# Supplementary material for: Comparative interactome analysis of α-arrestin families in human and Drosophila
Source: eLife. 2024 Jan 25;12:RP88328. doi: 10.7554/eLife.88328 (PMC10945707; doi:10.7554/eLife.88328)
Supplement: Figure 1—source data 1. [file elife-88328-fig1-data1.zip]

Archive with 78 entries (56 files):
- Drosophila/
- Drosophila/CG10086/
- Drosophila/CG10086/interact-CG10086_2.prot.tsv
- Drosophila/CG10086/interact-CG10086_3.prot.tsv
- Drosophila/CG1105/
- Drosophila/CG1105/interact-CG1105_2.prot.tsv
- Drosophila/CG1105/interact-CG1105_3.prot.tsv
- Drosophila/CG14696/
- Drosophila/CG14696/interact-CG14696_1.prot.tsv
- Drosophila/CG14696/interact-CG14696_2.prot.tsv
- Drosophila/CG18744/
- Drosophila/CG18744/interact-CG18744_1.prot.tsv
- Drosophila/CG18744/interact-CG18744_2.prot.tsv
- Drosophila/CG18745/
- Drosophila/CG18745/interact-CG18745_1.prot.tsv
- Drosophila/CG18745/interact-CG18745_2.prot.tsv
- Drosophila/CG18746/
- Drosophila/CG18746/interact-CG18746_1.prot.tsv
- Drosophila/CG18746/interact-CG18746_2.prot.tsv
- Drosophila/CG18747/
- Drosophila/CG18747/interact-CG18747_1.prot.tsv
- Drosophila/CG18747/interact-CG18747_2.prot.tsv
- Drosophila/CG18748/
- Drosophila/CG18748/interact-CG18748_2.prot.tsv
- Drosophila/CG18748/interact-CG18748_3.prot.tsv
- Drosophila/CG2641/
- Drosophila/CG2641/interact-CG2641_1.prot.tsv
- Drosophila/CG2641/interact-CG2641_2.prot.tsv
- Drosophila/CG2993/
- Drosophila/CG2993/interact-CG2993_1.prot.tsv
- Drosophila/CG2993/interact-CG2993_2.prot.tsv
- Drosophila/fly_APMS_control/
- Drosophila/fly_APMS_control/interact-GFP_1_S2Rplus.prot.tsv
- Drosophila/fly_APMS_control/interact-GFP_2_S2Rplus.prot.tsv
- Drosophila/fly_APMS_control/interact-GFP_S2R__1.prot.tsv
- Drosophila/fly_APMS_control/interact-GFP_S2R__4.prot.tsv
- Drosophila/fly_APMS_control/interact-GFP_S2Rplus_1.prot.tsv
- Drosophila/fly_APMS_control/interact-GFP_S2Rplus_2.prot.tsv
- Drosophila/fly_APMS_control/interact-S2R__1.prot.tsv
- Drosophila/fly_APMS_control/interact-S2R__2.prot.tsv
- Drosophila/fly_APMS_control/interact-S2R__3.prot.tsv
- Drosophila/fly_APMS_control/interact-S2Rplus_1.prot.tsv
- Drosophila/fly_APMS_control/interact-S2Rplus_2.prot.tsv
- Drosophila/Leash/
- Drosophila/Leash/interact-Leash_1.prot.tsv
- Drosophila/Leash/interact-Leash_2.prot.tsv
- Drosophila/Vdup1/
- Drosophila/Vdup1/interact-Vdup1_1.prot.tsv
- Drosophila/Vdup1/interact-Vdup1_2.prot.tsv
- Human/
- Human/ARRDC1/
- Human/ARRDC1/interact-ARRDC1_1.prot.tsv
- Human/ARRDC1/interact-ARRDC1_2.prot.tsv
- Human/ARRDC2/
- Human/ARRDC2/interact-ARRDC2_1.prot.tsv
- Human/ARRDC2/interact-ARRDC2_2.prot.tsv
- Human/ARRDC3/
- Human/ARRDC3/interact-ARRDC3_1.prot.tsv
- Human/ARRDC3/interact-ARRDC3_2.prot.tsv
- Human/ARRDC4/
- Human/ARRDC4/interact-ARRDC4_2.prot.tsv
- Human/ARRDC4/interact-ARRDC4_3.prot.tsv
- Human/ARRDC5/
- Human/ARRDC5/interact-ARRDC5_1.prot.tsv
- Human/ARRDC5/interact-ARRDC5_2.prot.tsv
- Human/human_APMS_control/
- Human/human_APMS_control/interact-293_1.prot.tsv
- Human/human_APMS_control/interact-293_2.prot.tsv
- Human/human_APMS_control/interact-293_3.prot.tsv
- Human/human_APMS_control/interact-GFP_1_293.prot.tsv
- Human/human_APMS_control/interact-GFP_293_1.prot.tsv
- Human/human_APMS_control/interact-GFP_293_2.prot.tsv
- Human/human_APMS_control/interact-GFP_293_3.prot.tsv
- Human/human_APMS_control/interact-GFP_293_4.prot.tsv
- Human/human_APMS_control/interact-GFP_2_293.prot.tsv
- Human/TXNIP/
- Human/TXNIP/interact-TXNIP_1.prot.tsv
- Human/TXNIP/interact-TXNIP_2.prot.tsv
