# Supplementary material for: Comparative interactome analysis of α-arrestin families in human and Drosophila
Source: eLife. 2024 Jan 25;12:RP88328. doi: 10.7554/eLife.88328 (PMC10945707; doi:10.7554/eLife.88328)
Supplement: Figure 1—source data 1. [file elife-88328-fig1-data1.zip › Drosophila/CG10086/interact-CG10086_3.prot.tsv]

entry no.	protein	protein probability	protein description	percent coverage	tot indep spectra	percent share of spectrum ids	peptides
744a	FBpp0072305|FBgn0265434|CG15792-PB|zip-PB FBpp0072306|FBgn0265434|CG15792-PA|zip-PA FBpp0099894|FBgn0265434|CG15792-PC|zip-PC FBpp0099896|FBgn0265434|CG15792-PD|zip-PD FBpp0291728|FBgn0265434|CG15792-PE|zip-PE FBpp0291729|FBgn0265434|CG15792-PF|zip-PF FBpp0291730|FBgn0265434|CG15792-PG|zip-PG FBpp0297531|FBgn0265434|CG15792-PI|zip-PI	1.0000	FBpp0072305 type=protein; loc=2R:complement(join(25010380..25010511,25005868..25006083,25002288..25002444,25000039..25000160,24998278..24998301,24997578..24997697,24997209..24997301,24994407..24997146,24994012..24994316,24993391..24993921,24992033..24993328,24991810..24991973,24991137..24991272)); ID=FBpp0072305; name=zip-PB; parent=FBgn0265434,FBtr0072398; dbxref=FlyBase_Annotation_IDs:CG15792-P…	48.8	261	2.097	AAETERDELAEEIANNANK+AEEDADLAK+AGVLAHLEEER+AISEQIAQER+ALEAEVLQLTEDLASSER+ALESQLAELK+ANDLSQTLAEEEEK+AQLQIEQLTTELANEK+AQNEELEDDLQLTEDAK+ATIATLEAK+DAEIVGMAQQALTDTQFGAR+DELAEEIANNANK+DLETELDEER+DLETELDEERK+EALQEQLEEDDEAK+EALQEQLEEDDEAKR+EEELTQTLLR+EELQALSK+EHGDEVEVELAETGK+EHGDEVEVELAETGKR+EKLDTLAK+ELDEAFDKIEDLENK+ELDEAFDKIEDLENKR+ELESQLAEIQEDLEAEK+ELIAQNDR+ELTMNIEDER+ELTMNIEDERR+EQELATLK+EQELATLKK+EQV…
725	sp|GFP_AEQVI|	1.0000	sp GFP_AEQVI	68.1	242	1.894	AEVKFEGDTLVNR+AEVKFEGDTLVNRIELK+EDGNILGHK+FEGDTLVNR+FEGDTLVNRIELK+FSVSGEGEGDATYGK+GEELFTGVVPILVELDGDVNGHK+GIDFKEDGNILGHK+HNIEDGSVQLADHYQQNTPIGDGPVLLPDNHYLSTQSALSK+LEYNYNSHNVYIMADK+LEYNYNSHNVYIMADKQK+NGIKVNFKIR+SAMPEGYVQER+SAMPEGYVQERTIFFK+TIFFKDDGNYK+TIFFKDDGNYKTR
899a	FBpp0289747|FBgn0259174|CG42279-PK|Nedd4-PK	1.0000	FBpp0289747 type=protein; loc=3L:join(17530847..17531035,17538662..17538744,17538814..17538895,17539456..17539494,17539567..17539736,17540691..17540838,17540902..17541026,17541301..17541403,17543505..17543612,17543764..17544001,17544060..17544184,17544256..17544397,17544461..17544617,17544677..17544970,17545035..17545433,17545508..17545610); ID=FBpp0289747; name=Nedd4-PK; parent=FBgn0259174,FBtr0…	57.7	208	1.595	AIEGSQGFAGVD+ASPMPNQTR+AVLSFSNEMR+DIFGASDPYVR+DMESVDTEYYNSLMWIK+ELYGSNGPQMFTIEK+EWFYLLSK+FHISVDDTESGR+IAGMAVYHGK+IDLNTINGDINIDSVLTK+IVVLTGQSLAK+KDIFGASDPYVR+KPTNVPNKFEIR+LDLPPYEGYLQLK+LLDAFFIRPFYK+LLQFVTGTSR+LSNPNIAGQAVPYSR+LVFQVFDENR+LWVEFEGETGLDYGGLAR+MMLQKPIDLK+NSEEDNAAVPPMEQNTGGEEEPLPPR+QEFGNGYTPR+RFHISVDDTESGR+RNSEEDNAAVPPMEQNTGGEEEPLPPR+RTSILEDSYR+RVEDDLGPLPEGWEER+SANEDTDHTDSHNPSDISAPSTR+SQ…
897a	FBpp0289294|FBgn0004167|CG12008-PE|kst-PE FBpp0304366|FBgn0004167|CG12008-PG|kst-PG	1.0000	FBpp0289294 type=protein; loc=3L:join(3350255..3350336,3351496..3351686,3351965..3352132,3353738..3353854,3353923..3354185,3354255..3354384,3354637..3354824,3354949..3357922,3357982..3358121,3358179..3359789,3359853..3365751,3365811..3366126,3366200..3366310,3366444..3367010,3367515..3367771); ID=FBpp0289294; name=kst-PE; parent=FBgn0004167,FBtr0300017; dbxref=FlyBase:FBpp0289294,FlyBase_Annotati…	34.0	182	1.417	AALQAEEHVSDAAGATALK+AHDTEFVEVIQLGK+ALNQPPYNPQDGQLVNDIEK+ALVAGQSLISQQHPER+AQVEQVEIWLANK+DAEILEQWISSR+DASLISEDYGQDLESIQALGR+DEIAQQVQLLEGDWLK+DIVSWSSNLR+DKLQQAYDALAFNR+DLAAVEALIR+DLAAVSNLLK+DLLTLSEDK+DLNSALALLR+DLPNSLEGIQR+DLQGELNAYSGDILNLNQQADK+DLSNLPR+DLTEAHQLQLFK+DNGVEGFVPANYVR+DNHFASEQLQYK+DQLNADESAR+DVAEALFR+DYGNDEPSAQALLQR+EAFLNNDDLGDSYTAVER+EIYELNLDTQLFLK+ELTAFKPSIEK+EMIQVLSDPR+ENLEDSLSLQQFLR…
415	FBpp0081241|FBgn0037517|CG10086-PA|CG10086-PA	1.0000	FBpp0081241 type=protein; loc=3R:join(7790727..7790841,7791671..7792720,7792879..7793123); ID=FBpp0081241; name=CG10086-PA; parent=FBgn0037517,FBtr0081744; dbxref=FlyBase:FBpp0081241,FlyBase_Annotation_IDs:CG10086-PA,GB_protein:AAF54145.2,REFSEQ:NP_649736,GB_protein:AAF54145,FlyMine:FBpp0081241,modMine:FBpp0081241; MD5=1c0d4a0bf60abb76015d8425ebf65975; length=469; release=r6.09; species=Dmel;	30.5	181	1.436	ATYTADTPSLR+AVAIQNPK+FTPRYPVFDVDTFQSPPPNPPQK+KLLIMLHLR+LLDLNQETK+LLIMLHLR+LQISGYAQAQWR+THNVGFTVLK+TYTETLR+VIVNLNK+VTFLKPGASNR+VTLQQQGYVPGQFMLIHAHVR+VVAVMNWLMANPR+YPVFDVDTFQSPPPNPPQK+YPVFDVDTFQSPPPNPPQKK+YPVFDVDTFQSPPPNPPQKKR
748a	FBpp0072672|FBgn0250789|CG1977-PA|alpha-Spec-PA FBpp0305101|FBgn0250789|CG1977-PC|alpha-Spec-PC	1.0000	FBpp0072672 type=protein; loc=3L:complement(join(1784907..1788896,1781759..1783682,1781095..1781698,1779385..1779985,1779182..1779310)); ID=FBpp0072672; name=alpha-Spec-PA; parent=FBgn0250789,FBtr0072789; dbxref=FlyBase:FBpp0072672,FlyBase_Annotation_IDs:CG1977-PA,GB_protein:AAF47569.1,REFSEQ:NP_476739,GB_protein:AAF47569,FlyMine:FBpp0072672,modMine:FBpp0072672; MD5=b8439882282cce78554fdd71ffb18c…	51.7	176	1.390	ADVVESWIDDKENYVR+AGTFGAFEQFGNELLQANHYASPEIK+AIISADELAK+AITAADRPYVTK+ALDIFATK+ALNQAWAELK+ANALNNDDLGK+ASQLGSAHEVQR+DADEIENWIAEK+DADELESWIHEK+DADETVAWIAEK+DAHAQFQASLSSAEADFK+DALDYIDFTR+DIADEESWIK+DKENHAQIADVVGEDLEEVEVLQK+DKETFVTADEFGQDLEHVEVLQR+DLAALEDK+DLASVQALQR+DLASVQNLMK+DLEDEAAWIR+DLIGVQNLIK+DLSTVQTLLTK+DLTGVQNLK+DLTSVQNLQK+DLVSWINGMK+DMNNQADSLVESGQFDTAGIQEK+DQLINASHAQSPAILK+DQPFASDDIR+DVAGAEAL…
820a	FBpp0082514|FBgn0266599|CG4264-PE|Hsc70-4-PE FBpp0082515|FBgn0266599|CG4264-PF|Hsc70-4-PF FBpp0082516|FBgn0266599|CG4264-PA|Hsc70-4-PA FBpp0082517|FBgn0266599|CG4264-PC|Hsc70-4-PC FBpp0082518|FBgn0266599|CG4264-PD|Hsc70-4-PD FBpp0082519|FBgn0266599|CG4264-PB|Hsc70-4-PB FBpp0307982|FBgn0266599|CG4264-PG|Hsc70-4-PG	1.0000	FBpp0082514 type=protein; loc=3R:15244360..15246315; ID=FBpp0082514; name=Hsc70-4-PE; parent=FBgn0266599,FBtr0083055; dbxref=FlyBase:FBpp0082514,FlyBase_Annotation_IDs:CG4264-PE,GB_protein:AAO41567.1,REFSEQ:NP_788679,GB_protein:AAO41567; MD5=050fd5b4b4ff0bfd160c385fb3a7608a; length=651; release=r6.09; species=Dmel;;FBpp0082515 type=protein; loc=3R:15244360..15246315; ID=FBpp0082515; name=Hsc70-4-…	53.5	148	1.081	ARFEELNADLFR+ATLDEDNLK+DAGTIAGLNVLR+DNNLLGKFELSGIPPAPR+ETAEAYLGK+FDDAAVQSDMK+FEELNADLFR+FELSGIPPAPR+HWPFEVVSADGKPK+IEVTYKDEK+IINEPTAAAIAYGLDK+IINEPTAAAIAYGLDKK+KFDDAAVQSDMK+KTFFPEEISSMVLTK+LLQDLFNGK+LVTHFVQEFK+LYQGAGFPPGGMPGGPGGMPGAAGAAGAAGAGGAGPTIEEVD+MKETAEAYLGK+NQVAMNPTQTIFDAK+QTQTFTTYSDNQPGVLIQVYEGER+SINPDEAVAYGAAVQAAILHGDK+STAGDTHLGGEDFDNR+STMDPVEK+SVIHDIVLVGGSTR+TFFPEEISSMVLTK+TTPSYVAFTDTER…
847a	FBpp0085365|FBgn0000043|CG12051-PA|Act42A-PA	1.0000	FBpp0085365 type=protein; loc=2R:complement(6014270..6015400); ID=FBpp0085365; name=Act42A-PA; parent=FBgn0000043,FBtr0086029; dbxref=GB_protein:AAF57294.1,FlyBase:FBpp0085365,FlyBase_Annotation_IDs:CG12051-PA,REFSEQ:NP_523625,GB_protein:AAF57294,FlyMine:FBpp0085365,modMine:FBpp0085365; MD5=2399a0c3c4cdf802eb854e0ba9f098c5; length=376; release=r6.09; species=Dmel;	53.7	135	0.817	AGFAGDDAPR+AVFPSIVGRPR+DLTDYLMK+DLYANTVLSGGTTMYPGIADR+DSYVGDEAQSK+EITALAPSTMK+GYSFTTTAER+HQGVMVGMGQK+HQGVMVGMGQKDSYVGDEAQSK+HQGVMVGMGQKDSYVGDEAQSKR+IVAPPER+IWHHTFYNELR+KDLYANTVLSGGTTMYPGIADR+LDLAGRDLTDYLMK+QEYDESGPSIVHR+RGILTLK+SYELPDGQVITIGNER+TTGIVLDSGDGVSHTVPIYEGYALPHAILR+VAPEEHPVLLTEAPLNPK
46	FBpp0071084|FBgn0029979|CG10777-PB|CG10777-PB FBpp0310551|FBgn0029979|CG10777-PC|CG10777-PC	1.0000	FBpp0071084 type=protein; loc=X:complement(join(7928794..7930302,7927228..7928556)); ID=FBpp0071084; name=CG10777-PB; parent=FBgn0029979,FBtr0071132; dbxref=FlyBase:FBpp0071084,FlyBase_Annotation_IDs:CG10777-PB,GB_protein:AAF46295.1,REFSEQ:NP_572424,GB_protein:AAF46295,FlyMine:FBpp0071084,modMine:FBpp0071084; MD5=11767947f10d5a65a6259cb7e9cb5704; length=945; release=r6.09; species=Dmel;;FBpp03105…	59.9	116	0.882	AEGYNATSIHGDK+AIMGHQGGGVGAGGAAGVGGGPQQLMAPQQGGQYMPQAYR+APFNNGGPR+DFYNIHPNTLAK+DLVGIAQTGSGK+ELAQQIQSVVR+ELISVLEEAGQTPSQALLDLAR+EVQALAGDFLNDYIQINIGSMNLSANHNIR+GEGPIALVLAPTR+GLDVEDLQYVINYDYPNSSENYVHR+GNFGGAAGGAGINGAATAAGSMHFGQPYGVMTYGIQNGLGMGAAGSGGGNPYR+GVEVIIATPGR+IIEQIRPDR+IIVFVETK+IKVEDILQIIR+LIDFLENR+MLDMGFEPQIR+MNQMGQDGGAGQQQR+NNNPLNYQAGNNYNNNR+NTGGNNGIYQQR+QGFTKPTAIQSQGWPIALSGR+QQNGVAFAGNGLGGG…
781a	FBpp0075312|FBgn0087035|CG7439-PB|AGO2-PB FBpp0075313|FBgn0087035|CG7439-PC|AGO2-PC	1.0000	FBpp0075312 type=protein; loc=3L:join(15554207..15554222,15554290..15554472,15556850..15558117,15558250..15558338,15558394..15559003,15559100..15560116,15560208..15560578,15560641..15560731); ID=FBpp0075312; name=AGO2-PB; parent=FBgn0087035,FBtr0075559; dbxref=FlyBase:FBpp0075312,FlyBase_Annotation_IDs:CG7439-PB,GB_protein:AAF49619.2,REFSEQ:NP_648775,GB_protein:AAF49619,FlyMine:FBpp0075312,modMin…	37.0	101	0.791	APASSETFEHDGK+DGATQVANMIK+DGVSDGQFPK+EIPSVVGVAASHDPYGASYNMQYR+ETGDSTIDLK+FFPSGDVTTSNK+FLEPFLR+FNNVDPGTVVDR+GINVVYTPPQSFQSAPR+GPPQQQQAAPLPLPPQPAGSIK+GTIGKPGQVGINYLDLDLSK+IANDFIVVSTR+IMNLLQYFQHNLDPTISR+INNTTNLDYSR+ISYDTIK+KNPMYFV+LPLNSQNPEVTVTDR+MPSVAYHYDVK+NAYPDHIIYYR+NTMYIGADVTHPSPDQR+QAFEQFR+QGQEGGYQQRPPGQQPNQTQSQGQYQSR+QGQEGGYQQRPPGQQQGGHEQGR+QQVQGWTK+SFPISMPMIEYLER+SLDTIFADLK+SLDTIFADLKR+SLTTY…
459	FBpp0082728|FBgn0040237|CG6815-PA|bor-PA FBpp0297140|FBgn0040237|CG6815-PB|bor-PB	1.0000	FBpp0082728 type=protein; loc=3R:complement(join(16263730..16263952,16263147..16263621,16262262..16263086,16261991..16262189,16261834..16261926)); ID=FBpp0082728; name=bor-PA; parent=FBgn0040237,FBtr0083276; dbxref=FlyBase:FBpp0082728,FlyBase_Annotation_IDs:CG6815-PA,GB_protein:AAF55289.2,REFSEQ:NP_524996,GB_protein:AAF55289,FlyMine:FBpp0082728,modMine:FBpp0082728; MD5=9550e905085694c6b773f07bdce…	55.3	101	0.798	AALNAFLYR+AKPTDALQGVVLNPK+AQYQDQLSR+EALELSK+EYEAHIEQAK+FAFLDALK+FDSSALER+FKLDTFDYGK+FMLVLASNTPEQFDYAINDR+IGKPTLVGETSR+LAEHSGMDFAIMTGGDVAPMGK+LDEMVEFTLPGLEER+LDTFDYGK+LGVSWQAAVYASEDGLLTEK+LLEHELR+LRDIAIATK+LYFDKYVLQPAAAGAK+MAWLSDQER+NPLHYLK+NVLMHGPPGTGK+QQPQPDQTAGFSEGGGAADPEGR+QTIEHEIEMK+RQTIEHEIEMK+RYEDQLLQQQR+SITGTAAPPLTLTAK+TAGTVIGAGAEAMLTDWDK+VFDWSHTSR+VKEYEAHIEQAK+VLTAAGGLSLLALGVYTAK+YEDQLLQQ…
795a	FBpp0078301|FBgn0003261|CG10279-PA|Rm62-PA	1.0000	FBpp0078301 type=protein; loc=3R:complement(join(6008037..6008470,6004017..6005126,6003673..6003911,6001558..6001736,6001163..6001360)); ID=FBpp0078301; name=Rm62-PA; parent=FBgn0003261,FBtr0078652; dbxref=FlyBase:FBpp0078301,FlyBase_Annotation_IDs:CG10279-PA,GB_protein:AAG22213.2,REFSEQ:NP_524243,GB_protein:AAG22213,FlyMine:FBpp0078301,modMine:FBpp0078301; MD5=7f8248af1fe09809bd785d28540ddf28; l…	47.7	82	0.645	ALVDVLR+APTAIQAQGWPIAMSGSNFVGIAK+DSSKPDSDDYVDSIPK+EANQEINPALENLAR+ELAQQIQQVATEFGSSSYVR+FGGGGGFGDR+FGGGGGGGDYHGIR+GDGPIALVLAPTR+GGGGGGSQDLPMRPVDFSNLAPFK+GGGGGGSQDLPMRPVDFSNLAPFKK+GLDVDGIK+GQVPNPIQDFSEVHLPDYVMK+GTSFAFFTK+IIIFVETK+LIDFLSAGSTNLK+LIDFLSAGSTNLKR+MLDMGFEPQIR+NFYQEHPNVANR+QLAEDFLGNYIQINIGSLELSANHNIR+QTLMWSATWPK+RVDNLVR+SNILVATDVAAR+SPYEVQR+TLGYILPAIVHINNQQPLQR+TLLSDIYDTSESPGK+YVINFDYPQNS…
666	FBpp0088303|FBgn0023213|CG10811-PA|eIF4G-PA FBpp0111817|FBgn0023213|CG10811-PB|eIF4G-PB FBpp0288389|FBgn0023213|CG10811-PC|eIF4G-PC	1.0000	FBpp0088303 type=protein; loc=4:complement(join(929822..929899,926011..926661,925768..925948,925575..925686,925083..925138,918903..921199,918536..918776,918324..918481,917275..917743,916867..917090,916121..916267,915837..916059,915617..915718,915492..915553)); ID=FBpp0088303; name=eIF4G-PA; parent=FBgn0023213,FBtr0089243; dbxref=FlyBase:FBpp0088303,FlyBase_Annotation_IDs:CG10811-PA,GB_protein:AAF…	33.7	77	0.598	AELEAFLEEEER+AIDEPNFSVSYAR+AQSSVGSSNVNTGPLYR+ATEESMPPNQTHPNLLISDSSK+DSQSVEKPTHQELSLR+FDTLVEEIIK+FIGELFK+FKDSQSVEKPTHQELSLR+FMLQDVIDLR+GPPSTPNAPR+GSEQQTSATFSQTTR+IDTPDKVDEVIVLVFEK+ILTISDLWNNNLK+IPQQESVGLNNLTSTSSQGSESR+ISSIINYNEGQWSPNNPSGK+KIPIVSPK+KLQPIVDK+LNVDVSEDISSR+LQIIDPTTK+LQPIVDK+LSDQNLETK+MGGLTQFIWISSDTTR+NATDETEISAMALQDVNSLDNNQIEK+NEQLSAQYFGTLSSTTPGGSQGGSGK+NILDDFDK+NTGVDVGLQSDSKPETTLNDK+…
847b	FBpp0071448|FBgn0000044|CG10067-PA|Act57B-PA FBpp0082253|FBgn0000046|CG18290-PA|Act87E-PA FBpp0082254|FBgn0000046|CG18290-PB|Act87E-PB FBpp0312019|FBgn0000046|CG18290-PC|Act87E-PC	1.0000	FBpp0071448 type=protein; loc=2R:join(20944117..20944156,20944844..20945934); ID=FBpp0071448; name=Act57B-PA; parent=FBgn0000044,FBtr0071519; dbxref=FlyBase_Annotation_IDs:CG10067-PA,GB_protein:AAF46640.1,FlyBase:FBpp0071448,REFSEQ:NP_523800,GB_protein:AAF46640,FlyMine:FBpp0071448,modMine:FBpp0071448; MD5=fc18feee98f205c68bee410b300b54e1; length=376; release=r6.09; species=Dmel;;FBpp0082253 type=…	45.7	71	0.286	AGFAGDDAPR+AVFPSIVGRPR+DLTDYLMK+DSYVGDEAQSK+GYSFTTTAER+HQGVMVGMGQK+HQGVMVGMGQKDSYVGDEAQSK+HQGVMVGMGQKDSYVGDEAQSKR+IIAPPER+IWHHTFYNELR+LDLAGRDLTDYLMK+RGILTLK+SYELPDGQVITIGNER+TTGIVLDSGDGVSHTVPIYEGYALPHAILR+VAPEEHPVLLTEAPLNPK+YPIEHGIITNWDDMEK
783a	FBpp0075759|FBgn0022959|CG5654-PA|yps-PA	1.0000	FBpp0075759 type=protein; loc=3L:complement(join(12124712..12124886,12122837..12123574,12122676..12122773,12122107..12122154)); ID=FBpp0075759; name=yps-PA; parent=FBgn0022959,FBtr0076027; dbxref=FlyBase:FBpp0075759,FlyBase_Annotation_IDs:CG5654-PA,GB_protein:AAF49961.3,REFSEQ:NP_524033,GB_protein:AAF49961,FlyMine:FBpp0075759,modMine:FBpp0075759; MD5=e40bca2842ecf7b30a38c770d1369348; length=352; …	51.7	69	0.507	DGEVEGEDAESSAQQQQQQAAPIVDGQPQQQVQSGPR+EDVFVHQSAIAR+GLGGGDGSAEPGVHDQNPEGLQR+GLGGGDGSAEPGVHDQNPEGLQRGEGQGPR+GNEAANVTGPSGEPVR+GPPGGAPGGPR+GPPGGPPGGPR+KDGEVEGEDAESSAQQQQQQAAPIVDGQPQQQVQSGPR+NDTREDVFVHQSAIAR+NFNNGPPPPR+NGAQELQNTTTESTA+RKDGEVEGEDAESSAQQQQQQAAPIVDGQPQQQVQSGPR+RNFNNGPPPPR+RYNNYYLR+SGYGFINR+SVGDGEVVEFDVVIGEK+YNNYYLR
75	FBpp0071892|FBgn0003062|CG9888-PA|Fib-PA	1.0000	FBpp0071892 type=protein; loc=2R:complement(join(23074582..23074594,23074024..23074463,23073061..23073642)); ID=FBpp0071892; name=Fib-PA; parent=FBgn0003062,FBtr0071982; dbxref=FlyBase:FBpp0071892,FlyBase_Annotation_IDs:CG9888-PA,GB_protein:AAF46950.1,REFSEQ:NP_523817,GB_protein:AAF46950,FlyMine:FBpp0071892,modMine:FBpp0071892; MD5=19665765e4e9749a82627001f88e480a; length=344; release=r6.09; spec…	48.8	68	0.541	DHAVVVGVYRPPPK+DHAVVVGVYRPPPKQ+DLINVAK+GKEDALVTR+HEGVFIAR+IVALNAQHFLK+LAAAVLGGVEQIHMPPGSK+LKPQEQLTLEPYER+MLVGMVDTIFADVAQPDQGR+NFVPGSEVYGEKR+TNIIPIIEDAR+TVTIEPHR+VLYLGAASGTTVSHVSDVVGPEGLVYAVEFSHR
575	FBpp0086011|FBgn0029006|CG4943-PA|Smurf-PA FBpp0305371|FBgn0029006|CG4943-PB|Smurf-PB	1.0000	FBpp0086011 type=protein; loc=2R:join(17593850..17593904,17593966..17594004,17599850..17600086,17600142..17602347,17602404..17602603,17602663..17602826,17602902..17603186); ID=FBpp0086011; name=Smurf-PA; parent=FBgn0029006,FBtr0086833; dbxref=FlyBase:FBpp0086011,FlyBase_Annotation_IDs:CG4943-PA,GB_protein:AAF57824.3,REFSEQ:NP_523779,GB_protein:AAF57824,FlyMine:FBpp0086011,modMine:FBpp0086011; MD5…	35.5	68	0.510	ALQGSTGAVGPR+DFDTQHLTLDAIGPLPSGWEQR+DGPSSGNPLAIVGPSGDVR+EMLNPQYGLFQYSR+ENTSPTTPVSATTTPGK+ENTSPTTPVSATTTPGKK+EWLHLLSR+FKGEEGLDYGGVAR+GEEGLDYGGVAR+GIEQQFLALQK+GPSEDDSSEDSLPEGWEER+GQIIISLLSK+HSQSPPTPNISPPASVTPSANGNVHSPNANSTPAGSGGGSR+IPAFNIQSLK+IVPDLPQGLLEGADLLPK+LDLGKLSPDDDELVRGQIIISLLSK+LLQFVTGSSR+LPDPFAK+LSGSILQMIR+LSPDDDELVR+NEIFEESYR+QLLNKPITLGDIEGVDPDLHR+QPGVVGSSHATSPQQR+SYTAATPGQR+TLEQRPTNEPAT…
28	FBpp0070596|FBgn0029688|CG6450-PC|lva-PC FBpp0309608|FBgn0029688|CG6450-PD|lva-PD	1.0000	FBpp0070596 type=protein; loc=X:complement(join(3964701..3964754,3964567..3964638,3964417..3964497,3960642..3964352,3960477..3960584,3956513..3960410,3956307..3956427,3956049..3956245,3955875..3955972)); ID=FBpp0070596; name=lva-PC; parent=FBgn0029688,FBtr0070626; dbxref=FlyBase:FBpp0070596,FlyBase_Annotation_IDs:CG6450-PC,GB_protein:AAF45910.1,REFSEQ:NP_525064,GB_protein:AAF45910,FlyMine:FBpp007…	31.3	65	0.519	AESLEGELSILQTLVAEQK+ALAEYEQLNAQNAELK+AQLEEVTQQQQR+ATTTATPTVTVDNDLDSTIIEELK+DLISSTSTSSNLSQELSSMQR+DNQQLELQQLR+DSDPGDVSLLQTSGSEK+ELPQSQQSTQGEATSDIMQK+ELQQLQQDQDSEVEHVR+EQMSSHSQEELAELR+ESYPETEAPLAIVGSDSQR+FQSQDGQQQLASLLADNEELQQR+GGASGGNPASTTVSAGGPPSLTANEPLPEYVLK+IAELDTLGQNQTDDQVYIETENKR+ISSAGSNSELLGTTSAAGSDLK+LAAQYDPFR+LAELENVNDLLETTR+LAEQLSELQAQLAR+LAGSSNDLSSLQNVSASTTR+LEELEATIAAQLLELQEQK+LEESSSSLQ…
842a	FBpp0085066|FBgn0027598|CG31012-PC|cindr-PC	1.0000	FBpp0085066 type=protein; loc=3R:join(30809271..30809283,30816875..30817124,30817198..30817309,30817634..30818207,30824278..30824886,30824955..30826045); ID=FBpp0085066; name=cindr-PC; parent=FBgn0027598,FBtr0085704; dbxref=FlyBase:FBpp0085066,FlyBase_Annotation_IDs:CG31012-PC,GB_protein:AAF57087.2,REFSEQ:NP_733405,GB_protein:AAF57087,FlyMine:FBpp0085066,modMine:FBpp0085066; MD5=5361233985aa708f7…	39.7	64	0.512	AATIAVEDTDFDR+APWMEELK+ASGVTGMFPDNFVR+ASILTDMR+ATAAAAASAPAEPAAIVSGSGAAAGGGAAAAVPMLPPKPQR+EPDELDLQK+LEGLVLNQQR+LTTAVSHDLADGLAASK+MLAPSEVAPINEPPSATQITQNQR+MLSGANQLPESGAAGNVVIR+NLDLTKPPGVGASVSIGQQR+QMPGGWWQGTLK+RPPTIGATVTTSALTSK+SSTSSATTSSATTVATGLTSSSVSK+TIEELVNALK+TPTGGVPMTGNLLGGK+VDDIIAVISTELPDK+VDKLEGLVLNQQR+VGVFPDNFVK+VGVFPSNFVQHIEPSPVLASK+VQSSAVTSSMFVENSTTSSSVITSSSHTTTNDAIMSR
909a	FBpp0292725|FBgn0261931|CG42797-PD|CG42797-PD FBpp0292727|FBgn0261931|CG42797-PE|CG42797-PE	1.0000	FBpp0292725 type=protein; loc=X:join(9609298..9609691,9609751..9612206,9612282..9612448,9620343..9620531,9620593..9621667); ID=FBpp0292725; name=CG42797-PD; parent=FBgn0261931,FBtr0303708; dbxref=FlyBase:FBpp0292725,FlyBase_Annotation_IDs:CG42797-PD,REFSEQ:NP_572574,GB_protein:AAF46511,FlyMine:FBpp0292725,modMine:FBpp0292725; MD5=55f89483ecb104749d269ebfdd0470ff; length=1426; release=r6.09; speci…	28.2	63	0.495	DLVALVNTFAQMSR+EFFFLLSR+GFYEVIDSR+GVGGALQDAVPPGTPTFHGQRPQQR+GVQEQTESLVR+IFYIDHTTR+IGPDSYINTISTQK+LAEEMAQGSGSSNNSPLATPPVR+LAVLWDTEEGLDYGGPSR+LDLPPYPTPELLYEK+LLLAVEETNTFGIE+LLQFVTGTSSIPYEGFSALR+LPSIPER+LQGDVFQFDILDTDER+LVSVFDAR+QFFIDHQHR+QPNILEILR+SASPLDISLSPEQHSPTR+SAYGAAGMASAGATAAGYEDVPIAYNEK+SHLLEDAFR+SPVDPIAVR+SWTLSPQSGGSTPLSGAK+TGAPTTTLSNANGDGFNLWVAR+TSFMDPR+TTSWQRPGAAPSGGPAGR+VEGVPALER+VPVHQS…
820b	FBpp0073445|FBgn0001218|CG4147-PB|Hsc70-3-PB FBpp0073446|FBgn0001218|CG4147-PA|Hsc70-3-PA FBpp0073447|FBgn0001218|CG4147-PD|Hsc70-3-PD FBpp0073448|FBgn0001218|CG4147-PC|Hsc70-3-PC FBpp0311376|FBgn0001218|CG4147-PE|Hsc70-3-PE	1.0000	FBpp0073445 type=protein; loc=X:complement(join(11804897..11805021,11802613..11804458)); ID=FBpp0073445; name=Hsc70-3-PB; parent=FBgn0001218,FBtr0073608; dbxref=FlyBase:FBpp0073445,FlyBase_Annotation_IDs:CG4147-PB,GB_protein:AAN09299.1,REFSEQ:NP_511132,GB_protein:AAN09299,FlyMine:FBpp0073445,modMine:FBpp0073445; MD5=90cfc2d2c129e8a211bff4d9b740fb53; length=656; release=r6.09; species=Dmel;;FBpp00…	41.8	60	0.393	AKFEELNLDLFR+DAGVIAGLQVMR+DLEAIVQPVIAK+ETAEAYLGK+EWSDTNVQHDIK+FEELNLDLFR+IEIESFFEGDDFSETLTR+IINEPTAAAIAYGLDK+IINEPTAAAIAYGLDKK+ITPSYVAFTADGER+LESAIDESIK+LTPEDIDR+LYQGAGGAPPPEGGDDADLKDEL+MKETAEAYLGK+NELESYAYSLK+NQLTTNPENTVFDAK+NSKPHISVDTSQGAK+SQVFSTASDNQHTVTIQVYEGERPMTK+VEIIANDQGNR+VFAPEEISAMVLGK+VTHAVVTVPAYFNDAQR+WLEQNPDADPEEYK+WLEQNPDADPEEYKK
776a	FBpp0074963|FBgn0004401|CG6143-PB|Pep-PB FBpp0089253|FBgn0004401|CG6143-PC|Pep-PC FBpp0293516|FBgn0004401|CG6143-PD|Pep-PD	1.0000	FBpp0074963 type=protein; loc=3L:complement(join(17643979..17643986,17643363..17643726,17641026..17641255,17638505..17640053)); ID=FBpp0074963; name=Pep-PB; parent=FBgn0004401,FBtr0075199; dbxref=FlyBase:FBpp0074963,FlyBase_Annotation_IDs:CG6143-PB,GB_protein:AAF49319.3,REFSEQ:NP_524858,GB_protein:AAF49319,FlyMine:FBpp0074963,modMine:FBpp0074963; MD5=19816eddca9ef235f71f1c63d498b93d; length=716; …	27.6	58	0.457	AAAALEENER+AAAPAAVASPAAAATSADASPSPAK+AAAPAAVASPAAAATSADASPSPAKK+AVGPGLISK+EGAGDGEGAEGDEAEGEEAK+EGAGDGEGAEGDEAEGEEAKEGEEAADETK+EGIEESYR+FFDTEVTAEIHSR+HMWDANSFENHIK+IDYDTHLLSAEHLK+KEGAGDGEGAEGDEAEGEEAKEGEEAADETK+MGGMNMSPWESQNPGGGQFGNNMR+NFGGGNNNYGGPMGANR+NQNPPSLLDLPR+QTLPISTEEEETR+RQTLPISTEEEETR
904a	FBpp0290398|FBgn0261618|CG42551-PD|larp-PD FBpp0297481|FBgn0261618|CG42551-PG|larp-PG FBpp0297482|FBgn0261618|CG42551-PH|larp-PH	1.0000	FBpp0290398 type=protein; loc=3R:complement(join(28333709..28334518,28325489..28325819,28324810..28324877,28323649..28324649,28321373..28323486,28320582..28321279)); ID=FBpp0290398; name=larp-PD; parent=FBgn0261618,FBtr0301180; dbxref=REFSEQ:NP_733244,GB_protein:AAN14138,FlyBase:FBpp0290398,FlyBase_Annotation_IDs:CG42551-PD,FlyMine:FBpp0290398,modMine:FBpp0290398; MD5=b153591c0864eff0944bd444f3ad…	29.1	57	0.440	AAASGGDNTAENSSELDDNNDFVPVLSHHR+AIGTLEQEQLEQNDGQEK+ASDFSNVGDWPTLIGGTSGSGK+DTSPSASIEGAGSSGNEAK+EETPSTGGAAPVATVAASGSATTSYANVVQNLETKKSGTSNTTTTTAR+ENATTPPQQQQPPLSQTLNNNNDNVK+ENNFTQQAYHK+ESDKLELFEGYK+FFSYGLEK+FIAAPPPK+FWSFFLR+HRSVSESDGTAVIAAGGR+KSAAGAAGAAGSNAGAVSSAVPGGPK+LELFEGYK+LGYGQSQEMNTLYR+LLIVAQVGR+LNTTITNR+MDPEGYIPVTLIASFHR+NAASAGNGAGSAAALVAEPEGIWK+NPQNLVPK+SLALEDAGNGFR+SMYNEFR+SSSSTTTAAFDEQR+SV…
752a	FBpp0072904|FBgn0001233|CG1242-PA|Hsp83-PA FBpp0305095|FBgn0001233|CG1242-PB|Hsp83-PB	1.0000	FBpp0072904 type=protein; loc=3L:3194499..3196652; ID=FBpp0072904; name=Hsp83-PA; parent=FBgn0001233,FBtr0073040; dbxref=FlyBase:FBpp0072904,FlyBase_Annotation_IDs:CG1242-PA,GB_protein:AAF47734.1,REFSEQ:NP_523899,GB_protein:AAF47734,FlyMine:FBpp0072904,modMine:FBpp0072904; MD5=f397796e386213d935f678daad2c75b8; length=717; release=r6.09; species=Dmel;;FBpp0305095 type=protein; loc=3L:3194499..3196…	33.8	52	0.399	ALLFIPR+DQVSNSAFVER+DTATMGYMAGK+EDQTDYLEESK+EGLELPEDESEK+EGLELPEDESEKK+ELISNASDAIDK+FYDQFSK+GFEVVYMTEPIDEYVIQHLK+GVVDSEDIPLNLSR+HFSVEGQLEFR+HSQFIGYPIK+HVYFITGESK+IRYESLTDPSK+KQLEINPDHPIVETLR+NNDDEQYVWESSAGGSFTVR+NPDDISQEEYGEFYK+QLEINPDHPIVETLR+RTPFDLFENQK+SDLVNNLGTIAK+SLTNDWEDHLAVK+TAGTLTIIDTGIGMTK+TMELIEELTEDKENYK+TMELIEELTEDKENYKK+TPFDLFENQK+YESLTDPSK
217	FBpp0075618|FBgn0011284|CG11276-PA|RpS4-PA FBpp0075619|FBgn0011284|CG11276-PB|RpS4-PB FBpp0312080|FBgn0011284|CG11276-PC|RpS4-PC	1.0000	FBpp0075618 type=protein; loc=3L:join(13042012..13042014,13042110..13042368,13042442..13042539,13043166..13043337,13043574..13043827); ID=FBpp0075618; name=RpS4-PA; parent=FBgn0011284,FBtr0075884; dbxref=FlyBase:FBpp0075618,FlyBase_Annotation_IDs:CG11276-PA,GB_protein:AAF49847.1,REFSEQ:NP_729871,GB_protein:AAF49847,FlyMine:FBpp0075618; MD5=9432bd09df680f6871c732d2390f7b76; length=261; release=r6.…	42.9	52	0.418	DSQGHVFATR+ERHPGSFDIVHIK+ESLPLLIFLR+GNKPYISLPK+GVPFLVTHDGR+HPGSFDIVHIK+LRESLPLLIFLR+LTNVFIIGK+TDPTYPAGYMDVITLEK+YALNGAEVTK+YPDPLIHANDSVQVDIASGK
880a	FBpp0088684|FBgn0261397|CG2146-PC|didum-PC FBpp0088686|FBgn0261397|CG2146-PA|didum-PA	1.0000	FBpp0088684 type=protein; loc=2R:join(7500479..7500508,7500911..7501724,7501790..7502028,7502102..7502590,7502644..7502737,7502802..7503028,7503172..7503195,7503649..7503762,7503829..7504715,7504775..7505301,7505364..7505499,7505649..7505746,7505839..7506019,7506077..7506589,7506655..7506786,7506849..7507377,7507436..7507660,7507715..7507858); ID=FBpp0088684; name=didum-PC; parent=FBgn0261397,FBt…	23.8	51	0.392	AGQVAFLEQVR+ATSIGASSSPEHGGGPAWK+AVAQFLLVQEELK+AVLLQQSQSMR+DKEVIENENFMLK+ELTQVLSESNMSLAK+FGNTQIFFR+FGTTSFFIK+FQFLNMGGAPEIER+GNDVNELMEAFHSQK+HSISGIQTYAR+IESVNEYVLIPNSIEAAQAAR+KIESVNEYVLIPNSIEAAQAAR+KVLASSPIMEAFGNAK+LDDYESEITNVFLEK+LEDIELPSHLNLDEFLTK+LEQEEYLK+LFQYIVGVLNK+LIEALNK+LTAGSFSLHAR+LVEMTQEIER+MQLLEENGHAQEEWISQK+NTLDINRPPDLLSK+QIDEIIDMAK+QYGDVDEYVK+SNSDEFTIDQK+TSEISVLK+VLASSPIMEAFGNAK+VLQEQY…
833a	FBpp0084020|FBgn0011225|CG5695-PB|jar-PB FBpp0290581|FBgn0011225|CG5695-PG|jar-PG FBpp0290582|FBgn0011225|CG5695-PH|jar-PH FBpp0290584|FBgn0011225|CG5695-PJ|jar-PJ FBpp0290585|FBgn0011225|CG5695-PK|jar-PK FBpp0306894|FBgn0011225|CG5695-PL|jar-PL FBpp0306895|FBgn0011225|CG5695-PM|jar-PM FBpp0311443|FBgn0011225|CG5695-PN|jar-PN	1.0000	FBpp0084020 type=protein; loc=3R:complement(join(24259055..24259241,24258385..24258458,24258196..24258325,24257971..24258132,24257648..24257910,24257177..24257583,24256360..24257104,24255869..24256301,24255562..24255803,24255285..24255505,24254994..24255224,24254634..24254678,24254004..24254124,24253828..24253945,24253663..24253764,24253318..24253598)); ID=FBpp0084020; name=jar-PB; parent=FBgn001…	26.3	51	0.413	AALALQEQLEK+DAAEGYIQGR+DKLSLGKPDDYR+EEIISGVNDIYR+EFEVTPTDR+ELYAPDTIK+EMDSMYTVVMANMNK+FFNDNILK+FIEVHYDAK+GAEILEHEFNR+GTVIMVPLK+ILDANPVLEAFGNAK+IQEALEAER+LANESNGQVEDSPPVIR+LEQNGTNFIR+LNFISVGSK+LSLGKPDDYR+LSQSIIVSGESGAGK+LTVDLNTK+MLEDTQLVWVR+QFEGSLALAQLK+QPPLVQPIQEIVTAQHR+SDPENMLAIVAK+SLGELPPHVFAIADK+SNGIFTLLDEESK+SVLPPELVSLPAR+SVMEAAFK+TEQLIPGSQK+TIEIASGLK+VLFADLYSMYK
570	FBpp0085915|FBgn0265297|CG5119-PC|pAbp-PC FBpp0085917|FBgn0265297|CG5119-PA|pAbp-PA FBpp0085919|FBgn0265297|CG5119-PB|pAbp-PB	1.0000	FBpp0085915 type=protein; loc=2R:join(18141507..18141672,18143413..18144897,18144967..18145220); ID=FBpp0085915; name=pAbp-PC; parent=FBgn0265297,FBtr0086736; dbxref=GB_protein:AAF57746.1,FlyBase:FBpp0085915,FlyBase_Annotation_IDs:CG5119-PC,REFSEQ:NP_725750,GB_protein:AAF57746; MD5=6bee88b82e3f7d3c442e363e78d07870; length=634; release=r6.09; species=Dmel;;FBpp0085917 type=protein; loc=2R:join(181…	52.4	50	0.384	AHLASQYMR+AITGQQTAAPNMQIPGAQIAGGAQQR+AKVEEAVAVLQVHR+ALDTMNFDLVR+EFFEPYGK+FFGSQVATQMR+FSSAGPVLSIR+GAQPQVQGTHAAAAAANNMR+GYGFVHFETEEAANTSIDK+HESVFGVNLYVK+IAFSPYGNITSAK+ITGMLLEIENSELLHMIEDQEALK+LFTNVYVK+LKEFFEPYGK+MQQLGQIYQPNAASGFFVPTLPSNQR+NFTEDFDDEK+NLDDTIDDDR+NLDDTIDDDRLR+NPPVPQLHQTQPIPQQLQGK+SGVGNVFIK+SLGYAYVNFQQPADAER+VEEAVAVLQVHR+VVGSKPLYVALAQR+WVPQVRPPAAIQGVQAGAAAAGGFQGTAGAVPTQFR
912a	FBpp0298290|FBgn0261954|CG4399-PE|east-PE FBpp0298291|FBgn0261954|CG4399-PF|east-PF	1.0000	FBpp0298290 type=protein; loc=X:join(2014522..2018004,2018080..2018209,2018705..2018938,2019058..2019506,2019568..2019737,2019848..2021117,2021172..2022464); ID=FBpp0298290; name=east-PE; parent=FBgn0261954,FBtr0307289; dbxref=REFSEQ:NP_001245484,GB_protein:AFH07198,FlyBase:FBpp0298290,FlyBase_Annotation_IDs:CG4399-PE; MD5=5c7ae984b867bea03c8e4064a4a992f1; length=2342; release=r6.09; species=Dmel…	22.7	49	0.385	AASGVTPGQVK+APSLSPDMISEGVSAVSVR+DAPPLAPASSGVSNSR+EDDDEEKPLAVIADEQKPGLLLTNDMK+EGVLDASGNALSQQK+EQHVADGNEMESLPITDK+ESPVVAVEESPSQSETQSAK+EVGDGELDTEEPTGSGGQR+GGGSATHVESSGTLK+HLILLEK+LSASGHLEMGSAAGSALEK+LWEELQKPYGNQSSFLR+NDIEAEESVER+NFPDPNQYLLNGNGGGAGSSSSK+NGDLVLAPHASSNATVYTETVR+QFAGDSGVITESGGEAGSTAAVAVQQR+QPGSQGEPVPSSALLGLQSK+QQLQQLQQKPQQQQQLPTLQPGGVR+QSSTVGANSTASLVAASSSVTEQPPPSR+QTSGAAAGSSSFLQGK+RLSA…
865a	FBpp0087142|FBgn0000556|CG8280-PA|Ef1alpha48D-PA FBpp0304260|FBgn0000556|CG8280-PC|Ef1alpha48D-PC FBpp0311272|FBgn0000556|CG8280-PD|Ef1alpha48D-PD FBpp0311273|FBgn0000556|CG8280-PE|Ef1alpha48D-PE	1.0000	FBpp0087142 type=protein; loc=2R:11893575..11894966; ID=FBpp0087142; name=Ef1alpha48D-PA; parent=FBgn0000556,FBtr0088035; dbxref=FlyBase:FBpp0087142,FlyBase_Annotation_IDs:CG8280-PA,GB_protein:AAF58608.1,REFSEQ:NP_477375,GB_protein:AAF58608,FlyMine:FBpp0087142,modMine:FBpp0087142; MD5=2ae59732b0e0ae621052c7236b70a79c; length=463; release=r6.09; species=Dmel;;FBpp0304260 type=protein; loc=2R:11893…	27.4	49	0.380	ALRLPLQDVYK+EHALLAFTLGVK+IGGIGTVPVGR+LPLQDVYK+MDSSEPPYSEAR+QLIVGVNK+QTVAVGVIK+STTTGHLIYK+TLIDALDAILPPARPTDK+VETGVLKPGTVVVFAPANITTEVK+YYVTIIDAPGHR
919a	FBpp0306828|FBgn0010488|CG3845-PD|NAT1-PD	1.0000	FBpp0306828 type=protein; loc=2R:join(12918398..12920859,12920985..12922810,12922879..12923057); ID=FBpp0306828; name=NAT1-PD; parent=FBgn0010488,FBtr0334772; dbxref=FlyBase:FBpp0306828,FlyBase_Annotation_IDs:CG3845-PD,REFSEQ:NP_001033943,GB_protein:ABC66062; MD5=8a2379a67482db85e78c56fae502cce9; length=1488; release=r6.09; species=Dmel;	25.9	44	0.310	AIIIEGGTSTGDTK+DPGFIQALMTVVVK+DRNDGQYGGNQLLGSK+EDAAIPVTTPDR+ELMNQYFEK+ETTLADNLDPK+FQELSDELLK+FYYDEEEDAEVTEIEIK+GGNDGGVSSGYSSNYR+GVILLIFDK+IVSLVASLLAK+KLGTTEGPVPIK+LDLNSIAILK+LSEEAPSFDK+LSEEAPSFDKEPSNSSTFLR+LSFLYPLLK+LVDGFLELK+LVITANPSEIER+NDGQYGGNQLLGSK+NGSASAQISGSTSNSSNISLNSGSASAAGGGTPHSQQQQER+NSDILGQGLGGNSDSYNGSSSSGR+QLQSDPNPNNFYK+SAGGNGGSPAISGNSEGGR+SINSNSVGGGGSGAVGSGSGGSNYR+SSGGPTGHFSTGYSK+TE…
854a	FBpp0085720|FBgn0003887|CG9277-PB|betaTub56D-PB FBpp0085721|FBgn0003887|CG9277-PA|betaTub56D-PA	1.0000	FBpp0085720 type=protein; loc=2R:complement(join(19451433..19451489,19447460..19448746)); ID=FBpp0085720; name=betaTub56D-PB; parent=FBgn0003887,FBtr0086536; dbxref=FlyBase:FBpp0085720,FlyBase_Annotation_IDs:CG9277-PB,GB_protein:AAF57555.1,REFSEQ:NP_523795,GB_protein:AAF57555,FlyMine:FBpp0085720,modMine:FBpp0085720; MD5=af532e832c1035fa8fb3355ba120f3d1; length=447; release=r6.09; species=Dmel;;FB…	33.8	44	0.221	ALTVPELTQQMFDAK+AVLVDLEPGTMDSVR+EVDEQMLNIQNK+FPGQLNADLR+GHYTEGAELVDSVLDVVR+IMNTYSVVPSPK+INVYYNEASGGK+ISEQFTAMFR+LAVNMVPFPR+LHFFMPGFAPLTSR+MSATFIGNSTAIQEIFK+NSSYFVEWIPNNVK+YLTVAAIFR
72	FBpp0071808|FBgn0010078|CG3661-PA|RpL23-PA	1.0000	FBpp0071808 type=protein; loc=2R:join(22854517..22854529,22854647..22854858,22855445..22855642); ID=FBpp0071808; name=RpL23-PA; parent=FBgn0010078,FBtr0071897; dbxref=GB_protein:AAF46914.1,FlyBase:FBpp0071808,FlyBase_Annotation_IDs:CG3661-PA,REFSEQ:NP_523813,GB_protein:AAF46914,FlyMine:FBpp0071808,modMine:FBpp0071808; MD5=91472336627593eb0a972b29a50a5e93; length=140; release=r6.09; species=Dmel;	47.9	44	0.356	DGVFIYFEDNAGVIVNNK+GSAITGPVAK+KVMPAVVIR+LNRLPAAGVGDMFVATVK+LPAAGVGDMFVATVK+LPAAGVGDMFVATVKK+NLYVIAVHGIR+VMPAVVIR
911a	FBpp0293740|FBgn0260442|CG6831-PB|rhea-PB FBpp0305317|FBgn0260442|CG6831-PE|rhea-PE FBpp0305318|FBgn0260442|CG6831-PF|rhea-PF FBpp0305319|FBgn0260442|CG6831-PG|rhea-PG	1.0000	FBpp0293740 type=protein; loc=3L:join(8561482..8561617,8561687..8562085,8562145..8562336,8562396..8562474,8562533..8563036,8563100..8563188,8563546..8563634,8563979..8564095,8564157..8568744,8568811..8569001,8570968..8571084,8571146..8571661,8572018..8572677,8572898..8573472,8573531..8573789); ID=FBpp0293740; name=rhea-PB; parent=FBgn0260442,FBtr0305210; dbxref=REFSEQ:NP_001246674,GB_protein:AFH0…	17.8	43	0.323	ALLGYISAGQDVLIR+ALQPTVTDIPSATQLSK+AMEATVEAISQEIR+AVAAGTSNLQADIVSAANLGR+DAILDGTHPVTQDK+DFLPQSYVR+DHFGIEGDEGSTMVEESVAPSK+DLLSVSMEMAGQTQEEEVR+DNNLHGFSGQTMNSASELIDK+EAIQELQQTVEK+EILISWPLTTVR+EITTTAANTPAMK+ELPTYGVTFFLVK+GVGTEEMLISTAK+GVTESINQLVDASIQSAPGQK+INAETGIVTGLMEQVNR+INTSMVDGMAQEINAR+LVDPLLEAVK+NAQGFTTDESDTEYAYR+NEFIVLAK+QAAIAGQLRPLPGQTVENTADELR+QAAIAGQLRPLPGQTVENTADELRK+SANNTTSSSSELGAVKPLESSFSQ…
769a	FBpp0074228|FBgn0250788|CG5870-PA|beta-Spec-PA FBpp0306507|FBgn0250788|CG5870-PB|beta-Spec-PB	1.0000	FBpp0074228 type=protein; loc=X:join(17661184..17667232,17667301..17667497,17667570..17667738,17668276..17668382,17668497..17668663,17668751..17668937); ID=FBpp0074228; name=beta-Spec-PA; parent=FBgn0250788,FBtr0074454; dbxref=FlyBase:FBpp0074228,FlyBase_Annotation_IDs:CG5870-PA,GB_protein:AAF48751.1,REFSEQ:NP_523388,GB_protein:AAF48751,FlyMine:FBpp0074228,modMine:FBpp0074228; MD5=f861fd416d6f903…	18.7	43	0.325	ALESEITSHDPQLQNVAK+DGLAFNAIIHK+DVSGVELLMNNHQSLK+EEIDNYTEDYK+EFENSLAGVQGQLAQFSNYR+EVVAGSQELGQDFDHVTLLSER+GEPSYDLQNAAIEIASDYTK+GGTPGAGEGHEGYVTR+GNLEVLLFTLQSK+IADLYVDMR+IEPIVVK+LLDAEDVFVEHPDEK+LLDALSLYK+LLEVLSGER+LPVANSPDYGNSLFNVHVLK+LTSEGSTSDDPQYMFLR+LTTFELK+LVSQDNFGFDLAAVEAAAK+NQSLATEIDNHEPR+QFDDLEVHTK+QFSGDDISSGDAVAVK+QIVSGDTANDLTSVNILMQK+QVEEIDKQTEYLQK+SQTLPATSQK+TNAIHNLNNAFDVAEDK+TQTDVASEDTPTSL…
838a	FBpp0084617|FBgn0003279|CG5502-PA|RpL4-PA	1.0000	FBpp0084617 type=protein; loc=3R:join(27922917..27922919,27923125..27923305,27923370..27923740,27924140..27924790); ID=FBpp0084617; name=RpL4-PA; parent=FBgn0003279,FBtr0085248; dbxref=FlyBase:FBpp0084617,FlyBase_Annotation_IDs:CG5502-PA,GB_protein:AAG22173.1,REFSEQ:NP_524538,GB_protein:AAG22173,FlyMine:FBpp0084617,modMine:FBpp0084617; MD5=c846b6c4b4ed56d364b2ad352ff789f5; length=401; release=r6.…	46.9	41	0.323	APIRPDVVNEVHQLLR+FVIWTESAFAR+GHVIDGVSEFPLVVSDEVQK+GPLVVYDKDEGLR+GPLVVYDKDEGLRK+GYNLPQPK+IWADIQK+KGYNLPQPK+LNDLFGTWK+LNPLTNVR+LNPYAEVLK+LNPYAEVLKR+MANTDLSR+NIPGIETINVDK+NIPGIETINVDKLNLLK+QAVIFLR+QAYAVSELAGHQTSAESWGTGR+RGPLVVYDKDEGLR+RYALVSAIAASGVPALVQSK+SHFANVATK+YALVSAIAASGVPALVQSK
729	sp|TRYP_PIG|	1.0000	sp TRYP_PIG	25.1	41	0.285	IITHPNFNGNTLDNDIMLIK+LGEHNIDVLEGNEQFINAAK+LSSPATLNSR+VATVSLPR
491	FBpp0083802|FBgn0002622|CG6779-PA|RpS3-PA FBpp0312066|FBgn0002622|CG6779-PB|RpS3-PB	1.0000	FBpp0083802 type=protein; loc=3R:join(23358855..23358890,23359154..23359858); ID=FBpp0083802; name=RpS3-PA; parent=FBgn0002622,FBtr0084410; dbxref=FlyBase:FBpp0083802,FlyBase_Annotation_IDs:CG6779-PA,GB_protein:AAF56129.1,REFSEQ:NP_476632,GB_protein:AAF56129,FlyMine:FBpp0083802,modMine:FBpp0083802; MD5=afce2f20264890e9f016128a095a23e6; length=246; release=r6.09; species=Dmel;;FBpp0312066 type=pro…	47.2	41	0.334	AELNEFLTR+ELAEDGYSGVEVR+ELTAMVQK+FNFETGR+FVSDGIFK+IELYAEK+IPPPSKPLDDLSEAK+IYETPETEYK+IYETPETEYKIPPPSKPLDDLSEAK+KFVSDGIFK+KPLPDNVSVVEPK+LTGGLAVR+TEIIIMATK+VMLPYDPK
874a	FBpp0088242|FBgn0017545|CG2168-PA|RpS3A-PA FBpp0300615|FBgn0017545|CG2168-PF|RpS3A-PF	1.0000	FBpp0088242 type=protein; loc=4:complement(join(66840..67180,66273..66738)); ID=FBpp0088242; name=RpS3A-PA; parent=FBgn0017545,FBtr0089175; dbxref=FlyBase:FBpp0088242,GB_protein:AAF59372.1,FlyBase_Annotation_IDs:CG2168-PA,REFSEQ:NP_524618,GB_protein:AAF59372,FlyMine:FBpp0088242,modMine:FBpp0088242; MD5=01e3a94c58ad043665c9117cee125392; length=268; release=r6.09; species=Dmel;;FBpp0300615 type=pro…	52.2	40	0.311	APNMFQTR+IASDYLK+IYPLHDVYIR+KDWYDVK+LALDSIAK+LIAEDVQDR+LLELHGDGGGK+MTDIITNEVSGADLK+SVEAVVSSEGAVIDRPEGYEPPVQEAV+TVDGYLLR+VFEVSLADLQK+VVDPFSR+WQTLIEAIVEAK
918a	FBpp0304882|FBgn0041775|CG10686-PC|tral-PC FBpp0304887|FBgn0041775|CG10686-PH|tral-PH	1.0000	FBpp0304882 type=protein; loc=3L:join(12515452..12515572,12516559..12517059,12517416..12517957,12518024..12518254,12518438..12518667,12518733..12519070,12519144..12519151); ID=FBpp0304882; name=tral-PC; parent=FBgn0041775,FBtr0332636; dbxref=REFSEQ:NP_001261770,GB_protein:AGB94463,FlyBase:FBpp0304882,FlyBase_Annotation_IDs:CG10686-PC; MD5=c9710799cdb95a0f43c3577f65e0aaed; length=656; release=r6.0…	40.9	39	0.156	AANNAAGHGSNATDSSAPNATTATTK+DTQFQIAPQSQIYDYILFR+FEGDFDFEQANNK+FEGDFDFEQANNKFEELR+GGGSGTDFYNQQR+GGNGGSGGGGGNGGGNNPAWNMHR+GGNGMPNITNGNTAAALK+IKFEGDFDFEQANNK+KLNTETFGVSSTR+LNTETFGVSSTR+NQYYNNNGNGGINSGYGGAPGYNR+QMDNNYSNNYNNNNNNQR+QPISVLDMLAGASR+STSLLPEQTQQVAAVSQ+STTPISLIVSPTAELTQQQQLHQQQNAGQGGNGR+VAEDGAPKPATNATAATATATNEQVGEK
751a	FBpp0072830|FBgn0010909|CG16973-PA|msn-PA	1.0000	FBpp0072830 type=protein; loc=3L:complement(join(2585605..2585682,2579455..2579520,2567370..2567814,2567046..2567288,2566434..2566933,2566202..2566375,2565601..2565621,2564397..2564695,2563818..2563959,2561932..2562843,2560116..2560295,2557793..2558389,2557572..2557727,2557341..2557508,2557136..2557285,2556942..2557076,2556792..2556866,2556556..2556729)); ID=FBpp0072830; name=msn-PA; parent=FBgn0…	24.5	39	0.295	ALFLIPR+ASVAEAITRPVPR+ESHVNVNVTPTSHEAANDTPEIR+FQQMEVLEGQNILVTISGK+GGGGGGGGGGGGGGSSGVGADGTGLGTPGTR+GQNVLLTDNAEVK+LPTNFER+LQQLQQQQQQQQLQQQQQQQNR+NSIYSSSISSK+RPEPQPQTAAGGQGSQQQAQPEAPPR+SFLTFGFGAGGSGPSR+SKENDVPGAPGAAAAGTATASAKPGPAAATTTATK+SSSEEYQAAISSSVHSTPSK+SSSSITNLLHK+SVESGHLDGVFMHK+TDGLSDQVER+TESVIVLQNAAVR+TSSVLPDLLSQASPATPPR+VIYGSAEGFHAVDLDSAEVYDIYLPK+VYQLISR+YSAVFSGASASGSTAGSPSAQALQR
527	FBpp0084900|FBgn0002924|CG7831-PA|ncd-PA FBpp0311231|FBgn0002924|CG7831-PB|ncd-PB	1.0000	FBpp0084900 type=protein; loc=3R:complement(join(29806404..29806626,29805707..29806344,29804406..29805647)); ID=FBpp0084900; name=ncd-PA; parent=FBgn0002924,FBtr0085534; dbxref=FlyBase:FBpp0084900,FlyBase_Annotation_IDs:CG7831-PA,GB_protein:AAF56942.1,REFSEQ:NP_476651,GB_protein:AAF56942,FlyMine:FBpp0084900,modMine:FBpp0084900; MD5=e501f1a22f1ffa70e25483907cbc809c; length=700; release=r6.09; spec…	33.9	39	0.308	DLNNLPQVLER+EQLFQSNMER+FHDLLEK+IAPYDFK+IETITSTLGR+KELHNTVMDLR+LGGALTVSSQR+LTHLLMPSLGGNSK+LVRPAAPSSITATAVK+NDIYVSNITEETVLDPNHLR+QEISVGSINLVDLAGSESPK+QHTAKIETITSTLGR+QTEDMGELESMPQQLEETQNK+TAAAPSLPSIPSK+TEHAALSTEVVHLR+TVDLLFDSIR+TYTMDGVPESVGVIPR+YLNNSVANSSTQSNNSGSFDK
927a	sp|K1C10_HUMAN|	1.0000	sp K1C10_HUMAN	37.4	38	0.251	ALEESNYELEGK+DAEAWFNEK+ELTTEIDNNIEQISSYK+GSLGGGFSSGGFSGGSFSR+IRLENEIQTYR+LAADDFR+LASYLDK+LENEIQTYR+LKYENEVALR+NQILNLTTDNANILLQIDNAR+NVQALEIELQSQLALK+NVSTGDVNVEMNAAPGVDLTQLLNNMR+QSLEASLAETEGR+QSVEADINGLR+SEITELR+SLLEGEGSSGGGGR+SQYEQLAEQNR+SQYEQLAEQNRK+VLDELTLTK+YENEVALR
918b	FBpp0304883|FBgn0041775|CG10686-PD|tral-PD FBpp0304888|FBgn0041775|CG10686-PI|tral-PI	1.0000	FBpp0304883 type=protein; loc=3L:join(12515452..12515572,12516559..12517059,12517416..12517957,12518024..12518224,12518438..12518667,12518733..12519070,12519144..12519151); ID=FBpp0304883; name=tral-PD; parent=FBgn0041775,FBtr0332637; dbxref=REFSEQ:NP_001261771,GB_protein:AGB94464,FlyBase:FBpp0304883,FlyBase_Annotation_IDs:CG10686-PD; MD5=3db1cff982d1fc6fddf5ab1abffa3463; length=646; release=r6.0…	42.1	38	0.150	AANNAAGHGSNATDSSAPNATTATTK+DTQFQIAPQSQIYDYILFR+FEGDFDFEQANNK+FEGDFDFEQANNKFEELR+GGGSGTDFYNQQR+GGNGGSGGGGGNGGGNNPAWNMHR+GGNGMPNITNGNTAAALK+IKFEGDFDFEQANNK+KLNTETFGVSSTR+LNTETFGVSSTR+NQYYNNNGNGGINSGYGGAPGYNR+QMDNNYSNNYNNNNNNQR+QPISVLDMLAGASR+STSLLPEQTQQVAAVSQ+STTPISLIVSPTAELTQQQQLHQQQNAGQGGNGR+VAEDGAPKPATNATAATATATNEQLNGETDK+VAEDGAPKPATNATAATATATNEQLNGETDKK
812a	FBpp0081374|FBgn0263231|CG9748-PA|bel-PA FBpp0306433|FBgn0263231|CG9748-PB|bel-PB	1.0000	FBpp0081374 type=protein; loc=3R:complement(join(8659963..8660007,8658015..8658387,8655987..8657843,8655785..8655906)); ID=FBpp0081374; name=bel-PA; parent=FBgn0263231,FBtr0081888; dbxref=FlyBase:FBpp0081374,FlyBase_Annotation_IDs:CG9748-PA,GB_protein:AAF54262.1,REFSEQ:NP_536783,GB_protein:AAF54262,FlyMine:FBpp0081374,modMine:FBpp0081374; MD5=7a5214f0ded2bee922609d09b676d354; length=798; release=…	33.5	38	0.315	DSLTLIFVETK+ELATQIFEEAK+ELATQIFEEAKK+FEDNYNGGEFDSR+FLVIDEADR+GGGGGSGSNLNEQTAEDGQAQQQQQPR+IVEQLNMPPTGQR+MGNLGVATSFFNEK+MLDMGFEPQIR+MRPAVLYGGNNTSEQMR+QEIPSFMEDMSSDR+QTLMFSATFPK+QYPLGLVLAPTR+SYLLDLLSSIR+TAAFLVPILNQMYELGHVPPPQSTR+TSTNSVTGGVYVPPHLR+VGLENIR+VGSTSENITQTILWVYEPDKR+WQEPERPAGFDGSEGGQSAGGNR+YGGGFGSR
740a	FBpp0071739|FBgn0022985|CG5821-PA|qkr58E-2-PA FBpp0308618|FBgn0022985|CG5821-PB|qkr58E-2-PB FBpp0311193|FBgn0022985|CG5821-PC|qkr58E-2-PC	1.0000	FBpp0071739 type=protein; loc=2R:join(22416066..22416366,22416428..22417031,22417096..22417196,22417252..22417496); ID=FBpp0071739; name=qkr58E-2-PA; parent=FBgn0022985,FBtr0071828; dbxref=FlyBase:FBpp0071739,FlyBase_Annotation_IDs:CG5821-PA,GB_protein:AAF46845.1,REFSEQ:NP_523810,GB_protein:AAF46845,FlyMine:FBpp0071739,modMine:FBpp0071739; MD5=8e03d7b2d061315d4df30990c5c27762; length=416; release…	42.3	38	0.297	ASPPGMVVSAASFNGR+DQYADVYQQR+ELMEDPEAAK+GNAMHTTLPPQAIVR+HNEETVYFR+LIDEALER+MENHFPLAVK+NAGLGNAGGGGIMANSIVATTGGGIGGAVPPNMR+VAYALAEIR+YAHLNLPLHVEVSTIAPPAEAYAR+YLTPDKHDDIR+YMQELMTER+YRPAAPYQFVK
714	FBpp0292958|FBgn0033889|CG6701-PB|CG6701-PB FBpp0292959|FBgn0033889|CG6701-PC|CG6701-PC FBpp0292960|FBgn0033889|CG6701-PD|CG6701-PD FBpp0308979|FBgn0033889|CG6701-PE|CG6701-PE	1.0000	FBpp0292958 type=protein; loc=2R:complement(join(13979184..13979340,13978942..13979117,13977645..13977849,13977376..13977580,13975434..13977304,13975269..13975374,13974927..13975203,13974591..13974837,13973653..13974410)); ID=FBpp0292958; name=CG6701-PB; parent=FBgn0033889,FBtr0303989; dbxref=FlyBase:FBpp0292958,FlyBase_Annotation_IDs:CG6701-PB,REFSEQ:NP_001188923,GB_protein:AAF58307; MD5=d22394d…	27.8	38	0.279	ASFNINPYR+DFDSILR+DLMYFGLNGEK+EIDVVMDYVK+EITQENLTGTLR+FENVRPTPEEVR+GIASTTDVPGGAPAEGNKPIIEEYK+GLPPANPPIQVLSALK+HPISMSSNPLSTNTER+ILFPGEIPNTPLASGVLQLNNK+KPTVSAATPVAK+LDTDVKPTLLK+LFEVHLNALPNSSEIR+LISTNPEQMQAVR+LSSQGATNIGSLLHR+MLENNNNVLELALK+NFSLMDFR+NVDGMVGSLDK+QDAAGTSILVTNAPVTNAAAPSVIPR+QLGPVLQSQR+QLPDNTTYTLIFRPLR+SELETIFDELPK+SSAYNHIPSGNFR+TLLQVEDIER+TLVGEQYLNEDFITNKK+TNFLINTPR+YEEHVEYHGDESDFQSLK
31	FBpp0070616|FBgn0266570|CG2982-PB|CG2982-PB FBpp0309175|FBgn0266570|CG2982-PC|CG2982-PC	1.0000	FBpp0070616 type=protein; loc=X:4319628..4321589; ID=FBpp0070616; name=CG2982-PB; parent=FBgn0266570,FBtr0070648; dbxref=FlyBase:FBpp0070616,FlyBase_Annotation_IDs:CG2982-PB,GB_protein:AAF45939.2,REFSEQ:NP_572160,GB_protein:AAF45939,FlyMine:FBpp0070616,modMine:FBpp0070616; MD5=a6b20b5f611c8919dea645afdb93f75b; length=653; release=r6.09; species=Dmel;;FBpp0309175 type=protein; loc=X:4319628..43215…	30.9	37	0.301	AEPTEEGNNNNDEKETETIETHK+DQEVHAFFSK+ESNDSNSVSDMLAVTK+FQHEALPPIVLPSEEVR+GLPLHTFQVLGNAYK+KDPAAVNSLVK+KFQHEALPPIVLPSEEVR+LFDDDAGPSTSK+LLNPSTYLIR+LQAEADANNNDTGK+LVTNYLMPSEDDIDEAVDQMAK+MLDEILIR+QLVENVQK+VLQWILFPVQTK+YEPYFMEILPEEAK+YFQSMISFK
140	FBpp0073679|FBgn0030504|CG2691-PA|CG2691-PA FBpp0309168|FBgn0030504|CG2691-PB|CG2691-PB	1.0000	FBpp0073679 type=protein; loc=X:complement(join(13624164..13624305,13623547..13624106,13622560..13623470,13621619..13622500,13621419..13621553,13620924..13621356,13620593..13620855,13620344..13620534,13619738..13620272,13619563..13619665)); ID=FBpp0073679; name=CG2691-PA; parent=FBgn0030504,FBtr0073848; dbxref=FlyBase:FBpp0073679,FlyBase_Annotation_IDs:CG2691-PA,GB_protein:AAF48296.2,REFSEQ:NP_57…	21.0	37	0.287	AIPEAVLNYK+ALGPELVLTAIPLADGK+DIVAGVTLLAMGINSVPAPVLK+EDPDEIVDLADLK+EGANGASLQFFK+EQVAEQLIK+FMESTNQSVIR+FSPGELAGFVPGDDDVIHR+HEQSQAFNAETTTVNDVAGSLR+IQIGYLLK+LDDDDDGMSGSGTAPTGTAPTGTIK+LDPYAYIPLTR+LFNIYTQKPNGTYEADQR+LLAAIHEYRPDK+LQIEHTVISAIK+QLTAGNSDAMSVK+QTIAWVTVLK+SDDNEMDEAVEQPK+SIGNVLTSGSAQTATPAQSQK+YLAPTLGAAVEK
564	FBpp0085809|FBgn0034401|CG15100-PA|MetRS-PA	1.0000	FBpp0085809 type=protein; loc=2R:complement(join(18850388..18850490,18850179..18850300,18849265..18850100,18849102..18849206,18847894..18849045,18847083..18847833)); ID=FBpp0085809; name=MetRS-PA; parent=FBgn0034401,FBtr0086627; dbxref=FlyBase:FBpp0085809,FlyBase_Annotation_IDs:CG15100-PA,GB_protein:AAF57625.2,REFSEQ:NP_611382,GB_protein:AAF57625,FlyMine:FBpp0085809,modMine:FBpp0085809; MD5=9809e…	36.3	36	0.277	AAPAANAAPAASPAATADAAK+ADANALPVLNALVK+ALAENLTPR+ALPEVQEVLAEQPLK+ATGDAAVWKPEVDILLSLK+DLLVLPTLELDNGLR+DLSFNALQQSNR+DNVPFHSVVWPSVLLAINK+FYLASARPEGQDSSFSWNDLAAR+GIGVFGNDAQETGIPADVWR+HLLAISR+LEQSFIDELK+LLVDTTPTVADTVTNEEISAAK+LSLADASK+LVNATELIRPR+MIIYTNDGNPLGLQLLMLAKFAK+NNSELLNNLGNFVNR+QPVQVQLVNLNDAK+TATAAAPAATPAPSNGSQSVQDLEK+TLFGQLNAK+TTTQEQTDIVQEAFK+WFGIGFDYFGR+YFELHNAIYR+YGGAQATNDAAHSQISAADLEK+YKDLLV…
241	FBpp0076552|FBgn0011640|CG8597-PA|lark-PA FBpp0076553|FBgn0011640|CG8597-PB|lark-PB FBpp0076554|FBgn0011640|CG8597-PC|lark-PC FBpp0076555|FBgn0011640|CG8597-PD|lark-PD FBpp0076556|FBgn0011640|CG8597-PE|lark-PE	1.0000	FBpp0076552 type=protein; loc=3L:join(7340069..7340770,7340876..7341114,7341353..7341470); ID=FBpp0076552; name=lark-PA; parent=FBgn0011640,FBtr0076841; dbxref=FlyBase_Annotation_IDs:CG8597-PA,FlyBase:FBpp0076552,GB_protein:AAF50578.1,REFSEQ:NP_523957,GB_protein:AAF50578; MD5=498cc25e6484a5d938da98774852f7fd; length=352; release=r6.09; species=Dmel;;FBpp0076553 type=protein; loc=3L:join(7340069..…	31.5	36	0.275	DAIQNLNGYTLNEFAIK+DFPPPPISR+DPYPPPPPPPPFLR+DYDYYDR+EPMPLPPTLSGSLR+EPPSPLSAGGYR+IFVGNLTDK+NYGFVHMETEQQGR+REPMPLPPTLSGSLR+YGSPTPHGYEDFSR
913b	FBpp0081675|FBgn0028734|CG6203-PA|Fmr1-PA FBpp0290600|FBgn0028734|CG6203-PF|Fmr1-PF	1.0000	FBpp0081675 type=protein; loc=3R:complement(join(10108695..10108745,10107430..10107479,10105790..10106113,10105559..10105724,10105434..10105501,10105060..10105369,10104879..10105010,10104289..10104796,10103673..10103747,10103232..10103602)); ID=FBpp0081675; name=Fmr1-PA; parent=FBgn0028734,FBtr0082197; dbxref=FlyBase:FBpp0081675,FlyBase_Annotation_IDs:CG6203-PA,GB_protein:AAF54493.2,REFSEQ:NP_611…	35.3	35	0.145	AIQESSMGSTQSFPVTR+AMLEYAEEFFQVPR+DDLMGLAIGSHGSNIQAAR+ELAHVPFVFIGTVESIANAK+GNYVEEFR+GYSSDIESVR+IAGDDEQDQNIPR+LPPEETVEVAAPIFEEGMEVEVFTR+MEIDQQLR+NNNGPSNTNGAVANNNNKPQSAQQPQQQQPPAPGNK+SNNHTDQPSGQQQLAENVK+TFYQFTLPVPEELR+TVDGVTNIELEEK+VRDDLMGLAIGSHGSNIQAAR+VSAIAGDDEQDQNIPR+YPFVNVR
913a	FBpp0300445|FBgn0028734|CG6203-PG|Fmr1-PG	1.0000	FBpp0300445 type=protein; loc=3R:complement(join(10108695..10108889,10107430..10107479,10105790..10106113,10105559..10105724,10105434..10105501,10105069..10105369,10104879..10105010,10104289..10104796,10103673..10103747,10103232..10103602)); ID=FBpp0300445; name=Fmr1-PG; parent=FBgn0028734,FBtr0308123; dbxref=FlyBase:FBpp0300445,FlyBase_Annotation_IDs:CG6203-PG,REFSEQ:NP_001247017,GB_protein:AFH0…	33.6	35	0.145	ADKPGGTTSGDMEDLLVEVR+AIQESSMGSTQSFPVTR+AMLEYAEEFFQVPR+DDLMGLAIGSHGSNIQAAR+ELAHVPFVFIGTVESIANAK+GNYVEEFR+GYSSDIESVR+IAGDDEQDQNIPR+LPPEETVEVAAPIFEEGMEVEVFTR+MEIDQQLR+NNNGPSNTNGAVANNNNKPQSAQQPQQQQPPAPGNK+SNNHTDQPSGQQQLAENVK+TFYQFTLPVPEELR+TVDGVTNIELEEK+VRDDLMGLAIGSHGSNIQAAR+YPFVNVR
728	sp|K2C1_HUMAN|	1.0000	sp K2C1_HUMAN	33.7	35	0.267	AEAESLYQSK+DYQELMNTK+FLEQQNQVLQTK+GGGGGGYGSGGSSYGSGGGSYGSGGGGGGGR+IEISELNR+LNDLEDALQQAK+NKLNDLEDALQQAK+NMQDMVEDYR+QISNLQQSISDAEQR+SGGGFSSGSAGIINYQR+SLDLDSIIAEVK+SLNNQFASFIDK+SLVNLGGSK+THNLEPYFESFINNLR+TLLEGEESR+TNAENEFVTIK+WELLQQVDTSTR+YEELQITAGR
44	FBpp0071050|FBgn0004403|CG1524-PB|RpS14a-PB FBpp0071051|FBgn0004403|CG1524-PA|RpS14a-PA FBpp0071052|FBgn0004404|CG1527-PA|RpS14b-PA FBpp0311458|FBgn0004404|CG1527-PB|RpS14b-PB	1.0000	FBpp0071050 type=protein; loc=X:join(7934034..7934270,7934330..7934548); ID=FBpp0071050; name=RpS14a-PB; parent=FBgn0004403,FBtr0071094; dbxref=FlyBase:FBpp0071050,FlyBase_Annotation_IDs:CG1524-PB,GB_protein:AAF46297.1,REFSEQ:NP_524884,GB_protein:AAF46297; MD5=67c629577ede1be33d27f3af361fb96a; length=151; release=r6.09; species=Dmel;;FBpp0071051 type=protein; loc=X:join(7934034..7934270,7934330..…	48.3	35	0.287	ADRDEASPYAAMLAAQDVAEK+DEASPYAAMLAAQDVAEK+EEVQVQLGPQVR+IEDVTPIPSDSTR+IEDVTPIPSDSTRR+TLGITALHIK+TPGPGAQSALR+VKADRDEASPYAAMLAAQDVAEK+VQKEEVQVQLGPQVR
806a	FBpp0080282|FBgn0000317|CG7595-PA|ck-PA FBpp0080283|FBgn0000317|CG7595-PB|ck-PB FBpp0310274|FBgn0000317|CG7595-PC|ck-PC FBpp0310275|FBgn0000317|CG7595-PD|ck-PD	1.0000	FBpp0080282 type=protein; loc=2L:complement(join(15053414..15053431,15052474..15052734,15051794..15052143,15051527..15051727,15049068..15051462,15047561..15049011,15046713..15047499,15046088..15046653,15045879..15046025,15045690..15045810,15045414..15045620)); ID=FBpp0080282; name=ck-PA; parent=FBgn0000317,FBtr0080723; dbxref=FlyBase:FBpp0080282,FlyBase_Annotation_IDs:CG7595-PA,GB_protein:AAF5343…	15.7	34	0.269	ATVVDNLDATEIPEHINVER+DDAAEFSDIR+DLVVYFLDGLK+DTFSPDLLHLVSQSTNK+EFQEAQLMGLDPDAFLK+FAATYFQGNVNHQYAK+KLEEQELLHR+LDLGMAADYK+LILQYLAAISGK+LVEAMFDFLPDSSSDAPTPHGGR+MGNEITDHIFDGPLK+NADLIFHYHQELPK+NQPPSWLELQATK+QELQAIPQMLR+QIFAQDIEMGAETR+SIVASYNQDGGMTSEDAK+SKEFQEAQLMGLDPDAFLK+TLLADSATTAR+TSEGFSLFVK+VEVNMNIINDAAR+VFTQTFSLSTVR+VISVPEGDFFFDFVR+VYFPDDTDEAFEVDSSTR+WPLLFSR+WPTFGSAFFEVK+YVIALQDYR
448	FBpp0082219|FBgn0038145|CG8863-PA|Droj2-PA FBpp0082220|FBgn0038145|CG8863-PB|Droj2-PB FBpp0082221|FBgn0038145|CG8863-PC|Droj2-PC FBpp0082222|FBgn0038145|CG8863-PD|Droj2-PD FBpp0082223|FBgn0038145|CG8863-PE|Droj2-PE	1.0000	FBpp0082219 type=protein; loc=3R:join(13383479..13384579,13384670..13384780); ID=FBpp0082219; name=Droj2-PA; parent=FBgn0038145,FBtr0082751; dbxref=FlyBase:FBpp0082219,FlyBase_Annotation_IDs:CG8863-PA,GB_protein:AAF54939.1,REFSEQ:NP_650283,GB_protein:AAF54939; MD5=efbff2329a246c0e487de7a3cf5fb77c; length=403; release=r6.09; species=Dmel;;FBpp0082220 type=protein; loc=3R:join(13383479..13384579,13…	39.7	34	0.277	AISQAYEVLSDADK+AISQAYEVLSDADKR+DLIVSTQPGEVIR+DVVHQMSVQLEELYNGATR+EHSTFAHAGQDLMMK+ETGYYDILGVKPNATPDELK+ETGYYDILGVKPNATPDELKK+FFGAGFGGSGGGR+GKDVVHQMSVQLEELYNGATR+IVFTGEGDHEPESQPGDIIILLDEK+KVLEVHIEK+MAYDEDDGGYQDGPR+NPMDFFEK+TLDDRDLIVSTQPGEVIR+VLEVHIEK
831a	FBpp0083898|FBgn0005674|CG5394-PA|Aats-glupro-PA	1.0000	FBpp0083898 type=protein; loc=3R:complement(join(23958243..23958285,23957146..23958063,23956826..23956997,23955706..23956768,23953446..23955305,23952290..23953378)); ID=FBpp0083898; name=Aats-glupro-PA; parent=FBgn0005674,FBtr0084511; dbxref=FlyBase:FBpp0083898,FlyBase_Annotation_IDs:CG5394-PA,GB_protein:AAF56211.1,REFSEQ:NP_524471,GB_protein:AAF56211,FlyMine:FBpp0083898,modMine:FBpp0083898; MD5=…	17.7	33	0.254	AATGSDWKPGTTAPAPAAAPVK+AIQGATSHHLGQNFSK+AYVDDTPPEQMK+DASGNITSVDAALNLENK+DELTQEINAQGEK+EASPVSMASPAKDELTQEINAQGEK+EVIDAEVAK+EVTGTDFPVAGR+FAGGDYTTTVEAFISASGR+FVDLPGAEMGK+FYTLFGR+ITIPLADVEK+IYIDYVDAEALK+LNMTNTVLSK+MFEIVYEDPETQQK+NLSLWEEMVK+NPDPASVLTVNTLLNK+SGDSDLAEPIAVRPTSETVMYPAYAK+THIADFAPEVAWVTK+VIVNVAGAK+VLQSLPEDAK+WYDLITAQPLIQK+YEFLAAK
376	FBpp0079986|FBgn0032454|CG5787-PA|CG5787-PA FBpp0304683|FBgn0032454|CG5787-PB|CG5787-PB	1.0000	FBpp0079986 type=protein; loc=2L:complement(join(12710362..12712306,12709375..12710225,12709253..12709309)); ID=FBpp0079986; name=CG5787-PA; parent=FBgn0032454,FBtr0080405; dbxref=GB_protein:AAF53220.2,FlyBase:FBpp0079986,FlyBase_Annotation_IDs:CG5787-PA,REFSEQ:NP_609589,GB_protein:AAF53220,FlyMine:FBpp0079986,modMine:FBpp0079986; MD5=91ab23d9292595b10087b2783f44e005; length=950; release=r6.09; s…	37.2	33	0.255	FGDNFQDK+GFLIGGFK+GGGNYSNNSNSGGNNSYPR+GGPSSNFGQANR+GPAVGGSGGPGFKPNSGGNFGNNNSGGGFSNNISR+GPAVGGSGGPGFNPNSGGNFGSNNSGGGFSNNFGQNSGNFGDNNR+IPYLNDQPK+KLPVAAPNQYK+KPPVAAPAVK+LPVAAPNQYK+LPVAAPNQYKVNNVTPNSK+LTTEQVVYAIIK+MNLNNSGSVR+NDAYGIGQR+NFNNDNFPNR+SAGAPTLR+SGFNDSYGR+SGGGGGGGAGGGGGVGSGGSGWEAGQR+SGNHGNFGQNSGNFGDNNR+SMVFLWAK+SQSSSFQNSGYQSNSGGGGGGGGR+STAEDDVKDQQAIAR+TANLRPGNATGVQK+TIFTLMNR+VAPPPPLETEAASK
364	FBpp0079643|FBgn0027568|CG5366-PA|Cand1-PA FBpp0304507|FBgn0027568|CG5366-PB|Cand1-PB	1.0000	FBpp0079643 type=protein; loc=2L:complement(join(10362463..10362507,10362014..10362397,10361666..10361955,10361422..10361584,10360003..10361361,10358711..10359938,10358502..10358648,10358307..10358437)); ID=FBpp0079643; name=Cand1-PA; parent=FBgn0027568,FBtr0080054; dbxref=FlyBase:FBpp0079643,FlyBase_Annotation_IDs:CG5366-PA,GB_protein:AAF52924.1,REFSEQ:NP_609389,GB_protein:AAF52924,FlyMine:FBpp0…	22.9	33	0.258	ALMPQLASSR+ALTLIAASSLR+ATAGAPSEVVQLHK+AVSALSQIPK+DSIILDDESEKK+FGEFLVPFHSTILK+FMATNDLMTELQK+FTISDQPQPIDVLLK+IATEALLVLQQLVK+IFEYIQK+LITDLQK+LTDDVANDHDSMDQVSGPTSLLIEQLPLIVK+LVLVNPDELLPQLQQALR+NGEVQNLAVK+NQQLVDFLK+QELVEDFYR+QNIGEFLFALR+QPQALVGIHEQFLR+SDIFHAYVALLK+SLSPALIAR+SMLLLSQYSQR+SVLILVR+VALVAFNSAVHNKPSLVR
879a	FBpp0088478|FBgn0014141|CG3937-PA|cher-PA FBpp0288453|FBgn0014141|CG3937-PG|cher-PG FBpp0292427|FBgn0014141|CG3937-PI|cher-PI FBpp0308014|FBgn0014141|CG3937-PL|cher-PL FBpp0308015|FBgn0014141|CG3937-PM|cher-PM FBpp0308016|FBgn0014141|CG3937-PN|cher-PN	1.0000	FBpp0088478 type=protein; loc=3R:complement(join(17116941..17117226,17110610..17110754,17110214..17110549,17108748..17108839,17107399..17108691,17106954..17107340,17105009..17105813,17104457..17104909,17104256..17104391,17101352..17101432,17100988..17101078,17094609..17094749,17094376..17094545,17092287..17094318,17092040..17092224)); ID=FBpp0088478; name=cher-PA; parent=FBgn0014141,FBtr0089471; …	15.7	32	0.232	AGNAPLDVVVQDVFGTK+AYGPGIEPIGPVVGAPANFTVETFSAGK+EAGGGSLAISVEGPSK+GASAGGLTMAVEGPSK+GSVDVDIQGPNGEIEK+IIDNEDNTYSVEVIPPSK+IPDLPINNFTNDWTTGK+IYTEGAGEGEPEVR+LPLPTTGGNVTAEVR+LTNSEGIPVDNLR+MPTGNIGISFTPR+NAGFGGLSVSIEGPSK+NLTYTVSYIPK+SINNLETDLSDGLR+SPFIAQILPR+TPASLPAEFEIDTK+VTYTPTSGVPHTVEVNYGGVSTPNSPHR+VVQQTTQSELVNGK+VYGPGIEHGQVR+YNGEPVQGSPFK+YSEMHIPGSPFQFTVGPLR+YTPLLPGEHYITVK
736a	FBpp0071077|FBgn0003656|CG2212-PA|sws-PA FBpp0290889|FBgn0003656|CG2212-PC|sws-PC	1.0000	FBpp0071077 type=protein; loc=X:complement(join(7967440..7967541,7964218..7964949,7963208..7964142,7962570..7963141,7961806..7962224,7961439..7961714,7961177..7961363,7959996..7960112,7958271..7958482,7957866..7958210,7957418..7957798)); ID=FBpp0071077; name=sws-PA; parent=FBgn0003656,FBtr0071125; dbxref=FlyBase:FBpp0071077,FlyBase_Annotation_IDs:CG2212-PA,GB_protein:AAF46305.3,REFSEQ:NP_511075,G…	21.0	32	0.259	DVGYVFGK+ELGLSEEDSHIIEPFVELR+GDLVGIVEMITETSR+IVLDLGNGVVR+KWNPFTSPVK+LPEGLFNAIK+LVQSSAVDSLR+NYLGLNAELVQNHMR+QDESSDSTYIVLSGR+QLGSNIFEAANEYR+SGSGAPGAPVEANPVTHK+SISTVTNSSGDMR+SVSTMSGPINSQTSQSSR+TLAFGSFDEIR+TQTGQEQELQQEQQDQGATAEQLVDK+TQTGQEQELQQEQQDQGATAEQLVDKDKEENK+TVEPPAEYLEETIEGSDR+VLLSEPNMHSDFSR+VPDLPDIQSR+VPPDALYMLQSIR+WLTGNSIGLVLGGGGAR+YPIVVTK
726	sp|K1C9_HUMAN|	1.0000	sp K1C9_HUMAN	44.8	32	0.236	DIENQYETQITQIEHEVSSSGQEVQSSAK+DQIVDLTVGNNK+EIETYHNLLEGGQEDFESSGAGK+FEMEQNLR+FSSSSGYGGGSSR+GGGGSFGYSYGGGSGGGFSASSLGGGFGGGSR+GGSGGSHGGGSGFGGESGGSYGGGEEASGSGGGYGGGSGK+HGVQELEIELQSQLSK+IKFEMEQNLR+LASYLDK+MTLDDFR+NYSPYYNTIDDLK+QEYEQLIAK+QGVDADINGLR+SDLEMQYETLQEELMALK+SGGGGGGGLGSGGSIR+TLLDIDNTR+VQALEEANNDLENK
591	FBpp0086393|FBgn0034073|CG8414-PA|CG8414-PA	1.0000	FBpp0086393 type=protein; loc=2R:complement(join(16102110..16102527,16101835..16102050,16099694..16101781,16099370..16099635)); ID=FBpp0086393; name=CG8414-PA; parent=FBgn0034073,FBtr0087255; dbxref=FlyBase:FBpp0086393,FlyBase_Annotation_IDs:CG8414-PA,GB_protein:AAF58067.2,REFSEQ:NP_611084,GB_protein:AAF58067,FlyMine:FBpp0086393,modMine:FBpp0086393; MD5=5d0e27dcab20d15f716cd2661b2cca4d; length=99…	24.6	32	0.255	APAFLGVPANQR+AVIQLVQNIQNDAK+DQGQGVSSSVPFVFILDDSK+ELYLVPAMPLQK+ENYLQPSDVPFYR+EPLIIEEIFDDPPVEK+GLNWVSISPTK+IEQSSVMDIVVK+LSDILPPFEHDEYQPLLLDGDGSGTVR+LSFQLTEQR+NPQANPTELSVFENSLK+NSLSQIKPIIYSAEEFK+NTSAQQLVDTFGK+QEAITIYSPK+QTNAIVLLHR+TLQVPQVWNK+YSNIPWLINTMGYNK+YSNLLAR
834a	FBpp0084071|FBgn0000140|CG6875-PA|asp-PA	1.0000	FBpp0084071 type=protein; loc=3R:join(24754041..24754055,24754128..24754304,24754357..24754569,24754649..24759530,24759591..24759892,24759957..24760232); ID=FBpp0084071; name=asp-PA; parent=FBgn0000140,FBtr0084692; dbxref=GB_protein:AAF56330.2,FlyBase:FBpp0084071,FlyBase_Annotation_IDs:CG6875-PA,GB_protein:AAF56330.3,REFSEQ:NP_524488,GB_protein:AAF56330,FlyMine:FBpp0084071,modMine:FBpp0084071; MD…	15.6	31	0.231	AAINIQQR+AATVIQAVFR+AEFLQLK+AIVQFEDVPITK+AYTLTEEYAETIK+AYTLTEEYAETIKK+DIVGLSTFILNR+DLIMFVQR+DLSLLSPQTK+ENLSPMTPGNLLDVIDNLR+FHAAATVLQK+FIASDALAVLSR+FQALMTPEMMDLIR+FSSELLANIGDITR+IIHDYMTNPEAIYMVR+ITPDDLEDQPATNK+LSSLSIQR+NSFLQLR+QEFVQLR+SHELSFSDAPSNESLYR+SVVSAAVQQK+TPQEEPVYISPQPR+TQAAIILQK+VEDTTLPR+VLNPSDDDIEVK+VMEVILLR+YAIQGSMPNLNEMK+YYQEQQIQIK
727	sp|K22E_HUMAN|	1.0000	sp K22E_HUMAN	38.1	31	0.240	AQYEEIAQR+DVDNAYMIK+FLEQQNQVLQTK+GFSSGSAVVSGGSR+GGSGGGGSISGGGYGSGGGSGGR+HGGGGGGFGGGGFGSR+IEISELNR+LNDLEEALQQAK+NLDLDSIIAEVK+SISISVAGGGGGFGAAGGFGGR+SKEEAEALYHSK+SLVGLGGTK+TAAENDFVTLK+TSQNSELNNMQDLVEDYK+TSQNSELNNMQDLVEDYKK+VDLLNQEIEFLK+VLYDAEISQIHQSVTDTNVILSMDNSR+YEELQVTVGR+YLDGLTAER
707	FBpp0290118|FBgn0037553|CG18249-PB|CG18249-PB FBpp0291388|FBgn0037553|CG18249-PC|CG18249-PC	1.0000	FBpp0290118 type=protein; loc=3R:join(8220198..8221859,8221920..8221937); ID=FBpp0290118; name=CG18249-PB; parent=FBgn0037553,FBtr0300896; dbxref=FlyBase_Annotation_IDs:CG18249-PB,REFSEQ:NP_001163549,GB_protein:ACZ94846,FlyBase:FBpp0290118,FlyMine:FBpp0290118,modMine:FBpp0290118; MD5=7729b4bda8b1e39a181e88571a337680; length=559; release=r6.09; species=Dmel;;FBpp0291388 type=protein; loc=3R:822019…	26.7	31	0.248	DQIFNAVPR+ESLRPVENLTSLQMQGTSLGVLR+FLNLANNQLVR+GLYVEGNR+ILMPDVLGSLPNLR+LNTINYQK+LPPESPILSSR+LQTLLLNGNPLR+MFLYFTDR+NELTTLPQNIFAK+QSITWLVLQLTPGLR+VDIDWPPNEGQAEAQK
328	FBpp0078973|FBgn0031868|CG10354-PA|Rat1-PA FBpp0304602|FBgn0031868|CG10354-PB|Rat1-PB	1.0000	FBpp0078973 type=protein; loc=2L:6908166..6910892; ID=FBpp0078973; name=Rat1-PA; parent=FBgn0031868,FBtr0079345; dbxref=FlyBase:FBpp0078973,FlyBase_Annotation_IDs:CG10354-PA,GB_protein:AAF52452.2,REFSEQ:NP_609082,GB_protein:AAF52452,FlyMine:FBpp0078973,modMine:FBpp0078973; MD5=b8f92b686080314929298d254b0b2566; length=908; release=r6.09; species=Dmel;;FBpp0304602 type=protein; loc=2L:6908166..6910…	29.3	31	0.233	ALVPYYDQLTGEEVK+ALVPYYDQLTGEEVKR+DPEYDEDYIFEAK+FAWQGVALLPFVDEK+FDVAPGNQQFR+LENAVDPPQVLPNEQSGNK+LMSDPESPIIDFYPEDFK+NQDHGSLNQSAFGASAVGPNSQQR+NQQGGGGNGGGGGGYGQGGGYGQGIGGNQGQSYQNNSR+NYNYNYNNNYNQHQGGGYQNNYNNR+RLENAVDPPQVLPNEQSGNK+SVGNYKEEAAALR+TELNTAISGVLK+TSDMANLDDEDEEENNDEVR+VILSDANVPGEGEHK+VQLIMTDLGNAEDQIFK+YAVALQYVR
189	FBpp0074865|FBgn0042134|CG18811-PA|Capr-PA FBpp0311792|FBgn0042134|CG18811-PB|Capr-PB	1.0000	FBpp0074865 type=protein; loc=3L:complement(join(18672631..18673011,18671490..18671672,18671268..18671434,18669034..18671188)); ID=FBpp0074865; name=Capr-PA; parent=FBgn0042134,FBtr0075098; dbxref=FlyBase:FBpp0074865,FlyBase_Annotation_IDs:CG18811-PA,GB_protein:AAG22572.1,REFSEQ:NP_652671,GB_protein:AAG22572,FlyMine:FBpp0074865,modMine:FBpp0074865; MD5=927ba82456ba510777179a794cc84d2d; length=961…	27.8	31	0.242	ANAVSAAAVVPEPYNPLK+AVEQNYFK+DHSTGGGNSGYADNNESNNHWNNSQGDGR+ELSGDQASAVAK+GETTQATPPAPPTK+GGAGNQGGGGGGYINR+KLENTELELLEK+LENTELELLEK+NNDTNAAATAALTNVLK+NSGNSSGVYFR+NSLEEGLDK+QQPPQQQPQPMLIMPR+QQQQQQQQQQQNLQQLDEPSSVNSSSSVGAGGDVENNEWHAR+RPETADDVSFIATAQK+SFGEVSFEK+SLFQQIQDSGYLDK+YDAVLANLEFAR+YESSGGGGGSYR
914a	FBpp0301114|FBgn0263391|CG43443-PI|hts-PI FBpp0301117|FBgn0263391|CG43443-PL|hts-PL FBpp0301118|FBgn0263391|CG43443-PM|hts-PM	1.0000	FBpp0301114 type=protein; loc=2R:complement(join(19411160..19411255,19410590..19411073,19409805..19410516,19409620..19409743,19408483..19408593,19408124..19408418,19407975..19408055,19407841..19407912,19399026..19399093,19398692..19398805)); ID=FBpp0301114; name=hts-PI; parent=FBgn0263391,FBtr0309106; dbxref=FlyBase_Annotation_IDs:CG43443-PI,FlyBase:FBpp0301114,REFSEQ:NP_725886,GB_protein:AAF5756…	36.9	30	0.241	DATVSQAGDHVVMMGAASK+EFQDVSTDGSPK+FAAVAAAEDGAATAEK+GFQHNATVYK+IEDPLQFVPAGTNPR+ISAGPQSHILEGVTWDEASR+KYPQSEPETEHQVIEIQTQQAPVPR+LLDLYGWTQGLGAQITAR+LLPVGLDNLVLIPEESR+NPFDNVTDDELNEYK+NPFDNVTDDELNEYKR+SVHGEYTDTDFSESEAVLQAGTK+TGLLPLTK+VDMQGQIVEQGTTNFGGNK+VEVLETGTPDPK+VGGAEFEALMR+WLNSPNVYQK+WVAEGSPTHSTPVR+YPQSEPETEHQVIEIQTQQAPVPR
854c	FBpp0310087|FBgn0003888|CG3401-PB|betaTub60D-PB	1.0000	FBpp0310087 type=protein; loc=2R:join(24306082..24306138,24310722..24310830,24310896..24311137,24311194..24312147); ID=FBpp0310087; name=betaTub60D-PB; parent=FBgn0003888,FBtr0343443; dbxref=GB_protein:AHN56630,REFSEQ:NP_001286835,FlyBase:FBpp0310087,FlyBase_Annotation_IDs:CG3401-PB; MD5=808c0718419ec38015f30f7cbf6600fb; length=453; release=r6.09; species=Dmel;	28.3	30	0.085	AILLDLEPGTMESVR+ALTVPELTQQMFDAK+FPGQLNADLR+IMNTYSVVPSPK+LAVNMVPFPR+LHFFMPGFAPLTSR+MSSTFIGNTTAIQELFK+NSSYFVEWIPNNVK+VSVYYNEASVTR+YLTVAAVFR
854b	FBpp0072177|FBgn0003888|CG3401-PA|betaTub60D-PA	1.0000	FBpp0072177 type=protein; loc=2R:join(24306082..24306138,24310722..24310830,24310893..24311137,24311194..24312147); ID=FBpp0072177; name=betaTub60D-PA; parent=FBgn0003888,FBtr0072270; dbxref=FlyBase:FBpp0072177,FlyBase_Annotation_IDs:CG3401-PA,GB_protein:AAF47193.2,REFSEQ:NP_523842,GB_protein:AAF47193,FlyMine:FBpp0072177,modMine:FBpp0072177; MD5=faff26e0b4223b934baefc1ca16310b2; length=454; relea…	28.4	30	0.086	AILLDLEPGTMESVR+ALTVPELTQQMFDAK+FPGQLNADLR+IMNTYSVVPSPK+LAVNMVPFPR+LHFFMPGFAPLTSR+MSSTFIGNTTAIQELFK+NSSYFVEWIPNNVK+VSVYYNEASAVTR+YLTVAAVFR
784a	FBpp0075764|FBgn0036213|CG7283-PA|RpL10Ab-PA	1.0000	FBpp0075764 type=protein; loc=3L:join(11822886..11822890,11823200..11823355,11823658..11824150); ID=FBpp0075764; name=RpL10Ab-PA; parent=FBgn0036213,FBtr0076032; dbxref=FlyBase:FBpp0075764,FlyBase_Annotation_IDs:CG7283-PA,GB_protein:AAF50002.2,REFSEQ:NP_648514,GB_protein:AAF50002,FlyMine:FBpp0075764,modMine:FBpp0075764; MD5=10f16de0b4b7aa8b0b1fe2b1479d7ba8; length=217; release=r6.09; species=Dmel;	35.9	30	0.232	ANNVDFMDAEALK+ANNVDFMDAEALKK+DTLYEGVNGLLEASAK+FPALLSHQESMIGK+GFLETVELQIGLK+LLGPGLNK+SYDAFLASESLIK
763a	FBpp0073996|FBgn0011571|CG3606-PB|caz-PB	1.0000	FBpp0073996 type=protein; loc=X:join(16288951..16288957,16289027..16289158,16289226..16289322,16291057..16291091,16291941..16292110,16292195..16292643,16292886..16293195); ID=FBpp0073996; name=caz-PB; parent=FBgn0011571,FBtr0074217; dbxref=FlyBase:FBpp0073996,FlyBase_Annotation_IDs:CG3606-PB,GB_protein:AAN09389.1,REFSEQ:NP_523365,GB_protein:AAN09389,FlyMine:FBpp0073996,modMine:FBpp0073996; MD5=b7…	22.3	30	0.232	GDDEGSSGGGGGGGYGGGGGGGGYDR+GEATVTYDDTNAAQSAIEWFDGR+GGYGGGSGQGYNNFAVPPPNYQQMPNK+TGNYNEPPPNYGK
755a	FBpp0073277|FBgn0003360|CG16944-PA|sesB-PA FBpp0073278|FBgn0003360|CG16944-PC|sesB-PC FBpp0073279|FBgn0003360|CG16944-PB|sesB-PB FBpp0073280|FBgn0003360|CG16944-PD|sesB-PD FBpp0312078|FBgn0003360|CG16944-PE|sesB-PE	1.0000	FBpp0073277 type=protein; loc=X:complement(join(10782380..10782676,10782173..10782300,10781621..10782095)); ID=FBpp0073277; name=sesB-PA; parent=FBgn0003360,FBtr0073421; dbxref=FlyBase:FBpp0073277,FlyBase_Annotation_IDs:CG16944-PA,GB_protein:AAG22341.1,REFSEQ:NP_511109,GB_protein:AAG22341,FlyMine:FBpp0073277,modMine:FBpp0073277; MD5=c2c1ad011a3bcdf20b09b6b6d65bec98; length=299; release=r6.09; spe…	43.5	30	0.238	AAYFGFYDTAR+ATEVIYK+DFAAGGISAAVSK+DFDAVGFVK+EQGFSSFWR+GAFSNILR+GMLPDPK+GTGGAFVLVLYDEIK+GTGGAFVLVLYDEIKK+KATEVIYK+LLLQVQHISK+QEGTGAFFK+QVFLGGVDK+SDGIVGLYR+YFPTQALNFAFK
587	FBpp0086269|FBgn0034138|CG8332-PA|RpS15-PA FBpp0086270|FBgn0034138|CG8332-PB|RpS15-PB	1.0000	FBpp0086269 type=protein; loc=2R:complement(join(16571189..16571197,16570917..16571005,16570626..16570848,16570259..16570384)); ID=FBpp0086269; name=RpS15-PA; parent=FBgn0034138,FBtr0087123; dbxref=FlyBase:FBpp0086269,FlyBase_Annotation_IDs:CG8332-PA,GB_protein:AAF57984.1,REFSEQ:NP_611136,GB_protein:AAF57984,FlyMine:FBpp0086269,modMine:FBpp0086269; MD5=dfe1be0f7a42b717525ecab027c7c122; length=148…	41.5	30	0.225	EAPPNEKPEIVK+GVDLDQLLDMPNNQLVELMHSR+KEAPPNEKPEIVK+KPMALIK+NMIIVPEMTGSIIGVYNGK
481	FBpp0083625|FBgn0038964|CG13849-PA|Nop56-PA	1.0000	FBpp0083625 type=protein; loc=3R:complement(join(22420954..22420956,22420388..22420790,22419238..22420322)); ID=FBpp0083625; name=Nop56-PA; parent=FBgn0038964,FBtr0084230; dbxref=GB_protein:AAF55992.2,FlyBase:FBpp0083625,FlyBase_Annotation_IDs:CG13849-PA,REFSEQ:NP_651040,GB_protein:AAF55992,FlyMine:FBpp0083625,modMine:FBpp0083625; MD5=7bbdbbf6ea7ecc71e53659979d1df60b; length=496; release=r6.09; s…	37.9	30	0.239	AQAIIDAAK+EAIEAAGQEAAITVQSEK+EFEEVSMFLPQVESSVTDLAK+EWYSYHFPELVK+FYESGDVPR+IVPDNYMFAK+LAGFAPFK+LISHAGSLTNLAK+MNLVAPNLQSLIGDQVGAR+NLTQDQLEDLEK+SAGVAQLGLGHSYSR+SDNMIIQSIALLDQLDK+YGLIYHSSFIGR+YPASTVQILGAEK
446	FBpp0082177|FBgn0260962|CG7769-PA|pic-PA	1.0000	FBpp0082177 type=protein; loc=3R:join(13052409..13052469,13052623..13053034,13053237..13054161,13054226..13054577,13054641..13055835,13055892..13056288,13056351..13056431); ID=FBpp0082177; name=pic-PA; parent=FBgn0260962,FBtr0082709; dbxref=FlyBase:FBpp0082177,FlyBase_Annotation_IDs:CG7769-PA,GB_protein:AAF54901.1,REFSEQ:NP_650257,GB_protein:AAF54901,FlyMine:FBpp0082177,modMine:FBpp0082177; MD5=2…	23.9	30	0.235	ANGNVSDSVGIPSEGGVIAAIDPK+DAVQGLELTLNGER+DLLFILTR+GDFILVGDLMR+HGSLVMQNVGER+IAYQESSQTFAVSTLR+LGDDPNTYYVVATSLVIPEEPEPK+LSGEIIPR+LVFSNVNLK+MVNDVITVVTK+NAVILGTIDEIQK+NNQVEIDLVTPEGLRPLK+QDNVETEATMLIPVPSPIGGVIVIGR+QLLPELAR+QMEGIFVEIAR+SITLLQHK+VGVDESPYENTLVLAFVGHTR+VLAGIGSFVR+VTLGTQPTTLR+YNVMILEAR
285	FBpp0077992|FBgn0259785|CG7752-PA|pzg-PA FBpp0304178|FBgn0259785|CG7752-PB|pzg-PB	1.0000	FBpp0077992 type=protein; loc=3L:join(21286437..21287067,21287128..21289487); ID=FBpp0077992; name=pzg-PA; parent=FBgn0259785,FBtr0078336; dbxref=FlyBase:FBpp0077992,FlyBase_Annotation_IDs:CG7752-PA,GB_protein:AAF51699.1,REFSEQ:NP_649297,GB_protein:AAF51699,FlyMine:FBpp0077992,modMine:FBpp0077992; MD5=8d5ae5ae907fc88b2a811c63d563e44b; length=996; release=r6.09; species=Dmel;;FBpp0304178 type=prot…	27.7	30	0.240	AGDESGEQNAEADIESLFEK+ATSAGATALNSAATALLSDEPGEATGK+EAAAAEEPQPSDEGDVVAK+FNNLLSSGAVTVTGPSQPR+HFEVHQSPSASTVSPK+IAPGTTQSSVQGTQTVQR+KFNNLLSSGAVTVTGPSQPR+LLQETIDEALSDSLPASTAAVVATTESENNIR+MVVPGGGGGGGASAGGASAVGGVAQQQAVNDAESGGVGIGGLATR+QSVSQNLNTQK+SLEESPSADLLRPR+SNAAPVSMPSLDDDNEAAAAEAEASEETK+TNLISLLNK+YAINEDMGQEGSPPLK
279	FBpp0077728|FBgn0031266|CG2807-PA|CG2807-PA FBpp0304617|FBgn0031266|CG2807-PB|CG2807-PB	1.0000	FBpp0077728 type=protein; loc=2L:join(568406..568433,568599..569290,569348..572650); ID=FBpp0077728; name=CG2807-PA; parent=FBgn0031266,FBtr0078068; dbxref=GB_protein:AAF51478.1,FlyBase:FBpp0077728,FlyBase_Annotation_IDs:CG2807-PA,GB_protein:AAF51478.2,REFSEQ:NP_608534,GB_protein:AAF51478,FlyMine:FBpp0077728,modMine:FBpp0077728; MD5=1c1fc1ad85ba4ea6a55ddddaf0f5e886; length=1340; release=r6.09; sp…	21.6	30	0.228	AIGPHDVLATLLNNLK+ALVEIIEHGLVDEQQK+AMAMATPSAGALAAMTPEQLQAYR+EVMLILIR+GQNLPFMKPEDAQYFDK+GSETPGATPGLGTR+ILPPPAGYVPLR+ILVVIEPLLIDEDHYAR+IMGNLGAADIDSR+IYNSLYIGGQDALIAGYPR+LLVDVNEDSLSPEELK+LMATPTPIAGTPAGFFIQVEDK+TGSGGGAESISIESTPGASK+THEDIEAQISVIQEK+TTYTAPASVLK+TVTSSSTSNGDLPAPK+VGASEIINR+VPELNVQNGVLK+VVDDLKDENEQYR
278	FBpp0077720|FBgn0031256|CG4164-PA|CG4164-PA	1.0000	FBpp0077720 type=protein; loc=2L:join(453262..454270,454330..454385); ID=FBpp0077720; name=CG4164-PA; parent=FBgn0031256,FBtr0078060; dbxref=FlyBase:FBpp0077720,FlyBase_Annotation_IDs:CG4164-PA,GB_protein:AAF51493.1,REFSEQ:NP_608525,GB_protein:AAF51493,FlyMine:FBpp0077720,modMine:FBpp0077720; MD5=76f6f7bc06412e4896f330dacff740ad; length=354; release=r6.09; species=Dmel;	24.0	30	0.250	FQDLGAAYEVLSNPDK+FQDLGAAYEVLSNPDKR+FVAEGEPHIDGEPGDLIVR+HLDGHLVPVTR+ILDQSSINR+KDLTEEDKEALK+TLEIEVEQGMVDGQETR
889a	FBpp0100132|FBgn0033265|CG8710-PD|coil-PD FBpp0311194|FBgn0033265|CG8710-PE|coil-PE	1.0000	FBpp0100132 type=protein; loc=2R:complement(join(8127065..8127199,8126924..8127009,8125533..8126869,8125267..8125473,8125070..8125209)); ID=FBpp0100132; name=coil-PD; parent=FBgn0033265,FBtr0100668; dbxref=FlyBase_Annotation_IDs:CG8710-PD,FlyBase:FBpp0100132,GB_protein:AAX52725.1,REFSEQ:NP_001014505,GB_protein:AAX52725,FlyMine:FBpp0100132,modMine:FBpp0100132; MD5=7bcd4280ef7275ab0b63e42c862b2f49;…	39.8	29	0.228	APETQTEVSNMSANIETENK+DLQDHIQNLFSLK+ELLDMAPGPSVQSK+FASHDSDTFVSPAPVK+GNANSGTTEFVAGR+IFQFPTK+NQETSPDILSEK+NQNNSEWINIAENPSR+NSLVFIDAAWNNIK+QQIEILEYK+QYYMSGLDESSEDVR+RNSLVFIDAAWNNIK+SPEASDQVENEPAPK+SPGIAASLLSISFR+SPLLEMPFNVPR+SVEEQVHLTASTPLRPSK+SYEILHDEELPDVK+TATPLNSLPSR+VDLSNFFK+VLNSAEGLK
883a	FBpp0088955|FBgn0002174|CG5504-PB|l(2)tid-PB FBpp0297363|FBgn0002174|CG5504-PD|l(2)tid-PD	1.0000	FBpp0088955 type=protein; loc=2R:join(23707154..23708487,23708630..23708858); ID=FBpp0088955; name=l(2)tid-PB; parent=FBgn0002174,FBtr0089504; dbxref=FlyBase:FBpp0088955,FlyBase_Annotation_IDs:CG5504-PB,GB_protein:AAS64764.1,REFSEQ:NP_995932,GB_protein:AAS64764,FlyMine:FBpp0088955,modMine:FBpp0088955; MD5=866804247a35c34a361f9196cb09b5f0; length=520; release=r6.09; species=Dmel;;FBpp0297363 type=…	34.8	29	0.222	DYYATLGVAK+EGGGSGSGQGDGGGGGFISK+ELFVTFR+EYDTYGQTAENIGR+FGFGQAQEMVMDLTFAQAAR+FQEVSEAYEVLSDEQK+IFGEGNFR+KFQEVSEAYEVLSDEQK+QGGGFPGGGAGGFGPEGFSQSWQFR+SSIDPEELFR+TNSFDDFADSK+VQGVYEDQWINVEPGTSSHHK+VTVPVPAGIENGQTVR
579	FBpp0086063|FBgn0034243|CG6501-PA|Ns2-PA	1.0000	FBpp0086063 type=protein; loc=2R:complement(join(17568119..17568328,17567053..17567731,17565859..17566994)); ID=FBpp0086063; name=Ns2-PA; parent=FBgn0034243,FBtr0086906; dbxref=GB_protein:AAF57834.1,FlyBase:FBpp0086063,FlyBase_Annotation_IDs:CG6501-PA,REFSEQ:NP_611232,GB_protein:AAF57834,FlyMine:FBpp0086063,modMine:FBpp0086063; MD5=d7ef0c301e96f1166523f49ce07f3cac; length=674; release=r6.09; spec…	34.4	29	0.225	DLDHIDLELLEQQK+DPYQVIMKPSQLPVTLLNEAAK+EEEVVAEDPNEDAK+GALINLFR+GGEPDVTVTAR+HLFFILNK+IEHWNTSTHFLEQLAQK+LPFYVPPEGFAVPK+QISVGFIGYPNVGK+SEAPTFVSESVK+SQEGKEEEVVAEDPNEDAK+SSVINALR+VDLVPVWVTQR+VELVTNPEDYVDSLLK+VGLEYEQEDVK+VHLLDTESFDSTFGPK+VVDASDVLLQVLDAR+VWQYITLMK+YIEEFLR
349	FBpp0079453|FBgn0028479|CG4389-PB|Mtpalpha-PB FBpp0079454|FBgn0028479|CG4389-PA|Mtpalpha-PA	1.0000	FBpp0079453 type=protein; loc=2L:complement(join(9575502..9576188,9575295..9575435,9574469..9575238,9573770..9574406)); ID=FBpp0079453; name=Mtpalpha-PB; parent=FBgn0028479,FBtr0079857; dbxref=FlyBase:FBpp0079453,FlyBase_Annotation_IDs:CG4389-PB,GB_protein:AAN10697.1,REFSEQ:NP_723470,GB_protein:AAN10697,FlyMine:FBpp0079453,modMine:FBpp0079453; MD5=72fd0a1c9c90c8b03ffeef2549a1ca19; length=744; rel…	31.0	29	0.239	DQTLASLRPTLDYSDFK+DTIAQAVAVGLK+GANAPEDLTLR+GFGELSATPESK+GLIALFR+GTRPVNNDALEIVK+ILSTMLSEAIR+IQSFVMDTDFVK+KGFGELSATPESK+LGLPEVMLGLLPGGGGTVR+LLQEGVDPK+LTSVPTALDMELTGK+MQLLEIITHPGTSK+MQSYAELYGAPFKPAQTLLDMAK+TAVQVANDLASGK+VNSLGSEVSDEFER+VVGMHYFSPVDK+VVITVGDGPGFYTTR
291	FBpp0078150|FBgn0027086|CG11471-PA|Aats-ile-PA FBpp0078151|FBgn0027086|CG11471-PC|Aats-ile-PC FBpp0078152|FBgn0027086|CG11471-PD|Aats-ile-PD	1.0000	FBpp0078150 type=protein; loc=3L:join(22288797..22288939,22289004..22290255,22290313..22291163,22291229..22291721,22291783..22292733); ID=FBpp0078150; name=Aats-ile-PA; parent=FBgn0027086,FBtr0078498; dbxref=FlyBase:FBpp0078150,FlyBase_Annotation_IDs:CG11471-PA,GB_protein:AAF51822.2,REFSEQ:NP_730716,GB_protein:AAF51822,FlyMine:FBpp0078150,modMine:FBpp0078150; MD5=569e292448c5a4f522b244946d0fe388;…	23.8	29	0.225	AKQEVLEAQAQLAK+AQLIPTDPVLIFHELAADNK+ASLFLQHNVSK+DSQILEAIK+DVFLPWYNAYR+ESIDHIEIPSAVPGNPPLR+ESLLEFFATEMK+FTNEASDFEGQYVK+GNLVSSGQVK+LFVLAESR+LIASELVDLK+LSAGYELSPAPYSK+LYLINSPVVR+NLIASGLVLAADGQK+SIFTENPLGR+SPSGDETVVIGSIK+SVALMQSVVELGR+TLQDFILSELNVR+VLSNYASIIK+VLVDEYVTEDSGTGIVHNAPYFGEDDYR+VPENINFPAEEENVLQK+YADEWENVVTR
288	FBpp0078134|FBgn0000100|CG7490-PA|RpLP0-PA FBpp0306232|FBgn0000100|CG7490-PB|RpLP0-PB	1.0000	FBpp0078134 type=protein; loc=3L:join(22076288..22076341,22076416..22077315); ID=FBpp0078134; name=RpLP0-PA; parent=FBgn0000100,FBtr0078481; dbxref=FlyBase:FBpp0078134,FlyBase_Annotation_IDs:CG7490-PA,GB_protein:AAF51807.1,REFSEQ:NP_524211,GB_protein:AAF51807,FlyMine:FBpp0078134,modMine:FBpp0078134; MD5=86e1796e988a2ee9e406941fb4905ecb; length=317; release=r6.09; species=Dmel;;FBpp0306232 type=pr…	48.3	29	0.234	APARPGAIAPLHVIIPAQNTGLGPEK+FAAAASASAAPAAGGATEK+GDLAEVR+GHLENNPQLEK+GLAVVLMGK+GNVGFVFTK+GTIEIINDVPILKPGDK+KPESESEEEDDDMGFGLFD+NLLAIAATTEVEFK+TSFFQALSIPTK+VVELFDEFPK
809a	FBpp0081062|FBgn0003885|CG2512-PA|alphaTub84D-PA FBpp0081153|FBgn0003884|CG1913-PA|alphaTub84B-PA	1.0000	FBpp0081062 type=protein; loc=3R:7531259..7532611; ID=FBpp0081062; name=alphaTub84D-PA; parent=FBgn0003885,FBtr0081538; dbxref=FlyBase:FBpp0081062,FlyBase_Annotation_IDs:CG2512-PA,GB_protein:AAF54007.1,REFSEQ:NP_524264,GB_protein:AAF54007,FlyMine:FBpp0081062,modMine:FBpp0081062; MD5=019098f12132864ff22b77f0b7ff682e; length=450; release=r6.09; species=Dmel;;FBpp0081153 type=protein; loc=3R:join(70…	36.2	28	0.228	AFVHWYVGEGMEEGEFSEAR+AVFVDLEPTVVDEVR+DVNAAIATIK+EDLAALEK+EIVDLVLDR+FDLMYAK+IHFPLVTYAPVISAEK+LIGQIVSSITASLR+NLDIERPTYTNLNR+QLFHPEQLITGK+TVGGGDDSFNTFFSETGAGK+VGINYQPPTVVPGGDLAK
754a	FBpp0073274|FBgn0262735|CG1691-PC|Imp-PC FBpp0073275|FBgn0262735|CG1691-PB|Imp-PB FBpp0073276|FBgn0262735|CG1691-PA|Imp-PA FBpp0293679|FBgn0262735|CG1691-PK|Imp-PK	1.0000	FBpp0073274 type=protein; loc=X:complement(join(10805266..10805357,10798619..10798993,10797836..10798544,10797508..10797663,10797069..10797437)); ID=FBpp0073274; name=Imp-PC; parent=FBgn0262735,FBtr0073418; dbxref=FlyBase:FBpp0073274,FlyBase_Annotation_IDs:CG1691-PC,GB_protein:AAN09275.1,REFSEQ:NP_727457,GB_protein:AAN09275; MD5=2e3f47ed18dab038025ef199ffddea5f; length=566; release=r6.09; species…	25.4	28	0.225	AAVGLNGVEFEGSK+AMMLSTNPPPITK+AQYMIFEK+FSNASLK+IAPLDADKPLDQQTER+ILAHNNLIGR+ILEVMQQEAISTNK+ILVQSEMVGAIIGR+ITVSSINDINSFNLER+LNNNISNNYYQQK+QADFPLR+VTIVGTPEGQWK
449	FBpp0082265|FBgn0015778|CG9412-PB|rin-PB FBpp0082267|FBgn0015778|CG9412-PE|rin-PE FBpp0312063|FBgn0015778|CG9412-PF|rin-PF FBpp0312064|FBgn0015778|CG9412-PG|rin-PG	1.0000	FBpp0082265 type=protein; loc=3R:join(13649069..13650497,13650809..13651059,13651174..13651566); ID=FBpp0082265; name=rin-PB; parent=FBgn0015778,FBtr0082797; dbxref=FlyBase:FBpp0082265,FlyBase_Annotation_IDs:CG9412-PB,GB_protein:AAG22151.2,REFSEQ:NP_524907,GB_protein:AAG22151; MD5=3d141bc378bcfd81dcc7417d76d5dc94; length=690; release=r6.09; species=Dmel;;FBpp0082267 type=protein; loc=3R:join(1364…	23.2	28	0.222	FGNVLELR+FTQTFVLAAQSPK+FYNHNSSYIHGESK+KYYVHNDIFR+LDNGGPLPQR+LGGGGGFGQR+QQIGGNNLNNNMGR+QQKPPTPVEDFK+QYYTLLNK+SPLNYGFITYDDPEAVQK+SSNTQQFGDNQQLFLGNIPHHASEDDLR+YQDLYIEDEQDGESR+YYVHNDIFR
852a	FBpp0085697|FBgn0010434|CG11949-PA|cora-PA FBpp0309411|FBgn0010434|CG11949-PG|cora-PG	1.0000	FBpp0085697 type=protein; loc=2R:join(19235516..19235662,19235763..19236208,19236267..19236419,19236485..19236843,19236942..19237063,19238152..19238314,19238382..19238434,19238789..19241785,19242174..19242395,19242484..19242585,19242704..19242859,19243069..19243179,19243255..19243320); ID=FBpp0085697; name=cora-PA; parent=FBgn0010434,FBtr0086509; dbxref=FlyBase:FBpp0085697,FlyBase_Annotation_IDs:…	23.1	27	0.205	ADATPTDLSGAYVTATAVTTR+ADVAAGLAGAAGSK+DYFGLTYETPTDPR+EQQYISSSVDPK+GPQGYSSGAPGSYKPISDPTADFLESQR+GQSPAEAELHYLENAK+IAPNQTAELEDK+IEPTTGQIVLK+IGLAFNYAPGNENALK+IYTATGEVDQATGEPLYAATQVDPESGEVYTK+LGKPVSTPTVVK+LIEVGQQIDPIVEVTSLAGK+LILNYAQIDPSHFGK+LLQDPLLSPTTR+LQGSAVDAAAVPLSDSQK+QAQVQTTTETVPITR+SEYGDIDPNTGDIDPATAVTDPVTGK+SLGVLNLDTGLLDTK+SPLFTTSATTGPHVESTR+TAQVETSGGQFDPK+TDTWPLTFAVK+VTLLDGSLLDVSIDR+VVLGEDTPGF…
450	FBpp0082316|FBgn0004237|CG12749-PA|Hrb87F-PA FBpp0289817|FBgn0004237|CG12749-PC|Hrb87F-PC FBpp0302741|FBgn0004237|CG12749-PD|Hrb87F-PD FBpp0306562|FBgn0004237|CG12749-PE|Hrb87F-PE	1.0000	FBpp0082316 type=protein; loc=3R:complement(join(13660340..13660387,13658637..13659648,13658467..13658564)); ID=FBpp0082316; name=Hrb87F-PA; parent=FBgn0004237,FBtr0082851; dbxref=FlyBase:FBpp0082316,FlyBase_Annotation_IDs:CG12749-PA,GB_protein:AAF54967.1,REFSEQ:NP_476807,GB_protein:AAF54967,FlyMine:FBpp0082316,modMine:FBpp0082316; MD5=1d07be69479a573a56608e31e9576694; length=385; release=r6.09; …	36.4	27	0.176	DFGQIVSVNIVSDK+DFGQIVSVNIVSDKDTGK+DFGQIVSVNIVSDKDTGKK+GFAFIEFDDYDPVDK+GNQGGGQGFAGNNYNTGGGGQGGNMGGGNR+GQGGGGWGGQNR+KLFIGGLDYR+LFIGGLDYR+LFVGGLR+NSNFGNNRPAPYSQGGGGGGFNK+QEIDSPNAGATVK+WGNIVDVVVMK
37	FBpp0070842|FBgn0003514|CG3595-PA|sqh-PA FBpp0308586|FBgn0003514|CG3595-PB|sqh-PB FBpp0308587|FBgn0003514|CG3595-PC|sqh-PC FBpp0308588|FBgn0003514|CG3595-PD|sqh-PD FBpp0311461|FBgn0003514|CG3595-PE|sqh-PE	1.0000	FBpp0070842 type=protein; loc=X:complement(join(6223585..6224004,6223407..6223511)); ID=FBpp0070842; name=sqh-PA; parent=FBgn0003514,FBtr0070877; dbxref=FlyBase:FBpp0070842,FlyBase_Annotation_IDs:CG3595-PA,GB_protein:AAF46132.1,REFSEQ:NP_511057,GB_protein:AAF46132,FlyMine:FBpp0070842,modMine:FBpp0070842; MD5=807e3bc581534791d4f6419b52e6812c; length=174; release=r6.09; species=Dmel;;FBpp0308586 ty…	50.6	27	0.202	ATSNVFAMFDQAQIAEFK+DGFVEKEDLHDMLASLGK+EAFNMIDQNR+EDLHDMLASLGK+ELLTTMGDR+FTDEDVDEMYR+LQGTDPEDVIK+NGLFDYLEFTR
354	FBpp0079500|FBgn0004867|CG5920-PA|RpS2-PA FBpp0303531|FBgn0004867|CG5920-PB|RpS2-PB FBpp0311561|FBgn0004867|CG5920-PC|RpS2-PC	1.0000	FBpp0079500 type=protein; loc=2L:complement(9896327..9897130); ID=FBpp0079500; name=RpS2-PA; parent=FBgn0004867,FBtr0079905; dbxref=FlyBase:FBpp0079500,FlyBase_Annotation_IDs:CG5920-PA,GB_protein:AAF52822.1,REFSEQ:NP_476874,GB_protein:AAF52822,FlyMine:FBpp0079500,modMine:FBpp0079500; MD5=207bcaed11f5ff09092a8f6cd10003e0; length=267; release=r6.09; species=Dmel;;FBpp0303531 type=protein; loc=2L:co…	41.6	27	0.213	AFVAIGDNNGHIGLGVK+ATYAAIAK+EDSKEWVPVTK+EMPLGSTPYQAYSDFLSKPTPR+GSTGTLGNFAK+GTGIVSAPVPK+LSVVPVR+SLEEIYLYSLPIK+TYAYLTPDLWK
771a	FBpp0074500|FBgn0261593|CG14206-PB|RpS10b-PB FBpp0074501|FBgn0261593|CG14206-PC|RpS10b-PC FBpp0300512|FBgn0261593|CG14206-PD|RpS10b-PD FBpp0310720|FBgn0261593|CG14206-PE|RpS10b-PE	1.0000	FBpp0074500 type=protein; loc=X:19598434..19598916; ID=FBpp0074500; name=RpS10b-PB; parent=FBgn0261593,FBtr0074731; dbxref=FlyBase:FBpp0074500,FlyBase_Annotation_IDs:CG14206-PB,GB_protein:AAF48978.2,REFSEQ:NP_728273,GB_protein:AAF48978,FlyMine:FBpp0074500,modMine:FBpp0074500; MD5=0ae8e030c62f6023a9a1cee4231259cf; length=160; release=r6.09; species=Dmel;;FBpp0074501 type=protein; loc=X:19598434..1…	32.5	26	0.212	GDVGPGAGEVEFR+HPELESIPNLHVIK+KGDVGPGAGEVEFR+SYLHLPPEIVPSTLK+VAIYEYLFK
61	FBpp0071394|FBgn0261710|CG17255-PA|nocte-PA FBpp0071395|FBgn0261710|CG17255-PB|nocte-PB FBpp0298823|FBgn0261710|CG17255-PC|nocte-PC FBpp0305169|FBgn0261710|CG17255-PD|nocte-PD	1.0000	FBpp0071394 type=protein; loc=X:complement(join(10471880..10471969,10471618..10471783,10465585..10471538,10465143..10465247,10464453..10465067)); ID=FBpp0071394; name=nocte-PA; parent=FBgn0261710,FBtr0071460; dbxref=FlyBase:FBpp0071394,GB_protein:AAF46591.2,FlyBase_Annotation_IDs:CG17255-PA,GB_protein:AAF46591.3,REFSEQ:NP_572631,GB_protein:AAF46591; MD5=a2d2c4a9b8439b72d64b872c9f88b42c; length=23…	17.8	26	0.203	DGSDDVGGGSADLGELSLRPQNDTAAWLQQQEK+DQPSEGIQDQQQQLQQQQQQQEVR+EESFSSSHSHDSAVQIK+ESTDRDQPSEGIQDQQQQLQQQQQQQEVR+FTALDINR+GSISSLGSGVTPTGGAGGGGGGVSSSSSAGGDYGQK+GSSGNVGAPVAGGIALDASVYER+GYAGSSGGSSVGSGSSYR+LAFSDDESTPEEHQGQGK+LINNSVGSSGGGGQGGSGGGGSSGVGGGSGSGSGGHSVNSPK+LPLPPGLAAPGSAVGSVTATSSSVVVPGAADK+NFLTHFQSNLPPR+QQQQVVPHYQSPQFQYEFPTLDGTVGSGAGGGSGAGVGSGSGAGK+RPPANLPSLK+SASASSAFDSNSR+SASPAVVGSGSFR+SPLSADMSL…
235	FBpp0076359|FBgn0017579|CG6253-PA|RpL14-PA	1.0000	FBpp0076359 type=protein; loc=3L:join(8601035..8601037,8601314..8601415,8601648..8601842,8602103..8602303); ID=FBpp0076359; name=RpL14-PA; parent=FBgn0017579,FBtr0076633; dbxref=FlyBase:FBpp0076359,FlyBase_Annotation_IDs:CG6253-PA,GB_protein:AAF50393.1,REFSEQ:NP_523975,GB_protein:AAF50393,FlyMine:FBpp0076359,modMine:FBpp0076359; MD5=a8770f33c4e9685bb6fcb587b1869f19; length=166; release=r6.09; spe…	36.1	26	0.201	FPYTAPTR+IKFPYTAPTR+LLTIAFNTLK+LLTIAFNTLKK+LNNLHLTK+LVAIVDVIDQNR+VLVDGPLTGVPR+VSPWSVK
875a	FBpp0088250|FBgn0010217|CG11154-PA|ATPsynbeta-PA FBpp0305828|FBgn0010217|CG11154-PC|ATPsynbeta-PC FBpp0311086|FBgn0010217|CG11154-PD|ATPsynbeta-PD	1.0000	FBpp0088250 type=protein; loc=4:join(1031890..1031953,1032907..1033218,1033272..1034413); ID=FBpp0088250; name=ATPsynbeta-PA; parent=FBgn0010217,FBtr0089186; dbxref=FlyBase:FBpp0088250,FlyBase_Annotation_IDs:CG11154-PA,GB_protein:AAF59391.1,REFSEQ:NP_726631,GB_protein:AAF59391,FlyMine:FBpp0088250,modMine:FBpp0088250; MD5=0f33e3078353582da35dbfb8cdb4639d; length=505; release=r6.09; species=Dmel;;F…	38.6	25	0.189	AIAELGIYPAVDPLDSTSR+EGNDLYNEMIEGGVISLK+FLSQPFQVAEVFTGHAGK+FTQAGSEVSALLGR+IGLFGGAGVGK+IINVIGEPIDER+IPSAVGYQPTLATDMGSMQER+IPVGAETLGR+TIAMDGTEGLVR+TVLIMELINNVAK+VALTGLTVAEYFR+VALVYGQMNEPPGAR+VLDTGYPIR+VVDLLAPYAK
88	FBpp0072128|FBgn0015268|CG5330-PA|Nap1-PA FBpp0297131|FBgn0015268|CG5330-PB|Nap1-PB FBpp0297132|FBgn0015268|CG5330-PC|Nap1-PC	1.0000	FBpp0072128 type=protein; loc=2R:complement(join(23906615..23906700,23906060..23906528,23905856..23905996,23905605..23905793,23905314..23905541)); ID=FBpp0072128; name=Nap1-PA; parent=FBgn0015268,FBtr0072219; dbxref=FlyBase:FBpp0072128,FlyBase_Annotation_IDs:CG5330-PA,GB_protein:AAF47097.1,REFSEQ:NP_477128,GB_protein:AAF47097,FlyMine:FBpp0072128,modMine:FBpp0072128; MD5=000865d4f250b0cc3d2b7681c0…	32.7	25	0.197	EPESSTDNEADAEHFR+GIPGFWLTVFR+ILDLSLK+KLIDISIK+MLPAPVQNR+NEYFSNSVLTK+NTAIMSEMVQPHDEPAIR+QYLQQMVK+STVDPNDPFAFEGPEIYK+VDPAEEKPQWK+YQVQYQPLFDK
851a	FBpp0085653|FBgn0260934|CG8201-PH|par-1-PH	1.0000	FBpp0085653 type=protein; loc=2R:join(19464642..19465694,19470597..19470812,19470872..19471092,19471209..19471490,19471552..19471736,19472819..19472931,19472996..19473179,19473440..19473554,19473613..19473740,19473805..19473967,19474528..19474641,19477634..19477704,19478742..19478865,19481151..19481163); ID=FBpp0085653; name=par-1-PH; parent=FBgn0260934,FBtr0086457; dbxref=FlyBase_Annotation_IDs:…	30.0	25	0.128	AEEIGDATSQGNGSAATNVK+AENLLLDSELNIK+ASLETIMGDK+DELSLLR+FLVLNPAK+IADFGFSNEFTPGSK+IVVTMIENGGLPIVATSK+LFQVIETEK+MLTTADTTLNSPAKPR+NISGNDAGANAGSASVQSPTHR+NLAATNAASAAAANSSYASGGGGGTVSSR+NNTALEYSGTSGASGDSSHPGR+QNTIDSATIK+SEIEASLSQVR+TDDLAAESSASAAAAVAPK+TQLNPGSLQK+TVSGTSGIIPR+VGPTNAAATVAAATGAVGAVNPSNNYNAAGSAADR+YDDVFATYLLLGR
836a	FBpp0084150|FBgn0046214|CG11844-PB|vig2-PB FBpp0084151|FBgn0046214|CG11844-PC|vig2-PC FBpp0084152|FBgn0046214|CG11844-PA|vig2-PA FBpp0112266|FBgn0046214|CG11844-PD|vig2-PD	1.0000	FBpp0084150 type=protein; loc=3R:join(25123399..25123479,25123632..25124115,25124590..25125356); ID=FBpp0084150; name=vig2-PB; parent=FBgn0046214,FBtr0084775; dbxref=FlyBase:FBpp0084150,FlyBase_Annotation_IDs:CG11844-PB,GB_protein:AAF56404.2,REFSEQ:NP_733083,GB_protein:AAF56404,FlyMine:FBpp0084150,modMine:FBpp0084150; MD5=a347fb02289ec9f37bc83fa6435cdd62; length=443; release=r6.09; species=Dmel;;…	29.9	25	0.146	AGEGAADNAEWK+EDSANEQSADPAVAAEEDESK+ESNGEFGNELPQR+ESNSEDELEYDPSLYPQR+FNNGPSNGYENR+KESNSEDELEYDPSLYPQR+KKESNSEDELEYDPSLYPQR+QDIEDLK+TTGETSPQAEKEDSANEQSADPAVAAEEDESK+YELLFMDDDDSSGLAQPQIAAVVAAPK
68	FBpp0071744|FBgn0034734|CG4554-PA|CG4554-PA	1.0000	FBpp0071744 type=protein; loc=2R:join(22483419..22483463,22483529..22485893,22485957..22488818,22488880..22490741,22490798..22491430,22491492..22491926); ID=FBpp0071744; name=CG4554-PA; parent=FBgn0034734,FBtr0071833; dbxref=FlyBase:FBpp0071744,FlyBase_Annotation_IDs:CG4554-PA,GB_protein:AAF46853.2,REFSEQ:NP_611676,GB_protein:AAF46853,FlyMine:FBpp0071744,modMine:FBpp0071744; MD5=e0908e038085b2e8a…	12.5	25	0.197	EALQPVVAR+EDDQSDFIDFEEEDPNEPVVEQQR+EMSEEDQNVDAELR+EPAEESDEVKAEEDAEADEVPVK+FILQTLQLK+IVNLLELIR+LAPSLLQALVR+LFLQFVDNEYR+LGDLSIISSSDYVR+LLLLWGGEPR+LTDLDYQPFLHPLLPLLK+NEELDEEENATYFQQTIQK+QLAPLFEQVSALPAR+QNPDISPIAASLR+SEAIGLLGELAR+SSLNGYLIPELGK+SVAAALEALIGR+TLPDEDLLLAGLDNESILEQQQR+TLTQFLLPLATR+TTLSGFELSSITAQQR+VDGNSLAQWVAYPLQLK+VMATITTVLLPTLNR+VPIALAMVK+YVSELPLVVGTLLK
380	FBpp0080052|FBgn0022069|CG12396-PA|Nnp-1-PA	1.0000	FBpp0080052 type=protein; loc=2L:complement(13364013..13366076); ID=FBpp0080052; name=Nnp-1-PA; parent=FBgn0022069,FBtr0080473; dbxref=FlyBase:FBpp0080052,FlyBase_Annotation_IDs:CG12396-PA,GB_protein:AAF53287.1,REFSEQ:NP_651976,GB_protein:AAF53287,FlyMine:FBpp0080052,modMine:FBpp0080052; MD5=db466f5dcd1af791fe0eea6f647a3584; length=687; release=r6.09; species=Dmel;	27.4	25	0.201	AEFATPQTGSGK+AGSSFPFNEDDFMR+ELMVVAQEVK+GEFPLGVR+LDSGFDEEDDEVNAEEEQPR+LIQIFETYQR+LLQSINFEEVDEHNYDEVISK+LSPQVPYDANR+MEDEVFATGR+NAEAAEIQVEQEEDASQPK+QMGFPTASIDDIEK+SSINNAWVVEEVK+VEGQTLSEMVEQK+VLYHLMYQSDLGR
155	FBpp0074011|FBgn0004227|CG4211-PA|nonA-PA FBpp0074012|FBgn0004227|CG4211-PB|nonA-PB FBpp0100043|FBgn0004227|CG4211-PC|nonA-PC FBpp0309274|FBgn0004227|CG4211-PD|nonA-PD	1.0000	FBpp0074011 type=protein; loc=X:join(16361698..16362054,16363358..16364630,16365205..16365513,16365587..16365642,16366904..16367011); ID=FBpp0074011; name=nonA-PA; parent=FBgn0004227,FBtr0074232; dbxref=FlyBase_Annotation_IDs:CG4211-PA,FlyBase:FBpp0074011,GB_protein:AAF48597.2,REFSEQ:NP_523367,GB_protein:AAF48597,FlyMine:FBpp0074011,modMine:FBpp0074011; MD5=3db46fb606889bf3705432380be6276e; lengt…	38.3	25	0.180	ASITVDDR+EMFKPYGEISEIFSNLDK+FADPNSFEHEYGSR+FGGPNAQNQNQNQNQNGGVTGGGGAVGGPNQNK+GGEDFFITQR+HMGEGIVEFAK+LYVGNLTNDITDDELR+MEEDKLEAQMEYAR+MPDFNQER+NAGNNQGGGFSGGPQNQQR+NNEPATAAAGQNQANQNANK+QDNNATQQLPQR+SFEIFGPIER+SGPRPGGGAGGAMNSTNMGGGGGGGGGGGPR+SISGPTFELEPVEVPTETK+VSNLTPFVSNELLYK+YEQETELLR
871a	FBpp0088021|FBgn0028687|CG1341-PA|Rpt1-PA	1.0000	FBpp0088021 type=protein; loc=2R:complement(7652536..7653837); ID=FBpp0088021; name=Rpt1-PA; parent=FBgn0028687,FBtr0088947; dbxref=GB_protein:AAF59219.1,FlyBase:FBpp0088021,FlyBase_Annotation_IDs:CG1341-PA,REFSEQ:NP_477473,GB_protein:AAF59219,FlyMine:FBpp0088021,modMine:FBpp0088021; MD5=76480cb616eeeb3d35baf21492c93f5f; length=433; release=r6.09; species=Dmel;	35.6	24	0.197	ESDTGLAPPALWDLAADK+EVVETPLLHPEK+FDDGAGGDNEVQR+FVNLGIEPPK+FVVDLADSVAPTDIEEGMR+GVLLFGPPGTGK+KVEFGLPDQDGR+QILQNEQPLQVAR+QVNELTGIK+SLDEGDIELLK+TMLELINQLDGFDPR+VEFGLPDQDGR+YQIHIPLPPK
521	FBpp0084761|FBgn0029176|CG11901-PB|Ef1gamma-PB FBpp0084762|FBgn0029176|CG11901-PA|Ef1gamma-PA FBpp0291632|FBgn0029176|CG11901-PC|Ef1gamma-PC	1.0000	FBpp0084761 type=protein; loc=3R:join(29220297..29220308,29220430..29220579,29220643..29221776); ID=FBpp0084761; name=Ef1gamma-PB; parent=FBgn0029176,FBtr0085392; dbxref=FlyBase:FBpp0084761,FlyBase_Annotation_IDs:CG11901-PB,GB_protein:AAN14165.1,REFSEQ:NP_733280,GB_protein:AAN14165,FlyMine:FBpp0084761,modMine:FBpp0084761; MD5=7a3335c94c68f5c5ed188081c655b1c3; length=431; release=r6.09; species=Dm…	35.7	24	0.186	AAEPAEELDAADEALAAEPK+ALIAAQYSGAQVK+ALVFDPK+DPFDALPK+FDAENYSIWFGEYK+GQDLAFTLSPDWQIDYEVYDWK+GTFNFDDFK+GTFNFDDFKR+GTLYTYPENFR+KAAEPAEELDAADEALAAEPK+LQDATFLAGER+LVTQYFSWSGTDK+LVTQYFSWSGTDKDGR+QEAEAVLQQLNQK+SIPYFFDK
429	FBpp0081568|FBgn0002431|CG9484-PA|hyd-PA FBpp0308671|FBgn0002431|CG9484-PB|hyd-PB	1.0000	FBpp0081568 type=protein; loc=3R:complement(join(9725464..9725525,9724480..9724677,9724137..9724416,9723860..9724077,9723561..9723799,9723308..9723498,9719720..9723220,9719477..9719621,9719164..9719397,9718631..9719103,9718331..9718541,9717530..9718276,9716517..9717473,9716374..9716450,9715991..9716316,9715724..9715930,9715521..9715668,9715224..9715454,9714952..9715164)); ID=FBpp0081568; name=hyd…	11.4	24	0.182	AEGSTDSNIYVQLK+DALPVLDITALR+DGVFDVLPDNSMINLTAEDLR+DVAVTSSNIFEYVR+ELNTQFGNQSR+ESLIVQTFK+FPAINAAAVAAAAAATSSTSNTASTSK+IPNLESVQVGTNHSK+KSPSVVVVDPVDDDNEPLFYSPGK+LGFSNSLK+LTLDLFGR+LYIPLYSSK+NVSTAATGATGNNSVISNR+SPSVVVVDPVDDDNEPLFYSPGK+SQAAGNNLNAHGITPDKDLPK+STSDHLLLFPAR+STVPASTTVTTPSIEPHTMATTASNLAR+TIDSDINNYSASNLSTAEQAK+VELISANFIR+VFVIFNLEK+VNEAIEIITFK+VVLMETDDSLPSTSK+YVVPFSSILR
110	FBpp0072693|FBgn0025725|CG7961-PB|alphaCOP-PB FBpp0072694|FBgn0025725|CG7961-PA|alphaCOP-PA	1.0000	FBpp0072693 type=protein; loc=3L:complement(join(1644012..1644957,1641197..1643955)); ID=FBpp0072693; name=alphaCOP-PB; parent=FBgn0025725,FBtr0072811; dbxref=FlyBase:FBpp0072693,FlyBase_Annotation_IDs:CG7961-PB,GB_protein:AAF47535.1,REFSEQ:NP_728648,GB_protein:AAF47535; MD5=66c92cebeb44706586c8d2870900e903; length=1234; release=r6.09; species=Dmel;;FBpp0072694 type=protein; loc=3L:complement(joi…	18.9	24	0.187	AGSFETAFR+DPEFVTLYEVQR+DVSAQYQGALLLGDVK+GFFEGAMVTR+GHPGATDLFGQADAVVK+GHYNNVSSVLFHPR+GVAFHQQMPLFVSGGDDYK+ISNLQFR+KDVSAQYQGALLLGDVK+KLDFTTTK+LLHDQLGVVNFQPFK+LQPVHQILTLR+LSFLYLITGNLEK+LVGQSIIAYLQQK+NVAPGPGGLDDHLK+TALNMFFK+TLDLPIYLTR+TSYTANPNLQSLSGYPLR+VLHIDPTEYK+VWDISGLR
786a	FBpp0076152|FBgn0010408|CG3395-PA|RpS9-PA FBpp0076154|FBgn0010408|CG3395-PD|RpS9-PD FBpp0309532|FBgn0010408|CG3395-PE|RpS9-PE	1.0000	FBpp0076152 type=protein; loc=3L:complement(join(9511056..9511278,9510465..9510651,9509981..9510158)); ID=FBpp0076152; name=RpS9-PA; parent=FBgn0010408,FBtr0076423; dbxref=FlyBase:FBpp0076152,FlyBase_Annotation_IDs:CG3395-PA,GB_protein:AAF50249.1,REFSEQ:NP_524004,GB_protein:AAF50249; MD5=7752e85d52003f2a9702c19d0b7cfb88; length=195; release=r6.09; species=Dmel;;FBpp0076154 type=protein; loc=3L:co…	40.5	23	0.182	ELLTLDEK+ELLTLDEKDEK+ELLTLDEKDEKR+HIDFSLK+IEDFLER+IIGEYGLR+IPSVFSK+KQVVNIPSFVVR+LDYVLGLK+LFQGNALLR+LQTQVFK+MKLDYVLGLK+QVVNIPSFVVR
70	FBpp0071766|FBgn0034743|CG4046-PA|RpS16-PA FBpp0309759|FBgn0034743|CG4046-PB|RpS16-PB	1.0000	FBpp0071766 type=protein; loc=2R:join(22606158..22606169,22606247..22606288,22606509..22606640,22606934..22607048,22607755..22607900); ID=FBpp0071766; name=RpS16-PA; parent=FBgn0034743,FBtr0071855; dbxref=FlyBase:FBpp0071766,FlyBase_Annotation_IDs:CG4046-PA,GB_protein:AAF46862.1,REFSEQ:NP_611685,GB_protein:AAF46862,FlyMine:FBpp0071766,modMine:FBpp0071766; MD5=e7f0408a4696f9329449eb7f556de5eb; len…	56.1	23	0.171	ALVAFYQK+DILVQYDR+EIKDILVQYDR+EPVQAVQVFGR+FAGVDIR+LQEPLLLLGK+REPVQAVQVFGR+RREPVQAVQVFGR+TLLVGDPR+VNGRPLEQIEPK+VSGGGHVAQIYAIR
673	FBpp0088566|FBgn0260634|CG10192-PA|eIF4G2-PA FBpp0310717|FBgn0260634|CG10192-PC|eIF4G2-PC	1.0000	FBpp0088566 type=protein; loc=3R:complement(join(23815241..23817011,23814969..23815106,23814013..23814915,23812700..23813814,23810294..23812585)); ID=FBpp0088566; name=eIF4G2-PA; parent=FBgn0260634,FBtr0089623; dbxref=GB_protein:AAF56194.2,FlyBase:FBpp0088566,FlyBase_Annotation_IDs:CG10192-PA,REFSEQ:NP_651188,GB_protein:AAF56194,FlyMine:FBpp0088566,modMine:FBpp0088566; MD5=6388249d541e8b25e6e492c…	11.6	23	0.175	AEMEDLEYQFR+EIFEEAYSR+FIGELFK+FLPYQQPSAVAGTANAPAGGNK+FMMQDVLDLR+HLANEEIVAK+KSSIQAATSTTTSSGASSSTASTPTHASSK+LTPDNFEVLLK+LVEEALNTR+NVGNRPVSSTQVNASNAPPPTSLLK+QETAAVDDKETAQPTTDTLSATSNNTK+TISEPNFAPTYAR+VESDPESDIKDDSMSNITGEK+VSMAGGQDEDDDVEGVLK+WLDDFFFAER+YSIETLR
318	FBpp0078667|FBgn0022023|CG9124-PA|eIF-3p40-PA FBpp0089133|FBgn0022023|CG9124-PB|eIF-3p40-PB	1.0000	FBpp0078667 type=protein; loc=2L:complement(join(5052655..5052735,5051637..5052314,5051313..5051570)); ID=FBpp0078667; name=eIF-3p40-PA; parent=FBgn0022023,FBtr0079030; dbxref=GB_protein:AAF52210.2,FlyBase:FBpp0078667,FlyBase_Annotation_IDs:CG9124-PA,GB_protein:AAF52210.3,REFSEQ:NP_524834,GB_protein:AAF52210,FlyMine:FBpp0078667,modMine:FBpp0078667; MD5=efc535d7a60baa7b6616cf1b812e8ae7; length=338…	35.2	23	0.174	DGDFTPEAFR+GHNFLDLGTATVLENQMR+LAAENAVR+LFITESLQIAK+LTPQAIQMYK+NSPLTNIMMSELNELLPEDK+SGDETMDEEMYQLTVMR+VDELYQEAVR+VGYENLFAEIPIVIK
294	FBpp0078219|FBgn0044324|CG10712-PB|Chro-PB FBpp0078220|FBgn0044324|CG10712-PC|Chro-PC FBpp0078221|FBgn0044324|CG10712-PA|Chro-PA FBpp0304363|FBgn0044324|CG10712-PD|Chro-PD FBpp0311928|FBgn0044324|CG10712-PE|Chro-PE	1.0000	FBpp0078219 type=protein; loc=3L:complement(join(22877937..22877994,22877450..22877875,22876457..22877388,22875124..22876390,22874602..22874699)); ID=FBpp0078219; name=Chro-PB; parent=FBgn0044324,FBtr0078568; dbxref=GB_protein:AAF51877.2,GB_protein:AAF51877.1,FlyBase:FBpp0078219,FlyBase_Annotation_IDs:CG10712-PB,REFSEQ:NP_730762,GB_protein:AAF51877; MD5=826bf315c055b394b2a4b6285cbd83ed; length=92…	20.3	23	0.180	EQLEAAAQALLGSDQQVLTNEDGSALLVR+GEDGTVYQVAGK+IAHGQLQDMPVR+INGNSTVVSPLTEQK+KPEMPNTINLK+LIGQEETQLQMEQEQQQEQQR+LPTLANQLK+MGEIIYTEDSTSSGMFR+SKPSTPTPSSVPSAGAVKPNNR+VENSEAPAPVSPAPVPQK+VIAAPPAAGIAK+VPYFLQMFEK
243	FBpp0076602|FBgn0035753|CG8615-PA|RpL18-PA FBpp0305562|FBgn0035753|CG8615-PB|RpL18-PB FBpp0311286|FBgn0035753|CG8615-PC|RpL18-PC	1.0000	FBpp0076602 type=protein; loc=3L:complement(join(7241226..7241228,7240855..7240941,7240301..7240777)); ID=FBpp0076602; name=RpL18-PA; parent=FBgn0035753,FBtr0076892; dbxref=GB_protein:AAF50596.1,FlyBase:FBpp0076602,FlyBase_Annotation_IDs:CG8615-PA,REFSEQ:NP_648091,GB_protein:AAF50596,FlyMine:FBpp0076602,modMine:FBpp0076602; MD5=7321237c81d349ed4322de58426e4c66; length=188; release=r6.09; species=…	31.4	23	0.174	AANQPESTIVVVGTVTDDAR+AGGEVLTFDQLALR+INRPPLSLQR+NTLLLQGR+SQDVYLR
216	FBpp0075471|FBgn0003459|CG3836-PA|stwl-PA FBpp0305255|FBgn0003459|CG3836-PB|stwl-PB FBpp0305256|FBgn0003459|CG3836-PC|stwl-PC	1.0000	FBpp0075471 type=protein; loc=3L:complement(join(14409615..14409762,14403872..14406837)); ID=FBpp0075471; name=stwl-PA; parent=FBgn0003459,FBtr0075728; dbxref=FlyBase:FBpp0075471,FlyBase_Annotation_IDs:CG3836-PA,GB_protein:AAF49741.1,REFSEQ:NP_524068,GB_protein:AAF49741,FlyMine:FBpp0075471,modMine:FBpp0075471; MD5=c563b8ad33aeadb5473cadc288fb1af2; length=1037; release=r6.09; species=Dmel;;FBpp030…	28.7	23	0.182	ASISFAGIR+ATTGASGAVITNIPTTTTAGTSVPVGK+ELQHFNINTPSGFEHITDPELR+EPVDPAEDHNDILGV+IVAPETQTKPQSPINTK+SISGDPLETAMEDSGDEYGR+SQPINKPPSGPVQITK+TLIFPTTDEAIANPQGSGPPQR+TSFQDLLQQASQTVQR+TTENVNVISYSPNSSSTSSSSK+VFQALMETFDDATDFPTSK+VLTIGKPTSSVASGNINNIAIK+VTLIRPPGEATAIATASR+VYKPGTGQEIAPTSPAGGLDK+YSAVGASQMTTASQGSSLLVR
157	FBpp0074059|FBgn0061200|CG4453-PA|Nup153-PA FBpp0288862|FBgn0061200|CG4453-PC|Nup153-PC FBpp0309144|FBgn0061200|CG4453-PD|Nup153-PD	1.0000	FBpp0074059 type=protein; loc=X:join(16600155..16600313,16600380..16600895,16600954..16601198,16601376..16605786,16605850..16606008,16607933..16608000,16609005..16609098); ID=FBpp0074059; name=Nup153-PA; parent=FBgn0061200,FBtr0074284; dbxref=FlyBase:FBpp0074059,FlyBase_Annotation_IDs:CG4453-PA,GB_protein:AAF48628.3,GB_protein:AAF48628,REFSEQ:NP_573136,GB_protein:AAF48628,FlyMine:FBpp0074059,modM…	14.4	23	0.176	AVDMRPSDSGSLAETSVGQGGSK+DGNDALSSPANLR+EPAYNFFTGNEAAEGSTGDLPHSIR+FNASIYGSTSALSDSR+ILNLLESYSTPLIDAK+LELETPVNLPNMR+LLSGSASNSGSASASSSPFYQGR+LLVPTMQQLLER+LPLLSSTPAAPLAAATSSSSSQMYK+NVSVPNHINELAELR+SEYNVFLLR+SLNIPFGGSSTATSYNNSLSSLPNHK+SNLSSSAASSMLGLNSAGSSPAHQLHASMTGGIGYGMK+VSSILPASLSGWFSPSSK
923a	FBpp0311334|FBgn0266696|CG45186-PAB|CG45186-PAB FBpp0311336|FBgn0266696|CG45186-PAD|CG45186-PAD	1.0000	FBpp0311334 type=protein; loc=3L:join(2388767..2388781,2402555..2406599,2434626..2436228,2439499..2439830,2443390..2443838,2443988..2444087,2444499..2446101,2459591..2460153,2461146..2461268,2463057..2464303); ID=FBpp0311334; name=CG45186-PAB; parent=FBgn0266696,FBtr0345109; dbxref=FlyBase:FBpp0311334,FlyBase_Annotation_IDs:CG45186-PAB,GB_protein:AHN57941,REFSEQ:NP_001286916; MD5=56b62d166981f39d…	8.4	22	0.120	AAISSIEDIEVTPDELR+DIVTTEPPVVVQEALQVR+DVPATLDLLR+HPSQGGAIAQLPER+IAEQSEAQVQQPSVDDNQK+IGSSSGDLRPVSYAFDHNSR+LEDELQQIEAVSEAAK+LLMQPGVQGNGYQQPK+LPQITTVVSK+LQSLEPVSLSVHSR+LVLPDTFR+LVQQQQPQPQPVNR+QSLPNGIDFHYVADATPR+RNSLEEAGTGLSPAQAHGILK+SLGLTEPAEPK+SPGASGFTSEPVASATANR+TQPLPLSIYQPTNASTGYVQWQPQPQK+VLKPSVLRR
855a	FBpp0085768|FBgn0000578|CG15112-PB|ena-PB	1.0000	FBpp0085768 type=protein; loc=2R:join(19155475..19155914,19158734..19159055,19159120..19159352,19159783..19160035,19160177..19160902,19160974..19161132,19161194..19161415,19161473..19161593,19161660..19161688); ID=FBpp0085768; name=ena-PB; parent=FBgn0000578,FBtr0086584; dbxref=FlyBase_Annotation_IDs:CG15112-PB,FlyBase:FBpp0085768,GB_protein:AAM68439.1,REFSEQ:NP_725859,GB_protein:AAM68439,REFSEQ:…	25.1	22	0.168	AGPIYEAPQR+AMMHALEVLSGR+ASVMVYDDNQK+FGSASEETILK+FVYGLNFSSQNDAENFAR+KDPDPEAEVK+QVNGDGLSLALSNGDLDTLK+RFGSASEETILK+SEYYSIEELQELDLLDYR+SQQQQDQMFEQSIIGAR+TMTSEDAAILR+VANNPGGPPTNGNGYEEDMGYR+VKNEIIDAIK+VNGDGLSLALSNGDLDTLK+VTTSAPENSGSSTSSGGSGNYGTIGR+YNQATATFHQWR
851b	FBpp0085646|FBgn0260934|CG8201-PA|par-1-PA FBpp0303278|FBgn0260934|CG8201-PX|par-1-PX	1.0000	FBpp0085646 type=protein; loc=2R:join(19459933..19460616,19470597..19470812,19470872..19471092,19471209..19471490,19471552..19471736,19472819..19472931,19472996..19473164,19473440..19473554,19473613..19473740,19473805..19473967,19477616..19477704,19478742..19478865,19482952..19483101,19483168..19483286,19483349..19483407); ID=FBpp0085646; name=par-1-PA; parent=FBgn0260934,FBtr0086450; dbxref=FlyB…	26.8	22	0.107	AENLLLDSELNIK+ASLETIMGDK+ASSGVGPTNAAATVAAATGAVGAVNPSNNYNAAGSAADR+FLVLNPAK+IADFGFSNEFTPGSK+LFQVIETEK+MLTTADTTLNSPAKPR+NISGNDAGANAGSASVQSPTHR+NNTALEYSGTSGASGDSSHPGR+NVLSTHSAHPSAIK+QNTIDSATIK+QRTSSAKGSPNMQMR+SEIEASLSQVR+TQLNPGSLQK+TTSPLMPDQIMQK+TVSGTSGIIPR+VGPTNAAATVAAATGAVGAVNPSNNYNAAGSAADR+YDDVFATYLLLGR
661	FBpp0088040|FBgn0033160|CG11107-PA|Dhx15-PA FBpp0307849|FBgn0033160|CG11107-PB|Dhx15-PB	1.0000	FBpp0088040 type=protein; loc=2R:join(7387528..7387580,7387635..7388428,7388708..7389181,7389247..7389510,7390078..7390200,7390268..7390621,7390680..7390807); ID=FBpp0088040; name=Dhx15-PA; parent=FBgn0033160,FBtr0088966; dbxref=FlyBase:FBpp0088040,FlyBase_Annotation_IDs:CG11107-PA,GB_protein:AAF59269.1,REFSEQ:NP_610269,GB_protein:AAF59269,FlyMine:FBpp0088040,modMine:FBpp0088040; MD5=b1505c072857…	18.5	22	0.169	DYLEAAIR+EIDNLGSEIGELK+FQQYFDNAPLMK+IALPVFEYQADFMR+KDPEASSSSAAAAAGTVAQILGGFVPNK+LGEEVGYSIR+NEMQDNTYPEILR+SNLGTVVLQLK+THPVEIFYTPEPER+TLATDILMGVLK
516	FBpp0084623|FBgn0039562|CG5520-PA|Gp93-PA	1.0000	FBpp0084623 type=protein; loc=3R:join(27948862..27948901,27948984..27949073,27949171..27949253,27949342..27950594,27950928..27951825); ID=FBpp0084623; name=Gp93-PA; parent=FBgn0039562,FBtr0085254; dbxref=FlyBase:FBpp0084623,FlyBase_Annotation_IDs:CG5520-PA,GB_protein:AAF56765.1,REFSEQ:NP_651601,GB_protein:AAF56765,FlyMine:FBpp0084623,modMine:FBpp0084623; MD5=abbe18951e5d4fc65b176fc302188ce1; leng…	21.3	22	0.158	EEAQDFLEEDTVR+EEEAIQLDGLNVAQLK+ELETNPELHIR+ELISNASDAIDK+FTFQTEVNR+GSVISLYLK+GVVDSDDLPLNVSR+KPAEVTEDEYTSFYK+KTLEINPR+LIINSLYR+QEHIYYIAGANR+SLLYVPK+STFEPLVK+TLEINPR+TVEEEVPVEEEAKPEK+YSQFINFPIR
434	FBpp0081704|FBgn0040078|CG4003-PA|pont-PA	1.0000	FBpp0081704 type=protein; loc=3R:join(10262343..10263159,10263217..10263415,10263477..10263831); ID=FBpp0081704; name=pont-PA; parent=FBgn0040078,FBtr0082226; dbxref=FlyBase:FBpp0081704,FlyBase_Annotation_IDs:CG4003-PA,GB_protein:AAF54514.1,REFSEQ:NP_652608,GB_protein:AAF54514,FlyMine:FBpp0081704,modMine:FBpp0081704; MD5=44c3876ac3fbe345533b6b800122cc21; length=456; release=r6.09; species=Dmel;	39.3	22	0.180	ALLLAGPPGTGK+AQTEGLQLEENAFTR+DDIEDVHSLFLDAK+EVYEGEVTELTPVETENPMGGYGK+GTTDIVSPHGIPLDLLDR+LDPSIFDALQK+LSEIGTSSTLR+SDTFATEFDLETEEYVPLPK+SLESPIAPIVIFATNR+TAIALAIAQELGNK+TISNVVIGLK+TLLYSTADMEQIIK
331	FBpp0078997|FBgn0026196|CG10206-PA|nop5-PA	1.0000	FBpp0078997 type=protein; loc=2L:complement(join(6917341..6918611,6916898..6917162)); ID=FBpp0078997; name=nop5-PA; parent=FBgn0026196,FBtr0079369; dbxref=FlyBase:FBpp0078997,FlyBase_Annotation_IDs:CG10206-PA,GB_protein:AAF52455.2,REFSEQ:NP_477412,GB_protein:AAF52455,FlyMine:FBpp0078997,modMine:FBpp0078997; MD5=927705a12a71536536d1eea6c514361a; length=511; release=r6.09; species=Dmel;	44.4	22	0.181	DNMATSDLSDILPEDVEEK+FNDTTEALAAATAAVEGK+HPSSTVQILGAEK+IITDNIAFVK+KLEQVDNLYQEFETPEK+LIAHAGSLINLAK+LLVDDVQSSLLVADAK+MFVLYETPAGYAIFK+MMAMAPNLTVLVGDTVGAR+QKDEEVEAVEEAAAPEPEDQPTPAK+QQADSLLGGLPK+SEVFTYQPEADNTLNVK+VDAFGEEATFELGAAHK+YGLIYHAQLVGQASQK
171	FBpp0074431|FBgn0030959|CG6961-PA|CG6961-PA FBpp0074432|FBgn0030956|CG18259-PA|CG18259-PA	1.0000	FBpp0074431 type=protein; loc=X:complement(join(18787981..18788060,18787398..18787918,18786599..18787340,18786461..18786542)); ID=FBpp0074431; name=CG6961-PA; parent=FBgn0030959,FBtr0074660; dbxref=FlyBase:FBpp0074431,FlyBase_Annotation_IDs:CG6961-PA,GB_protein:AAF48885.2,REFSEQ:NP_573325,GB_protein:AAF48885,FlyMine:FBpp0074431,modMine:FBpp0074431; MD5=6dc38ff6a12c5513175baba7ab19ef89; length=474…	35.7	22	0.174	DPHISHGIYANENR+ELFSDIGPVYDAR+GDDVEMSMAPLNNK+IDNNAFSIYEAAR+LLVSNLHTNVTTADIR+SAGPILIDDEEESFEPSHR+TVTTNSSGVEVDIDALHSVLFR+VVRPGTAEVIYK+WDSDDGVVELGNHMLSGLR+YIDLDNMQDLEDEEISR+YSIGGLDLNR
123	FBpp0073083|FBgn0011692|CG1258-PA|pav-PA	1.0000	FBpp0073083 type=protein; loc=3L:join(4242878..4242888,4242948..4243706,4243765..4244314,4244375..4244696,4244752..4245302,4245364..4245834); ID=FBpp0073083; name=pav-PA; parent=FBgn0011692,FBtr0073227; dbxref=FlyBase:FBpp0073083,FlyBase_Annotation_IDs:CG1258-PA,GB_protein:AAF47868.1,REFSEQ:NP_477025,GB_protein:AAF47868,FlyMine:FBpp0073083,modMine:FBpp0073083; MD5=188823d56b39a149172e19f9b832bb12…	27.1	22	0.184	AANPVPLGTIMQPYLK+EAGNINNSLMTLR+ENQLAASNGLAPK+FAEMTQEVQIAR+HVFQPDATQQDVYAAVAQPLVENLLK+IAVNNLNELGIPEAK+LNGFEILSEEDALLER+LVQAPTDSQGENVVQDR+LVSNILQSEDLPSLPR+NSLLFTYGVTGSGK+QIEELTFK+QNITVSQLSLVDLAGSER+RPSNGNISALGGGAVPSTVTSAQDVASR+TVEDALEVFQMGQK+VRPLQSDADLTSLR
926a	sp|ALBU_BOVIN|	1.0000	sp ALBU_BOVIN	21.7	21	0.173	AEFVEVTK+DAFLGSFLYEYSR+DAIPENLPPLTADFAEDK+FKDLGEEHFK+HLVDEPQNLIK+HPEYAVSVLLR+KQTALVELLK+KVPQVSTPTLVEVSR+LVNELTEFAK+LVTDLTK+QTALVELLK+TVMENFVAFVDK+VPQVSTPTLVEVSR+YLYEIAR
795b	FBpp0076649|FBgn0035720|CG10077-PA|CG10077-PA FBpp0305296|FBgn0035720|CG10077-PD|CG10077-PD	1.0000	FBpp0076649 type=protein; loc=3L:complement(join(6955381..6955388,6953773..6955169,6951267..6951445,6950330..6951202)); ID=FBpp0076649; name=CG10077-PA; parent=FBgn0035720,FBtr0076940; dbxref=FlyBase:FBpp0076649,FlyBase_Annotation_IDs:CG10077-PA,GB_protein:AAF50635.2,REFSEQ:NP_648062,GB_protein:AAF50635,FlyMine:FBpp0076649,modMine:FBpp0076649; MD5=5a48c8d279608a224e3fdc0d5e1e699d; length=818; rel…	30.2	21	0.165	ANDLIQVLR+DLVGVAQTGSGK+EANQTINPK+ELAQQIQQVAIEFGSNTHVR+GDGPIALVLAPTR+GDQVPTPSIEFEEGGFPDYVMNEIR+GQGGGGYQGQQQQQQQQNGGVPFSR+GVEIVIATPGR+IVWSEVNLTPFR+LLTDISAENETK+MGGGAPGGGPGGAGMFQR+MLDMGFEPQIR+SAPYPGFNGHGPANGGQR+SNNTGTAYTLFTHSNANK+TLAYVLPAVVHINNQPR+TVGETETFLTSNEITIK
757a	FBpp0073309|FBgn0030293|CG1737-PA|CG1737-PA FBpp0309056|FBgn0030293|CG1737-PB|CG1737-PB	1.0000	FBpp0073309 type=protein; loc=X:11351704..11354535; ID=FBpp0073309; name=CG1737-PA; parent=FBgn0030293,FBtr0073453; dbxref=FlyBase:FBpp0073309,FlyBase_Annotation_IDs:CG1737-PA,GB_protein:AAF48032.1,REFSEQ:NP_572711,GB_protein:AAF48032,FlyMine:FBpp0073309,modMine:FBpp0073309; MD5=aac979f14c5d82a8ff9bbaa73eb4e07d; length=943; release=r6.09; species=Dmel;;FBpp0309056 type=protein; loc=X:11351704..11…	26.0	21	0.157	AYNIPEEDR+DVEILLDIVDR+EILPTGGGIDDANSPK+GNLLLGGSNHPLSISPHK+INSLSNSNSNSIR+LSNLLADNDVQPVFK+MDTSESESPVPR+NVLSTTASSVNALIADR+NVNANASATSAGNLTSSSGATSK+QSVVQEKPTPR+QTMTIFTGDLK+QVTTTTSVAASAAMTSAPAAVAVNK+RIIISGGSQQRSGPPVVNGANSK+VSTSPPPTIAASR+YLAALADGGGQSIGTNDR+YVSEDIVTPK
63	FBpp0071461|FBgn0034577|CG10540-PA|cpa-PA	1.0000	FBpp0071461 type=protein; loc=2R:join(21058022..21058262,21058384..21058553,21058612..21059061); ID=FBpp0071461; name=cpa-PA; parent=FBgn0034577,FBtr0071532; dbxref=FlyBase:FBpp0071461,FlyBase_Annotation_IDs:CG10540-PA,GB_protein:AAF46660.1,REFSEQ:NP_611539,GB_protein:AAF46660,FlyMine:FBpp0071461,modMine:FBpp0071461; MD5=499fbe04f6ba817a7076f7ee6c44ee1c; length=286; release=r6.09; species=Dmel;	62.2	21	0.160	AALDLETLAYTASHYR+DGASHAFAQYNK+EASDYQDVEADATAEPWR+ESVVVSNEQQVAK+HGVSSVFGK+IEGTDHNAIISEHNDLGNGR+IVSDFILHAPPGEFNEVFNDVR+IVSYSIGK+LIEDAENEYQLAISENYQTMSDTTFK+SQWHVTFQAGSGTAELK+VQVHYYEDGNVQLVSSK
368	FBpp0079752|FBgn0015756|CG6141-PA|RpL9-PA FBpp0079753|FBgn0015756|CG6141-PB|RpL9-PB FBpp0309201|FBgn0015756|CG6141-PC|RpL9-PC	1.0000	FBpp0079752 type=protein; loc=2L:complement(join(11003511..11003751,11002907..11003238)); ID=FBpp0079752; name=RpL9-PA; parent=FBgn0015756,FBtr0080163; dbxref=FlyBase:FBpp0079752,FlyBase_Annotation_IDs:CG6141-PA,GB_protein:AAF53048.2,REFSEQ:NP_477161,GB_protein:AAF53048; MD5=34fd4750956f462f757b4355f18215dd; length=190; release=r6.09; species=Dmel;;FBpp0079753 type=protein; loc=2L:complement(join…	44.2	21	0.166	DELIVEGNDIESVSGSAALIQQSTTVK+FLDGLYVSEK+GVTFGFQYK+HLALDMYMPDKR+KFLDGLYVSEK+RVEMAPGVTVVNSTAQK+VEMAPGVTVVNSTAQK+VVTITGTR
362	FBpp0079625|FBgn0086347|CG7438-PA|Myo31DF-PA FBpp0079626|FBgn0086347|CG7438-PB|Myo31DF-PB FBpp0293078|FBgn0086347|CG7438-PC|Myo31DF-PC	1.0000	FBpp0079625 type=protein; loc=2L:complement(join(10505926..10506014,10497853..10498155,10496629..10496848,10494879..10495104,10494428..10494811,10494288..10494367,10492789..10494195,10492557..10492714,10492331..10492499)); ID=FBpp0079625; name=Myo31DF-PA; parent=FBgn0086347,FBtr0080035; dbxref=FlyBase:FBpp0079625,FlyBase_Annotation_IDs:CG7438-PA,GB_protein:AAF52966.1,REFSEQ:NP_523538,GB_protein:A…	19.0	21	0.151	ADPVGGIITNYLLEK+DANLSEMWPEGAQDIK+EAGVQDFVLLDQVSMEK+ELTSISVSPGR+IITVEAASNVEVPNFRPK+LLQVTETELSTALTK+LLQVTETELSTALTKR+NVLIQSNAILETFGNAK+QANRAFIVSDSTIHK+QMNIYGPETIR+RPLTAGTLFQR+SMADLVVTLLK+SYVQELANR+YIAAVTNAQGQNEIER+YLGLLENLR
174	FBpp0074519|FBgn0031057|CG14224-PA|Ubqn-PA FBpp0309477|FBgn0031057|CG14224-PB|Ubqn-PB	1.0000	FBpp0074519 type=protein; loc=X:join(19684001..19684096,19684440..19685910,19685990..19686066); ID=FBpp0074519; name=Ubqn-PA; parent=FBgn0031057,FBtr0074750; dbxref=FlyBase:FBpp0074519,FlyBase_Annotation_IDs:CG14224-PA,GB_protein:AAF49003.1,REFSEQ:NP_608344,GB_protein:AAF49003,FlyMine:FBpp0074519,modMine:FBpp0074519; MD5=3897ea93189b34cb09c0452404194680; length=547; release=r6.09; species=Dmel;;F…	35.3	21	0.165	AMSNLESVPGGYSALQR+DIQEPMMNAATESFGR+FEAEPEQLVLIFAGK+LLSSSPLMSNNPALQEQVR+MLNGMSNNADNTQPPEVR+MQNELLNNGDMLR+NPEISHMLNNPDLLR+NPFAGLVDGGGSGAGNNPQQGTENR+NPSMLQELMR+QLITSNPQMHDLMQR+TVEVDEDSGIK+TVEVDEDSGIKDFK+YQSQLEQLNAMGFVNR
848a	FBpp0085367|FBgn0002774|CG11680-PA|mle-PA	1.0000	FBpp0085367 type=protein; loc=2R:complement(join(5980619..5980694,5980043..5980559,5979319..5979637,5977987..5978677,5975190..5977468)); ID=FBpp0085367; name=mle-PA; parent=FBgn0002774,FBtr0086031; dbxref=FlyBase_Annotation_IDs:CG11680-PA,FlyBase:FBpp0085367,GB_protein:AAF57297.1,REFSEQ:NP_476641,GB_protein:AAF57297,FlyMine:FBpp0085367,modMine:FBpp0085367; MD5=8365aa49436e08634a70b9e7e96d77e9; le…	16.7	20	0.156	EVEDEEQLLSEDKDEAEINYNK+FQALEDNLTPEMFR+GLDLPVVNPR+IELDGPPIPLIVNLSR+LEEPYAQLVK+LNTNDVPADAGASGGGPR+LSPNLINK+QLFHLNVIEPFSGTLK+QLSMVSPLQVILFGSR+SEILTAINDNPVVIIR+VDNWLNFDIEPELAAK+VEPNTYIGVGNSTNK+VFDGQSGPQDLGEAYRPLNHDGGDGGNR+VFEPVPEGVTK
844a	FBpp0085248|FBgn0051617|CG31617-PA|His1 FBpp0091052|FBgn0053804|CG33804-PA|His1 FBpp0091054|FBgn0053807|CG33807-PA|His1 FBpp0091057|FBgn0053810|CG33810-PA|His1 FBpp0091059|FBgn0053813|CG33813-PA|His1 FBpp0091062|FBgn0053816|CG33816-PA|His1 FBpp0091065|FBgn0053819|CG33819-PA|His1 FBpp0091068|FBgn0053822|CG33822-PA|His1 FBpp0091071|FBgn0053825|CG33825-PA|His1 FBpp0091074|FBgn0053828|CG33828-PA|His1…	1.0000	FBpp0085248 type=protein; loc=2L:21422014..21422784; ID=FBpp0085248; name=His1:CG31617-PA; parent=FBgn0051617,FBtr0085892; dbxref=FlyBase:FBpp0085248,GB_protein:AAN11123.1,FlyBase_Annotation_IDs:CG31617-PA,REFSEQ:NP_724341,GB_protein:AAN11123; MD5=a658ef96ad1c84037a19a2cb3a519e65; length=256; release=r6.09; species=Dmel;;FBpp0091052 type=protein; loc=2L:21427075..21427845; ID=FBpp0091052; name=Hi…	14.1	20	0.139	ASATPSHPPTQQMVDASIK+GGSSLLAIK+KASATPSHPPTQQMVDASIK+YITATYK
820c	FBpp0083974|FBgn0001230|CG5436-PA|Hsp68-PA	1.0000	FBpp0083974 type=protein; loc=3R:complement(24055197..24057104); ID=FBpp0083974; name=Hsp68-PA; parent=FBgn0001230,FBtr0084589; dbxref=FlyBase:FBpp0083974,FlyBase_Annotation_IDs:CG5436-PA,GB_protein:AAF56230.1,REFSEQ:NP_524474,GB_protein:AAF56230,FlyMine:FBpp0083974,modMine:FBpp0083974; MD5=19a6b1d3a1e78c96a21c66915ee98f46; length=635; release=r6.09; species=Dmel;	18.1	20	0.090	DAGAIAGINVLR+DAVITVPAYFNDSQR+DNNVLGTFDLTGVPPAPR+ETAEAYLGTTVK+GGGDGQQAPNFGQQAGGYK+IINEPTAAAIAYGLDK+STAGDTHLGGEDFDNR+VEIIANDQGNR+VQNLLQNFFGGK
743a	FBpp0072166|FBgn0259937|CG3333-PA|Nop60B-PA FBpp0099583|FBgn0259937|CG3333-PB|Nop60B-PB FBpp0289464|FBgn0259937|CG3333-PC|Nop60B-PC FBpp0290083|FBgn0259937|CG3333-PF|Nop60B-PF	1.0000	FBpp0072166 type=protein; loc=2R:join(24174955..24174967,24175028..24175396,24175473..24175724,24175917..24176191,24176427..24176831,24176893..24177105); ID=FBpp0072166; name=Nop60B-PA; parent=FBgn0259937,FBtr0072258; dbxref=FlyBase_Annotation_IDs:CG3333-PA,FlyBase:FBpp0072166,GB_protein:AAF47178.1,REFSEQ:NP_525120,GB_protein:AAF47178; MD5=e11e7d81745512068d7be9dddda65d2a; length=508; release=r6.…	29.3	20	0.157	EEPLDGDDIGTLQK+EYVAIFK+GALFQRPPLISAVK+GDEEAPEAAEEEAEPVEK+HKGDEEAPEAAEEEAEPVEK+IAELDTSQWPLLLK+IKEEPLDGDDIGTLQK+ITLPGVLR+LLDYDETR+QGNFQIKPSSK+SNHYTPLAHGSSPLNR+TGFINLDKPSNPSSHEVVAWIK+VIKPLEGLLVNHK
742a	FBpp0072158|FBgn0086129|CG3231-PA|snama-PA	1.0000	FBpp0072158 type=protein; loc=2R:join(24087551..24087716,24087776..24088010,24088065..24088543,24088604..24088878,24088942..24089267,24089556..24089705,24089766..24090059,24090122..24091892); ID=FBpp0072158; name=snama-PA; parent=FBgn0086129,FBtr0072249; dbxref=GB_protein:AAF47162.1,FlyBase:FBpp0072158,FlyBase_Annotation_IDs:CG3231-PA,REFSEQ:NP_611884,GB_protein:AAF47162,FlyMine:FBpp0072158,modMi…	15.3	20	0.153	AAGASDDPSEITSDVLR+GQSQVGEVPASYR+IMASQPVINDTEMETNVGK+KAENAIFAK+KPVAEVEPEETEVKPEK+LSEANSVNLSK+MPQPAADSTTVPSK+SDSDINNSSLMNESNYK+SHSILTVGAASDDNLGPR+TEAVEPPPPGFEPLQLTDEDGYR+VGSGPIDDPLEAFNR+WEIDENILGLEDSSK
691	FBpp0110421|FBgn0064225|CG17489-PA|RpL5-PA FBpp0110424|FBgn0064225|CG17489-PB|RpL5-PB FBpp0304879|FBgn0064225|CG17489-PG|RpL5-PG FBpp0311121|FBgn0064225|CG17489-PH|RpL5-PH	1.0000	FBpp0110421 type=protein; loc=2L:complement(join(22536537..22536539,22536115..22536378,22535617..22536054,22534869..22535063)); ID=FBpp0110421; name=RpL5-PA; parent=FBgn0064225,FBtr0111129; dbxref=FlyBase_Annotation_IDs:CG17489-PA,GB_protein:EAA46019.1,FlyBase:FBpp0110421,REFSEQ:NP_001036387,GB_protein:EAA46019; MD5=4509e147e248f30dbcb4ce925dd687bb; length=299; release=r6.09; species=Dmel;;FBpp01…	27.1	20	0.151	ADDLEDIYK+ADDLEDIYKK+AHIFGQHVADYMR+DITVQIAYAR+FPGYSAETK+GAVDGGLNIPHSVK+LSNKDITVQIAYAR+RFPGYSAETK+SFNADVHR+SLEEEDEESFKR
684	FBpp0099686|FBgn0039713|CG7808-PC|RpS8-PC FBpp0301957|FBgn0039713|CG7808-PE|RpS8-PE FBpp0311986|FBgn0039713|CG7808-PF|RpS8-PF FBpp0311987|FBgn0039713|CG7808-PG|RpS8-PG	1.0000	FBpp0099686 type=protein; loc=3R:join(29861931..29861934,29862199..29862305,29862785..29863196,29863415..29863518); ID=FBpp0099686; name=RpS8-PC; parent=FBgn0039713,FBtr0085489; dbxref=FlyBase_Annotation_IDs:CG7808-PC,FlyBase:FBpp0099686,GB_protein:AAN14192.1,REFSEQ:NP_651740,GB_protein:AAN14192,FlyMine:FBpp0099686,modMine:FBpp0099686; MD5=6f3fd8d03f294cec518e459314d26d3c; length=208; release=r6.…	46.2	20	0.157	ALRLETGNFAWASEGVAR+EDENDVLTK+ELEFYLK+IADVVYNASNNELVR+LETGNFAWASEGVAR+NSIVVIDATPFR+QWYEAHYVLPLGR+SDGYILEGK+VEQALEDQFTSGR
603	FBpp0086705|FBgn0033902|CG8309-PA|Tango7-PA FBpp0308985|FBgn0033902|CG8309-PB|Tango7-PB	1.0000	FBpp0086705 type=protein; loc=2R:complement(join(14164487..14164531,14164191..14164370,14163198..14164136)); ID=FBpp0086705; name=Tango7-PA; parent=FBgn0033902,FBtr0087579; dbxref=FlyBase:FBpp0086705,FlyBase_Annotation_IDs:CG8309-PA,GB_protein:AAF58289.1,REFSEQ:NP_610932,GB_protein:AAF58289,FlyMine:FBpp0086705,modMine:FBpp0086705; MD5=70f5e58e540f3dd516e760c35ced9adc; length=387; release=r6.09; s…	30.7	20	0.154	APNLPLGK+DLLQAWK+EFVNSQGLNHEQNMK+EGLTSVSSAQLDLAR+ELQINEDEVEPFVIEVLK+LFNNLDTASPLR+LGAEISSEK+LPAYVQFYEDHR+TFGAPQWEQLR+YHVYYHLVQVAK
541	FBpp0085233|FBgn0002780|CG2050-PA|mod-PA FBpp0301951|FBgn0002780|CG2050-PC|mod-PC	1.0000	FBpp0085233 type=protein; loc=3R:join(32052735..32052977,32053246..32053555,32053623..32054357,32054424..32054764); ID=FBpp0085233; name=mod-PA; parent=FBgn0002780,FBtr0085874; dbxref=FlyBase:FBpp0085233,FlyBase_Annotation_IDs:CG2050-PA,GB_protein:AAF57213.1,REFSEQ:NP_524614,GB_protein:AAF57213,FlyMine:FBpp0085233,modMine:FBpp0085233; MD5=0475f421fccdda40bdf90693f539fb01; length=542; release=r6.0…	32.8	20	0.166	AILVTNLTSDATEADLR+AILVTNLTSDATEADLRK+ALTLGDNVLSVSQPR+AVLAFVTFK+DLVALFAK+KVFNDSGEIESIIMLGQK+LASVDDIPK+NQIVFVTNLPNEYLHK+SEGADEVDESDDDEEAPVEKPVSK+SFLANESIVNNAPIFIEPNSLLK+TSELTLVVENVGK+TVVVGLIGPNITK+VAPVEAVTISSNR+VFNDSGEIESIIMLGQK
857a	FBpp0086097|FBgn0034237|CG4878-PB|eIF3-S9-PB FBpp0086098|FBgn0034237|CG4878-PA|eIF3-S9-PA	1.0000	FBpp0086097 type=protein; loc=2R:join(17536465..17536579,17536696..17537011,17537070..17538622,17538694..17538782); ID=FBpp0086097; name=eIF3-S9-PB; parent=FBgn0034237,FBtr0086941; dbxref=FlyBase:FBpp0086097,FlyBase_Annotation_IDs:CG4878-PB,GB_protein:AAG22261.1,REFSEQ:NP_611228,GB_protein:AAG22261; MD5=a673b99d3ae6cc810f8396fcadd5d859; length=690; release=r6.09; species=Dmel;;FBpp0086098 type=pr…	22.2	19	0.144	ASEVEWDPTGR+EDTGFNMYTFQGR+EIPVDSVEIR+ELILAFAWEPVGNK+FSIIHGETNSSNVSFYEVNK+GYAFMEYK+IIIWDIR+LFSNYGEIVNVVYPVDEEGK+SFVADGMSVLSMFR+VTLMEIPK+WEPPTVQTFK+YVVTGVSSWK+YYAAFEQK
843a	FBpp0085234|FBgn0002645|CG1483-PA|Map205-PA FBpp0085235|FBgn0002645|CG1483-PB|Map205-PB	1.0000	FBpp0085234 type=protein; loc=3R:complement(join(32066329..32067996,32057322..32059145)); ID=FBpp0085234; name=Map205-PA; parent=FBgn0002645,FBtr0085875; dbxref=FlyBase:FBpp0085234,FlyBase_Annotation_IDs:CG1483-PA,GB_protein:AAF57214.1,REFSEQ:NP_524615,GB_protein:AAF57214,FlyMine:FBpp0085234,modMine:FBpp0085234; MD5=a4648a4df4dfaebd3bbd115852724e4b; length=1163; release=r6.09; species=Dmel;;FBpp0…	21.1	19	0.150	DVLDHGPETSVDMELPLDQVPNDADIMK+INMDGIAVPDER+KVPSTSTPSFSTR+LHEQDVPAHNAEVPLLDF+LLPDTTDEQLLTSALEEK+LLVPGSSSTTTTSSLR+LPISVSDEIPLSSASK+NDGDFSTNSNTTTSTDEVVAR+NTSSTTTSTATATITK+QAQEPNQLPEQLQQQQQIESQGVHEDPR+SLSSNVGSTVKPPTK+STISSTTTVR+TITNKPTASGTASDNVTR+TSVATVAGGAVVGATK+VPSTSTPSFSTR
796a	FBpp0078534|FBgn0037261|CG9775-PA|CG9775-PA FBpp0078535|FBgn0037261|CG9775-PC|CG9775-PC FBpp0307563|FBgn0037261|CG9775-PE|CG9775-PE	1.0000	FBpp0078534 type=protein; loc=3R:complement(join(4640013..4640222,4639634..4639752,4639018..4639557,4638544..4638839,4638309..4638409)); ID=FBpp0078534; name=CG9775-PA; parent=FBgn0037261,FBtr0078894; dbxref=FlyBase:FBpp0078534,FlyBase_Annotation_IDs:CG9775-PA,GB_protein:AAF52112.1,REFSEQ:NP_649482,GB_protein:AAF52112; MD5=57fc8df531c91e72fa0a9ccbc14f34b9; length=421; release=r6.09; species=Dmel;…	19.5	19	0.142	AAAVAAAAIAATVQGR+EDLDMELDQYMSTTK+GVSASIAGR+IVSSGAGNQGMSAVNSR+NAASSSGAVNNSASAR+REDLDMELDQYMSTTK+SEMDYLLK
466	FBpp0082867|FBgn0038473|CG3983-PA|Ns1-PA	1.0000	FBpp0082867 type=protein; loc=3R:complement(join(17072582..17072603,17071632..17072517,17071319..17071569,17070845..17071255,17070600..17070775)); ID=FBpp0082867; name=Ns1-PA; parent=FBgn0038473,FBtr0083426; dbxref=FlyBase:FBpp0082867,FlyBase_Annotation_IDs:CG3983-PA,GB_protein:AAF55384.3,REFSEQ:NP_732199,GB_protein:AAF55384,FlyMine:FBpp0082867,modMine:FBpp0082867; MD5=e1b5c619ffb83f545aa2fcb48a0…	24.8	19	0.148	DPFTIAESVLK+EKVDPSLLLEENQSLNK+GVPDVVAAAR+ITASLVIDEK+ITDVLDSFSLGPSSSK+LVLVLNK+SSIINSLTR+TDDIMEITSTGPLEIR+TLESMVEDADMR+VDPSLLLEENQSLNK+VGVVGIPNVGK+VIENADVVLEVVDAR+YDFDEDYVIE
343	FBpp0079328|FBgn0010265|CG13389-PA|RpS13-PA FBpp0099990|FBgn0010265|CG13389-PB|RpS13-PB FBpp0312104|FBgn0010265|CG13389-PC|RpS13-PC	1.0000	FBpp0079328 type=protein; loc=2L:complement(join(8364541..8364563,8364188..8364315,8363821..8364125)); ID=FBpp0079328; name=RpS13-PA; parent=FBgn0010265,FBtr0079724; dbxref=FlyBase:FBpp0079328,GB_protein:AAF52649.1,FlyBase_Annotation_IDs:CG13389-PA,REFSEQ:NP_476938,GB_protein:AAF52649; MD5=64e6acba0b4cb2697fd1862d9d26fa02; length=151; release=r6.09; species=Dmel;;FBpp0099990 type=protein; loc=2L:…	47.7	19	0.130	GISQSALPYR+LILVESR+LNADDVK+LNADDVKEQIK+LNADDVKEQIKK+SVGLKPDIPEDLYHMIK+SVLPPNWK+TVPSWLK+YESSTASALVA
309	FBpp0078566|FBgn0037252|CG14650-PA|CG14650-PA	1.0000	FBpp0078566 type=protein; loc=3R:join(4437628..4439759,4439817..4439970,4440027..4440151,4440221..4440323,4440393..4440685,4440747..4440852); ID=FBpp0078566; name=CG14650-PA; parent=FBgn0037252,FBtr0078926; dbxref=FlyBase:FBpp0078566,FlyBase_Annotation_IDs:CG14650-PA,GB_protein:AAF52123.1,REFSEQ:NP_649473,GB_protein:AAF52123,FlyMine:FBpp0078566,modMine:FBpp0078566; MD5=a40c2a69737c9662f5a2b9d7642…	20.0	19	0.154	ADNGGDYSVQSQR+AFELIGEPENR+AWTELHDLLSQLQTK+DAYSILGVPPDSSQEQIR+ITLAYVAALAYAR+LIYDQSIAETLHTEK+MPLATATVSPTAINK+QDDEIGGGSTESAPFR+SSVAVPGQPEGK+TTPVSANSSLQNHSNVLNFTPATNSSTSSR+VQQSQSLAQPNLQPQIK+YSSSNLNPNNSSGYSYSSK
229	FBpp0076207|FBgn0005533|CG3922-PB|RpS17-PB	1.0000	FBpp0076207 type=protein; loc=3L:complement(join(9429695..9429697,9429174..9429325,9428874..9429114)); ID=FBpp0076207; name=RpS17-PB; parent=FBgn0005533,FBtr0076479; dbxref=FlyBase:FBpp0076207,FlyBase_Annotation_IDs:CG3922-PB,GB_protein:AAF50272.1,REFSEQ:NP_524002,GB_protein:AAF50272,FlyMine:FBpp0076207,modMine:FBpp0076207; MD5=03edf5c0f514b34ba6142f641ccf4f7a; length=131; release=r6.09; species=…	44.3	19	0.147	DNYVPAVSALEQDIIEVDADTK+GLQLTQPNTNNFGR+IAGYVTHLMGR+LTLDFHTNK+LTLDFHTNKR+RDNYVPAVSALEQDIIEVDADTK
195	FBpp0075069|FBgn0250814|CG4169-PA|UQCR-C2-PA FBpp0303947|FBgn0250814|CG4169-PB|UQCR-C2-PB	1.0000	FBpp0075069 type=protein; loc=3L:join(16584400..16584444,16584589..16584722,16584779..16585082,16585185..16586024); ID=FBpp0075069; name=UQCR-C2-PA; parent=FBgn0250814,FBtr0075309; dbxref=GB_protein:AAF49444.1,FlyBase:FBpp0075069,FlyBase_Annotation_IDs:CG4169-PA,REFSEQ:NP_648905,GB_protein:AAF49444,FlyMine:FBpp0075069,modMine:FBpp0075069; MD5=c89c08293aa606332e429c50fa8be9d2; length=440; release=…	57.7	19	0.155	AAVVGVGIDNNTLAGFAQTLQFPSGGSK+AVNASYSDAGLFGFVVSADSK+AVVAVAGQGAAASNHK+ELVGYTVTTTADNAETGLR+LAGGLSTQNSTAFAIAR+LAVGAIGHLANVPYASDLA+LSSESLLHYVAQTFAAGR+LVVATADATLPVSR+NGLGNSIYSPR+NIQQVGGTLTTWGDR+NVLEADALLGAIDGISQSQVQEAAK+TVEFLVR+TVVNQLNAVSTEER+VSLVLGAGSR+YLQDLLQPAFKPWELVDNAK
810a	FBpp0081154|FBgn0037470|CG1091-PB|Tailor-PB FBpp0305518|FBgn0037470|CG1091-PC|Tailor-PC	1.0000	FBpp0081154 type=protein; loc=3R:complement(join(7085882..7085980,7085414..7085512,7084925..7085357,7084543..7084767,7084375..7084481,7084183..7084318,7083948..7084124,7083690..7083891,7083382..7083586)); ID=FBpp0081154; name=Tailor-PB; parent=FBgn0037470,FBtr0081640; dbxref=FlyBase:FBpp0081154,FlyBase_Annotation_IDs:CG1091-PB,GB_protein:AAF54068.3,REFSEQ:NP_649693,GB_protein:AAF54068,FlyMine:FBp…	24.3	18	0.135	AMIVGEITNVFK+IMVGIESYLDR+KNKTMAEMMPNK+KPMVVQDPIQLNHNVTK+KTSLPGSTAPNIAAPVTK+LINFIEQAR+LLSPGFPK+NPTYVLPQEMAAPGEGVAFVQPQELQTIK+QYFETVRPR+SFSELGLQQLK+TSLPGSTAPNIAAPVTK
8	FBpp0070143|FBgn0015288|CG7434-PA|RpL22-PA	1.0000	FBpp0070143 type=protein; loc=X:complement(join(765084..765095,764302..764922,762725..762991)); ID=FBpp0070143; name=RpL22-PA; parent=FBgn0015288,FBtr0070148; dbxref=FlyBase:FBpp0070143,FlyBase_Annotation_IDs:CG7434-PA,GB_protein:AAF45546.1,REFSEQ:NP_477134,GB_protein:AAF45546,FlyMine:FBpp0070143,modMine:FBpp0070143; MD5=a26dc5dfcb32ff692f0397cf729fb53a; length=299; release=r6.09; species=Dmel;	28.4	18	0.133	AAAPAAAAPAPAAAAPAVAKPAPKPK+AASTPAAAPPAK+ISSNDDEDDDAE+LIVSSDVHFSK+VNNLGNNVTFER+VVANEKDSYELR
602	FBpp0086701|FBgn0033912|CG8415-PA|RpS23-PA FBpp0308991|FBgn0033912|CG8415-PB|RpS23-PB	1.0000	FBpp0086701 type=protein; loc=2R:complement(join(14216530..14216533,14215951..14216110,14215435..14215702)); ID=FBpp0086701; name=RpS23-PA; parent=FBgn0033912,FBtr0087575; dbxref=FlyBase:FBpp0086701,FlyBase_Annotation_IDs:CG8415-PA,GB_protein:AAF58277.2,REFSEQ:NP_610939,GB_protein:AAF58277,FlyMine:FBpp0086701,modMine:FBpp0086701; MD5=e61e7f18ffb2c6f72e0b266cd817f7b8; length=143; release=r6.09; sp…	43.4	18	0.140	ANPFGGASHAK+DGSLNYIEENDEVLVAGFGR+GHAVGDIPGVR+ITAFVPR+KGHAVGDIPGVR+KITAFVPR+VANVSLLALYK
494	FBpp0084013|FBgn0039188|CG17785-PA|Golgin84-PA	1.0000	FBpp0084013 type=protein; loc=3R:complement(join(24356541..24357876,24356271..24356485)); ID=FBpp0084013; name=Golgin84-PA; parent=FBgn0039188,FBtr0084629; dbxref=FlyBase:FBpp0084013,FlyBase_Annotation_IDs:CG17785-PA,GB_protein:AAF56287.2,REFSEQ:NP_651250,GB_protein:AAF56287,FlyMine:FBpp0084013,modMine:FBpp0084013; MD5=c93fb80f8940fa6f7f7e29425d446e08; length=516; release=r6.09; species=Dmel;	33.3	18	0.134	ALTQSLVER+AQFPLLMHPSPFDNR+AQTQLQQNMHLVEMESQR+HTMLNSTDDVK+IALNEITAER+LDQNAATALQTENATGSADPMR+LQLDDYVSQER+MTTSASFSNSPDISANSMDTNELAAFK+QELEHANEELQK+QQLSNQMAAAATR+SMTSSTQSLSTSLK+VLTQELASLR
382	FBpp0080102|FBgn0032518|CG9282-PA|RpL24-PA FBpp0309565|FBgn0032518|CG9282-PB|RpL24-PB FBpp0311573|FBgn0032518|CG9282-PC|RpL24-PC	1.0000	FBpp0080102 type=protein; loc=2L:complement(join(13395056..13395060,13394865..13394940,13394413..13394799)); ID=FBpp0080102; name=RpL24-PA; parent=FBgn0032518,FBtr0080524; dbxref=FlyBase:FBpp0080102,FlyBase_Annotation_IDs:CG9282-PA,GB_protein:AAF53299.1,REFSEQ:NP_609649,GB_protein:AAF53299,FlyMine:FBpp0080102,modMine:FBpp0080102; MD5=c5b17bcda531c06f8bc1ce96bc8dbb41; length=155; release=r6.09; sp…	25.8	18	0.136	AIVGASLAEILAK+AIVGASLAEILAKR+KGIEEEASK+KVTWTVLYR+SFTFLDK+SFTFLDKK+VTWTVLYR
305	FBpp0078450|FBgn0037312|CG11999-PA|CG11999-PA	1.0000	FBpp0078450 type=protein; loc=3R:complement(join(5354561..5354621,5353844..5354433)); ID=FBpp0078450; name=CG11999-PA; parent=FBgn0037312,FBtr0078807; dbxref=FlyBase:FBpp0078450,FlyBase_Annotation_IDs:CG11999-PA,GB_protein:AAF52043.1,REFSEQ:NP_649527,GB_protein:AAF52043,FlyMine:FBpp0078450,modMine:FBpp0078450; MD5=fe3a7122e76969a61f10f74a32ddaef7; length=216; release=r6.09; species=Dmel;	33.3	18	0.143	EDVNSHWVIK+HIDTGMYLGMSGR+LLNSDYAFR+SSTHDEYAHSEL+WTTAEGLFIVPK+YGSGSGQQSVTGVEQK+YGSGSGQQSVTGVEQKEDVNSHWVIK
276	FBpp0077714|FBgn0003278|CG4033-PA|RpI135-PA	1.0000	FBpp0077714 type=protein; loc=2L:join(404384..404473,404536..406035,406095..407894); ID=FBpp0077714; name=RpI135-PA; parent=FBgn0003278,FBtr0078054; dbxref=FlyBase:FBpp0077714,FlyBase_Annotation_IDs:CG4033-PA,GB_protein:AAF51503.1,REFSEQ:NP_476708,GB_protein:AAF51503,FlyMine:FBpp0077714,modMine:FBpp0077714; MD5=57a1bdc18c8d91ec8b997a7d3469778d; length=1129; release=r6.09; species=Dmel;	17.2	18	0.141	AIESFLATGNIASR+EDESSLSNVVHYLNNGTAK+EMTADIFFGVVHYQR+EMYPDFTTHLELAK+FSEENTAIDYFGK+GAAIHGNVYDATPFR+GFAYGSIYK+HLDTDGLPHPGSK+LYVVFLDGK+MLEAGGYNYYGTER+NGQFPGLYIATGPAR+TGLGLMQNSGLVIMAENINR+TPINMDLGEVPIMLR+VPQDVIDVR
125	FBpp0073098|FBgn0035524|CG11583-PA|CG11583-PA	1.0000	FBpp0073098 type=protein; loc=3L:complement(join(4282610..4282729,4281598..4282548)); ID=FBpp0073098; name=CG11583-PA; parent=FBgn0035524,FBtr0073242; dbxref=FlyBase:FBpp0073098,FlyBase_Annotation_IDs:CG11583-PA,GB_protein:AAF47877.3,FlyBase_Annotation_IDs:CG32253-PA,REFSEQ:NP_001033989,GB_protein:AAF47877,FlyMine:FBpp0073098,modMine:FBpp0073098; MD5=0aa2bae5191d44055722b8a47c6651a0; length=356; …	34.3	18	0.133	AAPQLEIVPLDENPPLPPQR+AYDGMDNDELFEDDDPVETAK+DLYMWISNTSGSTGPSAK+FDELPHLK+IFDGSFTGK+NFQILSEDGGLSEVGPR+SQPFVDHVFTFTYLDK+TIWENPDYVSPSK
109	FBpp0072687|FBgn0026372|CG7977-PA|RpL23A-PA	1.0000	FBpp0072687 type=protein; loc=3L:complement(join(1668596..1668626,1667809..1668221,1667346..1667735)); ID=FBpp0072687; name=RpL23A-PA; parent=FBgn0026372,FBtr0072805; dbxref=FlyBase:FBpp0072687,FlyBase_Annotation_IDs:CG7977-PA,GB_protein:AAF47545.1,REFSEQ:NP_523886,GB_protein:AAF47545,FlyMine:FBpp0072687,modMine:FBpp0072687; MD5=72c109ba1880501fee25f5f1a556a4f0; length=277; release=r6.09; species…	29.2	18	0.133	AVALLNAK+DYDALDIANK+DYDALDIANKIGII+EAAPSAAKPAAAAPK+IEDNNTLVFLTHLR+KIEDNNTLVFLTHLR+MDAYNIIK+VNVLIRPDGQK+YPLTTEAAMK
916a	FBpp0302757|FBgn0264693|CG14998-PK|ens-PK	1.0000	FBpp0302757 type=protein; loc=3L:complement(join(4134454..4134502,4133769..4133822,4131956..4132203,4131750..4131889,4131121..4131236,4129651..4129791,4128614..4128973,4126989..4127162,4126762..4126931,4125881..4126702,4125578..4125808,4125136..4125500,4124919..4125079,4124836..4124852)); ID=FBpp0302757; name=ens-PK; parent=FBgn0264693,FBtr0310637; dbxref=FlyBase:FBpp0302757,FlyBase_Annotation_ID…	17.8	17	0.127	AGSAGSGSSSAAGIMSR+ASSSTDRQDEDSVDSSPMVFR+ELEMLDETASLGGGGGR+KTDLMPTIPSPR+LLDVPADYGLVSPSAFWGQR+NSIGFAFGSSTPR+QDEDSVDSSPMVFR+QEEEQILAVESVPEALVTSINVEEK+STSISNVAGASLTR+TANLMSTSLIVTSSSSR+TDLMPTIPSPR+TTADEPVPEAEVPTEAPVVVPSVSK
868a	FBpp0087852|FBgn0020279|CG8715-PA|lig-PA FBpp0087853|FBgn0020279|CG8715-PB|lig-PB FBpp0087854|FBgn0020279|CG8715-PC|lig-PC FBpp0100030|FBgn0020279|CG8715-PD|lig-PD FBpp0291129|FBgn0020279|CG8715-PE|lig-PE FBpp0291130|FBgn0020279|CG8715-PF|lig-PF FBpp0291131|FBgn0020279|CG8715-PG|lig-PG FBpp0293223|FBgn0020279|CG8715-PH|lig-PH FBpp0293224|FBgn0020279|CG8715-PI|lig-PI FBpp0303481|FBgn0020279|CG8715…	1.0000	FBpp0087852 type=protein; loc=2R:join(8069899..8070279,8070335..8070512,8070821..8072238,8072363..8072778,8073127..8073234,8073367..8073471,8073600..8073700,8073974..8074500,8075473..8075607,8075665..8075790,8075860..8076108,8076293..8076448,8077260..8077292,8077731..8077829); ID=FBpp0087852; name=lig-PA; parent=FBgn0020279,FBtr0088774; dbxref=GB_protein:AAM68848.1,FlyBase:FBpp0087852,FlyBase_Ann…	15.9	17	0.134	AANNTADGAAGDGDWADGNGNADR+DNLGSVTYSAMNDGR+GGNANEDHHEVELWDNTIAQNAEK+IAQITNSTTEDPQINEK+SDPYGQTGGSGNAYQNAYQSSGASK+SQQQQQVTLAAGLQSSQISDALNAAGYTSR+STSQQQQGVSSAVNATIDQLTK+TQTVSNQSQAGTGSDLTSSMYGK+VGSGFSIDGQQQQQQPDDYQSK+VLLLLTMTQR
737a	FBpp0071087|FBgn0261592|CG10944-PB|RpS6-PB	1.0000	FBpp0071087 type=protein; loc=X:complement(join(7901243..7901248,7900803..7901007,7899754..7900289)); ID=FBpp0071087; name=RpS6-PB; parent=FBgn0261592,FBtr0071135; dbxref=FlyBase:FBpp0071087,FlyBase_Annotation_IDs:CG10944-PB,GB_protein:AAN09218.1,REFSEQ:NP_511073,GB_protein:AAN09218,FlyMine:FBpp0071087,modMine:FBpp0071087; MD5=a5a2be906b55066ce578c7696a06737d; length=248; release=r6.09; species=D…	21.0	17	0.140	DIPGLTDTTIPR+KLYNLSK+LFEVVDEHK+LITPVVLQR+MGQVVEADILGDEWK
71	FBpp0071794|FBgn0011211|CG3612-PA|blw-PA	1.0000	FBpp0071794 type=protein; loc=2R:join(22799204..22799269,22799896..22800476,22800569..22801370,22801483..22801692); ID=FBpp0071794; name=blw-PA; parent=FBgn0011211,FBtr0071883; dbxref=FlyBase:FBpp0071794,FlyBase_Annotation_IDs:CG3612-PA,GB_protein:AAF46903.1,REFSEQ:NP_726243,GB_protein:AAF46903,FlyMine:FBpp0071794,modMine:FBpp0071794; MD5=9adab5c6a725023536c45cc02a2d2dad; length=552; release=r6.0…	26.8	17	0.132	AVDSLVPIGR+EAYPGDVFYLHSR+ELIIGDR+GIRPAINVGLSVSR+GMALNLEPDNVGVVVFGNDK+HALIIYDDLSK+SAEISNILEER+TALAIDTIINQK+TGAIVDVPVGDELLGR+TSEQALLDTIAK+VLSIGDGIAR+VVDALGNAIDGK
654	FBpp0087933|FBgn0027548|CG2910-PA|nito-PA FBpp0087934|FBgn0027548|CG2910-PB|nito-PB FBpp0308267|FBgn0027548|CG2910-PC|nito-PC	1.0000	FBpp0087933 type=protein; loc=2R:join(7962843..7963393,7963452..7965282); ID=FBpp0087933; name=nito-PA; parent=FBgn0027548,FBtr0088857; dbxref=GB_protein:AAM68878.1,FlyBase:FBpp0087933,FlyBase_Annotation_IDs:CG2910-PA,REFSEQ:NP_724633,GB_protein:AAM68878,FlyMine:FBpp0087933,modMine:FBpp0087933; MD5=ccf6f17823c4dfc00317c92a2a234e07; length=793; release=r6.09; species=Dmel;;FBpp0087934 type=protein…	20.3	17	0.131	APDDFIEETLYR+EAAGVISLLNK+GEPYAYIQYETVEAATAAVK+IELSGQYIGK+MAIVEPVYK+MWIGGLGAWTSVTQLER+NDALASASTVPDVAR+RNDALASASTVPDVAR+RPPPGTGNAFAFVR+SPMGQGVPLDHR+SSKPPYDESALEYR+TDFAELPGATPAAPFK+YGVVDDIDIK
600	FBpp0086694|FBgn0001220|CG8542-PA|Hsc70-5-PA FBpp0308990|FBgn0001220|CG8542-PB|Hsc70-5-PB	1.0000	FBpp0086694 type=protein; loc=2R:complement(join(14255834..14255923,14255669..14255715,14254829..14255407,14253553..14254657,14253352..14253492,14253190..14253288)); ID=FBpp0086694; name=Hsc70-5-PA; parent=FBgn0001220,FBtr0087568; dbxref=FlyBase:FBpp0086694,FlyBase_Annotation_IDs:CG8542-PA,GB_protein:AAF58270.1,REFSEQ:NP_523741,GB_protein:AAF58270,FlyMine:FBpp0086694,modMine:FBpp0086694; MD5=453b…	23.6	17	0.134	ATSSLQQSSLK+DAGQIAGLNVLR+DITNLSYK+ELIEIVNQGESIVHDTETK+EQQIVIQSSGGLSK+LESLVGDLIK+LFELAYK+NAVVTVPAYFNDSQR+QAVTNSANTFYATK+SEIGEVLLVGGMTR+SKLESLVGDLIK+VIENAEGAR+VINEPTAAALAYGMDK+VQSTVQELFGR
58	FBpp0071301|FBgn0027084|CG12141-PA|Aats-lys-PA FBpp0071302|FBgn0027084|CG12141-PB|Aats-lys-PB FBpp0292593|FBgn0027084|CG12141-PC|Aats-lys-PC	1.0000	FBpp0071301 type=protein; loc=X:complement(join(9608719..9608750,9607629..9608292,9606620..9607567,9606473..9606553)); ID=FBpp0071301; name=Aats-lys-PA; parent=FBgn0027084,FBtr0071366; dbxref=FlyBase:FBpp0071301,FlyBase_Annotation_IDs:CG12141-PA,GB_protein:AAN09255.1,REFSEQ:NP_572573,GB_protein:AAN09255,FlyMine:FBpp0071301,modMine:FBpp0071301; MD5=7a217c9fe3bfd072cd4704963c945458; length=574; rel…	23.2	17	0.132	EGETLENVK+EVLLFPAMKPEDANR+FELFVAK+FHVSSSLEDFIAK+GDIIGVVGHPGK+GELSVMPSEIK+KGELSVMPSEIK+LAMFLTDSNNIK+MLVVGGLDR+SEADFEIDTSK+VIYHPEGPEGPEQELDFTPPFK+YLDLILNNNVR
495	FBpp0084016|FBgn0039182|CG5728-PA|CG5728-PA	1.0000	FBpp0084016 type=protein; loc=3R:complement(join(24333141..24333221,24330800..24333084,24329146..24330737,24328925..24329090,24328689..24328857)); ID=FBpp0084016; name=CG5728-PA; parent=FBgn0039182,FBtr0084632; dbxref=FlyBase:FBpp0084016,FlyBase_Annotation_IDs:CG5728-PA,GB_protein:AAF56280.2,REFSEQ:NP_651245,GB_protein:AAF56280,FlyMine:FBpp0084016,modMine:FBpp0084016; MD5=9b4d21fbb126184282e6887e…	15.0	17	0.131	AAMSGDTSEYHDLTELFQLGR+DVPYFSGQLTK+ELTATALQIALPGR+ENSSFFEGQTTK+ITFAAEDDEEDEDGNPK+LDIAHISPSGELSTNLIGK+LEEFVGLIPLR+LGSGGVVLLLNK+LHPNDIENSGSAELR+NAPVELVPEQLLWVK+TAGTEVAPVK+TDDVSLNIVFGASQKK+TLVADISDAYTR+VNGILEQFYLAPNVR+VSALLLSSLVGTAK
451	FBpp0082319|FBgn0263396|CG16901-PA|sqd-PA FBpp0082320|FBgn0263396|CG16901-PB|sqd-PB FBpp0082321|FBgn0263396|CG16901-PC|sqd-PC FBpp0301102|FBgn0263396|CG16901-PE|sqd-PE	1.0000	FBpp0082319 type=protein; loc=3R:complement(join(13645753..13645919,13643169..13643209,13642829..13643103,13642512..13642755,13642189..13642427)); ID=FBpp0082319; name=sqd-PA; parent=FBgn0263396,FBtr0082854; dbxref=FlyBase:FBpp0082319,FlyBase_Annotation_IDs:CG16901-PA,GB_protein:AAF54964.2,REFSEQ:NP_731826,GB_protein:AAF54964,FlyMine:FBpp0082319,modMine:FBpp0082319; MD5=f3e0c9c10a8c84b1ad97a28350…	31.5	17	0.131	GFAFIVFTNTEAIDK+IFVGGLTTEISDEEIK+LFVGGLSWETTEK+QVDTEINGEDFTK+TYFGQFGNIVEVEMPFDK+VSAADEHIINSK+YGEIESINVK
308	FBpp0078561|FBgn0263594|CG14648-PA|lost-PA	1.0000	FBpp0078561 type=protein; loc=3R:join(4403202..4403280,4404469..4404639,4404701..4405419,4405480..4405548,4405601..4405811,4405867..4406255); ID=FBpp0078561; name=lost-PA; parent=FBgn0263594,FBtr0078921; dbxref=FlyBase:FBpp0078561,FlyBase_Annotation_IDs:CG14648-PA,GB_protein:AAF52130.1,REFSEQ:NP_649466,GB_protein:AAF52130,FlyMine:FBpp0078561,modMine:FBpp0078561; MD5=fb8ec086e8c95c678aeb2caf743331…	25.7	17	0.133	AAALFANEEEFK+AAALFANEEEFKK+ADAQNGGEAVTVAGGDVGGAR+ELALLADK+ILPVLQQLK+IPSFVGADK+SASSTGANAGAGEDGKADAQNGGEAVTVAGGDVGGAR+SEIGLDSGLK+SLNDLSLTITTGGETAPAAAAGEGGEK+VGIGFNNIFNR+YDTPVDIIATPTEIIR
257	FBpp0076917|FBgn0001565|CG1666-PA|Hlc-PA FBpp0310396|FBgn0001565|CG1666-PB|Hlc-PB	1.0000	FBpp0076917 type=protein; loc=X:complement(join(21387786..21387851,21386974..21387725,21386350..21386778,21385856..21386291)); ID=FBpp0076917; name=Hlc-PA; parent=FBgn0001565,FBtr0077221; dbxref=FlyBase:FBpp0076917,FlyBase_Annotation_IDs:CG1666-PA,GB_protein:AAF50818.2,REFSEQ:NP_523434,GB_protein:AAF50818,FlyMine:FBpp0076917,modMine:FBpp0076917; MD5=4746b26ab5b49eed10f2af61c2233b44; length=560; r…	33.4	17	0.129	AVAQLGWQQPTLIQSTAIPLLLEGK+GSVLSFVSMK+ILAEENDKPAILYALLK+LEEPELVPQDQLSHQR+LFLEQFGIR+LNASEQYVSAVVLAPTK+QVNDPLMASQVDFGK+SIIFVNSIDR+TATYALPLIQK+TVQFHELELDQR+VADIADSSNDTVTQR+VQSHLSDMPEYIVPK+VVGTSSSPVGASEAK
182	FBpp0074662|FBgn0028695|CG7762-PA|Rpn1-PA	1.0000	FBpp0074662 type=protein; loc=3L:join(19915191..19917113,19917183..19918019); ID=FBpp0074662; name=Rpn1-PA; parent=FBgn0028695,FBtr0074893; dbxref=FlyBase:FBpp0074662,FlyBase_Annotation_IDs:CG7762-PA,GB_protein:AAF49095.2,REFSEQ:NP_649158,GB_protein:AAF49095,FlyMine:FBpp0074662,modMine:FBpp0074662; MD5=dca0928cc63d49df0550af2d0134e7d9; length=919; release=r6.09; species=Dmel;	16.0	17	0.124	ASTTSMTSVPKPLK+AVPLALGLISASNPK+FASIQVDSAK+HFLNLAR+LNIIDTLSK+LYQPTLESMAK+MLITFDEELNQLQVPVR+QNLAASFVNGFVNAGFGVDK+TITGFQTHTTPVLLAIGER+VGIAIDVVGQAGKPK+YLYSTDDNIK
154	FBpp0073966|FBgn0000319|CG9012-PA|Chc-PA FBpp0073967|FBgn0000319|CG9012-PB|Chc-PB FBpp0089397|FBgn0000319|CG9012-PC|Chc-PC FBpp0089398|FBgn0000319|CG9012-PD|Chc-PD FBpp0111709|FBgn0000319|CG9012-PE|Chc-PE FBpp0111710|FBgn0000319|CG9012-PF|Chc-PF FBpp0308531|FBgn0000319|CG9012-PG|Chc-PG	1.0000	FBpp0073966 type=protein; loc=X:complement(join(15834123..15834164,15833492..15833699,15828952..15833253,15828716..15828882,15828563..15828649,15828272..15828502)); ID=FBpp0073966; name=Chc-PA; parent=FBgn0000319,FBtr0074179; dbxref=FlyBase:FBpp0073966,FlyBase_Annotation_IDs:CG9012-PA,GB_protein:AAF48522.1,REFSEQ:NP_477042,GB_protein:AAF48522,FlyMine:FBpp0073966,modMine:FBpp0073966; MD5=7e1eb52b2…	15.3	17	0.134	ADDPSAYVDVVDVASK+AINEALNGLLIDEEDYQGLR+ALIDLFEGFK+EAIDSYIK+ESYIESELIYAYAR+FDVNTSAIQVLIDQVNNLER+GQFSTDELVEEVEK+IYIDSNNNPER+LADLEEFISGPNHADIQK+LLEMNLMSAPQVADAILGNAMFTHYDR+LLLPWLESR+LLYNNVSNFAR+NNLAGAEDLFVR+NSIDGFDNFDNIALAQK+QLIDQVVQTALSETQDPDDISVTVK+TGYLPLVKPYLR+VNYTPDYVFLLR
910a	FBpp0293530|FBgn0262579|CG34373-PD|Ect4-PD FBpp0293532|FBgn0262579|CG34373-PF|Ect4-PF FBpp0293533|FBgn0262579|CG34373-PG|Ect4-PG FBpp0293534|FBgn0262579|CG34373-PH|Ect4-PH FBpp0293535|FBgn0262579|CG43119-PI|Ect4-PI FBpp0293536|FBgn0262579|CG43119-PJ|Ect4-PJ FBpp0306073|FBgn0262579|CG43119-PK|Ect4-PK	1.0000	FBpp0293530 type=protein; loc=3L:join(8074475..8074825,8093059..8093337,8098346..8098725,8099146..8099536,8102893..8104818,8104880..8105059,8105127..8105296,8105440..8105657,8106016..8106949,8108639..8108723); ID=FBpp0293530; name=Ect4-PD; parent=FBgn0262579,FBtr0304993; dbxref=REFSEQ:NP_001097541,GB_protein:ABW08490,FlyBase:FBpp0293530,FlyBase:FBpp0111510,FlyBase_Annotation_IDs:CG34373-PD,FlyBas…	11.2	16	0.121	ADIGIGNGILLK+EINAIEALK+FDNGLLNSIR+LQAGDIDYQESK+NFVLVLTPDALHR+QIGFNDYIDK+QIGFNDYIDKFNESQVDGDLLLK+SLTAGSGQQEIEQTINK+TGDITQQASNNVAASSITVQSENFSADKK+VGTGILEHLFK+YSNMLTSIVSSLQEDER
892a	FBpp0288697|FBgn0034970|CG4005-PF|yki-PF FBpp0301274|FBgn0034970|CG4005-PG|yki-PG	1.0000	FBpp0288697 type=protein; loc=2R:complement(join(24067465..24068246,24067163..24067254,24066561..24066716,24066261..24066313,24066073..24066177)); ID=FBpp0288697; name=yki-PF; parent=FBgn0034970,FBtr0290258; dbxref=FlyBase_Annotation_IDs:CG4005-PF,FlyBase:FBpp0288697,REFSEQ:NP_001036568,GB_protein:ABI31113,FlyMine:FBpp0288697,modMine:FBpp0288697; MD5=149e9bcd8215e72aed1eaf9b8f123389; length=395; …	36.2	16	0.126	ANSADSTYDAGSQSSINIGNK+ASIVQQPDGQSPIAAIPQLQIQPSPQHSR+EIDDEDMLSPIK+QNDVLQTTK+QQQQILMAER+SSPASLQQNYNVR+SYDVISPIQLNR+TNDGQIYYLNHTTK+VNQDTDDNLQALFDSVLNPGDAK
882a	FBpp0088856|FBgn0259139|CG6946-PB|glo-PB FBpp0088858|FBgn0259139|CG6946-PA|glo-PA	1.0000	FBpp0088856 type=protein; loc=3R:complement(join(11818573..11818942,11818006..11818137,11817194..11817338,11816612..11816757,11815841..11816544,11815502..11815765)); ID=FBpp0088856; name=glo-PB; parent=FBgn0259139,FBtr0089917; dbxref=FlyBase:FBpp0088856,FlyBase_Annotation_IDs:CG6946-PB,GB_protein:AAF54705.1,REFSEQ:NP_731639,GB_protein:AAF54705; MD5=3f936047309b6d29ca83607e3baed238; length=586; re…	15.9	16	0.134	ATGEAFVQFESQDDTEQALGR+EGILFVMDR+GLHSGTADAYFDTYEDSQVAMK+GLPYTSFENDVFK+NTGEAYVEVASQEDVEEAR+YIELFYDGK
858a	FBpp0086104|FBgn0263197|CG33130-PA|Patronin-PA FBpp0086105|FBgn0263197|CG33130-PB|Patronin-PB FBpp0086106|FBgn0263197|CG33130-PC|Patronin-PC FBpp0271954|FBgn0263197|CG33130-PD|Patronin-PD FBpp0271955|FBgn0263197|CG33130-PE|Patronin-PE FBpp0289830|FBgn0263197|CG33130-PF|Patronin-PF FBpp0304550|FBgn0263197|CG33130-PI|Patronin-PI FBpp0304551|FBgn0263197|CG33130-PJ|Patronin-PJ FBpp0304556|FBgn0263197…	1.0000	FBpp0086104 type=protein; loc=2R:complement(join(17534826..17534855,17531871..17532182,17531714..17531802,17531518..17531653,17531211..17531461,17531047..17531147,17529087..17529191,17528622..17528852,17528313..17528375,17527823..17528105,17527376..17527748,17527214..17527315,17524704..17526317,17524348..17524584,17524084..17524282,17520646..17520928,17520435..17520579)); ID=FBpp0086104; name=Pat…	13.2	16	0.121	ALVIGADSTNLDPESVDEMER+ALYSYQPETDQVTK+GFYISFDDEQPK+GTLQLGYDTDSGSEK+IPSPSRPSIQANSFQDPR+LNITSGNLTYR+LSNTSVGSYPVEPAVAVR+QLAVSGAMSPTSNER+QVSVDNVPTVSSHNLSNAGSPLPVAR+STPPNEYQTVQSNNFDGNHAEAFVVHK+STSGYDPESTPVR+YTDEPPIQLR
829a	FBpp0083843|FBgn0028684|CG10370-PA|Rpt5-PA	1.0000	FBpp0083843 type=protein; loc=3R:join(23753014..23753223,23753288..23753708,23753766..23754421); ID=FBpp0083843; name=Rpt5-PA; parent=FBgn0028684,FBtr0084452; dbxref=FlyBase:FBpp0083843,FlyBase_Annotation_IDs:CG10370-PA,GB_protein:AAF56177.1,REFSEQ:NP_524464,GB_protein:AAF56177,FlyMine:FBpp0083843,modMine:FBpp0083843; MD5=d644ae57f045a0329802b0442d8a3e33; length=428; release=r6.09; species=Dmel;	35.0	16	0.120	AMEVDERPTEQYSDIGGLDK+APAIIFIDELDAIGTK+DSYLILETLPAEYDAR+GVILYGPPGTGK+LAGPQLVQMFIGDGAK+MNVSNDVNFEELSR+QAYFLPVIGLVDAEK+QIQELIEAVVLPMTHK+SEVIRITHEIQAQNEKIK+TMLELLNQLDGFSSTADIK
815a	FBpp0081822|FBgn0020910|CG4863-PA|RpL3-PA FBpp0307759|FBgn0020910|CG4863-PH|RpL3-PH	1.0000	FBpp0081822 type=protein; loc=3R:join(11221930..11221932,11222175..11222367,11222561..11222729,11223395..11223530,11223858..11224247,11224491..11224850); ID=FBpp0081822; name=RpL3-PA; parent=FBgn0020910,FBtr0082346; dbxref=FlyBase:FBpp0081822,FlyBase_Annotation_IDs:CG4863-PA,GB_protein:AAF54610.2,REFSEQ:NP_524316,GB_protein:AAF54610,FlyMine:FBpp0081822,modMine:FBpp0081822; MD5=96aa8a3d3896e3e1a66…	22.6	16	0.116	AHVMEIQLNGGSIEDK+HGSMAFYPK+LAFMGPLK+LKEEAAATTAAAAAATTTSA+NNASTEYDLTDK+SALEQIK+SITPMGGFPHYGEVNNDFVMIK
773a	FBpp0074735|FBgn0036892|CG8798-PA|Lon-PA	1.0000	FBpp0074735 type=protein; loc=3L:complement(join(19611744..19612082,19611325..19611580,19610802..19611207,19610615..19610744,19610252..19610556,19609766..19610188,19608981..19609709,19608732..19608921,19608426..19608668)); ID=FBpp0074735; name=Lon-PA; parent=FBgn0036892,FBtr0074967; dbxref=FlyBase:FBpp0074735,FlyBase_Annotation_IDs:CG8798-PA,GB_protein:AAF49134,REFSEQ:NP_649133,FlyMine:FBpp007473…	16.4	16	0.117	EGEHFPVNADNLTTFLGK+ESAAAEELIQNQTLEPPLK+FSVGGMTDVAEIK+IENPLVLIDEVDK+ILEFIAVSSLK+ITGQVVEDVPPPKPAEDQSTDQADAAPIK+IVEVSNPIIMDLLR+LNQPYVGVFLK+TDPNTVAGSLHITGNLGDVMK+VVPEAIMTVIDEELTK
768a	FBpp0074213|FBgn0027602|CG8611-PA|CG8611-PA FBpp0074214|FBgn0027602|CG8611-PB|CG8611-PB	1.0000	FBpp0074213 type=protein; loc=X:complement(join(17421983..17422042,17419936..17421920,17419448..17419875,17414970..17415159,17414381..17414642)); ID=FBpp0074213; name=CG8611-PA; parent=FBgn0027602,FBtr0074439; dbxref=FlyBase:FBpp0074213,FlyBase_Annotation_IDs:CG8611-PA,GB_protein:AAF48727.2,REFSEQ:NP_573214,GB_protein:AAF48727,FlyMine:FBpp0074213,modMine:FBpp0074213; MD5=54c8df6eb592f1ff0d2803fd1…	19.2	16	0.127	ANASNDDLMFNVSPTKPPVK+FTTTVSGEVR+GINILIGTPGR+IGLFDQSDVEALK+IQQGDMYAYLQTLLPK+LQFLILDEADR+LVALSSLLAK+LVVQYTPPQTTADFVHR+NLEDLLSIR+NPLYIDNSDEAASAALK+NPNQLPTPGDLFR+SQDFDFQFNVDKPK+TLAYALPLVELLQK+TVQEAASNLQHK
720	FBpp0297366|FBgn0038108|CG7518-PF|CG7518-PF FBpp0297367|FBgn0038108|CG7518-PG|CG7518-PG FBpp0306577|FBgn0038108|CG7518-PH|CG7518-PH FBpp0306578|FBgn0038108|CG7518-PI|CG7518-PI FBpp0306579|FBgn0038108|CG7518-PJ|CG7518-PJ	1.0000	FBpp0297366 type=protein; loc=3R:join(12998585..12999100,12999441..12999524,12999595..12999773,12999852..13000013,13000071..13000216,13000391..13000973,13001079..13001879,13001949..13001975,13002629..13002709,13002771..13002907,13002970..13005396,13005468..13006274,13006346..13007214,13007525..13007714,13007782..13008155); ID=FBpp0297366; name=CG7518-PF; parent=FBgn0038108,FBtr0306256; dbxref=REF…	10.1	16	0.128	AAAAAAAEAAAAAEAAAAAAAEAAAEQK+HNAAIAATTSSSTSTAQQQR+HTDATDASAAAAALAAFK+ILSNQLSPLLTK+KILSNQLSPLLTK+MGLLDVYNIFDK+QATVPAPAPSVPEK+QFGGNVNYYTPQEAVAEAAR+SQAPVAPPNVAAAASAASANGK+TKPTPGGQQQPVQQHSNAHAAESIAPPK+TSDLPEDESPTGSGSSGSVFR+VQLPHPGAEQQVTVVAK+VVEVTPPPPVPEPEPEPPKR
572	FBpp0085951|FBgn0034313|CG5726-PA|CG5726-PA	1.0000	FBpp0085951 type=protein; loc=2R:complement(join(18179471..18179832,18177580..18178533,18176080..18177064)); ID=FBpp0085951; name=CG5726-PA; parent=FBgn0034313,FBtr0086772; dbxref=FlyBase:FBpp0085951,FlyBase_Annotation_IDs:CG5726-PA,GB_protein:AAF57731.1,REFSEQ:NP_611304,GB_protein:AAF57731,FlyMine:FBpp0085951,modMine:FBpp0085951; MD5=0d41d094028e1f3fb1e0db752fb2e9d1; length=766; release=r6.09; s…	26.4	16	0.125	ELNDTSVVLGTR+FALLFSSR+HLIMQPALTAK+ILETNFLNADAYR+LVLSQITLNGEIMR+NAQQTTQYMNYLSAQK+NFDALAMK+NLDLQDDGIVLNSK+NMSGGGNYNSIVNSNWDQR+SHQSQQQQHQQPASIDASSDQYPSMASSEDR+SQPDIHQPQNEENWQGQADK+YSESGLSYQANNSASLGHR+YSSQSSLASEASSSFDR
557	FBpp0085585|FBgn0010411|CG8900-PB|RpS18-PB FBpp0085586|FBgn0010411|CG8900-PA|RpS18-PA	1.0000	FBpp0085585 type=protein; loc=2R:join(20264108..20264110,20264247..20264432,20264493..20264762); ID=FBpp0085585; name=RpS18-PB; parent=FBgn0010411,FBtr0086273; dbxref=FlyBase:FBpp0085585,FlyBase_Annotation_IDs:CG8900-PB,GB_protein:AAM68401.1,REFSEQ:NP_725943,GB_protein:AAM68401; MD5=97ba9ef101737c9989d87e4dd680b173; length=152; release=r6.09; species=Dmel;;FBpp0085586 type=protein; loc=2R:join(20…	42.8	16	0.125	IMNTNIDGK+KVGIAMTAIK+LRDDLER+VGIAMTAIK+VPNWFLNR+VVTIISNPLQYK+YSNIVLK+YWQLTSSNLDSK
550	FBpp0085364|FBgn0033051|CG7863-PA|Strica-PA FBpp0307275|FBgn0033051|CG7863-PB|Strica-PB	1.0000	FBpp0085364 type=protein; loc=2R:complement(join(6021938..6023042,6021471..6021882,6021345..6021411)); ID=FBpp0085364; name=Strica-PA; parent=FBgn0033051,FBtr0086028; dbxref=FlyBase:FBpp0085364,FlyBase_Annotation_IDs:CG7863-PA,GB_protein:AAF57292.2,REFSEQ:NP_610193,GB_protein:AAF57292,FlyMine:FBpp0085364,modMine:FBpp0085364; MD5=74222e5afac15cd9bae29c59583c8e5c; length=527; release=r6.09; species…	32.6	16	0.124	DDDYSLDDDVVFPILR+DRQIPSVTSTLTSKYVFGDYI+MGGEGPIGSTTTTTTTTSSR+QTVTFLTTR+SQPSQELVAQDPR+SRPPSLNGVSFR+TPSQAELEALFAK+TSDIDTIMMNVR+TTSSTSSSSASSITSPPKPSSSVSSISSIFK+VQTTSAATETTNTAVQNSTITDNNK
519	FBpp0084667|FBgn0001215|CG9983-PA|Hrb98DE-PA FBpp0084668|FBgn0001215|CG9983-PE|Hrb98DE-PE FBpp0084669|FBgn0001215|CG9983-PB|Hrb98DE-PB FBpp0084670|FBgn0001215|CG9983-PC|Hrb98DE-PC FBpp0084671|FBgn0001215|CG9983-PD|Hrb98DE-PD FBpp0084672|FBgn0001215|CG9983-PF|Hrb98DE-PF	1.0000	FBpp0084667 type=protein; loc=3R:join(28599952..28599999,28600706..28601195,28602772..28602947,28603012..28603318,28603608..28603681); ID=FBpp0084667; name=Hrb98DE-PA; parent=FBgn0001215,FBtr0085298; dbxref=GB_protein:AAF56800.2,FlyBase:FBpp0084667,FlyBase_Annotation_IDs:CG9983-PA,REFSEQ:NP_733249,GB_protein:AAF56800,FlyMine:FBpp0084667,modMine:FBpp0084667; MD5=3eacfd0ffece75815b4831e66336bb90; l…	23.3	16	0.098	GFAFVEFDDYDPVDK+GFGFITYSHSSMIDEAQK+KLFIGGLDYR+KLFVGALK+LFIGGLDYR+LFVGALKDDHDEQSIR+QDIDSPNAGATVK+WGNIVDVVVMK
45	FBpp0071072|FBgn0029992|CG2253-PA|Upf2-PA	1.0000	FBpp0071072 type=protein; loc=X:complement(join(8072502..8075155,8072129..8072420,8071285..8072064)); ID=FBpp0071072; name=Upf2-PA; parent=FBgn0029992,FBtr0071117; dbxref=FlyBase:FBpp0071072,FlyBase_Annotation_IDs:CG2253-PA,GB_protein:AAF46314.1,REFSEQ:NP_572434,GB_protein:AAF46314,FlyMine:FBpp0071072,modMine:FBpp0071072; MD5=6cb406acba64378e799baeeed175963a; length=1241; release=r6.09; species=D…	15.3	16	0.129	AFYTDLPDLR+AVTIVIDNVFEDIR+EELQQFISELR+GAPDADLIFH+LDILPYLSR+LFTATQLDGLLR+LLMNVFLDQMLR+LQNSTIELPGEEYFAK+LTLNITER+MTDVPAVVTLASR+SFVAPSDSHLATNLK+SKEDLEFEQLYEK+SYDQITGAQTIGPGINNMSQISK+TENTSDLFPILMDHTYR+YGVEVPK
390	FBpp0080475|FBgn0051739|CG31739-PA|CG31739-PA FBpp0304012|FBgn0051739|CG31739-PB|CG31739-PB FBpp0304013|FBgn0051739|CG31739-PC|CG31739-PC	1.0000	FBpp0080475 type=protein; loc=2L:join(16827724..16827889,16828052..16828552,16828617..16828795,16828857..16828946,16829003..16830460,16830524..16831378); ID=FBpp0080475; name=CG31739-PA; parent=FBgn0051739,FBtr0080919; dbxref=FlyBase:FBpp0080475,FlyBase_Annotation_IDs:CG31739-PA,GB_protein:AAF53577.3,REFSEQ:NP_724018,GB_protein:AAF53577,FlyMine:FBpp0080475,modMine:FBpp0080475; MD5=a43607e7f5beff9…	17.7	16	0.129	ADPDEPSPSNPLASEAATPAR+DDIMQLIEETLR+FGFLLNNVSEIIEK+GGGGYADGGGYNDFDNYR+LDYQDFLVENAK+QEPEGLNEDFAPESPATK+SQAYDLVLNGQEVGGGSIR+TPGGAQEFVVPTR+TVTLVGWIPSTK+TYGLEEYAETGVPIESIVR+TYSTMVQQQSNLGITSTEYK+VLNPDDPYDGPIK
387	FBpp0080277|FBgn0024183|CG4170-PD|vig-PD FBpp0080278|FBgn0024183|CG4170-PC|vig-PC FBpp0080279|FBgn0024183|CG4170-PA|vig-PA FBpp0080280|FBgn0024183|CG4170-PB|vig-PB	1.0000	FBpp0080277 type=protein; loc=2L:complement(join(15066937..15067627,15065190..15065456,15064434..15064948)); ID=FBpp0080277; name=vig-PD; parent=FBgn0024183,FBtr0080718; dbxref=FlyBase:FBpp0080277,FlyBase_Annotation_IDs:CG4170-PD,GB_protein:AAN10889.1,REFSEQ:NP_723898,GB_protein:AAN10889; MD5=bdd41204feb94877e9d089f5a18fc361; length=490; release=r6.09; species=Dmel;;FBpp0080278 type=protein; loc=…	19.2	16	0.119	ANAGSNIGGPNAK+EAIDDVNKNESETNVTNAEGGAK+EFGSGQGQGQGQGGQQQR+ELTLDEWK+ENDSEEELEYDPALYPQR+KENDSEEELEYDPALYPQR+NESETNVTNAEGGAK+QQQFNNNASSNYK
379	FBpp0080048|FBgn0025724|CG6699-PA|beta'COP-PA	1.0000	FBpp0080048 type=protein; loc=2L:join(13379022..13379376,13379495..13380114,13380177..13380759,13380995..13382181); ID=FBpp0080048; name=beta'COP-PA; parent=FBgn0025724,FBtr0080469; dbxref=FlyBase:FBpp0080048,FlyBase_Annotation_IDs:CG6699-PA,GB_protein:AAF53294.2,REFSEQ:NP_524836,GB_protein:AAF53294,FlyMine:FBpp0080048,modMine:FBpp0080048; MD5=4642d653163872c0bb3f07e4fd6b6fd0; length=914; release…	21.0	16	0.129	AGQSLADPAQYTNLFPGLGDALR+DNNTFASASLDR+GTNNVALGYDEGSIIIK+HPLQELFAAEQGAAGQHLEEK+HSEMQQVNLK+INYYVGGEIVTVSHLDR+LAANLPLNSER+NWILTGSDDMQIR+SFTPEYGAESIYGGYYFGVK+TMYLLGYVPK+TYLPSQMSR+VWQLGSNFANFTLEGHEK+WSQLADVASSK
310	FBpp0078584|FBgn0037249|CG9805-PA|eIF3-S10-PA FBpp0312226|FBgn0037249|CG9805-PD|eIF3-S10-PD	1.0000	FBpp0078584 type=protein; loc=3R:complement(join(4433699..4433747,4432517..4433601,4430228..4432466,4430119..4430168)); ID=FBpp0078584; name=eIF3-S10-PA; parent=FBgn0037249,FBtr0078944; dbxref=FlyBase:FBpp0078584,FlyBase_Annotation_IDs:CG9805-PA,GB_protein:AAF52126.1,REFSEQ:NP_649470,GB_protein:AAF52126,FlyMine:FBpp0078584,modMine:FBpp0078584; MD5=a9e06dfa231684c2368069e26acb24ea; length=1140; re…	13.9	16	0.129	AGNQLFHAAALLK+AIEDIHGLMALSK+ANEFIEVGKPLR+EGLFQYR+EYRPDGPALQSMPSEQIR+KDNEGADSSWR+LAVLLGLPQPPTR+LNVPQLVSEDFR+NMFQLVNVNSLENVIR+NSIYFGTDLTESQR+QISQVYESIK+SQLVNMSTVLTR+TILLPWVK
213	FBpp0075441|FBgn0036450|CG13472-PA|Tdrd3-PA	1.0000	FBpp0075441 type=protein; loc=3L:join(14786847..14786881,14786934..14787018,14787093..14789213,14789319..14789588); ID=FBpp0075441; name=Tdrd3-PA; parent=FBgn0036450,FBtr0075691; dbxref=FlyBase:FBpp0075441,FlyBase_Annotation_IDs:CG13472-PA,GB_protein:AAF49703.1,REFSEQ:NP_648724,GB_protein:AAF49703,FlyMine:FBpp0075441,modMine:FBpp0075441; MD5=4adfa24796760f07d322221d2283ac2c; length=836; release=r…	22.1	16	0.124	ALELEPVPQLNLNVAPGSK+AQPAPVAVPQAAPR+DEVEAPKPAANTTLFDFLTNK+EANEFAMNLLK+ETPAASNAETFAAAPTAAPTAPPTTNHFNPFK+IFGGGGQNIIDHNVK+IVTTAVGSEDVR+LAGSGTETTQQQQPAQLHSQKPEK+LLQLDLSDGQNSIK+LQLMQGFLLLK+YYEAEITGVSEK
859a	FBpp0086124|FBgn0023172|CG9635-PF|RhoGEF2-PF FBpp0086125|FBgn0023172|CG9635-PD|RhoGEF2-PD FBpp0293620|FBgn0023172|CG9635-PG|RhoGEF2-PG	1.0000	FBpp0086124 type=protein; loc=2R:join(17028996..17029021,17031125..17031917,17032255..17032347,17032409..17032466,17034637..17034776,17034835..17035008,17035346..17036407,17036817..17036901,17036971..17037790,17037846..17038029,17038096..17038207,17038273..17038422,17038479..17038529,17038595..17038904,17038963..17039100,17040388..17040824,17040896..17041487,17041555..17041732,17041800..17041993,…	7.7	15	0.099	DATASESDADYVNTPKPR+DLSGGHTQESTTPATTPSTPSLALPK+DLTTSSPFGLTTDFLQQQR+DSADIALAAYDQIQTLTK+EQLHQVGAEDAPTVK+LLPENTTEAEAIQR+NEAAASVDELPSQSR+RDSASIVCSNNSNNTR+RVGSSPDNMHPR+SPSLASSLSSLASSLSGHR+TAGLGTIYGPTDDK+YPLLFENLYK
846a	FBpp0085354|FBgn0033062|CG7843-PA|Ars2-PA FBpp0085356|FBgn0033062|CG7843-PD|Ars2-PD FBpp0085357|FBgn0033062|CG7843-PC|Ars2-PC	1.0000	FBpp0085354 type=protein; loc=2R:complement(join(6085086..6085225,6084847..6085031,6084508..6084787,6083941..6084007,6081912..6083884,6081736..6081840,6081334..6081415)); ID=FBpp0085354; name=Ars2-PA; parent=FBgn0033062,FBtr0086018; dbxref=FlyBase:FBpp0085354,FlyBase_Annotation_IDs:CG7843-PA,GB_protein:AAF57281.2,REFSEQ:NP_610203,GB_protein:AAF57281,FlyMine:FBpp0085354,modMine:FBpp0085354; MD5=3b…	15.4	15	0.112	DEQLISVLDR+FVQANTQELAK+IALNLDEK+LIGYHDLDAPANSDMFD+NLAPSITR+QFLDTQDENISDSEVMR+TDVFMELLENGTIGSVK+TVPLSDEEIK+VDSSQADALIR+VLDEKPKDPVVYER+VTNNDVQEYIK+VVETETIDLDK
86	FBpp0072104|FBgn0034958|CG3907-PB|CG3907-PB FBpp0072105|FBgn0034958|CG3907-PA|CG3907-PA	1.0000	FBpp0072104 type=protein; loc=2R:complement(join(24021790..24021981,24021376..24021541,24021003..24021319,24020755..24020940,24020566..24020697,24020384..24020509,24020238..24020321)); ID=FBpp0072104; name=CG3907-PB; parent=FBgn0034958,FBtr0072195; dbxref=FlyBase:FBpp0072104,FlyBase_Annotation_IDs:CG3907-PB,GB_protein:AAM68289.2,REFSEQ:NP_611870,GB_protein:AAM68289; MD5=4f78a2bd3fe6de03537dbe0197…	29.2	15	0.119	APSSEDGSVVPKPEAIAVK+ELDALIASQSSSGK+IDDLLDR+IEAVATDIEAIK+IEAVATDIEAIKEHYNK+ILSEEISLHK+LLANDLK+NNFSNLEAAVAAQR+NNMLAASVDQLK+TTFNSFK+WHETSSYLLK
836b	FBpp0291440|FBgn0265047|CR41503-PB|FDY-PB FBpp0312596|FBgn0265047|CG41503-PC|FDY-PC	1.0000	FBpp0291440 type=protein; loc=Y:join(3022352..3022399,3022552..3023035,3023507..3024024); ID=FBpp0291440; name=FDY-PB; parent=FBgn0265047,FBtr0302230; dbxref=FlyBase:FBpp0291440,FlyBase_Annotation_IDs:CR41503-PB,FlyBase_Annotation_IDs:CG41503-PB,REFSEQ:NP_001163863,REFSEQ:NP_001163863,GB_protein:EFA98714,GB_protein:EFA98714,REFSEQ:NP_001163863,GB_protein:EFA98714,FlyMine:FBpp0291440,modMine:FBpp0…	22.1	15	0.067	AGEGAADNAEWK+ESIGEFGNELPQR+ESNSEDELEYDPSLYPQR+KDSANEQSADPAVAAEEDESK+KESNSEDELEYDPSLYPQR+KKESNSEDELEYDPSLYPQR+QDIEDLK
828a	FBpp0083481|FBgn0002781|CG32491-PW|mod(mdg4)-PW	1.0000	FBpp0083481 type=protein; loc=3R:join(complement(join(21376819..21377032,21376602..21376741,21375060..21375912,21368212..21368238); ID=FBpp0083481; name=mod(mdg4)-PW; parent=FBgn0002781,FBtr0084082; dbxref=FlyBase:FBpp0083481,FlyBase_Annotation_IDs:CG32491-PW,GB_protein:AAO41584.1,REFSEQ:NP_788702,GB_protein:AAO41584,FlyMine:FBpp0083481,modMine:FBpp0083481; MD5=e2d5565770d2a814d89caff43af39159; l…	30.7	15	0.124	GLTDNDPAPQPPQESSPPPAAPHVQQQQIPAQR+HLPVEAIFDADGK+IETVDDGLGDEK+QDALPAFISTAESLQIK+QEEAEYIDLPMELPTK+QQSQNYSESSFVDTSGDQGNTEAQGHLSTLR+YDDSYFTENEDAGNQTAANTSGGGVTATTSK+YKIETVDDGLGDEK
825a	FBpp0083320|FBgn0023097|CG5206-PA|bon-PA FBpp0289844|FBgn0023097|CG5206-PB|bon-PB FBpp0303076|FBgn0023097|CG5206-PC|bon-PC FBpp0306699|FBgn0023097|CG5206-PD|bon-PD FBpp0306700|FBgn0023097|CG5206-PE|bon-PE	1.0000	FBpp0083320 type=protein; loc=3R:join(20593844..20594044,20606281..20607673,20607995..20608078,20608150..20608553,20608632..20608761,20608896..20609161,20609226..20609400,20609940..20610300,20610387..20610510,20610573..20610836); ID=FBpp0083320; name=bon-PA; parent=FBgn0023097,FBtr0083912; dbxref=FlyBase:FBpp0083320,FlyBase_Annotation_IDs:CG5206-PA,GB_protein:AAF55786.2,REFSEQ:NP_524724,GB_protei…	12.3	15	0.112	ADIPNPEIPVR+DDSINDLIATIAK+DEANNEQLAGAAGVDK+DIAGFVSDVR+FAHEIATESR+IQVQLNQVSDLQK+LDSNGVQVLPEGR+LIFSNTYLFYQEDTK+NDFLPLIAGIK+SSSGELSALELR+VRDDSINDLIATIAK+YLENFFEEQLAK
814a	FBpp0081601|FBgn0267790|CG9373-PA|rump-PA	1.0000	FBpp0081601 type=protein; loc=3R:complement(join(9509436..9510010,9508291..9508429,9506258..9507386,9506144..9506199)); ID=FBpp0081601; name=rump-PA; parent=FBgn0267790,FBtr0082123; dbxref=FlyBase:FBpp0081601,FlyBase_Annotation_IDs:CG9373-PA,GB_protein:AAF54387.1,REFSEQ:NP_649899,GB_protein:AAF54387,FlyMine:FBpp0081601,modMine:FBpp0081601; MD5=dc68983fbe3fceaa9fb39c681c9eae55; length=632; release…	21.5	15	0.122	DAELAIALMDGSR+FTDADGNGNGAGSQGGGVAAR+GFAVIEYDHPVEAVQAISMLDR+IVGSIEYVQLFFDESGK+KSDTIIIK+LPEGLGGVGIGLGPNGEPLR+VFVANLDYK+VQSVDLSLDK+VQSVDLSLDKEGNSR+VYISNIPYDYR
804a	FBpp0079874|FBgn0032393|CG12264-PA|CG12264-PA	1.0000	FBpp0079874 type=protein; loc=2L:join(11999725..11999854,11999913..12001171); ID=FBpp0079874; name=CG12264-PA; parent=FBgn0032393,FBtr0080290; dbxref=FlyBase:FBpp0079874,FlyBase_Annotation_IDs:CG12264-PA,GB_protein:AAF53143.1,REFSEQ:NP_609533,GB_protein:AAF53143,FlyMine:FBpp0079874,modMine:FBpp0079874; MD5=a30ecd18fd91702c98940874ba57d2fa; length=462; release=r6.09; species=Dmel;	31.8	15	0.119	AIGTDEDLAHSSIR+ALENEGFK+EIIFTSGATESNNIAVK+EQVATLIGADPK+FTTVEEVDYTADK+NEQTEGRPLYLDAQATTPMDPR+SGTVPAPLAVGLGAAAELSLR+VFFHTDAAQAVGK+VPLDVNAMNIDLMSISGHK+WVDFLSNR
802a	FBpp0079831|FBgn0032363|CG6509-PB|Dlg5-PB FBpp0079832|FBgn0032363|CG6509-PA|Dlg5-PA FBpp0307614|FBgn0032363|CG6509-PD|Dlg5-PD	1.0000	FBpp0079831 type=protein; loc=2L:complement(join(11515726..11515780,11511609..11515673,11511179..11511544,11510596..11510850,11510321..11510540,11510024..11510262,11509735..11509964,11509467..11509683,11509300..11509403)); ID=FBpp0079831; name=Dlg5-PB; parent=FBgn0032363,FBtr0080246; dbxref=FlyBase:FBpp0079831,FlyBase_Annotation_IDs:CG6509-PB,GB_protein:AAF53101.1,REFSEQ:NP_609505,GB_protein:AAF5…	9.7	15	0.114	AATQEIAANVLR+FAEFFFR+HSLYGVTAEEINQKPIQR+HTQLFPTFGPGGR+IEQNSLAFYEPELDVGDR+LSLNITPSGDFYQPK+LTDTVTMLVQNK+NSSGSIDHHYVTSTGPVSGGSMSASSSDR+SALLELNTLR+SDGLNLFALK+SQNSIESILSAK+VGIYVHDVAVGSPSDHAGIR+VLQLANADLK
787a	FBpp0076215|FBgn0015218|CG4035-PB|eIF-4E-PB FBpp0076216|FBgn0015218|CG4035-PC|eIF-4E-PC FBpp0076217|FBgn0015218|CG4035-PD|eIF-4E-PD FBpp0076218|FBgn0015218|CG4035-PA|eIF-4E-PA FBpp0076219|FBgn0015218|CG4035-PG|eIF-4E-PG FBpp0076220|FBgn0015218|CG4035-PE|eIF-4E-PE FBpp0076221|FBgn0015218|CG4035-PF|eIF-4E-PF FBpp0306016|FBgn0015218|CG4035-PH|eIF-4E-PH FBpp0306017|FBgn0015218|CG4035-PI|eIF-4E-PI	1.0000	FBpp0076215 type=protein; loc=3L:complement(join(9401040..9401096,9400583..9400953,9400419..9400518,9400097..9400184,9399870..9400033)); ID=FBpp0076215; name=eIF-4E-PB; parent=FBgn0015218,FBtr0076487; dbxref=FlyBase:FBpp0076215,FlyBase_Annotation_IDs:CG4035-PB,GB_protein:AAF50282.1,REFSEQ:NP_524829,GB_protein:AAF50282; MD5=8d9bf8f418dbd4c61ab9ea1452badbfc; length=259; release=r6.09; species=Dmel;…	43.5	15	0.116	EDPQETGEPAGNTATTTAPAGDDAVR+ISIWTADGNNEEAALEIGHK+LGSDYSLFK+NIRPMWEDAANK+NNSLQYQLHK+TSAPSTEQGRPEPPTSAAAPAEAK+WVITLNK
782a	FBpp0075517|FBgn0267795|CG32138-PA|CG32138-PA FBpp0113065|FBgn0267795|CG32138-PC|CG32138-PC	1.0000	FBpp0075517 type=protein; loc=3L:join(14054068..14054343,14061428..14061511,14065072..14065158,14065589..14067268,14067330..14067543,14067612..14067904,14068192..14068746,14068808..14068927,14069892..14070134); ID=FBpp0075517; name=CG32138-PA; parent=FBgn0267795,FBtr0075775; dbxref=FlyBase:FBpp0075517,FlyBase_Annotation_IDs:CG32138-PA,GB_protein:AAF49761.2,REFSEQ:NP_729954,GB_protein:AAF49761,REF…	14.3	15	0.116	AASVALENVVADVQELEK+GTIFNELDDEK+LGMPIDDVIAAIHSLDLK+LQSLDTLIDTK+LSLENVELLQK+MVGESTSTQVLR+QIDFNEFEER+QKLEEELTVMQR+QQLPSNGALSLQEAVINELK+SQQPMPTTDELDR+VQELEDQLER+YAELESESLTLK+YGFNMVIQHR
650	FBpp0087861|FBgn0033264|CG2158-PA|Nup50-PA	1.0000	FBpp0087861 type=protein; loc=2R:join(8123138..8123363,8123420..8124549,8124610..8124948); ID=FBpp0087861; name=Nup50-PA; parent=FBgn0033264,FBtr0088783; dbxref=FlyBase:FBpp0087861,FlyBase_Annotation_IDs:CG2158-PA,GB_protein:AAF59131.1,REFSEQ:NP_610355,GB_protein:AAF59131,FlyMine:FBpp0087861,modMine:FBpp0087861; MD5=be5d93959adbf8ce49e5360e86ab60a5; length=564; release=r6.09; species=Dmel;	25.4	15	0.122	AATTFTFGKPSAPIGASVSPLAK+ATSLLLR+ESTSTVDGAKPTTSIFGNISAAK+IAGGSSAAEEDGAEEK+KIAGGSSAAEEDGAEEK+QATSNLNHENWDLEEEPEER+SNNDDKPSTSLFAGFGK+SSIFSFGAK+TNGFSFGLK+TSSSSTSLTSTMETSEYR
619	FBpp0086897|FBgn0002069|CG3821-PA|Aats-asp-PA FBpp0305104|FBgn0002069|CG3821-PB|Aats-asp-PB FBpp0308483|FBgn0002069|CG3821-PC|Aats-asp-PC	1.0000	FBpp0086897 type=protein; loc=2R:join(12880790..12880870,12880950..12881275,12881508..12882532,12882742..12882905); ID=FBpp0086897; name=Aats-asp-PA; parent=FBgn0002069,FBtr0087784; dbxref=FlyBase:FBpp0086897,FlyBase_Annotation_IDs:CG3821-PA,GB_protein:AAF58445.1,REFSEQ:NP_476609,GB_protein:AAF58445,FlyMine:FBpp0086897,modMine:FBpp0086897; MD5=d591e774a6a00e15b123c851058b06b9; length=531; release…	35.8	15	0.120	AENASTAAANNAGGDSAEDHAAGR+AQLPLQIEDASRPENADDAEGLNIR+DILTEQGFTEIHTPK+EAGVETGDEEDLSTPNEK+EIESVGQQYK+IAAYIESFR+IISAASEGGANVFTVSYFK+NFVPVSELSGQVGK+QQSSTVQCILAVGDVISK+TPANQAIFR+VYTVGAVFR+YDTDFYILDK+YGLSEMIQSK
576	FBpp0086013|FBgn0034258|CG4954-PA|eIF3-S8-PA FBpp0309235|FBgn0034258|CG4954-PB|eIF3-S8-PB	1.0000	FBpp0086013 type=protein; loc=2R:join(17666067..17666159,17666222..17668861); ID=FBpp0086013; name=eIF3-S8-PA; parent=FBgn0034258,FBtr0086836; dbxref=FlyBase:FBpp0086013,FlyBase_Annotation_IDs:CG4954-PA,GB_protein:AAF57818.1,REFSEQ:NP_611242,GB_protein:AAF57818,FlyMine:FBpp0086013,modMine:FBpp0086013; MD5=d2c71da1cca2c3e0984f6a9688d8d595; length=910; release=r6.09; species=Dmel;;FBpp0309235 type=…	12.7	15	0.125	DAEIDVPLVLAK+DFEDDLSR+DIPNTLSSFEDLTR+ELLAQGLLPQR+GELPATTSTSVDVMDK+IKDIPNTLSSFEDLTR+LQALAMQFVDK+QSLVGPPESMR+RGELPATTSTSVDVMDK+TIELVLQYFER+VTNLVDVNEK+YENLTSIIK
569	FBpp0085902|FBgn0261119|CG5519-PA|Prp19-PA	1.0000	FBpp0085902 type=protein; loc=2R:complement(join(18450890..18450908,18449472..18450825,18447467..18447611)); ID=FBpp0085902; name=Prp19-PA; parent=FBgn0261119,FBtr0086723; dbxref=FlyBase:FBpp0085902,FlyBase_Annotation_IDs:CG5519-PA,GB_protein:AAF57684.1,REFSEQ:NP_523783,GB_protein:AAF57684,FlyMine:FBpp0085902,modMine:FBpp0085902; MD5=0c3487754cd63a1e17f46fe83bb9ed50; length=505; release=r6.09; sp…	35.8	15	0.109	EALATLKPQAGIANAPTAIPQPALASEAGGAAAHPMEQAGMSAEVIQK+ELKPEELIEIK+IWHVPTSQTQLLLR+TIQLDDGYEVK+TPAVVKPKPPSATSIPATLK+TVPEDLVTTDQVK+VFNDHTALATGVR+VIDTAEVGLTTAQFHPDGLIFGTGTVDSQVK+VIYHPNEDTVITGSPDMNIR
544	FBpp0085265|FBgn0000559|CG2238-PA|EF2-PA FBpp0085266|FBgn0000559|CG2238-PC|EF2-PC FBpp0305182|FBgn0000559|CG2238-PD|EF2-PD	1.0000	FBpp0085265 type=protein; loc=2L:complement(join(21682039..21682041,21681344..21681558,21680757..21681284,21679484..21680180,21678311..21679402)); ID=FBpp0085265; name=EF2-PA; parent=FBgn0000559,FBtr0085911; dbxref=GB_protein:AAF57226.2,FlyBase:FBpp0085265,FlyBase_Annotation_IDs:CG2238-PA,REFSEQ:NP_525105,GB_protein:AAF57226,FlyMine:FBpp0085265,modMine:FBpp0085265; MD5=cb0f7ba7258fdf523fe8177c095…	16.2	15	0.117	ALPMPDGLPEDIDNGDVSAK+AYLPVNESFGFTADLR+DSVVAGFQWASK+EGILADENLR+EGLPDLSQYLDK+EGLPDLSQYLDKL+FSVSPVVR+LWGENFFNAK+MEMLYEGPHDDEAAIAVK+STAISMYFEVEEK+SVQYLNEIK+TGTITTFK
539	FBpp0085165|FBgn0039857|CG11522-PA|RpL6-PA FBpp0085166|FBgn0039857|CG11522-PB|RpL6-PB	1.0000	FBpp0085165 type=protein; loc=3R:complement(join(31596048..31596158,31595521..31595601,31594924..31595463)); ID=FBpp0085165; name=RpL6-PA; parent=FBgn0039857,FBtr0085804; dbxref=FlyBase:FBpp0085165,FlyBase_Annotation_IDs:CG11522-PA,GB_protein:AAF57166.1,REFSEQ:NP_733433,GB_protein:AAF57166,FlyMine:FBpp0085165,modMine:FBpp0085165; MD5=4f5c0a2419b0ee142378cf1ed6da540b; length=243; release=r6.09; sp…	27.6	15	0.123	EVDAALLK+HPVNSYLK+NLTPGTVLILLAGR+TGEADIFAAK+VPEHLNDAYFR+YLQNMFALHSSQYPHR
520	FBpp0084754|FBgn0028692|CG11888-PA|Rpn2-PA FBpp0303405|FBgn0028692|CG11888-PB|Rpn2-PB FBpp0306599|FBgn0028692|CG11888-PC|Rpn2-PC	1.0000	FBpp0084754 type=protein; loc=3R:join(29153731..29154673,29154736..29156043,29156302..29157113); ID=FBpp0084754; name=Rpn2-PA; parent=FBgn0028692,FBtr0085385; dbxref=FlyBase:FBpp0084754,FlyBase_Annotation_IDs:CG11888-PA,GB_protein:AAF56868.1,REFSEQ:NP_651677,GB_protein:AAF56868,FlyMine:FBpp0084754,modMine:FBpp0084754; MD5=6b7894fc98cb2788a266883fac70e746; length=1020; release=r6.09; species=Dmel;…	15.5	15	0.120	AAVTAIGFILFR+DSLALMQSYLPK+EAIALLEPMVK+EPEPTSEILQNPAR+FDPVNFVR+LTATASLGVIHR+NAQAIEDMVSYAQETQHEK+NTAPIPTALPSTFKPQGTTSEDGAK+SAAKPSLYAYPAPLEEK+SDEDITEETPADDKVER+VATAVLSIAAR
512	FBpp0084559|FBgn0040080|CG5692-PA|pins-PA	1.0000	FBpp0084559 type=protein; loc=3R:join(27583088..27584374,27584633..27585322); ID=FBpp0084559; name=pins-PA; parent=FBgn0040080,FBtr0085189; dbxref=FlyBase:FBpp0084559,FlyBase_Annotation_IDs:CG5692-PA,GB_protein:AAF56721.1,REFSEQ:NP_524999,GB_protein:AAF56721,FlyMine:FBpp0084559,modMine:FBpp0084559; MD5=12d22847df5b4f0846d29f933ff2640b; length=658; release=r6.09; species=Dmel;	24.8	15	0.114	AGVAFFQAAIQAGTEDLR+ALYNLGNVYHAK+ANSNLGNSHIFLGQFEDAAEHYK+GATVPDEDFFSLIMK+KPLVQQNSLFVDPTNLPGLK+LLGMPDSEPSPTEEEAR+SELPRPNVTMDAEAEAPPR+SPSSANPSAIGHGPLAR+SVPEAAVPGAPR+YAEQHLQLAK
320	FBpp0078689|FBgn0015834|CG8882-PA|Trip1-PA	1.0000	FBpp0078689 type=protein; loc=2L:complement(join(4967691..4967693,4967024..4967513,4966481..4966968)); ID=FBpp0078689; name=Trip1-PA; parent=FBgn0015834,FBtr0079053; dbxref=GB_protein:AAF52183.1,FlyBase:FBpp0078689,FlyBase_Annotation_IDs:CG8882-PA,REFSEQ:NP_523478,GB_protein:AAF52183,FlyMine:FBpp0078689,modMine:FBpp0078689; MD5=b677f500e9ee1074518bd3203c0456f2; length=326; release=r6.09; species=…	50.0	15	0.126	DGTMFVTASK+FFHLIYEEEFAR+GHFGPINSLAFHPDGK+IWDVEYGTVIASIPTK+LITGAGDMTAK+NADSSLSEQEPTLR+TERPVNSAAISPIMDHVVLGGGQDAMEVTTTSTK+TSNFSFSGNQAAYSTDK+VQTFDSTYFENIFE+VVDSGTDHSAGINDMQLSK
199	FBpp0075104|FBgn0025582|CG9677-PA|Int6-PA	1.0000	FBpp0075104 type=protein; loc=3L:complement(join(16786744..16786833,16786257..16786649,16785346..16786170)); ID=FBpp0075104; name=Int6-PA; parent=FBgn0025582,FBtr0075345; dbxref=FlyBase:FBpp0075104,FlyBase_Annotation_IDs:CG9677-PA,GB_protein:AAF49412.1,REFSEQ:NP_477385,GB_protein:AAF49412,FlyMine:FBpp0075104,modMine:FBpp0075104; MD5=65d76ad41ba7bda5d6bd5ed4d6c7a92c; length=435; release=r6.09; spe…	20.5	15	0.110	DYIDNANFSTIQALQQR+KAEVLATLK+LGHVVMGTQPLSPYQQLVEK+LNLSQEMPEELVQR+QLQNEVAPIMK+TFVNALQK+YLATAVVINR
153	FBpp0073965|FBgn0027093|CG9020-PA|Aats-arg-PA	1.0000	FBpp0073965 type=protein; loc=X:complement(join(15844040..15844081,15843853..15843981,15843443..15843789,15843055..15843384,15841842..15842991)); ID=FBpp0073965; name=Aats-arg-PA; parent=FBgn0027093,FBtr0074178; dbxref=FlyBase:FBpp0073965,FlyBase_Annotation_IDs:CG9020-PA,GB_protein:AAF48524.1,REFSEQ:NP_573081,GB_protein:AAF48524,FlyMine:FBpp0073965,modMine:FBpp0073965; MD5=e5e47dc220f38c592ce0c80…	26.2	15	0.123	DTPVIIAPVNSTSAK+DYASLALSNLLR+GLLEVDEGR+ISDYIFSFDK+KSIAEESTAAGGDVSKPK+LEIAGAGFVNVFLSK+LSDLLDEGMK+MLSVVEYLR+NSGEDFTNLPEILK+SAILNPLSHR+SDGGFTYDTSDMAAIR+VDHVQFGVVLGEDGKK+VLTPQELK+VLVDFSSPNIAK
136	FBpp0073623|FBgn0010198|CG2033-PC|RpS15Aa-PC FBpp0073624|FBgn0010198|CG2033-PA|RpS15Aa-PA FBpp0073625|FBgn0010198|CG2033-PD|RpS15Aa-PD FBpp0073626|FBgn0010198|CG2033-PE|RpS15Aa-PE FBpp0290052|FBgn0010198|CG2033-PF|RpS15Aa-PF	1.0000	FBpp0073623 type=protein; loc=X:complement(13335985..13336377); ID=FBpp0073623; name=RpS15Aa-PC; parent=FBgn0010198,FBtr0073792; dbxref=FlyBase:FBpp0073623,FlyBase_Annotation_IDs:CG2033-PC,GB_protein:AAN09322.1,REFSEQ:NP_727692,GB_protein:AAN09322; MD5=cff801b442d4e4dfa786d71bafa2fb16; length=130; release=r6.09; species=Dmel;;FBpp0073624 type=protein; loc=X:complement(13335985..13336377); ID=FBpp…	53.8	15	0.077	FDVPINDIEK+HGYIGEFEIVDDHR+IVVNLTGR+MNVLADALK+QFGYVVLTTSGGIMDHEEAR+WTNNLLPSR
13	FBpp0070299|FBgn0023514|CG14805-PA|CG14805-PA	1.0000	FBpp0070299 type=protein; loc=X:join(1877427..1878197,1878255..1879004); ID=FBpp0070299; name=CG14805-PA; parent=FBgn0023514,FBtr0070312; dbxref=FlyBase:FBpp0070299,FlyBase_Annotation_IDs:CG14805-PA,GB_protein:AAF45681.1,REFSEQ:NP_569954,GB_protein:AAF45681,FlyMine:FBpp0070299,modMine:FBpp0070299; MD5=95099f75dfd75a5532e94fddf7a6068f; length=506; release=r6.09; species=Dmel;	31.8	15	0.115	DSTEPLYSFNDHGLAVTDLYSGIGGIR+EYHLEGEEIQAFVGHTYGK+FTDNGEHFISGGK+KTPELDYTQSHPGTDEEIILK+LFQIAFK+LLSPAIFLPEHK+QPQMFADSLK+SYAEYQPDSAQTSDER+TPELDYTQSHPGTDEEIILK+VFVFNMENAPR+VQELQAENAR+YITSDTNGQAEITEK
118	FBpp0072940|FBgn0027616|CG12076-PA|YT521-B-PA FBpp0072941|FBgn0027616|CG12076-PB|YT521-B-PB	1.0000	FBpp0072940 type=protein; loc=3L:complement(join(3374019..3374034,3372970..3373869,3371601..3372850)); ID=FBpp0072940; name=YT521-B-PA; parent=FBgn0027616,FBtr0073078; dbxref=FlyBase:FBpp0072940,FlyBase_Annotation_IDs:CG12076-PA,GB_protein:AAF47768.2,REFSEQ:NP_647811,GB_protein:AAF47768,FlyMine:FBpp0072940,modMine:FBpp0072940; MD5=05b342feb951826cfd87d02a1d2c23f7; length=721; release=r6.09; speci…	15.2	15	0.119	APSYEEFAAWK+DIPQVAWVLPPSISPK+GIHVIYKPPR+LFPEDEQIELTPILK+NVLLIFSVNESGK+YMSSAAAAEAYVADYMR+YYDGPGAPPLPDYPPPQRPPPPGFDK
2	FBpp0070044|FBgn0053217|CG33217-PA|CG33217-PA	1.0000	FBpp0070044 type=protein; loc=3L:join(23126208..23126400,23126717..23127251,23127313..23127489,23128260..23128370,23130510..23130654,23131189..23131350,23131408..23132184); ID=FBpp0070044; name=CG33217-PA; parent=FBgn0053217,FBtr0070045; dbxref=FlyBase:FBpp0070044,FlyBase_Annotation_IDs:CG33217-PA,GB_protein:AAS64918.1,REFSEQ:NP_996147,GB_protein:AAS64918,FlyMine:FBpp0070044,modMine:FBpp0070044; …	14.7	15	0.124	EVFDDILTR+HDLLQTIK+IFNLIEYIK+LFNNNIALK+LSPETLFSMLK+LVLNILMEALEK+MIADLEATFVGELK+NINEIPDGPLLSSK+SFTVLLK+STIAALHTIK
820d	FBpp0075504|FBgn0001216|CG8937-PA|Hsc70-1-PA	0.8222	FBpp0075504 type=protein; loc=3L:join(13974571..13974775,13975917..13977637); ID=FBpp0075504; name=Hsc70-1-PA; parent=FBgn0001216,FBtr0075762; dbxref=FlyBase:FBpp0075504,FlyBase_Annotation_IDs:CG8937-PA,GB_protein:AAF49782.1,REFSEQ:NP_524063,GB_protein:AAF49782,FlyMine:FBpp0075504,modMine:FBpp0075504; MD5=8b48cc71a713218dd3b871aeae7e589d; length=641; release=r6.09; species=Dmel;	9.8	15	0.022	DAGAIAGINVLR+IINEPTAAAIAYGLDK+SINPDEAVAYGAAVQAAILHGDK+TTPSYVAFTESER+VEIIANDQGNR
923b	FBpp0311338|FBgn0266696|CG45186-PAF|CG45186-PAF FBpp0311339|FBgn0266696|CG45186-PAG|CG45186-PAG FBpp0311340|FBgn0266696|CG45186-PAH|CG45186-PAH	1.0000	FBpp0311338 type=protein; loc=3L:join(2388767..2388781,2402555..2408341); ID=FBpp0311338; name=CG45186-PAF; parent=FBgn0266696,FBtr0345113; dbxref=FlyBase:FBpp0311338,FlyBase_Annotation_IDs:CG45186-PAF,GB_protein:AAF47642,REFSEQ:NP_647719; MD5=0cc5b5dd079251aaf772f4f1a8f74477; length=1933; release=r6.09; species=Dmel;;FBpp0311339 type=protein; loc=3L:2402723..2408341; ID=FBpp0311339; name=CG45186…	9.2	14	0.065	ALSVFGEVR+DIVTTEPPVVVQEALQVR+DVPATLDLLR+HPSQGGAIAQLPER+IGSSSGDLRPVSYAFDHNSR+LDETELDESEIIDR+LEDELQQIEAVSEAAK+LLMQPGVQGNGYQQPK+QSLPNGIDFHYVADATPR+SLGLTEPAEPK+TQPLPLSIYQPTNASTGYVQWQPQPQK
835a	FBpp0084078|FBgn0039229|CG6995-PB|Saf-B-PB	1.0000	FBpp0084078 type=protein; loc=3R:join(24817617..24817736,24817862..24818350,24818411..24818438,24818586..24818700,24818803..24818849,24819729..24820767,24821097..24821246,24821300..24821725,24821794..24822166); ID=FBpp0084078; name=Saf-B-PB; parent=FBgn0039229,FBtr0084700; dbxref=FlyBase_Annotation_IDs:CG6995-PB,FlyBase:FBpp0084078,GB_protein:AAN14018.2,REFSEQ:NP_733041,GB_protein:AAN14018,FlyMin…	17.6	14	0.109	AEGLDPATHLIVPGAK+EEPIDANEEEVK+ELETVGPK+FDTNLVSSR+GAVDDYTAVPTK+GAVDDYTAVPTKR+HLPLSGTVGGGSSSSYLHK+NLWVSGLSTLTR+STAAPGGATSSTASSAAGSK+TAIFDAPPPPR+YDNSSGGGGAYGSSSNSVNIWAPSSGGSSSHLGSGGGGGNQIK
807a	FBpp0080528|FBgn0020503|CG5020-PB|CLIP-190-PB FBpp0080529|FBgn0020503|CG5020-PA|CLIP-190-PA FBpp0290655|FBgn0020503|CG5020-PM|CLIP-190-PM	1.0000	FBpp0080528 type=protein; loc=2L:join(17385631..17385895,17394430..17394492,17400396..17400551,17400612..17400827,17400893..17401058,17401113..17401290,17401519..17401581,17402375..17402485,17404730..17404840,17405356..17405422,17405485..17406941,17406996..17408825,17408893..17409023,17409091..17409299,17409359..17409405); ID=FBpp0080528; name=CLIP-190-PB; parent=FBgn0020503,FBtr0080975; dbxref=F…	10.4	14	0.103	DLDREDAQNQALQLQK+ELNQQLDEVTTQLNVQK+IVELESALDNER+LQQLEQANGELK+LTEIQQSLQELQDSVK+LTTYPLAGAQTPTSPLAK+SNIPTPATSGTGIPQPSK+SQENEGNLQGESLAVTEK+SQFSMQDLLR+TENLELSTGTQTTIK+VVQVQLEQLQQQAAASGEEGSK
801a	FBpp0079754|FBgn0000146|CG6137-PA|aub-PA	1.0000	FBpp0079754 type=protein; loc=2L:complement(join(11001270..11001365,11000786..11000918,11000165..11000658,10999914..11000106,10999727..10999854,10999518..10999672,10999061..10999450,10998897..10999007,10997932..10998832)); ID=FBpp0079754; name=aub-PA; parent=FBgn0000146,FBtr0080165; dbxref=FlyBase:FBpp0079754,FlyBase_Annotation_IDs:CG6137-PA,GB_protein:AAF53046.1,REFSEQ:NP_476734,GB_protein:AAF53…	23.9	14	0.108	AVGSVQSTDAEQFQVLNLILR+AVMGMVILTDYNNK+AVQDSPYVLELVTK+DGVGDGQLYQVVNSEVNTLK+GGNDQAIMIIPELAR+IGTVSPTSYNVISDNMGLNADK+INLENFR+NPVPGTVVDDVITLPER+SDPSHSEGNQASGGNGGGGDAQVGPSIEK+TETLYNILSDAIR+TNDGEISYVDYYK+VDFTPDVEATR+YDFFLVSQAVR
747a	FBpp0072593|FBgn0028577|CG12085-PA|pUf68-PA	1.0000	FBpp0072593 type=protein; loc=3L:complement(join(1502467..1502469,1501799..1501892,1499043..1499337,1498293..1498796,1497213..1498230)); ID=FBpp0072593; name=pUf68-PA; parent=FBgn0028577,FBtr0072709; dbxref=FlyBase:FBpp0072593,FlyBase_Annotation_IDs:CG12085-PA,GB_protein:AAF47501.1,REFSEQ:NP_525123,GB_protein:AAF47501,FlyMine:FBpp0072593,modMine:FBpp0072593; MD5=85f3626bea15f95dac29ea00b3f6f147; …	27.9	14	0.115	GYGFIEYANK+IPYLSQPLYDLK+IQALDAVASNAVLGLSQNTPVMAAGAVVTK+LMDEGDVQTLQQQENMSIK+QAMDEAIASMNLFDLGGQLLR+QTENEDDDEAEIIVK+QTLAHQQQQLATQR+SALLGLLGGALPK+SINMSWDPITQK+VAFTPFGPIK+VGRPSNMPQAQQVIDEVQEEAK
746a	FBpp0072494|FBgn0035162|CG13900-PA|CG13900-PA	1.0000	FBpp0072494 type=protein; loc=3L:complement(join(832715..832940,832042..832407,831316..831790,830908..831242,830034..830341,827878..829851)); ID=FBpp0072494; name=CG13900-PA; parent=FBgn0035162,FBtr0072597; dbxref=FlyBase:FBpp0072494,FlyBase_Annotation_IDs:CG13900-PA,GB_protein:AAF47416.2,REFSEQ:NP_728546,GB_protein:AAF47416,FlyMine:FBpp0072494,modMine:FBpp0072494; MD5=f49d70fcbe69abe9fa6878f622b…	13.0	14	0.112	ELVYFEMDPTGELNEYTER+EMANAFINEVLPEDVFSSPK+FGNLSIQR+ITLETDDDVVSEIK+IVPGQYFAIDPK+LGAVFNQVAFPLQYTPR+LPHSVTDDVDEDPTGTK+MYLYNLTLQK+SWFLAVGLADNTVR+TVLDPVSGDLADTR+VYVSDVQESVFFIR
735a	FBpp0070760|FBgn0263987|CG3249-PA|spoon-PA FBpp0070761|FBgn0263987|CG3249-PC|spoon-PC FBpp0300894|FBgn0263987|CG3249-PD|spoon-PD FBpp0300895|FBgn0263987|CG3249-PE|spoon-PE	1.0000	FBpp0070760 type=protein; loc=X:complement(join(5416190..5417353,5415528..5415918,5415322..5415455,5414973..5415041)); ID=FBpp0070760; name=spoon-PA; parent=FBgn0263987,FBtr0070794; dbxref=FlyBase:FBpp0070760,FlyBase_Annotation_IDs:CG3249-PA,GB_protein:AAF46032.2,REFSEQ:NP_572221,GB_protein:AAF46032,FlyMine:FBpp0070760,modMine:FBpp0070760; MD5=1302c8b0c889d19de9d4c5812f260d3a; length=585; release…	20.9	14	0.099	AFINQIK+EADQEELEQDQEQTVLK+EADQEELEQDQEQTVLKEEVVDSNGNQK+FLDFGGYMNVGFNTLR+HQQQIDSEILK+IHFALPQTIVPLSTESLYNLQLK+ISPENSFLDTNYTNK+TLASVSVGK+VQIVDTDPEDEER
716	FBpp0293155|FBgn0010905|CG16757-PB|Spn-PB FBpp0293156|FBgn0010905|CG16757-PC|Spn-PC FBpp0293157|FBgn0010905|CG16757-PD|Spn-PD FBpp0293158|FBgn0010905|CG16757-PE|Spn-PE FBpp0293159|FBgn0010905|CG16757-PF|Spn-PF FBpp0293160|FBgn0010905|CG16757-PG|Spn-PG FBpp0293161|FBgn0010905|CG16757-PH|Spn-PH FBpp0293162|FBgn0010905|CG16757-PI|Spn-PI FBpp0293163|FBgn0010905|CG16757-PJ|Spn-PJ FBpp0311289|FBgn00109…	1.0000	FBpp0293155 type=protein; loc=3L:complement(join(2534711..2536211,2524599..2525718,2514310..2514330,2513696..2514197,2513209..2513638,2512793..2513145,2512532..2512731,2512295..2512472,2511878..2511931,2511163..2511763,2509762..2510575,2509364..2509500,2508639..2508865,2508307..2508573)); ID=FBpp0293155; name=Spn-PB; parent=FBgn0010905,FBtr0304613; dbxref=REFSEQ:NP_001246570,GB_protein:AFH04241,F…	14.7	14	0.114	ERDPENSEVAQLIR+EVYGSEAELYDTAK+FIVEPAAQVVPTSVVK+GPEGLGLSIIGMGVGADAGLEK+IGSPVKSPPLPPIPAVKPKNVSPVK+IQVNDQIIEVDGK+LETTGNENELLSER+NEDVDPVAASAEYELEK+SLENLLITSATSSR+SLVGVTQAYAASVLR+SVDESSPSANNSQQQQQHSIPGSAAGSPQR+SVLIQSPNSSSVEGSPLHR+VHVNHSVATAPSIQAATPAAAIPR+VSQIANIFQR
696	FBpp0112117|FBgn0037549|CG7878-PA|CG7878-PA	1.0000	FBpp0112117 type=protein; loc=3R:join(8122853..8123503,8123559..8124067,8124130..8124765,8124823..8125138); ID=FBpp0112117; name=CG7878-PA; parent=FBgn0037549,FBtr0113205; dbxref=FlyBase:FBpp0112117,FlyBase_Annotation_IDs:CG7878-PA,REFSEQ:NP_649767,GB_protein:AAF54192,FlyMine:FBpp0112117,modMine:FBpp0112117; MD5=864e1f6c69884ef922fe9c6e27787540; length=703; release=r6.09; species=Dmel;	23.2	14	0.121	DNGDLTGIIDWEALNK+DSAGGGGGDFSESLSIASEMVGK+EAPEVANLTK+ELIEILQEAEQEVPDELHNMAR+GGANVLVLAPTR+GNSYEFNPTSSESNK+IQNDFNVR+ITGSIQSNVIDAINHVR+MLDMGFEPQIR+QGTSISFFTR+TLAFLLPGMIHTEYQSTPR
69	FBpp0071754|FBgn0022986|CG3613-PA|qkr58E-1-PA FBpp0308620|FBgn0022986|CG3613-PC|qkr58E-1-PC FBpp0312217|FBgn0022986|CG3613-PD|qkr58E-1-PD	1.0000	FBpp0071754 type=protein; loc=2R:complement(join(22415140..22415395,22414570..22415074,22414408..22414509,22414101..22414282,22413195..22413340)); ID=FBpp0071754; name=qkr58E-1-PA; parent=FBgn0022986,FBtr0071843; dbxref=FlyBase:FBpp0071754,FlyBase_Annotation_IDs:CG3613-PA,GB_protein:AAF46844.1,REFSEQ:NP_523809,GB_protein:AAF46844,FlyMine:FBpp0071754,modMine:FBpp0071754; MD5=adaecc409d1adbb607edd9…	29.1	14	0.101	DEEPAATGAPETPEADGGGHTTSHAALR+DLHVEISTVAPPAEAYHR+IPKPEIYANVYSEKPIR+ISYALGEIR+RDEEPAATGAPETPEADGGGHTTSHAALR+TNAYLQECLLEK+VYSILEK+YVMDDPNYGIVK
668	FBpp0088439|FBgn0039757|CG1883-PA|RpS7-PA FBpp0088440|FBgn0039757|CG1883-PC|RpS7-PC FBpp0088970|FBgn0039757|CG1883-PD|RpS7-PD FBpp0308324|FBgn0039757|CG1883-PE|RpS7-PE	1.0000	FBpp0088439 type=protein; loc=3R:complement(join(30208490..30208657,30208093..30208425,30206638..30206721)); ID=FBpp0088439; name=RpS7-PA; parent=FBgn0039757,FBtr0089422; dbxref=FlyBase:FBpp0088439,FlyBase_Annotation_IDs:CG1883-PA,GB_protein:AAF57023.1,REFSEQ:NP_651782,GB_protein:AAF57023,FlyMine:FBpp0088439,modMine:FBpp0088439; MD5=447ca4c3ce12c2358f0f94bf5fea1d6b; length=194; release=r6.09; spe…	46.9	14	0.108	AVIIYVPIPQQK+DVTFEFPDNYLNV+EIEFGSK+IIKPGGSDPDDFEK+IQIILVR+KAVIIYVPIPQQK+LDGSQLVK+SIAQALVELEANSDLKPYLR+VDTFTSVYK
546	FBpp0085281|FBgn0061209|CG17949-PA|His2B FBpp0091113|FBgn0053868|CG33868-PA|His2B FBpp0091115|FBgn0053870|CG33870-PA|His2B FBpp0091117|FBgn0053872|CG33872-PA|His2B FBpp0091119|FBgn0053874|CG33874-PA|His2B FBpp0091121|FBgn0053876|CG33876-PA|His2B FBpp0091123|FBgn0053878|CG33878-PA|His2B FBpp0091125|FBgn0053880|CG33880-PA|His2B FBpp0091127|FBgn0053882|CG33882-PA|His2B FBpp0091129|FBgn0053884|CG3388…	1.0000	FBpp0085281 type=protein; loc=2L:complement(21423191..21423562); ID=FBpp0085281; name=His2B:CG17949-PA; parent=FBgn0061209,FBtr0085927; dbxref=FlyBase:FBpp0085281,GB_protein:AAN11124.1,FlyBase_Annotation_IDs:CG17949-PA,REFSEQ:NP_724342,GB_protein:AAN11124; MD5=523bf69b6d6b2415c7fc9ac48aafa63e; length=123; release=r6.09; species=Dmel;;FBpp0091113 type=protein; loc=2L:complement(21537682..21538053)…	27.6	14	0.114	AMSIMNSFVNDIFER+ESYAIYIYK+KESYAIYIYK+LLLPGELAK
493	FBpp0083947|FBgn0043884|CG33106-PA|mask-PA FBpp0083948|FBgn0043884|CG33106-PB|mask-PB FBpp0293580|FBgn0043884|CG33106-PC|mask-PC FBpp0306960|FBgn0043884|CG33106-PD|mask-PD FBpp0306961|FBgn0043884|CG33106-PE|mask-PE FBpp0311438|FBgn0043884|CG33106-PF|mask-PF	1.0000	FBpp0083947 type=protein; loc=3R:join(24231724..24232974,24235817..24235955,24236027..24236270,24236342..24236513,24236823..24237122,24237362..24239348,24239416..24239480,24239542..24239757,24239820..24241044,24241115..24241200,24241301..24241576,24241643..24242218,24242280..24242544,24242655..24247642,24247713..24247889,24247976..24248014); ID=FBpp0083947; name=mask-PA; parent=FBgn0043884,FBtr00…	6.4	14	0.101	AAANSNAALNSVLQQQLAAASAAAAHAK+AVAAQHQQQPPTNFVYNVESGDK+DLALNTPQLNFFK+EVAKPASQTASATTLNPAK+FGGSQSAQAAEAAANSVSTNSQGK+GANIEEVNDEGYTPLMEAAR+LGDPGIGGGAGAVGDGLPQADASK+NSGGAITHSSEVLQSTAISDRPK+NVSDYTPLSLAASGGYVNIIK+QQQNLQNLQTLQNLQR+SPGLINPGDVPQDAQR+VVELLFR
468	FBpp0082928|FBgn0010926|CG5824-PA|l(3)07882-PA FBpp0312516|FBgn0010926|CG5824-PB|l(3)07882-PB	1.0000	FBpp0082928 type=protein; loc=3R:complement(join(17539362..17539863,17537356..17539306,17537189..17537294)); ID=FBpp0082928; name=l(3)07882-PA; parent=FBgn0010926,FBtr0083504; dbxref=FlyBase:FBpp0082928,FlyBase_Annotation_IDs:CG5824-PA,GB_protein:AAF55429.2,REFSEQ:NP_652040,GB_protein:AAF55429,FlyMine:FBpp0082928,modMine:FBpp0082928; MD5=e1104ebe494bf3f14425d029e5089a43; length=852; release=r6.09…	18.2	14	0.110	DLFEDASEQDIR+DVEQLEITPPFER+FNLNDDELLTHR+IYQEASVQQGELNELSR+LEPQQLQPTDLVTQTITPDFK+LINPDELAK+LLLPLVAK+LYSFLLQYLK+MSNTLLEVIK+SADTIPASLDTSIPFTIK+SANPFDNSTAQSSK+TYEDFTELLSK
38	FBpp0070877|FBgn0014026|CG3314-PA|RpL7A-PA FBpp0070878|FBgn0014026|CG3314-PD|RpL7A-PD FBpp0309986|FBgn0014026|CG3314-PE|RpL7A-PE FBpp0309987|FBgn0014026|CG3314-PF|RpL7A-PF FBpp0311460|FBgn0014026|CG3314-PG|RpL7A-PG	1.0000	FBpp0070877 type=protein; loc=X:complement(join(6532490..6532504,6532298..6532421,6531835..6532205,6531126..6531431)); ID=FBpp0070877; name=RpL7A-PA; parent=FBgn0014026,FBtr0070915; dbxref=FlyBase:FBpp0070877,FlyBase_Annotation_IDs:CG3314-PA,GB_protein:AAN09170.1,REFSEQ:NP_727094,GB_protein:AAN09170,FlyMine:FBpp0070877,modMine:FBpp0070877; MD5=9dd5cf6ed8fd7a8831cd15e06ca47ffe; length=271; release…	29.5	14	0.116	HWGGGILGSK+KKPSYVSAGTNTVTK+KPSYVSAGTNTVTK+KVAPAPLAVK+KVVNQLFEK+LKVPPPIHQFSQTLDK+NFGIGQNVQPK+VAPAPLAVK+VPPPIHQFSQTLDK+VVNQLFEK+YRPESPLAK
357	FBpp0079536|FBgn0005593|CG4897-PA|RpL7-PA FBpp0310250|FBgn0005593|CG4897-PB|RpL7-PB	1.0000	FBpp0079536 type=protein; loc=2L:join(10201230..10201528,10201599..10202058); ID=FBpp0079536; name=RpL7-PA; parent=FBgn0005593,FBtr0079946; dbxref=FlyBase:FBpp0079536,FlyBase_Annotation_IDs:CG4897-PA,GB_protein:AAF52868.1,REFSEQ:NP_523531,GB_protein:AAF52868,FlyMine:FBpp0079536,modMine:FBpp0079536; MD5=6c173242113a02c4d9003f2e5857d863; length=252; release=r6.09; species=Dmel;;FBpp0310250 type=pro…	33.3	14	0.113	ANHYVNGGDFGNR+ATINMLR+IAEPYITWGYPNLK+KLPAVPESK+LNTPTGGWR+QINNGVFIK+QRVPITDNFVIER+VPITDNFVIER+YASNFLWPFK
352	FBpp0079484|FBgn0011272|CG4651-PA|RpL13-PA FBpp0099517|FBgn0011272|CG4651-PB|RpL13-PB FBpp0302626|FBgn0011272|CG4651-PC|RpL13-PC	1.0000	FBpp0079484 type=protein; loc=2L:join(9967635..9967877,9967939..9968247,9968317..9968421); ID=FBpp0079484; name=RpL13-PA; parent=FBgn0011272,FBtr0079888; dbxref=GB_protein:AAF52842.1,FlyBase:FBpp0079484,FlyBase_Annotation_IDs:CG4651-PA,REFSEQ:NP_523530,GB_protein:AAF52842; MD5=6aea7ab718156ab77fd20fc1241572d5; length=218; release=r6.09; species=Dmel;;FBpp0099517 type=protein; loc=2L:join(9967635.…	20.2	14	0.107	GAGIGANFAK+GFTLEELK+GPVLPIKNEQPAVVEFR+LILFPINEK+NEQPAVVEFR
351	FBpp0079479|FBgn0032166|CG4619-PA|CG4619-PA FBpp0289777|FBgn0032166|CG4619-PB|CG4619-PB	1.0000	FBpp0079479 type=protein; loc=2L:join(9938964..9940568,9940629..9940736); ID=FBpp0079479; name=CG4619-PA; parent=FBgn0032166,FBtr0079883; dbxref=FlyBase:FBpp0079479,FlyBase_Annotation_IDs:CG4619-PA,GB_protein:AAF52835.2,REFSEQ:NP_609329,GB_protein:AAF52835,FlyMine:FBpp0079479,modMine:FBpp0079479; MD5=ab450807423a7d891119226f9c22b1f4; length=570; release=r6.09; species=Dmel;;FBpp0289777 type=prote…	25.1	14	0.102	DLINAAEELK+EFDGAPAYLLK+LDFYQAAMQR+QLLEPAANAGEESK+SAVAIEQPSIAK+SNAAVPMYVTALNTLDNHAAK+TDAAQLPALIIQASSYR+VQTMGAQESVYFVELLTAEQTLK+VVVLNSTEMATNAK+YSDFFPITDDR
336	FBpp0079233|FBgn0032015|CG7830-PA|Ostgamma-PA	1.0000	FBpp0079233 type=protein; loc=2L:complement(join(8307983..8308069,8307147..8307873,8306906..8307068,8306825..8306840)); ID=FBpp0079233; name=Ostgamma-PA; parent=FBgn0032015,FBtr0079613; dbxref=FlyBase:FBpp0079233,FlyBase_Annotation_IDs:CG7830-PA,GB_protein:AAF52636.2,REFSEQ:NP_609204,GB_protein:AAF52636,FlyMine:FBpp0079233,modMine:FBpp0079233; MD5=8ebc498cefe5507b7ddaf1a05ee6afc8; length=330; rel…	22.7	14	0.108	AQGYPYSFLFK+HAHDEFAIVANSYR+LNTAPVFMHFPAK+NNLEFLYNK+TGLSLSEK+VGFAADSIAK+VQNLVDMNAK
277	FBpp0077716|FBgn0002593|CG4087-PA|RpLP1-PA FBpp0304265|FBgn0002593|CG4087-PB|RpLP1-PB	1.0000	FBpp0077716 type=protein; loc=2L:join(420075..420146,420292..420558); ID=FBpp0077716; name=RpLP1-PA; parent=FBgn0002593,FBtr0078056; dbxref=FlyBase:FBpp0077716,FlyBase_Annotation_IDs:CG4087-PA,GB_protein:AAF51499.1,REFSEQ:NP_476630,GB_protein:AAF51499,FlyMine:FBpp0077716,modMine:FBpp0077716; MD5=14996ea00a002e01173b79d94ab23b2f; length=112; release=r6.09; species=Dmel;;FBpp0304265 type=protein; l…	50.0	14	0.113	AANVEVEPYWPGLFAK+ALEGINVK+DLITNIGSGVGAAPAGGAAPAAAAAAPAAESK
272	FBpp0077549|FBgn0011570|CG17158-PA|cpb-PA FBpp0304020|FBgn0011570|CG17158-PB|cpb-PB	1.0000	FBpp0077549 type=protein; loc=2L:join(1705112..1705114,1705400..1706227); ID=FBpp0077549; name=cpb-PA; parent=FBgn0011570,FBtr0077881; dbxref=FlyBase:FBpp0077549,FlyBase_Annotation_IDs:CG17158-PA,GB_protein:AAF51349.1,REFSEQ:NP_477005,GB_protein:AAF51349,FlyMine:FBpp0077549,modMine:FBpp0077549; MD5=63699f7116834714c9842e71742564ae; length=276; release=r6.09; species=Dmel;;FBpp0304020 type=protein…	35.9	14	0.113	LEIEANYAFDQYR+LTSTAMLWLQTNK+NTLNEIYFGK+QDLAAAILR+QGSGTMNLGGSLTR+QQEQDANVSESSPHIANIGK+SPWSNSYYPPLEDGQMPSER
270	FBpp0077495|FBgn0003557|CG4244-PB|Su(dx)-PB FBpp0077496|FBgn0003557|CG4244-PA|Su(dx)-PA FBpp0077497|FBgn0003557|CG4244-PC|Su(dx)-PC FBpp0306832|FBgn0003557|CG4244-PE|Su(dx)-PE FBpp0308612|FBgn0003557|CG4244-PF|Su(dx)-PF	1.0000	FBpp0077495 type=protein; loc=2L:join(2039992..2040154,2040217..2040359,2040422..2041573,2041647..2042569,2042653..2042851,2042914..2043183); ID=FBpp0077495; name=Su(dx)-PB; parent=FBgn0003557,FBtr0077822; dbxref=FlyBase:FBpp0077495,FlyBase_Annotation_IDs:CG4244-PB,GB_protein:AAF51312.1,REFSEQ:NP_476753,GB_protein:AAF51312; MD5=da2af6c478426b1d5220d2121b41684b; length=949; release=r6.09; species=…	16.0	14	0.112	DIETIDPEFYNSLIWVK+GEEGLDYGGVSR+LDLPPYK+LQIQPVAGQQNGNPPVQAVNPSVVSDAAAGR+SGELVAILNGLK+STQAPPVWEQQQQQSQNQQQPLR+TQGQEVSLINEGPLPPGWEIR+TTFEDPRPGAPK+VPVGGFAELMGSNGPQR
159	FBpp0074075|FBgn0261609|CG9946-PA|eIF-2alpha-PA FBpp0309768|FBgn0261609|CG9946-PB|eIF-2alpha-PB	1.0000	FBpp0074075 type=protein; loc=X:complement(join(16446185..16446879,16445555..16445885)); ID=FBpp0074075; name=eIF-2alpha-PA; parent=FBgn0261609,FBtr0074300; dbxref=FlyBase:FBpp0074075,FlyBase_Annotation_IDs:CG9946-PA,GB_protein:AAF48615.1,REFSEQ:NP_573130,GB_protein:AAF48615,FlyMine:FBpp0074075,modMine:FBpp0074075; MD5=e3f0b632583d5204c5d718cb0d2136ca; length=341; release=r6.09; species=Dmel;;FBp…	35.5	14	0.111	AEAENAQVAGDDDEEDGADQEGMQFDPEKEFNHK+ALEVAIEHIR+EVLLSNIK+GLELSTEELPIR+HVADILGFEGNEK+INLIAPPLYVMTTSTTK+LEDLYQK+LVTAIDEADLAR+TVAYDIFK
93	FBpp0072159|FBgn0034975|CG11290-PA|enok-PA FBpp0309997|FBgn0034975|CG11290-PB|enok-PB	1.0000	FBpp0072159 type=protein; loc=2R:join(24099881..24100743,24100803..24100886,24100947..24105690,24105755..24106939); ID=FBpp0072159; name=enok-PA; parent=FBgn0034975,FBtr0072250; dbxref=GB_protein:AAF47164.2,FlyBase:FBpp0072159,FlyBase_Annotation_IDs:CG11290-PA,REFSEQ:NP_523838,GB_protein:AAF47164,FlyMine:FBpp0072159,modMine:FBpp0072159; MD5=2f658ca3a4f3bd1ad11af9842b4caf7a; length=2291; release=r…	6.9	13	0.104	AVDAGFLIQEGK+DLQAAQPSEALQK+EEGQLGTPEKPLSDLGR+FHEDIVAEK+KVPASLSSRK+NPIDIFVK+SIENYIQK+SQILQGGYLASQETR+SVVLEYLYK+TLFSDVASYNTEDVK+VPVSSSLGGPPTAGNNDQR+VQLLEEIER+YNSEEKPMAIAQEPK
813a	FBpp0081570|FBgn0051352|CG31352-PA|Unc-115a-PA FBpp0081572|FBgn0260463|CG31332-PC|Unc-115b-PC FBpp0081573|FBgn0260463|CG31332-PA|Unc-115b-PA FBpp0289791|FBgn0051352|CG31352-PB|Unc-115a-PB FBpp0289792|FBgn0051352|CG31352-PC|Unc-115a-PC FBpp0292158|FBgn0260463|CG31332-PE|Unc-115b-PE FBpp0310681|FBgn0051352|CG31352-PG|Unc-115a-PG	1.0000	FBpp0081570 type=protein; loc=3R:complement(join(9704945..9704948,9699051..9699361,9698318..9698989,9697908..9697964,9697208..9697761,9696966..9697139,9696600..9696739,9696422..9696507,9695587..9695653,9695282..9695523,9695110..9695223)); ID=FBpp0081570; name=Unc-115a-PA; parent=FBgn0051352,FBtr0082092; dbxref=GB_protein:AAF54427.3,FlyBase:FBpp0081570,FlyBase_Annotation_IDs:CG31352-PA,GB_protein:…	18.4	13	0.105	ALMGGDLPASSTYSGALSYHYPQAGLIR+DDFPAPPYPYTDPER+IYTYSYLTDAPHYLR+QATGGGVSSPAPPAESPTR+SLGNAPSYNAIHSYR+SPGMNNEEPIELSHYPAAK+TPSFNGSLYSSSR+TTTLPYIR+TVSPGLILR
738a	FBpp0071429|FBgn0052675|CG32675-PA|Tango5-PA FBpp0071430|FBgn0052675|CG32675-PC|Tango5-PC FBpp0289796|FBgn0052675|CG32675-PD|Tango5-PD FBpp0306533|FBgn0052675|CG32675-PE|Tango5-PE FBpp0312071|FBgn0052675|CG32675-PF|Tango5-PF	1.0000	FBpp0071429 type=protein; loc=X:complement(join(10761915..10762411,10761578..10761859,10761203..10761509,10760486..10760992)); ID=FBpp0071429; name=Tango5-PA; parent=FBgn0052675,FBtr0071500; dbxref=FlyBase:FBpp0071429,FlyBase_Annotation_IDs:CG32675-PA,GB_protein:AAF46618.1,REFSEQ:NP_727444,GB_protein:AAF46618,FlyMine:FBpp0071429,modMine:FBpp0071429; MD5=8babf19666b481df000f1ca6725bb405; length=53…	17.2	13	0.103	AVDLLATLPVLGHK+GAAGATTGAGDSGNLLSR+LSGYDPEDAEELAEFEALNAK+SPLLTITNINSHSQK+TLSGSSMQETGSSATSLLAAGGK
709	FBpp0290421|FBgn0033919|CG8547-PC|CG8547-PC FBpp0290422|FBgn0033919|CG8547-PD|CG8547-PD FBpp0308989|FBgn0033919|CG8547-PE|CG8547-PE	1.0000	FBpp0290421 type=protein; loc=2R:complement(join(14264129..14264197,14263864..14264063,14263590..14263795,14262475..14263529,14261980..14262171,14261786..14261920)); ID=FBpp0290421; name=CG8547-PC; parent=FBgn0033919,FBtr0301203; dbxref=REFSEQ:NP_610947,GB_protein:AAF58267,FlyBase:FBpp0290421,FlyBase_Annotation_IDs:CG8547-PC; MD5=f4fd64d4c5e1a5cd924060777d99b23a; length=618; release=r6.09; specie…	29.8	13	0.105	EIETAVASPNQQHVPSVNK+ELQDIALGDGILPAPGTK+ETETSNTVNSIHGPPNGGPYEPGLPQSAPLK+GPDYGSPSPFPVDGVEYPVNSNPPQR+SSYQYSSSGDNNVSYQGK+TINNNVELLPATSSTHQTLTSGTTIDK+TYTYEIPATGPGSNTSTINR+VDDLMQSFGTTTDHVDR+VDIETPVR
672	FBpp0088565|FBgn0040227|CG10161-PB|eIF-3p66-PB	1.0000	FBpp0088565 type=protein; loc=3R:join(23680191..23680389,23680512..23681147,23681217..23681509,23681586..23682140); ID=FBpp0088565; name=eIF-3p66-PB; parent=FBgn0040227,FBtr0089622; dbxref=FlyBase:FBpp0088565,FlyBase_Annotation_IDs:CG10161-PB,GB_protein:AAF56158.1,REFSEQ:NP_524463,GB_protein:AAF56158,FlyMine:FBpp0088565,modMine:FBpp0088565; MD5=6cb344c89e8f05537062d0d2a0a3426a; length=560; releas…	21.1	13	0.096	ADWASIEEMDFPR+DVPYQPFSK+FEESNPFISEDEDIQVASVGYR+GAVLANELR+IVHTVTTTDDPVIR+LSLPNIK+NLAIEATFINHNFSQQVLK+SNYSWDIVIEK+WTVQAVLAGSDQLK
565	FBpp0085841|FBgn0050122|CG30122-PB|CG30122-PB FBpp0290145|FBgn0050122|CG30122-PC|CG30122-PC FBpp0290146|FBgn0050122|CG30122-PD|CG30122-PD	1.0000	FBpp0085841 type=protein; loc=2R:complement(join(18638819..18638960,18637847..18638617,18636888..18637739,18636340..18636821,18636143..18636271,18634770..18634941,18633426..18634285,18633192..18633363,18633054..18633124,18632822..18632986)); ID=FBpp0085841; name=CG30122-PB; parent=FBgn0050122,FBtr0086660; dbxref=GB_protein:AAF57660.2,FlyBase:FBpp0085841,FlyBase_Annotation_IDs:CG30122-PB,REFSEQ:NP…	12.5	13	0.106	AYVEGGAGDGENAPVTPSR+LSEESVPENSHYFR+NFILDQTNVYASAQR+SILGEEGALFPHIVTK+SQTTEDEYEDVVPEPR+SSETAAVSNGDAAAEQANDEK+TAEETEPAAKPEDQPPER+TVPEDEPTIEENK+YELIGPDAFISK+YGNNTAVGGGYDQYK
536	FBpp0085054|FBgn0028646|CG2139-PC|aralar1-PC FBpp0085055|FBgn0028646|CG2139-PB|aralar1-PB FBpp0085056|FBgn0028646|CG2139-PA|aralar1-PA FBpp0085057|FBgn0028646|CG2139-PD|aralar1-PD FBpp0297541|FBgn0028646|CG2139-PE|aralar1-PE FBpp0303322|FBgn0028646|CG2139-PF|aralar1-PF	1.0000	FBpp0085054 type=protein; loc=3R:complement(join(30455651..30455716,30449807..30449959,30449046..30449208,30448896..30448987,30448635..30448829,30448346..30448569,30447412..30447578,30447230..30447348,30446564..30447173,30446205..30446503)); ID=FBpp0085054; name=aralar1-PC; parent=FBgn0028646,FBtr0085692; dbxref=FlyBase:FBpp0085054,FlyBase_Annotation_IDs:CG2139-PC,GB_protein:AAF57048.1,REFSEQ:NP_…	21.9	13	0.096	AAVPLLAGVESK+DGYNHPLTLLAAGAIAGVPAASLVTPADVIK+DNLVSVTEGHK+GNGTVSYADFADVVQK+IDYSDLSNIAPEHYTK+IPFSLDGPFIK+LFYVDFGGTQPK+LQVAGEIASGSK+LTVNDLVR+SAFIQVLESSYR+TAFQLFDR
533	FBpp0084973|FBgn0039730|CG7903-PA|CG7903-PA FBpp0306761|FBgn0039730|CG7903-PB|CG7903-PB	1.0000	FBpp0084973 type=protein; loc=3R:complement(join(29995150..29995158,29994793..29995078,29994148..29994739,29993873..29994088,29993762..29993813)); ID=FBpp0084973; name=CG7903-PA; parent=FBgn0039730,FBtr0085608; dbxref=FlyBase:FBpp0084973,FlyBase_Annotation_IDs:CG7903-PA,GB_protein:AAF56982.2,REFSEQ:NP_651755,GB_protein:AAF56982,FlyMine:FBpp0084973,modMine:FBpp0084973; MD5=e646456e2b34df695a24723b…	30.4	13	0.094	GFALPVEHQQQQMGFGR+GFFNGGGGGFNDR+GGGNNSDFQGGSSSSGGGGSVNQR+GPPNNESSNQGQGFR+GQPIVVEAGRPK+NHNQNGINAYHSEFPPLGSGGGGPGQR+VFVGSLPR
515	FBpp0084616|FBgn0039555|CG12261-PA|mRpS22-PA	1.0000	FBpp0084616 type=protein; loc=3R:27917002..27918183; ID=FBpp0084616; name=mRpS22-PA; parent=FBgn0039555,FBtr0085247; dbxref=FlyBase:FBpp0084616,FlyBase_Annotation_IDs:CG12261-PA,GB_protein:AAF56757.1,REFSEQ:NP_524537,GB_protein:AAF56757,FlyMine:FBpp0084616,modMine:FBpp0084616; MD5=3acafbf1a373b6a3c0c4f2183622e224; length=393; release=r6.09; species=Dmel;	29.5	13	0.108	DYLHNAVELIALSYK+FVFTDITFGR+LHATPAESALAELR+LHNIPVEYQATLTELGK+LLVQYEPHEPEFHNISAR+LMLFQGLK+MFALEELLAK+MNQLYFPLEGR+TEHDFAADEISLK
464	FBpp0082833|FBgn0266053|CG5208-PA|Patr-1-PA FBpp0308299|FBgn0266053|CG5208-PB|Patr-1-PB	1.0000	FBpp0082833 type=protein; loc=3R:join(17043650..17043688,17043859..17044672,17044903..17046431,17046549..17046794,17046851..17047129); ID=FBpp0082833; name=Patr-1-PA; parent=FBgn0266053,FBtr0083392; dbxref=FlyBase:FBpp0082833,FlyBase_Annotation_IDs:CG5208-PA,GB_protein:AAF55382.1,REFSEQ:NP_650592,GB_protein:AAF55382,FlyMine:FBpp0082833,modMine:FBpp0082833; MD5=93aebe7e3b799b9593031e8096fb765b; le…	17.7	13	0.104	AAEAANPQTMNPQLK+GHAQLILVQLGNK+HANPLSSAPSSSGSTPAPLNAPFR+IAALEQLEMANK+IIDADIMSGESNAAAEANATSSSK+LDALLALITEAR+LDDMDLSSFTTDSEAGGLSNR+LQYGSVTAPR+LVQEIQQNHPLLQQAAVVR+RPAESSGNTDFADQGNGAFLR
327	FBpp0078971|FBgn0086451|CG10805-PA|l(2)k09022-PA	1.0000	FBpp0078971 type=protein; loc=2L:join(6854246..6855414,6855527..6855789,6855850..6859560,6859625..6860772); ID=FBpp0078971; name=l(2)k09022-PA; parent=FBgn0086451,FBtr0079343; dbxref=FlyBase:FBpp0078971,FlyBase_Annotation_IDs:CG10805-PA,GB_protein:AAF52447.2,REFSEQ:NP_609079,GB_protein:AAF52447,FlyMine:FBpp0078971,modMine:FBpp0078971; MD5=4894d304efab97e131c18257ebb0adaa; length=2096; release=r6.…	8.2	13	0.094	IELVVQSLR+ILLGSDFVSK+LAAPQSSVTLADAR+LADVWSAVAQGVEVR+LIVESATNSDNDSIFLASHR+LPLYATLFR+LSVQLENPQLLQDK+LTYFLLTNR+TGVQELETILGESVQK+TITAGEDNQNIK+TLAYVGVLNGALEAASETPSLEK+TTFQAWYSTYLEK+VPFLAELK
265	FBpp0077251|FBgn0053123|CG33123-PA|CG33123-PA FBpp0311704|FBgn0053123|CG33123-PB|CG33123-PB	1.0000	FBpp0077251 type=protein; loc=2L:complement(join(3514530..3514532,3513542..3514377,3512903..3513474,3512385..3512843,3511088..3512328,3510589..3511026)); ID=FBpp0077251; name=CG33123-PA; parent=FBgn0053123,FBtr0077562; dbxref=FlyBase:FBpp0077251,FlyBase_Annotation_IDs:CG33123-PA,GB_protein:AAF51096.2,REFSEQ:NP_787968,GB_protein:AAF51096,FlyMine:FBpp0077251,modMine:FBpp0077251; MD5=2fba414c292f111…	14.1	13	0.103	GTGVVTSVPSDSPDDYAALVDLQK+LVDANEADVYYEPEK+NTLDLDVLEIK+QVLISNLEYLK+SDGNFLTLTEAVDK+SFYDGVMLVGAFAGR+SSGEGVGPQEYTLIK+TFITTDANPYFDSFVR+TFNDQVFLSELNLK+VLAEVTGQDLLGVPLSAPLTK+VVYSLPMLSIK
258	FBpp0076918|FBgn0015527|CG1685-PA|peng-PA	1.0000	FBpp0076918 type=protein; loc=X:complement(join(21349306..21349751,21348002..21348704,21347531..21347933,21346957..21347432,21346564..21346749)); ID=FBpp0076918; name=peng-PA; parent=FBgn0015527,FBtr0077223; dbxref=FlyBase:FBpp0076918,FlyBase_Annotation_IDs:CG1685-PA,GB_protein:AAF50828.1,REFSEQ:NP_523429,GB_protein:AAF50828,FlyMine:FBpp0076918,modMine:FBpp0076918; MD5=d8ce9ec6c87c036ad1c5eb75f66…	17.0	13	0.103	ASILGSVK+EGTPFSQQLLQNLSSDVLK+GPANVANTASPLK+ISADAAGPQPQDK+LAGHSIGSGLLDSMYQSATPNQR+LVDSLYGHIVR+QEFYGDLYR+SLSQILADR+TVEEGLAFGK+VLNVGDTISK
175	FBpp0074549|FBgn0027291|CG12233-PA|l(1)G0156-PA FBpp0300338|FBgn0027291|CG12233-PC|l(1)G0156-PC FBpp0307649|FBgn0027291|CG12233-PD|l(1)G0156-PD	1.0000	FBpp0074549 type=protein; loc=X:complement(join(19521673..19521699,19520660..19520827,19519904..19520298,19519696..19519831,19519287..19519625)); ID=FBpp0074549; name=l(1)G0156-PA; parent=FBgn0027291,FBtr0074780; dbxref=FlyBase:FBpp0074549,FlyBase_Annotation_IDs:CG12233-PA,GB_protein:AAN09496.1,REFSEQ:NP_573388,GB_protein:AAN09496,FlyMine:FBpp0074549,modMine:FBpp0074549; MD5=b20de9f2881c026d8971c…	37.0	13	0.094	ENTEGEYSGIEHEIVDGVVQSIK+FGIPQAAIDSVNTNK+FPEIQFEEK+IFTAANVPIEWEAVDVTPVR+IGLKGPLMTPVGKGHR+SLNLALR+TLYDDVDVVTIR+VAEYAFQYAK+VTLIPGDGIGPEISAAVQK
119	FBpp0072957|FBgn0035422|CG12740-PB|RpL28-PB FBpp0072959|FBgn0035422|CG12740-PA|RpL28-PA FBpp0072960|FBgn0035422|CG12740-PD|RpL28-PD FBpp0291506|FBgn0035422|CG12740-PE|RpL28-PE FBpp0291507|FBgn0035422|CG12740-PF|RpL28-PF FBpp0297522|FBgn0035422|CG12740-PG|RpL28-PG	1.0000	FBpp0072957 type=protein; loc=3L:complement(join(3221882..3221974,3221467..3221709,3221185..3221283)); ID=FBpp0072957; name=RpL28-PB; parent=FBgn0035422,FBtr0073095; dbxref=FlyBase:FBpp0072957,FlyBase_Annotation_IDs:CG12740-PB,GB_protein:AAF47742.1,REFSEQ:NP_728839,GB_protein:AAF47742; MD5=89d2a7c6ad0e9f3059192b9b5c0bc76b; length=144; release=r6.09; species=Dmel;;FBpp0072959 type=protein; loc=3L:…	36.1	13	0.098	DLTQAALR+GFTAVLKK+KGFTAVLK+KPFSTEPNNLASVSSYR+NNNAFLLK+TLGVVPAADK+TLGVVPAADKK
116	FBpp0072909|FBgn0035424|CG11505-PA|CG11505-PA FBpp0072910|FBgn0035424|CG11505-PB|CG11505-PB FBpp0300406|FBgn0035424|CG11505-PD|CG11505-PD	1.0000	FBpp0072909 type=protein; loc=3L:join(3226891..3227705,3227775..3228024,3228092..3228466,3228622..3229192,3229253..3229779,3229912..3231796,3231909..3232051); ID=FBpp0072909; name=CG11505-PA; parent=FBgn0035424,FBtr0073045; dbxref=FlyBase:FBpp0072909,FlyBase_Annotation_IDs:CG11505-PA,GB_protein:AAF47745.1,REFSEQ:NP_728843,GB_protein:AAF47745,FlyMine:FBpp0072909,modMine:FBpp0072909; MD5=b6e0c36af6…	12.2	13	0.106	DEEGGINYSPGGR+ENLANDTYLLSQMDSDQYVPIYTVAR+LTNDINLITEVLR+LTSPPTANVFDPAGAGGATVSYAAAQQPR+MDLVFGDPAVVVAAVEK+QMLATQLEYYFSR+QQQHYGSATEHNTNANIGLGASGNR+QTLHQQQQQAPQQHQVLSSSVESAGGDEQR+SVATSTSTENLSAAATASK
111	FBpp0072768|FBgn0035336|CG9004-PA|CG9004-PA	1.0000	FBpp0072768 type=protein; loc=3L:join(2373796..2374675,2374729..2376413); ID=FBpp0072768; name=CG9004-PA; parent=FBgn0035336,FBtr0072890; dbxref=FlyBase:FBpp0072768,FlyBase_Annotation_IDs:CG9004-PA,GB_protein:AAF47640.1,REFSEQ:NP_647717,GB_protein:AAF47640,FlyMine:FBpp0072768,modMine:FBpp0072768; MD5=cbddc1149c8ec393ecc3d2ebd4b9c3e0; length=854; release=r6.09; species=Dmel;	13.9	13	0.106	DAEGNILPDPVELEASAAGQK+FMVDILNAVK+IAAGIEELYMK+IINPDEIPK+LIQEALLGYTR+LPQYDPELAENLR+SANGGFADQLLELAR+VAAAAEALAAQSQLGK+VQSQIASAPLELK
103	FBpp0072468|FBgn0265574|CG6905-PA|Cdc5-PA FBpp0289951|FBgn0265574|CG6905-PB|Cdc5-PB	1.0000	FBpp0072468 type=protein; loc=3L:complement(join(361084..361128,360749..361014,359245..360689,358497..359185)); ID=FBpp0072468; name=Cdc5-PA; parent=FBgn0265574,FBtr0072569; dbxref=FlyBase:FBpp0072468,FlyBase_Annotation_IDs:CG6905-PA,GB_protein:AAF47383.2,REFSEQ:NP_612033,GB_protein:AAF47383,FlyMine:FBpp0072468,modMine:FBpp0072468; MD5=58a45ad9bdf9ee68179b06f4254c13d1; length=814; release=r6.09; …	19.2	13	0.101	AASIATPNTVIATPFR+ANPYEDISQQELAK+DGLSTLPAPR+EIAGESGIETTDALLADYSITPQVAATPR+FLGEQEAIAVPR+GAGGATGVVNTPAYVR+GIDYNAEIPFEK+IETNSEPAVEDQADVDAR+NDYEIVVPEQEESER+QNLTEQQQAEELIK
845a	FBpp0085314|FBgn0032987|CG12775-PA|RpL21-PA FBpp0303728|FBgn0032987|CG12775-PB|RpL21-PB FBpp0311640|FBgn0032987|CG12775-PC|RpL21-PC	1.0000	FBpp0085314 type=protein; loc=2L:complement(22247226..22247705); ID=FBpp0085314; name=RpL21-PA; parent=FBgn0032987,FBtr0085961; dbxref=GB_protein:AAF57259.1,FlyBase:FBpp0085314,FlyBase_Annotation_IDs:CG12775-PA,REFSEQ:NP_610144,GB_protein:AAF57259,FlyMine:FBpp0085314,modMine:FBpp0085314; MD5=b2e4b76ae2c566ebe381be45fdd2f9a9; length=159; release=r6.09; species=Dmel;;FBpp0303728 type=protein; loc=2…	37.1	12	0.096	GQWVSLK+HGVIPLSTYMR+IFNVTQHAVGVIVNK+IFNVTQHAVGVIVNKR+IGDIVDIK+KLEEPIALAPIPYEFIA
9	FBpp0070150|FBgn0002579|CG7622-PA|RpL36-PA FBpp0070151|FBgn0002579|CG7622-PB|RpL36-PB FBpp0070152|FBgn0002579|CG7622-PD|RpL36-PD FBpp0070153|FBgn0002579|CG7622-PC|RpL36-PC FBpp0311481|FBgn0002579|CG7622-PE|RpL36-PE	1.0000	FBpp0070150 type=protein; loc=X:complement(join(628751..628873,628462..628686)); ID=FBpp0070150; name=RpL36-PA; parent=FBgn0002579,FBtr0070155; dbxref=FlyBase:FBpp0070150,FlyBase_Annotation_IDs:CG7622-PA,GB_protein:AAN09019.1,REFSEQ:NP_476629,GB_protein:AAN09019,FlyMine:FBpp0070150,modMine:FBpp0070150; MD5=07d6ac80b0a55f89b7db46bd5820d6f9; length=115; release=r6.09; species=Dmel;;FBpp0070151 type…	27.8	12	0.090	EELSNILTQLR+EVVGHAPYEK+KREELSNILTQLR+REELSNILTQLR+YELAIGLNK
790a	FBpp0076806|FBgn0260936|CG5505-PD|scny-PD FBpp0076807|FBgn0260936|CG5505-PB|scny-PB FBpp0076809|FBgn0260936|CG5505-PC|scny-PC	1.0000	FBpp0076806 type=protein; loc=3L:join(5769603..5769933,5771618..5772375,5772433..5774076,5775189..5775572); ID=FBpp0076806; name=scny-PD; parent=FBgn0260936,FBtr0077100; dbxref=FlyBase:FBpp0076806,FlyBase_Annotation_IDs:CG5505-PD,GB_protein:AAN12107.1,REFSEQ:NP_729092,GB_protein:AAN12107,FlyMine:FBpp0076806,modMine:FBpp0076806; MD5=b9767adec8c02e55733ef4339d1a6e80; length=1038; release=r6.09; spe…	16.0	12	0.085	ELLVDAR+ETTPLGQIFGGYLR+GNNASNSTPGYNPFQEYEGQK+HLSAGGGFSR+KADSLEDAFEGHFSR+LTNGHSTTPVPAATVSSPSPTR+NDEVDAIEDDVDVVVVEGSPVK+SQAAQAQPLTYR+TDAIDEIFK+TLLATQSNQSAVRPFLIYSK
734a	FBpp0070586|FBgn0029686|CG2941-PA|CG2941-PA FBpp0311755|FBgn0029686|CG2941-PB|CG2941-PB	1.0000	FBpp0070586 type=protein; loc=X:join(3936822..3936939,3936993..3939155,3939215..3939669); ID=FBpp0070586; name=CG2941-PA; parent=FBgn0029686,FBtr0070613; dbxref=FlyBase:FBpp0070586,FlyBase_Annotation_IDs:CG2941-PA,GB_protein:AAF45908.2,REFSEQ:NP_570086,GB_protein:AAF45908,FlyMine:FBpp0070586,modMine:FBpp0070586; MD5=92e2307c3e136ba8fbc775c7b4e47336; length=911; release=r6.09; species=Dmel;;FBpp03…	14.6	12	0.095	DEQNVTQGFNFK+DFWIIYLK+EYLIAFR+FFNQLDYNK+FGINIQEQQAAK+FIEPMNLPSLQLILK+GTAELNALEK+LENGDDAPAVK+LLTQSSAQEANDLFNK+QILNGLYTSAR+QISLGESNLITR+WDLATFEDFR
721	FBpp0300162|FBgn0051601|CG31601-PB|CG31601-PB FBpp0300802|FBgn0051601|CG31601-PC|CG31601-PC	1.0000	FBpp0300162 type=protein; loc=2L:complement(join(22043537..22043687,22043347..22043466,22043247..22043283,22043102..22043193,22042402..22043042,22042107..22042347,22040790..22041688)); ID=FBpp0300162; name=CG31601-PB; parent=FBgn0051601,FBtr0307507; dbxref=REFSEQ:NP_001246130,GB_protein:AFH03804,FlyBase:FBpp0300162,FlyBase_Annotation_IDs:CG31601-PB; MD5=da77db1db6afd48008d96ab0fdc4c763; length=72…	12.9	12	0.092	APLLPTPTISELLAEQK+HDPVESVDLEDGELFGEDNEVSSNTIK+NIYIGATQYK+NPGNLYFNLENTQLEGDDEK+NSSSLLGILIK+RNPGNLYFNLENTQLEGDDEK+YLLMQLLR
670	FBpp0088490|FBgn0264855|CG4260-PA|AP-2alpha-PA FBpp0088945|FBgn0264855|CG4260-PB|AP-2alpha-PB	1.0000	FBpp0088490 type=protein; loc=2L:complement(join(413396..413459,412447..412658,411782..412237,411129..411718,410127..411060,409790..410073,409532..409736,409388..409465)); ID=FBpp0088490; name=AP-2alpha-PA; parent=FBgn0264855,FBtr0089488; dbxref=FlyBase:FBpp0088490,FlyBase_Annotation_IDs:CG4260-PA,GB_protein:AAF56103.2,REFSEQ:NP_476819,GB_protein:AAF56103,FlyMine:FBpp0088490,modMine:FBpp0088490; …	12.6	12	0.090	AAQPLDLPGAR+ESSILAVLK+FFEPTEMNAESFFAR+FINLFPEIR+LLQNYNPVTEEAGVR+LNETLETILNK+QSAALCLLR+SPAPLTSAAQNNALVNNSHSK+VGGYILGEFGNLIAGDSR
560	FBpp0085688|FBgn0261456|CG11228-PA|hpo-PA FBpp0304253|FBgn0261456|CG11228-PB|hpo-PB	1.0000	FBpp0085688 type=protein; loc=2R:complement(join(19495461..19496748,19494682..19495403)); ID=FBpp0085688; name=hpo-PA; parent=FBgn0261456,FBtr0086500; dbxref=FlyBase:FBpp0085688,FlyBase_Annotation_IDs:CG11228-PA,GB_protein:AAF57543.2,REFSEQ:NP_611427,GB_protein:AAF57543,FlyMine:FBpp0085688,modMine:FBpp0085688; MD5=4450e9daeb2a8b636773c7b11142555f; length=669; release=r6.09; species=Dmel;;FBpp0304…	17.8	12	0.095	ATATELLEHEFIR+FGEYQQSSASDATMIAHAEQGVDEGTLGPGGLR+FLTFDDLNQR+LADFGVAGQLTDTMAK+LGEGSYGSVYK+LSEESLLQPPEK+LVPVESDLHEIIK+WSTEFIDFVSK
535	FBpp0085020|FBgn0082582|CG1539-PE|tmod-PE FBpp0085021|FBgn0082582|CG1539-PD|tmod-PD FBpp0085022|FBgn0082582|CG1539-PF|tmod-PF FBpp0085023|FBgn0082582|CG1539-PC|tmod-PC FBpp0085024|FBgn0082582|CG1539-PA|tmod-PA FBpp0085025|FBgn0082582|CG1539-PB|tmod-PB FBpp0112393|FBgn0082582|CG1539-PG|tmod-PG FBpp0291320|FBgn0082582|CG1539-PH|tmod-PH FBpp0291321|FBgn0082582|CG1539-PI|tmod-PI FBpp0291322|FBgn00825…	1.0000	FBpp0085020 type=protein; loc=3R:join(30533286..30533507,30571809..30571961,30572023..30572535,30572599..30572850,30572925..30573072,30577179..30577210); ID=FBpp0085020; name=tmod-PE; parent=FBgn0082582,FBtr0085658; dbxref=FlyBase:FBpp0085020,FlyBase_Annotation_IDs:CG1539-PE,GB_protein:AAN14242.1,REFSEQ:NP_733383,GB_protein:AAN14242; MD5=e996c3da52b1d24c82bcb8c88ff492f4; length=439; release=r6.09…	30.2	12	0.098	EVDPDDNFLPPDQR+GQPVGLGWDGITK+IEMEITDLVEK+LFPMDPPNNTDVEESIK+LFPMDPPNNTDVEESIKR+LIDLNLNNIK+QAIETPDQPEFEPFVQGK+TALLLAAAIEK+VLNVETNFISPPVIVK
47	FBpp0071102|FBgn0029999|CG1575-PA|CG1575-PA FBpp0308752|FBgn0029999|CG1575-PB|CG1575-PB	1.0000	FBpp0071102 type=protein; loc=X:8117124..8119037; ID=FBpp0071102; name=CG1575-PA; parent=FBgn0029999,FBtr0071151; dbxref=FlyBase:FBpp0071102,FlyBase_Annotation_IDs:CG1575-PA,GB_protein:AAF46322.1,REFSEQ:NP_572440,GB_protein:AAF46322,FlyMine:FBpp0071102,modMine:FBpp0071102; MD5=c3fcfc4b42b9091824401268b56a049e; length=637; release=r6.09; species=Dmel;;FBpp0308752 type=protein; loc=X:8117124..81190…	18.1	12	0.089	ALLFENATSLMK+FFPTPVER+FLLNFLDK+FPYQQIPLATK+LNSLSPEQQLSLVASLR+LQITGDIEGQEK+LQQILSTLVTSK+SAPEIVSHLDK+SASTIIGNFIDMISR+VLNLFYYAR
405	FBpp0080825|FBgn0003732|CG10223-PA|Top2-PA FBpp0304598|FBgn0003732|CG10223-PB|Top2-PB	1.0000	FBpp0080825 type=protein; loc=2L:complement(join(19451728..19452285,19451247..19451670,19448143..19451180,19447738..19448061)); ID=FBpp0080825; name=Top2-PA; parent=FBgn0003732,FBtr0081287; dbxref=GB_protein:AAF53802.2,FlyBase:FBpp0080825,FlyBase_Annotation_IDs:CG10223-PA,REFSEQ:NP_476760,GB_protein:AAF53802,FlyMine:FBpp0080825,modMine:FBpp0080825; MD5=44a7e3677ef6ad5222f7811934e0e1c9; length=144…	10.4	12	0.092	DFLVGQLTAQADR+DLYGVFPLR+EISFVPGLYK+GFQQVSFVNSIATYK+IFDEILVNAADNK+KAMCDELLKR+LIYHPLDDPLLDYQVDDGQK+SIPSLVDGLKPGQR+SLAVSGLGVIGR+SMGGGAGAGDVFPDPDGEPVEFK+YIFTIMSPLTR
360	FBpp0079578|FBgn0032217|CG4972-PA|CG4972-PA	1.0000	FBpp0079578 type=protein; loc=2L:join(10314914..10315073,10315345..10315423,10315489..10315957,10316192..10316374,10316439..10316867,10316932..10317297); ID=FBpp0079578; name=CG4972-PA; parent=FBgn0032217,FBtr0079988; dbxref=FlyBase:FBpp0079578,FlyBase_Annotation_IDs:CG4972-PA,GB_protein:AAF52909.2,REFSEQ:NP_609378,GB_protein:AAF52909,FlyMine:FBpp0079578,modMine:FBpp0079578; MD5=3bcf5b5da320cf9e0…	28.2	12	0.097	DPEFMFYNENEVK+EENILPYFGVK+FLLSDAGVLLNFQGSK+IIAEALASFMYK+IPIIHGELIPNQLALKPTESVADGQK+LTDLSIHDFDK+QGAGGLILMLPANILNLDPETK+TSISNFFK+VDPTSSIFEGQLAIK+YHINVGGGSIAANK+YPSFTLSSVK
313	FBpp0078633|FBgn0031657|CG3756-PA|CG3756-PA	1.0000	FBpp0078633 type=protein; loc=2L:join(4969085..4969224,4969285..4970146); ID=FBpp0078633; name=CG3756-PA; parent=FBgn0031657,FBtr0078994; dbxref=FlyBase:FBpp0078633,FlyBase_Annotation_IDs:CG3756-PA,GB_protein:AAF52185.1,REFSEQ:NP_608885,GB_protein:AAF52185,FlyMine:FBpp0078633,modMine:FBpp0078633; MD5=37789b8c40f59327a400171776c519e2; length=333; release=r6.09; species=Dmel;	35.1	12	0.092	ALIDEIEAE+EPLLYMEEYR+FSPVATATYR+LMLSDVPSMAIEK+MGLLPLR+QDPQDYGLADDVFSVQAFK+TEESTEAGTEQDTLEFELK+VYIYNNTSIIQDEVLAHR+YPQLNDAVTLAR
311	FBpp0078606|FBgn0015331|CG14637-PA|abs-PA	1.0000	FBpp0078606 type=protein; loc=3R:4233129..4234988; ID=FBpp0078606; name=abs-PA; parent=FBgn0015331,FBtr0078967; dbxref=FlyBase:FBpp0078606,FlyBase_Annotation_IDs:CG14637-PA,GB_protein:AAF52165.1,REFSEQ:NP_524220,GB_protein:AAF52165,FlyMine:FBpp0078606,modMine:FBpp0078606; MD5=cf1e3436858801b79fb1ade7dc19643c; length=619; release=r6.09; species=Dmel;	17.6	12	0.100	AGAASMNVTQQVEYVK+GIQYEQPIK+HLLIEGK+ILVEGETPSPPIR+IVQLVSETAQPK+NPTPIQVQGLPTVLAGR+SALVKPVTINVGR+TAPPVLIFAEK+TTEQSVLLDLK
253	FBpp0076856|FBgn0035608|CG10630-PA|blanks-PA	1.0000	FBpp0076856 type=protein; loc=3L:complement(join(5498728..5498848,5497706..5498559)); ID=FBpp0076856; name=blanks-PA; parent=FBgn0035608,FBtr0077152; dbxref=FlyBase:FBpp0076856,FlyBase_Annotation_IDs:CG10630-PA,GB_protein:AAF50777.1,REFSEQ:NP_647966,GB_protein:AAF50777,FlyMine:FBpp0076856,modMine:FBpp0076856; MD5=e9b170756e9c2deb9380c5aac03f605f; length=324; release=r6.09; species=Dmel;	28.4	12	0.095	ALIPNPSAEEDAVAVIPLADNLK+ALQEILTTK+DALMVLNELK+GVTVDNMQIK+SLESDEDDILEK+SSDVITDDATNGRK+TDDIDVATLYNDLK
239	FBpp0076460|FBgn0262716|CG7558-PA|Arp3-PA FBpp0306212|FBgn0262716|CG7558-PB|Arp3-PB	1.0000	FBpp0076460 type=protein; loc=3L:complement(join(8115682..8115725,8115408..8115588,8115030..8115344,8114257..8114793,8114113..8114196,8113956..8114051)); ID=FBpp0076460; name=Arp3-PA; parent=FBgn0262716,FBtr0076737; dbxref=FlyBase:FBpp0076460,FlyBase_Annotation_IDs:CG7558-PA,GB_protein:AAF50488.1,REFSEQ:NP_523968,GB_protein:AAF50488,FlyMine:FBpp0076460,modMine:FBpp0076460; MD5=ddf317cc31cb4aa1759…	22.7	12	0.099	AEPEDHYFLLTEPPLNTPENR+APFNVDVGYER+EPQFIIPSAIAIK+EREVGIPPEQSLETAK+EVGIPPEQSLETAK+LGFAGNKEPQFIIPSAIAIK+NFSGVNTVTK+RPLYNNIVLSGGSTMFK
222	FBpp0075969|FBgn0052075|CG32075-PA|CG32075-PA FBpp0297066|FBgn0052075|CG32075-PB|CG32075-PB	1.0000	FBpp0075969 type=protein; loc=3L:complement(join(11064521..11064660,11063462..11064461,11063187..11063401,11062903..11063123,11062774..11062823)); ID=FBpp0075969; name=CG32075-PA; parent=FBgn0052075,FBtr0076240; dbxref=FlyBase:FBpp0075969,FlyBase_Annotation_IDs:CG32075-PA,GB_protein:AAN11895.1,REFSEQ:NP_648428,GB_protein:AAN11895,FlyMine:FBpp0075969,modMine:FBpp0075969; MD5=211cc4ddce8929eb727713…	23.5	12	0.096	AELDLNDK+DLLDIYTK+DTLEFNTTYK+ELGLQSFIVDLR+FLEQAAQSK+GLLPLADPPYTK+IQDTYASAFTR+LKPADFATLNTDK+LLAVQGYIEK+MLETFGMLFR+VDAFSNYSAPILK+VVPVTPPPNVK
220	FBpp0075754|FBgn0036258|CG5642-PA|CG5642-PA	1.0000	FBpp0075754 type=protein; loc=3L:complement(join(12145956..12145988,12144772..12145250,12143745..12144717,12143551..12143685)); ID=FBpp0075754; name=CG5642-PA; parent=FBgn0036258,FBtr0076022; dbxref=FlyBase:FBpp0075754,FlyBase_Annotation_IDs:CG5642-PA,GB_protein:AAF49952.1,REFSEQ:NP_648553,GB_protein:AAF49952,FlyMine:FBpp0075754,modMine:FBpp0075754; MD5=2d6fc2eeccd40d5d11351a6b24b74340; length=53…	17.1	12	0.100	GPSGLEGTFK+LASFIDPNASEDDVSK+LYTTLPLTK+MLGYFSLVGLLR+QLEAISQGVDPQTVAGDFGK+TFSDILLYIQR+VFLILYK+YGDFFVR
187	FBpp0074709|FBgn0010417|CG32211-PA|Taf6-PA FBpp0305470|FBgn0010417|CG32211-PB|Taf6-PB	1.0000	FBpp0074709 type=protein; loc=3L:join(19599160..19600044,19600107..19600276,19600334..19600789,19600910..19601219); ID=FBpp0074709; name=Taf6-PA; parent=FBgn0010417,FBtr0074941; dbxref=GB_protein:AAF49139.2,FlyBase:FBpp0074709,FlyBase_Annotation_IDs:CG32211-PA,REFSEQ:NP_524161,GB_protein:AAF49139,FlyMine:FBpp0074709,modMine:FBpp0074709; MD5=390a32b35746666b0daed379a2a68f6f; length=606; release=r6…	32.6	12	0.093	DSQLLDSVNPVIK+EIDLGEITSTNSVK+FVIVTQNSPQQGQAK+GSSPHSVVLSAASNAASASNSNSSSSGSLLAAAQR+IEPHLLGTSISNTDK+IPLDLTLR+NAPASSIVTLSSNTINTAPITSAAQTATTIGR+NVEPQYGFVAK+QLCMRPELDNHWALR+THLSSLYGSIAGLSELGGEVIK+VIAESIGVGSLSDDAAK
168	FBpp0074348|FBgn0008635|CG6223-PA|betaCOP-PA	1.0000	FBpp0074348 type=protein; loc=X:complement(join(18383463..18385093,18382603..18383258,18382382..18382543,18382040..18382313,18381864..18381969,18381708..18381773)); ID=FBpp0074348; name=betaCOP-PA; parent=FBgn0008635,FBtr0074576; dbxref=FlyBase:FBpp0074348,FlyBase_Annotation_IDs:CG6223-PA,GB_protein:AAF48830.2,REFSEQ:NP_523400,GB_protein:AAF48830,FlyMine:FBpp0074348,modMine:FBpp0074348; MD5=33a7d…	15.1	12	0.095	ALIIEHLIEAFPQIK+DNQLGENVFESSLNQALAGSK+LKEPELLEPLMPAIR+NAVLAIFTIYK+SIFGENALANLSIEKPVDDPDSK+VLAAPDIEVR+VQPDDPVLFAQLSNGR+VTSDGTYATQSAYSLAPVAK+VTVNTSFTDLHEYLK
150	FBpp0073918|FBgn0030699|CG8578-PA|CG8578-PA FBpp0309111|FBgn0030699|CG8578-PB|CG8578-PB FBpp0312008|FBgn0030699|CG8578-PC|CG8578-PC	1.0000	FBpp0073918 type=protein; loc=X:join(15845382..15845468,15845642..15845926,15845984..15846347,15846409..15846567,15846957..15847141,15847203..15847313); ID=FBpp0073918; name=CG8578-PA; parent=FBgn0030699,FBtr0074104; dbxref=FlyBase:FBpp0073918,FlyBase_Annotation_IDs:CG8578-PA,GB_protein:AAF48525.2,REFSEQ:NP_573082,GB_protein:AAF48525,FlyMine:FBpp0073918,modMine:FBpp0073918; MD5=e51078d496eea70b66…	28.3	12	0.099	AEQEIANLQSSLAR+DSLIAEQGLLIVAVENADGSDAK+INAEDNALDQITK+LAYGGLLNVTR+LEEAETSNNHLLK+SLSQGSFGDENDYEAQR+VFDMQNSTAVGSETLSAHPVR
131	FBpp0073433|FBgn0030354|CG1559-PA|Upf1-PA FBpp0309612|FBgn0030354|CG1559-PB|Upf1-PB	1.0000	FBpp0073433 type=protein; loc=X:complement(join(11904744..11904911,11901349..11904681,11901238..11901279)); ID=FBpp0073433; name=Upf1-PA; parent=FBgn0030354,FBtr0073596; dbxref=FlyBase:FBpp0073433,FlyBase_Annotation_IDs:CG1559-PA,GB_protein:AAF48115.2,REFSEQ:NP_572767,GB_protein:AAF48115,FlyMine:FBpp0073433,modMine:FBpp0073433; MD5=0d1c3b90f9acbb265f6b829c72b870e6; length=1180; release=r6.09; spe…	10.8	12	0.095	AGLSQSLFER+AIQQQTGNFSPGNSGPGVTGVGVGR+DFTMPSTSQSQTQNDQLEIAQR+EAIDSPVSFLALHNQIR+NSVSNFIYSR+NVFVLGFIPAK+QGIGFLNDPR+TIAYFTLAK+VPDNFGDDVGLELK
99	FBpp0072312|FBgn0002607|CG2746-PA|RpL19-PA FBpp0089141|FBgn0002607|CG2746-PB|RpL19-PB	1.0000	FBpp0072312 type=protein; loc=2R:complement(join(24969469..24969473,24969118..24969224,24968552..24969051)); ID=FBpp0072312; name=RpL19-PA; parent=FBgn0002607,FBtr0072405; dbxref=FlyBase:FBpp0072312,FlyBase_Annotation_IDs:CG2746-PA,GB_protein:AAF47305.1,REFSEQ:NP_476631,GB_protein:AAF47305,FlyMine:FBpp0072312,modMine:FBpp0072312; MD5=fcdd38cc9f41bc412274951108e1b95c; length=203; release=r6.09; sp…	21.7	11	0.086	HLYHDLYMK+KQELIALHAK+QELIALHAK+VLMEYIHK+VWLDPNEINEIANTNSR
920b	FBpp0307483|FBgn0265003|CG44154-PD|koi-PD FBpp0307485|FBgn0265003|CG44154-PF|koi-PF	1.0000	FBpp0307483 type=protein; loc=2R:join(6811929..6812083,6812781..6813116,6813173..6813753,6814037..6814314); ID=FBpp0307483; name=koi-PD; parent=FBgn0265003,FBtr0335515; dbxref=REFSEQ:NP_724502,GB_protein:AAG22207,FlyBase:FBpp0307483,FlyBase_Annotation_IDs:CG44154-PD; MD5=17b1d6f3353b9e2f4bc11187e0caa5de; length=449; release=r6.09; species=Dmel;;FBpp0307485 type=protein; loc=2R:join(6811929..68120…	30.1	11	0.050	AFAQLTSDYSSDDMTPDAK+QLAPGIVAMPNMSR+QNSITATVTSILTK+SAAPNVQTIIEEHIVESSISK+SLSEYTFTLPELPK+SQLETTQNTLNSAQEK+VNYMVQQNPAQEEFIR+YTQQVNYDSADELDATFGQQK
920a	FBpp0307480|FBgn0265003|CG44154-PA|koi-PA FBpp0307482|FBgn0265003|CG44154-PC|koi-PC	1.0000	FBpp0307480 type=protein; loc=2R:join(6811929..6812083,6812781..6813116,6813173..6813753,6815060..6816559,6816617..6816729,6816793..6817005); ID=FBpp0307480; name=koi-PA; parent=FBgn0265003,FBtr0335512; dbxref=REFSEQ:NP_001260738,GB_protein:AGB93271,FlyBase:FBpp0307480,FlyBase_Annotation_IDs:CG44154-PA; MD5=b816c72334d7995ecbaa8dec94cfaa06; length=965; release=r6.09; species=Dmel;;FBpp0307482 typ…	13.6	11	0.049	AFAQLTSDYSSDDMTPDAK+LSLVEILGFK+QLAPGIVAMPNMSR+QNSITATVTSILTK+SAAPNVQTIIEEHIVESSISK+SQLETTQNTLNSAQEK+VNYMVQQNPAQEEFIR+YTQQVNYDSADELDATFGQQK
915a	FBpp0302537|FBgn0263740|CG43665-PB|eIF-2gamma-PB FBpp0307983|FBgn0263740|CG43665-PD|eIF-2gamma-PD	1.0000	FBpp0302537 type=protein; loc=3R:complement(join(15263282..15263347,15262547..15262721,15259450..15259686,15258510..15259383,15258367..15258442)); ID=FBpp0302537; name=eIF-2gamma-PB; parent=FBgn0263740,FBtr0310386; dbxref=FlyBase:FBpp0302537,FlyBase_Annotation_IDs:CG43665-PB,REFSEQ:NP_731993,GB_protein:AAF55153; MD5=ab5df4d5c73143be53d760bf73070cfe; length=475; release=r6.09; species=Dmel;;FBpp03…	27.2	11	0.090	FVQGTVAEGAPIIPISAQLK+GGVAGGSILSGVLK+IVSLFAEQNELQYAVPGGLIGVGTK+LIGWGQIFGGK+LTPLSPEVISR+NEILLVNIGSLSTGGR+QDLSNLDVSK+QILILQNK+VGQEIEVRPGVVTK
907a	FBpp0291856|FBgn0261556|CG42674-PE|CG42674-PE FBpp0304944|FBgn0261556|CG42674-PF|CG42674-PF	1.0000	FBpp0291856 type=protein; loc=3L:complement(join(20190658..20192274,20158480..20158668,20155901..20155998,20155733..20155827,20155538..20155659,20154901..20155278,20154611..20154838,20154204..20154548,20153469..20154144,20153164..20153335,20151572..20151890)); ID=FBpp0291856; name=CG42674-PE; parent=FBgn0261556,FBtr0302716; dbxref=FlyBase_Annotation_IDs:CG42674-PE,FlyBase:FBpp0291856,REFSEQ:NP_00…	13.3	11	0.083	FGGSATSGGTADSLGVR+IESYDVVDTNNEVLDK+IQSISMGATTLPGYENVPK+LLPSVSTEETSESGVAPGK+MATSTASTTATTAGGTGATTGLFATTGAPGSLGR+QSAQPFTSTPLEEVQSPAQR+RSNTLIASFK+SFIEPQLEQLSEETEK+SSMASLNSAFNLDTAYEHNLDR+TLDLLNQR+TPYIFTR
898a	FBpp0289629|FBgn0026147|CG16833-PD|CG16833-PD FBpp0289630|FBgn0026147|CG16833-PE|CG16833-PE FBpp0289631|FBgn0026147|CG16833-PF|CG16833-PF FBpp0289632|FBgn0026147|CG16833-PG|CG16833-PG FBpp0289633|FBgn0026147|CG16833-PH|CG16833-PH	1.0000	FBpp0289629 type=protein; loc=2L:join(10990185..10990783,10991059..10991885,10991970..10992320,10992374..10992731,10992798..10992922,10992995..10993434,10993503..10993673,10993743..10994021,10997335..10997400); ID=FBpp0289629; name=CG16833-PD; parent=FBgn0026147,FBtr0300400; dbxref=REFSEQ:NP_723642,GB_protein:AAN10770,FlyBase:FBpp0289629,FlyBase_Annotation_IDs:CG16833-PD; MD5=e17ba713e2eebe7a1585…	14.7	11	0.083	DSNDEETTPATPNTVK+DSNDEETTPATPNTVKEEIES+DSYDPVVVIDNGLEQVGVHR+LYINYLSR+MTENTVLDGSGDTLINNNNNELK+NEYVDAILNNLTPDDVR+QTVLLLEPEHK+TYIIPNDLGALR+VLLYSTQSPR
890a	FBpp0111616|FBgn0085446|CG34417-PD|CG34417-PD FBpp0111618|FBgn0085446|CG34417-PF|CG34417-PF FBpp0111619|FBgn0085446|CG34417-PH|CG34417-PH FBpp0290538|FBgn0085446|CG34417-PI|CG34417-PI FBpp0290539|FBgn0085446|CG34417-PJ|CG34417-PJ FBpp0292303|FBgn0085446|CG34417-PK|CG34417-PK FBpp0292304|FBgn0085446|CG34417-PL|CG34417-PL FBpp0307650|FBgn0085446|CG34417-PM|CG34417-PM FBpp0307651|FBgn0085446|CG34417…	1.0000	FBpp0111616 type=protein; loc=X:join(6543104..6543160,6551906..6552293,6552639..6554771,6554909..6555259,6555866..6561550,6561626..6562159,6562225..6562364,6576790..6576957,6577037..6577112,6585693..6585785,6585848..6585950,6586957..6587104,6588067..6588218,6588304..6588427); ID=FBpp0111616; name=CG34417-PD; parent=FBgn0085446,FBtr0112704; dbxref=FlyBase:FBpp0111616,FlyBase_Annotation_IDs:CG34417…	4.9	11	0.085	AGGSVTTTTTTITTK+ELIYSSNADELAAIK+FSTETTSETVEEYDDR+FSTETTSETVEEYDDRDQPTSR+IIETQVEHPNAPSHSTPR+QPVEEDFSTHGFPSVR+QTNNQTHNQTR+TIETEVVGDDYQEPQR+TQLQETVVFGDETSGR+VEQVDSTTPIAPGK+VVSSSSTVEYGDEPR
887a	FBpp0089381|FBgn0262734|CG4429-PC|Rbp2-PC FBpp0310225|FBgn0262734|CG4429-PD|Rbp2-PD	1.0000	FBpp0089381 type=protein; loc=X:join(16448698..16448729,16449874..16450179,16450314..16450600,16451275..16451559,16451919..16452085); ID=FBpp0089381; name=Rbp2-PC; parent=FBgn0262734,FBtr0074281; dbxref=FlyBase:FBpp0089381,GB_protein:AAS65388.1,FlyBase_Annotation_IDs:CG4429-PC,REFSEQ:NP_996487,GB_protein:AAS65388,FlyMine:FBpp0089381,modMine:FBpp0089381; MD5=1bf201b76d62d5e347f56ee1af7f9515; lengt…	15.9	11	0.088	GSYIDSYGGHNDR+IFQDFEVK+IKLDDLSAPLR+LDDLSAPLR+QSASIFGNAKPR+TIAAPINAVAETK
91	FBpp0072135|FBgn0025352|CG4581-PA|Thiolase-PA	1.0000	FBpp0072135 type=protein; loc=2R:complement(join(23868462..23868525,23868053..23868212,23867820..23867994,23866753..23867763)); ID=FBpp0072135; name=Thiolase-PA; parent=FBgn0025352,FBtr0072226; dbxref=FlyBase:FBpp0072135,FlyBase_Annotation_IDs:CG4581-PA,GB_protein:AAF47083.1,REFSEQ:NP_477378,GB_protein:AAF47083,FlyMine:FBpp0072135,modMine:FBpp0072135; MD5=4c65024f55cc2ed72c1614ca8501ff36; length=…	20.0	11	0.092	EAALAAGFSNK+ELIDYIVYGSVIQEVK+GYFTDLVPFK+HSLLSLLQK+LASAFNVSR+NSQNIVLVDGVR+TPFLTSGTTYSK+VSGVDQIVDK+VSGVDQIVDKDNGIR
866a	FBpp0087479|FBgn0261014|CG2331-PA|TER94-PA	1.0000	FBpp0087479 type=protein; loc=2R:join(9989287..9989303,9990471..9990573,9990660..9992696,9992763..9992917,9992984..9993077); ID=FBpp0087479; name=TER94-PA; parent=FBgn0261014,FBtr0088391; dbxref=FlyBase:FBpp0087479,FlyBase_Annotation_IDs:CG2331-PA,GB_protein:AAF58863.1,REFSEQ:NP_477369,GB_protein:AAF58863,FlyMine:FBpp0087479,modMine:FBpp0087479; MD5=9ced7266152b9fad83a07959689b317f; length=801; r…	18.7	11	0.087	EIDIGIPDATGR+ELQELVQYPVEHPDK+ETVVEVPNTTWTDIGGLESVK+EVDLTYIAK+FLKFGMQPSRGVLFYGPPGCGK+GEDLATAILK+KYEMFAQTLQQSR+LDQLIYIPLPDDK+LIVEEAQNDDNSVVSLSQAK+VINQILTEMDGMGAK
87	FBpp0072120|FBgn0263006|CG3725-PG|SERCA-PG FBpp0072121|FBgn0263006|CG3725-PE|SERCA-PE FBpp0072122|FBgn0263006|CG3725-PB|SERCA-PB FBpp0072123|FBgn0263006|CG3725-PD|SERCA-PD FBpp0072124|FBgn0263006|CG3725-PA|SERCA-PA FBpp0072125|FBgn0263006|CG3725-PH|SERCA-PH FBpp0072126|FBgn0263006|CG3725-PC|SERCA-PC FBpp0072127|FBgn0263006|CG3725-PF|SERCA-PF FBpp0309946|FBgn0263006|CG3725-PI|SERCA-PI	1.0000	FBpp0072120 type=protein; loc=2R:complement(join(23932667..23932784,23932574..23932591,23932406..23932488,23930158..23932329,23929983..23930098,23929682..23929918,23929500..23929617,23929231..23929431)); ID=FBpp0072120; name=SERCA-PG; parent=FBgn0263006,FBtr0072211; dbxref=FlyBase:FBpp0072120,GB_protein:AAM68281.1,FlyBase_Annotation_IDs:CG3725-PG,REFSEQ:NP_726386,GB_protein:AAM68281; MD5=b5943523…	14.1	11	0.089	AEIGIAMGSGTAVAK+EFTLEFSR+FSIPVVLLDETLK+GVVIGTGLSTAIGK+IDQSILTGESVSVIK+ILALTGQYGTGR+ITHIYSTTLR+KAEIGIAMGSGTAVAK+LDEFGEQLSK+TGTLTTNQMSVSR+TVEQSLNFFGTDPER+VGEATETALIVLAEK
829c	FBpp0076890|FBgn0020369|CG1489-PA|Rpt6-PA	1.0000	FBpp0076890 type=protein; loc=X:join(21316178..21316195,21316259..21316403,21316549..21317603); ID=FBpp0076890; name=Rpt6-PA; parent=FBgn0020369,FBtr0077189; dbxref=FlyBase:FBpp0076890,FlyBase_Annotation_IDs:CG1489-PA,GB_protein:AAF50835.1,REFSEQ:NP_608447,GB_protein:AAF50835,FlyMine:FBpp0076890,modMine:FBpp0076890; MD5=22dd41c30e0d27414c18eaf70afa7fdf; length=405; release=r6.09; species=Dmel;	23.2	11	0.077	EELQLLQEQGSYVGEVVKPMDK+EVIELPVK+FVVDLDK+GVILYGPPGTGK+IAELMPGASGAEVK+IDILDPALLRPGR+TMLELLNQLDGFEATK+VPDSTYEMVGGLDK
829b	FBpp0083906|FBgn0015282|CG5289-PA|Rpt2-PA FBpp0311982|FBgn0015282|CG5289-PB|Rpt2-PB	1.0000	FBpp0083906 type=protein; loc=3R:complement(join(23931324..23931326,23929946..23931262)); ID=FBpp0083906; name=Rpt2-PA; parent=FBgn0015282,FBtr0084520; dbxref=FlyBase:FBpp0083906,FlyBase_Annotation_IDs:CG5289-PA,GB_protein:AAF56205.1,REFSEQ:NP_524469,GB_protein:AAF56205,FlyMine:FBpp0083906,modMine:FBpp0083906; MD5=8bbd76fd6feaf70fff47dd693733abbe; length=439; release=r6.09; species=Dmel;;FBpp0311…	31.0	11	0.071	APQETYADIGGLDTQIQEIK+AVANQTSATFLR+ESVELPLTHPEYYEEMGIKPPK+GVILYGPPGTGK+IEFPLPDEK+MTLAEDVNLSELIMAK+TMLELLNQLDGFDSR+VAEEHAPSIVFIDEIDAVGTK+VVGSELIQK
811b	FBpp0086252|FBgn0003274|CG4918-PA|RpLP2-PA	1.0000	FBpp0086252 type=protein; loc=2R:16586223..16586564; ID=FBpp0086252; name=RpLP2-PA; parent=FBgn0003274,FBtr0087105; dbxref=FlyBase:FBpp0086252,FlyBase_Annotation_IDs:CG4918-PA,GB_protein:AAF57979.1,REFSEQ:NP_523764,GB_protein:AAF57979,FlyMine:FBpp0086252,modMine:FBpp0086252; MD5=b28d6b4fec46edabc2fa2ec06e21105f; length=113; release=r6.09; species=Dmel;	29.2	11	0.080	ILSSVGVEVDAER+SIDDLIK+YVAAYLLAVLGGK
798a	FBpp0079565|FBgn0004419|CG4916-PA|me31B-PA	1.0000	FBpp0079565 type=protein; loc=2L:join(10239536..10239585,10240492..10240591,10240680..10241058,10241133..10241780,10241846..10242048); ID=FBpp0079565; name=me31B-PA; parent=FBgn0004419,FBtr0079975; dbxref=FlyBase:FBpp0079565,FlyBase_Annotation_IDs:CG4916-PA,GB_protein:AAF52881.2,REFSEQ:NP_523533,GB_protein:AAF52881,FlyMine:FBpp0079565,modMine:FBpp0079565; MD5=13bbcdb1c57fa984e14b75f6806749fc; len…	23.7	11	0.087	DPQILLFSATFPLTVK+DYIQALVMVPTR+ELGTEIKPIPK+ELLMGIFEK+GIINDLQIAGNTSDDMGWK+GVTQYYAFVQER+GWERPSPIQEAAIPIALSGK+VQLIIATPGR
793a	FBpp0077813|FBgn0025683|CG3164-PB|CG3164-PB FBpp0099791|FBgn0025683|CG3164-PD|CG3164-PD	1.0000	FBpp0077813 type=protein; loc=2L:complement(join(128800..128983,126110..126227,125077..125266,124087..124920,123856..124024,123694..123794,123129..123629)); ID=FBpp0077813; name=CG3164-PB; parent=FBgn0025683,FBtr0078154; dbxref=FlyBase_Annotation_IDs:CG3164-PB,FlyBase:FBpp0077813,GB_protein:AAF51548.2,REFSEQ:NP_608494,GB_protein:AAF51548; MD5=d5405d0e8d6c2d01363456a5b7c64d8e; length=698; release=…	19.3	11	0.089	AQIVPAQPK+EGNVSSALVTTNER+LGTAGAGQLK+NDNANLLNDNR+RPAVDLAFHNLTYR+SGELTAIMGPSGAGK+STLLNILSGYK+TSSIEGSVTMNGAER+YEDNLTLNNGLLNGMVNDIVK+YGFEGTALATYGYGR
774a	FBpp0074833|FBgn0036825|CG6846-PA|RpL26-PA FBpp0305858|FBgn0036825|CG6846-PB|RpL26-PB FBpp0312574|FBgn0036825|CG6846-PC|RpL26-PC	1.0000	FBpp0074833 type=protein; loc=3L:18899320..18899769; ID=FBpp0074833; name=RpL26-PA; parent=FBgn0036825,FBtr0075066; dbxref=FlyBase:FBpp0074833,FlyBase_Annotation_IDs:CG6846-PA,GB_protein:AAF49215.1,REFSEQ:NP_649070,GB_protein:AAF49215,FlyMine:FBpp0074833,modMine:FBpp0074833; MD5=fc887ba6bfe903798c48d38d79bdb0a7; length=149; release=r6.09; species=Dmel;;FBpp0305858 type=protein; loc=3L:18899320..1…	41.6	11	0.089	DDEVQVIR+ENANGTNVYVGIHPSK+FVVYVEK+LMSAPLSK+QNPFVSSSR+RDDEVQVIR+YTEETAAQPMETA
760a	FBpp0073766|FBgn0264078|CG32593-PA|Flo2-PA FBpp0073768|FBgn0264078|CG32593-PE|Flo2-PE FBpp0303247|FBgn0264078|CG32593-PI|Flo2-PI FBpp0303248|FBgn0264078|CG32593-PJ|Flo2-PJ FBpp0303249|FBgn0264078|CG32593-PK|Flo2-PK FBpp0312521|FBgn0264078|CG32593-PM|Flo2-PM	1.0000	FBpp0073766 type=protein; loc=X:join(14840971..14841019,14924226..14924413,14925646..14925684,14926766..14926874,14930747..14931314,14931802..14931985,14932048..14932227); ID=FBpp0073766; name=Flo2-PA; parent=FBgn0264078,FBtr0073949; dbxref=FlyBase:FBpp0073766,FlyBase_Annotation_IDs:CG32593-PA,GB_protein:AAF48407.2,REFSEQ:NP_727797,GB_protein:AAF48407,FlyMine:FBpp0073766,modMine:FBpp0073766; MD5=…	28.3	11	0.091	ADELLGTASEQFLGK+AESQLAYELQAAK+ANFDQEINTAK+DVYDDVQYLASLGK+IGSAEAHAIELVGK+LPAEAEAFR+LVAQLPPSINALTGVDLSK+QIEIESQEVQR+QYGDAAIMNIVLESLPK
733a	FBpp0070561|FBgn0029672|CG2875-PA|CG2875-PA	1.0000	FBpp0070561 type=protein; loc=X:complement(join(3573368..3573505,3572595..3573303,3572003..3572532,3571823..3571939)); ID=FBpp0070561; name=CG2875-PA; parent=FBgn0029672,FBtr0070586; dbxref=FlyBase:FBpp0070561,FlyBase_Annotation_IDs:CG2875-PA,GB_protein:AAF45883.1,REFSEQ:NP_570069,GB_protein:AAF45883,FlyMine:FBpp0070561,modMine:FBpp0070561; MD5=4e2132b246b4798fe60988756cb279a8; length=497; releas…	26.0	11	0.086	AMNFLSIVNLLDMGK+ANSLLNAEQVDIK+ASHAVDEVSDPYNQTETDPVK+GFVQLLK+GMLETLINSDTTPTTALANYGK+HVVPEVANAAR+NLDVLEITLTQLK+QNITYPDVYEK+SEAINSSLWEITLLQK
717	FBpp0293413|FBgn0262534|CG43088-PA|CG43088-PA	1.0000	FBpp0293413 type=protein; loc=X:join(14702358..14702563,14702618..14703044,14703103..14703558); ID=FBpp0293413; name=CG43088-PA; parent=FBgn0262534,FBtr0304873; dbxref=REFSEQ:NP_001245670,GB_protein:AFH07384,FlyBase:FBpp0293413,FlyBase_Annotation_IDs:CG43088-PA,modMine:FBpp0293413; MD5=fb7cafa51ec96fa8684ca86d1960221f; length=362; release=r6.09; species=Dmel;	17.1	11	0.090	ERDEIAQSL+FIPLLQK+ISGIPLSLR+NAEIGTYQHTFNLR+NMVEQTIEVLK+YSQESFVLTPYK
706	FBpp0289967|FBgn0037655|CG11984-PD|CG11984-PD FBpp0289968|FBgn0037655|CG11984-PE|CG11984-PE FBpp0289969|FBgn0037655|CG11984-PF|CG11984-PF FBpp0289970|FBgn0037655|CG11984-PG|CG11984-PG FBpp0289971|FBgn0037655|CG11984-PH|CG11984-PH FBpp0289972|FBgn0037655|CG11984-PI|CG11984-PI	1.0000	FBpp0289967 type=protein; loc=3R:complement(join(9013316..9013331,9012837..9013261,9012045..9012305,9011674..9011949,9011363..9011604,9010673..9011252)); ID=FBpp0289967; name=CG11984-PD; parent=FBgn0037655,FBtr0300743; dbxref=REFSEQ:NP_731305,GB_protein:AAF54324,FlyBase:FBpp0289967,FlyBase_Annotation_IDs:CG11984-PD; MD5=19d6a7df1ddfc927b5b7784a3f763578; length=599; release=r6.09; species=Dmel;;FB…	20.0	11	0.087	ANTTQTSGTGGLGGAGATAAPGGGASGAGTKPTADR+ELISFLDEPSAIR+KANTTQTSGTGGLGGAGATAAPGGGASGAGTKPTADR+QNASAATAAGNTNQIPDTR+SGRPPPGEMATGSQQPQQQQQSTANPAASQQK+SNMHFSSSSGLSALSPSGR
685	FBpp0099787|FBgn0086690|CG33957-PC|Plp-PC FBpp0297119|FBgn0086690|CG33957-PD|Plp-PD FBpp0297121|FBgn0086690|CG33957-PF|Plp-PF FBpp0306064|FBgn0086690|CG33957-PG|Plp-PG FBpp0306065|FBgn0086690|CG33957-PH|Plp-PH FBpp0306066|FBgn0086690|CG33957-PJ|Plp-PJ FBpp0306067|FBgn0086690|CG33957-PK|Plp-PK FBpp0306068|FBgn0086690|CG33957-PL|Plp-PL FBpp0306069|FBgn0086690|CG33957-PM|Plp-PM FBpp0306070|FBgn00866…	1.0000	FBpp0099787 type=protein; loc=3L:complement(join(15071980..15072033,15069932..15070633,15067678..15069833,15067502..15067612,15066672..15066978)); ID=FBpp0099787; name=Plp-PC; parent=FBgn0086690,FBtr0099993; dbxref=FlyBase_Annotation_IDs:CG33957-PC,FlyBase:FBpp0099787,GB_protein:AAZ83990.1,REFSEQ:NP_001027573,GB_protein:AAZ83990,FlyMine:FBpp0099787,modMine:FBpp0099787; MD5=396d36d08d31e7ca0763cd3…	9.3	11	0.079	EINALLAENTQENR+ELLNQLEALR+ELNYSAQLDSNILK+LAHSTDDNVPAQFMQK+LTLEGYQASEQLALQNLR+QYSVDEIAQQVEK+TLSDIGSITEFPEPDVER
667	FBpp0088431|FBgn0038535|CG18212-PF|alt-PF FBpp0088432|FBgn0038535|CG18212-PE|alt-PE FBpp0088433|FBgn0038535|CG18212-PG|alt-PG FBpp0088434|FBgn0038535|CG18212-PA|alt-PA FBpp0088435|FBgn0038535|CG18212-PD|alt-PD FBpp0088963|FBgn0038535|CG18212-PB|alt-PB FBpp0307032|FBgn0038535|CG18212-PH|alt-PH FBpp0307033|FBgn0038535|CG18212-PI|alt-PI	1.0000	FBpp0088431 type=protein; loc=3R:complement(join(17676837..17678120,17676087..17676749,17675075..17675533,17674889..17675011)); ID=FBpp0088431; name=alt-PF; parent=FBgn0038535,FBtr0089412; dbxref=FlyBase:FBpp0088431,FlyBase_Annotation_IDs:CG18212-PF,GB_protein:AAF55454.1,REFSEQ:NP_732259,GB_protein:AAF55454,FlyMine:FBpp0088431,modMine:FBpp0088431; MD5=9dd87b34f94cb91919334a386aae0abd; length=842;…	18.5	11	0.090	EQELAALNQELSSLNDK+LLAEEQEASIGIQAK+NETVAVKPAANAEETPTLNNFETK+NEVIQQQAQQLQALELQR+QANALQSQLQEAQQR+QANSQDLVQLQHLQQDLAHK+QELSAVQQTQSELQR+QNNSIFELEQR+TAGILVNK+VVAVETEAPVVTK
645	FBpp0087704|FBgn0086656|CG8055-PA|shrb-PA	1.0000	FBpp0087704 type=protein; loc=2R:complement(join(9143620..9143797,9143059..9143236,9142717..9143000,9142615..9142655)); ID=FBpp0087704; name=shrb-PA; parent=FBgn0086656,FBtr0088623; dbxref=FlyBase:FBpp0087704,FlyBase_Annotation_IDs:CG8055-PA,GB_protein:AAF58977.2,REFSEQ:NP_610462,GB_protein:AAF58977,FlyMine:FBpp0087704,modMine:FBpp0087704; MD5=99a6da738faeb6a43409910b700b35da; length=226; release…	49.6	11	0.085	EALESANTNTAVLTTMK+EIIGIPEPTPTLPEAPTEDLPEK+EISDAISNPVAFGADLDDEDLER+ELDELEQENFDK+EVAPTTGEAIQK+IEDELNIAR+QLQQIDGTLSTIEMQR
606	FBpp0086736|FBgn0033886|CG13349-PA|Rpn13-PA FBpp0086737|FBgn0033886|CG13349-PB|Rpn13-PB FBpp0112987|FBgn0033886|CG13349-PF|Rpn13-PF	1.0000	FBpp0086736 type=protein; loc=2R:complement(join(13959568..13960088,13959205..13959398,13958645..13959099)); ID=FBpp0086736; name=Rpn13-PA; parent=FBgn0033886,FBtr0087610; dbxref=GB_protein:AAF58312.1,FlyBase:FBpp0086736,FlyBase_Annotation_IDs:CG13349-PA,REFSEQ:NP_610917,GB_protein:AAF58312,FlyMine:FBpp0086736,modMine:FBpp0086736; MD5=fc07f5d055821428f9a70a7ef39a2131; length=389; release=r6.09; s…	23.4	11	0.057	ASDPETPTSVAR+NTSSSGGGGASALQTPENVSVPR+QSGLGSSSNSSNLVEFR+SSSNVNSQVGEGAGSSVDADAPGR+VEDDLIVFPDDFEYK
555	FBpp0085555|FBgn0000615|CG8994-PA|exu-PA FBpp0085556|FBgn0000615|CG8994-PB|exu-PB FBpp0085557|FBgn0000615|CG8994-PC|exu-PC FBpp0291491|FBgn0000615|CG8994-PD|exu-PD	1.0000	FBpp0085555 type=protein; loc=2R:complement(join(20670201..20670350,20669979..20670131,20668600..20669895)); ID=FBpp0085555; name=exu-PA; parent=FBgn0000615,FBtr0086242; dbxref=FlyBase:FBpp0085555,FlyBase_Annotation_IDs:CG8994-PA,GB_protein:AAF57429.1,REFSEQ:NP_725995,GB_protein:AAF57429; MD5=5cdf9a47a88011b6e9d7e40cc9ba6872; length=532; release=r6.09; species=Dmel;;FBpp0085556 type=protein; loc=…	15.0	11	0.088	AGPSSDGIVLIYHEER+ELFDGNASVR+FIPYMILESLK+NIEGLDIALQSIGR+QSLGATPNGLK+SFANSINLAK+VISIGFYR
417	FBpp0081324|FBgn0037573|CG7483-PA|eIF4AIII-PA	1.0000	FBpp0081324 type=protein; loc=3R:join(8313338..8313470,8313531..8313897,8313953..8314144,8314206..8314713); ID=FBpp0081324; name=eIF4AIII-PA; parent=FBgn0037573,FBtr0081834; dbxref=FlyBase:FBpp0081324,FlyBase_Annotation_IDs:CG7483-PA,GB_protein:AAF54221.1,REFSEQ:NP_649788,GB_protein:AAF54221,FlyMine:FBpp0081324,modMine:FBpp0081324; MD5=4f16f87bb2db6e9762ded7d42dd01615; length=399; release=r6.09; …	19.3	11	0.089	ELAVQIQK+FMTDPIR+GIYAYGFEKPSAIQQR+KLDYGQHIVSGTPGR+LDYGQHIVSGTPGR+MLVLDEADEMLNK+QFFVAVER+RDELTLEGIK
355	FBpp0079520|FBgn0043456|CG4747-PA|CG4747-PA FBpp0292905|FBgn0043456|CG4747-PB|CG4747-PB FBpp0310306|FBgn0043456|CG4747-PC|CG4747-PC	1.0000	FBpp0079520 type=protein; loc=2L:join(10004047..10004126,10004535..10004571,10005424..10005506,10005568..10006417,10006475..10006585,10006908..10007178,10007255..10007341,10007414..10007503,10007567..10007766); ID=FBpp0079520; name=CG4747-PA; parent=FBgn0043456,FBtr0079930; dbxref=FlyBase:FBpp0079520,FlyBase_Annotation_IDs:CG4747-PA,GB_protein:AAF52846.3,REFSEQ:NP_609336,GB_protein:AAF52846,FlyMi…	19.9	11	0.082	AYVEMSTIDPDTSLDIGEGIK+DVSGEALQDADEASSTPTGR+LGYSEHDSSAVFVR+LSLSGGDTTEK+RAPNAIALLDRPVVTRPEAQVIDMSSR+VETDALLASIAAK+YIDDPAEVDEQVNK
346	FBpp0079419|FBgn0002973|CG3779-PB|numb-PB FBpp0079420|FBgn0002973|CG3779-PA|numb-PA FBpp0308609|FBgn0002973|CG3779-PD|numb-PD	1.0000	FBpp0079419 type=protein; loc=2L:join(9460547..9460753,9460938..9462278); ID=FBpp0079419; name=numb-PB; parent=FBgn0002973,FBtr0079821; dbxref=FlyBase:FBpp0079419,FlyBase_Annotation_IDs:CG3779-PB,GB_protein:AAN10693.1,REFSEQ:NP_723460,GB_protein:AAN10693,FlyMine:FBpp0079419,modMine:FBpp0079419; MD5=396c70e73bc3d6f9e004ec04acee8155; length=515; release=r6.09; species=Dmel;;FBpp0079420 type=protein…	27.4	11	0.089	AFLTAAAGNPMQTPLR+AQTLASGTGAAVGGGGPDDPFDAEWVANVAAAK+GLIVDQTIEK+LAMATVGTNER+LSTIGSQSPFK+QLSPDLPIPSTAR+QVQHVHSYAPPTAQVTPR+SINQNIIAAEK+VASTTPTYQTLHSQSPSR
30	FBpp0070611|FBgn0026083|CG4857-PB|tyf-PB FBpp0290153|FBgn0026083|CG4857-PC|tyf-PC FBpp0290346|FBgn0026083|CG4857-PF|tyf-PF FBpp0293709|FBgn0026083|CG4857-PG|tyf-PG FBpp0293710|FBgn0026083|CG4857-PH|tyf-PH FBpp0293711|FBgn0026083|CG4857-PI|tyf-PI FBpp0293712|FBgn0026083|CG4857-PJ|tyf-PJ FBpp0293713|FBgn0026083|CG4857-PK|tyf-PK FBpp0293714|FBgn0026083|CG4857-PL|tyf-PL FBpp0293715|FBgn0026083|CG4857…	1.0000	FBpp0070611 type=protein; loc=X:join(4118418..4119017,4120296..4120424,4120502..4121236,4121454..4121930,4122064..4125787,4125924..4125994); ID=FBpp0070611; name=tyf-PB; parent=FBgn0026083,FBtr0070643; dbxref=FlyBase:FBpp0070611,FlyBase_Annotation_IDs:CG4857-PB,GB_protein:AAF45924.1,REFSEQ:NP_572152,GB_protein:AAF45924,FlyMine:FBpp0070611,modMine:FBpp0070611; MD5=41faf710cde41fdb6958158e39f0b44b;…	8.0	11	0.079	AVTMDDAAVAAAAVTGGNLQR+EGGSLPSSVNFEPASSAMEAK+FLIDALNDTPLEAR+FLIDALNDTPLEARYTGAGK+NTTTVDVESVAGYR+QNNNAAAPISYADIAR+QQAQPSTEAAGGSFSGSVGNK+SELATTSAAAAAAATAAATQR
271	FBpp0077525|FBgn0031390|CG31671-PA|tho2-PA FBpp0290874|FBgn0031390|CG31671-PB|tho2-PB FBpp0306851|FBgn0031390|CG31671-PC|tho2-PC	1.0000	FBpp0077525 type=protein; loc=2L:complement(join(2144805..2145031,2144457..2144625,2144119..2144366,2143920..2144053,2143449..2143849,2142642..2143391,2142191..2142580,2141785..2142132,2141129..2141722,2140380..2141070,2139728..2140312,2139630..2139673,2137984..2138158,2137883..2137926,2137669..2137794)); ID=FBpp0077525; name=tho2-PA; parent=FBgn0031390,FBtr0077853; dbxref=FlyBase:FBpp0077525,Fly…	7.3	11	0.086	APGGAAPFYNSEQK+ERLEIDTLQEAGIVK+GEGNNVTLVSTATSTASNNER+HAFVQLVK+LEIDTLQEAGIVK+LPEQAVVLQEPIAR+SLDLLILR+SVTGAQDGVGGGDAAATADNR+VSNQFSEANDHVGYENYR
267	FBpp0077353|FBgn0031493|CG3605-PA|CG3605-PA FBpp0307457|FBgn0031493|CG3605-PB|CG3605-PB	1.0000	FBpp0077353 type=protein; loc=2L:complement(join(3029064..3029087,3028366..3029006,3027339..3028308,3027038..3027282,3026605..3026974)); ID=FBpp0077353; name=CG3605-PA; parent=FBgn0031493,FBtr0077669; dbxref=FlyBase:FBpp0077353,FlyBase_Annotation_IDs:CG3605-PA,GB_protein:AAF51159.2,REFSEQ:NP_608739,GB_protein:AAF51159,FlyMine:FBpp0077353,modMine:FBpp0077353; MD5=f37b077a251b4c71f9403ecf648bf00f; …	18.3	11	0.088	AGEANDENVTIEYVPEK+ALEDVLALK+EGIVELALDPSELDLDNDAMAQR+GIEKPPFDLPAFIK+HQIEFAR+IEAEMEDNETPVLYQVLPEK+IGASMMGSTHVYDVSGSGANK+ITIADLAPMYR+QQQLAQAEENEPEAK
214	FBpp0075448|FBgn0029148|CG5258-PA|NHP2-PA FBpp0305289|FBgn0029148|CG5258-PB|NHP2-PB	1.0000	FBpp0075448 type=protein; loc=3L:complement(join(14801840..14802090,14801548..14801779)); ID=FBpp0075448; name=NHP2-PA; parent=FBgn0029148,FBtr0075698; dbxref=FlyBase:FBpp0075448,FlyBase_Annotation_IDs:CG5258-PA,GB_protein:AAF49701.1,REFSEQ:NP_651965,GB_protein:AAF49701,FlyMine:FBpp0075448,modMine:FBpp0075448; MD5=abda22110bd2ce4ff1b62397e2edb16d; length=160; release=r6.09; species=Dmel;;FBpp0305…	42.5	11	0.087	ADLGAAMGVK+EELSALNIPV+GIPYTYTPSR+QNEEYKDLYDEVK+SEDADESVVASGDVTIK+SEDADESVVASGDVTIKEEESYDDK
152	FBpp0073943|FBgn0030720|CG8939-PA|CG8939-PA	1.0000	FBpp0073943 type=protein; loc=X:join(15997124..15998984,15999046..15999638); ID=FBpp0073943; name=CG8939-PA; parent=FBgn0030720,FBtr0074138; dbxref=FlyBase:FBpp0073943,FlyBase_Annotation_IDs:CG8939-PA,GB_protein:AAF48557.1,REFSEQ:NP_573099,GB_protein:AAF48557,FlyMine:FBpp0073943,modMine:FBpp0073943; MD5=c150e2baa3e928286bbd98dd739084c6; length=817; release=r6.09; species=Dmel;	13.0	11	0.088	ADVVLHDGAPNVGR+AENALAALQGIGSIR+GDDGPVEEMEHEIFDLK+GVAVLGESTLTPDANEEVVQGK+LSENEMALGALLTR+YAFNDENVPVWFK+YVFEELDLDAK
877a	FBpp0088394|FBgn0283521|CG12052-PJ|lola-PJ	1.0000	FBpp0088394 type=protein; loc=2R:complement(join(10533576..10533749,10533118..10533511,10532181..10532894,10532039..10532119,10497179..10498089)); ID=FBpp0088394; name=lola-PJ; parent=FBgn0283521,FBtr0089360; dbxref=FlyBase_Annotation_IDs:CG12052-PJ,FlyBase:FBpp0088394,GB_protein:AAF58779.3,REFSEQ:NP_788310,GB_protein:AAF58779,FlyMine:FBpp0088394,modMine:FBpp0088394; MD5=bd448fe06b329fc947f8ead31…	12.5	10	0.070	DNSVSSVGSEMVIEPK+GEVNISQDQLAALLK+HGNGDNDDSNDEDSMEPCDLR+LATGGAMDTSGDVSGSR+LSGAYTLEQTK+SQDELGLMAQDAQQR
766a	FBpp0074070|FBgn0011742|CG9901-PA|Arp2-PA FBpp0111781|FBgn0011742|CG9901-PB|Arp2-PB	1.0000	FBpp0074070 type=protein; loc=X:complement(join(16553344..16553391,16552340..16552450,16550250..16550465,16549977..16550186,16549478..16549906,16549242..16549412)); ID=FBpp0074070; name=Arp2-PA; parent=FBgn0011742,FBtr0074295; dbxref=FlyBase:FBpp0074070,FlyBase_Annotation_IDs:CG9901-PA,GB_protein:AAF48621.1,REFSEQ:NP_523372,GB_protein:AAF48621,FlyMine:FBpp0074070,modMine:FBpp0074070; MD5=0ad6307a…	23.9	10	0.082	DLMVGDEASQLR+DMVFIGGAVLAEVTK+GYAFNHSADFETVR+HIVLSGGSTMYPGLPSR+ILLTEPPMNPTK+QEYQEQGLK+SLLEVSYPMENGVVR
758a	FBpp0073371|FBgn0014133|CG1822-PB|bif-PB FBpp0306539|FBgn0014133|CG1822-PD|bif-PD	1.0000	FBpp0073371 type=protein; loc=X:join(11680853..11681114,11681718..11684254,11687462..11687635,11689201..11689543,11693547..11693938); ID=FBpp0073371; name=bif-PB; parent=FBgn0014133,FBtr0073526; dbxref=FlyBase:FBpp0073371,FlyBase_Annotation_IDs:CG1822-PB,GB_protein:AAN09639.1,REFSEQ:NP_727547,GB_protein:AAN09639,FlyMine:FBpp0073371,modMine:FBpp0073371; MD5=c914c0aee4dd9a54ac6d9f0c4c1af3ad; length…	11.8	10	0.069	EGDLAATEAGPGTADGAGASK+GSAVDEDDYHLTATPGAEVVYSEGTQK+GTAMDNLFQLGVTR+ISTAGAAAAAAPSPPAPK+KGSAVDEDDYHLTATPGAEVVYSEGTQK+NQSQTAGGGSGPSSSLHSTENTSMVFNFSK+SGAAGGGGTMLGNLPLGSTALGFYTPMK
665	FBpp0088194|FBgn0039904|CG1710-PB|Hcf-PB FBpp0088195|FBgn0039904|CG1710-PA|Hcf-PA FBpp0298368|FBgn0039904|CG1710-PE|Hcf-PE FBpp0306551|FBgn0039904|CG1710-PF|Hcf-PF FBpp0311451|FBgn0039904|CG1710-PG|Hcf-PG	1.0000	FBpp0088194 type=protein; loc=4:join(360691..361006,362304..362613,362671..362882,362946..363134,363494..363639,363868..364941,365674..366762,369507..369744,369810..369964,371091..371357,371813..372176,372250..372392); ID=FBpp0088194; name=Hcf-PB; parent=FBgn0039904,FBtr0089125; dbxref=FlyBase:FBpp0088194,FlyBase_Annotation_IDs:CG1710-PB,GB_protein:AAN06529.1,REFSEQ:NP_726566,GB_protein:AAN06529;…	8.6	10	0.076	ALSTPQLAFVR+ISASDLNSEHIIQAENHSFANR+ISMDMDVPDGHQLDSNLTGFR+IVPSVTASHSLR+SAEALVLETAEIR+TALPNVAVQSQPTSSTTTSIGGK+YLNDLYILDTR+YSNELYELQATK
663	FBpp0088092|FBgn0033155|CG1845-PA|Br140-PA FBpp0311524|FBgn0033155|CG1845-PB|Br140-PB	1.0000	FBpp0088092 type=protein; loc=2R:complement(join(7276739..7277882,7275414..7276672,7275086..7275357,7273272..7274889)); ID=FBpp0088092; name=Br140-PA; parent=FBgn0033155,FBtr0089021; dbxref=FlyBase:FBpp0088092,GB_protein:AAF59276.1,FlyBase_Annotation_IDs:CG1845-PA,REFSEQ:NP_610266,GB_protein:AAF59276,FlyMine:FBpp0088092,modMine:FBpp0088092; MD5=f25868c6bae916094d556bcc1f94d94e; length=1430; relea…	8.3	10	0.067	EPVDTSEVPDYTDIVK+ISEEVVMLQLNPLEAALNK+MNVPDFEDTR+RSNLSESTSSTATPPPLR+SATPNASPLVNNIK+VAEIPDYR+VQEIATMVTMQR+VQVPVAR+YHVDHVEAEVEQELR
627	FBpp0087109|FBgn0000253|CG8472-PA|Cam-PA FBpp0087110|FBgn0000253|CG8472-PB|Cam-PB FBpp0293502|FBgn0000253|CG8472-PC|Cam-PC FBpp0293503|FBgn0000253|CG8472-PD|Cam-PD FBpp0311269|FBgn0000253|CG8472-PE|Cam-PE	1.0000	FBpp0087109 type=protein; loc=2R:join(12260186..12260188,12264743..12264917,12269193..12269435,12273766..12273794); ID=FBpp0087109; name=Cam-PA; parent=FBgn0000253,FBtr0088001; dbxref=FlyBase:FBpp0087109,FlyBase_Annotation_IDs:CG8472-PA,GB_protein:AAF58542.1,REFSEQ:NP_523710,GB_protein:AAF58542; MD5=0d8d56d0155abaee6c91bd24448526f1; length=149; release=r6.09; species=Dmel;;FBpp0087110 type=protei…	39.6	10	0.084	EADIDGDGQVNYEEFVTMMTSK+EAFSLFDK+EAFSLFDKDGDGTITTK+HVMTNLGEK+LTDEEVDEMIR
610	FBpp0086788|FBgn0033845|CG17064-PA|mars-PA FBpp0290601|FBgn0033845|CG17064-PB|mars-PB FBpp0311206|FBgn0033845|CG17064-PC|mars-PC FBpp0311207|FBgn0033845|CG17064-PD|mars-PD	1.0000	FBpp0086788 type=protein; loc=2R:join(13503036..13504542,13504600..13505858); ID=FBpp0086788; name=mars-PA; parent=FBgn0033845,FBtr0087668; dbxref=FlyBase:FBpp0086788,FlyBase_Annotation_IDs:CG17064-PA,GB_protein:AAF58367.1,REFSEQ:NP_610878,GB_protein:AAF58367,FlyMine:FBpp0086788,modMine:FBpp0086788; MD5=8d77c1cb733fb3d52daeb706075d0f45; length=921; release=r6.09; species=Dmel;;FBpp0290601 type=pr…	15.4	10	0.076	AAEPIKPSIPKPTSAAAPPSSNTVAASSALAR+ANDWLDPDAVAEEPK+NSFYLSNEESPLEVR+QLAAAQAALTQENVAPK+SNNSSGHLLEAFGDTILLSPVAPVK+VEEPTLEDGLPATSSR+YSVANSPAEDSLILDPQQTTVK
607	FBpp0086767|FBgn0086356|CG13345-PA|tum-PA	1.0000	FBpp0086767 type=protein; loc=2R:complement(join(13858407..13858485,13857410..13858343,13856553..13857340,13856421..13856497)); ID=FBpp0086767; name=tum-PA; parent=FBgn0086356,FBtr0087641; dbxref=FlyBase:FBpp0086767,FlyBase_Annotation_IDs:CG13345-PA,GB_protein:AAF58324.1,REFSEQ:NP_610912,GB_protein:AAF58324,FlyMine:FBpp0086767,modMine:FBpp0086767; MD5=5cd3c95c6f5f3fe59c08c145ba628fab; length=625;…	15.2	10	0.075	AESTIESLPVIAGNER+GLTEVGLYR+IGDGLSSTPR+IMAVADLLR+LSTGLNGSMSGTTPTTGK+NDLLSLYATPFK+NQIPSVGNK+VTIPQDGQGVIR
604	FBpp0086708|FBgn0033897|CG8233-PA|Rcd1-PA FBpp0086709|FBgn0033897|CG8233-PB|Rcd1-PB FBpp0086710|FBgn0033897|CG8233-PC|Rcd1-PC FBpp0302788|FBgn0033897|CG8233-PD|Rcd1-PD FBpp0302789|FBgn0033897|CG8233-PE|Rcd1-PE FBpp0302790|FBgn0033897|CG8233-PF|Rcd1-PF FBpp0302791|FBgn0033897|CG8233-PG|Rcd1-PG FBpp0308987|FBgn0033897|CG8233-PH|Rcd1-PH	1.0000	FBpp0086708 type=protein; loc=2R:complement(join(14152846..14153001,14151607..14151926,14151020..14151546,14150517..14150962,14150226..14150454,14149234..14149818,14148437..14149179)); ID=FBpp0086708; name=Rcd1-PA; parent=FBgn0033897,FBtr0087582; dbxref=FlyBase:FBpp0086708,FlyBase_Annotation_IDs:CG8233-PA,GB_protein:AAF58295.3,REFSEQ:NP_725357,GB_protein:AAF58295,FlyMine:FBpp0086708,modMine:FBpp0…	13.0	10	0.083	APILFVIGQNSAR+LINYTLNKPSVGTSSTANIGSVVK+MQSESSLVVVGSADDALR+TLPCSSVSGQQIITLK+TPSGQTQQFATAATSTGAAGSSTSTGTGQK+TVNVQTIKPTGSVLAQGTIR
595	FBpp0086533|FBgn0033998|CG8092-PA|row-PA FBpp0086534|FBgn0033998|CG8092-PB|row-PB FBpp0302971|FBgn0033998|CG8092-PC|row-PC	1.0000	FBpp0086533 type=protein; loc=2R:complement(join(15212607..15213489,15211726..15212555,15211577..15211667,15210245..15211068,15209812..15210179,15206950..15207799)); ID=FBpp0086533; name=row-PA; parent=FBgn0033998,FBtr0087402; dbxref=FlyBase:FBpp0086533,FlyBase_Annotation_IDs:CG8092-PA,GB_protein:AAF58164.2,REFSEQ:NP_611019,GB_protein:AAF58164,FlyMine:FBpp0086533,modMine:FBpp0086533; MD5=6a534e55…	20.4	10	0.083	AVAVANASSSFTPK+ELFNGQVFQAYSFK+FQAILEPLSR+FVEVGVISLGTTSQDGSQR+LGIYSDVTK+LYQVATNPFK+NIVQAAATDNTAK+NYRPAEVNSVGGLVVGSTDESK+VEVLGVYDYAEK
584	FBpp0086103|FBgn0010409|CG6510-PA|RpL18A-PA	1.0000	FBpp0086103 type=protein; loc=2R:complement(join(17547409..17547426,17546471..17546986)); ID=FBpp0086103; name=RpL18A-PA; parent=FBgn0010409,FBtr0086947; dbxref=FlyBase:FBpp0086103,FlyBase_Annotation_IDs:CG6510-PA,GB_protein:AAF57838.1,REFSEQ:NP_523774,GB_protein:AAF57838,FlyMine:FBpp0086103,modMine:FBpp0086103; MD5=25f9c528cffc82e53fb412237bba44d8; length=177; release=r6.09; species=Dmel;	26.0	10	0.080	AHSIQIIK+EPQTPLYK+EYEVVGR+IFAPDNIVAK+KLPSEKEPQTPLYK+LPSEKEPQTPLYK+NFGIWLR
567	FBpp0085860|FBgn0027835|CG5170-PD|Dp1-PD FBpp0085861|FBgn0027835|CG5170-PF|Dp1-PF FBpp0085862|FBgn0027835|CG5170-PE|Dp1-PE FBpp0089201|FBgn0027835|CG5170-PA|Dp1-PA FBpp0089202|FBgn0027835|CG5170-PB|Dp1-PB FBpp0309290|FBgn0027835|CG5170-PG|Dp1-PG FBpp0311418|FBgn0027835|CG5170-PH|Dp1-PH	1.0000	FBpp0085860 type=protein; loc=2R:join(18415250..18415286,18415345..18415595,18415663..18417516,18417577..18418965,18419051..18419425); ID=FBpp0085860; name=Dp1-PD; parent=FBgn0027835,FBtr0086679; dbxref=FlyBase:FBpp0085860,FlyBase_Annotation_IDs:CG5170-PD,GB_protein:AAM68449.1,REFSEQ:NP_725785,GB_protein:AAM68449; MD5=d9f88abad723182825b9423678b39911; length=1301; release=r6.09; species=Dmel;;FBp…	8.9	10	0.078	ADHDVIISLPK+EGIAQAEQEIR+EIQESSHIIEVPIFK+ELLFGMAEDYER+FSADDDNPNSIFISGK+IISITGYQANAEAAR+INIPSQSDESEFITIAGTK+QVTITIPTPQENTDIVK
517	FBpp0084626|FBgn0039566|CG4849-PA|CG4849-PA	1.0000	FBpp0084626 type=protein; loc=3R:join(27963688..27963801,27963862..27964530,27964589..27964680,27964740..27964931,27964985..27966487,27966553..27966910); ID=FBpp0084626; name=CG4849-PA; parent=FBgn0039566,FBtr0085257; dbxref=FlyBase:FBpp0084626,FlyBase_Annotation_IDs:CG4849-PA,GB_protein:AAF56769.1,REFSEQ:NP_651605,GB_protein:AAF56769,FlyMine:FBpp0084626,modMine:FBpp0084626; MD5=85e35ef6a1004e5b1…	12.1	10	0.078	AFIPAIDSFGFETDLR+ATPVTLVLQDVK+FFDDPMLLELAR+GHVTQDAPVSGSPIYTIK+IAVEPVNPSELPK+QDVLINYPL+SFVEFILEPMYK+VLGENYTLQDEEDSR+YTDTLFTEQER
469	FBpp0082984|FBgn0038585|CG7993-PA|Non3-PA	1.0000	FBpp0082984 type=protein; loc=3R:join(18223819..18223838,18223899..18224114,18224183..18224909); ID=FBpp0082984; name=Non3-PA; parent=FBgn0038585,FBtr0083562; dbxref=FlyBase:FBpp0082984,FlyBase_Annotation_IDs:CG7993-PA,GB_protein:AAF55514.2,REFSEQ:NP_650694,GB_protein:AAF55514,FlyMine:FBpp0082984,modMine:FBpp0082984; MD5=9a77ade87df3441ced4c3170fc187b22; length=320; release=r6.09; species=Dmel;	32.2	10	0.077	AAAAEALASQGNNPFSS+EPQLIESAR+IELEEIGPSADFSIR+IFENEVLDMFELGIK+KNDITPFDDPSSLEFLTMK+NDITPFDDPSSLEFLTMK+NISTDALGNTK+NLFIDTFQR+TMLFLDGR
432	FBpp0081611|FBgn0037746|CG8478-PB|CG8478-PB FBpp0291084|FBgn0037746|CG8478-PC|CG8478-PC FBpp0291085|FBgn0037746|CG8478-PD|CG8478-PD FBpp0304480|FBgn0037746|CG8478-PE|CG8478-PE	1.0000	FBpp0081611 type=protein; loc=3R:join(9763903..9763935,9764041..9764626,9764681..9765547,9765609..9765838); ID=FBpp0081611; name=CG8478-PB; parent=FBgn0037746,FBtr0082133; dbxref=GB_protein:AAN13444.1,FlyBase_Annotation_IDs:CG8478-PB,FlyBase:FBpp0081611,GB_protein:AAN13444.2,REFSEQ:NP_649941,GB_protein:AAN13444,FlyMine:FBpp0081611,modMine:FBpp0081611; MD5=d43a87426bf367d449aa909ae9bff1cf; length=…	19.4	10	0.067	DLHQLTIGEPDQNSPLRPFDK+EVAHVNEVVNEVSELIAK+LAPSQGTQSMAPPSVK+LNSNPVAAGVSK+QSMSSTYSGAALPRPRR+SYLPTTTAETR+TGDATMDNVSLQEAAK
408	FBpp0080890|FBgn0032859|CG10954-PA|Arpc2-PA FBpp0312086|FBgn0032859|CG10954-PB|Arpc2-PB	1.0000	FBpp0080890 type=protein; loc=2L:join(20417594..20417667,20420319..20420412,20420490..20420589,20420648..20420834,20420897..20421117,20422145..20422236,20422302..20422411,20422469..20422496); ID=FBpp0080890; name=Arpc2-PA; parent=FBgn0032859,FBtr0081358; dbxref=FlyBase:FBpp0080890,FlyBase_Annotation_IDs:CG10954-PA,GB_protein:AAF53892.2,REFSEQ:NP_610033,GB_protein:AAF53892,FlyMine:FBpp0080890,modM…	35.5	10	0.080	ASHTAPQVLFSHR+DNTINLIHMFR+IADFDGVLYHISNVNGDK+NAQAGLKPESIDIR+NDETLYVEAKPDR+VGDNIGYVTFVLFPR+VTVVFSTIFR+YFDYQEQGEEGQK
391	FBpp0080489|FBgn0015391|CG11397-PA|glu-PA	1.0000	FBpp0080489 type=protein; loc=2L:complement(join(16737142..16738277,16736456..16737080,16736081..16736394,16734336..16736019,16733797..16734267)); ID=FBpp0080489; name=glu-PA; parent=FBgn0015391,FBtr0080935; dbxref=FlyBase:FBpp0080489,FlyBase_Annotation_IDs:CG11397-PA,GB_protein:AAF53560.1,REFSEQ:NP_723996,GB_protein:AAF53560,FlyMine:FBpp0080489,modMine:FBpp0080489; MD5=784c2924671cae10c08d632ab0…	6.9	10	0.071	DLEQPFNEAVDYLK+GEMIEMTGTMSGGGSRPIRGK+LAVSITSLEQQMASNLK+LDNIVTDNYETASAAIGALK+LSDELVGLK+QAATEVAAQPSDATGR
40	FBpp0070894|FBgn0086558|CG32744-PA|Ubi-p5E-PA FBpp0073034|FBgn0003943|CG11624-PA|Ubi-p63E-PA FBpp0073035|FBgn0003943|CG11624-PB|Ubi-p63E-PB FBpp0077159|FBgn0003941|CG2960-PA|RpL40-PA FBpp0079606|FBgn0003942|CG5271-PA|RpS27A-PA FBpp0089269|FBgn0003943|CG11624-PC|Ubi-p63E-PC FBpp0305348|FBgn0003943|CG11624-PD|Ubi-p63E-PD FBpp0305700|FBgn0029856|CG11700-PB|CG11700-PB FBpp0306837|FBgn0003941|CG2960-P…	1.0000	FBpp0070894 type=protein; loc=X:complement(6277144..6278748); ID=FBpp0070894; name=Ubi-p5E-PA; parent=FBgn0086558,FBtr0070933; dbxref=FlyBase:FBpp0070894,FlyBase_Annotation_IDs:CG32744-PA,GB_protein:AAF46142.3,REFSEQ:NP_727078,GB_protein:AAF46142,FlyMine:FBpp0070894,modMine:FBpp0070894; MD5=e647e40d6d877d42214ce3f015f4d7a0; length=534; release=r6.09; species=Dmel;;FBpp0073034 type=protein; loc=3L…	44.6	10	0.084	ESTLHLVLR+TITLEVEPSDTIENVK+TLSDYNIQK
372	FBpp0079812|FBgn0028700|CG6258-PA|RfC38-PA FBpp0311114|FBgn0028700|CG6258-PB|RfC38-PB	1.0000	FBpp0079812 type=protein; loc=2L:complement(join(11130112..11130171,11128991..11130001)); ID=FBpp0079812; name=RfC38-PA; parent=FBgn0028700,FBtr0080225; dbxref=GB_protein:AAF53076.2,FlyBase:FBpp0079812,FlyBase_Annotation_IDs:CG6258-PA,REFSEQ:NP_609494,GB_protein:AAF53076,FlyMine:FBpp0079812,modMine:FBpp0079812; MD5=ad299be1c1a3b45356504aeebd7afb09; length=356; release=r6.09; species=Dmel;;FBpp031…	24.2	10	0.073	ALLMLEAAK+EGLALPVELAK+LYELLTQGVPPNLIFR+MALWVDK+SETMTFTTPSNR+TLEFATEYEHR+TVVIDLIK+VIVISEGDELTK
356	FBpp0079527|FBgn0267727|CG4799-PA|Pen-PA	1.0000	FBpp0079527 type=protein; loc=2L:join(10057697..10057759,10057821..10058134,10058199..10058769,10058847..10059467); ID=FBpp0079527; name=Pen-PA; parent=FBgn0267727,FBtr0079937; dbxref=FlyBase:FBpp0079527,FlyBase_Annotation_IDs:CG4799-PA,GB_protein:AAF52853.1,REFSEQ:NP_477041,GB_protein:AAF52853,FlyMine:FBpp0079527,modMine:FBpp0079527; MD5=d7e7e91fa9fe3cca56f6dd12013b1888; length=522; release=r6.0…	19.3	10	0.078	EAAWTVSNITAGNQK+HEVTIELR+IQAVVDSDAVPR+LLQMDEPSIIVPALR+NINDEDLTSPLK+SVGNIVTGTDQQTDVVIASGGLPR+VVQTGLSNLFALAEK
345	FBpp0079406|FBgn0012036|CG3752-PA|Aldh-PA FBpp0304847|FBgn0012036|CG3752-PB|Aldh-PB	1.0000	FBpp0079406 type=protein; loc=2L:join(9387768..9387890,9389829..9389977,9390040..9390136,9390246..9391439); ID=FBpp0079406; name=Aldh-PA; parent=FBgn0012036,FBtr0079806; dbxref=FlyBase:FBpp0079406,FlyBase_Annotation_IDs:CG3752-PA,GB_protein:AAF52769.1,REFSEQ:NP_609285,GB_protein:AAF52769,FlyMine:FBpp0079406,modMine:FBpp0079406; MD5=d85e4ba5d9619ace3debbc4a0493e55d; length=520; release=r6.09; spec…	19.8	10	0.079	ANNSEYGLAAAVFTK+ANYIVGGLR+EEIFGPVQQLIR+LIQLASGNTNLK+TIPMDGDFFTYTR+TVGNPFDLNTEQGPQVNEEQMEK+VAFTGSTDVGK+VTLELGGK
273	FBpp0077571|FBgn0000579|CG17654-PB|Eno-PB FBpp0077572|FBgn0000579|CG17654-PE|Eno-PE FBpp0077573|FBgn0000579|CG17654-PC|Eno-PC FBpp0077574|FBgn0000579|CG17654-PD|Eno-PD FBpp0077575|FBgn0000579|CG17654-PA|Eno-PA FBpp0291325|FBgn0000579|CG17654-PF|Eno-PF	1.0000	FBpp0077571 type=protein; loc=2L:complement(join(1727646..1727833,1725341..1726655)); ID=FBpp0077571; name=Eno-PB; parent=FBgn0000579,FBtr0077905; dbxref=FlyBase:FBpp0077571,FlyBase_Annotation_IDs:CG17654-PB,GB_protein:AAN10455.1,REFSEQ:NP_722721,GB_protein:AAN10455; MD5=192a03ed239ad33bf021aeae31e76f91; length=500; release=r6.09; species=Dmel;;FBpp0077572 type=protein; loc=2L:complement(join(172…	30.3	10	0.084	AAVPSGASTGVHEALELR+ANLDVVDQASIDNFMIK+EIILPVPAFNVINGGSHAGNK+FGLDATAVGDEGGFAPNIQSNK+IEIGMDVAASEFYK+LAMQEFMILPTGATSFTEAMK+VNQIGTVTESIAAHLLAK
269	FBpp0077378|FBgn0031437|CG9881-PA|Arpc5-PA FBpp0307163|FBgn0031437|CG9881-PB|Arpc5-PB	1.0000	FBpp0077378 type=protein; loc=2L:join(2580369..2580581,2580644..2580886); ID=FBpp0077378; name=Arpc5-PA; parent=FBgn0031437,FBtr0077694; dbxref=FlyBase:FBpp0077378,FlyBase_Annotation_IDs:CG9881-PA,GB_protein:AAF51237.1,REFSEQ:NP_608693,GB_protein:AAF51237,FlyMine:FBpp0077378,modMine:FBpp0077378; MD5=88da80488ded78214c9538518c16fa00; length=151; release=r6.09; species=Dmel;;FBpp0307163 type=protei…	67.5	10	0.077	DHALNITLR+EDDGVESAAAGPDESEITTLLTQGK+GFEIPSEGSSGHLLQWHEK+IDVDQYNEDNFR+STQMDQAIDTLDQNDLIDVLMK+SVEALLSALQNAPLR
27	FBpp0070589|FBgn0029687|CG5014-PB|Vap-33A-PB FBpp0089169|FBgn0029687|CG5014-PA|Vap-33A-PA FBpp0089170|FBgn0029687|CG5014-PC|Vap-33A-PC FBpp0309607|FBgn0029687|CG5014-PE|Vap-33A-PE	1.0000	FBpp0070589 type=protein; loc=X:join(3949650..3949713,3951415..3951567,3951636..3951745,3951829..3952041,3952108..3952221,3952767..3952922); ID=FBpp0070589; name=Vap-33A-PB; parent=FBgn0029687,FBtr0070616; dbxref=FlyBase:FBpp0070589,FlyBase_Annotation_IDs:CG5014-PB,GB_protein:AAF45909.1,REFSEQ:NP_570087,GB_protein:AAF45909; MD5=d7ab69e9fd084fa9c676527e13d4d5ee; length=269; release=r6.09; species=…	32.8	10	0.079	DLEPEQLMDAK+FKPSNLLETSESLDLLSGEIK+FMVQSVLAPMDADLSDLNK+NNSALPLVFK+SLFDLPLTIEPEHELR
209	FBpp0075318|FBgn0036515|CG12304-PA|CG12304-PA FBpp0075319|FBgn0036515|CG12304-PB|CG12304-PB	1.0000	FBpp0075318 type=protein; loc=3L:join(15583735..15583881,15583997..15584095,15584287..15584439,15584640..15584868,15584923..15585299); ID=FBpp0075318; name=CG12304-PA; parent=FBgn0036515,FBtr0075565; dbxref=FlyBase:FBpp0075318,FlyBase_Annotation_IDs:CG12304-PA,GB_protein:AAF49612.1,REFSEQ:NP_648782,GB_protein:AAF49612,FlyMine:FBpp0075318,modMine:FBpp0075318; MD5=1f634cf46b082198c2db35ed4453663a; …	28.9	10	0.081	DLTPALVAWR+NLYTIDVK+QQYFGGSQMSVADVGVYSSLIR+TFQHTTAFQNGGLK+TFTHSTMADIGPAAR+TLLPQFDIK+VPVNPALPK
188	FBpp0074756|FBgn0040075|CG9750-PA|rept-PA FBpp0304236|FBgn0040075|CG9750-PB|rept-PB FBpp0311247|FBgn0040075|CG9750-PC|rept-PC	1.0000	FBpp0074756 type=protein; loc=3L:19255515..19256960; ID=FBpp0074756; name=rept-PA; parent=FBgn0040075,FBtr0074988; dbxref=GB_protein:AAF49182.1,FlyBase:FBpp0074756,FlyBase_Annotation_IDs:CG9750-PA,REFSEQ:NP_524156,GB_protein:AAF49182,FlyMine:FBpp0074756,modMine:FBpp0074756; MD5=a3ea44727bd62e2721bb3d2ec2a0204f; length=481; release=r6.09; species=Dmel;;FBpp0304236 type=protein; loc=3L:19255515..19…	24.1	10	0.078	ALESDMAPVVVMATNR+EVVHTVTLHEIDVINSR+EYQDDYMFSEITEEVER+EYQDDYMFSEITEEVERDPAAGGGAK+GLGLDDVLEAR+IQAGDVITIDK+TEALSQALR+THGFLALFSGDTGEIK+VYSLFLDENR
165	FBpp0074278|FBgn0283469|CG6842-PA|Vps4-PA FBpp0309628|FBgn0283469|CG6842-PB|Vps4-PB	1.0000	FBpp0074278 type=protein; loc=X:join(17908578..17908713,17908808..17909669,17909781..17910009,17910078..17910179); ID=FBpp0074278; name=Vps4-PA; parent=FBgn0283469,FBtr0074504; dbxref=FlyBase:FBpp0074278,FlyBase_Annotation_IDs:CG6842-PA,GB_protein:AAF48783.1,REFSEQ:NP_573258,GB_protein:AAF48783,FlyMine:FBpp0074278,modMine:FBpp0074278; MD5=91073d84c60a032bf49393ff0e2f5918; length=442; release=r6.0…	15.2	10	0.081	EAVILPIK+FPQLFTGK+GILLFGPPGTGK+LEDAIVIEKPK+LYEHGVEYFLHTIK+STFFSVSSSDLMSK
164	FBpp0074237|FBgn0000617|CG6474-PA|e(y)1-PA	1.0000	FBpp0074237 type=protein; loc=X:join(17842259..17842409,17842474..17843159); ID=FBpp0074237; name=e(y)1-PA; parent=FBgn0000617,FBtr0074463; dbxref=GB_protein:AAF48767.2,GB_protein:AAF48767.3,FlyBase:FBpp0074237,FlyBase_Annotation_IDs:CG6474-PA,REFSEQ:NP_523391,GB_protein:AAF48767,FlyMine:FBpp0074237,modMine:FBpp0074237; MD5=361b5890aedeb59d27f85e798cb4d250; length=278; release=r6.09; species=Dmel;	42.4	10	0.071	DAQVIMSILK+ELNVQEYEPR+EREEEEFEFVTN+LATEVTLDK+MEVDSDAAAVGSIAGASGSGAGSASGGGGGGGSSGVGVAVK+SAVEGRPLK+SFTGPLER+TIDLDDVR+VVNQLLEFTFR
113	FBpp0072801|FBgn0261602|CG1263-PA|RpL8-PA FBpp0072802|FBgn0261602|CG1263-PB|RpL8-PB	1.0000	FBpp0072801 type=protein; loc=3L:join(2587753..2587890,2588084..2588716); ID=FBpp0072801; name=RpL8-PA; parent=FBgn0261602,FBtr0072924; dbxref=FlyBase:FBpp0072801,FlyBase_Annotation_IDs:CG1263-PA,GB_protein:AAF47659.1,REFSEQ:NP_524726,GB_protein:AAF47659,FlyMine:FBpp0072801,modMine:FBpp0072801; MD5=d09e64c3a15edc7f30e4ac2fa02ce592; length=256; release=r6.09; species=Dmel;;FBpp0072802 type=protein…	26.6	10	0.081	AMVGIVAGGGR+DIIHDPGR+GAPLAVVHFR+IDKPILK+KVGLIAAR+SLDFAER+TSGNYATVIAHNQDTK+TSGNYATVIAHNQDTKK
104	FBpp0072475|FBgn0052344|CG32344-PA|CG32344-PA	1.0000	FBpp0072475 type=protein; loc=3L:complement(join(324653..324655,324049..324598,323240..323994,322893..323168,321929..322828)); ID=FBpp0072475; name=CG32344-PA; parent=FBgn0052344,FBtr0072576; dbxref=FlyBase:FBpp0072475,FlyBase_Annotation_IDs:CG32344-PA,GB_protein:AAN11439.1,REFSEQ:NP_612028,GB_protein:AAN11439,FlyMine:FBpp0072475,modMine:FBpp0072475; MD5=3ba86a6eaf3ac668fb195d101b02cea2; length=8…	9.1	10	0.078	HTEDGLAINNFER+LLVEFAR+MPTADEEAISSTFNK+SFRPGGTVFELNTTQK+SGGFQSMGLGFELIK+TIPLILEGR
908a	FBpp0292363|FBgn0261802|CG6448-PA|CG42748-PB FBpp0292364|FBgn0261802|CG6448-PB|CG42748-PC FBpp0292369|FBgn0261802|CG42748-PG|CG42748-PG FBpp0305884|FBgn0261802|CG42748-PJ|CG42748-PJ FBpp0305885|FBgn0261802|CG42748-PK|CG42748-PK	1.0000	FBpp0292363 type=protein; loc=2L:join(22140824..22140971,22141595..22141768,22141834..22144280,22145671..22146996,22154798..22155408,22156621..22156815,22158513..22158744); ID=FBpp0292363; name=CG42748-PB; parent=FBgn0261802,FBtr0303271; dbxref=FlyBase:FBpp0292363,FlyBase:FBpp0085292,FlyBase_Annotation_IDs:CG6448-PA,FlyBase_Annotation_IDs:CG42748-PB,REFSEQ:NP_724384,GB_protein:AAF57249; MD5=613d6…	6.7	9	0.072	DTGLSSQIVVAEETHTVNR+EVTSAIVHFVNDQQQSQHPR+GAPINSSFISVASGSGLLR+ILYSSQQLR+LANSLLTQR+LNIPDWFR+TLDSPQTPVIDNSPPELAR+TTSLSSLGSQR
826a	FBpp0083365|FBgn0038826|CG17838-PA|Syp-PA FBpp0083366|FBgn0038826|CG17838-PB|Syp-PB FBpp0083368|FBgn0038826|CG17838-PF|Syp-PF FBpp0083369|FBgn0038826|CG17838-PD|Syp-PD FBpp0083370|FBgn0038826|CG17838-PE|Syp-PE FBpp0112168|FBgn0038826|CG17838-PH|Syp-PH FBpp0306763|FBgn0038826|CG17838-PI|Syp-PI FBpp0306765|FBgn0038826|CG17838-PK|Syp-PK FBpp0306766|FBgn0038826|CG17838-PL|Syp-PL FBpp0306768|FBgn00388…	1.0000	FBpp0083365 type=protein; loc=3R:join(20757237..20757249,20772796..20772882,20791745..20791863,20791937..20792249,20792314..20792555,20793716..20793851,20797144..20797277,20797345..20797473,20797536..20797676,20797747..20797853,20798315..20798409,20805947..20806122); ID=FBpp0083365; name=Syp-PA; parent=FBgn0038826,FBtr0083958; dbxref=GB_protein:AAN13832.1,FlyBase:FBpp0083365,FlyBase_Annotation_ID…	13.4	9	0.073	EIGASNIEVSLAKPPSDK+EIGASNIEVSLAKPPSDKK+GKDEILEEFGK+INISVPNLR+LLEYGLDK+NLTQDVSEDK+NLTQDVSEDKLK+TGYTLDVTTGQR
821a	FBpp0082574|FBgn0013269|CG6226-PA|FK506-bp1-PA	1.0000	FBpp0082574 type=protein; loc=3R:complement(join(15333013..15333028,15332616..15332828,15331704..15332548)); ID=FBpp0082574; name=FK506-bp1-PA; parent=FBgn0013269,FBtr0083120; dbxref=FlyBase:FBpp0082574,FlyBase_Annotation_IDs:CG6226-PA,GB_protein:AAF55171.2,REFSEQ:NP_524364,GB_protein:AAF55171,FlyMine:FBpp0082574,modMine:FBpp0082574; MD5=81da0d3b2da34b54d358bde310718f1a; length=357; release=r6.09…	20.4	9	0.069	AIPQVALDLNFSK+FALGGGEVIK+IGPNSTLVFEVELK+QEYIVATVTK+SFHISGVALDK+TFDSLLK+VSVYYIGR
792a	FBpp0077326|FBgn0260639|CG3157-PA|gammaTub23C-PA	1.0000	FBpp0077326 type=protein; loc=2L:join(2973059..2973107,2973166..2973368,2973429..2974604); ID=FBpp0077326; name=gammaTub23C-PA; parent=FBgn0260639,FBtr0077641; dbxref=FlyBase:FBpp0077326,FlyBase_Annotation_IDs:CG3157-PA,GB_protein:AAF51174.1,REFSEQ:NP_476804,GB_protein:AAF51174,FlyMine:FBpp0077326,modMine:FBpp0077326; MD5=d5e01458d1da8fc0446d951772715831; length=475; release=r6.09; species=Dmel;	15.8	9	0.057	AVLIDLEPR+DVFFYQADDDHYIPR+GAFLDQFR+LQEEVFDIIDR+LTTAADSVVVLDNTALNR+LYNPENVYLSK+VINTIMGSVYSK
789a	FBpp0076727|FBgn0035688|CG10289-PA|CG10289-PA FBpp0304174|FBgn0035688|CG10289-PB|CG10289-PB FBpp0304175|FBgn0035688|CG10289-PC|CG10289-PC	1.0000	FBpp0076727 type=protein; loc=3L:complement(join(6173377..6173436,6173111..6173310,6172732..6173056,6172357..6172670,6172156..6172294,6171982..6172100,6171348..6171921,6171228..6171292,6170117..6171169,6169801..6169927)); ID=FBpp0076727; name=CG10289-PA; parent=FBgn0035688,FBtr0077019; dbxref=FlyBase:FBpp0076727,FlyBase_Annotation_IDs:CG10289-PA,GB_protein:AAF50681.2,REFSEQ:NP_648033,GB_protein:A…	12.0	9	0.074	EPPLNPLLSSFFSK+LAESSVVETAAIVTR+LVELITTEPSEDVPMSK+NPPAKPTLETTAAVLTPPFGK+QTEQENDSFEPAFDGSNPILK+VNEFNHANDISSNNVDGHEANITTEQQK
788a	FBpp0076505|FBgn0035793|CG7546-PA|CG7546-PA FBpp0076506|FBgn0035793|CG7546-PB|CG7546-PB FBpp0288464|FBgn0035793|CG7546-PC|CG7546-PC FBpp0288465|FBgn0035793|CG7546-PD|CG7546-PD FBpp0293610|FBgn0035793|CG7546-PE|CG7546-PE FBpp0304451|FBgn0035793|CG7546-PF|CG7546-PF FBpp0304453|FBgn0035793|CG7546-PH|CG7546-PH	1.0000	FBpp0076505 type=protein; loc=3L:join(7511377..7511442,7511511..7511628,7511705..7511916,7511973..7512728,7512786..7513392,7513523..7513621,7513818..7514354,7514649..7515581,7515641..7515777,7515868..7516050,7516116..7516466); ID=FBpp0076505; name=CG7546-PA; parent=FBgn0035793,FBtr0076791; dbxref=FlyBase:FBpp0076505,FlyBase_Annotation_IDs:CG7546-PA,GB_protein:AAF50546.2,REFSEQ:NP_648132,GB_protei…	13.0	9	0.073	AAGAAAEMAAGAASAAAGAANAAAAAAR+APGSASAAGTQTATTAGTQTPTSAGTPTAVAPSQAANLQAATDASR+DLQTQAEQSNRPQPPFSDAYISGMSAK+DLSSDQVEDPIDEPMVGPNAAGAETLAQEQQR+YYEILQNDPTFEESDTDGR
732a	FBpp0070430|FBgn0029629|CG8636-PA|eIF3ga-PA	1.0000	FBpp0070430 type=protein; loc=X:complement(2609373..2610182); ID=FBpp0070430; name=eIF3ga-PA; parent=FBgn0029629,FBtr0070446; dbxref=FlyBase:FBpp0070430,FlyBase_Annotation_IDs:CG8636-PA,GB_protein:AAF45796.1,REFSEQ:NP_570011,GB_protein:AAF45796,FlyMine:FBpp0070430,modMine:FBpp0070430; MD5=5450dea4abddd1c19304bae9ab5a30d7; length=269; release=r6.09; species=Dmel;	18.6	9	0.065	ANDPLLDPTK+ASAAAAAAVDAPK+GFAYVHFK+ISNLSESMTEADLEELVK+KASAAAAAAVDAPK
664	FBpp0088179|FBgn0026262|CG2009-PA|bip2-PA	1.0000	FBpp0088179 type=protein; loc=4:complement(join(466501..466669,464797..465315,463055..464740,462388..462501,461505..462328,460714..461047,460203..460656,460021..460141)); ID=FBpp0088179; name=bip2-PA; parent=FBgn0026262,FBtr0089110; dbxref=FlyBase:FBpp0088179,FlyBase_Annotation_IDs:CG2009-PA,GB_protein:AAF59342.1,REFSEQ:NP_651923,GB_protein:AAF59342,FlyMine:FBpp0088179,modMine:FBpp0088179; MD5=a9…	10.6	9	0.064	ANSNENALQADIPSQPPTVTSQIENNFR+FSLAGGADLIPLSR+IPISPFIDYPGPEESVADTVR+IVPFSSLGGTIPNQIK+LPEDIIPDIVEK+NSIYPVQPSVIQQTQVLLAEK+SNAFELDVGSSVR+SSSMTINPSLGAATSGISPNQIPK
629	FBpp0087164|FBgn0033663|CG8983-PA|ERp60-PA	1.0000	FBpp0087164 type=protein; loc=2R:complement(join(11890671..11890819,11888949..11889389,11888575..11888688,11887745..11888510)); ID=FBpp0087164; name=ERp60-PA; parent=FBgn0033663,FBtr0088058; dbxref=GB_protein:AAF58609.1,FlyBase:FBpp0087164,FlyBase_Annotation_IDs:CG8983-PA,GB_protein:AAF58609.2,REFSEQ:NP_725084,GB_protein:AAF58609,FlyMine:FBpp0087164,modMine:FBpp0087164; MD5=6aae583dd23c482fa809b5…	22.9	9	0.074	DEFSVENLQDFVEK+DFQNPLITAYYSVDYQK+GFPTLFWLPK+LQDEDVAIVK+MDATANDVPPEFNVR+NFDDLVINNGK+QDEVSQDYNGPR+SEPIPESNDAPVK+YSVSGYPTLK
628	FBpp0087140|FBgn0013756|CG8274-PA|Mtor-PA FBpp0304737|FBgn0013756|CG8274-PB|Mtor-PB	1.0000	FBpp0087140 type=protein; loc=2R:join(11852756..11852906,11853348..11859483,11859540..11859871,11859930..11860063,11860315..11860602); ID=FBpp0087140; name=Mtor-PA; parent=FBgn0013756,FBtr0088033; dbxref=FlyBase:FBpp0087140,FlyBase_Annotation_IDs:CG8274-PA,GB_protein:AAF58615.1,REFSEQ:NP_477067,GB_protein:AAF58615,FlyMine:FBpp0087140,modMine:FBpp0087140; MD5=a4af95bc081f04da5ea7b1a9a6a18755; leng…	5.3	9	0.075	DIEGDSSTGTEEGVAEK+EELLQGISEIK+ELTELLEASEK+FAELEDLLTQK+ISDLEAEAMLSNVTEQSK+QLEQQLEGEVK+SENTSLVESLNAAEVK+SIIAEISESAPILEK+TDLVNQETTFAGTK
611	FBpp0086789|FBgn0033846|CG6061-PA|mip120-PA FBpp0290602|FBgn0033846|CG6061-PB|mip120-PB	1.0000	FBpp0086789 type=protein; loc=2R:join(13506769..13506793,13509789..13511236,13511295..13512208,13512297..13512436,13512504..13512829); ID=FBpp0086789; name=mip120-PA; parent=FBgn0033846,FBtr0087669; dbxref=FlyBase:FBpp0086789,FlyBase_Annotation_IDs:CG6061-PA,GB_protein:AAF58365.1,REFSEQ:NP_610879,GB_protein:AAF58365,FlyMine:FBpp0086789,modMine:FBpp0086789; MD5=e1b2569d261ef3764f3424fac4be740f; le…	23.8	9	0.062	ALGAISNASKPASAASSSATPSASQELPR+ANVPAKPLFEVLKPPATAAAAGAVDPLGGMTSR+ASTSSTTATTSPSLAQPNK+AVLSKGVTMASTGLVKAAVPAK+LSPNASATSSTTHTTGGQTPSTSSGLHAIQLPGK+NMEDRPDVDMDSLDGLMGVEGQK+QQQLPTEQSTPIKVEPK+SAAGTSATASIPK+SMGGSIVPLPSVQTLVSK+YMICNSGVPQSSTSAMRR
528	FBpp0084905|FBgn0020235|CG7610-PA|ATPsyngamma-PA FBpp0084906|FBgn0020235|CG7610-PB|ATPsyngamma-PB FBpp0084907|FBgn0020235|CG7610-PC|ATPsyngamma-PC	1.0000	FBpp0084905 type=protein; loc=3R:complement(29747854..29748747); ID=FBpp0084905; name=ATPsyngamma-PA; parent=FBgn0020235,FBtr0085539; dbxref=FlyBase:FBpp0084905,FlyBase_Annotation_IDs:CG7610-PA,GB_protein:AAN14185.1,REFSEQ:NP_524550,GB_protein:AAN14185,FlyMine:FBpp0084905,modMine:FBpp0084905; MD5=2870f590ec709925b038ac6907413c32; length=297; release=r6.09; species=Dmel;;FBpp0084906 type=protein; …	25.9	9	0.072	ELIEIISGAAALT+GELAQDEANTK+IANEVLQTGYDYTEGK+LLIAVTSDR+LPPTFLDASK+LTLTFNR+NILMVANEVGR
524	FBpp0084831|FBgn0025457|CG7581-PA|Bub3-PA FBpp0308293|FBgn0025457|CG7581-PB|Bub3-PB	1.0000	FBpp0084831 type=protein; loc=3R:complement(join(29675117..29675308,29674275..29675063)); ID=FBpp0084831; name=Bub3-PA; parent=FBgn0025457,FBtr0085465; dbxref=FlyBase:FBpp0084831,FlyBase_Annotation_IDs:CG7581-PA,GB_protein:AAF56914.1,REFSEQ:NP_477381,GB_protein:AAF56914,FlyMine:FBpp0084831,modMine:FBpp0084831; MD5=6b3640555d637b2af12d35aec82eaa60; length=326; release=r6.09; species=Dmel;;FBpp0308…	21.2	9	0.075	EGYVMSSIEGR+FYDVPANQLR+LFDVNTQAESIIGAHEEPIR+LNNPPEDLISAVK+SNQYMAASSWDGTLR
51	FBpp0071226|FBgn0030086|CG7033-PA|CG7033-PA	1.0000	FBpp0071226 type=protein; loc=X:join(9089596..9089598,9090488..9091177,9091410..9092037,9092110..9092396); ID=FBpp0071226; name=CG7033-PA; parent=FBgn0030086,FBtr0071289; dbxref=FlyBase:FBpp0071226,FlyBase_Annotation_IDs:CG7033-PA,GB_protein:AAF46442.2,REFSEQ:NP_572524,GB_protein:AAF46442,FlyMine:FBpp0071226,modMine:FBpp0071226; MD5=5cd8081ca04f749c775babd3a6f1efb7; length=535; release=r6.09; spe…	16.8	9	0.066	GATQQILDEADR+LSSFIGAIAIGDLVK+NDLLNIAR+QLIYNYPEQLFADAR+SGGTLGDSFLDEGFLLDK+VQDEEVGDGTTSVTVLASELLR
475	FBpp0083371|FBgn0019936|CG15693-PA|RpS20-PA	1.0000	FBpp0083371 type=protein; loc=3R:join(20822271..20822273,20822418..20822573,20822802..20822891,20823132..20823245); ID=FBpp0083371; name=RpS20-PA; parent=FBgn0019936,FBtr0083964; dbxref=FlyBase:FBpp0083371,FlyBase_Annotation_IDs:CG15693-PA,GB_protein:AAF55809.1,REFSEQ:NP_524421,GB_protein:AAF55809,FlyMine:FBpp0083371,modMine:FBpp0083371; MD5=3b4eeffb6f1e4ae3364b6e9e8b18e234; length=120; release=r…	22.5	9	0.067	DIEKPHVGDSASVHR+IIDLHSPSEIVK
445	FBpp0082081|FBgn0038016|CG10042-PB|MBD-R2-PB	1.0000	FBpp0082081 type=protein; loc=3R:complement(join(12354919..12356143,12354195..12354845,12353998..12354130,12352614..12353944,12352375..12352544)); ID=FBpp0082081; name=MBD-R2-PB; parent=FBgn0038016,FBtr0082611; dbxref=GB_protein:AAF54781.1,GB_protein:AAF54781.2,FlyBase:FBpp0082081,FlyBase_Annotation_IDs:CG10042-PB,REFSEQ:NP_731688,GB_protein:AAF54781,FlyMine:FBpp0082081,modMine:FBpp0082081; MD5=b…	7.8	9	0.075	ALQHASVEGTTETPGNAQSSTNDDVIK+IVEVNETEQTLLVR+QEDVSLDAGPTQSFNPSLSR+QSFNTPTPDTR+QSVSATATSSTPSDITPTK
441	FBpp0081862|FBgn0037894|CG5252-PA|Ranbp9-PA FBpp0312218|FBgn0037894|CG5252-PD|Ranbp9-PD	1.0000	FBpp0081862 type=protein; loc=3R:join(11412694..11412832,11412915..11413559,11413614..11414032,11414091..11414642,11414702..11415490,11415548..11416060); ID=FBpp0081862; name=Ranbp9-PA; parent=FBgn0037894,FBtr0082386; dbxref=FlyBase:FBpp0081862,FlyBase_Annotation_IDs:CG5252-PA,GB_protein:AAF54632.1,REFSEQ:NP_650068,GB_protein:AAF54632,FlyMine:FBpp0081862,modMine:FBpp0081862; MD5=59926746a270deedc…	11.9	9	0.075	ETNYQGDIADNLQK+FVDDEDDGGVELTVR+ITPLAIAVFLK+LPGFLDGIMALVPGSK+LTTITFK+QDIALDVLNTIVR+TLNGFLQANETIDGEK+VLISEYQHFQEGK+YTEDPYVLETVQDLIK
400	FBpp0080723|FBgn0086710|CG10652-PB|RpL30-PB FBpp0291653|FBgn0086710|CG10652-PC|RpL30-PC FBpp0309280|FBgn0086710|CG10652-PE|RpL30-PE	1.0000	FBpp0080723 type=protein; loc=2L:complement(join(19008949..19009115,19008375..19008543)); ID=FBpp0080723; name=RpL30-PB; parent=FBgn0086710,FBtr0081181; dbxref=FlyBase:FBpp0080723,FlyBase_Annotation_IDs:CG10652-PB,GB_protein:AAN11021.1,REFSEQ:NP_724149,GB_protein:AAN11021,FlyMine:FBpp0080723,modMine:FBpp0080723; MD5=031cba1db79f47afa1ef7dcca63974ea; length=111; release=r6.09; species=Dmel;;FBpp02…	21.6	9	0.075	KSEIEYYAMLAK+LVLIASNTPALR+SEIEYYAMLAK
363	FBpp0079642|FBgn0053303|CG33303-PA|CG33303-PA FBpp0304506|FBgn0053303|CG33303-PB|CG33303-PB	1.0000	FBpp0079642 type=protein; loc=2L:complement(join(10375148..10375733,10374301..10375091)); ID=FBpp0079642; name=CG33303-PA; parent=FBgn0053303,FBtr0080052; dbxref=FlyBase:FBpp0079642,FlyBase_Annotation_IDs:CG33303-PA,GB_protein:AAS64675.1,REFSEQ:NP_995680,GB_protein:AAS64675,FlyMine:FBpp0079642,modMine:FBpp0079642; MD5=4730c7d543cc804b2f0a4e3a3e917471; length=458; release=r6.09; species=Dmel;;FBpp…	19.4	9	0.068	FPLFGGWK+GEQSFTFTFPR+IILPEGSSDIR+LSSSNILSHTQVKPFSVSSNK+LSTPYSISR+NEPVKGEQSFTFTFPR+QTFIVETVASK+TYLPASASGVYYR
307	FBpp0078532|FBgn0037270|CG9769-PA|CG9769-PA	1.0000	FBpp0078532 type=protein; loc=3R:complement(4713243..4714085); ID=FBpp0078532; name=CG9769-PA; parent=FBgn0037270,FBtr0078892; dbxref=FlyBase:FBpp0078532,FlyBase_Annotation_IDs:CG9769-PA,GB_protein:AAF52101.1,REFSEQ:NP_649489,GB_protein:AAF52101,FlyMine:FBpp0078532,modMine:FBpp0078532; MD5=1dafd31423420d2f9c90f0f37b8336a7; length=280; release=r6.09; species=Dmel;	22.1	9	0.072	LQSLLDLILK+TVPPMLDLAQISEASTK+VHPVVLFQVVDAFER+VIGTLLGSVDK+VTPDNAVGR
211	FBpp0075395|FBgn0036487|CG6876-PA|Prp31-PA	1.0000	FBpp0075395 type=protein; loc=3L:join(15159170..15159268,15159325..15159776,15159839..15160457,15160517..15160852); ID=FBpp0075395; name=Prp31-PA; parent=FBgn0036487,FBtr0075642; dbxref=FlyBase:FBpp0075395,FlyBase_Annotation_IDs:CG6876-PA,GB_protein:AAF49655.1,REFSEQ:NP_648756,GB_protein:AAF49655,FlyMine:FBpp0075395,modMine:FBpp0075395; MD5=2725d896ece309838d8d1421adaa7262; length=501; release=r6…	18.8	9	0.067	LLGIAGGLSK+MNFGDIEEDAYQGDLGYSR+MTFIAPNLSMIVGASTAAK+NTLQQIEHYASR+QISGTASSVAFTPLQGLEIVNPQAAER+YALTEFR
134	FBpp0073513|FBgn0015024|CG2028-PB|CkIalpha-PB FBpp0073515|FBgn0015024|CG2028-PA|CkIalpha-PA FBpp0289609|FBgn0015024|CG2028-PD|CkIalpha-PD FBpp0309354|FBgn0015024|CG2028-PE|CkIalpha-PE FBpp0311372|FBgn0015024|CG2028-PF|CkIalpha-PF FBpp0311373|FBgn0015024|CG2028-PG|CkIalpha-PG	1.0000	FBpp0073513 type=protein; loc=X:join(12655238..12655316,12655378..12656152,12656334..12656493); ID=FBpp0073513; name=CkIalpha-PB; parent=FBgn0015024,FBtr0073680; dbxref=FlyBase:FBpp0073513,FlyBase_Annotation_IDs:CG2028-PB,GB_protein:AAF48193.1,REFSEQ:NP_511140,GB_protein:AAF48193; MD5=813ec1f06c30bf507c63b29c590893e9; length=337; release=r6.09; species=Dmel;;FBpp0073515 type=protein; loc=X:join(1…	23.1	9	0.068	DIKPDNFLMGIGR+ESRPEIIVGGK+FEEQPDYMYLR+HPQLLYEAK+ILSGGVGFPR+LFLIDFGLAK+YASINAHLGIEQSR
11	FBpp0070277|FBgn0003517|CG14792-PA|sta-PA FBpp0070278|FBgn0003517|CG14792-PB|sta-PB FBpp0308665|FBgn0003517|CG14792-PE|sta-PE FBpp0308666|FBgn0003517|CG14792-PF|sta-PF	1.0000	FBpp0070277 type=protein; loc=X:complement(join(1482673..1482891,1481887..1482480)); ID=FBpp0070277; name=sta-PA; parent=FBgn0003517,FBtr0070289; dbxref=FlyBase:FBpp0070277,FlyBase_Annotation_IDs:CG14792-PA,GB_protein:AAF45638.2,REFSEQ:NP_476750,GB_protein:AAF45638,FlyMine:FBpp0070277,modMine:FBpp0070277; MD5=0bfecb7568a3ebf3a816b44ac5c6e70a; length=270; release=r6.09; species=Dmel;;FBpp0070278 t…	24.4	9	0.066	ADGVNILNLGK+AIVAIDNPSDIFVISSRPIGQR+ELLPPPK+FTPGAFTNQIQPAFR+RADGVNILNLGK+YTDTTPIAGR
869a	FBpp0087997|FBgn0033205|CG2064-PA|CG2064-PA	1.0000	FBpp0087997 type=protein; loc=2R:join(7665937..7666016,7666146..7666409,7666474..7666630,7666687..7666946,7667004..7667235); ID=FBpp0087997; name=CG2064-PA; parent=FBgn0033205,FBtr0088923; dbxref=FlyBase:FBpp0087997,FlyBase_Annotation_IDs:CG2064-PA,GB_protein:AAF59212.3,REFSEQ:NP_610310,GB_protein:AAF59212,FlyMine:FBpp0087997,modMine:FBpp0087997; MD5=537676c84560af5bb1952fb25f3b62c1; length=330; …	24.5	8	0.055	ELDLSSLDSIR+ETNNQNIFSR+GSINVADLNSEK+LANVLFTR+NWAFFQTNLVK+SGAQTSIYAALDPELK+VFIVTGANTGIGK
839a	FBpp0084720|FBgn0015589|CG1451-PA|Apc-PA FBpp0307743|FBgn0015589|CG1451-PB|Apc-PB	1.0000	FBpp0084720 type=protein; loc=3R:complement(join(28836899..28840761,28836547..28836685,28833235..28836486)); ID=FBpp0084720; name=Apc-PA; parent=FBgn0015589,FBtr0085351; dbxref=FlyBase:FBpp0084720,FlyBase_Annotation_IDs:CG1451-PA,GB_protein:AAF56820.1,REFSEQ:NP_477152,GB_protein:AAF56820,FlyMine:FBpp0084720,modMine:FBpp0084720; MD5=2047cf85a167b358eb71ec5c195b443a; length=2417; release=r6.09; spe…	4.3	8	0.066	ANQAIVGTDADIKPK+EFTQDDNTLHFTQSAVGLGSGAVGK+QFDSLPVQLPSSGQVK+SEGQEILLILDDSVK+TSTYQETDLDQPTDFSLR+TSVVKPTTLEPATAVK
823a	FBpp0082897|FBgn0025571|CG5836-PA|SF1-PA	1.0000	FBpp0082897 type=protein; loc=3R:join(17540625..17540803,17540976..17541586,17541667..17541801,17542415..17542490,17543500..17543652,17543723..17544932); ID=FBpp0082897; name=SF1-PA; parent=FBgn0025571,FBtr0083456; dbxref=FlyBase:FBpp0082897,FlyBase_Annotation_IDs:CG5836-PA,GB_protein:AAF55430.3,REFSEQ:NP_524654,GB_protein:AAF55430,FlyMine:FBpp0082897,modMine:FBpp0082897; MD5=bb93816e4791608ba555…	14.2	8	0.058	ASYSIFDK+DGQPLPGEDEPLHAFITAPNPEAVR+FDLTQTIQELMGNAGGNK+IPSLFDR+MQTVNPEFKPPADYKPPVTR+QGIEVPEGHNDLR+VLIPQEQHPDINFVGLLIGPR
817a	FBpp0082269|FBgn0004587|CG10851-PA|B52-PA FBpp0082270|FBgn0004587|CG10851-PB|B52-PB FBpp0082274|FBgn0004587|CG10851-PC|B52-PC FBpp0300515|FBgn0004587|CG10851-PM|B52-PM FBpp0300516|FBgn0004587|CG10851-PN|B52-PN FBpp0300517|FBgn0004587|CG10851-PO|B52-PO	1.0000	FBpp0082269 type=protein; loc=3R:join(13661734..13661859,13662161..13662231,13662297..13662404,13662970..13663051,13665453..13665526,13665590..13665901,13666084..13666248,13666419..13666533); ID=FBpp0082269; name=B52-PA; parent=FBgn0004587,FBtr0082801; dbxref=FlyBase_Annotation_IDs:CG10851-PA,FlyBase:FBpp0082269,GB_protein:AAF54969.2,REFSEQ:NP_788665,GB_protein:AAF54969,FlyMine:FBpp0082269,modMin…	19.1	8	0.056	GSNRDRYDDR+LIVENLSSR+NEGVVEFASLSDMK+NGYGFVEFEDYR+VVVEPAR+VYVGGLPYGVR
82	FBpp0072083|FBgn0034968|CG3195-PC|RpL12-PC FBpp0072084|FBgn0034968|CG3195-PA|RpL12-PA FBpp0072085|FBgn0034968|CG3195-PB|RpL12-PB	1.0000	FBpp0072083 type=protein; loc=2R:join(24060538..24060574,24060676..24060749,24060813..24060993,24061150..24061355); ID=FBpp0072083; name=RpL12-PC; parent=FBgn0034968,FBtr0072174; dbxref=FlyBase:FBpp0072083,FlyBase_Annotation_IDs:CG3195-PC,GB_protein:AAF47152.1,REFSEQ:NP_726413,GB_protein:AAF47152; MD5=5bbdaa3af012b6f79b471a6ddab9de70; length=165; release=r6.09; species=Dmel;;FBpp0072084 type=prot…	26.1	8	0.067	HPHDVIDELNEGSIEVPAE+HSGNIGFEDILAIAR+IGPLGLSPK
779a	FBpp0075175|FBgn0036623|CG4729-PA|CG4729-PA FBpp0075176|FBgn0036623|CG4729-PC|CG4729-PC FBpp0075177|FBgn0036623|CG4729-PB|CG4729-PB FBpp0300976|FBgn0036623|CG4729-PE|CG4729-PE	1.0000	FBpp0075175 type=protein; loc=3L:complement(join(16383927..16384107,16383331..16383866,16382382..16382739,16382072..16382157)); ID=FBpp0075175; name=CG4729-PA; parent=FBgn0036623,FBtr0075417; dbxref=FlyBase:FBpp0075175,FlyBase_Annotation_IDs:CG4729-PA,GB_protein:AAF49471.1,REFSEQ:NP_648888,GB_protein:AAF49471; MD5=5f3bd529f6c00aa6dbdf0c63493ff274; length=386; release=r6.09; species=Dmel;;FBpp0075…	22.3	8	0.055	EAAAWLQNLFVEK+GFTASLAPIR+IIDSFLETGSFFK+IPLEQVPEDEK+TIITEQLK+TPATMLSLLHGK+VVFSYPDPTWLLLNAEGTR
74	FBpp0071846|FBgn0261596|CG3751-PA|RpS24-PA	1.0000	FBpp0071846 type=protein; loc=2R:complement(22640700..22641095); ID=FBpp0071846; name=RpS24-PA; parent=FBgn0261596,FBtr0071935; dbxref=FlyBase:FBpp0071846,FlyBase_Annotation_IDs:CG3751-PA,GB_protein:AAF46871.1,REFSEQ:NP_611693,GB_protein:AAF46871,FlyMine:FBpp0071846,modMine:FBpp0071846; MD5=7590e7be4b230828427f6faf5d27238c; length=131; release=r6.09; species=Dmel;	26.0	8	0.067	HGLFEQK+STGFALIYDTLDFAK+VTPDVVFAFGFR
671	FBpp0088527|FBgn0034277|CG6370-PA|OstDelta-PA FBpp0309240|FBgn0034277|CG6370-PB|OstDelta-PB	1.0000	FBpp0088527 type=protein; loc=2R:complement(join(17766869..17766881,17766461..17766699,17765111..17766392,17764681..17765051)); ID=FBpp0088527; name=OstDelta-PA; parent=FBgn0034277,FBtr0089559; dbxref=FlyBase:FBpp0088527,FlyBase_Annotation_IDs:CG6370-PA,GB_protein:AAF57793.1,REFSEQ:NP_611265,GB_protein:AAF57793,FlyMine:FBpp0088527,modMine:FBpp0088527; MD5=d380feff7e3062c77891aeaf26ca8028; length=…	17.4	8	0.066	AVLVDESTSKPLAVHQAFVR+LQEVLSADSTQK+NTSGPLPEIIHQFR+TFNKPVPITADQAVK+VLGVEINEATQEK+VQSLEVGIAESDASAATR+VYSSLNSELGSSQEIFYR
656	FBpp0087947|FBgn0033246|CG11198-PA|ACC-PA FBpp0087948|FBgn0033246|CG11198-PB|ACC-PB FBpp0111966|FBgn0033246|CG11198-PC|ACC-PC FBpp0308268|FBgn0033246|CG11198-PE|ACC-PE FBpp0308269|FBgn0033246|CG11198-PF|ACC-PF FBpp0308270|FBgn0033246|CG11198-PG|ACC-PG	1.0000	FBpp0087947 type=protein; loc=2R:complement(join(7985602..7985761,7985066..7985451,7984881..7985002,7982641..7983007,7981184..7981472,7977389..7981122,7977022..7977324,7976786..7976956,7976295..7976723,7975304..7976173,7974886..7975233,7974690..7974824,7974487..7974621)); ID=FBpp0087947; name=ACC-PA; parent=FBgn0033246,FBtr0088871; dbxref=FlyBase:FBpp0087947,FlyBase_Annotation_IDs:CG11198-PA,GB_p…	3.8	8	0.053	EGLVFLGPPER+ELVLEGDNLVEMQR+GGVLEPEGIVEIK+QVQAEVPGSPIFVMK+VDTTEEFPGLFR+VLEAVEAADSISDSR+YFFLELNPR
65	FBpp0071587|FBgn0034654|CG10306-PA|CG10306-PA	1.0000	FBpp0071587 type=protein; loc=2R:join(21685376..21685446,21685513..21686110); ID=FBpp0071587; name=CG10306-PA; parent=FBgn0034654,FBtr0071670; dbxref=FlyBase:FBpp0071587,FlyBase_Annotation_IDs:CG10306-PA,GB_protein:AAF46753.1,REFSEQ:NP_611604,GB_protein:AAF46753,FlyMine:FBpp0071587,modMine:FBpp0071587; MD5=7b6e7acf904fddf3fec896a1f034a937; length=222; release=r6.09; species=Dmel;	36.0	8	0.065	ELLGGIEDSTLESWIK+FVSHVVGTTFQTIR+HITGFHDSIR+NNTYDLEANLAVLK+NQGQGLVIVAMQDDK+TLESYVQDQAK
599	FBpp0086640|FBgn0019938|CG10122-PA|RpI1-PA	1.0000	FBpp0086640 type=protein; loc=2R:complement(join(14600776..14601118,14600355..14600718,14598933..14600298,14598380..14598873,14598039..14598324,14597045..14597972,14596782..14596986,14596604..14596721,14596444..14596543,14595662..14596386)); ID=FBpp0086640; name=RpI1-PA; parent=FBgn0019938,FBtr0087511; dbxref=GB_protein:AAF58234.1,FlyBase:FBpp0086640,FlyBase_Annotation_IDs:CG10122-PA,REFSEQ:NP_52…	5.5	8	0.060	AEAYNLVNVASNYLVPK+EDYQQLVFQGLSQLK+LLVPVLGLSNTDLTQGDR+QIYANYPELLK+SLPSFTSFETSPK+SPVDLFFMDTLPVTPPR
593	FBpp0086484|FBgn0024754|CG8200-PA|Flo1-PA FBpp0086485|FBgn0024754|CG8200-PB|Flo1-PB	1.0000	FBpp0086484 type=protein; loc=2R:complement(join(15569119..15569170,15568751..15568826,15568152..15568506,15567243..15567713,15567029..15567172,15566803..15566967,15566574..15566591)); ID=FBpp0086484; name=Flo1-PA; parent=FBgn0024754,FBtr0087351; dbxref=FlyBase:FBpp0086484,FlyBase_Annotation_IDs:CG8200-PA,GB_protein:AAF58120.1,REFSEQ:NP_477358,GB_protein:AAF58120,FlyMine:FBpp0086484,modMine:FBpp0…	21.6	8	0.067	AAYDVEVQTK+EAAMVEMLLDTLPK+LTGEVLSIVNK+SEAEINHIALVTLEGHQR+TQEIAVQEQEIMR+VAAEVAAPLSQAK+VVMEAEAEAESIR
588	FBpp0086274|FBgn0034094|CG3666-PA|Tsf3-PA	1.0000	FBpp0086274 type=protein; loc=2R:join(16226643..16226736,16227592..16227959,16228028..16228330,16228400..16229779); ID=FBpp0086274; name=Tsf3-PA; parent=FBgn0034094,FBtr0087130; dbxref=FlyBase:FBpp0086274,FlyBase_Annotation_IDs:CG3666-PA,GB_protein:AAF58039.1,REFSEQ:NP_523759,GB_protein:AAF58039,FlyMine:FBpp0086274,modMine:FBpp0086274; MD5=544e89af136e4571e16e1c0f7a15ff92; length=714; release=r6.…	10.4	8	0.060	DDTDGLLGLQELHR+DMDQLFGR+ETDVVLVDQEMR+GTAHFGVLTSEDLVAAR+RNEIYNSLR+SETRPFTLYGIFDK
585	FBpp0086115|FBgn0025716|CG6546-PA|Bap55-PA	1.0000	FBpp0086115 type=protein; loc=2R:complement(join(17430642..17430840,17429720..17430562,17429425..17429660)); ID=FBpp0086115; name=Bap55-PA; parent=FBgn0025716,FBtr0086960; dbxref=FlyBase:FBpp0086115,FlyBase_Annotation_IDs:CG6546-PA,GB_protein:AAF57868.1,REFSEQ:NP_611209,GB_protein:AAF57868,FlyMine:FBpp0086115,modMine:FBpp0086115; MD5=6b92140b54d51afa731088c76899d3ec; length=425; release=r6.09; sp…	22.1	8	0.065	AEIPSVVGIGAAPETNLDPETK+HGIDLSPVYK+LTELMFEK+SPLGGDFLSR+VAAQIPTVHYEFPNGYHQDFGSER+VGYAQEDSPK+YNVPAFFLVK
542	FBpp0085249|FBgn0051618|CG31618-PA|His2A FBpp0091055|FBgn0053808|CG33808-PA|His2A FBpp0091060|FBgn0053814|CG33814-PA|His2A FBpp0091063|FBgn0053817|CG33817-PA|His2A FBpp0091066|FBgn0053820|CG33820-PA|His2A FBpp0091069|FBgn0053823|CG33823-PA|His2A FBpp0091072|FBgn0053826|CG33826-PA|His2A FBpp0091075|FBgn0053829|CG33829-PA|His2A FBpp0091078|FBgn0053832|CG33832-PA|His2A FBpp0091081|FBgn0053835|CG3383…	1.0000	FBpp0085249 type=protein; loc=2L:21423789..21424163; ID=FBpp0085249; name=His2A:CG31618-PA; parent=FBgn0051618,FBtr0085893; dbxref=FlyBase:FBpp0085249,FlyBase_Annotation_IDs:CG31618-PA,GB_protein:AAN11125.1,REFSEQ:NP_724343,GB_protein:AAN11125; MD5=3612d7213b7a1860260424d7556c43bf; length=124; release=r6.09; species=Dmel;;FBpp0091055 type=protein; loc=2L:21433897..21434271; ID=FBpp0091055; name=H…	54.8	8	0.051	AGLQFPVGR+HLQLAIR+LLSGVTIAQGGVLPNIQAVLLPK+VGAGAPVYLAAVMEYLAAEVLELAGNAAR
538	FBpp0085154|FBgn0028968|CG1528-PA|gammaCOP-PA FBpp0085155|FBgn0028968|CG1528-PB|gammaCOP-PB FBpp0290505|FBgn0028968|CG1528-PC|gammaCOP-PC FBpp0303129|FBgn0028968|CG1528-PD|gammaCOP-PD	1.0000	FBpp0085154 type=protein; loc=3R:join(31572239..31572278,31572498..31573156,31573254..31574724,31574801..31574986,31575045..31575197,31575256..31575386); ID=FBpp0085154; name=gammaCOP-PA; parent=FBgn0028968,FBtr0085793; dbxref=FlyBase:FBpp0085154,FlyBase_Annotation_IDs:CG1528-PA,GB_protein:AAF57160.1,REFSEQ:NP_524608,GB_protein:AAF57160,FlyMine:FBpp0085154,modMine:FBpp0085154; MD5=ee5acdaa59098f9…	9.6	8	0.066	FDISIVPK+ILYLINQGEQLVAR+LAQLPGIQVLGPIHR+QISTFVAEISDEFK+SVATLAITTLLK+VELTLPEGFTTR+VILESPIVR
507	FBpp0084306|FBgn0039359|CG4759-PA|RpL27-PA FBpp0303778|FBgn0039359|CG4759-PB|RpL27-PB FBpp0303779|FBgn0039359|CG4759-PC|RpL27-PC FBpp0303780|FBgn0039359|CG4759-PD|RpL27-PD	1.0000	FBpp0084306 type=protein; loc=3R:complement(25684095..25684502); ID=FBpp0084306; name=RpL27-PA; parent=FBgn0039359,FBtr0084932; dbxref=FlyBase:FBpp0084306,FlyBase_Annotation_IDs:CG4759-PA,GB_protein:AAF56495.1,REFSEQ:NP_651417,GB_protein:AAF56495,FlyMine:FBpp0084306,modMine:FBpp0084306; MD5=eaa1d2f62e656422362032085ffd53da; length=135; release=r6.09; species=Dmel;;FBpp0303778 type=protein; loc=3R…	43.0	8	0.065	IVIVLSGR+SLNYNHLMPTR+THDDGTPEKPFGHALVAGIDR+VKFESVYK+YTAHDISFEK
506	FBpp0084242|FBgn0039300|CG10423-PA|RpS27-PA FBpp0293236|FBgn0039300|CG10423-PB|RpS27-PB	1.0000	FBpp0084242 type=protein; loc=3R:complement(join(25247433..25247438,25246448..25246667,25246353..25246381)); ID=FBpp0084242; name=RpS27-PA; parent=FBgn0039300,FBtr0084868; dbxref=FlyBase:FBpp0084242,FlyBase_Annotation_IDs:CG10423-PA,GB_protein:AAF56428.1,REFSEQ:NP_651359,GB_protein:AAF56428,FlyMine:FBpp0084242,modMine:FBpp0084242; MD5=12891c10f84e6af4a613b302d70f03eb; length=84; release=r6.09; sp…	28.6	8	0.066	DLLHPLPAEEK+LVQHPNSYFMDVK
505	FBpp0084240|FBgn0027090|CG10506-PA|Aats-gln-PA	1.0000	FBpp0084240 type=protein; loc=3R:complement(25263338..25265674); ID=FBpp0084240; name=Aats-gln-PA; parent=FBgn0027090,FBtr0084866; dbxref=FlyBase:FBpp0084240,FlyBase_Annotation_IDs:CG10506-PA,GB_protein:AAF56434.2,REFSEQ:NP_524841,GB_protein:AAF56434,FlyMine:FBpp0084240,modMine:FBpp0084240; MD5=9507fde98e3a01756f7de0ad87572db5; length=778; release=r6.09; species=Dmel;	12.6	8	0.058	AEVTPAAQTAEAASDGATTISELMK+DVLNVTAPR+LFTLTALR+LVVLEPLK+NLQLSLAAAGSATLSDGTGMLIYHMATK+VDAALEYLLK+VIYIEQGDFK
500	FBpp0084158|FBgn0051510|CG31510-PA|CG31510-PA	1.0000	FBpp0084158 type=protein; loc=3R:complement(25117577..25121029); ID=FBpp0084158; name=CG31510-PA; parent=FBgn0051510,FBtr0084783; dbxref=FlyBase:FBpp0084158,FlyBase_Annotation_IDs:CG31510-PA,GB_protein:AAF56403.2,REFSEQ:NP_733082,GB_protein:AAF56403,FlyMine:FBpp0084158,modMine:FBpp0084158; MD5=be9b1a63eb476acc1437424029bac98b; length=1150; release=r6.09; species=Dmel;	7.8	8	0.065	DLVIIDDLPK+GFGGSGGYNSQFGSK+IEELYSQDIENIK+LPAINPSSVLR+NLNNNPTSEYTGQNYSGNVAR+NTGNNAPVQTSVPIIGANAK
485	FBpp0083688|FBgn0038968|CG12499-PA|CG12499-PA	1.0000	FBpp0083688 type=protein; loc=3R:complement(join(22446139..22446532,22440301..22446086)); ID=FBpp0083688; name=CG12499-PA; parent=FBgn0038968,FBtr0084295; dbxref=GB_protein:AAF55996.2,FlyBase:FBpp0083688,FlyBase_Annotation_IDs:CG12499-PA,REFSEQ:NP_651044,GB_protein:AAF55996,FlyMine:FBpp0083688,modMine:FBpp0083688; MD5=0579630160d25efab5472ab9276e513a; length=2059; release=r6.09; species=Dmel;	4.0	8	0.063	DLVYPLLDIALTK+LQQQETNVAQVLALIVR+QVLNSYDVLSNVTVTQK+SLHASQQLPSTEFQNPAK+YGLALLEHYERFDVGLDK
461	FBpp0082785|FBgn0015520|CG10328-PA|nonA-l-PA FBpp0305874|FBgn0015520|CG10328-PB|nonA-l-PB	1.0000	FBpp0082785 type=protein; loc=3R:16640328..16642220; ID=FBpp0082785; name=nonA-l-PA; parent=FBgn0015520,FBtr0083335; dbxref=FlyBase:FBpp0082785,FlyBase_Annotation_IDs:CG10328-PA,GB_protein:AAF55347.1,REFSEQ:NP_536740,GB_protein:AAF55347,FlyMine:FBpp0082785,modMine:FBpp0082785; MD5=2b537dd42af65943d8b8294af665eb0b; length=630; release=r6.09; species=Dmel;;FBpp0305874 type=protein; loc=3R:16640328.…	12.5	8	0.038	GQGNQGDQGEQGNQGPNFR+LYVGNLTSDTTDDDLR+MEEDKLEAQMEYAR+NSLNSSPLPQR+SFEIFGPIER+YEQETELLR
457	FBpp0082724|FBgn0283477|CG6987-PA|SF2-PA FBpp0293269|FBgn0283477|CG6987-PB|SF2-PB	1.0000	FBpp0082724 type=protein; loc=3R:complement(join(16341728..16341891,16341229..16341598,16340822..16340946,16340654..16340762)); ID=FBpp0082724; name=SF2-PA; parent=FBgn0283477,FBtr0083272; dbxref=FlyBase:FBpp0082724,FlyBase_Annotation_IDs:CG6987-PA,GB_protein:AAF55300.1,REFSEQ:NP_652611,GB_protein:AAF55300,FlyMine:FBpp0082724,modMine:FBpp0082724; MD5=f99c9d094c02395d6120cd763080049a; length=255; …	22.4	8	0.059	DGSGVVEFLR+GPPFAFVEFEDAR+IYVGNLPPDIR+VMVTGLPASGSWQDLK+VTFVDLK
444	FBpp0082066|FBgn0038046|CG5641-PA|CG5641-PA	1.0000	FBpp0082066 type=protein; loc=3R:complement(join(12429037..12429201,12428846..12428974,12427888..12428784)); ID=FBpp0082066; name=CG5641-PA; parent=FBgn0038046,FBtr0082594; dbxref=FlyBase:FBpp0082066,FlyBase_Annotation_IDs:CG5641-PA,GB_protein:AAF54812.1,REFSEQ:NP_650196,GB_protein:AAF54812,FlyMine:FBpp0082066,modMine:FBpp0082066; MD5=cbaed7807f4668e65216901e27b2ba9d; length=396; release=r6.09; s…	21.7	8	0.066	ILIATLPQNLR+NQDLSPTPSEQTAIGNLVTK+QALPINLAFR+VFQLLSAGLFLPGSAGITDPTEPGHIR+VPSAGAVDDSALTAALLK
440	FBpp0081845|FBgn0086472|CG6684-PA|RpS25-PA FBpp0081846|FBgn0086472|CG6684-PB|RpS25-PB	1.0000	FBpp0081845 type=protein; loc=3R:complement(join(11216259..11216261,11215693..11215969,11215551..11215624)); ID=FBpp0081845; name=RpS25-PA; parent=FBgn0086472,FBtr0082369; dbxref=FlyBase:FBpp0081845,FlyBase_Annotation_IDs:CG6684-PA,GB_protein:AAN13495.1,REFSEQ:NP_524315,GB_protein:AAN13495,FlyMine:FBpp0081845,modMine:FBpp0081845; MD5=8c5e61719f2edf88581cb7dbfdab6582; length=117; release=r6.09; sp…	29.1	8	0.063	DKLNNQVLFDK+LITPSVVSER+LNNQVLFDK+QVVQHHSQVIYTR
416	FBpp0081255|FBgn0002542|CG2684-PA|lds-PA	1.0000	FBpp0081255 type=protein; loc=3R:join(7920529..7920598,7920667..7921835,7922137..7922461,7922547..7923403,7923468..7924232); ID=FBpp0081255; name=lds-PA; parent=FBgn0002542,FBtr0081758; dbxref=FlyBase:FBpp0081255,FlyBase_Annotation_IDs:CG2684-PA,GB_protein:AAF54167.1,REFSEQ:NP_524850,GB_protein:AAF54167,FlyMine:FBpp0081255,modMine:FBpp0081255; MD5=7033fd9ac47b019f76d3ff8545cf76d8; length=1061; re…	11.2	8	0.058	ALTLESLK+DLHVSLEDLPGPEVLAEDPVGLK+DYDIVVTTYQIVAR+ELDVYALLK+KLDLADGVLTGAK+LAITDTSTDGQQSVANAGDDGPPLLPDEAR+NLSQPTIQAVLK+TLFAQFLHQR
385	FBpp0080213|FBgn0028530|CG18124-PA|mTTF-PA	1.0000	FBpp0080213 type=protein; loc=2L:complement(join(14348298..14348706,14347653..14348233,14347355..14347597)); ID=FBpp0080213; name=mTTF-PA; parent=FBgn0028530,FBtr0080641; dbxref=FlyBase:FBpp0080213,FlyBase_Annotation_IDs:CG18124-PA,GB_protein:AAF53386.1,REFSEQ:NP_609709,GB_protein:AAF53386,FlyMine:FBpp0080213,modMine:FBpp0080213; MD5=5fd6f215ecd5cdef858682a3226e130a; length=410; release=r6.09; sp…	23.9	8	0.062	EVLDYLLDEAQFTR+LDVSPDIVSK+LTSSGTLGSNEAENDYVPYR+LVGALNSER+SFVEYPWLLSLDNK+SLTLVMDTLQLEGVSR+VLGEFSSVVEYLAHR
378	FBpp0080025|FBgn0032488|CG16812-PA|CG16812-PA	1.0000	FBpp0080025 type=protein; loc=2L:join(13222729..13222747,13222872..13223288,13223345..13223932,13223991..13224334); ID=FBpp0080025; name=CG16812-PA; parent=FBgn0032488,FBtr0080445; dbxref=FlyBase:FBpp0080025,FlyBase_Annotation_IDs:CG16812-PA,GB_protein:AAF53264.1,REFSEQ:NP_609619,GB_protein:AAF53264,FlyMine:FBpp0080025,modMine:FBpp0080025; MD5=1679fa261a43924e6e037a553f9541d0; length=455; release…	19.6	8	0.055	EQVLTTEVVQSVVRPVSPKPK+FFNAAGIPSPAAAGYAHVFVENR+IQDDMLLDLNK+LHAEDEAQEGIVSSSGESSVR+TAATSSNNSVFAR
375	FBpp0079912|FBgn0032409|CG5336-PA|Ced-12-PA	1.0000	FBpp0079912 type=protein; loc=2L:join(12097951..12098062,12098356..12099366,12099427..12099978,12100042..12100541); ID=FBpp0079912; name=Ced-12-PA; parent=FBgn0032409,FBtr0080330; dbxref=GB_protein:AAF53164.1,FlyBase:FBpp0079912,FlyBase_Annotation_IDs:CG5336-PA,REFSEQ:NP_609548,GB_protein:AAF53164,FlyMine:FBpp0079912,modMine:FBpp0079912; MD5=000e1c893d3482e5d63c78b332b79d7d; length=724; release=r…	11.2	8	0.056	EDHIAQLINLDQR+IAFDDNTNALNQNDDHIR+ISPQILELIK+MIEDGGQTNEDILK+NEDFDTLLSMEIK+QNAIALLNALFVK
373	FBpp0079880|FBgn0032404|CG5317-PA|RpL7-like-PA FBpp0111950|FBgn0032404|CG5317-PB|RpL7-like-PB FBpp0312091|FBgn0032404|CG5317-PC|RpL7-like-PC	1.0000	FBpp0079880 type=protein; loc=2L:join(12056422..12056432,12056499..12057147,12057215..12057328); ID=FBpp0079880; name=RpL7-like-PA; parent=FBgn0032404,FBtr0080296; dbxref=FlyBase:FBpp0079880,FlyBase_Annotation_IDs:CG5317-PA,GB_protein:AAF53155.2,REFSEQ:NP_609543,GB_protein:AAF53155,FlyMine:FBpp0079880,modMine:FBpp0079880; MD5=102a36baf70a33afa958e1debb85d021; length=257; release=r6.09; species=Dm…	28.4	8	0.065	AESFVMGYLK+GTAINELIAR+ILQDESVVTQK+RILQDESVVTQKR+TAIQSNTMVEQQLGDK+TTADIFR+VIEPFVVYGNPSLSSIR
261	FBpp0077081|FBgn0031643|CG3008-PA|CG3008-PA	1.0000	FBpp0077081 type=protein; loc=2L:join(4883647..4884339,4884391..4885509); ID=FBpp0077081; name=CG3008-PA; parent=FBgn0031643,FBtr0077389; dbxref=FlyBase:FBpp0077081,FlyBase_Annotation_IDs:CG3008-PA,GB_protein:AAF50965.1,REFSEQ:NP_608871,GB_protein:AAF50965,FlyMine:FBpp0077081,modMine:FBpp0077081; MD5=41726f07513ce613867752d644eb2c1c; length=603; release=r6.09; species=Dmel;	9.1	8	0.060	LINNQILEQINGIISTGK+MQAIGLNVPDVVVLK+MQAIGLNVPDVVVLKK+TSEPVQQVNLADIMSEQYAHK
255	FBpp0076893|FBgn0000709|CG1484-PA|fliI-PA	1.0000	FBpp0076893 type=protein; loc=X:join(21339894..21339947,21340111..21343265,21343501..21343651,21343775..21344185); ID=FBpp0076893; name=fliI-PA; parent=FBgn0000709,FBtr0077192; dbxref=FlyBase:FBpp0076893,FlyBase_Annotation_IDs:CG1484-PA,GB_protein:AAF50830.2,REFSEQ:NP_525097,GB_protein:AAF50830,FlyMine:FBpp0076893,modMine:FBpp0076893; MD5=2ff0b8ab01218a3814818b23c05f6854; length=1256; release=r6.…	7.4	8	0.063	LAGAAVPPSMPSSATPK+LNFEGIPSGIGK+NDFSATFPSSMR+QLPSLQSLEVLK+TDLAALFMPR+TLDLSHNPLELFQLR+TQLAEIPEELGHLQK
244	FBpp0076685|FBgn0035707|CG8368-PB|CG8368-PB FBpp0076686|FBgn0035707|CG8368-PA|CG8368-PA	1.0000	FBpp0076685 type=protein; loc=3L:join(6606317..6607078,6607135..6608418); ID=FBpp0076685; name=CG8368-PB; parent=FBgn0035707,FBtr0076976; dbxref=FlyBase:FBpp0076685,FlyBase_Annotation_IDs:CG8368-PB,GB_protein:AAN12085.1,REFSEQ:NP_729177,GB_protein:AAN12085; MD5=6c001c78a3865f9aebf80d674a38686d; length=681; release=r6.09; species=Dmel;;FBpp0076686 type=protein; loc=3L:join(6606317..6607078,6607135…	15.7	8	0.060	ASLETPQDAR+EVSELLPPDAILVGQSLNSDLNAMK+KLANSIEFGDQILTQHK+LANSIEFGDQILTQHK+TAIVTVGELQPR+TFLQEIIQENIDGHDSIEDSR+TIFPIESSK+VPEQDFILDSAQR
186	FBpp0074707|FBgn0036886|CG9300-PA|CG9300-PA	1.0000	FBpp0074707 type=protein; loc=3L:join(19552476..19552607,19552666..19552830,19552885..19553248,19553329..19554689); ID=FBpp0074707; name=CG9300-PA; parent=FBgn0036886,FBtr0074938; dbxref=GB_protein:AAF49145.1,FlyBase:FBpp0074707,FlyBase_Annotation_IDs:CG9300-PA,REFSEQ:NP_649127,GB_protein:AAF49145,FlyMine:FBpp0074707,modMine:FBpp0074707; MD5=58d01d97545454f178cdf26d6cf8dec7; length=673; release=r…	14.6	8	0.064	EDTAEQLALAASK+EFLGLAADR+ELAYDPPEVVDQEIDEIIK+FLSYYNLFPIPDPK+GPNNTAVQALVR+IFMLNLAEATSER+ILTLFIK+YVGVFGNHALR
176	FBpp0074553|FBgn0020261|CG3291-PA|pcm-PA FBpp0291292|FBgn0020261|CG3291-PB|pcm-PB	1.0000	FBpp0074553 type=protein; loc=X:complement(join(19491739..19491813,19490585..19491679,19490207..19490515,19489485..19489949,19489142..19489410,19488739..19489058,19487792..19488685,19487132..19487712,19486405..19487067,19486261..19486338,19486103..19486192)); ID=FBpp0074553; name=pcm-PA; parent=FBgn0020261,FBtr0074784; dbxref=FlyBase:FBpp0074553,FlyBase_Annotation_IDs:CG3291-PA,GB_protein:AAF4895…	5.0	8	0.062	AEFVFEQDVFPNAVGHR+FDLEYILPDSPHPT+QLEDTLTAVASQYLGK+TYIGIYPTLGGNINENGK+YSTVAQGPMPAYPPLR
147	FBpp0073902|FBgn0027329|CG8231-PA|Tcp-1zeta-PA	1.0000	FBpp0073902 type=protein; loc=X:join(15746771..15746907,15747308..15748772); ID=FBpp0073902; name=Tcp-1zeta-PA; parent=FBgn0027329,FBtr0074086; dbxref=FlyBase:FBpp0073902,FlyBase_Annotation_IDs:CG8231-PA,GB_protein:AAF48503.1,REFSEQ:NP_573066,GB_protein:AAF48503,FlyMine:FBpp0073902,modMine:FBpp0073902; MD5=bf1bdbb9f23081efbcddee7a5d40b156; length=533; release=r6.09; species=Dmel;	19.5	8	0.067	AAQALAINISAAK+ALEVLDQVK+ASTAQDDSTGDGTTTTVMLIGELLK+EGILALR+LAVQAFADALLVIPK+NLVEVANTSLK+TFVLINQK+TLAVNSGYDAQDTIVK
1	FBpp0070041|FBgn0264492|CG17520-PA|CkIIalpha-PA FBpp0070042|FBgn0264492|CG17520-PB|CkIIalpha-PB FBpp0070043|FBgn0264492|CG17520-PC|CkIIalpha-PC FBpp0110433|FBgn0264492|CG17520-PD|CkIIalpha-PD FBpp0311229|FBgn0264492|CG17520-PE|CkIIalpha-PE FBpp0311359|FBgn0264492|CG17520-PF|CkIIalpha-PF FBpp0311360|FBgn0264492|CG17520-PG|CkIIalpha-PG	1.0000	FBpp0070041 type=protein; loc=3L:23102252..23103262; ID=FBpp0070041; name=CkIIalpha-PA; parent=FBgn0264492,FBtr0070042; dbxref=FlyBase:FBpp0070041,FlyBase_Annotation_IDs:CG17520-PA,GB_protein:AAN11415.1,REFSEQ:NP_730774,GB_protein:AAN11415; MD5=c486e73baf16af529dddb35d8eec70f8; length=336; release=r6.09; species=Dmel;;FBpp0070042 type=protein; loc=3L:23102252..23103262; ID=FBpp0070042; name=CkIIa…	30.7	8	0.065	EAMAHPYFLPIVNGQMNPNNQQ+FVHSDNQHLVSPEALDFLDK+GGTNIITLLAVVK+QLYQTLTDYEIR+TPALIFEHVNNTDFK+VLGTEELYAYLDK+YYLFELLK
906a	FBpp0291836|FBgn0261553|CG18490-PC|CG42671-PB FBpp0291837|FBgn0261553|CG42671-PC|CG42671-PC FBpp0291839|FBgn0261553|CG42671-PE|CG42671-PE FBpp0293472|FBgn0261553|CG42671-PG|CG42671-PG FBpp0293473|FBgn0261553|CG42671-PH|CG42671-PH FBpp0303315|FBgn0261553|CG42671-PI|CG42671-PI FBpp0308938|FBgn0261553|CG42671-PJ|CG42671-PJ	1.0000	FBpp0291836 type=protein; loc=3L:join(11216829..11217282,11222618..11223565,11223704..11224224,11224993..11226568,11226636..11226801,11227673..11227709); ID=FBpp0291836; name=CG42671-PB; parent=FBgn0261553,FBtr0302696; dbxref=FlyBase:FBpp0075898,FlyBase_Annotation_IDs:CG18490-PC,FlyBase:FBpp0291836,FlyBase_Annotation_IDs:CG42671-PB,REFSEQ:NP_001189083,GB_protein:ADV37519; MD5=5f2e068e688126d002ca…	7.9	7	0.047	ALMTSSINEAQLQLLTSGEYLLK+QINDDVDEIPFERPSR+SAASAMNTSTTSLGGGNPGSR+SLAQDVSGTSAAR+SPAQSSPQHSLESGMGAGAGGGYR
902a	FBpp0290110|FBgn0036302|CG10632-PG|sowah-PG FBpp0290111|FBgn0036302|CG10632-PI|sowah-PI	1.0000	FBpp0290110 type=protein; loc=3L:complement(join(12572312..12572438,12571539..12572200,12564899..12565039,12548485..12548496,12545403..12545405,12544319..12544321,12541288..12541377,12541182..12541187,12540390..12540462,12539622..12540146,12538550..12538576,12537815..12538488)); ID=FBpp0290110; name=sowah-PG; parent=FBgn0036302,FBtr0300888; dbxref=REFSEQ:NP_001137943,GB_protein:ACL83298,FlyBase:F…	21.9	7	0.051	AAMSTPYATNGGLPSR+AVAAASGIPEPSSPGGASLNFDSPMR+FSFSSEASSASSTSIEKPEMADPTAPAAVGDVAENPISVK+KFLTHPQSQNEARK+TTEAFSNFLGVGNGSGVAPTGYGNGGSAVAANR+TYVTLLSTIK
894a	FBpp0288898|FBgn0261461|CG42274-PC|RhoGAP18B-PC FBpp0288899|FBgn0261461|CG42274-PD|RhoGAP18B-PD	1.0000	FBpp0288898 type=protein; loc=X:complement(join(19153028..19154953,19150811..19151959,19145968..19146142,19144564..19144591,19144005..19144496,19143585..19143768)); ID=FBpp0288898; name=RhoGAP18B-PC; parent=FBgn0261461,FBtr0299623; dbxref=FlyBase:FBpp0288898,FlyBase_Annotation_IDs:CG42274-PC,REFSEQ:NP_573352,GB_protein:AAF48921,FlyMine:FBpp0288898,modMine:FBpp0288898; MD5=af68c419830ecf3d03b1bb9b…	11.8	7	0.053	AQQIQEDNEVQQTQQSTILQR+DLPADQQPSVVVHPILR+ELTSPLITQEAYER+FAVNSNVFR+RPAPPPPAQLATSNTTSLAPR+VLVDELR
888a	FBpp0099974|FBgn0260439|CG17291-PA|Pp2A-29B-PA FBpp0099975|FBgn0260439|CG17291-PB|Pp2A-29B-PB FBpp0293227|FBgn0260439|CG17291-PC|Pp2A-29B-PC	1.0000	FBpp0099974 type=protein; loc=2L:join(8366311..8366394,8367096..8367249,8367312..8367730,8367797..8367871,8367931..8368696,8368758..8369030,8369716..8369720); ID=FBpp0099974; name=Pp2A-29B-PA; parent=FBgn0260439,FBtr0005088; dbxref=FlyBase_Annotation_IDs:CG17291-PA,FlyBase:FBpp0099974,GB_protein:AAF52650.2,REFSEQ:NP_001027227,GB_protein:AAF52650,FlyMine:FBpp0099974,modMine:FBpp0099974; MD5=c07243…	14.9	7	0.049	HFAAQAIAGIAAA+LAIIEYMPALAGQLGQEFFDQK+LSTIALALGEER+LVSGDWFTSR+SDLIPNFVQLAQDDQDSVR+VDLVPAFQYLLK
878a	FBpp0088436|FBgn0053503|CG33503-PA|Cyp12d1-d-PA	1.0000	FBpp0088436 type=protein; loc=2R:complement(join(11125513..11125614,11125127..11125452,11124956..11125072,11123871..11124891)); ID=FBpp0088436; name=Cyp12d1-d-PA; parent=FBgn0053503,FBtr0089418; dbxref=GB_protein:AAG22287.2,FlyBase:FBpp0088436,FlyBase_Annotation_IDs:CG33503-PA,GB_protein:AAG22287.3,FlyBase_Annotation_IDs:CG18240-PA,REFSEQ:NP_995812,GB_protein:AAG22287,FlyMine:FBpp0088436,modMine:…	16.7	7	0.051	AFMPGGEFQNASITEYTSAMR+EATYYPRPDEFLPER+GTTVLLGSNVLMK+LVFESLGLVAFDR+TLNDSLNVSQK+TMFLMEPAITFPFK
867a	FBpp0087705|FBgn0260972|CG8057-PA|alc-PA	1.0000	FBpp0087705 type=protein; loc=2R:complement(join(9136952..9137599,9135765..9135995,9135559..9135705)); ID=FBpp0087705; name=alc-PA; parent=FBgn0260972,FBtr0088624; dbxref=FlyBase:FBpp0087705,FlyBase_Annotation_IDs:CG8057-PA,GB_protein:AAF58979.1,REFSEQ:NP_610460,GB_protein:AAF58979,FlyMine:FBpp0087705,modMine:FBpp0087705; MD5=2cac3bf3bc33250b01a74c2898ef7975; length=341; release=r6.09; species=Dm…	23.8	7	0.058	ESDFEVFQALAK+HTAVLNEGSSQEDDDPYYTGTGTGSTR+STDLSTPSSPAHFR+VSGPPVLPPHLLQVILNK+YVTTLLYKPI
827a	FBpp0083421|FBgn0264357|CG17299-PA|SNF4Agamma-PA FBpp0083422|FBgn0264357|CG17299-PB|SNF4Agamma-PB	1.0000	FBpp0083421 type=protein; loc=3R:join(21154927..21155071,21155233..21155387,21178278..21178399,21178580..21179204,21179268..21179390,21185548..21185584,21202452..21202585,21207619..21207667,21210789..21211079,21211141..21211319,21211387..21211590,21211748..21212527); ID=FBpp0083421; name=SNF4Agamma-PA; parent=FBgn0264357,FBtr0084018; dbxref=FlyBase:FBpp0083421,FlyBase_Annotation_IDs:CG17299-PA,GB…	11.8	7	0.052	FAVIPEEPQAGSPALGTPPPGGR+IGTYNNIETADETTSIITALK+LMPTSNYGAISPILQR+SGEDSPVLNQSTVHGIASPNR+SLIEDIPEEETAPAR+VTSSTPQGPPETTLGR
824b	FBpp0087502|FBgn0004907|CG17870-PD|14-3-3zeta-PD FBpp0087503|FBgn0004907|CG17870-PE|14-3-3zeta-PE FBpp0099540|FBgn0004907|CG17870-PJ|14-3-3zeta-PJ FBpp0305136|FBgn0004907|CG17870-PK|14-3-3zeta-PK FBpp0305137|FBgn0004907|CG17870-PL|14-3-3zeta-PL	1.0000	FBpp0087502 type=protein; loc=2R:join(10104348..10104409,10104717..10104830,10104941..10105067,10105702..10105825,10105941..10106104,10107467..10107622); ID=FBpp0087502; name=14-3-3zeta-PD; parent=FBgn0004907,FBtr0088414; dbxref=FlyBase_Annotation_IDs:CG17870-PD,FlyBase:FBpp0087502,GB_protein:AAM71060.1,REFSEQ:NP_476885,GB_protein:AAM71060; MD5=f196cab6a894ca73c510c5280d765fbc; length=248; releas…	27.0	7	0.042	DSTLIMQLLR+NLLSVAYK+NTVVDDSQTAYQDAFDISK+QAFDDAIAELDTLNEDSYK+YLAEVATGDAR
824a	FBpp0082987|FBgn0020238|CG31196-PA|14-3-3epsilon-PA FBpp0082988|FBgn0020238|CG31196-PB|14-3-3epsilon-PB FBpp0082989|FBgn0020238|CG31196-PC|14-3-3epsilon-PC FBpp0082990|FBgn0020238|CG31196-PD|14-3-3epsilon-PD	1.0000	FBpp0082987 type=protein; loc=3R:join(18242846..18242909,18247433..18247902,18247971..18248151,18248215..18248288); ID=FBpp0082987; name=14-3-3epsilon-PA; parent=FBgn0020238,FBtr0083565; dbxref=FlyBase:FBpp0082987,FlyBase_Annotation_IDs:CG31196-PA,GB_protein:AAF55519.2,REFSEQ:NP_732309,GB_protein:AAF55519,FlyMine:FBpp0082987,modMine:FBpp0082987; MD5=e3d4754790310e5d929d6f9769e621bf; length=262; r…	19.5	7	0.042	AAFDDAIAELDTLSEESYK+DSTLIMQLLR+NLLSVAYK+VASMDVELTVEER
811a	FBpp0081156|FBgn0010774|CG1101-PA|Ref1-PA	1.0000	FBpp0081156 type=protein; loc=3R:complement(join(7079964..7080209,7079254..7079455,7078822..7079019,7078253..7078407)); ID=FBpp0081156; name=Ref1-PA; parent=FBgn0010774,FBtr0081642; dbxref=FlyBase:FBpp0081156,FlyBase_Annotation_IDs:CG1101-PA,GB_protein:AAF54070.1,REFSEQ:NP_651968,GB_protein:AAF54070,FlyMine:FBpp0081156,modMine:FBpp0081156; MD5=a6e9462c9ef48720251002e6880d3a12; length=266; release…	17.7	7	0.048	ELFNDFGPIK+ELFNDFGPIKK+IEMSLDDIIK+LIVGNLDYGVSNTDIK+SIDDLIK+VGGTAPTSFK
81	FBpp0072075|FBgn0034962|CG3167-PA|MAN1-PA FBpp0072076|FBgn0034962|CG3167-PB|MAN1-PB FBpp0311863|FBgn0034962|CG3167-PC|MAN1-PC	1.0000	FBpp0072075 type=protein; loc=2R:24034698..24036650; ID=FBpp0072075; name=MAN1-PA; parent=FBgn0034962,FBtr0072166; dbxref=FlyBase:FBpp0072075,FlyBase_Annotation_IDs:CG3167-PA,GB_protein:AAF47143.1,REFSEQ:NP_726404,GB_protein:AAF47143,FlyMine:FBpp0072075,modMine:FBpp0072075; MD5=339326f1a6bffaa1f49fc6380bf3e992; length=650; release=r6.09; species=Dmel;;FBpp0072076 type=protein; loc=2R:24034698..24…	11.5	7	0.058	DANLSPALEIGEFVR+FALSDLK+GALDMSEELFR+LIQSGFPSTPVTETTR+QSIVESIIEK+SLDESDSSPLQLSASK
777a	FBpp0075048|FBgn0261872|CG33522-PA|scaf6-PA	1.0000	FBpp0075048 type=protein; loc=3L:complement(join(17042438..17042459,17042103..17042273,17041694..17042040,17040439..17040601,17040138..17040210,17039556..17039630,17039257..17039333,17038995..17039193,17037931..17038932,17037706..17037873,17037320..17037634,17037084..17037255,17036932..17037030)); ID=FBpp0075048; name=scaf6-PA; parent=FBgn0261872,FBtr0091474; dbxref=FlyBase:FBpp0075048,GB_protein…	10.5	7	0.057	AVITNKPEDGTLEDGQQPQK+EQIQQSEANLSAQHTALMNQK+INVVLQYLLK+LPAPAPQSER+NQGIDTPISGGEVR+QIEDAIAAAQTAQQEQMAGEQGIVLR
770a	FBpp0074440|FBgn0030993|CG7635-PA|Mec2-PA	1.0000	FBpp0074440 type=protein; loc=X:join(19188115..19188283,19189034..19189547,19189640..19189805,19189885..19190088); ID=FBpp0074440; name=Mec2-PA; parent=FBgn0030993,FBtr0074669; dbxref=FlyBase:FBpp0074440,FlyBase_Annotation_IDs:CG7635-PA,GB_protein:AAF48928.1,REFSEQ:NP_573357,GB_protein:AAF48928,FlyMine:FBpp0074440,modMine:FBpp0074440; MD5=5a50802e7ff7c0ced8ce37ecf434af6c; length=350; release=r6.0…	15.1	7	0.058	EASDVISASPSALQLR+NLSELLTER+SDNIVLDALDAWPK+TVTFNVPQQEMLTK
749a	FBpp0072688|FBgn0035253|CG7971-PA|CG7971-PA FBpp0072689|FBgn0035253|CG7971-PC|CG7971-PC FBpp0301191|FBgn0035253|CG7971-PG|CG7971-PG	1.0000	FBpp0072688 type=protein; loc=3L:complement(join(1664532..1664770,1663920..1664021,1661227..1661592,1661109..1661165,1659846..1659990,1658520..1658590,1656679..1658464,1655525..1655709,1655254..1655460,1655121..1655151)); ID=FBpp0072688; name=CG7971-PA; parent=FBgn0035253,FBtr0072806; dbxref=FlyBase_Annotation_IDs:CG7971-PA,FlyBase:FBpp0072688,GB_protein:AAF47543.2,REFSEQ:NP_647642,GB_protein:AAF…	7.6	7	0.052	AAEDTVNDILGTK+EAFNISEYFVEGSSFDGDR+EAFNISEYFVEGSSFDGDRK+EGSEPLVAALADSSLVDAIVSK+ESLAAAAAAAAAGK+KSVPTPAFNPFK
741a	FBpp0071923|FBgn0034858|CG10315-PA|eIF2B-delta-PA	1.0000	FBpp0071923 type=protein; loc=2R:join(23386798..23386827,23387007..23387612,23387672..23388232,23388289..23388972); ID=FBpp0071923; name=eIF2B-delta-PA; parent=FBgn0034858,FBtr0072014; dbxref=FlyBase:FBpp0071923,FlyBase_Annotation_IDs:CG10315-PA,GB_protein:AAF46995.1,REFSEQ:NP_611790,GB_protein:AAF46995,FlyMine:FBpp0071923,modMine:FBpp0071923; MD5=7bed57943757acd542d389f381596508; length=626; rel…	17.6	7	0.055	APVAASAAPSTTEADQEK+FQTDAIVYNELSDPNQLVR+IITEVEQTTITTK+LEDSHSTTQETSAIDATSAMPGNAVDPLATEK+NQLTQLPADVPETESK+VEGIAQQLADLK
722	FBpp0305165|FBgn0028737|CG6341-PB|Ef1beta-PB FBpp0311691|FBgn0028737|CG6341-PC|Ef1beta-PC	1.0000	FBpp0305165 type=protein; loc=2R:join(16868312..16868391,16868491..16869079); ID=FBpp0305165; name=Ef1beta-PB; parent=FBgn0028737,FBtr0332947; dbxref=REFSEQ:NP_524808,GB_protein:AAF57941,FlyBase:FBpp0305165,FlyBase_Annotation_IDs:CG6341-PB; MD5=db65b931eba2f027cda91e367d763098; length=222; release=r6.09; species=Dmel;;FBpp0311691 type=protein; loc=2R:join(16868312..16868391,16868491..16869079); I…	32.0	7	0.056	ADLSVFDALGK+ELNAFLADNSYISGYTPSK+HIASFEAAER+IEEFEDFVQSVDIAAFNK+TIEMDGLLWGASK
695	FBpp0111584|FBgn0085436|CG34407-PC|Not1-PC FBpp0111585|FBgn0085436|CG34407-PD|Not1-PD FBpp0111586|FBgn0085436|CG34407-PE|Not1-PE FBpp0291332|FBgn0085436|CG34407-PF|Not1-PF FBpp0293496|FBgn0085436|CG34407-PG|Not1-PG FBpp0308486|FBgn0085436|CG34407-PH|Not1-PH	1.0000	FBpp0111584 type=protein; loc=2R:complement(join(9578185..9578289,9576178..9576384,9575588..9576115,9575070..9575532,9573787..9575007,9572918..9573700,9570214..9572783,9568985..9570156,9568563..9568922,9567978..9568086)); ID=FBpp0111584; name=Not1-PC; parent=FBgn0085436,FBtr0112672; dbxref=FlyBase:FBpp0111584,FlyBase_Annotation_IDs:CG34407-PC,REFSEQ:NP_001097242,GB_protein:ABV53739,FlyMine:FBpp01…	4.2	7	0.052	AQQQQQPGLVPPPPPTILR+LIGLSNTIPSAISSGPGTEPIYR+NIILSAFPR+SIANATNIDTLLVANQEEK+VLGIVLGTLIK+YLFLNAIANQLR
693	FBpp0110466|FBgn0261387|CG17528-PC|CG17528-PC FBpp0110579|FBgn0261387|CG17528-PD|CG17528-PD	1.0000	FBpp0110466 type=protein; loc=2R:complement(join(4819288..4819935,4818209..4819229,4817998..4818143,4817785..4817934,4817449..4817730)); ID=FBpp0110466; name=CG17528-PC; parent=FBgn0261387,FBtr0111274; dbxref=FlyBase_Annotation_IDs:CG17528-PC,GB_protein:EAA45997.1,FlyBase:FBpp0110466,REFSEQ:NP_001036463,GB_protein:EAA45997; MD5=2b21960bac75c97664e58255400dd8a3; length=748; release=r6.09; species=…	14.6	7	0.059	ANVVTEASIIEK+HAALLTSTGMEINELPSNIR+IIGDGNFAIVFK+LSDFFGSDDVFFAYGTER+NSPSFDHVLTAITQVVR+VEYNTGSQPLSNLPLSNSR+VFTLSGIPVVR
687	FBpp0099977|FBgn0024182|CG1410-PA|waw-PA	1.0000	FBpp0099977 type=protein; loc=X:join(21363059..21363601,21363660..21365207); ID=FBpp0099977; name=waw-PA; parent=FBgn0024182,FBtr0100536; dbxref=FlyBase_Annotation_IDs:CG1410-PA,FlyBase:FBpp0099977,GB_protein:AAF50824.2,REFSEQ:NP_001027089,GB_protein:AAF50824,FlyMine:FBpp0099977,modMine:FBpp0099977; MD5=22cc855948ed37bfc9f7cf49db2cc36d; length=696; release=r6.09; species=Dmel;	12.1	7	0.057	ALIFDSWFDK+ESIVGDTIHLK+GETEEPSQADLLR+LLFGIDPDEVLR+NQAVAAAGSYRPQQPLVFAGVFPADQSK+QLAVVPVLNK
659	FBpp0087972|FBgn0029093|CG1548-PA|cathD-PA	1.0000	FBpp0087972 type=protein; loc=2R:complement(join(7822549..7823466,7822225..7822485)); ID=FBpp0087972; name=cathD-PA; parent=FBgn0029093,FBtr0088898; dbxref=FlyBase:FBpp0087972,FlyBase_Annotation_IDs:CG1548-PA,GB_protein:AAF59186.1,REFSEQ:NP_652013,GB_protein:AAF59186,FlyMine:FBpp0087972,modMine:FBpp0087972; MD5=fbe176b5e485f5702cfdc5f320281c69; length=392; release=r6.09; species=Dmel;	20.7	7	0.055	DPASPEGGEIIFGGSDPNHYTGEFTYLPVTR+DQTFAEALSEPGLVFVAAK+FDGILGLGYNSISVDK+VVFDTGSSNLWVPSK
639	FBpp0087498|FBgn0001291|CG2275-PB|Jra-PB FBpp0087499|FBgn0001291|CG2275-PA|Jra-PA FBpp0303456|FBgn0001291|CG2275-PC|Jra-PC	1.0000	FBpp0087498 type=protein; loc=2R:10097267..10098136; ID=FBpp0087498; name=Jra-PB; parent=FBgn0001291,FBtr0088410; dbxref=FlyBase:FBpp0087498,FlyBase_Annotation_IDs:CG2275-PB,GB_protein:AAM71059.1,REFSEQ:NP_724882,GB_protein:AAM71059; MD5=beb7e2d3671704ea19c041673d4c2973; length=289; release=r6.09; species=Dmel;;FBpp0087499 type=protein; loc=2R:10097267..10098136; ID=FBpp0087499; name=Jra-PA; pare…	28.0	7	0.058	AGPVTVEQLDFGR+GENVDLASIVK+IFAPLVINSPDLSSK+ILLSNNLMQTPQPGK+TPVSAAANLSIQNAGSSGATAIQIIPK
638	FBpp0087357|FBgn0262114|CG11763-PC|RanBPM-PC FBpp0087358|FBgn0262114|CG11763-PA|RanBPM-PA FBpp0099887|FBgn0262114|CG11763-PD|RanBPM-PD FBpp0297357|FBgn0262114|CG42236-PE|RanBPM-PE FBpp0303464|FBgn0262114|CG42236-PF|RanBPM-PF FBpp0312425|FBgn0262114|CG42236-PG|RanBPM-PG	1.0000	FBpp0087357 type=protein; loc=2R:join(10431672..10431915,10433039..10433203,10433275..10433465,10433542..10433723,10433787..10433899,10433961..10434112,10434171..10434373,10434427..10434590,10434652..10434785,10434918..10435029,10435086..10435222); ID=FBpp0087357; name=RanBPM-PC; parent=FBgn0262114,FBtr0088262; dbxref=FlyBase:FBpp0087357,GB_protein:AAM68758.1,FlyBase_Annotation_IDs:CG11763-PC,Fly…	22.7	7	0.051	ESVSTTLNSAILESLNFER+LLYPNVNESETPLPR+LYPTVGLQTPGEEVDANFGQEPFK+RESVSTTLNSAILESLNFER+SGSGNGNVNINQTQQQNNTAIPAVIKPQGGDRPDIK+TAEAFNGYTNQTFNEDLASIK+VTATTQTMPTNQTSVIQSTK
64	FBpp0071562|FBgn0011824|CG4038-PA|CG4038-PA	1.0000	FBpp0071562 type=protein; loc=2R:complement(join(21097042..21097231,21096327..21096707,21096127..21096269)); ID=FBpp0071562; name=CG4038-PA; parent=FBgn0011824,FBtr0071639; dbxref=FlyBase:FBpp0071562,FlyBase_Annotation_IDs:CG4038-PA,GB_protein:AAF46672.1,REFSEQ:NP_477043,GB_protein:AAF46672,FlyMine:FBpp0071562,modMine:FBpp0071562; MD5=4be69a938c32e194320bec4aeff8a533; length=237; release=r6.09; s…	21.9	7	0.055	GAFDTGPPER+IDEIFGTVR+LSDNVYANSFKPNQK+VDIQDVPYFNAPIFLENK
630	FBpp0087186|FBgn0010516|CG8996-PA|wal-PA FBpp0087187|FBgn0010516|CG8996-PB|wal-PB	1.0000	FBpp0087186 type=protein; loc=2R:complement(join(11690678..11690719,11690446..11690586,11689079..11689888)); ID=FBpp0087186; name=wal-PA; parent=FBgn0010516,FBtr0088082; dbxref=FlyBase:FBpp0087186,FlyBase_Annotation_IDs:CG8996-PA,GB_protein:AAF58627.1,REFSEQ:NP_725073,GB_protein:AAF58627,FlyMine:FBpp0087186,modMine:FBpp0087186; MD5=28de8d5cb126e2c2d9cc5eb3d1d414a6; length=330; release=r6.09; spec…	19.7	7	0.055	AAVDAGFVPNDLQIGQTGK+FTHILAGASAFGK+LDVSPISEIIDVK+LLYDLADK+TIYAGNAILTLK
620	FBpp0086954|FBgn0011604|CG8625-PA|Iswi-PA FBpp0086955|FBgn0011604|CG8625-PB|Iswi-PB FBpp0086956|FBgn0011604|CG8625-PC|Iswi-PC	1.0000	FBpp0086954 type=protein; loc=2R:join(12636943..12636990,12637054..12637271,12637339..12637593,12637655..12639770,12639830..12639990,12640052..12640337); ID=FBpp0086954; name=Iswi-PA; parent=FBgn0011604,FBtr0087841; dbxref=FlyBase:FBpp0086954,FlyBase_Annotation_IDs:CG8625-PA,GB_protein:AAF58479.1,REFSEQ:NP_523719,GB_protein:AAF58479; MD5=d333c72bf67361d348a1d1682d1bea6f; length=1027; release=r6.0…	9.2	7	0.054	ENLLSQGFTAWTK+IDEAEPLTEEEIQEK+KIDEAEPLTEEEIQEK+LFELLDQEIYYFR+NQAGPHIVIVPK+TDTAAVEATEENSNETTSDAATSSSGEK+TLQTISLLGYLK
62	FBpp0071455|FBgn0034572|CG9346-PA|CG9346-PA	1.0000	FBpp0071455 type=protein; loc=2R:join(21012046..21012102,21012162..21012278,21012335..21012621,21012679..21013097,21013158..21013339,21013402..21013445,21013513..21013845,21013913..21014155,21014210..21014393,21014453..21014705,21014766..21015127,21015188..21015580); ID=FBpp0071455; name=CG9346-PA; parent=FBgn0034572,FBtr0071526; dbxref=FlyBase:FBpp0071455,FlyBase_Annotation_IDs:CG9346-PA,GB_prot…	11.2	7	0.056	AIQYQDELESGK+ESGSFDTGDPNTTNLYLGNLNPK+HMASSHSAPAQQPAASAAPVPSSSVSTTSQNSSSSK+ISEQQLMEIFGR+KDEYLDEIDGIPLDDDLDGVPLEK
592	FBpp0086469|FBgn0034029|CG8190-PA|eIF2B-gamma-PA	1.0000	FBpp0086469 type=protein; loc=2R:join(15542754..15542904,15542958..15543466,15543522..15543662,15543756..15544322); ID=FBpp0086469; name=eIF2B-gamma-PA; parent=FBgn0034029,FBtr0087336; dbxref=FlyBase:FBpp0086469,FlyBase_Annotation_IDs:CG8190-PA,GB_protein:AAF58125.1,REFSEQ:NP_611046,GB_protein:AAF58125,FlyMine:FBpp0086469,modMine:FBpp0086469; MD5=e03dccd3b7df1b8892cf5f8a850d86ce; length=455; rele…	14.5	7	0.049	HPLISPGAVVK+ITQTSLFNQSLSQSPYHGDIVR+TVQDTTSEVGVVTK+VNNTLSFLAINR+WVIDYLR
589	FBpp0086294|FBgn0034118|CG6251-PA|Nup62-PA FBpp0309066|FBgn0034118|CG6251-PB|Nup62-PB	1.0000	FBpp0086294 type=protein; loc=2R:16344581..16345765; ID=FBpp0086294; name=Nup62-PA; parent=FBgn0034118,FBtr0087150; dbxref=FlyBase:FBpp0086294,FlyBase_Annotation_IDs:CG6251-PA,GB_protein:AAF58007.1,REFSEQ:NP_611120,GB_protein:AAF58007,FlyMine:FBpp0086294,modMine:FBpp0086294; MD5=c12e45b9e3831e5ad360717dbacb2d8b; length=394; release=r6.09; species=Dmel;;FBpp0309066 type=protein; loc=2R:16344581..1…	19.5	7	0.051	EFVNLPR+GQDTTDPIIQIGK+SQTYLMVENLDTQLK+TDQQVLDQELEFIATQQK+TTDSSAVSTASQLSYHQLEEHINK
568	FBpp0085875|FBgn0034351|CG5190-PA|CG5190-PA	1.0000	FBpp0085875 type=protein; loc=2R:18451376..18452716; ID=FBpp0085875; name=CG5190-PA; parent=FBgn0034351,FBtr0086696; dbxref=FlyBase:FBpp0085875,FlyBase_Annotation_IDs:CG5190-PA,GB_protein:AAF57683.1,REFSEQ:NP_611335,GB_protein:AAF57683,FlyMine:FBpp0085875,modMine:FBpp0085875; MD5=05ae7d35f44c54c6d6685e14d73ede0b; length=446; release=r6.09; species=Dmel;	12.8	7	0.047	EGLEFQLDTWATGK+RVPSLEFFK+VLQLEADIAHQEGR+VPSLEFFK+VVQNEFQPR+YFGYLWQIEMK
482	FBpp0083659|FBgn0038989|CG6937-PA|CG6937-PA	1.0000	FBpp0083659 type=protein; loc=3R:join(22584863..22584958,22585026..22585370,22585434..22586063); ID=FBpp0083659; name=CG6937-PA; parent=FBgn0038989,FBtr0084266; dbxref=FlyBase:FBpp0083659,FlyBase_Annotation_IDs:CG6937-PA,GB_protein:AAF56024.1,REFSEQ:NP_651066,GB_protein:AAF56024,FlyMine:FBpp0083659,modMine:FBpp0083659; MD5=5300ce6b3da38cc760fa4b603e709670; length=356; release=r6.09; species=Dmel;	8.4	7	0.059	DLGIDFSNLLVEPVK+DLGIDFSNLLVEPVKK+VAADTMDNYLMFQK
49	FBpp0071193|FBgn0030061|CG1785-PA|CG1785-PA	1.0000	FBpp0071193 type=protein; loc=X:join(8715029..8715156,8715222..8715395,8715452..8715772,8715835..8716251,8716314..8716710); ID=FBpp0071193; name=CG1785-PA; parent=FBgn0030061,FBtr0071250; dbxref=FlyBase:FBpp0071193,FlyBase_Annotation_IDs:CG1785-PA,GB_protein:AAF46409.1,REFSEQ:NP_572502,GB_protein:AAF46409,FlyMine:FBpp0071193,modMine:FBpp0071193; MD5=fa9e735e8a8c538dc74c2f91a566cbab; length=478; r…	14.2	7	0.054	HELDDEEEDLNDLK+HELDDEEEDLNDLKK+QDEDLFVVDSSLPK+QQTADLIR+SYQALENTSK+TDIQDVEQFLEDQR+VGTFADKQDEDLFVVDSSLPK
443	FBpp0081894|FBgn0037924|CG14712-PA|CG14712-PA	1.0000	FBpp0081894 type=protein; loc=3R:join(11628941..11629014,11629081..11629248,11629318..11629720,11629784..11632939); ID=FBpp0081894; name=CG14712-PA; parent=FBgn0037924,FBtr0082418; dbxref=FlyBase:FBpp0081894,FlyBase_Annotation_IDs:CG14712-PA,GB_protein:AAG22146.2,REFSEQ:NP_650096,GB_protein:AAG22146,FlyMine:FBpp0081894,modMine:FBpp0081894; MD5=4c6cd830baee08815c7bd4474131f9f7; length=1266; releas…	6.2	7	0.058	APTLSITQIAPPER+ELTVSVPLR+INTEDTQQAQDYTK+LNLSQVDPR+NDTLASGGSSPENSPENVAK+SFYSGNTLSSLLR
439	FBpp0081843|FBgn0037878|CG6693-PA|CG6693-PA FBpp0307760|FBgn0037878|CG6693-PB|CG6693-PB	1.0000	FBpp0081843 type=protein; loc=3R:complement(11220505..11221404); ID=FBpp0081843; name=CG6693-PA; parent=FBgn0037878,FBtr0082367; dbxref=FlyBase:FBpp0081843,FlyBase_Annotation_IDs:CG6693-PA,GB_protein:AAF54608.1,REFSEQ:NP_650052,GB_protein:AAF54608,FlyMine:FBpp0081843,modMine:FBpp0081843; MD5=87c5f68f519616df8e9cc96230871eeb; length=299; release=r6.09; species=Dmel;;FBpp0307760 type=protein; loc=3…	21.1	7	0.058	EKDDQDLADNGGDLQQMILAR+IVQDMIASGEVPEYK+LYQVLTDTQK+YGNEDDSDTVDFSAFEK
436	FBpp0081744|FBgn0037822|CG14683-PA|CG14683-PA	1.0000	FBpp0081744 type=protein; loc=3R:10697874..10698944; ID=FBpp0081744; name=CG14683-PA; parent=FBgn0037822,FBtr0082267; dbxref=FlyBase_Annotation_IDs:CG14683-PA,FlyBase:FBpp0081744,GB_protein:AAO41540.1,REFSEQ:NP_788632,GB_protein:AAO41540; MD5=3c7583b5a15ec20a599e23afa168b9d8; length=356; release=r6.09; species=Dmel;	21.1	7	0.039	HINGNVLAGAANALPLK+MDGGHSGGVTAADVLANVEEGDLVK+QLADIIENIMDGGTR+YSSHYAIDEPDILESLTK
392	FBpp0080535|FBgn0032640|CG5094-PA|Sgt-PA FBpp0296963|FBgn0032640|CG5094-PB|Sgt-PB	1.0000	FBpp0080535 type=protein; loc=2L:17473588..17474583; ID=FBpp0080535; name=Sgt-PA; parent=FBgn0032640,FBtr0080982; dbxref=FlyBase:FBpp0080535,FlyBase_Annotation_IDs:CG5094-PA,GB_protein:AAF53617.1,REFSEQ:NP_609842,GB_protein:AAF53617,FlyMine:FBpp0080535,modMine:FBpp0080535; MD5=73f1081d3ef766dae5c78df51feb077d; length=331; release=r6.09; species=Dmel;;FBpp0296963 type=protein; loc=2L:17473588..174…	22.1	7	0.057	AIELEPDNEVYK+LGVAYSNMGNFEK+LREDLINMLSQPMVR+NPESLALAESIK+SALVYNNNYSK+YNEALLQYNR
361	FBpp0079607|FBgn0025366|CG5277-PA|Ip259-PA FBpp0304031|FBgn0025366|CG5277-PB|Ip259-PB	1.0000	FBpp0079607 type=protein; loc=2L:10408767..10409546; ID=FBpp0079607; name=Ip259-PA; parent=FBgn0025366,FBtr0080017; dbxref=FlyBase:FBpp0079607,FlyBase_Annotation_IDs:CG5277-PA,GB_protein:AAF52940.2,REFSEQ:NP_477379,GB_protein:AAF52940,FlyMine:FBpp0079607,modMine:FBpp0079607; MD5=d2c72cb2e83c24ac713db5095427ea1e; length=259; release=r6.09; species=Dmel;;FBpp0304031 type=protein; loc=2L:10408767..1…	26.6	7	0.056	ATFNLPIIGVK+NPSSPMFTSLGVITK+VEDGALPHYLLDR+VTFVGENFTR+YAQVTNNPENDGVINAVLLV
35	FBpp0070749|FBgn0004687|CG3201-PA|Mlc-c-PA FBpp0300803|FBgn0004687|CG3201-PB|Mlc-c-PB	1.0000	FBpp0070749 type=protein; loc=X:complement(join(5622417..5622419,5622252..5622279,5619874..5620286)); ID=FBpp0070749; name=Mlc-c-PA; parent=FBgn0004687,FBtr0070783; dbxref=FlyBase:FBpp0070749,FlyBase_Annotation_IDs:CG3201-PA,GB_protein:AAF46048.1,REFSEQ:NP_511049,GB_protein:AAF46048,FlyMine:FBpp0070749,modMine:FBpp0070749; MD5=eac4fbdd7c06d2566cc246bedafc8907; length=147; release=r6.09; species=D…	31.3	7	0.058	ALGQNPTESDVK+DASGYISSAELR+HLLTTLGEK+SGDTADDFIEGLR
32	FBpp0070651|FBgn0022942|CG7035-PA|Cbp80-PA FBpp0070652|FBgn0022942|CG7035-PB|Cbp80-PB	1.0000	FBpp0070651 type=protein; loc=X:join(4650330..4650372,4650432..4651770,4651832..4651935,4656583..4657071,4657141..4657265,4657336..4657524,4657593..4657706); ID=FBpp0070651; name=Cbp80-PA; parent=FBgn0022942,FBtr0070683; dbxref=GB_protein:AAN09124.1,FlyBase:FBpp0070651,FlyBase_Annotation_IDs:CG7035-PA,REFSEQ:NP_726938,GB_protein:AAN09124,FlyMine:FBpp0070651,modMine:FBpp0070651; MD5=cd1046f49b372b…	10.0	7	0.046	DIPNSGYSGEEMSDGSFNALK+ESALESLLLR+FIQEVLQK+IEVYLNK+LIPLTPVPNYK+YANEEAANLPGTTVAHQLVVAIR
300	FBpp0078354|FBgn0037351|CG1475-PB|RpL13A-PB	1.0000	FBpp0078354 type=protein; loc=3R:join(5624500..5624520,5624890..5625130,5625514..5625869); ID=FBpp0078354; name=RpL13A-PB; parent=FBgn0037351,FBtr0078705; dbxref=FlyBase:FBpp0078354,FlyBase_Annotation_IDs:CG1475-PB,GB_protein:AAF51987.1,REFSEQ:NP_649560,GB_protein:AAF51987,FlyMine:FBpp0078354,modMine:FBpp0078354; MD5=b12cede152a797013706236cb3f27e6d; length=205; release=r6.09; species=Dmel;	19.5	7	0.052	AAEPFNK+LSHEVGWHYQDVIK+VFDGIPSPYDK+VVVPIAMR
281	FBpp0077859|FBgn0037001|CG6020-PA|ND-39-PA FBpp0303954|FBgn0037001|CG6020-PB|ND-39-PB	1.0000	FBpp0077859 type=protein; loc=3L:join(20495480..20495519,20495625..20496075,20496158..20496523,20496592..20496985); ID=FBpp0077859; name=ND-39-PA; parent=FBgn0037001,FBtr0078201; dbxref=FlyBase:FBpp0077859,FlyBase_Annotation_IDs:CG6020-PA,GB_protein:AAF51613.1,REFSEQ:NP_649234,GB_protein:AAF51613,FlyMine:FBpp0077859,modMine:FBpp0077859; MD5=e2bb6733267a0e8d1a06c9104f0af7a4; length=416; release=r6…	18.0	7	0.055	AALYYDAELGEFETPSPPK+DAFPNATIIRPADIYGSEDR+QPVYVSDVAQAIINAAK+SSFNGIVATVFGATGFVGR
262	FBpp0077142|FBgn0261606|CG15442-PA|RpL27A-PA FBpp0307135|FBgn0261606|CG15442-PC|RpL27A-PC FBpp0311452|FBgn0261606|CG15442-PD|RpL27A-PD	1.0000	FBpp0077142 type=protein; loc=2L:complement(join(4458289..4458291,4457740..4458057,4457381..4457509)); ID=FBpp0077142; name=RpL27A-PA; parent=FBgn0261606,FBtr0077452; dbxref=FlyBase:FBpp0077142,FlyBase_Annotation_IDs:CG15442-PA,GB_protein:AAF51006.3,REFSEQ:NP_476963,GB_protein:AAF51006,FlyMine:FBpp0077142,modMine:FBpp0077142; MD5=3a141d01287cde921853f9d495117e4b; length=149; release=r6.09; specie…	33.6	7	0.057	APVIDLVK+FRPEINLDK+GHLPARPVIVK+INFDKYHPGYFGK+LWSLVGAEK
251	FBpp0076840|FBgn0029118|CG10622-PA|Sucb-PA FBpp0311088|FBgn0029118|CG10622-PC|Sucb-PC	1.0000	FBpp0076840 type=protein; loc=3L:complement(join(5563493..5563543,5563266..5563395,5563085..5563184,5561902..5562871)); ID=FBpp0076840; name=Sucb-PA; parent=FBgn0029118,FBtr0077134; dbxref=FlyBase:FBpp0076840,FlyBase_Annotation_IDs:CG10622-PA,GB_protein:AAF50771.1,REFSEQ:NP_651963,GB_protein:AAF50771,FlyMine:FBpp0076840,modMine:FBpp0076840; MD5=4e0b921c04cd8481b37d8065ba078e98; length=416; releas…	23.6	7	0.059	AFEILTADPK+EHNGPVLIASPAGGMDIEAVAEETPEK+LNFDDNAQFR+LNGGEPANFLDVGGGVR+SEVLSLTQQMIGNR+TVPLDIGKPIPESTLLEVAK
249	FBpp0076829|FBgn0263106|CG10578-PA|DnaJ-1-PA FBpp0076830|FBgn0263106|CG10578-PB|DnaJ-1-PB	1.0000	FBpp0076829 type=protein; loc=3L:complement(5750589..5751593); ID=FBpp0076829; name=DnaJ-1-PA; parent=FBgn0263106,FBtr0077123; dbxref=FlyBase:FBpp0076829,FlyBase_Annotation_IDs:CG10578-PA,GB_protein:AAF50753.1,REFSEQ:NP_523936,GB_protein:AAF50753; MD5=8ee2a70fa076c8c410c8f745592d1d60; length=334; release=r6.09; species=Dmel;;FBpp0076830 type=protein; loc=3L:complement(5750589..5751593); ID=FBpp00…	29.0	7	0.057	DIFDNYGEDGLK+EIAEAYEVLSDK+IQVNPNHEIIKPTTTR+ITFPQEGDSAPNK+MKISRMATGSNGPYK+QQDPPIEHDLFVSLEEVDK+TPADIVFIIR
237	FBpp0076437|FBgn0035868|CG7194-PA|CG7194-PA	1.0000	FBpp0076437 type=protein; loc=3L:complement(join(8303822..8303990,8302619..8303490)); ID=FBpp0076437; name=CG7194-PA; parent=FBgn0035868,FBtr0076714; dbxref=FlyBase:FBpp0076437,FlyBase_Annotation_IDs:CG7194-PA,GB_protein:AAF50449.1,REFSEQ:NP_648203,GB_protein:AAF50449,FlyMine:FBpp0076437,modMine:FBpp0076437; MD5=24585dc263b74ee1c10f3b19fe44c148; length=346; release=r6.09; species=Dmel;	23.7	7	0.054	DHNVFNRMNQNEIKICLENASTLLR+EAEEIQNYVVDELK+EAEEIQNYVVDELKR+LEFFLAK+LNLPDEFDLHMK+LSISDNER+QVFDGLSLGGSYLDR
212	FBpp0075401|FBgn0014002|CG6988-PA|Pdi-PA FBpp0312224|FBgn0014002|CG6988-PE|Pdi-PE	1.0000	FBpp0075401 type=protein; loc=3L:complement(join(15142300..15142453,15138188..15139524)); ID=FBpp0075401; name=Pdi-PA; parent=FBgn0014002,FBtr0075648; dbxref=FlyBase:FBpp0075401,FlyBase_Annotation_IDs:CG6988-PA,GB_protein:AAF49659.1,REFSEQ:NP_524079,GB_protein:AAF49659,FlyMine:FBpp0075401,modMine:FBpp0075401; MD5=f07956e0e3a9386abdc94ad4a477c804; length=496; release=r6.09; species=Dmel;;FBpp03122…	21.0	7	0.048	DNEIAIIGFFK+FLDANGEVADSEPVEETEEEEEAPKKDEL+IFEFFGMNK+QLAPIYDQLAEK+VANALDSFVFGVSSNADVIAK+VIDFNLDR+VLVSSNFESVALDK
204	FBpp0075205|FBgn0010280|CG5444-PA|Taf4-PA FBpp0075206|FBgn0010280|CG5444-PB|Taf4-PB FBpp0075207|FBgn0010280|CG5444-PC|Taf4-PC FBpp0089259|FBgn0010280|CG5444-PD|Taf4-PD FBpp0113081|FBgn0010280|CG5444-PE|Taf4-PE FBpp0291125|FBgn0010280|CG5444-PF|Taf4-PF FBpp0305485|FBgn0010280|CG5444-PG|Taf4-PG FBpp0305486|FBgn0010280|CG5444-PH|Taf4-PH FBpp0311865|FBgn0010280|CG5444-PI|Taf4-PI	1.0000	FBpp0075205 type=protein; loc=3L:join(16114472..16114720,16115669..16115830,16116032..16116241,16117545..16118108,16118172..16118399,16118507..16119400,16119458..16119631,16119692..16119817,16119914..16120072); ID=FBpp0075205; name=Taf4-PA; parent=FBgn0010280,FBtr0075448; dbxref=FlyBase:FBpp0075205,FlyBase_Annotation_IDs:CG5444-PA,GB_protein:AAF49535.1,REFSEQ:NP_524102,GB_protein:AAF49535; MD5=ee…	9.5	7	0.053	DANLTALQAIGPR+DEVFLNLPSLQAR+FLANLIELSTR+INASLTPIGAK+LDGETVSSGAGSSGGGVLSSSGSAPTTLRPR+LKLDGETVSSGAGSSGGGVLSSSGSAPTTLRPR
169	FBpp0074373|FBgn0001079|CG6551-PA|fu-PA	1.0000	FBpp0074373 type=protein; loc=X:join(18657840..18657950,18658023..18659392,18659452..18660026,18660095..18660456); ID=FBpp0074373; name=fu-PA; parent=FBgn0001079,FBtr0074602; dbxref=FlyBase:FBpp0074373,FlyBase_Annotation_IDs:CG6551-PA,GB_protein:AAF48871.1,REFSEQ:NP_477499,GB_protein:AAF48871,FlyMine:FBpp0074373,modMine:FBpp0074373; MD5=56eaf7bf9e0789a427aced2bfa1cb07b; length=805; release=r6.09;…	12.3	7	0.058	HNQENKPPAEAISYANSQPPQQQPQQLK+IFIAETQAEAAK+LNFVSLLQSR+LSQNLDNFSVR+QLSDSAASAPLTTGSLSR+SFLQGLLEK+VVVPFADLSYR
162	FBpp0074221|FBgn0030833|CG8915-PA|CG8915-PA FBpp0308827|FBgn0030833|CG8915-PB|CG8915-PB	1.0000	FBpp0074221 type=protein; loc=X:complement(join(17244234..17244911,17243924..17244131,17241818..17243862)); ID=FBpp0074221; name=CG8915-PA; parent=FBgn0030833,FBtr0074447; dbxref=FlyBase:FBpp0074221,FlyBase_Annotation_IDs:CG8915-PA,GB_protein:AAF48715.1,REFSEQ:NP_573208,GB_protein:AAF48715,FlyMine:FBpp0074221,modMine:FBpp0074221; MD5=292e1f17965a51e8a95ce0ba65dfa32b; length=976; release=r6.09; sp…	8.0	7	0.058	DLDTDFLLLATK+IENFLALALDTPPK+LALTAGLYPK+LPSNFGLVGQR+NQLVAEGDPLVQVSR+VLFAGDGMSDSLAVIK
17	FBpp0070350|FBgn0023517|CG14816-PA|Pgam5-PA FBpp0308673|FBgn0023517|CG14816-PB|Pgam5-PB	1.0000	FBpp0070350 type=protein; loc=X:complement(join(1872973..1873530,1872595..1872906)); ID=FBpp0070350; name=Pgam5-PA; parent=FBgn0023517,FBtr0070366; dbxref=FlyBase:FBpp0070350,FlyBase_Annotation_IDs:CG14816-PA,GB_protein:AAF45678.1,REFSEQ:NP_569951,GB_protein:AAF45678,FlyMine:FBpp0070350,modMine:FBpp0070350; MD5=5477053abf55ef2ca82348987ec097bf; length=289; release=r6.09; species=Dmel;;FBpp0308673…	24.3	7	0.056	ALQFPAEGWLR+AQETSDIILK+ESYTLIVGHGNVIR+HGEYLDVGDSDDTHHLTER+YLGDSGFMPAELLTNR
160	FBpp0074086|FBgn0010412|CG4464-PA|RpS19a-PA FBpp0074087|FBgn0010412|CG4464-PB|RpS19a-PB FBpp0074088|FBgn0010412|CG4464-PC|RpS19a-PC FBpp0309135|FBgn0010412|CG4464-PD|RpS19a-PD FBpp0311350|FBgn0010412|CG4464-PE|RpS19a-PE	1.0000	FBpp0074086 type=protein; loc=X:join(16638233..16638303,16638406..16638805); ID=FBpp0074086; name=RpS19a-PA; parent=FBgn0010412,FBtr0074311; dbxref=FlyBase:FBpp0074086,FlyBase_Annotation_IDs:CG4464-PA,REFSEQ:NP_523376,GB_protein:AAF48633; MD5=3c25226b523535b66e41a44b0ea5ba1a; length=156; release=r6.09; species=Dmel;;FBpp0074087 type=protein; loc=X:join(16638233..16638303,16638406..16638805); ID=F…	31.4	7	0.049	ALQALEHAR+ELAPYDPDWFYVR+IANQIVFK+QTGPIVISK+SPAGVGSITK
149	FBpp0073910|FBgn0030692|CG8470-PA|mRpS30-PA FBpp0312012|FBgn0030692|CG8470-PB|mRpS30-PB	1.0000	FBpp0073910 type=protein; loc=X:join(15786172..15786629,15786794..15788009); ID=FBpp0073910; name=mRpS30-PA; parent=FBgn0030692,FBtr0074094; dbxref=FlyBase:FBpp0073910,FlyBase_Annotation_IDs:CG8470-PA,GB_protein:AAF48515.1,REFSEQ:NP_511167,GB_protein:AAF48515,FlyMine:FBpp0073910,modMine:FBpp0073910; MD5=a9eaa0dae44c6da4c9d9bc79c8b41a50; length=557; release=r6.09; species=Dmel;;FBpp0312012 type=pr…	16.7	7	0.054	ALLQSLSEEYK+AQAKDSEQEQEQPSVDGLFK+GDVIDALEFAHDYYK+ILTQIIVEQLNR+SIGEQQPYVASDVSAYENAEQR+TVLEDLPSETDKK
129	FBpp0073327|FBgn0020255|CG1404-PB|Ran-PB FBpp0073328|FBgn0020255|CG1404-PA|Ran-PA FBpp0309150|FBgn0020255|CG1404-PC|Ran-PC FBpp0309151|FBgn0020255|CG1404-PD|Ran-PD	1.0000	FBpp0073327 type=protein; loc=X:complement(join(11145943..11146377,11145649..11145864)); ID=FBpp0073327; name=Ran-PB; parent=FBgn0020255,FBtr0073471; dbxref=FlyBase:FBpp0073327,FlyBase_Annotation_IDs:CG1404-PB,GB_protein:AAN09287.1,REFSEQ:NP_727499,GB_protein:AAN09287; MD5=b558c3f0de550773a094f4a890d1e023; length=216; release=r6.09; species=Dmel;;FBpp0073328 type=protein; loc=X:complement(join(11…	14.4	7	0.054	LVGDPNLEFVAMPALLPPEVK+NLQYYDISAK
128	FBpp0073237|FBgn0030243|CG2186-PA|CG2186-PA FBpp0305177|FBgn0030243|CG2186-PB|CG2186-PB	1.0000	FBpp0073237 type=protein; loc=X:join(10857922..10857935,10858288..10858379,10858445..10859125,10859198..10859404,10859600..10860897,10860962..10861090,10861818..10862783); ID=FBpp0073237; name=CG2186-PA; parent=FBgn0030243,FBtr0073381; dbxref=FlyBase:FBpp0073237,FlyBase_Annotation_IDs:CG2186-PA,GB_protein:AAF47967.1,REFSEQ:NP_572660,GB_protein:AAF47967,FlyMine:FBpp0073237,modMine:FBpp0073237; MD5…	11.2	7	0.045	AEQHNTSPARDDQEVAAGQGSAAPTPAASK+GAASTASAQGAGGSASSGAAPPK+GGSSTSAPSFSSNQR+GGVGSVGGSSSSGSGGGIFDR+TVVLGSGAVAGGTPPKPR+VGLLQPPPLAYAPNPGGYR
121	FBpp0073017|FBgn0035471|CG10849-PA|Sc2-PA	1.0000	FBpp0073017 type=protein; loc=3L:join(3903541..3903911,3904069..3904285,3904506..3904621,3904684..3904888); ID=FBpp0073017; name=Sc2-PA; parent=FBgn0035471,FBtr0073159; dbxref=FlyBase:FBpp0073017,FlyBase_Annotation_IDs:CG10849-PA,GB_protein:AAF47807.1,REFSEQ:NP_647836,GB_protein:AAF47807,FlyMine:FBpp0073017,modMine:FBpp0073017; MD5=8bdbed142194acee87938fd4eb65b752; length=302; release=r6.09; spec…	15.6	7	0.051	DTDTLESLSLR+IPVADGNPLTK+KIPVADGNPLTK+LLETIFVHR+SLKDTDTLESLSLR+VPSGATPIGDLR
12	FBpp0070284|FBgn0266284|CG14788-PA|Ns3-PA FBpp0308653|FBgn0266284|CG14788-PB|Ns3-PB	1.0000	FBpp0070284 type=protein; loc=X:complement(join(1464014..1464115,1462646..1463939,1462373..1462578,1462094..1462312)); ID=FBpp0070284; name=Ns3-PA; parent=FBgn0266284,FBtr0070297; dbxref=FlyBase:FBpp0070284,FlyBase_Annotation_IDs:CG14788-PA,GB_protein:AAF45628.1,REFSEQ:NP_569915,GB_protein:AAF45628,FlyMine:FBpp0070284,modMine:FBpp0070284; MD5=34b22b55a21128a44b113aedce296a1a; length=606; release=…	15.0	7	0.052	ADMLLNGILPIDQMR+LELIEFLR+LLYAMSPPSVPQTEYHTFPER+MNMILVNK+SDVVVQIVDAR+TAFYSATLVEEELKR+VIEESQLPGQQQR
100	FBpp0072388|FBgn0035111|CG16940-PC|CG16940-PC FBpp0072389|FBgn0035111|CG16940-PA|CG16940-PA	1.0000	FBpp0072388 type=protein; loc=3L:join(212750..212784,212844..213976,214032..215451,215505..215624,215683..216109); ID=FBpp0072388; name=CG16940-PC; parent=FBgn0035111,FBtr0072486; dbxref=FlyBase:FBpp0072388,FlyBase_Annotation_IDs:CG16940-PC,GB_protein:AAN11425.1,REFSEQ:NP_728490,GB_protein:AAN11425,FlyMine:FBpp0072388,modMine:FBpp0072388; MD5=cbac15537129d184dd399b55febf6957; length=1044; release…	8.5	6	0.050	AFVLNPGAQGSSK+DGIVLLPVAR+DLSANNAVIPLQPLMR+FIHDSFPDIAVLR+FLLDPITGEPLSFEVEK+FTENDFPTILNGFNPDDIR
925a	FBpp0312553|FBgn0267828|CG46149-PE|Fatp-PE FBpp0312554|FBgn0267828|CG46149-PA|Fatp-PA FBpp0312555|FBgn0267828|CG46149-PB|Fatp-PB FBpp0312556|FBgn0267828|CG46149-PF|Fatp-PF	1.0000	FBpp0312553 type=protein; loc=2L:complement(join(10516486..10516592,10512935..10513564,10512668..10512869,10511667..10512608)); ID=FBpp0312553; name=Fatp-PE; parent=FBgn0267828,FBtr0347403; dbxref=FlyBase:FBpp0312553,FlyBase_Annotation_IDs:CG46149-PE,REFSEQ:NP_001260354,GB_protein:AGB92889; MD5=0ebc3ce62b8e00b48cd668b386a42a05; length=626; release=r6.09; species=Dmel;;FBpp0312554 type=protein; lo…	13.9	6	0.045	DTVVYGVTIPHTEGR+ELDLDVFAASLAK+GENVSTSEVEAQVSNVAGYK+IGVITPLINTNLR+LVYIYTSGTTGLPK+VLPAYARPQIIR
94	FBpp0072169|FBgn0034989|CG3356-PA|CG3356-PA	1.0000	FBpp0072169 type=protein; loc=2R:join(24198101..24198436,24198496..24199216,24199277..24199688,24199745..24199866,24199925..24200689,24200748..24200892,24200951..24201650,24201710..24201877); ID=FBpp0072169; name=CG3356-PA; parent=FBgn0034989,FBtr0072262; dbxref=FlyBase:FBpp0072169,FlyBase_Annotation_IDs:CG3356-PA,GB_protein:AAF47181.1,REFSEQ:NP_611896,GB_protein:AAF47181,FlyMine:FBpp0072169,modM…	7.3	6	0.046	DISMGLVELAFPETR+EIPFVVPFNK+LAAESTQLGFSAPLTLISK+LNFFYSIR+VSILQSLVAASK+YSDVDIHQLASLDPELYR
893a	FBpp0288780|FBgn0259876|CG34438-PB|Cap-G-PF	1.0000	FBpp0288780 type=protein; loc=2R:join(13133314..13133559,13133630..13133806,13133883..13134697,13134757..13136857,13141662..13141817,13142101..13142661); ID=FBpp0288780; name=Cap-G-PF; parent=FBgn0259876,FBtr0299507; dbxref=FlyBase:FBpp0111651,FlyBase_Annotation_IDs:CG34438-PB,FlyBase_Annotation_IDs:CG17054-PB,GB_protein:AAS64860.1,FlyBase:FBpp0089198,FlyBase_Annotation_IDs:CG34438-PF,REFSEQ:NP_9…	7.7	6	0.051	AGETEKPKTKAAGGK+IAVTEEYTELIRPLLEK+LLDDLDTPLK+LTLLEQGLNDTSATVR+SNDSEVIEASPTAASPSPR+TDVLELLLK+YGVDYFNDLNQTGGSLSK
92	FBpp0072144|FBgn0034915|CG17611-PA|eIF6-PA	1.0000	FBpp0072144 type=protein; loc=2R:complement(23849335..23850072); ID=FBpp0072144; name=eIF6-PA; parent=FBgn0034915,FBtr0072235; dbxref=FlyBase:FBpp0072144,FlyBase_Annotation_IDs:CG17611-PA,GB_protein:AAF47074.1,REFSEQ:NP_659573,GB_protein:AAF47074,FlyMine:FBpp0072144,modMine:FBpp0072144; MD5=d10391392adaaf9e84d1e905769ab9c6; length=245; release=r6.09; species=Dmel;	38.0	6	0.043	LNQAQPATVTTK+NGLLVPNSTTDEELQHLR+QTIADNSLVGSYAVLSNQGGMVHPK+TSIQDQDELSSLLQVPLVAGTVNR+VQFENNDDIGVFTK
885a	FBpp0089110|FBgn0024987|CG3056-PB|ssx-PB FBpp0308820|FBgn0024987|CG3056-PD|ssx-PD FBpp0308821|FBgn0024987|CG3056-PE|ssx-PE	1.0000	FBpp0089110 type=protein; loc=X:join(1371308..1371370,1371451..1371774,1371915..1372022,1372086..1372267,1372461..1373115); ID=FBpp0089110; name=ssx-PB; parent=FBgn0024987,FBtr0070215; dbxref=GB_protein:AAS65244.1,FlyBase:FBpp0089110,FlyBase_Annotation_IDs:CG3056-PB,REFSEQ:NP_996326,GB_protein:AAS65244,FlyMine:FBpp0089110,modMine:FBpp0089110; MD5=0d196ee0d1dd438600b750724c006809; length=443; rele…	6.5	6	0.038	IFSPYGLIVQR+TSATNLIINYLPQDMTDR
884a	FBpp0089056|FBgn0032456|CG6214-PA|MRP-PA FBpp0089057|FBgn0032456|CG6214-PB|MRP-PB FBpp0089058|FBgn0032456|CG6214-PC|MRP-PC FBpp0089059|FBgn0032456|CG6214-PD|MRP-PD FBpp0089060|FBgn0032456|CG6214-PE|MRP-PE FBpp0089061|FBgn0032456|CG6214-PF|MRP-PF FBpp0089062|FBgn0032456|CG6214-PG|MRP-PG FBpp0089063|FBgn0032456|CG6214-PH|MRP-PH FBpp0089064|FBgn0032456|CG6214-PI|MRP-PI FBpp0089065|FBgn0032456|CG6214…	1.0000	FBpp0089056 type=protein; loc=2L:join(12722431..12722484,12722559..12724070,12724206..12724343,12724472..12724618,12725712..12725796,12725859..12726678,12726746..12727116,12730843..12731066,12737959..12738176,12738241..12738747,12738807..12739188,12743980..12744171); ID=FBpp0089056; name=MRP-PA; parent=FBgn0032456,FBtr0090013; dbxref=FlyBase:FBpp0089056,FlyBase_Annotation_IDs:CG6214-PA,GB_protein…	5.7	6	0.049	ADIDILSAGDLTEIGEK+GQIIEFASPTELLDNPK+INLDPFEIK+LTIIPQDPVLFSGSLR+MGEISESGTFDQLVK+MSSDIETNIVSVER
864a	FBpp0087115|FBgn0033699|CG8857-PC|RpS11-PC	1.0000	FBpp0087115 type=protein; loc=2R:complement(join(12200775..12200786,12200116..12200241,12199834..12200039,12199466..12199589)); ID=FBpp0087115; name=RpS11-PC; parent=FBgn0033699,FBtr0088007; dbxref=FlyBase:FBpp0087115,FlyBase_Annotation_IDs:CG8857-PC,GB_protein:AAM71028.1,REFSEQ:NP_725114,GB_protein:AAM71028,FlyMine:FBpp0087115,modMine:FBpp0087115; MD5=038e064738fe0ce33cf03a06f5707dc8; length=155…	16.8	6	0.040	DYLHFVR+EAIDGTYIDK+EAIDGTYIDKK+QFGVNLNR
860a	FBpp0086337|FBgn0034091|CG8448-PD|mrj-PD FBpp0086338|FBgn0034091|CG8448-PB|mrj-PB FBpp0086339|FBgn0034091|CG8448-PC|mrj-PC FBpp0086340|FBgn0034091|CG8448-PA|mrj-PA	1.0000	FBpp0086337 type=protein; loc=2R:complement(join(16205901..16205965,16205710..16205819,16204825..16205031,16204442..16204754,16204297..16204381)); ID=FBpp0086337; name=mrj-PD; parent=FBgn0034091,FBtr0087193; dbxref=GB_protein:AAM68507.1,FlyBase:FBpp0086337,FlyBase_Annotation_IDs:CG8448-PD,REFSEQ:NP_725544,GB_protein:AAM68507; MD5=5c0adf28be850225b4834b9988c27ba6; length=259; release=r6.09; specie…	15.4	6	0.047	EFFGIHSPFADLFR+ELSEAYEVLSDEK+ELSEAYEVLSDEKK+ETVFSYENDVLK
853a	FBpp0085717|FBgn0013325|CG7726-PA|RpL11-PA FBpp0309436|FBgn0013325|CG7726-PB|RpL11-PB	1.0000	FBpp0085717 type=protein; loc=2R:join(19442484..19442489,19442618..19442740,19442801..19443098,19443313..19443440); ID=FBpp0085717; name=RpL11-PA; parent=FBgn0013325,FBtr0086533; dbxref=FlyBase:FBpp0085717,FlyBase_Annotation_IDs:CG7726-PA,GB_protein:AAF57560.1,REFSEQ:NP_477054,GB_protein:AAF57560,FlyMine:FBpp0085717,modMine:FBpp0085717; MD5=682ca7a32dc65d4c4fb73f03ce0cdc71; length=184; release=r6…	16.3	6	0.050	AEEILER+VLEQLTGQQPVFSK+YDGIILNTK
818a	FBpp0082421|FBgn0013981|CG3379-PA|His4r-PA FBpp0082422|FBgn0013981|CG3379-PB|His4r-PB FBpp0082423|FBgn0013981|CG3379-PC|His4r-PC FBpp0085280|FBgn0051611|CG31611-PA|His4 FBpp0091116|FBgn0053871|CG33871-PA|His4 FBpp0091118|FBgn0053873|CG33873-PA|His4 FBpp0091120|FBgn0053875|CG33875-PA|His4 FBpp0091128|FBgn0053883|CG33883-PA|His4 FBpp0091130|FBgn0053885|CG33885-PA|His4 FBpp0091132|FBgn0053887|CG3388…	1.0000	FBpp0082421 type=protein; loc=3R:join(14626050..14626229,14626294..14626425); ID=FBpp0082421; name=His4r-PA; parent=FBgn0013981,FBtr0082962; dbxref=FlyBase:FBpp0082421,FlyBase_Annotation_IDs:CG3379-PA,GB_protein:AAF55080.1,REFSEQ:NP_731927,GB_protein:AAF55080; MD5=8599e638a42068811d569d74bd7f4a5e; length=103; release=r6.09; species=Dmel;;FBpp0082422 type=protein; loc=3R:join(14626050..14626229,14…	40.8	6	0.050	DNIQGITKPAIR+ISGLIYEETR+TVTAMDVVYALK+VFLENVIR
816a	FBpp0081928|FBgn0051363|CG31363-PD|Jupiter-PD FBpp0081929|FBgn0051363|CG31363-PH|Jupiter-PH FBpp0081930|FBgn0051363|CG31363-PE|Jupiter-PE FBpp0081931|FBgn0051363|CG31363-PC|Jupiter-PC FBpp0081932|FBgn0051363|CG31363-PA|Jupiter-PA	1.0000	FBpp0081928 type=protein; loc=3R:complement(join(11619704..11619747,11593633..11593766,11592367..11592624,11591168..11591307)); ID=FBpp0081928; name=Jupiter-PD; parent=FBgn0051363,FBtr0082452; dbxref=FlyBase:FBpp0081928,FlyBase_Annotation_IDs:CG31363-PD,GB_protein:AAN13515.1,REFSEQ:NP_731595,GB_protein:AAN13515,FlyMine:FBpp0081928,modMine:FBpp0081928; MD5=e12a671ab7b5fc99914f3b7c7f5c55a2; length=…	36.6	6	0.047	LFGEPTRPITPGK+SGSVSSASSSVSSSTENLK+SSIPFGQNTEAVAAQK+VLRPPGGGSSDIFGSEMPQTPR
794a	FBpp0077947|FBgn0026179|CG32434-PB|siz-PB	1.0000	FBpp0077947 type=protein; loc=3L:join(21034919..21035301,21068714..21069265,21070620..21071062,21071852..21073152,21073214..21074051,21074216..21074676); ID=FBpp0077947; name=siz-PB; parent=FBgn0026179,FBtr0078289; dbxref=FlyBase:FBpp0077947,FlyBase_Annotation_IDs:CG32434-PB,GB_protein:AAF51675.2,REFSEQ:NP_730594,GB_protein:AAF51675,FlyMine:FBpp0077947,modMine:FBpp0077947; MD5=ae5a523589013050499…	3.2	6	0.047	AQSAYELSQDLLEK+LPVDLDDNFPQK+VTIMAGPAGAASPGLSR
780a	FBpp0075249|FBgn0263603|CG5215-PB|Zn72D-PB FBpp0302718|FBgn0263603|CG5215-PC|Zn72D-PC FBpp0302719|FBgn0263603|CG5215-PD|Zn72D-PD FBpp0305489|FBgn0263603|CG5215-PF|Zn72D-PF	1.0000	FBpp0075249 type=protein; loc=3L:complement(join(16110483..16111869,16109622..16110122,16107596..16107786,16106954..16107529)); ID=FBpp0075249; name=Zn72D-PB; parent=FBgn0263603,FBtr0075494; dbxref=FlyBase:FBpp0075249,FlyBase_Annotation_IDs:CG5215-PB,GB_protein:AAO41247.1,REFSEQ:NP_788510,GB_protein:AAO41247,FlyMine:FBpp0075249,modMine:FBpp0075249; MD5=9effbe2100b9ff80ae0e728ee501781c; length=884…	12.2	6	0.049	DANPGEAATTDEGEGDSEFLPR+DNQIFSFQK+INFVPAAAGGAGVAK+ITLTSPLLR+LVSDALAEQPSDAGAANK+TFYQQSPASYNASGSTASVSK+VQPDLVVDFKPTPR
764a	FBpp0074013|FBgn0005411|CG9998-PA|U2af50-PA FBpp0298005|FBgn0005411|CG9998-PB|U2af50-PB FBpp0298006|FBgn0005411|CG9998-PC|U2af50-PC FBpp0298007|FBgn0005411|CG9998-PD|U2af50-PD	1.0000	FBpp0074013 type=protein; loc=X:complement(join(16358811..16358823,16357643..16358206,16357484..16357572,16357295..16357417,16356756..16357217)); ID=FBpp0074013; name=U2af50-PA; parent=FBgn0005411,FBtr0074234; dbxref=FlyBase:FBpp0074013,FlyBase_Annotation_IDs:CG9998-PA,GB_protein:AAF48596.1,REFSEQ:NP_476891,GB_protein:AAF48596,FlyMine:FBpp0074013,modMine:FBpp0074013; MD5=3a022c1911db0e1434c0a819c…	20.6	6	0.035	AMQASGQIPASVVPDTPQTAVPVVGSTITR+ELLLSFGK+NFAFLEFR+SIDETTQAMAFDGINLK+VVVTSYFDPDK
756a	FBpp0073290|FBgn0015245|CG12101-PA|Hsp60-PA FBpp0073291|FBgn0015245|CG12101-PB|Hsp60-PB	1.0000	FBpp0073290 type=protein; loc=X:join(11110041..11111411,11111475..11111825); ID=FBpp0073290; name=Hsp60-PA; parent=FBgn0015245,FBtr0073434; dbxref=FlyBase:FBpp0073290,FlyBase_Annotation_IDs:CG12101-PA,GB_protein:AAF47999.1,REFSEQ:NP_511115,GB_protein:AAF47999,FlyMine:FBpp0073290,modMine:FBpp0073290; MD5=1d69ae8daf6438985512377bc04b9b9e; length=573; release=r6.09; species=Dmel;;FBpp0073291 type=pr…	14.8	6	0.046	AAVEEGIVPGGGTALLR+ISSVQSIIPALELANAQR+LVQDVANNTNEEAGDGTTTATVLAR+VEFQDALLLLSEK+VGGSSEVEVNEK
719	FBpp0293948|FBgn0028685|CG3455-PB|Rpt4-PB	1.0000	FBpp0293948 type=protein; loc=X:complement(join(6291015..6291123,6290839..6290958,6290055..6290775,6289785..6289925,6289619..6289721)); ID=FBpp0293948; name=Rpt4-PB; parent=FBgn0028685,FBtr0305495; dbxref=REFSEQ:NP_572308,GB_protein:AAF46146,FlyBase:FBpp0293948,FlyBase_Annotation_IDs:CG3455-PB; MD5=8bf62554d9602ab58f44205d0ae8cee7; length=397; release=r6.09; species=Dmel;	21.4	6	0.049	ALQSVGQIVGEVLK+AVASQLDANFLK+EVDPLVYNMSHEDPGDVTYSAIGGLTDQIR+HGEIDYEAIVK+LKSGTRVALDMTTLTIMR
715	FBpp0293061|FBgn0262601|CG5352-PB|SmB-PB	1.0000	FBpp0293061 type=protein; loc=2L:complement(join(10426494..10426496,10425528..10426124)); ID=FBpp0293061; name=SmB-PB; parent=FBgn0262601,FBtr0304118; dbxref=FlyBase:FBpp0293061,FlyBase_Annotation_IDs:CG5352-PB,REFSEQ:NP_001188780,GB_protein:ADV37030; MD5=61f4e1aaf8cf50d82e671a0638546550; length=199; release=r6.09; species=Dmel;	25.1	6	0.048	GENIVSLTVEGPPPPEEGLPR+TFIGTFK+VLGFVLLR+VPIPGAAPGPGIGR
711	FBpp0290490|FBgn0260771|CG42569-PA|Larp7-PA	1.0000	FBpp0290490 type=protein; loc=X:join(9243876..9244146,9244207..9245723); ID=FBpp0290490; name=Larp7-PA; parent=FBgn0260771,FBtr0301275; dbxref=REFSEQ:NP_524795,GB_protein:AAF46473,FlyBase_Annotation_IDs:CG42569-PA,FlyBase:FBpp0290490,FlyBase:FBpp0071247,FlyBase_Annotation_IDs:CG12058-PA,FlyMine:FBpp0290490,modMine:FBpp0290490; MD5=0c7a8c9df4bc89bebdae4e14c32e65aa; length=595; release=r6.09; speci…	10.3	6	0.043	AIVDKPNIEPSALELK+EFAFIEFEK+GQMEFYFGDANLSK+SFQQQQQIQQK+TLTQDVQQIAK
690	FBpp0110412|FBgn0040007|CG18001-PA|RpL38-PA FBpp0306998|FBgn0040007|CG18001-PB|RpL38-PB	1.0000	FBpp0110412 type=protein; loc=2R:complement(4516107..4516319); ID=FBpp0110412; name=RpL38-PA; parent=FBgn0040007,FBtr0111120; dbxref=FlyBase_Annotation_IDs:CG18001-PA,FlyBase:FBpp0110412,REFSEQ:NP_001036440,GB_protein:EAA46007,FlyMine:FBpp0110412,modMine:FBpp0110412; MD5=40ed3bf90010bc58fd718fe6ba193c21; length=70; release=r6.09; species=Dmel;;FBpp0306998 type=protein; loc=2R:complement(4516107..…	41.4	6	0.043	FLYTLVVQDK+KNPTNTKFK+QSLPPGLQVK
676	FBpp0088675|FBgn0003189|CG18572-PA|r-PA FBpp0309141|FBgn0003189|CG18572-PD|r-PD FBpp0309142|FBgn0003189|CG18572-PE|r-PE	1.0000	FBpp0088675 type=protein; loc=X:join(16656398..16657156,16657221..16660472,16660538..16660642,16665188..16665327,16666035..16667859,16667937..16668320,16668385..16668594); ID=FBpp0088675; name=r-PA; parent=FBgn0003189,FBtr0089734; dbxref=FlyBase:FBpp0088675,FlyBase_Annotation_IDs:CG18572-PA,GB_protein:AAF48639.3,REFSEQ:NP_523377,GB_protein:AAF48639,FlyMine:FBpp0088675,modMine:FBpp0088675; MD5=477…	4.4	6	0.044	IILLQSLLTR+LALGLPLPDIK+LAVDYSIPLVTDVK+NAVLLSIGSFK+QSPLASEASQDLLPSDNDANDTFTR+VNEIGEQVAPSEAVYSVAQALDAASR
675	FBpp0088653|FBgn0029941|CG1677-PA|CG1677-PA FBpp0292476|FBgn0029941|CG1677-PB|CG1677-PB FBpp0308852|FBgn0029941|CG1677-PC|CG1677-PC FBpp0308853|FBgn0029941|CG1677-PD|CG1677-PD	1.0000	FBpp0088653 type=protein; loc=X:complement(join(7283941..7284714,7282242..7283868,7282024..7282176,7281823..7281960,7281439..7281749)); ID=FBpp0088653; name=CG1677-PA; parent=FBgn0029941,FBtr0089712; dbxref=FlyBase:FBpp0088653,FlyBase_Annotation_IDs:CG1677-PA,GB_protein:AAF46248.2,REFSEQ:NP_572387,GB_protein:AAF46248,FlyMine:FBpp0088653,modMine:FBpp0088653; MD5=8a487ec36a85d7be6c21413076ebd54a; l…	11.9	6	0.043	AGGSAYSSHASATADYHDYR+ALLPLQYSVYGPPPDR+ESESAAGTPVNADQPGSPNAK+GNYTMFDNVIRPVPMQGGSTGASAPAAPSSTAAPR+KRSPISIEIK+TLLPDGAPVVVENAWER
658	FBpp0087968|FBgn0050382|CG30382-PA|CG30382-PA FBpp0087969|FBgn0263121|CG18495-PB|Prosalpha1-PB FBpp0087970|FBgn0263121|CG18495-PA|Prosalpha1-PA FBpp0291433|FBgn0050382|CG30382-PB|CG30382-PB	1.0000	FBpp0087968 type=protein; loc=2R:complement(join(7831520..7831595,7831281..7831457,7830511..7830992)); ID=FBpp0087968; name=CG30382-PA; parent=FBgn0050382,FBtr0088894; dbxref=FlyBase:FBpp0087968,FlyBase_Annotation_IDs:CG30382-PA,GB_protein:AAM68869.1,REFSEQ:NP_724616,GB_protein:AAM68869,FlyMine:FBpp0087968,modMine:FBpp0087968; MD5=4137b83427de6b647901cbacf8b3a673; length=244; release=r6.09; speci…	26.6	6	0.051	AIAQENITTVALK+HITIFSPEGR+LYQVEYAFK+NIVPETVTHLFR+TDPAGYFSGFK+TLEANSYLEK
646	FBpp0087709|FBgn0033379|CG8070-PA|Mys45A-PA	1.0000	FBpp0087709 type=protein; loc=2R:complement(join(9113395..9113871,9111671..9113332)); ID=FBpp0087709; name=Mys45A-PA; parent=FBgn0033379,FBtr0088628; dbxref=GB_protein:AAF58986.2,FlyBase:FBpp0087709,FlyBase_Annotation_IDs:CG8070-PA,REFSEQ:NP_610455,GB_protein:AAF58986,FlyMine:FBpp0087709,modMine:FBpp0087709; MD5=38df3a703c58ae5b19c529ff8c873b23; length=712; release=r6.09; species=Dmel;	10.4	6	0.048	EVHDTVLGAEALLK+LNSIEMIYK+LNSSLQAFMYSMLK+NSSDVMAIGLNATR+VLQFAAQASHELVPGDIIEPILK
636	FBpp0087340|FBgn0027525|CG7686-PA|CG7686-PA FBpp0308558|FBgn0027525|CG7686-PB|CG7686-PB	1.0000	FBpp0087340 type=protein; loc=2R:complement(join(10838647..10838649,10837109..10838587)); ID=FBpp0087340; name=CG7686-PA; parent=FBgn0027525,FBtr0088245; dbxref=FlyBase:FBpp0087340,FlyBase_Annotation_IDs:CG7686-PA,GB_protein:AAF58742.1,REFSEQ:NP_610620,GB_protein:AAF58742,FlyMine:FBpp0087340,modMine:FBpp0087340; MD5=6e8b193b05f8f7086c7bcffe2cdd6658; length=493; release=r6.09; species=Dmel;;FBpp03…	16.0	6	0.050	ALANLADESPAATGPK+FTEYSMSSSVIR+NVVEGEEDPTEELVEYEVDDPK+SQHDPLVTDENAPQR+SVLSTLSVLSIRPK
625	FBpp0087045|FBgn0033741|CG8545-PA|CG8545-PA	1.0000	FBpp0087045 type=protein; loc=2R:join(12468753..12468849,12468912..12469882,12469944..12471551); ID=FBpp0087045; name=CG8545-PA; parent=FBgn0033741,FBtr0087934; dbxref=FlyBase:FBpp0087045,FlyBase_Annotation_IDs:CG8545-PA,GB_protein:AAF58504.2,REFSEQ:NP_610786,GB_protein:AAF58504,FlyMine:FBpp0087045,modMine:FBpp0087045; MD5=4b2e13fb95e31a653ff557ce3cc0b533; length=891; release=r6.09; species=Dmel;	11.7	6	0.045	DLAGALINR+EAEEAQLADDEMLETVDK+GVNLDPLGK+KAEYSEKPKK+LVPTGLDFGVEGFTK+QLDEAIEADATTEAAAESEEVEEEVASK+VDIDDVPILEGKPIK
623	FBpp0086993|FBgn0033761|CG8778-PA|CG8778-PA	1.0000	FBpp0086993 type=protein; loc=2R:complement(join(12652084..12652405,12651443..12652020)); ID=FBpp0086993; name=CG8778-PA; parent=FBgn0033761,FBtr0087880; dbxref=FlyBase:FBpp0086993,FlyBase_Annotation_IDs:CG8778-PA,GB_protein:AAF58477.2,REFSEQ:NP_610805,GB_protein:AAF58477,FlyMine:FBpp0086993,modMine:FBpp0086993; MD5=0332600bd6000226f856b6aaeb76b48b; length=299; release=r6.09; species=Dmel;	24.4	6	0.047	ELIFTAR+GMTPEEATEFVK+LAEEILPNGPVGVR+LAIIPGAGGTQR+QGISVIGLNRPAAK+QNETQDAAYQQALK
615	FBpp0086849|FBgn0033806|CG4616-PA|FLASH-PA FBpp0086850|FBgn0033806|CG4616-PB|FLASH-PB	1.0000	FBpp0086849 type=protein; loc=2R:join(13207092..13207349,13207406..13207596,13207651..13208193,13208253..13209795); ID=FBpp0086849; name=FLASH-PA; parent=FBgn0033806,FBtr0087736; dbxref=GB_protein:AAF58410.2,FlyBase:FBpp0086849,FlyBase_Annotation_IDs:CG4616-PA,REFSEQ:NP_610845,GB_protein:AAF58410,FlyMine:FBpp0086849,modMine:FBpp0086849; MD5=8bc6f9276f39419432bea78ddcb6a1ec; length=844; release=r6…	6.6	6	0.045	DPTIFTTSDETPIK+SLELDIYDDLDDFQK+VDNHGEAPAAVTDSALNQENLATQDQK
609	FBpp0086773|FBgn0000662|CG6315-PA|fl(2)d-PA FBpp0086774|FBgn0000662|CG6315-PB|fl(2)d-PB FBpp0293239|FBgn0000662|CG6315-PC|fl(2)d-PC FBpp0293240|FBgn0000662|CG6315-PD|fl(2)d-PD	1.0000	FBpp0086773 type=protein; loc=2R:complement(join(13823792..13824128,13821433..13821557,13821036..13821369,13820155..13820969)); ID=FBpp0086773; name=fl(2)d-PA; parent=FBgn0000662,FBtr0087647; dbxref=FlyBase:FBpp0086773,FlyBase_Annotation_IDs:CG6315-PA,GB_protein:AAF58334.1,REFSEQ:NP_523732,GB_protein:AAF58334,FlyMine:FBpp0086773,modMine:FBpp0086773; MD5=adf042fcab2f77a6cad6cc950e3ec862; length=53…	17.2	6	0.048	AQQAPTALALR+EQEFQDYVSQIAEYK+NYQEEEALPTVVVVPTPTPVGNNVQEAPPIR+TALLDPAVNLLFER
573	FBpp0085952|FBgn0027836|CG5729-PA|Dgp-1-PA FBpp0085953|FBgn0027836|CG5729-PB|Dgp-1-PB	1.0000	FBpp0085952 type=protein; loc=2R:complement(join(18170968..18171220,18170718..18170898,18170315..18170657,18169025..18170257)); ID=FBpp0085952; name=Dgp-1-PA; parent=FBgn0027836,FBtr0086773; dbxref=FlyBase:FBpp0085952,FlyBase_Annotation_IDs:CG5729-PA,GB_protein:AAF57733.1,REFSEQ:NP_725760,GB_protein:AAF57733; MD5=2f60a03849d998fc5c182f1d55d89de9; length=669; release=r6.09; species=Dmel;;FBpp00859…	9.9	6	0.050	GKDVLVQPTEEQIELLQK+MFLNLLSTR+STLLGVLTHGELDNGR+VAVVGNVDAGK+VITFIDLAGHER
571	FBpp0085947|FBgn0266420|CG5581-PA|Ote-PA	1.0000	FBpp0085947 type=protein; loc=2R:complement(18275805..18277079); ID=FBpp0085947; name=Ote-PA; parent=FBgn0266420,FBtr0086768; dbxref=FlyBase:FBpp0085947,FlyBase_Annotation_IDs:CG5581-PA,GB_protein:AAF57722.3,REFSEQ:NP_476664,GB_protein:AAF57722,FlyMine:FBpp0085947,modMine:FBpp0085947; MD5=3547adbeee0a701f23aeb5504bafcdde; length=424; release=r6.09; species=Dmel;	17.2	6	0.043	ETLAPAPGAPSAPAAASTPVDK+SYDYASNPAPGR+TAAQGYVTAEAPPVASYSSSYK+TLASGNAGSGSLGYEPR
537	FBpp0085119|FBgn0039828|CG1542-PA|CG1542-PA	1.0000	FBpp0085119 type=protein; loc=3R:join(31213544..31213609,31213672..31213755,31213814..31214587); ID=FBpp0085119; name=CG1542-PA; parent=FBgn0039828,FBtr0085757; dbxref=FlyBase:FBpp0085119,FlyBase_Annotation_IDs:CG1542-PA,GB_protein:AAF57129.1,REFSEQ:NP_651850,GB_protein:AAF57129,FlyMine:FBpp0085119,modMine:FBpp0085119; MD5=c6d08a72af1b3cf21768e480f079f47f; length=307; release=r6.09; species=Dmel;	18.6	6	0.050	LDMINTLAPLAPELAVQLEK+LPYIRPEEDPVLNDFK+NLDFLEDAK+QAQSAVLEAIPR
531	FBpp0084958|FBgn0002626|CG7939-PB|RpL32-PB FBpp0084959|FBgn0002626|CG7939-PC|RpL32-PC FBpp0084960|FBgn0002626|CG7939-PA|RpL32-PA FBpp0113047|FBgn0002626|CG7939-PD|RpL32-PD	1.0000	FBpp0084958 type=protein; loc=3R:complement(join(30045687..30045779,30045313..30045624)); ID=FBpp0084958; name=RpL32-PB; parent=FBgn0002626,FBtr0085592; dbxref=FlyBase:FBpp0084958,FlyBase_Annotation_IDs:CG7939-PB,GB_protein:AAN14211.1,REFSEQ:NP_733340,GB_protein:AAN14211; MD5=87c84aad8f988c3e1b9d85ae272baaaf; length=134; release=r6.09; species=Dmel;;FBpp0084959 type=protein; loc=3R:complement(joi…	23.9	6	0.049	ELEVLLMQNR+GQYLMPNIGYGSNK+HMLPTGFK
53	FBpp0071235|FBgn0030093|CG7055-PA|Bap111-PA	1.0000	FBpp0071235 type=protein; loc=X:9149423..9151672; ID=FBpp0071235; name=Bap111-PA; parent=FBgn0030093,FBtr0071300; dbxref=FlyBase:FBpp0071235,FlyBase_Annotation_IDs:CG7055-PA,GB_protein:AAF46450.1,REFSEQ:NP_572530,GB_protein:AAF46450,FlyMine:FBpp0071235,modMine:FBpp0071235; MD5=72ad0b1a04ee751d226d7e0a4b616acb; length=749; release=r6.09; species=Dmel;	8.0	6	0.050	QIAVGGQGSATPLQGGGGGSGGGSR+SEEAVKPPTQPGQPAATPAGQEPASAVPAPAAPPK
518	FBpp0084666|FBgn0039580|CG1345-PA|Gfat2-PA	1.0000	FBpp0084666 type=protein; loc=3R:complement(join(28337870..28339546,28337293..28337667)); ID=FBpp0084666; name=Gfat2-PA; parent=FBgn0039580,FBtr0085297; dbxref=FlyBase:FBpp0084666,FlyBase_Annotation_IDs:CG1345-PA,GB_protein:AAF56785.1,REFSEQ:NP_651617,GB_protein:AAF56785,FlyMine:FBpp0084666,modMine:FBpp0084666; MD5=8fd2d592c025067320afb4dd97552607; length=683; release=r6.09; species=Dmel;	13.6	6	0.043	ELTYMHSEGILAGELK+FDTQTVVLGGIK+GQDYSLPIDTHIGIAHTR+QEVLDLLLQGLK+SDEDNSFVVVHNGIITNYK+WATHGVPSEVNSHPQR
509	FBpp0084434|FBgn0001197|CG5499-PA|His2Av-PA FBpp0306426|FBgn0001197|CG5499-PB|His2Av-PB	1.0000	FBpp0084434 type=protein; loc=3R:join(26867093..26867095,26867409..26867486,26867669..26867782,26868356..26868586); ID=FBpp0084434; name=His2Av-PA; parent=FBgn0001197,FBtr0085062; dbxref=FlyBase:FBpp0084434,FlyBase_Annotation_IDs:CG5499-PA,GB_protein:AAF56631.1,REFSEQ:NP_524519,GB_protein:AAF56631,FlyMine:FBpp0084434,modMine:FBpp0084434; MD5=676bf5e5c89ab8fb7409c747b9e0392d; length=141; release=r…	24.8	6	0.033	AGLQFPVGR+GDEELDSLIK+GNVILSQAY+HLQLAIR
508	FBpp0084312|FBgn0039385|CG5913-PA|CG5913-PA	1.0000	FBpp0084312 type=protein; loc=3R:25893570..25894934; ID=FBpp0084312; name=CG5913-PA; parent=FBgn0039385,FBtr0084938; dbxref=FlyBase:FBpp0084312,FlyBase_Annotation_IDs:CG5913-PA,GB_protein:AAF56525.1,REFSEQ:NP_651439,GB_protein:AAF56525,FlyMine:FBpp0084312,modMine:FBpp0084312; MD5=b48ed52cc740ec0aa8562d73fdcae8b2; length=454; release=r6.09; species=Dmel;	16.1	6	0.050	ANEHAPPPPEMPSWQQQR+DLQLGEVPK+ELEAEYNLR+QTDLVALLAAR+TNPQVLSEPLLK+VDTNVQQVVENLAK
503	FBpp0084188|FBgn0039302|CG11856-PA|Nup358-PA FBpp0293235|FBgn0039302|CG11856-PB|Nup358-PB	1.0000	FBpp0084188 type=protein; loc=3R:join(25249631..25249702,25250223..25253235,25253292..25256293,25256355..25256855,25256925..25257057,25257122..25258129,25258201..25258559); ID=FBpp0084188; name=Nup358-PA; parent=FBgn0039302,FBtr0084813; dbxref=GB_protein:AAF56430.1,FlyBase:FBpp0084188,FlyBase_Annotation_IDs:CG11856-PA,GB_protein:AAF56430.2,REFSEQ:NP_651361,GB_protein:AAF56430,FlyMine:FBpp0084188,…	3.2	6	0.048	FTGLEDLLK+IDQAFNYALK+IGQYEQFLDEVR+LNSNQLITEGNR+SFVTSTPAANSLINKPQEQTK+TGSTFADLASNPGGTFADLANK
496	FBpp0084017|FBgn0028471|CG5720-PA|Nab2-PA	1.0000	FBpp0084017 type=protein; loc=3R:complement(join(24318215..24318256,24317896..24318121,24315592..24317841,24315260..24315529,24314972..24315198)); ID=FBpp0084017; name=Nab2-PA; parent=FBgn0028471,FBtr0084633; dbxref=FlyBase:FBpp0084017,FlyBase_Annotation_IDs:CG5720-PA,GB_protein:AAF56277.1,REFSEQ:NP_651243,GB_protein:AAF56277,FlyMine:FBpp0084017,modMine:FBpp0084017; MD5=cda00ac42b21eae6a2c4614fcc…	7.6	6	0.047	ALDVPAVSEIISTTIGVNR+DLAELAEIQK+DLSHVQLAAPPLSSHVIPVQNYK+ELVVNVTQR+IEEGSTTPPLPAKPK
490	FBpp0083749|FBgn0053193|CG33193-PA|sav-PA FBpp0292543|FBgn0053193|CG33193-PB|sav-PB	1.0000	FBpp0083749 type=protein; loc=3R:complement(join(23060372..23061183,23059030..23059983,23058896..23058956)); ID=FBpp0083749; name=sav-PA; parent=FBgn0053193,FBtr0084356; dbxref=FlyBase:FBpp0083749,FlyBase_Annotation_IDs:CG33193-PA,GB_protein:AAF56090.3,REFSEQ:NP_788721,GB_protein:AAF56090,FlyMine:FBpp0083749,modMine:FBpp0083749; MD5=78fbbff40242e50a0768a59bfae17504; length=608; release=r6.09; spe…	9.1	6	0.044	ASSNQLSQNSSNYVNFEQIER+QELGTIVGFYER+QQSSPLLQTTSSPAPGAGGFQR
483	FBpp0083683|FBgn0003676|CG5374-PB|T-cp1-PB FBpp0083684|FBgn0003676|CG5374-PA|T-cp1-PA	1.0000	FBpp0083683 type=protein; loc=3R:complement(join(22491259..22491331,22490868..22491021,22489922..22490812,22489303..22489858)); ID=FBpp0083683; name=T-cp1-PB; parent=FBgn0003676,FBtr0084290; dbxref=FlyBase:FBpp0083683,FlyBase_Annotation_IDs:CG5374-PB,GB_protein:AAN13906.1,REFSEQ:NP_732748,GB_protein:AAN13906,FlyMine:FBpp0083683,modMine:FBpp0083683; MD5=5db5fade362b566973c98af35e11bcaf; length=557…	12.6	6	0.049	DSLINIAK+MLVDDIGDVTVTNDGATILR+TQNVMAALSISNIVK+WTGLDLIEGVVR+YISEHLTAPVDELGR
472	FBpp0083264|FBgn0038745|CG4538-PA|CG4538-PA FBpp0310666|FBgn0038745|CG4538-PC|CG4538-PC FBpp0310667|FBgn0038745|CG4538-PD|CG4538-PD	1.0000	FBpp0083264 type=protein; loc=3R:complement(join(19902841..19902898,19900432..19901810,19900225..19900374,19899874..19900095,19899596..19899808)); ID=FBpp0083264; name=CG4538-PA; parent=FBgn0038745,FBtr0083855; dbxref=FlyBase:FBpp0083264,FlyBase_Annotation_IDs:CG4538-PA,GB_protein:AAF55713.2,REFSEQ:NP_650843,GB_protein:AAF55713,FlyMine:FBpp0083264,modMine:FBpp0083264; MD5=b42aeda771e098473547eaa6…	9.1	6	0.039	ALLGLDEVDLTFTEDAVK+DADAAASGTVATDSDTTTDNDKNFENSEK+DLVEFGMIPEFVGR
460	FBpp0082729|FBgn0010438|CG4337-PA|mtSSB-PA	1.0000	FBpp0082729 type=protein; loc=3R:complement(join(16205216..16205236,16205061..16205148,16204894..16205002,16204314..16204536)); ID=FBpp0082729; name=mtSSB-PA; parent=FBgn0010438,FBtr0083277; dbxref=FlyBase:FBpp0082729,FlyBase_Annotation_IDs:CG4337-PA,GB_protein:AAF55287.2,REFSEQ:NP_536744,GB_protein:AAF55287; MD5=fd2b7a04f19aa1a738316f13e4cf635c; length=146; release=r6.09; species=Dmel;	31.5	6	0.046	DTVLEYLK+ITYGEITDQQGNQK+TSTSIIADDVLFFR+TVNTVTILGR
458	FBpp0082727|FBgn0261286|CG12785-PA|Mat89Ba-PA	1.0000	FBpp0082727 type=protein; loc=3R:complement(join(16272296..16272334,16270861..16272239,16270697..16270807,16269400..16270640,16268937..16269340,16268463..16268870)); ID=FBpp0082727; name=Mat89Ba-PA; parent=FBgn0261286,FBtr0083275; dbxref=GB_protein:AAF55292.1,FlyBase_Annotation_IDs:CG12785-PA,FlyBase:FBpp0082727,GB_protein:AAF55292.2,REFSEQ:NP_650530,GB_protein:AAF55292,FlyMine:FBpp0082727,modMin…	6.7	6	0.048	ALYLTYVTER+DTQNLFHSNLFK+EPYLIGAAATGTLLGPK+GITTYIDNAASR+LFITAPLSSFKPGR+YAPQSIAAPQTGFIR
456	FBpp0082692|FBgn0002783|CG18740-PA|mor-PA FBpp0291706|FBgn0002783|CG18740-PB|mor-PB	1.0000	FBpp0082692 type=protein; loc=3R:complement(join(15972696..15972812,15972479..15972604,15971374..15972298,15970993..15971323,15970155..15970929,15969882..15970092,15968575..15969594,15968386..15968510)); ID=FBpp0082692; name=mor-PA; parent=FBgn0002783,FBtr0083238; dbxref=FlyBase:FBpp0082692,FlyBase_Annotation_IDs:CG18740-PA,GB_protein:AAF55259.3,REFSEQ:NP_524373,GB_protein:AAF55259,FlyMine:FBpp00…	6.4	6	0.046	ANAALQSTASPAPGGK+EGTFSENNMQTAAAAALASAAVK+SLVALLVETQMK+TEALENGAAGGLSSGVSQFGLK
455	FBpp0082579|FBgn0027378|CG6363-PA|MRG15-PA FBpp0306049|FBgn0027378|CG6363-PB|MRG15-PB	1.0000	FBpp0082579 type=protein; loc=3R:complement(join(15277961..15278033,15277786..15277900,15277614..15277729,15276585..15277555)); ID=FBpp0082579; name=MRG15-PA; parent=FBgn0027378,FBtr0083125; dbxref=FlyBase:FBpp0082579,FlyBase_Annotation_IDs:CG6363-PA,GB_protein:AAF55161.1,REFSEQ:NP_650442,GB_protein:AAF55161,FlyMine:FBpp0082579,modMine:FBpp0082579; MD5=938c1184fb18bc37c8fb954dd35d25d9; length=424…	16.3	6	0.047	EDPAAAETTEEEGPVAPK+KEDPAAAETTEEEGPVAPK+STQSTPSTARPGTPSDKKEDPAAAETTEEEGPVAPK+VENYSTGTDANTLFVDGER+VTVQQISEQYLAHK
452	FBpp0082353|FBgn0262955|CG3180-PA|RpII140-PA FBpp0310926|FBgn0262955|CG3180-PB|RpII140-PB	1.0000	FBpp0082353 type=protein; loc=3R:join(14125947..14125968,14126096..14128264,14128340..14129274,14129334..14129738); ID=FBpp0082353; name=RpII140-PA; parent=FBgn0262955,FBtr0082892; dbxref=FlyBase:FBpp0082353,FlyBase_Annotation_IDs:CG3180-PA,GB_protein:AAF55024.1,REFSEQ:NP_476706,GB_protein:AAF55024,FlyMine:FBpp0082353,modMine:FBpp0082353; MD5=e111e1ececb7182e141885833544dc9b; length=1176; release…	6.2	6	0.050	GEIGDATPFNDAVNVQK+INAQVFLGPTYYQR+IVEDSPAIELQAEAQHTSGEVETPPR+TITLPENDDELDSNTK
43	FBpp0071047|FBgn0029975|CG1444-PA|CG1444-PA	1.0000	FBpp0071047 type=protein; loc=X:join(7909372..7909537,7909878..7909924,7910709..7910784,7910853..7911193,7911252..7911587); ID=FBpp0071047; name=CG1444-PA; parent=FBgn0029975,FBtr0071091; dbxref=FlyBase:FBpp0071047,FlyBase_Annotation_IDs:CG1444-PA,GB_protein:AAF46291.1,REFSEQ:NP_572420,GB_protein:AAF46291,FlyMine:FBpp0071047,modMine:FBpp0071047; MD5=213b39c7e5ac603371db010effd3fe4a; length=321; r…	26.2	6	0.045	ASVFAPSPETYVR+EHGILIQSVQPGFVATNMSK+FSDDLQTEYK+GVIINVSSTAGVIPNPLLSVYSSTK+MGEWAVVTGSTDGIGK
411	FBpp0081001|FBgn0032925|CG9246-PA|CG9246-PA	1.0000	FBpp0081001 type=protein; loc=2L:join(21163679..21164704,21164764..21166038); ID=FBpp0081001; name=CG9246-PA; parent=FBgn0032925,FBtr0081472; dbxref=FlyBase:FBpp0081001,FlyBase_Annotation_IDs:CG9246-PA,GB_protein:AAF53971.1,REFSEQ:NP_610095,GB_protein:AAF53971,FlyMine:FBpp0081001,modMine:FBpp0081001; MD5=ba016312dbb373be63a63d1f696ec675; length=766; release=r6.09; species=Dmel;	8.9	6	0.049	DIDPEFYDFLK+FVSPNTLPGINFMR+LIPTAQYFPLR+LVEQVSSPNILGVLLK+SSVTFDIK+YYLTDLIR
407	FBpp0080880|FBgn0014127|CG10726-PA|barr-PA FBpp0080881|FBgn0014127|CG10726-PB|barr-PB FBpp0310394|FBgn0014127|CG10726-PC|barr-PC	1.0000	FBpp0080880 type=protein; loc=2L:complement(join(20060412..20060723,20058802..20060352,20058385..20058729)); ID=FBpp0080880; name=barr-PA; parent=FBgn0014127,FBtr0081348; dbxref=GB_protein:AAF53866.1,FlyBase:FBpp0080880,FlyBase_Annotation_IDs:CG10726-PA,REFSEQ:NP_477106,GB_protein:AAF53866,FlyMine:FBpp0080880,modMine:FBpp0080880; MD5=a025a59e247b0da43227edd5d3c55f13; length=735; release=r6.09; sp…	14.7	6	0.041	ALDYGNVTENFFQQLDTTIR+FELDPDLFFK+LDTAPLQDPVFGK+MSDSLSPSVAFYAVLHLANDLK+QINAAEDDDGPQGEQATGEGQDSAQQAAK+SSTLESIEDNETIK
402	FBpp0080746|FBgn0032781|CG9987-PA|CG9987-PA	1.0000	FBpp0080746 type=protein; loc=2L:join(19430771..19432063,19432124..19432351); ID=FBpp0080746; name=CG9987-PA; parent=FBgn0032781,FBtr0081205; dbxref=FlyBase:FBpp0080746,FlyBase_Annotation_IDs:CG9987-PA,GB_protein:AAF53797.1,REFSEQ:NP_609965,GB_protein:AAF53797,FlyMine:FBpp0080746,modMine:FBpp0080746; MD5=ea62c493292a76563d5e6c23f92e7c5c; length=506; release=r6.09; species=Dmel;	10.7	6	0.047	AMAAAANFAWVNR+GFGHQVATDALVQMEK+INSVEGQDYLK+QIANVAALPGIVGR
401	FBpp0080727|FBgn0032731|CG10641-PA|Swip-1-PA FBpp0309283|FBgn0032731|CG10641-PB|Swip-1-PB	1.0000	FBpp0080727 type=protein; loc=2L:complement(join(18986672..18986910,18978355..18978769)); ID=FBpp0080727; name=Swip-1-PA; parent=FBgn0032731,FBtr0081185; dbxref=FlyBase:FBpp0080727,FlyBase_Annotation_IDs:CG10641-PA,GB_protein:AAF53731.1,REFSEQ:NP_609925,GB_protein:AAF53731,FlyMine:FBpp0080727,modMine:FBpp0080727; MD5=aa96792e1477ff83c91e7dcc3268d4e2; length=217; release=r6.09; species=Dmel;;FBpp0…	34.6	6	0.048	AQAGELDSDSGLNQLAR+DSVDSPSSTTNTDSSELTHILNR+EFLLIFR+LTEVDVEQVGVSGAK+VVNVYTDFPEFSR
41	FBpp0070940|FBgn0029897|CG3203-PB|RpL17-PB FBpp0070941|FBgn0029897|CG3203-PC|RpL17-PC FBpp0070942|FBgn0029897|CG3203-PD|RpL17-PD FBpp0070943|FBgn0029897|CG3203-PA|RpL17-PA FBpp0311459|FBgn0029897|CG3203-PE|RpL17-PE	1.0000	FBpp0070940 type=protein; loc=X:complement(join(6743058..6743138,6741777..6742256)); ID=FBpp0070940; name=RpL17-PB; parent=FBgn0029897,FBtr0070980; dbxref=FlyBase:FBpp0070940,FlyBase_Annotation_IDs:CG3203-PB,GB_protein:AAN09182.1,REFSEQ:NP_727119,GB_protein:AAN09182; MD5=ac8aff56af05af0bddb89ce79b8e727e; length=186; release=r6.09; species=Dmel;;FBpp0070941 type=protein; loc=X:complement(join(6743…	11.3	6	0.050	KSAEFLLQLLR+LVVHHIQVNR+SAEFLLQLLR
5	FBpp0070114|FBgn0001341|CG6189-PA|l(1)1Bi-PA	1.0000	FBpp0070114 type=protein; loc=X:join(629886..630209,630273..630644,630703..631983,632044..633468); ID=FBpp0070114; name=l(1)1Bi-PA; parent=FBgn0001341,FBtr0070119; dbxref=FlyBase:FBpp0070114,FlyBase_Annotation_IDs:CG6189-PA,GB_protein:AAF45532.1,REFSEQ:NP_476593,GB_protein:AAF45532,FlyMine:FBpp0070114,modMine:FBpp0070114; MD5=20bd304c92909bab340dac5751adc798; length=1133; release=r6.09; species=D…	4.1	6	0.047	AVFVVFK+ELNLLLK+IDSTNLLHFR+LINQLSVESLHK+MINSLITLLR
388	FBpp0080319|FBgn0001986|CG4152-PA|l(2)35Df-PA	1.0000	FBpp0080319 type=protein; loc=2L:join(15752357..15753452,15753506..15755577); ID=FBpp0080319; name=l(2)35Df-PA; parent=FBgn0001986,FBtr0080760; dbxref=FlyBase:FBpp0080319,FlyBase_Annotation_IDs:CG4152-PA,GB_protein:AAF53481.1,REFSEQ:NP_524929,GB_protein:AAF53481,FlyMine:FBpp0080319,modMine:FBpp0080319; MD5=d6bc96548a36c16b3e02baabab66bd6b; length=1055; release=r6.09; species=Dmel;	7.6	6	0.049	DIVNTISQFEK+ETIEILFGEGLIK+EYPFVLDPFQR+LPQVENVLPLLR+NFAPVIIFSFSK+SFYQFQNQAALPGLHDQVEQK
369	FBpp0079771|FBgn0004363|CG6647-PA|porin-PA FBpp0079772|FBgn0004363|CG6647-PB|porin-PB FBpp0100039|FBgn0004363|CG6647-PC|porin-PC FBpp0293784|FBgn0004363|CG6647-PD|porin-PD FBpp0304343|FBgn0004363|CG6647-PE|porin-PE	1.0000	FBpp0079771 type=protein; loc=2L:complement(join(10848544..10848863,10848241..10848468,10847868..10848168)); ID=FBpp0079771; name=porin-PA; parent=FBgn0004363,FBtr0080182; dbxref=FlyBase_Annotation_IDs:CG6647-PA,FlyBase:FBpp0079771,GB_protein:AAF53022.1,REFSEQ:NP_476813,GB_protein:AAF53022; MD5=e98fb50e922a689b02694297d58c4742; length=282; release=r6.09; species=Dmel;;FBpp0079772 type=protein; lo…	34.8	6	0.050	ADSDVNIDLK+DGVTLTLSTLVDGK+LDVGVQLSWASGTSNTKFAIGAKYQLDDDASVR+LSLEGNFAPQSGNK+LTTNNFALGYTTK+VNNASQVGLGYQQK+YQLDDDASVR
365	FBpp0079663|FBgn0032208|CG5604-PA|CG5604-PA	1.0000	FBpp0079663 type=protein; loc=2L:complement(join(10290351..10290490,10288564..10290283,10288268..10288499,10287991..10288209,10282345..10287934,10281997..10282279)); ID=FBpp0079663; name=CG5604-PA; parent=FBgn0032208,FBtr0080074; dbxref=FlyBase:FBpp0079663,FlyBase_Annotation_IDs:CG5604-PA,GB_protein:AAF52899.1,REFSEQ:NP_609369,GB_protein:AAF52899,FlyMine:FBpp0079663,modMine:FBpp0079663; MD5=3e31d…	3.4	6	0.046	AFSDGFNEVFPLK+GAVAILTDIVK+KSSSTPSLPEATEK+QIIVTSEEFPTK+QSIEFDDTISAEK+QTVETIAENVFASAK+SNAFGGILSLENLK
304	FBpp0078416|FBgn0037328|CG2099-PA|RpL35A-PA	1.0000	FBpp0078416 type=protein; loc=3R:complement(join(5466153..5466374,5465800..5466027,5465708..5465731)); ID=FBpp0078416; name=RpL35A-PA; parent=FBgn0037328,FBtr0078769; dbxref=FlyBase:FBpp0078416,FlyBase_Annotation_IDs:CG2099-PA,GB_protein:AAF52027.1,REFSEQ:NP_649539,GB_protein:AAF52027,FlyMine:FBpp0078416,modMine:FBpp0078416; MD5=3d00de2b2acad33116492b6202acad7c; length=157; release=r6.09; species…	15.3	6	0.046	AVFTGYK+EHGSFYVGK+IMLYPSR+IMLYPSRI
299	FBpp0078316|FBgn0037382|CG2031-PA|Hpr1-PA	1.0000	FBpp0078316 type=protein; loc=3R:complement(join(5821255..5821332,5820504..5821187,5820060..5820346,5819699..5820001,5818891..5819644)); ID=FBpp0078316; name=Hpr1-PA; parent=FBgn0037382,FBtr0078667; dbxref=FlyBase:FBpp0078316,FlyBase_Annotation_IDs:CG2031-PA,GB_protein:AAF51946.1,REFSEQ:NP_649594,GB_protein:AAF51946,FlyMine:FBpp0078316,modMine:FBpp0078316; MD5=05ce02923efd5e6cb4a3929e7c1bd5ae; le…	7.4	6	0.047	FYLGNDNLTR+ISDYLEQVR+KPEEPTLSEEDSKPTPNK+SDTQTLTADQADFIK
298	FBpp0078296|FBgn0028436|CG10610-PA|ECSIT-PA	1.0000	FBpp0078296 type=protein; loc=3R:5856671..5857900; ID=FBpp0078296; name=ECSIT-PA; parent=FBgn0028436,FBtr0078647; dbxref=FlyBase:FBpp0078296,FlyBase_Annotation_IDs:CG10610-PA,GB_protein:AAF51937.1,REFSEQ:NP_649602,GB_protein:AAF51937,FlyMine:FBpp0078296,modMine:FBpp0078296; MD5=b882e8e1ea48c44c80bf008f98b48ded; length=409; release=r6.09; species=Dmel;	17.4	6	0.045	ADADSEFLSELDER+AEEIEGGASVPATSDNSSQDEHISSR+LLEANGNPSIGEVPVLFR+NSYLTMVEIFQER
264	FBpp0077214|FBgn0031544|CG17593-PA|CG17593-PA FBpp0305448|FBgn0031544|CG17593-PB|CG17593-PB	1.0000	FBpp0077214 type=protein; loc=2L:join(3514984..3515277,3515720..3516268,3516330..3516677,3516736..3516975); ID=FBpp0077214; name=CG17593-PA; parent=FBgn0031544,FBtr0077525; dbxref=FlyBase:FBpp0077214,FlyBase_Annotation_IDs:CG17593-PA,GB_protein:AAF51095.1,REFSEQ:NP_608786,GB_protein:AAF51095,FlyMine:FBpp0077214,modMine:FBpp0077214; MD5=fa7fade771163195529712a31d7afa3f; length=476; release=r6.09; …	12.2	6	0.047	ALLDENFALVGDDGK+ALLDENFALVGDDGKAENENPGLIK+AVLLAGFNLPK+GVMDAFVFAVGTK+ILADEDPEK
232	FBpp0076244|FBgn0035947|CG5064-PA|Srp68-PA	1.0000	FBpp0076244 type=protein; loc=3L:join(8975124..8975220,8975325..8975674,8975737..8976399,8976458..8977162); ID=FBpp0076244; name=Srp68-PA; parent=FBgn0035947,FBtr0076517; dbxref=FlyBase:FBpp0076244,FlyBase_Annotation_IDs:CG5064-PA,GB_protein:AAF50341.1,REFSEQ:NP_648273,GB_protein:AAF50341,FlyMine:FBpp0076244,modMine:FBpp0076244; MD5=12e8592eab7f4ecbf4efb7728e6c8c6b; length=604; release=r6.09; spe…	8.8	6	0.048	AQGVLENLDVLVSQTK+IDEILELR+LFLLSAQELDK+LNFYDPNLQSQQNVGDGK
224	FBpp0076112|FBgn0036018|CG3335-PA|CG3335-PA	1.0000	FBpp0076112 type=protein; loc=3L:join(9624337..9624372,9624425..9626682,9626741..9626863,9626913..9627252); ID=FBpp0076112; name=CG3335-PA; parent=FBgn0036018,FBtr0076383; dbxref=FlyBase:FBpp0076112,FlyBase_Annotation_IDs:CG3335-PA,GB_protein:AAF50237.1,REFSEQ:NP_648337,GB_protein:AAF50237,FlyMine:FBpp0076112,modMine:FBpp0076112; MD5=0d1180189e6099f61cb58b262512832a; length=918; release=r6.09; sp…	8.4	6	0.050	AFDALSASTHLYGR+NLAYTTTEEDLR+NLPAATEISEITPIFSR+QIFGAQGTITDLQLK+SLGYGFIQFK+SNLELFTIK
22	FBpp0070404|FBgn0004397|CG3299-PA|Vinc-PA FBpp0309622|FBgn0004397|CG3299-PB|Vinc-PB FBpp0309623|FBgn0004397|CG3299-PC|Vinc-PC	1.0000	FBpp0070404 type=protein; loc=X:complement(join(2220373..2220429,2215905..2218095,2215713..2215843,2215255..2215653,2215015..2215122)); ID=FBpp0070404; name=Vinc-PA; parent=FBgn0004397,FBtr0070420; dbxref=FlyBase:FBpp0070404,FlyBase_Annotation_IDs:CG3299-PA,GB_protein:AAF45752.1,REFSEQ:NP_476820,GB_protein:AAF45752,FlyMine:FBpp0070404,modMine:FBpp0070404; MD5=7ba1cabc671dbbfd1d32e5bb45c63106; len…	9.4	6	0.050	EGLAPVRPPPPETDDEDEGVFR+LSELVLSDSR+QFTEAVLQPEGTPGR+QVIDNATEISER+TIESILDPVAQQVSR+VEGASQLLEEASDMLR
208	FBpp0075317|FBgn0036514|CG12301-PA|CG12301-PA	1.0000	FBpp0075317 type=protein; loc=3L:join(15580890..15581294,15581354..15583264); ID=FBpp0075317; name=CG12301-PA; parent=FBgn0036514,FBtr0075564; dbxref=FlyBase:FBpp0075317,FlyBase_Annotation_IDs:CG12301-PA,GB_protein:AAF49613.2,REFSEQ:NP_648781,GB_protein:AAF49613,FlyMine:FBpp0075317,modMine:FBpp0075317; MD5=b0e65b6d278db20abac88188c4a2f481; length=771; release=r6.09; species=Dmel;	7.3	6	0.040	AVGLNDLVDILR+DLEGVQDNDEQEEK+NFVPETAFR+QSLQDEFQLVK+SLADYEASIR
200	FBpp0075119|FBgn0002284|CG4097-PA|Prosbeta6-PA	1.0000	FBpp0075119 type=protein; loc=3L:complement(join(16610230..16610318,16609536..16610154)); ID=FBpp0075119; name=Prosbeta6-PA; parent=FBgn0002284,FBtr0075360; dbxref=FlyBase:FBpp0075119,FlyBase_Annotation_IDs:CG4097-PA,GB_protein:AAF49435.1,REFSEQ:NP_524115,GB_protein:AAF49435,FlyMine:FBpp0075119,modMine:FBpp0075119; MD5=4b5675150c283e60863791308b0d6f4b; length=235; release=r6.09; species=Dmel;	27.7	6	0.050	AGGTAGTLLQPVLDNQIGHK+AVSVASDTFISAAER+DIYTGDSVLINIITK+LGFEQFPDYQVPGMK
178	FBpp0074558|FBgn0010380|CG12532-PA|AP-1-2beta-PA	1.0000	FBpp0074558 type=protein; loc=X:join(19731400..19732824,19732890..19734230); ID=FBpp0074558; name=AP-1-2beta-PA; parent=FBgn0010380,FBtr0074789; dbxref=FlyBase:FBpp0074558,FlyBase_Annotation_IDs:CG12532-PA,GB_protein:AAF49013.1,REFSEQ:NP_523415,GB_protein:AAF49013,FlyMine:FBpp0074558,modMine:FBpp0074558; MD5=f91b02d83e21a4e920fa5518111a0a8e; length=921; release=r6.09; species=Dmel;	12.3	6	0.031	EIPAANELQYTLSGVIGTTDGIASK+KGEIFELK+LANQSNIAQVLSELK+LLSTDPAAAK+LYDISATMVEDQGFLDQLK+NSFGLVPASPMQAAPLPPNQSIEVSMALGTNGPIQR
177	FBpp0074556|FBgn0031062|CG14230-PA|CG14230-PA	1.0000	FBpp0074556 type=protein; loc=X:join(19704411..19704588,19704650..19704939,19705006..19706113,19706176..19706342); ID=FBpp0074556; name=CG14230-PA; parent=FBgn0031062,FBtr0074787; dbxref=FlyBase:FBpp0074556,FlyBase_Annotation_IDs:CG14230-PA,GB_protein:AAF49010.2,REFSEQ:NP_608349,GB_protein:AAF49010,FlyMine:FBpp0074556,modMine:FBpp0074556; MD5=a9d6d05b7e0700725004754a0920d0ba; length=580; release=…	11.0	6	0.049	FFLADLPTR+GEGFSLLDMFGSAPEK+SAIQQALSVISVEGSQAK+VFGEDEEIGDDEVAPELLITK
142	FBpp0073686|FBgn0000173|CG18319-PA|ben-PA FBpp0289793|FBgn0000173|CG18319-PB|ben-PB FBpp0298297|FBgn0000173|CG18319-PC|ben-PC FBpp0305066|FBgn0000173|CG18319-PD|ben-PD FBpp0305067|FBgn0000173|CG18319-PE|ben-PE	1.0000	FBpp0073686 type=protein; loc=X:13998161..13998616; ID=FBpp0073686; name=ben-PA; parent=FBgn0000173,FBtr0073855; dbxref=FlyBase:FBpp0073686,FlyBase_Annotation_IDs:CG18319-PA,GB_protein:AAF48338.1,REFSEQ:NP_511150,GB_protein:AAF48338,FlyMine:FBpp0073686,modMine:FBpp0073686; MD5=a4a522714bf83617291de950a026ebfa; length=151; release=r6.09; species=Dmel;;FBpp0289793 type=protein; loc=X:13998161..1399…	35.8	6	0.048	LELFLPEDYPMSAPK+LMQEPVPGINAIPDENNAR+YFHVIVTGPNDSPFEGGVFK
132	FBpp0073438|FBgn0030344|CG2025-PA|CG2025-PA	1.0000	FBpp0073438 type=protein; loc=X:complement(join(11868547..11868737,11866729..11868489,11866377..11866661,11865105..11866311)); ID=FBpp0073438; name=CG2025-PA; parent=FBgn0030344,FBtr0073601; dbxref=FlyBase:FBpp0073438,FlyBase_Annotation_IDs:CG2025-PA,GB_protein:AAF48105.2,REFSEQ:NP_572757,GB_protein:AAF48105,FlyMine:FBpp0073438,modMine:FBpp0073438; MD5=a2e75f946ce706a12fa36e93851e4182; length=114…	4.5	6	0.046	FNNAFIITDIEK+LELTWVLPNVR+LPIDELESLVVR+SAVDSEFQQILQDDETR
126	FBpp0073126|FBgn0035499|CG14996-PB|Chd64-PB FBpp0302668|FBgn0035499|CG14996-PC|Chd64-PC	1.0000	FBpp0073126 type=protein; loc=3L:complement(join(4122156..4122209,4115305..4115646,4114972..4115142)); ID=FBpp0073126; name=Chd64-PB; parent=FBgn0035499,FBtr0073270; dbxref=FlyBase:FBpp0073126,FlyBase_Annotation_IDs:CG14996-PB,GB_protein:AAF47840.2,REFSEQ:NP_647860,GB_protein:AAF47840,FlyMine:FBpp0073126,modMine:FBpp0073126; MD5=28afced7256b9db15794cd3fbee17f1d; length=188; release=r6.09; species…	38.3	6	0.044	AGANVISLQYGSNK+AVTEEPINTSGDTDNFFEVLK+NFGVPTQETFQSVDLWER+YSEELAQESLEWIK
97	FBpp0072251|FBgn0035021|CG4622-PA|CG4622-PA FBpp0289717|FBgn0035021|CG4622-PC|CG4622-PC	1.0000	FBpp0072251 type=protein; loc=2R:complement(join(24535142..24535324,24534415..24535086,24534244..24534363,24533501..24534187)); ID=FBpp0072251; name=CG4622-PA; parent=FBgn0035021,FBtr0072344; dbxref=FlyBase_Annotation_IDs:CG4622-PA,FlyBase:FBpp0072251,GB_protein:AAF47224.1,REFSEQ:NP_611929,GB_protein:AAF47224,FlyMine:FBpp0072251,modMine:FBpp0072251; MD5=90dd11cfb8efc9e2a06599eabb47392a; length=55…	11.6	5	0.036	AQQEELLQELDVNASHNTTANESK+IVEYPGFNVQPK+LNAANVPSYK+VGVSDVINFENLPDSTGK
924a	FBpp0312547|FBgn0039303|CG11857-PC|CG11857-PC	1.0000	FBpp0312547 type=protein; loc=3R:join(25259364..25259432,25259494..25260222); ID=FBpp0312547; name=CG11857-PC; parent=FBgn0039303,FBtr0347395; dbxref=FlyBase:FBpp0312547,FlyBase_Annotation_IDs:CG11857-PC,REFSEQ:NP_001303417,GB_protein:ACL83566; MD5=c594321c7931b5e9376d8efd932d2d3d; length=265; release=r6.09; species=Dmel;	29.8	5	0.039	ATAAGSGDPSNASSAAAAPPSPTSDSAATK+DVGSPTASSIKPPQIIAIEDY+LSQTYQSALDR+VNDLAGSGPGSVAGNSK
96	FBpp0072250|FBgn0016687|CG4634-PA|Nurf-38-PA FBpp0271761|FBgn0016687|CG4634-PB|Nurf-38-PB FBpp0297127|FBgn0016687|CG4634-PC|Nurf-38-PC	1.0000	FBpp0072250 type=protein; loc=2R:complement(join(24560853..24561060,24560292..24560410,24559830..24560225,24559623..24559774,24559455..24559564,24559101..24559132)); ID=FBpp0072250; name=Nurf-38-PA; parent=FBgn0016687,FBtr0072343; dbxref=FlyBase_Annotation_IDs:CG4634-PA,FlyBase:FBpp0072250,GB_protein:AAF47227,REFSEQ:NP_523849,FlyMine:FBpp0072250,modMine:FBpp0072250; MD5=71a0b66df47f0abab128bb713b…	23.4	5	0.041	GDNDPIDVIEIGYR+IIAIDVNDPLASK+NADFANTIIAETHK+TIYNMVVEVPR+VNDIADVDQYFPGLLR
886a	FBpp0089363|FBgn0267791|CG13425-PC|HnRNP-K-PC FBpp0089365|FBgn0267791|CG13425-PA|HnRNP-K-PA FBpp0290974|FBgn0267791|CG13425-PE|HnRNP-K-PE FBpp0307711|FBgn0267791|CG13425-PF|HnRNP-K-PF	1.0000	FBpp0089363 type=protein; loc=2R:join(20589661..20589667,20595557..20595663,20595758..20595814,20597548..20597591,20598453..20598525,20598599..20598694,20604696..20605619,20605682..20605851,20606444..20606474); ID=FBpp0089363; name=HnRNP-K-PC; parent=FBgn0267791,FBtr0086221; dbxref=FlyBase:FBpp0089363,FlyBase_Annotation_IDs:CG13425-PC,GB_protein:AAM68389.2,REFSEQ:NP_995906,GB_protein:AAM68389,Fly…	17.0	5	0.036	ATVSVDDSQGPER+FGGAAGGAVAGAGMGQR+ILIPSSIAGAVIGK+NESSAYITIDEPLPNSNDR+VYADEYGGYGTGSGSTRPSQR
863a	FBpp0086747|FBgn0013733|CG18076-PH|shot-PH	1.0000	FBpp0086747 type=protein; loc=2R:complement(join(13907589..13908218,13905222..13905501,13904248..13905161,13903814..13904182,13902654..13903572,13901687..13902317,13901437..13901572,13900366..13900449,13899450..13899671,13894839..13894969,13884095..13894592,13882401..13882547,13874859..13882336,13874234..13874459,13872209..13874168,13871979..13872153,13871294..13871338,13870840..13870911,13870522…	1.3	5	0.025	AAGGDADHLTSEVDGLADR+DSLVPLEVAVSEGLVR+KPSTGSTASGTTPRPAR+KTASGSASPAPTSNGGMSR+QLNLTHAK+SLGIDLNDLETEIEK+YFETVGEVDVEAELRPDAIEK
861a	FBpp0086515|FBgn0026370|CG8174-PA|SRPK-PA FBpp0086516|FBgn0026370|CG8174-PB|SRPK-PB FBpp0303478|FBgn0026370|CG8174-PD|SRPK-PD	1.0000	FBpp0086515 type=protein; loc=2R:join(15381912..15382413,15383403..15384299,15384496..15385391); ID=FBpp0086515; name=SRPK-PA; parent=FBgn0026370,FBtr0087383; dbxref=FlyBase:FBpp0086515,FlyBase_Annotation_IDs:CG8174-PA,GB_protein:AAF58140.2,REFSEQ:NP_725458,GB_protein:AAF58140,FlyMine:FBpp0086515,modMine:FBpp0086515; MD5=ebcaf629970a1b66da243612ba845632; length=764; release=r6.09; species=Dmel;;F…	13.6	5	0.027	ATATATASTSSGGSAGTPDQYQPPKK+DAASFASFLTPMLEFDPNKR+ISSGSVENTSSATNGPHSNSTLPTPPPPPQAK+SSENLQAPDNANNSHLNAPSSAAFSK
856a	FBpp0085865|FBgn0034345|CG5174-PA|CG5174-PA FBpp0085866|FBgn0034345|CG5174-PH|CG5174-PH FBpp0085869|FBgn0034345|CG5174-PB|CG5174-PB FBpp0290371|FBgn0034345|CG5174-PL|CG5174-PL FBpp0290372|FBgn0034345|CG5174-PM|CG5174-PM FBpp0297591|FBgn0034345|CG5174-PN|CG5174-PN FBpp0297592|FBgn0034345|CG5174-PO|CG5174-PO FBpp0309317|FBgn0034345|CG5174-PP|CG5174-PP	1.0000	FBpp0085865 type=protein; loc=2R:join(18421544..18421553,18424127..18424251,18424326..18424486,18424607..18424666,18424872..18425034,18425340..18425447); ID=FBpp0085865; name=CG5174-PA; parent=FBgn0034345,FBtr0086686; dbxref=FlyBase:FBpp0085865,FlyBase_Annotation_IDs:CG5174-PA,GB_protein:AAM68455.1,REFSEQ:NP_611331,GB_protein:AAM68455,FlyMine:FBpp0085865,modMine:FBpp0085865; MD5=4dcee9f24324a7106…	34.0	5	0.040	EVTDDVNQGLK+SGSVSSFPDALDENNTSSGLNSPTDSLPK+TASVFGSITSGISSK+VEEEINTLR
850a	FBpp0085566|FBgn0034528|CG11180-PA|CG11180-PA	1.0000	FBpp0085566 type=protein; loc=2R:complement(join(20623231..20623303,20621067..20623174)); ID=FBpp0085566; name=CG11180-PA; parent=FBgn0034528,FBtr0086254; dbxref=FlyBase:FBpp0085566,FlyBase_Annotation_IDs:CG11180-PA,GB_protein:AAF57445.1,REFSEQ:NP_611495,GB_protein:AAF57445,FlyMine:FBpp0085566,modMine:FBpp0085566; MD5=af431a0070c6e91771fe12ac6d3e9636; length=726; release=r6.09; species=Dmel;	13.2	5	0.043	ADEPPTKEEEPEQVASMPK+DLLSLEEIQEK+FEQISADNDEVTSK+GSSLDEIEQSENNFVEEK+TDEQPTAVEEIEQDAPK+TSEQPTAVEEIEQDVPK
840a	FBpp0084735|FBgn0039635|CG11876-PA|CG11876-PA FBpp0084738|FBgn0039635|CG11876-PD|CG11876-PD	1.0000	FBpp0084735 type=protein; loc=3R:join(29113258..29113449,29113994..29114155,29115094..29115505,29115567..29115686,29115748..29115959); ID=FBpp0084735; name=CG11876-PA; parent=FBgn0039635,FBtr0085366; dbxref=FlyBase:FBpp0084735,FlyBase_Annotation_IDs:CG11876-PA,GB_protein:AAN14149.1,REFSEQ:NP_733265,GB_protein:AAN14149,FlyMine:FBpp0084735,modMine:FBpp0084735; MD5=8762ea914d234be958c6ca8f8f6ffcef; …	15.9	5	0.041	AVETSLLAAAELAK+DALNSALDDELAR+GIEAEVINLR+VLSPYDAEDAR+VQDLVEATLK
832a	FBpp0083951|FBgn0011725|CG31137-PA|twin-PA FBpp0083952|FBgn0011725|CG31137-PB|twin-PB FBpp0083953|FBgn0011725|CG31137-PE|twin-PE FBpp0083954|FBgn0011725|CG31137-PC|twin-PC FBpp0083956|FBgn0011725|CG31137-PF|twin-PF	1.0000	FBpp0083951 type=protein; loc=3R:complement(join(24220532..24220538,24220215..24220343,24219965..24220151,24219600..24219775,24199883..24199951,24199275..24199587,24198436..24199213)); ID=FBpp0083951; name=twin-PA; parent=FBgn0011725,FBtr0084566; dbxref=FlyBase:FBpp0083951,FlyBase_Annotation_IDs:CG31137-PA,GB_protein:AAF56259.2,REFSEQ:NP_732965,GB_protein:AAF56259; MD5=8e7ae0509587825ba31b8f323ca…	9.9	5	0.037	DNIGLAALLK+ELLLNNNFLR+GIIDYIFYTK+NDGYEGIFSPK+SLPAELGELIQLR
80	FBpp0072054|FBgn0034936|CG2970-PA|CG2970-PA FBpp0304305|FBgn0034936|CG2970-PB|CG2970-PB	1.0000	FBpp0072054 type=protein; loc=2R:join(23949429..23949476,23949542..23949643,23949715..23949922,23949983..23950182,23950245..23950389,23950454..23950569,23952153..23952434); ID=FBpp0072054; name=CG2970-PA; parent=FBgn0034936,FBtr0072145; dbxref=GB_protein:AAF47110.1,FlyBase:FBpp0072054,FlyBase_Annotation_IDs:CG2970-PA,GB_protein:AAF47110.2,REFSEQ:NP_611853,GB_protein:AAF47110,FlyMine:FBpp0072054,m…	13.9	5	0.040	ASGEAAAIIAVADAR+ASYGVEDPEFAITQLAQTTMR+ILDPGLNILVPVADK
785a	FBpp0076021|FBgn0011802|CG6539-PA|Gem3-PA FBpp0306223|FBgn0011802|CG6539-PB|Gem3-PB	1.0000	FBpp0076021 type=protein; loc=3L:complement(join(10462837..10463026,10459882..10462778)); ID=FBpp0076021; name=Gem3-PA; parent=FBgn0011802,FBtr0076292; dbxref=FlyBase:FBpp0076021,FlyBase_Annotation_IDs:CG6539-PA,GB_protein:AAF50157.1,REFSEQ:NP_524019,GB_protein:AAF50157,FlyMine:FBpp0076021,modMine:FBpp0076021; MD5=77bef1fe74c23de1807babeaee1ec257; length=1028; release=r6.09; species=Dmel;;FBpp030…	5.3	5	0.042	ATVLLGIR+LLVLDEADQLYQTK+QFVYELPQQNNSVEEMR+VGFLLDK+YNFDYYIK
767a	FBpp0074180|FBgn0002590|CG8922-PA|RpS5a-PA FBpp0082465|FBgn0038277|CG7014-PA|RpS5b-PA FBpp0309957|FBgn0002590|CG8922-PB|RpS5a-PB FBpp0309958|FBgn0002590|CG8922-PC|RpS5a-PC FBpp0311353|FBgn0002590|CG8922-PD|RpS5a-PD	1.0000	FBpp0074180 type=protein; loc=X:complement(join(17146798..17147199,17145016..17145132,17144618..17144716,17143703..17143771)); ID=FBpp0074180; name=RpS5a-PA; parent=FBgn0002590,FBtr0074406; dbxref=FlyBase:FBpp0074180,FlyBase_Annotation_IDs:CG8922-PA,GB_protein:AAF48700.1,REFSEQ:NP_523382,GB_protein:AAF48700,FlyMine:FBpp0074180,modMine:FBpp0074180; MD5=353104e218fcc6d4b660d1bd47016c81; length=228;…	8.3	5	0.038	GSSNSYAIK+QAVDVSPLR+QAVDVSPLRR
765a	FBpp0074017|FBgn0004432|CG9916-PA|Cyp1-PA	1.0000	FBpp0074017 type=protein; loc=X:complement(join(16320079..16320336,16318182..16318607)); ID=FBpp0074017; name=Cyp1-PA; parent=FBgn0004432,FBtr0074238; dbxref=GB_protein:AAF48589.1,FlyBase:FBpp0074017,FlyBase_Annotation_IDs:CG9916-PA,GB_protein:AAF48589.2,REFSEQ:NP_523366,GB_protein:AAF48589,FlyMine:FBpp0074017,modMine:FBpp0074017; MD5=57b8ab74b3c125f25f28fc1df27fe914; length=227; release=r6.09; s…	16.7	5	0.041	FPDENFELK+HVVFGEVVEGLDVVK+VFFDMTADNEPLGR
750a	FBpp0072803|FBgn0016794|CG1044-PA|dos-PA	1.0000	FBpp0072803 type=protein; loc=3L:join(2589487..2589552,2592162..2592486,2592553..2593319,2593388..2593499,2593561..2593801,2593865..2594465,2594522..2595046); ID=FBpp0072803; name=dos-PA; parent=FBgn0016794,FBtr0072926; dbxref=FlyBase:FBpp0072803,FlyBase_Annotation_IDs:CG1044-PA,GB_protein:AAF47662.1,REFSEQ:NP_523890,GB_protein:AAF47662,FlyMine:FBpp0072803,modMine:FBpp0072803; MD5=2b9e3b9065add78…	8.2	5	0.035	LGAAQLQQPIGPPSVDR+QSNELPLGAVGADENR+TFYEGWLIK+VAGGLPVVEDKPPEEFPAKPPVGVDQLTNK
76	FBpp0071993|FBgn0034893|CG5479-PA|mRpL43-PA	1.0000	FBpp0071993 type=protein; loc=2R:join(23698224..23698360,23698423..23698529,23698595..23698929); ID=FBpp0071993; name=mRpL43-PA; parent=FBgn0034893,FBtr0072084; dbxref=FlyBase:FBpp0071993,FlyBase_Annotation_IDs:CG5479-PA,GB_protein:AAF47047.1,REFSEQ:NP_523828,GB_protein:AAF47047,FlyMine:FBpp0071993,modMine:FBpp0071993; MD5=b97bd1c65b3afdff473bd31d9437e996; length=192; release=r6.09; species=Dmel;	27.1	5	0.042	DFIENHLLDFAK+SPDAQGQAYPSAEASKPLDTPQTATEK+TPVLVGEYLNGER
705	FBpp0289280|FBgn0259735|CG42389-PE|CG42389-PE FBpp0289281|FBgn0259735|CG31738-PB|CG42389-PF FBpp0289282|FBgn0259735|CG31738-PA|CG42389-PG FBpp0307467|FBgn0259735|CG42389-PH|CG42389-PH	1.0000	FBpp0289280 type=protein; loc=2L:join(16558129..16559944,16652743..16652912,16657499..16657952,16658024..16661778); ID=FBpp0289280; name=CG42389-PE; parent=FBgn0259735,FBtr0300003; dbxref=FlyBase_Annotation_IDs:CG42389-PE,FlyBase:FBpp0289280,REFSEQ:NP_001137829,GB_protein:ACL83035,FlyMine:FBpp0289280,modMine:FBpp0289280; MD5=d5c1d00be8b8695e1a0685b3e7628f6a; length=2064; release=r6.09; species=Dm…	4.8	5	0.039	IAAGGELLYGQPSSPLR+LTTQPAPPAPPR+SVSASAISGASGVGADPVAIGR+VQAVNAIGAGAFSAYAK
704	FBpp0289226|FBgn0259700|CG9216-PB|CG42354-PA FBpp0289227|FBgn0259700|CG42354-PB|CG42354-PB FBpp0289228|FBgn0259700|CG42354-PC|CG42354-PC FBpp0301997|FBgn0259700|CG42354-PD|CG42354-PD FBpp0301998|FBgn0259700|CG42354-PE|CG42354-PE FBpp0301999|FBgn0259700|CG42354-PF|CG42354-PF	1.0000	FBpp0289226 type=protein; loc=X:complement(join(16095458..16095675,16094103..16095393)); ID=FBpp0289226; name=CG42354-PA; parent=FBgn0259700,FBtr0299949; dbxref=FlyBase:FBpp0289226,FlyBase:FBpp0074032,FlyBase_Annotation_IDs:CG9216-PB,FlyBase_Annotation_IDs:CG42354-PA,REFSEQ:NP_727937,GB_protein:AAN09385; MD5=7a6c48968c67dfd7adc677d5ebaed6f5; length=502; release=r6.09; species=Dmel;;FBpp0289227 ty…	8.0	5	0.037	EPEQQQPESK+LGNFAGAEDTENVDPK+LQYLAAGQDATMQR
688	FBpp0110147|FBgn0052699|CG32699-PB|LPCAT-PB	1.0000	FBpp0110147 type=protein; loc=X:complement(join(9579482..9579682,9574901..9575046,9574347..9574832,9574132..9574269,9573579..9573855,9573404..9573505,9573185..9573326,9573008..9573117)); ID=FBpp0110147; name=LPCAT-PB; parent=FBgn0052699,FBtr0110850; dbxref=FlyBase:FBpp0110147,FlyBase_Annotation_IDs:CG32699-PB,REFSEQ:NP_001036265,GB_protein:ABI30972,FlyMine:FBpp0110147,modMine:FBpp0110147; MD5=649…	7.3	5	0.037	FKPGAFYPGVPVQPVLLK+IPFPGDIVEIER+NSDLLTFLR
660	FBpp0088035|FBgn0260991|CG12165-PA|Incenp-PA FBpp0307848|FBgn0260991|CG12165-PB|Incenp-PB FBpp0311203|FBgn0260991|CG12165-PC|Incenp-PC	1.0000	FBpp0088035 type=protein; loc=2R:join(7278729..7278797,7278861..7279041,7279107..7280166,7280230..7280326,7280471..7281137,7281294..7281487); ID=FBpp0088035; name=Incenp-PA; parent=FBgn0260991,FBtr0088961; dbxref=FlyBase:FBpp0088035,FlyBase_Annotation_IDs:CG12165-PA,GB_protein:AAF59275.3,REFSEQ:NP_523648,GB_protein:AAF59275,FlyMine:FBpp0088035,modMine:FBpp0088035; MD5=6bf88463d368cdbb0a2252fe24b1…	11.4	5	0.040	FFTPTQTTSTLPLSSAQPK+LTSLAEDQNEPEAPDATANNTSAR+QIFPNIDPSQLK+THELFNPLLQSPVK+VSQFNSFTSAQALEENK
655	FBpp0087936|FBgn0033247|CG8722-PB|Nup44A-PB FBpp0087937|FBgn0033247|CG8722-PC|Nup44A-PC FBpp0087938|FBgn0033247|CG8722-PA|Nup44A-PA	1.0000	FBpp0087936 type=protein; loc=2R:join(7989953..7990063,7990125..7990562,7990659..7990867,7990928..7991234); ID=FBpp0087936; name=Nup44A-PB; parent=FBgn0033247,FBtr0088860; dbxref=FlyBase:FBpp0087936,FlyBase_Annotation_IDs:CG8722-PB,GB_protein:AAM68880.1,REFSEQ:NP_724637,GB_protein:AAM68880; MD5=bd86d5d502c836f13a41af43248f6cf9; length=354; release=r6.09; species=Dmel;;FBpp0087937 type=protein; lo…	14.4	5	0.038	DVIHDVVFDYYGR+IDTVNDITDPVTDVAFAPNAGR+YLGLLLATASADGIIR
643	FBpp0087637|FBgn0028473|CG8801-PA|Non1-PA FBpp0289874|FBgn0028473|CG8801-PB|Non1-PB	1.0000	FBpp0087637 type=protein; loc=2R:complement(join(9398584..9398631,9398184..9398458,9396479..9398114)); ID=FBpp0087637; name=Non1-PA; parent=FBgn0028473,FBtr0088554; dbxref=FlyBase:FBpp0087637,FlyBase_Annotation_IDs:CG8801-PA,GB_protein:AAF58945.1,REFSEQ:NP_610484,GB_protein:AAF58945,FlyMine:FBpp0087637,modMine:FBpp0087637; MD5=ea14728cebc7d980796fa5d0280d4954; length=652; release=r6.09; species=D…	8.7	5	0.042	ADVEVQPYAFTTK+IDILTPEDLPEER+LPTIDPYSR+LSQIIQDFPK+QASNLTYLEQVR
641	FBpp0087583|FBgn0023143|CG1782-PA|Uba1-PA FBpp0308600|FBgn0023143|CG1782-PC|Uba1-PC	1.0000	FBpp0087583 type=protein; loc=2R:complement(join(9692282..9693040,9689982..9691703,9689611..9689919,9688768..9689553)); ID=FBpp0087583; name=Uba1-PA; parent=FBgn0023143,FBtr0088499; dbxref=FlyBase:FBpp0087583,FlyBase_Annotation_IDs:CG1782-PA,GB_protein:AAF58910.2,REFSEQ:NP_477310,GB_protein:AAF58910,FlyMine:FBpp0087583,modMine:FBpp0087583; MD5=9f5acad33cb62c2cc70fb20052911d64; length=1191; releas…	5.8	5	0.040	LDGVANALDNVDAR+LPGIQPLEILDSIK+MANSDILLSGLGGLGLEIAK+YDSQIAIFGK
640	FBpp0087514|FBgn0033482|CG1371-PA|CG1371-PA	1.0000	FBpp0087514 type=protein; loc=2R:complement(join(10075463..10075605,10074796..10075342,10073760..10074645,10073181..10073359,10072154..10073118,10071211..10072090)); ID=FBpp0087514; name=CG1371-PA; parent=FBgn0033482,FBtr0088428; dbxref=GB_protein:AAF58849.1,FlyBase:FBpp0087514,FlyBase_Annotation_IDs:CG1371-PA,REFSEQ:NP_610551,GB_protein:AAF58849,FlyMine:FBpp0087514,modMine:FBpp0087514; MD5=ee04e…	4.5	5	0.036	AAGVQFFPVQQQTEVR+DINLVAISPLK+LNPGITVFFPR+VAETDAQGSYTLENLK
635	FBpp0087335|FBgn0010356|CG7704-PA|Taf5-PA	1.0000	FBpp0087335 type=protein; loc=2R:complement(10877491..10879605); ID=FBpp0087335; name=Taf5-PA; parent=FBgn0010356,FBtr0088240; dbxref=FlyBase:FBpp0087335,FlyBase_Annotation_IDs:CG7704-PA,GB_protein:AAF58737.1,REFSEQ:NP_476957,GB_protein:AAF58737,FlyMine:FBpp0087335,modMine:FBpp0087335; MD5=2c2a0de71c46227e440c3eb2e617f285; length=704; release=r6.09; species=Dmel;	8.1	5	0.035	EVDFQTLTTPAPAPEEEDDDPDAPDRPK+IPLPELK+NSPFVSLHFTR+QEVVADIVSK+RQEVVADIVSK
626	FBpp0087094|FBgn0023167|CG8427-PA|SmD3-PA	1.0000	FBpp0087094 type=protein; loc=2R:join(12168877..12169195,12169725..12169861); ID=FBpp0087094; name=SmD3-PA; parent=FBgn0023167,FBtr0087986; dbxref=FlyBase:FBpp0087094,FlyBase_Annotation_IDs:CG8427-PA,GB_protein:AAF58566.1,REFSEQ:NP_725106,GB_protein:AAF58566,FlyMine:FBpp0087094,modMine:FBpp0087094; MD5=e8790dbcf9159ddb1b451a1c1ec1e6fc; length=151; release=r6.09; species=Dmel;	15.9	5	0.038	FLILPDMLK+GTGGPPGAPGGSGGR
614	FBpp0086842|FBgn0086532|CG4016-PB|Spt-I-PB FBpp0086843|FBgn0086532|CG4016-PA|Spt-I-PA FBpp0086844|FBgn0086532|CG4016-PC|Spt-I-PC	1.0000	FBpp0086842 type=protein; loc=2R:join(13168841..13168888,13168951..13169450,13169507..13169834,13169890..13170255,13170317..13170481); ID=FBpp0086842; name=Spt-I-PB; parent=FBgn0086532,FBtr0087729; dbxref=GB_protein:AAM68597.1,FlyBase:FBpp0086842,FlyBase_Annotation_IDs:CG4016-PB,REFSEQ:NP_725255,GB_protein:AAM68597; MD5=cda8519b940be555ef384838f0599a85; length=468; release=r6.09; species=Dmel;;FB…	14.5	5	0.042	EPQIFEQLQAK+GVAVVQAAYLQNR+HLYLAQPAENFDK+IIADYEPEPLVADTDPNHPLLHTR+STIVFFK
612	FBpp0086790|FBgn0024556|CG6050-PA|EfTuM-PA FBpp0290603|FBgn0024556|CG6050-PB|EfTuM-PB	1.0000	FBpp0086790 type=protein; loc=2R:13507744..13509213; ID=FBpp0086790; name=EfTuM-PA; parent=FBgn0024556,FBtr0087670; dbxref=FlyBase:FBpp0086790,FlyBase_Annotation_IDs:CG6050-PA,GB_protein:AAF58366.1,REFSEQ:NP_524752,GB_protein:AAF58366,FlyMine:FBpp0086790,modMine:FBpp0086790; MD5=7a0e5fa7d05e880ec944f46cbdf44dd5; length=489; release=r6.09; species=Dmel;;FBpp0290603 type=protein; loc=2R:13507744..1…	14.9	5	0.041	DGNLTLGTGVVTSTLPPLTESQR+ELDKPFLLPVENVYSIPGR+ELLTEMGYDGDKIPVVK+LLQEVDSFIPTPVR
605	FBpp0086718|FBgn0013770|CG6692-PA|Cp1-PA FBpp0086719|FBgn0013770|CG6692-PC|Cp1-PC FBpp0292990|FBgn0013770|CG6692-PD|Cp1-PD FBpp0308977|FBgn0013770|CG6692-PE|Cp1-PE	1.0000	FBpp0086718 type=protein; loc=2R:join(13962238..13962336,13966755..13966969,13967030..13967741); ID=FBpp0086718; name=Cp1-PA; parent=FBgn0013770,FBtr0087592; dbxref=GB_protein:AAF58311.1,FlyBase:FBpp0086718,FlyBase_Annotation_IDs:CG6692-PA,REFSEQ:NP_725347,GB_protein:AAF58311,FlyMine:FBpp0086718,modMine:FBpp0086718; MD5=80198f2033507b9f20bf9a42a17d717b; length=341; release=r6.09; species=Dmel;;FB…	14.5	5	0.042	GFTDIPQGDEK+GFTDIPQGDEKK+GVTFISPAHVTLPK+NSWGTTWGDK
590	FBpp0086328|FBgn0001308|CG7765-PA|Khc-PA	1.0000	FBpp0086328 type=protein; loc=2R:complement(join(16271339..16271485,16269794..16270253,16267776..16269655,16267264..16267704)); ID=FBpp0086328; name=Khc-PA; parent=FBgn0001308,FBtr0087184; dbxref=GB_protein:AAF58029.1,FlyBase:FBpp0086328,FlyBase_Annotation_IDs:CG7765-PA,REFSEQ:NP_476590,GB_protein:AAF58029,FlyMine:FBpp0086328,modMine:FBpp0086328; MD5=4ad89c4c85a3bbd7f2e94c8acefb8757; length=975; …	4.7	5	0.035	DIDALNEELQQK+SLSALGNVISALADGNK+TALANMSASVAVNEQAR
586	FBpp0086158|FBgn0010591|CG8946-PA|Sply-PA FBpp0086159|FBgn0010591|CG8946-PB|Sply-PB	1.0000	FBpp0086158 type=protein; loc=2R:complement(join(17091359..17091512,17089714..17090375,17089210..17089658,17089005..17089151,17088720..17088945)); ID=FBpp0086158; name=Sply-PA; parent=FBgn0010591,FBtr0087007; dbxref=FlyBase:FBpp0086158,FlyBase_Annotation_IDs:CG8946-PA,GB_protein:AAF57903.1,REFSEQ:NP_652032,GB_protein:AAF57903,FlyMine:FBpp0086158,modMine:FBpp0086158; MD5=c3504e175d28247a004fa5aab6…	8.8	5	0.042	GITRPNIVVPK+LRPFDFEVK+SNAHLTYSETLPEK+SVDVDPETYEVDIK
577	FBpp0086051|FBgn0034259|CG6459-PA|P32-PA	1.0000	FBpp0086051 type=protein; loc=2R:complement(join(17672330..17672534,17671865..17672209,17671565..17671806)); ID=FBpp0086051; name=P32-PA; parent=FBgn0034259,FBtr0086892; dbxref=FlyBase:FBpp0086051,FlyBase_Annotation_IDs:CG6459-PA,GB_protein:AAF57817.1,REFSEQ:NP_611243,GB_protein:AAF57817,FlyMine:FBpp0086051,modMine:FBpp0086051; MD5=bef56890b401cb5fddef68e68cae796b; length=263; release=r6.09; spec…	21.3	5	0.041	ELVEFLTEEIVAER+LSDLATAHEHTSYIGLLEK+SKPQFEVDIIK+TVPSTLDGFAVK
561	FBpp0085693|FBgn0034422|CG7137-PA|CG7137-PA	1.0000	FBpp0085693 type=protein; loc=2R:19227406..19228482; ID=FBpp0085693; name=CG7137-PA; parent=FBgn0034422,FBtr0086505; dbxref=FlyBase:FBpp0085693,FlyBase_Annotation_IDs:CG7137-PA,GB_protein:AAF57594.1,REFSEQ:NP_611400,GB_protein:AAF57594,FlyMine:FBpp0085693,modMine:FBpp0085693; MD5=eb90e0958e50d121428482f87e91d570; length=358; release=r6.09; species=Dmel;	16.5	5	0.038	LHGTVYIAEIQSR+LKPELAQAALEAMEATSSTTPAANSLASK+LQSELLGGR+WPINPLNR
551	FBpp0085380|FBgn0266580|CG7897-PA|Gp210-PA FBpp0307249|FBgn0266580|CG7897-PB|Gp210-PB	1.0000	FBpp0085380 type=protein; loc=2R:join(5760908..5761062,5761134..5762193,5762594..5763961,5764021..5764771,5764831..5765148,5765488..5765619,5765680..5765879,5765940..5766203,5766453..5766578,5766691..5766796,5767285..5767406,5767463..5767561,5767620..5767853,5767914..5768060,5769343..5769495,5770470..5770605,5770806..5770856,5771916..5771990,5772067..5772200); ID=FBpp0085380; name=Gp210-PA; paren…	3.0	5	0.039	HTGIAQVLSHR+NPQTGLIYTPLIENEIR+VASDPLNIQVFAPIR+VVLPYDPNSLKPLK
56	FBpp0071288|FBgn0030081|CG7246-PA|CG7246-PA	1.0000	FBpp0071288 type=protein; loc=X:complement(join(9080856..9080947,9080495..9080798,9079246..9080430,9078947..9079174)); ID=FBpp0071288; name=CG7246-PA; parent=FBgn0030081,FBtr0071353; dbxref=FlyBase:FBpp0071288,FlyBase_Annotation_IDs:CG7246-PA,GB_protein:AAF46437.1,REFSEQ:NP_572520,GB_protein:AAF46437,FlyMine:FBpp0071288,modMine:FBpp0071288; MD5=072add571608018b6c1179dda1ed9449; length=602; releas…	13.3	5	0.039	ALSTLEPQYVAAFEAER+EAAVTILTEALK+EPGLWDLLAQR+NLAENTLSEQDIK+SHQSITDYLDFILYEKHMHMTIVDKEK
54	FBpp0071279|FBgn0014868|CG9022-PA|Ost48-PA	1.0000	FBpp0071279 type=protein; loc=X:complement(join(9158290..9158431,9157008..9158215)); ID=FBpp0071279; name=Ost48-PA; parent=FBgn0014868,FBtr0071344; dbxref=FlyBase:FBpp0071279,FlyBase_Annotation_IDs:CG9022-PA,GB_protein:AAF46453.1,REFSEQ:NP_511096,GB_protein:AAF46453,FlyMine:FBpp0071279,modMine:FBpp0071279; MD5=1bed9989bd15e38ed422ca79b5f6c5f9; length=449; release=r6.09; species=Dmel;	16.5	5	0.042	ASDIQLEFVR+LAQFVDDGGNVLVAGSEK+LLTAESTAYSYNPEASVSDYPHAVGR+NVIIFAPSVEEFGGDVSVER
525	FBpp0084843|FBgn0260990|CG1973-PA|yata-PA FBpp0305956|FBgn0260990|CG1973-PB|yata-PB	1.0000	FBpp0084843 type=protein; loc=3R:join(29749791..29750168,29750228..29750451,29750512..29750917,29750981..29751623,29751694..29751858,29751924..29752069,29752139..29752267,29752329..29752731,29752830..29752957); ID=FBpp0084843; name=yata-PA; parent=FBgn0260990,FBtr0085477; dbxref=FlyBase:FBpp0084843,FlyBase_Annotation_IDs:CG1973-PA,GB_protein:AAF56933.1,REFSEQ:NP_651722,GB_protein:AAF56933,FlyMine…	8.1	5	0.039	LGSLEYVSAADGNPMPPAK+LNYNNLNVEVLR+MLYVATEAVDPLGTYFSK+TTLEEVSVFVYDIR+VLVSAFIR
514	FBpp0084614|FBgn0003330|CG5595-PA|Sce-PA	1.0000	FBpp0084614 type=protein; loc=3R:complement(join(27680653..27681915,27680551..27680595)); ID=FBpp0084614; name=Sce-PA; parent=FBgn0003330,FBtr0085245; dbxref=FlyBase:FBpp0084614,FlyBase_Annotation_IDs:CG5595-PA,GB_protein:AAF56737.1,REFSEQ:NP_477509,GB_protein:AAF56737,FlyMine:FBpp0084614,modMine:FBpp0084614; MD5=93f9a98b37da7cac674704295682b391; length=435; release=r6.09; species=Dmel;	14.9	5	0.040	ADPNFDLLISK+DPGHSGTSAASAITSASNAAPSSSANSGASTSATR+FNQTQSQQALVNSINEGIK
511	FBpp0084548|FBgn0010328|CG5965-PA|woc-PA FBpp0111770|FBgn0010328|CG5965-PB|woc-PB FBpp0300754|FBgn0010328|CG5965-PC|woc-PC FBpp0306778|FBgn0010328|CG5965-PD|woc-PD FBpp0306779|FBgn0010328|CG5965-PE|woc-PE	1.0000	FBpp0084548 type=protein; loc=3R:complement(join(27262555..27263392,27262227..27262487,27260091..27261943,27258722..27259797,27258273..27258658,27258083..27258208,27257897..27258018,27257709..27257838,27257544..27257643,27257306..27257480)); ID=FBpp0084548; name=woc-PA; parent=FBgn0010328,FBtr0085178; dbxref=FlyBase:FBpp0084548,FlyBase_Annotation_IDs:CG5965-PA,GB_protein:AAF56688.2,REFSEQ:NP_5248…	7.6	5	0.038	FSVLYNDSQYIVTR+FYPPQAGLDANPR+NDVFYLQPER+NTTTTMDFGPATVTETK
6	FBpp0070118|FBgn0025637|CG16983-PA|SkpA-PA FBpp0070119|FBgn0025637|CG16983-PD|SkpA-PD FBpp0070120|FBgn0025637|CG16983-PG|SkpA-PG FBpp0070121|FBgn0025637|CG16983-PB|SkpA-PB FBpp0070122|FBgn0025637|CG16983-PC|SkpA-PC FBpp0070123|FBgn0025637|CG16983-PF|SkpA-PF FBpp0070124|FBgn0025637|CG16983-PE|SkpA-PE FBpp0099971|FBgn0025637|CG16983-PH|SkpA-PH FBpp0311474|FBgn0025637|CG16983-PI|SkpA-PI	1.0000	FBpp0070118 type=protein; loc=X:657110..657598; ID=FBpp0070118; name=SkpA-PA; parent=FBgn0025637,FBtr0070123; dbxref=FlyBase_Annotation_IDs:CG16983-PA,FlyBase:FBpp0070118,GB_protein:AAF45538.1,REFSEQ:NP_477390,GB_protein:AAF45538; MD5=5b171fb8c53b7dc37f156d4c089bda5b; length=162; release=r6.09; species=Dmel;;FBpp0070119 type=protein; loc=X:657110..657598; ID=FBpp0070119; name=SkpA-PD; parent=FBgn…	17.9	5	0.039	DFSPAEEEQVR+DFSPAEEEQVRK+LQSSDEEIFDTDIQIAK
498	FBpp0084092|FBgn0039250|CG11120-PA|Mink-PA	1.0000	FBpp0084092 type=protein; loc=3R:join(24922572..24922587,24922652..24924223,24924276..24924356,24924418..24925013); ID=FBpp0084092; name=Mink-PA; parent=FBgn0039250,FBtr0084716; dbxref=FlyBase:FBpp0084092,FlyBase_Annotation_IDs:CG11120-PA,GB_protein:AAF56368.2,REFSEQ:NP_651312,GB_protein:AAF56368,FlyMine:FBpp0084092,modMine:FBpp0084092; MD5=bff93f8a3b6d8043767f8bcda3ebb7de; length=754; release=r6…	12.5	5	0.041	AIVEALSADPEGEEPSVQK+ATAPASNVAPKPAFNLSTSTVK+SVRPAIDYDDIIVR+TNAEVFEDEAQTSAADTDGQK+TVSFQSPIEVANVEDIDK
478	FBpp0083572|FBgn0266581|CG6375-PB|pit-PB FBpp0083573|FBgn0266581|CG6375-PA|pit-PA FBpp0312062|FBgn0266581|CG6375-PC|pit-PC	1.0000	FBpp0083572 type=protein; loc=3R:join(22035835..22036015,22036076..22036297,22036507..22037193,22037252..22037877,22037957..22038283); ID=FBpp0083572; name=pit-PB; parent=FBgn0266581,FBtr0084174; dbxref=FlyBase:FBpp0083572,FlyBase_Annotation_IDs:CG6375-PB,GB_protein:AAN13900.2,REFSEQ:NP_732694,GB_protein:AAN13900; MD5=5f5811599cc1bddcf0acadec426990a8; length=680; release=r6.09; species=Dmel;;FBpp…	8.5	5	0.042	DDEPFTVESSLAALDYR+DEDDDLEEDFQEAPLPK+GINILVATPGR+SFGFLVPPVVDLK
477	FBpp0083441|FBgn0025865|CG3637-PA|Cortactin-PA FBpp0297440|FBgn0025865|CG3637-PB|Cortactin-PB FBpp0297441|FBgn0025865|CG3637-PC|Cortactin-PC FBpp0297442|FBgn0025865|CG3637-PD|Cortactin-PD	1.0000	FBpp0083441 type=protein; loc=3R:complement(join(21063898..21064064,21063426..21063829,21062226..21063334)); ID=FBpp0083441; name=Cortactin-PA; parent=FBgn0025865,FBtr0084039; dbxref=FlyBase:FBpp0083441,FlyBase_Annotation_IDs:CG3637-PA,GB_protein:AAF55840.1,REFSEQ:NP_524426,GB_protein:AAF55840,FlyMine:FBpp0083441,modMine:FBpp0083441; MD5=f9df6ebf38c67c333b6d660cdc9e6f5a; length=559; release=r6.09…	11.3	5	0.040	EEPTASTTSAAVAPTPTVVPAR+TGGIGNAISAFNQMQSPVSETPPAR+YGLFPANYVQVVGQNS
471	FBpp0083070|FBgn0038617|CG12333-PA|CG12333-PA	1.0000	FBpp0083070 type=protein; loc=3R:complement(join(18402314..18402467,18401632..18402193,18400827..18401574)); ID=FBpp0083070; name=CG12333-PA; parent=FBgn0038617,FBtr0083655; dbxref=FlyBase:FBpp0083070,FlyBase_Annotation_IDs:CG12333-PA,GB_protein:AAF55555.1,REFSEQ:NP_650723,GB_protein:AAF55555,FlyMine:FBpp0083070,modMine:FBpp0083070; MD5=876a1bceb60484a254c0bf42827f120c; length=487; release=r6.09;…	11.1	5	0.039	EFEQLYLENQALQEK+SAAGGSMSTQASSAALATPATQTDEVAGSFLAAASSTHK
467	FBpp0082916|FBgn0051249|CG31249-PA|CG31249-PA	1.0000	FBpp0082916 type=protein; loc=3R:complement(join(17686896..17686965,17686511..17686837,17686006..17686361)); ID=FBpp0082916; name=CG31249-PA; parent=FBgn0051249,FBtr0083483; dbxref=FlyBase:FBpp0082916,FlyBase_Annotation_IDs:CG31249-PA,GB_protein:AAF55456.2,REFSEQ:NP_732262,GB_protein:AAF55456,FlyMine:FBpp0082916,modMine:FBpp0082916; MD5=63721cd1213adeb073d7b7bc58102ebb; length=250; release=r6.09;…	24.0	5	0.041	EFANTVLWLEDQK+GNDVVSSNDSALDLPMR+LDFLDDPDQFASINTK+VQAIFDGNINTQEK
453	FBpp0082459|FBgn0038271|CG3731-PA|UQCR-C1-PA FBpp0082460|FBgn0038271|CG3731-PB|UQCR-C1-PB	1.0000	FBpp0082459 type=protein; loc=3R:join(14890358..14890426,14890696..14890902,14890962..14891290,14891353..14891723,14891785..14891876,14891951..14892295); ID=FBpp0082459; name=UQCR-C1-PA; parent=FBgn0038271,FBtr0083000; dbxref=FlyBase:FBpp0082459,FlyBase_Annotation_IDs:CG3731-PA,GB_protein:AAF55110.2,REFSEQ:NP_731954,GB_protein:AAF55110,FlyMine:FBpp0082459,modMine:FBpp0082459; MD5=86d41abaf76ec0ff…	7.4	5	0.038	ADLTDYIQTHYK+AVEILADIIQNSK+IDAVSVGNVR
447	FBpp0082215|FBgn0027610|CG8790-PB|Dic1-PB FBpp0082216|FBgn0027610|CG8790-PA|Dic1-PA FBpp0311942|FBgn0027610|CG8790-PC|Dic1-PC	1.0000	FBpp0082215 type=protein; loc=3R:join(13367761..13368161,13368252..13368693); ID=FBpp0082215; name=Dic1-PB; parent=FBgn0027610,FBtr0082747; dbxref=FlyBase:FBpp0082215,FlyBase_Annotation_IDs:CG8790-PB,GB_protein:AAF54932.1,REFSEQ:NP_731793,GB_protein:AAF54932; MD5=46d12d6b3b016d16d8940db92613b415; length=280; release=r6.09; species=Dmel;;FBpp0082216 type=protein; loc=3R:join(13367761..13368161,133…	18.2	5	0.040	FGVYEAGK+LGPLGFFK+NYNNAFDGLVR+VALAGASGLVGGIVGTPADMVNVR
438	FBpp0081834|FBgn0037891|CG5214-PA|CG5214-PA	1.0000	FBpp0081834 type=protein; loc=3R:join(11244442..11244516,11244787..11244890,11244945..11245046,11245121..11245660,11245739..11245883,11246088..11246393,11246458..11246592); ID=FBpp0081834; name=CG5214-PA; parent=FBgn0037891,FBtr0082358; dbxref=FlyBase:FBpp0081834,FlyBase_Annotation_IDs:CG5214-PA,GB_protein:AAF54625.1,REFSEQ:NP_650064,GB_protein:AAF54625,FlyMine:FBpp0081834,modMine:FBpp0081834; MD…	11.5	5	0.036	AAVENPAIIVAGL+ASAYALQDQPVVNAVIDGTDIVYR+FGFMSIFAK+GLVVPVIR
425	FBpp0081527|FBgn0037686|CG9354-PB|RpL34b-PB FBpp0081528|FBgn0037686|CG9354-PA|RpL34b-PA FBpp0084345|FBgn0039406|CG6090-PA|RpL34a-PA FBpp0084346|FBgn0039406|CG6090-PB|RpL34a-PB FBpp0291564|FBgn0039406|CG6090-PC|RpL34a-PC FBpp0308318|FBgn0037686|CG9354-PC|RpL34b-PC FBpp0308319|FBgn0037686|CG9354-PD|RpL34b-PD	1.0000	FBpp0081527 type=protein; loc=3R:complement(join(9400942..9401006,9400437..9400878)); ID=FBpp0081527; name=RpL34b-PB; parent=FBgn0037686,FBtr0082049; dbxref=FlyBase:FBpp0081527,FlyBase_Annotation_IDs:CG9354-PB,GB_protein:AAN13422.1,REFSEQ:NP_731345,GB_protein:AAN13422; MD5=f33c4ff302aadd35acf9b2ed025bd1a9; length=168; release=r6.09; species=Dmel;;FBpp0081528 type=protein; loc=3R:complement(join(9…	14.2	5	0.037	AFLIEEQK+EALVKPVK+LVYQYVK
418	FBpp0081342|FBgn0037583|CG9684-PA|CG9684-PA	1.0000	FBpp0081342 type=protein; loc=3R:complement(join(8362439..8362474,8361908..8362381,8360800..8361681,8360564..8360742,8360301..8360506,8360095..8360246)); ID=FBpp0081342; name=CG9684-PA; parent=FBgn0037583,FBtr0081853; dbxref=GB_protein:AAF54236.1,FlyBase:FBpp0081342,FlyBase_Annotation_IDs:CG9684-PA,GB_protein:AAF54236.2,REFSEQ:NP_649797,GB_protein:AAF54236,FlyMine:FBpp0081342,modMine:FBpp0081342;…	12.5	5	0.033	AIIPPSGAMVYITDFISSNRCYIR+ANYPLQLPNHK+KVNTIATLLPR+MLGFIDLADK+SVAGADELAQAK+SVVEASPIPLSR
414	FBpp0081234|FBgn0261789|CG1249-PA|SmD2-PA	1.0000	FBpp0081234 type=protein; loc=3R:complement(join(6345771..6345772,6345279..6345636)); ID=FBpp0081234; name=SmD2-PA; parent=FBgn0261789,FBtr0081737; dbxref=FlyBase:FBpp0081234,FlyBase_Annotation_IDs:CG1249-PA,GB_protein:AAF54135.1,REFSEQ:NP_649645,GB_protein:AAF54135,FlyMine:FBpp0081234,modMine:FBpp0081234; MD5=307e4daca795befba66ab64f080dbea8; length=119; release=r6.09; species=Dmel;	38.7	5	0.041	EMWTELPR+GDSVILVLR+QEEEEFNTGPLSVLTQSVK+SELTPEELAR
42	FBpp0071028|FBgn0022786|CG12153-PA|Hira-PA	1.0000	FBpp0071028 type=protein; loc=X:join(7722223..7722259,7722360..7724266,7724411..7724775,7724843..7725047,7725116..7725745); ID=FBpp0071028; name=Hira-PA; parent=FBgn0022786,FBtr0071070; dbxref=FlyBase:FBpp0071028,FlyBase_Annotation_IDs:CG12153-PA,GB_protein:AAF46267.1,REFSEQ:NP_572401,GB_protein:AAF46267,FlyMine:FBpp0071028,modMine:FBpp0071028; MD5=f6ccc9da408724046ad8c96486c2cb6e; length=1047; r…	4.0	5	0.033	AALDYRLHVSNGHLK+AISEEEQNAIIR+QSLPFDPGQSNELLR
398	FBpp0080688|FBgn0263198|CG10473-PB|Acn-PB FBpp0080689|FBgn0263198|CG10473-PA|Acn-PA FBpp0307803|FBgn0263198|CG10473-PC|Acn-PC	1.0000	FBpp0080688 type=protein; loc=2L:join(19045567..19047047,19047152..19047362,19047420..19047654,19047716..19047825,19047914..19048096); ID=FBpp0080688; name=Acn-PB; parent=FBgn0263198,FBtr0081144; dbxref=FlyBase:FBpp0080688,FlyBase_Annotation_IDs:CG10473-PB,GB_protein:AAN11023.1,REFSEQ:NP_724153,GB_protein:AAN11023,FlyMine:FBpp0080688,modMine:FBpp0080688; MD5=42fbd866a3c5a1c639bc00c4a3eb2892; leng…	6.9	5	0.027	TPPVLAISTDSLK+TTSDVLDIQTEEVDER+TTSDVLDIQTEEVDERDEEASAPAER+VPPASQEINEAR
395	FBpp0080639|FBgn0261597|CG10305-PA|RpS26-PA FBpp0080640|FBgn0261597|CG10305-PB|RpS26-PB FBpp0080641|FBgn0261597|CG10305-PC|RpS26-PC FBpp0303872|FBgn0261597|CG10305-PD|RpS26-PD FBpp0312181|FBgn0261597|CG10305-PE|RpS26-PE	1.0000	FBpp0080639 type=protein; loc=2L:complement(18442718..18443062); ID=FBpp0080639; name=RpS26-PA; parent=FBgn0261597,FBtr0081089; dbxref=FlyBase:FBpp0080639,FlyBase_Annotation_IDs:CG10305-PA,GB_protein:AAN11004.1,REFSEQ:NP_724109,GB_protein:AAN11004; MD5=74d7b460a2e4bf86bb497542b5fd62cd; length=114; release=r6.09; species=Dmel;;FBpp0080640 type=protein; loc=2L:complement(18442718..18443062); ID=FBp…	21.1	5	0.041	DITEASIWDSYVLPK+NIVEAAAVR
394	FBpp0080638|FBgn0086707|CG12750-PA|ncm-PA	1.0000	FBpp0080638 type=protein; loc=2L:complement(join(18448249..18448854,18446781..18448092,18444642..18446716)); ID=FBpp0080638; name=ncm-PA; parent=FBgn0086707,FBtr0081088; dbxref=FlyBase:FBpp0080638,FlyBase_Annotation_IDs:CG12750-PA,GB_protein:AAF53667.3,REFSEQ:NP_609877,GB_protein:AAF53667,FlyMine:FBpp0080638,modMine:FBpp0080638; MD5=87aecedb14c57ec0e9cd565fe5aa417b; length=1330; release=r6.09; sp…	6.0	5	0.043	AEAGDIIDSTETNLIALR+FYGLLAQR+IYIPPFEEIFK+KTPAAEPR+LKDDVLVESIAGLFPK+SVPAINAEILANAGGNPFR
386	FBpp0080265|FBgn0001978|CG3647-PB|stc-PB FBpp0080266|FBgn0001978|CG3647-PA|stc-PA FBpp0304749|FBgn0001978|CG3647-PC|stc-PC FBpp0304750|FBgn0001978|CG3647-PD|stc-PD	1.0000	FBpp0080265 type=protein; loc=2L:join(15113890..15114234,15114300..15115753,15116000..15117067,15117140..15117491,15117554..15117655); ID=FBpp0080265; name=stc-PB; parent=FBgn0001978,FBtr0080705; dbxref=FlyBase:FBpp0080265,FlyBase_Annotation_IDs:CG3647-PB,GB_protein:AAF53441.2,REFSEQ:NP_476599,GB_protein:AAF53441,FlyMine:FBpp0080265,modMine:FBpp0080265; MD5=5c79758415e9a5b113c38660db2110de; lengt…	3.9	5	0.041	AVDDLDTSNESAHPSPEK+LQASAPEFVPNFAK+SVYETLTDLVK
384	FBpp0080146|FBgn0001961|CG8978-PB|Arpc1-PB FBpp0080147|FBgn0001961|CG8978-PA|Arpc1-PA	1.0000	FBpp0080146 type=protein; loc=2L:complement(join(13829346..13829418,13828216..13829276)); ID=FBpp0080146; name=Arpc1-PB; parent=FBgn0001961,FBtr0080569; dbxref=FlyBase:FBpp0080146,FlyBase_Annotation_IDs:CG8978-PB,GB_protein:AAN10852.1,REFSEQ:NP_723845,GB_protein:AAN10852; MD5=83db65a9444b399f94cc53e9cef31895; length=377; release=r6.09; species=Dmel;;FBpp0080147 type=protein; loc=2L:complement(joi…	22.8	5	0.041	KPLGQLMAEFR+LADVLNQHDLR+NSQTSGGGWINSVSFSSDGNK+STVTSLDWHPNNVLLLAGSTDYK+TENTDTVVDSIHQNAITSVR
381	FBpp0080091|FBgn0023407|CG9239-PA|B4-PA FBpp0080092|FBgn0023407|CG9239-PB|B4-PB FBpp0304785|FBgn0023407|CG9239-PC|B4-PC	1.0000	FBpp0080091 type=protein; loc=2L:complement(join(13512960..13513293,13509467..13509792,13508621..13509104,13504504..13506683)); ID=FBpp0080091; name=B4-PA; parent=FBgn0023407,FBtr0080513; dbxref=FlyBase:FBpp0080091,FlyBase_Annotation_IDs:CG9239-PA,GB_protein:AAF53317.2,REFSEQ:NP_477325,GB_protein:AAF53317,FlyMine:FBpp0080091,modMine:FBpp0080091; MD5=c6cfce22a6b11e359313a69587636d9a; length=1107; …	6.8	5	0.041	FNSHDTSSNMFSVADFENAR+FYEIEPGIPQLLQK+GLPTATQYGSLIQLVR+GSSEGALTAIEFLER+QVLYVPLSTK
377	FBpp0079992|FBgn0032444|CG5525-PA|CG5525-PA	1.0000	FBpp0079992 type=protein; loc=2L:complement(join(12692717..12692822,12691565..12692217,12691363..12691502,12690619..12691303,12690538..12690555)); ID=FBpp0079992; name=CG5525-PA; parent=FBgn0032444,FBtr0080411; dbxref=FlyBase:FBpp0079992,FlyBase_Annotation_IDs:CG5525-PA,GB_protein:AAF53210.1,REFSEQ:NP_609579,GB_protein:AAF53210,FlyMine:FBpp0079992,modMine:FBpp0079992; MD5=70cb9ff0b09e85a414aa544d…	6.0	5	0.042	DAVSDLAQHFLDK+VVSQQSSLLAPIAVDAVLK
374	FBpp0079893|FBgn0032397|CG6756-PA|Tom70-PA FBpp0079894|FBgn0032397|CG6756-PB|Tom70-PB FBpp0079895|FBgn0032397|CG6756-PC|Tom70-PC	1.0000	FBpp0079893 type=protein; loc=2L:complement(join(12037155..12038130,12036271..12037064)); ID=FBpp0079893; name=Tom70-PA; parent=FBgn0032397,FBtr0080309; dbxref=FlyBase:FBpp0079893,FlyBase_Annotation_IDs:CG6756-PA,GB_protein:AAF53148.2,REFSEQ:NP_609536,GB_protein:AAF53148,FlyMine:FBpp0079893,modMine:FBpp0079893; MD5=e8b1482c65ac2a5ee7a6c2be549f0d73; length=589; release=r6.09; species=Dmel;;FBpp007…	10.0	5	0.041	AALYIQLDQR+GIADFAEAER+QAISLDGTAPDQELER+SFIADPLQTMK+SQAELVHVYSLR
350	FBpp0079471|FBgn0024285|CG4602-PA|Srp54-PA	1.0000	FBpp0079471 type=protein; loc=2L:9913048..9914589; ID=FBpp0079471; name=Srp54-PA; parent=FBgn0024285,FBtr0079875; dbxref=FlyBase:FBpp0079471,GB_protein:AAF52825.1,FlyBase_Annotation_IDs:CG4602-PA,REFSEQ:NP_477347,GB_protein:AAF52825,FlyMine:FBpp0079471,modMine:FBpp0079471; MD5=0e78f067430298bd3edd21627d28bb08; length=513; release=r6.09; species=Dmel;	11.1	5	0.039	ALIVIPVLAIPEEYR+DQMQTLFGNIGK+IEGQLPQQVIK+LVEFNLPEYPALPSFYDAR
348	FBpp0079445|FBgn0032138|CG4364-PA|CG4364-PA	1.0000	FBpp0079445 type=protein; loc=2L:complement(join(9711120..9711137,9710782..9711015,9709622..9710720,9709027..9709559)); ID=FBpp0079445; name=CG4364-PA; parent=FBgn0032138,FBtr0079848; dbxref=FlyBase:FBpp0079445,FlyBase_Annotation_IDs:CG4364-PA,GB_protein:AAF52800.1,REFSEQ:NP_609305,GB_protein:AAF52800,FlyMine:FBpp0079445,modMine:FBpp0079445; MD5=b9706a3c3aa978e3f0443fafafd999b0; length=627; relea…	4.8	5	0.040	EPLVILIR+EVPREPLVILIR+IAALNFELLR+LALFPEIK
347	FBpp0079443|FBgn0015393|CG3949-PA|hoip-PA FBpp0307465|FBgn0015393|CG3949-PB|hoip-PB	1.0000	FBpp0079443 type=protein; loc=2L:join(9699935..9699937,9700000..9700380); ID=FBpp0079443; name=hoip-PA; parent=FBgn0015393,FBtr0079846; dbxref=FlyBase:FBpp0079443,FlyBase_Annotation_IDs:CG3949-PA,GB_protein:AAF52798.2,REFSEQ:NP_524714,GB_protein:AAF52798,FlyMine:FBpp0079443,modMine:FBpp0079443; MD5=43324dbc09fbb618991714f746bad42b; length=127; release=r6.09; species=Dmel;;FBpp0307465 type=protein…	30.7	5	0.042	AFPLADAQLTAK+IMNLLQQALNYNQLR+SQITSIQQEIER
[truncated: 910 more rows]
