# Supplementary material for: Comparative interactome analysis of α-arrestin families in human and Drosophila
Source: eLife. 2024 Jan 25;12:RP88328. doi: 10.7554/eLife.88328 (PMC10945707; doi:10.7554/eLife.88328)
Supplement: Figure 1—source data 1. [file elife-88328-fig1-data1.zip › Drosophila/CG1105/interact-CG1105_2.prot.tsv]

entry no.	protein	protein probability	protein description	percent coverage	tot indep spectra	percent share of spectrum ids	peptides
282	FBpp0081159|FBgn0037465|CG1105-PA|CG1105-PA	1.0000	FBpp0081159 type=protein; loc=3R:complement(join(7066924..7067038,7066142..7066297,7064878..7065720,7064615..7064769)); ID=FBpp0081159; name=CG1105-PA; parent=FBgn0037465,FBtr0081645; dbxref=FlyBase:FBpp0081159,FlyBase_Annotation_IDs:CG1105-PA,GB_protein:AAF54075.1,REFSEQ:NP_649688,GB_protein:AAF54075,FlyMine:FBpp0081159,modMine:FBpp0081159; MD5=5feb20debd8140a192009f3fa453f89f; length=422; relea…	37.7	433	5.73	APTIAGRDDSEHTQMIGDGAFAPR+DDSEHTQMIGDGAFAPR+EPFKLELEK+ESKVIIANLSVGPVNGGESR+FLGEANTEWSEEK+FLGEANTEWSEEKSVTTSEGK+FTFDSPK+FTFDSPKK+GHEEYFK+IQYYLLGGK+LVTFHTNQPR+MAFTVIAPVDLNLNPR+SVTTSEGKTENEVTQLK+TENEVTQLK+VIIANLSVGPVNGGESR+VKEPFKLELEK+VTLDRPWK+YPTFQFNNATAPPASQ
513	sp|GFP_AEQVI|	1.0000	sp GFP_AEQVI	64.7	275	3.69	AEVKFEGDTLVNR+AEVKFEGDTLVNRIELK+EDGNILGHK+FEGDTLVNR+FSVSGEGEGDATYGK+FSVSGEGEGDATYGKLTLK+GEELFTGVVPILVELDGDVNGHK+GIDFKEDGNILGHK+HNIEDGSVQLADHYQQNTPIGDGPVLLPDNHYLSTQSALSK+LEYNYNSHNVYIMADK+LEYNYNSHNVYIMADKQK+SAMPEGYVQER+SAMPEGYVQERTIFFKDDGNYK+TIFFKDDGNYK
344	FBpp0084036|FBgn0039213|CG6668-PA|atl-PA FBpp0084037|FBgn0039213|CG6668-PB|atl-PB FBpp0311413|FBgn0039213|CG6668-PC|atl-PC	1.0000	FBpp0084036 type=protein; loc=3R:join(24631897..24632091,24632157..24633370,24633433..24633499,24633558..24633707); ID=FBpp0084036; name=atl-PA; parent=FBgn0039213,FBtr0084656; dbxref=FlyBase:FBpp0084036,FlyBase_Annotation_IDs:CG6668-PA,GB_protein:AAF56318.1,REFSEQ:NP_651274,GB_protein:AAF56318,FlyMine:FBpp0084036,modMine:FBpp0084036; MD5=823b051da040be29f55533fad9a30308; length=541; release=r6.0…	47.0	233	3.21	ALFQFAAK+DLIQYFQSYMNIYK+DTTGILMWSDIFLHDYPNGDK+DWSFPYEAEYGALGGDK+GIHHVATHATEMAVGGGAASYR+GNELPEPK+IAIILLDTQGAFDSQSTVR+KMGGEEFTEK+KQLEDDLEEVFTNYQAHNESK+LALADTGK+LDDFATLLWEK+LQDITPEFK+MGGEEFTEK+QHPELQSLR+QLEDDLEEVFTNYQAHNESK+SFLLDFFLR+SLVPMLLAPDNLVYK+SMLVATAEANHLTAVAAAK+YSGELSDFGGK+YVHHDATDWLGGESDPLEGFSWR
579a	FBpp0082514|FBgn0266599|CG4264-PE|Hsc70-4-PE FBpp0082515|FBgn0266599|CG4264-PF|Hsc70-4-PF FBpp0082516|FBgn0266599|CG4264-PA|Hsc70-4-PA FBpp0082517|FBgn0266599|CG4264-PC|Hsc70-4-PC FBpp0082518|FBgn0266599|CG4264-PD|Hsc70-4-PD FBpp0082519|FBgn0266599|CG4264-PB|Hsc70-4-PB FBpp0307982|FBgn0266599|CG4264-PG|Hsc70-4-PG	1.0000	FBpp0082514 type=protein; loc=3R:15244360..15246315; ID=FBpp0082514; name=Hsc70-4-PE; parent=FBgn0266599,FBtr0083055; dbxref=FlyBase:FBpp0082514,FlyBase_Annotation_IDs:CG4264-PE,GB_protein:AAO41567.1,REFSEQ:NP_788679,GB_protein:AAO41567; MD5=050fd5b4b4ff0bfd160c385fb3a7608a; length=651; release=r6.09; species=Dmel;;FBpp0082515 type=protein; loc=3R:15244360..15246315; ID=FBpp0082515; name=Hsc70-4-…	52.1	121	1.52	ARFEELNADLFR+ATLDEDNLK+DAGTIAGLNVLR+DNNLLGK+ETAEAYLGK+FDDAAVQSDMK+FEELNADLFR+FELSGIPPAPR+HWPFEVVSADGKPK+IEVTYKDEK+IINEPTAAAIAYGLDK+IINEPTAAAIAYGLDKK+KFDDAAVQSDMK+LLQDLFNGK+LVTHFVQEFK+LYQGAGFPPGGMPGGPGGMPGAAGAAGAAGAGGAGPTIEEVD+MKETAEAYLGK+NQVAMNPTQTIFDAK+QTQTFTTYSDNQPGVLIQVYEGER+SINPDEAVAYGAAVQAAILHGDK+STAGDTHLGGEDFDNR+SVIHDIVLVGGSTR+TFFPEEISSMVLTK+TTPSYVAFTDTER+TVTNAVITVPAYFNDSQR+VEIIANDQGNR+WLDA…
208	FBpp0078500|FBgn0087013|CG1059-PA|Karybeta3-PA FBpp0307568|FBgn0087013|CG1059-PB|Karybeta3-PB	1.0000	FBpp0078500 type=protein; loc=3R:join(4649687..4649767,4650585..4650734,4650799..4651893,4651983..4653336,4653452..4654089); ID=FBpp0078500; name=Karybeta3-PA; parent=FBgn0087013,FBtr0078860; dbxref=FlyBase:FBpp0078500,FlyBase_Annotation_IDs:CG1059-PA,GB_protein:AAF52107.1,REFSEQ:NP_524226,GB_protein:AAF52107,FlyMine:FBpp0078500,modMine:FBpp0078500; MD5=159db4c67d28d8e2289d4cf0d9f0283a; length=11…	29.8	88	1.23	AQFLPAFEQVAPHFVK+EGFAEYAEDVVR+EIENISPTENAISAFAK+FHSQVIPGLLSLLDDVENPR+FIIQNANSDDLR+FYFHDGVR+HFADMLPR+IFSSVPSIFGNQEAQYIDLIK+IVDITHALFQTNK+LETILNSK+LFTTEFFDFYK+MIHITGETIEAQDDQSLLK+NEEDYDDGVEEELAEQDDTDVYILSK+QFEQYLPLVMGPVMR+QMAAVLLR+QMLPMLK+QQAEEAYNNLSR+QVLEIINK+SMDAGSDPEVR+VFSSQDFEDSWR+VIVTEPEPDVQSELLNSLAK+VTHLLGNIQNGQQSEEAR+VVEAQSATGTR+YLDGIMAK+YVLEHFER
613a	FBpp0087947|FBgn0033246|CG11198-PA|ACC-PA	1.0000	FBpp0087947 type=protein; loc=2R:complement(join(7985602..7985761,7985066..7985451,7984881..7985002,7982641..7983007,7981184..7981472,7977389..7981122,7977022..7977324,7976786..7976956,7976295..7976723,7975304..7976173,7974886..7975233,7974690..7974824,7974487..7974621)); ID=FBpp0087947; name=ACC-PA; parent=FBgn0033246,FBtr0088871; dbxref=FlyBase:FBpp0087947,FlyBase_Annotation_IDs:CG11198-PA,GB_p…	28.4	77	1.04	DDGLGVENLR+DFHIATTEEFVK+DSALSNLSNDNIR+DSWSEIMASWAK+EASFEYLQNEGER+EGLVFLGPPER+ENDPSLLR+ENLVIALK+FGAYIVDGLR+FQAQSNGTTYVYDVPDMFR+FVVMVTPEDLK+GQFLQPENAPVPEK+GQIQAANTLTNVVDVELINDGIR+HSTSINVSLSDPVTR+IAWEDPEEPDKGFK+IGFPVMIK+IIEEAPAIVAQPEVFEDMEK+ISSELFAR+ITFAALK+ITSENPDEGFKPSSGTVQELNFR+IYISVNSGAR+LDPTTIALK+LGGVPVGVIAVETR+LINMIVEDGAHVSK+LLLEDAYIK+MSETNESNDTAAQSAEGERPSFLVGDEIDER+MSSPDGLDQAAAESLGNSFVR+MVGYV…
231	FBpp0079278|FBgn0020497|CG13387-PA|emb-PA FBpp0312321|FBgn0020497|CG13387-PB|emb-PB	1.0000	FBpp0079278 type=protein; loc=2L:join(8404288..8405779,8405916..8406286,8406376..8406855,8406924..8407256,8407323..8407688,8407775..8407924); ID=FBpp0079278; name=emb-PA; parent=FBgn0020497,FBtr0079663; dbxref=FlyBase:FBpp0079278,FlyBase_Annotation_IDs:CG13387-PA,GB_protein:AAG22423.2,REFSEQ:NP_723391,GB_protein:AAG22423,FlyMine:FBpp0079278,modMine:FBpp0079278; MD5=d458d192b10be9df690b27d3d2bff62…	35.8	70	0.96	AFLNIPPAQFK+AIIASNIMYVVGQYPR+DFLIQIR+DTNSINLYK+EAALAEEQSNK+EATGEDDSDLYLEER+ETLNLISEWVSR+ETLVFLTHLDSVDTDR+FLSVPMFR+FLVTVIK+FYAPILSK+ITSENIIQAIEVNGVNVNNQPLIK+IVEVVYTAQGEQLR+IYLDMLNVYK+LAQSILTTLK+LDINLLDK+LLDFSQK+LLNQVNGSEFSWK+LNMILVHILK+LVFDSVVWAFK+MAKPEEVLVVENENGEVVR+NIPGMLNPHELPEDMQDE+NLSEEVFDFSQGQITQTK+NVADMGLNILFK+SAFTHLSDNQVK+TSSDPIVMEQNK+VDSILEYSQNQR+VFVTGLFNLDENVQAFK+VLSAMAIIVHK+YMQLPNQVWDDI…
516	sp|K2C1_HUMAN|	1.0000	sp K2C1_HUMAN	36.5	67	0.83	AEAESLYQSK+DVDGAYMTK+DYQELMNTK+FLEQQNQVLQTK+GGGGGGYGSGGSSYGSGGGSYGSGGGGGGGR+IEISELNR+LNDLEDALQQAK+NKLNDLEDALQQAK+NMQDMVEDYR+QISNLQQSISDAEQR+SGGGFSSGSAGIINYQR+SISISVAR+SLDLDSIIAEVK+SLNNQFASFIDK+SLVNLGGSK+THNLEPYFESFINNLR+TLLEGEESR+TNAENEFVTIK+TNAENEFVTIKK+WELLQQVDTSTR+YEELQITAGR
458	FBpp0088303|FBgn0023213|CG10811-PA|eIF4G-PA FBpp0111817|FBgn0023213|CG10811-PB|eIF4G-PB FBpp0288389|FBgn0023213|CG10811-PC|eIF4G-PC	1.0000	FBpp0088303 type=protein; loc=4:complement(join(929822..929899,926011..926661,925768..925948,925575..925686,925083..925138,918903..921199,918536..918776,918324..918481,917275..917743,916867..917090,916121..916267,915837..916059,915617..915718,915492..915553)); ID=FBpp0088303; name=eIF4G-PA; parent=FBgn0023213,FBtr0089243; dbxref=FlyBase:FBpp0088303,FlyBase_Annotation_IDs:CG10811-PA,GB_protein:AAF…	29.3	67	0.94	AELEAFLEEEER+AIDEPNFSVSYAR+AQSSVGSSNVNTGPLYR+ATEESMPPNQTHPNLLISDSSK+EQLLQLR+FDTLVEEIIK+FMLQDVIDLR+GLTETLSNFSIHYK+GSEQQTSATFSQTTR+ILTISDLWNNNLK+IPQQESVGLNNLTSTSSQGSESR+ISSIINYNEGQWSPNNPSGK+LNVDVSEDISSR+LQIIDPTTK+MGGLTQFIWISSDTTR+NALLDKTEQEFTQNVSQSTAK+NATDETEISAMALQDVNSLDNNQIEK+NEQLSAQYFGTLSSTTPGGSQGGSGK+NILDDFDK+NTGVDVGLQSDSKPETTLNDK+NVSESIVAPITDETDDAGSTPISR+SLNPFFNSLLNDDAN+SNTDNEFSDQVTSTNTPATVLSE…
278	FBpp0080795|FBgn0041180|CG10363-PA|Tep4-PA FBpp0303746|FBgn0041180|CG10363-PB|Tep4-PB FBpp0303747|FBgn0041180|CG10363-PC|Tep4-PC FBpp0303748|FBgn0041180|CG10363-PD|Tep4-PD	1.0000	FBpp0080795 type=protein; loc=2L:join(19549846..19549928,19551682..19552413,19552473..19552899,19552956..19553293,19553362..19553915,19553976..19556092,19556162..19556401); ID=FBpp0080795; name=Tep4-PA; parent=FBgn0041180,FBtr0081254; dbxref=FlyBase:FBpp0080795,FlyBase_Annotation_IDs:CG10363-PA,GB_protein:AAF53826.2,REFSEQ:NP_523603,GB_protein:AAF53826,FlyMine:FBpp0080795,modMine:FBpp0080795; MD5…	39.6	62	0.86	AFFINLK+APAEVKPGADVALEIK+AVAYLSANTAESIELLPK+DEVVVWFEDSK+DGEFNVVLK+DLYTTYPYR+DYNVAVAVHQTK+GLGVTNDQTNIK+HDDGSFSSFGPTK+ITYVDGSLITDTK+LNETGGVQLYPYR+LNGYDTSTPWQGGYSYYPGER+LNTSEENDLLLQTVEFPQGTK+LNWENFKPYIK+LPPLEAGEYNLTAEGVK+LVPNYLVR+MDATQQVSVR+NGDSVVVIYFENLAK+NGFGGFASSQDTVVGLTALIK+NGSTWLTAYVLR+NTFELEVPEDVVPDSER+QAENGSFTEHGEYFYSSQR+QIENPSSEEEKEWFR+SDELVNFEVEK+SFVGLLAVDQSVLLLGSNNDLNK+TETVELATAGEFK+TFQPFF…
640a	sp|K1C10_HUMAN|	1.0000	sp K1C10_HUMAN	40.3	56	0.69	ALEESNYELEGK+DAEAWFNEK+ELTTEIDNNIEQISSYK+GSLGGGFSSGGFSGGSFSR+IKEWYEK+IRLENEIQTYR+LAADDFR+LASYLDK+LENEIQTYR+LKYENEVALR+NQILNLTTDNANILLQIDNAR+NVQALEIELQSQLALK+NVSTGDVNVEMNAAPGVDLTQLLNNMR+QSLEASLAETEGR+QSVEADINGLR+RVLDELTLTK+SEITELR+SLLEGEGSSGGGGR+SQYEQLAEQNR+SQYEQLAEQNRK+VLDELTLTK+VTMQNLNDR+YENEVALR
532a	FBpp0073277|FBgn0003360|CG16944-PA|sesB-PA FBpp0073278|FBgn0003360|CG16944-PC|sesB-PC FBpp0073279|FBgn0003360|CG16944-PB|sesB-PB FBpp0073280|FBgn0003360|CG16944-PD|sesB-PD FBpp0312078|FBgn0003360|CG16944-PE|sesB-PE	1.0000	FBpp0073277 type=protein; loc=X:complement(join(10782380..10782676,10782173..10782300,10781621..10782095)); ID=FBpp0073277; name=sesB-PA; parent=FBgn0003360,FBtr0073421; dbxref=FlyBase:FBpp0073277,FlyBase_Annotation_IDs:CG16944-PA,GB_protein:AAG22341.1,REFSEQ:NP_511109,GB_protein:AAG22341,FlyMine:FBpp0073277,modMine:FBpp0073277; MD5=c2c1ad011a3bcdf20b09b6b6d65bec98; length=299; release=r6.09; spe…	43.5	53	0.68	AAYFGFYDTAR+ATEVIYK+DFAAGGISAAVSK+DFDAVGFVK+EQGFSSFWR+GAFSNILR+GMLPDPK+GTGGAFVLVLYDEIK+GTGGAFVLVLYDEIKK+KATEVIYK+LLLQVQHISK+QEGTGAFFK+QVFLGGVDK+SDGIVGLYR+YFPTQALNFAFK
598a	FBpp0085720|FBgn0003887|CG9277-PB|betaTub56D-PB FBpp0085721|FBgn0003887|CG9277-PA|betaTub56D-PA	1.0000	FBpp0085720 type=protein; loc=2R:complement(join(19451433..19451489,19447460..19448746)); ID=FBpp0085720; name=betaTub56D-PB; parent=FBgn0003887,FBtr0086536; dbxref=FlyBase:FBpp0085720,FlyBase_Annotation_IDs:CG9277-PB,GB_protein:AAF57555.1,REFSEQ:NP_523795,GB_protein:AAF57555,FlyMine:FBpp0085720,modMine:FBpp0085720; MD5=af532e832c1035fa8fb3355ba120f3d1; length=447; release=r6.09; species=Dmel;;FB…	29.8	52	0.36	ALTVPELTQQMFDAK+AVLVDLEPGTMDSVR+EVDEQMLNIQNK+FPGQLNADLR+IMNTYSVVPSPK+INVYYNEASGGK+ISEQFTAMFR+LAVNMVPFPR+LHFFMPGFAPLTSR+MSATFIGNSTAIQEIFK+NSSYFVEWIPNNVK+YLTVAAIFR
515	sp|K22E_HUMAN|	1.0000	sp K22E_HUMAN	54.4	51	0.64	AQYEEIAQR+DVDNAYMIK+DYQELMNVK+FLEQQNQVLQTK+GFSSGSAVVSGGSR+GGGFGGGSGFGGGSGFGGGSGFSGGGFGGGGFGGGR+GGSGGGGSISGGGYGSGGGSGGR+GGSISGGGYGSGGGK+GSSSGGGYSSGSSSYGSGGR+HGGGGGGFGGGGFGSR+IEISELNR+LNDLEEALQQAK+MSGDLSSNVTVSVTSSTISSNVASK+NLDLDSIIAEVK+NVQDAIADAEQR+SISISVAGGGGGFGAAGGFGGR+SLVGLGGTK+TAAENDFVTLK+TSQNSELNNMQDLVEDYK+TSQNSELNNMQDLVEDYKK+VDLLNQEIEFLK+VLYDAEISQIHQSVTDTNVILSMDNSR+YEELQVTVGR+YLDGLTAER
608a	FBpp0087142|FBgn0000556|CG8280-PA|Ef1alpha48D-PA FBpp0304260|FBgn0000556|CG8280-PC|Ef1alpha48D-PC FBpp0311272|FBgn0000556|CG8280-PD|Ef1alpha48D-PD FBpp0311273|FBgn0000556|CG8280-PE|Ef1alpha48D-PE	1.0000	FBpp0087142 type=protein; loc=2R:11893575..11894966; ID=FBpp0087142; name=Ef1alpha48D-PA; parent=FBgn0000556,FBtr0088035; dbxref=FlyBase:FBpp0087142,FlyBase_Annotation_IDs:CG8280-PA,GB_protein:AAF58608.1,REFSEQ:NP_477375,GB_protein:AAF58608,FlyMine:FBpp0087142,modMine:FBpp0087142; MD5=2ae59732b0e0ae621052c7236b70a79c; length=463; release=r6.09; species=Dmel;;FBpp0304260 type=protein; loc=2R:11893…	25.7	48	0.67	EVSSYIK+IGGIGTVPVGR+LPLQDVYK+MDSSEPPYSEAR+QLIVGVNK+QTVAVGVIK+STTTGHLIYK+TLIDALDAILPPARPTDK+VETGVLKPGTVVVFAPANITTEVK+YYVTIIDAPGHR
225	FBpp0079167|FBgn0011230|CG14472-PA|poe-PA FBpp0305301|FBgn0011230|CG14472-PB|poe-PB	1.0000	FBpp0079167 type=protein; loc=2L:complement(join(8071448..8071566,8071172..8071266,8070636..8071048,8068214..8070380,8067625..8068152,8061570..8067555,8061308..8061512,8060566..8061258,8058841..8060504,8058302..8058784,8056309..8058244,8054657..8056253,8054511..8054593)); ID=FBpp0079167; name=poe-PA; parent=FBgn0011230,FBtr0079545; dbxref=FlyBase:FBpp0079167,FlyBase_Annotation_IDs:CG14472-PA,GB_p…	9.4	48	0.60	AFMEILIDTVEK+AGVSDQQMLLMANIIK+AMFNESMLFAVLK+APQSVTILGR+DNSSFVASTTANVLSK+DSAGIGSYLPSHMSLLAGK+EALILLLSPR+EILSGLTQEAQK+GLLGDATEEFVETLNNK+GTPLIQEEVR+IIQLLAQK+IISLDLPVK+IYDLAVDTYSPK+IYLQEIK+KNDEALLK+LFSTGMFVASTR+LPYQILR+MLGPVLESYLALR+NEVVNLLK+NGALLLSFVK+NLLVVLTK+QLLISSMLDMR+QQALNMLTSFLK+RSSLPVGQPVLTR+SFFSPLTNVSEGVK+SGSEAGTAPTTPIAR+SGSLTTLLLSFTGTSLPVSYAR+SLYLPLTQVEATAVK+SSLPVGQPVLTR+SVSLQSAQTELK+TANAEV…
514	sp|K1C9_HUMAN|	1.0000	sp K1C9_HUMAN	51.7	46	0.64	DIENQYETQITQIEHEVSSSGQEVQSSAK+DQIVDLTVGNNK+EEMSQLTGQNSGDVNVEINVAPGK+EIETYHNLLEGGQEDFESSGAGK+FEMEQNLR+FSSSSGYGGGSSR+GGGGSFGYSYGGGSGGGFSASSLGGGFGGGSR+GGSGGSHGGGSGFGGESGGSYGGGEEASGSGGGYGGGSGK+HGVQELEIELQSQLSK+IKFEMEQNLR+LASYLDK+MTLDDFR+NYSPYYNTIDDLK+NYSPYYNTIDDLKDQIVDLTVGNNK+QEYEQLIAK+QFSSSYLSR+QGVDADINGLR+QVLDNLTMEK+SDLEMQYETLQEELMALK+SGGGGGGGLGSGGSIR+TLLDIDNTR+VQALEEANNDLENK
579b	FBpp0073445|FBgn0001218|CG4147-PB|Hsc70-3-PB FBpp0073446|FBgn0001218|CG4147-PA|Hsc70-3-PA FBpp0073447|FBgn0001218|CG4147-PD|Hsc70-3-PD FBpp0073448|FBgn0001218|CG4147-PC|Hsc70-3-PC FBpp0311376|FBgn0001218|CG4147-PE|Hsc70-3-PE	1.0000	FBpp0073445 type=protein; loc=X:complement(join(11804897..11805021,11802613..11804458)); ID=FBpp0073445; name=Hsc70-3-PB; parent=FBgn0001218,FBtr0073608; dbxref=FlyBase:FBpp0073445,FlyBase_Annotation_IDs:CG4147-PB,GB_protein:AAN09299.1,REFSEQ:NP_511132,GB_protein:AAN09299,FlyMine:FBpp0073445,modMine:FBpp0073445; MD5=90cfc2d2c129e8a211bff4d9b740fb53; length=656; release=r6.09; species=Dmel;;FBpp00…	35.2	42	0.49	AKFEELNLDLFR+DAGVIAGLQVMR+DLEAIVQPVIAK+ETAEAYLGK+EWSDTNVQHDIK+FEELNLDLFR+IEIESFFEGDDFSETLTR+IINEPTAAAIAYGLDK+IINEPTAAAIAYGLDKK+ITPSYVAFTADGER+LESAIDESIK+LTPEDIDR+LYQGAGGAPPPEGGDDADLK+LYQGAGGAPPPEGGDDADLKDEL+MKETAEAYLGK+NELESYAYSLK+NQLTTNPENTVFDAK+VEIIANDQGNR+VFAPEEISAMVLGK+VTHAVVTVPAYFNDAQR+WLEQNPDADPEEYK
517	sp|TRYP_PIG|	1.0000	sp TRYP_PIG	25.1	42	0.54	IITHPNFNGNTLDNDIMLIK+LGEHNIDVLEGNEQFINAAK+LSSPATLNSR+VATVSLPR
128	FBpp0075069|FBgn0250814|CG4169-PA|UQCR-C2-PA FBpp0303947|FBgn0250814|CG4169-PB|UQCR-C2-PB	1.0000	FBpp0075069 type=protein; loc=3L:join(16584400..16584444,16584589..16584722,16584779..16585082,16585185..16586024); ID=FBpp0075069; name=UQCR-C2-PA; parent=FBgn0250814,FBtr0075309; dbxref=GB_protein:AAF49444.1,FlyBase:FBpp0075069,FlyBase_Annotation_IDs:CG4169-PA,REFSEQ:NP_648905,GB_protein:AAF49444,FlyMine:FBpp0075069,modMine:FBpp0075069; MD5=c89c08293aa606332e429c50fa8be9d2; length=440; release=…	67.3	38	0.53	AASANWYGGDAR+AAVVGVGIDNNTLAGFAQTLQFPSGGSK+AIELVHK+AVNASYSDAGLFGFVVSADSK+AVVAVAGQGAAASNHK+ELVGYTVTTTADNAETGLR+LAGGLSTQNSTAFAIAR+LAVGAIGHLANVPYASDLA+LSSESLLHYVAQTFAAGR+LVVATADATLPVSR+NESYDIQGASHLLR+NGLGNSIYSPR+NIQQVGGTLTTWGDR+NVLEADALLGAIDGISQSQVQEAAK+TVEFLVR+TVVNQLNAVSTEER+VSLVLGAGSR+YLQDLLQPAFKPWELVDNAK+YSSDGGLIK
70	FBpp0072693|FBgn0025725|CG7961-PB|alphaCOP-PB FBpp0072694|FBgn0025725|CG7961-PA|alphaCOP-PA	1.0000	FBpp0072693 type=protein; loc=3L:complement(join(1644012..1644957,1641197..1643955)); ID=FBpp0072693; name=alphaCOP-PB; parent=FBgn0025725,FBtr0072811; dbxref=FlyBase:FBpp0072693,FlyBase_Annotation_IDs:CG7961-PB,GB_protein:AAF47535.1,REFSEQ:NP_728648,GB_protein:AAF47535; MD5=66c92cebeb44706586c8d2870900e903; length=1234; release=r6.09; species=Dmel;;FBpp0072694 type=protein; loc=3L:complement(joi…	29.4	37	0.52	AGSFETAFR+ASALDSNYYAAPNK+DPEFVTLYEVQR+DTVVMQLRPGK+DVSAQYQGALLLGDVK+GFFEGAMVTR+GHPGATDLFGQADAVVK+GLSPAQQWANNSPLVLDHVK+GVAFHQQMPLFVSGGDDYK+GVNWASFHPTLPLIVSGADDR+GYPEVALHFVK+ISNLQFR+KLDFTTTK+LDAAEAQQLLR+LLELAPRPDVAQQVR+LLHDQLGVVNFQPFK+LNDLVAR+LQPVHQILTLR+LSFLYLITGNLEK+LVGQSIIAYLQQK+LVSVGSIK+NQQLVIK+NVAPGPGGLDDHLK+SGAWDESGVFIYTTSNHIK+SSGITAIWVAR+TALNMFFK+TSYTANPNLQSLSGYPLR+VLHIDPTEYK+VWDISGLR
615a	FBpp0088021|FBgn0028687|CG1341-PA|Rpt1-PA	1.0000	FBpp0088021 type=protein; loc=2R:complement(7652536..7653837); ID=FBpp0088021; name=Rpt1-PA; parent=FBgn0028687,FBtr0088947; dbxref=GB_protein:AAF59219.1,FlyBase:FBpp0088021,FlyBase_Annotation_IDs:CG1341-PA,REFSEQ:NP_477473,GB_protein:AAF59219,FlyMine:FBpp0088021,modMine:FBpp0088021; MD5=76480cb616eeeb3d35baf21492c93f5f; length=433; release=r6.09; species=Dmel;	42.7	37	0.51	DFLEAVK+ELFEMAR+ESDTGLAPPALWDLAADK+EVVETPLLHPEK+FDDGAGGDNEVQR+FVNLGIEPPK+FVVDLADSVAPTDIEEGMR+GVLLFGPPGTGK+KVEFGLPDQDGR+QILQNEQPLQVAR+QVNELTGIK+SIEEDIQK+SLDEGDIELLK+TMLELINQLDGFDPR+VEFGLPDQDGR+VIGSELVQK+YQIHIPLPPK
541a	FBpp0074075|FBgn0261609|CG9946-PA|eIF-2alpha-PA FBpp0309768|FBgn0261609|CG9946-PB|eIF-2alpha-PB	1.0000	FBpp0074075 type=protein; loc=X:complement(join(16446185..16446879,16445555..16445885)); ID=FBpp0074075; name=eIF-2alpha-PA; parent=FBgn0261609,FBtr0074300; dbxref=FlyBase:FBpp0074075,FlyBase_Annotation_IDs:CG9946-PA,GB_protein:AAF48615.1,REFSEQ:NP_573130,GB_protein:AAF48615,FlyMine:FBpp0074075,modMine:FBpp0074075; MD5=e3f0b632583d5204c5d718cb0d2136ca; length=341; release=r6.09; species=Dmel;;FBp…	49.9	37	0.50	AEAENAQVAGDDDEEDGADQEGMQFDPEK+AINSLLR+ALEVAIEHIR+EVLLSNIK+GLELSTEELPIR+GYIDLSK+HVADILGFEGNEK+INLIAPPLYVMTTSTTK+KLVSPTVK+LEDLYQK+LVTAIDEADLAR+TAWHFEK+TEPVVVIR+TSEYDGEFK+TVAYDIFK+VSPEDVEK
574a	FBpp0081062|FBgn0003885|CG2512-PA|alphaTub84D-PA FBpp0081153|FBgn0003884|CG1913-PA|alphaTub84B-PA	1.0000	FBpp0081062 type=protein; loc=3R:7531259..7532611; ID=FBpp0081062; name=alphaTub84D-PA; parent=FBgn0003885,FBtr0081538; dbxref=FlyBase:FBpp0081062,FlyBase_Annotation_IDs:CG2512-PA,GB_protein:AAF54007.1,REFSEQ:NP_524264,GB_protein:AAF54007,FlyMine:FBpp0081062,modMine:FBpp0081062; MD5=019098f12132864ff22b77f0b7ff682e; length=450; release=r6.09; species=Dmel;;FBpp0081153 type=protein; loc=3R:join(70…	36.2	36	0.49	AFVHWYVGEGMEEGEFSEAR+AVFVDLEPTVVDEVR+DVNAAIATIK+EDLAALEK+EIVDLVLDR+FDLMYAK+IHFPLVTYAPVISAEK+LIGQIVSSITASLR+NLDIERPTYTNLNR+QLFHPEQLITGK+TVGGGDDSFNTFFSETGAGK+VGINYQPPTVVPGGDLAK
317	FBpp0082728|FBgn0040237|CG6815-PA|bor-PA FBpp0297140|FBgn0040237|CG6815-PB|bor-PB	1.0000	FBpp0082728 type=protein; loc=3R:complement(join(16263730..16263952,16263147..16263621,16262262..16263086,16261991..16262189,16261834..16261926)); ID=FBpp0082728; name=bor-PA; parent=FBgn0040237,FBtr0083276; dbxref=FlyBase:FBpp0082728,FlyBase_Annotation_IDs:CG6815-PA,GB_protein:AAF55289.2,REFSEQ:NP_524996,GB_protein:AAF55289,FlyMine:FBpp0082728,modMine:FBpp0082728; MD5=9550e905085694c6b773f07bdce…	35.4	35	0.47	AALNAFLYR+AKPTDALQGVVLNPK+AQYQDQLSR+EALELSK+FAFLDALK+FDSSALER+FMLVLASNTPEQFDYAINDR+IGKPTLVGETSR+LDEMVEFTLPGLEER+LDTFDYGK+LLEHELR+MAWLSDQER+QQPQPDQTAGFSEGGGAADPEGR+RYEDQLLQQQR+SITGTAAPPLTLTAK+TAGTVIGAGAEAMLTDWDK+VLTAAGGLSLLALGVYTAK+YEDQLLQQQR
602a	FBpp0086220|FBgn0014870|CG8912-PB|Psi-PB FBpp0086222|FBgn0014870|CG8912-PC|Psi-PC	1.0000	FBpp0086220 type=protein; loc=2R:complement(join(16867326..16867397,16866155..16867246,16865944..16866096,16865394..16865881,16865092..16865329,16864686..16865033)); ID=FBpp0086220; name=Psi-PB; parent=FBgn0014870,FBtr0087072; dbxref=FlyBase:FBpp0086220,FlyBase_Annotation_IDs:CG8912-PB,GB_protein:AAF57942.2,REFSEQ:NP_477123,GB_protein:AAF57942,FlyMine:FBpp0086220,modMine:FBpp0086220; MD5=09c3bb3e…	35.1	34	0.48	EAEMIEQQMK+EEITFLVPASK+GGGGGGGGPGMGFNNFNNGNGGESTEVFVPK+IAVGVVIGK+INMELNVISR+LINQQSGAHTEMDR+LPESVAGAFMGR+LQFIQGK+MIIIQDGPNQELIKPLR+MSSGSGGGGGGGGGPGGASITQAIAQAAAVAAR+NGNGGGGGPGGDSGNSNYGYGYGVNHAQGGR+QAGGSSGPVQQQQPQQQQQSQQQTGGAGAGGADYSAQWAEYYR+QMVLDLIAQK+SLGSPEYANNSSNMSSGSGGGGGGGGGPGGASITQAIAQAAAVAAR+SSNDTITHIQAESGVK+TIDGLIENVMQR
598b	FBpp0072177|FBgn0003888|CG3401-PA|betaTub60D-PA	1.0000	FBpp0072177 type=protein; loc=2R:join(24306082..24306138,24310722..24310830,24310893..24311137,24311194..24312147); ID=FBpp0072177; name=betaTub60D-PA; parent=FBgn0003888,FBtr0072270; dbxref=FlyBase:FBpp0072177,FlyBase_Annotation_IDs:CG3401-PA,GB_protein:AAF47193.2,REFSEQ:NP_523842,GB_protein:AAF47193,FlyMine:FBpp0072177,modMine:FBpp0072177; MD5=faff26e0b4223b934baefc1ca16310b2; length=454; relea…	33.3	34	0.23	AILLDLEPGTMESVR+ALTVPELTQQMFDAK+EVDEQMLAVQNK+FPGQLNADLR+IMNTYSVVPSPK+ISEQFSAMFR+LAVNMVPFPR+LHFFMPGFAPLTSR+MSSTFIGNTTAIQELFK+NSSYFVEWIPNNVK+VSVYYNEASAVTR+YLTVAAVFR
65	FBpp0072305|FBgn0265434|CG15792-PB|zip-PB FBpp0072306|FBgn0265434|CG15792-PA|zip-PA FBpp0099894|FBgn0265434|CG15792-PC|zip-PC FBpp0099896|FBgn0265434|CG15792-PD|zip-PD FBpp0291728|FBgn0265434|CG15792-PE|zip-PE FBpp0291729|FBgn0265434|CG15792-PF|zip-PF FBpp0291730|FBgn0265434|CG15792-PG|zip-PG FBpp0291731|FBgn0265434|CG15792-PH|zip-PH FBpp0297531|FBgn0265434|CG15792-PI|zip-PI	1.0000	FBpp0072305 type=protein; loc=2R:complement(join(25010380..25010511,25005868..25006083,25002288..25002444,25000039..25000160,24998278..24998301,24997578..24997697,24997209..24997301,24994407..24997146,24994012..24994316,24993391..24993921,24992033..24993328,24991810..24991973,24991137..24991272)); ID=FBpp0072305; name=zip-PB; parent=FBgn0265434,FBtr0072398; dbxref=FlyBase_Annotation_IDs:CG15792-P…	15.5	32	0.40	AGVLAHLEEER+ALEAEVLQLTEDLASSER+ALESQLAELK+AQNEELEDDLQLTEDAK+DAEIVGMAQQALTDTQFGAR+DELAEEIANNANK+DLETELDEER+EALQEQLEEDDEAK+FILDDVK+GTLEAENADLATELR+IANLEEQLENEGK+IATLEEELEEEQSNSEVLLDR+IPFQEFR+IQSELEDATIELEAQR+LAEVTTQMQEIK+LQQEAENITNQLEEAELK+NELLDSLDTTAAQQELR+QAESQIAELQVK+TLQNELDDLANTQGTADK+VQVDEMQAQLAK+YEEDLALTDDQNQK+YELLTPNVIPK
622a	FBpp0089057|FBgn0032456|CG6214-PB|MRP-PB FBpp0089058|FBgn0032456|CG6214-PC|MRP-PC FBpp0089059|FBgn0032456|CG6214-PD|MRP-PD FBpp0089061|FBgn0032456|CG6214-PF|MRP-PF FBpp0089065|FBgn0032456|CG6214-PJ|MRP-PJ FBpp0089066|FBgn0032456|CG6214-PK|MRP-PK	1.0000	FBpp0089057 type=protein; loc=2L:join(12722431..12722484,12722559..12724070,12724206..12724343,12724765..12724911,12725712..12725796,12725859..12726678,12726746..12727116,12729931..12730151,12737959..12738176,12738241..12738747,12738807..12739188,12743980..12744171); ID=FBpp0089057; name=MRP-PB; parent=FBgn0032456,FBtr0090014; dbxref=GB_protein:AAG22430.2,FlyBase:FBpp0089057,FlyBase_Annotation_ID…	23.3	32	0.44	ADIDILSAGDLTEIGEK+DNILFGQTYDR+ESTVGEIVNLMAVDAQR+GENEIPELSASFLSR+GQIIEFASPTELLDNPK+GVSFNIQGGEK+HIFEEVIGPK+INLDPFEIK+ITYQWFDK+LAYVPQQAWIQNATVR+LMNEVLSGIK+LTIIPQDPVLFSGSLR+MFIVGLR+MGEISESGTFDQLVK+MSSDIETNIVSVER+QEAPWELEQDK+QISSTADVPELLGTVEK+SFGGVFLFGALMK+SLAAGLNHEIAEGGENLSVGQR+SPIYSHFSETVTGASTIR+SQTGGVEFAVYK+SSLTLALFR+SSVVQAFLGEMEK+TALINAIYR+VEFQNFQVR+VLVLDEATAAVDLETDDLIQK+WPMELFDTTPLGR
565a	FBpp0078298|FBgn0003261|CG10279-PC|Rm62-PC FBpp0078299|FBgn0003261|CG10279-PD|Rm62-PD FBpp0078300|FBgn0003261|CG10279-PB|Rm62-PB FBpp0078301|FBgn0003261|CG10279-PA|Rm62-PA FBpp0078302|FBgn0003261|CG10279-PE|Rm62-PE FBpp0078303|FBgn0003261|CG10279-PF|Rm62-PF FBpp0291159|FBgn0003261|CG10279-PH|Rm62-PH FBpp0291753|FBgn0003261|CG10279-PI|Rm62-PI	1.0000	FBpp0078298 type=protein; loc=3R:complement(join(6005206..6005216,6004017..6005126,6003673..6003911,6001558..6001736,6001163..6001360)); ID=FBpp0078298; name=Rm62-PC; parent=FBgn0003261,FBtr0078649; dbxref=FlyBase:FBpp0078298,FlyBase_Annotation_IDs:CG10279-PC,GB_protein:AAN14332.1,REFSEQ:NP_731033,GB_protein:AAN14332; MD5=91fd1a2ab1e8d5284cd393f1f664c60d; length=578; release=r6.09; species=Dmel;;…	42.1	32	0.43	ALVDVLR+APTAIQAQGWPIAMSGSNFVGIAK+EANQEINPALENLAR+ELAQQIQQVATEFGSSSYVR+FGGGGGGGDYHGIR+GDGPIALVLAPTR+GGGGGGSQDLPMRPVDFSNLAPFK+GQVPNPIQDFSEVHLPDYVMK+GTSFAFFTK+IIIFVETK+LIDFLSAGSTNLK+MLDMGFEPQIR+QTLMWSATWPK+TLGYILPAIVHINNQQPLQR+TLLSDIYDTSESPGK+YVINFDYPQNSEDYIHR
606a	FBpp0087010|FBgn0264560|CG8487-PB|garz-PB	1.0000	FBpp0087010 type=protein; loc=2R:join(12326674..12326775,12326839..12327037,12327093..12328078,12328140..12329120,12329191..12329399,12329464..12329690,12329750..12330980,12331038..12332098,12332473..12332726,12332795..12333496); ID=FBpp0087010; name=garz-PB; parent=FBgn0264560,FBtr0087897; dbxref=FlyBase:FBpp0087010,FlyBase_Annotation_IDs:CG8487-PB,GB_protein:AAF58532.2,REFSEQ:NP_610761,GB_prote…	18.1	31	0.42	APILATTPASPAGNILDMQGK+AQTLTNPAPQAAVAAAPQQQLPAVTILPR+ASAAPAVSSPSAENWILVNNK+EPTYEEQDFIK+FTIGDAASGATQEK+HNSGLEGIVIDSGNSVAAEEK+IGEFLPNLK+LLSYGLIDPTSPNLADIVER+LNVPMTLEDFTK+LPQFAEER+LQSGGEGVGITSEQLAK+LSEIIASDNPK+MIGEYISK+NEEIVMPAEQTGLVR+QNQDPFANVDAAFR+QTQVSNELVVSAPTPPAATPLLGSPVESPR+SDGAISGEEDATAVPER+SSAVEEPPQTPQSANLTVPGHLK+TADATGPLTSLALASVNK+VENIASFINASSHR+VGSDTLSEQMQEILK+VIEVLHTLIR
297	FBpp0081862|FBgn0037894|CG5252-PA|Ranbp9-PA FBpp0312218|FBgn0037894|CG5252-PD|Ranbp9-PD	1.0000	FBpp0081862 type=protein; loc=3R:join(11412694..11412832,11412915..11413559,11413614..11414032,11414091..11414642,11414702..11415490,11415548..11416060); ID=FBpp0081862; name=Ranbp9-PA; parent=FBgn0037894,FBtr0082386; dbxref=FlyBase:FBpp0081862,FlyBase_Annotation_IDs:CG5252-PA,GB_protein:AAF54632.1,REFSEQ:NP_650068,GB_protein:AAF54632,FlyMine:FBpp0081862,modMine:FBpp0081862; MD5=59926746a270deedc…	24.1	31	0.40	AANNPNWWK+ALWTLSIYSK+ELGPVVIPEVYR+ETNYQGDIADNLQK+FDAEFAFASQAK+FVDDEDDGGVELTVR+IFDSEQNYSIK+ITPLAIAVFLK+LPGFLDGIMALVPGSK+LTTITFK+MGSMLGQNVDMLLK+NILPNGLYDPNSK+NLLVHQESPPLVGR+QDIALDVLNTIVR+QIAIVMLTR+TLNGFLQANETIDGEK+VFTHLVNEMPK+VLISEYQHFQEGK+WVTIPALVK+YTEDPYVLETVQDLIK
260	FBpp0080048|FBgn0025724|CG6699-PA|beta'COP-PA	1.0000	FBpp0080048 type=protein; loc=2L:join(13379022..13379376,13379495..13380114,13380177..13380759,13380995..13382181); ID=FBpp0080048; name=beta'COP-PA; parent=FBgn0025724,FBtr0080469; dbxref=FlyBase:FBpp0080048,FlyBase_Annotation_IDs:CG6699-PA,GB_protein:AAF53294.2,REFSEQ:NP_524836,GB_protein:AAF53294,FlyMine:FBpp0080048,modMine:FBpp0080048; MD5=4642d653163872c0bb3f07e4fd6b6fd0; length=914; release…	25.6	31	0.41	ADVVLPTIPK+AGQSLADPAQYTNLFPGLGDALR+DNNTFASASLDR+EEPAMSMDVVGSK+GTNNVALGYDEGSIIIK+INYYVGGEIVTVSHLDR+IWDYQNK+LAANLPLNSER+LPEAAFFAR+NWILTGSDDMQIR+SFTPEYGAESIYGGYYFGVK+TMYLLGYVPK+TSSGLAFYDWETLQLVR+TYLPSQMSR+VFNYNTLEK+VWQLGSNFANFTLEGHEK+VWTISSMR+WSQLADVASSK
151	FBpp0076284|FBgn0086706|CG5651-PA|pix-PA FBpp0076285|FBgn0086706|CG5651-PB|pix-PB	1.0000	FBpp0076284 type=protein; loc=3L:complement(join(8974134..8974346,8973461..8974071,8972685..8973401,8972333..8972627)); ID=FBpp0076284; name=pix-PA; parent=FBgn0086706,FBtr0076557; dbxref=FlyBase:FBpp0076284,FlyBase_Annotation_IDs:CG5651-PA,GB_protein:AAF50342.1,REFSEQ:NP_648272,GB_protein:AAF50342,FlyMine:FBpp0076284,modMine:FBpp0076284; MD5=544141ca25a2c1e42b568863d25c3d1f; length=611; release=…	27.8	31	0.41	ALVKPQYVDQIPK+DAYVHPQFIADVMKPMK+DREIAQLSGGELQR+EGINIFLDGFVPTENMR+EIAQLSGGELQR+FELTVEK+FLELLGITFR+GAVGDLLDK+GAVGDLLDKK+GSELQNYFTK+IEEIMDQEVQNLSGGELQR+LNAALTIR+TESLTFK+TTAFSPQSLLNGMNR+VIVIEGQPSVK+VSESATEEEIK+VSESATEEEIKR
519a	FBpp0070787|FBgn0000042|CG4027-PA|Act5C-PA FBpp0070788|FBgn0000042|CG4027-PB|Act5C-PB FBpp0100124|FBgn0000042|CG4027-PC|Act5C-PC FBpp0100125|FBgn0000042|CG4027-PD|Act5C-PD FBpp0311818|FBgn0000042|CG4027-PE|Act5C-PE	1.0000	FBpp0070787 type=protein; loc=X:5902698..5903828; ID=FBpp0070787; name=Act5C-PA; parent=FBgn0000042,FBtr0070822; dbxref=FlyBase_Annotation_IDs:CG4027-PA,FlyBase:FBpp0070787,GB_protein:AAF46098.1,REFSEQ:NP_727048,GB_protein:AAF46098; MD5=88db72d41de81d7f219b741d3b28d3d2; length=376; release=r6.09; species=Dmel;;FBpp0070788 type=protein; loc=X:5902698..5903828; ID=FBpp0070788; name=Act5C-PB; parent…	33.5	30	0.38	AGFAGDDAPR+DLTDYLMK+DLYANTVLSGGTTMYPGIADR+DSYVGDEAQSK+EITALAPSTMK+GYSFTTTAER+IIAPPER+KDLYANTVLSGGTTMYPGIADR+QEYDESGPSIVHR+SYELPDGQVITIGNER+VAPEEHPVLLTEAPLNPK
397	FBpp0085810|FBgn0034400|CG15099-PA|CG15099-PA FBpp0303087|FBgn0034400|CG15099-PB|CG15099-PB	1.0000	FBpp0085810 type=protein; loc=2R:complement(join(18845711..18845863,18845394..18845572,18844103..18845335,18843727..18844027,18842900..18843668,18842735..18842843,18838385..18842679,18838033..18838228,18837634..18837976,18837347..18837568)); ID=FBpp0085810; name=CG15099-PA; parent=FBgn0034400,FBtr0086628; dbxref=FlyBase:FBpp0085810,FlyBase_Annotation_IDs:CG15099-PA,GB_protein:AAF57626.1,REFSEQ:NP…	16.9	30	0.40	ALETYSVIFSK+AMYISSGNAEALK+DISASDTGQQSSSDLDTPR+DVYAISSEQGNVK+EDSITVSSSAGVSDDVK+EIEEVLANDFLEK+GFDGSVGNSEYAQGYR+GIATNMNGLSIAEQFQR+GLANYIADLLAR+IFGVTLSGGK+IQLESIELLTLICSELIEIVK+LFSWLLGSEVAK+LLLAVIR+LNQFAENTLHSADPNDEELIHR+LPSITTPR+MIMDSLMTYDNTTFR+NSPTYDTLSLDTSNAPLEEEPEPYFVK+QNNAAAAAAAAAAAEEQISVR+QQSLLIDGQTQR+QSPTLQDIVNNR+QTLYALQTLRNIICCDK+SLPLPASASELSSDSEAQEEK+SVQQLAELQLSPSLR+TFVTNWLQASLLR+TPGENSLNSLE…
626a	FBpp0112471|FBgn0039959|CG17514-PA|CG17514-PA	1.0000	FBpp0112471 type=protein; loc=3L:complement(join(28012537..28012551,28012381..28012483,27987738..27988702,27967331..27974140)); ID=FBpp0112471; name=CG17514-PA; parent=FBgn0039959,FBtr0113748; dbxref=FlyBase_Annotation_IDs:CG17514-PA,FlyBase:FBpp0112471,REFSEQ:NP_001015316,GB_protein:EAA46127,FlyMine:FBpp0112471,modMine:FBpp0112471; MD5=7a29d32a7b28ec5c7bc5d992faaf08c4; length=2630; release=r6.09…	11.7	28	0.38	AIALATIK+ALADESEFVR+ALLLLNTDSDFDLISK+DLAPYLPSIIPGLK+EIEPAIDQWKPR+ENAAQGLGEVIFLTNAK+EQLEEIQLR+GAAYGIAGIVK+GITPLLPVFR+LIQVLGDSHTK+LSLLPPVLDQFDR+LWAQTSAAILQVAK+MIIDIIK+NLAANQSSIDVLK+QFLPQLQTTFLK+QIINSSSGIEFVK+SASESLIPLLAGDEVLK+SGAAQGLSEVVGGLGVEK+SLTDAEFDSYIYPSLQR+SNSELALISILR+SSLLDPVPEVR+SVIPHIDSQYETVR+VLNVPVEER+VLSGLYMGR+VVLPYLVPQLTSPPVNTK
315	FBpp0082605|FBgn0038349|CG6045-PA|AOX3-PA FBpp0390664|FBgn0038349|CG6045-PB|AOX3-PB	1.0000	FBpp0082605 type=protein; loc=3R:complement(join(15547355..15547394,15546729..15546883,15545935..15546669,15545644..15545877,15544497..15545588,15543729..15544437,15542870..15543669)); ID=FBpp0082605; name=AOX3-PA; parent=FBgn0038349,FBtr0083151; dbxref=FlyBase:FBpp0082605,FlyBase_Annotation_IDs:CG6045-PA,GB_protein:AAF55209.1,REFSEQ:NP_650477,GB_protein:AAF55209,FlyMine:FBpp0082605,modMine:FBpp0…	21.6	28	0.39	DASWIETVEAAYGK+DSEEFMLVAGNTAHGVYR+EMSLAEYLGTNDK+EMSLAEYLGTNDKK+HSEQPAGVIVALTADQAHR+ISELLPQFLESR+LANIAAGNK+LEDLIKPDEVLPDASPAYR+LGANLSLTQTMEIIR+LLVGQNPYESSLVEQTFTK+LQPSLGDVFASPTPDSSR+NSGTLAGNISIK+QPGVIAFYSAK+SGGQILQRPLSSGLQVFQTQK+SINLIASDHYK+SLSELFDALDK+TFVLPAYPK+VAQVAAYTLGIDLSFIK+VGSTIDSIDASEALK+YIYESYK
598d	FBpp0081524|FBgn0003889|CG9359-PA|betaTub85D-PA	0.9998	FBpp0081524 type=protein; loc=3R:complement(join(9409660..9410052,9408653..9409600)); ID=FBpp0081524; name=betaTub85D-PA; parent=FBgn0003889,FBtr0082046; dbxref=FlyBase:FBpp0081524,FlyBase_Annotation_IDs:CG9359-PA,GB_protein:AAF54373.1,REFSEQ:NP_524290,GB_protein:AAF54373,FlyMine:FBpp0081524,modMine:FBpp0081524; MD5=0aa0b500c2b326a8676660072c521f73; length=446; release=r6.09; species=Dmel;	19.1	26	0.12	AILVDLEPGTMDSVR+ALTVPELTQQMFDAK+EVDEQMLNIQNK+FPGQLNADLR+LAVNMVPFPR+LHFFMPGFAPLTSR+MSATFIGNSTAIQEIFK+YLTVAAIFR
523a	FBpp0072120|FBgn0263006|CG3725-PG|SERCA-PG FBpp0072121|FBgn0263006|CG3725-PE|SERCA-PE FBpp0072122|FBgn0263006|CG3725-PB|SERCA-PB FBpp0072123|FBgn0263006|CG3725-PD|SERCA-PD FBpp0072125|FBgn0263006|CG3725-PH|SERCA-PH FBpp0072126|FBgn0263006|CG3725-PC|SERCA-PC FBpp0072127|FBgn0263006|CG3725-PF|SERCA-PF	1.0000	FBpp0072120 type=protein; loc=2R:complement(join(23932667..23932784,23932574..23932591,23932406..23932488,23930158..23932329,23929983..23930098,23929682..23929918,23929500..23929617,23929231..23929431)); ID=FBpp0072120; name=SERCA-PG; parent=FBgn0263006,FBtr0072211; dbxref=FlyBase:FBpp0072120,GB_protein:AAM68281.1,FlyBase_Annotation_IDs:CG3725-PG,REFSEQ:NP_726386,GB_protein:AAM68281; MD5=b5943523…	24.7	25	0.34	AEIGIAMGSGTAVAK+EFDDLSPTEQK+EFTLEFSR+EIVPGDLVEVSVGDK+EVFDSIVR+FSIPVVLLDETLK+GAPEGVLER+GVVIGTGLSTAIGK+IADGESPIYK+IDQSILTGESVSVIK+IGVFAEDEDTTGK+ITHIYSTTLR+IVEFLQSMNEISAMTGDGVNDAPALK+LDEFGEQLSK+NAESAIEALK+NILFSGTNVAAGK+TGTLTTNQMSVSR+TVEQSLNFFGTDPER+VGEATETALIVLAEK+VIVITGDNK
492	FBpp0288710|FBgn0019960|CG6455-PC|Mitofilin-PC FBpp0307186|FBgn0019960|CG6455-PD|Mitofilin-PD FBpp0307187|FBgn0019960|CG6455-PE|Mitofilin-PE	1.0000	FBpp0288710 type=protein; loc=3R:complement(join(22022887..22022931,22022400..22022629,22021793..22022266,22021584..22021732,22020825..22021520,22020450..22020608,22020104..22020392,22019860..22020037)); ID=FBpp0288710; name=Mitofilin-PC; parent=FBgn0019960,FBtr0290271; dbxref=FlyBase:FBpp0288710,FlyBase_Annotation_IDs:CG6455-PC,REFSEQ:NP_524444,GB_protein:AAF55943,FlyMine:FBpp0288710,modMine:FBp…	21.0	25	0.31	AATPGVHYK+AIELSAQLAVK+AVENGENSLWTTLK+EYNVAIGVLK+GDDLVAAVLESVPK+GVYPEDALR+LDTYDILNR+LQLAGMLGK+LQTDGELR+NEINAIAK+NVPGAGSVIK+SDFLQALK+SGIETVTSTVDSVTSK+VALQEEPPFK+YMNLLQGASR
50	FBpp0071808|FBgn0010078|CG3661-PA|RpL23-PA	1.0000	FBpp0071808 type=protein; loc=2R:join(22854517..22854529,22854647..22854858,22855445..22855642); ID=FBpp0071808; name=RpL23-PA; parent=FBgn0010078,FBtr0071897; dbxref=GB_protein:AAF46914.1,FlyBase:FBpp0071808,FlyBase_Annotation_IDs:CG3661-PA,REFSEQ:NP_523813,GB_protein:AAF46914,FlyMine:FBpp0071808,modMine:FBpp0071808; MD5=91472336627593eb0a972b29a50a5e93; length=140; release=r6.09; species=Dmel;	44.3	25	0.34	DGVFIYFEDNAGVIVNNK+GSAITGPVAK+LPAAGVGDMFVATVK+NLYVIAVHGIR+VMPAVVIR
47	FBpp0071744|FBgn0034734|CG4554-PA|CG4554-PA	1.0000	FBpp0071744 type=protein; loc=2R:join(22483419..22483463,22483529..22485893,22485957..22488818,22488880..22490741,22490798..22491430,22491492..22491926); ID=FBpp0071744; name=CG4554-PA; parent=FBgn0034734,FBtr0071833; dbxref=FlyBase:FBpp0071744,FlyBase_Annotation_IDs:CG4554-PA,GB_protein:AAF46853.2,REFSEQ:NP_611676,GB_protein:AAF46853,FlyMine:FBpp0071744,modMine:FBpp0071744; MD5=e0908e038085b2e8a…	8.2	24	0.34	ELLLQLQQLEPASAQFK+EMSEEDQNVDAELR+FILQTLQLK+IVNLLELIR+LAPSLLQALVR+LGDLSIISSSDYVR+NEELDEEENATYFQQTIQK+QLAPLFEQVSALPAR+QNPDISPIAASLR+QPLEQGLQSVIEK+SEAIGLLGELAR+TLPDEDLLLAGLDNESILEQQQR+TTLSGFELSSITAQQR+VDGNSLAQWVAYPLQLK+VPIALAMVK+YVSELPLVVGTLLK
378	FBpp0085265|FBgn0000559|CG2238-PA|EF2-PA FBpp0085266|FBgn0000559|CG2238-PC|EF2-PC FBpp0305182|FBgn0000559|CG2238-PD|EF2-PD	1.0000	FBpp0085265 type=protein; loc=2L:complement(join(21682039..21682041,21681344..21681558,21680757..21681284,21679484..21680180,21678311..21679402)); ID=FBpp0085265; name=EF2-PA; parent=FBgn0000559,FBtr0085911; dbxref=GB_protein:AAF57226.2,FlyBase:FBpp0085265,FlyBase_Annotation_IDs:CG2238-PA,REFSEQ:NP_525105,GB_protein:AAF57226,FlyMine:FBpp0085265,modMine:FBpp0085265; MD5=cb0f7ba7258fdf523fe8177c095…	24.2	24	0.33	ALPMPDGLPEDIDNGDVSAK+AYLPVNESFGFTADLR+DSVVAGFQWASK+EEIGTLLEK+EGILADENLR+EGLPDLSQYLDK+EGLPDLSQYLDKL+FSVSPVVR+GGGQIIPTTR+GHVFEENQVVGTPMFVVK+IVENVNVIIATYNDDGGPMGEVR+KEEIGTLLEK+LWGENFFNAK+MEMLYEGPHDDEAAIAVK+STLTDSLVSK+SVQYLNEIK+TGTITTFK+YDYDVTEAR
632a	FBpp0292385|FBgn0053554|CG33554-PE|Nipped-A-PE FBpp0312589|FBgn0053554|CG33554-PF|Nipped-A-PF	1.0000	FBpp0292385 type=protein; loc=2R:complement(join(5250729..5250965,5245952..5246137,5242385..5242582,5241896..5242062,5217345..5217435,5212329..5212467,5210502..5210874,5204194..5204278,5204005..5204139,5203752..5203955,5201446..5202063,5198468..5199860,5197811..5198106,5195251..5196837,5194912..5195194,5193557..5193707,5185575..5188356,5184124..5184660,5183507..5183626,5180550..5181767,5178050..5…	7.6	23	0.30	ALGSNSTDQFYR+AQVTFQDPVFQK+DIDGGENQFSDLDVQQSNNIFDSLSK+EPNVMTQVPSIR+FFEILDSSMR+FLNITVPR+GLLLAQIGR+HEDLDLLYTAVSK+IINIIFK+ILQDGEPQFIQENTMQHIR+ISYFDSIENK+LAEDNPNSISLLK+LSSILQTILR+MIAENLTSYEK+NIVSVFINK+NVPNLIPLR+NYLNILNDSSSKDELK+QALDVLTPAMPLR+RSGIDLVETR+SFSVAAQLHDGLTK+SGIDLVETR+TDGTEEELIQESSVK+TLYLTLK+VLWFLSYDNNTK+VTLVELVYK
571a	FBpp0079874|FBgn0032393|CG12264-PA|CG12264-PA	1.0000	FBpp0079874 type=protein; loc=2L:join(11999725..11999854,11999913..12001171); ID=FBpp0079874; name=CG12264-PA; parent=FBgn0032393,FBtr0080290; dbxref=FlyBase:FBpp0079874,FlyBase_Annotation_IDs:CG12264-PA,GB_protein:AAF53143.1,REFSEQ:NP_609533,GB_protein:AAF53143,FlyMine:FBpp0079874,modMine:FBpp0079874; MD5=a30ecd18fd91702c98940874ba57d2fa; length=462; release=r6.09; species=Dmel;	38.3	23	0.30	AIGTDEDLAHSSIR+ALENEGFK+EIIFTSGATESNNIAVK+EMSPLWEMVQEGIDLK+FTTVEEVDYTADK+LEPIQSGGGQER+NEQTEGRPLYLDAQATTPMDPR+SGTVPAPLAVGLGAAAELSLR+THAYGWETESAVEK+VFFHTDAAQAVGK+VPLDVNAMNIDLMSISGHK+WVDFLSNR
529a	FBpp0072904|FBgn0001233|CG1242-PA|Hsp83-PA FBpp0305095|FBgn0001233|CG1242-PB|Hsp83-PB	1.0000	FBpp0072904 type=protein; loc=3L:3194499..3196652; ID=FBpp0072904; name=Hsp83-PA; parent=FBgn0001233,FBtr0073040; dbxref=FlyBase:FBpp0072904,FlyBase_Annotation_IDs:CG1242-PA,GB_protein:AAF47734.1,REFSEQ:NP_523899,GB_protein:AAF47734,FlyMine:FBpp0072904,modMine:FBpp0072904; MD5=f397796e386213d935f678daad2c75b8; length=717; release=r6.09; species=Dmel;;FBpp0305095 type=protein; loc=3L:3194499..3196…	21.8	22	0.29	ALLFIPR+EGLELPEDESEK+ELISNASDAIDK+FYDQFSK+GVVDSEDIPLNLSR+HSQFIGYPIK+HVYFITGESK+NNDDEQYVWESSAGGSFTVR+NPDDISQEEYGEFYK+QLEINPDHPIVETLR+SDLVNNLGTIAK+SLTNDWEDHLAVK+TAGTLTIIDTGIGMTK+TPFDLFENQK+YTEDEELNK
285	FBpp0081356|FBgn0010173|CG9633-PA|RpA-70-PA	1.0000	FBpp0081356 type=protein; loc=3R:complement(join(8264335..8264370,8264029..8264273,8262753..8263971,8262362..8262673)); ID=FBpp0081356; name=RpA-70-PA; parent=FBgn0010173,FBtr0081867; dbxref=FlyBase:FBpp0081356,FlyBase_Annotation_IDs:CG9633-PA,GB_protein:AAF54206.1,REFSEQ:NP_524274,GB_protein:AAF54206,FlyMine:FBpp0081356,modMine:FBpp0081356; MD5=4425d39514b971d001063620ad1e6d81; length=603; relea…	27.2	22	0.31	AEQIFSALNFTSHIFK+EVGELQSFVAR+GWFDNGGGDSVANMVSAR+IGEPVTYENAAK+LFSMDLMDESGEIR+LLINMSIGDWTSNR+LTVQSVAPINHK+SLSLGGGSIMK+TGGGSFSTEWMTLK+VLIISELTVVNPGAEVK+VVDEGNDQFR+YNLVPISDVSGMENK
630a	FBpp0292144|FBgn0266719|CG34349-PC|Unc-13-4B-PC FBpp0292145|FBgn0266719|CG34349-PD|Unc-13-4B-PD FBpp0306572|FBgn0266719|CG34349-PE|Unc-13-4B-PE	1.0000	FBpp0292144 type=protein; loc=3R:join(25057100..25057182,25057625..25057904,25060209..25060549,25060613..25060660,25060960..25061119,25061184..25062004,25062071..25062285,25062343..25062620,25062678..25062768,25062833..25062906,25062966..25063331,25063390..25063650,25063708..25063877,25063935..25064116,25064178..25064269); ID=FBpp0292144; name=Unc-13-4B-PC; parent=FBgn0266719,FBtr0303025; dbxref=…	18.0	21	0.27	AIDLDQLK+ALNEVLDILK+ELEVPESVDIFPK+ELSIDDIIK+EWLEHIVEGSR+FNDVPTVK+GSLLVNLALSAEK+ILSSIQSR+IPNATHEEIYEAAR+LNVEIIK+LYSLETSDLIHQYYLER+NLLPMDSNGSVDSFVK+NQIVELIEIVAR+NSLIVFSIK+NTETDDEKLQYVIK+QSLPSFIK+SIPVSGLTVWYNLEK+TVIENALDTER
590a	FBpp0084754|FBgn0028692|CG11888-PA|Rpn2-PA FBpp0306599|FBgn0028692|CG11888-PC|Rpn2-PC	1.0000	FBpp0084754 type=protein; loc=3R:join(29153731..29154673,29154736..29156043,29156302..29157113); ID=FBpp0084754; name=Rpn2-PA; parent=FBgn0028692,FBtr0085385; dbxref=FlyBase:FBpp0084754,FlyBase_Annotation_IDs:CG11888-PA,GB_protein:AAF56868.1,REFSEQ:NP_651677,GB_protein:AAF56868,FlyMine:FBpp0084754,modMine:FBpp0084754; MD5=6b7894fc98cb2788a266883fac70e746; length=1020; release=r6.09; species=Dmel;…	23.9	21	0.30	AAVTAIGFILFR+AEDQELVEPVAAFGPMNDEEK+DNLDWLAR+DSLALMQSYLPK+EAIALLEPMVK+EPEPPEPFEYIED+EPEPTSEILQNPAR+FDPVNFVR+KEPEPTSEILQNPAR+LEEADPLVTSLSSDKDPVLR+LTATASLGVIHR+NAQAIEDMVSYAQETQHEK+NTAPIPTALPSTFKPQGTTSEDGAK+QALGIALETR+QDLYEQLK+QLYAEVISNK+VATAVLSIAAR+VLSVIDGQSYEPLK+YGAILAQGIIDAGGR
556a	FBpp0076408|FBgn0026252|CG7935-PA|msk-PA	1.0000	FBpp0076408 type=protein; loc=3L:join(8116440..8116529,8117305..8117540,8117596..8118093,8118157..8118333,8118547..8118692,8118745..8119542,8119605..8119828,8119912..8120222,8120278..8120750,8120815..8121011); ID=FBpp0076408; name=msk-PA; parent=FBgn0026252,FBtr0076685; dbxref=FlyBase:FBpp0076408,FlyBase_Annotation_IDs:CG7935-PA,GB_protein:AAF50487.1,REFSEQ:NP_524780,GB_protein:AAF50487,FlyMine:F…	17.5	21	0.27	ALQEVVVTADQR+AMATIMQIITSPNADNK+ELLTIIR+ETENEDLTNVMQK+EVITALSAQDQAWYALLTSNLTPEQAK+GAIVDAIVHAPELIR+IYYALTQYTLPLDLITK+LLAEQSEQSVLLQK+LTTNALLTDK+MSQQNNDSISAHFIK+NAVSHAYTWK+NPQVLAEIMR+TEFPYWK+VLTDVLNYLK
248	FBpp0079643|FBgn0027568|CG5366-PA|Cand1-PA FBpp0304507|FBgn0027568|CG5366-PB|Cand1-PB	1.0000	FBpp0079643 type=protein; loc=2L:complement(join(10362463..10362507,10362014..10362397,10361666..10361955,10361422..10361584,10360003..10361361,10358711..10359938,10358502..10358648,10358307..10358437)); ID=FBpp0079643; name=Cand1-PA; parent=FBgn0027568,FBtr0080054; dbxref=FlyBase:FBpp0079643,FlyBase_Annotation_IDs:CG5366-PA,GB_protein:AAF52924.1,REFSEQ:NP_609389,GB_protein:AAF52924,FlyMine:FBpp0…	15.9	21	0.28	ALTLIAASSLR+ATAGAPSEVVQLHK+DSIILDDESEKK+FGEFLVPFHSTILK+FMATNDLMTELQK+FTISDQPQPIDVLLK+HTVDDGLDIR+LMAPVLGGNGDVK+LTDDVANDHDSMDQVSGPTSLLIEQLPLIVK+LVLVNPDELLPQLQQALR+NQQLVDFLK+QNIGEFLFALR+SLSPALIAR+SMLLLSQYSQR+SVLILVR
129	FBpp0075072|FBgn0042178|CG32165-PA|CG32165-PA FBpp0075073|FBgn0042177|CG32164-PA|CG32164-PA FBpp0303948|FBgn0042178|CG32165-PB|CG32165-PB FBpp0303949|FBgn0042177|CG32164-PB|CG32164-PB FBpp0311522|FBgn0042178|CG32165-PC|CG32165-PC	1.0000	FBpp0075072 type=protein; loc=3L:join(16595534..16595599,16596087..16596259,16596319..16597037,16597094..16597500,16598027..16598136,16598196..16599318,16599444..16599661,16599741..16600167); ID=FBpp0075072; name=CG32165-PA; parent=FBgn0042178,FBtr0075312; dbxref=GB_protein:AAG22314.2,FlyBase:FBpp0075072,FlyBase_Annotation_IDs:CG32165-PA,REFSEQ:NP_730182,GB_protein:AAG22314,FlyMine:FBpp0075072,mo…	16.3	21	0.30	AGVLDSVMFVR+ANYPELFSK+EEAILSLK+EFATHTGAAFAPYLQSAFENVYK+EMALSAIAAVSAAAK+ENLMPYFPR+GTVAFIIGSLVR+LFGVMEPQNSNQMR+LYHFYIQR+MLDVLYDVFK+QNSYFALGEIVFHSEEK+TDDQVAVVLR+VQVLTFVGSLVR+VSNMNPEVFNYVQAL
579c	FBpp0083974|FBgn0001230|CG5436-PA|Hsp68-PA	1.0000	FBpp0083974 type=protein; loc=3R:complement(24055197..24057104); ID=FBpp0083974; name=Hsp68-PA; parent=FBgn0001230,FBtr0084589; dbxref=FlyBase:FBpp0083974,FlyBase_Annotation_IDs:CG5436-PA,GB_protein:AAF56230.1,REFSEQ:NP_524474,GB_protein:AAF56230,FlyMine:FBpp0083974,modMine:FBpp0083974; MD5=19a6b1d3a1e78c96a21c66915ee98f46; length=635; release=r6.09; species=Dmel;	13.1	20	0.13	DAVITVPAYFNDSQR+DNNVLGTFDLTGVPPAPR+IINEPTAAAIAYGLDK+NQLETYLFGVK+STAGDTHLGGEDFDNR+VEIIANDQGNR+VQNLLQNFFGGK
116	FBpp0074662|FBgn0028695|CG7762-PA|Rpn1-PA	1.0000	FBpp0074662 type=protein; loc=3L:join(19915191..19917113,19917183..19918019); ID=FBpp0074662; name=Rpn1-PA; parent=FBgn0028695,FBtr0074893; dbxref=FlyBase:FBpp0074662,FlyBase_Annotation_IDs:CG7762-PA,GB_protein:AAF49095.2,REFSEQ:NP_649158,GB_protein:AAF49095,FlyMine:FBpp0074662,modMine:FBpp0074662; MD5=dca0928cc63d49df0550af2d0134e7d9; length=919; release=r6.09; species=Dmel;	18.7	20	0.28	ASTTSMTSVPKPLK+AVPLALGLISASNPK+DPSNLFMVR+ELDIMEPK+FASIQVDSAK+LALMLNDMDK+LNIIDTLSK+LYQPTLESMAK+MLITFDEELNQLQVPVR+QNLAASFVNGFVNAGFGVDK+SFGNLLR+TITGFQTHTTPVLLAIGER+VGIAIDVVGQAGKPK+VQLIELVK
639a	sp|ALBU_BOVIN|	1.0000	sp ALBU_BOVIN	20.3	19	0.27	AEFVEVTK+DAFLGSFLYEYSR+DAIPENLPPLTADFAEDK+HLVDEPQNLIK+KVPQVSTPTLVEVSR+LGEYGFQNALIVR+LVNELTEFAK+LVTDLTK+QTALVELLK+TVMENFVAFVDK+VPQVSTPTLVEVSR+YLYEIAR
638a	FBpp0312553|FBgn0267828|CG46149-PE|Fatp-PE FBpp0312554|FBgn0267828|CG46149-PA|Fatp-PA FBpp0312555|FBgn0267828|CG46149-PB|Fatp-PB FBpp0312556|FBgn0267828|CG46149-PF|Fatp-PF	1.0000	FBpp0312553 type=protein; loc=2L:complement(join(10516486..10516592,10512935..10513564,10512668..10512869,10511667..10512608)); ID=FBpp0312553; name=Fatp-PE; parent=FBgn0267828,FBtr0347403; dbxref=FlyBase:FBpp0312553,FlyBase_Annotation_IDs:CG46149-PE,REFSEQ:NP_001260354,GB_protein:AGB92889; MD5=0ebc3ce62b8e00b48cd668b386a42a05; length=626; release=r6.09; species=Dmel;;FBpp0312554 type=protein; lo…	33.1	19	0.25	AEYVATWLGLSK+DLTALWAYIK+DTVVYGVTIPHTEGR+EFLGYVDEK+ELDLDVFAASLAK+GENVSTSEVEAQVSNVAGYK+IGVITPLINTNLR+IYPISIIR+LVYIYTSGTTGLPK+NLNALLTTASYEKPNK+VANVLQAQGYK+VAVVSETQR+VGEFYGATEGNANIMNHDNTVGAIGFVSR+YELLTPQVYDQVQR+YNATIGQYIGEMAR
598c	FBpp0289838|FBgn0003890|CG4869-PB|betaTub97EF-PB FBpp0306927|FBgn0003890|CG4869-PC|betaTub97EF-PC	1.0000	FBpp0289838 type=protein; loc=3R:complement(join(27988099..27988155,27974108..27974342,27972921..27973150,27969660..27969827,27968927..27969191,27967269..27967591,27967106..27967201)); ID=FBpp0289838; name=betaTub97EF-PB; parent=FBgn0003890,FBtr0300611; dbxref=REFSEQ:NP_001163753,GB_protein:ACZ95047,FlyBase:FBpp0289838,FlyBase_Annotation_IDs:CG4869-PB,FlyMine:FBpp0289838,modMine:FBpp0289838; MD5=…	16.6	19	0.10	AVLIDLEPGTMDSVR+FPGQLNADLR+ISEQFTAMFR+LAVNMVPFPR+MSATFIGNSTAIQEIFK+NSSYFVEWIPNNVK
573a	FBpp0080593|FBgn0041184|CG15154-PA|Socs36E-PA FBpp0302959|FBgn0041184|CG15154-PC|Socs36E-PC	1.0000	FBpp0080593 type=protein; loc=2L:complement(join(18141744..18142527,18140443..18141250,18139845..18140154)); ID=FBpp0080593; name=Socs36E-PA; parent=FBgn0041184,FBtr0081040; dbxref=FlyBase:FBpp0080593,FlyBase_Annotation_IDs:CG15154-PA,GB_protein:AAF53652.2,REFSEQ:NP_724096,GB_protein:AAF53652,FlyMine:FBpp0080593,modMine:FBpp0080593; MD5=0a4b0fcf2c016c20940e0fb92273df42; length=633; release=r6.09;…	24.2	19	0.26	ALSMGAATSSASGSASTSVSTSTSSK+ATIVSNTSYDGINQMELPGR+DAAAVVAMVPR+DMLPSSSSSVSNK+ITSPGFVVESPNGGR+MENGNPVAAGQVESFAEVVEQEEEQQR+QTFSLQQLSR+STPPTLGTSSGGSQR+VKPIDQNTPMPYYGNV
31	FBpp0071050|FBgn0004403|CG1524-PB|RpS14a-PB FBpp0071051|FBgn0004403|CG1524-PA|RpS14a-PA FBpp0071052|FBgn0004404|CG1527-PA|RpS14b-PA FBpp0311458|FBgn0004404|CG1527-PB|RpS14b-PB	1.0000	FBpp0071050 type=protein; loc=X:join(7934034..7934270,7934330..7934548); ID=FBpp0071050; name=RpS14a-PB; parent=FBgn0004403,FBtr0071094; dbxref=FlyBase:FBpp0071050,FlyBase_Annotation_IDs:CG1524-PB,GB_protein:AAF46297.1,REFSEQ:NP_524884,GB_protein:AAF46297; MD5=67c629577ede1be33d27f3af361fb96a; length=151; release=r6.09; species=Dmel;;FBpp0071051 type=protein; loc=X:join(7934034..7934270,7934330..…	46.4	19	0.26	ADRDEASPYAAMLAAQDVAEK+DEASPYAAMLAAQDVAEK+EEVQVQLGPQVR+IEDVTPIPSDSTR+TLGITALHIK+TPGPGAQSALR+VQKEEVQVQLGPQVR
593a	FBpp0085056|FBgn0028646|CG2139-PA|aralar1-PA FBpp0085057|FBgn0028646|CG2139-PD|aralar1-PD FBpp0303322|FBgn0028646|CG2139-PF|aralar1-PF	1.0000	FBpp0085056 type=protein; loc=3R:complement(join(30450229..30450255,30449807..30449959,30449046..30449208,30448896..30448987,30448635..30448829,30448346..30448569,30447412..30447578,30447230..30447348,30446564..30447173,30446205..30446503)); ID=FBpp0085056; name=aralar1-PA; parent=FBgn0028646,FBtr0085694; dbxref=FlyBase:FBpp0085056,FlyBase_Annotation_IDs:CG2139-PA,GB_protein:AAF57049.1,REFSEQ:NP_…	28.6	18	0.26	AAVPLLAGVESK+DNLVSVTEGHK+ELGLFGLYK+FLGLFSESAFNDESVR+GLLPQLMGVAPEK+GNGTVSYADFADVVQK+IDYSDLSNIAPEHYTK+IPFSLDGPFIK+LFYVDFGGTQPK+LLANIADTSK+LTVNDLVR+SAFIQVLESSYR+SGQTTYTGVWDATK+SLPNSPSLLK+SSPQFGVTLVTYELLQR+TAFQLFDR
484	FBpp0111584|FBgn0085436|CG34407-PC|Not1-PC FBpp0111585|FBgn0085436|CG34407-PD|Not1-PD FBpp0111586|FBgn0085436|CG34407-PE|Not1-PE FBpp0291332|FBgn0085436|CG34407-PF|Not1-PF FBpp0293496|FBgn0085436|CG34407-PG|Not1-PG FBpp0308486|FBgn0085436|CG34407-PH|Not1-PH	1.0000	FBpp0111584 type=protein; loc=2R:complement(join(9578185..9578289,9576178..9576384,9575588..9576115,9575070..9575532,9573787..9575007,9572918..9573700,9570214..9572783,9568985..9570156,9568563..9568922,9567978..9568086)); ID=FBpp0111584; name=Not1-PC; parent=FBgn0085436,FBtr0112672; dbxref=FlyBase:FBpp0111584,FlyBase_Annotation_IDs:CG34407-PC,REFSEQ:NP_001097242,GB_protein:ABV53739,FlyMine:FBpp01…	8.7	18	0.25	ALSALLNAR+AQQQQQPGLVPPPPPTILR+EVVPQLNWK+FVDAQILTYQQER+GQQELLFVVPFVAK+ILDLAQDLK+ILGLLNNSFGAPNTER+LIGLSNTIPSAISSGPGTEPIYR+LPDPFTPNLK+LYYFGVTALDR+MFAEPSLPINQAK+QLEPVASAPALPR+SIANATNIDTLLVANQEEK+VLSSYIMNIQPANFK
365	FBpp0084761|FBgn0029176|CG11901-PB|Ef1gamma-PB FBpp0084762|FBgn0029176|CG11901-PA|Ef1gamma-PA FBpp0291632|FBgn0029176|CG11901-PC|Ef1gamma-PC	1.0000	FBpp0084761 type=protein; loc=3R:join(29220297..29220308,29220430..29220579,29220643..29221776); ID=FBpp0084761; name=Ef1gamma-PB; parent=FBgn0029176,FBtr0085392; dbxref=FlyBase:FBpp0084761,FlyBase_Annotation_IDs:CG11901-PB,GB_protein:AAN14165.1,REFSEQ:NP_733280,GB_protein:AAN14165,FlyMine:FBpp0084761,modMine:FBpp0084761; MD5=7a3335c94c68f5c5ed188081c655b1c3; length=431; release=r6.09; species=Dm…	31.1	18	0.25	AAEPAEELDAADEALAAEPK+ALIAAQYSGAQVK+DPFDALPK+FDAENYSIWFGEYK+GTFNFDDFK+GTFNFDDFKR+GTLYTYPENFR+KAAEPAEELDAADEALAAEPK+LQDATFLAGER+LVTQYFSWSGTDK+LVTQYFSWSGTDKDGR+QEAEAVLQQLNQK+SIPYFFDK+WFVTILNQK
25	FBpp0070765|FBgn0028474|CG4119-PA|CG4119-PA FBpp0309405|FBgn0028474|CG4119-PB|CG4119-PB	1.0000	FBpp0070765 type=protein; loc=X:join(5666406..5666468,5666557..5666798,5667210..5668332,5668398..5669226,5669302..5669945,5670051..5670146); ID=FBpp0070765; name=CG4119-PA; parent=FBgn0028474,FBtr0070799; dbxref=FlyBase:FBpp0070765,FlyBase_Annotation_IDs:CG4119-PA,GB_protein:AAF46056.1,REFSEQ:NP_572242,GB_protein:AAF46056,FlyMine:FBpp0070765,modMine:FBpp0070765; MD5=30e60862de8db5011e39681c9cc99c…	24.2	18	0.24	ASMADTASNASGVYAK+ESSSAAIEITQK+FFSGEYENPSLEFEK+IAQAFGGGSSGSGSGSGSGSNASGGK+IEATGVFVNDDDNDENINPK+ILINVNQEPPAAATSSVHQR+KIEATGVFVNDDDNDENINPK+KIRPWINK+LLIYELDAK+LTDWEVR+NEAAASAGSSADAAAANIK+NLISSEIGK+NNNNDQSLSNSLSR+NSATISSQPTVYQRPPEPQPQFR+QSSAVSAATAAAAAVSQK+SQQLDSYDPDMAGTNDDDSISNDDR
190	FBpp0077720|FBgn0031256|CG4164-PA|CG4164-PA	1.0000	FBpp0077720 type=protein; loc=2L:join(453262..454270,454330..454385); ID=FBpp0077720; name=CG4164-PA; parent=FBgn0031256,FBtr0078060; dbxref=FlyBase:FBpp0077720,FlyBase_Annotation_IDs:CG4164-PA,GB_protein:AAF51493.1,REFSEQ:NP_608525,GB_protein:AAF51493,FlyMine:FBpp0077720,modMine:FBpp0077720; MD5=76f6f7bc06412e4896f330dacff740ad; length=354; release=r6.09; species=Dmel;	19.5	18	0.24	FQDLGAAYEVLSNPDK+FQDLGAAYEVLSNPDKR+FVAEGEPHIDGEPGDLIVR+ILDQSSINR+TLEIEVEQGMVDGQETR+VTWPGAR
108	FBpp0074431|FBgn0030959|CG6961-PA|CG6961-PA FBpp0074432|FBgn0030956|CG18259-PA|CG18259-PA	1.0000	FBpp0074431 type=protein; loc=X:complement(join(18787981..18788060,18787398..18787918,18786599..18787340,18786461..18786542)); ID=FBpp0074431; name=CG6961-PA; parent=FBgn0030959,FBtr0074660; dbxref=FlyBase:FBpp0074431,FlyBase_Annotation_IDs:CG6961-PA,GB_protein:AAF48885.2,REFSEQ:NP_573325,GB_protein:AAF48885,FlyMine:FBpp0074431,modMine:FBpp0074431; MD5=6dc38ff6a12c5513175baba7ab19ef89; length=474…	33.1	18	0.26	ELFSDIGPVYDAR+GDDVEMSMAPLNNK+IDNNAFSIYEAAR+LLVSNLHTNVTTADIR+LSMSNHADGTIQAK+SAGPILIDDEEESFEPSHR+TVTTNSSGVEVDIDALHSVLFR+WDSDDGVVELGNHMLSGLR+YIDLDNMQDLEDEEISR+YSIGGLDLNR
106	FBpp0074348|FBgn0008635|CG6223-PA|betaCOP-PA	1.0000	FBpp0074348 type=protein; loc=X:complement(join(18383463..18385093,18382603..18383258,18382382..18382543,18382040..18382313,18381864..18381969,18381708..18381773)); ID=FBpp0074348; name=betaCOP-PA; parent=FBgn0008635,FBtr0074576; dbxref=FlyBase:FBpp0074348,FlyBase_Annotation_IDs:CG6223-PA,GB_protein:AAF48830.2,REFSEQ:NP_523400,GB_protein:AAF48830,FlyMine:FBpp0074348,modMine:FBpp0074348; MD5=33a7d…	18.6	18	0.24	ALIIEHLIEAFPQIK+DNQLGENVFESSLNQALAGSK+EPELLEPLMPAIR+FVLPVQNHTIK+LKEPELLEPLMPAIR+SIFGENALANLSIEKPVDDPDSK+SQGMALSLGDK+VLAAPDIEVR+VMQDLVMDVLR+VTSDGTYATQSAYSLAPVAK+VTVNTSFTDLHEYLK+YAELETEAR+YESAGTLITLSLAPTAIK
635a	FBpp0307483|FBgn0265003|CG44154-PD|koi-PD FBpp0307485|FBgn0265003|CG44154-PF|koi-PF	1.0000	FBpp0307483 type=protein; loc=2R:join(6811929..6812083,6812781..6813116,6813173..6813753,6814037..6814314); ID=FBpp0307483; name=koi-PD; parent=FBgn0265003,FBtr0335515; dbxref=REFSEQ:NP_724502,GB_protein:AAG22207,FlyBase:FBpp0307483,FlyBase_Annotation_IDs:CG44154-PD; MD5=17b1d6f3353b9e2f4bc11187e0caa5de; length=449; release=r6.09; species=Dmel;;FBpp0307485 type=protein; loc=2R:join(6811929..68120…	32.1	17	0.22	AFAQLTSDYSSDDMTPDAK+DYLNQEQFESLR+QLAPGIVAMPNMSR+QNSITATVTSILTK+SLSEYTFTLPELPK+SQLETTQNTLNSAQEK+VNYMVQQNPAQEEFIR+VTNLSATETTAYQNYHAK+YTQQVNYDSADELDATFGQQK
565b	FBpp0081374|FBgn0263231|CG9748-PA|bel-PA FBpp0306433|FBgn0263231|CG9748-PB|bel-PB	1.0000	FBpp0081374 type=protein; loc=3R:complement(join(8659963..8660007,8658015..8658387,8655987..8657843,8655785..8655906)); ID=FBpp0081374; name=bel-PA; parent=FBgn0263231,FBtr0081888; dbxref=FlyBase:FBpp0081374,FlyBase_Annotation_IDs:CG9748-PA,GB_protein:AAF54262.1,REFSEQ:NP_536783,GB_protein:AAF54262,FlyMine:FBpp0081374,modMine:FBpp0081374; MD5=7a5214f0ded2bee922609d09b676d354; length=798; release=…	14.9	17	0.20	ELATQIFEEAK+FLVIDEADR+IVEQLNMPPTGQR+MGNLGVATSFFNEK+MLDMGFEPQIR+QYPLGLVLAPTR+SYLLDLLSSIR+TSTNSVTGGVYVPPHLR+VGLENIR+WQEPERPAGFDGSEGGQSAGGNR
543a	FBpp0074440|FBgn0030993|CG7635-PA|Mec2-PA	1.0000	FBpp0074440 type=protein; loc=X:join(19188115..19188283,19189034..19189547,19189640..19189805,19189885..19190088); ID=FBpp0074440; name=Mec2-PA; parent=FBgn0030993,FBtr0074669; dbxref=FlyBase:FBpp0074440,FlyBase_Annotation_IDs:CG7635-PA,GB_protein:AAF48928.1,REFSEQ:NP_573357,GB_protein:AAF48928,FlyMine:FBpp0074440,modMine:FBpp0074440; MD5=5a50802e7ff7c0ced8ce37ecf434af6c; length=350; release=r6.0…	37.4	17	0.23	AMAAEAEAAR+DVSLPVSMQR+EASDVISASPSALQLR+LLAATTLR+NLSELLTER+NSGPASSTAYMVNMGAAGMAPEPALR+SDNIVLDALDAWPK+TVTFNVPQQEMLTK+YAHLMGPPPELK+YLQTLSSISAEK
36	FBpp0071261|FBgn0040236|CG12132-PA|c11.1-PA FBpp0310025|FBgn0040236|CG12132-PB|c11.1-PB	1.0000	FBpp0071261 type=protein; loc=X:complement(join(9282793..9282949,9281451..9281628,9278956..9281387,9278252..9278897,9277715..9278189,9277449..9277652,9276494..9277384,9276329..9276431,9276125..9276267)); ID=FBpp0071261; name=c11.1-PA; parent=FBgn0040236,FBtr0071326; dbxref=FlyBase:FBpp0071261,FlyBase_Annotation_IDs:CG12132-PA,GB_protein:AAF46485.2,REFSEQ:NP_652606,GB_protein:AAF46485,FlyMine:FBpp…	9.6	17	0.24	DPEQSSTIGASVVLK+FSEALLEESGK+GLSIQGMGYVGQLGEK+IPDLLLQINR+LGTDFIR+LIDLALQELTK+LTELAQVGGR+LTELAQVGGRK+QVSVEILQK+SPHIEYDIAGDDAATEQATPESMGAAGEDR+VAAVGIFSR+VVEMAEQQLGEER+VVGAETPLPPAANQK+YSETAIGALLK
120	FBpp0074825|FBgn0000261|CG6871-PA|Cat-PA	1.0000	FBpp0074825 type=protein; loc=3L:join(18822786..18822842,18826338..18827258,18827356..18827898); ID=FBpp0074825; name=Cat-PA; parent=FBgn0000261,FBtr0075058; dbxref=FlyBase_Annotation_IDs:CG6871-PA,FlyBase:FBpp0074825,GB_protein:AAF49228.1,REFSEQ:NP_536731,GB_protein:AAF49228,FlyMine:FBpp0074825,modMine:FBpp0074825; MD5=51c180f836ffa8819f760a2c7e45d62a; length=506; release=r6.09; species=Dmel;	31.2	17	0.22	DAASNQLIDYK+DPILFPSFIHTQK+EYPLIPVGK+FSTVGGESGSADTAR+LVQNIAGHLSNASQFLQER+MLTEELNLAK+NFTQVHADFGR+NSQTVSPGAITTGNGAPIGIK+NYFAEVEQIAFSPAHLVPGVEPSPDK+TADQLASTDPDYSIR+YNPFDVTK
572a	FBpp0080040|FBgn0051729|CG31729-PB|CG31729-PB	1.0000	FBpp0080040 type=protein; loc=2L:join(13290687..13291291,13297619..13298456,13298559..13299333,13299395..13300739,13300801..13300874,13300932..13301065); ID=FBpp0080040; name=CG31729-PB; parent=FBgn0051729,FBtr0080461; dbxref=FlyBase:FBpp0080040,FlyBase_Annotation_IDs:CG31729-PB,GB_protein:AAF53278.2,REFSEQ:NP_609634,GB_protein:AAF53278,FlyMine:FBpp0080040,modMine:FBpp0080040; MD5=65a42fe86caafba…	12.7	16	0.20	AQVVALIQK+ISYVLTDK+LAQLTHTSSGVAGAGSIGGGGGGSGSATGIK+LAVPYTQK+LSSTNISGYEMVPSSK+QNNNNIR+STTIPEELGR+SVINIEAPGSTDTEHQYQAASPDEIALVK+TDAHQELNSFR+TGTLTQNEMVFK+VAAVTESLER+VPADLILLR
551a	FBpp0075461|FBgn0026409|CG4994-PA|Mpcp-PA FBpp0075462|FBgn0026409|CG4994-PB|Mpcp-PB FBpp0300819|FBgn0026409|CG4994-PC|Mpcp-PC	1.0000	FBpp0075461 type=protein; loc=3L:join(14538032..14538421,14538729..14539069,14539553..14539892); ID=FBpp0075461; name=Mpcp-PA; parent=FBgn0026409,FBtr0075718; dbxref=FlyBase:FBpp0075461,FlyBase_Annotation_IDs:CG4994-PA,GB_protein:AAF49735.1,REFSEQ:NP_524069,GB_protein:AAF49735,FlyMine:FBpp0075461,modMine:FBpp0075461; MD5=17060b81e1ff01c85af78f788bbdb307; length=356; release=r6.09; species=Dmel;;F…	25.3	16	0.22	FGLYELFK+GLVPLWMR+IQTIPGYANNFR+SLGFSGMWNGLTPR+TVELLYK+VALGIPRPPPPEMPASLK+VTVAEEGAR+YAEIIGEENAYLYR
525a	FBpp0072539|FBgn0024277|CG18214-PA|trio-PA FBpp0072540|FBgn0024277|CG18214-PC|trio-PC	1.0000	FBpp0072539 type=protein; loc=3L:complement(join(1033650..1033828,1029080..1029623,1026406..1028511,1024466..1026346,1024204..1024407,1009445..1009739,1009322..1009379,1003728..1003821,1003396..1003653,999617..999682,999447..999542,999260..999375,999079..999195,998824..999013,998351..998731,998085..998291)); ID=FBpp0072539; name=trio-PA; parent=FBgn0024277,FBtr0072644; dbxref=FlyBase:FBpp0072539,…	7.6	16	0.22	ADALINANHYDPLSIDEISDDVTK+DLLTLLQER+EVPMLQEAYQQMK+FETTTVSIESLNK+IEYLLDFLR+LDLSNLIIKPVQR+LLAAADELAR+LLTQENQVLDYWTLR+LSQENLEGIER+MDGNPLSEIEEIVK+SPADLGPLIK+TVNDMMVVLR+VYQTSHDNFENVAQNTYSNAQK
418	FBpp0086694|FBgn0001220|CG8542-PA|Hsc70-5-PA FBpp0308990|FBgn0001220|CG8542-PB|Hsc70-5-PB	1.0000	FBpp0086694 type=protein; loc=2R:complement(join(14255834..14255923,14255669..14255715,14254829..14255407,14253553..14254657,14253352..14253492,14253190..14253288)); ID=FBpp0086694; name=Hsc70-5-PA; parent=FBgn0001220,FBtr0087568; dbxref=FlyBase:FBpp0086694,FlyBase_Annotation_IDs:CG8542-PA,GB_protein:AAF58270.1,REFSEQ:NP_523741,GB_protein:AAF58270,FlyMine:FBpp0086694,modMine:FBpp0086694; MD5=453b…	20.4	16	0.20	DAGQIAGLNVLR+DEIENMIK+ELIEIVNQGESIVHDTETK+EQQIVIQSSGGLSK+ETAEAYLNTPVK+LESLVGDLIK+LFELAYK+SQVFSTASDGQTQVEIK+VINEPTAAALAYGMDK+VQSTVQELFGR+VYSPSQIGAFILMK
90	FBpp0073679|FBgn0030504|CG2691-PA|CG2691-PA FBpp0309168|FBgn0030504|CG2691-PB|CG2691-PB	1.0000	FBpp0073679 type=protein; loc=X:complement(join(13624164..13624305,13623547..13624106,13622560..13623470,13621619..13622500,13621419..13621553,13620924..13621356,13620593..13620855,13620344..13620534,13619738..13620272,13619563..13619665)); ID=FBpp0073679; name=CG2691-PA; parent=FBgn0030504,FBtr0073848; dbxref=FlyBase:FBpp0073679,FlyBase_Annotation_IDs:CG2691-PA,GB_protein:AAF48296.2,REFSEQ:NP_57…	12.1	15	0.21	ALGPELVLTAIPLADGK+EDPDEIVDLADLK+EGANGASLQFFK+HEQSQAFNAETTTVNDVAGSLR+LDDDDDGMSGSGTAPTGTAPTGTIK+LDPYAYIPLTR+LFNIYTQKPNGTYEADQR+SIGNVLTSGSAQTATPAQSQK+SWLLPLLR+TYELLRELMTSELPSCQKFTR
540a	FBpp0074017|FBgn0004432|CG9916-PA|Cyp1-PA	1.0000	FBpp0074017 type=protein; loc=X:complement(join(16320079..16320336,16318182..16318607)); ID=FBpp0074017; name=Cyp1-PA; parent=FBgn0004432,FBtr0074238; dbxref=GB_protein:AAF48589.1,FlyBase:FBpp0074017,FlyBase_Annotation_IDs:CG9916-PA,GB_protein:AAF48589.2,REFSEQ:NP_523366,GB_protein:AAF48589,FlyMine:FBpp0074017,modMine:FBpp0074017; MD5=57b8ab74b3c125f25f28fc1df27fe914; length=227; release=r6.09; s…	24.2	15	0.21	FPDENFELK+HVVFGEVVEGLDVVK+KIIVANSGSL+TAWLDNK+VFFDMTADNEPLGR
504	FBpp0292958|FBgn0033889|CG6701-PB|CG6701-PB FBpp0292959|FBgn0033889|CG6701-PC|CG6701-PC FBpp0292960|FBgn0033889|CG6701-PD|CG6701-PD FBpp0308979|FBgn0033889|CG6701-PE|CG6701-PE	1.0000	FBpp0292958 type=protein; loc=2R:complement(join(13979184..13979340,13978942..13979117,13977645..13977849,13977376..13977580,13975434..13977304,13975269..13975374,13974927..13975203,13974591..13974837,13973653..13974410)); ID=FBpp0292958; name=CG6701-PB; parent=FBgn0033889,FBtr0303989; dbxref=FlyBase:FBpp0292958,FlyBase_Annotation_IDs:CG6701-PB,REFSEQ:NP_001188923,GB_protein:AAF58307; MD5=d22394d…	12.7	15	0.20	APYIVFGPPGTGK+ASFNINPYR+DFDSILR+EIDVVMDYVK+EITQENLTGTLR+ELMGSFLLEMAR+GIASTTDVPGGAPAEGNKPIIEEYK+ILFPGEIPNTPLASGVLQLNNK+LDTDVKPTLLK+LISTNPEQMQAVR+SELETIFDELPK+SSAYNHIPSGNFR+TLLQVEDIER
497	FBpp0290447|FBgn0031985|CG8683-PB|mon2-PB FBpp0308731|FBgn0031985|CG8683-PC|mon2-PC	1.0000	FBpp0290447 type=protein; loc=2L:complement(join(8123692..8123814,8123304..8123435,8122709..8123245,8121961..8122532,8121473..8121903,8120694..8121409,8120245..8120583,8119504..8120157,8119220..8119407,8118904..8119066,8117927..8118849,8117779..8117861,8117520..8117713)); ID=FBpp0290447; name=mon2-PB; parent=FBgn0031985,FBtr0301229; dbxref=REFSEQ:NP_001033884,GB_protein:AAF52603,FlyBase:FBpp02904…	8.8	15	0.21	EALLQYTDLLQAPR+ELLQMLGDFER+EPSLFAVAK+EWGVEAITYLVK+FVEALQADFK+GAYLPLVATYAPGVSK+LLETGLVNMPR+LMSTQLQDVSILPDFPGTVK+NGEVSLAALK+NPTIVNTAGATIR+QLVSLVFER+SLQEIMYHNTAER
463	FBpp0088498|FBgn0002174|CG5504-PA|l(2)tid-PA FBpp0088954|FBgn0002174|CG5504-PC|l(2)tid-PC FBpp0088955|FBgn0002174|CG5504-PB|l(2)tid-PB FBpp0297363|FBgn0002174|CG5504-PD|l(2)tid-PD FBpp0311249|FBgn0002174|CG5504-PE|l(2)tid-PE	1.0000	FBpp0088498 type=protein; loc=2R:join(23707154..23708487,23708635..23708644); ID=FBpp0088498; name=l(2)tid-PA; parent=FBgn0002174,FBtr0089503; dbxref=GB_protein:AAF47051.2,FlyBase:FBpp0088498,FlyBase_Annotation_IDs:CG5504-PA,GB_protein:AAF47051.3,REFSEQ:NP_524932,GB_protein:AAF47051,FlyMine:FBpp0088498,modMine:FBpp0088498; MD5=96c508a5694b0b38ecdb19078f43de7d; length=447; release=r6.09; species=D…	29.4	15	0.20	DYYATLGVAK+ELFVTFR+EYDTYGQTAENIGR+FQEVSEAYEVLSDEQK+IFGEGNFR+KFQEVSEAYEVLSDEQK+KVTVPVPAGIENGQTVR+QGGGFPGGGAGGFGPEGFSQSWQFR+RCLAAAAFSTPR+SSIDPEELFR+TNSFDDFADSK+VTVPVPAGIENGQTVR
403	FBpp0085915|FBgn0265297|CG5119-PC|pAbp-PC FBpp0085917|FBgn0265297|CG5119-PA|pAbp-PA FBpp0085919|FBgn0265297|CG5119-PB|pAbp-PB	1.0000	FBpp0085915 type=protein; loc=2R:join(18141507..18141672,18143413..18144897,18144967..18145220); ID=FBpp0085915; name=pAbp-PC; parent=FBgn0265297,FBtr0086736; dbxref=GB_protein:AAF57746.1,FlyBase:FBpp0085915,FlyBase_Annotation_IDs:CG5119-PC,REFSEQ:NP_725750,GB_protein:AAF57746; MD5=6bee88b82e3f7d3c442e363e78d07870; length=634; release=r6.09; species=Dmel;;FBpp0085917 type=protein; loc=2R:join(181…	22.2	15	0.22	AITGQQTAAPNMQIPGAQIAGGAQQR+ALDTMNFDLVR+FFGSQVATQMR+GYGFVHFETEEAANTSIDK+IAFSPYGNITSAK+LFTNVYVK+MQQLGQIYQPNAASGFFVPTLPSNQR+NFTEDFDDEK+SLGYAYVNFQQPADAER
360	FBpp0084623|FBgn0039562|CG5520-PA|Gp93-PA	1.0000	FBpp0084623 type=protein; loc=3R:join(27948862..27948901,27948984..27949073,27949171..27949253,27949342..27950594,27950928..27951825); ID=FBpp0084623; name=Gp93-PA; parent=FBgn0039562,FBtr0085254; dbxref=FlyBase:FBpp0084623,FlyBase_Annotation_IDs:CG5520-PA,GB_protein:AAF56765.1,REFSEQ:NP_651601,GB_protein:AAF56765,FlyMine:FBpp0084623,modMine:FBpp0084623; MD5=abbe18951e5d4fc65b176fc302188ce1; leng…	20.1	15	0.19	EEAQDFLEEDTVR+EEEAIQLDGLNVAQLK+EGFQLNESEK+ELETNPELHIR+ELISNASDAIDK+FTFQTEVNR+GSVISLYLK+GVVDSDDLPLNVSR+LIINSLYR+QEHIYYIAGANR+QYIWESDANSFSITEDPR+TVEEEVPVEEEAKPEK+YSQFINFPIR
259	FBpp0080003|FBgn0021796|CG5092-PA|Tor-PA FBpp0307598|FBgn0021796|CG5092-PB|Tor-PB	1.0000	FBpp0080003 type=protein; loc=2L:join(13004786..13005011,13005067..13005287,13005431..13005997,13006353..13007086,13007146..13009087,13009136..13011691,13011766..13012932); ID=FBpp0080003; name=Tor-PA; parent=FBgn0021796,FBtr0080422; dbxref=GB_protein:AAF53237.1,FlyBase:FBpp0080003,FlyBase_Annotation_IDs:CG5092-PA,REFSEQ:NP_524891,GB_protein:AAF53237,FlyMine:FBpp0080003,modMine:FBpp0080003; MD5=9…	7.3	15	0.20	AALIVTAQR+DLELAVPGSYNPGQELIR+DLLDTELTSMAGESYER+ELAMVTIGR+IVDPEYEELLSK+LAVQSSESMENSK+LISSYMNPILK+QLPQLTSLELPYVSPK+SLAVMSMVGYILGLGDR+SPYVQQALLQILPR+TLSDTVSHVIER+TLVMLLGTDPK+TTMIELITDLK+YLVFVPMVQR
98	FBpp0074059|FBgn0061200|CG4453-PA|Nup153-PA FBpp0288862|FBgn0061200|CG4453-PC|Nup153-PC FBpp0309144|FBgn0061200|CG4453-PD|Nup153-PD	1.0000	FBpp0074059 type=protein; loc=X:join(16600155..16600313,16600380..16600895,16600954..16601198,16601376..16605786,16605850..16606008,16607933..16608000,16609005..16609098); ID=FBpp0074059; name=Nup153-PA; parent=FBgn0061200,FBtr0074284; dbxref=FlyBase:FBpp0074059,FlyBase_Annotation_IDs:CG4453-PA,GB_protein:AAF48628.3,GB_protein:AAF48628,REFSEQ:NP_573136,GB_protein:AAF48628,FlyMine:FBpp0074059,modM…	12.0	14	0.19	APTLGFGVSSSTVTTTTTSTK+EPAYNFFTGNEAAEGSTGDLPHSIR+EVVKPSVETTTTPAPTSAQFSFGFGQSNQGK+FNASIYGSTSALSDSR+IMLAEVDADAADDLDDGSDAK+LELETPVNLPNMR+LLSGSASNSGSASASSSPFYQGR+LLVPTMQQLLER+LPLLSSTPAAPLAAATSSSSSQMYK+SLNIPFGGSSTATSYNNSLSSLPNHK+YTFSAPAPLDDLR
86	FBpp0073513|FBgn0015024|CG2028-PB|CkIalpha-PB FBpp0073515|FBgn0015024|CG2028-PA|CkIalpha-PA FBpp0289609|FBgn0015024|CG2028-PD|CkIalpha-PD FBpp0309354|FBgn0015024|CG2028-PE|CkIalpha-PE FBpp0311372|FBgn0015024|CG2028-PF|CkIalpha-PF FBpp0311373|FBgn0015024|CG2028-PG|CkIalpha-PG	1.0000	FBpp0073513 type=protein; loc=X:join(12655238..12655316,12655378..12656152,12656334..12656493); ID=FBpp0073513; name=CkIalpha-PB; parent=FBgn0015024,FBtr0073680; dbxref=FlyBase:FBpp0073513,FlyBase_Annotation_IDs:CG2028-PB,GB_protein:AAF48193.1,REFSEQ:NP_511140,GB_protein:AAF48193; MD5=813ec1f06c30bf507c63b29c590893e9; length=337; release=r6.09; species=Dmel;;FBpp0073515 type=protein; loc=X:join(1…	26.7	14	0.18	DIKPDNFLMGIGR+ESRPEIIVGGK+FEEQPDYMYLR+GVLPWQGMK+ILSGGVGFPR+LFLIDFGLAK+TVLMLVDQMIGR+YASINAHLGIEQSR
607a	FBpp0087082|FBgn0260012|CG17509-PA|pds5-PA FBpp0297204|FBgn0260012|CG17509-PB|pds5-PB	1.0000	FBpp0087082 type=protein; loc=2R:join(12028575..12028655,12028717..12029102,12029166..12029373,12029432..12029600,12029664..12030405,12030470..12030733,12030791..12030884,12030947..12031792,12031858..12031994,12032056..12032135,12032197..12032462,12032535..12032825,12032889..12032981); ID=FBpp0087082; name=pds5-PA; parent=FBgn0260012,FBtr0087974; dbxref=FlyBase:FBpp0087082,FlyBase_Annotation_IDs:…	11.3	14	0.17	AAEYLTQFSNNLR+ELLIQEVPAQR+EPAVANFQNNDVYIPLDVYTLGAK+FILEPLMAK+GVGDQYSAEQYLQLSQLMADPVPEVR+IYDIIYELNR+LGAHVQSNLYYNTVK+LLPDPLK+LYHLLGDLDANATK+MLAAFVNQR+QILQILK
548a	FBpp0075100|FBgn0036663|CG9674-PA|CG9674-PA FBpp0075103|FBgn0036663|CG9674-PD|CG9674-PD FBpp0297083|FBgn0036663|CG9674-PF|CG9674-PF FBpp0305785|FBgn0036663|CG9674-PG|CG9674-PG	1.0000	FBpp0075100 type=protein; loc=3L:complement(join(16799484..16799792,16799045..16799172,16795251..16796337,16794499..16794665,16793274..16794437,16793076..16793206,16792649..16793007,16792441..16792586,16791581..16791690,16791391..16791524,16790999..16791330,16789459..16790943,16788662..16789320,16788410..16788543)); ID=FBpp0075100; name=CG9674-PA; parent=FBgn0036663,FBtr0075341; dbxref=FlyBase:FB…	6.3	14	0.18	DDGVIAPEVNDK+GQSLVVWAITEGR+IWLTNPILSIPDTQLLK+NANVLNTPPVDELAK+NLDAFEAFK+QSIDISEVEPASEIVK+SITTFEILPEPPQK+VGGLLQYGIPTMK+VIVQADGQLR+VNPESVELLPLEIEK
544a	FBpp0074448|FBgn0040068|CG7893-PA|Vav-PA FBpp0074449|FBgn0040068|CG7893-PB|Vav-PB FBpp0112228|FBgn0040068|CG7893-PC|Vav-PC	1.0000	FBpp0074448 type=protein; loc=X:join(19262339..19262593,19263133..19263314,19263881..19263955,19269257..19269365,19269484..19269651,19269721..19270550,19270622..19270999,19271073..19271225,19271283..19271454,19271519..19271578); ID=FBpp0074448; name=Vav-PA; parent=FBgn0040068,FBtr0074677; dbxref=FlyBase:FBpp0074448,FlyBase_Annotation_IDs:CG7893-PA,GB_protein:AAF48943.3,REFSEQ:NP_573372,GB_protein…	16.0	14	0.18	AGSNQLQLR+DILSVPMQR+EAMIDVSQYINEVK+ELIDTESNYLDVLTALK+EVIATALYDYEPK+IGDTVGYFPK+LLLDGELHIK+NDLGENFAGLNQSLQWPYK+SQTASSTSFEQR+VLITLSK+YQLLLAR
329	FBpp0083625|FBgn0038964|CG13849-PA|Nop56-PA	1.0000	FBpp0083625 type=protein; loc=3R:complement(join(22420954..22420956,22420388..22420790,22419238..22420322)); ID=FBpp0083625; name=Nop56-PA; parent=FBgn0038964,FBtr0084230; dbxref=GB_protein:AAF55992.2,FlyBase:FBpp0083625,FlyBase_Annotation_IDs:CG13849-PA,REFSEQ:NP_651040,GB_protein:AAF55992,FlyMine:FBpp0083625,modMine:FBpp0083625; MD5=7bbdbbf6ea7ecc71e53659979d1df60b; length=496; release=r6.09; s…	24.0	14	0.19	AQAIIDAAK+EAIEAAGQEAAITVQSEK+EWYSYHFPELVK+LAGFAPFK+LISHAGSLTNLAK+MNLVAPNLQSLIGDQVGAR+NLTQDQLEDLEK+SAGVAQLGLGHSYSR+YPASTVQILGAEK
246	FBpp0079628|FBgn0032258|CG7456-PA|CG7456-PA	1.0000	FBpp0079628 type=protein; loc=2L:complement(join(10488411..10488497,10487617..10488353,10487244..10487559,10487062..10487192,10486398..10487001,10486152..10486337,10485855..10486081,10485748..10485790)); ID=FBpp0079628; name=CG7456-PA; parent=FBgn0032258,FBtr0080038; dbxref=FlyBase:FBpp0079628,FlyBase_Annotation_IDs:CG7456-PA,GB_protein:AAF52963.2,REFSEQ:NP_609413,GB_protein:AAF52963,FlyMine:FBpp…	17.4	14	0.18	ADDLASVER+ALGSYLTGATSWSVR+ATVDFGMQQLR+FLAMDQQLLR+ISQIATLLNLDK+ITELSEYWNPENNK+LGGLVLDQEVR+LNDQIVNTAQLAESVSAK+LTAILENFAR+NLLMEFNK+TADDVQGSITSVSDAVK
245	FBpp0079625|FBgn0086347|CG7438-PA|Myo31DF-PA FBpp0079626|FBgn0086347|CG7438-PB|Myo31DF-PB FBpp0293078|FBgn0086347|CG7438-PC|Myo31DF-PC	1.0000	FBpp0079625 type=protein; loc=2L:complement(join(10505926..10506014,10497853..10498155,10496629..10496848,10494879..10495104,10494428..10494811,10494288..10494367,10492789..10494195,10492557..10492714,10492331..10492499)); ID=FBpp0079625; name=Myo31DF-PA; parent=FBgn0086347,FBtr0080035; dbxref=FlyBase:FBpp0079625,FlyBase_Annotation_IDs:CG7438-PA,GB_protein:AAF52966.1,REFSEQ:NP_523538,GB_protein:A…	16.4	14	0.18	ADPVGGIITNYLLEK+EAGVQDFVLLDQVSMEK+ELTSISVSPGR+IITVEAASNVEVPNFRPK+LLQVTETELSTALTK+NEMIPHIVTLLQK+QMNIYGPETIR+SMADLVVTLLK+SYVQELANR+VTDDTLLGAMDK+YIAAVTNAQGQNEIER+YLGLLENLR+YMDIEFDYK
158	FBpp0076708|FBgn0024921|CG7398-PA|Trn-PA FBpp0076709|FBgn0024921|CG7398-PB|Trn-PB FBpp0076710|FBgn0024921|CG7398-PC|Trn-PC FBpp0305273|FBgn0024921|CG7398-PD|Trn-PD	1.0000	FBpp0076708 type=protein; loc=3L:join(6194052..6194150,6194218..6194889,6194973..6196085,6196143..6196313,6196383..6196554,6196616..6196711,6197037..6197112,6197383..6197557,6197614..6197721); ID=FBpp0076708; name=Trn-PA; parent=FBgn0024921,FBtr0077000; dbxref=FlyBase:FBpp0076708,FlyBase_Annotation_IDs:CG7398-PA,GB_protein:AAF50674.1,REFSEQ:NP_477368,GB_protein:AAF50674,FlyMine:FBpp0076708,modMin…	12.1	14	0.17	DVLAPYLAQLAPVLVR+ESQSPDTATQMAVQMK+ETLFHQEWVIK+FVEQFPPTLAER+GNVEEDDMVPDR+QSSFALLGDLTK+SLSGLILK+TLLENTAITIGR+TQVGEENWR
93	FBpp0073766|FBgn0264078|CG32593-PA|Flo2-PA FBpp0073767|FBgn0264078|CG32593-PB|Flo2-PB FBpp0073768|FBgn0264078|CG32593-PE|Flo2-PE FBpp0073769|FBgn0264078|CG32593-PF|Flo2-PF FBpp0073771|FBgn0264078|CG32593-PD|Flo2-PD FBpp0289663|FBgn0264078|CG32593-PG|Flo2-PG FBpp0289664|FBgn0264078|CG32593-PH|Flo2-PH FBpp0303247|FBgn0264078|CG32593-PI|Flo2-PI FBpp0303248|FBgn0264078|CG32593-PJ|Flo2-PJ FBpp0303249|…	1.0000	FBpp0073766 type=protein; loc=X:join(14840971..14841019,14924226..14924413,14925646..14925684,14926766..14926874,14930747..14931314,14931802..14931985,14932048..14932227); ID=FBpp0073766; name=Flo2-PA; parent=FBgn0264078,FBtr0073949; dbxref=FlyBase:FBpp0073766,FlyBase_Annotation_IDs:CG32593-PA,GB_protein:AAF48407.2,REFSEQ:NP_727797,GB_protein:AAF48407,FlyMine:FBpp0073766,modMine:FBpp0073766; MD5=…	43.1	13	0.16	AESQLAYELQAAK+ANFDQEINTAK+DVYDDVQYLASLGK+IAAEVAAPLAK+IGSAEAHAIELVGK+LPAEAEAFR+LVAQLPPSINALTGVDLSK+QIEIESQEVQR+TDEIVLIGGNDNITNDVTR
417	FBpp0086555|FBgn0033989|CG7639-PB|CG7639-PB	1.0000	FBpp0086555 type=protein; loc=2R:complement(join(14988935..14989443,14988762..14988873,14988143..14988701,14987932..14988083)); ID=FBpp0086555; name=CG7639-PB; parent=FBgn0033989,FBtr0087424; dbxref=FlyBase:FBpp0086555,FlyBase_Annotation_IDs:CG7639-PB,GB_protein:AAS64850.1,REFSEQ:NP_995838,GB_protein:AAS64850,FlyMine:FBpp0086555,modMine:FBpp0086555; MD5=09830501469b18c05dedb677473b4fb6; length=44…	24.2	13	0.18	ASNFQDLMLEAMSTK+GADASPQGYEVTFK+GENISLQGSYSSTR+MMGSAGTEIGQNEGSLR+SAFGMGLAVK+SYLHELGIFK+TELTIPNILGR+VNVSGLLR+YSVVYDNR
416	FBpp0086484|FBgn0024754|CG8200-PA|Flo1-PA FBpp0086485|FBgn0024754|CG8200-PB|Flo1-PB	1.0000	FBpp0086484 type=protein; loc=2R:complement(join(15569119..15569170,15568751..15568826,15568152..15568506,15567243..15567713,15567029..15567172,15566803..15566967,15566574..15566591)); ID=FBpp0086484; name=Flo1-PA; parent=FBgn0024754,FBtr0087351; dbxref=FlyBase:FBpp0086484,FlyBase_Annotation_IDs:CG8200-PA,GB_protein:AAF58120.1,REFSEQ:NP_477358,GB_protein:AAF58120,FlyMine:FBpp0086484,modMine:FBpp0…	28.4	13	0.19	AAYDVEVQTK+AFVWPVGQQVQR+EAAMVEMLLDTLPK+GEAEAFAIAAK+ITMVSSGTGDIGAAK+LTGEVLSIVNK+NITGVDIAR+TQEIAVQEQEIMR+VAAEVAAPLSQAK+VVMEAEAEAESIR
316	FBpp0082608|FBgn0267408|CG18522-PA|AOX1-PA	1.0000	FBpp0082608 type=protein; loc=3R:complement(join(15537036..15537075,15535628..15536556,15535285..15535518,15533247..15535062,15532568..15533188,15532326..15532507)); ID=FBpp0082608; name=AOX1-PA; parent=FBgn0267408,FBtr0083154; dbxref=FlyBase:FBpp0082608,FlyBase_Annotation_IDs:CG18522-PA,GB_protein:AAF55207.1,REFSEQ:NP_650475,GB_protein:AAF55207,FlyMine:FBpp0082608,modMine:FBpp0082608; MD5=6d0dfa…	11.8	13	0.18	AFGQLSTLLQPDAVLPDASPVYR+AFIDVSGLAELK+FAFDSYK+FVQSLESIMTSLGK+FYEDAGYLANESPIGHTVLLSK+FYGQPVGIILANSNSLANR+ISQVAAHTLGIPMEQVR+QQTVSLASYLGSSMEGK+VDTQPALDLPGVVAYLDAK
308	FBpp0082219|FBgn0038145|CG8863-PA|Droj2-PA FBpp0082220|FBgn0038145|CG8863-PB|Droj2-PB FBpp0082221|FBgn0038145|CG8863-PC|Droj2-PC FBpp0082222|FBgn0038145|CG8863-PD|Droj2-PD FBpp0082223|FBgn0038145|CG8863-PE|Droj2-PE	1.0000	FBpp0082219 type=protein; loc=3R:join(13383479..13384579,13384670..13384780); ID=FBpp0082219; name=Droj2-PA; parent=FBgn0038145,FBtr0082751; dbxref=FlyBase:FBpp0082219,FlyBase_Annotation_IDs:CG8863-PA,GB_protein:AAF54939.1,REFSEQ:NP_650283,GB_protein:AAF54939; MD5=efbff2329a246c0e487de7a3cf5fb77c; length=403; release=r6.09; species=Dmel;;FBpp0082220 type=protein; loc=3R:join(13383479..13384579,13…	28.8	13	0.18	AISQAYEVLSDADK+AISQAYEVLSDADKR+DLIVSTQPGEVIR+DVVHQMSVQLEELYNGATR+ETGYYDILGVKPNATPDELK+ETGYYDILGVKPNATPDELKK+FFGAGFGGSGGGR+MAYDEDDGGYQDGPR+NPMDFFEK+QVYDEGGEAAIK
209	FBpp0078561|FBgn0263594|CG14648-PA|lost-PA	1.0000	FBpp0078561 type=protein; loc=3R:join(4403202..4403280,4404469..4404639,4404701..4405419,4405480..4405548,4405601..4405811,4405867..4406255); ID=FBpp0078561; name=lost-PA; parent=FBgn0263594,FBtr0078921; dbxref=FlyBase:FBpp0078561,FlyBase_Annotation_IDs:CG14648-PA,GB_protein:AAF52130.1,REFSEQ:NP_649466,GB_protein:AAF52130,FlyMine:FBpp0078561,modMine:FBpp0078561; MD5=fb8ec086e8c95c678aeb2caf743331…	22.8	13	0.16	AAALFANEEEFKK+ADAQNGGEAVTVAGGDVGGAR+ELALLADK+ILPVLQQLK+IPSFVGADK+KGVPSTQDDMDK+LSFPNGVYWELLSER+SEIGLDSGLK+VGIGFNNIFNR+YDTPVDIIATPTEIIR
139	FBpp0075517|FBgn0267795|CG32138-PA|CG32138-PA FBpp0075518|FBgn0267795|CG32138-PB|CG32138-PB FBpp0113065|FBgn0267795|CG32138-PC|CG32138-PC FBpp0306179|FBgn0267795|CG32138-PD|CG32138-PD	1.0000	FBpp0075517 type=protein; loc=3L:join(14054068..14054343,14061428..14061511,14065072..14065158,14065589..14067268,14067330..14067543,14067612..14067904,14068192..14068746,14068808..14068927,14069892..14070134); ID=FBpp0075517; name=CG32138-PA; parent=FBgn0267795,FBtr0075775; dbxref=FlyBase:FBpp0075517,FlyBase_Annotation_IDs:CG32138-PA,GB_protein:AAF49761.2,REFSEQ:NP_729954,GB_protein:AAF49761,REF…	10.8	13	0.18	AASVALENVVADVQELEK+FPELLNFESELYGTDK+GTIFNELDDEK+LQSLDTLIDTK+LSLENVELLQK+MVGESTSTQVLR+NMELQTLSR+QIDFNEFEER+YAELESESLTLK+YGFNMVIQHR
114	FBpp0074578|FBgn0031070|CG12702-PA|CG12702-PA FBpp0307136|FBgn0031070|CG12702-PB|CG12702-PB FBpp0312072|FBgn0031070|CG12702-PC|CG12702-PC	1.0000	FBpp0074578 type=protein; loc=X:complement(join(19761256..19762233,19760488..19761198,19760035..19760429,19759732..19759966,19759371..19759664)); ID=FBpp0074578; name=CG12702-PA; parent=FBgn0031070,FBtr0074809; dbxref=FlyBase:FBpp0074578,FlyBase_Annotation_IDs:CG12702-PA,GB_protein:AAF49019.1,REFSEQ:NP_608355,GB_protein:AAF49019,FlyMine:FBpp0074578,modMine:FBpp0074578; MD5=1333272c2016065b4bb6439…	21.8	13	0.18	AAVAEMIANDPSHVAK+IESLNGTVASLQQR+LEQAGEQLTIGTQQAHVQSAELER+LLDQIDTSNGMDVSQEETSK+LLIALLQETK+LLVLLQDLTYGIK+LVASAERPDTDAGQVLATLR+NELASAPTSQVIELYNHR+QLSENSVQLQANER+SEDLISVLETQLQER+SMAAYEQDMTEK+VNALLDNIGGIVSR
617a	FBpp0088242|FBgn0017545|CG2168-PA|RpS3A-PA FBpp0300615|FBgn0017545|CG2168-PF|RpS3A-PF	1.0000	FBpp0088242 type=protein; loc=4:complement(join(66840..67180,66273..66738)); ID=FBpp0088242; name=RpS3A-PA; parent=FBgn0017545,FBtr0089175; dbxref=FlyBase:FBpp0088242,GB_protein:AAF59372.1,FlyBase_Annotation_IDs:CG2168-PA,REFSEQ:NP_524618,GB_protein:AAF59372,FlyMine:FBpp0088242,modMine:FBpp0088242; MD5=01e3a94c58ad043665c9117cee125392; length=268; release=r6.09; species=Dmel;;FBpp0300615 type=pro…	39.2	12	0.15	APNMFQTR+IASDYLK+IYPLHDVYIR+LALDSIAK+MTDIITNEVSGADLK+SVEAVVSSEGAVIDRPEGYEPPVQEAV+VFEVSLADLQK+VVDPFSR+WQTLIEAIVEAK
605a	FBpp0086699|FBgn0261276|CG8479-PB|Opa1-PB FBpp0086700|FBgn0261276|CG8479-PA|Opa1-PA FBpp0308806|FBgn0261276|CG8479-PC|Opa1-PC FBpp0308807|FBgn0261276|CG8479-PD|Opa1-PD	1.0000	FBpp0086699 type=protein; loc=2R:complement(join(14235286..14235314,14234890..14235187,14234693..14234828,14234268..14234342,14233617..14234206,14233188..14233561,14232965..14233129,14232716..14232903,14231492..14231964,14231308..14231426,14231160..14231244,14230895..14231099,14230774..14230838)); ID=FBpp0086699; name=Opa1-PB; parent=FBgn0261276,FBtr0087573; dbxref=FlyBase:FBpp0086699,FlyBase_Ann…	14.1	12	0.16	ALGYYAVVTGR+AVLDEFSDDEEK+ESDLQDLR+ETIEQQADAFK+GEILDEVVTLSQISAK+LQSQVETLQTEIMNVQIK+NLIEVGSLVK+QQYILIK+TSVLESIAK+TVSNEVIAMTVK+VIQLNTLEDR+VTLAEGPYHVAQFR
599a	FBpp0085768|FBgn0000578|CG15112-PB|ena-PB	1.0000	FBpp0085768 type=protein; loc=2R:join(19155475..19155914,19158734..19159055,19159120..19159352,19159783..19160035,19160177..19160902,19160974..19161132,19161194..19161415,19161473..19161593,19161660..19161688); ID=FBpp0085768; name=ena-PB; parent=FBgn0000578,FBtr0086584; dbxref=FlyBase_Annotation_IDs:CG15112-PB,FlyBase:FBpp0085768,GB_protein:AAM68439.1,REFSEQ:NP_725859,GB_protein:AAM68439,REFSEQ:…	17.5	12	0.16	AGPIYEAPQR+ASVMVYDDNQK+FGSASEETILK+FVYGLNFSSQNDAENFAR+SEYYSIEELQELDLLDYR+SQQQQDQMFEQSIIGAR+SSNGMASMMDEMAK+TMTSEDAAILR+VKNEIIDAIK+VTTSAPENSGSSTSSGGSGNYGTIGR
558a	FBpp0076727|FBgn0035688|CG10289-PA|CG10289-PA FBpp0304174|FBgn0035688|CG10289-PB|CG10289-PB FBpp0304175|FBgn0035688|CG10289-PC|CG10289-PC	1.0000	FBpp0076727 type=protein; loc=3L:complement(join(6173377..6173436,6173111..6173310,6172732..6173056,6172357..6172670,6172156..6172294,6171982..6172100,6171348..6171921,6171228..6171292,6170117..6171169,6169801..6169927)); ID=FBpp0076727; name=CG10289-PA; parent=FBgn0035688,FBtr0077019; dbxref=FlyBase:FBpp0076727,FlyBase_Annotation_IDs:CG10289-PA,GB_protein:AAF50681.2,REFSEQ:NP_648033,GB_protein:A…	13.5	12	0.15	EPPLNPLLSSFFSK+GYAPSANIEALLEK+LAESSVVETAAIVTR+LVELITTEPSEDVPMSK+NLFEWLTEDK+QPAESIGLAVGK+QTEQENDSFEPAFDGSNPILK+VNEFNHANDISSNNVDGHEANITTEQQK
491	FBpp0288416|FBgn0031077|CG15618-PB|CG15618-PB	1.0000	FBpp0288416 type=protein; loc=X:complement(join(19865350..19865458,19865085..19865262,19864728..19865009,19863826..19864658,19861507..19863758,19861272..19861436,19859788..19861209)); ID=FBpp0288416; name=CG15618-PB; parent=FBgn0031077,FBtr0289978; dbxref=FlyBase:FBpp0288416,FlyBase_Annotation_IDs:CG15618-PB,REFSEQ:NP_608361,GB_protein:AAF49027,FlyMine:FBpp0288416,modMine:FBpp0288416; MD5=19d56d3…	8.6	12	0.16	EEVEQALIGLDDHTR+EEVGQELYESPAVR+FAPLLTTALER+LAALQTLLR+LAQVLLPDDR+LTFDDFNMVQR+LVDIIAEPFTTADAMELFDK+QAVQLEAMLLMLSR+QVIEELIAQAVQLEPTR+SLSEQNSLVSEQDIEHFEFSR+VLAAQLLER
462	FBpp0088490|FBgn0264855|CG4260-PA|AP-2alpha-PA FBpp0088945|FBgn0264855|CG4260-PB|AP-2alpha-PB	1.0000	FBpp0088490 type=protein; loc=2L:complement(join(413396..413459,412447..412658,411782..412237,411129..411718,410127..411060,409790..410073,409532..409736,409388..409465)); ID=FBpp0088490; name=AP-2alpha-PA; parent=FBgn0264855,FBtr0089488; dbxref=FlyBase:FBpp0088490,FlyBase_Annotation_IDs:CG4260-PA,GB_protein:AAF56103.2,REFSEQ:NP_476819,GB_protein:AAF56103,FlyMine:FBpp0088490,modMine:FBpp0088490; …	10.3	12	0.16	AAQPLDLPGAR+ALLLSTYIK+ESSILAVLK+FINLFPEIR+LLQNYNPVTEEAGVR+LNETLETILNK+LPLSVNK+TNIQDVFR+VGGYILGEFGNLIAGDSR
376	FBpp0085202|FBgn0005632|CG1945-PA|faf-PA FBpp0085203|FBgn0005632|CG1945-PC|faf-PC FBpp0300199|FBgn0005632|CG1945-PD|faf-PD FBpp0300200|FBgn0005632|CG1945-PE|faf-PE FBpp0300202|FBgn0005632|CG1945-PG|faf-PG FBpp0308326|FBgn0005632|CG1945-PH|faf-PH FBpp0308327|FBgn0005632|CG1945-PI|faf-PI	1.0000	FBpp0085202 type=protein; loc=3R:join(31778466..31778758,31779360..31779508,31779563..31780776,31780903..31782816,31782919..31784284,31784343..31784766,31784832..31785147,31785215..31785368,31785432..31785582,31785645..31785953,31786017..31786128,31786189..31786298,31786358..31786709,31786768..31787027,31787147..31787738,31787802..31788197,31789497..31789721); ID=FBpp0085202; name=faf-PA; parent=…	6.0	12	0.16	ELMFFLGADSK+EQALTLDDLDAVWR+FGQLGGFDNLLER+FNDYFEFPR+FNIGLELLK+ILDMEPYTVSGLAK+LISSFPTTK+LLQVSSFNGK+QNFSTMPSSSQGTLR+SEPVAQPGGVLEGSTGGTEQLPENK+SGDGWVLPALR+VESESTLPGVIISQNYQYTEFFLK
373	FBpp0085107|FBgn0010808|CG1715-PA|l(3)03670-PA	1.0000	FBpp0085107 type=protein; loc=3R:complement(join(31053587..31053713,31052763..31053307)); ID=FBpp0085107; name=l(3)03670-PA; parent=FBgn0010808,FBtr0085745; dbxref=FlyBase:FBpp0085107,FlyBase_Annotation_IDs:CG1715-PA,GB_protein:AAF57107.1,REFSEQ:NP_651838,GB_protein:AAF57107,FlyMine:FBpp0085107,modMine:FBpp0085107; MD5=2bad8092d851c33fe1ca057ac49d50d0; length=223; release=r6.09; species=Dmel;	26.5	12	0.16	EYANAVENVHK+TVSMENPTPAGVIDISDDVVK+TVSMENPTPAGVIDISDDVVKR+VSSYPAAVPIYVQGGGHTISAADVQR
362	FBpp0084666|FBgn0039580|CG1345-PA|Gfat2-PA	1.0000	FBpp0084666 type=protein; loc=3R:complement(join(28337870..28339546,28337293..28337667)); ID=FBpp0084666; name=Gfat2-PA; parent=FBgn0039580,FBtr0085297; dbxref=FlyBase:FBpp0084666,FlyBase_Annotation_IDs:CG1345-PA,GB_protein:AAF56785.1,REFSEQ:NP_651617,GB_protein:AAF56785,FlyMine:FBpp0084666,modMine:FBpp0084666; MD5=8fd2d592c025067320afb4dd97552607; length=683; release=r6.09; species=Dmel;	16.5	12	0.15	FDTQTVVLGGIK+GNYDYFMLK+GYDSTGIAIDALNSGEAQSIMLVK+HGPLALVDK+LEIIDGLSQLDEHIR+QEVLDLLLQGLK+SDEDNSFVVVHNGIITNYK+VIYLEDDDVAAVK
337	FBpp0083802|FBgn0002622|CG6779-PA|RpS3-PA FBpp0312066|FBgn0002622|CG6779-PB|RpS3-PB	1.0000	FBpp0083802 type=protein; loc=3R:join(23358855..23358890,23359154..23359858); ID=FBpp0083802; name=RpS3-PA; parent=FBgn0002622,FBtr0084410; dbxref=FlyBase:FBpp0083802,FlyBase_Annotation_IDs:CG6779-PA,GB_protein:AAF56129.1,REFSEQ:NP_476632,GB_protein:AAF56129,FlyMine:FBpp0083802,modMine:FBpp0083802; MD5=afce2f20264890e9f016128a095a23e6; length=246; release=r6.09; species=Dmel;;FBpp0312066 type=pro…	31.7	12	0.16	AELNEFLTR+ELAEDGYSGVEVR+FVSDGIFK+IELYAEK+IPPPSKPLDDLSEAK+IYETPETEYK+VMLPYDPK+YIMESGAK
295	FBpp0081801|FBgn0037856|CG4674-PA|Leash-PA	1.0000	FBpp0081801 type=protein; loc=3R:join(10885973..10886087,10893730..10895118,10895176..10895234); ID=FBpp0081801; name=Leash-PA; parent=FBgn0037856,FBtr0082325; dbxref=FlyBase:FBpp0081801,FlyBase_Annotation_IDs:CG4674-PA,GB_protein:AAF54580.2,REFSEQ:NP_650037,GB_protein:AAF54580,FlyMine:FBpp0081801,modMine:FBpp0081801; MD5=3320e80c62aa684f3043bb39b5177a87; length=520; release=r6.09; species=Dmel;	21.0	12	0.15	EVYEHSETPLPDFEPR+FTVLQYVTYYSHVPLR+HTIPFTVVK+NLILNLPFK+QAPGAHELPPSYEELFGLANAPPGTPK+TISLFGTRPITLLALLPEDFAVR+VYFAGDIIR
10	FBpp0070355|FBgn0028969|CG14813-PA|deltaCOP-PA FBpp0291138|FBgn0028969|CG14813-PB|deltaCOP-PB	1.0000	FBpp0070355 type=protein; loc=X:complement(join(1861595..1861597,1861446..1861485,1861156..1861379,1860686..1861098,1860427..1860624,1860057..1860370,1859871..1859982,1859519..1859813)); ID=FBpp0070355; name=deltaCOP-PA; parent=FBgn0028969,FBtr0070371; dbxref=FlyBase:FBpp0070355,FlyBase_Annotation_IDs:CG14813-PA,GB_protein:AAF45673.1,REFSEQ:NP_652012,GB_protein:AAF45673,FlyMine:FBpp0070355,modMin…	18.1	11	0.14	ESVNLAQIK+GGPSLGGIGSR+IANLAPAAPAGGSSAAASASAAAK+IEGLLAAFPK+LYMLLITTK+TPYAGVVAQDVVQVDSEAAVK+VIPEYSHSLDEK
8	FBpp0070320|FBgn0025628|CG4199-PC|CG4199-PC FBpp0070321|FBgn0025628|CG4199-PD|CG4199-PD FBpp0070322|FBgn0025628|CG4199-PB|CG4199-PB FBpp0070323|FBgn0025628|CG4199-PA|CG4199-PA FBpp0289482|FBgn0025628|CG4199-PG|CG4199-PG FBpp0289483|FBgn0025628|CG4199-PH|CG4199-PH FBpp0291627|FBgn0025628|CG4199-PI|CG4199-PI	1.0000	FBpp0070320 type=protein; loc=X:complement(join(2071360..2071426,2066709..2068423)); ID=FBpp0070320; name=CG4199-PC; parent=FBgn0025628,FBtr0070334; dbxref=FlyBase:FBpp0070320,FlyBase_Annotation_IDs:CG4199-PC,GB_protein:AAF45717.2,REFSEQ:NP_726788,GB_protein:AAF45717; MD5=ed34cbd29b1ed74b09f5064306b79ca7; length=593; release=r6.09; species=Dmel;;FBpp0070321 type=protein; loc=X:complement(join(207…	17.0	11	0.16	AILASITPESR+AMNLEIEQLR+DPIVAQFAELISQGK+DVIIDGSMEDFK+EYDIELWQGVAAEK+LNTQFLAK+MESGIAEIVGNEDGK+VLQLFEDNK
628a	FBpp0288936|FBgn0259178|CG42283-PC|5PtaseI-PC FBpp0288937|FBgn0259178|CG42283-PF|5PtaseI-PF	1.0000	FBpp0288936 type=protein; loc=3R:complement(join(25044972..25045049,25044526..25044756,25044110..25044289,25043881..25044053,25043735..25043822,25043523..25043678,25043226..25043465,25041728..25042681)); ID=FBpp0288936; name=5PtaseI-PC; parent=FBgn0259178,FBtr0299661; dbxref=FlyBase:FBpp0288936,FlyBase_Annotation_IDs:CG42283-PC,REFSEQ:NP_001138108,GB_protein:ACL83564,FlyMine:FBpp0288936,modMine:F…	12.7	11	0.16	ELEPLKDVLVEYPIK+ELTENLTPHR+FLALHLQEVGGK+HIYSGNIETIATK+LFEDIATSSK+LIVDTEAR+LMISQDIIINR+SMEYVQEFIR
64	FBpp0072169|FBgn0034989|CG3356-PA|CG3356-PA	1.0000	FBpp0072169 type=protein; loc=2R:join(24198101..24198436,24198496..24199216,24199277..24199688,24199745..24199866,24199925..24200689,24200748..24200892,24200951..24201650,24201710..24201877); ID=FBpp0072169; name=CG3356-PA; parent=FBgn0034989,FBtr0072262; dbxref=FlyBase:FBpp0072169,FlyBase_Annotation_IDs:CG3356-PA,GB_protein:AAF47181.1,REFSEQ:NP_611896,GB_protein:AAF47181,FlyMine:FBpp0072169,modM…	11.3	11	0.15	DEAVLFQYMER+DGIVEDESLTFLLR+DISMGLVELAFPETR+LAAESTQLGFSAPLTLISK+LLYTLAFTPK+LNFFYSIR+SLYDALESAGPAESDSTSSR+VSILQSLVAASK+YSDVDIHQLASLDPELYR
500	FBpp0291366|FBgn0261268|CG11861-PC|Cul3-PD FBpp0291367|FBgn0261268|CG11861-PA|Cul3-PC FBpp0291368|FBgn0261268|CG11861-PB|Cul3-PE FBpp0291369|FBgn0261268|CG42615-PF|Cul3-PF	1.0000	FBpp0291366 type=protein; loc=2L:complement(join(15270905..15270964,15268821..15269204,15267996..15268757,15267763..15267933,15267530..15267700,15267353..15267467,15267145..15267287,15266796..15267019,15266596..15266734,15266374..15266526)); ID=FBpp0291366; name=Cul3-PD; parent=FBgn0261268,FBtr0302156; dbxref=REFSEQ:NP_723908,GB_protein:AAN10895,FlyBase:FBpp0291366,FlyBase:FBpp0080306,FlyBase_Ann…	15.0	11	0.16	EAFDIFK+EVDNVYNLGLILFR+FESQNFLAENNAGVYIK+FLPSPVFIK+NNSGLSFEQLYR+NVISSDFEHFLNLNNK+SPEYLSLFIDDK+VIADTMSAYLR+VVEEELIK+YVETIWASLK
489	FBpp0112985|FBgn0033886|CG13349-PD|Rpn13-PD FBpp0112986|FBgn0033886|CG13349-PE|Rpn13-PE FBpp0308980|FBgn0033886|CG13349-PG|Rpn13-PG	1.0000	FBpp0112985 type=protein; loc=2R:complement(join(13959568..13960088,13958645..13959398)); ID=FBpp0112985; name=Rpn13-PD; parent=FBgn0033886,FBtr0114493; dbxref=FlyBase_Annotation_IDs:CG13349-PD,FlyBase:FBpp0112985,REFSEQ:NP_001137662,GB_protein:ACL83116,FlyMine:FBpp0112985,modMine:FBpp0112985; MD5=610f336393ab8eeecf7d4baea9b97bf6; length=424; release=r6.09; species=Dmel;;FBpp0112986 type=protein;…	28.1	11	0.09	INELLNNPPSAHQR+MFFWMQEPK+NTSSSGGGGASALQTPENVSVPR+QSGLGSSSNSSNLVEFR+SSSNVNSQVGEGAGSSVDADAPGK+TLIVHLPESEDVDDDR+TLIVHLPESEDVDDDRK+VEDDLIVFPDDFEYK
49	FBpp0071794|FBgn0011211|CG3612-PA|blw-PA	1.0000	FBpp0071794 type=protein; loc=2R:join(22799204..22799269,22799896..22800476,22800569..22801370,22801483..22801692); ID=FBpp0071794; name=blw-PA; parent=FBgn0011211,FBtr0071883; dbxref=FlyBase:FBpp0071794,FlyBase_Annotation_IDs:CG3612-PA,GB_protein:AAF46903.1,REFSEQ:NP_726243,GB_protein:AAF46903,FlyMine:FBpp0071794,modMine:FBpp0071794; MD5=9adab5c6a725023536c45cc02a2d2dad; length=552; release=r6.0…	21.0	11	0.14	AVDSLVPIGR+EAYPGDVFYLHSR+SAEISNILEER+TALAIDTIINQK+TGAIVDVPVGDELLGR+TSEQALLDTIAK+VLSIGDGIAR+VVDALGNAIDGK+VYGLNNIQADEMVEFSSGLK
457	FBpp0088250|FBgn0010217|CG11154-PA|ATPsynbeta-PA FBpp0305828|FBgn0010217|CG11154-PC|ATPsynbeta-PC FBpp0311086|FBgn0010217|CG11154-PD|ATPsynbeta-PD	1.0000	FBpp0088250 type=protein; loc=4:join(1031890..1031953,1032907..1033218,1033272..1034413); ID=FBpp0088250; name=ATPsynbeta-PA; parent=FBgn0010217,FBtr0089186; dbxref=FlyBase:FBpp0088250,FlyBase_Annotation_IDs:CG11154-PA,GB_protein:AAF59391.1,REFSEQ:NP_726631,GB_protein:AAF59391,FlyMine:FBpp0088250,modMine:FBpp0088250; MD5=0f33e3078353582da35dbfb8cdb4639d; length=505; release=r6.09; species=Dmel;;F…	22.6	11	0.15	AIAELGIYPAVDPLDSTSR+IGLFGGAGVGK+IINVIGEPIDER+IPVGAETLGR+LVPLEQTIK+TIAMDGTEGLVR+TVLIMELINNVAK+VALTGLTVAEYFR+VALVYGQMNEPPGAR
394	FBpp0085736|FBgn0261439|CG17246-PB|SdhA-PB FBpp0085737|FBgn0261439|CG17246-PA|SdhA-PA FBpp0085738|FBgn0261439|CG17246-PC|SdhA-PC	1.0000	FBpp0085736 type=protein; loc=2R:complement(join(19395687..19395743,19392846..19394443,19392639..19392789,19392399..19392578)); ID=FBpp0085736; name=SdhA-PB; parent=FBgn0261439,FBtr0086552; dbxref=FlyBase:FBpp0085736,FlyBase_Annotation_IDs:CG17246-PB,GB_protein:AAM70849.1,REFSEQ:NP_725881,GB_protein:AAM70849; MD5=b44908b45d9ed755369d3069e3c751b9; length=661; release=r6.09; species=Dmel;;FBpp00857…	21.2	11	0.16	DGPILQDGVNK+DVIVPGLYAAGEAASSSVHGANR+ENAGEASVANLDK+EPIPVLPTVHYNMGGVPTNYR+GSDWLGDQDAIHYMTR+NTVIATGGYGR+NVIDTTLDNEVSTVPPAIR+SMTIEIMEGR+TIAELNKPGAPAPTLK
382	FBpp0085364|FBgn0033051|CG7863-PA|Strica-PA FBpp0307275|FBgn0033051|CG7863-PB|Strica-PB	1.0000	FBpp0085364 type=protein; loc=2R:complement(join(6021938..6023042,6021471..6021882,6021345..6021411)); ID=FBpp0085364; name=Strica-PA; parent=FBgn0033051,FBtr0086028; dbxref=FlyBase:FBpp0085364,FlyBase_Annotation_IDs:CG7863-PA,GB_protein:AAF57292.2,REFSEQ:NP_610193,GB_protein:AAF57292,FlyMine:FBpp0085364,modMine:FBpp0085364; MD5=74222e5afac15cd9bae29c59583c8e5c; length=527; release=r6.09; species…	26.6	11	0.15	DDDYSLDDDVVFPILR+MGGEGPIGSTTTTTTTTSSR+SQPSQELVAQDPR+TPSQAELEALFAK+TTSSTSSSSASSITSPPKPSSSVSSISSIFK+VQTTSAATETTNTAVQNSTITDNNK+VTAVAQSQDAQGTISTSLGISK
27	FBpp0070894|FBgn0086558|CG32744-PA|Ubi-p5E-PA FBpp0073034|FBgn0003943|CG11624-PA|Ubi-p63E-PA FBpp0073035|FBgn0003943|CG11624-PB|Ubi-p63E-PB FBpp0077159|FBgn0003941|CG2960-PA|RpL40-PA FBpp0079606|FBgn0003942|CG5271-PA|RpS27A-PA FBpp0089269|FBgn0003943|CG11624-PC|Ubi-p63E-PC FBpp0305348|FBgn0003943|CG11624-PD|Ubi-p63E-PD FBpp0305700|FBgn0029856|CG11700-PB|CG11700-PB FBpp0306837|FBgn0003941|CG2960-P…	1.0000	FBpp0070894 type=protein; loc=X:complement(6277144..6278748); ID=FBpp0070894; name=Ubi-p5E-PA; parent=FBgn0086558,FBtr0070933; dbxref=FlyBase:FBpp0070894,FlyBase_Annotation_IDs:CG32744-PA,GB_protein:AAF46142.3,REFSEQ:NP_727078,GB_protein:AAF46142,FlyMine:FBpp0070894,modMine:FBpp0070894; MD5=e647e40d6d877d42214ce3f015f4d7a0; length=534; release=r6.09; species=Dmel;;FBpp0073034 type=protein; loc=3L…	44.6	11	0.14	ESTLHLVLR+TITLEVEPSDTIENVK+TLSDYNIQK
256	FBpp0079893|FBgn0032397|CG6756-PA|Tom70-PA FBpp0079894|FBgn0032397|CG6756-PB|Tom70-PB FBpp0079895|FBgn0032397|CG6756-PC|Tom70-PC	1.0000	FBpp0079893 type=protein; loc=2L:complement(join(12037155..12038130,12036271..12037064)); ID=FBpp0079893; name=Tom70-PA; parent=FBgn0032397,FBtr0080309; dbxref=FlyBase:FBpp0079893,FlyBase_Annotation_IDs:CG6756-PA,GB_protein:AAF53148.2,REFSEQ:NP_609536,GB_protein:AAF53148,FlyMine:FBpp0079893,modMine:FBpp0079893; MD5=e8b1482c65ac2a5ee7a6c2be549f0d73; length=589; release=r6.09; species=Dmel;;FBpp007…	19.7	11	0.14	AALYIQLDQR+AVELFEK+AVSIAPNHAIAFVQK+GDINLAVQLLNK+GIADFAEAER+LESVMHTFQNAIER+LNPENPDVYHQR+LSLLAGDQR+QAISLDGTAPDQELER+SFIADPLQTMK
237	FBpp0079485|FBgn0015664|CG5838-PA|Dref-PA FBpp0302627|FBgn0015664|CG5838-PB|Dref-PB	1.0000	FBpp0079485 type=protein; loc=2L:complement(join(9965760..9966885,9965376..9965668,9964928..9965315,9964545..9964867)); ID=FBpp0079485; name=Dref-PA; parent=FBgn0015664,FBtr0079889; dbxref=FlyBase_Annotation_IDs:CG5838-PA,FlyBase:FBpp0079485,GB_protein:AAF52841.1,REFSEQ:NP_523529,GB_protein:AAF52841,FlyMine:FBpp0079485,modMine:FBpp0079485; MD5=3f2b29c47da4b2bf4728d6c75109a053; length=709; release…	16.1	11	0.14	LEFINNR+LGIAEQDDPLMMNLK+LLFDSNEIPNPPK+NVDSLYDAGFGEFLR+VATPSSALMHGR+YEDVSQLNFSK+YFGFPSNDNNEVITK+YNINFGGVGEGESNEVAATSSVVAIK
227	FBpp0079233|FBgn0032015|CG7830-PA|Ostgamma-PA	1.0000	FBpp0079233 type=protein; loc=2L:complement(join(8307983..8308069,8307147..8307873,8306906..8307068,8306825..8306840)); ID=FBpp0079233; name=Ostgamma-PA; parent=FBgn0032015,FBtr0079613; dbxref=FlyBase:FBpp0079233,FlyBase_Annotation_IDs:CG7830-PA,GB_protein:AAF52636.2,REFSEQ:NP_609204,GB_protein:AAF52636,FlyMine:FBpp0079233,modMine:FBpp0079233; MD5=8ebc498cefe5507b7ddaf1a05ee6afc8; length=330; rel…	18.5	11	0.13	AQGYPYSFLFK+LNTAPVFMHFPAK+NNLEFLYNK+TGLSLSEK+VGFAADSIAK+VQNLVDMNAK
203	FBpp0078326|FBgn0266672|CG2095-PA|Sec8-PA	1.0000	FBpp0078326 type=protein; loc=3R:complement(join(5758762..5758818,5758149..5758489,5757339..5758089,5757144..5757268,5756788..5757081,5756321..5756722,5755664..5756267,5755403..5755609,5755158..5755334)); ID=FBpp0078326; name=Sec8-PA; parent=FBgn0266672,FBtr0078677; dbxref=GB_protein:AAF51959.3,FlyBase:FBpp0078326,FlyBase_Annotation_IDs:CG2095-PA,REFSEQ:NP_730996,GB_protein:AAF51959,FlyMine:FBpp0…	11.3	11	0.15	ALAEMAQSFDLDK+GSFEPSEEESPLQVQQR+LSEMDEAFSATLHPR+NASDASVDDNLAGQLGGSGK+SFGITDANLLASYQQK+TIISPEEIK+VPDSLETLR+VQIQTELLNVVR
20	FBpp0070589|FBgn0029687|CG5014-PB|Vap-33A-PB FBpp0089169|FBgn0029687|CG5014-PA|Vap-33A-PA FBpp0089170|FBgn0029687|CG5014-PC|Vap-33A-PC FBpp0309607|FBgn0029687|CG5014-PE|Vap-33A-PE	1.0000	FBpp0070589 type=protein; loc=X:join(3949650..3949713,3951415..3951567,3951636..3951745,3951829..3952041,3952108..3952221,3952767..3952922); ID=FBpp0070589; name=Vap-33A-PB; parent=FBgn0029687,FBtr0070616; dbxref=FlyBase:FBpp0070589,FlyBase_Annotation_IDs:CG5014-PB,GB_protein:AAF45909.1,REFSEQ:NP_570087,GB_protein:AAF45909; MD5=d7ab69e9fd084fa9c676527e13d4d5ee; length=269; release=r6.09; species=…	23.8	11	0.14	DLEPEQLMDAK+FMVQSVLAPMDADLSDLNK+NNSALPLVFK+SLFDLPLTIEPEHELR
186	FBpp0077631|FBgn0031318|CG4887-PA|CG4887-PA FBpp0303724|FBgn0031318|CG4887-PB|CG4887-PB	1.0000	FBpp0077631 type=protein; loc=2L:join(1173201..1173319,1173380..1173829,1173884..1174130,1174197..1174266,1174497..1174570,1174910..1174987,1175047..1175173,1175287..1175523,1175579..1176043,1176101..1176881,1176942..1177191,1177256..1177372); ID=FBpp0077631; name=CG4887-PA; parent=FBgn0031318,FBtr0077966; dbxref=FlyBase:FBpp0077631,FlyBase_Annotation_IDs:CG4887-PA,GB_protein:AAF51400.1,REFSEQ:NP…	17.5	11	0.14	DSHLTEANSGAAVALSAIQR+DSTVNSGNISAVSPSGLGGNYTLADVPR+DYTAVATPQPILANEVATTSR+EDSETTFSSGSEGVDEVSTILTK+GIAFVEFNTVEEAK+GNQGGYADVGFSILEK+LNDYAPNPTVGPMNK+LNQNTSSSIEEALAYR+MSSIETTITAAATAAAQAAAQVK
163	FBpp0076840|FBgn0029118|CG10622-PA|Sucb-PA FBpp0311088|FBgn0029118|CG10622-PC|Sucb-PC	1.0000	FBpp0076840 type=protein; loc=3L:complement(join(5563493..5563543,5563266..5563395,5563085..5563184,5561902..5562871)); ID=FBpp0076840; name=Sucb-PA; parent=FBgn0029118,FBtr0077134; dbxref=FlyBase:FBpp0076840,FlyBase_Annotation_IDs:CG10622-PA,GB_protein:AAF50771.1,REFSEQ:NP_651963,GB_protein:AAF50771,FlyMine:FBpp0076840,modMine:FBpp0076840; MD5=4e0b921c04cd8481b37d8065ba078e98; length=416; releas…	29.6	11	0.16	AFEILTADPK+DIFSMDVTEEESDPR+LNFDDNAQFR+LNGGEPANFLDVGGGVR+LQLNVPLVVR+NSGLPIQTASDLDDAAHK+SEVLSLTQQMIGNR+TVPLDIGKPIPESTLLEVAK+YGVAIQQFK
118	FBpp0074742|FBgn0262517|CG32210-PA|Ltn1-PA	1.0000	FBpp0074742 type=protein; loc=3L:complement(join(19552220..19552267,19551365..19552158,19551128..19551307,19550030..19551071,19548664..19549971,19548377..19548609,19548132..19548315,19547799..19548074,19547297..19547731,19547118..19547229,19545309..19545520,19544847..19545038,19544605..19544772,19544482..19544541)); ID=FBpp0074742; name=Ltn1-PA; parent=FBgn0262517,FBtr0074974; dbxref=GB_protein:A…	6.9	11	0.12	ADTLDGMAEAMAK+EQTQTVLQLLMAK+IAEEVVVDNDR+IDETLTALLETPLK+LLVPVWLGSR+LSELDDLEPIDR+NEILPLLQR+NILPLWPK+SLTDDGDLASALNK+VTQASLQDLDIYDFYQR
110	FBpp0074549|FBgn0027291|CG12233-PA|l(1)G0156-PA FBpp0300338|FBgn0027291|CG12233-PC|l(1)G0156-PC FBpp0307649|FBgn0027291|CG12233-PD|l(1)G0156-PD	1.0000	FBpp0074549 type=protein; loc=X:complement(join(19521673..19521699,19520660..19520827,19519904..19520298,19519696..19519831,19519287..19519625)); ID=FBpp0074549; name=l(1)G0156-PA; parent=FBgn0027291,FBtr0074780; dbxref=FlyBase:FBpp0074549,FlyBase_Annotation_IDs:CG12233-PA,GB_protein:AAN09496.1,REFSEQ:NP_573388,GB_protein:AAN09496,FlyMine:FBpp0074549,modMine:FBpp0074549; MD5=b20de9f2881c026d8971c…	26.0	11	0.14	FGIPQAAIDSVNTNK+FPEIQFEEK+HMELNTYADK+IFTAANVPIEWEAVDVTPVR+SLNLALR+TLYDDVDVVTIR+VTLIPGDGIGPEISAAVQK
631a	FBpp0292363|FBgn0261802|CG6448-PA|CG42748-PB FBpp0292364|FBgn0261802|CG6448-PB|CG42748-PC FBpp0292369|FBgn0261802|CG42748-PG|CG42748-PG FBpp0305884|FBgn0261802|CG42748-PJ|CG42748-PJ FBpp0305885|FBgn0261802|CG42748-PK|CG42748-PK	1.0000	FBpp0292363 type=protein; loc=2L:join(22140824..22140971,22141595..22141768,22141834..22144280,22145671..22146996,22154798..22155408,22156621..22156815,22158513..22158744); ID=FBpp0292363; name=CG42748-PB; parent=FBgn0261802,FBtr0303271; dbxref=FlyBase:FBpp0292363,FlyBase:FBpp0085292,FlyBase_Annotation_IDs:CG6448-PA,FlyBase_Annotation_IDs:CG42748-PB,REFSEQ:NP_724384,GB_protein:AAF57249; MD5=613d6…	7.0	10	0.14	DTGLSSQIVVAEETHTVNR+GAPINSSFISVASGSGLLR+LANSLLTQR+LNIPDWFR+NILPPENELQK+TEALPSVER+TLDSPQTPVIDNSPPELAR+TLHSVSTEIQSSIK+TTSLSSLGSQR
585a	FBpp0083898|FBgn0005674|CG5394-PA|Aats-glupro-PA	1.0000	FBpp0083898 type=protein; loc=3R:complement(join(23958243..23958285,23957146..23958063,23956826..23956997,23955706..23956768,23953446..23955305,23952290..23953378)); ID=FBpp0083898; name=Aats-glupro-PA; parent=FBgn0005674,FBtr0084511; dbxref=FlyBase:FBpp0083898,FlyBase_Annotation_IDs:CG5394-PA,GB_protein:AAF56211.1,REFSEQ:NP_524471,GB_protein:AAF56211,FlyMine:FBpp0083898,modMine:FBpp0083898; MD5=…	6.2	10	0.13	DASGNITSVDAALNLENK+EDNLPDWYSQVITK+ITIPLADVEK+IYIDYVDAEALK+MFEIVYEDPETQQK+NPDPASVLTVNTLLNK+SIAPVTYLVANK+VLQSLPEDAK
563a	FBpp0077947|FBgn0026179|CG32434-PB|siz-PB	1.0000	FBpp0077947 type=protein; loc=3L:join(21034919..21035301,21068714..21069265,21070620..21071062,21071852..21073152,21073214..21074051,21074216..21074676); ID=FBpp0077947; name=siz-PB; parent=FBgn0026179,FBtr0078289; dbxref=FlyBase:FBpp0077947,FlyBase_Annotation_IDs:CG32434-PB,GB_protein:AAF51675.2,REFSEQ:NP_730594,GB_protein:AAF51675,FlyMine:FBpp0077947,modMine:FBpp0077947; MD5=ae5a523589013050499…	7.1	10	0.13	AQSAYELSQDLLEK+ESISEMDEMESLR+GFLENTPQGVAR+LELDMSELK+LPVDLDDNFPQK+TSSITAQQQTQLLLLQR+VTIMAGPAGAASPGLSR
526a	FBpp0072593|FBgn0028577|CG12085-PA|pUf68-PA	1.0000	FBpp0072593 type=protein; loc=3L:complement(join(1502467..1502469,1501799..1501892,1499043..1499337,1498293..1498796,1497213..1498230)); ID=FBpp0072593; name=pUf68-PA; parent=FBgn0028577,FBtr0072709; dbxref=FlyBase:FBpp0072593,FlyBase_Annotation_IDs:CG12085-PA,GB_protein:AAF47501.1,REFSEQ:NP_525123,GB_protein:AAF47501,FlyMine:FBpp0072593,modMine:FBpp0072593; MD5=85f3626bea15f95dac29ea00b3f6f147; …	18.5	10	0.13	GYGFIEYANK+IPYLSQPLYDLK+IQALDAVASNAVLGLSQNTPVMAAGAVVTK+IYVASIHPDLSEEDIK+QTENEDDDEAEIIVK+SALLGLLGGALPK+SINMSWDPITQK+VAFTPFGPIK
447	FBpp0087861|FBgn0033264|CG2158-PA|Nup50-PA	1.0000	FBpp0087861 type=protein; loc=2R:join(8123138..8123363,8123420..8124549,8124610..8124948); ID=FBpp0087861; name=Nup50-PA; parent=FBgn0033264,FBtr0088783; dbxref=FlyBase:FBpp0087861,FlyBase_Annotation_IDs:CG2158-PA,GB_protein:AAF59131.1,REFSEQ:NP_610355,GB_protein:AAF59131,FlyMine:FBpp0087861,modMine:FBpp0087861; MD5=be5d93959adbf8ce49e5360e86ab60a5; length=564; release=r6.09; species=Dmel;	23.6	10	0.14	AATTFTFGKPSAPIGASVSPLAK+ATSLLLR+ESTSTVDGAKPTTSIFGNISAAK+IAGGSSAAEEDGAEEK+QATSNLNHENWDLEEEPEER+SNNDDKPSTSLFAGFGK+SSIFSFGAK+TSSSSTSLTSTMETSEYR
41	FBpp0071404|FBgn0028331|CG2221-PA|l(1)G0289-PA FBpp0312440|FBgn0028331|CG2221-PB|l(1)G0289-PB FBpp0312441|FBgn0028331|CG2221-PC|l(1)G0289-PC	1.0000	FBpp0071404 type=protein; loc=X:complement(join(10366124..10366211,10359297..10360163,10358918..10359127,10358700..10358851,10358563..10358635,10358086..10358504,10357745..10357813)); ID=FBpp0071404; name=l(1)G0289-PA; parent=FBgn0028331,FBtr0071470; dbxref=FlyBase:FBpp0071404,FlyBase_Annotation_IDs:CG2221-PA,GB_protein:AAF46578.1,REFSEQ:NP_572621,GB_protein:AAF46578,FlyMine:FBpp0071404,modMine:F…	16.3	10	0.13	ATPENIMLSSSHR+DEVASLWTELK+ESVDFHEYYNSVLYENK+TVPVSPPLPAVTTYR+VASSVVAATMTDPSPAVIDVDVSK+VVDVPEEEIEAAVK+YTAATIHM
389	FBpp0085585|FBgn0010411|CG8900-PB|RpS18-PB FBpp0085586|FBgn0010411|CG8900-PA|RpS18-PA	1.0000	FBpp0085585 type=protein; loc=2R:join(20264108..20264110,20264247..20264432,20264493..20264762); ID=FBpp0085585; name=RpS18-PB; parent=FBgn0010411,FBtr0086273; dbxref=FlyBase:FBpp0085585,FlyBase_Annotation_IDs:CG8900-PB,GB_protein:AAM68401.1,REFSEQ:NP_725943,GB_protein:AAM68401; MD5=97ba9ef101737c9989d87e4dd680b173; length=152; release=r6.09; species=Dmel;;FBpp0085586 type=protein; loc=2R:join(20…	37.5	10	0.14	IMNTNIDGK+VGIAMTAIK+VPNWFLNR+VVTIISNPLQYK+YSNIVLK+YWQLTSSNLDSK
359	FBpp0084559|FBgn0040080|CG5692-PA|pins-PA	1.0000	FBpp0084559 type=protein; loc=3R:join(27583088..27584374,27584633..27585322); ID=FBpp0084559; name=pins-PA; parent=FBgn0040080,FBtr0085189; dbxref=FlyBase:FBpp0084559,FlyBase_Annotation_IDs:CG5692-PA,GB_protein:AAF56721.1,REFSEQ:NP_524999,GB_protein:AAF56721,FlyMine:FBpp0084559,modMine:FBpp0084559; MD5=12d22847df5b4f0846d29f933ff2640b; length=658; release=r6.09; species=Dmel;	15.0	10	0.14	AGVAFFQAAIQAGTEDLR+DDDFFEMLSR+LLGMPDSEPSPTEEEAR+SATTTQQPDDDFLDMLMR+SELPRPNVTMDAEAEAPPR+SPSSANPSAIGHGPLAR
338	FBpp0083843|FBgn0028684|CG10370-PA|Rpt5-PA	1.0000	FBpp0083843 type=protein; loc=3R:join(23753014..23753223,23753288..23753708,23753766..23754421); ID=FBpp0083843; name=Rpt5-PA; parent=FBgn0028684,FBtr0084452; dbxref=FlyBase:FBpp0083843,FlyBase_Annotation_IDs:CG10370-PA,GB_protein:AAF56177.1,REFSEQ:NP_524464,GB_protein:AAF56177,FlyMine:FBpp0083843,modMine:FBpp0083843; MD5=d644ae57f045a0329802b0442d8a3e33; length=428; release=r6.09; species=Dmel;	29.4	10	0.14	AMEVDERPTEQYSDIGGLDK+APAIIFIDELDAIGTK+DSYLILETLPAEYDAR+GVILYGPPGTGK+LAGPQLVQMFIGDGAK+MNVSNDVNFEELSR+QAYFLPVIGLVDAEK+TMLELLNQLDGFSSTADIK+VDILDPALLR
253	FBpp0079771|FBgn0004363|CG6647-PA|porin-PA FBpp0079772|FBgn0004363|CG6647-PB|porin-PB FBpp0100039|FBgn0004363|CG6647-PC|porin-PC FBpp0293784|FBgn0004363|CG6647-PD|porin-PD FBpp0304343|FBgn0004363|CG6647-PE|porin-PE	1.0000	FBpp0079771 type=protein; loc=2L:complement(join(10848544..10848863,10848241..10848468,10847868..10848168)); ID=FBpp0079771; name=porin-PA; parent=FBgn0004363,FBtr0080182; dbxref=FlyBase_Annotation_IDs:CG6647-PA,FlyBase:FBpp0079771,GB_protein:AAF53022.1,REFSEQ:NP_476813,GB_protein:AAF53022; MD5=e98fb50e922a689b02694297d58c4742; length=282; release=r6.09; species=Dmel;;FBpp0079772 type=protein; lo…	47.9	10	0.14	ADSDVNIDLK+DGVTLTLSTLVDGK+DYGLTLTEK+GYNFGLWK+LSLEGNFAPQSGNK+LTTNNFALGYTTK+TSDKLDVGVQLSWASGTSNTK+VNNASQVGLGYQQK+WNTDNTLFTEVAVQDQLLEGLK+YQLDDDASVR
241	FBpp0079527|FBgn0267727|CG4799-PA|Pen-PA	1.0000	FBpp0079527 type=protein; loc=2L:join(10057697..10057759,10057821..10058134,10058199..10058769,10058847..10059467); ID=FBpp0079527; name=Pen-PA; parent=FBgn0267727,FBtr0079937; dbxref=FlyBase:FBpp0079527,FlyBase_Annotation_IDs:CG4799-PA,GB_protein:AAF52853.1,REFSEQ:NP_477041,GB_protein:AAF52853,FlyMine:FBpp0079527,modMine:FBpp0079527; MD5=d7e7e91fa9fe3cca56f6dd12013b1888; length=522; release=r6.0…	19.5	10	0.14	EAAWAVTNTTTSGTPEQIVDLIEK+EAAWTVSNITAGNQK+ILKPFIDLLDTK+IQAVVDSDAVPR+SVGNIVTGTDQQTDVVIASGGLPR+VVQTGLSNLFALAEK
180	FBpp0077424|FBgn0026479|CG3210-PA|Drp1-PA FBpp0307166|FBgn0026479|CG3210-PB|Drp1-PB	1.0000	FBpp0077424 type=protein; loc=2L:complement(join(2585170..2585271,2584257..2584401,2583534..2584198,2582867..2583318,2582466..2582811,2582174..2582402,2581898..2582109,2581782..2581838)); ID=FBpp0077424; name=Drp1-PA; parent=FBgn0026479,FBtr0077744; dbxref=FlyBase:FBpp0077424,FlyBase_Annotation_IDs:CG3210-PA,GB_protein:AAF51235.1,REFSEQ:NP_608694,GB_protein:AAF51235,FlyMine:FBpp0077424,modMine:FB…	21.4	10	0.15	AETLLNESDHIAVR+DAALVPSLLK+DNLQSELVTHLYK+EIENETERAAGSNK+LQDVFNTVGSDSIQLPQIVVLGSQSSGK+SSVIESVVGR+TDSDPYSQINLGQR+TLDSIHPLAGLSK+VPVGDQPEDIEAQIK+YIENPNSIILAVTAANTDMATSEALK
164	FBpp0076856|FBgn0035608|CG10630-PA|blanks-PA	1.0000	FBpp0076856 type=protein; loc=3L:complement(join(5498728..5498848,5497706..5498559)); ID=FBpp0076856; name=blanks-PA; parent=FBgn0035608,FBtr0077152; dbxref=FlyBase:FBpp0076856,FlyBase_Annotation_IDs:CG10630-PA,GB_protein:AAF50777.1,REFSEQ:NP_647966,GB_protein:AAF50777,FlyMine:FBpp0076856,modMine:FBpp0076856; MD5=e9b170756e9c2deb9380c5aac03f605f; length=324; release=r6.09; species=Dmel;	23.5	10	0.14	ALIPNPSAEEDAVAVIPLADNLK+DALMVLNELK+GVTVDNMQIK+SLESDEDDILEK+TDDIDVATLYNDLK+VDILEMK
104	FBpp0074278|FBgn0283469|CG6842-PA|Vps4-PA FBpp0309628|FBgn0283469|CG6842-PB|Vps4-PB	1.0000	FBpp0074278 type=protein; loc=X:join(17908578..17908713,17908808..17909669,17909781..17910009,17910078..17910179); ID=FBpp0074278; name=Vps4-PA; parent=FBgn0283469,FBtr0074504; dbxref=FlyBase:FBpp0074278,FlyBase_Annotation_IDs:CG6842-PA,GB_protein:AAF48783.1,REFSEQ:NP_573258,GB_protein:AAF48783,FlyMine:FBpp0074278,modMine:FBpp0074278; MD5=91073d84c60a032bf49393ff0e2f5918; length=442; release=r6.0…	15.2	10	0.14	EAVILPIK+FPQLFTGK+GILLFGPPGTGK+LEDAIVIEKPK+STFFSVSSSDLMSK+TEGYSGADISIVVR
1141	FBpp0078935|FBgn0031854|CG11323-PA|TTLL3A-PA	0.8159	FBpp0078935 type=protein; loc=2L:complement(join(6738796..6740176,6738090..6738157,6737585..6738029,6736449..6737533)); ID=FBpp0078935; name=TTLL3A-PA; parent=FBgn0031854,FBtr0079305; dbxref=FlyBase:FBpp0078935,FlyBase_Annotation_IDs:CG11323-PA,GB_protein:AAF52432.1,REFSEQ:NP_609069,GB_protein:AAF52432,FlyMine:FBpp0078935,modMine:FBpp0078935; MD5=27170fd71a9ae290b2bd65db8b3be79f; length=992; rele…	3.4	10	0.08	KILGVVNLSIASK+RNTGGSLSGEQVQSTALPPKR
634a	FBpp0302537|FBgn0263740|CG43665-PB|eIF-2gamma-PB FBpp0307983|FBgn0263740|CG43665-PD|eIF-2gamma-PD	1.0000	FBpp0302537 type=protein; loc=3R:complement(join(15263282..15263347,15262547..15262721,15259450..15259686,15258510..15259383,15258367..15258442)); ID=FBpp0302537; name=eIF-2gamma-PB; parent=FBgn0263740,FBtr0310386; dbxref=FlyBase:FBpp0302537,FlyBase_Annotation_IDs:CG43665-PB,REFSEQ:NP_731993,GB_protein:AAF55153; MD5=ab5df4d5c73143be53d760bf73070cfe; length=475; release=r6.09; species=Dmel;;FBpp03…	24.6	9	0.13	FVQGTVAEGAPIIPISAQLK+GGVAGGSILSGVLK+IVSLFAEQNELQYAVPGGLIGVGTK+LIGWGQIFGGK+LTPLSPEVISR+QDLSNLDVSK+TITPVLDSQVAK+VGQEIEVRPGVVTK
623a	FBpp0099974|FBgn0260439|CG17291-PA|Pp2A-29B-PA FBpp0099975|FBgn0260439|CG17291-PB|Pp2A-29B-PB FBpp0293227|FBgn0260439|CG17291-PC|Pp2A-29B-PC	1.0000	FBpp0099974 type=protein; loc=2L:join(8366311..8366394,8367096..8367249,8367312..8367730,8367797..8367871,8367931..8368696,8368758..8369030,8369716..8369720); ID=FBpp0099974; name=Pp2A-29B-PA; parent=FBgn0260439,FBtr0005088; dbxref=FlyBase_Annotation_IDs:CG17291-PA,FlyBase:FBpp0099974,GB_protein:AAF52650.2,REFSEQ:NP_001027227,GB_protein:AAF52650,FlyMine:FBpp0099974,modMine:FBpp0099974; MD5=c07243…	12.5	9	0.12	HFAAQAIAGIAAA+LSTIALALGEER+LVSGDWFTSR+SDLIPNFVQLAQDDQDSVR+VDLVPAFQYLLK+VVETEYLK
614a	FBpp0087997|FBgn0033205|CG2064-PA|CG2064-PA	1.0000	FBpp0087997 type=protein; loc=2R:join(7665937..7666016,7666146..7666409,7666474..7666630,7666687..7666946,7667004..7667235); ID=FBpp0087997; name=CG2064-PA; parent=FBgn0033205,FBtr0088923; dbxref=FlyBase:FBpp0087997,FlyBase_Annotation_IDs:CG2064-PA,GB_protein:AAF59212.3,REFSEQ:NP_610310,GB_protein:AAF59212,FlyMine:FBpp0087997,modMine:FBpp0087997; MD5=537676c84560af5bb1952fb25f3b62c1; length=330; …	25.8	9	0.11	ETNNQNIFSR+GSINVADLNSEK+LEGSGVTVNALHPGVVDTELAR+SGAQTSIYAALDPELK+SYDEGLAYSQSK+VFIVTGANTGIGK
609a	FBpp0087479|FBgn0261014|CG2331-PA|TER94-PA	1.0000	FBpp0087479 type=protein; loc=2R:join(9989287..9989303,9990471..9990573,9990660..9992696,9992763..9992917,9992984..9993077); ID=FBpp0087479; name=TER94-PA; parent=FBgn0261014,FBtr0088391; dbxref=FlyBase:FBpp0087479,FlyBase_Annotation_IDs:CG2331-PA,GB_protein:AAF58863.1,REFSEQ:NP_477369,GB_protein:AAF58863,FlyMine:FBpp0087479,modMine:FBpp0087479; MD5=9ced7266152b9fad83a07959689b317f; length=801; r…	17.7	9	0.11	EKMDLIDLEDDKIDAEVLASLAVTMENFR+ETVVEVPNTTWTDIGGLESVK+EVDLTYIAK+GEDLATAILK+GILMYGPPGTGK+IVSQLLTLMDGMK+LDQLIYIPLPDDK+LIVEEAQNDDNSVVSLSQAK+VINQILTEMDGMGAK
597a	FBpp0085653|FBgn0260934|CG8201-PH|par-1-PH	1.0000	FBpp0085653 type=protein; loc=2R:join(19464642..19465694,19470597..19470812,19470872..19471092,19471209..19471490,19471552..19471736,19472819..19472931,19472996..19473179,19473440..19473554,19473613..19473740,19473805..19473967,19474528..19474641,19477634..19477704,19478742..19478865,19481151..19481163); ID=FBpp0085653; name=par-1-PH; parent=FBgn0260934,FBtr0086457; dbxref=FlyBase_Annotation_IDs:…	10.6	9	0.13	FLVLNPAK+MLTTADTTLNSPAKPR+NLAATNAASAAAANSSYASGGGGGTVSSR+NNTALEYSGTSGASGDSSHPGR+SEIEASLSQVR+TDDLAAESSASAAAAVAPK
582a	FBpp0083705|FBgn0039026|CG7029-PA|CG7029-PA FBpp0112182|FBgn0039026|CG7029-PC|CG7029-PC FBpp0112183|FBgn0039026|CG7029-PD|CG7029-PD FBpp0301740|FBgn0039026|CG7029-PF|CG7029-PF FBpp0301741|FBgn0039026|CG7029-PG|CG7029-PG	1.0000	FBpp0083705 type=protein; loc=3R:join(22784763..22785423,22787006..22788517,22788579..22788768,22789493..22792000,22792258..22792599,22792658..22792679); ID=FBpp0083705; name=CG7029-PA; parent=FBgn0039026,FBtr0084312; dbxref=FlyBase:FBpp0083705,FlyBase_Annotation_IDs:CG7029-PA,GB_protein:AAO41591.1,REFSEQ:NP_788719,GB_protein:AAO41591,FlyMine:FBpp0083705,modMine:FBpp0083705; MD5=820041bfc5fa972b1…	9.9	9	0.13	AESFLASLPR+GSSTLLTDSELDVDPLK+NLDANLAEVDMESFR+NPLNSPSNSPFSNTAQTTIGK+SEAVFYDDVASSSSTGSLTATNSPAHR+SLFLVSPAR+SMQTSCGSLSTTR+TNASTDVIFSPFNYK+YSLAGATTPTSTTPTSAR
559a	FBpp0076890|FBgn0020369|CG1489-PA|Rpt6-PA	1.0000	FBpp0076890 type=protein; loc=X:join(21316178..21316195,21316259..21316403,21316549..21317603); ID=FBpp0076890; name=Rpt6-PA; parent=FBgn0020369,FBtr0077189; dbxref=FlyBase:FBpp0076890,FlyBase_Annotation_IDs:CG1489-PA,GB_protein:AAF50835.1,REFSEQ:NP_608447,GB_protein:AAF50835,FlyMine:FBpp0076890,modMine:FBpp0076890; MD5=22dd41c30e0d27414c18eaf70afa7fdf; length=405; release=r6.09; species=Dmel;	17.5	9	0.11	ELFVMAR+EVIELPVK+FVVDLDK+GVILYGPPGTGK+IDILDPALLRPGR+IEELQLVVAEK+TMLELLNQLDGFEATK+VSGSELVQK
545a	FBpp0074458|FBgn0031006|CG8002-PA|rictor-PA FBpp0310228|FBgn0031006|CG8002-PC|rictor-PC	1.0000	FBpp0074458 type=protein; loc=X:complement(join(19260987..19261050,19259436..19259646,19258827..19259372,19258213..19258366,19257291..19258154,19257047..19257223,19256775..19256983,19255818..19256606,19255591..19255715,19254603..19255521,19253802..19254531,19252722..19253744)); ID=FBpp0074458; name=rictor-PA; parent=FBgn0031006,FBtr0074689; dbxref=FlyBase:FBpp0074458,FlyBase_Annotation_IDs:CG8002…	5.8	9	0.11	FLPQALYDNFR+LALLSVLR+LSADELNVLLPTLNAPK+MLAIAPEDISPAVVR+NQLATSMLPSTLSPMAMK+NVLDLFPTR+SIDLMLK+SLFLDSIIQGGALIQTR+YYLEEIVSR
520a	FBpp0071429|FBgn0052675|CG32675-PA|Tango5-PA FBpp0071430|FBgn0052675|CG32675-PC|Tango5-PC FBpp0289796|FBgn0052675|CG32675-PD|Tango5-PD FBpp0306533|FBgn0052675|CG32675-PE|Tango5-PE FBpp0312071|FBgn0052675|CG32675-PF|Tango5-PF	1.0000	FBpp0071429 type=protein; loc=X:complement(join(10761915..10762411,10761578..10761859,10761203..10761509,10760486..10760992)); ID=FBpp0071429; name=Tango5-PA; parent=FBgn0052675,FBtr0071500; dbxref=FlyBase:FBpp0071429,FlyBase_Annotation_IDs:CG32675-PA,GB_protein:AAF46618.1,REFSEQ:NP_727444,GB_protein:AAF46618,FlyMine:FBpp0071429,modMine:FBpp0071429; MD5=8babf19666b481df000f1ca6725bb405; length=53…	11.7	9	0.12	GAAGATTGAGDSGNLLSR+LSGYDPEDAEELAEFEALNAK+TLSGSSMQETGSSATSLLAAGGK
503	FBpp0292877|FBgn0032136|CG15828-PC|Apoltp-PC	1.0000	FBpp0292877 type=protein; loc=2L:join(9641746..9641818,9641913..9642646,9642717..9642876,9642934..9643177,9643249..9645790,9645858..9646201,9646265..9646475,9646538..9646896,9646955..9648917,9648989..9649147,9649205..9650751,9650809..9651433,9651492..9653760,9653822..9653991,9654045..9654131,9654194..9654753,9654811..9655011,9655079..9655769,9655851..9655913); ID=FBpp0292877; name=Apoltp-PC; pare…	2.1	9	0.12	AEGLEELAANAFGPK+EFIDVFTNFLQTSK+FEEIPEYQVLAK+LGLLAEYNSPGTK+SDLVNQLGSNK+TIALTVAHPLLEK+VITALPLPVGDR
51	FBpp0071817|FBgn0034792|CG3499-PB|CG3499-PB FBpp0293463|FBgn0034792|CG3499-PC|CG3499-PC FBpp0305130|FBgn0034792|CG3499-PD|CG3499-PD	1.0000	FBpp0071817 type=protein; loc=2R:complement(join(22885916..22885942,22885414..22885811,22885297..22885356,22885054..22885243,22884908..22885000,22884720..22884793,22884348..22884661,22883901..22884291,22883162..22883825)); ID=FBpp0071817; name=CG3499-PB; parent=FBgn0034792,FBtr0071906; dbxref=GB_protein:AAM71132.2,FlyBase:FBpp0071817,FlyBase_Annotation_IDs:CG3499-PB,REFSEQ:NP_726263,GB_protein:AA…	13.7	9	0.13	AAEELVFGTDK+AAIDGAETVSMK+ALAEALLK+EILSLYLTK+GLGTGDTLGPNTIEAVDAEIK+GVLLVGPPGTGK+IAFAEGYLAAANSEDSPK+YETLDADDIK
481	FBpp0110466|FBgn0261387|CG17528-PC|CG17528-PC FBpp0110579|FBgn0261387|CG17528-PD|CG17528-PD	1.0000	FBpp0110466 type=protein; loc=2R:complement(join(4819288..4819935,4818209..4819229,4817998..4818143,4817785..4817934,4817449..4817730)); ID=FBpp0110466; name=CG17528-PC; parent=FBgn0261387,FBtr0111274; dbxref=FlyBase_Annotation_IDs:CG17528-PC,GB_protein:EAA45997.1,FlyBase:FBpp0110466,REFSEQ:NP_001036463,GB_protein:EAA45997; MD5=2b21960bac75c97664e58255400dd8a3; length=748; release=r6.09; species=…	13.8	9	0.13	ANVVTEASIIEK+DLIANMLQADPDVR+FYPGITIPVSNER+IIGDGNFAIVFK+LSDFFGSDDVFFAYGTER+NLHSSSLTNSVVVGK+VEYNTGSQPLSNLPLSNSR
466	FBpp0088566|FBgn0260634|CG10192-PA|eIF4G2-PA FBpp0310717|FBgn0260634|CG10192-PC|eIF4G2-PC	1.0000	FBpp0088566 type=protein; loc=3R:complement(join(23815241..23817011,23814969..23815106,23814013..23814915,23812700..23813814,23810294..23812585)); ID=FBpp0088566; name=eIF4G2-PA; parent=FBgn0260634,FBtr0089623; dbxref=GB_protein:AAF56194.2,FlyBase:FBpp0088566,FlyBase_Annotation_IDs:CG10192-PA,REFSEQ:NP_651188,GB_protein:AAF56194,FlyMine:FBpp0088566,modMine:FBpp0088566; MD5=6388249d541e8b25e6e492c…	4.4	9	0.12	AEMEDLEYQFR+FLPYQQPSAVAGTANAPAGGNK+LTPDNFEVLLK+NVGNRPVSSTQVNASNAPPPTSLLK+TISEPNFAPTYAR+VVEQISEEK
464	FBpp0088527|FBgn0034277|CG6370-PA|OstDelta-PA FBpp0309240|FBgn0034277|CG6370-PB|OstDelta-PB	1.0000	FBpp0088527 type=protein; loc=2R:complement(join(17766869..17766881,17766461..17766699,17765111..17766392,17764681..17765051)); ID=FBpp0088527; name=OstDelta-PA; parent=FBgn0034277,FBtr0089559; dbxref=FlyBase:FBpp0088527,FlyBase_Annotation_IDs:CG6370-PA,GB_protein:AAF57793.1,REFSEQ:NP_611265,GB_protein:AAF57793,FlyMine:FBpp0088527,modMine:FBpp0088527; MD5=d380feff7e3062c77891aeaf26ca8028; length=…	17.2	9	0.12	EIIFVAEQDSSK+FANYFLSR+LQEVLSADSTQK+NTSGPLPEIIHQFR+VEDAIVQADEVDGK+VLGVEINEATQEK+VQSLEVGIAESDASAATR+VYSSLNSELGSSQEIFYR
436	FBpp0087514|FBgn0033482|CG1371-PA|CG1371-PA	1.0000	FBpp0087514 type=protein; loc=2R:complement(join(10075463..10075605,10074796..10075342,10073760..10074645,10073181..10073359,10072154..10073118,10071211..10072090)); ID=FBpp0087514; name=CG1371-PA; parent=FBgn0033482,FBtr0088428; dbxref=GB_protein:AAF58849.1,FlyBase:FBpp0087514,FlyBase_Annotation_IDs:CG1371-PA,REFSEQ:NP_610551,GB_protein:AAF58849,FlyMine:FBpp0087514,modMine:FBpp0087514; MD5=ee04e…	12.7	9	0.13	AAGVQFFPVQQQTEVR+EIEQMADQINAIK+FDSSSPLPGNLGVALYK+LNDVAADLAQR+LNPGITVFFPR+LPSTTFVADR+LVLESESLGQEVITPVAESHK+VAETDAQGSYTLENLK+VLSTEPTADSIK+VVVVSGNTELPANSLVVSGFDVVGR
404	FBpp0085947|FBgn0266420|CG5581-PA|Ote-PA	1.0000	FBpp0085947 type=protein; loc=2R:complement(18275805..18277079); ID=FBpp0085947; name=Ote-PA; parent=FBgn0266420,FBtr0086768; dbxref=FlyBase:FBpp0085947,FlyBase_Annotation_IDs:CG5581-PA,GB_protein:AAF57722.3,REFSEQ:NP_476664,GB_protein:AAF57722,FlyMine:FBpp0085947,modMine:FBpp0085947; MD5=3547adbeee0a701f23aeb5504bafcdde; length=424; release=r6.09; species=Dmel;	21.7	9	0.12	ETLAPAPGAPSAPAAASTPVDK+MLAQGLPNIPVTDSSR+SLRPNDNSVSEAFNR+TAAQGYVTAEAPPVASYSSSYK+TLASGNAGSGSLGYEPR
374	FBpp0085154|FBgn0028968|CG1528-PA|gammaCOP-PA FBpp0085155|FBgn0028968|CG1528-PB|gammaCOP-PB FBpp0290505|FBgn0028968|CG1528-PC|gammaCOP-PC FBpp0303129|FBgn0028968|CG1528-PD|gammaCOP-PD	1.0000	FBpp0085154 type=protein; loc=3R:join(31572239..31572278,31572498..31573156,31573254..31574724,31574801..31574986,31575045..31575197,31575256..31575386); ID=FBpp0085154; name=gammaCOP-PA; parent=FBgn0028968,FBtr0085793; dbxref=FlyBase:FBpp0085154,FlyBase_Annotation_IDs:CG1528-PA,GB_protein:AAF57160.1,REFSEQ:NP_524608,GB_protein:AAF57160,FlyMine:FBpp0085154,modMine:FBpp0085154; MD5=ee5acdaa59098f9…	11.7	9	0.12	FDISIVPK+ILYLINQGEQLVAR+LAQLPGIQVLGPIHR+QISTFVAEISDEFK+SVATLAITTLLK+TFNETPVNPR+TSIVDTIITIIEENADAK+VELTLPEGFTTR
37	FBpp0071279|FBgn0014868|CG9022-PA|Ost48-PA	1.0000	FBpp0071279 type=protein; loc=X:complement(join(9158290..9158431,9157008..9158215)); ID=FBpp0071279; name=Ost48-PA; parent=FBgn0014868,FBtr0071344; dbxref=FlyBase:FBpp0071279,FlyBase_Annotation_IDs:CG9022-PA,GB_protein:AAF46453.1,REFSEQ:NP_511096,GB_protein:AAF46453,FlyMine:FBpp0071279,modMine:FBpp0071279; MD5=1bed9989bd15e38ed422ca79b5f6c5f9; length=449; release=r6.09; species=Dmel;	21.8	9	0.12	GTGLIADKENPLVLK+IPDVYGVYQFK+LAQFVDDGGNVLVAGSEK+LLTAESTAYSYNPEASVSDYPHAVGR+NLIQADTIVGK+QADAAPLLYR+YGEYLYK
335	FBpp0083794|FBgn0004395|CG4620-PA|unk-PA FBpp0083795|FBgn0004395|CG4620-PB|unk-PB FBpp0294022|FBgn0004395|CG4620-PC|unk-PC FBpp0294023|FBgn0004395|CG4620-PD|unk-PD FBpp0294024|FBgn0004395|CG4620-PE|unk-PE FBpp0307981|FBgn0004395|CG4620-PF|unk-PF FBpp0312602|FBgn0004395|CG4620-PG|unk-PG	1.0000	FBpp0083794 type=protein; loc=3R:complement(join(23157779..23157843,23157501..23157710,23156074..23156493,23155809..23156011,23154845..23154967,23154194..23154774,23153940..23154137)); ID=FBpp0083794; name=unk-PA; parent=FBgn0004395,FBtr0084402; dbxref=FlyBase:FBpp0083794,FlyBase_Annotation_IDs:CG4620-PA,GB_protein:AAO41593.1,REFSEQ:NP_788722,GB_protein:AAO41593,FlyMine:FBpp0083794,modMine:FBpp00…	19.0	9	0.13	DDINSSSVGNSLFENTLNTAK+ELETLQNAESTLDSTNALNALDK+ENSLSASLANTSLLTR+IISPGFGDGLSISPSVR+LSNSLSATQNDSSLFFPSR+NAFSLQSLQSQNNSDLGR
307	FBpp0082215|FBgn0027610|CG8790-PB|Dic1-PB FBpp0082216|FBgn0027610|CG8790-PA|Dic1-PA FBpp0311942|FBgn0027610|CG8790-PC|Dic1-PC	1.0000	FBpp0082215 type=protein; loc=3R:join(13367761..13368161,13368252..13368693); ID=FBpp0082215; name=Dic1-PB; parent=FBgn0027610,FBtr0082747; dbxref=FlyBase:FBpp0082215,FlyBase_Annotation_IDs:CG8790-PB,GB_protein:AAF54932.1,REFSEQ:NP_731793,GB_protein:AAF54932; MD5=46d12d6b3b016d16d8940db92613b415; length=280; release=r6.09; species=Dmel;;FBpp0082216 type=protein; loc=3R:join(13367761..13368161,133…	26.8	9	0.13	EQGVLVFYNGLSASVLR+GYVPAFVR+LGPLGFFK+VALAGASGLVGGIVGTPADMVNVR+VTLQTQQGHLSVAQLIPK
30	FBpp0071047|FBgn0029975|CG1444-PA|CG1444-PA	1.0000	FBpp0071047 type=protein; loc=X:join(7909372..7909537,7909878..7909924,7910709..7910784,7910853..7911193,7911252..7911587); ID=FBpp0071047; name=CG1444-PA; parent=FBgn0029975,FBtr0071091; dbxref=FlyBase:FBpp0071047,FlyBase_Annotation_IDs:CG1444-PA,GB_protein:AAF46291.1,REFSEQ:NP_572420,GB_protein:AAF46291,FlyMine:FBpp0071047,modMine:FBpp0071047; MD5=213b39c7e5ac603371db010effd3fe4a; length=321; r…	32.4	9	0.11	ADPPFLR+ASVFAPSPETYVR+EHGILIQSVQPGFVATNMSK+GVIINVSSTAGVIPNPLLSVYSSTK+MGEWAVVTGSTDGIGK+VFGSSVDLSK+VLPWIYANVVGPK
277	FBpp0080794|FBgn0003231|CG10360-PA|ref(2)P-PA FBpp0099683|FBgn0003231|CG10360-PB|ref(2)P-PB	1.0000	FBpp0080794 type=protein; loc=2L:join(19542817..19542988,19543620..19545101,19545157..19545302); ID=FBpp0080794; name=ref(2)P-PA; parent=FBgn0003231,FBtr0081253; dbxref=FlyBase_Annotation_IDs:CG10360-PA,FlyBase:FBpp0080794,GB_protein:AAF53824.1,REFSEQ:NP_476700,GB_protein:AAF53824; MD5=84e696ba5a5e99cca6d3df66efd78574; length=599; release=r6.09; species=Dmel;;FBpp0099683 type=protein; loc=2L:join…	14.0	9	0.10	AAEQTESPPQAEPTVTAEK+DFGQLGELLR+IIDTTEGGDSGIFAPSTTPSAENK+ITYQGAGPQK+MPTNNGPGMVDAWFTGPGLGR
243	FBpp0079578|FBgn0032217|CG4972-PA|CG4972-PA	1.0000	FBpp0079578 type=protein; loc=2L:join(10314914..10315073,10315345..10315423,10315489..10315957,10316192..10316374,10316439..10316867,10316932..10317297); ID=FBpp0079578; name=CG4972-PA; parent=FBgn0032217,FBtr0079988; dbxref=FlyBase:FBpp0079578,FlyBase_Annotation_IDs:CG4972-PA,GB_protein:AAF52909.2,REFSEQ:NP_609378,GB_protein:AAF52909,FlyMine:FBpp0079578,modMine:FBpp0079578; MD5=3bcf5b5da320cf9e0…	15.2	9	0.12	DPEFMFYNENEVK+EENILPYFGVK+FLLSDAGVLLNFQGSK+IIAEALASFMYK+LTDLSIHDFDK+TSISNFFK+YHINVGGGSIAANK
236	FBpp0079453|FBgn0028479|CG4389-PB|Mtpalpha-PB FBpp0079454|FBgn0028479|CG4389-PA|Mtpalpha-PA	1.0000	FBpp0079453 type=protein; loc=2L:complement(join(9575502..9576188,9575295..9575435,9574469..9575238,9573770..9574406)); ID=FBpp0079453; name=Mtpalpha-PB; parent=FBgn0028479,FBtr0079857; dbxref=FlyBase:FBpp0079453,FlyBase_Annotation_IDs:CG4389-PB,GB_protein:AAN10697.1,REFSEQ:NP_723470,GB_protein:AAN10697,FlyMine:FBpp0079453,modMine:FBpp0079453; MD5=72fd0a1c9c90c8b03ffeef2549a1ca19; length=744; rel…	13.4	9	0.11	DTIAQAVAVGLK+GANAPEDLTLR+GLIALFR+ILSTMLSEAIR+IQSFVMDTDFVK+LGLPEVMLGLLPGGGGTVR+LTSVPTALDMELTGK+TAVQVANDLASGK
170	FBpp0077081|FBgn0031643|CG3008-PA|CG3008-PA	1.0000	FBpp0077081 type=protein; loc=2L:join(4883647..4884339,4884391..4885509); ID=FBpp0077081; name=CG3008-PA; parent=FBgn0031643,FBtr0077389; dbxref=FlyBase:FBpp0077081,FlyBase_Annotation_IDs:CG3008-PA,GB_protein:AAF50965.1,REFSEQ:NP_608871,GB_protein:AAF50965,FlyMine:FBpp0077081,modMine:FBpp0077081; MD5=41726f07513ce613867752d644eb2c1c; length=603; release=r6.09; species=Dmel;	17.7	9	0.13	DGDAEFLHDTAEDDYEEDELEQQK+LINNQILEQINGIISTGK+MQAIGLNVPDVVVLK+TSEPVQQVNLADIMSEQYAHK+VATAEMGLDAGTR+VIINMWAEK+VTVTLNK
155	FBpp0076520|FBgn0035811|CG12262-PA|CG12262-PA	1.0000	FBpp0076520 type=protein; loc=3L:join(7719440..7719457,7720060..7720416,7720477..7721361); ID=FBpp0076520; name=CG12262-PA; parent=FBgn0035811,FBtr0076808; dbxref=FlyBase:FBpp0076520,FlyBase_Annotation_IDs:CG12262-PA,GB_protein:AAF50524.1,REFSEQ:NP_648149,GB_protein:AAF50524,FlyMine:FBpp0076520,modMine:FBpp0076520; MD5=6244d606556faa327a61956fcd94d178; length=419; release=r6.09; species=Dmel;	24.3	9	0.12	AFTGFIVER+EEIIPVAAQYDK+ENVLIGEGAGFK+IASDAVQIFGGNGFNSEYPVEK+IYQIYEGTSQIQR+LSAWEIDQGR+NSYYASIAK+TRPPVAAGAVGLAQR
146	FBpp0076111|FBgn0267348|CG3322-PA|LanB2-PA FBpp0311281|FBgn0267348|CG3322-PB|LanB2-PB	1.0000	FBpp0076111 type=protein; loc=3L:join(9617247..9617441,9617779..9617912,9617976..9618103,9618170..9618784,9619301..9619712,9619779..9622364,9622423..9622759,9622817..9623117,9623179..9623390); ID=FBpp0076111; name=LanB2-PA; parent=FBgn0267348,FBtr0076382; dbxref=FlyBase:FBpp0076111,FlyBase_Annotation_IDs:CG3322-PA,GB_protein:AAF50238.1,REFSEQ:NP_524006,GB_protein:AAF50238,FlyMine:FBpp0076111,modM…	5.2	9	0.11	ANEVYDTALTLLNDVNR+LATVEGEINR+QTQPEIDISQLK+SIGTTAQGNEHVYFQAPDR+SVEFGQQSEQISDISR+TPVTNDDEFEAK
14	FBpp0070409|FBgn0023542|CG3460-PA|Nmd3-PA	1.0000	FBpp0070409 type=protein; loc=X:complement(join(2183610..2184538,2182913..2183549)); ID=FBpp0070409; name=Nmd3-PA; parent=FBgn0023542,FBtr0070425; dbxref=FlyBase:FBpp0070409,FlyBase_Annotation_IDs:CG3460-PA,GB_protein:AAF45744.1,REFSEQ:NP_477332,GB_protein:AAF45744,FlyMine:FBpp0070409,modMine:FBpp0070409; MD5=5625e0440a0970118b1bf00262bb99ce; length=521; release=r6.09; species=Dmel;	18.6	9	0.12	ASELGINDNPIHTR+HQLGNLSPLVLVNR+LSSDEIPDVILVR+NHVDITENIPK+TFYYLEQLILK+VGDSVMGYNTGEANINDLEFDK+YNWSVEIAPVSK
637a	FBpp0311310|FBgn0266696|CG45186-PV|CG45186-PV FBpp0311312|FBgn0266696|CG45186-PL|CG45186-PL FBpp0311313|FBgn0266696|CG45186-PM|CG45186-PM FBpp0311317|FBgn0266696|CG45186-PK|CG45186-PK FBpp0311318|FBgn0266696|CG45186-PE|CG45186-PE FBpp0311319|FBgn0266696|CG45186-PF|CG45186-PF FBpp0311324|FBgn0266696|CG45186-PQ|CG45186-PQ FBpp0311325|FBgn0266696|CG45186-PR|CG45186-PR FBpp0311327|FBgn0266696|CG45186…	1.0000	FBpp0311310 type=protein; loc=3L:join(2439713..2439830,2442439..2442960,2443390..2443838,2443988..2444087,2444499..2446101,2459591..2460153,2461146..2461268,2463057..2464303); ID=FBpp0311310; name=CG45186-PV; parent=FBgn0266696,FBtr0345085; dbxref=FlyBase:FBpp0311310,FlyBase_Annotation_IDs:CG45186-PV,GB_protein:AHN57939,REFSEQ:NP_001286914; MD5=deb02f0618b98929cf910da47c3fe0d6; length=1574; relea…	5.1	8	0.10	AAISSIEDIEVTPDELR+HTTEITSVTVGTR+LPQITTVVSK+LVLPDTFR+LVQQQQPQPQPVNR+SPGASGFTSEPVASATANR
629a	FBpp0290166|FBgn0010531|CG17753-PB|Ccs-PB	1.0000	FBpp0290166 type=protein; loc=2R:complement(join(10122510..10122524,10121815..10122458,10121618..10121753)); ID=FBpp0290166; name=Ccs-PB; parent=FBgn0010531,FBtr0300944; dbxref=REFSEQ:NP_001163108,GB_protein:ACZ94384,FlyBase:FBpp0290166,FlyBase_Annotation_IDs:CG17753-PB,modMine:FBpp0290166; MD5=bc221e1469d40be8c0d320cc3d09fe36; length=264; release=r6.09; species=Dmel;	35.6	8	0.10	AVLSGFGGQSAVALINTTGSVVDK+AVVLTANADDLGR+GGNDQSLIDGNSGER+IEFAVQMR+SAGILENFK+SALDGVGQVEIDTQEGR+TPIQGVVR
588a	FBpp0084350|FBgn0266668|CG6095-PA|Exo84-PA FBpp0084351|FBgn0266668|CG6095-PB|Exo84-PB	1.0000	FBpp0084350 type=protein; loc=3R:complement(join(26052190..26052229,26051974..26052129,26051587..26051917,26050760..26051532,26050171..26050700,26049930..26050115)); ID=FBpp0084350; name=Exo84-PA; parent=FBgn0266668,FBtr0084977; dbxref=FlyBase:FBpp0084350,FlyBase_Annotation_IDs:CG6095-PA,GB_protein:AAF56558.1,REFSEQ:NP_651454,GB_protein:AAF56558,FlyMine:FBpp0084350,modMine:FBpp0084350; MD5=8ca7b0…	15.2	8	0.11	AESLEAESTTATEDLENSHATR+EFDDFNFSVEK+EIEAYNETTAATLK+IFLVDNLLPIAIDK+LDFLTEYDPK+LINVLLK+TEESWQPYNLQTK+TTLESLIEESK
581a	FBpp0083421|FBgn0264357|CG17299-PA|SNF4Agamma-PA FBpp0083422|FBgn0264357|CG17299-PB|SNF4Agamma-PB	1.0000	FBpp0083421 type=protein; loc=3R:join(21154927..21155071,21155233..21155387,21178278..21178399,21178580..21179204,21179268..21179390,21185548..21185584,21202452..21202585,21207619..21207667,21210789..21211079,21211141..21211319,21211387..21211590,21211748..21212527); ID=FBpp0083421; name=SNF4Agamma-PA; parent=FBgn0264357,FBtr0084018; dbxref=FlyBase:FBpp0083421,FlyBase_Annotation_IDs:CG17299-PA,GB…	11.3	8	0.11	AFYALVYNGVR+FAVIPEEPQAGSPALGTPPPGGR+IGTYNNIETADETTSIITALK+SGEDSPVLNQSTVHGIASPNR+SLIEDIPEEETAPAR+VTSSTPQGPPETTLGR
568a	FBpp0079565|FBgn0004419|CG4916-PA|me31B-PA	1.0000	FBpp0079565 type=protein; loc=2L:join(10239536..10239585,10240492..10240591,10240680..10241058,10241133..10241780,10241846..10242048); ID=FBpp0079565; name=me31B-PA; parent=FBgn0004419,FBtr0079975; dbxref=FlyBase:FBpp0079565,FlyBase_Annotation_IDs:CG4916-PA,GB_protein:AAF52881.2,REFSEQ:NP_523533,GB_protein:AAF52881,FlyMine:FBpp0079565,modMine:FBpp0079565; MD5=13bbcdb1c57fa984e14b75f6806749fc; len…	16.6	8	0.09	DPQILLFSATFPLTVK+DYIQALVMVPTR+ELGTEIKPIPK+ELLMGIFEK+GIINDLQIAGNTSDDMGWK+ILVLDEADK
562a	FBpp0077813|FBgn0025683|CG3164-PB|CG3164-PB FBpp0099791|FBgn0025683|CG3164-PD|CG3164-PD	1.0000	FBpp0077813 type=protein; loc=2L:complement(join(128800..128983,126110..126227,125077..125266,124087..124920,123856..124024,123694..123794,123129..123629)); ID=FBpp0077813; name=CG3164-PB; parent=FBgn0025683,FBtr0078154; dbxref=FlyBase_Annotation_IDs:CG3164-PB,FlyBase:FBpp0077813,GB_protein:AAF51548.2,REFSEQ:NP_608494,GB_protein:AAF51548; MD5=d5405d0e8d6c2d01363456a5b7c64d8e; length=698; release=…	12.2	8	0.10	AQIVPAQPK+EGNVSSALVTTNER+LGTAGAGQLK+NDNANLLNDNR+SGELTAIMGPSGAGK+STLLNILSGYK+TSSIEGSVTMNGAER
550a	FBpp0075312|FBgn0087035|CG7439-PB|AGO2-PB FBpp0075313|FBgn0087035|CG7439-PC|AGO2-PC	1.0000	FBpp0075312 type=protein; loc=3L:join(15554207..15554222,15554290..15554472,15556850..15558117,15558250..15558338,15558394..15559003,15559100..15560116,15560208..15560578,15560641..15560731); ID=FBpp0075312; name=AGO2-PB; parent=FBgn0087035,FBtr0075559; dbxref=FlyBase:FBpp0075312,FlyBase_Annotation_IDs:CG7439-PB,GB_protein:AAF49619.2,REFSEQ:NP_648775,GB_protein:AAF49619,FlyMine:FBpp0075312,modMin…	7.5	8	0.10	FNNVDPGTVVDR+GINVVYTPPQSFQSAPR+GPPQQQQAAPLPLPPQPAGSIK+INNTTNLDYSR+LPLNSQNPEVTVTDR+VDQLGGAVLAYDGK
549a	FBpp0075175|FBgn0036623|CG4729-PA|CG4729-PA FBpp0075176|FBgn0036623|CG4729-PC|CG4729-PC FBpp0075177|FBgn0036623|CG4729-PB|CG4729-PB FBpp0300976|FBgn0036623|CG4729-PE|CG4729-PE	1.0000	FBpp0075175 type=protein; loc=3L:complement(join(16383927..16384107,16383331..16383866,16382382..16382739,16382072..16382157)); ID=FBpp0075175; name=CG4729-PA; parent=FBgn0036623,FBtr0075417; dbxref=FlyBase:FBpp0075175,FlyBase_Annotation_IDs:CG4729-PA,GB_protein:AAF49471.1,REFSEQ:NP_648888,GB_protein:AAF49471; MD5=5f3bd529f6c00aa6dbdf0c63493ff274; length=386; release=r6.09; species=Dmel;;FBpp0075…	17.4	8	0.12	EAAAWLQNLFVEK+GFTASLAPIR+IIDSFLETGSFFK+IPLEQVPEDEK+TIITEQLK+TPATMLSLLHGK
533a	FBpp0073290|FBgn0015245|CG12101-PA|Hsp60-PA FBpp0073291|FBgn0015245|CG12101-PB|Hsp60-PB	1.0000	FBpp0073290 type=protein; loc=X:join(11110041..11111411,11111475..11111825); ID=FBpp0073290; name=Hsp60-PA; parent=FBgn0015245,FBtr0073434; dbxref=FlyBase:FBpp0073290,FlyBase_Annotation_IDs:CG12101-PA,GB_protein:AAF47999.1,REFSEQ:NP_511115,GB_protein:AAF47999,FlyMine:FBpp0073290,modMine:FBpp0073290; MD5=1d69ae8daf6438985512377bc04b9b9e; length=573; release=r6.09; species=Dmel;;FBpp0073291 type=pr…	18.3	8	0.10	ISSVQSIIPALELANAQR+LVQDVANNTNEEAGDGTTTATVLAR+NVIIEQSWGSPK+STLTDMAIASGGIVFGDDADLVK+VEFQDALLLLSEK+VSDLGQVGEVVITK
530a	FBpp0072918|FBgn0035432|CG17723-PA|ZnT63C-PA FBpp0072919|FBgn0035432|CG17723-PB|ZnT63C-PB FBpp0072920|FBgn0035432|CG17723-PC|ZnT63C-PC FBpp0072921|FBgn0035432|CG17723-PD|ZnT63C-PD FBpp0072922|FBgn0035432|CG17723-PE|ZnT63C-PE FBpp0303136|FBgn0035432|CG17723-PF|ZnT63C-PF FBpp0303137|FBgn0035432|CG17723-PG|ZnT63C-PG	1.0000	FBpp0072918 type=protein; loc=3L:join(3310530..3310706,3310772..3310896,3311730..3311827,3311886..3312402,3312515..3312749,3312815..3313012); ID=FBpp0072918; name=ZnT63C-PA; parent=FBgn0035432,FBtr0073054; dbxref=FlyBase:FBpp0072918,FlyBase_Annotation_IDs:CG17723-PA,REFSEQ:NP_647801,GB_protein:AAF47755,FlyMine:FBpp0072918,modMine:FBpp0072918; MD5=38fc7c9c518505b2fd973b4f5f314d61; length=449; rele…	6.2	8	0.12	LTELANMDEGEDEQNDFAYEK+NTFGWAR
506	FBpp0293530|FBgn0262579|CG34373-PD|Ect4-PD FBpp0293531|FBgn0262579|CG34373-PE|Ect4-PE FBpp0293532|FBgn0262579|CG34373-PF|Ect4-PF FBpp0293533|FBgn0262579|CG34373-PG|Ect4-PG FBpp0293534|FBgn0262579|CG34373-PH|Ect4-PH FBpp0293535|FBgn0262579|CG43119-PI|Ect4-PI FBpp0293536|FBgn0262579|CG43119-PJ|Ect4-PJ FBpp0306073|FBgn0262579|CG43119-PK|Ect4-PK	1.0000	FBpp0293530 type=protein; loc=3L:join(8074475..8074825,8093059..8093337,8098346..8098725,8099146..8099536,8102893..8104818,8104880..8105059,8105127..8105296,8105440..8105657,8106016..8106949,8108639..8108723); ID=FBpp0293530; name=Ect4-PD; parent=FBgn0262579,FBtr0304993; dbxref=REFSEQ:NP_001097541,GB_protein:ABW08490,FlyBase:FBpp0293530,FlyBase:FBpp0111510,FlyBase_Annotation_IDs:CG34373-PD,FlyBas…	8.7	8	0.11	EINAIEALK+LVPVLSSNR+NFVLVLTPDALHR+NLENSLPSSSEENMAK+QIGFNDYIDK+SLTAGSGQQEIEQTINK+YSNMLTSIVSSLQEDER
479	FBpp0110410|FBgn0026401|CG17704-PF|Nipped-B-PF FBpp0110411|FBgn0026401|CG17704-PE|Nipped-B-PE FBpp0290669|FBgn0026401|CG17704-PG|Nipped-B-PG FBpp0290670|FBgn0026401|CG17704-PH|Nipped-B-PH FBpp0290671|FBgn0026401|CG17704-PI|Nipped-B-PI FBpp0307004|FBgn0026401|CG17704-PJ|Nipped-B-PJ	1.0000	FBpp0110410 type=protein; loc=2R:complement(join(4728433..4728499,4728180..4728351,4728009..4728124,4727794..4727953,4726848..4727734,4726624..4726788,4722147..4722325,4719770..4720210,4712101..4712775,4711814..4712045,4700940..4701261,4700644..4700872,4700389..4700583,4699059..4699151,4698503..4698996,4695462..4695610,4695119..4695406,4693248..4693483,4693011..4693168,4692296..4692950,4692079..4…	4.7	8	0.11	EGDVLEDDDDVEDPEVLFNR+EGDVTSNNDQFDLEPEEQR+LIELEDTDNSR+LPEDLTEIIK+SQVIQGNNSVDNIYTPSFR+TYIDYNNAQLIAQYLATK
461	FBpp0088439|FBgn0039757|CG1883-PA|RpS7-PA FBpp0088440|FBgn0039757|CG1883-PC|RpS7-PC FBpp0088970|FBgn0039757|CG1883-PD|RpS7-PD FBpp0308324|FBgn0039757|CG1883-PE|RpS7-PE	1.0000	FBpp0088439 type=protein; loc=3R:complement(join(30208490..30208657,30208093..30208425,30206638..30206721)); ID=FBpp0088439; name=RpS7-PA; parent=FBgn0039757,FBtr0089422; dbxref=FlyBase:FBpp0088439,FlyBase_Annotation_IDs:CG1883-PA,GB_protein:AAF57023.1,REFSEQ:NP_651782,GB_protein:AAF57023,FlyMine:FBpp0088439,modMine:FBpp0088439; MD5=447ca4c3ce12c2358f0f94bf5fea1d6b; length=194; release=r6.09; spe…	38.7	8	0.11	AVIIYVPIPQQK+DVTFEFPDNYLNV+IIKPGGSDPDDFEK+IQIILVR+SIAQALVELEANSDLKPYLR+VDTFTSVYK
411	FBpp0086110|FBgn0034223|CG6522-PA|Tes-PA	1.0000	FBpp0086110 type=protein; loc=2R:complement(join(17468773..17469067,17468059..17468702,17467075..17467993,17466420..17467012)); ID=FBpp0086110; name=Tes-PA; parent=FBgn0034223,FBtr0086954; dbxref=FlyBase:FBpp0086110,FlyBase_Annotation_IDs:CG6522-PA,GB_protein:AAF57858.1,REFSEQ:NP_611215,GB_protein:AAF57858,FlyMine:FBpp0086110,modMine:FBpp0086110; MD5=3f93b1202c73d5a7ccc4674736e60d6d; length=816; …	8.3	8	0.10	APSSVVISNIPAPVASLAELR+AQLQSVGLDK+DPVFAQILQAEPLK+LGPIAEFR+NMLQSAVSNAPYYDR
327	FBpp0083610|FBgn0267385|CG7070-PB|PyK-PB FBpp0083611|FBgn0267385|CG7070-PA|PyK-PA	1.0000	FBpp0083610 type=protein; loc=3R:join(22370799..22372167,22372226..22372382,22372469..22372481); ID=FBpp0083610; name=PyK-PB; parent=FBgn0267385,FBtr0084213; dbxref=FlyBase:FBpp0083610,FlyBase_Annotation_IDs:CG7070-PB,GB_protein:AAN14373.1,REFSEQ:NP_732723,GB_protein:AAN14373,FlyMine:FBpp0083610,modMine:FBpp0083610; MD5=2074b6975470bf2c6a31830313052375; length=512; release=r6.09; species=Dmel;;FB…	16.6	8	0.10	ASAIVVITTSGK+EPGLGDWLK+GDLGIEIPAEK+GLVPLIYK+GVNLPGVPVDLPAVSEK+NAAALTEIR+QGSGFTNTIR+VQFGLQVGK
306	FBpp0082177|FBgn0260962|CG7769-PA|pic-PA	1.0000	FBpp0082177 type=protein; loc=3R:join(13052409..13052469,13052623..13053034,13053237..13054161,13054226..13054577,13054641..13055835,13055892..13056288,13056351..13056431); ID=FBpp0082177; name=pic-PA; parent=FBgn0260962,FBtr0082709; dbxref=FlyBase:FBpp0082177,FlyBase_Annotation_IDs:CG7769-PA,GB_protein:AAF54901.1,REFSEQ:NP_650257,GB_protein:AAF54901,FlyMine:FBpp0082177,modMine:FBpp0082177; MD5=2…	7.5	8	0.12	DAVQGLELTLNGER+DLLFILTR+GDFILVGDLMR+LVFSNVNLK+MVNDVITVVTK+NAVILGTIDEIQK+QLLPELAR+VTLGTQPTTLR
298	FBpp0081894|FBgn0037924|CG14712-PA|CG14712-PA	1.0000	FBpp0081894 type=protein; loc=3R:join(11628941..11629014,11629081..11629248,11629318..11629720,11629784..11632939); ID=FBpp0081894; name=CG14712-PA; parent=FBgn0037924,FBtr0082418; dbxref=FlyBase:FBpp0081894,FlyBase_Annotation_IDs:CG14712-PA,GB_protein:AAG22146.2,REFSEQ:NP_650096,GB_protein:AAG22146,FlyMine:FBpp0081894,modMine:FBpp0081894; MD5=4c6cd830baee08815c7bd4474131f9f7; length=1266; releas…	7.7	8	0.11	AMSMPVVTVAAVPASR+APTLSITQIAPPER+ELTVSVPLR+NDTLASGGSSPENSPENVAK+SFYSGNTLSSLLR+SMSASNLYNPLTQPR+SNSLVGLVPK
274	FBpp0080672|FBgn0032702|CG10376-PA|CG10376-PA	1.0000	FBpp0080672 type=protein; loc=2L:complement(18701627..18702913); ID=FBpp0080672; name=CG10376-PA; parent=FBgn0032702,FBtr0081128; dbxref=GB_protein:AAF53694.1,FlyBase:FBpp0080672,FlyBase_Annotation_IDs:CG10376-PA,REFSEQ:NP_609899,GB_protein:AAF53694,FlyMine:FBpp0080672,modMine:FBpp0080672; MD5=24ec434384fe87a7096c9d9fb0f1c7b7; length=428; release=r6.09; species=Dmel;	18.9	8	0.11	AAAVSEEVVSR+ANPDPAAFSPDFYR+FGEMYELLDK+FLVSTAEK+IETAGGTVLHAQGQWR+NAFESAFLLADER+VNGILNVAR
247	FBpp0079642|FBgn0053303|CG33303-PA|CG33303-PA FBpp0304506|FBgn0053303|CG33303-PB|CG33303-PB	1.0000	FBpp0079642 type=protein; loc=2L:complement(join(10375148..10375733,10374301..10375091)); ID=FBpp0079642; name=CG33303-PA; parent=FBgn0053303,FBtr0080052; dbxref=FlyBase:FBpp0079642,FlyBase_Annotation_IDs:CG33303-PA,GB_protein:AAS64675.1,REFSEQ:NP_995680,GB_protein:AAS64675,FlyMine:FBpp0079642,modMine:FBpp0079642; MD5=4730c7d543cc804b2f0a4e3a3e917471; length=458; release=r6.09; species=Dmel;;FBpp…	14.8	8	0.11	FPLFGGWK+GEQSFTFTFPR+IILPEGSSDIR+LSTPYSISR+NEPVKGEQSFTFTFPR+QTFIVETVASK+TYLPASASGVYYR
200	FBpp0078150|FBgn0027086|CG11471-PA|Aats-ile-PA FBpp0078151|FBgn0027086|CG11471-PC|Aats-ile-PC FBpp0078152|FBgn0027086|CG11471-PD|Aats-ile-PD	1.0000	FBpp0078150 type=protein; loc=3L:join(22288797..22288939,22289004..22290255,22290313..22291163,22291229..22291721,22291783..22292733); ID=FBpp0078150; name=Aats-ile-PA; parent=FBgn0027086,FBtr0078498; dbxref=FlyBase:FBpp0078150,FlyBase_Annotation_IDs:CG11471-PA,GB_protein:AAF51822.2,REFSEQ:NP_730716,GB_protein:AAF51822,FlyMine:FBpp0078150,modMine:FBpp0078150; MD5=569e292448c5a4f522b244946d0fe388;…	7.3	8	0.09	ESIDHIEIPSAVPGNPPLR+FTNEASDFEGQYVK+LIASELVDLK+SVALMQSVVELGR+TLQDFILSELNVR+VLSNYASIIK+YADEWENVVTR
187	FBpp0077714|FBgn0003278|CG4033-PA|RpI135-PA	1.0000	FBpp0077714 type=protein; loc=2L:join(404384..404473,404536..406035,406095..407894); ID=FBpp0077714; name=RpI135-PA; parent=FBgn0003278,FBtr0078054; dbxref=FlyBase:FBpp0077714,FlyBase_Annotation_IDs:CG4033-PA,GB_protein:AAF51503.1,REFSEQ:NP_476708,GB_protein:AAF51503,FlyMine:FBpp0077714,modMine:FBpp0077714; MD5=57a1bdc18c8d91ec8b997a7d3469778d; length=1129; release=r6.09; species=Dmel;	9.5	8	0.11	EDESSLSNVVHYLNNGTAK+FSEENTAIDYFGK+GAAIHGNVYDATPFR+MLEAGGYNYYGTER+SFIGNLFR+TPINMDLGEVPIMLR+VESWVSQVR+YLVTELSSVNINAR
176	FBpp0077326|FBgn0260639|CG3157-PA|gammaTub23C-PA	1.0000	FBpp0077326 type=protein; loc=2L:join(2973059..2973107,2973166..2973368,2973429..2974604); ID=FBpp0077326; name=gammaTub23C-PA; parent=FBgn0260639,FBtr0077641; dbxref=FlyBase:FBpp0077326,FlyBase_Annotation_IDs:CG3157-PA,GB_protein:AAF51174.1,REFSEQ:NP_476804,GB_protein:AAF51174,FlyMine:FBpp0077326,modMine:FBpp0077326; MD5=d5e01458d1da8fc0446d951772715831; length=475; release=r6.09; species=Dmel;	21.3	8	0.08	DVFFYQADDDHYIPR+EDIFKDDLNELDESR+KLIQTFSVFPNQDEISDVVVQPYNSMLTLK+LQEEVFDIIDR+LTTAADSVVVLDNTALNR+VINTIMGSVYSK
173	FBpp0077168|FBgn0031589|CG3714-PC|CG3714-PC FBpp0077169|FBgn0031589|CG3714-PD|CG3714-PD FBpp0077170|FBgn0031589|CG3714-PA|CG3714-PA FBpp0077171|FBgn0031589|CG3714-PB|CG3714-PB FBpp0077172|FBgn0031589|CG3714-PE|CG3714-PE FBpp0111933|FBgn0031589|CG3714-PF|CG3714-PF FBpp0306839|FBgn0031589|CG3714-PG|CG3714-PG FBpp0306840|FBgn0031589|CG3714-PH|CG3714-PH	1.0000	FBpp0077168 type=protein; loc=2L:complement(join(4196475..4196565,4195734..4195904,4195539..4195665,4195017..4195100,4194818..4194945,4193539..4193679,4193310..4193481,4192633..4192968,4190559..4190824,4190083..4190492,4189942..4190019)); ID=FBpp0077168; name=CG3714-PC; parent=FBgn0031589,FBtr0077479; dbxref=FlyBase:FBpp0077168,FlyBase_Annotation_IDs:CG3714-PC,GB_protein:AAN11170.1,REFSEQ:NP_7229…	13.3	8	0.11	DVTLYAIDEGTVAFPR+LFNIPVK+LLEFGLR+LYSADGHALIDLLQK+TDDTAVFDLFFR+YSYTGGFDGTSNVLAGK
159	FBpp0076722|FBgn0002526|CG10236-PA|LanA-PA	1.0000	FBpp0076722 type=protein; loc=3L:complement(join(6217594..6217815,6217103..6217249,6215095..6215719,6214802..6215011,6214329..6214742,6213990..6214262,6213071..6213923,6212364..6213015,6212021..6212301,6211726..6211954,6211198..6211668,6209236..6211136,6205977..6209168,6205693..6205907,6204175..6205628)); ID=FBpp0076722; name=LanA-PA; parent=FBgn0002526,FBtr0077014; dbxref=FlyBase:FBpp0076722,Fly…	3.2	8	0.11	AQDLAAQYTDMTASAEPAIK+GVIRPAGEGSFEIDDEFK+LLDPNSVDLSPSK+LQINSLPVK+NVLEILEPVSVQTPK+SAPVLAVELPIYLGGVNK+TNAPLEADLELPK+YDYDEAAFPGFSSK
126	FBpp0074993|FBgn0266669|CG3885-PA|Sec3-PA	1.0000	FBpp0074993 type=protein; loc=3L:complement(join(17424446..17425099,17424160..17424387,17423652..17424101,17423098..17423579,17422534..17423041,17422108..17422455)); ID=FBpp0074993; name=Sec3-PA; parent=FBgn0266669,FBtr0075231; dbxref=FlyBase:FBpp0074993,FlyBase_Annotation_IDs:CG3885-PA,GB_protein:AAF49347.2,REFSEQ:NP_648976,GB_protein:AAF49347,FlyMine:FBpp0074993,modMine:FBpp0074993; MD5=35f231c…	10.5	8	0.12	AVDMTQSIISGAVSPSGDGVPQK+DAEQFIEQLSR+FMQNQLLSIR+LDSYEDILGHVK+NAMIEIANNNNIK+QNFLAVLNR+SAVSTIPYGTLGINR
112	FBpp0074564|FBgn0031069|CG12703-PA|Pmp70-PA FBpp0307154|FBgn0031069|CG12703-PB|Pmp70-PB FBpp0307155|FBgn0031069|CG12703-PC|Pmp70-PC FBpp0307156|FBgn0031069|CG12703-PD|Pmp70-PD	1.0000	FBpp0074564 type=protein; loc=X:join(19751434..19751546,19756430..19756542,19756612..19756802,19756871..19756968,19757034..19757497,19757568..19757997,19758102..19758276,19758344..19758757); ID=FBpp0074564; name=Pmp70-PA; parent=FBgn0031069,FBtr0074795; dbxref=FlyBase:FBpp0074564,FlyBase_Annotation_IDs:CG12703-PA,GB_protein:AAF49018.2,REFSEQ:NP_608354,GB_protein:AAF49018,FlyMine:FBpp0074564,modMi…	10.1	8	0.11	IANADQLLTTDIDK+ILGELWPTWGGK+LITNSEEVAFYQGNVR+WSLGELK+YLTALPAISVVTNVLK
620a	FBpp0088489|FBgn0016917|CG4257-PF|Stat92E-PF FBpp0306651|FBgn0016917|CG4257-PK|Stat92E-PK FBpp0306653|FBgn0016917|CG4257-PM|Stat92E-PM	1.0000	FBpp0088489 type=protein; loc=3R:complement(join(20541680..20541804,20540523..20541553,20539975..20540454,20539659..20539916,20539400..20539600,20539221..20539356,20537409..20537463)); ID=FBpp0088489; name=Stat92E-PF; parent=FBgn0016917,FBtr0089486; dbxref=FlyBase_Annotation_IDs:CG4257-PF,FlyBase:FBpp0088489,GB_protein:AAS65180.1,REFSEQ:NP_996243,GB_protein:AAS65180,FlyMine:FBpp0088489,modMine:FB…	10.6	7	0.10	DVAFGEFYSK+ISAVELYTHLR+LVTEEPELTHLLEQVQNAQK+QEPEPLVLDPVTGYVK+SLTIDNLDFLYEK+SVYGIGTFLLR
578a	FBpp0082421|FBgn0013981|CG3379-PA|His4r-PA FBpp0082422|FBgn0013981|CG3379-PB|His4r-PB FBpp0082423|FBgn0013981|CG3379-PC|His4r-PC FBpp0085280|FBgn0051611|CG31611-PA|His4 FBpp0091116|FBgn0053871|CG33871-PA|His4 FBpp0091118|FBgn0053873|CG33873-PA|His4 FBpp0091120|FBgn0053875|CG33875-PA|His4 FBpp0091128|FBgn0053883|CG33883-PA|His4 FBpp0091130|FBgn0053885|CG33885-PA|His4 FBpp0091132|FBgn0053887|CG3388…	1.0000	FBpp0082421 type=protein; loc=3R:join(14626050..14626229,14626294..14626425); ID=FBpp0082421; name=His4r-PA; parent=FBgn0013981,FBtr0082962; dbxref=FlyBase:FBpp0082421,FlyBase_Annotation_IDs:CG3379-PA,GB_protein:AAF55080.1,REFSEQ:NP_731927,GB_protein:AAF55080; MD5=8599e638a42068811d569d74bd7f4a5e; length=103; release=r6.09; species=Dmel;;FBpp0082422 type=protein; loc=3R:join(14626050..14626229,14…	40.8	7	0.10	DNIQGITKPAIR+ISGLIYEETR+TVTAMDVVYALK+VFLENVIR
59	FBpp0072088|FBgn0034971|CG3209-PB|CG3209-PB FBpp0291375|FBgn0034971|CG3209-PC|CG3209-PC FBpp0309994|FBgn0034971|CG3209-PD|CG3209-PD FBpp0309995|FBgn0034971|CG3209-PE|CG3209-PE	1.0000	FBpp0072088 type=protein; loc=2R:join(24069200..24069334,24069739..24069942,24070000..24070242,24071991..24072224,24072705..24072961,24073028..24073331); ID=FBpp0072088; name=CG3209-PB; parent=FBgn0034971,FBtr0072179; dbxref=GB_protein:AAM68301.1,FlyBase:FBpp0072088,FlyBase_Annotation_IDs:CG3209-PB,REFSEQ:NP_726415,GB_protein:AAM68301,FlyMine:FBpp0072088,modMine:FBpp0072088; MD5=07f80cc598d3b3138…	21.8	7	0.10	DAVLLPQPQEPAPEKPVSSTK+DEINFDFEK+FGDAFWNSAK+GSFEVGGVIYPVAIK+QGGLIDLVWDGQLK+SGVEAIIEDDVTSR
576a	FBpp0081570|FBgn0051352|CG31352-PA|Unc-115a-PA FBpp0081572|FBgn0260463|CG31332-PC|Unc-115b-PC FBpp0081573|FBgn0260463|CG31332-PA|Unc-115b-PA FBpp0289791|FBgn0051352|CG31352-PB|Unc-115a-PB FBpp0289792|FBgn0051352|CG31352-PC|Unc-115a-PC FBpp0292158|FBgn0260463|CG31332-PE|Unc-115b-PE FBpp0310681|FBgn0051352|CG31352-PG|Unc-115a-PG	1.0000	FBpp0081570 type=protein; loc=3R:complement(join(9704945..9704948,9699051..9699361,9698318..9698989,9697908..9697964,9697208..9697761,9696966..9697139,9696600..9696739,9696422..9696507,9695587..9695653,9695282..9695523,9695110..9695223)); ID=FBpp0081570; name=Unc-115a-PA; parent=FBgn0051352,FBtr0082092; dbxref=GB_protein:AAF54427.3,FlyBase:FBpp0081570,FlyBase_Annotation_IDs:CG31352-PA,GB_protein:…	14.6	7	0.09	ALMGGDLPASSTYSGALSYHYPQAGLIR+IYTYSYLTDAPHYLR+LNSGIGSAIAK+QATGGGVSSPAPPAESPTR+SLGNAPSYNAIHSYR+TPSFNGSLYSSSR+YESPIGASPSR
567a	FBpp0079228|FBgn0032026|CG7627-PA|CG7627-PA FBpp0297935|FBgn0032026|CG7627-PB|CG7627-PB	1.0000	FBpp0079228 type=protein; loc=2L:complement(join(8361101..8361177,8360947..8361032,8360210..8360518,8359636..8359844,8357943..8359570,8357358..8357881,8357034..8357299,8356045..8356974,8355936..8355974)); ID=FBpp0079228; name=CG7627-PA; parent=FBgn0032026,FBtr0079608; dbxref=GB_protein:AAF52648.1,FlyBase:FBpp0079228,FlyBase_Annotation_IDs:CG7627-PA,GB_protein:AAF52648.2,REFSEQ:NP_609215,GB_protei…	7.2	7	0.10	AVEFGTPYELLTLADSK+EVVADLPSGLQSK+LLGPPIATVNENAK+MMNEIISGIQVIK+SSLINALFR+VQPGTMLGIVGR+VVEYEDIEPEGALEAPADK
537a	FBpp0073594|FBgn0040309|CG1633-PB|Jafrac1-PB FBpp0073595|FBgn0040309|CG1633-PA|Jafrac1-PA FBpp0308756|FBgn0040309|CG1633-PC|Jafrac1-PC FBpp0308757|FBgn0040309|CG1633-PD|Jafrac1-PD FBpp0311371|FBgn0040309|CG1633-PE|Jafrac1-PE	1.0000	FBpp0073594 type=protein; loc=X:13331122..13331706; ID=FBpp0073594; name=Jafrac1-PB; parent=FBgn0040309,FBtr0073763; dbxref=FlyBase:FBpp0073594,FlyBase_Annotation_IDs:CG1633-PB,GB_protein:AAF48254.1,REFSEQ:NP_727689,GB_protein:AAF48254,FlyMine:FBpp0073594,modMine:FBpp0073594; MD5=d145d0f26fe3adfbc2bf2e4107e1da94; length=194; release=r6.09; species=Dmel;;FBpp0073595 type=protein; loc=X:13331122..1…	17.0	7	0.10	GLFIIDDK+LVQAFQYTDK+QGGLGSMDIPLLADK
53	FBpp0071892|FBgn0003062|CG9888-PA|Fib-PA	1.0000	FBpp0071892 type=protein; loc=2R:complement(join(23074582..23074594,23074024..23074463,23073061..23073642)); ID=FBpp0071892; name=Fib-PA; parent=FBgn0003062,FBtr0071982; dbxref=FlyBase:FBpp0071892,FlyBase_Annotation_IDs:CG9888-PA,GB_protein:AAF46950.1,REFSEQ:NP_523817,GB_protein:AAF46950,FlyMine:FBpp0071892,modMine:FBpp0071892; MD5=19665765e4e9749a82627001f88e480a; length=344; release=r6.09; spec…	22.7	7	0.10	DHAVVVGVYRPPPK+HEGVFIAR+IVALNAQHFLK+LKPQEQLTLEPYER+MLVGMVDTIFADVAQPDQGR+TNIIPIIEDAR
499	FBpp0290929|FBgn0022787|CG4261-PB|Hel89B-PB FBpp0310842|FBgn0022787|CG4261-PC|Hel89B-PC	1.0000	FBpp0290929 type=protein; loc=3R:join(15977233..15977243,15977309..15978222,15978287..15980406,15980469..15982510,15982580..15982820,15982882..15983325); ID=FBpp0290929; name=Hel89B-PB; parent=FBgn0022787,FBtr0301715; dbxref=REFSEQ:NP_732097,GB_protein:AAF55260,FlyBase:FBpp0290929,FlyBase_Annotation_IDs:CG4261-PB,FlyMine:FBpp0290929,modMine:FBpp0290929; MD5=06d3dd00cbc735b29445463c13551784; lengt…	4.8	7	0.08	AGGDVSTPGSTSRK+IGDELGGNILAQSNASLK+ILNNLCTLLR+ILVEPQADIQALAR+LGDSSSASMVTENLSAK+LNFGVSDWK+VPVPISVELR
495	FBpp0289280|FBgn0259735|CG42389-PE|CG42389-PE FBpp0289281|FBgn0259735|CG31738-PB|CG42389-PF FBpp0289282|FBgn0259735|CG31738-PA|CG42389-PG FBpp0307467|FBgn0259735|CG42389-PH|CG42389-PH	1.0000	FBpp0289280 type=protein; loc=2L:join(16558129..16559944,16652743..16652912,16657499..16657952,16658024..16661778); ID=FBpp0289280; name=CG42389-PE; parent=FBgn0259735,FBtr0300003; dbxref=FlyBase_Annotation_IDs:CG42389-PE,FlyBase:FBpp0289280,REFSEQ:NP_001137829,GB_protein:ACL83035,FlyMine:FBpp0289280,modMine:FBpp0289280; MD5=d5c1d00be8b8695e1a0685b3e7628f6a; length=2064; release=r6.09; species=Dm…	3.6	7	0.08	IAAGGELLYGQPSSPLR+LTTQPAPPAPPR+SVSASAISGASGVGADPVAIGR
478	FBpp0110147|FBgn0052699|CG32699-PB|LPCAT-PB	1.0000	FBpp0110147 type=protein; loc=X:complement(join(9579482..9579682,9574901..9575046,9574347..9574832,9574132..9574269,9573579..9573855,9573404..9573505,9573185..9573326,9573008..9573117)); ID=FBpp0110147; name=LPCAT-PB; parent=FBgn0052699,FBtr0110850; dbxref=FlyBase:FBpp0110147,FlyBase_Annotation_IDs:CG32699-PB,REFSEQ:NP_001036265,GB_protein:ABI30972,FlyMine:FBpp0110147,modMine:FBpp0110147; MD5=649…	11.3	7	0.09	ALGVPTSDYSFEDVIVMSR+IINYAQPIYVQR+IPFPGDIVEIER+LGLNESQR+NSDLLTFLR
476	FBpp0099888|FBgn0037912|CG6782-PA|sea-PA FBpp0099889|FBgn0037912|CG6782-PC|sea-PC FBpp0099890|FBgn0037912|CG6782-PD|sea-PD FBpp0099892|FBgn0037912|CG6782-PE|sea-PE	1.0000	FBpp0099888 type=protein; loc=3R:complement(join(11560852..11561177,11560165..11560792)); ID=FBpp0099888; name=sea-PA; parent=FBgn0037912,FBtr0100461; dbxref=FlyBase_Annotation_IDs:CG6782-PA,FlyBase:FBpp0099888,GB_protein:AAN13508.1,REFSEQ:NP_001027178,GB_protein:AAN13508,FlyMine:FBpp0099888,modMine:FBpp0099888; MD5=aa9a7b0a297eeab817101e5b2822f6a4; length=317; release=r6.09; species=Dmel;;FBpp00…	16.7	7	0.09	FFVLESLK+FGAFEFLK+GLSVLVYGSIPK+GLTPTILK+SEGISGIYK+TQLQLDEK
468	FBpp0088622|FBgn0261618|CG42551-PA|larp-PA FBpp0088624|FBgn0261618|CG42551-PB|larp-PB FBpp0290398|FBgn0261618|CG42551-PD|larp-PD FBpp0290399|FBgn0261618|CG42551-PE|larp-PE FBpp0297480|FBgn0261618|CG42551-PF|larp-PF FBpp0297481|FBgn0261618|CG42551-PG|larp-PG FBpp0297482|FBgn0261618|CG42551-PH|larp-PH	1.0000	FBpp0088622 type=protein; loc=3R:complement(join(28323649..28323734,28321373..28323486,28320582..28321279)); ID=FBpp0088622; name=larp-PA; parent=FBgn0261618,FBtr0089680; dbxref=FlyBase:FBpp0088622,GB_protein:AAF56783.3,REFSEQ:NP_524998,GB_protein:AAF56783,FlyBase_Annotation_IDs:CG42551-PA,FlyBase:FBpp0290396,FlyBase_Annotation_IDs:CG14066-PA; MD5=57821b32386f53c8af5ae5196c129f7c; length=965; rel…	8.3	7	0.07	AIGTLEQEQLEQNDGQEK+LGYGQSQEMNTLYR+SLALEDAGNGFR+SVSESDGTAVIAAGGR+VVEPEINEMLQGVGSLNPGR
414	FBpp0086370|FBgn0001124|CG8430-PB|Got1-PB FBpp0086371|FBgn0001124|CG8430-PA|Got1-PA	1.0000	FBpp0086370 type=protein; loc=2R:join(16138385..16138438,16138767..16138884,16140330..16140437,16140500..16140573,16140634..16141593); ID=FBpp0086370; name=Got1-PB; parent=FBgn0001124,FBtr0087231; dbxref=GB_protein:AAM70954.1,FlyBase:FBpp0086370,FlyBase_Annotation_IDs:CG8430-PB,REFSEQ:NP_725534,GB_protein:AAM70954,FlyMine:FBpp0086370,modMine:FBpp0086370; MD5=5cf7ed8ed2a9595c5bf180419c9814e8; leng…	18.0	7	0.09	AFGVQTISGTGALR+ISMSGLNK+LFPLFDSAYQGFASGDPDR+TDAGVPWVLPVVR+VAADFLHTQLNR+VNLSVGAYR
402	FBpp0085888|FBgn0266671|CG5341-PA|Sec6-PA	1.0000	FBpp0085888 type=protein; loc=2R:join(18625343..18626314,18626380..18627624); ID=FBpp0085888; name=Sec6-PA; parent=FBgn0266671,FBtr0086709; dbxref=FlyBase:FBpp0085888,FlyBase_Annotation_IDs:CG5341-PA,GB_protein:AAF57664.2,REFSEQ:NP_611351,GB_protein:AAF57664,FlyMine:FBpp0085888,modMine:FBpp0085888; MD5=fae72f8a56f110550ac2026cb8324b62; length=738; release=r6.09; species=Dmel;	9.2	7	0.07	ALEDEYLQNMQR+GVPEVYDALEVVR+HIFNVDASVQK+MIMDVLQQSVITR+QIILEDLR+TGMQGQLDGVR
368	FBpp0084813|FBgn0039674|CG1907-PA|CG1907-PA	1.0000	FBpp0084813 type=protein; loc=3R:join(29619531..29619650,29619722..29620555); ID=FBpp0084813; name=CG1907-PA; parent=FBgn0039674,FBtr0085447; dbxref=FlyBase:FBpp0084813,FlyBase_Annotation_IDs:CG1907-PA,GB_protein:AAF56907.1,REFSEQ:NP_651703,GB_protein:AAF56907,FlyMine:FBpp0084813,modMine:FBpp0084813; MD5=ca52c17e788e1c28a5fc7e0ce0bef92f; length=317; release=r6.09; species=Dmel;	18.0	7	0.10	EEGLTALWR+EGPLALYQGIGAALLR+LGMYTYLNDLFR+NYTNVANALAR+QEGVFALWK
353	FBpp0084242|FBgn0039300|CG10423-PA|RpS27-PA FBpp0293236|FBgn0039300|CG10423-PB|RpS27-PB	1.0000	FBpp0084242 type=protein; loc=3R:complement(join(25247433..25247438,25246448..25246667,25246353..25246381)); ID=FBpp0084242; name=RpS27-PA; parent=FBgn0039300,FBtr0084868; dbxref=FlyBase:FBpp0084242,FlyBase_Annotation_IDs:CG10423-PA,GB_protein:AAF56428.1,REFSEQ:NP_651359,GB_protein:AAF56428,FlyMine:FBpp0084242,modMine:FBpp0084242; MD5=12891c10f84e6af4a613b302d70f03eb; length=84; release=r6.09; sp…	28.6	7	0.10	DLLHPLPAEEK+LVQHPNSYFMDVK
35	FBpp0071226|FBgn0030086|CG7033-PA|CG7033-PA	1.0000	FBpp0071226 type=protein; loc=X:join(9089596..9089598,9090488..9091177,9091410..9092037,9092110..9092396); ID=FBpp0071226; name=CG7033-PA; parent=FBgn0030086,FBtr0071289; dbxref=FlyBase:FBpp0071226,FlyBase_Annotation_IDs:CG7033-PA,GB_protein:AAF46442.2,REFSEQ:NP_572524,GB_protein:AAF46442,FlyMine:FBpp0071226,modMine:FBpp0071226; MD5=5cd8081ca04f749c775babd3a6f1efb7; length=535; release=r6.09; spe…	15.9	7	0.10	ALLSLPTAIADNAGYDSAQLVSELR+GATQQILDEADR+NDLLNIAR+SGGTLGDSFLDEGFLLDK+VQDEEVGDGTTSVTVLASELLR
331	FBpp0083683|FBgn0003676|CG5374-PB|T-cp1-PB FBpp0083684|FBgn0003676|CG5374-PA|T-cp1-PA	1.0000	FBpp0083683 type=protein; loc=3R:complement(join(22491259..22491331,22490868..22491021,22489922..22490812,22489303..22489858)); ID=FBpp0083683; name=T-cp1-PB; parent=FBgn0003676,FBtr0084290; dbxref=FlyBase:FBpp0083683,FlyBase_Annotation_IDs:CG5374-PB,GB_protein:AAN13906.1,REFSEQ:NP_732748,GB_protein:AAN13906,FlyMine:FBpp0083683,modMine:FBpp0083683; MD5=5db5fade362b566973c98af35e11bcaf; length=557…	15.1	7	0.10	DSLINIAK+FATEAAITILR+MLVDDIGDVTVTNDGATILR+SLLVIPK+TQNVMAALSISNIVK+WTGLDLIEGVVR+YFVEAGAMAVR
328	FBpp0083613|FBgn0038953|CG18596-PA|CG18596-PA	1.0000	FBpp0083613 type=protein; loc=3R:join(22376035..22377204,22377261..22377910,22377969..22378154,22378217..22378780,22378844..22379365,22379434..22379604,22379666..22379813); ID=FBpp0083613; name=CG18596-PA; parent=FBgn0038953,FBtr0084216; dbxref=FlyBase:FBpp0083613,FlyBase_Annotation_IDs:CG18596-PA,GB_protein:AAF55981.2,REFSEQ:NP_651031,GB_protein:AAF55981,FlyMine:FBpp0083613,modMine:FBpp0083613; …	4.8	7	0.10	FNLLTQFLAATNR+LLLPELGK+LPNLGGLAR+SDFTNLSMTAEK+YAVQNLSSEEYEK
291	FBpp0081584|FBgn0027338|CG9423-PA|Kap-alpha3-PA FBpp0081585|FBgn0027338|CG9423-PB|Kap-alpha3-PB FBpp0081586|FBgn0027338|CG9423-PC|Kap-alpha3-PC FBpp0290407|FBgn0027338|CG9423-PD|Kap-alpha3-PD	1.0000	FBpp0081584 type=protein; loc=3R:complement(join(9577208..9577267,9576768..9577148,9575877..9576707,9575636..9575812,9575474..9575569)); ID=FBpp0081584; name=Kap-alpha3-PA; parent=FBgn0027338,FBtr0082106; dbxref=FlyBase:FBpp0081584,FlyBase_Annotation_IDs:CG9423-PA,GB_protein:AAF54408.1,REFSEQ:NP_731377,GB_protein:AAF54408; MD5=7c89f9db717ba92f5f8f808941be523e; length=514; release=r6.09; species=D…	18.3	7	0.10	AAADATKPEQQLAAVQAAR+EAAWAISNLTISGNR+EQVFTLIK+LIPLLGNSEVK+LQSHENVEIYK+NEVTVELR+NVPNLDSNTDEEEQLSSSIDLK
286	FBpp0081378|FBgn0024326|CG9738-PA|Mkk4-PA FBpp0289672|FBgn0024326|CG9738-PB|Mkk4-PB FBpp0306434|FBgn0024326|CG9738-PC|Mkk4-PC	1.0000	FBpp0081378 type=protein; loc=3R:complement(join(8650481..8650511,8649478..8650319,8649279..8649419,8648962..8649047,8648722..8648896)); ID=FBpp0081378; name=Mkk4-PA; parent=FBgn0024326,FBtr0081892; dbxref=FlyBase:FBpp0081378,FlyBase_Annotation_IDs:CG9738-PA,GB_protein:AAF54258.1,REFSEQ:NP_477353,GB_protein:AAF54258,FlyMine:FBpp0081378,modMine:FBpp0081378; MD5=13e166d546b56e6fca2f77207f5ff9bd; le…	17.2	7	0.10	ITVATVNALNYLK+LLEMPFIR+LLTSYNGMEFSK+LQFGEGGANTHTFTSDDLEDEGEIGR+NPPDQLSLNNLSIR
250	FBpp0079751|FBgn0032329|CG16840-PA|Art8-PA	1.0000	FBpp0079751 type=protein; loc=2L:complement(join(11010954..11010992,11009911..11010897)); ID=FBpp0079751; name=Art8-PA; parent=FBgn0032329,FBtr0080162; dbxref=FlyBase:FBpp0079751,FlyBase_Annotation_IDs:CG16840-PA,GB_protein:AAF53052.2,REFSEQ:NP_609478,GB_protein:AAF53052,FlyMine:FBpp0079751,modMine:FBpp0079751; MD5=25b3b40a79a91f7a47bed50d9291f780; length=341; release=r6.09; species=Dmel;	15.5	7	0.10	LVYAVEASNVATK+QEAYYNAILGNK+VALDLIEDNGLTNVVK+VEEFVLPAEAEK
212	FBpp0078633|FBgn0031657|CG3756-PA|CG3756-PA	1.0000	FBpp0078633 type=protein; loc=2L:join(4969085..4969224,4969285..4970146); ID=FBpp0078633; name=CG3756-PA; parent=FBgn0031657,FBtr0078994; dbxref=FlyBase:FBpp0078633,FlyBase_Annotation_IDs:CG3756-PA,GB_protein:AAF52185.1,REFSEQ:NP_608885,GB_protein:AAF52185,FlyMine:FBpp0078633,modMine:FBpp0078633; MD5=37789b8c40f59327a400171776c519e2; length=333; release=r6.09; species=Dmel;	21.3	7	0.10	EPLLYMEEYR+FSPVATATYR+LMLSDVPSMAIEK+QDPQDYGLADDVFSVQAFK+TEESTEAGTEQDTLEFELK
204	FBpp0078425|FBgn0037301|CG12005-PB|Mms19-PB	1.0000	FBpp0078425 type=protein; loc=3R:join(5232642..5232726,5232791..5233174,5233385..5233734,5233793..5235238,5235306..5235728,5235843..5236034); ID=FBpp0078425; name=Mms19-PB; parent=FBgn0037301,FBtr0078778; dbxref=FlyBase:FBpp0078425,FlyBase_Annotation_IDs:CG12005-PB,GB_protein:AAN13264.1,FlyBase_Annotation_IDs:CG12005-PA,REFSEQ:NP_649519,GB_protein:AAN13264,FlyMine:FBpp0078425,modMine:FBpp0078425;…	12.5	7	0.10	AALSVLNESAPLLNEK+ESVQDDVIASLR+FIVDVQQESNLLHK+IAALQLLYDVTK+LDSIELLHQAAVK+LLALEALNK+LLTDLTQLSLNSDNEQLR+LNIEQLGPLLFK+TETFPGNDNEEILK
198	FBpp0078076|FBgn0037108|CG11306-PA|CG11306-PA FBpp0305584|FBgn0037108|CG11306-PB|CG11306-PB	1.0000	FBpp0078076 type=protein; loc=3L:join(21626359..21626378,21626432..21626624,21626942..21627400,21627462..21628135,21628193..21628274); ID=FBpp0078076; name=CG11306-PA; parent=FBgn0037108,FBtr0078422; dbxref=FlyBase:FBpp0078076,FlyBase_Annotation_IDs:CG11306-PA,GB_protein:AAF51756.2,REFSEQ:NP_649340,GB_protein:AAF51756,FlyMine:FBpp0078076,modMine:FBpp0078076; MD5=e7a9a903d5c02984aec4e29f3c07f357; …	13.9	7	0.10	DHPLQLQAIYELR+MVIYTGDIDASPNSILQK+NPFLTWTK+NVFNIAVDSDNVK+TLLAQDEALWNQIK
174	FBpp0077208|FBgn0266670|CG8843-PA|Sec5-PA	1.0000	FBpp0077208 type=protein; loc=2L:join(3457406..3457514,3457585..3458199,3458254..3460075,3460133..3460271); ID=FBpp0077208; name=Sec5-PA; parent=FBgn0266670,FBtr0077519; dbxref=GB_protein:AAF51106.1,FlyBase:FBpp0077208,FlyBase_Annotation_IDs:CG8843-PA,REFSEQ:NP_608780,GB_protein:AAF51106,FlyMine:FBpp0077208,modMine:FBpp0077208; MD5=458ba0aea8f4b4d97411c9e8fff845b7; length=894; release=r6.09; spec…	8.1	7	0.09	LGQLYFTGELR+SNAGSVIDQLDTLMNIR+TEIPIFR+TLAQSGLTQEDPLGLSIEGNEQK+YGYPLPTLAIETAR
168	FBpp0077012|FBgn0031118|CG1412-PA|RhoGAP19D-PA FBpp0290752|FBgn0031118|CG1412-PB|RhoGAP19D-PB FBpp0293445|FBgn0031118|CG1412-PC|RhoGAP19D-PC FBpp0309351|FBgn0031118|CG1412-PD|RhoGAP19D-PD FBpp0311266|FBgn0031118|CG1412-PE|RhoGAP19D-PE	1.0000	FBpp0077012 type=protein; loc=X:complement(join(20490547..20490870,20488330..20488647,20487008..20487522,20477639..20478340,20477266..20477567,20476328..20476811,20476165..20476264,20476002..20476100,20475581..20475931,20474553..20475518,20473567..20474482,20472034..20473502)); ID=FBpp0077012; name=RhoGAP19D-PA; parent=FBgn0031118,FBtr0077320; dbxref=FlyBase:FBpp0077012,FlyBase_Annotation_IDs:CG1…	2.9	7	0.09	AAISELSELVNTK+FSNYLSYER+GLGVVGIYR+LSDTGSMSLTTITDTLDSK+NLAIIFGPSIIR
140	FBpp0075618|FBgn0011284|CG11276-PA|RpS4-PA FBpp0075619|FBgn0011284|CG11276-PB|RpS4-PB FBpp0312080|FBgn0011284|CG11276-PC|RpS4-PC	1.0000	FBpp0075618 type=protein; loc=3L:join(13042012..13042014,13042110..13042368,13042442..13042539,13043166..13043337,13043574..13043827); ID=FBpp0075618; name=RpS4-PA; parent=FBgn0011284,FBtr0075884; dbxref=FlyBase:FBpp0075618,FlyBase_Annotation_IDs:CG11276-PA,GB_protein:AAF49847.1,REFSEQ:NP_729871,GB_protein:AAF49847,FlyMine:FBpp0075618; MD5=9432bd09df680f6871c732d2390f7b76; length=261; release=r6.…	25.3	7	0.10	ESLPLLIFLR+LTNVFIIGK+TDPTYPAGYMDVITLEK+YALNGAEVTK+YPDPLIHANDSVQVDIASGK
127	FBpp0075012|FBgn0036702|CG6512-PA|CG6512-PA FBpp0075013|FBgn0036702|CG6512-PB|CG6512-PB	1.0000	FBpp0075012 type=protein; loc=3L:complement(join(17241785..17241868,17241217..17241719,17240663..17241058,17239111..17240608)); ID=FBpp0075012; name=CG6512-PA; parent=FBgn0036702,FBtr0075251; dbxref=FlyBase:FBpp0075012,FlyBase_Annotation_IDs:CG6512-PA,GB_protein:AAF49365.2,REFSEQ:NP_730248,GB_protein:AAF49365,FlyMine:FBpp0075012,modMine:FBpp0075012; MD5=1bfee21b805c2fd8a4c8b0227fc6bd79; length=82…	12.6	7	0.09	GLGYAQYLPK+IEIMEFVNFLK+LTNPNEIGVGFK+NLEAAQTEQGTESINFVPVIYR+QIYVPAPDIK+TEPLDAGSTPSSPPTKPVTAQSS
1066	FBpp0075278|FBgn0000212|CG5942-PC|brm-PC FBpp0075279|FBgn0000212|CG5942-PD|brm-PD FBpp0075280|FBgn0000212|CG5942-PA|brm-PA FBpp0075281|FBgn0000212|CG5942-PB|brm-PB FBpp0303193|FBgn0000212|CG5942-PE|brm-PE FBpp0305757|FBgn0000212|CG5942-PF|brm-PF	0.9412	FBpp0075278 type=protein; loc=3L:complement(join(15982268..15982508,15982123..15982199,15972159..15975096,15971294..15972085,15970377..15971233)); ID=FBpp0075278; name=brm-PC; parent=FBgn0000212,FBtr0075523; dbxref=FlyBase:FBpp0075278,FlyBase_Annotation_IDs:CG5942-PC,GB_protein:AAN11773.1,REFSEQ:NP_536745,GB_protein:AAN11773,FlyMine:FBpp0075278,modMine:FBpp0075278; MD5=8331fa585b2497b233bbce8a051…	3.5	7	0.04	KEESDDDSLILK+RLAFLLSQTDEYISNLTQMVK+SLASAPATPTQSSSNVSSGAATTSK
91	FBpp0073686|FBgn0000173|CG18319-PA|ben-PA FBpp0289793|FBgn0000173|CG18319-PB|ben-PB FBpp0298297|FBgn0000173|CG18319-PC|ben-PC FBpp0305066|FBgn0000173|CG18319-PD|ben-PD FBpp0305067|FBgn0000173|CG18319-PE|ben-PE	1.0000	FBpp0073686 type=protein; loc=X:13998161..13998616; ID=FBpp0073686; name=ben-PA; parent=FBgn0000173,FBtr0073855; dbxref=FlyBase:FBpp0073686,FlyBase_Annotation_IDs:CG18319-PA,GB_protein:AAF48338.1,REFSEQ:NP_511150,GB_protein:AAF48338,FlyMine:FBpp0073686,modMine:FBpp0073686; MD5=a4a522714bf83617291de950a026ebfa; length=151; release=r6.09; species=Dmel;;FBpp0289793 type=protein; loc=X:13998161..1399…	22.5	6	0.08	LELFLPEDYPMSAPK+LMQEPVPGINAIPDENNAR
85	FBpp0073327|FBgn0020255|CG1404-PB|Ran-PB FBpp0073328|FBgn0020255|CG1404-PA|Ran-PA FBpp0309150|FBgn0020255|CG1404-PC|Ran-PC FBpp0309151|FBgn0020255|CG1404-PD|Ran-PD	1.0000	FBpp0073327 type=protein; loc=X:complement(join(11145943..11146377,11145649..11145864)); ID=FBpp0073327; name=Ran-PB; parent=FBgn0020255,FBtr0073471; dbxref=FlyBase:FBpp0073327,FlyBase_Annotation_IDs:CG1404-PB,GB_protein:AAN09287.1,REFSEQ:NP_727499,GB_protein:AAN09287; MD5=b558c3f0de550773a094f4a890d1e023; length=216; release=r6.09; species=Dmel;;FBpp0073328 type=protein; loc=X:complement(join(11…	22.2	6	0.08	DLQEAQATALPDEDEEL+LVGDPNLEFVAMPALLPPEVK+NLQYYDISAK
80	FBpp0073017|FBgn0035471|CG10849-PA|Sc2-PA	1.0000	FBpp0073017 type=protein; loc=3L:join(3903541..3903911,3904069..3904285,3904506..3904621,3904684..3904888); ID=FBpp0073017; name=Sc2-PA; parent=FBgn0035471,FBtr0073159; dbxref=FlyBase:FBpp0073017,FlyBase_Annotation_IDs:CG10849-PA,GB_protein:AAF47807.1,REFSEQ:NP_647836,GB_protein:AAF47807,FlyMine:FBpp0073017,modMine:FBpp0073017; MD5=8bdbed142194acee87938fd4eb65b752; length=302; release=r6.09; spec…	12.6	6	0.07	IPVADGNPLTK+KIPVADGNPLTK+SLKDTDTLESLSLR+VPSGATPIGDLR
79	FBpp0073010|FBgn0004888|CG1065-PA|Scsalpha-PA FBpp0292215|FBgn0004888|CG1065-PB|Scsalpha-PB	1.0000	FBpp0073010 type=protein; loc=3L:join(3814319..3814355,3816632..3817080,3817437..3817721,3817784..3817999); ID=FBpp0073010; name=Scsalpha-PA; parent=FBgn0004888,FBtr0073151; dbxref=FlyBase:FBpp0073010,FlyBase_Annotation_IDs:CG1065-PA,GB_protein:AAF47796.2,REFSEQ:NP_523905,GB_protein:AAF47796,FlyMine:FBpp0073010,modMine:FBpp0073010; MD5=770d68231aafea52ee150be7f7454d1f; length=328; release=r6.09; …	12.5	6	0.08	GGTQHLGLPVFASVAEAK+GIILIGEIGGVAEEK+LVGGISPK
640b	sp|K1C15_SHEEP|	1.0000	sp K1C15_SHEEP	8.8	6	0.05	ALEEANADLEVK+LAADDFR+QSVEADINGLR+RVLDELTLTK+VLDELTLTK
619a	FBpp0088478|FBgn0014141|CG3937-PA|cher-PA FBpp0288453|FBgn0014141|CG3937-PG|cher-PG FBpp0292427|FBgn0014141|CG3937-PI|cher-PI FBpp0308014|FBgn0014141|CG3937-PL|cher-PL FBpp0308015|FBgn0014141|CG3937-PM|cher-PM FBpp0308016|FBgn0014141|CG3937-PN|cher-PN	1.0000	FBpp0088478 type=protein; loc=3R:complement(join(17116941..17117226,17110610..17110754,17110214..17110549,17108748..17108839,17107399..17108691,17106954..17107340,17105009..17105813,17104457..17104909,17104256..17104391,17101352..17101432,17100988..17101078,17094609..17094749,17094376..17094545,17092287..17094318,17092040..17092224)); ID=FBpp0088478; name=cher-PA; parent=FBgn0014141,FBtr0089471; …	4.2	6	0.09	AGNAPLDVVVQDVFGTK+EAGGGSLAISVEGPSK+IIDNEDNTYSVEVIPPSK+LPLPTTGGNVTAEVR+MPTGNIGISFTPR+SINNLETDLSDGLR
611a	FBpp0087705|FBgn0260972|CG8057-PA|alc-PA	1.0000	FBpp0087705 type=protein; loc=2R:complement(join(9136952..9137599,9135765..9135995,9135559..9135705)); ID=FBpp0087705; name=alc-PA; parent=FBgn0260972,FBtr0088624; dbxref=FlyBase:FBpp0087705,FlyBase_Annotation_IDs:CG8057-PA,GB_protein:AAF58979.1,REFSEQ:NP_610460,GB_protein:AAF58979,FlyMine:FBpp0087705,modMine:FBpp0087705; MD5=2cac3bf3bc33250b01a74c2898ef7975; length=341; release=r6.09; species=Dm…	18.5	6	0.09	ESDFEVFQALAK+HTAVLNEGSSQEDDDPYYTGTGTGSTR+STDLSTPSSPAHFR+YVTTLLYKPI
586a	FBpp0083951|FBgn0011725|CG31137-PA|twin-PA FBpp0083952|FBgn0011725|CG31137-PB|twin-PB FBpp0083953|FBgn0011725|CG31137-PE|twin-PE FBpp0083954|FBgn0011725|CG31137-PC|twin-PC FBpp0083956|FBgn0011725|CG31137-PF|twin-PF	1.0000	FBpp0083951 type=protein; loc=3R:complement(join(24220532..24220538,24220215..24220343,24219965..24220151,24219600..24219775,24199883..24199951,24199275..24199587,24198436..24199213)); ID=FBpp0083951; name=twin-PA; parent=FBgn0011725,FBtr0084566; dbxref=FlyBase:FBpp0083951,FlyBase_Annotation_IDs:CG31137-PA,GB_protein:AAF56259.2,REFSEQ:NP_732965,GB_protein:AAF56259; MD5=8e7ae0509587825ba31b8f323ca…	11.6	6	0.09	GIIDYIFYTK+LLSNDTNEFTHSFK+LPADVGMLTSLR+QQIFLSQEDIAAGK+SLPAELGELIQLR
565c	FBpp0112117|FBgn0037549|CG7878-PA|CG7878-PA	1.0000	FBpp0112117 type=protein; loc=3R:join(8122853..8123503,8123559..8124067,8124130..8124765,8124823..8125138); ID=FBpp0112117; name=CG7878-PA; parent=FBgn0037549,FBtr0113205; dbxref=FlyBase:FBpp0112117,FlyBase_Annotation_IDs:CG7878-PA,REFSEQ:NP_649767,GB_protein:AAF54192,FlyMine:FBpp0112117,modMine:FBpp0112117; MD5=864e1f6c69884ef922fe9c6e27787540; length=703; release=r6.09; species=Dmel;	10.2	6	0.06	DSAGGGGGDFSESLSIASEMVGK+GGANVLVLAPTR+ITGSIQSNVIDAINHVR+MLDMGFEPQIR+NMQISDLER
539a	FBpp0074013|FBgn0005411|CG9998-PA|U2af50-PA FBpp0298005|FBgn0005411|CG9998-PB|U2af50-PB FBpp0298006|FBgn0005411|CG9998-PC|U2af50-PC FBpp0298007|FBgn0005411|CG9998-PD|U2af50-PD	1.0000	FBpp0074013 type=protein; loc=X:complement(join(16358811..16358823,16357643..16358206,16357484..16357572,16357295..16357417,16356756..16357217)); ID=FBpp0074013; name=U2af50-PA; parent=FBgn0005411,FBtr0074234; dbxref=FlyBase:FBpp0074013,FlyBase_Annotation_IDs:CG9998-PA,GB_protein:AAF48596.1,REFSEQ:NP_476891,GB_protein:AAF48596,FlyMine:FBpp0074013,modMine:FBpp0074013; MD5=3a022c1911db0e1434c0a819c…	20.8	6	0.08	AMQASGQIPASVVPDTPQTAVPVVGSTITR+DEEEYEDILEDIK+ELLLSFGK+IFIGGLPNYLNDDQVK+NFAFLEFR
536a	FBpp0073519|FBgn0030418|CG4004-PA|CG4004-PA FBpp0309357|FBgn0030418|CG4004-PD|CG4004-PD FBpp0311957|FBgn0030418|CG4004-PE|CG4004-PE	1.0000	FBpp0073519 type=protein; loc=X:join(12744557..12744949,12746869..12747435); ID=FBpp0073519; name=CG4004-PA; parent=FBgn0030418,FBtr0073686; dbxref=FlyBase:FBpp0073519,FlyBase_Annotation_IDs:CG4004-PA,GB_protein:AAF48198.2,REFSEQ:NP_572824,GB_protein:AAF48198,FlyMine:FBpp0073519,modMine:FBpp0073519; MD5=29f8fd41ba5410a0afabee8a4b2a6cd4; length=319; release=r6.09; species=Dmel;;FBpp0309357 type=pr…	19.7	6	0.08	EPGYQELLK+IISEVLVYGR+LDAVGDGDVEPEPEPDNDPELDNMDDHVDDYR+LSFETQFSMGHK
508	FBpp0300162|FBgn0051601|CG31601-PB|CG31601-PB FBpp0300802|FBgn0051601|CG31601-PC|CG31601-PC	1.0000	FBpp0300162 type=protein; loc=2L:complement(join(22043537..22043687,22043347..22043466,22043247..22043283,22043102..22043193,22042402..22043042,22042107..22042347,22040790..22041688)); ID=FBpp0300162; name=CG31601-PB; parent=FBgn0051601,FBtr0307507; dbxref=REFSEQ:NP_001246130,GB_protein:AFH03804,FlyBase:FBpp0300162,FlyBase_Annotation_IDs:CG31601-PB; MD5=da77db1db6afd48008d96ab0fdc4c763; length=72…	6.7	6	0.07	APLLPTPTISELLAEQK+KNQQPQISLGNIR+NQQPQISLGNIR+NSSSLLGILIK+YLLMQLLR
493	FBpp0288789|FBgn0261279|CG42250-PC|lqfR-PC FBpp0288790|FBgn0261279|CG42250-PD|lqfR-PD	1.0000	FBpp0288789 type=protein; loc=3R:join(22411585..22411637,22412649..22412850,22412910..22413279,22413361..22413457,22413520..22414277,22418109..22418578); ID=FBpp0288789; name=lqfR-PC; parent=FBgn0261279,FBtr0299515; dbxref=FlyBase_Annotation_IDs:CG42250-PC,FlyBase:FBpp0288789,REFSEQ:NP_732734,GB_protein:AAF55990,FlyMine:FBpp0288789,modMine:FBpp0288789; MD5=236829346379fba1c883cb730952814f; length…	11.6	6	0.09	DTPTSVDLMGGASPSPSTSK+SLENYTFTDEGGK+SLLLLNYLVR+TLNSAAVIVDDDDDFNPR+VTNVVMNYTETEGK
490	FBpp0271890|FBgn0038651|CG14299-PC|CG14299-PC FBpp0293588|FBgn0038651|CG14299-PD|CG14299-PD	1.0000	FBpp0271890 type=protein; loc=3R:complement(join(18758741..18758770,18757968..18758692,18757628..18757913,18757105..18757565,18756819..18757046,18755542..18756756,18755341..18755484,18755099..18755276,18754062..18755029,18753543..18753999,18752731..18753487,18751962..18752670,18751578..18751898,18750944..18751519,18750572..18750884)); ID=FBpp0271890; name=CG14299-PC; parent=FBgn0038651,FBtr027338…	3.0	6	0.06	FTDIKPLIVR+FTSDAEHLPAQYNSEK+VFYDIVDNLNEVTMK+VPTENESLNFSHNFGVSDK+VPTLYSMIPYEETR
482	FBpp0110594|FBgn0040011|CG17494-PA|Slmap-PA FBpp0291582|FBgn0040011|CG17494-PD|Slmap-PD	1.0000	FBpp0110594 type=protein; loc=2L:join(22579841..22581133,22584122..22584682,22584742..22585581); ID=FBpp0110594; name=Slmap-PA; parent=FBgn0040011,FBtr0111252; dbxref=FlyBase_Annotation_IDs:CG17494-PA,GB_protein:EAA46025.1,FlyBase:FBpp0110594,REFSEQ:NP_001036399,GB_protein:EAA46025; MD5=f57c022c84bf730d15cc88ea2d3b970f; length=897; release=r6.09; species=Dmel;;FBpp0291582 type=protein; loc=2L:joi…	8.9	6	0.08	ELLENSELNNMQLR+LEELQQEYMEFK+LGSDPAELHYGDIVK+LSSFLQEAAQR+LSSLQGVLDNTR+NLDTINLDDYDHAQDR
48	FBpp0071766|FBgn0034743|CG4046-PA|RpS16-PA FBpp0309759|FBgn0034743|CG4046-PB|RpS16-PB	1.0000	FBpp0071766 type=protein; loc=2R:join(22606158..22606169,22606247..22606288,22606509..22606640,22606934..22607048,22607755..22607900); ID=FBpp0071766; name=RpS16-PA; parent=FBgn0034743,FBtr0071855; dbxref=FlyBase:FBpp0071766,FlyBase_Annotation_IDs:CG4046-PA,GB_protein:AAF46862.1,REFSEQ:NP_611685,GB_protein:AAF46862,FlyMine:FBpp0071766,modMine:FBpp0071766; MD5=e7f0408a4696f9329449eb7f556de5eb; len…	33.8	6	0.09	ALVAFYQK+EPVQAVQVFGR+FAGVDIR+LQEPLLLLGK+VSGGGHVAQIYAIR
453	FBpp0087972|FBgn0029093|CG1548-PA|cathD-PA	1.0000	FBpp0087972 type=protein; loc=2R:complement(join(7822549..7823466,7822225..7822485)); ID=FBpp0087972; name=cathD-PA; parent=FBgn0029093,FBtr0088898; dbxref=FlyBase:FBpp0087972,FlyBase_Annotation_IDs:CG1548-PA,GB_protein:AAF59186.1,REFSEQ:NP_652013,GB_protein:AAF59186,FlyMine:FBpp0087972,modMine:FBpp0087972; MD5=fbe176b5e485f5702cfdc5f320281c69; length=392; release=r6.09; species=Dmel;	16.8	6	0.09	DPASPEGGEIIFGGSDPNHYTGEFTYLPVTR+DQTFAEALSEPGLVFVAAK+FDGILGLGYNSISVDK
452	FBpp0087968|FBgn0050382|CG30382-PA|CG30382-PA FBpp0087969|FBgn0263121|CG18495-PB|Prosalpha1-PB FBpp0087970|FBgn0263121|CG18495-PA|Prosalpha1-PA FBpp0291433|FBgn0050382|CG30382-PB|CG30382-PB	1.0000	FBpp0087968 type=protein; loc=2R:complement(join(7831520..7831595,7831281..7831457,7830511..7830992)); ID=FBpp0087968; name=CG30382-PA; parent=FBgn0050382,FBtr0088894; dbxref=FlyBase:FBpp0087968,FlyBase_Annotation_IDs:CG30382-PA,GB_protein:AAM68869.1,REFSEQ:NP_724616,GB_protein:AAM68869,FlyMine:FBpp0087968,modMine:FBpp0087968; MD5=4137b83427de6b647901cbacf8b3a673; length=244; release=r6.09; speci…	23.0	6	0.09	AIAQENITTVALK+HITIFSPEGR+NIVPETVTHLFR+TDPAGYFSGFK+TLEANSYLEK
432	FBpp0087186|FBgn0010516|CG8996-PA|wal-PA FBpp0087187|FBgn0010516|CG8996-PB|wal-PB	1.0000	FBpp0087186 type=protein; loc=2R:complement(join(11690678..11690719,11690446..11690586,11689079..11689888)); ID=FBpp0087186; name=wal-PA; parent=FBgn0010516,FBtr0088082; dbxref=FlyBase:FBpp0087186,FlyBase_Annotation_IDs:CG8996-PA,GB_protein:AAF58627.1,REFSEQ:NP_725073,GB_protein:AAF58627,FlyMine:FBpp0087186,modMine:FBpp0087186; MD5=28de8d5cb126e2c2d9cc5eb3d1d414a6; length=330; release=r6.09; spec…	24.8	6	0.08	AAVDAGFVPNDLQIGQTGK+FTHILAGASAFGK+LDVSPISEIIDVK+STLVVAEHNNEVLNPITLNTISAAK+TIYAGNAILTLK
430	FBpp0087140|FBgn0013756|CG8274-PA|Mtor-PA FBpp0304737|FBgn0013756|CG8274-PB|Mtor-PB	1.0000	FBpp0087140 type=protein; loc=2R:join(11852756..11852906,11853348..11859483,11859540..11859871,11859930..11860063,11860315..11860602); ID=FBpp0087140; name=Mtor-PA; parent=FBgn0013756,FBtr0088033; dbxref=FlyBase:FBpp0087140,FlyBase_Annotation_IDs:CG8274-PA,GB_protein:AAF58615.1,REFSEQ:NP_477067,GB_protein:AAF58615,FlyMine:FBpp0087140,modMine:FBpp0087140; MD5=a4af95bc081f04da5ea7b1a9a6a18755; leng…	4.2	6	0.07	EILLISGDLNK+GEQTISQLRK+IQAMEQELASANDLLK+ISDLEAEAMLSNVTEQSK+LQEVLTPTLNDNPITAANK+QLEQQLEGEVK+SDLSLTELYSMYAK
420	FBpp0086705|FBgn0033902|CG8309-PA|Tango7-PA FBpp0308985|FBgn0033902|CG8309-PB|Tango7-PB	1.0000	FBpp0086705 type=protein; loc=2R:complement(join(14164487..14164531,14164191..14164370,14163198..14164136)); ID=FBpp0086705; name=Tango7-PA; parent=FBgn0033902,FBtr0087579; dbxref=FlyBase:FBpp0086705,FlyBase_Annotation_IDs:CG8309-PA,GB_protein:AAF58289.1,REFSEQ:NP_610932,GB_protein:AAF58289,FlyMine:FBpp0086705,modMine:FBpp0086705; MD5=70f5e58e540f3dd516e760c35ced9adc; length=387; release=r6.09; s…	16.3	6	0.08	DLLQAWK+EGLTSVSSAQLDLAR+ELQINEDEVEPFVIEVLK+LFNNLDTASPLR+TFGAPQWEQLR
396	FBpp0085809|FBgn0034401|CG15100-PA|MetRS-PA	1.0000	FBpp0085809 type=protein; loc=2R:complement(join(18850388..18850490,18850179..18850300,18849265..18850100,18849102..18849206,18847894..18849045,18847083..18847833)); ID=FBpp0085809; name=MetRS-PA; parent=FBgn0034401,FBtr0086627; dbxref=FlyBase:FBpp0085809,FlyBase_Annotation_IDs:CG15100-PA,GB_protein:AAF57625.2,REFSEQ:NP_611382,GB_protein:AAF57625,FlyMine:FBpp0085809,modMine:FBpp0085809; MD5=9809e…	6.5	6	0.08	AAPAANAAPAASPAATADAAK+ALPEVQEVLAEQPLK+DLLVLPTLELDNGLR+TTTQEQTDIVQEAFK
375	FBpp0085156|FBgn0003268|CG1569-PA|rod-PA	1.0000	FBpp0085156 type=protein; loc=3R:join(31581023..31581118,31581181..31581518,31581608..31581955,31582016..31582215,31582280..31582488,31582544..31583244,31583305..31584572,31584634..31585028,31585089..31585597,31585656..31586025,31586083..31586347,31586418..31587243,31587303..31587936,31587997..31588107); ID=FBpp0085156; name=rod-PA; parent=FBgn0003268,FBtr0085795; dbxref=FlyBase:FBpp0085156,FlyBa…	3.5	6	0.08	AFYILSSWPK+ALLEDVTIQR+DLVNALQDLSVLK+IVEYPTLNVK+LNDGSNSFTNTISQR+LNLPDMLDDISALTK
371	FBpp0084905|FBgn0020235|CG7610-PA|ATPsyngamma-PA FBpp0084906|FBgn0020235|CG7610-PB|ATPsyngamma-PB FBpp0084907|FBgn0020235|CG7610-PC|ATPsyngamma-PC	1.0000	FBpp0084905 type=protein; loc=3R:complement(29747854..29748747); ID=FBpp0084905; name=ATPsyngamma-PA; parent=FBgn0020235,FBtr0085539; dbxref=FlyBase:FBpp0084905,FlyBase_Annotation_IDs:CG7610-PA,GB_protein:AAN14185.1,REFSEQ:NP_524550,GB_protein:AAN14185,FlyMine:FBpp0084905,modMine:FBpp0084905; MD5=2870f590ec709925b038ac6907413c32; length=297; release=r6.09; species=Dmel;;FBpp0084906 type=protein; …	22.9	6	0.08	ELIEIISGAAALT+IANEVLQTGYDYTEGK+LAVYDSLDSDVVK+LLIAVTSDR+LPPTFLDASK+LTLTFNR
361	FBpp0084626|FBgn0039566|CG4849-PA|CG4849-PA	1.0000	FBpp0084626 type=protein; loc=3R:join(27963688..27963801,27963862..27964530,27964589..27964680,27964740..27964931,27964985..27966487,27966553..27966910); ID=FBpp0084626; name=CG4849-PA; parent=FBgn0039566,FBtr0085257; dbxref=FlyBase:FBpp0084626,FlyBase_Annotation_IDs:CG4849-PA,GB_protein:AAF56769.1,REFSEQ:NP_651605,GB_protein:AAF56769,FlyMine:FBpp0084626,modMine:FBpp0084626; MD5=85e35ef6a1004e5b1…	6.2	6	0.08	ATPVTLVLQDVK+FFDDPMLLELAR+GLSEDVSINK+IAVEPVNPSELPK+ILDGVIANEALHR
341	FBpp0083906|FBgn0015282|CG5289-PA|Rpt2-PA FBpp0311982|FBgn0015282|CG5289-PB|Rpt2-PB	1.0000	FBpp0083906 type=protein; loc=3R:complement(join(23931324..23931326,23929946..23931262)); ID=FBpp0083906; name=Rpt2-PA; parent=FBgn0015282,FBtr0084520; dbxref=FlyBase:FBpp0083906,FlyBase_Annotation_IDs:CG5289-PA,GB_protein:AAF56205.1,REFSEQ:NP_524469,GB_protein:AAF56205,FlyMine:FBpp0083906,modMine:FBpp0083906; MD5=8bbd76fd6feaf70fff47dd693733abbe; length=439; release=r6.09; species=Dmel;;FBpp0311…	16.6	6	0.09	AVANQTSATFLR+GVILYGPPGTGK+IEFPLPDEK+MTLAEDVNLSELIMAK+TMLELLNQLDGFDSR+VVGSELIQK
320	FBpp0082838|FBgn0038476|CG5175-PA|kuk-PA FBpp0082839|FBgn0038476|CG5175-PB|kuk-PB FBpp0297129|FBgn0038476|CG5175-PC|kuk-PC	1.0000	FBpp0082838 type=protein; loc=3R:17082697..17084409; ID=FBpp0082838; name=kuk-PA; parent=FBgn0038476,FBtr0083397; dbxref=GB_protein:AAN13733.1,FlyBase:FBpp0082838,FlyBase_Annotation_IDs:CG5175-PA,REFSEQ:NP_650595,GB_protein:AAN13733,FlyMine:FBpp0082838,modMine:FBpp0082838; MD5=3604b35c28d2e4e24b66258ae5a78685; length=570; release=r6.09; species=Dmel;;FBpp0082839 type=protein; loc=3R:17082697..170…	13.0	6	0.09	LPLSLSGGSTVTR+MASNTSGGGGTTSGTGTGRR+QSTEVELAAQTSSSPAGTPAR+SIRPIDSLTPSK+TFAQISGR
304	FBpp0082123|FBgn0016693|CG6148-PA|Past1-PA FBpp0082124|FBgn0016693|CG6148-PB|Past1-PB	1.0000	FBpp0082123 type=protein; loc=3R:join(12697513..12697538,12698119..12699335,12703639..12703812,12703876..12704081); ID=FBpp0082123; name=Past1-PA; parent=FBgn0016693,FBtr0082654; dbxref=FlyBase:FBpp0082123,FlyBase_Annotation_IDs:CG6148-PA,GB_protein:AAN13552.1,REFSEQ:NP_731737,GB_protein:AAN13552,FlyMine:FBpp0082123,modMine:FBpp0082123; MD5=90bfa61d512e01438d313ad1097fc223; length=540; release=r6…	16.7	6	0.08	EGVIPGNALVVDPK+GGAFEGVIDDHVSPFGYMK+LFEDEEQDLFR+LMEMIPQEEMTMVADPIVK+TDGIFNGLGPVDGK+VYIGSFWDQPLR
290	FBpp0081568|FBgn0002431|CG9484-PA|hyd-PA FBpp0308671|FBgn0002431|CG9484-PB|hyd-PB	1.0000	FBpp0081568 type=protein; loc=3R:complement(join(9725464..9725525,9724480..9724677,9724137..9724416,9723860..9724077,9723561..9723799,9723308..9723498,9719720..9723220,9719477..9719621,9719164..9719397,9718631..9719103,9718331..9718541,9717530..9718276,9716517..9717473,9716374..9716450,9715991..9716316,9715724..9715930,9715521..9715668,9715224..9715454,9714952..9715164)); ID=FBpp0081568; name=hyd…	2.6	6	0.07	DALPVLDITALR+ESLIVQTFK+FPAINAAAVAAAAAATSSTSNTASTSK+SDLAPQTMQWAIR+SFYTSIAEALLASAK
289	FBpp0081461|FBgn0010803|CG9735-PB|Aats-trp-PB	1.0000	FBpp0081461 type=protein; loc=3R:complement(join(9266596..9266791,9266118..9266529,9265480..9266059,9265304..9265408)); ID=FBpp0081461; name=Aats-trp-PB; parent=FBgn0010803,FBtr0081981; dbxref=FlyBase:FBpp0081461,FlyBase_Annotation_IDs:CG9735-PB,GB_protein:AAF54352.1,REFSEQ:NP_524826,GB_protein:AAF54352; MD5=9c741ce92d91bbe87424e3fe662fe979; length=430; release=r6.09; species=Dmel;	16.3	6	0.09	GIFGFGDSDIIGK+IDEELIAR+LAVETLTPIVEQHQAAR+LGGVPEVDVSYQLLK+MSASDQNSAVYLTDTPK
28	FBpp0071035|FBgn0029955|CG15478-PA|CG15478-PA FBpp0290060|FBgn0029955|CG15478-PB|CG15478-PB	1.0000	FBpp0071035 type=protein; loc=X:complement(7712825..7714483); ID=FBpp0071035; name=CG15478-PA; parent=FBgn0029955,FBtr0071078; dbxref=FlyBase:FBpp0071035,FlyBase_Annotation_IDs:CG15478-PA,GB_protein:AAF46266.2,REFSEQ:NP_572400,GB_protein:AAF46266,FlyMine:FBpp0071035,modMine:FBpp0071035; MD5=072d305cc00f9fc80ed3b72e428632f0; length=552; release=r6.09; species=Dmel;;FBpp0290060 type=protein; loc=X:…	13.6	6	0.09	ENQPSSTAANLSAAAAAAAAAANLSK+LYSQFAAHQAQVQSQDIDAK+VLQLQQQQQQQQQQAQQQQQQQHQAALVR
268	FBpp0080484|FBgn0022213|CG13281-PA|Cas-PA	1.0000	FBpp0080484 type=protein; loc=2L:complement(join(16824982..16825066,16823640..16824499,16823085..16823568,16822714..16823016,16822492..16822648,16822135..16822435,16821324..16822061)); ID=FBpp0080484; name=Cas-PA; parent=FBgn0022213,FBtr0080930; dbxref=FlyBase:FBpp0080484,FlyBase_Annotation_IDs:CG13281-PA,GB_protein:AAF53575.1,REFSEQ:NP_523588,GB_protein:AAF53575,FlyMine:FBpp0080484,modMine:FBpp0…	6.7	6	0.08	IFGIFGQYLER+LSGILGIFQK+LTEILTQVAK+QFLATSLSK+QGSAQIQALGK+TADDEDAGVLEHLR
267	FBpp0080475|FBgn0051739|CG31739-PA|CG31739-PA FBpp0304012|FBgn0051739|CG31739-PB|CG31739-PB FBpp0304013|FBgn0051739|CG31739-PC|CG31739-PC	1.0000	FBpp0080475 type=protein; loc=2L:join(16827724..16827889,16828052..16828552,16828617..16828795,16828857..16828946,16829003..16830460,16830524..16831378); ID=FBpp0080475; name=CG31739-PA; parent=FBgn0051739,FBtr0080919; dbxref=FlyBase:FBpp0080475,FlyBase_Annotation_IDs:CG31739-PA,GB_protein:AAF53577.3,REFSEQ:NP_724018,GB_protein:AAF53577,FlyMine:FBpp0080475,modMine:FBpp0080475; MD5=a43607e7f5beff9…	9.0	6	0.08	ADPDEPSPSNPLASEAATPAR+EYLINYLGFVEVETPTLFR+FGFLLNNVSEIIEK+LDYQDFLVENAK+TVTLVGWIPSTK+TYGLEEYAETGVPIESIVR
258	FBpp0079992|FBgn0032444|CG5525-PA|CG5525-PA	1.0000	FBpp0079992 type=protein; loc=2L:complement(join(12692717..12692822,12691565..12692217,12691363..12691502,12690619..12691303,12690538..12690555)); ID=FBpp0079992; name=CG5525-PA; parent=FBgn0032444,FBtr0080411; dbxref=FlyBase:FBpp0079992,FlyBase_Annotation_IDs:CG5525-PA,GB_protein:AAF53210.1,REFSEQ:NP_609579,GB_protein:AAF53210,FlyMine:FBpp0079992,modMine:FBpp0079992; MD5=70cb9ff0b09e85a414aa544d…	11.8	6	0.08	DAVSDLAQHFLDK+GLHPTAISDSFQR+ITGIQNMGR+MIQAGNGEVSITNDGATILK+SYILNIVK
240	FBpp0079520|FBgn0043456|CG4747-PA|CG4747-PA FBpp0292905|FBgn0043456|CG4747-PB|CG4747-PB FBpp0310306|FBgn0043456|CG4747-PC|CG4747-PC	1.0000	FBpp0079520 type=protein; loc=2L:join(10004047..10004126,10004535..10004571,10005424..10005506,10005568..10006417,10006475..10006585,10006908..10007178,10007255..10007341,10007414..10007503,10007567..10007766); ID=FBpp0079520; name=CG4747-PA; parent=FBgn0043456,FBtr0079930; dbxref=FlyBase:FBpp0079520,FlyBase_Annotation_IDs:CG4747-PA,GB_protein:AAF52846.3,REFSEQ:NP_609336,GB_protein:AAF52846,FlyMi…	14.1	6	0.08	AYVEMSTIDPDTSLDIGEGIK+DVSGEALQDADEASSTPTGR+LGYSEHDSSAVFVR+QEAAEGMLIILAGGDR+YIDDPAEVDEQVNK
23	FBpp0070658|FBgn0025615|CG3024-PA|Torsin-PA FBpp0311758|FBgn0025615|CG3024-PB|Torsin-PB	1.0000	FBpp0070658 type=protein; loc=X:complement(join(4649573..4649765,4648685..4649514)); ID=FBpp0070658; name=Torsin-PA; parent=FBgn0025615,FBtr0070690; dbxref=FlyBase:FBpp0070658,GB_protein:AAF45969.2,FlyBase_Annotation_IDs:CG3024-PA,REFSEQ:NP_572178,GB_protein:AAF45969,FlyMine:FBpp0070658,modMine:FBpp0070658; MD5=e68ad3ad829a5d83fe2fa56d7be97379; length=340; release=r6.09; species=Dmel;;FBpp0311758…	20.0	6	0.08	AIFIFLSNTAGSHIASHLGSVMK+KAAYNMDGGMKK+LSDFEPLLR+NFVAEQIADAMYLK+SLFIFDEVDK
206	FBpp0078450|FBgn0037312|CG11999-PA|CG11999-PA	1.0000	FBpp0078450 type=protein; loc=3R:complement(join(5354561..5354621,5353844..5354433)); ID=FBpp0078450; name=CG11999-PA; parent=FBgn0037312,FBtr0078807; dbxref=FlyBase:FBpp0078450,FlyBase_Annotation_IDs:CG11999-PA,GB_protein:AAF52043.1,REFSEQ:NP_649527,GB_protein:AAF52043,FlyMine:FBpp0078450,modMine:FBpp0078450; MD5=fe3a7122e76969a61f10f74a32ddaef7; length=216; release=r6.09; species=Dmel;	27.3	6	0.08	EDVNSHWVIK+LLNSDYAFR+SSTHDEYAHSEL+WTTAEGLFIVPK+YGSGSGQQSVTGVEQK
191	FBpp0077868|FBgn0037011|CG4858-PA|CG4858-PA	1.0000	FBpp0077868 type=protein; loc=3L:join(20526654..20526764,20526838..20527280,20527593..20527821); ID=FBpp0077868; name=CG4858-PA; parent=FBgn0037011,FBtr0078210; dbxref=FlyBase:FBpp0077868,FlyBase_Annotation_IDs:CG4858-PA,GB_protein:AAF51623.1,REFSEQ:NP_649243,GB_protein:AAF51623,FlyMine:FBpp0077868,modMine:FBpp0077868; MD5=306b718582a1c97a8572eaed416ebd21; length=260; release=r6.09; species=Dmel;	25.0	6	0.08	EDPVIWR+NVIVVLSGK+QFLTDVR+STVSTQLSLALR+VGILAGTTTSVLDELPDSTTAEVLTHIVEK
182	FBpp0077502|FBgn0027509|CG7261-PA|TBCD-PA	1.0000	FBpp0077502 type=protein; loc=2L:join(2147647..2148589,2148647..2149780,2149842..2150261,2150329..2150795,2150848..2151453); ID=FBpp0077502; name=TBCD-PA; parent=FBgn0027509,FBtr0077829; dbxref=FlyBase:FBpp0077502,FlyBase_Annotation_IDs:CG7261-PA,GB_protein:AAF51300.1,REFSEQ:NP_608648,GB_protein:AAF51300,FlyMine:FBpp0077502,modMine:FBpp0077502; MD5=202f5bdbc83401c6f7beea8178a970f5; length=1189; r…	5.8	6	0.06	AASAAFQESVGR+EDLLPYADK+FGQLAAVAAILK+SDPQVVYLSNQR+TQSVLALTK+TVGYGGGIDSFAEPK
179	FBpp0077399|FBgn0031456|CG2848-PA|Trn-SR-PA FBpp0307125|FBgn0031456|CG2848-PB|Trn-SR-PB	1.0000	FBpp0077399 type=protein; loc=2L:join(2760033..2760146,2760217..2761308,2761504..2761670,2761724..2763088,2763151..2763211); ID=FBpp0077399; name=Trn-SR-PA; parent=FBgn0031456,FBtr0077715; dbxref=GB_protein:AAF51214.1,FlyBase:FBpp0077399,FlyBase_Annotation_IDs:CG2848-PA,GB_protein:AAF51214.2,REFSEQ:NP_608708,GB_protein:AAF51214,FlyMine:FBpp0077399,modMine:FBpp0077399; MD5=4e7779c0bf0edbb644bc17bb…	7.1	6	0.07	EIVGFQLQPLAQLVDSTGSTPQK+LISALFR+LLSLPETSGK+MQPFLAQALEALPK+NILPDENEVIPK
142	FBpp0075700|FBgn0004926|CG4153-PA|eIF-2beta-PA	1.0000	FBpp0075700 type=protein; loc=3L:complement(join(12526589..12526603,12525986..12526385,12525154..12525677)); ID=FBpp0075700; name=eIF-2beta-PA; parent=FBgn0004926,FBtr0075968; dbxref=FlyBase:FBpp0075700,FlyBase_Annotation_IDs:CG4153-PA,GB_protein:AAF49902.1,REFSEQ:NP_524043,GB_protein:AAF49902,FlyMine:FBpp0075700,modMine:FBpp0075700; MD5=b87dcb34778371383f92172f7b904e3a; length=312; release=r6.09…	18.6	6	0.08	ELDELFADQADDDK+KEDPQDEASAEGGAAAEEDNLDLESFGK+SPETILQK+VFEIILDK
15	FBpp0070425|FBgn0004643|CG9900-PB|Zw10-PB	1.0000	FBpp0070425 type=protein; loc=X:join(2604303..2605652,2605714..2606529); ID=FBpp0070425; name=Zw10-PB; parent=FBgn0004643,FBtr0070441; dbxref=FlyBase_Annotation_IDs:CG9900-PB,FlyBase:FBpp0070425,GB_protein:AAF45794.1,REFSEQ:NP_524901,GB_protein:AAF45794,FlyMine:FBpp0070425,modMine:FBpp0070425; MD5=207a721dde8a6bdc942e08390cf3a75b; length=721; release=r6.09; species=Dmel;	7.1	6	0.08	AFIYGDDSVDGDAQVATPEVR+ALFQDTDWR+DYLVLLDLVGR+GIESLAALAK
137	FBpp0075401|FBgn0014002|CG6988-PA|Pdi-PA FBpp0312224|FBgn0014002|CG6988-PE|Pdi-PE	1.0000	FBpp0075401 type=protein; loc=3L:complement(join(15142300..15142453,15138188..15139524)); ID=FBpp0075401; name=Pdi-PA; parent=FBgn0014002,FBtr0075648; dbxref=FlyBase:FBpp0075401,FlyBase_Annotation_IDs:CG6988-PA,GB_protein:AAF49659.1,REFSEQ:NP_524079,GB_protein:AAF49659,FlyMine:FBpp0075401,modMine:FBpp0075401; MD5=f07956e0e3a9386abdc94ad4a477c804; length=496; release=r6.09; species=Dmel;;FBpp03122…	15.7	6	0.08	DLTSVADAEQFLK+VANALDSFVFGVSSNADVIAK+VDATVEGELAEQYAVR+VEEGVLVATVDNFK+VLVSSNFESVALDK
131	FBpp0075119|FBgn0002284|CG4097-PA|Prosbeta6-PA	1.0000	FBpp0075119 type=protein; loc=3L:complement(join(16610230..16610318,16609536..16610154)); ID=FBpp0075119; name=Prosbeta6-PA; parent=FBgn0002284,FBtr0075360; dbxref=FlyBase:FBpp0075119,FlyBase_Annotation_IDs:CG4097-PA,GB_protein:AAF49435.1,REFSEQ:NP_524115,GB_protein:AAF49435,FlyMine:FBpp0075119,modMine:FBpp0075119; MD5=4b5675150c283e60863791308b0d6f4b; length=235; release=r6.09; species=Dmel;	35.3	6	0.08	AGGTAGTLLQPVLDNQIGHK+AVSVASDTFISAAER+DIYTGDSVLINIITK+LGFEQFPDYQVPGMK+TMTTEAVAQMLSIAMYNR
113	FBpp0074567|FBgn0031078|CG11943-PB|Nup205-PB FBpp0074568|FBgn0031078|CG11943-PA|Nup205-PA	1.0000	FBpp0074567 type=protein; loc=X:join(19852348..19852569,19852649..19852972,19853060..19853161,19853252..19853814,19853879..19854379,19854436..19855987,19856088..19857472,19857536..19858588,19858663..19858820,19858904..19859316); ID=FBpp0074567; name=Nup205-PB; parent=FBgn0031078,FBtr0074798; dbxref=FlyBase:FBpp0074567,FlyBase_Annotation_IDs:CG11943-PB,GB_protein:AAN09521.1,REFSEQ:NP_728308,GB_pro…	3.9	6	0.07	AEILHTLAALAK+EITGLVTNYAESLVDGSGILGR+FISLASDLLPQTLFK+NEPQTFLPSIDDR+QSYIELSQR+SIADNLLQQR
103	FBpp0074189|FBgn0030809|CG9086-PA|Ubr1-PA FBpp0300996|FBgn0030809|CG9086-PB|Ubr1-PB FBpp0312009|FBgn0030809|CG9086-PC|Ubr1-PC	1.0000	FBpp0074189 type=protein; loc=X:complement(join(16967495..16967672,16963703..16963720,16962932..16963266,16962493..16962825,16961741..16962428,16960512..16961673,16960340..16960451,16960144..16960272,16958677..16960075,16957494..16958614)); ID=FBpp0074189; name=Ubr1-PA; parent=FBgn0030809,FBtr0074415; dbxref=FlyBase:FBpp0074189,FlyBase_Annotation_IDs:CG9086-PA,GB_protein:AAF48687.2,REFSEQ:NP_5731…	4.1	6	0.07	APNSELTQLDYIEQLPSR+FLTDVDFPDTFPTDQPDR+LATTISQVIDWASGDVK+LSGVVGGLAQFER+SDIIEFLK
666	FBpp0091164|FBgn0053926|CG33926-PA|CG33926-PA FBpp0311233|FBgn0053926|CG33926-PB|CG33926-PB	0.9999	FBpp0091164 type=protein; loc=3L:join(9443331..9443364,9445702..9446285); ID=FBpp0091164; name=CG33926-PA; parent=FBgn0053926,FBtr0091930; dbxref=FlyBase:FBpp0091164,FlyBase_Annotation_IDs:CG33926-PA,GB_protein:AAF50268.2,REFSEQ:NP_001027118,GB_protein:AAF50268,FlyMine:FBpp0091164,modMine:FBpp0091164; MD5=4cfdcc225ae4796d5eb086fdffa5515c; length=205; release=r6.09; species=Dmel;;FBpp0311233 type=…	13.7	6	0.08	GAINGTISGTISGTASGTVR+LIFETGAR
1005	FBpp0072365|FBgn0002564|CG6821-PA|Lsp1gamma-PA	0.9780	FBpp0072365 type=protein; loc=3L:join(66515..66721,66787..68898); ID=FBpp0072365; name=Lsp1gamma-PA; parent=FBgn0002564,FBtr0072463; dbxref=FlyBase:FBpp0072365,FlyBase_Annotation_IDs:CG6821-PA,GB_protein:AAF47324.1,REFSEQ:NP_523868,GB_protein:AAF47324,FlyMine:FBpp0072365,modMine:FBpp0072365; MD5=fba280af97aa4d29acdefc199a0a2c9a; length=772; release=r6.09; species=Dmel;	1.4	6	0.04	KNYYDFYTYGK
82	FBpp0073083|FBgn0011692|CG1258-PA|pav-PA	1.0000	FBpp0073083 type=protein; loc=3L:join(4242878..4242888,4242948..4243706,4243765..4244314,4244375..4244696,4244752..4245302,4245364..4245834); ID=FBpp0073083; name=pav-PA; parent=FBgn0011692,FBtr0073227; dbxref=FlyBase:FBpp0073083,FlyBase_Annotation_IDs:CG1258-PA,GB_protein:AAF47868.1,REFSEQ:NP_477025,GB_protein:AAF47868,FlyMine:FBpp0073083,modMine:FBpp0073083; MD5=188823d56b39a149172e19f9b832bb12…	8.2	5	0.07	ENQLAASNGLAPK+FAEMTQEVQIAR+IAVNNLNELGIPEAK+LVQAPTDSQGENVVQDR+LVSNILQSEDLPSLPR
81	FBpp0073049|FBgn0035483|CG1134-PA|Mul1-PA FBpp0312381|FBgn0035483|CG1134-PB|Mul1-PB	1.0000	FBpp0073049 type=protein; loc=3L:join(4021535..4021639,4021704..4022287,4022346..4022553,4022821..4022940); ID=FBpp0073049; name=Mul1-PA; parent=FBgn0035483,FBtr0073193; dbxref=GB_protein:AAF47822.1,FlyBase:FBpp0073049,FlyBase_Annotation_IDs:CG1134-PA,REFSEQ:NP_647847,GB_protein:AAF47822,FlyMine:FBpp0073049,modMine:FBpp0073049; MD5=06a909384204e62fb5bdd69740d9f4a9; length=338; release=r6.09; spec…	21.6	5	0.07	AAPQYNIDGDLK+EGSFLTAIGELELDGDTLR+GTVTPIGVPLR+MQPSNEGPLFLTTATK+SSLVPSVSGVLQIVK
69	FBpp0072637|FBgn0035244|CG7955-PA|ABCB7-PA FBpp0072638|FBgn0035244|CG7955-PB|ABCB7-PB	1.0000	FBpp0072637 type=protein; loc=3L:join(1618501..1618617,1620428..1620554,1620817..1621042,1621103..1621257,1621317..1622665,1622732..1622989); ID=FBpp0072637; name=ABCB7-PA; parent=FBgn0035244,FBtr0072754; dbxref=GB_protein:AAF47525.1,GB_protein:AAF47525.2,FlyBase:FBpp0072637,FlyBase_Annotation_IDs:CG7955-PA,REFSEQ:NP_728642,GB_protein:AAF47525,FlyMine:FBpp0072637,modMine:FBpp0072637; MD5=1faa8b61…	10.9	5	0.07	DADEILVLENGR+LWETQTQQFDPSR+MADLHDSIMSWPGQYSTQVGER+VFMNQAENEAGNK+VLIGGQDISAVDLESLR
640c	sp|K1M1_SHEEP|	1.0000	sp K1M1_SHEEP	13.8	5	0.06	AQYEALVETNR+DVEEWYIR+LAADDFR+LNVEVDAAPTVDLNR+TVNALEVELQAQHNLR
636a	FBpp0310589|FBgn0266377|CG45019-PD|Pde8-PD FBpp0310590|FBgn0266377|CG45019-PE|Pde8-PE FBpp0310591|FBgn0266377|CG45019-PB|Pde8-PB FBpp0310592|FBgn0266377|CG45019-PA|Pde8-PA FBpp0310593|FBgn0266377|CG45019-PN|Pde8-PN FBpp0310594|FBgn0266377|CG45019-PI|Pde8-PI FBpp0310595|FBgn0266377|CG45019-PK|Pde8-PK FBpp0310596|FBgn0266377|CG45019-PO|Pde8-PO	1.0000	FBpp0310589 type=protein; loc=2R:join(23669343..23669367,23671976..23672088,23674286..23674342,23674414..23674619,23674804..23674863,23674931..23674985,23675107..23675205,23675355..23675465,23675539..23675708,23675778..23675988,23677021..23677188,23677249..23677347,23677405..23677653,23677715..23677937,23678002..23678159,23678218..23678488,23678547..23678689); ID=FBpp0310589; name=Pde8-PD; parent…	6.5	5	0.07	EFDGILTVR+EVVLITDDLLR+FVSVFGGEEPR+LTSLPLEAPITK+RSSNDSIIR
633a	FBpp0301110|FBgn0263391|CG43443-PD|hts-PD FBpp0301112|FBgn0263391|CG43443-PA|hts-PA FBpp0301114|FBgn0263391|CG43443-PI|hts-PI FBpp0301116|FBgn0263391|CG43443-PK|hts-PK FBpp0301117|FBgn0263391|CG43443-PL|hts-PL FBpp0301118|FBgn0263391|CG43443-PM|hts-PM FBpp0301119|FBgn0263391|CG43443-PN|hts-PN FBpp0301120|FBgn0263391|CG43443-PO|hts-PO FBpp0301121|FBgn0263391|CG43443-PP|hts-PP FBpp0301122|FBgn02633…	1.0000	FBpp0301110 type=protein; loc=2R:complement(join(19411160..19411255,19410590..19411073,19409805..19410516,19409620..19409743,19408483..19408593,19408124..19408418,19407975..19408055,19407841..19407912,19407125..19407156)); ID=FBpp0301110; name=hts-PD; parent=FBgn0263391,FBtr0309102; dbxref=FlyBase_Annotation_IDs:CG43443-PD,FlyBase:FBpp0301110,REFSEQ:NP_725889,GB_protein:AAM70850; MD5=28f38977bac8…	6.6	5	0.06	IEDPLQFVPAGTNPR+LLPVGLDNLVLIPEESR+VEVLETGTPDPK
627a	FBpp0288898|FBgn0261461|CG42274-PC|RhoGAP18B-PC	1.0000	FBpp0288898 type=protein; loc=X:complement(join(19153028..19154953,19150811..19151959,19145968..19146142,19144564..19144591,19144005..19144496,19143585..19143768)); ID=FBpp0288898; name=RhoGAP18B-PC; parent=FBgn0261461,FBtr0299623; dbxref=FlyBase:FBpp0288898,FlyBase_Annotation_IDs:CG42274-PC,REFSEQ:NP_573352,GB_protein:AAF48921,FlyMine:FBpp0288898,modMine:FBpp0288898; MD5=af68c419830ecf3d03b1bb9b…	5.7	5	0.06	APAPSTPTTPPTPPTK+AQQIQEDNEVQQTQQSTILQR+GNSFAAENSSPEEQEEESIYQPIWQFK+LLLTDSVLAWR
614b	FBpp0087996|FBgn0033204|CG2065-PA|CG2065-PA FBpp0307930|FBgn0033204|CG2065-PB|CG2065-PB	1.0000	FBpp0087996 type=protein; loc=2R:join(7664040..7664296,7664353..7664509,7664575..7664834,7664896..7665124); ID=FBpp0087996; name=CG2065-PA; parent=FBgn0033204,FBtr0088922; dbxref=FlyBase:FBpp0087996,FlyBase_Annotation_IDs:CG2065-PA,GB_protein:AAF59213.1,REFSEQ:NP_610309,GB_protein:AAF59213,FlyMine:FBpp0087996,modMine:FBpp0087996; MD5=55b3b700f5d5a4de4c1d8b0e64eb83c2; length=300; release=r6.09; sp…	21.7	5	0.05	ELDLSSLESIR+ETNNQNIFSR+IVNVSSLVHTQGFIK+NGAQTTLYAALDPALK+VFIVTGANTGIGK
610a	FBpp0087502|FBgn0004907|CG17870-PD|14-3-3zeta-PD FBpp0087503|FBgn0004907|CG17870-PE|14-3-3zeta-PE FBpp0099540|FBgn0004907|CG17870-PJ|14-3-3zeta-PJ FBpp0305136|FBgn0004907|CG17870-PK|14-3-3zeta-PK FBpp0305137|FBgn0004907|CG17870-PL|14-3-3zeta-PL	1.0000	FBpp0087502 type=protein; loc=2R:join(10104348..10104409,10104717..10104830,10104941..10105067,10105702..10105825,10105941..10106104,10107467..10107622); ID=FBpp0087502; name=14-3-3zeta-PD; parent=FBgn0004907,FBtr0088414; dbxref=FlyBase_Annotation_IDs:CG17870-PD,FlyBase:FBpp0087502,GB_protein:AAM71060.1,REFSEQ:NP_476885,GB_protein:AAM71060; MD5=f196cab6a894ca73c510c5280d765fbc; length=248; releas…	16.1	5	0.06	DSTLIMQLLR+NTVVDDSQTAYQDAFDISK+YLAEVATGDAR
603a	FBpp0086337|FBgn0034091|CG8448-PD|mrj-PD FBpp0086338|FBgn0034091|CG8448-PB|mrj-PB FBpp0086339|FBgn0034091|CG8448-PC|mrj-PC FBpp0086340|FBgn0034091|CG8448-PA|mrj-PA	1.0000	FBpp0086337 type=protein; loc=2R:complement(join(16205901..16205965,16205710..16205819,16204825..16205031,16204442..16204754,16204297..16204381)); ID=FBpp0086337; name=mrj-PD; parent=FBgn0034091,FBtr0087193; dbxref=GB_protein:AAM68507.1,FlyBase:FBpp0086337,FlyBase_Annotation_IDs:CG8448-PD,REFSEQ:NP_725544,GB_protein:AAM68507; MD5=5c0adf28be850225b4834b9988c27ba6; length=259; release=r6.09; specie…	15.4	5	0.07	EFFGIHSPFADLFR+ELSEAYEVLSDEK+ELSEAYEVLSDEKK+ETVFSYENDVLK
601a	FBpp0086097|FBgn0034237|CG4878-PB|eIF3-S9-PB FBpp0086098|FBgn0034237|CG4878-PA|eIF3-S9-PA	1.0000	FBpp0086097 type=protein; loc=2R:join(17536465..17536579,17536696..17537011,17537070..17538622,17538694..17538782); ID=FBpp0086097; name=eIF3-S9-PB; parent=FBgn0034237,FBtr0086941; dbxref=FlyBase:FBpp0086097,FlyBase_Annotation_IDs:CG4878-PB,GB_protein:AAG22261.1,REFSEQ:NP_611228,GB_protein:AAG22261; MD5=a673b99d3ae6cc810f8396fcadd5d859; length=690; release=r6.09; species=Dmel;;FBpp0086098 type=pr…	8.8	5	0.05	EIPVDSVEIR+IIIWDIR+LFSNYGEIVNVVYPVDEEGK+SFVADGMSVLSMFR+YVVTGVSSWK
596a	FBpp0085295|FBgn0025674|CG15218-PA|CycK-PA FBpp0085296|FBgn0025674|CG15218-PB|CycK-PB FBpp0310472|FBgn0025674|CG15218-PC|CycK-PC	1.0000	FBpp0085295 type=protein; loc=2L:complement(22128521..22129723); ID=FBpp0085295; name=CycK-PA; parent=FBgn0025674,FBtr0085941; dbxref=FlyBase:FBpp0085295,FlyBase_Annotation_IDs:CG15218-PA,GB_protein:AAN11146.1,REFSEQ:NP_788082,GB_protein:AAN11146,FlyMine:FBpp0085295,modMine:FBpp0085295; MD5=6625904a925b2a7bc5161d3256c503a0; length=400; release=r6.09; species=Dmel;;FBpp0085296 type=protein; loc=2L…	11.5	5	0.07	FDLQVEHPYTFLLK+FTVQDWEGR+GILTDNYFYSFGDDPK+ILLQTIK
595a	FBpp0085248|FBgn0051617|CG31617-PA|His1 FBpp0091052|FBgn0053804|CG33804-PA|His1 FBpp0091054|FBgn0053807|CG33807-PA|His1 FBpp0091057|FBgn0053810|CG33810-PA|His1 FBpp0091059|FBgn0053813|CG33813-PA|His1 FBpp0091062|FBgn0053816|CG33816-PA|His1 FBpp0091065|FBgn0053819|CG33819-PA|His1 FBpp0091068|FBgn0053822|CG33822-PA|His1 FBpp0091071|FBgn0053825|CG33825-PA|His1 FBpp0091074|FBgn0053828|CG33828-PA|His1…	1.0000	FBpp0085248 type=protein; loc=2L:21422014..21422784; ID=FBpp0085248; name=His1:CG31617-PA; parent=FBgn0051617,FBtr0085892; dbxref=FlyBase:FBpp0085248,GB_protein:AAN11123.1,FlyBase_Annotation_IDs:CG31617-PA,REFSEQ:NP_724341,GB_protein:AAN11123; MD5=a658ef96ad1c84037a19a2cb3a519e65; length=256; release=r6.09; species=Dmel;;FBpp0091052 type=protein; loc=2L:21427075..21427845; ID=FBpp0091052; name=Hi…	10.9	5	0.07	ASATPSHPPTQQMVDASIK+GGSSLLAIK
592a	FBpp0084955|FBgn0003479|CG7948-PA|spn-A-PA	1.0000	FBpp0084955 type=protein; loc=3R:complement(join(30055862..30055939,30054866..30055798)); ID=FBpp0084955; name=spn-A-PA; parent=FBgn0003479,FBtr0085589; dbxref=FlyBase:FBpp0084955,FlyBase_Annotation_IDs:CG7948-PA,GB_protein:AAF57005.1,REFSEQ:NP_524583,GB_protein:AAF57005,FlyMine:FBpp0084955,modMine:FBpp0084955; MD5=c11197c3efc51754f722d1127f1c3c58; length=336; release=r6.09; species=Dmel;	13.4	5	0.07	LNESEVLDNVAFTR+LTNVQAQQEEEEEEGPLSVTK+LVPLGFLSAR
584a	FBpp0083860|FBgn0028691|CG10230-PB|Rpn9-PB FBpp0083861|FBgn0028691|CG10230-PA|Rpn9-PA	1.0000	FBpp0083860 type=protein; loc=3R:complement(join(23732796..23732905,23732627..23732740,23732043..23732573,23731588..23731981)); ID=FBpp0083860; name=Rpn9-PB; parent=FBgn0028691,FBtr0084469; dbxref=FlyBase:FBpp0083860,FlyBase_Annotation_IDs:CG10230-PB,GB_protein:AAF56174.1,REFSEQ:NP_732899,GB_protein:AAF56174; MD5=47306909763c56fdcfaec9640550ea03; length=382; release=r6.09; species=Dmel;;FBpp00838…	13.9	5	0.06	AISFTDIAQETK+DVLEEAGNVTPVHGK+EAIEFLEK+IPDLAAQEVK+LWNELTIK
577a	FBpp0081591|FBgn0037710|CG9393-PA|CG9393-PA	1.0000	FBpp0081591 type=protein; loc=3R:complement(join(9563436..9563522,9563190..9563336,9562817..9563095,9562175..9562570,9561927..9562001)); ID=FBpp0081591; name=CG9393-PA; parent=FBgn0037710,FBtr0082113; dbxref=FlyBase:FBpp0081591,FlyBase_Annotation_IDs:CG9393-PA,GB_protein:AAF54402.1,REFSEQ:NP_649908,GB_protein:AAF54402,FlyMine:FBpp0081591,modMine:FBpp0081591; MD5=f1e0a2ba1d76cd2f0cef210933b26019; …	20.8	5	0.07	GIYNQLTTR+HEGDYLVVNAK+KVVNLLSRK+LPYLQIGNQK+TPFPFNFYYPSSYQR+TPSGTEASLTASER
564a	FBpp0078146|FBgn0004179|CG6395-PB|Csp-PB FBpp0306787|FBgn0004179|CG6395-PD|Csp-PD FBpp0306788|FBgn0004179|CG6395-PE|Csp-PE FBpp0311238|FBgn0004179|CG6395-PF|Csp-PF	1.0000	FBpp0078146 type=protein; loc=3L:join(22267753..22267787,22269353..22269491,22269574..22269726,22269789..22269920,22270914..22270976,22271558..22271762,22272369..22272391); ID=FBpp0078146; name=Csp-PB; parent=FBgn0004179,FBtr0078494; dbxref=FlyBase:FBpp0078146,FlyBase_Annotation_IDs:CG6395-PB,GB_protein:AAF51816.1,REFSEQ:NP_730713,GB_protein:AAF51816,FlyMine:FBpp0078146,modMine:FBpp0078146; MD5=3…	22.1	5	0.07	EGNDMPTHLGQPPR+KLSTSGDSLYEILGLPK+LEDVDLDDVNLGAGGAPVTSQPR
555a	FBpp0076215|FBgn0015218|CG4035-PB|eIF-4E-PB FBpp0076216|FBgn0015218|CG4035-PC|eIF-4E-PC FBpp0076217|FBgn0015218|CG4035-PD|eIF-4E-PD FBpp0076218|FBgn0015218|CG4035-PA|eIF-4E-PA FBpp0076219|FBgn0015218|CG4035-PG|eIF-4E-PG FBpp0076220|FBgn0015218|CG4035-PE|eIF-4E-PE FBpp0076221|FBgn0015218|CG4035-PF|eIF-4E-PF FBpp0306016|FBgn0015218|CG4035-PH|eIF-4E-PH FBpp0306017|FBgn0015218|CG4035-PI|eIF-4E-PI	1.0000	FBpp0076215 type=protein; loc=3L:complement(join(9401040..9401096,9400583..9400953,9400419..9400518,9400097..9400184,9399870..9400033)); ID=FBpp0076215; name=eIF-4E-PB; parent=FBgn0015218,FBtr0076487; dbxref=FlyBase:FBpp0076215,FlyBase_Annotation_IDs:CG4035-PB,GB_protein:AAF50282.1,REFSEQ:NP_524829,GB_protein:AAF50282; MD5=8d9bf8f418dbd4c61ab9ea1452badbfc; length=259; release=r6.09; species=Dmel;…	26.6	5	0.05	EDPQETGEPAGNTATTTAPAGDDAVR+LGSDYSLFK+TSAPSTEQGRPEPPTSAAAPAEAK+WVITLNK
55	FBpp0072041|FBgn0262619|CG5602-PA|DNA-ligI-PA	1.0000	FBpp0072041 type=protein; loc=2R:join(23890596..23890612,23890670..23890732,23890788..23891078,23891139..23891771,23891827..23892452,23892506..23893119); ID=FBpp0072041; name=DNA-ligI-PA; parent=FBgn0262619,FBtr0072132; dbxref=FlyBase:FBpp0072041,FlyBase_Annotation_IDs:CG5602-PA,GB_protein:AAF47090.3,REFSEQ:NP_611843,GB_protein:AAF47090,FlyMine:FBpp0072041,modMine:FBpp0072041; MD5=0b59cd846cca37c…	7.8	5	0.06	IGTGFTDEDLQTHSEFLGK+MMFQPAPLNVR+QILPFQVLSTR+SQTQLTGDLGIVAEQSR
528a	FBpp0072830|FBgn0010909|CG16973-PA|msn-PA	1.0000	FBpp0072830 type=protein; loc=3L:complement(join(2585605..2585682,2579455..2579520,2567370..2567814,2567046..2567288,2566434..2566933,2566202..2566375,2565601..2565621,2564397..2564695,2563818..2563959,2561932..2562843,2560116..2560295,2557793..2558389,2557572..2557727,2557341..2557508,2557136..2557285,2556942..2557076,2556792..2556866,2556556..2556729)); ID=FBpp0072830; name=msn-PA; parent=FBgn0…	4.3	5	0.06	SSSEEYQAAISSSVHSTPSK+TSSVLPDLLSQASPATPPR+YSAVFSGASASGSTAGSPSAQALQR
527a	FBpp0072803|FBgn0016794|CG1044-PA|dos-PA	1.0000	FBpp0072803 type=protein; loc=3L:join(2589487..2589552,2592162..2592486,2592553..2593319,2593388..2593499,2593561..2593801,2593865..2594465,2594522..2595046); ID=FBpp0072803; name=dos-PA; parent=FBgn0016794,FBtr0072926; dbxref=FlyBase:FBpp0072803,FlyBase_Annotation_IDs:CG1044-PA,GB_protein:AAF47662.1,REFSEQ:NP_523890,GB_protein:AAF47662,FlyMine:FBpp0072803,modMine:FBpp0072803; MD5=2b9e3b9065add78…	8.9	5	0.06	DLPQLSDTENTSPAIVAR+LAGAASLPEAGDQGTLDK+LGAAQLQQPIGPPSVDR+QSNELPLGAVGADENR+TFYEGWLIK
509	FBpp0304045|FBgn0032974|CG3651-PB|CG3651-PB FBpp0304046|FBgn0032974|CG3651-PC|CG3651-PC FBpp0304047|FBgn0032974|CG3651-PD|CG3651-PD	1.0000	FBpp0304045 type=protein; loc=2L:join(22122037..22122180,22122251..22123681,22123741..22124028,22124090..22124216,22124782..22124939); ID=FBpp0304045; name=CG3651-PB; parent=FBgn0032974,FBtr0331655; dbxref=FlyBase:FBpp0304045,FlyBase_Annotation_IDs:CG3651-PB,REFSEQ:NP_001260681,GB_protein:AGB93216; MD5=b9be2742d576308fd4f487bbd18353f7; length=715; release=r6.09; species=Dmel;;FBpp0304046 type=pro…	6.3	5	0.07	AATTSAQAVAVDEQVVGAVGGGGAK+DLSLLQQLDDR+EFLANTIGK
507	FBpp0293948|FBgn0028685|CG3455-PB|Rpt4-PB	1.0000	FBpp0293948 type=protein; loc=X:complement(join(6291015..6291123,6290839..6290958,6290055..6290775,6289785..6289925,6289619..6289721)); ID=FBpp0293948; name=Rpt4-PB; parent=FBgn0028685,FBtr0305495; dbxref=REFSEQ:NP_572308,GB_protein:AAF46146,FlyBase:FBpp0293948,FlyBase_Annotation_IDs:CG3455-PB; MD5=8bf62554d9602ab58f44205d0ae8cee7; length=397; release=r6.09; species=Dmel;	11.8	5	0.07	ALQSVGQIVGEVLK+AVASQLDANFLK+EYVIQEDFMK+HGEIDYEAIVK
480	FBpp0110412|FBgn0040007|CG18001-PA|RpL38-PA FBpp0306998|FBgn0040007|CG18001-PB|RpL38-PB	1.0000	FBpp0110412 type=protein; loc=2R:complement(4516107..4516319); ID=FBpp0110412; name=RpL38-PA; parent=FBgn0040007,FBtr0111120; dbxref=FlyBase_Annotation_IDs:CG18001-PA,FlyBase:FBpp0110412,REFSEQ:NP_001036440,GB_protein:EAA46007,FlyMine:FBpp0110412,modMine:FBpp0110412; MD5=40ed3bf90010bc58fd718fe6ba193c21; length=70; release=r6.09; species=Dmel;;FBpp0306998 type=protein; loc=2R:complement(4516107..…	28.6	5	0.07	FLYTLVVQDK+QSLPPGLQVK
469	FBpp0088675|FBgn0003189|CG18572-PA|r-PA FBpp0309141|FBgn0003189|CG18572-PD|r-PD FBpp0309142|FBgn0003189|CG18572-PE|r-PE	1.0000	FBpp0088675 type=protein; loc=X:join(16656398..16657156,16657221..16660472,16660538..16660642,16665188..16665327,16666035..16667859,16667937..16668320,16668385..16668594); ID=FBpp0088675; name=r-PA; parent=FBgn0003189,FBtr0089734; dbxref=FlyBase:FBpp0088675,FlyBase_Annotation_IDs:CG18572-PA,GB_protein:AAF48639.3,REFSEQ:NP_523377,GB_protein:AAF48639,FlyMine:FBpp0088675,modMine:FBpp0088675; MD5=477…	3.5	5	0.07	LALGLPLPDIK+MVDSDVLGFDPDVVPLNK+NAVLLSIGSFK+VNEIGEQVAPSEAVYSVAQALDAASR+VVSSYADVVVLR
455	FBpp0088018|FBgn0033206|CG12042-PA|DCTN4-p62-PA	1.0000	FBpp0088018 type=protein; loc=2R:complement(7667401..7668945); ID=FBpp0088018; name=DCTN4-p62-PA; parent=FBgn0033206,FBtr0088944; dbxref=FlyBase:FBpp0088018,FlyBase_Annotation_IDs:CG12042-PA,GB_protein:AAF59211.1,REFSEQ:NP_610311,GB_protein:AAF59211,FlyMine:FBpp0088018,modMine:FBpp0088018; MD5=59533b6ce3af5bbc38e383d0c817f0a4; length=514; release=r6.09; species=Dmel;	14.2	5	0.07	EEPISSSPLLK+EFDEDVQLSTEEPK+HSQPADQPTAVGSLYPQR+LLTASPPEDPQLSTEATR+LTNPTIYDMTIR
444	FBpp0087755|FBgn0027607|CG8230-PA|CG8230-PA	1.0000	FBpp0087755 type=protein; loc=2R:complement(join(8947129..8947271,8945864..8947049,8945310..8945807,8945128..8945250,8944906..8945055)); ID=FBpp0087755; name=CG8230-PA; parent=FBgn0027607,FBtr0088674; dbxref=FlyBase:FBpp0087755,FlyBase_Annotation_IDs:CG8230-PA,GB_protein:AAF59014.1,REFSEQ:NP_610431,GB_protein:AAF59014,FlyMine:FBpp0087755,modMine:FBpp0087755; MD5=e6e336fcdceb1d0353827429c155324d; …	7.2	5	0.07	GELGVNEVLEVISK+LVSLFETLAR+TADLGSNQWLQR+TGNFGSLVTVFLEK
442	FBpp0087722|FBgn0021825|CG8269-PA|DCTN2-p50-PA	1.0000	FBpp0087722 type=protein; loc=2R:join(8891954..8891989,8892074..8892995,8893062..8893246); ID=FBpp0087722; name=DCTN2-p50-PA; parent=FBgn0021825,FBtr0088641; dbxref=FlyBase:FBpp0087722,FlyBase_Annotation_IDs:CG8269-PA,GB_protein:AAF59034.1,REFSEQ:NP_524690,GB_protein:AAF59034,FlyMine:FBpp0087722,modMine:FBpp0087722; MD5=1d94425fbb19a026da4c13f13a918c77; length=380; release=r6.09; species=Dmel;	20.5	5	0.07	ELLHSVQETFAQNLETINSK+ITELYDIAK+LTAATNTTNVLEAVR+QSGVLTAIPTPGTDLAATAR+QSYDAVATVISTAR
441	FBpp0087704|FBgn0086656|CG8055-PA|shrb-PA	1.0000	FBpp0087704 type=protein; loc=2R:complement(join(9143620..9143797,9143059..9143236,9142717..9143000,9142615..9142655)); ID=FBpp0087704; name=shrb-PA; parent=FBgn0086656,FBtr0088623; dbxref=FlyBase:FBpp0087704,FlyBase_Annotation_IDs:CG8055-PA,GB_protein:AAF58977.2,REFSEQ:NP_610462,GB_protein:AAF58977,FlyMine:FBpp0087704,modMine:FBpp0087704; MD5=99a6da738faeb6a43409910b700b35da; length=226; release…	24.8	5	0.06	EISDAISNPVAFGADLDDEDLER+ELDELEQENFDK+EVAPTTGEAIQK+IEDELNIAR
429	FBpp0087124|FBgn0033688|CG8877-PA|Prp8-PA	1.0000	FBpp0087124 type=protein; loc=2R:complement(join(12162080..12162693,12161808..12162023,12161535..12161747,12161347..12161472,12160647..12161066,12160371..12160588,12159262..12160313,12159007..12159199,12158210..12158783,12157993..12158143,12157755..12157931,12157385..12157676,12154377..12157321)); ID=FBpp0087124; name=Prp8-PA; parent=FBgn0033688,FBtr0088016; dbxref=FlyBase:FBpp0087124,FlyBase_Ann…	2.7	5	0.05	AQIAGYLYGVSPPDNPQVK+FAPIPFPPLSYK+LTLEDLEDSWDR+NNVNVASLTQSEIR+YYVLNALK
409	FBpp0086072|FBgn0034215|CG4802-PA|Mtap-PA FBpp0303028|FBgn0034215|CG4802-PB|Mtap-PB FBpp0311789|FBgn0034215|CG4802-PC|Mtap-PC	1.0000	FBpp0086072 type=protein; loc=2R:join(17428043..17428093,17428164..17428943,17429003..17429041); ID=FBpp0086072; name=Mtap-PA; parent=FBgn0034215,FBtr0086916; dbxref=FlyBase:FBpp0086072,FlyBase_Annotation_IDs:CG4802-PA,GB_protein:AAF57869.1,REFSEQ:NP_611208,GB_protein:AAF57869,FlyMine:FBpp0086072,modMine:FBpp0086072; MD5=2c7a15c62c56d679597a2b0361791c8a; length=289; release=r6.09; species=Dmel;;F…	18.0	5	0.06	ANIWALR+EDWSEDILNAK+IGIIGGSGLDDPDILEQR+ILVNAVGR+TFAENVIK
391	FBpp0085688|FBgn0261456|CG11228-PA|hpo-PA FBpp0304253|FBgn0261456|CG11228-PB|hpo-PB	1.0000	FBpp0085688 type=protein; loc=2R:complement(join(19495461..19496748,19494682..19495403)); ID=FBpp0085688; name=hpo-PA; parent=FBgn0261456,FBtr0086500; dbxref=FlyBase:FBpp0085688,FlyBase_Annotation_IDs:CG11228-PA,GB_protein:AAF57543.2,REFSEQ:NP_611427,GB_protein:AAF57543,FlyMine:FBpp0085688,modMine:FBpp0085688; MD5=4450e9daeb2a8b636773c7b11142555f; length=669; release=r6.09; species=Dmel;;FBpp0304…	7.8	5	0.06	AANILLNTEGYAK+LADFGVAGQLTDTMAK+SFGGVLAASQAK+WSTEFIDFVSK
388	FBpp0085526|FBgn0265935|CG9446-PA|coro-PA FBpp0085527|FBgn0265935|CG9446-PB|coro-PB FBpp0089194|FBgn0265935|CG9446-PC|coro-PC FBpp0307637|FBgn0265935|CG9446-PD|coro-PD FBpp0307638|FBgn0265935|CG9446-PE|coro-PE FBpp0307639|FBgn0265935|CG9446-PF|coro-PF FBpp0307640|FBgn0265935|CG9446-PG|coro-PG	1.0000	FBpp0085526 type=protein; loc=2R:complement(join(6866687..6866884,6865108..6865374,6864636..6865049,6864278..6864571,6863348..6863533,6863062..6863289)); ID=FBpp0085526; name=coro-PA; parent=FBgn0265935,FBtr0086207; dbxref=FlyBase:FBpp0085526,FlyBase_Annotation_IDs:CG9446-PA,GB_protein:AAF57403.1,REFSEQ:NP_610242,GB_protein:AAF57403; MD5=9e69a59b5bb440c948af7bc73d86b28f; length=528; release=r6.09…	11.4	5	0.07	DADPITFSLK+GDSASSGATSSSAGGGNFASGNNNEASEGGPPAAVLSEK+VWQIPDGGLSR
381	FBpp0085325|FBgn0033050|CG7865-PA|Pngl-PA FBpp0307273|FBgn0033050|CG7865-PC|Pngl-PC	1.0000	FBpp0085325 type=protein; loc=2R:join(6017833..6018208,6018264..6018355,6018418..6019253,6019309..6019393,6019453..6019549,6019606..6020015); ID=FBpp0085325; name=Pngl-PA; parent=FBgn0033050,FBtr0085972; dbxref=FlyBase:FBpp0085325,FlyBase_Annotation_IDs:CG7865-PA,GB_protein:AAF57293.2,REFSEQ:NP_610192,GB_protein:AAF57293,FlyMine:FBpp0085325,modMine:FBpp0085325; MD5=935c6dca8a02d67ea6f438efe418e5a…	9.7	5	0.05	APSSNAYTLPTEVSLQQVK+SPPQQSTTSTTPLFIKPSVEYR+SYNLVFETK+YNDISQLLVSR
377	FBpp0085254|FBgn0032956|CG1512-PA|Cul2-PA FBpp0085255|FBgn0032956|CG1512-PB|Cul2-PB	1.0000	FBpp0085254 type=protein; loc=2L:join(21659154..21659272,21659840..21660064,21660123..21661200,21661348..21661465,21661530..21661636,21662084..21662452,21662518..21662631,21662689..21662820); ID=FBpp0085254; name=Cul2-PA; parent=FBgn0032956,FBtr0085899; dbxref=GB_protein:AAF57224.3,FlyBase:FBpp0085254,FlyBase_Annotation_IDs:CG1512-PA,REFSEQ:NP_724352,GB_protein:AAF57224; MD5=111ab9f95c41e5591549c…	7.2	5	0.07	IELNLDYTNK+IVEFVDVWPR+LLNASSENLAGETR+LTNNITIFK+SEGLQTVSALK
370	FBpp0084842|FBgn0039691|CG1972-PA|IntS11-PA	1.0000	FBpp0084842 type=protein; loc=3R:join(29745470..29745683,29745763..29746737,29746793..29747397); ID=FBpp0084842; name=IntS11-PA; parent=FBgn0039691,FBtr0085476; dbxref=FlyBase:FBpp0084842,FlyBase_Annotation_IDs:CG1972-PA,GB_protein:AAF56931.1,REFSEQ:NP_651721,GB_protein:AAF56931,FlyMine:FBpp0084842,modMine:FBpp0084842; MD5=ef68ca907f7d783366000ce6e82bc320; length=597; release=r6.09; species=Dmel;	9.2	5	0.07	AIAPILLEDMR+IMLQNLTDALK+IPVDASVSLLK+ITPLGAGQDVGR+VLIPVFALGR
364	FBpp0084755|FBgn0039644|CG11897-PA|CG11897-PA FBpp0084756|FBgn0039644|CG11897-PB|CG11897-PB	1.0000	FBpp0084755 type=protein; loc=3R:join(29158611..29158690,29160177..29160407,29160471..29162456,29162517..29163070,29163213..29164161,29164225..29164549); ID=FBpp0084755; name=CG11897-PA; parent=FBgn0039644,FBtr0085386; dbxref=FlyBase:FBpp0084755,FlyBase_Annotation_IDs:CG11897-PA,GB_protein:AAF56869.2,REFSEQ:NP_733278,GB_protein:AAF56869,FlyMine:FBpp0084755,modMine:FBpp0084755; MD5=4b735ef8391de04…	5.2	5	0.06	DFLLDGDKAEVPINLEANQQTGK+IEFINFK+QTAELENQMTSVER+SPVFSLTNQTFQGLTTIR+SSIIQSIFR
355	FBpp0084275|FBgn0039358|CG5028-PA|CG5028-PA FBpp0112201|FBgn0039358|CG5028-PB|CG5028-PB FBpp0112202|FBgn0039358|CG5028-PC|CG5028-PC FBpp0112203|FBgn0039358|CG5028-PD|CG5028-PD	1.0000	FBpp0084275 type=protein; loc=3R:join(25680967..25681023,25681121..25681198,25681266..25682045,25682105..25682291,25682356..25682431,25683058..25683088); ID=FBpp0084275; name=CG5028-PA; parent=FBgn0039358,FBtr0084901; dbxref=FlyBase:FBpp0084275,FlyBase_Annotation_IDs:CG5028-PA,GB_protein:AAF56494.2,REFSEQ:NP_651416,GB_protein:AAF56494,FlyMine:FBpp0084275,modMine:FBpp0084275; MD5=546fef11f6ea5fa5e…	20.9	5	0.07	LSDGLFLEVANR+NYGDHYAIFEPGTR+QNTDGEYAMLEHESVPGIVESMK+TPDIGGTNSSTDVVENILK+VTGTDIPSAQYGGR
343	FBpp0083947|FBgn0043884|CG33106-PA|mask-PA FBpp0083948|FBgn0043884|CG33106-PB|mask-PB FBpp0293580|FBgn0043884|CG33106-PC|mask-PC FBpp0306960|FBgn0043884|CG33106-PD|mask-PD FBpp0306961|FBgn0043884|CG33106-PE|mask-PE FBpp0311438|FBgn0043884|CG33106-PF|mask-PF	1.0000	FBpp0083947 type=protein; loc=3R:join(24231724..24232974,24235817..24235955,24236027..24236270,24236342..24236513,24236823..24237122,24237362..24239348,24239416..24239480,24239542..24239757,24239820..24241044,24241115..24241200,24241301..24241576,24241643..24242218,24242280..24242544,24242655..24247642,24247713..24247889,24247976..24248014); ID=FBpp0083947; name=mask-PA; parent=FBgn0043884,FBtr00…	2.5	5	0.07	DLALNTPQLNFFK+ESALTLACYKGHLDMVR+FGGSQSAQAAEAAANSVSTNSQGK+NVSDYTPLSLAASGGYVNIIK+SPGLINPGDVPQDAQR
342	FBpp0083932|FBgn0266673|CG6159-PA|Sec10-PA	1.0000	FBpp0083932 type=protein; loc=3R:join(24134914..24134946,24135007..24135911,24135981..24136568,24136627..24136816,24136886..24137203,24137276..24137374); ID=FBpp0083932; name=Sec10-PA; parent=FBgn0266673,FBtr0084547; dbxref=FlyBase:FBpp0083932,FlyBase_Annotation_IDs:CG6159-PA,GB_protein:AAF56241.1,REFSEQ:NP_651218,GB_protein:AAF56241,FlyMine:FBpp0083932,modMine:FBpp0083932; MD5=ae8294da413e9fc84b…	8.2	5	0.06	ILMEQIETK+IMHLGEQLENVNTPR+LIEEFATAQK+LLSNETELPGNAIK+LSEAADVIQK
34	FBpp0071189|FBgn0030037|CG12125-PA|CG12125-PA FBpp0289612|FBgn0030037|CG12125-PB|CG12125-PB FBpp0311873|FBgn0030037|CG12125-PC|CG12125-PC	1.0000	FBpp0071189 type=protein; loc=X:complement(join(8436273..8436347,8435018..8436211,8434645..8434953)); ID=FBpp0071189; name=CG12125-PA; parent=FBgn0030037,FBtr0071246; dbxref=FlyBase:FBpp0071189,FlyBase_Annotation_IDs:CG12125-PA,GB_protein:AAF46370.2,REFSEQ:NP_572476,GB_protein:AAF46370,FlyMine:FBpp0071189,modMine:FBpp0071189; MD5=ff3641bc3bcb864981b74436de373cb2; length=525; release=r6.09; specie…	13.1	5	0.07	DLDAPPASVTAVVQNR+EEHSIDEAEEEAGEADDDRR+ETALTTAVWSVLK+LAFQFLFK+SPNDLISIAGSK
326	FBpp0083588|FBgn0038922|CG6439-PA|CG6439-PA FBpp0290012|FBgn0038922|CG6439-PB|CG6439-PB	1.0000	FBpp0083588 type=protein; loc=3R:complement(join(22018992..22019033,22018780..22018827,22018624..22018716,22017980..22018096,22017341..22017922,22016988..22017218)); ID=FBpp0083588; name=CG6439-PA; parent=FBgn0038922,FBtr0084190; dbxref=FlyBase:FBpp0083588,FlyBase_Annotation_IDs:CG6439-PA,GB_protein:AAF55942.1,REFSEQ:NP_651000,GB_protein:AAF55942,FlyMine:FBpp0083588,modMine:FBpp0083588; MD5=65fb8…	15.9	5	0.07	FAFDYATK+GVLATPDYSNVGDLQTLNMK+LEDVVASIQK+LGDGLFLR+NDLDLYANVVHVR
323	FBpp0083264|FBgn0038745|CG4538-PA|CG4538-PA FBpp0310666|FBgn0038745|CG4538-PC|CG4538-PC FBpp0310667|FBgn0038745|CG4538-PD|CG4538-PD	1.0000	FBpp0083264 type=protein; loc=3R:complement(join(19902841..19902898,19900432..19901810,19900225..19900374,19899874..19900095,19899596..19899808)); ID=FBpp0083264; name=CG4538-PA; parent=FBgn0038745,FBtr0083855; dbxref=FlyBase:FBpp0083264,FlyBase_Annotation_IDs:CG4538-PA,GB_protein:AAF55713.2,REFSEQ:NP_650843,GB_protein:AAF55713,FlyMine:FBpp0083264,modMine:FBpp0083264; MD5=b42aeda771e098473547eaa6…	7.3	5	0.06	AQTGIVFLDEVDK+DLVEFGMIPEFVGR+SNIIMLGPTGSGK+TLIAQTIAK
309	FBpp0082319|FBgn0263396|CG16901-PA|sqd-PA FBpp0082320|FBgn0263396|CG16901-PB|sqd-PB FBpp0082321|FBgn0263396|CG16901-PC|sqd-PC FBpp0301102|FBgn0263396|CG16901-PE|sqd-PE	1.0000	FBpp0082319 type=protein; loc=3R:complement(join(13645753..13645919,13643169..13643209,13642829..13643103,13642512..13642755,13642189..13642427)); ID=FBpp0082319; name=sqd-PA; parent=FBgn0263396,FBtr0082854; dbxref=FlyBase:FBpp0082319,FlyBase_Annotation_IDs:CG16901-PA,GB_protein:AAF54964.2,REFSEQ:NP_731826,GB_protein:AAF54964,FlyMine:FBpp0082319,modMine:FBpp0082319; MD5=f3e0c9c10a8c84b1ad97a28350…	22.7	5	0.07	IFVGGLTTEISDEEIK+LFVGGLSWETTEK+QVDTEINGEDFTK+TYFGQFGNIVEVEMPFDK+YGEIESINVK
301	FBpp0082093|FBgn0037998|CG4848-PA|CG4848-PA FBpp0306663|FBgn0037998|CG4848-PB|CG4848-PB FBpp0306664|FBgn0037998|CG4848-PC|CG4848-PC	1.0000	FBpp0082093 type=protein; loc=3R:complement(join(12219471..12219604,12218732..12219414,12217606..12218663,12216881..12217546,12215834..12215953)); ID=FBpp0082093; name=CG4848-PA; parent=FBgn0037998,FBtr0082624; dbxref=FlyBase:FBpp0082093,FlyBase_Annotation_IDs:CG4848-PA,GB_protein:AAF54760.1,REFSEQ:NP_650162,GB_protein:AAF54760,FlyMine:FBpp0082093,modMine:FBpp0082093; MD5=6b9a6d459446e7b057789ed9…	10.0	5	0.07	DEDQEQSVQSTIR+EELLQEMTVDCLQSLLLLDK+EQSDDLPLSLAAALSDQPK+SLNEQQLLGFQSTANASAK+TLYDQIHAQQNQLR
296	FBpp0081811|FBgn0037850|CG14695-PA|CG14695-PA	1.0000	FBpp0081811 type=protein; loc=3R:complement(10878404..10879273); ID=FBpp0081811; name=CG14695-PA; parent=FBgn0037850,FBtr0082335; dbxref=FlyBase:FBpp0081811,FlyBase_Annotation_IDs:CG14695-PA,GB_protein:AAF54574.1,REFSEQ:NP_650032,GB_protein:AAF54574,FlyMine:FBpp0081811,modMine:FBpp0081811; MD5=1cf7e878b5e30070a0a504a0cc6f4c65; length=289; release=r6.09; species=Dmel;	15.9	5	0.07	ANNYLGVGFTR+FTFDGPK+LLASEDLPIVIVDK+QPELIDFDADGEPR
283	FBpp0081214|FBgn0037439|CG10286-PA|CG10286-PA	1.0000	FBpp0081214 type=protein; loc=3R:6369017..6370894; ID=FBpp0081214; name=CG10286-PA; parent=FBgn0037439,FBtr0081717; dbxref=FlyBase:FBpp0081214,FlyBase_Annotation_IDs:CG10286-PA,GB_protein:AAF54129.1,REFSEQ:NP_649649,GB_protein:AAF54129,FlyMine:FBpp0081214,modMine:FBpp0081214; MD5=486bcb329b45196347e4e2f643e02991; length=625; release=r6.09; species=Dmel;	8.0	5	0.06	AQPLQPAVENLVSQQENIK+EILNSLDK+FVFYLNK+GSEDVSVMEAITSLMR
275	FBpp0080707|FBgn0002031|CG10691-PB|l(2)37Cc-PB FBpp0080708|FBgn0002031|CG10691-PA|l(2)37Cc-PA FBpp0312093|FBgn0002031|CG10691-PD|l(2)37Cc-PD	1.0000	FBpp0080707 type=protein; loc=2L:complement(join(19123121..19123552,19122419..19122817)); ID=FBpp0080707; name=l(2)37Cc-PB; parent=FBgn0002031,FBtr0081164; dbxref=GB_protein:AAF53765.1,FlyBase:FBpp0080707,FlyBase_Annotation_IDs:CG10691-PB,REFSEQ:NP_476607,GB_protein:AAF53765,modMine:FBpp0080707; MD5=f6dedd003fb09a6103f763fec2be2c86; length=276; release=r6.09; species=Dmel;;FBpp0080708 type=protei…	24.6	5	0.07	DLQNVNITLR+GVAYLPSGQSTLLNLPSTIAQ+IEAAEDIAYQLSR+SFGEAGDGLVELR+VLPSIAPEVLK
264	FBpp0080284|FBgn0001977|CG4180-PA|CIAPIN1-PA	1.0000	FBpp0080284 type=protein; loc=2L:complement(join(15038640..15038775,15038054..15038550,15037872..15037985)); ID=FBpp0080284; name=CIAPIN1-PA; parent=FBgn0001977,FBtr0080725; dbxref=FlyBase:FBpp0080284,FlyBase_Annotation_IDs:CG4180-PA,GB_protein:AAF53433.1,REFSEQ:NP_524938,GB_protein:AAF53433,FlyMine:FBpp0080284,modMine:FBpp0080284; MD5=2b985930e366a07045844962f2d5d5f5; length=248; release=r6.09; …	25.4	5	0.07	EDSPDALTAEKPGYETGSSAR+ISGDDEELIDEEELLDEEDK+SLYIWTDSADLDK+VQLADNLLK
257	FBpp0079912|FBgn0032409|CG5336-PA|Ced-12-PA	1.0000	FBpp0079912 type=protein; loc=2L:join(12097951..12098062,12098356..12099366,12099427..12099978,12100042..12100541); ID=FBpp0079912; name=Ced-12-PA; parent=FBgn0032409,FBtr0080330; dbxref=GB_protein:AAF53164.1,FlyBase:FBpp0079912,FlyBase_Annotation_IDs:CG5336-PA,REFSEQ:NP_609548,GB_protein:AAF53164,FlyMine:FBpp0079912,modMine:FBpp0079912; MD5=000e1c893d3482e5d63c78b332b79d7d; length=724; release=r…	10.1	5	0.06	ATAEDFSTTFSVVR+GGGSGAGNVNFSQYYK+IAFDDNTNALNQNDDHIR+LLDTEGVDISK+MIEDGGQTNEDILK
252	FBpp0079754|FBgn0000146|CG6137-PA|aub-PA FBpp0111705|FBgn0000146|CG6137-PC|aub-PC	1.0000	FBpp0079754 type=protein; loc=2L:complement(join(11001270..11001365,11000786..11000918,11000165..11000658,10999914..11000106,10999727..10999854,10999518..10999672,10999061..10999450,10998897..10999007,10997932..10998832)); ID=FBpp0079754; name=aub-PA; parent=FBgn0000146,FBtr0080165; dbxref=FlyBase:FBpp0079754,FlyBase_Annotation_IDs:CG6137-PA,GB_protein:AAF53046.1,REFSEQ:NP_476734,GB_protein:AAF53…	10.9	5	0.07	AVGSVQSTDAEQFQVLNLILR+AVQDSPYVLELVTK+IGTVSPTSYNVISDNMGLNADK+NPVPGTVVDDVITLPER+TNDGEISYVDYYK
249	FBpp0079648|FBgn0011703|CG5371-PA|RnrL-PA	1.0000	FBpp0079648 type=protein; loc=2L:complement(join(10327827..10327878,10327687..10327775,10327277..10327454,10325099..10327218)); ID=FBpp0079648; name=RnrL-PA; parent=FBgn0011703,FBtr0080059; dbxref=GB_protein:AAF52913.2,FlyBase:FBpp0079648,FlyBase_Annotation_IDs:CG5371-PA,REFSEQ:NP_477027,GB_protein:AAF52913,FlyMine:FBpp0079648,modMine:FBpp0079648; MD5=b217b53a9d2e60495fffb9b35fac9ca1; length=812;…	8.4	5	0.07	DFGYNYFGFK+DLTELDLWDDDMK+IIDINYYPLPEAR+MADMVCSLENKDACMSCGS+VPLVSEFHYNVVK
224	FBpp0079118|FBgn0025687|CG7144-PA|LKRSDH-PA FBpp0310050|FBgn0025687|CG7144-PB|LKRSDH-PB	1.0000	FBpp0079118 type=protein; loc=2L:complement(join(7795775..7795834,7795510..7795653,7794592..7794768,7794148..7794526,7793509..7794083,7792175..7793330,7791939..7792115,7791758..7791876)); ID=FBpp0079118; name=LKRSDH-PA; parent=FBgn0025687,FBtr0079495; dbxref=FlyBase:FBpp0079118,FlyBase_Annotation_IDs:CG7144-PA,GB_protein:AAF52559.2,REFSEQ:NP_609150,GB_protein:AAF52559,FlyMine:FBpp0079118,modMine:…	6.1	5	0.06	IGDVDGIESLGLLDDTPVVK+MILDGEIQER+QVPIDALIPGK+SLDFLPGFALEGFPNR
223	FBpp0079113|FBgn0261800|CG7123-PA|LanB1-PA FBpp0079114|FBgn0261800|CG7123-PB|LanB1-PB	1.0000	FBpp0079113 type=protein; loc=2L:join(7814948..7817656,7817733..7820390); ID=FBpp0079113; name=LanB1-PA; parent=FBgn0261800,FBtr0079490; dbxref=FlyBase:FBpp0079113,FlyBase_Annotation_IDs:CG7123-PA,GB_protein:AAF52563.1,REFSEQ:NP_476618,GB_protein:AAF52563,FlyMine:FBpp0079113,modMine:FBpp0079113; MD5=a6326cdf8fd806bb9123b0c40164dfe7; length=1788; release=r6.09; species=Dmel;;FBpp0079114 type=prote…	3.1	5	0.07	IDVTPIFQGSVLADIR+IPFSLPDR+LEPEEIETLGDQINR+VPENSELVFTVGDIPR
220	FBpp0078896|FBgn0086357|CG9539-PA|Sec61alpha-PA FBpp0311774|FBgn0086357|CG9539-PB|Sec61alpha-PB	1.0000	FBpp0078896 type=protein; loc=2L:complement(join(6480324..6480330,6480034..6480101,6477971..6479062,6477634..6477897)); ID=FBpp0078896; name=Sec61alpha-PA; parent=FBgn0086357,FBtr0079266; dbxref=FlyBase:FBpp0078896,FlyBase_Annotation_IDs:CG9539-PA,GB_protein:AAF52389.2,REFSEQ:NP_609034,GB_protein:AAF52389,FlyMine:FBpp0078896,modMine:FBpp0078896; MD5=7ebf272103cd1edb2363bdc448a608ca; length=476; r…	11.3	5	0.06	AFSPTTVTTGR+ENSMIHELNR+EQSEMGGMGTLLF+IIEVGDTPK+TWIDVSGSSAK
219	FBpp0078891|FBgn0027496|CG9543-PA|epsilonCOP-PA	1.0000	FBpp0078891 type=protein; loc=2L:6489191..6490111; ID=FBpp0078891; name=epsilonCOP-PA; parent=FBgn0027496,FBtr0079261; dbxref=FlyBase:FBpp0078891,FlyBase_Annotation_IDs:CG9543-PA,GB_protein:AAF52392.1,REFSEQ:NP_609037,GB_protein:AAF52392,FlyMine:FBpp0078891,modMine:FBpp0078891; MD5=a6ca088659c31a8f0ea6d2dd59429761; length=306; release=r6.09; species=Dmel;	15.0	5	0.07	EGNSTPLQALR+LVHEAFEQPSR+QQNEEDTNSVLFDAR+SDFVTDLDK
215	FBpp0078733|FBgn0002525|CG6944-PA|Lam-PA FBpp0297901|FBgn0002525|CG6944-PB|Lam-PB FBpp0297902|FBgn0002525|CG6944-PC|Lam-PC FBpp0312110|FBgn0002525|CG6944-PD|Lam-PD	1.0000	FBpp0078733 type=protein; loc=2L:join(5543332..5543794,5544038..5544741,5544807..5545508); ID=FBpp0078733; name=Lam-PA; parent=FBgn0002525,FBtr0079100; dbxref=FlyBase:FBpp0078733,FlyBase_Annotation_IDs:CG6944-PA,GB_protein:AAF52262.1,REFSEQ:NP_476616,GB_protein:AAF52262,FlyMine:FBpp0078733,modMine:FBpp0078733; MD5=3c317e8fc67e7c24cc1bba84fa2623e5; length=622; release=r6.09; species=Dmel;;FBpp0297…	11.4	5	0.07	GSEEVAIGGWQLQR+SVRIEPNGVITVWSADTKASHEPPSSLVMK+TILLNSEGEAVANLDR+VDLENTIQSLR
214	FBpp0078688|FBgn0262467|CG8885-PA|Scox-PA	1.0000	FBpp0078688 type=protein; loc=2L:complement(join(4968432..4968825,4968007..4968368)); ID=FBpp0078688; name=Scox-PA; parent=FBgn0262467,FBtr0079052; dbxref=FlyBase:FBpp0078688,FlyBase_Annotation_IDs:CG8885-PA,GB_protein:AAF52184.1,REFSEQ:NP_608884,GB_protein:AAF52184,FlyMine:FBpp0078688,modMine:FBpp0078688; MD5=88e723833aca99a5490ab176a4d4dc41; length=251; release=r6.09; species=Dmel;	13.9	5	0.07	AAIGGSWELVDSQGAVR+SPQTPAVQPIFITVDPER
195	FBpp0077992|FBgn0259785|CG7752-PA|pzg-PA FBpp0304178|FBgn0259785|CG7752-PB|pzg-PB	1.0000	FBpp0077992 type=protein; loc=3L:join(21286437..21287067,21287128..21289487); ID=FBpp0077992; name=pzg-PA; parent=FBgn0259785,FBtr0078336; dbxref=FlyBase:FBpp0077992,FlyBase_Annotation_IDs:CG7752-PA,GB_protein:AAF51699.1,REFSEQ:NP_649297,GB_protein:AAF51699,FlyMine:FBpp0077992,modMine:FBpp0077992; MD5=8d5ae5ae907fc88b2a811c63d563e44b; length=996; release=r6.09; species=Dmel;;FBpp0304178 type=prot…	13.0	5	0.06	AGDESGEQNAEADIESLFEK+ATSAGATALNSAATALLSDEPGEATGK+FNNLLSSGAVTVTGPSQPR+IAPGTTQSSVQGTQTVQR+MVVPGGGGGGGASAGGASAVGGVAQQQAVNDAESGGVGIGGLATR
184	FBpp0077571|FBgn0000579|CG17654-PB|Eno-PB FBpp0077572|FBgn0000579|CG17654-PE|Eno-PE FBpp0077573|FBgn0000579|CG17654-PC|Eno-PC FBpp0077574|FBgn0000579|CG17654-PD|Eno-PD FBpp0077575|FBgn0000579|CG17654-PA|Eno-PA FBpp0291325|FBgn0000579|CG17654-PF|Eno-PF	1.0000	FBpp0077571 type=protein; loc=2L:complement(join(1727646..1727833,1725341..1726655)); ID=FBpp0077571; name=Eno-PB; parent=FBgn0000579,FBtr0077905; dbxref=FlyBase:FBpp0077571,FlyBase_Annotation_IDs:CG17654-PB,GB_protein:AAN10455.1,REFSEQ:NP_722721,GB_protein:AAN10455; MD5=192a03ed239ad33bf021aeae31e76f91; length=500; release=r6.09; species=Dmel;;FBpp0077572 type=protein; loc=2L:complement(join(172…	17.3	5	0.07	AAVPSGASTGVHEALELR+ANLDVVDQASIDNFMIK+EALNLISDAIAK+LANLYQEFIK+VNQIGTVTESIAAHLLAK
175	FBpp0077214|FBgn0031544|CG17593-PA|CG17593-PA FBpp0305448|FBgn0031544|CG17593-PB|CG17593-PB	1.0000	FBpp0077214 type=protein; loc=2L:join(3514984..3515277,3515720..3516268,3516330..3516677,3516736..3516975); ID=FBpp0077214; name=CG17593-PA; parent=FBgn0031544,FBtr0077525; dbxref=FlyBase:FBpp0077214,FlyBase_Annotation_IDs:CG17593-PA,GB_protein:AAF51095.1,REFSEQ:NP_608786,GB_protein:AAF51095,FlyMine:FBpp0077214,modMine:FBpp0077214; MD5=fa7fade771163195529712a31d7afa3f; length=476; release=r6.09; …	15.8	5	0.05	ALLDENFALVGDDGK+AVLLAGFNLPK+GVMDAFVFAVGTK+ILADEDPEK+YQSYIDYLHISDQFSGPIQQEEGGTLK
157	FBpp0076608|FBgn0035726|CG9953-PA|CG9953-PA	1.0000	FBpp0076608 type=protein; loc=3L:join(6969832..6970619,6970681..6970819,6970882..6971353,6971426..6971553); ID=FBpp0076608; name=CG9953-PA; parent=FBgn0035726,FBtr0076898; dbxref=FlyBase:FBpp0076608,FlyBase_Annotation_IDs:CG9953-PA,GB_protein:AAF50628.1,REFSEQ:NP_648067,GB_protein:AAF50628,FlyMine:FBpp0076608,modMine:FBpp0076608; MD5=9ac8c336a6cc7fa8808e474fb9332da6; length=508; release=r6.09; sp…	6.9	5	0.06	LGLVNDMLLK+LVVSATNDNYGALKPK+YFVNADFYR
152	FBpp0076339|FBgn0266667|CG7127-PA|Exo70-PA	1.0000	FBpp0076339 type=protein; loc=3L:join(8411961..8412008,8412062..8412227,8412298..8412809,8414218..8414282,8414345..8415075,8415135..8415457,8415527..8415660,8415716..8415818); ID=FBpp0076339; name=Exo70-PA; parent=FBgn0266667,FBtr0076612; dbxref=FlyBase:FBpp0076339,FlyBase_Annotation_IDs:CG7127-PA,GB_protein:AAF50421.2,REFSEQ:NP_648222,GB_protein:AAF50421,FlyMine:FBpp0076339,modMine:FBpp0076339; …	10.1	5	0.07	AIMIDIIPQSK+ATQTIEQSTGFSIK+GESSTNIVGQSNVPK+GISIPDVILR+LGNLEQTILPVYQETEQLQK
143	FBpp0075759|FBgn0022959|CG5654-PA|yps-PA FBpp0297134|FBgn0022959|CG5654-PB|yps-PB	1.0000	FBpp0075759 type=protein; loc=3L:complement(join(12124712..12124886,12122837..12123574,12122676..12122773,12122107..12122154)); ID=FBpp0075759; name=yps-PA; parent=FBgn0022959,FBtr0076027; dbxref=FlyBase:FBpp0075759,FlyBase_Annotation_IDs:CG5654-PA,GB_protein:AAF49961.3,REFSEQ:NP_524033,GB_protein:AAF49961,FlyMine:FBpp0075759,modMine:FBpp0075759; MD5=e40bca2842ecf7b30a38c770d1369348; length=352; …	24.7	5	0.07	DGEVEGEDAESSAQQQQQQAAPIVDGQPQQQVQSGPR+GLGGGDGSAEPGVHDQNPEGLQR+GNEAANVTGPSGEPVR+SGYGFINR
141	FBpp0075688|FBgn0036286|CG10616-PA|CG10616-PA FBpp0301023|FBgn0036286|CG10616-PB|CG10616-PB FBpp0312167|FBgn0036286|CG10616-PC|CG10616-PC	1.0000	FBpp0075688 type=protein; loc=3L:join(12471837..12471929,12472022..12472196,12472547..12472637,12472707..12472832,12473185..12474178); ID=FBpp0075688; name=CG10616-PA; parent=FBgn0036286,FBtr0075956; dbxref=GB_protein:AAF49917.2,REFSEQ:NP_648576,GB_protein:AAF49917,FlyBase:FBpp0075688,FlyBase_Annotation_IDs:CG10616-PA,FlyMine:FBpp0075688,modMine:FBpp0075688; MD5=01427e0644c2e271390ca6f78c5b6b59; …	13.0	5	0.06	GEAPTVVVAQAK+LASEGIIGGTETIR+LQPTSTTGGTATASSNTTDSLPR+NNEEDADLEDLSEVR
135	FBpp0075282|FBgn0263599|CG5931-PA|l(3)72Ab-PA	1.0000	FBpp0075282 type=protein; loc=3L:complement(join(15967708..15967752,15966916..15967611,15962115..15966858,15961876..15962050,15961538..15961820,15960994..15961479)); ID=FBpp0075282; name=l(3)72Ab-PA; parent=FBgn0263599,FBtr0075527; dbxref=FlyBase:FBpp0075282,FlyBase_Annotation_IDs:CG5931-PA,GB_protein:AAF49564.4,REFSEQ:NP_648818,GB_protein:AAF49564,FlyMine:FBpp0075282,modMine:FBpp0075282; MD5=e2f…	4.1	5	0.06	EDEVTGPVIAPFFPQK+IASHYYLTHETMLTYNQLLK+IIYVAPMK+LTAIDVLTYAASDLQPNR+SLVQEMVGNFGR+WIGAETQLPVSFR
95	FBpp0073902|FBgn0027329|CG8231-PA|Tcp-1zeta-PA	1.0000	FBpp0073902 type=protein; loc=X:join(15746771..15746907,15747308..15748772); ID=FBpp0073902; name=Tcp-1zeta-PA; parent=FBgn0027329,FBtr0074086; dbxref=FlyBase:FBpp0073902,FlyBase_Annotation_IDs:CG8231-PA,GB_protein:AAF48503.1,REFSEQ:NP_573066,GB_protein:AAF48503,FlyMine:FBpp0073902,modMine:FBpp0073902; MD5=bf1bdbb9f23081efbcddee7a5d40b156; length=533; release=r6.09; species=Dmel;	9.0	4	0.06	ALEVLDQVK+GIDPISLDALAK+NLVEVANTSLK+TLAVNSGYDAQDTIVK
94	FBpp0073898|FBgn0030674|CG8184-PB|CG8184-PB FBpp0308743|FBgn0030674|CG8184-PC|CG8184-PC FBpp0308744|FBgn0030674|CG8184-PD|CG8184-PD FBpp0308745|FBgn0030674|CG8184-PE|CG8184-PE FBpp0308746|FBgn0030674|CG8184-PF|CG8184-PF FBpp0308747|FBgn0030674|CG8184-PG|CG8184-PG FBpp0309265|FBgn0030674|CG8184-PH|CG8184-PH	1.0000	FBpp0073898 type=protein; loc=X:join(15714115..15714381,15714717..15714956,15715026..15715247,15715306..15715577,15715658..15716154,15716292..15721399,15721564..15724378,15724442..15724915,15724974..15725314,15725377..15726447,15726538..15726673,15726733..15729357,15729430..15729831,15729899..15730087,15730152..15730473,15730537..15730702,15730777..15730967,15731045..15731147); ID=FBpp0073898; na…	1.3	4	0.05	FGQQPTAAAGGATPHNQTPTPPPAAK+IILNEEQVGLSK+KAELSSQLPSSLAPK+VLLSPDYLVAMR
89	FBpp0073659|FBgn0027537|CG11092-PA|Nup93-1-PA	1.0000	FBpp0073659 type=protein; loc=X:join(13822927..13823087,13823151..13823331,13823411..13824214,13824288..13824916,13825001..13825697); ID=FBpp0073659; name=Nup93-1-PA; parent=FBgn0027537,FBtr0073828; dbxref=FlyBase:FBpp0073659,FlyBase_Annotation_IDs:CG11092-PA,GB_protein:AAF48327.1,REFSEQ:NP_572929,GB_protein:AAF48327,FlyMine:FBpp0073659,modMine:FBpp0073659; MD5=d134bbe928d03072255a3a803ca8ee92; l…	6.3	4	0.04	ENAILSVIDETNR+LTNETNTDTEVPGVER+SDQSDSNTEQLTFSGLQSLILEK
84	FBpp0073173|FBgn0015805|CG7471-PA|HDAC1-PA	1.0000	FBpp0073173 type=protein; loc=3L:join(4626940..4626982,4627420..4627532,4627611..4628856,4628952..4629115); ID=FBpp0073173; name=HDAC1-PA; parent=FBgn0015805,FBtr0073317; dbxref=GB_protein:AAF47924.1,FlyBase:FBpp0073173,FlyBase_Annotation_IDs:CG7471-PA,REFSEQ:NP_647918,GB_protein:AAF47924,FlyMine:FBpp0073173,modMine:FBpp0073173; MD5=90e70ca4897cfa7ff87284e91e5425cd; length=521; release=r6.09; spe…	7.5	4	0.06	DGMDDDAYESIFVPIISK+YGEYFPGTGDLR+YYAVNIPLR
75	FBpp0072906|FBgn0035416|CG17569-PB|gry-PB	1.0000	FBpp0072906 type=protein; loc=3L:join(3199434..3200173,3200228..3200458,3200517..3200954,3201017..3201415,3201473..3201907,3202009..3202202,3209288..3209796,3209860..3210654,3210713..3210907,3210967..3210993); ID=FBpp0072906; name=gry-PB; parent=FBgn0035416,FBtr0073042; dbxref=GB_protein:AAN11542.2,GB_protein:AAN11542.1,FlyBase:FBpp0072906,FlyBase_Annotation_IDs:CG17569-PB,REFSEQ:NP_647785,GB_pro…	2.6	4	0.04	AAPLPPGEDLLAAER+LAIDMAEEYLK+VLTDIPLR
72	FBpp0072768|FBgn0035336|CG9004-PA|CG9004-PA	1.0000	FBpp0072768 type=protein; loc=3L:join(2373796..2374675,2374729..2376413); ID=FBpp0072768; name=CG9004-PA; parent=FBgn0035336,FBtr0072890; dbxref=FlyBase:FBpp0072768,FlyBase_Annotation_IDs:CG9004-PA,GB_protein:AAF47640.1,REFSEQ:NP_647717,GB_protein:AAF47640,FlyMine:FBpp0072768,modMine:FBpp0072768; MD5=cbddc1149c8ec393ecc3d2ebd4b9c3e0; length=854; release=r6.09; species=Dmel;	5.9	4	0.05	IAAGIEELYMK+LIQEALLGYTR+SANGGFADQLLELAR+VQSQIASAPLELK
625a	FBpp0112438|FBgn0024804|CG17023-PB|Dbp80-PB FBpp0304165|FBgn0024804|CG17023-PD|Dbp80-PD FBpp0304166|FBgn0024804|CG17023-PE|Dbp80-PE FBpp0304168|FBgn0024804|CG17023-PG|Dbp80-PG	1.0000	FBpp0112438 type=protein; loc=3L:join(27279375..27279422,27279481..27279539,27292882..27293013,27293076..27293271,27331994..27332108,27332169..27332346,27350220..27350321,27380953..27381088,27420679..27420841,27420901..27421115); ID=FBpp0112438; name=Dbp80-PB; parent=FBgn0024804,FBtr0113715; dbxref=FlyBase_Annotation_IDs:CG17023-PB,FlyBase:FBpp0112438,REFSEQ:NP_001015151,GB_protein:EAL24621,FlyMi…	17.9	4	0.05	GIYAMGFNTPSK+LLDWGIK+SGEETDFDVADPAETSLLIK+TAAFVLAMLSR
612a	FBpp0087852|FBgn0020279|CG8715-PA|lig-PA FBpp0087853|FBgn0020279|CG8715-PB|lig-PB FBpp0087854|FBgn0020279|CG8715-PC|lig-PC FBpp0100030|FBgn0020279|CG8715-PD|lig-PD FBpp0291129|FBgn0020279|CG8715-PE|lig-PE FBpp0291130|FBgn0020279|CG8715-PF|lig-PF FBpp0291131|FBgn0020279|CG8715-PG|lig-PG FBpp0293223|FBgn0020279|CG8715-PH|lig-PH FBpp0293224|FBgn0020279|CG8715-PI|lig-PI FBpp0303481|FBgn0020279|CG8715…	1.0000	FBpp0087852 type=protein; loc=2R:join(8069899..8070279,8070335..8070512,8070821..8072238,8072363..8072778,8073127..8073234,8073367..8073471,8073600..8073700,8073974..8074500,8075473..8075607,8075665..8075790,8075860..8076108,8076293..8076448,8077260..8077292,8077731..8077829); ID=FBpp0087852; name=lig-PA; parent=FBgn0020279,FBtr0088774; dbxref=GB_protein:AAM68848.1,FlyBase:FBpp0087852,FlyBase_Ann…	4.1	4	0.06	DNLGSVTYSAMNDGR+IAQITNSTTEDPQINEK+STSQQQQGVSSAVNATIDQLTK
610b	FBpp0082987|FBgn0020238|CG31196-PA|14-3-3epsilon-PA FBpp0082988|FBgn0020238|CG31196-PB|14-3-3epsilon-PB FBpp0082989|FBgn0020238|CG31196-PC|14-3-3epsilon-PC FBpp0082990|FBgn0020238|CG31196-PD|14-3-3epsilon-PD	1.0000	FBpp0082987 type=protein; loc=3R:join(18242846..18242909,18247433..18247902,18247971..18248151,18248215..18248288); ID=FBpp0082987; name=14-3-3epsilon-PA; parent=FBgn0020238,FBtr0083565; dbxref=FlyBase:FBpp0082987,FlyBase_Annotation_IDs:CG31196-PA,GB_protein:AAF55519.2,REFSEQ:NP_732309,GB_protein:AAF55519,FlyMine:FBpp0082987,modMine:FBpp0082987; MD5=e3d4754790310e5d929d6f9769e621bf; length=262; r…	11.3	4	0.04	AAFDDAIAELDTLSEESYK+DSTLIMQLLR
604a	FBpp0086581|FBgn0015714|CG10241-PA|Cyp6a17-PA FBpp0311631|FBgn0015714|CG10241-PB|Cyp6a17-PB	1.0000	FBpp0086581 type=protein; loc=2R:join(14873980..14875063,14875124..14875545); ID=FBpp0086581; name=Cyp6a17-PA; parent=FBgn0015714,FBtr0087451; dbxref=FlyBase:FBpp0086581,FlyBase_Annotation_IDs:CG10241-PA,GB_protein:AAF58190.1,REFSEQ:NP_652018,GB_protein:AAF58190,FlyMine:FBpp0086581,modMine:FBpp0086581; MD5=a0d2d4beaa7467400d78cb0aa0ab3e8a; length=501; release=r6.09; species=Dmel;;FBpp0311631 type…	7.0	4	0.04	GQVLEVVDLVAR+NDFMDSLIEMYK+YLEQVVMETLR
62	FBpp0072135|FBgn0025352|CG4581-PA|Thiolase-PA	1.0000	FBpp0072135 type=protein; loc=2R:complement(join(23868462..23868525,23868053..23868212,23867820..23867994,23866753..23867763)); ID=FBpp0072135; name=Thiolase-PA; parent=FBgn0025352,FBtr0072226; dbxref=FlyBase:FBpp0072135,FlyBase_Annotation_IDs:CG4581-PA,GB_protein:AAF47083.1,REFSEQ:NP_477378,GB_protein:AAF47083,FlyMine:FBpp0072135,modMine:FBpp0072135; MD5=4c65024f55cc2ed72c1614ca8501ff36; length=…	10.9	4	0.05	EAALAAGFSNK+ELIDYIVYGSVIQEVK+NSQNIVLVDGVR+TPFLTSGTTYSK
7	FBpp0070277|FBgn0003517|CG14792-PA|sta-PA FBpp0070278|FBgn0003517|CG14792-PB|sta-PB FBpp0308665|FBgn0003517|CG14792-PE|sta-PE FBpp0308666|FBgn0003517|CG14792-PF|sta-PF	1.0000	FBpp0070277 type=protein; loc=X:complement(join(1482673..1482891,1481887..1482480)); ID=FBpp0070277; name=sta-PA; parent=FBgn0003517,FBtr0070289; dbxref=FlyBase:FBpp0070277,FlyBase_Annotation_IDs:CG14792-PA,GB_protein:AAF45638.2,REFSEQ:NP_476750,GB_protein:AAF45638,FlyMine:FBpp0070277,modMine:FBpp0070277; MD5=0bfecb7568a3ebf3a816b44ac5c6e70a; length=270; release=r6.09; species=Dmel;;FBpp0070278 t…	13.3	4	0.05	ADGVNILNLGK+FTPGAFTNQIQPAFR+YTDTTPIAGR
589a	FBpp0084735|FBgn0039635|CG11876-PA|CG11876-PA FBpp0084738|FBgn0039635|CG11876-PD|CG11876-PD	1.0000	FBpp0084735 type=protein; loc=3R:join(29113258..29113449,29113994..29114155,29115094..29115505,29115567..29115686,29115748..29115959); ID=FBpp0084735; name=CG11876-PA; parent=FBgn0039635,FBtr0085366; dbxref=FlyBase:FBpp0084735,FlyBase_Annotation_IDs:CG11876-PA,GB_protein:AAN14149.1,REFSEQ:NP_733265,GB_protein:AAN14149,FlyMine:FBpp0084735,modMine:FBpp0084735; MD5=8762ea914d234be958c6ca8f8f6ffcef; …	12.9	4	0.06	AVETSLLAAAELAK+DALNSALDDELAR+GIEAEVINLR+VQDLVEATLK
587a	FBpp0084150|FBgn0046214|CG11844-PB|vig2-PB FBpp0084151|FBgn0046214|CG11844-PC|vig2-PC FBpp0084152|FBgn0046214|CG11844-PA|vig2-PA FBpp0112266|FBgn0046214|CG11844-PD|vig2-PD	1.0000	FBpp0084150 type=protein; loc=3R:join(25123399..25123479,25123632..25124115,25124590..25125356); ID=FBpp0084150; name=vig2-PB; parent=FBgn0046214,FBtr0084775; dbxref=FlyBase:FBpp0084150,FlyBase_Annotation_IDs:CG11844-PB,GB_protein:AAF56404.2,REFSEQ:NP_733083,GB_protein:AAF56404,FlyMine:FBpp0084150,modMine:FBpp0084150; MD5=a347fb02289ec9f37bc83fa6435cdd62; length=443; release=r6.09; species=Dmel;;…	9.5	4	0.05	EDSANEQSADPAVAAEEDESK+ESNSEDELEYDPSLYPQR
60	FBpp0072097|FBgn0011726|CG4254-PA|tsr-PA	1.0000	FBpp0072097 type=protein; loc=2R:complement(join(24046666..24046668,24044992..24045182,24044814..24044919,24044604..24044750)); ID=FBpp0072097; name=tsr-PA; parent=FBgn0011726,FBtr0072188; dbxref=FlyBase:FBpp0072097,FlyBase_Annotation_IDs:CG4254-PA,GB_protein:AAF47146.1,REFSEQ:NP_477034,GB_protein:AAF47146,FlyMine:FBpp0072097,modMine:FBpp0072097; MD5=02b1c8e7700742cac8cd399509394e00; length=148; …	27.0	4	0.05	MLYSSSFDALK+QIDVETVADR+YIQATDLSEASR+YVIFYIR
583a	FBpp0083727|FBgn0039003|CG4917-PA|wfs1-PA	1.0000	FBpp0083727 type=protein; loc=3R:complement(join(22690233..22690296,22690075..22690173,22688453..22690017,22687567..22688400)); ID=FBpp0083727; name=wfs1-PA; parent=FBgn0039003,FBtr0084334; dbxref=GB_protein:AAN13917.1,FlyBase:FBpp0083727,FlyBase_Annotation_IDs:CG4917-PA,GB_protein:AAN13917.2,REFSEQ:NP_651079,GB_protein:AAN13917,FlyMine:FBpp0083727,modMine:FBpp0083727; MD5=2ca24e7755c08ad9c36140f…	7.7	4	0.06	ELLDNSIVEPNLAK+LLADNVQVK+STTTDVILR+WGSTALACGLVVVLSCILALNR+YPYEMDEVVSTR
58	FBpp0072083|FBgn0034968|CG3195-PC|RpL12-PC FBpp0072084|FBgn0034968|CG3195-PA|RpL12-PA FBpp0072085|FBgn0034968|CG3195-PB|RpL12-PB	1.0000	FBpp0072083 type=protein; loc=2R:join(24060538..24060574,24060676..24060749,24060813..24060993,24061150..24061355); ID=FBpp0072083; name=RpL12-PC; parent=FBgn0034968,FBtr0072174; dbxref=FlyBase:FBpp0072083,FlyBase_Annotation_IDs:CG3195-PC,GB_protein:AAF47152.1,REFSEQ:NP_726413,GB_protein:AAF47152; MD5=5bbdaa3af012b6f79b471a6ddab9de70; length=165; release=r6.09; species=Dmel;;FBpp0072084 type=prot…	26.1	4	0.06	HPHDVIDELNEGSIEVPAE+HSGNIGFEDILAIAR+IGPLGLSPK
566a	FBpp0078819|FBgn0031772|CG13994-PA|CG13994-PA FBpp0309822|FBgn0031772|CG13994-PB|CG13994-PB	1.0000	FBpp0078819 type=protein; loc=2L:join(6063023..6063230,6063283..6063566); ID=FBpp0078819; name=CG13994-PA; parent=FBgn0031772,FBtr0079188; dbxref=FlyBase:FBpp0078819,FlyBase_Annotation_IDs:CG13994-PA,GB_protein:AAF52335.1,REFSEQ:NP_608988,GB_protein:AAF52335,FlyMine:FBpp0078819,modMine:FBpp0078819; MD5=1d991ca8f9066dbf17fcda1f312ee41c; length=163; release=r6.09; species=Dmel;;FBpp0309822 type=pro…	18.4	4	0.04	QSTNNETSNGSTTEIIDETDAR+TTPTLLLR
557a	FBpp0076643|FBgn0001104|CG10060-PA|Galphai-PA	1.0000	FBpp0076643 type=protein; loc=3L:complement(join(6979518..6979638,6974002..6974473,6973838..6973932,6973590..6973778,6973343..6973533)); ID=FBpp0076643; name=Galphai-PA; parent=FBgn0001104,FBtr0076934; dbxref=FlyBase:FBpp0076643,FlyBase_Annotation_IDs:CG10060-PA,GB_protein:AAF50626.1,REFSEQ:NP_477502,GB_protein:AAF50626,FlyMine:FBpp0076643,modMine:FBpp0076643; MD5=2b71ed52268d723ca2114a08a67481e2…	12.1	4	0.06	EYQLNDSAGYYLNSLDR+IAQPNYIPTQQDVLR+LLLLGAGESGK
538a	FBpp0073922|FBgn0001092|CG8893-PA|Gapdh2-PA FBpp0304864|FBgn0001092|CG8893-PC|Gapdh2-PC	1.0000	FBpp0073922 type=protein; loc=X:15868336..15869334; ID=FBpp0073922; name=Gapdh2-PA; parent=FBgn0001092,FBtr0074112; dbxref=FlyBase:FBpp0073922,FlyBase_Annotation_IDs:CG8893-PA,GB_protein:AAF48531.1,REFSEQ:NP_542445,GB_protein:AAF48531,FlyMine:FBpp0073922,modMine:FBpp0073922; MD5=77b41327d5747c180ed8cfa6963ebaf8; length=332; release=r6.09; species=Dmel;;FBpp0304864 type=protein; loc=X:15868336..15…	17.8	4	0.06	GAAQNIIPASTGAAK+GTVAAEGGFLVVNGQK+LISWYDNEFGYSNR+VPTPNVSVVDLTVR
535a	FBpp0073371|FBgn0014133|CG1822-PB|bif-PB FBpp0306539|FBgn0014133|CG1822-PD|bif-PD	1.0000	FBpp0073371 type=protein; loc=X:join(11680853..11681114,11681718..11684254,11687462..11687635,11689201..11689543,11693547..11693938); ID=FBpp0073371; name=bif-PB; parent=FBgn0014133,FBtr0073526; dbxref=FlyBase:FBpp0073371,FlyBase_Annotation_IDs:CG1822-PB,GB_protein:AAN09639.1,REFSEQ:NP_727547,GB_protein:AAN09639,FlyMine:FBpp0073371,modMine:FBpp0073371; MD5=c914c0aee4dd9a54ac6d9f0c4c1af3ad; length…	5.8	4	0.05	EAASSETDASASPLWTLR+EGDLAATEAGPGTADGAGASK+GTAMDNLFQLGVTR+QVDSPVSALSVMMRR
524a	FBpp0072494|FBgn0035162|CG13900-PA|CG13900-PA	1.0000	FBpp0072494 type=protein; loc=3L:complement(join(832715..832940,832042..832407,831316..831790,830908..831242,830034..830341,827878..829851)); ID=FBpp0072494; name=CG13900-PA; parent=FBgn0035162,FBtr0072597; dbxref=FlyBase:FBpp0072494,FlyBase_Annotation_IDs:CG13900-PA,GB_protein:AAF47416.2,REFSEQ:NP_728546,GB_protein:AAF47416,FlyMine:FBpp0072494,modMine:FBpp0072494; MD5=f49d70fcbe69abe9fa6878f622b…	3.8	4	0.05	IVPGQYFAIDPK+LTISSPLEAHK+MYLYNLTLQK+TVLDPVSGDLADTR
521a	FBpp0071451|FBgn0261394|CG9327-PA|Prosalpha3-PA	1.0000	FBpp0071451 type=protein; loc=2R:join(20994991..20994993,20995103..20995308,20995446..20996031); ID=FBpp0071451; name=Prosalpha3-PA; parent=FBgn0261394,FBtr0071522; dbxref=FlyBase:FBpp0071451,FlyBase_Annotation_IDs:CG9327-PA,GB_protein:AAF46651.1,REFSEQ:NP_476691,GB_protein:AAF46651,FlyMine:FBpp0071451,modMine:FBpp0071451; MD5=97f7d9107be4d3d54d2f75cd622282e6; length=264; release=r6.09; species=D…	18.9	4	0.06	LLDSAIPSEK+TTIFSPEGR+TVYSVLEKPDVEK+YGYQLYQSDPSGNYGGWK
511	FBpp0305165|FBgn0028737|CG6341-PB|Ef1beta-PB FBpp0311691|FBgn0028737|CG6341-PC|Ef1beta-PC	1.0000	FBpp0305165 type=protein; loc=2R:join(16868312..16868391,16868491..16869079); ID=FBpp0305165; name=Ef1beta-PB; parent=FBgn0028737,FBtr0332947; dbxref=REFSEQ:NP_524808,GB_protein:AAF57941,FlyBase:FBpp0305165,FlyBase_Annotation_IDs:CG6341-PB; MD5=db65b931eba2f027cda91e367d763098; length=222; release=r6.09; species=Dmel;;FBpp0311691 type=protein; loc=2R:join(16868312..16868391,16868491..16869079); I…	19.4	4	0.06	ADLSVFDALGK+ELNAFLADNSYISGYTPSK+TIEMDGLLWGASK
498	FBpp0290694|FBgn0027948|CG5000-PB|msps-PB FBpp0290695|FBgn0027948|CG5000-PC|msps-PC FBpp0293341|FBgn0027948|CG5000-PD|msps-PD FBpp0293342|FBgn0027948|CG5000-PE|msps-PE FBpp0293343|FBgn0027948|CG5000-PF|msps-PF	1.0000	FBpp0290694 type=protein; loc=3R:join(16052145..16052833,16052889..16052959,16053024..16053343,16053403..16055936,16055996..16056233,16056292..16056791,16057552..16057965,16058029..16058218,16058291..16058544,16058604..16058934,16059002..16059175,16059243..16059375,16059461..16059684,16059739..16059819); ID=FBpp0290694; name=msps-PB; parent=FBgn0027948,FBtr0301479; dbxref=REFSEQ:NP_001163627,GB_p…	2.9	4	0.05	AAINELAAIIEAPEK+AVTPLLADVDPLK+LAAVEQLLGEISGFDAK+LENGEYGALVSALK
496	FBpp0289967|FBgn0037655|CG11984-PD|CG11984-PD FBpp0289968|FBgn0037655|CG11984-PE|CG11984-PE FBpp0289969|FBgn0037655|CG11984-PF|CG11984-PF FBpp0289970|FBgn0037655|CG11984-PG|CG11984-PG FBpp0289971|FBgn0037655|CG11984-PH|CG11984-PH FBpp0289972|FBgn0037655|CG11984-PI|CG11984-PI	1.0000	FBpp0289967 type=protein; loc=3R:complement(join(9013316..9013331,9012837..9013261,9012045..9012305,9011674..9011949,9011363..9011604,9010673..9011252)); ID=FBpp0289967; name=CG11984-PD; parent=FBgn0037655,FBtr0300743; dbxref=REFSEQ:NP_731305,GB_protein:AAF54324,FlyBase:FBpp0289967,FlyBase_Annotation_IDs:CG11984-PD; MD5=19d6a7df1ddfc927b5b7784a3f763578; length=599; release=r6.09; species=Dmel;;FB…	13.9	4	0.05	ELISFLDEPSAIR+QNASAATAAGNTNQIPDTR+SNMHFSSSSGLSALSPSGR+TTEWPVTASFSTSASNHSQTQSSLAANSLNAR
475	FBpp0099686|FBgn0039713|CG7808-PC|RpS8-PC FBpp0301957|FBgn0039713|CG7808-PE|RpS8-PE FBpp0311986|FBgn0039713|CG7808-PF|RpS8-PF FBpp0311987|FBgn0039713|CG7808-PG|RpS8-PG	1.0000	FBpp0099686 type=protein; loc=3R:join(29861931..29861934,29862199..29862305,29862785..29863196,29863415..29863518); ID=FBpp0099686; name=RpS8-PC; parent=FBgn0039713,FBtr0085489; dbxref=FlyBase_Annotation_IDs:CG7808-PC,FlyBase:FBpp0099686,GB_protein:AAN14192.1,REFSEQ:NP_651740,GB_protein:AAN14192,FlyMine:FBpp0099686,modMine:FBpp0099686; MD5=6f3fd8d03f294cec518e459314d26d3c; length=208; release=r6.…	26.4	4	0.06	IADVVYNASNNELVR+LETGNFAWASEGVAR+NSIVVIDATPFR+VEQALEDQFTSGR
474	FBpp0090944|FBgn0053506|CG33506-PA|CG33506-PA	1.0000	FBpp0090944 type=protein; loc=2R:complement(join(14858424..14858596,14857908..14858364,14857513..14857845)); ID=FBpp0090944; name=CG33506-PA; parent=FBgn0053506,FBtr0091446; dbxref=FlyBase:FBpp0090944,FlyBase_Annotation_IDs:CG33506-PA,GB_protein:AAX52703.1,REFSEQ:NP_001014528,GB_protein:AAX52703,FlyMine:FBpp0090944,modMine:FBpp0090944; MD5=28906e9c2ee1a89a478ca8d02003c3ee; length=320; release=r6.…	19.1	4	0.05	ALDQLGVTPFER+FGGALGIPVNYGYDSLEEIK+LLEEAIVLNEDEQIFGLSK+QINWSSPSGK
454	FBpp0088006|FBgn0050497|CG30497-PA|CG30497-PA FBpp0088007|FBgn0050497|CG30497-PB|CG30497-PB FBpp0088008|FBgn0050497|CG30497-PC|CG30497-PC FBpp0304297|FBgn0050497|CG30497-PD|CG30497-PD	1.0000	FBpp0088006 type=protein; loc=2R:complement(join(7778475..7779464,7740277..7741920)); ID=FBpp0088006; name=CG30497-PA; parent=FBgn0050497,FBtr0088932; dbxref=GB_protein:AAF59197.3,FlyBase:FBpp0088006,FlyBase_Annotation_IDs:CG30497-PA,REFSEQ:NP_610321,GB_protein:AAF59197,FlyMine:FBpp0088006,modMine:FBpp0088006; MD5=d08258a9bb2171bcfd76378dec815ab6; length=877; release=r6.09; species=Dmel;;FBpp0088…	9.1	4	0.06	GNFPTLEVK+LAVLSFEQVSK+LEAEVNAGGAGVLVK+WSLISLGNSPGHK
445	FBpp0087764|FBgn0033342|CG8258-PA|CG8258-PA	1.0000	FBpp0087764 type=protein; loc=2R:complement(join(8906853..8906912,8905643..8906673,8905029..8905578)); ID=FBpp0087764; name=CG8258-PA; parent=FBgn0033342,FBtr0088683; dbxref=FlyBase:FBpp0087764,FlyBase_Annotation_IDs:CG8258-PA,GB_protein:AAF59029.3,REFSEQ:NP_610418,GB_protein:AAF59029,FlyMine:FBpp0087764,modMine:FBpp0087764; MD5=7dde112ff52bde845483a1ed89d6deb5; length=546; release=r6.09; species…	8.6	4	0.04	GATDNFMDDIER+QYGQEDFLNDLVSK+SADELLSFSSGEESLLESQIK
434	FBpp0087250|FBgn0021795|CG9035-PA|Tapdelta-PA FBpp0311866|FBgn0021795|CG9035-PB|Tapdelta-PB	1.0000	FBpp0087250 type=protein; loc=2R:complement(join(11370773..11371012,11370453..11370713)); ID=FBpp0087250; name=Tapdelta-PA; parent=FBgn0021795,FBtr0088153; dbxref=FlyBase:FBpp0087250,FlyBase_Annotation_IDs:CG9035-PA,GB_protein:AAF58651.1,REFSEQ:NP_610679,GB_protein:AAF58651,FlyMine:FBpp0087250,modMine:FBpp0087250; MD5=bf33d2cfa08fef1fcf9e77cde5d9455d; length=166; release=r6.09; species=Dmel;;FBpp…	18.7	4	0.06	LFDEDGYANVR+SLLDISVPTK+YQVSWVEDIK
433	FBpp0087217|FBgn0033608|CG13220-PA|CG13220-PA FBpp0304694|FBgn0033608|CG13220-PB|CG13220-PB	1.0000	FBpp0087217 type=protein; loc=2R:11284498..11284959; ID=FBpp0087217; name=CG13220-PA; parent=FBgn0033608,FBtr0088116; dbxref=FlyBase:FBpp0087217,FlyBase_Annotation_IDs:CG13220-PA,GB_protein:AAF58682.1,REFSEQ:NP_610664,GB_protein:AAF58682,FlyMine:FBpp0087217,modMine:FBpp0087217; MD5=9ef10cee553032e1048f92e149e9ea43; length=153; release=r6.09; species=Dmel;;FBpp0304694 type=protein; loc=2R:11284498…	22.9	4	0.04	SALPQDNALLATLAGLGTGAAIVK+VGTDYIQDVDK
424	FBpp0086897|FBgn0002069|CG3821-PA|Aats-asp-PA FBpp0305104|FBgn0002069|CG3821-PB|Aats-asp-PB FBpp0308483|FBgn0002069|CG3821-PC|Aats-asp-PC	1.0000	FBpp0086897 type=protein; loc=2R:join(12880790..12880870,12880950..12881275,12881508..12882532,12882742..12882905); ID=FBpp0086897; name=Aats-asp-PA; parent=FBgn0002069,FBtr0087784; dbxref=FlyBase:FBpp0086897,FlyBase_Annotation_IDs:CG3821-PA,GB_protein:AAF58445.1,REFSEQ:NP_476609,GB_protein:AAF58445,FlyMine:FBpp0086897,modMine:FBpp0086897; MD5=d591e774a6a00e15b123c851058b06b9; length=531; release…	12.1	4	0.05	AQLPLQIEDASRPENADDAEGLNIR+DILTEQGFTEIHTPK+NFVPVSELSGQVGK+YDTDFYILDK
421	FBpp0086718|FBgn0013770|CG6692-PA|Cp1-PA FBpp0086719|FBgn0013770|CG6692-PC|Cp1-PC FBpp0292990|FBgn0013770|CG6692-PD|Cp1-PD FBpp0308977|FBgn0013770|CG6692-PE|Cp1-PE	1.0000	FBpp0086718 type=protein; loc=2R:join(13962238..13962336,13966755..13966969,13967030..13967741); ID=FBpp0086718; name=Cp1-PA; parent=FBgn0013770,FBtr0087592; dbxref=GB_protein:AAF58311.1,FlyBase:FBpp0086718,FlyBase_Annotation_IDs:CG6692-PA,REFSEQ:NP_725347,GB_protein:AAF58311,FlyMine:FBpp0086718,modMine:FBpp0086718; MD5=80198f2033507b9f20bf9a42a17d717b; length=341; release=r6.09; species=Dmel;;FB…	14.1	4	0.06	GFTDIPQGDEK+GVTFISPAHVTLPK+NSWGTTWGDK
419	FBpp0086701|FBgn0033912|CG8415-PA|RpS23-PA FBpp0308991|FBgn0033912|CG8415-PB|RpS23-PB	1.0000	FBpp0086701 type=protein; loc=2R:complement(join(14216530..14216533,14215951..14216110,14215435..14215702)); ID=FBpp0086701; name=RpS23-PA; parent=FBgn0033912,FBtr0087575; dbxref=FlyBase:FBpp0086701,FlyBase_Annotation_IDs:CG8415-PA,GB_protein:AAF58277.2,REFSEQ:NP_610939,GB_protein:AAF58277,FlyMine:FBpp0086701,modMine:FBpp0086701; MD5=e61e7f18ffb2c6f72e0b266cd817f7b8; length=143; release=r6.09; sp…	26.6	4	0.05	DGSLNYIEENDEVLVAGFGR+ITAFVPR+VANVSLLALYK
413	FBpp0086294|FBgn0034118|CG6251-PA|Nup62-PA FBpp0309066|FBgn0034118|CG6251-PB|Nup62-PB	1.0000	FBpp0086294 type=protein; loc=2R:16344581..16345765; ID=FBpp0086294; name=Nup62-PA; parent=FBgn0034118,FBtr0087150; dbxref=FlyBase:FBpp0086294,FlyBase_Annotation_IDs:CG6251-PA,GB_protein:AAF58007.1,REFSEQ:NP_611120,GB_protein:AAF58007,FlyMine:FBpp0086294,modMine:FBpp0086294; MD5=c12e45b9e3831e5ad360717dbacb2d8b; length=394; release=r6.09; species=Dmel;;FBpp0309066 type=protein; loc=2R:16344581..1…	17.3	4	0.06	GQDTTDPIIQIGK+TDQQVLDQELEFIATQQK+TTFSFGTPAPTAGIGGGDADNSK+VFTEQATQINAWDK
408	FBpp0086068|FBgn0022029|CG4798-PA|l(2)k01209-PA FBpp0086069|FBgn0022029|CG4798-PB|l(2)k01209-PB FBpp0086070|FBgn0022029|CG4798-PC|l(2)k01209-PC FBpp0086071|FBgn0022029|CG4798-PD|l(2)k01209-PD	1.0000	FBpp0086068 type=protein; loc=2R:join(17420509..17420573,17423656..17423963,17424028..17424134,17424198..17424505,17424573..17424759,17424819..17425412,17425470..17425586); ID=FBpp0086068; name=l(2)k01209-PA; parent=FBgn0022029,FBtr0086912; dbxref=GB_protein:AAF57873.1,FlyBase:FBpp0086068,FlyBase_Annotation_IDs:CG4798-PA,GB_protein:AAF57873.2,REFSEQ:NP_611206,GB_protein:AAF57873,FlyMine:FBpp00860…	8.9	4	0.06	FYVIPGIGNFGDR+IFVDTDPDIR+IVTSALDPEINSK+TTVETPQGVLYEGK
400	FBpp0085863|FBgn0034345|CG5174-PJ|CG5174-PJ FBpp0085865|FBgn0034345|CG5174-PA|CG5174-PA FBpp0085866|FBgn0034345|CG5174-PH|CG5174-PH FBpp0085868|FBgn0034345|CG5174-PG|CG5174-PG FBpp0085869|FBgn0034345|CG5174-PB|CG5174-PB FBpp0290371|FBgn0034345|CG5174-PL|CG5174-PL FBpp0290372|FBgn0034345|CG5174-PM|CG5174-PM FBpp0297591|FBgn0034345|CG5174-PN|CG5174-PN FBpp0297592|FBgn0034345|CG5174-PO|CG5174-PO FBp…	1.0000	FBpp0085863 type=protein; loc=2R:join(18421544..18421553,18424127..18424251,18424326..18424486,18424607..18424666,18424872..18425034,18425964..18426005); ID=FBpp0085863; name=CG5174-PJ; parent=FBgn0034345,FBtr0086684; dbxref=FlyBase:FBpp0085863,FlyBase_Annotation_IDs:CG5174-PJ,GB_protein:AAM68452.1,REFSEQ:NP_725788,GB_protein:AAM68452,FlyMine:FBpp0085863,modMine:FBpp0085863; MD5=9fdcb2a1ca6480a8b…	22.9	4	0.05	AEWSQELAR+SIEASVGSAYENVK+TASVFGSITSGISSK
393	FBpp0085719|FBgn0034447|CG7744-PA|CG7744-PA	1.0000	FBpp0085719 type=protein; loc=2R:join(19452689..19452789,19452846..19453214,19453547..19454201,19454253..19455170); ID=FBpp0085719; name=CG7744-PA; parent=FBgn0034447,FBtr0086535; dbxref=FlyBase:FBpp0085719,FlyBase_Annotation_IDs:CG7744-PA,GB_protein:AAF57554.1,REFSEQ:NP_611422,GB_protein:AAF57554,FlyMine:FBpp0085719,modMine:FBpp0085719; MD5=c20f69754cfe451c882c53969b097c04; length=680; release=r…	9.1	4	0.05	FLNYIIK+MEQQAWSSNYGDASTVVAPR+TALPQQQPTMQPGDLLR+TIQAPASLLSLDSLHLSK
386	FBpp0085408|FBgn0033028|CG11665-PA|CG11665-PA FBpp0311514|FBgn0033028|CG11665-PB|CG11665-PB	1.0000	FBpp0085408 type=protein; loc=2R:complement(join(5647722..5647821,5643817..5644041,5643592..5643718,5642011..5643535)); ID=FBpp0085408; name=CG11665-PA; parent=FBgn0033028,FBtr0086072; dbxref=FlyBase:FBpp0085408,FlyBase_Annotation_IDs:CG11665-PA,GB_protein:AAF57326.2,REFSEQ:NP_610174,GB_protein:AAF57326,FlyMine:FBpp0085408,modMine:FBpp0085408; MD5=652e71f8a5bf572cd7acd34a49e950a2; length=658; rel…	5.6	4	0.06	ANAEEQLDAQIEK+FENVDEPVPK+IGGSALSDMGYIPK
39	FBpp0071307|FBgn0028327|CG32701-PA|l(1)G0320-PA FBpp0310058|FBgn0028327|CG32701-PB|l(1)G0320-PB	1.0000	FBpp0071307 type=protein; loc=X:complement(join(9553452..9553515,9551939..9552783)); ID=FBpp0071307; name=l(1)G0320-PA; parent=FBgn0028327,FBtr0071372; dbxref=FlyBase:FBpp0071307,FlyBase_Annotation_IDs:CG32701-PA,GB_protein:AAF46502.1,REFSEQ:NP_572567,GB_protein:AAF46502,FlyMine:FBpp0071307,modMine:FBpp0071307; MD5=5a0e09ae30f01e87917aa0ed85d0d144; length=302; release=r6.09; species=Dmel;;FBpp031…	7.6	4	0.04	VIETGTANDSTIDYDWVPQETLR
379	FBpp0085281|FBgn0061209|CG17949-PA|His2B FBpp0091113|FBgn0053868|CG33868-PA|His2B FBpp0091115|FBgn0053870|CG33870-PA|His2B FBpp0091117|FBgn0053872|CG33872-PA|His2B FBpp0091119|FBgn0053874|CG33874-PA|His2B FBpp0091121|FBgn0053876|CG33876-PA|His2B FBpp0091123|FBgn0053878|CG33878-PA|His2B FBpp0091125|FBgn0053880|CG33880-PA|His2B FBpp0091127|FBgn0053882|CG33882-PA|His2B FBpp0091129|FBgn0053884|CG3388…	1.0000	FBpp0085281 type=protein; loc=2L:complement(21423191..21423562); ID=FBpp0085281; name=His2B:CG17949-PA; parent=FBgn0061209,FBtr0085927; dbxref=FlyBase:FBpp0085281,GB_protein:AAN11124.1,FlyBase_Annotation_IDs:CG17949-PA,REFSEQ:NP_724342,GB_protein:AAN11124; MD5=523bf69b6d6b2415c7fc9ac48aafa63e; length=123; release=r6.09; species=Dmel;;FBpp0091113 type=protein; loc=2L:complement(21537682..21538053)…	26.8	4	0.05	AMSIMNSFVNDIFER+ESYAIYIYK+LLLPGELAK
369	FBpp0084831|FBgn0025457|CG7581-PA|Bub3-PA FBpp0308293|FBgn0025457|CG7581-PB|Bub3-PB	1.0000	FBpp0084831 type=protein; loc=3R:complement(join(29675117..29675308,29674275..29675063)); ID=FBpp0084831; name=Bub3-PA; parent=FBgn0025457,FBtr0085465; dbxref=FlyBase:FBpp0084831,FlyBase_Annotation_IDs:CG7581-PA,GB_protein:AAF56914.1,REFSEQ:NP_477381,GB_protein:AAF56914,FlyMine:FBpp0084831,modMine:FBpp0084831; MD5=6b3640555d637b2af12d35aec82eaa60; length=326; release=r6.09; species=Dmel;;FBpp0308…	10.1	4	0.05	LFDVNTQAESIIGAHEEPIR+LNNPPEDLISAVK
363	FBpp0084711|FBgn0039623|CG1951-PA|CG1951-PA	1.0000	FBpp0084711 type=protein; loc=3R:join(29027343..29027469,29027537..29028136,29028367..29029242,29029298..29029517,29029577..29029753,29029822..29030329); ID=FBpp0084711; name=CG1951-PA; parent=FBgn0039623,FBtr0085342; dbxref=FlyBase:FBpp0084711,FlyBase_Annotation_IDs:CG1951-PA,GB_protein:AAF56841.1,REFSEQ:NP_651655,GB_protein:AAF56841,FlyMine:FBpp0084711,modMine:FBpp0084711; MD5=bc3433a2533efa614…	7.4	4	0.04	DASEILANELENSTLSPYGSINGNK+EPAIIMGIIGIYK+INDDMFSGFTVGQPK+LQQLSTIQR
348	FBpp0084161|FBgn0011336|CG7748-PA|OstStt3-PA	1.0000	FBpp0084161 type=protein; loc=3R:complement(join(25068163..25069554,25067913..25068103,25067385..25067855,25067133..25067331,25067007..25067078)); ID=FBpp0084161; name=OstStt3-PA; parent=FBgn0011336,FBtr0084786; dbxref=FlyBase:FBpp0084161,FlyBase_Annotation_IDs:CG7748-PA,GB_protein:AAF56391.1,REFSEQ:NP_524494,GB_protein:AAF56391,FlyMine:FBpp0084161,modMine:FBpp0084161; MD5=a4847961089acf99e343ddd…	4.3	4	0.05	EAYYWLSQNTADDAR+FYSLWDTGYAK+NILDDFR
346	FBpp0084072|FBgn0040600|CG13631-PA|CG13631-PA FBpp0308360|FBgn0040600|CG13631-PB|CG13631-PB	1.0000	FBpp0084072 type=protein; loc=3R:24769522..24769773; ID=FBpp0084072; name=CG13631-PA; parent=FBgn0040600,FBtr0084693; dbxref=FlyBase:FBpp0084072,FlyBase_Annotation_IDs:CG13631-PA,GB_protein:AAF56332.1,REFSEQ:NP_652252,GB_protein:AAF56332,FlyMine:FBpp0084072,modMine:FBpp0084072; MD5=e1b00bdf1597c1bb10eef692a4edaf59; length=83; release=r6.09; species=Dmel;;FBpp0308360 type=protein; loc=3R:24769522.…	38.6	4	0.06	DLNNNYVSYTNAYANANASLDR+VMFGTVGAIK
314	FBpp0082592|FBgn0038303|CG6623-PA|SIDL-PA	1.0000	FBpp0082592 type=protein; loc=3R:complement(join(15218753..15218777,15218476..15218699,15216418..15218418,15215744..15216358,15215339..15215681,15214861..15215090)); ID=FBpp0082592; name=SIDL-PA; parent=FBgn0038303,FBtr0083138; dbxref=FlyBase:FBpp0082592,FlyBase_Annotation_IDs:CG6623-PA,GB_protein:AAF55143.1,REFSEQ:NP_650431,GB_protein:AAF55143,FlyMine:FBpp0082592,modMine:FBpp0082592; MD5=14f56cf…	3.4	4	0.05	AVGFFTDLLR+IPLEVLTDMPGR+TFYFDEFLK+VSLQLVYK
312	FBpp0082555|FBgn0041188|CG5166-PB|Atx2-PB FBpp0082556|FBgn0041188|CG5166-PC|Atx2-PC FBpp0082557|FBgn0041188|CG5166-PA|Atx2-PA FBpp0310750|FBgn0041188|CG5166-PD|Atx2-PD	1.0000	FBpp0082555 type=protein; loc=3R:join(15409125..15409189,15412121..15412521,15412579..15413512,15413569..15414974,15415104..15415552); ID=FBpp0082555; name=Atx2-PB; parent=FBgn0041188,FBtr0083099; dbxref=FlyBase:FBpp0082555,FlyBase_Annotation_IDs:CG5166-PB,GB_protein:AAN13663.1,REFSEQ:NP_732033,GB_protein:AAN13663,FlyMine:FBpp0082555,modMine:FBpp0082555; MD5=fb714aa9f41d6b25f758a3b70d14ed9e; leng…	3.5	4	0.04	DFDSQYATAGAFQTDGAISDK+SGNIYEGVFR
303	FBpp0082121|FBgn0011745|CG6174-PA|Arp1-PA	1.0000	FBpp0082121 type=protein; loc=3R:join(12691822..12691869,12692643..12692707,12692770..12692944,12693004..12693155,12693215..12693761,12693830..12693973); ID=FBpp0082121; name=Arp1-PA; parent=FBgn0011745,FBtr0082652; dbxref=FlyBase:FBpp0082121,FlyBase_Annotation_IDs:CG6174-PA,GB_protein:AAF54853.1,REFSEQ:NP_524331,GB_protein:AAF54853,FlyMine:FBpp0082121,modMine:FBpp0082121; MD5=105a2c307c3dcba5cd3…	10.4	4	0.05	IFEIGPAR+MLYQNIVLSGGSTLFK+VMAGALEGDIFVGPK
293	FBpp0081704|FBgn0040078|CG4003-PA|pont-PA	1.0000	FBpp0081704 type=protein; loc=3R:join(10262343..10263159,10263217..10263415,10263477..10263831); ID=FBpp0081704; name=pont-PA; parent=FBgn0040078,FBtr0082226; dbxref=FlyBase:FBpp0081704,FlyBase_Annotation_IDs:CG4003-PA,GB_protein:AAF54514.1,REFSEQ:NP_652608,GB_protein:AAF54514,FlyMine:FBpp0081704,modMine:FBpp0081704; MD5=44c3876ac3fbe345533b6b800122cc21; length=456; release=r6.09; species=Dmel;	10.5	4	0.05	KTEITDK+LSEIGTSSTLR+SLESPIAPIVIFATNR+TLLYSTADMEQIIK
287	FBpp0081397|FBgn0037622|CG8202-PA|CG8202-PA	1.0000	FBpp0081397 type=protein; loc=3R:join(8732133..8732149,8732216..8732306,8732370..8732483,8732544..8732715,8732766..8733421,8733482..8733648,8733708..8733990,8734048..8734358,8734420..8734751,8734810..8735118,8735175..8735443,8735509..8735616); ID=FBpp0081397; name=CG8202-PA; parent=FBgn0037622,FBtr0081914; dbxref=GB_protein:AAF54281.2,FlyBase:FBpp0081397,FlyBase_Annotation_IDs:CG8202-PA,GB_protei…	4.2	4	0.04	ALEGTDPLSQFAR+KNCLTGQATLEHPLK+TVTVVDSNPLSR
284	FBpp0081255|FBgn0002542|CG2684-PA|lds-PA	1.0000	FBpp0081255 type=protein; loc=3R:join(7920529..7920598,7920667..7921835,7922137..7922461,7922547..7923403,7923468..7924232); ID=FBpp0081255; name=lds-PA; parent=FBgn0002542,FBtr0081758; dbxref=FlyBase:FBpp0081255,FlyBase_Annotation_IDs:CG2684-PA,GB_protein:AAF54167.1,REFSEQ:NP_524850,GB_protein:AAF54167,FlyMine:FBpp0081255,modMine:FBpp0081255; MD5=7033fd9ac47b019f76d3ff8545cf76d8; length=1061; re…	4.9	4	0.06	ELAMDEQWISALR+ELDVYALLK+LAITDTSTDGQQSVANAGDDGPPLLPDEAR
281	FBpp0081152|FBgn0037469|CG1939-PA|Dpck-PA	1.0000	FBpp0081152 type=protein; loc=3R:join(7082277..7082388,7082474..7082765,7082837..7083143); ID=FBpp0081152; name=Dpck-PA; parent=FBgn0037469,FBtr0081638; dbxref=FlyBase:FBpp0081152,FlyBase_Annotation_IDs:CG1939-PA,GB_protein:AAF54069.1,REFSEQ:NP_649692,GB_protein:AAF54069,FlyMine:FBpp0081152,modMine:FBpp0081152; MD5=596a63ac592b6431b7d0102a6e063ea2; length=236; release=r6.09; species=Dmel;	15.3	4	0.06	EVFGDEVLLPSK+MFIVAVTGGIATGK+QGIPVIDADK
279	FBpp0080922|FBgn0262743|CG2637-PA|Fs(2)Ket-PA FBpp0294035|FBgn0262743|CG2637-PB|Fs(2)Ket-PB FBpp0294036|FBgn0262743|CG2637-PC|Fs(2)Ket-PC FBpp0294037|FBgn0262743|CG2637-PD|Fs(2)Ket-PD FBpp0294038|FBgn0262743|CG2637-PE|Fs(2)Ket-PE	1.0000	FBpp0080922 type=protein; loc=2L:join(20735373..20735430,20736103..20736344,20736418..20737446,20737515..20738441,20738504..20738902); ID=FBpp0080922; name=Fs(2)Ket-PA; parent=FBgn0262743,FBtr0081392; dbxref=FlyBase:FBpp0080922,FlyBase_Annotation_IDs:CG2637-PA,GB_protein:AAF53918.1,REFSEQ:NP_477496,GB_protein:AAF53918,FlyMine:FBpp0080922,modMine:FBpp0080922; MD5=4d0f51490dd0744fcf756f3edcd13c3f; …	7.9	4	0.06	ALSEILVNTANSAVAR+GALQFLTPVLVEK+GVDQTAHTDVMHMEPHLMHIISFIK+NFLEQAAASNLPEFLK
276	FBpp0080751|FBgn0041789|CG31794-PC|Pax-PC FBpp0080752|FBgn0041789|CG31794-PF|Pax-PF FBpp0080753|FBgn0041789|CG31794-PB|Pax-PB FBpp0080754|FBgn0041789|CG31794-PA|Pax-PA FBpp0099871|FBgn0041789|CG31794-PG|Pax-PG FBpp0297553|FBgn0041789|CG31794-PH|Pax-PH FBpp0306283|FBgn0041789|CG31794-PJ|Pax-PJ FBpp0306284|FBgn0041789|CG31794-PK|Pax-PK	1.0000	FBpp0080751 type=protein; loc=2L:complement(join(19426206..19426218,19410480..19410643,19410248..19410413,19409769..19409910,19409612..19409703,19409404..19409549,19403999..19404682,19401106..19401372)); ID=FBpp0080751; name=Pax-PC; parent=FBgn0041789,FBtr0081210; dbxref=FlyBase:FBpp0080751,GB_protein:AAN11037.1,FlyBase_Annotation_IDs:CG31794-PC,REFSEQ:NP_724183,GB_protein:AAN11037,FlyMine:FBpp00…	12.9	4	0.06	AQPQVYQEHYSVETR+IDVPVNYSTPVSK+LTGPDGPVGTVEEQIVQQK+SPTAGHDFNGSSTTPGYANQGSLPR
271	FBpp0080552|FBgn0024689|CG6549-PC|fws-PC FBpp0080553|FBgn0024689|CG6549-PA|fws-PA FBpp0296965|FBgn0024689|CG6549-PD|fws-PD FBpp0312206|FBgn0024689|CG6549-PH|fws-PH FBpp0312207|FBgn0024689|CG6549-PI|fws-PI	1.0000	FBpp0080552 type=protein; loc=2L:complement(join(17480296..17480901,17479172..17480242,17478535..17479113)); ID=FBpp0080552; name=fws-PC; parent=FBgn0024689,FBtr0080999; dbxref=FlyBase:FBpp0080552,FlyBase_Annotation_IDs:CG6549-PC,GB_protein:AAN10990.1,REFSEQ:NP_724058,GB_protein:AAN10990; MD5=2c7f0f54b4f8c64045f8465d1f3222d5; length=751; release=r6.09; species=Dmel;;FBpp0080553 type=protein; loc=…	4.1	4	0.04	IFMNFNTLEK+LELISGALQR+TPQLTTTQNFR
269	FBpp0080532|FBgn0032635|CG15141-PA|CG15141-PA	1.0000	FBpp0080532 type=protein; loc=2L:join(17410781..17411618,17412795..17413171); ID=FBpp0080532; name=CG15141-PA; parent=FBgn0032635,FBtr0080979; dbxref=FlyBase:FBpp0080532,FlyBase_Annotation_IDs:CG15141-PA,GB_protein:AAF53607.1,REFSEQ:NP_609837,GB_protein:AAF53607,FlyMine:FBpp0080532,modMine:FBpp0080532; MD5=79daf08e8680cef82d71d5d3c344b4fe; length=404; release=r6.09; species=Dmel;	10.6	4	0.06	DYTGLALQPVLEDAK+ELEDEYAAVLGASDEK+TQQIDAITEYNR
262	FBpp0080121|FBgn0026373|CG7885-PA|RpII33-PA	1.0000	FBpp0080121 type=protein; loc=2L:13833424..13834251; ID=FBpp0080121; name=RpII33-PA; parent=FBgn0026373,FBtr0080544; dbxref=GB_protein:AAF53342.1,FlyBase:FBpp0080121,FlyBase_Annotation_IDs:CG7885-PA,REFSEQ:NP_477419,GB_protein:AAF53342,FlyMine:FBpp0080121,modMine:FBpp0080121; MD5=40cb92726a1c0bf71b6ec214c86fcaf7; length=275; release=r6.09; species=Dmel;	17.8	4	0.06	FVLEDTELSVANSLR+IGLIPLISDDVVER+NQGEEDNEYGESNDEILIIK
261	FBpp0080078|FBgn0032521|CG7110-PB|CG7110-PB FBpp0311563|FBgn0032521|CG7110-PC|CG7110-PC	1.0000	FBpp0080078 type=protein; loc=2L:join(13399220..13399651,13403224..13403355,13403476..13403891,13403954..13404026,13404408..13405703,13410508..13410636); ID=FBpp0080078; name=CG7110-PB; parent=FBgn0032521,FBtr0080500; dbxref=FlyBase:FBpp0080078,FlyBase_Annotation_IDs:CG7110-PB,GB_protein:AAF53302.2,REFSEQ:NP_609652,GB_protein:AAF53302,REFSEQ:NP_609652,GB_protein:AAF53302,FlyMine:FBpp0080078,modMi…	5.1	4	0.05	DLMQQIDEK+DSTSSNLTDVSPPYSVNIAR+EAAGPNLSMPLLR
26	FBpp0070842|FBgn0003514|CG3595-PA|sqh-PA FBpp0308586|FBgn0003514|CG3595-PB|sqh-PB FBpp0308587|FBgn0003514|CG3595-PC|sqh-PC FBpp0308588|FBgn0003514|CG3595-PD|sqh-PD FBpp0311461|FBgn0003514|CG3595-PE|sqh-PE	1.0000	FBpp0070842 type=protein; loc=X:complement(join(6223585..6224004,6223407..6223511)); ID=FBpp0070842; name=sqh-PA; parent=FBgn0003514,FBtr0070877; dbxref=FlyBase:FBpp0070842,FlyBase_Annotation_IDs:CG3595-PA,GB_protein:AAF46132.1,REFSEQ:NP_511057,GB_protein:AAF46132,FlyMine:FBpp0070842,modMine:FBpp0070842; MD5=807e3bc581534791d4f6419b52e6812c; length=174; release=r6.09; species=Dmel;;FBpp0308586 ty…	24.7	4	0.06	EAFNMIDQNR+FTDEDVDEMYR+LQGTDPEDVIK+NGLFDYLEFTR
244	FBpp0079611|FBgn0267330|CG5183-PA|KdelR-PA FBpp0079612|FBgn0267330|CG5183-PB|KdelR-PB FBpp0079613|FBgn0267330|CG5183-PC|KdelR-PC	1.0000	FBpp0079611 type=protein; loc=2L:10427171..10427809; ID=FBpp0079611; name=KdelR-PA; parent=FBgn0267330,FBtr0080021; dbxref=GB_protein:AAF52948.1,FlyBase:FBpp0079611,FlyBase_Annotation_IDs:CG5183-PA,REFSEQ:NP_477296,GB_protein:AAF52948; MD5=a1e964f6da5f89898359a7f7d95b75f9; length=212; release=r6.09; species=Dmel;;FBpp0079612 type=protein; loc=2L:10427171..10427809; ID=FBpp0079612; name=KdelR-PB; …	13.7	4	0.06	ALYLLNWVYR+TGEAESITSHYLFALGSYR
229	FBpp0079244|FBgn0032006|CG8222-PA|Pvr-PA FBpp0079245|FBgn0032006|CG8222-PB|Pvr-PB FBpp0089341|FBgn0032006|CG8222-PD|Pvr-PD FBpp0089342|FBgn0032006|CG8222-PE|Pvr-PE FBpp0290552|FBgn0032006|CG8222-PG|Pvr-PG FBpp0290553|FBgn0032006|CG8222-PH|Pvr-PH FBpp0291357|FBgn0032006|CG8222-PI|Pvr-PI FBpp0291358|FBgn0032006|CG8222-PJ|Pvr-PJ FBpp0292227|FBgn0032006|CG8222-PK|Pvr-PK FBpp0292228|FBgn0032006|CG8222…	1.0000	FBpp0079244 type=protein; loc=2L:complement(join(8230125..8230194,8228494..8229011,8228083..8228257,8226458..8226606,8226210..8226393,8225672..8226141,8225486..8225512,8225106..8225415,8224593..8225042,8224052..8224531,8223825..8223984,8223223..8223449,8222892..8223161,8222581..8222830,8222446..8222518,8222226..8222376,8221549..8222114)); ID=FBpp0079244; name=Pvr-PA; parent=FBgn0032006,FBtr007962…	2.5	4	0.04	ATADNEVVR+QLGAGAFGVVLK+VPYPGIDPNQELFNK
222	FBpp0078997|FBgn0026196|CG10206-PA|nop5-PA	1.0000	FBpp0078997 type=protein; loc=2L:complement(join(6917341..6918611,6916898..6917162)); ID=FBpp0078997; name=nop5-PA; parent=FBgn0026196,FBtr0079369; dbxref=FlyBase:FBpp0078997,FlyBase_Annotation_IDs:CG10206-PA,GB_protein:AAF52455.2,REFSEQ:NP_477412,GB_protein:AAF52455,FlyMine:FBpp0078997,modMine:FBpp0078997; MD5=927705a12a71536536d1eea6c514361a; length=511; release=r6.09; species=Dmel;	9.8	4	0.06	LEQVDNLYQEFETPEK+SEVFTYQPEADNTLNVK+VDAFGEEATFELGAAHK
211	FBpp0078584|FBgn0037249|CG9805-PA|eIF3-S10-PA FBpp0312226|FBgn0037249|CG9805-PD|eIF3-S10-PD	1.0000	FBpp0078584 type=protein; loc=3R:complement(join(4433699..4433747,4432517..4433601,4430228..4432466,4430119..4430168)); ID=FBpp0078584; name=eIF3-S10-PA; parent=FBgn0037249,FBtr0078944; dbxref=FlyBase:FBpp0078584,FlyBase_Annotation_IDs:CG9805-PA,GB_protein:AAF52126.1,REFSEQ:NP_649470,GB_protein:AAF52126,FlyMine:FBpp0078584,modMine:FBpp0078584; MD5=a9e06dfa231684c2368069e26acb24ea; length=1140; re…	3.9	4	0.06	EGLFQYR+LAVLLGLPQPPTR+LNVPQLVSEDFR+SQLVNMSTVLTR
205	FBpp0078436|FBgn0264712|CG1172-PA|CG1172-PA FBpp0301220|FBgn0264712|CG1172-PB|CG1172-PB FBpp0305944|FBgn0264712|CG1172-PC|CG1172-PC	1.0000	FBpp0078436 type=protein; loc=3R:join(5394309..5394393,5394478..5394727,5395523..5395763,5396007..5396180); ID=FBpp0078436; name=CG1172-PA; parent=FBgn0264712,FBtr0078792; dbxref=FlyBase:FBpp0078436,FlyBase_Annotation_IDs:CG1172-PA,GB_protein:AAF52034.1,REFSEQ:NP_649534,GB_protein:AAF52034,FlyMine:FBpp0078436,modMine:FBpp0078436; MD5=a3fc8d36fdf37574f4818b329a1c3156; length=249; release=r6.09; sp…	20.1	4	0.06	DEFWDTAPAFDGR+DSPAEYSEPVDGGTDIFLK+EIWDALR+SDVPLTEGQLR
202	FBpp0078273|FBgn0037374|CG10978-PB|jagn-PB FBpp0078274|FBgn0037374|CG10978-PA|jagn-PA	1.0000	FBpp0078273 type=protein; loc=3R:join(5779428..5779516,5779800..5780172,5780235..5780366); ID=FBpp0078273; name=jagn-PB; parent=FBgn0037374,FBtr0078624; dbxref=GB_protein:AAF51956.1,FlyBase:FBpp0078273,FlyBase_Annotation_IDs:CG10978-PB,REFSEQ:NP_731002,GB_protein:AAF51956; MD5=14b0e904991911ef8fadd62c3dbf6269; length=197; release=r6.09; species=Dmel;;FBpp0078274 type=protein; loc=3R:join(5779428.…	14.2	4	0.06	GGPMVAGTDGNDFEFR+VAGTYQISLLNK
194	FBpp0077962|FBgn0028427|CG10504-PA|Ilk-PA	1.0000	FBpp0077962 type=protein; loc=3L:join(21217064..21217152,21217567..21217732,21217791..21218336,21218399..21218944); ID=FBpp0077962; name=Ilk-PA; parent=FBgn0028427,FBtr0078305; dbxref=FlyBase:FBpp0077962,FlyBase_Annotation_IDs:CG10504-PA,GB_protein:AAF51691.1,REFSEQ:NP_525001,GB_protein:AAF51691,FlyMine:FBpp0077962,modMine:FBpp0077962; MD5=ff769041815022711a5d604554fc2fa6; length=448; release=r6.…	6.7	4	0.06	DVVQMLIK+IYQPAWMSPETLQR+LVETLLQR
189	FBpp0077719|FBgn0004583|CG4114-PA|ex-PA FBpp0302878|FBgn0004583|CG4114-PB|ex-PB	1.0000	FBpp0077719 type=protein; loc=2L:join(438425..438516,438582..438727,443082..443161,443226..446583,446642..447249); ID=FBpp0077719; name=ex-PA; parent=FBgn0004583,FBtr0078059; dbxref=FlyBase:FBpp0077719,FlyBase_Annotation_IDs:CG4114-PA,GB_protein:AAF51495.1,REFSEQ:NP_476840,GB_protein:AAF51495,FlyMine:FBpp0077719,modMine:FBpp0077719; MD5=de35f0fae75d9b49966c262362d023d7; length=1427; release=r6.09…	3.8	4	0.05	GLSATTTLPK+ILGGESTNSSSNPETTTFLWPNITK+QFLAPPPPSLPR+SLLLPYK
188	FBpp0077716|FBgn0002593|CG4087-PA|RpLP1-PA FBpp0304265|FBgn0002593|CG4087-PB|RpLP1-PB	1.0000	FBpp0077716 type=protein; loc=2L:join(420075..420146,420292..420558); ID=FBpp0077716; name=RpLP1-PA; parent=FBgn0002593,FBtr0078056; dbxref=FlyBase:FBpp0077716,FlyBase_Annotation_IDs:CG4087-PA,GB_protein:AAF51499.1,REFSEQ:NP_476630,GB_protein:AAF51499,FlyMine:FBpp0077716,modMine:FBpp0077716; MD5=14996ea00a002e01173b79d94ab23b2f; length=112; release=r6.09; species=Dmel;;FBpp0304265 type=protein; l…	28.6	4	0.06	DLITNIGSGVGAAPAGGAAPAAAAAAPAAESK
178	FBpp0077378|FBgn0031437|CG9881-PA|Arpc5-PA FBpp0307163|FBgn0031437|CG9881-PB|Arpc5-PB	1.0000	FBpp0077378 type=protein; loc=2L:join(2580369..2580581,2580644..2580886); ID=FBpp0077378; name=Arpc5-PA; parent=FBgn0031437,FBtr0077694; dbxref=FlyBase:FBpp0077378,FlyBase_Annotation_IDs:CG9881-PA,GB_protein:AAF51237.1,REFSEQ:NP_608693,GB_protein:AAF51237,FlyMine:FBpp0077378,modMine:FBpp0077378; MD5=88da80488ded78214c9538518c16fa00; length=151; release=r6.09; species=Dmel;;FBpp0307163 type=protei…	26.5	4	0.06	EDDGVESAAAGPDESEITTLLTQGK+SVEALLSALQNAPLR
165	FBpp0076891|FBgn0031174|CG1486-PA|CG1486-PA FBpp0076892|FBgn0031174|CG1486-PB|CG1486-PB	1.0000	FBpp0076891 type=protein; loc=X:join(21324461..21324571,21324710..21325822,21325889..21326170,21326228..21326743,21326803..21326996,21327061..21327403); ID=FBpp0076891; name=CG1486-PA; parent=FBgn0031174,FBtr0077190; dbxref=FlyBase:FBpp0076891,FlyBase_Annotation_IDs:CG1486-PA,GB_protein:AAF50832.1,REFSEQ:NP_608450,GB_protein:AAF50832,FlyMine:FBpp0076891,modMine:FBpp0076891; MD5=fed889483a1b492110…	4.5	4	0.05	GIEAVTADLQR+QLGIPLEAIK+SLNLTQGVVESTENIYK
162	FBpp0076829|FBgn0263106|CG10578-PA|DnaJ-1-PA FBpp0076830|FBgn0263106|CG10578-PB|DnaJ-1-PB	1.0000	FBpp0076829 type=protein; loc=3L:complement(5750589..5751593); ID=FBpp0076829; name=DnaJ-1-PA; parent=FBgn0263106,FBtr0077123; dbxref=FlyBase:FBpp0076829,FlyBase_Annotation_IDs:CG10578-PA,GB_protein:AAF50753.1,REFSEQ:NP_523936,GB_protein:AAF50753; MD5=8ee2a70fa076c8c410c8f745592d1d60; length=334; release=r6.09; species=Dmel;;FBpp0076830 type=protein; loc=3L:complement(5750589..5751593); ID=FBpp00…	10.2	4	0.06	DIFDNYGEDGLK+EIAEAYEVLSDK+TPADIVFIIR
17	FBpp0070469|FBgn0040384|CG32795-PA|CG32795-PA FBpp0070470|FBgn0040384|CG32795-PB|CG32795-PB FBpp0089092|FBgn0040384|CG32795-PC|CG32795-PC FBpp0301615|FBgn0040384|CG32795-PD|CG32795-PD FBpp0311478|FBgn0040384|CG32795-PE|CG32795-PE	1.0000	FBpp0070469 type=protein; loc=X:complement(join(2789238..2789300,2788494..2788612,2785000..2785129,2784548..2784687,2784270..2784487,2783767..2784146,2783312..2783425)); ID=FBpp0070469; name=CG32795-PA; parent=FBgn0040384,FBtr0070491; dbxref=FlyBase:FBpp0070469,FlyBase_Annotation_IDs:CG32795-PA,GB_protein:AAF45825.2,REFSEQ:NP_726830,GB_protein:AAF45825; MD5=45bbd02d9e0b0fe61018819328bcc120; lengt…	8.8	4	0.06	AQLHEIEQSLPAK+LSPTATTTTSIATATQTPAEK
160	FBpp0076804|FBgn0035631|CG5495-PA|Txl-PA	1.0000	FBpp0076804 type=protein; loc=3L:join(5766010..5766375,5766433..5766716,5766776..5766989); ID=FBpp0076804; name=Txl-PA; parent=FBgn0035631,FBtr0077098; dbxref=FlyBase:FBpp0076804,FlyBase_Annotation_IDs:CG5495-PA,GB_protein:AAF50750.1,REFSEQ:NP_523938,GB_protein:AAF50750,FlyMine:FBpp0076804,modMine:FBpp0076804; MD5=74cebe615f2db8c8ff476e45b5cdf76c; length=287; release=r6.09; species=Dmel;	19.9	4	0.05	IAPIFETFPTK+NNQSGGDVTQIDYIGFIGSPIMTTK+TIDFDMAESMNSVQDLSLAQK
156	FBpp0076558|FBgn0035771|CG8583-PA|Sec63-PA	1.0000	FBpp0076558 type=protein; loc=3L:join(7360908..7361031,7361744..7362453,7362522..7363770,7363853..7364031); ID=FBpp0076558; name=Sec63-PA; parent=FBgn0035771,FBtr0076847; dbxref=FlyBase:FBpp0076558,FlyBase_Annotation_IDs:CG8583-PA,GB_protein:AAF50571.1,REFSEQ:NP_648111,GB_protein:AAF50571,FlyMine:FBpp0076558,modMine:FBpp0076558; MD5=044c479b2decdf7604d3cb2491651409; length=753; release=r6.09; spe…	8.1	4	0.06	NLQQFAQLKPEESR+QGIKDETNEEAAGDEDEAAAAAPVK+QSDNDEVPALIR+TILANAEPYR
150	FBpp0076214|FBgn0035986|CG4022-PA|CG4022-PA FBpp0301096|FBgn0035986|CG4022-PB|CG4022-PB FBpp0301097|FBgn0035986|CG4022-PC|CG4022-PC	1.0000	FBpp0076214 type=protein; loc=3L:complement(join(9409520..9409966,9409263..9409432,9408213..9409191)); ID=FBpp0076214; name=CG4022-PA; parent=FBgn0035986,FBtr0076486; dbxref=FlyBase:FBpp0076214,FlyBase_Annotation_IDs:CG4022-PA,GB_protein:AAF50279.1,REFSEQ:NP_648307,GB_protein:AAF50279,FlyMine:FBpp0076214,modMine:FBpp0076214; MD5=5a462e18cc1132277a040642a2189146; length=531; release=r6.09; species…	6.2	4	0.06	DVWNAVQAQR+LDLNSGTNGDNSMFIK+TLLNALK
149	FBpp0076207|FBgn0005533|CG3922-PB|RpS17-PB	1.0000	FBpp0076207 type=protein; loc=3L:complement(join(9429695..9429697,9429174..9429325,9428874..9429114)); ID=FBpp0076207; name=RpS17-PB; parent=FBgn0005533,FBtr0076479; dbxref=FlyBase:FBpp0076207,FlyBase_Annotation_IDs:CG3922-PB,GB_protein:AAF50272.1,REFSEQ:NP_524002,GB_protein:AAF50272,FlyMine:FBpp0076207,modMine:FBpp0076207; MD5=03edf5c0f514b34ba6142f641ccf4f7a; length=131; release=r6.09; species=…	34.4	4	0.05	DNYVPAVSALEQDIIEVDADTK+GLQLTQPNTNNFGR+LTLDFHTNK
148	FBpp0076200|FBgn0011327|CG3431-PA|Uch-L5-PA FBpp0306000|FBgn0011327|CG3431-PB|Uch-L5-PB	1.0000	FBpp0076200 type=protein; loc=3L:complement(join(9476772..9476847,9475794..9476692)); ID=FBpp0076200; name=Uch-L5-PA; parent=FBgn0011327,FBtr0076472; dbxref=FlyBase:FBpp0076200,FlyBase_Annotation_IDs:CG3431-PA,GB_protein:AAF50257.1,REFSEQ:NP_524003,GB_protein:AAF50257,FlyMine:FBpp0076200,modMine:FBpp0076200; MD5=cae52ea5882f2ce666e0dec8412e6a13; length=324; release=r6.09; species=Dmel;;FBpp030600…	14.5	4	0.06	EGPIDLGEIK+ILGENGQLMPIYEK+LLNPAPNAMDTEEDR+LYELDGLR
147	FBpp0076142|FBgn0040475|CG6757-PA|SH3PX1-PA	1.0000	FBpp0076142 type=protein; loc=3L:complement(join(9712933..9713685,9711500..9712152,9710728..9711019)); ID=FBpp0076142; name=SH3PX1-PA; parent=FBgn0040475,FBtr0076413; dbxref=FlyBase:FBpp0076142,FlyBase_Annotation_IDs:CG6757-PA,GB_protein:AAF50219.2,REFSEQ:NP_648348,GB_protein:AAF50219,FlyMine:FBpp0076142,modMine:FBpp0076142; MD5=193d2304b3fbcc3eeac95125906c773b; length=565; release=r6.09; species…	11.0	4	0.06	HLPIAPNDDTQSLASVAGGTGAAGTVK+IGGIFIGIGQAFGDQPK+TFIAYQLTPSFNNISVSR
144	FBpp0076006|FBgn0052066|CG32066-PC|CG32066-PC FBpp0076007|FBgn0052066|CG32066-PB|CG32066-PB	1.0000	FBpp0076006 type=protein; loc=3L:complement(join(10659365..10659547,10646863..10647126,10641532..10641794,10641201..10641465)); ID=FBpp0076006; name=CG32066-PC; parent=FBgn0052066,FBtr0076277; dbxref=FlyBase:FBpp0076006,FlyBase_Annotation_IDs:CG32066-PC,GB_protein:AAF50143.2,REFSEQ:NP_729620,GB_protein:AAF50143,modMine:FBpp0076006; MD5=f5d529006fbe23c6df0d8fdbb4921ece; length=324; release=r6.09; …	11.4	4	0.04	AWAAVLPLVNK+EAIADPSPEVTAK+ESEVVLDEIQIYR
134	FBpp0075275|FBgn0263601|CG5841-PA|mib1-PA FBpp0305755|FBgn0263601|CG5841-PB|mib1-PB	1.0000	FBpp0075275 type=protein; loc=3L:complement(join(16011280..16011648,16008930..16010162,16006933..16008870,16006733..16006873)); ID=FBpp0075275; name=mib1-PA; parent=FBgn0263601,FBtr0075520; dbxref=GB_protein:AAF49551.2,FlyBase:FBpp0075275,FlyBase_Annotation_IDs:CG5841-PA,GB_protein:AAF49551.3,REFSEQ:NP_648826,GB_protein:AAF49551,FlyMine:FBpp0075275,modMine:FBpp0075275; MD5=219b57c735646da1fce9890…	4.2	4	0.05	LFEPNVSGDATEEFVK+QQPIFGIR+VNEIQDWSSASPR+WTFNPAVLTK
133	FBpp0075209|FBgn0011016|CG5474-PA|SsRbeta-PA	1.0000	FBpp0075209 type=protein; loc=3L:join(16129909..16130283,16130506..16130703); ID=FBpp0075209; name=SsRbeta-PA; parent=FBgn0011016,FBtr0075453; dbxref=FlyBase:FBpp0075209,FlyBase_Annotation_IDs:CG5474-PA,GB_protein:AAF49532.2,REFSEQ:NP_524103,GB_protein:AAF49532,FlyMine:FBpp0075209,modMine:FBpp0075209; MD5=69a934f5849f30f4841b8ea53654bf24; length=190; release=r6.09; species=Dmel;	19.5	4	0.06	LVDSGFHPEAFDVVGGQPTAVVDR+YTIFNVGSGAATK
122	FBpp0074844|FBgn0036821|CG3961-PA|CG3961-PA FBpp0074845|FBgn0036821|CG3961-PC|CG3961-PC FBpp0291528|FBgn0036821|CG3961-PD|CG3961-PD FBpp0305861|FBgn0036821|CG3961-PE|CG3961-PE	1.0000	FBpp0074844 type=protein; loc=3L:complement(join(18887553..18887619,18887061..18887215,18881078..18881251,18879802..18880979,18879511..18879739,18879287..18879460,18879087..18879224)); ID=FBpp0074844; name=CG3961-PA; parent=FBgn0036821,FBtr0075077; dbxref=FlyBase_Annotation_IDs:CG3961-PA,FlyBase:FBpp0074844,GB_protein:AAF49219,REFSEQ:NP_730369,FlyMine:FBpp0074844; MD5=c25cd18862c0e8f3efbbcb65035d…	7.8	4	0.05	ELIMNDMLNWGK+FVSYITENVR+LMVVGSAPLAGNVLTFMR+LSQGEYIVPEK
109	FBpp0074453|FBgn0031011|CG8034-PA|CG8034-PA FBpp0290444|FBgn0031011|CG8034-PB|CG8034-PB	1.0000	FBpp0074453 type=protein; loc=X:complement(join(19297116..19297196,19283357..19284818,19283002..19283193,19282727..19282935)); ID=FBpp0074453; name=CG8034-PA; parent=FBgn0031011,FBtr0074684; dbxref=FlyBase:FBpp0074453,FlyBase_Annotation_IDs:CG8034-PA,GB_protein:AAF48947.1,GB_protein:AAF48947,REFSEQ:NP_573376,GB_protein:AAF48947,FlyMine:FBpp0074453,modMine:FBpp0074453; MD5=9311a6050fc8ae2515872b78…	8.6	4	0.06	FADLLDIDMLK+MNFSGLFVGPLLK+TADAAQLPTQDVGATTTATSDQNDVK
101	FBpp0074107|FBgn0030792|CG4789-PA|CG4789-PA	1.0000	FBpp0074107 type=protein; loc=X:join(16800960..16801005,16801069..16801587,16801654..16801913); ID=FBpp0074107; name=CG4789-PA; parent=FBgn0030792,FBtr0074333; dbxref=FlyBase:FBpp0074107,FlyBase_Annotation_IDs:CG4789-PA,GB_protein:AAF48668.2,REFSEQ:NP_573166,GB_protein:AAF48668,FlyMine:FBpp0074107,modMine:FBpp0074107; MD5=d0b1588a68dcb09e530fac2feb9c822d; length=274; release=r6.09; species=Dmel;	16.1	4	0.05	AALAFGVSSSNAVSPPDR+IVVVGDSGVGK+MEDSVLPLLDTQDLK
11	FBpp0070365|FBgn0023507|CG3835-PB|D2hgdh-PB FBpp0070366|FBgn0023507|CG3835-PC|D2hgdh-PC FBpp0070367|FBgn0023507|CG3835-PA|D2hgdh-PA	1.0000	FBpp0070365 type=protein; loc=X:join(2143057..2143248,2143311..2143452,2143527..2144220,2144287..2144860); ID=FBpp0070365; name=D2hgdh-PB; parent=FBgn0023507,FBtr0070381; dbxref=FlyBase:FBpp0070365,FlyBase_Annotation_IDs:CG3835-PB,GB_protein:AAF45731.1,REFSEQ:NP_726794,GB_protein:AAF45731; MD5=2d390d325232bddb7ea5c7d367c45fae; length=533; release=r6.09; species=Dmel;;FBpp0070366 type=protein; loc…	7.9	4	0.06	AVNVAFIGLNSFDDVLK+EVGLTVPLDLGAK+LLDPNSILNPYK
1	FBpp0070118|FBgn0025637|CG16983-PA|SkpA-PA FBpp0070119|FBgn0025637|CG16983-PD|SkpA-PD FBpp0070120|FBgn0025637|CG16983-PG|SkpA-PG FBpp0070121|FBgn0025637|CG16983-PB|SkpA-PB FBpp0070122|FBgn0025637|CG16983-PC|SkpA-PC FBpp0070123|FBgn0025637|CG16983-PF|SkpA-PF FBpp0070124|FBgn0025637|CG16983-PE|SkpA-PE FBpp0099971|FBgn0025637|CG16983-PH|SkpA-PH FBpp0311474|FBgn0025637|CG16983-PI|SkpA-PI	1.0000	FBpp0070118 type=protein; loc=X:657110..657598; ID=FBpp0070118; name=SkpA-PA; parent=FBgn0025637,FBtr0070123; dbxref=FlyBase_Annotation_IDs:CG16983-PA,FlyBase:FBpp0070118,GB_protein:AAF45538.1,REFSEQ:NP_477390,GB_protein:AAF45538; MD5=5b171fb8c53b7dc37f156d4c089bda5b; length=162; release=r6.09; species=Dmel;;FBpp0070119 type=protein; loc=X:657110..657598; ID=FBpp0070119; name=SkpA-PD; parent=FBgn…	25.3	4	0.06	DFSPAEEEQVR+LQSSDEEIFDTDIQIAK+TDDIISWDADFLK
667	FBpp0112618|FBgn0263977|CG40451-PA|Tim17b-PA FBpp0311388|FBgn0263977|CG40451-PB|Tim17b-PB	0.9999	FBpp0112618 type=protein; loc=3R:join(3735023..3735166,3735269..3735446,3744836..3745035); ID=FBpp0112618; name=Tim17b-PA; parent=FBgn0263977,FBtr0113895; dbxref=FlyBase_Annotation_IDs:CG40451-PA,FlyBase:FBpp0112618,REFSEQ:NP_001015401,GB_protein:EAA46045,FlyMine:FBpp0112618,modMine:FBpp0112618; MD5=9bddad1690ca0aa652fee3b314f2d99d; length=173; release=r6.09; species=Dmel;;FBpp0311388 type=protei…	15.0	4	0.06	LVGSIIAIK+NPIPPAEDPVALGDPGR
664	FBpp0085249|FBgn0051618|CG31618-PA|His2A FBpp0091055|FBgn0053808|CG33808-PA|His2A FBpp0091060|FBgn0053814|CG33814-PA|His2A FBpp0091063|FBgn0053817|CG33817-PA|His2A FBpp0091066|FBgn0053820|CG33820-PA|His2A FBpp0091069|FBgn0053823|CG33823-PA|His2A FBpp0091072|FBgn0053826|CG33826-PA|His2A FBpp0091075|FBgn0053829|CG33829-PA|His2A FBpp0091078|FBgn0053832|CG33832-PA|His2A FBpp0091081|FBgn0053835|CG3383…	0.9999	FBpp0085249 type=protein; loc=2L:21423789..21424163; ID=FBpp0085249; name=His2A:CG31618-PA; parent=FBgn0051618,FBtr0085893; dbxref=FlyBase:FBpp0085249,FlyBase_Annotation_IDs:CG31618-PA,GB_protein:AAN11125.1,REFSEQ:NP_724343,GB_protein:AAN11125; MD5=3612d7213b7a1860260424d7556c43bf; length=124; release=r6.09; species=Dmel;;FBpp0091055 type=protein; loc=2L:21433897..21434271; ID=FBpp0091055; name=H…	31.5	4	0.04	AGLQFPVGR+HLQLAIR+LLSGVTIAQGGVLPNIQAVLLPK
692	FBpp0080114|FBgn0028538|CG7578-PA|Sec71-PA	0.9997	FBpp0080114 type=protein; loc=2L:join(13793848..13794628,13794896..13798938,13799008..13799145); ID=FBpp0080114; name=Sec71-PA; parent=FBgn0028538,FBtr0080537; dbxref=GB_protein:AAF53331.2,FlyBase:FBpp0080114,FlyBase_Annotation_IDs:CG7578-PA,REFSEQ:NP_609675,GB_protein:AAF53331,FlyMine:FBpp0080114,modMine:FBpp0080114; MD5=3921cfb2a6d6ecf6810c2eca8336e72b; length=1653; release=r6.09; species=Dmel;	3.0	4	0.03	ALTVLFEIVK+LDGDAIVDFVK+MKNNSGMLQQAKPTGK+QALELGANPMQEK
600b	FBpp0083503|FBgn0016700|CG3320-PA|Rab1-PA	0.9991	FBpp0083503 type=protein; loc=3R:complement(join(21268771..21268793,21267620..21267740,21267510..21267557,21267226..21267453,21266948..21267145)); ID=FBpp0083503; name=Rab1-PA; parent=FBgn0016700,FBtr0084104; dbxref=FlyBase:FBpp0083503,FlyBase_Annotation_IDs:CG3320-PA,GB_protein:AAF55873.1,REFSEQ:NP_732610,GB_protein:AAF55873,FlyMine:FBpp0083503,modMine:FBpp0083503; MD5=02f0195faa4738c01751b8c21a…	22.9	4	0.04	FADDTYTESYISTIGVDFK+LQIWDTAGQER+SATNVEQAFMTMAAEIK
727	FBpp0074608|FBgn0003124|CG12306-PA|polo-PA FBpp0099722|FBgn0003124|CG12306-PB|polo-PB	0.9984	FBpp0074608 type=protein; loc=3L:join(20310310..20310408,20311049..20311273,20311335..20312117,20312183..20312611,20312679..20312873); ID=FBpp0074608; name=polo-PA; parent=FBgn0003124,FBtr0074839; dbxref=FlyBase_Annotation_IDs:CG12306-PA,FlyBase:FBpp0074608,GB_protein:AAF49036.1,REFSEQ:NP_524179,GB_protein:AAF49036; MD5=90dbd81ba2243b46d798dac25b12728b; length=576; release=r6.09; species=Dmel;;FB…	2.6	4	0.03	VPMFLPSSCLTMAPR
1049	FBpp0076806|FBgn0260936|CG5505-PD|scny-PD FBpp0076807|FBgn0260936|CG5505-PB|scny-PB FBpp0076809|FBgn0260936|CG5505-PC|scny-PC FBpp0300344|FBgn0260936|CG5505-PG|scny-PG FBpp0300345|FBgn0260936|CG5505-PH|scny-PH FBpp0303160|FBgn0260936|CG5505-PI|scny-PI FBpp0303161|FBgn0260936|CG5505-PJ|scny-PJ	0.9534	FBpp0076806 type=protein; loc=3L:join(5769603..5769933,5771618..5772375,5772433..5774076,5775189..5775572); ID=FBpp0076806; name=scny-PD; parent=FBgn0260936,FBtr0077100; dbxref=FlyBase:FBpp0076806,FlyBase_Annotation_IDs:CG5505-PD,GB_protein:AAN12107.1,REFSEQ:NP_729092,GB_protein:AAN12107,FlyMine:FBpp0076806,modMine:FBpp0076806; MD5=b9767adec8c02e55733ef4339d1a6e80; length=1038; release=r6.09; spe…	1.8	4	0.03	QQNQQSPQNGLQLGTGK
1099	FBpp0073387|FBgn0003277|CG1554-PA|RpII215-PA	0.9043	FBpp0073387 type=protein; loc=X:complement(join(11569886..11569966,11567043..11569286,11564734..11566978,11563512..11564605)); ID=FBpp0073387; name=RpII215-PA; parent=FBgn0003277,FBtr0073542; dbxref=FlyBase:FBpp0073387,FlyBase_Annotation_IDs:CG1554-PA,GB_protein:AAF48057.1,REFSEQ:NP_511124,GB_protein:AAF48057,FlyMine:FBpp0073387,modMine:FBpp0073387; MD5=c749514bf9bc0cb81f3aa0aa1b2fb007; length=18…	0.6	4	0.02	MLVSPHNPKIK
100	FBpp0074086|FBgn0010412|CG4464-PA|RpS19a-PA FBpp0074087|FBgn0010412|CG4464-PB|RpS19a-PB FBpp0074088|FBgn0010412|CG4464-PC|RpS19a-PC FBpp0309135|FBgn0010412|CG4464-PD|RpS19a-PD FBpp0311350|FBgn0010412|CG4464-PE|RpS19a-PE	1.0000	FBpp0074086 type=protein; loc=X:join(16638233..16638303,16638406..16638805); ID=FBpp0074086; name=RpS19a-PA; parent=FBgn0010412,FBtr0074311; dbxref=FlyBase:FBpp0074086,FlyBase_Annotation_IDs:CG4464-PA,REFSEQ:NP_523376,GB_protein:AAF48633; MD5=3c25226b523535b66e41a44b0ea5ba1a; length=156; release=r6.09; species=Dmel;;FBpp0074087 type=protein; loc=X:join(16638233..16638303,16638406..16638805); ID=F…	13.5	3	0.04	ELAPYDPDWFYVR+IANQIVFK
96	FBpp0073966|FBgn0000319|CG9012-PA|Chc-PA FBpp0073967|FBgn0000319|CG9012-PB|Chc-PB FBpp0089397|FBgn0000319|CG9012-PC|Chc-PC FBpp0089398|FBgn0000319|CG9012-PD|Chc-PD FBpp0111709|FBgn0000319|CG9012-PE|Chc-PE FBpp0111710|FBgn0000319|CG9012-PF|Chc-PF FBpp0308531|FBgn0000319|CG9012-PG|Chc-PG	1.0000	FBpp0073966 type=protein; loc=X:complement(join(15834123..15834164,15833492..15833699,15828952..15833253,15828716..15828882,15828563..15828649,15828272..15828502)); ID=FBpp0073966; name=Chc-PA; parent=FBgn0000319,FBtr0074179; dbxref=FlyBase:FBpp0073966,FlyBase_Annotation_IDs:CG9012-PA,GB_protein:AAF48522.1,REFSEQ:NP_477042,GB_protein:AAF48522,FlyMine:FBpp0073966,modMine:FBpp0073966; MD5=7e1eb52b2…	2.3	3	0.04	LADLEEFISGPNHADIQK+LLLPWLESR+VNYTPDYVFLLR
88	FBpp0073623|FBgn0010198|CG2033-PC|RpS15Aa-PC FBpp0073624|FBgn0010198|CG2033-PA|RpS15Aa-PA FBpp0073625|FBgn0010198|CG2033-PD|RpS15Aa-PD FBpp0073626|FBgn0010198|CG2033-PE|RpS15Aa-PE FBpp0087321|FBgn0033555|CG12324-PA|RpS15Ab-PA FBpp0290052|FBgn0010198|CG2033-PF|RpS15Aa-PF	1.0000	FBpp0073623 type=protein; loc=X:complement(13335985..13336377); ID=FBpp0073623; name=RpS15Aa-PC; parent=FBgn0010198,FBtr0073792; dbxref=FlyBase:FBpp0073623,FlyBase_Annotation_IDs:CG2033-PC,GB_protein:AAN09322.1,REFSEQ:NP_727692,GB_protein:AAN09322; MD5=cff801b442d4e4dfa786d71bafa2fb16; length=130; release=r6.09; species=Dmel;;FBpp0073624 type=protein; loc=X:complement(13335985..13336377); ID=FBpp…	13.8	3	0.03	MNVLADALK+WTNNLLPSR
87	FBpp0073551|FBgn0261524|CG12244-PA|lic-PA	1.0000	FBpp0073551 type=protein; loc=X:join(13091483..13091541,13091612..13092002,13092089..13092221,13092284..13092486,13093160..13093378); ID=FBpp0073551; name=lic-PA; parent=FBgn0261524,FBtr0073720; dbxref=FlyBase:FBpp0073551,FlyBase_Annotation_IDs:CG12244-PA,GB_protein:AAF48223.1,REFSEQ:NP_477162,GB_protein:AAF48223,FlyMine:FBpp0073551,modMine:FBpp0073551; MD5=7f33f11c0db2c8166caacaf1cb63cd2e; lengt…	9.9	3	0.04	EPEAAIVPPR+IDPQGNPAQYDIR+NTDISEFVAR
9	FBpp0070325|FBgn0025626|CG4281-PA|CG4281-PA	1.0000	FBpp0070325 type=protein; loc=X:complement(join(2064874..2064991,2064547..2064820,2062947..2064488,2062735..2062891)); ID=FBpp0070325; name=CG4281-PA; parent=FBgn0025626,FBtr0070339; dbxref=FlyBase:FBpp0070325,FlyBase_Annotation_IDs:CG4281-PA,GB_protein:AAF45712.1,REFSEQ:NP_569973,GB_protein:AAF45712,FlyMine:FBpp0070325,modMine:FBpp0070325; MD5=1ba64317b941c838a7988932aebb18cb; length=696; releas…	6.5	3	0.04	DTSHTFTESPLQPSLLSSSGSATGTIR+MGALESDSLNETTFSPAR
78	FBpp0072938|FBgn0035444|CG12012-PA|CG12012-PA FBpp0312150|FBgn0035444|CG12012-PC|CG12012-PC	1.0000	FBpp0072938 type=protein; loc=3L:join(3376881..3376947,3376999..3377300); ID=FBpp0072938; name=CG12012-PA; parent=FBgn0035444,FBtr0073076; dbxref=FlyBase:FBpp0072938,FlyBase_Annotation_IDs:CG12012-PA,GB_protein:AAF47770.2,REFSEQ:NP_647813,GB_protein:AAF47770,FlyMine:FBpp0072938,modMine:FBpp0072938; MD5=4c636cdbe68df0a99e90b92f43a958f9; length=122; release=r6.09; species=Dmel;;FBpp0312150 type=pro…	16.4	3	0.03	DAAPPSYEEVMNSPSQDSR+KDAAPPSYEEVMNSPSQDSR
77	FBpp0072934|FBgn0004167|CG12008-PA|kst-PA FBpp0089203|FBgn0004167|CG12008-PB|kst-PB FBpp0089204|FBgn0004167|CG12008-PC|kst-PC FBpp0289294|FBgn0004167|CG12008-PE|kst-PE FBpp0292863|FBgn0004167|CG12008-PF|kst-PF FBpp0304366|FBgn0004167|CG12008-PG|kst-PG FBpp0304367|FBgn0004167|CG12008-PH|kst-PH	1.0000	FBpp0072934 type=protein; loc=3L:join(3351567..3351686,3351965..3352132,3353738..3353854,3353923..3354185,3354255..3354384,3354637..3354824,3354949..3357922,3357982..3358121,3358179..3359789,3359853..3365751,3365811..3366126,3366200..3366310,3367515..3367771); ID=FBpp0072934; name=kst-PA; parent=FBgn0004167,FBtr0073070; dbxref=FlyBase:FBpp0072934,FlyBase_Annotation_IDs:CG12008-PA,GB_protein:AAF47…	1.4	3	0.04	INQTYDELQEMAQK+LADLEEAYSELLR+LIDSESPYANEVEK+MEVEDLFTDLADGIK
76	FBpp0072930|FBgn0035438|CG12013-PC|PHGPx-PC FBpp0072931|FBgn0035438|CG12013-PA|PHGPx-PA FBpp0072932|FBgn0035438|CG12013-PD|PHGPx-PD	1.0000	FBpp0072930 type=protein; loc=3L:join(3326632..3326712,3327860..3328183,3328251..3328442); ID=FBpp0072930; name=PHGPx-PC; parent=FBgn0035438,FBtr0073066; dbxref=FlyBase:FBpp0072930,FlyBase_Annotation_IDs:CG12013-PC,GB_protein:AAN11561.1,REFSEQ:NP_728868,GB_protein:AAN11561,FlyMine:FBpp0072930,modMine:FBpp0072930; MD5=81b2b418d766a664aebe727462b4f28f; length=198; release=r6.09; species=Dmel;;FBpp0…	20.1	3	0.04	ADIGEVFAK+VDVNGDNAAPLYK+YAPTTDPMDIAK
71	FBpp0072756|FBgn0015359|CG2034-PA|CG2034-PA FBpp0304910|FBgn0015359|CG2034-PB|CG2034-PB	1.0000	FBpp0072756 type=protein; loc=3L:join(2257754..2257802,2257872..2258517,2258580..2258673); ID=FBpp0072756; name=CG2034-PA; parent=FBgn0015359,FBtr0072877; dbxref=GB_protein:AAF47624.1,FlyBase:FBpp0072756,FlyBase_Annotation_IDs:CG2034-PA,REFSEQ:NP_647704,GB_protein:AAF47624,FlyMine:FBpp0072756,modMine:FBpp0072756; MD5=87f2bff613276c6262870295ce97f7ee; length=262; release=r6.09; species=Dmel;;FBpp0…	16.4	3	0.04	QPSPEAEQTTEPASSTFK+VTPLDGGLPAGASPK+VVLVIDELNR
621a	FBpp0088701|FBgn0050159|CG30159-PB|CG30159-PB FBpp0088702|FBgn0050159|CG30159-PA|CG30159-PA FBpp0290927|FBgn0050159|CG30159-PC|CG30159-PC	1.0000	FBpp0088701 type=protein; loc=2R:6993128..6993847; ID=FBpp0088701; name=CG30159-PB; parent=FBgn0050159,FBtr0089760; dbxref=FlyBase:FBpp0088701,FlyBase_Annotation_IDs:CG30159-PB,GB_protein:AAS64795.1,REFSEQ:NP_995768,GB_protein:AAS64795; MD5=5c7e03a5a217f0beb78792636a404979; length=239; release=r6.09; species=Dmel;;FBpp0088702 type=protein; loc=2R:6993128..6993847; ID=FBpp0088702; name=CG30159-PA;…	7.5	3	0.04	EATFLPLK+FVQDAAAAVK+ILPEIVR
61	FBpp0072128|FBgn0015268|CG5330-PA|Nap1-PA FBpp0297131|FBgn0015268|CG5330-PB|Nap1-PB FBpp0297132|FBgn0015268|CG5330-PC|Nap1-PC	1.0000	FBpp0072128 type=protein; loc=2R:complement(join(23906615..23906700,23906060..23906528,23905856..23905996,23905605..23905793,23905314..23905541)); ID=FBpp0072128; name=Nap1-PA; parent=FBgn0015268,FBtr0072219; dbxref=FlyBase:FBpp0072128,FlyBase_Annotation_IDs:CG5330-PA,GB_protein:AAF47097.1,REFSEQ:NP_477128,GB_protein:AAF47097,FlyMine:FBpp0072128,modMine:FBpp0072128; MD5=000865d4f250b0cc3d2b7681c0…	15.7	3	0.04	NEYFSNSVLTK+NTAIMSEMVQPHDEPAIR+STVDPNDPFAFEGPEIYK+YQVQYQPLFDK
594a	FBpp0085208|FBgn0266268|CG2098-PA|FeCH-PA FBpp0085209|FBgn0266268|CG2098-PC|FeCH-PC	1.0000	FBpp0085208 type=protein; loc=3R:complement(join(31812174..31812210,31811741..31812119,31811377..31811478,31811000..31811321,31810626..31810940)); ID=FBpp0085208; name=FeCH-PA; parent=FBgn0266268,FBtr0085849; dbxref=FlyBase:FBpp0085208,FlyBase_Annotation_IDs:CG2098-PA,GB_protein:AAF57206.1,REFSEQ:NP_524613,GB_protein:AAF57206,FlyMine:FBpp0085208,modMine:FBpp0085208; MD5=3e1c855608152b39cda1ec8196…	17.4	3	0.04	SNNLPSDIK+VGPLPWLAPATDDAIK+WGTHPLLIK+YVNPLTENTLAEIEK
591a	FBpp0084803|FBgn0015622|CG11958-PA|Cnx99A-PA FBpp0084804|FBgn0015622|CG11958-PB|Cnx99A-PB FBpp0110209|FBgn0015622|CG11958-PD|Cnx99A-PD FBpp0306896|FBgn0015622|CG11958-PE|Cnx99A-PE	1.0000	FBpp0084803 type=protein; loc=3R:complement(join(29319231..29319374,29318274..29318612,29318069..29318140,29317836..29317969,29316923..29317511,29316720..29316860,29316237..29316365,29315945..29316169,29315835..29315879)); ID=FBpp0084803; name=Cnx99A-PA; parent=FBgn0015622,FBtr0085437; dbxref=FlyBase:FBpp0084803,FlyBase_Annotation_IDs:CG11958-PA,GB_protein:AAF56887.2,REFSEQ:NP_733286,GB_protein:A…	5.5	3	0.04	APLIPNPNYK+IVWANDLGLVLK+LAYESPVIDAK
580a	FBpp0082715|FBgn0250823|CG6963-PD|gish-PD FBpp0082716|FBgn0250823|CG6963-PB|gish-PB FBpp0082718|FBgn0250823|CG6963-PC|gish-PC FBpp0099736|FBgn0250823|CG6963-PF|gish-PF FBpp0099737|FBgn0250823|CG6963-PG|gish-PG FBpp0099738|FBgn0250823|CG6963-PH|gish-PH FBpp0290519|FBgn0250823|CG6963-PI|gish-PI FBpp0293608|FBgn0250823|CG6963-PJ|gish-PJ FBpp0293609|FBgn0250823|CG6963-PK|gish-PK FBpp0303074|FBgn02508…	1.0000	FBpp0082715 type=protein; loc=3R:join(16275144..16275169,16289631..16289839,16292724..16292834,16293987..16294153,16296662..16296776,16296836..16297104,16297175..16297345,16298470..16298550,16299591..16299689,16301245..16301351,16301823..16301874); ID=FBpp0082715; name=gish-PD; parent=FBgn0250823,FBtr0083261; dbxref=FlyBase_Annotation_IDs:CG6963-PD,FlyBase:FBpp0082715,GB_protein:AAN13704.2,REFSEQ…	10.1	3	0.04	LDFFETPDYDFLR+LFQDLFDR+LLGSHADNAPDGIPR
575a	FBpp0081148|FBgn0037466|CG1965-PA|CG1965-PA	1.0000	FBpp0081148 type=protein; loc=3R:join(7067510..7067729,7067788..7068089,7068708..7068948,7069006..7069188,7069285..7069938,7070025..7070573,7070632..7070824,7070894..7071217,7071273..7071324); ID=FBpp0081148; name=CG1965-PA; parent=FBgn0037466,FBtr0081634; dbxref=FlyBase:FBpp0081148,FlyBase_Annotation_IDs:CG1965-PA,GB_protein:AAF54074.3,REFSEQ:NP_649689,GB_protein:AAF54074,FlyMine:FBpp0081148,mod…	5.5	3	0.03	ALLSFADDEDDGEVFQVR+LALENDVFIPIFPK+QMLESGSIPDAAMIHAAR
570a	FBpp0079758|FBgn0053129|CG33129-PE|CG33129-PE FBpp0309448|FBgn0053129|CG33129-PF|CG33129-PF	1.0000	FBpp0079758 type=protein; loc=2L:complement(join(10970002..10970122,10969633..10969928,10968962..10969576,10968692..10968896,10968438..10968583,10965993..10966409,10965792..10965910,10965605..10965719)); ID=FBpp0079758; name=CG33129-PE; parent=FBgn0053129,FBtr0080169; dbxref=FlyBase:FBpp0079758,FlyBase_Annotation_IDs:CG33129-PE,GB_protein:AAF53037.2,REFSEQ:NP_788023,GB_protein:AAF53037,FlyMine:FB…	4.9	3	0.04	FIDQYVPNSSGK+QQLPSLLLLK+SWYTVMGAGAR
569a	FBpp0079654|FBgn0005322|CG5395-PA|nmd-PA FBpp0310207|FBgn0005322|CG5395-PC|nmd-PC	1.0000	FBpp0079654 type=protein; loc=2L:complement(join(10303655..10303836,10302671..10303598)); ID=FBpp0079654; name=nmd-PA; parent=FBgn0005322,FBtr0080065; dbxref=GB_protein:AAF52903.1,FlyBase:FBpp0079654,FlyBase_Annotation_IDs:CG5395-PA,REFSEQ:NP_609373,GB_protein:AAF52903,FlyMine:FBpp0079654,modMine:FBpp0079654; MD5=67efa648898925b40638d6fb7ce61e1a; length=369; release=r6.09; species=Dmel;;FBpp03102…	10.8	3	0.04	LILQSEEVSQDVDLNR+LSVASLITYYSVK+LTSAVFSLASR
561a	FBpp0077552|FBgn0031360|CG31937-PA|CG31937-PA	1.0000	FBpp0077552 type=protein; loc=2L:1729984..1730949; ID=FBpp0077552; name=CG31937-PA; parent=FBgn0031360,FBtr0077884; dbxref=FlyBase:FBpp0077552,FlyBase_Annotation_IDs:CG31937-PA,GB_protein:AAF51343.1,REFSEQ:NP_608616,GB_protein:AAF51343,FlyMine:FBpp0077552,modMine:FBpp0077552; MD5=7669a65140cd0babcb3c9c98302d309a; length=321; release=r6.09; species=Dmel;	8.1	3	0.04	ALALSLAR+FGVSLSSMR+ILAQLMTEK
560a	FBpp0076902|FBgn0003423|CG1417-PA|slgA-PA FBpp0076903|FBgn0003423|CG1417-PD|slgA-PD FBpp0076904|FBgn0003423|CG1417-PE|slgA-PE FBpp0076905|FBgn0003423|CG1417-PB|slgA-PB FBpp0089304|FBgn0003423|CG1417-PF|slgA-PF FBpp0089305|FBgn0003423|CG1417-PG|slgA-PG FBpp0089306|FBgn0003423|CG1417-PH|slgA-PH FBpp0300179|FBgn0003423|CG1417-PI|slgA-PI FBpp0300180|FBgn0003423|CG1417-PJ|slgA-PJ FBpp0300181|FBgn00034…	1.0000	FBpp0076902 type=protein; loc=X:join(21376205..21376666,21379588..21379709,21380651..21380737,21380882..21381063,21382180..21382244,21382549..21382727,21382794..21382968,21383030..21383383,21383450..21383627,21383700..21383905); ID=FBpp0076902; name=slgA-PA; parent=FBgn0003423,FBtr0077203; dbxref=FlyBase:FBpp0076902,FlyBase_Annotation_IDs:CG1417-PA,GB_protein:AAF50821.1,REFSEQ:NP_728422,GB_protei…	9.3	3	0.05	DPLDVSFNDPIAAFK+LVEHNMTLMK+SLGYPDPVNPTFEATTDMYHR+YIPYGPVEEVLPYLSR
552a	FBpp0075714|FBgn0052103|CG32103-PB|CG32103-PB FBpp0304400|FBgn0052103|CG32103-PE|CG32103-PE	1.0000	FBpp0075714 type=protein; loc=3L:complement(join(12413448..12413903,12412330..12412456,12412185..12412272,12412011..12412122,12405002..12405160,12404363..12404936,12404055..12404290)); ID=FBpp0075714; name=CG32103-PB; parent=FBgn0052103,FBtr0075982; dbxref=FlyBase:FBpp0075714,FlyBase_Annotation_IDs:CG32103-PB,GB_protein:AAF49921.2,REFSEQ:NP_729802,GB_protein:AAF49921; MD5=2a3f3aca353c501f093f87d2…	6.5	3	0.03	LQAQAAETIANQK+QVGIENSASLAVSK+VDLEELISAFK
56	FBpp0072061|FBgn0003008|CG3029-PA|or-PA	1.0000	FBpp0072061 type=protein; loc=2R:join(23968020..23968088,23968153..23968244,23968306..23968508,23968566..23968777); ID=FBpp0072061; name=or-PA; parent=FBgn0003008,FBtr0072152; dbxref=FlyBase:FBpp0072061,FlyBase_Annotation_IDs:CG3029-PA,GB_protein:AAF47120.2,REFSEQ:NP_536793,GB_protein:AAF47120,FlyMine:FBpp0072061,modMine:FBpp0072061; MD5=095e2aa2699b399ba478880f3fd21dba; length=191; release=r6.09…	12.6	3	0.04	FYQYFDESLQQQIIK+LPDLPQAIK
547a	FBpp0074963|FBgn0004401|CG6143-PB|Pep-PB FBpp0089253|FBgn0004401|CG6143-PC|Pep-PC FBpp0293516|FBgn0004401|CG6143-PD|Pep-PD	1.0000	FBpp0074963 type=protein; loc=3L:complement(join(17643979..17643986,17643363..17643726,17641026..17641255,17638505..17640053)); ID=FBpp0074963; name=Pep-PB; parent=FBgn0004401,FBtr0075199; dbxref=FlyBase:FBpp0074963,FlyBase_Annotation_IDs:CG6143-PB,GB_protein:AAF49319.3,REFSEQ:NP_524858,GB_protein:AAF49319,FlyMine:FBpp0074963,modMine:FBpp0074963; MD5=19816eddca9ef235f71f1c63d498b93d; length=716; …	7.2	3	0.04	AAAPAAVASPAAAATSADASPSPAK+NQNPPSLLDLPR+QTLPISTEEEETR
546a	FBpp0074802|FBgn0036844|CG14080-PB|Mkp3-PB FBpp0303122|FBgn0036844|CG14080-PC|Mkp3-PC FBpp0305422|FBgn0036844|CG14080-PD|Mkp3-PD	1.0000	FBpp0074802 type=protein; loc=3L:complement(join(19085321..19085723,19069982..19070099,19069682..19069889,19069487..19069622,19068912..19069282)); ID=FBpp0074802; name=Mkp3-PB; parent=FBgn0036844,FBtr0075035; dbxref=FlyBase:FBpp0074802,FlyBase_Annotation_IDs:CG14080-PB,GB_protein:AAF49192.2,REFSEQ:NP_649087,GB_protein:AAF49192,FlyMine:FBpp0074802,modMine:FBpp0074802; MD5=55acf1e6c2b037cb1ce868b17…	7.8	3	0.04	EWLQSQLR+GLSLNDAFAMVR+VVALQDGFNNFR
534a	FBpp0073292|FBgn0028686|CG16916-PA|Rpt3-PA FBpp0312031|FBgn0028686|CG16916-PB|Rpt3-PB	1.0000	FBpp0073292 type=protein; loc=X:join(11125313..11125348,11125423..11125506,11125565..11126686); ID=FBpp0073292; name=Rpt3-PA; parent=FBgn0028686,FBtr0073436; dbxref=FlyBase:FBpp0073292,FlyBase_Annotation_IDs:CG16916-PA,GB_protein:AAF48001.1,REFSEQ:NP_572686,GB_protein:AAF48001,FlyMine:FBpp0073292,modMine:FBpp0073292; MD5=3ce20983cbcc98bbf3405ed68bf3a207; length=413; release=r6.09; species=Dmel;;F…	9.4	3	0.04	ADTLDPALLRPGR+DAHSSLDELDMEDLYVR+LVFSTITSK
531a	FBpp0072990|FBgn0005640|CG10579-PD|Eip63E-PD FBpp0072991|FBgn0005640|CG10579-PE|Eip63E-PE FBpp0072992|FBgn0005640|CG10579-PA|Eip63E-PA FBpp0072993|FBgn0005640|CG10579-PB|Eip63E-PB FBpp0072994|FBgn0005640|CG10579-PC|Eip63E-PC FBpp0110220|FBgn0005640|CG10579-PF|Eip63E-PF FBpp0110221|FBgn0005640|CG10579-PG|Eip63E-PG FBpp0110222|FBgn0005640|CG10579-PH|Eip63E-PH FBpp0110223|FBgn0005640|CG10579-PI|Eip6…	1.0000	FBpp0072990 type=protein; loc=3L:join(3516774..3516828,3552787..3552864,3578289..3578480,3588042..3588080,3593329..3593546,3594651..3594742,3598065..3598239,3598360..3598621,3600013..3600225,3600312..3600491,3607502..3607566); ID=FBpp0072990; name=Eip63E-PD; parent=FBgn0005640,FBtr0073131; dbxref=FlyBase:FBpp0072990,FlyBase_Annotation_IDs:CG10579-PD,GB_protein:AAN11568.1,REFSEQ:NP_523904,GB_prote…	6.1	3	0.03	IADFGLAR+LEPLGEGSYATVYK+LGADDALQHPYFAQLPK
522a	FBpp0072086|FBgn0025806|CG3204-PA|Rap2l-PA	1.0000	FBpp0072086 type=protein; loc=2R:join(24063439..24063573,24064734..24064871,24064993..24065110,24065183..24065340); ID=FBpp0072086; name=Rap2l-PA; parent=FBgn0025806,FBtr0072177; dbxref=FlyBase_Annotation_IDs:CG3204-PA,FlyBase:FBpp0072086,GB_protein:AAF47155.1,REFSEQ:NP_477402,GB_protein:AAF47155,FlyMine:FBpp0072086,modMine:FBpp0072086; MD5=1dbd60d757d826788518dd110047badc; length=182; release=r6…	19.2	3	0.04	GSQPAPILLVANK+INVNEVFATIVR+YDPTIEDFYR
518a	FBpp0070362|FBgn0000382|CG3954-PA|csw-PA FBpp0305458|FBgn0000382|CG3954-PD|csw-PD	1.0000	FBpp0070362 type=protein; loc=X:join(2094405..2094418,2095010..2095197,2095270..2095396,2108380..2108542,2109235..2109414,2109483..2109600,2109729..2110666,2110745..2110835,2110950..2111139,2111205..2111623,2111704..2111801); ID=FBpp0070362; name=csw-PA; parent=FBgn0000382,FBtr0070378; dbxref=FlyBase:FBpp0070362,FlyBase_Annotation_IDs:CG3954-PA,GB_protein:AAF45724.2,REFSEQ:NP_477130,GB_protein:AA…	6.2	3	0.04	IQNNGDFFDLYGGEK+KSNFYSDSLK+NGLDTEIDIQR+SPLPPAISSISLVPSK
52	FBpp0071845|FBgn0040091|CG4414-PA|Ugt58Fa-PA FBpp0311614|FBgn0040091|CG4414-PB|Ugt58Fa-PB	1.0000	FBpp0071845 type=protein; loc=2R:complement(join(22643805..22643807,22643492..22643653,22643343..22643430,22641950..22643286)); ID=FBpp0071845; name=Ugt58Fa-PA; parent=FBgn0040091,FBtr0071934; dbxref=FlyBase:FBpp0071845,FlyBase_Annotation_IDs:CG4414-PA,GB_protein:AAF46872.3,REFSEQ:NP_611694,GB_protein:AAF46872,FlyMine:FBpp0071845,modMine:FBpp0071845; MD5=deef9997c496e5b2f1513356b4633cda; length=5…	7.0	3	0.03	ALDHFLAQEPIQK+GNLADLGLLPIEK+LDTLFAFFSAR
510	FBpp0304458|FBgn0036913|CG8334-PB|Usp32-PB FBpp0304459|FBgn0036913|CG8334-PC|Usp32-PC FBpp0304460|FBgn0036913|CG8334-PD|Usp32-PD FBpp0304461|FBgn0036913|CG8334-PE|Usp32-PE	1.0000	FBpp0304458 type=protein; loc=3L:join(19873892..19873995,19874063..19874339,19874541..19874769,19874833..19875692,19875759..19876890,19876964..19877266,19877323..19877630,19878833..19879479,19879536..19879702,19879767..19879954,19880011..19880196,19880258..19880725,19880789..19881067); ID=FBpp0304458; name=Usp32-PB; parent=FBgn0036913,FBtr0332148; dbxref=FlyBase:FBpp0304458,FlyBase_Annotation_IDs…	2.2	3	0.04	NALAGLFNAFDENR+SSALITSAQDSLSSLSTLQTSSHR
502	FBpp0292447|FBgn0261836|CG42768-PD|Msp300-PD FBpp0292449|FBgn0261836|CG42768-PG|Msp300-PG FBpp0292450|FBgn0261836|CG42768-PH|Msp300-PH FBpp0292451|FBgn0261836|CG42768-PI|Msp300-PI FBpp0304676|FBgn0261836|CG42768-PJ|Msp300-PJ FBpp0304677|FBgn0261836|CG42768-PK|Msp300-PK FBpp0304678|FBgn0261836|CG42768-PL|Msp300-PL FBpp0304679|FBgn0261836|CG42768-PM|Msp300-PM	1.0000	FBpp0292447 type=protein; loc=2L:join(5109146..5111021,5117577..5117638,5121676..5121948,5122435..5122601,5122661..5122937,5123016..5125622,5125828..5139015,5139359..5139673,5139779..5140921,5141311..5141517,5141653..5141890,5142003..5144785,5146993..5147298,5148731..5148882,5154248..5155217,5155322..5155534,5155589..5155849,5187607..5187717,5188117..5188281,5188342..5195460,5195979..5196284,5197…	0.5	3	0.04	LLGNAQSSTELVK+SQVQQQSDSLIDR+VNQLQQEFGAAQK
501	FBpp0291495|FBgn0261396|CG10484-PA|Rpn3-PA FBpp0307804|FBgn0261396|CG42641-PB|Rpn3-PB	1.0000	FBpp0291495 type=protein; loc=2L:join(19052054..19052217,19052279..19053599); ID=FBpp0291495; name=Rpn3-PA; parent=FBgn0261396,FBtr0302289; dbxref=REFSEQ:NP_477300,GB_protein:AAF53749,FlyBase:FBpp0291495,FlyBase:FBpp0080691,FlyBase_Annotation_IDs:CG10484-PA,FlyBase_Annotation_IDs:CG42641-PA,FlyMine:FBpp0291495,modMine:FBpp0291495; MD5=f6e814a86c8cfb3f33e1816e37354a8c; length=494; release=r6.09; s…	5.9	3	0.04	DGVIEATLDPAQNFMR+NLAQSIYPAGADR
6	FBpp0070208|FBgn0023169|CG3051-PA|AMPKalpha-PA FBpp0070209|FBgn0023169|CG3051-PB|AMPKalpha-PB FBpp0089374|FBgn0023169|CG3051-PC|AMPKalpha-PC	1.0000	FBpp0070208 type=protein; loc=X:join(1375909..1376187,1376696..1378165); ID=FBpp0070208; name=AMPKalpha-PA; parent=FBgn0023169,FBtr0070216; dbxref=FlyBase:FBpp0070208,FlyBase_Annotation_IDs:CG3051-PA,GB_protein:AAF45614.1,REFSEQ:NP_477313,GB_protein:AAF45614,FlyMine:FBpp0070208,modMine:FBpp0070208; MD5=47ac5b6cccfe57d6b140c053877d8b3d; length=582; release=r6.09; species=Dmel;;FBpp0070209 type=pro…	7.7	3	0.04	IADFGLSNMMLDGEFLR+MSLQLYQVDAK+QLAMSVQTSGGGAFPEK
488	FBpp0112712|FBgn0039955|CG41099-PD|CG41099-PD FBpp0112713|FBgn0039955|CG41099-PC|CG41099-PC FBpp0112714|FBgn0039955|CG41099-PB|CG41099-PB FBpp0310922|FBgn0039955|CG41099-PE|CG41099-PE	1.0000	FBpp0112712 type=protein; loc=3R:join(3846891..3846894,3849499..3850235,3864292..3864417,3864466..3864560,3864613..3865460,3866007..3867426,3867500..3867638); ID=FBpp0112712; name=CG41099-PD; parent=FBgn0039955,FBtr0113989; dbxref=FlyBase_Annotation_IDs:CG41099-PD,FlyBase:FBpp0112712,REFSEQ:NP_001104451,GB_protein:EDP28044,FlyMine:FBpp0112712,modMine:FBpp0112712; MD5=1be39c8c6a293cb6ce87f6f4db610…	4.2	3	0.04	SGNTPFATALDFR+TGDSLLQVFALDR+YNENIASSENEESGLSSFLSR
487	FBpp0112504|FBgn0267976|CG40042-PA|Tim23-PA	1.0000	FBpp0112504 type=protein; loc=2L:complement(join(23313329..23313380,23312948..23313230,23312719..23312888,23312539..23312654)); ID=FBpp0112504; name=Tim23-PA; parent=FBgn0267976,FBtr0113781; dbxref=FlyBase_Annotation_IDs:CG40042-PA,FlyBase:FBpp0112504,REFSEQ:NP_001015387,GB_protein:EAA46063,FlyMine:FBpp0112504,modMine:FBpp0112504; MD5=8a78f8fb00e421247f7f48ed3901458d; length=206; release=r6.09; s…	14.1	3	0.03	TPVSPYLNYDSR+YLQQAQPEFIFPEGANK
486	FBpp0112456|FBgn0003559|CG17170-PE|su(f)-PE FBpp0297502|FBgn0003559|CG17170-PF|su(f)-PF FBpp0297503|FBgn0003559|CG17170-PG|su(f)-PG	1.0000	FBpp0112456 type=protein; loc=X:join(23097696..23097731,23097793..23098115,23098280..23098555,23098614..23098917,23099218..23099409,23099475..23099888,23099945..23100052,23100502..23100802,23100860..23101107); ID=FBpp0112456; name=su(f)-PE; parent=FBgn0003559,FBtr0113733; dbxref=FlyBase_Annotation_IDs:CG17170-PE,FlyBase:FBpp0112456,REFSEQ:NP_001104479,GB_protein:EDP28024,FlyMine:FBpp0112456,modMi…	5.0	3	0.03	AVVTPIVGIEQLWK+DYIAFEQNINPIISEK+LYLTYVK
485	FBpp0112427|FBgn0039958|CG12567-PA|CG12567-PA FBpp0289926|FBgn0039958|CG12567-PD|CG12567-PD FBpp0289928|FBgn0039958|CG12567-PF|CG12567-PF FBpp0311162|FBgn0039958|CG12567-PG|CG12567-PG	1.0000	FBpp0112427 type=protein; loc=2L:complement(join(23174062..23174134,23162925..23163058,23162212..23162872,23161958..23162139)); ID=FBpp0112427; name=CG12567-PA; parent=FBgn0039958,FBtr0113704; dbxref=FlyBase_Annotation_IDs:CG12567-PA,FlyBase:FBpp0112427,REFSEQ:NP_001015384,GB_protein:EAA46065,FlyMine:FBpp0112427,modMine:FBpp0112427; MD5=246ea191b614901ccb7ba87d545d6308; length=349; release=r6.09;…	10.7	3	0.04	AATPLFGVR+EAAEEASIPSDLVK+TTSAPVVIDFLIR
460	FBpp0088431|FBgn0038535|CG18212-PF|alt-PF FBpp0088432|FBgn0038535|CG18212-PE|alt-PE FBpp0088433|FBgn0038535|CG18212-PG|alt-PG FBpp0088434|FBgn0038535|CG18212-PA|alt-PA FBpp0088435|FBgn0038535|CG18212-PD|alt-PD FBpp0088963|FBgn0038535|CG18212-PB|alt-PB FBpp0307032|FBgn0038535|CG18212-PH|alt-PH FBpp0307033|FBgn0038535|CG18212-PI|alt-PI	1.0000	FBpp0088431 type=protein; loc=3R:complement(join(17676837..17678120,17676087..17676749,17675075..17675533,17674889..17675011)); ID=FBpp0088431; name=alt-PF; parent=FBgn0038535,FBtr0089412; dbxref=FlyBase:FBpp0088431,FlyBase_Annotation_IDs:CG18212-PF,GB_protein:AAF55454.1,REFSEQ:NP_732259,GB_protein:AAF55454,FlyMine:FBpp0088431,modMine:FBpp0088431; MD5=9dd87b34f94cb91919334a386aae0abd; length=842;…	4.6	3	0.03	NETVAVKPAANAEETPTLNNFETK+QELSAVQQTQSELQR
459	FBpp0088376|FBgn0283521|CG12052-PE|lola-PE FBpp0088377|FBgn0283521|CG12052-PB|lola-PB FBpp0088378|FBgn0283521|CG12052-PA|lola-PA FBpp0088379|FBgn0283521|CG12052-PC|lola-PC FBpp0088380|FBgn0283521|CG12052-PH|lola-PH FBpp0088381|FBgn0283521|CG12052-PG|lola-PG FBpp0088382|FBgn0283521|CG12052-PF|lola-PF FBpp0088383|FBgn0283521|CG12052-PD|lola-PD FBpp0088384|FBgn0283521|CG12052-PI|lola-PI FBpp0088385|…	1.0000	FBpp0088376 type=protein; loc=2R:complement(join(10533576..10533749,10533118..10533511,10532181..10532894,10532039..10532119,10520394..10521277)); ID=FBpp0088376; name=lola-PE; parent=FBgn0283521,FBtr0089342; dbxref=FlyBase_Annotation_IDs:CG12052-PE,FlyBase:FBpp0088376,GB_protein:AAM68766.1,REFSEQ:NP_724951,GB_protein:AAM68766; MD5=439438a9a567f0a9e481a3179460063f; length=748; release=r6.09; spec…	8.1	3	0.04	DNSVSSVGSEMVIEPK+LSGAYTLEQTK+SQDELGLMAQDAQQR
456	FBpp0088055|FBgn0015929|CG1616-PA|dpa-PA FBpp0311783|FBgn0015929|CG1616-PB|dpa-PB	1.0000	FBpp0088055 type=protein; loc=2R:complement(join(7499702..7499774,7499327..7499637,7498339..7499267,7497907..7498278,7497479..7497845,7496957..7497409,7496801..7496896)); ID=FBpp0088055; name=dpa-PA; parent=FBgn0015929,FBtr0088982; dbxref=FlyBase:FBpp0088055,FlyBase_Annotation_IDs:CG1616-PA,GB_protein:AAF59242.1,REFSEQ:NP_477185,GB_protein:AAF59242,FlyMine:FBpp0088055,modMine:FBpp0088055; MD5=619…	2.8	3	0.04	IDVGILTTGLSTAAR+VELLQLLAK
450	FBpp0087897|FBgn0033260|CG8711-PA|Cul4-PA FBpp0290569|FBgn0033260|CG8711-PB|Cul4-PB	1.0000	FBpp0087897 type=protein; loc=2R:complement(join(8105525..8105849,8105213..8105457,8104691..8105151,8104453..8104639,8104162..8104354,8103967..8104103,8103523..8103912,8103183..8103461,8102970..8103122,8102811..8102906)); ID=FBpp0087897; name=Cul4-PA; parent=FBgn0033260,FBtr0088821; dbxref=FlyBase:FBpp0087897,FlyBase_Annotation_IDs:CG8711-PA,GB_protein:AAF59135.2,REFSEQ:NP_610352,GB_protein:AAF59…	4.6	3	0.04	EILDGDQFDFNNEFTNK+SMVQDLLDFK+TVDGLLTLIEK
446	FBpp0087779|FBgn0263120|CG8732-PA|Acsl-PA FBpp0087780|FBgn0263120|CG8732-PB|Acsl-PB FBpp0087781|FBgn0263120|CG8732-PC|Acsl-PC FBpp0099845|FBgn0263120|CG8732-PD|Acsl-PD FBpp0099846|FBgn0263120|CG8732-PE|Acsl-PE FBpp0099847|FBgn0263120|CG8732-PF|Acsl-PF FBpp0099848|FBgn0263120|CG8732-PG|Acsl-PG FBpp0099849|FBgn0263120|CG8732-PH|Acsl-PH FBpp0099850|FBgn0263120|CG8732-PI|Acsl-PI FBpp0305216|FBgn02631…	1.0000	FBpp0087779 type=protein; loc=2R:join(8674849..8674871,8676472..8676607,8678430..8678868,8678928..8679134,8680012..8680486,8680549..8680721,8680785..8681048,8681110..8681385,8681451..8681605); ID=FBpp0087779; name=Acsl-PA; parent=FBgn0263120,FBtr0088699; dbxref=FlyBase_Annotation_IDs:CG8732-PA,FlyBase:FBpp0087779,GB_protein:AAG22300.2,REFSEQ:NP_724695,GB_protein:AAG22300; MD5=bde64ecb3c3196051323…	5.8	3	0.03	EVWSPDMGLVTAAFK+TGDIGEIQADGVLK+TNEDFFEEDGQR
45	FBpp0071587|FBgn0034654|CG10306-PA|CG10306-PA	1.0000	FBpp0071587 type=protein; loc=2R:join(21685376..21685446,21685513..21686110); ID=FBpp0071587; name=CG10306-PA; parent=FBgn0034654,FBtr0071670; dbxref=FlyBase:FBpp0071587,FlyBase_Annotation_IDs:CG10306-PA,GB_protein:AAF46753.1,REFSEQ:NP_611604,GB_protein:AAF46753,FlyMine:FBpp0071587,modMine:FBpp0071587; MD5=7b6e7acf904fddf3fec896a1f034a937; length=222; release=r6.09; species=Dmel;	12.2	3	0.04	ELLGGIEDSTLESWIK+TLESYVQDQAK
439	FBpp0087668|FBgn0262515|CG8029-PB|VhaAC45-PB FBpp0087669|FBgn0262515|CG8029-PA|VhaAC45-PA	1.0000	FBpp0087668 type=protein; loc=2R:join(9207765..9207850,9207914..9208016,9208083..9208344,9208417..9209105); ID=FBpp0087668; name=VhaAC45-PB; parent=FBgn0262515,FBtr0088587; dbxref=FlyBase:FBpp0087668,FlyBase_Annotation_IDs:CG8029-PB,GB_protein:AAF58966.2,REFSEQ:NP_610470,GB_protein:AAF58966,FlyMine:FBpp0087668; MD5=6a8731293109cbfcf230af0b1a101031; length=379; release=r6.09; species=Dmel;;FBpp008…	7.9	3	0.03	EASLESHDAAIAAISK+TYYTSVENPSEALR
435	FBpp0087307|FBgn0033540|CG11887-PA|Elp2-PA	1.0000	FBpp0087307 type=protein; loc=2R:join(10645849..10645971,10646023..10646806,10646862..10647419,10647480..10647786,10647925..10648422,10648481..10648595); ID=FBpp0087307; name=Elp2-PA; parent=FBgn0033540,FBtr0088212; dbxref=GB_protein:AAF58765.2,FlyBase:FBpp0087307,FlyBase_Annotation_IDs:CG11887-PA,REFSEQ:NP_610600,GB_protein:AAF58765,FlyMine:FBpp0087307,modMine:FBpp0087307; MD5=ed28c8353eeefb9219…	4.4	3	0.04	GASVPSLGLSNK+TFQAPANFIENFR+VLFTLVEHTK
428	FBpp0087109|FBgn0000253|CG8472-PA|Cam-PA FBpp0087110|FBgn0000253|CG8472-PB|Cam-PB FBpp0293502|FBgn0000253|CG8472-PC|Cam-PC FBpp0293503|FBgn0000253|CG8472-PD|Cam-PD FBpp0311269|FBgn0000253|CG8472-PE|Cam-PE	1.0000	FBpp0087109 type=protein; loc=2R:join(12260186..12260188,12264743..12264917,12269193..12269435,12273766..12273794); ID=FBpp0087109; name=Cam-PA; parent=FBgn0000253,FBtr0088001; dbxref=FlyBase:FBpp0087109,FlyBase_Annotation_IDs:CG8472-PA,GB_protein:AAF58542.1,REFSEQ:NP_523710,GB_protein:AAF58542; MD5=0d8d56d0155abaee6c91bd24448526f1; length=149; release=r6.09; species=Dmel;;FBpp0087110 type=protei…	18.8	3	0.04	EAFSLFDK+EAFSLFDKDGDGTITTK+LTDEEVDEMIR
427	FBpp0087095|FBgn0010621|CG8439-PA|Cct5-PA FBpp0087096|FBgn0010621|CG8439-PB|Cct5-PB	1.0000	FBpp0087095 type=protein; loc=2R:join(12174921..12175028,12175737..12176718,12176778..12177316); ID=FBpp0087095; name=Cct5-PA; parent=FBgn0010621,FBtr0087987; dbxref=FlyBase:FBpp0087095,FlyBase_Annotation_IDs:CG8439-PA,GB_protein:AAF58565.1,REFSEQ:NP_523707,GB_protein:AAF58565,FlyMine:FBpp0087095,modMine:FBpp0087095; MD5=6e68c870a421bfeb8e938b9a0fd0f9f0; length=542; release=r6.09; species=Dmel;;F…	7.6	3	0.03	FEELTPEK+KSSLGVDCMLSGDSDMK+QLDAIAQPFPVDPK
425	FBpp0086966|FBgn0020930|CG8657-PA|Dgkepsilon-PA FBpp0308762|FBgn0020930|CG8657-PB|Dgkepsilon-PB	1.0000	FBpp0086966 type=protein; loc=2R:join(12757745..12757903,12757962..12758969,12759026..12759343,12759399..12759518); ID=FBpp0086966; name=Dgkepsilon-PA; parent=FBgn0020930,FBtr0087853; dbxref=FlyBase:FBpp0086966,FlyBase_Annotation_IDs:CG8657-PA,GB_protein:AAF58458.1,REFSEQ:NP_725228,GB_protein:AAF58458,FlyMine:FBpp0086966,modMine:FBpp0086966; MD5=c50c8edf5cb652806c89f184ebcd44d5; length=534; relea…	7.9	3	0.03	SGSSTGANVLSLLR+SLLSEDFVSTFK+VLGWGAEPPSVLDPVK
422	FBpp0086795|FBgn0014877|CG6155-PA|Roe1-PA	1.0000	FBpp0086795 type=protein; loc=2R:join(13554181..13554266,13554387..13554681,13555027..13555287); ID=FBpp0086795; name=Roe1-PA; parent=FBgn0014877,FBtr0087675; dbxref=FlyBase:FBpp0086795,FlyBase_Annotation_IDs:CG6155-PA,GB_protein:AAF58354.1,REFSEQ:NP_610886,GB_protein:AAF58354,FlyMine:FBpp0086795,modMine:FBpp0086795; MD5=6eccc9cf1550718320e4a1b07cfe837e; length=213; release=r6.09; species=Dmel;	11.3	3	0.04	FDPNQHEALFQK+TVEPNTVVEVTK
43	FBpp0071464|FBgn0003748|CG9364-PE|Treh-PE FBpp0071465|FBgn0003748|CG9364-PD|Treh-PD FBpp0071466|FBgn0003748|CG9364-PA|Treh-PA FBpp0071467|FBgn0003748|CG9364-PB|Treh-PB FBpp0071468|FBgn0003748|CG9364-PC|Treh-PC FBpp0071469|FBgn0003748|CG9364-PF|Treh-PF FBpp0304696|FBgn0003748|CG9364-PG|Treh-PG	1.0000	FBpp0071464 type=protein; loc=2R:join(21077090..21077139,21085198..21085387,21085448..21086725,21086790..21086954); ID=FBpp0071464; name=Treh-PE; parent=FBgn0003748,FBtr0071535; dbxref=FlyBase:FBpp0071464,FlyBase_Annotation_IDs:CG9364-PE,GB_protein:AAM68193.1,REFSEQ:NP_726024,GB_protein:AAM68193; MD5=7f9d56d79bafdfdd9e6abd1caa2a9bfc; length=560; release=r6.09; species=Dmel;;FBpp0071465 type=prote…	6.8	3	0.04	ENPSFLDLISDPDLK+NPEYYSIIPVPNPVIVPGGR
42	FBpp0071420|FBgn0030217|CG2124-PA|CG2124-PA	1.0000	FBpp0071420 type=protein; loc=X:join(10596250..10598049,10598316..10598405); ID=FBpp0071420; name=CG2124-PA; parent=FBgn0030217,FBtr0071491; dbxref=FlyBase:FBpp0071420,FlyBase_Annotation_IDs:CG2124-PA,GB_protein:AAF46606.1,REFSEQ:NP_572638,GB_protein:AAF46606,FlyMine:FBpp0071420,modMine:FBpp0071420; MD5=9af0742c57e1cb09a7815b4b0061cef1; length=629; release=r6.09; species=Dmel;	6.4	3	0.04	GVYDLELLGVALEPR+LLGPEYQGALVTEK+NPELLTQLYQR
410	FBpp0086101|FBgn0028382|CG4886-PA|cyp33-PA	1.0000	FBpp0086101 type=protein; loc=2R:join(17545289..17545489,17545554..17545937,17545994..17546166,17546240..17546384); ID=FBpp0086101; name=cyp33-PA; parent=FBgn0028382,FBtr0086945; dbxref=FlyBase:FBpp0086101,FlyBase_Annotation_IDs:CG4886-PA,GB_protein:AAF57839.1,REFSEQ:NP_523773,GB_protein:AAF57839,FlyMine:FBpp0086101,modMine:FBpp0086101; MD5=619cf9bcd58e81a609fafebddb591680; length=300; release=r6…	9.0	3	0.04	TIYVGGLADEVTER+VETPSTGPAVIEK
407	FBpp0086066|FBgn0016697|CG10938-PA|Prosalpha5-PA FBpp0086067|FBgn0016697|CG10938-PB|Prosalpha5-PB	1.0000	FBpp0086066 type=protein; loc=2R:join(17412911..17413043,17413102..17413703); ID=FBpp0086066; name=Prosalpha5-PA; parent=FBgn0016697,FBtr0086910; dbxref=FlyBase:FBpp0086066,FlyBase_Annotation_IDs:CG10938-PA,GB_protein:AAF57875.1,REFSEQ:NP_725669,GB_protein:AAF57875,FlyMine:FBpp0086066,modMine:FBpp0086066; MD5=5510e33afda34e2119e220531e1b3946; length=244; release=r6.09; species=Dmel;;FBpp0086067 t…	10.2	3	0.04	ITSPLMVPSTVEK+LFQVEYAIEAIK
406	FBpp0086051|FBgn0034259|CG6459-PA|P32-PA	1.0000	FBpp0086051 type=protein; loc=2R:complement(join(17672330..17672534,17671865..17672209,17671565..17671806)); ID=FBpp0086051; name=P32-PA; parent=FBgn0034259,FBtr0086892; dbxref=FlyBase:FBpp0086051,FlyBase_Annotation_IDs:CG6459-PA,GB_protein:AAF57817.1,REFSEQ:NP_611243,GB_protein:AAF57817,FlyMine:FBpp0086051,modMine:FBpp0086051; MD5=bef56890b401cb5fddef68e68cae796b; length=263; release=r6.09; spec…	11.8	3	0.04	GISQEFAEK+LTGADVELTK+TVPSTLDGFAVK
405	FBpp0086013|FBgn0034258|CG4954-PA|eIF3-S8-PA FBpp0309235|FBgn0034258|CG4954-PB|eIF3-S8-PB	1.0000	FBpp0086013 type=protein; loc=2R:join(17666067..17666159,17666222..17668861); ID=FBpp0086013; name=eIF3-S8-PA; parent=FBgn0034258,FBtr0086836; dbxref=FlyBase:FBpp0086013,FlyBase_Annotation_IDs:CG4954-PA,GB_protein:AAF57818.1,REFSEQ:NP_611242,GB_protein:AAF57818,FlyMine:FBpp0086013,modMine:FBpp0086013; MD5=d2c71da1cca2c3e0984f6a9688d8d595; length=910; release=r6.09; species=Dmel;;FBpp0309235 type=…	3.8	3	0.04	DIPNTLSSFEDLTR+ELLAQGLLPQR+VWDLFYESDR
5	FBpp0070162|FBgn0040340|CG11642-PB|TRAM-PB FBpp0070163|FBgn0040340|CG11642-PA|TRAM-PA FBpp0070164|FBgn0040340|CG11642-PC|TRAM-PC FBpp0298011|FBgn0040340|CG11642-PD|TRAM-PD FBpp0304840|FBgn0040340|CG11642-PE|TRAM-PE	1.0000	FBpp0070162 type=protein; loc=X:936349..937455; ID=FBpp0070162; name=TRAM-PB; parent=FBgn0040340,FBtr0070167; dbxref=FlyBase:FBpp0070162,FlyBase_Annotation_IDs:CG11642-PB,GB_protein:AAN09034.1,REFSEQ:NP_726711,GB_protein:AAN09034,FlyMine:FBpp0070162,modMine:FBpp0070162; MD5=c6803b3e6691c65d4ac0dd4ffe29f1d4; length=368; release=r6.09; species=Dmel;;FBpp0070163 type=protein; loc=X:936349..937455; I…	4.3	3	0.04	ESDLPEADQTSPSPIK
399	FBpp0085860|FBgn0027835|CG5170-PD|Dp1-PD FBpp0085861|FBgn0027835|CG5170-PF|Dp1-PF FBpp0085862|FBgn0027835|CG5170-PE|Dp1-PE FBpp0089201|FBgn0027835|CG5170-PA|Dp1-PA FBpp0089202|FBgn0027835|CG5170-PB|Dp1-PB FBpp0309290|FBgn0027835|CG5170-PG|Dp1-PG FBpp0311418|FBgn0027835|CG5170-PH|Dp1-PH	1.0000	FBpp0085860 type=protein; loc=2R:join(18415250..18415286,18415345..18415595,18415663..18417516,18417577..18418965,18419051..18419425); ID=FBpp0085860; name=Dp1-PD; parent=FBgn0027835,FBtr0086679; dbxref=FlyBase:FBpp0085860,FlyBase_Annotation_IDs:CG5170-PD,GB_protein:AAM68449.1,REFSEQ:NP_725785,GB_protein:AAM68449; MD5=d9f88abad723182825b9423678b39911; length=1301; release=r6.09; species=Dmel;;FBp…	1.9	3	0.04	FSADDDNPNSIFISGK+NQSLTFLIK
398	FBpp0085842|FBgn0034368|CG5482-PA|CG5482-PA FBpp0309340|FBgn0034368|CG5482-PB|CG5482-PB FBpp0311548|FBgn0034368|CG5482-PC|CG5482-PC FBpp0311549|FBgn0034368|CG5482-PD|CG5482-PD	1.0000	FBpp0085842 type=protein; loc=2R:complement(join(18631133..18631624,18630996..18631078,18630629..18630938,18630338..18630568,18630199..18630276)); ID=FBpp0085842; name=CG5482-PA; parent=FBgn0034368,FBtr0086661; dbxref=GB_protein:AAF57662.1,FlyBase:FBpp0085842,FlyBase_Annotation_IDs:CG5482-PA,REFSEQ:NP_611353,GB_protein:AAF57662,FlyMine:FBpp0085842,modMine:FBpp0085842; MD5=885d787e58cf4fd4d8096ce7…	9.1	3	0.03	FGYGSLGLK+GELVTVNFTGK+IAAYDAALQSVEHVLR
40	FBpp0071394|FBgn0261710|CG17255-PA|nocte-PA FBpp0071395|FBgn0261710|CG17255-PB|nocte-PB FBpp0298823|FBgn0261710|CG17255-PC|nocte-PC FBpp0305169|FBgn0261710|CG17255-PD|nocte-PD	1.0000	FBpp0071394 type=protein; loc=X:complement(join(10471880..10471969,10471618..10471783,10465585..10471538,10465143..10465247,10464453..10465067)); ID=FBpp0071394; name=nocte-PA; parent=FBgn0261710,FBtr0071460; dbxref=FlyBase:FBpp0071394,GB_protein:AAF46591.2,FlyBase_Annotation_IDs:CG17255-PA,GB_protein:AAF46591.3,REFSEQ:NP_572631,GB_protein:AAF46591; MD5=a2d2c4a9b8439b72d64b872c9f88b42c; length=23…	3.5	3	0.04	GSISSLGSGVTPTGGAGGGGGGVSSSSSAGGDYGQK+QPVGTGSAGGSGSGGSGR+SASPAVVGSGSFR+TLTTDPMPTQILR
390	FBpp0085660|FBgn0034455|CG11007-PA|CG11007-PA FBpp0311843|FBgn0034455|CG11007-PB|CG11007-PB	1.0000	FBpp0085660 type=protein; loc=2R:19503188..19504003; ID=FBpp0085660; name=CG11007-PA; parent=FBgn0034455,FBtr0086464; dbxref=FlyBase:FBpp0085660,FlyBase_Annotation_IDs:CG11007-PA,GB_protein:AAF57540.1,REFSEQ:NP_611429,GB_protein:AAF57540,FlyMine:FBpp0085660,modMine:FBpp0085660; MD5=89caa520f6f5911f3bed011af2558e1f; length=271; release=r6.09; species=Dmel;;FBpp0311843 type=protein; loc=2R:19503188…	12.2	3	0.04	ATFGLNQLYK+NAQVFEEELAR+QLPTVILFQQGK
387	FBpp0085420|FBgn0261403|CG10392-PB|sxc-PB FBpp0085421|FBgn0261403|CG10392-PA|sxc-PA FBpp0085422|FBgn0261403|CG10392-PC|sxc-PC	1.0000	FBpp0085420 type=protein; loc=2R:join(5307499..5307652,5316269..5316479,5320008..5320191,5320248..5320316,5320419..5320615,5325804..5325999,5326063..5327791,5327848..5328028,5329010..5329268); ID=FBpp0085420; name=sxc-PB; parent=FBgn0261403,FBtr0086084; dbxref=GB_protein:AAF57338.1,FlyBase:FBpp0085420,FlyBase_Annotation_IDs:CG10392-PB,REFSEQ:NP_523620,GB_protein:AAF57338; MD5=49b5f6c153178f3f2398…	2.5	3	0.03	AATGEEVPQNIVITTR+FPAVGEQNIK
384	FBpp0085380|FBgn0266580|CG7897-PA|Gp210-PA FBpp0307249|FBgn0266580|CG7897-PB|Gp210-PB	1.0000	FBpp0085380 type=protein; loc=2R:join(5760908..5761062,5761134..5762193,5762594..5763961,5764021..5764771,5764831..5765148,5765488..5765619,5765680..5765879,5765940..5766203,5766453..5766578,5766691..5766796,5767285..5767406,5767463..5767561,5767620..5767853,5767914..5768060,5769343..5769495,5770470..5770605,5770806..5770856,5771916..5771990,5772067..5772200); ID=FBpp0085380; name=Gp210-PA; paren…	1.9	3	0.04	LFDTNDNLLLVDQSK+QDLISVMPIYK+VLLPIFEDK
380	FBpp0085308|FBgn0032988|CG3278-PA|Tif-IA-PA	1.0000	FBpp0085308 type=protein; loc=2L:join(22250099..22250314,22250372..22250853,22253194..22253685,22253746..22253921,22257653..22257902,22257960..22258179); ID=FBpp0085308; name=Tif-IA-PA; parent=FBgn0032988,FBtr0085955; dbxref=GB_protein:AAF57260.3,FlyBase:FBpp0085308,FlyBase_Annotation_IDs:CG3278-PA,REFSEQ:NP_788084,GB_protein:AAF57260,FlyMine:FBpp0085308,modMine:FBpp0085308; MD5=0b580da9cc43d2dc4…	5.6	3	0.04	DLLFLQSLQLSR+FLPLSTVTFYLK+LLLLDVNAPK
372	FBpp0084971|FBgn0039735|CG7911-PA|Nph-PA FBpp0112220|FBgn0039735|CG7911-PB|Nph-PB	1.0000	FBpp0084971 type=protein; loc=3R:complement(join(30004582..30004603,30004304..30004449,30003990..30004157,30003770..30003904)); ID=FBpp0084971; name=Nph-PA; parent=FBgn0039735,FBtr0085606; dbxref=FlyBase:FBpp0084971,FlyBase_Annotation_IDs:CG7911-PA,GB_protein:AAF56987.1,REFSEQ:NP_651760,GB_protein:AAF56987,FlyMine:FBpp0084971,modMine:FBpp0084971; MD5=04e8200910019a5c495f95b2c9c991e6; length=156; …	28.2	3	0.04	QISLGPEAK+SLRPNVEFPNGSVTFK+TGEFNVVQAETNINDDGEK
38	FBpp0071303|FBgn0264691|CG3004-PA|Lst8-PA	1.0000	FBpp0071303 type=protein; loc=X:complement(join(9605762..9605875,9604878..9605705)); ID=FBpp0071303; name=Lst8-PA; parent=FBgn0264691,FBtr0071368; dbxref=FlyBase:FBpp0071303,FlyBase_Annotation_IDs:CG3004-PA,GB_protein:AAF46509.2,REFSEQ:NP_572572,GB_protein:AAF46509,FlyMine:FBpp0071303,modMine:FBpp0071303; MD5=b6690b78f5a9a2c836f470bf4bc93d82; length=313; release=r6.09; species=Dmel;	9.9	3	0.04	FVETSQVNALDR+IVPEVDASIQDVAISPDGR
367	FBpp0084786|FBgn0039632|CG1401-PA|Cul5-PA	1.0000	FBpp0084786 type=protein; loc=3R:complement(join(29062882..29062890,29061202..29062805,29061019..29061139,29060601..29060958,29060362..29060540,29060154..29060303,29059953..29060090)); ID=FBpp0084786; name=Cul5-PA; parent=FBgn0039632,FBtr0085417; dbxref=FlyBase:FBpp0084786,FlyBase_Annotation_IDs:CG1401-PA,GB_protein:AAF56852.1,REFSEQ:NP_651665,GB_protein:AAF56852,FlyMine:FBpp0084786,modMine:FBpp0…	4.0	3	0.04	FFTQSNYLPLPFR+LLELFNK+QILLMEPAAISSPK
366	FBpp0084774|FBgn0062442|CG1458-PA|Cisd2-PA	1.0000	FBpp0084774 type=protein; loc=3R:complement(join(29223243..29223339,29222546..29222769,29222401..29222481)); ID=FBpp0084774; name=Cisd2-PA; parent=FBgn0062442,FBtr0085405; dbxref=FlyBase:FBpp0084774,FlyBase_Annotation_IDs:CG1458-PA,GB_protein:AAF56878.1,REFSEQ:NP_651684,GB_protein:AAF56878,FlyMine:FBpp0084774,modMine:FBpp0084774; MD5=0837228c1534c6467cf0d4228b8aaf92; length=133; release=r6.09; sp…	9.8	3	0.03	VVDMIDVEDIAEK
357	FBpp0084480|FBgn0029155|CG5889-PA|Men-b-PA FBpp0290921|FBgn0029155|CG5889-PB|Men-b-PB FBpp0290922|FBgn0029155|CG5889-PC|Men-b-PC	1.0000	FBpp0084480 type=protein; loc=3R:join(27151890..27151906,27154216..27154390,27154456..27155505,27155566..27155718,27155778..27156072,27156141..27156269,27156340..27156374); ID=FBpp0084480; name=Men-b-PA; parent=FBgn0029155,FBtr0085110; dbxref=FlyBase:FBpp0084480,FlyBase_Annotation_IDs:CG5889-PA,GB_protein:AAF56674.1,REFSEQ:NP_651959,GB_protein:AAF56674,FlyMine:FBpp0084480,modMine:FBpp0084480; MD5…	4.7	3	0.04	TAVAAATVPTAR+VIFSSGSPFPPVQIGDK
352	FBpp0084241|FBgn0039304|CG10425-PA|CG10425-PA	1.0000	FBpp0084241 type=protein; loc=3R:complement(join(25262184..25262400,25261545..25262113,25261256..25261480)); ID=FBpp0084241; name=CG10425-PA; parent=FBgn0039304,FBtr0084867; dbxref=FlyBase:FBpp0084241,FlyBase_Annotation_IDs:CG10425-PA,GB_protein:AAF56432.1,REFSEQ:NP_651363,GB_protein:AAF56432,FlyMine:FBpp0084241,modMine:FBpp0084241; MD5=ea88f5fc68388f830bbd315eee739605; length=336; release=r6.09;…	11.9	3	0.04	AMAETIAMESR+IISGGGGLIEPEVMAK+SLDISGDYDQVAK
349	FBpp0084183|FBgn0039293|CG11851-PA|CG11851-PA	1.0000	FBpp0084183 type=protein; loc=3R:join(25221702..25221859,25221918..25222280,25222335..25222812,25222868..25223740); ID=FBpp0084183; name=CG11851-PA; parent=FBgn0039293,FBtr0084808; dbxref=FlyBase:FBpp0084183,FlyBase_Annotation_IDs:CG11851-PA,GB_protein:AAF56419.1,REFSEQ:NP_651353,GB_protein:AAF56419,FlyMine:FBpp0084183,modMine:FBpp0084183; MD5=c5c6fba8d8d192b15bc23f4fc2b60d8b; length=623; release…	4.7	3	0.04	SLPFLIPEK+YPGSFFFPAK+YTALEPNYSK
334	FBpp0083716|FBgn0263143|CG4771-PA|vret-PA	1.0000	FBpp0083716 type=protein; loc=3R:complement(join(22745214..22745524,22744740..22745150,22743858..22744674,22743611..22743795,22743361..22743554,22743149..22743306)); ID=FBpp0083716; name=vret-PA; parent=FBgn0263143,FBtr0084323; dbxref=FlyBase:FBpp0083716,FlyBase_Annotation_IDs:CG4771-PA,GB_protein:AAF56058.1,REFSEQ:NP_651092,GB_protein:AAF56058,FlyMine:FBpp0083716,modMine:FBpp0083716; MD5=0ca3341…	3.9	3	0.04	GSLLATNDPIQR+MLINFFGR+YEFALER
333	FBpp0083715|FBgn0039020|CG17141-PA|CG17141-PA	1.0000	FBpp0083715 type=protein; loc=3R:complement(join(22747328..22747526,22746500..22747272)); ID=FBpp0083715; name=CG17141-PA; parent=FBgn0039020,FBtr0084322; dbxref=FlyBase_Annotation_IDs:CG17141-PA,FlyBase:FBpp0083715,GB_protein:AAF56060.1,GB_protein:AAF56060.2,REFSEQ:NP_651094,GB_protein:AAF56060,FlyMine:FBpp0083715,modMine:FBpp0083715; MD5=07909eace5c46973dccc714710e640d8; length=323; release=r6.…	13.6	3	0.04	LSSGPSDDISAVLAEYAHR+NNGVLDILPLATR+VEVMTNLLAAAR
332	FBpp0083687|FBgn0028688|CG5378-PA|Rpn7-PA	1.0000	FBpp0083687 type=protein; loc=3R:complement(22460753..22461922); ID=FBpp0083687; name=Rpn7-PA; parent=FBgn0028688,FBtr0084294; dbxref=FlyBase:FBpp0083687,FlyBase_Annotation_IDs:CG5378-PA,GB_protein:AAF56000.1,REFSEQ:NP_651048,GB_protein:AAF56000,FlyMine:FBpp0083687,modMine:FBpp0083687; MD5=c27715168777f07ad513a22502a66ff4; length=389; release=r6.09; species=Dmel;	10.3	3	0.04	GSEIQEVLHGLPDVK+NPNLELAQTK+VEVEQLDAAIEDAEK
330	FBpp0083630|FBgn0038950|CG5382-PB|CG5382-PB	1.0000	FBpp0083630 type=protein; loc=3R:complement(join(22365712..22365813,22365537..22365648,22365276..22365469,22365019..22365220,22364668..22364957)); ID=FBpp0083630; name=CG5382-PB; parent=FBgn0038950,FBtr0084237; dbxref=FlyBase_Annotation_IDs:CG5382-PB,FlyBase:FBpp0083630,GB_protein:AAF55977.1,REFSEQ:NP_732721,GB_protein:AAF55977,FlyMine:FBpp0083630,modMine:FBpp0083630; MD5=5879c8202d271c63ba84bc2e…	9.7	3	0.03	NGLGLALLSEEQSSSLK+VASQAAVSNMTK
324	FBpp0083354|FBgn0023212|CG4204-PA|EloB-PA	1.0000	FBpp0083354 type=protein; loc=3R:complement(join(20579454..20579456,20579139..20579232,20578914..20579058,20578678..20578792)); ID=FBpp0083354; name=EloB-PA; parent=FBgn0023212,FBtr0083947; dbxref=FlyBase:FBpp0083354,FlyBase_Annotation_IDs:CG4204-PA,GB_protein:AAG22163.1,REFSEQ:NP_524416,GB_protein:AAG22163,FlyMine:FBpp0083354,modMine:FBpp0083354; MD5=f32a6699c24b3e529dd8a5d2b0ea3439; length=118;…	32.2	3	0.04	AQAPAQLGLTFR+LYNQDNDVMEDDSTLQDYGVTVSTAK
319	FBpp0082787|FBgn0015019|CG8977-PA|Cctgamma-PA FBpp0082788|FBgn0015019|CG8977-PB|Cctgamma-PB FBpp0291565|FBgn0015019|CG8977-PC|Cctgamma-PC FBpp0291566|FBgn0015019|CG8977-PD|Cctgamma-PD	1.0000	FBpp0082787 type=protein; loc=3R:join(16647896..16647929,16647988..16648049,16648135..16648634,16648701..16649739); ID=FBpp0082787; name=Cctgamma-PA; parent=FBgn0015019,FBtr0083337; dbxref=FlyBase:FBpp0082787,FlyBase_Annotation_IDs:CG8977-PA,GB_protein:AAF55350.1,REFSEQ:NP_650572,GB_protein:AAF55350,FlyMine:FBpp0082787,modMine:FBpp0082787; MD5=ae00d437d2b4d05c11d214d30848a33e; length=544; release…	7.4	3	0.03	KVQLENIQAGK+LVAGGGAVEMAASQLLTR+TAVETAILLLR
311	FBpp0082459|FBgn0038271|CG3731-PA|UQCR-C1-PA FBpp0082460|FBgn0038271|CG3731-PB|UQCR-C1-PB	1.0000	FBpp0082459 type=protein; loc=3R:join(14890358..14890426,14890696..14890902,14890962..14891290,14891353..14891723,14891785..14891876,14891951..14892295); ID=FBpp0082459; name=UQCR-C1-PA; parent=FBgn0038271,FBtr0083000; dbxref=FlyBase:FBpp0082459,FlyBase_Annotation_IDs:CG3731-PA,GB_protein:AAF55110.2,REFSEQ:NP_731954,GB_protein:AAF55110,FlyMine:FBpp0082459,modMine:FBpp0082459; MD5=86d41abaf76ec0ff…	7.4	3	0.03	ADLTDYIQTHYK+AVEILADIIQNSK+IDAVSVGNVR
32	FBpp0071081|FBgn0027280|CG2206-PA|l(1)G0193-PA FBpp0071082|FBgn0027280|CG2206-PB|l(1)G0193-PB	1.0000	FBpp0071081 type=protein; loc=X:complement(join(7946407..7946676,7945896..7946219,7942509..7943227,7942058..7942444,7941704..7941998)); ID=FBpp0071081; name=l(1)G0193-PA; parent=FBgn0027280,FBtr0071129; dbxref=FlyBase:FBpp0071081,FlyBase_Annotation_IDs:CG2206-PA,GB_protein:AAF46301.1,REFSEQ:NP_572427,GB_protein:AAF46301,FlyMine:FBpp0071081,modMine:FBpp0071081; MD5=47de592258368e0710f4ce335cffc7f4…	5.3	3	0.04	HNQYIDFTNTGLDK+TIDLDDVDTDDNSFVVTGVR
305	FBpp0082148|FBgn0038058|CG5608-PA|CG5608-PA	1.0000	FBpp0082148 type=protein; loc=3R:complement(join(12465120..12465217,12464901..12465051,12464607..12464837,12464074..12464539,12463695..12464021,12463525..12463633,12463166..12463462,12462856..12463098,12462661..12462802)); ID=FBpp0082148; name=CG5608-PA; parent=FBgn0038058,FBtr0082680; dbxref=FlyBase:FBpp0082148,FlyBase_Annotation_IDs:CG5608-PA,GB_protein:AAF54829.1,REFSEQ:NP_650208,GB_protein:AA…	4.9	3	0.04	MEDTINTLITHAQSPNELIK+SGIDFDALEQHFIK
299	FBpp0081896|FBgn0037926|CG10535-PA|Elp1-PA FBpp0307425|FBgn0037926|CG10535-PB|Elp1-PB FBpp0307426|FBgn0037926|CG10535-PC|Elp1-PC	1.0000	FBpp0081896 type=protein; loc=3R:join(11651008..11651574,11651636..11652776,11652856..11654238,11654295..11654526,11654595..11654965,11655123..11655187); ID=FBpp0081896; name=Elp1-PA; parent=FBgn0037926,FBtr0082420; dbxref=FlyBase:FBpp0081896,FlyBase_Annotation_IDs:CG10535-PA,GB_protein:AAF54670.2,REFSEQ:NP_650098,GB_protein:AAF54670,FlyMine:FBpp0081896,modMine:FBpp0081896; MD5=35dff83c41c04d1157…	3.4	3	0.04	ALLQLANAADADPLAAALQR+LPLITAYVK+SGEGYIDTDVNLK
294	FBpp0081767|FBgn0011768|CG6598-PA|Fdh-PA	1.0000	FBpp0081767 type=protein; loc=3R:complement(join(10872255..10872275,10872096..10872185,10870997..10872025)); ID=FBpp0081767; name=Fdh-PA; parent=FBgn0011768,FBtr0082290; dbxref=FlyBase:FBpp0081767,FlyBase_Annotation_IDs:CG6598-PA,GB_protein:AAF54571.1,REFSEQ:NP_524310,GB_protein:AAF54571,FlyMine:FBpp0081767,modMine:FBpp0081767; MD5=afa5137762ba719293b79628f0e475d8; length=379; release=r6.09; spec…	10.3	3	0.04	FGFTDFVNPK+IYGIDINPDKFELAK+LTQGAGVMPEGTSR
292	FBpp0081611|FBgn0037746|CG8478-PB|CG8478-PB FBpp0291084|FBgn0037746|CG8478-PC|CG8478-PC FBpp0291085|FBgn0037746|CG8478-PD|CG8478-PD FBpp0304480|FBgn0037746|CG8478-PE|CG8478-PE	1.0000	FBpp0081611 type=protein; loc=3R:join(9763903..9763935,9764041..9764626,9764681..9765547,9765609..9765838); ID=FBpp0081611; name=CG8478-PB; parent=FBgn0037746,FBtr0082133; dbxref=GB_protein:AAN13444.1,FlyBase_Annotation_IDs:CG8478-PB,FlyBase:FBpp0081611,GB_protein:AAN13444.2,REFSEQ:NP_649941,GB_protein:AAN13444,FlyMine:FBpp0081611,modMine:FBpp0081611; MD5=d43a87426bf367d449aa909ae9bff1cf; length=…	7.5	3	0.04	LAPSQGTQSMAPPSVK+SYLPTTTAETR+TGDATMDNVSLQEAAK
288	FBpp0081401|FBgn0037632|CG8351-PA|Tcp-1eta-PA	1.0000	FBpp0081401 type=protein; loc=3R:join(8801678..8801680,8801859..8802119,8802186..8803005,8803079..8803402,8805793..8806019); ID=FBpp0081401; name=Tcp-1eta-PA; parent=FBgn0037632,FBtr0081918; dbxref=FlyBase:FBpp0081401,FlyBase_Annotation_IDs:CG8351-PA,GB_protein:AAF54292.2,REFSEQ:NP_649835,GB_protein:AAF54292,FlyMine:FBpp0081401,modMine:FBpp0081401; MD5=9582736c3c6587027daf68554b2c3f0c; length=544…	6.6	3	0.03	LPIGDVATQYFADR+SQDAEVGDGTTSVVLLAGEFLK
29	FBpp0071045|FBgn0040087|CG1422-PA|p115-PA FBpp0309148|FBgn0040087|CG1422-PB|p115-PB	1.0000	FBpp0071045 type=protein; loc=X:7894127..7896637; ID=FBpp0071045; name=p115-PA; parent=FBgn0040087,FBtr0071089; dbxref=FlyBase:FBpp0071045,FlyBase_Annotation_IDs:CG1422-PA,GB_protein:AAF46286.2,REFSEQ:NP_572417,GB_protein:AAF46286,FlyMine:FBpp0071045,modMine:FBpp0071045; MD5=b9b4846f5e7b9f1620128b86fefb7e2d; length=836; release=r6.09; species=Dmel;;FBpp0309148 type=protein; loc=X:7894127..7896637…	10.6	3	0.04	AQLGASTGQVQSAQGAEATPPNEEELNAAR+DQEDLLELLADQEAK+RAAIQLITSLISNK+REDISQLIIK+TVLGSTEPGQQPSAAETVEK
280	FBpp0080923|FBgn0032880|CG9318-PA|TM9SF2-PA FBpp0307148|FBgn0032880|CG9318-PB|TM9SF2-PB	1.0000	FBpp0080923 type=protein; loc=2L:complement(join(20733926..20734063,20732822..20733016,20731778..20732760,20731564..20731723,20731000..20731503)); ID=FBpp0080923; name=TM9SF2-PA; parent=FBgn0032880,FBtr0081393; dbxref=FlyBase:FBpp0080923,FlyBase_Annotation_IDs:CG9318-PA,GB_protein:AAF53917.1,REFSEQ:NP_610053,GB_protein:AAF53917,FlyMine:FBpp0080923,modMine:FBpp0080923; MD5=ce80914ac280af417d420e10…	3.9	3	0.04	SEILLYVNR+YNQMDSGEDAQEEFGWK
273	FBpp0080627|FBgn0032693|CG10391-PA|Cyp310a1-PA	1.0000	FBpp0080627 type=protein; loc=2L:complement(join(18652457..18652944,18652281..18652397,18652038..18652219,18651755..18651985,18651426..18651695,18651171..18651361)); ID=FBpp0080627; name=Cyp310a1-PA; parent=FBgn0032693,FBtr0081077; dbxref=FlyBase:FBpp0080627,FlyBase_Annotation_IDs:CG10391-PA,GB_protein:AAF53683.1,REFSEQ:NP_609891,GB_protein:AAF53683,FlyMine:FBpp0080627,modMine:FBpp0080627; MD5=d2…	7.7	3	0.04	DILQLLVR+LSEMFGQVQK+NVELAQTILQQSNGHFSELK
266	FBpp0080448|FBgn0032597|CG17904-PA|CG17904-PA	1.0000	FBpp0080448 type=protein; loc=2L:16732632..16733567; ID=FBpp0080448; name=CG17904-PA; parent=FBgn0032597,FBtr0080891; dbxref=FlyBase:FBpp0080448,FlyBase_Annotation_IDs:CG17904-PA,GB_protein:AAF53559.1,REFSEQ:NP_609805,GB_protein:AAF53559,FlyMine:FBpp0080448,modMine:FBpp0080448; MD5=dfe74b969333ab94002219382cdbb744; length=311; release=r6.09; species=Dmel;	10.3	3	0.04	AVMVTTPQEVSLLDVR+QNIPIVGVIENMSSFR
254	FBpp0079818|FBgn0032340|CG6181-PA|Ge-1-PA FBpp0079819|FBgn0032340|CG6181-PB|Ge-1-PB	1.0000	FBpp0079818 type=protein; loc=2L:complement(join(11100294..11100559,11100017..11100225,11099354..11099754,11099042..11099295,11097408..11098984,11097062..11097299,11096765..11097005,11096536..11096701,11095953..11096475,11095688..11095877)); ID=FBpp0079818; name=Ge-1-PA; parent=FBgn0032340,FBtr0080231; dbxref=FlyBase:FBpp0079818,FlyBase_Annotation_IDs:CG6181-PA,GB_protein:AAF53067.2,REFSEQ:NP_609…	3.0	3	0.04	ASTGSSSAMVAVAAAAAAAPSAILQDATK+TELTDAMLETQR
251	FBpp0079752|FBgn0015756|CG6141-PA|RpL9-PA FBpp0079753|FBgn0015756|CG6141-PB|RpL9-PB FBpp0309201|FBgn0015756|CG6141-PC|RpL9-PC	1.0000	FBpp0079752 type=protein; loc=2L:complement(join(11003511..11003751,11002907..11003238)); ID=FBpp0079752; name=RpL9-PA; parent=FBgn0015756,FBtr0080163; dbxref=FlyBase:FBpp0079752,FlyBase_Annotation_IDs:CG6141-PA,GB_protein:AAF53048.2,REFSEQ:NP_477161,GB_protein:AAF53048; MD5=34fd4750956f462f757b4355f18215dd; length=190; release=r6.09; species=Dmel;;FBpp0079753 type=protein; loc=2L:complement(join…	13.7	3	0.03	FLDGLYVSEK+VEMAPGVTVVNSTAQK
242	FBpp0079541|FBgn0032198|CG4912-PA|eEF1delta-PA FBpp0079542|FBgn0032198|CG4912-PB|eEF1delta-PB	1.0000	FBpp0079541 type=protein; loc=2L:join(10232573..10232659,10233757..10234359); ID=FBpp0079541; name=eEF1delta-PA; parent=FBgn0032198,FBtr0079951; dbxref=FlyBase:FBpp0079541,FlyBase_Annotation_IDs:CG4912-PA,GB_protein:AAF52880.1,REFSEQ:NP_723536,GB_protein:AAF52880,FlyMine:FBpp0079541,modMine:FBpp0079541; MD5=2b8417f001316aab12e9452f9b904664; length=229; release=r6.09; species=Dmel;;FBpp0079542 typ…	20.1	3	0.04	IDGVTLDDGLNSELAK+LEDFVQSVDIAAFNK+TQVSLLNELLTATVK
239	FBpp0079500|FBgn0004867|CG5920-PA|RpS2-PA FBpp0303531|FBgn0004867|CG5920-PB|RpS2-PB FBpp0311561|FBgn0004867|CG5920-PC|RpS2-PC	1.0000	FBpp0079500 type=protein; loc=2L:complement(9896327..9897130); ID=FBpp0079500; name=RpS2-PA; parent=FBgn0004867,FBtr0079905; dbxref=FlyBase:FBpp0079500,FlyBase_Annotation_IDs:CG5920-PA,GB_protein:AAF52822.1,REFSEQ:NP_476874,GB_protein:AAF52822,FlyMine:FBpp0079500,modMine:FBpp0079500; MD5=207bcaed11f5ff09092a8f6cd10003e0; length=267; release=r6.09; species=Dmel;;FBpp0303531 type=protein; loc=2L:co…	12.4	3	0.04	GSTGTLGNFAK+GTGIVSAPVPK+TYAYLTPDLWK
238	FBpp0079497|FBgn0032156|CG13124-PA|CG13124-PA FBpp0079498|FBgn0032156|CG13124-PB|CG13124-PB FBpp0288636|FBgn0032156|CG13124-PD|CG13124-PD FBpp0290088|FBgn0032156|CG13124-PE|CG13124-PE FBpp0290089|FBgn0032156|CG13124-PF|CG13124-PF FBpp0290090|FBgn0032156|CG13124-PG|CG13124-PG FBpp0290091|FBgn0032156|CG13124-PH|CG13124-PH FBpp0290092|FBgn0032156|CG13124-PI|CG13124-PI FBpp0290093|FBgn0032156|CG13124…	1.0000	FBpp0079497 type=protein; loc=2L:complement(join(9906033..9906173,9905875..9905971,9905138..9905291,9904827..9905052,9904282..9904758,9904004..9904216,9903717..9903941)); ID=FBpp0079497; name=CG13124-PA; parent=FBgn0032156,FBtr0079902; dbxref=FlyBase:FBpp0079497,FlyBase_Annotation_IDs:CG13124-PA,GB_protein:AAF52823.3,REFSEQ:NP_609319,GB_protein:AAF52823,FlyMine:FBpp0079497,modMine:FBpp0079497; MD…	7.5	3	0.04	SLAFNVPGNQTGQMR+SPEFQPGVISR+TLLQLIELK
235	FBpp0079406|FBgn0012036|CG3752-PA|Aldh-PA FBpp0304847|FBgn0012036|CG3752-PB|Aldh-PB	1.0000	FBpp0079406 type=protein; loc=2L:join(9387768..9387890,9389829..9389977,9390040..9390136,9390246..9391439); ID=FBpp0079406; name=Aldh-PA; parent=FBgn0012036,FBtr0079806; dbxref=FlyBase:FBpp0079406,FlyBase_Annotation_IDs:CG3752-PA,GB_protein:AAF52769.1,REFSEQ:NP_609285,GB_protein:AAF52769,FlyMine:FBpp0079406,modMine:FBpp0079406; MD5=d85e4ba5d9619ace3debbc4a0493e55d; length=520; release=r6.09; spec…	7.3	3	0.04	ANNSEYGLAAAVFTK+LIQLASGNTNLK+VAFTGSTDVGK
234	FBpp0079328|FBgn0010265|CG13389-PA|RpS13-PA FBpp0099990|FBgn0010265|CG13389-PB|RpS13-PB FBpp0312104|FBgn0010265|CG13389-PC|RpS13-PC	1.0000	FBpp0079328 type=protein; loc=2L:complement(join(8364541..8364563,8364188..8364315,8363821..8364125)); ID=FBpp0079328; name=RpS13-PA; parent=FBgn0010265,FBtr0079724; dbxref=FlyBase:FBpp0079328,GB_protein:AAF52649.1,FlyBase_Annotation_IDs:CG13389-PA,REFSEQ:NP_476938,GB_protein:AAF52649; MD5=64e6acba0b4cb2697fd1862d9d26fa02; length=151; release=r6.09; species=Dmel;;FBpp0099990 type=protein; loc=2L:…	15.9	3	0.03	GISQSALPYR+LILVESR+TVPSWLK
230	FBpp0079251|FBgn0003607|CG8409-PA|Su(var)205-PA FBpp0079252|FBgn0003607|CG8409-PB|Su(var)205-PB	1.0000	FBpp0079251 type=protein; loc=2L:complement(join(8210730..8210843,8210550..8210666,8210353..8210473,8209835..8210103)); ID=FBpp0079251; name=Su(var)205-PA; parent=FBgn0003607,FBtr0079635; dbxref=FlyBase:FBpp0079251,FlyBase_Annotation_IDs:CG8409-PA,GB_protein:AAF52618.1,REFSEQ:NP_476755,GB_protein:AAF52618,FlyMine:FBpp0079251,modMine:FBpp0079251; MD5=25039beca53aac205b3a6a4f00f54efc; length=206; r…	21.8	3	0.04	GVDQAEMVPSSVANEK+KIDNPESSAK+TTDAEQDTIPVSGSTGFDR
228	FBpp0079234|FBgn0261020|CG7870-PA|wol-PA	1.0000	FBpp0079234 type=protein; loc=2L:complement(join(8302758..8302823,8302524..8302698,8301936..8302332,8301537..8301879)); ID=FBpp0079234; name=wol-PA; parent=FBgn0261020,FBtr0079614; dbxref=FlyBase:FBpp0079234,FlyBase_Annotation_IDs:CG7870-PA,GB_protein:AAF52633.1,REFSEQ:NP_609202,GB_protein:AAF52633,FlyMine:FBpp0079234,modMine:FBpp0079234; MD5=4bdbe78ea4952d5b5e913c7ad1532aec; length=326; release=…	9.8	3	0.04	AHLENDAIATR+LPMSEVAVR+NLLFADADGATK
218	FBpp0078864|FBgn0000308|CG9553-PA|chic-PA FBpp0078865|FBgn0000308|CG9553-PC|chic-PC FBpp0078866|FBgn0000308|CG9553-PB|chic-PB FBpp0089196|FBgn0000308|CG9553-PD|chic-PD FBpp0301151|FBgn0000308|CG9553-PE|chic-PE FBpp0301152|FBgn0000308|CG9553-PF|chic-PF	1.0000	FBpp0078864 type=protein; loc=2L:complement(join(5979412..5979522,5976611..5976782,5973577..5973674)); ID=FBpp0078864; name=chic-PA; parent=FBgn0000308,FBtr0079233; dbxref=FlyBase:FBpp0078864,FlyBase_Annotation_IDs:CG9553-PA,GB_protein:AAF52315.1,REFSEQ:NP_477016,GB_protein:AAF52315,FlyMine:FBpp0078864,modMine:FBpp0078864; MD5=9f75c804240ccfc8243c92ceeaeb2a1e; length=126; release=r6.09; species=D…	17.5	3	0.03	LISGFDQQDGLTSNGVTLAGQR
217	FBpp0078823|FBgn0266449|CG9159-PA|Kr-h2-PA FBpp0291422|FBgn0266449|CG9159-PB|Kr-h2-PB FBpp0309826|FBgn0266449|CG9159-PC|Kr-h2-PC	1.0000	FBpp0078823 type=protein; loc=2L:join(6072456..6072676,6072734..6072983,6073040..6073173,6073237..6073462); ID=FBpp0078823; name=Kr-h2-PA; parent=FBgn0266449,FBtr0079192; dbxref=FlyBase:FBpp0078823,FlyBase_Annotation_IDs:CG9159-PA,GB_protein:AAF52341.1,REFSEQ:NP_523490,GB_protein:AAF52341,FlyMine:FBpp0078823,modMine:FBpp0078823; MD5=30a5d1906d00b608deab1dbb29d4c1d0; length=276; release=r6.09; spe…	10.1	3	0.04	ITFEALAAR+LAPQLQPAAAQE+NAFAELR
207	FBpp0078464|FBgn0260462|CG12163-PB|CG12163-PB FBpp0078465|FBgn0260462|CG12163-PA|CG12163-PA	1.0000	FBpp0078464 type=protein; loc=3R:complement(join(5251424..5251531,5239492..5239619,5238454..5239197,5238213..5238394,5237891..5238156)); ID=FBpp0078464; name=CG12163-PB; parent=FBgn0260462,FBtr0078822; dbxref=FlyBase:FBpp0078464,FlyBase_Annotation_IDs:CG12163-PB,GB_protein:AAN13266.1,REFSEQ:NP_649521,GB_protein:AAN13266,FlyMine:FBpp0078464,modMine:FBpp0078464; MD5=07a2d49e566b86a8b443c32f8b91d0d2…	6.1	3	0.04	DIGGLEYEAEYPYK+TLSHVQVAGFVDLPK
201	FBpp0078210|FBgn0037205|CG11133-PA|BoYb-PA	1.0000	FBpp0078210 type=protein; loc=3L:22902004..22905183; ID=FBpp0078210; name=BoYb-PA; parent=FBgn0037205,FBtr0078559; dbxref=FlyBase:FBpp0078210,FlyBase_Annotation_IDs:CG11133-PA,GB_protein:AAF51884.1,REFSEQ:NP_649430,GB_protein:AAF51884,FlyMine:FBpp0078210,modMine:FBpp0078210; MD5=147a1e16523e221edcaf6ca32e2eacae; length=1059; release=r6.09; species=Dmel;	3.2	3	0.04	LLALIDPLAFR+LVDFLQLHQK+YGPIALILVPDLR
3	FBpp0070136|FBgn0260855|CG7359-PA|Sec22-PA FBpp0301847|FBgn0260855|CG7359-PB|Sec22-PB	1.0000	FBpp0070136 type=protein; loc=X:join(806485..806559,806633..806742,806969..807270,807354..807502); ID=FBpp0070136; name=Sec22-PA; parent=FBgn0260855,FBtr0070141; dbxref=FlyBase:FBpp0070136,FlyBase_Annotation_IDs:CG7359-PA,GB_protein:AAF45554.1,REFSEQ:NP_569863,GB_protein:AAF45554,FlyMine:FBpp0070136,modMine:FBpp0070136; MD5=4f0e6f6167c4fbc02aad2ebd7a0f1026; length=211; release=r6.09; species=Dmel…	12.3	3	0.04	IMVQNIDDVLQR+NISNINTQLQDVQR
199	FBpp0078134|FBgn0000100|CG7490-PA|RpLP0-PA FBpp0306232|FBgn0000100|CG7490-PB|RpLP0-PB	1.0000	FBpp0078134 type=protein; loc=3L:join(22076288..22076341,22076416..22077315); ID=FBpp0078134; name=RpLP0-PA; parent=FBgn0000100,FBtr0078481; dbxref=FlyBase:FBpp0078134,FlyBase_Annotation_IDs:CG7490-PA,GB_protein:AAF51807.1,REFSEQ:NP_524211,GB_protein:AAF51807,FlyMine:FBpp0078134,modMine:FBpp0078134; MD5=86e1796e988a2ee9e406941fb4905ecb; length=317; release=r6.09; species=Dmel;;FBpp0306232 type=pr…	6.9	3	0.04	TSFFQALSIPTK+VVELFDEFPK
192	FBpp0077872|FBgn0037010|CG4825-PA|CG4825-PA FBpp0303956|FBgn0037010|CG4825-PB|CG4825-PB	1.0000	FBpp0077872 type=protein; loc=3L:complement(join(20525486..20525826,20524255..20524513,20523630..20524195,20523352..20523562,20523203..20523284,20522644..20522681)); ID=FBpp0077872; name=CG4825-PA; parent=FBgn0037010,FBtr0078214; dbxref=FlyBase:FBpp0077872,FlyBase_Annotation_IDs:CG4825-PA,GB_protein:AAF51622.1,REFSEQ:NP_649242,GB_protein:AAF51622,FlyMine:FBpp0077872,modMine:FBpp0077872; MD5=afae8…	7.4	3	0.04	AMLQFTPESWSAIR+GTPTSSGDALLDTSFSSAGDAER
181	FBpp0077470|FBgn0014010|CG3664-PB|Rab5-PB FBpp0077471|FBgn0014010|CG3664-PF|Rab5-PF FBpp0077472|FBgn0014010|CG3664-PD|Rab5-PD FBpp0077473|FBgn0014010|CG3664-PC|Rab5-PC FBpp0077474|FBgn0014010|CG3664-PE|Rab5-PE FBpp0077475|FBgn0014010|CG3664-PA|Rab5-PA FBpp0303518|FBgn0014010|CG3664-PG|Rab5-PG FBpp0303519|FBgn0014010|CG3664-PH|Rab5-PH FBpp0303520|FBgn0014010|CG3664-PI|Rab5-PI	1.0000	FBpp0077470 type=protein; loc=2L:complement(join(2361160..2361428,2360972..2361092,2360633..2360801,2360469..2360569)); ID=FBpp0077470; name=Rab5-PB; parent=FBgn0014010,FBtr0077793; dbxref=FlyBase:FBpp0077470,FlyBase_Annotation_IDs:CG3664-PB,GB_protein:AAN10422.1,REFSEQ:NP_722796,GB_protein:AAN10422; MD5=701228716725ef6004baf39054bd97a5; length=219; release=r6.09; species=Dmel;;FBpp0077471 type=p…	20.1	3	0.03	GAQAAIVVYDIQNQDSFQR+LVLLGESAVGK+QASPNIVIALAGNK
19	FBpp0070584|FBgn0028665|CG2934-PA|VhaAC39-1-PA	1.0000	FBpp0070584 type=protein; loc=X:join(3880989..3881115,3881454..3881962,3882053..3882469); ID=FBpp0070584; name=VhaAC39-1-PA; parent=FBgn0028665,FBtr0070611; dbxref=FlyBase:FBpp0070584,FlyBase_Annotation_IDs:CG2934-PA,GB_protein:AAF45902.1,REFSEQ:NP_570080,GB_protein:AAF45902,FlyMine:FBpp0070584,modMine:FBpp0070584; MD5=0f779bcd26da7ed716438fa7103ded91; length=350; release=r6.09; species=Dmel;	5.4	3	0.04	IDNYIPIF+MYPDGLAALAR
171	FBpp0077113|FBgn0031622|CG3251-PA|CG3251-PA	1.0000	FBpp0077113 type=protein; loc=2L:complement(join(4690558..4690600,4689060..4690504)); ID=FBpp0077113; name=CG3251-PA; parent=FBgn0031622,FBtr0077422; dbxref=FlyBase:FBpp0077113,FlyBase_Annotation_IDs:CG3251-PA,GB_protein:AAF50988.1,REFSEQ:NP_608851,GB_protein:AAF50988,FlyMine:FBpp0077113,modMine:FBpp0077113; MD5=e735599cd939fac3e6fa9b0346b12789; length=495; release=r6.09; species=Dmel;	9.3	3	0.04	ILLEENNIPFSYLVAK+LVDVPSDNLHPLPPDEFK+NVIIYEPFDMGR
169	FBpp0077069|FBgn0031620|CG11929-PA|CG11929-PA FBpp0309911|FBgn0031620|CG11929-PB|CG11929-PB	1.0000	FBpp0077069 type=protein; loc=2L:join(4682824..4682921,4682977..4683044,4684512..4687105); ID=FBpp0077069; name=CG11929-PA; parent=FBgn0031620,FBtr0077377; dbxref=GB_protein:AAF50990.2,FlyBase:FBpp0077069,FlyBase_Annotation_IDs:CG11929-PA,REFSEQ:NP_608849,GB_protein:AAF50990,FlyMine:FBpp0077069,modMine:FBpp0077069; MD5=b4aafccdd99390e10789be42a2553841; length=919; release=r6.09; species=Dmel;;FBp…	4.4	3	0.04	DTENFLEQFNR+GAVTSSLVDNFSSK+NLNSIQTQTDYEEPK
166	FBpp0076897|FBgn0011710|CG1403-PA|Sep1-PA	1.0000	FBpp0076897 type=protein; loc=X:join(21358376..21358393,21359512..21359704,21359771..21360029,21360156..21360521,21360589..21360838); ID=FBpp0076897; name=Sep1-PA; parent=FBgn0011710,FBtr0077198; dbxref=GB_protein:AAF50825.1,FlyBase:FBpp0076897,FlyBase_Annotation_IDs:CG1403-PA,REFSEQ:NP_523430,GB_protein:AAF50825,FlyMine:FBpp0076897,modMine:FBpp0076897; MD5=596c21fcd0ee97090e1785d227ad1759; lengt…	11.6	3	0.04	DSSSQVVSNSVLGEK+LEASTVEIEER+STLVNSLFLTDLYPER
161	FBpp0076824|FBgn0040298|CG32417-PA|Myt1-PA	1.0000	FBpp0076824 type=protein; loc=3L:complement(join(5778587..5779541,5778379..5778524,5777958..5778322,5777764..5777899)); ID=FBpp0076824; name=Myt1-PA; parent=FBgn0040298,FBtr0077118; dbxref=FlyBase:FBpp0076824,FlyBase_Annotation_IDs:CG32417-PA,GB_protein:AAF50747.3,REFSEQ:NP_647987,GB_protein:AAF50747,FlyMine:FBpp0076824,modMine:FBpp0076824; MD5=df5d39eca0c6aa998ebec807c54ea987; length=533; releas…	6.4	3	0.04	ESLEQYLLR+GYVAVDNNNLNR+LGEGSFGEVFQVR
130	FBpp0075104|FBgn0025582|CG9677-PA|Int6-PA	1.0000	FBpp0075104 type=protein; loc=3L:complement(join(16786744..16786833,16786257..16786649,16785346..16786170)); ID=FBpp0075104; name=Int6-PA; parent=FBgn0025582,FBtr0075345; dbxref=FlyBase:FBpp0075104,FlyBase_Annotation_IDs:CG9677-PA,GB_protein:AAF49412.1,REFSEQ:NP_477385,GB_protein:AAF49412,FlyMine:FBpp0075104,modMine:FBpp0075104; MD5=65d76ad41ba7bda5d6bd5ed4d6c7a92c; length=435; release=r6.09; spe…	8.7	3	0.04	DYIDNANFSTIQALQQR+QLQNEVAPIMK+YLATAVVINR
125	FBpp0074971|FBgn0036733|CG6322-PA|U4-U6-60K-PA	1.0000	FBpp0074971 type=protein; loc=3L:complement(17512120..17513781); ID=FBpp0074971; name=U4-U6-60K-PA; parent=FBgn0036733,FBtr0075209; dbxref=FlyBase:FBpp0074971,FlyBase_Annotation_IDs:CG6322-PA,GB_protein:AAF49331.1,REFSEQ:NP_648990,GB_protein:AAF49331,FlyMine:FBpp0074971,modMine:FBpp0074971; MD5=4827054d86ce99be2f09ad82c7666978; length=553; release=r6.09; species=Dmel;	5.8	3	0.04	ADEENVVAMASGGHDGAVK+ELLAGLGENAINK
124	FBpp0074970|FBgn0036735|CG6311-PB|Edc3-PB	1.0000	FBpp0074970 type=protein; loc=3L:complement(join(17528909..17529468,17527706..17528620,17527483..17527643,17527336..17527420,17526959..17527280)); ID=FBpp0074970; name=Edc3-PB; parent=FBgn0036735,FBtr0075208; dbxref=FlyBase:FBpp0074970,FlyBase_Annotation_IDs:CG6311-PB,GB_protein:AAF49329.1,REFSEQ:NP_648992,GB_protein:AAF49329,FlyMine:FBpp0074970,modMine:FBpp0074970; MD5=17779c8a9d15853ae45730a691…	5.0	3	0.04	GASDLAITLLGGAR+QQQLQLQQQQQQLQLQQQQK
123	FBpp0074968|FBgn0025455|CG6292-PB|CycT-PB FBpp0089275|FBgn0025455|CG6292-PA|CycT-PA FBpp0305335|FBgn0025455|CG6292-PC|CycT-PC FBpp0305336|FBgn0025455|CG6292-PD|CycT-PD	1.0000	FBpp0074968 type=protein; loc=3L:complement(join(17556496..17557072,17556374..17556419,17554935..17555530,17552804..17554878)); ID=FBpp0074968; name=CycT-PB; parent=FBgn0025455,FBtr0075205; dbxref=GB_protein:AAF49325.1,FlyBase:FBpp0074968,FlyBase_Annotation_IDs:CG6292-PB,REFSEQ:NP_524127,GB_protein:AAF49325,FlyMine:FBpp0074968,modMine:FBpp0074968; MD5=e69bcd3a8510de4c92b36ee1381c6037; length=1097…	5.0	3	0.03	DSSLPNEPLK+NPNGSLQAGASAPIK+QIPHGGDLLTNPGESGSLK
121	FBpp0074835|FBgn0036828|CG6841-PA|CG6841-PA FBpp0312391|FBgn0036828|CG6841-PB|CG6841-PB	1.0000	FBpp0074835 type=protein; loc=3L:join(18905494..18905591,18905659..18907177,18907259..18908212,18908286..18908510); ID=FBpp0074835; name=CG6841-PA; parent=FBgn0036828,FBtr0075068; dbxref=FlyBase:FBpp0074835,FlyBase_Annotation_IDs:CG6841-PA,GB_protein:AAF49211.2,REFSEQ:NP_649073,GB_protein:AAF49211,FlyMine:FBpp0074835,modMine:FBpp0074835; MD5=4209a62b726e0350688291ac6980179e; length=931; release=r…	4.0	3	0.04	LSQVSDSVTGQTVVDPK+SLASVTSEEWSTIPEVGDSR
13	FBpp0070389|FBgn0040389|CG14048-PA|mRpL14-PA FBpp0305877|FBgn0040389|CG14048-PB|mRpL14-PB	1.0000	FBpp0070389 type=protein; loc=X:complement(2344050..2344535); ID=FBpp0070389; name=mRpL14-PA; parent=FBgn0040389,FBtr0070405; dbxref=FlyBase:FBpp0070389,FlyBase_Annotation_IDs:CG14048-PA,GB_protein:AAF45775.1,REFSEQ:NP_525048,GB_protein:AAF45775,FlyMine:FBpp0070389,modMine:FBpp0070389; MD5=8ae94cf2e27fdf27c84ab3538d463db6; length=161; release=r6.09; species=Dmel;;FBpp0305877 type=protein; loc=X:c…	18.0	3	0.04	FDSNNLVLIDDNGSPLGTR+IHVPIPTILR
119	FBpp0074756|FBgn0040075|CG9750-PA|rept-PA FBpp0304236|FBgn0040075|CG9750-PB|rept-PB FBpp0311247|FBgn0040075|CG9750-PC|rept-PC	1.0000	FBpp0074756 type=protein; loc=3L:19255515..19256960; ID=FBpp0074756; name=rept-PA; parent=FBgn0040075,FBtr0074988; dbxref=GB_protein:AAF49182.1,FlyBase:FBpp0074756,FlyBase_Annotation_IDs:CG9750-PA,REFSEQ:NP_524156,GB_protein:AAF49182,FlyMine:FBpp0074756,modMine:FBpp0074756; MD5=a3ea44727bd62e2721bb3d2ec2a0204f; length=481; release=r6.09; species=Dmel;;FBpp0304236 type=protein; loc=3L:19255515..19…	7.9	3	0.04	ALESDMAPVVVMATNR+GLGLDDVLEAR+IQAGDVITIDK
117	FBpp0074713|FBgn0036891|CG9372-PA|CG9372-PA	1.0000	FBpp0074713 type=protein; loc=3L:join(19606581..19606668,19606833..19606981,19607041..19607177,19607246..19607825,19608003..19608275); ID=FBpp0074713; name=CG9372-PA; parent=FBgn0036891,FBtr0074945; dbxref=FlyBase:FBpp0074713,FlyBase_Annotation_IDs:CG9372-PA,GB_protein:AAF49135.1,REFSEQ:NP_649132,GB_protein:AAF49135,FlyMine:FBpp0074713,modMine:FBpp0074713; MD5=35b1ba4f549ad2e94828dbecb089d030; le…	6.4	3	0.04	FSPQVVTSADGDEPR+NAIVTGWGTQK
115	FBpp0074650|FBgn0024889|CG8548-PA|Kap-alpha1-PA	1.0000	FBpp0074650 type=protein; loc=3L:join(19807937..19808137,19808200..19808684,19808744..19809007,19809075..19809574,19809639..19809820); ID=FBpp0074650; name=Kap-alpha1-PA; parent=FBgn0024889,FBtr0074881; dbxref=GB_protein:AAF49109.1,FlyBase:FBpp0074650,FlyBase_Annotation_IDs:CG8548-PA,REFSEQ:NP_524167,GB_protein:AAF49109,FlyMine:FBpp0074650,modMine:FBpp0074650; MD5=79f9ce8069f21caecaa050bea16c1097…	7.4	3	0.04	DPNPPIEEVIQK+GIVPQFVTFLR+SFYIIEQYFGNEEEDSR
111	FBpp0074562|FBgn0052528|CG32528-PA|parvin-PA FBpp0311906|FBgn0052528|CG32528-PB|parvin-PB	1.0000	FBpp0074562 type=protein; loc=X:join(19746189..19746309,19746642..19746731,19746811..19747082,19747250..19747870); ID=FBpp0074562; name=parvin-PA; parent=FBgn0052528,FBtr0074793; dbxref=FlyBase:FBpp0074562,FlyBase_Annotation_IDs:CG32528-PA,GB_protein:AAF49016.2,REFSEQ:NP_608352,GB_protein:AAF49016,FlyMine:FBpp0074562,modMine:FBpp0074562; MD5=f237b5d448d5ca075c6b96039129f15b; length=367; release=r…	12.0	3	0.04	AVIDPQSISDPQVIK+FQEQITSEYDDLGMR+ILVDWINDELAEQR
105	FBpp0074287|FBgn0030893|CG7122-PB|RhoGAP16F-PB FBpp0298029|FBgn0030893|CG7122-PC|RhoGAP16F-PC FBpp0298030|FBgn0030893|CG7122-PD|RhoGAP16F-PD FBpp0309969|FBgn0030893|CG7122-PE|RhoGAP16F-PE FBpp0309970|FBgn0030893|CG7122-PF|RhoGAP16F-PF	1.0000	FBpp0074287 type=protein; loc=X:join(18095265..18096453,18096516..18096621,18096691..18096877); ID=FBpp0074287; name=RhoGAP16F-PB; parent=FBgn0030893,FBtr0074513; dbxref=GB_protein:AAO41702.1,FlyBase:FBpp0074287,FlyBase_Annotation_IDs:CG7122-PB,GB_protein:AAO41702.2,REFSEQ:NP_788928,GB_protein:AAO41702; MD5=48f5589ec6c96cccfdd4d8f77c0942a3; length=493; release=r6.09; species=Dmel;;FBpp0298029 typ…	8.3	3	0.04	FAAAGGVAAPGK+FSIDANDYDSLR+TFIGQPNQWLLTDLSAK
102	FBpp0074127|FBgn0030791|CG9132-PA|CG9132-PA FBpp0074128|FBgn0030791|CG9132-PB|CG9132-PB FBpp0297713|FBgn0030791|CG9132-PC|CG9132-PC	1.0000	FBpp0074127 type=protein; loc=X:complement(join(16799182..16799535,16798750..16798958,16798633..16798684)); ID=FBpp0074127; name=CG9132-PA; parent=FBgn0030791,FBtr0074353; dbxref=FlyBase:FBpp0074127,FlyBase_Annotation_IDs:CG9132-PA,GB_protein:AAN09424.1,REFSEQ:NP_996491,GB_protein:AAN09424,FlyMine:FBpp0074127,modMine:FBpp0074127; MD5=27ade1a3b0efeffcc5381166c9a3222f; length=204; release=r6.09; sp…	16.7	3	0.04	IAPPPAAAAANTTVR+QELDLGFK+SAFLGLGFGDR
665	FBpp0086727|FBgn0040752|CG30483-PA|Prosap-PA FBpp0308810|FBgn0040752|CG30483-PC|Prosap-PC FBpp0308811|FBgn0040752|CG30483-PD|Prosap-PD FBpp0308812|FBgn0040752|CG30483-PE|Prosap-PE	0.9999	FBpp0086727 type=protein; loc=2R:complement(join(14091993..14092160,14070352..14070477,14069948..14070279,14069715..14069883,14069217..14069411,14068845..14068911,14067247..14067684,14065968..14066574,14063978..14065903,14062326..14063913)); ID=FBpp0086727; name=Prosap-PA; parent=FBgn0040752,FBtr0087601; dbxref=FlyBase:FBpp0086727,FlyBase_Annotation_IDs:CG30483-PA,GB_protein:AAF58298.2,REFSEQ:NP_…	3.7	3	0.04	AAAAGGASNTAVLVAK+IHVPELNVYK+LLIALVNGGALLDYRTK+TIPDQPSSNTSHTTKPMAK
662	FBpp0081370|FBgn0037607|CG8036-PB|CG8036-PB FBpp0081371|FBgn0037607|CG8036-PC|CG8036-PC FBpp0081372|FBgn0037607|CG8036-PD|CG8036-PD	0.9999	FBpp0081370 type=protein; loc=3R:join(8669825..8669928,8671711..8673309,8673378..8673555); ID=FBpp0081370; name=CG8036-PB; parent=FBgn0037607,FBtr0081881; dbxref=GB_protein:AAF54265.2,FlyBase:FBpp0081370,FlyBase_Annotation_IDs:CG8036-PB,GB_protein:AAF54265.3,REFSEQ:NP_649812,GB_protein:AAF54265,FlyMine:FBpp0081370,modMine:FBpp0081370; MD5=4abd5a114372b4edb4e5ef669201d22b; length=626; release=r6.0…	5.3	3	0.04	TGAAPDVDINNIK+TIPGSTIFYPSDAVSTER
655	FBpp0078806|FBgn0001942|CG9075-PA|eIF-4a-PA FBpp0078807|FBgn0001942|CG9075-PC|eIF-4a-PC FBpp0078808|FBgn0001942|CG9075-PB|eIF-4a-PB FBpp0078809|FBgn0001942|CG9075-PD|eIF-4a-PD FBpp0297911|FBgn0001942|CG9075-PE|eIF-4a-PE FBpp0303628|FBgn0001942|CG9075-PF|eIF-4a-PF	0.9999	FBpp0078806 type=protein; loc=2L:join(5981834..5981835,5983010..5983236,5984011..5984624,5984719..5984942,5985026..5985170); ID=FBpp0078806; name=eIF-4a-PA; parent=FBgn0001942,FBtr0079175; dbxref=FlyBase:FBpp0078806,FlyBase_Annotation_IDs:CG9075-PA,GB_protein:AAF52317.2,REFSEQ:NP_723137,GB_protein:AAF52317,FlyMine:FBpp0078806,modMine:FBpp0078806; MD5=5891fcac3bcd1da6b7c83506890f24e3; length=403; …	7.7	3	0.04	ELATQIQR+LFVLDEADEMLSR+VLITTDLLAR
648	FBpp0076095|FBgn0036052|CG10809-PA|CG10809-PA FBpp0289912|FBgn0036052|CG10809-PB|CG10809-PB	0.9999	FBpp0076095 type=protein; loc=3L:complement(9858413..9859489); ID=FBpp0076095; name=CG10809-PA; parent=FBgn0036052,FBtr0076366; dbxref=FlyBase:FBpp0076095,FlyBase_Annotation_IDs:CG10809-PA,GB_protein:AAF50195.1,REFSEQ:NP_648365,GB_protein:AAF50195,FlyMine:FBpp0076095,modMine:FBpp0076095; MD5=16ed2323a0d429268eaecc4b36f875d9; length=358; release=r6.09; species=Dmel;;FBpp0289912 type=protein; loc=3…	7.3	3	0.04	ELEDLSALEK+ILEGGANPNAADEYNR
645	FBpp0073215|FBgn0261797|CG7507-PA|Dhc64C-PA FBpp0271878|FBgn0261797|CG7507-PC|Dhc64C-PC FBpp0304986|FBgn0261797|CG7507-PD|Dhc64C-PD FBpp0304987|FBgn0261797|CG7507-PE|Dhc64C-PE FBpp0304988|FBgn0261797|CG7507-PF|Dhc64C-PF FBpp0304989|FBgn0261797|CG7507-PG|Dhc64C-PG FBpp0304990|FBgn0261797|CG7507-PH|Dhc64C-PH FBpp0304991|FBgn0261797|CG7507-PI|Dhc64C-PI	0.9999	FBpp0073215 type=protein; loc=3L:complement(join(4825328..4825571,4823587..4824161,4822690..4823524,4822023..4822626,4821864..4821969,4821111..4821266,4816987..4821042,4815493..4816645,4813328..4815436,4812057..4812255,4811552..4811669,4807892..4811490,4807667..4807832)); ID=FBpp0073215; name=Dhc64C-PA; parent=FBgn0261797,FBtr0073359; dbxref=FlyBase_Annotation_IDs:CG7507-PA,FlyBase:FBpp0073215,GB…	0.8	3	0.03	EEYAQLISQAQAIK+IAETVEQVEEMQK+MNVALEELQDLR
687	FBpp0089041|FBgn0023175|CG1519-PA|Prosalpha7-PA	0.9998	FBpp0089041 type=protein; loc=2R:complement(join(9847697..9847717,9847073..9847638,9846731..9846905)); ID=FBpp0089041; name=Prosalpha7-PA; parent=FBgn0023175,FBtr0089998; dbxref=FlyBase:FBpp0089041,FlyBase_Annotation_IDs:CG1519-PA,GB_protein:AAF58889.1,REFSEQ:NP_724834,GB_protein:AAF58889,FlyMine:FBpp0089041,modMine:FBpp0089041; MD5=788b2e850a21fc0b3ab391936e1f1677; length=253; release=r6.09; spe…	9.5	3	0.03	FEMGLVGR+VTGGLHLINPSELTEK
681	FBpp0084617|FBgn0003279|CG5502-PA|RpL4-PA	0.9998	FBpp0084617 type=protein; loc=3R:join(27922917..27922919,27923125..27923305,27923370..27923740,27924140..27924790); ID=FBpp0084617; name=RpL4-PA; parent=FBgn0003279,FBtr0085248; dbxref=FlyBase:FBpp0084617,FlyBase_Annotation_IDs:CG5502-PA,GB_protein:AAG22173.1,REFSEQ:NP_524538,GB_protein:AAG22173,FlyMine:FBpp0084617,modMine:FBpp0084617; MD5=c846b6c4b4ed56d364b2ad352ff789f5; length=401; release=r6.…	7.2	3	0.04	FVIWTESAFAR+LNDLFGTWK+LNPYAEVLK
677	FBpp0077859|FBgn0037001|CG6020-PA|ND-39-PA FBpp0303954|FBgn0037001|CG6020-PB|ND-39-PB	0.9998	FBpp0077859 type=protein; loc=3L:join(20495480..20495519,20495625..20496075,20496158..20496523,20496592..20496985); ID=FBpp0077859; name=ND-39-PA; parent=FBgn0037001,FBtr0078201; dbxref=FlyBase:FBpp0077859,FlyBase_Annotation_IDs:CG6020-PA,GB_protein:AAF51613.1,REFSEQ:NP_649234,GB_protein:AAF51613,FlyMine:FBpp0077859,modMine:FBpp0077859; MD5=e2bb6733267a0e8d1a06c9104f0af7a4; length=416; release=r6…	6.5	3	0.04	AALYYDAELGEFETPSPPK+WDPTFLLK
671	FBpp0070083|FBgn0023535|CG18104-PA|arg-PA	0.9998	FBpp0070083 type=protein; loc=X:join(509512..509716,509910..510113,510175..510361,526502..526601,527559..527918); ID=FBpp0070083; name=arg-PA; parent=FBgn0023535,FBtr0070088; dbxref=FlyBase:FBpp0070083,FlyBase_Annotation_IDs:CG18104-PA,GB_protein:AAF45516.2,REFSEQ:NP_524875,GB_protein:AAF45516,FlyMine:FBpp0070083,modMine:FBpp0070083; MD5=5a6c9f2ead90c3d889bc4ba7712f4355; length=351; release=r6.09…	8.5	3	0.04	DYGNLQYAVDEPLLQQQR+VQGVDLVEINPK
694	FBpp0291919|FBgn0261565|CG32171-PG|Lmpt-PG FBpp0291920|FBgn0261565|CG32171-PH|Lmpt-PH FBpp0291921|FBgn0261565|CG32171-PB|Lmpt-PB FBpp0291922|FBgn0261565|CG32171-PD|Lmpt-PD FBpp0297643|FBgn0261565|CG42679-PM|Lmpt-PM FBpp0304949|FBgn0261565|CG42679-PN|Lmpt-PN	0.9997	FBpp0291919 type=protein; loc=3L:join(16866866..16866946,16883919..16884004,16896804..16897180,16897384..16897628,16912129..16912329,16913224..16913398,16920882..16921051,16921180..16921366,16921437..16921594); ID=FBpp0291919; name=Lmpt-PG; parent=FBgn0261565,FBtr0302779; dbxref=FlyBase:FBpp0088993,FlyBase_Annotation_IDs:CG32171-PG,FlyBase_Annotation_IDs:CG42679-PG,FlyBase:FBpp0291919,REFSEQ:NP_9…	4.3	3	0.03	DLGFTWVPPGVR+LVSPADSGVEAR
691	FBpp0078589|FBgn0086605|CG9853-PA|CG9853-PA FBpp0112104|FBgn0086605|CG9853-PB|CG9853-PB FBpp0310621|FBgn0086605|CG9853-PC|CG9853-PC	0.9997	FBpp0078589 type=protein; loc=3R:complement(join(4399742..4399893,4399446..4399680,4398753..4399385)); ID=FBpp0078589; name=CG9853-PA; parent=FBgn0086605,FBtr0078949; dbxref=FlyBase:FBpp0078589,FlyBase_Annotation_IDs:CG9853-PA,GB_protein:AAF52132.1,FlyBase_Annotation_IDs:CG41469-PA,REFSEQ:NP_649464,GB_protein:AAF52132,FlyMine:FBpp0078589,modMine:FBpp0078589; MD5=ecc2651be9699581f7932b1beec5795e; …	9.7	3	0.04	GPQAEDTDNFLWVPR+LMAGFEEDDADDHDTTLR
711	FBpp0305494|FBgn0030743|CG9921-PB|CG9921-PB FBpp0305495|FBgn0030743|CG9921-PC|CG9921-PC	0.9992	FBpp0305494 type=protein; loc=X:complement(join(16331809..16331953,16331562..16331725)); ID=FBpp0305494; name=CG9921-PB; parent=FBgn0030743,FBtr0333302; dbxref=REFSEQ:NP_001259608,GB_protein:AGB95450,FlyBase:FBpp0305494,FlyBase_Annotation_IDs:CG9921-PB; MD5=c1c62347f6ccc87f6d4e61801c6bd0d2; length=102; release=r6.09; species=Dmel;;FBpp0305495 type=protein; loc=X:complement(join(16331809..16331953…	28.4	3	0.04	IEVSLPEEELDWIQLR+QDLGPVAEVETTK
710	FBpp0112956|FBgn0053096|CG33096-PC|CG33096-PC FBpp0291185|FBgn0053096|CG33096-PD|CG33096-PD FBpp0291186|FBgn0053096|CG33096-PE|CG33096-PE FBpp0310942|FBgn0053096|CG33096-PF|CG33096-PF FBpp0310943|FBgn0053096|CG33096-PG|CG33096-PG	0.9992	FBpp0112956 type=protein; loc=3R:join(25098006..25098469,25098534..25098713,25098775..25098907,25099196..25099279); ID=FBpp0112956; name=CG33096-PC; parent=FBgn0053096,FBtr0114464; dbxref=FlyBase:FBpp0112956,FlyBase_Annotation_IDs:CG33096-PC,REFSEQ:NP_788737,GB_protein:AAF56398; MD5=f80cfc83b1ba5dd6730cb16cfdeb671a; length=286; release=r6.09; species=Dmel;;FBpp0291185 type=protein; loc=3R:join(25…	7.0	3	0.04	TWFFDAFPSIDK+YNLQLFDR
708	FBpp0077487|FBgn0262126|CG10882-PA|Sec24CD-PA FBpp0302999|FBgn0262126|CG10882-PB|Sec24CD-PB FBpp0303000|FBgn0262126|CG10882-PC|Sec24CD-PC	0.9992	FBpp0077487 type=protein; loc=2L:complement(join(2236308..2236541,2234928..2235899,2234409..2234868,2234235..2234350,2233110..2233977,2232257..2233047,2232048..2232188)); ID=FBpp0077487; name=Sec24CD-PA; parent=FBgn0262126,FBtr0077810; dbxref=FlyBase:FBpp0077487,FlyBase_Annotation_IDs:CG10882-PA,GB_protein:AAF51283.2,REFSEQ:NP_608664,GB_protein:AAF51283,FlyMine:FBpp0077487,modMine:FBpp0077487; MD…	2.8	3	0.03	ETETILYPAIQAGLEALK+LLVFNSTLPIAEAPGK
719	FBpp0081437|FBgn0037643|CG11963-PA|skap-PA FBpp0112118|FBgn0037643|CG11963-PB|skap-PB FBpp0291000|FBgn0037643|CG11963-PC|skap-PC FBpp0291001|FBgn0037643|CG11963-PD|skap-PD FBpp0306436|FBgn0037643|CG11963-PG|skap-PG FBpp0306437|FBgn0037643|CG11963-PH|skap-PH FBpp0312599|FBgn0037643|CG11963-PI|skap-PI FBpp0312600|FBgn0037643|CG11963-PJ|skap-PJ	0.9990	FBpp0081437 type=protein; loc=3R:join(8938820..8938888,8939669..8939772,8940482..8940634,8940699..8940861,8940922..8941189,8941408..8941832,8941901..8942070,8942678..8942834); ID=FBpp0081437; name=skap-PA; parent=FBgn0037643,FBtr0081957; dbxref=FlyBase:FBpp0081437,FlyBase_Annotation_IDs:CG11963-PA,GB_protein:AAF54308.2,REFSEQ:NP_649846,GB_protein:AAF54308,FlyMine:FBpp0081437,modMine:FBpp0081437; …	5.1	3	0.04	MIDQLLVTK+VVYDPQTAEELSSK
729a	FBpp0085489|FBgn0014028|CG3283-PA|SdhB-PA	0.9981	FBpp0085489 type=protein; loc=2R:join(6807755..6807817,6808090..6808526,6808583..6808976); ID=FBpp0085489; name=SdhB-PA; parent=FBgn0014028,FBtr0086156; dbxref=FlyBase:FBpp0085489,FlyBase_Annotation_IDs:CG3283-PA,GB_protein:AAF57396.1,REFSEQ:NP_477101,GB_protein:AAF57396,FlyMine:FBpp0085489,modMine:FBpp0085489; MD5=07875fa885061be522ab24df6cd88565; length=297; release=r6.09; species=Dmel;	12.1	3	0.02	DLVPDMNNFYEQYR+NEMDPTLTFR+YLGPAVLMQAYR
731a	FBpp0073588|FBgn0030468|CG1622-PA|CG1622-PA	0.9980	FBpp0073588 type=protein; loc=X:join(13297230..13297239,13297307..13297447,13297527..13297651,13297747..13297882,13298706..13298812,13298896..13299573); ID=FBpp0073588; name=CG1622-PA; parent=FBgn0030468,FBtr0073757; dbxref=FlyBase:FBpp0073588,FlyBase_Annotation_IDs:CG1622-PA,GB_protein:AAF48249.1,REFSEQ:NP_572872,GB_protein:AAF48249,FlyMine:FBpp0073588,modMine:FBpp0073588; MD5=941661e0ca02ab86be…	10.8	3	0.03	QINGLLNHTDSAYIR+STAGTGGGPGAAGQDADYQDYPEGGVER
739	FBpp0084726|FBgn0027873|CG1957-PA|Cpsf100-PA	0.9969	FBpp0084726 type=protein; loc=3R:join(29034663..29034811,29034871..29036992); ID=FBpp0084726; name=Cpsf100-PA; parent=FBgn0027873,FBtr0085357; dbxref=FlyBase:FBpp0084726,FlyBase_Annotation_IDs:CG1957-PA,GB_protein:AAF56844.1,REFSEQ:NP_651658,GB_protein:AAF56844,FlyMine:FBpp0084726,modMine:FBpp0084726; MD5=ec05a2b3024522b0f15d33ae10e94f92; length=756; release=r6.09; species=Dmel;	4.2	3	0.03	IADATGYEFVPMEEQNK+VVLASTPDLESGFTR
738	FBpp0078417|FBgn0037327|CG2087-PA|PEK-PA FBpp0303059|FBgn0037327|CG2087-PB|PEK-PB FBpp0303060|FBgn0037327|CG2087-PC|PEK-PC	0.9969	FBpp0078417 type=protein; loc=3R:complement(join(5464215..5464432,5462074..5462809,5460850..5462010,5459392..5460765)); ID=FBpp0078417; name=PEK-PA; parent=FBgn0037327,FBtr0078770; dbxref=FlyBase:FBpp0078417,FlyBase_Annotation_IDs:CG2087-PA,GB_protein:AAF52028.2,REFSEQ:NP_649538,GB_protein:AAF52028,FlyMine:FBpp0078417,modMine:FBpp0078417; MD5=3edc386e670a51de562cf52fe752a994; length=1162; release…	2.7	3	0.03	IGDFGLVTDMADIPNLVAK+LELTNNGQFVR
748	FBpp0087399|FBgn0261862|CG12891-PA|whd-PA FBpp0087400|FBgn0261862|CG12891-PB|whd-PB FBpp0290496|FBgn0261862|CG12891-PC|whd-PC FBpp0290497|FBgn0261862|CG12891-PD|whd-PD	0.9957	FBpp0087399 type=protein; loc=2R:complement(join(10473269..10473409,10472475..10473212,10472016..10472215,10471618..10471956,10471214..10471273,10470368..10470749,10469946..10470305,10469763..10469885)); ID=FBpp0087399; name=whd-PA; parent=FBgn0261862,FBtr0088307; dbxref=FlyBase:FBpp0087399,FlyBase_Annotation_IDs:CG12891-PA,GB_protein:AAF58785.2,REFSEQ:NP_523685,GB_protein:AAF58785; MD5=e9820913a…	4.0	3	0.05	ATPVEGEEHLAALTAWNR+SVRPLLDDENYTR
751	FBpp0084434|FBgn0001197|CG5499-PA|His2Av-PA FBpp0306426|FBgn0001197|CG5499-PB|His2Av-PB	0.9954	FBpp0084434 type=protein; loc=3R:join(26867093..26867095,26867409..26867486,26867669..26867782,26868356..26868586); ID=FBpp0084434; name=His2Av-PA; parent=FBgn0001197,FBtr0085062; dbxref=FlyBase:FBpp0084434,FlyBase_Annotation_IDs:CG5499-PA,GB_protein:AAF56631.1,REFSEQ:NP_524519,GB_protein:AAF56631,FlyMine:FBpp0084434,modMine:FBpp0084434; MD5=676bf5e5c89ab8fb7409c747b9e0392d; length=141; release=r…	18.4	3	0.03	AGLQFPVGR+GDEELDSLIK+HLQLAIR
843	FBpp0085811|FBgn0034398|CG15098-PA|CG15098-PA	0.9937	FBpp0085811 type=protein; loc=2R:complement(join(18834476..18834662,18834311..18834396,18833965..18834118,18833651..18833784)); ID=FBpp0085811; name=CG15098-PA; parent=FBgn0034398,FBtr0086629; dbxref=GB_protein:AAF57628.1,FlyBase:FBpp0085811,FlyBase_Annotation_IDs:CG15098-PA,GB_protein:AAF57628.2,REFSEQ:NP_611379,GB_protein:AAF57628,FlyMine:FBpp0085811,modMine:FBpp0085811; MD5=a081f227ca6f447de7d…	20.4	3	0.04	EIQRPLIPQPTQQTNSYPSYTK+VINLLASAMLVAGTVK
755	FBpp0070302|FBgn0023509|CG3480-PA|mip130-PA	0.9937	FBpp0070302 type=protein; loc=X:join(1908353..1908355,1916977..1919934); ID=FBpp0070302; name=mip130-PA; parent=FBgn0023509,FBtr0070315; dbxref=GB_protein:AAF45694.3,GB_protein:AAF45694.2,FlyBase:FBpp0070302,FlyBase_Annotation_IDs:CG3480-PA,REFSEQ:NP_569958,GB_protein:AAF45694,FlyMine:FBpp0070302,modMine:FBpp0070302; MD5=ca555accfbe42677215714a92457f36d; length=986; release=r6.09; species=Dmel;	1.6	3	0.04	SDPLLGQDSVGVSPIR
928	FBpp0077333|FBgn0031492|CG3542-PA|CG3542-PA	0.9922	FBpp0077333 type=protein; loc=2L:join(3023388..3023794,3023854..3024086,3024143..3025191,3025257..3025622,3025689..3025769,3025832..3026116); ID=FBpp0077333; name=CG3542-PA; parent=FBgn0031492,FBtr0077648; dbxref=FlyBase:FBpp0077333,FlyBase_Annotation_IDs:CG3542-PA,GB_protein:AAF51160.1,REFSEQ:NP_608738,GB_protein:AAF51160,FlyMine:FBpp0077333,modMine:FBpp0077333; MD5=bc3cf0f59c4ce8e0c9c2933025b5e…	6.1	3	0.02	AVAAMTSSSLAGMVPPAALASILPAALPVAPR+FSAMLGQSGSTPLDLFK
931	FBpp0083697|FBgn0039006|CG12800-PA|Cyp6d4-PA	0.9919	FBpp0083697 type=protein; loc=3R:join(22698396..22699084,22699142..22699344,22699405..22700060); ID=FBpp0083697; name=Cyp6d4-PA; parent=FBgn0039006,FBtr0084304; dbxref=FlyBase:FBpp0083697,FlyBase_Annotation_IDs:CG12800-PA,GB_protein:AAF56044.1,REFSEQ:NP_651082,GB_protein:AAF56044,FlyMine:FBpp0083697,modMine:FBpp0083697; MD5=18cc271458ac9597ba9842b9b9780583; length=515; release=r6.09; species=Dmel;	4.7	3	0.03	NYNPTAFMPFGEGPR+YPGLPILNR
951	FBpp0312367|FBgn0267433|CG45786-PC|kl-5-PC	0.9901	FBpp0312367 type=protein; loc=Y:complement(join(137358..137486,128834..129007,128519..128778,128122..128461,127799..128064,127175..127742,127005..127117,126662..126953,126450..126603,102671..103501,102163..102614,99309..102116,83226..87157,29254..29392,29029..29195,26217..28976,22250..22544)); ID=FBpp0312367; name=kl-5-PC; parent=FBgn0267433,FBtr0346772; dbxref=FlyBase:FBpp0312367,FlyBase_Annotat…	0.6	3	0.02	KFVDSESPENEK+RMIYFVDDMNMPEVDK
978	FBpp0072672|FBgn0250789|CG1977-PA|alpha-Spec-PA FBpp0305100|FBgn0250789|CG1977-PB|alpha-Spec-PB FBpp0305101|FBgn0250789|CG1977-PC|alpha-Spec-PC FBpp0305102|FBgn0250789|CG1977-PD|alpha-Spec-PD	0.9857	FBpp0072672 type=protein; loc=3L:complement(join(1784907..1788896,1781759..1783682,1781095..1781698,1779385..1779985,1779182..1779310)); ID=FBpp0072672; name=alpha-Spec-PA; parent=FBgn0250789,FBtr0072789; dbxref=FlyBase:FBpp0072672,FlyBase_Annotation_IDs:CG1977-PA,GB_protein:AAF47569.1,REFSEQ:NP_476739,GB_protein:AAF47569,FlyMine:FBpp0072672,modMine:FBpp0072672; MD5=b8439882282cce78554fdd71ffb18c…	2.0	3	0.03	DLSTVQTLLTK+LIDGQHYAADDVAQR+QQLLSVEDYGDSMAAVQGLLKK
983	FBpp0288917|FBgn0259174|CG7555-PD|Nedd4-PE FBpp0288920|FBgn0259174|CG7555-PB|Nedd4-PF FBpp0288921|FBgn0259174|CG42279-PG|Nedd4-PG FBpp0288922|FBgn0259174|CG42279-PI|Nedd4-PI FBpp0288923|FBgn0259174|CG42279-PH|Nedd4-PH FBpp0289746|FBgn0259174|CG42279-PJ|Nedd4-PJ FBpp0289747|FBgn0259174|CG42279-PK|Nedd4-PK FBpp0304227|FBgn0259174|CG42279-PL|Nedd4-PL FBpp0304228|FBgn0259174|CG42279-PM|Nedd4-PM	0.9850	FBpp0288917 type=protein; loc=3L:join(17534488..17534562,17538662..17538744,17538814..17538895,17539456..17539494,17539567..17539727,17540691..17540838,17540902..17541026,17541301..17541403,17543505..17543612,17543764..17544001,17544060..17544184,17544256..17544397,17544461..17544617,17544677..17544970,17545035..17545433,17545508..17545610); ID=FBpp0288917; name=Nedd4-PE; parent=FBgn0259174,FBtr0…	7.2	3	0.03	ELYGSNGPQMFTIEK+RNSEEDNAAVPPMEQNTGGEEEPLPPR+VEDDLGPLPEGWEER
987	FBpp0070239|FBgn0261444|CG3638-PB|CG3638-PB FBpp0300913|FBgn0261444|CG3638-PF|CG3638-PF FBpp0303238|FBgn0261444|CG3638-PG|CG3638-PG FBpp0303239|FBgn0261444|CG3638-PH|CG3638-PH FBpp0303240|FBgn0261444|CG3638-PI|CG3638-PI FBpp0307920|FBgn0261444|CG3638-PJ|CG3638-PJ FBpp0312424|FBgn0261444|CG3638-PK|CG3638-PK FBpp0312444|FBgn0261444|CG3638-PL|CG3638-PL	0.9831	FBpp0070239 type=protein; loc=X:complement(join(1233803..1233913,1226105..1226282,1225434..1225528,1223936..1224163,1223623..1223874,1223436..1223554,1223088..1223360,1222485..1223012,1221460..1221595)); ID=FBpp0070239; name=CG3638-PB; parent=FBgn0261444,FBtr0070249; dbxref=FlyBase:FBpp0070239,FlyBase_Annotation_IDs:CG3638-PB,GB_protein:AAN09038.1,REFSEQ:NP_726721,GB_protein:AAN09038,FlyMine:FBpp…	5.1	3	0.04	SETAPLFPASNAPSASISPTAPLSTGTINR
1105	FBpp0083060|FBgn0004652|CG14307-PH|fru-PH FBpp0083061|FBgn0004652|CG14307-PB|fru-PB FBpp0083062|FBgn0004652|CG14307-PC|fru-PC FBpp0083063|FBgn0004652|CG14307-PE|fru-PE FBpp0083064|FBgn0004652|CG14307-PF|fru-PF FBpp0083065|FBgn0004652|CG14307-PG|fru-PG FBpp0083066|FBgn0004652|CG14307-PA|fru-PA FBpp0083067|FBgn0004652|CG14307-PD|fru-PD FBpp0089355|FBgn0004652|CG14307-PI|fru-PI FBpp0089356|FBgn00046…	0.8959	FBpp0083060 type=protein; loc=3R:complement(join(18435643..18435768,18435370..18435570,18434235..18435062,18432564..18432818,18430832..18430964,18422638..18423182)); ID=FBpp0083060; name=fru-PH; parent=FBgn0004652,FBtr0083640; dbxref=FlyBase:FBpp0083060,FlyBase_Annotation_IDs:CG14307-PH,GB_protein:AAN13775.1,REFSEQ:NP_732346,GB_protein:AAN13775,FlyMine:FBpp0083060,modMine:FBpp0083060; MD5=370f7a1…	6.7	3	0.02	GPSNYTGGLGGAGGVADAMR+SPSVGSASAAAAAAAVAAAVAAAANR
1116	FBpp0073653|FBgn0003218|CG11111-PA|rdgB-PA FBpp0073654|FBgn0003218|CG11111-PB|rdgB-PB FBpp0099560|FBgn0003218|CG11111-PC|rdgB-PC FBpp0099561|FBgn0003218|CG11111-PD|rdgB-PD FBpp0290747|FBgn0003218|CG11111-PE|rdgB-PE FBpp0290748|FBgn0003218|CG11111-PF|rdgB-PF FBpp0290749|FBgn0003218|CG11111-PG|rdgB-PG FBpp0290750|FBgn0003218|CG11111-PH|rdgB-PH FBpp0304105|FBgn0003218|CG11111-PI|rdgB-PI FBpp0304106|…	0.8823	FBpp0073653 type=protein; loc=X:join(13768080..13768157,13768659..13768803,13768869..13769060,13769144..13769554,13769811..13770142,13771128..13771203,13771277..13772485,13772558..13772695,13772786..13773753,13773806..13773978,13776676..13776733); ID=FBpp0073653; name=rdgB-PA; parent=FBgn0003218,FBtr0073822; dbxref=FlyBase:FBpp0073653,FlyBase_Annotation_IDs:CG11111-PA,GB_protein:AAF48316.2,REFSEQ…	0.6	3	0.02	LEPLLSAR
1146	FBpp0082294|FBgn0038180|CG9307-PA|Cht5-PA	0.8045	FBpp0082294 type=protein; loc=3R:join(13767679..13767682,13768092..13768713,13768861..13768984,13769074..13769565,13769624..13769809,13769890..13770093,13770373..13770528); ID=FBpp0082294; name=Cht5-PA; parent=FBgn0038180,FBtr0082826; dbxref=FlyBase:FBpp0082294,FlyBase_Annotation_IDs:CG9307-PA,GB_protein:AAF54987.1,REFSEQ:NP_650314,GB_protein:AAF54987,FlyMine:FBpp0082294,modMine:FBpp0082294; MD5=…	1.5	3	0.04	TFTLSNSNK
99	FBpp0074076|FBgn0030752|CG9947-PA|CG9947-PA FBpp0310007|FBgn0030752|CG9947-PB|CG9947-PB	1.0000	FBpp0074076 type=protein; loc=X:complement(join(16441142..16441202,16440657..16440925,16440217..16440412,16439827..16440162,16439597..16439762,16439241..16439286)); ID=FBpp0074076; name=CG9947-PA; parent=FBgn0030752,FBtr0074301; dbxref=FlyBase:FBpp0074076,FlyBase_Annotation_IDs:CG9947-PA,GB_protein:AAF48613.1,REFSEQ:NP_573128,GB_protein:AAF48613,FlyMine:FBpp0074076,modMine:FBpp0074076; MD5=5d4dd4…	6.6	2	0.03	LPAWQPVLTAR+YNYPVVSFDGTK
97	FBpp0073989|FBgn0004066|CG3422-PA|Prosalpha4-PA	1.0000	FBpp0073989 type=protein; loc=X:join(16276418..16276519,16276597..16276826,16276892..16277309); ID=FBpp0073989; name=Prosalpha4-PA; parent=FBgn0004066,FBtr0074210; dbxref=FlyBase:FBpp0073989,FlyBase_Annotation_IDs:CG3422-PA,GB_protein:AAF48573.1,REFSEQ:NP_525092,GB_protein:AAF48573,FlyMine:FBpp0073989,modMine:FBpp0073989; MD5=2bd44cdf34f51b9f6361a9790c6d0e9f; length=249; release=r6.09; species=Dm…	10.4	2	0.03	LNVEDPVTLEYITR+MLDTDVITDYVK
92	FBpp0073763|FBgn0030582|CG14411-PA|CG14411-PA FBpp0073764|FBgn0030582|CG14411-PB|CG14411-PB FBpp0289661|FBgn0030582|CG14411-PC|CG14411-PC FBpp0289662|FBgn0030582|CG14411-PD|CG14411-PD	1.0000	FBpp0073763 type=protein; loc=X:14833254..14835785; ID=FBpp0073763; name=CG14411-PA; parent=FBgn0030582,FBtr0073946; dbxref=FlyBase:FBpp0073763,FlyBase_Annotation_IDs:CG14411-PA,GB_protein:AAF48390.1,REFSEQ:NP_572972,GB_protein:AAF48390; MD5=48978bf2e009d812683888f85ca311c5; length=843; release=r6.09; species=Dmel;;FBpp0073764 type=protein; loc=X:14833254..14835785; ID=FBpp0073764; name=CG14411-P…	3.3	2	0.03	EATFGLLSVTNFK+NTFTSYVAPLPGDLR
83	FBpp0073126|FBgn0035499|CG14996-PB|Chd64-PB FBpp0302668|FBgn0035499|CG14996-PC|Chd64-PC	1.0000	FBpp0073126 type=protein; loc=3L:complement(join(4122156..4122209,4115305..4115646,4114972..4115142)); ID=FBpp0073126; name=Chd64-PB; parent=FBgn0035499,FBtr0073270; dbxref=FlyBase:FBpp0073126,FlyBase_Annotation_IDs:CG14996-PB,GB_protein:AAF47840.2,REFSEQ:NP_647860,GB_protein:AAF47840,FlyMine:FBpp0073126,modMine:FBpp0073126; MD5=28afced7256b9db15794cd3fbee17f1d; length=188; release=r6.09; species…	14.3	2	0.03	LANALQPGSIK+YSEELAQESLEWIK
74	FBpp0072887|FBgn0035401|CG1291-PA|CG1291-PA	1.0000	FBpp0072887 type=protein; loc=3L:3143992..3145266; ID=FBpp0072887; name=CG1291-PA; parent=FBgn0035401,FBtr0073023; dbxref=FlyBase:FBpp0072887,FlyBase_Annotation_IDs:CG1291-PA,GB_protein:AAF47719.1,REFSEQ:NP_647772,GB_protein:AAF47719,FlyMine:FBpp0072887,modMine:FBpp0072887; MD5=b554049ec49e5f34f766f0d2cbfc8742; length=424; release=r6.09; species=Dmel;	5.9	2	0.03	LIIAGGYDTR+VLFLHPDLGIGGAER
73	FBpp0072875|FBgn0035390|CG1893-PA|scramb2-PA	1.0000	FBpp0072875 type=protein; loc=3L:complement(join(3046637..3046751,3045723..3046216,3044973..3045131,3044846..3044869)); ID=FBpp0072875; name=scramb2-PA; parent=FBgn0035390,FBtr0073005; dbxref=FlyBase:FBpp0072875,FlyBase_Annotation_IDs:CG1893-PA,GB_protein:AAF47705.1,REFSEQ:NP_647761,GB_protein:AAF47705,FlyMine:FBpp0072875,modMine:FBpp0072875; MD5=bfd48efcc654f0bbb2206441032ef868; length=263; rele…	8.0	2	0.03	LELLTGFETK+VLSANNEEIGK
68	FBpp0072546|FBgn0283500|CG9128-PA|Sac1-PA FBpp0292309|FBgn0283500|CG9128-PB|Sac1-PB	1.0000	FBpp0072546 type=protein; loc=3L:1248291..1250069; ID=FBpp0072546; name=Sac1-PA; parent=FBgn0283500,FBtr0072652; dbxref=FlyBase:FBpp0072546,FlyBase_Annotation_IDs:CG9128-PA,GB_protein:AAF47460.1,REFSEQ:NP_612087,GB_protein:AAF47460,FlyMine:FBpp0072546,modMine:FBpp0072546; MD5=49d880a663fc764c57deb24f8f816a01; length=592; release=r6.09; species=Dmel;;FBpp0292309 type=protein; loc=3L:1248291..12500…	5.6	2	0.03	EVAQSRPEVSGLLQR+YLVNDNEGGAVPSPLESK
67	FBpp0072517|FBgn0035181|CG9205-PA|CG9205-PA FBpp0072518|FBgn0035181|CG9205-PB|CG9205-PB	1.0000	FBpp0072517 type=protein; loc=3L:join(1035374..1035461,1035560..1035956,1036032..1036221); ID=FBpp0072517; name=CG9205-PA; parent=FBgn0035181,FBtr0072621; dbxref=FlyBase:FBpp0072517,FlyBase_Annotation_IDs:CG9205-PA,GB_protein:AAF47437.1,REFSEQ:NP_612075,GB_protein:AAF47437,FlyMine:FBpp0072517,modMine:FBpp0072517; MD5=97923526addb358c9908dfe293d7b931; length=224; release=r6.09; species=Dmel;;FBpp0…	15.2	2	0.03	GQVQLAGAVVYPSDEDSR+HQEINQPVAEAVPLVL
66	FBpp0072484|FBgn0035169|CG13890-PA|CG13890-PA	1.0000	FBpp0072484 type=protein; loc=3L:join(851442..851714,851774..851893,851953..852348); ID=FBpp0072484; name=CG13890-PA; parent=FBgn0035169,FBtr0072587; dbxref=FlyBase:FBpp0072484,FlyBase_Annotation_IDs:CG13890-PA,GB_protein:AAF47423.1,REFSEQ:NP_612065,GB_protein:AAF47423,FlyMine:FBpp0072484,modMine:FBpp0072484; MD5=195e7328bf5513dfcca6cd8af1de4d6c; length=262; release=r6.09; species=Dmel;	8.8	2	0.03	DGFLENLIK+QYSELPTNSLLQGK
624a	FBpp0110092|FBgn0039209|CG13624-PE|REPTOR-PE FBpp0110093|FBgn0039209|CG13624-PF|REPTOR-PF	1.0000	FBpp0110092 type=protein; loc=3R:complement(join(24560890..24562842,24560567..24560822,24560382..24560507,24560208..24560317)); ID=FBpp0110092; name=REPTOR-PE; parent=FBgn0039209,FBtr0110795; dbxref=FlyBase:FBpp0110092,FlyBase_Annotation_IDs:CG13624-PE,REFSEQ:NP_001036752,GB_protein:ABI31203,FlyMine:FBpp0110092,modMine:FBpp0110092; MD5=4703981f031711945b96380120c81288; length=814; release=r6.09; …	3.7	2	0.03	NLGESTEEVDQQIAR+SFGYQSAVENSQLSR
618a	FBpp0088436|FBgn0053503|CG33503-PA|Cyp12d1-d-PA	1.0000	FBpp0088436 type=protein; loc=2R:complement(join(11125513..11125614,11125127..11125452,11124956..11125072,11123871..11124891)); ID=FBpp0088436; name=Cyp12d1-d-PA; parent=FBgn0053503,FBtr0089418; dbxref=GB_protein:AAG22287.2,FlyBase:FBpp0088436,FlyBase_Annotation_IDs:CG33503-PA,GB_protein:AAG22287.3,FlyBase_Annotation_IDs:CG18240-PA,REFSEQ:NP_995812,GB_protein:AAG22287,FlyMine:FBpp0088436,modMine:…	5.0	2	0.03	TMFLMEPAITFPFK+VVDLEMETTVAK
616a	FBpp0088026|FBgn0004133|CG1363-PA|blow-PA FBpp0301751|FBgn0004133|CG1363-PD|blow-PD	1.0000	FBpp0088026 type=protein; loc=2R:complement(join(7585056..7585110,7582614..7582928,7580790..7582354)); ID=FBpp0088026; name=blow-PA; parent=FBgn0004133,FBtr0088952; dbxref=FlyBase:FBpp0088026,FlyBase_Annotation_IDs:CG1363-PA,GB_protein:AAF59227.1,REFSEQ:NP_724580,GB_protein:AAF59227,FlyMine:FBpp0088026,modMine:FBpp0088026; MD5=3c3333842a1d4746444b7c7d01304a4d; length=644; release=r6.09; species=D…	8.2	2	0.03	ENLLTEAELGEGYDASPGDR+LAEIEQFLLDVR+VGAETGPSGYLEMLASPSPSK
63	FBpp0072136|FBgn0025335|CG4585-PA|CG4585-PA FBpp0309940|FBgn0025335|CG4585-PB|CG4585-PB FBpp0309941|FBgn0025335|CG4585-PC|CG4585-PC FBpp0309942|FBgn0025335|CG4585-PD|CG4585-PD	1.0000	FBpp0072136 type=protein; loc=2R:complement(23863170..23864348); ID=FBpp0072136; name=CG4585-PA; parent=FBgn0025335,FBtr0072227; dbxref=FlyBase:FBpp0072136,FlyBase_Annotation_IDs:CG4585-PA,GB_protein:AAF47081.1,REFSEQ:NP_477376,GB_protein:AAF47081,FlyMine:FBpp0072136,modMine:FBpp0072136; MD5=a72b6626f3153e1b470f3aa8ed449847; length=392; release=r6.09; species=Dmel;;FBpp0309940 type=protein; loc=2…	5.4	2	0.03	LGVLLFQIR+TFLDDLDGHVAR
57	FBpp0072075|FBgn0034962|CG3167-PA|MAN1-PA FBpp0072076|FBgn0034962|CG3167-PB|MAN1-PB FBpp0311863|FBgn0034962|CG3167-PC|MAN1-PC	1.0000	FBpp0072075 type=protein; loc=2R:24034698..24036650; ID=FBpp0072075; name=MAN1-PA; parent=FBgn0034962,FBtr0072166; dbxref=FlyBase:FBpp0072075,FlyBase_Annotation_IDs:CG3167-PA,GB_protein:AAF47143.1,REFSEQ:NP_726404,GB_protein:AAF47143,FlyMine:FBpp0072075,modMine:FBpp0072075; MD5=339326f1a6bffaa1f49fc6380bf3e992; length=650; release=r6.09; species=Dmel;;FBpp0072076 type=protein; loc=2R:24034698..24…	4.9	2	0.03	LIQSGFPSTPVTETTR+SLDESDSSPLQLSASK
554a	FBpp0076152|FBgn0010408|CG3395-PA|RpS9-PA FBpp0076154|FBgn0010408|CG3395-PD|RpS9-PD FBpp0309532|FBgn0010408|CG3395-PE|RpS9-PE	1.0000	FBpp0076152 type=protein; loc=3L:complement(join(9511056..9511278,9510465..9510651,9509981..9510158)); ID=FBpp0076152; name=RpS9-PA; parent=FBgn0010408,FBtr0076423; dbxref=FlyBase:FBpp0076152,FlyBase_Annotation_IDs:CG3395-PA,GB_protein:AAF50249.1,REFSEQ:NP_524004,GB_protein:AAF50249; MD5=7752e85d52003f2a9702c19d0b7cfb88; length=195; release=r6.09; species=Dmel;;FBpp0076154 type=protein; loc=3L:co…	9.7	2	0.03	LDYVLGLK+QVVNIPSFVVR
553a	FBpp0075958|FBgn0003462|CG11793-PA|Sod-PA	1.0000	FBpp0075958 type=protein; loc=3L:complement(join(11113574..11113639,11112453..11112848)); ID=FBpp0075958; name=Sod-PA; parent=FBgn0003462,FBtr0076229; dbxref=FlyBase:FBpp0075958,FlyBase_Annotation_IDs:CG11793-PA,GB_protein:AAF50095.1,REFSEQ:NP_476735,GB_protein:AAF50095,FlyMine:FBpp0075958,modMine:FBpp0075958; MD5=664bd08a7dfba355bbe0146992ae0f78; length=153; release=r6.09; species=Dmel;	17.6	2	0.03	GTVFFEQESSGTPVK+ITLFGADSIIGR
542a	FBpp0074160|FBgn0260748|CG5004-PA|CG5004-PA FBpp0291570|FBgn0260748|CG5004-PB|CG5004-PB FBpp0291571|FBgn0260748|CG5004-PC|CG5004-PC	1.0000	FBpp0074160 type=protein; loc=X:join(17124903..17125017,17126001..17126085,17126302..17127901,17127999..17128174,17128238..17128917,17129150..17129285,17130964..17131159,17134225..17134670,17134745..17134877,17134945..17135121); ID=FBpp0074160; name=CG5004-PA; parent=FBgn0260748,FBtr0074386; dbxref=FlyBase:FBpp0074160,FlyBase_Annotation_IDs:CG5004-PA,GB_protein:AAF48698.1,REFSEQ:NP_573195,GB_prot…	2.3	2	0.03	VFSSDLVTVNMPAK+YLPIFSPDLNLR
54	FBpp0071922|FBgn0034858|CG10315-PC|eIF2B-delta-PC FBpp0071923|FBgn0034858|CG10315-PA|eIF2B-delta-PA FBpp0071924|FBgn0034858|CG10315-PB|eIF2B-delta-PB FBpp0291521|FBgn0034858|CG10315-PD|eIF2B-delta-PD	1.0000	FBpp0071922 type=protein; loc=2R:join(23387127..23387612,23387672..23388232,23388289..23388972); ID=FBpp0071922; name=eIF2B-delta-PC; parent=FBgn0034858,FBtr0072013; dbxref=FlyBase:FBpp0071922,FlyBase_Annotation_IDs:CG10315-PC,GB_protein:AAM68250.1,REFSEQ:NP_726321,GB_protein:AAM68250; MD5=b50682f0f50e1ac0bd282b044d60fc3b; length=576; release=r6.09; species=Dmel;;FBpp0071923 type=protein; loc=2R:…	5.4	2	0.03	APVAASAAPSTTEADQEK+IITEVEQTTITTK
512	FBpp0306641|FBgn0039240|CG3744-PD|CG3744-PD FBpp0306642|FBgn0039240|CG3744-PE|CG3744-PE FBpp0306643|FBgn0039240|CG3744-PF|CG3744-PF FBpp0306644|FBgn0039240|CG3744-PG|CG3744-PG	1.0000	FBpp0306641 type=protein; loc=3R:complement(join(24874993..24875990,24874714..24874933,24874103..24874659,24873359..24873962,24872938..24873249,24872654..24872876,24872219..24872411,24871952..24872153)); ID=FBpp0306641; name=CG3744-PD; parent=FBgn0039240,FBtr0334574; dbxref=FlyBase:FBpp0306641,FlyBase_Annotation_IDs:CG3744-PD,REFSEQ:NP_001262935,GB_protein:AGB96315; MD5=353ba65741e8b6d7089548006e…	2.5	2	0.03	MGQVELTDQVDALR+TITPLQVIYTER
505	FBpp0293413|FBgn0262534|CG43088-PA|CG43088-PA	1.0000	FBpp0293413 type=protein; loc=X:join(14702358..14702563,14702618..14703044,14703103..14703558); ID=FBpp0293413; name=CG43088-PA; parent=FBgn0262534,FBtr0304873; dbxref=REFSEQ:NP_001245670,GB_protein:AFH07384,FlyBase:FBpp0293413,FlyBase_Annotation_IDs:CG43088-PA,modMine:FBpp0293413; MD5=fb7cafa51ec96fa8684ca86d1960221f; length=362; release=r6.09; species=Dmel;	7.2	2	0.03	NAEIGTYQHTFNLR+YSQESFVLTPYK
494	FBpp0289201|FBgn0033000|CG14464-PC|CG14464-PC FBpp0311516|FBgn0033000|CG14464-PD|CG14464-PD	1.0000	FBpp0289201 type=protein; loc=2R:join(4829307..4829493,4829547..4829710); ID=FBpp0289201; name=CG14464-PC; parent=FBgn0033000,FBtr0299923; dbxref=FlyBase_Annotation_IDs:CG14464-PC,FlyBase:FBpp0289201,REFSEQ:NP_001036466,GB_protein:EAA45996,FlyMine:FBpp0289201,modMine:FBpp0289201; MD5=a5f1168694ce8da9c9ae7f6eaed719f9; length=116; release=r6.09; species=Dmel;;FBpp0311516 type=protein; loc=2R:join(4…	22.4	2	0.03	FFYEDITYDGK+GVSNEYSNYLDSENK
483	FBpp0111299|FBgn0085220|CG34191-PA|CG34191-PA FBpp0309077|FBgn0085220|CG34191-PB|CG34191-PB	1.0000	FBpp0111299 type=protein; loc=2R:16952238..16952501; ID=FBpp0111299; name=CG34191-PA; parent=FBgn0085220,FBtr0112384; dbxref=FlyBase:FBpp0111299,FlyBase_Annotation_IDs:CG34191-PA,REFSEQ:NP_001097354,GB_protein:ABV53832,FlyMine:FBpp0111299,modMine:FBpp0111299; MD5=d9145770f8ff355f47cde44d5bee77ba; length=87; release=r6.09; species=Dmel;;FBpp0309077 type=protein; loc=2R:16952238..16952501; ID=FBpp0…	49.4	2	0.03	VLSVPEGTPFTAVLK+VPAETSAIITDDGIGISPQQTAGNVFLK
477	FBpp0110096|FBgn0031897|CG13784-PC|CG13784-PC FBpp0303230|FBgn0031897|CG13784-PD|CG13784-PD FBpp0303231|FBgn0031897|CG13784-PE|CG13784-PE FBpp0303232|FBgn0031897|CG13784-PF|CG13784-PF	1.0000	FBpp0110096 type=protein; loc=2L:complement(join(7218909..7219111,7209523..7209653,7209349..7209462,7208417..7208581,7208189..7208343,7208016..7208099)); ID=FBpp0110096; name=CG13784-PC; parent=FBgn0031897,FBtr0110799; dbxref=FlyBase:FBpp0110096,FlyBase_Annotation_IDs:CG13784-PC,REFSEQ:NP_001036343,GB_protein:ABI31297,REFSEQ:NP_001036343,GB_protein:ABI31297,FlyMine:FBpp0110096,modMine:FBpp0110096…	7.6	2	0.03	VMTDTDTGASISTEAGGSVLK
473	FBpp0089221|FBgn0029870|CG3869-PC|Marf-PC FBpp0089222|FBgn0029870|CG3869-PB|Marf-PB FBpp0310030|FBgn0029870|CG3869-PD|Marf-PD	1.0000	FBpp0089221 type=protein; loc=X:join(6366857..6367163,6367359..6367648,6367719..6368057,6368526..6369452,6369522..6369692,6369793..6369989,6370059..6370260); ID=FBpp0089221; name=Marf-PC; parent=FBgn0029870,FBtr0070910; dbxref=FlyBase_Annotation_IDs:CG3869-PC,FlyBase:FBpp0089221,GB_protein:AAS65268.1,REFSEQ:NP_996357,GB_protein:AAS65268; MD5=4ce1798351ec0727bc7858a2b197c5c2; length=810; release=r…	2.8	2	0.03	ELFESYVYK+TLDSQLNILEANQK
472	FBpp0089153|FBgn0016983|CG8571-PA|smid-PA FBpp0290826|FBgn0016983|CG8571-PC|smid-PC FBpp0304233|FBgn0016983|CG8571-PG|smid-PG FBpp0304234|FBgn0016983|CG8571-PH|smid-PH FBpp0305596|FBgn0016983|CG8571-PI|smid-PI	1.0000	FBpp0089153 type=protein; loc=3L:join(7381955..7382011,7382211..7382334,7382387..7382731,7382785..7382835,7382894..7383234,7383301..7384587,7384649..7384981,7385050..7385274,7385337..7385408); ID=FBpp0089153; name=smid-PA; parent=FBgn0016983,FBtr0076851; dbxref=FlyBase:FBpp0089153,FlyBase_Annotation_IDs:CG8571-PA,GB_protein:AAF50566.1,REFSEQ:NP_523959,GB_protein:AAF50566,FlyMine:FBpp0089153,modMi…	3.7	2	0.03	EGFITVPDTTWDDIGALEK+IVNQLLTEMDGVEER
471	FBpp0088856|FBgn0259139|CG6946-PB|glo-PB FBpp0088858|FBgn0259139|CG6946-PA|glo-PA	1.0000	FBpp0088856 type=protein; loc=3R:complement(join(11818573..11818942,11818006..11818137,11817194..11817338,11816612..11816757,11815841..11816544,11815502..11815765)); ID=FBpp0088856; name=glo-PB; parent=FBgn0259139,FBtr0089917; dbxref=FlyBase:FBpp0088856,FlyBase_Annotation_IDs:CG6946-PB,GB_protein:AAF54705.1,REFSEQ:NP_731639,GB_protein:AAF54705; MD5=3f936047309b6d29ca83607e3baed238; length=586; re…	3.8	2	0.03	EGILFVMDR+GLPYTSFENDVFK
470	FBpp0088833|FBgn0038474|CG5184-PA|mRpS11-PA	1.0000	FBpp0088833 type=protein; loc=3R:join(17072798..17072994,17073053..17073183,17073238..17073338,17073502..17073567,17073628..17073735); ID=FBpp0088833; name=mRpS11-PA; parent=FBgn0038474,FBtr0089894; dbxref=FlyBase:FBpp0088833,FlyBase_Annotation_IDs:CG5184-PA,GB_protein:AAF55385.1,REFSEQ:NP_524382,GB_protein:AAF55385,FlyMine:FBpp0088833,modMine:FBpp0088833; MD5=963d8d4e7e5d57b04bd367a89715d413; le…	12.0	2	0.03	TVDIDTLINR+VSPNNTIISVTDHK
467	FBpp0088579|FBgn0031883|CG11266-PB|Caper-PB FBpp0088583|FBgn0031883|CG11266-PA|Caper-PA	1.0000	FBpp0088579 type=protein; loc=2L:join(7032965..7033018,7035407..7035561,7035637..7036035,7036185..7036722,7036812..7037450); ID=FBpp0088579; name=Caper-PB; parent=FBgn0031883,FBtr0089636; dbxref=FlyBase:FBpp0088579,FlyBase_Annotation_IDs:CG11266-PB,GB_protein:AAN10614.1,REFSEQ:NP_609095,GB_protein:AAN10614,FlyMine:FBpp0088579,modMine:FBpp0088579; MD5=6dc9afd02c8b13acf2780f8f704004ac; length=594; …	4.2	2	0.03	DLEEFFSSVGK+IDAIQLIMDTETGR
465	FBpp0088542|FBgn0037137|CG7421-PB|Nopp140-PB FBpp0089003|FBgn0037137|CG7421-PA|Nopp140-PA FBpp0305034|FBgn0037137|CG7421-PE|Nopp140-PE FBpp0305035|FBgn0037137|CG7421-PF|Nopp140-PF	1.0000	FBpp0088542 type=protein; loc=3L:join(21832879..21832977,21833180..21834829,21835071..21835229,21835983..21836135); ID=FBpp0088542; name=Nopp140-PB; parent=FBgn0037137,FBtr0089579; dbxref=FlyBase_Annotation_IDs:CG7421-PB,FlyBase:FBpp0088542,GB_protein:AAF51789.2,REFSEQ:NP_730693,GB_protein:AAF51789,FlyMine:FBpp0088542,modMine:FBpp0088542; MD5=26422b442d81871bcfe5726d80a4d007; length=686; release=…	3.5	2	0.03	IADAIVLEYLQSK+LSEILQFYQTK
451	FBpp0087908|FBgn0003317|CG1891-PA|sax-PA FBpp0087909|FBgn0003317|CG1891-PB|sax-PB FBpp0300982|FBgn0003317|CG1891-PC|sax-PC	1.0000	FBpp0087908 type=protein; loc=2R:join(7806538..7806598,7807072..7807201,7807569..7807644,7807708..7808366,7808510..7808920,7808982..7809207,7809270..7809419); ID=FBpp0087908; name=sax-PA; parent=FBgn0003317,FBtr0088832; dbxref=FlyBase:FBpp0087908,FlyBase_Annotation_IDs:CG1891-PA,GB_protein:AAF59189.1,REFSEQ:NP_523652,GB_protein:AAF59189,FlyMine:FBpp0087908,modMine:FBpp0087908; MD5=3234502cd361d57…	6.5	2	0.03	EYLQHSVTSGSGSGLPLLVQR+QDPEAYLVNDELLR
46	FBpp0071600|FBgn0034646|CG9862-PA|Rae1-PA	1.0000	FBpp0071600 type=protein; loc=2R:complement(join(21659525..21659932,21658843..21659475)); ID=FBpp0071600; name=Rae1-PA; parent=FBgn0034646,FBtr0071683; dbxref=FlyBase:FBpp0071600,FlyBase_Annotation_IDs:CG9862-PA,GB_protein:AAF46745.1,REFSEQ:NP_611597,GB_protein:AAF46745,FlyMine:FBpp0071600,modMine:FBpp0071600; MD5=374d7be74bd49bde2deecdf143a9db11; length=346; release=r6.09; species=Dmel;	7.8	2	0.03	GLIIYSLQNSPTEYK+VAIQYVNPGNPK
449	FBpp0087883|FBgn0033272|CG8707-PA|RagC-D-PA	1.0000	FBpp0087883 type=protein; loc=2R:complement(join(8163322..8163324,8162770..8163240,8162488..8162706,8162286..8162428,8161903..8162224)); ID=FBpp0087883; name=RagC-D-PA; parent=FBgn0033272,FBtr0088807; dbxref=FlyBase:FBpp0087883,FlyBase_Annotation_IDs:CG8707-PA,GB_protein:AAF59120.2,REFSEQ:NP_610361,GB_protein:AAF59120,FlyMine:FBpp0087883,modMine:FBpp0087883; MD5=0f1bec4e4ab5e3bf6c14edc7023366ab; …	4.9	2	0.03	AFLFDVVSK+DAISEVFELR
448	FBpp0087863|FBgn0005648|CG2163-PA|Pabp2-PA FBpp0087864|FBgn0005648|CG2163-PB|Pabp2-PB	1.0000	FBpp0087863 type=protein; loc=2R:join(8132034..8132132,8132390..8132791,8132942..8133075,8133141..8133180); ID=FBpp0087863; name=Pabp2-PA; parent=FBgn0005648,FBtr0088785; dbxref=FlyBase:FBpp0087863,FlyBase_Annotation_IDs:CG2163-PA,GB_protein:AAF59127.1,REFSEQ:NP_476902,GB_protein:AAF59127,FlyMine:FBpp0087863,modMine:FBpp0087863; MD5=28b6802c66a99898dc4945358d0e5051; length=224; release=r6.09; spe…	8.9	2	0.03	QMAGGSTTGLATVPLSLEEK
443	FBpp0087723|FBgn0033339|CG8266-PA|Sec31-PA FBpp0087724|FBgn0033339|CG8266-PB|Sec31-PB FBpp0308410|FBgn0033339|CG8266-PC|Sec31-PC FBpp0311417|FBgn0033339|CG8266-PD|Sec31-PD	1.0000	FBpp0087723 type=protein; loc=2R:join(8893945..8894141,8894204..8895167,8895230..8895473,8895532..8895644,8895954..8896053,8896204..8897630,8897695..8897802,8897865..8898173,8898251..8898322,8898389..8898577); ID=FBpp0087723; name=Sec31-PA; parent=FBgn0033339,FBtr0088642; dbxref=FlyBase:FBpp0087723,FlyBase_Annotation_IDs:CG8266-PA,GB_protein:AAF59033.1,REFSEQ:NP_610414,GB_protein:AAF59033,FlyMine…	3.2	2	0.03	INNAVNLDYTQPQAAVAAAPHGYQPTR+VQQLTTESALVDR
440	FBpp0087692|FBgn0033391|CG8026-PB|CG8026-PB FBpp0291673|FBgn0033391|CG8026-PC|CG8026-PC FBpp0291674|FBgn0033391|CG8026-PD|CG8026-PD	1.0000	FBpp0087692 type=protein; loc=2R:complement(join(9191276..9191429,9189067..9189220,9188654..9189008,9188014..9188265)); ID=FBpp0087692; name=CG8026-PB; parent=FBgn0033391,FBtr0088611; dbxref=FlyBase:FBpp0087692,FlyBase_Annotation_IDs:CG8026-PB,GB_protein:AAM68821.1,REFSEQ:NP_610468,GB_protein:AAM68821,FlyMine:FBpp0087692,modMine:FBpp0087692; MD5=1d3c05b7a74830fd98743b61f7ad59b5; length=304; relea…	13.8	2	0.03	LATTEYLAFAAVSK+LIAAAATYPYQVVR
438	FBpp0087583|FBgn0023143|CG1782-PA|Uba1-PA FBpp0308600|FBgn0023143|CG1782-PC|Uba1-PC	1.0000	FBpp0087583 type=protein; loc=2R:complement(join(9692282..9693040,9689982..9691703,9689611..9689919,9688768..9689553)); ID=FBpp0087583; name=Uba1-PA; parent=FBgn0023143,FBtr0088499; dbxref=FlyBase:FBpp0087583,FlyBase_Annotation_IDs:CG1782-PA,GB_protein:AAF58910.2,REFSEQ:NP_477310,GB_protein:AAF58910,FlyMine:FBpp0087583,modMine:FBpp0087583; MD5=9f5acad33cb62c2cc70fb20052911d64; length=1191; releas…	2.8	2	0.03	LPGIQPLEILDSIK+VVVLTNSDGEEQQR
437	FBpp0087562|FBgn0033451|CG1665-PA|CG1665-PA	1.0000	FBpp0087562 type=protein; loc=2R:join(9839828..9839834,9839893..9840515,9840584..9840870,9840944..9841049); ID=FBpp0087562; name=CG1665-PA; parent=FBgn0033451,FBtr0088478; dbxref=FlyBase:FBpp0087562,GB_protein:AAF58893.1,GB_protein:AAF58893.2,FlyBase_Annotation_IDs:CG1665-PA,REFSEQ:NP_610523,GB_protein:AAF58893,FlyMine:FBpp0087562,modMine:FBpp0087562; MD5=731134060f1556b051c259742bbcd6ac; length=…	8.2	2	0.03	INTWFSQAILK+LVFSAQDMPDLELDFEK
431	FBpp0087164|FBgn0033663|CG8983-PA|ERp60-PA	1.0000	FBpp0087164 type=protein; loc=2R:complement(join(11890671..11890819,11888949..11889389,11888575..11888688,11887745..11888510)); ID=FBpp0087164; name=ERp60-PA; parent=FBgn0033663,FBtr0088058; dbxref=GB_protein:AAF58609.1,FlyBase:FBpp0087164,FlyBase_Annotation_IDs:CG8983-PA,GB_protein:AAF58609.2,REFSEQ:NP_725084,GB_protein:AAF58609,FlyMine:FBpp0087164,modMine:FBpp0087164; MD5=6aae583dd23c482fa809b5…	4.9	2	0.03	FEGSSESDLSTFVK+GFPTLFWLPK
44	FBpp0071476|FBgn0034573|CG3295-PA|CG3295-PA	1.0000	FBpp0071476 type=protein; loc=2R:complement(21015902..21017200); ID=FBpp0071476; name=CG3295-PA; parent=FBgn0034573,FBtr0071547; dbxref=FlyBase:FBpp0071476,FlyBase_Annotation_IDs:CG3295-PA,GB_protein:AAF46655.1,REFSEQ:NP_611536,GB_protein:AAF46655,FlyMine:FBpp0071476,modMine:FBpp0071476; MD5=7afc3309ad7862be0c002dea5a1fc297; length=432; release=r6.09; species=Dmel;	6.5	2	0.03	FMQLVSYGLDSQR+VDVLQDEENLMLLNK
426	FBpp0086974|FBgn0011227|CG8764-PA|ox-PA	1.0000	FBpp0086974 type=protein; loc=2R:complement(join(12757298..12757429,12757196..12757231)); ID=FBpp0086974; name=ox-PA; parent=FBgn0011227,FBtr0087861; dbxref=FlyBase:FBpp0086974,FlyBase_Annotation_IDs:CG8764-PA,GB_protein:AAF58459.1,REFSEQ:NP_476985,GB_protein:AAF58459,FlyMine:FBpp0086974,modMine:FBpp0086974; MD5=889c9b62836606a53b03dfa7b0e04174; length=55; release=r6.09; species=Dmel;	41.8	2	0.03	ALDVTSVAIFEGINK+VIYNTLFK
423	FBpp0086842|FBgn0086532|CG4016-PB|Spt-I-PB FBpp0086843|FBgn0086532|CG4016-PA|Spt-I-PA FBpp0086844|FBgn0086532|CG4016-PC|Spt-I-PC	1.0000	FBpp0086842 type=protein; loc=2R:join(13168841..13168888,13168951..13169450,13169507..13169834,13169890..13170255,13170317..13170481); ID=FBpp0086842; name=Spt-I-PB; parent=FBgn0086532,FBtr0087729; dbxref=GB_protein:AAM68597.1,FlyBase:FBpp0086842,FlyBase_Annotation_IDs:CG4016-PB,REFSEQ:NP_725255,GB_protein:AAM68597; MD5=cda8519b940be555ef384838f0599a85; length=468; release=r6.09; species=Dmel;;FB…	5.1	2	0.03	EPQIFEQLQAK+GVAVVQAAYLQNR
415	FBpp0086397|FBgn0034068|CG8400-PA|casp-PA FBpp0086398|FBgn0034068|CG8400-PB|casp-PB FBpp0308803|FBgn0034068|CG8400-PC|casp-PC	1.0000	FBpp0086397 type=protein; loc=2R:complement(join(16027884..16027922,16027665..16027733,16027337..16027571,16027135..16027278,16026867..16027056,16026611..16026812,16026339..16026546,16026135..16026280,16025913..16026067,16025709..16025854,16025373..16025647,16025191..16025310,16024976..16025134)); ID=FBpp0086397; name=casp-PA; parent=FBgn0034068,FBtr0087259; dbxref=FlyBase:FBpp0086397,FlyBase_Ann…	2.9	2	0.03	LPAIMLVGK+LPSEATVEQLK
412	FBpp0086266|FBgn0034142|CG8306-PA|CG8306-PA	1.0000	FBpp0086266 type=protein; loc=2R:complement(join(16594083..16594090,16590826..16591410,16590653..16590762,16590138..16590588,16589817..16590074,16589622..16589760)); ID=FBpp0086266; name=CG8306-PA; parent=FBgn0034142,FBtr0087120; dbxref=FlyBase:FBpp0086266,FlyBase_Annotation_IDs:CG8306-PA,GB_protein:AAF57977.2,REFSEQ:NP_611140,GB_protein:AAF57977,FlyMine:FBpp0086266,modMine:FBpp0086266; MD5=c8fb9…	5.2	2	0.03	DVPNVGTLYLLMR+IIQLSETLNDDALK
401	FBpp0085885|FBgn0034362|CG5323-PA|CG5323-PA	1.0000	FBpp0085885 type=protein; loc=2R:join(18615161..18615247,18615308..18615472,18615570..18615758); ID=FBpp0085885; name=CG5323-PA; parent=FBgn0034362,FBtr0086706; dbxref=GB_protein:AAF57670.1,REFSEQ:NP_611346,GB_protein:AAF57670,FlyBase:FBpp0085885,FlyBase_Annotation_IDs:CG5323-PA,FlyMine:FBpp0085885,modMine:FBpp0085885; MD5=080cdd7c2c0932453d7d7551728d239c; length=146; release=r6.09; species=Dmel;	19.9	2	0.03	AQNYVQHELGEFQGR+IEAAVTEMIDDMDK
395	FBpp0085796|FBgn0010551|CG15081-PC|Phb2-PC FBpp0085797|FBgn0010551|CG15081-PB|Phb2-PB FBpp0085798|FBgn0010551|CG15081-PA|Phb2-PA FBpp0111774|FBgn0010551|CG15081-PD|Phb2-PD FBpp0111775|FBgn0010551|CG15081-PE|Phb2-PE FBpp0111776|FBgn0010551|CG15081-PF|Phb2-PF	1.0000	FBpp0085796 type=protein; loc=2R:join(18819633..18819765,18820196..18820542,18820605..18820838,18821041..18821118,18821184..18821291); ID=FBpp0085796; name=Phb2-PC; parent=FBgn0010551,FBtr0086614; dbxref=FlyBase:FBpp0085796,FlyBase_Annotation_IDs:CG15081-PC,GB_protein:AAM68447.1,GB_protein:AAM68447,REFSEQ:NP_725832,GB_protein:AAM68447; MD5=f3577dbaa7059493d393d38b3f6cb5db; length=299; release=r6.…	8.0	2	0.03	LGGIQSDIYSEGLHVR+QQVSLLIR
392	FBpp0085703|FBgn0013954|CG11001-PA|FK506-bp2-PA	1.0000	FBpp0085703 type=protein; loc=2R:join(19290189..19290225,19290386..19290456,19290518..19290736); ID=FBpp0085703; name=FK506-bp2-PA; parent=FBgn0013954,FBtr0086515; dbxref=FlyBase:FBpp0085703,FlyBase_Annotation_IDs:CG11001-PA,GB_protein:AAF57582.1,REFSEQ:NP_523792,GB_protein:AAF57582,FlyMine:FBpp0085703,modMine:FBpp0085703; MD5=a4e83554a0d7e7fe676c99749469a107; length=108; release=r6.09; species=D…	25.9	2	0.03	GWDEGVAQLSVGQR+VTVHYTGTLDDGTK
385	FBpp0085398|FBgn0033029|CG8426-PA|Not3-PA FBpp0304299|FBgn0033029|CG8426-PB|Not3-PB	1.0000	FBpp0085398 type=protein; loc=2R:complement(join(5662619..5662643,5662456..5662553,5662227..5662376,5661359..5662168,5661219..5661288,5660807..5661157,5660601..5660747,5657643..5658217,5657372..5657581,5657211..5657309)); ID=FBpp0085398; name=Not3-PA; parent=FBgn0033029,FBtr0086062; dbxref=GB_protein:AAF57324.2,FlyBase:FBpp0085398,FlyBase_Annotation_IDs:CG8426-PA,REFSEQ:NP_610176,GB_protein:AAF57…	2.8	2	0.03	LPLSSDTQVNK+VAEGVETFEDIWK
383	FBpp0085368|FBgn0263855|CG7838-PA|BubR1-PA	1.0000	FBpp0085368 type=protein; loc=2R:complement(join(5973957..5974283,5973498..5973893,5970158..5973121,5969748..5969995,5969240..5969687)); ID=FBpp0085368; name=BubR1-PA; parent=FBgn0263855,FBtr0086032; dbxref=GB_protein:AAF57298.1,FlyBase:FBpp0085368,FlyBase_Annotation_IDs:CG7838-PA,REFSEQ:NP_477382,GB_protein:AAF57298,FlyMine:FBpp0085368,modMine:FBpp0085368; MD5=f5602901404dc9645a8b06e721276c43; l…	2.2	2	0.03	IEIYEDSEEPQPTPK+SGLPGVVQVEPSTTTSR
358	FBpp0084534|FBgn0015737|CG3373-PA|Hmu-PA	1.0000	FBpp0084534 type=protein; loc=3R:join(27288930..27289045,27289115..27289320,27289380..27289680,27290017..27291133); ID=FBpp0084534; name=Hmu-PA; parent=FBgn0015737,FBtr0085164; dbxref=FlyBase:FBpp0084534,FlyBase_Annotation_IDs:CG3373-PA,GB_protein:AAF56697.1,REFSEQ:NP_477159,GB_protein:AAF56697,FlyMine:FBpp0084534,modMine:FBpp0084534; MD5=3e5953952b72a3fa1528912264781a56; length=579; release=r6.0…	4.3	2	0.03	MLALFELPFR+NNEIYTGIHGGEVIK
356	FBpp0084384|FBgn0039427|CG5447-PA|CG5447-PA FBpp0303185|FBgn0039427|CG5447-PB|CG5447-PB	1.0000	FBpp0084384 type=protein; loc=3R:join(26452861..26453022,26453089..26453241,26453569..26453709); ID=FBpp0084384; name=CG5447-PA; parent=FBgn0039427,FBtr0085012; dbxref=FlyBase:FBpp0084384,FlyBase_Annotation_IDs:CG5447-PA,GB_protein:AAF56592.1,REFSEQ:NP_651478,GB_protein:AAF56592,FlyMine:FBpp0084384,modMine:FBpp0084384; MD5=a566e074e487758d3b926d7c7718e98f; length=151; release=r6.09; species=Dmel;…	13.9	2	0.03	GLQLIDPTYR+LPAELEGMIER
354	FBpp0084252|FBgn0039341|CG5112-PA|CG5112-PA	1.0000	FBpp0084252 type=protein; loc=3R:25491558..25493129; ID=FBpp0084252; name=CG5112-PA; parent=FBgn0039341,FBtr0084878; dbxref=FlyBase:FBpp0084252,FlyBase_Annotation_IDs:CG5112-PA,GB_protein:AAF56474.1,REFSEQ:NP_651400,GB_protein:AAF56474,FlyMine:FBpp0084252,modMine:FBpp0084252; MD5=00d2f8914bdf58ccade37ed734bd7b2f; length=523; release=r6.09; species=Dmel;	5.0	2	0.03	GMPLGIQVVANPNNDR+SAVELAQQIR
351	FBpp0084205|FBgn0051436|CG31436-PA|CG31436-PA	1.0000	FBpp0084205 type=protein; loc=3R:join(25304214..25304768,25304821..25305346,25305408..25305589); ID=FBpp0084205; name=CG31436-PA; parent=FBgn0051436,FBtr0084830; dbxref=FlyBase:FBpp0084205,FlyBase_Annotation_IDs:CG31436-PA,GB_protein:AAN14047.1,REFSEQ:NP_733096,GB_protein:AAN14047,FlyMine:FBpp0084205,modMine:FBpp0084205; MD5=312ac4d3c1141a0aee63caed06315b6d; length=420; release=r6.09; species=Dme…	5.0	2	0.03	EVTILLAR+SVDFGDLLQNEEK
350	FBpp0084189|FBgn0039303|CG11857-PA|CG11857-PA FBpp0312547|FBgn0039303|CG11857-PC|CG11857-PC	1.0000	FBpp0084189 type=protein; loc=3R:join(25259364..25259432,25259494..25260036); ID=FBpp0084189; name=CG11857-PA; parent=FBgn0039303,FBtr0084814; dbxref=FlyBase_Annotation_IDs:CG11857-PA,FlyBase:FBpp0084189,GB_protein:AAF56431,REFSEQ:NP_651362,FlyMine:FBpp0084189,modMine:FBpp0084189; MD5=045969d49468599b898aa07cb27f7545; length=203; release=r6.09; species=Dmel;;FBpp0312547 type=protein; loc=3R:join(…	13.8	2	0.03	LSQTYQSALDR+VNDLAGSGPGSVAGNSK
[truncated: 521 more rows]
