# Supplementary material for: Comparative interactome analysis of α-arrestin families in human and Drosophila
Source: eLife. 2024 Jan 25;12:RP88328. doi: 10.7554/eLife.88328 (PMC10945707; doi:10.7554/eLife.88328)
Supplement: Figure 1—source data 1. [file elife-88328-fig1-data1.zip › Drosophila/CG1105/interact-CG1105_3.prot.tsv]

entry no.	protein	protein probability	protein description	percent coverage	tot indep spectra	percent share of spectrum ids	peptides
230	FBpp0081159|FBgn0037465|CG1105-PA|CG1105-PA	1.0000	FBpp0081159 type=protein; loc=3R:complement(join(7066924..7067038,7066142..7066297,7064878..7065720,7064615..7064769)); ID=FBpp0081159; name=CG1105-PA; parent=FBgn0037465,FBtr0081645; dbxref=FlyBase:FBpp0081159,FlyBase_Annotation_IDs:CG1105-PA,GB_protein:AAF54075.1,REFSEQ:NP_649688,GB_protein:AAF54075,FlyMine:FBpp0081159,modMine:FBpp0081159; MD5=5feb20debd8140a192009f3fa453f89f; length=422; relea…	46.2	415	6.04	APTIAGRDDSEHTQMIGDGAFAPR+DDSEHTQMIGDGAFAPR+EPFKLELEK+ESKVIIANLSVGPVNGGESR+FDQDMKMAFTVIAPVDLNLNPR+FLGEANTEWSEEK+FTFDSPK+FTFDSPKK+GHEEYFK+GHEEYFKIQYYLLGGK+GIIIRFLGEANTEWSEEK+IQYYLLGGK+LVTFHTNQPR+MAFTVIAPVDLNLNPR+NSSETELPPGTHTYPFTCALPPNLPSSFEGEFGHVR+RESKVIIANLSVGPVNGGESR+SVTTSEGKTENEVTQLK+SVTTSEGKTENEVTQLKGHEEYFK+TENEVTQLK+TENEVTQLKGHEEYFK+TENEVTQLKGHEEYFKIQYYLLGGK+VIIANLSVGPVNGGESR+VKEPFKLELEK+VTLD…
398	sp|GFP_AEQVI|	1.0000	sp GFP_AEQVI	74.8	397	5.80	AEVKFEGDTLVNR+AEVKFEGDTLVNRIELK+EDGNILGHK+EDGNILGHKLEYNYNSHNVYIMADK+EDGNILGHKLEYNYNSHNVYIMADKQK+FEGDTLVNR+FEGDTLVNRIELK+FSVSGEGEGDATYGK+FSVSGEGEGDATYGKLTLK+GEELFTGVVPILVELDGDVNGHK+GEELFTGVVPILVELDGDVNGHKFSVSGEGEGDATYGK+GIDFKEDGNILGHK+HNIEDGSVQLADHYQQNTPIGDGPVLLPDNHYLSTQSALSK+LEYNYNSHNVYIMADK+LEYNYNSHNVYIMADKQK+NGIKVNFKIR+SAMPEGYVQER+SAMPEGYVQERTIFFKDDGNYK+TIFFKDDGNYK+TIFFKDDGNYKTR+YPDHMKQHDFFK
274	FBpp0084036|FBgn0039213|CG6668-PA|atl-PA FBpp0084037|FBgn0039213|CG6668-PB|atl-PB FBpp0311413|FBgn0039213|CG6668-PC|atl-PC	1.0000	FBpp0084036 type=protein; loc=3R:join(24631897..24632091,24632157..24633370,24633433..24633499,24633558..24633707); ID=FBpp0084036; name=atl-PA; parent=FBgn0039213,FBtr0084656; dbxref=FlyBase:FBpp0084036,FlyBase_Annotation_IDs:CG6668-PA,GB_protein:AAF56318.1,REFSEQ:NP_651274,GB_protein:AAF56318,FlyMine:FBpp0084036,modMine:FBpp0084036; MD5=823b051da040be29f55533fad9a30308; length=541; release=r6.0…	57.7	285	4.31	ALFQFAAK+ARDLIQYFQSYMNIYK+ARDLIQYFQSYMNIYKGNELPEPK+DLIQYFQSYMNIYK+DLIQYFQSYMNIYKGNELPEPK+DTTGILMWSDIFLHDYPNGDK+DWSFPYEAEYGALGGDK+FDGRLQDITPEFK+GIHHVATHATEMAVGGGAASYR+GNELPEPK+IAIILLDTQGAFDSQSTVR+KMGGEEFTEK+KQLEDDLEEVFTNYQAHNESK+LALADTGK+LDDFATLLWEK+LEVSDKQHPELQSLR+LEVSDKQHPELQSLRR+LQDITPEFK+LQFLVRDWSFPYEAEYGALGGDK+MGGEEFTEK+MGGSAVQVINASEEHTFVLNEDALSEVLMR+QHPELQSLR+QHPELQSLRR+QLEDDLEEVFTNYQAHNESK+…
452a	FBpp0082514|FBgn0266599|CG4264-PE|Hsc70-4-PE FBpp0082515|FBgn0266599|CG4264-PF|Hsc70-4-PF FBpp0082516|FBgn0266599|CG4264-PA|Hsc70-4-PA FBpp0082517|FBgn0266599|CG4264-PC|Hsc70-4-PC FBpp0082518|FBgn0266599|CG4264-PD|Hsc70-4-PD FBpp0082519|FBgn0266599|CG4264-PB|Hsc70-4-PB FBpp0307982|FBgn0266599|CG4264-PG|Hsc70-4-PG	1.0000	FBpp0082514 type=protein; loc=3R:15244360..15246315; ID=FBpp0082514; name=Hsc70-4-PE; parent=FBgn0266599,FBtr0083055; dbxref=FlyBase:FBpp0082514,FlyBase_Annotation_IDs:CG4264-PE,GB_protein:AAO41567.1,REFSEQ:NP_788679,GB_protein:AAO41567; MD5=050fd5b4b4ff0bfd160c385fb3a7608a; length=651; release=r6.09; species=Dmel;;FBpp0082515 type=protein; loc=3R:15244360..15246315; ID=FBpp0082515; name=Hsc70-4-…	56.8	135	1.81	ARFEELNADLFR+ATLDEDNLK+DAGTIAGLNVLR+DNNLLGK+ETAEAYLGK+FDDAAVQSDMK+FEELNADLFR+FELSGIPPAPR+HWPFEVVSADGKPK+IINEPTAAAIAYGLDK+IINEPTAAAIAYGLDKK+KFDDAAVQSDMK+KTFFPEEISSMVLTK+LLQDLFNGK+LLQDLFNGKELNK+LVTHFVQEFK+LYQGAGFPPGGMPGGPGGMPGAAGAAGAAGAGGAGPTIEEVD+MKETAEAYLGK+NQVAMNPTQTIFDAK+QTQTFTTYSDNQPGVLIQVYEGER+SINPDEAVAYGAAVQAAILHGDK+STAGDTHLGGEDFDNR+STMDPVEK+SVIHDIVLVGGSTR+TFFPEEISSMVLTK+TLSSSTQASIEIDSLFEGTD…
166	FBpp0078500|FBgn0087013|CG1059-PA|Karybeta3-PA FBpp0307568|FBgn0087013|CG1059-PB|Karybeta3-PB	1.0000	FBpp0078500 type=protein; loc=3R:join(4649687..4649767,4650585..4650734,4650799..4651893,4651983..4653336,4653452..4654089); ID=FBpp0078500; name=Karybeta3-PA; parent=FBgn0087013,FBtr0078860; dbxref=FlyBase:FBpp0078500,FlyBase_Annotation_IDs:CG1059-PA,GB_protein:AAF52107.1,REFSEQ:NP_524226,GB_protein:AAF52107,FlyMine:FBpp0078500,modMine:FBpp0078500; MD5=159db4c67d28d8e2289d4cf0d9f0283a; length=11…	35.5	112	1.59	AQFLPAFEQVAPHFVK+AVGAFILYHDK+AVGAFILYHDKENETAIHK+EGFAEYAEDVVR+EIENISPTENAISAFAK+FHSQVIPGLLSLLDDVENPR+FIIQNANSDDLR+FYFHDGVR+HFADMLPR+IFSSVPSIFGNQEAQYIDLIK+IVDITHALFQTNK+IVLPLVMNALPVMLGHADWK+KFHSQVIPGLLSLLDDVENPR+LETILNSK+LFTTEFFDFYK+LLEPSRPVADR+MIHITGETIEAQDDQSLLK+NEEDYDDGVEEELAEQDDTDVYILSK+QFEQYLPLVMGPVMR+QMAAVLLR+QMEAILDEVMSGVLNFLSDPHPR+QMLPMLK+QQAEEAYNNLSR+QVLEIINK+SMDAGSDPEVR+VFSSQDFEDSWR+VIVT…
476a	FBpp0087947|FBgn0033246|CG11198-PA|ACC-PA	1.0000	FBpp0087947 type=protein; loc=2R:complement(join(7985602..7985761,7985066..7985451,7984881..7985002,7982641..7983007,7981184..7981472,7977389..7981122,7977022..7977324,7976786..7976956,7976295..7976723,7975304..7976173,7974886..7975233,7974690..7974824,7974487..7974621)); ID=FBpp0087947; name=ACC-PA; parent=FBgn0033246,FBtr0088871; dbxref=FlyBase:FBpp0087947,FlyBase_Annotation_IDs:CG11198-PA,GB_p…	26.2	77	1.10	AAVHELLR+DFHIATTEEFVK+DSALSNLSNDNIR+EASFEYLQNEGER+EGLVFLGPPER+ELVLEGDNLVEMQR+ENDPSLLR+ENLVIALK+FGAYIVDGLR+FQAQSNGTTYVYDVPDMFR+GGAWAVLDSLINPR+GGVLEPEGIVEIK+GQFLQPENAPVPEK+GQIQAANTLTNVVDVELINDGIR+HLEPASAFHLELNR+IGFPVMIK+IGLAEEVK+IIEEAPAIVAQPEVFEDMEK+ITFAALK+ITSENPDEGFKPSSGTVQELNFR+IYISVNSGAR+KPVLIYLPPNAELR+LDPTTIALK+LGGVPVGVIAVETR+LINMIVEDGAHVSK+LLLEDAYIK+LPELLHK+MSETNESNDTAAQSAEGERPSFLVGDEIDER+MSS…
182	FBpp0079278|FBgn0020497|CG13387-PA|emb-PA FBpp0312321|FBgn0020497|CG13387-PB|emb-PB	1.0000	FBpp0079278 type=protein; loc=2L:join(8404288..8405779,8405916..8406286,8406376..8406855,8406924..8407256,8407323..8407688,8407775..8407924); ID=FBpp0079278; name=emb-PA; parent=FBgn0020497,FBtr0079663; dbxref=FlyBase:FBpp0079278,FlyBase_Annotation_IDs:CG13387-PA,GB_protein:AAG22423.2,REFSEQ:NP_723391,GB_protein:AAG22423,FlyMine:FBpp0079278,modMine:FBpp0079278; MD5=d458d192b10be9df690b27d3d2bff62…	41.3	75	1.09	AFLNIPPAQFK+AIIASNIMYVVGQYPR+ALGHAYVIQLGR+DFLIQIR+DTMVQLEQIVGQNMNMNHVFK+DTNSINLYK+EAALAEEQSNK+EATGEDDSDLYLEER+ETLNLISEWVSR+ETLVFLTHLDSVDTDR+FLSVPMFR+FLVTVIK+FYAPILSK+ITSENIIQAIEVNGVNVNNQPLIK+IVEVVYTAQGEQLR+IYLDMLNVYK+LAQSILTTLK+LDINLLDK+LLDFSQK+LLNQVNGSEFSWK+LNMILVHILK+LVFDSVVWAFK+MAKPEEVLVVENENGEVVR+NFEDFPQHR+NIPGMLNPHELPEDMQDE+NLSEEVFDFSQGQITQTK+NVADMGLNILFK+QHITNEVPK+QLGSILK+SAFTHLSDNQVK+TSSDP…
225	FBpp0080795|FBgn0041180|CG10363-PA|Tep4-PA FBpp0303746|FBgn0041180|CG10363-PB|Tep4-PB FBpp0303747|FBgn0041180|CG10363-PC|Tep4-PC FBpp0303748|FBgn0041180|CG10363-PD|Tep4-PD	1.0000	FBpp0080795 type=protein; loc=2L:join(19549846..19549928,19551682..19552413,19552473..19552899,19552956..19553293,19553362..19553915,19553976..19556092,19556162..19556401); ID=FBpp0080795; name=Tep4-PA; parent=FBgn0041180,FBtr0081254; dbxref=FlyBase:FBpp0080795,FlyBase_Annotation_IDs:CG10363-PA,GB_protein:AAF53826.2,REFSEQ:NP_523603,GB_protein:AAF53826,FlyMine:FBpp0080795,modMine:FBpp0080795; MD5…	42.5	67	1.01	AFFINLK+AISPLAGDAIHKPLK+APAEVKPGADVALEIK+ATEYYSIK+DGEFNVVLK+DLYTTYPYR+DYNVAVAVHQTK+EHELNFK+ESNMAILEVSLPSGYTADEDSFADIR+GLGVTNDQTNIK+GYEFLLTR+HDDGSFSSFGPTK+IKDIIDLDEQILAK+ITYVDGSLITDTK+KLTPALDTR+LNETGGVQLYPYR+LNGYDTSTPWQGGYSYYPGER+LNTSEENDLLLQTVEFPQGTK+LNWENFKPYIK+LPPLEAGEYNLTAEGVK+LVPNYLVR+MDATQQVSVR+NGDSVVVIYFENLAK+NGFGGFASSQDTVVGLTALIK+NLENLLR+NLQDGYQHMLHYR+NTFELEVPEDVVPDSER+NYAFYAFGTDHQEPELPTIE…
452b	FBpp0073445|FBgn0001218|CG4147-PB|Hsc70-3-PB FBpp0073446|FBgn0001218|CG4147-PA|Hsc70-3-PA FBpp0073447|FBgn0001218|CG4147-PD|Hsc70-3-PD FBpp0073448|FBgn0001218|CG4147-PC|Hsc70-3-PC FBpp0311376|FBgn0001218|CG4147-PE|Hsc70-3-PE	1.0000	FBpp0073445 type=protein; loc=X:complement(join(11804897..11805021,11802613..11804458)); ID=FBpp0073445; name=Hsc70-3-PB; parent=FBgn0001218,FBtr0073608; dbxref=FlyBase:FBpp0073445,FlyBase_Annotation_IDs:CG4147-PB,GB_protein:AAN09299.1,REFSEQ:NP_511132,GB_protein:AAN09299,FlyMine:FBpp0073445,modMine:FBpp0073445; MD5=90cfc2d2c129e8a211bff4d9b740fb53; length=656; release=r6.09; species=Dmel;;FBpp00…	44.5	60	0.70	AKFEELNLDLFR+DAGVIAGLQVMR+DLEAIVQPVIAK+ETAEAYLGK+EWSDTNVQHDIK+FEELNLDLFR+IEIESFFEGDDFSETLTR+IINEPTAAAIAYGLDK+IINEPTAAAIAYGLDKK+ITPSYVAFTADGER+IVITNDQNR+KDLEAIVQPVIAK+LESAIDESIK+LTPEDIDR+LYQGAGGAPPPEGGDDADLK+LYQGAGGAPPPEGGDDADLKDEL+MKETAEAYLGK+NELESYAYSLK+NQLTTNPENTVFDAK+NSKPHISVDTSQGAK+SQVFSTASDNQHTVTIQVYEGERPMTK+VEIIANDQGNR+VFAPEEISAMVLGK+VLEDADMNK+VTHAVVTVPAYFNDAQR+WLEQNPDADPEEYK
363	FBpp0088303|FBgn0023213|CG10811-PA|eIF4G-PA FBpp0111817|FBgn0023213|CG10811-PB|eIF4G-PB FBpp0288389|FBgn0023213|CG10811-PC|eIF4G-PC	1.0000	FBpp0088303 type=protein; loc=4:complement(join(929822..929899,926011..926661,925768..925948,925575..925686,925083..925138,918903..921199,918536..918776,918324..918481,917275..917743,916867..917090,916121..916267,915837..916059,915617..915718,915492..915553)); ID=FBpp0088303; name=eIF4G-PA; parent=FBgn0023213,FBtr0089243; dbxref=FlyBase:FBpp0088303,FlyBase_Annotation_IDs:CG10811-PA,GB_protein:AAF…	33.4	57	0.86	AELEAFLEEEER+AIDEPNFSVSYAR+AQSSVGSSNVNTGPLYR+DSQSVEKPTHQELSLR+FCIPVLQR+FMLQDVIDLR+GLTETLSNFSIHYK+GSEQQTSATFSQTTR+HQQQNNVGGNVSGGAGHSNGNNDENTWHVQTSK+IDTPDKVDEVIVLVFEK+ILTISDLWNNNLK+IPQQESVGLNNLTSTSSQGSESR+ISSIINYNEGQWSPNNPSGK+KLQPIVDK+LNVDVSEDISSR+LQIIDPTTK+MGGLTQFIWISSDTTR+NALLDKTEQEFTQNVSQSTAK+NATDETEISAMALQDVNSLDNNQIEK+NEQLSAQYFGTLSSTTPGGSQGGSGK+NILDDFDK+NTGVDVGLQSDSKPETTLNDK+NVSESIVAPITDETDDAGS…
403	sp|TRYP_PIG|	1.0000	sp TRYP_PIG	25.1	52	0.71	IITHPNFNGNTLDNDIMLIK+LGEHNIDVLEGNEQFINAAK+LSSPATLNSR+VATVSLPR
415a	FBpp0073277|FBgn0003360|CG16944-PA|sesB-PA FBpp0073278|FBgn0003360|CG16944-PC|sesB-PC FBpp0073279|FBgn0003360|CG16944-PB|sesB-PB FBpp0073280|FBgn0003360|CG16944-PD|sesB-PD FBpp0312078|FBgn0003360|CG16944-PE|sesB-PE	1.0000	FBpp0073277 type=protein; loc=X:complement(join(10782380..10782676,10782173..10782300,10781621..10782095)); ID=FBpp0073277; name=sesB-PA; parent=FBgn0003360,FBtr0073421; dbxref=FlyBase:FBpp0073277,FlyBase_Annotation_IDs:CG16944-PA,GB_protein:AAG22341.1,REFSEQ:NP_511109,GB_protein:AAG22341,FlyMine:FBpp0073277,modMine:FBpp0073277; MD5=c2c1ad011a3bcdf20b09b6b6d65bec98; length=299; release=r6.09; spe…	51.8	50	0.75	AAYFGFYDTAR+ATEVIYK+DFAAGGISAAVSK+DFDAVGFVK+EQGFSSFWR+GAFSNILR+GFGVSVQGIIIYR+GMLPDPK+GTGGAFVLVLYDEIK+GTGGAFVLVLYDEIKK+KATEVIYK+LLLQVQHISK+QEGTGAFFK+QVFLGGVDK+SDGIVGLYR+TAVAPIER+YFPTQALNFAFK+YFPTQALNFAFKDKYK
473a	FBpp0087142|FBgn0000556|CG8280-PA|Ef1alpha48D-PA FBpp0304260|FBgn0000556|CG8280-PC|Ef1alpha48D-PC FBpp0311272|FBgn0000556|CG8280-PD|Ef1alpha48D-PD FBpp0311273|FBgn0000556|CG8280-PE|Ef1alpha48D-PE	1.0000	FBpp0087142 type=protein; loc=2R:11893575..11894966; ID=FBpp0087142; name=Ef1alpha48D-PA; parent=FBgn0000556,FBtr0088035; dbxref=FlyBase:FBpp0087142,FlyBase_Annotation_IDs:CG8280-PA,GB_protein:AAF58608.1,REFSEQ:NP_477375,GB_protein:AAF58608,FlyMine:FBpp0087142,modMine:FBpp0087142; MD5=2ae59732b0e0ae621052c7236b70a79c; length=463; release=r6.09; species=Dmel;;FBpp0304260 type=protein; loc=2R:11893…	36.7	47	0.71	EGNADGKTLIDALDAILPPARPTDK+EHALLAFTLGVK+EVSSYIK+IGGIGTVPVGR+IGYNPAAVAFVPISGWHGDNMLEPSTNMPWFK+LPLQDVYK+MDSSEPPYSEAR+QLIVGVNK+QTVAVGVIK+STTTGHLIYK+TLIDALDAILPPARPTDK+VETGVLKPGTVVVFAPANITTEVK+YYVTIIDAPGHR
423a	FBpp0074075|FBgn0261609|CG9946-PA|eIF-2alpha-PA FBpp0309768|FBgn0261609|CG9946-PB|eIF-2alpha-PB	1.0000	FBpp0074075 type=protein; loc=X:complement(join(16446185..16446879,16445555..16445885)); ID=FBpp0074075; name=eIF-2alpha-PA; parent=FBgn0261609,FBtr0074300; dbxref=FlyBase:FBpp0074075,FlyBase_Annotation_IDs:CG9946-PA,GB_protein:AAF48615.1,REFSEQ:NP_573130,GB_protein:AAF48615,FlyMine:FBpp0074075,modMine:FBpp0074075; MD5=e3f0b632583d5204c5d718cb0d2136ca; length=341; release=r6.09; species=Dmel;;FBp…	49.0	44	0.65	AEAENAQVAGDDDEEDGADQEGMQFDPEK+AEAENAQVAGDDDEEDGADQEGMQFDPEKEFNHK+AINSLLR+ALEVAIEHIR+EVLLSNIK+GLELSTEELPIR+GYIDLSK+HVADILGFEGNEK+INLIAPPLYVMTTSTTK+KLVSPTVK+LEDLYQK+LVTAIDEADLAR+TAWHFEK+TEPVVVIR+TSEYDGEFK+TVAYDIFK
478a	FBpp0088021|FBgn0028687|CG1341-PA|Rpt1-PA	1.0000	FBpp0088021 type=protein; loc=2R:complement(7652536..7653837); ID=FBpp0088021; name=Rpt1-PA; parent=FBgn0028687,FBtr0088947; dbxref=GB_protein:AAF59219.1,FlyBase:FBpp0088021,FlyBase_Annotation_IDs:CG1341-PA,REFSEQ:NP_477473,GB_protein:AAF59219,FlyMine:FBpp0088021,modMine:FBpp0088021; MD5=76480cb616eeeb3d35baf21492c93f5f; length=433; release=r6.09; species=Dmel;	41.3	43	0.66	DFLEAVK+ELFEMAR+ESDTGLAPPALWDLAADK+EVVETPLLHPEK+FDDGAGGDNEVQR+FVNLGIEPPK+FVVDLADSVAPTDIEEGMR+GVLLFGPPGTGK+IINADSDDPK+QILQNEQPLQVAR+QVNELTGIK+SIEEDIQK+SLDEGDIELLK+TMLELINQLDGFDPR+VATEKDFLEAVK+YQIHIPLPPK
258	FBpp0082728|FBgn0040237|CG6815-PA|bor-PA FBpp0297140|FBgn0040237|CG6815-PB|bor-PB	1.0000	FBpp0082728 type=protein; loc=3R:complement(join(16263730..16263952,16263147..16263621,16262262..16263086,16261991..16262189,16261834..16261926)); ID=FBpp0082728; name=bor-PA; parent=FBgn0040237,FBtr0083276; dbxref=FlyBase:FBpp0082728,FlyBase_Annotation_IDs:CG6815-PA,GB_protein:AAF55289.2,REFSEQ:NP_524996,GB_protein:AAF55289,FlyMine:FBpp0082728,modMine:FBpp0082728; MD5=9550e905085694c6b773f07bdce…	42.7	42	0.64	AALNAFLYR+AKPTDALQGVVLNPK+EALELSK+EYEAHIEQAK+FAFLDALK+FKLDTFDYGK+FMLVLASNTPEQFDYAINDR+IGKPTLVGETSR+LDEMVEFTLPGLEER+LDTFDYGK+LGVSWQAAVYASEDGLLTEK+LLEHELR+MAWLSDQER+NVLMHGPPGTGK+QQPQPDQTAGFSEGGGAADPEGR+QTIEHEIEMK+RQTIEHEIEMK+SITGTAAPPLTLTAK+TAGTVIGAGAEAMLTDWDK+TLIEETK+VLTAAGGLSLLALGVYTAK+YEDQLLQQQR
484a	FBpp0089056|FBgn0032456|CG6214-PA|MRP-PA FBpp0089057|FBgn0032456|CG6214-PB|MRP-PB FBpp0089058|FBgn0032456|CG6214-PC|MRP-PC FBpp0089059|FBgn0032456|CG6214-PD|MRP-PD FBpp0089060|FBgn0032456|CG6214-PE|MRP-PE FBpp0089061|FBgn0032456|CG6214-PF|MRP-PF FBpp0089062|FBgn0032456|CG6214-PG|MRP-PG FBpp0089063|FBgn0032456|CG6214-PH|MRP-PH FBpp0089064|FBgn0032456|CG6214-PI|MRP-PI FBpp0089065|FBgn0032456|CG6214…	1.0000	FBpp0089056 type=protein; loc=2L:join(12722431..12722484,12722559..12724070,12724206..12724343,12724472..12724618,12725712..12725796,12725859..12726678,12726746..12727116,12730843..12731066,12737959..12738176,12738241..12738747,12738807..12739188,12743980..12744171); ID=FBpp0089056; name=MRP-PA; parent=FBgn0032456,FBtr0090013; dbxref=FlyBase:FBpp0089056,FlyBase_Annotation_IDs:CG6214-PA,GB_protein…	24.4	39	0.58	ADIDILSAGDLTEIGEK+AQFSNGNVTFENPHGEK+AVYSDADLYLLDDPLSAVDAHVGK+DNILFGQTYDR+ESTVGEIVNLMAVDAQR+GAFADFIIQHLQEGNEEEEELNQIK+GQIIEFASPTELLDNPK+GVSFNIQGGEK+HIFEEVIGPK+INLDPFEIK+ISIDGVDIASMGLHMLR+ITYQWFDK+LAGVVNTVGK+LAYVPQQAWIQNATVR+LMNEVLSGIK+LTIIPQDPVLFSGSLR+MGEISESGTFDQLVK+MSSDIETNIVSVER+SLAAGLNHEIAEGGENLSVGQR+SPIYSHFSETVTGASTIR+SQTGGVEFAVYK+SSLTLALFR+SSVVQAFLGEMEK+TALINAIYR+VEFQNFQVR+VLVLDEATAAVDLETDDL…
443a	FBpp0078298|FBgn0003261|CG10279-PC|Rm62-PC FBpp0078299|FBgn0003261|CG10279-PD|Rm62-PD FBpp0078300|FBgn0003261|CG10279-PB|Rm62-PB FBpp0078301|FBgn0003261|CG10279-PA|Rm62-PA FBpp0078302|FBgn0003261|CG10279-PE|Rm62-PE FBpp0078303|FBgn0003261|CG10279-PF|Rm62-PF FBpp0291159|FBgn0003261|CG10279-PH|Rm62-PH FBpp0291753|FBgn0003261|CG10279-PI|Rm62-PI	1.0000	FBpp0078298 type=protein; loc=3R:complement(join(6005206..6005216,6004017..6005126,6003673..6003911,6001558..6001736,6001163..6001360)); ID=FBpp0078298; name=Rm62-PC; parent=FBgn0003261,FBtr0078649; dbxref=FlyBase:FBpp0078298,FlyBase_Annotation_IDs:CG10279-PC,GB_protein:AAN14332.1,REFSEQ:NP_731033,GB_protein:AAN14332; MD5=91fd1a2ab1e8d5284cd393f1f664c60d; length=578; release=r6.09; species=Dmel;;…	49.4	39	0.49	ALVDVLR+APTAIQAQGWPIAMSGSNFVGIAK+EANQEINPALENLAR+ELAQQIQQVATEFGSSSYVR+FGGGGGFGDR+FGGGGGGGDYHGIR+GDGPIALVLAPTR+GGGGGGSQDLPMRPVDFSNLAPFK+GQVPNPIQDFSEVHLPDYVMK+GTSFAFFTK+IIIFVETK+KIVSQIRPDR+LIDFLSAGSTNLK+MLDMGFEPQIR+NFYQEHPNVANR+QTLMWSATWPK+TLGYILPAIVHINNQQPLQR+TLLSDIYDTSESPGK+YREEQEITVR+YVINFDYPQNSEDYIHR
105	FBpp0076284|FBgn0086706|CG5651-PA|pix-PA FBpp0076285|FBgn0086706|CG5651-PB|pix-PB	1.0000	FBpp0076284 type=protein; loc=3L:complement(join(8974134..8974346,8973461..8974071,8972685..8973401,8972333..8972627)); ID=FBpp0076284; name=pix-PA; parent=FBgn0086706,FBtr0076557; dbxref=FlyBase:FBpp0076284,FlyBase_Annotation_IDs:CG5651-PA,GB_protein:AAF50342.1,REFSEQ:NP_648272,GB_protein:AAF50342,FlyMine:FBpp0076284,modMine:FBpp0076284; MD5=544141ca25a2c1e42b568863d25c3d1f; length=611; release=…	37.6	39	0.58	ALVKPQYVDQIPK+DAYVHPQFIADVMKPMK+EGINIFLDGFVPTENMR+EIAQLSGGELQR+FELTVEK+FLELLGITFR+GAVGDLLDK+GAVGDLLDKK+GHFSDSEILVLLGENGTGK+GSELQNYFTK+IEEIMDQEVQNLSGGELQR+LNAALTIR+MLAGNLQPDGEVELPMLNISYKPQK+TESLTFK+TGFVVEHDFIMATYLADR+TTAFSPQSLLNGMNR+VIVIEGQPSVK+VSESATEEEIK+VSESATEEEIKR
466a	FBpp0085720|FBgn0003887|CG9277-PB|betaTub56D-PB	1.0000	FBpp0085720 type=protein; loc=2R:complement(join(19451433..19451489,19447460..19448746)); ID=FBpp0085720; name=betaTub56D-PB; parent=FBgn0003887,FBtr0086536; dbxref=FlyBase:FBpp0085720,FlyBase_Annotation_IDs:CG9277-PB,GB_protein:AAF57555.1,REFSEQ:NP_523795,GB_protein:AAF57555,FlyMine:FBpp0085720,modMine:FBpp0085720; MD5=af532e832c1035fa8fb3355ba120f3d1; length=447; release=r6.09; species=Dmel;	45.6	37	0.38	ALTVPELTQQMFDAK+AVLVDLEPGTMDSVR+EVDEQMLNIQNK+FPGQLNADLR+FWEIISDEHGIDATGAYHGDSDLQLER+GHYTEGAELVDSVLDVVR+IMNTYSVVPSPK+INVYYNEASGGK+ISEQFTAMFR+LAVNMVPFPR+LHFFMPGFAPLTSR+MSATFIGNSTAIQEIFK+NSSYFVEWIPNNVK+SGPFGQIFRPDNFVFGQSGAGNNWAK+YLTVAAIFR
51	FBpp0072693|FBgn0025725|CG7961-PB|alphaCOP-PB FBpp0072694|FBgn0025725|CG7961-PA|alphaCOP-PA	1.0000	FBpp0072693 type=protein; loc=3L:complement(join(1644012..1644957,1641197..1643955)); ID=FBpp0072693; name=alphaCOP-PB; parent=FBgn0025725,FBtr0072811; dbxref=FlyBase:FBpp0072693,FlyBase_Annotation_IDs:CG7961-PB,GB_protein:AAF47535.1,REFSEQ:NP_728648,GB_protein:AAF47535; MD5=66c92cebeb44706586c8d2870900e903; length=1234; release=r6.09; species=Dmel;;FBpp0072694 type=protein; loc=3L:complement(joi…	26.3	36	0.51	AGSFETAFR+DVSAQYQGALLLGDVK+FHSILISIPLLVVDTK+GFFEGAMVTR+GHPGATDLFGQADAVVK+GHYNNVSSVLFHPR+GLSPAQQWANNSPLVLDHVK+GVAFHQQMPLFVSGGDDYK+GVNWASFHPTLPLIVSGADDR+GYPEVALHFVK+ISNLQFR+KDVSAQYQGALLLGDVK+KLDFTTTK+KYDEVLHMVR+LDAAEAQQLLR+LLHDQLGVVNFQPFK+LNDLVAR+LQPVHQILTLR+LSFLYLITGNLEK+LVGQSIIAYLQQK+LVSVGSIK+NVAPGPGGLDDHLK+TALNMFFK+TLDLPIYLTR+TSYTANPNLQSLSGYPLR+VLHIDPTEYK+VWDISGLR
469a	FBpp0086220|FBgn0014870|CG8912-PB|Psi-PB FBpp0086222|FBgn0014870|CG8912-PC|Psi-PC	1.0000	FBpp0086220 type=protein; loc=2R:complement(join(16867326..16867397,16866155..16867246,16865944..16866096,16865394..16865881,16865092..16865329,16864686..16865033)); ID=FBpp0086220; name=Psi-PB; parent=FBgn0014870,FBtr0087072; dbxref=FlyBase:FBpp0086220,FlyBase_Annotation_IDs:CG8912-PB,GB_protein:AAF57942.2,REFSEQ:NP_477123,GB_protein:AAF57942,FlyMine:FBpp0086220,modMine:FBpp0086220; MD5=09c3bb3e…	35.7	36	0.50	EAEMIEQQMK+EEITFLVPASK+GGGGGGGGPGMGFNNFNNGNGGESTEVFVPK+GTTDQVEAAR+IAVGVVIGK+INMELNVISR+LPESVAGAFMGR+LQFIQGK+MIIIQDGPNQELIKPLR+NGNGGGGGPGGDSGNSNYGYGYGVNHAQGGR+QAGGSSGPVQQQQPQQQQQSQQQTGGAGAGGADYSAQWAEYYR+QMVLDLIAQK+SLGSPEYANNSSNMSSGSGGGGGGGGGPGGASITQAIAQAAAVAAR+SSNDTITHIQAESGVK+TIDGLIENVMQR+VQVMQDQDR
504a	sp|K1C10_HUMAN|	1.0000	sp K1C10_HUMAN	37.8	35	0.48	ALEESNYELEGK+DAEAWFNEK+ELTTEIDNNIEQISSYK+GSLGGGFSSGGFSGGSFSR+IRLENEIQTYR+LAADDFR+LASYLDK+LENEIQTYR+LKYENEVALR+NQILNLTTDNANILLQIDNAR+NVQALEIELQSQLALK+NVSTGDVNVEMNAAPGVDLTQLLNNMR+QSLEASLAETEGR+QSVEADINGLR+SLLEGEGSSGGGGR+SQYEQLAEQNR+SQYEQLAEQNRK+VLDELTLTK+VTMQNLNDR+YENEVALR
48	FBpp0072305|FBgn0265434|CG15792-PB|zip-PB FBpp0072306|FBgn0265434|CG15792-PA|zip-PA FBpp0099894|FBgn0265434|CG15792-PC|zip-PC FBpp0099896|FBgn0265434|CG15792-PD|zip-PD FBpp0291728|FBgn0265434|CG15792-PE|zip-PE FBpp0291729|FBgn0265434|CG15792-PF|zip-PF FBpp0291730|FBgn0265434|CG15792-PG|zip-PG FBpp0291731|FBgn0265434|CG15792-PH|zip-PH FBpp0297531|FBgn0265434|CG15792-PI|zip-PI	1.0000	FBpp0072305 type=protein; loc=2R:complement(join(25010380..25010511,25005868..25006083,25002288..25002444,25000039..25000160,24998278..24998301,24997578..24997697,24997209..24997301,24994407..24997146,24994012..24994316,24993391..24993921,24992033..24993328,24991810..24991973,24991137..24991272)); ID=FBpp0072305; name=zip-PB; parent=FBgn0265434,FBtr0072398; dbxref=FlyBase_Annotation_IDs:CG15792-P…	19.9	35	0.53	AAETERDELAEEIANNANK+AGVLAHLEEER+ALEAEVLQLTEDLASSER+ALESQLAELK+DAEIVGMAQQALTDTQFGAR+DELAEEIANNANK+EALQEQLEEDDEAK+ELDEAFDKIEDLENK+ELESQLAEIQEDLEAEK+GTLEAENADLATELR+HSQELNSINDQLENLR+IAHLLGLSVTDMTR+IANLEEQLENEGK+IATLEEELEEEQSNSEVLLDR+IPFQEFR+IQSELEDATIELEAQR+KAQLQIEQLTTELANEK+KIETEVADLK+KLELNIQDLEEQLEEEEAAR+KYEEDLALTDDQNQK+LAEIETAQR+LAEVTTQMQEIK+LQQEAENITNQLEEAELK+LQQLNAIR+NNDQATLPDNTVAQK+TLQNELDDLAN…
451a	FBpp0081062|FBgn0003885|CG2512-PA|alphaTub84D-PA FBpp0081153|FBgn0003884|CG1913-PA|alphaTub84B-PA	1.0000	FBpp0081062 type=protein; loc=3R:7531259..7532611; ID=FBpp0081062; name=alphaTub84D-PA; parent=FBgn0003885,FBtr0081538; dbxref=FlyBase:FBpp0081062,FlyBase_Annotation_IDs:CG2512-PA,GB_protein:AAF54007.1,REFSEQ:NP_524264,GB_protein:AAF54007,FlyMine:FBpp0081062,modMine:FBpp0081062; MD5=019098f12132864ff22b77f0b7ff682e; length=450; release=r6.09; species=Dmel;;FBpp0081153 type=protein; loc=3R:join(70…	46.9	35	0.52	AFVHWYVGEGMEEGEFSEAR+AVFVDLEPTVVDEVR+DVNAAIATIK+DYEEVGMDSGDGEGEGAEEY+EDLAALEK+EIVDLVLDR+FDGALNVDLTEFQTNLVPYPR+FDLMYAK+IHFPLVTYAPVISAEK+LIGQIVSSITASLR+LSVDYGK+NLDIERPTYTNLNR+QLFHPEQLITGK+TVGGGDDSFNTFFSETGAGK+VGINYQPPTVVPGGDLAK
210	FBpp0080048|FBgn0025724|CG6699-PA|beta'COP-PA	1.0000	FBpp0080048 type=protein; loc=2L:join(13379022..13379376,13379495..13380114,13380177..13380759,13380995..13382181); ID=FBpp0080048; name=beta'COP-PA; parent=FBgn0025724,FBtr0080469; dbxref=FlyBase:FBpp0080048,FlyBase_Annotation_IDs:CG6699-PA,GB_protein:AAF53294.2,REFSEQ:NP_524836,GB_protein:AAF53294,FlyMine:FBpp0080048,modMine:FBpp0080048; MD5=4642d653163872c0bb3f07e4fd6b6fd0; length=914; release…	33.0	34	0.51	ADVVLPTIPK+AFGSAQEFVWALESNEYAIR+AGQSLADPAQYTNLFPGLGDALR+DNNTFASASLDR+EEPAMSMDVVGSK+GTNNVALGYDEGSIIIK+HPLQELFAAEQGAAGQHLEEK+HSEMQQVNLK+IWDYQNK+LAANLPLNSER+LPEAAFFAR+NWILTGSDDMQIR+SFTPEYGAESIYGGYYFGVK+SQALQVSTDADHK+TIADGTEIK+TMYLLGYVPK+TSSGLAFYDWETLQLVR+TYLPSQMSR+VFNYNTLEK+VHSFEAHSDYLR+VWQLGSNFANFTLEGHEK+VWTISSMR+WSQLADVASSK
176	FBpp0079167|FBgn0011230|CG14472-PA|poe-PA FBpp0305301|FBgn0011230|CG14472-PB|poe-PB	1.0000	FBpp0079167 type=protein; loc=2L:complement(join(8071448..8071566,8071172..8071266,8070636..8071048,8068214..8070380,8067625..8068152,8061570..8067555,8061308..8061512,8060566..8061258,8058841..8060504,8058302..8058784,8056309..8058244,8054657..8056253,8054511..8054593)); ID=FBpp0079167; name=poe-PA; parent=FBgn0011230,FBtr0079545; dbxref=FlyBase:FBpp0079167,FlyBase_Annotation_IDs:CG14472-PA,GB_p…	7.2	32	0.47	APQSVTILGR+EALILLLSPR+EILSGLTQEAQK+GLLGDATEEFVETLNNK+IIQLLAQK+IISLDLPVK+IYDLAVDTYSPK+LLSELIEDLK+LPLASSHYLVVSSLIK+LPYQILR+MLGPVLESYLALR+NESDQGSGNAPAASAGAGTSAGASTK+NEVVNLLK+NGALLLSFVK+QAQPQPSTSSASGK+QLLISSMLDMR+QQALNMLTSFLK+QQQDQPPVNPGSTTGAENPTTNR+SFFSPLTNVSEGVK+SLYLPLTQVEATAVK+SVSLQSAQTELK+TASALLLLPTPNPVQTQAR+TSPAEPAGSGGSESGGSGVESIGGTSAR+VQQGFGELNAAIANHSIK+VTILQLSALLK+WFDIPLTR+YFIDLLK+YLSELLQSIGFR…
401	sp|K2C1_HUMAN|	1.0000	sp K2C1_HUMAN	36.9	31	0.42	AEAESLYQSK+DVDGAYMTK+DYQELMNTK+FLEQQNQVLQTK+GSYGSGGSSYGSGGGSYGSGGGGGGHGSYGSGSSSGGYR+IEISELNR+LNDLEDALQQAK+NKLNDLEDALQQAK+NKYEDEINKR+NMQDMVEDYR+QISNLQQSISDAEQR+SISISVAR+SKAEAESLYQSK+SLDLDSIIAEVK+SLNNQFASFIDK+SLVNLGGSK+THNLEPYFESFINNLR+TLLEGEESR+TNAENEFVTIK+WELLQQVDTSTR+YEELQITAGR
472a	FBpp0087010|FBgn0264560|CG8487-PB|garz-PB	1.0000	FBpp0087010 type=protein; loc=2R:join(12326674..12326775,12326839..12327037,12327093..12328078,12328140..12329120,12329191..12329399,12329464..12329690,12329750..12330980,12331038..12332098,12332473..12332726,12332795..12333496); ID=FBpp0087010; name=garz-PB; parent=FBgn0264560,FBtr0087897; dbxref=FlyBase:FBpp0087010,FlyBase_Annotation_IDs:CG8487-PB,GB_protein:AAF58532.2,REFSEQ:NP_610761,GB_prote…	15.2	30	0.45	APILATTPASPAGNILDMQGK+AQTLTNPAPQAAVAAAPQQQLPAVTILPR+ASAAPAVSSPSAENWILVNNK+EPTYEEQDFIK+ESLPEAAPATGGSR+GEMATLMTAMR+IGEFLPNLK+KSSAVEEPPQTPQSANLTVPGHLK+LLSYGLIDPTSPNLADIVER+LQSGGEGVGITSEQLAK+LSEIIASDNPK+NEEIVMPAEQTGLVR+QISIGIYELLK+QNQDPFANVDAAFR+SDGAISGEEDATAVPER+SSAVEEPPQTPQSANLTVPGHLK+TADATGPLTSLALASVNK+VENIASFINASSHR+VGSDTLSEQMQEILK+VIEVLHTLIR
288	FBpp0084754|FBgn0028692|CG11888-PA|Rpn2-PA FBpp0303405|FBgn0028692|CG11888-PB|Rpn2-PB FBpp0306599|FBgn0028692|CG11888-PC|Rpn2-PC	1.0000	FBpp0084754 type=protein; loc=3R:join(29153731..29154673,29154736..29156043,29156302..29157113); ID=FBpp0084754; name=Rpn2-PA; parent=FBgn0028692,FBtr0085385; dbxref=FlyBase:FBpp0084754,FlyBase_Annotation_IDs:CG11888-PA,GB_protein:AAF56868.1,REFSEQ:NP_651677,GB_protein:AAF56868,FlyMine:FBpp0084754,modMine:FBpp0084754; MD5=6b7894fc98cb2788a266883fac70e746; length=1020; release=r6.09; species=Dmel;…	24.2	29	0.42	AEDQELVEPVAAFGPMNDEEK+DSLALMQSYLPK+EAIALLEPMVK+EPEPTSEILQNPAR+FDPVNFVR+KEPEPTSEILQNPAR+LEEADPLVTSLSSDKDPVLR+LEGIVNR+LTATASLGVIHR+NAQAIEDMVSYAQETQHEK+NTAPIPTALPSTFKPQGTTSEDGAK+QALGIALETR+QLYAEVISNK+SAAKPSLYAYPAPLEEK+SDEDITEETPADDK+SDEDITEETPADDKVER+TIDSLNEVEK+VATAVLSIAAR+VEFIENPK+VLSVIDGQSYEPLK
88	FBpp0075072|FBgn0042178|CG32165-PA|CG32165-PA FBpp0075073|FBgn0042177|CG32164-PA|CG32164-PA FBpp0303948|FBgn0042178|CG32165-PB|CG32165-PB FBpp0303949|FBgn0042177|CG32164-PB|CG32164-PB FBpp0311522|FBgn0042178|CG32165-PC|CG32165-PC	1.0000	FBpp0075072 type=protein; loc=3L:join(16595534..16595599,16596087..16596259,16596319..16597037,16597094..16597500,16598027..16598136,16598196..16599318,16599444..16599661,16599741..16600167); ID=FBpp0075072; name=CG32165-PA; parent=FBgn0042178,FBtr0075312; dbxref=GB_protein:AAG22314.2,FlyBase:FBpp0075072,FlyBase_Annotation_IDs:CG32165-PA,REFSEQ:NP_730182,GB_protein:AAG22314,FlyMine:FBpp0075072,mo…	25.3	28	0.41	AGVLDSVMFVR+ANYPELFSK+AYENPDSLLVLTQIVMSDRPVQER+EEAILSLK+EFATHTGAAFAPYLQSAFENVYK+EMALSAIAAVSAAAK+ENLMPYFPR+GTVAFIIGSLVR+HWQLVPAEHQAAIK+LFGVMEPQNSNQMR+LIVTNPDSVPLGQVLPVWLNHLPLKDDTVENDVIQK+LYHFYIQR+MIDHPQGDVR+MLDVLYDVFK+QNSYFALGEIVFHSEEK+SNMLQVLIAVK+TDDQVAVVLR+VQVLTFVGSLVR+VSNMNPEVFNYVQAL
468a	FBpp0085810|FBgn0034400|CG15099-PA|CG15099-PA FBpp0303087|FBgn0034400|CG15099-PB|CG15099-PB	1.0000	FBpp0085810 type=protein; loc=2R:complement(join(18845711..18845863,18845394..18845572,18844103..18845335,18843727..18844027,18842900..18843668,18842735..18842843,18838385..18842679,18838033..18838228,18837634..18837976,18837347..18837568)); ID=FBpp0085810; name=CG15099-PA; parent=FBgn0034400,FBtr0086628; dbxref=FlyBase:FBpp0085810,FlyBase_Annotation_IDs:CG15099-PA,GB_protein:AAF57626.1,REFSEQ:NP…	14.7	27	0.40	ALETYSVIFSK+AMYISSGNAEALK+DVYAISSEQGNVK+EIEEVLANDFLEK+EKTPGENSLNSLEQK+GFDGSVGNSEYAQGYR+GFSILEK+GLANYIADLLAR+KVLTSGEK+LFSWLLGSEVAK+LNQFAENTLHSADPNDEELIHR+LPAITYLLEHFNK+LSELDKDISASDTGQQSSSDLDTPR+NAVLSHLPR+NSPTYDTLSLDTSNAPLEEEPEPYFVK+QNNAAAAAAAAAAAEEQISVR+QQSLLIDGQTQR+QSPTLQDIVNNR+SLPLPASASELSSDSEAQEEK+SQIEHTTSPGVTFVVMLPLLK+SVQQLAELQLSPSLR+TPGENSLNSLEQK+TSTDSNISGSHVEQPEQEEETEPGTESTINVEDK+VLDTLALPHYM…
304	FBpp0085265|FBgn0000559|CG2238-PA|EF2-PA FBpp0085266|FBgn0000559|CG2238-PC|EF2-PC FBpp0305182|FBgn0000559|CG2238-PD|EF2-PD	1.0000	FBpp0085265 type=protein; loc=2L:complement(join(21682039..21682041,21681344..21681558,21680757..21681284,21679484..21680180,21678311..21679402)); ID=FBpp0085265; name=EF2-PA; parent=FBgn0000559,FBtr0085911; dbxref=GB_protein:AAF57226.2,FlyBase:FBpp0085265,FlyBase_Annotation_IDs:CG2238-PA,REFSEQ:NP_525105,GB_protein:AAF57226,FlyMine:FBpp0085265,modMine:FBpp0085265; MD5=cb0f7ba7258fdf523fe8177c095…	23.8	27	0.41	ALPMPDGLPEDIDNGDVSAK+AYLPVNESFGFTADLR+DLVFITHPDQR+EEIGTLLEK+EGILADENLR+EGLPDLSQYLDK+EGLPDLSQYLDKL+FSVSPVVR+GGGQIIPTTR+GHVFEENQVVGTPMFVVK+IMGPNYTPGK+LWGENFFNAK+MEMLYEGPHDDEAAIAVK+NMSVIAHVDHGK+SDPVVSYR+STLTDSLVSK+SVQYLNEIK+YDYDVTEAR
466b	FBpp0072177|FBgn0003888|CG3401-PA|betaTub60D-PA FBpp0310087|FBgn0003888|CG3401-PB|betaTub60D-PB	1.0000	FBpp0072177 type=protein; loc=2R:join(24306082..24306138,24310722..24310830,24310893..24311137,24311194..24312147); ID=FBpp0072177; name=betaTub60D-PA; parent=FBgn0003888,FBtr0072270; dbxref=FlyBase:FBpp0072177,FlyBase_Annotation_IDs:CG3401-PA,GB_protein:AAF47193.2,REFSEQ:NP_523842,GB_protein:AAF47193,FlyMine:FBpp0072177,modMine:FBpp0072177; MD5=faff26e0b4223b934baefc1ca16310b2; length=454; relea…	32.5	26	0.23	AILLDLEPGTMESVR+ALTVPELTQQMFDAK+EVDEQMLAVQNK+FPGQLNADLR+GHYTEGAELVDNVLDVVR+IMNTYSVVPSPK+ISEQFSAMFR+LAVNMVPFPR+LHFFMPGFAPLTSR+MSSTFIGNTTAIQELFK+NSSYFVEWIPNNVK
408a	FBpp0072120|FBgn0263006|CG3725-PG|SERCA-PG FBpp0072121|FBgn0263006|CG3725-PE|SERCA-PE FBpp0072122|FBgn0263006|CG3725-PB|SERCA-PB FBpp0072123|FBgn0263006|CG3725-PD|SERCA-PD FBpp0072125|FBgn0263006|CG3725-PH|SERCA-PH FBpp0072126|FBgn0263006|CG3725-PC|SERCA-PC FBpp0072127|FBgn0263006|CG3725-PF|SERCA-PF	1.0000	FBpp0072120 type=protein; loc=2R:complement(join(23932667..23932784,23932574..23932591,23932406..23932488,23930158..23932329,23929983..23930098,23929682..23929918,23929500..23929617,23929231..23929431)); ID=FBpp0072120; name=SERCA-PG; parent=FBgn0263006,FBtr0072211; dbxref=FlyBase:FBpp0072120,GB_protein:AAM68281.1,FlyBase_Annotation_IDs:CG3725-PG,REFSEQ:NP_726386,GB_protein:AAM68281; MD5=b5943523…	25.2	26	0.37	AEIGIAMGSGTAVAK+EFDDLSPTEQK+EFTLEFSR+EIVPGDLVEVSVGDK+FSIPVVLLDETLK+GAPEGVLER+GLTLDQIK+GVVIGTGLSTAIGK+IADGESPIYK+IDQSILTGESVSVIK+IGVFAEDEDTTGK+IVEFLQSMNEISAMTGDGVNDAPALK+KAEIGIAMGSGTAVAK+LNSFSVNK+NAESAIEALK+NILFSGTNVAAGK+SAAEMVLADDNFSSIVSAVEEGR+TGTLTTNQMSVSR+TVEQSLNFFGTDPER+VIVITGDNK+VPLTSALK
494a	FBpp0292144|FBgn0266719|CG34349-PC|Unc-13-4B-PC FBpp0306572|FBgn0266719|CG34349-PE|Unc-13-4B-PE	1.0000	FBpp0292144 type=protein; loc=3R:join(25057100..25057182,25057625..25057904,25060209..25060549,25060613..25060660,25060960..25061119,25061184..25062004,25062071..25062285,25062343..25062620,25062678..25062768,25062833..25062906,25062966..25063331,25063390..25063650,25063708..25063877,25063935..25064116,25064178..25064269); ID=FBpp0292144; name=Unc-13-4B-PC; parent=FBgn0266719,FBtr0303025; dbxref=…	18.8	25	0.33	AIDLDQLK+ALNEVLDILK+ALNEVLDILKK+DSNGLSDPFVTLYLESNGSHR+ELSIDDIIK+FNDVPTVK+FSPNAELIR+GSLLVNLALSAEK+ILSSIQSR+IPNATHEEIYEAAR+LNVEIIK+LYSLETSDLIHQYYLER+NLLPMDSNGSVDSFVK+NQIVELIEIVAR+NSLIVFSIK+NTETDDEKLQYVIK+SIDDLIK+SQIDEGVLK+TFWDGVK+VENIFIADDNNK+YLAEGAEVLAK
443b	FBpp0081374|FBgn0263231|CG9748-PA|bel-PA FBpp0306433|FBgn0263231|CG9748-PB|bel-PB	1.0000	FBpp0081374 type=protein; loc=3R:complement(join(8659963..8660007,8658015..8658387,8655987..8657843,8655785..8655906)); ID=FBpp0081374; name=bel-PA; parent=FBgn0263231,FBtr0081888; dbxref=FlyBase:FBpp0081374,FlyBase_Annotation_IDs:CG9748-PA,GB_protein:AAF54262.1,REFSEQ:NP_536783,GB_protein:AAF54262,FlyMine:FBpp0081374,modMine:FBpp0081374; MD5=7a5214f0ded2bee922609d09b676d354; length=798; release=…	30.5	25	0.29	ELATQIFEEAK+ELATQIFEEAKK+FLVIDEADR+GGGGGSGSNLNEQTAEDGQAQQQQQPR+GGGGNNNAADAESQGQGQGQGQGFDSR+HAIPIIINGR+HVINFDLPSDVEEYVHR+IVEQLNMPPTGQR+MGNLGVATSFFNEK+MLDMGFEPQIR+MRPAVLYGGNNTSEQMR+QYPLGLVLAPTR+SYLLDLLSSIR+TAAFLVPILNQMYELGHVPPPQSTR+TSTNSVTGGVYVPPHLR+VGLENIR+WQEPERPAGFDGSEGGQSAGGNR
25	FBpp0071261|FBgn0040236|CG12132-PA|c11.1-PA FBpp0310025|FBgn0040236|CG12132-PB|c11.1-PB	1.0000	FBpp0071261 type=protein; loc=X:complement(join(9282793..9282949,9281451..9281628,9278956..9281387,9278252..9278897,9277715..9278189,9277449..9277652,9276494..9277384,9276329..9276431,9276125..9276267)); ID=FBpp0071261; name=c11.1-PA; parent=FBgn0040236,FBtr0071326; dbxref=FlyBase:FBpp0071261,FlyBase_Annotation_IDs:CG12132-PA,GB_protein:AAF46485.2,REFSEQ:NP_652606,GB_protein:AAF46485,FlyMine:FBpp…	11.8	25	0.36	FSEALLEESGK+GLSIQGMGYVGQLGEK+HSTGFFSNLHFIK+IMDTLLIHLR+LGTDFIR+LIDLALQELTK+LTELAQVGGR+LTELAQVGGRK+NPEHLPLIQNPAQR+QVSVEILQK+SPHIEYDIAGDDAATEQATPESMGAAGEDR+VAAVGIFSR+VVEMAEQQLGEER+VVGAETPLPPAANQK+YSETAIGALLK+YVASPYDGQR+YYHPQVNPALEELWER
87	FBpp0075069|FBgn0250814|CG4169-PA|UQCR-C2-PA FBpp0303947|FBgn0250814|CG4169-PB|UQCR-C2-PB	1.0000	FBpp0075069 type=protein; loc=3L:join(16584400..16584444,16584589..16584722,16584779..16585082,16585185..16586024); ID=FBpp0075069; name=UQCR-C2-PA; parent=FBgn0250814,FBtr0075309; dbxref=GB_protein:AAF49444.1,FlyBase:FBpp0075069,FlyBase_Annotation_IDs:CG4169-PA,REFSEQ:NP_648905,GB_protein:AAF49444,FlyMine:FBpp0075069,modMine:FBpp0075069; MD5=c89c08293aa606332e429c50fa8be9d2; length=440; release=…	60.2	24	0.37	AASANWYGGDAR+AAVVGVGIDNNTLAGFAQTLQFPSGGSK+AIELVHK+AVVAVAGQGAAASNHK+ELVGYTVTTTADNAETGLR+LAGGLSTQNSTAFAIAR+LAVGAIGHLANVPYASDLA+LSSESLLHYVAQTFAAGR+LVVATADATLPVSR+NESYDIQGASHLLR+NGLGNSIYSPR+NIQQVGGTLTTWGDR+NVLEADALLGAIDGISQSQVQEAAK+TVEFLVR+TVVNQLNAVSTEER+YLQDLLQPAFKPWELVDNAK+YSSDGGLIK
404a	FBpp0070787|FBgn0000042|CG4027-PA|Act5C-PA FBpp0070788|FBgn0000042|CG4027-PB|Act5C-PB FBpp0100124|FBgn0000042|CG4027-PC|Act5C-PC FBpp0100125|FBgn0000042|CG4027-PD|Act5C-PD FBpp0311818|FBgn0000042|CG4027-PE|Act5C-PE	1.0000	FBpp0070787 type=protein; loc=X:5902698..5903828; ID=FBpp0070787; name=Act5C-PA; parent=FBgn0000042,FBtr0070822; dbxref=FlyBase_Annotation_IDs:CG4027-PA,FlyBase:FBpp0070787,GB_protein:AAF46098.1,REFSEQ:NP_727048,GB_protein:AAF46098; MD5=88db72d41de81d7f219b741d3b28d3d2; length=376; release=r6.09; species=Dmel;;FBpp0070788 type=protein; loc=X:5902698..5903828; ID=FBpp0070788; name=Act5C-PB; parent…	33.5	24	0.28	AGFAGDDAPR+DLTDYLMK+DLYANTVLSGGTTMYPGIADR+EITALAPSTMK+GYSFTTTAER+HQGVMVGMGQK+IIAPPER+KDLYANTVLSGGTTMYPGIADR+QEYDESGPSIVHR+SYELPDGQVITIGNER+VAPEEHPVLLTEAPLNPK
233	FBpp0081356|FBgn0010173|CG9633-PA|RpA-70-PA	1.0000	FBpp0081356 type=protein; loc=3R:complement(join(8264335..8264370,8264029..8264273,8262753..8263971,8262362..8262673)); ID=FBpp0081356; name=RpA-70-PA; parent=FBgn0010173,FBtr0081867; dbxref=FlyBase:FBpp0081356,FlyBase_Annotation_IDs:CG9633-PA,GB_protein:AAF54206.1,REFSEQ:NP_524274,GB_protein:AAF54206,FlyMine:FBpp0081356,modMine:FBpp0081356; MD5=4425d39514b971d001063620ad1e6d81; length=603; relea…	35.7	24	0.37	AEQIFSALNFTSHIFK+AVVHIVK+EVGELQSFVAR+GWFDNGGGDSVANMVSAR+IGEPVTYENAAK+IMHGEVVDAPVLQILAIK+INPDIPEAHK+LFSMDLMDESGEIR+LTVQSVAPINHK+SLSLGGGSIMK+TGGGSFSTEWMTLK+VLIISELTVVNPGAEVK+VVDEGNDQFR+WVSSFNEVGEQLLGHTSQEVGEALENDPAK+YNLVPISDVSGMENK
21	FBpp0071050|FBgn0004403|CG1524-PB|RpS14a-PB FBpp0071051|FBgn0004403|CG1524-PA|RpS14a-PA FBpp0071052|FBgn0004404|CG1527-PA|RpS14b-PA FBpp0311458|FBgn0004404|CG1527-PB|RpS14b-PB	1.0000	FBpp0071050 type=protein; loc=X:join(7934034..7934270,7934330..7934548); ID=FBpp0071050; name=RpS14a-PB; parent=FBgn0004403,FBtr0071094; dbxref=FlyBase:FBpp0071050,FlyBase_Annotation_IDs:CG1524-PB,GB_protein:AAF46297.1,REFSEQ:NP_524884,GB_protein:AAF46297; MD5=67c629577ede1be33d27f3af361fb96a; length=151; release=r6.09; species=Dmel;;FBpp0071051 type=protein; loc=X:join(7934034..7934270,7934330..…	39.7	24	0.38	ADRDEASPYAAMLAAQDVAEK+DEASPYAAMLAAQDVAEK+EEVQVQLGPQVR+IEDVTPIPSDSTR+TPGPGAQSALR+VQKEEVQVQLGPQVR
452c	FBpp0083974|FBgn0001230|CG5436-PA|Hsp68-PA	1.0000	FBpp0083974 type=protein; loc=3R:complement(24055197..24057104); ID=FBpp0083974; name=Hsp68-PA; parent=FBgn0001230,FBtr0084589; dbxref=FlyBase:FBpp0083974,FlyBase_Annotation_IDs:CG5436-PA,GB_protein:AAF56230.1,REFSEQ:NP_524474,GB_protein:AAF56230,FlyMine:FBpp0083974,modMine:FBpp0083974; MD5=19a6b1d3a1e78c96a21c66915ee98f46; length=635; release=r6.09; species=Dmel;	20.2	23	0.18	DAGAIAGINVLR+DAVITVPAYFNDSQR+EQGTGNAK+GGGDGQQAPNFGQQAGGYK+IINEPTAAAIAYGLDK+LVNHFAEEFK+NQLETYLFGVK+SQIHDIVLVGGSTR+STAGDTHLGGEDFDNR+VEIIANDQGNR+VQNLLQNFFGGK
450a	FBpp0080593|FBgn0041184|CG15154-PA|Socs36E-PA FBpp0302959|FBgn0041184|CG15154-PC|Socs36E-PC	1.0000	FBpp0080593 type=protein; loc=2L:complement(join(18141744..18142527,18140443..18141250,18139845..18140154)); ID=FBpp0080593; name=Socs36E-PA; parent=FBgn0041184,FBtr0081040; dbxref=FlyBase:FBpp0080593,FlyBase_Annotation_IDs:CG15154-PA,GB_protein:AAF53652.2,REFSEQ:NP_724096,GB_protein:AAF53652,FlyMine:FBpp0080593,modMine:FBpp0080593; MD5=0a4b0fcf2c016c20940e0fb92273df42; length=633; release=r6.09;…	31.4	23	0.34	ALSMGAATSSASGSASTSVSTSTSSK+ATIVSNTSYDGINQMELPGR+DAAAVVAMVPR+DMLPSSSSSVSNK+ITNSSFYWGK+ITSPGFVVESPNGGR+MENGNPVAAGQVESFAEVVEQEEEQQR+NSVAVPDASHHHHQLIIR+QTFSLQQLSR+STPPTLGTSSGGSQR+VKPIDQNTPMPYYGNV+YEAEHLLEGKPEGTFLLR
436a	FBpp0076408|FBgn0026252|CG7935-PA|msk-PA	1.0000	FBpp0076408 type=protein; loc=3L:join(8116440..8116529,8117305..8117540,8117596..8118093,8118157..8118333,8118547..8118692,8118745..8119542,8119605..8119828,8119912..8120222,8120278..8120750,8120815..8121011); ID=FBpp0076408; name=msk-PA; parent=FBgn0026252,FBtr0076685; dbxref=FlyBase:FBpp0076408,FlyBase_Annotation_IDs:CG7935-PA,GB_protein:AAF50487.1,REFSEQ:NP_524780,GB_protein:AAF50487,FlyMine:F…	22.0	23	0.31	AAEDQLAQIHK+ALQEVVVTADQR+AMATIMQIITSPNADNK+ATIDPNPEQR+AVPDSSHLDDDER+DGALHMIGTLADVLLK+ELLTIIR+EVITALSAQDQAWYALLTSNLTPEQAK+GAIVDAIVHAPELIR+IYYALTQYTLPLDLITK+LLAEQSEQSVLLQK+LTTNALLTDK+MSQQNNDSISAHFIK+NPQVLAEIMR+QGGFAFPQTAVPTSFK+VLTDVLNYLK+YGSPSNVVSEK
385	FBpp0288710|FBgn0019960|CG6455-PC|Mitofilin-PC FBpp0307186|FBgn0019960|CG6455-PD|Mitofilin-PD FBpp0307187|FBgn0019960|CG6455-PE|Mitofilin-PE	1.0000	FBpp0288710 type=protein; loc=3R:complement(join(22022887..22022931,22022400..22022629,22021793..22022266,22021584..22021732,22020825..22021520,22020450..22020608,22020104..22020392,22019860..22020037)); ID=FBpp0288710; name=Mitofilin-PC; parent=FBgn0019960,FBtr0290271; dbxref=FlyBase:FBpp0288710,FlyBase_Annotation_IDs:CG6455-PC,REFSEQ:NP_524444,GB_protein:AAF55943,FlyMine:FBpp0288710,modMine:FBp…	25.6	23	0.29	AIELSAQLAVK+AQLEYHLEAER+AVENGENSLWTTLK+DELENKPFDYSK+DVVELEK+EDLDLFILHAYTHVLAYQK+EYNVAIGVLK+GDDLVAAVLESVPK+GVYPEDALR+IFHIHAESDK+LDTYDILNR+LQLAGMLGK+NVPGAGSVIK+SDFLQALK+SGIETVTSTVDSVTSK+VALQEEPPFK+YMNLLQGASR
35	FBpp0071808|FBgn0010078|CG3661-PA|RpL23-PA	1.0000	FBpp0071808 type=protein; loc=2R:join(22854517..22854529,22854647..22854858,22855445..22855642); ID=FBpp0071808; name=RpL23-PA; parent=FBgn0010078,FBtr0071897; dbxref=GB_protein:AAF46914.1,FlyBase:FBpp0071808,FlyBase_Annotation_IDs:CG3661-PA,REFSEQ:NP_523813,GB_protein:AAF46914,FlyMine:FBpp0071808,modMine:FBpp0071808; MD5=91472336627593eb0a972b29a50a5e93; length=140; release=r6.09; species=Dmel;	45.0	23	0.34	DGVFIYFEDNAGVIVNNK+GSAITGPVAK+KVMPAVVIR+LPAAGVGDMFVATVK+NLYVIAVHGIR+VMPAVVIR
79	FBpp0074662|FBgn0028695|CG7762-PA|Rpn1-PA	1.0000	FBpp0074662 type=protein; loc=3L:join(19915191..19917113,19917183..19918019); ID=FBpp0074662; name=Rpn1-PA; parent=FBgn0028695,FBtr0074893; dbxref=FlyBase:FBpp0074662,FlyBase_Annotation_IDs:CG7762-PA,GB_protein:AAF49095.2,REFSEQ:NP_649158,GB_protein:AAF49095,FlyMine:FBpp0074662,modMine:FBpp0074662; MD5=dca0928cc63d49df0550af2d0134e7d9; length=919; release=r6.09; species=Dmel;	27.9	22	0.32	AVPLALGLISASNPK+DKEQQPELSDEDQQLQEELELLVQHLQEPDAK+DPSNLFMVR+ELDIMEPK+FASIQVDSAK+FSHDSDAEVAHNAIFAMGLVGAGTNNAR+HFLNLAR+HLSGEISAHYHDTTGDFR+IAQSLTHLGK+IGDWGHEYVR+LNIIDTLSK+LYQPTLESMAK+MLITFDEELNQLQVPVR+QLMNPMAVAGLMATLVSLLDVK+QNLAASFVNGFVNAGFGVDK+SFGNLLR+VGIAIDVVGQAGKPK+VQLIELVK
496a	FBpp0292385|FBgn0053554|CG33554-PE|Nipped-A-PE	1.0000	FBpp0292385 type=protein; loc=2R:complement(join(5250729..5250965,5245952..5246137,5242385..5242582,5241896..5242062,5217345..5217435,5212329..5212467,5210502..5210874,5204194..5204278,5204005..5204139,5203752..5203955,5201446..5202063,5198468..5199860,5197811..5198106,5195251..5196837,5194912..5195194,5193557..5193707,5185575..5188356,5184124..5184660,5183507..5183626,5180550..5181767,5178050..5…	5.9	22	0.29	ALGSNSTDQFYR+AQVTFQDPVFQK+ETTVQGVGSHTKPDDILR+FLNITVPR+FLSNFSQK+GLLLAQIGR+ISYFDSIENK+LAEDNPNSISLLK+LEGAFLNGLR+LFTIDLTNTYHK+LGSTFGIGIENVPGSVTSSISNSAASESLAR+LSSILQTILR+NEINEALEVIESTNLK+SGIDLVETR+TAEVELPGELLIPLSSHYYVR+TDGTEEELIQESSVK+VTLVELVYK
489a	FBpp0112471|FBgn0039959|CG17514-PA|CG17514-PA	1.0000	FBpp0112471 type=protein; loc=3L:complement(join(28012537..28012551,28012381..28012483,27987738..27988702,27967331..27974140)); ID=FBpp0112471; name=CG17514-PA; parent=FBgn0039959,FBtr0113748; dbxref=FlyBase_Annotation_IDs:CG17514-PA,FlyBase:FBpp0112471,REFSEQ:NP_001015316,GB_protein:EAA46127,FlyMine:FBpp0112471,modMine:FBpp0112471; MD5=7a29d32a7b28ec5c7bc5d992faaf08c4; length=2630; release=r6.09…	9.4	22	0.32	ALLLLNTDSDFDLISK+DLAPYLPSIIPGLK+EIEPAIDQWKPR+ELALFLWNTAK+FIHFIDAPSLALIMPVVQR+GITPLLPVFR+GLFDDNWR+LIQVLGDSHTK+MIIDIIK+NLAANQSSIDVLK+QFLPQLQTTFLK+SASESLIPLLAGDEVLK+SGAAQGLSEVVGGLGVEK+SNSELALISILR+SNYLDSPSFSYAFEFLK+SVIPHIDSQYETVR+TFESLHSTVGSR+VLNVPVEER+VLPEIIPILENGLNSDHPDQR
448a	FBpp0079874|FBgn0032393|CG12264-PA|CG12264-PA	1.0000	FBpp0079874 type=protein; loc=2L:join(11999725..11999854,11999913..12001171); ID=FBpp0079874; name=CG12264-PA; parent=FBgn0032393,FBtr0080290; dbxref=FlyBase:FBpp0079874,FlyBase_Annotation_IDs:CG12264-PA,GB_protein:AAF53143.1,REFSEQ:NP_609533,GB_protein:AAF53143,FlyMine:FBpp0079874,modMine:FBpp0079874; MD5=a30ecd18fd91702c98940874ba57d2fa; length=462; release=r6.09; species=Dmel;	37.7	22	0.35	AIGTDEDLAHSSIR+ALENEGFK+EIIFTSGATESNNIAVK+EMSPLWEMVQEGIDLK+FTTVEEVDYTADK+GVGALYVR+NEQTEGRPLYLDAQATTPMDPR+RVFFHTDAAQAVGK+SGTVPAPLAVGLGAAAELSLR+THAYGWETESAVEK+VFFHTDAAQAVGK+VPLDVNAMNIDLMSISGHK+WVDFLSNR
412a	FBpp0072904|FBgn0001233|CG1242-PA|Hsp83-PA FBpp0305095|FBgn0001233|CG1242-PB|Hsp83-PB	1.0000	FBpp0072904 type=protein; loc=3L:3194499..3196652; ID=FBpp0072904; name=Hsp83-PA; parent=FBgn0001233,FBtr0073040; dbxref=FlyBase:FBpp0072904,FlyBase_Annotation_IDs:CG1242-PA,GB_protein:AAF47734.1,REFSEQ:NP_523899,GB_protein:AAF47734,FlyMine:FBpp0072904,modMine:FBpp0072904; MD5=f397796e386213d935f678daad2c75b8; length=717; release=r6.09; species=Dmel;;FBpp0305095 type=protein; loc=3L:3194499..3196…	27.3	22	0.30	ALLFIPR+DQVSNSAFVER+EGLELPEDESEKK+ELISNASDAIDK+FYDQFSK+GFEVVYMTEPIDEYVIQHLK+GVVDSEDIPLNLSR+HSQFIGYPIK+HVYFITGESK+IEDVGEDEDADKK+NNDDEQYVWESSAGGSFTVR+NPDDISQEEYGEFYK+QLEINPDHPIVETLR+SDLVNNLGTIAK+TAGTLTIIDTGIGMTK+TMELIEELTEDKENYKK+TPFDLFENQK
255	FBpp0082605|FBgn0038349|CG6045-PA|AOX3-PA FBpp0390664|FBgn0038349|CG6045-PB|AOX3-PB	1.0000	FBpp0082605 type=protein; loc=3R:complement(join(15547355..15547394,15546729..15546883,15545935..15546669,15545644..15545877,15544497..15545588,15543729..15544437,15542870..15543669)); ID=FBpp0082605; name=AOX3-PA; parent=FBgn0038349,FBtr0083151; dbxref=FlyBase:FBpp0082605,FlyBase_Annotation_IDs:CG6045-PA,GB_protein:AAF55209.1,REFSEQ:NP_650477,GB_protein:AAF55209,FlyMine:FBpp0082605,modMine:FBpp0…	18.6	22	0.33	DSEEFMLVAGNTAHGVYR+EMSLAEYLGTNDK+HFIDVQGVEELHQHSSEGQQLK+HSEQPAGVIVALTADQAHR+ISELLPQFLESR+LEDLIKPDEVLPDASPAYR+LLVGQNPYESSLVEQTFTK+LQPSLGDVFASPTPDSSR+NSGTLAGNISIK+NYPVTQAVEK+QPGVIAFYSAK+SGGQILQRPLSSGLQVFQTQK+SINLIASDHYK+SLSELFDALDK+TFVLPAYPK+TGYNPIQK
432a	FBpp0075517|FBgn0267795|CG32138-PA|CG32138-PA FBpp0113065|FBgn0267795|CG32138-PC|CG32138-PC	1.0000	FBpp0075517 type=protein; loc=3L:join(14054068..14054343,14061428..14061511,14065072..14065158,14065589..14067268,14067330..14067543,14067612..14067904,14068192..14068746,14068808..14068927,14069892..14070134); ID=FBpp0075517; name=CG32138-PA; parent=FBgn0267795,FBtr0075775; dbxref=FlyBase:FBpp0075517,FlyBase_Annotation_IDs:CG32138-PA,GB_protein:AAF49761.2,REFSEQ:NP_729954,GB_protein:AAF49761,REF…	17.0	21	0.31	AASVALENVVADVQELEK+AKFPELLNFESELYGTDK+FPELLNFESELYGTDK+GGHEIILGSFDNFK+GTIFNELDDEK+LGMPIDDVIAAIHSLDLK+LLQQDEVYNGALEDILLGLK+LPTLNWIALKPNQVR+LSLENVELLQK+MLQHNEQELK+QIDFNEFEER+QQLPSNGALSLQEAVINELK+RPDNVSLLEHTR+YAELESESLTLK+YGFNMVIQHR
114	FBpp0076708|FBgn0024921|CG7398-PA|Trn-PA FBpp0076709|FBgn0024921|CG7398-PB|Trn-PB FBpp0076710|FBgn0024921|CG7398-PC|Trn-PC FBpp0305273|FBgn0024921|CG7398-PD|Trn-PD	1.0000	FBpp0076708 type=protein; loc=3L:join(6194052..6194150,6194218..6194889,6194973..6196085,6196143..6196313,6196383..6196554,6196616..6196711,6197037..6197112,6197383..6197557,6197614..6197721); ID=FBpp0076708; name=Trn-PA; parent=FBgn0024921,FBtr0077000; dbxref=FlyBase:FBpp0076708,FlyBase_Annotation_IDs:CG7398-PA,GB_protein:AAF50674.1,REFSEQ:NP_477368,GB_protein:AAF50674,FlyMine:FBpp0076708,modMin…	15.3	21	0.31	DVLAPYLAQLAPVLVR+ESQSPDTATQMAVQMK+ETLFHQEWVIK+FVEQFPPTLAER+GNVEEDDMVPDR+GNVEEDDMVPDREEDIRPR+LVLSDLFIIINRPNTPK+QSSFALLGDLTK+SLSGLILK+TLLENTAITIGR+YPDFNNYLIYVLTK
290	FBpp0084761|FBgn0029176|CG11901-PB|Ef1gamma-PB FBpp0084762|FBgn0029176|CG11901-PA|Ef1gamma-PA FBpp0291632|FBgn0029176|CG11901-PC|Ef1gamma-PC	1.0000	FBpp0084761 type=protein; loc=3R:join(29220297..29220308,29220430..29220579,29220643..29221776); ID=FBpp0084761; name=Ef1gamma-PB; parent=FBgn0029176,FBtr0085392; dbxref=FlyBase:FBpp0084761,FlyBase_Annotation_IDs:CG11901-PB,GB_protein:AAN14165.1,REFSEQ:NP_733280,GB_protein:AAN14165,FlyMine:FBpp0084761,modMine:FBpp0084761; MD5=7a3335c94c68f5c5ed188081c655b1c3; length=431; release=r6.09; species=Dm…	39.2	20	0.30	AAEPAEELDAADEALAAEPK+ALIAAQYSGAQVK+ALVFDPK+DPFDALPK+FDAENYSIWFGEYK+GTFNFDDFK+GTFNFDDFKR+GTLYTYPENFR+KAAEPAEELDAADEALAAEPK+LQDATFLAGER+LVTQYFSWSGTDKDGR+QEAEAVLQQLNQK+SIPYFFDK+VPAFETAEGQYLSESNAIAYLLANEQLR+WFVTILNQK
74	FBpp0074431|FBgn0030959|CG6961-PA|CG6961-PA FBpp0074432|FBgn0030956|CG18259-PA|CG18259-PA	1.0000	FBpp0074431 type=protein; loc=X:complement(join(18787981..18788060,18787398..18787918,18786599..18787340,18786461..18786542)); ID=FBpp0074431; name=CG6961-PA; parent=FBgn0030959,FBtr0074660; dbxref=FlyBase:FBpp0074431,FlyBase_Annotation_IDs:CG6961-PA,GB_protein:AAF48885.2,REFSEQ:NP_573325,GB_protein:AAF48885,FlyMine:FBpp0074431,modMine:FBpp0074431; MD5=6dc38ff6a12c5513175baba7ab19ef89; length=474…	35.7	19	0.29	DPHISHGIYANENR+ELFSDIGPVYDAR+GDDVEMSMAPLNNK+IDNNAFSIYEAAR+LLVSNLHTNVTTADIR+LSMSNHADGTIQAK+SAGPILIDDEEESFEPSHR+TLHLGQMK+VVRPGTAEVIYK+WDSDDGVVELGNHMLSGLR+YIDLDNMQDLEDEEISR+YSIGGLDLNR
490a	FBpp0112985|FBgn0033886|CG13349-PD|Rpn13-PD FBpp0112986|FBgn0033886|CG13349-PE|Rpn13-PE FBpp0308980|FBgn0033886|CG13349-PG|Rpn13-PG	1.0000	FBpp0112985 type=protein; loc=2R:complement(join(13959568..13960088,13958645..13959398)); ID=FBpp0112985; name=Rpn13-PD; parent=FBgn0033886,FBtr0114493; dbxref=FlyBase_Annotation_IDs:CG13349-PD,FlyBase:FBpp0112985,REFSEQ:NP_001137662,GB_protein:ACL83116,FlyMine:FBpp0112985,modMine:FBpp0112985; MD5=610f336393ab8eeecf7d4baea9b97bf6; length=424; release=r6.09; species=Dmel;;FBpp0112986 type=protein;…	40.3	19	0.27	ASDPETPTSVAR+INELLNNPPSAHQR+NTSSSGGGGASALQTPENVSVPR+QFELSNEAVAAAFSGNLEDFVR+QSGLGSSSNSSNLVEFR+SLNIDLSTALPGADAINQIIADPEHVK+SSSNVNSQVGEGAGSSVDADAPGK+TLIVHLPESEDVDDDRK+VEDDLIVFPDDFEYK
424a	FBpp0074440|FBgn0030993|CG7635-PA|Mec2-PA	1.0000	FBpp0074440 type=protein; loc=X:join(19188115..19188283,19189034..19189547,19189640..19189805,19189885..19190088); ID=FBpp0074440; name=Mec2-PA; parent=FBgn0030993,FBtr0074669; dbxref=FlyBase:FBpp0074440,FlyBase_Annotation_IDs:CG7635-PA,GB_protein:AAF48928.1,REFSEQ:NP_573357,GB_protein:AAF48928,FlyMine:FBpp0074440,modMine:FBpp0074440; MD5=5a50802e7ff7c0ced8ce37ecf434af6c; length=350; release=r6.0…	46.0	19	0.28	DVSLPVSMQR+EASDVISASPSALQLR+ETLAHNMQATLDEATEPWGVMVER+ISDPLYAVIQVEDYSMSTR+LLAATTLR+NLSELLTER+NSGPASSTAYMVNMGAAGMAPEPALR+SDNIVLDALDAWPK+TVTFNVPQQEMLTK+VPGTTQQYR+YAHLMGPPPELK
253	FBpp0082219|FBgn0038145|CG8863-PA|Droj2-PA FBpp0082220|FBgn0038145|CG8863-PB|Droj2-PB FBpp0082221|FBgn0038145|CG8863-PC|Droj2-PC FBpp0082222|FBgn0038145|CG8863-PD|Droj2-PD FBpp0082223|FBgn0038145|CG8863-PE|Droj2-PE	1.0000	FBpp0082219 type=protein; loc=3R:join(13383479..13384579,13384670..13384780); ID=FBpp0082219; name=Droj2-PA; parent=FBgn0038145,FBtr0082751; dbxref=FlyBase:FBpp0082219,FlyBase_Annotation_IDs:CG8863-PA,GB_protein:AAF54939.1,REFSEQ:NP_650283,GB_protein:AAF54939; MD5=efbff2329a246c0e487de7a3cf5fb77c; length=403; release=r6.09; species=Dmel;;FBpp0082220 type=protein; loc=3R:join(13383479..13384579,13…	32.0	19	0.30	AISQAYEVLSDADK+AISQAYEVLSDADKR+DLIVSTQPGEVIR+DVVHQMSVQLEELYNGATR+ETGYYDILGVKPNATPDELK+ETGYYDILGVKPNATPDELKK+FFGAGFGGSGGGR+IVFTGEGDHEPESQPGDIIILLDEK+MAYDEDDGGYQDGPR+NPMDFFEK
83	FBpp0074825|FBgn0000261|CG6871-PA|Cat-PA	1.0000	FBpp0074825 type=protein; loc=3L:join(18822786..18822842,18826338..18827258,18827356..18827898); ID=FBpp0074825; name=Cat-PA; parent=FBgn0000261,FBtr0075058; dbxref=FlyBase_Annotation_IDs:CG6871-PA,FlyBase:FBpp0074825,GB_protein:AAF49228.1,REFSEQ:NP_536731,GB_protein:AAF49228,FlyMine:FBpp0074825,modMine:FBpp0074825; MD5=51c180f836ffa8819f760a2c7e45d62a; length=506; release=r6.09; species=Dmel;	37.9	18	0.26	DAASNQLIDYK+DPILFPSFIHTQK+EYPLIPVGK+FSTVGGESGSADTAR+GPILLQDVNFLDEMSHFDR+LVQNIAGHLSNASQFLQER+MLTEELNLAK+NFTQVHADFGR+NSQTVSPGAITTGNGAPIGIK+NYFAEVEQIAFSPAHLVPGVEPSPDK+TADQLASTDPDYSIR+YSSGDTEDNFGQVTDFWVHVLDK
503a	sp|ALBU_BOVIN|	1.0000	sp ALBU_BOVIN	22.9	18	0.27	DAFLGSFLYEYSR+DAIPENLPPLTADFAEDK+DLGEEHFK+HLVDEPQNLIK+HPYFYAPELLYYANK+KQTALVELLK+KVPQVSTPTLVEVSR+LGEYGFQNALIVR+LVNELTEFAK+LVTDLTK+QTALVELLK+RHPEYAVSVLLR+VPQVSTPTLVEVSR+YLYEIAR
461a	FBpp0085056|FBgn0028646|CG2139-PA|aralar1-PA FBpp0085057|FBgn0028646|CG2139-PD|aralar1-PD FBpp0303322|FBgn0028646|CG2139-PF|aralar1-PF	1.0000	FBpp0085056 type=protein; loc=3R:complement(join(30450229..30450255,30449807..30449959,30449046..30449208,30448896..30448987,30448635..30448829,30448346..30448569,30447412..30447578,30447230..30447348,30446564..30447173,30446205..30446503)); ID=FBpp0085056; name=aralar1-PA; parent=FBgn0028646,FBtr0085694; dbxref=FlyBase:FBpp0085056,FlyBase_Annotation_IDs:CG2139-PA,GB_protein:AAF57049.1,REFSEQ:NP_…	35.8	18	0.26	AAVPLLAGVESK+DGYNHPLTLLAAGAIAGVPAASLVTPADVIK+DNLVSVTEGHK+DVPFSAIYFPTYAHTK+ELGLFGLYK+FLGLFSESAFNDESVR+GLLPQLMGVAPEK+GNGTVSYADFADVVQK+LLANIADTSK+LQVAGEIASGSK+LTVNDLVR+SAFIQVLESSYR+SKDPAGTGFISPLDFQDIIVNVK+SLPNSPSLLK+SSPQFGVTLVTYELLQR+TAFQLFDR+VSFPYFIAFTSLLNNMELIK
400	sp|K22E_HUMAN|	1.0000	sp K22E_HUMAN	29.0	18	0.24	DYQELMNVK+FGGFGGPGGVGGLGGPGGFGPGGYPGGIHEVSVNQSLLQPLNVK+FLEQQNQVLQTK+GFSSGSAVVSGGSR+HGGGGGGFGGGGFGSR+IEISELNR+LNDLEEALQQAK+NLDLDSIIAEVK+TAAENDFVTLK+TSQNSELNNMQDLVEDYK+VDLLNQEIEFLK+YEELQVTVGR+YLDGLTAER
32	FBpp0071744|FBgn0034734|CG4554-PA|CG4554-PA	1.0000	FBpp0071744 type=protein; loc=2R:join(22483419..22483463,22483529..22485893,22485957..22488818,22488880..22490741,22490798..22491430,22491492..22491926); ID=FBpp0071744; name=CG4554-PA; parent=FBgn0034734,FBtr0071833; dbxref=FlyBase:FBpp0071744,FlyBase_Annotation_IDs:CG4554-PA,GB_protein:AAF46853.2,REFSEQ:NP_611676,GB_protein:AAF46853,FlyMine:FBpp0071744,modMine:FBpp0071744; MD5=e0908e038085b2e8a…	9.4	18	0.29	APGYLAAEVDESELHK+AQHTQLSQLDASR+DFVVDLLLER+ELDPLQPLTTLVTSLLK+ELLLQLQQLEPASAQFK+EMSEEDQNVDAELR+IVNLLELIR+LAPSLLQALVR+LTDLDYQPFLHPLLPLLK+NEELDEEENATYFQQTIQK+QEKNDDEEEREPVNK+QLAPLFEQVSALPAR+QPLEQGLQSVIEK+SEAIGLLGELAR+SVAAALEALIGR+TLPDEDLLLAGLDNESILEQQQR+VPIALAMVK+YVSELPLVVGTLLK
256	FBpp0082608|FBgn0267408|CG18522-PA|AOX1-PA	1.0000	FBpp0082608 type=protein; loc=3R:complement(join(15537036..15537075,15535628..15536556,15535285..15535518,15533247..15535062,15532568..15533188,15532326..15532507)); ID=FBpp0082608; name=AOX1-PA; parent=FBgn0267408,FBtr0083154; dbxref=FlyBase:FBpp0082608,FlyBase_Annotation_IDs:CG18522-PA,GB_protein:AAF55207.1,REFSEQ:NP_650475,GB_protein:AAF55207,FlyMine:FBpp0082608,modMine:FBpp0082608; MD5=6d0dfa…	17.8	18	0.26	AFGQLSTLLQPDAVLPDASPVYR+AFIDVSGLAELK+EEVKPENWQDLIQEAYNR+FVQSLESIMTSLGK+FVTGGSLLK+FYEDAGYLANESPIGHTVLLSK+FYGQPVGIILANSNSLANR+ISQVAAHTLGIPMEQVR+ITINGTSHEVNLSALPADISLNTFIR+RPVSSGQQSFETFQEHYPVTK+SWVTLTAPMTPEHLVLHSGTEPSQFK+VDTQPALDLPGVVAYLDAK
201	FBpp0079643|FBgn0027568|CG5366-PA|Cand1-PA FBpp0304507|FBgn0027568|CG5366-PB|Cand1-PB	1.0000	FBpp0079643 type=protein; loc=2L:complement(join(10362463..10362507,10362014..10362397,10361666..10361955,10361422..10361584,10360003..10361361,10358711..10359938,10358502..10358648,10358307..10358437)); ID=FBpp0079643; name=Cand1-PA; parent=FBgn0027568,FBtr0080054; dbxref=FlyBase:FBpp0079643,FlyBase_Annotation_IDs:CG5366-PA,GB_protein:AAF52924.1,REFSEQ:NP_609389,GB_protein:AAF52924,FlyMine:FBpp0…	16.3	18	0.26	ALMPQLASSR+ATAGAPSEVVQLHK+DSIILDDESEKK+FGEFLVPFHSTILK+FMATNDLMTELQK+FTISDQPQPIDVLLK+LTDDVANDHDSMDQVSGPTSLLIEQLPLIVK+LVLVNPDELLPQLQQALR+NQQLVDFLK+QNIGEFLFALR+SDIFHAYVALLK+SMLLLSQYSQR+SVLILVR+VALVAFNSAVHNKPSLVR+VTDVDQEVK
502a	FBpp0312553|FBgn0267828|CG46149-PE|Fatp-PE FBpp0312554|FBgn0267828|CG46149-PA|Fatp-PA FBpp0312555|FBgn0267828|CG46149-PB|Fatp-PB FBpp0312556|FBgn0267828|CG46149-PF|Fatp-PF	1.0000	FBpp0312553 type=protein; loc=2L:complement(join(10516486..10516592,10512935..10513564,10512668..10512869,10511667..10512608)); ID=FBpp0312553; name=Fatp-PE; parent=FBgn0267828,FBtr0347403; dbxref=FlyBase:FBpp0312553,FlyBase_Annotation_IDs:CG46149-PE,REFSEQ:NP_001260354,GB_protein:AGB92889; MD5=0ebc3ce62b8e00b48cd668b386a42a05; length=626; release=r6.09; species=Dmel;;FBpp0312554 type=protein; lo…	33.1	17	0.26	AEYVATWLGLSK+AGMAAIYDPER+DLPANLTLFQFNNENNNSETEK+DTVVYGVTIPHTEGR+EFLGYVDEK+ELDLDVFAASLAK+GENVSTSEVEAQVSNVAGYK+IGVITPLINTNLR+LVYIYTSGTTGLPK+NLNALLTTASYEKPNK+VANVLQAQGYK+VAVVSETQR+VGEFYGATEGNANIMNHDNTVGAIGFVSR+YILATKPSEYDQK
73	FBpp0074348|FBgn0008635|CG6223-PA|betaCOP-PA	1.0000	FBpp0074348 type=protein; loc=X:complement(join(18383463..18385093,18382603..18383258,18382382..18382543,18382040..18382313,18381864..18381969,18381708..18381773)); ID=FBpp0074348; name=betaCOP-PA; parent=FBgn0008635,FBtr0074576; dbxref=FlyBase:FBpp0074348,FlyBase_Annotation_IDs:CG6223-PA,GB_protein:AAF48830.2,REFSEQ:NP_523400,GB_protein:AAF48830,FlyMine:FBpp0074348,modMine:FBpp0074348; MD5=33a7d…	21.6	16	0.24	ALIIEHLIEAFPQIK+DNQLGENVFESSLNQALAGSK+FVLPVQNHTIK+LKEPELLEPLMPAIR+MLDAQHDEDQR+NAFLMLLHADQER+SIFGENALANLSIEKPVDDPDSK+VLAAPDIEVR+VMQDLVMDVLR+VQPDDPVLFAQLSNGR+VTSDGTYATQSAYSLAPVAK+VTVNTSFTDLHEYLK+YAELETEAR+YESAGTLITLSLAPTAIK
60	FBpp0073513|FBgn0015024|CG2028-PB|CkIalpha-PB FBpp0073515|FBgn0015024|CG2028-PA|CkIalpha-PA FBpp0289609|FBgn0015024|CG2028-PD|CkIalpha-PD FBpp0309354|FBgn0015024|CG2028-PE|CkIalpha-PE FBpp0311372|FBgn0015024|CG2028-PF|CkIalpha-PF FBpp0311373|FBgn0015024|CG2028-PG|CkIalpha-PG	1.0000	FBpp0073513 type=protein; loc=X:join(12655238..12655316,12655378..12656152,12656334..12656493); ID=FBpp0073513; name=CkIalpha-PB; parent=FBgn0015024,FBtr0073680; dbxref=FlyBase:FBpp0073513,FlyBase_Annotation_IDs:CG2028-PB,GB_protein:AAF48193.1,REFSEQ:NP_511140,GB_protein:AAF48193; MD5=813ec1f06c30bf507c63b29c590893e9; length=337; release=r6.09; species=Dmel;;FBpp0073515 type=protein; loc=X:join(1…	32.3	16	0.24	DIKPDNFLMGIGR+ESRPEIIVGGK+FEEQPDYMYLR+GVLPWQGMK+ILSGGVGFPR+LFLIDFGLAK+THQGQPNPAILLEQLDKDK+TVLMLVDQMIGR+YASINAHLGIEQSR
492a	FBpp0288936|FBgn0259178|CG42283-PC|5PtaseI-PC FBpp0288937|FBgn0259178|CG42283-PF|5PtaseI-PF	1.0000	FBpp0288936 type=protein; loc=3R:complement(join(25044972..25045049,25044526..25044756,25044110..25044289,25043881..25044053,25043735..25043822,25043523..25043678,25043226..25043465,25041728..25042681)); ID=FBpp0288936; name=5PtaseI-PC; parent=FBgn0259178,FBtr0299661; dbxref=FlyBase:FBpp0288936,FlyBase_Annotation_IDs:CG42283-PC,REFSEQ:NP_001138108,GB_protein:ACL83564,FlyMine:FBpp0288936,modMine:F…	19.7	16	0.24	ELEPLKDVLVEYPIK+ELTENLTPHR+FLALHLQEVGGK+FVPSYPFEEDPEMPTDYMSTR+HIYSGNIETIATK+LFEDIATSSK+LIVDTEAR+LMISQDIIINR+NSTGNNVLTVGK+SAEHFTALGSLYFVHK+SMEYVQEFIR
449a	FBpp0080040|FBgn0051729|CG31729-PB|CG31729-PB	1.0000	FBpp0080040 type=protein; loc=2L:join(13290687..13291291,13297619..13298456,13298559..13299333,13299395..13300739,13300801..13300874,13300932..13301065); ID=FBpp0080040; name=CG31729-PB; parent=FBgn0051729,FBtr0080461; dbxref=FlyBase:FBpp0080040,FlyBase_Annotation_IDs:CG31729-PB,GB_protein:AAF53278.2,REFSEQ:NP_609634,GB_protein:AAF53278,FlyMine:FBpp0080040,modMine:FBpp0080040; MD5=65a42fe86caafba…	14.2	16	0.24	ISYVLTDK+LAQLTHTSSGVAGAGSIGGGGGGSGSATGIK+LAVPYTQK+QASLAGDFSIPQFSHIAK+STTIPEELGR+SVINIEAPGSTDTEHQYQAASPDEIALVK+SVSTASTVTGGNNSPTK+TPSEDNDILLHYQILQLFPFTSESK+VAAVTESLER+VGDVIIVEK+VLTEEQYSDFETR
431a	FBpp0075461|FBgn0026409|CG4994-PA|Mpcp-PA FBpp0075462|FBgn0026409|CG4994-PB|Mpcp-PB FBpp0300819|FBgn0026409|CG4994-PC|Mpcp-PC	1.0000	FBpp0075461 type=protein; loc=3L:join(14538032..14538421,14538729..14539069,14539553..14539892); ID=FBpp0075461; name=Mpcp-PA; parent=FBgn0026409,FBtr0075718; dbxref=FlyBase:FBpp0075461,FlyBase_Annotation_IDs:CG4994-PA,GB_protein:AAF49735.1,REFSEQ:NP_524069,GB_protein:AAF49735,FlyMine:FBpp0075461,modMine:FBpp0075461; MD5=17060b81e1ff01c85af78f788bbdb307; length=356; release=r6.09; species=Dmel;;F…	29.2	16	0.24	EEGVNAFYK+FGLYELFK+GASAISVAK+GLVPLWMR+IQTIPGYANNFR+MLKEEGVNAFYK+SLGFSGMWNGLTPR+VALGIPRPPPPEMPASLK+VTVAEEGAR+YAEIIGEENAYLYR
425a	FBpp0074448|FBgn0040068|CG7893-PA|Vav-PA FBpp0074449|FBgn0040068|CG7893-PB|Vav-PB FBpp0112228|FBgn0040068|CG7893-PC|Vav-PC	1.0000	FBpp0074448 type=protein; loc=X:join(19262339..19262593,19263133..19263314,19263881..19263955,19269257..19269365,19269484..19269651,19269721..19270550,19270622..19270999,19271073..19271225,19271283..19271454,19271519..19271578); ID=FBpp0074448; name=Vav-PA; parent=FBgn0040068,FBtr0074677; dbxref=FlyBase:FBpp0074448,FlyBase_Annotation_IDs:CG7893-PA,GB_protein:AAF48943.3,REFSEQ:NP_573372,GB_protein…	20.8	16	0.22	AGSNQLQLR+DADLFEPTMLYDLTNFHR+DILSVPMQR+EAMIDVSQYINEVK+ELIDTESNYLDVLTALK+EVIATALYDYEPK+IGDTVGYFPK+LLLDGELHIK+NDLGENFAGLNQSLQWPYK+SQTASSTSFEQR+VLITLSK+VQQLHPDLIGFNLQLSPTER+YQLLLAR
284	FBpp0084623|FBgn0039562|CG5520-PA|Gp93-PA	1.0000	FBpp0084623 type=protein; loc=3R:join(27948862..27948901,27948984..27949073,27949171..27949253,27949342..27950594,27950928..27951825); ID=FBpp0084623; name=Gp93-PA; parent=FBgn0039562,FBtr0085254; dbxref=FlyBase:FBpp0084623,FlyBase_Annotation_IDs:CG5520-PA,GB_protein:AAF56765.1,REFSEQ:NP_651601,GB_protein:AAF56765,FlyMine:FBpp0084623,modMine:FBpp0084623; MD5=abbe18951e5d4fc65b176fc302188ce1; leng…	17.3	16	0.21	EEAQDFLEEDTVR+EEEAIQLDGLNVAQLK+EGFQLNESEK+ELETNPELHIR+ELISNASDAIDK+FTFQTEVNR+GSVISLYLK+GVTSLAEYK+GVVDSDDLPLNVSR+LIINSLYR+STFEPLVK+TLEINPR+YSQFINFPIR
245	FBpp0081862|FBgn0037894|CG5252-PA|Ranbp9-PA FBpp0312218|FBgn0037894|CG5252-PD|Ranbp9-PD	1.0000	FBpp0081862 type=protein; loc=3R:join(11412694..11412832,11412915..11413559,11413614..11414032,11414091..11414642,11414702..11415490,11415548..11416060); ID=FBpp0081862; name=Ranbp9-PA; parent=FBgn0037894,FBtr0082386; dbxref=FlyBase:FBpp0081862,FlyBase_Annotation_IDs:CG5252-PA,GB_protein:AAF54632.1,REFSEQ:NP_650068,GB_protein:AAF54632,FlyMine:FBpp0081862,modMine:FBpp0081862; MD5=59926746a270deedc…	17.4	16	0.25	DVLLAINDEFGANAIQPLQEALGR+ELGPVVIPEVYR+ETNYQGDIADNLQK+FVDDEDDGGVELTVR+HFSVADAEK+IFDSEQNYSIK+ITPLAIAVFLK+LTTITFK+NILPNGLYDPNSK+QDIALDVLNTIVR+QIAIVMLTR+WVTIPALVK+YTEDPYVLETVQDLIK+YVENHWTDDDDVKR
501a	FBpp0307483|FBgn0265003|CG44154-PD|koi-PD FBpp0307485|FBgn0265003|CG44154-PF|koi-PF	1.0000	FBpp0307483 type=protein; loc=2R:join(6811929..6812083,6812781..6813116,6813173..6813753,6814037..6814314); ID=FBpp0307483; name=koi-PD; parent=FBgn0265003,FBtr0335515; dbxref=REFSEQ:NP_724502,GB_protein:AAG22207,FlyBase:FBpp0307483,FlyBase_Annotation_IDs:CG44154-PD; MD5=17b1d6f3353b9e2f4bc11187e0caa5de; length=449; release=r6.09; species=Dmel;;FBpp0307485 type=protein; loc=2R:join(6811929..68120…	29.0	15	0.22	AFAQLTSDYSSDDMTPDAK+DYLNQEQFESLR+QNSITATVTSILTK+SAAPNVQTIIEEHIVESSISK+SLSEYTFTLPELPK+SQLETTQNTLNSAQEK+VNYMVQQNPAQEEFIR+VTNLSATETTAYQNYHAK
488a	FBpp0111584|FBgn0085436|CG34407-PC|Not1-PC FBpp0111585|FBgn0085436|CG34407-PD|Not1-PD FBpp0291332|FBgn0085436|CG34407-PF|Not1-PF FBpp0293496|FBgn0085436|CG34407-PG|Not1-PG	1.0000	FBpp0111584 type=protein; loc=2R:complement(join(9578185..9578289,9576178..9576384,9575588..9576115,9575070..9575532,9573787..9575007,9572918..9573700,9570214..9572783,9568985..9570156,9568563..9568922,9567978..9568086)); ID=FBpp0111584; name=Not1-PC; parent=FBgn0085436,FBtr0112672; dbxref=FlyBase:FBpp0111584,FlyBase_Annotation_IDs:CG34407-PC,REFSEQ:NP_001097242,GB_protein:ABV53739,FlyMine:FBpp01…	7.5	15	0.22	APVTFLSELR+FVDAQILTYQQER+GQQELLFVVPFVAK+GYYTQVHELFK+HWANTEGQLSLIATMLK+ILDLAQDLK+ILGLLNNSFGAPNTER+LSTDFETR+QLEPVASAPALPR+SIANATNIDTLLVANQEEK+SLKPVAVADLVGQVAR+VDMLSDSSNAPK+VGAAPATLYAVYSEFAR+YLFLNAIANQLR
483a	FBpp0088955|FBgn0002174|CG5504-PB|l(2)tid-PB	1.0000	FBpp0088955 type=protein; loc=2R:join(23707154..23708487,23708630..23708858); ID=FBpp0088955; name=l(2)tid-PB; parent=FBgn0002174,FBtr0089504; dbxref=FlyBase:FBpp0088955,FlyBase_Annotation_IDs:CG5504-PB,GB_protein:AAS64764.1,REFSEQ:NP_995932,GB_protein:AAS64764,FlyMine:FBpp0088955,modMine:FBpp0088955; MD5=866804247a35c34a361f9196cb09b5f0; length=520; release=r6.09; species=Dmel;	36.2	15	0.21	AYYQLAK+DYYATLGVAK+ELFVTFR+EYDTYGQTAENIGR+FGFGQAQEMVMDLTFAQAAR+FQEVSEAYEVLSDEQK+KFQEVSEAYEVLSDEQK+LALIEAYAELEEDTPGQIHGIANR+QATAGASEEPGAGAAAK+QGGGFPGGGAGGFGPEGFSQSWQFR+SSIDPEELFR+VQGVYEDQWINVEPGTSSHHK+VTVPVPAGIENGQTVR
422a	FBpp0074017|FBgn0004432|CG9916-PA|Cyp1-PA	1.0000	FBpp0074017 type=protein; loc=X:complement(join(16320079..16320336,16318182..16318607)); ID=FBpp0074017; name=Cyp1-PA; parent=FBgn0004432,FBtr0074238; dbxref=GB_protein:AAF48589.1,FlyBase:FBpp0074017,FlyBase_Annotation_IDs:CG9916-PA,GB_protein:AAF48589.2,REFSEQ:NP_523366,GB_protein:AAF48589,FlyMine:FBpp0074017,modMine:FBpp0074017; MD5=57b8ab74b3c125f25f28fc1df27fe914; length=227; release=r6.09; s…	16.7	15	0.23	FPDENFELK+HVVFGEVVEGLDVVK+VFFDMTADNEPLGR
388	FBpp0290447|FBgn0031985|CG8683-PB|mon2-PB FBpp0308731|FBgn0031985|CG8683-PC|mon2-PC	1.0000	FBpp0290447 type=protein; loc=2L:complement(join(8123692..8123814,8123304..8123435,8122709..8123245,8121961..8122532,8121473..8121903,8120694..8121409,8120245..8120583,8119504..8120157,8119220..8119407,8118904..8119066,8117927..8118849,8117779..8117861,8117520..8117713)); ID=FBpp0290447; name=mon2-PB; parent=FBgn0031985,FBtr0301229; dbxref=REFSEQ:NP_001033884,GB_protein:AAF52603,FlyBase:FBpp02904…	9.2	15	0.23	EALLQYTDLLQAPR+ELLQMLGDFER+EPSLFAVAK+EWGVEAITYLVK+FVEALQADFK+GAYLPLVATYAPGVSK+IDASNIPDSYGISVGHAILLDMTR+LAISSLISVLHTGLK+LLETGLVNMPR+NPTIVNTAGATIR+QLLIFSK+SLQEIMYHNTAER
199	FBpp0079628|FBgn0032258|CG7456-PA|CG7456-PA	1.0000	FBpp0079628 type=protein; loc=2L:complement(join(10488411..10488497,10487617..10488353,10487244..10487559,10487062..10487192,10486398..10487001,10486152..10486337,10485855..10486081,10485748..10485790)); ID=FBpp0079628; name=CG7456-PA; parent=FBgn0032258,FBtr0080038; dbxref=FlyBase:FBpp0079628,FlyBase_Annotation_IDs:CG7456-PA,GB_protein:AAF52963.2,REFSEQ:NP_609413,GB_protein:AAF52963,FlyMine:FBpp…	20.9	15	0.24	ADDLASVER+ALGSYLTGATSWSVR+FLAMDQQLLR+ISQIATLLNLDK+ITELSEYWNPENNK+LGGLVLDQEVR+LNDQIVNTAQLAESVSAK+LQLAYADR+SGYPSGYIDLAQAYNAIQTSLQQGK+SLSLLHTVDSDSNK+TADDVQGSITSVSDAVK+YFMEESVLK
180	FBpp0079233|FBgn0032015|CG7830-PA|Ostgamma-PA	1.0000	FBpp0079233 type=protein; loc=2L:complement(join(8307983..8308069,8307147..8307873,8306906..8307068,8306825..8306840)); ID=FBpp0079233; name=Ostgamma-PA; parent=FBgn0032015,FBtr0079613; dbxref=FlyBase:FBpp0079233,FlyBase_Annotation_IDs:CG7830-PA,GB_protein:AAF52636.2,REFSEQ:NP_609204,GB_protein:AAF52636,FlyMine:FBpp0079233,modMine:FBpp0079233; MD5=8ebc498cefe5507b7ddaf1a05ee6afc8; length=330; rel…	25.5	15	0.22	AQGYPYSFLFK+GADTMDIHR+HAHDEFAIVANSYR+LNTAPVFMHFPAK+NNLEFLYNK+TGLSLSEK+VGFAADSIAK+VQNLVDMNAK
78	FBpp0074578|FBgn0031070|CG12702-PA|CG12702-PA FBpp0307136|FBgn0031070|CG12702-PB|CG12702-PB FBpp0312072|FBgn0031070|CG12702-PC|CG12702-PC	1.0000	FBpp0074578 type=protein; loc=X:complement(join(19761256..19762233,19760488..19761198,19760035..19760429,19759732..19759966,19759371..19759664)); ID=FBpp0074578; name=CG12702-PA; parent=FBgn0031070,FBtr0074809; dbxref=FlyBase:FBpp0074578,FlyBase_Annotation_IDs:CG12702-PA,GB_protein:AAF49019.1,REFSEQ:NP_608355,GB_protein:AAF49019,FlyMine:FBpp0074578,modMine:FBpp0074578; MD5=1333272c2016065b4bb6439…	19.9	14	0.19	AAVAEMIANDPSHVAK+IESLNGTVASLQQR+LEQAGEQLTIGTQQAHVQSAELER+LVASAERPDTDAGQVLATLR+NEALVAAVLQIAQFEHFPK+NELASAPTSQVIELYNHR+NLSSIFK+QLSENSVQLQANER+SEDLISVLETQLQER+SMAAYEQDMTEK+VNALLDNIGGIVSR
498a	FBpp0293530|FBgn0262579|CG34373-PD|Ect4-PD FBpp0293532|FBgn0262579|CG34373-PF|Ect4-PF FBpp0293533|FBgn0262579|CG34373-PG|Ect4-PG FBpp0293534|FBgn0262579|CG34373-PH|Ect4-PH FBpp0293535|FBgn0262579|CG43119-PI|Ect4-PI FBpp0293536|FBgn0262579|CG43119-PJ|Ect4-PJ FBpp0306073|FBgn0262579|CG43119-PK|Ect4-PK	1.0000	FBpp0293530 type=protein; loc=3L:join(8074475..8074825,8093059..8093337,8098346..8098725,8099146..8099536,8102893..8104818,8104880..8105059,8105127..8105296,8105440..8105657,8106016..8106949,8108639..8108723); ID=FBpp0293530; name=Ect4-PD; parent=FBgn0262579,FBtr0304993; dbxref=REFSEQ:NP_001097541,GB_protein:ABW08490,FlyBase:FBpp0293530,FlyBase:FBpp0111510,FlyBase_Annotation_IDs:CG34373-PD,FlyBas…	12.1	14	0.17	ADIGIGNGILLK+FDNGLLNSIR+GGSAITVHDVGGK+HVSSASQANYSMSHK+LVPVLSSNR+NFVLVLTPDALHR+NLENSLPSSSEENMAK+QIGFNDYIDKFNESQVDGDLLLK+SLTAGSGQQEIEQTINK+VVTDGFSSEQATSNSAEMK+YSNMLTSIVSSLQEDER
320	FBpp0085915|FBgn0265297|CG5119-PC|pAbp-PC FBpp0085917|FBgn0265297|CG5119-PA|pAbp-PA FBpp0085919|FBgn0265297|CG5119-PB|pAbp-PB	1.0000	FBpp0085915 type=protein; loc=2R:join(18141507..18141672,18143413..18144897,18144967..18145220); ID=FBpp0085915; name=pAbp-PC; parent=FBgn0265297,FBtr0086736; dbxref=GB_protein:AAF57746.1,FlyBase:FBpp0085915,FlyBase_Annotation_IDs:CG5119-PC,REFSEQ:NP_725750,GB_protein:AAF57746; MD5=6bee88b82e3f7d3c442e363e78d07870; length=634; release=r6.09; species=Dmel;;FBpp0085917 type=protein; loc=2R:join(181…	21.6	14	0.20	AITGQQTAAPNMQIPGAQIAGGAQQR+ALDTMNFDLVR+FFGSQVATQMR+GYGFVHFETEEAANTSIDK+IAFSPYGNITSAK+LFTNVYVK+NLDDTIDDDRLR+NPPVPQLHQTQPIPQQLQGK+SLGYAYVNFQQPADAER
306	FBpp0085364|FBgn0033051|CG7863-PA|Strica-PA FBpp0307275|FBgn0033051|CG7863-PB|Strica-PB	1.0000	FBpp0085364 type=protein; loc=2R:complement(join(6021938..6023042,6021471..6021882,6021345..6021411)); ID=FBpp0085364; name=Strica-PA; parent=FBgn0033051,FBtr0086028; dbxref=FlyBase:FBpp0085364,FlyBase_Annotation_IDs:CG7863-PA,GB_protein:AAF57292.2,REFSEQ:NP_610193,GB_protein:AAF57292,FlyMine:FBpp0085364,modMine:FBpp0085364; MD5=74222e5afac15cd9bae29c59583c8e5c; length=527; release=r6.09; species…	19.5	14	0.19	ALITETTTR+DDDYSLDDDVVFPILR+MGGEGPIGSTTTTTTTTSSR+RTPSQAELEALFAK+SQPSQELVAQDPR+TPSQAELEALFAK+TTSSTSSSSASSITSPPKPSSSVSSISSIFK
198	FBpp0079625|FBgn0086347|CG7438-PA|Myo31DF-PA FBpp0079626|FBgn0086347|CG7438-PB|Myo31DF-PB FBpp0293078|FBgn0086347|CG7438-PC|Myo31DF-PC	1.0000	FBpp0079625 type=protein; loc=2L:complement(join(10505926..10506014,10497853..10498155,10496629..10496848,10494879..10495104,10494428..10494811,10494288..10494367,10492789..10494195,10492557..10492714,10492331..10492499)); ID=FBpp0079625; name=Myo31DF-PA; parent=FBgn0086347,FBtr0080035; dbxref=FlyBase:FBpp0079625,FlyBase_Annotation_IDs:CG7438-PA,GB_protein:AAF52966.1,REFSEQ:NP_523538,GB_protein:A…	16.7	14	0.21	ADPVGGIITNYLLEK+ELTSISVSPGR+IITVEAASNVEVPNFRPK+LLQVTETELSTALTK+NEMIPHIVTLLQK+NHPADGETFQQVLFSSFVK+QMNIYGPETIR+RPLTAGTLFQR+SMADLVVTLLK+VIAAGGNVMQK+YIAAVTNAQGQNEIER+YLGLLENLR+YMDIEFDYK
467a	FBpp0085768|FBgn0000578|CG15112-PB|ena-PB	1.0000	FBpp0085768 type=protein; loc=2R:join(19155475..19155914,19158734..19159055,19159120..19159352,19159783..19160035,19160177..19160902,19160974..19161132,19161194..19161415,19161473..19161593,19161660..19161688); ID=FBpp0085768; name=ena-PB; parent=FBgn0000578,FBtr0086584; dbxref=FlyBase_Annotation_IDs:CG15112-PB,FlyBase:FBpp0085768,GB_protein:AAM68439.1,REFSEQ:NP_725859,GB_protein:AAM68439,REFSEQ:…	12.6	13	0.19	AMMHALEVLSGR+FGSASEETILK+FVYGLNFSSQNDAENFAR+KDPDPEAEVK+SQQQQDQMFEQSIIGAR+TMTSEDAAILR+VTTSAPENSGSSTSSGGSGNYGTIGR
439a	FBpp0076890|FBgn0020369|CG1489-PA|Rpt6-PA	1.0000	FBpp0076890 type=protein; loc=X:join(21316178..21316195,21316259..21316403,21316549..21317603); ID=FBpp0076890; name=Rpt6-PA; parent=FBgn0020369,FBtr0077189; dbxref=FlyBase:FBpp0076890,FlyBase_Annotation_IDs:CG1489-PA,GB_protein:AAF50835.1,REFSEQ:NP_608447,GB_protein:AAF50835,FlyMine:FBpp0076890,modMine:FBpp0076890; MD5=22dd41c30e0d27414c18eaf70afa7fdf; length=405; release=r6.09; species=Dmel;	21.7	13	0.17	EELQLLQEQGSYVGEVVKPMDK+GVILYGPPGTGK+IAELMPGASGAEVK+IDILDPALLRPGR+TMLELLNQLDGFEATK+VPDSTYEMVGGLDK+VSGSELVQK
429a	FBpp0075175|FBgn0036623|CG4729-PA|CG4729-PA FBpp0075176|FBgn0036623|CG4729-PC|CG4729-PC FBpp0075177|FBgn0036623|CG4729-PB|CG4729-PB FBpp0300976|FBgn0036623|CG4729-PE|CG4729-PE	1.0000	FBpp0075175 type=protein; loc=3L:complement(join(16383927..16384107,16383331..16383866,16382382..16382739,16382072..16382157)); ID=FBpp0075175; name=CG4729-PA; parent=FBgn0036623,FBtr0075417; dbxref=FlyBase:FBpp0075175,FlyBase_Annotation_IDs:CG4729-PA,GB_protein:AAF49471.1,REFSEQ:NP_648888,GB_protein:AAF49471; MD5=5f3bd529f6c00aa6dbdf0c63493ff274; length=386; release=r6.09; species=Dmel;;FBpp0075…	24.4	13	0.18	EAAAWLQNLFVEK+EVPAYVNK+GFTASLAPIR+IIDSFLETGSFFK+IPLEQVPEDEK+TIITEQLK+TPATMLSLLHGK+VVFSYPDPTWLLLNAEGTR
410a	FBpp0072593|FBgn0028577|CG12085-PA|pUf68-PA	1.0000	FBpp0072593 type=protein; loc=3L:complement(join(1502467..1502469,1501799..1501892,1499043..1499337,1498293..1498796,1497213..1498230)); ID=FBpp0072593; name=pUf68-PA; parent=FBgn0028577,FBtr0072709; dbxref=FlyBase:FBpp0072593,FlyBase_Annotation_IDs:CG12085-PA,GB_protein:AAF47501.1,REFSEQ:NP_525123,GB_protein:AAF47501,FlyMine:FBpp0072593,modMine:FBpp0072593; MD5=85f3626bea15f95dac29ea00b3f6f147; …	24.6	13	0.20	GYGFIEYANK+IPYLSQPLYDLK+IQALDAVASNAVLGLSQNTPVMAAGAVVTK+IYVASIHPDLSEEDIK+LMDEGDVQTLQQQENMSIK+LSSEQHDLVSK+QTENEDDDEAEIIVK+QTLAHQQQQLATQR+SALLGLLGGALPK+VAFTPFGPIK+VIIFNEK
409a	FBpp0072539|FBgn0024277|CG18214-PA|trio-PA FBpp0072540|FBgn0024277|CG18214-PC|trio-PC	1.0000	FBpp0072539 type=protein; loc=3L:complement(join(1033650..1033828,1029080..1029623,1026406..1028511,1024466..1026346,1024204..1024407,1009445..1009739,1009322..1009379,1003728..1003821,1003396..1003653,999617..999682,999447..999542,999260..999375,999079..999195,998824..999013,998351..998731,998085..998291)); ID=FBpp0072539; name=trio-PA; parent=FBgn0024277,FBtr0072644; dbxref=FlyBase:FBpp0072539,…	5.8	13	0.21	DLLTLLQER+IEYLLDFLR+ILQQQNDLIFMLSNPLSTK+LDLSNLIIKPVQR+LLAAADELAR+LLIQLADSLVEK+MDGNPLSEIEEIVK+SPADLGPLIK+SVGGNPDMSAAVNK+VYQTSHDNFENVAQNTYSNAQK
404b	FBpp0071448|FBgn0000044|CG10067-PA|Act57B-PA FBpp0078131|FBgn0000045|CG7478-PA|Act79B-PA FBpp0082253|FBgn0000046|CG18290-PA|Act87E-PA FBpp0082254|FBgn0000046|CG18290-PB|Act87E-PB FBpp0082597|FBgn0000047|CG5178-PA|Act88F-PA FBpp0306215|FBgn0000045|CG7478-PB|Act79B-PB FBpp0312019|FBgn0000046|CG18290-PC|Act87E-PC	1.0000	FBpp0071448 type=protein; loc=2R:join(20944117..20944156,20944844..20945934); ID=FBpp0071448; name=Act57B-PA; parent=FBgn0000044,FBtr0071519; dbxref=FlyBase_Annotation_IDs:CG10067-PA,GB_protein:AAF46640.1,FlyBase:FBpp0071448,REFSEQ:NP_523800,GB_protein:AAF46640,FlyMine:FBpp0071448,modMine:FBpp0071448; MD5=fc18feee98f205c68bee410b300b54e1; length=376; release=r6.09; species=Dmel;;FBpp0078131 type=…	25.5	13	0.09	AGFAGDDAPR+DLTDYLMK+GYSFTTTAER+HQGVMVGMGQK+IIAPPER+SYELPDGQVITIGNER+VAPEEHPVLLTEAPLNPK+YPIEHGIITNWDDMEK
366	FBpp0088439|FBgn0039757|CG1883-PA|RpS7-PA FBpp0088440|FBgn0039757|CG1883-PC|RpS7-PC FBpp0088970|FBgn0039757|CG1883-PD|RpS7-PD FBpp0308324|FBgn0039757|CG1883-PE|RpS7-PE	1.0000	FBpp0088439 type=protein; loc=3R:complement(join(30208490..30208657,30208093..30208425,30206638..30206721)); ID=FBpp0088439; name=RpS7-PA; parent=FBgn0039757,FBtr0089422; dbxref=FlyBase:FBpp0088439,FlyBase_Annotation_IDs:CG1883-PA,GB_protein:AAF57023.1,REFSEQ:NP_651782,GB_protein:AAF57023,FlyMine:FBpp0088439,modMine:FBpp0088439; MD5=447ca4c3ce12c2358f0f94bf5fea1d6b; length=194; release=r6.09; spe…	50.5	13	0.20	AVIIYVPIPQQK+DVTFEFPDNYLNV+EIEFGSK+HVVVIAER+IIKPGGSDPDDFEK+IQIILVR+LDGSQLVK+SIAQALVELEANSDLKPYLR+VDTFTSVYK
224	FBpp0080794|FBgn0003231|CG10360-PA|ref(2)P-PA FBpp0099683|FBgn0003231|CG10360-PB|ref(2)P-PB	1.0000	FBpp0080794 type=protein; loc=2L:join(19542817..19542988,19543620..19545101,19545157..19545302); ID=FBpp0080794; name=ref(2)P-PA; parent=FBgn0003231,FBtr0081253; dbxref=FlyBase_Annotation_IDs:CG10360-PA,FlyBase:FBpp0080794,GB_protein:AAF53824.1,REFSEQ:NP_476700,GB_protein:AAF53824; MD5=84e696ba5a5e99cca6d3df66efd78574; length=599; release=r6.09; species=Dmel;;FBpp0099683 type=protein; loc=2L:join…	21.5	13	0.20	AAEQTESPPQAEPTVTAEK+DFGQLGELLR+EIELYLFQER+HAGVLTQFVEMMTNLPLNTTTATAPAEPQKPK+IIDTTEGGDSGIFAPSTTPSAENK+MPTNNGPGMVDAWFTGPGLGR+TVPVYHTDESINK
209	FBpp0080003|FBgn0021796|CG5092-PA|Tor-PA FBpp0307598|FBgn0021796|CG5092-PB|Tor-PB	1.0000	FBpp0080003 type=protein; loc=2L:join(13004786..13005011,13005067..13005287,13005431..13005997,13006353..13007086,13007146..13009087,13009136..13011691,13011766..13012932); ID=FBpp0080003; name=Tor-PA; parent=FBgn0021796,FBtr0080422; dbxref=GB_protein:AAF53237.1,FlyBase:FBpp0080003,FlyBase_Annotation_IDs:CG5092-PA,REFSEQ:NP_524891,GB_protein:AAF53237,FlyMine:FBpp0080003,modMine:FBpp0080003; MD5=9…	6.6	13	0.18	AALIVTAQR+AVLAVHHDDFETAQR+DLELAVPGSYNPGQELIR+GMFEILEPLHAMLER+LAVQSSESMENSK+LHEPESNPGVILNVLR+LISSYMNPILK+SPYVQQALLQILPR+TLSDTVSHVIER+TLVMLLGTDPK+TSAVVMDLDR+VLDAEPELR+YAVPAVQGFFR
196	FBpp0079578|FBgn0032217|CG4972-PA|CG4972-PA	1.0000	FBpp0079578 type=protein; loc=2L:join(10314914..10315073,10315345..10315423,10315489..10315957,10316192..10316374,10316439..10316867,10316932..10317297); ID=FBpp0079578; name=CG4972-PA; parent=FBgn0032217,FBtr0079988; dbxref=FlyBase:FBpp0079578,FlyBase_Annotation_IDs:CG4972-PA,GB_protein:AAF52909.2,REFSEQ:NP_609378,GB_protein:AAF52909,FlyMine:FBpp0079578,modMine:FBpp0079578; MD5=3bcf5b5da320cf9e0…	23.5	13	0.20	EENILPYFGVK+FLLSDAGVLLNFQGSK+IIAEALASFMYK+IPIIHGELIPNQLALKPTESVADGQK+QGAGGLILMLPANILNLDPETK+TSISNFFK+YDLNGQHYGSR+YHINVGGGSIAANK+YSNGLAVEGVHK
76	FBpp0074549|FBgn0027291|CG12233-PA|l(1)G0156-PA FBpp0300338|FBgn0027291|CG12233-PC|l(1)G0156-PC FBpp0307649|FBgn0027291|CG12233-PD|l(1)G0156-PD	1.0000	FBpp0074549 type=protein; loc=X:complement(join(19521673..19521699,19520660..19520827,19519904..19520298,19519696..19519831,19519287..19519625)); ID=FBpp0074549; name=l(1)G0156-PA; parent=FBgn0027291,FBtr0074780; dbxref=FlyBase:FBpp0074549,FlyBase_Annotation_IDs:CG12233-PA,GB_protein:AAN09496.1,REFSEQ:NP_573388,GB_protein:AAN09496,FlyMine:FBpp0074549,modMine:FBpp0074549; MD5=b20de9f2881c026d8971c…	22.6	12	0.18	FGIPQAAIDSVNTNK+FPEIQFEEK+HMELNTYADK+IFTAANVPIEWEAVDVTPVR+SLNLALR+VTLIPGDGIGPEISAAVQK
72	FBpp0074278|FBgn0283469|CG6842-PA|Vps4-PA FBpp0309628|FBgn0283469|CG6842-PB|Vps4-PB	1.0000	FBpp0074278 type=protein; loc=X:join(17908578..17908713,17908808..17909669,17909781..17910009,17910078..17910179); ID=FBpp0074278; name=Vps4-PA; parent=FBgn0283469,FBtr0074504; dbxref=FlyBase:FBpp0074278,FlyBase_Annotation_IDs:CG6842-PA,GB_protein:AAF48783.1,REFSEQ:NP_573258,GB_protein:AAF48783,FlyMine:FBpp0074278,modMine:FBpp0074278; MD5=91073d84c60a032bf49393ff0e2f5918; length=442; release=r6.0…	25.6	12	0.17	EAVILPIK+FPQLFTGK+GILLFGPPGTGK+IHLGNTTHVLTEQDLK+KFTEDFGQEG+LEDAIVIEKPK+LYEHGVEYFLHTIK+NLFELAR+STFFSVSSSDLMSK+VQWSDVAGLDAAK
6	FBpp0070409|FBgn0023542|CG3460-PA|Nmd3-PA	1.0000	FBpp0070409 type=protein; loc=X:complement(join(2183610..2184538,2182913..2183549)); ID=FBpp0070409; name=Nmd3-PA; parent=FBgn0023542,FBtr0070425; dbxref=FlyBase:FBpp0070409,FlyBase_Annotation_IDs:CG3460-PA,GB_protein:AAF45744.1,REFSEQ:NP_477332,GB_protein:AAF45744,FlyMine:FBpp0070409,modMine:FBpp0070409; MD5=5625e0440a0970118b1bf00262bb99ce; length=521; release=r6.09; species=Dmel;	27.3	12	0.19	ASELGINDNPIHTR+HQLGNLSPLVLVNR+LISHDIHSNNYNYK+LSSDEIPDVILVR+LVDAGFIWTEQHSK+MVDFLLTMVPGK+TFYYLEQLILK+VGDSVMGYNTGEANINDLEFDK+YLQPPNEWIQAALESR+YNWSVEIAPVSK
479a	FBpp0088242|FBgn0017545|CG2168-PA|RpS3A-PA FBpp0300615|FBgn0017545|CG2168-PF|RpS3A-PF	1.0000	FBpp0088242 type=protein; loc=4:complement(join(66840..67180,66273..66738)); ID=FBpp0088242; name=RpS3A-PA; parent=FBgn0017545,FBtr0089175; dbxref=FlyBase:FBpp0088242,GB_protein:AAF59372.1,FlyBase_Annotation_IDs:CG2168-PA,REFSEQ:NP_524618,GB_protein:AAF59372,FlyMine:FBpp0088242,modMine:FBpp0088242; MD5=01e3a94c58ad043665c9117cee125392; length=268; release=r6.09; species=Dmel;;FBpp0300615 type=pro…	45.5	12	0.17	APNMFQTR+IASDYLK+IYPLHDVYIR+KDWYDVK+LALDSIAK+LIAEDVQDR+MTDIITNEVSGADLK+SVEAVVSSEGAVIDRPEGYEPPVQEAV+TVDGYLLR+VFEVSLADLQK+WQTLIEAIVEAK
358	FBpp0087968|FBgn0050382|CG30382-PA|CG30382-PA FBpp0087969|FBgn0263121|CG18495-PB|Prosalpha1-PB FBpp0087970|FBgn0263121|CG18495-PA|Prosalpha1-PA FBpp0291433|FBgn0050382|CG30382-PB|CG30382-PB	1.0000	FBpp0087968 type=protein; loc=2R:complement(join(7831520..7831595,7831281..7831457,7830511..7830992)); ID=FBpp0087968; name=CG30382-PA; parent=FBgn0050382,FBtr0088894; dbxref=FlyBase:FBpp0087968,FlyBase_Annotation_IDs:CG30382-PA,GB_protein:AAM68869.1,REFSEQ:NP_724616,GB_protein:AAM68869,FlyMine:FBpp0087968,modMine:FBpp0087968; MD5=4137b83427de6b647901cbacf8b3a673; length=244; release=r6.09; speci…	29.9	12	0.16	AIAQENITTVALK+EIEEHLTK+HITIFSPEGR+LYQVEYAFK+NIVPETVTHLFR+TDPAGYFSGFK+TLEANSYLEK
343	FBpp0087082|FBgn0260012|CG17509-PA|pds5-PA FBpp0297204|FBgn0260012|CG17509-PB|pds5-PB	1.0000	FBpp0087082 type=protein; loc=2R:join(12028575..12028655,12028717..12029102,12029166..12029373,12029432..12029600,12029664..12030405,12030470..12030733,12030791..12030884,12030947..12031792,12031858..12031994,12032056..12032135,12032197..12032462,12032535..12032825,12032889..12032981); ID=FBpp0087082; name=pds5-PA; parent=FBgn0260012,FBtr0087974; dbxref=FlyBase:FBpp0087082,FlyBase_Annotation_IDs:…	15.5	12	0.17	AAEYLTQFSNNLR+DYELPEDSDWCAQEK+ELLIQEVPAQR+EPAVANFQNNDVYIPLDVYTLGAK+FILEPLMAK+FTNHEDYVQLR+GVGDQYSAEQYLQLSQLMADPVPEVR+HLISLLSYEQDYVAPLVLK+LGAHVQSNLYYNTVK+LYHLLGDLDANATK+RPAEQSIMDDENPQENNLFDNIR+VYAPEAPYK
334	FBpp0086694|FBgn0001220|CG8542-PA|Hsc70-5-PA FBpp0308990|FBgn0001220|CG8542-PB|Hsc70-5-PB	1.0000	FBpp0086694 type=protein; loc=2R:complement(join(14255834..14255923,14255669..14255715,14254829..14255407,14253553..14254657,14253352..14253492,14253190..14253288)); ID=FBpp0086694; name=Hsc70-5-PA; parent=FBgn0001220,FBtr0087568; dbxref=FlyBase:FBpp0086694,FlyBase_Annotation_IDs:CG8542-PA,GB_protein:AAF58270.1,REFSEQ:NP_523741,GB_protein:AAF58270,FlyMine:FBpp0086694,modMine:FBpp0086694; MD5=453b…	20.1	12	0.19	ATSSLQQSSLK+DAGQIAGLNVLR+DITNLSYK+ELIEIVNQGESIVHDTETK+EQQIVIQSSGGLSK+ETAEAYLNTPVK+LESLVGDLIK+LFELAYK+NAVVTVPAYFNDSQR+QAVTNSANTFYATK+VINEPTAAALAYGMDK
30	FBpp0071404|FBgn0028331|CG2221-PA|l(1)G0289-PA FBpp0312440|FBgn0028331|CG2221-PB|l(1)G0289-PB FBpp0312441|FBgn0028331|CG2221-PC|l(1)G0289-PC	1.0000	FBpp0071404 type=protein; loc=X:complement(join(10366124..10366211,10359297..10360163,10358918..10359127,10358700..10358851,10358563..10358635,10358086..10358504,10357745..10357813)); ID=FBpp0071404; name=l(1)G0289-PA; parent=FBgn0028331,FBtr0071470; dbxref=FlyBase:FBpp0071404,FlyBase_Annotation_IDs:CG2221-PA,GB_protein:AAF46578.1,REFSEQ:NP_572621,GB_protein:AAF46578,FlyMine:FBpp0071404,modMine:F…	20.0	12	0.18	ATPENIMLSSSHR+DEVASLWTELK+ESVDFHEYYNSVLYENK+FDFPFYGHFVR+KPTLLGQSGNPK+TVPVSPPLPAVTTYR+VASSVVAATMTDPSPAVIDVDVSK+VVDVPEEEIEAAVK+YTAATIHM
147	FBpp0077720|FBgn0031256|CG4164-PA|CG4164-PA	1.0000	FBpp0077720 type=protein; loc=2L:join(453262..454270,454330..454385); ID=FBpp0077720; name=CG4164-PA; parent=FBgn0031256,FBtr0078060; dbxref=FlyBase:FBpp0077720,FlyBase_Annotation_IDs:CG4164-PA,GB_protein:AAF51493.1,REFSEQ:NP_608525,GB_protein:AAF51493,FlyMine:FBpp0077720,modMine:FBpp0077720; MD5=76f6f7bc06412e4896f330dacff740ad; length=354; release=r6.09; species=Dmel;	24.0	12	0.18	FQDLGAAYEVLSNPDK+FQDLGAAYEVLSNPDKR+FVAEGEPHIDGEPGDLIVR+HLDGHLVPVTR+ILDQSSINR+KDLTEEDKEALK+TLEIEVEQGMVDGQETR
68	FBpp0074059|FBgn0061200|CG4453-PA|Nup153-PA FBpp0288862|FBgn0061200|CG4453-PC|Nup153-PC FBpp0309144|FBgn0061200|CG4453-PD|Nup153-PD	1.0000	FBpp0074059 type=protein; loc=X:join(16600155..16600313,16600380..16600895,16600954..16601198,16601376..16605786,16605850..16606008,16607933..16608000,16609005..16609098); ID=FBpp0074059; name=Nup153-PA; parent=FBgn0061200,FBtr0074284; dbxref=FlyBase:FBpp0074059,FlyBase_Annotation_IDs:CG4453-PA,GB_protein:AAF48628.3,GB_protein:AAF48628,REFSEQ:NP_573136,GB_protein:AAF48628,FlyMine:FBpp0074059,modM…	8.8	11	0.17	AVDMRPSDSGSLAETSVGQGGSK+EVVKPSVETTTTPAPTSAQFSFGFGQSNQGK+FNASIYGSTSALSDSR+GLNYEEVALADNIAEHDLAAEDEQTR+ILNLLESYSTPLIDAK+KPGTGLSNTTMR+LLSGSASNSGSASASSSPFYQGR+VSSILPASLSGWFSPSSK
477a	FBpp0087997|FBgn0033205|CG2064-PA|CG2064-PA	1.0000	FBpp0087997 type=protein; loc=2R:join(7665937..7666016,7666146..7666409,7666474..7666630,7666687..7666946,7667004..7667235); ID=FBpp0087997; name=CG2064-PA; parent=FBgn0033205,FBtr0088923; dbxref=FlyBase:FBpp0087997,FlyBase_Annotation_IDs:CG2064-PA,GB_protein:AAF59212.3,REFSEQ:NP_610310,GB_protein:AAF59212,FlyMine:FBpp0087997,modMine:FBpp0087997; MD5=537676c84560af5bb1952fb25f3b62c1; length=330; …	35.8	11	0.15	ELDLSSLDSIR+FFLKPMIWPLLK+FLWAESEK+GSINVADLNSEK+LEGSGVTVNALHPGVVDTELAR+LHVLINNAGVMR+SGAQTSIYAALDPELK+SYDEGLAYSQSK+VFIVTGANTGIGK
391	FBpp0292958|FBgn0033889|CG6701-PB|CG6701-PB FBpp0292959|FBgn0033889|CG6701-PC|CG6701-PC FBpp0292960|FBgn0033889|CG6701-PD|CG6701-PD FBpp0308979|FBgn0033889|CG6701-PE|CG6701-PE	1.0000	FBpp0292958 type=protein; loc=2R:complement(join(13979184..13979340,13978942..13979117,13977645..13977849,13977376..13977580,13975434..13977304,13975269..13975374,13974927..13975203,13974591..13974837,13973653..13974410)); ID=FBpp0292958; name=CG6701-PB; parent=FBgn0033889,FBtr0303989; dbxref=FlyBase:FBpp0292958,FlyBase_Annotation_IDs:CG6701-PB,REFSEQ:NP_001188923,GB_protein:AAF58307; MD5=d22394d…	11.0	11	0.15	ASFNINPYR+DFDSILR+EITQENLTGTLR+FNLLDEQHR+GIASTTDVPGGAPAEGNKPIIEEYK+ILFPGEIPNTPLASGVLQLNNK+KPTVSAATPVAK+LDTDVKPTLLK+LISTNPEQMQAVR+TLLQVEDIER+TLVGEQYLNEDFITNK
368	FBpp0088490|FBgn0264855|CG4260-PA|AP-2alpha-PA FBpp0088945|FBgn0264855|CG4260-PB|AP-2alpha-PB	1.0000	FBpp0088490 type=protein; loc=2L:complement(join(413396..413459,412447..412658,411782..412237,411129..411718,410127..411060,409790..410073,409532..409736,409388..409465)); ID=FBpp0088490; name=AP-2alpha-PA; parent=FBgn0264855,FBtr0089488; dbxref=FlyBase:FBpp0088490,FlyBase_Annotation_IDs:CG4260-PA,GB_protein:AAF56103.2,REFSEQ:NP_476819,GB_protein:AAF56103,FlyMine:FBpp0088490,modMine:FBpp0088490; …	12.6	11	0.15	AAQPLDLPGAR+ALLLSTYIK+FFEPTEMNAESFFAR+FINLFPEIR+LLQNYNPVTEEAGVR+LNETLETILNK+SADAELQQR+SPAPLTSAAQNNALVNNSHSK+VGGYILGEFGNLIAGDSR
355	FBpp0087861|FBgn0033264|CG2158-PA|Nup50-PA	1.0000	FBpp0087861 type=protein; loc=2R:join(8123138..8123363,8123420..8124549,8124610..8124948); ID=FBpp0087861; name=Nup50-PA; parent=FBgn0033264,FBtr0088783; dbxref=FlyBase:FBpp0087861,FlyBase_Annotation_IDs:CG2158-PA,GB_protein:AAF59131.1,REFSEQ:NP_610355,GB_protein:AAF59131,FlyMine:FBpp0087861,modMine:FBpp0087861; MD5=be5d93959adbf8ce49e5360e86ab60a5; length=564; release=r6.09; species=Dmel;	24.1	11	0.16	AATTFTFGKPSAPIGASVSPLAK+ATSLLLR+ESTSTVDGAKPTTSIFGNISAAK+KDEPNFSAPK+QATSNLNHENWDLEEEPEER+SNNDDKPSTSLFAGFGK+SSIFSFGAK+TNGFSFGLK+TSSSSTSLTSTMETSEYR
332	FBpp0086555|FBgn0033989|CG7639-PB|CG7639-PB	1.0000	FBpp0086555 type=protein; loc=2R:complement(join(14988935..14989443,14988762..14988873,14988143..14988701,14987932..14988083)); ID=FBpp0086555; name=CG7639-PB; parent=FBgn0033989,FBtr0087424; dbxref=FlyBase:FBpp0086555,FlyBase_Annotation_IDs:CG7639-PB,GB_protein:AAS64850.1,REFSEQ:NP_995838,GB_protein:AAS64850,FlyMine:FBpp0086555,modMine:FBpp0086555; MD5=09830501469b18c05dedb677473b4fb6; length=44…	23.5	11	0.17	ASNFQDLMLEAMSTK+GADASPQGYEVTFK+GENISLQGSYSSTR+MMGSAGTEIGQNEGSLR+NLASHFR+SYLHELGIFK+TELTIPNILGR+VNVSGLLR+YSVVYDNR
331	FBpp0086484|FBgn0024754|CG8200-PA|Flo1-PA FBpp0086485|FBgn0024754|CG8200-PB|Flo1-PB	1.0000	FBpp0086484 type=protein; loc=2R:complement(join(15569119..15569170,15568751..15568826,15568152..15568506,15567243..15567713,15567029..15567172,15566803..15566967,15566574..15566591)); ID=FBpp0086484; name=Flo1-PA; parent=FBgn0024754,FBtr0087351; dbxref=FlyBase:FBpp0086484,FlyBase_Annotation_IDs:CG8200-PA,GB_protein:AAF58120.1,REFSEQ:NP_477358,GB_protein:AAF58120,FlyMine:FBpp0086484,modMine:FBpp0…	26.3	11	0.17	AAYDVEVQTK+AFVWPVGQQVQR+FLNDTDIAK+GEAEAFAIAAK+ITMVSSGTGDIGAAK+LTGEVLSIVNK+SEAEINHIALVTLEGHQR+VAAEVAAPLSQAK+VVMEAEAEAESIR
34	FBpp0071794|FBgn0011211|CG3612-PA|blw-PA	1.0000	FBpp0071794 type=protein; loc=2R:join(22799204..22799269,22799896..22800476,22800569..22801370,22801483..22801692); ID=FBpp0071794; name=blw-PA; parent=FBgn0011211,FBtr0071883; dbxref=FlyBase:FBpp0071794,FlyBase_Annotation_IDs:CG3612-PA,GB_protein:AAF46903.1,REFSEQ:NP_726243,GB_protein:AAF46903,FlyMine:FBpp0071794,modMine:FBpp0071794; MD5=9adab5c6a725023536c45cc02a2d2dad; length=552; release=r6.0…	22.6	11	0.15	AVDSLVPIGR+EAYPGDVFYLHSR+GMALNLEPDNVGVVVFGNDK+HALIIYDDLSK+SAEISNILEER+TALAIDTIINQK+TGAIVDVPVGDELLGR+VVDALGNAIDGK+VYGLNNIQADEMVEFSSGLK
271	FBpp0083802|FBgn0002622|CG6779-PA|RpS3-PA FBpp0312066|FBgn0002622|CG6779-PB|RpS3-PB	1.0000	FBpp0083802 type=protein; loc=3R:join(23358855..23358890,23359154..23359858); ID=FBpp0083802; name=RpS3-PA; parent=FBgn0002622,FBtr0084410; dbxref=FlyBase:FBpp0083802,FlyBase_Annotation_IDs:CG6779-PA,GB_protein:AAF56129.1,REFSEQ:NP_476632,GB_protein:AAF56129,FlyMine:FBpp0083802,modMine:FBpp0083802; MD5=afce2f20264890e9f016128a095a23e6; length=246; release=r6.09; species=Dmel;;FBpp0312066 type=pro…	34.1	11	0.16	AELNEFLTR+ELAEDGYSGVEVR+ELTAMVQK+FVSDGIFK+IPPPSKPLDDLSEAK+IYETPETEYK+KPLPDNVSVVEPK+VMLPYDPK
200	FBpp0079642|FBgn0053303|CG33303-PA|CG33303-PA FBpp0304506|FBgn0053303|CG33303-PB|CG33303-PB	1.0000	FBpp0079642 type=protein; loc=2L:complement(join(10375148..10375733,10374301..10375091)); ID=FBpp0079642; name=CG33303-PA; parent=FBgn0053303,FBtr0080052; dbxref=FlyBase:FBpp0079642,FlyBase_Annotation_IDs:CG33303-PA,GB_protein:AAS64675.1,REFSEQ:NP_995680,GB_protein:AAS64675,FlyMine:FBpp0079642,modMine:FBpp0079642; MD5=4730c7d543cc804b2f0a4e3a3e917471; length=458; release=r6.09; species=Dmel;;FBpp…	28.8	11	0.18	DFIELELRPR+FPLFGGWK+GEQSFTFTFPR+GIRPHPEEIR+IILPEGSSDIR+LPNELVHTYLDTIGRPVVSFSK+LSSSNILSHTQVKPFSVSSNK+NEPVKGEQSFTFTFPR+QTFIVETVASK+TLDLTSQLVK+TYLPASASGVYYR
160	FBpp0078326|FBgn0266672|CG2095-PA|Sec8-PA	1.0000	FBpp0078326 type=protein; loc=3R:complement(join(5758762..5758818,5758149..5758489,5757339..5758089,5757144..5757268,5756788..5757081,5756321..5756722,5755664..5756267,5755403..5755609,5755158..5755334)); ID=FBpp0078326; name=Sec8-PA; parent=FBgn0266672,FBtr0078677; dbxref=GB_protein:AAF51959.3,FlyBase:FBpp0078326,FlyBase_Annotation_IDs:CG2095-PA,REFSEQ:NP_730996,GB_protein:AAF51959,FlyMine:FBpp0…	12.6	11	0.16	ALAEMAQSFDLDK+GSFEPSEEESPLQVQQR+HDQQLTQVLPLFSQVSSEVTASR+LSEMDEAFSATLHPR+NASDASVDDNLAGQLGGSGK+NLQLTIESLSK+SFGITDANLLASYQQK+VPDSLETLR
466c	FBpp0289838|FBgn0003890|CG4869-PB|betaTub97EF-PB FBpp0306927|FBgn0003890|CG4869-PC|betaTub97EF-PC	0.9997	FBpp0289838 type=protein; loc=3R:complement(join(27988099..27988155,27974108..27974342,27972921..27973150,27969660..27969827,27968927..27969191,27967269..27967591,27967106..27967201)); ID=FBpp0289838; name=betaTub97EF-PB; parent=FBgn0003890,FBtr0300611; dbxref=REFSEQ:NP_001163753,GB_protein:ACZ95047,FlyBase:FBpp0289838,FlyBase_Annotation_IDs:CG4869-PB,FlyMine:FBpp0289838,modMine:FBpp0289838; MD5=…	16.6	11	0.08	ALTVAELTQQMFDAK+FPGQLNADLR+ISEQFTAMFR+LAVNMVPFPR+MSATFIGNSTAIQEIFK+NSSYFVEWIPNNVK
63	FBpp0073679|FBgn0030504|CG2691-PA|CG2691-PA FBpp0309168|FBgn0030504|CG2691-PB|CG2691-PB	1.0000	FBpp0073679 type=protein; loc=X:complement(join(13624164..13624305,13623547..13624106,13622560..13623470,13621619..13622500,13621419..13621553,13620924..13621356,13620593..13620855,13620344..13620534,13619738..13620272,13619563..13619665)); ID=FBpp0073679; name=CG2691-PA; parent=FBgn0030504,FBtr0073848; dbxref=FlyBase:FBpp0073679,FlyBase_Annotation_IDs:CG2691-PA,GB_protein:AAF48296.2,REFSEQ:NP_57…	7.3	10	0.15	AIPEAVLNYK+ALGPELVLTAIPLADGK+EDPDEIVDLADLK+HEQSQAFNAETTTVNDVAGSLR+LFNIYTQKPNGTYEADQR+SIGNVLTSGSAQTATPAQSQK
500a	FBpp0302537|FBgn0263740|CG43665-PB|eIF-2gamma-PB FBpp0302538|FBgn0263740|CG43665-PC|eIF-2gamma-PC FBpp0307983|FBgn0263740|CG43665-PD|eIF-2gamma-PD	1.0000	FBpp0302537 type=protein; loc=3R:complement(join(15263282..15263347,15262547..15262721,15259450..15259686,15258510..15259383,15258367..15258442)); ID=FBpp0302537; name=eIF-2gamma-PB; parent=FBgn0263740,FBtr0310386; dbxref=FlyBase:FBpp0302537,FlyBase_Annotation_IDs:CG43665-PB,REFSEQ:NP_731993,GB_protein:AAF55153; MD5=ab5df4d5c73143be53d760bf73070cfe; length=475; release=r6.09; species=Dmel;;FBpp03…	22.1	10	0.16	FVQGTVAEGAPIIPISAQLK+GGVAGGSILSGVLK+IVSLFAEQNELQYAVPGGLIGVGTK+LIGWGQIFGGK+LTPLSPEVISR+QILILQNK+VGQEIEVRPGVVTK
486a	FBpp0099974|FBgn0260439|CG17291-PA|Pp2A-29B-PA FBpp0099975|FBgn0260439|CG17291-PB|Pp2A-29B-PB FBpp0293227|FBgn0260439|CG17291-PC|Pp2A-29B-PC	1.0000	FBpp0099974 type=protein; loc=2L:join(8366311..8366394,8367096..8367249,8367312..8367730,8367797..8367871,8367931..8368696,8368758..8369030,8369716..8369720); ID=FBpp0099974; name=Pp2A-29B-PA; parent=FBgn0260439,FBtr0005088; dbxref=FlyBase_Annotation_IDs:CG17291-PA,FlyBase:FBpp0099974,GB_protein:AAF52650.2,REFSEQ:NP_001027227,GB_protein:AAF52650,FlyMine:FBpp0099974,modMine:FBpp0099974; MD5=c07243…	25.0	10	0.14	DLVSDPNPHVK+HFAAQAIAGIAAA+ISPFLEASVIDAQVKPTLDK+LAIIEYMPALAGQLGQEFFDQK+LSTIALALGEER+LVSGDWFTSR+SDLIPNFVQLAQDDQDSVR+TVAAEHSAQDLEIHVVPTLQR+VDLVPAFQYLLK+VVETEYLK
480a	FBpp0088250|FBgn0010217|CG11154-PA|ATPsynbeta-PA FBpp0305828|FBgn0010217|CG11154-PC|ATPsynbeta-PC FBpp0311086|FBgn0010217|CG11154-PD|ATPsynbeta-PD	1.0000	FBpp0088250 type=protein; loc=4:join(1031890..1031953,1032907..1033218,1033272..1034413); ID=FBpp0088250; name=ATPsynbeta-PA; parent=FBgn0010217,FBtr0089186; dbxref=FlyBase:FBpp0088250,FlyBase_Annotation_IDs:CG11154-PA,GB_protein:AAF59391.1,REFSEQ:NP_726631,GB_protein:AAF59391,FlyMine:FBpp0088250,modMine:FBpp0088250; MD5=0f33e3078353582da35dbfb8cdb4639d; length=505; release=r6.09; species=Dmel;;F…	22.0	10	0.15	AIAELGIYPAVDPLDSTSR+IGLFGGAGVGK+IINVIGEPIDER+IMDPNIIGQEHYNVAR+IPSAVGYQPTLATDMGSMQER+IPVGAETLGR+LVPLEQTIK+TVLIMELINNVAK
427a	FBpp0075100|FBgn0036663|CG9674-PA|CG9674-PA FBpp0075103|FBgn0036663|CG9674-PD|CG9674-PD FBpp0297083|FBgn0036663|CG9674-PF|CG9674-PF FBpp0305785|FBgn0036663|CG9674-PG|CG9674-PG	1.0000	FBpp0075100 type=protein; loc=3L:complement(join(16799484..16799792,16799045..16799172,16795251..16796337,16794499..16794665,16793274..16794437,16793076..16793206,16792649..16793007,16792441..16792586,16791581..16791690,16791391..16791524,16790999..16791330,16789459..16790943,16788662..16789320,16788410..16788543)); ID=FBpp0075100; name=CG9674-PA; parent=FBgn0036663,FBtr0075341; dbxref=FlyBase:FB…	7.8	10	0.15	AREGVMQSDLFGDQLK+DMAEQQAVEQPLK+EGVMQSDLFGDQLK+ELLADFIEK+IWLTNPILSIPDTQLLK+NAGLPWELGVAETHQVLVLNNLR+QGVTLPELGDYATGIFYLDEAQHAAAEK+QSIDISEVEPASEIVK+SITTFEILPEPPQK+VGGLLQYGIPTMK+VNPESVELLPLEIEK
419a	FBpp0073766|FBgn0264078|CG32593-PA|Flo2-PA FBpp0073768|FBgn0264078|CG32593-PE|Flo2-PE FBpp0303247|FBgn0264078|CG32593-PI|Flo2-PI FBpp0303248|FBgn0264078|CG32593-PJ|Flo2-PJ FBpp0303249|FBgn0264078|CG32593-PK|Flo2-PK FBpp0312521|FBgn0264078|CG32593-PM|Flo2-PM	1.0000	FBpp0073766 type=protein; loc=X:join(14840971..14841019,14924226..14924413,14925646..14925684,14926766..14926874,14930747..14931314,14931802..14931985,14932048..14932227); ID=FBpp0073766; name=Flo2-PA; parent=FBgn0264078,FBtr0073949; dbxref=FlyBase:FBpp0073766,FlyBase_Annotation_IDs:CG32593-PA,GB_protein:AAF48407.2,REFSEQ:NP_727797,GB_protein:AAF48407,FlyMine:FBpp0073766,modMine:FBpp0073766; MD5=…	24.4	10	0.15	ADELLGTASEQFLGK+AESQLAYELQAAK+DVYDDVQYLASLGK+IAAEVAAPLAK+IGSAEAHAIELVGK+LPAEAEAFR+QIEIESQEVQR+TDEIVLIGGNDNITNDVTR
386	FBpp0289967|FBgn0037655|CG11984-PD|CG11984-PD FBpp0289968|FBgn0037655|CG11984-PE|CG11984-PE FBpp0289969|FBgn0037655|CG11984-PF|CG11984-PF FBpp0289970|FBgn0037655|CG11984-PG|CG11984-PG FBpp0289971|FBgn0037655|CG11984-PH|CG11984-PH FBpp0289972|FBgn0037655|CG11984-PI|CG11984-PI	1.0000	FBpp0289967 type=protein; loc=3R:complement(join(9013316..9013331,9012837..9013261,9012045..9012305,9011674..9011949,9011363..9011604,9010673..9011252)); ID=FBpp0289967; name=CG11984-PD; parent=FBgn0037655,FBtr0300743; dbxref=REFSEQ:NP_731305,GB_protein:AAF54324,FlyBase:FBpp0289967,FlyBase_Annotation_IDs:CG11984-PD; MD5=19d6a7df1ddfc927b5b7784a3f763578; length=599; release=r6.09; species=Dmel;;FB…	20.0	10	0.15	ANTTQTSGTGGLGGAGATAAPGGGASGAGTKPTADR+ELISFLDEPSAIR+KANTTQTSGTGGLGGAGATAAPGGGASGAGTKPTADR+QNASAATAAGNTNQIPDTR+SGRPPPGEMATGSQQPQQQQQSTANPAASQQK+SNMHFSSSSGLSALSPSGR
369	FBpp0088527|FBgn0034277|CG6370-PA|OstDelta-PA FBpp0309240|FBgn0034277|CG6370-PB|OstDelta-PB	1.0000	FBpp0088527 type=protein; loc=2R:complement(join(17766869..17766881,17766461..17766699,17765111..17766392,17764681..17765051)); ID=FBpp0088527; name=OstDelta-PA; parent=FBgn0034277,FBtr0089559; dbxref=FlyBase:FBpp0088527,FlyBase_Annotation_IDs:CG6370-PA,GB_protein:AAF57793.1,REFSEQ:NP_611265,GB_protein:AAF57793,FlyMine:FBpp0088527,modMine:FBpp0088527; MD5=d380feff7e3062c77891aeaf26ca8028; length=…	17.2	10	0.15	EIIFVAEQDSSK+FANYFLSR+LQEVLSADSTQK+NTSGPLPEIIHQFR+VEDAIVQADEVDGK+VLGVEINEATQEK+VQSLEVGIAESDASAATR+VYSSLNSELGSSQEIFYR
316	FBpp0085736|FBgn0261439|CG17246-PB|SdhA-PB FBpp0085737|FBgn0261439|CG17246-PA|SdhA-PA FBpp0085738|FBgn0261439|CG17246-PC|SdhA-PC	1.0000	FBpp0085736 type=protein; loc=2R:complement(join(19395687..19395743,19392846..19394443,19392639..19392789,19392399..19392578)); ID=FBpp0085736; name=SdhA-PB; parent=FBgn0261439,FBtr0086552; dbxref=FlyBase:FBpp0085736,FlyBase_Annotation_IDs:CG17246-PB,GB_protein:AAM70849.1,REFSEQ:NP_725881,GB_protein:AAM70849; MD5=b44908b45d9ed755369d3069e3c751b9; length=661; release=r6.09; species=Dmel;;FBpp00857…	20.0	10	0.14	AVIELENYGMPFSR+DVIVPGLYAAGEAASSSVHGANR+ENAGEASVANLDK+EPIPVLPTVHYNMGGVPTNYR+HANGQITTADLR+LGANSLLDLVVFGR+NVIDTTLDNEVSTVPPAIR+TIAELNKPGAPAPTLK
219	FBpp0080672|FBgn0032702|CG10376-PA|CG10376-PA	1.0000	FBpp0080672 type=protein; loc=2L:complement(18701627..18702913); ID=FBpp0080672; name=CG10376-PA; parent=FBgn0032702,FBtr0081128; dbxref=GB_protein:AAF53694.1,FlyBase:FBpp0080672,FlyBase_Annotation_IDs:CG10376-PA,REFSEQ:NP_609899,GB_protein:AAF53694,FlyMine:FBpp0080672,modMine:FBpp0080672; MD5=24ec434384fe87a7096c9d9fb0f1c7b7; length=428; release=r6.09; species=Dmel;	26.2	10	0.15	ANPDPAAFSPDFYR+DSQDNITAVVVLLKPR+FFGVFDGHSGSLSATYATSQLPQLLADQLK+FGEMYELLDK+FVASEFEK+IETAGGTVLHAQGQWR+RIETAGGTVLHAQGQWR+TQLQLVKPHKPENPDER
205	FBpp0079771|FBgn0004363|CG6647-PA|porin-PA FBpp0079772|FBgn0004363|CG6647-PB|porin-PB FBpp0100039|FBgn0004363|CG6647-PC|porin-PC FBpp0293784|FBgn0004363|CG6647-PD|porin-PD FBpp0304343|FBgn0004363|CG6647-PE|porin-PE	1.0000	FBpp0079771 type=protein; loc=2L:complement(join(10848544..10848863,10848241..10848468,10847868..10848168)); ID=FBpp0079771; name=porin-PA; parent=FBgn0004363,FBtr0080182; dbxref=FlyBase_Annotation_IDs:CG6647-PA,FlyBase:FBpp0079771,GB_protein:AAF53022.1,REFSEQ:NP_476813,GB_protein:AAF53022; MD5=e98fb50e922a689b02694297d58c4742; length=282; release=r6.09; species=Dmel;;FBpp0079772 type=protein; lo…	50.7	10	0.14	ADSDVNIDLK+DGVTLTLSTLVDGK+GYNFGLWK+LSLEGNFAPQSGNK+LTTNNFALGYTTK+TSSGIEFNTAGHSNQESGK+VFGSLETK+VKDYGLTLTEK+VNNASQVGLGYQQK+WNTDNTLFTEVAVQDQLLEGLK+YQLDDDASVR
17	FBpp0070894|FBgn0086558|CG32744-PA|Ubi-p5E-PA FBpp0073034|FBgn0003943|CG11624-PA|Ubi-p63E-PA FBpp0073035|FBgn0003943|CG11624-PB|Ubi-p63E-PB FBpp0077159|FBgn0003941|CG2960-PA|RpL40-PA FBpp0079606|FBgn0003942|CG5271-PA|RpS27A-PA FBpp0089269|FBgn0003943|CG11624-PC|Ubi-p63E-PC FBpp0305348|FBgn0003943|CG11624-PD|Ubi-p63E-PD FBpp0305700|FBgn0029856|CG11700-PB|CG11700-PB FBpp0306837|FBgn0003941|CG2960-P…	1.0000	FBpp0070894 type=protein; loc=X:complement(6277144..6278748); ID=FBpp0070894; name=Ubi-p5E-PA; parent=FBgn0086558,FBtr0070933; dbxref=FlyBase:FBpp0070894,FlyBase_Annotation_IDs:CG32744-PA,GB_protein:AAF46142.3,REFSEQ:NP_727078,GB_protein:AAF46142,FlyMine:FBpp0070894,modMine:FBpp0070894; MD5=e647e40d6d877d42214ce3f015f4d7a0; length=534; release=r6.09; species=Dmel;;FBpp0073034 type=protein; loc=3L…	44.6	10	0.15	ESTLHLVLR+TITLEVEPSDTIENVK+TLSDYNIQK
15	FBpp0070765|FBgn0028474|CG4119-PA|CG4119-PA FBpp0309405|FBgn0028474|CG4119-PB|CG4119-PB	1.0000	FBpp0070765 type=protein; loc=X:join(5666406..5666468,5666557..5666798,5667210..5668332,5668398..5669226,5669302..5669945,5670051..5670146); ID=FBpp0070765; name=CG4119-PA; parent=FBgn0028474,FBtr0070799; dbxref=FlyBase:FBpp0070765,FlyBase_Annotation_IDs:CG4119-PA,GB_protein:AAF46056.1,REFSEQ:NP_572242,GB_protein:AAF46056,FlyMine:FBpp0070765,modMine:FBpp0070765; MD5=30e60862de8db5011e39681c9cc99c…	15.6	10	0.13	ESSSAAIEITQK+FFSGEYENPSLEFEK+IEATGVFVNDDDNDENINPK+ILINVNQEPPAAATSSVHQR+KIRPWINK+LLIYELDAK+NEAAASAGSSADAAAANIK+NSATISSQPTVYQRPPEPQPQFR+QSSAVSAATAAAAAVSQK+VLSENTLEEEKR
138	FBpp0077424|FBgn0026479|CG3210-PA|Drp1-PA FBpp0307166|FBgn0026479|CG3210-PB|Drp1-PB	1.0000	FBpp0077424 type=protein; loc=2L:complement(join(2585170..2585271,2584257..2584401,2583534..2584198,2582867..2583318,2582466..2582811,2582174..2582402,2581898..2582109,2581782..2581838)); ID=FBpp0077424; name=Drp1-PA; parent=FBgn0026479,FBtr0077744; dbxref=FlyBase:FBpp0077424,FlyBase_Annotation_IDs:CG3210-PA,GB_protein:AAF51235.1,REFSEQ:NP_608694,GB_protein:AAF51235,FlyMine:FBpp0077424,modMine:FB…	18.6	10	0.15	DAALVPSLLK+DNLQSELVTHLYK+HIDDQMKDEAAFLQR+RPLVLQLIYSPLDDR+SQTLLQIITK+SSVIESVVGR+TDSDPYSQINLGQR+TLDSIHPLAGLSK+VNIMATQFQSLLNSYGEDVSDK+VPVGDQPEDIEAQIK
131	FBpp0077208|FBgn0266670|CG8843-PA|Sec5-PA	1.0000	FBpp0077208 type=protein; loc=2L:join(3457406..3457514,3457585..3458199,3458254..3460075,3460133..3460271); ID=FBpp0077208; name=Sec5-PA; parent=FBgn0266670,FBtr0077519; dbxref=GB_protein:AAF51106.1,FlyBase:FBpp0077208,FlyBase_Annotation_IDs:CG8843-PA,REFSEQ:NP_608780,GB_protein:AAF51106,FlyMine:FBpp0077208,modMine:FBpp0077208; MD5=458ba0aea8f4b4d97411c9e8fff845b7; length=894; release=r6.09; spec…	11.5	10	0.14	EGNLLEPQSDGQR+EGQLSFLK+GDPLVGTIEPSMYLGR+IFTDVLVR+LGQLYFTGELR+SNAGSVIDQLDTLMNIR+TEIPIFR+TLAQSGLTQEDPLGLSIEGNEQK
102	FBpp0076111|FBgn0267348|CG3322-PA|LanB2-PA FBpp0311281|FBgn0267348|CG3322-PB|LanB2-PB	1.0000	FBpp0076111 type=protein; loc=3L:join(9617247..9617441,9617779..9617912,9617976..9618103,9618170..9618784,9619301..9619712,9619779..9622364,9622423..9622759,9622817..9623117,9623179..9623390); ID=FBpp0076111; name=LanB2-PA; parent=FBgn0267348,FBtr0076382; dbxref=FlyBase:FBpp0076111,FlyBase_Annotation_IDs:CG3322-PA,GB_protein:AAF50238.1,REFSEQ:NP_524006,GB_protein:AAF50238,FlyMine:FBpp0076111,modM…	6.1	10	0.13	ANEVYDTALTLLNDVNR+EIQNAESLISQAEEALDGANK+ELQQALDLLNDEGAQALAR+FQADANGEIDR+LFNLSQTLDEIAR+SIGTTAQGNEHVYFQAPDR
95	FBpp0075618|FBgn0011284|CG11276-PA|RpS4-PA FBpp0075619|FBgn0011284|CG11276-PB|RpS4-PB FBpp0312080|FBgn0011284|CG11276-PC|RpS4-PC	1.0000	FBpp0075618 type=protein; loc=3L:join(13042012..13042014,13042110..13042368,13042442..13042539,13043166..13043337,13043574..13043827); ID=FBpp0075618; name=RpS4-PA; parent=FBgn0011284,FBtr0075884; dbxref=FlyBase:FBpp0075618,FlyBase_Annotation_IDs:CG11276-PA,GB_protein:AAF49847.1,REFSEQ:NP_729871,GB_protein:AAF49847,FlyMine:FBpp0075618; MD5=9432bd09df680f6871c732d2390f7b76; length=261; release=r6.…	29.9	9	0.12	ESLPLLIFLR+GNKPYISLPK+GVPFLVTHDGR+HPGSFDIVHIK+LTNVFIIGK+TDPTYPAGYMDVITLEK+YALNGAEVTK
10	FBpp0070589|FBgn0029687|CG5014-PB|Vap-33A-PB FBpp0089169|FBgn0029687|CG5014-PA|Vap-33A-PA FBpp0089170|FBgn0029687|CG5014-PC|Vap-33A-PC FBpp0309607|FBgn0029687|CG5014-PE|Vap-33A-PE	1.0000	FBpp0070589 type=protein; loc=X:join(3949650..3949713,3951415..3951567,3951636..3951745,3951829..3952041,3952108..3952221,3952767..3952922); ID=FBpp0070589; name=Vap-33A-PB; parent=FBgn0029687,FBtr0070616; dbxref=FlyBase:FBpp0070589,FlyBase_Annotation_IDs:CG5014-PB,GB_protein:AAF45909.1,REFSEQ:NP_570087,GB_protein:AAF45909; MD5=d7ab69e9fd084fa9c676527e13d4d5ee; length=269; release=r6.09; species=…	32.8	9	0.12	DLEPEQLMDAK+FKPSNLLETSESLDLLSGEIK+FMVQSVLAPMDADLSDLNK+NNSALPLVFK+SLFDLPLTIEPEHELR
86	FBpp0074993|FBgn0266669|CG3885-PA|Sec3-PA	1.0000	FBpp0074993 type=protein; loc=3L:complement(join(17424446..17425099,17424160..17424387,17423652..17424101,17423098..17423579,17422534..17423041,17422108..17422455)); ID=FBpp0074993; name=Sec3-PA; parent=FBgn0266669,FBtr0075231; dbxref=FlyBase:FBpp0074993,FlyBase_Annotation_IDs:CG3885-PA,GB_protein:AAF49347.2,REFSEQ:NP_648976,GB_protein:AAF49347,FlyMine:FBpp0074993,modMine:FBpp0074993; MD5=35f231c…	12.0	9	0.14	DAEQFIEQLSR+ELHDLDGANMQSVLASEQK+FDALLEK+LDSYEDILGHVK+NAMIEIANNNNIK+QNFLAVLNR+SAVSTIPYGTLGINR+VISQLDLPHSQQQALDEPDLK
65	FBpp0073902|FBgn0027329|CG8231-PA|Tcp-1zeta-PA	1.0000	FBpp0073902 type=protein; loc=X:join(15746771..15746907,15747308..15748772); ID=FBpp0073902; name=Tcp-1zeta-PA; parent=FBgn0027329,FBtr0074086; dbxref=FlyBase:FBpp0073902,FlyBase_Annotation_IDs:CG8231-PA,GB_protein:AAF48503.1,REFSEQ:NP_573066,GB_protein:AAF48503,FlyMine:FBpp0073902,modMine:FBpp0073902; MD5=bf1bdbb9f23081efbcddee7a5d40b156; length=533; release=r6.09; species=Dmel;	20.5	9	0.14	ALEVLDQVK+AYNELVAFK+EGILALR+GIDPISLDALAK+LAVQAFADALLVIPK+LSPELVGLDLATGEPMKPVDLGVYDNYIVK+NLVEVANTSLK+TLAVNSGYDAQDTIVK
443c	FBpp0112117|FBgn0037549|CG7878-PA|CG7878-PA	1.0000	FBpp0112117 type=protein; loc=3R:join(8122853..8123503,8123559..8124067,8124130..8124765,8124823..8125138); ID=FBpp0112117; name=CG7878-PA; parent=FBgn0037549,FBtr0113205; dbxref=FlyBase:FBpp0112117,FlyBase_Annotation_IDs:CG7878-PA,REFSEQ:NP_649767,GB_protein:AAF54192,FlyMine:FBpp0112117,modMine:FBpp0112117; MD5=864e1f6c69884ef922fe9c6e27787540; length=703; release=r6.09; species=Dmel;	9.8	9	0.09	GGANVLVLAPTR+ILVATDVASR+IQNDFNVR+ITGSIQSNVIDAINHVR+MLDMGFEPQIR+RAAEGGGFGGR
441a	FBpp0077813|FBgn0025683|CG3164-PB|CG3164-PB FBpp0099791|FBgn0025683|CG3164-PD|CG3164-PD	1.0000	FBpp0077813 type=protein; loc=2L:complement(join(128800..128983,126110..126227,125077..125266,124087..124920,123856..124024,123694..123794,123129..123629)); ID=FBpp0077813; name=CG3164-PB; parent=FBgn0025683,FBtr0078154; dbxref=FlyBase_Annotation_IDs:CG3164-PB,FlyBase:FBpp0077813,GB_protein:AAF51548.2,REFSEQ:NP_608494,GB_protein:AAF51548; MD5=d5405d0e8d6c2d01363456a5b7c64d8e; length=698; release=…	15.9	9	0.14	AQIVPAQPK+EGNVSSALVTTNER+HSMIDDILLTLSLSEHR+LGTAGAGQLK+NDNANLLNDNR+RPAVDLAFHNLTYR+SGELTAIMGPSGAGK+YEDNLTLNNGLLNGMVNDIVK
389	FBpp0291366|FBgn0261268|CG11861-PC|Cul3-PD FBpp0291367|FBgn0261268|CG11861-PA|Cul3-PC FBpp0291368|FBgn0261268|CG11861-PB|Cul3-PE FBpp0291369|FBgn0261268|CG42615-PF|Cul3-PF	1.0000	FBpp0291366 type=protein; loc=2L:complement(join(15270905..15270964,15268821..15269204,15267996..15268757,15267763..15267933,15267530..15267700,15267353..15267467,15267145..15267287,15266796..15267019,15266596..15266734,15266374..15266526)); ID=FBpp0291366; name=Cul3-PD; parent=FBgn0261268,FBtr0302156; dbxref=REFSEQ:NP_723908,GB_protein:AAN10895,FlyBase:FBpp0291366,FlyBase:FBpp0080306,FlyBase_Ann…	16.8	9	0.13	ADVLEALHSNFLPK+DIEPTDEFYVNDAFNSK+EAFDIFK+EVVSEHLEHK+FDQFLVHSFANDRIFK+FESQNFLAENNAGVYIK+FLPSPVFIK+NNSGLSFEQLYR+NVISSDFEHFLNLNNK+SPEYLSLFIDDK
376	FBpp0110147|FBgn0052699|CG32699-PB|LPCAT-PB	1.0000	FBpp0110147 type=protein; loc=X:complement(join(9579482..9579682,9574901..9575046,9574347..9574832,9574132..9574269,9573579..9573855,9573404..9573505,9573185..9573326,9573008..9573117)); ID=FBpp0110147; name=LPCAT-PB; parent=FBgn0052699,FBtr0110850; dbxref=FlyBase:FBpp0110147,FlyBase_Annotation_IDs:CG32699-PB,REFSEQ:NP_001036265,GB_protein:ABI30972,FlyMine:FBpp0110147,modMine:FBpp0110147; MD5=649…	16.1	9	0.13	ALGVPTSDYSFEDVIVMSR+FKPGAFYPGVPVQPVLLK+IINYAQPIYVQR+IPFPGDIVEIER+LFALLDHR+LGLNESQR+NSDLLTFLR
370	FBpp0088566|FBgn0260634|CG10192-PA|eIF4G2-PA FBpp0310717|FBgn0260634|CG10192-PC|eIF4G2-PC	1.0000	FBpp0088566 type=protein; loc=3R:complement(join(23815241..23817011,23814969..23815106,23814013..23814915,23812700..23813814,23810294..23812585)); ID=FBpp0088566; name=eIF4G2-PA; parent=FBgn0260634,FBtr0089623; dbxref=GB_protein:AAF56194.2,FlyBase:FBpp0088566,FlyBase_Annotation_IDs:CG10192-PA,REFSEQ:NP_651188,GB_protein:AAF56194,FlyMine:FBpp0088566,modMine:FBpp0088566; MD5=6388249d541e8b25e6e492c…	4.6	9	0.12	FLPYQQPSAVAGTANAPAGGNK+HLANEEIVAK+IQHEFESNVNDANAK+LTPDNFEVLLK+NVGNRPVSSTQVNASNAPPPTSLLK+TISEPNFAPTYAR
36	FBpp0071817|FBgn0034792|CG3499-PB|CG3499-PB FBpp0293463|FBgn0034792|CG3499-PC|CG3499-PC FBpp0305130|FBgn0034792|CG3499-PD|CG3499-PD	1.0000	FBpp0071817 type=protein; loc=2R:complement(join(22885916..22885942,22885414..22885811,22885297..22885356,22885054..22885243,22884908..22885000,22884720..22884793,22884348..22884661,22883901..22884291,22883162..22883825)); ID=FBpp0071817; name=CG3499-PB; parent=FBgn0034792,FBtr0071906; dbxref=GB_protein:AAM71132.2,FlyBase:FBpp0071817,FlyBase_Annotation_IDs:CG3499-PB,REFSEQ:NP_726263,GB_protein:AA…	17.5	9	0.14	AAEELVFGTDK+AAIDGAETVSMK+GLGTGDTLGPNTIEAVDAEIK+GVLLVGPPGTGK+IAFAEGYLAAANSEDSPK+LDGDTPLQAEK+RDDLDQALLRPGR+VPFFHAAGPEFDEVLVGQGAR+YETLDADDIK
341	FBpp0086897|FBgn0002069|CG3821-PA|Aats-asp-PA FBpp0305104|FBgn0002069|CG3821-PB|Aats-asp-PB FBpp0308483|FBgn0002069|CG3821-PC|Aats-asp-PC	1.0000	FBpp0086897 type=protein; loc=2R:join(12880790..12880870,12880950..12881275,12881508..12882532,12882742..12882905); ID=FBpp0086897; name=Aats-asp-PA; parent=FBgn0002069,FBtr0087784; dbxref=FlyBase:FBpp0086897,FlyBase_Annotation_IDs:CG3821-PA,GB_protein:AAF58445.1,REFSEQ:NP_476609,GB_protein:AAF58445,FlyMine:FBpp0086897,modMine:FBpp0086897; MD5=d591e774a6a00e15b123c851058b06b9; length=531; release…	20.0	9	0.13	AENASTAAANNAGGDSAEDHAAGR+AQLPLQIEDASRPENADDAEGLNIR+DILTEQGFTEIHTPK+EAGVETGDEEDLSTPNEK+NFVPVSELSGQVGK+YDTDFYILDK
328	FBpp0086269|FBgn0034138|CG8332-PA|RpS15-PA FBpp0086270|FBgn0034138|CG8332-PB|RpS15-PB	1.0000	FBpp0086269 type=protein; loc=2R:complement(join(16571189..16571197,16570917..16571005,16570626..16570848,16570259..16570384)); ID=FBpp0086269; name=RpS15-PA; parent=FBgn0034138,FBtr0087123; dbxref=FlyBase:FBpp0086269,FlyBase_Annotation_IDs:CG8332-PA,GB_protein:AAF57984.1,REFSEQ:NP_611136,GB_protein:AAF57984,FlyMine:FBpp0086269,modMine:FBpp0086269; MD5=dfe1be0f7a42b717525ecab027c7c122; length=148…	54.4	9	0.14	DFGQVEVKPEMIGHYLGEFALTYKPVK+EAPPNEKPEIVK+GVDLDQLLDMPNNQLVELMHSR+NMIIVPEMTGSIIGVYNGK
302	FBpp0085202|FBgn0005632|CG1945-PA|faf-PA FBpp0085203|FBgn0005632|CG1945-PC|faf-PC FBpp0300199|FBgn0005632|CG1945-PD|faf-PD FBpp0300200|FBgn0005632|CG1945-PE|faf-PE FBpp0300202|FBgn0005632|CG1945-PG|faf-PG FBpp0308326|FBgn0005632|CG1945-PH|faf-PH FBpp0308327|FBgn0005632|CG1945-PI|faf-PI	1.0000	FBpp0085202 type=protein; loc=3R:join(31778466..31778758,31779360..31779508,31779563..31780776,31780903..31782816,31782919..31784284,31784343..31784766,31784832..31785147,31785215..31785368,31785432..31785582,31785645..31785953,31786017..31786128,31786189..31786298,31786358..31786709,31786768..31787027,31787147..31787738,31787802..31788197,31789497..31789721); ID=FBpp0085202; name=faf-PA; parent=…	3.1	9	0.08	AAVTVAVTGDK+EGLLETIQR+EQALTLDDLDAVWR+ILDMEPYTVSGLAK+SEPVAQPGGVLEGSTGGTEQLPENK+SGDGWVLPALR
4	FBpp0070320|FBgn0025628|CG4199-PC|CG4199-PC FBpp0070321|FBgn0025628|CG4199-PD|CG4199-PD FBpp0070322|FBgn0025628|CG4199-PB|CG4199-PB FBpp0070323|FBgn0025628|CG4199-PA|CG4199-PA FBpp0289482|FBgn0025628|CG4199-PG|CG4199-PG FBpp0289483|FBgn0025628|CG4199-PH|CG4199-PH FBpp0291627|FBgn0025628|CG4199-PI|CG4199-PI	1.0000	FBpp0070320 type=protein; loc=X:complement(join(2071360..2071426,2066709..2068423)); ID=FBpp0070320; name=CG4199-PC; parent=FBgn0025628,FBtr0070334; dbxref=FlyBase:FBpp0070320,FlyBase_Annotation_IDs:CG4199-PC,GB_protein:AAF45717.2,REFSEQ:NP_726788,GB_protein:AAF45717; MD5=ed34cbd29b1ed74b09f5064306b79ca7; length=593; release=r6.09; species=Dmel;;FBpp0070321 type=protein; loc=X:complement(join(207…	16.5	9	0.14	AAFGAEIGQR+DPIVAQFAELISQGK+EYDIELWQGVAAEK+LGQPLPQVR+LNTQFLAK+MESGIAEIVGNEDGK+VLQLFEDNK+VSEVVLVDDTR
297	FBpp0084905|FBgn0020235|CG7610-PA|ATPsyngamma-PA FBpp0084906|FBgn0020235|CG7610-PB|ATPsyngamma-PB FBpp0084907|FBgn0020235|CG7610-PC|ATPsyngamma-PC	1.0000	FBpp0084905 type=protein; loc=3R:complement(29747854..29748747); ID=FBpp0084905; name=ATPsyngamma-PA; parent=FBgn0020235,FBtr0085539; dbxref=FlyBase:FBpp0084905,FlyBase_Annotation_IDs:CG7610-PA,GB_protein:AAN14185.1,REFSEQ:NP_524550,GB_protein:AAN14185,FlyMine:FBpp0084905,modMine:FBpp0084905; MD5=2870f590ec709925b038ac6907413c32; length=297; release=r6.09; species=Dmel;;FBpp0084906 type=protein; …	26.6	9	0.13	ELIEIISGAAALT+GELAQDEANTK+IANEVLQTGYDYTEGK+LAVYDSLDSDVVK+LLIAVTSDR+LPPTFLDASK+LTLTFNR
246	FBpp0081894|FBgn0037924|CG14712-PA|CG14712-PA	1.0000	FBpp0081894 type=protein; loc=3R:join(11628941..11629014,11629081..11629248,11629318..11629720,11629784..11632939); ID=FBpp0081894; name=CG14712-PA; parent=FBgn0037924,FBtr0082418; dbxref=FlyBase:FBpp0081894,FlyBase_Annotation_IDs:CG14712-PA,GB_protein:AAG22146.2,REFSEQ:NP_650096,GB_protein:AAG22146,FlyMine:FBpp0081894,modMine:FBpp0081894; MD5=4c6cd830baee08815c7bd4474131f9f7; length=1266; releas…	7.3	9	0.13	APTLSITQIAPPER+GELYLGEPDELDAPAPK+INTEDTQQAQDYTK+NDTLASGGSSPENSPENVAK+SMSASNLYNPLTQPR+TFADVHSSGLSSR
208	FBpp0079893|FBgn0032397|CG6756-PA|Tom70-PA FBpp0079894|FBgn0032397|CG6756-PB|Tom70-PB FBpp0079895|FBgn0032397|CG6756-PC|Tom70-PC	1.0000	FBpp0079893 type=protein; loc=2L:complement(join(12037155..12038130,12036271..12037064)); ID=FBpp0079893; name=Tom70-PA; parent=FBgn0032397,FBtr0080309; dbxref=FlyBase:FBpp0079893,FlyBase_Annotation_IDs:CG6756-PA,GB_protein:AAF53148.2,REFSEQ:NP_609536,GB_protein:AAF53148,FlyMine:FBpp0079893,modMine:FBpp0079893; MD5=e8b1482c65ac2a5ee7a6c2be549f0d73; length=589; release=r6.09; species=Dmel;;FBpp007…	15.1	9	0.14	AALYIQLDQR+AVELFEK+GIADFAEAER+LESVMHTFQNAIER+LNPENPDVYHQR+LSLLAGDQR+QAISLDGTAPDQELER+SFIADPLQTMK
168	FBpp0078561|FBgn0263594|CG14648-PA|lost-PA	1.0000	FBpp0078561 type=protein; loc=3R:join(4403202..4403280,4404469..4404639,4404701..4405419,4405480..4405548,4405601..4405811,4405867..4406255); ID=FBpp0078561; name=lost-PA; parent=FBgn0263594,FBtr0078921; dbxref=FlyBase:FBpp0078561,FlyBase_Annotation_IDs:CG14648-PA,GB_protein:AAF52130.1,REFSEQ:NP_649466,GB_protein:AAF52130,FlyMine:FBpp0078561,modMine:FBpp0078561; MD5=fb8ec086e8c95c678aeb2caf743331…	18.2	9	0.13	AAALFANEEEFKK+ADAQNGGEAVTVAGGDVGGAR+ELALLADK+ILPVLQQLK+IPSFVGADK+KLPEAGTDER+SISLKEEDTDVEQHQNNR+VGIGFNNIFNR
115	FBpp0076722|FBgn0002526|CG10236-PA|LanA-PA	1.0000	FBpp0076722 type=protein; loc=3L:complement(join(6217594..6217815,6217103..6217249,6215095..6215719,6214802..6215011,6214329..6214742,6213990..6214262,6213071..6213923,6212364..6213015,6212021..6212301,6211726..6211954,6211198..6211668,6209236..6211136,6205977..6209168,6205693..6205907,6204175..6205628)); ID=FBpp0076722; name=LanA-PA; parent=FBgn0002526,FBtr0077014; dbxref=FlyBase:FBpp0076722,Fly…	4.6	9	0.11	AQDLAAQYTDMTASAEPAIK+EELPNGDVVEHSK+LIDQLPAESQR+LQINSLPVK+QYNDDLLVEETFDQTK+RLGSPQPLILEGGDIFFAGLPDNYR+SAPVLAVELPIYLGGVNK+SGYLEGSQNILHVDK+TNAPLEADLELPK+VLLQPTSEPQFVTVAGPLGVKPSAIVLDPGR
110	FBpp0076520|FBgn0035811|CG12262-PA|CG12262-PA	1.0000	FBpp0076520 type=protein; loc=3L:join(7719440..7719457,7720060..7720416,7720477..7721361); ID=FBpp0076520; name=CG12262-PA; parent=FBgn0035811,FBtr0076808; dbxref=FlyBase:FBpp0076520,FlyBase_Annotation_IDs:CG12262-PA,GB_protein:AAF50524.1,REFSEQ:NP_648149,GB_protein:AAF50524,FlyMine:FBpp0076520,modMine:FBpp0076520; MD5=6244d606556faa327a61956fcd94d178; length=419; release=r6.09; species=Dmel;	24.3	9	0.14	AFTGFIVER+EEIIPVAAQYDK+ENVLIGEGAGFK+IASDAVQIFGGNGFNSEYPVEK+IYQIYEGTSQIQR+LSAWEIDQGR+NSYYASIAK+TRPPVAAGAVGLAQR
66	FBpp0073966|FBgn0000319|CG9012-PA|Chc-PA FBpp0073967|FBgn0000319|CG9012-PB|Chc-PB FBpp0089397|FBgn0000319|CG9012-PC|Chc-PC FBpp0089398|FBgn0000319|CG9012-PD|Chc-PD FBpp0111709|FBgn0000319|CG9012-PE|Chc-PE FBpp0111710|FBgn0000319|CG9012-PF|Chc-PF FBpp0308531|FBgn0000319|CG9012-PG|Chc-PG	1.0000	FBpp0073966 type=protein; loc=X:complement(join(15834123..15834164,15833492..15833699,15828952..15833253,15828716..15828882,15828563..15828649,15828272..15828502)); ID=FBpp0073966; name=Chc-PA; parent=FBgn0000319,FBtr0074179; dbxref=FlyBase:FBpp0073966,FlyBase_Annotation_IDs:CG9012-PA,GB_protein:AAF48522.1,REFSEQ:NP_477042,GB_protein:AAF48522,FlyMine:FBpp0073966,modMine:FBpp0073966; MD5=7e1eb52b2…	6.0	8	0.11	ADDPSAYVDVVDVASK+ALIDLFEGFK+DAELWAEVLSESNPYK+EAIDSYIK+IYIDSNNNPER+LADLEEFISGPNHADIQK+LLLPWLESR+NLQNLLILTAIK
64	FBpp0073686|FBgn0000173|CG18319-PA|ben-PA FBpp0289793|FBgn0000173|CG18319-PB|ben-PB FBpp0298297|FBgn0000173|CG18319-PC|ben-PC FBpp0305066|FBgn0000173|CG18319-PD|ben-PD FBpp0305067|FBgn0000173|CG18319-PE|ben-PE	1.0000	FBpp0073686 type=protein; loc=X:13998161..13998616; ID=FBpp0073686; name=ben-PA; parent=FBgn0000173,FBtr0073855; dbxref=FlyBase:FBpp0073686,FlyBase_Annotation_IDs:CG18319-PA,GB_protein:AAF48338.1,REFSEQ:NP_511150,GB_protein:AAF48338,FlyMine:FBpp0073686,modMine:FBpp0073686; MD5=a4a522714bf83617291de950a026ebfa; length=151; release=r6.09; species=Dmel;;FBpp0289793 type=protein; loc=X:13998161..1399…	35.8	8	0.12	LELFLPEDYPMSAPK+LMQEPVPGINAIPDENNAR+YFHVIVTGPNDSPFEGGVFK
57	FBpp0073017|FBgn0035471|CG10849-PA|Sc2-PA	1.0000	FBpp0073017 type=protein; loc=3L:join(3903541..3903911,3904069..3904285,3904506..3904621,3904684..3904888); ID=FBpp0073017; name=Sc2-PA; parent=FBgn0035471,FBtr0073159; dbxref=FlyBase:FBpp0073017,FlyBase_Annotation_IDs:CG10849-PA,GB_protein:AAF47807.1,REFSEQ:NP_647836,GB_protein:AAF47807,FlyMine:FBpp0073017,modMine:FBpp0073017; MD5=8bdbed142194acee87938fd4eb65b752; length=302; release=r6.09; spec…	15.6	8	0.12	DLGPQIGWK+IPVADGNPLTK+KIPVADGNPLTK+SLKDTDTLESLSLR+VPSGATPIGDLR
54	FBpp0072918|FBgn0035432|CG17723-PA|ZnT63C-PA FBpp0072919|FBgn0035432|CG17723-PB|ZnT63C-PB FBpp0072920|FBgn0035432|CG17723-PC|ZnT63C-PC FBpp0072921|FBgn0035432|CG17723-PD|ZnT63C-PD FBpp0072922|FBgn0035432|CG17723-PE|ZnT63C-PE FBpp0303136|FBgn0035432|CG17723-PF|ZnT63C-PF FBpp0303137|FBgn0035432|CG17723-PG|ZnT63C-PG	1.0000	FBpp0072918 type=protein; loc=3L:join(3310530..3310706,3310772..3310896,3311730..3311827,3311886..3312402,3312515..3312749,3312815..3313012); ID=FBpp0072918; name=ZnT63C-PA; parent=FBgn0035432,FBtr0073054; dbxref=FlyBase:FBpp0072918,FlyBase_Annotation_IDs:CG17723-PA,REFSEQ:NP_647801,GB_protein:AAF47755,FlyMine:FBpp0072918,modMine:FBpp0072918; MD5=38fc7c9c518505b2fd973b4f5f314d61; length=449; rele…	13.6	8	0.13	ESALILLQTVPTHIQVDAIQK+LTELANMDEGEDEQNDFAYEK+VDGVLAVHEFHVWQLAGDR
443d	FBpp0076649|FBgn0035720|CG10077-PA|CG10077-PA FBpp0290159|FBgn0035720|CG10077-PC|CG10077-PC FBpp0305296|FBgn0035720|CG10077-PD|CG10077-PD	1.0000	FBpp0076649 type=protein; loc=3L:complement(join(6955381..6955388,6953773..6955169,6951267..6951445,6950330..6951202)); ID=FBpp0076649; name=CG10077-PA; parent=FBgn0035720,FBtr0076940; dbxref=FlyBase:FBpp0076649,FlyBase_Annotation_IDs:CG10077-PA,GB_protein:AAF50635.2,REFSEQ:NP_648062,GB_protein:AAF50635,FlyMine:FBpp0076649,modMine:FBpp0076649; MD5=5a48c8d279608a224e3fdc0d5e1e699d; length=818; rel…	9.3	8	0.06	ELAQQIQQVAIEFGSNTHVR+GDGPIALVLAPTR+MLDMGFEPQIR
439c	FBpp0083906|FBgn0015282|CG5289-PA|Rpt2-PA FBpp0311982|FBgn0015282|CG5289-PB|Rpt2-PB	1.0000	FBpp0083906 type=protein; loc=3R:complement(join(23931324..23931326,23929946..23931262)); ID=FBpp0083906; name=Rpt2-PA; parent=FBgn0015282,FBtr0084520; dbxref=FlyBase:FBpp0083906,FlyBase_Annotation_IDs:CG5289-PA,GB_protein:AAF56205.1,REFSEQ:NP_524469,GB_protein:AAF56205,FlyMine:FBpp0083906,modMine:FBpp0083906; MD5=8bbd76fd6feaf70fff47dd693733abbe; length=439; release=r6.09; species=Dmel;;FBpp0311…	18.7	8	0.09	APQETYADIGGLDTQIQEIK+GVILYGPPGTGK+IETLDPALIRPGR+IKDYLMMEDEFIR+TMLELLNQLDGFDSR+VVGSELIQK
396	FBpp0307583|FBgn0037228|CG1092-PC|CG1092-PC FBpp0307584|FBgn0037228|CG1092-PD|CG1092-PD	1.0000	FBpp0307583 type=protein; loc=3R:join(4266974..4267205,4267261..4268213); ID=FBpp0307583; name=CG1092-PC; parent=FBgn0037228,FBtr0336480; dbxref=REFSEQ:NP_730797,GB_protein:AAN13337,FlyBase:FBpp0307583,FlyBase_Annotation_IDs:CG1092-PC; MD5=ef4b784b975e436bb773b8afea58e895; length=394; release=r6.09; species=Dmel;;FBpp0307584 type=protein; loc=3R:join(4266974..4267205,4267261..4268213); ID=FBpp030…	15.0	8	0.11	DLAEHVFYLGLK+ETYEYFKPLFGYIVTK+LPQFVNVLDEAR+NMLNGESHELDDFLGILDR
384	FBpp0271890|FBgn0038651|CG14299-PC|CG14299-PC FBpp0293588|FBgn0038651|CG14299-PD|CG14299-PD	1.0000	FBpp0271890 type=protein; loc=3R:complement(join(18758741..18758770,18757968..18758692,18757628..18757913,18757105..18757565,18756819..18757046,18755542..18756756,18755341..18755484,18755099..18755276,18754062..18755029,18753543..18753999,18752731..18753487,18751962..18752670,18751578..18751898,18750944..18751519,18750572..18750884)); ID=FBpp0271890; name=CG14299-PC; parent=FBgn0038651,FBtr027338…	4.2	8	0.10	AATDTLLLLSR+FLPPAQHVELLYDSLQK+FQPTHDLYFQVLEK+FTSDAEHLPAQYNSEK+QVSSLIDSTQSSR+VPTENESLNFSHNFGVSDK+VPTLYSMIPYEETR
38	FBpp0071892|FBgn0003062|CG9888-PA|Fib-PA	1.0000	FBpp0071892 type=protein; loc=2R:complement(join(23074582..23074594,23074024..23074463,23073061..23073642)); ID=FBpp0071892; name=Fib-PA; parent=FBgn0003062,FBtr0071982; dbxref=FlyBase:FBpp0071892,FlyBase_Annotation_IDs:CG9888-PA,GB_protein:AAF46950.1,REFSEQ:NP_523817,GB_protein:AAF46950,FlyMine:FBpp0071892,modMine:FBpp0071892; MD5=19665765e4e9749a82627001f88e480a; length=344; release=r6.09; spec…	20.3	8	0.13	DHAVVVGVYRPPPK+IVALNAQHFLK+LKPQEQLTLEPYER+MLVGMVDTIFADVAQPDQGR+TNIIPIIEDAR
329	FBpp0086370|FBgn0001124|CG8430-PB|Got1-PB FBpp0086371|FBgn0001124|CG8430-PA|Got1-PA	1.0000	FBpp0086370 type=protein; loc=2R:join(16138385..16138438,16138767..16138884,16140330..16140437,16140500..16140573,16140634..16141593); ID=FBpp0086370; name=Got1-PB; parent=FBgn0001124,FBtr0087231; dbxref=GB_protein:AAM70954.1,FlyBase:FBpp0086370,FlyBase_Annotation_IDs:CG8430-PB,REFSEQ:NP_725534,GB_protein:AAM70954,FlyMine:FBpp0086370,modMine:FBpp0086370; MD5=5cf7ed8ed2a9595c5bf180419c9814e8; leng…	19.5	8	0.13	AFGVQTISGTGALR+GPAIEVFALTQAFK+LFPLFDSAYQGFASGDPDR+TDAGVPWVLPVVR+VAADFLHTQLNR+VNLSVGAYR
309	FBpp0085585|FBgn0010411|CG8900-PB|RpS18-PB FBpp0085586|FBgn0010411|CG8900-PA|RpS18-PA	1.0000	FBpp0085585 type=protein; loc=2R:join(20264108..20264110,20264247..20264432,20264493..20264762); ID=FBpp0085585; name=RpS18-PB; parent=FBgn0010411,FBtr0086273; dbxref=FlyBase:FBpp0085585,FlyBase_Annotation_IDs:CG8900-PB,GB_protein:AAM68401.1,REFSEQ:NP_725943,GB_protein:AAM68401; MD5=97ba9ef101737c9989d87e4dd680b173; length=152; release=r6.09; species=Dmel;;FBpp0085586 type=protein; loc=2R:join(20…	38.2	8	0.13	IMNTNIDGK+KVGIAMTAIK+VPNWFLNR+VVTIISNPLQYK+YSNIVLK+YWQLTSSNLDSK
266	FBpp0083625|FBgn0038964|CG13849-PA|Nop56-PA	1.0000	FBpp0083625 type=protein; loc=3R:complement(join(22420954..22420956,22420388..22420790,22419238..22420322)); ID=FBpp0083625; name=Nop56-PA; parent=FBgn0038964,FBtr0084230; dbxref=GB_protein:AAF55992.2,FlyBase:FBpp0083625,FlyBase_Annotation_IDs:CG13849-PA,REFSEQ:NP_651040,GB_protein:AAF55992,FlyMine:FBpp0083625,modMine:FBpp0083625; MD5=7bbdbbf6ea7ecc71e53659979d1df60b; length=496; release=r6.09; s…	14.3	8	0.12	AQAIIDAAK+FYESGDVPR+LAGFAPFK+LISHAGSLTNLAK+MNLVAPNLQSLIGDQVGAR+YPASTVQILGAEK
20	FBpp0071047|FBgn0029975|CG1444-PA|CG1444-PA	1.0000	FBpp0071047 type=protein; loc=X:join(7909372..7909537,7909878..7909924,7910709..7910784,7910853..7911193,7911252..7911587); ID=FBpp0071047; name=CG1444-PA; parent=FBgn0029975,FBtr0071091; dbxref=FlyBase:FBpp0071047,FlyBase_Annotation_IDs:CG1444-PA,GB_protein:AAF46291.1,REFSEQ:NP_572420,GB_protein:AAF46291,FlyMine:FBpp0071047,modMine:FBpp0071047; MD5=213b39c7e5ac603371db010effd3fe4a; length=321; r…	30.8	8	0.11	ASVFAPSPETYVR+EHGILIQSVQPGFVATNMSK+GVIINVSSTAGVIPNPLLSVYSSTK+MGEWAVVTGSTDGIGK+VFGSSVDLSK+VIDVDFTGGDEIYDK
175	FBpp0079118|FBgn0025687|CG7144-PA|LKRSDH-PA FBpp0310050|FBgn0025687|CG7144-PB|LKRSDH-PB	1.0000	FBpp0079118 type=protein; loc=2L:complement(join(7795775..7795834,7795510..7795653,7794592..7794768,7794148..7794526,7793509..7794083,7792175..7793330,7791939..7792115,7791758..7791876)); ID=FBpp0079118; name=LKRSDH-PA; parent=FBgn0025687,FBtr0079495; dbxref=FlyBase:FBpp0079118,FlyBase_Annotation_IDs:CG7144-PA,GB_protein:AAF52559.2,REFSEQ:NP_609150,GB_protein:AAF52559,FlyMine:FBpp0079118,modMine:…	11.2	8	0.12	ESTDLFGELLAPHVHDIIK+GVLLPFTPDIYRPMLQR+LNTPLDTLSHYLSK+MILDGEIQER+QVPIDALIPGK+SLDFLPGFALEGFPNR+YAGVAGMVNILHGIGLR
127	FBpp0077113|FBgn0031622|CG3251-PA|CG3251-PA	1.0000	FBpp0077113 type=protein; loc=2L:complement(join(4690558..4690600,4689060..4690504)); ID=FBpp0077113; name=CG3251-PA; parent=FBgn0031622,FBtr0077422; dbxref=FlyBase:FBpp0077113,FlyBase_Annotation_IDs:CG3251-PA,GB_protein:AAF50988.1,REFSEQ:NP_608851,GB_protein:AAF50988,FlyMine:FBpp0077113,modMine:FBpp0077113; MD5=e735599cd939fac3e6fa9b0346b12789; length=495; release=r6.09; species=Dmel;	14.3	8	0.10	ILLEENNIPFSYLVAK+LVDVPSDNLHPLPPDEFK+NVIIYEPFDMGR+VFIEEQGK+VVAEQVYDTQMLHYEVR
94	FBpp0075312|FBgn0087035|CG7439-PB|AGO2-PB FBpp0075313|FBgn0087035|CG7439-PC|AGO2-PC FBpp0304266|FBgn0087035|CG7439-PE|AGO2-PE	1.0000	FBpp0075312 type=protein; loc=3L:join(15554207..15554222,15554290..15554472,15556850..15558117,15558250..15558338,15558394..15559003,15559100..15560116,15560208..15560578,15560641..15560731); ID=FBpp0075312; name=AGO2-PB; parent=FBgn0087035,FBtr0075559; dbxref=FlyBase:FBpp0075312,FlyBase_Annotation_IDs:CG7439-PB,GB_protein:AAF49619.2,REFSEQ:NP_648775,GB_protein:AAF49619,FlyMine:FBpp0075312,modMin…	11.8	7	0.10	FNNVDPGTVVDR+GINVVYTPPQSFQSAPR+LPLNSQNPEVTVTDR+NAYPDHIIYYR+SLDTIFADLK+SQHDLAIVIIPQFR+VDQLGGAVLAYDGK
77	FBpp0074564|FBgn0031069|CG12703-PA|Pmp70-PA FBpp0307154|FBgn0031069|CG12703-PB|Pmp70-PB FBpp0307155|FBgn0031069|CG12703-PC|Pmp70-PC FBpp0307156|FBgn0031069|CG12703-PD|Pmp70-PD	1.0000	FBpp0074564 type=protein; loc=X:join(19751434..19751546,19756430..19756542,19756612..19756802,19756871..19756968,19757034..19757497,19757568..19757997,19758102..19758276,19758344..19758757); ID=FBpp0074564; name=Pmp70-PA; parent=FBgn0031069,FBtr0074795; dbxref=FlyBase:FBpp0074564,FlyBase_Annotation_IDs:CG12703-PA,GB_protein:AAF49018.2,REFSEQ:NP_608354,GB_protein:AAF49018,FlyMine:FBpp0074564,modMi…	14.7	7	0.10	IANADQLLTTDIDK+ILGELWPTWGGK+LFYVPQRPYMTLGTLR+LITNSEEVAFYQGNVR+VPLVTPNGDVLLQELSFEVK+YLTALPAISVVTNVLK
61	FBpp0073519|FBgn0030418|CG4004-PA|CG4004-PA FBpp0073520|FBgn0030418|CG4004-PB|CG4004-PB FBpp0305871|FBgn0030418|CG4004-PC|CG4004-PC FBpp0309357|FBgn0030418|CG4004-PD|CG4004-PD FBpp0311957|FBgn0030418|CG4004-PE|CG4004-PE	1.0000	FBpp0073519 type=protein; loc=X:join(12744557..12744949,12746869..12747435); ID=FBpp0073519; name=CG4004-PA; parent=FBgn0030418,FBtr0073686; dbxref=FlyBase:FBpp0073519,FlyBase_Annotation_IDs:CG4004-PA,GB_protein:AAF48198.2,REFSEQ:NP_572824,GB_protein:AAF48198,FlyMine:FBpp0073519,modMine:FBpp0073519; MD5=29f8fd41ba5410a0afabee8a4b2a6cd4; length=319; release=r6.09; species=Dmel;;FBpp0073520 type=pr…	17.8	7	0.09	IISEVLVYGR+LDAVGDGDVEPEPEPDNDPELDNMDDHVDDYR+LSFETQFSMGHK
504b	sp|K1C15_SHEEP|	1.0000	sp K1C15_SHEEP	12.6	7	0.06	ALEEANADLEVK+LAADDFR+MAGIGTGEASLGGGGGGK+QSVEADINGLR+VLDELTLTK
495a	FBpp0292363|FBgn0261802|CG6448-PA|CG42748-PB FBpp0292364|FBgn0261802|CG6448-PB|CG42748-PC FBpp0292365|FBgn0261802|CG6448-PC|CG42748-PD FBpp0292369|FBgn0261802|CG42748-PG|CG42748-PG FBpp0305884|FBgn0261802|CG42748-PJ|CG42748-PJ FBpp0305885|FBgn0261802|CG42748-PK|CG42748-PK FBpp0305887|FBgn0261802|CG42748-PM|CG42748-PM	1.0000	FBpp0292363 type=protein; loc=2L:join(22140824..22140971,22141595..22141768,22141834..22144280,22145671..22146996,22154798..22155408,22156621..22156815,22158513..22158744); ID=FBpp0292363; name=CG42748-PB; parent=FBgn0261802,FBtr0303271; dbxref=FlyBase:FBpp0292363,FlyBase:FBpp0085292,FlyBase_Annotation_IDs:CG6448-PA,FlyBase_Annotation_IDs:CG42748-PB,REFSEQ:NP_724384,GB_protein:AAF57249; MD5=613d6…	7.9	7	0.11	DTGLSSQIVVAEETHTVNR+EVTSAIVHFVNDQQQSQHPR+GAPINSSFISVASGSGLLR+LAGHGDATRPTVVTAVPVSVAPVAEVDK+LANSLLTQR+LNIPDWFR+NILPPENELQK+SHDHNPGALSEHQLR
459a	FBpp0084350|FBgn0266668|CG6095-PA|Exo84-PA FBpp0084351|FBgn0266668|CG6095-PB|Exo84-PB	1.0000	FBpp0084350 type=protein; loc=3R:complement(join(26052190..26052229,26051974..26052129,26051587..26051917,26050760..26051532,26050171..26050700,26049930..26050115)); ID=FBpp0084350; name=Exo84-PA; parent=FBgn0266668,FBtr0084977; dbxref=FlyBase:FBpp0084350,FlyBase_Annotation_IDs:CG6095-PA,GB_protein:AAF56558.1,REFSEQ:NP_651454,GB_protein:AAF56558,FlyMine:FBpp0084350,modMine:FBpp0084350; MD5=8ca7b0…	11.6	7	0.09	AESLEAESTTATEDLENSHATR+EFDDFNFSVEK+EIEAYNETTAATLK+IFLVDNLLPIAIDK+IYQSITAAGK+LINVLLK
439b	FBpp0083843|FBgn0028684|CG10370-PA|Rpt5-PA	1.0000	FBpp0083843 type=protein; loc=3R:join(23753014..23753223,23753288..23753708,23753766..23754421); ID=FBpp0083843; name=Rpt5-PA; parent=FBgn0028684,FBtr0084452; dbxref=FlyBase:FBpp0083843,FlyBase_Annotation_IDs:CG10370-PA,GB_protein:AAF56177.1,REFSEQ:NP_524464,GB_protein:AAF56177,FlyMine:FBpp0083843,modMine:FBpp0083843; MD5=d644ae57f045a0329802b0442d8a3e33; length=428; release=r6.09; species=Dmel;	24.3	7	0.10	APAIIFIDELDAIGTK+EVQRTMLELLNQLDGFSSTADIK+GVILYGPPGTGK+LAGPQLVQMFIGDGAK+MNVSNDVNFEELSR+MSTDEIVSR+QIQELIEAVVLPMTHK+VDILDPALLR
435a	FBpp0076215|FBgn0015218|CG4035-PB|eIF-4E-PB FBpp0076216|FBgn0015218|CG4035-PC|eIF-4E-PC FBpp0076217|FBgn0015218|CG4035-PD|eIF-4E-PD FBpp0076218|FBgn0015218|CG4035-PA|eIF-4E-PA FBpp0076219|FBgn0015218|CG4035-PG|eIF-4E-PG FBpp0076220|FBgn0015218|CG4035-PE|eIF-4E-PE FBpp0076221|FBgn0015218|CG4035-PF|eIF-4E-PF FBpp0306016|FBgn0015218|CG4035-PH|eIF-4E-PH FBpp0306017|FBgn0015218|CG4035-PI|eIF-4E-PI	1.0000	FBpp0076215 type=protein; loc=3L:complement(join(9401040..9401096,9400583..9400953,9400419..9400518,9400097..9400184,9399870..9400033)); ID=FBpp0076215; name=eIF-4E-PB; parent=FBgn0015218,FBtr0076487; dbxref=FlyBase:FBpp0076215,FlyBase_Annotation_IDs:CG4035-PB,GB_protein:AAF50282.1,REFSEQ:NP_524829,GB_protein:AAF50282; MD5=8d9bf8f418dbd4c61ab9ea1452badbfc; length=259; release=r6.09; species=Dmel;…	27.8	7	0.11	EDPQETGEPAGNTATTTAPAGDDAVR+LGSDYSLFK+NNSLQYQLHK+TSAPSTEQGRPEPPTSAAAPAEAK
426a	FBpp0075012|FBgn0036702|CG6512-PA|CG6512-PA	1.0000	FBpp0075012 type=protein; loc=3L:complement(join(17241785..17241868,17241217..17241719,17240663..17241058,17239111..17240608)); ID=FBpp0075012; name=CG6512-PA; parent=FBgn0036702,FBtr0075251; dbxref=FlyBase:FBpp0075012,FlyBase_Annotation_IDs:CG6512-PA,GB_protein:AAF49365.2,REFSEQ:NP_730248,GB_protein:AAF49365,FlyMine:FBpp0075012,modMine:FBpp0075012; MD5=1bfee21b805c2fd8a4c8b0227fc6bd79; length=82…	9.7	7	0.09	HFEQAIER+LTNPNEIGVGFK+QIYVPAPDIK+SASEKPSTSTPASVKPSR+TEPLDAGSTPSSPPTKPVTAQSS+VAEELFFNR
43	FBpp0072128|FBgn0015268|CG5330-PA|Nap1-PA FBpp0297131|FBgn0015268|CG5330-PB|Nap1-PB FBpp0297132|FBgn0015268|CG5330-PC|Nap1-PC	1.0000	FBpp0072128 type=protein; loc=2R:complement(join(23906615..23906700,23906060..23906528,23905856..23905996,23905605..23905793,23905314..23905541)); ID=FBpp0072128; name=Nap1-PA; parent=FBgn0015268,FBtr0072219; dbxref=FlyBase:FBpp0072128,FlyBase_Annotation_IDs:CG5330-PA,GB_protein:AAF47097.1,REFSEQ:NP_477128,GB_protein:AAF47097,FlyMine:FBpp0072128,modMine:FBpp0072128; MD5=000865d4f250b0cc3d2b7681c0…	23.0	7	0.10	EPESSTDNEADAEHFR+GIPGFWLTVFR+NEYFSNSVLTK+NTAIMSEMVQPHDEPAIR+STVDPNDPFAFEGPEIYK+YQVQYQPLFDK
41	FBpp0072088|FBgn0034971|CG3209-PB|CG3209-PB FBpp0291375|FBgn0034971|CG3209-PC|CG3209-PC FBpp0309994|FBgn0034971|CG3209-PD|CG3209-PD FBpp0309995|FBgn0034971|CG3209-PE|CG3209-PE	1.0000	FBpp0072088 type=protein; loc=2R:join(24069200..24069334,24069739..24069942,24070000..24070242,24071991..24072224,24072705..24072961,24073028..24073331); ID=FBpp0072088; name=CG3209-PB; parent=FBgn0034971,FBtr0072179; dbxref=GB_protein:AAM68301.1,FlyBase:FBpp0072088,FlyBase_Annotation_IDs:CG3209-PB,REFSEQ:NP_726415,GB_protein:AAM68301,FlyMine:FBpp0072088,modMine:FBpp0072088; MD5=07f80cc598d3b3138…	22.6	7	0.09	DAVLLPQPQEPAPEKPVSSTK+EIQQVEFANR+QEGESAIDFANR+QGGLIDLVWDGQLK+QHVSDPNNPPILIFPEGTCINNTSVMQFK
397	FBpp0311310|FBgn0266696|CG45186-PV|CG45186-PV FBpp0311312|FBgn0266696|CG45186-PL|CG45186-PL FBpp0311313|FBgn0266696|CG45186-PM|CG45186-PM FBpp0311317|FBgn0266696|CG45186-PK|CG45186-PK FBpp0311318|FBgn0266696|CG45186-PE|CG45186-PE FBpp0311319|FBgn0266696|CG45186-PF|CG45186-PF FBpp0311320|FBgn0266696|CG45186-PC|CG45186-PC FBpp0311321|FBgn0266696|CG45186-PA|CG45186-PA FBpp0311323|FBgn0266696|CG45186…	1.0000	FBpp0311310 type=protein; loc=3L:join(2439713..2439830,2442439..2442960,2443390..2443838,2443988..2444087,2444499..2446101,2459591..2460153,2461146..2461268,2463057..2464303); ID=FBpp0311310; name=CG45186-PV; parent=FBgn0266696,FBtr0345085; dbxref=FlyBase:FBpp0311310,FlyBase_Annotation_IDs:CG45186-PV,GB_protein:AHN57939,REFSEQ:NP_001286914; MD5=deb02f0618b98929cf910da47c3fe0d6; length=1574; relea…	3.9	7	0.10	AAISSIEDIEVTPDELR+HTTEITSVTVGTR+LPQITTVVSK+LVLPDTFR+LVQQQQPQPQPVNR
39	FBpp0072041|FBgn0262619|CG5602-PA|DNA-ligI-PA	1.0000	FBpp0072041 type=protein; loc=2R:join(23890596..23890612,23890670..23890732,23890788..23891078,23891139..23891771,23891827..23892452,23892506..23893119); ID=FBpp0072041; name=DNA-ligI-PA; parent=FBgn0262619,FBtr0072132; dbxref=FlyBase:FBpp0072041,FlyBase_Annotation_IDs:CG5602-PA,GB_protein:AAF47090.3,REFSEQ:NP_611843,GB_protein:AAF47090,FlyMine:FBpp0072041,modMine:FBpp0072041; MD5=0b59cd846cca37c…	10.0	7	0.07	IGTGFTDEDLQTHSEFLGK+KSDATDSPSPPK+SQTQLTGDLGIVAEQSR+TELPDEPHIK+VPDVYKDEIVDTTLLLK
374	FBpp0099888|FBgn0037912|CG6782-PA|sea-PA FBpp0099889|FBgn0037912|CG6782-PC|sea-PC FBpp0099890|FBgn0037912|CG6782-PD|sea-PD FBpp0099892|FBgn0037912|CG6782-PE|sea-PE	1.0000	FBpp0099888 type=protein; loc=3R:complement(join(11560852..11561177,11560165..11560792)); ID=FBpp0099888; name=sea-PA; parent=FBgn0037912,FBtr0100461; dbxref=FlyBase_Annotation_IDs:CG6782-PA,FlyBase:FBpp0099888,GB_protein:AAN13508.1,REFSEQ:NP_001027178,GB_protein:AAN13508,FlyMine:FBpp0099888,modMine:FBpp0099888; MD5=aa9a7b0a297eeab817101e5b2822f6a4; length=317; release=r6.09; species=Dmel;;FBpp00…	13.6	7	0.10	FFVLESLK+FGAFEFLK+GFLGLYR+GLSVLVYGSIPK+GLTPTILK
367	FBpp0088478|FBgn0014141|CG3937-PA|cher-PA FBpp0288453|FBgn0014141|CG3937-PG|cher-PG FBpp0292427|FBgn0014141|CG3937-PI|cher-PI FBpp0308014|FBgn0014141|CG3937-PL|cher-PL FBpp0308015|FBgn0014141|CG3937-PM|cher-PM FBpp0308016|FBgn0014141|CG3937-PN|cher-PN	1.0000	FBpp0088478 type=protein; loc=3R:complement(join(17116941..17117226,17110610..17110754,17110214..17110549,17108748..17108839,17107399..17108691,17106954..17107340,17105009..17105813,17104457..17104909,17104256..17104391,17101352..17101432,17100988..17101078,17094609..17094749,17094376..17094545,17092287..17094318,17092040..17092224)); ID=FBpp0088478; name=cher-PA; parent=FBgn0014141,FBtr0089471; …	3.3	7	0.10	AGNAPLDVVVQDVFGTK+IYTEGAGEGEPEVR+LPLPTTGGNVTAEVR+VVQQTTQSELVNGK+VYGPGIEHGQVR
359	FBpp0087972|FBgn0029093|CG1548-PA|cathD-PA	1.0000	FBpp0087972 type=protein; loc=2R:complement(join(7822549..7823466,7822225..7822485)); ID=FBpp0087972; name=cathD-PA; parent=FBgn0029093,FBtr0088898; dbxref=FlyBase:FBpp0087972,FlyBase_Annotation_IDs:CG1548-PA,GB_protein:AAF59186.1,REFSEQ:NP_652013,GB_protein:AAF59186,FlyMine:FBpp0087972,modMine:FBpp0087972; MD5=fbe176b5e485f5702cfdc5f320281c69; length=392; release=r6.09; species=Dmel;	20.7	7	0.11	DPASPEGGEIIFGGSDPNHYTGEFTYLPVTR+DQTFAEALSEPGLVFVAAK+FDGILGLGYNSISVDK+VVFDTGSSNLWVPSK
33	FBpp0071766|FBgn0034743|CG4046-PA|RpS16-PA FBpp0309759|FBgn0034743|CG4046-PB|RpS16-PB	1.0000	FBpp0071766 type=protein; loc=2R:join(22606158..22606169,22606247..22606288,22606509..22606640,22606934..22607048,22607755..22607900); ID=FBpp0071766; name=RpS16-PA; parent=FBgn0034743,FBtr0071855; dbxref=FlyBase:FBpp0071766,FlyBase_Annotation_IDs:CG4046-PA,GB_protein:AAF46862.1,REFSEQ:NP_611685,GB_protein:AAF46862,FlyMine:FBpp0071766,modMine:FBpp0071766; MD5=e7f0408a4696f9329449eb7f556de5eb; len…	43.2	7	0.10	ALVAFYQK+EPVQAVQVFGR+EPVQAVQVFGRKK+FAGVDIR+LQEPLLLLGK+VNGRPLEQIEPK+VSGGGHVAQIYAIR
315	FBpp0085724|FBgn0266711|CG9291-PA|EloC-PA FBpp0085725|FBgn0266711|CG9291-PB|EloC-PB	1.0000	FBpp0085724 type=protein; loc=2R:complement(join(19445928..19446139,19445238..19445379)); ID=FBpp0085724; name=EloC-PA; parent=FBgn0266711,FBtr0086540; dbxref=FlyBase:FBpp0085724,FlyBase_Annotation_IDs:CG9291-PA,GB_protein:AAF57558.3,REFSEQ:NP_725894,GB_protein:AAF57558; MD5=16c21ec4903e5ff3cdfd2e69b1ee68c2; length=117; release=r6.09; species=Dmel;;FBpp0085725 type=protein; loc=2R:complement(join…	25.6	7	0.11	AMLSGPGQFAENEANEVHFR+EHALTSGTIR
299	FBpp0085107|FBgn0010808|CG1715-PA|l(3)03670-PA	1.0000	FBpp0085107 type=protein; loc=3R:complement(join(31053587..31053713,31052763..31053307)); ID=FBpp0085107; name=l(3)03670-PA; parent=FBgn0010808,FBtr0085745; dbxref=FlyBase:FBpp0085107,FlyBase_Annotation_IDs:CG1715-PA,GB_protein:AAF57107.1,REFSEQ:NP_651838,GB_protein:AAF57107,FlyMine:FBpp0085107,modMine:FBpp0085107; MD5=2bad8092d851c33fe1ca057ac49d50d0; length=223; release=r6.09; species=Dmel;	26.5	7	0.11	EYANAVENVHK+TVSMENPTPAGVIDISDDVVK+TVSMENPTPAGVIDISDDVVKR+VSSYPAAVPIYVQGGGHTISAADVQR
286	FBpp0084666|FBgn0039580|CG1345-PA|Gfat2-PA	1.0000	FBpp0084666 type=protein; loc=3R:complement(join(28337870..28339546,28337293..28337667)); ID=FBpp0084666; name=Gfat2-PA; parent=FBgn0039580,FBtr0085297; dbxref=FlyBase:FBpp0084666,FlyBase_Annotation_IDs:CG1345-PA,GB_protein:AAF56785.1,REFSEQ:NP_651617,GB_protein:AAF56785,FlyMine:FBpp0084666,modMine:FBpp0084666; MD5=8fd2d592c025067320afb4dd97552607; length=683; release=r6.09; species=Dmel;	10.8	7	0.09	GNYDYFMLK+HGPLALVDK+LEIIDGLSQLDEHIR+QEVLDLLLQGLK+VIYLEDDDVAAVK+WATHGVPSEVNSHPQR
281	FBpp0084275|FBgn0039358|CG5028-PA|CG5028-PA FBpp0112201|FBgn0039358|CG5028-PB|CG5028-PB FBpp0112202|FBgn0039358|CG5028-PC|CG5028-PC FBpp0112203|FBgn0039358|CG5028-PD|CG5028-PD	1.0000	FBpp0084275 type=protein; loc=3R:join(25680967..25681023,25681121..25681198,25681266..25682045,25682105..25682291,25682356..25682431,25683058..25683088); ID=FBpp0084275; name=CG5028-PA; parent=FBgn0039358,FBtr0084901; dbxref=FlyBase:FBpp0084275,FlyBase_Annotation_IDs:CG5028-PA,GB_protein:AAF56494.2,REFSEQ:NP_651416,GB_protein:AAF56494,FlyMine:FBpp0084275,modMine:FBpp0084275; MD5=546fef11f6ea5fa5e…	22.4	7	0.10	EHANVIQEAVYQTIVNDAIR+LSDGLFLEVANR+NYGDHYAIFEPGTR+TPDIGGTNSSTDVVENILK+VTGTDIPSAQYGGR+VVTVENAER
279	FBpp0084242|FBgn0039300|CG10423-PA|RpS27-PA FBpp0293236|FBgn0039300|CG10423-PB|RpS27-PB	1.0000	FBpp0084242 type=protein; loc=3R:complement(join(25247433..25247438,25246448..25246667,25246353..25246381)); ID=FBpp0084242; name=RpS27-PA; parent=FBgn0039300,FBtr0084868; dbxref=FlyBase:FBpp0084242,FlyBase_Annotation_IDs:CG10423-PA,GB_protein:AAF56428.1,REFSEQ:NP_651359,GB_protein:AAF56428,FlyMine:FBpp0084242,modMine:FBpp0084242; MD5=12891c10f84e6af4a613b302d70f03eb; length=84; release=r6.09; sp…	28.6	7	0.11	DLLHPLPAEEK+LVQHPNSYFMDVK
254	FBpp0082319|FBgn0263396|CG16901-PA|sqd-PA FBpp0082320|FBgn0263396|CG16901-PB|sqd-PB FBpp0082321|FBgn0263396|CG16901-PC|sqd-PC FBpp0301102|FBgn0263396|CG16901-PE|sqd-PE	1.0000	FBpp0082319 type=protein; loc=3R:complement(join(13645753..13645919,13643169..13643209,13642829..13643103,13642512..13642755,13642189..13642427)); ID=FBpp0082319; name=sqd-PA; parent=FBgn0263396,FBtr0082854; dbxref=FlyBase:FBpp0082319,FlyBase_Annotation_IDs:CG16901-PA,GB_protein:AAF54964.2,REFSEQ:NP_731826,GB_protein:AAF54964,FlyMine:FBpp0082319,modMine:FBpp0082319; MD5=f3e0c9c10a8c84b1ad97a28350…	22.7	7	0.10	IFVGGLTTEISDEEIK+LFVGGLSWETTEK+QVDTEINGEDFTK+TYFGQFGNIVEVEMPFDK+YGEIESINVK
23	FBpp0071189|FBgn0030037|CG12125-PA|CG12125-PA FBpp0289612|FBgn0030037|CG12125-PB|CG12125-PB FBpp0311873|FBgn0030037|CG12125-PC|CG12125-PC	1.0000	FBpp0071189 type=protein; loc=X:complement(join(8436273..8436347,8435018..8436211,8434645..8434953)); ID=FBpp0071189; name=CG12125-PA; parent=FBgn0030037,FBtr0071246; dbxref=FlyBase:FBpp0071189,FlyBase_Annotation_IDs:CG12125-PA,GB_protein:AAF46370.2,REFSEQ:NP_572476,GB_protein:AAF46370,FlyMine:FBpp0071189,modMine:FBpp0071189; MD5=ff3641bc3bcb864981b74436de373cb2; length=525; release=r6.09; specie…	16.4	7	0.11	DLDAPPASVTAVVQNR+EEHSIDEAEEEAGEADDDRR+ETALTTAVWSVLK+MQRVMPASWSSGGSLLPFRVSTTTK+SPNDLISIAGSK
190	FBpp0079500|FBgn0004867|CG5920-PA|RpS2-PA FBpp0303531|FBgn0004867|CG5920-PB|RpS2-PB FBpp0311561|FBgn0004867|CG5920-PC|RpS2-PC	1.0000	FBpp0079500 type=protein; loc=2L:complement(9896327..9897130); ID=FBpp0079500; name=RpS2-PA; parent=FBgn0004867,FBtr0079905; dbxref=FlyBase:FBpp0079500,FlyBase_Annotation_IDs:CG5920-PA,GB_protein:AAF52822.1,REFSEQ:NP_476874,GB_protein:AAF52822,FlyMine:FBpp0079500,modMine:FBpp0079500; MD5=207bcaed11f5ff09092a8f6cd10003e0; length=267; release=r6.09; species=Dmel;;FBpp0303531 type=protein; loc=2L:co…	20.2	7	0.10	EMPLGSTPYQAYSDFLSKPTPR+EVATAIRGAIILAKLSVVPVR+TYAYLTPDLWK
174	FBpp0078896|FBgn0086357|CG9539-PA|Sec61alpha-PA FBpp0311774|FBgn0086357|CG9539-PB|Sec61alpha-PB	1.0000	FBpp0078896 type=protein; loc=2L:complement(join(6480324..6480330,6480034..6480101,6477971..6479062,6477634..6477897)); ID=FBpp0078896; name=Sec61alpha-PA; parent=FBgn0086357,FBtr0079266; dbxref=FlyBase:FBpp0078896,FlyBase_Annotation_IDs:CG9539-PA,GB_protein:AAF52389.2,REFSEQ:NP_609034,GB_protein:AAF52389,FlyMine:FBpp0078896,modMine:FBpp0078896; MD5=7ebf272103cd1edb2363bdc448a608ca; length=476; r…	14.3	7	0.11	AFSPTTVTTGR+ENSMIHELNR+GQYSSYPIK+GTEFEGAVIALFHLMATR+IIEVGDTPK+TWIDVSGSSAK
157	FBpp0078134|FBgn0000100|CG7490-PA|RpLP0-PA FBpp0306232|FBgn0000100|CG7490-PB|RpLP0-PB	1.0000	FBpp0078134 type=protein; loc=3L:join(22076288..22076341,22076416..22077315); ID=FBpp0078134; name=RpLP0-PA; parent=FBgn0000100,FBtr0078481; dbxref=FlyBase:FBpp0078134,FlyBase_Annotation_IDs:CG7490-PA,GB_protein:AAF51807.1,REFSEQ:NP_524211,GB_protein:AAF51807,FlyMine:FBpp0078134,modMine:FBpp0078134; MD5=86e1796e988a2ee9e406941fb4905ecb; length=317; release=r6.09; species=Dmel;;FBpp0306232 type=pr…	30.0	7	0.11	APARPGAIAPLHVIIPAQNTGLGPEK+FAAAASASAAPAAGGATEK+GHLENNPQLEK+GTIEIINDVPILKPGDK+TSFFQALSIPTK+VVELFDEFPK
144	FBpp0077714|FBgn0003278|CG4033-PA|RpI135-PA	1.0000	FBpp0077714 type=protein; loc=2L:join(404384..404473,404536..406035,406095..407894); ID=FBpp0077714; name=RpI135-PA; parent=FBgn0003278,FBtr0078054; dbxref=FlyBase:FBpp0077714,FlyBase_Annotation_IDs:CG4033-PA,GB_protein:AAF51503.1,REFSEQ:NP_476708,GB_protein:AAF51503,FlyMine:FBpp0077714,modMine:FBpp0077714; MD5=57a1bdc18c8d91ec8b997a7d3469778d; length=1129; release=r6.09; species=Dmel;	6.6	7	0.09	DALISHGAAFLLQDR+FSEENTAIDYFGK+GAAIHGNVYDATPFR+LYVVFLDGK+MLEAGGYNYYGTER+SFIGNLFR
125	FBpp0077081|FBgn0031643|CG3008-PA|CG3008-PA	1.0000	FBpp0077081 type=protein; loc=2L:join(4883647..4884339,4884391..4885509); ID=FBpp0077081; name=CG3008-PA; parent=FBgn0031643,FBtr0077389; dbxref=FlyBase:FBpp0077081,FlyBase_Annotation_IDs:CG3008-PA,GB_protein:AAF50965.1,REFSEQ:NP_608871,GB_protein:AAF50965,FlyMine:FBpp0077081,modMine:FBpp0077081; MD5=41726f07513ce613867752d644eb2c1c; length=603; release=r6.09; species=Dmel;	16.3	7	0.11	DGDAEFLHDTAEDDYEEDELEQQK+EQLFEFITGLNSEVHTAAQLEQIHTR+LINNQILEQINGIISTGK+TSEPVQQVNLADIMSEQYAHK+VIINMWAEK
124	FBpp0077069|FBgn0031620|CG11929-PA|CG11929-PA FBpp0309911|FBgn0031620|CG11929-PB|CG11929-PB	1.0000	FBpp0077069 type=protein; loc=2L:join(4682824..4682921,4682977..4683044,4684512..4687105); ID=FBpp0077069; name=CG11929-PA; parent=FBgn0031620,FBtr0077377; dbxref=GB_protein:AAF50990.2,FlyBase:FBpp0077069,FlyBase_Annotation_IDs:CG11929-PA,REFSEQ:NP_608849,GB_protein:AAF50990,FlyMine:FBpp0077069,modMine:FBpp0077069; MD5=b4aafccdd99390e10789be42a2553841; length=919; release=r6.09; species=Dmel;;FBp…	7.3	7	0.11	DTENFLEQFNR+FFSVTNALK+GAVTSSLVDNFSSK+KLETSDQASQINDIHEER+NLNSIQTQTDYEEPK
119	FBpp0076856|FBgn0035608|CG10630-PA|blanks-PA	1.0000	FBpp0076856 type=protein; loc=3L:complement(join(5498728..5498848,5497706..5498559)); ID=FBpp0076856; name=blanks-PA; parent=FBgn0035608,FBtr0077152; dbxref=FlyBase:FBpp0076856,FlyBase_Annotation_IDs:CG10630-PA,GB_protein:AAF50777.1,REFSEQ:NP_647966,GB_protein:AAF50777,FlyMine:FBpp0076856,modMine:FBpp0076856; MD5=e9b170756e9c2deb9380c5aac03f605f; length=324; release=r6.09; species=Dmel;	17.6	7	0.10	ALIPNPSAEEDAVAVIPLADNLK+DALMVLNELK+GVTVDNMQIK+TDDIDVATLYNDLK
104	FBpp0076207|FBgn0005533|CG3922-PB|RpS17-PB	1.0000	FBpp0076207 type=protein; loc=3L:complement(join(9429695..9429697,9429174..9429325,9428874..9429114)); ID=FBpp0076207; name=RpS17-PB; parent=FBgn0005533,FBtr0076479; dbxref=FlyBase:FBpp0076207,FlyBase_Annotation_IDs:CG3922-PB,GB_protein:AAF50272.1,REFSEQ:NP_524002,GB_protein:AAF50272,FlyMine:FBpp0076207,modMine:FBpp0076207; MD5=03edf5c0f514b34ba6142f641ccf4f7a; length=131; release=r6.09; species=…	39.7	7	0.11	DNYVPAVSALEQDIIEVDADTK+DNYVPAVSALEQDIIEVDADTKEMLK+GLQLTQPNTNNFGR+IAGYVTHLMGR+RDNYVPAVSALEQDIIEVDADTK
593	FBpp0074614|FBgn0052225|CG32225-PA|CG32225-PA	0.9974	FBpp0074614 type=protein; loc=3L:complement(join(20306067..20306169,20305822..20305904,20305511..20305759,20304701..20305110,20304601..20304643)); ID=FBpp0074614; name=CG32225-PA; parent=FBgn0052225,FBtr0074845; dbxref=GB_protein:AAN11627.1,FlyBase:FBpp0074614,FlyBase_Annotation_IDs:CG32225-PA,REFSEQ:NP_730511,GB_protein:AAN11627,FlyMine:FBpp0074614,modMine:FBpp0074614; MD5=47bf1dce1bd419fc370de0…	5.8	7	0.04	SPSASSMNHDATASLYR
53	FBpp0072803|FBgn0016794|CG1044-PA|dos-PA FBpp0072804|FBgn0016794|CG1044-PB|dos-PB	1.0000	FBpp0072803 type=protein; loc=3L:join(2589487..2589552,2592162..2592486,2592553..2593319,2593388..2593499,2593561..2593801,2593865..2594465,2594522..2595046); ID=FBpp0072803; name=dos-PA; parent=FBgn0016794,FBtr0072926; dbxref=FlyBase:FBpp0072803,FlyBase_Annotation_IDs:CG1044-PA,GB_protein:AAF47662.1,REFSEQ:NP_523890,GB_protein:AAF47662,FlyMine:FBpp0072803,modMine:FBpp0072803; MD5=2b9e3b9065add78…	13.7	6	0.09	FLPGVPLPGADLAIPNNPTTPLNNLDPK+LAGAASLPEAGDQGTLDK+LGAAQLQQPIGPPSVDR+QSNELPLGAVGADENR+VAGGLPVVEDKPPEEFPAKPPVGVDQLTNK
493a	FBpp0290718|FBgn0260934|CG8201-PP|par-1-PP FBpp0290719|FBgn0260934|CG8201-PR|par-1-PR FBpp0290721|FBgn0260934|CG8201-PT|par-1-PT	1.0000	FBpp0290718 type=protein; loc=2R:join(19468971..19470338,19470597..19470812,19470872..19471092,19471209..19471490,19471552..19471745,19472819..19472931,19472996..19473179,19473440..19473554,19473613..19473740,19473805..19473967,19478752..19478865,19482952..19483101,19483168..19483286,19483349..19483407); ID=FBpp0290718; name=par-1-PP; parent=FBgn0260934,FBtr0301503; dbxref=REFSEQ:NP_001163208,GB_…	6.5	6	0.09	FLVLNPAK+HGASGASGTGSNAASSK+NNTALEYSGTSGASGDSSHPGR+SEIEASLSQVR+TQLNPGSLQK
475a	FBpp0087705|FBgn0260972|CG8057-PA|alc-PA	1.0000	FBpp0087705 type=protein; loc=2R:complement(join(9136952..9137599,9135765..9135995,9135559..9135705)); ID=FBpp0087705; name=alc-PA; parent=FBgn0260972,FBtr0088624; dbxref=FlyBase:FBpp0087705,FlyBase_Annotation_IDs:CG8057-PA,GB_protein:AAF58979.1,REFSEQ:NP_610460,GB_protein:AAF58979,FlyMine:FBpp0087705,modMine:FBpp0087705; MD5=2cac3bf3bc33250b01a74c2898ef7975; length=341; release=r6.09; species=Dm…	19.9	6	0.09	ESDFEVFQALAK+HTAVLNEGSSQEDDDPYYTGTGTGSTR+SHQNFVTIIDLPEGDHQYK+YVTTLLYKPI
468b	FBpp0077631|FBgn0031318|CG4887-PA|CG4887-PA FBpp0303724|FBgn0031318|CG4887-PB|CG4887-PB	1.0000	FBpp0077631 type=protein; loc=2L:join(1173201..1173319,1173380..1173829,1173884..1174130,1174197..1174266,1174497..1174570,1174910..1174987,1175047..1175173,1175287..1175523,1175579..1176043,1176101..1176881,1176942..1177191,1177256..1177372); ID=FBpp0077631; name=CG4887-PA; parent=FBgn0031318,FBtr0077966; dbxref=FlyBase:FBpp0077631,FlyBase_Annotation_IDs:CG4887-PA,GB_protein:AAF51400.1,REFSEQ:NP…	10.1	6	0.09	DYTAVATPQPILANEVATTSR+GFSILEK+GNQGGYADVGFSILEK+LNQNTSSSIEEALAYR+MSSIETTITAAATAAAQAAAQVK+STYVLATPASTQAALQEVLADAEQK
465a	FBpp0085295|FBgn0025674|CG15218-PA|CycK-PA FBpp0085296|FBgn0025674|CG15218-PB|CycK-PB FBpp0310472|FBgn0025674|CG15218-PC|CycK-PC	1.0000	FBpp0085295 type=protein; loc=2L:complement(22128521..22129723); ID=FBpp0085295; name=CycK-PA; parent=FBgn0025674,FBtr0085941; dbxref=FlyBase:FBpp0085295,FlyBase_Annotation_IDs:CG15218-PA,GB_protein:AAN11146.1,REFSEQ:NP_788082,GB_protein:AAN11146,FlyMine:FBpp0085295,modMine:FBpp0085295; MD5=6625904a925b2a7bc5161d3256c503a0; length=400; release=r6.09; species=Dmel;;FBpp0085296 type=protein; loc=2L…	15.2	6	0.09	ETPSILDGISFETER+FDLQVEHPYTFLLK+FTVQDWEGR+GILTDNYFYSFGDDPK+ILLQTIK
454a	FBpp0083421|FBgn0264357|CG17299-PA|SNF4Agamma-PA FBpp0083422|FBgn0264357|CG17299-PB|SNF4Agamma-PB	1.0000	FBpp0083421 type=protein; loc=3R:join(21154927..21155071,21155233..21155387,21178278..21178399,21178580..21179204,21179268..21179390,21185548..21185584,21202452..21202585,21207619..21207667,21210789..21211079,21211141..21211319,21211387..21211590,21211748..21212527); ID=FBpp0083421; name=SNF4Agamma-PA; parent=FBgn0264357,FBtr0084018; dbxref=FlyBase:FBpp0083421,FlyBase_Annotation_IDs:CG17299-PA,GB…	11.8	6	0.08	LPVIDPATGNVLYILTHK+QHPAVTITSADGTQSTAK+SGEDSPVLNQSTVHGIASPNR+SLIEDIPEEETAPAR+SVLHNQVMPLVSIGPDASLYDAIK+VTSSTPQGPPETTLGR
45	FBpp0072169|FBgn0034989|CG3356-PA|CG3356-PA	1.0000	FBpp0072169 type=protein; loc=2R:join(24198101..24198436,24198496..24199216,24199277..24199688,24199745..24199866,24199925..24200689,24200748..24200892,24200951..24201650,24201710..24201877); ID=FBpp0072169; name=CG3356-PA; parent=FBgn0034989,FBtr0072262; dbxref=FlyBase:FBpp0072169,FlyBase_Annotation_IDs:CG3356-PA,GB_protein:AAF47181.1,REFSEQ:NP_611896,GB_protein:AAF47181,FlyMine:FBpp0072169,modM…	7.8	6	0.08	EFLSELIK+LDLPLDRPTDLPLTHSSR+LLPTLHDVEFVENK+LRPDNEPDLR+SLYDALESAGPAESDSTSSR+YSDVDIHQLASLDPELYR
438a	FBpp0076727|FBgn0035688|CG10289-PA|CG10289-PA FBpp0304174|FBgn0035688|CG10289-PB|CG10289-PB FBpp0304175|FBgn0035688|CG10289-PC|CG10289-PC	1.0000	FBpp0076727 type=protein; loc=3L:complement(join(6173377..6173436,6173111..6173310,6172732..6173056,6172357..6172670,6172156..6172294,6171982..6172100,6171348..6171921,6171228..6171292,6170117..6171169,6169801..6169927)); ID=FBpp0076727; name=CG10289-PA; parent=FBgn0035688,FBtr0077019; dbxref=FlyBase:FBpp0076727,FlyBase_Annotation_IDs:CG10289-PA,GB_protein:AAF50681.2,REFSEQ:NP_648033,GB_protein:A…	10.4	6	0.09	EPPLNPLLSSFFSK+LVELITTEPSEDVPMSK+NLFEWLTEDK+QTEQENDSFEPAFDGSNPILK+VGTEESEVEMK+VNEFNHANDISSNNVDGHEANITTEQQK
428a	FBpp0075170|FBgn0014163|CG4609-PA|fax-PA FBpp0099912|FBgn0014163|CG4609-PC|fax-PC	1.0000	FBpp0075170 type=protein; loc=3L:complement(join(16411002..16411418,16407021..16407359,16405502..16405845,16405326..16405428,16405117..16405170)); ID=FBpp0075170; name=fax-PA; parent=FBgn0014163,FBtr0075412; dbxref=FlyBase_Annotation_IDs:CG4609-PA,FlyBase:FBpp0075170,GB_protein:AAF49465.2,REFSEQ:NP_524106,GB_protein:AAF49465,FlyMine:FBpp0075170,modMine:FBpp0075170; MD5=f177af6dda7040fbd0c071dcd7f…	19.0	6	0.09	AHGIGVHSAEEIEEFGKDDLK+KDEAVAAPVATK+LDLNAHIPKPEPETK+SAAPPADSAAAPAAAPAVEK+YLDSGLTAEQR
421a	FBpp0074013|FBgn0005411|CG9998-PA|U2af50-PA FBpp0298005|FBgn0005411|CG9998-PB|U2af50-PB FBpp0298006|FBgn0005411|CG9998-PC|U2af50-PC FBpp0298007|FBgn0005411|CG9998-PD|U2af50-PD	1.0000	FBpp0074013 type=protein; loc=X:complement(join(16358811..16358823,16357643..16358206,16357484..16357572,16357295..16357417,16356756..16357217)); ID=FBpp0074013; name=U2af50-PA; parent=FBgn0005411,FBtr0074234; dbxref=FlyBase:FBpp0074013,FlyBase_Annotation_IDs:CG9998-PA,GB_protein:AAF48596.1,REFSEQ:NP_476891,GB_protein:AAF48596,FlyMine:FBpp0074013,modMine:FBpp0074013; MD5=3a022c1911db0e1434c0a819c…	21.9	6	0.09	AMQASGQIPASVVPDTPQTAVPVVGSTITR+ELLLSFGK+IFIGGLPNYLNDDQVK+NFAFLEFR+SIDETTQAMAFDGINLK
417a	FBpp0073594|FBgn0040309|CG1633-PB|Jafrac1-PB FBpp0073595|FBgn0040309|CG1633-PA|Jafrac1-PA FBpp0308756|FBgn0040309|CG1633-PC|Jafrac1-PC FBpp0308757|FBgn0040309|CG1633-PD|Jafrac1-PD FBpp0311371|FBgn0040309|CG1633-PE|Jafrac1-PE	1.0000	FBpp0073594 type=protein; loc=X:13331122..13331706; ID=FBpp0073594; name=Jafrac1-PB; parent=FBgn0040309,FBtr0073763; dbxref=FlyBase:FBpp0073594,FlyBase_Annotation_IDs:CG1633-PB,GB_protein:AAF48254.1,REFSEQ:NP_727689,GB_protein:AAF48254,FlyMine:FBpp0073594,modMine:FBpp0073594; MD5=d145d0f26fe3adfbc2bf2e4107e1da94; length=194; release=r6.09; species=Dmel;;FBpp0073595 type=protein; loc=X:13331122..1…	29.9	6	0.10	DYGVLDEETGIPFR+GLFIIDDK+LVQAFQYTDK+QGGLGSMDIPLLADK+QITVNDLPVGR
387	FBpp0290166|FBgn0010531|CG17753-PB|Ccs-PB FBpp0305282|FBgn0010531|CG17753-PC|Ccs-PC	1.0000	FBpp0290166 type=protein; loc=2R:complement(join(10122510..10122524,10121815..10122458,10121618..10121753)); ID=FBpp0290166; name=Ccs-PB; parent=FBgn0010531,FBtr0300944; dbxref=REFSEQ:NP_001163108,GB_protein:ACZ94384,FlyBase:FBpp0290166,FlyBase_Annotation_IDs:CG17753-PB,modMine:FBpp0290166; MD5=bc221e1469d40be8c0d320cc3d09fe36; length=264; release=r6.09; species=Dmel;;FBpp0305282 type=protein; lo…	20.9	6	0.08	AVVLTANADDLGR+GGNDQSLIDGNSGER+HAGDLGNIR+SAGILENFK+TPIQGVVR
364	FBpp0088376|FBgn0283521|CG12052-PE|lola-PE FBpp0088377|FBgn0283521|CG12052-PB|lola-PB FBpp0088378|FBgn0283521|CG12052-PA|lola-PA FBpp0088379|FBgn0283521|CG12052-PC|lola-PC FBpp0088380|FBgn0283521|CG12052-PH|lola-PH FBpp0088381|FBgn0283521|CG12052-PG|lola-PG FBpp0088382|FBgn0283521|CG12052-PF|lola-PF FBpp0088383|FBgn0283521|CG12052-PD|lola-PD FBpp0088384|FBgn0283521|CG12052-PI|lola-PI FBpp0088385|…	1.0000	FBpp0088376 type=protein; loc=2R:complement(join(10533576..10533749,10533118..10533511,10532181..10532894,10532039..10532119,10520394..10521277)); ID=FBpp0088376; name=lola-PE; parent=FBgn0283521,FBtr0089342; dbxref=FlyBase_Annotation_IDs:CG12052-PE,FlyBase:FBpp0088376,GB_protein:AAM68766.1,REFSEQ:NP_724951,GB_protein:AAM68766; MD5=439438a9a567f0a9e481a3179460063f; length=748; release=r6.09; spec…	11.4	6	0.09	DNSVSSVGSEMVIEPK+LATGGAMDTSGDVSGSR+LSGAYTLEQTK+SQDELGLMAQDAQQR
361	FBpp0088018|FBgn0033206|CG12042-PA|DCTN4-p62-PA	1.0000	FBpp0088018 type=protein; loc=2R:complement(7667401..7668945); ID=FBpp0088018; name=DCTN4-p62-PA; parent=FBgn0033206,FBtr0088944; dbxref=FlyBase:FBpp0088018,FlyBase_Annotation_IDs:CG12042-PA,GB_protein:AAF59211.1,REFSEQ:NP_610311,GB_protein:AAF59211,FlyMine:FBpp0088018,modMine:FBpp0088018; MD5=59533b6ce3af5bbc38e383d0c817f0a4; length=514; release=r6.09; species=Dmel;	18.9	6	0.08	ASTVPVVR+AVITPAEATAEVEGLPENIFTEPLNLR+EFDEDVQLSTEEPK+HSQPADQPTAVGSLYPQR+LLTASPPEDPQLSTEATR+LTNPTIYDMTIR
335	FBpp0086699|FBgn0261276|CG8479-PB|Opa1-PB FBpp0086700|FBgn0261276|CG8479-PA|Opa1-PA FBpp0308806|FBgn0261276|CG8479-PC|Opa1-PC FBpp0308807|FBgn0261276|CG8479-PD|Opa1-PD FBpp0308808|FBgn0261276|CG8479-PE|Opa1-PE	1.0000	FBpp0086699 type=protein; loc=2R:complement(join(14235286..14235314,14234890..14235187,14234693..14234828,14234268..14234342,14233617..14234206,14233188..14233561,14232965..14233129,14232716..14232903,14231492..14231964,14231308..14231426,14231160..14231244,14230895..14231099,14230774..14230838)); ID=FBpp0086699; name=Opa1-PB; parent=FBgn0261276,FBtr0087573; dbxref=FlyBase:FBpp0086699,FlyBase_Ann…	10.1	6	0.09	ALGYYAVVTGR+ESDLQDLR+ETIEQQADAFK+NLIEVGSLVK+TSVLESIAK+VTLAEGPYHVAQFR
327	FBpp0086167|FBgn0034181|CG8963-PA|CG8963-PA FBpp0086168|FBgn0034181|CG8963-PB|CG8963-PB FBpp0289800|FBgn0034181|CG8963-PC|CG8963-PC FBpp0309119|FBgn0034181|CG8963-PE|CG8963-PE	1.0000	FBpp0086167 type=protein; loc=2R:complement(join(17018063..17018908,17016966..17017799)); ID=FBpp0086167; name=CG8963-PA; parent=FBgn0034181,FBtr0087016; dbxref=FlyBase:FBpp0086167,FlyBase_Annotation_IDs:CG8963-PA,GB_protein:AAF57917.1,REFSEQ:NP_611180,GB_protein:AAF57917,FlyMine:FBpp0086167,modMine:FBpp0086167; MD5=ea78e6f8388de9e80e55c922d6874705; length=559; release=r6.09; species=Dmel;;FBpp00…	16.3	6	0.09	APFQPDDQYEQLR+HQQYQQAGGAGGGAPYGQQQPR+KVSNALGDDEDTVKEPPR+LLASESNENVR+LSDEPVFYGPDGR+SIEQPNFR+VSNALGDDEDTVKEPPR
324	FBpp0086072|FBgn0034215|CG4802-PA|Mtap-PA FBpp0303028|FBgn0034215|CG4802-PB|Mtap-PB FBpp0311789|FBgn0034215|CG4802-PC|Mtap-PC	1.0000	FBpp0086072 type=protein; loc=2R:join(17428043..17428093,17428164..17428943,17429003..17429041); ID=FBpp0086072; name=Mtap-PA; parent=FBgn0034215,FBtr0086916; dbxref=FlyBase:FBpp0086072,FlyBase_Annotation_IDs:CG4802-PA,GB_protein:AAF57869.1,REFSEQ:NP_611208,GB_protein:AAF57869,FlyMine:FBpp0086072,modMine:FBpp0086072; MD5=2c7a15c62c56d679597a2b0361791c8a; length=289; release=r6.09; species=Dmel;;F…	20.1	6	0.08	ANIWALR+EEIKPGNLVVPHDFIDR+IGIIGGSGLDDPDILEQR+ILVNAVGR+TFAENVIK
311	FBpp0085688|FBgn0261456|CG11228-PA|hpo-PA FBpp0304253|FBgn0261456|CG11228-PB|hpo-PB	1.0000	FBpp0085688 type=protein; loc=2R:complement(join(19495461..19496748,19494682..19495403)); ID=FBpp0085688; name=hpo-PA; parent=FBgn0261456,FBtr0086500; dbxref=FlyBase:FBpp0085688,FlyBase_Annotation_IDs:CG11228-PA,GB_protein:AAF57543.2,REFSEQ:NP_611427,GB_protein:AAF57543,FlyMine:FBpp0085688,modMine:FBpp0085688; MD5=4450e9daeb2a8b636773c7b11142555f; length=669; release=r6.09; species=Dmel;;FBpp0304…	11.2	6	0.09	AANILLNTEGYAK+ATATELLEHEFIR+LADFGVAGQLTDTMAK+QQNINNNLIK+SFGGVLAASQAK+WSTEFIDFVSK
308	FBpp0085526|FBgn0265935|CG9446-PA|coro-PA FBpp0085527|FBgn0265935|CG9446-PB|coro-PB FBpp0089194|FBgn0265935|CG9446-PC|coro-PC FBpp0307637|FBgn0265935|CG9446-PD|coro-PD FBpp0307638|FBgn0265935|CG9446-PE|coro-PE FBpp0307639|FBgn0265935|CG9446-PF|coro-PF FBpp0307640|FBgn0265935|CG9446-PG|coro-PG	1.0000	FBpp0085526 type=protein; loc=2R:complement(join(6866687..6866884,6865108..6865374,6864636..6865049,6864278..6864571,6863348..6863533,6863062..6863289)); ID=FBpp0085526; name=coro-PA; parent=FBgn0265935,FBtr0086207; dbxref=FlyBase:FBpp0085526,FlyBase_Annotation_IDs:CG9446-PA,GB_protein:AAF57403.1,REFSEQ:NP_610242,GB_protein:AAF57403; MD5=9e69a59b5bb440c948af7bc73d86b28f; length=528; release=r6.09…	14.2	6	0.08	DADPITFSLK+GDSASSGATSSSAGGGNFASGNNNEASEGGPPAAVLSEK+IAADHPLVGGHK+TLTEPVVDLVFHQR
303	FBpp0085254|FBgn0032956|CG1512-PA|Cul2-PA FBpp0085255|FBgn0032956|CG1512-PB|Cul2-PB	1.0000	FBpp0085254 type=protein; loc=2L:join(21659154..21659272,21659840..21660064,21660123..21661200,21661348..21661465,21661530..21661636,21662084..21662452,21662518..21662631,21662689..21662820); ID=FBpp0085254; name=Cul2-PA; parent=FBgn0032956,FBtr0085899; dbxref=GB_protein:AAF57224.3,FlyBase:FBpp0085254,FlyBase_Annotation_IDs:CG1512-PA,REFSEQ:NP_724352,GB_protein:AAF57224; MD5=111ab9f95c41e5591549c…	11.2	6	0.09	HILEGIAADR+IELNLDYTNK+LIHEQSQSMDAEEGMINR+LTNNITIFK+NMYVVLKPIPDNLK+SEGLQTVSALK+SELITTFLDHIK
301	FBpp0085156|FBgn0003268|CG1569-PA|rod-PA	1.0000	FBpp0085156 type=protein; loc=3R:join(31581023..31581118,31581181..31581518,31581608..31581955,31582016..31582215,31582280..31582488,31582544..31583244,31583305..31584572,31584634..31585028,31585089..31585597,31585656..31586025,31586083..31586347,31586418..31587243,31587303..31587936,31587997..31588107); ID=FBpp0085156; name=rod-PA; parent=FBgn0003268,FBtr0085795; dbxref=FlyBase:FBpp0085156,FlyBa…	3.9	6	0.09	ALLEDVTIQR+DLVNALQDLSVLK+FNADMDNIEDLLK+INLPAQYGSLK+LNDGSNSFTNTISQR+NFMYPIFQEK+QLDVQLLER
300	FBpp0085154|FBgn0028968|CG1528-PA|gammaCOP-PA FBpp0085155|FBgn0028968|CG1528-PB|gammaCOP-PB FBpp0290505|FBgn0028968|CG1528-PC|gammaCOP-PC FBpp0303129|FBgn0028968|CG1528-PD|gammaCOP-PD	1.0000	FBpp0085154 type=protein; loc=3R:join(31572239..31572278,31572498..31573156,31573254..31574724,31574801..31574986,31575045..31575197,31575256..31575386); ID=FBpp0085154; name=gammaCOP-PA; parent=FBgn0028968,FBtr0085793; dbxref=FlyBase:FBpp0085154,FlyBase_Annotation_IDs:CG1528-PA,GB_protein:AAF57160.1,REFSEQ:NP_524608,GB_protein:AAF57160,FlyMine:FBpp0085154,modMine:FBpp0085154; MD5=ee5acdaa59098f9…	8.9	6	0.09	ATYYLSILNSERPELYK+FDISIVPK+LAQLPGIQVLGPIHR+QISTFVAEISDEFK+SVATLAITTLLK+VELTLPEGFTTR
289	FBpp0084755|FBgn0039644|CG11897-PA|CG11897-PA FBpp0084756|FBgn0039644|CG11897-PB|CG11897-PB	1.0000	FBpp0084755 type=protein; loc=3R:join(29158611..29158690,29160177..29160407,29160471..29162456,29162517..29163070,29163213..29164161,29164225..29164549); ID=FBpp0084755; name=CG11897-PA; parent=FBgn0039644,FBtr0085386; dbxref=FlyBase:FBpp0084755,FlyBase_Annotation_IDs:CG11897-PA,GB_protein:AAF56869.2,REFSEQ:NP_733278,GB_protein:AAF56869,FlyMine:FBpp0084755,modMine:FBpp0084755; MD5=4b735ef8391de04…	4.8	6	0.08	DLNFTIEPR+FAELWEDELKR+IDDVDIEHIGLHDLR+LMNEIIQGIQVIK+SPVFSLTNQTFQGLTTIR
282	FBpp0084559|FBgn0040080|CG5692-PA|pins-PA	1.0000	FBpp0084559 type=protein; loc=3R:join(27583088..27584374,27584633..27585322); ID=FBpp0084559; name=pins-PA; parent=FBgn0040080,FBtr0085189; dbxref=FlyBase:FBpp0084559,FlyBase_Annotation_IDs:CG5692-PA,GB_protein:AAF56721.1,REFSEQ:NP_524999,GB_protein:AAF56721,FlyMine:FBpp0084559,modMine:FBpp0084559; MD5=12d22847df5b4f0846d29f933ff2640b; length=658; release=r6.09; species=Dmel;	14.4	6	0.08	ALYNLGNVYHAK+KPLVQQNSLFVDPTNLPGLK+LLGMPDSEPSPTEEEAR+SELPRPNVTMDAEAEAPPR+SPSSANPSAIGHGPLAR+YAEQHLQLAK
29	FBpp0071394|FBgn0261710|CG17255-PA|nocte-PA FBpp0071395|FBgn0261710|CG17255-PB|nocte-PB FBpp0298823|FBgn0261710|CG17255-PC|nocte-PC FBpp0305169|FBgn0261710|CG17255-PD|nocte-PD	1.0000	FBpp0071394 type=protein; loc=X:complement(join(10471880..10471969,10471618..10471783,10465585..10471538,10465143..10465247,10464453..10465067)); ID=FBpp0071394; name=nocte-PA; parent=FBgn0261710,FBtr0071460; dbxref=FlyBase:FBpp0071394,GB_protein:AAF46591.2,FlyBase_Annotation_IDs:CG17255-PA,GB_protein:AAF46591.3,REFSEQ:NP_572631,GB_protein:AAF46591; MD5=a2d2c4a9b8439b72d64b872c9f88b42c; length=23…	3.9	6	0.08	GGVSGGGGGVSGGAQANAGQGR+LINNSVGSSGGGGQGGSGGGGSSGVGGGSGSGSGGHSVNSPK+SASPAVVGSGSFR+TLTTDPMPTQILR
280	FBpp0084252|FBgn0039341|CG5112-PA|CG5112-PA	1.0000	FBpp0084252 type=protein; loc=3R:25491558..25493129; ID=FBpp0084252; name=CG5112-PA; parent=FBgn0039341,FBtr0084878; dbxref=FlyBase:FBpp0084252,FlyBase_Annotation_IDs:CG5112-PA,GB_protein:AAF56474.1,REFSEQ:NP_651400,GB_protein:AAF56474,FlyMine:FBpp0084252,modMine:FBpp0084252; MD5=00d2f8914bdf58ccade37ed734bd7b2f; length=523; release=r6.09; species=Dmel;	11.5	6	0.09	GMPLGIQVVANPNNDR+SAVELAQQIR+SVQDLLGDDGVLFFHSSPR+VSGPPSLEQQTTITK
270	FBpp0083794|FBgn0004395|CG4620-PA|unk-PA FBpp0083795|FBgn0004395|CG4620-PB|unk-PB FBpp0294022|FBgn0004395|CG4620-PC|unk-PC FBpp0294023|FBgn0004395|CG4620-PD|unk-PD FBpp0294024|FBgn0004395|CG4620-PE|unk-PE FBpp0307981|FBgn0004395|CG4620-PF|unk-PF FBpp0312602|FBgn0004395|CG4620-PG|unk-PG	1.0000	FBpp0083794 type=protein; loc=3R:complement(join(23157779..23157843,23157501..23157710,23156074..23156493,23155809..23156011,23154845..23154967,23154194..23154774,23153940..23154137)); ID=FBpp0083794; name=unk-PA; parent=FBgn0004395,FBtr0084402; dbxref=FlyBase:FBpp0083794,FlyBase_Annotation_IDs:CG4620-PA,GB_protein:AAO41593.1,REFSEQ:NP_788722,GB_protein:AAO41593,FlyMine:FBpp0083794,modMine:FBpp00…	12.4	6	0.08	DDINSSSVGNSLFENTLNTAK+ENSLSASLANTSLLTR+IISPGFGDGLSISPSVR+VLYLENAK+WQDTNYVLANYK
263	FBpp0083588|FBgn0038922|CG6439-PA|CG6439-PA FBpp0290012|FBgn0038922|CG6439-PB|CG6439-PB	1.0000	FBpp0083588 type=protein; loc=3R:complement(join(22018992..22019033,22018780..22018827,22018624..22018716,22017980..22018096,22017341..22017922,22016988..22017218)); ID=FBpp0083588; name=CG6439-PA; parent=FBgn0038922,FBtr0084190; dbxref=FlyBase:FBpp0083588,FlyBase_Annotation_IDs:CG6439-PA,GB_protein:AAF55942.1,REFSEQ:NP_651000,GB_protein:AAF55942,FlyMine:FBpp0083588,modMine:FBpp0083588; MD5=65fb8…	21.9	6	0.09	DLGGQSTTQDFTR+FAFDYATK+GVLATPDYSNVGDLQTLNMK+HINLPTYGEIIQNAINK+LEDVVASIQK+NDLDLYANVVHVR
241	FBpp0081591|FBgn0037710|CG9393-PA|CG9393-PA FBpp0305031|FBgn0037710|CG9393-PB|CG9393-PB	1.0000	FBpp0081591 type=protein; loc=3R:complement(join(9563436..9563522,9563190..9563336,9562817..9563095,9562175..9562570,9561927..9562001)); ID=FBpp0081591; name=CG9393-PA; parent=FBgn0037710,FBtr0082113; dbxref=FlyBase:FBpp0081591,FlyBase_Annotation_IDs:CG9393-PA,GB_protein:AAF54402.1,REFSEQ:NP_649908,GB_protein:AAF54402,FlyMine:FBpp0081591,modMine:FBpp0081591; MD5=f1e0a2ba1d76cd2f0cef210933b26019; …	21.8	6	0.09	HEGDYLVVNAK+KFLDSELNTK+KVVNLLSRK+LPYLQIGNQK+TPFPFNFYYPSSYQR+TPSGTEASLTASER
239	FBpp0081570|FBgn0051352|CG31352-PA|Unc-115a-PA FBpp0081572|FBgn0260463|CG31332-PC|Unc-115b-PC FBpp0081573|FBgn0260463|CG31332-PA|Unc-115b-PA FBpp0081574|FBgn0260463|CG31332-PB|Unc-115b-PB FBpp0081575|FBgn0260463|CG31332-PD|Unc-115b-PD FBpp0289791|FBgn0051352|CG31352-PB|Unc-115a-PB FBpp0289792|FBgn0051352|CG31352-PC|Unc-115a-PC FBpp0292158|FBgn0260463|CG31332-PE|Unc-115b-PE FBpp0308669|FBgn0051352…	1.0000	FBpp0081570 type=protein; loc=3R:complement(join(9704945..9704948,9699051..9699361,9698318..9698989,9697908..9697964,9697208..9697761,9696966..9697139,9696600..9696739,9696422..9696507,9695587..9695653,9695282..9695523,9695110..9695223)); ID=FBpp0081570; name=Unc-115a-PA; parent=FBgn0051352,FBtr0082092; dbxref=GB_protein:AAF54427.3,FlyBase:FBpp0081570,FlyBase_Annotation_IDs:CG31352-PA,GB_protein:…	11.2	6	0.09	ALMGGDLPASSTYSGALSYHYPQAGLIR+IYTYSYLTDAPHYLR+LNSGIGSAIAK+QATGGGVSSPAPPAESPTR+YESPIGASPSR
237	FBpp0081461|FBgn0010803|CG9735-PB|Aats-trp-PB	1.0000	FBpp0081461 type=protein; loc=3R:complement(join(9266596..9266791,9266118..9266529,9265480..9266059,9265304..9265408)); ID=FBpp0081461; name=Aats-trp-PB; parent=FBgn0010803,FBtr0081981; dbxref=FlyBase:FBpp0081461,FlyBase_Annotation_IDs:CG9735-PB,GB_protein:AAF54352.1,REFSEQ:NP_524826,GB_protein:AAF54352; MD5=9c741ce92d91bbe87424e3fe662fe979; length=430; release=r6.09; species=Dmel;	22.6	6	0.09	GIFGFGDSDIIGK+IDEELIAR+IGFPAAQAAPAISSTFPFIFGNR+LAVETLTPIVEQHQAAR+MSASDQNSAVYLTDTPK+WLQETFDVPLVIQLTDDEK
222	FBpp0080707|FBgn0002031|CG10691-PB|l(2)37Cc-PB FBpp0080708|FBgn0002031|CG10691-PA|l(2)37Cc-PA FBpp0312093|FBgn0002031|CG10691-PD|l(2)37Cc-PD	1.0000	FBpp0080707 type=protein; loc=2L:complement(join(19123121..19123552,19122419..19122817)); ID=FBpp0080707; name=l(2)37Cc-PB; parent=FBgn0002031,FBtr0081164; dbxref=GB_protein:AAF53765.1,FlyBase:FBpp0080707,FlyBase_Annotation_IDs:CG10691-PB,REFSEQ:NP_476607,GB_protein:AAF53765,modMine:FBpp0080707; MD5=f6dedd003fb09a6103f763fec2be2c86; length=276; release=r6.09; species=Dmel;;FBpp0080708 type=protei…	30.4	6	0.09	GVAYLPSGQSTLLNLPSTIAQ+IGQMGLGVAVLGGVVNSALYNVEGGHR+ILYRPIPDQLPK+SFGEAGDGLVELR+VLPSIAPEVLK
204	FBpp0079751|FBgn0032329|CG16840-PA|Art8-PA	1.0000	FBpp0079751 type=protein; loc=2L:complement(join(11010954..11010992,11009911..11010897)); ID=FBpp0079751; name=Art8-PA; parent=FBgn0032329,FBtr0080162; dbxref=FlyBase:FBpp0079751,FlyBase_Annotation_IDs:CG16840-PA,GB_protein:AAF53052.2,REFSEQ:NP_609478,GB_protein:AAF53052,FlyMine:FBpp0079751,modMine:FBpp0079751; MD5=25b3b40a79a91f7a47bed50d9291f780; length=341; release=r6.09; species=Dmel;	18.5	6	0.10	LVYAVEASNVATK+QEAYYNAILGNK+SPIAFQITMK+VALDLIEDNGLTNVVK+VEEFVLPAEAEK
202	FBpp0079648|FBgn0011703|CG5371-PA|RnrL-PA	1.0000	FBpp0079648 type=protein; loc=2L:complement(join(10327827..10327878,10327687..10327775,10327277..10327454,10325099..10327218)); ID=FBpp0079648; name=RnrL-PA; parent=FBgn0011703,FBtr0080059; dbxref=GB_protein:AAF52913.2,FlyBase:FBpp0079648,FlyBase_Annotation_IDs:CG5371-PA,REFSEQ:NP_477027,GB_protein:AAF52913,FlyMine:FBpp0079648,modMine:FBpp0079648; MD5=b217b53a9d2e60495fffb9b35fac9ca1; length=812;…	9.1	6	0.10	AFSDVFEDLYNHVNK+DFGYNYFGFK+IIDINYYPLPEAR+VAIGIHGEDIDAAVETYNLLSER+VPLVSEFHYNVVK
3	FBpp0070277|FBgn0003517|CG14792-PA|sta-PA FBpp0070278|FBgn0003517|CG14792-PB|sta-PB FBpp0308665|FBgn0003517|CG14792-PE|sta-PE FBpp0308666|FBgn0003517|CG14792-PF|sta-PF	1.0000	FBpp0070277 type=protein; loc=X:complement(join(1482673..1482891,1481887..1482480)); ID=FBpp0070277; name=sta-PA; parent=FBgn0003517,FBtr0070289; dbxref=FlyBase:FBpp0070277,FlyBase_Annotation_IDs:CG14792-PA,GB_protein:AAF45638.2,REFSEQ:NP_476750,GB_protein:AAF45638,FlyMine:FBpp0070277,modMine:FBpp0070277; MD5=0bfecb7568a3ebf3a816b44ac5c6e70a; length=270; release=r6.09; species=Dmel;;FBpp0070278 t…	22.2	6	0.07	FTPGAFTNQIQPAFR+LLVVTDPNTDHQPIMEASYVNIPVIAFTNTDSPLR+YTDTTPIAGR
188	FBpp0079485|FBgn0015664|CG5838-PA|Dref-PA FBpp0302627|FBgn0015664|CG5838-PB|Dref-PB	1.0000	FBpp0079485 type=protein; loc=2L:complement(join(9965760..9966885,9965376..9965668,9964928..9965315,9964545..9964867)); ID=FBpp0079485; name=Dref-PA; parent=FBgn0015664,FBtr0079889; dbxref=FlyBase_Annotation_IDs:CG5838-PA,FlyBase:FBpp0079485,GB_protein:AAF52841.1,REFSEQ:NP_523529,GB_protein:AAF52841,FlyMine:FBpp0079485,modMine:FBpp0079485; MD5=3f2b29c47da4b2bf4728d6c75109a053; length=709; release…	11.3	6	0.09	DLASLYHSVPGVVTLSFK+FLEIGEITR+NVDSLYDAGFGEFLR+VATPSSALMHGR+YNINFGGVGEGESNEVAATSSVVAIK
187	FBpp0079453|FBgn0028479|CG4389-PB|Mtpalpha-PB FBpp0079454|FBgn0028479|CG4389-PA|Mtpalpha-PA	1.0000	FBpp0079453 type=protein; loc=2L:complement(join(9575502..9576188,9575295..9575435,9574469..9575238,9573770..9574406)); ID=FBpp0079453; name=Mtpalpha-PB; parent=FBgn0028479,FBtr0079857; dbxref=FlyBase:FBpp0079453,FlyBase_Annotation_IDs:CG4389-PB,GB_protein:AAN10697.1,REFSEQ:NP_723470,GB_protein:AAN10697,FlyMine:FBpp0079453,modMine:FBpp0079453; MD5=72fd0a1c9c90c8b03ffeef2549a1ca19; length=744; rel…	10.6	6	0.08	GANAPEDLTLR+IQSFVMDTDFVK+LGLPEVMLGLLPGGGGTVR+LLQEGVDPK+LTSVPTALDMELTGK+TAVQVANDLASGK
181	FBpp0079234|FBgn0261020|CG7870-PA|wol-PA	1.0000	FBpp0079234 type=protein; loc=2L:complement(join(8302758..8302823,8302524..8302698,8301936..8302332,8301537..8301879)); ID=FBpp0079234; name=wol-PA; parent=FBgn0261020,FBtr0079614; dbxref=FlyBase:FBpp0079234,FlyBase_Annotation_IDs:CG7870-PA,GB_protein:AAF52633.1,REFSEQ:NP_609202,GB_protein:AAF52633,FlyMine:FBpp0079234,modMine:FBpp0079234; MD5=4bdbe78ea4952d5b5e913c7ad1532aec; length=326; release=…	21.8	6	0.09	AHLENDAIATR+FPDYDKLEVALK+LPMSEVAVR+NLLFADADGATK+TVTFPSLEDSPSLELSVIVPAYNEEQR
173	FBpp0078891|FBgn0027496|CG9543-PA|epsilonCOP-PA	1.0000	FBpp0078891 type=protein; loc=2L:6489191..6490111; ID=FBpp0078891; name=epsilonCOP-PA; parent=FBgn0027496,FBtr0079261; dbxref=FlyBase:FBpp0078891,FlyBase_Annotation_IDs:CG9543-PA,GB_protein:AAF52392.1,REFSEQ:NP_609037,GB_protein:AAF52392,FlyMine:FBpp0078891,modMine:FBpp0078891; MD5=a6ca088659c31a8f0ea6d2dd59429761; length=306; release=r6.09; species=Dmel;	18.3	6	0.09	EGNSTPLQALR+LVHEAFEQPSR+QQNEEDTNSVLFDAR+SDFVTDLDK+SDFVTDLDKK+YEEADSVLR
146	FBpp0077719|FBgn0004583|CG4114-PA|ex-PA FBpp0302878|FBgn0004583|CG4114-PB|ex-PB	1.0000	FBpp0077719 type=protein; loc=2L:join(438425..438516,438582..438727,443082..443161,443226..446583,446642..447249); ID=FBpp0077719; name=ex-PA; parent=FBgn0004583,FBtr0078059; dbxref=FlyBase:FBpp0077719,FlyBase_Annotation_IDs:CG4114-PA,GB_protein:AAF51495.1,REFSEQ:NP_476840,GB_protein:AAF51495,FlyMine:FBpp0077719,modMine:FBpp0077719; MD5=de35f0fae75d9b49966c262362d023d7; length=1427; release=r6.09…	7.7	6	0.09	ETIPLPPSLPPNGADYYR+HNYYLQLR+HSLLSAEELTNLIVGR+ILGGESTNSSSNPETTTFLWPNITK+LPPLPVQQLAEANNYVIDPAVMMK+QFLAPPPPSLPR+SLLLPYK
140	FBpp0077502|FBgn0027509|CG7261-PA|TBCD-PA	1.0000	FBpp0077502 type=protein; loc=2L:join(2147647..2148589,2148647..2149780,2149842..2150261,2150329..2150795,2150848..2151453); ID=FBpp0077502; name=TBCD-PA; parent=FBgn0027509,FBtr0077829; dbxref=FlyBase:FBpp0077502,FlyBase_Annotation_IDs:CG7261-PA,GB_protein:AAF51300.1,REFSEQ:NP_608648,GB_protein:AAF51300,FlyMine:FBpp0077502,modMine:FBpp0077502; MD5=202f5bdbc83401c6f7beea8178a970f5; length=1189; r…	5.0	6	0.09	AASAAFQESVGR+FGQLAAVAAILK+SDPQVVYLSNQR+TQSVLALTK+TVGYGGGIDSFAEPK
130	FBpp0077168|FBgn0031589|CG3714-PC|CG3714-PC FBpp0077169|FBgn0031589|CG3714-PD|CG3714-PD FBpp0077170|FBgn0031589|CG3714-PA|CG3714-PA FBpp0077171|FBgn0031589|CG3714-PB|CG3714-PB FBpp0077172|FBgn0031589|CG3714-PE|CG3714-PE FBpp0111933|FBgn0031589|CG3714-PF|CG3714-PF FBpp0306839|FBgn0031589|CG3714-PG|CG3714-PG FBpp0306840|FBgn0031589|CG3714-PH|CG3714-PH	1.0000	FBpp0077168 type=protein; loc=2L:complement(join(4196475..4196565,4195734..4195904,4195539..4195665,4195017..4195100,4194818..4194945,4193539..4193679,4193310..4193481,4192633..4192968,4190559..4190824,4190083..4190492,4189942..4190019)); ID=FBpp0077168; name=CG3714-PC; parent=FBgn0031589,FBtr0077479; dbxref=FlyBase:FBpp0077168,FlyBase_Annotation_IDs:CG3714-PC,GB_protein:AAN11170.1,REFSEQ:NP_7229…	13.0	6	0.08	LFNIPVK+LLEFGLR+LYSADGHALIDLLQK+QTGILEDLLEHAVR+TDDTAVFDLFFR+YSYTGGFDGTSNVLAGK
121	FBpp0076902|FBgn0003423|CG1417-PA|slgA-PA FBpp0076903|FBgn0003423|CG1417-PD|slgA-PD FBpp0076904|FBgn0003423|CG1417-PE|slgA-PE FBpp0076905|FBgn0003423|CG1417-PB|slgA-PB FBpp0076906|FBgn0003423|CG1417-PC|slgA-PC FBpp0089304|FBgn0003423|CG1417-PF|slgA-PF FBpp0089305|FBgn0003423|CG1417-PG|slgA-PG FBpp0089306|FBgn0003423|CG1417-PH|slgA-PH FBpp0300179|FBgn0003423|CG1417-PI|slgA-PI FBpp0300180|FBgn00034…	1.0000	FBpp0076902 type=protein; loc=X:join(21376205..21376666,21379588..21379709,21380651..21380737,21380882..21381063,21382180..21382244,21382549..21382727,21382794..21382968,21383030..21383383,21383450..21383627,21383700..21383905); ID=FBpp0076902; name=slgA-PA; parent=FBgn0003423,FBtr0077203; dbxref=FlyBase:FBpp0076902,FlyBase_Annotation_IDs:CG1417-PA,GB_protein:AAF50821.1,REFSEQ:NP_728422,GB_protei…	14.9	6	0.09	IMVDAEQTYFQPAISR+SLGYPDPVNPTFEATTDMYHR+YIPYGPVEEVLPYLSR
481a	FBpp0088489|FBgn0016917|CG4257-PF|Stat92E-PF FBpp0306651|FBgn0016917|CG4257-PK|Stat92E-PK FBpp0306653|FBgn0016917|CG4257-PM|Stat92E-PM	0.9998	FBpp0088489 type=protein; loc=3R:complement(join(20541680..20541804,20540523..20541553,20539975..20540454,20539659..20539916,20539400..20539600,20539221..20539356,20537409..20537463)); ID=FBpp0088489; name=Stat92E-PF; parent=FBgn0016917,FBtr0089486; dbxref=FlyBase_Annotation_IDs:CG4257-PF,FlyBase:FBpp0088489,GB_protein:AAS65180.1,REFSEQ:NP_996243,GB_protein:AAS65180,FlyMine:FBpp0088489,modMine:FB…	9.3	6	0.06	ISAVELYTHLR+LVTEEPELTHLLEQVQNAQK+QEPEPLVLDPVTGYVK+SLTIDNLDFLYEK+SVYGIGTFLLR
481b	FBpp0088488|FBgn0016917|CG4257-PC|Stat92E-PC FBpp0088978|FBgn0016917|CG4257-PE|Stat92E-PE FBpp0306650|FBgn0016917|CG4257-PJ|Stat92E-PJ	0.9809	FBpp0088488 type=protein; loc=3R:complement(join(20541680..20541804,20540523..20541553,20539975..20540454,20539659..20539916,20539400..20539600,20539221..20539335,20537409..20537463)); ID=FBpp0088488; name=Stat92E-PC; parent=FBgn0016917,FBtr0089485; dbxref=FlyBase_Annotation_IDs:CG4257-PC,FlyBase:FBpp0088488,GB_protein:AAN14350.2,REFSEQ:NP_732516,GB_protein:AAN14350,FlyMine:FBpp0088488,modMine:FB…	8.6	6	0.04	ISAVELYTHLR+LVTEEPELTHLLEQVQNAQK+RQDPVTGYVK+SLTIDNLDFLYEK+SVYGIGTFLLR
788	FBpp0071528|FBgn0020306|CG9696-PD|dom-PD FBpp0071529|FBgn0020306|CG9696-PA|dom-PA FBpp0071530|FBgn0020306|CG9696-PE|dom-PE FBpp0309691|FBgn0020306|CG9696-PG|dom-PG	0.9803	FBpp0071528 type=protein; loc=2R:join(21324200..21324810,21324870..21325173,21325392..21325647,21327419..21328219,21328440..21329661,21329903..21330089,21331120..21331256,21331334..21331520,21331750..21333846,21334374..21334592,21337428..21337463,21337525..21340620,21340684..21341076,21341420..21341425); ID=FBpp0071528; name=dom-PD; parent=FBgn0020306,FBtr0071602; dbxref=FlyBase:FBpp0071528,FlyBa…	1.2	6	0.05	GAPLDGNISNSTVK+KQALDQHLSFIVDQTEK
98	FBpp0075759|FBgn0022959|CG5654-PA|yps-PA FBpp0297134|FBgn0022959|CG5654-PB|yps-PB	1.0000	FBpp0075759 type=protein; loc=3L:complement(join(12124712..12124886,12122837..12123574,12122676..12122773,12122107..12122154)); ID=FBpp0075759; name=yps-PA; parent=FBgn0022959,FBtr0076027; dbxref=FlyBase:FBpp0075759,FlyBase_Annotation_IDs:CG5654-PA,GB_protein:AAF49961.3,REFSEQ:NP_524033,GB_protein:AAF49961,FlyMine:FBpp0075759,modMine:FBpp0075759; MD5=e40bca2842ecf7b30a38c770d1369348; length=352; …	25.9	5	0.06	DGEVEGEDAESSAQQQQQQAAPIVDGQPQQQVQSGPR+EDVFVHQSAIAR+GLGGGDGSAEPGVHDQNPEGLQR+GNEAANVTGPSGEPVR
97	FBpp0075700|FBgn0004926|CG4153-PA|eIF-2beta-PA	1.0000	FBpp0075700 type=protein; loc=3L:complement(join(12526589..12526603,12525986..12526385,12525154..12525677)); ID=FBpp0075700; name=eIF-2beta-PA; parent=FBgn0004926,FBtr0075968; dbxref=FlyBase:FBpp0075700,FlyBase_Annotation_IDs:CG4153-PA,GB_protein:AAF49902.1,REFSEQ:NP_524043,GB_protein:AAF49902,FlyMine:FBpp0075700,modMine:FBpp0075700; MD5=b87dcb34778371383f92172f7b904e3a; length=312; release=r6.09…	16.0	5	0.08	ELDELFADQADDDK+KEDPQDEASAEGGAAAEEDNLDLESFGK+SPETILQK
92	FBpp0075275|FBgn0263601|CG5841-PA|mib1-PA FBpp0305755|FBgn0263601|CG5841-PB|mib1-PB	1.0000	FBpp0075275 type=protein; loc=3L:complement(join(16011280..16011648,16008930..16010162,16006933..16008870,16006733..16006873)); ID=FBpp0075275; name=mib1-PA; parent=FBgn0263601,FBtr0075520; dbxref=GB_protein:AAF49551.2,FlyBase:FBpp0075275,FlyBase_Annotation_IDs:CG5841-PA,GB_protein:AAF49551.3,REFSEQ:NP_648826,GB_protein:AAF49551,FlyMine:FBpp0075275,modMine:FBpp0075275; MD5=219b57c735646da1fce9890…	4.8	5	0.07	HAVDVEIEDK+LFEPNVSGDATEEFVK+VSSPTTAPPEFQVGDIVK+WTFNPAVLTK
90	FBpp0075119|FBgn0002284|CG4097-PA|Prosbeta6-PA	1.0000	FBpp0075119 type=protein; loc=3L:complement(join(16610230..16610318,16609536..16610154)); ID=FBpp0075119; name=Prosbeta6-PA; parent=FBgn0002284,FBtr0075360; dbxref=FlyBase:FBpp0075119,FlyBase_Annotation_IDs:CG4097-PA,GB_protein:AAF49435.1,REFSEQ:NP_524115,GB_protein:AAF49435,FlyMine:FBpp0075119,modMine:FBpp0075119; MD5=4b5675150c283e60863791308b0d6f4b; length=235; release=r6.09; species=Dmel;	21.3	5	0.08	AGGTAGTLLQPVLDNQIGHK+AVSVASDTFISAAER+LGFEQFPDYQVPGMK
84	FBpp0074844|FBgn0036821|CG3961-PA|CG3961-PA FBpp0074845|FBgn0036821|CG3961-PC|CG3961-PC FBpp0291528|FBgn0036821|CG3961-PD|CG3961-PD FBpp0305861|FBgn0036821|CG3961-PE|CG3961-PE	1.0000	FBpp0074844 type=protein; loc=3L:complement(join(18887553..18887619,18887061..18887215,18881078..18881251,18879802..18880979,18879511..18879739,18879287..18879460,18879087..18879224)); ID=FBpp0074844; name=CG3961-PA; parent=FBgn0036821,FBtr0075077; dbxref=FlyBase_Annotation_IDs:CG3961-PA,FlyBase:FBpp0074844,GB_protein:AAF49219,REFSEQ:NP_730369,FlyMine:FBpp0074844; MD5=c25cd18862c0e8f3efbbcb65035d…	8.3	5	0.07	ELIMNDMLNWGK+GIQIFSFIDVEK+GLFNMAMR+IQNDISASGLK+LSQGEYIVPEK
7	FBpp0070425|FBgn0004643|CG9900-PB|Zw10-PB	1.0000	FBpp0070425 type=protein; loc=X:join(2604303..2605652,2605714..2606529); ID=FBpp0070425; name=Zw10-PB; parent=FBgn0004643,FBtr0070441; dbxref=FlyBase_Annotation_IDs:CG9900-PB,FlyBase:FBpp0070425,GB_protein:AAF45794.1,REFSEQ:NP_524901,GB_protein:AAF45794,FlyMine:FBpp0070425,modMine:FBpp0070425; MD5=207a721dde8a6bdc942e08390cf3a75b; length=721; release=r6.09; species=Dmel;	9.4	5	0.08	AFIYGDDSVDGDAQVATPEVR+DLQDMVLVAPNNHSAEVANDPFLFPR+DYLVLLDLVGR+GIESLAALAK
499a	FBpp0301110|FBgn0263391|CG43443-PD|hts-PD FBpp0301112|FBgn0263391|CG43443-PA|hts-PA FBpp0301114|FBgn0263391|CG43443-PI|hts-PI FBpp0301116|FBgn0263391|CG43443-PK|hts-PK FBpp0301117|FBgn0263391|CG43443-PL|hts-PL FBpp0301118|FBgn0263391|CG43443-PM|hts-PM FBpp0301119|FBgn0263391|CG43443-PN|hts-PN FBpp0301120|FBgn0263391|CG43443-PO|hts-PO FBpp0301121|FBgn0263391|CG43443-PP|hts-PP FBpp0301122|FBgn02633…	1.0000	FBpp0301110 type=protein; loc=2R:complement(join(19411160..19411255,19410590..19411073,19409805..19410516,19409620..19409743,19408483..19408593,19408124..19408418,19407975..19408055,19407841..19407912,19407125..19407156)); ID=FBpp0301110; name=hts-PD; parent=FBgn0263391,FBtr0309102; dbxref=FlyBase_Annotation_IDs:CG43443-PD,FlyBase:FBpp0301110,REFSEQ:NP_725889,GB_protein:AAM70850; MD5=28f38977bac8…	7.2	5	0.08	FAAVAAAEDGAATAEK+IEDPLQFVPAGTNPR+LLPVGLDNLVLIPEESR
497a	FBpp0292447|FBgn0261836|CG42768-PD|Msp300-PD FBpp0292450|FBgn0261836|CG42768-PH|Msp300-PH FBpp0292451|FBgn0261836|CG42768-PI|Msp300-PI FBpp0304676|FBgn0261836|CG42768-PJ|Msp300-PJ FBpp0304677|FBgn0261836|CG42768-PK|Msp300-PK FBpp0304678|FBgn0261836|CG42768-PL|Msp300-PL	1.0000	FBpp0292447 type=protein; loc=2L:join(5109146..5111021,5117577..5117638,5121676..5121948,5122435..5122601,5122661..5122937,5123016..5125622,5125828..5139015,5139359..5139673,5139779..5140921,5141311..5141517,5141653..5141890,5142003..5144785,5146993..5147298,5148731..5148882,5154248..5155217,5155322..5155534,5155589..5155849,5187607..5187717,5188117..5188281,5188342..5195460,5195979..5196284,5197…	1.4	5	0.07	ALEQLPSAENQQTSK+ANLVNLAELK+LAAAVQACEAATASISRPSSPLETAMQAIPER+MTQLSGIANK+QGMADVQNWFDTLIKR+SLEPMLSYPHGPPPT+SQVQQQSDSLIDR
491a	FBpp0288898|FBgn0261461|CG42274-PC|RhoGAP18B-PC	1.0000	FBpp0288898 type=protein; loc=X:complement(join(19153028..19154953,19150811..19151959,19145968..19146142,19144564..19144591,19144005..19144496,19143585..19143768)); ID=FBpp0288898; name=RhoGAP18B-PC; parent=FBgn0261461,FBtr0299623; dbxref=FlyBase:FBpp0288898,FlyBase_Annotation_IDs:CG42274-PC,REFSEQ:NP_573352,GB_protein:AAF48921,FlyMine:FBpp0288898,modMine:FBpp0288898; MD5=af68c419830ecf3d03b1bb9b…	4.4	5	0.08	APAPSTPTTPPTPPTK+AQQIQEDNEVQQTQQSTILQR+RPAPPPPAQLATSNTTSLAPR
487a	FBpp0111542|FBgn0086901|CG34389-PC|cv-c-PC FBpp0111544|FBgn0086901|CG34389-PD|cv-c-PD	1.0000	FBpp0111542 type=protein; loc=3R:complement(join(14431974..14433180,14427037..14427761,14416434..14417033,14409817..14410487,14408680..14409565,14408154..14408196,14399719..14399790,14395875..14396026,14394111..14395755,14393532..14394018,14393205..14393477,14392952..14393131,14392775..14392889)); ID=FBpp0111542; name=cv-c-PC; parent=FBgn0086901,FBtr0112630; dbxref=FlyBase:FBpp0111542,FlyBase_Ann…	4.3	5	0.06	ATLTAATPAATATTAATTPKPR+KLALVTLTGHMER+LPDTAEPQTNSNSNSK+LSNSLQQQQQQEQQLQQQQQQQHSNK+WADIATPATPNRPTLSPTSPPALHR
49	FBpp0072628|FBgn0035236|CG12004-PA|CG12004-PA FBpp0072629|FBgn0035236|CG12004-PB|CG12004-PB FBpp0112035|FBgn0035236|CG12004-PC|CG12004-PC FBpp0311521|FBgn0035236|CG12004-PD|CG12004-PD	1.0000	FBpp0072628 type=protein; loc=3L:join(1571987..1572238,1572292..1572457,1572524..1572782,1572969..1573308,1573546..1573620,1573680..1573764,1573994..1574028); ID=FBpp0072628; name=CG12004-PA; parent=FBgn0035236,FBtr0072745; dbxref=FlyBase:FBpp0072628,FlyBase_Annotation_IDs:CG12004-PA,GB_protein:AAF47516.2,REFSEQ:NP_647627,GB_protein:AAF47516,FlyMine:FBpp0072628,modMine:FBpp0072628; MD5=000a61b4d0…	8.4	5	0.07	DLLTPFEPVLK+NTPMSTPLDPLLHVGDGIFLQTK
460a	FBpp0084955|FBgn0003479|CG7948-PA|spn-A-PA	1.0000	FBpp0084955 type=protein; loc=3R:complement(join(30055862..30055939,30054866..30055798)); ID=FBpp0084955; name=spn-A-PA; parent=FBgn0003479,FBtr0085589; dbxref=FlyBase:FBpp0084955,FlyBase_Annotation_IDs:CG7948-PA,GB_protein:AAF57005.1,REFSEQ:NP_524583,GB_protein:AAF57005,FlyMine:FBpp0084955,modMine:FBpp0084955; MD5=c11197c3efc51754f722d1127f1c3c58; length=336; release=r6.09; species=Dmel;	16.4	5	0.07	LNESEVLDNVAFTR+LTNVQAQQEEEEEEGPLSVTK+LVPLGFLSAR+VEQIITEANK
458a	FBpp0083951|FBgn0011725|CG31137-PA|twin-PA FBpp0083952|FBgn0011725|CG31137-PB|twin-PB FBpp0083953|FBgn0011725|CG31137-PE|twin-PE FBpp0083954|FBgn0011725|CG31137-PC|twin-PC FBpp0083956|FBgn0011725|CG31137-PF|twin-PF	1.0000	FBpp0083951 type=protein; loc=3R:complement(join(24220532..24220538,24220215..24220343,24219965..24220151,24219600..24219775,24199883..24199951,24199275..24199587,24198436..24199213)); ID=FBpp0083951; name=twin-PA; parent=FBgn0011725,FBtr0084566; dbxref=FlyBase:FBpp0083951,FlyBase_Annotation_IDs:CG31137-PA,GB_protein:AAF56259.2,REFSEQ:NP_732965,GB_protein:AAF56259; MD5=8e7ae0509587825ba31b8f323ca…	11.2	5	0.07	DNIGLAALLK+GIIDYIFYTK+LLSNDTNEFTHSFK+QQIFLSQEDIAAGK+SLPAELGELIQLR
456a	FBpp0083860|FBgn0028691|CG10230-PB|Rpn9-PB FBpp0083861|FBgn0028691|CG10230-PA|Rpn9-PA	1.0000	FBpp0083860 type=protein; loc=3R:complement(join(23732796..23732905,23732627..23732740,23732043..23732573,23731588..23731981)); ID=FBpp0083860; name=Rpn9-PB; parent=FBgn0028691,FBtr0084469; dbxref=FlyBase:FBpp0083860,FlyBase_Annotation_IDs:CG10230-PB,GB_protein:AAF56174.1,REFSEQ:NP_732899,GB_protein:AAF56174; MD5=47306909763c56fdcfaec9640550ea03; length=382; release=r6.09; species=Dmel;;FBpp00838…	11.8	5	0.07	AISFTDIAQETK+DVLEEAGNVTPVHGK+EAIEFLEK+IPDLAAQEVK
453a	FBpp0082987|FBgn0020238|CG31196-PA|14-3-3epsilon-PA FBpp0082988|FBgn0020238|CG31196-PB|14-3-3epsilon-PB FBpp0082989|FBgn0020238|CG31196-PC|14-3-3epsilon-PC FBpp0082990|FBgn0020238|CG31196-PD|14-3-3epsilon-PD	1.0000	FBpp0082987 type=protein; loc=3R:join(18242846..18242909,18247433..18247902,18247971..18248151,18248215..18248288); ID=FBpp0082987; name=14-3-3epsilon-PA; parent=FBgn0020238,FBtr0083565; dbxref=FlyBase:FBpp0082987,FlyBase_Annotation_IDs:CG31196-PA,GB_protein:AAF55519.2,REFSEQ:NP_732309,GB_protein:AAF55519,FlyMine:FBpp0082987,modMine:FBpp0082987; MD5=e3d4754790310e5d929d6f9769e621bf; length=262; r…	11.3	5	0.06	AAFDDAIAELDTLSEESYK+DSTLIMQLLR
47	FBpp0072227|FBgn0035039|CG3608-PA|Adck-PA FBpp0310095|FBgn0035039|CG3608-PB|Adck-PB	1.0000	FBpp0072227 type=protein; loc=2R:join(24612175..24613287,24613351..24613446,24613508..24613855); ID=FBpp0072227; name=Adck-PA; parent=FBgn0035039,FBtr0072320; dbxref=FlyBase:FBpp0072227,FlyBase_Annotation_IDs:CG3608-PA,GB_protein:AAF47244.2,REFSEQ:NP_611947,GB_protein:AAF47244,FlyMine:FBpp0072227,modMine:FBpp0072227; MD5=85b06a537af19698dd46aa9d483a18dc; length=518; release=r6.09; species=Dmel;;F…	16.0	5	0.08	IDSFAVANR+NLPIELDFLNEGR+NTLQNNTSLVLPHISDVLEQVDR+TPENSLEIVLLDHGLYANLTDK+VLHSDAPQNPIEDLYK
447a	FBpp0079758|FBgn0053129|CG33129-PE|CG33129-PE FBpp0309448|FBgn0053129|CG33129-PF|CG33129-PF	1.0000	FBpp0079758 type=protein; loc=2L:complement(join(10970002..10970122,10969633..10969928,10968962..10969576,10968692..10968896,10968438..10968583,10965993..10966409,10965792..10965910,10965605..10965719)); ID=FBpp0079758; name=CG33129-PE; parent=FBgn0053129,FBtr0080169; dbxref=FlyBase:FBpp0079758,FlyBase_Annotation_IDs:CG33129-PE,GB_protein:AAF53037.2,REFSEQ:NP_788023,GB_protein:AAF53037,FlyMine:FB…	10.8	5	0.07	FIDQYVPNSSGK+NAALEYYNQFHK+QQLPSLLLLK+SWYTVMGAGAR+TADPLQINQQEFFATYNALNAPYNHLPK
446a	FBpp0079754|FBgn0000146|CG6137-PA|aub-PA	1.0000	FBpp0079754 type=protein; loc=2L:complement(join(11001270..11001365,11000786..11000918,11000165..11000658,10999914..11000106,10999727..10999854,10999518..10999672,10999061..10999450,10998897..10999007,10997932..10998832)); ID=FBpp0079754; name=aub-PA; parent=FBgn0000146,FBtr0080165; dbxref=FlyBase:FBpp0079754,FlyBase_Annotation_IDs:CG6137-PA,GB_protein:AAF53046.1,REFSEQ:NP_476734,GB_protein:AAF53…	8.9	5	0.06	AVGSVQSTDAEQFQVLNLILR+DGVGDGQLYQVVNSEVNTLK+INLENFR+SDPSHSEGNQASGGNGGGGDAQVGPSIEK
442a	FBpp0077947|FBgn0026179|CG32434-PB|siz-PB	1.0000	FBpp0077947 type=protein; loc=3L:join(21034919..21035301,21068714..21069265,21070620..21071062,21071852..21073152,21073214..21074051,21074216..21074676); ID=FBpp0077947; name=siz-PB; parent=FBgn0026179,FBtr0078289; dbxref=FlyBase:FBpp0077947,FlyBase_Annotation_IDs:CG32434-PB,GB_protein:AAF51675.2,REFSEQ:NP_730594,GB_protein:AAF51675,FlyMine:FBpp0077947,modMine:FBpp0077947; MD5=ae5a523589013050499…	3.5	5	0.08	AQSAYELSQDLLEK+GFLENTPQGVAR+LELDMSELK+LPVDLDDNFPQK
414a	FBpp0073215|FBgn0261797|CG7507-PA|Dhc64C-PA FBpp0304988|FBgn0261797|CG7507-PF|Dhc64C-PF FBpp0304989|FBgn0261797|CG7507-PG|Dhc64C-PG FBpp0304991|FBgn0261797|CG7507-PI|Dhc64C-PI	1.0000	FBpp0073215 type=protein; loc=3L:complement(join(4825328..4825571,4823587..4824161,4822690..4823524,4822023..4822626,4821864..4821969,4821111..4821266,4816987..4821042,4815493..4816645,4813328..4815436,4812057..4812255,4811552..4811669,4807892..4811490,4807667..4807832)); ID=FBpp0073215; name=Dhc64C-PA; parent=FBgn0261797,FBtr0073359; dbxref=FlyBase_Annotation_IDs:CG7507-PA,FlyBase:FBpp0073215,GB…	2.2	5	0.06	ELQGFPVWLGGLLNPEAYITATR+FGNPLLVQDVENYDPILNPVLNR+KYVMADLAQVEPAVIDAQAAVKSIR+LGGSPFGPAGTGK+LIQSYIKVNMLIVELK
411a	FBpp0072830|FBgn0010909|CG16973-PA|msn-PA FBpp0089310|FBgn0010909|CG16973-PB|msn-PB FBpp0305557|FBgn0010909|CG16973-PI|msn-PI	1.0000	FBpp0072830 type=protein; loc=3L:complement(join(2585605..2585682,2579455..2579520,2567370..2567814,2567046..2567288,2566434..2566933,2566202..2566375,2565601..2565621,2564397..2564695,2563818..2563959,2561932..2562843,2560116..2560295,2557793..2558389,2557572..2557727,2557341..2557508,2557136..2557285,2556942..2557076,2556792..2556866,2556556..2556729)); ID=FBpp0072830; name=msn-PA; parent=FBgn0…	8.0	5	0.08	ESHVNVNVTPTSHEAANDTPEIR+GGGGGGGGGGGGGGSSGVGADGTGLGTPGTR+RPEPQPQTAAGGQGSQQQAQPEAPPR+SFLTFGFGAGGSGPSR
405a	FBpp0071429|FBgn0052675|CG32675-PA|Tango5-PA FBpp0071430|FBgn0052675|CG32675-PC|Tango5-PC FBpp0289796|FBgn0052675|CG32675-PD|Tango5-PD FBpp0306533|FBgn0052675|CG32675-PE|Tango5-PE FBpp0312071|FBgn0052675|CG32675-PF|Tango5-PF	1.0000	FBpp0071429 type=protein; loc=X:complement(join(10761915..10762411,10761578..10761859,10761203..10761509,10760486..10760992)); ID=FBpp0071429; name=Tango5-PA; parent=FBgn0052675,FBtr0071500; dbxref=FlyBase:FBpp0071429,FlyBase_Annotation_IDs:CG32675-PA,GB_protein:AAF46618.1,REFSEQ:NP_727444,GB_protein:AAF46618,FlyMine:FBpp0071429,modMine:FBpp0071429; MD5=8babf19666b481df000f1ca6725bb405; length=53…	11.7	5	0.07	GAAGATTGAGDSGNLLSR+LSGYDPEDAEELAEFEALNAK+TLSGSSMQETGSSATSLLAAGGK
394	FBpp0305165|FBgn0028737|CG6341-PB|Ef1beta-PB FBpp0311691|FBgn0028737|CG6341-PC|Ef1beta-PC	1.0000	FBpp0305165 type=protein; loc=2R:join(16868312..16868391,16868491..16869079); ID=FBpp0305165; name=Ef1beta-PB; parent=FBgn0028737,FBtr0332947; dbxref=REFSEQ:NP_524808,GB_protein:AAF57941,FlyBase:FBpp0305165,FlyBase_Annotation_IDs:CG6341-PB; MD5=db65b931eba2f027cda91e367d763098; length=222; release=r6.09; species=Dmel;;FBpp0311691 type=protein; loc=2R:join(16868312..16868391,16868491..16869079); I…	23.0	5	0.08	ADLSVFDALGK+APSADNVNVAR+ELNAFLADNSYISGYTPSK+LVPVGYGINK
390	FBpp0292877|FBgn0032136|CG15828-PC|Apoltp-PC	1.0000	FBpp0292877 type=protein; loc=2L:join(9641746..9641818,9641913..9642646,9642717..9642876,9642934..9643177,9643249..9645790,9645858..9646201,9646265..9646475,9646538..9646896,9646955..9648917,9648989..9649147,9649205..9650751,9650809..9651433,9651492..9653760,9653822..9653991,9654045..9654131,9654194..9654753,9654811..9655011,9655079..9655769,9655851..9655913); ID=FBpp0292877; name=Apoltp-PC; pare…	1.3	5	0.08	AEGLEELAANAFGPK+LGLLAEYNSPGTK+LYDTLDELNDNESDSSEK+VITALPLPVGDR
383	FBpp0112618|FBgn0263977|CG40451-PA|Tim17b-PA FBpp0311388|FBgn0263977|CG40451-PB|Tim17b-PB	1.0000	FBpp0112618 type=protein; loc=3R:join(3735023..3735166,3735269..3735446,3744836..3745035); ID=FBpp0112618; name=Tim17b-PA; parent=FBgn0263977,FBtr0113895; dbxref=FlyBase_Annotation_IDs:CG40451-PA,FlyBase:FBpp0112618,REFSEQ:NP_001015401,GB_protein:EAA46045,FlyMine:FBpp0112618,modMine:FBpp0112618; MD5=9bddad1690ca0aa652fee3b314f2d99d; length=173; release=r6.09; species=Dmel;;FBpp0311388 type=protei…	27.2	5	0.06	KEDPWNSIISGAATGGILAAR+LVGSIIAIK+NPIPPAEDPVALGDPGR
382	FBpp0112504|FBgn0267976|CG40042-PA|Tim23-PA	1.0000	FBpp0112504 type=protein; loc=2L:complement(join(23313329..23313380,23312948..23313230,23312719..23312888,23312539..23312654)); ID=FBpp0112504; name=Tim23-PA; parent=FBgn0267976,FBtr0113781; dbxref=FlyBase_Annotation_IDs:CG40042-PA,FlyBase:FBpp0112504,REFSEQ:NP_001015387,GB_protein:EAA46063,FlyMine:FBpp0112504,modMine:FBpp0112504; MD5=8a78f8fb00e421247f7f48ed3901458d; length=206; release=r6.09; s…	37.4	5	0.07	GEDDHINTVIAGSATGLLYK+TPVSPYLNYDSR+TPYSDGHAATHEEASKPHYTTTTSSFSR+YLQQAQPEFIFPEGANK
379	FBpp0110466|FBgn0261387|CG17528-PC|CG17528-PC FBpp0110579|FBgn0261387|CG17528-PD|CG17528-PD	1.0000	FBpp0110466 type=protein; loc=2R:complement(join(4819288..4819935,4818209..4819229,4817998..4818143,4817785..4817934,4817449..4817730)); ID=FBpp0110466; name=CG17528-PC; parent=FBgn0261387,FBtr0111274; dbxref=FlyBase_Annotation_IDs:CG17528-PC,GB_protein:EAA45997.1,FlyBase:FBpp0110466,REFSEQ:NP_001036463,GB_protein:EAA45997; MD5=2b21960bac75c97664e58255400dd8a3; length=748; release=r6.09; species=…	10.3	5	0.07	ANVVTEASIIEK+DLIANMLQADPDVR+NLHSSSLTNSVVVGK+NSPSFDHVLTAITQVVR+VEYNTGSQPLSNLPLSNSR
357	FBpp0087936|FBgn0033247|CG8722-PB|Nup44A-PB FBpp0087937|FBgn0033247|CG8722-PC|Nup44A-PC FBpp0087938|FBgn0033247|CG8722-PA|Nup44A-PA	1.0000	FBpp0087936 type=protein; loc=2R:join(7989953..7990063,7990125..7990562,7990659..7990867,7990928..7991234); ID=FBpp0087936; name=Nup44A-PB; parent=FBgn0033247,FBtr0088860; dbxref=FlyBase:FBpp0087936,FlyBase_Annotation_IDs:CG8722-PB,GB_protein:AAM68880.1,REFSEQ:NP_724637,GB_protein:AAM68880; MD5=bd86d5d502c836f13a41af43248f6cf9; length=354; release=r6.09; species=Dmel;;FBpp0087937 type=protein; lo…	17.5	5	0.07	AEGSGPTYEPAPPTPTLATTASATAK+DLYIVNLR+MFDVEPIIADHK+YLGLLLATASADGIIR
348	FBpp0087514|FBgn0033482|CG1371-PA|CG1371-PA	1.0000	FBpp0087514 type=protein; loc=2R:complement(join(10075463..10075605,10074796..10075342,10073760..10074645,10073181..10073359,10072154..10073118,10071211..10072090)); ID=FBpp0087514; name=CG1371-PA; parent=FBgn0033482,FBtr0088428; dbxref=GB_protein:AAF58849.1,FlyBase:FBpp0087514,FlyBase_Annotation_IDs:CG1371-PA,REFSEQ:NP_610551,GB_protein:AAF58849,FlyMine:FBpp0087514,modMine:FBpp0087514; MD5=ee04e…	6.3	5	0.08	FDSSSPLPGNLGVALYK+LVLESESLGQEVITPVAESHK+VLSTEPTADSIK+VVVVSGNTELPANSLVVSGFDVVGR
340	FBpp0086842|FBgn0086532|CG4016-PB|Spt-I-PB FBpp0086843|FBgn0086532|CG4016-PA|Spt-I-PA FBpp0086844|FBgn0086532|CG4016-PC|Spt-I-PC	1.0000	FBpp0086842 type=protein; loc=2R:join(13168841..13168888,13168951..13169450,13169507..13169834,13169890..13170255,13170317..13170481); ID=FBpp0086842; name=Spt-I-PB; parent=FBgn0086532,FBtr0087729; dbxref=GB_protein:AAM68597.1,FlyBase:FBpp0086842,FlyBase_Annotation_IDs:CG4016-PB,REFSEQ:NP_725255,GB_protein:AAM68597; MD5=cda8519b940be555ef384838f0599a85; length=468; release=r6.09; species=Dmel;;FB…	15.0	5	0.07	EPQIFEQLQAK+GVAVVQAAYLQNR+HLYLAQPAENFDK+HNDVEDLER+IIADYEPEPLVADTDPNHPLLHTR
338	FBpp0086718|FBgn0013770|CG6692-PA|Cp1-PA FBpp0086719|FBgn0013770|CG6692-PC|Cp1-PC FBpp0292990|FBgn0013770|CG6692-PD|Cp1-PD FBpp0308977|FBgn0013770|CG6692-PE|Cp1-PE	1.0000	FBpp0086718 type=protein; loc=2R:join(13962238..13962336,13966755..13966969,13967030..13967741); ID=FBpp0086718; name=Cp1-PA; parent=FBgn0013770,FBtr0087592; dbxref=GB_protein:AAF58311.1,FlyBase:FBpp0086718,FlyBase_Annotation_IDs:CG6692-PA,REFSEQ:NP_725347,GB_protein:AAF58311,FlyMine:FBpp0086718,modMine:FBpp0086718; MD5=80198f2033507b9f20bf9a42a17d717b; length=341; release=r6.09; species=Dmel;;FB…	8.8	5	0.07	GFTDIPQGDEK+GFTDIPQGDEKK+NSWGTTWGDK
337	FBpp0086705|FBgn0033902|CG8309-PA|Tango7-PA FBpp0308985|FBgn0033902|CG8309-PB|Tango7-PB	1.0000	FBpp0086705 type=protein; loc=2R:complement(join(14164487..14164531,14164191..14164370,14163198..14164136)); ID=FBpp0086705; name=Tango7-PA; parent=FBgn0033902,FBtr0087579; dbxref=FlyBase:FBpp0086705,FlyBase_Annotation_IDs:CG8309-PA,GB_protein:AAF58289.1,REFSEQ:NP_610932,GB_protein:AAF58289,FlyMine:FBpp0086705,modMine:FBpp0086705; MD5=70f5e58e540f3dd516e760c35ced9adc; length=387; release=r6.09; s…	16.8	5	0.07	EFVNSQGLNHEQNMK+EGLTSVSSAQLDLAR+LFNNLDTASPLR+LPAYVQFYEDHR+TFGAPQWEQLR
326	FBpp0086110|FBgn0034223|CG6522-PA|Tes-PA	1.0000	FBpp0086110 type=protein; loc=2R:complement(join(17468773..17469067,17468059..17468702,17467075..17467993,17466420..17467012)); ID=FBpp0086110; name=Tes-PA; parent=FBgn0034223,FBtr0086954; dbxref=FlyBase:FBpp0086110,FlyBase_Annotation_IDs:CG6522-PA,GB_protein:AAF57858.1,REFSEQ:NP_611215,GB_protein:AAF57858,FlyMine:FBpp0086110,modMine:FBpp0086110; MD5=3f93b1202c73d5a7ccc4674736e60d6d; length=816; …	6.7	5	0.06	APSSVVISNIPAPVASLAELR+AQLQSVGLDK+LGPIAEFR+LGTAQIPVAGSDAALK
325	FBpp0086097|FBgn0034237|CG4878-PB|eIF3-S9-PB FBpp0086098|FBgn0034237|CG4878-PA|eIF3-S9-PA	1.0000	FBpp0086097 type=protein; loc=2R:join(17536465..17536579,17536696..17537011,17537070..17538622,17538694..17538782); ID=FBpp0086097; name=eIF3-S9-PB; parent=FBgn0034237,FBtr0086941; dbxref=FlyBase:FBpp0086097,FlyBase_Annotation_IDs:CG4878-PB,GB_protein:AAG22261.1,REFSEQ:NP_611228,GB_protein:AAG22261; MD5=a673b99d3ae6cc810f8396fcadd5d859; length=690; release=r6.09; species=Dmel;;FBpp0086098 type=pr…	9.1	5	0.07	EIPVDSVEIR+GHVDTDNLETDEVDEEIVEFLVK+LFSNYGEIVNVVYPVDEEGK+YVVTGVSSWK
321	FBpp0085947|FBgn0266420|CG5581-PA|Ote-PA	1.0000	FBpp0085947 type=protein; loc=2R:complement(18275805..18277079); ID=FBpp0085947; name=Ote-PA; parent=FBgn0266420,FBtr0086768; dbxref=FlyBase:FBpp0085947,FlyBase_Annotation_IDs:CG5581-PA,GB_protein:AAF57722.3,REFSEQ:NP_476664,GB_protein:AAF57722,FlyMine:FBpp0085947,modMine:FBpp0085947; MD5=3547adbeee0a701f23aeb5504bafcdde; length=424; release=r6.09; species=Dmel;	17.7	5	0.07	ETLAPAPGAPSAPAAASTPVDK+MLAQGLPNIPVTDSSR+SLRPNDNSVSEAFNR+TAAQGYVTAEAPPVASYSSSYK
319	FBpp0085888|FBgn0266671|CG5341-PA|Sec6-PA	1.0000	FBpp0085888 type=protein; loc=2R:join(18625343..18626314,18626380..18627624); ID=FBpp0085888; name=Sec6-PA; parent=FBgn0266671,FBtr0086709; dbxref=FlyBase:FBpp0085888,FlyBase_Annotation_IDs:CG5341-PA,GB_protein:AAF57664.2,REFSEQ:NP_611351,GB_protein:AAF57664,FlyMine:FBpp0085888,modMine:FBpp0085888; MD5=fae72f8a56f110550ac2026cb8324b62; length=738; release=r6.09; species=Dmel;	8.4	5	0.08	ALEDEYLQNMQR+FYHEGLSSYLDNIVR+GVPEVYDALEVVR+HIFNVDASVQK+KKPTIIVTALR
314	FBpp0085719|FBgn0034447|CG7744-PA|CG7744-PA	1.0000	FBpp0085719 type=protein; loc=2R:join(19452689..19452789,19452846..19453214,19453547..19454201,19454253..19455170); ID=FBpp0085719; name=CG7744-PA; parent=FBgn0034447,FBtr0086535; dbxref=FlyBase:FBpp0085719,FlyBase_Annotation_IDs:CG7744-PA,GB_protein:AAF57554.1,REFSEQ:NP_611422,GB_protein:AAF57554,FlyMine:FBpp0085719,modMine:FBpp0085719; MD5=c20f69754cfe451c882c53969b097c04; length=680; release=r…	14.9	5	0.07	FLNYIIK+HGQSNLAQGNTFTR+LAATAIPVCAILFVAGTFLFK+NFAVFPPMPSPTPTITPSEYQYSR+TALPQQQPTMQPGDLLR+TIQAPASLLSLDSLHLSK
296	FBpp0084842|FBgn0039691|CG1972-PA|IntS11-PA	1.0000	FBpp0084842 type=protein; loc=3R:join(29745470..29745683,29745763..29746737,29746793..29747397); ID=FBpp0084842; name=IntS11-PA; parent=FBgn0039691,FBtr0085476; dbxref=FlyBase:FBpp0084842,FlyBase_Annotation_IDs:CG1972-PA,GB_protein:AAF56931.1,REFSEQ:NP_651721,GB_protein:AAF56931,FlyMine:FBpp0084842,modMine:FBpp0084842; MD5=ef68ca907f7d783366000ce6e82bc320; length=597; release=r6.09; species=Dmel;	9.0	5	0.08	AIAPILLEDMR+IMLQNLTDALK+IPVDASVSLLK+NVMLVHGEAGK+VLIPVFALGR
294	FBpp0084813|FBgn0039674|CG1907-PA|CG1907-PA	1.0000	FBpp0084813 type=protein; loc=3R:join(29619531..29619650,29619722..29620555); ID=FBpp0084813; name=CG1907-PA; parent=FBgn0039674,FBtr0085447; dbxref=FlyBase:FBpp0084813,FlyBase_Annotation_IDs:CG1907-PA,GB_protein:AAF56907.1,REFSEQ:NP_651703,GB_protein:AAF56907,FlyMine:FBpp0084813,modMine:FBpp0084813; MD5=ca52c17e788e1c28a5fc7e0ce0bef92f; length=317; release=r6.09; species=Dmel;	22.1	5	0.08	EEGLTALWR+EGPLALYQGIGAALLR+FLFGGLSGMGATMVVQPLDLVK+LGMYTYLNDLFR+NYTNVANALAR
275	FBpp0084072|FBgn0040600|CG13631-PA|CG13631-PA FBpp0308360|FBgn0040600|CG13631-PB|CG13631-PB	1.0000	FBpp0084072 type=protein; loc=3R:24769522..24769773; ID=FBpp0084072; name=CG13631-PA; parent=FBgn0040600,FBtr0084693; dbxref=FlyBase:FBpp0084072,FlyBase_Annotation_IDs:CG13631-PA,GB_protein:AAF56332.1,REFSEQ:NP_652252,GB_protein:AAF56332,FlyMine:FBpp0084072,modMine:FBpp0084072; MD5=e1b00bdf1597c1bb10eef692a4edaf59; length=83; release=r6.09; species=Dmel;;FBpp0308360 type=protein; loc=3R:24769522.…	38.6	5	0.06	DLNNNYVSYTNAYANANASLDR+VMFGTVGAIK
272	FBpp0083882|FBgn0039130|CG5854-PA|CG5854-PA	1.0000	FBpp0083882 type=protein; loc=3R:join(23934027..23934060,23934171..23934344,23934564..23934932,23935029..23935297,23935364..23935633); ID=FBpp0083882; name=CG5854-PA; parent=FBgn0039130,FBtr0084494; dbxref=FlyBase:FBpp0083882,FlyBase_Annotation_IDs:CG5854-PA,GB_protein:AAF56208.1,REFSEQ:NP_651196,GB_protein:AAF56208,FlyMine:FBpp0083882,modMine:FBpp0083882; MD5=8ee3ea2fd97ddcfb59ce9ef6c22abfa6; le…	11.9	5	0.06	HLYLDNTK+NGIDNTPLTPYLDEEQLQHK+NLATYLLDNELAQEIR
268	FBpp0083705|FBgn0039026|CG7029-PA|CG7029-PA FBpp0112182|FBgn0039026|CG7029-PC|CG7029-PC FBpp0112183|FBgn0039026|CG7029-PD|CG7029-PD FBpp0301740|FBgn0039026|CG7029-PF|CG7029-PF FBpp0301741|FBgn0039026|CG7029-PG|CG7029-PG FBpp0310701|FBgn0039026|CG7029-PI|CG7029-PI	1.0000	FBpp0083705 type=protein; loc=3R:join(22784763..22785423,22787006..22788517,22788579..22788768,22789493..22792000,22792258..22792599,22792658..22792679); ID=FBpp0083705; name=CG7029-PA; parent=FBgn0039026,FBtr0084312; dbxref=FlyBase:FBpp0083705,FlyBase_Annotation_IDs:CG7029-PA,GB_protein:AAO41591.1,REFSEQ:NP_788719,GB_protein:AAO41591,FlyMine:FBpp0083705,modMine:FBpp0083705; MD5=820041bfc5fa972b1…	5.1	5	0.07	AESFLASLPR+HDEEEHYPDTETPR+MAATPESDYNSNATTPGGR+MTMDGATGSTSSSGSLR+TNASTDVIFSPFNYK
252	FBpp0082215|FBgn0027610|CG8790-PB|Dic1-PB FBpp0082216|FBgn0027610|CG8790-PA|Dic1-PA FBpp0311942|FBgn0027610|CG8790-PC|Dic1-PC	1.0000	FBpp0082215 type=protein; loc=3R:join(13367761..13368161,13368252..13368693); ID=FBpp0082215; name=Dic1-PB; parent=FBgn0027610,FBtr0082747; dbxref=FlyBase:FBpp0082215,FlyBase_Annotation_IDs:CG8790-PB,GB_protein:AAF54932.1,REFSEQ:NP_731793,GB_protein:AAF54932; MD5=46d12d6b3b016d16d8940db92613b415; length=280; release=r6.09; species=Dmel;;FBpp0082216 type=protein; loc=3R:join(13367761..13368161,133…	21.8	5	0.08	LGPLGFFK+NYNNAFDGLVR+VALAGASGLVGGIVGTPADMVNVR+VTLQTQQGHLSVAQLIPK
249	FBpp0082123|FBgn0016693|CG6148-PA|Past1-PA FBpp0082124|FBgn0016693|CG6148-PB|Past1-PB	1.0000	FBpp0082123 type=protein; loc=3R:join(12697513..12697538,12698119..12699335,12703639..12703812,12703876..12704081); ID=FBpp0082123; name=Past1-PA; parent=FBgn0016693,FBtr0082654; dbxref=FlyBase:FBpp0082123,FlyBase_Annotation_IDs:CG6148-PA,GB_protein:AAN13552.1,REFSEQ:NP_731737,GB_protein:AAN13552,FlyMine:FBpp0082123,modMine:FBpp0082123; MD5=90bfa61d512e01438d313ad1097fc223; length=540; release=r6…	13.1	5	0.08	EGVIPGNALVVDPK+GGAFEGVIDDHVSPFGYMK+LFEDEEQDLFR+MQEVLQHQDFTK+TDGIFNGLGPVDGK
248	FBpp0082062|FBgn0086134|CG5266-PA|Prosalpha2-PA	1.0000	FBpp0082062 type=protein; loc=3R:join(12431441..12431481,12431584..12431660,12431746..12432001,12432067..12432222,12432287..12432461); ID=FBpp0082062; name=Prosalpha2-PA; parent=FBgn0086134,FBtr0082590; dbxref=FlyBase:FBpp0082062,FlyBase_Annotation_IDs:CG5266-PA,GB_protein:AAF54814.1,REFSEQ:NP_524328,GB_protein:AAF54814,FlyMine:FBpp0082062,modMine:FBpp0082062; MD5=af9c5e4c69e67ef7aec6e097041ebc22…	23.1	5	0.08	EPIPVSQLVQR+SPLYEQHSVHR+YSEDLELDDAVHTAILTLK+YSFSLTTFSPSGK
235	FBpp0081378|FBgn0024326|CG9738-PA|Mkk4-PA FBpp0289672|FBgn0024326|CG9738-PB|Mkk4-PB FBpp0306434|FBgn0024326|CG9738-PC|Mkk4-PC	1.0000	FBpp0081378 type=protein; loc=3R:complement(join(8650481..8650511,8649478..8650319,8649279..8649419,8648962..8649047,8648722..8648896)); ID=FBpp0081378; name=Mkk4-PA; parent=FBgn0024326,FBtr0081892; dbxref=FlyBase:FBpp0081378,FlyBase_Annotation_IDs:CG9738-PA,GB_protein:AAF54258.1,REFSEQ:NP_477353,GB_protein:AAF54258,FlyMine:FBpp0081378,modMine:FBpp0081378; MD5=13e166d546b56e6fca2f77207f5ff9bd; le…	14.4	5	0.07	ITVATVNALNYLK+LLEMPFIR+LQFGEGGANTHTFTSDDLEDEGEIGR+NPPDQLSLNNLSIR
231	FBpp0081214|FBgn0037439|CG10286-PA|CG10286-PA	1.0000	FBpp0081214 type=protein; loc=3R:6369017..6370894; ID=FBpp0081214; name=CG10286-PA; parent=FBgn0037439,FBtr0081717; dbxref=FlyBase:FBpp0081214,FlyBase_Annotation_IDs:CG10286-PA,GB_protein:AAF54129.1,REFSEQ:NP_649649,GB_protein:AAF54129,FlyMine:FBpp0081214,modMine:FBpp0081214; MD5=486bcb329b45196347e4e2f643e02991; length=625; release=r6.09; species=Dmel;	5.8	5	0.08	AQPLQPAVENLVSQQENIK+FVFYLNK+NLEHLLDAQR
214	FBpp0080448|FBgn0032597|CG17904-PA|CG17904-PA	1.0000	FBpp0080448 type=protein; loc=2L:16732632..16733567; ID=FBpp0080448; name=CG17904-PA; parent=FBgn0032597,FBtr0080891; dbxref=FlyBase:FBpp0080448,FlyBase_Annotation_IDs:CG17904-PA,GB_protein:AAF53559.1,REFSEQ:NP_609805,GB_protein:AAF53559,FlyMine:FBpp0080448,modMine:FBpp0080448; MD5=dfe74b969333ab94002219382cdbb744; length=311; release=r6.09; species=Dmel;	10.3	5	0.07	AVMVTTPQEVSLLDVR+QNIPIVGVIENMSSFR
213	FBpp0080284|FBgn0001977|CG4180-PA|CIAPIN1-PA	1.0000	FBpp0080284 type=protein; loc=2L:complement(join(15038640..15038775,15038054..15038550,15037872..15037985)); ID=FBpp0080284; name=CIAPIN1-PA; parent=FBgn0001977,FBtr0080725; dbxref=FlyBase:FBpp0080284,FlyBase_Annotation_IDs:CG4180-PA,GB_protein:AAF53433.1,REFSEQ:NP_524938,GB_protein:AAF53433,FlyMine:FBpp0080284,modMine:FBpp0080284; MD5=2b985930e366a07045844962f2d5d5f5; length=248; release=r6.09; …	24.6	5	0.08	AATGGDVALENVHR+ISGDDEELIDEEELLDEEDK+LHLVSYIGPAASLLQEIK+VQLADNLLK
195	FBpp0079565|FBgn0004419|CG4916-PA|me31B-PA FBpp0079566|FBgn0004419|CG4916-PB|me31B-PB	1.0000	FBpp0079565 type=protein; loc=2L:join(10239536..10239585,10240492..10240591,10240680..10241058,10241133..10241780,10241846..10242048); ID=FBpp0079565; name=me31B-PA; parent=FBgn0004419,FBtr0079975; dbxref=FlyBase:FBpp0079565,FlyBase_Annotation_IDs:CG4916-PA,GB_protein:AAF52881.2,REFSEQ:NP_523533,GB_protein:AAF52881,FlyMine:FBpp0079565,modMine:FBpp0079565; MD5=13bbcdb1c57fa984e14b75f6806749fc; len…	10.3	5	0.07	DPQILLFSATFPLTVK+DYIQALVMVPTR+ELLMGIFEK+ILDLMDK
192	FBpp0079527|FBgn0267727|CG4799-PA|Pen-PA	1.0000	FBpp0079527 type=protein; loc=2L:join(10057697..10057759,10057821..10058134,10058199..10058769,10058847..10059467); ID=FBpp0079527; name=Pen-PA; parent=FBgn0267727,FBtr0079937; dbxref=FlyBase:FBpp0079527,FlyBase_Annotation_IDs:CG4799-PA,GB_protein:AAF52853.1,REFSEQ:NP_477041,GB_protein:AAF52853,FlyMine:FBpp0079527,modMine:FBpp0079527; MD5=d7e7e91fa9fe3cca56f6dd12013b1888; length=522; release=r6.0…	13.2	5	0.08	EAAWTVSNITAGNQK+ILKPFIDLLDTK+IQAVVDSDAVPR+LLQMDEPSIIVPALR+VVQTGLSNLFALAEK
19	FBpp0071035|FBgn0029955|CG15478-PA|CG15478-PA FBpp0290060|FBgn0029955|CG15478-PB|CG15478-PB	1.0000	FBpp0071035 type=protein; loc=X:complement(7712825..7714483); ID=FBpp0071035; name=CG15478-PA; parent=FBgn0029955,FBtr0071078; dbxref=FlyBase:FBpp0071035,FlyBase_Annotation_IDs:CG15478-PA,GB_protein:AAF46266.2,REFSEQ:NP_572400,GB_protein:AAF46266,FlyMine:FBpp0071035,modMine:FBpp0071035; MD5=072d305cc00f9fc80ed3b72e428632f0; length=552; release=r6.09; species=Dmel;;FBpp0290060 type=protein; loc=X:…	12.9	5	0.07	ENQPSSTAANLSAAAAAAAAAANLSK+LYSQFAAHQAQVQSQDIDAK+METKPGAMGITPPTPTTAPPTAGNK
158	FBpp0078210|FBgn0037205|CG11133-PA|BoYb-PA	1.0000	FBpp0078210 type=protein; loc=3L:22902004..22905183; ID=FBpp0078210; name=BoYb-PA; parent=FBgn0037205,FBtr0078559; dbxref=FlyBase:FBpp0078210,FlyBase_Annotation_IDs:CG11133-PA,GB_protein:AAF51884.1,REFSEQ:NP_649430,GB_protein:AAF51884,FlyMine:FBpp0078210,modMine:FBpp0078210; MD5=147a1e16523e221edcaf6ca32e2eacae; length=1059; release=r6.09; species=Dmel;	4.6	5	0.08	FAEVSLLPDILETMR+LLALIDPLAFR+LVDFLQLHQK+YGPIALILVPDLR
153	FBpp0077992|FBgn0259785|CG7752-PA|pzg-PA FBpp0304178|FBgn0259785|CG7752-PB|pzg-PB	1.0000	FBpp0077992 type=protein; loc=3L:join(21286437..21287067,21287128..21289487); ID=FBpp0077992; name=pzg-PA; parent=FBgn0259785,FBtr0078336; dbxref=FlyBase:FBpp0077992,FlyBase_Annotation_IDs:CG7752-PA,GB_protein:AAF51699.1,REFSEQ:NP_649297,GB_protein:AAF51699,FlyMine:FBpp0077992,modMine:FBpp0077992; MD5=8d5ae5ae907fc88b2a811c63d563e44b; length=996; release=r6.09; species=Dmel;;FBpp0304178 type=prot…	8.3	5	0.06	EAAAAEEPQPSDEGDVVAK+LLQGNPVGQSK+MVVPGGGGGGGASAGGASAVGGVAQQQAVNDAESGGVGIGGLATR+QHQTNFFK
136	FBpp0077399|FBgn0031456|CG2848-PA|Trn-SR-PA FBpp0307125|FBgn0031456|CG2848-PB|Trn-SR-PB	1.0000	FBpp0077399 type=protein; loc=2L:join(2760033..2760146,2760217..2761308,2761504..2761670,2761724..2763088,2763151..2763211); ID=FBpp0077399; name=Trn-SR-PA; parent=FBgn0031456,FBtr0077715; dbxref=GB_protein:AAF51214.1,FlyBase:FBpp0077399,FlyBase_Annotation_IDs:CG2848-PA,GB_protein:AAF51214.2,REFSEQ:NP_608708,GB_protein:AAF51214,FlyMine:FBpp0077399,modMine:FBpp0077399; MD5=4e7779c0bf0edbb644bc17bb…	7.7	5	0.07	EIVGFQLQPLAQLVDSTGSTPQK+EQLQPALR+LISALFR+NILPDENEVIPK+NSGGYVTATQQQLDEFSSTVLR
132	FBpp0077214|FBgn0031544|CG17593-PA|CG17593-PA FBpp0305448|FBgn0031544|CG17593-PB|CG17593-PB	1.0000	FBpp0077214 type=protein; loc=2L:join(3514984..3515277,3515720..3516268,3516330..3516677,3516736..3516975); ID=FBpp0077214; name=CG17593-PA; parent=FBgn0031544,FBtr0077525; dbxref=FlyBase:FBpp0077214,FlyBase_Annotation_IDs:CG17593-PA,GB_protein:AAF51095.1,REFSEQ:NP_608786,GB_protein:AAF51095,FlyMine:FBpp0077214,modMine:FBpp0077214; MD5=fa7fade771163195529712a31d7afa3f; length=476; release=r6.09; …	13.9	5	0.08	ALLDENFALVGDDGK+AVLLAGFNLPK+GVMDAFVFAVGTK+YQSYIDYLHISDQFSGPIQQEEGGTLK
118	FBpp0076840|FBgn0029118|CG10622-PA|Sucb-PA FBpp0311088|FBgn0029118|CG10622-PC|Sucb-PC	1.0000	FBpp0076840 type=protein; loc=3L:complement(join(5563493..5563543,5563266..5563395,5563085..5563184,5561902..5562871)); ID=FBpp0076840; name=Sucb-PA; parent=FBgn0029118,FBtr0077134; dbxref=FlyBase:FBpp0076840,FlyBase_Annotation_IDs:CG10622-PA,GB_protein:AAF50771.1,REFSEQ:NP_651963,GB_protein:AAF50771,FlyMine:FBpp0076840,modMine:FBpp0076840; MD5=4e0b921c04cd8481b37d8065ba078e98; length=416; releas…	15.9	5	0.08	AFEILTADPK+LEGTNVNQAR+LNGGEPANFLDVGGGVR+TVPLDIGKPIPESTLLEVAK+YGVAIQQFK
117	FBpp0076829|FBgn0263106|CG10578-PA|DnaJ-1-PA FBpp0076830|FBgn0263106|CG10578-PB|DnaJ-1-PB	1.0000	FBpp0076829 type=protein; loc=3L:complement(5750589..5751593); ID=FBpp0076829; name=DnaJ-1-PA; parent=FBgn0263106,FBtr0077123; dbxref=FlyBase:FBpp0076829,FlyBase_Annotation_IDs:CG10578-PA,GB_protein:AAF50753.1,REFSEQ:NP_523936,GB_protein:AAF50753; MD5=8ee2a70fa076c8c410c8f745592d1d60; length=334; release=r6.09; species=Dmel;;FBpp0076830 type=protein; loc=3L:complement(5750589..5751593); ID=FBpp00…	17.7	5	0.08	DIFDNYGEDGLK+DKPHSLFKR+EIAEAYEVLSDK+IQVNPNHEIIKPTTTR+TPADIVFIIR
106	FBpp0076339|FBgn0266667|CG7127-PA|Exo70-PA	1.0000	FBpp0076339 type=protein; loc=3L:join(8411961..8412008,8412062..8412227,8412298..8412809,8414218..8414282,8414345..8415075,8415135..8415457,8415527..8415660,8415716..8415818); ID=FBpp0076339; name=Exo70-PA; parent=FBgn0266667,FBtr0076612; dbxref=FlyBase:FBpp0076339,FlyBase_Annotation_IDs:CG7127-PA,GB_protein:AAF50421.2,REFSEQ:NP_648222,GB_protein:AAF50421,FlyMine:FBpp0076339,modMine:FBpp0076339; …	7.9	5	0.07	ALEHFLDVVK+GESSTNIVGQSNVPK+GISIPDVILR+LGNLEQTILPVYQETEQLQK
103	FBpp0076200|FBgn0011327|CG3431-PA|Uch-L5-PA FBpp0306000|FBgn0011327|CG3431-PB|Uch-L5-PB	1.0000	FBpp0076200 type=protein; loc=3L:complement(join(9476772..9476847,9475794..9476692)); ID=FBpp0076200; name=Uch-L5-PA; parent=FBgn0011327,FBtr0076472; dbxref=FlyBase:FBpp0076200,FlyBase_Annotation_IDs:CG3431-PA,GB_protein:AAF50257.1,REFSEQ:NP_524003,GB_protein:AAF50257,FlyMine:FBpp0076200,modMine:FBpp0076200; MD5=cae52ea5882f2ce666e0dec8412e6a13; length=324; release=r6.09; species=Dmel;;FBpp030600…	18.8	5	0.07	GLTLSNASQIR+ILGENGQLMPIYEK+LYELDGLR+NLEPIHGLIFLFK+SEQNWIDVVRPIIEK
101	FBpp0076095|FBgn0036052|CG10809-PA|CG10809-PA FBpp0289912|FBgn0036052|CG10809-PB|CG10809-PB	1.0000	FBpp0076095 type=protein; loc=3L:complement(9858413..9859489); ID=FBpp0076095; name=CG10809-PA; parent=FBgn0036052,FBtr0076366; dbxref=FlyBase:FBpp0076095,FlyBase_Annotation_IDs:CG10809-PA,GB_protein:AAF50195.1,REFSEQ:NP_648365,GB_protein:AAF50195,FlyMine:FBpp0076095,modMine:FBpp0076095; MD5=16ed2323a0d429268eaecc4b36f875d9; length=358; release=r6.09; species=Dmel;;FBpp0289912 type=protein; loc=3…	14.8	5	0.06	ELEDLSALEK+ILEGGANPNAADEYNR+LQNLSTSDDQEQVVSQTADELLASVER
514	FBpp0076848|FBgn0035600|CG4769-PA|Cyt-c1-PA FBpp0297223|FBgn0035600|CG4769-PB|Cyt-c1-PB	0.9999	FBpp0076848 type=protein; loc=3L:join(5360340..5360411,5360692..5360739,5360877..5361025,5361493..5361625,5361695..5361988,5362103..5362330); ID=FBpp0076848; name=Cyt-c1-PA; parent=FBgn0035600,FBtr0077144; dbxref=FlyBase:FBpp0076848,FlyBase_Annotation_IDs:CG4769-PA,GB_protein:AAF50785.1,REFSEQ:NP_647958,GB_protein:AAF50785,FlyMine:FBpp0076848,modMine:FBpp0076848; MD5=fbe46bfe8a882962625e32b223365…	11.7	5	0.04	DVATFLK+LSDYFPSPYPNEEAAR+NLVGVTHTEAEAK
559	FBpp0091164|FBgn0053926|CG33926-PA|CG33926-PA FBpp0311233|FBgn0053926|CG33926-PB|CG33926-PB	0.9995	FBpp0091164 type=protein; loc=3L:join(9443331..9443364,9445702..9446285); ID=FBpp0091164; name=CG33926-PA; parent=FBgn0053926,FBtr0091930; dbxref=FlyBase:FBpp0091164,FlyBase_Annotation_IDs:CG33926-PA,GB_protein:AAF50268.2,REFSEQ:NP_001027118,GB_protein:AAF50268,FlyMine:FBpp0091164,modMine:FBpp0091164; MD5=4cfdcc225ae4796d5eb086fdffa5515c; length=205; release=r6.09; species=Dmel;;FBpp0311233 type=…	13.7	5	0.07	GAINGTISGTISGTASGTVR+LIFETGAR
655	FBpp0080011|FBgn0032465|CG12404-PA|CG12404-PA	0.9924	FBpp0080011 type=protein; loc=2L:complement(join(13000447..13000541,13000179..13000384,12999727..12999761,12997813..12997923,12997462..12997646,12994075..12994237)); ID=FBpp0080011; name=CG12404-PA; parent=FBgn0032465,FBtr0080430; dbxref=GB_protein:AAF53235.1,FlyBase:FBpp0080011,FlyBase_Annotation_IDs:CG12404-PA,REFSEQ:NP_609596,GB_protein:AAF53235,FlyMine:FBpp0080011,modMine:FBpp0080011; MD5=f27…	11.7	5	0.08	SAAGGGAGNEFDDEPPLLEELGINPNHIFQK
85	FBpp0074984|FBgn0036728|CG7580-PA|UQCR-Q-PA FBpp0291671|FBgn0036728|CG7580-PB|UQCR-Q-PB FBpp0291672|FBgn0036728|CG7580-PC|UQCR-Q-PC FBpp0305844|FBgn0036728|CG7580-PD|UQCR-Q-PD	1.0000	FBpp0074984 type=protein; loc=3L:join(17475420..17475594,17475651..17475745); ID=FBpp0074984; name=UQCR-Q-PA; parent=FBgn0036728,FBtr0075222; dbxref=FlyBase:FBpp0074984,FlyBase_Annotation_IDs:CG7580-PA,GB_protein:AAF49336.1,REFSEQ:NP_648985,GB_protein:AAF49336,FlyMine:FBpp0074984,modMine:FBpp0074984; MD5=4fd8404cdf0b63d354276d88ce4670ba; length=89; release=r6.09; species=Dmel;;FBpp0291671 type=pr…	37.1	4	0.05	AFAGAISK+GLPNMVR+KNPADYANDE+VHGIVTYK
71	FBpp0074189|FBgn0030809|CG9086-PA|Ubr1-PA FBpp0300996|FBgn0030809|CG9086-PB|Ubr1-PB FBpp0312009|FBgn0030809|CG9086-PC|Ubr1-PC	1.0000	FBpp0074189 type=protein; loc=X:complement(join(16967495..16967672,16963703..16963720,16962932..16963266,16962493..16962825,16961741..16962428,16960512..16961673,16960340..16960451,16960144..16960272,16958677..16960075,16957494..16958614)); ID=FBpp0074189; name=Ubr1-PA; parent=FBgn0030809,FBtr0074415; dbxref=FlyBase:FBpp0074189,FlyBase_Annotation_IDs:CG9086-PA,GB_protein:AAF48687.2,REFSEQ:NP_5731…	3.5	4	0.06	ALPDGNSGNSDNVFEEVINTVAVFK+APNSELTQLDYIEQLPSR+HILEYDVK+LSGVVGGLAQFER
62	FBpp0073551|FBgn0261524|CG12244-PA|lic-PA	1.0000	FBpp0073551 type=protein; loc=X:join(13091483..13091541,13091612..13092002,13092089..13092221,13092284..13092486,13093160..13093378); ID=FBpp0073551; name=lic-PA; parent=FBgn0261524,FBtr0073720; dbxref=FlyBase:FBpp0073551,FlyBase_Annotation_IDs:CG12244-PA,GB_protein:AAF48223.1,REFSEQ:NP_477162,GB_protein:AAF48223,FlyMine:FBpp0073551,modMine:FBpp0073551; MD5=7f33f11c0db2c8166caacaf1cb63cd2e; lengt…	12.9	4	0.06	EPEAAIVPPR+HSFIVEHLQR+IDPQGNPAQYDIR+NTDISEFVAR
470a	FBpp0086337|FBgn0034091|CG8448-PD|mrj-PD FBpp0086338|FBgn0034091|CG8448-PB|mrj-PB FBpp0086339|FBgn0034091|CG8448-PC|mrj-PC FBpp0086340|FBgn0034091|CG8448-PA|mrj-PA	1.0000	FBpp0086337 type=protein; loc=2R:complement(join(16205901..16205965,16205710..16205819,16204825..16205031,16204442..16204754,16204297..16204381)); ID=FBpp0086337; name=mrj-PD; parent=FBgn0034091,FBtr0087193; dbxref=GB_protein:AAM68507.1,FlyBase:FBpp0086337,FlyBase_Annotation_IDs:CG8448-PD,REFSEQ:NP_725544,GB_protein:AAM68507; MD5=5c0adf28be850225b4834b9988c27ba6; length=259; release=r6.09; specie…	15.4	4	0.06	EFFGIHSPFADLFR+ELSEAYEVLSDEK+ELSEAYEVLSDEKK+ETVFSYENDVLK
463a	FBpp0085208|FBgn0266268|CG2098-PA|FeCH-PA	1.0000	FBpp0085208 type=protein; loc=3R:complement(join(31812174..31812210,31811741..31812119,31811377..31811478,31811000..31811321,31810626..31810940)); ID=FBpp0085208; name=FeCH-PA; parent=FBgn0266268,FBtr0085849; dbxref=FlyBase:FBpp0085208,FlyBase_Annotation_IDs:CG2098-PA,GB_protein:AAF57206.1,REFSEQ:NP_524613,GB_protein:AAF57206,FlyMine:FBpp0085208,modMine:FBpp0085208; MD5=3e1c855608152b39cda1ec8196…	16.1	4	0.06	AATPNDHPLFIDALTNVVADHLK+EVGVEEIR+VGPLPWLAPATDDAIK+YVNPLTENTLAEIEK
462a	FBpp0085063|FBgn0004606|CG1322-PB|zfh1-PB FBpp0303607|FBgn0004606|CG1322-PE|zfh1-PE	1.0000	FBpp0085063 type=protein; loc=3R:join(30766284..30766380,30773573..30773736,30773987..30774697,30783943..30785941,30786010..30786203); ID=FBpp0085063; name=zfh1-PB; parent=FBgn0004606,FBtr0085701; dbxref=FlyBase_Annotation_IDs:CG1322-PB,FlyBase:FBpp0085063,GB_protein:AAF57083.1,REFSEQ:NP_476850,GB_protein:AAF57083,FlyMine:FBpp0085063,modMine:FBpp0085063; MD5=263333947744c13e62b47f566010f5c2; leng…	5.7	4	0.06	FSHSGSFSSHMTSK+LVMDIEEPETK+MLSCLAPSSSR+QEQEPLNVAEER+TAINEEQQQQLK
457a	FBpp0083898|FBgn0005674|CG5394-PA|Aats-glupro-PA	1.0000	FBpp0083898 type=protein; loc=3R:complement(join(23958243..23958285,23957146..23958063,23956826..23956997,23955706..23956768,23953446..23955305,23952290..23953378)); ID=FBpp0083898; name=Aats-glupro-PA; parent=FBgn0005674,FBtr0084511; dbxref=FlyBase:FBpp0083898,FlyBase_Annotation_IDs:CG5394-PA,GB_protein:AAF56211.1,REFSEQ:NP_524471,GB_protein:AAF56211,FlyMine:FBpp0083898,modMine:FBpp0083898; MD5=…	3.0	4	0.05	FVDLPGAEMGK+IYIDYVDAEALK+NPDPASVLTVNTLLNK+SIAPVTYLVANK
455a	FBpp0083727|FBgn0039003|CG4917-PA|wfs1-PA	1.0000	FBpp0083727 type=protein; loc=3R:complement(join(22690233..22690296,22690075..22690173,22688453..22690017,22687567..22688400)); ID=FBpp0083727; name=wfs1-PA; parent=FBgn0039003,FBtr0084334; dbxref=GB_protein:AAN13917.1,FlyBase:FBpp0083727,FlyBase_Annotation_IDs:CG4917-PA,GB_protein:AAN13917.2,REFSEQ:NP_651079,GB_protein:AAN13917,FlyMine:FBpp0083727,modMine:FBpp0083727; MD5=2ca24e7755c08ad9c36140f…	6.9	4	0.06	AVNWLVSAAHNGHEDAVK+ELLDNSIVEPNLAK+LLSEGDVVLFYGILHNSR+STTTDVILR
445a	FBpp0078819|FBgn0031772|CG13994-PA|CG13994-PA FBpp0309822|FBgn0031772|CG13994-PB|CG13994-PB	1.0000	FBpp0078819 type=protein; loc=2L:join(6063023..6063230,6063283..6063566); ID=FBpp0078819; name=CG13994-PA; parent=FBgn0031772,FBtr0079188; dbxref=FlyBase:FBpp0078819,FlyBase_Annotation_IDs:CG13994-PA,GB_protein:AAF52335.1,REFSEQ:NP_608988,GB_protein:AAF52335,FlyMine:FBpp0078819,modMine:FBpp0078819; MD5=1d991ca8f9066dbf17fcda1f312ee41c; length=163; release=r6.09; species=Dmel;;FBpp0309822 type=pro…	27.6	4	0.04	QSTNNETSNGSTTEIIDETDAR+TTPTLLLR+VAFHAGIIDNEHLNR
46	FBpp0072197|FBgn0002787|CG3416-PA|Rpn8-PA FBpp0303270|FBgn0002787|CG3416-PB|Rpn8-PB FBpp0305141|FBgn0002787|CG3416-PC|Rpn8-PC	1.0000	FBpp0072197 type=protein; loc=2R:join(24403190..24403364,24403432..24404273); ID=FBpp0072197; name=Rpn8-PA; parent=FBgn0002787,FBtr0072290; dbxref=FlyBase:FBpp0072197,FlyBase_Annotation_IDs:CG3416-PA,GB_protein:AAF47199.1,REFSEQ:NP_523845,GB_protein:AAF47199,FlyMine:FBpp0072197,modMine:FBpp0072197; MD5=d3bbb1ebfb548dfd20d99ca1a3374e09; length=338; release=r6.09; species=Dmel;;FBpp0303270 type=pro…	16.6	4	0.06	GVLDVSNSFAVPFDEDDKDK+SIIALHNLINNK+TFEHVPSEIGAEEAEEVGVEHLLR
444a	FBpp0078806|FBgn0001942|CG9075-PA|eIF-4a-PA FBpp0078807|FBgn0001942|CG9075-PC|eIF-4a-PC FBpp0078808|FBgn0001942|CG9075-PB|eIF-4a-PB FBpp0078809|FBgn0001942|CG9075-PD|eIF-4a-PD FBpp0297911|FBgn0001942|CG9075-PE|eIF-4a-PE FBpp0303628|FBgn0001942|CG9075-PF|eIF-4a-PF	1.0000	FBpp0078806 type=protein; loc=2L:join(5981834..5981835,5983010..5983236,5984011..5984624,5984719..5984942,5985026..5985170); ID=FBpp0078806; name=eIF-4a-PA; parent=FBgn0001942,FBtr0079175; dbxref=FlyBase:FBpp0078806,FlyBase_Annotation_IDs:CG9075-PA,GB_protein:AAF52317.2,REFSEQ:NP_723137,GB_protein:AAF52317,FlyMine:FBpp0078806,modMine:FBpp0078806; MD5=5891fcac3bcd1da6b7c83506890f24e3; length=403; …	11.2	4	0.05	DVIAQAQSGTGK+LFVLDEADEMLSR+VLITTDLLAR+VVMALGEYMK
440a	FBpp0077552|FBgn0031360|CG31937-PA|CG31937-PA	1.0000	FBpp0077552 type=protein; loc=2L:1729984..1730949; ID=FBpp0077552; name=CG31937-PA; parent=FBgn0031360,FBtr0077884; dbxref=FlyBase:FBpp0077552,FlyBase_Annotation_IDs:CG31937-PA,GB_protein:AAF51343.1,REFSEQ:NP_608616,GB_protein:AAF51343,FlyMine:FBpp0077552,modMine:FBpp0077552; MD5=7669a65140cd0babcb3c9c98302d309a; length=321; release=r6.09; species=Dmel;	8.4	4	0.05	ALALSLAR+FGVSLSSMR+LDVLVNNAGR
437a	FBpp0076643|FBgn0001104|CG10060-PA|Galphai-PA	1.0000	FBpp0076643 type=protein; loc=3L:complement(join(6979518..6979638,6974002..6974473,6973838..6973932,6973590..6973778,6973343..6973533)); ID=FBpp0076643; name=Galphai-PA; parent=FBgn0001104,FBtr0076934; dbxref=FlyBase:FBpp0076643,FlyBase_Annotation_IDs:CG10060-PA,GB_protein:AAF50626.1,REFSEQ:NP_477502,GB_protein:AAF50626,FlyMine:FBpp0076643,modMine:FBpp0076643; MD5=2b71ed52268d723ca2114a08a67481e2…	12.1	4	0.06	EYQLNDSAGYYLNSLDR+IAQPNYIPTQQDVLR+LLLLGAGESGK
430a	FBpp0075320|FBgn0036518|CG32149-PB|RhoGAP71E-PB FBpp0075321|FBgn0036518|CG32149-PA|RhoGAP71E-PA FBpp0075322|FBgn0036518|CG32149-PC|RhoGAP71E-PC FBpp0288504|FBgn0036518|CG32149-PD|RhoGAP71E-PD FBpp0292544|FBgn0036518|CG32149-PE|RhoGAP71E-PE	1.0000	FBpp0075320 type=protein; loc=3L:join(15589548..15589996,15600416..15600617,15600688..15600871,15601233..15601295,15601635..15602515,15602665..15602700); ID=FBpp0075320; name=RhoGAP71E-PB; parent=FBgn0036518,FBtr0075567; dbxref=FlyBase:FBpp0075320,FlyBase_Annotation_IDs:CG32149-PB,GB_protein:AAN11778.1,REFSEQ:NP_730061,GB_protein:AAN11778,FlyMine:FBpp0075320,modMine:FBpp0075320; MD5=0d8cf56ef5f5b…	10.7	4	0.05	LFGSLPK+SGEMELFAINDLQNEAEQTER+TGSGAAGGSGGGASGSAVGNPTPPK+YALQHSLEAEK
44	FBpp0072135|FBgn0025352|CG4581-PA|Thiolase-PA	1.0000	FBpp0072135 type=protein; loc=2R:complement(join(23868462..23868525,23868053..23868212,23867820..23867994,23866753..23867763)); ID=FBpp0072135; name=Thiolase-PA; parent=FBgn0025352,FBtr0072226; dbxref=FlyBase:FBpp0072135,FlyBase_Annotation_IDs:CG4581-PA,GB_protein:AAF47083.1,REFSEQ:NP_477378,GB_protein:AAF47083,FlyMine:FBpp0072135,modMine:FBpp0072135; MD5=4c65024f55cc2ed72c1614ca8501ff36; length=…	9.2	4	0.05	EAALAAGFSNK+GYFTDLVPFK+NSQNIVLVDGVR+VSGVDQIVDK
418a	FBpp0073623|FBgn0010198|CG2033-PC|RpS15Aa-PC FBpp0073624|FBgn0010198|CG2033-PA|RpS15Aa-PA FBpp0073625|FBgn0010198|CG2033-PD|RpS15Aa-PD FBpp0073626|FBgn0010198|CG2033-PE|RpS15Aa-PE FBpp0290052|FBgn0010198|CG2033-PF|RpS15Aa-PF	1.0000	FBpp0073623 type=protein; loc=X:complement(13335985..13336377); ID=FBpp0073623; name=RpS15Aa-PC; parent=FBgn0010198,FBtr0073792; dbxref=FlyBase:FBpp0073623,FlyBase_Annotation_IDs:CG2033-PC,GB_protein:AAN09322.1,REFSEQ:NP_727692,GB_protein:AAN09322; MD5=cff801b442d4e4dfa786d71bafa2fb16; length=130; release=r6.09; species=Dmel;;FBpp0073624 type=protein; loc=X:complement(13335985..13336377); ID=FBpp…	40.8	4	0.06	FDVPINDIEK+HGYIGEFEIVDDHR+QFGYVVLTTSGGIMDHEEAR+WTNNLLPSR
407a	FBpp0072086|FBgn0025806|CG3204-PA|Rap2l-PA	1.0000	FBpp0072086 type=protein; loc=2R:join(24063439..24063573,24064734..24064871,24064993..24065110,24065183..24065340); ID=FBpp0072086; name=Rap2l-PA; parent=FBgn0025806,FBtr0072177; dbxref=FlyBase_Annotation_IDs:CG3204-PA,FlyBase:FBpp0072086,GB_protein:AAF47155.1,REFSEQ:NP_477402,GB_protein:AAF47155,FlyMine:FBpp0072086,modMine:FBpp0072086; MD5=1dbd60d757d826788518dd110047badc; length=182; release=r6…	24.2	4	0.06	EMNLTQENR+GSQPAPILLVANK+INVNEVFATIVR+YDPTIEDFYR
5	FBpp0070355|FBgn0028969|CG14813-PA|deltaCOP-PA FBpp0291138|FBgn0028969|CG14813-PB|deltaCOP-PB	1.0000	FBpp0070355 type=protein; loc=X:complement(join(1861595..1861597,1861446..1861485,1861156..1861379,1860686..1861098,1860427..1860624,1860057..1860370,1859871..1859982,1859519..1859813)); ID=FBpp0070355; name=deltaCOP-PA; parent=FBgn0028969,FBtr0070371; dbxref=FlyBase:FBpp0070355,FlyBase_Annotation_IDs:CG14813-PA,GB_protein:AAF45673.1,REFSEQ:NP_652012,GB_protein:AAF45673,FlyMine:FBpp0070355,modMin…	11.1	4	0.06	DGGVQQFENSGLLTLR+IANLAPAAPAGGSSAAASASAAAK+IEGLLAAFPK+LYMLLITTK
399	sp|K1C9_HUMAN|	1.0000	sp K1C9_HUMAN	17.8	4	0.06	EIETYHNLLEGGQEDFESSGAGK+GGSGGSHGGGSGFGGESGGSYGGGEEASGSGGGYGGGSGK+HGVQELEIELQSQLSK+LASYLDK+QGVDADINGLR+VQALEEANNDLENK
40	FBpp0072083|FBgn0034968|CG3195-PC|RpL12-PC FBpp0072084|FBgn0034968|CG3195-PA|RpL12-PA FBpp0072085|FBgn0034968|CG3195-PB|RpL12-PB	1.0000	FBpp0072083 type=protein; loc=2R:join(24060538..24060574,24060676..24060749,24060813..24060993,24061150..24061355); ID=FBpp0072083; name=RpL12-PC; parent=FBgn0034968,FBtr0072174; dbxref=FlyBase:FBpp0072083,FlyBase_Annotation_IDs:CG3195-PC,GB_protein:AAF47152.1,REFSEQ:NP_726413,GB_protein:AAF47152; MD5=5bbdaa3af012b6f79b471a6ddab9de70; length=165; release=r6.09; species=Dmel;;FBpp0072084 type=prot…	26.1	4	0.06	HPHDVIDELNEGSIEVPAE+HSGNIGFEDILAIAR+IGPLGLSPK
380	FBpp0110594|FBgn0040011|CG17494-PA|Slmap-PA FBpp0291582|FBgn0040011|CG17494-PD|Slmap-PD	1.0000	FBpp0110594 type=protein; loc=2L:join(22579841..22581133,22584122..22584682,22584742..22585581); ID=FBpp0110594; name=Slmap-PA; parent=FBgn0040011,FBtr0111252; dbxref=FlyBase_Annotation_IDs:CG17494-PA,GB_protein:EAA46025.1,FlyBase:FBpp0110594,REFSEQ:NP_001036399,GB_protein:EAA46025; MD5=f57c022c84bf730d15cc88ea2d3b970f; length=897; release=r6.09; species=Dmel;;FBpp0291582 type=protein; loc=2L:joi…	6.1	4	0.05	ELLENSELNNMQLR+LEELQQEYMEFK+LGSDPAELHYGDIVK+NLEQDNFFHIMDIK
378	FBpp0110412|FBgn0040007|CG18001-PA|RpL38-PA FBpp0306998|FBgn0040007|CG18001-PB|RpL38-PB	1.0000	FBpp0110412 type=protein; loc=2R:complement(4516107..4516319); ID=FBpp0110412; name=RpL38-PA; parent=FBgn0040007,FBtr0111120; dbxref=FlyBase_Annotation_IDs:CG18001-PA,FlyBase:FBpp0110412,REFSEQ:NP_001036440,GB_protein:EAA46007,FlyMine:FBpp0110412,modMine:FBpp0110412; MD5=40ed3bf90010bc58fd718fe6ba193c21; length=70; release=r6.09; species=Dmel;;FBpp0306998 type=protein; loc=2R:complement(4516107..…	28.6	4	0.06	FLYTLVVQDK+QSLPPGLQVK
349	FBpp0087583|FBgn0023143|CG1782-PA|Uba1-PA FBpp0308600|FBgn0023143|CG1782-PC|Uba1-PC	1.0000	FBpp0087583 type=protein; loc=2R:complement(join(9692282..9693040,9689982..9691703,9689611..9689919,9688768..9689553)); ID=FBpp0087583; name=Uba1-PA; parent=FBgn0023143,FBtr0088499; dbxref=FlyBase:FBpp0087583,FlyBase_Annotation_IDs:CG1782-PA,GB_protein:AAF58910.2,REFSEQ:NP_477310,GB_protein:AAF58910,FlyMine:FBpp0087583,modMine:FBpp0087583; MD5=9f5acad33cb62c2cc70fb20052911d64; length=1191; releas…	6.9	4	0.05	ITMLSQGVSMLYSFFMPK+LPGIQPLEILDSIK+LPGIQPLEILDSIKK+TISFKPLAQATEEPEFLISDFAK+VVVLTNSDGEEQQR
345	FBpp0087164|FBgn0033663|CG8983-PA|ERp60-PA	1.0000	FBpp0087164 type=protein; loc=2R:complement(join(11890671..11890819,11888949..11889389,11888575..11888688,11887745..11888510)); ID=FBpp0087164; name=ERp60-PA; parent=FBgn0033663,FBtr0088058; dbxref=GB_protein:AAF58609.1,FlyBase:FBpp0087164,FlyBase_Annotation_IDs:CG8983-PA,GB_protein:AAF58609.2,REFSEQ:NP_725084,GB_protein:AAF58609,FlyMine:FBpp0087164,modMine:FBpp0087164; MD5=6aae583dd23c482fa809b5…	7.2	4	0.05	AAEIVKDDDPPIK+GFPTLFWLPK+QDEVSQDYNGPR
336	FBpp0086701|FBgn0033912|CG8415-PA|RpS23-PA FBpp0308991|FBgn0033912|CG8415-PB|RpS23-PB	1.0000	FBpp0086701 type=protein; loc=2R:complement(join(14216530..14216533,14215951..14216110,14215435..14215702)); ID=FBpp0086701; name=RpS23-PA; parent=FBgn0033912,FBtr0087575; dbxref=FlyBase:FBpp0086701,FlyBase_Annotation_IDs:CG8415-PA,GB_protein:AAF58277.2,REFSEQ:NP_610939,GB_protein:AAF58277,FlyMine:FBpp0086701,modMine:FBpp0086701; MD5=e61e7f18ffb2c6f72e0b266cd817f7b8; length=143; release=r6.09; sp…	26.6	4	0.05	DGSLNYIEENDEVLVAGFGR+ITAFVPR+VANVSLLALYK
307	FBpp0085408|FBgn0033028|CG11665-PA|CG11665-PA FBpp0311514|FBgn0033028|CG11665-PB|CG11665-PB	1.0000	FBpp0085408 type=protein; loc=2R:complement(join(5647722..5647821,5643817..5644041,5643592..5643718,5642011..5643535)); ID=FBpp0085408; name=CG11665-PA; parent=FBgn0033028,FBtr0086072; dbxref=FlyBase:FBpp0085408,FlyBase_Annotation_IDs:CG11665-PA,GB_protein:AAF57326.2,REFSEQ:NP_610174,GB_protein:AAF57326,FlyMine:FBpp0085408,modMine:FBpp0085408; MD5=652e71f8a5bf572cd7acd34a49e950a2; length=658; rel…	11.2	4	0.05	FENVDEPVPK+IGGSALSDMGYIPK+SMGSSGTGHAGDSTGQDGSYADVDAR+SPSTSSFLYVSTPYHGSTLSFQPK
31	FBpp0071461|FBgn0034577|CG10540-PA|cpa-PA	1.0000	FBpp0071461 type=protein; loc=2R:join(21058022..21058262,21058384..21058553,21058612..21059061); ID=FBpp0071461; name=cpa-PA; parent=FBgn0034577,FBtr0071532; dbxref=FlyBase:FBpp0071461,FlyBase_Annotation_IDs:CG10540-PA,GB_protein:AAF46660.1,REFSEQ:NP_611539,GB_protein:AAF46660,FlyMine:FBpp0071461,modMine:FBpp0071461; MD5=499fbe04f6ba817a7076f7ee6c44ee1c; length=286; release=r6.09; species=Dmel;	24.1	4	0.06	AALDLETLAYTASHYR+EASDYQDVEADATAEPWR+ESVVVSNEQQVAK+IVSDFILHAPPGEFNEVFNDVR
298	FBpp0084971|FBgn0039735|CG7911-PA|Nph-PA FBpp0112220|FBgn0039735|CG7911-PB|Nph-PB	1.0000	FBpp0084971 type=protein; loc=3R:complement(join(30004582..30004603,30004304..30004449,30003990..30004157,30003770..30003904)); ID=FBpp0084971; name=Nph-PA; parent=FBgn0039735,FBtr0085606; dbxref=FlyBase:FBpp0084971,FlyBase_Annotation_IDs:CG7911-PA,GB_protein:AAF56987.1,REFSEQ:NP_651760,GB_protein:AAF56987,FlyMine:FBpp0084971,modMine:FBpp0084971; MD5=04e8200910019a5c495f95b2c9c991e6; length=156; …	41.7	4	0.06	EAIAQFEVPDVPEEYIVHSHK+QISLGPEAK+SLRPNVEFPNGSVTFK+TGEFNVVQAETNINDDGEK
292	FBpp0084786|FBgn0039632|CG1401-PA|Cul5-PA	1.0000	FBpp0084786 type=protein; loc=3R:complement(join(29062882..29062890,29061202..29062805,29061019..29061139,29060601..29060958,29060362..29060540,29060154..29060303,29059953..29060090)); ID=FBpp0084786; name=Cul5-PA; parent=FBgn0039632,FBtr0085417; dbxref=FlyBase:FBpp0084786,FlyBase_Annotation_IDs:CG1401-PA,GB_protein:AAF56852.1,REFSEQ:NP_651665,GB_protein:AAF56852,FlyMine:FBpp0084786,modMine:FBpp0…	5.8	4	0.06	FFTQSNYLPLPFR+LLELFNK+MNNAALQGELIDILK+QILLMEPAAISSPK
276	FBpp0084183|FBgn0039293|CG11851-PA|CG11851-PA	1.0000	FBpp0084183 type=protein; loc=3R:join(25221702..25221859,25221918..25222280,25222335..25222812,25222868..25223740); ID=FBpp0084183; name=CG11851-PA; parent=FBgn0039293,FBtr0084808; dbxref=FlyBase:FBpp0084183,FlyBase_Annotation_IDs:CG11851-PA,GB_protein:AAF56419.1,REFSEQ:NP_651353,GB_protein:AAF56419,FlyMine:FBpp0084183,modMine:FBpp0084183; MD5=c5c6fba8d8d192b15bc23f4fc2b60d8b; length=623; release…	8.0	4	0.05	GLPNPIMPSVQTAFK+NYHAPMDLMLELNQFK+SLPFLIPEK+YPGSFFFPAK
28	FBpp0071307|FBgn0028327|CG32701-PA|l(1)G0320-PA FBpp0310058|FBgn0028327|CG32701-PB|l(1)G0320-PB	1.0000	FBpp0071307 type=protein; loc=X:complement(join(9553452..9553515,9551939..9552783)); ID=FBpp0071307; name=l(1)G0320-PA; parent=FBgn0028327,FBtr0071372; dbxref=FlyBase:FBpp0071307,FlyBase_Annotation_IDs:CG32701-PA,GB_protein:AAF46502.1,REFSEQ:NP_572567,GB_protein:AAF46502,FlyMine:FBpp0071307,modMine:FBpp0071307; MD5=5a0e09ae30f01e87917aa0ed85d0d144; length=302; release=r6.09; species=Dmel;;FBpp031…	12.6	4	0.06	GAEEFVIETVEASFR+VIETGTANDSTIDYDWVPQETLR
267	FBpp0083683|FBgn0003676|CG5374-PB|T-cp1-PB FBpp0083684|FBgn0003676|CG5374-PA|T-cp1-PA	1.0000	FBpp0083683 type=protein; loc=3R:complement(join(22491259..22491331,22490868..22491021,22489922..22490812,22489303..22489858)); ID=FBpp0083683; name=T-cp1-PB; parent=FBgn0003676,FBtr0084290; dbxref=FlyBase:FBpp0083683,FlyBase_Annotation_IDs:CG5374-PB,GB_protein:AAN13906.1,REFSEQ:NP_732748,GB_protein:AAN13906,FlyMine:FBpp0083683,modMine:FBpp0083683; MD5=5db5fade362b566973c98af35e11bcaf; length=557…	6.8	4	0.06	DSLINIAK+IHPTSIISGYR+SLLVIPK+WTGLDLIEGVVR
265	FBpp0083613|FBgn0038953|CG18596-PA|CG18596-PA	1.0000	FBpp0083613 type=protein; loc=3R:join(22376035..22377204,22377261..22377910,22377969..22378154,22378217..22378780,22378844..22379365,22379434..22379604,22379666..22379813); ID=FBpp0083613; name=CG18596-PA; parent=FBgn0038953,FBtr0084216; dbxref=FlyBase:FBpp0083613,FlyBase_Annotation_IDs:CG18596-PA,GB_protein:AAF55981.2,REFSEQ:NP_651031,GB_protein:AAF55981,FlyMine:FBpp0083613,modMine:FBpp0083613; …	3.7	4	0.06	APTSFVIK+ELDHPEQYLDFYR+FNLLTQFLAATNR+LLLPELGK
264	FBpp0083610|FBgn0267385|CG7070-PB|PyK-PB FBpp0083611|FBgn0267385|CG7070-PA|PyK-PA	1.0000	FBpp0083610 type=protein; loc=3R:join(22370799..22372167,22372226..22372382,22372469..22372481); ID=FBpp0083610; name=PyK-PB; parent=FBgn0267385,FBtr0084213; dbxref=FlyBase:FBpp0083610,FlyBase_Annotation_IDs:CG7070-PB,GB_protein:AAN14373.1,REFSEQ:NP_732723,GB_protein:AAN14373,FlyMine:FBpp0083610,modMine:FBpp0083610; MD5=2074b6975470bf2c6a31830313052375; length=512; release=r6.09; species=Dmel;;FB…	11.3	4	0.06	GAGTIDASHAAAIAAVEAATK+GDLGIEIPAEK+GVNLPGVPVDLPAVSEK+NAAALTEIR
262	FBpp0083371|FBgn0019936|CG15693-PA|RpS20-PA	1.0000	FBpp0083371 type=protein; loc=3R:join(20822271..20822273,20822418..20822573,20822802..20822891,20823132..20823245); ID=FBpp0083371; name=RpS20-PA; parent=FBgn0019936,FBtr0083964; dbxref=FlyBase:FBpp0083371,FlyBase_Annotation_IDs:CG15693-PA,GB_protein:AAF55809.1,REFSEQ:NP_524421,GB_protein:AAF55809,FlyMine:FBpp0083371,modMine:FBpp0083371; MD5=3b4eeffb6f1e4ae3364b6e9e8b18e234; length=120; release=r…	22.5	4	0.05	DIEKPHVGDSASVHR+IIDLHSPSEIVK
260	FBpp0082838|FBgn0038476|CG5175-PA|kuk-PA FBpp0082839|FBgn0038476|CG5175-PB|kuk-PB FBpp0297129|FBgn0038476|CG5175-PC|kuk-PC	1.0000	FBpp0082838 type=protein; loc=3R:17082697..17084409; ID=FBpp0082838; name=kuk-PA; parent=FBgn0038476,FBtr0083397; dbxref=GB_protein:AAN13733.1,FlyBase:FBpp0082838,FlyBase_Annotation_IDs:CG5175-PA,REFSEQ:NP_650595,GB_protein:AAN13733,FlyMine:FBpp0082838,modMine:FBpp0082838; MD5=3604b35c28d2e4e24b66258ae5a78685; length=570; release=r6.09; species=Dmel;;FBpp0082839 type=protein; loc=3R:17082697..170…	7.2	4	0.06	QSTEVELAAQTSSSPAGTPAR+SIRPIDSLTPSK+TFAQISGR
259	FBpp0082733|FBgn0038400|CG5903-PA|CG5903-PA FBpp0310464|FBgn0038400|CG5903-PB|CG5903-PB FBpp0312504|FBgn0038400|CG5903-PC|CG5903-PC	1.0000	FBpp0082733 type=protein; loc=3R:complement(join(16146423..16146574,16145831..16146359)); ID=FBpp0082733; name=CG5903-PA; parent=FBgn0038400,FBtr0083281; dbxref=FlyBase:FBpp0082733,FlyBase_Annotation_IDs:CG5903-PA,GB_protein:AAF55278.1,REFSEQ:NP_650523,GB_protein:AAF55278,FlyMine:FBpp0082733,modMine:FBpp0082733; MD5=575af3b82ee951b582d9f327d1e6b01a; length=226; release=r6.09; species=Dmel;;FBpp03…	30.1	4	0.06	AHTQSTIDMLNEPQNSLHR+AVADQAGIVGHYVETAK+GVKPGEDVPVVPFPTSLEDLK+YMASDLYDEAK
251	FBpp0082177|FBgn0260962|CG7769-PA|pic-PA	1.0000	FBpp0082177 type=protein; loc=3R:join(13052409..13052469,13052623..13053034,13053237..13054161,13054226..13054577,13054641..13055835,13055892..13056288,13056351..13056431); ID=FBpp0082177; name=pic-PA; parent=FBgn0260962,FBtr0082709; dbxref=FlyBase:FBpp0082177,FlyBase_Annotation_IDs:CG7769-PA,GB_protein:AAF54901.1,REFSEQ:NP_650257,GB_protein:AAF54901,FlyMine:FBpp0082177,modMine:FBpp0082177; MD5=2…	4.5	4	0.05	GDFILVGDLMR+LSGEIIPR+VGVDESPYENTLVLAFVGHTR+VTLGTQPTTLR
26	FBpp0071279|FBgn0014868|CG9022-PA|Ost48-PA	1.0000	FBpp0071279 type=protein; loc=X:complement(join(9158290..9158431,9157008..9158215)); ID=FBpp0071279; name=Ost48-PA; parent=FBgn0014868,FBtr0071344; dbxref=FlyBase:FBpp0071279,FlyBase_Annotation_IDs:CG9022-PA,GB_protein:AAF46453.1,REFSEQ:NP_511096,GB_protein:AAF46453,FlyMine:FBpp0071279,modMine:FBpp0071279; MD5=1bed9989bd15e38ed422ca79b5f6c5f9; length=449; release=r6.09; species=Dmel;	15.8	4	0.06	LAQFVDDGGNVLVAGSEK+LLTAESTAYSYNPEASVSDYPHAVGR+NVIIFAPSVEEFGGDVSVER+YGEYLYK
250	FBpp0082148|FBgn0038058|CG5608-PA|CG5608-PA	1.0000	FBpp0082148 type=protein; loc=3R:complement(join(12465120..12465217,12464901..12465051,12464607..12464837,12464074..12464539,12463695..12464021,12463525..12463633,12463166..12463462,12462856..12463098,12462661..12462802)); ID=FBpp0082148; name=CG5608-PA; parent=FBgn0038058,FBtr0082680; dbxref=FlyBase:FBpp0082148,FlyBase_Annotation_IDs:CG5608-PA,GB_protein:AAF54829.1,REFSEQ:NP_650208,GB_protein:AA…	8.6	4	0.05	GALIGLAAMGLGLGK+LVTDSDQMVK+MEDTINTLITHAQSPNELIK+SGIDFDALEQHFIK
242	FBpp0081767|FBgn0011768|CG6598-PA|Fdh-PA	1.0000	FBpp0081767 type=protein; loc=3R:complement(join(10872255..10872275,10872096..10872185,10870997..10872025)); ID=FBpp0081767; name=Fdh-PA; parent=FBgn0011768,FBtr0082290; dbxref=FlyBase:FBpp0081767,FlyBase_Annotation_IDs:CG6598-PA,GB_protein:AAF54571.1,REFSEQ:NP_524310,GB_protein:AAF54571,FlyMine:FBpp0081767,modMine:FBpp0081767; MD5=afa5137762ba719293b79628f0e475d8; length=379; release=r6.09; spec…	10.3	4	0.06	FGFTDFVNPK+IYGIDINPDKFELAK+LTQGAGVMPEGTSR
236	FBpp0081437|FBgn0037643|CG11963-PA|skap-PA FBpp0112118|FBgn0037643|CG11963-PB|skap-PB FBpp0291000|FBgn0037643|CG11963-PC|skap-PC FBpp0291001|FBgn0037643|CG11963-PD|skap-PD FBpp0306436|FBgn0037643|CG11963-PG|skap-PG FBpp0306437|FBgn0037643|CG11963-PH|skap-PH FBpp0312599|FBgn0037643|CG11963-PI|skap-PI FBpp0312600|FBgn0037643|CG11963-PJ|skap-PJ	1.0000	FBpp0081437 type=protein; loc=3R:join(8938820..8938888,8939669..8939772,8940482..8940634,8940699..8940861,8940922..8941189,8941408..8941832,8941901..8942070,8942678..8942834); ID=FBpp0081437; name=skap-PA; parent=FBgn0037643,FBtr0081957; dbxref=FlyBase:FBpp0081437,FlyBase_Annotation_IDs:CG11963-PA,GB_protein:AAF54308.2,REFSEQ:NP_649846,GB_protein:AAF54308,FlyMine:FBpp0081437,modMine:FBpp0081437; …	14.2	4	0.06	AFNGPVLIASK+FDDNAEFR+LYGGEPANFLDVGGGATAEAVK+MIDQLLVTK+VVYDPQTAEELSSK
24	FBpp0071226|FBgn0030086|CG7033-PA|CG7033-PA	1.0000	FBpp0071226 type=protein; loc=X:join(9089596..9089598,9090488..9091177,9091410..9092037,9092110..9092396); ID=FBpp0071226; name=CG7033-PA; parent=FBgn0030086,FBtr0071289; dbxref=FlyBase:FBpp0071226,FlyBase_Annotation_IDs:CG7033-PA,GB_protein:AAF46442.2,REFSEQ:NP_572524,GB_protein:AAF46442,FlyMine:FBpp0071226,modMine:FBpp0071226; MD5=5cd8081ca04f749c775babd3a6f1efb7; length=535; release=r6.09; spe…	14.0	4	0.06	ALLSLPTAIADNAGYDSAQLVSELR+ELGITESFAVKR+GATQQILDEADR+NDLLNIAR+SGGTLGDSFLDEGFLLDK
223	FBpp0080751|FBgn0041789|CG31794-PC|Pax-PC FBpp0080752|FBgn0041789|CG31794-PF|Pax-PF FBpp0080753|FBgn0041789|CG31794-PB|Pax-PB FBpp0080754|FBgn0041789|CG31794-PA|Pax-PA FBpp0099871|FBgn0041789|CG31794-PG|Pax-PG FBpp0297553|FBgn0041789|CG31794-PH|Pax-PH FBpp0306283|FBgn0041789|CG31794-PJ|Pax-PJ FBpp0306284|FBgn0041789|CG31794-PK|Pax-PK	1.0000	FBpp0080751 type=protein; loc=2L:complement(join(19426206..19426218,19410480..19410643,19410248..19410413,19409769..19409910,19409612..19409703,19409404..19409549,19403999..19404682,19401106..19401372)); ID=FBpp0080751; name=Pax-PC; parent=FBgn0041789,FBtr0081210; dbxref=FlyBase:FBpp0080751,GB_protein:AAN11037.1,FlyBase_Annotation_IDs:CG31794-PC,REFSEQ:NP_724183,GB_protein:AAN11037,FlyMine:FBpp00…	8.5	4	0.06	AQPQVYQEHYSVETR+ELDDLMASLSDFK+LTGPDGPVGTVEEQIVQQK
220	FBpp0080690|FBgn0032746|CG10470-PA|CG10470-PA	1.0000	FBpp0080690 type=protein; loc=2L:join(19049175..19049235,19049287..19049364,19049422..19049834); ID=FBpp0080690; name=CG10470-PA; parent=FBgn0032746,FBtr0081146; dbxref=FlyBase:FBpp0080690,FlyBase_Annotation_IDs:CG10470-PA,GB_protein:AAF53747.1,REFSEQ:NP_609936,GB_protein:AAF53747,FlyMine:FBpp0080690,modMine:FBpp0080690; MD5=ff6f0ae63aafb242afa3da20e100bffc; length=183; release=r6.09; species=Dme…	22.4	4	0.06	LLGFAPSR+QGVGLFGPAPGQFK+VVAQLPFTPISWIQGLSHR
218	FBpp0080627|FBgn0032693|CG10391-PA|Cyp310a1-PA	1.0000	FBpp0080627 type=protein; loc=2L:complement(join(18652457..18652944,18652281..18652397,18652038..18652219,18651755..18651985,18651426..18651695,18651171..18651361)); ID=FBpp0080627; name=Cyp310a1-PA; parent=FBgn0032693,FBtr0081077; dbxref=FlyBase:FBpp0080627,FlyBase_Annotation_IDs:CG10391-PA,GB_protein:AAF53683.1,REFSEQ:NP_609891,GB_protein:AAF53683,FlyMine:FBpp0080627,modMine:FBpp0080627; MD5=d2…	5.5	4	0.05	DILQLLVR+LSEMFGQVQK+YPPLPIIER
216	FBpp0080532|FBgn0032635|CG15141-PA|CG15141-PA	1.0000	FBpp0080532 type=protein; loc=2L:join(17410781..17411618,17412795..17413171); ID=FBpp0080532; name=CG15141-PA; parent=FBgn0032635,FBtr0080979; dbxref=FlyBase:FBpp0080532,FlyBase_Annotation_IDs:CG15141-PA,GB_protein:AAF53607.1,REFSEQ:NP_609837,GB_protein:AAF53607,FlyMine:FBpp0080532,modMine:FBpp0080532; MD5=79daf08e8680cef82d71d5d3c344b4fe; length=404; release=r6.09; species=Dmel;	6.7	4	0.06	DYTGLALQPVLEDAK+TQQIDAITEYNR
215	FBpp0080484|FBgn0022213|CG13281-PA|Cas-PA	1.0000	FBpp0080484 type=protein; loc=2L:complement(join(16824982..16825066,16823640..16824499,16823085..16823568,16822714..16823016,16822492..16822648,16822135..16822435,16821324..16822061)); ID=FBpp0080484; name=Cas-PA; parent=FBgn0022213,FBtr0080930; dbxref=FlyBase:FBpp0080484,FlyBase_Annotation_IDs:CG13281-PA,GB_protein:AAF53575.1,REFSEQ:NP_523588,GB_protein:AAF53575,FlyMine:FBpp0080484,modMine:FBpp0…	4.6	4	0.06	IFGIFGQYLER+LSGILGIFQK+LTEILTQVAK+TADDEDAGVLEHLR
22	FBpp0071081|FBgn0027280|CG2206-PA|l(1)G0193-PA FBpp0071082|FBgn0027280|CG2206-PB|l(1)G0193-PB	1.0000	FBpp0071081 type=protein; loc=X:complement(join(7946407..7946676,7945896..7946219,7942509..7943227,7942058..7942444,7941704..7941998)); ID=FBpp0071081; name=l(1)G0193-PA; parent=FBgn0027280,FBtr0071129; dbxref=FlyBase:FBpp0071081,FlyBase_Annotation_IDs:CG2206-PA,GB_protein:AAF46301.1,REFSEQ:NP_572427,GB_protein:AAF46301,FlyMine:FBpp0071081,modMine:FBpp0071081; MD5=47de592258368e0710f4ce335cffc7f4…	7.4	4	0.04	HNQYIDFTNTGLDK+IITYDFMPHVQVPK+TIDLDDVDTDDNSFVVTGVR
197	FBpp0079611|FBgn0267330|CG5183-PA|KdelR-PA FBpp0079612|FBgn0267330|CG5183-PB|KdelR-PB FBpp0079613|FBgn0267330|CG5183-PC|KdelR-PC	1.0000	FBpp0079611 type=protein; loc=2L:10427171..10427809; ID=FBpp0079611; name=KdelR-PA; parent=FBgn0267330,FBtr0080021; dbxref=GB_protein:AAF52948.1,FlyBase:FBpp0079611,FlyBase_Annotation_IDs:CG5183-PA,REFSEQ:NP_477296,GB_protein:AAF52948; MD5=a1e964f6da5f89898359a7f7d95b75f9; length=212; release=r6.09; species=Dmel;;FBpp0079612 type=protein; loc=2L:10427171..10427809; ID=FBpp0079612; name=KdelR-PB; …	13.7	4	0.06	ALYLLNWVYR+TGEAESITSHYLFALGSYR
191	FBpp0079520|FBgn0043456|CG4747-PA|CG4747-PA FBpp0292905|FBgn0043456|CG4747-PB|CG4747-PB FBpp0310306|FBgn0043456|CG4747-PC|CG4747-PC	1.0000	FBpp0079520 type=protein; loc=2L:join(10004047..10004126,10004535..10004571,10005424..10005506,10005568..10006417,10006475..10006585,10006908..10007178,10007255..10007341,10007414..10007503,10007567..10007766); ID=FBpp0079520; name=CG4747-PA; parent=FBgn0043456,FBtr0079930; dbxref=FlyBase:FBpp0079520,FlyBase_Annotation_IDs:CG4747-PA,GB_protein:AAF52846.3,REFSEQ:NP_609336,GB_protein:AAF52846,FlyMi…	9.6	4	0.06	DVSGEALQDADEASSTPTGR+LVLNMAENLDQSMPVTSITNEVFK+YIDDPAEVDEQVNK
186	FBpp0079406|FBgn0012036|CG3752-PA|Aldh-PA FBpp0304847|FBgn0012036|CG3752-PB|Aldh-PB	1.0000	FBpp0079406 type=protein; loc=2L:join(9387768..9387890,9389829..9389977,9390040..9390136,9390246..9391439); ID=FBpp0079406; name=Aldh-PA; parent=FBgn0012036,FBtr0079806; dbxref=FlyBase:FBpp0079406,FlyBase_Annotation_IDs:CG3752-PA,GB_protein:AAF52769.1,REFSEQ:NP_609285,GB_protein:AAF52769,FlyMine:FBpp0079406,modMine:FBpp0079406; MD5=d85e4ba5d9619ace3debbc4a0493e55d; length=520; release=r6.09; spec…	12.3	4	0.05	ANYIVGGLR+LIQLASGNTNLK+LVAGGSRPEGLPGYFVQPTVFADVQDDMTIAR+VAFTGSTDVGK
178	FBpp0079221|FBgn0032020|CG7787-PA|CG7787-PA	1.0000	FBpp0079221 type=protein; loc=2L:join(8320409..8320531,8320602..8320847); ID=FBpp0079221; name=CG7787-PA; parent=FBgn0032020,FBtr0079601; dbxref=FlyBase:FBpp0079221,FlyBase_Annotation_IDs:CG7787-PA,GB_protein:AAF52641.2,REFSEQ:NP_609209,GB_protein:AAF52641,FlyMine:FBpp0079221,modMine:FBpp0079221; MD5=ebca7f87eec8d1c5f50f715493730d0e; length=122; release=r6.09; species=Dmel;	38.5	4	0.06	AQEGTYNQEEVDVPLMTQK+GPVGYHDLSTR+TADSLNSEPLKDFWLVK
172	FBpp0078761|FBgn0031708|CG7382-PA|CG7382-PA	1.0000	FBpp0078761 type=protein; loc=2L:complement(join(5519683..5519812,5519212..5519621,5518986..5519156)); ID=FBpp0078761; name=CG7382-PA; parent=FBgn0031708,FBtr0079130; dbxref=FlyBase:FBpp0078761,FlyBase_Annotation_IDs:CG7382-PA,GB_protein:AAF52252.1,REFSEQ:NP_608929,GB_protein:AAF52252,FlyMine:FBpp0078761,modMine:FBpp0078761; MD5=e00c848bde3f9635de10bec575f71167; length=236; release=r6.09; species…	19.9	4	0.04	SQDNTQVSTDVRPIGEK+TTIILEDNR+VQDAIGAPIK+YLFVQLDHYPR
170	FBpp0078633|FBgn0031657|CG3756-PA|CG3756-PA	1.0000	FBpp0078633 type=protein; loc=2L:join(4969085..4969224,4969285..4970146); ID=FBpp0078633; name=CG3756-PA; parent=FBgn0031657,FBtr0078994; dbxref=FlyBase:FBpp0078633,FlyBase_Annotation_IDs:CG3756-PA,GB_protein:AAF52185.1,REFSEQ:NP_608885,GB_protein:AAF52185,FlyMine:FBpp0078633,modMine:FBpp0078633; MD5=37789b8c40f59327a400171776c519e2; length=333; release=r6.09; species=Dmel;	15.0	4	0.06	LMLSDVPSMAIEK+TEESTEAGTEQDTLEFELK+VYIYNNTSIIQDEVLAHR
164	FBpp0078450|FBgn0037312|CG11999-PA|CG11999-PA	1.0000	FBpp0078450 type=protein; loc=3R:complement(join(5354561..5354621,5353844..5354433)); ID=FBpp0078450; name=CG11999-PA; parent=FBgn0037312,FBtr0078807; dbxref=FlyBase:FBpp0078450,FlyBase_Annotation_IDs:CG11999-PA,GB_protein:AAF52043.1,REFSEQ:NP_649527,GB_protein:AAF52043,FlyMine:FBpp0078450,modMine:FBpp0078450; MD5=fe3a7122e76969a61f10f74a32ddaef7; length=216; release=r6.09; species=Dmel;	21.8	4	0.05	EDVNSHWVIK+LLNSDYAFR+SSTHDEYAHSEL+YGSGSGQQSVTGVEQK
159	FBpp0078278|FBgn0028690|CG1100-PA|Rpn5-PA	1.0000	FBpp0078278 type=protein; loc=3R:join(5789776..5790824,5790884..5791040,5791103..5791405); ID=FBpp0078278; name=Rpn5-PA; parent=FBgn0028690,FBtr0078629; dbxref=FlyBase:FBpp0078278,FlyBase_Annotation_IDs:CG1100-PA,GB_protein:AAF51952.1,REFSEQ:NP_649588,GB_protein:AAF51952,FlyMine:FBpp0078278,modMine:FBpp0078278; MD5=b71ac685f18192aefd215ce53557d974; length=502; release=r6.09; species=Dmel;	10.0	4	0.06	HYQAIAEPPR+IDRPAGIIYFTQK+MSELLNLPTSR+TGLTPVDSAASTDEQK
156	FBpp0078076|FBgn0037108|CG11306-PA|CG11306-PA FBpp0305584|FBgn0037108|CG11306-PB|CG11306-PB	1.0000	FBpp0078076 type=protein; loc=3L:join(21626359..21626378,21626432..21626624,21626942..21627400,21627462..21628135,21628193..21628274); ID=FBpp0078076; name=CG11306-PA; parent=FBgn0037108,FBtr0078422; dbxref=FlyBase:FBpp0078076,FlyBase_Annotation_IDs:CG11306-PA,GB_protein:AAF51756.2,REFSEQ:NP_649340,GB_protein:AAF51756,FlyMine:FBpp0078076,modMine:FBpp0078076; MD5=e7a9a903d5c02984aec4e29f3c07f357; …	12.2	4	0.06	DHPLQLQAIYELR+MVIYTGDIDASPNSILQK+NVFNIAVDSDNVK+TLLAQDEALWNQIK
154	FBpp0078007|FBgn0267849|CG5081-PA|Syx7-PA FBpp0078008|FBgn0267849|CG5081-PB|Syx7-PB	1.0000	FBpp0078007 type=protein; loc=3L:join(21446255..21446375,21446443..21446512,21446863..21447007,21447081..21447497,21447556..21447651); ID=FBpp0078007; name=Syx7-PA; parent=FBgn0267849,FBtr0078351; dbxref=FlyBase:FBpp0078007,FlyBase_Annotation_IDs:CG5081-PA,GB_protein:AAF51725.1,REFSEQ:NP_730632,GB_protein:AAF51725,FlyMine:FBpp0078007,modMine:FBpp0078007; MD5=8a39c5ed8656829618a3316e532a9f5a; leng…	13.8	4	0.06	KLILVGILSAVLLAIILILVFQFK+LILVGILSAVLLAIILILVFQFK+MVNQLNTPQDSPELK
150	FBpp0077868|FBgn0037011|CG4858-PA|CG4858-PA	1.0000	FBpp0077868 type=protein; loc=3L:join(20526654..20526764,20526838..20527280,20527593..20527821); ID=FBpp0077868; name=CG4858-PA; parent=FBgn0037011,FBtr0078210; dbxref=FlyBase:FBpp0077868,FlyBase_Annotation_IDs:CG4858-PA,GB_protein:AAF51623.1,REFSEQ:NP_649243,GB_protein:AAF51623,FlyMine:FBpp0077868,modMine:FBpp0077868; MD5=306b718582a1c97a8572eaed416ebd21; length=260; release=r6.09; species=Dmel;	17.7	4	0.06	NVIVVLSGK+QFLTDVR+VGILAGTTTSVLDELPDSTTAEVLTHIVEK
149	FBpp0077814|FBgn0031220|CG4822-PA|CG4822-PA FBpp0077815|FBgn0031220|CG4822-PC|CG4822-PC FBpp0077816|FBgn0031220|CG4822-PD|CG4822-PD FBpp0077817|FBgn0031220|CG4822-PB|CG4822-PB FBpp0099712|FBgn0031220|CG4822-PE|CG4822-PE FBpp0099713|FBgn0031220|CG4822-PF|CG4822-PF	1.0000	FBpp0077814 type=protein; loc=2L:complement(join(119828..120032,119431..119554,119288..119375,119134..119235,118931..119076,118361..118874,118136..118304,117820..118076,117331..117759)); ID=FBpp0077814; name=CG4822-PA; parent=FBgn0031220,FBtr0078156; dbxref=FlyBase:FBpp0077814,FlyBase_Annotation_IDs:CG4822-PA,GB_protein:AAF51549.2,REFSEQ:NP_722602,GB_protein:AAF51549; MD5=c20c951d97b20f29938767e2…	11.1	4	0.05	DQFDEEISPK+GSNIVPFLK+HSMEGLVASLYDYGR+KMSRYIMQTDVLDSQFTVLEMMILAANLK+LEVIDEILGMLR
148	FBpp0077792|FBgn0017457|CG3582-PA|U2af38-PA FBpp0305600|FBgn0017457|CG3582-PB|U2af38-PB	1.0000	FBpp0077792 type=protein; loc=2L:complement(join(294441..294484,293622..294372)); ID=FBpp0077792; name=U2af38-PA; parent=FBgn0017457,FBtr0078133; dbxref=FlyBase:FBpp0077792,FlyBase_Annotation_IDs:CG3582-PA,GB_protein:AAF51512.1,REFSEQ:NP_477208,GB_protein:AAF51512,FlyMine:FBpp0077792,modMine:FBpp0077792; MD5=df11e82fa4d57097b20d30b586445e75; length=264; release=r6.09; species=Dmel;;FBpp0305600 ty…	21.6	4	0.06	GDGVGGGNYLNNER+IHNKPTFSQTVLLQNLYVNPQNSAK+WFGGRPVYSELSPVTDFR
142	FBpp0077581|FBgn0021906|CG7361-PB|RFeSP-PB FBpp0306867|FBgn0021906|CG7361-PD|RFeSP-PD FBpp0306868|FBgn0021906|CG7361-PE|RFeSP-PE	1.0000	FBpp0077581 type=protein; loc=2L:complement(join(1613983..1614076,1613044..1613423,1612770..1612988)); ID=FBpp0077581; name=RFeSP-PB; parent=FBgn0021906,FBtr0077915; dbxref=GB_protein:AAF51354.3,FlyBase:FBpp0077581,FlyBase_Annotation_IDs:CG7361-PB,REFSEQ:NP_722715,GB_protein:AAF51354,FlyMine:FBpp0077581,modMine:FBpp0077581; MD5=a8bc103a8d427d0704b8f12cf158d784; length=230; release=r6.09; species=…	22.6	4	0.06	AFSYLMVGAGAVGGAYAAK+KGPAPLNLEVPTHEFPNEGLLVVG+TAAEIETER
139	FBpp0077470|FBgn0014010|CG3664-PB|Rab5-PB FBpp0077471|FBgn0014010|CG3664-PF|Rab5-PF FBpp0077472|FBgn0014010|CG3664-PD|Rab5-PD FBpp0077473|FBgn0014010|CG3664-PC|Rab5-PC FBpp0077474|FBgn0014010|CG3664-PE|Rab5-PE FBpp0077475|FBgn0014010|CG3664-PA|Rab5-PA FBpp0303518|FBgn0014010|CG3664-PG|Rab5-PG FBpp0303519|FBgn0014010|CG3664-PH|Rab5-PH FBpp0303520|FBgn0014010|CG3664-PI|Rab5-PI	1.0000	FBpp0077470 type=protein; loc=2L:complement(join(2361160..2361428,2360972..2361092,2360633..2360801,2360469..2360569)); ID=FBpp0077470; name=Rab5-PB; parent=FBgn0014010,FBtr0077793; dbxref=FlyBase:FBpp0077470,FlyBase_Annotation_IDs:CG3664-PB,GB_protein:AAN10422.1,REFSEQ:NP_722796,GB_protein:AAN10422; MD5=701228716725ef6004baf39054bd97a5; length=219; release=r6.09; species=Dmel;;FBpp0077471 type=p…	21.5	4	0.06	GAQAAIVVYDIQNQDSFQR+QASPNIVIALAGNK+TGMNVNDIFLAIAK
134	FBpp0077326|FBgn0260639|CG3157-PA|gammaTub23C-PA	1.0000	FBpp0077326 type=protein; loc=2L:join(2973059..2973107,2973166..2973368,2973429..2974604); ID=FBpp0077326; name=gammaTub23C-PA; parent=FBgn0260639,FBtr0077641; dbxref=FlyBase:FBpp0077326,FlyBase_Annotation_IDs:CG3157-PA,GB_protein:AAF51174.1,REFSEQ:NP_476804,GB_protein:AAF51174,FlyMine:FBpp0077326,modMine:FBpp0077326; MD5=d5e01458d1da8fc0446d951772715831; length=475; release=r6.09; species=Dmel;	7.4	4	0.05	DVFFYQADDDHYIPR+EDYMQFSVK+LQEEVFDIIDR
126	FBpp0077103|FBgn0031635|CG15626-PA|tank-PA FBpp0077104|FBgn0031635|CG15626-PB|tank-PB	1.0000	FBpp0077103 type=protein; loc=2L:complement(join(4837602..4837616,4837235..4837533,4836483..4837157,4835740..4836244)); ID=FBpp0077103; name=tank-PA; parent=FBgn0031635,FBtr0077412; dbxref=FlyBase:FBpp0077103,FlyBase_Annotation_IDs:CG15626-PA,GB_protein:AAF50975.1,REFSEQ:NP_608864,GB_protein:AAF50975; MD5=33da11e3f3570058c963943003358a2f; length=497; release=r6.09; species=Dmel;;FBpp0077104 type=…	11.1	4	0.06	DSSASSTHSSNAPSINSHRPPPYYGSSLR+GAAPLVPTPVPGAPR+YAQAPVFDAGR
123	FBpp0077012|FBgn0031118|CG1412-PA|RhoGAP19D-PA FBpp0290752|FBgn0031118|CG1412-PB|RhoGAP19D-PB FBpp0293445|FBgn0031118|CG1412-PC|RhoGAP19D-PC FBpp0309351|FBgn0031118|CG1412-PD|RhoGAP19D-PD FBpp0311266|FBgn0031118|CG1412-PE|RhoGAP19D-PE	1.0000	FBpp0077012 type=protein; loc=X:complement(join(20490547..20490870,20488330..20488647,20487008..20487522,20477639..20478340,20477266..20477567,20476328..20476811,20476165..20476264,20476002..20476100,20475581..20475931,20474553..20475518,20473567..20474482,20472034..20473502)); ID=FBpp0077012; name=RhoGAP19D-PA; parent=FBgn0031118,FBtr0077320; dbxref=FlyBase:FBpp0077012,FlyBase_Annotation_IDs:CG1…	3.4	4	0.06	GLGVVGIYR+LQHSATVPIHQGSSTAPTSGAATPVGTPTGSGGAGAIPSR+NLAIIFGPSIIR+TPNDTLETAVK
113	FBpp0076685|FBgn0035707|CG8368-PB|CG8368-PB FBpp0076686|FBgn0035707|CG8368-PA|CG8368-PA	1.0000	FBpp0076685 type=protein; loc=3L:join(6606317..6607078,6607135..6608418); ID=FBpp0076685; name=CG8368-PB; parent=FBgn0035707,FBtr0076976; dbxref=FlyBase:FBpp0076685,FlyBase_Annotation_IDs:CG8368-PB,GB_protein:AAN12085.1,REFSEQ:NP_729177,GB_protein:AAN12085; MD5=6c001c78a3865f9aebf80d674a38686d; length=681; release=r6.09; species=Dmel;;FBpp0076686 type=protein; loc=3L:join(6606317..6607078,6607135…	9.3	4	0.05	EVSELLPPDAILVGQSLNSDLNAMK+QNNELEADSQTAPGTSDPEEPVNKK+VPEQDFILDSAQR
510	FBpp0073290|FBgn0015245|CG12101-PA|Hsp60-PA FBpp0073291|FBgn0015245|CG12101-PB|Hsp60-PB FBpp0078742|FBgn0031728|CG7235-PA|Hsp60C-PA FBpp0078743|FBgn0031728|CG7235-PC|Hsp60C-PC FBpp0078744|FBgn0031728|CG7235-PB|Hsp60C-PB	0.9999	FBpp0073290 type=protein; loc=X:join(11110041..11111411,11111475..11111825); ID=FBpp0073290; name=Hsp60-PA; parent=FBgn0015245,FBtr0073434; dbxref=FlyBase:FBpp0073290,FlyBase_Annotation_IDs:CG12101-PA,GB_protein:AAF47999.1,REFSEQ:NP_511115,GB_protein:AAF47999,FlyMine:FBpp0073290,modMine:FBpp0073290; MD5=1d69ae8daf6438985512377bc04b9b9e; length=573; release=r6.09; species=Dmel;;FBpp0073291 type=pr…	6.5	4	0.05	LVQDVANNTNEEAGDGTTTATVLAR+NAGVDGAMVVAK
537	FBpp0081611|FBgn0037746|CG8478-PB|CG8478-PB FBpp0291084|FBgn0037746|CG8478-PC|CG8478-PC FBpp0291085|FBgn0037746|CG8478-PD|CG8478-PD FBpp0304480|FBgn0037746|CG8478-PE|CG8478-PE	0.9998	FBpp0081611 type=protein; loc=3R:join(9763903..9763935,9764041..9764626,9764681..9765547,9765609..9765838); ID=FBpp0081611; name=CG8478-PB; parent=FBgn0037746,FBtr0082133; dbxref=GB_protein:AAN13444.1,FlyBase_Annotation_IDs:CG8478-PB,FlyBase:FBpp0081611,GB_protein:AAN13444.2,REFSEQ:NP_649941,GB_protein:AAN13444,FlyMine:FBpp0081611,modMine:FBpp0081611; MD5=d43a87426bf367d449aa909ae9bff1cf; length=…	7.9	4	0.05	EVAHVNEVVNEVSELIAK+LAPSQGTQSMAPPSVK+SYLPTTTAETR
555	FBpp0083716|FBgn0263143|CG4771-PA|vret-PA	0.9995	FBpp0083716 type=protein; loc=3R:complement(join(22745214..22745524,22744740..22745150,22743858..22744674,22743611..22743795,22743361..22743554,22743149..22743306)); ID=FBpp0083716; name=vret-PA; parent=FBgn0263143,FBtr0084323; dbxref=FlyBase:FBpp0083716,FlyBase_Annotation_IDs:CG4771-PA,GB_protein:AAF56058.1,REFSEQ:NP_651092,GB_protein:AAF56058,FlyMine:FBpp0083716,modMine:FBpp0083716; MD5=0ca3341…	4.2	4	0.05	GEILNLDEK+GSLLATNDPIQR+MLINFFGR
608	FBpp0083800|FBgn0264326|CG6768-PA|DNApol-epsilon255-PA	0.9943	FBpp0083800 type=protein; loc=3R:join(23348191..23348261,23348323..23348449,23348512..23354720,23354785..23355088); ID=FBpp0083800; name=DNApol-epsilon255-PA; parent=FBgn0264326,FBtr0084408; dbxref=FlyBase:FBpp0083800,FlyBase_Annotation_IDs:CG6768-PA,GB_protein:AAF56126.3,REFSEQ:NP_524462,GB_protein:AAF56126,FlyMine:FBpp0083800,modMine:FBpp0083800; MD5=eb200294006be0a1443a0a3baa15d7e3; length=223…	2.3	4	0.04	AFVFALDTVR+IPVEDYTFEVLIEVDVK+KYSGQISGLEHITK+TLAEQINELR
678	FBpp0085811|FBgn0034398|CG15098-PA|CG15098-PA	0.9924	FBpp0085811 type=protein; loc=2R:complement(join(18834476..18834662,18834311..18834396,18833965..18834118,18833651..18833784)); ID=FBpp0085811; name=CG15098-PA; parent=FBgn0034398,FBtr0086629; dbxref=GB_protein:AAF57628.1,FlyBase:FBpp0085811,FlyBase_Annotation_IDs:CG15098-PA,GB_protein:AAF57628.2,REFSEQ:NP_611379,GB_protein:AAF57628,FlyMine:FBpp0085811,modMine:FBpp0085811; MD5=a081f227ca6f447de7d…	11.8	4	0.06	EIQRPLIPQPTQQTNSYPSYTK
99	FBpp0076006|FBgn0052066|CG32066-PC|CG32066-PC FBpp0076007|FBgn0052066|CG32066-PB|CG32066-PB	1.0000	FBpp0076006 type=protein; loc=3L:complement(join(10659365..10659547,10646863..10647126,10641532..10641794,10641201..10641465)); ID=FBpp0076006; name=CG32066-PC; parent=FBgn0052066,FBtr0076277; dbxref=FlyBase:FBpp0076006,FlyBase_Annotation_IDs:CG32066-PC,GB_protein:AAF50143.2,REFSEQ:NP_729620,GB_protein:AAF50143,modMine:FBpp0076006; MD5=f5d529006fbe23c6df0d8fdbb4921ece; length=324; release=r6.09; …	9.6	3	0.04	AEPLLNALR+AWAAVLPLVNK+QLAEILEFVLK
96	FBpp0075688|FBgn0036286|CG10616-PA|CG10616-PA FBpp0301023|FBgn0036286|CG10616-PB|CG10616-PB FBpp0312167|FBgn0036286|CG10616-PC|CG10616-PC	1.0000	FBpp0075688 type=protein; loc=3L:join(12471837..12471929,12472022..12472196,12472547..12472637,12472707..12472832,12473185..12474178); ID=FBpp0075688; name=CG10616-PA; parent=FBgn0036286,FBtr0075956; dbxref=GB_protein:AAF49917.2,REFSEQ:NP_648576,GB_protein:AAF49917,FlyBase:FBpp0075688,FlyBase_Annotation_IDs:CG10616-PA,FlyMine:FBpp0075688,modMine:FBpp0075688; MD5=01427e0644c2e271390ca6f78c5b6b59; …	10.0	3	0.05	GEAPTVVVAQAK+LASEGIIGGTETIR+LQPTSTTGGTATASSNTTDSLPR
93	FBpp0075282|FBgn0263599|CG5931-PA|l(3)72Ab-PA	1.0000	FBpp0075282 type=protein; loc=3L:complement(join(15967708..15967752,15966916..15967611,15962115..15966858,15961876..15962050,15961538..15961820,15960994..15961479)); ID=FBpp0075282; name=l(3)72Ab-PA; parent=FBgn0263599,FBtr0075527; dbxref=FlyBase:FBpp0075282,FlyBase_Annotation_IDs:CG5931-PA,GB_protein:AAF49564.4,REFSEQ:NP_648818,GB_protein:AAF49564,FlyMine:FBpp0075282,modMine:FBpp0075282; MD5=e2f…	2.4	3	0.05	GKGDAEDGGAAAAGQVAGVR+IDHTLHAENLANEEAANNVK+SLVQEMVGNFGR
91	FBpp0075209|FBgn0011016|CG5474-PA|SsRbeta-PA	1.0000	FBpp0075209 type=protein; loc=3L:join(16129909..16130283,16130506..16130703); ID=FBpp0075209; name=SsRbeta-PA; parent=FBgn0011016,FBtr0075453; dbxref=FlyBase:FBpp0075209,FlyBase_Annotation_IDs:CG5474-PA,GB_protein:AAF49532.2,REFSEQ:NP_524103,GB_protein:AAF49532,FlyMine:FBpp0075209,modMine:FBpp0075209; MD5=69a934f5849f30f4841b8ea53654bf24; length=190; release=r6.09; species=Dmel;	27.9	3	0.05	IAPQTNFTHVLVVRPK+LVDSGFHPEAFDVVGGQPTAVVDR+YTIFNVGSGAATK
89	FBpp0075104|FBgn0025582|CG9677-PA|Int6-PA	1.0000	FBpp0075104 type=protein; loc=3L:complement(join(16786744..16786833,16786257..16786649,16785346..16786170)); ID=FBpp0075104; name=Int6-PA; parent=FBgn0025582,FBtr0075345; dbxref=FlyBase:FBpp0075104,FlyBase_Annotation_IDs:CG9677-PA,GB_protein:AAF49412.1,REFSEQ:NP_477385,GB_protein:AAF49412,FlyMine:FBpp0075104,modMine:FBpp0075104; MD5=65d76ad41ba7bda5d6bd5ed4d6c7a92c; length=435; release=r6.09; spe…	9.4	3	0.04	LGHVVMGTQPLSPYQQLVEK+QLQNEVAPIMK+YLATAVVINR
80	FBpp0074672|FBgn0036928|CG7654-PA|Tom20-PA FBpp0304965|FBgn0036928|CG7654-PB|Tom20-PB	1.0000	FBpp0074672 type=protein; loc=3L:join(20001167..20001296,20001361..20001436,20001850..20002159); ID=FBpp0074672; name=Tom20-PA; parent=FBgn0036928,FBtr0074903; dbxref=FlyBase:FBpp0074672,FlyBase_Annotation_IDs:CG7654-PA,GB_protein:AAF49080.2,REFSEQ:NP_649169,GB_protein:AAF49080,FlyMine:FBpp0074672,modMine:FBpp0074672; MD5=3aa035e64293d9f78d3d72f6a65fc132; length=171; release=r6.09; species=Dmel;;…	21.6	3	0.05	AAEGNDGPIVLGQSSEQQLDGAK+SGVPNLNDHEAIER
75	FBpp0074458|FBgn0031006|CG8002-PA|rictor-PA FBpp0310227|FBgn0031006|CG8002-PB|rictor-PB FBpp0310228|FBgn0031006|CG8002-PC|rictor-PC	1.0000	FBpp0074458 type=protein; loc=X:complement(join(19260987..19261050,19259436..19259646,19258827..19259372,19258213..19258366,19257291..19258154,19257047..19257223,19256775..19256983,19255818..19256606,19255591..19255715,19254603..19255521,19253802..19254531,19252722..19253744)); ID=FBpp0074458; name=rictor-PA; parent=FBgn0031006,FBtr0074689; dbxref=FlyBase:FBpp0074458,FlyBase_Annotation_IDs:CG8002…	1.7	3	0.04	LSADELNVLLPTLNAPK+NVLDLFPTR+SIDLMLK
70	FBpp0074127|FBgn0030791|CG9132-PA|CG9132-PA FBpp0074128|FBgn0030791|CG9132-PB|CG9132-PB FBpp0297713|FBgn0030791|CG9132-PC|CG9132-PC	1.0000	FBpp0074127 type=protein; loc=X:complement(join(16799182..16799535,16798750..16798958,16798633..16798684)); ID=FBpp0074127; name=CG9132-PA; parent=FBgn0030791,FBtr0074353; dbxref=FlyBase:FBpp0074127,FlyBase_Annotation_IDs:CG9132-PA,GB_protein:AAN09424.1,REFSEQ:NP_996491,GB_protein:AAN09424,FlyMine:FBpp0074127,modMine:FBpp0074127; MD5=27ade1a3b0efeffcc5381166c9a3222f; length=204; release=r6.09; sp…	16.7	3	0.04	GSSGVLPPPPGGLGK+QELDLGFK+SAFLGLGFGDR
56	FBpp0073010|FBgn0004888|CG1065-PA|Scsalpha-PA FBpp0292215|FBgn0004888|CG1065-PB|Scsalpha-PB	1.0000	FBpp0073010 type=protein; loc=3L:join(3814319..3814355,3816632..3817080,3817437..3817721,3817784..3817999); ID=FBpp0073010; name=Scsalpha-PA; parent=FBgn0004888,FBtr0073151; dbxref=FlyBase:FBpp0073010,FlyBase_Annotation_IDs:CG1065-PA,GB_protein:AAF47796.2,REFSEQ:NP_523905,GB_protein:AAF47796,FlyMine:FBpp0073010,modMine:FBpp0073010; MD5=770d68231aafea52ee150be7f7454d1f; length=328; release=r6.09; …	13.1	3	0.05	AKPVVSFIAGVSAPPGR+GGTQHLGLPVFASVAEAK+LVGGISPK
55	FBpp0072938|FBgn0035444|CG12012-PA|CG12012-PA FBpp0312150|FBgn0035444|CG12012-PC|CG12012-PC	1.0000	FBpp0072938 type=protein; loc=3L:join(3376881..3376947,3376999..3377300); ID=FBpp0072938; name=CG12012-PA; parent=FBgn0035444,FBtr0073076; dbxref=FlyBase:FBpp0072938,FlyBase_Annotation_IDs:CG12012-PA,GB_protein:AAF47770.2,REFSEQ:NP_647813,GB_protein:AAF47770,FlyMine:FBpp0072938,modMine:FBpp0072938; MD5=4c636cdbe68df0a99e90b92f43a958f9; length=122; release=r6.09; species=Dmel;;FBpp0312150 type=pro…	15.6	3	0.05	DAAPPSYEEVMNSPSQDSR
52	FBpp0072801|FBgn0261602|CG1263-PA|RpL8-PA FBpp0072802|FBgn0261602|CG1263-PB|RpL8-PB	1.0000	FBpp0072801 type=protein; loc=3L:join(2587753..2587890,2588084..2588716); ID=FBpp0072801; name=RpL8-PA; parent=FBgn0261602,FBtr0072924; dbxref=FlyBase:FBpp0072801,FlyBase_Annotation_IDs:CG1263-PA,GB_protein:AAF47659.1,REFSEQ:NP_524726,GB_protein:AAF47659,FlyMine:FBpp0072801,modMine:FBpp0072801; MD5=d09e64c3a15edc7f30e4ac2fa02ce592; length=256; release=r6.09; species=Dmel;;FBpp0072802 type=protein…	10.5	3	0.05	AMVGIVAGGGR+TSGNYATVIAHNQDTK
485a	FBpp0099495|FBgn0063485|CG3849-PB|Lasp-PB FBpp0297281|FBgn0063485|CG3849-PC|Lasp-PC	1.0000	FBpp0099495 type=protein; loc=3L:complement(join(16710943..16711011,16694202..16694296,16681238..16681370,16680812..16680947,16678808..16679932,16678425..16678660,16678179..16678358)); ID=FBpp0099495; name=Lasp-PB; parent=FBgn0063485,FBtr0100145; dbxref=FlyBase_Annotation_IDs:CG3849-PB,FlyBase:FBpp0099495,GB_protein:AAN11739.2,REFSEQ:NP_730192,GB_protein:AAN11739,FlyMine:FBpp0099495,modMine:FBpp0…	6.4	3	0.04	FTQVADDPETLR+QQQQQQQQQQQQLLQQQAIK+VVYPIEELK
482a	FBpp0088701|FBgn0050159|CG30159-PB|CG30159-PB FBpp0088702|FBgn0050159|CG30159-PA|CG30159-PA FBpp0290927|FBgn0050159|CG30159-PC|CG30159-PC	1.0000	FBpp0088701 type=protein; loc=2R:6993128..6993847; ID=FBpp0088701; name=CG30159-PB; parent=FBgn0050159,FBtr0089760; dbxref=FlyBase:FBpp0088701,FlyBase_Annotation_IDs:CG30159-PB,GB_protein:AAS64795.1,REFSEQ:NP_995768,GB_protein:AAS64795; MD5=5c7e03a5a217f0beb78792636a404979; length=239; release=r6.09; species=Dmel;;FBpp0088702 type=protein; loc=2R:6993128..6993847; ID=FBpp0088702; name=CG30159-PA;…	7.5	3	0.04	EATFLPLK+FVQDAAAAVK+ILPEIVR
471a	FBpp0086656|FBgn0000289|CG8367-PB|cg-PB FBpp0111707|FBgn0000289|CG8367-PF|cg-PF FBpp0288473|FBgn0000289|CG8367-PI|cg-PI FBpp0288474|FBgn0000289|CG8367-PJ|cg-PJ FBpp0308983|FBgn0000289|CG8367-PL|cg-PL FBpp0308984|FBgn0000289|CG8367-PM|cg-PM	1.0000	FBpp0086656 type=protein; loc=2R:join(14174447..14174572,14176406..14176542,14176612..14176691,14177175..14177477,14177861..14178021,14178098..14178200,14178272..14178596,14178665..14178829,14178894..14179041,14179112..14179254,14179313..14179940); ID=FBpp0086656; name=cg-PB; parent=FBgn0000289,FBtr0087527; dbxref=FlyBase:FBpp0086656,FlyBase_Annotation_IDs:CG8367-PB,GB_protein:AAF58283.2,REFSEQ:N…	4.3	3	0.05	TGQTVLTAGSAAAK+VIQGLEDNEDSQGEAPNLK
464a	FBpp0085249|FBgn0051618|CG31618-PA|His2A FBpp0091055|FBgn0053808|CG33808-PA|His2A FBpp0091060|FBgn0053814|CG33814-PA|His2A FBpp0091063|FBgn0053817|CG33817-PA|His2A FBpp0091066|FBgn0053820|CG33820-PA|His2A FBpp0091069|FBgn0053823|CG33823-PA|His2A FBpp0091072|FBgn0053826|CG33826-PA|His2A FBpp0091075|FBgn0053829|CG33829-PA|His2A FBpp0091078|FBgn0053832|CG33832-PA|His2A FBpp0091081|FBgn0053835|CG3383…	1.0000	FBpp0085249 type=protein; loc=2L:21423789..21424163; ID=FBpp0085249; name=His2A:CG31618-PA; parent=FBgn0051618,FBtr0085893; dbxref=FlyBase:FBpp0085249,FlyBase_Annotation_IDs:CG31618-PA,GB_protein:AAN11125.1,REFSEQ:NP_724343,GB_protein:AAN11125; MD5=3612d7213b7a1860260424d7556c43bf; length=124; release=r6.09; species=Dmel;;FBpp0091055 type=protein; loc=2L:21433897..21434271; ID=FBpp0091055; name=H…	31.5	3	0.05	AGLQFPVGR+HLQLAIR+LLSGVTIAQGGVLPNIQAVLLPK
434a	FBpp0075958|FBgn0003462|CG11793-PA|Sod-PA	1.0000	FBpp0075958 type=protein; loc=3L:complement(join(11113574..11113639,11112453..11112848)); ID=FBpp0075958; name=Sod-PA; parent=FBgn0003462,FBtr0076229; dbxref=FlyBase:FBpp0075958,FlyBase_Annotation_IDs:CG11793-PA,GB_protein:AAF50095.1,REFSEQ:NP_476735,GB_protein:AAF50095,FlyMine:FBpp0075958,modMine:FBpp0075958; MD5=664bd08a7dfba355bbe0146992ae0f78; length=153; release=r6.09; species=Dmel;	30.7	3	0.05	GTVFFEQESSGTPVK+ITLFGADSIIGR+TVVVHADADDLGQGGHELSK
433a	FBpp0075714|FBgn0052103|CG32103-PB|CG32103-PB FBpp0304400|FBgn0052103|CG32103-PE|CG32103-PE	1.0000	FBpp0075714 type=protein; loc=3L:complement(join(12413448..12413903,12412330..12412456,12412185..12412272,12412011..12412122,12405002..12405160,12404363..12404936,12404055..12404290)); ID=FBpp0075714; name=CG32103-PB; parent=FBgn0052103,FBtr0075982; dbxref=FlyBase:FBpp0075714,FlyBase_Annotation_IDs:CG32103-PB,GB_protein:AAF49921.2,REFSEQ:NP_729802,GB_protein:AAF49921; MD5=2a3f3aca353c501f093f87d2…	5.5	3	0.05	IAPETAFK+LQAQAAETIANQK+VDLEELISAFK
420a	FBpp0073922|FBgn0001092|CG8893-PA|Gapdh2-PA FBpp0087977|FBgn0001091|CG12055-PA|Gapdh1-PA FBpp0099914|FBgn0001091|CG12055-PB|Gapdh1-PB FBpp0304864|FBgn0001092|CG8893-PC|Gapdh2-PC	1.0000	FBpp0073922 type=protein; loc=X:15868336..15869334; ID=FBpp0073922; name=Gapdh2-PA; parent=FBgn0001092,FBtr0074112; dbxref=FlyBase:FBpp0073922,FlyBase_Annotation_IDs:CG8893-PA,GB_protein:AAF48531.1,REFSEQ:NP_542445,GB_protein:AAF48531,FlyMine:FBpp0073922,modMine:FBpp0073922; MD5=77b41327d5747c180ed8cfa6963ebaf8; length=332; release=r6.09; species=Dmel;;FBpp0087977 type=protein; loc=2R:complement(…	9.6	3	0.05	IGINGFGR+VINDNFEIVEGLMTTVHATTATQK
416a	FBpp0073292|FBgn0028686|CG16916-PA|Rpt3-PA FBpp0312031|FBgn0028686|CG16916-PB|Rpt3-PB	1.0000	FBpp0073292 type=protein; loc=X:join(11125313..11125348,11125423..11125506,11125565..11126686); ID=FBpp0073292; name=Rpt3-PA; parent=FBgn0028686,FBtr0073436; dbxref=FlyBase:FBpp0073292,FlyBase_Annotation_IDs:CG16916-PA,GB_protein:AAF48001.1,REFSEQ:NP_572686,GB_protein:AAF48001,FlyMine:FBpp0073292,modMine:FBpp0073292; MD5=3ce20983cbcc98bbf3405ed68bf3a207; length=413; release=r6.09; species=Dmel;;F…	10.4	3	0.05	ADTLDPALLRPGR+DAHSSLDELDMEDLYVR+ELLKPSASVALHK
413a	FBpp0072990|FBgn0005640|CG10579-PD|Eip63E-PD FBpp0072991|FBgn0005640|CG10579-PE|Eip63E-PE FBpp0072992|FBgn0005640|CG10579-PA|Eip63E-PA FBpp0072993|FBgn0005640|CG10579-PB|Eip63E-PB FBpp0072994|FBgn0005640|CG10579-PC|Eip63E-PC FBpp0110220|FBgn0005640|CG10579-PF|Eip63E-PF FBpp0110221|FBgn0005640|CG10579-PG|Eip63E-PG FBpp0110222|FBgn0005640|CG10579-PH|Eip63E-PH FBpp0110223|FBgn0005640|CG10579-PI|Eip6…	1.0000	FBpp0072990 type=protein; loc=3L:join(3516774..3516828,3552787..3552864,3578289..3578480,3588042..3588080,3593329..3593546,3594651..3594742,3598065..3598239,3598360..3598621,3600013..3600225,3600312..3600491,3607502..3607566); ID=FBpp0072990; name=Eip63E-PD; parent=FBgn0005640,FBtr0073131; dbxref=FlyBase:FBpp0072990,FlyBase_Annotation_IDs:CG10579-PD,GB_protein:AAN11568.1,REFSEQ:NP_523904,GB_prote…	5.9	3	0.04	IADFGLAR+LGADDALQHPYFAQLPK+LQEEEGAPFTAIR
42	FBpp0072097|FBgn0011726|CG4254-PA|tsr-PA	1.0000	FBpp0072097 type=protein; loc=2R:complement(join(24046666..24046668,24044992..24045182,24044814..24044919,24044604..24044750)); ID=FBpp0072097; name=tsr-PA; parent=FBgn0011726,FBtr0072188; dbxref=FlyBase:FBpp0072097,FlyBase_Annotation_IDs:CG4254-PA,GB_protein:AAF47146.1,REFSEQ:NP_477034,GB_protein:AAF47146,FlyMine:FBpp0072097,modMine:FBpp0072097; MD5=02b1c8e7700742cac8cd399509394e00; length=148; …	21.6	3	0.04	NAEYDQFLEDIQK+YIQATDLSEASR+YVIFYIR
406a	FBpp0071451|FBgn0261394|CG9327-PA|Prosalpha3-PA	1.0000	FBpp0071451 type=protein; loc=2R:join(20994991..20994993,20995103..20995308,20995446..20996031); ID=FBpp0071451; name=Prosalpha3-PA; parent=FBgn0261394,FBtr0071522; dbxref=FlyBase:FBpp0071451,FlyBase_Annotation_IDs:CG9327-PA,GB_protein:AAF46651.1,REFSEQ:NP_476691,GB_protein:AAF46651,FlyMine:FBpp0071451,modMine:FBpp0071451; MD5=97f7d9107be4d3d54d2f75cd622282e6; length=264; release=r6.09; species=D…	15.2	3	0.05	QAYTQYGGK+TVYSVLEKPDVEK+YGYQLYQSDPSGNYGGWK
402	sp|KRUC_SHEEP|	1.0000	sp KRUC_SHEEP	11.0	3	0.04	MGCSGCSGGCGSSCGGCGSR
395	FBpp0305494|FBgn0030743|CG9921-PB|CG9921-PB FBpp0305495|FBgn0030743|CG9921-PC|CG9921-PC	1.0000	FBpp0305494 type=protein; loc=X:complement(join(16331809..16331953,16331562..16331725)); ID=FBpp0305494; name=CG9921-PB; parent=FBgn0030743,FBtr0333302; dbxref=REFSEQ:NP_001259608,GB_protein:AGB95450,FlyBase:FBpp0305494,FlyBase_Annotation_IDs:CG9921-PB; MD5=c1c62347f6ccc87f6d4e61801c6bd0d2; length=102; release=r6.09; species=Dmel;;FBpp0305495 type=protein; loc=X:complement(join(16331809..16331953…	28.4	3	0.04	IEVSLPEEELDWIQLR+QDLGPVAEVETTK
393	FBpp0304045|FBgn0032974|CG3651-PB|CG3651-PB FBpp0304046|FBgn0032974|CG3651-PC|CG3651-PC FBpp0304047|FBgn0032974|CG3651-PD|CG3651-PD	1.0000	FBpp0304045 type=protein; loc=2L:join(22122037..22122180,22122251..22123681,22123741..22124028,22124090..22124216,22124782..22124939); ID=FBpp0304045; name=CG3651-PB; parent=FBgn0032974,FBtr0331655; dbxref=FlyBase:FBpp0304045,FlyBase_Annotation_IDs:CG3651-PB,REFSEQ:NP_001260681,GB_protein:AGB93216; MD5=b9be2742d576308fd4f487bbd18353f7; length=715; release=r6.09; species=Dmel;;FBpp0304046 type=pro…	4.9	3	0.04	DLSLLQQLDDR+EFLANTIGK+LRVPYDRELLHGYFK
381	FBpp0112427|FBgn0039958|CG12567-PA|CG12567-PA FBpp0289926|FBgn0039958|CG12567-PD|CG12567-PD FBpp0289928|FBgn0039958|CG12567-PF|CG12567-PF FBpp0311162|FBgn0039958|CG12567-PG|CG12567-PG	1.0000	FBpp0112427 type=protein; loc=2L:complement(join(23174062..23174134,23162925..23163058,23162212..23162872,23161958..23162139)); ID=FBpp0112427; name=CG12567-PA; parent=FBgn0039958,FBtr0113704; dbxref=FlyBase_Annotation_IDs:CG12567-PA,FlyBase:FBpp0112427,REFSEQ:NP_001015384,GB_protein:EAA46065,FlyMine:FBpp0112427,modMine:FBpp0112427; MD5=246ea191b614901ccb7ba87d545d6308; length=349; release=r6.09;…	10.7	3	0.05	AATPLFGVR+EAAEEASIPSDLVK+TTSAPVVIDFLIR
371	FBpp0088675|FBgn0003189|CG18572-PA|r-PA FBpp0309141|FBgn0003189|CG18572-PD|r-PD FBpp0309142|FBgn0003189|CG18572-PE|r-PE	1.0000	FBpp0088675 type=protein; loc=X:join(16656398..16657156,16657221..16660472,16660538..16660642,16665188..16665327,16666035..16667859,16667937..16668320,16668385..16668594); ID=FBpp0088675; name=r-PA; parent=FBgn0003189,FBtr0089734; dbxref=FlyBase:FBpp0088675,FlyBase_Annotation_IDs:CG18572-PA,GB_protein:AAF48639.3,REFSEQ:NP_523377,GB_protein:AAF48639,FlyMine:FBpp0088675,modMine:FBpp0088675; MD5=477…	2.0	3	0.05	AIVGLDVEPLDVLHGVGK+VNEIGEQVAPSEAVYSVAQALDAASR
365	FBpp0088416|FBgn0266186|CG1599-PA|Vamp7-PA FBpp0312219|FBgn0266186|CG1599-PC|Vamp7-PC	1.0000	FBpp0088416 type=protein; loc=2R:complement(join(9841847..9842050,9841540..9841768,9841408..9841475,9841194..9841349)); ID=FBpp0088416; name=Vamp7-PA; parent=FBgn0266186,FBtr0089394; dbxref=FlyBase:FBpp0088416,FlyBase_Annotation_IDs:CG1599-PA,GB_protein:AAF58892.1,REFSEQ:NP_610524,GB_protein:AAF58892,FlyMine:FBpp0088416,modMine:FBpp0088416; MD5=af2bfe8ee063ec4f17584ee207377b9f; length=218; releas…	12.8	3	0.04	AFLFLADIK+LELLVNK+TENLSNNSVAFR
37	FBpp0071845|FBgn0040091|CG4414-PA|Ugt58Fa-PA FBpp0311614|FBgn0040091|CG4414-PB|Ugt58Fa-PB	1.0000	FBpp0071845 type=protein; loc=2R:complement(join(22643805..22643807,22643492..22643653,22643343..22643430,22641950..22643286)); ID=FBpp0071845; name=Ugt58Fa-PA; parent=FBgn0040091,FBtr0071934; dbxref=FlyBase:FBpp0071845,FlyBase_Annotation_IDs:CG4414-PA,GB_protein:AAF46872.3,REFSEQ:NP_611694,GB_protein:AAF46872,FlyMine:FBpp0071845,modMine:FBpp0071845; MD5=deef9997c496e5b2f1513356b4633cda; length=5…	7.4	3	0.04	GNLADLGLLPIEK+LDTLFAFFSAR+NVPILGLPLFQHEAR
356	FBpp0087908|FBgn0003317|CG1891-PA|sax-PA FBpp0087909|FBgn0003317|CG1891-PB|sax-PB FBpp0300982|FBgn0003317|CG1891-PC|sax-PC	1.0000	FBpp0087908 type=protein; loc=2R:join(7806538..7806598,7807072..7807201,7807569..7807644,7807708..7808366,7808510..7808920,7808982..7809207,7809270..7809419); ID=FBpp0087908; name=sax-PA; parent=FBgn0003317,FBtr0088832; dbxref=FlyBase:FBpp0087908,FlyBase_Annotation_IDs:CG1891-PA,GB_protein:AAF59189.1,REFSEQ:NP_523652,GB_protein:AAF59189,FlyMine:FBpp0087908,modMine:FBpp0087908; MD5=3234502cd361d57…	14.8	3	0.05	ELPAVPQNSVQTHPR+EYLQHSVTSGSGSGLPLLVQR+NALSHNDMVWICLSIANGLVHLHTEIFGK+QDPEAYLVNDELLR
353	FBpp0087755|FBgn0027607|CG8230-PA|CG8230-PA	1.0000	FBpp0087755 type=protein; loc=2R:complement(join(8947129..8947271,8945864..8947049,8945310..8945807,8945128..8945250,8944906..8945055)); ID=FBpp0087755; name=CG8230-PA; parent=FBgn0027607,FBtr0088674; dbxref=FlyBase:FBpp0087755,FlyBase_Annotation_IDs:CG8230-PA,GB_protein:AAF59014.1,REFSEQ:NP_610431,GB_protein:AAF59014,FlyMine:FBpp0087755,modMine:FBpp0087755; MD5=e6e336fcdceb1d0353827429c155324d; …	5.6	3	0.04	AGQAAGGGELSQR+GELGVNEVLEVISK+TADLGSNQWLQR
351	FBpp0087704|FBgn0086656|CG8055-PA|shrb-PA	1.0000	FBpp0087704 type=protein; loc=2R:complement(join(9143620..9143797,9143059..9143236,9142717..9143000,9142615..9142655)); ID=FBpp0087704; name=shrb-PA; parent=FBgn0086656,FBtr0088623; dbxref=FlyBase:FBpp0087704,FlyBase_Annotation_IDs:CG8055-PA,GB_protein:AAF58977.2,REFSEQ:NP_610462,GB_protein:AAF58977,FlyMine:FBpp0087704,modMine:FBpp0087704; MD5=99a6da738faeb6a43409910b700b35da; length=226; release…	19.5	3	0.04	EIIGIPEPTPTLPEAPTEDLPEK+EVAPTTGEAIQK+IEDELNIAR
347	FBpp0087250|FBgn0021795|CG9035-PA|Tapdelta-PA FBpp0311866|FBgn0021795|CG9035-PB|Tapdelta-PB	1.0000	FBpp0087250 type=protein; loc=2R:complement(join(11370773..11371012,11370453..11370713)); ID=FBpp0087250; name=Tapdelta-PA; parent=FBgn0021795,FBtr0088153; dbxref=FlyBase:FBpp0087250,FlyBase_Annotation_IDs:CG9035-PA,GB_protein:AAF58651.1,REFSEQ:NP_610679,GB_protein:AAF58651,FlyMine:FBpp0087250,modMine:FBpp0087250; MD5=bf33d2cfa08fef1fcf9e77cde5d9455d; length=166; release=r6.09; species=Dmel;;FBpp…	12.7	3	0.05	LFDEDGYANVR+SLLDISVPTK
346	FBpp0087186|FBgn0010516|CG8996-PA|wal-PA FBpp0087187|FBgn0010516|CG8996-PB|wal-PB	1.0000	FBpp0087186 type=protein; loc=2R:complement(join(11690678..11690719,11690446..11690586,11689079..11689888)); ID=FBpp0087186; name=wal-PA; parent=FBgn0010516,FBtr0088082; dbxref=FlyBase:FBpp0087186,FlyBase_Annotation_IDs:CG8996-PA,GB_protein:AAF58627.1,REFSEQ:NP_725073,GB_protein:AAF58627,FlyMine:FBpp0087186,modMine:FBpp0087186; MD5=28de8d5cb126e2c2d9cc5eb3d1d414a6; length=330; release=r6.09; spec…	13.6	3	0.05	AAVDAGFVPNDLQIGQTGK+FTHILAGASAFGK+LDVSPISEIIDVK
344	FBpp0087109|FBgn0000253|CG8472-PA|Cam-PA FBpp0087110|FBgn0000253|CG8472-PB|Cam-PB FBpp0293502|FBgn0000253|CG8472-PC|Cam-PC FBpp0293503|FBgn0000253|CG8472-PD|Cam-PD FBpp0311269|FBgn0000253|CG8472-PE|Cam-PE	1.0000	FBpp0087109 type=protein; loc=2R:join(12260186..12260188,12264743..12264917,12269193..12269435,12273766..12273794); ID=FBpp0087109; name=Cam-PA; parent=FBgn0000253,FBtr0088001; dbxref=FlyBase:FBpp0087109,FlyBase_Annotation_IDs:CG8472-PA,GB_protein:AAF58542.1,REFSEQ:NP_523710,GB_protein:AAF58542; MD5=0d8d56d0155abaee6c91bd24448526f1; length=149; release=r6.09; species=Dmel;;FBpp0087110 type=protei…	18.8	3	0.04	EAFSLFDKDGDGTITTK+LTDEEVDEMIR
323	FBpp0086066|FBgn0016697|CG10938-PA|Prosalpha5-PA FBpp0086067|FBgn0016697|CG10938-PB|Prosalpha5-PB	1.0000	FBpp0086066 type=protein; loc=2R:join(17412911..17413043,17413102..17413703); ID=FBpp0086066; name=Prosalpha5-PA; parent=FBgn0016697,FBtr0086910; dbxref=FlyBase:FBpp0086066,FlyBase_Annotation_IDs:CG10938-PA,GB_protein:AAF57875.1,REFSEQ:NP_725669,GB_protein:AAF57875,FlyMine:FBpp0086066,modMine:FBpp0086066; MD5=5510e33afda34e2119e220531e1b3946; length=244; release=r6.09; species=Dmel;;FBpp0086067 t…	14.3	3	0.04	GVNTFSPEGR+ITSPLMVPSTVEK+LFQVEYAIEAIK
322	FBpp0086051|FBgn0034259|CG6459-PA|P32-PA	1.0000	FBpp0086051 type=protein; loc=2R:complement(join(17672330..17672534,17671865..17672209,17671565..17671806)); ID=FBpp0086051; name=P32-PA; parent=FBgn0034259,FBtr0086892; dbxref=FlyBase:FBpp0086051,FlyBase_Annotation_IDs:CG6459-PA,GB_protein:AAF57817.1,REFSEQ:NP_611243,GB_protein:AAF57817,FlyMine:FBpp0086051,modMine:FBpp0086051; MD5=bef56890b401cb5fddef68e68cae796b; length=263; release=r6.09; spec…	15.2	3	0.04	GISQEFAEK+LSDLATAHEHTSYIGLLEK+TVPSTLDGFAVK
318	FBpp0085842|FBgn0034368|CG5482-PA|CG5482-PA FBpp0309340|FBgn0034368|CG5482-PB|CG5482-PB FBpp0311548|FBgn0034368|CG5482-PC|CG5482-PC FBpp0311549|FBgn0034368|CG5482-PD|CG5482-PD	1.0000	FBpp0085842 type=protein; loc=2R:complement(join(18631133..18631624,18630996..18631078,18630629..18630938,18630338..18630568,18630199..18630276)); ID=FBpp0085842; name=CG5482-PA; parent=FBgn0034368,FBtr0086661; dbxref=GB_protein:AAF57662.1,FlyBase:FBpp0085842,FlyBase_Annotation_IDs:CG5482-PA,REFSEQ:NP_611353,GB_protein:AAF57662,FlyMine:FBpp0085842,modMine:FBpp0085842; MD5=885d787e58cf4fd4d8096ce7…	9.8	3	0.05	IAAYDAALQSVEHVLR+VAAEEAASGDGAPPASVSGDGQK
317	FBpp0085796|FBgn0010551|CG15081-PC|Phb2-PC FBpp0085797|FBgn0010551|CG15081-PB|Phb2-PB FBpp0085798|FBgn0010551|CG15081-PA|Phb2-PA FBpp0111774|FBgn0010551|CG15081-PD|Phb2-PD FBpp0111775|FBgn0010551|CG15081-PE|Phb2-PE FBpp0111776|FBgn0010551|CG15081-PF|Phb2-PF	1.0000	FBpp0085796 type=protein; loc=2R:join(18819633..18819765,18820196..18820542,18820605..18820838,18821041..18821118,18821184..18821291); ID=FBpp0085796; name=Phb2-PC; parent=FBgn0010551,FBtr0086614; dbxref=FlyBase:FBpp0085796,FlyBase_Annotation_IDs:CG15081-PC,GB_protein:AAM68447.1,GB_protein:AAM68447,REFSEQ:NP_725832,GB_protein:AAM68447; MD5=f3577dbaa7059493d393d38b3f6cb5db; length=299; release=r6.…	10.4	3	0.04	GGPPGLGIGLK+IVQAEGEAEAAK+QQVSLLIR
310	FBpp0085660|FBgn0034455|CG11007-PA|CG11007-PA FBpp0311843|FBgn0034455|CG11007-PB|CG11007-PB	1.0000	FBpp0085660 type=protein; loc=2R:19503188..19504003; ID=FBpp0085660; name=CG11007-PA; parent=FBgn0034455,FBtr0086464; dbxref=FlyBase:FBpp0085660,FlyBase_Annotation_IDs:CG11007-PA,GB_protein:AAF57540.1,REFSEQ:NP_611429,GB_protein:AAF57540,FlyMine:FBpp0085660,modMine:FBpp0085660; MD5=89caa520f6f5911f3bed011af2558e1f; length=271; release=r6.09; species=Dmel;;FBpp0311843 type=protein; loc=2R:19503188…	12.2	3	0.05	ATFGLNQLYK+NAQVFEEELAR+QLPTVILFQQGK
291	FBpp0084774|FBgn0062442|CG1458-PA|Cisd2-PA	1.0000	FBpp0084774 type=protein; loc=3R:complement(join(29223243..29223339,29222546..29222769,29222401..29222481)); ID=FBpp0084774; name=Cisd2-PA; parent=FBgn0062442,FBtr0085405; dbxref=FlyBase:FBpp0084774,FlyBase_Annotation_IDs:CG1458-PA,GB_protein:AAF56878.1,REFSEQ:NP_651684,GB_protein:AAF56878,FlyMine:FBpp0084774,modMine:FBpp0084774; MD5=0837228c1534c6467cf0d4228b8aaf92; length=133; release=r6.09; sp…	25.6	3	0.04	SSLPNYLSSLPVPDSIGGWFK+VVDMIDVEDIAEK
278	FBpp0084205|FBgn0051436|CG31436-PA|CG31436-PA	1.0000	FBpp0084205 type=protein; loc=3R:join(25304214..25304768,25304821..25305346,25305408..25305589); ID=FBpp0084205; name=CG31436-PA; parent=FBgn0051436,FBtr0084830; dbxref=FlyBase:FBpp0084205,FlyBase_Annotation_IDs:CG31436-PA,GB_protein:AAN14047.1,REFSEQ:NP_733096,GB_protein:AAN14047,FlyMine:FBpp0084205,modMine:FBpp0084205; MD5=312ac4d3c1141a0aee63caed06315b6d; length=420; release=r6.09; species=Dme…	6.9	3	0.05	EVTILLAR+LDQLGLLHA+VIDLTFSPASAK
273	FBpp0083932|FBgn0266673|CG6159-PA|Sec10-PA	1.0000	FBpp0083932 type=protein; loc=3R:join(24134914..24134946,24135007..24135911,24135981..24136568,24136627..24136816,24136886..24137203,24137276..24137374); ID=FBpp0083932; name=Sec10-PA; parent=FBgn0266673,FBtr0084547; dbxref=FlyBase:FBpp0083932,FlyBase_Annotation_IDs:CG6159-PA,GB_protein:AAF56241.1,REFSEQ:NP_651218,GB_protein:AAF56241,FlyMine:FBpp0083932,modMine:FBpp0083932; MD5=ae8294da413e9fc84b…	4.5	3	0.04	ILMEQIETK+LIEEFATAQK+VFPQLYFFDVVQK
261	FBpp0083354|FBgn0023212|CG4204-PA|EloB-PA	1.0000	FBpp0083354 type=protein; loc=3R:complement(join(20579454..20579456,20579139..20579232,20578914..20579058,20578678..20578792)); ID=FBpp0083354; name=EloB-PA; parent=FBgn0023212,FBtr0083947; dbxref=FlyBase:FBpp0083354,FlyBase_Annotation_IDs:CG4204-PA,GB_protein:AAG22163.1,REFSEQ:NP_524416,GB_protein:AAG22163,FlyMine:FBpp0083354,modMine:FBpp0083354; MD5=f32a6699c24b3e529dd8a5d2b0ea3439; length=118;…	39.8	3	0.04	AQAPAQLGLTFR+ENTTVAELK+LYNQDNDVMEDDSTLQDYGVTVSTAK
257	FBpp0082715|FBgn0250823|CG6963-PD|gish-PD FBpp0082716|FBgn0250823|CG6963-PB|gish-PB FBpp0082717|FBgn0250823|CG6963-PA|gish-PA FBpp0082718|FBgn0250823|CG6963-PC|gish-PC FBpp0082719|FBgn0250823|CG6963-PE|gish-PE FBpp0099736|FBgn0250823|CG6963-PF|gish-PF FBpp0099737|FBgn0250823|CG6963-PG|gish-PG FBpp0099738|FBgn0250823|CG6963-PH|gish-PH FBpp0290519|FBgn0250823|CG6963-PI|gish-PI FBpp0293608|FBgn02508…	1.0000	FBpp0082715 type=protein; loc=3R:join(16275144..16275169,16289631..16289839,16292724..16292834,16293987..16294153,16296662..16296776,16296836..16297104,16297175..16297345,16298470..16298550,16299591..16299689,16301245..16301351,16301823..16301874); ID=FBpp0082715; name=gish-PD; parent=FBgn0250823,FBtr0083261; dbxref=FlyBase_Annotation_IDs:CG6963-PD,FlyBase:FBpp0082715,GB_protein:AAN13704.2,REFSEQ…	7.6	3	0.04	LDFFETPDYDFLR+LFQDLFDR+NLYNNEHVAIK
247	FBpp0081958|FBgn0260743|CG18347-PA|GC1-PA FBpp0306270|FBgn0260743|CG18347-PB|GC1-PB	1.0000	FBpp0081958 type=protein; loc=3R:join(11969218..11969276,11970095..11970229,11970288..11970773,11970834..11970974,11971031..11971175); ID=FBpp0081958; name=GC1-PA; parent=FBgn0260743,FBtr0082484; dbxref=FlyBase:FBpp0081958,FlyBase_Annotation_IDs:CG18347-PA,GB_protein:AAF54725.1,REFSEQ:NP_650134,GB_protein:AAF54725,FlyMine:FBpp0081958,modMine:FBpp0081958; MD5=aa5ac2287dfd311316ca9696578fb24b; leng…	10.3	3	0.04	AEGYFGMYR+LQNQQIGPNGER+VSATQLASQLIK
244	FBpp0081811|FBgn0037850|CG14695-PA|CG14695-PA	1.0000	FBpp0081811 type=protein; loc=3R:complement(10878404..10879273); ID=FBpp0081811; name=CG14695-PA; parent=FBgn0037850,FBtr0082335; dbxref=FlyBase:FBpp0081811,FlyBase_Annotation_IDs:CG14695-PA,GB_protein:AAF54574.1,REFSEQ:NP_650032,GB_protein:AAF54574,FlyMine:FBpp0081811,modMine:FBpp0081811; MD5=1cf7e878b5e30070a0a504a0cc6f4c65; length=289; release=r6.09; species=Dmel;	11.1	3	0.05	ANNYLGVGFTR+FTFDGPK+LLASEDLPIVIVDK
240	FBpp0081584|FBgn0027338|CG9423-PA|Kap-alpha3-PA FBpp0081585|FBgn0027338|CG9423-PB|Kap-alpha3-PB FBpp0081586|FBgn0027338|CG9423-PC|Kap-alpha3-PC FBpp0290407|FBgn0027338|CG9423-PD|Kap-alpha3-PD	1.0000	FBpp0081584 type=protein; loc=3R:complement(join(9577208..9577267,9576768..9577148,9575877..9576707,9575636..9575812,9575474..9575569)); ID=FBpp0081584; name=Kap-alpha3-PA; parent=FBgn0027338,FBtr0082106; dbxref=FlyBase:FBpp0081584,FlyBase_Annotation_IDs:CG9423-PA,GB_protein:AAF54408.1,REFSEQ:NP_731377,GB_protein:AAF54408; MD5=7c89f9db717ba92f5f8f808941be523e; length=514; release=r6.09; species=D…	12.3	3	0.04	AAADATKPEQQLAAVQAAR+AVGNIVTGSDEQTQVVLNYDALSYFPGLLSHPK+LIPLLGNSEVK
238	FBpp0081568|FBgn0002431|CG9484-PA|hyd-PA FBpp0308671|FBgn0002431|CG9484-PB|hyd-PB	1.0000	FBpp0081568 type=protein; loc=3R:complement(join(9725464..9725525,9724480..9724677,9724137..9724416,9723860..9724077,9723561..9723799,9723308..9723498,9719720..9723220,9719477..9719621,9719164..9719397,9718631..9719103,9718331..9718541,9717530..9718276,9716517..9717473,9716374..9716450,9715991..9716316,9715724..9715930,9715521..9715668,9715224..9715454,9714952..9715164)); ID=FBpp0081568; name=hyd…	2.8	3	0.04	ELNTQFGNQSR+NVSTAATGATGNNSVISNR+RSTVPASTTVTTPSIEPHTMATTASNLAR+SQAAGNNLNAHGITPDKDLPK
234	FBpp0081370|FBgn0037607|CG8036-PB|CG8036-PB FBpp0081371|FBgn0037607|CG8036-PC|CG8036-PC FBpp0081372|FBgn0037607|CG8036-PD|CG8036-PD	1.0000	FBpp0081370 type=protein; loc=3R:join(8669825..8669928,8671711..8673309,8673378..8673555); ID=FBpp0081370; name=CG8036-PB; parent=FBgn0037607,FBtr0081881; dbxref=GB_protein:AAF54265.2,FlyBase:FBpp0081370,FlyBase_Annotation_IDs:CG8036-PB,GB_protein:AAF54265.3,REFSEQ:NP_649812,GB_protein:AAF54265,FlyMine:FBpp0081370,modMine:FBpp0081370; MD5=4abd5a114372b4edb4e5ef669201d22b; length=626; release=r6.0…	6.2	3	0.04	HLEGLIVNK+HLYVPTVPR+TIPGSTIFYPSDAVSTER
232	FBpp0081255|FBgn0002542|CG2684-PA|lds-PA	1.0000	FBpp0081255 type=protein; loc=3R:join(7920529..7920598,7920667..7921835,7922137..7922461,7922547..7923403,7923468..7924232); ID=FBpp0081255; name=lds-PA; parent=FBgn0002542,FBtr0081758; dbxref=FlyBase:FBpp0081255,FlyBase_Annotation_IDs:CG2684-PA,GB_protein:AAF54167.1,REFSEQ:NP_524850,GB_protein:AAF54167,FlyMine:FBpp0081255,modMine:FBpp0081255; MD5=7033fd9ac47b019f76d3ff8545cf76d8; length=1061; re…	7.4	3	0.04	DLHVSLEDLPGPEVLAEDPVGLK+ELDVYALLK+LAITDTSTDGQQSVANAGDDGPPLLPDEAR+SLSPRSSAGASVVKTSK
228	FBpp0081116|FBgn0037491|CG1227-PA|CG1227-PA FBpp0308786|FBgn0037491|CG1227-PB|CG1227-PB	1.0000	FBpp0081116 type=protein; loc=3R:complement(join(7249305..7249420,7248650..7249244,7248457..7248591,7248285..7248401)); ID=FBpp0081116; name=CG1227-PA; parent=FBgn0037491,FBtr0081598; dbxref=FlyBase:FBpp0081116,FlyBase_Annotation_IDs:CG1227-PA,GB_protein:AAF54041.1,REFSEQ:NP_649712,GB_protein:AAF54041,FlyMine:FBpp0081116,modMine:FBpp0081116; MD5=80353a9b7d33a682a61b3bcf24dcbd02; length=320; relea…	11.6	3	0.04	APELFTVK+HGSLADHLQLR+LATGGFSLIDLGENASTR
227	FBpp0081027|FBgn0032924|CG9247-PA|Nbr-PA	1.0000	FBpp0081027 type=protein; loc=2L:complement(join(21162233..21163002,21161198..21162177,21161012..21161139)); ID=FBpp0081027; name=Nbr-PA; parent=FBgn0032924,FBtr0081499; dbxref=FlyBase:FBpp0081027,FlyBase_Annotation_IDs:CG9247-PA,GB_protein:AAF53970.1,REFSEQ:NP_610094,GB_protein:AAF53970,FlyMine:FBpp0081027,modMine:FBpp0081027; MD5=9041747df6dd36d4fb38e9066cd5c7ef; length=625; release=r6.09; spec…	4.2	3	0.04	ALMGHQDPLLLALK+FGVELPFGNVNR
221	FBpp0080705|FBgn0086443|CG10687-PA|Aats-asn-PA FBpp0304830|FBgn0086443|CG10687-PB|Aats-asn-PB	1.0000	FBpp0080705 type=protein; loc=2L:complement(join(19131797..19131830,19130043..19131685)); ID=FBpp0080705; name=Aats-asn-PA; parent=FBgn0086443,FBtr0081162; dbxref=FlyBase:FBpp0080705,FlyBase_Annotation_IDs:CG10687-PA,GB_protein:AAF53768.1,REFSEQ:NP_609948,GB_protein:AAF53768,FlyMine:FBpp0080705,modMine:FBpp0080705; MD5=434ad52959249b96b04943514caffc72; length=558; release=r6.09; species=Dmel;;FBp…	6.8	3	0.05	DDGTFYEFGEDIPEAPER+EPFPTIYVDTK+IYDSEELLK
217	FBpp0080535|FBgn0032640|CG5094-PA|Sgt-PA FBpp0296963|FBgn0032640|CG5094-PB|Sgt-PB	1.0000	FBpp0080535 type=protein; loc=2L:17473588..17474583; ID=FBpp0080535; name=Sgt-PA; parent=FBgn0032640,FBtr0080982; dbxref=FlyBase:FBpp0080535,FlyBase_Annotation_IDs:CG5094-PA,GB_protein:AAF53617.1,REFSEQ:NP_609842,GB_protein:AAF53617,FlyMine:FBpp0080535,modMine:FBpp0080535; MD5=73f1081d3ef766dae5c78df51feb077d; length=331; release=r6.09; species=Dmel;;FBpp0296963 type=protein; loc=2L:17473588..174…	10.3	3	0.04	LGVAYSNMGNFEK+SALVYNNNYSK+YNEALLQYNR
212	FBpp0080121|FBgn0026373|CG7885-PA|RpII33-PA	1.0000	FBpp0080121 type=protein; loc=2L:13833424..13834251; ID=FBpp0080121; name=RpII33-PA; parent=FBgn0026373,FBtr0080544; dbxref=GB_protein:AAF53342.1,FlyBase:FBpp0080121,FlyBase_Annotation_IDs:CG7885-PA,REFSEQ:NP_477419,GB_protein:AAF53342,FlyMine:FBpp0080121,modMine:FBpp0080121; MD5=40cb92726a1c0bf71b6ec214c86fcaf7; length=275; release=r6.09; species=Dmel;	19.3	3	0.05	IGLIPLISDDVVER+LSNLQTQLSHESQNDALAV+NQGEEDNEYGESNDEILIIK
203	FBpp0079654|FBgn0005322|CG5395-PA|nmd-PA FBpp0310206|FBgn0005322|CG5395-PB|nmd-PB FBpp0310207|FBgn0005322|CG5395-PC|nmd-PC	1.0000	FBpp0079654 type=protein; loc=2L:complement(join(10303655..10303836,10302671..10303598)); ID=FBpp0079654; name=nmd-PA; parent=FBgn0005322,FBtr0080065; dbxref=GB_protein:AAF52903.1,FlyBase:FBpp0079654,FlyBase_Annotation_IDs:CG5395-PA,REFSEQ:NP_609373,GB_protein:AAF52903,FlyMine:FBpp0079654,modMine:FBpp0079654; MD5=67efa648898925b40638d6fb7ce61e1a; length=369; release=r6.09; species=Dmel;;FBpp03102…	13.5	3	0.05	ITMDDLLGSHLK+LILQSEEVSQDVDLNR+LTSAVFSLASR
194	FBpp0079541|FBgn0032198|CG4912-PA|eEF1delta-PA FBpp0079542|FBgn0032198|CG4912-PB|eEF1delta-PB	1.0000	FBpp0079541 type=protein; loc=2L:join(10232573..10232659,10233757..10234359); ID=FBpp0079541; name=eEF1delta-PA; parent=FBgn0032198,FBtr0079951; dbxref=FlyBase:FBpp0079541,FlyBase_Annotation_IDs:CG4912-PA,GB_protein:AAF52880.1,REFSEQ:NP_723536,GB_protein:AAF52880,FlyMine:FBpp0079541,modMine:FBpp0079541; MD5=2b8417f001316aab12e9452f9b904664; length=229; release=r6.09; species=Dmel;;FBpp0079542 typ…	17.9	3	0.05	FVPVAFGIQK+IDGVTLDDGLNSELAK+TQVSLLNELLTATVK
185	FBpp0079328|FBgn0010265|CG13389-PA|RpS13-PA FBpp0099990|FBgn0010265|CG13389-PB|RpS13-PB FBpp0312104|FBgn0010265|CG13389-PC|RpS13-PC	1.0000	FBpp0079328 type=protein; loc=2L:complement(join(8364541..8364563,8364188..8364315,8363821..8364125)); ID=FBpp0079328; name=RpS13-PA; parent=FBgn0010265,FBtr0079724; dbxref=FlyBase:FBpp0079328,GB_protein:AAF52649.1,FlyBase_Annotation_IDs:CG13389-PA,REFSEQ:NP_476938,GB_protein:AAF52649; MD5=64e6acba0b4cb2697fd1862d9d26fa02; length=151; release=r6.09; species=Dmel;;FBpp0099990 type=protein; loc=2L:…	22.5	3	0.04	GISQSALPYR+LILVESR+SVGLKPDIPEDLYHMIK
184	FBpp0079325|FBgn0032033|CG13392-PA|CG13392-PA FBpp0304317|FBgn0032033|CG13392-PB|CG13392-PB	1.0000	FBpp0079325 type=protein; loc=2L:complement(join(8382589..8382707,8381971..8382523)); ID=FBpp0079325; name=CG13392-PA; parent=FBgn0032033,FBtr0079720; dbxref=FlyBase:FBpp0079325,FlyBase_Annotation_IDs:CG13392-PA,GB_protein:AAF52658.1,REFSEQ:NP_609220,GB_protein:AAF52658,FlyMine:FBpp0079325,modMine:FBpp0079325; MD5=d2b399cb9e4021315345168e2c0baef1; length=223; release=r6.09; species=Dmel;;FBpp0304…	20.2	3	0.04	EIEHQVEEEHLPQR+IPSITENPR+YTPGILSALAAGTGAYINNHYR
179	FBpp0079228|FBgn0032026|CG7627-PA|CG7627-PA FBpp0297935|FBgn0032026|CG7627-PB|CG7627-PB	1.0000	FBpp0079228 type=protein; loc=2L:complement(join(8361101..8361177,8360947..8361032,8360210..8360518,8359636..8359844,8357943..8359570,8357358..8357881,8357034..8357299,8356045..8356974,8355936..8355974)); ID=FBpp0079228; name=CG7627-PA; parent=FBgn0032026,FBtr0079608; dbxref=GB_protein:AAF52648.1,FlyBase:FBpp0079228,FlyBase_Annotation_IDs:CG7627-PA,GB_protein:AAF52648.2,REFSEQ:NP_609215,GB_protei…	3.7	3	0.05	AVEFGTPYELLTLADSK+LLGPPIATVNENAK+VVEYEDIEPEGALEAPADK
167	FBpp0078553|FBgn0037239|CG11739-PC|CG11739-PC FBpp0078554|FBgn0037239|CG11739-PA|CG11739-PA FBpp0078555|FBgn0037239|CG11739-PD|CG11739-PD FBpp0078556|FBgn0037239|CG11739-PB|CG11739-PB	1.0000	FBpp0078553 type=protein; loc=3R:join(4379456..4379618,4379675..4379824,4379928..4380045,4380109..4380270,4380504..4380631,4380703..4380947); ID=FBpp0078553; name=CG11739-PC; parent=FBgn0037239,FBtr0078913; dbxref=FlyBase:FBpp0078553,FlyBase_Annotation_IDs:CG11739-PC,GB_protein:AAN13309.2,REFSEQ:NP_730823,GB_protein:AAN13309; MD5=313f9709cd3b37b024c00d10b323c313; length=321; release=r6.09; specie…	8.1	3	0.05	HFFLLTNPLNVLASASK+VDSLESEVR
163	FBpp0078436|FBgn0264712|CG1172-PA|CG1172-PA FBpp0301220|FBgn0264712|CG1172-PB|CG1172-PB FBpp0305944|FBgn0264712|CG1172-PC|CG1172-PC	1.0000	FBpp0078436 type=protein; loc=3R:join(5394309..5394393,5394478..5394727,5395523..5395763,5396007..5396180); ID=FBpp0078436; name=CG1172-PA; parent=FBgn0264712,FBtr0078792; dbxref=FlyBase:FBpp0078436,FlyBase_Annotation_IDs:CG1172-PA,GB_protein:AAF52034.1,REFSEQ:NP_649534,GB_protein:AAF52034,FlyMine:FBpp0078436,modMine:FBpp0078436; MD5=a3fc8d36fdf37574f4818b329a1c3156; length=249; release=r6.09; sp…	14.9	3	0.04	DSPAEYSEPVDGGTDIFLK+EIWDALR+SDVPLTEGQLR
161	FBpp0078393|FBgn0250753|CG2922-PA|kra-PA FBpp0078394|FBgn0250753|CG2922-PG|kra-PG FBpp0078395|FBgn0250753|CG2922-PC|kra-PC FBpp0078396|FBgn0250753|CG2922-PF|kra-PF FBpp0078397|FBgn0250753|CG2922-PD|kra-PD FBpp0078398|FBgn0250753|CG2922-PB|kra-PB FBpp0078399|FBgn0250753|CG2922-PE|kra-PE	1.0000	FBpp0078393 type=protein; loc=3R:complement(join(5599116..5599353,5598944..5599044,5598204..5598342,5597772..5597937,5597272..5597515,5596861..5597203,5596085..5596122)); ID=FBpp0078393; name=kra-PA; parent=FBgn0250753,FBtr0078744; dbxref=FlyBase:FBpp0078393,FlyBase_Annotation_IDs:CG2922-PA,GB_protein:AAF51996.1,REFSEQ:NP_730958,GB_protein:AAF51996,FlyMine:FBpp0078393,modMine:FBpp0078393; MD5=24b…	6.6	3	0.05	EELVTDQAVR+GIAYLIQALK+NHEQVFVK
155	FBpp0078024|FBgn0015283|CG7619-PA|Rpn10-PA FBpp0305644|FBgn0015283|CG7619-PB|Rpn10-PB	1.0000	FBpp0078024 type=protein; loc=3L:join(21537113..21537138,21537240..21537380,21537441..21538464); ID=FBpp0078024; name=Rpn10-PA; parent=FBgn0015283,FBtr0078368; dbxref=FlyBase:FBpp0078024,FlyBase_Annotation_IDs:CG7619-PA,GB_protein:AAF51741.1,REFSEQ:NP_524204,GB_protein:AAF51741,FlyMine:FBpp0078024,modMine:FBpp0078024; MD5=617dc68b9d43fd14648614e34422cccc; length=396; release=r6.09; species=Dmel;;…	7.1	3	0.05	GEINLLTGIR+IVVFVGSPINHEEGDLVK
152	FBpp0077962|FBgn0028427|CG10504-PA|Ilk-PA	1.0000	FBpp0077962 type=protein; loc=3L:join(21217064..21217152,21217567..21217732,21217791..21218336,21218399..21218944); ID=FBpp0077962; name=Ilk-PA; parent=FBgn0028427,FBtr0078305; dbxref=FlyBase:FBpp0077962,FlyBase_Annotation_IDs:CG10504-PA,GB_protein:AAF51691.1,REFSEQ:NP_525001,GB_protein:AAF51691,FlyMine:FBpp0077962,modMine:FBpp0077962; MD5=ff769041815022711a5d604554fc2fa6; length=448; release=r6.…	5.1	3	0.04	DVVQMLIK+IALEGLR+LVETLLQR
151	FBpp0077936|FBgn0037019|CG3947-PA|Pex16-PA	1.0000	FBpp0077936 type=protein; loc=3L:complement(join(20778043..20778154,20777069..20777982)); ID=FBpp0077936; name=Pex16-PA; parent=FBgn0037019,FBtr0078278; dbxref=FlyBase:FBpp0077936,FlyBase_Annotation_IDs:CG3947-PA,GB_protein:AAF51636.1,REFSEQ:NP_649252,GB_protein:AAF51636,FlyMine:FBpp0077936,modMine:FBpp0077936; MD5=9e3f679b4b4ad198b849cc1a7ce5849c; length=341; release=r6.09; species=Dmel;	9.4	3	0.05	ILDFVATSVPIAK+SPFYDSFTK+VEGAPPLQYR
145	FBpp0077716|FBgn0002593|CG4087-PA|RpLP1-PA FBpp0304265|FBgn0002593|CG4087-PB|RpLP1-PB	1.0000	FBpp0077716 type=protein; loc=2L:join(420075..420146,420292..420558); ID=FBpp0077716; name=RpLP1-PA; parent=FBgn0002593,FBtr0078056; dbxref=FlyBase:FBpp0077716,FlyBase_Annotation_IDs:CG4087-PA,GB_protein:AAF51499.1,REFSEQ:NP_476630,GB_protein:AAF51499,FlyMine:FBpp0077716,modMine:FBpp0077716; MD5=14996ea00a002e01173b79d94ab23b2f; length=112; release=r6.09; species=Dmel;;FBpp0304265 type=protein; l…	28.6	3	0.05	DLITNIGSGVGAAPAGGAAPAAAAAAPAAESK
143	FBpp0077626|FBgn0031312|CG4775-PA|Tango14-PA FBpp0303723|FBgn0031312|CG4775-PB|Tango14-PB	1.0000	FBpp0077626 type=protein; loc=2L:join(1158976..1159467,1159756..1160100); ID=FBpp0077626; name=Tango14-PA; parent=FBgn0031312,FBtr0077961; dbxref=FlyBase:FBpp0077626,FlyBase_Annotation_IDs:CG4775-PA,GB_protein:AAF51407.1,REFSEQ:NP_608577,GB_protein:AAF51407,FlyMine:FBpp0077626,modMine:FBpp0077626; MD5=5e0fa727d4a9c3822bc0f92e04a70c87; length=278; release=r6.09; species=Dmel;;FBpp0303723 type=prot…	18.0	3	0.05	FTEFHTHPSGR+LGFEAPEPELGIVFAR+TPQHLVLVISPVDAGVDAVLLSR
141	FBpp0077571|FBgn0000579|CG17654-PB|Eno-PB FBpp0077572|FBgn0000579|CG17654-PE|Eno-PE FBpp0077573|FBgn0000579|CG17654-PC|Eno-PC FBpp0077574|FBgn0000579|CG17654-PD|Eno-PD FBpp0077575|FBgn0000579|CG17654-PA|Eno-PA FBpp0291325|FBgn0000579|CG17654-PF|Eno-PF	1.0000	FBpp0077571 type=protein; loc=2L:complement(join(1727646..1727833,1725341..1726655)); ID=FBpp0077571; name=Eno-PB; parent=FBgn0000579,FBtr0077905; dbxref=FlyBase:FBpp0077571,FlyBase_Annotation_IDs:CG17654-PB,GB_protein:AAN10455.1,REFSEQ:NP_722721,GB_protein:AAN10455; MD5=192a03ed239ad33bf021aeae31e76f91; length=500; release=r6.09; species=Dmel;;FBpp0077572 type=protein; loc=2L:complement(join(172…	12.2	3	0.05	AAVPSGASTGVHEALELR+ANLDVVDQASIDNFMIK+VNQIGTVTESIAAHLLAK
129	FBpp0077151|FBgn0031598|CG3338-PA|Vps53-PA	1.0000	FBpp0077151 type=protein; loc=2L:complement(join(4385883..4385978,4385316..4385822,4384085..4385259,4383137..4384022)); ID=FBpp0077151; name=Vps53-PA; parent=FBgn0031598,FBtr0077462; dbxref=FlyBase:FBpp0077151,FlyBase_Annotation_IDs:CG3338-PA,GB_protein:AAF51022.2,REFSEQ:NP_608825,GB_protein:AAF51022,FlyMine:FBpp0077151,modMine:FBpp0077151; MD5=9b40577d3f54eaa0fa3959ee57a46b9e; length=887; releas…	3.8	3	0.04	DMQNLSTAAGQVFHNFLK+HLLDFEDK+LLLFAINK
128	FBpp0077147|FBgn0027609|CG15437-PA|morgue-PA	1.0000	FBpp0077147 type=protein; loc=2L:complement(join(4444464..4444607,4443070..4444401)); ID=FBpp0077147; name=morgue-PA; parent=FBgn0027609,FBtr0077457; dbxref=FlyBase:FBpp0077147,FlyBase_Annotation_IDs:CG15437-PA,GB_protein:AAF51013.1,REFSEQ:NP_608833,GB_protein:AAF51013,FlyMine:FBpp0077147,modMine:FBpp0077147; MD5=a5093a958c95bddc9c49d62c7a82ea95; length=491; release=r6.09; species=Dmel;	6.3	3	0.04	AINPFLLPIK+GEANLLNSYESEGISAIPLDR
122	FBpp0076956|FBgn0031149|CG1518-PA|CG1518-PA FBpp0311838|FBgn0031149|CG1518-PC|CG1518-PC	1.0000	FBpp0076956 type=protein; loc=X:complement(join(21053611..21053710,21052898..21053226,21052410..21052799,21051916..21052203,21051126..21051605,21050271..21050825)); ID=FBpp0076956; name=CG1518-PA; parent=FBgn0031149,FBtr0077264; dbxref=FlyBase:FBpp0076956,FlyBase_Annotation_IDs:CG1518-PA,GB_protein:AAF50861.1,REFSEQ:NP_608425,GB_protein:AAF50861,FlyMine:FBpp0076956,modMine:FBpp0076956; MD5=23f32a…	4.3	3	0.05	FESVIHEFDPYFNYR+FLAEQGFYK+IIFDDFR
13	FBpp0070749|FBgn0004687|CG3201-PA|Mlc-c-PA FBpp0300803|FBgn0004687|CG3201-PB|Mlc-c-PB	1.0000	FBpp0070749 type=protein; loc=X:complement(join(5622417..5622419,5622252..5622279,5619874..5620286)); ID=FBpp0070749; name=Mlc-c-PA; parent=FBgn0004687,FBtr0070783; dbxref=FlyBase:FBpp0070749,FlyBase_Annotation_IDs:CG3201-PA,GB_protein:AAF46048.1,REFSEQ:NP_511049,GB_protein:AAF46048,FlyMine:FBpp0070749,modMine:FBpp0070749; MD5=eac4fbdd7c06d2566cc246bedafc8907; length=147; release=r6.09; species=D…	23.1	3	0.04	ALGQNPTESDVK+HLLTTLGEK+SGDTADDFIEGLR
12	FBpp0070658|FBgn0025615|CG3024-PA|Torsin-PA FBpp0311758|FBgn0025615|CG3024-PB|Torsin-PB	1.0000	FBpp0070658 type=protein; loc=X:complement(join(4649573..4649765,4648685..4649514)); ID=FBpp0070658; name=Torsin-PA; parent=FBgn0025615,FBtr0070690; dbxref=FlyBase:FBpp0070658,GB_protein:AAF45969.2,FlyBase_Annotation_IDs:CG3024-PA,REFSEQ:NP_572178,GB_protein:AAF45969,FlyMine:FBpp0070658,modMine:FBpp0070658; MD5=e68ad3ad829a5d83fe2fa56d7be97379; length=340; release=r6.09; species=Dmel;;FBpp0311758…	15.0	3	0.04	AIFIFLSNTAGSHIASHLGSVMK+LSDFEPLLR+SLFIFDEVDK+YLGQADFPK
109	FBpp0076505|FBgn0035793|CG7546-PA|CG7546-PA FBpp0076506|FBgn0035793|CG7546-PB|CG7546-PB FBpp0288464|FBgn0035793|CG7546-PC|CG7546-PC FBpp0288465|FBgn0035793|CG7546-PD|CG7546-PD FBpp0293610|FBgn0035793|CG7546-PE|CG7546-PE FBpp0304451|FBgn0035793|CG7546-PF|CG7546-PF FBpp0304452|FBgn0035793|CG7546-PG|CG7546-PG FBpp0304453|FBgn0035793|CG7546-PH|CG7546-PH	1.0000	FBpp0076505 type=protein; loc=3L:join(7511377..7511442,7511511..7511628,7511705..7511916,7511973..7512728,7512786..7513392,7513523..7513621,7513818..7514354,7514649..7515581,7515641..7515777,7515868..7516050,7516116..7516466); ID=FBpp0076505; name=CG7546-PA; parent=FBgn0035793,FBtr0076791; dbxref=FlyBase:FBpp0076505,FlyBase_Annotation_IDs:CG7546-PA,GB_protein:AAF50546.2,REFSEQ:NP_648132,GB_protei…	4.6	3	0.03	SAAAMAEIASR+TFLNDSLFVGVPINEQTIPGAIGR+YYEILQNDPTFEESDTDGR
108	FBpp0076411|FBgn0010350|CG7962-PA|CdsA-PA FBpp0312164|FBgn0010350|CG7962-PB|CdsA-PB	1.0000	FBpp0076411 type=protein; loc=3L:join(8128259..8128369,8129084..8129208,8129452..8129548,8129614..8129790,8129852..8130340,8130425..8130556,8130621..8130833); ID=FBpp0076411; name=CdsA-PA; parent=FBgn0010350,FBtr0076688; dbxref=FlyBase:FBpp0076411,FlyBase_Annotation_IDs:CG7962-PA,GB_protein:AAF50483.1,REFSEQ:NP_524661,GB_protein:AAF50483,FlyMine:FBpp0076411,modMine:FBpp0076411; MD5=1b74b9365b606f…	4.7	3	0.05	KGEDEPLEDTAISGSDAANK+KGEDEPLEDTAISGSDAANKR
11	FBpp0070606|FBgn0000221|CG4934-PA|brn-PA	1.0000	FBpp0070606 type=protein; loc=X:4104486..4105463; ID=FBpp0070606; name=brn-PA; parent=FBgn0000221,FBtr0070638; dbxref=FlyBase:FBpp0070606,FlyBase_Annotation_IDs:CG4934-PA,GB_protein:AAF45918.1,REFSEQ:NP_476901,GB_protein:AAF45918,FlyMine:FBpp0070606,modMine:FBpp0070606; MD5=75a239c85c51bdd25df8d6ea6445ae2b; length=325; release=r6.09; species=Dmel;	8.6	3	0.05	QLYAASVHLPLFR+VPSFTAEVPVDQPAR
526	FBpp0084464|FBgn0026562|CG6378-PA|SPARC-PA FBpp0306424|FBgn0026562|CG6378-PB|SPARC-PB	0.9999	FBpp0084464 type=protein; loc=3R:complement(join(26870193..26870354,26869378..26870130)); ID=FBpp0084464; name=SPARC-PA; parent=FBgn0026562,FBtr0085094; dbxref=FlyBase:FBpp0084464,FlyBase_Annotation_IDs:CG6378-PA,GB_protein:AAF56632.2,REFSEQ:NP_651509,GB_protein:AAF56632,FlyMine:FBpp0084464,modMine:FBpp0084464; MD5=d20d0440fe5a65d9b797f14e06a9bde8; length=304; release=r6.09; species=Dmel;;FBpp030…	4.9	3	0.04	DWLFNVMR+HELFPIR
522	FBpp0083801|FBgn0024509|CG6773-PA|Sec13-PA FBpp0311988|FBgn0024509|CG6773-PB|Sec13-PB	0.9999	FBpp0083801 type=protein; loc=3R:join(23356666..23356952,23357398..23358181); ID=FBpp0083801; name=Sec13-PA; parent=FBgn0024509,FBtr0084409; dbxref=FlyBase:FBpp0083801,FlyBase_Annotation_IDs:CG6773-PA,GB_protein:AAF56128.1,REFSEQ:NP_651977,GB_protein:AAF56128,FlyMine:FBpp0083801,modMine:FBpp0083801; MD5=5555c038de46f550469c735b3f79b9db; length=356; release=r6.09; species=Dmel;;FBpp0311988 type=pr…	9.3	3	0.04	DVAWAPSIGLPR+ENTEGQWIR+INYESGTAIQSK
521	FBpp0083264|FBgn0038745|CG4538-PA|CG4538-PA FBpp0310666|FBgn0038745|CG4538-PC|CG4538-PC FBpp0310667|FBgn0038745|CG4538-PD|CG4538-PD	0.9999	FBpp0083264 type=protein; loc=3R:complement(join(19902841..19902898,19900432..19901810,19900225..19900374,19899874..19900095,19899596..19899808)); ID=FBpp0083264; name=CG4538-PA; parent=FBgn0038745,FBtr0083855; dbxref=FlyBase:FBpp0083264,FlyBase_Annotation_IDs:CG4538-PA,GB_protein:AAF55713.2,REFSEQ:NP_650843,GB_protein:AAF55713,FlyMine:FBpp0083264,modMine:FBpp0083264; MD5=b42aeda771e098473547eaa6…	7.6	3	0.04	AQTGIVFLDEVDK+DADAAASGTVATDSDTTTDNDKNFENSEK+HVVGQDFAK
513	FBpp0076558|FBgn0035771|CG8583-PA|Sec63-PA	0.9999	FBpp0076558 type=protein; loc=3L:join(7360908..7361031,7361744..7362453,7362522..7363770,7363853..7364031); ID=FBpp0076558; name=Sec63-PA; parent=FBgn0035771,FBtr0076847; dbxref=FlyBase:FBpp0076558,FlyBase_Annotation_IDs:CG8583-PA,GB_protein:AAF50571.1,REFSEQ:NP_648111,GB_protein:AAF50571,FlyMine:FBpp0076558,modMine:FBpp0076558; MD5=044c479b2decdf7604d3cb2491651409; length=753; release=r6.09; spe…	5.7	3	0.03	QGIKDETNEEAAGDEDEAAAAAPVK+QLPNLNEK+TILANAEPYR
512	FBpp0074947|FBgn0036741|CG7510-PA|CG7510-PA FBpp0305332|FBgn0036741|CG7510-PB|CG7510-PB	0.9999	FBpp0074947 type=protein; loc=3L:join(17622303..17622493,17626108..17626397,17626493..17626632,17626693..17627024,17627087..17627252,17627315..17627554,17627613..17627804,17627865..17628018,17628279..17628347,17628427..17628799,17628860..17629234,17629290..17629415,17629785..17629986); ID=FBpp0074947; name=CG7510-PA; parent=FBgn0036741,FBtr0075182; dbxref=GB_protein:AAF49321.2,GB_protein:AAF49321…	4.1	3	0.04	HINNVYHFEDK+IESAPATEEIR+VLGQSFSATALFLLGLK
453b	FBpp0087502|FBgn0004907|CG17870-PD|14-3-3zeta-PD FBpp0087503|FBgn0004907|CG17870-PE|14-3-3zeta-PE FBpp0099540|FBgn0004907|CG17870-PJ|14-3-3zeta-PJ FBpp0305136|FBgn0004907|CG17870-PK|14-3-3zeta-PK FBpp0305137|FBgn0004907|CG17870-PL|14-3-3zeta-PL	0.9999	FBpp0087502 type=protein; loc=2R:join(10104348..10104409,10104717..10104830,10104941..10105067,10105702..10105825,10105941..10106104,10107467..10107622); ID=FBpp0087502; name=14-3-3zeta-PD; parent=FBgn0004907,FBtr0088414; dbxref=FlyBase_Annotation_IDs:CG17870-PD,FlyBase:FBpp0087502,GB_protein:AAM71060.1,REFSEQ:NP_476885,GB_protein:AAM71060; MD5=f196cab6a894ca73c510c5280d765fbc; length=248; releas…	11.7	3	0.03	DSTLIMQLLR+NTVVDDSQTAYQDAFDISK
540	FBpp0086661|FBgn0033913|CG8468-PC|CG8468-PC FBpp0086662|FBgn0033913|CG8468-PA|CG8468-PA FBpp0086663|FBgn0033913|CG8468-PB|CG8468-PB	0.9998	FBpp0086661 type=protein; loc=2R:join(14227414..14229295,14229413..14229567); ID=FBpp0086661; name=CG8468-PC; parent=FBgn0033913,FBtr0087532; dbxref=FlyBase:FBpp0086661,FlyBase_Annotation_IDs:CG8468-PC,GB_protein:AAM70992.1,REFSEQ:NP_725368,GB_protein:AAM70992; MD5=e7410c970c0e492899a26c1ff6ee4c86; length=678; release=r6.09; species=Dmel;;FBpp0086662 type=protein; loc=2R:join(14227414..14229295,1…	6.2	3	0.04	ELTTVGENEEEAENDNLLETEAKPVTIQAR+TLSTMLDTTLLK
538	FBpp0082121|FBgn0011745|CG6174-PA|Arp1-PA	0.9998	FBpp0082121 type=protein; loc=3R:join(12691822..12691869,12692643..12692707,12692770..12692944,12693004..12693155,12693215..12693761,12693830..12693973); ID=FBpp0082121; name=Arp1-PA; parent=FBgn0011745,FBtr0082652; dbxref=FlyBase:FBpp0082121,FlyBase_Annotation_IDs:CG6174-PA,GB_protein:AAF54853.1,REFSEQ:NP_524331,GB_protein:AAF54853,FlyMine:FBpp0082121,modMine:FBpp0082121; MD5=105a2c307c3dcba5cd3…	14.1	3	0.03	EQLATFTEDHPVLLTEAPLNPR+MLYQNIVLSGGSTLFK+VMAGALEGDIFVGPK
534	FBpp0078823|FBgn0266449|CG9159-PA|Kr-h2-PA FBpp0291422|FBgn0266449|CG9159-PB|Kr-h2-PB FBpp0309826|FBgn0266449|CG9159-PC|Kr-h2-PC	0.9998	FBpp0078823 type=protein; loc=2L:join(6072456..6072676,6072734..6072983,6073040..6073173,6073237..6073462); ID=FBpp0078823; name=Kr-h2-PA; parent=FBgn0266449,FBtr0079192; dbxref=FlyBase:FBpp0078823,FlyBase_Annotation_IDs:CG9159-PA,GB_protein:AAF52341.1,REFSEQ:NP_523490,GB_protein:AAF52341,FlyMine:FBpp0078823,modMine:FBpp0078823; MD5=30a5d1906d00b608deab1dbb29d4c1d0; length=276; release=r6.09; spe…	7.6	3	0.03	ITFEALAAR+LAPQLQPAAAQE
533	FBpp0078688|FBgn0262467|CG8885-PA|Scox-PA	0.9998	FBpp0078688 type=protein; loc=2L:complement(join(4968432..4968825,4968007..4968368)); ID=FBpp0078688; name=Scox-PA; parent=FBgn0262467,FBtr0079052; dbxref=FlyBase:FBpp0078688,FlyBase_Annotation_IDs:CG8885-PA,GB_protein:AAF52184.1,REFSEQ:NP_608884,GB_protein:AAF52184,FlyMine:FBpp0078688,modMine:FBpp0078688; MD5=88e723833aca99a5490ab176a4d4dc41; length=251; release=r6.09; species=Dmel;	13.9	3	0.03	AAIGGSWELVDSQGAVR+SPQTPAVQPIFITVDPER
530a	FBpp0085514|FBgn0022960|CG3572-PC|vimar-PC FBpp0089175|FBgn0022960|CG3572-PB|vimar-PB	0.9998	FBpp0085514 type=protein; loc=2R:complement(join(6985412..6985418,6977692..6978600,6977216..6977602,6976553..6977157)); ID=FBpp0085514; name=vimar-PC; parent=FBgn0022960,FBtr0086182; dbxref=FlyBase:FBpp0085514,FlyBase_Annotation_IDs:CG3572-PC,GB_protein:AAS64794.1,FlyBase_Annotation_IDs:CG3572-PA,REFSEQ:NP_995767,GB_protein:AAS64794,FlyMine:FBpp0085514,modMine:FBpp0085514; MD5=b7bb7a6565c61070784…	6.6	3	0.03	GGLLSNYLLGGEGLAK+IALELIK+NMVDWLDSTDIDLLTTGVLALGNFAR
477b	FBpp0087996|FBgn0033204|CG2065-PA|CG2065-PA FBpp0307930|FBgn0033204|CG2065-PB|CG2065-PB	0.9998	FBpp0087996 type=protein; loc=2R:join(7664040..7664296,7664353..7664509,7664575..7664834,7664896..7665124); ID=FBpp0087996; name=CG2065-PA; parent=FBgn0033204,FBtr0088922; dbxref=FlyBase:FBpp0087996,FlyBase_Annotation_IDs:CG2065-PA,GB_protein:AAF59213.1,REFSEQ:NP_610309,GB_protein:AAF59213,FlyMine:FBpp0087996,modMine:FBpp0087996; MD5=55b3b700f5d5a4de4c1d8b0e64eb83c2; length=300; release=r6.09; sp…	10.7	3	0.02	ELDLSSLESIR+FLWAESEK+VFIVTGANTGIGK
546a	FBpp0084124|FBgn0039254|CG13645-PA|Nmnat-PA FBpp0307941|FBgn0039254|CG13645-PC|Nmnat-PC	0.9997	FBpp0084124 type=protein; loc=3R:join(24945258..24945453,24945526..24945932,24945984..24946085,24946144..24946295,24946884..24947154,24947263..24947304); ID=FBpp0084124; name=Nmnat-PA; parent=FBgn0039254,FBtr0084749; dbxref=GB_protein:AAF56373.3,FlyBase:FBpp0084124,FlyBase_Annotation_IDs:CG13645-PA,GB_protein:AAF56373.4,REFSEQ:NP_651315,GB_protein:AAF56373,FlyMine:FBpp0084124,modMine:FBpp0084124;…	13.1	3	0.04	NANSYSIGDQLEQDMDESDTPSPQLQHTPTSR+VVGGIISPTHDSYGK
549	FBpp0074642|FBgn0261283|CG8522-PA|SREBP-PA FBpp0074643|FBgn0261283|CG8522-PB|SREBP-PB FBpp0074644|FBgn0261283|CG8522-PC|SREBP-PC FBpp0306009|FBgn0261283|CG8522-PD|SREBP-PD	0.9996	FBpp0074642 type=protein; loc=3L:join(19794910..19796392,19796453..19797258,19797328..19797719,19797780..19797906,19798133..19798300,19798374..19798739); ID=FBpp0074642; name=SREBP-PA; parent=FBgn0261283,FBtr0074873; dbxref=GB_protein:AAF49115.1,FlyBase:FBpp0074642,FlyBase_Annotation_IDs:CG8522-PA,REFSEQ:NP_730449,GB_protein:AAF49115,FlyMine:FBpp0074642,modMine:FBpp0074642; MD5=a7815e6291188dd27e…	3.5	3	0.04	ELALLFNR+SGGLPTSSVSGEAEQLQQQQHSGTIVSNVLK
557	FBpp0087399|FBgn0261862|CG12891-PA|whd-PA FBpp0087400|FBgn0261862|CG12891-PB|whd-PB FBpp0290496|FBgn0261862|CG12891-PC|whd-PC FBpp0290497|FBgn0261862|CG12891-PD|whd-PD	0.9995	FBpp0087399 type=protein; loc=2R:complement(join(10473269..10473409,10472475..10473212,10472016..10472215,10471618..10471956,10471214..10471273,10470368..10470749,10469946..10470305,10469763..10469885)); ID=FBpp0087399; name=whd-PA; parent=FBgn0261862,FBtr0088307; dbxref=FlyBase:FBpp0087399,FlyBase_Annotation_IDs:CG12891-PA,GB_protein:AAF58785.2,REFSEQ:NP_523685,GB_protein:AAF58785; MD5=e9820913a…	4.0	3	0.04	ATPVEGEEHLAALTAWNR+SVRPLLDDENYTR
565	FBpp0070143|FBgn0015288|CG7434-PA|RpL22-PA	0.9993	FBpp0070143 type=protein; loc=X:complement(join(765084..765095,764302..764922,762725..762991)); ID=FBpp0070143; name=RpL22-PA; parent=FBgn0015288,FBtr0070148; dbxref=FlyBase:FBpp0070143,FlyBase_Annotation_IDs:CG7434-PA,GB_protein:AAF45546.1,REFSEQ:NP_477134,GB_protein:AAF45546,FlyMine:FBpp0070143,modMine:FBpp0070143; MD5=a26dc5dfcb32ff692f0397cf729fb53a; length=299; release=r6.09; species=Dmel;	8.0	3	0.04	AASTPAAAPPAK+VNNLGNNVTFER
569	FBpp0079327|FBgn0032031|CG13390-PA|CG13390-PA	0.9992	FBpp0079327 type=protein; loc=2L:complement(join(8376630..8376773,8375562..8376563)); ID=FBpp0079327; name=CG13390-PA; parent=FBgn0032031,FBtr0079723; dbxref=FlyBase:FBpp0079327,FlyBase_Annotation_IDs:CG13390-PA,GB_protein:AAF52655.1,REFSEQ:NP_609218,GB_protein:AAF52655,FlyMine:FBpp0079327,modMine:FBpp0079327; MD5=49c5adf5b3c960c46092352ffce8d993; length=381; release=r6.09; species=Dmel;	7.1	3	0.04	LASRPQLVVANK+LDVEEGQNNFEELQR
574	FBpp0086727|FBgn0040752|CG30483-PA|Prosap-PA FBpp0308810|FBgn0040752|CG30483-PC|Prosap-PC FBpp0308811|FBgn0040752|CG30483-PD|Prosap-PD FBpp0308812|FBgn0040752|CG30483-PE|Prosap-PE	0.9991	FBpp0086727 type=protein; loc=2R:complement(join(14091993..14092160,14070352..14070477,14069948..14070279,14069715..14069883,14069217..14069411,14068845..14068911,14067247..14067684,14065968..14066574,14063978..14065903,14062326..14063913)); ID=FBpp0086727; name=Prosap-PA; parent=FBgn0040752,FBtr0087601; dbxref=FlyBase:FBpp0086727,FlyBase_Annotation_IDs:CG30483-PA,GB_protein:AAF58298.2,REFSEQ:NP_…	3.3	3	0.02	IHVPELNVYK+LIATQQQILQQQQQQLAHQQHLQQILK+LLIALVNGGALLDYRTK
584	FBpp0078219|FBgn0044324|CG10712-PB|Chro-PB FBpp0078220|FBgn0044324|CG10712-PC|Chro-PC FBpp0078221|FBgn0044324|CG10712-PA|Chro-PA FBpp0304363|FBgn0044324|CG10712-PD|Chro-PD FBpp0311928|FBgn0044324|CG10712-PE|Chro-PE	0.9987	FBpp0078219 type=protein; loc=3L:complement(join(22877937..22877994,22877450..22877875,22876457..22877388,22875124..22876390,22874602..22874699)); ID=FBpp0078219; name=Chro-PB; parent=FBgn0044324,FBtr0078568; dbxref=GB_protein:AAF51877.2,GB_protein:AAF51877.1,FlyBase:FBpp0078219,FlyBase_Annotation_IDs:CG10712-PB,REFSEQ:NP_730762,GB_protein:AAF51877; MD5=826bf315c055b394b2a4b6285cbd83ed; length=92…	4.3	3	0.03	KPEMPNTINLK+RPGVGGASHVR+VENSEAPAPVSPAPVPQK
586	FBpp0086352|FBgn0034071|CG8405-PA|CG8405-PA FBpp0309034|FBgn0034071|CG8405-PB|CG8405-PB	0.9984	FBpp0086352 type=protein; loc=2R:join(16047794..16047922,16047984..16048066,16048132..16048278,16048337..16048429,16048493..16048695,16048754..16048919,16048984..16049146,16049204..16049261,16049326..16049409,16049487..16049619,16056526..16056625,16056926..16057577,16058455..16059326); ID=FBpp0086352; name=CG8405-PA; parent=FBgn0034071,FBtr0087210; dbxref=GB_protein:AAF58070.2,FlyBase:FBpp0086352…	5.5	3	0.03	INVADIPGLR+VEVVENSGQENLQHGDGDGQIAGMSK+YELPAIMAQHQVFIITR
594	FBpp0082008|FBgn0017581|CG17342-PA|Lk6-PA FBpp0082009|FBgn0017581|CG17342-PB|Lk6-PB	0.9973	FBpp0082008 type=protein; loc=3R:complement(join(11763484..11763646,11756313..11756492,11755735..11756246,11755449..11755671,11755177..11755387,11752972..11755111)); ID=FBpp0082008; name=Lk6-PA; parent=FBgn0017581,FBtr0082534; dbxref=FlyBase:FBpp0082008,FlyBase_Annotation_IDs:CG17342-PA,GB_protein:AAF54694.1,REFSEQ:NP_651986,GB_protein:AAF54694,FlyMine:FBpp0082008,modMine:FBpp0082008; MD5=77ffe0f…	1.6	3	0.03	QGPSSDISATTITDNNK
612	FBpp0293948|FBgn0028685|CG3455-PB|Rpt4-PB	0.9932	FBpp0293948 type=protein; loc=X:complement(join(6291015..6291123,6290839..6290958,6290055..6290775,6289785..6289925,6289619..6289721)); ID=FBpp0293948; name=Rpt4-PB; parent=FBgn0028685,FBtr0305495; dbxref=REFSEQ:NP_572308,GB_protein:AAF46146,FlyBase:FBpp0293948,FlyBase_Annotation_IDs:CG3455-PB; MD5=8bf62554d9602ab58f44205d0ae8cee7; length=397; release=r6.09; species=Dmel;	6.0	3	0.03	ALQSVGQIVGEVLK+EYVIQEDFMK
765a	FBpp0112375|FBgn0053519|CG33519-PC|Unc-89-PC FBpp0309948|FBgn0053519|CG33519-PD|Unc-89-PD FBpp0309949|FBgn0053519|CG33519-PE|Unc-89-PE FBpp0309952|FBgn0053519|CG33519-PH|Unc-89-PH	0.9861	FBpp0112375 type=protein; loc=2R:complement(join(24013853..24013861,24012914..24013035,24012724..24012855,24012489..24012659,24012268..24012433,24010923..24011015,24008701..24010783,24007834..24008145,24007610..24007766,24007461..24007546,24007265..24007400,24007016..24007200,24006394..24006954,24005422..24006282,24005261..24005366,24005023..24005204,24004789..24004863,24003957..24004123,24003776…	0.6	3	0.03	ALELMLSVPSR+KEVPPSASHSK
789	FBpp0076196|FBgn0036004|CG3654-PD|Jarid2-PD	0.9798	FBpp0076196 type=protein; loc=3L:join(9477507..9477652,9478558..9484996,9485059..9485217,9485281..9485592); ID=FBpp0076196; name=Jarid2-PD; parent=FBgn0036004,FBtr0076468; dbxref=FlyBase:FBpp0076196,FlyBase_Annotation_IDs:CG3654-PD,GB_protein:AAF50256.3,REFSEQ:NP_648324,GB_protein:AAF50256,FlyMine:FBpp0076196,modMine:FBpp0076196; MD5=b00cd1d5286d7490e5727a056e8fe375; length=2351; release=r6.09; s…	0.8	3	0.03	TEKEQEPTK+VAEEMCIPK
792	FBpp0082093|FBgn0037998|CG4848-PA|CG4848-PA FBpp0306663|FBgn0037998|CG4848-PB|CG4848-PB FBpp0306664|FBgn0037998|CG4848-PC|CG4848-PC	0.9785	FBpp0082093 type=protein; loc=3R:complement(join(12219471..12219604,12218732..12219414,12217606..12218663,12216881..12217546,12215834..12215953)); ID=FBpp0082093; name=CG4848-PA; parent=FBgn0037998,FBtr0082624; dbxref=FlyBase:FBpp0082093,FlyBase_Annotation_IDs:CG4848-PA,GB_protein:AAF54760.1,REFSEQ:NP_650162,GB_protein:AAF54760,FlyMine:FBpp0082093,modMine:FBpp0082093; MD5=6b9a6d459446e7b057789ed9…	3.7	3	0.04	DEDQEQSVQSTIR+EQSDDLPLSLAAALSDQPK
839	FBpp0088895|FBgn0262160|CG9932-PA|CG9932-PA FBpp0301960|FBgn0262160|CG9932-PC|CG9932-PC FBpp0307599|FBgn0262160|CG9932-PD|CG9932-PD FBpp0307600|FBgn0262160|CG9932-PE|CG9932-PE	0.9519	FBpp0088895 type=protein; loc=2L:complement(join(13029727..13031333,13028868..13029642,13027809..13028551,13026529..13027744,13023323..13025497)); ID=FBpp0088895; name=CG9932-PA; parent=FBgn0262160,FBtr0089956; dbxref=FlyBase:FBpp0088895,FlyBase_Annotation_IDs:CG9932-PA,GB_protein:AAF53240.2,REFSEQ:NP_609599,GB_protein:AAF53240,FlyMine:FBpp0088895,modMine:FBpp0088895; MD5=3c95d4a4b97965afb1e1fa4c…	1.8	3	0.03	CANEMYDSNSGESGDR+EPEETADSK+TMPNLIPISK
860	FBpp0080297|FBgn0002524|CG4162-PA|lace-PA FBpp0310302|FBgn0002524|CG4162-PB|lace-PB	0.9306	FBpp0080297 type=protein; loc=2L:join(15499221..15499424,15502117..15503226,15503291..15503553,15503699..15503915); ID=FBpp0080297; name=lace-PA; parent=FBgn0002524,FBtr0080738; dbxref=FlyBase_Annotation_IDs:CG4162-PA,FlyBase:FBpp0080297,GB_protein:AAF53465.1,REFSEQ:NP_476614,GB_protein:AAF53465,FlyMine:FBpp0080297,modMine:FBpp0080297; MD5=259e47a15666fb092e3659715d17006f; length=597; release=r6.…	4.7	3	0.03	HIAAVGAGFPATPIMEGR+LSPELEHFQK
100	FBpp0076030|FBgn0052056|CG32056-PA|scramb1-PA FBpp0076031|FBgn0052056|CG32056-PB|scramb1-PB FBpp0076032|FBgn0052056|CG32056-PC|scramb1-PC	1.0000	FBpp0076030 type=protein; loc=3L:complement(join(10224860..10225030,10223868..10224237,10221611..10222101,10221394..10221552,10221073..10221132)); ID=FBpp0076030; name=scramb1-PA; parent=FBgn0052056,FBtr0076301; dbxref=FlyBase_Annotation_IDs:CG32056-PA,FlyBase:FBpp0076030,GB_protein:AAF50165.2,GB_protein:AAF50165.3,REFSEQ:NP_648389,GB_protein:AAF50165,FlyMine:FBpp0076030,modMine:FBpp0076030; MD5=…	9.9	2	0.03	AGNQETDRPGML+ILNHVGDTVMR
82	FBpp0074742|FBgn0262517|CG32210-PA|Ltn1-PA	1.0000	FBpp0074742 type=protein; loc=3L:complement(join(19552220..19552267,19551365..19552158,19551128..19551307,19550030..19551071,19548664..19549971,19548377..19548609,19548132..19548315,19547799..19548074,19547297..19547731,19547118..19547229,19545309..19545520,19544847..19545038,19544605..19544772,19544482..19544541)); ID=FBpp0074742; name=Ltn1-PA; parent=FBgn0262517,FBtr0074974; dbxref=GB_protein:A…	1.5	2	0.03	IDETLTALLETPLK+LSELDDLEPIDR
81	FBpp0074713|FBgn0036891|CG9372-PA|CG9372-PA	1.0000	FBpp0074713 type=protein; loc=3L:join(19606581..19606668,19606833..19606981,19607041..19607177,19607246..19607825,19608003..19608275); ID=FBpp0074713; name=CG9372-PA; parent=FBgn0036891,FBtr0074945; dbxref=FlyBase:FBpp0074713,FlyBase_Annotation_IDs:CG9372-PA,GB_protein:AAF49135.1,REFSEQ:NP_649132,GB_protein:AAF49135,FlyMine:FBpp0074713,modMine:FBpp0074713; MD5=35b1ba4f549ad2e94828dbecb089d030; le…	6.4	2	0.03	FSPQVVTSADGDEPR+QAPTSQLLENK
9	FBpp0070565|FBgn0029665|CG14270-PA|CG14270-PA	1.0000	FBpp0070565 type=protein; loc=X:complement(3484709..3485284); ID=FBpp0070565; name=CG14270-PA; parent=FBgn0029665,FBtr0070590; dbxref=FlyBase:FBpp0070565,FlyBase_Annotation_IDs:CG14270-PA,GB_protein:AAF45875.1,REFSEQ:NP_570063,GB_protein:AAF45875,FlyMine:FBpp0070565,modMine:FBpp0070565; MD5=62aa3453ada1c0f2c878b8c19fe3fe01; length=191; release=r6.09; species=Dmel;	12.0	2	0.03	DYTEVAVGVVR+NPGEEAFMTLLR
8	FBpp0070469|FBgn0040384|CG32795-PA|CG32795-PA FBpp0070470|FBgn0040384|CG32795-PB|CG32795-PB FBpp0089092|FBgn0040384|CG32795-PC|CG32795-PC FBpp0301615|FBgn0040384|CG32795-PD|CG32795-PD FBpp0311478|FBgn0040384|CG32795-PE|CG32795-PE	1.0000	FBpp0070469 type=protein; loc=X:complement(join(2789238..2789300,2788494..2788612,2785000..2785129,2784548..2784687,2784270..2784487,2783767..2784146,2783312..2783425)); ID=FBpp0070469; name=CG32795-PA; parent=FBgn0040384,FBtr0070491; dbxref=FlyBase:FBpp0070469,FlyBase_Annotation_IDs:CG32795-PA,GB_protein:AAF45825.2,REFSEQ:NP_726830,GB_protein:AAF45825; MD5=45bbd02d9e0b0fe61018819328bcc120; lengt…	8.8	2	0.03	AQLHEIEQSLPAK+LSPTATTTTSIATATQTPAEK
69	FBpp0074076|FBgn0030752|CG9947-PA|CG9947-PA FBpp0310007|FBgn0030752|CG9947-PB|CG9947-PB	1.0000	FBpp0074076 type=protein; loc=X:complement(join(16441142..16441202,16440657..16440925,16440217..16440412,16439827..16440162,16439597..16439762,16439241..16439286)); ID=FBpp0074076; name=CG9947-PA; parent=FBgn0030752,FBtr0074301; dbxref=FlyBase:FBpp0074076,FlyBase_Annotation_IDs:CG9947-PA,GB_protein:AAF48613.1,REFSEQ:NP_573128,GB_protein:AAF48613,FlyMine:FBpp0074076,modMine:FBpp0074076; MD5=5d4dd4…	6.6	2	0.03	LPAWQPVLTAR+YNYPVVSFDGTK
67	FBpp0073989|FBgn0004066|CG3422-PA|Prosalpha4-PA	1.0000	FBpp0073989 type=protein; loc=X:join(16276418..16276519,16276597..16276826,16276892..16277309); ID=FBpp0073989; name=Prosalpha4-PA; parent=FBgn0004066,FBtr0074210; dbxref=FlyBase:FBpp0073989,FlyBase_Annotation_IDs:CG3422-PA,GB_protein:AAF48573.1,REFSEQ:NP_525092,GB_protein:AAF48573,FlyMine:FBpp0073989,modMine:FBpp0073989; MD5=2bd44cdf34f51b9f6361a9790c6d0e9f; length=249; release=r6.09; species=Dm…	10.4	2	0.03	LNVEDPVTLEYITR+MLDTDVITDYVK
59	FBpp0073433|FBgn0030354|CG1559-PA|Upf1-PA FBpp0309612|FBgn0030354|CG1559-PB|Upf1-PB	1.0000	FBpp0073433 type=protein; loc=X:complement(join(11904744..11904911,11901349..11904681,11901238..11901279)); ID=FBpp0073433; name=Upf1-PA; parent=FBgn0030354,FBtr0073596; dbxref=FlyBase:FBpp0073433,FlyBase_Annotation_IDs:CG1559-PA,GB_protein:AAF48115.2,REFSEQ:NP_572767,GB_protein:AAF48115,FlyMine:FBpp0073433,modMine:FBpp0073433; MD5=0d1c3b90f9acbb265f6b829c72b870e6; length=1180; release=r6.09; spe…	2.1	2	0.03	VLVEGSLNNLK+VPDNFGDDVGLELK
58	FBpp0073049|FBgn0035483|CG1134-PA|Mul1-PA FBpp0312381|FBgn0035483|CG1134-PB|Mul1-PB	1.0000	FBpp0073049 type=protein; loc=3L:join(4021535..4021639,4021704..4022287,4022346..4022553,4022821..4022940); ID=FBpp0073049; name=Mul1-PA; parent=FBgn0035483,FBtr0073193; dbxref=GB_protein:AAF47822.1,FlyBase:FBpp0073049,FlyBase_Annotation_IDs:CG1134-PA,REFSEQ:NP_647847,GB_protein:AAF47822,FlyMine:FBpp0073049,modMine:FBpp0073049; MD5=06a909384204e62fb5bdd69740d9f4a9; length=338; release=r6.09; spec…	8.0	2	0.03	AAPQYNIDGDLK+SSLVPSVSGVLQIVK
50	FBpp0072637|FBgn0035244|CG7955-PA|ABCB7-PA FBpp0072638|FBgn0035244|CG7955-PB|ABCB7-PB	1.0000	FBpp0072637 type=protein; loc=3L:join(1618501..1618617,1620428..1620554,1620817..1621042,1621103..1621257,1621317..1622665,1622732..1622989); ID=FBpp0072637; name=ABCB7-PA; parent=FBgn0035244,FBtr0072754; dbxref=GB_protein:AAF47525.1,GB_protein:AAF47525.2,FlyBase:FBpp0072637,FlyBase_Annotation_IDs:CG7955-PA,REFSEQ:NP_728642,GB_protein:AAF47525,FlyMine:FBpp0072637,modMine:FBpp0072637; MD5=1faa8b61…	3.5	2	0.03	AVDSLINYETVK+VFMNQAENEAGNK
474a	FBpp0087479|FBgn0261014|CG2331-PA|TER94-PA	1.0000	FBpp0087479 type=protein; loc=2R:join(9989287..9989303,9990471..9990573,9990660..9992696,9992763..9992917,9992984..9993077); ID=FBpp0087479; name=TER94-PA; parent=FBgn0261014,FBtr0088391; dbxref=FlyBase:FBpp0087479,FlyBase_Annotation_IDs:CG2331-PA,GB_protein:AAF58863.1,REFSEQ:NP_477369,GB_protein:AAF58863,FlyMine:FBpp0087479,modMine:FBpp0087479; MD5=9ced7266152b9fad83a07959689b317f; length=801; r…	5.0	2	0.03	ELQELVQYPVEHPDK+GEDLATAILK+VINQILTEMDGMGAK
392	FBpp0293284|FBgn0013810|CG5526-PB|Dhc36C-PB	1.0000	FBpp0293284 type=protein; loc=2L:join(17501467..17501999,17502062..17502286,17503980..17504142,17504244..17504477,17504541..17506120,17506185..17506307,17506581..17506734,17506875..17508170,17508230..17508676,17508744..17508857,17508926..17510439,17510562..17511348,17511426..17511608,17511823..17512169,17512235..17513074,17513141..17513506,17516547..17516834,17516903..17517318,17517377..17517555,…	1.2	2	0.03	ELFDTMPLIWLKPLK+LAMLAKVEANLAAIQKILDEQLR+QLISMLISR
377	FBpp0110410|FBgn0026401|CG17704-PF|Nipped-B-PF FBpp0110411|FBgn0026401|CG17704-PE|Nipped-B-PE FBpp0290669|FBgn0026401|CG17704-PG|Nipped-B-PG FBpp0290670|FBgn0026401|CG17704-PH|Nipped-B-PH FBpp0290671|FBgn0026401|CG17704-PI|Nipped-B-PI FBpp0307004|FBgn0026401|CG17704-PJ|Nipped-B-PJ	1.0000	FBpp0110410 type=protein; loc=2R:complement(join(4728433..4728499,4728180..4728351,4728009..4728124,4727794..4727953,4726848..4727734,4726624..4726788,4722147..4722325,4719770..4720210,4712101..4712775,4711814..4712045,4700940..4701261,4700644..4700872,4700389..4700583,4699059..4699151,4698503..4698996,4695462..4695610,4695119..4695406,4693248..4693483,4693011..4693168,4692296..4692950,4692079..4…	1.5	2	0.03	EGDVTSNNDQFDLEPEEQR+LIELEDTDNSR
375	FBpp0099977|FBgn0024182|CG1410-PA|waw-PA	1.0000	FBpp0099977 type=protein; loc=X:join(21363059..21363601,21363660..21365207); ID=FBpp0099977; name=waw-PA; parent=FBgn0024182,FBtr0100536; dbxref=FlyBase_Annotation_IDs:CG1410-PA,FlyBase:FBpp0099977,GB_protein:AAF50824.2,REFSEQ:NP_001027089,GB_protein:AAF50824,FlyMine:FBpp0099977,modMine:FBpp0099977; MD5=22cc855948ed37bfc9f7cf49db2cc36d; length=696; release=r6.09; species=Dmel;	5.5	2	0.03	NQAVAAAGSYRPQQPLVFAGVFPADQSK+QLAVVPVLNK
373	FBpp0089221|FBgn0029870|CG3869-PC|Marf-PC FBpp0089222|FBgn0029870|CG3869-PB|Marf-PB FBpp0310030|FBgn0029870|CG3869-PD|Marf-PD	1.0000	FBpp0089221 type=protein; loc=X:join(6366857..6367163,6367359..6367648,6367719..6368057,6368526..6369452,6369522..6369692,6369793..6369989,6370059..6370260); ID=FBpp0089221; name=Marf-PC; parent=FBgn0029870,FBtr0070910; dbxref=FlyBase_Annotation_IDs:CG3869-PC,FlyBase:FBpp0089221,GB_protein:AAS65268.1,REFSEQ:NP_996357,GB_protein:AAS65268; MD5=4ce1798351ec0727bc7858a2b197c5c2; length=810; release=r…	3.7	2	0.03	LGVLIDEFNMPFHPER+TLDSQLNILEANQK
372	FBpp0088856|FBgn0259139|CG6946-PB|glo-PB FBpp0088858|FBgn0259139|CG6946-PA|glo-PA	1.0000	FBpp0088856 type=protein; loc=3R:complement(join(11818573..11818942,11818006..11818137,11817194..11817338,11816612..11816757,11815841..11816544,11815502..11815765)); ID=FBpp0088856; name=glo-PB; parent=FBgn0259139,FBtr0089917; dbxref=FlyBase:FBpp0088856,FlyBase_Annotation_IDs:CG6946-PB,GB_protein:AAF54705.1,REFSEQ:NP_731639,GB_protein:AAF54705; MD5=3f936047309b6d29ca83607e3baed238; length=586; re…	5.3	2	0.03	EGILFVMDR+GLHSGTADAYFDTYEDSQVAMK
362	FBpp0088055|FBgn0015929|CG1616-PA|dpa-PA FBpp0311783|FBgn0015929|CG1616-PB|dpa-PB	1.0000	FBpp0088055 type=protein; loc=2R:complement(join(7499702..7499774,7499327..7499637,7498339..7499267,7497907..7498278,7497479..7497845,7496957..7497409,7496801..7496896)); ID=FBpp0088055; name=dpa-PA; parent=FBgn0015929,FBtr0088982; dbxref=FlyBase:FBpp0088055,FlyBase_Annotation_IDs:CG1616-PA,GB_protein:AAF59242.1,REFSEQ:NP_477185,GB_protein:AAF59242,FlyMine:FBpp0088055,modMine:FBpp0088055; MD5=619…	3.3	2	0.03	EGSQIMITR+GILLQLFGGTK+VELLQLLAK
360	FBpp0088006|FBgn0050497|CG30497-PA|CG30497-PA FBpp0088007|FBgn0050497|CG30497-PB|CG30497-PB FBpp0088008|FBgn0050497|CG30497-PC|CG30497-PC FBpp0304297|FBgn0050497|CG30497-PD|CG30497-PD	1.0000	FBpp0088006 type=protein; loc=2R:complement(join(7778475..7779464,7740277..7741920)); ID=FBpp0088006; name=CG30497-PA; parent=FBgn0050497,FBtr0088932; dbxref=GB_protein:AAF59197.3,FlyBase:FBpp0088006,FlyBase_Annotation_IDs:CG30497-PA,REFSEQ:NP_610321,GB_protein:AAF59197,FlyMine:FBpp0088006,modMine:FBpp0088006; MD5=d08258a9bb2171bcfd76378dec815ab6; length=877; release=r6.09; species=Dmel;;FBpp0088…	3.8	2	0.03	GNFPTLEVK+LAVLSFEQVSK
354	FBpp0087779|FBgn0263120|CG8732-PA|Acsl-PA FBpp0087780|FBgn0263120|CG8732-PB|Acsl-PB FBpp0087781|FBgn0263120|CG8732-PC|Acsl-PC FBpp0099845|FBgn0263120|CG8732-PD|Acsl-PD FBpp0099846|FBgn0263120|CG8732-PE|Acsl-PE FBpp0099847|FBgn0263120|CG8732-PF|Acsl-PF FBpp0099848|FBgn0263120|CG8732-PG|Acsl-PG FBpp0099849|FBgn0263120|CG8732-PH|Acsl-PH FBpp0099850|FBgn0263120|CG8732-PI|Acsl-PI FBpp0305216|FBgn02631…	1.0000	FBpp0087779 type=protein; loc=2R:join(8674849..8674871,8676472..8676607,8678430..8678868,8678928..8679134,8680012..8680486,8680549..8680721,8680785..8681048,8681110..8681385,8681451..8681605); ID=FBpp0087779; name=Acsl-PA; parent=FBgn0263120,FBtr0088699; dbxref=FlyBase_Annotation_IDs:CG8732-PA,FlyBase:FBpp0087779,GB_protein:AAG22300.2,REFSEQ:NP_724695,GB_protein:AAG22300; MD5=bde64ecb3c3196051323…	3.7	2	0.03	TGDIGEIQADGVLK+TNEDFFEEDGQR
352	FBpp0087722|FBgn0021825|CG8269-PA|DCTN2-p50-PA	1.0000	FBpp0087722 type=protein; loc=2R:join(8891954..8891989,8892074..8892995,8893062..8893246); ID=FBpp0087722; name=DCTN2-p50-PA; parent=FBgn0021825,FBtr0088641; dbxref=FlyBase:FBpp0087722,FlyBase_Annotation_IDs:CG8269-PA,GB_protein:AAF59034.1,REFSEQ:NP_524690,GB_protein:AAF59034,FlyMine:FBpp0087722,modMine:FBpp0087722; MD5=1d94425fbb19a026da4c13f13a918c77; length=380; release=r6.09; species=Dmel;	6.3	2	0.03	ITELYDIAK+LTAATNTTNVLEAVR
350	FBpp0087608|FBgn0025286|CG1821-PA|RpL31-PA FBpp0087609|FBgn0025286|CG1821-PC|RpL31-PC FBpp0087610|FBgn0025286|CG1821-PB|RpL31-PB	1.0000	FBpp0087608 type=protein; loc=2R:join(9587483..9587706,9587777..9587927); ID=FBpp0087608; name=RpL31-PA; parent=FBgn0025286,FBtr0088525; dbxref=FlyBase:FBpp0087608,FlyBase_Annotation_IDs:CG1821-PA,GB_protein:AAM71073.1,REFSEQ:NP_724804,GB_protein:AAM71073,FlyMine:FBpp0087608,modMine:FBpp0087608; MD5=c0c2c61de126706eeb326248c8db3bbb; length=124; release=r6.09; species=Dmel;;FBpp0087609 type=protei…	18.5	2	0.03	LYTYVTYVPVSTFK+SAINEVVTR
342	FBpp0086974|FBgn0011227|CG8764-PA|ox-PA	1.0000	FBpp0086974 type=protein; loc=2R:complement(join(12757298..12757429,12757196..12757231)); ID=FBpp0086974; name=ox-PA; parent=FBgn0011227,FBtr0087861; dbxref=FlyBase:FBpp0086974,FlyBase_Annotation_IDs:CG8764-PA,GB_protein:AAF58459.1,REFSEQ:NP_476985,GB_protein:AAF58459,FlyMine:FBpp0086974,modMine:FBpp0086974; MD5=889c9b62836606a53b03dfa7b0e04174; length=55; release=r6.09; species=Dmel;	41.8	2	0.03	ALDVTSVAIFEGINK+VIYNTLFK
339	FBpp0086818|FBgn0033844|CG6016-PB|bbc-PB FBpp0086819|FBgn0033844|CG6016-PA|bbc-PA FBpp0297135|FBgn0033844|CG6016-PC|bbc-PC FBpp0305148|FBgn0033844|CG6016-PE|bbc-PE	1.0000	FBpp0086818 type=protein; loc=2R:complement(join(13494251..13494471,13491655..13491895,13491435..13491593,13490740..13490871,13487974..13488132,13487568..13487909)); ID=FBpp0086818; name=bbc-PB; parent=FBgn0033844,FBtr0087699; dbxref=FlyBase:FBpp0086818,FlyBase_Annotation_IDs:CG6016-PB,GB_protein:AAF58369.1,REFSEQ:NP_725301,GB_protein:AAF58369,FlyMine:FBpp0086818,modMine:FBpp0086818; MD5=44765c66…	8.6	2	0.03	GATPHPATASVSSQSNFGSSADK+HILSAQQLR
333	FBpp0086687|FBgn0033926|CG12505-PA|Arc1-PA	1.0000	FBpp0086687 type=protein; loc=2R:complement(14359436..14360200); ID=FBpp0086687; name=Arc1-PA; parent=FBgn0033926,FBtr0087560; dbxref=FlyBase:FBpp0086687,FlyBase_Annotation_IDs:CG12505-PA,GB_protein:AAF58256.1,REFSEQ:NP_610955,GB_protein:AAF58256,FlyMine:FBpp0086687,modMine:FBpp0086687; MD5=bc73fad01434358d89be5d262902f17f; length=254; release=r6.09; species=Dmel;	10.6	2	0.03	ALLAQLPSGR+IIEHNNQEDEEQLATAK
330	FBpp0086400|FBgn0010590|CG8392-PA|Prosbeta1-PA	1.0000	FBpp0086400 type=protein; loc=2R:complement(join(16014652..16014696,16014114..16014588,16013891..16014045)); ID=FBpp0086400; name=Prosbeta1-PA; parent=FBgn0010590,FBtr0087262; dbxref=FlyBase:FBpp0086400,FlyBase_Annotation_IDs:CG8392-PA,GB_protein:AAF58077.1,REFSEQ:NP_652031,GB_protein:AAF58077,FlyMine:FBpp0086400,modMine:FBpp0086400; MD5=267437e64a41f10e6a9d67d7b06435ee; length=224; release=r6.09…	14.3	2	0.03	AVQHAIYHDGSSGGVVR+GGQVYSIPLGGMLTR
313	FBpp0085717|FBgn0013325|CG7726-PA|RpL11-PA FBpp0309436|FBgn0013325|CG7726-PB|RpL11-PB	1.0000	FBpp0085717 type=protein; loc=2R:join(19442484..19442489,19442618..19442740,19442801..19443098,19443313..19443440); ID=FBpp0085717; name=RpL11-PA; parent=FBgn0013325,FBtr0086533; dbxref=FlyBase:FBpp0085717,FlyBase_Annotation_IDs:CG7726-PA,GB_protein:AAF57560.1,REFSEQ:NP_477054,GB_protein:AAF57560,FlyMine:FBpp0085717,modMine:FBpp0085717; MD5=682ca7a32dc65d4c4fb73f03ce0cdc71; length=184; release=r6…	12.5	2	0.03	VLEQLTGQQPVFSK+YDGIILNTK
312	FBpp0085703|FBgn0013954|CG11001-PA|FK506-bp2-PA	1.0000	FBpp0085703 type=protein; loc=2R:join(19290189..19290225,19290386..19290456,19290518..19290736); ID=FBpp0085703; name=FK506-bp2-PA; parent=FBgn0013954,FBtr0086515; dbxref=FlyBase:FBpp0085703,FlyBase_Annotation_IDs:CG11001-PA,GB_protein:AAF57582.1,REFSEQ:NP_523792,GB_protein:AAF57582,FlyMine:FBpp0085703,modMine:FBpp0085703; MD5=a4e83554a0d7e7fe676c99749469a107; length=108; release=r6.09; species=D…	13.0	2	0.03	VTVHYTGTLDDGTK
305	FBpp0085281|FBgn0061209|CG17949-PA|His2B FBpp0091113|FBgn0053868|CG33868-PA|His2B FBpp0091115|FBgn0053870|CG33870-PA|His2B FBpp0091117|FBgn0053872|CG33872-PA|His2B FBpp0091119|FBgn0053874|CG33874-PA|His2B FBpp0091121|FBgn0053876|CG33876-PA|His2B FBpp0091123|FBgn0053878|CG33878-PA|His2B FBpp0091125|FBgn0053880|CG33880-PA|His2B FBpp0091127|FBgn0053882|CG33882-PA|His2B FBpp0091129|FBgn0053884|CG3388…	1.0000	FBpp0085281 type=protein; loc=2L:complement(21423191..21423562); ID=FBpp0085281; name=His2B:CG17949-PA; parent=FBgn0061209,FBtr0085927; dbxref=FlyBase:FBpp0085281,GB_protein:AAN11124.1,FlyBase_Annotation_IDs:CG17949-PA,REFSEQ:NP_724342,GB_protein:AAN11124; MD5=523bf69b6d6b2415c7fc9ac48aafa63e; length=123; release=r6.09; species=Dmel;;FBpp0091113 type=protein; loc=2L:complement(21537682..21538053)…	19.5	2	0.03	AMSIMNSFVNDIFER+LLLPGELAK
295	FBpp0084831|FBgn0025457|CG7581-PA|Bub3-PA FBpp0308293|FBgn0025457|CG7581-PB|Bub3-PB	1.0000	FBpp0084831 type=protein; loc=3R:complement(join(29675117..29675308,29674275..29675063)); ID=FBpp0084831; name=Bub3-PA; parent=FBgn0025457,FBtr0085465; dbxref=FlyBase:FBpp0084831,FlyBase_Annotation_IDs:CG7581-PA,GB_protein:AAF56914.1,REFSEQ:NP_477381,GB_protein:AAF56914,FlyMine:FBpp0084831,modMine:FBpp0084831; MD5=6b3640555d637b2af12d35aec82eaa60; length=326; release=r6.09; species=Dmel;;FBpp0308…	10.4	2	0.03	LFDVNTQAESIIGAHEEPIR+VAVEYLDHDPEVQR
293	FBpp0084803|FBgn0015622|CG11958-PA|Cnx99A-PA FBpp0084804|FBgn0015622|CG11958-PB|Cnx99A-PB FBpp0110209|FBgn0015622|CG11958-PD|Cnx99A-PD FBpp0306896|FBgn0015622|CG11958-PE|Cnx99A-PE	1.0000	FBpp0084803 type=protein; loc=3R:complement(join(29319231..29319374,29318274..29318612,29318069..29318140,29317836..29317969,29316923..29317511,29316720..29316860,29316237..29316365,29315945..29316169,29315835..29315879)); ID=FBpp0084803; name=Cnx99A-PA; parent=FBgn0015622,FBtr0085437; dbxref=FlyBase:FBpp0084803,FlyBase_Annotation_IDs:CG11958-PA,GB_protein:AAF56887.2,REFSEQ:NP_733286,GB_protein:A…	3.8	2	0.03	IVWANDLGLVLK+LAYESPVIDAK
287	FBpp0084735|FBgn0039635|CG11876-PA|CG11876-PA FBpp0084738|FBgn0039635|CG11876-PD|CG11876-PD	1.0000	FBpp0084735 type=protein; loc=3R:join(29113258..29113449,29113994..29114155,29115094..29115505,29115567..29115686,29115748..29115959); ID=FBpp0084735; name=CG11876-PA; parent=FBgn0039635,FBtr0085366; dbxref=FlyBase:FBpp0084735,FlyBase_Annotation_IDs:CG11876-PA,GB_protein:AAN14149.1,REFSEQ:NP_733265,GB_protein:AAN14149,FlyMine:FBpp0084735,modMine:FBpp0084735; MD5=8762ea914d234be958c6ca8f8f6ffcef; …	5.5	2	0.03	GIEAEVINLR+VQDLVEATLK
285	FBpp0084626|FBgn0039566|CG4849-PA|CG4849-PA	1.0000	FBpp0084626 type=protein; loc=3R:join(27963688..27963801,27963862..27964530,27964589..27964680,27964740..27964931,27964985..27966487,27966553..27966910); ID=FBpp0084626; name=CG4849-PA; parent=FBgn0039566,FBtr0085257; dbxref=FlyBase:FBpp0084626,FlyBase_Annotation_IDs:CG4849-PA,GB_protein:AAF56769.1,REFSEQ:NP_651605,GB_protein:AAF56769,FlyMine:FBpp0084626,modMine:FBpp0084626; MD5=85e35ef6a1004e5b1…	3.0	2	0.03	AFIPAIDSFGFETDLR+IAVEPVNPSELPK
283	FBpp0084618|FBgn0027579|CG5508-PA|mino-PA FBpp0084619|FBgn0027579|CG5508-PC|mino-PC FBpp0084620|FBgn0027579|CG5508-PB|mino-PB FBpp0307019|FBgn0027579|CG5508-PE|mino-PE	1.0000	FBpp0084618 type=protein; loc=3R:join(27925881..27925993,27929231..27929348,27929981..27930145,27930204..27931198,27931320..27931624,27931688..27932025,27932090..27932399,27932462..27932670); ID=FBpp0084618; name=mino-PA; parent=FBgn0027579,FBtr0085249; dbxref=FlyBase:FBpp0084618,FlyBase_Annotation_IDs:CG5508-PA,GB_protein:AAF56761.1,REFSEQ:NP_651597,GB_protein:AAF56761,FlyMine:FBpp0084618,modMin…	3.3	2	0.03	LLFASETPSQQR+SPGTPLIFVPLHR
277	FBpp0084188|FBgn0039302|CG11856-PA|Nup358-PA FBpp0293235|FBgn0039302|CG11856-PB|Nup358-PB	1.0000	FBpp0084188 type=protein; loc=3R:join(25249631..25249702,25250223..25253235,25253292..25256293,25256355..25256855,25256925..25257057,25257122..25258129,25258201..25258559); ID=FBpp0084188; name=Nup358-PA; parent=FBgn0039302,FBtr0084813; dbxref=GB_protein:AAF56430.1,FlyBase:FBpp0084188,FlyBase_Annotation_IDs:CG11856-PA,GB_protein:AAF56430.2,REFSEQ:NP_651361,GB_protein:AAF56430,FlyMine:FBpp0084188,…	1.2	2	0.03	IGQYEQFLDEVR+LAFGGIAAPVFGDANPFGGHK
269	FBpp0083715|FBgn0039020|CG17141-PA|CG17141-PA	1.0000	FBpp0083715 type=protein; loc=3R:complement(join(22747328..22747526,22746500..22747272)); ID=FBpp0083715; name=CG17141-PA; parent=FBgn0039020,FBtr0084322; dbxref=FlyBase_Annotation_IDs:CG17141-PA,FlyBase:FBpp0083715,GB_protein:AAF56060.1,GB_protein:AAF56060.2,REFSEQ:NP_651094,GB_protein:AAF56060,FlyMine:FBpp0083715,modMine:FBpp0083715; MD5=07909eace5c46973dccc714710e640d8; length=323; release=r6.…	9.9	2	0.03	LSSGPSDDISAVLAEYAHR+NNGVLDILPLATR
27	FBpp0071303|FBgn0264691|CG3004-PA|Lst8-PA	1.0000	FBpp0071303 type=protein; loc=X:complement(join(9605762..9605875,9604878..9605705)); ID=FBpp0071303; name=Lst8-PA; parent=FBgn0264691,FBtr0071368; dbxref=FlyBase:FBpp0071303,FlyBase_Annotation_IDs:CG3004-PA,GB_protein:AAF46509.2,REFSEQ:NP_572572,GB_protein:AAF46509,FlyMine:FBpp0071303,modMine:FBpp0071303; MD5=b6690b78f5a9a2c836f470bf4bc93d82; length=313; release=r6.09; species=Dmel;	9.9	2	0.03	FVETSQVNALDR+IVPEVDASIQDVAISPDGR
243	FBpp0081801|FBgn0037856|CG4674-PA|Leash-PA	1.0000	FBpp0081801 type=protein; loc=3R:join(10885973..10886087,10893730..10895118,10895176..10895234); ID=FBpp0081801; name=Leash-PA; parent=FBgn0037856,FBtr0082325; dbxref=FlyBase:FBpp0081801,FlyBase_Annotation_IDs:CG4674-PA,GB_protein:AAF54580.2,REFSEQ:NP_650037,GB_protein:AAF54580,FlyMine:FBpp0081801,modMine:FBpp0081801; MD5=3320e80c62aa684f3043bb39b5177a87; length=520; release=r6.09; species=Dmel;	4.8	2	0.03	FTVLQYVTYYSHVPLR+NLILNLPFK
229	FBpp0081152|FBgn0037469|CG1939-PA|Dpck-PA	1.0000	FBpp0081152 type=protein; loc=3R:join(7082277..7082388,7082474..7082765,7082837..7083143); ID=FBpp0081152; name=Dpck-PA; parent=FBgn0037469,FBtr0081638; dbxref=FlyBase:FBpp0081152,FlyBase_Annotation_IDs:CG1939-PA,GB_protein:AAF54069.1,REFSEQ:NP_649692,GB_protein:AAF54069,FlyMine:FBpp0081152,modMine:FBpp0081152; MD5=596a63ac592b6431b7d0102a6e063ea2; length=236; release=r6.09; species=Dmel;	9.3	2	0.03	EVFGDEVLLPSK+QGIPVIDADK
226	FBpp0080922|FBgn0262743|CG2637-PA|Fs(2)Ket-PA FBpp0294035|FBgn0262743|CG2637-PB|Fs(2)Ket-PB FBpp0294036|FBgn0262743|CG2637-PC|Fs(2)Ket-PC FBpp0294037|FBgn0262743|CG2637-PD|Fs(2)Ket-PD FBpp0294038|FBgn0262743|CG2637-PE|Fs(2)Ket-PE	1.0000	FBpp0080922 type=protein; loc=2L:join(20735373..20735430,20736103..20736344,20736418..20737446,20737515..20738441,20738504..20738902); ID=FBpp0080922; name=Fs(2)Ket-PA; parent=FBgn0262743,FBtr0081392; dbxref=FlyBase:FBpp0080922,FlyBase_Annotation_IDs:CG2637-PA,GB_protein:AAF53918.1,REFSEQ:NP_477496,GB_protein:AAF53918,FlyMine:FBpp0080922,modMine:FBpp0080922; MD5=4d0f51490dd0744fcf756f3edcd13c3f; …	3.3	2	0.03	ALSEILVNTANSAVAR+GALQFLTPVLVEK
211	FBpp0080102|FBgn0032518|CG9282-PA|RpL24-PA FBpp0309565|FBgn0032518|CG9282-PB|RpL24-PB FBpp0311573|FBgn0032518|CG9282-PC|RpL24-PC	1.0000	FBpp0080102 type=protein; loc=2L:complement(join(13395056..13395060,13394865..13394940,13394413..13394799)); ID=FBpp0080102; name=RpL24-PA; parent=FBgn0032518,FBtr0080524; dbxref=FlyBase:FBpp0080102,FlyBase_Annotation_IDs:CG9282-PA,GB_protein:AAF53299.1,REFSEQ:NP_609649,GB_protein:AAF53299,FlyMine:FBpp0080102,modMine:FBpp0080102; MD5=c5b17bcda531c06f8bc1ce96bc8dbb41; length=155; release=r6.09; sp…	12.9	2	0.03	AIVGASLAEILAK+SFTFLDK
207	FBpp0079831|FBgn0032363|CG6509-PB|Dlg5-PB FBpp0079832|FBgn0032363|CG6509-PA|Dlg5-PA FBpp0307613|FBgn0032363|CG6509-PC|Dlg5-PC FBpp0307614|FBgn0032363|CG6509-PD|Dlg5-PD	1.0000	FBpp0079831 type=protein; loc=2L:complement(join(11515726..11515780,11511609..11515673,11511179..11511544,11510596..11510850,11510321..11510540,11510024..11510262,11509735..11509964,11509467..11509683,11509300..11509403)); ID=FBpp0079831; name=Dlg5-PB; parent=FBgn0032363,FBtr0080246; dbxref=FlyBase:FBpp0079831,FlyBase_Annotation_IDs:CG6509-PB,GB_protein:AAF53101.1,REFSEQ:NP_609505,GB_protein:AAF5…	1.1	2	0.03	FAEFFFR+SDGLNLFALK
206	FBpp0079812|FBgn0028700|CG6258-PA|RfC38-PA FBpp0311114|FBgn0028700|CG6258-PB|RfC38-PB	1.0000	FBpp0079812 type=protein; loc=2L:complement(join(11130112..11130171,11128991..11130001)); ID=FBpp0079812; name=RfC38-PA; parent=FBgn0028700,FBtr0080225; dbxref=GB_protein:AAF53076.2,FlyBase:FBpp0079812,FlyBase_Annotation_IDs:CG6258-PA,REFSEQ:NP_609494,GB_protein:AAF53076,FlyMine:FBpp0079812,modMine:FBpp0079812; MD5=ad299be1c1a3b45356504aeebd7afb09; length=356; release=r6.09; species=Dmel;;FBpp031…	7.9	2	0.03	LYELLTQGVPPNLIFR+VIVISEGDELTK
193	FBpp0079538|FBgn0250843|CG4904-PA|Prosalpha6-PA FBpp0310201|FBgn0250843|CG4904-PB|Prosalpha6-PB	1.0000	FBpp0079538 type=protein; loc=2L:join(10221443..10221445,10221514..10222143,10222202..10222408); ID=FBpp0079538; name=Prosalpha6-PA; parent=FBgn0250843,FBtr0079948; dbxref=FlyBase:FBpp0079538,FlyBase_Annotation_IDs:CG4904-PA,GB_protein:AAF52875.1,REFSEQ:NP_523532,GB_protein:AAF52875,FlyMine:FBpp0079538,modMine:FBpp0079538; MD5=886525974845f95b71998d3dd36cfb51; length=279; release=r6.09; species=D…	11.5	2	0.03	DPEVLVATEQRP+IIPIDDHLGISIAGLTADAR
189	FBpp0079497|FBgn0032156|CG13124-PA|CG13124-PA FBpp0079498|FBgn0032156|CG13124-PB|CG13124-PB FBpp0288636|FBgn0032156|CG13124-PD|CG13124-PD FBpp0290088|FBgn0032156|CG13124-PE|CG13124-PE FBpp0290089|FBgn0032156|CG13124-PF|CG13124-PF FBpp0290090|FBgn0032156|CG13124-PG|CG13124-PG FBpp0290091|FBgn0032156|CG13124-PH|CG13124-PH FBpp0290092|FBgn0032156|CG13124-PI|CG13124-PI FBpp0290093|FBgn0032156|CG13124…	1.0000	FBpp0079497 type=protein; loc=2L:complement(join(9906033..9906173,9905875..9905971,9905138..9905291,9904827..9905052,9904282..9904758,9904004..9904216,9903717..9903941)); ID=FBpp0079497; name=CG13124-PA; parent=FBgn0032156,FBtr0079902; dbxref=FlyBase:FBpp0079497,FlyBase_Annotation_IDs:CG13124-PA,GB_protein:AAF52823.3,REFSEQ:NP_609319,GB_protein:AAF52823,FlyMine:FBpp0079497,modMine:FBpp0079497; MD…	5.1	2	0.03	SLAFNVPGNQTGQMR+TLLQLIELK
183	FBpp0079324|FBgn0263852|CG13393-PA|l(2)k12914-PA	1.0000	FBpp0079324 type=protein; loc=2L:complement(8383674..8384012); ID=FBpp0079324; name=l(2)k12914-PA; parent=FBgn0263852,FBtr0079719; dbxref=FlyBase:FBpp0079324,FlyBase_Annotation_IDs:CG13393-PA,GB_protein:AAF52660.1,REFSEQ:NP_609222,GB_protein:AAF52660,FlyMine:FBpp0079324,modMine:FBpp0079324; MD5=817245775f6da7eba97e1349ac54ade2; length=112; release=r6.09; species=Dmel;	18.8	2	0.03	FYNDYVQNTPK+SVFAGISPER
177	FBpp0079182|FBgn0261790|CG18591-PA|SmE-PA	1.0000	FBpp0079182 type=protein; loc=2L:complement(7885059..7885343); ID=FBpp0079182; name=SmE-PA; parent=FBgn0261790,FBtr0079560; dbxref=FlyBase:FBpp0079182,FlyBase_Annotation_IDs:CG18591-PA,GB_protein:AAF52576.1,REFSEQ:NP_609162,GB_protein:AAF52576,FlyMine:FBpp0079182,modMine:FBpp0079182; MD5=399da4099f9cb925452c7a8417e2f197; length=94; release=r6.09; species=Dmel;	27.7	2	0.03	GDNITLIQNVSPTKD+VMVQPINLIFR
171	FBpp0078689|FBgn0015834|CG8882-PA|Trip1-PA	1.0000	FBpp0078689 type=protein; loc=2L:complement(join(4967691..4967693,4967024..4967513,4966481..4966968)); ID=FBpp0078689; name=Trip1-PA; parent=FBgn0015834,FBtr0079053; dbxref=GB_protein:AAF52183.1,FlyBase:FBpp0078689,FlyBase_Annotation_IDs:CG8882-PA,REFSEQ:NP_523478,GB_protein:AAF52183,FlyMine:FBpp0078689,modMine:FBpp0078689; MD5=b677f500e9ee1074518bd3203c0456f2; length=326; release=r6.09; species=…	10.1	2	0.03	NADSSLSEQEPTLR+VVDSGTDHSAGINDMQLSK
18	FBpp0070940|FBgn0029897|CG3203-PB|RpL17-PB FBpp0070941|FBgn0029897|CG3203-PC|RpL17-PC FBpp0070942|FBgn0029897|CG3203-PD|RpL17-PD FBpp0070943|FBgn0029897|CG3203-PA|RpL17-PA FBpp0311459|FBgn0029897|CG3203-PE|RpL17-PE	1.0000	FBpp0070940 type=protein; loc=X:complement(join(6743058..6743138,6741777..6742256)); ID=FBpp0070940; name=RpL17-PB; parent=FBgn0029897,FBtr0070980; dbxref=FlyBase:FBpp0070940,FlyBase_Annotation_IDs:CG3203-PB,GB_protein:AAN09182.1,REFSEQ:NP_727119,GB_protein:AAN09182; MD5=ac8aff56af05af0bddb89ce79b8e727e; length=186; release=r6.09; species=Dmel;;FBpp0070941 type=protein; loc=X:complement(join(6743…	10.8	2	0.03	LVVHHIQVNR+SAEFLLQLLR
169	FBpp0078584|FBgn0037249|CG9805-PA|eIF3-S10-PA FBpp0312226|FBgn0037249|CG9805-PD|eIF3-S10-PD	1.0000	FBpp0078584 type=protein; loc=3R:complement(join(4433699..4433747,4432517..4433601,4430228..4432466,4430119..4430168)); ID=FBpp0078584; name=eIF3-S10-PA; parent=FBgn0037249,FBtr0078944; dbxref=FlyBase:FBpp0078584,FlyBase_Annotation_IDs:CG9805-PA,GB_protein:AAF52126.1,REFSEQ:NP_649470,GB_protein:AAF52126,FlyMine:FBpp0078584,modMine:FBpp0078584; MD5=a9e06dfa231684c2368069e26acb24ea; length=1140; re…	2.2	2	0.03	AGNQLFHAAALLK+ANEFIEVGKPLR
165	FBpp0078464|FBgn0260462|CG12163-PB|CG12163-PB FBpp0078465|FBgn0260462|CG12163-PA|CG12163-PA	1.0000	FBpp0078464 type=protein; loc=3R:complement(join(5251424..5251531,5239492..5239619,5238454..5239197,5238213..5238394,5237891..5238156)); ID=FBpp0078464; name=CG12163-PB; parent=FBgn0260462,FBtr0078822; dbxref=FlyBase:FBpp0078464,FlyBase_Annotation_IDs:CG12163-PB,GB_protein:AAN13266.1,REFSEQ:NP_649521,GB_protein:AAN13266,FlyMine:FBpp0078464,modMine:FBpp0078464; MD5=07a2d49e566b86a8b443c32f8b91d0d2…	7.4	2	0.03	DIGGLEYEAEYPYK+NLDHGVLVVGYGVSDYPNFHK
162	FBpp0078425|FBgn0037301|CG12005-PB|Mms19-PB	1.0000	FBpp0078425 type=protein; loc=3R:join(5232642..5232726,5232791..5233174,5233385..5233734,5233793..5235238,5235306..5235728,5235843..5236034); ID=FBpp0078425; name=Mms19-PB; parent=FBgn0037301,FBtr0078778; dbxref=FlyBase:FBpp0078425,FlyBase_Annotation_IDs:CG12005-PB,GB_protein:AAN13264.1,FlyBase_Annotation_IDs:CG12005-PA,REFSEQ:NP_649519,GB_protein:AAN13264,FlyMine:FBpp0078425,modMine:FBpp0078425;…	4.8	2	0.03	ESVQDDVIASLR+KEDLELQK+LNIEQLGPLLFK+MTTPTRATLEKALK
16	FBpp0070842|FBgn0003514|CG3595-PA|sqh-PA FBpp0308586|FBgn0003514|CG3595-PB|sqh-PB FBpp0308587|FBgn0003514|CG3595-PC|sqh-PC FBpp0308588|FBgn0003514|CG3595-PD|sqh-PD FBpp0311461|FBgn0003514|CG3595-PE|sqh-PE	1.0000	FBpp0070842 type=protein; loc=X:complement(join(6223585..6224004,6223407..6223511)); ID=FBpp0070842; name=sqh-PA; parent=FBgn0003514,FBtr0070877; dbxref=FlyBase:FBpp0070842,FlyBase_Annotation_IDs:CG3595-PA,GB_protein:AAF46132.1,REFSEQ:NP_511057,GB_protein:AAF46132,FlyMine:FBpp0070842,modMine:FBpp0070842; MD5=807e3bc581534791d4f6419b52e6812c; length=174; release=r6.09; species=Dmel;;FBpp0308586 ty…	12.6	2	0.03	LQGTDPEDVIK+NGLFDYLEFTR
137	FBpp0077414|FBgn0019830|CG3057-PA|colt-PA FBpp0089377|FBgn0019830|CG3057-PD|colt-PD	1.0000	FBpp0077414 type=protein; loc=2L:complement(2768645..2769565); ID=FBpp0077414; name=colt-PA; parent=FBgn0019830,FBtr0077731; dbxref=FlyBase:FBpp0077414,FlyBase_Annotation_IDs:CG3057-PA,GB_protein:AAF51209.1,REFSEQ:NP_477221,GB_protein:AAF51209; MD5=7deb61ab725361dd0f547cdfc82b1f5a; length=306; release=r6.09; species=Dmel;;FBpp0089377 type=protein; loc=2L:complement(2768645..2769565); ID=FBpp00893…	7.2	2	0.03	FFNIVAPNF+VLLQTQQGQGGER
135	FBpp0077378|FBgn0031437|CG9881-PA|Arpc5-PA FBpp0307163|FBgn0031437|CG9881-PB|Arpc5-PB	1.0000	FBpp0077378 type=protein; loc=2L:join(2580369..2580581,2580644..2580886); ID=FBpp0077378; name=Arpc5-PA; parent=FBgn0031437,FBtr0077694; dbxref=FlyBase:FBpp0077378,FlyBase_Annotation_IDs:CG9881-PA,GB_protein:AAF51237.1,REFSEQ:NP_608693,GB_protein:AAF51237,FlyMine:FBpp0077378,modMine:FBpp0077378; MD5=88da80488ded78214c9538518c16fa00; length=151; release=r6.09; species=Dmel;;FBpp0307163 type=protei…	9.9	2	0.03	SVEALLSALQNAPLR
133	FBpp0077314|FBgn0031478|CG8814-PA|CG8814-PA	1.0000	FBpp0077314 type=protein; loc=2L:2875388..2876362; ID=FBpp0077314; name=CG8814-PA; parent=FBgn0031478,FBtr0077629; dbxref=FlyBase:FBpp0077314,FlyBase_Annotation_IDs:CG8814-PA,GB_protein:AAF51185.1,REFSEQ:NP_608729,GB_protein:AAF51185,FlyMine:FBpp0077314,modMine:FBpp0077314; MD5=ee8b5ab2451bcdcd4dd91069f2ab8b7f; length=324; release=r6.09; species=Dmel;	6.5	2	0.03	MNSDVGAVQQR+SLEQSLNELR
14	FBpp0070760|FBgn0263987|CG3249-PA|spoon-PA FBpp0070761|FBgn0263987|CG3249-PC|spoon-PC FBpp0300894|FBgn0263987|CG3249-PD|spoon-PD FBpp0300895|FBgn0263987|CG3249-PE|spoon-PE	1.0000	FBpp0070760 type=protein; loc=X:complement(join(5416190..5417353,5415528..5415918,5415322..5415455,5414973..5415041)); ID=FBpp0070760; name=spoon-PA; parent=FBgn0263987,FBtr0070794; dbxref=FlyBase:FBpp0070760,FlyBase_Annotation_IDs:CG3249-PA,GB_protein:AAF46032.2,REFSEQ:NP_572221,GB_protein:AAF46032,FlyMine:FBpp0070760,modMine:FBpp0070760; MD5=1302c8b0c889d19de9d4c5812f260d3a; length=585; release…	4.8	2	0.03	EADQEELEQDQEQTVLK+HQQQIDSEILK
120	FBpp0076897|FBgn0011710|CG1403-PA|Sep1-PA	1.0000	FBpp0076897 type=protein; loc=X:join(21358376..21358393,21359512..21359704,21359771..21360029,21360156..21360521,21360589..21360838); ID=FBpp0076897; name=Sep1-PA; parent=FBgn0011710,FBtr0077198; dbxref=GB_protein:AAF50825.1,FlyBase:FBpp0076897,FlyBase_Annotation_IDs:CG1403-PA,REFSEQ:NP_523430,GB_protein:AAF50825,FlyMine:FBpp0076897,modMine:FBpp0076897; MD5=596c21fcd0ee97090e1785d227ad1759; lengt…	8.6	2	0.03	DSSSQVVSNSVLGEK+STLVNSLFLTDLYPER
116	FBpp0076824|FBgn0040298|CG32417-PA|Myt1-PA	1.0000	FBpp0076824 type=protein; loc=3L:complement(join(5778587..5779541,5778379..5778524,5777958..5778322,5777764..5777899)); ID=FBpp0076824; name=Myt1-PA; parent=FBgn0040298,FBtr0077118; dbxref=FlyBase:FBpp0076824,FlyBase_Annotation_IDs:CG32417-PA,GB_protein:AAF50747.3,REFSEQ:NP_647987,GB_protein:AAF50747,FlyMine:FBpp0076824,modMine:FBpp0076824; MD5=df5d39eca0c6aa998ebec807c54ea987; length=533; releas…	3.8	2	0.03	ESLEQYLLR+HGILPEEFINK
112	FBpp0076608|FBgn0035726|CG9953-PA|CG9953-PA	1.0000	FBpp0076608 type=protein; loc=3L:join(6969832..6970619,6970681..6970819,6970882..6971353,6971426..6971553); ID=FBpp0076608; name=CG9953-PA; parent=FBgn0035726,FBtr0076898; dbxref=FlyBase:FBpp0076608,FlyBase_Annotation_IDs:CG9953-PA,GB_protein:AAF50628.1,REFSEQ:NP_648067,GB_protein:AAF50628,FlyMine:FBpp0076608,modMine:FBpp0076608; MD5=9ac8c336a6cc7fa8808e474fb9332da6; length=508; release=r6.09; sp…	5.1	2	0.03	LGLVNDMLLK+LVVSATNDNYGALKPK
111	FBpp0076552|FBgn0011640|CG8597-PA|lark-PA FBpp0076553|FBgn0011640|CG8597-PB|lark-PB FBpp0076554|FBgn0011640|CG8597-PC|lark-PC FBpp0076555|FBgn0011640|CG8597-PD|lark-PD FBpp0076556|FBgn0011640|CG8597-PE|lark-PE	1.0000	FBpp0076552 type=protein; loc=3L:join(7340069..7340770,7340876..7341114,7341353..7341470); ID=FBpp0076552; name=lark-PA; parent=FBgn0011640,FBtr0076841; dbxref=FlyBase_Annotation_IDs:CG8597-PA,FlyBase:FBpp0076552,GB_protein:AAF50578.1,REFSEQ:NP_523957,GB_protein:AAF50578; MD5=498cc25e6484a5d938da98774852f7fd; length=352; release=r6.09; species=Dmel;;FBpp0076553 type=protein; loc=3L:join(7340069..…	8.0	2	0.03	NYGFVHMETEQQGR+YGSPTPHGYEDFSR
107	FBpp0076359|FBgn0017579|CG6253-PA|RpL14-PA	1.0000	FBpp0076359 type=protein; loc=3L:join(8601035..8601037,8601314..8601415,8601648..8601842,8602103..8602303); ID=FBpp0076359; name=RpL14-PA; parent=FBgn0017579,FBtr0076633; dbxref=FlyBase:FBpp0076359,FlyBase_Annotation_IDs:CG6253-PA,GB_protein:AAF50393.1,REFSEQ:NP_523975,GB_protein:AAF50393,FlyMine:FBpp0076359,modMine:FBpp0076359; MD5=a8770f33c4e9685bb6fcb587b1869f19; length=166; release=r6.09; spe…	13.3	2	0.03	LLTIAFNTLK+LVAIVDVIDQNR
2	FBpp0070273|FBgn0023530|CG3740-PA|CG3740-PA	1.0000	FBpp0070273 type=protein; loc=X:complement(join(1668808..1669009,1668524..1668744)); ID=FBpp0070273; name=CG3740-PA; parent=FBgn0023530,FBtr0070283; dbxref=FlyBase:FBpp0070273,FlyBase_Annotation_IDs:CG3740-PA,GB_protein:AAF45653.1,REFSEQ:NP_569932,GB_protein:AAF45653,FlyMine:FBpp0070273,modMine:FBpp0070273; MD5=ed93f2ef209a0a4545d7a0bc439862ea; length=140; release=r6.09; species=Dmel;	15.7	2	0.03	MTSGTFRPLGEVILNDLTDAQR
1	FBpp0070129|FBgn0040383|CG5254-PA|CG5254-PA FBpp0310321|FBgn0040383|CG5254-PB|CG5254-PB	1.0000	FBpp0070129 type=protein; loc=X:join(756336..756506,757805..758554); ID=FBpp0070129; name=CG5254-PA; parent=FBgn0040383,FBtr0070134; dbxref=FlyBase:FBpp0070129,FlyBase_Annotation_IDs:CG5254-PA,GB_protein:AAF45544.1,REFSEQ:NP_569856,GB_protein:AAF45544,FlyMine:FBpp0070129,modMine:FBpp0070129; MD5=c2faa20e76b60242ae567f510c2673b5; length=306; release=r6.09; species=Dmel;;FBpp0310321 type=protein; l…	11.4	2	0.03	GIIQQDGLGFSGLNK+IQGPQPVPGQIK
531a	FBpp0089083|FBgn0053180|CG33180-PB|Ranbp16-PB FBpp0292662|FBgn0053180|CG33180-PC|Ranbp16-PC FBpp0292663|FBgn0053180|CG33180-PE|Ranbp16-PE FBpp0292664|FBgn0053180|CG33180-PF|Ranbp16-PF FBpp0309272|FBgn0053180|CG33180-PH|Ranbp16-PH	0.9999	FBpp0089083 type=protein; loc=X:complement(join(15933601..15933603,15933143..15933538,15932850..15933079,15932522..15932621,15932246..15932461,15932044..15932190,15931307..15931986,15930942..15931234,15930323..15930882,15930117..15930255,15929981..15930058,15929854..15929915,15929658..15929797,15929472..15929591,15929341..15929402,15928860..15928930)); ID=FBpp0089083; name=Ranbp16-PB; parent=FBgn…	2.5	2	0.03	ADSSYAQLLAASTLTK+SLNQENVQFLK
529	FBpp0087897|FBgn0033260|CG8711-PA|Cul4-PA FBpp0290569|FBgn0033260|CG8711-PB|Cul4-PB	0.9999	FBpp0087897 type=protein; loc=2R:complement(join(8105525..8105849,8105213..8105457,8104691..8105151,8104453..8104639,8104162..8104354,8103967..8104103,8103523..8103912,8103183..8103461,8102970..8103122,8102811..8102906)); ID=FBpp0087897; name=Cul4-PA; parent=FBgn0033260,FBtr0088821; dbxref=FlyBase:FBpp0087897,FlyBase_Annotation_IDs:CG8711-PA,GB_protein:AAF59135.2,REFSEQ:NP_610352,GB_protein:AAF59…	4.6	2	0.03	EAFEFFINQR+MLCDLQIYTSSFEEK+SGNKGTTDEELEK
528	FBpp0086627|FBgn0010638|CG10130-PA|Sec61beta-PA	0.9999	FBpp0086627 type=protein; loc=2R:join(14618900..14618902,14618959..14619170,14619234..14619321); ID=FBpp0086627; name=Sec61beta-PA; parent=FBgn0010638,FBtr0087498; dbxref=GB_protein:AAF58229.1,FlyBase:FBpp0086627,FlyBase_Annotation_IDs:CG10130-PA,REFSEQ:NP_652037,GB_protein:AAF58229,FlyMine:FBpp0086627,modMine:FBpp0086627; MD5=dda0849466ba544ef2bb58b8abb2d37e; length=100; release=r6.09; species=D…	22.0	2	0.03	APGGAGTGGMWR+FYTDDSPGIK
527	FBpp0084875|FBgn0051040|CG31040-PA|Cog7-PA	0.9999	FBpp0084875 type=protein; loc=3R:complement(join(29932870..29933028,29932524..29932817,29931783..29932466,29930633..29931724)); ID=FBpp0084875; name=Cog7-PA; parent=FBgn0051040,FBtr0085509; dbxref=FlyBase:FBpp0084875,FlyBase_Annotation_IDs:CG31040-PA,GB_protein:AAF56975.2,REFSEQ:NP_651750,GB_protein:AAF56975,FlyMine:FBpp0084875,modMine:FBpp0084875; MD5=bf09c416e46a32b57859a3e25839382a; length=742…	3.8	2	0.03	AAPDQYLTLSSGCEPR+LEETQLSTQVDR
525	FBpp0084342|FBgn0039407|CG14544-PA|CG14544-PA FBpp0312340|FBgn0039407|CG14544-PB|CG14544-PB	0.9999	FBpp0084342 type=protein; loc=3R:join(26059580..26059748,26059803..26060261,26060937..26061262); ID=FBpp0084342; name=CG14544-PA; parent=FBgn0039407,FBtr0084969; dbxref=FlyBase:FBpp0084342,FlyBase_Annotation_IDs:CG14544-PA,GB_protein:AAF56565.1,REFSEQ:NP_651461,GB_protein:AAF56565,FlyMine:FBpp0084342,modMine:FBpp0084342; MD5=5a5026481ed76148b47dbca4c6bf4fbf; length=317; release=r6.09; species=Dme…	9.8	2	0.03	ADAVFLDLPAPDLAVPHAFK+TLPVIDLEFLK
524	FBpp0084118|FBgn0039223|CG5805-PA|CG5805-PA FBpp0308362|FBgn0039223|CG5805-PB|CG5805-PB	0.9999	FBpp0084118 type=protein; loc=3R:complement(join(24785973..24786672,24785787..24785914,24785396..24785587)); ID=FBpp0084118; name=CG5805-PA; parent=FBgn0039223,FBtr0084743; dbxref=FlyBase:FBpp0084118,FlyBase_Annotation_IDs:CG5805-PA,GB_protein:AAF56335.1,REFSEQ:NP_651284,GB_protein:AAF56335,FlyMine:FBpp0084118,modMine:FBpp0084118; MD5=ec0710bed1e7dc1f6ad43269d59849e8; length=339; release=r6.09; s…	8.8	2	0.03	HVLNDLGAGHR+LAVAPTGVGGAAEGATYIR
523	FBpp0083881|FBgn0039128|CG13599-PA|CG13599-PA	0.9999	FBpp0083881 type=protein; loc=3R:join(23931713..23931994,23932056..23932661); ID=FBpp0083881; name=CG13599-PA; parent=FBgn0039128,FBtr0084493; dbxref=FlyBase:FBpp0083881,FlyBase_Annotation_IDs:CG13599-PA,GB_protein:AAF56206.1,REFSEQ:NP_651194,GB_protein:AAF56206,FlyMine:FBpp0083881,modMine:FBpp0083881; MD5=5ae9628e441e46a2b17a589df0b31dc5; length=295; release=r6.09; species=Dmel;	8.1	2	0.03	HILSQLPR+SGEDVSQTNEEHDVLK
520	FBpp0083060|FBgn0004652|CG14307-PH|fru-PH FBpp0083061|FBgn0004652|CG14307-PB|fru-PB FBpp0083062|FBgn0004652|CG14307-PC|fru-PC FBpp0083063|FBgn0004652|CG14307-PE|fru-PE FBpp0083064|FBgn0004652|CG14307-PF|fru-PF FBpp0083065|FBgn0004652|CG14307-PG|fru-PG FBpp0083066|FBgn0004652|CG14307-PA|fru-PA FBpp0083067|FBgn0004652|CG14307-PD|fru-PD FBpp0089355|FBgn0004652|CG14307-PI|fru-PI FBpp0089356|FBgn00046…	0.9999	FBpp0083060 type=protein; loc=3R:complement(join(18435643..18435768,18435370..18435570,18434235..18435062,18432564..18432818,18430832..18430964,18422638..18423182)); ID=FBpp0083060; name=fru-PH; parent=FBgn0004652,FBtr0083640; dbxref=FlyBase:FBpp0083060,FlyBase_Annotation_IDs:CG14307-PH,GB_protein:AAN13775.1,REFSEQ:NP_732346,GB_protein:AAN13775,FlyMine:FBpp0083060,modMine:FBpp0083060; MD5=370f7a1…	8.1	2	0.03	GPSNYTGGLGGAGGVADAMR+SASADGCSDR+SPSVGSASAAAAAAAVAAAVAAAANR
519	FBpp0081644|FBgn0037741|CG16908-PA|CG16908-PA	0.9999	FBpp0081644 type=protein; loc=3R:complement(join(9754397..9754581,9753840..9754338,9752680..9753780,9751555..9752630,9751116..9751497)); ID=FBpp0081644; name=CG16908-PA; parent=FBgn0037741,FBtr0082166; dbxref=FlyBase:FBpp0081644,FlyBase_Annotation_IDs:CG16908-PA,GB_protein:AAF54439.1,REFSEQ:NP_649937,GB_protein:AAF54439,FlyMine:FBpp0081644,modMine:FBpp0081644; MD5=22355ef9eec255f50a58078f1a5518ee…	1.9	2	0.03	LFLDQILR+TPGIYSSAIEVR
518	FBpp0080790|FBgn0053116|CG33116-PA|CG33116-PA	0.9999	FBpp0080790 type=protein; loc=2L:join(19533809..19533886,19534150..19534218,19534303..19534925,19534979..19535159,19536133..19536465); ID=FBpp0080790; name=CG33116-PA; parent=FBgn0053116,FBtr0081249; dbxref=FlyBase:FBpp0080790,FlyBase_Annotation_IDs:CG33116-PA,GB_protein:AAF53821.2,REFSEQ:NP_788074,GB_protein:AAF53821,FlyMine:FBpp0080790,modMine:FBpp0080790; MD5=2e4fac37803caf8f7360214034f17611; …	4.9	2	0.03	TLLAEEISQADKPQAEEPLK+TLLAEEISQADKPQAEEPLKK
517	FBpp0080114|FBgn0028538|CG7578-PA|Sec71-PA	0.9999	FBpp0080114 type=protein; loc=2L:join(13793848..13794628,13794896..13798938,13799008..13799145); ID=FBpp0080114; name=Sec71-PA; parent=FBgn0028538,FBtr0080537; dbxref=GB_protein:AAF53331.2,FlyBase:FBpp0080114,FlyBase_Annotation_IDs:CG7578-PA,REFSEQ:NP_609675,GB_protein:AAF53331,FlyMine:FBpp0080114,modMine:FBpp0080114; MD5=3921cfb2a6d6ecf6810c2eca8336e72b; length=1653; release=r6.09; species=Dmel;	1.6	2	0.03	LDGDAIVDFVK+TVIGNYIGENDDHSK
516	FBpp0078273|FBgn0037374|CG10978-PB|jagn-PB FBpp0078274|FBgn0037374|CG10978-PA|jagn-PA	0.9999	FBpp0078273 type=protein; loc=3R:join(5779428..5779516,5779800..5780172,5780235..5780366); ID=FBpp0078273; name=jagn-PB; parent=FBgn0037374,FBtr0078624; dbxref=GB_protein:AAF51956.1,FlyBase:FBpp0078273,FlyBase_Annotation_IDs:CG10978-PB,REFSEQ:NP_731002,GB_protein:AAF51956; MD5=14b0e904991911ef8fadd62c3dbf6269; length=197; release=r6.09; species=Dmel;;FBpp0078274 type=protein; loc=3R:join(5779428.…	14.2	2	0.03	GGPMVAGTDGNDFEFR+VAGTYQISLLNK
515	FBpp0078139|FBgn0027532|CG7139-PA|CG7139-PA	0.9999	FBpp0078139 type=protein; loc=3L:complement(join(22070768..22071526,22069376..22070162,22067905..22069195,22067775..22067847)); ID=FBpp0078139; name=CG7139-PA; parent=FBgn0027532,FBtr0078486; dbxref=FlyBase:FBpp0078139,FlyBase_Annotation_IDs:CG7139-PA,GB_protein:AAF51804.1,REFSEQ:NP_649378,GB_protein:AAF51804,FlyMine:FBpp0078139,modMine:FBpp0078139; MD5=0aac84a09d410e1b12e7dcb2b8527378; length=96…	2.6	2	0.03	LLEAPVPAPAENAFK+SELSIIDLLR
511	FBpp0074086|FBgn0010412|CG4464-PA|RpS19a-PA FBpp0074087|FBgn0010412|CG4464-PB|RpS19a-PB FBpp0074088|FBgn0010412|CG4464-PC|RpS19a-PC FBpp0309135|FBgn0010412|CG4464-PD|RpS19a-PD FBpp0311350|FBgn0010412|CG4464-PE|RpS19a-PE	0.9999	FBpp0074086 type=protein; loc=X:join(16638233..16638303,16638406..16638805); ID=FBpp0074086; name=RpS19a-PA; parent=FBgn0010412,FBtr0074311; dbxref=FlyBase:FBpp0074086,FlyBase_Annotation_IDs:CG4464-PA,REFSEQ:NP_523376,GB_protein:AAF48633; MD5=3c25226b523535b66e41a44b0ea5ba1a; length=156; release=r6.09; species=Dmel;;FBpp0074087 type=protein; loc=X:join(16638233..16638303,16638406..16638805); ID=F…	10.9	2	0.03	IANQIVFK+QTGPIVISK
509	FBpp0072081|FBgn0034967|CG3186-PB|eIF-5A-PB FBpp0072082|FBgn0034967|CG3186-PA|eIF-5A-PA	0.9999	FBpp0072081 type=protein; loc=2R:join(24058486..24058691,24058932..24059133,24059196..24059267); ID=FBpp0072081; name=eIF-5A-PB; parent=FBgn0034967,FBtr0072172; dbxref=FlyBase:FBpp0072081,FlyBase_Annotation_IDs:CG3186-PB,GB_protein:AAM68297.1,REFSEQ:NP_726411,GB_protein:AAM68297,FlyMine:FBpp0072081,modMine:FBpp0072081; MD5=c7cb54e1f8c2de4e5aea6fb4f583c3c9; length=159; release=r6.09; species=Dmel;…	9.4	2	0.03	EDLKVPEGELGEQLR+VPEGELGEQLR
508	FBpp0072075|FBgn0034962|CG3167-PA|MAN1-PA FBpp0072076|FBgn0034962|CG3167-PB|MAN1-PB FBpp0311863|FBgn0034962|CG3167-PC|MAN1-PC	0.9999	FBpp0072075 type=protein; loc=2R:24034698..24036650; ID=FBpp0072075; name=MAN1-PA; parent=FBgn0034962,FBtr0072166; dbxref=FlyBase:FBpp0072075,FlyBase_Annotation_IDs:CG3167-PA,GB_protein:AAF47143.1,REFSEQ:NP_726404,GB_protein:AAF47143,FlyMine:FBpp0072075,modMine:FBpp0072075; MD5=339326f1a6bffaa1f49fc6380bf3e992; length=650; release=r6.09; species=Dmel;;FBpp0072076 type=protein; loc=2R:24034698..24…	3.5	2	0.03	FALSDLK+LIQSGFPSTPVTETTR
507	FBpp0070898|FBgn0040918|CG3576-PA|schlank-PA FBpp0070899|FBgn0040918|CG3576-PB|schlank-PB	0.9999	FBpp0070898 type=protein; loc=X:complement(join(6266407..6266591,6259604..6259724,6259312..6259533,6258897..6259234,6258650..6258794,6258315..6258506)); ID=FBpp0070898; name=schlank-PA; parent=FBgn0040918,FBtr0070937; dbxref=FlyBase:FBpp0070898,FlyBase_Annotation_IDs:CG3576-PA,GB_protein:AAF46137.2,REFSEQ:NP_727075,GB_protein:AAF46137; MD5=9eaff6979ff6b7b0ba1b9aa74d9a410c; length=400; release=r6.…	5.0	2	0.03	AANVPILEK+IIYSSSVEAPR
506	FBpp0070377|FBgn0023549|CG3456-PA|Mct1-PA FBpp0309617|FBgn0023549|CG3456-PB|Mct1-PB	0.9999	FBpp0070377 type=protein; loc=X:join(2198802..2198943,2199820..2199939,2200005..2200606,2200675..2200869,2200936..2201061,2204107..2204437,2204509..2204709,2204765..2204928); ID=FBpp0070377; name=Mct1-PA; parent=FBgn0023549,FBtr0070393; dbxref=FlyBase:FBpp0070377,FlyBase_Annotation_IDs:CG3456-PA,GB_protein:AAF45749.2,REFSEQ:NP_477334,GB_protein:AAF45749,FlyMine:FBpp0070377,modMine:FBpp0070377; MD…	4.2	2	0.03	DQYLQLPQR+SAIIDQNTTAAELEPLK
505	FBpp0070208|FBgn0023169|CG3051-PA|AMPKalpha-PA FBpp0070209|FBgn0023169|CG3051-PB|AMPKalpha-PB FBpp0089374|FBgn0023169|CG3051-PC|AMPKalpha-PC	0.9999	FBpp0070208 type=protein; loc=X:join(1375909..1376187,1376696..1378165); ID=FBpp0070208; name=AMPKalpha-PA; parent=FBgn0023169,FBtr0070216; dbxref=FlyBase:FBpp0070208,FlyBase_Annotation_IDs:CG3051-PA,GB_protein:AAF45614.1,REFSEQ:NP_477313,GB_protein:AAF45614,FlyMine:FBpp0070208,modMine:FBpp0070208; MD5=47ac5b6cccfe57d6b140c053877d8b3d; length=582; release=r6.09; species=Dmel;;FBpp0070209 type=pro…	4.6	2	0.03	DLKPENLLLDHNMHVK+MSLQLYQVDAK
541	FBpp0301580|FBgn0026238|CG2944-PG|gus-PG FBpp0301581|FBgn0026238|CG2944-PH|gus-PH FBpp0301582|FBgn0026238|CG2944-PI|gus-PI FBpp0301583|FBgn0026238|CG2944-PJ|gus-PJ FBpp0301584|FBgn0026238|CG2944-PK|gus-PK FBpp0301585|FBgn0026238|CG2944-PL|gus-PL FBpp0301586|FBgn0026238|CG2944-PM|gus-PM	0.9998	FBpp0301580 type=protein; loc=2R:complement(join(5120763..5121462,5117663..5117802)); ID=FBpp0301580; name=gus-PG; parent=FBgn0026238,FBtr0309846; dbxref=FlyBase:FBpp0301580,FlyBase_Annotation_IDs:CG2944-PG,REFSEQ:NP_001246140,GB_protein:AFH07895; MD5=8def7b406c7236ed9feda879e9a12ab0; length=279; release=r6.09; species=Dmel;;FBpp0301581 type=protein; loc=2R:complement(join(5120763..5121462,511766…	7.5	2	0.03	ELQADFVKPAR+NDEAFLVPDK
539	FBpp0083630|FBgn0038950|CG5382-PB|CG5382-PB	0.9998	FBpp0083630 type=protein; loc=3R:complement(join(22365712..22365813,22365537..22365648,22365276..22365469,22365019..22365220,22364668..22364957)); ID=FBpp0083630; name=CG5382-PB; parent=FBgn0038950,FBtr0084237; dbxref=FlyBase_Annotation_IDs:CG5382-PB,FlyBase:FBpp0083630,GB_protein:AAF55977.1,REFSEQ:NP_732721,GB_protein:AAF55977,FlyMine:FBpp0083630,modMine:FBpp0083630; MD5=5879c8202d271c63ba84bc2e…	9.7	2	0.03	NGLGLALLSEEQSSSLK+VASQAAVSNMTK
536	FBpp0081508|FBgn0037689|CG8135-PA|CG8135-PA	0.9998	FBpp0081508 type=protein; loc=3R:join(9404919..9405089,9405736..9407061,9407122..9407709); ID=FBpp0081508; name=CG8135-PA; parent=FBgn0037689,FBtr0082030; dbxref=FlyBase:FBpp0081508,FlyBase_Annotation_IDs:CG8135-PA,GB_protein:AAF54372.1,REFSEQ:NP_649890,GB_protein:AAF54372,FlyMine:FBpp0081508,modMine:FBpp0081508; MD5=3f7b29582817fc118761a203411c1e60; length=694; release=r6.09; species=Dmel;	5.8	2	0.03	AEAEEHVDDILESLQGLSR+DGDGSFDYAAVASSSALGVPR
535	FBpp0080554|FBgn0027885|CG6582-PA|Aac11-PA	0.9998	FBpp0080554 type=protein; loc=2L:complement(join(17477649..17477717,17477399..17477560,17476693..17477226,17476417..17476617,17476159..17476361,17475910..17476096,17475588..17475842)); ID=FBpp0080554; name=Aac11-PA; parent=FBgn0027885,FBtr0081001; dbxref=FlyBase:FBpp0080554,FlyBase_Annotation_IDs:CG6582-PA,GB_protein:AAF53618.1,REFSEQ:NP_477454,GB_protein:AAF53618,FlyMine:FBpp0080554,modMine:FBpp…	3.7	2	0.03	HAPITFGEK+LASQFIGNFFK
532	FBpp0070024|FBgn0000084|CG9579-PA|AnxB10-PA FBpp0291143|FBgn0000084|CG9579-PB|AnxB10-PB	0.9998	FBpp0070024 type=protein; loc=X:complement(join(20173369..20173380,20172305..20173016,20172041..20172222,20171592..20171648)); ID=FBpp0070024; name=AnxB10-PA; parent=FBgn0000084,FBtr0070025; dbxref=GB_protein:AAF45380.1,FlyBase:FBpp0070024,FlyBase_Annotation_IDs:CG9579-PA,REFSEQ:NP_476615,GB_protein:AAF45380,FlyMine:FBpp0070024,modMine:FBpp0070024; MD5=7b4e73f0292d572e324bc617a51eee9f; length=320…	9.1	2	0.03	EQAAQLYSAGEAK+GFGTDEQEIIDVLVGR
547a	FBpp0088026|FBgn0004133|CG1363-PA|blow-PA FBpp0301751|FBgn0004133|CG1363-PD|blow-PD	0.9997	FBpp0088026 type=protein; loc=2R:complement(join(7585056..7585110,7582614..7582928,7580790..7582354)); ID=FBpp0088026; name=blow-PA; parent=FBgn0004133,FBtr0088952; dbxref=FlyBase:FBpp0088026,FlyBase_Annotation_IDs:CG1363-PA,GB_protein:AAF59227.1,REFSEQ:NP_724580,GB_protein:AAF59227,FlyMine:FBpp0088026,modMine:FBpp0088026; MD5=3c3333842a1d4746444b7c7d01304a4d; length=644; release=r6.09; species=D…	6.4	2	0.03	ASLETSEYENTSNLFHVTAAEQTAALLAR+LAEIEQFLLDVR
545	FBpp0291495|FBgn0261396|CG10484-PA|Rpn3-PA FBpp0307804|FBgn0261396|CG42641-PB|Rpn3-PB	0.9997	FBpp0291495 type=protein; loc=2L:join(19052054..19052217,19052279..19053599); ID=FBpp0291495; name=Rpn3-PA; parent=FBgn0261396,FBtr0302289; dbxref=REFSEQ:NP_477300,GB_protein:AAF53749,FlyBase:FBpp0291495,FlyBase:FBpp0080691,FlyBase_Annotation_IDs:CG10484-PA,FlyBase_Annotation_IDs:CG42641-PA,FlyMine:FBpp0291495,modMine:FBpp0291495; MD5=f6e814a86c8cfb3f33e1816e37354a8c; length=494; release=r6.09; s…	4.9	2	0.02	DGVIEATLDPAQNFMR+TLDLIGAK
544	FBpp0290421|FBgn0033919|CG8547-PC|CG8547-PC FBpp0290422|FBgn0033919|CG8547-PD|CG8547-PD FBpp0308989|FBgn0033919|CG8547-PE|CG8547-PE	0.9997	FBpp0290421 type=protein; loc=2R:complement(join(14264129..14264197,14263864..14264063,14263590..14263795,14262475..14263529,14261980..14262171,14261786..14261920)); ID=FBpp0290421; name=CG8547-PC; parent=FBgn0033919,FBtr0301203; dbxref=REFSEQ:NP_610947,GB_protein:AAF58267,FlyBase:FBpp0290421,FlyBase_Annotation_IDs:CG8547-PC; MD5=f4fd64d4c5e1a5cd924060777d99b23a; length=618; release=r6.09; specie…	7.8	2	0.03	HSGTGGQQPFIDDVETFSPTDYSTLQSTAK+SSYQYSSSGDNNVSYQGK
543	FBpp0080490|FBgn0032596|CG17331-PA|Prosbeta4-PA FBpp0307141|FBgn0032596|CG17331-PB|Prosbeta4-PB	0.9997	FBpp0080490 type=protein; loc=2L:complement(join(16731943..16732033,16731643..16731868,16731289..16731577)); ID=FBpp0080490; name=Prosbeta4-PA; parent=FBgn0032596,FBtr0080936; dbxref=FlyBase:FBpp0080490,FlyBase_Annotation_IDs:CG17331-PA,GB_protein:AAF53558.1,REFSEQ:NP_609804,GB_protein:AAF53558,FlyMine:FBpp0080490,modMine:FBpp0080490; MD5=bf56d4e03d9fb0b6dcff88c85f920129; length=201; release=r6.0…	13.4	2	0.02	DLEPISAASLAA+GPDFVMLAADTTHAR
542	FBpp0075790|FBgn0036239|CG5684-PA|Pop2-PA FBpp0075791|FBgn0036239|CG5684-PB|Pop2-PB FBpp0075792|FBgn0036239|CG5684-PC|Pop2-PC FBpp0289500|FBgn0036239|CG5684-PD|Pop2-PD FBpp0311089|FBgn0036239|CG5684-PE|Pop2-PE	0.9997	FBpp0075790 type=protein; loc=3L:complement(join(12002586..12002594,12000750..12001090,12000273..12000690,11998871..11998996)); ID=FBpp0075790; name=Pop2-PA; parent=FBgn0036239,FBtr0076058; dbxref=FlyBase:FBpp0075790,FlyBase_Annotation_IDs:CG5684-PA,GB_protein:AAF49972.2,REFSEQ:NP_648538,GB_protein:AAF49972,FlyMine:FBpp0075790,modMine:FBpp0075790; MD5=dd748f930ff6caad4489f4ed58e6b19c; length=297;…	8.2	2	0.02	GGLQEVADQLELR+STADYHYQLLR
550	FBpp0084241|FBgn0039304|CG10425-PA|CG10425-PA	0.9996	FBpp0084241 type=protein; loc=3R:complement(join(25262184..25262400,25261545..25262113,25261256..25261480)); ID=FBpp0084241; name=CG10425-PA; parent=FBgn0039304,FBtr0084867; dbxref=FlyBase:FBpp0084241,FlyBase_Annotation_IDs:CG10425-PA,GB_protein:AAF56432.1,REFSEQ:NP_651363,GB_protein:AAF56432,FlyMine:FBpp0084241,modMine:FBpp0084241; MD5=ea88f5fc68388f830bbd315eee739605; length=336; release=r6.09;…	6.0	2	0.03	AMAETIAMESR+GANVTVIAR
548	FBpp0070572|FBgn0029676|CG2947-PB|HIP-R-PB FBpp0070573|FBgn0029676|CG2947-PA|HIP-R-PA FBpp0070575|FBgn0260484|CG32789-PA|HIP-PA FBpp0305905|FBgn0029676|CG2947-PD|HIP-R-PD	0.9996	FBpp0070572 type=protein; loc=X:join(3790164..3790336,3790417..3790538,3790756..3791402,3791477..3791668); ID=FBpp0070572; name=HIP-R-PB; parent=FBgn0029676,FBtr0070597; dbxref=FlyBase_Annotation_IDs:CG2947-PB,FlyBase:FBpp0070572,GB_protein:AAF45894.2,REFSEQ:NP_726886,GB_protein:AAF45894; MD5=55907034631abaa1c5c104f3be0633d2; length=377; release=r6.09; species=Dmel;;FBpp0070573 type=protein; loc=…	10.3	2	0.03	FDEAIALYTK+LLGDFELAAHDLRQACKLDFDEETDEWLK
558	FBpp0088040|FBgn0033160|CG11107-PA|Dhx15-PA FBpp0307849|FBgn0033160|CG11107-PB|Dhx15-PB	0.9995	FBpp0088040 type=protein; loc=2R:join(7387528..7387580,7387635..7388428,7388708..7389181,7389247..7389510,7390078..7390200,7390268..7390621,7390680..7390807); ID=FBpp0088040; name=Dhx15-PA; parent=FBgn0033160,FBtr0088966; dbxref=FlyBase:FBpp0088040,FlyBase_Annotation_IDs:CG11107-PA,GB_protein:AAF59269.1,REFSEQ:NP_610269,GB_protein:AAF59269,FlyMine:FBpp0088040,modMine:FBpp0088040; MD5=b1505c072857…	4.9	2	0.02	KDPEASSSSAAAAAGTVAQILGGFVPNK+TGYYLTIK
556	FBpp0087217|FBgn0033608|CG13220-PA|CG13220-PA FBpp0304694|FBgn0033608|CG13220-PB|CG13220-PB	0.9995	FBpp0087217 type=protein; loc=2R:11284498..11284959; ID=FBpp0087217; name=CG13220-PA; parent=FBgn0033608,FBtr0088116; dbxref=FlyBase:FBpp0087217,FlyBase_Annotation_IDs:CG13220-PA,GB_protein:AAF58682.1,REFSEQ:NP_610664,GB_protein:AAF58682,FlyMine:FBpp0087217,modMine:FBpp0087217; MD5=9ef10cee553032e1048f92e149e9ea43; length=153; release=r6.09; species=Dmel;;FBpp0304694 type=protein; loc=2R:11284498…	22.9	2	0.02	SALPQDNALLATLAGLGTGAAIVK+VGTDYIQDVDK
554	FBpp0079912|FBgn0032409|CG5336-PA|Ced-12-PA	0.9995	FBpp0079912 type=protein; loc=2L:join(12097951..12098062,12098356..12099366,12099427..12099978,12100042..12100541); ID=FBpp0079912; name=Ced-12-PA; parent=FBgn0032409,FBtr0080330; dbxref=GB_protein:AAF53164.1,FlyBase:FBpp0079912,FlyBase_Annotation_IDs:CG5336-PA,REFSEQ:NP_609548,GB_protein:AAF53164,FlyMine:FBpp0079912,modMine:FBpp0079912; MD5=000e1c893d3482e5d63c78b332b79d7d; length=724; release=r…	5.4	2	0.02	IAFDDNTNALNQNDDHIR+LLQDVNSPVMR+TIPTMEELPK
553	FBpp0079732|FBgn0027363|CG6521-PA|Stam-PA	0.9995	FBpp0079732 type=protein; loc=2L:join(10858835..10858877,10859370..10859647,10859707..10860910,10860977..10861521); ID=FBpp0079732; name=Stam-PA; parent=FBgn0027363,FBtr0080143; dbxref=FlyBase:FBpp0079732,FlyBase_Annotation_IDs:CG6521-PA,GB_protein:AAF53027.1,REFSEQ:NP_477448,GB_protein:AAF53027,FlyMine:FBpp0079732,modMine:FBpp0079732; MD5=ffa29d1c574161ed4ff139ded1f1e20e; length=689; release=r6.…	5.7	2	0.02	GEGLFPSNFVTADLSVDPER+TEAAAAAAAAQPVEIDESK
552	FBpp0076594|FBgn0035763|CG8602-PA|CG8602-PA FBpp0304980|FBgn0035763|CG8602-PB|CG8602-PB	0.9995	FBpp0076594 type=protein; loc=3L:complement(7326892..7328328); ID=FBpp0076594; name=CG8602-PA; parent=FBgn0035763,FBtr0076884; dbxref=FlyBase:FBpp0076594,FlyBase_Annotation_IDs:CG8602-PA,GB_protein:AAF50582.1,REFSEQ:NP_648103,GB_protein:AAF50582,FlyMine:FBpp0076594,modMine:FBpp0076594; MD5=e9aa4a642798f3448de2e4bd47575e99; length=478; release=r6.09; species=Dmel;;FBpp0304980 type=protein; loc=3L:…	4.8	2	0.03	AQFVSAENYQNFE+GNLNMTPQQR
551	FBpp0071045|FBgn0040087|CG1422-PA|p115-PA FBpp0309148|FBgn0040087|CG1422-PB|p115-PB	0.9995	FBpp0071045 type=protein; loc=X:7894127..7896637; ID=FBpp0071045; name=p115-PA; parent=FBgn0040087,FBtr0071089; dbxref=FlyBase:FBpp0071045,FlyBase_Annotation_IDs:CG1422-PA,GB_protein:AAF46286.2,REFSEQ:NP_572417,GB_protein:AAF46286,FlyMine:FBpp0071045,modMine:FBpp0071045; MD5=b9b4846f5e7b9f1620128b86fefb7e2d; length=836; release=r6.09; species=Dmel;;FBpp0309148 type=protein; loc=X:7894127..7896637…	8.3	2	0.03	AQLGASTGQVQSAQGAEATPPNEEELNAAR+DQEDLLELLADQEAK+RAAIQLITSLISNK+REDISQLIIK
564a	FBpp0075353|FBgn0036505|CG7945-PA|CG7945-PA	0.9994	FBpp0075353 type=protein; loc=3L:complement(join(15522968..15523215,15522560..15522580,15522360..15522502,15521819..15522195)); ID=FBpp0075353; name=CG7945-PA; parent=FBgn0036505,FBtr0075600; dbxref=FlyBase:FBpp0075353,FlyBase_Annotation_IDs:CG7945-PA,GB_protein:AAF49626.2,REFSEQ:NP_730051,GB_protein:AAF49626,FlyMine:FBpp0075353,modMine:FBpp0075353; MD5=3c8b5ad9fa044c2e1f536309da016b9c; length=26…	8.4	2	0.03	ALDRPFNASER+FVTILDSLDAR
563	FBpp0087883|FBgn0033272|CG8707-PA|RagC-D-PA	0.9994	FBpp0087883 type=protein; loc=2R:complement(join(8163322..8163324,8162770..8163240,8162488..8162706,8162286..8162428,8161903..8162224)); ID=FBpp0087883; name=RagC-D-PA; parent=FBgn0033272,FBtr0088807; dbxref=FlyBase:FBpp0087883,FlyBase_Annotation_IDs:CG8707-PA,GB_protein:AAF59120.2,REFSEQ:NP_610361,GB_protein:AAF59120,FlyMine:FBpp0087883,modMine:FBpp0087883; MD5=0f1bec4e4ab5e3bf6c14edc7023366ab; …	8.1	2	0.02	AFLFDVVSK+AYNQDGLELEPNATGSSETKPR
562	FBpp0083690|FBgn0038966|CG13848-PA|pinta-PA FBpp0311970|FBgn0038966|CG13848-PB|pinta-PB	0.9994	FBpp0083690 type=protein; loc=3R:complement(join(22424298..22424690,22423852..22424081,22423596..22423794)); ID=FBpp0083690; name=pinta-PA; parent=FBgn0038966,FBtr0084297; dbxref=GB_protein:AAF55994.1,FlyBase:FBpp0083690,FlyBase_Annotation_IDs:CG13848-PA,REFSEQ:NP_651042,GB_protein:AAF55994,FlyMine:FBpp0083690,modMine:FBpp0083690; MD5=89cd6f6774c9abdbcd98a71d28fee14a; length=273; release=r6.09; s…	8.4	2	0.02	LGVFLPIGPDAEQR+LLEFTNAPR
561	FBpp0074160|FBgn0260748|CG5004-PA|CG5004-PA FBpp0291570|FBgn0260748|CG5004-PB|CG5004-PB FBpp0291571|FBgn0260748|CG5004-PC|CG5004-PC FBpp0291572|FBgn0260748|CG5004-PD|CG5004-PD FBpp0309890|FBgn0260748|CG5004-PE|CG5004-PE FBpp0312375|FBgn0260748|CG5004-PF|CG5004-PF	0.9994	FBpp0074160 type=protein; loc=X:join(17124903..17125017,17126001..17126085,17126302..17127901,17127999..17128174,17128238..17128917,17129150..17129285,17130964..17131159,17134225..17134670,17134745..17134877,17134945..17135121); ID=FBpp0074160; name=CG5004-PA; parent=FBgn0260748,FBtr0074386; dbxref=FlyBase:FBpp0074160,FlyBase_Annotation_IDs:CG5004-PA,GB_protein:AAF48698.1,REFSEQ:NP_573195,GB_prot…	12.6	2	0.02	LGATFHAWSR+SYNLQAASDSAAR+YLPIFSPDLNLR
560	FBpp0070793|FBgn0029819|CG3016-PA|Usp30-PA FBpp0310141|FBgn0029819|CG3016-PB|Usp30-PB	0.9994	FBpp0070793 type=protein; loc=X:complement(join(5879377..5879458,5878046..5879322,5877606..5877805,5877430..5877547)); ID=FBpp0070793; name=Usp30-PA; parent=FBgn0029819,FBtr0070828; dbxref=FlyBase:FBpp0070793,FlyBase_Annotation_IDs:CG3016-PA,GB_protein:AAF46096.1,REFSEQ:NP_572274,GB_protein:AAF46096,FlyMine:FBpp0070793,modMine:FBpp0070793; MD5=65e0d8f9eee0235a10c4114ed7963243; length=558; release…	4.5	2	0.03	GDPYSPGAVLR+SFSSMAAGLGASQR
566	FBpp0086333|FBgn0034098|CG15707-PA|krimp-PA	0.9993	FBpp0086333 type=protein; loc=2R:complement(join(16239058..16240645,16238334..16238986)); ID=FBpp0086333; name=krimp-PA; parent=FBgn0034098,FBtr0087189; dbxref=GB_protein:AAF58035.2,FlyBase:FBpp0086333,FlyBase_Annotation_IDs:CG15707-PA,REFSEQ:NP_611103,GB_protein:AAF58035,FlyMine:FBpp0086333,modMine:FBpp0086333; MD5=d4fc0893c86059033472ab605248ba4b; length=746; release=r6.09; species=Dmel;	3.5	2	0.02	LPDGFLIR+SEASAPATSDNQSLLAAK
570a	FBpp0088496|FBgn0001098|CG5320-PB|Gdh-PB FBpp0088988|FBgn0001098|CG5320-PA|Gdh-PA FBpp0088990|FBgn0001098|CG5320-PF|Gdh-PF FBpp0307192|FBgn0001098|CG5320-PD|Gdh-PD	0.9992	FBpp0088496 type=protein; loc=3R:complement(join(23938121..23938499,23937732..23938051,23937423..23937627,23936981..23937019,23936374..23936645)); ID=FBpp0088496; name=Gdh-PB; parent=FBgn0001098,FBtr0089496; dbxref=FlyBase:FBpp0088496,FlyBase_Annotation_IDs:CG5320-PB,GB_protein:AAN13962.1,REFSEQ:NP_732922,GB_protein:AAN13962,FlyMine:FBpp0088496,modMine:FBpp0088496; MD5=a07041c76cc306b3359c6b4986f…	6.1	2	0.02	IIAEAANGPTTPAADK+YNLGLDLR
568	FBpp0073327|FBgn0020255|CG1404-PB|Ran-PB FBpp0073328|FBgn0020255|CG1404-PA|Ran-PA FBpp0309150|FBgn0020255|CG1404-PC|Ran-PC FBpp0309151|FBgn0020255|CG1404-PD|Ran-PD	0.9992	FBpp0073327 type=protein; loc=X:complement(join(11145943..11146377,11145649..11145864)); ID=FBpp0073327; name=Ran-PB; parent=FBgn0020255,FBtr0073471; dbxref=FlyBase:FBpp0073327,FlyBase_Annotation_IDs:CG1404-PB,GB_protein:AAN09287.1,REFSEQ:NP_727499,GB_protein:AAN09287; MD5=b558c3f0de550773a094f4a890d1e023; length=216; release=r6.09; species=Dmel;;FBpp0073328 type=protein; loc=X:complement(join(11…	14.8	2	0.02	FNVWDTAGQEK+LVGDPNLEFVAMPALLPPEVK
567	FBpp0072023|FBgn0034876|CG3957-PA|wmd-PA FBpp0112025|FBgn0034876|CG3957-PB|wmd-PB	0.9992	FBpp0072023 type=protein; loc=2R:complement(join(23547490..23547610,23545326..23545991,23545064..23545263)); ID=FBpp0072023; name=wmd-PA; parent=FBgn0034876,FBtr0072114; dbxref=FlyBase:FBpp0072023,FlyBase_Annotation_IDs:CG3957-PA,GB_protein:AAF47023.1,REFSEQ:NP_611804,GB_protein:AAF47023,FlyMine:FBpp0072023,modMine:FBpp0072023; MD5=c27ee793186a7726c2d7a987d27df910; length=328; release=r6.09; spec…	10.7	2	0.02	FDYITGNEIESFK+VFNLEQPEAQPEEYAGHTGAIK
575a	FBpp0082511|FBgn0263979|CG4236-PA|Caf1-55-PA	0.9991	FBpp0082511 type=protein; loc=3R:join(15225893..15225914,15225966..15226526,15226637..15227346); ID=FBpp0082511; name=Caf1-55-PA; parent=FBgn0263979,FBtr0083052; dbxref=FlyBase:FBpp0082511,FlyBase_Annotation_IDs:CG4236-PA,GB_protein:AAF55146.1,REFSEQ:NP_524354,GB_protein:AAF55146,FlyMine:FBpp0082511,modMine:FBpp0082511; MD5=57912fa6a19e9ac02e113f56e7521f06; length=430; release=r6.09; species=Dmel;	9.8	2	0.02	IGEEQSTEDAEDGPPELLFIHGGHTAK+SDNAAESFDDAVEER
573	FBpp0072906|FBgn0035416|CG17569-PB|gry-PB	0.9991	FBpp0072906 type=protein; loc=3L:join(3199434..3200173,3200228..3200458,3200517..3200954,3201017..3201415,3201473..3201907,3202009..3202202,3209288..3209796,3209860..3210654,3210713..3210907,3210967..3210993); ID=FBpp0072906; name=gry-PB; parent=FBgn0035416,FBtr0073042; dbxref=GB_protein:AAN11542.2,GB_protein:AAN11542.1,FlyBase:FBpp0072906,FlyBase_Annotation_IDs:CG17569-PB,REFSEQ:NP_647785,GB_pro…	4.7	2	0.03	AAPLPPGEDLLAAER+DSQNALLDELVQR+MTMDATALPSELLVTPQPLVGFCGLDTARVSVHK
572	FBpp0071001|FBgn0029911|CG14435-PA|CG14435-PA FBpp0309981|FBgn0029911|CG14435-PC|CG14435-PC	0.9991	FBpp0071001 type=protein; loc=X:complement(join(6842522..6843046,6841827..6841953,6841653..6841748,6841469..6841574,6840377..6840434)); ID=FBpp0071001; name=CG14435-PA; parent=FBgn0029911,FBtr0071042; dbxref=GB_protein:AAF46210.1,GB_protein:AAF46210.2,FlyBase:FBpp0071001,FlyBase_Annotation_IDs:CG14435-PA,REFSEQ:NP_572359,GB_protein:AAF46210,FlyMine:FBpp0071001,modMine:FBpp0071001; MD5=e271f95881a…	20.8	2	0.02	RTLGDSIRDMSMTGGSIAESIALAASATSANGIGR+TFSSSSTGAADSALQQQQHQHSNPGQNR
571	FBpp0070795|FBgn0029818|CG3033-PA|GAA1-PA	0.9991	FBpp0070795 type=protein; loc=X:complement(join(5873079..5873256,5871340..5873018,5871103..5871270)); ID=FBpp0070795; name=GAA1-PA; parent=FBgn0029818,FBtr0070830; dbxref=FlyBase:FBpp0070795,FlyBase_Annotation_IDs:CG3033-PA,GB_protein:AAF46094.1,REFSEQ:NP_572273,GB_protein:AAF46094,FlyMine:FBpp0070795,modMine:FBpp0070795; MD5=841805530d3597fcdcbb8c10932a3c27; length=674; release=r6.09; species=Dm…	3.7	2	0.02	LAIQLLEELQR+MGLLSDPSISTQSK
577	FBpp0288789|FBgn0261279|CG42250-PC|lqfR-PC FBpp0288790|FBgn0261279|CG42250-PD|lqfR-PD	0.9990	FBpp0288789 type=protein; loc=3R:join(22411585..22411637,22412649..22412850,22412910..22413279,22413361..22413457,22413520..22414277,22418109..22418578); ID=FBpp0288789; name=lqfR-PC; parent=FBgn0261279,FBtr0299515; dbxref=FlyBase_Annotation_IDs:CG42250-PC,FlyBase:FBpp0288789,REFSEQ:NP_732734,GB_protein:AAF55990,FlyMine:FBpp0288789,modMine:FBpp0288789; MD5=236829346379fba1c883cb730952814f; length…	3.2	2	0.03	ELIDFIQDDDR+SLLLLNYLVR
576	FBpp0088436|FBgn0053503|CG33503-PA|Cyp12d1-d-PA FBpp0088437|FBgn0050489|CG30489-PA|Cyp12d1-p-PA FBpp0311725|FBgn0050489|CG30489-PB|Cyp12d1-p-PB	0.9990	FBpp0088436 type=protein; loc=2R:complement(join(11125513..11125614,11125127..11125452,11124956..11125072,11123871..11124891)); ID=FBpp0088436; name=Cyp12d1-d-PA; parent=FBgn0053503,FBtr0089418; dbxref=GB_protein:AAG22287.2,FlyBase:FBpp0088436,FlyBase_Annotation_IDs:CG33503-PA,GB_protein:AAG22287.3,FlyBase_Annotation_IDs:CG18240-PA,REFSEQ:NP_995812,GB_protein:AAG22287,FlyMine:FBpp0088436,modMine:…	5.8	2	0.03	MYYEPLSNINNEFIER+TLEVPEDFTDEISR
579	FBpp0086488|FBgn0034027|CG8187-PA|CG8187-PA	0.9989	FBpp0086488 type=protein; loc=2R:complement(join(15540700..15541272,15540457..15540640,15540030..15540403)); ID=FBpp0086488; name=CG8187-PA; parent=FBgn0034027,FBtr0087355; dbxref=FlyBase:FBpp0086488,FlyBase_Annotation_IDs:CG8187-PA,GB_protein:AAF58127.1,REFSEQ:NP_611045,GB_protein:AAF58127,FlyMine:FBpp0086488,modMine:FBpp0086488; MD5=6aa00adc48cdf481b5668d6d8ecec4d0; length=376; release=r6.09; s…	7.4	2	0.02	LENELEHVAHALNESK+VEGIQSELLQVK
578	FBpp0071642|FBgn0034674|CG9304-PA|CG9304-PA FBpp0311638|FBgn0034674|CG9304-PB|CG9304-PB	0.9989	FBpp0071642 type=protein; loc=2R:join(21973131..21973870,21974174..21974750,21974804..21974874,21974939..21975228,21975289..21975524); ID=FBpp0071642; name=CG9304-PA; parent=FBgn0034674,FBtr0071726; dbxref=GB_protein:AAF46779.2,FlyBase:FBpp0071642,FlyBase_Annotation_IDs:CG9304-PA,GB_protein:AAF46779.3,REFSEQ:NP_611624,GB_protein:AAF46779,FlyMine:FBpp0071642,modMine:FBpp0071642; MD5=a472112d7cb3b2…	7.2	2	0.02	KLDFLLHLGASSLVWFIYLPIVAIVALQVSPMWR+YAVPLTLVVLDR
583a	FBpp0289153|FBgn0032986|CG3262-PD|CG3262-PD FBpp0306285|FBgn0032986|CG3262-PE|CG3262-PE	0.9988	FBpp0289153 type=protein; loc=2L:join(22239932..22240103,22240154..22240863); ID=FBpp0289153; name=CG3262-PD; parent=FBgn0032986,FBtr0299875; dbxref=FlyBase_Annotation_IDs:CG3262-PD,FlyBase:FBpp0289153,REFSEQ:NP_610143,GB_protein:AAF57258,FlyMine:FBpp0289153,modMine:FBpp0289153; MD5=f3fa8b94683e2dad914e6fe06949876a; length=293; release=r6.09; species=Dmel;;FBpp0306285 type=protein; loc=2L:join(22…	12.6	2	0.02	LISLPLDSR+VGLLDGDIFGPTIPLLMNVHGEPVVNDK
582	FBpp0288416|FBgn0031077|CG15618-PB|CG15618-PB	0.9988	FBpp0288416 type=protein; loc=X:complement(join(19865350..19865458,19865085..19865262,19864728..19865009,19863826..19864658,19861507..19863758,19861272..19861436,19859788..19861209)); ID=FBpp0288416; name=CG15618-PB; parent=FBgn0031077,FBtr0289978; dbxref=FlyBase:FBpp0288416,FlyBase_Annotation_IDs:CG15618-PB,REFSEQ:NP_608361,GB_protein:AAF49027,FlyMine:FBpp0288416,modMine:FBpp0288416; MD5=19d56d3…	1.7	2	0.02	LAALQTLLR+SLSEQNSLVSEQDIEHFEFSR
581	FBpp0074453|FBgn0031011|CG8034-PA|CG8034-PA FBpp0290444|FBgn0031011|CG8034-PB|CG8034-PB	0.9988	FBpp0074453 type=protein; loc=X:complement(join(19297116..19297196,19283357..19284818,19283002..19283193,19282727..19282935)); ID=FBpp0074453; name=CG8034-PA; parent=FBgn0031011,FBtr0074684; dbxref=FlyBase:FBpp0074453,FlyBase_Annotation_IDs:CG8034-PA,GB_protein:AAF48947.1,GB_protein:AAF48947,REFSEQ:NP_573376,GB_protein:AAF48947,FlyMine:FBpp0074453,modMine:FBpp0074453; MD5=9311a6050fc8ae2515872b78…	10.1	2	0.02	IMSLAGVQSAAHGAGGDSGGYTSQAEVNATQLR+TADAAQLPTQDVGATTTATSDQNDVK
580	FBpp0071922|FBgn0034858|CG10315-PC|eIF2B-delta-PC FBpp0071923|FBgn0034858|CG10315-PA|eIF2B-delta-PA FBpp0071924|FBgn0034858|CG10315-PB|eIF2B-delta-PB FBpp0291521|FBgn0034858|CG10315-PD|eIF2B-delta-PD	0.9988	FBpp0071922 type=protein; loc=2R:join(23387127..23387612,23387672..23388232,23388289..23388972); ID=FBpp0071922; name=eIF2B-delta-PC; parent=FBgn0034858,FBtr0072013; dbxref=FlyBase:FBpp0071922,FlyBase_Annotation_IDs:CG10315-PC,GB_protein:AAM68250.1,REFSEQ:NP_726321,GB_protein:AAM68250; MD5=b50682f0f50e1ac0bd282b044d60fc3b; length=576; release=r6.09; species=Dmel;;FBpp0071923 type=protein; loc=2R:…	5.2	2	0.02	APVAASAAPSTTEADQEK+VEGIAQQLADLK
585	FBpp0073928|FBgn0003392|CG18102-PB|shi-PB FBpp0073929|FBgn0003392|CG18102-PC|shi-PC FBpp0089277|FBgn0003392|CG18102-PG|shi-PG FBpp0089278|FBgn0003392|CG18102-PA|shi-PA FBpp0089279|FBgn0003392|CG18102-PE|shi-PE FBpp0089280|FBgn0003392|CG18102-PF|shi-PF FBpp0110335|FBgn0003392|CG18102-PH|shi-PH FBpp0110336|FBgn0003392|CG18102-PI|shi-PI FBpp0290809|FBgn0003392|CG18102-PJ|shi-PJ FBpp0290810|FBgn00033…	0.9986	FBpp0073928 type=protein; loc=X:join(15893005..15893150,15894693..15894766,15894835..15895591,15895662..15895778,15895846..15896074,15896147..15896304,15896366..15896472,15897102..15897295,15898955..15899074,15901544..15901747,15901823..15901916,15901978..15902117,15902190..15902332,15903790..15903799); ID=FBpp0073928; name=shi-PB; parent=FBgn0003392,FBtr0074118; dbxref=FlyBase:FBpp0073928,FlyBas…	2.9	2	0.02	FMLPLDGLK+VAIGDQPVDIEQQIK
587	FBpp0082095|FBgn0086687|CG5887-PA|Desat1-PA FBpp0082096|FBgn0086687|CG5887-PC|Desat1-PC FBpp0082097|FBgn0086687|CG5887-PE|Desat1-PE FBpp0082098|FBgn0086687|CG5887-PB|Desat1-PB FBpp0082099|FBgn0086687|CG5887-PD|Desat1-PD	0.9983	FBpp0082095 type=protein; loc=3R:join(12444809..12445118,12445978..12446314,12446376..12446561,12446623..12446941); ID=FBpp0082095; name=Desat1-PA; parent=FBgn0086687,FBtr0082626; dbxref=FlyBase:FBpp0082095,FlyBase_Annotation_IDs:CG5887-PA,GB_protein:AAF54819.1,REFSEQ:NP_652731,GB_protein:AAF54819; MD5=d0ee8f46f412eb59857fb41193dc0ef0; length=383; release=r6.09; species=Dmel;;FBpp0082096 type=pro…	4.2	2	0.03	GVDLSDLR+TVSTDIIK
588	FBpp0086397|FBgn0034068|CG8400-PA|casp-PA FBpp0086398|FBgn0034068|CG8400-PB|casp-PB FBpp0308803|FBgn0034068|CG8400-PC|casp-PC	0.9982	FBpp0086397 type=protein; loc=2R:complement(join(16027884..16027922,16027665..16027733,16027337..16027571,16027135..16027278,16026867..16027056,16026611..16026812,16026339..16026546,16026135..16026280,16025913..16026067,16025709..16025854,16025373..16025647,16025191..16025310,16024976..16025134)); ID=FBpp0086397; name=casp-PA; parent=FBgn0034068,FBtr0087259; dbxref=FlyBase:FBpp0086397,FlyBase_Ann…	3.3	2	0.03	LPSEATVEQLK+LYPQETVILEER
589a	FBpp0089204|FBgn0004167|CG12008-PC|kst-PC FBpp0289294|FBgn0004167|CG12008-PE|kst-PE FBpp0304366|FBgn0004167|CG12008-PG|kst-PG FBpp0304367|FBgn0004167|CG12008-PH|kst-PH	0.9980	FBpp0089204 type=protein; loc=3L:join(3351567..3351686,3351965..3352132,3353738..3353854,3353923..3354185,3354255..3354384,3354637..3354824,3354949..3357922,3357982..3358121,3358179..3359789,3359853..3365751,3365811..3366126,3366200..3366310,3366444..3366773,3367515..3367771); ID=FBpp0089204; name=kst-PC; parent=FBgn0004167,FBtr0073072; dbxref=FlyBase:FBpp0089204,GB_protein:AAS64957.1,FlyBase_Ann…	1.4	2	0.03	INAFNAAASQQHQPDYFNNNTAR+QSSNDLQQSATLPAGLTGVQQNGNGK+VEEIDGAVDTFR
591	FBpp0082592|FBgn0038303|CG6623-PA|SIDL-PA	0.9979	FBpp0082592 type=protein; loc=3R:complement(join(15218753..15218777,15218476..15218699,15216418..15218418,15215744..15216358,15215339..15215681,15214861..15215090)); ID=FBpp0082592; name=SIDL-PA; parent=FBgn0038303,FBtr0083138; dbxref=FlyBase:FBpp0082592,FlyBase_Annotation_IDs:CG6623-PA,GB_protein:AAF55143.1,REFSEQ:NP_650431,GB_protein:AAF55143,FlyMine:FBpp0082592,modMine:FBpp0082592; MD5=14f56cf…	2.2	2	0.03	AVGFFTDLLR+LEAQAQQFNVAALEK
590	FBpp0078936|FBgn0025777|CG11324-PA|homer-PA FBpp0078937|FBgn0025777|CG11324-PB|homer-PB FBpp0302926|FBgn0025777|CG11324-PD|homer-PD FBpp0302927|FBgn0025777|CG11324-PE|homer-PE FBpp0304608|FBgn0025777|CG11324-PF|homer-PF FBpp0305538|FBgn0025777|CG11324-PG|homer-PG	0.9979	FBpp0078936 type=protein; loc=2L:complement(join(6723193..6723197,6722142..6722430,6721650..6722086,6721518..6721596,6721188..6721454,6721024..6721131)); ID=FBpp0078936; name=homer-PA; parent=FBgn0025777,FBtr0079306; dbxref=FlyBase:FBpp0078936,FlyBase_Annotation_IDs:CG11324-PA,GB_protein:AAF52428.1,REFSEQ:NP_477396,GB_protein:AAF52428,FlyMine:FBpp0078936,modMine:FBpp0078936; MD5=025b8b2dce24455d9…	5.1	2	0.02	HLSELYGVQK+LSEVNGVFAK
592	FBpp0079992|FBgn0032444|CG5525-PA|CG5525-PA	0.9975	FBpp0079992 type=protein; loc=2L:complement(join(12692717..12692822,12691565..12692217,12691363..12691502,12690619..12691303,12690538..12690555)); ID=FBpp0079992; name=CG5525-PA; parent=FBgn0032444,FBtr0080411; dbxref=FlyBase:FBpp0079992,FlyBase_Annotation_IDs:CG5525-PA,GB_protein:AAF53210.1,REFSEQ:NP_609579,GB_protein:AAF53210,FlyMine:FBpp0079992,modMine:FBpp0079992; MD5=70cb9ff0b09e85a414aa544d…	4.1	2	0.03	DAVSDLAQHFLDK+ITGIQNMGR
595	FBpp0083436|FBgn0266674|CG7034-PA|Sec15-PA	0.9971	FBpp0083436 type=protein; loc=3R:complement(join(21107818..21107893,21106636..21107753,21105465..21106571)); ID=FBpp0083436; name=Sec15-PA; parent=FBgn0266674,FBtr0084034; dbxref=FlyBase:FBpp0083436,FlyBase_Annotation_IDs:CG7034-PA,GB_protein:AAF55848.1,REFSEQ:NP_650942,GB_protein:AAF55848,FlyMine:FBpp0083436,modMine:FBpp0083436; MD5=ca09ee53e802f984801a543ba33d7049; length=766; release=r6.09; sp…	3.1	2	0.03	FPFHSEQLENAPFPK+QIGDQLEQR
597	FBpp0085325|FBgn0033050|CG7865-PA|Pngl-PA FBpp0307273|FBgn0033050|CG7865-PC|Pngl-PC	0.9968	FBpp0085325 type=protein; loc=2R:join(6017833..6018208,6018264..6018355,6018418..6019253,6019309..6019393,6019453..6019549,6019606..6020015); ID=FBpp0085325; name=Pngl-PA; parent=FBgn0033050,FBtr0085972; dbxref=FlyBase:FBpp0085325,FlyBase_Annotation_IDs:CG7865-PA,GB_protein:AAF57293.2,REFSEQ:NP_610192,GB_protein:AAF57293,FlyMine:FBpp0085325,modMine:FBpp0085325; MD5=935c6dca8a02d67ea6f438efe418e5a…	4.8	2	0.03	APSSNAYTLPTEVSLQQVK+YNDISQLLVSR
596	FBpp0072546|FBgn0283500|CG9128-PA|Sac1-PA FBpp0292309|FBgn0283500|CG9128-PB|Sac1-PB	0.9968	FBpp0072546 type=protein; loc=3L:1248291..1250069; ID=FBpp0072546; name=Sac1-PA; parent=FBgn0283500,FBtr0072652; dbxref=FlyBase:FBpp0072546,FlyBase_Annotation_IDs:CG9128-PA,GB_protein:AAF47460.1,REFSEQ:NP_612087,GB_protein:AAF47460,FlyMine:FBpp0072546,modMine:FBpp0072546; MD5=49d880a663fc764c57deb24f8f816a01; length=592; release=r6.09; species=Dmel;;FBpp0292309 type=protein; loc=3L:1248291..12500…	5.6	2	0.02	EVAQSRPEVSGLLQR+YLVNDNEGGAVPSPLESK
598	FBpp0070057|FBgn0027588|CG14476-PB|GCS2alpha-PB FBpp0070058|FBgn0027588|CG14476-PC|GCS2alpha-PC FBpp0070059|FBgn0027588|CG14476-PA|GCS2alpha-PA FBpp0070060|FBgn0027588|CG14476-PE|GCS2alpha-PE FBpp0070061|FBgn0027588|CG14476-PD|GCS2alpha-PD	0.9965	FBpp0070057 type=protein; loc=X:complement(join(21604463..21604569,21602981..21603730,21601344..21602829,21600843..21601274)); ID=FBpp0070057; name=GCS2alpha-PB; parent=FBgn0027588,FBtr0070058; dbxref=GB_protein:AAF45432.1,FlyBase:FBpp0070057,FlyBase_Annotation_IDs:CG14476-PB,REFSEQ:NP_652145,GB_protein:AAF45432; MD5=d72770cd93520f388055fb0ab9d74c41; length=924; release=r6.09; species=Dmel;;FBpp0…	4.3	2	0.03	AQEPTSHPAENENQQEQDAAVETPK+VLFGIPEHADSFILK
599	FBpp0075704|FBgn0036292|CG10646-PA|CG10646-PA	0.9958	FBpp0075704 type=protein; loc=3L:complement(join(12503657..12503827,12502625..12503605)); ID=FBpp0075704; name=CG10646-PA; parent=FBgn0036292,FBtr0075972; dbxref=FlyBase:FBpp0075704,FlyBase_Annotation_IDs:CG10646-PA,GB_protein:AAF49910.1,REFSEQ:NP_648581,GB_protein:AAF49910,FlyMine:FBpp0075704,modMine:FBpp0075704; MD5=b071096a6a95712699afb4e74e20fb2d; length=383; release=r6.09; species=Dmel;	7.3	2	0.02	AALFTLPENLNPDPEQLK+LLASVYNVQK
604a	FBpp0078146|FBgn0004179|CG6395-PB|Csp-PB FBpp0306787|FBgn0004179|CG6395-PD|Csp-PD FBpp0306788|FBgn0004179|CG6395-PE|Csp-PE FBpp0311238|FBgn0004179|CG6395-PF|Csp-PF	0.9955	FBpp0078146 type=protein; loc=3L:join(22267753..22267787,22269353..22269491,22269574..22269726,22269789..22269920,22270914..22270976,22271558..22271762,22272369..22272391); ID=FBpp0078146; name=Csp-PB; parent=FBgn0004179,FBtr0078494; dbxref=FlyBase:FBpp0078146,FlyBase_Annotation_IDs:CG6395-PB,GB_protein:AAF51816.1,REFSEQ:NP_730713,GB_protein:AAF51816,FlyMine:FBpp0078146,modMine:FBpp0078146; MD5=3…	16.4	2	0.03	LEDVDLDDVNLGAGGAPVTSQPR+YHPDKNPDNVDAADKFK
600	FBpp0071559|FBgn0034590|CG30388-PA|Magi-PA FBpp0309675|FBgn0034590|CG30388-PB|Magi-PB FBpp0309676|FBgn0034590|CG30388-PC|Magi-PC	0.9955	FBpp0071559 type=protein; loc=2R:complement(join(21138226..21138973,21132728..21132914,21130649..21132662,21130365..21130590,21129875..21130308)); ID=FBpp0071559; name=Magi-PA; parent=FBgn0034590,FBtr0071636; dbxref=FlyBase:FBpp0071559,FlyBase_Annotation_IDs:CG30388-PA,GB_protein:AAF46678.2,REFSEQ:NP_611551,GB_protein:AAF46678,FlyMine:FBpp0071559,modMine:FBpp0071559; MD5=2dc2e1501ebb210342f2e4a1b…	4.5	2	0.03	EGGPSPGGSSVGVSSNTPLQASPSLLK+IVGGTEEGSQVTVGHIVPGGAADQDQR
607	FBpp0087307|FBgn0033540|CG11887-PA|Elp2-PA	0.9948	FBpp0087307 type=protein; loc=2R:join(10645849..10645971,10646023..10646806,10646862..10647419,10647480..10647786,10647925..10648422,10648481..10648595); ID=FBpp0087307; name=Elp2-PA; parent=FBgn0033540,FBtr0088212; dbxref=GB_protein:AAF58765.2,FlyBase:FBpp0087307,FlyBase_Annotation_IDs:CG11887-PA,REFSEQ:NP_610600,GB_protein:AAF58765,FlyMine:FBpp0087307,modMine:FBpp0087307; MD5=ed28c8353eeefb9219…	3.5	2	0.03	TFQAPANFIENFR+VGEVGGNSVGFYGGK
611	FBpp0086954|FBgn0011604|CG8625-PA|Iswi-PA FBpp0086955|FBgn0011604|CG8625-PB|Iswi-PB FBpp0086956|FBgn0011604|CG8625-PC|Iswi-PC	0.9937	FBpp0086954 type=protein; loc=2R:join(12636943..12636990,12637054..12637271,12637339..12637593,12637655..12639770,12639830..12639990,12640052..12640337); ID=FBpp0086954; name=Iswi-PA; parent=FBgn0011604,FBtr0087841; dbxref=FlyBase:FBpp0086954,FlyBase_Annotation_IDs:CG8625-PA,GB_protein:AAF58479.1,REFSEQ:NP_523719,GB_protein:AAF58479; MD5=d333c72bf67361d348a1d1682d1bea6f; length=1027; release=r6.0…	5.2	2	0.02	FLFMLSTRAGGLGINLATADVVIIYDSDWNPQMDLQAMDR+KSEVVATSSNSKK
613	FBpp0073126|FBgn0035499|CG14996-PB|Chd64-PB FBpp0302668|FBgn0035499|CG14996-PC|Chd64-PC	0.9931	FBpp0073126 type=protein; loc=3L:complement(join(4122156..4122209,4115305..4115646,4114972..4115142)); ID=FBpp0073126; name=Chd64-PB; parent=FBgn0035499,FBtr0073270; dbxref=FlyBase:FBpp0073126,FlyBase_Annotation_IDs:CG14996-PB,GB_protein:AAF47840.2,REFSEQ:NP_647860,GB_protein:AAF47840,FlyMine:FBpp0073126,modMine:FBpp0073126; MD5=28afced7256b9db15794cd3fbee17f1d; length=188; release=r6.09; species…	14.3	2	0.02	AGANVISLQYGSNK+LANALQPGSIK
614	FBpp0085863|FBgn0034345|CG5174-PJ|CG5174-PJ FBpp0085865|FBgn0034345|CG5174-PA|CG5174-PA FBpp0085866|FBgn0034345|CG5174-PH|CG5174-PH FBpp0085868|FBgn0034345|CG5174-PG|CG5174-PG FBpp0085869|FBgn0034345|CG5174-PB|CG5174-PB FBpp0290371|FBgn0034345|CG5174-PL|CG5174-PL FBpp0290372|FBgn0034345|CG5174-PM|CG5174-PM FBpp0297591|FBgn0034345|CG5174-PN|CG5174-PN FBpp0297592|FBgn0034345|CG5174-PO|CG5174-PO FBp…	0.9928	FBpp0085863 type=protein; loc=2R:join(18421544..18421553,18424127..18424251,18424326..18424486,18424607..18424666,18424872..18425034,18425964..18426005); ID=FBpp0085863; name=CG5174-PJ; parent=FBgn0034345,FBtr0086684; dbxref=FlyBase:FBpp0085863,FlyBase_Annotation_IDs:CG5174-PJ,GB_protein:AAM68452.1,REFSEQ:NP_725788,GB_protein:AAM68452,FlyMine:FBpp0085863,modMine:FBpp0085863; MD5=9fdcb2a1ca6480a8b…	12.0	2	0.02	AEWSQELAR+EVTDDVNQGLK
692	FBpp0111336|FBgn0085257|CG34228-PA|CG34228-PA	0.9924	FBpp0111336 type=protein; loc=2R:join(11651942..11652071,11652140..11652276); ID=FBpp0111336; name=CG34228-PA; parent=FBgn0085257,FBtr0112421; dbxref=FlyBase:FBpp0111336,FlyBase_Annotation_IDs:CG34228-PA,REFSEQ:NP_001097274,GB_protein:ABV53767,FlyMine:FBpp0111336,modMine:FBpp0111336; MD5=6361718d3b895932df53ae1796309241; length=88; release=r6.09; species=Dmel;	17.0	2	0.03	LTEESLNTDAANVEK
690	FBpp0099686|FBgn0039713|CG7808-PC|RpS8-PC FBpp0301957|FBgn0039713|CG7808-PE|RpS8-PE FBpp0311986|FBgn0039713|CG7808-PF|RpS8-PF FBpp0311987|FBgn0039713|CG7808-PG|RpS8-PG	0.9924	FBpp0099686 type=protein; loc=3R:join(29861931..29861934,29862199..29862305,29862785..29863196,29863415..29863518); ID=FBpp0099686; name=RpS8-PC; parent=FBgn0039713,FBtr0085489; dbxref=FlyBase_Annotation_IDs:CG7808-PC,FlyBase:FBpp0099686,GB_protein:AAN14192.1,REFSEQ:NP_651740,GB_protein:AAN14192,FlyMine:FBpp0099686,modMine:FBpp0099686; MD5=6f3fd8d03f294cec518e459314d26d3c; length=208; release=r6.…	7.2	2	0.03	IADVVYNASNNELVR
686	FBpp0087723|FBgn0033339|CG8266-PA|Sec31-PA FBpp0087724|FBgn0033339|CG8266-PB|Sec31-PB FBpp0308410|FBgn0033339|CG8266-PC|Sec31-PC FBpp0311417|FBgn0033339|CG8266-PD|Sec31-PD	0.9924	FBpp0087723 type=protein; loc=2R:join(8893945..8894141,8894204..8895167,8895230..8895473,8895532..8895644,8895954..8896053,8896204..8897630,8897695..8897802,8897865..8898173,8898251..8898322,8898389..8898577); ID=FBpp0087723; name=Sec31-PA; parent=FBgn0033339,FBtr0088642; dbxref=FlyBase:FBpp0087723,FlyBase_Annotation_IDs:CG8266-PA,GB_protein:AAF59033.1,REFSEQ:NP_610414,GB_protein:AAF59033,FlyMine…	2.2	2	0.03	INNAVNLDYTQPQAAVAAAPHGYQPTR
682	FBpp0086993|FBgn0033761|CG8778-PA|CG8778-PA	0.9924	FBpp0086993 type=protein; loc=2R:complement(join(12652084..12652405,12651443..12652020)); ID=FBpp0086993; name=CG8778-PA; parent=FBgn0033761,FBtr0087880; dbxref=FlyBase:FBpp0086993,FlyBase_Annotation_IDs:CG8778-PA,GB_protein:AAF58477.2,REFSEQ:NP_610805,GB_protein:AAF58477,FlyMine:FBpp0086993,modMine:FBpp0086993; MD5=0332600bd6000226f856b6aaeb76b48b; length=299; release=r6.09; species=Dmel;	5.0	2	0.03	GMVETFNDVLEDIKK
677	FBpp0085539|FBgn0034527|CG9945-PB|CG9945-PB FBpp0085540|FBgn0034527|CG9945-PA|CG9945-PA	0.9924	FBpp0085539 type=protein; loc=2R:join(20618709..20618888,20618956..20619220,20619281..20619427,20619480..20620019,20620080..20620235,20620438..20620544,20620608..20620748); ID=FBpp0085539; name=CG9945-PB; parent=FBgn0034527,FBtr0086225; dbxref=FlyBase:FBpp0085539,FlyBase_Annotation_IDs:CG9945-PB,GB_protein:AAM68392.1,REFSEQ:NP_725981,GB_protein:AAM68392; MD5=b25e94ad63d09fe20f9db1bf2fd9be97; leng…	2.9	2	0.02	EIQASSGLVSNPNNR
673	FBpp0084930|FBgn0260468|CG7950-PB|CG7950-PB FBpp0290849|FBgn0260468|CG7950-PA|CG7950-PA	0.9924	FBpp0084930 type=protein; loc=3R:30057459..30057935; ID=FBpp0084930; name=CG7950-PB; parent=FBgn0260468,FBtr0085564; dbxref=FlyBase:FBpp0084930,FlyBase_Annotation_IDs:CG7950-PB,GB_protein:AAN14214.1,FlyBase:FBpp0073543,FlyBase:FBpp0086880,REFSEQ:NP_733343,GB_protein:AAN14214,FlyMine:FBpp0084930,modMine:FBpp0084930; MD5=c452df4d99db4183e6f086eeee21b026; length=158; release=r6.09; species=Dmel;;FBp…	14.6	2	0.03	EDHATPSTIELPPPEKPEGVITK
672	FBpp0084012|FBgn0039189|CG18528-PA|CG18528-PA	0.9924	FBpp0084012 type=protein; loc=3R:complement(join(24359878..24360066,24359254..24359559,24358211..24359197)); ID=FBpp0084012; name=CG18528-PA; parent=FBgn0039189,FBtr0084628; dbxref=GB_protein:AAF56288.2,FlyBase:FBpp0084012,FlyBase_Annotation_IDs:CG18528-PA,GB_protein:AAF56288.3,REFSEQ:NP_651251,GB_protein:AAF56288,FlyMine:FBpp0084012,modMine:FBpp0084012; MD5=a5327c7750c0270deac12a7d2241c922; leng…	4.3	2	0.02	LDLTEVEGLADLIHAETEAQR
669	FBpp0083891|FBgn0015795|CG5915-PA|Rab7-PA FBpp0300835|FBgn0015795|CG5915-PB|Rab7-PB FBpp0300836|FBgn0015795|CG5915-PC|Rab7-PC	0.9924	FBpp0083891 type=protein; loc=3R:join(23994002..23994181,23994246..23994602,23994664..23994750); ID=FBpp0083891; name=Rab7-PA; parent=FBgn0015795,FBtr0084503; dbxref=FlyBase:FBpp0083891,FlyBase_Annotation_IDs:CG5915-PA,GB_protein:AAF56218.1,REFSEQ:NP_524472,GB_protein:AAF56218,FlyMine:FBpp0083891,modMine:FBpp0083891; MD5=e78544b56214ed7a166c21c7564108c5; length=207; release=r6.09; species=Dmel;;F…	6.3	2	0.03	DPDHFPFVVLGNK
667	FBpp0082571|FBgn0019925|CG6202-PA|Surf4-PA	0.9924	FBpp0082571 type=protein; loc=3R:complement(join(15345909..15345959,15344889..15345152,15344413..15344823,15344264..15344350)); ID=FBpp0082571; name=Surf4-PA; parent=FBgn0019925,FBtr0083117; dbxref=FlyBase:FBpp0082571,FlyBase_Annotation_IDs:CG6202-PA,GB_protein:AAF55176.1,REFSEQ:NP_477222,GB_protein:AAF55176,FlyMine:FBpp0082571,modMine:FBpp0082571; MD5=d1af42328185dd90941672c93d9991ff; length=270…	3.7	2	0.03	TEDVAEQVIK
653	FBpp0079304|FBgn0032053|CG13098-PA|mRpL51-PA	0.9924	FBpp0079304 type=protein; loc=2L:complement(8516768..8517292); ID=FBpp0079304; name=mRpL51-PA; parent=FBgn0032053,FBtr0079696; dbxref=FlyBase:FBpp0079304,FlyBase_Annotation_IDs:CG13098-PA,GB_protein:AAF52690.2,REFSEQ:NP_609239,GB_protein:AAF52690,FlyMine:FBpp0079304,modMine:FBpp0079304; MD5=6b389171478d37480c7d09427b34e7f5; length=174; release=r6.09; species=Dmel;	9.2	2	0.03	ALFGQNDYIDILGNDR
647	FBpp0077724|FBgn0031261|CG11822-PA|nAChRbeta3-PA	0.9924	FBpp0077724 type=protein; loc=2L:join(545192..545306,545371..545564,545816..546443,546565..546953); ID=FBpp0077724; name=nAChRbeta3-PA; parent=FBgn0031261,FBtr0078064; dbxref=FlyBase:FBpp0077724,FlyBase_Annotation_IDs:CG11822-PA,GB_protein:AAF51485.1,REFSEQ:NP_525098,GB_protein:AAF51485,FlyMine:FBpp0077724,modMine:FBpp0077724; MD5=55e9303fb830ad5b17610a695c936117; length=441; release=r6.09; speci…	6.6	2	0.03	EMDEHPYEEADEQESSPLGINHTEVPGAK
642	FBpp0076187|FBgn0040305|CG3743-PA|MTF-1-PA FBpp0076188|FBgn0040305|CG3743-PB|MTF-1-PB FBpp0112234|FBgn0040305|CG3743-PC|MTF-1-PC FBpp0112235|FBgn0040305|CG3743-PD|MTF-1-PD FBpp0112236|FBgn0040305|CG3743-PE|MTF-1-PE FBpp0310641|FBgn0040305|CG3743-PG|MTF-1-PG	0.9924	FBpp0076187 type=protein; loc=3L:join(9430522..9430836,9434396..9434498,9435857..9436007,9436116..9437922); ID=FBpp0076187; name=MTF-1-PA; parent=FBgn0040305,FBtr0076459; dbxref=FlyBase:FBpp0076187,FlyBase_Annotation_IDs:CG3743-PA,GB_protein:AAF50271.2,REFSEQ:NP_648311,GB_protein:AAF50271,FlyMine:FBpp0076187,modMine:FBpp0076187; MD5=b7c20b2d8fb63928e134fe1a73ede2e6; length=791; release=r6.09; spe…	3.7	2	0.03	GEVQEPPVISSASSAPAAAVK
641	FBpp0076142|FBgn0040475|CG6757-PA|SH3PX1-PA	0.9924	FBpp0076142 type=protein; loc=3L:complement(join(9712933..9713685,9711500..9712152,9710728..9711019)); ID=FBpp0076142; name=SH3PX1-PA; parent=FBgn0040475,FBtr0076413; dbxref=FlyBase:FBpp0076142,FlyBase_Annotation_IDs:CG6757-PA,GB_protein:AAF50219.2,REFSEQ:NP_648348,GB_protein:AAF50219,FlyMine:FBpp0076142,modMine:FBpp0076142; MD5=193d2304b3fbcc3eeac95125906c773b; length=565; release=r6.09; species…	3.0	2	0.02	IGGIFIGIGQAFGDQPK
636	FBpp0074078|FBgn0030749|CG9968-PB|AnxB11-PB FBpp0306156|FBgn0030749|CG9968-PE|AnxB11-PE FBpp0306158|FBgn0030749|CG9968-PG|AnxB11-PG	0.9924	FBpp0074078 type=protein; loc=X:complement(join(16420050..16420061,16419204..16419770,16418668..16419049,16418360..16418589,16418081..16418290,16417956..16418024,16417830..16417895)); ID=FBpp0074078; name=AnxB11-PB; parent=FBgn0030749,FBtr0074303; dbxref=FlyBase:FBpp0074078,FlyBase_Annotation_IDs:CG9968-PB,GB_protein:AAF48609.1,REFSEQ:NP_727978,GB_protein:AAF48609,FlyMine:FBpp0074078,modMine:FBpp…	3.1	2	0.03	EGTPTVVPAANFDAVK
622	FBpp0071970|FBgn0034877|CG17280-PA|levy-PA FBpp0309930|FBgn0034877|CG17280-PB|levy-PB	0.9924	FBpp0071970 type=protein; loc=2R:join(23548290..23548386,23548538..23548770); ID=FBpp0071970; name=levy-PA; parent=FBgn0034877,FBtr0072061; dbxref=FlyBase:FBpp0071970,FlyBase_Annotation_IDs:CG17280-PA,GB_protein:AAF47024.1,REFSEQ:NP_611805,GB_protein:AAF47024,FlyMine:FBpp0071970,modMine:FBpp0071970; MD5=09db1b48eeb1a5d9e29325a4005a83e0; length=109; release=r6.09; species=Dmel;;FBpp0309930 type=pr…	15.6	2	0.03	SLFHNPHVNALPDGYEH
619	FBpp0070861|FBgn0028982|CG12225-PA|Spt6-PA FBpp0309041|FBgn0028982|CG12225-PB|Spt6-PB	0.9924	FBpp0070861 type=protein; loc=X:join(6267907..6267945,6268107..6268191,6268767..6268972,6269125..6269244,6269314..6269465,6269531..6274424); ID=FBpp0070861; name=Spt6-PA; parent=FBgn0028982,FBtr0070896; dbxref=FlyBase:FBpp0070861,FlyBase_Annotation_IDs:CG12225-PA,GB_protein:AAF46140.1,REFSEQ:NP_651962,GB_protein:AAF46140,FlyMine:FBpp0070861,modMine:FBpp0070861; MD5=8195266579396006d5c24707880bbac…	1.4	2	0.02	GTGGGGGGGYGSTPVNDYSTGGGHNR
714	FBpp0078864|FBgn0000308|CG9553-PA|chic-PA FBpp0078865|FBgn0000308|CG9553-PC|chic-PC FBpp0078866|FBgn0000308|CG9553-PB|chic-PB FBpp0089196|FBgn0000308|CG9553-PD|chic-PD FBpp0301151|FBgn0000308|CG9553-PE|chic-PE FBpp0301152|FBgn0000308|CG9553-PF|chic-PF	0.9917	FBpp0078864 type=protein; loc=2L:complement(join(5979412..5979522,5976611..5976782,5973577..5973674)); ID=FBpp0078864; name=chic-PA; parent=FBgn0000308,FBtr0079233; dbxref=FlyBase:FBpp0078864,FlyBase_Annotation_IDs:CG9553-PA,GB_protein:AAF52315.1,REFSEQ:NP_477016,GB_protein:AAF52315,FlyMine:FBpp0078864,modMine:FBpp0078864; MD5=9f75c804240ccfc8243c92ceeaeb2a1e; length=126; release=r6.09; species=D…	17.5	2	0.03	LISGFDQQDGLTSNGVTLAGQR
726	FBpp0071869|FBgn0021979|CG3082-PB|l(2)k09913-PB FBpp0071870|FBgn0021979|CG3082-PA|l(2)k09913-PA FBpp0071871|FBgn0021979|CG3082-PC|l(2)k09913-PC FBpp0071872|FBgn0021979|CG3082-PD|l(2)k09913-PD FBpp0309880|FBgn0021979|CG3082-PE|l(2)k09913-PE FBpp0309881|FBgn0021979|CG3082-PF|l(2)k09913-PF FBpp0309882|FBgn0021979|CG3082-PG|l(2)k09913-PG FBpp0309883|FBgn0021979|CG3082-PH|l(2)k09913-PH FBpp0309884|FBg…	0.9909	FBpp0071869 type=protein; loc=2R:join(23067727..23067841,23067947..23068128,23070607..23070888,23070965..23071555); ID=FBpp0071869; name=l(2)k09913-PB; parent=FBgn0021979,FBtr0071958; dbxref=FlyBase:FBpp0071869,FlyBase_Annotation_IDs:CG3082-PB,GB_protein:AAF46948.1,REFSEQ:NP_726285,GB_protein:AAF46948; MD5=eb51755d38fd94af5a24e293a7b1f592; length=389; release=r6.09; species=Dmel;;FBpp0071870 type…	7.3	2	0.03	APALFFVSDNDPIGPPSSNQSVR
[truncated: 243 more rows]
