# Supplementary material for: Comparative interactome analysis of α-arrestin families in human and Drosophila
Source: eLife. 2024 Jan 25;12:RP88328. doi: 10.7554/eLife.88328 (PMC10945707; doi:10.7554/eLife.88328)
Supplement: Figure 1—source data 1. [file elife-88328-fig1-data1.zip › Drosophila/CG14696/interact-CG14696_1.prot.tsv]

entry no.	protein	protein probability	protein description	percent coverage	tot indep spectra	percent share of spectrum ids	peptides
186	FBpp0081808|FBgn0037853|CG14696-PA|CG14696-PA	1.0000	FBpp0081808 type=protein; loc=3R:complement(join(10884720..10884834,10883547..10883914,10882956..10883487,10882534..10882892)); ID=FBpp0081808; name=CG14696-PA; parent=FBgn0037853,FBtr0082332; dbxref=FlyBase:FBpp0081808,FlyBase_Annotation_IDs:CG14696-PA,GB_protein:AAF54577.1,REFSEQ:NP_650035,GB_protein:AAF54577,FlyMine:FBpp0081808,modMine:FBpp0081808; MD5=270bff6c9c78fc6d47d2fcb61ad9e739; length=…	76.1	718	15.82	AEEAHPATPVK+AEEAHPATPVKFTPNPVSPAAQK+AKFDEFLTVPPTTPSTQSEK+AKFDEFLTVPPTTPSTQSEKDPIR+ATIPPNAPTSFNGAHGQIK+FDEFLTVPPTTPSTQSEK+FDEFLTVPPTTPSTQSEKDPIR+FTPNPVSPAAQK+HEVTLTIDR+LEYKEPLQR+LHGGGDLVMDFPITIGTVPLLGSADDK+LHGGGDLVMDFPITIGTVPLLGSADDKGPGAEK+SFWWGSIFGAHKPMIMDVSTSYSAYVPGQK+SIFITINGYGETR+SLVTHTTTEVYYSTDQPVYGQAGGSQLELPTGK+SPPYTTNTPVASPPGGNFEVLGFSIPPDYKPTPSAPAASSTGGIGWK+SQPSGASHPGSPNFQEDVSDEQFESNTFKPR+T…
298	sp|GFP_AEQVI|	1.0000	sp GFP_AEQVI	64.7	289	6.57	AEVKFEGDTLVNR+AEVKFEGDTLVNRIELK+EDGNILGHK+EDGNILGHKLEYNYNSHNVYIMADK+FEGDTLVNR+FEGDTLVNRIELK+FSVSGEGEGDATYGK+FSVSGEGEGDATYGKLTLK+GEELFTGVVPILVELDGDVNGHK+GIDFKEDGNILGHK+HNIEDGSVQLADHYQQNTPIGDGPVLLPDNHYLSTQSALSK+IELKGIDFK+LEYNYNSHNVYIMADK+LEYNYNSHNVYIMADKQK+SAMPEGYVQER+SAMPEGYVQERTIFFKDDGNYK+TIFFKDDGNYK
310a	FBpp0073445|FBgn0001218|CG4147-PB|Hsc70-3-PB FBpp0073446|FBgn0001218|CG4147-PA|Hsc70-3-PA FBpp0073447|FBgn0001218|CG4147-PD|Hsc70-3-PD FBpp0073448|FBgn0001218|CG4147-PC|Hsc70-3-PC FBpp0311376|FBgn0001218|CG4147-PE|Hsc70-3-PE	1.0000	FBpp0073445 type=protein; loc=X:complement(join(11804897..11805021,11802613..11804458)); ID=FBpp0073445; name=Hsc70-3-PB; parent=FBgn0001218,FBtr0073608; dbxref=FlyBase:FBpp0073445,FlyBase_Annotation_IDs:CG4147-PB,GB_protein:AAN09299.1,REFSEQ:NP_511132,GB_protein:AAN09299,FlyMine:FBpp0073445,modMine:FBpp0073445; MD5=90cfc2d2c129e8a211bff4d9b740fb53; length=656; release=r6.09; species=Dmel;;FBpp00…	43.3	60	1.24	AKFEELNLDLFR+DAGVIAGLQVMR+DLEAIVQPVIAK+DVHEIVLVGGSTR+ETAEAYLGK+EWSDTNVQHDIK+FDLTGIPPAPR+FEELNLDLFR+IEIESFFEGDDFSETLTR+IINEPTAAAIAYGLDK+IINEPTAAAIAYGLDKK+ITPSYVAFTADGER+KDLEAIVQPVIAK+LESAIDESIK+LTPEDIDR+LYQGAGGAPPPEGGDDADLKDEL+MKETAEAYLGK+NELESYAYSLK+NQLTTNPENTVFDAK+SQVFSTASDNQHTVTIQVYEGERPMTK+VEIIANDQGNR+VFAPEEISAMVLGK+VTHAVVTVPAYFNDAQR+WLEQNPDADPEEYK+WLEQNPDADPEEYKK
310b	FBpp0082514|FBgn0266599|CG4264-PE|Hsc70-4-PE FBpp0082515|FBgn0266599|CG4264-PF|Hsc70-4-PF FBpp0082516|FBgn0266599|CG4264-PA|Hsc70-4-PA FBpp0082517|FBgn0266599|CG4264-PC|Hsc70-4-PC FBpp0082518|FBgn0266599|CG4264-PD|Hsc70-4-PD FBpp0082519|FBgn0266599|CG4264-PB|Hsc70-4-PB FBpp0307982|FBgn0266599|CG4264-PG|Hsc70-4-PG	1.0000	FBpp0082514 type=protein; loc=3R:15244360..15246315; ID=FBpp0082514; name=Hsc70-4-PE; parent=FBgn0266599,FBtr0083055; dbxref=FlyBase:FBpp0082514,FlyBase_Annotation_IDs:CG4264-PE,GB_protein:AAO41567.1,REFSEQ:NP_788679,GB_protein:AAO41567; MD5=050fd5b4b4ff0bfd160c385fb3a7608a; length=651; release=r6.09; species=Dmel;;FBpp0082515 type=protein; loc=3R:15244360..15246315; ID=FBpp0082515; name=Hsc70-4-…	39.5	52	1.04	ARFEELNADLFR+DAGTIAGLNVLR+ETAEAYLGK+FDDAAVQSDMK+FEELNADLFR+FELSGIPPAPR+HWPFEVVSADGKPK+IINEPTAAAIAYGLDK+IINEPTAAAIAYGLDKK+KFDDAAVQSDMK+KTFFPEEISSMVLTKMK+LLQDLFNGK+LVTHFVQEFK+MKETAEAYLGK+NQVAMNPTQTIFDAK+SINPDEAVAYGAAVQAAILHGDK+STAGDTHLGGEDFDNR+STMDPVEK+SVIHDIVLVGGSTR+TFFPEEISSMVLTK+TTPSYVAFTDTER+TVTNAVITVPAYFNDSQR+VEIIANDQGNR+WLDANQLADK+WLDANQLADKEEYEHR
338a	FBpp0085720|FBgn0003887|CG9277-PB|betaTub56D-PB FBpp0085721|FBgn0003887|CG9277-PA|betaTub56D-PA	1.0000	FBpp0085720 type=protein; loc=2R:complement(join(19451433..19451489,19447460..19448746)); ID=FBpp0085720; name=betaTub56D-PB; parent=FBgn0003887,FBtr0086536; dbxref=FlyBase:FBpp0085720,FlyBase_Annotation_IDs:CG9277-PB,GB_protein:AAF57555.1,REFSEQ:NP_523795,GB_protein:AAF57555,FlyMine:FBpp0085720,modMine:FBpp0085720; MD5=af532e832c1035fa8fb3355ba120f3d1; length=447; release=r6.09; species=Dmel;;FB…	39.6	49	0.71	ALTVPELTQQMFDAK+AVLVDLEPGTMDSVR+EVDEQMLNIQNK+FPGQLNADLR+GHYTEGAELVDSVLDVVR+IMNTYSVVPSPK+INVYYNEASGGK+ISEQFTAMFR+LAVNMVPFPR+LHFFMPGFAPLTSR+MSATFIGNSTAIQEIFK+NSSYFVEWIPNNVK+SGPFGQIFRPDNFVFGQSGAGNNWAK+YLTVAAIFR
322a	FBpp0078298|FBgn0003261|CG10279-PC|Rm62-PC FBpp0078299|FBgn0003261|CG10279-PD|Rm62-PD FBpp0078300|FBgn0003261|CG10279-PB|Rm62-PB FBpp0078301|FBgn0003261|CG10279-PA|Rm62-PA FBpp0078302|FBgn0003261|CG10279-PE|Rm62-PE FBpp0078303|FBgn0003261|CG10279-PF|Rm62-PF FBpp0291159|FBgn0003261|CG10279-PH|Rm62-PH FBpp0291753|FBgn0003261|CG10279-PI|Rm62-PI	1.0000	FBpp0078298 type=protein; loc=3R:complement(join(6005206..6005216,6004017..6005126,6003673..6003911,6001558..6001736,6001163..6001360)); ID=FBpp0078298; name=Rm62-PC; parent=FBgn0003261,FBtr0078649; dbxref=FlyBase:FBpp0078298,FlyBase_Annotation_IDs:CG10279-PC,GB_protein:AAN14332.1,REFSEQ:NP_731033,GB_protein:AAN14332; MD5=91fd1a2ab1e8d5284cd393f1f664c60d; length=578; release=r6.09; species=Dmel;;…	50.6	45	0.99	ALVDVLR+APTAIQAQGWPIAMSGSNFVGIAK+EANQEINPALENLAR+ELAQQIQQVATEFGSSSYVR+FGGGGGFGDR+FGGGGGGGDYHGIR+GDGPIALVLAPTR+GGGGGGSQDLPMRPVDFSNLAPFK+GLDVDGIK+GQVPNPIQDFSEVHLPDYVMK+GTSFAFFTK+IIIFVETK+LIDFLSAGSTNLK+MLDMGFEPQIR+NFYQEHPNVANR+QTLMWSATWPK+SNILVATDVAAR+SPYEVQR+TLGYILPAIVHINNQQPLQR+TLLSDIYDTSESPGK+YVINFDYPQNSEDYIHR
197	FBpp0082728|FBgn0040237|CG6815-PA|bor-PA FBpp0297140|FBgn0040237|CG6815-PB|bor-PB	1.0000	FBpp0082728 type=protein; loc=3R:complement(join(16263730..16263952,16263147..16263621,16262262..16263086,16261991..16262189,16261834..16261926)); ID=FBpp0082728; name=bor-PA; parent=FBgn0040237,FBtr0083276; dbxref=FlyBase:FBpp0082728,FlyBase_Annotation_IDs:CG6815-PA,GB_protein:AAF55289.2,REFSEQ:NP_524996,GB_protein:AAF55289,FlyMine:FBpp0082728,modMine:FBpp0082728; MD5=9550e905085694c6b773f07bdce…	48.0	40	0.91	AALNAFLYR+AKPTDALQGVVLNPK+AQYQDQLSR+FAFLDALK+FDSSALER+FKLDTFDYGK+FMLVLASNTPEQFDYAINDR+IGKPTLVGETSR+LAEHSGMDFAIMTGGDVAPMGK+LDEMVEFTLPGLEER+LDTFDYGK+LGVSWQAAVYASEDGLLTEK+LLEHELR+MAWLSDQER+NPLHYLK+NVLMHGPPGTGK+QQPQPDQTAGFSEGGGAADPEGR+QTIEHEIEMK+SITGTAAPPLTLTAK+TAGTVIGAGAEAMLTDWDK+VLTAAGGLSLLALGVYTAK+YEDQLLQQQR+YVLQPAAAGAK
299	sp|K1C9_HUMAN|	1.0000	sp K1C9_HUMAN	48.0	39	0.83	DIENQYETQITQIEHEVSSSGQEVQSSAK+EIETYHNLLEGGQEDFESSGAGK+FEMEQNLR+FSSSSGYGGGSSR+GGGGSFGYSYGGGSGGGFSASSLGGGFGGGSR+GGSGGSHGGGSGFGGESGGSYGGGEEASGSGGGYGGGSGK+HGVQELEIELQSQLSK+IKFEMEQNLR+LASYLDK+MTLDDFR+NYSPYYNTIDDLKDQIVDLTVGNNK+QEYEQLIAK+QGVDADINGLR+QVLDNLTMEK+SDLEMQYETLQEELMALK+SDLEMQYETLQEELMALKK+SGGGGGGGLGSGGSIR+STMQELNSR+TLLDIDNTR+VQALEEANNDLENK
290	FBpp0288710|FBgn0019960|CG6455-PC|Mitofilin-PC FBpp0307186|FBgn0019960|CG6455-PD|Mitofilin-PD FBpp0307187|FBgn0019960|CG6455-PE|Mitofilin-PE	1.0000	FBpp0288710 type=protein; loc=3R:complement(join(22022887..22022931,22022400..22022629,22021793..22022266,22021584..22021732,22020825..22021520,22020450..22020608,22020104..22020392,22019860..22020037)); ID=FBpp0288710; name=Mitofilin-PC; parent=FBgn0019960,FBtr0290271; dbxref=FlyBase:FBpp0288710,FlyBase_Annotation_IDs:CG6455-PC,REFSEQ:NP_524444,GB_protein:AAF55943,FlyMine:FBpp0288710,modMine:FBp…	27.6	38	0.79	AIELSAQLAVK+AQLEYHLEAER+AVENGENSLWTTLK+DELENKPFDYSK+DVVELEK+EDLDLFILHAYTHVLAYQK+EYNVAIGVLK+GDDLVAAVLESVPK+GVYPEDALR+LDTYDILNR+LQLAGMLGK+LQTDGELR+LVDHIGNVK+NEINAIAK+NVPGAGSVIK+SDFLQALK+SGIETVTSTVDSVTSK+VALQEEPPFK+YMNLLQGASR
309a	FBpp0073277|FBgn0003360|CG16944-PA|sesB-PA FBpp0073278|FBgn0003360|CG16944-PC|sesB-PC FBpp0073279|FBgn0003360|CG16944-PB|sesB-PB FBpp0073280|FBgn0003360|CG16944-PD|sesB-PD FBpp0312078|FBgn0003360|CG16944-PE|sesB-PE	1.0000	FBpp0073277 type=protein; loc=X:complement(join(10782380..10782676,10782173..10782300,10781621..10782095)); ID=FBpp0073277; name=sesB-PA; parent=FBgn0003360,FBtr0073421; dbxref=FlyBase:FBpp0073277,FlyBase_Annotation_IDs:CG16944-PA,GB_protein:AAG22341.1,REFSEQ:NP_511109,GB_protein:AAG22341,FlyMine:FBpp0073277,modMine:FBpp0073277; MD5=c2c1ad011a3bcdf20b09b6b6d65bec98; length=299; release=r6.09; spe…	47.8	37	0.79	AAYFGFYDTAR+ATEVIYK+DFAAGGISAAVSK+DFDAVGFVK+EQGFSSFWR+GAFSNILR+GFGVSVQGIIIYR+GMLPDPK+GTGGAFVLVLYDEIK+GTGGAFVLVLYDEIKK+KATEVIYK+LLLQVQHISK+QEGTGAFFK+QVFLGGVDK+SDGIVGLYR+YFPTQALNFAFK
134	FBpp0078606|FBgn0015331|CG14637-PA|abs-PA	1.0000	FBpp0078606 type=protein; loc=3R:4233129..4234988; ID=FBpp0078606; name=abs-PA; parent=FBgn0015331,FBtr0078967; dbxref=FlyBase:FBpp0078606,FlyBase_Annotation_IDs:CG14637-PA,GB_protein:AAF52165.1,REFSEQ:NP_524220,GB_protein:AAF52165,FlyMine:FBpp0078606,modMine:FBpp0078606; MD5=cf1e3436858801b79fb1ade7dc19643c; length=619; release=r6.09; species=Dmel;	41.8	36	0.86	AGAASMNVTQQVEYVK+ALMGVAELAK+DLIGIAFTGSGK+DVLVATDVASK+GIQYEQPIK+GLATTLINK+GLDFPNVQHVINYDMPDDIENYVHR+GVHIVVATPGR+HLLIEGK+ILVEGETPSPPIR+IVQLVSETAQPK+KYNISLLDQHTELK+LMDMLDK+MIDMGFEEDVR+NPTPIQVQGLPTVLAGR+QTLLFSATMPK+SALVKPVTINVGR+SSSENENEDDSQGAHDVETWGR+TAPPVLIFAEK+TIFSFFK+TTEQSVLLDLK+YNISLLDQHTELK
87	FBpp0075069|FBgn0250814|CG4169-PA|UQCR-C2-PA FBpp0303947|FBgn0250814|CG4169-PB|UQCR-C2-PB	1.0000	FBpp0075069 type=protein; loc=3L:join(16584400..16584444,16584589..16584722,16584779..16585082,16585185..16586024); ID=FBpp0075069; name=UQCR-C2-PA; parent=FBgn0250814,FBtr0075309; dbxref=GB_protein:AAF49444.1,FlyBase:FBpp0075069,FlyBase_Annotation_IDs:CG4169-PA,REFSEQ:NP_648905,GB_protein:AAF49444,FlyMine:FBpp0075069,modMine:FBpp0075069; MD5=c89c08293aa606332e429c50fa8be9d2; length=440; release=…	58.6	33	0.76	AASANWYGGDAR+AAVVGVGIDNNTLAGFAQTLQFPSGGSK+AIELVHK+AVNASYSDAGLFGFVVSADSK+AVVAVAGQGAAASNHK+ELVGYTVTTTADNAETGLR+LAGGLSTQNSTAFAIAR+LSSESLLHYVAQTFAAGR+LVVATADATLPVSR+NESYDIQGASHLLR+NGLGNSIYSPR+NIQQVGGTLTTWGDR+NVLEADALLGAIDGISQSQVQEAAK+TVEFLVR+TVVNQLNAVSTEER+YLQDLLQPAFKPWELVDNAK
338b	FBpp0072177|FBgn0003888|CG3401-PA|betaTub60D-PA	1.0000	FBpp0072177 type=protein; loc=2R:join(24306082..24306138,24310722..24310830,24310893..24311137,24311194..24312147); ID=FBpp0072177; name=betaTub60D-PA; parent=FBgn0003888,FBtr0072270; dbxref=FlyBase:FBpp0072177,FlyBase_Annotation_IDs:CG3401-PA,GB_protein:AAF47193.2,REFSEQ:NP_523842,GB_protein:AAF47193,FlyMine:FBpp0072177,modMine:FBpp0072177; MD5=faff26e0b4223b934baefc1ca16310b2; length=454; relea…	33.0	32	0.38	ALTVPELTQQMFDAK+FPGQLNADLR+IMNTYSVVPSPK+ISEQFSAMFR+LAVNMVPFPR+LHFFMPGFAPLTSR+MSSTFIGNTTAIQELFK+NSSYFVEWIPNNVK+SGPYGQLFRPDNFVYGQSGAGNNWAK+VSVYYNEASAVTR+YLTVAAVFR
302	sp|TRYP_PIG|	1.0000	sp TRYP_PIG	25.1	31	0.68	IITHPNFNGNTLDNDIMLIK+LGEHNIDVLEGNEQFINAAK+LSSPATLNSR+VATVSLPR
247	FBpp0086555|FBgn0033989|CG7639-PB|CG7639-PB	1.0000	FBpp0086555 type=protein; loc=2R:complement(join(14988935..14989443,14988762..14988873,14988143..14988701,14987932..14988083)); ID=FBpp0086555; name=CG7639-PB; parent=FBgn0033989,FBtr0087424; dbxref=FlyBase:FBpp0086555,FlyBase_Annotation_IDs:CG7639-PB,GB_protein:AAS64850.1,REFSEQ:NP_995838,GB_protein:AAS64850,FlyMine:FBpp0086555,modMine:FBpp0086555; MD5=09830501469b18c05dedb677473b4fb6; length=44…	34.5	31	0.70	ASNFQDLMLEAMSTK+DGNVFPTR+ENRPEMSFSIFR+GADASPQGYEVTFK+GENISLQGSYSSTR+MHFFYNIGNNNSFSTENMR+MMGSAGTEIGQNEGSLR+SAFGMGLAVK+SVPFAIR+SYLHELGIFK+TELTIPNILGR+VNVSGLLR+YSVVYDNR
314a	FBpp0074440|FBgn0030993|CG7635-PA|Mec2-PA	1.0000	FBpp0074440 type=protein; loc=X:join(19188115..19188283,19189034..19189547,19189640..19189805,19189885..19190088); ID=FBpp0074440; name=Mec2-PA; parent=FBgn0030993,FBtr0074669; dbxref=FlyBase:FBpp0074440,FlyBase_Annotation_IDs:CG7635-PA,GB_protein:AAF48928.1,REFSEQ:NP_573357,GB_protein:AAF48928,FlyMine:FBpp0074440,modMine:FBpp0074440; MD5=5a50802e7ff7c0ced8ce37ecf434af6c; length=350; release=r6.0…	49.7	30	0.68	AMAAEAEAAR+DVSLPVSMQR+EASDVISASPSALQLR+ETLAHNMQATLDEATEPWGVMVER+ISDPLYAVIQVEDYSMSTR+LLAATTLR+NLSELLTER+NSGPASSTAYMVNMGAAGMAPEPALR+SDNIVLDALDAWPK+TVTFNVPQQEMLTK+YAHLMGPPPELK+YLQTLSSISAEK
301	sp|K2C1_HUMAN|	1.0000	sp K2C1_HUMAN	32.7	30	0.64	AEAESLYQSK+FLEQQNQVLQTK+GGGGGGYGSGGSSYGSGGGSYGSGGGGGGGR+IEISELNR+LNDLEDALQQAK+NKLNDLEDALQQAK+NMQDMVEDYR+QISNLQQSISDAEQR+SGGGFSSGSAGIINYQR+SKAEAESLYQSK+SLDLDSIIAEVK+SLNNQFASFIDK+SLVNLGGSK+THNLEPYFESFINNLR+TLLEGEESR+TNAENEFVTIK+WELLQQVDTSTR+YEELQITAGR
355a	sp|ALBU_BOVIN|	1.0000	sp ALBU_BOVIN	26.4	29	0.69	AEFVEVTK+DAFLGSFLYEYSR+DAIPENLPPLTADFAEDK+FKDLGEEHFK+HLVDEPQNLIK+HPEYAVSVLLR+HPYFYAPELLYYANK+KVPQVSTPTLVEVSR+LGEYGFQNALIVR+LVNELTEFAK+LVTDLTK+QTALVELLK+RHPEYAVSVLLR+TVMENFVAFVDK+VPQVSTPTLVEVSR+YLYEIAR
342a	FBpp0087142|FBgn0000556|CG8280-PA|Ef1alpha48D-PA FBpp0304260|FBgn0000556|CG8280-PC|Ef1alpha48D-PC FBpp0311272|FBgn0000556|CG8280-PD|Ef1alpha48D-PD FBpp0311273|FBgn0000556|CG8280-PE|Ef1alpha48D-PE	1.0000	FBpp0087142 type=protein; loc=2R:11893575..11894966; ID=FBpp0087142; name=Ef1alpha48D-PA; parent=FBgn0000556,FBtr0088035; dbxref=FlyBase:FBpp0087142,FlyBase_Annotation_IDs:CG8280-PA,GB_protein:AAF58608.1,REFSEQ:NP_477375,GB_protein:AAF58608,FlyMine:FBpp0087142,modMine:FBpp0087142; MD5=2ae59732b0e0ae621052c7236b70a79c; length=463; release=r6.09; species=Dmel;;FBpp0304260 type=protein; loc=2R:11893…	26.1	28	0.67	EHALLAFTLGVK+EVSSYIK+IGGIGTVPVGR+LPLQDVYK+MDSSEPPYSEAR+QLIVGVNK+QTVAVGVIK+TLIDALDAILPPARPTDK+VETGVLKPGTVVVFAPANITTEVK+YYVTIIDAPGHR
325a	FBpp0081062|FBgn0003885|CG2512-PA|alphaTub84D-PA FBpp0081153|FBgn0003884|CG1913-PA|alphaTub84B-PA	1.0000	FBpp0081062 type=protein; loc=3R:7531259..7532611; ID=FBpp0081062; name=alphaTub84D-PA; parent=FBgn0003885,FBtr0081538; dbxref=FlyBase:FBpp0081062,FlyBase_Annotation_IDs:CG2512-PA,GB_protein:AAF54007.1,REFSEQ:NP_524264,GB_protein:AAF54007,FlyMine:FBpp0081062,modMine:FBpp0081062; MD5=019098f12132864ff22b77f0b7ff682e; length=450; release=r6.09; species=Dmel;;FBpp0081153 type=protein; loc=3R:join(70…	36.9	27	0.65	AFVHWYVGEGMEEGEFSEAR+AVFVDLEPTVVDEVR+EIVDLVLDR+FDGALNVDLTEFQTNLVPYPR+FDLMYAK+IHFPLVTYAPVISAEK+LIGQIVSSITASLR+NLDIERPTYTNLNR+QLFHPEQLITGK+TVGGGDDSFNTFFSETGAGK+VGINYQPPTVVPGGDLAK
271	FBpp0088303|FBgn0023213|CG10811-PA|eIF4G-PA FBpp0111817|FBgn0023213|CG10811-PB|eIF4G-PB FBpp0288389|FBgn0023213|CG10811-PC|eIF4G-PC	1.0000	FBpp0088303 type=protein; loc=4:complement(join(929822..929899,926011..926661,925768..925948,925575..925686,925083..925138,918903..921199,918536..918776,918324..918481,917275..917743,916867..917090,916121..916267,915837..916059,915617..915718,915492..915553)); ID=FBpp0088303; name=eIF4G-PA; parent=FBgn0023213,FBtr0089243; dbxref=FlyBase:FBpp0088303,FlyBase_Annotation_IDs:CG10811-PA,GB_protein:AAF…	16.0	25	0.55	AIDEPNFSVSYAR+AQSSVGSSNVNTGPLYR+FMLQDVIDLR+ILTISDLWNNNLK+IPQQESVGLNNLTSTSSQGSESR+ISSIINYNEGQWSPNNPSGK+NALLDKTEQEFTQNVSQSTAK+NEQLSAQYFGTLSSTTPGGSQGGSGK+NILDDFDK+NTGVDVGLQSDSKPETTLNDK+SLNPFFNSLLNDDAN+SNESAGNYIGK+SVAPVAVFIEASETDLK+TDVGPTPIVSAMTDAPSVEILPTPQR+VQSMVGIIGNR+WSDFMPESEVADFIK
26	FBpp0071808|FBgn0010078|CG3661-PA|RpL23-PA	1.0000	FBpp0071808 type=protein; loc=2R:join(22854517..22854529,22854647..22854858,22855445..22855642); ID=FBpp0071808; name=RpL23-PA; parent=FBgn0010078,FBtr0071897; dbxref=GB_protein:AAF46914.1,FlyBase:FBpp0071808,FlyBase_Annotation_IDs:CG3661-PA,REFSEQ:NP_523813,GB_protein:AAF46914,FlyMine:FBpp0071808,modMine:FBpp0071808; MD5=91472336627593eb0a972b29a50a5e93; length=140; release=r6.09; species=Dmel;	44.3	22	0.53	DGVFIYFEDNAGVIVNNK+GSAITGPVAK+LPAAGVGDMFVATVK+NLYVIAVHGIR+VMPAVVIR
349a	FBpp0089056|FBgn0032456|CG6214-PA|MRP-PA FBpp0089057|FBgn0032456|CG6214-PB|MRP-PB FBpp0089058|FBgn0032456|CG6214-PC|MRP-PC FBpp0089059|FBgn0032456|CG6214-PD|MRP-PD FBpp0089060|FBgn0032456|CG6214-PE|MRP-PE FBpp0089061|FBgn0032456|CG6214-PF|MRP-PF FBpp0089062|FBgn0032456|CG6214-PG|MRP-PG FBpp0089063|FBgn0032456|CG6214-PH|MRP-PH FBpp0089064|FBgn0032456|CG6214-PI|MRP-PI FBpp0089065|FBgn0032456|CG6214…	1.0000	FBpp0089056 type=protein; loc=2L:join(12722431..12722484,12722559..12724070,12724206..12724343,12724472..12724618,12725712..12725796,12725859..12726678,12726746..12727116,12730843..12731066,12737959..12738176,12738241..12738747,12738807..12739188,12743980..12744171); ID=FBpp0089056; name=MRP-PA; parent=FBgn0032456,FBtr0090013; dbxref=FlyBase:FBpp0089056,FlyBase_Annotation_IDs:CG6214-PA,GB_protein…	16.9	21	0.49	ADIDILSAGDLTEIGEK+ALELSHLK+AQFSNGNVTFENPHGEK+ESTVGEIVNLMAVDAQR+GQIIEFASPTELLDNPK+GVSFNIQGGEK+HIFEEVIGPK+INLDPFEIK+LAYVPQQAWIQNATVR+LTIIPQDPVLFSGSLR+MGEISESGTFDQLVK+QISSTADVPELLGTVEK+SLAAGLNHEIAEGGENLSVGQR+SPIYSHFSETVTGASTIR+SSVVQAFLGEMEK+TALINAIYR+VEFQNFQVR+VLVTHGVTFLPQVDSIYVIK
318a	FBpp0075471|FBgn0003459|CG3836-PA|stwl-PA FBpp0305256|FBgn0003459|CG3836-PC|stwl-PC	1.0000	FBpp0075471 type=protein; loc=3L:complement(join(14409615..14409762,14403872..14406837)); ID=FBpp0075471; name=stwl-PA; parent=FBgn0003459,FBtr0075728; dbxref=FlyBase:FBpp0075471,FlyBase_Annotation_IDs:CG3836-PA,GB_protein:AAF49741.1,REFSEQ:NP_524068,GB_protein:AAF49741,FlyMine:FBpp0075471,modMine:FBpp0075471; MD5=c563b8ad33aeadb5473cadc288fb1af2; length=1037; release=r6.09; species=Dmel;;FBpp030…	24.8	21	0.49	IESSETAATIAADDFSLDNLK+IVAPETQTKPQSPINTK+LAAMGGKPNGNLSATQEILR+LPSENAWDMVASEVGESVEK+SISGDPLETAMEDSGDEYGR+SQPINKPPSGPVQITK+TLIFPTTDEAIANPQGSGPPQR+TSFQDLLQQASQTVQR+TTENVNVISYSPNSSSTSSSSK+VFQALMETFDDATDFPTSK+VLTIGKPTSSVASGNINNIAIK+VYKPGTGQEIAPTSPAGGLDK+YSAVGASQMTTASQGSSLLVR
303a	FBpp0070787|FBgn0000042|CG4027-PA|Act5C-PA FBpp0070788|FBgn0000042|CG4027-PB|Act5C-PB FBpp0085365|FBgn0000043|CG12051-PA|Act42A-PA FBpp0100124|FBgn0000042|CG4027-PC|Act5C-PC FBpp0100125|FBgn0000042|CG4027-PD|Act5C-PD FBpp0311818|FBgn0000042|CG4027-PE|Act5C-PE	1.0000	FBpp0070787 type=protein; loc=X:5902698..5903828; ID=FBpp0070787; name=Act5C-PA; parent=FBgn0000042,FBtr0070822; dbxref=FlyBase_Annotation_IDs:CG4027-PA,FlyBase:FBpp0070787,GB_protein:AAF46098.1,REFSEQ:NP_727048,GB_protein:AAF46098; MD5=88db72d41de81d7f219b741d3b28d3d2; length=376; release=r6.09; species=Dmel;;FBpp0070788 type=protein; loc=X:5902698..5903828; ID=FBpp0070788; name=Act5C-PB; parent…	27.9	21	0.38	AGFAGDDAPR+DLTDYLMK+DLYANTVLSGGTTMYPGIADR+EITALAPSTMK+GYSFTTTAER+IWHHTFYNELR+SYELPDGQVITIGNER+VAPEEHPVLLTEAPLNPK
47	FBpp0072693|FBgn0025725|CG7961-PB|alphaCOP-PB FBpp0072694|FBgn0025725|CG7961-PA|alphaCOP-PA	1.0000	FBpp0072693 type=protein; loc=3L:complement(join(1644012..1644957,1641197..1643955)); ID=FBpp0072693; name=alphaCOP-PB; parent=FBgn0025725,FBtr0072811; dbxref=FlyBase:FBpp0072693,FlyBase_Annotation_IDs:CG7961-PB,GB_protein:AAF47535.1,REFSEQ:NP_728648,GB_protein:AAF47535; MD5=66c92cebeb44706586c8d2870900e903; length=1234; release=r6.09; species=Dmel;;FBpp0072694 type=protein; loc=3L:complement(joi…	18.2	20	0.45	AGSFETAFR+DVSAQYQGALLLGDVK+GLSPAQQWANNSPLVLDHVK+GVAFHQQMPLFVSGGDDYK+GVNWASFHPTLPLIVSGADDR+GYPEVALHFVK+KDVSAQYQGALLLGDVK+LDAAEAQQLLR+LLHDQLGVVNFQPFK+LQPVHQILTLR+LSFLYLITGNLEK+LVGQSIIAYLQQK+SGAWDESGVFIYTTSNHIK+TLDLPIYLTR+TSYTANPNLQSLSGYPLR+VLHIDPTEYK+VWDISGLR
345a	FBpp0088021|FBgn0028687|CG1341-PA|Rpt1-PA	1.0000	FBpp0088021 type=protein; loc=2R:complement(7652536..7653837); ID=FBpp0088021; name=Rpt1-PA; parent=FBgn0028687,FBtr0088947; dbxref=GB_protein:AAF59219.1,FlyBase:FBpp0088021,FlyBase_Annotation_IDs:CG1341-PA,REFSEQ:NP_477473,GB_protein:AAF59219,FlyMine:FBpp0088021,modMine:FBpp0088021; MD5=76480cb616eeeb3d35baf21492c93f5f; length=433; release=r6.09; species=Dmel;	35.8	20	0.45	DFLEAVK+ELFEMAR+ESDTGLAPPALWDLAADK+EVVETPLLHPEK+FVNLGIEPPK+FVVDLADSVAPTDIEEGMR+GVLLFGPPGTGK+KVEFGLPDQDGR+QILQNEQPLQVAR+QVNELTGIK+SLDEGDIELLK+TMLELINQLDGFDPR+YQIHIPLPPK
178	FBpp0080794|FBgn0003231|CG10360-PA|ref(2)P-PA FBpp0099683|FBgn0003231|CG10360-PB|ref(2)P-PB	1.0000	FBpp0080794 type=protein; loc=2L:join(19542817..19542988,19543620..19545101,19545157..19545302); ID=FBpp0080794; name=ref(2)P-PA; parent=FBgn0003231,FBtr0081253; dbxref=FlyBase_Annotation_IDs:CG10360-PA,FlyBase:FBpp0080794,GB_protein:AAF53824.1,REFSEQ:NP_476700,GB_protein:AAF53824; MD5=84e696ba5a5e99cca6d3df66efd78574; length=599; release=r6.09; species=Dmel;;FBpp0099683 type=protein; loc=2L:join…	17.9	20	0.44	AAEQTESPPQAEPTVTAEK+DFGQLGELLR+EIELYLFQER+IIDTTEGGDSGIFAPSTTPSAENK+ITYQGAGPQK+MPTNNGPGMVDAWFTGPGLGR+TVPVYHTDESINK
334a	FBpp0085056|FBgn0028646|CG2139-PA|aralar1-PA FBpp0085057|FBgn0028646|CG2139-PD|aralar1-PD FBpp0303322|FBgn0028646|CG2139-PF|aralar1-PF	1.0000	FBpp0085056 type=protein; loc=3R:complement(join(30450229..30450255,30449807..30449959,30449046..30449208,30448896..30448987,30448635..30448829,30448346..30448569,30447412..30447578,30447230..30447348,30446564..30447173,30446205..30446503)); ID=FBpp0085056; name=aralar1-PA; parent=FBgn0028646,FBtr0085694; dbxref=FlyBase:FBpp0085056,FlyBase_Annotation_IDs:CG2139-PA,GB_protein:AAF57049.1,REFSEQ:NP_…	34.0	19	0.41	DGYNHPLTLLAAGAIAGVPAASLVTPADVIK+DNLVSVTEGHK+FLGLFSESAFNDESVR+GLLPQLMGVAPEK+IDYSDLSNIAPEHYTK+IPFSLDGPFIK+LLANIADTSK+LQVAGEIASGSK+LTVNDLVR+SAFIQVLESSYR+SGQTTYTGVWDATK+SKDPAGTGFISPLDFQDIIVNVK+SLPNSPSLLK+SSPQFGVTLVTYELLQR+TAFQLFDR+VSFPYFIAFTSLLNNMELIK
59	FBpp0073513|FBgn0015024|CG2028-PB|CkIalpha-PB FBpp0073515|FBgn0015024|CG2028-PA|CkIalpha-PA FBpp0289609|FBgn0015024|CG2028-PD|CkIalpha-PD FBpp0309354|FBgn0015024|CG2028-PE|CkIalpha-PE FBpp0311372|FBgn0015024|CG2028-PF|CkIalpha-PF FBpp0311373|FBgn0015024|CG2028-PG|CkIalpha-PG	1.0000	FBpp0073513 type=protein; loc=X:join(12655238..12655316,12655378..12656152,12656334..12656493); ID=FBpp0073513; name=CkIalpha-PB; parent=FBgn0015024,FBtr0073680; dbxref=FlyBase:FBpp0073513,FlyBase_Annotation_IDs:CG2028-PB,GB_protein:AAF48193.1,REFSEQ:NP_511140,GB_protein:AAF48193; MD5=813ec1f06c30bf507c63b29c590893e9; length=337; release=r6.09; species=Dmel;;FBpp0073515 type=protein; loc=X:join(1…	44.8	18	0.42	DDMESLGYVMMYFNR+DIKPDNFLMGIGR+ESRPEIIVGGK+FEEQPDYMYLR+HPQLLYEAK+ILSGGVGFPR+LFLIDFGLAK+QNGKPLIAD+THQGQPNPAILLEQLDKDKEK+TLNHQYDYIYDWTMLK+TVLMLVDQMIGR+YASINAHLGIEQSR
356a	sp|K1C10_HUMAN|	1.0000	sp K1C10_HUMAN	31.0	18	0.42	ALEESNYELEGK+DAEAWFNEK+ELTTEIDNNIEQISSYK+GSLGGGFSSGGFSGGSFSR+LASYLDK+LENEIQTYR+LKYENEVALR+NVQALEIELQSQLALK+NVSTGDVNVEMNAAPGVDLTQLLNNMR+QSLEASLAETEGR+QSVEADINGLR+SLLEGEGSSGGGGR+SQYEQLAEQNR+VLDELTLTK+YENEVALR
300	sp|K22E_HUMAN|	1.0000	sp K22E_HUMAN	25.3	18	0.34	AQYEEIAQR+FLEQQNQVLQTK+GGSGGGGSISGGGYGSGGGSGGR+IEISELNR+LNDLEEALQQAK+NLDLDSIIAEVK+TAAENDFVTLK+TSQNSELNNMQDLVEDYK+VDLLNQEIEFLK+VLYDAEISQIHQSVTDTNVILSMDNSR+YEELQVTVGR+YLDGLTAER
246	FBpp0086484|FBgn0024754|CG8200-PA|Flo1-PA FBpp0086485|FBgn0024754|CG8200-PB|Flo1-PB	1.0000	FBpp0086484 type=protein; loc=2R:complement(join(15569119..15569170,15568751..15568826,15568152..15568506,15567243..15567713,15567029..15567172,15566803..15566967,15566574..15566591)); ID=FBpp0086484; name=Flo1-PA; parent=FBgn0024754,FBtr0087351; dbxref=FlyBase:FBpp0086484,FlyBase_Annotation_IDs:CG8200-PA,GB_protein:AAF58120.1,REFSEQ:NP_477358,GB_protein:AAF58120,FlyMine:FBpp0086484,modMine:FBpp0…	35.4	18	0.41	AEAEMAYELQAAK+AFVWPVGQQVQR+EAAMVEMLLDTLPK+FLNDTDIAK+GEAEAFAIAAK+ITMVSSGTGDIGAAK+LTGEVLSIVNK+NITGVDIAR+SEAEINHIALVTLEGHQR+TQEIAVQEQEIMR+VAAEVAAPLSQAK+VVMEAEAEAESIR
215	FBpp0084623|FBgn0039562|CG5520-PA|Gp93-PA	1.0000	FBpp0084623 type=protein; loc=3R:join(27948862..27948901,27948984..27949073,27949171..27949253,27949342..27950594,27950928..27951825); ID=FBpp0084623; name=Gp93-PA; parent=FBgn0039562,FBtr0085254; dbxref=FlyBase:FBpp0084623,FlyBase_Annotation_IDs:CG5520-PA,GB_protein:AAF56765.1,REFSEQ:NP_651601,GB_protein:AAF56765,FlyMine:FBpp0084623,modMine:FBpp0084623; MD5=abbe18951e5d4fc65b176fc302188ce1; leng…	21.9	18	0.34	EEAQDFLEEDTVR+EEEAIQLDGLNVAQLK+EGFQLNESEK+ELETNPELHIR+ELISNASDAIDK+FTFQTEVNR+GSVISLYLK+GVVDSDDLPLNVSR+LGVMEDPSNR+LIINSLYR+QEHIYYIAGANR+SLLYVPK+TLEINPR+TVEEEVPVEEEAKPEK+WLNDVALK+YSQFINFPIR
171	FBpp0080048|FBgn0025724|CG6699-PA|beta'COP-PA	1.0000	FBpp0080048 type=protein; loc=2L:join(13379022..13379376,13379495..13380114,13380177..13380759,13380995..13382181); ID=FBpp0080048; name=beta'COP-PA; parent=FBgn0025724,FBtr0080469; dbxref=FlyBase:FBpp0080048,FlyBase_Annotation_IDs:CG6699-PA,GB_protein:AAF53294.2,REFSEQ:NP_524836,GB_protein:AAF53294,FlyMine:FBpp0080048,modMine:FBpp0080048; MD5=4642d653163872c0bb3f07e4fd6b6fd0; length=914; release…	21.1	18	0.40	ADVVLPTIPK+AGQSLADPAQYTNLFPGLGDALR+EEPAMSMDVVGSK+GTNNVALGYDEGSIIIK+HPLQELFAAEQGAAGQHLEEK+HSEMQQVNLK+LAANLPLNSER+LPEAAFFAR+NWILTGSDDMQIR+SFTPEYGAESIYGGYYFGVK+VFNYNTLEK+VWQLGSNFANFTLEGHEK+VWTISSMR+WSQLADVASSK
92	FBpp0075282|FBgn0263599|CG5931-PA|l(3)72Ab-PA	1.0000	FBpp0075282 type=protein; loc=3L:complement(join(15967708..15967752,15966916..15967611,15962115..15966858,15961876..15962050,15961538..15961820,15960994..15961479)); ID=FBpp0075282; name=l(3)72Ab-PA; parent=FBgn0263599,FBtr0075527; dbxref=FlyBase:FBpp0075282,FlyBase_Annotation_IDs:CG5931-PA,GB_protein:AAF49564.4,REFSEQ:NP_648818,GB_protein:AAF49564,FlyMine:FBpp0075282,modMine:FBpp0075282; MD5=e2f…	8.2	17	0.38	EDEVTGPVIAPFFPQK+EEGWWVVIGDPK+GDAEDGGAAAAGQVAGVR+HLILPEK+IDHTLHAENLANEEAANNVK+IIYVAPMK+IVALSASLTDAR+LTAIDVLTYAASDLQPNR+MTIAEFAIMR+SLVQEMVGNFGR+TLVEDLFADR+TNLLLQAHLSR+VFSLSSEFR+WIGAETQLPVSFR
341a	FBpp0087124|FBgn0033688|CG8877-PA|Prp8-PA	1.0000	FBpp0087124 type=protein; loc=2R:complement(join(12162080..12162693,12161808..12162023,12161535..12161747,12161347..12161472,12160647..12161066,12160371..12160588,12159262..12160313,12159007..12159199,12158210..12158783,12157993..12158143,12157755..12157931,12157385..12157676,12154377..12157321)); ID=FBpp0087124; name=Prp8-PA; parent=FBgn0033688,FBtr0088016; dbxref=FlyBase:FBpp0087124,FlyBase_Ann…	10.6	17	0.36	ANPALYVLR+DGVWNLQNEITK+EAVVNTQELLDLLVK+EELGLIEQAYDNPHEALSR+FAPIPFPPLSYK+FGDLILK+HGDEIITSTTSNYETQTFSSK+KFGFVDTQK+LLILALER+LTLEDLEDSWDR+LTPSGFEWGSK+NNVNVASLTQSEIR+QPIRTEYR+TEDPDLPAFYFDPLINPISHR+TILQHLSEAWR+VESHFDLELR+VPGLPIPIENMILR+WLGNLLSR+YIQPWESEFIDSQR+YLTEHPDPNNENIVGYNNK
338c	FBpp0289838|FBgn0003890|CG4869-PB|betaTub97EF-PB FBpp0306927|FBgn0003890|CG4869-PC|betaTub97EF-PC	1.0000	FBpp0289838 type=protein; loc=3R:complement(join(27988099..27988155,27974108..27974342,27972921..27973150,27969660..27969827,27968927..27969191,27967269..27967591,27967106..27967201)); ID=FBpp0289838; name=betaTub97EF-PB; parent=FBgn0003890,FBtr0300611; dbxref=REFSEQ:NP_001163753,GB_protein:ACZ95047,FlyBase:FBpp0289838,FlyBase_Annotation_IDs:CG4869-PB,FlyMine:FBpp0289838,modMine:FBpp0289838; MD5=…	16.6	17	0.20	ALTVAELTQQMFDAK+FPGQLNADLR+ISEQFTAMFR+LAVNMVPFPR+MSATFIGNSTAIQEIFK+NSSYFVEWIPNNVK
275	FBpp0088498|FBgn0002174|CG5504-PA|l(2)tid-PA FBpp0088954|FBgn0002174|CG5504-PC|l(2)tid-PC FBpp0088955|FBgn0002174|CG5504-PB|l(2)tid-PB FBpp0297363|FBgn0002174|CG5504-PD|l(2)tid-PD FBpp0311249|FBgn0002174|CG5504-PE|l(2)tid-PE	1.0000	FBpp0088498 type=protein; loc=2R:join(23707154..23708487,23708635..23708644); ID=FBpp0088498; name=l(2)tid-PA; parent=FBgn0002174,FBtr0089503; dbxref=GB_protein:AAF47051.2,FlyBase:FBpp0088498,FlyBase_Annotation_IDs:CG5504-PA,GB_protein:AAF47051.3,REFSEQ:NP_524932,GB_protein:AAF47051,FlyMine:FBpp0088498,modMine:FBpp0088498; MD5=96c508a5694b0b38ecdb19078f43de7d; length=447; release=r6.09; species=D…	34.2	17	0.38	DYYATLGVAK+ELFVTFR+EYDTYGQTAENIGR+FQEVSEAYEVLSDEQK+IFGEGNFR+KVTVPVPAGIENGQTVR+LALIEAYAELEEDTPGQIHGIANR+QGGGFPGGGAGGFGPEGFSQSWQFR+SSIDPEELFR+VQGVYEDQWINVEPGTSSHHK+VTVPVPAGIENGQTVR
265	FBpp0087704|FBgn0086656|CG8055-PA|shrb-PA	1.0000	FBpp0087704 type=protein; loc=2R:complement(join(9143620..9143797,9143059..9143236,9142717..9143000,9142615..9142655)); ID=FBpp0087704; name=shrb-PA; parent=FBgn0086656,FBtr0088623; dbxref=FlyBase:FBpp0087704,FlyBase_Annotation_IDs:CG8055-PA,GB_protein:AAF58977.2,REFSEQ:NP_610462,GB_protein:AAF58977,FlyMine:FBpp0087704,modMine:FBpp0087704; MD5=99a6da738faeb6a43409910b700b35da; length=226; release…	56.6	16	0.36	EALESANTNTAVLTTMK+EIIGIPEPTPTLPEAPTEDLPEK+EISDAISNPVAFGADLDDEDLER+ELDELEQENFDKEIIGIPEPTPTLPEAPTEDLPEK+EVAPTTGEAIQK+IEDELNIAR+QLQQIDGTLSTIEMQR+VHDMMDDIAEQQDVAR
169	FBpp0079874|FBgn0032393|CG12264-PA|CG12264-PA	1.0000	FBpp0079874 type=protein; loc=2L:join(11999725..11999854,11999913..12001171); ID=FBpp0079874; name=CG12264-PA; parent=FBgn0032393,FBtr0080290; dbxref=FlyBase:FBpp0079874,FlyBase_Annotation_IDs:CG12264-PA,GB_protein:AAF53143.1,REFSEQ:NP_609533,GB_protein:AAF53143,FlyMine:FBpp0079874,modMine:FBpp0079874; MD5=a30ecd18fd91702c98940874ba57d2fa; length=462; release=r6.09; species=Dmel;	30.1	16	0.37	AIGTDEDLAHSSIR+EIIFTSGATESNNIAVK+EMSPLWEMVQEGIDLK+EQVATLIGADPK+FTTVEEVDYTADK+SGTVPAPLAVGLGAAAELSLR+THAYGWETESAVEK+VFFHTDAAQAVGK+VPLDVNAMNIDLMSISGHK
225	FBpp0085107|FBgn0010808|CG1715-PA|l(3)03670-PA	1.0000	FBpp0085107 type=protein; loc=3R:complement(join(31053587..31053713,31052763..31053307)); ID=FBpp0085107; name=l(3)03670-PA; parent=FBgn0010808,FBtr0085745; dbxref=FlyBase:FBpp0085107,FlyBase_Annotation_IDs:CG1715-PA,GB_protein:AAF57107.1,REFSEQ:NP_651838,GB_protein:AAF57107,FlyMine:FBpp0085107,modMine:FBpp0085107; MD5=2bad8092d851c33fe1ca057ac49d50d0; length=223; release=r6.09; species=Dmel;	26.5	15	0.37	EYANAVENVHK+TVSMENPTPAGVIDISDDVVK+TVSMENPTPAGVIDISDDVVKR+VSSYPAAVPIYVQGGGHTISAADVQR
219	FBpp0084761|FBgn0029176|CG11901-PB|Ef1gamma-PB FBpp0084762|FBgn0029176|CG11901-PA|Ef1gamma-PA FBpp0291632|FBgn0029176|CG11901-PC|Ef1gamma-PC	1.0000	FBpp0084761 type=protein; loc=3R:join(29220297..29220308,29220430..29220579,29220643..29221776); ID=FBpp0084761; name=Ef1gamma-PB; parent=FBgn0029176,FBtr0085392; dbxref=FlyBase:FBpp0084761,FlyBase_Annotation_IDs:CG11901-PB,GB_protein:AAN14165.1,REFSEQ:NP_733280,GB_protein:AAN14165,FlyMine:FBpp0084761,modMine:FBpp0084761; MD5=7a3335c94c68f5c5ed188081c655b1c3; length=431; release=r6.09; species=Dm…	27.8	15	0.34	ALIAAQYSGAQVK+ALVFDPK+DPFDALPK+FDAENYSIWFGEYK+GTFNFDDFK+GTFNFDDFKR+GTLYTYPENFR+LQDATFLAGER+LVTQYFSWSGTDKDGR+QEAEAVLQQLNQK+SIPYFFDK+WFVTILNQK
14	FBpp0071050|FBgn0004403|CG1524-PB|RpS14a-PB FBpp0071051|FBgn0004403|CG1524-PA|RpS14a-PA FBpp0071052|FBgn0004404|CG1527-PA|RpS14b-PA FBpp0311458|FBgn0004404|CG1527-PB|RpS14b-PB	1.0000	FBpp0071050 type=protein; loc=X:join(7934034..7934270,7934330..7934548); ID=FBpp0071050; name=RpS14a-PB; parent=FBgn0004403,FBtr0071094; dbxref=FlyBase:FBpp0071050,FlyBase_Annotation_IDs:CG1524-PB,GB_protein:AAF46297.1,REFSEQ:NP_524884,GB_protein:AAF46297; MD5=67c629577ede1be33d27f3af361fb96a; length=151; release=r6.09; species=Dmel;;FBpp0071051 type=protein; loc=X:join(7934034..7934270,7934330..…	44.4	15	0.35	ADRDEASPYAAMLAAQDVAEK+DEASPYAAMLAAQDVAEK+EEVQVQLGPQVR+IEDVTPIPSDSTR+TLGITALHIK+TPGPGAQSALR
6	FBpp0070350|FBgn0023517|CG14816-PA|Pgam5-PA FBpp0308673|FBgn0023517|CG14816-PB|Pgam5-PB	1.0000	FBpp0070350 type=protein; loc=X:complement(join(1872973..1873530,1872595..1872906)); ID=FBpp0070350; name=Pgam5-PA; parent=FBgn0023517,FBtr0070366; dbxref=FlyBase:FBpp0070350,FlyBase_Annotation_IDs:CG14816-PA,GB_protein:AAF45678.1,REFSEQ:NP_569951,GB_protein:AAF45678,FlyMine:FBpp0070350,modMine:FBpp0070350; MD5=5477053abf55ef2ca82348987ec097bf; length=289; release=r6.09; species=Dmel;;FBpp0308673…	24.3	14	0.35	ALQFPAEGWLR+AQETSDIILK+ESYTLIVGHGNVIR+HGEYLDVGDSDDTHHLTER+YLGDSGFMPAELLTNR
310c	FBpp0083974|FBgn0001230|CG5436-PA|Hsp68-PA	1.0000	FBpp0083974 type=protein; loc=3R:complement(24055197..24057104); ID=FBpp0083974; name=Hsp68-PA; parent=FBgn0001230,FBtr0084589; dbxref=FlyBase:FBpp0083974,FlyBase_Annotation_IDs:CG5436-PA,GB_protein:AAF56230.1,REFSEQ:NP_524474,GB_protein:AAF56230,FlyMine:FBpp0083974,modMine:FBpp0083974; MD5=19a6b1d3a1e78c96a21c66915ee98f46; length=635; release=r6.09; species=Dmel;	13.2	14	0.20	DAVITVPAYFNDSQR+GGGDGQQAPNFGQQAGGYK+IINEPTAAAIAYGLDK+NQLETYLFGVK+STAGDTHLGGEDFDNR+VEIIANDQGNR+VQNLLQNFFGGK
303b	FBpp0071448|FBgn0000044|CG10067-PA|Act57B-PA FBpp0082253|FBgn0000046|CG18290-PA|Act87E-PA FBpp0082254|FBgn0000046|CG18290-PB|Act87E-PB FBpp0082597|FBgn0000047|CG5178-PA|Act88F-PA FBpp0312019|FBgn0000046|CG18290-PC|Act87E-PC	1.0000	FBpp0071448 type=protein; loc=2R:join(20944117..20944156,20944844..20945934); ID=FBpp0071448; name=Act57B-PA; parent=FBgn0000044,FBtr0071519; dbxref=FlyBase_Annotation_IDs:CG10067-PA,GB_protein:AAF46640.1,FlyBase:FBpp0071448,REFSEQ:NP_523800,GB_protein:AAF46640,FlyMine:FBpp0071448,modMine:FBpp0071448; MD5=fc18feee98f205c68bee410b300b54e1; length=376; release=r6.09; species=Dmel;;FBpp0082253 type=…	25.5	14	0.19	AGFAGDDAPR+DLTDYLMK+GYSFTTTAER+IIAPPER+IWHHTFYNELR+SYELPDGQVITIGNER+VAPEEHPVLLTEAPLNPK+YPIEHGIITNWDDMEK
2	FBpp0070057|FBgn0027588|CG14476-PB|GCS2alpha-PB FBpp0070058|FBgn0027588|CG14476-PC|GCS2alpha-PC FBpp0070059|FBgn0027588|CG14476-PA|GCS2alpha-PA FBpp0070060|FBgn0027588|CG14476-PE|GCS2alpha-PE FBpp0070061|FBgn0027588|CG14476-PD|GCS2alpha-PD	1.0000	FBpp0070057 type=protein; loc=X:complement(join(21604463..21604569,21602981..21603730,21601344..21602829,21600843..21601274)); ID=FBpp0070057; name=GCS2alpha-PB; parent=FBgn0027588,FBtr0070058; dbxref=GB_protein:AAF45432.1,FlyBase:FBpp0070057,FlyBase_Annotation_IDs:CG14476-PB,REFSEQ:NP_652145,GB_protein:AAF45432; MD5=d72770cd93520f388055fb0ab9d74c41; length=924; release=r6.09; species=Dmel;;FBpp0…	16.9	14	0.31	AQEPTSHPAENENQQEQDAAVETPK+EYYASQYALDK+FDEYNIPMDTMWLDIEHTDGK+IVIAGLEK+LEALVGSTFR+LYNLDVFEYVVDSK+MDVDFAIK+QVIQNAVIK+SGYVSVPVDDFK+VDVYFPAIDDK+VLFGIPEHADSFILK+WYQTGAFLPFFR
347a	FBpp0088250|FBgn0010217|CG11154-PA|ATPsynbeta-PA FBpp0305828|FBgn0010217|CG11154-PC|ATPsynbeta-PC FBpp0311086|FBgn0010217|CG11154-PD|ATPsynbeta-PD	1.0000	FBpp0088250 type=protein; loc=4:join(1031890..1031953,1032907..1033218,1033272..1034413); ID=FBpp0088250; name=ATPsynbeta-PA; parent=FBgn0010217,FBtr0089186; dbxref=FlyBase:FBpp0088250,FlyBase_Annotation_IDs:CG11154-PA,GB_protein:AAF59391.1,REFSEQ:NP_726631,GB_protein:AAF59391,FlyMine:FBpp0088250,modMine:FBpp0088250; MD5=0f33e3078353582da35dbfb8cdb4639d; length=505; release=r6.09; species=Dmel;;F…	33.3	13	0.30	AIAELGIYPAVDPLDSTSR+EGNDLYNEMIEGGVISLK+FTQAGSEVSALLGR+IGLFGGAGVGK+IINVIGEPIDER+IPSAVGYQPTLATDMGSMQER+LVPLEQTIK+TAAIHAEAPEFVQMSVEQEILVTGIK+TIAMDGTEGLVR+TVLIMELINNVAK+VALTGLTVAEYFR
307a	FBpp0072904|FBgn0001233|CG1242-PA|Hsp83-PA FBpp0305095|FBgn0001233|CG1242-PB|Hsp83-PB	1.0000	FBpp0072904 type=protein; loc=3L:3194499..3196652; ID=FBpp0072904; name=Hsp83-PA; parent=FBgn0001233,FBtr0073040; dbxref=FlyBase:FBpp0072904,FlyBase_Annotation_IDs:CG1242-PA,GB_protein:AAF47734.1,REFSEQ:NP_523899,GB_protein:AAF47734,FlyMine:FBpp0072904,modMine:FBpp0072904; MD5=f397796e386213d935f678daad2c75b8; length=717; release=r6.09; species=Dmel;;FBpp0305095 type=protein; loc=3L:3194499..3196…	19.4	13	0.29	EGLELPEDESEK+ELISNASDAIDK+ELYIKLIPNKTAGTLTIIDTGIGMTK+GVVDSEDIPLNLSR+HSQFIGYPIK+NNDDEQYVWESSAGGSFTVR+NPDDISQEEYGEFYK+QLEINPDHPIVETLR+SDLVNNLGTIAK+SLTNDWEDHLAVK+TAGTLTIIDTGIGMTK+TMELIEELTEDKENYK
25	FBpp0071794|FBgn0011211|CG3612-PA|blw-PA	1.0000	FBpp0071794 type=protein; loc=2R:join(22799204..22799269,22799896..22800476,22800569..22801370,22801483..22801692); ID=FBpp0071794; name=blw-PA; parent=FBgn0011211,FBtr0071883; dbxref=FlyBase:FBpp0071794,FlyBase_Annotation_IDs:CG3612-PA,GB_protein:AAF46903.1,REFSEQ:NP_726243,GB_protein:AAF46903,FlyMine:FBpp0071794,modMine:FBpp0071794; MD5=9adab5c6a725023536c45cc02a2d2dad; length=552; release=r6.0…	24.8	13	0.30	EAYPGDVFYLHSR+GMALNLEPDNVGVVVFGNDK+HALIIYDDLSK+SAEISNILEER+TALAIDTIINQK+TGAIVDVPVGDELLGR+TSEQALLDTIAK+VLSIGDGIAR+VVDALGNAIDGK+VYGLNNIQADEMVEFSSGLK
122	FBpp0077720|FBgn0031256|CG4164-PA|CG4164-PA	1.0000	FBpp0077720 type=protein; loc=2L:join(453262..454270,454330..454385); ID=FBpp0077720; name=CG4164-PA; parent=FBgn0031256,FBtr0078060; dbxref=FlyBase:FBpp0077720,FlyBase_Annotation_IDs:CG4164-PA,GB_protein:AAF51493.1,REFSEQ:NP_608525,GB_protein:AAF51493,FlyMine:FBpp0077720,modMine:FBpp0077720; MD5=76f6f7bc06412e4896f330dacff740ad; length=354; release=r6.09; species=Dmel;	20.6	13	0.31	FQDLGAAYEVLSNPDK+FQDLGAAYEVLSNPDKR+FVAEGEPHIDGEPGDLIVR+HLDGHLVPVTR+ILDQSSINR+TLEIEVEQGMVDGQETR
312a	FBpp0073766|FBgn0264078|CG32593-PA|Flo2-PA FBpp0073768|FBgn0264078|CG32593-PE|Flo2-PE FBpp0303247|FBgn0264078|CG32593-PI|Flo2-PI FBpp0303248|FBgn0264078|CG32593-PJ|Flo2-PJ FBpp0303249|FBgn0264078|CG32593-PK|Flo2-PK FBpp0312521|FBgn0264078|CG32593-PM|Flo2-PM	1.0000	FBpp0073766 type=protein; loc=X:join(14840971..14841019,14924226..14924413,14925646..14925684,14926766..14926874,14930747..14931314,14931802..14931985,14932048..14932227); ID=FBpp0073766; name=Flo2-PA; parent=FBgn0264078,FBtr0073949; dbxref=FlyBase:FBpp0073766,FlyBase_Annotation_IDs:CG32593-PA,GB_protein:AAF48407.2,REFSEQ:NP_727797,GB_protein:AAF48407,FlyMine:FBpp0073766,modMine:FBpp0073766; MD5=…	31.3	12	0.29	ADELLGTASEQFLGK+AESQLAYELQAAK+ANFDQEINTAK+DVYDDVQYLASLGK+IAAEVAAPLAK+IGSAEAHAIELVGK+LPAEAEAFR+LVAQLPPSINALTGVDLSK+QIEIESQEVQR+TDEIVLIGGNDNITNDVTR
216	FBpp0084626|FBgn0039566|CG4849-PA|CG4849-PA	1.0000	FBpp0084626 type=protein; loc=3R:join(27963688..27963801,27963862..27964530,27964589..27964680,27964740..27964931,27964985..27966487,27966553..27966910); ID=FBpp0084626; name=CG4849-PA; parent=FBgn0039566,FBtr0085257; dbxref=FlyBase:FBpp0084626,FlyBase_Annotation_IDs:CG4849-PA,GB_protein:AAF56769.1,REFSEQ:NP_651605,GB_protein:AAF56769,FlyMine:FBpp0084626,modMine:FBpp0084626; MD5=85e35ef6a1004e5b1…	16.7	12	0.27	AFIPAIDSFGFETDLR+ATPVTLVLQDVK+FFDDPMLLELAR+FNTQSIIK+IAVEPVNPSELPK+ILDGVIANEALHR+LYADTYEGVAYLDFAK+SFVEFILEPMYK+SIWAFGPDSTGPNILVDDTLPSEVDK+SYLLNIFDTPGHVNFSDEATAAMR+YTDTLFTEQER
189	FBpp0081862|FBgn0037894|CG5252-PA|Ranbp9-PA FBpp0312218|FBgn0037894|CG5252-PD|Ranbp9-PD	1.0000	FBpp0081862 type=protein; loc=3R:join(11412694..11412832,11412915..11413559,11413614..11414032,11414091..11414642,11414702..11415490,11415548..11416060); ID=FBpp0081862; name=Ranbp9-PA; parent=FBgn0037894,FBtr0082386; dbxref=FlyBase:FBpp0081862,FlyBase_Annotation_IDs:CG5252-PA,GB_protein:AAF54632.1,REFSEQ:NP_650068,GB_protein:AAF54632,FlyMine:FBpp0081862,modMine:FBpp0081862; MD5=59926746a270deedc…	11.9	12	0.26	ELGPVVIPEVYR+IFDSEQNYSIK+ITPLAIAVFLK+MGSMLGQNVDMLLK+QDIALDVLNTIVR+TLNGFLQANETIDGEK+VFTHLVNEMPK+WVTIPALVK+YINPFMDR+YTEDPYVLETVQDLIK
353a	FBpp0307480|FBgn0265003|CG44154-PA|koi-PA FBpp0307482|FBgn0265003|CG44154-PC|koi-PC	1.0000	FBpp0307480 type=protein; loc=2R:join(6811929..6812083,6812781..6813116,6813173..6813753,6815060..6816559,6816617..6816729,6816793..6817005); ID=FBpp0307480; name=koi-PA; parent=FBgn0265003,FBtr0335512; dbxref=REFSEQ:NP_001260738,GB_protein:AGB93271,FlyBase:FBpp0307480,FlyBase_Annotation_IDs:CG44154-PA; MD5=b816c72334d7995ecbaa8dec94cfaa06; length=965; release=r6.09; species=Dmel;;FBpp0307482 typ…	12.7	11	0.16	AFAQLTSDYSSDDMTPDAK+IDFASLLER+LSLVEILGFK+QNSITATVTSILTK+SQLETTQNTLNSAQEK+VNYMVQQNPAQEEFIR+VTNLSATETTAYQNYHAK+YTQQVNYDSADELDATFGQQK
346a	FBpp0088242|FBgn0017545|CG2168-PA|RpS3A-PA FBpp0300615|FBgn0017545|CG2168-PF|RpS3A-PF	1.0000	FBpp0088242 type=protein; loc=4:complement(join(66840..67180,66273..66738)); ID=FBpp0088242; name=RpS3A-PA; parent=FBgn0017545,FBtr0089175; dbxref=FlyBase:FBpp0088242,GB_protein:AAF59372.1,FlyBase_Annotation_IDs:CG2168-PA,REFSEQ:NP_524618,GB_protein:AAF59372,FlyMine:FBpp0088242,modMine:FBpp0088242; MD5=01e3a94c58ad043665c9117cee125392; length=268; release=r6.09; species=Dmel;;FBpp0300615 type=pro…	39.9	11	0.24	APNMFQTR+IYPLHDVYIR+LALDSIAK+LIAEDVQDR+MTDIITNEVSGADLK+SVEAVVSSEGAVIDRPEGYEPPVQEAV+VFEVSLADLQK+VVDPFSR+WQTLIEAIVEAK
322b	FBpp0081374|FBgn0263231|CG9748-PA|bel-PA FBpp0306433|FBgn0263231|CG9748-PB|bel-PB	1.0000	FBpp0081374 type=protein; loc=3R:complement(join(8659963..8660007,8658015..8658387,8655987..8657843,8655785..8655906)); ID=FBpp0081374; name=bel-PA; parent=FBgn0263231,FBtr0081888; dbxref=FlyBase:FBpp0081374,FlyBase_Annotation_IDs:CG9748-PA,GB_protein:AAF54262.1,REFSEQ:NP_536783,GB_protein:AAF54262,FlyMine:FBpp0081374,modMine:FBpp0081374; MD5=7a5214f0ded2bee922609d09b676d354; length=798; release=…	9.8	11	0.16	FLVIDEADR+MGNLGVATSFFNEK+MLDMGFEPQIR+QYPLGLVLAPTR+SYLLDLLSSIR+VGLENIR+WQEPERPAGFDGSEGGQSAGGNR
208	FBpp0083802|FBgn0002622|CG6779-PA|RpS3-PA FBpp0312066|FBgn0002622|CG6779-PB|RpS3-PB	1.0000	FBpp0083802 type=protein; loc=3R:join(23358855..23358890,23359154..23359858); ID=FBpp0083802; name=RpS3-PA; parent=FBgn0002622,FBtr0084410; dbxref=FlyBase:FBpp0083802,FlyBase_Annotation_IDs:CG6779-PA,GB_protein:AAF56129.1,REFSEQ:NP_476632,GB_protein:AAF56129,FlyMine:FBpp0083802,modMine:FBpp0083802; MD5=afce2f20264890e9f016128a095a23e6; length=246; release=r6.09; species=Dmel;;FBpp0312066 type=pro…	30.9	11	0.27	AELNEFLTR+ELAEDGYSGVEVR+FVSDGIFK+IPPPSKPLDDLSEAK+IYETPETEYK+KPLPDNVSVVEPK+VMLPYDPK
199	FBpp0082733|FBgn0038400|CG5903-PA|CG5903-PA FBpp0310464|FBgn0038400|CG5903-PB|CG5903-PB FBpp0312504|FBgn0038400|CG5903-PC|CG5903-PC	1.0000	FBpp0082733 type=protein; loc=3R:complement(join(16146423..16146574,16145831..16146359)); ID=FBpp0082733; name=CG5903-PA; parent=FBgn0038400,FBtr0083281; dbxref=FlyBase:FBpp0082733,FlyBase_Annotation_IDs:CG5903-PA,GB_protein:AAF55278.1,REFSEQ:NP_650523,GB_protein:AAF55278,FlyMine:FBpp0082733,modMine:FBpp0082733; MD5=575af3b82ee951b582d9f327d1e6b01a; length=226; release=r6.09; species=Dmel;;FBpp03…	34.5	11	0.26	AHTQSTIDMLNEPQNSLHR+AVADQAGIVGHYVETAK+GVKPGEDVPVVPFPTSLEDLK+IFAVAYNFIK+YMASDLYDEAK
164	FBpp0079642|FBgn0053303|CG33303-PA|CG33303-PA FBpp0304506|FBgn0053303|CG33303-PB|CG33303-PB	1.0000	FBpp0079642 type=protein; loc=2L:complement(join(10375148..10375733,10374301..10375091)); ID=FBpp0079642; name=CG33303-PA; parent=FBgn0053303,FBtr0080052; dbxref=FlyBase:FBpp0079642,FlyBase_Annotation_IDs:CG33303-PA,GB_protein:AAS64675.1,REFSEQ:NP_995680,GB_protein:AAS64675,FlyMine:FBpp0079642,modMine:FBpp0079642; MD5=4730c7d543cc804b2f0a4e3a3e917471; length=458; release=r6.09; species=Dmel;;FBpp…	23.8	11	0.26	DFIELELRPR+FPLFGGWK+GEQSFTFTFPR+IILPEGSSDIR+LSSSNILSHTQVKPFSVSSNK+LSTPYSISR+NEPVKGEQSFTFTFPR+QTFIVETVASK+TLDLTSQLVK+TYLPASASGVYYR
96	FBpp0075517|FBgn0267795|CG32138-PA|CG32138-PA FBpp0075518|FBgn0267795|CG32138-PB|CG32138-PB FBpp0113065|FBgn0267795|CG32138-PC|CG32138-PC FBpp0306179|FBgn0267795|CG32138-PD|CG32138-PD	1.0000	FBpp0075517 type=protein; loc=3L:join(14054068..14054343,14061428..14061511,14065072..14065158,14065589..14067268,14067330..14067543,14067612..14067904,14068192..14068746,14068808..14068927,14069892..14070134); ID=FBpp0075517; name=CG32138-PA; parent=FBgn0267795,FBtr0075775; dbxref=FlyBase:FBpp0075517,FlyBase_Annotation_IDs:CG32138-PA,GB_protein:AAF49761.2,REFSEQ:NP_729954,GB_protein:AAF49761,REF…	10.5	10	0.22	AASVALENVVADVQELEK+FPELLNFESELYGTDK+GTIFNELDDEK+LGMPIDDVIAAIHSLDLK+LQSLDTLIDTK+LSLENVELLQK+QIDFNEFEER+VQELEDQLER+YAELESESLTLK
88	FBpp0075072|FBgn0042178|CG32165-PA|CG32165-PA FBpp0075073|FBgn0042177|CG32164-PA|CG32164-PA FBpp0303948|FBgn0042178|CG32165-PB|CG32165-PB FBpp0303949|FBgn0042177|CG32164-PB|CG32164-PB FBpp0311522|FBgn0042178|CG32165-PC|CG32165-PC	1.0000	FBpp0075072 type=protein; loc=3L:join(16595534..16595599,16596087..16596259,16596319..16597037,16597094..16597500,16598027..16598136,16598196..16599318,16599444..16599661,16599741..16600167); ID=FBpp0075072; name=CG32165-PA; parent=FBgn0042178,FBtr0075312; dbxref=GB_protein:AAG22314.2,FlyBase:FBpp0075072,FlyBase_Annotation_IDs:CG32165-PA,REFSEQ:NP_730182,GB_protein:AAG22314,FlyMine:FBpp0075072,mo…	11.5	10	0.23	EEAILSLK+EFATHTGAAFAPYLQSAFENVYK+GTVAFIIGSLVR+HWQLVPAEHQAAIK+MLDVLYDVFK+QNSYFALGEIVFHSEEK+SNMLQVLIAVK+VQVLTFVGSLVR+VSNMNPEVFNYVQAL
84	FBpp0074835|FBgn0036828|CG6841-PA|CG6841-PA FBpp0312391|FBgn0036828|CG6841-PB|CG6841-PB	1.0000	FBpp0074835 type=protein; loc=3L:join(18905494..18905591,18905659..18907177,18907259..18908212,18908286..18908510); ID=FBpp0074835; name=CG6841-PA; parent=FBgn0036828,FBtr0075068; dbxref=FlyBase:FBpp0074835,FlyBase_Annotation_IDs:CG6841-PA,GB_protein:AAF49211.2,REFSEQ:NP_649073,GB_protein:AAF49211,FlyMine:FBpp0074835,modMine:FBpp0074835; MD5=4209a62b726e0350688291ac6980179e; length=931; release=r…	11.6	10	0.22	DQWFQEAIEAEK+FELLHGTEAQQQEVLDR+FTPLPDSLISR+IDPDLGDAWAYFYK+LEEANGNIHMVEK+LLEEAVEVFPDFPK+LSQVSDSVTGQTVVDPK+VAVLWLEAIR
73	FBpp0074431|FBgn0030959|CG6961-PA|CG6961-PA FBpp0074432|FBgn0030956|CG18259-PA|CG18259-PA	1.0000	FBpp0074431 type=protein; loc=X:complement(join(18787981..18788060,18787398..18787918,18786599..18787340,18786461..18786542)); ID=FBpp0074431; name=CG6961-PA; parent=FBgn0030959,FBtr0074660; dbxref=FlyBase:FBpp0074431,FlyBase_Annotation_IDs:CG6961-PA,GB_protein:AAF48885.2,REFSEQ:NP_573325,GB_protein:AAF48885,FlyMine:FBpp0074431,modMine:FBpp0074431; MD5=6dc38ff6a12c5513175baba7ab19ef89; length=474…	22.4	10	0.21	ELFSDIGPVYDAR+GDDVEMSMAPLNNK+LSMSNHADGTIQAK+SAGPILIDDEEESFEPSHR+WDSDDGVVELGNHMLSGLR+YIDLDNMQDLEDEEISR+YSIGGLDLNR
353b	FBpp0307483|FBgn0265003|CG44154-PD|koi-PD FBpp0307485|FBgn0265003|CG44154-PF|koi-PF	1.0000	FBpp0307483 type=protein; loc=2R:join(6811929..6812083,6812781..6813116,6813173..6813753,6814037..6814314); ID=FBpp0307483; name=koi-PD; parent=FBgn0265003,FBtr0335515; dbxref=REFSEQ:NP_724502,GB_protein:AAG22207,FlyBase:FBpp0307483,FlyBase_Annotation_IDs:CG44154-PD; MD5=17b1d6f3353b9e2f4bc11187e0caa5de; length=449; release=r6.09; species=Dmel;;FBpp0307485 type=protein; loc=2R:join(6811929..68120…	25.8	10	0.13	AFAQLTSDYSSDDMTPDAK+DYLNQEQFESLR+QNSITATVTSILTK+SQLETTQNTLNSAQEK+VNYMVQQNPAQEEFIR+VTNLSATETTAYQNYHAK+YTQQVNYDSADELDATFGQQK
336a	FBpp0085249|FBgn0051618|CG31618-PA|His2A FBpp0091055|FBgn0053808|CG33808-PA|His2A FBpp0091060|FBgn0053814|CG33814-PA|His2A FBpp0091063|FBgn0053817|CG33817-PA|His2A FBpp0091066|FBgn0053820|CG33820-PA|His2A FBpp0091069|FBgn0053823|CG33823-PA|His2A FBpp0091072|FBgn0053826|CG33826-PA|His2A FBpp0091075|FBgn0053829|CG33829-PA|His2A FBpp0091078|FBgn0053832|CG33832-PA|His2A FBpp0091081|FBgn0053835|CG3383…	1.0000	FBpp0085249 type=protein; loc=2L:21423789..21424163; ID=FBpp0085249; name=His2A:CG31618-PA; parent=FBgn0051618,FBtr0085893; dbxref=FlyBase:FBpp0085249,FlyBase_Annotation_IDs:CG31618-PA,GB_protein:AAN11125.1,REFSEQ:NP_724343,GB_protein:AAN11125; MD5=3612d7213b7a1860260424d7556c43bf; length=124; release=r6.09; species=Dmel;;FBpp0091055 type=protein; loc=2L:21433897..21434271; ID=FBpp0091055; name=H…	31.5	10	0.21	AGLQFPVGR+HLQLAIR+LLSGVTIAQGGVLPNIQAVLLPK
297	FBpp0307583|FBgn0037228|CG1092-PC|CG1092-PC FBpp0307584|FBgn0037228|CG1092-PD|CG1092-PD	1.0000	FBpp0307583 type=protein; loc=3R:join(4266974..4267205,4267261..4268213); ID=FBpp0307583; name=CG1092-PC; parent=FBgn0037228,FBtr0336480; dbxref=REFSEQ:NP_730797,GB_protein:AAN13337,FlyBase:FBpp0307583,FlyBase_Annotation_IDs:CG1092-PC; MD5=ef4b784b975e436bb773b8afea58e895; length=394; release=r6.09; species=Dmel;;FBpp0307584 type=protein; loc=3R:join(4266974..4267205,4267261..4268213); ID=FBpp030…	17.0	10	0.20	DLAEHVFYLGLK+ETYEYFKPLFGYIVTK+LPQFVNVLDEAR+MLAVIYLK+NMLNGESHELDDFLGILDR
276	FBpp0088527|FBgn0034277|CG6370-PA|OstDelta-PA FBpp0309240|FBgn0034277|CG6370-PB|OstDelta-PB	1.0000	FBpp0088527 type=protein; loc=2R:complement(join(17766869..17766881,17766461..17766699,17765111..17766392,17764681..17765051)); ID=FBpp0088527; name=OstDelta-PA; parent=FBgn0034277,FBtr0089559; dbxref=FlyBase:FBpp0088527,FlyBase_Annotation_IDs:CG6370-PA,GB_protein:AAF57793.1,REFSEQ:NP_611265,GB_protein:AAF57793,FlyMine:FBpp0088527,modMine:FBpp0088527; MD5=d380feff7e3062c77891aeaf26ca8028; length=…	19.9	10	0.24	AVLVDESTSKPLAVHQAFVR+EIIFVAEQDSSK+FANYFLSR+LQEVLSADSTQK+NTSGPLPEIIHQFR+TFNKPVPITADQAVK+VEDAIVQADEVDGK+VLGVEINEATQEK+VQSLEVGIAESDASAATR
204	FBpp0083610|FBgn0267385|CG7070-PB|PyK-PB FBpp0083611|FBgn0267385|CG7070-PA|PyK-PA	1.0000	FBpp0083610 type=protein; loc=3R:join(22370799..22372167,22372226..22372382,22372469..22372481); ID=FBpp0083610; name=PyK-PB; parent=FBgn0267385,FBtr0084213; dbxref=FlyBase:FBpp0083610,FlyBase_Annotation_IDs:CG7070-PB,GB_protein:AAN14373.1,REFSEQ:NP_732723,GB_protein:AAN14373,FlyMine:FBpp0083610,modMine:FBpp0083610; MD5=2074b6975470bf2c6a31830313052375; length=512; release=r6.09; species=Dmel;;FB…	23.8	10	0.25	EAEAALWHQNLFNDLVR+EPGLGDWLK+GDLGIEIPAEK+GVNLPGVPVDLPAVSEK+IENQQGMHNLDEIIEAGDGIMVAR+KGVNLPGVPVDLPAVSEK+NAAALTEIR+TGDSVVVVTGWK+VFVDDGLISLIVR+VQFGLQVGK
193	FBpp0082219|FBgn0038145|CG8863-PA|Droj2-PA FBpp0082220|FBgn0038145|CG8863-PB|Droj2-PB FBpp0082221|FBgn0038145|CG8863-PC|Droj2-PC FBpp0082222|FBgn0038145|CG8863-PD|Droj2-PD FBpp0082223|FBgn0038145|CG8863-PE|Droj2-PE	1.0000	FBpp0082219 type=protein; loc=3R:join(13383479..13384579,13384670..13384780); ID=FBpp0082219; name=Droj2-PA; parent=FBgn0038145,FBtr0082751; dbxref=FlyBase:FBpp0082219,FlyBase_Annotation_IDs:CG8863-PA,GB_protein:AAF54939.1,REFSEQ:NP_650283,GB_protein:AAF54939; MD5=efbff2329a246c0e487de7a3cf5fb77c; length=403; release=r6.09; species=Dmel;;FBpp0082220 type=protein; loc=3R:join(13383479..13384579,13…	25.8	10	0.20	AISQAYEVLSDADK+AISQAYEVLSDADKR+DLIVSTQPGEVIR+DVVHQMSVQLEELYNGATR+ETGYYDILGVKPNATPDELKK+FFGAGFGGSGGGR+MAYDEDDGGYQDGPR+NPMDFFEK
138	FBpp0078733|FBgn0002525|CG6944-PA|Lam-PA FBpp0297901|FBgn0002525|CG6944-PB|Lam-PB FBpp0297902|FBgn0002525|CG6944-PC|Lam-PC FBpp0312110|FBgn0002525|CG6944-PD|Lam-PD	1.0000	FBpp0078733 type=protein; loc=2L:join(5543332..5543794,5544038..5544741,5544807..5545508); ID=FBpp0078733; name=Lam-PA; parent=FBgn0002525,FBtr0079100; dbxref=FlyBase:FBpp0078733,FlyBase_Annotation_IDs:CG6944-PA,GB_protein:AAF52262.1,REFSEQ:NP_476616,GB_protein:AAF52262,FlyMine:FBpp0078733,modMine:FBpp0078733; MD5=3c317e8fc67e7c24cc1bba84fa2623e5; length=622; release=r6.09; species=Dmel;;FBpp0297…	17.0	10	0.25	GSEEVAIGGWQLQR+HGQEIDLLEK+LNITPATNTATVQSFSQSLR+NIFEAELLETR+SVTAVDGNEQLYHQQGDPQQSNEK+TILLNSEGEAVANLDR+VDLENTIQSLR
8	FBpp0070589|FBgn0029687|CG5014-PB|Vap-33A-PB FBpp0089169|FBgn0029687|CG5014-PA|Vap-33A-PA FBpp0089170|FBgn0029687|CG5014-PC|Vap-33A-PC FBpp0309607|FBgn0029687|CG5014-PE|Vap-33A-PE	1.0000	FBpp0070589 type=protein; loc=X:join(3949650..3949713,3951415..3951567,3951636..3951745,3951829..3952041,3952108..3952221,3952767..3952922); ID=FBpp0070589; name=Vap-33A-PB; parent=FBgn0029687,FBtr0070616; dbxref=FlyBase:FBpp0070589,FlyBase_Annotation_IDs:CG5014-PB,GB_protein:AAF45909.1,REFSEQ:NP_570087,GB_protein:AAF45909; MD5=d7ab69e9fd084fa9c676527e13d4d5ee; length=269; release=r6.09; species=…	32.8	9	0.22	DLEPEQLMDAK+FKPSNLLETSESLDLLSGEIK+FMVQSVLAPMDADLSDLNK+NNSALPLVFK+SLFDLPLTIEPEHELR
65	FBpp0074059|FBgn0061200|CG4453-PA|Nup153-PA FBpp0288862|FBgn0061200|CG4453-PC|Nup153-PC FBpp0309144|FBgn0061200|CG4453-PD|Nup153-PD	1.0000	FBpp0074059 type=protein; loc=X:join(16600155..16600313,16600380..16600895,16600954..16601198,16601376..16605786,16605850..16606008,16607933..16608000,16609005..16609098); ID=FBpp0074059; name=Nup153-PA; parent=FBgn0061200,FBtr0074284; dbxref=FlyBase:FBpp0074059,FlyBase_Annotation_IDs:CG4453-PA,GB_protein:AAF48628.3,GB_protein:AAF48628,REFSEQ:NP_573136,GB_protein:AAF48628,FlyMine:FBpp0074059,modM…	8.5	9	0.18	AVDMRPSDSGSLAETSVGQGGSK+DLTMDETGTGPAMSSEEHLNHLLR+EVVKPSVETTTTPAPTSAQFSFGFGQSNQGK+FNASIYGSTSALSDSR+ILNLLESYSTPLIDAK+LLSGSASNSGSASASSSPFYQGR+LLVPTMQQLLER+NVSVPNHINELAELR
40	FBpp0072222|FBgn0035033|CG3548-PA|CG3548-PA	1.0000	FBpp0072222 type=protein; loc=2R:join(24600048..24600385,24600461..24600980,24601109..24601612); ID=FBpp0072222; name=CG3548-PA; parent=FBgn0035033,FBtr0072315; dbxref=FlyBase:FBpp0072222,FlyBase_Annotation_IDs:CG3548-PA,GB_protein:AAF47237.1,REFSEQ:NP_611941,GB_protein:AAF47237,FlyMine:FBpp0072222,modMine:FBpp0072222; MD5=ba496f8e23736b0c7e3a0a986a3cd1e0; length=453; release=r6.09; species=Dmel;	19.6	9	0.19	LAWSQITK+LGIYSLK+LLEQIQVQWR+MIEFLEEMQKDPVTSR+SLNWEEAER+SSSATADEGAENAEDAAEDAGEK+SSSATADEGAENAEDAAEDAGEKEGAGGK+SVDAKSIKAK
354a	FBpp0312553|FBgn0267828|CG46149-PE|Fatp-PE FBpp0312554|FBgn0267828|CG46149-PA|Fatp-PA FBpp0312555|FBgn0267828|CG46149-PB|Fatp-PB FBpp0312556|FBgn0267828|CG46149-PF|Fatp-PF	1.0000	FBpp0312553 type=protein; loc=2L:complement(join(10516486..10516592,10512935..10513564,10512668..10512869,10511667..10512608)); ID=FBpp0312553; name=Fatp-PE; parent=FBgn0267828,FBtr0347403; dbxref=FlyBase:FBpp0312553,FlyBase_Annotation_IDs:CG46149-PE,REFSEQ:NP_001260354,GB_protein:AGB92889; MD5=0ebc3ce62b8e00b48cd668b386a42a05; length=626; release=r6.09; species=Dmel;;FBpp0312554 type=protein; lo…	16.9	9	0.19	DLTALWAYIK+ELDLDVFAASLAK+GENVSTSEVEAQVSNVAGYK+IGVITPLINTNLR+LNYTVADVFER+LVYIYTSGTTGLPK+VANVLQAQGYK+YELLTPQVYDQVQR
352a	FBpp0302537|FBgn0263740|CG43665-PB|eIF-2gamma-PB FBpp0307983|FBgn0263740|CG43665-PD|eIF-2gamma-PD	1.0000	FBpp0302537 type=protein; loc=3R:complement(join(15263282..15263347,15262547..15262721,15259450..15259686,15258510..15259383,15258367..15258442)); ID=FBpp0302537; name=eIF-2gamma-PB; parent=FBgn0263740,FBtr0310386; dbxref=FlyBase:FBpp0302537,FlyBase_Annotation_IDs:CG43665-PB,REFSEQ:NP_731993,GB_protein:AAF55153; MD5=ab5df4d5c73143be53d760bf73070cfe; length=475; release=r6.09; species=Dmel;;FBpp03…	22.1	9	0.20	FVQGTVAEGAPIIPISAQLK+GGVAGGSILSGVLK+IVSLFAEQNELQYAVPGGLIGVGTK+LIGWGQIFGGK+LTPLSPEVISR+QDLSNLDVSK+VGQEIEVRPGVVTK
317a	FBpp0075461|FBgn0026409|CG4994-PA|Mpcp-PA FBpp0075462|FBgn0026409|CG4994-PB|Mpcp-PB FBpp0300819|FBgn0026409|CG4994-PC|Mpcp-PC	1.0000	FBpp0075461 type=protein; loc=3L:join(14538032..14538421,14538729..14539069,14539553..14539892); ID=FBpp0075461; name=Mpcp-PA; parent=FBgn0026409,FBtr0075718; dbxref=FlyBase:FBpp0075461,FlyBase_Annotation_IDs:CG4994-PA,GB_protein:AAF49735.1,REFSEQ:NP_524069,GB_protein:AAF49735,FlyMine:FBpp0075461,modMine:FBpp0075461; MD5=17060b81e1ff01c85af78f788bbdb307; length=356; release=r6.09; species=Dmel;;F…	23.3	9	0.21	FGLYELFK+GLVPLWMR+MLKEEGVNAFYK+NLVHGFK+SLGFSGMWNGLTPR+TVELLYK+VALGIPRPPPPEMPASLK+VTVAEEGAR
315a	FBpp0074549|FBgn0027291|CG12233-PA|l(1)G0156-PA FBpp0300338|FBgn0027291|CG12233-PC|l(1)G0156-PC FBpp0307649|FBgn0027291|CG12233-PD|l(1)G0156-PD	1.0000	FBpp0074549 type=protein; loc=X:complement(join(19521673..19521699,19520660..19520827,19519904..19520298,19519696..19519831,19519287..19519625)); ID=FBpp0074549; name=l(1)G0156-PA; parent=FBgn0027291,FBtr0074780; dbxref=FlyBase:FBpp0074549,FlyBase_Annotation_IDs:CG12233-PA,GB_protein:AAN09496.1,REFSEQ:NP_573388,GB_protein:AAN09496,FlyMine:FBpp0074549,modMine:FBpp0074549; MD5=b20de9f2881c026d8971c…	29.9	9	0.19	ENTEGEYSGIEHEIVDGVVQSIK+FGIPQAAIDSVNTNK+FPEIQFEEK+IFTAANVPIEWEAVDVTPVR+MSDGLFLR+TLYDDVDVVTIR+VTLIPGDGIGPEISAAVQK
32	FBpp0072054|FBgn0034936|CG2970-PA|CG2970-PA FBpp0304305|FBgn0034936|CG2970-PB|CG2970-PB	1.0000	FBpp0072054 type=protein; loc=2R:join(23949429..23949476,23949542..23949643,23949715..23949922,23949983..23950182,23950245..23950389,23950454..23950569,23952153..23952434); ID=FBpp0072054; name=CG2970-PA; parent=FBgn0034936,FBtr0072145; dbxref=GB_protein:AAF47110.1,FlyBase:FBpp0072054,FlyBase_Annotation_IDs:CG2970-PA,GB_protein:AAF47110.2,REFSEQ:NP_611853,GB_protein:AAF47110,FlyMine:FBpp0072054,m…	21.9	9	0.21	AAILESEGVR+ASYGVEDPEFAITQLAQTTMR+EAEINIAEGK+ILDPGLNILVPVADK+SLSHLDGQNAASLTLAEQYIGAFK
292	FBpp0290447|FBgn0031985|CG8683-PB|mon2-PB FBpp0308731|FBgn0031985|CG8683-PC|mon2-PC	1.0000	FBpp0290447 type=protein; loc=2L:complement(join(8123692..8123814,8123304..8123435,8122709..8123245,8121961..8122532,8121473..8121903,8120694..8121409,8120245..8120583,8119504..8120157,8119220..8119407,8118904..8119066,8117927..8118849,8117779..8117861,8117520..8117713)); ID=FBpp0290447; name=mon2-PB; parent=FBgn0031985,FBtr0301229; dbxref=REFSEQ:NP_001033884,GB_protein:AAF52603,FlyBase:FBpp02904…	5.2	9	0.21	EALLQYTDLLQAPR+ELLQMLGDFER+EPSLFAVAK+EWGVEAITYLVK+LITQQVVDQK+LLETGLVNMPR+LMSTQLQDVSILPDFPGTVK
274	FBpp0088439|FBgn0039757|CG1883-PA|RpS7-PA FBpp0088440|FBgn0039757|CG1883-PC|RpS7-PC FBpp0088970|FBgn0039757|CG1883-PD|RpS7-PD FBpp0308324|FBgn0039757|CG1883-PE|RpS7-PE	1.0000	FBpp0088439 type=protein; loc=3R:complement(join(30208490..30208657,30208093..30208425,30206638..30206721)); ID=FBpp0088439; name=RpS7-PA; parent=FBgn0039757,FBtr0089422; dbxref=FlyBase:FBpp0088439,FlyBase_Annotation_IDs:CG1883-PA,GB_protein:AAF57023.1,REFSEQ:NP_651782,GB_protein:AAF57023,FlyMine:FBpp0088439,modMine:FBpp0088439; MD5=447ca4c3ce12c2358f0f94bf5fea1d6b; length=194; release=r6.09; spe…	44.8	9	0.20	AVIIYVPIPQQKVFQKIQIILVR+DVTFEFPDNYLNV+EIEFGSK+IIKPGGSDPDDFEK+IQIILVR+KAVIIYVPIPQQK+SIAQALVELEANSDLKPYLR+VDTFTSVYK
268	FBpp0087861|FBgn0033264|CG2158-PA|Nup50-PA	1.0000	FBpp0087861 type=protein; loc=2R:join(8123138..8123363,8123420..8124549,8124610..8124948); ID=FBpp0087861; name=Nup50-PA; parent=FBgn0033264,FBtr0088783; dbxref=FlyBase:FBpp0087861,FlyBase_Annotation_IDs:CG2158-PA,GB_protein:AAF59131.1,REFSEQ:NP_610355,GB_protein:AAF59131,FlyMine:FBpp0087861,modMine:FBpp0087861; MD5=be5d93959adbf8ce49e5360e86ab60a5; length=564; release=r6.09; species=Dmel;	17.0	9	0.22	ESTSTVDGAKPTTSIFGNISAAK+ESTSTVDGAKPTTSIFGNISAAKK+ESVADLNR+QATSNLNHENWDLEEEPEER+SNNDDKPSTSLFAGFGK+SSIFSFGAK+TSSSSTSLTSTMETSEYR
231	FBpp0085364|FBgn0033051|CG7863-PA|Strica-PA FBpp0307275|FBgn0033051|CG7863-PB|Strica-PB	1.0000	FBpp0085364 type=protein; loc=2R:complement(join(6021938..6023042,6021471..6021882,6021345..6021411)); ID=FBpp0085364; name=Strica-PA; parent=FBgn0033051,FBtr0086028; dbxref=FlyBase:FBpp0085364,FlyBase_Annotation_IDs:CG7863-PA,GB_protein:AAF57292.2,REFSEQ:NP_610193,GB_protein:AAF57292,FlyMine:FBpp0085364,modMine:FBpp0085364; MD5=74222e5afac15cd9bae29c59583c8e5c; length=527; release=r6.09; species…	24.1	9	0.22	DDDYSLDDDVVFPILR+MGGEGPIGSTTTTTTTTSSR+QTVTFLTTR+SQPSQELVAQDPR+TPSQAELEALFAK+TTSSTSSSSASSITSPPKPSSSVSSISSIFK+VQTTSAATETTNTAVQNSTITDNNK
168	FBpp0079771|FBgn0004363|CG6647-PA|porin-PA FBpp0079772|FBgn0004363|CG6647-PB|porin-PB FBpp0100039|FBgn0004363|CG6647-PC|porin-PC FBpp0293784|FBgn0004363|CG6647-PD|porin-PD FBpp0304343|FBgn0004363|CG6647-PE|porin-PE	1.0000	FBpp0079771 type=protein; loc=2L:complement(join(10848544..10848863,10848241..10848468,10847868..10848168)); ID=FBpp0079771; name=porin-PA; parent=FBgn0004363,FBtr0080182; dbxref=FlyBase_Annotation_IDs:CG6647-PA,FlyBase:FBpp0079771,GB_protein:AAF53022.1,REFSEQ:NP_476813,GB_protein:AAF53022; MD5=e98fb50e922a689b02694297d58c4742; length=282; release=r6.09; species=Dmel;;FBpp0079772 type=protein; lo…	44.0	9	0.21	DFVLHTAVNDGQEFSGSIFQR+DGVTLTLSTLVDGK+GYNFGLWK+LSLEGNFAPQSGNK+LTTNNFALGYTTK+VFGSLETK+VNNASQVGLGYQQK+WNTDNTLFTEVAVQDQLLEGLK+YQLDDDASVR
162	FBpp0079578|FBgn0032217|CG4972-PA|CG4972-PA	1.0000	FBpp0079578 type=protein; loc=2L:join(10314914..10315073,10315345..10315423,10315489..10315957,10316192..10316374,10316439..10316867,10316932..10317297); ID=FBpp0079578; name=CG4972-PA; parent=FBgn0032217,FBtr0079988; dbxref=FlyBase:FBpp0079578,FlyBase_Annotation_IDs:CG4972-PA,GB_protein:AAF52909.2,REFSEQ:NP_609378,GB_protein:AAF52909,FlyMine:FBpp0079578,modMine:FBpp0079578; MD5=3bcf5b5da320cf9e0…	14.4	9	0.22	DPEFMFYNENEVK+EENILPYFGVK+FLLSDAGVLLNFQGSK+IIAEALASFMYK+VDPTSSIFEGQLAIK+YHINVGGGSIAANK
145	FBpp0079167|FBgn0011230|CG14472-PA|poe-PA FBpp0305301|FBgn0011230|CG14472-PB|poe-PB	1.0000	FBpp0079167 type=protein; loc=2L:complement(join(8071448..8071566,8071172..8071266,8070636..8071048,8068214..8070380,8067625..8068152,8061570..8067555,8061308..8061512,8060566..8061258,8058841..8060504,8058302..8058784,8056309..8058244,8054657..8056253,8054511..8054593)); ID=FBpp0079167; name=poe-PA; parent=FBgn0011230,FBtr0079545; dbxref=FlyBase:FBpp0079167,FlyBase_Annotation_IDs:CG14472-PA,GB_p…	2.1	9	0.18	GLLGDATEEFVETLNNK+IISLDLPVK+IMQNLICPVLPGSKPNQK+MLGPVLESYLALR+QLACSLLSSLSR+QLLISSMLDMR+TPVFVFER+VQQGFGELNAAIANHSIK+WFDIPLTR
110	FBpp0076840|FBgn0029118|CG10622-PA|Sucb-PA FBpp0311088|FBgn0029118|CG10622-PC|Sucb-PC	1.0000	FBpp0076840 type=protein; loc=3L:complement(join(5563493..5563543,5563266..5563395,5563085..5563184,5561902..5562871)); ID=FBpp0076840; name=Sucb-PA; parent=FBgn0029118,FBtr0077134; dbxref=FlyBase:FBpp0076840,FlyBase_Annotation_IDs:CG10622-PA,GB_protein:AAF50771.1,REFSEQ:NP_651963,GB_protein:AAF50771,FlyMine:FBpp0076840,modMine:FBpp0076840; MD5=4e0b921c04cd8481b37d8065ba078e98; length=416; releas…	20.7	9	0.22	AFEILTADPK+DIFSMDVTEEESDPR+LNFDDNAQFR+LQLNVPLVVR+NSGLPIQTASDLDDAAHK+SEVLSLTQQMIGNR+YGVAIQQFK
97	FBpp0075618|FBgn0011284|CG11276-PA|RpS4-PA FBpp0075619|FBgn0011284|CG11276-PB|RpS4-PB FBpp0312080|FBgn0011284|CG11276-PC|RpS4-PC	1.0000	FBpp0075618 type=protein; loc=3L:join(13042012..13042014,13042110..13042368,13042442..13042539,13043166..13043337,13043574..13043827); ID=FBpp0075618; name=RpS4-PA; parent=FBgn0011284,FBtr0075884; dbxref=FlyBase:FBpp0075618,FlyBase_Annotation_IDs:CG11276-PA,GB_protein:AAF49847.1,REFSEQ:NP_729871,GB_protein:AAF49847,FlyMine:FBpp0075618; MD5=9432bd09df680f6871c732d2390f7b76; length=261; release=r6.…	23.0	8	0.17	ESLPLLIFLR+HPGSFDIVHIK+LTNVFIIGK+YALNGAEVTK+YPDPLIHANDSVQVDIASGK
93	FBpp0075312|FBgn0087035|CG7439-PB|AGO2-PB FBpp0075313|FBgn0087035|CG7439-PC|AGO2-PC FBpp0304266|FBgn0087035|CG7439-PE|AGO2-PE	1.0000	FBpp0075312 type=protein; loc=3L:join(15554207..15554222,15554290..15554472,15556850..15558117,15558250..15558338,15558394..15559003,15559100..15560116,15560208..15560578,15560641..15560731); ID=FBpp0075312; name=AGO2-PB; parent=FBgn0087035,FBtr0075559; dbxref=FlyBase:FBpp0075312,FlyBase_Annotation_IDs:CG7439-PB,GB_protein:AAF49619.2,REFSEQ:NP_648775,GB_protein:AAF49619,FlyMine:FBpp0075312,modMin…	11.3	8	0.15	DGVSDGQFPK+IANDFIVVSTR+LPLNSQNPEVTVTDR+NAYPDHIIYYR+NTMYIGADVTHPSPDQR+SLDTIFADLK+SLDTIFADLKR+VDQLGGAVLAYDGK
66	FBpp0074075|FBgn0261609|CG9946-PA|eIF-2alpha-PA FBpp0309768|FBgn0261609|CG9946-PB|eIF-2alpha-PB	1.0000	FBpp0074075 type=protein; loc=X:complement(join(16446185..16446879,16445555..16445885)); ID=FBpp0074075; name=eIF-2alpha-PA; parent=FBgn0261609,FBtr0074300; dbxref=FlyBase:FBpp0074075,FlyBase_Annotation_IDs:CG9946-PA,GB_protein:AAF48615.1,REFSEQ:NP_573130,GB_protein:AAF48615,FlyMine:FBpp0074075,modMine:FBpp0074075; MD5=e3f0b632583d5204c5d718cb0d2136ca; length=341; release=r6.09; species=Dmel;;FBp…	16.4	8	0.17	ALEVAIEHIR+EVLLSNIK+HVADILGFEGNEK+INLIAPPLYVMTTSTTK+TVAYDIFK
61	FBpp0073686|FBgn0000173|CG18319-PA|ben-PA FBpp0289793|FBgn0000173|CG18319-PB|ben-PB FBpp0298297|FBgn0000173|CG18319-PC|ben-PC FBpp0305066|FBgn0000173|CG18319-PD|ben-PD FBpp0305067|FBgn0000173|CG18319-PE|ben-PE	1.0000	FBpp0073686 type=protein; loc=X:13998161..13998616; ID=FBpp0073686; name=ben-PA; parent=FBgn0000173,FBtr0073855; dbxref=FlyBase:FBpp0073686,FlyBase_Annotation_IDs:CG18319-PA,GB_protein:AAF48338.1,REFSEQ:NP_511150,GB_protein:AAF48338,FlyMine:FBpp0073686,modMine:FBpp0073686; MD5=a4a522714bf83617291de950a026ebfa; length=151; release=r6.09; species=Dmel;;FBpp0289793 type=protein; loc=X:13998161..1399…	27.8	8	0.19	LELFLPEDYPMSAPK+LMQEPVPGINAIPDENNAR+VNEAEAIR
37	FBpp0072120|FBgn0263006|CG3725-PG|SERCA-PG FBpp0072121|FBgn0263006|CG3725-PE|SERCA-PE FBpp0072122|FBgn0263006|CG3725-PB|SERCA-PB FBpp0072123|FBgn0263006|CG3725-PD|SERCA-PD FBpp0072124|FBgn0263006|CG3725-PA|SERCA-PA FBpp0072125|FBgn0263006|CG3725-PH|SERCA-PH FBpp0072126|FBgn0263006|CG3725-PC|SERCA-PC FBpp0072127|FBgn0263006|CG3725-PF|SERCA-PF FBpp0309946|FBgn0263006|CG3725-PI|SERCA-PI	1.0000	FBpp0072120 type=protein; loc=2R:complement(join(23932667..23932784,23932574..23932591,23932406..23932488,23930158..23932329,23929983..23930098,23929682..23929918,23929500..23929617,23929231..23929431)); ID=FBpp0072120; name=SERCA-PG; parent=FBgn0263006,FBtr0072211; dbxref=FlyBase:FBpp0072120,GB_protein:AAM68281.1,FlyBase_Annotation_IDs:CG3725-PG,REFSEQ:NP_726386,GB_protein:AAM68281; MD5=b5943523…	10.4	8	0.19	EFTLEFSR+FSIPVVLLDETLK+GVVIGTGLSTAIGK+IDQSILTGESVSVIK+IGVFAEDEDTTGK+NILFSGTNVAAGK+TGTLTTNQMSVSR+TVEQSLNFFGTDPER
328a	FBpp0081591|FBgn0037710|CG9393-PA|CG9393-PA	1.0000	FBpp0081591 type=protein; loc=3R:complement(join(9563436..9563522,9563190..9563336,9562817..9563095,9562175..9562570,9561927..9562001)); ID=FBpp0081591; name=CG9393-PA; parent=FBgn0037710,FBtr0082113; dbxref=FlyBase:FBpp0081591,FlyBase_Annotation_IDs:CG9393-PA,GB_protein:AAF54402.1,REFSEQ:NP_649908,GB_protein:AAF54402,FlyMine:FBpp0081591,modMine:FBpp0081591; MD5=f1e0a2ba1d76cd2f0cef210933b26019; …	23.9	8	0.19	FLDSELNTK+GIYNQLTTR+HEGDYLVVNAK+KFLDSELNTK+KVVNLLSR+LPYLQIGNQK+TPSGTEASLTASER+VLDLEGYPIDAHLSTK
34	FBpp0072088|FBgn0034971|CG3209-PB|CG3209-PB FBpp0291375|FBgn0034971|CG3209-PC|CG3209-PC FBpp0309994|FBgn0034971|CG3209-PD|CG3209-PD FBpp0309995|FBgn0034971|CG3209-PE|CG3209-PE	1.0000	FBpp0072088 type=protein; loc=2R:join(24069200..24069334,24069739..24069942,24070000..24070242,24071991..24072224,24072705..24072961,24073028..24073331); ID=FBpp0072088; name=CG3209-PB; parent=FBgn0034971,FBtr0072179; dbxref=GB_protein:AAM68301.1,FlyBase:FBpp0072088,FlyBase_Annotation_IDs:CG3209-PB,REFSEQ:NP_726415,GB_protein:AAM68301,FlyMine:FBpp0072088,modMine:FBpp0072088; MD5=07f80cc598d3b3138…	18.9	8	0.20	AYVNLLLR+DAVLLPQPQEPAPEKPVSSTK+GSFEVGGVIYPVAIK+QGGLIDLVWDGQLK+SGVEAIIEDDVTSR
28	FBpp0071817|FBgn0034792|CG3499-PB|CG3499-PB FBpp0293463|FBgn0034792|CG3499-PC|CG3499-PC FBpp0305130|FBgn0034792|CG3499-PD|CG3499-PD	1.0000	FBpp0071817 type=protein; loc=2R:complement(join(22885916..22885942,22885414..22885811,22885297..22885356,22885054..22885243,22884908..22885000,22884720..22884793,22884348..22884661,22883901..22884291,22883162..22883825)); ID=FBpp0071817; name=CG3499-PB; parent=FBgn0034792,FBtr0071906; dbxref=GB_protein:AAM71132.2,FlyBase:FBpp0071817,FlyBase_Annotation_IDs:CG3499-PB,REFSEQ:NP_726263,GB_protein:AA…	13.6	8	0.19	AAEELVFGTDK+AAIDGAETVSMK+GLGTGDTLGPNTIEAVDAEIKR+GPSLGHTAYIPEK+GTSGFTGADLENMINQAALR+GVLLVGPPGTGK+YETLDADDIK
234	FBpp0085585|FBgn0010411|CG8900-PB|RpS18-PB FBpp0085586|FBgn0010411|CG8900-PA|RpS18-PA	1.0000	FBpp0085585 type=protein; loc=2R:join(20264108..20264110,20264247..20264432,20264493..20264762); ID=FBpp0085585; name=RpS18-PB; parent=FBgn0010411,FBtr0086273; dbxref=FlyBase:FBpp0085585,FlyBase_Annotation_IDs:CG8900-PB,GB_protein:AAM68401.1,REFSEQ:NP_725943,GB_protein:AAM68401; MD5=97ba9ef101737c9989d87e4dd680b173; length=152; release=r6.09; species=Dmel;;FBpp0085586 type=protein; loc=2R:join(20…	31.6	8	0.20	IMNTNIDGK+VPNWFLNR+VVTIISNPLQYK+YSNIVLK+YWQLTSSNLDSK
222	FBpp0084905|FBgn0020235|CG7610-PA|ATPsyngamma-PA FBpp0084906|FBgn0020235|CG7610-PB|ATPsyngamma-PB FBpp0084907|FBgn0020235|CG7610-PC|ATPsyngamma-PC	1.0000	FBpp0084905 type=protein; loc=3R:complement(29747854..29748747); ID=FBpp0084905; name=ATPsyngamma-PA; parent=FBgn0020235,FBtr0085539; dbxref=FlyBase:FBpp0084905,FlyBase_Annotation_IDs:CG7610-PA,GB_protein:AAN14185.1,REFSEQ:NP_524550,GB_protein:AAN14185,FlyMine:FBpp0084905,modMine:FBpp0084905; MD5=2870f590ec709925b038ac6907413c32; length=297; release=r6.09; species=Dmel;;FBpp0084906 type=protein; …	23.2	8	0.20	ELIEIISGAAALT+IANEVLQTGYDYTEGK+LAVYDSLDSDVVK+LLIAVTSDR+LTLTFNR+NILMVANEVGR
220	FBpp0084813|FBgn0039674|CG1907-PA|CG1907-PA	1.0000	FBpp0084813 type=protein; loc=3R:join(29619531..29619650,29619722..29620555); ID=FBpp0084813; name=CG1907-PA; parent=FBgn0039674,FBtr0085447; dbxref=FlyBase:FBpp0084813,FlyBase_Annotation_IDs:CG1907-PA,GB_protein:AAF56907.1,REFSEQ:NP_651703,GB_protein:AAF56907,FlyMine:FBpp0084813,modMine:FBpp0084813; MD5=ca52c17e788e1c28a5fc7e0ce0bef92f; length=317; release=r6.09; species=Dmel;	21.5	8	0.17	EEGLTALWR+EGPLALYQGIGAALLR+FLFGGLSGMGATMVVQPLDLVK+LGMYTYLNDLFR+QEGVFALWK
206	FBpp0083683|FBgn0003676|CG5374-PB|T-cp1-PB FBpp0083684|FBgn0003676|CG5374-PA|T-cp1-PA	1.0000	FBpp0083683 type=protein; loc=3R:complement(join(22491259..22491331,22490868..22491021,22489922..22490812,22489303..22489858)); ID=FBpp0083683; name=T-cp1-PB; parent=FBgn0003676,FBtr0084290; dbxref=FlyBase:FBpp0083683,FlyBase_Annotation_IDs:CG5374-PB,GB_protein:AAN13906.1,REFSEQ:NP_732748,GB_protein:AAN13906,FlyMine:FBpp0083683,modMine:FBpp0083683; MD5=5db5fade362b566973c98af35e11bcaf; length=557…	16.9	8	0.18	DSLINIAK+FATEAAITILR+IHPTSIISGYR+MLVDDIGDVTVTNDGATILR+SLLVIPK+SSLGPVGLDK+TQNVMAALSISNIVK+WTGLDLIEGVVR
194	FBpp0082319|FBgn0263396|CG16901-PA|sqd-PA FBpp0082320|FBgn0263396|CG16901-PB|sqd-PB FBpp0082321|FBgn0263396|CG16901-PC|sqd-PC FBpp0301102|FBgn0263396|CG16901-PE|sqd-PE	1.0000	FBpp0082319 type=protein; loc=3R:complement(join(13645753..13645919,13643169..13643209,13642829..13643103,13642512..13642755,13642189..13642427)); ID=FBpp0082319; name=sqd-PA; parent=FBgn0263396,FBtr0082854; dbxref=FlyBase:FBpp0082319,FlyBase_Annotation_IDs:CG16901-PA,GB_protein:AAF54964.2,REFSEQ:NP_731826,GB_protein:AAF54964,FlyMine:FBpp0082319,modMine:FBpp0082319; MD5=f3e0c9c10a8c84b1ad97a28350…	27.6	8	0.19	GFAFIVFTNTEAIDK+IFVGGLTTEISDEEIK+LFVGGLSWETTEK+QVDTEINGEDFTK+TYFGQFGNIVEVEMPFDK+YGEIESINVK
19	FBpp0071404|FBgn0028331|CG2221-PA|l(1)G0289-PA FBpp0312440|FBgn0028331|CG2221-PB|l(1)G0289-PB FBpp0312441|FBgn0028331|CG2221-PC|l(1)G0289-PC	1.0000	FBpp0071404 type=protein; loc=X:complement(join(10366124..10366211,10359297..10360163,10358918..10359127,10358700..10358851,10358563..10358635,10358086..10358504,10357745..10357813)); ID=FBpp0071404; name=l(1)G0289-PA; parent=FBgn0028331,FBtr0071470; dbxref=FlyBase:FBpp0071404,FlyBase_Annotation_IDs:CG2221-PA,GB_protein:AAF46578.1,REFSEQ:NP_572621,GB_protein:AAF46578,FlyMine:FBpp0071404,modMine:F…	13.8	8	0.18	ATPENIMLSSSHR+KPTLLGQSGNPK+TVPVSPPLPAVTTYR+VASSVVAATMTDPSPAVIDVDVSK+VVDVPEEEIEAAVK+YTAATIHM
15	FBpp0071261|FBgn0040236|CG12132-PA|c11.1-PA FBpp0310025|FBgn0040236|CG12132-PB|c11.1-PB	1.0000	FBpp0071261 type=protein; loc=X:complement(join(9282793..9282949,9281451..9281628,9278956..9281387,9278252..9278897,9277715..9278189,9277449..9277652,9276494..9277384,9276329..9276431,9276125..9276267)); ID=FBpp0071261; name=c11.1-PA; parent=FBgn0040236,FBtr0071326; dbxref=FlyBase:FBpp0071261,FlyBase_Annotation_IDs:CG12132-PA,GB_protein:AAF46485.2,REFSEQ:NP_652606,GB_protein:AAF46485,FlyMine:FBpp…	4.0	8	0.14	FSEALLEESGK+GLSIQGMGYVGQLGEK+LIDLALQELTK+LTELAQVGGRK+LVPQILALYR+YSETAIGALLK
100	FBpp0076142|FBgn0040475|CG6757-PA|SH3PX1-PA	1.0000	FBpp0076142 type=protein; loc=3L:complement(join(9712933..9713685,9711500..9712152,9710728..9711019)); ID=FBpp0076142; name=SH3PX1-PA; parent=FBgn0040475,FBtr0076413; dbxref=FlyBase:FBpp0076142,FlyBase_Annotation_IDs:CG6757-PA,GB_protein:AAF50219.2,REFSEQ:NP_648348,GB_protein:AAF50219,FlyMine:FBpp0076142,modMine:FBpp0076142; MD5=193d2304b3fbcc3eeac95125906c773b; length=565; release=r6.09; species…	12.7	7	0.16	HDWIPLSDR+IGGIFIGIGQAFGDQPK+NFIAEQIK+TFIAYQLTPSFNNISVSR+VDAQVELGTQFIHSMDVAVR
86	FBpp0075012|FBgn0036702|CG6512-PA|CG6512-PA FBpp0075013|FBgn0036702|CG6512-PB|CG6512-PB	1.0000	FBpp0075012 type=protein; loc=3L:complement(join(17241785..17241868,17241217..17241719,17240663..17241058,17239111..17240608)); ID=FBpp0075012; name=CG6512-PA; parent=FBgn0036702,FBtr0075251; dbxref=FlyBase:FBpp0075012,FlyBase_Annotation_IDs:CG6512-PA,GB_protein:AAF49365.2,REFSEQ:NP_730248,GB_protein:AAF49365,FlyMine:FBpp0075012,modMine:FBpp0075012; MD5=1bfee21b805c2fd8a4c8b0227fc6bd79; length=82…	8.9	7	0.17	GLGYAQYLPK+IEIMEFVNFLK+ITDIAYSQVVR+LTNPNEIGVGFK+TNVLAPEEK+VAEELFFNR
58	FBpp0073380|FBgn0266421|CG15220-PA|RPA3-PA FBpp0310183|FBgn0266421|CG15220-PB|RPA3-PB	1.0000	FBpp0073380 type=protein; loc=X:complement(join(11615518..11615754,11615345..11615446)); ID=FBpp0073380; name=RPA3-PA; parent=FBgn0266421,FBtr0073535; dbxref=FlyBase:FBpp0073380,FlyBase_Annotation_IDs:CG15220-PA,GB_protein:AAF48070.1,REFSEQ:NP_572737,GB_protein:AAF48070,FlyMine:FBpp0073380,modMine:FBpp0073380; MD5=62f468dae64432236a7dd95d7cce3b32; length=112; release=r6.09; species=Dmel;;FBpp0310…	72.3	7	0.15	EVIEFGGENIDFDK+INLPGELGAAEGAWVEVIGVPHGADTLR+QFSGQTVSIMVR+SIINGGMLK+VESVAGSTLLASSTDNHK
340a	FBpp0086699|FBgn0261276|CG8479-PB|Opa1-PB FBpp0086700|FBgn0261276|CG8479-PA|Opa1-PA FBpp0308806|FBgn0261276|CG8479-PC|Opa1-PC FBpp0308807|FBgn0261276|CG8479-PD|Opa1-PD	1.0000	FBpp0086699 type=protein; loc=2R:complement(join(14235286..14235314,14234890..14235187,14234693..14234828,14234268..14234342,14233617..14234206,14233188..14233561,14232965..14233129,14232716..14232903,14231492..14231964,14231308..14231426,14231160..14231244,14230895..14231099,14230774..14230838)); ID=FBpp0086699; name=Opa1-PB; parent=FBgn0261276,FBtr0087573; dbxref=FlyBase:FBpp0086699,FlyBase_Ann…	9.5	7	0.14	ALGYYAVVTGR+FNLETEWK+LDKEIKAVLDEFSDDEEK+LQSQVETLQTEIMNVQIK+TSVLESIAK+VIQLNTLEDR+VTLAEGPYHVAQFR
335a	FBpp0085248|FBgn0051617|CG31617-PA|His1 FBpp0091052|FBgn0053804|CG33804-PA|His1 FBpp0091054|FBgn0053807|CG33807-PA|His1 FBpp0091057|FBgn0053810|CG33810-PA|His1 FBpp0091059|FBgn0053813|CG33813-PA|His1 FBpp0091062|FBgn0053816|CG33816-PA|His1 FBpp0091065|FBgn0053819|CG33819-PA|His1 FBpp0091068|FBgn0053822|CG33822-PA|His1 FBpp0091071|FBgn0053825|CG33825-PA|His1 FBpp0091074|FBgn0053828|CG33828-PA|His1…	1.0000	FBpp0085248 type=protein; loc=2L:21422014..21422784; ID=FBpp0085248; name=His1:CG31617-PA; parent=FBgn0051617,FBtr0085892; dbxref=FlyBase:FBpp0085248,GB_protein:AAN11123.1,FlyBase_Annotation_IDs:CG31617-PA,REFSEQ:NP_724341,GB_protein:AAN11123; MD5=a658ef96ad1c84037a19a2cb3a519e65; length=256; release=r6.09; species=Dmel;;FBpp0091052 type=protein; loc=2L:21427075..21427845; ID=FBpp0091052; name=Hi…	11.3	7	0.16	ASATPSHPPTQQMVDASIK+GGSSLLAIK+KASATPSHPPTQQMVDASIK
327a	FBpp0081570|FBgn0051352|CG31352-PA|Unc-115a-PA FBpp0081572|FBgn0260463|CG31332-PC|Unc-115b-PC FBpp0081573|FBgn0260463|CG31332-PA|Unc-115b-PA FBpp0081574|FBgn0260463|CG31332-PB|Unc-115b-PB FBpp0081575|FBgn0260463|CG31332-PD|Unc-115b-PD FBpp0289791|FBgn0051352|CG31352-PB|Unc-115a-PB FBpp0289792|FBgn0051352|CG31352-PC|Unc-115a-PC FBpp0292158|FBgn0260463|CG31332-PE|Unc-115b-PE FBpp0308669|FBgn0051352…	1.0000	FBpp0081570 type=protein; loc=3R:complement(join(9704945..9704948,9699051..9699361,9698318..9698989,9697908..9697964,9697208..9697761,9696966..9697139,9696600..9696739,9696422..9696507,9695587..9695653,9695282..9695523,9695110..9695223)); ID=FBpp0081570; name=Unc-115a-PA; parent=FBgn0051352,FBtr0082092; dbxref=GB_protein:AAF54427.3,FlyBase:FBpp0081570,FlyBase_Annotation_IDs:CG31352-PA,GB_protein:…	11.5	7	0.16	DDFPAPPYPYTDPER+IYTYSYLTDAPHYLR+LNSGIGSAIAK+QATGGGVSSPAPPAESPTR+SLGNAPSYNAIHSYR+YESPIGASPSR
316a	FBpp0075175|FBgn0036623|CG4729-PA|CG4729-PA FBpp0075176|FBgn0036623|CG4729-PC|CG4729-PC FBpp0075177|FBgn0036623|CG4729-PB|CG4729-PB FBpp0300976|FBgn0036623|CG4729-PE|CG4729-PE	1.0000	FBpp0075175 type=protein; loc=3L:complement(join(16383927..16384107,16383331..16383866,16382382..16382739,16382072..16382157)); ID=FBpp0075175; name=CG4729-PA; parent=FBgn0036623,FBtr0075417; dbxref=FlyBase:FBpp0075175,FlyBase_Annotation_IDs:CG4729-PA,GB_protein:AAF49471.1,REFSEQ:NP_648888,GB_protein:AAF49471; MD5=5f3bd529f6c00aa6dbdf0c63493ff274; length=386; release=r6.09; species=Dmel;;FBpp0075…	22.3	7	0.17	EAAAWLQNLFVEK+GFTASLAPIR+IIDSFLETGSFFK+IPLEQVPEDEK+TIITEQLK+TPATMLSLLHGK+VVFSYPDPTWLLLNAEGTR
31	FBpp0071892|FBgn0003062|CG9888-PA|Fib-PA	1.0000	FBpp0071892 type=protein; loc=2R:complement(join(23074582..23074594,23074024..23074463,23073061..23073642)); ID=FBpp0071892; name=Fib-PA; parent=FBgn0003062,FBtr0071982; dbxref=FlyBase:FBpp0071892,FlyBase_Annotation_IDs:CG9888-PA,GB_protein:AAF46950.1,REFSEQ:NP_523817,GB_protein:AAF46950,FlyMine:FBpp0071892,modMine:FBpp0071892; MD5=19665765e4e9749a82627001f88e480a; length=344; release=r6.09; spec…	18.6	7	0.15	HEGVFIAR+IVALNAQHFLK+LKPQEQLTLEPYER+MLVGMVDTIFADVAQPDQGR+TNIIPIIEDAR
248	FBpp0086694|FBgn0001220|CG8542-PA|Hsc70-5-PA FBpp0308990|FBgn0001220|CG8542-PB|Hsc70-5-PB	1.0000	FBpp0086694 type=protein; loc=2R:complement(join(14255834..14255923,14255669..14255715,14254829..14255407,14253553..14254657,14253352..14253492,14253190..14253288)); ID=FBpp0086694; name=Hsc70-5-PA; parent=FBgn0001220,FBtr0087568; dbxref=FlyBase:FBpp0086694,FlyBase_Annotation_IDs:CG8542-PA,GB_protein:AAF58270.1,REFSEQ:NP_523741,GB_protein:AAF58270,FlyMine:FBpp0086694,modMine:FBpp0086694; MD5=453b…	10.3	7	0.16	DAGQIAGLNVLR+NAVVTVPAYFNDSQR+SQVFSTASDGQTQVEIK+VINEPTAAALAYGMDK+VQSTVQELFGR
228	FBpp0085281|FBgn0061209|CG17949-PA|His2B FBpp0091113|FBgn0053868|CG33868-PA|His2B FBpp0091115|FBgn0053870|CG33870-PA|His2B FBpp0091117|FBgn0053872|CG33872-PA|His2B FBpp0091119|FBgn0053874|CG33874-PA|His2B FBpp0091121|FBgn0053876|CG33876-PA|His2B FBpp0091123|FBgn0053878|CG33878-PA|His2B FBpp0091125|FBgn0053880|CG33880-PA|His2B FBpp0091127|FBgn0053882|CG33882-PA|His2B FBpp0091129|FBgn0053884|CG3388…	1.0000	FBpp0085281 type=protein; loc=2L:complement(21423191..21423562); ID=FBpp0085281; name=His2B:CG17949-PA; parent=FBgn0061209,FBtr0085927; dbxref=FlyBase:FBpp0085281,GB_protein:AAN11124.1,FlyBase_Annotation_IDs:CG17949-PA,REFSEQ:NP_724342,GB_protein:AAN11124; MD5=523bf69b6d6b2415c7fc9ac48aafa63e; length=123; release=r6.09; species=Dmel;;FBpp0091113 type=protein; loc=2L:complement(21537682..21538053)…	26.8	7	0.17	AMSIMNSFVNDIFER+ESYAIYIYK+LLLPGELAK
226	FBpp0085154|FBgn0028968|CG1528-PA|gammaCOP-PA FBpp0085155|FBgn0028968|CG1528-PB|gammaCOP-PB FBpp0290505|FBgn0028968|CG1528-PC|gammaCOP-PC FBpp0303129|FBgn0028968|CG1528-PD|gammaCOP-PD	1.0000	FBpp0085154 type=protein; loc=3R:join(31572239..31572278,31572498..31573156,31573254..31574724,31574801..31574986,31575045..31575197,31575256..31575386); ID=FBpp0085154; name=gammaCOP-PA; parent=FBgn0028968,FBtr0085793; dbxref=FlyBase:FBpp0085154,FlyBase_Annotation_IDs:CG1528-PA,GB_protein:AAF57160.1,REFSEQ:NP_524608,GB_protein:AAF57160,FlyMine:FBpp0085154,modMine:FBpp0085154; MD5=ee5acdaa59098f9…	4.7	7	0.07	MLSPAFSILQLFCSSPK+SVATLAITTLLK+VELTLPEGFTTR
180	FBpp0080967|FBgn0032906|CG9273-PA|RPA2-PA FBpp0305226|FBgn0032906|CG9273-PB|RPA2-PB	1.0000	FBpp0080967 type=protein; loc=2L:complement(join(20926034..20926046,20925914..20925975,20925264..20925850,20925096..20925174)); ID=FBpp0080967; name=RPA2-PA; parent=FBgn0032906,FBtr0081438; dbxref=FlyBase:FBpp0080967,FlyBase_Annotation_IDs:CG9273-PA,GB_protein:AAF53948.2,REFSEQ:NP_610077,GB_protein:AAF53948,FlyMine:FBpp0080967,modMine:FBpp0080967; MD5=d6972c7219a694bce853a942108ea26d; length=246;…	39.0	7	0.17	APEVMVNNYVK+GEGIVPLVVK+GGAGAGAGASSGSGSIADFTASQSSAIVSGLEPK+IDAHYWLEEGDALK+NVETSSTK+QQAVFQAIK+SNVSEEGISR
175	FBpp0080706|FBgn0086444|CG10689-PA|l(2)37Cb-PA	1.0000	FBpp0080706 type=protein; loc=2L:complement(join(19126574..19126923,19126376..19126512,19124746..19126315,19124051..19124678)); ID=FBpp0080706; name=l(2)37Cb-PA; parent=FBgn0086444,FBtr0081163; dbxref=GB_protein:AAF53766.1,FlyBase:FBpp0080706,FlyBase_Annotation_IDs:CG10689-PA,REFSEQ:NP_609946,GB_protein:AAF53766,FlyMine:FBpp0080706,modMine:FBpp0080706; MD5=2c04ce51ce94d014e2ad71e9b0e1e0fa; length…	7.5	7	0.14	ELIVIPVYANLPSDMQAK+EQLVGLMQR+FSAFFDDAPIFR+TGMESLMVVPISK+TTQVPQYLVEAGFTK
165	FBpp0079643|FBgn0027568|CG5366-PA|Cand1-PA FBpp0304507|FBgn0027568|CG5366-PB|Cand1-PB	1.0000	FBpp0079643 type=protein; loc=2L:complement(join(10362463..10362507,10362014..10362397,10361666..10361955,10361422..10361584,10360003..10361361,10358711..10359938,10358502..10358648,10358307..10358437)); ID=FBpp0079643; name=Cand1-PA; parent=FBgn0027568,FBtr0080054; dbxref=FlyBase:FBpp0079643,FlyBase_Annotation_IDs:CG5366-PA,GB_protein:AAF52924.1,REFSEQ:NP_609389,GB_protein:AAF52924,FlyMine:FBpp0…	6.2	7	0.16	FGEFLVPFHSTILK+FTISDQPQPIDVLLK+HTVDDGLDIR+LVLVNPDELLPQLQQALR+NQQLVDFLK+SDIFHAYVALLK
101	FBpp0076207|FBgn0005533|CG3922-PB|RpS17-PB	1.0000	FBpp0076207 type=protein; loc=3L:complement(join(9429695..9429697,9429174..9429325,9428874..9429114)); ID=FBpp0076207; name=RpS17-PB; parent=FBgn0005533,FBtr0076479; dbxref=FlyBase:FBpp0076207,FlyBase_Annotation_IDs:CG3922-PB,GB_protein:AAF50272.1,REFSEQ:NP_524002,GB_protein:AAF50272,FlyMine:FBpp0076207,modMine:FBpp0076207; MD5=03edf5c0f514b34ba6142f641ccf4f7a; length=131; release=r6.09; species=…	42.7	7	0.16	DNYVPAVSALEQDIIEVDADTK+GLQLTQPNTNNFGR+IAGYVTHLMGR+LLDFHNIR+RDNYVPAVSALEQDIIEVDADTK
75	FBpp0074564|FBgn0031069|CG12703-PA|Pmp70-PA FBpp0307154|FBgn0031069|CG12703-PB|Pmp70-PB FBpp0307155|FBgn0031069|CG12703-PC|Pmp70-PC FBpp0307156|FBgn0031069|CG12703-PD|Pmp70-PD	1.0000	FBpp0074564 type=protein; loc=X:join(19751434..19751546,19756430..19756542,19756612..19756802,19756871..19756968,19757034..19757497,19757568..19757997,19758102..19758276,19758344..19758757); ID=FBpp0074564; name=Pmp70-PA; parent=FBgn0031069,FBtr0074795; dbxref=FlyBase:FBpp0074564,FlyBase_Annotation_IDs:CG12703-PA,GB_protein:AAF49018.2,REFSEQ:NP_608354,GB_protein:AAF49018,FlyMine:FBpp0074564,modMi…	14.4	6	0.13	EMSRLAGFTARMTELIK+GSYEFATIDQDKDHFGS+IANADQLLTTDIDK+ILGELWPTWGGK+LITNSEEVAFYQGNVR+YLTALPAISVVTNVLK
71	FBpp0074348|FBgn0008635|CG6223-PA|betaCOP-PA	1.0000	FBpp0074348 type=protein; loc=X:complement(join(18383463..18385093,18382603..18383258,18382382..18382543,18382040..18382313,18381864..18381969,18381708..18381773)); ID=FBpp0074348; name=betaCOP-PA; parent=FBgn0008635,FBtr0074576; dbxref=FlyBase:FBpp0074348,FlyBase_Annotation_IDs:CG6223-PA,GB_protein:AAF48830.2,REFSEQ:NP_523400,GB_protein:AAF48830,FlyMine:FBpp0074348,modMine:FBpp0074348; MD5=33a7d…	6.4	6	0.15	DNQLGENVFESSLNQALAGSK+VLAAPDIEVR+VMQDLVMDVLR+VTSDGTYATQSAYSLAPVAK
70	FBpp0074278|FBgn0283469|CG6842-PA|Vps4-PA FBpp0309628|FBgn0283469|CG6842-PB|Vps4-PB	1.0000	FBpp0074278 type=protein; loc=X:join(17908578..17908713,17908808..17909669,17909781..17910009,17910078..17910179); ID=FBpp0074278; name=Vps4-PA; parent=FBgn0283469,FBtr0074504; dbxref=FlyBase:FBpp0074278,FlyBase_Annotation_IDs:CG6842-PA,GB_protein:AAF48783.1,REFSEQ:NP_573258,GB_protein:AAF48783,FlyMine:FBpp0074278,modMine:FBpp0074278; MD5=91073d84c60a032bf49393ff0e2f5918; length=442; release=r6.0…	15.2	6	0.14	EAVILPIK+FPQLFTGK+GILLFGPPGTGK+LEDAIVIEKPK+LYEHGVEYFLHTIK+STFFSVSSSDLMSK
64	FBpp0073966|FBgn0000319|CG9012-PA|Chc-PA FBpp0073967|FBgn0000319|CG9012-PB|Chc-PB FBpp0089397|FBgn0000319|CG9012-PC|Chc-PC FBpp0089398|FBgn0000319|CG9012-PD|Chc-PD FBpp0111709|FBgn0000319|CG9012-PE|Chc-PE FBpp0111710|FBgn0000319|CG9012-PF|Chc-PF FBpp0308531|FBgn0000319|CG9012-PG|Chc-PG	1.0000	FBpp0073966 type=protein; loc=X:complement(join(15834123..15834164,15833492..15833699,15828952..15833253,15828716..15828882,15828563..15828649,15828272..15828502)); ID=FBpp0073966; name=Chc-PA; parent=FBgn0000319,FBtr0074179; dbxref=FlyBase:FBpp0073966,FlyBase_Annotation_IDs:CG9012-PA,GB_protein:AAF48522.1,REFSEQ:NP_477042,GB_protein:AAF48522,FlyMine:FBpp0073966,modMine:FBpp0073966; MD5=7e1eb52b2…	5.4	6	0.14	ISADTIFVTAPHEASGGIIGVNR+LADLEEFISGPNHADIQK+LLLPWLESR+LLYNNVSNFAR+NLQNLLILTAIK+NSIDGFDNFDNIALAQK
63	FBpp0073902|FBgn0027329|CG8231-PA|Tcp-1zeta-PA	1.0000	FBpp0073902 type=protein; loc=X:join(15746771..15746907,15747308..15748772); ID=FBpp0073902; name=Tcp-1zeta-PA; parent=FBgn0027329,FBtr0074086; dbxref=FlyBase:FBpp0073902,FlyBase_Annotation_IDs:CG8231-PA,GB_protein:AAF48503.1,REFSEQ:NP_573066,GB_protein:AAF48503,FlyMine:FBpp0073902,modMine:FBpp0073902; MD5=bf1bdbb9f23081efbcddee7a5d40b156; length=533; release=r6.09; species=Dmel;	17.3	6	0.15	ALEVLDQVK+ASTAQDDSTGDGTTTTVMLIGELLK+AYNELVAFK+GIDPISLDALAK+MLVSGAGDIK+NLVEVANTSLK+TLAVNSGYDAQDTIVK
53	FBpp0073049|FBgn0035483|CG1134-PA|Mul1-PA FBpp0312381|FBgn0035483|CG1134-PB|Mul1-PB	1.0000	FBpp0073049 type=protein; loc=3L:join(4021535..4021639,4021704..4022287,4022346..4022553,4022821..4022940); ID=FBpp0073049; name=Mul1-PA; parent=FBgn0035483,FBtr0073193; dbxref=GB_protein:AAF47822.1,FlyBase:FBpp0073049,FlyBase_Annotation_IDs:CG1134-PA,REFSEQ:NP_647847,GB_protein:AAF47822,FlyMine:FBpp0073049,modMine:FBpp0073049; MD5=06a909384204e62fb5bdd69740d9f4a9; length=338; release=r6.09; spec…	17.8	6	0.11	EGSFLTAIGELELDGDTLR+GTVTPIGVPLR+LLHESANEMPFELR+MQPSNEGPLFLTTATK
48	FBpp0072918|FBgn0035432|CG17723-PA|ZnT63C-PA FBpp0072919|FBgn0035432|CG17723-PB|ZnT63C-PB FBpp0072920|FBgn0035432|CG17723-PC|ZnT63C-PC FBpp0072921|FBgn0035432|CG17723-PD|ZnT63C-PD FBpp0072922|FBgn0035432|CG17723-PE|ZnT63C-PE FBpp0303136|FBgn0035432|CG17723-PF|ZnT63C-PF FBpp0303137|FBgn0035432|CG17723-PG|ZnT63C-PG	1.0000	FBpp0072918 type=protein; loc=3L:join(3310530..3310706,3310772..3310896,3311730..3311827,3311886..3312402,3312515..3312749,3312815..3313012); ID=FBpp0072918; name=ZnT63C-PA; parent=FBgn0035432,FBtr0073054; dbxref=FlyBase:FBpp0072918,FlyBase_Annotation_IDs:CG17723-PA,REFSEQ:NP_647801,GB_protein:AAF47755,FlyMine:FBpp0072918,modMine:FBpp0072918; MD5=38fc7c9c518505b2fd973b4f5f314d61; length=449; rele…	13.6	6	0.15	ESALILLQTVPTHIQVDAIQK+LTELANMDEGEDEQNDFAYEK+VDGVLAVHEFHVWQLAGDR
39	FBpp0072169|FBgn0034989|CG3356-PA|CG3356-PA	1.0000	FBpp0072169 type=protein; loc=2R:join(24198101..24198436,24198496..24199216,24199277..24199688,24199745..24199866,24199925..24200689,24200748..24200892,24200951..24201650,24201710..24201877); ID=FBpp0072169; name=CG3356-PA; parent=FBgn0034989,FBtr0072262; dbxref=FlyBase:FBpp0072169,FlyBase_Annotation_IDs:CG3356-PA,GB_protein:AAF47181.1,REFSEQ:NP_611896,GB_protein:AAF47181,FlyMine:FBpp0072169,modM…	6.8	6	0.13	DISMGLVELAFPETR+EFLSELIK+LAAESTQLGFSAPLTLISK+LLPTLHDVEFVENK+SLYDALESAGPAESDSTSSR
344a	FBpp0087997|FBgn0033205|CG2064-PA|CG2064-PA	1.0000	FBpp0087997 type=protein; loc=2R:join(7665937..7666016,7666146..7666409,7666474..7666630,7666687..7666946,7667004..7667235); ID=FBpp0087997; name=CG2064-PA; parent=FBgn0033205,FBtr0088923; dbxref=FlyBase:FBpp0087997,FlyBase_Annotation_IDs:CG2064-PA,GB_protein:AAF59212.3,REFSEQ:NP_610310,GB_protein:AAF59212,FlyMine:FBpp0087997,modMine:FBpp0087997; MD5=537676c84560af5bb1952fb25f3b62c1; length=330; …	17.9	6	0.12	ELDLSSLDSIR+LANVLFTR+NWAFFQTNLVK+SGAQTSIYAALDPELK+VFIVTGANTGIGK
331a	FBpp0082987|FBgn0020238|CG31196-PA|14-3-3epsilon-PA FBpp0082988|FBgn0020238|CG31196-PB|14-3-3epsilon-PB FBpp0082989|FBgn0020238|CG31196-PC|14-3-3epsilon-PC FBpp0082990|FBgn0020238|CG31196-PD|14-3-3epsilon-PD	1.0000	FBpp0082987 type=protein; loc=3R:join(18242846..18242909,18247433..18247902,18247971..18248151,18248215..18248288); ID=FBpp0082987; name=14-3-3epsilon-PA; parent=FBgn0020238,FBtr0083565; dbxref=FlyBase:FBpp0082987,FlyBase_Annotation_IDs:CG31196-PA,GB_protein:AAF55519.2,REFSEQ:NP_732309,GB_protein:AAF55519,FlyMine:FBpp0082987,modMine:FBpp0082987; MD5=e3d4754790310e5d929d6f9769e621bf; length=262; r…	11.3	6	0.11	AAFDDAIAELDTLSEESYK+DSTLIMQLLR
324a	FBpp0080040|FBgn0051729|CG31729-PB|CG31729-PB FBpp0080041|FBgn0051729|CG31729-PA|CG31729-PA FBpp0310554|FBgn0051729|CG31729-PC|CG31729-PC FBpp0311166|FBgn0051729|CG31729-PD|CG31729-PD	1.0000	FBpp0080040 type=protein; loc=2L:join(13290687..13291291,13297619..13298456,13298559..13299333,13299395..13300739,13300801..13300874,13300932..13301065); ID=FBpp0080040; name=CG31729-PB; parent=FBgn0051729,FBtr0080461; dbxref=FlyBase:FBpp0080040,FlyBase_Annotation_IDs:CG31729-PB,GB_protein:AAF53278.2,REFSEQ:NP_609634,GB_protein:AAF53278,FlyMine:FBpp0080040,modMine:FBpp0080040; MD5=65a42fe86caafba…	7.3	6	0.14	QASLAGDFSIPQFSHIAK+TDAHQELNSFR+TDQLDGETDWKPR+TGTLTQNEMVFK+VAAVTESLER+VPADLILLR
287	FBpp0112471|FBgn0039959|CG17514-PA|CG17514-PA	1.0000	FBpp0112471 type=protein; loc=3L:complement(join(28012537..28012551,28012381..28012483,27987738..27988702,27967331..27974140)); ID=FBpp0112471; name=CG17514-PA; parent=FBgn0039959,FBtr0113748; dbxref=FlyBase_Annotation_IDs:CG17514-PA,FlyBase:FBpp0112471,REFSEQ:NP_001015316,GB_protein:EAA46127,FlyMine:FBpp0112471,modMine:FBpp0112471; MD5=7a29d32a7b28ec5c7bc5d992faaf08c4; length=2630; release=r6.09…	2.9	6	0.14	DLAPYLPSIIPGLK+ELALFLWNTAK+GAAYGIAGIVK+LSLLPPVLDQFDR+SNSELALISILR+SVIPHIDSQYETVR
257	FBpp0087186|FBgn0010516|CG8996-PA|wal-PA FBpp0087187|FBgn0010516|CG8996-PB|wal-PB	1.0000	FBpp0087186 type=protein; loc=2R:complement(join(11690678..11690719,11690446..11690586,11689079..11689888)); ID=FBpp0087186; name=wal-PA; parent=FBgn0010516,FBtr0088082; dbxref=FlyBase:FBpp0087186,FlyBase_Annotation_IDs:CG8996-PA,GB_protein:AAF58627.1,REFSEQ:NP_725073,GB_protein:AAF58627,FlyMine:FBpp0087186,modMine:FBpp0087186; MD5=28de8d5cb126e2c2d9cc5eb3d1d414a6; length=330; release=r6.09; spec…	17.3	6	0.14	AAVDAGFVPNDLQIGQTGK+FTHILAGASAFGK+LDVSPISEIIDVK+TIYAGNAILTLK
243	FBpp0086158|FBgn0010591|CG8946-PA|Sply-PA FBpp0086159|FBgn0010591|CG8946-PB|Sply-PB	1.0000	FBpp0086158 type=protein; loc=2R:complement(join(17091359..17091512,17089714..17090375,17089210..17089658,17089005..17089151,17088720..17088945)); ID=FBpp0086158; name=Sply-PA; parent=FBgn0010591,FBtr0087007; dbxref=FlyBase:FBpp0086158,FlyBase_Annotation_IDs:CG8946-PA,GB_protein:AAF57903.1,REFSEQ:NP_652032,GB_protein:AAF57903,FlyMine:FBpp0086158,modMine:FBpp0086158; MD5=c3504e175d28247a004fa5aab6…	12.8	6	0.12	GGQYFNIHVR+GVTSISADTHK+LFLHSMYYTPSQK+SNAHLTYSETLPEK+VSGAVYGYKPDLVELVTEVYGK
241	FBpp0085947|FBgn0266420|CG5581-PA|Ote-PA	1.0000	FBpp0085947 type=protein; loc=2R:complement(18275805..18277079); ID=FBpp0085947; name=Ote-PA; parent=FBgn0266420,FBtr0086768; dbxref=FlyBase:FBpp0085947,FlyBase_Annotation_IDs:CG5581-PA,GB_protein:AAF57722.3,REFSEQ:NP_476664,GB_protein:AAF57722,FlyMine:FBpp0085947,modMine:FBpp0085947; MD5=3547adbeee0a701f23aeb5504bafcdde; length=424; release=r6.09; species=Dmel;	28.8	6	0.15	ETLAPAPGAPSAPAAASTPVDK+RQVYEATAAPVLPPSVPSARAQTTSSTR+SLRPNDNSVSEAFNR+SYDYASNPAPGR+TAAQGYVTAEAPPVASYSSSYK+TYANELSDDTDSKEDQYESTFAR
240	FBpp0085915|FBgn0265297|CG5119-PC|pAbp-PC FBpp0085917|FBgn0265297|CG5119-PA|pAbp-PA FBpp0085919|FBgn0265297|CG5119-PB|pAbp-PB	1.0000	FBpp0085915 type=protein; loc=2R:join(18141507..18141672,18143413..18144897,18144967..18145220); ID=FBpp0085915; name=pAbp-PC; parent=FBgn0265297,FBtr0086736; dbxref=GB_protein:AAF57746.1,FlyBase:FBpp0085915,FlyBase_Annotation_IDs:CG5119-PC,REFSEQ:NP_725750,GB_protein:AAF57746; MD5=6bee88b82e3f7d3c442e363e78d07870; length=634; release=r6.09; species=Dmel;;FBpp0085917 type=protein; loc=2R:join(181…	18.3	6	0.15	FFGSQVATQMR+GYGFVHFETEEAANTSIDK+IAFSPYGNITSAK+MQQLGQIYQPNAASGFFVPTLPSNQR+NFTEDFDDEK+NPPVPQLHQTQPIPQQLQGK+SLGYAYVNFQQPADAER
232	FBpp0085408|FBgn0033028|CG11665-PA|CG11665-PA FBpp0311514|FBgn0033028|CG11665-PB|CG11665-PB	1.0000	FBpp0085408 type=protein; loc=2R:complement(join(5647722..5647821,5643817..5644041,5643592..5643718,5642011..5643535)); ID=FBpp0085408; name=CG11665-PA; parent=FBgn0033028,FBtr0086072; dbxref=FlyBase:FBpp0085408,FlyBase_Annotation_IDs:CG11665-PA,GB_protein:AAF57326.2,REFSEQ:NP_610174,GB_protein:AAF57326,FlyMine:FBpp0085408,modMine:FBpp0085408; MD5=652e71f8a5bf572cd7acd34a49e950a2; length=658; rel…	16.3	6	0.12	FENVDEPVPK+IGGSALSDMGYIPK+NEPADKPLLPYNSPPSPLYLPGDER+NQTFTPGQLNSQSSLYAVPEGR+SASAAVVQSYSK+SPSTSSFLYVSTPYHGSTLSFQPK
24	FBpp0071766|FBgn0034743|CG4046-PA|RpS16-PA FBpp0309759|FBgn0034743|CG4046-PB|RpS16-PB	1.0000	FBpp0071766 type=protein; loc=2R:join(22606158..22606169,22606247..22606288,22606509..22606640,22606934..22607048,22607755..22607900); ID=FBpp0071766; name=RpS16-PA; parent=FBgn0034743,FBtr0071855; dbxref=FlyBase:FBpp0071766,FlyBase_Annotation_IDs:CG4046-PA,GB_protein:AAF46862.1,REFSEQ:NP_611685,GB_protein:AAF46862,FlyMine:FBpp0071766,modMine:FBpp0071766; MD5=e7f0408a4696f9329449eb7f556de5eb; len…	35.1	6	0.15	ALVAFYQK+EPVQAVQVFGR+EPVQAVQVFGRKK+FAGVDIR+LQEPLLLLGK+VSGGGHVAQIYAIR
227	FBpp0085265|FBgn0000559|CG2238-PA|EF2-PA FBpp0085266|FBgn0000559|CG2238-PC|EF2-PC FBpp0305182|FBgn0000559|CG2238-PD|EF2-PD	1.0000	FBpp0085265 type=protein; loc=2L:complement(join(21682039..21682041,21681344..21681558,21680757..21681284,21679484..21680180,21678311..21679402)); ID=FBpp0085265; name=EF2-PA; parent=FBgn0000559,FBtr0085911; dbxref=GB_protein:AAF57226.2,FlyBase:FBpp0085265,FlyBase_Annotation_IDs:CG2238-PA,REFSEQ:NP_525105,GB_protein:AAF57226,FlyMine:FBpp0085265,modMine:FBpp0085265; MD5=cb0f7ba7258fdf523fe8177c095…	7.8	6	0.11	AYLPVNESFGFTADLR+EGLPDLSQYLDK+EGLPDLSQYLDKL+GHVFEENQVVGTPMFVVK+LWGENFFNAK+YDYDVTEAR
181	FBpp0081356|FBgn0010173|CG9633-PA|RpA-70-PA	1.0000	FBpp0081356 type=protein; loc=3R:complement(join(8264335..8264370,8264029..8264273,8262753..8263971,8262362..8262673)); ID=FBpp0081356; name=RpA-70-PA; parent=FBgn0010173,FBtr0081867; dbxref=FlyBase:FBpp0081356,FlyBase_Annotation_IDs:CG9633-PA,GB_protein:AAF54206.1,REFSEQ:NP_524274,GB_protein:AAF54206,FlyMine:FBpp0081356,modMine:FBpp0081356; MD5=4425d39514b971d001063620ad1e6d81; length=603; relea…	13.6	6	0.13	ELQELTGIGSSN+EVGELQSFVAR+IGEPVTYENAAK+IMHGEVVDAPVLQILAIK+LFSMDLMDESGEIR+YNLVPISDVSGMENK
172	FBpp0080551|FBgn0032643|CG6453-PA|GCS2beta-PA FBpp0296964|FBgn0032643|CG6453-PB|GCS2beta-PB	1.0000	FBpp0080551 type=protein; loc=2L:complement(join(17483156..17484158,17482447..17483090)); ID=FBpp0080551; name=GCS2beta-PA; parent=FBgn0032643,FBtr0080998; dbxref=FlyBase:FBpp0080551,FlyBase_Annotation_IDs:CG6453-PA,GB_protein:AAF53621.1,REFSEQ:NP_609844,GB_protein:AAF53621,FlyMine:FBpp0080551,modMine:FBpp0080551; MD5=1885d8b8d8eecbe263c7529464d27dbd; length=548; release=r6.09; species=Dmel;;FBpp…	7.1	6	0.14	EIQQEVNEIDDQNNK+QEATLTFVR+QTAEALEAEAIEIFK
167	FBpp0079754|FBgn0000146|CG6137-PA|aub-PA FBpp0111705|FBgn0000146|CG6137-PC|aub-PC	1.0000	FBpp0079754 type=protein; loc=2L:complement(join(11001270..11001365,11000786..11000918,11000165..11000658,10999914..11000106,10999727..10999854,10999518..10999672,10999061..10999450,10998897..10999007,10997932..10998832)); ID=FBpp0079754; name=aub-PA; parent=FBgn0000146,FBtr0080165; dbxref=FlyBase:FBpp0079754,FlyBase_Annotation_IDs:CG6137-PA,GB_protein:AAF53046.1,REFSEQ:NP_476734,GB_protein:AAF53…	9.8	6	0.14	AVGSVQSTDAEQFQVLNLILR+DGVGDGQLYQVVNSEVNTLK+TETLYNILSDAIR+TNDGEISYVDYYK+VDFTPDVEATR
161	FBpp0079541|FBgn0032198|CG4912-PA|eEF1delta-PA FBpp0079542|FBgn0032198|CG4912-PB|eEF1delta-PB	1.0000	FBpp0079541 type=protein; loc=2L:join(10232573..10232659,10233757..10234359); ID=FBpp0079541; name=eEF1delta-PA; parent=FBgn0032198,FBtr0079951; dbxref=FlyBase:FBpp0079541,FlyBase_Annotation_IDs:CG4912-PA,GB_protein:AAF52880.1,REFSEQ:NP_723536,GB_protein:AAF52880,FlyMine:FBpp0079541,modMine:FBpp0079541; MD5=2b8417f001316aab12e9452f9b904664; length=229; release=r6.09; species=Dmel;;FBpp0079542 typ…	30.1	6	0.13	FVPVAFGIQK+ITQDGLLWGASK+LEDFVQSVDIAAFNK+SNIILDVKPWDDETDLK+TQVSLLNELLTATVK
157	FBpp0079500|FBgn0004867|CG5920-PA|RpS2-PA FBpp0303531|FBgn0004867|CG5920-PB|RpS2-PB FBpp0311561|FBgn0004867|CG5920-PC|RpS2-PC	1.0000	FBpp0079500 type=protein; loc=2L:complement(9896327..9897130); ID=FBpp0079500; name=RpS2-PA; parent=FBgn0004867,FBtr0079905; dbxref=FlyBase:FBpp0079500,FlyBase_Annotation_IDs:CG5920-PA,GB_protein:AAF52822.1,REFSEQ:NP_476874,GB_protein:AAF52822,FlyMine:FBpp0079500,modMine:FBpp0079500; MD5=207bcaed11f5ff09092a8f6cd10003e0; length=267; release=r6.09; species=Dmel;;FBpp0303531 type=protein; loc=2L:co…	20.6	6	0.14	EMPLGSTPYQAYSDFLSKPTPR+GSTGTLGNFAK+GTGIVSAPVPK+TYAYLTPDLWK
146	FBpp0079233|FBgn0032015|CG7830-PA|Ostgamma-PA	1.0000	FBpp0079233 type=protein; loc=2L:complement(join(8307983..8308069,8307147..8307873,8306906..8307068,8306825..8306840)); ID=FBpp0079233; name=Ostgamma-PA; parent=FBgn0032015,FBtr0079613; dbxref=FlyBase:FBpp0079233,FlyBase_Annotation_IDs:CG7830-PA,GB_protein:AAF52636.2,REFSEQ:NP_609204,GB_protein:AAF52636,FlyMine:FBpp0079233,modMine:FBpp0079233; MD5=8ebc498cefe5507b7ddaf1a05ee6afc8; length=330; rel…	16.1	6	0.14	AQGYPYSFLFK+LNTAPVFMHFPAK+NNLEFLYNK+VGFAADSIAK+VQNLVDMNAK
141	FBpp0078896|FBgn0086357|CG9539-PA|Sec61alpha-PA FBpp0311774|FBgn0086357|CG9539-PB|Sec61alpha-PB	1.0000	FBpp0078896 type=protein; loc=2L:complement(join(6480324..6480330,6480034..6480101,6477971..6479062,6477634..6477897)); ID=FBpp0078896; name=Sec61alpha-PA; parent=FBgn0086357,FBtr0079266; dbxref=FlyBase:FBpp0078896,FlyBase_Annotation_IDs:CG9539-PA,GB_protein:AAF52389.2,REFSEQ:NP_609034,GB_protein:AAF52389,FlyMine:FBpp0078896,modMine:FBpp0078896; MD5=7ebf272103cd1edb2363bdc448a608ca; length=476; r…	11.1	6	0.13	AFSPTTVTTGR+EQSEMGGMGTLLF+GQYSSYPIK+IIEVGDTPK+TWIDVSGSSAK
133	FBpp0078561|FBgn0263594|CG14648-PA|lost-PA	1.0000	FBpp0078561 type=protein; loc=3R:join(4403202..4403280,4404469..4404639,4404701..4405419,4405480..4405548,4405601..4405811,4405867..4406255); ID=FBpp0078561; name=lost-PA; parent=FBgn0263594,FBtr0078921; dbxref=FlyBase:FBpp0078561,FlyBase_Annotation_IDs:CG14648-PA,GB_protein:AAF52130.1,REFSEQ:NP_649466,GB_protein:AAF52130,FlyMine:FBpp0078561,modMine:FBpp0078561; MD5=fb8ec086e8c95c678aeb2caf743331…	12.8	6	0.13	AAALFANEEEFKK+ADAQNGGEAVTVAGGDVGGAR+ILPVLQQLK+VGIGFNNIFNR+YDTPVDIIATPTEIIR
105	FBpp0076520|FBgn0035811|CG12262-PA|CG12262-PA	1.0000	FBpp0076520 type=protein; loc=3L:join(7719440..7719457,7720060..7720416,7720477..7721361); ID=FBpp0076520; name=CG12262-PA; parent=FBgn0035811,FBtr0076808; dbxref=FlyBase:FBpp0076520,FlyBase_Annotation_IDs:CG12262-PA,GB_protein:AAF50524.1,REFSEQ:NP_648149,GB_protein:AAF50524,FlyMine:FBpp0076520,modMine:FBpp0076520; MD5=6244d606556faa327a61956fcd94d178; length=419; release=r6.09; species=Dmel;	19.1	6	0.14	AFTGFIVER+EEIIPVAAQYDK+ENVLIGEGAGFK+IASDAVQIFGGNGFNSEYPVEK+LSAWEIDQGR+TRPPVAAGAVGLAQR
104	FBpp0076408|FBgn0026252|CG7935-PA|msk-PA	1.0000	FBpp0076408 type=protein; loc=3L:join(8116440..8116529,8117305..8117540,8117596..8118093,8118157..8118333,8118547..8118692,8118745..8119542,8119605..8119828,8119912..8120222,8120278..8120750,8120815..8121011); ID=FBpp0076408; name=msk-PA; parent=FBgn0026252,FBtr0076685; dbxref=FlyBase:FBpp0076408,FlyBase_Annotation_IDs:CG7935-PA,GB_protein:AAF50487.1,REFSEQ:NP_524780,GB_protein:AAF50487,FlyMine:F…	6.3	6	0.15	ALQEVVVTADQR+AMATIMQIITSPNADNK+QGGFAFPQTAVPTSFK+VLTDVLNYLK+YGSPSNVVSEK
11	FBpp0070894|FBgn0086558|CG32744-PA|Ubi-p5E-PA FBpp0073034|FBgn0003943|CG11624-PA|Ubi-p63E-PA FBpp0073035|FBgn0003943|CG11624-PB|Ubi-p63E-PB FBpp0077159|FBgn0003941|CG2960-PA|RpL40-PA FBpp0079606|FBgn0003942|CG5271-PA|RpS27A-PA FBpp0089269|FBgn0003943|CG11624-PC|Ubi-p63E-PC FBpp0305348|FBgn0003943|CG11624-PD|Ubi-p63E-PD FBpp0305700|FBgn0029856|CG11700-PB|CG11700-PB FBpp0306837|FBgn0003941|CG2960-P…	1.0000	FBpp0070894 type=protein; loc=X:complement(6277144..6278748); ID=FBpp0070894; name=Ubi-p5E-PA; parent=FBgn0086558,FBtr0070933; dbxref=FlyBase:FBpp0070894,FlyBase_Annotation_IDs:CG32744-PA,GB_protein:AAF46142.3,REFSEQ:NP_727078,GB_protein:AAF46142,FlyMine:FBpp0070894,modMine:FBpp0070894; MD5=e647e40d6d877d42214ce3f015f4d7a0; length=534; release=r6.09; species=Dmel;;FBpp0073034 type=protein; loc=3L…	44.6	6	0.15	ESTLHLVLR+TITLEVEPSDTIENVK+TLSDYNIQK
322c	FBpp0112117|FBgn0037549|CG7878-PA|CG7878-PA	0.9999	FBpp0112117 type=protein; loc=3R:join(8122853..8123503,8123559..8124067,8124130..8124765,8124823..8125138); ID=FBpp0112117; name=CG7878-PA; parent=FBgn0037549,FBtr0113205; dbxref=FlyBase:FBpp0112117,FlyBase_Annotation_IDs:CG7878-PA,REFSEQ:NP_649767,GB_protein:AAF54192,FlyMine:FBpp0112117,modMine:FBpp0112117; MD5=864e1f6c69884ef922fe9c6e27787540; length=703; release=r6.09; species=Dmel;	3.8	6	0.08	DNGDLTGIIDWEALNK+MLDMGFEPQIR
52	FBpp0073017|FBgn0035471|CG10849-PA|Sc2-PA	1.0000	FBpp0073017 type=protein; loc=3L:join(3903541..3903911,3904069..3904285,3904506..3904621,3904684..3904888); ID=FBpp0073017; name=Sc2-PA; parent=FBgn0035471,FBtr0073159; dbxref=FlyBase:FBpp0073017,FlyBase_Annotation_IDs:CG10849-PA,GB_protein:AAF47807.1,REFSEQ:NP_647836,GB_protein:AAF47807,FlyMine:FBpp0073017,modMine:FBpp0073017; MD5=8bdbed142194acee87938fd4eb65b752; length=302; release=r6.09; spec…	15.6	5	0.12	DLGPQIGWK+IPVADGNPLTK+KIPVADGNPLTK+SLKDTDTLESLSLR+VPSGATPIGDLR
43	FBpp0072333|FBgn0041205|CG16910-PA|key-PA FBpp0296952|FBgn0041205|CG16910-PB|key-PB	1.0000	FBpp0072333 type=protein; loc=2R:complement(join(24786769..24787041,24786602..24786704,24786239..24786543,24785742..24786095,24785555..24785683)); ID=FBpp0072333; name=key-PA; parent=FBgn0041205,FBtr0072428; dbxref=FlyBase:FBpp0072333,FlyBase_Annotation_IDs:CG16910-PA,GB_protein:AAF47273.2,REFSEQ:NP_523856,GB_protein:AAF47273,FlyMine:FBpp0072333,modMine:FBpp0072333; MD5=37807fbd7a7b035edecc36f7a5…	10.9	5	0.12	DQYLMDLR+GLQIQNDIYR+IEQIEGVHTIR+NQELIEALAESHK
351a	FBpp0292363|FBgn0261802|CG6448-PA|CG42748-PB FBpp0292364|FBgn0261802|CG6448-PB|CG42748-PC FBpp0292366|FBgn0261802|CG6448-PF|CG42748-PE FBpp0292367|FBgn0261802|CG42748-PF|CG42748-PF FBpp0292368|FBgn0261802|CG42748-PH|CG42748-PH FBpp0292369|FBgn0261802|CG42748-PG|CG42748-PG FBpp0305884|FBgn0261802|CG42748-PJ|CG42748-PJ FBpp0305885|FBgn0261802|CG42748-PK|CG42748-PK FBpp0305886|FBgn0261802|CG42748-PL…	1.0000	FBpp0292363 type=protein; loc=2L:join(22140824..22140971,22141595..22141768,22141834..22144280,22145671..22146996,22154798..22155408,22156621..22156815,22158513..22158744); ID=FBpp0292363; name=CG42748-PB; parent=FBgn0261802,FBtr0303271; dbxref=FlyBase:FBpp0292363,FlyBase:FBpp0085292,FlyBase_Annotation_IDs:CG6448-PA,FlyBase_Annotation_IDs:CG42748-PB,REFSEQ:NP_724384,GB_protein:AAF57249; MD5=613d6…	16.3	5	0.12	GAPINSSFISVASGSGLLR+LNIPDWFR+TLDSPQTPVIDNSPPELAR+TTSLSSLGSQR
343a	FBpp0087705|FBgn0260972|CG8057-PA|alc-PA	1.0000	FBpp0087705 type=protein; loc=2R:complement(join(9136952..9137599,9135765..9135995,9135559..9135705)); ID=FBpp0087705; name=alc-PA; parent=FBgn0260972,FBtr0088624; dbxref=FlyBase:FBpp0087705,FlyBase_Annotation_IDs:CG8057-PA,GB_protein:AAF58979.1,REFSEQ:NP_610460,GB_protein:AAF58979,FlyMine:FBpp0087705,modMine:FBpp0087705; MD5=2cac3bf3bc33250b01a74c2898ef7975; length=341; release=r6.09; species=Dm…	19.6	5	0.12	ESDFEVFQALAK+HTAVLNEGSSQEDDDPYYTGTGTGSTR+VSGPPVLPPHLLQVILNK+YVTTLLYKPI
330a	FBpp0082421|FBgn0013981|CG3379-PA|His4r-PA FBpp0082422|FBgn0013981|CG3379-PB|His4r-PB FBpp0082423|FBgn0013981|CG3379-PC|His4r-PC FBpp0085280|FBgn0051611|CG31611-PA|His4 FBpp0091116|FBgn0053871|CG33871-PA|His4 FBpp0091118|FBgn0053873|CG33873-PA|His4 FBpp0091120|FBgn0053875|CG33875-PA|His4 FBpp0091128|FBgn0053883|CG33883-PA|His4 FBpp0091130|FBgn0053885|CG33885-PA|His4 FBpp0091132|FBgn0053887|CG3388…	1.0000	FBpp0082421 type=protein; loc=3R:join(14626050..14626229,14626294..14626425); ID=FBpp0082421; name=His4r-PA; parent=FBgn0013981,FBtr0082962; dbxref=FlyBase:FBpp0082421,FlyBase_Annotation_IDs:CG3379-PA,GB_protein:AAF55080.1,REFSEQ:NP_731927,GB_protein:AAF55080; MD5=8599e638a42068811d569d74bd7f4a5e; length=103; release=r6.09; species=Dmel;;FBpp0082422 type=protein; loc=3R:join(14626050..14626229,14…	40.8	5	0.10	DNIQGITKPAIR+ISGLIYEETR+TVTAMDVVYALK+VFLENVIR
329a	FBpp0082095|FBgn0086687|CG5887-PA|Desat1-PA FBpp0082096|FBgn0086687|CG5887-PC|Desat1-PC FBpp0082097|FBgn0086687|CG5887-PE|Desat1-PE FBpp0082098|FBgn0086687|CG5887-PB|Desat1-PB FBpp0082099|FBgn0086687|CG5887-PD|Desat1-PD	1.0000	FBpp0082095 type=protein; loc=3R:join(12444809..12445118,12445978..12446314,12446376..12446561,12446623..12446941); ID=FBpp0082095; name=Desat1-PA; parent=FBgn0086687,FBtr0082626; dbxref=FlyBase:FBpp0082095,FlyBase_Annotation_IDs:CG5887-PA,GB_protein:AAF54819.1,REFSEQ:NP_652731,GB_protein:AAF54819; MD5=d0ee8f46f412eb59857fb41193dc0ef0; length=383; release=r6.09; species=Dmel;;FBpp0082096 type=pro…	8.6	5	0.07	ADPILMFQK+GVDLSDLR+IGWAYDLK+TVSTDIIK
304a	FBpp0071429|FBgn0052675|CG32675-PA|Tango5-PA FBpp0071430|FBgn0052675|CG32675-PC|Tango5-PC FBpp0289796|FBgn0052675|CG32675-PD|Tango5-PD FBpp0306533|FBgn0052675|CG32675-PE|Tango5-PE FBpp0312071|FBgn0052675|CG32675-PF|Tango5-PF	1.0000	FBpp0071429 type=protein; loc=X:complement(join(10761915..10762411,10761578..10761859,10761203..10761509,10760486..10760992)); ID=FBpp0071429; name=Tango5-PA; parent=FBgn0052675,FBtr0071500; dbxref=FlyBase:FBpp0071429,FlyBase_Annotation_IDs:CG32675-PA,GB_protein:AAF46618.1,REFSEQ:NP_727444,GB_protein:AAF46618,FlyMine:FBpp0071429,modMine:FBpp0071429; MD5=8babf19666b481df000f1ca6725bb405; length=53…	10.9	5	0.12	AVDLLATLPVLGHK+LSGYDPEDAEELAEFEALNAK+TLSGSSMQETGSSATSLLAAGGK
294	FBpp0292958|FBgn0033889|CG6701-PB|CG6701-PB FBpp0292959|FBgn0033889|CG6701-PC|CG6701-PC FBpp0292960|FBgn0033889|CG6701-PD|CG6701-PD FBpp0308979|FBgn0033889|CG6701-PE|CG6701-PE	1.0000	FBpp0292958 type=protein; loc=2R:complement(join(13979184..13979340,13978942..13979117,13977645..13977849,13977376..13977580,13975434..13977304,13975269..13975374,13974927..13975203,13974591..13974837,13973653..13974410)); ID=FBpp0292958; name=CG6701-PB; parent=FBgn0033889,FBtr0303989; dbxref=FlyBase:FBpp0292958,FlyBase_Annotation_IDs:CG6701-PB,REFSEQ:NP_001188923,GB_protein:AAF58307; MD5=d22394d…	4.2	5	0.11	EIDVVMDYVK+EITQENLTGTLR+ELMGSFLLEMAR+SELETIFDELPK+TLLQVEDIER
288	FBpp0112504|FBgn0267976|CG40042-PA|Tim23-PA	1.0000	FBpp0112504 type=protein; loc=2L:complement(join(23313329..23313380,23312948..23313230,23312719..23312888,23312539..23312654)); ID=FBpp0112504; name=Tim23-PA; parent=FBgn0267976,FBtr0113781; dbxref=FlyBase_Annotation_IDs:CG40042-PA,FlyBase:FBpp0112504,REFSEQ:NP_001015387,GB_protein:EAA46063,FlyMine:FBpp0112504,modMine:FBpp0112504; MD5=8a78f8fb00e421247f7f48ed3901458d; length=206; release=r6.09; s…	14.1	5	0.12	TPVSPYLNYDSR+YLQQAQPEFIFPEGANK
283	FBpp0099888|FBgn0037912|CG6782-PA|sea-PA FBpp0099889|FBgn0037912|CG6782-PC|sea-PC FBpp0099890|FBgn0037912|CG6782-PD|sea-PD FBpp0099892|FBgn0037912|CG6782-PE|sea-PE	1.0000	FBpp0099888 type=protein; loc=3R:complement(join(11560852..11561177,11560165..11560792)); ID=FBpp0099888; name=sea-PA; parent=FBgn0037912,FBtr0100461; dbxref=FlyBase_Annotation_IDs:CG6782-PA,FlyBase:FBpp0099888,GB_protein:AAN13508.1,REFSEQ:NP_001027178,GB_protein:AAN13508,FlyMine:FBpp0099888,modMine:FBpp0099888; MD5=aa9a7b0a297eeab817101e5b2822f6a4; length=317; release=r6.09; species=Dmel;;FBpp00…	13.6	5	0.11	FFVLESLK+FGAFEFLK+GFLGLYR+GLSVLVYGSIPK+TQLQLDEK
281	FBpp0088880|FBgn0025682|CG9148-PB|scf-PB FBpp0088881|FBgn0025682|CG9148-PA|scf-PA	1.0000	FBpp0088880 type=protein; loc=3L:join(1299137..1299200,1299319..1299833); ID=FBpp0088880; name=scf-PB; parent=FBgn0025682,FBtr0089941; dbxref=FlyBase:FBpp0088880,FlyBase_Annotation_IDs:CG9148-PB,GB_protein:AAN11468.1,REFSEQ:NP_477393,GB_protein:AAN11468,FlyMine:FBpp0088880,modMine:FBpp0088880; MD5=4b11b7fc8bfe692cf49f307e25686659; length=192; release=r6.09; species=Dmel;;FBpp0088881 type=protein;…	36.5	5	0.11	DLDKDGYLNEEEVK+EEILDKYDVFVGSQATDFGEALAR+HLLFEADADHDDKLTK+STGAEDEEPEWVANER
278	FBpp0088566|FBgn0260634|CG10192-PA|eIF4G2-PA FBpp0310717|FBgn0260634|CG10192-PC|eIF4G2-PC	1.0000	FBpp0088566 type=protein; loc=3R:complement(join(23815241..23817011,23814969..23815106,23814013..23814915,23812700..23813814,23810294..23812585)); ID=FBpp0088566; name=eIF4G2-PA; parent=FBgn0260634,FBtr0089623; dbxref=GB_protein:AAF56194.2,FlyBase:FBpp0088566,FlyBase_Annotation_IDs:CG10192-PA,REFSEQ:NP_651188,GB_protein:AAF56194,FlyMine:FBpp0088566,modMine:FBpp0088566; MD5=6388249d541e8b25e6e492c…	3.3	5	0.12	FLPYQQPSAVAGTANAPAGGNK+LTPDNFEVLLK+NVGNRPVSSTQVNASNAPPPTSLLK+WLDDFFFAER
270	FBpp0087968|FBgn0050382|CG30382-PA|CG30382-PA FBpp0087969|FBgn0263121|CG18495-PB|Prosalpha1-PB FBpp0087970|FBgn0263121|CG18495-PA|Prosalpha1-PA FBpp0291433|FBgn0050382|CG30382-PB|CG30382-PB	1.0000	FBpp0087968 type=protein; loc=2R:complement(join(7831520..7831595,7831281..7831457,7830511..7830992)); ID=FBpp0087968; name=CG30382-PA; parent=FBgn0050382,FBtr0088894; dbxref=FlyBase:FBpp0087968,FlyBase_Annotation_IDs:CG30382-PA,GB_protein:AAM68869.1,REFSEQ:NP_724616,GB_protein:AAM68869,FlyMine:FBpp0087968,modMine:FBpp0087968; MD5=4137b83427de6b647901cbacf8b3a673; length=244; release=r6.09; speci…	26.6	5	0.12	AIAQENITTVALK+HITIFSPEGR+LYQVEYAFK+NIVPETVTHLFR+TDPAGYFSGFK+TLEANSYLEK
260	FBpp0087399|FBgn0261862|CG12891-PA|whd-PA FBpp0087400|FBgn0261862|CG12891-PB|whd-PB FBpp0290496|FBgn0261862|CG12891-PC|whd-PC FBpp0290497|FBgn0261862|CG12891-PD|whd-PD	1.0000	FBpp0087399 type=protein; loc=2R:complement(join(10473269..10473409,10472475..10473212,10472016..10472215,10471618..10471956,10471214..10471273,10470368..10470749,10469946..10470305,10469763..10469885)); ID=FBpp0087399; name=whd-PA; parent=FBgn0261862,FBtr0088307; dbxref=FlyBase:FBpp0087399,FlyBase_Annotation_IDs:CG12891-PA,GB_protein:AAF58785.2,REFSEQ:NP_523685,GB_protein:AAF58785; MD5=e9820913a…	7.9	5	0.11	ATPVEGEEHLAALTAWNR+FAQNISQALSDIR+SVRPLLDDENYTR+YLEVDSPFLNEVLSEPWR
229	FBpp0085295|FBgn0025674|CG15218-PA|CycK-PA FBpp0085296|FBgn0025674|CG15218-PB|CycK-PB FBpp0310472|FBgn0025674|CG15218-PC|CycK-PC	1.0000	FBpp0085295 type=protein; loc=2L:complement(22128521..22129723); ID=FBpp0085295; name=CycK-PA; parent=FBgn0025674,FBtr0085941; dbxref=FlyBase:FBpp0085295,FlyBase_Annotation_IDs:CG15218-PA,GB_protein:AAN11146.1,REFSEQ:NP_788082,GB_protein:AAN11146,FlyMine:FBpp0085295,modMine:FBpp0085295; MD5=6625904a925b2a7bc5161d3256c503a0; length=400; release=r6.09; species=Dmel;;FBpp0085296 type=protein; loc=2L…	13.5	5	0.10	EALQPTSPPQKPPSR+FDLQVEHPYTFLLK+FTVQDWEGR+GILTDNYFYSFGDDPK
212	FBpp0084242|FBgn0039300|CG10423-PA|RpS27-PA FBpp0293236|FBgn0039300|CG10423-PB|RpS27-PB	1.0000	FBpp0084242 type=protein; loc=3R:complement(join(25247433..25247438,25246448..25246667,25246353..25246381)); ID=FBpp0084242; name=RpS27-PA; parent=FBgn0039300,FBtr0084868; dbxref=FlyBase:FBpp0084242,FlyBase_Annotation_IDs:CG10423-PA,GB_protein:AAF56428.1,REFSEQ:NP_651359,GB_protein:AAF56428,FlyMine:FBpp0084242,modMine:FBpp0084242; MD5=12891c10f84e6af4a613b302d70f03eb; length=84; release=r6.09; sp…	28.6	5	0.12	DLLHPLPAEEK+LVQHPNSYFMDVK
211	FBpp0083906|FBgn0015282|CG5289-PA|Rpt2-PA FBpp0311982|FBgn0015282|CG5289-PB|Rpt2-PB	1.0000	FBpp0083906 type=protein; loc=3R:complement(join(23931324..23931326,23929946..23931262)); ID=FBpp0083906; name=Rpt2-PA; parent=FBgn0015282,FBtr0084520; dbxref=FlyBase:FBpp0083906,FlyBase_Annotation_IDs:CG5289-PA,GB_protein:AAF56205.1,REFSEQ:NP_524469,GB_protein:AAF56205,FlyMine:FBpp0083906,modMine:FBpp0083906; MD5=8bbd76fd6feaf70fff47dd693733abbe; length=439; release=r6.09; species=Dmel;;FBpp0311…	14.8	5	0.12	APQETYADIGGLDTQIQEIK+TMLELLNQLDGFDSR+VAEEHAPSIVFIDEIDAVGTK+VVGSELIQK
192	FBpp0082215|FBgn0027610|CG8790-PB|Dic1-PB FBpp0082216|FBgn0027610|CG8790-PA|Dic1-PA FBpp0311942|FBgn0027610|CG8790-PC|Dic1-PC	1.0000	FBpp0082215 type=protein; loc=3R:join(13367761..13368161,13368252..13368693); ID=FBpp0082215; name=Dic1-PB; parent=FBgn0027610,FBtr0082747; dbxref=FlyBase:FBpp0082215,FlyBase_Annotation_IDs:CG8790-PB,GB_protein:AAF54932.1,REFSEQ:NP_731793,GB_protein:AAF54932; MD5=46d12d6b3b016d16d8940db92613b415; length=280; release=r6.09; species=Dmel;;FBpp0082216 type=protein; loc=3R:join(13367761..13368161,133…	20.4	5	0.12	EQGVLVFYNGLSASVLR+GYVPAFVR+LGPLGFFK+VALAGASGLVGGIVGTPADMVNVR
190	FBpp0081894|FBgn0037924|CG14712-PA|CG14712-PA	1.0000	FBpp0081894 type=protein; loc=3R:join(11628941..11629014,11629081..11629248,11629318..11629720,11629784..11632939); ID=FBpp0081894; name=CG14712-PA; parent=FBgn0037924,FBtr0082418; dbxref=FlyBase:FBpp0081894,FlyBase_Annotation_IDs:CG14712-PA,GB_protein:AAG22146.2,REFSEQ:NP_650096,GB_protein:AAG22146,FlyMine:FBpp0081894,modMine:FBpp0081894; MD5=4c6cd830baee08815c7bd4474131f9f7; length=1266; releas…	6.1	5	0.11	APTLSITQIAPPER+GELYLGEPDELDAPAPK+IDASLLNNRPAASNFLR+INTEDTQQAQDYTK+SMSASNLYNPLTQPR
188	FBpp0081834|FBgn0037891|CG5214-PA|CG5214-PA	1.0000	FBpp0081834 type=protein; loc=3R:join(11244442..11244516,11244787..11244890,11244945..11245046,11245121..11245660,11245739..11245883,11246088..11246393,11246458..11246592); ID=FBpp0081834; name=CG5214-PA; parent=FBgn0037891,FBtr0082358; dbxref=FlyBase:FBpp0081834,FlyBase_Annotation_IDs:CG5214-PA,GB_protein:AAF54625.1,REFSEQ:NP_650064,GB_protein:AAF54625,FlyMine:FBpp0081834,modMine:FBpp0081834; MD…	13.7	5	0.12	AAAPAAAPAPAAPK+AAVENPAIIVAGL+FGFMSIFAK+GLVVPVIR+NVEGMNYADIEIALAGLADK
170	FBpp0079893|FBgn0032397|CG6756-PA|Tom70-PA FBpp0079894|FBgn0032397|CG6756-PB|Tom70-PB FBpp0079895|FBgn0032397|CG6756-PC|Tom70-PC	1.0000	FBpp0079893 type=protein; loc=2L:complement(join(12037155..12038130,12036271..12037064)); ID=FBpp0079893; name=Tom70-PA; parent=FBgn0032397,FBtr0080309; dbxref=FlyBase:FBpp0079893,FlyBase_Annotation_IDs:CG6756-PA,GB_protein:AAF53148.2,REFSEQ:NP_609536,GB_protein:AAF53148,FlyMine:FBpp0079893,modMine:FBpp0079893; MD5=e8b1482c65ac2a5ee7a6c2be549f0d73; length=589; release=r6.09; species=Dmel;;FBpp007…	8.8	5	0.12	GIADFAEAER+LNPENPDVYHQR+LSLLAGDQR+SFIADPLQTMK+TDMAIFYQNR
152	FBpp0079453|FBgn0028479|CG4389-PB|Mtpalpha-PB FBpp0079454|FBgn0028479|CG4389-PA|Mtpalpha-PA	1.0000	FBpp0079453 type=protein; loc=2L:complement(join(9575502..9576188,9575295..9575435,9574469..9575238,9573770..9574406)); ID=FBpp0079453; name=Mtpalpha-PB; parent=FBgn0028479,FBtr0079857; dbxref=FlyBase:FBpp0079453,FlyBase_Annotation_IDs:CG4389-PB,GB_protein:AAN10697.1,REFSEQ:NP_723470,GB_protein:AAN10697,FlyMine:FBpp0079453,modMine:FBpp0079453; MD5=72fd0a1c9c90c8b03ffeef2549a1ca19; length=744; rel…	7.9	5	0.12	ILSTMLSEAIR+LGLPEVMLGLLPGGGGTVR+LTSVPTALDMELTGK+VNSLGSEVSDEFER
136	FBpp0078667|FBgn0022023|CG9124-PA|eIF-3p40-PA FBpp0089133|FBgn0022023|CG9124-PB|eIF-3p40-PB	1.0000	FBpp0078667 type=protein; loc=2L:complement(join(5052655..5052735,5051637..5052314,5051313..5051570)); ID=FBpp0078667; name=eIF-3p40-PA; parent=FBgn0022023,FBtr0079030; dbxref=GB_protein:AAF52210.2,FlyBase:FBpp0078667,FlyBase_Annotation_IDs:CG9124-PA,GB_protein:AAF52210.3,REFSEQ:NP_524834,GB_protein:AAF52210,FlyMine:FBpp0078667,modMine:FBpp0078667; MD5=efc535d7a60baa7b6616cf1b812e8ae7; length=338…	20.7	5	0.10	DGDFTPEAFR+GHNFLDLGTATVLENQMR+SGDETMDEEMYQLTVMR+VDELYQEAVR+VGYENLFAEIPIVIK
130	FBpp0078450|FBgn0037312|CG11999-PA|CG11999-PA	1.0000	FBpp0078450 type=protein; loc=3R:complement(join(5354561..5354621,5353844..5354433)); ID=FBpp0078450; name=CG11999-PA; parent=FBgn0037312,FBtr0078807; dbxref=FlyBase:FBpp0078450,FlyBase_Annotation_IDs:CG11999-PA,GB_protein:AAF52043.1,REFSEQ:NP_649527,GB_protein:AAF52043,FlyMine:FBpp0078450,modMine:FBpp0078450; MD5=fe3a7122e76969a61f10f74a32ddaef7; length=216; release=r6.09; species=Dmel;	25.9	5	0.11	EDVNSHWVIK+HIDTGMYLGMSGR+LLNSDYAFR+SSTHDEYAHSEL+WTTAEGLFIVPK
128	FBpp0078076|FBgn0037108|CG11306-PA|CG11306-PA FBpp0305584|FBgn0037108|CG11306-PB|CG11306-PB	1.0000	FBpp0078076 type=protein; loc=3L:join(21626359..21626378,21626432..21626624,21626942..21627400,21627462..21628135,21628193..21628274); ID=FBpp0078076; name=CG11306-PA; parent=FBgn0037108,FBtr0078422; dbxref=FlyBase:FBpp0078076,FlyBase_Annotation_IDs:CG11306-PA,GB_protein:AAF51756.2,REFSEQ:NP_649340,GB_protein:AAF51756,FlyMine:FBpp0078076,modMine:FBpp0078076; MD5=e7a9a903d5c02984aec4e29f3c07f357; …	12.2	5	0.12	DHPLQLQAIYELR+MVIYTGDIDASPNSILQK+NVFNIAVDSDNVK+TLLAQDEALWNQIK
117	FBpp0077396|FBgn0031452|CG2843-PA|Cwc25-PA	1.0000	FBpp0077396 type=protein; loc=2L:join(2745199..2745216,2745272..2745494,2745557..2746881); ID=FBpp0077396; name=Cwc25-PA; parent=FBgn0031452,FBtr0077712; dbxref=FlyBase:FBpp0077396,FlyBase_Annotation_IDs:CG2843-PA,GB_protein:AAF51219.1,REFSEQ:NP_608705,GB_protein:AAF51219,FlyMine:FBpp0077396,modMine:FBpp0077396; MD5=be274c0291917c29a5ea57d8c16f5c53; length=521; release=r6.09; species=Dmel;	11.5	5	0.12	ANLNNIQR+LGESSGVLSNNGGAAGEAK+NVQSNEQVDIQR+TISNQLDMATK+TLEDPLMLIK
116	FBpp0077362|FBgn0004584|CG3178-PA|Rrp1-PA FBpp0288680|FBgn0004584|CG3178-PB|Rrp1-PB	1.0000	FBpp0077362 type=protein; loc=2L:complement(join(2971256..2972297,2971117..2971194,2970986..2971054,2970714..2970904,2969992..2970651)); ID=FBpp0077362; name=Rrp1-PA; parent=FBgn0004584,FBtr0077678; dbxref=FlyBase:FBpp0077362,FlyBase_Annotation_IDs:CG3178-PA,GB_protein:AAF51175.1,REFSEQ:NP_476841,GB_protein:AAF51175,FlyMine:FBpp0077362,modMine:FBpp0077362; MD5=a34ef74bae2379ed43d7207c05584f5b; le…	11.6	5	0.09	DAFALPADKEFNLK+ELPAEANGGAEEAAEPPK+KATAEAEPEPK+LADSEIAAALDEPEVDEVPPK+TAVSAENSEEVEPQK
1	FBpp0070041|FBgn0264492|CG17520-PA|CkIIalpha-PA FBpp0070042|FBgn0264492|CG17520-PB|CkIIalpha-PB FBpp0070043|FBgn0264492|CG17520-PC|CkIIalpha-PC FBpp0110433|FBgn0264492|CG17520-PD|CkIIalpha-PD FBpp0311229|FBgn0264492|CG17520-PE|CkIIalpha-PE FBpp0311359|FBgn0264492|CG17520-PF|CkIIalpha-PF FBpp0311360|FBgn0264492|CG17520-PG|CkIIalpha-PG	1.0000	FBpp0070041 type=protein; loc=3L:23102252..23103262; ID=FBpp0070041; name=CkIIalpha-PA; parent=FBgn0264492,FBtr0070042; dbxref=FlyBase:FBpp0070041,FlyBase_Annotation_IDs:CG17520-PA,GB_protein:AAN11415.1,REFSEQ:NP_730774,GB_protein:AAN11415; MD5=c486e73baf16af529dddb35d8eec70f8; length=336; release=r6.09; species=Dmel;;FBpp0070042 type=protein; loc=3L:23102252..23103262; ID=FBpp0070042; name=CkIIa…	14.3	5	0.12	GGTNIITLLAVVK+QLYQTLTDYEIR+TPALIFEHVNNTDFK+YYLFELLK
530	FBpp0289117|FBgn0263219|CG42330-PD|Dscam4-PD FBpp0289118|FBgn0263219|CG42330-PE|Dscam4-PE FBpp0289119|FBgn0263219|CG42330-PH|Dscam4-PH FBpp0305766|FBgn0263219|CG42330-PI|Dscam4-PI FBpp0305767|FBgn0263219|CG42330-PJ|Dscam4-PJ	0.9935	FBpp0289117 type=protein; loc=3L:join(8248900..8248951,8254865..8255001,8255353..8255474,8255560..8255618,8260322..8260398,8260601..8260790,8262954..8263119,8265894..8265984,8266347..8266434,8266558..8266706,8266950..8267073,8268996..8269123,8269709..8269845,8270456..8270598,8271450..8271611,8272253..8272397,8272498..8272934,8273176..8273329,8274552..8274669,8275505..8275667,8275987..8276502,8276…	0.5	5	0.10	HEVHATVYR
99	FBpp0075759|FBgn0022959|CG5654-PA|yps-PA FBpp0297134|FBgn0022959|CG5654-PB|yps-PB	1.0000	FBpp0075759 type=protein; loc=3L:complement(join(12124712..12124886,12122837..12123574,12122676..12122773,12122107..12122154)); ID=FBpp0075759; name=yps-PA; parent=FBgn0022959,FBtr0076027; dbxref=FlyBase:FBpp0075759,FlyBase_Annotation_IDs:CG5654-PA,GB_protein:AAF49961.3,REFSEQ:NP_524033,GB_protein:AAF49961,FlyMine:FBpp0075759,modMine:FBpp0075759; MD5=e40bca2842ecf7b30a38c770d1369348; length=352; …	15.0	4	0.09	EDVFVHQSAIAR+GLGGGDGSAEPGVHDQNPEGLQR+GNEAANVTGPSGEPVR
91	FBpp0075209|FBgn0011016|CG5474-PA|SsRbeta-PA	1.0000	FBpp0075209 type=protein; loc=3L:join(16129909..16130283,16130506..16130703); ID=FBpp0075209; name=SsRbeta-PA; parent=FBgn0011016,FBtr0075453; dbxref=FlyBase:FBpp0075209,FlyBase_Annotation_IDs:CG5474-PA,GB_protein:AAF49532.2,REFSEQ:NP_524103,GB_protein:AAF49532,FlyMine:FBpp0075209,modMine:FBpp0075209; MD5=69a934f5849f30f4841b8ea53654bf24; length=190; release=r6.09; species=Dmel;	35.8	4	0.10	AFGYFNFTAAEVSYK+IAPQTNFTHVLVVRPK+LVDSGFHPEAFDVVGGQPTAVVDR+YTIFNVGSGAATK
80	FBpp0074662|FBgn0028695|CG7762-PA|Rpn1-PA	1.0000	FBpp0074662 type=protein; loc=3L:join(19915191..19917113,19917183..19918019); ID=FBpp0074662; name=Rpn1-PA; parent=FBgn0028695,FBtr0074893; dbxref=FlyBase:FBpp0074662,FlyBase_Annotation_IDs:CG7762-PA,GB_protein:AAF49095.2,REFSEQ:NP_649158,GB_protein:AAF49095,FlyMine:FBpp0074662,modMine:FBpp0074662; MD5=dca0928cc63d49df0550af2d0134e7d9; length=919; release=r6.09; species=Dmel;	6.5	4	0.10	AELATDEYLALTPVMEGFVILK+ASTTSMTSVPKPLK+LNIIDTLSK+VGIAIDVVGQAGKPK
78	FBpp0074642|FBgn0261283|CG8522-PA|SREBP-PA FBpp0074643|FBgn0261283|CG8522-PB|SREBP-PB FBpp0074644|FBgn0261283|CG8522-PC|SREBP-PC FBpp0306009|FBgn0261283|CG8522-PD|SREBP-PD	1.0000	FBpp0074642 type=protein; loc=3L:join(19794910..19796392,19796453..19797258,19797328..19797719,19797780..19797906,19798133..19798300,19798374..19798739); ID=FBpp0074642; name=SREBP-PA; parent=FBgn0261283,FBtr0074873; dbxref=GB_protein:AAF49115.1,FlyBase:FBpp0074642,FlyBase_Annotation_IDs:CG8522-PA,REFSEQ:NP_730449,GB_protein:AAF49115,FlyMine:FBpp0074642,modMine:FBpp0074642; MD5=a7815e6291188dd27e…	5.7	4	0.10	ELALLFNR+LNQLQLTGNGSR+NIVENIPNAQSR+SGGLPTSSVSGEAEQLQQQQHSGTIVSNVLK
74	FBpp0074528|FBgn0031051|CG12234-PA|Ranbp21-PA FBpp0309478|FBgn0031051|CG12234-PB|Ranbp21-PB	1.0000	FBpp0074528 type=protein; loc=X:complement(19647575..19651300); ID=FBpp0074528; name=Ranbp21-PA; parent=FBgn0031051,FBtr0074759; dbxref=FlyBase:FBpp0074528,FlyBase_Annotation_IDs:CG12234-PA,GB_protein:AAF48995.1,REFSEQ:NP_608339,GB_protein:AAF48995,FlyMine:FBpp0074528,modMine:FBpp0074528; MD5=acb6e0ec2e645fa12965f84510253de1; length=1241; release=r6.09; species=Dmel;;FBpp0309478 type=protein; loc…	4.2	4	0.06	KPLLQLFNEEPLR+LPYPASASSPASLSTEAYIR+VLNELFAPEALQALSEGYR
7	FBpp0070565|FBgn0029665|CG14270-PA|CG14270-PA	1.0000	FBpp0070565 type=protein; loc=X:complement(3484709..3485284); ID=FBpp0070565; name=CG14270-PA; parent=FBgn0029665,FBtr0070590; dbxref=FlyBase:FBpp0070565,FlyBase_Annotation_IDs:CG14270-PA,GB_protein:AAF45875.1,REFSEQ:NP_570063,GB_protein:AAF45875,FlyMine:FBpp0070565,modMine:FBpp0070565; MD5=62aa3453ada1c0f2c878b8c19fe3fe01; length=191; release=r6.09; species=Dmel;	23.6	4	0.10	DYTEVAVGVVR+MITVPVELQNPVSADYLLTLER+NPGEEAFMTLLR
60	FBpp0073597|FBgn0030474|CG15747-PA|CG15747-PA FBpp0312198|FBgn0030474|CG15747-PC|CG15747-PC	1.0000	FBpp0073597 type=protein; loc=X:join(13338375..13338385,13338452..13339604); ID=FBpp0073597; name=CG15747-PA; parent=FBgn0030474,FBtr0073766; dbxref=FlyBase:FBpp0073597,FlyBase_Annotation_IDs:CG15747-PA,GB_protein:AAF48258.2,REFSEQ:NP_727694,GB_protein:AAF48258,FlyMine:FBpp0073597,modMine:FBpp0073597; MD5=1fff3e456499c8d3dda69b21259ce123; length=387; release=r6.09; species=Dmel;;FBpp0312198 type=…	11.4	4	0.10	ALAEDPTIFQYDELYDDMDSK+QYGLILPGQQK+TVGEVLAAALAR
57	FBpp0073327|FBgn0020255|CG1404-PB|Ran-PB FBpp0073328|FBgn0020255|CG1404-PA|Ran-PA FBpp0309150|FBgn0020255|CG1404-PC|Ran-PC FBpp0309151|FBgn0020255|CG1404-PD|Ran-PD	1.0000	FBpp0073327 type=protein; loc=X:complement(join(11145943..11146377,11145649..11145864)); ID=FBpp0073327; name=Ran-PB; parent=FBgn0020255,FBtr0073471; dbxref=FlyBase:FBpp0073327,FlyBase_Annotation_IDs:CG1404-PB,GB_protein:AAN09287.1,REFSEQ:NP_727499,GB_protein:AAN09287; MD5=b558c3f0de550773a094f4a890d1e023; length=216; release=r6.09; species=Dmel;;FBpp0073328 type=protein; loc=X:complement(join(11…	22.2	4	0.09	DLQEAQATALPDEDEEL+LVGDPNLEFVAMPALLPPEVK+NLQYYDISAK
56	FBpp0073126|FBgn0035499|CG14996-PB|Chd64-PB FBpp0302668|FBgn0035499|CG14996-PC|Chd64-PC	1.0000	FBpp0073126 type=protein; loc=3L:complement(join(4122156..4122209,4115305..4115646,4114972..4115142)); ID=FBpp0073126; name=Chd64-PB; parent=FBgn0035499,FBtr0073270; dbxref=FlyBase:FBpp0073126,FlyBase_Annotation_IDs:CG14996-PB,GB_protein:AAF47840.2,REFSEQ:NP_647860,GB_protein:AAF47840,FlyMine:FBpp0073126,modMine:FBpp0073126; MD5=28afced7256b9db15794cd3fbee17f1d; length=188; release=r6.09; species…	18.3	4	0.10	NFGVPTQETFQSVDLWER+YSEELAQESLEWIK
51	FBpp0073010|FBgn0004888|CG1065-PA|Scsalpha-PA FBpp0292215|FBgn0004888|CG1065-PB|Scsalpha-PB	1.0000	FBpp0073010 type=protein; loc=3L:join(3814319..3814355,3816632..3817080,3817437..3817721,3817784..3817999); ID=FBpp0073010; name=Scsalpha-PA; parent=FBgn0004888,FBtr0073151; dbxref=FlyBase:FBpp0073010,FlyBase_Annotation_IDs:CG1065-PA,GB_protein:AAF47796.2,REFSEQ:NP_523905,GB_protein:AAF47796,FlyMine:FBpp0073010,modMine:FBpp0073010; MD5=770d68231aafea52ee150be7f7454d1f; length=328; release=r6.09; …	13.1	4	0.10	AKPVVSFIAGVSAPPGR+GGTQHLGLPVFASVAEAK+LVGGISPK
41	FBpp0072227|FBgn0035039|CG3608-PA|Adck-PA FBpp0310095|FBgn0035039|CG3608-PB|Adck-PB	1.0000	FBpp0072227 type=protein; loc=2R:join(24612175..24613287,24613351..24613446,24613508..24613855); ID=FBpp0072227; name=Adck-PA; parent=FBgn0035039,FBtr0072320; dbxref=FlyBase:FBpp0072227,FlyBase_Annotation_IDs:CG3608-PA,GB_protein:AAF47244.2,REFSEQ:NP_611947,GB_protein:AAF47244,FlyMine:FBpp0072227,modMine:FBpp0072227; MD5=85b06a537af19698dd46aa9d483a18dc; length=518; release=r6.09; species=Dmel;;F…	9.5	4	0.08	IDSFAVANR+IGQLYSEMIFR+SAAAVVDVALTYK+VLHSDAPQNPIEDLYK
5	FBpp0070277|FBgn0003517|CG14792-PA|sta-PA FBpp0070278|FBgn0003517|CG14792-PB|sta-PB FBpp0308665|FBgn0003517|CG14792-PE|sta-PE FBpp0308666|FBgn0003517|CG14792-PF|sta-PF	1.0000	FBpp0070277 type=protein; loc=X:complement(join(1482673..1482891,1481887..1482480)); ID=FBpp0070277; name=sta-PA; parent=FBgn0003517,FBtr0070289; dbxref=FlyBase:FBpp0070277,FlyBase_Annotation_IDs:CG14792-PA,GB_protein:AAF45638.2,REFSEQ:NP_476750,GB_protein:AAF45638,FlyMine:FBpp0070277,modMine:FBpp0070277; MD5=0bfecb7568a3ebf3a816b44ac5c6e70a; length=270; release=r6.09; species=Dmel;;FBpp0070278 t…	13.3	4	0.10	ADGVNILNLGK+FTPGAFTNQIQPAFR+YTDTTPIAGR
350a	FBpp0089277|FBgn0003392|CG18102-PG|shi-PG FBpp0089280|FBgn0003392|CG18102-PF|shi-PF FBpp0290809|FBgn0003392|CG18102-PJ|shi-PJ FBpp0290810|FBgn0003392|CG18102-PK|shi-PK FBpp0290811|FBgn0003392|CG18102-PL|shi-PL FBpp0305866|FBgn0003392|CG18102-PN|shi-PN FBpp0309359|FBgn0003392|CG18102-PP|shi-PP	1.0000	FBpp0089277 type=protein; loc=X:join(15893005..15893150,15894693..15894766,15894835..15895591,15895662..15895778,15895846..15896074,15896147..15896304,15896366..15896472,15897102..15897295,15898955..15899074,15901544..15901747,15901823..15901916,15901978..15902117,15902190..15902332,15905774..15905924); ID=FBpp0089277; name=shi-PG; parent=FBgn0003392,FBtr0074124; dbxref=FlyBase:FBpp0089277,GB_pro…	4.9	4	0.09	DIEQGFMSMSR+VAIGDQPVDIEQQIK+VSGAVGGAIVQQSGANR
36	FBpp0072117|FBgn0034938|CG3803-PA|CG3803-PA	1.0000	FBpp0072117 type=protein; loc=2R:complement(join(23953823..23953915,23953639..23953741,23953449..23953581,23952538..23953390)); ID=FBpp0072117; name=CG3803-PA; parent=FBgn0034938,FBtr0072208; dbxref=FlyBase:FBpp0072117,FlyBase_Annotation_IDs:CG3803-PA,GB_protein:AAF47112.1,REFSEQ:NP_611855,GB_protein:AAF47112,FlyMine:FBpp0072117,modMine:FBpp0072117; MD5=99d18a5a7ba83cd704cf672069d4bb9a; length=39…	10.7	4	0.08	FQDPNDVPR+TQEEWVQEFNLYQQYPEYK+WIPDDMWTFAPIQK
339a	FBpp0086337|FBgn0034091|CG8448-PD|mrj-PD FBpp0086338|FBgn0034091|CG8448-PB|mrj-PB FBpp0086339|FBgn0034091|CG8448-PC|mrj-PC FBpp0086340|FBgn0034091|CG8448-PA|mrj-PA	1.0000	FBpp0086337 type=protein; loc=2R:complement(join(16205901..16205965,16205710..16205819,16204825..16205031,16204442..16204754,16204297..16204381)); ID=FBpp0086337; name=mrj-PD; parent=FBgn0034091,FBtr0087193; dbxref=GB_protein:AAM68507.1,FlyBase:FBpp0086337,FlyBase_Annotation_IDs:CG8448-PD,REFSEQ:NP_725544,GB_protein:AAM68507; MD5=5c0adf28be850225b4834b9988c27ba6; length=259; release=r6.09; specie…	15.4	4	0.08	EFFGIHSPFADLFR+ELSEAYEVLSDEK+ELSEAYEVLSDEKK+ETVFSYENDVLK
321a	FBpp0077326|FBgn0260639|CG3157-PA|gammaTub23C-PA	1.0000	FBpp0077326 type=protein; loc=2L:join(2973059..2973107,2973166..2973368,2973429..2974604); ID=FBpp0077326; name=gammaTub23C-PA; parent=FBgn0260639,FBtr0077641; dbxref=FlyBase:FBpp0077326,FlyBase_Annotation_IDs:CG3157-PA,GB_protein:AAF51174.1,REFSEQ:NP_476804,GB_protein:AAF51174,FlyMine:FBpp0077326,modMine:FBpp0077326; MD5=d5e01458d1da8fc0446d951772715831; length=475; release=r6.09; species=Dmel;	8.4	4	0.08	KTTVLDVMRR+LTTAADSVVVLDNTALNR+VINTIMGSVYSK
313a	FBpp0074013|FBgn0005411|CG9998-PA|U2af50-PA FBpp0298005|FBgn0005411|CG9998-PB|U2af50-PB FBpp0298006|FBgn0005411|CG9998-PC|U2af50-PC FBpp0298007|FBgn0005411|CG9998-PD|U2af50-PD	1.0000	FBpp0074013 type=protein; loc=X:complement(join(16358811..16358823,16357643..16358206,16357484..16357572,16357295..16357417,16356756..16357217)); ID=FBpp0074013; name=U2af50-PA; parent=FBgn0005411,FBtr0074234; dbxref=FlyBase:FBpp0074013,FlyBase_Annotation_IDs:CG9998-PA,GB_protein:AAF48596.1,REFSEQ:NP_476891,GB_protein:AAF48596,FlyMine:FBpp0074013,modMine:FBpp0074013; MD5=3a022c1911db0e1434c0a819c…	11.4	4	0.10	IFIGGLPNYLNDDQVK+NFAFLEFR+SIDETTQAMAFDGINLK
4	FBpp0070162|FBgn0040340|CG11642-PB|TRAM-PB FBpp0070163|FBgn0040340|CG11642-PA|TRAM-PA FBpp0070164|FBgn0040340|CG11642-PC|TRAM-PC FBpp0298011|FBgn0040340|CG11642-PD|TRAM-PD FBpp0304840|FBgn0040340|CG11642-PE|TRAM-PE	1.0000	FBpp0070162 type=protein; loc=X:936349..937455; ID=FBpp0070162; name=TRAM-PB; parent=FBgn0040340,FBtr0070167; dbxref=FlyBase:FBpp0070162,FlyBase_Annotation_IDs:CG11642-PB,GB_protein:AAN09034.1,REFSEQ:NP_726711,GB_protein:AAN09034,FlyMine:FBpp0070162,modMine:FBpp0070162; MD5=c6803b3e6691c65d4ac0dd4ffe29f1d4; length=368; release=r6.09; species=Dmel;;FBpp0070163 type=protein; loc=X:936349..937455; I…	7.3	4	0.09	ESDLPEADQTSPSPIK+VVNNAVFFLIR
296	FBpp0305165|FBgn0028737|CG6341-PB|Ef1beta-PB FBpp0311691|FBgn0028737|CG6341-PC|Ef1beta-PC	1.0000	FBpp0305165 type=protein; loc=2R:join(16868312..16868391,16868491..16869079); ID=FBpp0305165; name=Ef1beta-PB; parent=FBgn0028737,FBtr0332947; dbxref=REFSEQ:NP_524808,GB_protein:AAF57941,FlyBase:FBpp0305165,FlyBase_Annotation_IDs:CG6341-PB; MD5=db65b931eba2f027cda91e367d763098; length=222; release=r6.09; species=Dmel;;FBpp0311691 type=protein; loc=2R:join(16868312..16868391,16868491..16869079); I…	23.9	4	0.10	ADLSVFDALGK+ELNAFLADNSYISGYTPSK+LVPVGYGINK+TIEMDGLLWGASK
293	FBpp0291366|FBgn0261268|CG11861-PC|Cul3-PD FBpp0291367|FBgn0261268|CG11861-PA|Cul3-PC FBpp0291368|FBgn0261268|CG11861-PB|Cul3-PE FBpp0291369|FBgn0261268|CG42615-PF|Cul3-PF	1.0000	FBpp0291366 type=protein; loc=2L:complement(join(15270905..15270964,15268821..15269204,15267996..15268757,15267763..15267933,15267530..15267700,15267353..15267467,15267145..15267287,15266796..15267019,15266596..15266734,15266374..15266526)); ID=FBpp0291366; name=Cul3-PD; parent=FBgn0261268,FBtr0302156; dbxref=REFSEQ:NP_723908,GB_protein:AAN10895,FlyBase:FBpp0291366,FlyBase:FBpp0080306,FlyBase_Ann…	4.3	4	0.08	FLPSPVFIK+NNSGLSFEQLYR+SPEYLSLFIDDK
284	FBpp0110147|FBgn0052699|CG32699-PB|LPCAT-PB	1.0000	FBpp0110147 type=protein; loc=X:complement(join(9579482..9579682,9574901..9575046,9574347..9574832,9574132..9574269,9573579..9573855,9573404..9573505,9573185..9573326,9573008..9573117)); ID=FBpp0110147; name=LPCAT-PB; parent=FBgn0052699,FBtr0110850; dbxref=FlyBase:FBpp0110147,FlyBase_Annotation_IDs:CG32699-PB,REFSEQ:NP_001036265,GB_protein:ABI30972,FlyMine:FBpp0110147,modMine:FBpp0110147; MD5=649…	9.2	4	0.09	ETADIPLLGK+FKPGAFYPGVPVQPVLLK+IINYAQPIYVQR+NSDLLTFLR
269	FBpp0087897|FBgn0033260|CG8711-PA|Cul4-PA FBpp0290569|FBgn0033260|CG8711-PB|Cul4-PB	1.0000	FBpp0087897 type=protein; loc=2R:complement(join(8105525..8105849,8105213..8105457,8104691..8105151,8104453..8104639,8104162..8104354,8103967..8104103,8103523..8103912,8103183..8103461,8102970..8103122,8102811..8102906)); ID=FBpp0087897; name=Cul4-PA; parent=FBgn0033260,FBtr0088821; dbxref=FlyBase:FBpp0087897,FlyBase_Annotation_IDs:CG8711-PA,GB_protein:AAF59135.2,REFSEQ:NP_610352,GB_protein:AAF59…	5.6	4	0.08	EAFEFFINQR+ELLAEHLTSILQK+SGNKGTTDEELEK+SMVQDLLDFK
266	FBpp0087755|FBgn0027607|CG8230-PA|CG8230-PA	1.0000	FBpp0087755 type=protein; loc=2R:complement(join(8947129..8947271,8945864..8947049,8945310..8945807,8945128..8945250,8944906..8945055)); ID=FBpp0087755; name=CG8230-PA; parent=FBgn0027607,FBtr0088674; dbxref=FlyBase:FBpp0087755,FlyBase_Annotation_IDs:CG8230-PA,GB_protein:AAF59014.1,REFSEQ:NP_610431,GB_protein:AAF59014,FlyMine:FBpp0087755,modMine:FBpp0087755; MD5=e6e336fcdceb1d0353827429c155324d; …	7.2	4	0.10	GELGVNEVLEVISK+LVSLFETLAR+TADLGSNQWLQR+TGNFGSLVTVFLEK
251	FBpp0086718|FBgn0013770|CG6692-PA|Cp1-PA FBpp0086719|FBgn0013770|CG6692-PC|Cp1-PC FBpp0292990|FBgn0013770|CG6692-PD|Cp1-PD FBpp0308977|FBgn0013770|CG6692-PE|Cp1-PE	1.0000	FBpp0086718 type=protein; loc=2R:join(13962238..13962336,13966755..13966969,13967030..13967741); ID=FBpp0086718; name=Cp1-PA; parent=FBgn0013770,FBtr0087592; dbxref=GB_protein:AAF58311.1,FlyBase:FBpp0086718,FlyBase_Annotation_IDs:CG6692-PA,REFSEQ:NP_725347,GB_protein:AAF58311,FlyMine:FBpp0086718,modMine:FBpp0086718; MD5=80198f2033507b9f20bf9a42a17d717b; length=341; release=r6.09; species=Dmel;;FB…	14.1	4	0.10	GFTDIPQGDEK+GVTFISPAHVTLPK+NSWGTTWGDK
249	FBpp0086701|FBgn0033912|CG8415-PA|RpS23-PA FBpp0308991|FBgn0033912|CG8415-PB|RpS23-PB	1.0000	FBpp0086701 type=protein; loc=2R:complement(join(14216530..14216533,14215951..14216110,14215435..14215702)); ID=FBpp0086701; name=RpS23-PA; parent=FBgn0033912,FBtr0087575; dbxref=FlyBase:FBpp0086701,FlyBase_Annotation_IDs:CG8415-PA,GB_protein:AAF58277.2,REFSEQ:NP_610939,GB_protein:AAF58277,FlyMine:FBpp0086701,modMine:FBpp0086701; MD5=e61e7f18ffb2c6f72e0b266cd817f7b8; length=143; release=r6.09; sp…	26.6	4	0.08	DGSLNYIEENDEVLVAGFGR+ITAFVPR+VANVSLLALYK
239	FBpp0085902|FBgn0261119|CG5519-PA|Prp19-PA	1.0000	FBpp0085902 type=protein; loc=2R:complement(join(18450890..18450908,18449472..18450825,18447467..18447611)); ID=FBpp0085902; name=Prp19-PA; parent=FBgn0261119,FBtr0086723; dbxref=FlyBase:FBpp0085902,FlyBase_Annotation_IDs:CG5519-PA,GB_protein:AAF57684.1,REFSEQ:NP_523783,GB_protein:AAF57684,FlyMine:FBpp0085902,modMine:FBpp0085902; MD5=0c3487754cd63a1e17f46fe83bb9ed50; length=505; release=r6.09; sp…	21.0	4	0.09	CHEGPVTGLSLHPTGDYLLSTSSDK+TMQDEWDALMIHSFTQR+VFNDHTALATGVR+VIDTAEVGLTTAQFHPDGLIFGTGTVDSQVK+VIYHPNEDTVITGSPDMNIR
238	FBpp0085736|FBgn0261439|CG17246-PB|SdhA-PB FBpp0085737|FBgn0261439|CG17246-PA|SdhA-PA FBpp0085738|FBgn0261439|CG17246-PC|SdhA-PC	1.0000	FBpp0085736 type=protein; loc=2R:complement(join(19395687..19395743,19392846..19394443,19392639..19392789,19392399..19392578)); ID=FBpp0085736; name=SdhA-PB; parent=FBgn0261439,FBtr0086552; dbxref=FlyBase:FBpp0085736,FlyBase_Annotation_IDs:CG17246-PB,GB_protein:AAM70849.1,REFSEQ:NP_725881,GB_protein:AAM70849; MD5=b44908b45d9ed755369d3069e3c751b9; length=661; release=r6.09; species=Dmel;;FBpp00857…	7.6	4	0.10	ENAGEASVANLDK+EPIPVLPTVHYNMGGVPTNYR+TIAELNKPGAPAPTLK
236	FBpp0085688|FBgn0261456|CG11228-PA|hpo-PA FBpp0304253|FBgn0261456|CG11228-PB|hpo-PB	1.0000	FBpp0085688 type=protein; loc=2R:complement(join(19495461..19496748,19494682..19495403)); ID=FBpp0085688; name=hpo-PA; parent=FBgn0261456,FBtr0086500; dbxref=FlyBase:FBpp0085688,FlyBase_Annotation_IDs:CG11228-PA,GB_protein:AAF57543.2,REFSEQ:NP_611427,GB_protein:AAF57543,FlyMine:FBpp0085688,modMine:FBpp0085688; MD5=4450e9daeb2a8b636773c7b11142555f; length=669; release=r6.09; species=Dmel;;FBpp0304…	4.0	4	0.10	LADFGVAGQLTDTMAK+WSTEFIDFVSK
224	FBpp0084971|FBgn0039735|CG7911-PA|Nph-PA FBpp0112220|FBgn0039735|CG7911-PB|Nph-PB	1.0000	FBpp0084971 type=protein; loc=3R:complement(join(30004582..30004603,30004304..30004449,30003990..30004157,30003770..30003904)); ID=FBpp0084971; name=Nph-PA; parent=FBgn0039735,FBtr0085606; dbxref=FlyBase:FBpp0084971,FlyBase_Annotation_IDs:CG7911-PA,GB_protein:AAF56987.1,REFSEQ:NP_651760,GB_protein:AAF56987,FlyMine:FBpp0084971,modMine:FBpp0084971; MD5=04e8200910019a5c495f95b2c9c991e6; length=156; …	31.4	4	0.09	EAIAQFEVPDVPEEYIVHSHK+QISLGPEAK+TGEFNVVQAETNINDDGEK
217	FBpp0084666|FBgn0039580|CG1345-PA|Gfat2-PA	1.0000	FBpp0084666 type=protein; loc=3R:complement(join(28337870..28339546,28337293..28337667)); ID=FBpp0084666; name=Gfat2-PA; parent=FBgn0039580,FBtr0085297; dbxref=FlyBase:FBpp0084666,FlyBase_Annotation_IDs:CG1345-PA,GB_protein:AAF56785.1,REFSEQ:NP_651617,GB_protein:AAF56785,FlyMine:FBpp0084666,modMine:FBpp0084666; MD5=8fd2d592c025067320afb4dd97552607; length=683; release=r6.09; species=Dmel;	5.0	4	0.09	FDTQTVVLGGIK+LNSQVQQLAK+QEVLDLLLQGLK
213	FBpp0084275|FBgn0039358|CG5028-PA|CG5028-PA FBpp0112201|FBgn0039358|CG5028-PB|CG5028-PB FBpp0112202|FBgn0039358|CG5028-PC|CG5028-PC FBpp0112203|FBgn0039358|CG5028-PD|CG5028-PD	1.0000	FBpp0084275 type=protein; loc=3R:join(25680967..25681023,25681121..25681198,25681266..25682045,25682105..25682291,25682356..25682431,25683058..25683088); ID=FBpp0084275; name=CG5028-PA; parent=FBgn0039358,FBtr0084901; dbxref=FlyBase:FBpp0084275,FlyBase_Annotation_IDs:CG5028-PA,GB_protein:AAF56494.2,REFSEQ:NP_651416,GB_protein:AAF56494,FlyMine:FBpp0084275,modMine:FBpp0084275; MD5=546fef11f6ea5fa5e…	17.1	4	0.10	EHANVIQEAVYQTIVNDAIR+NYGDHYAIFEPGTR+TPDIGGTNSSTDVVENILK+VTGTDIPSAQYGGR
209	FBpp0083882|FBgn0039130|CG5854-PA|CG5854-PA	1.0000	FBpp0083882 type=protein; loc=3R:join(23934027..23934060,23934171..23934344,23934564..23934932,23935029..23935297,23935364..23935633); ID=FBpp0083882; name=CG5854-PA; parent=FBgn0039130,FBtr0084494; dbxref=FlyBase:FBpp0083882,FlyBase_Annotation_IDs:CG5854-PA,GB_protein:AAF56208.1,REFSEQ:NP_651196,GB_protein:AAF56208,FlyMine:FBpp0083882,modMine:FBpp0083882; MD5=8ee3ea2fd97ddcfb59ce9ef6c22abfa6; le…	13.5	4	0.10	ELLMEMINDYVK+IIIAAIYK+LPVVYGIGDK+NGIDNTPLTPYLDEEQLQHK
21	FBpp0071461|FBgn0034577|CG10540-PA|cpa-PA	1.0000	FBpp0071461 type=protein; loc=2R:join(21058022..21058262,21058384..21058553,21058612..21059061); ID=FBpp0071461; name=cpa-PA; parent=FBgn0034577,FBtr0071532; dbxref=FlyBase:FBpp0071461,FlyBase_Annotation_IDs:CG10540-PA,GB_protein:AAF46660.1,REFSEQ:NP_611539,GB_protein:AAF46660,FlyMine:FBpp0071461,modMine:FBpp0071461; MD5=499fbe04f6ba817a7076f7ee6c44ee1c; length=286; release=r6.09; species=Dmel;	17.8	4	0.06	AALDLETLAYTASHYR+ESVVVSNEQQVAK+IVSDFILHAPPGEFNEVFNDVR
3	FBpp0070129|FBgn0040383|CG5254-PA|CG5254-PA FBpp0310321|FBgn0040383|CG5254-PB|CG5254-PB	1.0000	FBpp0070129 type=protein; loc=X:join(756336..756506,757805..758554); ID=FBpp0070129; name=CG5254-PA; parent=FBgn0040383,FBtr0070134; dbxref=FlyBase:FBpp0070129,FlyBase_Annotation_IDs:CG5254-PA,GB_protein:AAF45544.1,REFSEQ:NP_569856,GB_protein:AAF45544,FlyMine:FBpp0070129,modMine:FBpp0070129; MD5=c2faa20e76b60242ae567f510c2673b5; length=306; release=r6.09; species=Dmel;;FBpp0310321 type=protein; l…	21.1	4	0.10	GIIQQDGLGFSGLNK+GIMPPILAETPK+GTLSSMGIVYR+IQGPQPVPGQIK
195	FBpp0082459|FBgn0038271|CG3731-PA|UQCR-C1-PA FBpp0082460|FBgn0038271|CG3731-PB|UQCR-C1-PB	1.0000	FBpp0082459 type=protein; loc=3R:join(14890358..14890426,14890696..14890902,14890962..14891290,14891353..14891723,14891785..14891876,14891951..14892295); ID=FBpp0082459; name=UQCR-C1-PA; parent=FBgn0038271,FBtr0083000; dbxref=FlyBase:FBpp0082459,FlyBase_Annotation_IDs:CG3731-PA,GB_protein:AAF55110.2,REFSEQ:NP_731954,GB_protein:AAF55110,FlyMine:FBpp0082459,modMine:FBpp0082459; MD5=86d41abaf76ec0ff…	10.0	4	0.10	ADLTDYIQTHYK+AVEILADIIQNSK+IDAVSVGNVR+TLLNIPATQVTK
191	FBpp0082062|FBgn0086134|CG5266-PA|Prosalpha2-PA	1.0000	FBpp0082062 type=protein; loc=3R:join(12431441..12431481,12431584..12431660,12431746..12432001,12432067..12432222,12432287..12432461); ID=FBpp0082062; name=Prosalpha2-PA; parent=FBgn0086134,FBtr0082590; dbxref=FlyBase:FBpp0082062,FlyBase_Annotation_IDs:CG5266-PA,GB_protein:AAF54814.1,REFSEQ:NP_524328,GB_protein:AAF54814,FlyMine:FBpp0082062,modMine:FBpp0082062; MD5=af9c5e4c69e67ef7aec6e097041ebc22…	18.4	4	0.10	EPIPVSQLVQR+YSEDLELDDAVHTAILTLK+YSFSLTTFSPSGK
185	FBpp0081584|FBgn0027338|CG9423-PA|Kap-alpha3-PA FBpp0081585|FBgn0027338|CG9423-PB|Kap-alpha3-PB FBpp0081586|FBgn0027338|CG9423-PC|Kap-alpha3-PC FBpp0290407|FBgn0027338|CG9423-PD|Kap-alpha3-PD	1.0000	FBpp0081584 type=protein; loc=3R:complement(join(9577208..9577267,9576768..9577148,9575877..9576707,9575636..9575812,9575474..9575569)); ID=FBpp0081584; name=Kap-alpha3-PA; parent=FBgn0027338,FBtr0082106; dbxref=FlyBase:FBpp0081584,FlyBase_Annotation_IDs:CG9423-PA,GB_protein:AAF54408.1,REFSEQ:NP_731377,GB_protein:AAF54408; MD5=7c89f9db717ba92f5f8f808941be523e; length=514; release=r6.09; species=D…	8.9	4	0.08	AAADATKPEQQLAAVQAAR+EQVFTLIK+LIPLLGNSEVK+NEVTVELR
182	FBpp0081378|FBgn0024326|CG9738-PA|Mkk4-PA FBpp0289672|FBgn0024326|CG9738-PB|Mkk4-PB FBpp0306434|FBgn0024326|CG9738-PC|Mkk4-PC	1.0000	FBpp0081378 type=protein; loc=3R:complement(join(8650481..8650511,8649478..8650319,8649279..8649419,8648962..8649047,8648722..8648896)); ID=FBpp0081378; name=Mkk4-PA; parent=FBgn0024326,FBtr0081892; dbxref=FlyBase:FBpp0081378,FlyBase_Annotation_IDs:CG9738-PA,GB_protein:AAF54258.1,REFSEQ:NP_477353,GB_protein:AAF54258,FlyMine:FBpp0081378,modMine:FBpp0081378; MD5=13e166d546b56e6fca2f77207f5ff9bd; le…	10.8	4	0.08	LLEMPFIR+LLTSYNGMEFSK+LQFGEGGANTHTFTSDDLEDEGEIGR
158	FBpp0079520|FBgn0043456|CG4747-PA|CG4747-PA FBpp0292905|FBgn0043456|CG4747-PB|CG4747-PB FBpp0310306|FBgn0043456|CG4747-PC|CG4747-PC	1.0000	FBpp0079520 type=protein; loc=2L:join(10004047..10004126,10004535..10004571,10005424..10005506,10005568..10006417,10006475..10006585,10006908..10007178,10007255..10007341,10007414..10007503,10007567..10007766); ID=FBpp0079520; name=CG4747-PA; parent=FBgn0043456,FBtr0079930; dbxref=FlyBase:FBpp0079520,FlyBase_Annotation_IDs:CG4747-PA,GB_protein:AAF52846.3,REFSEQ:NP_609336,GB_protein:AAF52846,FlyMi…	7.8	4	0.06	DVSGEALQDADEASSTPTGR+LGYSEHDSSAVFVR+VETDALLASIAAK
156	FBpp0079497|FBgn0032156|CG13124-PA|CG13124-PA FBpp0079498|FBgn0032156|CG13124-PB|CG13124-PB FBpp0288636|FBgn0032156|CG13124-PD|CG13124-PD FBpp0290088|FBgn0032156|CG13124-PE|CG13124-PE FBpp0290089|FBgn0032156|CG13124-PF|CG13124-PF FBpp0290090|FBgn0032156|CG13124-PG|CG13124-PG FBpp0290091|FBgn0032156|CG13124-PH|CG13124-PH FBpp0290092|FBgn0032156|CG13124-PI|CG13124-PI FBpp0290093|FBgn0032156|CG13124…	1.0000	FBpp0079497 type=protein; loc=2L:complement(join(9906033..9906173,9905875..9905971,9905138..9905291,9904827..9905052,9904282..9904758,9904004..9904216,9903717..9903941)); ID=FBpp0079497; name=CG13124-PA; parent=FBgn0032156,FBtr0079902; dbxref=FlyBase:FBpp0079497,FlyBase_Annotation_IDs:CG13124-PA,GB_protein:AAF52823.3,REFSEQ:NP_609319,GB_protein:AAF52823,FlyMine:FBpp0079497,modMine:FBpp0079497; MD…	9.8	4	0.10	LLFAIQGMK+SPEFQPGVISR+TLLQLIELK+VELLAQASMNGQQNDTR
16	FBpp0071279|FBgn0014868|CG9022-PA|Ost48-PA	1.0000	FBpp0071279 type=protein; loc=X:complement(join(9158290..9158431,9157008..9158215)); ID=FBpp0071279; name=Ost48-PA; parent=FBgn0014868,FBtr0071344; dbxref=FlyBase:FBpp0071279,FlyBase_Annotation_IDs:CG9022-PA,GB_protein:AAF46453.1,REFSEQ:NP_511096,GB_protein:AAF46453,FlyMine:FBpp0071279,modMine:FBpp0071279; MD5=1bed9989bd15e38ed422ca79b5f6c5f9; length=449; release=r6.09; species=Dmel;	10.2	4	0.09	ASDIQLEFVR+LLTAESTAYSYNPEASVSDYPHAVGR+QADAAPLLYR
148	FBpp0079278|FBgn0020497|CG13387-PA|emb-PA FBpp0312321|FBgn0020497|CG13387-PB|emb-PB	1.0000	FBpp0079278 type=protein; loc=2L:join(8404288..8405779,8405916..8406286,8406376..8406855,8406924..8407256,8407323..8407688,8407775..8407924); ID=FBpp0079278; name=emb-PA; parent=FBgn0020497,FBtr0079663; dbxref=FlyBase:FBpp0079278,FlyBase_Annotation_IDs:CG13387-PA,GB_protein:AAG22423.2,REFSEQ:NP_723391,GB_protein:AAG22423,FlyMine:FBpp0079278,modMine:FBpp0079278; MD5=d458d192b10be9df690b27d3d2bff62…	4.4	4	0.07	NLSEEVFDFSQGQITQTK+NVADMGLNILFK+VFVTGLFNLDENVQAFK
147	FBpp0079234|FBgn0261020|CG7870-PA|wol-PA	1.0000	FBpp0079234 type=protein; loc=2L:complement(join(8302758..8302823,8302524..8302698,8301936..8302332,8301537..8301879)); ID=FBpp0079234; name=wol-PA; parent=FBgn0261020,FBtr0079614; dbxref=FlyBase:FBpp0079234,FlyBase_Annotation_IDs:CG7870-PA,GB_protein:AAF52633.1,REFSEQ:NP_609202,GB_protein:AAF52633,FlyMine:FBpp0079234,modMine:FBpp0079234; MD5=4bdbe78ea4952d5b5e913c7ad1532aec; length=326; release=…	13.5	4	0.10	AHLENDAIATR+FPDYDKLEVALK+LPMSEVAVR+NLLFADADGATK
129	FBpp0078273|FBgn0037374|CG10978-PB|jagn-PB FBpp0078274|FBgn0037374|CG10978-PA|jagn-PA	1.0000	FBpp0078273 type=protein; loc=3R:join(5779428..5779516,5779800..5780172,5780235..5780366); ID=FBpp0078273; name=jagn-PB; parent=FBgn0037374,FBtr0078624; dbxref=GB_protein:AAF51956.1,FlyBase:FBpp0078273,FlyBase_Annotation_IDs:CG10978-PB,REFSEQ:NP_731002,GB_protein:AAF51956; MD5=14b0e904991911ef8fadd62c3dbf6269; length=197; release=r6.09; species=Dmel;;FBpp0078274 type=protein; loc=3R:join(5779428.…	20.8	4	0.10	GGPMVAGTDGNDFEFR+SVELDETDIFVWR+VAGTYQISLLNK
121	FBpp0077716|FBgn0002593|CG4087-PA|RpLP1-PA FBpp0304265|FBgn0002593|CG4087-PB|RpLP1-PB	1.0000	FBpp0077716 type=protein; loc=2L:join(420075..420146,420292..420558); ID=FBpp0077716; name=RpLP1-PA; parent=FBgn0002593,FBtr0078056; dbxref=FlyBase:FBpp0077716,FlyBase_Annotation_IDs:CG4087-PA,GB_protein:AAF51499.1,REFSEQ:NP_476630,GB_protein:AAF51499,FlyMine:FBpp0077716,modMine:FBpp0077716; MD5=14996ea00a002e01173b79d94ab23b2f; length=112; release=r6.09; species=Dmel;;FBpp0304265 type=protein; l…	42.9	4	0.09	AANVEVEPYWPGLFAK+DLITNIGSGVGAAPAGGAAPAAAAAAPAAESK
13	FBpp0071047|FBgn0029975|CG1444-PA|CG1444-PA	1.0000	FBpp0071047 type=protein; loc=X:join(7909372..7909537,7909878..7909924,7910709..7910784,7910853..7911193,7911252..7911587); ID=FBpp0071047; name=CG1444-PA; parent=FBgn0029975,FBtr0071091; dbxref=FlyBase:FBpp0071047,FlyBase_Annotation_IDs:CG1444-PA,GB_protein:AAF46291.1,REFSEQ:NP_572420,GB_protein:AAF46291,FlyMine:FBpp0071047,modMine:FBpp0071047; MD5=213b39c7e5ac603371db010effd3fe4a; length=321; r…	18.4	4	0.09	ASVFAPSPETYVR+EHGILIQSVQPGFVATNMSK+FSDDLQTEYK+MGEWAVVTGSTDGIGK
118	FBpp0077571|FBgn0000579|CG17654-PB|Eno-PB FBpp0077572|FBgn0000579|CG17654-PE|Eno-PE FBpp0077573|FBgn0000579|CG17654-PC|Eno-PC FBpp0077574|FBgn0000579|CG17654-PD|Eno-PD FBpp0077575|FBgn0000579|CG17654-PA|Eno-PA FBpp0291325|FBgn0000579|CG17654-PF|Eno-PF	1.0000	FBpp0077571 type=protein; loc=2L:complement(join(1727646..1727833,1725341..1726655)); ID=FBpp0077571; name=Eno-PB; parent=FBgn0000579,FBtr0077905; dbxref=FlyBase:FBpp0077571,FlyBase_Annotation_IDs:CG17654-PB,GB_protein:AAN10455.1,REFSEQ:NP_722721,GB_protein:AAN10455; MD5=192a03ed239ad33bf021aeae31e76f91; length=500; release=r6.09; species=Dmel;;FBpp0077572 type=protein; loc=2L:complement(join(172…	15.0	4	0.10	AAVPSGASTGVHEALELR+ANLDVVDQASIDNFMIK+EALNLISDAIAK+VNQIGTVTESIAAHLLAK
113	FBpp0076956|FBgn0031149|CG1518-PA|CG1518-PA FBpp0311838|FBgn0031149|CG1518-PC|CG1518-PC	1.0000	FBpp0076956 type=protein; loc=X:complement(join(21053611..21053710,21052898..21053226,21052410..21052799,21051916..21052203,21051126..21051605,21050271..21050825)); ID=FBpp0076956; name=CG1518-PA; parent=FBgn0031149,FBtr0077264; dbxref=FlyBase:FBpp0076956,FlyBase_Annotation_IDs:CG1518-PA,GB_protein:AAF50861.1,REFSEQ:NP_608425,GB_protein:AAF50861,FlyMine:FBpp0076956,modMine:FBpp0076956; MD5=23f32a…	5.6	4	0.08	AWYPLGR+FESVIHEFDPYFNYR+FYSLLDPSYAK+IIFDDFR
111	FBpp0076848|FBgn0035600|CG4769-PA|Cyt-c1-PA FBpp0297223|FBgn0035600|CG4769-PB|Cyt-c1-PB	1.0000	FBpp0076848 type=protein; loc=3L:join(5360340..5360411,5360692..5360739,5360877..5361025,5361493..5361625,5361695..5361988,5362103..5362330); ID=FBpp0076848; name=Cyt-c1-PA; parent=FBgn0035600,FBtr0077144; dbxref=FlyBase:FBpp0076848,FlyBase_Annotation_IDs:CG4769-PA,GB_protein:AAF50785.1,REFSEQ:NP_647958,GB_protein:AAF50785,FlyMine:FBpp0076848,modMine:FBpp0076848; MD5=fbe46bfe8a882962625e32b223365…	11.4	4	0.09	DVATFLK+GLFDALDHQSVR+LSDYFPSPYPNEEAAR
109	FBpp0076829|FBgn0263106|CG10578-PA|DnaJ-1-PA FBpp0076830|FBgn0263106|CG10578-PB|DnaJ-1-PB	1.0000	FBpp0076829 type=protein; loc=3L:complement(5750589..5751593); ID=FBpp0076829; name=DnaJ-1-PA; parent=FBgn0263106,FBtr0077123; dbxref=FlyBase:FBpp0076829,FlyBase_Annotation_IDs:CG10578-PA,GB_protein:AAF50753.1,REFSEQ:NP_523936,GB_protein:AAF50753; MD5=8ee2a70fa076c8c410c8f745592d1d60; length=334; release=r6.09; species=Dmel;;FBpp0076830 type=protein; loc=3L:complement(5750589..5751593); ID=FBpp00…	10.5	4	0.08	DIFDNYGEDGLK+ITFPQEGDSAPNK+TPADIVFIIR
108	FBpp0076679|FBgn0042185|CG18769-PA|CG18769-PA FBpp0076680|FBgn0042185|CG18769-PC|CG18769-PC FBpp0076681|FBgn0042185|CG18769-PB|CG18769-PB FBpp0076682|FBgn0042185|CG18769-PD|CG18769-PD FBpp0076683|FBgn0042185|CG18769-PE|CG18769-PE FBpp0300165|FBgn0042185|CG18769-PG|CG18769-PG FBpp0300166|FBgn0042185|CG18769-PH|CG18769-PH FBpp0310698|FBgn0042185|CG18769-PI|CG18769-PI	1.0000	FBpp0076679 type=protein; loc=3L:join(6551833..6551949,6562322..6562418,6590604..6590835,6590894..6590999,6591059..6591160,6591214..6591417,6591479..6591721); ID=FBpp0076679; name=CG18769-PA; parent=FBgn0042185,FBtr0076970; dbxref=GB_protein:AAN12082.2,GB_protein:AAN12082.1,FlyBase:FBpp0076679,FlyBase_Annotation_IDs:CG18769-PA,REFSEQ:NP_652706,GB_protein:AAN12082; MD5=c59a3645e40257bb0b953e8ffef2…	19.3	4	0.10	INDPLNMQLPSHLVR+TQENTPPTLTEEK+VIAQLYEAFNVGEYQLEK+YELEPLEEK
103	FBpp0076215|FBgn0015218|CG4035-PB|eIF-4E-PB FBpp0076216|FBgn0015218|CG4035-PC|eIF-4E-PC FBpp0076217|FBgn0015218|CG4035-PD|eIF-4E-PD FBpp0076218|FBgn0015218|CG4035-PA|eIF-4E-PA FBpp0076219|FBgn0015218|CG4035-PG|eIF-4E-PG FBpp0076220|FBgn0015218|CG4035-PE|eIF-4E-PE FBpp0076221|FBgn0015218|CG4035-PF|eIF-4E-PF FBpp0306016|FBgn0015218|CG4035-PH|eIF-4E-PH FBpp0306017|FBgn0015218|CG4035-PI|eIF-4E-PI	1.0000	FBpp0076215 type=protein; loc=3L:complement(join(9401040..9401096,9400583..9400953,9400419..9400518,9400097..9400184,9399870..9400033)); ID=FBpp0076215; name=eIF-4E-PB; parent=FBgn0015218,FBtr0076487; dbxref=FlyBase:FBpp0076215,FlyBase_Annotation_IDs:CG4035-PB,GB_protein:AAF50282.1,REFSEQ:NP_524829,GB_protein:AAF50282; MD5=8d9bf8f418dbd4c61ab9ea1452badbfc; length=259; release=r6.09; species=Dmel;…	20.2	4	0.08	EDPQETGEPAGNTATTTAPAGDDAVR+TSAPSTEQGRPEPPTSAAAPAEAK
640	FBpp0070578|FBgn0029679|CG2901-PA|CG2901-PA	0.9499	FBpp0070578 type=protein; loc=X:join(3828302..3828370,3828459..3829125,3829361..3830071,3830154..3830454,3830679..3830880); ID=FBpp0070578; name=CG2901-PA; parent=FBgn0029679,FBtr0070605; dbxref=FlyBase:FBpp0070578,FlyBase_Annotation_IDs:CG2901-PA,GB_protein:AAF45897.1,REFSEQ:NP_570077,GB_protein:AAF45897,FlyMine:FBpp0070578,modMine:FBpp0070578; MD5=886d098f2dad177a4caf7f5ba94508b9; length=649; r…	3.2	4	0.04	AGIALGMLIMLLVATAISYWK
646	FBpp0082294|FBgn0038180|CG9307-PA|Cht5-PA	0.9414	FBpp0082294 type=protein; loc=3R:join(13767679..13767682,13768092..13768713,13768861..13768984,13769074..13769565,13769624..13769809,13769890..13770093,13770373..13770528); ID=FBpp0082294; name=Cht5-PA; parent=FBgn0038180,FBtr0082826; dbxref=FlyBase:FBpp0082294,FlyBase_Annotation_IDs:CG9307-PA,GB_protein:AAF54987.1,REFSEQ:NP_650314,GB_protein:AAF54987,FlyMine:FBpp0082294,modMine:FBpp0082294; MD5=…	1.5	4	0.05	TFTLSNSNK
95	FBpp0075401|FBgn0014002|CG6988-PA|Pdi-PA FBpp0312224|FBgn0014002|CG6988-PE|Pdi-PE	1.0000	FBpp0075401 type=protein; loc=3L:complement(join(15142300..15142453,15138188..15139524)); ID=FBpp0075401; name=Pdi-PA; parent=FBgn0014002,FBtr0075648; dbxref=FlyBase:FBpp0075401,FlyBase_Annotation_IDs:CG6988-PA,GB_protein:AAF49659.1,REFSEQ:NP_524079,GB_protein:AAF49659,FlyMine:FBpp0075401,modMine:FBpp0075401; MD5=f07956e0e3a9386abdc94ad4a477c804; length=496; release=r6.09; species=Dmel;;FBpp03122…	8.5	3	0.07	DLTSVADAEQFLK+DNEIAIIGFFK+YKPESDDLSAETIEAFLK
94	FBpp0075395|FBgn0036487|CG6876-PA|Prp31-PA	1.0000	FBpp0075395 type=protein; loc=3L:join(15159170..15159268,15159325..15159776,15159839..15160457,15160517..15160852); ID=FBpp0075395; name=Prp31-PA; parent=FBgn0036487,FBtr0075642; dbxref=FlyBase:FBpp0075395,FlyBase_Annotation_IDs:CG6876-PA,GB_protein:AAF49655.1,REFSEQ:NP_648756,GB_protein:AAF49655,FlyMine:FBpp0075395,modMine:FBpp0075395; MD5=2725d896ece309838d8d1421adaa7262; length=501; release=r6…	11.6	3	0.06	MNFGDIEEDAYQGDLGYSR+NTLQQIEHYASR+QISGTASSVAFTPLQGLEIVNPQAAER
10	FBpp0070612|FBgn0066114|CG32775-PA|GlcAT-I-PA	1.0000	FBpp0070612 type=protein; loc=X:join(4131286..4131494,4131558..4132269); ID=FBpp0070612; name=GlcAT-I-PA; parent=FBgn0066114,FBtr0070644; dbxref=FlyBase:FBpp0070612,FlyBase_Annotation_IDs:CG32775-PA,GB_protein:AAN09117.1,REFSEQ:NP_726910,GB_protein:AAN09117,FlyMine:FBpp0070612,modMine:FBpp0070612; MD5=4529a3cbd1fe5ec666040c293fb05148; length=306; release=r6.09; species=Dmel;	17.6	3	0.07	LAAEEALLK+NLALAWLR+NPQATFSYEVQR+VGVWPVGLVGGLMVERPLLTEDGTK
89	FBpp0075088|FBgn0036666|CG9712-PA|TSG101-PA	1.0000	FBpp0075088 type=protein; loc=3L:join(16842632..16842676,16842792..16842876,16842967..16843032,16843103..16843378,16843510..16843730,16843792..16844138,16844207..16844393); ID=FBpp0075088; name=TSG101-PA; parent=FBgn0036666,FBtr0075329; dbxref=GB_protein:AAF49406.2,FlyBase:FBpp0075088,FlyBase_Annotation_IDs:CG9712-PA,REFSEQ:NP_524120,GB_protein:AAF49406,FlyMine:FBpp0075088,modMine:FBpp0075088; MD…	8.8	3	0.07	ELFTIQGTIPVVYK+GGVIDLETFLK+KDVVDVVTSFR
85	FBpp0074971|FBgn0036733|CG6322-PA|U4-U6-60K-PA	1.0000	FBpp0074971 type=protein; loc=3L:complement(17512120..17513781); ID=FBpp0074971; name=U4-U6-60K-PA; parent=FBgn0036733,FBtr0075209; dbxref=FlyBase:FBpp0074971,FlyBase_Annotation_IDs:CG6322-PA,GB_protein:AAF49331.1,REFSEQ:NP_648990,GB_protein:AAF49331,FlyMine:FBpp0074971,modMine:FBpp0074971; MD5=4827054d86ce99be2f09ad82c7666978; length=553; release=r6.09; species=Dmel;	7.2	3	0.07	ADEENVVAMASGGHDGAVK+QINVSTDDTEIK+VALLEEFER
82	FBpp0074742|FBgn0262517|CG32210-PA|Ltn1-PA	1.0000	FBpp0074742 type=protein; loc=3L:complement(join(19552220..19552267,19551365..19552158,19551128..19551307,19550030..19551071,19548664..19549971,19548377..19548609,19548132..19548315,19547799..19548074,19547297..19547731,19547118..19547229,19545309..19545520,19544847..19545038,19544605..19544772,19544482..19544541)); ID=FBpp0074742; name=Ltn1-PA; parent=FBgn0262517,FBtr0074974; dbxref=GB_protein:A…	2.7	3	0.07	FDTYAPAASIASQSFR+IDETLTALLETPLK+VTQASLQDLDIYDFYQR
81	FBpp0074713|FBgn0036891|CG9372-PA|CG9372-PA	1.0000	FBpp0074713 type=protein; loc=3L:join(19606581..19606668,19606833..19606981,19607041..19607177,19607246..19607825,19608003..19608275); ID=FBpp0074713; name=CG9372-PA; parent=FBgn0036891,FBtr0074945; dbxref=FlyBase:FBpp0074713,FlyBase_Annotation_IDs:CG9372-PA,GB_protein:AAF49135.1,REFSEQ:NP_649132,GB_protein:AAF49135,FlyMine:FBpp0074713,modMine:FBpp0074713; MD5=35b1ba4f549ad2e94828dbecb089d030; le…	9.1	3	0.07	FSPQVVTSADGDEPR+NAIVTGWGTQK+QAPTSQLLENK
9	FBpp0070606|FBgn0000221|CG4934-PA|brn-PA	1.0000	FBpp0070606 type=protein; loc=X:4104486..4105463; ID=FBpp0070606; name=brn-PA; parent=FBgn0000221,FBtr0070638; dbxref=FlyBase:FBpp0070606,FlyBase_Annotation_IDs:CG4934-PA,GB_protein:AAF45918.1,REFSEQ:NP_476901,GB_protein:AAF45918,FlyMine:FBpp0070606,modMine:FBpp0070606; MD5=75a239c85c51bdd25df8d6ea6445ae2b; length=325; release=r6.09; species=Dmel;	12.3	3	0.07	FDDVYLGIVALK+QLYAASVHLPLFR+VPSFTAEVPVDQPAR
79	FBpp0074650|FBgn0024889|CG8548-PA|Kap-alpha1-PA	1.0000	FBpp0074650 type=protein; loc=3L:join(19807937..19808137,19808200..19808684,19808744..19809007,19809075..19809574,19809639..19809820); ID=FBpp0074650; name=Kap-alpha1-PA; parent=FBgn0024889,FBtr0074881; dbxref=GB_protein:AAF49109.1,FlyBase:FBpp0074650,FlyBase_Annotation_IDs:CG8548-PA,REFSEQ:NP_524167,GB_protein:AAF49109,FlyMine:FBpp0074650,modMine:FBpp0074650; MD5=79f9ce8069f21caecaa050bea16c1097…	5.2	3	0.05	GIVPQFVTFLR+SFYIIEQYFGNEEEDSR
76	FBpp0074567|FBgn0031078|CG11943-PB|Nup205-PB FBpp0074568|FBgn0031078|CG11943-PA|Nup205-PA	1.0000	FBpp0074567 type=protein; loc=X:join(19852348..19852569,19852649..19852972,19853060..19853161,19853252..19853814,19853879..19854379,19854436..19855987,19856088..19857472,19857536..19858588,19858663..19858820,19858904..19859316); ID=FBpp0074567; name=Nup205-PB; parent=FBgn0031078,FBtr0074798; dbxref=FlyBase:FBpp0074567,FlyBase_Annotation_IDs:CG11943-PB,GB_protein:AAN09521.1,REFSEQ:NP_728308,GB_pro…	3.0	3	0.06	EITGLVTNYAESLVDGSGILGR+FISLASDLLPQTLFK+ILASVTQLPNVSTQILSMYGQGSNEK
72	FBpp0074414|FBgn0030969|CG7288-PA|Usp39-PA	1.0000	FBpp0074414 type=protein; loc=X:join(18858295..18858316,18858379..18858432,18858489..18859641,18859699..18859954); ID=FBpp0074414; name=Usp39-PA; parent=FBgn0030969,FBtr0074643; dbxref=FlyBase:FBpp0074414,FlyBase_Annotation_IDs:CG7288-PA,GB_protein:AAF48897.2,REFSEQ:NP_573334,GB_protein:AAF48897,FlyMine:FBpp0074414,modMine:FBpp0074414; MD5=29faa2047da6ac821185af964fdbbc7c; length=494; release=r6.…	9.9	3	0.07	AQLLATEEYKDQVEDK+ENIIPQVNLYQLLSK+TVDGVLYLPGVVGLNNIK
55	FBpp0073120|FBgn0260985|CG14999-PA|RfC4-PA	1.0000	FBpp0073120 type=protein; loc=3L:complement(join(4135819..4135983,4134936..4135766)); ID=FBpp0073120; name=RfC4-PA; parent=FBgn0260985,FBtr0073264; dbxref=GB_protein:AAF47843.1,FlyBase:FBpp0073120,FlyBase_Annotation_IDs:CG14999-PA,REFSEQ:NP_523915,GB_protein:AAF47843,FlyMine:FBpp0073120,modMine:FBpp0073120; MD5=539ad9f990f4982aa061c4160327cc69; length=331; release=r6.09; species=Dmel;	15.4	3	0.06	IVILDEADSMTEGAQQALR+LSDAQVLAK+LSVFATQGNAPNIIIAGPPGVGK
54	FBpp0073083|FBgn0011692|CG1258-PA|pav-PA	1.0000	FBpp0073083 type=protein; loc=3L:join(4242878..4242888,4242948..4243706,4243765..4244314,4244375..4244696,4244752..4245302,4245364..4245834); ID=FBpp0073083; name=pav-PA; parent=FBgn0011692,FBtr0073227; dbxref=FlyBase:FBpp0073083,FlyBase_Annotation_IDs:CG1258-PA,GB_protein:AAF47868.1,REFSEQ:NP_477025,GB_protein:AAF47868,FlyMine:FBpp0073083,modMine:FBpp0073083; MD5=188823d56b39a149172e19f9b832bb12…	4.6	3	0.06	EAGNINNSLMTLR+ENQLAASNGLAPK+IAVNNLNELGIPEAK
46	FBpp0072628|FBgn0035236|CG12004-PA|CG12004-PA FBpp0072629|FBgn0035236|CG12004-PB|CG12004-PB FBpp0112035|FBgn0035236|CG12004-PC|CG12004-PC FBpp0311521|FBgn0035236|CG12004-PD|CG12004-PD	1.0000	FBpp0072628 type=protein; loc=3L:join(1571987..1572238,1572292..1572457,1572524..1572782,1572969..1573308,1573546..1573620,1573680..1573764,1573994..1574028); ID=FBpp0072628; name=CG12004-PA; parent=FBgn0035236,FBtr0072745; dbxref=FlyBase:FBpp0072628,FlyBase_Annotation_IDs:CG12004-PA,GB_protein:AAF47516.2,REFSEQ:NP_647627,GB_protein:AAF47516,FlyMine:FBpp0072628,modMine:FBpp0072628; MD5=000a61b4d0…	11.4	3	0.05	DLLTPFEPVLK+NTPMSTPLDPLLHVGDGIFLQTK+SVTMQSISSSLK
45	FBpp0072484|FBgn0035169|CG13890-PA|CG13890-PA	1.0000	FBpp0072484 type=protein; loc=3L:join(851442..851714,851774..851893,851953..852348); ID=FBpp0072484; name=CG13890-PA; parent=FBgn0035169,FBtr0072587; dbxref=FlyBase:FBpp0072484,FlyBase_Annotation_IDs:CG13890-PA,GB_protein:AAF47423.1,REFSEQ:NP_612065,GB_protein:AAF47423,FlyMine:FBpp0072484,modMine:FBpp0072484; MD5=195e7328bf5513dfcca6cd8af1de4d6c; length=262; release=r6.09; species=Dmel;	16.0	3	0.06	DGFLENLIK+LGLVPEGGSSYMLPLILGR+QYSELPTNSLLQGK
42	FBpp0072305|FBgn0265434|CG15792-PB|zip-PB FBpp0072306|FBgn0265434|CG15792-PA|zip-PA FBpp0099894|FBgn0265434|CG15792-PC|zip-PC FBpp0099896|FBgn0265434|CG15792-PD|zip-PD FBpp0291728|FBgn0265434|CG15792-PE|zip-PE FBpp0291729|FBgn0265434|CG15792-PF|zip-PF FBpp0291730|FBgn0265434|CG15792-PG|zip-PG FBpp0291731|FBgn0265434|CG15792-PH|zip-PH FBpp0297531|FBgn0265434|CG15792-PI|zip-PI	1.0000	FBpp0072305 type=protein; loc=2R:complement(join(25010380..25010511,25005868..25006083,25002288..25002444,25000039..25000160,24998278..24998301,24997578..24997697,24997209..24997301,24994407..24997146,24994012..24994316,24993391..24993921,24992033..24993328,24991810..24991973,24991137..24991272)); ID=FBpp0072305; name=zip-PB; parent=FBgn0265434,FBtr0072398; dbxref=FlyBase_Annotation_IDs:CG15792-P…	2.4	3	0.06	ALEAEVLQLTEDLASSER+DAEIVGMAQQALTDTQFGAR+DLETELDEER
38	FBpp0072128|FBgn0015268|CG5330-PA|Nap1-PA FBpp0297131|FBgn0015268|CG5330-PB|Nap1-PB FBpp0297132|FBgn0015268|CG5330-PC|Nap1-PC	1.0000	FBpp0072128 type=protein; loc=2R:complement(join(23906615..23906700,23906060..23906528,23905856..23905996,23905605..23905793,23905314..23905541)); ID=FBpp0072128; name=Nap1-PA; parent=FBgn0015268,FBtr0072219; dbxref=FlyBase:FBpp0072128,FlyBase_Annotation_IDs:CG5330-PA,GB_protein:AAF47097.1,REFSEQ:NP_477128,GB_protein:AAF47097,FlyMine:FBpp0072128,modMine:FBpp0072128; MD5=000865d4f250b0cc3d2b7681c0…	7.8	3	0.07	STVDPNDPFAFEGPEIYK+YQVQYQPLFDK
348a	FBpp0088701|FBgn0050159|CG30159-PB|CG30159-PB FBpp0088702|FBgn0050159|CG30159-PA|CG30159-PA FBpp0290927|FBgn0050159|CG30159-PC|CG30159-PC	1.0000	FBpp0088701 type=protein; loc=2R:6993128..6993847; ID=FBpp0088701; name=CG30159-PB; parent=FBgn0050159,FBtr0089760; dbxref=FlyBase:FBpp0088701,FlyBase_Annotation_IDs:CG30159-PB,GB_protein:AAS64795.1,REFSEQ:NP_995768,GB_protein:AAS64795; MD5=5c7e03a5a217f0beb78792636a404979; length=239; release=r6.09; species=Dmel;;FBpp0088702 type=protein; loc=2R:6993128..6993847; ID=FBpp0088702; name=CG30159-PA;…	7.5	3	0.07	EATFLPLK+FVQDAAAAVK+ILPEIVR
35	FBpp0072097|FBgn0011726|CG4254-PA|tsr-PA	1.0000	FBpp0072097 type=protein; loc=2R:complement(join(24046666..24046668,24044992..24045182,24044814..24044919,24044604..24044750)); ID=FBpp0072097; name=tsr-PA; parent=FBgn0011726,FBtr0072188; dbxref=FlyBase:FBpp0072097,FlyBase_Annotation_IDs:CG4254-PA,GB_protein:AAF47146.1,REFSEQ:NP_477034,GB_protein:AAF47146,FlyMine:FBpp0072097,modMine:FBpp0072097; MD5=02b1c8e7700742cac8cd399509394e00; length=148; …	23.6	3	0.07	NAEYDQFLEDIQK+QIDVETVADR+YIQATDLSEASR
333a	FBpp0084667|FBgn0001215|CG9983-PA|Hrb98DE-PA FBpp0084668|FBgn0001215|CG9983-PE|Hrb98DE-PE FBpp0084669|FBgn0001215|CG9983-PB|Hrb98DE-PB FBpp0084670|FBgn0001215|CG9983-PC|Hrb98DE-PC FBpp0084671|FBgn0001215|CG9983-PD|Hrb98DE-PD FBpp0084672|FBgn0001215|CG9983-PF|Hrb98DE-PF	1.0000	FBpp0084667 type=protein; loc=3R:join(28599952..28599999,28600706..28601195,28602772..28602947,28603012..28603318,28603608..28603681); ID=FBpp0084667; name=Hrb98DE-PA; parent=FBgn0001215,FBtr0085298; dbxref=GB_protein:AAF56800.2,FlyBase:FBpp0084667,FlyBase_Annotation_IDs:CG9983-PA,REFSEQ:NP_733249,GB_protein:AAF56800,FlyMine:FBpp0084667,modMine:FBpp0084667; MD5=3eacfd0ffece75815b4831e66336bb90; l…	6.7	3	0.07	GFAFVEFDDYDPVDK+LFIGGLDYR
332a	FBpp0083421|FBgn0264357|CG17299-PA|SNF4Agamma-PA FBpp0083422|FBgn0264357|CG17299-PB|SNF4Agamma-PB	1.0000	FBpp0083421 type=protein; loc=3R:join(21154927..21155071,21155233..21155387,21178278..21178399,21178580..21179204,21179268..21179390,21185548..21185584,21202452..21202585,21207619..21207667,21210789..21211079,21211141..21211319,21211387..21211590,21211748..21212527); ID=FBpp0083421; name=SNF4Agamma-PA; parent=FBgn0264357,FBtr0084018; dbxref=FlyBase:FBpp0083421,FlyBase_Annotation_IDs:CG17299-PA,GB…	5.5	3	0.05	SGEDSPVLNQSTVHGIASPNR+SLIEDIPEEETAPAR+VTSSTPQGPPETTLGR
326a	FBpp0081328|FBgn0004908|CG7435-PA|Arl2-PA	1.0000	FBpp0081328 type=protein; loc=3R:join(8341179..8341243,8341303..8341657,8341716..8341850); ID=FBpp0081328; name=Arl2-PA; parent=FBgn0004908,FBtr0081838; dbxref=FlyBase:FBpp0081328,FlyBase_Annotation_IDs:CG7435-PA,GB_protein:AAF54228.1,REFSEQ:NP_476886,GB_protein:AAF54228,FlyMine:FBpp0081328,modMine:FBpp0081328; MD5=9ea6a2bcb437a4557686e87e599b512f; length=184; release=r6.09; species=Dmel;	22.8	3	0.07	FNGEPIDTISPTLGFNIK+ILLLGLDNAGK+QDLPGALSSNEIK
323a	FBpp0079654|FBgn0005322|CG5395-PA|nmd-PA FBpp0310207|FBgn0005322|CG5395-PC|nmd-PC	1.0000	FBpp0079654 type=protein; loc=2L:complement(join(10303655..10303836,10302671..10303598)); ID=FBpp0079654; name=nmd-PA; parent=FBgn0005322,FBtr0080065; dbxref=GB_protein:AAF52903.1,FlyBase:FBpp0079654,FlyBase_Annotation_IDs:CG5395-PA,REFSEQ:NP_609373,GB_protein:AAF52903,FlyMine:FBpp0079654,modMine:FBpp0079654; MD5=67efa648898925b40638d6fb7ce61e1a; length=369; release=r6.09; species=Dmel;;FBpp03102…	11.9	3	0.06	LILQSEEVSQDVDLNR+LSVASLITYYSVK+MPAQFHIGLPSETQR
320a	FBpp0077166|FBgn0031590|CG3702-PA|CG3702-PA FBpp0306838|FBgn0031590|CG3702-PB|CG3702-PB	1.0000	FBpp0077166 type=protein; loc=2L:complement(join(4226847..4226888,4224884..4226767)); ID=FBpp0077166; name=CG3702-PA; parent=FBgn0031590,FBtr0077477; dbxref=FlyBase:FBpp0077166,FlyBase_Annotation_IDs:CG3702-PA,GB_protein:AAF51035.2,REFSEQ:NP_608819,GB_protein:AAF51035,FlyMine:FBpp0077166,modMine:FBpp0077166; MD5=2fef874cf06b506390250d0f957c8a38; length=641; release=r6.09; species=Dmel;;FBpp030683…	11.1	3	0.08	AGEDQPAAEGAVIAGNGNAELAQNEGQNEQQQPPPNQPTR+ANLLWLQK+ILGVLPR+TANGAIEGPQAAPAIK
33	FBpp0072083|FBgn0034968|CG3195-PC|RpL12-PC FBpp0072084|FBgn0034968|CG3195-PA|RpL12-PA FBpp0072085|FBgn0034968|CG3195-PB|RpL12-PB	1.0000	FBpp0072083 type=protein; loc=2R:join(24060538..24060574,24060676..24060749,24060813..24060993,24061150..24061355); ID=FBpp0072083; name=RpL12-PC; parent=FBgn0034968,FBtr0072174; dbxref=FlyBase:FBpp0072083,FlyBase_Annotation_IDs:CG3195-PC,GB_protein:AAF47152.1,REFSEQ:NP_726413,GB_protein:AAF47152; MD5=5bbdaa3af012b6f79b471a6ddab9de70; length=165; release=r6.09; species=Dmel;;FBpp0072084 type=prot…	20.6	3	0.07	HPHDVIDELNEGSIEVPAE+HSGNIGFEDILAIAR
308a	FBpp0072990|FBgn0005640|CG10579-PD|Eip63E-PD FBpp0072991|FBgn0005640|CG10579-PE|Eip63E-PE FBpp0072992|FBgn0005640|CG10579-PA|Eip63E-PA FBpp0072993|FBgn0005640|CG10579-PB|Eip63E-PB FBpp0072994|FBgn0005640|CG10579-PC|Eip63E-PC FBpp0110220|FBgn0005640|CG10579-PF|Eip63E-PF FBpp0110221|FBgn0005640|CG10579-PG|Eip63E-PG FBpp0110222|FBgn0005640|CG10579-PH|Eip63E-PH FBpp0110223|FBgn0005640|CG10579-PI|Eip6…	1.0000	FBpp0072990 type=protein; loc=3L:join(3516774..3516828,3552787..3552864,3578289..3578480,3588042..3588080,3593329..3593546,3594651..3594742,3598065..3598239,3598360..3598621,3600013..3600225,3600312..3600491,3607502..3607566); ID=FBpp0072990; name=Eip63E-PD; parent=FBgn0005640,FBtr0073131; dbxref=FlyBase:FBpp0072990,FlyBase_Annotation_IDs:CG10579-PD,GB_protein:AAN11568.1,REFSEQ:NP_523904,GB_prote…	3.9	3	0.06	FSAFGGDSPFGK+IADFGLAR+LFLFQLLR
306a	FBpp0072830|FBgn0010909|CG16973-PA|msn-PA FBpp0089310|FBgn0010909|CG16973-PB|msn-PB FBpp0305557|FBgn0010909|CG16973-PI|msn-PI	1.0000	FBpp0072830 type=protein; loc=3L:complement(join(2585605..2585682,2579455..2579520,2567370..2567814,2567046..2567288,2566434..2566933,2566202..2566375,2565601..2565621,2564397..2564695,2563818..2563959,2561932..2562843,2560116..2560295,2557793..2558389,2557572..2557727,2557341..2557508,2557136..2557285,2556942..2557076,2556792..2556866,2556556..2556729)); ID=FBpp0072830; name=msn-PA; parent=FBgn0…	5.4	3	0.07	ESHVNVNVTPTSHEAANDTPEIR+RPEPQPQTAAGGQGSQQQAQPEAPPR+SFLTFGFGAGGSGPSR
305a	FBpp0072593|FBgn0028577|CG12085-PA|pUf68-PA	1.0000	FBpp0072593 type=protein; loc=3L:complement(join(1502467..1502469,1501799..1501892,1499043..1499337,1498293..1498796,1497213..1498230)); ID=FBpp0072593; name=pUf68-PA; parent=FBgn0028577,FBtr0072709; dbxref=FlyBase:FBpp0072593,FlyBase_Annotation_IDs:CG12085-PA,GB_protein:AAF47501.1,REFSEQ:NP_525123,GB_protein:AAF47501,FlyMine:FBpp0072593,modMine:FBpp0072593; MD5=85f3626bea15f95dac29ea00b3f6f147; …	11.5	3	0.08	IQALDAVASNAVLGLSQNTPVMAAGAVVTK+KLMDEGDVQTLQQQENMSIK+SALLGLLGGALPK+VAFTPFGPIK
295	FBpp0293413|FBgn0262534|CG43088-PA|CG43088-PA	1.0000	FBpp0293413 type=protein; loc=X:join(14702358..14702563,14702618..14703044,14703103..14703558); ID=FBpp0293413; name=CG43088-PA; parent=FBgn0262534,FBtr0304873; dbxref=REFSEQ:NP_001245670,GB_protein:AFH07384,FlyBase:FBpp0293413,FlyBase_Annotation_IDs:CG43088-PA,modMine:FBpp0293413; MD5=fb7cafa51ec96fa8684ca86d1960221f; length=362; release=r6.09; species=Dmel;	10.2	3	0.07	NAEIGTYQHTFNLR+NMVEQTIEVLK+YSQESFVLTPYK
30	FBpp0071846|FBgn0261596|CG3751-PA|RpS24-PA	1.0000	FBpp0071846 type=protein; loc=2R:complement(22640700..22641095); ID=FBpp0071846; name=RpS24-PA; parent=FBgn0261596,FBtr0071935; dbxref=FlyBase:FBpp0071846,FlyBase_Annotation_IDs:CG3751-PA,GB_protein:AAF46871.1,REFSEQ:NP_611693,GB_protein:AAF46871,FlyMine:FBpp0071846,modMine:FBpp0071846; MD5=7590e7be4b230828427f6faf5d27238c; length=131; release=r6.09; species=Dmel;	20.6	3	0.07	STGFALIYDTLDFAK+VTPDVVFAFGFR
285	FBpp0110412|FBgn0040007|CG18001-PA|RpL38-PA FBpp0306998|FBgn0040007|CG18001-PB|RpL38-PB	1.0000	FBpp0110412 type=protein; loc=2R:complement(4516107..4516319); ID=FBpp0110412; name=RpL38-PA; parent=FBgn0040007,FBtr0111120; dbxref=FlyBase_Annotation_IDs:CG18001-PA,FlyBase:FBpp0110412,REFSEQ:NP_001036440,GB_protein:EAA46007,FlyMine:FBpp0110412,modMine:FBpp0110412; MD5=40ed3bf90010bc58fd718fe6ba193c21; length=70; release=r6.09; species=Dmel;;FBpp0306998 type=protein; loc=2R:complement(4516107..…	28.6	3	0.07	FLYTLVVQDK+QSLPPGLQVK
282	FBpp0090944|FBgn0053506|CG33506-PA|CG33506-PA	1.0000	FBpp0090944 type=protein; loc=2R:complement(join(14858424..14858596,14857908..14858364,14857513..14857845)); ID=FBpp0090944; name=CG33506-PA; parent=FBgn0053506,FBtr0091446; dbxref=FlyBase:FBpp0090944,FlyBase_Annotation_IDs:CG33506-PA,GB_protein:AAX52703.1,REFSEQ:NP_001014528,GB_protein:AAX52703,FlyMine:FBpp0090944,modMine:FBpp0090944; MD5=28906e9c2ee1a89a478ca8d02003c3ee; length=320; release=r6.…	17.8	3	0.07	ELIGNDVYTALGNENYMIR+FGGALGIPVNYGYDSLEEIK+LATMGPQLVAAGASFYDK
277	FBpp0088537|FBgn0032388|CG6686-PA|CG6686-PA FBpp0088538|FBgn0032388|CG6686-PB|CG6686-PB	1.0000	FBpp0088537 type=protein; loc=2L:complement(join(11987696..11987945,11987495..11987512,11986438..11987387,11985833..11986380,11985007..11985771,11984725..11984950,11984507..11984662)); ID=FBpp0088537; name=CG6686-PA; parent=FBgn0032388,FBtr0089572; dbxref=FlyBase:FBpp0088537,FlyBase_Annotation_IDs:CG6686-PA,GB_protein:AAF53138.2,REFSEQ:NP_723700,GB_protein:AAF53138,FlyMine:FBpp0088537,modMine:FBp…	4.1	3	0.07	LGLKPLEVDSGPSK+NVPGVSGSAIAK+TLGDIPTYGMAGNR
267	FBpp0087859|FBgn0033259|CG11210-PA|CG11210-PA	1.0000	FBpp0087859 type=protein; loc=2R:join(8099564..8100475,8100534..8101904); ID=FBpp0087859; name=CG11210-PA; parent=FBgn0033259,FBtr0088781; dbxref=FlyBase:FBpp0087859,FlyBase_Annotation_IDs:CG11210-PA,GB_protein:AAF59136.1,REFSEQ:NP_610351,GB_protein:AAF59136,FlyMine:FBpp0087859,modMine:FBpp0087859; MD5=7292e20c8d69d3ab61d74a09f6d6476c; length=760; release=r6.09; species=Dmel;	5.1	3	0.07	ENPYDVNAFGR+RPSIVEIAGPAPIYVPDVLK+WTEIFYSR
262	FBpp0087514|FBgn0033482|CG1371-PA|CG1371-PA	1.0000	FBpp0087514 type=protein; loc=2R:complement(join(10075463..10075605,10074796..10075342,10073760..10074645,10073181..10073359,10072154..10073118,10071211..10072090)); ID=FBpp0087514; name=CG1371-PA; parent=FBgn0033482,FBtr0088428; dbxref=GB_protein:AAF58849.1,FlyBase:FBpp0087514,FlyBase_Annotation_IDs:CG1371-PA,REFSEQ:NP_610551,GB_protein:AAF58849,FlyMine:FBpp0087514,modMine:FBpp0087514; MD5=ee04e…	3.3	3	0.05	DAPVNGITFSQLR+LPSTTFVADR+VAETDAQGSYTLENLK
256	FBpp0087164|FBgn0033663|CG8983-PA|ERp60-PA	1.0000	FBpp0087164 type=protein; loc=2R:complement(join(11890671..11890819,11888949..11889389,11888575..11888688,11887745..11888510)); ID=FBpp0087164; name=ERp60-PA; parent=FBgn0033663,FBtr0088058; dbxref=GB_protein:AAF58609.1,FlyBase:FBpp0087164,FlyBase_Annotation_IDs:CG8983-PA,GB_protein:AAF58609.2,REFSEQ:NP_725084,GB_protein:AAF58609,FlyMine:FBpp0087164,modMine:FBpp0087164; MD5=6aae583dd23c482fa809b5…	4.3	3	0.07	GFPTLFWLPK+LLANELEPYIK
253	FBpp0086897|FBgn0002069|CG3821-PA|Aats-asp-PA FBpp0305104|FBgn0002069|CG3821-PB|Aats-asp-PB FBpp0308483|FBgn0002069|CG3821-PC|Aats-asp-PC	1.0000	FBpp0086897 type=protein; loc=2R:join(12880790..12880870,12880950..12881275,12881508..12882532,12882742..12882905); ID=FBpp0086897; name=Aats-asp-PA; parent=FBgn0002069,FBtr0087784; dbxref=FlyBase:FBpp0086897,FlyBase_Annotation_IDs:CG3821-PA,GB_protein:AAF58445.1,REFSEQ:NP_476609,GB_protein:AAF58445,FlyMine:FBpp0086897,modMine:FBpp0086897; MD5=d591e774a6a00e15b123c851058b06b9; length=531; release…	5.3	3	0.07	EAGVETGDEEDLSTPNEK+YDTDFYILDK
252	FBpp0086818|FBgn0033844|CG6016-PB|bbc-PB FBpp0086819|FBgn0033844|CG6016-PA|bbc-PA FBpp0297135|FBgn0033844|CG6016-PC|bbc-PC FBpp0305148|FBgn0033844|CG6016-PE|bbc-PE	1.0000	FBpp0086818 type=protein; loc=2R:complement(join(13494251..13494471,13491655..13491895,13491435..13491593,13490740..13490871,13487974..13488132,13487568..13487909)); ID=FBpp0086818; name=bbc-PB; parent=FBgn0033844,FBtr0087699; dbxref=FlyBase:FBpp0086818,FlyBase_Annotation_IDs:CG6016-PB,GB_protein:AAF58369.1,REFSEQ:NP_725301,GB_protein:AAF58369,FlyMine:FBpp0086818,modMine:FBpp0086818; MD5=44765c66…	8.6	3	0.07	GATPHPATASVSSQSNFGSSADK+HILSAQQLR
244	FBpp0086252|FBgn0003274|CG4918-PA|RpLP2-PA	1.0000	FBpp0086252 type=protein; loc=2R:16586223..16586564; ID=FBpp0086252; name=RpLP2-PA; parent=FBgn0003274,FBtr0087105; dbxref=FlyBase:FBpp0086252,FlyBase_Annotation_IDs:CG4918-PA,GB_protein:AAF57979.1,REFSEQ:NP_523764,GB_protein:AAF57979,FlyMine:FBpp0086252,modMine:FBpp0086252; MD5=b28d6b4fec46edabc2fa2ec06e21105f; length=113; release=r6.09; species=Dmel;	23.0	3	0.07	ILSSVGVEVDAER+YVAAYLLAVLGGK
235	FBpp0085660|FBgn0034455|CG11007-PA|CG11007-PA FBpp0311843|FBgn0034455|CG11007-PB|CG11007-PB	1.0000	FBpp0085660 type=protein; loc=2R:19503188..19504003; ID=FBpp0085660; name=CG11007-PA; parent=FBgn0034455,FBtr0086464; dbxref=FlyBase:FBpp0085660,FlyBase_Annotation_IDs:CG11007-PA,GB_protein:AAF57540.1,REFSEQ:NP_611429,GB_protein:AAF57540,FlyMine:FBpp0085660,modMine:FBpp0085660; MD5=89caa520f6f5911f3bed011af2558e1f; length=271; release=r6.09; species=Dmel;;FBpp0311843 type=protein; loc=2R:19503188…	12.2	3	0.07	ATFGLNQLYK+NAQVFEEELAR+QLPTVILFQQGK
230	FBpp0085308|FBgn0032988|CG3278-PA|Tif-IA-PA	1.0000	FBpp0085308 type=protein; loc=2L:join(22250099..22250314,22250372..22250853,22253194..22253685,22253746..22253921,22257653..22257902,22257960..22258179); ID=FBpp0085308; name=Tif-IA-PA; parent=FBgn0032988,FBtr0085955; dbxref=GB_protein:AAF57260.3,FlyBase:FBpp0085308,FlyBase_Annotation_IDs:CG3278-PA,REFSEQ:NP_788084,GB_protein:AAF57260,FlyMine:FBpp0085308,modMine:FBpp0085308; MD5=0b580da9cc43d2dc4…	5.1	3	0.07	DLLFLQSLQLSR+EFTYFLR+FLPLSTVTFYLK
221	FBpp0084842|FBgn0039691|CG1972-PA|IntS11-PA	1.0000	FBpp0084842 type=protein; loc=3R:join(29745470..29745683,29745763..29746737,29746793..29747397); ID=FBpp0084842; name=IntS11-PA; parent=FBgn0039691,FBtr0085476; dbxref=FlyBase:FBpp0084842,FlyBase_Annotation_IDs:CG1972-PA,GB_protein:AAF56931.1,REFSEQ:NP_651721,GB_protein:AAF56931,FlyMine:FBpp0084842,modMine:FBpp0084842; MD5=ef68ca907f7d783366000ce6e82bc320; length=597; release=r6.09; species=Dmel;	5.4	3	0.07	IMLQNLTDALK+IPVDASVSLLK+VLIPVFALGR
218	FBpp0084735|FBgn0039635|CG11876-PA|CG11876-PA FBpp0084738|FBgn0039635|CG11876-PD|CG11876-PD	1.0000	FBpp0084735 type=protein; loc=3R:join(29113258..29113449,29113994..29114155,29115094..29115505,29115567..29115686,29115748..29115959); ID=FBpp0084735; name=CG11876-PA; parent=FBgn0039635,FBtr0085366; dbxref=FlyBase:FBpp0084735,FlyBase_Annotation_IDs:CG11876-PA,GB_protein:AAN14149.1,REFSEQ:NP_733265,GB_protein:AAN14149,FlyMine:FBpp0084735,modMine:FBpp0084735; MD5=8762ea914d234be958c6ca8f8f6ffcef; …	11.2	3	0.07	SIRPLDTATIFASVR+TFYMSAGAVNVPIVFR+VQDLVEATLK
207	FBpp0083715|FBgn0039020|CG17141-PA|CG17141-PA	1.0000	FBpp0083715 type=protein; loc=3R:complement(join(22747328..22747526,22746500..22747272)); ID=FBpp0083715; name=CG17141-PA; parent=FBgn0039020,FBtr0084322; dbxref=FlyBase_Annotation_IDs:CG17141-PA,FlyBase:FBpp0083715,GB_protein:AAF56060.1,GB_protein:AAF56060.2,REFSEQ:NP_651094,GB_protein:AAF56060,FlyMine:FBpp0083715,modMine:FBpp0083715; MD5=07909eace5c46973dccc714710e640d8; length=323; release=r6.…	9.6	3	0.07	LSSGPSDDISAVLAEYAHR+VEVMTNLLAAAR
203	FBpp0083588|FBgn0038922|CG6439-PA|CG6439-PA FBpp0290012|FBgn0038922|CG6439-PB|CG6439-PB	1.0000	FBpp0083588 type=protein; loc=3R:complement(join(22018992..22019033,22018780..22018827,22018624..22018716,22017980..22018096,22017341..22017922,22016988..22017218)); ID=FBpp0083588; name=CG6439-PA; parent=FBgn0038922,FBtr0084190; dbxref=FlyBase:FBpp0083588,FlyBase_Annotation_IDs:CG6439-PA,GB_protein:AAF55942.1,REFSEQ:NP_651000,GB_protein:AAF55942,FlyMine:FBpp0083588,modMine:FBpp0083588; MD5=65fb8…	10.8	3	0.07	HINLPTYGEIIQNAINK+LEDVVASIQK+NDLDLYANVVHVR
201	FBpp0083371|FBgn0019936|CG15693-PA|RpS20-PA	1.0000	FBpp0083371 type=protein; loc=3R:join(20822271..20822273,20822418..20822573,20822802..20822891,20823132..20823245); ID=FBpp0083371; name=RpS20-PA; parent=FBgn0019936,FBtr0083964; dbxref=FlyBase:FBpp0083371,FlyBase_Annotation_IDs:CG15693-PA,GB_protein:AAF55809.1,REFSEQ:NP_524421,GB_protein:AAF55809,FlyMine:FBpp0083371,modMine:FBpp0083371; MD5=3b4eeffb6f1e4ae3364b6e9e8b18e234; length=120; release=r…	10.0	3	0.07	IIDLHSPSEIVK
200	FBpp0083355|FBgn0038805|CG4217-PA|TFAM-PA FBpp0083356|FBgn0038805|CG4217-PB|TFAM-PB	1.0000	FBpp0083355 type=protein; loc=3R:complement(join(20576806..20576873,20576146..20576724,20575495..20575621)); ID=FBpp0083355; name=TFAM-PA; parent=FBgn0038805,FBtr0083948; dbxref=FlyBase:FBpp0083355,FlyBase_Annotation_IDs:CG4217-PA,GB_protein:AAN14356.1,REFSEQ:NP_524415,GB_protein:AAN14356,FlyMine:FBpp0083355,modMine:FBpp0083355; MD5=4948e7aec011afc2479e72891251ff0e; length=257; release=r6.09; spe…	12.5	3	0.07	AANPQITTVEVVR+DQQIYVEER+YDATLTEEQR
198	FBpp0082729|FBgn0010438|CG4337-PA|mtSSB-PA	1.0000	FBpp0082729 type=protein; loc=3R:complement(join(16205216..16205236,16205061..16205148,16204894..16205002,16204314..16204536)); ID=FBpp0082729; name=mtSSB-PA; parent=FBgn0010438,FBtr0083277; dbxref=FlyBase:FBpp0082729,FlyBase_Annotation_IDs:CG4337-PA,GB_protein:AAF55287.2,REFSEQ:NP_536744,GB_protein:AAF55287; MD5=fd2b7a04f19aa1a738316f13e4cf635c; length=146; release=r6.09; species=Dmel;	16.4	3	0.07	TSTSIIADDVLFFR+TVNTVTILGR
184	FBpp0081467|FBgn0000412|CG9745-PC|D1-PC FBpp0081468|FBgn0000412|CG9745-PA|D1-PA FBpp0290739|FBgn0000412|CG9745-PD|D1-PD	1.0000	FBpp0081467 type=protein; loc=3R:complement(join(9239490..9239904,9238519..9239171)); ID=FBpp0081467; name=D1-PC; parent=FBgn0000412,FBtr0081987; dbxref=FlyBase:FBpp0081467,FlyBase_Annotation_IDs:CG9745-PC,GB_protein:AAN13412.1,REFSEQ:NP_731320,GB_protein:AAN13412; MD5=27491c3a75fdf5c1c8fa3e7977520c6b; length=355; release=r6.09; species=Dmel;;FBpp0081468 type=protein; loc=3R:complement(join(92394…	7.9	3	0.05	AVESNGDGEPQVPK+SSTAAVAAISPGIK
183	FBpp0081461|FBgn0010803|CG9735-PB|Aats-trp-PB	1.0000	FBpp0081461 type=protein; loc=3R:complement(join(9266596..9266791,9266118..9266529,9265480..9266059,9265304..9265408)); ID=FBpp0081461; name=Aats-trp-PB; parent=FBgn0010803,FBtr0081981; dbxref=FlyBase:FBpp0081461,FlyBase_Annotation_IDs:CG9735-PB,GB_protein:AAF54352.1,REFSEQ:NP_524826,GB_protein:AAF54352; MD5=9c741ce92d91bbe87424e3fe662fe979; length=430; release=r6.09; species=Dmel;	10.9	3	0.07	GIFGFGDSDIIGK+LAVETLTPIVEQHQAAR+MSASDQNSAVYLTDTPK
179	FBpp0080835|FBgn0032833|CG10664-PA|COX4-PA FBpp0080836|FBgn0032833|CG10664-PB|COX4-PB FBpp0304537|FBgn0032833|CG10664-PC|COX4-PC FBpp0304538|FBgn0032833|CG10664-PD|COX4-PD	1.0000	FBpp0080835 type=protein; loc=2L:join(19959280..19959691,19959751..19959887); ID=FBpp0080835; name=COX4-PA; parent=FBgn0032833,FBtr0081300; dbxref=GB_protein:AAF53857.1,FlyBase:FBpp0080835,FlyBase_Annotation_IDs:CG10664-PA,REFSEQ:NP_610013,GB_protein:AAF53857,FlyMine:FBpp0080835; MD5=5f9cd23e091851ec5fd0a1d5ca9af947; length=182; release=r6.09; species=Dmel;;FBpp0080836 type=protein; loc=2L:join(1…	13.2	3	0.07	IIDLEINPVTGLTSK+VDYPLPAVR
177	FBpp0080790|FBgn0053116|CG33116-PA|CG33116-PA	1.0000	FBpp0080790 type=protein; loc=2L:join(19533809..19533886,19534150..19534218,19534303..19534925,19534979..19535159,19536133..19536465); ID=FBpp0080790; name=CG33116-PA; parent=FBgn0053116,FBtr0081249; dbxref=FlyBase:FBpp0080790,FlyBase_Annotation_IDs:CG33116-PA,GB_protein:AAF53821.2,REFSEQ:NP_788074,GB_protein:AAF53821,FlyMine:FBpp0080790,modMine:FBpp0080790; MD5=2e4fac37803caf8f7360214034f17611; …	9.4	3	0.07	LMNHQYLTQDQINGFDNYK+TLLAEEISQADKPQAEEPLKK
176	FBpp0080707|FBgn0002031|CG10691-PB|l(2)37Cc-PB FBpp0080708|FBgn0002031|CG10691-PA|l(2)37Cc-PA FBpp0312093|FBgn0002031|CG10691-PD|l(2)37Cc-PD	1.0000	FBpp0080707 type=protein; loc=2L:complement(join(19123121..19123552,19122419..19122817)); ID=FBpp0080707; name=l(2)37Cc-PB; parent=FBgn0002031,FBtr0081164; dbxref=GB_protein:AAF53765.1,FlyBase:FBpp0080707,FlyBase_Annotation_IDs:CG10691-PB,REFSEQ:NP_476607,GB_protein:AAF53765,modMine:FBpp0080707; MD5=f6dedd003fb09a6103f763fec2be2c86; length=276; release=r6.09; species=Dmel;;FBpp0080708 type=protei…	19.6	3	0.07	DLQNVNITLR+GVAYLPSGQSTLLNLPSTIAQ+ILYRPIPDQLPK+VLPSIAPEVLK
18	FBpp0071307|FBgn0028327|CG32701-PA|l(1)G0320-PA FBpp0310058|FBgn0028327|CG32701-PB|l(1)G0320-PB	1.0000	FBpp0071307 type=protein; loc=X:complement(join(9553452..9553515,9551939..9552783)); ID=FBpp0071307; name=l(1)G0320-PA; parent=FBgn0028327,FBtr0071372; dbxref=FlyBase:FBpp0071307,FlyBase_Annotation_IDs:CG32701-PA,GB_protein:AAF46502.1,REFSEQ:NP_572567,GB_protein:AAF46502,FlyMine:FBpp0071307,modMine:FBpp0071307; MD5=5a0e09ae30f01e87917aa0ed85d0d144; length=302; release=r6.09; species=Dmel;;FBpp031…	7.6	3	0.07	VIETGTANDSTIDYDWVPQETLR
163	FBpp0079609|FBgn0032244|CG5313-PA|RfC3-PA	1.0000	FBpp0079609 type=protein; loc=2L:join(10419265..10419302,10419359..10419423,10419480..10419930,10419991..10420205,10420268..10420345,10420401..10420552); ID=FBpp0079609; name=RfC3-PA; parent=FBgn0032244,FBtr0080019; dbxref=FlyBase:FBpp0079609,FlyBase_Annotation_IDs:CG5313-PA,GB_protein:AAF52944.2,REFSEQ:NP_609399,GB_protein:AAF52944,FlyMine:FBpp0079609,modMine:FBpp0079609; MD5=180a6e2906bfe1fbe7f…	8.7	3	0.07	GQILNFASTR+LIILDEADAMTNDAQNALR
160	FBpp0079536|FBgn0005593|CG4897-PA|RpL7-PA FBpp0310250|FBgn0005593|CG4897-PB|RpL7-PB	1.0000	FBpp0079536 type=protein; loc=2L:join(10201230..10201528,10201599..10202058); ID=FBpp0079536; name=RpL7-PA; parent=FBgn0005593,FBtr0079946; dbxref=FlyBase:FBpp0079536,FlyBase_Annotation_IDs:CG4897-PA,GB_protein:AAF52868.1,REFSEQ:NP_523531,GB_protein:AAF52868,FlyMine:FBpp0079536,modMine:FBpp0079536; MD5=6c173242113a02c4d9003f2e5857d863; length=252; release=r6.09; species=Dmel;;FBpp0310250 type=pro…	9.9	3	0.07	IAEPYITWGYPNLK+VPITDNFVIER
159	FBpp0079527|FBgn0267727|CG4799-PA|Pen-PA	1.0000	FBpp0079527 type=protein; loc=2L:join(10057697..10057759,10057821..10058134,10058199..10058769,10058847..10059467); ID=FBpp0079527; name=Pen-PA; parent=FBgn0267727,FBtr0079937; dbxref=FlyBase:FBpp0079527,FlyBase_Annotation_IDs:CG4799-PA,GB_protein:AAF52853.1,REFSEQ:NP_477041,GB_protein:AAF52853,FlyMine:FBpp0079527,modMine:FBpp0079527; MD5=d7e7e91fa9fe3cca56f6dd12013b1888; length=522; release=r6.0…	14.9	3	0.06	EAAWAVTNTTTSGTPEQIVDLIEK+LLQMDEPSIIVPALR+SVGNIVTGTDQQTDVVIASGGLPR+VVQTGLSNLFALAEK
154	FBpp0079485|FBgn0015664|CG5838-PA|Dref-PA FBpp0302627|FBgn0015664|CG5838-PB|Dref-PB	1.0000	FBpp0079485 type=protein; loc=2L:complement(join(9965760..9966885,9965376..9965668,9964928..9965315,9964545..9964867)); ID=FBpp0079485; name=Dref-PA; parent=FBgn0015664,FBtr0079889; dbxref=FlyBase_Annotation_IDs:CG5838-PA,FlyBase:FBpp0079485,GB_protein:AAF52841.1,REFSEQ:NP_523529,GB_protein:AAF52841,FlyMine:FBpp0079485,modMine:FBpp0079485; MD5=3f2b29c47da4b2bf4728d6c75109a053; length=709; release…	7.9	3	0.08	DLASLYHSVPGVVTLSFK+FLEIGEITR+NVDSLYDAGFGEFLR+QVLGNSAAMPEPHK
151	FBpp0079443|FBgn0015393|CG3949-PA|hoip-PA FBpp0307465|FBgn0015393|CG3949-PB|hoip-PB	1.0000	FBpp0079443 type=protein; loc=2L:join(9699935..9699937,9700000..9700380); ID=FBpp0079443; name=hoip-PA; parent=FBgn0015393,FBtr0079846; dbxref=FlyBase:FBpp0079443,FlyBase_Annotation_IDs:CG3949-PA,GB_protein:AAF52798.2,REFSEQ:NP_524714,GB_protein:AAF52798,FlyMine:FBpp0079443,modMine:FBpp0079443; MD5=43324dbc09fbb618991714f746bad42b; length=127; release=r6.09; species=Dmel;;FBpp0307465 type=protein…	30.7	3	0.07	AFPLADAQLTAK+IMNLLQQALNYNQLR+SQITSIQQEIER
150	FBpp0079328|FBgn0010265|CG13389-PA|RpS13-PA FBpp0099990|FBgn0010265|CG13389-PB|RpS13-PB FBpp0312104|FBgn0010265|CG13389-PC|RpS13-PC	1.0000	FBpp0079328 type=protein; loc=2L:complement(join(8364541..8364563,8364188..8364315,8363821..8364125)); ID=FBpp0079328; name=RpS13-PA; parent=FBgn0010265,FBtr0079724; dbxref=FlyBase:FBpp0079328,GB_protein:AAF52649.1,FlyBase_Annotation_IDs:CG13389-PA,REFSEQ:NP_476938,GB_protein:AAF52649; MD5=64e6acba0b4cb2697fd1862d9d26fa02; length=151; release=r6.09; species=Dmel;;FBpp0099990 type=protein; loc=2L:…	22.5	3	0.06	GISQSALPYR+SVGLKPDIPEDLYHMIK+TVPSWLK
144	FBpp0079118|FBgn0025687|CG7144-PA|LKRSDH-PA FBpp0310050|FBgn0025687|CG7144-PB|LKRSDH-PB	1.0000	FBpp0079118 type=protein; loc=2L:complement(join(7795775..7795834,7795510..7795653,7794592..7794768,7794148..7794526,7793509..7794083,7792175..7793330,7791939..7792115,7791758..7791876)); ID=FBpp0079118; name=LKRSDH-PA; parent=FBgn0025687,FBtr0079495; dbxref=FlyBase:FBpp0079118,FlyBase_Annotation_IDs:CG7144-PA,GB_protein:AAF52559.2,REFSEQ:NP_609150,GB_protein:AAF52559,FlyMine:FBpp0079118,modMine:…	3.9	3	0.07	IGDVDGIESLGLLDDTPVVK+SLDFLPGFALEGFPNR
142	FBpp0078920|FBgn0263916|CG31911-PA|Ent2-PA FBpp0309853|FBgn0263916|CG31911-PB|Ent2-PB	1.0000	FBpp0078920 type=protein; loc=2L:6562697..6564073; ID=FBpp0078920; name=Ent2-PA; parent=FBgn0263916,FBtr0079290; dbxref=FlyBase:FBpp0078920,FlyBase_Annotation_IDs:CG31911-PA,GB_protein:AAF52405.1,REFSEQ:NP_609049,GB_protein:AAF52405,FlyMine:FBpp0078920,modMine:FBpp0078920; MD5=4a6a96c63578babeec42fe68339aeb8b; length=458; release=r6.09; species=Dmel;;FBpp0309853 type=protein; loc=2L:6562697..6564…	7.6	3	0.07	AQLNVPYWQIFK+FLWVPVVLR+QQAPVTLNPSWESK
140	FBpp0078823|FBgn0266449|CG9159-PA|Kr-h2-PA FBpp0291422|FBgn0266449|CG9159-PB|Kr-h2-PB FBpp0309826|FBgn0266449|CG9159-PC|Kr-h2-PC	1.0000	FBpp0078823 type=protein; loc=2L:join(6072456..6072676,6072734..6072983,6073040..6073173,6073237..6073462); ID=FBpp0078823; name=Kr-h2-PA; parent=FBgn0266449,FBtr0079192; dbxref=FlyBase:FBpp0078823,FlyBase_Annotation_IDs:CG9159-PA,GB_protein:AAF52341.1,REFSEQ:NP_523490,GB_protein:AAF52341,FlyMine:FBpp0078823,modMine:FBpp0078823; MD5=30a5d1906d00b608deab1dbb29d4c1d0; length=276; release=r6.09; spe…	12.7	3	0.07	ITFEALAAR+LAPQLQPAAAQE+LLDLIGQNSWWGAR
139	FBpp0078761|FBgn0031708|CG7382-PA|CG7382-PA	1.0000	FBpp0078761 type=protein; loc=2L:complement(join(5519683..5519812,5519212..5519621,5518986..5519156)); ID=FBpp0078761; name=CG7382-PA; parent=FBgn0031708,FBtr0079130; dbxref=FlyBase:FBpp0078761,FlyBase_Annotation_IDs:CG7382-PA,GB_protein:AAF52252.1,REFSEQ:NP_608929,GB_protein:AAF52252,FlyMine:FBpp0078761,modMine:FBpp0078761; MD5=e00c848bde3f9635de10bec575f71167; length=236; release=r6.09; species…	16.1	3	0.06	SQDNTQVSTDVRPIGEK+VQDAIGAPIK+YLFVQLDHYPR
135	FBpp0078633|FBgn0031657|CG3756-PA|CG3756-PA	1.0000	FBpp0078633 type=protein; loc=2L:join(4969085..4969224,4969285..4970146); ID=FBpp0078633; name=CG3756-PA; parent=FBgn0031657,FBtr0078994; dbxref=FlyBase:FBpp0078633,FlyBase_Annotation_IDs:CG3756-PA,GB_protein:AAF52185.1,REFSEQ:NP_608885,GB_protein:AAF52185,FlyMine:FBpp0078633,modMine:FBpp0078633; MD5=37789b8c40f59327a400171776c519e2; length=333; release=r6.09; species=Dmel;	11.7	3	0.07	EPLLYMEEYR+FSPVATATYR+QDPQDYGLADDVFSVQAFK
132	FBpp0078478|FBgn0004913|CG1119-PA|Gnf1-PA FBpp0099511|FBgn0004913|CG1119-PB|Gnf1-PB	1.0000	FBpp0078478 type=protein; loc=3R:join(4906714..4906722,4906789..4908119,4908248..4909090,4909149..4909926); ID=FBpp0078478; name=Gnf1-PA; parent=FBgn0004913,FBtr0078837; dbxref=FlyBase:FBpp0078478,FlyBase_Annotation_IDs:CG1119-PA,GB_protein:AAF52082.1,REFSEQ:NP_524229,GB_protein:AAF52082,FlyMine:FBpp0078478,modMine:FBpp0078478; MD5=73af4364f717e3bfd5ea88033ca09fb1; length=986; release=r6.09; spec…	4.4	3	0.07	EDLDSLVELTSWPGK+EKPAADLESSVLTDEER+GGMQELIALIK
131	FBpp0078464|FBgn0260462|CG12163-PB|CG12163-PB FBpp0078465|FBgn0260462|CG12163-PA|CG12163-PA	1.0000	FBpp0078464 type=protein; loc=3R:complement(join(5251424..5251531,5239492..5239619,5238454..5239197,5238213..5238394,5237891..5238156)); ID=FBpp0078464; name=CG12163-PB; parent=FBgn0260462,FBtr0078822; dbxref=FlyBase:FBpp0078464,FlyBase_Annotation_IDs:CG12163-PB,GB_protein:AAN13266.1,REFSEQ:NP_649521,GB_protein:AAN13266,FlyMine:FBpp0078464,modMine:FBpp0078464; MD5=07a2d49e566b86a8b443c32f8b91d0d2…	7.8	3	0.06	DIGGLEYEAEYPYK+TLPYWIVK+TLSHVQVAGFVDLPK
125	FBpp0077814|FBgn0031220|CG4822-PA|CG4822-PA FBpp0077815|FBgn0031220|CG4822-PC|CG4822-PC FBpp0077816|FBgn0031220|CG4822-PD|CG4822-PD FBpp0077817|FBgn0031220|CG4822-PB|CG4822-PB FBpp0099712|FBgn0031220|CG4822-PE|CG4822-PE FBpp0099713|FBgn0031220|CG4822-PF|CG4822-PF	1.0000	FBpp0077814 type=protein; loc=2L:complement(join(119828..120032,119431..119554,119288..119375,119134..119235,118931..119076,118361..118874,118136..118304,117820..118076,117331..117759)); ID=FBpp0077814; name=CG4822-PA; parent=FBgn0031220,FBtr0078156; dbxref=FlyBase:FBpp0077814,FlyBase_Annotation_IDs:CG4822-PA,GB_protein:AAF51549.2,REFSEQ:NP_722602,GB_protein:AAF51549; MD5=c20c951d97b20f29938767e2…	4.7	3	0.07	DQFDEEISPK+GSNIVPFLK+TDTTSGASSFYER
124	FBpp0077812|FBgn0025683|CG3164-PA|CG3164-PA FBpp0077813|FBgn0025683|CG3164-PB|CG3164-PB FBpp0089109|FBgn0025683|CG3164-PC|CG3164-PC FBpp0099791|FBgn0025683|CG3164-PD|CG3164-PD	1.0000	FBpp0077812 type=protein; loc=2L:complement(join(130508..130551,128800..128942,126110..126227,125077..125266,124087..124920,123856..124024,123694..123794,123129..123629)); ID=FBpp0077812; name=CG3164-PA; parent=FBgn0025683,FBtr0078153; dbxref=FlyBase_Annotation_IDs:CG3164-PA,FlyBase:FBpp0077812,GB_protein:AAN10508.1,REFSEQ:NP_722605,GB_protein:AAN10508,FlyMine:FBpp0077812,modMine:FBpp0077812; MD5…	6.3	3	0.07	AQIVPAQPK+EGNVSSALVTTNER+LGTAGAGQLK+STLLNILSGYK
114	FBpp0077081|FBgn0031643|CG3008-PA|CG3008-PA	1.0000	FBpp0077081 type=protein; loc=2L:join(4883647..4884339,4884391..4885509); ID=FBpp0077081; name=CG3008-PA; parent=FBgn0031643,FBtr0077389; dbxref=FlyBase:FBpp0077081,FlyBase_Annotation_IDs:CG3008-PA,GB_protein:AAF50965.1,REFSEQ:NP_608871,GB_protein:AAF50965,FlyMine:FBpp0077081,modMine:FBpp0077081; MD5=41726f07513ce613867752d644eb2c1c; length=603; release=r6.09; species=Dmel;	10.4	3	0.07	DGDAEFLHDTAEDDYEEDELEQQK+LINNQILEQINGIISTGK+TSEPVQQVNLADIMSEQYAHK
12	FBpp0071031|FBgn0016041|CG12157-PA|Tom40-PA FBpp0089237|FBgn0016041|CG12157-PB|Tom40-PB FBpp0305890|FBgn0016041|CG12157-PC|Tom40-PC	1.0000	FBpp0071031 type=protein; loc=X:join(7737470..7737683,7737873..7738135,7738382..7738799,7738901..7739040); ID=FBpp0071031; name=Tom40-PA; parent=FBgn0016041,FBtr0071073; dbxref=FlyBase:FBpp0071031,FlyBase_Annotation_IDs:CG12157-PA,GB_protein:AAF46272.1,REFSEQ:NP_652003,GB_protein:AAF46272,FlyMine:FBpp0071031,modMine:FBpp0071031; MD5=7a772d33409591b79f7204a0a6e21919; length=344; release=r6.09; spe…	11.3	3	0.07	GGIDSNWQIFGVLEK+LAPLPFTLALSGR+VVASQLTTDYR
107	FBpp0076608|FBgn0035726|CG9953-PA|CG9953-PA	1.0000	FBpp0076608 type=protein; loc=3L:join(6969832..6970619,6970681..6970819,6970882..6971353,6971426..6971553); ID=FBpp0076608; name=CG9953-PA; parent=FBgn0035726,FBtr0076898; dbxref=FlyBase:FBpp0076608,FlyBase_Annotation_IDs:CG9953-PA,GB_protein:AAF50628.1,REFSEQ:NP_648067,GB_protein:AAF50628,FlyMine:FBpp0076608,modMine:FBpp0076608; MD5=9ac8c336a6cc7fa8808e474fb9332da6; length=508; release=r6.09; sp…	4.9	3	0.07	LVVSATNDNYGALKPK+YFVNADFYR
106	FBpp0076594|FBgn0035763|CG8602-PA|CG8602-PA FBpp0304980|FBgn0035763|CG8602-PB|CG8602-PB	1.0000	FBpp0076594 type=protein; loc=3L:complement(7326892..7328328); ID=FBpp0076594; name=CG8602-PA; parent=FBgn0035763,FBtr0076884; dbxref=FlyBase:FBpp0076594,FlyBase_Annotation_IDs:CG8602-PA,GB_protein:AAF50582.1,REFSEQ:NP_648103,GB_protein:AAF50582,FlyMine:FBpp0076594,modMine:FBpp0076594; MD5=e9aa4a642798f3448de2e4bd47575e99; length=478; release=r6.09; species=Dmel;;FBpp0304980 type=protein; loc=3L:…	6.7	3	0.07	AQFVSAENYQNFE+IVDNEEVSRPTEEDQVVSR
369	FBpp0089083|FBgn0053180|CG33180-PB|Ranbp16-PB FBpp0292662|FBgn0053180|CG33180-PC|Ranbp16-PC FBpp0292663|FBgn0053180|CG33180-PE|Ranbp16-PE FBpp0292664|FBgn0053180|CG33180-PF|Ranbp16-PF FBpp0292665|FBgn0053180|CG33180-PG|Ranbp16-PG FBpp0309272|FBgn0053180|CG33180-PH|Ranbp16-PH	0.9999	FBpp0089083 type=protein; loc=X:complement(join(15933601..15933603,15933143..15933538,15932850..15933079,15932522..15932621,15932246..15932461,15932044..15932190,15931307..15931986,15930942..15931234,15930323..15930882,15930117..15930255,15929981..15930058,15929854..15929915,15929658..15929797,15929472..15929591,15929341..15929402,15928860..15928930)); ID=FBpp0089083; name=Ranbp16-PB; parent=FBgn…	3.4	3	0.06	AMDLWAHDPAVTTPILK+LYGDDTLDSVLNIIAK
368	FBpp0087807|FBgn0033315|CG8734-PA|beta3GalTII-PA	0.9999	FBpp0087807 type=protein; loc=2R:complement(8626436..8627584); ID=FBpp0087807; name=beta3GalTII-PA; parent=FBgn0033315,FBtr0088728; dbxref=FlyBase:FBpp0087807,FlyBase_Annotation_IDs:CG8734-PA,GB_protein:AAF59065.1,REFSEQ:NP_610399,GB_protein:AAF59065,FlyMine:FBpp0087807,modMine:FBpp0087807; MD5=045af98ae8c7ae7fd1302becc701c586; length=382; release=r6.09; species=Dmel;	10.7	3	0.07	EQNQNNDLLLLNR+LDSLVNTLVSYDR+NYLPYALGGGYVLSR
361	FBpp0077168|FBgn0031589|CG3714-PC|CG3714-PC FBpp0077169|FBgn0031589|CG3714-PD|CG3714-PD FBpp0077170|FBgn0031589|CG3714-PA|CG3714-PA FBpp0077171|FBgn0031589|CG3714-PB|CG3714-PB FBpp0077172|FBgn0031589|CG3714-PE|CG3714-PE FBpp0111933|FBgn0031589|CG3714-PF|CG3714-PF FBpp0306839|FBgn0031589|CG3714-PG|CG3714-PG FBpp0306840|FBgn0031589|CG3714-PH|CG3714-PH	0.9999	FBpp0077168 type=protein; loc=2L:complement(join(4196475..4196565,4195734..4195904,4195539..4195665,4195017..4195100,4194818..4194945,4193539..4193679,4193310..4193481,4192633..4192968,4190559..4190824,4190083..4190492,4189942..4190019)); ID=FBpp0077168; name=CG3714-PC; parent=FBgn0031589,FBtr0077479; dbxref=FlyBase:FBpp0077168,FlyBase_Annotation_IDs:CG3714-PC,GB_protein:AAN11170.1,REFSEQ:NP_7229…	5.9	3	0.05	LFNIPVK+QTGILEDLLEHAVR+TDDTAVFDLFFR
370	FBpp0070430|FBgn0029629|CG8636-PA|eIF3ga-PA	0.9998	FBpp0070430 type=protein; loc=X:complement(2609373..2610182); ID=FBpp0070430; name=eIF3ga-PA; parent=FBgn0029629,FBtr0070446; dbxref=FlyBase:FBpp0070430,FlyBase_Annotation_IDs:CG8636-PA,GB_protein:AAF45796.1,REFSEQ:NP_570011,GB_protein:AAF45796,FlyMine:FBpp0070430,modMine:FBpp0070430; MD5=5450dea4abddd1c19304bae9ab5a30d7; length=269; release=r6.09; species=Dmel;	11.5	3	0.07	ASAAAAAAVDAPK+ISNLSESMTEADLEELVK
377	FBpp0085314|FBgn0032987|CG12775-PA|RpL21-PA FBpp0303728|FBgn0032987|CG12775-PB|RpL21-PB FBpp0311640|FBgn0032987|CG12775-PC|RpL21-PC	0.9997	FBpp0085314 type=protein; loc=2L:complement(22247226..22247705); ID=FBpp0085314; name=RpL21-PA; parent=FBgn0032987,FBtr0085961; dbxref=GB_protein:AAF57259.1,FlyBase:FBpp0085314,FlyBase_Annotation_IDs:CG12775-PA,REFSEQ:NP_610144,GB_protein:AAF57259,FlyMine:FBpp0085314,modMine:FBpp0085314; MD5=b2e4b76ae2c566ebe381be45fdd2f9a9; length=159; release=r6.09; species=Dmel;;FBpp0303728 type=protein; loc=2…	15.7	3	0.06	IGDIVDIK+KLEEPIALAPIPYEFIA
344b	FBpp0087996|FBgn0033204|CG2065-PA|CG2065-PA FBpp0307930|FBgn0033204|CG2065-PB|CG2065-PB	0.9997	FBpp0087996 type=protein; loc=2R:join(7664040..7664296,7664353..7664509,7664575..7664834,7664896..7665124); ID=FBpp0087996; name=CG2065-PA; parent=FBgn0033204,FBtr0088922; dbxref=FlyBase:FBpp0087996,FlyBase_Annotation_IDs:CG2065-PA,GB_protein:AAF59213.1,REFSEQ:NP_610309,GB_protein:AAF59213,FlyMine:FBpp0087996,modMine:FBpp0087996; MD5=55b3b700f5d5a4de4c1d8b0e64eb83c2; length=300; release=r6.09; sp…	10.7	3	0.05	ELDLSSLESIR+LANVLFTR+VFIVTGANTGIGK
385	FBpp0072041|FBgn0262619|CG5602-PA|DNA-ligI-PA	0.9993	FBpp0072041 type=protein; loc=2R:join(23890596..23890612,23890670..23890732,23890788..23891078,23891139..23891771,23891827..23892452,23892506..23893119); ID=FBpp0072041; name=DNA-ligI-PA; parent=FBgn0262619,FBtr0072132; dbxref=FlyBase:FBpp0072041,FlyBase_Annotation_IDs:CG5602-PA,GB_protein:AAF47090.3,REFSEQ:NP_611843,GB_protein:AAF47090,FlyMine:FBpp0072041,modMine:FBpp0072041; MD5=0b59cd846cca37c…	4.3	3	0.06	IGTGFTDEDLQTHSEFLGK+KKSDATDSPSPPK
384	FBpp0070150|FBgn0002579|CG7622-PA|RpL36-PA FBpp0070151|FBgn0002579|CG7622-PB|RpL36-PB FBpp0070152|FBgn0002579|CG7622-PD|RpL36-PD FBpp0070153|FBgn0002579|CG7622-PC|RpL36-PC FBpp0311481|FBgn0002579|CG7622-PE|RpL36-PE	0.9993	FBpp0070150 type=protein; loc=X:complement(join(628751..628873,628462..628686)); ID=FBpp0070150; name=RpL36-PA; parent=FBgn0002579,FBtr0070155; dbxref=FlyBase:FBpp0070150,FlyBase_Annotation_IDs:CG7622-PA,GB_protein:AAN09019.1,REFSEQ:NP_476629,GB_protein:AAN09019,FlyMine:FBpp0070150,modMine:FBpp0070150; MD5=07d6ac80b0a55f89b7db46bd5820d6f9; length=115; release=r6.09; species=Dmel;;FBpp0070151 type…	17.4	3	0.06	EELSNILTQLR+YELAIGLNK
392	FBpp0077314|FBgn0031478|CG8814-PA|CG8814-PA	0.9990	FBpp0077314 type=protein; loc=2L:2875388..2876362; ID=FBpp0077314; name=CG8814-PA; parent=FBgn0031478,FBtr0077629; dbxref=FlyBase:FBpp0077314,FlyBase_Annotation_IDs:CG8814-PA,GB_protein:AAF51185.1,REFSEQ:NP_608729,GB_protein:AAF51185,FlyMine:FBpp0077314,modMine:FBpp0077314; MD5=ee8b5ab2451bcdcd4dd91069f2ab8b7f; length=324; release=r6.09; species=Dmel;	9.0	3	0.05	FQAAVNVIK+MNSDVGAVQQR+SLPAWWPFR
405	FBpp0088496|FBgn0001098|CG5320-PB|Gdh-PB FBpp0088988|FBgn0001098|CG5320-PA|Gdh-PA FBpp0088990|FBgn0001098|CG5320-PF|Gdh-PF FBpp0307192|FBgn0001098|CG5320-PD|Gdh-PD	0.9957	FBpp0088496 type=protein; loc=3R:complement(join(23938121..23938499,23937732..23938051,23937423..23937627,23936981..23937019,23936374..23936645)); ID=FBpp0088496; name=Gdh-PB; parent=FBgn0001098,FBtr0089496; dbxref=FlyBase:FBpp0088496,FlyBase_Annotation_IDs:CG5320-PB,GB_protein:AAN13962.1,REFSEQ:NP_732922,GB_protein:AAN13962,FlyMine:FBpp0088496,modMine:FBpp0088496; MD5=a07041c76cc306b3359c6b4986f…	9.0	3	0.05	GFIGPGVDVPAPDMGTGER+IIAEAANGPTTPAADK
406a	FBpp0075691|FBgn0041775|CG10686-PA|tral-PA FBpp0304881|FBgn0041775|CG10686-PB|tral-PB FBpp0304882|FBgn0041775|CG10686-PC|tral-PC FBpp0304885|FBgn0041775|CG10686-PF|tral-PF FBpp0304887|FBgn0041775|CG10686-PH|tral-PH	0.9946	FBpp0075691 type=protein; loc=3L:join(12515452..12515572,12516559..12517059,12517428..12517957,12518024..12518254,12518438..12518667,12518733..12519070,12519144..12519151); ID=FBpp0075691; name=tral-PA; parent=FBgn0041775,FBtr0075959; dbxref=GB_protein:AAF49905.2,FlyBase:FBpp0075691,GB_protein:AAF49905.3,FlyBase_Annotation_IDs:CG10686-PA,REFSEQ:NP_648585,GB_protein:AAF49905,FlyMine:FBpp0075691,mo…	6.3	3	0.05	FEGDFDFEQANNK+VAEDGAPKPATNATAATATATNEQVGEK
514	FBpp0309520|FBgn0265726|CG44533-PH|NnaD-PH FBpp0309521|FBgn0265726|CG44533-PI|NnaD-PI	0.9940	FBpp0309520 type=protein; loc=X:join(13692560..13692653,13706148..13706326,13709405..13709557,13709829..13710780,13711104..13711893,13712097..13712370,13712629..13712909,13712982..13713141,13713201..13713359,13713424..13713492,13714620..13714735,13714824..13714959,13715033..13715611,13715754..13716316,13716376..13716774,13716838..13717606); ID=FBpp0309520; name=NnaD-PH; parent=FBgn0265726,FBtr034…	0.8	3	0.05	KPVVNQKLHVDRNFR
541a	FBpp0304920|FBgn0086906|CG1915-PP|sls-PP FBpp0304921|FBgn0086906|CG1915-PQ|sls-PQ FBpp0304922|FBgn0086906|CG1915-PR|sls-PR FBpp0304923|FBgn0086906|CG1915-PS|sls-PS FBpp0304924|FBgn0086906|CG1915-PT|sls-PT FBpp0304925|FBgn0086906|CG1915-PU|sls-PU FBpp0304926|FBgn0086906|CG1915-PV|sls-PV FBpp0304928|FBgn0086906|CG1915-PX|sls-PX FBpp0304929|FBgn0086906|CG1915-PY|sls-PY	0.9920	FBpp0304920 type=protein; loc=3L:complement(join(2114126..2114297,2105150..2106734,2104855..2105084,2103428..2104792,2100565..2103363,2094926..2100484,2094573..2094860,2094276..2094507,2094008..2094179,2093761..2093947,2092621..2092969,2091248..2092559,2091000..2091129,2081689..2087184,2080164..2081390,2079736..2079803,2079373..2079676,2079240..2079302,2078963..2079037,2078036..2078140,2076902..2…	0.3	3	0.04	KLKPEFAALEPIK+KVTEETSDQTVQLKK+QGEYYQLVISEAFPEDEGTYK
598	FBpp0083503|FBgn0016700|CG3320-PA|Rab1-PA	0.9806	FBpp0083503 type=protein; loc=3R:complement(join(21268771..21268793,21267620..21267740,21267510..21267557,21267226..21267453,21266948..21267145)); ID=FBpp0083503; name=Rab1-PA; parent=FBgn0016700,FBtr0084104; dbxref=FlyBase:FBpp0083503,FlyBase_Annotation_IDs:CG3320-PA,GB_protein:AAF55873.1,REFSEQ:NP_732610,GB_protein:AAF55873,FlyMine:FBpp0083503,modMine:FBpp0083503; MD5=02f0195faa4738c01751b8c21a…	21.0	3	0.04	FADDTYTESYISTIGVDFK+VVDHTTAAEYAAQLGIPFLETSAK
604	FBpp0075499|FBgn0052137|CG32137-PA|CG32137-PA FBpp0075500|FBgn0052137|CG32137-PB|CG32137-PB	0.9767	FBpp0075499 type=protein; loc=3L:join(13941308..13941475,13959529..13959825,13959889..13960077,13960622..13960687,13960923..13961103,13961173..13961852); ID=FBpp0075499; name=CG32137-PA; parent=FBgn0052137,FBtr0075757; dbxref=FlyBase:FBpp0075499,FlyBase_Annotation_IDs:CG32137-PA,GB_protein:AAF49786.2,REFSEQ:NP_729936,GB_protein:AAF49786,FlyMine:FBpp0075499,modMine:FBpp0075499; MD5=c9fa7bfbc40db57…	4.2	3	0.04	RAMAAESSAPSPPSSAAANLAK
636	FBpp0072365|FBgn0002564|CG6821-PA|Lsp1gamma-PA	0.9556	FBpp0072365 type=protein; loc=3L:join(66515..66721,66787..68898); ID=FBpp0072365; name=Lsp1gamma-PA; parent=FBgn0002564,FBtr0072463; dbxref=FlyBase:FBpp0072365,FlyBase_Annotation_IDs:CG6821-PA,GB_protein:AAF47324.1,REFSEQ:NP_523868,GB_protein:AAF47324,FlyMine:FBpp0072365,modMine:FBpp0072365; MD5=fba280af97aa4d29acdefc199a0a2c9a; length=772; release=r6.09; species=Dmel;	2.7	3	0.05	KFTDVFYTFK+KNYYDFYTYGK
308b	FBpp0078013|FBgn0037093|CG7597-PB|Cdk12-PB FBpp0078014|FBgn0037093|CG7597-PA|Cdk12-PA FBpp0304962|FBgn0037093|CG7597-PC|Cdk12-PC	0.9522	FBpp0078013 type=protein; loc=3L:join(21517582..21517790,21517846..21518699,21518758..21518917,21519111..21520338,21520402..21520790,21521082..21521555,21521622..21521781); ID=FBpp0078013; name=Cdk12-PB; parent=FBgn0037093,FBtr0078357; dbxref=FlyBase:FBpp0078013,FlyBase_Annotation_IDs:CG7597-PB,GB_protein:AAN12171.1,REFSEQ:NP_730643,GB_protein:AAN12171; MD5=9d48407f95328b5c751c8d0e3b2205e4; lengt…	2.0	3	0.04	IADFGLAR+QNDSVVSNPASNADVPDSVAQLK
645	FBpp0099974|FBgn0260439|CG17291-PA|Pp2A-29B-PA FBpp0099975|FBgn0260439|CG17291-PB|Pp2A-29B-PB FBpp0293227|FBgn0260439|CG17291-PC|Pp2A-29B-PC FBpp0297239|FBgn0260439|CG17291-PD|Pp2A-29B-PD FBpp0308836|FBgn0260439|CG17291-PE|Pp2A-29B-PE	0.9419	FBpp0099974 type=protein; loc=2L:join(8366311..8366394,8367096..8367249,8367312..8367730,8367797..8367871,8367931..8368696,8368758..8369030,8369716..8369720); ID=FBpp0099974; name=Pp2A-29B-PA; parent=FBgn0260439,FBtr0005088; dbxref=FlyBase_Annotation_IDs:CG17291-PA,FlyBase:FBpp0099974,GB_protein:AAF52650.2,REFSEQ:NP_001027227,GB_protein:AAF52650,FlyMine:FBpp0099974,modMine:FBpp0099974; MD5=c07243…	2.0	3	0.07	VDLVPAFQYLLK
652	FBpp0293284|FBgn0013810|CG5526-PB|Dhc36C-PB	0.9333	FBpp0293284 type=protein; loc=2L:join(17501467..17501999,17502062..17502286,17503980..17504142,17504244..17504477,17504541..17506120,17506185..17506307,17506581..17506734,17506875..17508170,17508230..17508676,17508744..17508857,17508926..17510439,17510562..17511348,17511426..17511608,17511823..17512169,17512235..17513074,17513141..17513506,17516547..17516834,17516903..17517318,17517377..17517555,…	0.7	3	0.04	QLISMLISR+SVASILELWSMK+VSPELTLEK
98	FBpp0075688|FBgn0036286|CG10616-PA|CG10616-PA FBpp0301023|FBgn0036286|CG10616-PB|CG10616-PB FBpp0312167|FBgn0036286|CG10616-PC|CG10616-PC	1.0000	FBpp0075688 type=protein; loc=3L:join(12471837..12471929,12472022..12472196,12472547..12472637,12472707..12472832,12473185..12474178); ID=FBpp0075688; name=CG10616-PA; parent=FBgn0036286,FBtr0075956; dbxref=GB_protein:AAF49917.2,REFSEQ:NP_648576,GB_protein:AAF49917,FlyBase:FBpp0075688,FlyBase_Annotation_IDs:CG10616-PA,FlyMine:FBpp0075688,modMine:FBpp0075688; MD5=01427e0644c2e271390ca6f78c5b6b59; …	6.9	2	0.05	LFSDIYDLLLK+LQPTSTTGGTATASSNTTDSLPR
90	FBpp0075119|FBgn0002284|CG4097-PA|Prosbeta6-PA	1.0000	FBpp0075119 type=protein; loc=3L:complement(join(16610230..16610318,16609536..16610154)); ID=FBpp0075119; name=Prosbeta6-PA; parent=FBgn0002284,FBtr0075360; dbxref=FlyBase:FBpp0075119,FlyBase_Annotation_IDs:CG4097-PA,GB_protein:AAF49435.1,REFSEQ:NP_524115,GB_protein:AAF49435,FlyMine:FBpp0075119,modMine:FBpp0075119; MD5=4b5675150c283e60863791308b0d6f4b; length=235; release=r6.09; species=Dmel;	14.9	2	0.05	AGGTAGTLLQPVLDNQIGHK+LGFEQFPDYQVPGMK
83	FBpp0074786|FBgn0026630|CG9655-PA|nes-PA FBpp0074787|FBgn0026630|CG9655-PB|nes-PB FBpp0074788|FBgn0026630|CG9655-PC|nes-PC	1.0000	FBpp0074786 type=protein; loc=3L:complement(join(19260115..19260223,19258538..19259568,19258011..19258364)); ID=FBpp0074786; name=nes-PA; parent=FBgn0026630,FBtr0075019; dbxref=GB_protein:AAF49181.1,FlyBase:FBpp0074786,FlyBase_Annotation_IDs:CG9655-PA,REFSEQ:NP_524157,GB_protein:AAF49181,FlyMine:FBpp0074786,modMine:FBpp0074786; MD5=8e66398927f308141e989510bc3ec6cf; length=497; release=r6.09; spec…	4.2	2	0.05	AFVDGEFR+MIGYGFDITDGLK
77	FBpp0074578|FBgn0031070|CG12702-PA|CG12702-PA FBpp0307136|FBgn0031070|CG12702-PB|CG12702-PB FBpp0312072|FBgn0031070|CG12702-PC|CG12702-PC	1.0000	FBpp0074578 type=protein; loc=X:complement(join(19761256..19762233,19760488..19761198,19760035..19760429,19759732..19759966,19759371..19759664)); ID=FBpp0074578; name=CG12702-PA; parent=FBgn0031070,FBtr0074809; dbxref=FlyBase:FBpp0074578,FlyBase_Annotation_IDs:CG12702-PA,GB_protein:AAF49019.1,REFSEQ:NP_608355,GB_protein:AAF49019,FlyMine:FBpp0074578,modMine:FBpp0074578; MD5=1333272c2016065b4bb6439…	5.1	2	0.05	LEQAGEQLTIGTQQAHVQSAELER+LVASAERPDTDAGQVLATLR
69	FBpp0074246|FBgn0030871|CG8142-PA|CG8142-PA	1.0000	FBpp0074246 type=protein; loc=X:complement(join(17844513..17844619,17843569..17844436,17843420..17843506)); ID=FBpp0074246; name=CG8142-PA; parent=FBgn0030871,FBtr0074472; dbxref=FlyBase:FBpp0074246,FlyBase_Annotation_IDs:CG8142-PA,GB_protein:AAF48768.2,REFSEQ:NP_573245,GB_protein:AAF48768,FlyMine:FBpp0074246,modMine:FBpp0074246; MD5=969741f5a5f0fc8f14524ff96780d571; length=353; release=r6.09; sp…	7.4	2	0.05	ILELNASDER+NVDDVVEQSEVVAVLR
68	FBpp0074086|FBgn0010412|CG4464-PA|RpS19a-PA FBpp0074087|FBgn0010412|CG4464-PB|RpS19a-PB FBpp0074088|FBgn0010412|CG4464-PC|RpS19a-PC FBpp0309135|FBgn0010412|CG4464-PD|RpS19a-PD FBpp0311350|FBgn0010412|CG4464-PE|RpS19a-PE	1.0000	FBpp0074086 type=protein; loc=X:join(16638233..16638303,16638406..16638805); ID=FBpp0074086; name=RpS19a-PA; parent=FBgn0010412,FBtr0074311; dbxref=FlyBase:FBpp0074086,FlyBase_Annotation_IDs:CG4464-PA,REFSEQ:NP_523376,GB_protein:AAF48633; MD5=3c25226b523535b66e41a44b0ea5ba1a; length=156; release=r6.09; species=Dmel;;FBpp0074087 type=protein; loc=X:join(16638233..16638303,16638406..16638805); ID=F…	13.5	2	0.05	ELAPYDPDWFYVR+IANQIVFK
67	FBpp0074076|FBgn0030752|CG9947-PA|CG9947-PA FBpp0310007|FBgn0030752|CG9947-PB|CG9947-PB	1.0000	FBpp0074076 type=protein; loc=X:complement(join(16441142..16441202,16440657..16440925,16440217..16440412,16439827..16440162,16439597..16439762,16439241..16439286)); ID=FBpp0074076; name=CG9947-PA; parent=FBgn0030752,FBtr0074301; dbxref=FlyBase:FBpp0074076,FlyBase_Annotation_IDs:CG9947-PA,GB_protein:AAF48613.1,REFSEQ:NP_573128,GB_protein:AAF48613,FlyMine:FBpp0074076,modMine:FBpp0074076; MD5=5d4dd4…	6.6	2	0.05	LPAWQPVLTAR+YNYPVVSFDGTK
62	FBpp0073859|FBgn0027287|CG33206-PA|Gmap-PA FBpp0073860|FBgn0027287|CG33206-PB|Gmap-PB FBpp0310129|FBgn0027287|CG33206-PC|Gmap-PC	1.0000	FBpp0073859 type=protein; loc=X:join(15487242..15487475,15487541..15487633,15503583..15506461,15507162..15507325,15507390..15507593,15509718..15509993,15510055..15510401); ID=FBpp0073859; name=Gmap-PA; parent=FBgn0027287,FBtr0074042; dbxref=FlyBase:FBpp0073859,FlyBase_Annotation_IDs:CG33206-PA,GB_protein:AAF48466.2,REFSEQ:NP_788907,GB_protein:AAF48466,FlyMine:FBpp0073859,modMine:FBpp0073859; MD5=…	2.4	2	0.05	EQQLQLNQAELEK+LQLANLQNQLQADQEK
50	FBpp0072944|FBgn0035440|CG14969-PA|CG14969-PA	1.0000	FBpp0072944 type=protein; loc=3L:complement(join(3334227..3334557,3333984..3334171,3333745..3333925,3333445..3333692)); ID=FBpp0072944; name=CG14969-PA; parent=FBgn0035440,FBtr0073082; dbxref=FlyBase:FBpp0072944,FlyBase_Annotation_IDs:CG14969-PA,GB_protein:AAF47763.3,REFSEQ:NP_647809,GB_protein:AAF47763,FlyMine:FBpp0072944,modMine:FBpp0072944; MD5=9699f707f9184df7c7f8270c750253e4; length=315; rel…	8.3	2	0.05	LLADLGDAQSK+NDYVSLNDFYLSMEK
49	FBpp0072930|FBgn0035438|CG12013-PC|PHGPx-PC FBpp0072931|FBgn0035438|CG12013-PA|PHGPx-PA FBpp0072932|FBgn0035438|CG12013-PD|PHGPx-PD	1.0000	FBpp0072930 type=protein; loc=3L:join(3326632..3326712,3327860..3328183,3328251..3328442); ID=FBpp0072930; name=PHGPx-PC; parent=FBgn0035438,FBtr0073066; dbxref=FlyBase:FBpp0072930,FlyBase_Annotation_IDs:CG12013-PC,GB_protein:AAN11561.1,REFSEQ:NP_728868,GB_protein:AAN11561,FlyMine:FBpp0072930,modMine:FBpp0072930; MD5=81b2b418d766a664aebe727462b4f28f; length=198; release=r6.09; species=Dmel;;FBpp0…	13.0	2	0.05	ADIGEVFAK+VDVNGDNAAPLYK
44	FBpp0072427|FBgn0027587|CG7028-PA|CG7028-PA FBpp0303824|FBgn0027587|CG7028-PB|CG7028-PB FBpp0311155|FBgn0027587|CG7028-PC|CG7028-PC FBpp0311156|FBgn0027587|CG7028-PD|CG7028-PD FBpp0311157|FBgn0027587|CG7028-PE|CG7028-PE	1.0000	FBpp0072427 type=protein; loc=3L:complement(join(211292..211308,210815..211219,209784..210738,209450..209713,209142..209374,208971..209079,208372..208908,208114..208317)); ID=FBpp0072427; name=CG7028-PA; parent=FBgn0027587,FBtr0072528; dbxref=FlyBase:FBpp0072427,FlyBase_Annotation_IDs:CG7028-PA,GB_protein:AAF47349.1,REFSEQ:NP_612010,GB_protein:AAF47349,FlyMine:FBpp0072427,modMine:FBpp0072427; MD5…	5.5	2	0.05	DLLENMFALDPAK+TPSPTMPCPNPLISEIPK+VGKPLLPTDPSSLVEEITK
337a	FBpp0085653|FBgn0260934|CG8201-PH|par-1-PH	1.0000	FBpp0085653 type=protein; loc=2R:join(19464642..19465694,19470597..19470812,19470872..19471092,19471209..19471490,19471552..19471736,19472819..19472931,19472996..19473179,19473440..19473554,19473613..19473740,19473805..19473967,19474528..19474641,19477634..19477704,19478742..19478865,19481151..19481163); ID=FBpp0085653; name=par-1-PH; parent=FBgn0260934,FBtr0086457; dbxref=FlyBase_Annotation_IDs:…	4.4	2	0.05	IADFGFSNEFTPGSK+RASSGAETLR+TDDLAAESSASAAAAVAPK
319a	FBpp0076152|FBgn0010408|CG3395-PA|RpS9-PA FBpp0076154|FBgn0010408|CG3395-PD|RpS9-PD FBpp0309532|FBgn0010408|CG3395-PE|RpS9-PE	1.0000	FBpp0076152 type=protein; loc=3L:complement(join(9511056..9511278,9510465..9510651,9509981..9510158)); ID=FBpp0076152; name=RpS9-PA; parent=FBgn0010408,FBtr0076423; dbxref=FlyBase:FBpp0076152,FlyBase_Annotation_IDs:CG3395-PA,GB_protein:AAF50249.1,REFSEQ:NP_524004,GB_protein:AAF50249; MD5=7752e85d52003f2a9702c19d0b7cfb88; length=195; release=r6.09; species=Dmel;;FBpp0076154 type=protein; loc=3L:co…	10.3	2	0.05	LFQGNALLR+QVVNIPSFVVR
311a	FBpp0073623|FBgn0010198|CG2033-PC|RpS15Aa-PC FBpp0073624|FBgn0010198|CG2033-PA|RpS15Aa-PA FBpp0073625|FBgn0010198|CG2033-PD|RpS15Aa-PD FBpp0073626|FBgn0010198|CG2033-PE|RpS15Aa-PE FBpp0290052|FBgn0010198|CG2033-PF|RpS15Aa-PF	1.0000	FBpp0073623 type=protein; loc=X:complement(13335985..13336377); ID=FBpp0073623; name=RpS15Aa-PC; parent=FBgn0010198,FBtr0073792; dbxref=FlyBase:FBpp0073623,FlyBase_Annotation_IDs:CG2033-PC,GB_protein:AAN09322.1,REFSEQ:NP_727692,GB_protein:AAN09322; MD5=cff801b442d4e4dfa786d71bafa2fb16; length=130; release=r6.09; species=Dmel;;FBpp0073624 type=protein; loc=X:complement(13335985..13336377); ID=FBpp…	14.6	2	0.05	FDVPINDIEK+MNVLADALK
291	FBpp0289967|FBgn0037655|CG11984-PD|CG11984-PD FBpp0289968|FBgn0037655|CG11984-PE|CG11984-PE FBpp0289969|FBgn0037655|CG11984-PF|CG11984-PF FBpp0289970|FBgn0037655|CG11984-PG|CG11984-PG FBpp0289971|FBgn0037655|CG11984-PH|CG11984-PH FBpp0289972|FBgn0037655|CG11984-PI|CG11984-PI	1.0000	FBpp0289967 type=protein; loc=3R:complement(join(9013316..9013331,9012837..9013261,9012045..9012305,9011674..9011949,9011363..9011604,9010673..9011252)); ID=FBpp0289967; name=CG11984-PD; parent=FBgn0037655,FBtr0300743; dbxref=REFSEQ:NP_731305,GB_protein:AAF54324,FlyBase:FBpp0289967,FlyBase_Annotation_IDs:CG11984-PD; MD5=19d6a7df1ddfc927b5b7784a3f763578; length=599; release=r6.09; species=Dmel;;FB…	5.3	2	0.05	ELISFLDEPSAIR+QNASAATAAGNTNQIPDTR
289	FBpp0288494|FBgn0051370|CG31370-PB|CG31370-PB	1.0000	FBpp0288494 type=protein; loc=3R:join(25302561..25303079,25303143..25303656,25303709..25303866); ID=FBpp0288494; name=CG31370-PB; parent=FBgn0051370,FBtr0290055; dbxref=FlyBase:FBpp0288494,FlyBase_Annotation_IDs:CG31370-PB,REFSEQ:NP_733095,GB_protein:AAF56449,FlyMine:FBpp0288494,modMine:FBpp0288494; MD5=e54e3ba8c61e8482c8c99839487f9286; length=396; release=r6.09; species=Dmel;	5.8	2	0.05	GDNYASVIIR+TVLEMFAGSALFK
286	FBpp0112264|FBgn0045761|CG10618-PE|CHKov1-PE	1.0000	FBpp0112264 type=protein; loc=3R:complement(join(25329061..25329235,25328923..25329002,25323997..25324410,25323562..25323928,25323305..25323501)); ID=FBpp0112264; name=CHKov1-PE; parent=FBgn0045761,FBtr0113352; dbxref=FlyBase:FBpp0112264,FlyBase_Annotation_IDs:CG10618-PE,REFSEQ:NP_001097918,GB_protein:ABW08758,FlyMine:FBpp0112264,modMine:FBpp0112264; MD5=bd99b158ec52cf4bd9132a7f6e994750; length=4…	7.3	2	0.05	AEMGSAAGDNYATNMLR+VNIEVELQDGTTK
29	FBpp0071845|FBgn0040091|CG4414-PA|Ugt58Fa-PA FBpp0311614|FBgn0040091|CG4414-PB|Ugt58Fa-PB	1.0000	FBpp0071845 type=protein; loc=2R:complement(join(22643805..22643807,22643492..22643653,22643343..22643430,22641950..22643286)); ID=FBpp0071845; name=Ugt58Fa-PA; parent=FBgn0040091,FBtr0071934; dbxref=FlyBase:FBpp0071845,FlyBase_Annotation_IDs:CG4414-PA,GB_protein:AAF46872.3,REFSEQ:NP_611694,GB_protein:AAF46872,FlyMine:FBpp0071845,modMine:FBpp0071845; MD5=deef9997c496e5b2f1513356b4633cda; length=5…	5.3	2	0.05	GNLADLGLLPIEK+NVPILGLPLFQHEAR
280	FBpp0088675|FBgn0003189|CG18572-PA|r-PA FBpp0309141|FBgn0003189|CG18572-PD|r-PD FBpp0309142|FBgn0003189|CG18572-PE|r-PE	1.0000	FBpp0088675 type=protein; loc=X:join(16656398..16657156,16657221..16660472,16660538..16660642,16665188..16665327,16666035..16667859,16667937..16668320,16668385..16668594); ID=FBpp0088675; name=r-PA; parent=FBgn0003189,FBtr0089734; dbxref=FlyBase:FBpp0088675,FlyBase_Annotation_IDs:CG18572-PA,GB_protein:AAF48639.3,REFSEQ:NP_523377,GB_protein:AAF48639,FlyMine:FBpp0088675,modMine:FBpp0088675; MD5=477…	2.4	2	0.05	ESNIQTVLINPNIATVQTSKGMADK+LALGLPLPDIK+MVDSDVLGFDPDVVPLNK
279	FBpp0088622|FBgn0261618|CG42551-PA|larp-PA FBpp0088624|FBgn0261618|CG42551-PB|larp-PB FBpp0290398|FBgn0261618|CG42551-PD|larp-PD FBpp0290399|FBgn0261618|CG42551-PE|larp-PE FBpp0297480|FBgn0261618|CG42551-PF|larp-PF FBpp0297481|FBgn0261618|CG42551-PG|larp-PG FBpp0297482|FBgn0261618|CG42551-PH|larp-PH	1.0000	FBpp0088622 type=protein; loc=3R:complement(join(28323649..28323734,28321373..28323486,28320582..28321279)); ID=FBpp0088622; name=larp-PA; parent=FBgn0261618,FBtr0089680; dbxref=FlyBase:FBpp0088622,GB_protein:AAF56783.3,REFSEQ:NP_524998,GB_protein:AAF56783,FlyBase_Annotation_IDs:CG42551-PA,FlyBase:FBpp0290396,FlyBase_Annotation_IDs:CG14066-PA; MD5=57821b32386f53c8af5ae5196c129f7c; length=965; rel…	3.7	2	0.05	SVSESDGTAVIAAGGR+VVEPEINEMLQGVGSLNPGR
273	FBpp0088416|FBgn0266186|CG1599-PA|Vamp7-PA FBpp0312219|FBgn0266186|CG1599-PC|Vamp7-PC	1.0000	FBpp0088416 type=protein; loc=2R:complement(join(9841847..9842050,9841540..9841768,9841408..9841475,9841194..9841349)); ID=FBpp0088416; name=Vamp7-PA; parent=FBgn0266186,FBtr0089394; dbxref=FlyBase:FBpp0088416,FlyBase_Annotation_IDs:CG1599-PA,GB_protein:AAF58892.1,REFSEQ:NP_610524,GB_protein:AAF58892,FlyMine:FBpp0088416,modMine:FBpp0088416; MD5=af2bfe8ee063ec4f17584ee207377b9f; length=218; releas…	9.6	2	0.05	AFLFLADIK+TENLSNNSVAFR
272	FBpp0088376|FBgn0283521|CG12052-PE|lola-PE FBpp0088377|FBgn0283521|CG12052-PB|lola-PB FBpp0088378|FBgn0283521|CG12052-PA|lola-PA FBpp0088379|FBgn0283521|CG12052-PC|lola-PC FBpp0088380|FBgn0283521|CG12052-PH|lola-PH FBpp0088381|FBgn0283521|CG12052-PG|lola-PG FBpp0088382|FBgn0283521|CG12052-PF|lola-PF FBpp0088383|FBgn0283521|CG12052-PD|lola-PD FBpp0088384|FBgn0283521|CG12052-PI|lola-PI FBpp0088385|…	1.0000	FBpp0088376 type=protein; loc=2R:complement(join(10533576..10533749,10533118..10533511,10532181..10532894,10532039..10532119,10520394..10521277)); ID=FBpp0088376; name=lola-PE; parent=FBgn0283521,FBtr0089342; dbxref=FlyBase_Annotation_IDs:CG12052-PE,FlyBase:FBpp0088376,GB_protein:AAM68766.1,REFSEQ:NP_724951,GB_protein:AAM68766; MD5=439438a9a567f0a9e481a3179460063f; length=748; release=r6.09; spec…	5.4	2	0.05	LATGGAMDTSGDVSGSR+LSGAYTLEQTK
264	FBpp0087668|FBgn0262515|CG8029-PB|VhaAC45-PB FBpp0087669|FBgn0262515|CG8029-PA|VhaAC45-PA	1.0000	FBpp0087668 type=protein; loc=2R:join(9207765..9207850,9207914..9208016,9208083..9208344,9208417..9209105); ID=FBpp0087668; name=VhaAC45-PB; parent=FBgn0262515,FBtr0088587; dbxref=FlyBase:FBpp0087668,FlyBase_Annotation_IDs:CG8029-PB,GB_protein:AAF58966.2,REFSEQ:NP_610470,GB_protein:AAF58966,FlyMine:FBpp0087668; MD5=6a8731293109cbfcf230af0b1a101031; length=379; release=r6.09; species=Dmel;;FBpp008…	7.9	2	0.05	SLQLQAPFDGTYK+VAYLYLAAPSTAPVVQR
263	FBpp0087608|FBgn0025286|CG1821-PA|RpL31-PA FBpp0087609|FBgn0025286|CG1821-PC|RpL31-PC FBpp0087610|FBgn0025286|CG1821-PB|RpL31-PB	1.0000	FBpp0087608 type=protein; loc=2R:join(9587483..9587706,9587777..9587927); ID=FBpp0087608; name=RpL31-PA; parent=FBgn0025286,FBtr0088525; dbxref=FlyBase:FBpp0087608,FlyBase_Annotation_IDs:CG1821-PA,GB_protein:AAM71073.1,REFSEQ:NP_724804,GB_protein:AAM71073,FlyMine:FBpp0087608,modMine:FBpp0087608; MD5=c0c2c61de126706eeb326248c8db3bbb; length=124; release=r6.09; species=Dmel;;FBpp0087609 type=protei…	18.5	2	0.05	LYTYVTYVPVSTFK+SAINEVVTR
261	FBpp0087479|FBgn0261014|CG2331-PA|TER94-PA FBpp0111818|FBgn0261014|CG2331-PC|TER94-PC FBpp0111819|FBgn0261014|CG2331-PD|TER94-PD FBpp0310395|FBgn0261014|CG2331-PE|TER94-PE	1.0000	FBpp0087479 type=protein; loc=2R:join(9989287..9989303,9990471..9990573,9990660..9992696,9992763..9992917,9992984..9993077); ID=FBpp0087479; name=TER94-PA; parent=FBgn0261014,FBtr0088391; dbxref=FlyBase:FBpp0087479,FlyBase_Annotation_IDs:CG2331-PA,GB_protein:AAF58863.1,REFSEQ:NP_477369,GB_protein:AAF58863,FlyMine:FBpp0087479,modMine:FBpp0087479; MD5=9ced7266152b9fad83a07959689b317f; length=801; r…	6.2	2	0.05	EIDIGIPDATGR+KSSHLIVMAATNRPNSIDPALR+LDQLIYIPLPDDK
27	FBpp0071813|FBgn0034793|CG13533-PA|asrij-PA FBpp0305129|FBgn0034793|CG13533-PB|asrij-PB	1.0000	FBpp0071813 type=protein; loc=2R:join(22886643..22886702,22886759..22887248,22887310..22887533); ID=FBpp0071813; name=asrij-PA; parent=FBgn0034793,FBtr0071902; dbxref=GB_protein:AAF46923.1,FlyBase:FBpp0071813,FlyBase_Annotation_IDs:CG13533-PA,REFSEQ:NP_611733,GB_protein:AAF46923,FlyMine:FBpp0071813,modMine:FBpp0071813; MD5=bd2bca514eed47e4f18c943f6a3c799b; length=257; release=r6.09; species=Dmel;…	13.6	2	0.05	AFTLAPFSPSSADVYSDEAYQPGR+LPNSHLGELLR
259	FBpp0087250|FBgn0021795|CG9035-PA|Tapdelta-PA FBpp0311866|FBgn0021795|CG9035-PB|Tapdelta-PB	1.0000	FBpp0087250 type=protein; loc=2R:complement(join(11370773..11371012,11370453..11370713)); ID=FBpp0087250; name=Tapdelta-PA; parent=FBgn0021795,FBtr0088153; dbxref=FlyBase:FBpp0087250,FlyBase_Annotation_IDs:CG9035-PA,GB_protein:AAF58651.1,REFSEQ:NP_610679,GB_protein:AAF58651,FlyMine:FBpp0087250,modMine:FBpp0087250; MD5=bf33d2cfa08fef1fcf9e77cde5d9455d; length=166; release=r6.09; species=Dmel;;FBpp…	12.0	2	0.05	SLLDISVPTK+YQVSWVEDIK
258	FBpp0087217|FBgn0033608|CG13220-PA|CG13220-PA FBpp0304694|FBgn0033608|CG13220-PB|CG13220-PB	1.0000	FBpp0087217 type=protein; loc=2R:11284498..11284959; ID=FBpp0087217; name=CG13220-PA; parent=FBgn0033608,FBtr0088116; dbxref=FlyBase:FBpp0087217,FlyBase_Annotation_IDs:CG13220-PA,GB_protein:AAF58682.1,REFSEQ:NP_610664,GB_protein:AAF58682,FlyMine:FBpp0087217,modMine:FBpp0087217; MD5=9ef10cee553032e1048f92e149e9ea43; length=153; release=r6.09; species=Dmel;;FBpp0304694 type=protein; loc=2R:11284498…	15.7	2	0.05	SALPQDNALLATLAGLGTGAAIVK
255	FBpp0087109|FBgn0000253|CG8472-PA|Cam-PA FBpp0087110|FBgn0000253|CG8472-PB|Cam-PB FBpp0293502|FBgn0000253|CG8472-PC|Cam-PC FBpp0293503|FBgn0000253|CG8472-PD|Cam-PD FBpp0311269|FBgn0000253|CG8472-PE|Cam-PE	1.0000	FBpp0087109 type=protein; loc=2R:join(12260186..12260188,12264743..12264917,12269193..12269435,12273766..12273794); ID=FBpp0087109; name=Cam-PA; parent=FBgn0000253,FBtr0088001; dbxref=FlyBase:FBpp0087109,FlyBase_Annotation_IDs:CG8472-PA,GB_protein:AAF58542.1,REFSEQ:NP_523710,GB_protein:AAF58542; MD5=0d8d56d0155abaee6c91bd24448526f1; length=149; release=r6.09; species=Dmel;;FBpp0087110 type=protei…	12.8	2	0.05	EAFSLFDK+LTDEEVDEMIR
254	FBpp0086974|FBgn0011227|CG8764-PA|ox-PA	1.0000	FBpp0086974 type=protein; loc=2R:complement(join(12757298..12757429,12757196..12757231)); ID=FBpp0086974; name=ox-PA; parent=FBgn0011227,FBtr0087861; dbxref=FlyBase:FBpp0086974,FlyBase_Annotation_IDs:CG8764-PA,GB_protein:AAF58459.1,REFSEQ:NP_476985,GB_protein:AAF58459,FlyMine:FBpp0086974,modMine:FBpp0086974; MD5=889c9b62836606a53b03dfa7b0e04174; length=55; release=r6.09; species=Dmel;	41.8	2	0.05	ALDVTSVAIFEGINK+VIYNTLFK
250	FBpp0086705|FBgn0033902|CG8309-PA|Tango7-PA FBpp0308985|FBgn0033902|CG8309-PB|Tango7-PB	1.0000	FBpp0086705 type=protein; loc=2R:complement(join(14164487..14164531,14164191..14164370,14163198..14164136)); ID=FBpp0086705; name=Tango7-PA; parent=FBgn0033902,FBtr0087579; dbxref=FlyBase:FBpp0086705,FlyBase_Annotation_IDs:CG8309-PA,GB_protein:AAF58289.1,REFSEQ:NP_610932,GB_protein:AAF58289,FlyMine:FBpp0086705,modMine:FBpp0086705; MD5=70f5e58e540f3dd516e760c35ced9adc; length=387; release=r6.09; s…	6.7	2	0.05	EGLTSVSSAQLDLAR+TFGAPQWEQLR
245	FBpp0086269|FBgn0034138|CG8332-PA|RpS15-PA FBpp0086270|FBgn0034138|CG8332-PB|RpS15-PB	1.0000	FBpp0086269 type=protein; loc=2R:complement(join(16571189..16571197,16570917..16571005,16570626..16570848,16570259..16570384)); ID=FBpp0086269; name=RpS15-PA; parent=FBgn0034138,FBtr0087123; dbxref=FlyBase:FBpp0086269,FlyBase_Annotation_IDs:CG8332-PA,GB_protein:AAF57984.1,REFSEQ:NP_611136,GB_protein:AAF57984,FlyMine:FBpp0086269,modMine:FBpp0086269; MD5=dfe1be0f7a42b717525ecab027c7c122; length=148…	12.9	2	0.05	NMIIVPEMTGSIIGVYNGK
242	FBpp0086051|FBgn0034259|CG6459-PA|P32-PA	1.0000	FBpp0086051 type=protein; loc=2R:complement(join(17672330..17672534,17671865..17672209,17671565..17671806)); ID=FBpp0086051; name=P32-PA; parent=FBgn0034259,FBtr0086892; dbxref=FlyBase:FBpp0086051,FlyBase_Annotation_IDs:CG6459-PA,GB_protein:AAF57817.1,REFSEQ:NP_611243,GB_protein:AAF57817,FlyMine:FBpp0086051,modMine:FBpp0086051; MD5=bef56890b401cb5fddef68e68cae796b; length=263; release=r6.09; spec…	11.8	2	0.05	LSDLATAHEHTSYIGLLEK+TVPSTLDGFAVK
237	FBpp0085707|FBgn0034436|CG11961-PB|CG11961-PB FBpp0085708|FBgn0034436|CG11961-PA|CG11961-PA FBpp0300747|FBgn0034436|CG11961-PC|CG11961-PC	1.0000	FBpp0085707 type=protein; loc=2R:join(19357806..19357838,19359186..19359844,19359909..19360269,19360329..19360712,19360767..19360947,19361011..19361339,19361397..19361496,19361556..19361658,19361721..19361913,19361970..19362062,19362124..19362291); ID=FBpp0085707; name=CG11961-PB; parent=FBgn0034436,FBtr0086519; dbxref=GB_protein:AAF57574.1,FlyBase:FBpp0085707,FlyBase_Annotation_IDs:CG11961-PB,GB…	6.0	2	0.05	GSFQHTGDNLLALVR+NSLWIPASEPVLGENVPTVLLLSK+QIANSPEIENSAK
233	FBpp0085477|FBgn0033089|CG17266-PA|CG17266-PA FBpp0298837|FBgn0033089|CG17266-PB|CG17266-PB	1.0000	FBpp0085477 type=protein; loc=2R:complement(join(6675607..6675690,6675073..6675540)); ID=FBpp0085477; name=CG17266-PA; parent=FBgn0033089,FBtr0086144; dbxref=FlyBase:FBpp0085477,FlyBase_Annotation_IDs:CG17266-PA,GB_protein:AAM70809.1,REFSEQ:NP_610224,GB_protein:AAM70809,FlyMine:FBpp0085477,modMine:FBpp0085477; MD5=0043e3f769931d1bfdf9b9297942a6ff; length=183; release=r6.09; species=Dmel;;FBpp0298…	11.5	2	0.05	MIFELFADTVPR+VLDGLLIMR
223	FBpp0084918|FBgn0016685|CG7917-PA|Nlp-PA FBpp0306756|FBgn0016685|CG7917-PB|Nlp-PB	1.0000	FBpp0084918 type=protein; loc=3R:join(30005034..30005055,30005288..30005421,30009678..30009980); ID=FBpp0084918; name=Nlp-PA; parent=FBgn0016685,FBtr0085552; dbxref=FlyBase:FBpp0084918,FlyBase_Annotation_IDs:CG7917-PA,GB_protein:AAF56988.1,REFSEQ:NP_524557,GB_protein:AAF56988,FlyMine:FBpp0084918,modMine:FBpp0084918; MD5=dc47741a9538770e46fb5476f6fca20d; length=152; release=r6.09; species=Dmel;;FB…	16.4	2	0.05	AVNPDVEFYESK+ENEFNVVEVNTPK
23	FBpp0071628|FBgn0034657|CG17952-PB|LBR-PB FBpp0071629|FBgn0034657|CG17952-PA|LBR-PA FBpp0071630|FBgn0034657|CG17952-PC|LBR-PC	1.0000	FBpp0071628 type=protein; loc=2R:join(21720977..21721327,21721858..21723657); ID=FBpp0071628; name=LBR-PB; parent=FBgn0034657,FBtr0071711; dbxref=FlyBase:FBpp0071628,FlyBase_Annotation_IDs:CG17952-PB,GB_protein:AAM71016.1,REFSEQ:NP_726115,GB_protein:AAM71016; MD5=bce7303a247eb8aa35792ca75e53d4dc; length=716; release=r6.09; species=Dmel;;FBpp0071629 type=protein; loc=2R:join(21720977..21721327,217…	4.5	2	0.05	TISNLAGTPVTNTEEGSR+TPIPEVSEVSSPIR
214	FBpp0084534|FBgn0015737|CG3373-PA|Hmu-PA	1.0000	FBpp0084534 type=protein; loc=3R:join(27288930..27289045,27289115..27289320,27289380..27289680,27290017..27291133); ID=FBpp0084534; name=Hmu-PA; parent=FBgn0015737,FBtr0085164; dbxref=FlyBase:FBpp0084534,FlyBase_Annotation_IDs:CG3373-PA,GB_protein:AAF56697.1,REFSEQ:NP_477159,GB_protein:AAF56697,FlyMine:FBpp0084534,modMine:FBpp0084534; MD5=3e5953952b72a3fa1528912264781a56; length=579; release=r6.0…	4.3	2	0.05	MLALFELPFR+NNEIYTGIHGGEVIK
22	FBpp0071590|FBgn0010228|CG17921-PB|HmgZ-PB FBpp0071591|FBgn0010228|CG17921-PA|HmgZ-PA FBpp0309731|FBgn0010228|CG17921-PC|HmgZ-PC FBpp0311599|FBgn0010228|CG17921-PD|HmgZ-PD	1.0000	FBpp0071590 type=protein; loc=2R:complement(join(21698388..21698540,21698122..21698304)); ID=FBpp0071590; name=HmgZ-PB; parent=FBgn0010228,FBtr0071673; dbxref=FlyBase:FBpp0071590,FlyBase_Annotation_IDs:CG17921-PB,GB_protein:AAM70934.1,REFSEQ:NP_726107,GB_protein:AAM70934; MD5=fa03e2dfaa943545f87ea018ae9e6289; length=111; release=r6.09; species=Dmel;;FBpp0071591 type=protein; loc=2R:complement(joi…	11.7	2	0.05	ESSEEEEEDESE+KESSEEEEEDESE
210	FBpp0083898|FBgn0005674|CG5394-PA|Aats-glupro-PA	1.0000	FBpp0083898 type=protein; loc=3R:complement(join(23958243..23958285,23957146..23958063,23956826..23956997,23955706..23956768,23953446..23955305,23952290..23953378)); ID=FBpp0083898; name=Aats-glupro-PA; parent=FBgn0005674,FBtr0084511; dbxref=FlyBase:FBpp0083898,FlyBase_Annotation_IDs:CG5394-PA,GB_protein:AAF56211.1,REFSEQ:NP_524471,GB_protein:AAF56211,FlyMine:FBpp0083898,modMine:FBpp0083898; MD5=…	1.3	2	0.05	SIAPVTYLVANK+VLQSLPEDAK
205	FBpp0083625|FBgn0038964|CG13849-PA|Nop56-PA	1.0000	FBpp0083625 type=protein; loc=3R:complement(join(22420954..22420956,22420388..22420790,22419238..22420322)); ID=FBpp0083625; name=Nop56-PA; parent=FBgn0038964,FBtr0084230; dbxref=GB_protein:AAF55992.2,FlyBase:FBpp0083625,FlyBase_Annotation_IDs:CG13849-PA,REFSEQ:NP_651040,GB_protein:AAF55992,FlyMine:FBpp0083625,modMine:FBpp0083625; MD5=7bbdbbf6ea7ecc71e53659979d1df60b; length=496; release=r6.09; s…	5.4	2	0.05	LAGFAPFK+MNLVAPNLQSLIGDQVGAR
202	FBpp0083413|FBgn0015790|CG5771-PA|Rab11-PA FBpp0083414|FBgn0015790|CG5771-PB|Rab11-PB	1.0000	FBpp0083413 type=protein; loc=3R:join(21111816..21111855,21113946..21114067,21114753..21115101,21115251..21115384); ID=FBpp0083413; name=Rab11-PA; parent=FBgn0015790,FBtr0084010; dbxref=FlyBase:FBpp0083413,FlyBase_Annotation_IDs:CG5771-PA,GB_protein:AAF55850.1,REFSEQ:NP_599137,GB_protein:AAF55850,FlyMine:FBpp0083413,modMine:FBpp0083413; MD5=608b0fc524be645bdac46a8d93c4e52b; length=214; release=r6…	8.9	2	0.05	EDEYDYLFK+STIGVEFATR
196	FBpp0082724|FBgn0283477|CG6987-PA|SF2-PA FBpp0293269|FBgn0283477|CG6987-PB|SF2-PB	1.0000	FBpp0082724 type=protein; loc=3R:complement(join(16341728..16341891,16341229..16341598,16340822..16340946,16340654..16340762)); ID=FBpp0082724; name=SF2-PA; parent=FBgn0283477,FBtr0083272; dbxref=FlyBase:FBpp0082724,FlyBase_Annotation_IDs:CG6987-PA,GB_protein:AAF55300.1,REFSEQ:NP_652611,GB_protein:AAF55300,FlyMine:FBpp0082724,modMine:FBpp0082724; MD5=f99c9d094c02395d6120cd763080049a; length=255; …	6.7	2	0.05	DGSGVVEFLR+VTFVDLK
20	FBpp0071423|FBgn0003204|CG1799-PC|ras-PC FBpp0071424|FBgn0003204|CG1799-PA|ras-PA FBpp0304573|FBgn0003204|CG1799-PD|ras-PD FBpp0309791|FBgn0003204|CG1799-PE|ras-PE	1.0000	FBpp0071423 type=protein; loc=X:join(10745820..10745983,10746076..10746226,10746421..10747072,10747486..10748026,10748098..10748203); ID=FBpp0071423; name=ras-PC; parent=FBgn0003204,FBtr0071494; dbxref=FlyBase:FBpp0071423,FlyBase_Annotation_IDs:CG1799-PC,GB_protein:AAN09265.1,REFSEQ:NP_727442,GB_protein:AAN09265; MD5=eebcdaa73bc2923e5b554d8069043c99; length=537; release=r6.09; species=Dmel;;FBpp0…	5.4	2	0.05	DPSVMSPTNTVGDVLEAR+NLIDAGVDGLR
187	FBpp0081820|FBgn0037874|CG4800-PA|Tctp-PA FBpp0312492|FBgn0037874|CG4800-PB|Tctp-PB	1.0000	FBpp0081820 type=protein; loc=3R:11210381..11210899; ID=FBpp0081820; name=Tctp-PA; parent=FBgn0037874,FBtr0082344; dbxref=FlyBase:FBpp0081820,FlyBase_Annotation_IDs:CG4800-PA,GB_protein:AAF54603.1,REFSEQ:NP_650048,GB_protein:AAF54603,FlyMine:FBpp0081820,modMine:FBpp0081820; MD5=194d55b50f5e517ec07810161a7b3d5b; length=172; release=r6.09; species=Dmel;;FBpp0312492 type=protein; loc=3R:11210381..11…	24.4	2	0.05	LEGANASAEEADEGTDITSESGVDVVLNHR+LVDDVIYEVYGK
174	FBpp0080705|FBgn0086443|CG10687-PA|Aats-asn-PA FBpp0304830|FBgn0086443|CG10687-PB|Aats-asn-PB	1.0000	FBpp0080705 type=protein; loc=2L:complement(join(19131797..19131830,19130043..19131685)); ID=FBpp0080705; name=Aats-asn-PA; parent=FBgn0086443,FBtr0081162; dbxref=FlyBase:FBpp0080705,FlyBase_Annotation_IDs:CG10687-PA,GB_protein:AAF53768.1,REFSEQ:NP_609948,GB_protein:AAF53768,FlyMine:FBpp0080705,modMine:FBpp0080705; MD5=434ad52959249b96b04943514caffc72; length=558; release=r6.09; species=Dmel;;FBp…	4.8	2	0.05	DDGTFYEFGEDIPEAPER+IYDSEELLK
173	FBpp0080639|FBgn0261597|CG10305-PA|RpS26-PA FBpp0080640|FBgn0261597|CG10305-PB|RpS26-PB FBpp0080641|FBgn0261597|CG10305-PC|RpS26-PC FBpp0303872|FBgn0261597|CG10305-PD|RpS26-PD FBpp0312181|FBgn0261597|CG10305-PE|RpS26-PE	1.0000	FBpp0080639 type=protein; loc=2L:complement(18442718..18443062); ID=FBpp0080639; name=RpS26-PA; parent=FBgn0261597,FBtr0081089; dbxref=FlyBase:FBpp0080639,FlyBase_Annotation_IDs:CG10305-PA,GB_protein:AAN11004.1,REFSEQ:NP_724109,GB_protein:AAN11004; MD5=74d7b460a2e4bf86bb497542b5fd62cd; length=114; release=r6.09; species=Dmel;;FBpp0080640 type=protein; loc=2L:complement(18442718..18443062); ID=FBp…	21.1	2	0.05	DITEASIWDSYVLPK+NIVEAAAVR
166	FBpp0079752|FBgn0015756|CG6141-PA|RpL9-PA FBpp0079753|FBgn0015756|CG6141-PB|RpL9-PB FBpp0309201|FBgn0015756|CG6141-PC|RpL9-PC	1.0000	FBpp0079752 type=protein; loc=2L:complement(join(11003511..11003751,11002907..11003238)); ID=FBpp0079752; name=RpL9-PA; parent=FBgn0015756,FBtr0080163; dbxref=FlyBase:FBpp0079752,FlyBase_Annotation_IDs:CG6141-PA,GB_protein:AAF53048.2,REFSEQ:NP_477161,GB_protein:AAF53048; MD5=34fd4750956f462f757b4355f18215dd; length=190; release=r6.09; species=Dmel;;FBpp0079753 type=protein; loc=2L:complement(join…	10.0	2	0.05	FLDGLYVSEK+GVTFGFQYK
17	FBpp0071303|FBgn0264691|CG3004-PA|Lst8-PA	1.0000	FBpp0071303 type=protein; loc=X:complement(join(9605762..9605875,9604878..9605705)); ID=FBpp0071303; name=Lst8-PA; parent=FBgn0264691,FBtr0071368; dbxref=FlyBase:FBpp0071303,FlyBase_Annotation_IDs:CG3004-PA,GB_protein:AAF46509.2,REFSEQ:NP_572572,GB_protein:AAF46509,FlyMine:FBpp0071303,modMine:FBpp0071303; MD5=b6690b78f5a9a2c836f470bf4bc93d82; length=313; release=r6.09; species=Dmel;	9.9	2	0.05	FVETSQVNALDR+IVPEVDASIQDVAISPDGR
155	FBpp0079491|FBgn0051712|CG31712-PA|CG31712-PA	1.0000	FBpp0079491 type=protein; loc=2L:complement(join(9937658..9938005,9937238..9937510,9935486..9935569,9935256..9935423)); ID=FBpp0079491; name=CG31712-PA; parent=FBgn0051712,FBtr0079896; dbxref=FlyBase:FBpp0079491,GB_protein:AAF52833,FlyBase_Annotation_IDs:CG31712-PA,GB_protein:AAF52833.2,REFSEQ:NP_609327,GB_protein:AAF52833,FlyMine:FBpp0079491,modMine:FBpp0079491; MD5=40b94f463208dde954cead429b97c…	7.6	2	0.05	EELEEILAENNR+LSFSLKPGAL
153	FBpp0079471|FBgn0024285|CG4602-PA|Srp54-PA	1.0000	FBpp0079471 type=protein; loc=2L:9913048..9914589; ID=FBpp0079471; name=Srp54-PA; parent=FBgn0024285,FBtr0079875; dbxref=FlyBase:FBpp0079471,GB_protein:AAF52825.1,FlyBase_Annotation_IDs:CG4602-PA,REFSEQ:NP_477347,GB_protein:AAF52825,FlyMine:FBpp0079471,modMine:FBpp0079471; MD5=0e78f067430298bd3edd21627d28bb08; length=513; release=r6.09; species=Dmel;	4.7	2	0.05	IEGQLPQQVIK+VIQVTNIAPQATK
149	FBpp0079324|FBgn0263852|CG13393-PA|l(2)k12914-PA	1.0000	FBpp0079324 type=protein; loc=2L:complement(8383674..8384012); ID=FBpp0079324; name=l(2)k12914-PA; parent=FBgn0263852,FBtr0079719; dbxref=FlyBase:FBpp0079324,FlyBase_Annotation_IDs:CG13393-PA,GB_protein:AAF52660.1,REFSEQ:NP_609222,GB_protein:AAF52660,FlyMine:FBpp0079324,modMine:FBpp0079324; MD5=817245775f6da7eba97e1349ac54ade2; length=112; release=r6.09; species=Dmel;	18.8	2	0.05	FYNDYVQNTPK+SVFAGISPER
143	FBpp0078984|FBgn0264922|CG4494-PA|smt3-PA FBpp0312327|FBgn0264922|CG4494-PB|smt3-PB	1.0000	FBpp0078984 type=protein; loc=2L:complement(6967028..6967300); ID=FBpp0078984; name=smt3-PA; parent=FBgn0264922,FBtr0079356; dbxref=FlyBase:FBpp0078984,FlyBase_Annotation_IDs:CG4494-PA,GB_protein:AAF52470.1,REFSEQ:NP_477411,GB_protein:AAF52470,FlyMine:FBpp0078984,modMine:FBpp0078984; MD5=42886776929d7ed4886f867bfa0665ad; length=90; release=r6.09; species=Dmel;;FBpp0312327 type=protein; loc=2L:com…	23.3	2	0.05	AGLSMQVVR+VLGQDNAVVQFK
137	FBpp0078688|FBgn0262467|CG8885-PA|Scox-PA	1.0000	FBpp0078688 type=protein; loc=2L:complement(join(4968432..4968825,4968007..4968368)); ID=FBpp0078688; name=Scox-PA; parent=FBgn0262467,FBtr0079052; dbxref=FlyBase:FBpp0078688,FlyBase_Annotation_IDs:CG8885-PA,GB_protein:AAF52184.1,REFSEQ:NP_608884,GB_protein:AAF52184,FlyMine:FBpp0078688,modMine:FBpp0078688; MD5=88e723833aca99a5490ab176a4d4dc41; length=251; release=r6.09; species=Dmel;	13.9	2	0.05	AAIGGSWELVDSQGAVR+SPQTPAVQPIFITVDPER
127	FBpp0077962|FBgn0028427|CG10504-PA|Ilk-PA	1.0000	FBpp0077962 type=protein; loc=3L:join(21217064..21217152,21217567..21217732,21217791..21218336,21218399..21218944); ID=FBpp0077962; name=Ilk-PA; parent=FBgn0028427,FBtr0078305; dbxref=FlyBase:FBpp0077962,FlyBase_Annotation_IDs:CG10504-PA,GB_protein:AAF51691.1,REFSEQ:NP_525001,GB_protein:AAF51691,FlyMine:FBpp0077962,modMine:FBpp0077962; MD5=ff769041815022711a5d604554fc2fa6; length=448; release=r6.…	4.0	2	0.05	FDMVVPILEK+LVETLLQR
126	FBpp0077936|FBgn0037019|CG3947-PA|Pex16-PA	1.0000	FBpp0077936 type=protein; loc=3L:complement(join(20778043..20778154,20777069..20777982)); ID=FBpp0077936; name=Pex16-PA; parent=FBgn0037019,FBtr0078278; dbxref=FlyBase:FBpp0077936,FlyBase_Annotation_IDs:CG3947-PA,GB_protein:AAF51636.1,REFSEQ:NP_649252,GB_protein:AAF51636,FlyMine:FBpp0077936,modMine:FBpp0077936; MD5=9e3f679b4b4ad198b849cc1a7ce5849c; length=341; release=r6.09; species=Dmel;	6.5	2	0.05	ILDFVATSVPIAK+SPFYDSFTK
123	FBpp0077778|FBgn0031229|CG3436-PA|CG3436-PA FBpp0309501|FBgn0031229|CG3436-PC|CG3436-PC	1.0000	FBpp0077778 type=protein; loc=2L:join(156241..156348,156423..156552,156736..157541); ID=FBpp0077778; name=CG3436-PA; parent=FBgn0031229,FBtr0078119; dbxref=FlyBase:FBpp0077778,FlyBase_Annotation_IDs:CG3436-PA,GB_protein:AAF51536.1,REFSEQ:NP_608501,GB_protein:AAF51536,FlyMine:FBpp0077778,modMine:FBpp0077778; MD5=16a72ec72cba3f28343906a82068cb93; length=347; release=r6.09; species=Dmel;;FBpp0309501…	7.2	2	0.05	GHGNFVNSVQGSR+TLAFWDIATGQR
120	FBpp0077714|FBgn0003278|CG4033-PA|RpI135-PA	1.0000	FBpp0077714 type=protein; loc=2L:join(404384..404473,404536..406035,406095..407894); ID=FBpp0077714; name=RpI135-PA; parent=FBgn0003278,FBtr0078054; dbxref=FlyBase:FBpp0077714,FlyBase_Annotation_IDs:CG4033-PA,GB_protein:AAF51503.1,REFSEQ:NP_476708,GB_protein:AAF51503,FlyMine:FBpp0077714,modMine:FBpp0077714; MD5=57a1bdc18c8d91ec8b997a7d3469778d; length=1129; release=r6.09; species=Dmel;	2.5	2	0.05	FSEENTAIDYFGK+TPINMDLGEVPIMLR
119	FBpp0077626|FBgn0031312|CG4775-PA|Tango14-PA FBpp0303723|FBgn0031312|CG4775-PB|Tango14-PB	1.0000	FBpp0077626 type=protein; loc=2L:join(1158976..1159467,1159756..1160100); ID=FBpp0077626; name=Tango14-PA; parent=FBgn0031312,FBtr0077961; dbxref=FlyBase:FBpp0077626,FlyBase_Annotation_IDs:CG4775-PA,GB_protein:AAF51407.1,REFSEQ:NP_608577,GB_protein:AAF51407,FlyMine:FBpp0077626,modMine:FBpp0077626; MD5=5e0fa727d4a9c3822bc0f92e04a70c87; length=278; release=r6.09; species=Dmel;;FBpp0303723 type=prot…	10.4	2	0.05	EALTEQISDMLSK+LGFEAPEPELGIVFAR
115	FBpp0077214|FBgn0031544|CG17593-PA|CG17593-PA FBpp0305448|FBgn0031544|CG17593-PB|CG17593-PB	1.0000	FBpp0077214 type=protein; loc=2L:join(3514984..3515277,3515720..3516268,3516330..3516677,3516736..3516975); ID=FBpp0077214; name=CG17593-PA; parent=FBgn0031544,FBtr0077525; dbxref=FlyBase:FBpp0077214,FlyBase_Annotation_IDs:CG17593-PA,GB_protein:AAF51095.1,REFSEQ:NP_608786,GB_protein:AAF51095,FlyMine:FBpp0077214,modMine:FBpp0077214; MD5=fa7fade771163195529712a31d7afa3f; length=476; release=r6.09; …	5.5	2	0.05	ALLDENFALVGDDGK+AVLLAGFNLPK
112	FBpp0076890|FBgn0020369|CG1489-PA|Rpt6-PA	1.0000	FBpp0076890 type=protein; loc=X:join(21316178..21316195,21316259..21316403,21316549..21317603); ID=FBpp0076890; name=Rpt6-PA; parent=FBgn0020369,FBtr0077189; dbxref=FlyBase:FBpp0076890,FlyBase_Annotation_IDs:CG1489-PA,GB_protein:AAF50835.1,REFSEQ:NP_608447,GB_protein:AAF50835,FlyMine:FBpp0076890,modMine:FBpp0076890; MD5=22dd41c30e0d27414c18eaf70afa7fdf; length=405; release=r6.09; species=Dmel;	13.3	2	0.05	EELQLLQEQGSYVGEVVKPMDK+EHAPSIIFMDEIDSIGSSR+IDILDPALLRPGR
102	FBpp0076208|FBgn0035989|CG3967-PB|CG3967-PB FBpp0076209|FBgn0035989|CG3967-PC|CG3967-PC FBpp0076210|FBgn0035989|CG3967-PD|CG3967-PD FBpp0076211|FBgn0035989|CG3967-PE|CG3967-PE FBpp0076212|FBgn0035989|CG3967-PA|CG3967-PA FBpp0303974|FBgn0035989|CG3967-PF|CG3967-PF	1.0000	FBpp0076208 type=protein; loc=3L:complement(join(9419095..9419201,9418844..9418999,9418344..9418724,9417652..9417814,9415408..9415466,9415287..9415296)); ID=FBpp0076208; name=CG3967-PB; parent=FBgn0035989,FBtr0076480; dbxref=FlyBase:FBpp0076208,FlyBase_Annotation_IDs:CG3967-PB,GB_protein:AAF50276.1,REFSEQ:NP_729489,GB_protein:AAF50276,FlyMine:FBpp0076208,modMine:FBpp0076208; MD5=f3a9881293a1e38dc…	8.6	2	0.05	LFQTMLNEEQWTAR+VTSNLLPNTFR
367	FBpp0087535|FBgn0033463|CG1513-PA|CG1513-PA FBpp0291386|FBgn0033463|CG1513-PB|CG1513-PB FBpp0304288|FBgn0033463|CG1513-PC|CG1513-PC	0.9999	FBpp0087535 type=protein; loc=2R:complement(join(9891235..9891402,9889607..9889735,9888888..9889124,9888737..9888814,9887166..9887409,9886931..9887054,9885573..9885980,9885361..9885512,9885200..9885301,9884963..9885137,9884766..9884901,9884622..9884708,9884085..9884206,9883897..9884002,9883757..9883843)); ID=FBpp0087535; name=CG1513-PA; parent=FBgn0033463,FBtr0088450; dbxref=GB_protein:AAF58878.3…	5.2	2	0.05	VSAEVYAPSEK+VVLPTFILER
366	FBpp0086416|FBgn0053139|CG33139-PA|Ranbp11-PA	0.9999	FBpp0086416 type=protein; loc=2R:join(15682805..15684922,15686225..15687334); ID=FBpp0086416; name=Ranbp11-PA; parent=FBgn0053139,FBtr0087278; dbxref=GB_protein:AAF58114.2,FlyBase:FBpp0086416,FlyBase_Annotation_IDs:CG33139-PA,REFSEQ:NP_788357,GB_protein:AAF58114,FlyMine:FBpp0086416,modMine:FBpp0086416; MD5=f972f7058702a9b89801835b162619d6; length=1075; release=r6.09; species=Dmel;	1.9	2	0.04	NFAIQALNMLK+VEGIIAMLR
365	FBpp0085719|FBgn0034447|CG7744-PA|CG7744-PA	0.9999	FBpp0085719 type=protein; loc=2R:join(19452689..19452789,19452846..19453214,19453547..19454201,19454253..19455170); ID=FBpp0085719; name=CG7744-PA; parent=FBgn0034447,FBtr0086535; dbxref=FlyBase:FBpp0085719,FlyBase_Annotation_IDs:CG7744-PA,GB_protein:AAF57554.1,REFSEQ:NP_611422,GB_protein:AAF57554,FlyMine:FBpp0085719,modMine:FBpp0085719; MD5=c20f69754cfe451c882c53969b097c04; length=680; release=r…	5.1	2	0.04	TALPQQQPTMQPGDLLR+TIQAPASLLSLDSLHLSK
364	FBpp0081437|FBgn0037643|CG11963-PA|skap-PA FBpp0112118|FBgn0037643|CG11963-PB|skap-PB FBpp0291000|FBgn0037643|CG11963-PC|skap-PC FBpp0291001|FBgn0037643|CG11963-PD|skap-PD FBpp0306436|FBgn0037643|CG11963-PG|skap-PG FBpp0306437|FBgn0037643|CG11963-PH|skap-PH FBpp0312599|FBgn0037643|CG11963-PI|skap-PI FBpp0312600|FBgn0037643|CG11963-PJ|skap-PJ	0.9999	FBpp0081437 type=protein; loc=3R:join(8938820..8938888,8939669..8939772,8940482..8940634,8940699..8940861,8940922..8941189,8941408..8941832,8941901..8942070,8942678..8942834); ID=FBpp0081437; name=skap-PA; parent=FBgn0037643,FBtr0081957; dbxref=FlyBase:FBpp0081437,FlyBase_Annotation_IDs:CG11963-PA,GB_protein:AAF54308.2,REFSEQ:NP_649846,GB_protein:AAF54308,FlyMine:FBpp0081437,modMine:FBpp0081437; …	5.1	2	0.04	MIDQLLVTK+VVYDPQTAEELSSK
363	FBpp0079611|FBgn0267330|CG5183-PA|KdelR-PA FBpp0079612|FBgn0267330|CG5183-PB|KdelR-PB FBpp0079613|FBgn0267330|CG5183-PC|KdelR-PC	0.9999	FBpp0079611 type=protein; loc=2L:10427171..10427809; ID=FBpp0079611; name=KdelR-PA; parent=FBgn0267330,FBtr0080021; dbxref=GB_protein:AAF52948.1,FlyBase:FBpp0079611,FlyBase_Annotation_IDs:CG5183-PA,REFSEQ:NP_477296,GB_protein:AAF52948; MD5=a1e964f6da5f89898359a7f7d95b75f9; length=212; release=r6.09; species=Dmel;;FBpp0079612 type=protein; loc=2L:10427171..10427809; ID=FBpp0079612; name=KdelR-PB; …	13.7	2	0.04	ALYLLNWVYR+TGEAESITSHYLFALGSYR
362	FBpp0079521|FBgn0011584|CG4758-PA|Trp1-PA FBpp0079522|FBgn0011584|CG4758-PB|Trp1-PB FBpp0297128|FBgn0011584|CG4758-PC|Trp1-PC FBpp0310307|FBgn0011584|CG4758-PD|Trp1-PD	0.9999	FBpp0079521 type=protein; loc=2L:join(10009501..10009536,10010737..10011552,10011607..10011908,10012400..10012493); ID=FBpp0079521; name=Trp1-PA; parent=FBgn0011584,FBtr0079931; dbxref=FlyBase:FBpp0079521,FlyBase_Annotation_IDs:CG4758-PA,GB_protein:AAF52847.1,REFSEQ:NP_477008,GB_protein:AAF52847,FlyMine:FBpp0079521,modMine:FBpp0079521; MD5=0c7fc7f548e4009a74289da6a6590543; length=415; release=r6.…	7.5	2	0.04	FTEGSNPLFTTR+VGADDYEEDDVDEEETK
360	FBpp0076869|FBgn0035589|CG4618-PA|CHMP2B-PA	0.9999	FBpp0076869 type=protein; loc=3L:5139745..5140383; ID=FBpp0076869; name=CHMP2B-PA; parent=FBgn0035589,FBtr0077166; dbxref=FlyBase:FBpp0076869,FlyBase_Annotation_IDs:CG4618-PA,GB_protein:AAF50800.1,REFSEQ:NP_647947,GB_protein:AAF50800,FlyMine:FBpp0076869,modMine:FBpp0076869; MD5=b5146c85d178796c9988d6a1c4bc54c3; length=212; release=r6.09; species=Dmel;	8.0	2	0.05	MSSIPATGSSDFETSGK
359	FBpp0073659|FBgn0027537|CG11092-PA|Nup93-1-PA	0.9999	FBpp0073659 type=protein; loc=X:join(13822927..13823087,13823151..13823331,13823411..13824214,13824288..13824916,13825001..13825697); ID=FBpp0073659; name=Nup93-1-PA; parent=FBgn0027537,FBtr0073828; dbxref=FlyBase:FBpp0073659,FlyBase_Annotation_IDs:CG11092-PA,GB_protein:AAF48327.1,REFSEQ:NP_572929,GB_protein:AAF48327,FlyMine:FBpp0073659,modMine:FBpp0073659; MD5=d134bbe928d03072255a3a803ca8ee92; l…	4.7	2	0.04	LTNETNTDTEVPGVER+SDQSDSNTEQLTFSGLQSLILEK
358	FBpp0071226|FBgn0030086|CG7033-PA|CG7033-PA	0.9999	FBpp0071226 type=protein; loc=X:join(9089596..9089598,9090488..9091177,9091410..9092037,9092110..9092396); ID=FBpp0071226; name=CG7033-PA; parent=FBgn0030086,FBtr0071289; dbxref=FlyBase:FBpp0071226,FlyBase_Annotation_IDs:CG7033-PA,GB_protein:AAF46442.2,REFSEQ:NP_572524,GB_protein:AAF46442,FlyMine:FBpp0071226,modMine:FBpp0071226; MD5=5cd8081ca04f749c775babd3a6f1efb7; length=535; release=r6.09; spe…	6.2	2	0.04	QLIYNYPEQLFADAR+SGGTLGDSFLDEGFLLDK
357	FBpp0071087|FBgn0261592|CG10944-PB|RpS6-PB FBpp0071088|FBgn0261592|CG10944-PA|RpS6-PA	0.9999	FBpp0071087 type=protein; loc=X:complement(join(7901243..7901248,7900803..7901007,7899754..7900289)); ID=FBpp0071087; name=RpS6-PB; parent=FBgn0261592,FBtr0071135; dbxref=FlyBase:FBpp0071087,FlyBase_Annotation_IDs:CG10944-PB,GB_protein:AAN09218.1,REFSEQ:NP_511073,GB_protein:AAN09218,FlyMine:FBpp0071087,modMine:FBpp0071087; MD5=a5a2be906b55066ce578c7696a06737d; length=248; release=r6.09; species=D…	9.7	2	0.04	DIPGLTDTTIPR+LITPVVLQR
373	FBpp0077353|FBgn0031493|CG3605-PA|CG3605-PA FBpp0307457|FBgn0031493|CG3605-PB|CG3605-PB	0.9998	FBpp0077353 type=protein; loc=2L:complement(join(3029064..3029087,3028366..3029006,3027339..3028308,3027038..3027282,3026605..3026974)); ID=FBpp0077353; name=CG3605-PA; parent=FBgn0031493,FBtr0077669; dbxref=FlyBase:FBpp0077353,FlyBase_Annotation_IDs:CG3605-PA,GB_protein:AAF51159.2,REFSEQ:NP_608739,GB_protein:AAF51159,FlyMine:FBpp0077353,modMine:FBpp0077353; MD5=f37b077a251b4c71f9403ecf648bf00f; …	4.3	2	0.05	AGEANDENVTIEYVPEK+QQQLAQAEENEPEAK
372	FBpp0077113|FBgn0031622|CG3251-PA|CG3251-PA	0.9998	FBpp0077113 type=protein; loc=2L:complement(join(4690558..4690600,4689060..4690504)); ID=FBpp0077113; name=CG3251-PA; parent=FBgn0031622,FBtr0077422; dbxref=FlyBase:FBpp0077113,FlyBase_Annotation_IDs:CG3251-PA,GB_protein:AAF50988.1,REFSEQ:NP_608851,GB_protein:AAF50988,FlyMine:FBpp0077113,modMine:FBpp0077113; MD5=e735599cd939fac3e6fa9b0346b12789; length=495; release=r6.09; species=Dmel;	5.5	2	0.04	ILLEENNIPFSYLVAK+NVELTSAIEAR
371	FBpp0073551|FBgn0261524|CG12244-PA|lic-PA	0.9998	FBpp0073551 type=protein; loc=X:join(13091483..13091541,13091612..13092002,13092089..13092221,13092284..13092486,13093160..13093378); ID=FBpp0073551; name=lic-PA; parent=FBgn0261524,FBtr0073720; dbxref=FlyBase:FBpp0073551,FlyBase_Annotation_IDs:CG12244-PA,GB_protein:AAF48223.1,REFSEQ:NP_477162,GB_protein:AAF48223,FlyMine:FBpp0073551,modMine:FBpp0073551; MD5=7f33f11c0db2c8166caacaf1cb63cd2e; lengt…	6.9	2	0.05	HSFIVEHLQR+IDPQGNPAQYDIR
380	FBpp0087972|FBgn0029093|CG1548-PA|cathD-PA	0.9997	FBpp0087972 type=protein; loc=2R:complement(join(7822549..7823466,7822225..7822485)); ID=FBpp0087972; name=cathD-PA; parent=FBgn0029093,FBtr0088898; dbxref=FlyBase:FBpp0087972,FlyBase_Annotation_IDs:CG1548-PA,GB_protein:AAF59186.1,REFSEQ:NP_652013,GB_protein:AAF59186,FlyMine:FBpp0087972,modMine:FBpp0087972; MD5=fbe176b5e485f5702cfdc5f320281c69; length=392; release=r6.09; species=Dmel;	4.8	2	0.04	DQTFAEALSEPGLVFVAAK
379	FBpp0087882|FBgn0050373|CG30373-PA|CG30373-PA FBpp0311850|FBgn0050373|CG30373-PB|CG30373-PB	0.9997	FBpp0087882 type=protein; loc=2R:complement(join(8164568..8164602,8164065..8164506)); ID=FBpp0087882; name=CG30373-PA; parent=FBgn0050373,FBtr0088806; dbxref=FlyBase:FBpp0087882,FlyBase_Annotation_IDs:CG30373-PA,GB_protein:AAM68855.1,REFSEQ:NP_724654,GB_protein:AAM68855,FlyMine:FBpp0087882,modMine:FBpp0087882; MD5=26202b82f66210c62ea3f1a7ba7a5290; length=158; release=r6.09; species=Dmel;;FBpp0311…	13.9	2	0.04	ELGVDLGQLDAK+FFGSQAATWR
378	FBpp0086966|FBgn0020930|CG8657-PA|Dgkepsilon-PA FBpp0308762|FBgn0020930|CG8657-PB|Dgkepsilon-PB	0.9997	FBpp0086966 type=protein; loc=2R:join(12757745..12757903,12757962..12758969,12759026..12759343,12759399..12759518); ID=FBpp0086966; name=Dgkepsilon-PA; parent=FBgn0020930,FBtr0087853; dbxref=FlyBase:FBpp0086966,FlyBase_Annotation_IDs:CG8657-PA,GB_protein:AAF58458.1,REFSEQ:NP_725228,GB_protein:AAF58458,FlyMine:FBpp0086966,modMine:FBpp0086966; MD5=c50c8edf5cb652806c89f184ebcd44d5; length=534; relea…	7.9	2	0.04	SGSSTGANVLSLLR+SLLSEDFVSTFK+VLGWGAEPPSVLDPVK
376	FBpp0081958|FBgn0260743|CG18347-PA|GC1-PA FBpp0306270|FBgn0260743|CG18347-PB|GC1-PB	0.9997	FBpp0081958 type=protein; loc=3R:join(11969218..11969276,11970095..11970229,11970288..11970773,11970834..11970974,11971031..11971175); ID=FBpp0081958; name=GC1-PA; parent=FBgn0260743,FBtr0082484; dbxref=FlyBase:FBpp0081958,FlyBase_Annotation_IDs:CG18347-PA,GB_protein:AAF54725.1,REFSEQ:NP_650134,GB_protein:AAF54725,FlyMine:FBpp0081958,modMine:FBpp0081958; MD5=aa5ac2287dfd311316ca9696578fb24b; leng…	6.5	2	0.04	AEGYFGMYR+VSATQLASQLIK
375	FBpp0078553|FBgn0037239|CG11739-PC|CG11739-PC FBpp0078554|FBgn0037239|CG11739-PA|CG11739-PA FBpp0078555|FBgn0037239|CG11739-PD|CG11739-PD FBpp0078556|FBgn0037239|CG11739-PB|CG11739-PB	0.9997	FBpp0078553 type=protein; loc=3R:join(4379456..4379618,4379675..4379824,4379928..4380045,4380109..4380270,4380504..4380631,4380703..4380947); ID=FBpp0078553; name=CG11739-PC; parent=FBgn0037239,FBtr0078913; dbxref=FlyBase:FBpp0078553,FlyBase_Annotation_IDs:CG11739-PC,GB_protein:AAN13309.2,REFSEQ:NP_730823,GB_protein:AAN13309; MD5=313f9709cd3b37b024c00d10b323c313; length=321; release=r6.09; specie…	7.2	2	0.04	YDQNSYLGR+YLYDSAFHPETGEK
374	FBpp0076552|FBgn0011640|CG8597-PA|lark-PA FBpp0076553|FBgn0011640|CG8597-PB|lark-PB FBpp0076554|FBgn0011640|CG8597-PC|lark-PC FBpp0076555|FBgn0011640|CG8597-PD|lark-PD FBpp0076556|FBgn0011640|CG8597-PE|lark-PE	0.9997	FBpp0076552 type=protein; loc=3L:join(7340069..7340770,7340876..7341114,7341353..7341470); ID=FBpp0076552; name=lark-PA; parent=FBgn0011640,FBtr0076841; dbxref=FlyBase_Annotation_IDs:CG8597-PA,FlyBase:FBpp0076552,GB_protein:AAF50578.1,REFSEQ:NP_523957,GB_protein:AAF50578; MD5=498cc25e6484a5d938da98774852f7fd; length=352; release=r6.09; species=Dmel;;FBpp0076553 type=protein; loc=3L:join(7340069..…	7.4	2	0.05	DPYPPPPPPPPFLR+EPPSPLSAGGYR
381	FBpp0088490|FBgn0264855|CG4260-PA|AP-2alpha-PA FBpp0088945|FBgn0264855|CG4260-PB|AP-2alpha-PB	0.9996	FBpp0088490 type=protein; loc=2L:complement(join(413396..413459,412447..412658,411782..412237,411129..411718,410127..411060,409790..410073,409532..409736,409388..409465)); ID=FBpp0088490; name=AP-2alpha-PA; parent=FBgn0264855,FBtr0089488; dbxref=FlyBase:FBpp0088490,FlyBase_Annotation_IDs:CG4260-PA,GB_protein:AAF56103.2,REFSEQ:NP_476819,GB_protein:AAF56103,FlyMine:FBpp0088490,modMine:FBpp0088490; …	2.1	2	0.05	FINLFPEIR+LNETLETILNK
383	FBpp0080795|FBgn0041180|CG10363-PA|Tep4-PA FBpp0303746|FBgn0041180|CG10363-PB|Tep4-PB FBpp0303747|FBgn0041180|CG10363-PC|Tep4-PC FBpp0303748|FBgn0041180|CG10363-PD|Tep4-PD	0.9995	FBpp0080795 type=protein; loc=2L:join(19549846..19549928,19551682..19552413,19552473..19552899,19552956..19553293,19553362..19553915,19553976..19556092,19556162..19556401); ID=FBpp0080795; name=Tep4-PA; parent=FBgn0041180,FBtr0081254; dbxref=FlyBase:FBpp0080795,FlyBase_Annotation_IDs:CG10363-PA,GB_protein:AAF53826.2,REFSEQ:NP_523603,GB_protein:AAF53826,FlyMine:FBpp0080795,modMine:FBpp0080795; MD5…	1.6	2	0.04	GYEFLLTR+VEFGLVGDLLGPVVK
382	FBpp0079648|FBgn0011703|CG5371-PA|RnrL-PA	0.9995	FBpp0079648 type=protein; loc=2L:complement(join(10327827..10327878,10327687..10327775,10327277..10327454,10325099..10327218)); ID=FBpp0079648; name=RnrL-PA; parent=FBgn0011703,FBtr0080059; dbxref=GB_protein:AAF52913.2,FlyBase:FBpp0079648,FlyBase_Annotation_IDs:CG5371-PA,REFSEQ:NP_477027,GB_protein:AAF52913,FlyMine:FBpp0079648,modMine:FBpp0079648; MD5=b217b53a9d2e60495fffb9b35fac9ca1; length=812;…	3.6	2	0.04	DFGYNYFGFK+MADMVCSLENKDACMSCGS
387	FBpp0078584|FBgn0037249|CG9805-PA|eIF3-S10-PA FBpp0312226|FBgn0037249|CG9805-PD|eIF3-S10-PD	0.9993	FBpp0078584 type=protein; loc=3R:complement(join(4433699..4433747,4432517..4433601,4430228..4432466,4430119..4430168)); ID=FBpp0078584; name=eIF3-S10-PA; parent=FBgn0037249,FBtr0078944; dbxref=FlyBase:FBpp0078584,FlyBase_Annotation_IDs:CG9805-PA,GB_protein:AAF52126.1,REFSEQ:NP_649470,GB_protein:AAF52126,FlyMine:FBpp0078584,modMine:FBpp0078584; MD5=a9e06dfa231684c2368069e26acb24ea; length=1140; re…	2.2	2	0.03	AGNQLFHAAALLK+ANEFIEVGKPLR
386	FBpp0078210|FBgn0037205|CG11133-PA|BoYb-PA	0.9993	FBpp0078210 type=protein; loc=3L:22902004..22905183; ID=FBpp0078210; name=BoYb-PA; parent=FBgn0037205,FBtr0078559; dbxref=FlyBase:FBpp0078210,FlyBase_Annotation_IDs:CG11133-PA,GB_protein:AAF51884.1,REFSEQ:NP_649430,GB_protein:AAF51884,FlyMine:FBpp0078210,modMine:FBpp0078210; MD5=147a1e16523e221edcaf6ca32e2eacae; length=1059; release=r6.09; species=Dmel;	2.3	2	0.04	LLALIDPLAFR+YGPIALILVPDLR
390	FBpp0086993|FBgn0033761|CG8778-PA|CG8778-PA	0.9992	FBpp0086993 type=protein; loc=2R:complement(join(12652084..12652405,12651443..12652020)); ID=FBpp0086993; name=CG8778-PA; parent=FBgn0033761,FBtr0087880; dbxref=FlyBase:FBpp0086993,FlyBase_Annotation_IDs:CG8778-PA,GB_protein:AAF58477.2,REFSEQ:NP_610805,GB_protein:AAF58477,FlyMine:FBpp0086993,modMine:FBpp0086993; MD5=0332600bd6000226f856b6aaeb76b48b; length=299; release=r6.09; species=Dmel;	9.7	2	0.04	GMVETFNDVLEDIKK+QNETQDAAYQQALK
389	FBpp0083695|FBgn0039004|CG6958-PA|Nup133-PA	0.9992	FBpp0083695 type=protein; loc=3R:join(22690700..22690875,22690931..22691105,22691166..22691669,22691721..22692033,22692089..22692927,22692998..22693676,22693747..22694288,22694352..22694726); ID=FBpp0083695; name=Nup133-PA; parent=FBgn0039004,FBtr0084302; dbxref=GB_protein:AAF56042.1,FlyBase:FBpp0083695,FlyBase_Annotation_IDs:CG6958-PA,GB_protein:AAF56042.2,REFSEQ:NP_651080,GB_protein:AAF56042,Fl…	1.6	2	0.03	LTYEYVADMFK+TIVDELLR
388	FBpp0072801|FBgn0261602|CG1263-PA|RpL8-PA FBpp0072802|FBgn0261602|CG1263-PB|RpL8-PB	0.9992	FBpp0072801 type=protein; loc=3L:join(2587753..2587890,2588084..2588716); ID=FBpp0072801; name=RpL8-PA; parent=FBgn0261602,FBtr0072924; dbxref=FlyBase:FBpp0072801,FlyBase_Annotation_IDs:CG1263-PA,GB_protein:AAF47659.1,REFSEQ:NP_524726,GB_protein:AAF47659,FlyMine:FBpp0072801,modMine:FBpp0072801; MD5=d09e64c3a15edc7f30e4ac2fa02ce592; length=256; release=r6.09; species=Dmel;;FBpp0072802 type=protein…	6.2	2	0.04	TSGNYATVIAHNQDTK
391	FBpp0070658|FBgn0025615|CG3024-PA|Torsin-PA FBpp0311758|FBgn0025615|CG3024-PB|Torsin-PB	0.9991	FBpp0070658 type=protein; loc=X:complement(join(4649573..4649765,4648685..4649514)); ID=FBpp0070658; name=Torsin-PA; parent=FBgn0025615,FBtr0070690; dbxref=FlyBase:FBpp0070658,GB_protein:AAF45969.2,FlyBase_Annotation_IDs:CG3024-PA,REFSEQ:NP_572178,GB_protein:AAF45969,FlyMine:FBpp0070658,modMine:FBpp0070658; MD5=e68ad3ad829a5d83fe2fa56d7be97379; length=340; release=r6.09; species=Dmel;;FBpp0311758…	9.7	2	0.03	AIFIFLSNTAGSHIASHLGSVMK+SLFIFDEVDK
394	FBpp0085380|FBgn0266580|CG7897-PA|Gp210-PA FBpp0307249|FBgn0266580|CG7897-PB|Gp210-PB	0.9988	FBpp0085380 type=protein; loc=2R:join(5760908..5761062,5761134..5762193,5762594..5763961,5764021..5764771,5764831..5765148,5765488..5765619,5765680..5765879,5765940..5766203,5766453..5766578,5766691..5766796,5767285..5767406,5767463..5767561,5767620..5767853,5767914..5768060,5769343..5769495,5770470..5770605,5770806..5770856,5771916..5771990,5772067..5772200); ID=FBpp0085380; name=Gp210-PA; paren…	1.5	2	0.04	LGEQENVGPGEIR+VASDPLNIQVFAPIR
393	FBpp0079327|FBgn0032031|CG13390-PA|CG13390-PA	0.9988	FBpp0079327 type=protein; loc=2L:complement(join(8376630..8376773,8375562..8376563)); ID=FBpp0079327; name=CG13390-PA; parent=FBgn0032031,FBtr0079723; dbxref=FlyBase:FBpp0079327,FlyBase_Annotation_IDs:CG13390-PA,GB_protein:AAF52655.1,REFSEQ:NP_609218,GB_protein:AAF52655,FlyMine:FBpp0079327,modMine:FBpp0079327; MD5=49c5adf5b3c960c46092352ffce8d993; length=381; release=r6.09; species=Dmel;	6.8	2	0.04	LDVEEGQNNFEELQR+LQNPVLGISAK
395	FBpp0079484|FBgn0011272|CG4651-PA|RpL13-PA FBpp0099517|FBgn0011272|CG4651-PB|RpL13-PB FBpp0302626|FBgn0011272|CG4651-PC|RpL13-PC	0.9985	FBpp0079484 type=protein; loc=2L:join(9967635..9967877,9967939..9968247,9968317..9968421); ID=FBpp0079484; name=RpL13-PA; parent=FBgn0011272,FBtr0079888; dbxref=GB_protein:AAF52842.1,FlyBase:FBpp0079484,FlyBase_Annotation_IDs:CG4651-PA,REFSEQ:NP_523530,GB_protein:AAF52842; MD5=6aea7ab718156ab77fd20fc1241572d5; length=218; release=r6.09; species=Dmel;;FBpp0099517 type=protein; loc=2L:join(9967635.…	8.7	2	0.04	GAGIGANFAK+LILFPINEK
400a	FBpp0085461|FBgn0027066|CG3265-PB|Eb1-PB FBpp0085463|FBgn0027066|CG3265-PD|Eb1-PD FBpp0085464|FBgn0027066|CG3265-PA|Eb1-PA FBpp0089088|FBgn0027066|CG3265-PE|Eb1-PE FBpp0289513|FBgn0027066|CG3265-PF|Eb1-PF FBpp0305157|FBgn0027066|CG3265-PG|Eb1-PG	0.9971	FBpp0085461 type=protein; loc=2R:join(6752664..6752784,6752843..6752988,6754180..6754438,6754702..6754844,6754899..6754981,6755045..6755117,6755185..6755235); ID=FBpp0085461; name=Eb1-PB; parent=FBgn0027066,FBtr0086127; dbxref=FlyBase:FBpp0085461,FlyBase_Annotation_IDs:CG3265-PB,GB_protein:AAM70827.1,REFSEQ:NP_610233,GB_protein:AAM70827; MD5=fc55b43a1f23b55cc9931a81f9d86d39; length=291; release=r…	7.2	2	0.05	FFDANYDGR+FQDNFEFLQWFK
399	FBpp0085254|FBgn0032956|CG1512-PA|Cul2-PA FBpp0085255|FBgn0032956|CG1512-PB|Cul2-PB	0.9971	FBpp0085254 type=protein; loc=2L:join(21659154..21659272,21659840..21660064,21660123..21661200,21661348..21661465,21661530..21661636,21662084..21662452,21662518..21662631,21662689..21662820); ID=FBpp0085254; name=Cul2-PA; parent=FBgn0032956,FBtr0085899; dbxref=GB_protein:AAF57224.3,FlyBase:FBpp0085254,FlyBase_Annotation_IDs:CG1512-PA,REFSEQ:NP_724352,GB_protein:AAF57224; MD5=111ab9f95c41e5591549c…	4.0	2	0.03	LIHEQSQSMDAEEGMINR+TANSGDEYSYMA
401a	FBpp0087115|FBgn0033699|CG8857-PC|RpS11-PC	0.9966	FBpp0087115 type=protein; loc=2R:complement(join(12200775..12200786,12200116..12200241,12199834..12200039,12199466..12199589)); ID=FBpp0087115; name=RpS11-PC; parent=FBgn0033699,FBtr0088007; dbxref=FlyBase:FBpp0087115,FlyBase_Annotation_IDs:CG8857-PC,GB_protein:AAM71028.1,REFSEQ:NP_725114,GB_protein:AAM71028,FlyMine:FBpp0087115,modMine:FBpp0087115; MD5=038e064738fe0ce33cf03a06f5707dc8; length=155…	11.6	2	0.03	DYLHFVR+EAIDGTYIDKK
402	FBpp0084241|FBgn0039304|CG10425-PA|CG10425-PA	0.9964	FBpp0084241 type=protein; loc=3R:complement(join(25262184..25262400,25261545..25262113,25261256..25261480)); ID=FBpp0084241; name=CG10425-PA; parent=FBgn0039304,FBtr0084867; dbxref=FlyBase:FBpp0084241,FlyBase_Annotation_IDs:CG10425-PA,GB_protein:AAF56432.1,REFSEQ:NP_651363,GB_protein:AAF56432,FlyMine:FBpp0084241,modMine:FBpp0084241; MD5=ea88f5fc68388f830bbd315eee739605; length=336; release=r6.09;…	6.5	2	0.04	GANVTVIAR+MLSGAVALMEVIR
403a	FBpp0085066|FBgn0027598|CG31012-PC|cindr-PC FBpp0085067|FBgn0027598|CG31012-PD|cindr-PD FBpp0301769|FBgn0027598|CG31012-PE|cindr-PE FBpp0301770|FBgn0027598|CG31012-PF|cindr-PF FBpp0301771|FBgn0027598|CG31012-PG|cindr-PG FBpp0302572|FBgn0027598|CG31012-PJ|cindr-PJ	0.9958	FBpp0085066 type=protein; loc=3R:join(30809271..30809283,30816875..30817124,30817198..30817309,30817634..30818207,30824278..30824886,30824955..30826045); ID=FBpp0085066; name=cindr-PC; parent=FBgn0027598,FBtr0085704; dbxref=FlyBase:FBpp0085066,FlyBase_Annotation_IDs:CG31012-PC,GB_protein:AAF57087.2,REFSEQ:NP_733405,GB_protein:AAF57087,FlyMine:FBpp0085066,modMine:FBpp0085066; MD5=5361233985aa708f7…	5.5	2	0.03	SSTSSATTSSATTVATGLTSSSVSK+VGVFPDNFVK
513	FBpp0293530|FBgn0262579|CG34373-PD|Ect4-PD FBpp0293531|FBgn0262579|CG34373-PE|Ect4-PE FBpp0293532|FBgn0262579|CG34373-PF|Ect4-PF FBpp0293533|FBgn0262579|CG34373-PG|Ect4-PG FBpp0293534|FBgn0262579|CG34373-PH|Ect4-PH FBpp0293535|FBgn0262579|CG43119-PI|Ect4-PI FBpp0293536|FBgn0262579|CG43119-PJ|Ect4-PJ FBpp0306073|FBgn0262579|CG43119-PK|Ect4-PK	0.9940	FBpp0293530 type=protein; loc=3L:join(8074475..8074825,8093059..8093337,8098346..8098725,8099146..8099536,8102893..8104818,8104880..8105059,8105127..8105296,8105440..8105657,8106016..8106949,8108639..8108723); ID=FBpp0293530; name=Ect4-PD; parent=FBgn0262579,FBtr0304993; dbxref=REFSEQ:NP_001097541,GB_protein:ABW08490,FlyBase:FBpp0293530,FlyBase:FBpp0111510,FlyBase_Annotation_IDs:CG34373-PD,FlyBas…	3.1	2	0.05	NLENSLPSSSEENMAK+SLTAGSGQQEIEQTINK
502	FBpp0086736|FBgn0033886|CG13349-PA|Rpn13-PA FBpp0086737|FBgn0033886|CG13349-PB|Rpn13-PB FBpp0112985|FBgn0033886|CG13349-PD|Rpn13-PD FBpp0112986|FBgn0033886|CG13349-PE|Rpn13-PE FBpp0112987|FBgn0033886|CG13349-PF|Rpn13-PF FBpp0308980|FBgn0033886|CG13349-PG|Rpn13-PG	0.9940	FBpp0086736 type=protein; loc=2R:complement(join(13959568..13960088,13959205..13959398,13958645..13959099)); ID=FBpp0086736; name=Rpn13-PA; parent=FBgn0033886,FBtr0087610; dbxref=GB_protein:AAF58312.1,FlyBase:FBpp0086736,FlyBase_Annotation_IDs:CG13349-PA,REFSEQ:NP_610917,GB_protein:AAF58312,FlyMine:FBpp0086736,modMine:FBpp0086736; MD5=fc07f5d055821428f9a70a7ef39a2131; length=389; release=r6.09; s…	3.9	2	0.05	VEDDLIVFPDDFEYK
493	FBpp0085717|FBgn0013325|CG7726-PA|RpL11-PA FBpp0309436|FBgn0013325|CG7726-PB|RpL11-PB	0.9940	FBpp0085717 type=protein; loc=2R:join(19442484..19442489,19442618..19442740,19442801..19443098,19443313..19443440); ID=FBpp0085717; name=RpL11-PA; parent=FBgn0013325,FBtr0086533; dbxref=FlyBase:FBpp0085717,FlyBase_Annotation_IDs:CG7726-PA,GB_protein:AAF57560.1,REFSEQ:NP_477054,GB_protein:AAF57560,FlyMine:FBpp0085717,modMine:FBpp0085717; MD5=682ca7a32dc65d4c4fb73f03ce0cdc71; length=184; release=r6…	7.6	2	0.05	VLEQLTGQQPVFSK
492	FBpp0085619|FBgn0005655|CG9193-PA|PCNA-PA FBpp0089395|FBgn0005655|CG9193-PB|PCNA-PB	0.9940	FBpp0085619 type=protein; loc=2R:complement(join(20262614..20262721,20261879..20262553)); ID=FBpp0085619; name=PCNA-PA; parent=FBgn0005655,FBtr0086307; dbxref=FlyBase:FBpp0085619,FlyBase_Annotation_IDs:CG9193-PA,GB_protein:AAF57493.1,REFSEQ:NP_476905,GB_protein:AAF57493,FlyMine:FBpp0085619,modMine:FBpp0085619; MD5=d23e63f581c40a4a74f38382cf710407; length=260; release=r6.09; species=Dmel;;FBpp0089…	7.3	2	0.03	AQDNADTVTIMFESANQEK
488	FBpp0085156|FBgn0003268|CG1569-PA|rod-PA	0.9940	FBpp0085156 type=protein; loc=3R:join(31581023..31581118,31581181..31581518,31581608..31581955,31582016..31582215,31582280..31582488,31582544..31583244,31583305..31584572,31584634..31585028,31585089..31585597,31585656..31586025,31586083..31586347,31586418..31587243,31587303..31587936,31587997..31588107); ID=FBpp0085156; name=rod-PA; parent=FBgn0003268,FBtr0085795; dbxref=FlyBase:FBpp0085156,FlyBa…	0.6	2	0.04	DLVNALQDLSVLK
474	FBpp0082571|FBgn0019925|CG6202-PA|Surf4-PA	0.9940	FBpp0082571 type=protein; loc=3R:complement(join(15345909..15345959,15344889..15345152,15344413..15344823,15344264..15344350)); ID=FBpp0082571; name=Surf4-PA; parent=FBgn0019925,FBtr0083117; dbxref=FlyBase:FBpp0082571,FlyBase_Annotation_IDs:CG6202-PA,GB_protein:AAF55176.1,REFSEQ:NP_477222,GB_protein:AAF55176,FlyMine:FBpp0082571,modMine:FBpp0082571; MD5=d1af42328185dd90941672c93d9991ff; length=270…	3.7	2	0.05	TEDVAEQVIK
473	FBpp0082458|FBgn0067629|CG33332-PA|CG33332-PA	0.9940	FBpp0082458 type=protein; loc=3R:join(14887850..14888734,14888795..14888959); ID=FBpp0082458; name=CG33332-PA; parent=FBgn0067629,FBtr0082999; dbxref=FlyBase:FBpp0082458,FlyBase_Annotation_IDs:CG33332-PA,GB_protein:AAF55108.2,REFSEQ:NP_996214,GB_protein:AAF55108,FlyMine:FBpp0082458,modMine:FBpp0082458; MD5=164441bd9a2fb2eb132eb0f1b5557ae7; length=349; release=r6.09; species=Dmel;	5.2	2	0.05	LAALEGGGLGTSTDQDVR
468	FBpp0081434|FBgn0037609|CG9773-PA|CG9773-PA	0.9940	FBpp0081434 type=protein; loc=3R:complement(join(8676188..8676518,8675573..8675932,8675381..8675517)); ID=FBpp0081434; name=CG9773-PA; parent=FBgn0037609,FBtr0081953; dbxref=FlyBase:FBpp0081434,FlyBase_Annotation_IDs:CG9773-PA,GB_protein:AAF54267.1,REFSEQ:NP_649813,GB_protein:AAF54267,FlyMine:FBpp0081434,modMine:FBpp0081434; MD5=c1ba44edd3db8817ac9315ef60053ee8; length=275; release=r6.09; species…	6.5	2	0.05	YTQSPTPSVVSGYSSASR
467	FBpp0081087|FBgn0037478|CG2656-PA|CG2656-PA	0.9940	FBpp0081087 type=protein; loc=3R:join(7144816..7144860,7144923..7145581,7151051..7151198); ID=FBpp0081087; name=CG2656-PA; parent=FBgn0037478,FBtr0081568; dbxref=FlyBase:FBpp0081087,FlyBase_Annotation_IDs:CG2656-PA,GB_protein:AAF54055.2,REFSEQ:NP_649699,GB_protein:AAF54055,FlyMine:FBpp0081087,modMine:FBpp0081087; MD5=117b55b0a162846d1dfe5b5dddf74662; length=283; release=r6.09; species=Dmel;	8.1	2	0.05	NVQVVNLDPAAEHFTYNPLTDIR
463	FBpp0080690|FBgn0032746|CG10470-PA|CG10470-PA	0.9940	FBpp0080690 type=protein; loc=2L:join(19049175..19049235,19049287..19049364,19049422..19049834); ID=FBpp0080690; name=CG10470-PA; parent=FBgn0032746,FBtr0081146; dbxref=FlyBase:FBpp0080690,FlyBase_Annotation_IDs:CG10470-PA,GB_protein:AAF53747.1,REFSEQ:NP_609936,GB_protein:AAF53747,FlyMine:FBpp0080690,modMine:FBpp0080690; MD5=ff6f0ae63aafb242afa3da20e100bffc; length=183; release=r6.09; species=Dme…	7.7	2	0.05	QGVGLFGPAPGQFK
458	FBpp0079495|FBgn0025700|CG5885-PA|CG5885-PA FBpp0401486|FBgn0025700|CG5885-PB|CG5885-PB	0.9940	FBpp0079495 type=protein; loc=2L:complement(join(9917934..9918081,9917443..9917867)); ID=FBpp0079495; name=CG5885-PA; parent=FBgn0025700,FBtr0079900; dbxref=FlyBase:FBpp0079495,FlyBase_Annotation_IDs:CG5885-PA,GB_protein:AAF52827.1,REFSEQ:NP_609321,GB_protein:AAF52827,FlyMine:FBpp0079495,modMine:FBpp0079495; MD5=aabfad385540bf394849120525b5bc0f; length=190; release=r6.09; species=Dmel;;FBpp040148…	5.8	2	0.05	EEELLLQDFSR
455	FBpp0079182|FBgn0261790|CG18591-PA|SmE-PA	0.9940	FBpp0079182 type=protein; loc=2L:complement(7885059..7885343); ID=FBpp0079182; name=SmE-PA; parent=FBgn0261790,FBtr0079560; dbxref=FlyBase:FBpp0079182,FlyBase_Annotation_IDs:CG18591-PA,GB_protein:AAF52576.1,REFSEQ:NP_609162,GB_protein:AAF52576,FlyMine:FBpp0079182,modMine:FBpp0079182; MD5=399da4099f9cb925452c7a8417e2f197; length=94; release=r6.09; species=Dmel;	11.7	2	0.05	VMVQPINLIFR
454	FBpp0078974|FBgn0004838|CG10377-PA|Hrb27C-PA FBpp0078975|FBgn0004838|CG10377-PC|Hrb27C-PC FBpp0078976|FBgn0004838|CG10377-PB|Hrb27C-PB FBpp0290617|FBgn0004838|CG10377-PD|Hrb27C-PD FBpp0290618|FBgn0004838|CG10377-PE|Hrb27C-PE FBpp0297873|FBgn0004838|CG10377-PF|Hrb27C-PF FBpp0297874|FBgn0004838|CG10377-PG|Hrb27C-PG FBpp0297875|FBgn0004838|CG10377-PH|Hrb27C-PH	0.9940	FBpp0078974 type=protein; loc=2L:join(6923906..6924400,6924685..6925455); ID=FBpp0078974; name=Hrb27C-PA; parent=FBgn0004838,FBtr0079346; dbxref=FlyBase:FBpp0078974,FlyBase_Annotation_IDs:CG10377-PA,GB_protein:AAF52456.1,REFSEQ:NP_476869,GB_protein:AAF52456; MD5=b3cbf4123650d1cce713c03daf50563c; length=421; release=r6.09; species=Dmel;;FBpp0078975 type=protein; loc=2L:join(6923906..6924400,692468…	3.8	2	0.05	VFLGGLPSNVTETDLR
451	FBpp0078579|FBgn0051522|CG31522-PB|CG31522-PB FBpp0078581|FBgn0051522|CG31522-PD|CG31522-PD FBpp0078582|FBgn0051522|CG31522-PA|CG31522-PA FBpp0297436|FBgn0051522|CG31522-PF|CG31522-PF FBpp0297437|FBgn0051522|CG31522-PG|CG31522-PG FBpp0307412|FBgn0051522|CG31522-PH|CG31522-PH FBpp0307413|FBgn0051522|CG31522-PI|CG31522-PI	0.9940	FBpp0078579 type=protein; loc=3R:complement(join(4447701..4447758,4446740..4446822,4446425..4446532,4445332..4445415,4444506..4444562,4444322..4444427,4444112..4444248,4443902..4444057,4442747..4443055)); ID=FBpp0078579; name=CG31522-PB; parent=FBgn0051522,FBtr0078939; dbxref=FlyBase:FBpp0078579,FlyBase_Annotation_IDs:CG31522-PB,GB_protein:AAN13319.2,REFSEQ:NP_730841,GB_protein:AAN13319; MD5=b871…	6.9	2	0.05	SINAHDDLAMPQTTEATATATPASK
449	FBpp0078559|FBgn0037241|CG14646-PA|CG14646-PA FBpp0291543|FBgn0037241|CG14646-PB|CG14646-PB	0.9940	FBpp0078559 type=protein; loc=3R:join(4390426..4391058,4391111..4391707); ID=FBpp0078559; name=CG14646-PA; parent=FBgn0037241,FBtr0078919; dbxref=FlyBase:FBpp0078559,FlyBase_Annotation_IDs:CG14646-PA,GB_protein:AAF52135.1,REFSEQ:NP_649462,GB_protein:AAF52135,FlyMine:FBpp0078559,modMine:FBpp0078559; MD5=cf88176b9f40852d487de5812d53d4b5; length=409; release=r6.09; species=Dmel;;FBpp0291543 type=pro…	2.7	2	0.05	LGFTIEQLFAR
446	FBpp0078134|FBgn0000100|CG7490-PA|RpLP0-PA FBpp0306232|FBgn0000100|CG7490-PB|RpLP0-PB	0.9940	FBpp0078134 type=protein; loc=3L:join(22076288..22076341,22076416..22077315); ID=FBpp0078134; name=RpLP0-PA; parent=FBgn0000100,FBtr0078481; dbxref=FlyBase:FBpp0078134,FlyBase_Annotation_IDs:CG7490-PA,GB_protein:AAF51807.1,REFSEQ:NP_524211,GB_protein:AAF51807,FlyMine:FBpp0078134,modMine:FBpp0078134; MD5=86e1796e988a2ee9e406941fb4905ecb; length=317; release=r6.09; species=Dmel;;FBpp0306232 type=pr…	6.9	2	0.05	TSFFQALSIPTK+VVELFDEFPK
443	FBpp0077470|FBgn0014010|CG3664-PB|Rab5-PB FBpp0077471|FBgn0014010|CG3664-PF|Rab5-PF FBpp0077472|FBgn0014010|CG3664-PD|Rab5-PD FBpp0077473|FBgn0014010|CG3664-PC|Rab5-PC FBpp0077474|FBgn0014010|CG3664-PE|Rab5-PE FBpp0077475|FBgn0014010|CG3664-PA|Rab5-PA FBpp0303518|FBgn0014010|CG3664-PG|Rab5-PG FBpp0303519|FBgn0014010|CG3664-PH|Rab5-PH FBpp0303520|FBgn0014010|CG3664-PI|Rab5-PI	0.9940	FBpp0077470 type=protein; loc=2L:complement(join(2361160..2361428,2360972..2361092,2360633..2360801,2360469..2360569)); ID=FBpp0077470; name=Rab5-PB; parent=FBgn0014010,FBtr0077793; dbxref=FlyBase:FBpp0077470,FlyBase_Annotation_IDs:CG3664-PB,GB_protein:AAN10422.1,REFSEQ:NP_722796,GB_protein:AAN10422; MD5=701228716725ef6004baf39054bd97a5; length=219; release=r6.09; species=Dmel;;FBpp0077471 type=p…	6.4	2	0.05	TGMNVNDIFLAIAK
441	FBpp0077149|FBgn0031600|CG3652-PA|CG3652-PA	0.9940	FBpp0077149 type=protein; loc=2L:complement(join(4393773..4393790,4393502..4393715,4393262..4393433,4393042..4393199,4392876..4392988)); ID=FBpp0077149; name=CG3652-PA; parent=FBgn0031600,FBtr0077460; dbxref=FlyBase:FBpp0077149,FlyBase_Annotation_IDs:CG3652-PA,GB_protein:AAF51019.2,REFSEQ:NP_608828,GB_protein:AAF51019,FlyMine:FBpp0077149,modMine:FBpp0077149; MD5=66015afe56798c5e9330b2132dce19fb; …	9.4	2	0.05	TTTATSASGVPEYNTLDEPIR
435	FBpp0075700|FBgn0004926|CG4153-PA|eIF-2beta-PA	0.9940	FBpp0075700 type=protein; loc=3L:complement(join(12526589..12526603,12525986..12526385,12525154..12525677)); ID=FBpp0075700; name=eIF-2beta-PA; parent=FBgn0004926,FBtr0075968; dbxref=FlyBase:FBpp0075700,FlyBase_Annotation_IDs:CG4153-PA,GB_protein:AAF49902.1,REFSEQ:NP_524043,GB_protein:AAF49902,FlyMine:FBpp0075700,modMine:FBpp0075700; MD5=b87dcb34778371383f92172f7b904e3a; length=312; release=r6.09…	9.0	2	0.05	KEDPQDEASAEGGAAAEEDNLDLESFGK
415	FBpp0071562|FBgn0011824|CG4038-PA|CG4038-PA	0.9940	FBpp0071562 type=protein; loc=2R:complement(join(21097042..21097231,21096327..21096707,21096127..21096269)); ID=FBpp0071562; name=CG4038-PA; parent=FBgn0011824,FBtr0071639; dbxref=FlyBase:FBpp0071562,FlyBase_Annotation_IDs:CG4038-PA,GB_protein:AAF46672.1,REFSEQ:NP_477043,GB_protein:AAF46672,FlyMine:FBpp0071562,modMine:FBpp0071562; MD5=4be69a938c32e194320bec4aeff8a533; length=237; release=r6.09; s…	7.6	2	0.05	VDIQDVPYFNAPIFLENK
412	FBpp0071030|FBgn0029959|CG12156-PA|Rab39-PA FBpp0298273|FBgn0029959|CG12156-PB|Rab39-PB	0.9940	FBpp0071030 type=protein; loc=X:join(7735228..7735335,7735764..7736312); ID=FBpp0071030; name=Rab39-PA; parent=FBgn0029959,FBtr0071072; dbxref=FlyBase:FBpp0071030,FlyBase_Annotation_IDs:CG12156-PA,GB_protein:AAF46271.1,REFSEQ:NP_572405,GB_protein:AAF46271,FlyMine:FBpp0071030,modMine:FBpp0071030; MD5=98920f742180d276c015e3597e1a3594; length=218; release=r6.09; species=Dmel;;FBpp0298273 type=protei…	7.3	2	0.05	FAELSDPTVGVDFFAR
519	FBpp0076716|FBgn0001258|CG10160-PA|ImpL3-PA FBpp0304375|FBgn0001258|CG10160-PB|ImpL3-PB FBpp0304376|FBgn0001258|CG10160-PC|ImpL3-PC FBpp0304377|FBgn0001258|CG10160-PD|ImpL3-PD	0.9935	FBpp0076716 type=protein; loc=3L:complement(join(6260505..6260882,6259981..6260436,6259746..6259910)); ID=FBpp0076716; name=ImpL3-PA; parent=FBgn0001258,FBtr0077008; dbxref=FlyBase:FBpp0076716,FlyBase_Annotation_IDs:CG10160-PA,GB_protein:AAF50666.1,REFSEQ:NP_476581,GB_protein:AAF50666,FlyMine:FBpp0076716,modMine:FBpp0076716; MD5=3f7894ce492d6b1f6b31e92ca60401cb; length=332; release=r6.09; species…	5.1	2	0.05	DSLLAQVAEVLPSSGHK
540	FBpp0291806|FBgn0261550|CG5077-PD|CG42668-PD FBpp0291807|FBgn0261550|CG5077-PH|CG42668-PH FBpp0291808|FBgn0261550|CG5077-PE|CG42668-PE FBpp0291809|FBgn0261550|CG5077-PF|CG42668-PF FBpp0291810|FBgn0261550|CG5077-PG|CG42668-PG FBpp0291813|FBgn0261550|CG42668-PK|CG42668-PK FBpp0292619|FBgn0261550|CG42668-PL|CG42668-PL FBpp0297588|FBgn0261550|CG42668-PM|CG42668-PM FBpp0297589|FBgn0261550|CG42668-PN|C…	0.9929	FBpp0291806 type=protein; loc=3R:join(20321305..20321413,20321476..20321636,20321702..20321880,20321949..20323142,20323215..20323449); ID=FBpp0291806; name=CG42668-PD; parent=FBgn0261550,FBtr0302666; dbxref=FlyBase_Annotation_IDs:CG5077-PD,FlyBase:FBpp0083289,FlyBase:FBpp0291806,FlyBase_Annotation_IDs:CG42668-PD,REFSEQ:NP_732501,GB_protein:AAN13827,FlyMine:FBpp0291806,modMine:FBpp0291806; MD5=156…	1.8	2	0.03	VVLPTFILEPR
558	FBpp0070830|FBgn0029830|CG14447-PA|Grip-PA FBpp0310059|FBgn0029830|CG14447-PB|Grip-PB FBpp0310060|FBgn0029830|CG14447-PC|Grip-PC	0.9905	FBpp0070830 type=protein; loc=X:join(5966566..5966737,5978842..5978961,5982099..5982311,5982400..5982593,5982749..5983059,5983133..5983296,5984204..5985422,5985484..5985686,5985752..5986230,5986298..5986399); ID=FBpp0070830; name=Grip-PA; parent=FBgn0029830,FBtr0070865; dbxref=FlyBase:FBpp0070830,FlyBase_Annotation_IDs:CG14447-PA,GB_protein:AAF46109.3,REFSEQ:NP_572285,GB_protein:AAF46109,FlyMine:…	3.4	2	0.05	CGLGLSVSGSSHGGLVISDVK+IGDIVDIK+VPSMDDASLQSVQLR
563	FBpp0077367|FBgn0024947|CG3059-PA|NTPase-PA FBpp0304732|FBgn0024947|CG3059-PE|NTPase-PE FBpp0304733|FBgn0024947|CG3059-PF|NTPase-PF	0.9903	FBpp0077367 type=protein; loc=2L:complement(join(2882920..2882940,2882692..2882833,2881382..2882511,2881228..2881320)); ID=FBpp0077367; name=NTPase-PA; parent=FBgn0024947,FBtr0077683; dbxref=FlyBase:FBpp0077367,FlyBase_Annotation_IDs:CG3059-PA,GB_protein:AAF51182.1,REFSEQ:NP_477370,GB_protein:AAF51182,FlyMine:FBpp0077367,modMine:FBpp0077367; MD5=bf2f2597898b7be35fad0b911562ae2d; length=461; relea…	3.9	2	0.04	AENILNAVR+LVLYEELFK
578	FBpp0084189|FBgn0039303|CG11857-PA|CG11857-PA FBpp0312547|FBgn0039303|CG11857-PC|CG11857-PC	0.9876	FBpp0084189 type=protein; loc=3R:join(25259364..25259432,25259494..25260036); ID=FBpp0084189; name=CG11857-PA; parent=FBgn0039303,FBtr0084814; dbxref=FlyBase_Annotation_IDs:CG11857-PA,FlyBase:FBpp0084189,GB_protein:AAF56431,REFSEQ:NP_651362,FlyMine:FBpp0084189,modMine:FBpp0084189; MD5=045969d49468599b898aa07cb27f7545; length=203; release=r6.09; species=Dmel;;FBpp0312547 type=protein; loc=3R:join(…	13.8	2	0.03	LSQTYQSALDR+VNDLAGSGPGSVAGNSK
591	FBpp0081614|FBgn0261599|CG8495-PA|RpS29-PA FBpp0306740|FBgn0261599|CG8495-PB|RpS29-PB	0.9829	FBpp0081614 type=protein; loc=3R:join(9778135..9778196,9778619..9778718,9778777..9778785); ID=FBpp0081614; name=RpS29-PA; parent=FBgn0261599,FBtr0082136; dbxref=FlyBase:FBpp0081614,FlyBase_Annotation_IDs:CG8495-PA,GB_protein:AAF54450.1,REFSEQ:NP_649946,GB_protein:AAF54450,FlyMine:FBpp0081614,modMine:FBpp0081614; MD5=74313849e15abf84651b66029eb2c15e; length=56; release=r6.09; species=Dmel;;FBpp030…	16.1	2	0.05	EYANDIGFK
593	FBpp0081687|FBgn0053208|CG33208-PF|Mical-PF FBpp0081688|FBgn0053208|CG33208-PC|Mical-PC FBpp0081690|FBgn0053208|CG33208-PG|Mical-PG FBpp0081691|FBgn0053208|CG33208-PD|Mical-PD FBpp0297563|FBgn0053208|CG33208-PK|Mical-PK FBpp0297564|FBgn0053208|CG33208-PL|Mical-PL FBpp0312509|FBgn0053208|CG33208-PN|Mical-PN FBpp0312510|FBgn0053208|CG33208-PO|Mical-PO FBpp0312511|FBgn0053208|CG33208-PP|Mical-PP	0.9828	FBpp0081687 type=protein; loc=3R:complement(join(10019705..10021382,10019509..10019641,10018942..10019435,10018497..10018558,10017573..10017839,10016290..10016826,10015663..10015926,10015175..10015595,10014990..10015105,10009733..10014826,10009304..10009372,10008696..10008854,10004656..10008636,10004410..10004442,10003374..10003650,10003047..10003251,10002910..10002987,10002753..10002853,10002498…	0.7	2	0.04	EHQMDGALDLTKK+LDVDGSGTSMDSTSCSTR
594	FBpp0084340|FBgn0039402|CG14542-PA|Vps2-PA	0.9823	FBpp0084340 type=protein; loc=3R:join(26052917..26053229,26053290..26053747); ID=FBpp0084340; name=Vps2-PA; parent=FBgn0039402,FBtr0084967; dbxref=FlyBase:FBpp0084340,FlyBase_Annotation_IDs:CG14542-PA,GB_protein:AAF56559.1,REFSEQ:NP_651455,GB_protein:AAF56559,FlyMine:FBpp0084340,modMine:FBpp0084340; MD5=456132bde875dcbce422a0288c5acd75; length=256; release=r6.09; species=Dmel;	3.5	2	0.05	QLNLPQIQK
595	FBpp0293466|FBgn0261671|CG42555-PF|tweek-PF FBpp0293467|FBgn0261671|CG42555-PG|tweek-PG FBpp0293468|FBgn0261671|CG42555-PH|tweek-PH FBpp0293469|FBgn0261671|CG42555-PI|tweek-PI FBpp0309157|FBgn0261671|CG42555-PJ|tweek-PJ FBpp0309158|FBgn0261671|CG42555-PK|tweek-PK	0.9822	FBpp0293466 type=protein; loc=2L:join(16889003..16889125,16891458..16891737,16891793..16894943,16895001..16895204,16895287..16895830,16895891..16896171,16896237..16896357,16897488..16898068,16902528..16902864,16902932..16904131,16904237..16904401,16904460..16904661,16905299..16905389,16905491..16905594,16905660..16906315,16906381..16906513,16906577..16907438,16907508..16908123,16910672..16911640,…	1.1	2	0.04	FSTIVDIGSASFK+KVYIEPLPSSKR+LWFLWSNNGSALSSGSEISR+QLSSTLQELR
603	FBpp0080484|FBgn0022213|CG13281-PA|Cas-PA	0.9771	FBpp0080484 type=protein; loc=2L:complement(join(16824982..16825066,16823640..16824499,16823085..16823568,16822714..16823016,16822492..16822648,16822135..16822435,16821324..16822061)); ID=FBpp0080484; name=Cas-PA; parent=FBgn0022213,FBtr0080930; dbxref=FlyBase:FBpp0080484,FlyBase_Annotation_IDs:CG13281-PA,GB_protein:AAF53575.1,REFSEQ:NP_523588,GB_protein:AAF53575,FlyMine:FBpp0080484,modMine:FBpp0…	1.6	2	0.05	AGEFSTLLSPLEPEYK
605	FBpp0079831|FBgn0032363|CG6509-PB|Dlg5-PB FBpp0079832|FBgn0032363|CG6509-PA|Dlg5-PA FBpp0307613|FBgn0032363|CG6509-PC|Dlg5-PC FBpp0307614|FBgn0032363|CG6509-PD|Dlg5-PD	0.9764	FBpp0079831 type=protein; loc=2L:complement(join(11515726..11515780,11511609..11515673,11511179..11511544,11510596..11510850,11510321..11510540,11510024..11510262,11509735..11509964,11509467..11509683,11509300..11509403)); ID=FBpp0079831; name=Dlg5-PB; parent=FBgn0032363,FBtr0080246; dbxref=FlyBase:FBpp0079831,FlyBase_Annotation_IDs:CG6509-PB,GB_protein:AAF53101.1,REFSEQ:NP_609505,GB_protein:AAF5…	1.7	2	0.03	FAEFFFR+HSLYGVTAEEINQKPIQR
609	FBpp0074055|FBgn0262734|CG4429-PA|Rbp2-PA FBpp0074056|FBgn0262734|CG4429-PB|Rbp2-PB FBpp0089381|FBgn0262734|CG4429-PC|Rbp2-PC FBpp0310225|FBgn0262734|CG4429-PD|Rbp2-PD FBpp0310226|FBgn0262734|CG4429-PE|Rbp2-PE	0.9732	FBpp0074055 type=protein; loc=X:join(16448698..16448729,16449874..16450179,16450314..16450501,16451275..16451559,16451919..16452085); ID=FBpp0074055; name=Rbp2-PA; parent=FBgn0262734,FBtr0074279; dbxref=FlyBase:FBpp0074055,FlyBase_Annotation_IDs:CG4429-PA,GB_protein:AAF48616.1,REFSEQ:NP_524959,GB_protein:AAF48616,FlyMine:FBpp0074055,modMine:FBpp0074055; MD5=a62b218a3d25dcbfe45695b96c0d393b; lengt…	5.4	2	0.04	IFQDFEVK+LDDLSAPLR
612	FBpp0084409|FBgn0039450|CG5484-PA|CG5484-PA FBpp0084410|FBgn0039450|CG5484-PB|CG5484-PB FBpp0084411|FBgn0039450|CG5484-PC|CG5484-PC	0.9731	FBpp0084409 type=protein; loc=3R:join(26717978..26718011,26718328..26718866,26718922..26719308,26719367..26719600); ID=FBpp0084409; name=CG5484-PA; parent=FBgn0039450,FBtr0085037; dbxref=FlyBase:FBpp0084409,FlyBase_Annotation_IDs:CG5484-PA,GB_protein:AAF56617.1,REFSEQ:NP_733163,GB_protein:AAF56617,FlyMine:FBpp0084409,modMine:FBpp0084409; MD5=619ce1867fa02196c062474ec24c6143; length=397; release=r…	3.1	2	0.03	YYFAVDNAYVGR
619	FBpp0075617|FBgn0036340|CG11274-PA|SRm160-PA	0.9685	FBpp0075617 type=protein; loc=3L:join(13037253..13037264,13037424..13038658,13038729..13039339,13039405..13040411); ID=FBpp0075617; name=SRm160-PA; parent=FBgn0036340,FBtr0075883; dbxref=FlyBase:FBpp0075617,FlyBase_Annotation_IDs:CG11274-PA,GB_protein:AAF49848.1,REFSEQ:NP_648627,GB_protein:AAF49848,FlyMine:FBpp0075617,modMine:FBpp0075617; MD5=a73fc35d4c1f17eefe303c4721071ac4; length=954; release=…	2.1	2	0.05	LALLLPGASGAGVINEDLEK
618	FBpp0073828|FBgn0030631|CG6227-PA|CG6227-PA	0.9685	FBpp0073828 type=protein; loc=X:join(15345406..15345422,15345488..15345763,15346098..15347334,15347476..15348476,15348539..15349682); ID=FBpp0073828; name=CG6227-PA; parent=FBgn0030631,FBtr0074011; dbxref=FlyBase:FBpp0073828,FlyBase_Annotation_IDs:CG6227-PA,GB_protein:AAF48446.1,REFSEQ:NP_573020,GB_protein:AAF48446,FlyMine:FBpp0073828,modMine:FBpp0073828; MD5=7ed435ea6c2fa525f6c8b057a578007f; len…	0.7	2	0.04	GTYVPQGK
623	FBpp0084161|FBgn0011336|CG7748-PA|OstStt3-PA	0.9661	FBpp0084161 type=protein; loc=3R:complement(join(25068163..25069554,25067913..25068103,25067385..25067855,25067133..25067331,25067007..25067078)); ID=FBpp0084161; name=OstStt3-PA; parent=FBgn0011336,FBtr0084786; dbxref=FlyBase:FBpp0084161,FlyBase_Annotation_IDs:CG7748-PA,GB_protein:AAF56391.1,REFSEQ:NP_524494,GB_protein:AAF56391,FlyMine:FBpp0084161,modMine:FBpp0084161; MD5=a4847961089acf99e343ddd…	5.8	2	0.04	AWYPLGR+LMLTLTPVVCMLAGVAFSGLLDVFLQEDSSK+NILDDFR
624	FBpp0111540|FBgn0259108|CG34387-PC|futsch-PC FBpp0300235|FBgn0259108|CG34387-PE|futsch-PE FBpp0300236|FBgn0259108|CG34387-PF|futsch-PF	0.9655	FBpp0111540 type=protein; loc=X:join(1414262..1414685,1427676..1427774,1432743..1432915,1432975..1433197,1433254..1433412,1433476..1447295,1447364..1448783,1448847..1449016); ID=FBpp0111540; name=futsch-PC; parent=FBgn0259108,FBtr0112628; dbxref=FlyBase:FBpp0111540,FlyBase_Annotation_IDs:CG34387-PC,REFSEQ:NP_001096864,GB_protein:ABW09325,FlyMine:FBpp0111540,modMine:FBpp0111540; MD5=2275a4302a4ed8…	0.6	2	0.03	DVVELEK+ELLETSDVVGNIR+KVEVLIMKPQQATPAVIAASGK
641	FBpp0078355|FBgn0051551|CG31551-PA|CG31551-PA	0.9499	FBpp0078355 type=protein; loc=3R:5627852..5632033; ID=FBpp0078355; name=CG31551-PA; parent=FBgn0051551,FBtr0078706; dbxref=FlyBase:FBpp0078355,FlyBase_Annotation_IDs:CG31551-PA,GB_protein:AAN13252.1,REFSEQ:NP_730971,GB_protein:AAN13252,FlyMine:FBpp0078355,modMine:FBpp0078355; MD5=1659f9b00a3c6ce5186eff3a853acac9; length=1393; release=r6.09; species=Dmel;	1.9	2	0.03	KANSQTENWSVK+RPTIPSSQNVEIQQR
643	FBpp0084874|FBgn0039726|CG7883-PA|eIF2B-alpha-PA	0.9468	FBpp0084874 type=protein; loc=3R:complement(join(29935794..29935827,29935633..29935734,29935359..29935570,29935137..29935291,29934811..29935081,29934605..29934751)); ID=FBpp0084874; name=eIF2B-alpha-PA; parent=FBgn0039726,FBtr0085508; dbxref=FlyBase:FBpp0084874,FlyBase_Annotation_IDs:CG7883-PA,GB_protein:AAF56977.1,REFSEQ:NP_651752,GB_protein:AAF56977,FlyMine:FBpp0084874,modMine:FBpp0084874; MD5=…	3.9	2	0.05	LTPSAVSDELIK
649	FBpp0083727|FBgn0039003|CG4917-PA|wfs1-PA FBpp0291996|FBgn0039003|CG4917-PC|wfs1-PC	0.9376	FBpp0083727 type=protein; loc=3R:complement(join(22690233..22690296,22690075..22690173,22688453..22690017,22687567..22688400)); ID=FBpp0083727; name=wfs1-PA; parent=FBgn0039003,FBtr0084334; dbxref=GB_protein:AAN13917.1,FlyBase:FBpp0083727,FlyBase_Annotation_IDs:CG4917-PA,GB_protein:AAN13917.2,REFSEQ:NP_651079,GB_protein:AAN13917,FlyMine:FBpp0083727,modMine:FBpp0083727; MD5=2ca24e7755c08ad9c36140f…	2.1	2	0.03	DLGTASIER+LLADNVQVK
651	FBpp0081896|FBgn0037926|CG10535-PA|Elp1-PA FBpp0307425|FBgn0037926|CG10535-PB|Elp1-PB FBpp0307426|FBgn0037926|CG10535-PC|Elp1-PC	0.9336	FBpp0081896 type=protein; loc=3R:join(11651008..11651574,11651636..11652776,11652856..11654238,11654295..11654526,11654595..11654965,11655123..11655187); ID=FBpp0081896; name=Elp1-PA; parent=FBgn0037926,FBtr0082420; dbxref=FlyBase:FBpp0081896,FlyBase_Annotation_IDs:CG10535-PA,GB_protein:AAF54670.2,REFSEQ:NP_650098,GB_protein:AAF54670,FlyMine:FBpp0081896,modMine:FBpp0081896; MD5=35dff83c41c04d1157…	0.7	2	0.03	LPLITAYVK
654	FBpp0071045|FBgn0040087|CG1422-PA|p115-PA FBpp0309148|FBgn0040087|CG1422-PB|p115-PB	0.9285	FBpp0071045 type=protein; loc=X:7894127..7896637; ID=FBpp0071045; name=p115-PA; parent=FBgn0040087,FBtr0071089; dbxref=FlyBase:FBpp0071045,FlyBase_Annotation_IDs:CG1422-PA,GB_protein:AAF46286.2,REFSEQ:NP_572417,GB_protein:AAF46286,FlyMine:FBpp0071045,modMine:FBpp0071045; MD5=b9b4846f5e7b9f1620128b86fefb7e2d; length=836; release=r6.09; species=Dmel;;FBpp0309148 type=protein; loc=X:7894127..7896637…	4.8	2	0.05	AQLGASTGQVQSAQGAEATPPNEEELNAAR+REDISQLIIK
660a	FBpp0075714|FBgn0052103|CG32103-PB|CG32103-PB FBpp0304400|FBgn0052103|CG32103-PE|CG32103-PE	0.9117	FBpp0075714 type=protein; loc=3L:complement(join(12413448..12413903,12412330..12412456,12412185..12412272,12412011..12412122,12405002..12405160,12404363..12404936,12404055..12404290)); ID=FBpp0075714; name=CG32103-PB; parent=FBgn0052103,FBtr0075982; dbxref=FlyBase:FBpp0075714,FlyBase_Annotation_IDs:CG32103-PB,GB_protein:AAF49921.2,REFSEQ:NP_729802,GB_protein:AAF49921; MD5=2a3f3aca353c501f093f87d2…	7.2	2	0.03	QMSIVERFYAGAAAGGISQTIIYPMEVLKTR+VDLEELISAFK
661	FBpp0074660|FBgn0036915|CG7757-PA|Prp3-PA FBpp0074661|FBgn0036915|CG7757-PB|Prp3-PB	0.9065	FBpp0074660 type=protein; loc=3L:join(19910478..19911519,19911574..19912328); ID=FBpp0074660; name=Prp3-PA; parent=FBgn0036915,FBtr0074891; dbxref=FlyBase:FBpp0074660,FlyBase_Annotation_IDs:CG7757-PA,GB_protein:AAF49097.1,REFSEQ:NP_649156,GB_protein:AAF49097,FlyMine:FBpp0074660,modMine:FBpp0074660; MD5=ccd9a73e0113b6de476affc2479f75a7; length=598; release=r6.09; species=Dmel;;FBpp0074661 type=pro…	4.2	2	0.03	LQNEISQIAR+TINIPTVTPTLK
322d	FBpp0081355|FBgn0037561|CG9630-PA|CG9630-PA	0.9040	FBpp0081355 type=protein; loc=3R:complement(8268001..8269842); ID=FBpp0081355; name=CG9630-PA; parent=FBgn0037561,FBtr0081866; dbxref=FlyBase:FBpp0081355,FlyBase_Annotation_IDs:CG9630-PA,GB_protein:AAF54208.1,REFSEQ:NP_649777,GB_protein:AAF54208,FlyMine:FBpp0081355,modMine:FBpp0081355; MD5=122b8a75635fc5d4728066a75366b624; length=613; release=r6.09; species=Dmel;	1.3	2	0.03	FLVIDEADR+NPVLVSVK
397	FBpp0084188|FBgn0039302|CG11856-PA|Nup358-PA FBpp0293235|FBgn0039302|CG11856-PB|Nup358-PB	0.9983	FBpp0084188 type=protein; loc=3R:join(25249631..25249702,25250223..25253235,25253292..25256293,25256355..25256855,25256925..25257057,25257122..25258129,25258201..25258559); ID=FBpp0084188; name=Nup358-PA; parent=FBgn0039302,FBtr0084813; dbxref=GB_protein:AAF56430.1,FlyBase:FBpp0084188,FlyBase_Annotation_IDs:CG11856-PA,GB_protein:AAF56430.2,REFSEQ:NP_651361,GB_protein:AAF56430,FlyMine:FBpp0084188,…	1.5	1	0.03	IGQYEQFLDEVR+QNLNYCGQDSISQVDVDLYLYATTIQTR
396	FBpp0076727|FBgn0035688|CG10289-PA|CG10289-PA FBpp0304174|FBgn0035688|CG10289-PB|CG10289-PB FBpp0304175|FBgn0035688|CG10289-PC|CG10289-PC FBpp0304176|FBgn0035688|CG10289-PD|CG10289-PD	0.9983	FBpp0076727 type=protein; loc=3L:complement(join(6173377..6173436,6173111..6173310,6172732..6173056,6172357..6172670,6172156..6172294,6171982..6172100,6171348..6171921,6171228..6171292,6170117..6171169,6169801..6169927)); ID=FBpp0076727; name=CG10289-PA; parent=FBgn0035688,FBtr0077019; dbxref=FlyBase:FBpp0076727,FlyBase_Annotation_IDs:CG10289-PA,GB_protein:AAF50681.2,REFSEQ:NP_648033,GB_protein:A…	2.3	1	0.03	NLFEWLTEDK+QPAESIGLAVGK
398	FBpp0076880|FBgn0035586|CG10671-PB|CG10671-PB FBpp0076881|FBgn0035586|CG10671-PA|CG10671-PA	0.9976	FBpp0076880 type=protein; loc=3L:complement(join(5145195..5145897,5144396..5145135)); ID=FBpp0076880; name=CG10671-PB; parent=FBgn0035586,FBtr0077177; dbxref=GB_protein:AAN12239.2,FlyBase:FBpp0076880,FlyBase_Annotation_IDs:CG10671-PB,REFSEQ:NP_729053,GB_protein:AAN12239,FlyMine:FBpp0076880,modMine:FBpp0076880; MD5=78323f66202612292c35568887bcb03e; length=480; release=r6.09; species=Dmel;;FBpp0076…	4.0	1	0.03	DQQIPTFMGMPLFTSPK
404	FBpp0081651|FBgn0037778|CG3910-PA|mtTFB2-PA	0.9957	FBpp0081651 type=protein; loc=3R:join(10045669..10046143,10046197..10046336,10046398..10046714,10046776..10047202); ID=FBpp0081651; name=mtTFB2-PA; parent=FBgn0037778,FBtr0082173; dbxref=FlyBase:FBpp0081651,FlyBase_Annotation_IDs:CG3910-PA,GB_protein:AAF54482.2,REFSEQ:NP_649971,GB_protein:AAF54482,FlyMine:FBpp0081651,modMine:FBpp0081651; MD5=3fd2fb198528a124149dd1abe4ece428; length=452; release=r…	5.8	1	0.03	SSESVTPIYPDELPK+VADLLSDVPQK
512	FBpp0293061|FBgn0262601|CG5352-PB|SmB-PB	0.9940	FBpp0293061 type=protein; loc=2L:complement(join(10426494..10426496,10425528..10426124)); ID=FBpp0293061; name=SmB-PB; parent=FBgn0262601,FBtr0304118; dbxref=FlyBase:FBpp0293061,FlyBase_Annotation_IDs:CG5352-PB,REFSEQ:NP_001188780,GB_protein:ADV37030; MD5=61f4e1aaf8cf50d82e671a0638546550; length=199; release=r6.09; species=Dmel;	7.0	1	0.02	VPIPGAAPGPGIGR
511	FBpp0110421|FBgn0064225|CG17489-PA|RpL5-PA FBpp0110424|FBgn0064225|CG17489-PB|RpL5-PB FBpp0304879|FBgn0064225|CG17489-PG|RpL5-PG FBpp0311121|FBgn0064225|CG17489-PH|RpL5-PH	0.9940	FBpp0110421 type=protein; loc=2L:complement(join(22536537..22536539,22536115..22536378,22535617..22536054,22534869..22535063)); ID=FBpp0110421; name=RpL5-PA; parent=FBgn0064225,FBtr0111129; dbxref=FlyBase_Annotation_IDs:CG17489-PA,GB_protein:EAA46019.1,FlyBase:FBpp0110421,REFSEQ:NP_001036387,GB_protein:EAA46019; MD5=4509e147e248f30dbcb4ce925dd687bb; length=299; release=r6.09; species=Dmel;;FBpp01…	4.7	1	0.02	GAVDGGLNIPHSVK
510	FBpp0099686|FBgn0039713|CG7808-PC|RpS8-PC FBpp0301957|FBgn0039713|CG7808-PE|RpS8-PE FBpp0311986|FBgn0039713|CG7808-PF|RpS8-PF FBpp0311987|FBgn0039713|CG7808-PG|RpS8-PG	0.9940	FBpp0099686 type=protein; loc=3R:join(29861931..29861934,29862199..29862305,29862785..29863196,29863415..29863518); ID=FBpp0099686; name=RpS8-PC; parent=FBgn0039713,FBtr0085489; dbxref=FlyBase_Annotation_IDs:CG7808-PC,FlyBase:FBpp0099686,GB_protein:AAN14192.1,REFSEQ:NP_651740,GB_protein:AAN14192,FlyMine:FBpp0099686,modMine:FBpp0099686; MD5=6f3fd8d03f294cec518e459314d26d3c; length=208; release=r6.…	7.2	1	0.02	IADVVYNASNNELVR
509	FBpp0088548|FBgn0086676|CG8428-PE|spin-PE FBpp0088549|FBgn0086676|CG8428-PD|spin-PD FBpp0088550|FBgn0086676|CG8428-PC|spin-PC FBpp0088551|FBgn0086676|CG8428-PB|spin-PB FBpp0088552|FBgn0086676|CG8428-PA|spin-PA	0.9940	FBpp0088548 type=protein; loc=2R:join(16125377..16125782,16131542..16131899,16132309..16132635,16136027..16136125,16136187..16136205); ID=FBpp0088548; name=spin-PE; parent=FBgn0086676,FBtr0089589; dbxref=FlyBase:FBpp0088548,FlyBase_Annotation_IDs:CG8428-PE,GB_protein:AAM70953.1,REFSEQ:NP_725533,GB_protein:AAM70953,FlyMine:FBpp0088548,modMine:FBpp0088548; MD5=028ee6c5a3f7c06d59f2289cfda04ece; leng…	2.7	1	0.02	FTIAGVLTDVR
508	FBpp0088542|FBgn0037137|CG7421-PB|Nopp140-PB FBpp0089003|FBgn0037137|CG7421-PA|Nopp140-PA FBpp0305034|FBgn0037137|CG7421-PE|Nopp140-PE FBpp0305035|FBgn0037137|CG7421-PF|Nopp140-PF	0.9940	FBpp0088542 type=protein; loc=3L:join(21832879..21832977,21833180..21834829,21835071..21835229,21835983..21836135); ID=FBpp0088542; name=Nopp140-PB; parent=FBgn0037137,FBtr0089579; dbxref=FlyBase_Annotation_IDs:CG7421-PB,FlyBase:FBpp0088542,GB_protein:AAF51789.2,REFSEQ:NP_730693,GB_protein:AAF51789,FlyMine:FBpp0088542,modMine:FBpp0088542; MD5=26422b442d81871bcfe5726d80a4d007; length=686; release=…	1.9	1	0.02	IADAIVLEYLQSK
507	FBpp0088286|FBgn0039930|CG11077-PA|CG11077-PA	0.9940	FBpp0088286 type=protein; loc=4:complement(1028743..1029249); ID=FBpp0088286; name=CG11077-PA; parent=FBgn0039930,FBtr0089222; dbxref=FlyBase:FBpp0088286,FlyBase_Annotation_IDs:CG11077-PA,GB_protein:AAF59393.1,REFSEQ:NP_651944,GB_protein:AAF59393,FlyMine:FBpp0088286,modMine:FBpp0088286; MD5=952b78a2a67fa8beaf4c5dbd94120ade; length=168; release=r6.09; species=Dmel;	6.5	1	0.02	ILDSYLSILVR
506	FBpp0088201|FBgn0039902|CG2177-PB|Zip102B-PB FBpp0305837|FBgn0039902|CG2177-PD|Zip102B-PD FBpp0309503|FBgn0039902|CG2177-PE|Zip102B-PE FBpp0309504|FBgn0039902|CG2177-PF|Zip102B-PF	0.9940	FBpp0088201 type=protein; loc=4:complement(join(313357..313453,312790..313298)); ID=FBpp0088201; name=Zip102B-PB; parent=FBgn0039902,FBtr0089133; dbxref=FlyBase:FBpp0088201,FlyBase_Annotation_IDs:CG2177-PB,GB_protein:AAS64607.1,REFSEQ:NP_995594,GB_protein:AAS64607,FlyMine:FBpp0088201,modMine:FBpp0088201; MD5=ddf2ef4a6af775f842f9cbffe9b90f12; length=201; release=r6.09; species=Dmel;;FBpp0305837 ty…	8.5	1	0.02	GVATNDINGSNSIQALK
505	FBpp0088055|FBgn0015929|CG1616-PA|dpa-PA FBpp0311783|FBgn0015929|CG1616-PB|dpa-PB	0.9940	FBpp0088055 type=protein; loc=2R:complement(join(7499702..7499774,7499327..7499637,7498339..7499267,7497907..7498278,7497479..7497845,7496957..7497409,7496801..7496896)); ID=FBpp0088055; name=dpa-PA; parent=FBgn0015929,FBtr0088982; dbxref=FlyBase:FBpp0088055,FlyBase_Annotation_IDs:CG1616-PA,GB_protein:AAF59242.1,REFSEQ:NP_477185,GB_protein:AAF59242,FlyMine:FBpp0088055,modMine:FBpp0088055; MD5=619…	1.0	1	0.02	VELLQLLAK
504	FBpp0087583|FBgn0023143|CG1782-PA|Uba1-PA FBpp0308600|FBgn0023143|CG1782-PC|Uba1-PC	0.9940	FBpp0087583 type=protein; loc=2R:complement(join(9692282..9693040,9689982..9691703,9689611..9689919,9688768..9689553)); ID=FBpp0087583; name=Uba1-PA; parent=FBgn0023143,FBtr0088499; dbxref=FlyBase:FBpp0087583,FlyBase_Annotation_IDs:CG1782-PA,GB_protein:AAF58910.2,REFSEQ:NP_477310,GB_protein:AAF58910,FlyMine:FBpp0087583,modMine:FBpp0087583; MD5=9f5acad33cb62c2cc70fb20052911d64; length=1191; releas…	1.4	1	0.02	LPGIQPLEILDSIK
503	FBpp0086842|FBgn0086532|CG4016-PB|Spt-I-PB FBpp0086843|FBgn0086532|CG4016-PA|Spt-I-PA FBpp0086844|FBgn0086532|CG4016-PC|Spt-I-PC	0.9940	FBpp0086842 type=protein; loc=2R:join(13168841..13168888,13168951..13169450,13169507..13169834,13169890..13170255,13170317..13170481); ID=FBpp0086842; name=Spt-I-PB; parent=FBgn0086532,FBtr0087729; dbxref=GB_protein:AAM68597.1,FlyBase:FBpp0086842,FlyBase_Annotation_IDs:CG4016-PB,REFSEQ:NP_725255,GB_protein:AAM68597; MD5=cda8519b940be555ef384838f0599a85; length=468; release=r6.09; species=Dmel;;FB…	2.8	1	0.02	GVAVVQAAYLQNR
501	FBpp0086627|FBgn0010638|CG10130-PA|Sec61beta-PA	0.9940	FBpp0086627 type=protein; loc=2R:join(14618900..14618902,14618959..14619170,14619234..14619321); ID=FBpp0086627; name=Sec61beta-PA; parent=FBgn0010638,FBtr0087498; dbxref=GB_protein:AAF58229.1,FlyBase:FBpp0086627,FlyBase_Annotation_IDs:CG10130-PA,REFSEQ:NP_652037,GB_protein:AAF58229,FlyMine:FBpp0086627,modMine:FBpp0086627; MD5=dda0849466ba544ef2bb58b8abb2d37e; length=100; release=r6.09; species=D…	12.0	1	0.02	APGGAGTGGMWR
500	FBpp0086426|FBgn0034050|CG8297-PA|CG8297-PA	0.9940	FBpp0086426 type=protein; loc=2R:join(15934896..15934923,15934981..15935840); ID=FBpp0086426; name=CG8297-PA; parent=FBgn0034050,FBtr0087290; dbxref=FlyBase:FBpp0086426,FlyBase_Annotation_IDs:CG8297-PA,GB_protein:AAF58094.1,REFSEQ:NP_611065,GB_protein:AAF58094,FlyMine:FBpp0086426,modMine:FBpp0086426; MD5=f1d8f8fb836ddfa3a50b1b906e83d9b6; length=295; release=r6.09; species=Dmel;	4.7	1	0.02	TVNPQAIDPIILTR
499	FBpp0086266|FBgn0034142|CG8306-PA|CG8306-PA	0.9940	FBpp0086266 type=protein; loc=2R:complement(join(16594083..16594090,16590826..16591410,16590653..16590762,16590138..16590588,16589817..16590074,16589622..16589760)); ID=FBpp0086266; name=CG8306-PA; parent=FBgn0034142,FBtr0087120; dbxref=FlyBase:FBpp0086266,FlyBase_Annotation_IDs:CG8306-PA,GB_protein:AAF57977.2,REFSEQ:NP_611140,GB_protein:AAF57977,FlyMine:FBpp0086266,modMine:FBpp0086266; MD5=c8fb9…	3.5	1	0.02	IVPIEGDVGLEHLGISPK
498	FBpp0085955|FBgn0022238|CG5738-PB|lolal-PB FBpp0085956|FBgn0022238|CG5738-PA|lolal-PA FBpp0085957|FBgn0022238|CG5738-PC|lolal-PC FBpp0085958|FBgn0022238|CG5738-PD|lolal-PD FBpp0289710|FBgn0022238|CG5738-PE|lolal-PE FBpp0289711|FBgn0022238|CG5738-PF|lolal-PF FBpp0293794|FBgn0022238|CG5738-PG|lolal-PG FBpp0311512|FBgn0022238|CG5738-PH|lolal-PH	0.9940	FBpp0085955 type=protein; loc=2R:complement(join(18155892..18155993,18155405..18155491,18155148..18155342)); ID=FBpp0085955; name=lolal-PB; parent=FBgn0022238,FBtr0086776; dbxref=FlyBase:FBpp0085955,FlyBase_Annotation_IDs:CG5738-PB,GB_protein:AAM68179.1,REFSEQ:NP_725756,GB_protein:AAM68179; MD5=75e9586f7fc981aafd410d31cc7958d3; length=127; release=r6.09; species=Dmel;;FBpp0085956 type=protein; lo…	10.2	1	0.02	WNDFQTNMVTSFR
497	FBpp0085875|FBgn0034351|CG5190-PA|CG5190-PA	0.9940	FBpp0085875 type=protein; loc=2R:18451376..18452716; ID=FBpp0085875; name=CG5190-PA; parent=FBgn0034351,FBtr0086696; dbxref=FlyBase:FBpp0085875,FlyBase_Annotation_IDs:CG5190-PA,GB_protein:AAF57683.1,REFSEQ:NP_611335,GB_protein:AAF57683,FlyMine:FBpp0085875,modMine:FBpp0085875; MD5=05ae7d35f44c54c6d6685e14d73ede0b; length=446; release=r6.09; species=Dmel;	3.1	1	0.02	VLQLEADIAHQEGR
496	FBpp0085842|FBgn0034368|CG5482-PA|CG5482-PA FBpp0309340|FBgn0034368|CG5482-PB|CG5482-PB FBpp0311548|FBgn0034368|CG5482-PC|CG5482-PC FBpp0311549|FBgn0034368|CG5482-PD|CG5482-PD	0.9940	FBpp0085842 type=protein; loc=2R:complement(join(18631133..18631624,18630996..18631078,18630629..18630938,18630338..18630568,18630199..18630276)); ID=FBpp0085842; name=CG5482-PA; parent=FBgn0034368,FBtr0086661; dbxref=GB_protein:AAF57662.1,FlyBase:FBpp0085842,FlyBase_Annotation_IDs:CG5482-PA,REFSEQ:NP_611353,GB_protein:AAF57662,FlyMine:FBpp0085842,modMine:FBpp0085842; MD5=885d787e58cf4fd4d8096ce7…	4.0	1	0.02	IAAYDAALQSVEHVLR
495	FBpp0085809|FBgn0034401|CG15100-PA|MetRS-PA	0.9940	FBpp0085809 type=protein; loc=2R:complement(join(18850388..18850490,18850179..18850300,18849265..18850100,18849102..18849206,18847894..18849045,18847083..18847833)); ID=FBpp0085809; name=MetRS-PA; parent=FBgn0034401,FBtr0086627; dbxref=FlyBase:FBpp0085809,FlyBase_Annotation_IDs:CG15100-PA,GB_protein:AAF57625.2,REFSEQ:NP_611382,GB_protein:AAF57625,FlyMine:FBpp0085809,modMine:FBpp0085809; MD5=9809e…	2.2	1	0.02	YGGAQATNDAAHSQISAADLEK
494	FBpp0085724|FBgn0266711|CG9291-PA|EloC-PA FBpp0085725|FBgn0266711|CG9291-PB|EloC-PB	0.9940	FBpp0085724 type=protein; loc=2R:complement(join(19445928..19446139,19445238..19445379)); ID=FBpp0085724; name=EloC-PA; parent=FBgn0266711,FBtr0086540; dbxref=FlyBase:FBpp0085724,FlyBase_Annotation_IDs:CG9291-PA,GB_protein:AAF57558.3,REFSEQ:NP_725894,GB_protein:AAF57558; MD5=16c21ec4903e5ff3cdfd2e69b1ee68c2; length=117; release=r6.09; species=Dmel;;FBpp0085725 type=protein; loc=2R:complement(join…	17.1	1	0.02	AMLSGPGQFAENEANEVHFR
491	FBpp0085605|FBgn0043534|CG30142-PA|Obp57b-PA FBpp0309582|FBgn0043534|CG30142-PB|Obp57b-PB	0.9940	FBpp0085605 type=protein; loc=2R:join(20504266..20504328,20504392..20504754); ID=FBpp0085605; name=Obp57b-PA; parent=FBgn0043534,FBtr0086293; dbxref=FlyBase:FBpp0085605,FlyBase_Annotation_IDs:CG30142-PA,GB_protein:AAM68409.1,REFSEQ:NP_725965,GB_protein:AAM68409,FlyMine:FBpp0085605,modMine:FBpp0085605; MD5=bc86aef0c817de2a9f6fb9651bac0d14; length=141; release=r6.09; species=Dmel;;FBpp0309582 type=…	16.3	1	0.02	MFIYRLVFIAPLILLLFSLAKAR
490	FBpp0085258|FBgn0032961|CG1416-PA|CG1416-PA FBpp0085259|FBgn0032961|CG1416-PB|CG1416-PB FBpp0085260|FBgn0032961|CG1416-PC|CG1416-PC	0.9940	FBpp0085258 type=protein; loc=2L:join(21758212..21758359,21758442..21759078,21759231..21759366,21760480..21760623); ID=FBpp0085258; name=CG1416-PA; parent=FBgn0032961,FBtr0085903; dbxref=GB_protein:AAF57232.2,FlyBase:FBpp0085258,FlyBase_Annotation_IDs:CG1416-PA,REFSEQ:NP_610121,GB_protein:AAF57232; MD5=7d6ac8f9345449cfe1144705006bf25e; length=354; release=r6.09; species=Dmel;;FBpp0085259 type=pro…	6.8	1	0.03	FEELVPEK+NAAQNIALNSSVAAPR
489	FBpp0085208|FBgn0266268|CG2098-PA|FeCH-PA FBpp0085209|FBgn0266268|CG2098-PC|FeCH-PC FBpp0085210|FBgn0266268|CG2098-PB|FeCH-PB	0.9940	FBpp0085208 type=protein; loc=3R:complement(join(31812174..31812210,31811741..31812119,31811377..31811478,31811000..31811321,31810626..31810940)); ID=FBpp0085208; name=FeCH-PA; parent=FBgn0266268,FBtr0085849; dbxref=FlyBase:FBpp0085208,FlyBase_Annotation_IDs:CG2098-PA,GB_protein:AAF57206.1,REFSEQ:NP_524613,GB_protein:AAF57206,FlyMine:FBpp0085208,modMine:FBpp0085208; MD5=3e1c855608152b39cda1ec8196…	11.1	1	0.03	VGPLPWLAPATDDAIK+WGTHPLLIK
487	FBpp0084910|FBgn0027583|CG7601-PA|CG7601-PA	0.9940	FBpp0084910 type=protein; loc=3R:complement(join(29736490..29736651,29736290..29736433,29736016..29736232,29735714..29735959,29735444..29735655)); ID=FBpp0084910; name=CG7601-PA; parent=FBgn0027583,FBtr0085544; dbxref=FlyBase:FBpp0084910,FlyBase_Annotation_IDs:CG7601-PA,GB_protein:AAF56927.1,REFSEQ:NP_651717,GB_protein:AAF56927,FlyMine:FBpp0084910,modMine:FBpp0084910; MD5=84cae6e512ae66f3450e4940…	5.2	1	0.02	TQLSLNALTGSGSSYGK
486	FBpp0084899|FBgn0039702|CG18112-PA|Vps16B-PA	0.9940	FBpp0084899 type=protein; loc=3R:complement(29815063..29816406); ID=FBpp0084899; name=Vps16B-PA; parent=FBgn0039702,FBtr0085533; dbxref=FlyBase:FBpp0084899,FlyBase_Annotation_IDs:CG18112-PA,GB_protein:AAF56946.1,REFSEQ:NP_651731,GB_protein:AAF56946,FlyMine:FBpp0084899,modMine:FBpp0084899; MD5=5f09a6a7de96a89e53f77ac450b8b4ba; length=447; release=r6.09; species=Dmel;	4.9	1	0.02	QLQSTLYSPNLEATAQKLLQGK
485	FBpp0084501|FBgn0039488|CG6066-PA|CG6066-PA	0.9940	FBpp0084501 type=protein; loc=3R:complement(27115231..27116622); ID=FBpp0084501; name=CG6066-PA; parent=FBgn0039488,FBtr0085131; dbxref=FlyBase:FBpp0084501,FlyBase_Annotation_IDs:CG6066-PA,GB_protein:AAF56669.1,REFSEQ:NP_651538,GB_protein:AAF56669,FlyMine:FBpp0084501,modMine:FBpp0084501; MD5=4c015637799f7bbedd824cb04cc9e781; length=463; release=r6.09; species=Dmel;	3.0	1	0.02	VLIGEEGVPEVWGK
484	FBpp0084464|FBgn0026562|CG6378-PA|SPARC-PA FBpp0306424|FBgn0026562|CG6378-PB|SPARC-PB	0.9940	FBpp0084464 type=protein; loc=3R:complement(join(26870193..26870354,26869378..26870130)); ID=FBpp0084464; name=SPARC-PA; parent=FBgn0026562,FBtr0085094; dbxref=FlyBase:FBpp0084464,FlyBase_Annotation_IDs:CG6378-PA,GB_protein:AAF56632.2,REFSEQ:NP_651509,GB_protein:AAF56632,FlyMine:FBpp0084464,modMine:FBpp0084464; MD5=d20d0440fe5a65d9b797f14e06a9bde8; length=304; release=r6.09; species=Dmel;;FBpp030…	2.3	1	0.02	HELFPIR
483	FBpp0084118|FBgn0039223|CG5805-PA|CG5805-PA FBpp0308362|FBgn0039223|CG5805-PB|CG5805-PB	0.9940	FBpp0084118 type=protein; loc=3R:complement(join(24785973..24786672,24785787..24785914,24785396..24785587)); ID=FBpp0084118; name=CG5805-PA; parent=FBgn0039223,FBtr0084743; dbxref=FlyBase:FBpp0084118,FlyBase_Annotation_IDs:CG5805-PA,GB_protein:AAF56335.1,REFSEQ:NP_651284,GB_protein:AAF56335,FlyMine:FBpp0084118,modMine:FBpp0084118; MD5=ec0710bed1e7dc1f6ad43269d59849e8; length=339; release=r6.09; s…	5.6	1	0.02	LAVAPTGVGGAAEGATYIR
482	FBpp0084050|FBgn0039212|CG13626-PA|Syx18-PA	0.9940	FBpp0084050 type=protein; loc=3R:complement(join(24624475..24625473,24623967..24624155)); ID=FBpp0084050; name=Syx18-PA; parent=FBgn0039212,FBtr0084670; dbxref=FlyBase:FBpp0084050,FlyBase_Annotation_IDs:CG13626-PA,GB_protein:AAF56317.1,REFSEQ:NP_524485,GB_protein:AAF56317,FlyMine:FBpp0084050,modMine:FBpp0084050; MD5=f5ba4f6f5f3676512634be9516490c28; length=395; release=r6.09; species=Dmel;	3.8	1	0.02	NVVDIAQLQDIFTEK
481	FBpp0084012|FBgn0039189|CG18528-PA|CG18528-PA	0.9940	FBpp0084012 type=protein; loc=3R:complement(join(24359878..24360066,24359254..24359559,24358211..24359197)); ID=FBpp0084012; name=CG18528-PA; parent=FBgn0039189,FBtr0084628; dbxref=GB_protein:AAF56288.2,FlyBase:FBpp0084012,FlyBase_Annotation_IDs:CG18528-PA,GB_protein:AAF56288.3,REFSEQ:NP_651251,GB_protein:AAF56288,FlyMine:FBpp0084012,modMine:FBpp0084012; MD5=a5327c7750c0270deac12a7d2241c922; leng…	2.4	1	0.02	QALLQSTGALAR
480	FBpp0083962|FBgn0039159|CG13608-PA|mRpS24-PA	0.9940	FBpp0083962 type=protein; loc=3R:complement(join(24163468..24163485,24163218..24163407,24162871..24163160)); ID=FBpp0083962; name=mRpS24-PA; parent=FBgn0039159,FBtr0084577; dbxref=FlyBase:FBpp0083962,FlyBase_Annotation_IDs:CG13608-PA,GB_protein:AAF56248.1,REFSEQ:NP_524476,GB_protein:AAF56248,FlyMine:FBpp0083962,modMine:FBpp0083962; MD5=c8e3394be02c37b5261079ad2e764331; length=165; release=r6.09; …	9.7	1	0.02	DALRPSQTAIEDVFIR
479	FBpp0083928|FBgn0039149|CG18428-PA|CG18428-PA FBpp0308350|FBgn0039149|CG18428-PC|CG18428-PC	0.9940	FBpp0083928 type=protein; loc=3R:join(24109396..24109588,24109656..24109897); ID=FBpp0083928; name=CG18428-PA; parent=FBgn0039149,FBtr0084543; dbxref=FlyBase:FBpp0083928,FlyBase_Annotation_IDs:CG18428-PA,GB_protein:AAF56235.2,REFSEQ:NP_651213,GB_protein:AAF56235,FlyMine:FBpp0083928,modMine:FBpp0083928; MD5=fbfd5565b227a46588b1957d58f26eac; length=144; release=r6.09; species=Dmel;;FBpp0308350 type…	15.4	1	0.02	GDSEVLEEIVTK
478	FBpp0083879|FBgn0039125|CG5857-PA|Ndc1-PA	0.9940	FBpp0083879 type=protein; loc=3R:join(23924544..23924941,23925002..23926340); ID=FBpp0083879; name=Ndc1-PA; parent=FBgn0039125,FBtr0084491; dbxref=FlyBase:FBpp0083879,FlyBase_Annotation_IDs:CG5857-PA,GB_protein:AAF56202.1,REFSEQ:NP_651191,GB_protein:AAF56202,FlyMine:FBpp0083879,modMine:FBpp0083879; MD5=064cbcadab1473e62d316e989847cd1c; length=578; release=r6.09; species=Dmel;	2.6	1	0.02	VPGIVYLFNEPEGAK
477	FBpp0082838|FBgn0038476|CG5175-PA|kuk-PA FBpp0082839|FBgn0038476|CG5175-PB|kuk-PB FBpp0297129|FBgn0038476|CG5175-PC|kuk-PC	0.9940	FBpp0082838 type=protein; loc=3R:17082697..17084409; ID=FBpp0082838; name=kuk-PA; parent=FBgn0038476,FBtr0083397; dbxref=GB_protein:AAN13733.1,FlyBase:FBpp0082838,FlyBase_Annotation_IDs:CG5175-PA,REFSEQ:NP_650595,GB_protein:AAN13733,FlyMine:FBpp0082838,modMine:FBpp0082838; MD5=3604b35c28d2e4e24b66258ae5a78685; length=570; release=r6.09; species=Dmel;;FBpp0082839 type=protein; loc=3R:17082697..170…	3.7	1	0.02	QSTEVELAAQTSSSPAGTPAR
476	FBpp0082833|FBgn0266053|CG5208-PA|Patr-1-PA FBpp0308299|FBgn0266053|CG5208-PB|Patr-1-PB	0.9940	FBpp0082833 type=protein; loc=3R:join(17043650..17043688,17043859..17044672,17044903..17046431,17046549..17046794,17046851..17047129); ID=FBpp0082833; name=Patr-1-PA; parent=FBgn0266053,FBtr0083392; dbxref=FlyBase:FBpp0082833,FlyBase_Annotation_IDs:CG5208-PA,GB_protein:AAF55382.1,REFSEQ:NP_650592,GB_protein:AAF55382,FlyMine:FBpp0082833,modMine:FBpp0082833; MD5=93aebe7e3b799b9593031e8096fb765b; le…	1.2	1	0.02	LDALLALITEAR
475	FBpp0082801|FBgn0038454|CG10324-PA|CG10324-PA	0.9940	FBpp0082801 type=protein; loc=3R:complement(join(16646791..16646927,16646020..16646741,16645174..16645946)); ID=FBpp0082801; name=CG10324-PA; parent=FBgn0038454,FBtr0083356; dbxref=FlyBase:FBpp0082801,FlyBase_Annotation_IDs:CG10324-PA,GB_protein:AAF55349.1,REFSEQ:NP_650571,GB_protein:AAF55349,FlyMine:FBpp0082801,modMine:FBpp0082801; MD5=289262e380ce15b8fb77060351de1d93; length=543; release=r6.09;…	3.1	1	0.02	LVLPALSADELPLDGAK
472	FBpp0082332|FBgn0038195|CG3061-PA|CG3061-PA	0.9940	FBpp0082332 type=protein; loc=3R:join(14032690..14032822,14033267..14033441,14033506..14033920,14033987..14034099,14034162..14034325,14034380..14034492); ID=FBpp0082332; name=CG3061-PA; parent=FBgn0038195,FBtr0082869; dbxref=FlyBase:FBpp0082332,FlyBase_Annotation_IDs:CG3061-PA,GB_protein:AAF55010.1,REFSEQ:NP_650328,GB_protein:AAF55010,FlyMine:FBpp0082332,modMine:FBpp0082332; MD5=4887acb17854322e1…	3.8	1	0.02	LEESVEEDFVNHLK
471	FBpp0081990|FBgn0037958|CG6962-PA|CG6962-PA	0.9940	FBpp0081990 type=protein; loc=3R:complement(join(11882392..11882424,11882036..11882335,11881155..11881981,11880828..11881097,11880455..11880767,11880138..11880395,11879780..11880082)); ID=FBpp0081990; name=CG6962-PA; parent=FBgn0037958,FBtr0082516; dbxref=FlyBase:FBpp0081990,FlyBase_Annotation_IDs:CG6962-PA,GB_protein:AAF54712.1,REFSEQ:NP_650124,GB_protein:AAF54712,FlyMine:FBpp0081990,modMine:FBp…	1.6	1	0.02	LLTVLSLPLFER
470	FBpp0081562|FBgn0037731|CG18542-PA|CG18542-PA FBpp0081563|FBgn0052939|CG32939-PA|CG32939-PA	0.9940	FBpp0081562 type=protein; loc=3R:join(9685849..9685971,9686034..9686189,9686247..9686717); ID=FBpp0081562; name=CG18542-PA; parent=FBgn0037731,FBtr0082084; dbxref=FlyBase:FBpp0081562,FlyBase_Annotation_IDs:CG18542-PA,GB_protein:AAG22138.1,REFSEQ:NP_649928,GB_protein:AAG22138; MD5=359b0ac69523704b98de890fb62371ca; length=249; release=r6.09; species=Dmel;;FBpp0081563 type=protein; loc=3R:join(96931…	4.4	1	0.02	DFYDDFGFVTR
469	FBpp0081479|FBgn0002932|CG11988-PC|neur-PC FBpp0081480|FBgn0002932|CG11988-PD|neur-PD FBpp0081481|FBgn0002932|CG11988-PA|neur-PA FBpp0081482|FBgn0002932|CG11988-PB|neur-PB FBpp0289643|FBgn0002932|CG11988-PE|neur-PE	0.9940	FBpp0081479 type=protein; loc=3R:complement(join(9039155..9039179,9022104..9023845,9021793..9022044)); ID=FBpp0081479; name=neur-PC; parent=FBgn0002932,FBtr0082001; dbxref=FlyBase:FBpp0081479,FlyBase_Annotation_IDs:CG11988-PC,GB_protein:AAN13407.1,REFSEQ:NP_731310,GB_protein:AAN13407,FlyMine:FBpp0081479,modMine:FBpp0081479; MD5=01c2c72c5e64e7bb70f583f30b34355a; length=672; release=r6.09; species=…	2.5	1	0.02	FGFTSNDPVTLEGTLPK
466	FBpp0080922|FBgn0262743|CG2637-PA|Fs(2)Ket-PA FBpp0294035|FBgn0262743|CG2637-PB|Fs(2)Ket-PB FBpp0294036|FBgn0262743|CG2637-PC|Fs(2)Ket-PC FBpp0294037|FBgn0262743|CG2637-PD|Fs(2)Ket-PD FBpp0294038|FBgn0262743|CG2637-PE|Fs(2)Ket-PE	0.9940	FBpp0080922 type=protein; loc=2L:join(20735373..20735430,20736103..20736344,20736418..20737446,20737515..20738441,20738504..20738902); ID=FBpp0080922; name=Fs(2)Ket-PA; parent=FBgn0262743,FBtr0081392; dbxref=FlyBase:FBpp0080922,FlyBase_Annotation_IDs:CG2637-PA,GB_protein:AAF53918.1,REFSEQ:NP_477496,GB_protein:AAF53918,FlyMine:FBpp0080922,modMine:FBpp0080922; MD5=4d0f51490dd0744fcf756f3edcd13c3f; …	1.5	1	0.02	GALQFLTPVLVEK
465	FBpp0080918|FBgn0032873|CG2614-PA|CG2614-PA FBpp0308603|FBgn0032873|CG2614-PC|CG2614-PC	0.9940	FBpp0080918 type=protein; loc=2L:join(20656510..20656601,20656708..20656830,20656973..20657209,20657268..20657475,20657537..20658155,20658212..20658404,20658462..20658601,20658669..20659078); ID=FBpp0080918; name=CG2614-PA; parent=FBgn0032873,FBtr0081388; dbxref=FlyBase:FBpp0080918,FlyBase_Annotation_IDs:CG2614-PA,GB_protein:AAF53908.1,REFSEQ:NP_610045,GB_protein:AAF53908,FlyMine:FBpp0080918,modM…	2.2	1	0.02	GTLDALFADDEPETR
464	FBpp0080723|FBgn0086710|CG10652-PB|RpL30-PB FBpp0291653|FBgn0086710|CG10652-PC|RpL30-PC FBpp0309280|FBgn0086710|CG10652-PE|RpL30-PE	0.9940	FBpp0080723 type=protein; loc=2L:complement(join(19008949..19009115,19008375..19008543)); ID=FBpp0080723; name=RpL30-PB; parent=FBgn0086710,FBtr0081181; dbxref=FlyBase:FBpp0080723,FlyBase_Annotation_IDs:CG10652-PB,GB_protein:AAN11021.1,REFSEQ:NP_724149,GB_protein:AAN11021,FlyMine:FBpp0080723,modMine:FBpp0080723; MD5=031cba1db79f47afa1ef7dcca63974ea; length=111; release=r6.09; species=Dmel;;FBpp02…	10.8	1	0.02	LVLIASNTPALR
462	FBpp0080622|FBgn0032690|CG10333-PA|CG10333-PA	0.9940	FBpp0080622 type=protein; loc=2L:join(18606924..18607090,18607154..18609455); ID=FBpp0080622; name=CG10333-PA; parent=FBgn0032690,FBtr0081072; dbxref=FlyBase:FBpp0080622,FlyBase_Annotation_IDs:CG10333-PA,GB_protein:AAF53680.2,REFSEQ:NP_609888,GB_protein:AAF53680,FlyMine:FBpp0080622,modMine:FBpp0080622; MD5=846c726ce699f522b2eb60f65c6093ac; length=822; release=r6.09; species=Dmel;	1.5	1	0.02	MIDMGFEPDVQK
461	FBpp0080409|FBgn0028375|CG5876-PA|heix-PA	0.9940	FBpp0080409 type=protein; loc=2L:complement(join(16298872..16299312,16297555..16298193)); ID=FBpp0080409; name=heix-PA; parent=FBgn0028375,FBtr0080852; dbxref=FlyBase:FBpp0080409,FlyBase_Annotation_IDs:CG5876-PA,GB_protein:AAF53515.1,REFSEQ:NP_523581,GB_protein:AAF53515,FlyMine:FBpp0080409,modMine:FBpp0080409; MD5=8b88a626acf87af1152c12d2ba2d7cc2; length=359; release=r6.09; species=Dmel;	3.9	1	0.02	TEDGEEVEAVVGAR
460	FBpp0080102|FBgn0032518|CG9282-PA|RpL24-PA FBpp0309565|FBgn0032518|CG9282-PB|RpL24-PB FBpp0311573|FBgn0032518|CG9282-PC|RpL24-PC	0.9940	FBpp0080102 type=protein; loc=2L:complement(join(13395056..13395060,13394865..13394940,13394413..13394799)); ID=FBpp0080102; name=RpL24-PA; parent=FBgn0032518,FBtr0080524; dbxref=FlyBase:FBpp0080102,FlyBase_Annotation_IDs:CG9282-PA,GB_protein:AAF53299.1,REFSEQ:NP_609649,GB_protein:AAF53299,FlyMine:FBpp0080102,modMine:FBpp0080102; MD5=c5b17bcda531c06f8bc1ce96bc8dbb41; length=155; release=r6.09; sp…	8.4	1	0.02	AIVGASLAEILAK
459	FBpp0079812|FBgn0028700|CG6258-PA|RfC38-PA FBpp0311114|FBgn0028700|CG6258-PB|RfC38-PB	0.9940	FBpp0079812 type=protein; loc=2L:complement(join(11130112..11130171,11128991..11130001)); ID=FBpp0079812; name=RfC38-PA; parent=FBgn0028700,FBtr0080225; dbxref=GB_protein:AAF53076.2,FlyBase:FBpp0079812,FlyBase_Annotation_IDs:CG6258-PA,REFSEQ:NP_609494,GB_protein:AAF53076,FlyMine:FBpp0079812,modMine:FBpp0079812; MD5=ad299be1c1a3b45356504aeebd7afb09; length=356; release=r6.09; species=Dmel;;FBpp031…	4.5	1	0.02	LYELLTQGVPPNLIFR
457	FBpp0079279|FBgn0027932|CG13388-PA|Akap200-PA FBpp0079280|FBgn0027932|CG13388-PC|Akap200-PC FBpp0079281|FBgn0027932|CG13388-PB|Akap200-PB FBpp0079282|FBgn0027932|CG13388-PD|Akap200-PD FBpp0309213|FBgn0027932|CG13388-PE|Akap200-PE FBpp0309214|FBgn0027932|CG13388-PF|Akap200-PF FBpp0309215|FBgn0027932|CG13388-PG|Akap200-PG	0.9940	FBpp0079279 type=protein; loc=2L:join(8426911..8427093,8427158..8427553,8427615..8428067,8428320..8429462,8430281..8430367); ID=FBpp0079279; name=Akap200-PA; parent=FBgn0027932,FBtr0079664; dbxref=FlyBase:FBpp0079279,FlyBase_Annotation_IDs:CG13388-PA,GB_protein:AAF52674.3,REFSEQ:NP_477460,GB_protein:AAF52674,FlyMine:FBpp0079279,modMine:FBpp0079279; MD5=92f320b9008efd2f1e8788b9234acb00; length=753…	4.3	1	0.02	SAAVAEGGDAVAETAK
456	FBpp0079218|FBgn0032014|CG7840-PA|CG7840-PA	0.9940	FBpp0079218 type=protein; loc=2L:8305685..8306665; ID=FBpp0079218; name=CG7840-PA; parent=FBgn0032014,FBtr0079598; dbxref=FlyBase:FBpp0079218,FlyBase_Annotation_IDs:CG7840-PA,GB_protein:AAF52635.1,REFSEQ:NP_609203,GB_protein:AAF52635,FlyMine:FBpp0079218,modMine:FBpp0079218; MD5=ac8f8ef25636c5db14ca943866c6506e; length=326; release=r6.09; species=Dmel;	3.7	1	0.02	FYETNFVQIFSK
453	FBpp0078731|FBgn0051648|CG31648-PA|CG31648-PA	0.9940	FBpp0078731 type=protein; loc=2L:5527075..5527800; ID=FBpp0078731; name=CG31648-PA; parent=FBgn0051648,FBtr0079098; dbxref=FlyBase:FBpp0078731,FlyBase_Annotation_IDs:CG31648-PA,GB_protein:AAF52256.2,REFSEQ:NP_723086,GB_protein:AAF52256,FlyMine:FBpp0078731,modMine:FBpp0078731; MD5=02def3edcd1999e83677f28e07164463; length=241; release=r6.09; species=Dmel;	5.8	1	0.02	VAPGETALAFYTAR
452	FBpp0078639|FBgn0031670|CG3887-PA|CG3887-PA FBpp0304684|FBgn0031670|CG3887-PB|CG3887-PB FBpp0304685|FBgn0031670|CG3887-PC|CG3887-PC	0.9940	FBpp0078639 type=protein; loc=2L:join(5011190..5011335,5011412..5011862); ID=FBpp0078639; name=CG3887-PA; parent=FBgn0031670,FBtr0079000; dbxref=FlyBase:FBpp0078639,FlyBase_Annotation_IDs:CG3887-PA,GB_protein:AAF52202.1,REFSEQ:NP_608897,GB_protein:AAF52202,FlyMine:FBpp0078639,modMine:FBpp0078639; MD5=14077c26964ca882e764d9412f5aca31; length=198; release=r6.09; species=Dmel;;FBpp0304684 type=prote…	6.1	1	0.02	AFEDYVGLLGEK
450	FBpp0078575|FBgn0051523|CG31523-PC|CG31523-PC FBpp0078576|FBgn0051523|CG31523-PB|CG31523-PB FBpp0078577|FBgn0051523|CG31523-PA|CG31523-PA FBpp0078578|FBgn0051523|CG31523-PD|CG31523-PD FBpp0307410|FBgn0051523|CG31523-PE|CG31523-PE FBpp0307411|FBgn0051523|CG31523-PF|CG31523-PF FBpp0311363|FBgn0051523|CG31523-PG|CG31523-PG	0.9940	FBpp0078575 type=protein; loc=3R:complement(join(4468464..4468524,4468214..4468404,4468066..4468146,4467844..4468006,4467632..4467768,4467294..4467572,4466691..4466843)); ID=FBpp0078575; name=CG31523-PC; parent=FBgn0051523,FBtr0078935; dbxref=FlyBase:FBpp0078575,FlyBase_Annotation_IDs:CG31523-PC,GB_protein:AAN13326.2,REFSEQ:NP_730848,GB_protein:AAN13326; MD5=7ddb4c343f17a1fd862a44b222028f32; leng…	6.5	1	0.02	EGVLSNNDAIFNPDSSSSSLHQR
448	FBpp0078448|FBgn0250746|CG12000-PA|Prosbeta7-PA FBpp0078449|FBgn0250746|CG12000-PB|Prosbeta7-PB	0.9940	FBpp0078448 type=protein; loc=3R:complement(join(5357924..5358075,5357355..5357856,5357131..5357283)); ID=FBpp0078448; name=Prosbeta7-PA; parent=FBgn0250746,FBtr0078805; dbxref=FlyBase:FBpp0078448,FlyBase_Annotation_IDs:CG12000-PA,GB_protein:AAF52041.1,REFSEQ:NP_649529,GB_protein:AAF52041; MD5=087beae4556be65dd117d3118c6bff23; length=268; release=r6.09; species=Dmel;;FBpp0078449 type=protein; loc…	6.3	1	0.02	NILLGGSGDFADIQSIK
447	FBpp0078138|FBgn0037150|CG7133-PA|CG7133-PA	0.9940	FBpp0078138 type=protein; loc=3L:complement(22073275..22074336); ID=FBpp0078138; name=CG7133-PA; parent=FBgn0037150,FBtr0078485; dbxref=FlyBase:FBpp0078138,FlyBase_Annotation_IDs:CG7133-PA,GB_protein:AAF51805.2,REFSEQ:NP_649379,GB_protein:AAF51805,FlyMine:FBpp0078138,modMine:FBpp0078138; MD5=6cdf10d2532767019459ec3c5a423d60; length=353; release=r6.09; species=Dmel;	5.9	1	0.02	AVGSSATSSSSLASAANVAVK
445	FBpp0077795|FBgn0031245|CG3625-PB|CG3625-PB	0.9940	FBpp0077795 type=protein; loc=2L:complement(join(285433..285633,284748..284968,283886..284210)); ID=FBpp0077795; name=CG3625-PB; parent=FBgn0031245,FBtr0078136; dbxref=FlyBase:FBpp0077795,FlyBase_Annotation_IDs:CG3625-PB,GB_protein:AAF51516.1,REFSEQ:NP_608514,GB_protein:AAF51516,FlyMine:FBpp0077795,modMine:FBpp0077795; MD5=6fa9b669008a39fcf7aa77a55d795c2e; length=248; release=r6.09; species=Dmel;	5.2	1	0.02	GNSVYQGVYGALR
444	FBpp0077630|FBgn0051922|CG31922-PA|CG31922-PA	0.9940	FBpp0077630 type=protein; loc=2L:join(1170234..1170363,1170419..1170553,1170611..1170765); ID=FBpp0077630; name=CG31922-PA; parent=FBgn0051922,FBtr0077965; dbxref=FlyBase:FBpp0077630,FlyBase_Annotation_IDs:CG31922-PA,GB_protein:AAN10481.1,REFSEQ:NP_722687,GB_protein:AAN10481,FlyMine:FBpp0077630,modMine:FBpp0077630; MD5=5e2c6d5321ba13fa815063f9a309531b; length=139; release=r6.09; species=Dmel;	8.6	1	0.02	SYYCDYCCCFLK
442	FBpp0077378|FBgn0031437|CG9881-PA|Arpc5-PA FBpp0307163|FBgn0031437|CG9881-PB|Arpc5-PB	0.9940	FBpp0077378 type=protein; loc=2L:join(2580369..2580581,2580644..2580886); ID=FBpp0077378; name=Arpc5-PA; parent=FBgn0031437,FBtr0077694; dbxref=FlyBase:FBpp0077378,FlyBase_Annotation_IDs:CG9881-PA,GB_protein:AAF51237.1,REFSEQ:NP_608693,GB_protein:AAF51237,FlyMine:FBpp0077378,modMine:FBpp0077378; MD5=88da80488ded78214c9538518c16fa00; length=151; release=r6.09; species=Dmel;;FBpp0307163 type=protei…	9.9	1	0.02	SVEALLSALQNAPLR
440	FBpp0077103|FBgn0031635|CG15626-PA|tank-PA FBpp0077104|FBgn0031635|CG15626-PB|tank-PB	0.9940	FBpp0077103 type=protein; loc=2L:complement(join(4837602..4837616,4837235..4837533,4836483..4837157,4835740..4836244)); ID=FBpp0077103; name=tank-PA; parent=FBgn0031635,FBtr0077412; dbxref=FlyBase:FBpp0077103,FlyBase_Annotation_IDs:CG15626-PA,GB_protein:AAF50975.1,REFSEQ:NP_608864,GB_protein:AAF50975; MD5=33da11e3f3570058c963943003358a2f; length=497; release=r6.09; species=Dmel;;FBpp0077104 type=…	3.0	1	0.02	GAAPLVPTPVPGAPR
439	FBpp0076820|FBgn0283472|CG10539-PA|S6k-PA FBpp0305462|FBgn0283472|CG10539-PB|S6k-PB	0.9940	FBpp0076820 type=protein; loc=3L:complement(join(5810290..5810400,5807948..5807988,5807134..5807260,5806945..5807076,5806747..5806880,5806493..5806684,5806315..5806405,5806007..5806255,5805828..5805935,5800430..5800717)); ID=FBpp0076820; name=S6k-PA; parent=FBgn0283472,FBtr0077114; dbxref=FlyBase:FBpp0076820,FlyBase_Annotation_IDs:CG10539-PA,GB_protein:AAF50742.1,REFSEQ:NP_523941,GB_protein:AAF50…	2.4	1	0.02	LNLPAYLTPEAR
438	FBpp0076359|FBgn0017579|CG6253-PA|RpL14-PA	0.9940	FBpp0076359 type=protein; loc=3L:join(8601035..8601037,8601314..8601415,8601648..8601842,8602103..8602303); ID=FBpp0076359; name=RpL14-PA; parent=FBgn0017579,FBtr0076633; dbxref=FlyBase:FBpp0076359,FlyBase_Annotation_IDs:CG6253-PA,GB_protein:AAF50393.1,REFSEQ:NP_523975,GB_protein:AAF50393,FlyMine:FBpp0076359,modMine:FBpp0076359; MD5=a8770f33c4e9685bb6fcb587b1869f19; length=166; release=r6.09; spe…	7.2	1	0.02	VLVDGPLTGVPR
437	FBpp0075947|FBgn0036141|CG6210-PA|wls-PA FBpp0075948|FBgn0036141|CG6210-PB|wls-PB	0.9940	FBpp0075947 type=protein; loc=3L:complement(join(11168137..11169445,11167819..11167914,11167229..11167608)); ID=FBpp0075947; name=wls-PA; parent=FBgn0036141,FBtr0076218; dbxref=FlyBase:FBpp0075947,FlyBase_Annotation_IDs:CG6210-PA,GB_protein:AAF50085.2,REFSEQ:NP_648445,GB_protein:AAF50085,FlyMine:FBpp0075947,modMine:FBpp0075947; MD5=120d5b23dde07be41e966335ab4865aa; length=594; release=r6.09; spec…	2.5	1	0.02	NPFYSIWTTPLGAK
436	FBpp0075764|FBgn0036213|CG7283-PA|RpL10Ab-PA	0.9940	FBpp0075764 type=protein; loc=3L:join(11822886..11822890,11823200..11823355,11823658..11824150); ID=FBpp0075764; name=RpL10Ab-PA; parent=FBgn0036213,FBtr0076032; dbxref=FlyBase:FBpp0075764,FlyBase_Annotation_IDs:CG7283-PA,GB_protein:AAF50002.2,REFSEQ:NP_648514,GB_protein:AAF50002,FlyMine:FBpp0075764,modMine:FBpp0075764; MD5=10f16de0b4b7aa8b0b1fe2b1479d7ba8; length=217; release=r6.09; species=Dmel;	6.0	1	0.02	ANNVDFMDAEALK
434	FBpp0075398|FBgn0036489|CG7011-PA|CG7011-PA	0.9940	FBpp0075398 type=protein; loc=3L:complement(join(15163408..15163495,15162987..15163338,15162500..15162837,15161165..15161372,15160964..15161099)); ID=FBpp0075398; name=CG7011-PA; parent=FBgn0036489,FBtr0075645; dbxref=FlyBase:FBpp0075398,FlyBase_Annotation_IDs:CG7011-PA,GB_protein:AAF49653.1,REFSEQ:NP_648758,GB_protein:AAF49653,FlyMine:FBpp0075398,modMine:FBpp0075398; MD5=95a0fe3d83730e98ba3a3158…	4.6	1	0.02	GNSDGEPIYTNQFSVTR
433	FBpp0075170|FBgn0014163|CG4609-PA|fax-PA FBpp0099912|FBgn0014163|CG4609-PC|fax-PC	0.9940	FBpp0075170 type=protein; loc=3L:complement(join(16411002..16411418,16407021..16407359,16405502..16405845,16405326..16405428,16405117..16405170)); ID=FBpp0075170; name=fax-PA; parent=FBgn0014163,FBtr0075412; dbxref=FlyBase_Annotation_IDs:CG4609-PA,FlyBase:FBpp0075170,GB_protein:AAF49465.2,REFSEQ:NP_524106,GB_protein:AAF49465,FlyMine:FBpp0075170,modMine:FBpp0075170; MD5=f177af6dda7040fbd0c071dcd7f…	4.8	1	0.02	SAAPPADSAAAPAAAPAVEK
432	FBpp0074684|FBgn0036920|CG8004-PA|CG8004-PA	0.9940	FBpp0074684 type=protein; loc=3L:complement(join(19928354..19928437,19927555..19928280)); ID=FBpp0074684; name=CG8004-PA; parent=FBgn0036920,FBtr0074915; dbxref=FlyBase:FBpp0074684,FlyBase_Annotation_IDs:CG8004-PA,GB_protein:AAF49091.1,REFSEQ:NP_649161,GB_protein:AAF49091,FlyMine:FBpp0074684,modMine:FBpp0074684; MD5=9a8d038778b82085bd1ab035ddf9edf2; length=269; release=r6.09; species=Dmel;	5.6	1	0.02	VYQWDDLDIDSVIDK
431	FBpp0074673|FBgn0036929|CG7668-PA|CG7668-PA FBpp0304966|FBgn0036929|CG7668-PC|CG7668-PC	0.9940	FBpp0074673 type=protein; loc=3L:join(20002918..20002992,20003303..20004363,20004417..20004549); ID=FBpp0074673; name=CG7668-PA; parent=FBgn0036929,FBtr0074904; dbxref=FlyBase:FBpp0074673,FlyBase_Annotation_IDs:CG7668-PA,GB_protein:AAF49079.2,REFSEQ:NP_649170,GB_protein:AAF49079,FlyMine:FBpp0074673,modMine:FBpp0074673; MD5=b8fb3804c19a9cded87dc5043adfbbb9; length=422; release=r6.09; species=Dmel;…	3.1	1	0.02	MTEILSEYNVNNK
430	FBpp0074599|FBgn0024814|CG6948-PA|Clc-PA FBpp0290037|FBgn0024814|CG6948-PB|Clc-PB FBpp0290348|FBgn0024814|CG6948-PC|Clc-PC FBpp0305007|FBgn0024814|CG6948-PD|Clc-PD	0.9940	FBpp0074599 type=protein; loc=3L:20242798..20243457; ID=FBpp0074599; name=Clc-PA; parent=FBgn0024814,FBtr0074830; dbxref=FlyBase:FBpp0074599,FlyBase_Annotation_IDs:CG6948-PA,GB_protein:AAF49047.1,REFSEQ:NP_524178,GB_protein:AAF49047,FlyMine:FBpp0074599,modMine:FBpp0074599; MD5=bd747aa55b4cb93542d90ad487ba6d8e; length=219; release=r6.09; species=Dmel;;FBpp0290037 type=protein; loc=3L:20242798..202…	5.5	1	0.02	EDVDPAAEFLAR
429	FBpp0074180|FBgn0002590|CG8922-PA|RpS5a-PA FBpp0082465|FBgn0038277|CG7014-PA|RpS5b-PA FBpp0300392|FBgn0038277|CG7014-PB|RpS5b-PB FBpp0309957|FBgn0002590|CG8922-PB|RpS5a-PB FBpp0309958|FBgn0002590|CG8922-PC|RpS5a-PC FBpp0311353|FBgn0002590|CG8922-PD|RpS5a-PD	0.9940	FBpp0074180 type=protein; loc=X:complement(join(17146798..17147199,17145016..17145132,17144618..17144716,17143703..17143771)); ID=FBpp0074180; name=RpS5a-PA; parent=FBgn0002590,FBtr0074406; dbxref=FlyBase:FBpp0074180,FlyBase_Annotation_IDs:CG8922-PA,GB_protein:AAF48700.1,REFSEQ:NP_523382,GB_protein:AAF48700,FlyMine:FBpp0074180,modMine:FBpp0074180; MD5=353104e218fcc6d4b660d1bd47016c81; length=228;…	5.0	1	0.02	QAVDVSPLR
428	FBpp0074034|FBgn0030724|CG9212-PC|Nipsnap-PC FBpp0074035|FBgn0030724|CG9212-PA|Nipsnap-PA FBpp0074036|FBgn0030724|CG9212-PB|Nipsnap-PB FBpp0310192|FBgn0030724|CG9212-PF|Nipsnap-PF	0.9940	FBpp0074034 type=protein; loc=X:complement(join(16073027..16073082,16071721..16071900,16071238..16071531,16071035..16071177,16070720..16070868)); ID=FBpp0074034; name=Nipsnap-PC; parent=FBgn0030724,FBtr0074257; dbxref=GB_protein:AAN09384.1,FlyBase:FBpp0074034,FlyBase_Annotation_IDs:CG9212-PC,REFSEQ:NP_727932,GB_protein:AAN09384; MD5=bc3d3aa2ff83f4dc62043a0a72f0aa75; length=273; release=r6.09; spe…	5.9	1	0.02	EDLWNDPEYLSLMQER
427	FBpp0073922|FBgn0001092|CG8893-PA|Gapdh2-PA FBpp0087977|FBgn0001091|CG12055-PA|Gapdh1-PA FBpp0099914|FBgn0001091|CG12055-PB|Gapdh1-PB FBpp0304864|FBgn0001092|CG8893-PC|Gapdh2-PC	0.9940	FBpp0073922 type=protein; loc=X:15868336..15869334; ID=FBpp0073922; name=Gapdh2-PA; parent=FBgn0001092,FBtr0074112; dbxref=FlyBase:FBpp0073922,FlyBase_Annotation_IDs:CG8893-PA,GB_protein:AAF48531.1,REFSEQ:NP_542445,GB_protein:AAF48531,FlyMine:FBpp0073922,modMine:FBpp0073922; MD5=77b41327d5747c180ed8cfa6963ebaf8; length=332; release=r6.09; species=Dmel;;FBpp0087977 type=protein; loc=2R:complement(…	4.2	1	0.02	VPTPNVSVVDLTVR
426	FBpp0073887|FBgn0030655|CG9213-PA|CG9213-PA FBpp0309306|FBgn0030655|CG9213-PB|CG9213-PB	0.9940	FBpp0073887 type=protein; loc=X:complement(join(15573287..15574498,15572510..15573232,15572317..15572445)); ID=FBpp0073887; name=CG9213-PA; parent=FBgn0030655,FBtr0074071; dbxref=FlyBase:FBpp0073887,FlyBase_Annotation_IDs:CG9213-PA,GB_protein:AAF48473.2,REFSEQ:NP_788910,GB_protein:AAF48473,FlyMine:FBpp0073887,modMine:FBpp0073887; MD5=2dbdc680b0182c426cac39f93395da2c; length=687; release=r6.09; sp…	2.0	1	0.02	ELAAELNQQLEAAR
425	FBpp0073403|FBgn0000259|CG15224-PB|CkIIbeta-PB FBpp0073405|FBgn0000259|CG15224-PC|CkIIbeta-PC FBpp0073406|FBgn0000259|CG15224-PD|CkIIbeta-PD FBpp0089135|FBgn0000259|CG15224-PE|CkIIbeta-PE FBpp0099985|FBgn0000259|CG15224-PF|CkIIbeta-PF FBpp0288844|FBgn0000259|CG15224-PG|CkIIbeta-PG FBpp0300330|FBgn0000259|CG15224-PH|CkIIbeta-PH FBpp0300427|FBgn0000259|CG15224-PI|CkIIbeta-PI FBpp0300428|FBgn0000259…	0.9940	FBpp0073403 type=protein; loc=X:join(11793447..11793518,11793798..11793900,11793974..11794165,11794819..11795008,11795105..11795186,11795601..11795609); ID=FBpp0073403; name=CkIIbeta-PB; parent=FBgn0000259,FBtr0073558; dbxref=FlyBase_Annotation_IDs:CG15224-PB,FlyBase:FBpp0073403,GB_protein:AAF48093.1,REFSEQ:NP_542940,GB_protein:AAF48093; MD5=7a27ff5fd6995d5f2af9952c65806f02; length=215; release=r…	6.5	1	0.02	FNLTGLNEQVPNYR
424	FBpp0073032|FBgn0035473|CG14981-PB|mge-PB FBpp0073033|FBgn0035473|CG14981-PA|mge-PA	0.9940	FBpp0073032 type=protein; loc=3L:complement(join(3909757..3909780,3909004..3909039,3908223..3908531)); ID=FBpp0073032; name=mge-PB; parent=FBgn0035473,FBtr0073175; dbxref=FlyBase:FBpp0073032,FlyBase_Annotation_IDs:CG14981-PB,GB_protein:AAG22242.1,REFSEQ:NP_728910,GB_protein:AAG22242,FlyMine:FBpp0073032,modMine:FBpp0073032; MD5=7f7ac4176135b75dcd6fb07101c497f9; length=122; release=r6.09; species=D…	18.9	1	0.02	QVLLGPGSAMGPGGPSPSLPLIR
423	FBpp0072887|FBgn0035401|CG1291-PA|CG1291-PA	0.9940	FBpp0072887 type=protein; loc=3L:3143992..3145266; ID=FBpp0072887; name=CG1291-PA; parent=FBgn0035401,FBtr0073023; dbxref=FlyBase:FBpp0072887,FlyBase_Annotation_IDs:CG1291-PA,GB_protein:AAF47719.1,REFSEQ:NP_647772,GB_protein:AAF47719,FlyMine:FBpp0072887,modMine:FBpp0072887; MD5=b554049ec49e5f34f766f0d2cbfc8742; length=424; release=r6.09; species=Dmel;	3.5	1	0.02	VLFLHPDLGIGGAER
422	FBpp0072746|FBgn0004636|CG1956-PA|Rap1-PA FBpp0292253|FBgn0004636|CG1956-PB|Rap1-PB FBpp0304917|FBgn0004636|CG1956-PC|Rap1-PC	0.9940	FBpp0072746 type=protein; loc=3L:complement(1860657..1861211); ID=FBpp0072746; name=Rap1-PA; parent=FBgn0004636,FBtr0072867; dbxref=GB_protein:AAF47583.1,FlyBase:FBpp0072746,FlyBase_Annotation_IDs:CG1956-PA,REFSEQ:NP_476857,GB_protein:AAF47583,FlyMine:FBpp0072746,modMine:FBpp0072746; MD5=75d1364ac91f992d0802fc4efca10255; length=184; release=r6.09; species=Dmel;;FBpp0292253 type=protein; loc=3L:co…	6.5	1	0.02	VNVNDIFYDLVR
421	FBpp0072546|FBgn0283500|CG9128-PA|Sac1-PA FBpp0292309|FBgn0283500|CG9128-PB|Sac1-PB	0.9940	FBpp0072546 type=protein; loc=3L:1248291..1250069; ID=FBpp0072546; name=Sac1-PA; parent=FBgn0283500,FBtr0072652; dbxref=FlyBase:FBpp0072546,FlyBase_Annotation_IDs:CG9128-PA,GB_protein:AAF47460.1,REFSEQ:NP_612087,GB_protein:AAF47460,FlyMine:FBpp0072546,modMine:FBpp0072546; MD5=49d880a663fc764c57deb24f8f816a01; length=592; release=r6.09; species=Dmel;;FBpp0292309 type=protein; loc=3L:1248291..12500…	3.0	1	0.02	YLVNDNEGGAVPSPLESK
420	FBpp0072517|FBgn0035181|CG9205-PA|CG9205-PA FBpp0072518|FBgn0035181|CG9205-PB|CG9205-PB	0.9940	FBpp0072517 type=protein; loc=3L:join(1035374..1035461,1035560..1035956,1036032..1036221); ID=FBpp0072517; name=CG9205-PA; parent=FBgn0035181,FBtr0072621; dbxref=FlyBase:FBpp0072517,FlyBase_Annotation_IDs:CG9205-PA,GB_protein:AAF47437.1,REFSEQ:NP_612075,GB_protein:AAF47437,FlyMine:FBpp0072517,modMine:FBpp0072517; MD5=97923526addb358c9908dfe293d7b931; length=224; release=r6.09; species=Dmel;;FBpp0…	7.1	1	0.02	HQEINQPVAEAVPLVL
419	FBpp0072246|FBgn0035032|CG4692-PB|ATPsynF-PB FBpp0072247|FBgn0035032|CG4692-PA|ATPsynF-PA	0.9940	FBpp0072246 type=protein; loc=2R:complement(join(24599617..24599695,24599253..24599497)); ID=FBpp0072246; name=ATPsynF-PB; parent=FBgn0035032,FBtr0072339; dbxref=FlyBase:FBpp0072246,FlyBase_Annotation_IDs:CG4692-PB,GB_protein:AAF47236.1,REFSEQ:NP_611940,GB_protein:AAF47236,FlyMine:FBpp0072246,modMine:FBpp0072246; MD5=53d27e55536d5b0d2baf76c6d85a7029; length=107; release=r6.09; species=Dmel;;FBpp0…	9.3	1	0.02	LGEIGAWLGR
418	FBpp0072166|FBgn0259937|CG3333-PA|Nop60B-PA FBpp0099583|FBgn0259937|CG3333-PB|Nop60B-PB FBpp0289464|FBgn0259937|CG3333-PC|Nop60B-PC FBpp0290083|FBgn0259937|CG3333-PF|Nop60B-PF FBpp0293141|FBgn0259937|CG3333-PG|Nop60B-PG	0.9940	FBpp0072166 type=protein; loc=2R:join(24174955..24174967,24175028..24175396,24175473..24175724,24175917..24176191,24176427..24176831,24176893..24177105); ID=FBpp0072166; name=Nop60B-PA; parent=FBgn0259937,FBtr0072258; dbxref=FlyBase_Annotation_IDs:CG3333-PA,FlyBase:FBpp0072166,GB_protein:AAF47178.1,REFSEQ:NP_525120,GB_protein:AAF47178; MD5=e11e7d81745512068d7be9dddda65d2a; length=508; release=r6.…	7.0	1	0.02	IKEEPLDGDDIGTLQK
417	FBpp0072081|FBgn0034967|CG3186-PB|eIF-5A-PB FBpp0072082|FBgn0034967|CG3186-PA|eIF-5A-PA	0.9940	FBpp0072081 type=protein; loc=2R:join(24058486..24058691,24058932..24059133,24059196..24059267); ID=FBpp0072081; name=eIF-5A-PB; parent=FBgn0034967,FBtr0072172; dbxref=FlyBase:FBpp0072081,FlyBase_Annotation_IDs:CG3186-PB,GB_protein:AAM68297.1,REFSEQ:NP_726411,GB_protein:AAM68297,FlyMine:FBpp0072081,modMine:FBpp0072081; MD5=c7cb54e1f8c2de4e5aea6fb4f583c3c9; length=159; release=r6.09; species=Dmel;…	9.4	1	0.02	EDLKVPEGELGEQLR
416	FBpp0072075|FBgn0034962|CG3167-PA|MAN1-PA FBpp0072076|FBgn0034962|CG3167-PB|MAN1-PB FBpp0311863|FBgn0034962|CG3167-PC|MAN1-PC	0.9940	FBpp0072075 type=protein; loc=2R:24034698..24036650; ID=FBpp0072075; name=MAN1-PA; parent=FBgn0034962,FBtr0072166; dbxref=FlyBase:FBpp0072075,FlyBase_Annotation_IDs:CG3167-PA,GB_protein:AAF47143.1,REFSEQ:NP_726404,GB_protein:AAF47143,FlyMine:FBpp0072075,modMine:FBpp0072075; MD5=339326f1a6bffaa1f49fc6380bf3e992; length=650; release=r6.09; species=Dmel;;FBpp0072076 type=protein; loc=2R:24034698..24…	2.5	1	0.02	SLDESDSSPLQLSASK
414	FBpp0071189|FBgn0030037|CG12125-PA|CG12125-PA FBpp0289612|FBgn0030037|CG12125-PB|CG12125-PB FBpp0311873|FBgn0030037|CG12125-PC|CG12125-PC	0.9940	FBpp0071189 type=protein; loc=X:complement(join(8436273..8436347,8435018..8436211,8434645..8434953)); ID=FBpp0071189; name=CG12125-PA; parent=FBgn0030037,FBtr0071246; dbxref=FlyBase:FBpp0071189,FlyBase_Annotation_IDs:CG12125-PA,GB_protein:AAF46370.2,REFSEQ:NP_572476,GB_protein:AAF46370,FlyMine:FBpp0071189,modMine:FBpp0071189; MD5=ff3641bc3bcb864981b74436de373cb2; length=525; release=r6.09; specie…	2.5	1	0.02	ETALTTAVWSVLK
413	FBpp0071123|FBgn0030035|CG11190-PA|CG11190-PA	0.9940	FBpp0071123 type=protein; loc=X:complement(join(8406795..8406969,8404860..8406586)); ID=FBpp0071123; name=CG11190-PA; parent=FBgn0030035,FBtr0071175; dbxref=FlyBase:FBpp0071123,FlyBase_Annotation_IDs:CG11190-PA,GB_protein:AAF46367.1,REFSEQ:NP_572475,GB_protein:AAF46367,FlyMine:FBpp0071123,modMine:FBpp0071123; MD5=3da1eb9c3adf4a06ebbeefbe1713f6ee; length=633; release=r6.09; species=Dmel;	1.6	1	0.02	LFNVAWLAPK
411	FBpp0070940|FBgn0029897|CG3203-PB|RpL17-PB FBpp0070941|FBgn0029897|CG3203-PC|RpL17-PC FBpp0070942|FBgn0029897|CG3203-PD|RpL17-PD FBpp0070943|FBgn0029897|CG3203-PA|RpL17-PA FBpp0311459|FBgn0029897|CG3203-PE|RpL17-PE	0.9940	FBpp0070940 type=protein; loc=X:complement(join(6743058..6743138,6741777..6742256)); ID=FBpp0070940; name=RpL17-PB; parent=FBgn0029897,FBtr0070980; dbxref=FlyBase:FBpp0070940,FlyBase_Annotation_IDs:CG3203-PB,GB_protein:AAN09182.1,REFSEQ:NP_727119,GB_protein:AAN09182; MD5=ac8aff56af05af0bddb89ce79b8e727e; length=186; release=r6.09; species=Dmel;;FBpp0070941 type=protein; loc=X:complement(join(6743…	5.4	1	0.02	SAEFLLQLLR
410	FBpp0070409|FBgn0023542|CG3460-PA|Nmd3-PA	0.9940	FBpp0070409 type=protein; loc=X:complement(join(2183610..2184538,2182913..2183549)); ID=FBpp0070409; name=Nmd3-PA; parent=FBgn0023542,FBtr0070425; dbxref=FlyBase:FBpp0070409,FlyBase_Annotation_IDs:CG3460-PA,GB_protein:AAF45744.1,REFSEQ:NP_477332,GB_protein:AAF45744,FlyMine:FBpp0070409,modMine:FBpp0070409; MD5=5625e0440a0970118b1bf00262bb99ce; length=521; release=r6.09; species=Dmel;	2.3	1	0.02	MVDFLLTMVPGK
409	FBpp0070389|FBgn0040389|CG14048-PA|mRpL14-PA FBpp0305877|FBgn0040389|CG14048-PB|mRpL14-PB	0.9940	FBpp0070389 type=protein; loc=X:complement(2344050..2344535); ID=FBpp0070389; name=mRpL14-PA; parent=FBgn0040389,FBtr0070405; dbxref=FlyBase:FBpp0070389,FlyBase_Annotation_IDs:CG14048-PA,GB_protein:AAF45775.1,REFSEQ:NP_525048,GB_protein:AAF45775,FlyMine:FBpp0070389,modMine:FBpp0070389; MD5=8ae94cf2e27fdf27c84ab3538d463db6; length=161; release=r6.09; species=Dmel;;FBpp0305877 type=protein; loc=X:c…	11.8	1	0.02	FDSNNLVLIDDNGSPLGTR
408	FBpp0070143|FBgn0015288|CG7434-PA|RpL22-PA	0.9940	FBpp0070143 type=protein; loc=X:complement(join(765084..765095,764302..764922,762725..762991)); ID=FBpp0070143; name=RpL22-PA; parent=FBgn0015288,FBtr0070148; dbxref=FlyBase:FBpp0070143,FlyBase_Annotation_IDs:CG7434-PA,GB_protein:AAF45546.1,REFSEQ:NP_477134,GB_protein:AAF45546,FlyMine:FBpp0070143,modMine:FBpp0070143; MD5=a26dc5dfcb32ff692f0397cf729fb53a; length=299; release=r6.09; species=Dmel;	4.0	1	0.02	VNNLGNNVTFER
407	FBpp0070136|FBgn0260855|CG7359-PA|Sec22-PA FBpp0301847|FBgn0260855|CG7359-PB|Sec22-PB	0.9940	FBpp0070136 type=protein; loc=X:join(806485..806559,806633..806742,806969..807270,807354..807502); ID=FBpp0070136; name=Sec22-PA; parent=FBgn0260855,FBtr0070141; dbxref=FlyBase:FBpp0070136,FlyBase_Annotation_IDs:CG7359-PA,GB_protein:AAF45554.1,REFSEQ:NP_569863,GB_protein:AAF45554,FlyMine:FBpp0070136,modMine:FBpp0070136; MD5=4f0e6f6167c4fbc02aad2ebd7a0f1026; length=211; release=r6.09; species=Dmel…	6.6	1	0.02	NISNINTQLQDVQR
532	FBpp0311001|FBgn0050275|CG30275-PL|CG30275-PL FBpp0311002|FBgn0050275|CG30275-PM|CG30275-PM	0.9935	FBpp0311001 type=protein; loc=2R:join(22707824..22708092,22708152..22708427,22708683..22708976,22709031..22709138,22709198..22709325,22709379..22709659,22709715..22710272,22710323..22710606,22710700..22710936,22710995..22711569,22711620..22711783,22711846..22712094,22712150..22712359,22712417..22712641); ID=FBpp0311001; name=CG30275-PL; parent=FBgn0050275,FBtr0344659; dbxref=FlyBase:FBpp0311001,F…	1.2	1	0.02	YMDTEENDSSSDLSET
531	FBpp0290266|FBgn0052626|CG32626-PE|AMPdeam-PE FBpp0301184|FBgn0052626|CG32626-PI|AMPdeam-PI	0.9935	FBpp0290266 type=protein; loc=X:complement(join(13845352..13845475,13837613..13837757,13834815..13835149,13832904..13833022,13832746..13832840,13832217..13832673,13831702..13832156,13831340..13831634,13831168..13831278,13830921..13831100)); ID=FBpp0290266; name=AMPdeam-PE; parent=FBgn0052626,FBtr0301044; dbxref=REFSEQ:NP_727739,GB_protein:AAF48329,FlyBase:FBpp0290266,FlyBase_Annotation_IDs:CG3262…	7.8	1	0.02	SFGFDTDMEMDMDMGCTTMR
529	FBpp0089363|FBgn0267791|CG13425-PC|HnRNP-K-PC FBpp0089365|FBgn0267791|CG13425-PA|HnRNP-K-PA FBpp0290974|FBgn0267791|CG13425-PE|HnRNP-K-PE FBpp0307711|FBgn0267791|CG13425-PF|HnRNP-K-PF	0.9935	FBpp0089363 type=protein; loc=2R:join(20589661..20589667,20595557..20595663,20595758..20595814,20597548..20597591,20598453..20598525,20598599..20598694,20604696..20605619,20605682..20605851,20606444..20606474); ID=FBpp0089363; name=HnRNP-K-PC; parent=FBgn0267791,FBtr0086221; dbxref=FlyBase:FBpp0089363,FlyBase_Annotation_IDs:CG13425-PC,GB_protein:AAM68389.2,REFSEQ:NP_995906,GB_protein:AAM68389,Fly…	2.8	1	0.02	ILIPSSIAGAVIGK
528	FBpp0087692|FBgn0033391|CG8026-PB|CG8026-PB FBpp0291674|FBgn0033391|CG8026-PD|CG8026-PD	0.9935	FBpp0087692 type=protein; loc=2R:complement(join(9191276..9191429,9189067..9189220,9188654..9189008,9188014..9188265)); ID=FBpp0087692; name=CG8026-PB; parent=FBgn0033391,FBtr0088611; dbxref=FlyBase:FBpp0087692,FlyBase_Annotation_IDs:CG8026-PB,GB_protein:AAM68821.1,REFSEQ:NP_610468,GB_protein:AAM68821,FlyMine:FBpp0087692,modMine:FBpp0087692; MD5=1d3c05b7a74830fd98743b61f7ad59b5; length=304; relea…	3.6	1	0.02	GLSSAFTTIFR
527	FBpp0087152|FBgn0011704|CG8975-PA|RnrS-PA	0.9935	FBpp0087152 type=protein; loc=2R:complement(join(11985216..11985266,11984819..11985067,11983429..11984310)); ID=FBpp0087152; name=RnrS-PA; parent=FBgn0011704,FBtr0088046; dbxref=FlyBase:FBpp0087152,FlyBase_Annotation_IDs:CG8975-PA,GB_protein:AAF58599.2,REFSEQ:NP_525111,GB_protein:AAF58599,FlyMine:FBpp0087152,modMine:FBpp0087152; MD5=69a4d548ad45df6e1326047d53108d69; length=393; release=r6.09; spe…	3.6	1	0.02	SVTPFDPSLEPLLR
526	FBpp0084955|FBgn0003479|CG7948-PA|spn-A-PA	0.9935	FBpp0084955 type=protein; loc=3R:complement(join(30055862..30055939,30054866..30055798)); ID=FBpp0084955; name=spn-A-PA; parent=FBgn0003479,FBtr0085589; dbxref=FlyBase:FBpp0084955,FlyBase_Annotation_IDs:CG7948-PA,GB_protein:AAF57005.1,REFSEQ:NP_524583,GB_protein:AAF57005,FlyMine:FBpp0084955,modMine:FBpp0084955; MD5=c11197c3efc51754f722d1127f1c3c58; length=336; release=r6.09; species=Dmel;	6.2	1	0.02	LTNVQAQQEEEEEEGPLSVTK
525	FBpp0083411|FBgn0038855|CG5745-PA|CG5745-PA	0.9935	FBpp0083411 type=protein; loc=3R:join(21102277..21102661,21102723..21102918,21103422..21103590,21103644..21104175,21104586..21104809,21104882..21105016); ID=FBpp0083411; name=CG5745-PA; parent=FBgn0038855,FBtr0084008; dbxref=FlyBase:FBpp0083411,FlyBase_Annotation_IDs:CG5745-PA,GB_protein:AAF55847.2,REFSEQ:NP_650941,GB_protein:AAF55847,FlyMine:FBpp0083411,modMine:FBpp0083411; MD5=2d94cfd9f0029cc4c…	2.9	1	0.02	FQVVLDSPQLDLVALK
524	FBpp0083376|FBgn0038834|CG15697-PA|RpS30-PA FBpp0083377|FBgn0038834|CG15697-PB|RpS30-PB FBpp0311976|FBgn0038834|CG15697-PC|RpS30-PC	0.9935	FBpp0083376 type=protein; loc=3R:join(20850866..20850943,20851031..20851351); ID=FBpp0083376; name=RpS30-PA; parent=FBgn0038834,FBtr0083969; dbxref=FlyBase:FBpp0083376,FlyBase_Annotation_IDs:CG15697-PA,GB_protein:AAF55815.1,REFSEQ:NP_650922,GB_protein:AAF55815,FlyMine:FBpp0083376,modMine:FBpp0083376; MD5=37bd816fe79d8d27f3e1d4d20b3f2d9a; length=132; release=r6.09; species=Dmel;;FBpp0083377 type=p…	7.6	1	0.02	FVNFVQGFGR
523	FBpp0082998|FBgn0038609|CG7671-PA|Nup43-PA	0.9935	FBpp0082998 type=protein; loc=3R:join(18366720..18367002,18367068..18367861); ID=FBpp0082998; name=Nup43-PA; parent=FBgn0038609,FBtr0083577; dbxref=FlyBase:FBpp0082998,FlyBase_Annotation_IDs:CG7671-PA,GB_protein:AAF55542.1,REFSEQ:NP_650716,GB_protein:AAF55542,FlyMine:FBpp0082998,modMine:FBpp0082998; MD5=d319aa5478a6ad15b9d715942440becb; length=358; release=r6.09; species=Dmel;	5.3	1	0.02	LQSNQYVTATDSEVDQIPR
522	FBpp0082123|FBgn0016693|CG6148-PA|Past1-PA FBpp0082124|FBgn0016693|CG6148-PB|Past1-PB	0.9935	FBpp0082123 type=protein; loc=3R:join(12697513..12697538,12698119..12699335,12703639..12703812,12703876..12704081); ID=FBpp0082123; name=Past1-PA; parent=FBgn0016693,FBtr0082654; dbxref=FlyBase:FBpp0082123,FlyBase_Annotation_IDs:CG6148-PA,GB_protein:AAN13552.1,REFSEQ:NP_731737,GB_protein:AAN13552,FlyMine:FBpp0082123,modMine:FBpp0082123; MD5=90bfa61d512e01438d313ad1097fc223; length=540; release=r6…	5.6	1	0.03	LFEDEEQDLFR+LMEMIPQEEMTMVADPIVK
521	FBpp0081571|FBgn0053105|CG33105-PA|p24-2-PA FBpp0081576|FBgn0069242|CG33104-PA|eca-PA FBpp0292157|FBgn0053105|CG33105-PB|p24-2-PB	0.9935	FBpp0081571 type=protein; loc=3R:complement(join(9692567..9692699,9691903..9692504)); ID=FBpp0081571; name=p24-2-PA; parent=FBgn0053105,FBtr0082093; dbxref=FlyBase:FBpp0081571,FlyBase_Annotation_IDs:CG33105-PA,GB_protein:AAO41528.1,REFSEQ:NP_788617,GB_protein:AAO41528,FlyMine:FBpp0081571,modMine:FBpp0081571; MD5=c35398f402e39fd2c5afaa5e3a9b0778; length=244; release=r6.09; species=Dmel;;FBpp008157…	5.1	1	0.02	QLLDQVEQITK
520	FBpp0078200|FBgn0053169|CG33169-PA|CG33169-PA FBpp0289154|FBgn0053169|CG33169-PC|CG33169-PC	0.9935	FBpp0078200 type=protein; loc=3L:22863983..22864159; ID=FBpp0078200; name=CG33169-PA; parent=FBgn0053169,FBtr0078549; dbxref=FlyBase:FBpp0078200,FlyBase_Annotation_IDs:CG33169-PA,GB_protein:AAN12206.1,REFSEQ:NP_788568,GB_protein:AAN12206,FlyMine:FBpp0078200,modMine:FBpp0078200; MD5=cb2d97a59e812a0199b870fdbbb88a9b; length=58; release=r6.09; species=Dmel;;FBpp0289154 type=protein; loc=3L:22863983.…	39.7	1	0.02	IRTVVLPALGVLAVFLVLFVYLK
518	FBpp0076602|FBgn0035753|CG8615-PA|RpL18-PA FBpp0305562|FBgn0035753|CG8615-PB|RpL18-PB FBpp0311286|FBgn0035753|CG8615-PC|RpL18-PC	0.9935	FBpp0076602 type=protein; loc=3L:complement(join(7241226..7241228,7240855..7240941,7240301..7240777)); ID=FBpp0076602; name=RpL18-PA; parent=FBgn0035753,FBtr0076892; dbxref=GB_protein:AAF50596.1,FlyBase:FBpp0076602,FlyBase_Annotation_IDs:CG8615-PA,REFSEQ:NP_648091,GB_protein:AAF50596,FlyMine:FBpp0076602,modMine:FBpp0076602; MD5=7321237c81d349ed4322de58426e4c66; length=188; release=r6.09; species=…	7.4	1	0.02	AGGEVLTFDQLALR
517	FBpp0076000|FBgn0027615|CG6404-PB|CG6404-PB FBpp0076001|FBgn0027615|CG6404-PA|CG6404-PA	0.9935	FBpp0076000 type=protein; loc=3L:complement(join(10885902..10885985,10884734..10885790,10884475..10884659)); ID=FBpp0076000; name=CG6404-PB; parent=FBgn0027615,FBtr0076271; dbxref=FlyBase:FBpp0076000,FlyBase_Annotation_IDs:CG6404-PB,GB_protein:AAN11911.1,REFSEQ:NP_648417,GB_protein:AAN11911; MD5=8ef5750b4312371fa0a52538d32104a4; length=441; release=r6.09; species=Dmel;;FBpp0076001 type=protein; l…	2.7	1	0.02	TIIFPLVILAQR
516	FBpp0075612|FBgn0260441|CG11271-PB|RpS12-PB	0.9935	FBpp0075612 type=protein; loc=3L:join(13023509..13023525,13023732..13023866,13024370..13024637); ID=FBpp0075612; name=RpS12-PB; parent=FBgn0260441,FBtr0075878; dbxref=FlyBase:FBpp0075612,GB_protein:AAF49851.1,FlyBase_Annotation_IDs:CG11271-PB,FlyBase:FBpp0075611,GB_protein:AAN11845.1,FlyBase_Annotation_IDs:CG11271-PA,REFSEQ:NP_729866,GB_protein:AAN11845,FlyMine:FBpp0075612,modMine:FBpp0075612; MD…	9.4	1	0.02	DFGEETPALDVVK
515	FBpp0071587|FBgn0034654|CG10306-PA|CG10306-PA	0.9935	FBpp0071587 type=protein; loc=2R:join(21685376..21685446,21685513..21686110); ID=FBpp0071587; name=CG10306-PA; parent=FBgn0034654,FBtr0071670; dbxref=FlyBase:FBpp0071587,FlyBase_Annotation_IDs:CG10306-PA,GB_protein:AAF46753.1,REFSEQ:NP_611604,GB_protein:AAF46753,FlyMine:FBpp0071587,modMine:FBpp0071587; MD5=7b6e7acf904fddf3fec896a1f034a937; length=222; release=r6.09; species=Dmel;	4.1	1	0.02	ADFTLFWQR
539	FBpp0088856|FBgn0259139|CG6946-PB|glo-PB FBpp0088858|FBgn0259139|CG6946-PA|glo-PA	0.9929	FBpp0088856 type=protein; loc=3R:complement(join(11818573..11818942,11818006..11818137,11817194..11817338,11816612..11816757,11815841..11816544,11815502..11815765)); ID=FBpp0088856; name=glo-PB; parent=FBgn0259139,FBtr0089917; dbxref=FlyBase:FBpp0088856,FlyBase_Annotation_IDs:CG6946-PB,GB_protein:AAF54705.1,REFSEQ:NP_731639,GB_protein:AAF54705; MD5=3f936047309b6d29ca83607e3baed238; length=586; re…	2.2	1	0.02	GLPYTSFENDVFK
538	FBpp0087631|FBgn0029092|CG11804-PB|ced-6-PB FBpp0087632|FBgn0029092|CG11804-PC|ced-6-PC FBpp0087633|FBgn0029092|CG11804-PA|ced-6-PA FBpp0297720|FBgn0029092|CG11804-PD|ced-6-PD FBpp0308475|FBgn0029092|CG11804-PF|ced-6-PF	0.9929	FBpp0087631 type=protein; loc=2R:complement(join(9437420..9437695,9436362..9436798,9436051..9436292,9435586..9435993,9435394..9435524,9435275..9435334)); ID=FBpp0087631; name=ced-6-PB; parent=FBgn0029092,FBtr0088548; dbxref=FlyBase:FBpp0087631,FlyBase_Annotation_IDs:CG11804-PB,GB_protein:AAF58937.1,REFSEQ:NP_724790,GB_protein:AAF58937; MD5=2dab452a6ea4a21fdf0b6bd163d73ab9; length=517; release=r6.…	2.1	1	0.02	FFGNLSVDQPK
537	FBpp0079489|FBgn0032167|CG5853-PA|CG5853-PA FBpp0304025|FBgn0032167|CG5853-PB|CG5853-PB FBpp0311684|FBgn0032167|CG5853-PC|CG5853-PC	0.9929	FBpp0079489 type=protein; loc=2L:complement(join(9944295..9944655,9942883..9943053,9942681..9942817,9942475..9942620,9942169..9942407,9941700..9942110,9941539..9941639,9941119..9941480,9940917..9941058)); ID=FBpp0079489; name=CG5853-PA; parent=FBgn0032167,FBtr0079894; dbxref=FlyBase:FBpp0079489,FlyBase_Annotation_IDs:CG5853-PA,GB_protein:AAO41181.1,REFSEQ:NP_788019,GB_protein:AAO41181,FlyMine:FBp…	1.6	1	0.02	STLLDALSGFK
536	FBpp0077726|FBgn0031263|CG2789-PA|Tspo-PA	0.9929	FBpp0077726 type=protein; loc=2L:join(559699..560037,560097..560315); ID=FBpp0077726; name=Tspo-PA; parent=FBgn0031263,FBtr0078066; dbxref=FlyBase:FBpp0077726,FlyBase_Annotation_IDs:CG2789-PA,GB_protein:AAF51482.1,REFSEQ:NP_608531,GB_protein:AAF51482,FlyMine:FBpp0077726,modMine:FBpp0077726; MD5=1790c843e2cfcb5c7c83a3eedf8cff78; length=185; release=r6.09; species=Dmel;	20.5	1	0.03	IAGAVILPNLGGIYNGR+LNPEKEQAPKDEEKPSSSHAK
535	FBpp0077424|FBgn0026479|CG3210-PA|Drp1-PA FBpp0307166|FBgn0026479|CG3210-PB|Drp1-PB	0.9929	FBpp0077424 type=protein; loc=2L:complement(join(2585170..2585271,2584257..2584401,2583534..2584198,2582867..2583318,2582466..2582811,2582174..2582402,2581898..2582109,2581782..2581838)); ID=FBpp0077424; name=Drp1-PA; parent=FBgn0026479,FBtr0077744; dbxref=FlyBase:FBpp0077424,FlyBase_Annotation_IDs:CG3210-PA,GB_protein:AAF51235.1,REFSEQ:NP_608694,GB_protein:AAF51235,FlyMine:FBpp0077424,modMine:FB…	1.4	1	0.02	DAALVPSLLK
534	FBpp0074017|FBgn0004432|CG9916-PA|Cyp1-PA	0.9929	FBpp0074017 type=protein; loc=X:complement(join(16320079..16320336,16318182..16318607)); ID=FBpp0074017; name=Cyp1-PA; parent=FBgn0004432,FBtr0074238; dbxref=GB_protein:AAF48589.1,FlyBase:FBpp0074017,FlyBase_Annotation_IDs:CG9916-PA,GB_protein:AAF48589.2,REFSEQ:NP_523366,GB_protein:AAF48589,FlyMine:FBpp0074017,modMine:FBpp0074017; MD5=57b8ab74b3c125f25f28fc1df27fe914; length=227; release=r6.09; s…	6.2	1	0.02	VFFDMTADNEPLGR
533	FBpp0071451|FBgn0261394|CG9327-PA|Prosalpha3-PA	0.9929	FBpp0071451 type=protein; loc=2R:join(20994991..20994993,20995103..20995308,20995446..20996031); ID=FBpp0071451; name=Prosalpha3-PA; parent=FBgn0261394,FBtr0071522; dbxref=FlyBase:FBpp0071451,FlyBase_Annotation_IDs:CG9327-PA,GB_protein:AAF46651.1,REFSEQ:NP_476691,GB_protein:AAF46651,FlyMine:FBpp0071451,modMine:FBpp0071451; MD5=97f7d9107be4d3d54d2f75cd622282e6; length=264; release=r6.09; species=D…	4.9	1	0.02	TVYSVLEKPDVEK
548	FBpp0077740|FBgn0031260|CG11840-PA|Spp-PA	0.9923	FBpp0077740 type=protein; loc=2L:complement(join(544333..544542,543416..544266,543241..543349)); ID=FBpp0077740; name=Spp-PA; parent=FBgn0031260,FBtr0078080; dbxref=FlyBase:FBpp0077740,FlyBase_Annotation_IDs:CG11840-PA,FlyBase:FBpp0082058,GB_protein:AAF51486.1,REFSEQ:NP_523444,GB_protein:AAF51486,FlyMine:FBpp0077740,modMine:FBpp0077740; MD5=d634f6db77d37607be240ad4608184dd; length=389; release=r6…	2.6	1	0.02	GIIENVNAPK
547	FBpp0074500|FBgn0261593|CG14206-PB|RpS10b-PB FBpp0074501|FBgn0261593|CG14206-PC|RpS10b-PC FBpp0084564|FBgn0027494|CG12275-PA|RpS10a-PA FBpp0300512|FBgn0261593|CG14206-PD|RpS10b-PD FBpp0310720|FBgn0261593|CG14206-PE|RpS10b-PE	0.9923	FBpp0074500 type=protein; loc=X:19598434..19598916; ID=FBpp0074500; name=RpS10b-PB; parent=FBgn0261593,FBtr0074731; dbxref=FlyBase:FBpp0074500,FlyBase_Annotation_IDs:CG14206-PB,GB_protein:AAF48978.2,REFSEQ:NP_728273,GB_protein:AAF48978,FlyMine:FBpp0074500,modMine:FBpp0074500; MD5=0ae8e030c62f6023a9a1cee4231259cf; length=160; release=r6.09; species=Dmel;;FBpp0074501 type=protein; loc=X:19598434..1…	5.6	1	0.02	VAIYEYLFK
546	FBpp0074453|FBgn0031011|CG8034-PA|CG8034-PA FBpp0290444|FBgn0031011|CG8034-PB|CG8034-PB	0.9923	FBpp0074453 type=protein; loc=X:complement(join(19297116..19297196,19283357..19284818,19283002..19283193,19282727..19282935)); ID=FBpp0074453; name=CG8034-PA; parent=FBgn0031011,FBtr0074684; dbxref=FlyBase:FBpp0074453,FlyBase_Annotation_IDs:CG8034-PA,GB_protein:AAF48947.1,GB_protein:AAF48947,REFSEQ:NP_573376,GB_protein:AAF48947,FlyMine:FBpp0074453,modMine:FBpp0074453; MD5=9311a6050fc8ae2515872b78…	1.9	1	0.02	FADLLDIDMLK
545	FBpp0072572|FBgn0010786|CG9165-PA|l(3)02640-PA	0.9923	FBpp0072572 type=protein; loc=3L:join(1335241..1335288,1335944..1336016,1337271..1337540,1337603..1339170); ID=FBpp0072572; name=l(3)02640-PA; parent=FBgn0010786,FBtr0072679; dbxref=FlyBase:FBpp0072572,FlyBase_Annotation_IDs:CG9165-PA,GB_protein:AAF47484.1,REFSEQ:NP_612103,GB_protein:AAF47484,FlyMine:FBpp0072572,modMine:FBpp0072572; MD5=ddbee486f39439c6bf4394df524fbd80; length=652; release=r6.09;…	2.8	1	0.02	DLPTALPTGMAIGAVLER
544	FBpp0072158|FBgn0086129|CG3231-PA|snama-PA	0.9923	FBpp0072158 type=protein; loc=2R:join(24087551..24087716,24087776..24088010,24088065..24088543,24088604..24088878,24088942..24089267,24089556..24089705,24089766..24090059,24090122..24091892); ID=FBpp0072158; name=snama-PA; parent=FBgn0086129,FBtr0072249; dbxref=GB_protein:AAF47162.1,FlyBase:FBpp0072158,FlyBase_Annotation_IDs:CG3231-PA,REFSEQ:NP_611884,GB_protein:AAF47162,FlyMine:FBpp0072158,modMi…	1.2	1	0.02	VGSGPIDDPLEAFNR
543	FBpp0071295|FBgn0030136|CG2998-PA|RpS28b-PA FBpp0310057|FBgn0030136|CG2998-PB|RpS28b-PB	0.9923	FBpp0071295 type=protein; loc=X:9554710..9554907; ID=FBpp0071295; name=RpS28b-PA; parent=FBgn0030136,FBtr0071360; dbxref=FlyBase:FBpp0071295,FlyBase_Annotation_IDs:CG2998-PA,GB_protein:AAF46503.2,REFSEQ:NP_572568,GB_protein:AAF46503,FlyMine:FBpp0071295,modMine:FBpp0071295; MD5=e405baba3b940bedd5166e924fc2ef55; length=65; release=r6.09; species=Dmel;;FBpp0310057 type=protein; loc=X:9554710..955490…	18.5	1	0.02	EGDILTLLESER
542	FBpp0070006|FBgn0031092|CG9577-PA|CG9577-PA	0.9923	FBpp0070006 type=protein; loc=X:join(20166765..20166816,20166957..20167119,20167191..20167815,20167882..20167980); ID=FBpp0070006; name=CG9577-PA; parent=FBgn0031092,FBtr0070007; dbxref=GB_protein:AAF45374.2,FlyBase:FBpp0070006,FlyBase_Annotation_IDs:CG9577-PA,REFSEQ:NP_608375,GB_protein:AAF45374,FlyMine:FBpp0070006,modMine:FBpp0070006; MD5=3f343cb2598df70fbc496435d01acf7b; length=312; release=r6…	5.8	1	0.02	LNLLSEDFAQAVAAQLTK
552	FBpp0291478|FBgn0261381|CG42631-PA|mtTFB1-PA	0.9917	FBpp0291478 type=protein; loc=3L:11709499..11710491; ID=FBpp0291478; name=mtTFB1-PA; parent=FBgn0261381,FBtr0302272; dbxref=REFSEQ:NP_648499,GB_protein:AAF50022,FlyBase_Annotation_IDs:CG42631-PA,FlyBase:FBpp0291478,FlyMine:FBpp0291478,modMine:FBpp0291478; MD5=3b7d1f2b4a225b3adf115831bb7ac3d8; length=330; release=r6.09; species=Dmel;	3.6	1	0.02	LLINWLDDLAAR
551	FBpp0086749|FBgn0033859|CG6197-PA|fand-PA	0.9917	FBpp0086749 type=protein; loc=2R:join(13593726..13593770,13593829..13595859,13595923..13596498); ID=FBpp0086749; name=fand-PA; parent=FBgn0033859,FBtr0087623; dbxref=GB_protein:AAF58348.1,FlyBase:FBpp0086749,FlyBase_Annotation_IDs:CG6197-PA,REFSEQ:NP_610891,GB_protein:AAF58348,FlyMine:FBpp0086749,modMine:FBpp0086749; MD5=8317ba022b112bfd5a877cab831244ae; length=883; release=r6.09; species=Dmel;	1.1	1	0.02	LLLLNSVLLR
550	FBpp0075534|FBgn0036386|CG8833-PA|CG8833-PA	0.9917	FBpp0075534 type=protein; loc=3L:complement(join(13928851..13928908,13927394..13928791,13925933..13927335)); ID=FBpp0075534; name=CG8833-PA; parent=FBgn0036386,FBtr0075792; dbxref=FlyBase:FBpp0075534,FlyBase_Annotation_IDs:CG8833-PA,GB_protein:AAF49789.1,REFSEQ:NP_648669,GB_protein:AAF49789,FlyMine:FBpp0075534,modMine:FBpp0075534; MD5=17ae9c832704e6c62915473c6a853a6d; length=952; release=r6.09; s…	1.7	1	0.02	ELAMAEVAPEDIYGPK
549	FBpp0073121|FBgn0264693|CG14998-PB|ens-PB FBpp0073122|FBgn0264693|CG14998-PA|ens-PA FBpp0073123|FBgn0264693|CG14998-PC|ens-PC FBpp0073124|FBgn0264693|CG14998-PD|ens-PD FBpp0073125|FBgn0264693|CG14998-PE|ens-PE FBpp0112048|FBgn0264693|CG14998-PF|ens-PF FBpp0302753|FBgn0264693|CG14998-PG|ens-PG FBpp0302754|FBgn0264693|CG14998-PH|ens-PH FBpp0302755|FBgn0264693|CG14998-PI|ens-PI FBpp0302756|FBgn02646…	0.9917	FBpp0073121 type=protein; loc=3L:complement(join(4134454..4134502,4133769..4133822,4131956..4132212,4131750..4131889,4131121..4131236,4126989..4127162,4126762..4126931,4125881..4126702,4125578..4125808,4125136..4125500,4124919..4125079,4124836..4124852)); ID=FBpp0073121; name=ens-PB; parent=FBgn0264693,FBtr0073265; dbxref=GB_protein:AAF47841.2,FlyBase_Annotation_IDs:CG14998-PB,FlyBase:FBpp0073121…	1.7	1	0.02	STSISNVAGASLTR
557	FBpp0291752|FBgn0033766|CG8771-PB|CG8771-PB FBpp0297623|FBgn0033766|CG8771-PC|CG8771-PC	0.9911	FBpp0291752 type=protein; loc=2R:complement(join(12686047..12686072,12684747..12685984,12684565..12684674,12683541..12684505,12682791..12683484,12681414..12682709,12681198..12681352,12680927..12681140,12680045..12680866)); ID=FBpp0291752; name=CG8771-PB; parent=FBgn0033766,FBtr0302596; dbxref=FlyBase:FBpp0291752,FlyBase_Annotation_IDs:CG8771-PB,REFSEQ:NP_610810,GB_protein:AAF58471,FlyMine:FBpp029…	0.7	1	0.02	SQLEALPILALR
556	FBpp0088174|FBgn0039909|CG1970-PA|ND-49-PA FBpp0305832|FBgn0039909|CG1970-PB|ND-49-PB	0.9911	FBpp0088174 type=protein; loc=4:complement(join(570604..570695,570409..570533,570234..570343,569975..570176,569114..569301,568367..569056)); ID=FBpp0088174; name=ND-49-PA; parent=FBgn0039909,FBtr0089105; dbxref=FlyBase:FBpp0088174,GB_protein:AAF59336.2,FlyBase_Annotation_IDs:CG1970-PA,REFSEQ:NP_651926,GB_protein:AAF59336,FlyMine:FBpp0088174,modMine:FBpp0088174; MD5=34fc4f346cb05e74e8ae5dbf4d53748…	2.6	1	0.02	LDEVEDVLTTNR
555	FBpp0083060|FBgn0004652|CG14307-PH|fru-PH FBpp0083061|FBgn0004652|CG14307-PB|fru-PB FBpp0083062|FBgn0004652|CG14307-PC|fru-PC FBpp0083063|FBgn0004652|CG14307-PE|fru-PE FBpp0083064|FBgn0004652|CG14307-PF|fru-PF FBpp0083065|FBgn0004652|CG14307-PG|fru-PG FBpp0083066|FBgn0004652|CG14307-PA|fru-PA FBpp0083067|FBgn0004652|CG14307-PD|fru-PD FBpp0089355|FBgn0004652|CG14307-PI|fru-PI FBpp0089356|FBgn00046…	0.9911	FBpp0083060 type=protein; loc=3R:complement(join(18435643..18435768,18435370..18435570,18434235..18435062,18432564..18432818,18430832..18430964,18422638..18423182)); ID=FBpp0083060; name=fru-PH; parent=FBgn0004652,FBtr0083640; dbxref=FlyBase:FBpp0083060,FlyBase_Annotation_IDs:CG14307-PH,GB_protein:AAN13775.1,REFSEQ:NP_732346,GB_protein:AAN13775,FlyMine:FBpp0083060,modMine:FBpp0083060; MD5=370f7a1…	2.9	1	0.02	GPSNYTGGLGGAGGVADAMR
554	FBpp0079565|FBgn0004419|CG4916-PA|me31B-PA FBpp0079566|FBgn0004419|CG4916-PB|me31B-PB	0.9911	FBpp0079565 type=protein; loc=2L:join(10239536..10239585,10240492..10240591,10240680..10241058,10241133..10241780,10241846..10242048); ID=FBpp0079565; name=me31B-PA; parent=FBgn0004419,FBtr0079975; dbxref=FlyBase:FBpp0079565,FlyBase_Annotation_IDs:CG4916-PA,GB_protein:AAF52881.2,REFSEQ:NP_523533,GB_protein:AAF52881,FlyMine:FBpp0079565,modMine:FBpp0079565; MD5=13bbcdb1c57fa984e14b75f6806749fc; len…	2.6	1	0.02	ELGTEIKPIPK
553	FBpp0073084|FBgn0035517|CG1265-PB|CG1265-PB	0.9911	FBpp0073084 type=protein; loc=3L:join(4254815..4254968,4255036..4255295,4255610..4255730,4255800..4255930); ID=FBpp0073084; name=CG1265-PB; parent=FBgn0035517,FBtr0073228; dbxref=GB_protein:AAF47870.2,FlyBase:FBpp0073084,FlyBase_Annotation_IDs:CG1265-PB,REFSEQ:NP_647878,GB_protein:AAF47870,FlyMine:FBpp0073084,modMine:FBpp0073084; MD5=eb6db1a686cb971735a56be025499469; length=221; release=r6.09; sp…	4.1	1	0.02	VLQLLAILR
562	FBpp0291495|FBgn0261396|CG10484-PA|Rpn3-PA FBpp0307804|FBgn0261396|CG42641-PB|Rpn3-PB	0.9905	FBpp0291495 type=protein; loc=2L:join(19052054..19052217,19052279..19053599); ID=FBpp0291495; name=Rpn3-PA; parent=FBgn0261396,FBtr0302289; dbxref=REFSEQ:NP_477300,GB_protein:AAF53749,FlyBase:FBpp0291495,FlyBase:FBpp0080691,FlyBase_Annotation_IDs:CG10484-PA,FlyBase_Annotation_IDs:CG42641-PA,FlyMine:FBpp0291495,modMine:FBpp0291495; MD5=f6e814a86c8cfb3f33e1816e37354a8c; length=494; release=r6.09; s…	3.2	1	0.02	DGVIEATLDPAQNFMR
561	FBpp0086062|FBgn0034245|CG14482-PA|UQCR-6.4-PA FBpp0302902|FBgn0034245|CG14482-PB|UQCR-6.4-PB	0.9905	FBpp0086062 type=protein; loc=2R:complement(join(17572652..17572704,17572403..17572523)); ID=FBpp0086062; name=UQCR-6.4-PA; parent=FBgn0034245,FBtr0086905; dbxref=GB_protein:AAF57832.1,FlyBase:FBpp0086062,FlyBase_Annotation_IDs:CG14482-PA,REFSEQ:NP_611233,GB_protein:AAF57832,FlyMine:FBpp0086062,modMine:FBpp0086062; MD5=3892fdd015aacb7b08da0e782461f72b; length=57; release=r6.09; species=Dmel;;FBpp…	21.1	1	0.02	LVLQYVPIYGSK
560	FBpp0085515|FBgn0050156|CG30156-PA|CG30156-PA FBpp0307721|FBgn0050156|CG30156-PB|CG30156-PB	0.9905	FBpp0085515 type=protein; loc=2R:complement(join(6981969..6982708,6981743..6981909,6981516..6981685)); ID=FBpp0085515; name=CG30156-PA; parent=FBgn0050156,FBtr0086184; dbxref=FlyBase:FBpp0085515,FlyBase_Annotation_IDs:CG30156-PA,GB_protein:AAM70840.1,REFSEQ:NP_724520,GB_protein:AAM70840,FlyMine:FBpp0085515,modMine:FBpp0085515; MD5=fc7691f6d6c6edc20d4218d3cdc8e01f; length=358; release=r6.09; speci…	3.1	1	0.02	FTLEMLDVVQK
559	FBpp0080117|FBgn0028919|CG16865-PA|CG16865-PA FBpp0304016|FBgn0028919|CG16865-PB|CG16865-PB	0.9905	FBpp0080117 type=protein; loc=2L:join(13811645..13811765,13811826..13811986,13812052..13812357,13812479..13812634); ID=FBpp0080117; name=CG16865-PA; parent=FBgn0028919,FBtr0080540; dbxref=FlyBase:FBpp0080117,FlyBase_Annotation_IDs:CG16865-PA,GB_protein:AAF53334.1,REFSEQ:NP_609677,GB_protein:AAF53334,FlyMine:FBpp0080117,modMine:FBpp0080117; MD5=90f4f267b916c6a6671aba24f0c428a6; length=247; release…	7.7	1	0.02	FSSVTVSTIDEEEDEIEAR
564	FBpp0072927|FBgn0035436|CG12016-PA|CG12016-PA FBpp0072928|FBgn0035436|CG12016-PB|CG12016-PB	0.9899	FBpp0072927 type=protein; loc=3L:3320745..3321716; ID=FBpp0072927; name=CG12016-PA; parent=FBgn0035436,FBtr0073063; dbxref=GB_protein:AAF47759.2,FlyBase:FBpp0072927,FlyBase_Annotation_IDs:CG12016-PA,REFSEQ:NP_647805,GB_protein:AAF47759,FlyMine:FBpp0072927,modMine:FBpp0072927; MD5=d79b00b1e72dca3d8524328a04cffb9d; length=323; release=r6.09; species=Dmel;;FBpp0072928 type=protein; loc=3L:3320745..3…	4.6	1	0.02	GAPLWNSPYTIGEVR
567	FBpp0089110|FBgn0024987|CG3056-PB|ssx-PB FBpp0308820|FBgn0024987|CG3056-PD|ssx-PD FBpp0308821|FBgn0024987|CG3056-PE|ssx-PE	0.9893	FBpp0089110 type=protein; loc=X:join(1371308..1371370,1371451..1371774,1371915..1372022,1372086..1372267,1372461..1373115); ID=FBpp0089110; name=ssx-PB; parent=FBgn0024987,FBtr0070215; dbxref=GB_protein:AAS65244.1,FlyBase:FBpp0089110,FlyBase_Annotation_IDs:CG3056-PB,REFSEQ:NP_996326,GB_protein:AAS65244,FlyMine:FBpp0089110,modMine:FBpp0089110; MD5=0d196ee0d1dd438600b750724c006809; length=443; rele…	2.5	1	0.02	DTNLYVINLSR
566	FBpp0081650|FBgn0027524|CG3909-PA|CG3909-PA	0.9893	FBpp0081650 type=protein; loc=3R:join(10043347..10043349,10043403..10043694,10043766..10044004,10044062..10044249,10044304..10044577); ID=FBpp0081650; name=CG3909-PA; parent=FBgn0027524,FBtr0082172; dbxref=FlyBase:FBpp0081650,FlyBase_Annotation_IDs:CG3909-PA,GB_protein:AAF54480.1,REFSEQ:NP_649969,GB_protein:AAF54480,FlyMine:FBpp0081650,modMine:FBpp0081650; MD5=001f07132615ade1fa14017316d05dcd; le…	3.9	1	0.02	DFLVTGGLDDLVK
565	FBpp0076375|FBgn0035911|CG6638-PA|CG6638-PA	0.9893	FBpp0076375 type=protein; loc=3L:complement(join(8575781..8575995,8575599..8575724,8574575..8575496)); ID=FBpp0076375; name=CG6638-PA; parent=FBgn0035911,FBtr0076651; dbxref=FlyBase:FBpp0076375,FlyBase_Annotation_IDs:CG6638-PA,GB_protein:AAF50398.1,REFSEQ:NP_648239,GB_protein:AAF50398,FlyMine:FBpp0076375,modMine:FBpp0076375; MD5=17c69f15e22056265bfabf58010a0961; length=420; release=r6.09; species…	2.6	1	0.02	LIGEFQLLQGK
571	FBpp0087331|FBgn0033569|CG12942-PA|CG12942-PA	0.9887	FBpp0087331 type=protein; loc=2R:join(10894603..10895128,10895193..10895498,10895552..10895743,10895801..10895902,10895958..10896636,10896691..10896946); ID=FBpp0087331; name=CG12942-PA; parent=FBgn0033569,FBtr0088236; dbxref=GB_protein:AAF58730.2,FlyBase:FBpp0087331,FlyBase_Annotation_IDs:CG12942-PA,REFSEQ:NP_610628,GB_protein:AAF58730,FlyMine:FBpp0087331,modMine:FBpp0087331; MD5=4cd3828768043ea…	2.6	1	0.02	YDTNDLEEEDENDGSDAK
570	FBpp0070597|FBgn0029685|CG2938-PB|CG2938-PB FBpp0304661|FBgn0029685|CG2938-PC|CG2938-PC FBpp0311756|FBgn0029685|CG2938-PD|CG2938-PD	0.9887	FBpp0070597 type=protein; loc=X:complement(join(3935730..3935997,3935260..3935356,3932956..3935179)); ID=FBpp0070597; name=CG2938-PB; parent=FBgn0029685,FBtr0070627; dbxref=FlyBase:FBpp0070597,FlyBase_Annotation_IDs:CG2938-PB,GB_protein:AAF45907.1,REFSEQ:NP_570085,GB_protein:AAF45907,FlyMine:FBpp0070597,modMine:FBpp0070597; MD5=05d21520db443d30fc32c7e15d35d08a; length=862; release=r6.09; species=…	2.1	1	0.02	GQTLYVPLQQQQSYDGGR
569	FBpp0070534|FBgn0028369|CG3653-PB|kirre-PB FBpp0070535|FBgn0028369|CG3653-PA|kirre-PA FBpp0301278|FBgn0028369|CG3653-PC|kirre-PC FBpp0301279|FBgn0028369|CG3653-PD|kirre-PD FBpp0301280|FBgn0028369|CG3653-PE|kirre-PE FBpp0301281|FBgn0028369|CG3653-PF|kirre-PF FBpp0304768|FBgn0028369|CG3653-PG|kirre-PG	0.9887	FBpp0070534 type=protein; loc=X:join(3129278..3130312,3130382..3130484,3130559..3130686,3130743..3131847,3131926..3132425); ID=FBpp0070534; name=kirre-PB; parent=FBgn0028369,FBtr0070559; dbxref=FlyBase:FBpp0070534,FlyBase_Annotation_IDs:CG3653-PB,GB_protein:AAN09598.1,REFSEQ:NP_525059,GB_protein:AAN09598; MD5=4e9f8e63f7dd55e3fcbc14fa91527202; length=956; release=r6.09; species=Dmel;;FBpp0070535 t…	2.5	1	0.02	LLVLPLILVLILTLLLQPIAVHAK
568	FBpp0070479|FBgn0024992|CG2658-PA|CG2658-PA FBpp0311759|FBgn0024992|CG2658-PC|CG2658-PC	0.9887	FBpp0070479 type=protein; loc=X:complement(join(2697849..2697983,2697339..2697788,2696916..2697284,2696321..2696857,2695988..2696258,2695393..2695928,2695064..2695225)); ID=FBpp0070479; name=CG2658-PA; parent=FBgn0024992,FBtr0070502; dbxref=FlyBase:FBpp0070479,FlyBase_Annotation_IDs:CG2658-PA,GB_protein:AAF45806.1,REFSEQ:NP_570017,GB_protein:AAF45806,FlyMine:FBpp0070479,modMine:FBpp0070479; MD5=a…	1.3	1	0.02	FTLVDPFDGGR
574	FBpp0076658|FBgn0035715|CG10103-PA|CG10103-PA FBpp0303094|FBgn0035715|CG10103-PB|CG10103-PB FBpp0303095|FBgn0035715|CG10103-PC|CG10103-PC FBpp0303096|FBgn0035715|CG10103-PD|CG10103-PD FBpp0303097|FBgn0035715|CG10103-PE|CG10103-PE FBpp0303098|FBgn0035715|CG10103-PF|CG10103-PF	0.9881	FBpp0076658 type=protein; loc=3L:complement(join(6756223..6756404,6755420..6756158,6755073..6755123,6754745..6754807,6754275..6754493)); ID=FBpp0076658; name=CG10103-PA; parent=FBgn0035715,FBtr0076949; dbxref=FlyBase:FBpp0076658,FlyBase_Annotation_IDs:CG10103-PA,GB_protein:AAF50644.1,REFSEQ:NP_648058,GB_protein:AAF50644,FlyMine:FBpp0076658,modMine:FBpp0076658; MD5=895b82f3adebc426349814f0dd0a2fc5…	3.2	1	0.02	LLVENYLIAIAK
573	FBpp0075085|FBgn0036662|CG9706-PA|CG9706-PA FBpp0075086|FBgn0036662|CG9706-PB|CG9706-PB	0.9881	FBpp0075085 type=protein; loc=3L:join(16783309..16784712,16784878..16785051); ID=FBpp0075085; name=CG9706-PA; parent=FBgn0036662,FBtr0075326; dbxref=FlyBase:FBpp0075085,FlyBase_Annotation_IDs:CG9706-PA,GB_protein:AAF49413.1,REFSEQ:NP_648921,GB_protein:AAF49413; MD5=2dff385fbdef642896206714a97c4384; length=525; release=r6.09; species=Dmel;;FBpp0075086 type=protein; loc=3L:join(16783309..16784712,1…	2.5	1	0.02	LLWAPIVDSLYIR
572	FBpp0072660|FBgn0011573|CG12019-PA|Cdc37-PA	0.9881	FBpp0072660 type=protein; loc=3L:join(1795700..1795732,1795793..1795996,1796178..1796837,1796902..1797174); ID=FBpp0072660; name=Cdc37-PA; parent=FBgn0011573,FBtr0072777; dbxref=FlyBase:FBpp0072660,FlyBase_Annotation_IDs:CG12019-PA,GB_protein:AAF47571.1,REFSEQ:NP_477006,GB_protein:AAF47571,FlyMine:FBpp0072660,modMine:FBpp0072660; MD5=137c5396c8ec1b19a8c9d326122b4ac9; length=389; release=r6.09; sp…	5.1	1	0.02	LGPGGLDPADVFESLPDELK
577	FBpp0082996|FBgn0024432|CG12363-PA|Dlc90F-PA	0.9876	FBpp0082996 type=protein; loc=3R:18299422..18299757; ID=FBpp0082996; name=Dlc90F-PA; parent=FBgn0024432,FBtr0083575; dbxref=FlyBase:FBpp0082996,FlyBase_Annotation_IDs:CG12363-PA,GB_protein:AAF55532.1,REFSEQ:NP_477356,GB_protein:AAF55532,FlyMine:FBpp0082996,modMine:FBpp0082996; MD5=1e6078c02758a8da5707525daa7aff75; length=111; release=r6.09; species=Dmel;	10.8	1	0.02	EESQFIVDDVSK
576	FBpp0077872|FBgn0037010|CG4825-PA|CG4825-PA FBpp0303956|FBgn0037010|CG4825-PB|CG4825-PB	0.9876	FBpp0077872 type=protein; loc=3L:complement(join(20525486..20525826,20524255..20524513,20523630..20524195,20523352..20523562,20523203..20523284,20522644..20522681)); ID=FBpp0077872; name=CG4825-PA; parent=FBgn0037010,FBtr0078214; dbxref=FlyBase:FBpp0077872,FlyBase_Annotation_IDs:CG4825-PA,GB_protein:AAF51622.1,REFSEQ:NP_649242,GB_protein:AAF51622,FlyMine:FBpp0077872,modMine:FBpp0077872; MD5=afae8…	1.8	1	0.02	SIFYWIDPK
575	FBpp0072768|FBgn0035336|CG9004-PA|CG9004-PA	0.9876	FBpp0072768 type=protein; loc=3L:join(2373796..2374675,2374729..2376413); ID=FBpp0072768; name=CG9004-PA; parent=FBgn0035336,FBtr0072890; dbxref=FlyBase:FBpp0072768,FlyBase_Annotation_IDs:CG9004-PA,GB_protein:AAF47640.1,REFSEQ:NP_647717,GB_protein:AAF47640,FlyMine:FBpp0072768,modMine:FBpp0072768; MD5=cbddc1149c8ec393ecc3d2ebd4b9c3e0; length=854; release=r6.09; species=Dmel;	1.8	1	0.02	SANGGFADQLLELAR
580	FBpp0082269|FBgn0004587|CG10851-PA|B52-PA FBpp0082270|FBgn0004587|CG10851-PB|B52-PB FBpp0082274|FBgn0004587|CG10851-PC|B52-PC FBpp0300515|FBgn0004587|CG10851-PM|B52-PM FBpp0300516|FBgn0004587|CG10851-PN|B52-PN FBpp0300517|FBgn0004587|CG10851-PO|B52-PO	0.9870	FBpp0082269 type=protein; loc=3R:join(13661734..13661859,13662161..13662231,13662297..13662404,13662970..13663051,13665453..13665526,13665590..13665901,13666084..13666248,13666419..13666533); ID=FBpp0082269; name=B52-PA; parent=FBgn0004587,FBtr0082801; dbxref=FlyBase_Annotation_IDs:CG10851-PA,FlyBase:FBpp0082269,GB_protein:AAF54969.2,REFSEQ:NP_788665,GB_protein:AAF54969,FlyMine:FBpp0082269,modMin…	4.3	1	0.02	NEGVVEFASLSDMK
579	FBpp0081508|FBgn0037689|CG8135-PA|CG8135-PA	0.9870	FBpp0081508 type=protein; loc=3R:join(9404919..9405089,9405736..9407061,9407122..9407709); ID=FBpp0081508; name=CG8135-PA; parent=FBgn0037689,FBtr0082030; dbxref=FlyBase:FBpp0081508,FlyBase_Annotation_IDs:CG8135-PA,GB_protein:AAF54372.1,REFSEQ:NP_649890,GB_protein:AAF54372,FlyMine:FBpp0081508,modMine:FBpp0081508; MD5=3f7b29582817fc118761a203411c1e60; length=694; release=r6.09; species=Dmel;	2.7	1	0.02	AEAEEHVDDILESLQGLSR
583	FBpp0086795|FBgn0014877|CG6155-PA|Roe1-PA	0.9864	FBpp0086795 type=protein; loc=2R:join(13554181..13554266,13554387..13554681,13555027..13555287); ID=FBpp0086795; name=Roe1-PA; parent=FBgn0014877,FBtr0087675; dbxref=FlyBase:FBpp0086795,FlyBase_Annotation_IDs:CG6155-PA,GB_protein:AAF58354.1,REFSEQ:NP_610886,GB_protein:AAF58354,FlyMine:FBpp0086795,modMine:FBpp0086795; MD5=6eccc9cf1550718320e4a1b07cfe837e; length=213; release=r6.09; species=Dmel;	3.8	1	0.02	ASLLQVFK
582	FBpp0081822|FBgn0020910|CG4863-PA|RpL3-PA FBpp0307759|FBgn0020910|CG4863-PH|RpL3-PH	0.9864	FBpp0081822 type=protein; loc=3R:join(11221930..11221932,11222175..11222367,11222561..11222729,11223395..11223530,11223858..11224247,11224491..11224850); ID=FBpp0081822; name=RpL3-PA; parent=FBgn0020910,FBtr0082346; dbxref=FlyBase:FBpp0081822,FlyBase_Annotation_IDs:CG4863-PA,GB_protein:AAF54610.2,REFSEQ:NP_524316,GB_protein:AAF54610,FlyMine:FBpp0081822,modMine:FBpp0081822; MD5=96aa8a3d3896e3e1a66…	4.8	1	0.02	LKEEAAATTAAAAAATTTSA
581	FBpp0077044|FBgn0031191|CG14617-PB|Cp110-PB FBpp0077045|FBgn0031191|CG14617-PA|Cp110-PA FBpp0100111|FBgn0031191|CG14617-PC|Cp110-PC FBpp0100112|FBgn0031191|CG14617-PD|Cp110-PD FBpp0100113|FBgn0031191|CG14617-PE|Cp110-PE FBpp0302623|FBgn0031191|CG14617-PF|Cp110-PF FBpp0308584|FBgn0031191|CG14617-PG|Cp110-PG FBpp0308585|FBgn0031191|CG14617-PH|Cp110-PH	0.9864	FBpp0077044 type=protein; loc=X:join(22482737..22482750,22482842..22483022,22483087..22484526,22485402..22485635,22485943..22486074); ID=FBpp0077044; name=Cp110-PB; parent=FBgn0031191,FBtr0077352; dbxref=FlyBase_Annotation_IDs:CG14617-PB,FlyBase:FBpp0077044,GB_protein:AAF50947.2,GB_protein:AAF50947.3,REFSEQ:NP_788949,GB_protein:AAF50947; MD5=83f142a3ee8fa101697c6c141c427aa2; length=666; release=r…	4.9	1	0.02	LFSPKPSKDSEPQLLSAPSTPRSLPLR
584	FBpp0088565|FBgn0040227|CG10161-PB|eIF-3p66-PB	0.9858	FBpp0088565 type=protein; loc=3R:join(23680191..23680389,23680512..23681147,23681217..23681509,23681586..23682140); ID=FBpp0088565; name=eIF-3p66-PB; parent=FBgn0040227,FBtr0089622; dbxref=FlyBase:FBpp0088565,FlyBase_Annotation_IDs:CG10161-PB,GB_protein:AAF56158.1,REFSEQ:NP_524463,GB_protein:AAF56158,FlyMine:FBpp0088565,modMine:FBpp0088565; MD5=6cb344c89e8f05537062d0d2a0a3426a; length=560; releas…	2.3	1	0.02	ADWASIEEMDFPR
586	FBpp0074448|FBgn0040068|CG7893-PA|Vav-PA FBpp0074449|FBgn0040068|CG7893-PB|Vav-PB FBpp0112228|FBgn0040068|CG7893-PC|Vav-PC FBpp0305901|FBgn0040068|CG7893-PD|Vav-PD	0.9852	FBpp0074448 type=protein; loc=X:join(19262339..19262593,19263133..19263314,19263881..19263955,19269257..19269365,19269484..19269651,19269721..19270550,19270622..19270999,19271073..19271225,19271283..19271454,19271519..19271578); ID=FBpp0074448; name=Vav-PA; parent=FBgn0040068,FBtr0074677; dbxref=FlyBase:FBpp0074448,FlyBase_Annotation_IDs:CG7893-PA,GB_protein:AAF48943.3,REFSEQ:NP_573372,GB_protein…	2.1	1	0.02	ELIDTESNYLDVLTALK
585	FBpp0071373|FBgn0028342|CG2968-PA|ATPsyndelta-PA FBpp0305117|FBgn0028342|CG2968-PB|ATPsyndelta-PB FBpp0310433|FBgn0028342|CG2968-PC|ATPsyndelta-PC	0.9852	FBpp0071373 type=protein; loc=X:join(10213287..10213485,10213560..10213771,10214099..10214161); ID=FBpp0071373; name=ATPsyndelta-PA; parent=FBgn0028342,FBtr0071438; dbxref=FlyBase:FBpp0071373,FlyBase_Annotation_IDs:CG2968-PA,GB_protein:AAF46561.1,REFSEQ:NP_572610,GB_protein:AAF46561,FlyMine:FBpp0071373,modMine:FBpp0071373; MD5=ca2107c2e02ed1027a0e7dcf9958d8f9; length=157; release=r6.09; species=D…	9.6	1	0.02	AQAAIAVEVAEALVK
587	FBpp0070760|FBgn0263987|CG3249-PA|spoon-PA FBpp0070761|FBgn0263987|CG3249-PC|spoon-PC FBpp0300894|FBgn0263987|CG3249-PD|spoon-PD FBpp0300895|FBgn0263987|CG3249-PE|spoon-PE	0.9846	FBpp0070760 type=protein; loc=X:complement(join(5416190..5417353,5415528..5415918,5415322..5415455,5414973..5415041)); ID=FBpp0070760; name=spoon-PA; parent=FBgn0263987,FBtr0070794; dbxref=FlyBase:FBpp0070760,FlyBase_Annotation_IDs:CG3249-PA,GB_protein:AAF46032.2,REFSEQ:NP_572221,GB_protein:AAF46032,FlyMine:FBpp0070760,modMine:FBpp0070760; MD5=1302c8b0c889d19de9d4c5812f260d3a; length=585; release…	2.9	1	0.02	EADQEELEQDQEQTVLK
589	FBpp0083514|FBgn0259113|CG6349-PA|DNApol-alpha180-PA	0.9841	FBpp0083514 type=protein; loc=3R:complement(join(21671630..21671645,21671377..21671571,21670305..21671323,21667679..21670239,21667140..21667618,21666614..21666810)); ID=FBpp0083514; name=DNApol-alpha180-PA; parent=FBgn0259113,FBtr0084115; dbxref=FlyBase:FBpp0083514,FlyBase_Annotation_IDs:CG6349-PA,GB_protein:AAF55908.2,REFSEQ:NP_536736,GB_protein:AAF55908,FlyMine:FBpp0083514,modMine:FBpp0083514; …	0.9	1	0.02	ENTEQSEGESLLK
588	FBpp0078139|FBgn0027532|CG7139-PA|CG7139-PA	0.9841	FBpp0078139 type=protein; loc=3L:complement(join(22070768..22071526,22069376..22070162,22067905..22069195,22067775..22067847)); ID=FBpp0078139; name=CG7139-PA; parent=FBgn0027532,FBtr0078486; dbxref=FlyBase:FBpp0078139,FlyBase_Annotation_IDs:CG7139-PA,GB_protein:AAF51804.1,REFSEQ:NP_649378,GB_protein:AAF51804,FlyMine:FBpp0078139,modMine:FBpp0078139; MD5=0aac84a09d410e1b12e7dcb2b8527378; length=96…	1.0	1	0.02	SELSIIDLLR
590	FBpp0076872|FBgn0010747|CG4659-PA|Srp54k-PA	0.9835	FBpp0076872 type=protein; loc=3L:join(5152846..5153763,5153849..5154457); ID=FBpp0076872; name=Srp54k-PA; parent=FBgn0010747,FBtr0077169; dbxref=GB_protein:AAF50806.1,FlyBase:FBpp0076872,FlyBase_Annotation_IDs:CG4659-PA,REFSEQ:NP_523931,GB_protein:AAF50806,FlyMine:FBpp0076872,modMine:FBpp0076872; MD5=ce837257f7e84ae347badd59b0e7b005; length=508; release=r6.09; species=Dmel;	2.6	1	0.02	LLGMGDIEGLIDK
592	FBpp0298302|FBgn0263108|CG11494-PA|BtbVII-PA FBpp0298303|FBgn0263108|CG11494-PB|BtbVII-PB FBpp0298305|FBgn0263108|CG43365-PD|BtbVII-PD FBpp0298306|FBgn0263108|CG43365-PE|BtbVII-PE FBpp0303181|FBgn0263108|CG43365-PG|BtbVII-PG FBpp0303182|FBgn0263108|CG43365-PH|BtbVII-PH FBpp0304406|FBgn0263108|CG43365-PI|BtbVII-PI	0.9829	FBpp0298302 type=protein; loc=3L:join(3149983..3150153,3150215..3150842,3150928..3151172,3151264..3151372,3152455..3153533); ID=FBpp0298302; name=BtbVII-PA; parent=FBgn0263108,FBtr0307301; dbxref=REFSEQ:NP_001246590,GB_protein:AFH04261,FlyBase:FBpp0298302,FlyBase:FBpp0072888,FlyBase_Annotation_IDs:CG11494-PA,FlyBase_Annotation_IDs:CG43365-PA; MD5=be722b2a6e1de3770e36d1223d64d592; length=743; rele…	1.6	1	0.02	SVNPQGDENFIR
596	FBpp0077502|FBgn0027509|CG7261-PA|TBCD-PA	0.9812	FBpp0077502 type=protein; loc=2L:join(2147647..2148589,2148647..2149780,2149842..2150261,2150329..2150795,2150848..2151453); ID=FBpp0077502; name=TBCD-PA; parent=FBgn0027509,FBtr0077829; dbxref=FlyBase:FBpp0077502,FlyBase_Annotation_IDs:CG7261-PA,GB_protein:AAF51300.1,REFSEQ:NP_608648,GB_protein:AAF51300,FlyMine:FBpp0077502,modMine:FBpp0077502; MD5=202f5bdbc83401c6f7beea8178a970f5; length=1189; r…	3.3	1	0.03	FGQLAAVAAILK+TQSVLALTKLVKTVGYGGGIDSFAEPK
597	FBpp0078806|FBgn0001942|CG9075-PA|eIF-4a-PA FBpp0078807|FBgn0001942|CG9075-PC|eIF-4a-PC FBpp0078808|FBgn0001942|CG9075-PB|eIF-4a-PB FBpp0078809|FBgn0001942|CG9075-PD|eIF-4a-PD FBpp0297911|FBgn0001942|CG9075-PE|eIF-4a-PE FBpp0303628|FBgn0001942|CG9075-PF|eIF-4a-PF	0.9806	FBpp0078806 type=protein; loc=2L:join(5981834..5981835,5983010..5983236,5984011..5984624,5984719..5984942,5985026..5985170); ID=FBpp0078806; name=eIF-4a-PA; parent=FBgn0001942,FBtr0079175; dbxref=FlyBase:FBpp0078806,FlyBase_Annotation_IDs:CG9075-PA,GB_protein:AAF52317.2,REFSEQ:NP_723137,GB_protein:AAF52317,FlyMine:FBpp0078806,modMine:FBpp0078806; MD5=5891fcac3bcd1da6b7c83506890f24e3; length=403; …	3.2	1	0.02	LFVLDEADEMLSR
599	FBpp0072135|FBgn0025352|CG4581-PA|Thiolase-PA	0.9794	FBpp0072135 type=protein; loc=2R:complement(join(23868462..23868525,23868053..23868212,23867820..23867994,23866753..23867763)); ID=FBpp0072135; name=Thiolase-PA; parent=FBgn0025352,FBtr0072226; dbxref=FlyBase:FBpp0072135,FlyBase_Annotation_IDs:CG4581-PA,GB_protein:AAF47083.1,REFSEQ:NP_477378,GB_protein:AAF47083,FlyMine:FBpp0072135,modMine:FBpp0072135; MD5=4c65024f55cc2ed72c1614ca8501ff36; length=…	2.1	1	0.02	GYFTDLVPFK
601	FBpp0088015|FBgn0033210|CG1406-PA|U2A-PA	0.9788	FBpp0088015 type=protein; loc=2R:complement(7675438..7676235); ID=FBpp0088015; name=U2A-PA; parent=FBgn0033210,FBtr0088941; dbxref=FlyBase:FBpp0088015,FlyBase_Annotation_IDs:CG1406-PA,GB_protein:AAF59207.1,REFSEQ:NP_610315,GB_protein:AAF59207,FlyMine:FBpp0088015,modMine:FBpp0088015; MD5=821bb9d3bf6334f111c5d0f71d2fea4f; length=265; release=r6.09; species=Dmel;	4.9	1	0.02	LSQILQSGQLPDK
600	FBpp0083951|FBgn0011725|CG31137-PA|twin-PA FBpp0083952|FBgn0011725|CG31137-PB|twin-PB FBpp0083953|FBgn0011725|CG31137-PE|twin-PE FBpp0083954|FBgn0011725|CG31137-PC|twin-PC FBpp0083955|FBgn0011725|CG31137-PD|twin-PD FBpp0083956|FBgn0011725|CG31137-PF|twin-PF	0.9788	FBpp0083951 type=protein; loc=3R:complement(join(24220532..24220538,24220215..24220343,24219965..24220151,24219600..24219775,24199883..24199951,24199275..24199587,24198436..24199213)); ID=FBpp0083951; name=twin-PA; parent=FBgn0011725,FBtr0084566; dbxref=FlyBase:FBpp0083951,FlyBase_Annotation_IDs:CG31137-PA,GB_protein:AAF56259.2,REFSEQ:NP_732965,GB_protein:AAF56259; MD5=8e7ae0509587825ba31b8f323ca…	2.8	1	0.02	GIIDYIFYTK
602	FBpp0078534|FBgn0037261|CG9775-PA|CG9775-PA FBpp0078535|FBgn0037261|CG9775-PC|CG9775-PC FBpp0307563|FBgn0037261|CG9775-PE|CG9775-PE	0.9777	FBpp0078534 type=protein; loc=3R:complement(join(4640013..4640222,4639634..4639752,4639018..4639557,4638544..4638839,4638309..4638409)); ID=FBpp0078534; name=CG9775-PA; parent=FBgn0037261,FBtr0078894; dbxref=FlyBase:FBpp0078534,FlyBase_Annotation_IDs:CG9775-PA,GB_protein:AAF52112.1,REFSEQ:NP_649482,GB_protein:AAF52112; MD5=57fc8df531c91e72fa0a9ccbc14f34b9; length=421; release=r6.09; species=Dmel;…	4.0	1	0.02	IVSSGAGNQGMSAVNSR
606	FBpp0077859|FBgn0037001|CG6020-PA|ND-39-PA FBpp0303954|FBgn0037001|CG6020-PB|ND-39-PB	0.9760	FBpp0077859 type=protein; loc=3L:join(20495480..20495519,20495625..20496075,20496158..20496523,20496592..20496985); ID=FBpp0077859; name=ND-39-PA; parent=FBgn0037001,FBtr0078201; dbxref=FlyBase:FBpp0077859,FlyBase_Annotation_IDs:CG6020-PA,GB_protein:AAF51613.1,REFSEQ:NP_649234,GB_protein:AAF51613,FlyMine:FBpp0077859,modMine:FBpp0077859; MD5=e2bb6733267a0e8d1a06c9104f0af7a4; length=416; release=r6…	2.6	1	0.02	HSNVVINLVGR
607	FBpp0082758|FBgn0038438|CG14899-PA|Der-2-PA	0.9754	FBpp0082758 type=protein; loc=3R:complement(join(16483868..16483954,16483263..16483783,16483029..16483206)); ID=FBpp0082758; name=Der-2-PA; parent=FBgn0038438,FBtr0083307; dbxref=FlyBase:FBpp0082758,FlyBase_Annotation_IDs:CG14899-PA,GB_protein:AAF55326.1,REFSEQ:NP_650553,GB_protein:AAF55326,FlyMine:FBpp0082758,modMine:FBpp0082758; MD5=5783dfde3d881f902318cee04340636a; length=261; release=r6.09; s…	4.2	1	0.02	QFYLEIPVVTR
608	FBpp0083932|FBgn0266673|CG6159-PA|Sec10-PA	0.9742	FBpp0083932 type=protein; loc=3R:join(24134914..24134946,24135007..24135911,24135981..24136568,24136627..24136816,24136886..24137203,24137276..24137374); ID=FBpp0083932; name=Sec10-PA; parent=FBgn0266673,FBtr0084547; dbxref=FlyBase:FBpp0083932,FlyBase_Annotation_IDs:CG6159-PA,GB_protein:AAF56241.1,REFSEQ:NP_651218,GB_protein:AAF56241,FlyMine:FBpp0083932,modMine:FBpp0083932; MD5=ae8294da413e9fc84b…	1.4	1	0.02	TLAQILSQFK
611	FBpp0081255|FBgn0002542|CG2684-PA|lds-PA	0.9731	FBpp0081255 type=protein; loc=3R:join(7920529..7920598,7920667..7921835,7922137..7922461,7922547..7923403,7923468..7924232); ID=FBpp0081255; name=lds-PA; parent=FBgn0002542,FBtr0081758; dbxref=FlyBase:FBpp0081255,FlyBase_Annotation_IDs:CG2684-PA,GB_protein:AAF54167.1,REFSEQ:NP_524850,GB_protein:AAF54167,FlyMine:FBpp0081255,modMine:FBpp0081255; MD5=7033fd9ac47b019f76d3ff8545cf76d8; length=1061; re…	0.8	1	0.02	ELDVYALLK
610	FBpp0077627|FBgn0031314|CG4785-PA|IntS14-PA	0.9731	FBpp0077627 type=protein; loc=2L:join(1164540..1165080,1165139..1166361); ID=FBpp0077627; name=IntS14-PA; parent=FBgn0031314,FBtr0077962; dbxref=FlyBase:FBpp0077627,FlyBase_Annotation_IDs:CG4785-PA,GB_protein:AAF51404.1,REFSEQ:NP_608579,GB_protein:AAF51404,FlyMine:FBpp0077627,modMine:FBpp0077627; MD5=64db9a4e7379b28d8eb3c9969aa401ea; length=587; release=r6.09; species=Dmel;	1.9	1	0.02	GLAVYQQLLDK
613	FBpp0087701|FBgn0033388|CG8046-PA|CG8046-PA FBpp0087702|FBgn0033388|CG8046-PB|CG8046-PB	0.9720	FBpp0087701 type=protein; loc=2R:complement(join(9164716..9164950,9164538..9164647,9164329..9164479,9164083..9164272,9163703..9164025,9163329..9163474,9163071..9163260,9162847..9163003,9162727..9162784)); ID=FBpp0087701; name=CG8046-PA; parent=FBgn0033388,FBtr0088620; dbxref=FlyBase:FBpp0087701,FlyBase_Annotation_IDs:CG8046-PA,GB_protein:AAF58974.3,REFSEQ:NP_724761,GB_protein:AAF58974,FlyMine:FBp…	2.6	1	0.02	NLVYYEPVFK
614	FBpp0077728|FBgn0031266|CG2807-PA|CG2807-PA FBpp0304617|FBgn0031266|CG2807-PB|CG2807-PB	0.9714	FBpp0077728 type=protein; loc=2L:join(568406..568433,568599..569290,569348..572650); ID=FBpp0077728; name=CG2807-PA; parent=FBgn0031266,FBtr0078068; dbxref=GB_protein:AAF51478.1,FlyBase:FBpp0077728,FlyBase_Annotation_IDs:CG2807-PA,GB_protein:AAF51478.2,REFSEQ:NP_608534,GB_protein:AAF51478,FlyMine:FBpp0077728,modMine:FBpp0077728; MD5=1c1fc1ad85ba4ea6a55ddddaf0f5e886; length=1340; release=r6.09; sp…	1.5	1	0.02	TGSGGGAESISIESTPGASK
615	FBpp0080688|FBgn0263198|CG10473-PB|Acn-PB FBpp0080689|FBgn0263198|CG10473-PA|Acn-PA FBpp0307803|FBgn0263198|CG10473-PC|Acn-PC	0.9708	FBpp0080688 type=protein; loc=2L:join(19045567..19047047,19047152..19047362,19047420..19047654,19047716..19047825,19047914..19048096); ID=FBpp0080688; name=Acn-PB; parent=FBgn0263198,FBtr0081144; dbxref=FlyBase:FBpp0080688,FlyBase_Annotation_IDs:CG10473-PB,GB_protein:AAN11023.1,REFSEQ:NP_724153,GB_protein:AAN11023,FlyMine:FBpp0080688,modMine:FBpp0080688; MD5=42fbd866a3c5a1c639bc00c4a3eb2892; leng…	0.9	1	0.02	LLDDLFR
617	FBpp0080019|FBgn0032480|CG5682-PA|Edem2-PA FBpp0305437|FBgn0032480|CG5682-PB|Edem2-PB	0.9702	FBpp0080019 type=protein; loc=2L:join(13192943..13193094,13193471..13193617,13193673..13194492,13194565..13194958,13195133..13195404,13195581..13195679,13195750..13196271); ID=FBpp0080019; name=Edem2-PA; parent=FBgn0032480,FBtr0080438; dbxref=FlyBase:FBpp0080019,FlyBase_Annotation_IDs:CG5682-PA,GB_protein:AAF53255.2,REFSEQ:NP_609611,GB_protein:AAF53255,FlyMine:FBpp0080019,modMine:FBpp0080019; MD5…	2.1	1	0.02	DSGVGAGIDSYYEYLFK
616	FBpp0071420|FBgn0030217|CG2124-PA|CG2124-PA	0.9702	FBpp0071420 type=protein; loc=X:join(10596250..10598049,10598316..10598405); ID=FBpp0071420; name=CG2124-PA; parent=FBgn0030217,FBtr0071491; dbxref=FlyBase:FBpp0071420,FlyBase_Annotation_IDs:CG2124-PA,GB_protein:AAF46606.1,REFSEQ:NP_572638,GB_protein:AAF46606,FlyMine:FBpp0071420,modMine:FBpp0071420; MD5=9af0742c57e1cb09a7815b4b0061cef1; length=629; release=r6.09; species=Dmel;	2.2	1	0.02	LLGPEYQGALVTEK
620	FBpp0089153|FBgn0016983|CG8571-PA|smid-PA FBpp0290826|FBgn0016983|CG8571-PC|smid-PC FBpp0304233|FBgn0016983|CG8571-PG|smid-PG FBpp0304234|FBgn0016983|CG8571-PH|smid-PH FBpp0305596|FBgn0016983|CG8571-PI|smid-PI	0.9674	FBpp0089153 type=protein; loc=3L:join(7381955..7382011,7382211..7382334,7382387..7382731,7382785..7382835,7382894..7383234,7383301..7384587,7384649..7384981,7385050..7385274,7385337..7385408); ID=FBpp0089153; name=smid-PA; parent=FBgn0016983,FBtr0076851; dbxref=FlyBase:FBpp0089153,FlyBase_Annotation_IDs:CG8571-PA,GB_protein:AAF50566.1,REFSEQ:NP_523959,GB_protein:AAF50566,FlyMine:FBpp0089153,modMi…	1.6	1	0.02	IVNQLLTEMDGVEER
622	FBpp0078689|FBgn0015834|CG8882-PA|Trip1-PA	0.9668	FBpp0078689 type=protein; loc=2L:complement(join(4967691..4967693,4967024..4967513,4966481..4966968)); ID=FBpp0078689; name=Trip1-PA; parent=FBgn0015834,FBtr0079053; dbxref=GB_protein:AAF52183.1,FlyBase:FBpp0078689,FlyBase_Annotation_IDs:CG8882-PA,REFSEQ:NP_523478,GB_protein:AAF52183,FlyMine:FBpp0078689,modMine:FBpp0078689; MD5=b677f500e9ee1074518bd3203c0456f2; length=326; release=r6.09; species=…	5.2	1	0.02	TSNFSFSGNQAAYSTDK
621	FBpp0072136|FBgn0025335|CG4585-PA|CG4585-PA FBpp0309940|FBgn0025335|CG4585-PB|CG4585-PB FBpp0309941|FBgn0025335|CG4585-PC|CG4585-PC FBpp0309942|FBgn0025335|CG4585-PD|CG4585-PD	0.9668	FBpp0072136 type=protein; loc=2R:complement(23863170..23864348); ID=FBpp0072136; name=CG4585-PA; parent=FBgn0025335,FBtr0072227; dbxref=FlyBase:FBpp0072136,FlyBase_Annotation_IDs:CG4585-PA,GB_protein:AAF47081.1,REFSEQ:NP_477376,GB_protein:AAF47081,FlyMine:FBpp0072136,modMine:FBpp0072136; MD5=a72b6626f3153e1b470f3aa8ed449847; length=392; release=r6.09; species=Dmel;;FBpp0309940 type=protein; loc=2…	2.3	1	0.02	LGVLLFQIR
625	FBpp0291436|FBgn0262124|CG42595-PE|uex-PE FBpp0291437|FBgn0262124|CG42595-PF|uex-PF FBpp0306957|FBgn0262124|CG42595-PG|uex-PG FBpp0312292|FBgn0262124|CG42595-PH|uex-PH	0.9640	FBpp0291436 type=protein; loc=2R:complement(join(3942934..3943067,3938552..3938885,3933275..3933463,3933011..3933226,3919185..3919358,3918475..3919120,3918151..3918417,3900786..3901330)); ID=FBpp0291436; name=uex-PE; parent=FBgn0262124,FBtr0302226; dbxref=REFSEQ:NP_001104391,GB_protein:EDP28149,FlyBase_Annotation_IDs:CG42595-PE,FlyBase:FBpp0291436; MD5=344a365fe50708b0c1e9af6e14e5676a; length=834…	1.1	1	0.02	DVISELILR
626	FBpp0084133|FBgn0045866|CG11785-PA|bai-PA	0.9629	FBpp0084133 type=protein; loc=3R:join(25039450..25039629,25039701..25039821,25039886..25039956,25040022..25040148,25040212..25040333); ID=FBpp0084133; name=bai-PA; parent=FBgn0045866,FBtr0084758; dbxref=FlyBase:FBpp0084133,FlyBase_Annotation_IDs:CG11785-PA,GB_protein:AAF56382.2,REFSEQ:NP_651323,GB_protein:AAF56382,FlyMine:FBpp0084133,modMine:FBpp0084133; MD5=fea398461111c5935c48e27ebc1bb295; leng…	4.9	1	0.02	LEDLSDSIVR
627	FBpp0076856|FBgn0035608|CG10630-PA|blanks-PA	0.9623	FBpp0076856 type=protein; loc=3L:complement(join(5498728..5498848,5497706..5498559)); ID=FBpp0076856; name=blanks-PA; parent=FBgn0035608,FBtr0077152; dbxref=FlyBase:FBpp0076856,FlyBase_Annotation_IDs:CG10630-PA,GB_protein:AAF50777.1,REFSEQ:NP_647966,GB_protein:AAF50777,FlyMine:FBpp0076856,modMine:FBpp0076856; MD5=e9b170756e9c2deb9380c5aac03f605f; length=324; release=r6.09; species=Dmel;	3.1	1	0.02	DALMVLNELK
628	FBpp0288847|FBgn0259145|CG42260-PA|CG42260-PA FBpp0288848|FBgn0259145|CG42260-PB|CG42260-PB FBpp0303274|FBgn0259145|CG42260-PD|CG42260-PD	0.9618	FBpp0288847 type=protein; loc=2R:complement(join(22777023..22777242,22759764..22760588,22759051..22759405,22757865..22758931,22747367..22747518,22747136..22747277,22746888..22747025,22745045..22745212,22744511..22744736,22744252..22744397,22743872..22744182)); ID=FBpp0288847; name=CG42260-PA; parent=FBgn0259145,FBtr0299572; dbxref=FlyBase:FBpp0288847,FlyBase_Annotation_IDs:CG42260-PA,REFSEQ:NP_61…	3.7	1	0.02	GEYVFVILQLLFGLMLFATVLGHVANIVTSVSAARK
629	FBpp0072778|FBgn0035335|CG1320-PA|mRpL23-PA FBpp0288404|FBgn0035335|CG1320-PB|mRpL23-PB FBpp0303832|FBgn0035335|CG1320-PC|mRpL23-PC FBpp0303833|FBgn0035335|CG1320-PD|mRpL23-PD	0.9612	FBpp0072778 type=protein; loc=3L:complement(join(2373129..2373422,2372909..2373067)); ID=FBpp0072778; name=mRpL23-PA; parent=FBgn0035335,FBtr0072900; dbxref=FlyBase:FBpp0072778,FlyBase_Annotation_IDs:CG1320-PA,GB_protein:AAF47639.1,REFSEQ:NP_523889,GB_protein:AAF47639,FlyMine:FBpp0072778,modMine:FBpp0072778; MD5=a6b47e3ddf01e89baf28f366f1ceb3b8; length=150; release=r6.09; species=Dmel;;FBpp028840…	8.7	1	0.02	EESFVFPDFFSEK
631	FBpp0291295|FBgn0266084|CG42610-PA|Fhos-PA FBpp0291739|FBgn0266084|CG42610-PD|Fhos-PD FBpp0291740|FBgn0266084|CG42610-PE|Fhos-PE FBpp0297585|FBgn0266084|CG42610-PF|Fhos-PF FBpp0297586|FBgn0266084|CG42610-PG|Fhos-PG FBpp0297587|FBgn0266084|CG42610-PH|Fhos-PH FBpp0306020|FBgn0266084|CG42610-PI|Fhos-PI FBpp0306021|FBgn0266084|CG42610-PJ|Fhos-PJ	0.9595	FBpp0291295 type=protein; loc=3L:join(8777129..8777317,8782548..8782657,8784999..8785057,8785121..8785305,8785376..8785599,8785694..8785915,8785972..8786231,8786300..8786437,8786622..8787344,8787519..8787720,8788939..8789305,8789371..8789517,8790170..8790508,8790585..8791300,8797000..8797226,8798121..8798194); ID=FBpp0291295; name=Fhos-PA; parent=FBgn0266084,FBtr0302085; dbxref=REFSEQ:NP_729410,G…	1.6	1	0.02	KLLDTSSADQADGTLTWRR
630	FBpp0288898|FBgn0261461|CG42274-PC|RhoGAP18B-PC FBpp0288899|FBgn0261461|CG42274-PD|RhoGAP18B-PD	0.9595	FBpp0288898 type=protein; loc=X:complement(join(19153028..19154953,19150811..19151959,19145968..19146142,19144564..19144591,19144005..19144496,19143585..19143768)); ID=FBpp0288898; name=RhoGAP18B-PC; parent=FBgn0261461,FBtr0299623; dbxref=FlyBase:FBpp0288898,FlyBase_Annotation_IDs:CG42274-PC,REFSEQ:NP_573352,GB_protein:AAF48921,FlyMine:FBpp0288898,modMine:FBpp0288898; MD5=af68c419830ecf3d03b1bb9b…	1.5	1	0.02	LLLTDSVLAWR
632	FBpp0071642|FBgn0034674|CG9304-PA|CG9304-PA FBpp0311638|FBgn0034674|CG9304-PB|CG9304-PB	0.9584	FBpp0071642 type=protein; loc=2R:join(21973131..21973870,21974174..21974750,21974804..21974874,21974939..21975228,21975289..21975524); ID=FBpp0071642; name=CG9304-PA; parent=FBgn0034674,FBtr0071726; dbxref=GB_protein:AAF46779.2,FlyBase:FBpp0071642,FlyBase_Annotation_IDs:CG9304-PA,GB_protein:AAF46779.3,REFSEQ:NP_611624,GB_protein:AAF46779,FlyMine:FBpp0071642,modMine:FBpp0071642; MD5=a472112d7cb3b2…	1.9	1	0.02	YAVPLTLVVLDR
633	FBpp0087933|FBgn0027548|CG2910-PA|nito-PA FBpp0087934|FBgn0027548|CG2910-PB|nito-PB FBpp0308267|FBgn0027548|CG2910-PC|nito-PC	0.9580	FBpp0087933 type=protein; loc=2R:join(7962843..7963393,7963452..7965282); ID=FBpp0087933; name=nito-PA; parent=FBgn0027548,FBtr0088857; dbxref=GB_protein:AAM68878.1,FlyBase:FBpp0087933,FlyBase_Annotation_IDs:CG2910-PA,REFSEQ:NP_724633,GB_protein:AAM68878,FlyMine:FBpp0087933,modMine:FBpp0087933; MD5=ccf6f17823c4dfc00317c92a2a234e07; length=793; release=r6.09; species=Dmel;;FBpp0087934 type=protein…	4.3	1	0.03	FPNYLHHVQPEDDPLSTR+TDFAELPGATPAAPFK
634	FBpp0085539|FBgn0034527|CG9945-PB|CG9945-PB FBpp0085540|FBgn0034527|CG9945-PA|CG9945-PA	0.9579	FBpp0085539 type=protein; loc=2R:join(20618709..20618888,20618956..20619220,20619281..20619427,20619480..20620019,20620080..20620235,20620438..20620544,20620608..20620748); ID=FBpp0085539; name=CG9945-PB; parent=FBgn0034527,FBtr0086225; dbxref=FlyBase:FBpp0085539,FlyBase_Annotation_IDs:CG9945-PB,GB_protein:AAM68392.1,REFSEQ:NP_725981,GB_protein:AAM68392; MD5=b25e94ad63d09fe20f9db1bf2fd9be97; leng…	2.9	1	0.02	EIQASSGLVSNPNNR
635	FBpp0112456|FBgn0003559|CG17170-PE|su(f)-PE FBpp0297502|FBgn0003559|CG17170-PF|su(f)-PF FBpp0297503|FBgn0003559|CG17170-PG|su(f)-PG	0.9573	FBpp0112456 type=protein; loc=X:join(23097696..23097731,23097793..23098115,23098280..23098555,23098614..23098917,23099218..23099409,23099475..23099888,23099945..23100052,23100502..23100802,23100860..23101107); ID=FBpp0112456; name=su(f)-PE; parent=FBgn0003559,FBtr0113733; dbxref=FlyBase_Annotation_IDs:CG17170-PE,FlyBase:FBpp0112456,REFSEQ:NP_001104479,GB_protein:EDP28024,FlyMine:FBpp0112456,modMi…	1.9	1	0.02	AVVTPIVGIEQLWK
637	FBpp0077414|FBgn0019830|CG3057-PA|colt-PA FBpp0089377|FBgn0019830|CG3057-PD|colt-PD	0.9545	FBpp0077414 type=protein; loc=2L:complement(2768645..2769565); ID=FBpp0077414; name=colt-PA; parent=FBgn0019830,FBtr0077731; dbxref=FlyBase:FBpp0077414,FlyBase_Annotation_IDs:CG3057-PA,GB_protein:AAF51209.1,REFSEQ:NP_477221,GB_protein:AAF51209; MD5=7deb61ab725361dd0f547cdfc82b1f5a; length=306; release=r6.09; species=Dmel;;FBpp0089377 type=protein; loc=2L:complement(2768645..2769565); ID=FBpp00893…	4.2	1	0.02	VLLQTQQGQGGER
638	FBpp0076685|FBgn0035707|CG8368-PB|CG8368-PB FBpp0076686|FBgn0035707|CG8368-PA|CG8368-PA	0.9534	FBpp0076685 type=protein; loc=3L:join(6606317..6607078,6607135..6608418); ID=FBpp0076685; name=CG8368-PB; parent=FBgn0035707,FBtr0076976; dbxref=FlyBase:FBpp0076685,FlyBase_Annotation_IDs:CG8368-PB,GB_protein:AAN12085.1,REFSEQ:NP_729177,GB_protein:AAN12085; MD5=6c001c78a3865f9aebf80d674a38686d; length=681; release=r6.09; species=Dmel;;FBpp0076686 type=protein; loc=3L:join(6606317..6607078,6607135…	1.9	1	0.02	VPEQDFILDSAQR
639	FBpp0079221|FBgn0032020|CG7787-PA|CG7787-PA	0.9501	FBpp0079221 type=protein; loc=2L:join(8320409..8320531,8320602..8320847); ID=FBpp0079221; name=CG7787-PA; parent=FBgn0032020,FBtr0079601; dbxref=FlyBase:FBpp0079221,FlyBase_Annotation_IDs:CG7787-PA,GB_protein:AAF52641.2,REFSEQ:NP_609209,GB_protein:AAF52641,FlyMine:FBpp0079221,modMine:FBpp0079221; MD5=ebca7f87eec8d1c5f50f715493730d0e; length=122; release=r6.09; species=Dmel;	15.6	1	0.02	AQEGTYNQEEVDVPLMTQK
642	FBpp0086428|FBgn0034051|CG8295-PA|Mlf-PA FBpp0086429|FBgn0034051|CG8295-PB|Mlf-PB FBpp0086430|FBgn0034051|CG8295-PC|Mlf-PC FBpp0089346|FBgn0034051|CG8295-PD|Mlf-PD FBpp0291359|FBgn0034051|CG8295-PE|Mlf-PE FBpp0297604|FBgn0034051|CG8295-PF|Mlf-PF FBpp0297605|FBgn0034051|CG8295-PG|Mlf-PG FBpp0297606|FBgn0034051|CG8295-PH|Mlf-PH	0.9474	FBpp0086428 type=protein; loc=2R:complement(join(15939910..15939965,15939037..15939257,15938447..15938978,15936460..15936580)); ID=FBpp0086428; name=Mlf-PA; parent=FBgn0034051,FBtr0087292; dbxref=FlyBase:FBpp0086428,FlyBase_Annotation_IDs:CG8295-PA,GB_protein:AAF58093.2,REFSEQ:NP_523753,GB_protein:AAF58093,FlyMine:FBpp0086428,modMine:FBpp0086428; MD5=0405b49e115ff54c4f2c946c5fbe8f43; length=309; …	5.9	1	0.02	QEFINLEEGEAEQFDR
644	FBpp0082065|FBgn0029512|CG12276-PA|Aos1-PA	0.9441	FBpp0082065 type=protein; loc=3R:complement(join(12433625..12433731,12433129..12433557,12432595..12433072)); ID=FBpp0082065; name=Aos1-PA; parent=FBgn0029512,FBtr0082593; dbxref=FlyBase:FBpp0082065,FlyBase_Annotation_IDs:CG12276-PA,GB_protein:AAF54815.1,REFSEQ:NP_650198,GB_protein:AAF54815,FlyMine:FBpp0082065,modMine:FBpp0082065; MD5=3ceef55d3e7207776adc3ecc0c750f76; length=337; release=r6.09; sp…	2.4	1	0.02	EADLELLR
647	FBpp0070084|FBgn0024983|CG4293-PA|CG4293-PA FBpp0070085|FBgn0024983|CG4293-PB|CG4293-PB FBpp0099908|FBgn0024983|CG4293-PC|CG4293-PC FBpp0099909|FBgn0024983|CG4293-PD|CG4293-PD FBpp0306149|FBgn0024983|CG4293-PE|CG4293-PE	0.9409	FBpp0070084 type=protein; loc=X:complement(join(529410..529530,528545..529351,528086..528483)); ID=FBpp0070084; name=CG4293-PA; parent=FBgn0024983,FBtr0070089; dbxref=GB_protein:AAF45518.1,FlyBase:FBpp0070084,FlyBase_Annotation_IDs:CG4293-PA,REFSEQ:NP_569847,GB_protein:AAF45518; MD5=6050c5763057aa25e5bd05c6fc83c0f5; length=441; release=r6.09; species=Dmel;;FBpp0070085 type=protein; loc=X:compleme…	4.3	1	0.02	APAAPPPGALPLSVDLHGR
648	FBpp0070368|FBgn0004654|CG3724-PA|Pgd-PA FBpp0303827|FBgn0004654|CG3724-PB|Pgd-PB	0.9382	FBpp0070368 type=protein; loc=X:join(2145407..2145414,2145490..2145713,2147175..2148388); ID=FBpp0070368; name=Pgd-PA; parent=FBgn0004654,FBtr0070384; dbxref=FlyBase:FBpp0070368,FlyBase_Annotation_IDs:CG3724-PA,GB_protein:AAF45732.1,REFSEQ:NP_476860,GB_protein:AAF45732,FlyMine:FBpp0070368,modMine:FBpp0070368; MD5=b283b0592fd645e1d5d8c9e48059540d; length=481; release=r6.09; species=Dmel;;FBpp03038…	2.1	1	0.02	LPANLLQAQR
650	FBpp0070584|FBgn0028665|CG2934-PA|VhaAC39-1-PA	0.9339	FBpp0070584 type=protein; loc=X:join(3880989..3881115,3881454..3881962,3882053..3882469); ID=FBpp0070584; name=VhaAC39-1-PA; parent=FBgn0028665,FBtr0070611; dbxref=FlyBase:FBpp0070584,FlyBase_Annotation_IDs:CG2934-PA,GB_protein:AAF45902.1,REFSEQ:NP_570080,GB_protein:AAF45902,FlyMine:FBpp0070584,modMine:FBpp0070584; MD5=0f779bcd26da7ed716438fa7103ded91; length=350; release=r6.09; species=Dmel;	3.1	1	0.02	MYPDGLAALAR
653	FBpp0087562|FBgn0033451|CG1665-PA|CG1665-PA	0.9312	FBpp0087562 type=protein; loc=2R:join(9839828..9839834,9839893..9840515,9840584..9840870,9840944..9841049); ID=FBpp0087562; name=CG1665-PA; parent=FBgn0033451,FBtr0088478; dbxref=FlyBase:FBpp0087562,GB_protein:AAF58893.1,GB_protein:AAF58893.2,FlyBase_Annotation_IDs:CG1665-PA,REFSEQ:NP_610523,GB_protein:AAF58893,FlyMine:FBpp0087562,modMine:FBpp0087562; MD5=731134060f1556b051c259742bbcd6ac; length=…	4.7	1	0.02	MDVDEPYAEDNWQWVR
655	FBpp0077342|FBgn0042627|CG3524-PA|FASN2-PA FBpp0307370|FBgn0042627|CG3524-PB|FASN2-PB	0.9275	FBpp0077342 type=protein; loc=2L:join(3045712..3045883,3046950..3048427,3049392..3054620,3054688..3054783,3055170..3055313,3055377..3055487); ID=FBpp0077342; name=FASN2-PA; parent=FBgn0042627,FBtr0077657; dbxref=FlyBase:FBpp0077342,FlyBase_Annotation_IDs:CG3524-PA,GB_protein:AAF51149.1,REFSEQ:NP_647613,GB_protein:AAF51149,FlyMine:FBpp0077342,modMine:FBpp0077342; MD5=dbc9b26cf5b9e467caf8659c89776b…	1.1	1	0.03	KAACMFK+VIMLDGAPTMASGYVQEAK
656	FBpp0078400|FBgn0014366|CG2925-PA|noi-PA	0.9254	FBpp0078400 type=protein; loc=3R:complement(5589821..5591332); ID=FBpp0078400; name=noi-PA; parent=FBgn0014366,FBtr0078751; dbxref=FlyBase:FBpp0078400,FlyBase_Annotation_IDs:CG2925-PA,GB_protein:AAF51999.1,REFSEQ:NP_477114,GB_protein:AAF51999,FlyMine:FBpp0078400,modMine:FBpp0078400; MD5=c0522c0992d9904213758fe883f1d9f3; length=503; release=r6.09; species=Dmel;	2.6	1	0.02	IQPLLDLEGELLK
657	FBpp0084635|FBgn0039561|CG4963-PA|mfrn-PA	0.9249	FBpp0084635 type=protein; loc=3R:complement(join(27947194..27947310,27945252..27945340,27945077..27945201,27944779..27945014,27944553..27944714,27943982..27944392)); ID=FBpp0084635; name=mfrn-PA; parent=FBgn0039561,FBtr0085266; dbxref=FlyBase:FBpp0084635,FlyBase_Annotation_IDs:CG4963-PA,GB_protein:AAF56764.1,REFSEQ:NP_651600,GB_protein:AAF56764,FlyMine:FBpp0084635,modMine:FBpp0084635; MD5=accbba7…	3.2	1	0.02	TLLNTQETGLTR
658	FBpp0078997|FBgn0026196|CG10206-PA|nop5-PA	0.9175	FBpp0078997 type=protein; loc=2L:complement(join(6917341..6918611,6916898..6917162)); ID=FBpp0078997; name=nop5-PA; parent=FBgn0026196,FBtr0079369; dbxref=FlyBase:FBpp0078997,FlyBase_Annotation_IDs:CG10206-PA,GB_protein:AAF52455.2,REFSEQ:NP_477412,GB_protein:AAF52455,FlyMine:FBpp0078997,modMine:FBpp0078997; MD5=927705a12a71536536d1eea6c514361a; length=511; release=r6.09; species=Dmel;	3.5	1	0.02	FNDTTEALAAATAAVEGK
659	FBpp0071379|FBgn0028480|CG17841-PA|CG17841-PA	0.9134	FBpp0071379 type=protein; loc=X:join(10368356..10368759,10381659..10382109,10382181..10382510,10382582..10382686); ID=FBpp0071379; name=CG17841-PA; parent=FBgn0028480,FBtr0071444; dbxref=FlyBase:FBpp0071379,FlyBase_Annotation_IDs:CG17841-PA,GB_protein:AAF46579.1,REFSEQ:NP_572622,GB_protein:AAF46579,FlyMine:FBpp0071379,modMine:FBpp0071379; MD5=f9037d1155403045d78b506473a2ce46; length=429; release=…	3.7	1	0.02	SAAVPTPTPTALINGK
662	FBpp0080121|FBgn0026373|CG7885-PA|RpII33-PA	0.9027	FBpp0080121 type=protein; loc=2L:13833424..13834251; ID=FBpp0080121; name=RpII33-PA; parent=FBgn0026373,FBtr0080544; dbxref=GB_protein:AAF53342.1,FlyBase:FBpp0080121,FlyBase_Annotation_IDs:CG7885-PA,REFSEQ:NP_477419,GB_protein:AAF53342,FlyMine:FBpp0080121,modMine:FBpp0080121; MD5=40cb92726a1c0bf71b6ec214c86fcaf7; length=275; release=r6.09; species=Dmel;	5.5	1	0.02	FVLEDTELSVANSLR
