# Supplementary material for: Comparative interactome analysis of α-arrestin families in human and Drosophila
Source: eLife. 2024 Jan 25;12:RP88328. doi: 10.7554/eLife.88328 (PMC10945707; doi:10.7554/eLife.88328)
Supplement: Figure 1—source data 1. [file elife-88328-fig1-data1.zip › Drosophila/CG18744/interact-CG18744_2.prot.tsv]

entry no.	protein	protein probability	protein description	percent coverage	tot indep spectra	percent share of spectrum ids	peptides
362	FBpp0113008|FBgn0042101|CG18744-PB|CG18744-PB	1	FBpp0113008 type=protein; loc=3R:complement(join(7798636..7798747,7797371..7798339,7797157..7797308)); ID=FBpp0113008; name=CG18744-PB; parent=FBgn0042101,FBtr0114516; dbxref=FlyBase_Annotation_IDs:CG18744-PB,FlyBase:FBpp0113008,REFSEQ:NP_652647,GB_protein:AAG22132,FlyMine:FBpp0113008,modMine:FBpp0113008; MD5=810179248a7c4175c81f502dac4ad8cd; length=410; release=r6.09; species=Dmel;	37.1	150	2.69	AGDTVNGHVYLTLSER+EAEFMVATNLNK+EAVYSLVQISTYVAHLK+HYLSGEQLDFRPR+IDYFVGSEAAQPQIMEAGTYNYGFHVK+KNEQPVVVQSLDFDYR+NEQPVVVQSLDFDYR+QGYSPGAGISVHLK+QLQIFPQNSLSQETR+QTVLSSR+YVYYEMDQTQSEEVK
455a	FBpp0089204|FBgn0004167|CG12008-PC|kst-PC FBpp0289294|FBgn0004167|CG12008-PE|kst-PE FBpp0304366|FBgn0004167|CG12008-PG|kst-PG FBpp0304367|FBgn0004167|CG12008-PH|kst-PH	1	FBpp0089204 type=protein; loc=3L:join(3351567..3351686,3351965..3352132,3353738..3353854,3353923..3354185,3354255..3354384,3354637..3354824,3354949..3357922,3357982..3358121,3358179..3359789,3359853..3365751,3365811..3366126,3366200..3366310,3366444..3366773,3367515..3367771); ID=FBpp0089204; name=kst-PC; parent=FBgn0004167,FBtr0073072; dbxref=FlyBase:FBpp0089204,GB_protein:AAS64957.1,FlyBase_Ann…	23.9	101	1.82	AALQAEEHVSDAAGATALK+AHDTEFVEVIQLGK+ALEDEIK+ALLGGANEIHVFNR+ALNQPPYNPQDGQLVNDIEK+ALVAGQSLISQQHPER+DAEILEQWISSR+DASLISEDYGQDLESIQALGR+DIVSWSSNLR+DKLQQAYDALAFNR+DLAAVSNLLK+DLLTLSEDK+DLNSALALLR+DLPNSLEGIQR+DLTEAHQLQLFK+DNGVEGFVPANYVR+DVAEALFR+DYGNDEPSAQALLQR+EAFLNNDDLGDSYTAVER+ELTAFKPSIEK+EMIQVLSDPR+ENLEDSLSLQQFLR+EQEQAASSEDYGQDFEHLQLLQNK+FAANGQQLIK+FANSILEGEPK+FNDLTAMAEELDR+GLEEAQDSLEFNSQLDK+HAAFDAEL…
386a	FBpp0072672|FBgn0250789|CG1977-PA|alpha-Spec-PA FBpp0305101|FBgn0250789|CG1977-PC|alpha-Spec-PC	1	FBpp0072672 type=protein; loc=3L:complement(join(1784907..1788896,1781759..1783682,1781095..1781698,1779385..1779985,1779182..1779310)); ID=FBpp0072672; name=alpha-Spec-PA; parent=FBgn0250789,FBtr0072789; dbxref=FlyBase:FBpp0072672,FlyBase_Annotation_IDs:CG1977-PA,GB_protein:AAF47569.1,REFSEQ:NP_476739,GB_protein:AAF47569,FlyMine:FBpp0072672,modMine:FBpp0072672; MD5=b8439882282cce78554fdd71ffb18c…	32.7	84	1.47	AIISADELAK+ALDIFATK+ALNQAWAELK+ANALNNDDLGK+DADEIENWIAEK+DADETVAWIAEK+DALDYIDFTR+DEDSSEALLK+DLASVQALQR+DLEDEAAWIR+DLIGVQNLIK+DLSTVQTLLTK+DLTGVQNLK+DLTSVQNLQK+DLVSWINGMK+DMNNQADSLVESGQFDTAGIQEK+DQLINASHAQSPAILK+DQPFASDDIR+DVAGAEALLER+EAADLAQWIR+EAFLNADDDANAGGNVEALIK+EINEMWDQIITK+EKEPIATGSDYGKDEDSSEALLK+ETENVQSYEEIENAFR+FATDDSYLDPTNLNGK+GDVLTLLNSNNK+HQAFEAELAANADR+HQAVLAEINNHEAR+HQLVEADIVAHEDR+IAALQ…
371	sp|GFP_AEQVI|	1	sp GFP_AEQVI	44.1	84	1.45	AEVKFEGDTLVNR+EDGNILGHK+FEGDTLVNR+FSVSGEGEGDATYGK+GEELFTGVVPILVELDGDVNGHK+GIDFKEDGNILGHK+LEYNYNSHNVYIMADK+LEYNYNSHNVYIMADKQK+SAMPEGYVQER+TIFFKDDGNYK
378a	FBpp0070787|FBgn0000042|CG4027-PA|Act5C-PA FBpp0070788|FBgn0000042|CG4027-PB|Act5C-PB FBpp0100124|FBgn0000042|CG4027-PC|Act5C-PC FBpp0100125|FBgn0000042|CG4027-PD|Act5C-PD FBpp0311818|FBgn0000042|CG4027-PE|Act5C-PE	1	FBpp0070787 type=protein; loc=X:5902698..5903828; ID=FBpp0070787; name=Act5C-PA; parent=FBgn0000042,FBtr0070822; dbxref=FlyBase_Annotation_IDs:CG4027-PA,FlyBase:FBpp0070787,GB_protein:AAF46098.1,REFSEQ:NP_727048,GB_protein:AAF46098; MD5=88db72d41de81d7f219b741d3b28d3d2; length=376; release=r6.09; species=Dmel;;FBpp0070788 type=protein; loc=X:5902698..5903828; ID=FBpp0070788; name=Act5C-PB; parent…	41.2	83	1.15	AGFAGDDAPR+AVFPSIVGRPR+DLTDYLMK+DLYANTVLSGGTTMYPGIADR+DSYVGDEAQSK+EITALAPSTMK+GYSFTTTAER+IIAPPER+IWHHTFYNELR+KDLYANTVLSGGTTMYPGIADR+QEYDESGPSIVHR+RGILTLK+SYELPDGQVITIGNER+VAPEEHPVLLTEAPLNPK
427a	FBpp0084617|FBgn0003279|CG5502-PA|RpL4-PA	1	FBpp0084617 type=protein; loc=3R:join(27922917..27922919,27923125..27923305,27923370..27923740,27924140..27924790); ID=FBpp0084617; name=RpL4-PA; parent=FBgn0003279,FBtr0085248; dbxref=FlyBase:FBpp0084617,FlyBase_Annotation_IDs:CG5502-PA,GB_protein:AAG22173.1,REFSEQ:NP_524538,GB_protein:AAG22173,FlyMine:FBpp0084617,modMine:FBpp0084617; MD5=c846b6c4b4ed56d364b2ad352ff789f5; length=401; release=r6.…	47.1	66	1.19	APIRPDVVNEVHQLLR+FVIWTESAFAR+GHVIDGVSEFPLVVSDEVQK+GPLVVYDK+GPLVVYDKDEGLR+GPLVVYDKDEGLRK+GYNLPQPK+IWADIQK+KGYNLPQPK+LNDLFGTWK+LNPLTNVR+LNPYAEVLK+LNPYAEVLKR+MANTDLSR+NIPGIETINVDK+NIPGIETINVDKLNLLK+QAVIFLR+QAYAVSELAGHQTSAESWGTGR+RGPLVVYDKDEGLR+RLNPLTNVR+RYALVSAIAASGVPALVQSK+SHFANVATK+YALVSAIAASGVPALVQSK
404a	FBpp0075764|FBgn0036213|CG7283-PA|RpL10Ab-PA	1	FBpp0075764 type=protein; loc=3L:join(11822886..11822890,11823200..11823355,11823658..11824150); ID=FBpp0075764; name=RpL10Ab-PA; parent=FBgn0036213,FBtr0076032; dbxref=FlyBase:FBpp0075764,FlyBase_Annotation_IDs:CG7283-PA,GB_protein:AAF50002.2,REFSEQ:NP_648514,GB_protein:AAF50002,FlyMine:FBpp0075764,modMine:FBpp0075764; MD5=10f16de0b4b7aa8b0b1fe2b1479d7ba8; length=217; release=r6.09; species=Dmel;	45.6	61	1.04	AGKFPALLSHQESMIGK+ANNVDFMDAEALK+ANNVDFMDAEALKK+DTLYEGVNGLLEASAK+DTLYEGVNGLLEASAKK+FPALLSHQESMIGK+GFLETVELQIGLK+LLGPGLNK+SSMGPPQRLY+SYDAFLASESLIK+SYDAFLASESLIKQIPR+VSRDTLYEGVNGLLEASAK
161	FBpp0078134|FBgn0000100|CG7490-PA|RpLP0-PA FBpp0306232|FBgn0000100|CG7490-PB|RpLP0-PB	1	FBpp0078134 type=protein; loc=3L:join(22076288..22076341,22076416..22077315); ID=FBpp0078134; name=RpLP0-PA; parent=FBgn0000100,FBtr0078481; dbxref=FlyBase:FBpp0078134,FlyBase_Annotation_IDs:CG7490-PA,GB_protein:AAF51807.1,REFSEQ:NP_524211,GB_protein:AAF51807,FlyMine:FBpp0078134,modMine:FBpp0078134; MD5=86e1796e988a2ee9e406941fb4905ecb; length=317; release=r6.09; species=Dmel;;FBpp0306232 type=pr…	51.7	59	1.11	APARPGAIAPLHVIIPAQNTGLGPEK+EYIKDPSK+FAAAASASAAPAAGGATEK+GDLAEVR+GHLENNPQLEK+GLAVVLMGK+GNVGFVFTK+GNVGFVFTKGDLAEVR+GTIEIINDVPILKPGDK+KPESESEEEDDDMGFGLFD+NLLAIAATTEVEFK+TSFFQALSIPTK+TSFFQALSIPTKISK+VVELFDEFPK
421a	FBpp0082514|FBgn0266599|CG4264-PE|Hsc70-4-PE FBpp0082515|FBgn0266599|CG4264-PF|Hsc70-4-PF FBpp0082516|FBgn0266599|CG4264-PA|Hsc70-4-PA FBpp0082517|FBgn0266599|CG4264-PC|Hsc70-4-PC FBpp0082518|FBgn0266599|CG4264-PD|Hsc70-4-PD FBpp0082519|FBgn0266599|CG4264-PB|Hsc70-4-PB FBpp0307982|FBgn0266599|CG4264-PG|Hsc70-4-PG	1	FBpp0082514 type=protein; loc=3R:15244360..15246315; ID=FBpp0082514; name=Hsc70-4-PE; parent=FBgn0266599,FBtr0083055; dbxref=FlyBase:FBpp0082514,FlyBase_Annotation_IDs:CG4264-PE,GB_protein:AAO41567.1,REFSEQ:NP_788679,GB_protein:AAO41567; MD5=050fd5b4b4ff0bfd160c385fb3a7608a; length=651; release=r6.09; species=Dmel;;FBpp0082515 type=protein; loc=3R:15244360..15246315; ID=FBpp0082515; name=Hsc70-4-…	34.4	57	0.94	ATLDEDNLK+DAGTIAGLNVLR+FDDAAVQSDMK+FEELNADLFR+FELSGIPPAPR+IINEPTAAAIAYGLDK+IINEPTAAAIAYGLDKK+KFDDAAVQSDMK+LLQDLFNGK+LVTHFVQEFK+NQVAMNPTQTIFDAK+SINPDEAVAYGAAVQAAILHGDK+STAGDTHLGGEDFDNR+SVIHDIVLVGGSTR+TFFPEEISSMVLTK+TTPSYVAFTDTER+TVTNAVITVPAYFNDSQR+VEIIANDQGNR+WLDANQLADK
52	FBpp0072305|FBgn0265434|CG15792-PB|zip-PB FBpp0072306|FBgn0265434|CG15792-PA|zip-PA FBpp0099894|FBgn0265434|CG15792-PC|zip-PC FBpp0099896|FBgn0265434|CG15792-PD|zip-PD FBpp0291728|FBgn0265434|CG15792-PE|zip-PE FBpp0291729|FBgn0265434|CG15792-PF|zip-PF FBpp0291730|FBgn0265434|CG15792-PG|zip-PG FBpp0291731|FBgn0265434|CG15792-PH|zip-PH FBpp0297531|FBgn0265434|CG15792-PI|zip-PI	1	FBpp0072305 type=protein; loc=2R:complement(join(25010380..25010511,25005868..25006083,25002288..25002444,25000039..25000160,24998278..24998301,24997578..24997697,24997209..24997301,24994407..24997146,24994012..24994316,24993391..24993921,24992033..24993328,24991810..24991973,24991137..24991272)); ID=FBpp0072305; name=zip-PB; parent=FBgn0265434,FBtr0072398; dbxref=FlyBase_Annotation_IDs:CG15792-P…	25.5	44	0.79	AAETERDELAEEIANNANK+AGVLAHLEEER+ALEAEVLQLTEDLASSER+ALESQLAELK+ANDLSQTLAEEEEK+AQLQIEQLTTELANEK+AQNEELEDDLQLTEDAK+DAEIVGMAQQALTDTQFGAR+DELAEEIANNANK+DLETELDEER+EALQEQLEEDDEAK+ELDEAFDKIEDLENK+ELESQLAEIQEDLEAEK+ELIAQNDR+ELTMNIEDER+GTLEAENADLATELR+GVADFAIVHYAGR+IAHLLGLSVTDMTR+IANLEEQLENEGK+IATLEEELEEEQSNSEVLLDR+IDAPLVLDQLR+IETEVADLK+IPFQEFR+KYEEDLALTDDQNQK+LAEIETAQR+LAEVTTQMQEIK+LQQEAENITNQLEEAELK+MIQ…
378b	FBpp0071448|FBgn0000044|CG10067-PA|Act57B-PA FBpp0082253|FBgn0000046|CG18290-PA|Act87E-PA FBpp0082254|FBgn0000046|CG18290-PB|Act87E-PB FBpp0082597|FBgn0000047|CG5178-PA|Act88F-PA FBpp0312019|FBgn0000046|CG18290-PC|Act87E-PC	0.9999	FBpp0071448 type=protein; loc=2R:join(20944117..20944156,20944844..20945934); ID=FBpp0071448; name=Act57B-PA; parent=FBgn0000044,FBtr0071519; dbxref=FlyBase_Annotation_IDs:CG10067-PA,GB_protein:AAF46640.1,FlyBase:FBpp0071448,REFSEQ:NP_523800,GB_protein:AAF46640,FlyMine:FBpp0071448,modMine:FBpp0071448; MD5=fc18feee98f205c68bee410b300b54e1; length=376; release=r6.09; species=Dmel;;FBpp0082253 type=…	33.2	43	0.34	AGFAGDDAPR+AVFPSIVGRPR+DLTDYLMK+DSYVGDEAQSK+GYSFTTTAER+IIAPPER+IWHHTFYNELR+RGILTLK+SYELPDGQVITIGNER+VAPEEHPVLLTEAPLNPK+YPIEHGIITNWDDMEK
133	FBpp0076359|FBgn0017579|CG6253-PA|RpL14-PA	1	FBpp0076359 type=protein; loc=3L:join(8601035..8601037,8601314..8601415,8601648..8601842,8602103..8602303); ID=FBpp0076359; name=RpL14-PA; parent=FBgn0017579,FBtr0076633; dbxref=FlyBase:FBpp0076359,FlyBase_Annotation_IDs:CG6253-PA,GB_protein:AAF50393.1,REFSEQ:NP_523975,GB_protein:AAF50393,FlyMine:FBpp0076359,modMine:FBpp0076359; MD5=a8770f33c4e9685bb6fcb587b1869f19; length=166; release=r6.09; spe…	42.2	40	0.72	FPYTAPTR+IKFPYTAPTR+LLTIAFNTLK+LLTIAFNTLKK+LNNLHLTK+LVAIVDVIDQNR+SSLNDFDR+SSLNDFDRFK+VLVDGPLTGVPR+VSPWSVK
39	FBpp0071808|FBgn0010078|CG3661-PA|RpL23-PA	1	FBpp0071808 type=protein; loc=2R:join(22854517..22854529,22854647..22854858,22855445..22855642); ID=FBpp0071808; name=RpL23-PA; parent=FBgn0010078,FBtr0071897; dbxref=GB_protein:AAF46914.1,FlyBase:FBpp0071808,FlyBase_Annotation_IDs:CG3661-PA,REFSEQ:NP_523813,GB_protein:AAF46914,FlyMine:FBpp0071808,modMine:FBpp0071808; MD5=91472336627593eb0a972b29a50a5e93; length=140; release=r6.09; species=Dmel;	47.1	39	0.68	DGVFIYFEDNAGVIVNNK+GSAITGPVAK+KVMPAVVIR+LNRLPAAGVGDMFVATVK+LPAAGVGDMFVATVK+NLYVIAVHGIR+VMPAVVIR
355	FBpp0099686|FBgn0039713|CG7808-PC|RpS8-PC FBpp0301957|FBgn0039713|CG7808-PE|RpS8-PE FBpp0311986|FBgn0039713|CG7808-PF|RpS8-PF FBpp0311987|FBgn0039713|CG7808-PG|RpS8-PG	1	FBpp0099686 type=protein; loc=3R:join(29861931..29861934,29862199..29862305,29862785..29863196,29863415..29863518); ID=FBpp0099686; name=RpS8-PC; parent=FBgn0039713,FBtr0085489; dbxref=FlyBase_Annotation_IDs:CG7808-PC,FlyBase:FBpp0099686,GB_protein:AAN14192.1,REFSEQ:NP_651740,GB_protein:AAN14192,FlyMine:FBpp0099686,modMine:FBpp0099686; MD5=6f3fd8d03f294cec518e459314d26d3c; length=208; release=r6.…	44.7	39	0.7	EDENDVLTK+ELEFYLK+IADVVYNASNNELVR+LETGNFAWASEGVAR+NSIVVIDATPFR+QWYEAHYVLPLGR+SDGYILEGK+SDGYILEGKELEFYLK+VEQALEDQFTSGR
375	sp|TRYP_PIG|	1	sp TRYP_PIG	25.1	38	0.69	IITHPNFNGNTLDNDIMLIK+LGEHNIDVLEGNEQFINAAK+LSSPATLNSR+VATVSLPR
250	FBpp0082728|FBgn0040237|CG6815-PA|bor-PA FBpp0297140|FBgn0040237|CG6815-PB|bor-PB	1	FBpp0082728 type=protein; loc=3R:complement(join(16263730..16263952,16263147..16263621,16262262..16263086,16261991..16262189,16261834..16261926)); ID=FBpp0082728; name=bor-PA; parent=FBgn0040237,FBtr0083276; dbxref=FlyBase:FBpp0082728,FlyBase_Annotation_IDs:CG6815-PA,GB_protein:AAF55289.2,REFSEQ:NP_524996,GB_protein:AAF55289,FlyMine:FBpp0082728,modMine:FBpp0082728; MD5=9550e905085694c6b773f07bdce…	41.6	38	0.7	AALNAFLYR+AKPTDALQGVVLNPK+EALELSK+EYEAHIEQAK+FAFLDALK+FDSSALER+FKLDTFDYGK+FMLVLASNTPEQFDYAINDR+IGKPTLVGETSR+LAEHSGMDFAIMTGGDVAPMGK+LDEMVEFTLPGLEER+LLEHELR+LYFDKYVLQPAAAGAK+NRQQPQPDQTAGFSEGGGAADPEGR+NVLMHGPPGTGK+QQPQPDQTAGFSEGGGAADPEGR+QTIEHEIEMK+RYEDQLLQQQR+SITGTAAPPLTLTAK+TAGTVIGAGAEAMLTDWDK+YEDQLLQQQR+YVLQPAAAGAK
57	FBpp0072687|FBgn0026372|CG7977-PA|RpL23A-PA	1	FBpp0072687 type=protein; loc=3L:complement(join(1668596..1668626,1667809..1668221,1667346..1667735)); ID=FBpp0072687; name=RpL23A-PA; parent=FBgn0026372,FBtr0072805; dbxref=FlyBase:FBpp0072687,FlyBase_Annotation_IDs:CG7977-PA,GB_protein:AAF47545.1,REFSEQ:NP_523886,GB_protein:AAF47545,FlyMine:FBpp0072687,modMine:FBpp0072687; MD5=72c109ba1880501fee25f5f1a556a4f0; length=277; release=r6.09; species…	30.3	36	0.63	AVALLNAK+DYDALDIANK+DYDALDIANKIGII+EAAPSAAKPAAAAPK+IEDNNTLVFLTHLR+KIEDNNTLVFLTHLR+LARDYDALDIANKIGII+MDAYNIIK+MDAYNIIKYPLTTEAAMK+VNVLIRPDGQK+YPLTTEAAMK
440a	FBpp0086252|FBgn0003274|CG4918-PA|RpLP2-PA	1	FBpp0086252 type=protein; loc=2R:16586223..16586564; ID=FBpp0086252; name=RpLP2-PA; parent=FBgn0003274,FBtr0087105; dbxref=FlyBase:FBpp0086252,FlyBase_Annotation_IDs:CG4918-PA,GB_protein:AAF57979.1,REFSEQ:NP_523764,GB_protein:AAF57979,FlyMine:FBpp0086252,modMine:FBpp0086252; MD5=b28d6b4fec46edabc2fa2ec06e21105f; length=113; release=r6.09; species=Dmel;	46.9	36	0.56	ILSSVGVEVDAER+KEESESEDDDMGFALFE+SIDDLIK+SIDDLIKEGR+YVAAYLLAVLGGK
374	sp|K2C1_HUMAN|	1	sp K2C1_HUMAN	29.2	36	0.61	AEAESLYQSK+DYQELMNTK+FLEQQNQVLQTK+GGGGGGYGSGGSSYGSGGGSYGSGGGGGGGR+IEISELNR+LNDLEDALQQAK+NMQDMVEDYR+QISNLQQSISDAEQR+SGGGFSSGSAGIINYQR+SLDLDSIIAEVK+SLNNQFASFIDK+SLVNLGGSK+TLLEGEESR+WELLQQVDTSTR+YEELQITAGR
42	FBpp0071892|FBgn0003062|CG9888-PA|Fib-PA	1	FBpp0071892 type=protein; loc=2R:complement(join(23074582..23074594,23074024..23074463,23073061..23073642)); ID=FBpp0071892; name=Fib-PA; parent=FBgn0003062,FBtr0071982; dbxref=FlyBase:FBpp0071892,FlyBase_Annotation_IDs:CG9888-PA,GB_protein:AAF46950.1,REFSEQ:NP_523817,GB_protein:AAF46950,FlyMine:FBpp0071892,modMine:FBpp0071892; MD5=19665765e4e9749a82627001f88e480a; length=344; release=r6.09; spec…	34.6	35	0.61	DHAVVVGVYRPPPK+DHAVVVGVYRPPPKQ+HEGVFIAR+ISVETNGEK+IVALNAQHFLK+LAAAVLGGVEQIHMPPGSK+LKPQEQLTLEPYER+MLVGMVDTIFADVAQPDQGR+NFVPGSEVYGEK+TNIIPIIEDAR
205	FBpp0079752|FBgn0015756|CG6141-PA|RpL9-PA FBpp0079753|FBgn0015756|CG6141-PB|RpL9-PB FBpp0309201|FBgn0015756|CG6141-PC|RpL9-PC	1	FBpp0079752 type=protein; loc=2L:complement(join(11003511..11003751,11002907..11003238)); ID=FBpp0079752; name=RpL9-PA; parent=FBgn0015756,FBtr0080163; dbxref=FlyBase:FBpp0079752,FlyBase_Annotation_IDs:CG6141-PA,GB_protein:AAF53048.2,REFSEQ:NP_477161,GB_protein:AAF53048; MD5=34fd4750956f462f757b4355f18215dd; length=190; release=r6.09; species=Dmel;;FBpp0079753 type=protein; loc=2L:complement(join…	44.2	35	0.64	DELIVEGNDIESVSGSAALIQQSTTVK+FLDGLYVSEK+GVTFGFQYK+HLALDMYMPDK+HLALDMYMPDKR+KFLDGLYVSEK+RVEMAPGVTVVNSTAQK+VEMAPGVTVVNSTAQK+VVTITGTR
265	FBpp0083802|FBgn0002622|CG6779-PA|RpS3-PA FBpp0312066|FBgn0002622|CG6779-PB|RpS3-PB	1	FBpp0083802 type=protein; loc=3R:join(23358855..23358890,23359154..23359858); ID=FBpp0083802; name=RpS3-PA; parent=FBgn0002622,FBtr0084410; dbxref=FlyBase:FBpp0083802,FlyBase_Annotation_IDs:CG6779-PA,GB_protein:AAF56129.1,REFSEQ:NP_476632,GB_protein:AAF56129,FlyMine:FBpp0083802,modMine:FBpp0083802; MD5=afce2f20264890e9f016128a095a23e6; length=246; release=r6.09; species=Dmel;;FBpp0312066 type=pro…	48.4	34	0.63	AELNEFLTR+ELAEDGYSGVEVR+ELTAMVQK+FNFETGR+FVSDGIFK+IELYAEK+IPPPSKPLDDLSEAK+IYETPETEYK+IYETPETEYKIPPPSKPLDDLSEAK+KFVSDGIFK+KPLPDNVSVVEPK+KPLPDNVSVVEPKEEK+LTGGLAVR+TEIIIMATK+VMLPYDPK
421b	FBpp0073445|FBgn0001218|CG4147-PB|Hsc70-3-PB FBpp0073446|FBgn0001218|CG4147-PA|Hsc70-3-PA FBpp0073447|FBgn0001218|CG4147-PD|Hsc70-3-PD FBpp0073448|FBgn0001218|CG4147-PC|Hsc70-3-PC FBpp0311376|FBgn0001218|CG4147-PE|Hsc70-3-PE	1	FBpp0073445 type=protein; loc=X:complement(join(11804897..11805021,11802613..11804458)); ID=FBpp0073445; name=Hsc70-3-PB; parent=FBgn0001218,FBtr0073608; dbxref=FlyBase:FBpp0073445,FlyBase_Annotation_IDs:CG4147-PB,GB_protein:AAN09299.1,REFSEQ:NP_511132,GB_protein:AAN09299,FlyMine:FBpp0073445,modMine:FBpp0073445; MD5=90cfc2d2c129e8a211bff4d9b740fb53; length=656; release=r6.09; species=Dmel;;FBpp00…	27	31	0.46	DAGVIAGLQVMR+DLEAIVQPVIAK+FEELNLDLFR+IINEPTAAAIAYGLDK+IINEPTAAAIAYGLDKK+ITPSYVAFTADGER+LESAIDESIK+LTPEDIDR+LYQGAGGAPPPEGGDDADLK+LYQGAGGAPPPEGGDDADLKDEL+NQLTTNPENTVFDAK+VEIIANDQGNR+VFAPEEISAMVLGK+VTHAVVTVPAYFNDAQR+WLEQNPDADPEEYK
398a	FBpp0074963|FBgn0004401|CG6143-PB|Pep-PB FBpp0089253|FBgn0004401|CG6143-PC|Pep-PC FBpp0293516|FBgn0004401|CG6143-PD|Pep-PD	1	FBpp0074963 type=protein; loc=3L:complement(join(17643979..17643986,17643363..17643726,17641026..17641255,17638505..17640053)); ID=FBpp0074963; name=Pep-PB; parent=FBgn0004401,FBtr0075199; dbxref=FlyBase:FBpp0074963,FlyBase_Annotation_IDs:CG6143-PB,GB_protein:AAF49319.3,REFSEQ:NP_524858,GB_protein:AAF49319,FlyMine:FBpp0074963,modMine:FBpp0074963; MD5=19816eddca9ef235f71f1c63d498b93d; length=716; …	19.6	31	0.55	AAAPAAVASPAAAATSADASPSPAK+AAAPAAVASPAAAATSADASPSPAKK+AVGPGLISK+EGIEESYR+FFDTEVTAEIHSR+IDYDTHLLSAEHLK+MGGMNMSPWESQNPGGGQFGNNMR+NFGGGNNNYGGPMGANR+NQNPPSLLDLPR+QTLPISTEEEETR
449a	FBpp0088242|FBgn0017545|CG2168-PA|RpS3A-PA FBpp0300615|FBgn0017545|CG2168-PF|RpS3A-PF	1	FBpp0088242 type=protein; loc=4:complement(join(66840..67180,66273..66738)); ID=FBpp0088242; name=RpS3A-PA; parent=FBgn0017545,FBtr0089175; dbxref=FlyBase:FBpp0088242,GB_protein:AAF59372.1,FlyBase_Annotation_IDs:CG2168-PA,REFSEQ:NP_524618,GB_protein:AAF59372,FlyMine:FBpp0088242,modMine:FBpp0088242; MD5=01e3a94c58ad043665c9117cee125392; length=268; release=r6.09; species=Dmel;;FBpp0300615 type=pro…	47.8	30	0.53	APNMFQTR+GRVFEVSLADLQK+IASDYLK+IYPLHDVYIR+KVVDPFSR+LALDSIAK+LALDSIAKDIEK+LIAEDVQDR+LLELHGDGGGK+MTDIITNEVSGADLK+SVEAVVSSEGAVIDRPEGYEPPVQEAV+TVDGYLLR+VFEVSLADLQK+VVDPFSR
437a	FBpp0085720|FBgn0003887|CG9277-PB|betaTub56D-PB FBpp0085721|FBgn0003887|CG9277-PA|betaTub56D-PA	1	FBpp0085720 type=protein; loc=2R:complement(join(19451433..19451489,19447460..19448746)); ID=FBpp0085720; name=betaTub56D-PB; parent=FBgn0003887,FBtr0086536; dbxref=FlyBase:FBpp0085720,FlyBase_Annotation_IDs:CG9277-PB,GB_protein:AAF57555.1,REFSEQ:NP_523795,GB_protein:AAF57555,FlyMine:FBpp0085720,modMine:FBpp0085720; MD5=af532e832c1035fa8fb3355ba120f3d1; length=447; release=r6.09; species=Dmel;;FB…	29.8	30	0.42	ALTVPELTQQMFDAK+AVLVDLEPGTMDSVR+EVDEQMLNIQNK+FPGQLNADLR+IMNTYSVVPSPK+INVYYNEASGGK+ISEQFTAMFR+LAVNMVPFPR+LHFFMPGFAPLTSR+MSATFIGNSTAIQEIFK+NSSYFVEWIPNNVK+YLTVAAIFR
195	FBpp0079500|FBgn0004867|CG5920-PA|RpS2-PA FBpp0303531|FBgn0004867|CG5920-PB|RpS2-PB FBpp0311561|FBgn0004867|CG5920-PC|RpS2-PC	1	FBpp0079500 type=protein; loc=2L:complement(9896327..9897130); ID=FBpp0079500; name=RpS2-PA; parent=FBgn0004867,FBtr0079905; dbxref=FlyBase:FBpp0079500,FlyBase_Annotation_IDs:CG5920-PA,GB_protein:AAF52822.1,REFSEQ:NP_476874,GB_protein:AAF52822,FlyMine:FBpp0079500,modMine:FBpp0079500; MD5=207bcaed11f5ff09092a8f6cd10003e0; length=267; release=r6.09; species=Dmel;;FBpp0303531 type=protein; loc=2L:co…	37.5	30	0.53	AFVAIGDNNGHIGLGVK+ATYAAIAK+EMPLGSTPYQAYSDFLSKPTPR+GSTGTLGNFAK+GTGIVSAPVPK+LSVVPVR+SLEEIYLYSLPIK+TYAYLTPDLWK
403a	FBpp0075759|FBgn0022959|CG5654-PA|yps-PA	1	FBpp0075759 type=protein; loc=3L:complement(join(12124712..12124886,12122837..12123574,12122676..12122773,12122107..12122154)); ID=FBpp0075759; name=yps-PA; parent=FBgn0022959,FBtr0076027; dbxref=FlyBase:FBpp0075759,FlyBase_Annotation_IDs:CG5654-PA,GB_protein:AAF49961.3,REFSEQ:NP_524033,GB_protein:AAF49961,FlyMine:FBpp0075759,modMine:FBpp0075759; MD5=e40bca2842ecf7b30a38c770d1369348; length=352; …	44.9	29	0.52	DGEVEGEDAESSAQQQQQQAAPIVDGQPQQQVQSGPR+EDVFVHQSAIAR+GLGGGDGSAEPGVHDQNPEGLQR+GNEAANVTGPSGEPVR+GPPGGPPGGPR+KDGEVEGEDAESSAQQQQQQAAPIVDGQPQQQVQSGPR+NFNNGPPPPR+NGAQELQNTTTESTA+RKDGEVEGEDAESSAQQQQQQAAPIVDGQPQQQVQSGPR+SGYGFINR+SVGDGEVVEFDVVIGEK+YNNYYLR
430a	FBpp0085066|FBgn0027598|CG31012-PC|cindr-PC	1	FBpp0085066 type=protein; loc=3R:join(30809271..30809283,30816875..30817124,30817198..30817309,30817634..30818207,30824278..30824886,30824955..30826045); ID=FBpp0085066; name=cindr-PC; parent=FBgn0027598,FBtr0085704; dbxref=FlyBase:FBpp0085066,FlyBase_Annotation_IDs:CG31012-PC,GB_protein:AAF57087.2,REFSEQ:NP_733405,GB_protein:AAF57087,FlyMine:FBpp0085066,modMine:FBpp0085066; MD5=5361233985aa708f7…	29.5	28	0.52	AATIAVEDTDFDR+ASGVTGMFPDNFVR+EPDELDLQK+LTTAVSHDLADGLAASK+MLAPSEVAPINEPPSATQITQNQR+MLSGANQLPESGAAGNVVIR+NLDLTKPPGVGASVSIGQQR+RPPTIGATVTTSALTSK+SSTSSATTSSATTVATGLTSSSVSK+TIEELVNALK+TPTGGVPMTGNLLGGK+VDDIIAVISTELPDK+VDKLEGLVLNQQR+VEFPYAPQNDDELELK+VGVFPDNFVK+VGVFPSNFVQHIEPSPVLASK
23	FBpp0071050|FBgn0004403|CG1524-PB|RpS14a-PB FBpp0071051|FBgn0004403|CG1524-PA|RpS14a-PA FBpp0071052|FBgn0004404|CG1527-PA|RpS14b-PA FBpp0311458|FBgn0004404|CG1527-PB|RpS14b-PB	1	FBpp0071050 type=protein; loc=X:join(7934034..7934270,7934330..7934548); ID=FBpp0071050; name=RpS14a-PB; parent=FBgn0004403,FBtr0071094; dbxref=FlyBase:FBpp0071050,FlyBase_Annotation_IDs:CG1524-PB,GB_protein:AAF46297.1,REFSEQ:NP_524884,GB_protein:AAF46297; MD5=67c629577ede1be33d27f3af361fb96a; length=151; release=r6.09; species=Dmel;;FBpp0071051 type=protein; loc=X:join(7934034..7934270,7934330..…	52.3	28	0.53	ADRDEASPYAAMLAAQDVAEK+ATGGNKTKTPGPGAQSALR+DEASPYAAMLAAQDVAEK+EEVQVQLGPQVR+IEDVTPIPSDSTR+IEDVTPIPSDSTRR+TLGITALHIK+TPGPGAQSALR+VQKEEVQVQLGPQVR
198	FBpp0079536|FBgn0005593|CG4897-PA|RpL7-PA FBpp0310250|FBgn0005593|CG4897-PB|RpL7-PB	1	FBpp0079536 type=protein; loc=2L:join(10201230..10201528,10201599..10202058); ID=FBpp0079536; name=RpL7-PA; parent=FBgn0005593,FBtr0079946; dbxref=FlyBase:FBpp0079536,FlyBase_Annotation_IDs:CG4897-PA,GB_protein:AAF52868.1,REFSEQ:NP_523531,GB_protein:AAF52868,FlyMine:FBpp0079536,modMine:FBpp0079536; MD5=6c173242113a02c4d9003f2e5857d863; length=252; release=r6.09; species=Dmel;;FBpp0310250 type=pro…	46	28	0.5	ANHYVNGGDFGNR+ATINMLR+IAEPYITWGYPNLK+KAAVIALR+KLPAVPESK+KVLQLFR+LNTPTGGWR+LPAVPESK+NQFYVPAEAK+QINNGVFIK+QRVPITDNFVIER+VPITDNFVIER+YASNFLWPFK+YQNEYIK
445a	FBpp0087142|FBgn0000556|CG8280-PA|Ef1alpha48D-PA FBpp0304260|FBgn0000556|CG8280-PC|Ef1alpha48D-PC FBpp0311272|FBgn0000556|CG8280-PD|Ef1alpha48D-PD FBpp0311273|FBgn0000556|CG8280-PE|Ef1alpha48D-PE	1	FBpp0087142 type=protein; loc=2R:11893575..11894966; ID=FBpp0087142; name=Ef1alpha48D-PA; parent=FBgn0000556,FBtr0088035; dbxref=FlyBase:FBpp0087142,FlyBase_Annotation_IDs:CG8280-PA,GB_protein:AAF58608.1,REFSEQ:NP_477375,GB_protein:AAF58608,FlyMine:FBpp0087142,modMine:FBpp0087142; MD5=2ae59732b0e0ae621052c7236b70a79c; length=463; release=r6.09; species=Dmel;;FBpp0304260 type=protein; loc=2R:11893…	24.2	27	0.47	ALRLPLQDVYK+EVSSYIK+IGGIGTVPVGR+LPLQDVYK+MDSSEPPYSEAR+QLIVGVNK+QTVAVGVIK+TLIDALDAILPPARPTDK+VETGVLKPGTVVVFAPANITTEVK+YYVTIIDAPGHR
302	FBpp0085915|FBgn0265297|CG5119-PC|pAbp-PC FBpp0085917|FBgn0265297|CG5119-PA|pAbp-PA FBpp0085919|FBgn0265297|CG5119-PB|pAbp-PB	1	FBpp0085915 type=protein; loc=2R:join(18141507..18141672,18143413..18144897,18144967..18145220); ID=FBpp0085915; name=pAbp-PC; parent=FBgn0265297,FBtr0086736; dbxref=GB_protein:AAF57746.1,FlyBase:FBpp0085915,FlyBase_Annotation_IDs:CG5119-PC,REFSEQ:NP_725750,GB_protein:AAF57746; MD5=6bee88b82e3f7d3c442e363e78d07870; length=634; release=r6.09; species=Dmel;;FBpp0085917 type=protein; loc=2R:join(181…	33.9	27	0.47	AITGQQTAAPNMQIPGAQIAGGAQQR+ALDTMNFDLVR+EFFEPYGK+FFGSQVATQMR+FSSAGPVLSIR+GYGFVHFETEEAANTSIDK+IAFSPYGNITSAK+LFTNVYVK+LKEFFEPYGK+MQQLGQIYQPNAASGFFVPTLPSNQR+NFTEDFDDEK+NLDDTIDDDR+NPPVPQLHQTQPIPQQLQGK+SGVGNVFIK+SLGYAYVNFQQPADAER+VVGSKPLYVALAQR
286	FBpp0085165|FBgn0039857|CG11522-PA|RpL6-PA FBpp0085166|FBgn0039857|CG11522-PB|RpL6-PB	1	FBpp0085165 type=protein; loc=3R:complement(join(31596048..31596158,31595521..31595601,31594924..31595463)); ID=FBpp0085165; name=RpL6-PA; parent=FBgn0039857,FBtr0085804; dbxref=FlyBase:FBpp0085165,FlyBase_Annotation_IDs:CG11522-PA,GB_protein:AAF57166.1,REFSEQ:NP_733433,GB_protein:AAF57166,FlyMine:FBpp0085165,modMine:FBpp0085165; MD5=4f5c0a2419b0ee142378cf1ed6da540b; length=243; release=r6.09; sp…	36.6	27	0.48	EVDAALLK+HPVNSYLK+KDQKEVDAALLK+KTGEADIFAAK+NLTPGTVLILLAGR+RNLTPGTVLILLAGR+TGEADIFAAK+TGEADIFAAKK+VDLGAFKVPEHLNDAYFR+VPEHLNDAYFR+YLQNMFALHSSQYPHR+YVIGTSSK
124	FBpp0075618|FBgn0011284|CG11276-PA|RpS4-PA FBpp0075619|FBgn0011284|CG11276-PB|RpS4-PB FBpp0312080|FBgn0011284|CG11276-PC|RpS4-PC	1	FBpp0075618 type=protein; loc=3L:join(13042012..13042014,13042110..13042368,13042442..13042539,13043166..13043337,13043574..13043827); ID=FBpp0075618; name=RpS4-PA; parent=FBgn0011284,FBtr0075884; dbxref=FlyBase:FBpp0075618,FlyBase_Annotation_IDs:CG11276-PA,GB_protein:AAF49847.1,REFSEQ:NP_729871,GB_protein:AAF49847,FlyMine:FBpp0075618; MD5=9432bd09df680f6871c732d2390f7b76; length=261; release=r6.…	49.8	27	0.48	DSQGHVFATR+ESLPLLIFLR+GNKPYISLPK+GVPFLVTHDGR+HPGSFDIVHIK+LGGVFAPRPSTGPHK+LSIAEER+LTNVFIIGK+TDPTYPAGYMDVITLEK+YALNGAEVTK+YPDPLIHANDSVQVDIASGK
194	FBpp0079484|FBgn0011272|CG4651-PA|RpL13-PA FBpp0099517|FBgn0011272|CG4651-PB|RpL13-PB FBpp0302626|FBgn0011272|CG4651-PC|RpL13-PC	1	FBpp0079484 type=protein; loc=2L:join(9967635..9967877,9967939..9968247,9968317..9968421); ID=FBpp0079484; name=RpL13-PA; parent=FBgn0011272,FBtr0079888; dbxref=GB_protein:AAF52842.1,FlyBase:FBpp0079484,FlyBase_Annotation_IDs:CG4651-PA,REFSEQ:NP_523530,GB_protein:AAF52842; MD5=6aea7ab718156ab77fd20fc1241572d5; length=218; release=r6.09; species=Dmel;;FBpp0099517 type=protein; loc=2L:join(9967635.…	28.4	25	0.43	GAGIGANFAK+GFTLEELK+GPVLPIKNEQPAVVEFR+LILFPINEK+NEQPAVVEFR+SKLILFPINEK+TIGIAVDR+TWFNQPAR
157	FBpp0077716|FBgn0002593|CG4087-PA|RpLP1-PA FBpp0304265|FBgn0002593|CG4087-PB|RpLP1-PB	1	FBpp0077716 type=protein; loc=2L:join(420075..420146,420292..420558); ID=FBpp0077716; name=RpLP1-PA; parent=FBgn0002593,FBtr0078056; dbxref=FlyBase:FBpp0077716,FlyBase_Annotation_IDs:CG4087-PA,GB_protein:AAF51499.1,REFSEQ:NP_476630,GB_protein:AAF51499,FlyMine:FBpp0077716,modMine:FBpp0077716; MD5=14996ea00a002e01173b79d94ab23b2f; length=112; release=r6.09; species=Dmel;;FBpp0304265 type=protein; l…	70.5	25	0.45	AANVEVEPYWPGLFAK+ALEGINVK+DLITNIGSGVGAAPAGGAAPAAAAAAPAAESK+DLITNIGSGVGAAPAGGAAPAAAAAAPAAESKK+DLITNIGSGVGAAPAGGAAPAAAAAAPAAESKKEEK+KKEEESDQSDDDMGFGLFD
70	FBpp0073098|FBgn0035524|CG11583-PA|CG11583-PA	1	FBpp0073098 type=protein; loc=3L:complement(join(4282610..4282729,4281598..4282548)); ID=FBpp0073098; name=CG11583-PA; parent=FBgn0035524,FBtr0073242; dbxref=FlyBase:FBpp0073098,FlyBase_Annotation_IDs:CG11583-PA,GB_protein:AAF47877.3,FlyBase_Annotation_IDs:CG32253-PA,REFSEQ:NP_001033989,GB_protein:AAF47877,FlyMine:FBpp0073098,modMine:FBpp0073098; MD5=0aa2bae5191d44055722b8a47c6651a0; length=356; …	37.9	24	0.44	AAPQLEIVPLDENPPLPPQR+AYDGMDNDELFEDDDPVETAK+DLYMWISNTSGSTGPSAK+FDELPHLK+FLIENIHTMAELK+IFDGSFTGK+NFQILSEDGGLSEVGPR+SQPFVDHVFTFTYLDK+TIWENPDYVSPSK
346	FBpp0088303|FBgn0023213|CG10811-PA|eIF4G-PA FBpp0111817|FBgn0023213|CG10811-PB|eIF4G-PB FBpp0288389|FBgn0023213|CG10811-PC|eIF4G-PC	1	FBpp0088303 type=protein; loc=4:complement(join(929822..929899,926011..926661,925768..925948,925575..925686,925083..925138,918903..921199,918536..918776,918324..918481,917275..917743,916867..917090,916121..916267,915837..916059,915617..915718,915492..915553)); ID=FBpp0088303; name=eIF4G-PA; parent=FBgn0023213,FBtr0089243; dbxref=FlyBase:FBpp0088303,FlyBase_Annotation_IDs:CG10811-PA,GB_protein:AAF…	16.7	24	0.45	AELEAFLEEEER+AIDEPNFSVSYAR+AQSSVGSSNVNTGPLYR+FMLQDVIDLR+GPPSTPNAPR+IPQQESVGLNNLTSTSSQGSESR+LQIIDPTTK+NEQLSAQYFGTLSSTTPGGSQGGSGK+NILDDFDK+NTGVDVGLQSDSKPETTLNDK+NVSESIVAPITDETDDAGSTPISR+SNESAGNYIGK+SNPQSGGIFR+SNTDNEFSDQVTSTNTPATVLSEGPIR+SVAPVAVFIEASETDLK+SVVSEIVDLSAASK+TNAPYIPIETTPISR+VQSMVGIIGNR
19	FBpp0070877|FBgn0014026|CG3314-PA|RpL7A-PA FBpp0070878|FBgn0014026|CG3314-PD|RpL7A-PD FBpp0309986|FBgn0014026|CG3314-PE|RpL7A-PE FBpp0309987|FBgn0014026|CG3314-PF|RpL7A-PF FBpp0311460|FBgn0014026|CG3314-PG|RpL7A-PG	1	FBpp0070877 type=protein; loc=X:complement(join(6532490..6532504,6532298..6532421,6531835..6532205,6531126..6531431)); ID=FBpp0070877; name=RpL7A-PA; parent=FBgn0014026,FBtr0070915; dbxref=FlyBase:FBpp0070877,FlyBase_Annotation_IDs:CG3314-PA,GB_protein:AAN09170.1,REFSEQ:NP_727094,GB_protein:AAN09170,FlyMine:FBpp0070877,modMine:FBpp0070877; MD5=9dd5cf6ed8fd7a8831cd15e06ca47ffe; length=271; release…	29.5	24	0.43	HWGGGILGSK+KKPSYVSAGTNTVTK+KPSYVSAGTNTVTK+KVAPAPLAVK+KVVNQLFEK+LKVPPPIHQFSQTLDK+NFGIGQNVQPK+VAPAPLAVK+VPPPIHQFSQTLDK+VVNQLFEK+YRPESPLAK
469a	sp|K1C10_HUMAN|	1	sp K1C10_HUMAN	31	23	0.36	ALEESNYELEGK+DAEAWFNEK+ELTTEIDNNIEQISSYK+LAADDFR+LASYLDK+LENEIQTYR+LKYENEVALR+NQILNLTTDNANILLQIDNAR+NVSTGDVNVEMNAAPGVDLTQLLNNMR+QSLEASLAETEGR+QSVEADINGLR+SEITELR+SLLEGEGSSGGGGR+SQYEQLAEQNR+VLDELTLTK+YENEVALR
432a	FBpp0085314|FBgn0032987|CG12775-PA|RpL21-PA FBpp0303728|FBgn0032987|CG12775-PB|RpL21-PB FBpp0311640|FBgn0032987|CG12775-PC|RpL21-PC	1	FBpp0085314 type=protein; loc=2L:complement(22247226..22247705); ID=FBpp0085314; name=RpL21-PA; parent=FBgn0032987,FBtr0085961; dbxref=GB_protein:AAF57259.1,FlyBase:FBpp0085314,FlyBase_Annotation_IDs:CG12775-PA,REFSEQ:NP_610144,GB_protein:AAF57259,FlyMine:FBpp0085314,modMine:FBpp0085314; MD5=b2e4b76ae2c566ebe381be45fdd2f9a9; length=159; release=r6.09; species=Dmel;;FBpp0303728 type=protein; loc=2…	41.5	23	0.41	GQWVSLK+HGVIPLSTYMR+IFNVTQHAVGVIVNK+IFNVTQHAVGVIVNKR+IGDIVDIK+IGDIVDIKGHGAVQK+KLEEPIALAPIPYEFIA
405a	FBpp0076152|FBgn0010408|CG3395-PA|RpS9-PA FBpp0076154|FBgn0010408|CG3395-PD|RpS9-PD FBpp0309532|FBgn0010408|CG3395-PE|RpS9-PE	1	FBpp0076152 type=protein; loc=3L:complement(join(9511056..9511278,9510465..9510651,9509981..9510158)); ID=FBpp0076152; name=RpS9-PA; parent=FBgn0010408,FBtr0076423; dbxref=FlyBase:FBpp0076152,FlyBase_Annotation_IDs:CG3395-PA,GB_protein:AAF50249.1,REFSEQ:NP_524004,GB_protein:AAF50249; MD5=7752e85d52003f2a9702c19d0b7cfb88; length=195; release=r6.09; species=Dmel;;FBpp0076154 type=protein; loc=3L:co…	40	23	0.43	ELLTLDEK+ELLTLDEKDEK+HIDFSLK+IEDFLER+IIGEYGLR+IPSVFSK+KQVVNIPSFVVR+LDYVLGLK+LFQGNALLR+LQTQVFK+MKLDYVLGLK+QVVNIPSFVVR
5	FBpp0070150|FBgn0002579|CG7622-PA|RpL36-PA FBpp0070151|FBgn0002579|CG7622-PB|RpL36-PB FBpp0070152|FBgn0002579|CG7622-PD|RpL36-PD FBpp0070153|FBgn0002579|CG7622-PC|RpL36-PC FBpp0311481|FBgn0002579|CG7622-PE|RpL36-PE	1	FBpp0070150 type=protein; loc=X:complement(join(628751..628873,628462..628686)); ID=FBpp0070150; name=RpL36-PA; parent=FBgn0002579,FBtr0070155; dbxref=FlyBase:FBpp0070150,FlyBase_Annotation_IDs:CG7622-PA,GB_protein:AAN09019.1,REFSEQ:NP_476629,GB_protein:AAN09019,FlyMine:FBpp0070150,modMine:FBpp0070150; MD5=07d6ac80b0a55f89b7db46bd5820d6f9; length=115; release=r6.09; species=Dmel;;FBpp0070151 type…	28.7	23	0.43	EELSNILTQLR+EELSNILTQLRK+EVVGHAPYEK+KREELSNILTQLR+REELSNILTQLR+YELAIGLNK
388a	FBpp0073277|FBgn0003360|CG16944-PA|sesB-PA FBpp0073278|FBgn0003360|CG16944-PC|sesB-PC FBpp0073279|FBgn0003360|CG16944-PB|sesB-PB FBpp0073280|FBgn0003360|CG16944-PD|sesB-PD FBpp0312078|FBgn0003360|CG16944-PE|sesB-PE	1	FBpp0073277 type=protein; loc=X:complement(join(10782380..10782676,10782173..10782300,10781621..10782095)); ID=FBpp0073277; name=sesB-PA; parent=FBgn0003360,FBtr0073421; dbxref=FlyBase:FBpp0073277,FlyBase_Annotation_IDs:CG16944-PA,GB_protein:AAG22341.1,REFSEQ:NP_511109,GB_protein:AAG22341,FlyMine:FBpp0073277,modMine:FBpp0073277; MD5=c2c1ad011a3bcdf20b09b6b6d65bec98; length=299; release=r6.09; spe…	43.1	23	0.42	AAYFGFYDTAR+ATEVIYK+DFAAGGISAAVSK+DFDAVGFVK+EQGFSSFWR+GAFSNILR+GMLPDPK+GTGGAFVLVLYDEIKK+LLLQVQHISK+QEGTGAFFK+QVFLGGVDK+SDGIVGLYR+YFPTQALNFAFK
372	sp|K1C9_HUMAN|	1	sp K1C9_HUMAN	34.2	23	0.4	DQIVDLTVGNNK+EIETYHNLLEGGQEDFESSGAGK+FEMEQNLR+GGGGSFGYSYGGGSGGGFSASSLGGGFGGGSR+GGSGGSHGGGSGFGGESGGSYGGGEEASGSGGGYGGGSGK+IKFEMEQNLR+LASYLDK+MTLDDFR+NYSPYYNTIDDLK+QEYEQLIAK+QGVDADINGLR+QVLDNLTMEK+SGGGGGGGLGSGGSIR+TLLDIDNTR+VQALEEANNDLENK
277	FBpp0084761|FBgn0029176|CG11901-PB|Ef1gamma-PB FBpp0084762|FBgn0029176|CG11901-PA|Ef1gamma-PA FBpp0291632|FBgn0029176|CG11901-PC|Ef1gamma-PC	1	FBpp0084761 type=protein; loc=3R:join(29220297..29220308,29220430..29220579,29220643..29221776); ID=FBpp0084761; name=Ef1gamma-PB; parent=FBgn0029176,FBtr0085392; dbxref=FlyBase:FBpp0084761,FlyBase_Annotation_IDs:CG11901-PB,GB_protein:AAN14165.1,REFSEQ:NP_733280,GB_protein:AAN14165,FlyMine:FBpp0084761,modMine:FBpp0084761; MD5=7a3335c94c68f5c5ed188081c655b1c3; length=431; release=r6.09; species=Dm…	25.5	23	0.41	AAEPAEELDAADEALAAEPK+ALIAAQYSGAQVK+ALVFDPK+DPFDALPK+GTFNFDDFK+GTLYTYPENFR+KAAEPAEELDAADEALAAEPK+LQDATFLAGER+QEAEAVLQQLNQK+SIPYFFDK+WFVTILNQK
72	FBpp0073274|FBgn0262735|CG1691-PC|Imp-PC FBpp0073275|FBgn0262735|CG1691-PB|Imp-PB FBpp0073276|FBgn0262735|CG1691-PA|Imp-PA FBpp0293679|FBgn0262735|CG1691-PK|Imp-PK	1	FBpp0073274 type=protein; loc=X:complement(join(10805266..10805357,10798619..10798993,10797836..10798544,10797508..10797663,10797069..10797437)); ID=FBpp0073274; name=Imp-PC; parent=FBgn0262735,FBtr0073418; dbxref=FlyBase:FBpp0073274,FlyBase_Annotation_IDs:CG1691-PC,GB_protein:AAN09275.1,REFSEQ:NP_727457,GB_protein:AAN09275; MD5=2e3f47ed18dab038025ef199ffddea5f; length=566; release=r6.09; species…	23.7	22	0.21	AAVGLNGVEFEGSK+AMMLSTNPPPITK+AQYMIFEK+ENVGSLEK+FSNASLK+GLIENMSR+IAPLDADKPLDQQTER+ILEVMQQEAISTNK+ILVQSEMVGAIIGR+LNNNISNNYYQQK+QADFPLR+VTIVGTPEGQWK
345	FBpp0088250|FBgn0010217|CG11154-PA|ATPsynbeta-PA FBpp0305828|FBgn0010217|CG11154-PC|ATPsynbeta-PC FBpp0311086|FBgn0010217|CG11154-PD|ATPsynbeta-PD	1	FBpp0088250 type=protein; loc=4:join(1031890..1031953,1032907..1033218,1033272..1034413); ID=FBpp0088250; name=ATPsynbeta-PA; parent=FBgn0010217,FBtr0089186; dbxref=FlyBase:FBpp0088250,FlyBase_Annotation_IDs:CG11154-PA,GB_protein:AAF59391.1,REFSEQ:NP_726631,GB_protein:AAF59391,FlyMine:FBpp0088250,modMine:FBpp0088250; MD5=0f33e3078353582da35dbfb8cdb4639d; length=505; release=r6.09; species=Dmel;;F…	40.4	22	0.36	AIAELGIYPAVDPLDSTSR+EGNDLYNEMIEGGVISLK+FLSQPFQVAEVFTGHAGK+FTQAGSEVSALLGR+IGLFGGAGVGK+IINVIGEPIDER+IPSAVGYQPTLATDMGSMQER+IPVGAETLGR+LVPLEQTIK+TIAMDGTEGLVR+TVLIMELINNVAK+VALTGLTVAEYFR+VALVYGQMNEPPGAR+VLDTGYPIR+VVDLLAPYAK
138	FBpp0076602|FBgn0035753|CG8615-PA|RpL18-PA FBpp0305562|FBgn0035753|CG8615-PB|RpL18-PB FBpp0311286|FBgn0035753|CG8615-PC|RpL18-PC	1	FBpp0076602 type=protein; loc=3L:complement(join(7241226..7241228,7240855..7240941,7240301..7240777)); ID=FBpp0076602; name=RpL18-PA; parent=FBgn0035753,FBtr0076892; dbxref=GB_protein:AAF50596.1,FlyBase:FBpp0076602,FlyBase_Annotation_IDs:CG8615-PA,REFSEQ:NP_648091,GB_protein:AAF50596,FlyMine:FBpp0076602,modMine:FBpp0076602; MD5=7321237c81d349ed4322de58426e4c66; length=188; release=r6.09; species=…	31.4	22	0.42	AANQPESTIVVVGTVTDDAR+AGGEVLTFDQLALR+INRPPLSLQR+NTLLLQGR+SQDVYLR
65	FBpp0072957|FBgn0035422|CG12740-PB|RpL28-PB FBpp0072959|FBgn0035422|CG12740-PA|RpL28-PA FBpp0072960|FBgn0035422|CG12740-PD|RpL28-PD FBpp0291506|FBgn0035422|CG12740-PE|RpL28-PE FBpp0291507|FBgn0035422|CG12740-PF|RpL28-PF FBpp0297522|FBgn0035422|CG12740-PG|RpL28-PG	1	FBpp0072957 type=protein; loc=3L:complement(join(3221882..3221974,3221467..3221709,3221185..3221283)); ID=FBpp0072957; name=RpL28-PB; parent=FBgn0035422,FBtr0073095; dbxref=FlyBase:FBpp0072957,FlyBase_Annotation_IDs:CG12740-PB,GB_protein:AAF47742.1,REFSEQ:NP_728839,GB_protein:AAF47742; MD5=89d2a7c6ad0e9f3059192b9b5c0bc76b; length=144; release=r6.09; species=Dmel;;FBpp0072959 type=protein; loc=3L:…	38.9	21	0.33	DLTQAALR+DVKKPFSTEPNNLASVSSYR+GFTAVLKK+KDLTQAALR+KGFTAVLK+KPFSTEPNNLASVSSYR+NNNAFLLK+TLGVVPAADK+TLGVVPAADKK+TLGVVPAADKKGFTAVLK
373	sp|K22E_HUMAN|	1	sp K22E_HUMAN	24.2	21	0.35	DVDNAYMIK+FLEQQNQVLQTK+GFSSGSAVVSGGSR+HGGGGGGFGGGGFGSR+IEISELNR+LNDLEEALQQAK+NLDLDSIIAEVK+NVQDAIADAEQR+TAAENDFVTLK+TSQNSELNNMQDLVEDYK+TSQNSELNNMQDLVEDYKK+VDLLNQEIEFLK+YEELQVTVGR+YLDGLTAER
290	FBpp0085281|FBgn0061209|CG17949-PA|His2B FBpp0091113|FBgn0053868|CG33868-PA|His2B FBpp0091115|FBgn0053870|CG33870-PA|His2B FBpp0091117|FBgn0053872|CG33872-PA|His2B FBpp0091119|FBgn0053874|CG33874-PA|His2B FBpp0091121|FBgn0053876|CG33876-PA|His2B FBpp0091123|FBgn0053878|CG33878-PA|His2B FBpp0091125|FBgn0053880|CG33880-PA|His2B FBpp0091127|FBgn0053882|CG33882-PA|His2B FBpp0091129|FBgn0053884|CG3388…	1	FBpp0085281 type=protein; loc=2L:complement(21423191..21423562); ID=FBpp0085281; name=His2B:CG17949-PA; parent=FBgn0061209,FBtr0085927; dbxref=FlyBase:FBpp0085281,GB_protein:AAN11124.1,FlyBase_Annotation_IDs:CG17949-PA,REFSEQ:NP_724342,GB_protein:AAN11124; MD5=523bf69b6d6b2415c7fc9ac48aafa63e; length=123; release=r6.09; species=Dmel;;FBpp0091113 type=protein; loc=2L:complement(21537682..21538053)…	33.3	21	0.39	AMSIMNSFVNDIFER+EIQTAVR+ESYAIYIYK+KESYAIYIYK+LLLPGELAK
468a	sp|ALBU_BOVIN|	1	sp ALBU_BOVIN	18.3	20	0.39	AEFVEVTK+DAFLGSFLYEYSR+DAIPENLPPLTADFAEDK+HLVDEPQNLIK+KVPQVSTPTLVEVSR+LGEYGFQNALIVR+LVNELTEFAK+LVTDLTK+QTALVELLK+VPQVSTPTLVEVSR+YLYEIAR
45	FBpp0072083|FBgn0034968|CG3195-PC|RpL12-PC FBpp0072084|FBgn0034968|CG3195-PA|RpL12-PA FBpp0072085|FBgn0034968|CG3195-PB|RpL12-PB	1	FBpp0072083 type=protein; loc=2R:join(24060538..24060574,24060676..24060749,24060813..24060993,24061150..24061355); ID=FBpp0072083; name=RpL12-PC; parent=FBgn0034968,FBtr0072174; dbxref=FlyBase:FBpp0072083,FlyBase_Annotation_IDs:CG3195-PC,GB_protein:AAF47152.1,REFSEQ:NP_726413,GB_protein:AAF47152; MD5=5bbdaa3af012b6f79b471a6ddab9de70; length=165; release=r6.09; species=Dmel;;FBpp0072084 type=prot…	26.1	20	0.39	HPHDVIDELNEGSIEVPAE+HSGNIGFEDILAIAR+IGPLGLSPK
419a	FBpp0081822|FBgn0020910|CG4863-PA|RpL3-PA FBpp0307759|FBgn0020910|CG4863-PH|RpL3-PH	1	FBpp0081822 type=protein; loc=3R:join(11221930..11221932,11222175..11222367,11222561..11222729,11223395..11223530,11223858..11224247,11224491..11224850); ID=FBpp0081822; name=RpL3-PA; parent=FBgn0020910,FBtr0082346; dbxref=FlyBase:FBpp0081822,FlyBase_Annotation_IDs:CG4863-PA,GB_protein:AAF54610.2,REFSEQ:NP_524316,GB_protein:AAF54610,FlyMine:FBpp0081822,modMine:FBpp0081822; MD5=96aa8a3d3896e3e1a66…	26.2	20	0.32	AHVMEIQLNGGSIEDK+FQTPADK+HGSMAFYPK+KAHVMEIQLNGGSIEDK+LAFMGPLK+LKEEAAATTAAAAAATTTSA+NNASTEYDLTDK+SALEQIK+SIENDFR+SITPMGGFPHYGEVNNDFVMIK
37	FBpp0071766|FBgn0034743|CG4046-PA|RpS16-PA FBpp0309759|FBgn0034743|CG4046-PB|RpS16-PB	1	FBpp0071766 type=protein; loc=2R:join(22606158..22606169,22606247..22606288,22606509..22606640,22606934..22607048,22607755..22607900); ID=FBpp0071766; name=RpS16-PA; parent=FBgn0034743,FBtr0071855; dbxref=FlyBase:FBpp0071766,FlyBase_Annotation_IDs:CG4046-PA,GB_protein:AAF46862.1,REFSEQ:NP_611685,GB_protein:AAF46862,FlyMine:FBpp0071766,modMine:FBpp0071766; MD5=e7f0408a4696f9329449eb7f556de5eb; len…	56.1	20	0.37	ALVAFYQK+DILVQYDR+EIKDILVQYDR+EPVQAVQVFGR+FAGVDIR+LQEPLLLLGK+REPVQAVQVFGR+RREPVQAVQVFGR+TLLVGDPR+VNGRPLEQIEPK+VSGGGHVAQIYAIR
309	FBpp0086269|FBgn0034138|CG8332-PA|RpS15-PA FBpp0086270|FBgn0034138|CG8332-PB|RpS15-PB	1	FBpp0086269 type=protein; loc=2R:complement(join(16571189..16571197,16570917..16571005,16570626..16570848,16570259..16570384)); ID=FBpp0086269; name=RpS15-PA; parent=FBgn0034138,FBtr0087123; dbxref=FlyBase:FBpp0086269,FlyBase_Annotation_IDs:CG8332-PA,GB_protein:AAF57984.1,REFSEQ:NP_611136,GB_protein:AAF57984,FlyMine:FBpp0086269,modMine:FBpp0086269; MD5=dfe1be0f7a42b717525ecab027c7c122; length=148…	36.7	20	0.35	EAPPNEKPEIVK+GVDLDQLLDMPNNQLVELMHSR+KEAPPNEKPEIVK+NMIIVPEMTGSIIGVYNGK
61	FBpp0072801|FBgn0261602|CG1263-PA|RpL8-PA FBpp0072802|FBgn0261602|CG1263-PB|RpL8-PB	1	FBpp0072801 type=protein; loc=3L:join(2587753..2587890,2588084..2588716); ID=FBpp0072801; name=RpL8-PA; parent=FBgn0261602,FBtr0072924; dbxref=FlyBase:FBpp0072801,FlyBase_Annotation_IDs:CG1263-PA,GB_protein:AAF47659.1,REFSEQ:NP_524726,GB_protein:AAF47659,FlyMine:FBpp0072801,modMine:FBpp0072801; MD5=d09e64c3a15edc7f30e4ac2fa02ce592; length=256; release=r6.09; species=Dmel;;FBpp0072802 type=protein…	35.9	19	0.34	AMVGIVAGGGR+DIIHDPGR+GAPLAVVHFR+GVVKDIIHDPGR+IDKPILK+KELFIAPEGMHTGQFVYCGRK+KVGLIAAR+SLDFAER+TSGNYATVIAHNQDTK
397a	FBpp0074833|FBgn0036825|CG6846-PA|RpL26-PA FBpp0305858|FBgn0036825|CG6846-PB|RpL26-PB FBpp0312574|FBgn0036825|CG6846-PC|RpL26-PC	1	FBpp0074833 type=protein; loc=3L:18899320..18899769; ID=FBpp0074833; name=RpL26-PA; parent=FBgn0036825,FBtr0075066; dbxref=FlyBase:FBpp0074833,FlyBase_Annotation_IDs:CG6846-PA,GB_protein:AAF49215.1,REFSEQ:NP_649070,GB_protein:AAF49215,FlyMine:FBpp0074833,modMine:FBpp0074833; MD5=fc887ba6bfe903798c48d38d79bdb0a7; length=149; release=r6.09; species=Dmel;;FBpp0305858 type=protein; loc=3L:18899320..1…	42.3	19	0.36	DDEVQVIR+ENANGTNVYVGIHPSK+FVVYVEK+KFVVYVEK+LMSAPLSK+QNPFVSSSR+RDDEVQVIR+YTEETAAQPMETA
38	FBpp0071794|FBgn0011211|CG3612-PA|blw-PA	1	FBpp0071794 type=protein; loc=2R:join(22799204..22799269,22799896..22800476,22800569..22801370,22801483..22801692); ID=FBpp0071794; name=blw-PA; parent=FBgn0011211,FBtr0071883; dbxref=FlyBase:FBpp0071794,FlyBase_Annotation_IDs:CG3612-PA,GB_protein:AAF46903.1,REFSEQ:NP_726243,GB_protein:AAF46903,FlyMine:FBpp0071794,modMine:FBpp0071794; MD5=9adab5c6a725023536c45cc02a2d2dad; length=552; release=r6.0…	22.3	19	0.3	AVDSLVPIGR+EAYPGDVFYLHSR+GMALNLEPDNVGVVVFGNDK+HALIIYDDLSK+SAEISNILEER+STVAQIVK+TALAIDTIINQK+TGAIVDVPVGDELLGR+VLSIGDGIAR+VVDALGNAIDGK
224	FBpp0080723|FBgn0086710|CG10652-PB|RpL30-PB FBpp0291653|FBgn0086710|CG10652-PC|RpL30-PC FBpp0309280|FBgn0086710|CG10652-PE|RpL30-PE	1	FBpp0080723 type=protein; loc=2L:complement(join(19008949..19009115,19008375..19008543)); ID=FBpp0080723; name=RpL30-PB; parent=FBgn0086710,FBtr0081181; dbxref=FlyBase:FBpp0080723,FlyBase_Annotation_IDs:CG10652-PB,GB_protein:AAN11021.1,REFSEQ:NP_724149,GB_protein:AAN11021,FlyMine:FBpp0080723,modMine:FBpp0080723; MD5=031cba1db79f47afa1ef7dcca63974ea; length=111; release=r6.09; species=Dmel;;FBpp02…	21.6	19	0.33	KSEIEYYAMLAK+LVLIASNTPALR+LVLIASNTPALRK+SEIEYYAMLAK
189	FBpp0079328|FBgn0010265|CG13389-PA|RpS13-PA FBpp0099990|FBgn0010265|CG13389-PB|RpS13-PB FBpp0312104|FBgn0010265|CG13389-PC|RpS13-PC	1	FBpp0079328 type=protein; loc=2L:complement(join(8364541..8364563,8364188..8364315,8363821..8364125)); ID=FBpp0079328; name=RpS13-PA; parent=FBgn0010265,FBtr0079724; dbxref=FlyBase:FBpp0079328,GB_protein:AAF52649.1,FlyBase_Annotation_IDs:CG13389-PA,REFSEQ:NP_476938,GB_protein:AAF52649; MD5=64e6acba0b4cb2697fd1862d9d26fa02; length=151; release=r6.09; species=Dmel;;FBpp0099990 type=protein; loc=2L:…	47.7	19	0.32	GISQSALPYR+LILVESR+LNADDVK+LNADDVKEQIK+LNADDVKEQIKK+SVGLKPDIPEDLYHMIK+SVLPPNWK+TVPSWLK+YESSTASALVA
92	FBpp0074228|FBgn0250788|CG5870-PA|beta-Spec-PA FBpp0306507|FBgn0250788|CG5870-PB|beta-Spec-PB FBpp0306508|FBgn0250788|CG5870-PC|beta-Spec-PC	1	FBpp0074228 type=protein; loc=X:join(17661184..17667232,17667301..17667497,17667570..17667738,17668276..17668382,17668497..17668663,17668751..17668937); ID=FBpp0074228; name=beta-Spec-PA; parent=FBgn0250788,FBtr0074454; dbxref=FlyBase:FBpp0074228,FlyBase_Annotation_IDs:CG5870-PA,GB_protein:AAF48751.1,REFSEQ:NP_523388,GB_protein:AAF48751,FlyMine:FBpp0074228,modMine:FBpp0074228; MD5=f861fd416d6f903…	10.4	18	0.27	ALESEITSHDPQLQNVAK+DDTPVNLEQAENQLK+DEANVQSLLK+DIEDVEIMK+DVSGVELLMNNHQSLK+EEIDNYTEDYK+INTLLQVADTLVEK+LLDAEDVFVEHPDEK+LLEVLSGER+LTSEGSTSDDPQYMFLR+QFSGDDISSGDAVAVK+QTEVLLSQQEHFLSK+TNAIHNLNNAFDVAEDK+TQTDVASEDTPTSLPEAEK+VAVVNQLAR+VQQLEDAYAELVR
463a	FBpp0301110|FBgn0263391|CG43443-PD|hts-PD FBpp0301112|FBgn0263391|CG43443-PA|hts-PA FBpp0301114|FBgn0263391|CG43443-PI|hts-PI FBpp0301116|FBgn0263391|CG43443-PK|hts-PK FBpp0301117|FBgn0263391|CG43443-PL|hts-PL FBpp0301118|FBgn0263391|CG43443-PM|hts-PM FBpp0301119|FBgn0263391|CG43443-PN|hts-PN FBpp0301120|FBgn0263391|CG43443-PO|hts-PO FBpp0301121|FBgn0263391|CG43443-PP|hts-PP FBpp0301122|FBgn02633…	1	FBpp0301110 type=protein; loc=2R:complement(join(19411160..19411255,19410590..19411073,19409805..19410516,19409620..19409743,19408483..19408593,19408124..19408418,19407975..19408055,19407841..19407912,19407125..19407156)); ID=FBpp0301110; name=hts-PD; parent=FBgn0263391,FBtr0309102; dbxref=FlyBase_Annotation_IDs:CG43443-PD,FlyBase:FBpp0301110,REFSEQ:NP_725889,GB_protein:AAM70850; MD5=28f38977bac8…	24	18	0.33	FAAVAAAEDGAATAEK+IEDPLQFVPAGTNPR+LLPVGLDNLVLIPEESR+NPFDNVTDDELNEYK+SVHGEYTDTDFSESEAVLQAGTK+TGLLPLTK+VDMQGQIVEQGTTNFGGNK+VEVLETGTPDPK+VGGAEFEALMR+YPQSEPETEHQVIEIQTQQAPVPR
450a	FBpp0088478|FBgn0014141|CG3937-PA|cher-PA FBpp0288453|FBgn0014141|CG3937-PG|cher-PG FBpp0292427|FBgn0014141|CG3937-PI|cher-PI FBpp0308014|FBgn0014141|CG3937-PL|cher-PL FBpp0308015|FBgn0014141|CG3937-PM|cher-PM FBpp0308016|FBgn0014141|CG3937-PN|cher-PN	1	FBpp0088478 type=protein; loc=3R:complement(join(17116941..17117226,17110610..17110754,17110214..17110549,17108748..17108839,17107399..17108691,17106954..17107340,17105009..17105813,17104457..17104909,17104256..17104391,17101352..17101432,17100988..17101078,17094609..17094749,17094376..17094545,17092287..17094318,17092040..17092224)); ID=FBpp0088478; name=cher-PA; parent=FBgn0014141,FBtr0089471; …	9.9	18	0.3	AGNAPLDVVVQDVFGTK+DVADPAAVHASGNGLDEVK+ESVPTFFNVDVGEAGPGR+GASAGGLTMAVEGPSK+GSVDVDIQGPNGEIEK+GVPEVIIIDPANHK+LPLPTTGGNVTAEVR+LTNSEGIPVDNLR+NGVTINQPTSFTVDPSK+NLTYTVSYIPK+QAGQADINVAIK+SINNLETDLSDGLR+SPFIAQILPR+TPASLPAEFEIDTK+VYGPGIEHGQVR
401a	FBpp0075312|FBgn0087035|CG7439-PB|AGO2-PB FBpp0075313|FBgn0087035|CG7439-PC|AGO2-PC	1	FBpp0075312 type=protein; loc=3L:join(15554207..15554222,15554290..15554472,15556850..15558117,15558250..15558338,15558394..15559003,15559100..15560116,15560208..15560578,15560641..15560731); ID=FBpp0075312; name=AGO2-PB; parent=FBgn0087035,FBtr0075559; dbxref=FlyBase:FBpp0075312,FlyBase_Annotation_IDs:CG7439-PB,GB_protein:AAF49619.2,REFSEQ:NP_648775,GB_protein:AAF49619,FlyMine:FBpp0075312,modMin…	14.3	18	0.33	FNNVDPGTVVDR+GINVVYTPPQSFQSAPR+GPPQQQQAAPLPLPPQPAGSIK+GTIGKPGQVGINYLDLDLSK+IANDFIVVSTR+INNTTNLDYSR+LPLNSQNPEVTVTDR+NAYPDHIIYYR+NTMYIGADVTHPSPDQR+SFPISMPMIEYLER+SLDTIFADLK+VDQLGGAVLAYDGK
360	FBpp0110421|FBgn0064225|CG17489-PA|RpL5-PA FBpp0110424|FBgn0064225|CG17489-PB|RpL5-PB FBpp0304879|FBgn0064225|CG17489-PG|RpL5-PG FBpp0311121|FBgn0064225|CG17489-PH|RpL5-PH	1	FBpp0110421 type=protein; loc=2L:complement(join(22536537..22536539,22536115..22536378,22535617..22536054,22534869..22535063)); ID=FBpp0110421; name=RpL5-PA; parent=FBgn0064225,FBtr0111129; dbxref=FlyBase_Annotation_IDs:CG17489-PA,GB_protein:EAA46019.1,FlyBase:FBpp0110421,REFSEQ:NP_001036387,GB_protein:EAA46019; MD5=4509e147e248f30dbcb4ce925dd687bb; length=299; release=r6.09; species=Dmel;;FBpp01…	22.4	18	0.34	ADDLEDIYK+ADDLEDIYKK+AHIFGQHVADYMR+FPGYSAETK+GAVDGGLNIPHSVK+RFPGYSAETK+SFNADVHR+SLEEEDEESFK+SLEEEDEESFKR
282	FBpp0084958|FBgn0002626|CG7939-PB|RpL32-PB FBpp0084959|FBgn0002626|CG7939-PC|RpL32-PC FBpp0084960|FBgn0002626|CG7939-PA|RpL32-PA FBpp0113047|FBgn0002626|CG7939-PD|RpL32-PD	1	FBpp0084958 type=protein; loc=3R:complement(join(30045687..30045779,30045313..30045624)); ID=FBpp0084958; name=RpL32-PB; parent=FBgn0002626,FBtr0085592; dbxref=FlyBase:FBpp0084958,FlyBase_Annotation_IDs:CG7939-PB,GB_protein:AAN14211.1,REFSEQ:NP_733340,GB_protein:AAN14211; MD5=87c84aad8f988c3e1b9d85ae272baaaf; length=134; release=r6.09; species=Dmel;;FBpp0084959 type=protein; loc=3R:complement(joi…	26.1	18	0.34	ELEVLLMQNR+FKGQYLMPNIGYGSNK+GQYLMPNIGYGSNK+GQYLMPNIGYGSNKR+HMLPTGFK
181	FBpp0078997|FBgn0026196|CG10206-PA|nop5-PA	1	FBpp0078997 type=protein; loc=2L:complement(join(6917341..6918611,6916898..6917162)); ID=FBpp0078997; name=nop5-PA; parent=FBgn0026196,FBtr0079369; dbxref=FlyBase:FBpp0078997,FlyBase_Annotation_IDs:CG10206-PA,GB_protein:AAF52455.2,REFSEQ:NP_477412,GB_protein:AAF52455,FlyMine:FBpp0078997,modMine:FBpp0078997; MD5=927705a12a71536536d1eea6c514361a; length=511; release=r6.09; species=Dmel;	36.2	18	0.34	DEEVEAVEEAAAPEPEDQPTPAK+DNMATSDLSDILPEDVEEK+FNDTTEALAAATAAVEGK+HPSSTVQILGAEK+KLEQVDNLYQEFETPEK+LEQVDNLYQEFETPEK+LIAHAGSLINLAK+MFVLYETPAGYAIFK+MMAMAPNLTVLVGDTVGAR+QKDEEVEAVEEAAAPEPEDQPTPAK+QQADSLLGGLPK+SEVFTYQPEADNTLNVK+VDAFGEEATFELGAAHK
414a	FBpp0081062|FBgn0003885|CG2512-PA|alphaTub84D-PA FBpp0081153|FBgn0003884|CG1913-PA|alphaTub84B-PA	1	FBpp0081062 type=protein; loc=3R:7531259..7532611; ID=FBpp0081062; name=alphaTub84D-PA; parent=FBgn0003885,FBtr0081538; dbxref=FlyBase:FBpp0081062,FlyBase_Annotation_IDs:CG2512-PA,GB_protein:AAF54007.1,REFSEQ:NP_524264,GB_protein:AAF54007,FlyMine:FBpp0081062,modMine:FBpp0081062; MD5=019098f12132864ff22b77f0b7ff682e; length=450; release=r6.09; species=Dmel;;FBpp0081153 type=protein; loc=3R:join(70…	31.3	17	0.3	AVFVDLEPTVVDEVR+DVNAAIATIK+DYEEVGMDSGDGEGEGAEEY+EIVDLVLDR+FDLMYAK+IHFPLVTYAPVISAEK+NLDIERPTYTNLNR+QLFHPEQLITGK+TVGGGDDSFNTFFSETGAGK+VGINYQPPTVVPGGDLAK
395a	FBpp0074500|FBgn0261593|CG14206-PB|RpS10b-PB FBpp0074501|FBgn0261593|CG14206-PC|RpS10b-PC FBpp0300512|FBgn0261593|CG14206-PD|RpS10b-PD FBpp0310720|FBgn0261593|CG14206-PE|RpS10b-PE	1	FBpp0074500 type=protein; loc=X:19598434..19598916; ID=FBpp0074500; name=RpS10b-PB; parent=FBgn0261593,FBtr0074731; dbxref=FlyBase:FBpp0074500,FlyBase_Annotation_IDs:CG14206-PB,GB_protein:AAF48978.2,REFSEQ:NP_728273,GB_protein:AAF48978,FlyMine:FBpp0074500,modMine:FBpp0074500; MD5=0ae8e030c62f6023a9a1cee4231259cf; length=160; release=r6.09; species=Dmel;;FBpp0074501 type=protein; loc=X:19598434..1…	41.9	17	0.33	GDVGPGAGEVEFR+HPELESIPNLHVIK+HYYWYLTNEGIEELR+KGDVGPGAGEVEFR+SYLHLPPEIVPSTLK+VAIYEYLFK
387a	FBpp0072904|FBgn0001233|CG1242-PA|Hsp83-PA FBpp0305095|FBgn0001233|CG1242-PB|Hsp83-PB	1	FBpp0072904 type=protein; loc=3L:3194499..3196652; ID=FBpp0072904; name=Hsp83-PA; parent=FBgn0001233,FBtr0073040; dbxref=FlyBase:FBpp0072904,FlyBase_Annotation_IDs:CG1242-PA,GB_protein:AAF47734.1,REFSEQ:NP_523899,GB_protein:AAF47734,FlyMine:FBpp0072904,modMine:FBpp0072904; MD5=f397796e386213d935f678daad2c75b8; length=717; release=r6.09; species=Dmel;;FBpp0305095 type=protein; loc=3L:3194499..3196…	15.9	17	0.29	ALLFIPR+DQVSNSAFVER+EDQTDYLEESK+EGLELPEDESEK+ELISNASDAIDK+GVVDSEDIPLNLSR+NPDDISQEEYGEFYK+QLEINPDHPIVETLR+RTPFDLFENQK+TAGTLTIIDTGIGMTK+TMELIEELTEDKENYK+TPFDLFENQK
313	FBpp0086701|FBgn0033912|CG8415-PA|RpS23-PA FBpp0308991|FBgn0033912|CG8415-PB|RpS23-PB	1	FBpp0086701 type=protein; loc=2R:complement(join(14216530..14216533,14215951..14216110,14215435..14215702)); ID=FBpp0086701; name=RpS23-PA; parent=FBgn0033912,FBtr0087575; dbxref=FlyBase:FBpp0086701,FlyBase_Annotation_IDs:CG8415-PA,GB_protein:AAF58277.2,REFSEQ:NP_610939,GB_protein:AAF58277,FlyMine:FBpp0086701,modMine:FBpp0086701; MD5=e61e7f18ffb2c6f72e0b266cd817f7b8; length=143; release=r6.09; sp…	44.1	17	0.3	ANPFGGASHAK+DGSLNYIEENDEVLVAGFGR+GHAVGDIPGVR+ITAFVPR+KITAFVPR+VANVSLLALYK+VANVSLLALYKEK
306	FBpp0086103|FBgn0010409|CG6510-PA|RpL18A-PA	1	FBpp0086103 type=protein; loc=2R:complement(join(17547409..17547426,17546471..17546986)); ID=FBpp0086103; name=RpL18A-PA; parent=FBgn0010409,FBtr0086947; dbxref=FlyBase:FBpp0086103,FlyBase_Annotation_IDs:CG6510-PA,GB_protein:AAF57838.1,REFSEQ:NP_523774,GB_protein:AAF57838,FlyMine:FBpp0086103,modMine:FBpp0086103; MD5=25f9c528cffc82e53fb412237bba44d8; length=177; release=r6.09; species=Dmel;	42.4	17	0.29	AHSIQIIK+EPQTPLYK+EYEVVGR+GLLKEYEVVGR+IFAPDNIVAK+IKFPLVQR+KLPSEKEPQTPLYK+LPSEKEPQTPLYK+NFGIWLR+QVYETSPVK+VDSIPAAK
296	FBpp0085585|FBgn0010411|CG8900-PB|RpS18-PB FBpp0085586|FBgn0010411|CG8900-PA|RpS18-PA	1	FBpp0085585 type=protein; loc=2R:join(20264108..20264110,20264247..20264432,20264493..20264762); ID=FBpp0085585; name=RpS18-PB; parent=FBgn0010411,FBtr0086273; dbxref=FlyBase:FBpp0085585,FlyBase_Annotation_IDs:CG8900-PB,GB_protein:AAM68401.1,REFSEQ:NP_725943,GB_protein:AAM68401; MD5=97ba9ef101737c9989d87e4dd680b173; length=152; release=r6.09; species=Dmel;;FBpp0085586 type=protein; loc=2R:join(20…	42.8	17	0.3	IMNTNIDGK+KVGIAMTAIK+LRDDLER+VGIAMTAIK+VPNWFLNR+VVTIISNPLQYK+YSNIVLK+YWQLTSSNLDSK
287	FBpp0085233|FBgn0002780|CG2050-PA|mod-PA FBpp0301951|FBgn0002780|CG2050-PC|mod-PC	1	FBpp0085233 type=protein; loc=3R:join(32052735..32052977,32053246..32053555,32053623..32054357,32054424..32054764); ID=FBpp0085233; name=mod-PA; parent=FBgn0002780,FBtr0085874; dbxref=FlyBase:FBpp0085233,FlyBase_Annotation_IDs:CG2050-PA,GB_protein:AAF57213.1,REFSEQ:NP_524614,GB_protein:AAF57213,FlyMine:FBpp0085233,modMine:FBpp0085233; MD5=0475f421fccdda40bdf90693f539fb01; length=542; release=r6.0…	23.2	17	0.31	AILVTNLTSDATEADLR+ALAQLDGK+ALTLGDNVLSVSQPR+AVLAFVTFK+DLVALFAK+NQIVFVTNLPNEYLHK+TSELTLVVENVGK+TVVVGLIGPNITK+VAPVEAVTISSNR+VQEEETVVPQSPSK
158	FBpp0077720|FBgn0031256|CG4164-PA|CG4164-PA	1	FBpp0077720 type=protein; loc=2L:join(453262..454270,454330..454385); ID=FBpp0077720; name=CG4164-PA; parent=FBgn0031256,FBtr0078060; dbxref=FlyBase:FBpp0077720,FlyBase_Annotation_IDs:CG4164-PA,GB_protein:AAF51493.1,REFSEQ:NP_608525,GB_protein:AAF51493,FlyMine:FBpp0077720,modMine:FBpp0077720; MD5=76f6f7bc06412e4896f330dacff740ad; length=354; release=r6.09; species=Dmel;	20.6	17	0.33	FQDLGAAYEVLSNPDK+FQDLGAAYEVLSNPDKR+FVAEGEPHIDGEPGDLIVR+HLDGHLVPVTR+ILDQSSINR+TLEIEVEQGMVDGQETR
437b	FBpp0072177|FBgn0003888|CG3401-PA|betaTub60D-PA FBpp0310087|FBgn0003888|CG3401-PB|betaTub60D-PB	1	FBpp0072177 type=protein; loc=2R:join(24306082..24306138,24310722..24310830,24310893..24311137,24311194..24312147); ID=FBpp0072177; name=betaTub60D-PA; parent=FBgn0003888,FBtr0072270; dbxref=FlyBase:FBpp0072177,FlyBase_Annotation_IDs:CG3401-PA,GB_protein:AAF47193.2,REFSEQ:NP_523842,GB_protein:AAF47193,FlyMine:FBpp0072177,modMine:FBpp0072177; MD5=faff26e0b4223b934baefc1ca16310b2; length=454; relea…	22.5	16	0.17	AILLDLEPGTMESVR+ALTVPELTQQMFDAK+EVDEQMLAVQNK+FPGQLNADLR+IMNTYSVVPSPK+LAVNMVPFPR+LHFFMPGFAPLTSR+NSSYFVEWIPNNVK
431a	FBpp0085248|FBgn0051617|CG31617-PA|His1 FBpp0091052|FBgn0053804|CG33804-PA|His1 FBpp0091054|FBgn0053807|CG33807-PA|His1 FBpp0091057|FBgn0053810|CG33810-PA|His1 FBpp0091059|FBgn0053813|CG33813-PA|His1 FBpp0091062|FBgn0053816|CG33816-PA|His1 FBpp0091065|FBgn0053819|CG33819-PA|His1 FBpp0091068|FBgn0053822|CG33822-PA|His1 FBpp0091071|FBgn0053825|CG33825-PA|His1 FBpp0091074|FBgn0053828|CG33828-PA|His1…	1	FBpp0085248 type=protein; loc=2L:21422014..21422784; ID=FBpp0085248; name=His1:CG31617-PA; parent=FBgn0051617,FBtr0085892; dbxref=FlyBase:FBpp0085248,GB_protein:AAN11123.1,FlyBase_Annotation_IDs:CG31617-PA,REFSEQ:NP_724341,GB_protein:AAN11123; MD5=a658ef96ad1c84037a19a2cb3a519e65; length=256; release=r6.09; species=Dmel;;FBpp0091052 type=protein; loc=2L:21427075..21427845; ID=FBpp0091052; name=Hi…	11.3	16	0.26	ASATPSHPPTQQMVDASIK+GGSSLLAIK+KASATPSHPPTQQMVDASIK
365	FBpp0292958|FBgn0033889|CG6701-PB|CG6701-PB FBpp0292959|FBgn0033889|CG6701-PC|CG6701-PC FBpp0292960|FBgn0033889|CG6701-PD|CG6701-PD FBpp0308979|FBgn0033889|CG6701-PE|CG6701-PE	1	FBpp0292958 type=protein; loc=2R:complement(join(13979184..13979340,13978942..13979117,13977645..13977849,13977376..13977580,13975434..13977304,13975269..13975374,13974927..13975203,13974591..13974837,13973653..13974410)); ID=FBpp0292958; name=CG6701-PB; parent=FBgn0033889,FBtr0303989; dbxref=FlyBase:FBpp0292958,FlyBase_Annotation_IDs:CG6701-PB,REFSEQ:NP_001188923,GB_protein:AAF58307; MD5=d22394d…	13.5	16	0.28	ASFNINPYR+EIDVVMDYVK+EITQENLTGTLR+FENVRPTPEEVR+ILFPGEIPNTPLASGVLQLNNK+LISTNPEQMQAVR+LLQTDIGIISPYK+MLENNNNVLELALK+NFSLMDFR+QDAAGTSILVTNAPVTNAAAPSVIPR+QLGPVLQSQR+SELETIFDELPK+TLLQVEDIER+TNFLINTPR
349	FBpp0088439|FBgn0039757|CG1883-PA|RpS7-PA FBpp0088440|FBgn0039757|CG1883-PC|RpS7-PC FBpp0088970|FBgn0039757|CG1883-PD|RpS7-PD FBpp0308324|FBgn0039757|CG1883-PE|RpS7-PE	1	FBpp0088439 type=protein; loc=3R:complement(join(30208490..30208657,30208093..30208425,30206638..30206721)); ID=FBpp0088439; name=RpS7-PA; parent=FBgn0039757,FBtr0089422; dbxref=FlyBase:FBpp0088439,FlyBase_Annotation_IDs:CG1883-PA,GB_protein:AAF57023.1,REFSEQ:NP_651782,GB_protein:AAF57023,FlyMine:FBpp0088439,modMine:FBpp0088439; MD5=447ca4c3ce12c2358f0f94bf5fea1d6b; length=194; release=r6.09; spe…	49	16	0.29	AVIIYVPIPQQK+AVIIYVPIPQQKVFQKIQIILVR+DVTFEFPDNYLNV+EIEFGSK+IIKPGGSDPDDFEK+IQIILVR+KAVIIYVPIPQQK+LDGSQLVK+SIAQALVELEANSDLKPYLR+VDTFTSVYK
246	FBpp0082265|FBgn0015778|CG9412-PB|rin-PB FBpp0082267|FBgn0015778|CG9412-PE|rin-PE FBpp0312063|FBgn0015778|CG9412-PF|rin-PF FBpp0312064|FBgn0015778|CG9412-PG|rin-PG	1	FBpp0082265 type=protein; loc=3R:join(13649069..13650497,13650809..13651059,13651174..13651566); ID=FBpp0082265; name=rin-PB; parent=FBgn0015778,FBtr0082797; dbxref=FlyBase:FBpp0082265,FlyBase_Annotation_IDs:CG9412-PB,GB_protein:AAG22151.2,REFSEQ:NP_524907,GB_protein:AAG22151; MD5=3d141bc378bcfd81dcc7417d76d5dc94; length=690; release=r6.09; species=Dmel;;FBpp0082267 type=protein; loc=3R:join(1364…	21	16	0.3	FGNVLELR+FTQTFVLAAQSPK+LDNGGPLPQR+LGGGGGFGQR+QQIGGNNLNNNMGR+QQKPPTPVEDFK+QYYTLLNK+SPLNYGFITYDDPEAVQK+SSNTQQFGDNQQLFLGNIPHHASEDDLR+YQDLYIEDEQDGESR+YYVHNDIFR
245	FBpp0082219|FBgn0038145|CG8863-PA|Droj2-PA FBpp0082220|FBgn0038145|CG8863-PB|Droj2-PB FBpp0082221|FBgn0038145|CG8863-PC|Droj2-PC FBpp0082222|FBgn0038145|CG8863-PD|Droj2-PD FBpp0082223|FBgn0038145|CG8863-PE|Droj2-PE	1	FBpp0082219 type=protein; loc=3R:join(13383479..13384579,13384670..13384780); ID=FBpp0082219; name=Droj2-PA; parent=FBgn0038145,FBtr0082751; dbxref=FlyBase:FBpp0082219,FlyBase_Annotation_IDs:CG8863-PA,GB_protein:AAF54939.1,REFSEQ:NP_650283,GB_protein:AAF54939; MD5=efbff2329a246c0e487de7a3cf5fb77c; length=403; release=r6.09; species=Dmel;;FBpp0082220 type=protein; loc=3R:join(13383479..13384579,13…	28.8	16	0.29	AISQAYEVLSDADK+AISQAYEVLSDADKR+DLIVSTQPGEVIR+DVVHQMSVQLEELYNGATR+ETGYYDILGVKPNATPDELKK+FFGAGFGGSGGGR+MAYDEDDGGYQDGPR+NPMDFFEK+QVYDEGGEAAIK
112	FBpp0075069|FBgn0250814|CG4169-PA|UQCR-C2-PA FBpp0303947|FBgn0250814|CG4169-PB|UQCR-C2-PB	1	FBpp0075069 type=protein; loc=3L:join(16584400..16584444,16584589..16584722,16584779..16585082,16585185..16586024); ID=FBpp0075069; name=UQCR-C2-PA; parent=FBgn0250814,FBtr0075309; dbxref=GB_protein:AAF49444.1,FlyBase:FBpp0075069,FlyBase_Annotation_IDs:CG4169-PA,REFSEQ:NP_648905,GB_protein:AAF49444,FlyMine:FBpp0075069,modMine:FBpp0075069; MD5=c89c08293aa606332e429c50fa8be9d2; length=440; release=…	48.9	16	0.3	AASANWYGGDAR+AVNASYSDAGLFGFVVSADSK+AVVAVAGQGAAASNHK+ELVGYTVTTTADNAETGLR+KDTSGHRAVVAVAGQGAAASNHK+LAGGLSTQNSTAFAIAR+LAVGAIGHLANVPYASDLA+LVVATADATLPVSR+NESYDIQGASHLLR+NGLGNSIYSPR+NVLEADALLGAIDGISQSQVQEAAK+TVEFLVR+TVVNQLNAVSTEER+VSLVLGAGSR+YSSDGGLIK
459a	FBpp0290398|FBgn0261618|CG42551-PD|larp-PD FBpp0297481|FBgn0261618|CG42551-PG|larp-PG FBpp0297482|FBgn0261618|CG42551-PH|larp-PH	1	FBpp0290398 type=protein; loc=3R:complement(join(28333709..28334518,28325489..28325819,28324810..28324877,28323649..28324649,28321373..28323486,28320582..28321279)); ID=FBpp0290398; name=larp-PD; parent=FBgn0261618,FBtr0301180; dbxref=REFSEQ:NP_733244,GB_protein:AAN14138,FlyBase:FBpp0290398,FlyBase_Annotation_IDs:CG42551-PD,FlyMine:FBpp0290398,modMine:FBpp0290398; MD5=b153591c0864eff0944bd444f3ad…	12.1	15	0.26	AAASGGDNTAENSSELDDNNDFVPVLSHHR+AIGTLEQEQLEQNDGQEK+DTSPSASIEGAGSSGNEAK+FFSYGLEK+LGYGQSQEMNTLYR+MDPEGYIPVTLIASFHR+SAAGAAGAAGSNAGAVSSAVPGGPK+SLALEDAGNGFR+SSSSTTTAAFDEQR+SVSESDGTAVIAAGGR+TGSFGSTTVR+VVEPEINEMLQGVGSLNPGR
451a	FBpp0088684|FBgn0261397|CG2146-PC|didum-PC FBpp0088686|FBgn0261397|CG2146-PA|didum-PA	1	FBpp0088684 type=protein; loc=2R:join(7500479..7500508,7500911..7501724,7501790..7502028,7502102..7502590,7502644..7502737,7502802..7503028,7503172..7503195,7503649..7503762,7503829..7504715,7504775..7505301,7505364..7505499,7505649..7505746,7505839..7506019,7506077..7506589,7506655..7506786,7506849..7507377,7507436..7507660,7507715..7507858); ID=FBpp0088684; name=didum-PC; parent=FBgn0261397,FBt…	9	15	0.24	AGQVAFLEQVR+AVLLQQSQSMR+ELTQVLSESNMSLAK+FGNTQIFFR+FGTTSFFIK+LFQYIVGVLNK+NFNLFEYR+NTLDINRPPDLLSK+NYSYNDSTSLVVK+QYGDVDEYVK+VLASSPIMEAFGNAK+VMFESIDEFEDSNVDTLR+YITIVQSVVR+YQLLVYR
448a	FBpp0088021|FBgn0028687|CG1341-PA|Rpt1-PA	1	FBpp0088021 type=protein; loc=2R:complement(7652536..7653837); ID=FBpp0088021; name=Rpt1-PA; parent=FBgn0028687,FBtr0088947; dbxref=GB_protein:AAF59219.1,FlyBase:FBpp0088021,FlyBase_Annotation_IDs:CG1341-PA,REFSEQ:NP_477473,GB_protein:AAF59219,FlyMine:FBpp0088021,modMine:FBpp0088021; MD5=76480cb616eeeb3d35baf21492c93f5f; length=433; release=r6.09; species=Dmel;	30.9	15	0.28	EVVETPLLHPEK+FDDGAGGDNEVQR+FVNLGIEPPK+FVVDLADSVAPTDIEEGMR+GVLLFGPPGTGK+QILQNEQPLQVAR+SIEEDIQK+SLDEGDIELLK+TMLELINQLDGFDPR+VEFGLPDQDGR+YQIHIPLPPK
311	FBpp0086484|FBgn0024754|CG8200-PA|Flo1-PA FBpp0086485|FBgn0024754|CG8200-PB|Flo1-PB	1	FBpp0086484 type=protein; loc=2R:complement(join(15569119..15569170,15568751..15568826,15568152..15568506,15567243..15567713,15567029..15567172,15566803..15566967,15566574..15566591)); ID=FBpp0086484; name=Flo1-PA; parent=FBgn0024754,FBtr0087351; dbxref=FlyBase:FBpp0086484,FlyBase_Annotation_IDs:CG8200-PA,GB_protein:AAF58120.1,REFSEQ:NP_477358,GB_protein:AAF58120,FlyMine:FBpp0086484,modMine:FBpp0…	32.4	15	0.27	AAYDVEVQTK+AEAEMAYELQAAK+EAAMVEMLLDTLPK+FLNDTDIAK+GEAEAFAIAAK+ITMVSSGTGDIGAAK+NITGVDIAR+SEAEINHIALVTLEGHQR+TQEIAVQEQEIMR+VAAEVAAPLSQAK+VVMEAEAEAESIR
299	FBpp0085809|FBgn0034401|CG15100-PA|MetRS-PA	1	FBpp0085809 type=protein; loc=2R:complement(join(18850388..18850490,18850179..18850300,18849265..18850100,18849102..18849206,18847894..18849045,18847083..18847833)); ID=FBpp0085809; name=MetRS-PA; parent=FBgn0034401,FBtr0086627; dbxref=FlyBase:FBpp0085809,FlyBase_Annotation_IDs:CG15100-PA,GB_protein:AAF57625.2,REFSEQ:NP_611382,GB_protein:AAF57625,FlyMine:FBpp0085809,modMine:FBpp0085809; MD5=9809e…	22.6	15	0.28	AAPAANAAPAASPAATADAAK+ADANALPVLNALVK+ALAENLTPR+ALPEVQEVLAEQPLK+DLSFNALQQSNR+LEQSFIDELK+LLVDTTPTVADTVTNEEISAAK+NELAALTGTPVAGGQGK+NNSELLNNLGNFVNR+QPVQVQLVNLNDAK+SSDQLFIDLPK+TATAAAPAATPAPSNGSQSVQDLEK+TLFGQLNAK+TTTQEQTDIVQEAFK+YGGAQATNDAAHSQISAADLEK
260	FBpp0083625|FBgn0038964|CG13849-PA|Nop56-PA	1	FBpp0083625 type=protein; loc=3R:complement(join(22420954..22420956,22420388..22420790,22419238..22420322)); ID=FBpp0083625; name=Nop56-PA; parent=FBgn0038964,FBtr0084230; dbxref=GB_protein:AAF55992.2,FlyBase:FBpp0083625,FlyBase_Annotation_IDs:CG13849-PA,REFSEQ:NP_651040,GB_protein:AAF55992,FlyMine:FBpp0083625,modMine:FBpp0083625; MD5=7bbdbbf6ea7ecc71e53659979d1df60b; length=496; release=r6.09; s…	24.4	15	0.27	EAIEAAGQEAAITVQSEK+FYESGDVPR+IVPDNYMFAK+LAGFAPFK+MNLVAPNLQSLIGDQVGAR+NLTQDQLEDLEK+SAGVAQLGLGHSYSR+SDNMIIQSIALLDQLDK+YPASTVQILGAEK
429a	FBpp0084754|FBgn0028692|CG11888-PA|Rpn2-PA FBpp0306599|FBgn0028692|CG11888-PC|Rpn2-PC	1	FBpp0084754 type=protein; loc=3R:join(29153731..29154673,29154736..29156043,29156302..29157113); ID=FBpp0084754; name=Rpn2-PA; parent=FBgn0028692,FBtr0085385; dbxref=FlyBase:FBpp0084754,FlyBase_Annotation_IDs:CG11888-PA,GB_protein:AAF56868.1,REFSEQ:NP_651677,GB_protein:AAF56868,FlyMine:FBpp0084754,modMine:FBpp0084754; MD5=6b7894fc98cb2788a266883fac70e746; length=1020; release=r6.09; species=Dmel;…	17.4	14	0.25	AEDQELVEPVAAFGPMNDEEK+EAIALLEPMVK+EPEPPEPFEYIED+EPEPTSEILQNPAR+LEEADPLVTSLSSDKDPVLR+LTATASLGVIHR+NAQAIEDMVSYAQETQHEK+NTAPIPTALPSTFKPQGTTSEDGAK+QLYAEVISNK+SDEDITEETPADDKVER+YGAILAQGIIDAGGR
421c	FBpp0083974|FBgn0001230|CG5436-PA|Hsp68-PA	1	FBpp0083974 type=protein; loc=3R:complement(24055197..24057104); ID=FBpp0083974; name=Hsp68-PA; parent=FBgn0001230,FBtr0084589; dbxref=FlyBase:FBpp0083974,FlyBase_Annotation_IDs:CG5436-PA,GB_protein:AAF56230.1,REFSEQ:NP_524474,GB_protein:AAF56230,FlyMine:FBpp0083974,modMine:FBpp0083974; MD5=19a6b1d3a1e78c96a21c66915ee98f46; length=635; release=r6.09; species=Dmel;	12.9	14	0.13	DAGAIAGINVLR+DNNVLGTFDLTGVPPAPR+IINEPTAAAIAYGLDK+STAGDTHLGGEDFDNR+TTPSYVAFTDSER+VEIIANDQGNR+VQNLLQNFFGGK
212	FBpp0079912|FBgn0032409|CG5336-PA|Ced-12-PA	1	FBpp0079912 type=protein; loc=2L:join(12097951..12098062,12098356..12099366,12099427..12099978,12100042..12100541); ID=FBpp0079912; name=Ced-12-PA; parent=FBgn0032409,FBtr0080330; dbxref=GB_protein:AAF53164.1,FlyBase:FBpp0079912,FlyBase_Annotation_IDs:CG5336-PA,REFSEQ:NP_609548,GB_protein:AAF53164,FlyMine:FBpp0079912,modMine:FBpp0079912; MD5=000e1c893d3482e5d63c78b332b79d7d; length=724; release=r…	19.6	14	0.26	ATAEDFSTTFSVVR+EDHIAQLINLDQR+GGGSGAGNVNFSQYYK+HVLVAEDIK+IAFDDNTNALNQNDDHIR+IALLTYQQITTLR+ISPQILELIK+LLDTEGVDISK+LLQDVNSPVMR+MIEDGGQTNEDILK+NGSVLQLQYSPSK
69	FBpp0073083|FBgn0011692|CG1258-PA|pav-PA	1	FBpp0073083 type=protein; loc=3L:join(4242878..4242888,4242948..4243706,4243765..4244314,4244375..4244696,4244752..4245302,4245364..4245834); ID=FBpp0073083; name=pav-PA; parent=FBgn0011692,FBtr0073227; dbxref=FlyBase:FBpp0073083,FlyBase_Annotation_IDs:CG1258-PA,GB_protein:AAF47868.1,REFSEQ:NP_477025,GB_protein:AAF47868,FlyMine:FBpp0073083,modMine:FBpp0073083; MD5=188823d56b39a149172e19f9b832bb12…	17.7	13	0.22	AANPVPLGTIMQPYLK+EAGNINNSLMTLR+ENQLAASNGLAPK+IAVNNLNELGIPEAK+IEDYDENMQVMK+IHESSIDVLNNTLSK+LVQAPTDSQGENVVQDR+LVSNILQSEDLPSLPR+QIEELTFK+QNITVSQLSLVDLAGSER+VRPLQSDADLTSLR
54	FBpp0072468|FBgn0265574|CG6905-PA|Cdc5-PA FBpp0289951|FBgn0265574|CG6905-PB|Cdc5-PB	1	FBpp0072468 type=protein; loc=3L:complement(join(361084..361128,360749..361014,359245..360689,358497..359185)); ID=FBpp0072468; name=Cdc5-PA; parent=FBgn0265574,FBtr0072569; dbxref=FlyBase:FBpp0072468,FlyBase_Annotation_IDs:CG6905-PA,GB_protein:AAF47383.2,REFSEQ:NP_612033,GB_protein:AAF47383,FlyMine:FBpp0072468,modMine:FBpp0072468; MD5=58a45ad9bdf9ee68179b06f4254c13d1; length=814; release=r6.09; …	17.1	13	0.23	DMDEDELEMLSEAR+EGGAATPGGFQTPSSGALVPVK+ENEVPTAMLQNMEPER+FLGEQEAIAVPR+GAGGATGVVNTPAYVR+GIDYNAEIPFEK+IETNSEPAVEDQADVDAR+NDYEIVVPEQEESER+QNLTEQQQAEELIK
426a	FBpp0084150|FBgn0046214|CG11844-PB|vig2-PB FBpp0084151|FBgn0046214|CG11844-PC|vig2-PC FBpp0084152|FBgn0046214|CG11844-PA|vig2-PA FBpp0112266|FBgn0046214|CG11844-PD|vig2-PD	1	FBpp0084150 type=protein; loc=3R:join(25123399..25123479,25123632..25124115,25124590..25125356); ID=FBpp0084150; name=vig2-PB; parent=FBgn0046214,FBtr0084775; dbxref=FlyBase:FBpp0084150,FlyBase_Annotation_IDs:CG11844-PB,GB_protein:AAF56404.2,REFSEQ:NP_733083,GB_protein:AAF56404,FlyMine:FBpp0084150,modMine:FBpp0084150; MD5=a347fb02289ec9f37bc83fa6435cdd62; length=443; release=r6.09; species=Dmel;;…	12.9	13	0.23	EDSANEQSADPAVAAEEDESK+ESNGEFGNELPQR+ESNSEDELEYDPSLYPQR+KESNSEDELEYDPSLYPQR
420a	FBpp0082421|FBgn0013981|CG3379-PA|His4r-PA FBpp0082422|FBgn0013981|CG3379-PB|His4r-PB FBpp0082423|FBgn0013981|CG3379-PC|His4r-PC FBpp0085280|FBgn0051611|CG31611-PA|His4 FBpp0091116|FBgn0053871|CG33871-PA|His4 FBpp0091118|FBgn0053873|CG33873-PA|His4 FBpp0091120|FBgn0053875|CG33875-PA|His4 FBpp0091128|FBgn0053883|CG33883-PA|His4 FBpp0091130|FBgn0053885|CG33885-PA|His4 FBpp0091132|FBgn0053887|CG3388…	1	FBpp0082421 type=protein; loc=3R:join(14626050..14626229,14626294..14626425); ID=FBpp0082421; name=His4r-PA; parent=FBgn0013981,FBtr0082962; dbxref=FlyBase:FBpp0082421,FlyBase_Annotation_IDs:CG3379-PA,GB_protein:AAF55080.1,REFSEQ:NP_731927,GB_protein:AAF55080; MD5=8599e638a42068811d569d74bd7f4a5e; length=103; release=r6.09; species=Dmel;;FBpp0082422 type=protein; loc=3R:join(14626050..14626229,14…	51.5	13	0.23	DAVTYTEHAK+DNIQGITKPAIR+ISGLIYEETR+TVTAMDVVYALK+TVTAMDVVYALKR+VFLENVIR
392a	FBpp0073766|FBgn0264078|CG32593-PA|Flo2-PA FBpp0073768|FBgn0264078|CG32593-PE|Flo2-PE FBpp0303247|FBgn0264078|CG32593-PI|Flo2-PI FBpp0303248|FBgn0264078|CG32593-PJ|Flo2-PJ FBpp0303249|FBgn0264078|CG32593-PK|Flo2-PK FBpp0312521|FBgn0264078|CG32593-PM|Flo2-PM	1	FBpp0073766 type=protein; loc=X:join(14840971..14841019,14924226..14924413,14925646..14925684,14926766..14926874,14930747..14931314,14931802..14931985,14932048..14932227); ID=FBpp0073766; name=Flo2-PA; parent=FBgn0264078,FBtr0073949; dbxref=FlyBase:FBpp0073766,FlyBase_Annotation_IDs:CG32593-PA,GB_protein:AAF48407.2,REFSEQ:NP_727797,GB_protein:AAF48407,FlyMine:FBpp0073766,modMine:FBpp0073766; MD5=…	32.6	13	0.22	ADELLGTASEQFLGK+AESQLAYELQAAK+ANFDQEINTAK+DVYDDVQYLASLGK+EVAAPDVGR+IGSAEAHAIELVGK+LVAQLPPSINALTGVDLSK+QIEIESQEVQR+QYGDAAIMNIVLESLPK+TDEIVLIGGNDNITNDVTR
379a	FBpp0071087|FBgn0261592|CG10944-PB|RpS6-PB	1	FBpp0071087 type=protein; loc=X:complement(join(7901243..7901248,7900803..7901007,7899754..7900289)); ID=FBpp0071087; name=RpS6-PB; parent=FBgn0261592,FBtr0071135; dbxref=FlyBase:FBpp0071087,FlyBase_Annotation_IDs:CG10944-PB,GB_protein:AAN09218.1,REFSEQ:NP_511073,GB_protein:AAN09218,FlyMine:FBpp0071087,modMine:FBpp0071087; MD5=a5a2be906b55066ce578c7696a06737d; length=248; release=r6.09; species=D…	21	13	0.24	DIPGLTDTTIPR+KLYNLSK+LFEVVDEHK+LITPVVLQR+MGQVVEADILGDEWK
270	FBpp0084306|FBgn0039359|CG4759-PA|RpL27-PA FBpp0303778|FBgn0039359|CG4759-PB|RpL27-PB FBpp0303779|FBgn0039359|CG4759-PC|RpL27-PC FBpp0303780|FBgn0039359|CG4759-PD|RpL27-PD	1	FBpp0084306 type=protein; loc=3R:complement(25684095..25684502); ID=FBpp0084306; name=RpL27-PA; parent=FBgn0039359,FBtr0084932; dbxref=FlyBase:FBpp0084306,FlyBase_Annotation_IDs:CG4759-PA,GB_protein:AAF56495.1,REFSEQ:NP_651417,GB_protein:AAF56495,FlyMine:FBpp0084306,modMine:FBpp0084306; MD5=eaa1d2f62e656422362032085ffd53da; length=135; release=r6.09; species=Dmel;;FBpp0303778 type=protein; loc=3R…	42.2	13	0.23	DLKDPVK+IVIVLSGR+SLNYNHLMPTR+THDDGTPEKPFGHALVAGIDR+YTAHDISFEK
236	FBpp0081704|FBgn0040078|CG4003-PA|pont-PA	1	FBpp0081704 type=protein; loc=3R:join(10262343..10263159,10263217..10263415,10263477..10263831); ID=FBpp0081704; name=pont-PA; parent=FBgn0040078,FBtr0082226; dbxref=FlyBase:FBpp0081704,FlyBase_Annotation_IDs:CG4003-PA,GB_protein:AAF54514.1,REFSEQ:NP_652608,GB_protein:AAF54514,FlyMine:FBpp0081704,modMine:FBpp0081704; MD5=44c3876ac3fbe345533b6b800122cc21; length=456; release=r6.09; species=Dmel;	29.6	13	0.24	ALLLAGPPGTGK+AQTEGLQLEENAFTR+DDIEDVHSLFLDAK+GTTDIVSPHGIPLDLLDR+LDPSIFDALQK+LSEIGTSSTLR+SLESPIAPIVIFATNR+TAIALAIAQELGNK+TISNVVIGLK+TLLYSTADMEQIIK
192	FBpp0079453|FBgn0028479|CG4389-PB|Mtpalpha-PB FBpp0079454|FBgn0028479|CG4389-PA|Mtpalpha-PA	1	FBpp0079453 type=protein; loc=2L:complement(join(9575502..9576188,9575295..9575435,9574469..9575238,9573770..9574406)); ID=FBpp0079453; name=Mtpalpha-PB; parent=FBgn0028479,FBtr0079857; dbxref=FlyBase:FBpp0079453,FlyBase_Annotation_IDs:CG4389-PB,GB_protein:AAN10697.1,REFSEQ:NP_723470,GB_protein:AAN10697,FlyMine:FBpp0079453,modMine:FBpp0079453; MD5=72fd0a1c9c90c8b03ffeef2549a1ca19; length=744; rel…	16.5	13	0.22	DTIAQAVAVGLK+GANAPEDLTLR+GFGELSATPESK+GLIALFR+GTRPVNNDALEIVK+IQSFVMDTDFVK+LTSVPTALDMELTGK+TAVQVANDLASGK+VVGMHYFSPVDK+VVITVGDGPGFYTTR
167	FBpp0078450|FBgn0037312|CG11999-PA|CG11999-PA	1	FBpp0078450 type=protein; loc=3R:complement(join(5354561..5354621,5353844..5354433)); ID=FBpp0078450; name=CG11999-PA; parent=FBgn0037312,FBtr0078807; dbxref=FlyBase:FBpp0078450,FlyBase_Annotation_IDs:CG11999-PA,GB_protein:AAF52043.1,REFSEQ:NP_649527,GB_protein:AAF52043,FlyMine:FBpp0078450,modMine:FBpp0078450; MD5=fe3a7122e76969a61f10f74a32ddaef7; length=216; release=r6.09; species=Dmel;	33.3	13	0.18	EDVNSHWVIK+HIDTGMYLGMSGR+LLNSDYAFR+SSTHDEYAHSEL+WTTAEGLFIVPK+YGSGSGQQSVTGVEQK
354	FBpp0090943|FBgn0053505|CG33505-PA|U3-55K-PA	1	FBpp0090943 type=protein; loc=2R:complement(join(14860586..14860639,14859709..14860535,14859450..14859647,14859256..14859392,14858961..14859199)); ID=FBpp0090943; name=U3-55K-PA; parent=FBgn0053505,FBtr0091445; dbxref=FlyBase:FBpp0090943,FlyBase_Annotation_IDs:CG33505-PA,GB_protein:AAX52704.1,REFSEQ:NP_001014529,GB_protein:AAX52704,FlyMine:FBpp0090943,modMine:FBpp0090943; MD5=2400e44f63b78bcf0191…	18	12	0.22	DSVAGLVFR+ELAQSVEQR+FLYTGAK+ITEESQLIYNGHK+LFVATGQEHR+LQTEYLDSVGK+NQVVVLDVK+QYLSEIEK+STPAAGGPVPK
4	FBpp0070143|FBgn0015288|CG7434-PA|RpL22-PA	1	FBpp0070143 type=protein; loc=X:complement(join(765084..765095,764302..764922,762725..762991)); ID=FBpp0070143; name=RpL22-PA; parent=FBgn0015288,FBtr0070148; dbxref=FlyBase:FBpp0070143,FlyBase_Annotation_IDs:CG7434-PA,GB_protein:AAF45546.1,REFSEQ:NP_477134,GB_protein:AAF45546,FlyMine:FBpp0070143,modMine:FBpp0070143; MD5=a26dc5dfcb32ff692f0397cf729fb53a; length=299; release=r6.09; species=Dmel;	24.4	12	0.22	AAAPAAAAPAPAAAAPAVAKPAPKPK+AASTPAAAPPAK+LIVSSDVHFSK+VNNLGNNVTFER+VVANEKDSYELR
288	FBpp0085249|FBgn0051618|CG31618-PA|His2A FBpp0091055|FBgn0053808|CG33808-PA|His2A FBpp0091060|FBgn0053814|CG33814-PA|His2A FBpp0091063|FBgn0053817|CG33817-PA|His2A FBpp0091066|FBgn0053820|CG33820-PA|His2A FBpp0091069|FBgn0053823|CG33823-PA|His2A FBpp0091072|FBgn0053826|CG33826-PA|His2A FBpp0091075|FBgn0053829|CG33829-PA|His2A FBpp0091078|FBgn0053832|CG33832-PA|His2A FBpp0091081|FBgn0053835|CG3383…	1	FBpp0085249 type=protein; loc=2L:21423789..21424163; ID=FBpp0085249; name=His2A:CG31618-PA; parent=FBgn0051618,FBtr0085893; dbxref=FlyBase:FBpp0085249,FlyBase_Annotation_IDs:CG31618-PA,GB_protein:AAN11125.1,REFSEQ:NP_724343,GB_protein:AAN11125; MD5=3612d7213b7a1860260424d7556c43bf; length=124; release=r6.09; species=Dmel;;FBpp0091055 type=protein; loc=2L:21433897..21434271; ID=FBpp0091055; name=H…	31.5	12	0.13	AGLQFPVGR+HLQLAIR+LLSGVTIAQGGVLPNIQAVLLPK
284	FBpp0085119|FBgn0039828|CG1542-PA|CG1542-PA	1	FBpp0085119 type=protein; loc=3R:join(31213544..31213609,31213672..31213755,31213814..31214587); ID=FBpp0085119; name=CG1542-PA; parent=FBgn0039828,FBtr0085757; dbxref=FlyBase:FBpp0085119,FlyBase_Annotation_IDs:CG1542-PA,GB_protein:AAF57129.1,REFSEQ:NP_651850,GB_protein:AAF57129,FlyMine:FBpp0085119,modMine:FBpp0085119; MD5=c6d08a72af1b3cf21768e480f079f47f; length=307; release=r6.09; species=Dmel;	24.8	12	0.21	LDMINTLAPLAPELAVQLEK+LPYIRPEEDPVLNDFK+MQLPWLER+NLDFLEDAK+QAQSAVLEAIPR+RPDDYFAEMAK
240	FBpp0081845|FBgn0086472|CG6684-PA|RpS25-PA FBpp0081846|FBgn0086472|CG6684-PB|RpS25-PB	1	FBpp0081845 type=protein; loc=3R:complement(join(11216259..11216261,11215693..11215969,11215551..11215624)); ID=FBpp0081845; name=RpS25-PA; parent=FBgn0086472,FBtr0082369; dbxref=FlyBase:FBpp0081845,FlyBase_Annotation_IDs:CG6684-PA,GB_protein:AAN13495.1,REFSEQ:NP_524315,GB_protein:AAN13495,FlyMine:FBpp0081845,modMine:FBpp0081845; MD5=8c5e61719f2edf88581cb7dbfdab6582; length=117; release=r6.09; sp…	39.3	12	0.23	DKLNNQVLFDK+DKLNNQVLFDKATYEK+LITPSVVSER+LNNQVLFDK+QVVQHHSQVIYTR+RALIELR
99	FBpp0074431|FBgn0030959|CG6961-PA|CG6961-PA FBpp0074432|FBgn0030956|CG18259-PA|CG18259-PA	1	FBpp0074431 type=protein; loc=X:complement(join(18787981..18788060,18787398..18787918,18786599..18787340,18786461..18786542)); ID=FBpp0074431; name=CG6961-PA; parent=FBgn0030959,FBtr0074660; dbxref=FlyBase:FBpp0074431,FlyBase_Annotation_IDs:CG6961-PA,GB_protein:AAF48885.2,REFSEQ:NP_573325,GB_protein:AAF48885,FlyMine:FBpp0074431,modMine:FBpp0074431; MD5=6dc38ff6a12c5513175baba7ab19ef89; length=474…	21.5	11	0.21	ELFSDIGPVYDAR+GDDVEMSMAPLNNK+IDNNAFSIYEAAR+LLVSNLHTNVTTADIR+SAGPILIDDEEESFEPSHR+YIDLDNMQDLEDEEISR+YSIGGLDLNR
7	FBpp0070277|FBgn0003517|CG14792-PA|sta-PA FBpp0070278|FBgn0003517|CG14792-PB|sta-PB FBpp0308665|FBgn0003517|CG14792-PE|sta-PE FBpp0308666|FBgn0003517|CG14792-PF|sta-PF	1	FBpp0070277 type=protein; loc=X:complement(join(1482673..1482891,1481887..1482480)); ID=FBpp0070277; name=sta-PA; parent=FBgn0003517,FBtr0070289; dbxref=FlyBase:FBpp0070277,FlyBase_Annotation_IDs:CG14792-PA,GB_protein:AAF45638.2,REFSEQ:NP_476750,GB_protein:AAF45638,FlyMine:FBpp0070277,modMine:FBpp0070277; MD5=0bfecb7568a3ebf3a816b44ac5c6e70a; length=270; release=r6.09; species=Dmel;;FBpp0070278 t…	16.3	11	0.21	ADGVNILNLGK+ELLPPPK+FTPGAFTNQIQPAFR+RADGVNILNLGK+YTDTTPIAGR
461a	FBpp0293155|FBgn0010905|CG16757-PB|Spn-PB FBpp0293156|FBgn0010905|CG16757-PC|Spn-PC FBpp0293157|FBgn0010905|CG16757-PD|Spn-PD FBpp0293160|FBgn0010905|CG16757-PG|Spn-PG FBpp0293161|FBgn0010905|CG16757-PH|Spn-PH FBpp0293163|FBgn0010905|CG16757-PJ|Spn-PJ	1	FBpp0293155 type=protein; loc=3L:complement(join(2534711..2536211,2524599..2525718,2514310..2514330,2513696..2514197,2513209..2513638,2512793..2513145,2512532..2512731,2512295..2512472,2511878..2511931,2511163..2511763,2509762..2510575,2509364..2509500,2508639..2508865,2508307..2508573)); ID=FBpp0293155; name=Spn-PB; parent=FBgn0010905,FBtr0304613; dbxref=REFSEQ:NP_001246570,GB_protein:AFH04241,F…	6.4	11	0.21	EEFYQQLLQEK+EEIIQNLK+ERDPENSEVAQLIR+EVYGSEAELYDTAK+IQVNDQIIEVDGK+LETTGNENELLSER+NEDVDPVAASAEYELEK+SLENLLITSATSSR+SLVGVTQAYAASVLR+SSDCTLDDTDEEEER
46	FBpp0072120|FBgn0263006|CG3725-PG|SERCA-PG FBpp0072121|FBgn0263006|CG3725-PE|SERCA-PE FBpp0072122|FBgn0263006|CG3725-PB|SERCA-PB FBpp0072123|FBgn0263006|CG3725-PD|SERCA-PD FBpp0072124|FBgn0263006|CG3725-PA|SERCA-PA FBpp0072125|FBgn0263006|CG3725-PH|SERCA-PH FBpp0072126|FBgn0263006|CG3725-PC|SERCA-PC FBpp0072127|FBgn0263006|CG3725-PF|SERCA-PF FBpp0309946|FBgn0263006|CG3725-PI|SERCA-PI	1	FBpp0072120 type=protein; loc=2R:complement(join(23932667..23932784,23932574..23932591,23932406..23932488,23930158..23932329,23929983..23930098,23929682..23929918,23929500..23929617,23929231..23929431)); ID=FBpp0072120; name=SERCA-PG; parent=FBgn0263006,FBtr0072211; dbxref=FlyBase:FBpp0072120,GB_protein:AAM68281.1,FlyBase_Annotation_IDs:CG3725-PG,REFSEQ:NP_726386,GB_protein:AAM68281; MD5=b5943523…	14.1	11	0.2	AEIGIAMGSGTAVAK+EFDDLSPTEQK+EFTLEFSR+EIVPGDLVEVSVGDK+GVVIGTGLSTAIGK+IDQSILTGESVSVIK+IGVFAEDEDTTGK+ILALTGQYGTGR+NAESAIEALK+NILFSGTNVAAGK+TVEQSLNFFGTDPER
438a	FBpp0085768|FBgn0000578|CG15112-PB|ena-PB	1	FBpp0085768 type=protein; loc=2R:join(19155475..19155914,19158734..19159055,19159120..19159352,19159783..19160035,19160177..19160902,19160974..19161132,19161194..19161415,19161473..19161593,19161660..19161688); ID=FBpp0085768; name=ena-PB; parent=FBgn0000578,FBtr0086584; dbxref=FlyBase_Annotation_IDs:CG15112-PB,FlyBase:FBpp0085768,GB_protein:AAM68439.1,REFSEQ:NP_725859,GB_protein:AAM68439,REFSEQ:…	17.4	11	0.19	AGPIYEAPQR+ASVMVYDDNQK+FGSASEETILK+FVYGLNFSSQNDAENFAR+QVNGDGLSLALSNGDLDTLK+SQQQQDQMFEQSIIGAR+VANNPGGPPTNGNGYEEDMGYR+VKNEIIDAIK+VNGDGLSLALSNGDLDTLK+VTTSAPENSGSSTSSGGSGNYGTIGR
417a	FBpp0081675|FBgn0028734|CG6203-PA|Fmr1-PA FBpp0290600|FBgn0028734|CG6203-PF|Fmr1-PF	1	FBpp0081675 type=protein; loc=3R:complement(join(10108695..10108745,10107430..10107479,10105790..10106113,10105559..10105724,10105434..10105501,10105060..10105369,10104879..10105010,10104289..10104796,10103673..10103747,10103232..10103602)); ID=FBpp0081675; name=Fmr1-PA; parent=FBgn0028734,FBtr0082197; dbxref=FlyBase:FBpp0081675,FlyBase_Annotation_IDs:CG6203-PA,GB_protein:AAF54493.2,REFSEQ:NP_611…	15.6	11	0.19	AIQESSMGSTQSFPVTR+AMLEYAEEFFQVPR+DDLMGLAIGSHGSNIQAAR+GNYVEEFR+IAGDDEQDQNIPR+TFYQFTLPVPEELR+TVDGVTNIELEEK+VSAIAGDDEQDQNIPR
396a	FBpp0074549|FBgn0027291|CG12233-PA|l(1)G0156-PA FBpp0300338|FBgn0027291|CG12233-PC|l(1)G0156-PC FBpp0307649|FBgn0027291|CG12233-PD|l(1)G0156-PD	1	FBpp0074549 type=protein; loc=X:complement(join(19521673..19521699,19520660..19520827,19519904..19520298,19519696..19519831,19519287..19519625)); ID=FBpp0074549; name=l(1)G0156-PA; parent=FBgn0027291,FBtr0074780; dbxref=FlyBase:FBpp0074549,FlyBase_Annotation_IDs:CG12233-PA,GB_protein:AAN09496.1,REFSEQ:NP_573388,GB_protein:AAN09496,FlyMine:FBpp0074549,modMine:FBpp0074549; MD5=b20de9f2881c026d8971c…	23.2	11	0.19	FGIPQAAIDSVNTNK+FPEIQFEEK+GPLMTPVGK+MSDGLFLR+TLYDDVDVVTIR+VAEYAFQYAK+VTLIPGDGIGPEISAAVQK
344	FBpp0088040|FBgn0033160|CG11107-PA|Dhx15-PA FBpp0307849|FBgn0033160|CG11107-PB|Dhx15-PB	1	FBpp0088040 type=protein; loc=2R:join(7387528..7387580,7387635..7388428,7388708..7389181,7389247..7389510,7390078..7390200,7390268..7390621,7390680..7390807); ID=FBpp0088040; name=Dhx15-PA; parent=FBgn0033160,FBtr0088966; dbxref=FlyBase:FBpp0088040,FlyBase_Annotation_IDs:CG11107-PA,GB_protein:AAF59269.1,REFSEQ:NP_610269,GB_protein:AAF59269,FlyMine:FBpp0088040,modMine:FBpp0088040; MD5=b1505c072857…	15.4	11	0.2	EAMSDPMLDQYQVILLDEAHER+EIDNLGSEIGELK+FQQYFDNAPLMK+LGEEVGYSIR+NEMQDNTYPEILR+SNLGTVVLQLK+TGYYLTIK+TLATDILMGVLK+VESLLVSPISK
301	FBpp0085902|FBgn0261119|CG5519-PA|Prp19-PA	1	FBpp0085902 type=protein; loc=2R:complement(join(18450890..18450908,18449472..18450825,18447467..18447611)); ID=FBpp0085902; name=Prp19-PA; parent=FBgn0261119,FBtr0086723; dbxref=FlyBase:FBpp0085902,FlyBase_Annotation_IDs:CG5519-PA,GB_protein:AAF57684.1,REFSEQ:NP_523783,GB_protein:AAF57684,FlyMine:FBpp0085902,modMine:FBpp0085902; MD5=0c3487754cd63a1e17f46fe83bb9ed50; length=505; release=r6.09; sp…	18.8	11	0.2	ATVLTQER+DTEQMVAILK+ELKPEELIEIK+TPAVVKPKPPSATSIPATLK+TVPEDLVTTDQVK+VFNDHTALATGVR+VIYHPNEDTVITGSPDMNIR
273	FBpp0084559|FBgn0040080|CG5692-PA|pins-PA	1	FBpp0084559 type=protein; loc=3R:join(27583088..27584374,27584633..27585322); ID=FBpp0084559; name=pins-PA; parent=FBgn0040080,FBtr0085189; dbxref=FlyBase:FBpp0084559,FlyBase_Annotation_IDs:CG5692-PA,GB_protein:AAF56721.1,REFSEQ:NP_524999,GB_protein:AAF56721,FlyMine:FBpp0084559,modMine:FBpp0084559; MD5=12d22847df5b4f0846d29f933ff2640b; length=658; release=r6.09; species=Dmel;	15.3	11	0.2	DDDFFEMLSR+ELHDPVGESTAR+GATVPDEDFFSLIMK+HLAIAQELGDR+LLGMPDSEPSPTEEEAR+SPSSANPSAIGHGPLAR+SVPEAAVPGAPR+VNISDLR
226	FBpp0080795|FBgn0041180|CG10363-PA|Tep4-PA FBpp0303746|FBgn0041180|CG10363-PB|Tep4-PB FBpp0303747|FBgn0041180|CG10363-PC|Tep4-PC FBpp0303748|FBgn0041180|CG10363-PD|Tep4-PD	1	FBpp0080795 type=protein; loc=2L:join(19549846..19549928,19551682..19552413,19552473..19552899,19552956..19553293,19553362..19553915,19553976..19556092,19556162..19556401); ID=FBpp0080795; name=Tep4-PA; parent=FBgn0041180,FBtr0081254; dbxref=FlyBase:FBpp0080795,FlyBase_Annotation_IDs:CG10363-PA,GB_protein:AAF53826.2,REFSEQ:NP_523603,GB_protein:AAF53826,FlyMine:FBpp0080795,modMine:FBpp0080795; MD5…	9.9	11	0.17	AFFINLK+DLYTTYPYR+ITYVDGSLITDTK+LNETGGVQLYPYR+LNTSEENDLLLQTVEFPQGTK+NTFELEVPEDVVPDSER+TETVELATAGEFK+VEFGLVGDLLGPVVK+VIFLDENLRPDTAK+VVLPDLPDIANFTR+YKPGDTINYR
186	FBpp0079233|FBgn0032015|CG7830-PA|Ostgamma-PA	1	FBpp0079233 type=protein; loc=2L:complement(join(8307983..8308069,8307147..8307873,8306906..8307068,8306825..8306840)); ID=FBpp0079233; name=Ostgamma-PA; parent=FBgn0032015,FBtr0079613; dbxref=FlyBase:FBpp0079233,FlyBase_Annotation_IDs:CG7830-PA,GB_protein:AAF52636.2,REFSEQ:NP_609204,GB_protein:AAF52636,FlyMine:FBpp0079233,modMine:FBpp0079233; MD5=8ebc498cefe5507b7ddaf1a05ee6afc8; length=330; rel…	18.5	11	0.19	AQGYPYSFLFK+LNTAPVFMHFPAK+NNLEFLYNK+TGLSLSEK+VGFAADSIAK+VQNLVDMNAK
169	FBpp0078606|FBgn0015331|CG14637-PA|abs-PA	1	FBpp0078606 type=protein; loc=3R:4233129..4234988; ID=FBpp0078606; name=abs-PA; parent=FBgn0015331,FBtr0078967; dbxref=FlyBase:FBpp0078606,FlyBase_Annotation_IDs:CG14637-PA,GB_protein:AAF52165.1,REFSEQ:NP_524220,GB_protein:AAF52165,FlyMine:FBpp0078606,modMine:FBpp0078606; MD5=cf1e3436858801b79fb1ade7dc19643c; length=619; release=r6.09; species=Dmel;	20	11	0.21	AGAASMNVTQQVEYVK+ALMGVAELAK+DLIGIAFTGSGK+DVLVATDVASK+ILVEGETPSPPIR+IVQLVSETAQPK+MIDMGFEEDVR+NPTPIQVQGLPTVLAGR+TAPPVLIFAEK+TTEQSVLLDLK
147	FBpp0076918|FBgn0015527|CG1685-PA|peng-PA	1	FBpp0076918 type=protein; loc=X:complement(join(21349306..21349751,21348002..21348704,21347531..21347933,21346957..21347432,21346564..21346749)); ID=FBpp0076918; name=peng-PA; parent=FBgn0015527,FBtr0077223; dbxref=FlyBase:FBpp0076918,FlyBase_Annotation_IDs:CG1685-PA,GB_protein:AAF50828.1,REFSEQ:NP_523429,GB_protein:AAF50828,FlyMine:FBpp0076918,modMine:FBpp0076918; MD5=d8ce9ec6c87c036ad1c5eb75f66…	13.8	11	0.21	ALMSSPYGR+ASILGSVK+GPANVANTASPLK+LAGHSIGSGLLDSMYQSATPNQR+LVDSLYGHIVR+QEFYGDLYR+SLSQILADR+TVEEGLAFGK+VLNVGDTISK
131	FBpp0076207|FBgn0005533|CG3922-PB|RpS17-PB	1	FBpp0076207 type=protein; loc=3L:complement(join(9429695..9429697,9429174..9429325,9428874..9429114)); ID=FBpp0076207; name=RpS17-PB; parent=FBgn0005533,FBtr0076479; dbxref=FlyBase:FBpp0076207,FlyBase_Annotation_IDs:CG3922-PB,GB_protein:AAF50272.1,REFSEQ:NP_524002,GB_protein:AAF50272,FlyMine:FBpp0076207,modMine:FBpp0076207; MD5=03edf5c0f514b34ba6142f641ccf4f7a; length=131; release=r6.09; species=…	48.9	11	0.19	DNYVPAVSALEQDIIEVDADTK+GLQLTQPNTNNFGR+IAGYVTHLMGR+LLDFHNIR+LTLDFHTNK
466a	FBpp0311334|FBgn0266696|CG45186-PAB|CG45186-PAB FBpp0311335|FBgn0266696|CG45186-PAC|CG45186-PAC FBpp0311336|FBgn0266696|CG45186-PAD|CG45186-PAD	1	FBpp0311334 type=protein; loc=3L:join(2388767..2388781,2402555..2406599,2434626..2436228,2439499..2439830,2443390..2443838,2443988..2444087,2444499..2446101,2459591..2460153,2461146..2461268,2463057..2464303); ID=FBpp0311334; name=CG45186-PAB; parent=FBgn0266696,FBtr0345109; dbxref=FlyBase:FBpp0311334,FlyBase_Annotation_IDs:CG45186-PAB,GB_protein:AHN57941,REFSEQ:NP_001286916; MD5=56b62d166981f39d…	4.1	10	0.17	AAISSIEDIEVTPDELR+ANMFQQLQEQSR+HTTEITSVTVGTR+KMSLTPAVAPPPPVYFPR+LAFFSNLCESGGGGGSTSAGGR+LPQITTVVSK+LVLPDTFR+MDNTGVPASSGILR+TQPVTNEEMSFFK
384a	FBpp0072166|FBgn0259937|CG3333-PA|Nop60B-PA FBpp0099583|FBgn0259937|CG3333-PB|Nop60B-PB FBpp0289464|FBgn0259937|CG3333-PC|Nop60B-PC FBpp0290083|FBgn0259937|CG3333-PF|Nop60B-PF	1	FBpp0072166 type=protein; loc=2R:join(24174955..24174967,24175028..24175396,24175473..24175724,24175917..24176191,24176427..24176831,24176893..24177105); ID=FBpp0072166; name=Nop60B-PA; parent=FBgn0259937,FBtr0072258; dbxref=FlyBase_Annotation_IDs:CG3333-PA,FlyBase:FBpp0072166,GB_protein:AAF47178.1,REFSEQ:NP_525120,GB_protein:AAF47178; MD5=e11e7d81745512068d7be9dddda65d2a; length=508; release=r6.…	18.7	10	0.18	EEPLDGDDIGTLQK+EYVAIFK+GALFQRPPLISAVK+HKGDEEAPEAAEEEAEPVEK+IAELDTSQWPLLLK+IKEEPLDGDDIGTLQK+LLDYDETR+SNHYTPLAHGSSPLNR
239	FBpp0081843|FBgn0037878|CG6693-PA|CG6693-PA FBpp0307760|FBgn0037878|CG6693-PB|CG6693-PB	1	FBpp0081843 type=protein; loc=3R:complement(11220505..11221404); ID=FBpp0081843; name=CG6693-PA; parent=FBgn0037878,FBtr0082367; dbxref=FlyBase:FBpp0081843,FlyBase_Annotation_IDs:CG6693-PA,GB_protein:AAF54608.1,REFSEQ:NP_650052,GB_protein:AAF54608,FlyMine:FBpp0081843,modMine:FBpp0081843; MD5=87c5f68f519616df8e9cc96230871eeb; length=299; release=r6.09; species=Dmel;;FBpp0307760 type=protein; loc=3…	35.5	10	0.2	ALYDEQGVIDDDDESESK+EKDDQDLADNGGDLQQMILAR+ESNFGSLMDR+IFKPITEEDINNYEK+IVQDMIASGEVPEYK+LYQVLTDTQK+YGNEDDSDTVDFSAFEK
24	FBpp0071193|FBgn0030061|CG1785-PA|CG1785-PA	1	FBpp0071193 type=protein; loc=X:join(8715029..8715156,8715222..8715395,8715452..8715772,8715835..8716251,8716314..8716710); ID=FBpp0071193; name=CG1785-PA; parent=FBgn0030061,FBtr0071250; dbxref=FlyBase:FBpp0071193,FlyBase_Annotation_IDs:CG1785-PA,GB_protein:AAF46409.1,REFSEQ:NP_572502,GB_protein:AAF46409,FlyMine:FBpp0071193,modMine:FBpp0071193; MD5=fa9e735e8a8c538dc74c2f91a566cbab; length=478; r…	22.2	10	0.15	EPGVSYNDLK+FEEPDLDVNLPEDIAGNLR+HELDDEEEDLNDLK+HELDDEEEDLNDLKK+KTDIQDVEQFLEDQR+LNEMSQGMDEEEGSELDEDVQTNGK+QDEDLFVVDSSLPK+QQTADLIR
218	FBpp0080102|FBgn0032518|CG9282-PA|RpL24-PA FBpp0309565|FBgn0032518|CG9282-PB|RpL24-PB FBpp0311573|FBgn0032518|CG9282-PC|RpL24-PC	1	FBpp0080102 type=protein; loc=2L:complement(join(13395056..13395060,13394865..13394940,13394413..13394799)); ID=FBpp0080102; name=RpL24-PA; parent=FBgn0032518,FBtr0080524; dbxref=FlyBase:FBpp0080102,FlyBase_Annotation_IDs:CG9282-PA,GB_protein:AAF53299.1,REFSEQ:NP_609649,GB_protein:AAF53299,FlyMine:FBpp0080102,modMine:FBpp0080102; MD5=c5b17bcda531c06f8bc1ce96bc8dbb41; length=155; release=r6.09; sp…	20	10	0.18	AIVGASLAEILAK+AIVGASLAEILAKR+KVTWTVLYR+SFTFLDK+SFTFLDKK+VTWTVLYR
213	FBpp0079986|FBgn0032454|CG5787-PA|CG5787-PA FBpp0304683|FBgn0032454|CG5787-PB|CG5787-PB	1	FBpp0079986 type=protein; loc=2L:complement(join(12710362..12712306,12709375..12710225,12709253..12709309)); ID=FBpp0079986; name=CG5787-PA; parent=FBgn0032454,FBtr0080405; dbxref=GB_protein:AAF53220.2,FlyBase:FBpp0079986,FlyBase_Annotation_IDs:CG5787-PA,REFSEQ:NP_609589,GB_protein:AAF53220,FlyMine:FBpp0079986,modMine:FBpp0079986; MD5=91ab23d9292595b10087b2783f44e005; length=950; release=r6.09; s…	12.8	10	0.17	GGPSSNFGQANR+GPAVGGSGGPGFKPNSGGNFGNNNSGGGFSNNISR+IPYLNDQPK+KLPVAAPNQYK+KPPVAAPAVK+LPVAAPNQYK+LTTEQVVYAIIK+NADVPYDTMK+NDAYGIGQR+VAPPPPLETEAASK
188	FBpp0079306|FBgn0032050|CG13096-PA|CG13096-PA FBpp0310071|FBgn0032050|CG13096-PB|CG13096-PB	1	FBpp0079306 type=protein; loc=2L:complement(join(8510527..8511768,8509375..8510178)); ID=FBpp0079306; name=CG13096-PA; parent=FBgn0032050,FBtr0079698; dbxref=FlyBase:FBpp0079306,FlyBase_Annotation_IDs:CG13096-PA,GB_protein:AAF52687.1,REFSEQ:NP_609236,GB_protein:AAF52687,FlyMine:FBpp0079306,modMine:FBpp0079306; MD5=4c826591bd49b026a3055339dad3b8b6; length=681; release=r6.09; species=Dmel;;FBpp0310…	16.7	10	0.2	AALLAADAAPK+DDDVALIVPDLQR+DNDKLPQEVTR+FHEIVNENNVTK+LATDATLELASNK+LSGQATAFLGK+NTSIFSDYR+QLQEVYPGGLANIR+RFHEIVNENNVTK+RPLILAPPESPAAPAPAAK
168	FBpp0078561|FBgn0263594|CG14648-PA|lost-PA	1	FBpp0078561 type=protein; loc=3R:join(4403202..4403280,4404469..4404639,4404701..4405419,4405480..4405548,4405601..4405811,4405867..4406255); ID=FBpp0078561; name=lost-PA; parent=FBgn0263594,FBtr0078921; dbxref=FlyBase:FBpp0078561,FlyBase_Annotation_IDs:CG14648-PA,GB_protein:AAF52130.1,REFSEQ:NP_649466,GB_protein:AAF52130,FlyMine:FBpp0078561,modMine:FBpp0078561; MD5=fb8ec086e8c95c678aeb2caf743331…	14.3	10	0.18	AAALFANEEEFKK+ADAQNGGEAVTVAGGDVGGAR+ELALLADK+ILPVLQQLK+VGIGFNNIFNR+YDTPVDIIATPTEIIR
166	FBpp0078416|FBgn0037328|CG2099-PA|RpL35A-PA	1	FBpp0078416 type=protein; loc=3R:complement(join(5466153..5466374,5465800..5466027,5465708..5465731)); ID=FBpp0078416; name=RpL35A-PA; parent=FBgn0037328,FBtr0078769; dbxref=FlyBase:FBpp0078416,FlyBase_Annotation_IDs:CG2099-PA,GB_protein:AAF52027.1,REFSEQ:NP_649539,GB_protein:AAF52027,FlyMine:FBpp0078416,modMine:FBpp0078416; MD5=3d00de2b2acad33116492b6202acad7c; length=157; release=r6.09; species…	21.7	10	0.17	AVFTGYK+EHGSFYVGK+IMLYPSR+IMLYPSRI+NQHENQAILK
111	FBpp0074865|FBgn0042134|CG18811-PA|Capr-PA FBpp0311792|FBgn0042134|CG18811-PB|Capr-PB	1	FBpp0074865 type=protein; loc=3L:complement(join(18672631..18673011,18671490..18671672,18671268..18671434,18669034..18671188)); ID=FBpp0074865; name=Capr-PA; parent=FBgn0042134,FBtr0075098; dbxref=FlyBase:FBpp0074865,FlyBase_Annotation_IDs:CG18811-PA,GB_protein:AAG22572.1,REFSEQ:NP_652671,GB_protein:AAG22572,FlyMine:FBpp0074865,modMine:FBpp0074865; MD5=927ba82456ba510777179a794cc84d2d; length=961…	9.9	10	0.17	ANAVSAAAVVPEPYNPLK+GETTQATPPAPPTK+KLENTELELLEK+LENTELELLEK+RPETADDVSFIATAQK+SFGEVSFEK+SLFQQIQDSGYLDK+YDAVLANLEFAR
85	FBpp0073965|FBgn0027093|CG9020-PA|Aats-arg-PA	1	FBpp0073965 type=protein; loc=X:complement(join(15844040..15844081,15843853..15843981,15843443..15843789,15843055..15843384,15841842..15842991)); ID=FBpp0073965; name=Aats-arg-PA; parent=FBgn0027093,FBtr0074178; dbxref=FlyBase:FBpp0073965,FlyBase_Annotation_IDs:CG9020-PA,GB_protein:AAF48524.1,REFSEQ:NP_573081,GB_protein:AAF48524,FlyMine:FBpp0073965,modMine:FBpp0073965; MD5=e5e47dc220f38c592ce0c80…	14	9	0.17	DTPVIIAPVNSTSAK+DYASLALSNLLR+GLLEVDEGR+LSDLLDEGMK+NSGEDFTNLPEILK+SDGGFTYDTSDMAAIR+SGEQLDVDLVQLQIENK
440b	FBpp0081156|FBgn0010774|CG1101-PA|Ref1-PA	1	FBpp0081156 type=protein; loc=3R:complement(join(7079964..7080209,7079254..7079455,7078822..7079019,7078253..7078407)); ID=FBpp0081156; name=Ref1-PA; parent=FBgn0010774,FBtr0081642; dbxref=FlyBase:FBpp0081156,FlyBase_Annotation_IDs:CG1101-PA,GB_protein:AAF54070.1,REFSEQ:NP_651968,GB_protein:AAF54070,FlyMine:FBpp0081156,modMine:FBpp0081156; MD5=a6e9462c9ef48720251002e6880d3a12; length=266; release…	14.3	9	0.09	ELFNDFGPIK+ELFNDFGPIKK+LIVGNLDYGVSNTDIK+SIDDLIK+SLGTADVIFER
425a	FBpp0084020|FBgn0011225|CG5695-PB|jar-PB FBpp0290581|FBgn0011225|CG5695-PG|jar-PG FBpp0290582|FBgn0011225|CG5695-PH|jar-PH FBpp0290584|FBgn0011225|CG5695-PJ|jar-PJ FBpp0290585|FBgn0011225|CG5695-PK|jar-PK FBpp0306894|FBgn0011225|CG5695-PL|jar-PL FBpp0306895|FBgn0011225|CG5695-PM|jar-PM FBpp0311443|FBgn0011225|CG5695-PN|jar-PN	1	FBpp0084020 type=protein; loc=3R:complement(join(24259055..24259241,24258385..24258458,24258196..24258325,24257971..24258132,24257648..24257910,24257177..24257583,24256360..24257104,24255869..24256301,24255562..24255803,24255285..24255505,24254994..24255224,24254634..24254678,24254004..24254124,24253828..24253945,24253663..24253764,24253318..24253598)); ID=FBpp0084020; name=jar-PB; parent=FBgn001…	8.3	9	0.15	AALALQEQLEK+ELYAPDTIK+FFNDNILK+GAEILEHEFNR+ILDANPVLEAFGNAK+LANESNGQVEDSPPVIR+LNFISVGSK+SVLPPELVSLPAR+VLFADLYSMYK
416a	FBpp0081154|FBgn0037470|CG1091-PB|Tailor-PB FBpp0305518|FBgn0037470|CG1091-PC|Tailor-PC	1	FBpp0081154 type=protein; loc=3R:complement(join(7085882..7085980,7085414..7085512,7084925..7085357,7084543..7084767,7084375..7084481,7084183..7084318,7083948..7084124,7083690..7083891,7083382..7083586)); ID=FBpp0081154; name=Tailor-PB; parent=FBgn0037470,FBtr0081640; dbxref=FlyBase:FBpp0081154,FlyBase_Annotation_IDs:CG1091-PB,GB_protein:AAF54068.3,REFSEQ:NP_649693,GB_protein:AAF54068,FlyMine:FBp…	13.9	9	0.15	AMIVGEITNVFK+IMVGIESYLDR+KTSLPGSTAPNIAAPVTK+LINFIEQAR+NFFAYFAK+QYFETVRPR+SFSELGLQQLK+TSLPGSTAPNIAAPVTK
411a	FBpp0078298|FBgn0003261|CG10279-PC|Rm62-PC FBpp0078299|FBgn0003261|CG10279-PD|Rm62-PD FBpp0078300|FBgn0003261|CG10279-PB|Rm62-PB FBpp0078301|FBgn0003261|CG10279-PA|Rm62-PA FBpp0078302|FBgn0003261|CG10279-PE|Rm62-PE FBpp0078303|FBgn0003261|CG10279-PF|Rm62-PF FBpp0291159|FBgn0003261|CG10279-PH|Rm62-PH FBpp0291753|FBgn0003261|CG10279-PI|Rm62-PI	1	FBpp0078298 type=protein; loc=3R:complement(join(6005206..6005216,6004017..6005126,6003673..6003911,6001558..6001736,6001163..6001360)); ID=FBpp0078298; name=Rm62-PC; parent=FBgn0003261,FBtr0078649; dbxref=FlyBase:FBpp0078298,FlyBase_Annotation_IDs:CG10279-PC,GB_protein:AAN14332.1,REFSEQ:NP_731033,GB_protein:AAN14332; MD5=91fd1a2ab1e8d5284cd393f1f664c60d; length=578; release=r6.09; species=Dmel;;…	15.1	9	0.12	EANQEINPALENLAR+FGGGGGGGDYHGIR+GDGPIALVLAPTR+GTSFAFFTK+LIDFLSAGSTNLK+MLDMGFEPQIR+SNILVATDVAAR
394a	FBpp0074075|FBgn0261609|CG9946-PA|eIF-2alpha-PA FBpp0309768|FBgn0261609|CG9946-PB|eIF-2alpha-PB	1	FBpp0074075 type=protein; loc=X:complement(join(16446185..16446879,16445555..16445885)); ID=FBpp0074075; name=eIF-2alpha-PA; parent=FBgn0261609,FBtr0074300; dbxref=FlyBase:FBpp0074075,FlyBase_Annotation_IDs:CG9946-PA,GB_protein:AAF48615.1,REFSEQ:NP_573130,GB_protein:AAF48615,FlyMine:FBpp0074075,modMine:FBpp0074075; MD5=e3f0b632583d5204c5d718cb0d2136ca; length=341; release=r6.09; species=Dmel;;FBp…	27.9	9	0.16	AEAENAQVAGDDDEEDGADQEGMQFDPEK+AINSLLR+ALEVAIEHIR+GLELSTEELPIR+INLIAPPLYVMTTSTTK+LVTAIDEADLAR+TVAYDIFK
334	FBpp0087704|FBgn0086656|CG8055-PA|shrb-PA	1	FBpp0087704 type=protein; loc=2R:complement(join(9143620..9143797,9143059..9143236,9142717..9143000,9142615..9142655)); ID=FBpp0087704; name=shrb-PA; parent=FBgn0086656,FBtr0088623; dbxref=FlyBase:FBpp0087704,FlyBase_Annotation_IDs:CG8055-PA,GB_protein:AAF58977.2,REFSEQ:NP_610462,GB_protein:AAF58977,FlyMine:FBpp0087704,modMine:FBpp0087704; MD5=99a6da738faeb6a43409910b700b35da; length=226; release…	52.7	9	0.18	EALESANTNTAVLTTMK+EIIGIPEPTPTLPEAPTEDLPEK+EISDAISNPVAFGADLDDEDLER+ELDELEQENFDK+EVAPTTGEAIQK+QLQQIDGTLSTIEMQR+VHDMMDDIAEQQDVAR
332	FBpp0087608|FBgn0025286|CG1821-PA|RpL31-PA FBpp0087609|FBgn0025286|CG1821-PC|RpL31-PC FBpp0087610|FBgn0025286|CG1821-PB|RpL31-PB	1	FBpp0087608 type=protein; loc=2R:join(9587483..9587706,9587777..9587927); ID=FBpp0087608; name=RpL31-PA; parent=FBgn0025286,FBtr0088525; dbxref=FlyBase:FBpp0087608,FlyBase_Annotation_IDs:CG1821-PA,GB_protein:AAM71073.1,REFSEQ:NP_724804,GB_protein:AAM71073,FlyMine:FBpp0087608,modMine:FBpp0087608; MD5=c0c2c61de126706eeb326248c8db3bbb; length=124; release=r6.09; species=Dmel;;FBpp0087609 type=protei…	42.7	9	0.17	EMGTTDVR+LYTYVTYVPVSTFK+NLQTENVESSDD+RNDDEDSPNKLYTYVTYVPVSTFK+SAINEVVTR
322	FBpp0086993|FBgn0033761|CG8778-PA|CG8778-PA	1	FBpp0086993 type=protein; loc=2R:complement(join(12652084..12652405,12651443..12652020)); ID=FBpp0086993; name=CG8778-PA; parent=FBgn0033761,FBtr0087880; dbxref=FlyBase:FBpp0086993,FlyBase_Annotation_IDs:CG8778-PA,GB_protein:AAF58477.2,REFSEQ:NP_610805,GB_protein:AAF58477,FlyMine:FBpp0086993,modMine:FBpp0086993; MD5=0332600bd6000226f856b6aaeb76b48b; length=299; release=r6.09; species=Dmel;	27.8	9	0.16	ELIFTAR+GMTPEEATEFVK+GMVETFNDVLEDIKK+ILSPALAK+KGMTPEEATEFVK+LAEEILPNGPVGVR+LAIIPGAGGTQR+QGISVIGLNRPAAK
32	FBpp0071461|FBgn0034577|CG10540-PA|cpa-PA	1	FBpp0071461 type=protein; loc=2R:join(21058022..21058262,21058384..21058553,21058612..21059061); ID=FBpp0071461; name=cpa-PA; parent=FBgn0034577,FBtr0071532; dbxref=FlyBase:FBpp0071461,FlyBase_Annotation_IDs:CG10540-PA,GB_protein:AAF46660.1,REFSEQ:NP_611539,GB_protein:AAF46660,FlyMine:FBpp0071461,modMine:FBpp0071461; MD5=499fbe04f6ba817a7076f7ee6c44ee1c; length=286; release=r6.09; species=Dmel;	25.5	9	0.15	AALDLETLAYTASHYR+EASDYQDVEADATAEPWR+ESVVVSNEQQVAK+HGVSSVFGK+VQVHYYEDGNVQLVSSK
292	FBpp0085364|FBgn0033051|CG7863-PA|Strica-PA FBpp0307275|FBgn0033051|CG7863-PB|Strica-PB	1	FBpp0085364 type=protein; loc=2R:complement(join(6021938..6023042,6021471..6021882,6021345..6021411)); ID=FBpp0085364; name=Strica-PA; parent=FBgn0033051,FBtr0086028; dbxref=FlyBase:FBpp0085364,FlyBase_Annotation_IDs:CG7863-PA,GB_protein:AAF57292.2,REFSEQ:NP_610193,GB_protein:AAF57292,FlyMine:FBpp0085364,modMine:FBpp0085364; MD5=74222e5afac15cd9bae29c59583c8e5c; length=527; release=r6.09; species…	21.6	9	0.16	DDDYSLDDDVVFPILR+MGGEGPIGSTTTTTTTTSSR+QTVTFLTTR+SQPSQELVAQDPR+SRPPSLNGVSFR+TPSQAELEALFAK+TTSSTSSSSASSITSPPKPSSSVSSISSIFK
271	FBpp0084434|FBgn0001197|CG5499-PA|His2Av-PA FBpp0306426|FBgn0001197|CG5499-PB|His2Av-PB	1	FBpp0084434 type=protein; loc=3R:join(26867093..26867095,26867409..26867486,26867669..26867782,26868356..26868586); ID=FBpp0084434; name=His2Av-PA; parent=FBgn0001197,FBtr0085062; dbxref=FlyBase:FBpp0084434,FlyBase_Annotation_IDs:CG5499-PA,GB_protein:AAF56631.1,REFSEQ:NP_524519,GB_protein:AAF56631,FlyMine:FBpp0084434,modMine:FBpp0084434; MD5=676bf5e5c89ab8fb7409c747b9e0392d; length=141; release=r…	25.5	9	0.11	AGLQFPVGR+GDEELDSLIK+GNVILSQAY+HLQLAIR+KGNVILSQAY
254	FBpp0082984|FBgn0038585|CG7993-PA|Non3-PA	1	FBpp0082984 type=protein; loc=3R:join(18223819..18223838,18223899..18224114,18224183..18224909); ID=FBpp0082984; name=Non3-PA; parent=FBgn0038585,FBtr0083562; dbxref=FlyBase:FBpp0082984,FlyBase_Annotation_IDs:CG7993-PA,GB_protein:AAF55514.2,REFSEQ:NP_650694,GB_protein:AAF55514,FlyMine:FBpp0082984,modMine:FBpp0082984; MD5=9a77ade87df3441ced4c3170fc187b22; length=320; release=r6.09; species=Dmel;	22.2	9	0.14	IASEDLYK+IELEEIGPSADFSIR+KNDITPFDDPSSLEFLTMK+NDAALFTFGSTSK+TMLFLDGR+YQAISEFK
210	FBpp0079874|FBgn0032393|CG12264-PA|CG12264-PA	1	FBpp0079874 type=protein; loc=2L:join(11999725..11999854,11999913..12001171); ID=FBpp0079874; name=CG12264-PA; parent=FBgn0032393,FBtr0080290; dbxref=FlyBase:FBpp0079874,FlyBase_Annotation_IDs:CG12264-PA,GB_protein:AAF53143.1,REFSEQ:NP_609533,GB_protein:AAF53143,FlyMine:FBpp0079874,modMine:FBpp0079874; MD5=a30ecd18fd91702c98940874ba57d2fa; length=462; release=r6.09; species=Dmel;	20.8	9	0.16	AIGTDEDLAHSSIR+ALENEGFK+EIIFTSGATESNNIAVK+EQVATLIGADPK+FTTVEEVDYTADK+VFFHTDAAQAVGK+VPLDVNAMNIDLMSISGHK
190	FBpp0079406|FBgn0012036|CG3752-PA|Aldh-PA FBpp0304847|FBgn0012036|CG3752-PB|Aldh-PB	1	FBpp0079406 type=protein; loc=2L:join(9387768..9387890,9389829..9389977,9390040..9390136,9390246..9391439); ID=FBpp0079406; name=Aldh-PA; parent=FBgn0012036,FBtr0079806; dbxref=FlyBase:FBpp0079406,FlyBase_Annotation_IDs:CG3752-PA,GB_protein:AAF52769.1,REFSEQ:NP_609285,GB_protein:AAF52769,FlyMine:FBpp0079406,modMine:FBpp0079406; MD5=d85e4ba5d9619ace3debbc4a0493e55d; length=520; release=r6.09; spec…	19.2	9	0.16	ANNSEYGLAAAVFTK+EEIFGPVQQLIR+ENGEYALSNYTEVK+LIQLASGNTNLK+TIPMDGDFFTYTR+TVGNPFDLNTEQGPQVNEEQMEK+VAFTGSTDVGK
173	FBpp0078672|FBgn0016075|CG16858-PA|vkg-PA FBpp0305720|FBgn0016075|CG16858-PB|vkg-PB FBpp0305721|FBgn0016075|CG16858-PC|vkg-PC	1	FBpp0078672 type=protein; loc=2L:complement(join(5027037..5027129,5018575..5018757,5018468..5018512,5015691..5018301,5013675..5015592,5013497..5013611,5013212..5013435,5012511..5013144)); ID=FBpp0078672; name=vkg-PA; parent=FBgn0016075,FBtr0079036; dbxref=FlyBase:FBpp0078672,FlyBase_Annotation_IDs:CG16858-PA,GB_protein:AAF52203.1,REFSEQ:NP_477190,GB_protein:AAF52203,FlyMine:FBpp0078672,modMine:FB…	8.5	9	0.15	ADASSGFTDGSASSNPSGSLK+GDIGYAGQLGFDGAEGLK+GDQGEVGYTGADGPQGQR+GEDGFTGMPGVQGGAGPPGIYDPSLTK+GFTGDQGLQGER+GPAGEVIPGPVGAK+GPIGLAGQSGDPGLNGSR+GPQGESGVVGLDGR+GYVGLQGDEGPQGPTGEQGAVGR
144	FBpp0076856|FBgn0035608|CG10630-PA|blanks-PA	1	FBpp0076856 type=protein; loc=3L:complement(join(5498728..5498848,5497706..5498559)); ID=FBpp0076856; name=blanks-PA; parent=FBgn0035608,FBtr0077152; dbxref=FlyBase:FBpp0076856,FlyBase_Annotation_IDs:CG10630-PA,GB_protein:AAF50777.1,REFSEQ:NP_647966,GB_protein:AAF50777,FlyMine:FBpp0076856,modMine:FBpp0076856; MD5=e9b170756e9c2deb9380c5aac03f605f; length=324; release=r6.09; species=Dmel;	24.1	9	0.16	ALIPNPSAEEDAVAVIPLADNLK+ALQEILTTK+DALMVLNELK+GVTVDNMQIK+SLESDEDDILEK+TDDIDVATLYNDLK
142	FBpp0076840|FBgn0029118|CG10622-PA|Sucb-PA FBpp0311088|FBgn0029118|CG10622-PC|Sucb-PC	1	FBpp0076840 type=protein; loc=3L:complement(join(5563493..5563543,5563266..5563395,5563085..5563184,5561902..5562871)); ID=FBpp0076840; name=Sucb-PA; parent=FBgn0029118,FBtr0077134; dbxref=FlyBase:FBpp0076840,FlyBase_Annotation_IDs:CG10622-PA,GB_protein:AAF50771.1,REFSEQ:NP_651963,GB_protein:AAF50771,FlyMine:FBpp0076840,modMine:FBpp0076840; MD5=4e0b921c04cd8481b37d8065ba078e98; length=416; releas…	24.8	9	0.17	AFEILTADPK+DIFSMDVTEEESDPR+LNFDDNAQFR+LNGGEPANFLDVGGGVR+LQLNVPLVVR+NSGLPIQTASDLDDAAHK+SEVLSLTQQMIGNR+YGVAIQQFK
89	FBpp0074086|FBgn0010412|CG4464-PA|RpS19a-PA FBpp0074087|FBgn0010412|CG4464-PB|RpS19a-PB FBpp0074088|FBgn0010412|CG4464-PC|RpS19a-PC FBpp0309135|FBgn0010412|CG4464-PD|RpS19a-PD FBpp0311350|FBgn0010412|CG4464-PE|RpS19a-PE	1	FBpp0074086 type=protein; loc=X:join(16638233..16638303,16638406..16638805); ID=FBpp0074086; name=RpS19a-PA; parent=FBgn0010412,FBtr0074311; dbxref=FlyBase:FBpp0074086,FlyBase_Annotation_IDs:CG4464-PA,REFSEQ:NP_523376,GB_protein:AAF48633; MD5=3c25226b523535b66e41a44b0ea5ba1a; length=156; release=r6.09; species=Dmel;;FBpp0074087 type=protein; loc=X:join(16638233..16638303,16638406..16638805); ID=F…	42.3	8	0.15	ALQALEHAR+AVAVFLKK+ELAPYDPDWFYVR+IANQIVFK+QTGPIVISK+SPAGVGSITK+VPDQMDIVK
86	FBpp0073966|FBgn0000319|CG9012-PA|Chc-PA FBpp0073967|FBgn0000319|CG9012-PB|Chc-PB FBpp0089397|FBgn0000319|CG9012-PC|Chc-PC FBpp0089398|FBgn0000319|CG9012-PD|Chc-PD FBpp0111709|FBgn0000319|CG9012-PE|Chc-PE FBpp0111710|FBgn0000319|CG9012-PF|Chc-PF FBpp0308531|FBgn0000319|CG9012-PG|Chc-PG	1	FBpp0073966 type=protein; loc=X:complement(join(15834123..15834164,15833492..15833699,15828952..15833253,15828716..15828882,15828563..15828649,15828272..15828502)); ID=FBpp0073966; name=Chc-PA; parent=FBgn0000319,FBtr0074179; dbxref=FlyBase:FBpp0073966,FlyBase_Annotation_IDs:CG9012-PA,GB_protein:AAF48522.1,REFSEQ:NP_477042,GB_protein:AAF48522,FlyMine:FBpp0073966,modMine:FBpp0073966; MD5=7e1eb52b2…	5.5	8	0.14	ADDPSAYVDVVDVASK+ALIDLFEGFK+GQFSTDELVEEVEK+NLQNLLILTAIK+NNLAGAEDLFVR+NSIDGFDNFDNIALAQK+VNYTPDYVFLLR
77	FBpp0073623|FBgn0010198|CG2033-PC|RpS15Aa-PC FBpp0073624|FBgn0010198|CG2033-PA|RpS15Aa-PA FBpp0073625|FBgn0010198|CG2033-PD|RpS15Aa-PD FBpp0073626|FBgn0010198|CG2033-PE|RpS15Aa-PE FBpp0290052|FBgn0010198|CG2033-PF|RpS15Aa-PF	1	FBpp0073623 type=protein; loc=X:complement(13335985..13336377); ID=FBpp0073623; name=RpS15Aa-PC; parent=FBgn0010198,FBtr0073792; dbxref=FlyBase:FBpp0073623,FlyBase_Annotation_IDs:CG2033-PC,GB_protein:AAN09322.1,REFSEQ:NP_727692,GB_protein:AAN09322; MD5=cff801b442d4e4dfa786d71bafa2fb16; length=130; release=r6.09; species=Dmel;;FBpp0073624 type=protein; loc=X:complement(13335985..13336377); ID=FBpp…	53.8	8	0.09	FDVPINDIEK+HGYIGEFEIVDDHR+IVVNLTGR+MNVLADALK+QFGYVVLTTSGGIMDHEEAR+WTNNLLPSR
452a	FBpp0088955|FBgn0002174|CG5504-PB|l(2)tid-PB	1	FBpp0088955 type=protein; loc=2R:join(23707154..23708487,23708630..23708858); ID=FBpp0088955; name=l(2)tid-PB; parent=FBgn0002174,FBtr0089504; dbxref=FlyBase:FBpp0088955,FlyBase_Annotation_IDs:CG5504-PB,GB_protein:AAS64764.1,REFSEQ:NP_995932,GB_protein:AAS64764,FlyMine:FBpp0088955,modMine:FBpp0088955; MD5=866804247a35c34a361f9196cb09b5f0; length=520; release=r6.09; species=Dmel;	19	8	0.15	ELFVTFR+EYDTYGQTAENIGR+FQEVSEAYEVLSDEQK+IFGEGNFR+QATAGASEEPGAGAAAK+SSIDPEELFR+TNSFDDFADSK+VTVPVPAGIENGQTVR
406a	FBpp0076215|FBgn0015218|CG4035-PB|eIF-4E-PB FBpp0076216|FBgn0015218|CG4035-PC|eIF-4E-PC FBpp0076217|FBgn0015218|CG4035-PD|eIF-4E-PD FBpp0076218|FBgn0015218|CG4035-PA|eIF-4E-PA FBpp0076219|FBgn0015218|CG4035-PG|eIF-4E-PG FBpp0076220|FBgn0015218|CG4035-PE|eIF-4E-PE FBpp0076221|FBgn0015218|CG4035-PF|eIF-4E-PF FBpp0306016|FBgn0015218|CG4035-PH|eIF-4E-PH FBpp0306017|FBgn0015218|CG4035-PI|eIF-4E-PI	1	FBpp0076215 type=protein; loc=3L:complement(join(9401040..9401096,9400583..9400953,9400419..9400518,9400097..9400184,9399870..9400033)); ID=FBpp0076215; name=eIF-4E-PB; parent=FBgn0015218,FBtr0076487; dbxref=FlyBase:FBpp0076215,FlyBase_Annotation_IDs:CG4035-PB,GB_protein:AAF50282.1,REFSEQ:NP_524829,GB_protein:AAF50282; MD5=8d9bf8f418dbd4c61ab9ea1452badbfc; length=259; release=r6.09; species=Dmel;…	30.6	8	0.13	EDPQETGEPAGNTATTTAPAGDDAVR+LGSDYSLFK+NNSLQYQLHK+TSAPSTEQGRPEPPTSAAAPAEAK+WVITLNK
367	FBpp0293413|FBgn0262534|CG43088-PA|CG43088-PA	1	FBpp0293413 type=protein; loc=X:join(14702358..14702563,14702618..14703044,14703103..14703558); ID=FBpp0293413; name=CG43088-PA; parent=FBgn0262534,FBtr0304873; dbxref=REFSEQ:NP_001245670,GB_protein:AFH07384,FlyBase:FBpp0293413,FlyBase_Annotation_IDs:CG43088-PA,modMine:FBpp0293413; MD5=fb7cafa51ec96fa8684ca86d1960221f; length=362; release=r6.09; species=Dmel;	11.9	8	0.13	ERDEIAQSL+ISGIPLSLR+NAEIGTYQHTFNLR+NMVEQTIEVLK
341	FBpp0087936|FBgn0033247|CG8722-PB|Nup44A-PB FBpp0087937|FBgn0033247|CG8722-PC|Nup44A-PC FBpp0087938|FBgn0033247|CG8722-PA|Nup44A-PA	1	FBpp0087936 type=protein; loc=2R:join(7989953..7990063,7990125..7990562,7990659..7990867,7990928..7991234); ID=FBpp0087936; name=Nup44A-PB; parent=FBgn0033247,FBtr0088860; dbxref=FlyBase:FBpp0087936,FlyBase_Annotation_IDs:CG8722-PB,GB_protein:AAM68880.1,REFSEQ:NP_724637,GB_protein:AAM68880; MD5=bd86d5d502c836f13a41af43248f6cf9; length=354; release=r6.09; species=Dmel;;FBpp0087937 type=protein; lo…	26	8	0.11	AEGSGPTYEPAPPTPTLATTASATAK+DLYIVNLR+DVIHDVVFDYYGR+IDTVNDITDPVTDVAFAPNAGR+MFDVEPIIADHK+TSVTDVEFAPK
312	FBpp0086694|FBgn0001220|CG8542-PA|Hsc70-5-PA FBpp0308990|FBgn0001220|CG8542-PB|Hsc70-5-PB	1	FBpp0086694 type=protein; loc=2R:complement(join(14255834..14255923,14255669..14255715,14254829..14255407,14253553..14254657,14253352..14253492,14253190..14253288)); ID=FBpp0086694; name=Hsc70-5-PA; parent=FBgn0001220,FBtr0087568; dbxref=FlyBase:FBpp0086694,FlyBase_Annotation_IDs:CG8542-PA,GB_protein:AAF58270.1,REFSEQ:NP_523741,GB_protein:AAF58270,FlyMine:FBpp0086694,modMine:FBpp0086694; MD5=453b…	14.7	8	0.15	EQQIVIQSSGGLSK+NAVVTVPAYFNDSQR+QAVTNSANTFYATK+SEIGEVLLVGGMTR+SQVFSTASDGQTQVEIK+VINEPTAAALAYGMDK+VQSTVQELFGR
275	FBpp0084623|FBgn0039562|CG5520-PA|Gp93-PA	1	FBpp0084623 type=protein; loc=3R:join(27948862..27948901,27948984..27949073,27949171..27949253,27949342..27950594,27950928..27951825); ID=FBpp0084623; name=Gp93-PA; parent=FBgn0039562,FBtr0085254; dbxref=FlyBase:FBpp0084623,FlyBase_Annotation_IDs:CG5520-PA,GB_protein:AAF56765.1,REFSEQ:NP_651601,GB_protein:AAF56765,FlyMine:FBpp0084623,modMine:FBpp0084623; MD5=abbe18951e5d4fc65b176fc302188ce1; leng…	10.3	8	0.11	EEAQDFLEEDTVR+EEEAIQLDGLNVAQLK+ELISNASDAIDK+GVVDSDDLPLNVSR+TVEEEVPVEEEAKPEK+YSQFINFPIR
274	FBpp0084616|FBgn0039555|CG12261-PA|mRpS22-PA	1	FBpp0084616 type=protein; loc=3R:27917002..27918183; ID=FBpp0084616; name=mRpS22-PA; parent=FBgn0039555,FBtr0085247; dbxref=FlyBase:FBpp0084616,FlyBase_Annotation_IDs:CG12261-PA,GB_protein:AAF56757.1,REFSEQ:NP_524537,GB_protein:AAF56757,FlyMine:FBpp0084616,modMine:FBpp0084616; MD5=3acafbf1a373b6a3c0c4f2183622e224; length=393; release=r6.09; species=Dmel;	22.6	8	0.13	FMSNEQLDNEFQNLVVR+FVFTDITFGR+LHATPAESALAELR+LLQSMTQLNLDK+LMLFQGLK+MFALEELLAK+MNQLYFPLEGR+YEFILDR
225	FBpp0080727|FBgn0032731|CG10641-PA|Swip-1-PA FBpp0309283|FBgn0032731|CG10641-PB|Swip-1-PB	1	FBpp0080727 type=protein; loc=2L:complement(join(18986672..18986910,18978355..18978769)); ID=FBpp0080727; name=Swip-1-PA; parent=FBgn0032731,FBtr0081185; dbxref=FlyBase:FBpp0080727,FlyBase_Annotation_IDs:CG10641-PA,GB_protein:AAF53731.1,REFSEQ:NP_609925,GB_protein:AAF53731,FlyMine:FBpp0080727,modMine:FBpp0080727; MD5=aa96792e1477ff83c91e7dcc3268d4e2; length=217; release=r6.09; species=Dmel;;FBpp0…	35.9	8	0.14	AQAGELDSDSGLNQLAR+DGFLDLQELK+EFLLIFR+LTEVDVEQVGVSGAK+RQEIMESQEAGIEVRR+VVNVYTDFPEFSR
18	FBpp0070842|FBgn0003514|CG3595-PA|sqh-PA FBpp0308586|FBgn0003514|CG3595-PB|sqh-PB FBpp0308587|FBgn0003514|CG3595-PC|sqh-PC FBpp0308588|FBgn0003514|CG3595-PD|sqh-PD FBpp0311461|FBgn0003514|CG3595-PE|sqh-PE	1	FBpp0070842 type=protein; loc=X:complement(join(6223585..6224004,6223407..6223511)); ID=FBpp0070842; name=sqh-PA; parent=FBgn0003514,FBtr0070877; dbxref=FlyBase:FBpp0070842,FlyBase_Annotation_IDs:CG3595-PA,GB_protein:AAF46132.1,REFSEQ:NP_511057,GB_protein:AAF46132,FlyMine:FBpp0070842,modMine:FBpp0070842; MD5=807e3bc581534791d4f6419b52e6812c; length=174; release=r6.09; species=Dmel;;FBpp0308586 ty…	40.2	8	0.14	ATSNVFAMFDQAQIAEFK+EAFNMIDQNR+ELLTTMGDR+FTDEDVDEMYR+LQGTDPEDVIK+NGLFDYLEFTR
148	FBpp0077142|FBgn0261606|CG15442-PA|RpL27A-PA FBpp0307135|FBgn0261606|CG15442-PC|RpL27A-PC FBpp0311452|FBgn0261606|CG15442-PD|RpL27A-PD	1	FBpp0077142 type=protein; loc=2L:complement(join(4458289..4458291,4457740..4458057,4457381..4457509)); ID=FBpp0077142; name=RpL27A-PA; parent=FBgn0261606,FBtr0077452; dbxref=FlyBase:FBpp0077142,FlyBase_Annotation_IDs:CG15442-PA,GB_protein:AAF51006.3,REFSEQ:NP_476963,GB_protein:AAF51006,FlyMine:FBpp0077142,modMine:FBpp0077142; MD5=3a141d01287cde921853f9d495117e4b; length=149; release=r6.09; specie…	33.6	8	0.15	APVIDLVK+FRPEINLDK+GHLPARPVIVK+INFDKYHPGYFGK+LWSLVGAEK+YHPGYFGK
123	FBpp0075517|FBgn0267795|CG32138-PA|CG32138-PA FBpp0075518|FBgn0267795|CG32138-PB|CG32138-PB FBpp0113065|FBgn0267795|CG32138-PC|CG32138-PC FBpp0306179|FBgn0267795|CG32138-PD|CG32138-PD	1	FBpp0075517 type=protein; loc=3L:join(14054068..14054343,14061428..14061511,14065072..14065158,14065589..14067268,14067330..14067543,14067612..14067904,14068192..14068746,14068808..14068927,14069892..14070134); ID=FBpp0075517; name=CG32138-PA; parent=FBgn0267795,FBtr0075775; dbxref=FlyBase:FBpp0075517,FlyBase_Annotation_IDs:CG32138-PA,GB_protein:AAF49761.2,REFSEQ:NP_729954,GB_protein:AAF49761,REF…	7.5	8	0.14	AASVALENVVADVQELEK+GTIFNELDDEK+LQSLDTLIDTK+LSLENVELLQK+QIDFNEFEER+VQELEDQLER+YAELESESLTLK
98	FBpp0074386|FBgn0030944|CG6617-PA|CG6617-PA	1	FBpp0074386 type=protein; loc=X:complement(join(18650153..18650270,18649533..18650092)); ID=FBpp0074386; name=CG6617-PA; parent=FBgn0030944,FBtr0074615; dbxref=FlyBase:FBpp0074386,FlyBase_Annotation_IDs:CG6617-PA,GB_protein:AAF48867.1,REFSEQ:NP_573315,GB_protein:AAF48867,FlyMine:FBpp0074386,modMine:FBpp0074386; MD5=88ffe799c7c2bd48b1ba236073ecac86; length=225; release=r6.09; species=Dmel;	22.7	7	0.11	FQHEADLEPSVELSSLDGR+LEQFPFK+LSESGEEAMFELER+VEEALSFAQSK
96	FBpp0074348|FBgn0008635|CG6223-PA|betaCOP-PA	1	FBpp0074348 type=protein; loc=X:complement(join(18383463..18385093,18382603..18383258,18382382..18382543,18382040..18382313,18381864..18381969,18381708..18381773)); ID=FBpp0074348; name=betaCOP-PA; parent=FBgn0008635,FBtr0074576; dbxref=FlyBase:FBpp0074348,FlyBase_Annotation_IDs:CG6223-PA,GB_protein:AAF48830.2,REFSEQ:NP_523400,GB_protein:AAF48830,FlyMine:FBpp0074348,modMine:FBpp0074348; MD5=33a7d…	11.4	7	0.12	DNQLGENVFESSLNQALAGSK+LKEPELLEPLMPAIR+SIFGENALANLSIEKPVDDPDSK+VQPDDPVLFAQLSNGR+VTSDGTYATQSAYSLAPVAK+VTVNTSFTDLHEYLK
90	FBpp0074213|FBgn0027602|CG8611-PA|CG8611-PA FBpp0074214|FBgn0027602|CG8611-PB|CG8611-PB FBpp0309483|FBgn0027602|CG8611-PC|CG8611-PC	1	FBpp0074213 type=protein; loc=X:complement(join(17421983..17422042,17419936..17421920,17419448..17419875,17414970..17415159,17414381..17414642)); ID=FBpp0074213; name=CG8611-PA; parent=FBgn0027602,FBtr0074439; dbxref=FlyBase:FBpp0074213,FlyBase_Annotation_IDs:CG8611-PA,GB_protein:AAF48727.2,REFSEQ:NP_573214,GB_protein:AAF48727,FlyMine:FBpp0074213,modMine:FBpp0074213; MD5=54c8df6eb592f1ff0d2803fd1…	8.6	7	0.09	GINILIGTPGR+IGLFDQSDVEALK+LQFLILDEADR+LVALSSLLAK+NPLYIDNSDEAASAALK+TIPEVLQGK
83	FBpp0073902|FBgn0027329|CG8231-PA|Tcp-1zeta-PA	1	FBpp0073902 type=protein; loc=X:join(15746771..15746907,15747308..15748772); ID=FBpp0073902; name=Tcp-1zeta-PA; parent=FBgn0027329,FBtr0074086; dbxref=FlyBase:FBpp0073902,FlyBase_Annotation_IDs:CG8231-PA,GB_protein:AAF48503.1,REFSEQ:NP_573066,GB_protein:AAF48503,FlyMine:FBpp0073902,modMine:FBpp0073902; MD5=bf1bdbb9f23081efbcddee7a5d40b156; length=533; release=r6.09; species=Dmel;	12.2	7	0.13	AAQALAINISAAK+ALEVLDQVK+AYNELVAFK+EGILALR+NLVEVANTSLK+TLAVNSGYDAQDTIVK
75	FBpp0073513|FBgn0015024|CG2028-PB|CkIalpha-PB FBpp0073515|FBgn0015024|CG2028-PA|CkIalpha-PA FBpp0289609|FBgn0015024|CG2028-PD|CkIalpha-PD FBpp0309354|FBgn0015024|CG2028-PE|CkIalpha-PE FBpp0311372|FBgn0015024|CG2028-PF|CkIalpha-PF FBpp0311373|FBgn0015024|CG2028-PG|CkIalpha-PG	1	FBpp0073513 type=protein; loc=X:join(12655238..12655316,12655378..12656152,12656334..12656493); ID=FBpp0073513; name=CkIalpha-PB; parent=FBgn0015024,FBtr0073680; dbxref=FlyBase:FBpp0073513,FlyBase_Annotation_IDs:CG2028-PB,GB_protein:AAF48193.1,REFSEQ:NP_511140,GB_protein:AAF48193; MD5=813ec1f06c30bf507c63b29c590893e9; length=337; release=r6.09; species=Dmel;;FBpp0073515 type=protein; loc=X:join(1…	20.8	7	0.12	DIKPDNFLMGIGR+ESRPEIIVGGK+HPQLLYEAK+ILSGGVGFPR+LFLIDFGLAK+THQGQPNPAILLEQLDK
53	FBpp0072312|FBgn0002607|CG2746-PA|RpL19-PA FBpp0089141|FBgn0002607|CG2746-PB|RpL19-PB	1	FBpp0072312 type=protein; loc=2R:complement(join(24969469..24969473,24969118..24969224,24968552..24969051)); ID=FBpp0072312; name=RpL19-PA; parent=FBgn0002607,FBtr0072405; dbxref=FlyBase:FBpp0072312,FlyBase_Annotation_IDs:CG2746-PA,GB_protein:AAF47305.1,REFSEQ:NP_476631,GB_protein:AAF47305,FlyMine:FBpp0072312,modMine:FBpp0072312; MD5=fcdd38cc9f41bc412274951108e1b95c; length=203; release=r6.09; sp…	22.2	7	0.14	HLYHDLYMK+KQELIALHAK+MLADQAEAR+QELIALHAK+VWLDPNEINEIANTNSR
447a	FBpp0087997|FBgn0033205|CG2064-PA|CG2064-PA	1	FBpp0087997 type=protein; loc=2R:join(7665937..7666016,7666146..7666409,7666474..7666630,7666687..7666946,7667004..7667235); ID=FBpp0087997; name=CG2064-PA; parent=FBgn0033205,FBtr0088923; dbxref=FlyBase:FBpp0087997,FlyBase_Annotation_IDs:CG2064-PA,GB_protein:AAF59212.3,REFSEQ:NP_610310,GB_protein:AAF59212,FlyMine:FBpp0087997,modMine:FBpp0087997; MD5=537676c84560af5bb1952fb25f3b62c1; length=330; …	23.6	7	0.1	ELDLSSLDSIR+ETALEIAR+ETNNQNIFSR+GSINVADLNSEK+LANVLFTR+SGAQTSIYAALDPELK+VFIVTGANTGIGK
444a	FBpp0087115|FBgn0033699|CG8857-PC|RpS11-PC	1	FBpp0087115 type=protein; loc=2R:complement(join(12200775..12200786,12200116..12200241,12199834..12200039,12199466..12199589)); ID=FBpp0087115; name=RpS11-PC; parent=FBgn0033699,FBtr0088007; dbxref=FlyBase:FBpp0087115,FlyBase_Annotation_IDs:CG8857-PC,GB_protein:AAM71028.1,REFSEQ:NP_725114,GB_protein:AAM71028,FlyMine:FBpp0087115,modMine:FBpp0087115; MD5=038e064738fe0ce33cf03a06f5707dc8; length=155…	16.8	7	0.13	DYLHFVR+EAIDGTYIDK+EAIDGTYIDKK+QFGVNLNR
424a	FBpp0083898|FBgn0005674|CG5394-PA|Aats-glupro-PA	1	FBpp0083898 type=protein; loc=3R:complement(join(23958243..23958285,23957146..23958063,23956826..23956997,23955706..23956768,23953446..23955305,23952290..23953378)); ID=FBpp0083898; name=Aats-glupro-PA; parent=FBgn0005674,FBtr0084511; dbxref=FlyBase:FBpp0083898,FlyBase_Annotation_IDs:CG5394-PA,GB_protein:AAF56211.1,REFSEQ:NP_524471,GB_protein:AAF56211,FlyMine:FBpp0083898,modMine:FBpp0083898; MD5=…	4	7	0.1	DELTQEINAQGEK+FVDLPGAEMGK+ITIPLADVEK+NPDPASVLTVNTLLNK+QPTPFLR+SIAPVTYLVANK
422a	FBpp0082987|FBgn0020238|CG31196-PA|14-3-3epsilon-PA FBpp0082988|FBgn0020238|CG31196-PB|14-3-3epsilon-PB FBpp0082989|FBgn0020238|CG31196-PC|14-3-3epsilon-PC FBpp0082990|FBgn0020238|CG31196-PD|14-3-3epsilon-PD	1	FBpp0082987 type=protein; loc=3R:join(18242846..18242909,18247433..18247902,18247971..18248151,18248215..18248288); ID=FBpp0082987; name=14-3-3epsilon-PA; parent=FBgn0020238,FBtr0083565; dbxref=FlyBase:FBpp0082987,FlyBase_Annotation_IDs:CG31196-PA,GB_protein:AAF55519.2,REFSEQ:NP_732309,GB_protein:AAF55519,FlyMine:FBpp0082987,modMine:FBpp0082987; MD5=e3d4754790310e5d929d6f9769e621bf; length=262; r…	17.6	7	0.07	DAAENSLIAYK+DSTLIMQLLR+VASMDVELTVEER+YLAEFATGSDR
411b	FBpp0076649|FBgn0035720|CG10077-PA|CG10077-PA FBpp0305296|FBgn0035720|CG10077-PD|CG10077-PD	1	FBpp0076649 type=protein; loc=3L:complement(join(6955381..6955388,6953773..6955169,6951267..6951445,6950330..6951202)); ID=FBpp0076649; name=CG10077-PA; parent=FBgn0035720,FBtr0076940; dbxref=FlyBase:FBpp0076649,FlyBase_Annotation_IDs:CG10077-PA,GB_protein:AAF50635.2,REFSEQ:NP_648062,GB_protein:AAF50635,FlyMine:FBpp0076649,modMine:FBpp0076649; MD5=5a48c8d279608a224e3fdc0d5e1e699d; length=818; rel…	7.1	7	0.09	ANDLIQVLR+DFVLSSFR+GDGPIALVLAPTR+MLDMGFEPQIR+TLAYVLPAVVHINNQPR
390a	FBpp0073371|FBgn0014133|CG1822-PB|bif-PB FBpp0306539|FBgn0014133|CG1822-PD|bif-PD	1	FBpp0073371 type=protein; loc=X:join(11680853..11681114,11681718..11684254,11687462..11687635,11689201..11689543,11693547..11693938); ID=FBpp0073371; name=bif-PB; parent=FBgn0014133,FBtr0073526; dbxref=FlyBase:FBpp0073371,FlyBase_Annotation_IDs:CG1822-PB,GB_protein:AAN09639.1,REFSEQ:NP_727547,GB_protein:AAN09639,FlyMine:FBpp0073371,modMine:FBpp0073371; MD5=c914c0aee4dd9a54ac6d9f0c4c1af3ad; length…	9.4	7	0.13	DAEATPQSEALSETER+DDDEVEVEEPEMTNSQVR+DGELESGEQPAGVVSNSR+GSAVDEDDYHLTATPGAEVVYSEGTQK+GTAMDNLFQLGVTR+ISTAGAAAAAAPSPPAPK
389a	FBpp0073290|FBgn0015245|CG12101-PA|Hsp60-PA FBpp0073291|FBgn0015245|CG12101-PB|Hsp60-PB	1	FBpp0073290 type=protein; loc=X:join(11110041..11111411,11111475..11111825); ID=FBpp0073290; name=Hsp60-PA; parent=FBgn0015245,FBtr0073434; dbxref=FlyBase:FBpp0073290,FlyBase_Annotation_IDs:CG12101-PA,GB_protein:AAF47999.1,REFSEQ:NP_511115,GB_protein:AAF47999,FlyMine:FBpp0073290,modMine:FBpp0073290; MD5=1d69ae8daf6438985512377bc04b9b9e; length=573; release=r6.09; species=Dmel;;FBpp0073291 type=pr…	16.2	7	0.13	AAVEEGIVPGGGTALLR+DQIEDTTSEYEK+GYISPYFINSSK+LVQDVANNTNEEAGDGTTTATVLAR+VEFQDALLLLSEK+VSDLGQVGEVVITK
359	FBpp0110412|FBgn0040007|CG18001-PA|RpL38-PA FBpp0306998|FBgn0040007|CG18001-PB|RpL38-PB	1	FBpp0110412 type=protein; loc=2R:complement(4516107..4516319); ID=FBpp0110412; name=RpL38-PA; parent=FBgn0040007,FBtr0111120; dbxref=FlyBase_Annotation_IDs:CG18001-PA,FlyBase:FBpp0110412,REFSEQ:NP_001036440,GB_protein:EAA46007,FlyMine:FBpp0110412,modMine:FBpp0110412; MD5=40ed3bf90010bc58fd718fe6ba193c21; length=70; release=r6.09; species=Dmel;;FBpp0306998 type=protein; loc=2R:complement(4516107..…	28.6	7	0.14	FLYTLVVQDK+QSLPPGLQVK
36	FBpp0071754|FBgn0022986|CG3613-PA|qkr58E-1-PA FBpp0308620|FBgn0022986|CG3613-PC|qkr58E-1-PC FBpp0312217|FBgn0022986|CG3613-PD|qkr58E-1-PD	1	FBpp0071754 type=protein; loc=2R:complement(join(22415140..22415395,22414570..22415074,22414408..22414509,22414101..22414282,22413195..22413340)); ID=FBpp0071754; name=qkr58E-1-PA; parent=FBgn0022986,FBtr0071843; dbxref=FlyBase:FBpp0071754,FlyBase_Annotation_IDs:CG3613-PA,GB_protein:AAF46844.1,REFSEQ:NP_523809,GB_protein:AAF46844,FlyMine:FBpp0071754,modMine:FBpp0071754; MD5=adaecc409d1adbb607edd9…	21.6	7	0.13	DEEPAATGAPETPEADGGGHTTSHAALR+FMIPDANDDIR+IPKPEIYANVYSEKPIR+ISYALGEIR+YVMDDPNYGIVK
337	FBpp0087861|FBgn0033264|CG2158-PA|Nup50-PA	1	FBpp0087861 type=protein; loc=2R:join(8123138..8123363,8123420..8124549,8124610..8124948); ID=FBpp0087861; name=Nup50-PA; parent=FBgn0033264,FBtr0088783; dbxref=FlyBase:FBpp0087861,FlyBase_Annotation_IDs:CG2158-PA,GB_protein:AAF59131.1,REFSEQ:NP_610355,GB_protein:AAF59131,FlyMine:FBpp0087861,modMine:FBpp0087861; MD5=be5d93959adbf8ce49e5360e86ab60a5; length=564; release=r6.09; species=Dmel;	17.9	7	0.1	AATTFTFGKPSAPIGASVSPLAK+ATSLLLR+IAGGSSAAEEDGAEEK+QATSNLNHENWDLEEEPEER+SNNDDKPSTSLFAGFGK+SSIFSFGAK+TNGFSFGLK
295	FBpp0085555|FBgn0000615|CG8994-PA|exu-PA FBpp0085556|FBgn0000615|CG8994-PB|exu-PB FBpp0085557|FBgn0000615|CG8994-PC|exu-PC FBpp0291491|FBgn0000615|CG8994-PD|exu-PD	1	FBpp0085555 type=protein; loc=2R:complement(join(20670201..20670350,20669979..20670131,20668600..20669895)); ID=FBpp0085555; name=exu-PA; parent=FBgn0000615,FBtr0086242; dbxref=FlyBase:FBpp0085555,FlyBase_Annotation_IDs:CG8994-PA,GB_protein:AAF57429.1,REFSEQ:NP_725995,GB_protein:AAF57429; MD5=5cdf9a47a88011b6e9d7e40cc9ba6872; length=532; release=r6.09; species=Dmel;;FBpp0085556 type=protein; loc=…	11.1	7	0.12	AGPSSDGIVLIYHEER+ELFDGNASVR+NIEGLDIALQSIGR+QSLGATPNGLK+VISIGFYR
281	FBpp0084905|FBgn0020235|CG7610-PA|ATPsyngamma-PA FBpp0084906|FBgn0020235|CG7610-PB|ATPsyngamma-PB FBpp0084907|FBgn0020235|CG7610-PC|ATPsyngamma-PC	1	FBpp0084905 type=protein; loc=3R:complement(29747854..29748747); ID=FBpp0084905; name=ATPsyngamma-PA; parent=FBgn0020235,FBtr0085539; dbxref=FlyBase:FBpp0084905,FlyBase_Annotation_IDs:CG7610-PA,GB_protein:AAN14185.1,REFSEQ:NP_524550,GB_protein:AAN14185,FlyMine:FBpp0084905,modMine:FBpp0084905; MD5=2870f590ec709925b038ac6907413c32; length=297; release=r6.09; species=Dmel;;FBpp0084906 type=protein; …	20.2	7	0.13	ELIEIISGAAALT+GELAQDEANTK+IANEVLQTGYDYTEGK+LLIAVTSDR+NILMVANEVGR
269	FBpp0084242|FBgn0039300|CG10423-PA|RpS27-PA FBpp0293236|FBgn0039300|CG10423-PB|RpS27-PB	1	FBpp0084242 type=protein; loc=3R:complement(join(25247433..25247438,25246448..25246667,25246353..25246381)); ID=FBpp0084242; name=RpS27-PA; parent=FBgn0039300,FBtr0084868; dbxref=FlyBase:FBpp0084242,FlyBase_Annotation_IDs:CG10423-PA,GB_protein:AAF56428.1,REFSEQ:NP_651359,GB_protein:AAF56428,FlyMine:FBpp0084242,modMine:FBpp0084242; MD5=12891c10f84e6af4a613b302d70f03eb; length=84; release=r6.09; sp…	28.6	7	0.13	DLLHPLPAEEK+LVQHPNSYFMDVK
251	FBpp0082833|FBgn0266053|CG5208-PA|Patr-1-PA FBpp0308299|FBgn0266053|CG5208-PB|Patr-1-PB	1	FBpp0082833 type=protein; loc=3R:join(17043650..17043688,17043859..17044672,17044903..17046431,17046549..17046794,17046851..17047129); ID=FBpp0082833; name=Patr-1-PA; parent=FBgn0266053,FBtr0083392; dbxref=FlyBase:FBpp0082833,FlyBase_Annotation_IDs:CG5208-PA,GB_protein:AAF55382.1,REFSEQ:NP_650592,GB_protein:AAF55382,FlyMine:FBpp0082833,modMine:FBpp0082833; MD5=93aebe7e3b799b9593031e8096fb765b; le…	7.9	7	0.11	DNQLNHPLTQPR+IAALEQLEMANK+LDALLALITEAR+LDDMDLSSFTTDSEAGGLSNR+LVQEIQQNHPLLQQAAVVR
243	FBpp0082177|FBgn0260962|CG7769-PA|pic-PA	1	FBpp0082177 type=protein; loc=3R:join(13052409..13052469,13052623..13053034,13053237..13054161,13054226..13054577,13054641..13055835,13055892..13056288,13056351..13056431); ID=FBpp0082177; name=pic-PA; parent=FBgn0260962,FBtr0082709; dbxref=FlyBase:FBpp0082177,FlyBase_Annotation_IDs:CG7769-PA,GB_protein:AAF54901.1,REFSEQ:NP_650257,GB_protein:AAF54901,FlyMine:FBpp0082177,modMine:FBpp0082177; MD5=2…	6.4	7	0.12	DAVQGLELTLNGER+DLLFILTR+LSGEIIPR+MVNDVITVVTK+NAVILGTIDEIQK+QLLPELAR+VTLGTQPTTLR
222	FBpp0080535|FBgn0032640|CG5094-PA|Sgt-PA FBpp0296963|FBgn0032640|CG5094-PB|Sgt-PB	1	FBpp0080535 type=protein; loc=2L:17473588..17474583; ID=FBpp0080535; name=Sgt-PA; parent=FBgn0032640,FBtr0080982; dbxref=FlyBase:FBpp0080535,FlyBase_Annotation_IDs:CG5094-PA,GB_protein:AAF53617.1,REFSEQ:NP_609842,GB_protein:AAF53617,FlyMine:FBpp0080535,modMine:FBpp0080535; MD5=73f1081d3ef766dae5c78df51feb077d; length=331; release=r6.09; species=Dmel;;FBpp0296963 type=protein; loc=2L:17473588..174…	21.5	7	0.11	AIELEPDNEVYK+EDLINMLSQPMVR+LGVAYSNMGNFEK+NPESLALAESIK+SALVYNNNYSK+YNEALLQYNR
196	FBpp0079520|FBgn0043456|CG4747-PA|CG4747-PA FBpp0292905|FBgn0043456|CG4747-PB|CG4747-PB FBpp0310306|FBgn0043456|CG4747-PC|CG4747-PC	1	FBpp0079520 type=protein; loc=2L:join(10004047..10004126,10004535..10004571,10005424..10005506,10005568..10006417,10006475..10006585,10006908..10007178,10007255..10007341,10007414..10007503,10007567..10007766); ID=FBpp0079520; name=CG4747-PA; parent=FBgn0043456,FBtr0079930; dbxref=FlyBase:FBpp0079520,FlyBase_Annotation_IDs:CG4747-PA,GB_protein:AAF52846.3,REFSEQ:NP_609336,GB_protein:AAF52846,FlyMi…	14.1	7	0.12	DVSGEALQDADEASSTPTGR+GDFNPQQPLSHMQR+LVLNMAENLDQSMPVTSITNEVFK+VETDALLASIAAK+YIDDPAEVDEQVNK
191	FBpp0079443|FBgn0015393|CG3949-PA|hoip-PA FBpp0307465|FBgn0015393|CG3949-PB|hoip-PB	1	FBpp0079443 type=protein; loc=2L:join(9699935..9699937,9700000..9700380); ID=FBpp0079443; name=hoip-PA; parent=FBgn0015393,FBtr0079846; dbxref=FlyBase:FBpp0079443,FlyBase_Annotation_IDs:CG3949-PA,GB_protein:AAF52798.2,REFSEQ:NP_524714,GB_protein:AAF52798,FlyMine:FBpp0079443,modMine:FBpp0079443; MD5=43324dbc09fbb618991714f746bad42b; length=127; release=r6.09; species=Dmel;;FBpp0307465 type=protein…	37	7	0.13	AFPLADAQLTAK+IMNLLQQALNYNQLR+KGANEATK+SQITSIQQEIER
170	FBpp0078640|FBgn0000299|CG4145-PC|Cg25C-PC FBpp0078641|FBgn0000299|CG4145-PB|Cg25C-PB FBpp0078642|FBgn0000299|CG4145-PA|Cg25C-PA	1	FBpp0078640 type=protein; loc=2L:join(5030218..5030237,5030742..5030790,5030855..5031802,5031878..5032374,5032500..5033950,5034013..5034981,5035064..5036208,5036477..5036737); ID=FBpp0078640; name=Cg25C-PC; parent=FBgn0000299,FBtr0079001; dbxref=FlyBase:FBpp0078640,FlyBase_Annotation_IDs:CG4145-PC,GB_protein:AAN10520.1,REFSEQ:NP_723046,GB_protein:AAN10520; MD5=90fd819d7eb397ce044fb52b4f3eca12; le…	3.9	7	0.09	FPIDDSYDIVDSAGVAR+GATGLTGNDGPVGGR+GLTGPAGVAGAK+GYEGAIGLIGQK+TAGTAGSIQDSVK
165	FBpp0078354|FBgn0037351|CG1475-PB|RpL13A-PB	1	FBpp0078354 type=protein; loc=3R:join(5624500..5624520,5624890..5625130,5625514..5625869); ID=FBpp0078354; name=RpL13A-PB; parent=FBgn0037351,FBtr0078705; dbxref=FlyBase:FBpp0078354,FlyBase_Annotation_IDs:CG1475-PB,GB_protein:AAF51987.1,REFSEQ:NP_649560,GB_protein:AAF51987,FlyMine:FBpp0078354,modMine:FBpp0078354; MD5=b12cede152a797013706236cb3f27e6d; length=205; release=r6.09; species=Dmel;	16.6	7	0.13	LSHEVGWHYQDVIK+VFDGIPSPYDK+VFDGIPSPYDKR+VVVPIAMR
137	FBpp0076552|FBgn0011640|CG8597-PA|lark-PA FBpp0076553|FBgn0011640|CG8597-PB|lark-PB FBpp0076554|FBgn0011640|CG8597-PC|lark-PC FBpp0076555|FBgn0011640|CG8597-PD|lark-PD FBpp0076556|FBgn0011640|CG8597-PE|lark-PE	1	FBpp0076552 type=protein; loc=3L:join(7340069..7340770,7340876..7341114,7341353..7341470); ID=FBpp0076552; name=lark-PA; parent=FBgn0011640,FBtr0076841; dbxref=FlyBase_Annotation_IDs:CG8597-PA,FlyBase:FBpp0076552,GB_protein:AAF50578.1,REFSEQ:NP_523957,GB_protein:AAF50578; MD5=498cc25e6484a5d938da98774852f7fd; length=352; release=r6.09; species=Dmel;;FBpp0076553 type=protein; loc=3L:join(7340069..…	18.8	7	0.13	DAIQNLNGYTLNEFAIK+DPYPPPPPPPPFLR+EPPSPLSAGGYR+IFVGNLTDK+YGSPTPHGYEDFSR
135	FBpp0076460|FBgn0262716|CG7558-PA|Arp3-PA FBpp0306212|FBgn0262716|CG7558-PB|Arp3-PB	1	FBpp0076460 type=protein; loc=3L:complement(join(8115682..8115725,8115408..8115588,8115030..8115344,8114257..8114793,8114113..8114196,8113956..8114051)); ID=FBpp0076460; name=Arp3-PA; parent=FBgn0262716,FBtr0076737; dbxref=FlyBase:FBpp0076460,FlyBase_Annotation_IDs:CG7558-PA,GB_protein:AAF50488.1,REFSEQ:NP_523968,GB_protein:AAF50488,FlyMine:FBpp0076460,modMine:FBpp0076460; MD5=ddf317cc31cb4aa1759…	18.2	7	0.13	AEPEDHYFLLTEPPLNTPENR+APFNVDVGYER+EPQFIIPSAIAIK+EVGIPPEQSLETAK+RPLYNNIVLSGGSTMFK
134	FBpp0076437|FBgn0035868|CG7194-PA|CG7194-PA	1	FBpp0076437 type=protein; loc=3L:complement(join(8303822..8303990,8302619..8303490)); ID=FBpp0076437; name=CG7194-PA; parent=FBgn0035868,FBtr0076714; dbxref=FlyBase:FBpp0076437,FlyBase_Annotation_IDs:CG7194-PA,GB_protein:AAF50449.1,REFSEQ:NP_648203,GB_protein:AAF50449,FlyMine:FBpp0076437,modMine:FBpp0076437; MD5=24585dc263b74ee1c10f3b19fe44c148; length=346; release=r6.09; species=Dmel;	18.8	7	0.11	EAEEIQNYVVDELK+EAEEIQNYVVDELKR+IVLQDWLR+LEFFLAK+LNLPDEFDLHMK+LSISDNER+QVFDGLSLGGSYLDR
120	FBpp0075441|FBgn0036450|CG13472-PA|Tdrd3-PA	1	FBpp0075441 type=protein; loc=3L:join(14786847..14786881,14786934..14787018,14787093..14789213,14789319..14789588); ID=FBpp0075441; name=Tdrd3-PA; parent=FBgn0036450,FBtr0075691; dbxref=FlyBase:FBpp0075441,FlyBase_Annotation_IDs:CG13472-PA,GB_protein:AAF49703.1,REFSEQ:NP_648724,GB_protein:AAF49703,FlyMine:FBpp0075441,modMine:FBpp0075441; MD5=4adfa24796760f07d322221d2283ac2c; length=836; release=r…	8.7	7	0.13	ALELEPVPQLNLNVAPGSK+AQPAPVAVPQAAPR+IFGGGGQNIIDHNVK+LLQLDLSDGQNSIK+LQLMQGFLLLK
88	FBpp0074059|FBgn0061200|CG4453-PA|Nup153-PA FBpp0288862|FBgn0061200|CG4453-PC|Nup153-PC FBpp0309144|FBgn0061200|CG4453-PD|Nup153-PD	1	FBpp0074059 type=protein; loc=X:join(16600155..16600313,16600380..16600895,16600954..16601198,16601376..16605786,16605850..16606008,16607933..16608000,16609005..16609098); ID=FBpp0074059; name=Nup153-PA; parent=FBgn0061200,FBtr0074284; dbxref=FlyBase:FBpp0074059,FlyBase_Annotation_IDs:CG4453-PA,GB_protein:AAF48628.3,GB_protein:AAF48628,REFSEQ:NP_573136,GB_protein:AAF48628,FlyMine:FBpp0074059,modM…	4.5	6	0.09	ILNLLESYSTPLIDAK+IMLAEVDADAADDLDDGSDAK+LELETPVNLPNMR+SEYNVFLLR+TAEEEAPPPLDLPQISFPDMASAPK
79	FBpp0073659|FBgn0027537|CG11092-PA|Nup93-1-PA	1	FBpp0073659 type=protein; loc=X:join(13822927..13823087,13823151..13823331,13823411..13824214,13824288..13824916,13825001..13825697); ID=FBpp0073659; name=Nup93-1-PA; parent=FBgn0027537,FBtr0073828; dbxref=FlyBase:FBpp0073659,FlyBase_Annotation_IDs:CG11092-PA,GB_protein:AAF48327.1,REFSEQ:NP_572929,GB_protein:AAF48327,FlyMine:FBpp0073659,modMine:FBpp0073659; MD5=d134bbe928d03072255a3a803ca8ee92; l…	5	6	0.11	LMDSNETASGFFDESK+LTNETNTDTEVPGVER+LVQLEILMH
58	FBpp0072693|FBgn0025725|CG7961-PB|alphaCOP-PB FBpp0072694|FBgn0025725|CG7961-PA|alphaCOP-PA	1	FBpp0072693 type=protein; loc=3L:complement(join(1644012..1644957,1641197..1643955)); ID=FBpp0072693; name=alphaCOP-PB; parent=FBgn0025725,FBtr0072811; dbxref=FlyBase:FBpp0072693,FlyBase_Annotation_IDs:CG7961-PB,GB_protein:AAF47535.1,REFSEQ:NP_728648,GB_protein:AAF47535; MD5=66c92cebeb44706586c8d2870900e903; length=1234; release=r6.09; species=Dmel;;FBpp0072694 type=protein; loc=3L:complement(joi…	5	6	0.1	AGSFETAFR+DPEFVTLYEVQR+LVGQSIIAYLQQK+TLDLPIYLTR+TSYTANPNLQSLSGYPLR
56	FBpp0072673|FBgn0024510|CG32315-PA|dlt-PA	1	FBpp0072673 type=protein; loc=3L:complement(1789693..1793415); ID=FBpp0072673; name=dlt-PA; parent=FBgn0024510,FBtr0072790; dbxref=FlyBase:FBpp0072673,FlyBase_Annotation_IDs:CG32315-PA,FlyBase:FBpp0072663,GB_protein:AAF47570.1,REFSEQ:NP_728672,GB_protein:AAF47570,FlyMine:FBpp0072673,modMine:FBpp0072673; MD5=a71e125bcc4bddf24d64a1f30382feb9; length=1240; release=r6.09; species=Dmel;	5.1	6	0.11	DAIVASELSPAEQQQR+DAQQEILLPSK+GFNFPSELGPR+LEQLQQNSSSISK+SEAPVNVSQQER
465a	FBpp0307480|FBgn0265003|CG44154-PA|koi-PA FBpp0307482|FBgn0265003|CG44154-PC|koi-PC FBpp0307483|FBgn0265003|CG44154-PD|koi-PD FBpp0307485|FBgn0265003|CG44154-PF|koi-PF	1	FBpp0307480 type=protein; loc=2R:join(6811929..6812083,6812781..6813116,6813173..6813753,6815060..6816559,6816617..6816729,6816793..6817005); ID=FBpp0307480; name=koi-PA; parent=FBgn0265003,FBtr0335512; dbxref=REFSEQ:NP_001260738,GB_protein:AGB93271,FlyBase:FBpp0307480,FlyBase_Annotation_IDs:CG44154-PA; MD5=b816c72334d7995ecbaa8dec94cfaa06; length=965; release=r6.09; species=Dmel;;FBpp0307482 typ…	17.6	6	0.1	AFAQLTSDYSSDDMTPDAK+QLAPGIVAMPNMSR+QNSITATVTSILTK+SQLETTQNTLNSAQEK+VNYMVQQNPAQEEFIR
462a	FBpp0293740|FBgn0260442|CG6831-PB|rhea-PB FBpp0305317|FBgn0260442|CG6831-PE|rhea-PE FBpp0305318|FBgn0260442|CG6831-PF|rhea-PF FBpp0305319|FBgn0260442|CG6831-PG|rhea-PG FBpp0305320|FBgn0260442|CG6831-PH|rhea-PH	1	FBpp0293740 type=protein; loc=3L:join(8561482..8561617,8561687..8562085,8562145..8562336,8562396..8562474,8562533..8563036,8563100..8563188,8563546..8563634,8563979..8564095,8564157..8568744,8568811..8569001,8570968..8571084,8571146..8571661,8572018..8572677,8572898..8573472,8573531..8573789); ID=FBpp0293740; name=rhea-PB; parent=FBgn0260442,FBtr0305210; dbxref=REFSEQ:NP_001246674,GB_protein:AFH0…	3.6	6	0.11	APIQELGSDLR+AVAAGTSNLQADIVSAANLGR+EQGIDEAETVLLR+GVGTEEMLISTAK+LVDPLLEAVK+TLGQTTAQLIQSIK+TLQGASNPEALTQAGR
453a	FBpp0089056|FBgn0032456|CG6214-PA|MRP-PA FBpp0089057|FBgn0032456|CG6214-PB|MRP-PB FBpp0089058|FBgn0032456|CG6214-PC|MRP-PC FBpp0089059|FBgn0032456|CG6214-PD|MRP-PD FBpp0089060|FBgn0032456|CG6214-PE|MRP-PE FBpp0089061|FBgn0032456|CG6214-PF|MRP-PF FBpp0089062|FBgn0032456|CG6214-PG|MRP-PG FBpp0089063|FBgn0032456|CG6214-PH|MRP-PH FBpp0089064|FBgn0032456|CG6214-PI|MRP-PI FBpp0089065|FBgn0032456|CG6214…	1	FBpp0089056 type=protein; loc=2L:join(12722431..12722484,12722559..12724070,12724206..12724343,12724472..12724618,12725712..12725796,12725859..12726678,12726746..12727116,12730843..12731066,12737959..12738176,12738241..12738747,12738807..12739188,12743980..12744171); ID=FBpp0089056; name=MRP-PA; parent=FBgn0032456,FBtr0090013; dbxref=FlyBase:FBpp0089056,FlyBase_Annotation_IDs:CG6214-PA,GB_protein…	6.6	6	0.11	ADIDILSAGDLTEIGEK+GQIIEFASPTELLDNPK+HIFEEVIGPK+LNVSKALVNLGLLVITALDLIMALVKK+LTIIPQDPVLFSGSLR+MGEISESGTFDQLVK
446a	FBpp0087479|FBgn0261014|CG2331-PA|TER94-PA	1	FBpp0087479 type=protein; loc=2R:join(9989287..9989303,9990471..9990573,9990660..9992696,9992763..9992917,9992984..9993077); ID=FBpp0087479; name=TER94-PA; parent=FBgn0261014,FBtr0088391; dbxref=FlyBase:FBpp0087479,FlyBase_Annotation_IDs:CG2331-PA,GB_protein:AAF58863.1,REFSEQ:NP_477369,GB_protein:AAF58863,FlyMine:FBpp0087479,modMine:FBpp0087479; MD5=9ced7266152b9fad83a07959689b317f; length=801; r…	12	6	0.09	EIDIGIPDATGR+GEDLATAILK+GILMYGPPGTGK+IDAEVLASLAVTMENFRYAMTKSSPSALR+LDQLIYIPLPDDK+LIVEEAQNDDNSVVSLSQAK
435a	FBpp0085697|FBgn0010434|CG11949-PA|cora-PA FBpp0309411|FBgn0010434|CG11949-PG|cora-PG	1	FBpp0085697 type=protein; loc=2R:join(19235516..19235662,19235763..19236208,19236267..19236419,19236485..19236843,19236942..19237063,19238152..19238314,19238382..19238434,19238789..19241785,19242174..19242395,19242484..19242585,19242704..19242859,19243069..19243179,19243255..19243320); ID=FBpp0085697; name=cora-PA; parent=FBgn0010434,FBtr0086509; dbxref=FlyBase:FBpp0085697,FlyBase_Annotation_IDs:…	4	6	0.1	ADATPTDLSGAYVTATAVTTR+ADVAAGLAGAAGSK+LQGSAVDAAAVPLSDSQK+SLGVLNLDTGLLDTK
422b	FBpp0087502|FBgn0004907|CG17870-PD|14-3-3zeta-PD FBpp0087503|FBgn0004907|CG17870-PE|14-3-3zeta-PE FBpp0099540|FBgn0004907|CG17870-PJ|14-3-3zeta-PJ FBpp0305136|FBgn0004907|CG17870-PK|14-3-3zeta-PK FBpp0305137|FBgn0004907|CG17870-PL|14-3-3zeta-PL	1	FBpp0087502 type=protein; loc=2R:join(10104348..10104409,10104717..10104830,10104941..10105067,10105702..10105825,10105941..10106104,10107467..10107622); ID=FBpp0087502; name=14-3-3zeta-PD; parent=FBgn0004907,FBtr0088414; dbxref=FlyBase_Annotation_IDs:CG17870-PD,FlyBase:FBpp0087502,GB_protein:AAM71060.1,REFSEQ:NP_476885,GB_protein:AAM71060; MD5=f196cab6a894ca73c510c5280d765fbc; length=248; releas…	19.4	6	0.05	DSTLIMQLLR+NTVVDDSQTAYQDAFDISK+QAFDDAIAELDTLNEDSYK
43	FBpp0071922|FBgn0034858|CG10315-PC|eIF2B-delta-PC FBpp0071923|FBgn0034858|CG10315-PA|eIF2B-delta-PA FBpp0071924|FBgn0034858|CG10315-PB|eIF2B-delta-PB FBpp0291521|FBgn0034858|CG10315-PD|eIF2B-delta-PD	1	FBpp0071922 type=protein; loc=2R:join(23387127..23387612,23387672..23388232,23388289..23388972); ID=FBpp0071922; name=eIF2B-delta-PC; parent=FBgn0034858,FBtr0072013; dbxref=FlyBase:FBpp0071922,FlyBase_Annotation_IDs:CG10315-PC,GB_protein:AAM68250.1,REFSEQ:NP_726321,GB_protein:AAM68250; MD5=b50682f0f50e1ac0bd282b044d60fc3b; length=576; release=r6.09; species=Dmel;;FBpp0071923 type=protein; loc=2R:…	10.2	6	0.11	APVAASAAPSTTEADQEK+IITEVEQTTITTK+NQLTQLPADVPETESK+VEGIAQQLADLK
412a	FBpp0078534|FBgn0037261|CG9775-PA|CG9775-PA FBpp0078535|FBgn0037261|CG9775-PC|CG9775-PC FBpp0307563|FBgn0037261|CG9775-PE|CG9775-PE	1	FBpp0078534 type=protein; loc=3R:complement(join(4640013..4640222,4639634..4639752,4639018..4639557,4638544..4638839,4638309..4638409)); ID=FBpp0078534; name=CG9775-PA; parent=FBgn0037261,FBtr0078894; dbxref=FlyBase:FBpp0078534,FlyBase_Annotation_IDs:CG9775-PA,GB_protein:AAF52112.1,REFSEQ:NP_649482,GB_protein:AAF52112; MD5=57fc8df531c91e72fa0a9ccbc14f34b9; length=421; release=r6.09; species=Dmel;…	16.2	6	0.11	AAAVAAAAIAATVQGR+ADLVASGNAAR+IVSSGAGNQGMSAVNSR+REDLDMELDQYMSTTK+SEMDYLLK
368	FBpp0297366|FBgn0038108|CG7518-PF|CG7518-PF FBpp0297367|FBgn0038108|CG7518-PG|CG7518-PG FBpp0306577|FBgn0038108|CG7518-PH|CG7518-PH FBpp0306578|FBgn0038108|CG7518-PI|CG7518-PI FBpp0306579|FBgn0038108|CG7518-PJ|CG7518-PJ	1	FBpp0297366 type=protein; loc=3R:join(12998585..12999100,12999441..12999524,12999595..12999773,12999852..13000013,13000071..13000216,13000391..13000973,13001079..13001879,13001949..13001975,13002629..13002709,13002771..13002907,13002970..13005396,13005468..13006274,13006346..13007214,13007525..13007714,13007782..13008155); ID=FBpp0297366; name=CG7518-PF; parent=FBgn0038108,FBtr0306256; dbxref=REF…	3.7	6	0.1	AAAAAAAEAAAAAEAAAAAAAEAAAEQK+HTDATDASAAAAALAAFK+LPAVLAVAALDR+QATVPAPAPSVPEK+VTDDFTLGDANIEK
350	FBpp0088490|FBgn0264855|CG4260-PA|AP-2alpha-PA FBpp0088945|FBgn0264855|CG4260-PB|AP-2alpha-PB	1	FBpp0088490 type=protein; loc=2L:complement(join(413396..413459,412447..412658,411782..412237,411129..411718,410127..411060,409790..410073,409532..409736,409388..409465)); ID=FBpp0088490; name=AP-2alpha-PA; parent=FBgn0264855,FBtr0089488; dbxref=FlyBase:FBpp0088490,FlyBase_Annotation_IDs:CG4260-PA,GB_protein:AAF56103.2,REFSEQ:NP_476819,GB_protein:AAF56103,FlyMine:FBpp0088490,modMine:FBpp0088490; …	5.5	6	0.09	AAQPLDLPGAR+ALLLSTYIK+ESSILAVLK+LLQNYNPVTEEAGVR+TNIQDVFR
348	FBpp0088431|FBgn0038535|CG18212-PF|alt-PF FBpp0088432|FBgn0038535|CG18212-PE|alt-PE FBpp0088433|FBgn0038535|CG18212-PG|alt-PG FBpp0088434|FBgn0038535|CG18212-PA|alt-PA FBpp0088435|FBgn0038535|CG18212-PD|alt-PD FBpp0088963|FBgn0038535|CG18212-PB|alt-PB FBpp0307032|FBgn0038535|CG18212-PH|alt-PH FBpp0307033|FBgn0038535|CG18212-PI|alt-PI	1	FBpp0088431 type=protein; loc=3R:complement(join(17676837..17678120,17676087..17676749,17675075..17675533,17674889..17675011)); ID=FBpp0088431; name=alt-PF; parent=FBgn0038535,FBtr0089412; dbxref=FlyBase:FBpp0088431,FlyBase_Annotation_IDs:CG18212-PF,GB_protein:AAF55454.1,REFSEQ:NP_732259,GB_protein:AAF55454,FlyMine:FBpp0088431,modMine:FBpp0088431; MD5=9dd87b34f94cb91919334a386aae0abd; length=842;…	11.8	6	0.1	ALSANLYKAAGGAATK+EQELAALNQELSSLNDK+NETVAVKPAANAEETPTLNNFETK+NEVIQQQAQQLQALELQR+QELSAVQQTQSELQR+QNLSVLEAR
326	FBpp0087109|FBgn0000253|CG8472-PA|Cam-PA FBpp0087110|FBgn0000253|CG8472-PB|Cam-PB FBpp0293502|FBgn0000253|CG8472-PC|Cam-PC FBpp0293503|FBgn0000253|CG8472-PD|Cam-PD FBpp0311269|FBgn0000253|CG8472-PE|Cam-PE	1	FBpp0087109 type=protein; loc=2R:join(12260186..12260188,12264743..12264917,12269193..12269435,12273766..12273794); ID=FBpp0087109; name=Cam-PA; parent=FBgn0000253,FBtr0088001; dbxref=FlyBase:FBpp0087109,FlyBase_Annotation_IDs:CG8472-PA,GB_protein:AAF58542.1,REFSEQ:NP_523710,GB_protein:AAF58542; MD5=0d8d56d0155abaee6c91bd24448526f1; length=149; release=r6.09; species=Dmel;;FBpp0087110 type=protei…	27.5	6	0.11	EADIDGDGQVNYEEFVTMMTSK+EAFSLFDK+LTDEEVDEMIR
33	FBpp0071562|FBgn0011824|CG4038-PA|CG4038-PA	1	FBpp0071562 type=protein; loc=2R:complement(join(21097042..21097231,21096327..21096707,21096127..21096269)); ID=FBpp0071562; name=CG4038-PA; parent=FBgn0011824,FBtr0071639; dbxref=FlyBase:FBpp0071562,FlyBase_Annotation_IDs:CG4038-PA,GB_protein:AAF46672.1,REFSEQ:NP_477043,GB_protein:AAF46672,FlyMine:FBpp0071562,modMine:FBpp0071562; MD5=4be69a938c32e194320bec4aeff8a533; length=237; release=r6.09; s…	24.9	6	0.09	GAFDTGPPER+IDEIFGTVR+LFIDPGK+LSDNVYANSFKPNQK+VDIQDVPYFNAPIFLENK
317	FBpp0086790|FBgn0024556|CG6050-PA|EfTuM-PA FBpp0290603|FBgn0024556|CG6050-PB|EfTuM-PB	1	FBpp0086790 type=protein; loc=2R:13507744..13509213; ID=FBpp0086790; name=EfTuM-PA; parent=FBgn0024556,FBtr0087670; dbxref=FlyBase:FBpp0086790,FlyBase_Annotation_IDs:CG6050-PA,GB_protein:AAF58366.1,REFSEQ:NP_524752,GB_protein:AAF58366,FlyMine:FBpp0086790,modMine:FBpp0086790; MD5=7a0e5fa7d05e880ec944f46cbdf44dd5; length=489; release=r6.09; species=Dmel;;FBpp0290603 type=protein; loc=2R:13507744..1…	14.3	6	0.08	DGNLTLGTGVVTSTLPPLTESQR+ELDKPFLLPVENVYSIPGR+ELLTEMGYDGDKIPVVK+YNEIDNAPEEK
278	FBpp0084831|FBgn0025457|CG7581-PA|Bub3-PA FBpp0308293|FBgn0025457|CG7581-PB|Bub3-PB	1	FBpp0084831 type=protein; loc=3R:complement(join(29675117..29675308,29674275..29675063)); ID=FBpp0084831; name=Bub3-PA; parent=FBgn0025457,FBtr0085465; dbxref=FlyBase:FBpp0084831,FlyBase_Annotation_IDs:CG7581-PA,GB_protein:AAF56914.1,REFSEQ:NP_477381,GB_protein:AAF56914,FlyMine:FBpp0084831,modMine:FBpp0084831; MD5=6b3640555d637b2af12d35aec82eaa60; length=326; release=r6.09; species=Dmel;;FBpp0308…	13.2	6	0.11	FYDVPANQLR+LFDVNTQAESIIGAHEEPIR+LNNPPEDLISAVK
261	FBpp0083659|FBgn0038989|CG6937-PA|CG6937-PA	1	FBpp0083659 type=protein; loc=3R:join(22584863..22584958,22585026..22585370,22585434..22586063); ID=FBpp0083659; name=CG6937-PA; parent=FBgn0038989,FBtr0084266; dbxref=FlyBase:FBpp0083659,FlyBase_Annotation_IDs:CG6937-PA,GB_protein:AAF56024.1,REFSEQ:NP_651066,GB_protein:AAF56024,FlyMine:FBpp0083659,modMine:FBpp0083659; MD5=5300ce6b3da38cc760fa4b603e709670; length=356; release=r6.09; species=Dmel;	12.4	6	0.11	DLGIDFSNLLVEPVK+DLGIDFSNLLVEPVKK+GYAFVEFEYPEVAK+VAADTMDNYLMFQK
256	FBpp0083376|FBgn0038834|CG15697-PA|RpS30-PA FBpp0083377|FBgn0038834|CG15697-PB|RpS30-PB FBpp0311976|FBgn0038834|CG15697-PC|RpS30-PC	1	FBpp0083376 type=protein; loc=3R:join(20850866..20850943,20851031..20851351); ID=FBpp0083376; name=RpS30-PA; parent=FBgn0038834,FBtr0083969; dbxref=FlyBase:FBpp0083376,FlyBase_Annotation_IDs:CG15697-PA,GB_protein:AAF55815.1,REFSEQ:NP_650922,GB_protein:AAF55815,FlyMine:FBpp0083376,modMine:FBpp0083376; MD5=37bd816fe79d8d27f3e1d4d20b3f2d9a; length=132; release=r6.09; species=Dmel;;FBpp0083377 type=p…	8.3	6	0.1	FVNFVQGFGR+RFVNFVQGFGR
255	FBpp0083371|FBgn0019936|CG15693-PA|RpS20-PA	1	FBpp0083371 type=protein; loc=3R:join(20822271..20822273,20822418..20822573,20822802..20822891,20823132..20823245); ID=FBpp0083371; name=RpS20-PA; parent=FBgn0019936,FBtr0083964; dbxref=FlyBase:FBpp0083371,FlyBase_Annotation_IDs:CG15693-PA,GB_protein:AAF55809.1,REFSEQ:NP_524421,GB_protein:AAF55809,FlyMine:FBpp0083371,modMine:FBpp0083371; MD5=3b4eeffb6f1e4ae3364b6e9e8b18e234; length=120; release=r…	22.5	6	0.12	DIEKPHVGDSASVHR+IIDLHSPSEIVK
253	FBpp0082928|FBgn0010926|CG5824-PA|l(3)07882-PA FBpp0312516|FBgn0010926|CG5824-PB|l(3)07882-PB	1	FBpp0082928 type=protein; loc=3R:complement(join(17539362..17539863,17537356..17539306,17537189..17537294)); ID=FBpp0082928; name=l(3)07882-PA; parent=FBgn0010926,FBtr0083504; dbxref=FlyBase:FBpp0082928,FlyBase_Annotation_IDs:CG5824-PA,GB_protein:AAF55429.2,REFSEQ:NP_652040,GB_protein:AAF55429,FlyMine:FBpp0082928,modMine:FBpp0082928; MD5=e1104ebe494bf3f14425d029e5089a43; length=852; release=r6.09…	10.8	6	0.11	DLFEDASEQDIR+DVEQLEITPPFER+IYQEASVQQGELNELSR+LEPQQLQPTDLVTQTITPDFK+LLLPLVAK+MSNTLLEVIK+TYEDFTELLSK
252	FBpp0082867|FBgn0038473|CG3983-PA|Ns1-PA	1	FBpp0082867 type=protein; loc=3R:complement(join(17072582..17072603,17071632..17072517,17071319..17071569,17070845..17071255,17070600..17070775)); ID=FBpp0082867; name=Ns1-PA; parent=FBgn0038473,FBtr0083426; dbxref=FlyBase:FBpp0082867,FlyBase_Annotation_IDs:CG3983-PA,GB_protein:AAF55384.3,REFSEQ:NP_732199,GB_protein:AAF55384,FlyMine:FBpp0082867,modMine:FBpp0082867; MD5=e1b5c619ffb83f545aa2fcb48a0…	11.4	6	0.11	ITASLVIDEK+ITDVLDSFSLGPSSSK+SSIINSLTR+TDDIMEITSTGPLEIR+VDPSLLLEENQSLNK
25	FBpp0071217|FBgn0027330|CG1994-PA|l(1)G0020-PA FBpp0310578|FBgn0027330|CG1994-PB|l(1)G0020-PB	1	FBpp0071217 type=protein; loc=X:complement(join(8719963..8720165,8719456..8719903,8718117..8719395,8717087..8718056,8716820..8716946)); ID=FBpp0071217; name=l(1)G0020-PA; parent=FBgn0027330,FBtr0071280; dbxref=FlyBase:FBpp0071217,FlyBase_Annotation_IDs:CG1994-PA,GB_protein:AAF46410.2,REFSEQ:NP_572503,GB_protein:AAF46410,FlyMine:FBpp0071217,modMine:FBpp0071217; MD5=b74d49d68abc419e34e5bd1f9815adec…	7.9	6	0.09	DQVPILYDILTK+GIEEVEEEELSLLK+LVSIYVSSHYK+NAGFVPVYLSQK+TINVEPVNPAGAGR+VDVNEADLFDSFR
238	FBpp0081834|FBgn0037891|CG5214-PA|CG5214-PA	1	FBpp0081834 type=protein; loc=3R:join(11244442..11244516,11244787..11244890,11244945..11245046,11245121..11245660,11245739..11245883,11246088..11246393,11246458..11246592); ID=FBpp0081834; name=CG5214-PA; parent=FBgn0037891,FBtr0082358; dbxref=FlyBase:FBpp0081834,FlyBase_Annotation_IDs:CG5214-PA,GB_protein:AAF54625.1,REFSEQ:NP_650064,GB_protein:AAF54625,FlyMine:FBpp0081834,modMine:FBpp0081834; MD…	11.8	6	0.11	AAAPAAAPAPAAPK+AAVENPAIIVAGL+DGDTVKPGQALFK+EAVLFLR+GLVVPVIR
228	FBpp0081324|FBgn0037573|CG7483-PA|eIF4AIII-PA	1	FBpp0081324 type=protein; loc=3R:join(8313338..8313470,8313531..8313897,8313953..8314144,8314206..8314713); ID=FBpp0081324; name=eIF4AIII-PA; parent=FBgn0037573,FBtr0081834; dbxref=FlyBase:FBpp0081324,FlyBase_Annotation_IDs:CG7483-PA,GB_protein:AAF54221.1,REFSEQ:NP_649788,GB_protein:AAF54221,FlyMine:FBpp0081324,modMine:FBpp0081324; MD5=4f16f87bb2db6e9762ded7d42dd01615; length=399; release=r6.09; …	14.8	6	0.11	EQIYDVYR+GIYAYGFEKPSAIQQR+LDYGQHIVSGTPGR+MLVLDEADEMLNK+QFFVAVER
219	FBpp0080146|FBgn0001961|CG8978-PB|Arpc1-PB FBpp0080147|FBgn0001961|CG8978-PA|Arpc1-PA	1	FBpp0080146 type=protein; loc=2L:complement(join(13829346..13829418,13828216..13829276)); ID=FBpp0080146; name=Arpc1-PB; parent=FBgn0001961,FBtr0080569; dbxref=FlyBase:FBpp0080146,FlyBase_Annotation_IDs:CG8978-PB,GB_protein:AAN10852.1,REFSEQ:NP_723845,GB_protein:AAN10852; MD5=83db65a9444b399f94cc53e9cef31895; length=377; release=r6.09; species=Dmel;;FBpp0080147 type=protein; loc=2L:complement(joi…	21.2	6	0.1	KPLGQLMAEFR+LADVLNQHDLR+NSQTSGGGWINSVSFSSDGNK+TENTDTVVDSIHQNAITSVR+TQIALSPNNHEIHIYSR
217	FBpp0080052|FBgn0022069|CG12396-PA|Nnp-1-PA	1	FBpp0080052 type=protein; loc=2L:complement(13364013..13366076); ID=FBpp0080052; name=Nnp-1-PA; parent=FBgn0022069,FBtr0080473; dbxref=FlyBase:FBpp0080052,FlyBase_Annotation_IDs:CG12396-PA,GB_protein:AAF53287.1,REFSEQ:NP_651976,GB_protein:AAF53287,FlyMine:FBpp0080052,modMine:FBpp0080052; MD5=db466f5dcd1af791fe0eea6f647a3584; length=687; release=r6.09; species=Dmel;	10.6	6	0.1	LDSGFDEEDDEVNAEEEQPR+LIQIFETYQR+LSPQVPYDANR+NAEAAEIQVEQEEDASQPK+VEGQTLSEMVEQK
216	FBpp0080048|FBgn0025724|CG6699-PA|beta'COP-PA	1	FBpp0080048 type=protein; loc=2L:join(13379022..13379376,13379495..13380114,13380177..13380759,13380995..13382181); ID=FBpp0080048; name=beta'COP-PA; parent=FBgn0025724,FBtr0080469; dbxref=FlyBase:FBpp0080048,FlyBase_Annotation_IDs:CG6699-PA,GB_protein:AAF53294.2,REFSEQ:NP_524836,GB_protein:AAF53294,FlyMine:FBpp0080048,modMine:FBpp0080048; MD5=4642d653163872c0bb3f07e4fd6b6fd0; length=914; release…	6.5	6	0.1	DNNTFASASLDR+GTNNVALGYDEGSIIIK+LAANLPLNSER+LPEAAFFAR+TMYLLGYVPK
209	FBpp0079831|FBgn0032363|CG6509-PB|Dlg5-PB FBpp0079832|FBgn0032363|CG6509-PA|Dlg5-PA FBpp0307613|FBgn0032363|CG6509-PC|Dlg5-PC FBpp0307614|FBgn0032363|CG6509-PD|Dlg5-PD	1	FBpp0079831 type=protein; loc=2L:complement(join(11515726..11515780,11511609..11515673,11511179..11511544,11510596..11510850,11510321..11510540,11510024..11510262,11509735..11509964,11509467..11509683,11509300..11509403)); ID=FBpp0079831; name=Dlg5-PB; parent=FBgn0032363,FBtr0080246; dbxref=FlyBase:FBpp0079831,FlyBase_Annotation_IDs:CG6509-PB,GB_protein:AAF53101.1,REFSEQ:NP_609505,GB_protein:AAF5…	5.1	6	0.11	AATQEIAANVLR+IEQNSLAFYEPELDVGDR+LSLNITPSGDFYQPK+SDGLNLFALK+SQNSIESILSAK+VLQLANADLK
175	FBpp0078733|FBgn0002525|CG6944-PA|Lam-PA FBpp0297901|FBgn0002525|CG6944-PB|Lam-PB FBpp0297902|FBgn0002525|CG6944-PC|Lam-PC FBpp0312110|FBgn0002525|CG6944-PD|Lam-PD	1	FBpp0078733 type=protein; loc=2L:join(5543332..5543794,5544038..5544741,5544807..5545508); ID=FBpp0078733; name=Lam-PA; parent=FBgn0002525,FBtr0079100; dbxref=FlyBase:FBpp0078733,FlyBase_Annotation_IDs:CG6944-PA,GB_protein:AAF52262.1,REFSEQ:NP_476616,GB_protein:AAF52262,FlyMine:FBpp0078733,modMine:FBpp0078733; MD5=3c317e8fc67e7c24cc1bba84fa2623e5; length=622; release=r6.09; species=Dmel;;FBpp0297…	11.4	6	0.1	AVVDESEDHSVADYYVSASAK+LNEDLNEALK+SVTAVDGNEQLYHQQGDPQQSNEK+TILLNSEGEAVANLDR
174	FBpp0078689|FBgn0015834|CG8882-PA|Trip1-PA	1	FBpp0078689 type=protein; loc=2L:complement(join(4967691..4967693,4967024..4967513,4966481..4966968)); ID=FBpp0078689; name=Trip1-PA; parent=FBgn0015834,FBtr0079053; dbxref=GB_protein:AAF52183.1,FlyBase:FBpp0078689,FlyBase_Annotation_IDs:CG8882-PA,REFSEQ:NP_523478,GB_protein:AAF52183,FlyMine:FBpp0078689,modMine:FBpp0078689; MD5=b677f500e9ee1074518bd3203c0456f2; length=326; release=r6.09; species=…	23.3	6	0.09	NADSSLSEQEPTLR+SYASGGEDGFVR+TSNFSFSGNQAAYSTDK+VQTFDSTYFENIFE+VVDSGTDHSAGINDMQLSK
17	FBpp0070766|FBgn0029785|CG4111-PB|RpL35-PB FBpp0070767|FBgn0029785|CG4111-PA|RpL35-PA FBpp0311779|FBgn0029785|CG4111-PC|RpL35-PC	1	FBpp0070766 type=protein; loc=X:join(5672520..5672522,5672998..5673134,5673217..5673448); ID=FBpp0070766; name=RpL35-PB; parent=FBgn0029785,FBtr0070800; dbxref=FlyBase:FBpp0070766,FlyBase_Annotation_IDs:CG4111-PB,GB_protein:AAN09148.1,REFSEQ:NP_572243,GB_protein:AAN09148; MD5=4f81c95b271d6743c411f406b9000e85; length=123; release=r6.09; species=Dmel;;FBpp0070767 type=protein; loc=X:join(5672873..5…	17.1	6	0.11	QLDELKNELLSLR+VYIVMHQK
160	FBpp0077992|FBgn0259785|CG7752-PA|pzg-PA FBpp0304178|FBgn0259785|CG7752-PB|pzg-PB	1	FBpp0077992 type=protein; loc=3L:join(21286437..21287067,21287128..21289487); ID=FBpp0077992; name=pzg-PA; parent=FBgn0259785,FBtr0078336; dbxref=FlyBase:FBpp0077992,FlyBase_Annotation_IDs:CG7752-PA,GB_protein:AAF51699.1,REFSEQ:NP_649297,GB_protein:AAF51699,FlyMine:FBpp0077992,modMine:FBpp0077992; MD5=8d5ae5ae907fc88b2a811c63d563e44b; length=996; release=r6.09; species=Dmel;;FBpp0304178 type=prot…	8.9	6	0.1	ATSAGATALNSAATALLSDEPGEATGK+FNNLLSSGAVTVTGPSQPR+IAPGTTQSSVQGTQTVQR+TNLISLLNK+YAINEDMGQEGSPPLK
153	FBpp0077378|FBgn0031437|CG9881-PA|Arpc5-PA FBpp0307163|FBgn0031437|CG9881-PB|Arpc5-PB	1	FBpp0077378 type=protein; loc=2L:join(2580369..2580581,2580644..2580886); ID=FBpp0077378; name=Arpc5-PA; parent=FBgn0031437,FBtr0077694; dbxref=FlyBase:FBpp0077378,FlyBase_Annotation_IDs:CG9881-PA,GB_protein:AAF51237.1,REFSEQ:NP_608693,GB_protein:AAF51237,FlyMine:FBpp0077378,modMine:FBpp0077378; MD5=88da80488ded78214c9538518c16fa00; length=151; release=r6.09; species=Dmel;;FBpp0307163 type=protei…	40.4	6	0.11	DHALNITLR+EDDGVESAAAGPDESEITTLLTQGK+IDVDQYNEDNFR+SVEALLSALQNAPLR
136	FBpp0076520|FBgn0035811|CG12262-PA|CG12262-PA	1	FBpp0076520 type=protein; loc=3L:join(7719440..7719457,7720060..7720416,7720477..7721361); ID=FBpp0076520; name=CG12262-PA; parent=FBgn0035811,FBtr0076808; dbxref=FlyBase:FBpp0076520,FlyBase_Annotation_IDs:CG12262-PA,GB_protein:AAF50524.1,REFSEQ:NP_648149,GB_protein:AAF50524,FlyMine:FBpp0076520,modMine:FBpp0076520; MD5=6244d606556faa327a61956fcd94d178; length=419; release=r6.09; species=Dmel;	16.7	6	0.11	AFTGFIVER+EEIIPVAAQYDK+ENVLIGEGAGFK+IASDAVQIFGGNGFNSEYPVEK+TRPPVAAGAVGLAQR
14	FBpp0070589|FBgn0029687|CG5014-PB|Vap-33A-PB FBpp0089169|FBgn0029687|CG5014-PA|Vap-33A-PA FBpp0089170|FBgn0029687|CG5014-PC|Vap-33A-PC FBpp0309607|FBgn0029687|CG5014-PE|Vap-33A-PE	1	FBpp0070589 type=protein; loc=X:join(3949650..3949713,3951415..3951567,3951636..3951745,3951829..3952041,3952108..3952221,3952767..3952922); ID=FBpp0070589; name=Vap-33A-PB; parent=FBgn0029687,FBtr0070616; dbxref=FlyBase:FBpp0070589,FlyBase_Annotation_IDs:CG5014-PB,GB_protein:AAF45909.1,REFSEQ:NP_570087,GB_protein:AAF45909; MD5=d7ab69e9fd084fa9c676527e13d4d5ee; length=269; release=r6.09; species=…	22.6	6	0.09	DLEPEQLMDAK+FMVQSVLAPMDADLSDLNK+NNSALPLVFK+QVNEPYAPVLAEK
129	FBpp0076141|FBgn0036035|CG18178-PA|CG18178-PA FBpp0303932|FBgn0036035|CG18178-PB|CG18178-PB	1	FBpp0076141 type=protein; loc=3L:complement(9717859..9718983); ID=FBpp0076141; name=CG18178-PA; parent=FBgn0036035,FBtr0076412; dbxref=FlyBase:FBpp0076141,FlyBase_Annotation_IDs:CG18178-PA,GB_protein:AAF50217.1,REFSEQ:NP_648350,GB_protein:AAF50217,FlyMine:FBpp0076141,modMine:FBpp0076141; MD5=3ce6d74d118c5f789462ca95544acbc8; length=374; release=r6.09; species=Dmel;;FBpp0303932 type=protein; loc=3…	17.4	6	0.11	DYSTATVTLPTTHDAR+GNFTSSVVITNLPK+LPLDLDEFNAK+LSLAGTPLILR+TDSDDFVNELVTR
121	FBpp0075448|FBgn0029148|CG5258-PA|NHP2-PA FBpp0305289|FBgn0029148|CG5258-PB|NHP2-PB	1	FBpp0075448 type=protein; loc=3L:complement(join(14801840..14802090,14801548..14801779)); ID=FBpp0075448; name=NHP2-PA; parent=FBgn0029148,FBtr0075698; dbxref=FlyBase:FBpp0075448,FlyBase_Annotation_IDs:CG5258-PA,GB_protein:AAF49701.1,REFSEQ:NP_651965,GB_protein:AAF49701,FlyMine:FBpp0075448,modMine:FBpp0075448; MD5=abda22110bd2ce4ff1b62397e2edb16d; length=160; release=r6.09; species=Dmel;;FBpp0305…	37.5	6	0.08	ADLGAAMGVK+EELSALNIPV+GIPYTYTPSR+QNEEYKDLYDEVK+SEDADESVVASGDVTIK
117	FBpp0075317|FBgn0036514|CG12301-PA|CG12301-PA	1	FBpp0075317 type=protein; loc=3L:join(15580890..15581294,15581354..15583264); ID=FBpp0075317; name=CG12301-PA; parent=FBgn0036514,FBtr0075564; dbxref=FlyBase:FBpp0075317,FlyBase_Annotation_IDs:CG12301-PA,GB_protein:AAF49613.2,REFSEQ:NP_648781,GB_protein:AAF49613,FlyMine:FBpp0075317,modMine:FBpp0075317; MD5=b0e65b6d278db20abac88188c4a2f481; length=771; release=r6.09; species=Dmel;	9.9	6	0.1	DLEGVQDNDEQEEK+GQVIEPMTESELVKPDR+NFVPETAFR+QQIEIDEPLNYEEDK+QSLQDEFQLVK+SLADYEASIR
102	FBpp0074556|FBgn0031062|CG14230-PA|CG14230-PA	1	FBpp0074556 type=protein; loc=X:join(19704411..19704588,19704650..19704939,19705006..19706113,19706176..19706342); ID=FBpp0074556; name=CG14230-PA; parent=FBgn0031062,FBtr0074787; dbxref=FlyBase:FBpp0074556,FlyBase_Annotation_IDs:CG14230-PA,GB_protein:AAF49010.2,REFSEQ:NP_608349,GB_protein:AAF49010,FlyMine:FBpp0074556,modMine:FBpp0074556; MD5=a9d6d05b7e0700725004754a0920d0ba; length=580; release=…	15.2	6	0.11	APSSQLLVQSGQNK+DLFENDDDEEEEQIVLPQHK+FFLADLPTR+GEGFSLLDMFGSAPEK+SAIQQALSVISVEGSQAK+TAFYIVTDTLR
422c	FBpp0087500|FBgn0004907|CG17870-PB|14-3-3zeta-PB FBpp0087501|FBgn0004907|CG17870-PA|14-3-3zeta-PA FBpp0087505|FBgn0004907|CG17870-PG|14-3-3zeta-PG FBpp0089337|FBgn0004907|CG17870-PH|14-3-3zeta-PH FBpp0099539|FBgn0004907|CG17870-PI|14-3-3zeta-PI	0.9999	FBpp0087500 type=protein; loc=2R:join(10104348..10104409,10104717..10104830,10104941..10105067,10105702..10105825,10106289..10106452,10107467..10107622); ID=FBpp0087500; name=14-3-3zeta-PB; parent=FBgn0004907,FBtr0088412; dbxref=FlyBase_Annotation_IDs:CG17870-PB,FlyBase:FBpp0087500,GB_protein:AAM71062.1,REFSEQ:NP_724886,GB_protein:AAM71062; MD5=c0cf7f1b1a36a7ad910e39ad294a47c6; length=248; releas…	16.1	6	0.05	DSTLIMQLLR+NAYQEAFDIAK+QAFDDAIAELDTLNEDSYK
80	FBpp0073679|FBgn0030504|CG2691-PA|CG2691-PA FBpp0309168|FBgn0030504|CG2691-PB|CG2691-PB	1	FBpp0073679 type=protein; loc=X:complement(join(13624164..13624305,13623547..13624106,13622560..13623470,13621619..13622500,13621419..13621553,13620924..13621356,13620593..13620855,13620344..13620534,13619738..13620272,13619563..13619665)); ID=FBpp0073679; name=CG2691-PA; parent=FBgn0030504,FBtr0073848; dbxref=FlyBase:FBpp0073679,FlyBase_Annotation_IDs:CG2691-PA,GB_protein:AAF48296.2,REFSEQ:NP_57…	4.4	5	0.1	ALGPELVLTAIPLADGK+LDPYAYIPLTR+SIGNVLTSGSAQTATPAQSQK+YLAPTLGAAVEK
74	FBpp0073459|FBgn0030365|CG1796-PA|Tango4-PA	1	FBpp0073459 type=protein; loc=X:join(12021160..12021278,12021338..12022667); ID=FBpp0073459; name=Tango4-PA; parent=FBgn0030365,FBtr0073622; dbxref=FlyBase:FBpp0073459,FlyBase_Annotation_IDs:CG1796-PA,GB_protein:AAF48133.1,REFSEQ:NP_572778,GB_protein:AAF48133,FlyMine:FBpp0073459,modMine:FBpp0073459; MD5=55995a65b5afe1c1f6fa537076d5b996; length=482; release=r6.09; species=Dmel;	12.9	5	0.09	DGYGLVLDK+TAPLVTGTHTSLVR+THDLFVSNQGNLPEIDER+TLAITDGSATDAASGAGSLVK
66	FBpp0073010|FBgn0004888|CG1065-PA|Scsalpha-PA FBpp0292215|FBgn0004888|CG1065-PB|Scsalpha-PB	1	FBpp0073010 type=protein; loc=3L:join(3814319..3814355,3816632..3817080,3817437..3817721,3817784..3817999); ID=FBpp0073010; name=Scsalpha-PA; parent=FBgn0004888,FBtr0073151; dbxref=FlyBase:FBpp0073010,FlyBase_Annotation_IDs:CG1065-PA,GB_protein:AAF47796.2,REFSEQ:NP_523905,GB_protein:AAF47796,FlyMine:FBpp0073010,modMine:FBpp0073010; MD5=770d68231aafea52ee150be7f7454d1f; length=328; release=r6.09; …	17.7	5	0.07	AKPVVSFIAGVSAPPGR+GGTQHLGLPVFASVAEAK+LVGGISPK+QGTFHSQQALEYGTK
50	FBpp0072239|FBgn0260456|CG4806-PA|CG4806-PA	1	FBpp0072239 type=protein; loc=2R:complement(join(24667184..24668301,24666869..24667124,24666212..24666811)); ID=FBpp0072239; name=CG4806-PA; parent=FBgn0260456,FBtr0072332; dbxref=FlyBase:FBpp0072239,FlyBase_Annotation_IDs:CG4806-PA,GB_protein:AAF47253.2,REFSEQ:NP_611955,GB_protein:AAF47253,FlyMine:FBpp0072239,modMine:FBpp0072239; MD5=570d7378c147355cb7c9e8b241a61071; length=657; release=r6.09; s…	10.2	5	0.1	FGLVSYAIINR+LMDEVLDPHPALSR+LSIHNLPQNYDNEK+NMISGNQGGGGVTGGK+NVPFDAEDADLR
49	FBpp0072144|FBgn0034915|CG17611-PA|eIF6-PA	1	FBpp0072144 type=protein; loc=2R:complement(23849335..23850072); ID=FBpp0072144; name=eIF6-PA; parent=FBgn0034915,FBtr0072235; dbxref=FlyBase:FBpp0072144,FlyBase_Annotation_IDs:CG17611-PA,GB_protein:AAF47074.1,REFSEQ:NP_659573,GB_protein:AAF47074,FlyMine:FBpp0072144,modMine:FBpp0072144; MD5=d10391392adaaf9e84d1e905769ab9c6; length=245; release=r6.09; species=Dmel;	28.2	5	0.08	LNQAQPATVTTK+NGLLVPNSTTDEELQHLR+QTIADNSLVGSYAVLSNQGGMVHPK+VQFENNDDIGVFTK
457a	FBpp0100043|FBgn0004227|CG4211-PC|nonA-PC	1	FBpp0100043 type=protein; loc=X:join(16361698..16362054,16363358..16364630,16365205..16365513,16365587..16365744); ID=FBpp0100043; name=nonA-PC; parent=FBgn0004227,FBtr0100586; dbxref=FlyBase_Annotation_IDs:CG4211-PC,FlyBase:FBpp0100043,GB_protein:AAX52501.1,REFSEQ:NP_001014747,GB_protein:AAX52501,FlyMine:FBpp0100043,modMine:FBpp0100043; MD5=bb3688a975757aa0fb507f2feb19cf54; length=698; release=r…	9.5	5	0.09	FADPNSFEHEYGSR+GGEDFFITQR+LYVGNLTNDITDDELR+SFEIFGPIER+SVELQELLSMIPFMKL
47	FBpp0072128|FBgn0015268|CG5330-PA|Nap1-PA FBpp0297131|FBgn0015268|CG5330-PB|Nap1-PB FBpp0297132|FBgn0015268|CG5330-PC|Nap1-PC	1	FBpp0072128 type=protein; loc=2R:complement(join(23906615..23906700,23906060..23906528,23905856..23905996,23905605..23905793,23905314..23905541)); ID=FBpp0072128; name=Nap1-PA; parent=FBgn0015268,FBtr0072219; dbxref=FlyBase:FBpp0072128,FlyBase_Annotation_IDs:CG5330-PA,GB_protein:AAF47097.1,REFSEQ:NP_477128,GB_protein:AAF47097,FlyMine:FBpp0072128,modMine:FBpp0072128; MD5=000865d4f250b0cc3d2b7681c0…	14.1	5	0.09	EPESSTDNEADAEHFR+NTAIMSEMVQPHDEPAIR+STVDPNDPFAFEGPEIYK
443a	FBpp0086773|FBgn0000662|CG6315-PA|fl(2)d-PA	1	FBpp0086773 type=protein; loc=2R:complement(join(13823792..13824128,13821433..13821557,13821036..13821369,13820155..13820969)); ID=FBpp0086773; name=fl(2)d-PA; parent=FBgn0000662,FBtr0087647; dbxref=FlyBase:FBpp0086773,FlyBase_Annotation_IDs:CG6315-PA,GB_protein:AAF58334.1,REFSEQ:NP_523732,GB_protein:AAF58334,FlyMine:FBpp0086773,modMine:FBpp0086773; MD5=adf042fcab2f77a6cad6cc950e3ec862; length=53…	13.8	5	0.09	AQQAPTALALR+EQEFQDYVSQIAEYK+LLEDEIENLK+QAIKDEVVAPAAATNGGTNTTINK+TALLDPAVNLLFER
439a	FBpp0086106|FBgn0263197|CG33130-PC|Patronin-PC FBpp0271954|FBgn0263197|CG33130-PD|Patronin-PD FBpp0289830|FBgn0263197|CG33130-PF|Patronin-PF	1	FBpp0086106 type=protein; loc=2R:complement(join(17534826..17534855,17531871..17532182,17531714..17531802,17531518..17531653,17531211..17531461,17531047..17531147,17529087..17529191,17528622..17528852,17527823..17528105,17527376..17527748,17527214..17527315,17526834..17526980,17524704..17526317,17524348..17524584,17524084..17524282,17523824..17523898,17523500..17523571,17522853..17522960,17520646…	4	5	0.07	ALVIGADSTNLDPESVDEMER+ESPDDYPSTSSTPIGR+LNITSGNLTYR+LSNTSVGSYPVEPAVAVR
411c	FBpp0081374|FBgn0263231|CG9748-PA|bel-PA FBpp0306433|FBgn0263231|CG9748-PB|bel-PB	1	FBpp0081374 type=protein; loc=3R:complement(join(8659963..8660007,8658015..8658387,8655987..8657843,8655785..8655906)); ID=FBpp0081374; name=bel-PA; parent=FBgn0263231,FBtr0081888; dbxref=FlyBase:FBpp0081374,FlyBase_Annotation_IDs:CG9748-PA,GB_protein:AAF54262.1,REFSEQ:NP_536783,GB_protein:AAF54262,FlyMine:FBpp0081374,modMine:FBpp0081374; MD5=7a5214f0ded2bee922609d09b676d354; length=798; release=…	6.3	5	0.07	IVEQLNMPPTGQR+MGNLGVATSFFNEK+MLDMGFEPQIR+QYPLGLVLAPTR
393a	FBpp0074070|FBgn0011742|CG9901-PA|Arp2-PA FBpp0111781|FBgn0011742|CG9901-PB|Arp2-PB	1	FBpp0074070 type=protein; loc=X:complement(join(16553344..16553391,16552340..16552450,16550250..16550465,16549977..16550186,16549478..16549906,16549242..16549412)); ID=FBpp0074070; name=Arp2-PA; parent=FBgn0011742,FBtr0074295; dbxref=FlyBase:FBpp0074070,FlyBase_Annotation_IDs:CG9901-PA,GB_protein:AAF48621.1,REFSEQ:NP_523372,GB_protein:AAF48621,FlyMine:FBpp0074070,modMine:FBpp0074070; MD5=0ad6307a…	9.9	5	0.09	DLMVGDEASQLR+ILLTEPPMNPTK+SLLEVSYPMENGVVR
382a	FBpp0071429|FBgn0052675|CG32675-PA|Tango5-PA FBpp0071430|FBgn0052675|CG32675-PC|Tango5-PC FBpp0289796|FBgn0052675|CG32675-PD|Tango5-PD FBpp0306533|FBgn0052675|CG32675-PE|Tango5-PE FBpp0312071|FBgn0052675|CG32675-PF|Tango5-PF	1	FBpp0071429 type=protein; loc=X:complement(join(10761915..10762411,10761578..10761859,10761203..10761509,10760486..10760992)); ID=FBpp0071429; name=Tango5-PA; parent=FBgn0052675,FBtr0071500; dbxref=FlyBase:FBpp0071429,FlyBase_Annotation_IDs:CG32675-PA,GB_protein:AAF46618.1,REFSEQ:NP_727444,GB_protein:AAF46618,FlyMine:FBpp0071429,modMine:FBpp0071429; MD5=8babf19666b481df000f1ca6725bb405; length=53…	13.8	5	0.1	AVDLLATLPVLGHK+LSGYDPEDAEELAEFEALNAK+SPLLTITNINSHSQK+TLSGSSMQETGSSATSLLAAGGK
376a	FBpp0070330|FBgn0000667|CG4376-PA|Actn-PA FBpp0302777|FBgn0000667|CG4376-PF|Actn-PF	1	FBpp0070330 type=protein; loc=X:complement(join(2034955..2035068,2030443..2030859,2030215..2030368,2028665..2028750,2027935..2028027,2027521..2027871,2027284..2027462,2025775..2026909,2025541..2025699)); ID=FBpp0070330; name=Actn-PA; parent=FBgn0000667,FBtr0070344; dbxref=FlyBase:FBpp0070330,FlyBase_Annotation_IDs:CG4376-PA,GB_protein:AAN09068.1,REFSEQ:NP_477484,GB_protein:AAN09068,FlyMine:FBpp00…	6.4	5	0.08	AGTAIDNIEEDFR+DNPLENLNTAFDVAEK+MLDPDDLQNTALPDER+NINEVENQILTR
352	FBpp0088566|FBgn0260634|CG10192-PA|eIF4G2-PA FBpp0310717|FBgn0260634|CG10192-PC|eIF4G2-PC	1	FBpp0088566 type=protein; loc=3R:complement(join(23815241..23817011,23814969..23815106,23814013..23814915,23812700..23813814,23810294..23812585)); ID=FBpp0088566; name=eIF4G2-PA; parent=FBgn0260634,FBtr0089623; dbxref=GB_protein:AAF56194.2,FlyBase:FBpp0088566,FlyBase_Annotation_IDs:CG10192-PA,REFSEQ:NP_651188,GB_protein:AAF56194,FlyMine:FBpp0088566,modMine:FBpp0088566; MD5=6388249d541e8b25e6e492c…	3.5	5	0.08	AEMEDLEYQFR+LTPDNFEVLLK+NVGNRPVSSTQVNASNAPPPTSLLK+QSVSLEK+VSMAGGQDEDDDVEGVLK
318	FBpp0086795|FBgn0014877|CG6155-PA|Roe1-PA	1	FBpp0086795 type=protein; loc=2R:join(13554181..13554266,13554387..13554681,13555027..13555287); ID=FBpp0086795; name=Roe1-PA; parent=FBgn0014877,FBtr0087675; dbxref=FlyBase:FBpp0086795,FlyBase_Annotation_IDs:CG6155-PA,GB_protein:AAF58354.1,REFSEQ:NP_610886,GB_protein:AAF58354,FlyMine:FBpp0086795,modMine:FBpp0086795; MD5=6eccc9cf1550718320e4a1b07cfe837e; length=213; release=r6.09; species=Dmel;	28.2	5	0.09	ASLLQVFK+DLLEVADTLGHATQAVPK+FDPNQHEALFQK+NLYEGLTMTR+TVEPNTVVEVTK
315	FBpp0086767|FBgn0086356|CG13345-PA|tum-PA	1	FBpp0086767 type=protein; loc=2R:complement(join(13858407..13858485,13857410..13858343,13856553..13857340,13856421..13856497)); ID=FBpp0086767; name=tum-PA; parent=FBgn0086356,FBtr0087641; dbxref=FlyBase:FBpp0086767,FlyBase_Annotation_IDs:CG13345-PA,GB_protein:AAF58324.1,REFSEQ:NP_610912,GB_protein:AAF58324,FlyMine:FBpp0086767,modMine:FBpp0086767; MD5=5cd3c95c6f5f3fe59c08c145ba628fab; length=625;…	8.2	5	0.08	AESTIESLPVIAGNER+DFANAVQNPDTK+LAFLHTLPSSR+NDLLSLYATPFK
307	FBpp0086115|FBgn0025716|CG6546-PA|Bap55-PA	1	FBpp0086115 type=protein; loc=2R:complement(join(17430642..17430840,17429720..17430562,17429425..17429660)); ID=FBpp0086115; name=Bap55-PA; parent=FBgn0025716,FBtr0086960; dbxref=FlyBase:FBpp0086115,FlyBase_Annotation_IDs:CG6546-PA,GB_protein:AAF57868.1,REFSEQ:NP_611209,GB_protein:AAF57868,FlyMine:FBpp0086115,modMine:FBpp0086115; MD5=6b92140b54d51afa731088c76899d3ec; length=425; release=r6.09; sp…	12.2	5	0.09	AEIPSVVGIGAAPETNLDPETK+HGIDLSPVYK+SPLGGDFLSR+YNVPAFFLVK
298	FBpp0085688|FBgn0261456|CG11228-PA|hpo-PA FBpp0304253|FBgn0261456|CG11228-PB|hpo-PB	1	FBpp0085688 type=protein; loc=2R:complement(join(19495461..19496748,19494682..19495403)); ID=FBpp0085688; name=hpo-PA; parent=FBgn0261456,FBtr0086500; dbxref=FlyBase:FBpp0085688,FlyBase_Annotation_IDs:CG11228-PA,GB_protein:AAF57543.2,REFSEQ:NP_611427,GB_protein:AAF57543,FlyMine:FBpp0085688,modMine:FBpp0085688; MD5=4450e9daeb2a8b636773c7b11142555f; length=669; release=r6.09; species=Dmel;;FBpp0304…	8.1	5	0.08	AANILLNTEGYAK+ATATELLEHEFIR+LADFGVAGQLTDTMAK+SFGGVLAASQAK
289	FBpp0085265|FBgn0000559|CG2238-PA|EF2-PA FBpp0085266|FBgn0000559|CG2238-PC|EF2-PC FBpp0305182|FBgn0000559|CG2238-PD|EF2-PD	1	FBpp0085265 type=protein; loc=2L:complement(join(21682039..21682041,21681344..21681558,21680757..21681284,21679484..21680180,21678311..21679402)); ID=FBpp0085265; name=EF2-PA; parent=FBgn0000559,FBtr0085911; dbxref=GB_protein:AAF57226.2,FlyBase:FBpp0085265,FlyBase_Annotation_IDs:CG2238-PA,REFSEQ:NP_525105,GB_protein:AAF57226,FlyMine:FBpp0085265,modMine:FBpp0085265; MD5=cb0f7ba7258fdf523fe8177c095…	6.2	5	0.08	ALPMPDGLPEDIDNGDVSAK+EGILADENLR+EGLPDLSQYLDK+STLTDSLVSK
259	FBpp0083610|FBgn0267385|CG7070-PB|PyK-PB FBpp0083611|FBgn0267385|CG7070-PA|PyK-PA	1	FBpp0083610 type=protein; loc=3R:join(22370799..22372167,22372226..22372382,22372469..22372481); ID=FBpp0083610; name=PyK-PB; parent=FBgn0267385,FBtr0084213; dbxref=FlyBase:FBpp0083610,FlyBase_Annotation_IDs:CG7070-PB,GB_protein:AAN14373.1,REFSEQ:NP_732723,GB_protein:AAN14373,FlyMine:FBpp0083610,modMine:FBpp0083610; MD5=2074b6975470bf2c6a31830313052375; length=512; release=r6.09; species=Dmel;;FB…	12.7	5	0.08	GDLGIEIPAEK+GLVPLIYK+GVNLPGVPVDLPAVSEK+LGYEHPVAIALDTK+TGLIGGSGTAEIELK
26	FBpp0071226|FBgn0030086|CG7033-PA|CG7033-PA	1	FBpp0071226 type=protein; loc=X:join(9089596..9089598,9090488..9091177,9091410..9092037,9092110..9092396); ID=FBpp0071226; name=CG7033-PA; parent=FBgn0030086,FBtr0071289; dbxref=FlyBase:FBpp0071226,FlyBase_Annotation_IDs:CG7033-PA,GB_protein:AAF46442.2,REFSEQ:NP_572524,GB_protein:AAF46442,FlyMine:FBpp0071226,modMine:FBpp0071226; MD5=5cd8081ca04f749c775babd3a6f1efb7; length=535; release=r6.09; spe…	15.5	5	0.08	GATQQILDEADR+LSSFIGAIAIGDLVK+NAGHVEVTNDGATILR+NDLLNIAR+SGGTLGDSFLDEGFLLDK+SLHDALCVLAATVK
247	FBpp0082319|FBgn0263396|CG16901-PA|sqd-PA FBpp0082320|FBgn0263396|CG16901-PB|sqd-PB FBpp0082321|FBgn0263396|CG16901-PC|sqd-PC FBpp0301102|FBgn0263396|CG16901-PE|sqd-PE	1	FBpp0082319 type=protein; loc=3R:complement(join(13645753..13645919,13643169..13643209,13642829..13643103,13642512..13642755,13642189..13642427)); ID=FBpp0082319; name=sqd-PA; parent=FBgn0263396,FBtr0082854; dbxref=FlyBase:FBpp0082319,FlyBase_Annotation_IDs:CG16901-PA,GB_protein:AAF54964.2,REFSEQ:NP_731826,GB_protein:AAF54964,FlyMine:FBpp0082319,modMine:FBpp0082319; MD5=f3e0c9c10a8c84b1ad97a28350…	16.9	5	0.09	IFVGGLTTEISDEEIK+LFVGGLSWETTEK+QVDTEINGEDFTK+YGEIESINVK
233	FBpp0081527|FBgn0037686|CG9354-PB|RpL34b-PB FBpp0081528|FBgn0037686|CG9354-PA|RpL34b-PA FBpp0084345|FBgn0039406|CG6090-PA|RpL34a-PA FBpp0084346|FBgn0039406|CG6090-PB|RpL34a-PB FBpp0291564|FBgn0039406|CG6090-PC|RpL34a-PC FBpp0308318|FBgn0037686|CG9354-PC|RpL34b-PC FBpp0308319|FBgn0037686|CG9354-PD|RpL34b-PD	1	FBpp0081527 type=protein; loc=3R:complement(join(9400942..9401006,9400437..9400878)); ID=FBpp0081527; name=RpL34b-PB; parent=FBgn0037686,FBtr0082049; dbxref=FlyBase:FBpp0081527,FlyBase_Annotation_IDs:CG9354-PB,GB_protein:AAN13422.1,REFSEQ:NP_731345,GB_protein:AAN13422; MD5=f33c4ff302aadd35acf9b2ed025bd1a9; length=168; release=r6.09; species=Dmel;;FBpp0081528 type=protein; loc=3R:complement(join(9…	16	5	0.08	AFLIEEQK+AFLIEEQKIVK+EALVKPVK+LVYQYVK
201	FBpp0079607|FBgn0025366|CG5277-PA|Ip259-PA FBpp0304031|FBgn0025366|CG5277-PB|Ip259-PB	1	FBpp0079607 type=protein; loc=2L:10408767..10409546; ID=FBpp0079607; name=Ip259-PA; parent=FBgn0025366,FBtr0080017; dbxref=FlyBase:FBpp0079607,FlyBase_Annotation_IDs:CG5277-PA,GB_protein:AAF52940.2,REFSEQ:NP_477379,GB_protein:AAF52940,FlyMine:FBpp0079607,modMine:FBpp0079607; MD5=d2c72cb2e83c24ac713db5095427ea1e; length=259; release=r6.09; species=Dmel;;FBpp0304031 type=protein; loc=2L:10408767..1…	17.4	5	0.08	AQSDAEVFK+ATFNLPIIGVK+NPSSPMFTSLGVITK+VTFVGENFTR
21	FBpp0070940|FBgn0029897|CG3203-PB|RpL17-PB FBpp0070941|FBgn0029897|CG3203-PC|RpL17-PC FBpp0070942|FBgn0029897|CG3203-PD|RpL17-PD FBpp0070943|FBgn0029897|CG3203-PA|RpL17-PA FBpp0311459|FBgn0029897|CG3203-PE|RpL17-PE	1	FBpp0070940 type=protein; loc=X:complement(join(6743058..6743138,6741777..6742256)); ID=FBpp0070940; name=RpL17-PB; parent=FBgn0029897,FBtr0070980; dbxref=FlyBase:FBpp0070940,FlyBase_Annotation_IDs:CG3203-PB,GB_protein:AAN09182.1,REFSEQ:NP_727119,GB_protein:AAN09182; MD5=ac8aff56af05af0bddb89ce79b8e727e; length=186; release=r6.09; species=Dmel;;FBpp0070941 type=protein; loc=X:complement(join(6743…	11.3	5	0.1	KSAEFLLQLLR+LVVHHIQVNR+SAEFLLQLLR
200	FBpp0079578|FBgn0032217|CG4972-PA|CG4972-PA	1	FBpp0079578 type=protein; loc=2L:join(10314914..10315073,10315345..10315423,10315489..10315957,10316192..10316374,10316439..10316867,10316932..10317297); ID=FBpp0079578; name=CG4972-PA; parent=FBgn0032217,FBtr0079988; dbxref=FlyBase:FBpp0079578,FlyBase_Annotation_IDs:CG4972-PA,GB_protein:AAF52909.2,REFSEQ:NP_609378,GB_protein:AAF52909,FlyMine:FBpp0079578,modMine:FBpp0079578; MD5=3bcf5b5da320cf9e0…	8.4	5	0.1	DPEFMFYNENEVK+EENILPYFGVK+TSISNFFK+VDPTSSIFEGQLAIK
183	FBpp0079168|FBgn0031980|CG7424-PA|RpL36A-PA FBpp0311488|FBgn0031980|CG7424-PB|RpL36A-PB	1	FBpp0079168 type=protein; loc=2L:complement(join(8042823..8042825,8042440..8042613,8041988..8042125)); ID=FBpp0079168; name=RpL36A-PA; parent=FBgn0031980,FBtr0079546; dbxref=FlyBase:FBpp0079168,FlyBase_Annotation_IDs:CG7424-PA,GB_protein:AAF52596.2,REFSEQ:NP_609179,GB_protein:AAF52596,FlyMine:FBpp0079168,modMine:FBpp0079168; MD5=61c3da38bf53d806d267c02a4756c096; length=104; release=r6.09; species…	26.9	5	0.08	HFELGGDK+KGQMIQF+QQGFGGQTKPIFR
177	FBpp0078891|FBgn0027496|CG9543-PA|epsilonCOP-PA	1	FBpp0078891 type=protein; loc=2L:6489191..6490111; ID=FBpp0078891; name=epsilonCOP-PA; parent=FBgn0027496,FBtr0079261; dbxref=FlyBase:FBpp0078891,FlyBase_Annotation_IDs:CG9543-PA,GB_protein:AAF52392.1,REFSEQ:NP_609037,GB_protein:AAF52392,FlyMine:FBpp0078891,modMine:FBpp0078891; MD5=a6ca088659c31a8f0ea6d2dd59429761; length=306; release=r6.09; species=Dmel;	18	5	0.09	EGNSTPLQALR+LVHEAFEQPSR+QQNEEDTNSVLFDAR+SDFVTDLDK+YEEADSVLR
159	FBpp0077728|FBgn0031266|CG2807-PA|CG2807-PA FBpp0304617|FBgn0031266|CG2807-PB|CG2807-PB	1	FBpp0077728 type=protein; loc=2L:join(568406..568433,568599..569290,569348..572650); ID=FBpp0077728; name=CG2807-PA; parent=FBgn0031266,FBtr0078068; dbxref=GB_protein:AAF51478.1,FlyBase:FBpp0077728,FlyBase_Annotation_IDs:CG2807-PA,GB_protein:AAF51478.2,REFSEQ:NP_608534,GB_protein:AAF51478,FlyMine:FBpp0077728,modMine:FBpp0077728; MD5=1c1fc1ad85ba4ea6a55ddddaf0f5e886; length=1340; release=r6.09; sp…	4.9	5	0.09	IMGNLGAADIDSR+TGSGGGAESISIESTPGASK+TTYTAPASVLK+VGASEIINR+VPELNVQNGVLK
156	FBpp0077694|FBgn0020305|CG4258-PA|dbe-PA	1	FBpp0077694 type=protein; loc=2L:complement(868739..869776); ID=FBpp0077694; name=dbe-PA; parent=FBgn0020305,FBtr0078030; dbxref=FlyBase:FBpp0077694,FlyBase_Annotation_IDs:CG4258-PA,GB_protein:AAF51440.1,REFSEQ:NP_477240,GB_protein:AAF51440,FlyMine:FBpp0077694,modMine:FBpp0077694; MD5=c320a2c1f10562df87d406c67482a003; length=345; release=r6.09; species=Dmel;	18.6	5	0.09	AELDLMEGSMVVK+DIVLETMNNVHPIYNIK+QEDNPHGMVEESSFATLFPK+QLASGEYFLNQEQK
152	FBpp0077362|FBgn0004584|CG3178-PA|Rrp1-PA FBpp0288680|FBgn0004584|CG3178-PB|Rrp1-PB	1	FBpp0077362 type=protein; loc=2L:complement(join(2971256..2972297,2971117..2971194,2970986..2971054,2970714..2970904,2969992..2970651)); ID=FBpp0077362; name=Rrp1-PA; parent=FBgn0004584,FBtr0077678; dbxref=FlyBase:FBpp0077362,FlyBase_Annotation_IDs:CG3178-PA,GB_protein:AAF51175.1,REFSEQ:NP_476841,GB_protein:AAF51175,FlyMine:FBpp0077362,modMine:FBpp0077362; MD5=a34ef74bae2379ed43d7207c05584f5b; le…	10.6	5	0.09	AEDVEDIEEAAEESKPAR+ELPAEANGGAEEAAEPPK+LADSEIAAALDEPEVDEVPPK+TAVSAENSEEVEPQK
140	FBpp0076825|FBgn0052418|CG32418-PA|vito-PA	1	FBpp0076825 type=protein; loc=3L:complement(join(5777204..5777265,5776412..5777144)); ID=FBpp0076825; name=vito-PA; parent=FBgn0052418,FBtr0077119; dbxref=FlyBase:FBpp0076825,FlyBase_Annotation_IDs:CG32418-PA,GB_protein:AAN12112.1,REFSEQ:NP_729096,GB_protein:AAN12112,FlyMine:FBpp0076825,modMine:FBpp0076825; MD5=90ca8ff545914029096f4c4833ec72f9; length=264; release=r6.09; species=Dmel;	15.5	5	0.1	IEFLSGFR+IPGMDFDPNAR+IVELTTNDLAAK+SNNSTLPDIK
139	FBpp0076738|FBgn0052409|CG32409-PA|CG32409-PA	1	FBpp0076738 type=protein; loc=3L:join(5899599..5899747,5899805..5900057,5900115..5900608,5900673..5900826); ID=FBpp0076738; name=CG32409-PA; parent=FBgn0052409,FBtr0077030; dbxref=FlyBase:FBpp0076738,FlyBase_Annotation_IDs:CG32409-PA,GB_protein:AAN12230.1,REFSEQ:NP_729108,GB_protein:AAN12230,REFSEQ:NP_729108,GB_protein:AAN12230,FlyMine:FBpp0076738,modMine:FBpp0076738; MD5=af3236ae720a5df56453c979…	11.5	5	0.1	EANLDLIK+LPEPTTVLPR+SGYLGPEAASSSQLLTAVTVAK
119	FBpp0075401|FBgn0014002|CG6988-PA|Pdi-PA FBpp0312224|FBgn0014002|CG6988-PE|Pdi-PE	1	FBpp0075401 type=protein; loc=3L:complement(join(15142300..15142453,15138188..15139524)); ID=FBpp0075401; name=Pdi-PA; parent=FBgn0014002,FBtr0075648; dbxref=FlyBase:FBpp0075401,FlyBase_Annotation_IDs:CG6988-PA,GB_protein:AAF49659.1,REFSEQ:NP_524079,GB_protein:AAF49659,FlyMine:FBpp0075401,modMine:FBpp0075401; MD5=f07956e0e3a9386abdc94ad4a477c804; length=496; release=r6.09; species=Dmel;;FBpp03122…	10.9	5	0.06	MDSTANELESIK+QLAPIYDQLAEK+VDATVEGELAEQYAVR+VLVSSNFESVALDK
118	FBpp0075318|FBgn0036515|CG12304-PA|CG12304-PA FBpp0075319|FBgn0036515|CG12304-PB|CG12304-PB	1	FBpp0075318 type=protein; loc=3L:join(15583735..15583881,15583997..15584095,15584287..15584439,15584640..15584868,15584923..15585299); ID=FBpp0075318; name=CG12304-PA; parent=FBgn0036515,FBtr0075565; dbxref=FlyBase:FBpp0075318,FlyBase_Annotation_IDs:CG12304-PA,GB_protein:AAF49612.1,REFSEQ:NP_648782,GB_protein:AAF49612,FlyMine:FBpp0075318,modMine:FBpp0075318; MD5=1f634cf46b082198c2db35ed4453663a; …	14	5	0.08	DLTPALVAWR+NLYTIDVK+TFTHSTMADIGPAAR+VPVNPALPK
114	FBpp0075104|FBgn0025582|CG9677-PA|Int6-PA	1	FBpp0075104 type=protein; loc=3L:complement(join(16786744..16786833,16786257..16786649,16785346..16786170)); ID=FBpp0075104; name=Int6-PA; parent=FBgn0025582,FBtr0075345; dbxref=FlyBase:FBpp0075104,FlyBase_Annotation_IDs:CG9677-PA,GB_protein:AAF49412.1,REFSEQ:NP_477385,GB_protein:AAF49412,FlyMine:FBpp0075104,modMine:FBpp0075104; MD5=65d76ad41ba7bda5d6bd5ed4d6c7a92c; length=435; release=r6.09; spe…	9.4	5	0.09	DYIDNANFSTIQALQQR+LNLSQEMPEELVQR+YLATAVVINR
109	FBpp0074735|FBgn0036892|CG8798-PA|Lon-PA FBpp0271918|FBgn0036892|CG8798-PC|Lon-PC	1	FBpp0074735 type=protein; loc=3L:complement(join(19611744..19612082,19611325..19611580,19610802..19611207,19610615..19610744,19610252..19610556,19609766..19610188,19608981..19609709,19608732..19608921,19608426..19608668)); ID=FBpp0074735; name=Lon-PA; parent=FBgn0036892,FBtr0074967; dbxref=FlyBase:FBpp0074735,FlyBase_Annotation_IDs:CG8798-PA,GB_protein:AAF49134,REFSEQ:NP_649133,FlyMine:FBpp007473…	5.2	5	0.09	ESAAAEELIQNQTLEPPLK+IENPLVLIDEVDK+LNQPYVGVFLK+LQLALTLLK
106	FBpp0074662|FBgn0028695|CG7762-PA|Rpn1-PA	1	FBpp0074662 type=protein; loc=3L:join(19915191..19917113,19917183..19918019); ID=FBpp0074662; name=Rpn1-PA; parent=FBgn0028695,FBtr0074893; dbxref=FlyBase:FBpp0074662,FlyBase_Annotation_IDs:CG7762-PA,GB_protein:AAF49095.2,REFSEQ:NP_649158,GB_protein:AAF49095,FlyMine:FBpp0074662,modMine:FBpp0074662; MD5=dca0928cc63d49df0550af2d0134e7d9; length=919; release=r6.09; species=Dmel;	7.5	5	0.07	AVPLALGLISASNPK+LALMLNDMDK+LNIIDTLSK+QLCADIISVLSMTMGSGK+STEAVMMTLEVLEEPYR
101	FBpp0074519|FBgn0031057|CG14224-PA|Ubqn-PA FBpp0309477|FBgn0031057|CG14224-PB|Ubqn-PB	1	FBpp0074519 type=protein; loc=X:join(19684001..19684096,19684440..19685910,19685990..19686066); ID=FBpp0074519; name=Ubqn-PA; parent=FBgn0031057,FBtr0074750; dbxref=FlyBase:FBpp0074519,FlyBase_Annotation_IDs:CG14224-PA,GB_protein:AAF49003.1,REFSEQ:NP_608344,GB_protein:AAF49003,FlyMine:FBpp0074519,modMine:FBpp0074519; MD5=3897ea93189b34cb09c0452404194680; length=547; release=r6.09; species=Dmel;;F…	14.1	5	0.07	AMSNLESVPGGYSALQR+FEAEPEQLVLIFAGK+LLSSSPLMSNNPALQEQVR+NPEISHMLNNPDLLR+TVEVDEDSGIK
471	FBpp0070114|FBgn0001341|CG6189-PA|l(1)1Bi-PA	0.9999	FBpp0070114 type=protein; loc=X:join(629886..630209,630273..630644,630703..631983,632044..633468); ID=FBpp0070114; name=l(1)1Bi-PA; parent=FBgn0001341,FBtr0070119; dbxref=FlyBase:FBpp0070114,FlyBase_Annotation_IDs:CG6189-PA,GB_protein:AAF45532.1,REFSEQ:NP_476593,GB_protein:AAF45532,FlyMine:FBpp0070114,modMine:FBpp0070114; MD5=20bd304c92909bab340dac5751adc798; length=1133; release=r6.09; species=D…	3	5	0.07	AVFVVFK+IDSTNLLHFR+LNAALER+MINSLITLLR
469b	sp|K1C15_SHEEP|	0.9999	sp K1C15_SHEEP	8.6	5	0.06	ALEEANADLEVK+LAADDFR+QSVEADINGLR+VLDELTLTK
532	FBpp0080277|FBgn0024183|CG4170-PD|vig-PD FBpp0080278|FBgn0024183|CG4170-PC|vig-PC FBpp0080279|FBgn0024183|CG4170-PA|vig-PA FBpp0080280|FBgn0024183|CG4170-PB|vig-PB	0.9994	FBpp0080277 type=protein; loc=2L:complement(join(15066937..15067627,15065190..15065456,15064434..15064948)); ID=FBpp0080277; name=vig-PD; parent=FBgn0024183,FBtr0080718; dbxref=FlyBase:FBpp0080277,FlyBase_Annotation_IDs:CG4170-PD,GB_protein:AAN10889.1,REFSEQ:NP_723898,GB_protein:AAN10889; MD5=bdd41204feb94877e9d089f5a18fc361; length=490; release=r6.09; species=Dmel;;FBpp0080278 type=protein; loc=…	5.9	5	0.07	ENDSEEELEYDPALYPQR+QPSAAAAAATK
706	FBpp0312494|FBgn0037836|CG14692-PE|CG14692-PE	0.9682	FBpp0312494 type=protein; loc=3R:complement(join(10802703..10803909,10801915..10802604,10801740..10801856,10801268..10801681,10801115..10801213,10800940..10801062,10800604..10800879,10800476..10800535,10800176..10800412,10800070..10800108,10798851..10800002,10798645..10798791,10798505..10798582,10798309..10798452,10798197..10798250,10795675..10797981,10794350..10795609,10794127..10794278)); ID=FB…	1.1	5	0.04	ENSTSQDEKPSSETEK+QQVPLSMVFNIIPEK
97	FBpp0074373|FBgn0001079|CG6551-PA|fu-PA	1	FBpp0074373 type=protein; loc=X:join(18657840..18657950,18658023..18659392,18659452..18660026,18660095..18660456); ID=FBpp0074373; name=fu-PA; parent=FBgn0001079,FBtr0074602; dbxref=FlyBase:FBpp0074373,FlyBase_Annotation_IDs:CG6551-PA,GB_protein:AAF48871.1,REFSEQ:NP_477499,GB_protein:AAF48871,FlyMine:FBpp0074373,modMine:FBpp0074373; MD5=56eaf7bf9e0789a427aced2bfa1cb07b; length=805; release=r6.09;…	6.2	4	0.07	ELPENAELVER+LNFVSLLQSR+QLSDSAASAPLTTGSLSR+VVVPFADLSYR
95	FBpp0074278|FBgn0283469|CG6842-PA|Vps4-PA FBpp0309628|FBgn0283469|CG6842-PB|Vps4-PB	1	FBpp0074278 type=protein; loc=X:join(17908578..17908713,17908808..17909669,17909781..17910009,17910078..17910179); ID=FBpp0074278; name=Vps4-PA; parent=FBgn0283469,FBtr0074504; dbxref=FlyBase:FBpp0074278,FlyBase_Annotation_IDs:CG6842-PA,GB_protein:AAF48783.1,REFSEQ:NP_573258,GB_protein:AAF48783,FlyMine:FBpp0074278,modMine:FBpp0074278; MD5=91073d84c60a032bf49393ff0e2f5918; length=442; release=r6.0…	6.3	4	0.07	EAVILPIK+FPQLFTGK+GILLFGPPGTGK
93	FBpp0074237|FBgn0000617|CG6474-PA|e(y)1-PA	1	FBpp0074237 type=protein; loc=X:join(17842259..17842409,17842474..17843159); ID=FBpp0074237; name=e(y)1-PA; parent=FBgn0000617,FBtr0074463; dbxref=GB_protein:AAF48767.2,GB_protein:AAF48767.3,FlyBase:FBpp0074237,FlyBase_Annotation_IDs:CG6474-PA,REFSEQ:NP_523391,GB_protein:AAF48767,FlyMine:FBpp0074237,modMine:FBpp0074237; MD5=361b5890aedeb59d27f85e798cb4d250; length=278; release=r6.09; species=Dmel;	14.7	4	0.06	DAQVIMSILK+ELNVQEYEPR+EREEEEFEFVTN+LATEVTLDK
84	FBpp0073943|FBgn0030720|CG8939-PA|CG8939-PA	1	FBpp0073943 type=protein; loc=X:join(15997124..15998984,15999046..15999638); ID=FBpp0073943; name=CG8939-PA; parent=FBgn0030720,FBtr0074138; dbxref=FlyBase:FBpp0073943,FlyBase_Annotation_IDs:CG8939-PA,GB_protein:AAF48557.1,REFSEQ:NP_573099,GB_protein:AAF48557,FlyMine:FBpp0073943,modMine:FBpp0073943; MD5=c150e2baa3e928286bbd98dd739084c6; length=817; release=r6.09; species=Dmel;	6.2	4	0.07	ADVVLHDGAPNVGR+AENALAALQGIGSIR+GVAVLGESTLTPDANEEVVQGK
82	FBpp0073781|FBgn0030612|CG5599-PA|CG5599-PA	1	FBpp0073781 type=protein; loc=X:join(15086227..15086298,15086803..15087486,15087553..15087951,15088015..15088248); ID=FBpp0073781; name=CG5599-PA; parent=FBgn0030612,FBtr0073964; dbxref=FlyBase:FBpp0073781,FlyBase_Annotation_IDs:CG5599-PA,GB_protein:AAF48423.1,REFSEQ:NP_573000,GB_protein:AAF48423,FlyMine:FBpp0073781,modMine:FBpp0073781; MD5=9a4306132d6f7690e2f99c8069017799; length=462; release=r6…	11	4	0.07	MATHLLR+QYLENPALFLLH+TPSAAPSGAASVSVPADR+TVSFNLSDIGEGIR
81	FBpp0073686|FBgn0000173|CG18319-PA|ben-PA FBpp0289793|FBgn0000173|CG18319-PB|ben-PB FBpp0298297|FBgn0000173|CG18319-PC|ben-PC FBpp0305066|FBgn0000173|CG18319-PD|ben-PD FBpp0305067|FBgn0000173|CG18319-PE|ben-PE	1	FBpp0073686 type=protein; loc=X:13998161..13998616; ID=FBpp0073686; name=ben-PA; parent=FBgn0000173,FBtr0073855; dbxref=FlyBase:FBpp0073686,FlyBase_Annotation_IDs:CG18319-PA,GB_protein:AAF48338.1,REFSEQ:NP_511150,GB_protein:AAF48338,FlyMine:FBpp0073686,modMine:FBpp0073686; MD5=a4a522714bf83617291de950a026ebfa; length=151; release=r6.09; species=Dmel;;FBpp0289793 type=protein; loc=X:13998161..1399…	27.8	4	0.07	LELFLPEDYPMSAPK+LMQEPVPGINAIPDENNAR+VNEAEAIR
9	FBpp0070350|FBgn0023517|CG14816-PA|Pgam5-PA FBpp0308673|FBgn0023517|CG14816-PB|Pgam5-PB	1	FBpp0070350 type=protein; loc=X:complement(join(1872973..1873530,1872595..1872906)); ID=FBpp0070350; name=Pgam5-PA; parent=FBgn0023517,FBtr0070366; dbxref=FlyBase:FBpp0070350,FlyBase_Annotation_IDs:CG14816-PA,GB_protein:AAF45678.1,REFSEQ:NP_569951,GB_protein:AAF45678,FlyMine:FBpp0070350,modMine:FBpp0070350; MD5=5477053abf55ef2ca82348987ec097bf; length=289; release=r6.09; species=Dmel;;FBpp0308673…	5.6	4	0.07	YLGDSGFMPAELLTNR
73	FBpp0073433|FBgn0030354|CG1559-PA|Upf1-PA FBpp0309612|FBgn0030354|CG1559-PB|Upf1-PB	1	FBpp0073433 type=protein; loc=X:complement(join(11904744..11904911,11901349..11904681,11901238..11901279)); ID=FBpp0073433; name=Upf1-PA; parent=FBgn0030354,FBtr0073596; dbxref=FlyBase:FBpp0073433,FlyBase_Annotation_IDs:CG1559-PA,GB_protein:AAF48115.2,REFSEQ:NP_572767,GB_protein:AAF48115,FlyMine:FBpp0073433,modMine:FBpp0073433; MD5=0d1c3b90f9acbb265f6b829c72b870e6; length=1180; release=r6.09; spe…	3.9	4	0.06	AIQQQTGNFSPGNSGPGVTGVGVGR+FGIIIVGNPK+VLVEGSLNNLK
71	FBpp0073191|FBgn0035541|CG15019-PA|CG15019-PA FBpp0112052|FBgn0035541|CG15019-PB|CG15019-PB	1	FBpp0073191 type=protein; loc=3L:complement(join(4405785..4405970,4405361..4405615)); ID=FBpp0073191; name=CG15019-PA; parent=FBgn0035541,FBtr0073335; dbxref=FlyBase:FBpp0073191,FlyBase_Annotation_IDs:CG15019-PA,GB_protein:AAF47896.1,REFSEQ:NP_647899,GB_protein:AAF47896,FlyMine:FBpp0073191,modMine:FBpp0073191; MD5=129dfbd618280459868ac78c093177b9; length=146; release=r6.09; species=Dmel;;FBpp0112…	26.7	4	0.06	DISDVVEIK+EEQELIYEHQESLEK+KTLGLLDADGNEIMK+TLGLLDADGNEIMK
64	FBpp0072909|FBgn0035424|CG11505-PA|CG11505-PA FBpp0072910|FBgn0035424|CG11505-PB|CG11505-PB FBpp0300406|FBgn0035424|CG11505-PD|CG11505-PD	1	FBpp0072909 type=protein; loc=3L:join(3226891..3227705,3227775..3228024,3228092..3228466,3228622..3229192,3229253..3229779,3229912..3231796,3231909..3232051); ID=FBpp0072909; name=CG11505-PA; parent=FBgn0035424,FBtr0073045; dbxref=FlyBase:FBpp0072909,FlyBase_Annotation_IDs:CG11505-PA,GB_protein:AAF47745.1,REFSEQ:NP_728843,GB_protein:AAF47745,FlyMine:FBpp0072909,modMine:FBpp0072909; MD5=b6e0c36af6…	3.9	4	0.07	DEEGGINYSPGGR+LTSPPTANVFDPAGAGGATVSYAAAQQPR+MDLVFGDPAVVVAAVEK
464a	FBpp0302537|FBgn0263740|CG43665-PB|eIF-2gamma-PB FBpp0302538|FBgn0263740|CG43665-PC|eIF-2gamma-PC FBpp0307983|FBgn0263740|CG43665-PD|eIF-2gamma-PD	1	FBpp0302537 type=protein; loc=3R:complement(join(15263282..15263347,15262547..15262721,15259450..15259686,15258510..15259383,15258367..15258442)); ID=FBpp0302537; name=eIF-2gamma-PB; parent=FBgn0263740,FBtr0310386; dbxref=FlyBase:FBpp0302537,FlyBase_Annotation_IDs:CG43665-PB,REFSEQ:NP_731993,GB_protein:AAF55153; MD5=ab5df4d5c73143be53d760bf73070cfe; length=475; release=r6.09; species=Dmel;;FBpp03…	15.8	4	0.07	FVQGTVAEGAPIIPISAQLK+GGVAGGSILSGVLK+LTPLSPEVISR+NEILLVNIGSLSTGGR+TITPVLDSQVAKK
48	FBpp0072135|FBgn0025352|CG4581-PA|Thiolase-PA	1	FBpp0072135 type=protein; loc=2R:complement(join(23868462..23868525,23868053..23868212,23867820..23867994,23866753..23867763)); ID=FBpp0072135; name=Thiolase-PA; parent=FBgn0025352,FBtr0072226; dbxref=FlyBase:FBpp0072135,FlyBase_Annotation_IDs:CG4581-PA,GB_protein:AAF47083.1,REFSEQ:NP_477378,GB_protein:AAF47083,FlyMine:FBpp0072135,modMine:FBpp0072135; MD5=4c65024f55cc2ed72c1614ca8501ff36; length=…	9.8	4	0.08	GYFTDLVPFK+LASAFNVSR+TPFLTSGTTYSK+VSGVDQIVDK+VSGVDQIVDKDNGIR
441a	FBpp0086603|FBgn0028689|CG10149-PA|Rpn6-PA FBpp0086604|FBgn0028689|CG10149-PB|Rpn6-PB FBpp0297513|FBgn0028689|CG10149-PC|Rpn6-PC	1	FBpp0086603 type=protein; loc=2R:complement(join(14752793..14752836,14751716..14752040,14751145..14751651,14750783..14750995,14750486..14750716)); ID=FBpp0086603; name=Rpn6-PA; parent=FBgn0028689,FBtr0087474; dbxref=GB_protein:AAF58213.1,FlyBase:FBpp0086603,FlyBase_Annotation_IDs:CG10149-PA,GB_protein:AAF58213.2,REFSEQ:NP_725412,GB_protein:AAF58213,FlyMine:FBpp0086603,modMine:FBpp0086603; MD5=eee…	10.4	4	0.04	ELADLIK+EQGILQQGELYK+IMLGQSDDVNQLVSGK+KLSQMILDK
436a	FBpp0085717|FBgn0013325|CG7726-PA|RpL11-PA FBpp0309436|FBgn0013325|CG7726-PB|RpL11-PB	1	FBpp0085717 type=protein; loc=2R:join(19442484..19442489,19442618..19442740,19442801..19443098,19443313..19443440); ID=FBpp0085717; name=RpL11-PA; parent=FBgn0013325,FBtr0086533; dbxref=FlyBase:FBpp0085717,FlyBase_Annotation_IDs:CG7726-PA,GB_protein:AAF57560.1,REFSEQ:NP_477054,GB_protein:AAF57560,FlyMine:FBpp0085717,modMine:FBpp0085717; MD5=682ca7a32dc65d4c4fb73f03ce0cdc71; length=184; release=r6…	16.3	4	0.08	AEEILER+VLEQLTGQQPVFSK+YDGIILNTK
434a	FBpp0085566|FBgn0034528|CG11180-PA|CG11180-PA	1	FBpp0085566 type=protein; loc=2R:complement(join(20623231..20623303,20621067..20623174)); ID=FBpp0085566; name=CG11180-PA; parent=FBgn0034528,FBtr0086254; dbxref=FlyBase:FBpp0085566,FlyBase_Annotation_IDs:CG11180-PA,GB_protein:AAF57445.1,REFSEQ:NP_611495,GB_protein:AAF57445,FlyMine:FBpp0085566,modMine:FBpp0085566; MD5=af431a0070c6e91771fe12ac6d3e9636; length=726; release=r6.09; species=Dmel;	5.8	4	0.07	DLLSLEEIQEK+FEQISADNDEVTSK+TDEQPTAVEEIEQDAPK
428a	FBpp0084735|FBgn0039635|CG11876-PA|CG11876-PA FBpp0084738|FBgn0039635|CG11876-PD|CG11876-PD	1	FBpp0084735 type=protein; loc=3R:join(29113258..29113449,29113994..29114155,29115094..29115505,29115567..29115686,29115748..29115959); ID=FBpp0084735; name=CG11876-PA; parent=FBgn0039635,FBtr0085366; dbxref=FlyBase:FBpp0084735,FlyBase_Annotation_IDs:CG11876-PA,GB_protein:AAN14149.1,REFSEQ:NP_733265,GB_protein:AAN14149,FlyMine:FBpp0084735,modMine:FBpp0084735; MD5=8762ea914d234be958c6ca8f8f6ffcef; …	13.2	4	0.07	AVETSLLAAAELAK+DALNSALDDELAR+VLSPYDAEDAR+VQDLVEATLK
423a	FBpp0083860|FBgn0028691|CG10230-PB|Rpn9-PB FBpp0083861|FBgn0028691|CG10230-PA|Rpn9-PA	1	FBpp0083860 type=protein; loc=3R:complement(join(23732796..23732905,23732627..23732740,23732043..23732573,23731588..23731981)); ID=FBpp0083860; name=Rpn9-PB; parent=FBgn0028691,FBtr0084469; dbxref=FlyBase:FBpp0083860,FlyBase_Annotation_IDs:CG10230-PB,GB_protein:AAF56174.1,REFSEQ:NP_732899,GB_protein:AAF56174; MD5=47306909763c56fdcfaec9640550ea03; length=382; release=r6.09; species=Dmel;;FBpp00838…	8.1	4	0.07	ALALDLVR+DVLEEAGNVTPVHGK+EAIEFLEK
418a	FBpp0081687|FBgn0053208|CG33208-PF|Mical-PF FBpp0081688|FBgn0053208|CG33208-PC|Mical-PC FBpp0081690|FBgn0053208|CG33208-PG|Mical-PG FBpp0081691|FBgn0053208|CG33208-PD|Mical-PD FBpp0297563|FBgn0053208|CG33208-PK|Mical-PK FBpp0297564|FBgn0053208|CG33208-PL|Mical-PL FBpp0312510|FBgn0053208|CG33208-PO|Mical-PO FBpp0312511|FBgn0053208|CG33208-PP|Mical-PP	1	FBpp0081687 type=protein; loc=3R:complement(join(10019705..10021382,10019509..10019641,10018942..10019435,10018497..10018558,10017573..10017839,10016290..10016826,10015663..10015926,10015175..10015595,10014990..10015105,10009733..10014826,10009304..10009372,10008696..10008854,10004656..10008636,10004410..10004442,10003374..10003650,10003047..10003251,10002910..10002987,10002753..10002853,10002498…	1.3	4	0.06	KAAEAAQESAVVEAPPEK+KSSPTTPTNK+KTEIHGPK+QLEEMPSGDLAAR+RSLPPPTPPMMASR
409a	FBpp0077326|FBgn0260639|CG3157-PA|gammaTub23C-PA	1	FBpp0077326 type=protein; loc=2L:join(2973059..2973107,2973166..2973368,2973429..2974604); ID=FBpp0077326; name=gammaTub23C-PA; parent=FBgn0260639,FBtr0077641; dbxref=FlyBase:FBpp0077326,FlyBase_Annotation_IDs:CG3157-PA,GB_protein:AAF51174.1,REFSEQ:NP_476804,GB_protein:AAF51174,FlyMine:FBpp0077326,modMine:FBpp0077326; MD5=d5e01458d1da8fc0446d951772715831; length=475; release=r6.09; species=Dmel;	7.8	4	0.07	AVLIDLEPR+DVFFYQADDDHYIPR+LQEEVFDIIDR+LYNPENVYLSK
400a	FBpp0075175|FBgn0036623|CG4729-PA|CG4729-PA FBpp0075176|FBgn0036623|CG4729-PC|CG4729-PC FBpp0075177|FBgn0036623|CG4729-PB|CG4729-PB FBpp0300976|FBgn0036623|CG4729-PE|CG4729-PE	1	FBpp0075175 type=protein; loc=3L:complement(join(16383927..16384107,16383331..16383866,16382382..16382739,16382072..16382157)); ID=FBpp0075175; name=CG4729-PA; parent=FBgn0036623,FBtr0075417; dbxref=FlyBase:FBpp0075175,FlyBase_Annotation_IDs:CG4729-PA,GB_protein:AAF49471.1,REFSEQ:NP_648888,GB_protein:AAF49471; MD5=5f3bd529f6c00aa6dbdf0c63493ff274; length=386; release=r6.09; species=Dmel;;FBpp0075…	8.3	4	0.05	IIDSFLETGSFFK+IPLEQVPEDEK+TIITEQLK
41	FBpp0071846|FBgn0261596|CG3751-PA|RpS24-PA	1	FBpp0071846 type=protein; loc=2R:complement(22640700..22641095); ID=FBpp0071846; name=RpS24-PA; parent=FBgn0261596,FBtr0071935; dbxref=FlyBase:FBpp0071846,FlyBase_Annotation_IDs:CG3751-PA,GB_protein:AAF46871.1,REFSEQ:NP_611693,GB_protein:AAF46871,FlyMine:FBpp0071846,modMine:FBpp0071846; MD5=7590e7be4b230828427f6faf5d27238c; length=131; release=r6.09; species=Dmel;	20.6	4	0.08	STGFALIYDTLDFAK+VTPDVVFAFGFR
385a	FBpp0072593|FBgn0028577|CG12085-PA|pUf68-PA	1	FBpp0072593 type=protein; loc=3L:complement(join(1502467..1502469,1501799..1501892,1499043..1499337,1498293..1498796,1497213..1498230)); ID=FBpp0072593; name=pUf68-PA; parent=FBgn0028577,FBtr0072709; dbxref=FlyBase:FBpp0072593,FlyBase_Annotation_IDs:CG12085-PA,GB_protein:AAF47501.1,REFSEQ:NP_525123,GB_protein:AAF47501,FlyMine:FBpp0072593,modMine:FBpp0072593; MD5=85f3626bea15f95dac29ea00b3f6f147; …	7.1	4	0.08	GYGFIEYANK+IPYLSQPLYDLK+SALLGLLGGALPK+VAFTPFGPIK
383a	FBpp0072158|FBgn0086129|CG3231-PA|snama-PA	1	FBpp0072158 type=protein; loc=2R:join(24087551..24087716,24087776..24088010,24088065..24088543,24088604..24088878,24088942..24089267,24089556..24089705,24089766..24090059,24090122..24091892); ID=FBpp0072158; name=snama-PA; parent=FBgn0086129,FBtr0072249; dbxref=GB_protein:AAF47162.1,FlyBase:FBpp0072158,FlyBase_Annotation_IDs:CG3231-PA,REFSEQ:NP_611884,GB_protein:AAF47162,FlyMine:FBpp0072158,modMi…	6.3	4	0.06	AAGASDDPSEITSDVLR+ESETNGSNPPK+IMASQPVINDTEMETNVGK+IQAMMMQSTVDYDPK+VGSGPIDDPLEAFNR
381a	FBpp0071301|FBgn0027084|CG12141-PA|Aats-lys-PA FBpp0071302|FBgn0027084|CG12141-PB|Aats-lys-PB FBpp0292593|FBgn0027084|CG12141-PC|Aats-lys-PC	1	FBpp0071301 type=protein; loc=X:complement(join(9608719..9608750,9607629..9608292,9606620..9607567,9606473..9606553)); ID=FBpp0071301; name=Aats-lys-PA; parent=FBgn0027084,FBtr0071366; dbxref=FlyBase:FBpp0071301,FlyBase_Annotation_IDs:CG12141-PA,GB_protein:AAN09255.1,REFSEQ:NP_572573,GB_protein:AAN09255,FlyMine:FBpp0071301,modMine:FBpp0071301; MD5=7a217c9fe3bfd072cd4704963c945458; length=574; rel…	9.8	4	0.05	EVLLFPAMKPEDANR+GDIIGVVGHPGK+LIFYDLR+VIYHPEGPEGPEQELDFTPPFK
377a	FBpp0070760|FBgn0263987|CG3249-PA|spoon-PA FBpp0070761|FBgn0263987|CG3249-PC|spoon-PC FBpp0300894|FBgn0263987|CG3249-PD|spoon-PD FBpp0300895|FBgn0263987|CG3249-PE|spoon-PE	1	FBpp0070760 type=protein; loc=X:complement(join(5416190..5417353,5415528..5415918,5415322..5415455,5414973..5415041)); ID=FBpp0070760; name=spoon-PA; parent=FBgn0263987,FBtr0070794; dbxref=FlyBase:FBpp0070760,FlyBase_Annotation_IDs:CG3249-PA,GB_protein:AAF46032.2,REFSEQ:NP_572221,GB_protein:AAF46032,FlyMine:FBpp0070760,modMine:FBpp0070760; MD5=1302c8b0c889d19de9d4c5812f260d3a; length=585; release…	6.3	4	0.06	AFINQIK+EADQEELEQDQEQTVLK+VQIVDTDPEDEER
364	FBpp0289797|FBgn0038369|CG4560-PC|Arpc3A-PC FBpp0306661|FBgn0038369|CG4560-PE|Arpc3A-PE	1	FBpp0289797 type=protein; loc=3R:join(15834766..15834771,15834913..15835086,15835197..15835550); ID=FBpp0289797; name=Arpc3A-PC; parent=FBgn0038369,FBtr0300570; dbxref=REFSEQ:NP_650498,GB_protein:AAF55233,FlyBase:FBpp0289797,FlyBase_Annotation_IDs:CG4560-PC,FlyMine:FBpp0289797,modMine:FBpp0289797; MD5=48077a692935fb65a617ee6c0cc31cdd; length=177; release=r6.09; species=Dmel;;FBpp0306661 type=prot…	18.6	4	0.07	AQGQQDMYSLAISK+QQVGNMAILPLR+QYLLQLR
351	FBpp0088527|FBgn0034277|CG6370-PA|OstDelta-PA FBpp0309240|FBgn0034277|CG6370-PB|OstDelta-PB	1	FBpp0088527 type=protein; loc=2R:complement(join(17766869..17766881,17766461..17766699,17765111..17766392,17764681..17765051)); ID=FBpp0088527; name=OstDelta-PA; parent=FBgn0034277,FBtr0089559; dbxref=FlyBase:FBpp0088527,FlyBase_Annotation_IDs:CG6370-PA,GB_protein:AAF57793.1,REFSEQ:NP_611265,GB_protein:AAF57793,FlyMine:FBpp0088527,modMine:FBpp0088527; MD5=d380feff7e3062c77891aeaf26ca8028; length=…	8.7	4	0.06	FANYFLSR+TFNKPVPITADQAVK+VEDAIVQADEVDGK+VQSLEVGIAESDASAATR
335	FBpp0087764|FBgn0033342|CG8258-PA|CG8258-PA	1	FBpp0087764 type=protein; loc=2R:complement(join(8906853..8906912,8905643..8906673,8905029..8905578)); ID=FBpp0087764; name=CG8258-PA; parent=FBgn0033342,FBtr0088683; dbxref=FlyBase:FBpp0087764,FlyBase_Annotation_IDs:CG8258-PA,GB_protein:AAF59029.3,REFSEQ:NP_610418,GB_protein:AAF59029,FlyMine:FBpp0087764,modMine:FBpp0087764; MD5=7dde112ff52bde845483a1ed89d6deb5; length=546; release=r6.09; species…	9	4	0.08	FANALEVFPK+FVEGDVTYAEK+LGITTAEISDGYEK+QYGQEDFLNDLVSK
333	FBpp0087637|FBgn0028473|CG8801-PA|Non1-PA FBpp0289874|FBgn0028473|CG8801-PB|Non1-PB	1	FBpp0087637 type=protein; loc=2R:complement(join(9398584..9398631,9398184..9398458,9396479..9398114)); ID=FBpp0087637; name=Non1-PA; parent=FBgn0028473,FBtr0088554; dbxref=FlyBase:FBpp0087637,FlyBase_Annotation_IDs:CG8801-PA,GB_protein:AAF58945.1,REFSEQ:NP_610484,GB_protein:AAF58945,FlyMine:FBpp0087637,modMine:FBpp0087637; MD5=ea14728cebc7d980796fa5d0280d4954; length=652; release=r6.09; species=D…	7.1	4	0.07	ADVEVQPYAFTTK+IDILTPEDLPEER+LALGQLNTAR+LSQIIQDFPK
327	FBpp0087164|FBgn0033663|CG8983-PA|ERp60-PA	1	FBpp0087164 type=protein; loc=2R:complement(join(11890671..11890819,11888949..11889389,11888575..11888688,11887745..11888510)); ID=FBpp0087164; name=ERp60-PA; parent=FBgn0033663,FBtr0088058; dbxref=GB_protein:AAF58609.1,FlyBase:FBpp0087164,FlyBase_Annotation_IDs:CG8983-PA,GB_protein:AAF58609.2,REFSEQ:NP_725084,GB_protein:AAF58609,FlyMine:FBpp0087164,modMine:FBpp0087164; MD5=6aae583dd23c482fa809b5…	10	4	0.07	DEFSVENLQDFVEK+DTTLFGYFSDSDSK+LQDEDVAIVK+NFDDLVINNGK
323	FBpp0087045|FBgn0033741|CG8545-PA|CG8545-PA	1	FBpp0087045 type=protein; loc=2R:join(12468753..12468849,12468912..12469882,12469944..12471551); ID=FBpp0087045; name=CG8545-PA; parent=FBgn0033741,FBtr0087934; dbxref=FlyBase:FBpp0087045,FlyBase_Annotation_IDs:CG8545-PA,GB_protein:AAF58504.2,REFSEQ:NP_610786,GB_protein:AAF58504,FlyMine:FBpp0087045,modMine:FBpp0087045; MD5=4b2e13fb95e31a653ff557ce3cc0b533; length=891; release=r6.09; species=Dmel;	5.8	4	0.07	DLAGALINR+DLTLQEVQQR+EAEEAQLADDEMLETVDK+LVPTGLDFGVEGFTK
320	FBpp0086897|FBgn0002069|CG3821-PA|Aats-asp-PA FBpp0305104|FBgn0002069|CG3821-PB|Aats-asp-PB FBpp0308483|FBgn0002069|CG3821-PC|Aats-asp-PC	1	FBpp0086897 type=protein; loc=2R:join(12880790..12880870,12880950..12881275,12881508..12882532,12882742..12882905); ID=FBpp0086897; name=Aats-asp-PA; parent=FBgn0002069,FBtr0087784; dbxref=FlyBase:FBpp0086897,FlyBase_Annotation_IDs:CG3821-PA,GB_protein:AAF58445.1,REFSEQ:NP_476609,GB_protein:AAF58445,FlyMine:FBpp0086897,modMine:FBpp0086897; MD5=d591e774a6a00e15b123c851058b06b9; length=531; release…	13	4	0.06	AQLPLQIEDASRPENADDAEGLNIR+DILTEQGFTEIHTPK+VYTVGAVFR+YDTDFYILDK+YGLSEMIQSK
304	FBpp0085951|FBgn0034313|CG5726-PA|CG5726-PA	1	FBpp0085951 type=protein; loc=2R:complement(join(18179471..18179832,18177580..18178533,18176080..18177064)); ID=FBpp0085951; name=CG5726-PA; parent=FBgn0034313,FBtr0086772; dbxref=FlyBase:FBpp0085951,FlyBase_Annotation_IDs:CG5726-PA,GB_protein:AAF57731.1,REFSEQ:NP_611304,GB_protein:AAF57731,FlyMine:FBpp0085951,modMine:FBpp0085951; MD5=0d41d094028e1f3fb1e0db752fb2e9d1; length=766; release=r6.09; s…	8.5	4	0.07	ELNDTSVVLGTR+FALLFSSR+NLDLQDDGIVLNSK+SHQSQQQQHQQPASIDASSDQYPSMASSEDR
303	FBpp0085947|FBgn0266420|CG5581-PA|Ote-PA	1	FBpp0085947 type=protein; loc=2R:complement(18275805..18277079); ID=FBpp0085947; name=Ote-PA; parent=FBgn0266420,FBtr0086768; dbxref=FlyBase:FBpp0085947,FlyBase_Annotation_IDs:CG5581-PA,GB_protein:AAF57722.3,REFSEQ:NP_476664,GB_protein:AAF57722,FlyMine:FBpp0085947,modMine:FBpp0085947; MD5=3547adbeee0a701f23aeb5504bafcdde; length=424; release=r6.09; species=Dmel;	16.5	4	0.07	ASIGGQASPAASPK+ETLAPAPGAPSAPAAASTPVDK+SYDYASNPAPGR+TAAQGYVTAEAPPVASYSSSYK
31	FBpp0071404|FBgn0028331|CG2221-PA|l(1)G0289-PA FBpp0312440|FBgn0028331|CG2221-PB|l(1)G0289-PB FBpp0312441|FBgn0028331|CG2221-PC|l(1)G0289-PC	1	FBpp0071404 type=protein; loc=X:complement(join(10366124..10366211,10359297..10360163,10358918..10359127,10358700..10358851,10358563..10358635,10358086..10358504,10357745..10357813)); ID=FBpp0071404; name=l(1)G0289-PA; parent=FBgn0028331,FBtr0071470; dbxref=FlyBase:FBpp0071404,FlyBase_Annotation_IDs:CG2221-PA,GB_protein:AAF46578.1,REFSEQ:NP_572621,GB_protein:AAF46578,FlyMine:FBpp0071404,modMine:F…	4.6	4	0.07	TVPVSPPLPAVTTYR+VVDVPEEEIEAAVK
297	FBpp0085646|FBgn0260934|CG8201-PA|par-1-PA FBpp0085653|FBgn0260934|CG8201-PH|par-1-PH FBpp0099804|FBgn0260934|CG8201-PL|par-1-PL FBpp0290718|FBgn0260934|CG8201-PP|par-1-PP FBpp0290719|FBgn0260934|CG8201-PR|par-1-PR FBpp0290720|FBgn0260934|CG8201-PS|par-1-PS FBpp0290721|FBgn0260934|CG8201-PT|par-1-PT FBpp0303276|FBgn0260934|CG8201-PW|par-1-PW FBpp0303277|FBgn0260934|CG8201-PV|par-1-PV FBpp0303278|…	1	FBpp0085646 type=protein; loc=2R:join(19459933..19460616,19470597..19470812,19470872..19471092,19471209..19471490,19471552..19471736,19472819..19472931,19472996..19473164,19473440..19473554,19473613..19473740,19473805..19473967,19477616..19477704,19478742..19478865,19482952..19483101,19483168..19483286,19483349..19483407); ID=FBpp0085646; name=par-1-PA; parent=FBgn0260934,FBtr0086450; dbxref=FlyB…	7.7	4	0.08	IADFGFSNEFTPGSK+MLTTADTTLNSPAKPR+NNTALEYSGTSGASGDSSHPGR+TVSGTSGIIPR
293	FBpp0085477|FBgn0033089|CG17266-PA|CG17266-PA FBpp0298837|FBgn0033089|CG17266-PB|CG17266-PB	1	FBpp0085477 type=protein; loc=2R:complement(join(6675607..6675690,6675073..6675540)); ID=FBpp0085477; name=CG17266-PA; parent=FBgn0033089,FBtr0086144; dbxref=FlyBase:FBpp0085477,FlyBase_Annotation_IDs:CG17266-PA,GB_protein:AAM70809.1,REFSEQ:NP_610224,GB_protein:AAM70809,FlyMine:FBpp0085477,modMine:FBpp0085477; MD5=0043e3f769931d1bfdf9b9297942a6ff; length=183; release=r6.09; species=Dmel;;FBpp0298…	11.5	4	0.07	MIFELFADTVPR+VLDGLLIMR
29	FBpp0071295|FBgn0030136|CG2998-PA|RpS28b-PA FBpp0310057|FBgn0030136|CG2998-PB|RpS28b-PB	1	FBpp0071295 type=protein; loc=X:9554710..9554907; ID=FBpp0071295; name=RpS28b-PA; parent=FBgn0030136,FBtr0071360; dbxref=FlyBase:FBpp0071295,FlyBase_Annotation_IDs:CG2998-PA,GB_protein:AAF46503.2,REFSEQ:NP_572568,GB_protein:AAF46503,FlyMine:FBpp0071295,modMine:FBpp0071295; MD5=e405baba3b940bedd5166e924fc2ef55; length=65; release=r6.09; species=Dmel;;FBpp0310057 type=protein; loc=X:9554710..955490…	32.3	4	0.07	EGDILTLLESER+VEFLGEQNR
280	FBpp0084900|FBgn0002924|CG7831-PA|ncd-PA FBpp0311231|FBgn0002924|CG7831-PB|ncd-PB	1	FBpp0084900 type=protein; loc=3R:complement(join(29806404..29806626,29805707..29806344,29804406..29805647)); ID=FBpp0084900; name=ncd-PA; parent=FBgn0002924,FBtr0085534; dbxref=FlyBase:FBpp0084900,FlyBase_Annotation_IDs:CG7831-PA,GB_protein:AAF56942.1,REFSEQ:NP_476651,GB_protein:AAF56942,FlyMine:FBpp0084900,modMine:FBpp0084900; MD5=e501f1a22f1ffa70e25483907cbc809c; length=700; release=r6.09; spec…	6.7	4	0.07	DLNNLPQVLER+QEISVGSINLVDLAGSESPK+TYTMDGVPESVGVIPR
272	FBpp0084465|FBgn0027889|CG6386-PA|ball-PA FBpp0084466|FBgn0027889|CG6386-PB|ball-PB	1	FBpp0084465 type=protein; loc=3R:complement(join(26866291..26866524,26864669..26866234)); ID=FBpp0084465; name=ball-PA; parent=FBgn0027889,FBtr0085095; dbxref=FlyBase:FBpp0084465,FlyBase_Annotation_IDs:CG6386-PA,GB_protein:AAF56630.2,REFSEQ:NP_651508,GB_protein:AAF56630; MD5=6049b0d9ad742edd922c189e64040543; length=599; release=r6.09; species=Dmel;;FBpp0084466 type=protein; loc=3R:complement(join…	5.3	4	0.07	AANILLGLEK+INFSPSISLR+TVINDDLTPQPR
28	FBpp0071285|FBgn0004856|CG8264-PA|Bx42-PA FBpp0305943|FBgn0004856|CG8264-PB|Bx42-PB	1	FBpp0071285 type=protein; loc=X:complement(join(9106225..9106447,9105397..9105957,9104472..9105331)); ID=FBpp0071285; name=Bx42-PA; parent=FBgn0004856,FBtr0071350; dbxref=FlyBase:FBpp0071285,FlyBase_Annotation_IDs:CG8264-PA,GB_protein:AAF46444.2,REFSEQ:NP_511093,GB_protein:AAF46444,FlyMine:FBpp0071285,modMine:FBpp0071285; MD5=0edfd74ac4e81d5e5ac9b2a5d7243888; length=547; release=r6.09; species=Dm…	8.4	4	0.06	DISEQIALGLPAK+EEDPFGLDQFLNMAK+QADSDNYGGDLDAIVNTK
264	FBpp0083716|FBgn0263143|CG4771-PA|vret-PA	1	FBpp0083716 type=protein; loc=3R:complement(join(22745214..22745524,22744740..22745150,22743858..22744674,22743611..22743795,22743361..22743554,22743149..22743306)); ID=FBpp0083716; name=vret-PA; parent=FBgn0263143,FBtr0084323; dbxref=FlyBase:FBpp0083716,FlyBase_Annotation_IDs:CG4771-PA,GB_protein:AAF56058.1,REFSEQ:NP_651092,GB_protein:AAF56058,FlyMine:FBpp0083716,modMine:FBpp0083716; MD5=0ca3341…	6.7	4	0.07	AMVLNVDNIK+GSLLATNDPIQR+TILTPVEPSVSDLGYK+YPYLVVPK
262	FBpp0083683|FBgn0003676|CG5374-PB|T-cp1-PB FBpp0083684|FBgn0003676|CG5374-PA|T-cp1-PA	1	FBpp0083683 type=protein; loc=3R:complement(join(22491259..22491331,22490868..22491021,22489922..22490812,22489303..22489858)); ID=FBpp0083683; name=T-cp1-PB; parent=FBgn0003676,FBtr0084290; dbxref=FlyBase:FBpp0083683,FlyBase_Annotation_IDs:CG5374-PB,GB_protein:AAN13906.1,REFSEQ:NP_732748,GB_protein:AAN13906,FlyMine:FBpp0083683,modMine:FBpp0083683; MD5=5db5fade362b566973c98af35e11bcaf; length=557…	10.1	4	0.06	MLVDDIGDVTVTNDGATILR+SSLGPVGLDK+TQNVMAALSISNIVK+YFVEAGAMAVR
257	FBpp0083441|FBgn0025865|CG3637-PA|Cortactin-PA FBpp0297440|FBgn0025865|CG3637-PB|Cortactin-PB FBpp0297441|FBgn0025865|CG3637-PC|Cortactin-PC FBpp0297442|FBgn0025865|CG3637-PD|Cortactin-PD	1	FBpp0083441 type=protein; loc=3R:complement(join(21063898..21064064,21063426..21063829,21062226..21063334)); ID=FBpp0083441; name=Cortactin-PA; parent=FBgn0025865,FBtr0084039; dbxref=FlyBase:FBpp0083441,FlyBase_Annotation_IDs:CG3637-PA,GB_protein:AAF55840.1,REFSEQ:NP_524426,GB_protein:AAF55840,FlyMine:FBpp0083441,modMine:FBpp0083441; MD5=f9df6ebf38c67c333b6d660cdc9e6f5a; length=559; release=r6.09…	8.1	4	0.07	EEPTASTTSAAVAPTPTVVPAR+EPIIIPK+YGLFPANYVQVVGQNS
242	FBpp0082066|FBgn0038046|CG5641-PA|CG5641-PA	1	FBpp0082066 type=protein; loc=3R:complement(join(12429037..12429201,12428846..12428974,12427888..12428784)); ID=FBpp0082066; name=CG5641-PA; parent=FBgn0038046,FBtr0082594; dbxref=FlyBase:FBpp0082066,FlyBase_Annotation_IDs:CG5641-PA,GB_protein:AAF54812.1,REFSEQ:NP_650196,GB_protein:AAF54812,FlyMine:FBpp0082066,modMine:FBpp0082066; MD5=cbaed7807f4668e65216901e27b2ba9d; length=396; release=r6.09; s…	14.9	4	0.07	ILIATLPQNLR+NQDLSPTPSEQTAIGNLVTK+QALPINLAFR+VPSAGAVDDSALTAALLK
230	FBpp0081437|FBgn0037643|CG11963-PA|skap-PA FBpp0112118|FBgn0037643|CG11963-PB|skap-PB FBpp0291000|FBgn0037643|CG11963-PC|skap-PC FBpp0291001|FBgn0037643|CG11963-PD|skap-PD FBpp0306436|FBgn0037643|CG11963-PG|skap-PG FBpp0306437|FBgn0037643|CG11963-PH|skap-PH FBpp0312599|FBgn0037643|CG11963-PI|skap-PI FBpp0312600|FBgn0037643|CG11963-PJ|skap-PJ	1	FBpp0081437 type=protein; loc=3R:join(8938820..8938888,8939669..8939772,8940482..8940634,8940699..8940861,8940922..8941189,8941408..8941832,8941901..8942070,8942678..8942834); ID=FBpp0081437; name=skap-PA; parent=FBgn0037643,FBtr0081957; dbxref=FlyBase:FBpp0081437,FlyBase_Annotation_IDs:CG11963-PA,GB_protein:AAF54308.2,REFSEQ:NP_649846,GB_protein:AAF54308,FlyMine:FBpp0081437,modMine:FBpp0081437; …	13.1	4	0.08	AFNGPVLIASK+LYGGEPANFLDVGGGATAEAVK+MDVNFEIPDAQK+VVYDPQTAEELSSK
223	FBpp0080639|FBgn0261597|CG10305-PA|RpS26-PA FBpp0080640|FBgn0261597|CG10305-PB|RpS26-PB FBpp0080641|FBgn0261597|CG10305-PC|RpS26-PC FBpp0303872|FBgn0261597|CG10305-PD|RpS26-PD FBpp0312181|FBgn0261597|CG10305-PE|RpS26-PE	1	FBpp0080639 type=protein; loc=2L:complement(18442718..18443062); ID=FBpp0080639; name=RpS26-PA; parent=FBgn0261597,FBtr0081089; dbxref=FlyBase:FBpp0080639,FlyBase_Annotation_IDs:CG10305-PA,GB_protein:AAN11004.1,REFSEQ:NP_724109,GB_protein:AAN11004; MD5=74d7b460a2e4bf86bb497542b5fd62cd; length=114; release=r6.09; species=Dmel;;FBpp0080640 type=protein; loc=2L:complement(18442718..18443062); ID=FBp…	21.1	4	0.07	DITEASIWDSYVLPK+NIVEAAAVR
215	FBpp0080045|FBgn0051852|CG31852-PA|Tap42-PA	1	FBpp0080045 type=protein; loc=2L:join(13367724..13367846,13367917..13368936); ID=FBpp0080045; name=Tap42-PA; parent=FBgn0051852,FBtr0080466; dbxref=FlyBase:FBpp0080045,FlyBase_Annotation_IDs:CG31852-PA,GB_protein:AAF53289.2,REFSEQ:NP_723811,GB_protein:AAF53289,FlyMine:FBpp0080045,modMine:FBpp0080045; MD5=d4edbff4c65192589b063e1f96d4b531; length=380; release=r6.09; species=Dmel;	9.2	4	0.08	AVEELQAEQDDPEYIDR+LTDIFLK+VDEGIFPDEEK
211	FBpp0079880|FBgn0032404|CG5317-PA|RpL7-like-PA FBpp0111950|FBgn0032404|CG5317-PB|RpL7-like-PB FBpp0312091|FBgn0032404|CG5317-PC|RpL7-like-PC	1	FBpp0079880 type=protein; loc=2L:join(12056422..12056432,12056499..12057147,12057215..12057328); ID=FBpp0079880; name=RpL7-like-PA; parent=FBgn0032404,FBtr0080296; dbxref=FlyBase:FBpp0079880,FlyBase_Annotation_IDs:CG5317-PA,GB_protein:AAF53155.2,REFSEQ:NP_609543,GB_protein:AAF53155,FlyMine:FBpp0079880,modMine:FBpp0079880; MD5=102a36baf70a33afa958e1debb85d021; length=257; release=r6.09; species=Dm…	16.7	4	0.07	GTAINELIAR+TAIQSNTMVEQQLGDK+VIEPFVVYGNPSLSSIR
207	FBpp0079771|FBgn0004363|CG6647-PA|porin-PA FBpp0079772|FBgn0004363|CG6647-PB|porin-PB FBpp0100039|FBgn0004363|CG6647-PC|porin-PC FBpp0293784|FBgn0004363|CG6647-PD|porin-PD FBpp0304343|FBgn0004363|CG6647-PE|porin-PE	1	FBpp0079771 type=protein; loc=2L:complement(join(10848544..10848863,10848241..10848468,10847868..10848168)); ID=FBpp0079771; name=porin-PA; parent=FBgn0004363,FBtr0080182; dbxref=FlyBase_Annotation_IDs:CG6647-PA,FlyBase:FBpp0079771,GB_protein:AAF53022.1,REFSEQ:NP_476813,GB_protein:AAF53022; MD5=e98fb50e922a689b02694297d58c4742; length=282; release=r6.09; species=Dmel;;FBpp0079772 type=protein; lo…	18.1	4	0.07	LSLEGNFAPQSGNK+LTTNNFALGYTTK+VNNASQVGLGYQQK+YQLDDDASVR
203	FBpp0079642|FBgn0053303|CG33303-PA|CG33303-PA FBpp0304506|FBgn0053303|CG33303-PB|CG33303-PB	1	FBpp0079642 type=protein; loc=2L:complement(join(10375148..10375733,10374301..10375091)); ID=FBpp0079642; name=CG33303-PA; parent=FBgn0053303,FBtr0080052; dbxref=FlyBase:FBpp0079642,FlyBase_Annotation_IDs:CG33303-PA,GB_protein:AAS64675.1,REFSEQ:NP_995680,GB_protein:AAS64675,FlyMine:FBpp0079642,modMine:FBpp0079642; MD5=4730c7d543cc804b2f0a4e3a3e917471; length=458; release=r6.09; species=Dmel;;FBpp…	10	4	0.08	GEQSFTFTFPR+IILPEGSSDIR+QTFIVETVASK+TYLPASASGVYYR
197	FBpp0079527|FBgn0267727|CG4799-PA|Pen-PA	1	FBpp0079527 type=protein; loc=2L:join(10057697..10057759,10057821..10058134,10058199..10058769,10058847..10059467); ID=FBpp0079527; name=Pen-PA; parent=FBgn0267727,FBtr0079937; dbxref=FlyBase:FBpp0079527,FlyBase_Annotation_IDs:CG4799-PA,GB_protein:AAF52853.1,REFSEQ:NP_477041,GB_protein:AAF52853,FlyMine:FBpp0079527,modMine:FBpp0079527; MD5=d7e7e91fa9fe3cca56f6dd12013b1888; length=522; release=r6.0…	10.3	4	0.07	IQAVVDSDAVPR+LLQMDEPSIIVPALR+NINDEDLTSPLK+VVQTGLSNLFALAEK
185	FBpp0079187|FBgn0020618|CG7111-PA|Rack1-PA FBpp0303680|FBgn0020618|CG7111-PC|Rack1-PC FBpp0311572|FBgn0020618|CG7111-PD|Rack1-PD	1	FBpp0079187 type=protein; loc=2L:complement(join(7827061..7827169,7826770..7826981,7825701..7826336)); ID=FBpp0079187; name=Rack1-PA; parent=FBgn0020618,FBtr0079565; dbxref=FlyBase:FBpp0079187,FlyBase_Annotation_IDs:CG7111-PA,GB_protein:AAF52566.1,REFSEQ:NP_477269,GB_protein:AAF52566,FlyMine:FBpp0079187,modMine:FBpp0079187; MD5=c367551df53d0ddb1b123145df73b49a; length=318; release=r6.09; species=…	11.6	4	0.07	ALLWDLNDGK+DVLSVAFSADNR+TVEELRPEVVSPTSK
182	FBpp0079148|FBgn0004177|CG7109-PA|mts-PA FBpp0310062|FBgn0004177|CG7109-PB|mts-PB FBpp0310063|FBgn0004177|CG7109-PC|mts-PC	1	FBpp0079148 type=protein; loc=2L:join(7828052..7828153,7830462..7831025,7831469..7831659,7831734..7831806); ID=FBpp0079148; name=mts-PA; parent=FBgn0004177,FBtr0079525; dbxref=FlyBase:FBpp0079148,FlyBase_Annotation_IDs:CG7109-PA,GB_protein:AAF52567.2,REFSEQ:NP_476805,GB_protein:AAF52567,FlyMine:FBpp0079148,modMine:FBpp0079148; MD5=785c6302230690e9d0d3637853552395; length=309; release=r6.09; speci…	8.4	4	0.08	FSFLQFDPAPR+SPDTNYLFMGDYVDR
180	FBpp0078977|FBgn0020616|CG3423-PA|SA-PA	1	FBpp0078977 type=protein; loc=2L:join(6950539..6950609,6950673..6950988,6951045..6951218,6951274..6951573,6951627..6952060,6952120..6952955,6953015..6953373,6953434..6953724,6953787..6954327,6954393..6954454); ID=FBpp0078977; name=SA-PA; parent=FBgn0020616,FBtr0079349; dbxref=GB_protein:AAF52463.1,FlyBase:FBpp0078977,FlyBase_Annotation_IDs:CG3423-PA,GB_protein:AAF52463.2,REFSEQ:NP_477268,GB_prote…	4.3	4	0.07	GVAQAAAEFLNVR+QEGNLQALLDR+SLFQDVEEAQSK+SLQEQSEDGIVSK
179	FBpp0078973|FBgn0031868|CG10354-PA|Rat1-PA FBpp0304602|FBgn0031868|CG10354-PB|Rat1-PB	1	FBpp0078973 type=protein; loc=2L:6908166..6910892; ID=FBpp0078973; name=Rat1-PA; parent=FBgn0031868,FBtr0079345; dbxref=FlyBase:FBpp0078973,FlyBase_Annotation_IDs:CG10354-PA,GB_protein:AAF52452.2,REFSEQ:NP_609082,GB_protein:AAF52452,FlyMine:FBpp0078973,modMine:FBpp0078973; MD5=b8f92b686080314929298d254b0b2566; length=908; release=r6.09; species=Dmel;;FBpp0304602 type=protein; loc=2L:6908166..6910…	9.8	4	0.06	ALVPYYDQLTGEEVK+FDVAPGNQQFR+LENAVDPPQVLPNEQSGNK+NQDHGSLNQSAFGASAVGPNSQQR+TSDMANLDDEDEEENNDEVR
172	FBpp0078667|FBgn0022023|CG9124-PA|eIF-3p40-PA FBpp0089133|FBgn0022023|CG9124-PB|eIF-3p40-PB	1	FBpp0078667 type=protein; loc=2L:complement(join(5052655..5052735,5051637..5052314,5051313..5051570)); ID=FBpp0078667; name=eIF-3p40-PA; parent=FBgn0022023,FBtr0079030; dbxref=GB_protein:AAF52210.2,FlyBase:FBpp0078667,FlyBase_Annotation_IDs:CG9124-PA,GB_protein:AAF52210.3,REFSEQ:NP_524834,GB_protein:AAF52210,FlyMine:FBpp0078667,modMine:FBpp0078667; MD5=efc535d7a60baa7b6616cf1b812e8ae7; length=338…	18.6	4	0.08	GHNFLDLGTATVLENQMR+LAAENAVR+LTPQAIQMYK+SGDETMDEEMYQLTVMR+VDELYQEAVR
162	FBpp0078150|FBgn0027086|CG11471-PA|Aats-ile-PA FBpp0078151|FBgn0027086|CG11471-PC|Aats-ile-PC FBpp0078152|FBgn0027086|CG11471-PD|Aats-ile-PD	1	FBpp0078150 type=protein; loc=3L:join(22288797..22288939,22289004..22290255,22290313..22291163,22291229..22291721,22291783..22292733); ID=FBpp0078150; name=Aats-ile-PA; parent=FBgn0027086,FBtr0078498; dbxref=FlyBase:FBpp0078150,FlyBase_Annotation_IDs:CG11471-PA,GB_protein:AAF51822.2,REFSEQ:NP_730716,GB_protein:AAF51822,FlyMine:FBpp0078150,modMine:FBpp0078150; MD5=569e292448c5a4f522b244946d0fe388;…	4.7	4	0.07	FTNEASDFEGQYVK+LSAGYELSPAPYSK+QVSQGYFDILDQR+VPENINFPAEEENVLQK
155	FBpp0077644|FBgn0031317|CG5118-PA|CG5118-PA	1	FBpp0077644 type=protein; loc=2L:complement(join(1172023..1172619,1171714..1171913,1171030..1171643,1170793..1170956)); ID=FBpp0077644; name=CG5118-PA; parent=FBgn0031317,FBtr0077979; dbxref=GB_protein:AAF51401.1,FlyBase:FBpp0077644,FlyBase_Annotation_IDs:CG5118-PA,GB_protein:AAF51401.2,REFSEQ:NP_608581,GB_protein:AAF51401,FlyMine:FBpp0077644,modMine:FBpp0077644; MD5=5a5282918565d7bb23764755437cc…	10.7	4	0.08	DVTQAQNFESYQITNK+NSTLSDISFNSDELTR+SFQPVYEDIFK+VIDAINESNNNDK
16	FBpp0070749|FBgn0004687|CG3201-PA|Mlc-c-PA FBpp0300803|FBgn0004687|CG3201-PB|Mlc-c-PB	1	FBpp0070749 type=protein; loc=X:complement(join(5622417..5622419,5622252..5622279,5619874..5620286)); ID=FBpp0070749; name=Mlc-c-PA; parent=FBgn0004687,FBtr0070783; dbxref=FlyBase:FBpp0070749,FlyBase_Annotation_IDs:CG3201-PA,GB_protein:AAF46048.1,REFSEQ:NP_511049,GB_protein:AAF46048,FlyMine:FBpp0070749,modMine:FBpp0070749; MD5=eac4fbdd7c06d2566cc246bedafc8907; length=147; release=r6.09; species=D…	25.2	4	0.08	ALGQNPTESDVK+DASGYISSAELR+SGDTADDFIEGLR
149	FBpp0077147|FBgn0027609|CG15437-PA|morgue-PA	1	FBpp0077147 type=protein; loc=2L:complement(join(4444464..4444607,4443070..4444401)); ID=FBpp0077147; name=morgue-PA; parent=FBgn0027609,FBtr0077457; dbxref=FlyBase:FBpp0077147,FlyBase_Annotation_IDs:CG15437-PA,GB_protein:AAF51013.1,REFSEQ:NP_608833,GB_protein:AAF51013,FlyMine:FBpp0077147,modMine:FBpp0077147; MD5=a5093a958c95bddc9c49d62c7a82ea95; length=491; release=r6.09; species=Dmel;	13.8	4	0.07	AINPFLLPIK+GEANLLNSYESEGISAIPLDR+GQDAQEADPQLGDR+NIVNIIPVEVMLK+YAMYELIAPR
146	FBpp0076917|FBgn0001565|CG1666-PA|Hlc-PA FBpp0310396|FBgn0001565|CG1666-PB|Hlc-PB	1	FBpp0076917 type=protein; loc=X:complement(join(21387786..21387851,21386974..21387725,21386350..21386778,21385856..21386291)); ID=FBpp0076917; name=Hlc-PA; parent=FBgn0001565,FBtr0077221; dbxref=FlyBase:FBpp0076917,FlyBase_Annotation_IDs:CG1666-PA,GB_protein:AAF50818.2,REFSEQ:NP_523434,GB_protein:AAF50818,FlyMine:FBpp0076917,modMine:FBpp0076917; MD5=4746b26ab5b49eed10f2af61c2233b44; length=560; r…	11.2	4	0.07	LEEPELVPQDQLSHQR+LNASEQYVSAVVLAPTK+QVNDPLMASQVDFGK+VQSHLSDMPEYIVPK
145	FBpp0076868|FBgn0035591|CG4611-PA|CG4611-PA	1	FBpp0076868 type=protein; loc=3L:join(5136472..5138292,5138349..5138639); ID=FBpp0076868; name=CG4611-PA; parent=FBgn0035591,FBtr0077165; dbxref=FlyBase:FBpp0076868,FlyBase_Annotation_IDs:CG4611-PA,GB_protein:AAF50798.1,REFSEQ:NP_647949,GB_protein:AAF50798,FlyMine:FBpp0076868,modMine:FBpp0076868; MD5=0bf6003bd33e898291d2573c47597b72; length=703; release=r6.09; species=Dmel;	6.4	4	0.07	EEVFEELITAAPK+LNEAIAVLEQR+VAATEDPGDVEEEEFLSNSTR
141	FBpp0076829|FBgn0263106|CG10578-PA|DnaJ-1-PA FBpp0076830|FBgn0263106|CG10578-PB|DnaJ-1-PB	1	FBpp0076829 type=protein; loc=3L:complement(5750589..5751593); ID=FBpp0076829; name=DnaJ-1-PA; parent=FBgn0263106,FBtr0077123; dbxref=FlyBase:FBpp0076829,FlyBase_Annotation_IDs:CG10578-PA,GB_protein:AAF50753.1,REFSEQ:NP_523936,GB_protein:AAF50753; MD5=8ee2a70fa076c8c410c8f745592d1d60; length=334; release=r6.09; species=Dmel;;FBpp0076830 type=protein; loc=3L:complement(5750589..5751593); ID=FBpp00…	13.5	4	0.08	DIFDNYGEDGLK+INGLGLPVPK+ITFPQEGDSAPNK+TPADIVFIIR
13	FBpp0070471|FBgn0024980|CG2715-PA|Syx4-PA FBpp0304772|FBgn0024980|CG2715-PB|Syx4-PB	1	FBpp0070471 type=protein; loc=X:complement(join(2743451..2743483,2742561..2742797,2741898..2741991,2741589..2741831,2741423..2741496,2739297..2739545,2739161..2739232)); ID=FBpp0070471; name=Syx4-PA; parent=FBgn0024980,FBtr0070494; dbxref=FlyBase:FBpp0070471,FlyBase_Annotation_IDs:CG2715-PA,GB_protein:AAF45823.2,REFSEQ:NP_525057,GB_protein:AAF45823,FlyMine:FBpp0070471,modMine:FBpp0070471; MD5=60b…	8.6	4	0.05	IMLIVILAAVLLVLLLVGIYL+KIMLIVILAAVLLVLLLVGIYL
116	FBpp0075302|FBgn0036500|CG7275-PA|CG7275-PA	1	FBpp0075302 type=protein; loc=3L:join(15499060..15499129,15499182..15499896,15499953..15500508); ID=FBpp0075302; name=CG7275-PA; parent=FBgn0036500,FBtr0075547; dbxref=FlyBase:FBpp0075302,FlyBase_Annotation_IDs:CG7275-PA,GB_protein:AAF49638.2,REFSEQ:NP_648767,GB_protein:AAF49638,FlyMine:FBpp0075302,modMine:FBpp0075302; MD5=868cb492b2220ea4196a37c52ac5a0c0; length=446; release=r6.09; species=Dmel;	9.4	4	0.07	AEAPEVGEDEVPVNTILSK+NYDPSLHPLEGPR+VNFNYQEALK
113	FBpp0075088|FBgn0036666|CG9712-PA|TSG101-PA	1	FBpp0075088 type=protein; loc=3L:join(16842632..16842676,16842792..16842876,16842967..16843032,16843103..16843378,16843510..16843730,16843792..16844138,16844207..16844393); ID=FBpp0075088; name=TSG101-PA; parent=FBgn0036666,FBtr0075329; dbxref=GB_protein:AAF49406.2,FlyBase:FBpp0075088,FlyBase_Annotation_IDs:CG9712-PA,REFSEQ:NP_524120,GB_protein:AAF49406,FlyMine:FBpp0075088,modMine:FBpp0075088; MD…	15.4	4	0.08	ALEDLESAEAINPDEAVTTTAPLYR+ELFTIQGTIPVVYK+GGVIDLETFLK+VNQYQAEIETLNR
108	FBpp0074709|FBgn0010417|CG32211-PA|Taf6-PA FBpp0305470|FBgn0010417|CG32211-PB|Taf6-PB	1	FBpp0074709 type=protein; loc=3L:join(19599160..19600044,19600107..19600276,19600334..19600789,19600910..19601219); ID=FBpp0074709; name=Taf6-PA; parent=FBgn0010417,FBtr0074941; dbxref=GB_protein:AAF49139.2,FlyBase:FBpp0074709,FlyBase_Annotation_IDs:CG32211-PA,REFSEQ:NP_524161,GB_protein:AAF49139,FlyMine:FBpp0074709,modMine:FBpp0074709; MD5=390a32b35746666b0daed379a2a68f6f; length=606; release=r6…	9.8	4	0.08	DSQLLDSVNPVIK+EIDLGEITSTNSVK+FVIVTQNSPQQGQAK+VIAESIGVGSLSDDAAK
105	FBpp0074567|FBgn0031078|CG11943-PB|Nup205-PB FBpp0074568|FBgn0031078|CG11943-PA|Nup205-PA	1	FBpp0074567 type=protein; loc=X:join(19852348..19852569,19852649..19852972,19853060..19853161,19853252..19853814,19853879..19854379,19854436..19855987,19856088..19857472,19857536..19858588,19858663..19858820,19858904..19859316); ID=FBpp0074567; name=Nup205-PB; parent=FBgn0031078,FBtr0074798; dbxref=FlyBase:FBpp0074567,FlyBase_Annotation_IDs:CG11943-PB,GB_protein:AAN09521.1,REFSEQ:NP_728308,GB_pro…	2.9	4	0.07	MLQQDEEQQTNPTDDSK+NDFNTNIGMSGETIYR+NEPQTFLPSIDDR+SGFTSDLEQCLKK
1	FBpp0070041|FBgn0264492|CG17520-PA|CkIIalpha-PA FBpp0070042|FBgn0264492|CG17520-PB|CkIIalpha-PB FBpp0070043|FBgn0264492|CG17520-PC|CkIIalpha-PC FBpp0110433|FBgn0264492|CG17520-PD|CkIIalpha-PD FBpp0311229|FBgn0264492|CG17520-PE|CkIIalpha-PE FBpp0311359|FBgn0264492|CG17520-PF|CkIIalpha-PF FBpp0311360|FBgn0264492|CG17520-PG|CkIIalpha-PG	1	FBpp0070041 type=protein; loc=3L:23102252..23103262; ID=FBpp0070041; name=CkIIalpha-PA; parent=FBgn0264492,FBtr0070042; dbxref=FlyBase:FBpp0070041,FlyBase_Annotation_IDs:CG17520-PA,GB_protein:AAN11415.1,REFSEQ:NP_730774,GB_protein:AAN11415; MD5=c486e73baf16af529dddb35d8eec70f8; length=336; release=r6.09; species=Dmel;;FBpp0070042 type=protein; loc=3L:23102252..23103262; ID=FBpp0070042; name=CkIIa…	14.3	4	0.06	QLYQTLTDYEIR+TPALIFEHVNNTDFK+VLGTEELYAYLDK+YYLFELLK
500a	FBpp0081601|FBgn0267790|CG9373-PA|rump-PA	0.9999	FBpp0081601 type=protein; loc=3R:complement(join(9509436..9510010,9508291..9508429,9506258..9507386,9506144..9506199)); ID=FBpp0081601; name=rump-PA; parent=FBgn0267790,FBtr0082123; dbxref=FlyBase:FBpp0081601,FlyBase_Annotation_IDs:CG9373-PA,GB_protein:AAF54387.1,REFSEQ:NP_649899,GB_protein:AAF54387,FlyMine:FBpp0081601,modMine:FBpp0081601; MD5=dc68983fbe3fceaa9fb39c681c9eae55; length=632; release…	4.9	4	0.06	LPEGLGGVGIGLGPNGEPLR+VYISNIPYDYR
484	FBpp0082541|FBgn0038320|CG4931-PA|Sra-1-PA	0.9999	FBpp0082541 type=protein; loc=3R:join(15333389..15333595,15333666..15335497,15335553..15335845,15335906..15336018,15336073..15336272,15336334..15336869,15336931..15337025,15337079..15337465,15337524..15337736); ID=FBpp0082541; name=Sra-1-PA; parent=FBgn0038320,FBtr0083085; dbxref=FlyBase:FBpp0082541,FlyBase_Annotation_IDs:CG4931-PA,GB_protein:AAF55173.1,REFSEQ:NP_650447,GB_protein:AAF55173,FlyMin…	3.5	4	0.05	ANFDTNFEDR+DFVSEAYLLTLGK+GYEPTDDPVAK+TVEVLAPEVNK
512	FBpp0083459|FBgn0002781|CG32491-PA|mod(mdg4)-PA FBpp0083460|FBgn0002781|CG32491-PB|mod(mdg4)-PB FBpp0083461|FBgn0002781|CG32491-PC|mod(mdg4)-PC FBpp0083462|FBgn0002781|CG32491-PD|mod(mdg4)-PD FBpp0083463|FBgn0002781|CG32491-PE|mod(mdg4)-PE FBpp0083464|FBgn0002781|CG32491-PF|mod(mdg4)-PF FBpp0083465|FBgn0002781|CG32491-PG|mod(mdg4)-PG FBpp0083466|FBgn0002781|CG32491-PH|mod(mdg4)-PH FBpp0083467|FBg…	0.9998	FBpp0083459 type=protein; loc=3R:complement(join(21376819..21377032,21376602..21376741,21375060..21375912,21352386..21352636)); ID=FBpp0083459; name=mod(mdg4)-PA; parent=FBgn0002781,FBtr0084060; dbxref=FlyBase:FBpp0083459,FlyBase_Annotation_IDs:CG32491-PA,GB_protein:AAN13862.1,REFSEQ:NP_732620,GB_protein:AAN13862,FlyMine:FBpp0083459,modMine:FBpp0083459; MD5=7f3d5cd41ec6e3890a7b5d7eb521b897; lengt…	8.9	4	0.05	QEEAEYIDLPMELPTK+SSLTPASSSAGVK+YKIETVDDGLGDEK
504	FBpp0075137|FBgn0053257|CG33257-PA|CG33257-PA	0.9998	FBpp0075137 type=protein; loc=3L:join(16346323..16346368,16346674..16347620); ID=FBpp0075137; name=CG33257-PA; parent=FBgn0053257,FBtr0075378; dbxref=GB_protein:AAS64984.1,FlyBase:FBpp0075137,FlyBase_Annotation_IDs:CG33257-PA,REFSEQ:NP_996107,GB_protein:AAS64984,FlyMine:FBpp0075137,modMine:FBpp0075137; MD5=5cf9af1615faa0ad86da2d716144cff3; length=330; release=r6.09; species=Dmel;	6.4	4	0.04	FLLAQLVLVLLLSNALGRLHK
408b	FBpp0083906|FBgn0015282|CG5289-PA|Rpt2-PA FBpp0311982|FBgn0015282|CG5289-PB|Rpt2-PB	0.9997	FBpp0083906 type=protein; loc=3R:complement(join(23931324..23931326,23929946..23931262)); ID=FBpp0083906; name=Rpt2-PA; parent=FBgn0015282,FBtr0084520; dbxref=FlyBase:FBpp0083906,FlyBase_Annotation_IDs:CG5289-PA,GB_protein:AAF56205.1,REFSEQ:NP_524469,GB_protein:AAF56205,FlyMine:FBpp0083906,modMine:FBpp0083906; MD5=8bbd76fd6feaf70fff47dd693733abbe; length=439; release=r6.09; species=Dmel;;FBpp0311…	12.1	4	0.05	APQETYADIGGLDTQIQEIK+GVILYGPPGTGK+VAEEHAPSIVFIDEIDAVGTK
531	FBpp0078633|FBgn0031657|CG3756-PA|CG3756-PA	0.9994	FBpp0078633 type=protein; loc=2L:join(4969085..4969224,4969285..4970146); ID=FBpp0078633; name=CG3756-PA; parent=FBgn0031657,FBtr0078994; dbxref=FlyBase:FBpp0078633,FlyBase_Annotation_IDs:CG3756-PA,GB_protein:AAF52185.1,REFSEQ:NP_608885,GB_protein:AAF52185,FlyMine:FBpp0078633,modMine:FBpp0078633; MD5=37789b8c40f59327a400171776c519e2; length=333; release=r6.09; species=Dmel;	12.6	4	0.05	EPLLYMEEYR+LMLSDVPSMAIEK+QDPQDYGLADDVFSVQAFK
603	FBpp0288693|FBgn0022984|CG3584-PB|qkr58E-3-PB FBpp0298043|FBgn0022984|CG3584-PC|qkr58E-3-PC FBpp0308621|FBgn0022984|CG3584-PD|qkr58E-3-PD	0.992	FBpp0288693 type=protein; loc=2R:complement(join(22411293..22411449,22411112..22411233,22410687..22411051,22410539..22410628,22410311..22410396,22409887..22410020)); ID=FBpp0288693; name=qkr58E-3-PB; parent=FBgn0022984,FBtr0290254; dbxref=FlyBase_Annotation_IDs:CG3584-PB,FlyBase:FBpp0288693,REFSEQ:NP_477306,GB_protein:AAF46842,FlyMine:FBpp0288693,modMine:FBpp0288693; MD5=ec68028f5cb30852c7f38ee4c…	6.6	4	0.05	AAENPPEVDDVEEVAYEYEHR
447b	FBpp0087996|FBgn0033204|CG2065-PA|CG2065-PA FBpp0307930|FBgn0033204|CG2065-PB|CG2065-PB	0.981	FBpp0087996 type=protein; loc=2R:join(7664040..7664296,7664353..7664509,7664575..7664834,7664896..7665124); ID=FBpp0087996; name=CG2065-PA; parent=FBgn0033204,FBtr0088922; dbxref=FlyBase:FBpp0087996,FlyBase_Annotation_IDs:CG2065-PA,GB_protein:AAF59213.1,REFSEQ:NP_610309,GB_protein:AAF59213,FlyMine:FBpp0087996,modMine:FBpp0087996; MD5=55b3b700f5d5a4de4c1d8b0e64eb83c2; length=300; release=r6.09; sp…	14	4	0.04	ELDLSSLESIR+ETNNQNIFSR+LANVLFTR+VFIVTGANTGIGK
709	FBpp0288823|FBgn0265296|CG42256-PG|Dscam2-PG FBpp0288824|FBgn0265296|CG42256-PH|Dscam2-PH FBpp0288825|FBgn0265296|CG42256-PI|Dscam2-PI FBpp0288826|FBgn0265296|CG42256-PJ|Dscam2-PJ FBpp0288827|FBgn0265296|CG42256-PK|Dscam2-PK FBpp0291333|FBgn0265296|CG42256-PL|Dscam2-PL FBpp0291334|FBgn0265296|CG42256-PM|Dscam2-PM FBpp0303367|FBgn0265296|CG42256-PN|Dscam2-PN FBpp0303368|FBgn0265296|CG42256-PO|Dsca…	0.967	FBpp0288823 type=protein; loc=3L:complement(join(7189267..7189315,7183623..7183955,7183378..7183539,7182541..7182687,7182308..7182425,7180138..7180586,7179723..7179867,7175425..7175576,7173282..7173554,7171673..7171957,7168170..7168289,7167848..7168021,7167576..7167726,7167228..7167508,7166663..7167148,7165285..7166601,7164925..7165215,7164730..7164876,7164350..7164513,7163752..7163878,7163451..7…	0.7	4	0.04	KTTALTMVLTGLR
100	FBpp0074440|FBgn0030993|CG7635-PA|Mec2-PA	1	FBpp0074440 type=protein; loc=X:join(19188115..19188283,19189034..19189547,19189640..19189805,19189885..19190088); ID=FBpp0074440; name=Mec2-PA; parent=FBgn0030993,FBtr0074669; dbxref=FlyBase:FBpp0074440,FlyBase_Annotation_IDs:CG7635-PA,GB_protein:AAF48928.1,REFSEQ:NP_573357,GB_protein:AAF48928,FlyMine:FBpp0074440,modMine:FBpp0074440; MD5=5a50802e7ff7c0ced8ce37ecf434af6c; length=350; release=r6.0…	14.9	3	0.05	DVSLPVSMQR+EASDVISASPSALQLR+NSGPASSTAYMVNMGAAGMAPEPALR
94	FBpp0074260|FBgn0030851|CG8326-PA|CG8326-PA	1	FBpp0074260 type=protein; loc=X:complement(join(17629341..17629423,17628356..17629271)); ID=FBpp0074260; name=CG8326-PA; parent=FBgn0030851,FBtr0074486; dbxref=FlyBase:FBpp0074260,FlyBase_Annotation_IDs:CG8326-PA,GB_protein:AAF48743.1,REFSEQ:NP_573226,GB_protein:AAF48743,FlyMine:FBpp0074260,modMine:FBpp0074260; MD5=2a0cfcbdded83d049bd4cd405b56140c; length=332; release=r6.09; species=Dmel;	8.1	3	0.05	NEIDELLK+QFQQLANATK+QNAGPTEFK
87	FBpp0074055|FBgn0262734|CG4429-PA|Rbp2-PA FBpp0074056|FBgn0262734|CG4429-PB|Rbp2-PB FBpp0089381|FBgn0262734|CG4429-PC|Rbp2-PC FBpp0310225|FBgn0262734|CG4429-PD|Rbp2-PD FBpp0310226|FBgn0262734|CG4429-PE|Rbp2-PE	1	FBpp0074055 type=protein; loc=X:join(16448698..16448729,16449874..16450179,16450314..16450501,16451275..16451559,16451919..16452085); ID=FBpp0074055; name=Rbp2-PA; parent=FBgn0262734,FBtr0074279; dbxref=FlyBase:FBpp0074055,FlyBase_Annotation_IDs:CG4429-PA,GB_protein:AAF48616.1,REFSEQ:NP_524959,GB_protein:AAF48616,FlyMine:FBpp0074055,modMine:FBpp0074055; MD5=a62b218a3d25dcbfe45695b96c0d393b; lengt…	9.5	3	0.05	IFQDFEVK+LDDLSAPLR+TIAAPINAVAETK
76	FBpp0073597|FBgn0030474|CG15747-PA|CG15747-PA FBpp0312198|FBgn0030474|CG15747-PC|CG15747-PC	1	FBpp0073597 type=protein; loc=X:join(13338375..13338385,13338452..13339604); ID=FBpp0073597; name=CG15747-PA; parent=FBgn0030474,FBtr0073766; dbxref=FlyBase:FBpp0073597,FlyBase_Annotation_IDs:CG15747-PA,GB_protein:AAF48258.2,REFSEQ:NP_727694,GB_protein:AAF48258,FlyMine:FBpp0073597,modMine:FBpp0073597; MD5=1fff3e456499c8d3dda69b21259ce123; length=387; release=r6.09; species=Dmel;;FBpp0312198 type=…	9.6	3	0.05	QYGLILPGQQK+TAPTTDEVAYKPIK+TVGEVLAAALAR
8	FBpp0070284|FBgn0266284|CG14788-PA|Ns3-PA FBpp0308653|FBgn0266284|CG14788-PB|Ns3-PB	1	FBpp0070284 type=protein; loc=X:complement(join(1464014..1464115,1462646..1463939,1462373..1462578,1462094..1462312)); ID=FBpp0070284; name=Ns3-PA; parent=FBgn0266284,FBtr0070297; dbxref=FlyBase:FBpp0070284,FlyBase_Annotation_IDs:CG14788-PA,GB_protein:AAF45628.1,REFSEQ:NP_569915,GB_protein:AAF45628,FlyMine:FBpp0070284,modMine:FBpp0070284; MD5=34b22b55a21128a44b113aedce296a1a; length=606; release=…	5.3	3	0.05	LELIEFLR+SDVVVQIVDAR+TAELAGTEFQAEK
68	FBpp0073058|FBgn0263832|CG1135-PA|Rcd5-PA	1	FBpp0073058 type=protein; loc=3L:join(4040629..4040903,4040967..4041693,4041753..4042487); ID=FBpp0073058; name=Rcd5-PA; parent=FBgn0263832,FBtr0073202; dbxref=FlyBase:FBpp0073058,FlyBase_Annotation_IDs:CG1135-PA,GB_protein:AAF47828.1,REFSEQ:NP_647852,GB_protein:AAF47828,FlyMine:FBpp0073058,modMine:FBpp0073058; MD5=dfebd7aaaa4716430d015af1d2182158; length=578; release=r6.09; species=Dmel;	7.1	3	0.06	FDDEIVEYNIAVPTNR+LEQFQELLDK+NPISNLQIEQQNDQK
67	FBpp0073017|FBgn0035471|CG10849-PA|Sc2-PA	1	FBpp0073017 type=protein; loc=3L:join(3903541..3903911,3904069..3904285,3904506..3904621,3904684..3904888); ID=FBpp0073017; name=Sc2-PA; parent=FBgn0035471,FBtr0073159; dbxref=FlyBase:FBpp0073017,FlyBase_Annotation_IDs:CG10849-PA,GB_protein:AAF47807.1,REFSEQ:NP_647836,GB_protein:AAF47807,FlyMine:FBpp0073017,modMine:FBpp0073017; MD5=8bdbed142194acee87938fd4eb65b752; length=302; release=r6.09; spec…	11.3	3	0.06	DTDTLESLSLR+IPVADGNPLTK+VPSGATPIGDLR
62	FBpp0072830|FBgn0010909|CG16973-PA|msn-PA FBpp0089310|FBgn0010909|CG16973-PB|msn-PB FBpp0089311|FBgn0010909|CG16973-PD|msn-PD FBpp0089312|FBgn0010909|CG16973-PC|msn-PC FBpp0305554|FBgn0010909|CG16973-PF|msn-PF FBpp0305555|FBgn0010909|CG16973-PG|msn-PG FBpp0305556|FBgn0010909|CG16973-PH|msn-PH FBpp0305557|FBgn0010909|CG16973-PI|msn-PI	1	FBpp0072830 type=protein; loc=3L:complement(join(2585605..2585682,2579455..2579520,2567370..2567814,2567046..2567288,2566434..2566933,2566202..2566375,2565601..2565621,2564397..2564695,2563818..2563959,2561932..2562843,2560116..2560295,2557793..2558389,2557572..2557727,2557341..2557508,2557136..2557285,2556942..2557076,2556792..2556866,2556556..2556729)); ID=FBpp0072830; name=msn-PA; parent=FBgn0…	2.4	3	0.04	SFLTFGFGAGGSGPSR+TDGLSDQVER
467a	FBpp0312553|FBgn0267828|CG46149-PE|Fatp-PE FBpp0312554|FBgn0267828|CG46149-PA|Fatp-PA FBpp0312555|FBgn0267828|CG46149-PB|Fatp-PB FBpp0312556|FBgn0267828|CG46149-PF|Fatp-PF	1	FBpp0312553 type=protein; loc=2L:complement(join(10516486..10516592,10512935..10513564,10512668..10512869,10511667..10512608)); ID=FBpp0312553; name=Fatp-PE; parent=FBgn0267828,FBtr0347403; dbxref=FlyBase:FBpp0312553,FlyBase_Annotation_IDs:CG46149-PE,REFSEQ:NP_001260354,GB_protein:AGB92889; MD5=0ebc3ce62b8e00b48cd668b386a42a05; length=626; release=r6.09; species=Dmel;;FBpp0312554 type=protein; lo…	6.4	3	0.06	IGVITPLINTNLR+KFSASNYFADCAK+YELLTPQVYDQVQR
460a	FBpp0292363|FBgn0261802|CG6448-PA|CG42748-PB FBpp0292364|FBgn0261802|CG6448-PB|CG42748-PC FBpp0292366|FBgn0261802|CG6448-PF|CG42748-PE FBpp0292367|FBgn0261802|CG42748-PF|CG42748-PF FBpp0292368|FBgn0261802|CG42748-PH|CG42748-PH FBpp0292369|FBgn0261802|CG42748-PG|CG42748-PG FBpp0305884|FBgn0261802|CG42748-PJ|CG42748-PJ FBpp0305885|FBgn0261802|CG42748-PK|CG42748-PK FBpp0305886|FBgn0261802|CG42748-PL…	1	FBpp0292363 type=protein; loc=2L:join(22140824..22140971,22141595..22141768,22141834..22144280,22145671..22146996,22154798..22155408,22156621..22156815,22158513..22158744); ID=FBpp0292363; name=CG42748-PB; parent=FBgn0261802,FBtr0303271; dbxref=FlyBase:FBpp0292363,FlyBase:FBpp0085292,FlyBase_Annotation_IDs:CG6448-PA,FlyBase_Annotation_IDs:CG42748-PB,REFSEQ:NP_724384,GB_protein:AAF57249; MD5=613d6…	8	3	0.06	LANSLLTQR+TLDSPQTPVIDNSPPELAR
458a	FBpp0290110|FBgn0036302|CG10632-PG|sowah-PG FBpp0290111|FBgn0036302|CG10632-PI|sowah-PI	1	FBpp0290110 type=protein; loc=3L:complement(join(12572312..12572438,12571539..12572200,12564899..12565039,12548485..12548496,12545403..12545405,12544319..12544321,12541288..12541377,12541182..12541187,12540390..12540462,12539622..12540146,12538550..12538576,12537815..12538488)); ID=FBpp0290110; name=sowah-PG; parent=FBgn0036302,FBtr0300888; dbxref=REFSEQ:NP_001137943,GB_protein:ACL83298,FlyBase:F…	8.2	3	0.05	AAMSTPYATNGGLPSR+AVAAASGIPEPSSPGGASLNFDSPMR+TYVTLLSTIK
456a	FBpp0099974|FBgn0260439|CG17291-PA|Pp2A-29B-PA FBpp0099975|FBgn0260439|CG17291-PB|Pp2A-29B-PB FBpp0293227|FBgn0260439|CG17291-PC|Pp2A-29B-PC	1	FBpp0099974 type=protein; loc=2L:join(8366311..8366394,8367096..8367249,8367312..8367730,8367797..8367871,8367931..8368696,8368758..8369030,8369716..8369720); ID=FBpp0099974; name=Pp2A-29B-PA; parent=FBgn0260439,FBtr0005088; dbxref=FlyBase_Annotation_IDs:CG17291-PA,FlyBase:FBpp0099974,GB_protein:AAF52650.2,REFSEQ:NP_001027227,GB_protein:AAF52650,FlyMine:FBpp0099974,modMine:FBpp0099974; MD5=c07243…	7.4	3	0.05	HFAAQAIAGIAAA+SDLIPNFVQLAQDDQDSVR+VDLVPAFQYLLK
454a	FBpp0089110|FBgn0024987|CG3056-PB|ssx-PB FBpp0308820|FBgn0024987|CG3056-PD|ssx-PD FBpp0308821|FBgn0024987|CG3056-PE|ssx-PE	1	FBpp0089110 type=protein; loc=X:join(1371308..1371370,1371451..1371774,1371915..1372022,1372086..1372267,1372461..1373115); ID=FBpp0089110; name=ssx-PB; parent=FBgn0024987,FBtr0070215; dbxref=GB_protein:AAS65244.1,FlyBase:FBpp0089110,FlyBase_Annotation_IDs:CG3056-PB,REFSEQ:NP_996326,GB_protein:AAS65244,FlyMine:FBpp0089110,modMine:FBpp0089110; MD5=0d196ee0d1dd438600b750724c006809; length=443; rele…	6.5	3	0.06	DTNLYVINLSR+TSATNLIINYLPQDMTDR
442a	FBpp0086699|FBgn0261276|CG8479-PB|Opa1-PB FBpp0086700|FBgn0261276|CG8479-PA|Opa1-PA FBpp0308806|FBgn0261276|CG8479-PC|Opa1-PC FBpp0308807|FBgn0261276|CG8479-PD|Opa1-PD	1	FBpp0086699 type=protein; loc=2R:complement(join(14235286..14235314,14234890..14235187,14234693..14234828,14234268..14234342,14233617..14234206,14233188..14233561,14232965..14233129,14232716..14232903,14231492..14231964,14231308..14231426,14231160..14231244,14230895..14231099,14230774..14230838)); ID=FBpp0086699; name=Opa1-PB; parent=FBgn0261276,FBtr0087573; dbxref=FlyBase:FBpp0086699,FlyBase_Ann…	2.6	3	0.04	LEEFINSLNQEK+VDLAEELADPDR
44	FBpp0071969|FBgn0050185|CG30185-PA|CG30185-PA	1	FBpp0071969 type=protein; loc=2R:join(23544099..23544179,23544248..23544553,23544625..23544777); ID=FBpp0071969; name=CG30185-PA; parent=FBgn0050185,FBtr0072060; dbxref=FlyBase:FBpp0071969,FlyBase_Annotation_IDs:CG30185-PA,GB_protein:AAM68253.1,REFSEQ:NP_660194,GB_protein:AAM68253,FlyMine:FBpp0071969,modMine:FBpp0071969; MD5=b89205b8efa068831f0a96a9d9f214ca; length=179; release=r6.09; species=Dme…	15.1	3	0.06	EVYLNLSR+QLLADFNK+VQLNEEQVVTR
415a	FBpp0081148|FBgn0037466|CG1965-PA|CG1965-PA	1	FBpp0081148 type=protein; loc=3R:join(7067510..7067729,7067788..7068089,7068708..7068948,7069006..7069188,7069285..7069938,7070025..7070573,7070632..7070824,7070894..7071217,7071273..7071324); ID=FBpp0081148; name=CG1965-PA; parent=FBgn0037466,FBtr0081634; dbxref=FlyBase:FBpp0081148,FlyBase_Annotation_IDs:CG1965-PA,GB_protein:AAF54074.3,REFSEQ:NP_649689,GB_protein:AAF54074,FlyMine:FBpp0081148,mod…	3.5	3	0.04	EQGAGDYIPIEEPK+EQGAGDYIPIEEPKEPAK+IDPDINLVPALIEK
413a	FBpp0079198|FBgn0031988|CG8668-PA|CG8668-PA FBpp0308728|FBgn0031988|CG8668-PB|CG8668-PB	1	FBpp0079198 type=protein; loc=2L:join(8131426..8131912,8131973..8132194,8132595..8133643); ID=FBpp0079198; name=CG8668-PA; parent=FBgn0031988,FBtr0079576; dbxref=FlyBase:FBpp0079198,FlyBase_Annotation_IDs:CG8668-PA,GB_protein:AAF52606.2,REFSEQ:NP_609184,GB_protein:AAF52606,FlyMine:FBpp0079198,modMine:FBpp0079198; MD5=4eed5a7cf09f470524af35e3a0d37cd8; length=585; release=r6.09; species=Dmel;;FBpp0…	5.5	3	0.04	ALTQENFIYGDLIR+LLTFLDK+TDDDMFINVPK
407a	FBpp0076727|FBgn0035688|CG10289-PA|CG10289-PA FBpp0304174|FBgn0035688|CG10289-PB|CG10289-PB FBpp0304175|FBgn0035688|CG10289-PC|CG10289-PC	1	FBpp0076727 type=protein; loc=3L:complement(join(6173377..6173436,6173111..6173310,6172732..6173056,6172357..6172670,6172156..6172294,6171982..6172100,6171348..6171921,6171228..6171292,6170117..6171169,6169801..6169927)); ID=FBpp0076727; name=CG10289-PA; parent=FBgn0035688,FBtr0077019; dbxref=FlyBase:FBpp0076727,FlyBase_Annotation_IDs:CG10289-PA,GB_protein:AAF50681.2,REFSEQ:NP_648033,GB_protein:A…	6.1	3	0.05	EPPLNPLLSSFFSK+LVELITTEPSEDVPMSK+VNEFNHANDISSNNVDGHEANITTEQQK
402a	FBpp0075586|FBgn0036365|CG10732-PA|cmb-PA FBpp0303923|FBgn0036365|CG10732-PC|cmb-PC FBpp0303924|FBgn0036365|CG10732-PD|cmb-PD	1	FBpp0075586 type=protein; loc=3L:join(13442719..13442988,13443300..13443456,13443689..13444086,13444213..13444305,13444368..13445898,13446012..13446280,13446342..13446883,13447274..13448384,13448443..13449045); ID=FBpp0075586; name=cmb-PA; parent=FBgn0036365,FBtr0075851; dbxref=FlyBase:FBpp0075586,FlyBase_Annotation_IDs:CG10732-PA,GB_protein:AAF49814.2,REFSEQ:NP_729901,GB_protein:AAF49814,FlyMine…	2.2	3	0.06	NLVDELNSINR+SNEELNVDLQQYR+VFALNDVTSELR
399a	FBpp0075170|FBgn0014163|CG4609-PA|fax-PA FBpp0099912|FBgn0014163|CG4609-PC|fax-PC	1	FBpp0075170 type=protein; loc=3L:complement(join(16411002..16411418,16407021..16407359,16405502..16405845,16405326..16405428,16405117..16405170)); ID=FBpp0075170; name=fax-PA; parent=FBgn0014163,FBtr0075412; dbxref=FlyBase_Annotation_IDs:CG4609-PA,FlyBase:FBpp0075170,GB_protein:AAF49465.2,REFSEQ:NP_524106,GB_protein:AAF49465,FlyMine:FBpp0075170,modMine:FBpp0075170; MD5=f177af6dda7040fbd0c071dcd7f…	9.9	3	0.05	DIIYLYQFSR+KDEAVAAPVATKSEAPPAQK+YLDSGLTAEQR
391a	FBpp0073594|FBgn0040309|CG1633-PB|Jafrac1-PB FBpp0073595|FBgn0040309|CG1633-PA|Jafrac1-PA FBpp0308756|FBgn0040309|CG1633-PC|Jafrac1-PC FBpp0308757|FBgn0040309|CG1633-PD|Jafrac1-PD FBpp0311371|FBgn0040309|CG1633-PE|Jafrac1-PE	1	FBpp0073594 type=protein; loc=X:13331122..13331706; ID=FBpp0073594; name=Jafrac1-PB; parent=FBgn0040309,FBtr0073763; dbxref=FlyBase:FBpp0073594,FlyBase_Annotation_IDs:CG1633-PB,GB_protein:AAF48254.1,REFSEQ:NP_727689,GB_protein:AAF48254,FlyMine:FBpp0073594,modMine:FBpp0073594; MD5=d145d0f26fe3adfbc2bf2e4107e1da94; length=194; release=r6.09; species=Dmel;;FBpp0073595 type=protein; loc=X:13331122..1…	12.9	3	0.06	DYGVLDEETGIPFR+QITVNDLPVGR
370	sp|CAS2_BOVIN|	1	sp CAS2_BOVIN	13.5	3	0.06	ALNEINQFYQK+FALPQYLK+NAVPITPTLNR
366	FBpp0293061|FBgn0262601|CG5352-PB|SmB-PB	1	FBpp0293061 type=protein; loc=2L:complement(join(10426494..10426496,10425528..10426124)); ID=FBpp0293061; name=SmB-PB; parent=FBgn0262601,FBtr0304118; dbxref=FlyBase:FBpp0293061,FlyBase_Annotation_IDs:CG5352-PB,REFSEQ:NP_001188780,GB_protein:ADV37030; MD5=61f4e1aaf8cf50d82e671a0638546550; length=199; release=r6.09; species=Dmel;	14.6	3	0.06	TFIGTFK+VLGFVLLR+VPIPGAAPGPGIGR
363	FBpp0289511|FBgn0034432|CG7461-PB|CG7461-PB FBpp0311550|FBgn0034432|CG7461-PC|CG7461-PC	1	FBpp0289511 type=protein; loc=2R:19305224..19307107; ID=FBpp0289511; name=CG7461-PB; parent=FBgn0034432,FBtr0300283; dbxref=REFSEQ:NP_611409,GB_protein:AAF57579,FlyBase:FBpp0289511,FlyBase_Annotation_IDs:CG7461-PB,FlyMine:FBpp0289511,modMine:FBpp0289511; MD5=20ccadaf1d700f223568deb25fdd0507; length=627; release=r6.09; species=Dmel;;FBpp0311550 type=protein; loc=2R:19305224..19307107; ID=FBpp03115…	4	3	0.04	ASNTAEVYFEDVK+ELTNSLIDPFER
361	FBpp0112465|FBgn0028697|CG17420-PA|RpL15-PA FBpp0112466|FBgn0028697|CG17420-PB|RpL15-PB FBpp0112467|FBgn0028697|CG17420-PC|RpL15-PC FBpp0291015|FBgn0028697|CG17420-PE|RpL15-PE FBpp0300652|FBgn0028697|CG17420-PF|RpL15-PF FBpp0300653|FBgn0028697|CG17420-PG|RpL15-PG FBpp0300654|FBgn0028697|CG17420-PH|RpL15-PH FBpp0300655|FBgn0028697|CG17420-PI|RpL15-PI	1	FBpp0112465 type=protein; loc=3L:join(27267610..27267918,27268092..27268397); ID=FBpp0112465; name=RpL15-PA; parent=FBgn0028697,FBtr0113742; dbxref=FlyBase_Annotation_IDs:CG17420-PA,FlyBase:FBpp0112465,REFSEQ:NP_001015155,GB_protein:EAA46271; MD5=ff83a759b3ab0bffaeb156332c51dd43; length=204; release=r6.09; species=Dmel;;FBpp0112466 type=protein; loc=3L:join(27267610..27267918,27268092..27268397);…	12.3	3	0.06	GLQSIAEER+QGFVIYR+YSQTIGGSR
357	FBpp0099888|FBgn0037912|CG6782-PA|sea-PA FBpp0099889|FBgn0037912|CG6782-PC|sea-PC FBpp0099890|FBgn0037912|CG6782-PD|sea-PD FBpp0099892|FBgn0037912|CG6782-PE|sea-PE	1	FBpp0099888 type=protein; loc=3R:complement(join(11560852..11561177,11560165..11560792)); ID=FBpp0099888; name=sea-PA; parent=FBgn0037912,FBtr0100461; dbxref=FlyBase_Annotation_IDs:CG6782-PA,FlyBase:FBpp0099888,GB_protein:AAN13508.1,REFSEQ:NP_001027178,GB_protein:AAN13508,FlyMine:FBpp0099888,modMine:FBpp0099888; MD5=aa9a7b0a297eeab817101e5b2822f6a4; length=317; release=r6.09; species=Dmel;;FBpp00…	7.3	3	0.05	FFVLESLK+FGAFEFLK+GFLGLYR
356	FBpp0099787|FBgn0086690|CG33957-PC|Plp-PC FBpp0297119|FBgn0086690|CG33957-PD|Plp-PD FBpp0297121|FBgn0086690|CG33957-PF|Plp-PF FBpp0306064|FBgn0086690|CG33957-PG|Plp-PG FBpp0306065|FBgn0086690|CG33957-PH|Plp-PH FBpp0306066|FBgn0086690|CG33957-PJ|Plp-PJ FBpp0306067|FBgn0086690|CG33957-PK|Plp-PK FBpp0306068|FBgn0086690|CG33957-PL|Plp-PL FBpp0306069|FBgn0086690|CG33957-PM|Plp-PM FBpp0306070|FBgn00866…	1	FBpp0099787 type=protein; loc=3L:complement(join(15071980..15072033,15069932..15070633,15067678..15069833,15067502..15067612,15066672..15066978)); ID=FBpp0099787; name=Plp-PC; parent=FBgn0086690,FBtr0099993; dbxref=FlyBase_Annotation_IDs:CG33957-PC,FlyBase:FBpp0099787,GB_protein:AAZ83990.1,REFSEQ:NP_001027573,GB_protein:AAZ83990,FlyMine:FBpp0099787,modMine:FBpp0099787; MD5=396d36d08d31e7ca0763cd3…	2.5	3	0.05	ELLNQLEALR+TLSDIGSITEFPEPDVER
353	FBpp0088856|FBgn0259139|CG6946-PB|glo-PB FBpp0088858|FBgn0259139|CG6946-PA|glo-PA	1	FBpp0088856 type=protein; loc=3R:complement(join(11818573..11818942,11818006..11818137,11817194..11817338,11816612..11816757,11815841..11816544,11815502..11815765)); ID=FBpp0088856; name=glo-PB; parent=FBgn0259139,FBtr0089917; dbxref=FlyBase:FBpp0088856,FlyBase_Annotation_IDs:CG6946-PB,GB_protein:AAF54705.1,REFSEQ:NP_731639,GB_protein:AAF54705; MD5=3f936047309b6d29ca83607e3baed238; length=586; re…	5.3	3	0.05	EGILFVMDR+GLPYTSFENDVFK+YIELFYDGK
347	FBpp0088376|FBgn0283521|CG12052-PE|lola-PE FBpp0088377|FBgn0283521|CG12052-PB|lola-PB FBpp0088378|FBgn0283521|CG12052-PA|lola-PA FBpp0088379|FBgn0283521|CG12052-PC|lola-PC FBpp0088380|FBgn0283521|CG12052-PH|lola-PH FBpp0088381|FBgn0283521|CG12052-PG|lola-PG FBpp0088382|FBgn0283521|CG12052-PF|lola-PF FBpp0088383|FBgn0283521|CG12052-PD|lola-PD FBpp0088384|FBgn0283521|CG12052-PI|lola-PI FBpp0088385|…	1	FBpp0088376 type=protein; loc=2R:complement(join(10533576..10533749,10533118..10533511,10532181..10532894,10532039..10532119,10520394..10521277)); ID=FBpp0088376; name=lola-PE; parent=FBgn0283521,FBtr0089342; dbxref=FlyBase_Annotation_IDs:CG12052-PE,FlyBase:FBpp0088376,GB_protein:AAM68766.1,REFSEQ:NP_724951,GB_protein:AAM68766; MD5=439438a9a567f0a9e481a3179460063f; length=748; release=r6.09; spec…	8.1	3	0.06	DNSVSSVGSEMVIEPK+GEVNISQDQLAALLK+LSGAYTLEQTK
343	FBpp0087972|FBgn0029093|CG1548-PA|cathD-PA	1	FBpp0087972 type=protein; loc=2R:complement(join(7822549..7823466,7822225..7822485)); ID=FBpp0087972; name=cathD-PA; parent=FBgn0029093,FBtr0088898; dbxref=FlyBase:FBpp0087972,FlyBase_Annotation_IDs:CG1548-PA,GB_protein:AAF59186.1,REFSEQ:NP_652013,GB_protein:AAF59186,FlyMine:FBpp0087972,modMine:FBpp0087972; MD5=fbe176b5e485f5702cfdc5f320281c69; length=392; release=r6.09; species=Dmel;	12.8	3	0.06	DQTFAEALSEPGLVFVAAK+FDGILGLGYNSISVDK+VVFDTGSSNLWVPSK
342	FBpp0087968|FBgn0050382|CG30382-PA|CG30382-PA FBpp0087969|FBgn0263121|CG18495-PB|Prosalpha1-PB FBpp0087970|FBgn0263121|CG18495-PA|Prosalpha1-PA FBpp0291433|FBgn0050382|CG30382-PB|CG30382-PB	1	FBpp0087968 type=protein; loc=2R:complement(join(7831520..7831595,7831281..7831457,7830511..7830992)); ID=FBpp0087968; name=CG30382-PA; parent=FBgn0050382,FBtr0088894; dbxref=FlyBase:FBpp0087968,FlyBase_Annotation_IDs:CG30382-PA,GB_protein:AAM68869.1,REFSEQ:NP_724616,GB_protein:AAM68869,FlyMine:FBpp0087968,modMine:FBpp0087968; MD5=4137b83427de6b647901cbacf8b3a673; length=244; release=r6.09; speci…	14.3	3	0.06	AIAQENITTVALK+NIVPETVTHLFR+TLEANSYLEK
340	FBpp0087933|FBgn0027548|CG2910-PA|nito-PA FBpp0087934|FBgn0027548|CG2910-PB|nito-PB FBpp0308267|FBgn0027548|CG2910-PC|nito-PC	1	FBpp0087933 type=protein; loc=2R:join(7962843..7963393,7963452..7965282); ID=FBpp0087933; name=nito-PA; parent=FBgn0027548,FBtr0088857; dbxref=GB_protein:AAM68878.1,FlyBase:FBpp0087933,FlyBase_Annotation_IDs:CG2910-PA,REFSEQ:NP_724633,GB_protein:AAM68878,FlyMine:FBpp0087933,modMine:FBpp0087933; MD5=ccf6f17823c4dfc00317c92a2a234e07; length=793; release=r6.09; species=Dmel;;FBpp0087934 type=protein…	4.8	3	0.06	APDDFIEETLYR+EAAGVISLLNK+NDALASASTVPDVAR
339	FBpp0087865|FBgn0021995|CG2173-PA|Rs1-PA FBpp0311849|FBgn0021995|CG2173-PB|Rs1-PB	1	FBpp0087865 type=protein; loc=2R:join(8164956..8165048,8165107..8165931,8166116..8166848,8166909..8167452,8167514..8167667); ID=FBpp0087865; name=Rs1-PA; parent=FBgn0021995,FBtr0088788; dbxref=FlyBase:FBpp0087865,FlyBase_Annotation_IDs:CG2173-PA,GB_protein:AAF59119.1,REFSEQ:NP_651970,GB_protein:AAF59119,FlyMine:FBpp0087865,modMine:FBpp0087865; MD5=c8b48129794ec6f616d41968544a0665; length=782; rel…	4.7	3	0.06	GGQSAFTNDLTDVSR+LALTTGDEDK+QNPDIVIATPGR
338	FBpp0087863|FBgn0005648|CG2163-PA|Pabp2-PA FBpp0087864|FBgn0005648|CG2163-PB|Pabp2-PB	1	FBpp0087863 type=protein; loc=2R:join(8132034..8132132,8132390..8132791,8132942..8133075,8133141..8133180); ID=FBpp0087863; name=Pabp2-PA; parent=FBgn0005648,FBtr0088785; dbxref=FlyBase:FBpp0087863,FlyBase_Annotation_IDs:CG2163-PA,GB_protein:AAF59127.1,REFSEQ:NP_476902,GB_protein:AAF59127,FlyMine:FBpp0087863,modMine:FBpp0087863; MD5=28b6802c66a99898dc4945358d0e5051; length=224; release=r6.09; spe…	20.1	3	0.06	EFVETALAMNETLFR+GFAYIEFGSK+QMAGGSTTGLATVPLSLEEK
336	FBpp0087852|FBgn0020279|CG8715-PA|lig-PA FBpp0087853|FBgn0020279|CG8715-PB|lig-PB FBpp0087854|FBgn0020279|CG8715-PC|lig-PC FBpp0100030|FBgn0020279|CG8715-PD|lig-PD FBpp0291129|FBgn0020279|CG8715-PE|lig-PE FBpp0291130|FBgn0020279|CG8715-PF|lig-PF FBpp0291131|FBgn0020279|CG8715-PG|lig-PG FBpp0293223|FBgn0020279|CG8715-PH|lig-PH FBpp0293224|FBgn0020279|CG8715-PI|lig-PI FBpp0303480|FBgn0020279|CG8715…	1	FBpp0087852 type=protein; loc=2R:join(8069899..8070279,8070335..8070512,8070821..8072238,8072363..8072778,8073127..8073234,8073367..8073471,8073600..8073700,8073974..8074500,8075473..8075607,8075665..8075790,8075860..8076108,8076293..8076448,8077260..8077292,8077731..8077829); ID=FBpp0087852; name=lig-PA; parent=FBgn0020279,FBtr0088774; dbxref=GB_protein:AAM68848.1,FlyBase:FBpp0087852,FlyBase_Ann…	2	3	0.06	IAQITNSTTEDPQINEK+VLLLLTMTQR
331	FBpp0087498|FBgn0001291|CG2275-PB|Jra-PB FBpp0087499|FBgn0001291|CG2275-PA|Jra-PA FBpp0303456|FBgn0001291|CG2275-PC|Jra-PC	1	FBpp0087498 type=protein; loc=2R:10097267..10098136; ID=FBpp0087498; name=Jra-PB; parent=FBgn0001291,FBtr0088410; dbxref=FlyBase:FBpp0087498,FlyBase_Annotation_IDs:CG2275-PB,GB_protein:AAM71059.1,REFSEQ:NP_724882,GB_protein:AAM71059; MD5=beb7e2d3671704ea19c041673d4c2973; length=289; release=r6.09; species=Dmel;;FBpp0087499 type=protein; loc=2R:10097267..10098136; ID=FBpp0087499; name=Jra-PA; pare…	14.9	3	0.06	AGPVTVEQLDFGR+IFAPLVINSPDLSSK+ILLSNNLMQTPQPGK
330	FBpp0087323|FBgn0263510|CG6751-PA|nclb-PA	1	FBpp0087323 type=protein; loc=2R:10875837..10877216; ID=FBpp0087323; name=nclb-PA; parent=FBgn0263510,FBtr0088228; dbxref=FlyBase:FBpp0087323,FlyBase_Annotation_IDs:CG6751-PA,GB_protein:AAF58738.1,REFSEQ:NP_610623,GB_protein:AAF58738,FlyMine:FBpp0087323,modMine:FBpp0087323; MD5=b49b2dd5bdc524e49296ca15e59762d6; length=459; release=r6.09; species=Dmel;	6.5	3	0.06	IVLTQAELAR+SPGQLLWSVK+VWNFDGTEAK
328	FBpp0087186|FBgn0010516|CG8996-PA|wal-PA FBpp0087187|FBgn0010516|CG8996-PB|wal-PB	1	FBpp0087186 type=protein; loc=2R:complement(join(11690678..11690719,11690446..11690586,11689079..11689888)); ID=FBpp0087186; name=wal-PA; parent=FBgn0010516,FBtr0088082; dbxref=FlyBase:FBpp0087186,FlyBase_Annotation_IDs:CG8996-PA,GB_protein:AAF58627.1,REFSEQ:NP_725073,GB_protein:AAF58627,FlyMine:FBpp0087186,modMine:FBpp0087186; MD5=28de8d5cb126e2c2d9cc5eb3d1d414a6; length=330; release=r6.09; spec…	7.6	3	0.06	LDVSPISEIIDVK+TIYAGNAILTLK
324	FBpp0087084|FBgn0010339|CG8340-PA|128up-PA	1	FBpp0087084 type=protein; loc=2R:join(12037423..12037464,12037597..12037717,12037771..12038611,12038677..12038779); ID=FBpp0087084; name=128up-PA; parent=FBgn0010339,FBtr0087976; dbxref=FlyBase_Annotation_IDs:CG8340-PA,FlyBase:FBpp0087084,GB_protein:AAF58591.1,REFSEQ:NP_536733,GB_protein:AAF58591,FlyMine:FBpp0087084,modMine:FBpp0087084; MD5=8ebf9607cb9a2f0750a1cf16b780ff5f; length=368; release=r6…	11.4	3	0.05	GGGGGTGEAGFEVAK+VGFVGFPSVGK+YDATSDDLIDVIEGNR
321	FBpp0086971|FBgn0086904|CG8759-PB|Nacalpha-PB FBpp0086972|FBgn0086904|CG8759-PC|Nacalpha-PC FBpp0086973|FBgn0086904|CG8759-PA|Nacalpha-PA FBpp0311394|FBgn0086904|CG8759-PD|Nacalpha-PD	1	FBpp0086971 type=protein; loc=2R:complement(12759862..12760515); ID=FBpp0086971; name=Nacalpha-PB; parent=FBgn0086904,FBtr0087858; dbxref=FlyBase:FBpp0086971,FlyBase_Annotation_IDs:CG8759-PB,GB_protein:AAF58457.1,REFSEQ:NP_477216,GB_protein:AAF58457,FlyMine:FBpp0086971,modMine:FBpp0086971; MD5=6cf34b56a6783d3da562f1ee380609de; length=217; release=r6.09; species=Dmel;;FBpp0086972 type=protein; loc…	20.7	3	0.05	IEDLSQQAQVAAAEK+NILFVINNPDVYK+SEAAPSTSAEAKPEDVR
319	FBpp0086842|FBgn0086532|CG4016-PB|Spt-I-PB FBpp0086843|FBgn0086532|CG4016-PA|Spt-I-PA FBpp0086844|FBgn0086532|CG4016-PC|Spt-I-PC	1	FBpp0086842 type=protein; loc=2R:join(13168841..13168888,13168951..13169450,13169507..13169834,13169890..13170255,13170317..13170481); ID=FBpp0086842; name=Spt-I-PB; parent=FBgn0086532,FBtr0087729; dbxref=GB_protein:AAM68597.1,FlyBase:FBpp0086842,FlyBase_Annotation_IDs:CG4016-PB,REFSEQ:NP_725255,GB_protein:AAM68597; MD5=cda8519b940be555ef384838f0599a85; length=468; release=r6.09; species=Dmel;;FB…	6.6	3	0.06	EPQIFEQLQAK+GVAVVQAAYLQNR+STIVFFK
316	FBpp0086769|FBgn0033879|CG6543-PA|CG6543-PA FBpp0086770|FBgn0033879|CG6543-PB|CG6543-PB	1	FBpp0086769 type=protein; loc=2R:complement(join(13854102..13854198,13853181..13853905,13853050..13853115)); ID=FBpp0086769; name=CG6543-PA; parent=FBgn0033879,FBtr0087643; dbxref=FlyBase:FBpp0086769,FlyBase_Annotation_IDs:CG6543-PA,GB_protein:AAF58326.1,REFSEQ:NP_610910,GB_protein:AAF58326,modMine:FBpp0086769; MD5=4b91cc34197b0b9aecbe45ee0af9f0af; length=295; release=r6.09; species=Dmel;;FBpp008…	16.3	3	0.06	EAVNTAYETTLQEGLK+FGQPEIALGTIPGAGGTQR+VVPADQLLGEAVK
308	FBpp0086158|FBgn0010591|CG8946-PA|Sply-PA FBpp0086159|FBgn0010591|CG8946-PB|Sply-PB	1	FBpp0086158 type=protein; loc=2R:complement(join(17091359..17091512,17089714..17090375,17089210..17089658,17089005..17089151,17088720..17088945)); ID=FBpp0086158; name=Sply-PA; parent=FBgn0010591,FBtr0087007; dbxref=FlyBase:FBpp0086158,FlyBase_Annotation_IDs:CG8946-PA,GB_protein:AAF57903.1,REFSEQ:NP_652032,GB_protein:AAF57903,FlyMine:FBpp0086158,modMine:FBpp0086158; MD5=c3504e175d28247a004fa5aab6…	7	3	0.05	GGQYFNIHVR+SNAHLTYSETLPEK+SVDVDPETYEVDIK
294	FBpp0085526|FBgn0265935|CG9446-PA|coro-PA FBpp0085527|FBgn0265935|CG9446-PB|coro-PB FBpp0089194|FBgn0265935|CG9446-PC|coro-PC FBpp0307637|FBgn0265935|CG9446-PD|coro-PD FBpp0307638|FBgn0265935|CG9446-PE|coro-PE FBpp0307639|FBgn0265935|CG9446-PF|coro-PF FBpp0307640|FBgn0265935|CG9446-PG|coro-PG	1	FBpp0085526 type=protein; loc=2R:complement(join(6866687..6866884,6865108..6865374,6864636..6865049,6864278..6864571,6863348..6863533,6863062..6863289)); ID=FBpp0085526; name=coro-PA; parent=FBgn0265935,FBtr0086207; dbxref=FlyBase:FBpp0085526,FlyBase_Annotation_IDs:CG9446-PA,GB_protein:AAF57403.1,REFSEQ:NP_610242,GB_protein:AAF57403; MD5=9e69a59b5bb440c948af7bc73d86b28f; length=528; release=r6.09…	6.6	3	0.05	DADPITFSLK+HGLIFTTGFNR+TLTEPVVDLVFHQR
30	FBpp0071303|FBgn0264691|CG3004-PA|Lst8-PA	1	FBpp0071303 type=protein; loc=X:complement(join(9605762..9605875,9604878..9605705)); ID=FBpp0071303; name=Lst8-PA; parent=FBgn0264691,FBtr0071368; dbxref=FlyBase:FBpp0071303,FlyBase_Annotation_IDs:CG3004-PA,GB_protein:AAF46509.2,REFSEQ:NP_572572,GB_protein:AAF46509,FlyMine:FBpp0071303,modMine:FBpp0071303; MD5=b6690b78f5a9a2c836f470bf4bc93d82; length=313; release=r6.09; species=Dmel;	9.9	3	0.06	FVETSQVNALDR+IVPEVDASIQDVAISPDGR
285	FBpp0085154|FBgn0028968|CG1528-PA|gammaCOP-PA FBpp0085155|FBgn0028968|CG1528-PB|gammaCOP-PB FBpp0290505|FBgn0028968|CG1528-PC|gammaCOP-PC FBpp0303129|FBgn0028968|CG1528-PD|gammaCOP-PD	1	FBpp0085154 type=protein; loc=3R:join(31572239..31572278,31572498..31573156,31573254..31574724,31574801..31574986,31575045..31575197,31575256..31575386); ID=FBpp0085154; name=gammaCOP-PA; parent=FBgn0028968,FBtr0085793; dbxref=FlyBase:FBpp0085154,FlyBase_Annotation_IDs:CG1528-PA,GB_protein:AAF57160.1,REFSEQ:NP_524608,GB_protein:AAF57160,FlyMine:FBpp0085154,modMine:FBpp0085154; MD5=ee5acdaa59098f9…	3.6	3	0.05	FDISIVPK+SVATLAITTLLK+VELTLPEGFTTR
283	FBpp0084973|FBgn0039730|CG7903-PA|CG7903-PA FBpp0306761|FBgn0039730|CG7903-PB|CG7903-PB	1	FBpp0084973 type=protein; loc=3R:complement(join(29995150..29995158,29994793..29995078,29994148..29994739,29993873..29994088,29993762..29993813)); ID=FBpp0084973; name=CG7903-PA; parent=FBgn0039730,FBtr0085608; dbxref=FlyBase:FBpp0084973,FlyBase_Annotation_IDs:CG7903-PA,GB_protein:AAF56982.2,REFSEQ:NP_651755,GB_protein:AAF56982,FlyMine:FBpp0084973,modMine:FBpp0084973; MD5=e646456e2b34df695a24723b…	10.5	3	0.05	GFALPVEHQQQQMGFGR+GPPNNESSNQGQGFR+VFVGSLPR
276	FBpp0084626|FBgn0039566|CG4849-PA|CG4849-PA	1	FBpp0084626 type=protein; loc=3R:join(27963688..27963801,27963862..27964530,27964589..27964680,27964740..27964931,27964985..27966487,27966553..27966910); ID=FBpp0084626; name=CG4849-PA; parent=FBgn0039566,FBtr0085257; dbxref=FlyBase:FBpp0084626,FlyBase_Annotation_IDs:CG4849-PA,GB_protein:AAF56769.1,REFSEQ:NP_651605,GB_protein:AAF56769,FlyMine:FBpp0084626,modMine:FBpp0084626; MD5=85e35ef6a1004e5b1…	2.9	3	0.04	ILDGVIANEALHR+VLGENYTLQDEEDSR
268	FBpp0084241|FBgn0039304|CG10425-PA|CG10425-PA	1	FBpp0084241 type=protein; loc=3R:complement(join(25262184..25262400,25261545..25262113,25261256..25261480)); ID=FBpp0084241; name=CG10425-PA; parent=FBgn0039304,FBtr0084867; dbxref=FlyBase:FBpp0084241,FlyBase_Annotation_IDs:CG10425-PA,GB_protein:AAF56432.1,REFSEQ:NP_651363,GB_protein:AAF56432,FlyMine:FBpp0084241,modMine:FBpp0084241; MD5=ea88f5fc68388f830bbd315eee739605; length=336; release=r6.09;…	8.6	3	0.05	IISGGGGLIEPEVMAK+SLDISGDYDQVAK
266	FBpp0083947|FBgn0043884|CG33106-PA|mask-PA FBpp0083948|FBgn0043884|CG33106-PB|mask-PB FBpp0293580|FBgn0043884|CG33106-PC|mask-PC FBpp0306960|FBgn0043884|CG33106-PD|mask-PD FBpp0306961|FBgn0043884|CG33106-PE|mask-PE FBpp0311438|FBgn0043884|CG33106-PF|mask-PF	1	FBpp0083947 type=protein; loc=3R:join(24231724..24232974,24235817..24235955,24236027..24236270,24236342..24236513,24236823..24237122,24237362..24239348,24239416..24239480,24239542..24239757,24239820..24241044,24241115..24241200,24241301..24241576,24241643..24242218,24242280..24242544,24242655..24247642,24247713..24247889,24247976..24248014); ID=FBpp0083947; name=mask-PA; parent=FBgn0043884,FBtr00…	1.8	3	0.04	FGGSQSAQAAEAAANSVSTNSQGK+KGELPPESSSSDPNELALK+LGDPGIGGGAGAVGDGLPQADASK
263	FBpp0083687|FBgn0028688|CG5378-PA|Rpn7-PA	1	FBpp0083687 type=protein; loc=3R:complement(22460753..22461922); ID=FBpp0083687; name=Rpn7-PA; parent=FBgn0028688,FBtr0084294; dbxref=FlyBase:FBpp0083687,FlyBase_Annotation_IDs:CG5378-PA,GB_protein:AAF56000.1,REFSEQ:NP_651048,GB_protein:AAF56000,FlyMine:FBpp0083687,modMine:FBpp0083687; MD5=c27715168777f07ad513a22502a66ff4; length=389; release=r6.09; species=Dmel;	6.2	3	0.04	FLLTLAEYK+VEVEQLDAAIEDAEK
258	FBpp0083572|FBgn0266581|CG6375-PB|pit-PB FBpp0083573|FBgn0266581|CG6375-PA|pit-PA FBpp0312062|FBgn0266581|CG6375-PC|pit-PC	1	FBpp0083572 type=protein; loc=3R:join(22035835..22036015,22036076..22036297,22036507..22037193,22037252..22037877,22037957..22038283); ID=FBpp0083572; name=pit-PB; parent=FBgn0266581,FBtr0084174; dbxref=FlyBase:FBpp0083572,FlyBase_Annotation_IDs:CG6375-PB,GB_protein:AAN13900.2,REFSEQ:NP_732694,GB_protein:AAN13900; MD5=5f5811599cc1bddcf0acadec426990a8; length=680; release=r6.09; species=Dmel;;FBpp…	6	3	0.06	DEDDDLEEDFQEAPLPK+GINILVATPGR+SFGFLVPPVVDLK
249	FBpp0082462|FBgn0038275|CG3817-PA|CG3817-PA	1	FBpp0082462 type=protein; loc=3R:14898753..14899583; ID=FBpp0082462; name=CG3817-PA; parent=FBgn0038275,FBtr0083003; dbxref=FlyBase:FBpp0082462,FlyBase_Annotation_IDs:CG3817-PA,GB_protein:AAF55114.1,REFSEQ:NP_650405,GB_protein:AAF55114,FlyMine:FBpp0082462,modMine:FBpp0082462; MD5=f356365032a879e4db17e3ba7a533862; length=276; release=r6.09; species=Dmel;	9.1	3	0.06	DLQQQLEEAGPLDSR+GVVQFFNAVR
248	FBpp0082459|FBgn0038271|CG3731-PA|UQCR-C1-PA FBpp0082460|FBgn0038271|CG3731-PB|UQCR-C1-PB	1	FBpp0082459 type=protein; loc=3R:join(14890358..14890426,14890696..14890902,14890962..14891290,14891353..14891723,14891785..14891876,14891951..14892295); ID=FBpp0082459; name=UQCR-C1-PA; parent=FBgn0038271,FBtr0083000; dbxref=FlyBase:FBpp0082459,FlyBase_Annotation_IDs:CG3731-PA,GB_protein:AAF55110.2,REFSEQ:NP_731954,GB_protein:AAF55110,FlyMine:FBpp0082459,modMine:FBpp0082459; MD5=86d41abaf76ec0ff…	7.4	3	0.06	ADLTDYIQTHYK+AVEILADIIQNSK+IDAVSVGNVR
241	FBpp0082062|FBgn0086134|CG5266-PA|Prosalpha2-PA	1	FBpp0082062 type=protein; loc=3R:join(12431441..12431481,12431584..12431660,12431746..12432001,12432067..12432222,12432287..12432461); ID=FBpp0082062; name=Prosalpha2-PA; parent=FBgn0086134,FBtr0082590; dbxref=FlyBase:FBpp0082062,FlyBase_Annotation_IDs:CG5266-PA,GB_protein:AAF54814.1,REFSEQ:NP_524328,GB_protein:AAF54814,FlyMine:FBpp0082062,modMine:FBpp0082062; MD5=af9c5e4c69e67ef7aec6e097041ebc22…	14.5	3	0.06	EPIPVSQLVQR+IAQTYYLTYK+YSFSLTTFSPSGK
237	FBpp0081811|FBgn0037850|CG14695-PA|CG14695-PA	1	FBpp0081811 type=protein; loc=3R:complement(10878404..10879273); ID=FBpp0081811; name=CG14695-PA; parent=FBgn0037850,FBtr0082335; dbxref=FlyBase:FBpp0081811,FlyBase_Annotation_IDs:CG14695-PA,GB_protein:AAF54574.1,REFSEQ:NP_650032,GB_protein:AAF54574,FlyMine:FBpp0081811,modMine:FBpp0081811; MD5=1cf7e878b5e30070a0a504a0cc6f4c65; length=289; release=r6.09; species=Dmel;	13.5	3	0.05	ANNYLGVGFTR+LLASEDLPIVIVDK+QPELIDFDADGEPR
229	FBpp0081342|FBgn0037583|CG9684-PA|CG9684-PA	1	FBpp0081342 type=protein; loc=3R:complement(join(8362439..8362474,8361908..8362381,8360800..8361681,8360564..8360742,8360301..8360506,8360095..8360246)); ID=FBpp0081342; name=CG9684-PA; parent=FBgn0037583,FBtr0081853; dbxref=GB_protein:AAF54236.1,FlyBase:FBpp0081342,FlyBase_Annotation_IDs:CG9684-PA,GB_protein:AAF54236.2,REFSEQ:NP_649797,GB_protein:AAF54236,FlyMine:FBpp0081342,modMine:FBpp0081342;…	5.6	3	0.06	EGIDLIVVDSTK+SVAGADELAQAK+SVVEASPIPLSR
221	FBpp0080510|FBgn0032620|CG12288-PA|CG12288-PA	1	FBpp0080510 type=protein; loc=2L:complement(join(16901728..16902151,16901281..16901664,16900722..16901221)); ID=FBpp0080510; name=CG12288-PA; parent=FBgn0032620,FBtr0080957; dbxref=FlyBase:FBpp0080510,FlyBase_Annotation_IDs:CG12288-PA,GB_protein:AAF53587.1,REFSEQ:NP_609822,GB_protein:AAF53587,FlyMine:FBpp0080510,modMine:FBpp0080510; MD5=a6c7dde4a8cc80ac3d7b474ed8d58fc3; length=435; release=r6.09;…	7.1	3	0.05	LFQPYGLVQSIR+NPAEEASTVFVGNLPINTK
206	FBpp0079754|FBgn0000146|CG6137-PA|aub-PA FBpp0111705|FBgn0000146|CG6137-PC|aub-PC	1	FBpp0079754 type=protein; loc=2L:complement(join(11001270..11001365,11000786..11000918,11000165..11000658,10999914..11000106,10999727..10999854,10999518..10999672,10999061..10999450,10998897..10999007,10997932..10998832)); ID=FBpp0079754; name=aub-PA; parent=FBgn0000146,FBtr0080165; dbxref=FlyBase:FBpp0079754,FlyBase_Annotation_IDs:CG6137-PA,GB_protein:AAF53046.1,REFSEQ:NP_476734,GB_protein:AAF53…	5	3	0.06	AVQDSPYVLELVTK+GGNDQAIMIIPELAR+VDFTPDVEATR
204	FBpp0079735|FBgn0032321|CG4621-PA|YL-1-PA FBpp0309447|FBgn0032321|CG4621-PB|YL-1-PB	1	FBpp0079735 type=protein; loc=2L:join(10970554..10970687,10970748..10970880,10970957..10971257,10971317..10971804); ID=FBpp0079735; name=YL-1-PA; parent=FBgn0032321,FBtr0080146; dbxref=FlyBase:FBpp0079735,FlyBase_Annotation_IDs:CG4621-PA,GB_protein:AAF53038.1,REFSEQ:NP_609475,GB_protein:AAF53038,FlyMine:FBpp0079735,modMine:FBpp0079735; MD5=2b3b9700d02757360a7e3f7744c42bd3; length=351; release=r6.…	9.7	3	0.05	TSYGGFQEDEEDKEYEQK+VEDYMPTQEELLEEAK
199	FBpp0079565|FBgn0004419|CG4916-PA|me31B-PA FBpp0079566|FBgn0004419|CG4916-PB|me31B-PB	1	FBpp0079565 type=protein; loc=2L:join(10239536..10239585,10240492..10240591,10240680..10241058,10241133..10241780,10241846..10242048); ID=FBpp0079565; name=me31B-PA; parent=FBgn0004419,FBtr0079975; dbxref=FlyBase:FBpp0079565,FlyBase_Annotation_IDs:CG4916-PA,GB_protein:AAF52881.2,REFSEQ:NP_523533,GB_protein:AAF52881,FlyMine:FBpp0079565,modMine:FBpp0079565; MD5=13bbcdb1c57fa984e14b75f6806749fc; len…	4.9	3	0.06	ELLMGIFEK+GVTQYYAFVQER
20	FBpp0070894|FBgn0086558|CG32744-PA|Ubi-p5E-PA FBpp0073034|FBgn0003943|CG11624-PA|Ubi-p63E-PA FBpp0073035|FBgn0003943|CG11624-PB|Ubi-p63E-PB FBpp0077159|FBgn0003941|CG2960-PA|RpL40-PA FBpp0079606|FBgn0003942|CG5271-PA|RpS27A-PA FBpp0089269|FBgn0003943|CG11624-PC|Ubi-p63E-PC FBpp0305348|FBgn0003943|CG11624-PD|Ubi-p63E-PD FBpp0305700|FBgn0029856|CG11700-PB|CG11700-PB FBpp0306837|FBgn0003941|CG2960-P…	1	FBpp0070894 type=protein; loc=X:complement(6277144..6278748); ID=FBpp0070894; name=Ubi-p5E-PA; parent=FBgn0086558,FBtr0070933; dbxref=FlyBase:FBpp0070894,FlyBase_Annotation_IDs:CG32744-PA,GB_protein:AAF46142.3,REFSEQ:NP_727078,GB_protein:AAF46142,FlyMine:FBpp0070894,modMine:FBpp0070894; MD5=e647e40d6d877d42214ce3f015f4d7a0; length=534; release=r6.09; species=Dmel;;FBpp0073034 type=protein; loc=3L…	44.6	3	0.05	ESTLHLVLR+TITLEVEPSDTIENVK+TLSDYNIQK
176	FBpp0078831|FBgn0031781|CG5972-PA|Arpc4-PA	1	FBpp0078831 type=protein; loc=2L:6125249..6125755; ID=FBpp0078831; name=Arpc4-PA; parent=FBgn0031781,FBtr0079200; dbxref=GB_protein:AAF52346.1,FlyBase:FBpp0078831,FlyBase_Annotation_IDs:CG5972-PA,REFSEQ:NP_608996,GB_protein:AAF52346,FlyMine:FBpp0078831,modMine:FBpp0078831; MD5=24092dd47f342cbe416afb961a6d7c6f; length=168; release=r6.09; species=Dmel;	17.9	3	0.05	AESFVILR+ELVLTPVVVSR+VLIEPSINSVR
164	FBpp0078219|FBgn0044324|CG10712-PB|Chro-PB FBpp0078220|FBgn0044324|CG10712-PC|Chro-PC FBpp0078221|FBgn0044324|CG10712-PA|Chro-PA FBpp0304363|FBgn0044324|CG10712-PD|Chro-PD FBpp0311928|FBgn0044324|CG10712-PE|Chro-PE	1	FBpp0078219 type=protein; loc=3L:complement(join(22877937..22877994,22877450..22877875,22876457..22877388,22875124..22876390,22874602..22874699)); ID=FBpp0078219; name=Chro-PB; parent=FBgn0044324,FBtr0078568; dbxref=GB_protein:AAF51877.2,GB_protein:AAF51877.1,FlyBase:FBpp0078219,FlyBase_Annotation_IDs:CG10712-PB,REFSEQ:NP_730762,GB_protein:AAF51877; MD5=826bf315c055b394b2a4b6285cbd83ed; length=92…	3.2	3	0.06	VENSEAPAPVSPAPVPQK+VIAAPPAAGIAK
163	FBpp0078162|FBgn0011771|CG5837-PA|Hem-PA	1	FBpp0078162 type=protein; loc=3L:complement(join(22286808..22287987,22284542..22286742)); ID=FBpp0078162; name=Hem-PA; parent=FBgn0011771,FBtr0078510; dbxref=FlyBase:FBpp0078162,FlyBase_Annotation_IDs:CG5837-PA,GB_protein:AAF51820.1,REFSEQ:NP_524214,GB_protein:AAF51820,FlyMine:FBpp0078162,modMine:FBpp0078162; MD5=e70556b683a10e6217969cce297912e3; length=1126; release=r6.09; species=Dmel;	2.9	3	0.05	ALAELVGPYGIK+LSLVGNPAILLK+QEQILGLAL
151	FBpp0077353|FBgn0031493|CG3605-PA|CG3605-PA FBpp0307457|FBgn0031493|CG3605-PB|CG3605-PB	1	FBpp0077353 type=protein; loc=2L:complement(join(3029064..3029087,3028366..3029006,3027339..3028308,3027038..3027282,3026605..3026974)); ID=FBpp0077353; name=CG3605-PA; parent=FBgn0031493,FBtr0077669; dbxref=FlyBase:FBpp0077353,FlyBase_Annotation_IDs:CG3605-PA,GB_protein:AAF51159.2,REFSEQ:NP_608739,GB_protein:AAF51159,FlyMine:FBpp0077353,modMine:FBpp0077353; MD5=f37b077a251b4c71f9403ecf648bf00f; …	4.7	3	0.06	AGEANDENVTIEYVPEK+ALEDVLALK+TPGELVLPK
150	FBpp0077214|FBgn0031544|CG17593-PA|CG17593-PA FBpp0305448|FBgn0031544|CG17593-PB|CG17593-PB	1	FBpp0077214 type=protein; loc=2L:join(3514984..3515277,3515720..3516268,3516330..3516677,3516736..3516975); ID=FBpp0077214; name=CG17593-PA; parent=FBgn0031544,FBtr0077525; dbxref=FlyBase:FBpp0077214,FlyBase_Annotation_IDs:CG17593-PA,GB_protein:AAF51095.1,REFSEQ:NP_608786,GB_protein:AAF51095,FlyMine:FBpp0077214,modMine:FBpp0077214; MD5=fa7fade771163195529712a31d7afa3f; length=476; release=r6.09; …	5.5	3	0.05	ALLDENFALVGDDGK+AVLLAGFNLPK
15	FBpp0070596|FBgn0029688|CG6450-PC|lva-PC FBpp0309608|FBgn0029688|CG6450-PD|lva-PD	1	FBpp0070596 type=protein; loc=X:complement(join(3964701..3964754,3964567..3964638,3964417..3964497,3960642..3964352,3960477..3960584,3956513..3960410,3956307..3956427,3956049..3956245,3955875..3955972)); ID=FBpp0070596; name=lva-PC; parent=FBgn0029688,FBtr0070626; dbxref=FlyBase:FBpp0070596,FlyBase_Annotation_IDs:CG6450-PC,GB_protein:AAF45910.1,REFSEQ:NP_525064,GB_protein:AAF45910,FlyMine:FBpp007…	2.4	3	0.06	QSSQGHDEAARIAIEQR+SALDLEAQGQEAVDESR+TSHQLLESQSQQQAESLQVAER+TTELNVLNVNLR
132	FBpp0076224|FBgn0001225|CG4183-PA|Hsp26-PA FBpp0312157|FBgn0001225|CG4183-PB|Hsp26-PB	1	FBpp0076224 type=protein; loc=3L:complement(9376562..9377188); ID=FBpp0076224; name=Hsp26-PA; parent=FBgn0001225,FBtr0076496; dbxref=FlyBase:FBpp0076224,FlyBase_Annotation_IDs:CG4183-PA,GB_protein:AAF50288.1,REFSEQ:NP_523997,GB_protein:AAF50288,FlyMine:FBpp0076224,modMine:FBpp0076224; MD5=d9d18be05b80bad86dd8e516c3ac0b55; length=208; release=r6.09; species=Dmel;;FBpp0312157 type=protein; loc=3L:c…	17.3	3	0.05	IIQIQQVGPAHLNVK+VVDDSILVEGK+YVLPLGTQQR
128	FBpp0075969|FBgn0052075|CG32075-PA|CG32075-PA FBpp0297066|FBgn0052075|CG32075-PB|CG32075-PB	1	FBpp0075969 type=protein; loc=3L:complement(join(11064521..11064660,11063462..11064461,11063187..11063401,11062903..11063123,11062774..11062823)); ID=FBpp0075969; name=CG32075-PA; parent=FBgn0052075,FBtr0076240; dbxref=FlyBase:FBpp0075969,FlyBase_Annotation_IDs:CG32075-PA,GB_protein:AAN11895.1,REFSEQ:NP_648428,GB_protein:AAN11895,FlyMine:FBpp0075969,modMine:FBpp0075969; MD5=211cc4ddce8929eb727713…	6.7	3	0.05	GLLPLADPPYTK+VDAFSNYSAPILK+VVPVTPPPNVK
127	FBpp0075754|FBgn0036258|CG5642-PA|CG5642-PA	1	FBpp0075754 type=protein; loc=3L:complement(join(12145956..12145988,12144772..12145250,12143745..12144717,12143551..12143685)); ID=FBpp0075754; name=CG5642-PA; parent=FBgn0036258,FBtr0076022; dbxref=FlyBase:FBpp0075754,FlyBase_Annotation_IDs:CG5642-PA,GB_protein:AAF49952.1,REFSEQ:NP_648553,GB_protein:AAF49952,FlyMine:FBpp0075754,modMine:FBpp0075754; MD5=2d6fc2eeccd40d5d11351a6b24b74340; length=53…	6.1	3	0.05	GPSGLEGTFK+LASFIDPNASEDDVSK+YGDFFVR
126	FBpp0075700|FBgn0004926|CG4153-PA|eIF-2beta-PA	1	FBpp0075700 type=protein; loc=3L:complement(join(12526589..12526603,12525986..12526385,12525154..12525677)); ID=FBpp0075700; name=eIF-2beta-PA; parent=FBgn0004926,FBtr0075968; dbxref=FlyBase:FBpp0075700,FlyBase_Annotation_IDs:CG4153-PA,GB_protein:AAF49902.1,REFSEQ:NP_524043,GB_protein:AAF49902,FlyMine:FBpp0075700,modMine:FBpp0075700; MD5=b87dcb34778371383f92172f7b904e3a; length=312; release=r6.09…	26	3	0.05	DYTYDELLK+EDPQDEASAEGGAAAEEDNLDLESFGK+ELDELFADQADDDK+ENDEDNSSTWFGSDR+VFEIILDKNPDMAAGR
125	FBpp0075691|FBgn0041775|CG10686-PA|tral-PA FBpp0304881|FBgn0041775|CG10686-PB|tral-PB FBpp0304882|FBgn0041775|CG10686-PC|tral-PC FBpp0304883|FBgn0041775|CG10686-PD|tral-PD FBpp0304884|FBgn0041775|CG10686-PE|tral-PE FBpp0304885|FBgn0041775|CG10686-PF|tral-PF FBpp0304886|FBgn0041775|CG10686-PG|tral-PG FBpp0304887|FBgn0041775|CG10686-PH|tral-PH FBpp0304888|FBgn0041775|CG10686-PI|tral-PI	1	FBpp0075691 type=protein; loc=3L:join(12515452..12515572,12516559..12517059,12517428..12517957,12518024..12518254,12518438..12518667,12518733..12519070,12519144..12519151); ID=FBpp0075691; name=tral-PA; parent=FBgn0041775,FBtr0075959; dbxref=GB_protein:AAF49905.2,FlyBase:FBpp0075691,GB_protein:AAF49905.3,FlyBase_Annotation_IDs:CG10686-PA,REFSEQ:NP_648585,GB_protein:AAF49905,FlyMine:FBpp0075691,mo…	7.3	3	0.05	GGNGMPNITNGNTAAALK+LNTETFGVSSTR+STSLLPEQTQQVAAVSQ
122	FBpp0075461|FBgn0026409|CG4994-PA|Mpcp-PA FBpp0075462|FBgn0026409|CG4994-PB|Mpcp-PB FBpp0300819|FBgn0026409|CG4994-PC|Mpcp-PC	1	FBpp0075461 type=protein; loc=3L:join(14538032..14538421,14538729..14539069,14539553..14539892); ID=FBpp0075461; name=Mpcp-PA; parent=FBgn0026409,FBtr0075718; dbxref=FlyBase:FBpp0075461,FlyBase_Annotation_IDs:CG4994-PA,GB_protein:AAF49735.1,REFSEQ:NP_524069,GB_protein:AAF49735,FlyMine:FBpp0075461,modMine:FBpp0075461; MD5=17060b81e1ff01c85af78f788bbdb307; length=356; release=r6.09; species=Dmel;;F…	7.6	3	0.06	FGLYELFK+IQTIPGYANNFR+TVELLYK
115	FBpp0075119|FBgn0002284|CG4097-PA|Prosbeta6-PA	1	FBpp0075119 type=protein; loc=3L:complement(join(16610230..16610318,16609536..16610154)); ID=FBpp0075119; name=Prosbeta6-PA; parent=FBgn0002284,FBtr0075360; dbxref=FlyBase:FBpp0075119,FlyBase_Annotation_IDs:CG4097-PA,GB_protein:AAF49435.1,REFSEQ:NP_524115,GB_protein:AAF49435,FlyMine:FBpp0075119,modMine:FBpp0075119; MD5=4b5675150c283e60863791308b0d6f4b; length=235; release=r6.09; species=Dmel;	21.3	3	0.06	AGGTAGTLLQPVLDNQIGHK+AVSVASDTFISAAER+LGFEQFPDYQVPGMK
12	FBpp0070430|FBgn0029629|CG8636-PA|eIF3ga-PA	1	FBpp0070430 type=protein; loc=X:complement(2609373..2610182); ID=FBpp0070430; name=eIF3ga-PA; parent=FBgn0029629,FBtr0070446; dbxref=FlyBase:FBpp0070430,FlyBase_Annotation_IDs:CG8636-PA,GB_protein:AAF45796.1,REFSEQ:NP_570011,GB_protein:AAF45796,FlyMine:FBpp0070430,modMine:FBpp0070430; MD5=5450dea4abddd1c19304bae9ab5a30d7; length=269; release=r6.09; species=Dmel;	15.6	3	0.05	ANDPLLDPTK+ISNLSESMTEADLEELVK+KASAAAAAAVDAPK
110	FBpp0074756|FBgn0040075|CG9750-PA|rept-PA FBpp0304236|FBgn0040075|CG9750-PB|rept-PB FBpp0311247|FBgn0040075|CG9750-PC|rept-PC	1	FBpp0074756 type=protein; loc=3L:19255515..19256960; ID=FBpp0074756; name=rept-PA; parent=FBgn0040075,FBtr0074988; dbxref=GB_protein:AAF49182.1,FlyBase:FBpp0074756,FlyBase_Annotation_IDs:CG9750-PA,REFSEQ:NP_524156,GB_protein:AAF49182,FlyMine:FBpp0074756,modMine:FBpp0074756; MD5=a3ea44727bd62e2721bb3d2ec2a0204f; length=481; release=r6.09; species=Dmel;;FBpp0304236 type=protein; loc=3L:19255515..19…	6.7	3	0.06	GLGLDDVLEAR+IQAGDVITIDK+VYSLFLDENR
107	FBpp0074707|FBgn0036886|CG9300-PA|CG9300-PA	1	FBpp0074707 type=protein; loc=3L:join(19552476..19552607,19552666..19552830,19552885..19553248,19553329..19554689); ID=FBpp0074707; name=CG9300-PA; parent=FBgn0036886,FBtr0074938; dbxref=GB_protein:AAF49145.1,FlyBase:FBpp0074707,FlyBase_Annotation_IDs:CG9300-PA,REFSEQ:NP_649127,GB_protein:AAF49145,FlyMine:FBpp0074707,modMine:FBpp0074707; MD5=58d01d97545454f178cdf26d6cf8dec7; length=673; release=r…	5.3	3	0.06	EDTAEQLALAASK+GPNNTAVQALVR+SGAGEEEIIER
11	FBpp0070422|FBgn0040066|CG17437-PA|wds-PA FBpp0300790|FBgn0040066|CG17437-PB|wds-PB	1	FBpp0070422 type=protein; loc=X:join(2586279..2586549,2586761..2587386,2587441..2587629); ID=FBpp0070422; name=wds-PA; parent=FBgn0040066,FBtr0070438; dbxref=FlyBase:FBpp0070422,FlyBase_Annotation_IDs:CG17437-PA,GB_protein:AAF45791.1,REFSEQ:NP_524984,GB_protein:AAF45791,FlyMine:FBpp0070422,modMine:FBpp0070422; MD5=bba31ef4ee3304320e64e714e0c768c5; length=361; release=r6.09; species=Dmel;;FBpp0300…	7.2	3	0.06	TLIDDDNPPVSFVK+YILAATLDNTLK
2	FBpp0070044|FBgn0053217|CG33217-PA|CG33217-PA	1	FBpp0070044 type=protein; loc=3L:join(23126208..23126400,23126717..23127251,23127313..23127489,23128260..23128370,23130510..23130654,23131189..23131350,23131408..23132184); ID=FBpp0070044; name=CG33217-PA; parent=FBgn0053217,FBtr0070045; dbxref=FlyBase:FBpp0070044,FlyBase_Annotation_IDs:CG33217-PA,GB_protein:AAS64918.1,REFSEQ:NP_996147,GB_protein:AAS64918,FlyMine:FBpp0070044,modMine:FBpp0070044; …	3.3	3	0.06	EVFDDILTR+NINEIPDGPLLSSK
501a	FBpp0085208|FBgn0266268|CG2098-PA|FeCH-PA FBpp0085209|FBgn0266268|CG2098-PC|FeCH-PC	0.9999	FBpp0085208 type=protein; loc=3R:complement(join(31812174..31812210,31811741..31812119,31811377..31811478,31811000..31811321,31810626..31810940)); ID=FBpp0085208; name=FeCH-PA; parent=FBgn0266268,FBtr0085849; dbxref=FlyBase:FBpp0085208,FlyBase_Annotation_IDs:CG2098-PA,GB_protein:AAF57206.1,REFSEQ:NP_524613,GB_protein:AAF57206,FlyMine:FBpp0085208,modMine:FBpp0085208; MD5=3e1c855608152b39cda1ec8196…	14.6	3	0.05	DMIQLPVQSR+VGPLPWLAPATDDAIK+YVNPLTENTLAEIEK
499a	FBpp0074013|FBgn0005411|CG9998-PA|U2af50-PA FBpp0298005|FBgn0005411|CG9998-PB|U2af50-PB FBpp0298006|FBgn0005411|CG9998-PC|U2af50-PC FBpp0298007|FBgn0005411|CG9998-PD|U2af50-PD	0.9999	FBpp0074013 type=protein; loc=X:complement(join(16358811..16358823,16357643..16358206,16357484..16357572,16357295..16357417,16356756..16357217)); ID=FBpp0074013; name=U2af50-PA; parent=FBgn0005411,FBtr0074234; dbxref=FlyBase:FBpp0074013,FlyBase_Annotation_IDs:CG9998-PA,GB_protein:AAF48596.1,REFSEQ:NP_476891,GB_protein:AAF48596,FlyMine:FBpp0074013,modMine:FBpp0074013; MD5=3a022c1911db0e1434c0a819c…	9.2	3	0.05	ELLLSFGK+NFAFLEFR+SIDETTQAMAFDGINLK
498	FBpp0305165|FBgn0028737|CG6341-PB|Ef1beta-PB FBpp0311691|FBgn0028737|CG6341-PC|Ef1beta-PC	0.9999	FBpp0305165 type=protein; loc=2R:join(16868312..16868391,16868491..16869079); ID=FBpp0305165; name=Ef1beta-PB; parent=FBgn0028737,FBtr0332947; dbxref=REFSEQ:NP_524808,GB_protein:AAF57941,FlyBase:FBpp0305165,FlyBase_Annotation_IDs:CG6341-PB; MD5=db65b931eba2f027cda91e367d763098; length=222; release=r6.09; species=Dmel;;FBpp0311691 type=protein; loc=2R:join(16868312..16868391,16868491..16869079); I…	13.5	3	0.05	APSADNVNVAR+ELNAFLADNSYISGYTPSK
495	FBpp0111615|FBgn0085446|CG34417-PC|CG34417-PC FBpp0111616|FBgn0085446|CG34417-PD|CG34417-PD FBpp0111618|FBgn0085446|CG34417-PF|CG34417-PF FBpp0111619|FBgn0085446|CG34417-PH|CG34417-PH FBpp0290538|FBgn0085446|CG34417-PI|CG34417-PI FBpp0290539|FBgn0085446|CG34417-PJ|CG34417-PJ FBpp0292303|FBgn0085446|CG34417-PK|CG34417-PK FBpp0292304|FBgn0085446|CG34417-PL|CG34417-PL FBpp0307650|FBgn0085446|CG34417…	0.9999	FBpp0111615 type=protein; loc=X:join(6543104..6543160,6551906..6552293,6552639..6554782); ID=FBpp0111615; name=CG34417-PC; parent=FBgn0085446,FBtr0112703; dbxref=FlyBase:FBpp0111615,FlyBase_Annotation_IDs:CG34417-PC,REFSEQ:NP_001096892,GB_protein:ABW09345,FlyMine:FBpp0111615,modMine:FBpp0111615; MD5=424a721b8988f03fea510f748f9bfd1b; length=862; release=r6.09; species=Dmel;;FBpp0111616 type=protei…	5.5	3	0.05	AGGSVTTTTTTITTK+FSTETTSETVEEYDDR+TIETEVVGDDYQEPQR
493	FBpp0088285|FBgn0039929|CG11076-PA|CG11076-PA FBpp0311038|FBgn0039929|CG11076-PD|CG11076-PD FBpp0311039|FBgn0039929|CG11076-PE|CG11076-PE	0.9999	FBpp0088285 type=protein; loc=4:complement(1029971..1030810); ID=FBpp0088285; name=CG11076-PA; parent=FBgn0039929,FBtr0089221; dbxref=FlyBase:FBpp0088285,GB_protein:AAF59392.2,FlyBase_Annotation_IDs:CG11076-PA,GB_protein:AAF59392.3,REFSEQ:NP_726630,GB_protein:AAF59392,FlyMine:FBpp0088285,modMine:FBpp0088285; MD5=a651a420950f42ec8b23fad2288f24c1; length=279; release=r6.09; species=Dmel;;FBpp031103…	12.3	3	0.04	DLLDEEDIEK+ETIIPDLYK+NSTLQSEALGYLR
485	FBpp0083319|FBgn0038810|CG5434-PA|Srp72-PA	0.9999	FBpp0083319 type=protein; loc=3R:join(20588825..20588936,20588998..20590025,20590088..20590770,20590829..20590958); ID=FBpp0083319; name=Srp72-PA; parent=FBgn0038810,FBtr0083911; dbxref=FlyBase:FBpp0083319,FlyBase_Annotation_IDs:CG5434-PA,GB_protein:AAF55784.1,REFSEQ:NP_650898,GB_protein:AAF55784,FlyMine:FBpp0083319,modMine:FBpp0083319; MD5=040a8a2268a3619c2fdc11bcf983d81e; length=650; release=r6…	6.8	3	0.05	DAIETLLSLGEAK+TIDDAGLQPLPPNLK+TNLSAVAANLAVDQTK
477	FBpp0078222|FBgn0010348|CG8385-PA|Arf79F-PA FBpp0078224|FBgn0010348|CG8385-PB|Arf79F-PB FBpp0078225|FBgn0010348|CG8385-PE|Arf79F-PE FBpp0078226|FBgn0010348|CG8385-PC|Arf79F-PC FBpp0111771|FBgn0010348|CG8385-PF|Arf79F-PF FBpp0289184|FBgn0010348|CG8385-PH|Arf79F-PH FBpp0289185|FBgn0010348|CG8385-PI|Arf79F-PI FBpp0304364|FBgn0010348|CG8385-PJ|Arf79F-PJ	0.9999	FBpp0078222 type=protein; loc=3L:complement(join(22869842..22869989,22869665..22869774,22869346..22869471,22869082..22869246)); ID=FBpp0078222; name=Arf79F-PA; parent=FBgn0010348,FBtr0078571; dbxref=FlyBase:FBpp0078222,FlyBase_Annotation_IDs:CG8385-PA,GB_protein:AAF51871.1,REFSEQ:NP_730757,GB_protein:AAF51871; MD5=11c98ea5641a619318fa4fd02bc06bb2; length=182; release=r6.09; species=Dmel;;FBpp0078…	13.7	3	0.05	DAVLLIFANK+QDLPNAMNAAEITDK
475	FBpp0071993|FBgn0034893|CG5479-PA|mRpL43-PA	0.9999	FBpp0071993 type=protein; loc=2R:join(23698224..23698360,23698423..23698529,23698595..23698929); ID=FBpp0071993; name=mRpL43-PA; parent=FBgn0034893,FBtr0072084; dbxref=FlyBase:FBpp0071993,FlyBase_Annotation_IDs:CG5479-PA,GB_protein:AAF47047.1,REFSEQ:NP_523828,GB_protein:AAF47047,FlyMine:FBpp0071993,modMine:FBpp0071993; MD5=b97bd1c65b3afdff473bd31d9437e996; length=192; release=r6.09; species=Dmel;	20.8	3	0.05	SPDAQGQAYPSAEASKPLDTPQTATEK+TPVLVGEYLNGER
474	FBpp0070880|FBgn0029874|CG3342-PA|CG3342-PA	0.9999	FBpp0070880 type=protein; loc=X:complement(join(6527751..6527803,6526368..6527676)); ID=FBpp0070880; name=CG3342-PA; parent=FBgn0029874,FBtr0070918; dbxref=FlyBase:FBpp0070880,FlyBase_Annotation_IDs:CG3342-PA,GB_protein:AAF46167.1,REFSEQ:NP_572324,GB_protein:AAF46167,FlyMine:FBpp0070880,modMine:FBpp0070880; MD5=3dab6cdea8f0fcee5edda9cce454bcea; length=453; release=r6.09; species=Dmel;	4.4	3	0.06	EQALEDLR+ESYLQFYDDEQR
472	FBpp0070136|FBgn0260855|CG7359-PA|Sec22-PA FBpp0301847|FBgn0260855|CG7359-PB|Sec22-PB	0.9999	FBpp0070136 type=protein; loc=X:join(806485..806559,806633..806742,806969..807270,807354..807502); ID=FBpp0070136; name=Sec22-PA; parent=FBgn0260855,FBtr0070141; dbxref=FlyBase:FBpp0070136,FlyBase_Annotation_IDs:CG7359-PA,GB_protein:AAF45554.1,REFSEQ:NP_569863,GB_protein:AAF45554,FlyMine:FBpp0070136,modMine:FBpp0070136; MD5=4f0e6f6167c4fbc02aad2ebd7a0f1026; length=211; release=r6.09; species=Dmel…	12.3	3	0.05	IMVQNIDDVLQR+NISNINTQLQDVQR
466b	FBpp0311338|FBgn0266696|CG45186-PAF|CG45186-PAF FBpp0311339|FBgn0266696|CG45186-PAG|CG45186-PAG FBpp0311340|FBgn0266696|CG45186-PAH|CG45186-PAH	0.9999	FBpp0311338 type=protein; loc=3L:join(2388767..2388781,2402555..2408341); ID=FBpp0311338; name=CG45186-PAF; parent=FBgn0266696,FBtr0345113; dbxref=FlyBase:FBpp0311338,FlyBase_Annotation_IDs:CG45186-PAF,GB_protein:AAF47642,REFSEQ:NP_647719; MD5=0cc5b5dd079251aaf772f4f1a8f74477; length=1933; release=r6.09; species=Dmel;;FBpp0311339 type=protein; loc=3L:2402723..2408341; ID=FBpp0311339; name=CG45186…	2.5	3	0.03	KMSLTPAVAPPPPVYFPR+LDETELDESEIIDR+MDNTGVPASSGILR
514	FBpp0290328|FBgn0260660|CG33171-PC|Mp-PE FBpp0290329|FBgn0260660|CG42543-PF|Mp-PF FBpp0290331|FBgn0260660|CG42543-PH|Mp-PH FBpp0290332|FBgn0260660|CG42543-PI|Mp-PI FBpp0291170|FBgn0260660|CG42543-PN|Mp-PN FBpp0308935|FBgn0260660|CG42543-PS|Mp-PS	0.9998	FBpp0290328 type=protein; loc=3L:join(7019749..7019898,7034972..7035038,7035170..7035315,7035744..7035881,7038005..7038151,7041018..7041131,7043466..7043720,7044926..7045003,7045109..7045355,7046334..7046488,7046586..7046678,7048842..7048964,7050565..7050695,7051242..7051421,7051486..7051722,7051977..7052052); ID=FBpp0290328; name=Mp-PE; parent=FBgn0260660,FBtr0301106; dbxref=REFSEQ:NP_788471,GB_…	8.6	3	0.05	LVITALILFFLLGIVLVTGSTK
511	FBpp0083263|FBgn0038746|CG4510-PA|Surf6-PA	0.9998	FBpp0083263 type=protein; loc=3R:complement(join(19904623..19904788,19903760..19904568)); ID=FBpp0083263; name=Surf6-PA; parent=FBgn0038746,FBtr0083854; dbxref=FlyBase:FBpp0083263,FlyBase_Annotation_IDs:CG4510-PA,GB_protein:AAF55714.1,REFSEQ:NP_524408,GB_protein:AAF55714,FlyMine:FBpp0083263,modMine:FBpp0083263; MD5=cad3c6beff59d240ed02d9a81b4e6fc3; length=324; release=r6.09; species=Dmel;	10.8	3	0.04	SEQETEDSKEQIQPVK+VDFAANPGGK+VLELLTIHK
509	FBpp0081234|FBgn0261789|CG1249-PA|SmD2-PA	0.9998	FBpp0081234 type=protein; loc=3R:complement(join(6345771..6345772,6345279..6345636)); ID=FBpp0081234; name=SmD2-PA; parent=FBgn0261789,FBtr0081737; dbxref=FlyBase:FBpp0081234,FlyBase_Annotation_IDs:CG1249-PA,GB_protein:AAF54135.1,REFSEQ:NP_649645,GB_protein:AAF54135,FlyMine:FBpp0081234,modMine:FBpp0081234; MD5=307e4daca795befba66ab64f080dbea8; length=119; release=r6.09; species=Dmel;	24.4	3	0.05	QEEEEFNTGPLSVLTQSVK+SELTPEELAR
503	FBpp0072023|FBgn0034876|CG3957-PA|wmd-PA FBpp0112025|FBgn0034876|CG3957-PB|wmd-PB	0.9998	FBpp0072023 type=protein; loc=2R:complement(join(23547490..23547610,23545326..23545991,23545064..23545263)); ID=FBpp0072023; name=wmd-PA; parent=FBgn0034876,FBtr0072114; dbxref=FlyBase:FBpp0072023,FlyBase_Annotation_IDs:CG3957-PA,GB_protein:AAF47023.1,REFSEQ:NP_611804,GB_protein:AAF47023,FlyMine:FBpp0072023,modMine:FBpp0072023; MD5=c27ee793186a7726c2d7a987d27df910; length=328; release=r6.09; spec…	12.2	3	0.05	FSPDGELYASGSEDGTLR+VFNLEQPEAQPEEYAGHTGAIK
408a	FBpp0076890|FBgn0020369|CG1489-PA|Rpt6-PA	0.9998	FBpp0076890 type=protein; loc=X:join(21316178..21316195,21316259..21316403,21316549..21317603); ID=FBpp0076890; name=Rpt6-PA; parent=FBgn0020369,FBtr0077189; dbxref=FlyBase:FBpp0076890,FlyBase_Annotation_IDs:CG1489-PA,GB_protein:AAF50835.1,REFSEQ:NP_608447,GB_protein:AAF50835,FlyMine:FBpp0076890,modMine:FBpp0076890; MD5=22dd41c30e0d27414c18eaf70afa7fdf; length=405; release=r6.09; species=Dmel;	8.6	3	0.04	EVIELPVK+GVILYGPPGTGK+IAELMPGASGAEVK+IDILDPALLRPGR
527a	FBpp0292447|FBgn0261836|CG42768-PD|Msp300-PD FBpp0292450|FBgn0261836|CG42768-PH|Msp300-PH FBpp0292451|FBgn0261836|CG42768-PI|Msp300-PI FBpp0304676|FBgn0261836|CG42768-PJ|Msp300-PJ FBpp0304677|FBgn0261836|CG42768-PK|Msp300-PK FBpp0304678|FBgn0261836|CG42768-PL|Msp300-PL	0.9996	FBpp0292447 type=protein; loc=2L:join(5109146..5111021,5117577..5117638,5121676..5121948,5122435..5122601,5122661..5122937,5123016..5125622,5125828..5139015,5139359..5139673,5139779..5140921,5141311..5141517,5141653..5141890,5142003..5144785,5146993..5147298,5148731..5148882,5154248..5155217,5155322..5155534,5155589..5155849,5187607..5187717,5188117..5188281,5188342..5195460,5195979..5196284,5197…	0.8	3	0.05	DAITTLANVAETQDK+EFNNAQLEATNSLNAIQK+ESEEQLAALR+LLEVLSGER+RVVIIDGK
521	FBpp0074349|FBgn0004957|CG6205-PA|por-PA FBpp0302628|FBgn0004957|CG6205-PB|por-PB FBpp0305446|FBgn0004957|CG6205-PC|por-PC	0.9996	FBpp0074349 type=protein; loc=X:complement(18378176..18379753); ID=FBpp0074349; name=por-PA; parent=FBgn0004957,FBtr0074577; dbxref=FlyBase:FBpp0074349,FlyBase_Annotation_IDs:CG6205-PA,GB_protein:AAF48828.1,REFSEQ:NP_476890,GB_protein:AAF48828,FlyMine:FBpp0074349,modMine:FBpp0074349; MD5=9445cb6707d81e77e93a214e5893a7ba; length=525; release=r6.09; species=Dmel;;FBpp0302628 type=protein; loc=X:com…	7.8	3	0.03	LLLLLLLAAVGYLLLQLLRLGR+LLLLLLLAAVGYLLLQLLRLGRR+SISSLVRSWNIPMHEWLK
534	FBpp0085035|FBgn0039790|CG2246-PA|CG2246-PA FBpp0085036|FBgn0039790|CG2246-PC|CG2246-PC FBpp0085037|FBgn0039790|CG2246-PB|CG2246-PB FBpp0085038|FBgn0039790|CG2246-PD|CG2246-PD FBpp0085039|FBgn0039790|CG2246-PF|CG2246-PF FBpp0085040|FBgn0039790|CG2246-PE|CG2246-PE FBpp0291519|FBgn0039790|CG2246-PG|CG2246-PG FBpp0291761|FBgn0039790|CG2246-PH|CG2246-PH FBpp0291762|FBgn0039790|CG2246-PI|CG2246-PI FBp…	0.9992	FBpp0085035 type=protein; loc=3R:complement(join(30601201..30601220,30595390..30595626,30595040..30595328,30594818..30594984,30594113..30594169,30593705..30593849,30593489..30593635,30593262..30593420)); ID=FBpp0085035; name=CG2246-PA; parent=FBgn0039790,FBtr0085673; dbxref=GB_protein:AAF57070.1,FlyBase:FBpp0085035,FlyBase_Annotation_IDs:CG2246-PA,GB_protein:AAF57070.2,REFSEQ:NP_733389,GB_protein…	7.4	3	0.05	EIQGFFDIPVDNLR+SIVGVIPYLPYSK
544	FBpp0083695|FBgn0039004|CG6958-PA|Nup133-PA	0.9985	FBpp0083695 type=protein; loc=3R:join(22690700..22690875,22690931..22691105,22691166..22691669,22691721..22692033,22692089..22692927,22692998..22693676,22693747..22694288,22694352..22694726); ID=FBpp0083695; name=Nup133-PA; parent=FBgn0039004,FBtr0084302; dbxref=GB_protein:AAF56042.1,FlyBase:FBpp0083695,FlyBase_Annotation_IDs:CG6958-PA,GB_protein:AAF56042.2,REFSEQ:NP_651080,GB_protein:AAF56042,Fl…	3.4	3	0.04	LAAFAAAESDLTAQVEK+NVTAADPSGAPMDAYK+TIVDELLR
408c	FBpp0083843|FBgn0028684|CG10370-PA|Rpt5-PA	0.9981	FBpp0083843 type=protein; loc=3R:join(23753014..23753223,23753288..23753708,23753766..23754421); ID=FBpp0083843; name=Rpt5-PA; parent=FBgn0028684,FBtr0084452; dbxref=FlyBase:FBpp0083843,FlyBase_Annotation_IDs:CG10370-PA,GB_protein:AAF56177.1,REFSEQ:NP_524464,GB_protein:AAF56177,FlyMine:FBpp0083843,modMine:FBpp0083843; MD5=d644ae57f045a0329802b0442d8a3e33; length=428; release=r6.09; species=Dmel;	8.4	3	0.03	AMEVDERPTEQYSDIGGLDK+DSYLILETLPAEYDAR+GVILYGPPGTGK
552	FBpp0075138|FBgn0260460|CG13037-PA|mRpS34-PA	0.9968	FBpp0075138 type=protein; loc=3L:16348167..16348733; ID=FBpp0075138; name=mRpS34-PA; parent=FBgn0260460,FBtr0075379; dbxref=FlyBase:FBpp0075138,GB_protein:AAF49483.2,REFSEQ:NP_524104,GB_protein:AAF49483,FlyBase_Annotation_IDs:CG13037-PA,FlyBase_Annotation_IDs:CG42648-PA,FlyMine:FBpp0075138,modMine:FBpp0075138; MD5=471a15080213c0497ec954503b5bf730; length=188; release=r6.09; species=Dmel;	17.6	3	0.04	ADYELVPQDQEAK+IELPPLLR+VQSVDEQPGEIR
411d	FBpp0071084|FBgn0029979|CG10777-PB|CG10777-PB FBpp0310551|FBgn0029979|CG10777-PC|CG10777-PC	0.9968	FBpp0071084 type=protein; loc=X:complement(join(7928794..7930302,7927228..7928556)); ID=FBpp0071084; name=CG10777-PB; parent=FBgn0029979,FBtr0071132; dbxref=FlyBase:FBpp0071084,FlyBase_Annotation_IDs:CG10777-PB,GB_protein:AAF46295.1,REFSEQ:NP_572424,GB_protein:AAF46295,FlyMine:FBpp0071084,modMine:FBpp0071084; MD5=11767947f10d5a65a6259cb7e9cb5704; length=945; release=r6.09; species=Dmel;;FBpp03105…	5.3	3	0.03	ELISVLEEAGQTPSQALLDLAR+MLDMGFEPQIR+NNNPLNYQAGNNYNNNR
561	FBpp0300163|FBgn0028899|CG31817-PB|CG31817-PB	0.9943	FBpp0300163 type=protein; loc=2L:complement(join(16337528..16337807,16336292..16337464,16330623..16336231)); ID=FBpp0300163; name=CG31817-PB; parent=FBgn0028899,FBtr0307508; dbxref=REFSEQ:NP_723962,GB_protein:AAN10938,FlyBase:FBpp0300163,FlyBase_Annotation_IDs:CG31817-PB; MD5=d4909951518f5d69fe5d02cd96b44431; length=2353; release=r6.09; species=Dmel;	2	3	0.04	AVSVAETQTISEDVTR+ILASSPLRVLR+QINSRKGFGNSK+SDELIEEK
624	FBpp0073126|FBgn0035499|CG14996-PB|Chd64-PB FBpp0302668|FBgn0035499|CG14996-PC|Chd64-PC	0.9908	FBpp0073126 type=protein; loc=3L:complement(join(4122156..4122209,4115305..4115646,4114972..4115142)); ID=FBpp0073126; name=Chd64-PB; parent=FBgn0035499,FBtr0073270; dbxref=FlyBase:FBpp0073126,FlyBase_Annotation_IDs:CG14996-PB,GB_protein:AAF47840.2,REFSEQ:NP_647860,GB_protein:AAF47840,FlyMine:FBpp0073126,modMine:FBpp0073126; MD5=28afced7256b9db15794cd3fbee17f1d; length=188; release=r6.09; species…	20	3	0.04	AGANVISLQYGSNK+AVTEEPINTSGDTDNFFEVLK
701	FBpp0076505|FBgn0035793|CG7546-PA|CG7546-PA FBpp0076506|FBgn0035793|CG7546-PB|CG7546-PB FBpp0288464|FBgn0035793|CG7546-PC|CG7546-PC FBpp0288465|FBgn0035793|CG7546-PD|CG7546-PD FBpp0293610|FBgn0035793|CG7546-PE|CG7546-PE FBpp0304451|FBgn0035793|CG7546-PF|CG7546-PF FBpp0304452|FBgn0035793|CG7546-PG|CG7546-PG FBpp0304453|FBgn0035793|CG7546-PH|CG7546-PH	0.9719	FBpp0076505 type=protein; loc=3L:join(7511377..7511442,7511511..7511628,7511705..7511916,7511973..7512728,7512786..7513392,7513523..7513621,7513818..7514354,7514649..7515581,7515641..7515777,7515868..7516050,7516116..7516466); ID=FBpp0076505; name=CG7546-PA; parent=FBgn0035793,FBtr0076791; dbxref=FlyBase:FBpp0076505,FlyBase_Annotation_IDs:CG7546-PA,GB_protein:AAF50546.2,REFSEQ:NP_648132,GB_protei…	2.7	3	0.03	GANARNNDEPMR+YYEILQNDPTFEESDTDGR
411e	FBpp0112117|FBgn0037549|CG7878-PA|CG7878-PA	0.9498	FBpp0112117 type=protein; loc=3R:join(8122853..8123503,8123559..8124067,8124130..8124765,8124823..8125138); ID=FBpp0112117; name=CG7878-PA; parent=FBgn0037549,FBtr0113205; dbxref=FlyBase:FBpp0112117,FlyBase_Annotation_IDs:CG7878-PA,REFSEQ:NP_649767,GB_protein:AAF54192,FlyMine:FBpp0112117,modMine:FBpp0112117; MD5=864e1f6c69884ef922fe9c6e27787540; length=703; release=r6.09; species=Dmel;	3.3	3	0.02	GGANVLVLAPTR+MLDMGFEPQIR
742	FBpp0070415|FBgn0013432|CG3717-PA|bcn92-PA	0.928	FBpp0070415 type=protein; loc=X:complement(join(2149402..2149481,2149221..2149341,2148766..2148843)); ID=FBpp0070415; name=bcn92-PA; parent=FBgn0013432,FBtr0070431; dbxref=FlyBase:FBpp0070415,FlyBase_Annotation_IDs:CG3717-PA,GB_protein:AAF45733.1,REFSEQ:NP_477059,GB_protein:AAF45733,FlyMine:FBpp0070415,modMine:FBpp0070415; MD5=78b26b1d14c2c7305d868056a6527091; length=92; release=r6.09; species=Dm…	14.1	3	0.04	QMAEGQQNLELIR
91	FBpp0074227|FBgn0030855|CG5800-PA|CG5800-PA	1	FBpp0074227 type=protein; loc=X:join(17636368..17636754,17636831..17638924); ID=FBpp0074227; name=CG5800-PA; parent=FBgn0030855,FBtr0074453; dbxref=FlyBase:FBpp0074227,FlyBase_Annotation_IDs:CG5800-PA,GB_protein:AAF48747.2,REFSEQ:NP_573230,GB_protein:AAF48747,FlyMine:FBpp0074227,modMine:FBpp0074227; MD5=2380ec9d0f567e28cdb076e5ca4a64fa; length=826; release=r6.09; species=Dmel;	2.5	2	0.04	IAIYEDFLR+LAATEAEIQDLK
10	FBpp0070402|FBgn0000377|CG3193-PA|crn-PA	1	FBpp0070402 type=protein; loc=X:complement(join(2249828..2249863,2247697..2249769)); ID=FBpp0070402; name=crn-PA; parent=FBgn0000377,FBtr0070418; dbxref=FlyBase:FBpp0070402,FlyBase_Annotation_IDs:CG3193-PA,GB_protein:AAF45760.1,REFSEQ:NP_477118,GB_protein:AAF45760,FlyMine:FBpp0070402,modMine:FBpp0070402; MD5=14718c6a043bb247bab7c033c8f106d4; length=702; release=r6.09; species=Dmel;	3.4	2	0.04	AIFELAVQQPR+FAELENLLGDTDR
78	FBpp0073651|FBgn0020909|CG11130-PA|Rtc1-PA	1	FBpp0073651 type=protein; loc=X:join(13757271..13758083,13758150..13758306,13758360..13758544); ID=FBpp0073651; name=Rtc1-PA; parent=FBgn0020909,FBtr0073820; dbxref=FlyBase:FBpp0073651,FlyBase_Annotation_IDs:CG11130-PA,GB_protein:AAF48313.2,REFSEQ:NP_572919,GB_protein:AAF48313,FlyMine:FBpp0073651,modMine:FBpp0073651; MD5=4b8a3d30f7cf545a7588d77f2020c551; length=384; release=r6.09; species=Dmel;	7.3	2	0.04	EESEDTPSIPENLGK+FLPDVYIYTDQNK
63	FBpp0072860|FBgn0035393|CG16753-PA|CG16753-PA	1	FBpp0072860 type=protein; loc=3L:3055156..3055689; ID=FBpp0072860; name=CG16753-PA; parent=FBgn0035393,FBtr0072990; dbxref=FlyBase:FBpp0072860,FlyBase_Annotation_IDs:CG16753-PA,GB_protein:AAF47708.1,REFSEQ:NP_647764,GB_protein:AAF47708,FlyMine:FBpp0072860,modMine:FBpp0072860; MD5=370587a51634ff06d6d169ef51ece597; length=177; release=r6.09; species=Dmel;	14.1	2	0.04	DALPSLQDIYK+DVSEGAALTEPEVR
60	FBpp0072781|FBgn0000543|CG5714-PA|ecd-PA	1	FBpp0072781 type=protein; loc=3L:complement(join(2265496..2265775,2263648..2265422)); ID=FBpp0072781; name=ecd-PA; parent=FBgn0000543,FBtr0072903; dbxref=FlyBase:FBpp0072781,FlyBase_Annotation_IDs:CG5714-PA,GB_protein:AAF47628.1,REFSEQ:NP_647707,GB_protein:AAF47628,FlyMine:FBpp0072781,modMine:FBpp0072781; MD5=0d82899ec20fc5135652e595a01f43ef; length=684; release=r6.09; species=Dmel;	3.9	2	0.04	DNIEGSAEYQELLNK+EEDFVEYYIFPK
59	FBpp0072777|FBgn0035337|CG15877-PA|CG15877-PA	1	FBpp0072777 type=protein; loc=3L:complement(join(2377276..2377432,2376544..2377220)); ID=FBpp0072777; name=CG15877-PA; parent=FBgn0035337,FBtr0072899; dbxref=FlyBase:FBpp0072777,FlyBase_Annotation_IDs:CG15877-PA,GB_protein:AAF47641.1,REFSEQ:NP_647718,GB_protein:AAF47641,FlyMine:FBpp0072777,modMine:FBpp0072777; MD5=51a0ccecdb49ea409a9fed01b81a42b2; length=277; release=r6.09; species=Dmel;	11.2	2	0.04	ISQLAEEVIQK+SLILAPQVDQQEVPTDKPAK
55	FBpp0072475|FBgn0052344|CG32344-PA|CG32344-PA	1	FBpp0072475 type=protein; loc=3L:complement(join(324653..324655,324049..324598,323240..323994,322893..323168,321929..322828)); ID=FBpp0072475; name=CG32344-PA; parent=FBgn0052344,FBtr0072576; dbxref=FlyBase:FBpp0072475,FlyBase_Annotation_IDs:CG32344-PA,GB_protein:AAN11439.1,REFSEQ:NP_612028,GB_protein:AAN11439,FlyMine:FBpp0072475,modMine:FBpp0072475; MD5=3ba86a6eaf3ac668fb195d101b02cea2; length=8…	2.9	2	0.04	MPTADEEAISSTFNK+TIPLILEGR
51	FBpp0072250|FBgn0016687|CG4634-PA|Nurf-38-PA FBpp0271761|FBgn0016687|CG4634-PB|Nurf-38-PB FBpp0297127|FBgn0016687|CG4634-PC|Nurf-38-PC	1	FBpp0072250 type=protein; loc=2R:complement(join(24560853..24561060,24560292..24560410,24559830..24560225,24559623..24559774,24559455..24559564,24559101..24559132)); ID=FBpp0072250; name=Nurf-38-PA; parent=FBgn0016687,FBtr0072343; dbxref=FlyBase_Annotation_IDs:CG4634-PA,FlyBase:FBpp0072250,GB_protein:AAF47227,REFSEQ:NP_523849,FlyMine:FBpp0072250,modMine:FBpp0072250; MD5=71a0b66df47f0abab128bb713b…	8.3	2	0.04	IIAIDVNDPLASK+TIYNMVVEVPR
6	FBpp0070162|FBgn0040340|CG11642-PB|TRAM-PB FBpp0070163|FBgn0040340|CG11642-PA|TRAM-PA FBpp0070164|FBgn0040340|CG11642-PC|TRAM-PC FBpp0298011|FBgn0040340|CG11642-PD|TRAM-PD FBpp0304840|FBgn0040340|CG11642-PE|TRAM-PE	1	FBpp0070162 type=protein; loc=X:936349..937455; ID=FBpp0070162; name=TRAM-PB; parent=FBgn0040340,FBtr0070167; dbxref=FlyBase:FBpp0070162,FlyBase_Annotation_IDs:CG11642-PB,GB_protein:AAN09034.1,REFSEQ:NP_726711,GB_protein:AAN09034,FlyMine:FBpp0070162,modMine:FBpp0070162; MD5=c6803b3e6691c65d4ac0dd4ffe29f1d4; length=368; release=r6.09; species=Dmel;;FBpp0070163 type=protein; loc=X:936349..937455; I…	4.3	2	0.04	ESDLPEADQTSPSPIK
433a	FBpp0085460|FBgn0042083|CG3267-PA|CG3267-PA	1	FBpp0085460 type=protein; loc=2R:join(6746485..6746610,6746670..6746923,6747243..6748123,6748179..6748654); ID=FBpp0085460; name=CG3267-PA; parent=FBgn0042083,FBtr0086126; dbxref=FlyBase:FBpp0085460,FlyBase_Annotation_IDs:CG3267-PA,GB_protein:AAM70824.1,REFSEQ:NP_652724,GB_protein:AAM70824,FlyMine:FBpp0085460,modMine:FBpp0085460; MD5=5d9c5acb1b79d182098c68ef720ef054; length=578; release=r6.09; sp…	6.7	2	0.04	APIVEMFEAEGSPYYSTAR+INLLLDK+QGTIFLAGPPLVK
410a	FBpp0077812|FBgn0025683|CG3164-PA|CG3164-PA FBpp0077813|FBgn0025683|CG3164-PB|CG3164-PB FBpp0089109|FBgn0025683|CG3164-PC|CG3164-PC FBpp0099791|FBgn0025683|CG3164-PD|CG3164-PD	1	FBpp0077812 type=protein; loc=2L:complement(join(130508..130551,128800..128942,126110..126227,125077..125266,124087..124920,123856..124024,123694..123794,123129..123629)); ID=FBpp0077812; name=CG3164-PA; parent=FBgn0025683,FBtr0078153; dbxref=FlyBase_Annotation_IDs:CG3164-PA,FlyBase:FBpp0077812,GB_protein:AAN10508.1,REFSEQ:NP_722605,GB_protein:AAN10508,FlyMine:FBpp0077812,modMine:FBpp0077812; MD5…	3.7	2	0.04	SGELTAIMGPSGAGK+STLLNILSGYK
40	FBpp0071845|FBgn0040091|CG4414-PA|Ugt58Fa-PA FBpp0311614|FBgn0040091|CG4414-PB|Ugt58Fa-PB	1	FBpp0071845 type=protein; loc=2R:complement(join(22643805..22643807,22643492..22643653,22643343..22643430,22641950..22643286)); ID=FBpp0071845; name=Ugt58Fa-PA; parent=FBgn0040091,FBtr0071934; dbxref=FlyBase:FBpp0071845,FlyBase_Annotation_IDs:CG4414-PA,GB_protein:AAF46872.3,REFSEQ:NP_611694,GB_protein:AAF46872,FlyMine:FBpp0071845,modMine:FBpp0071845; MD5=deef9997c496e5b2f1513356b4633cda; length=5…	4.2	2	0.04	GNLADLGLLPIEK+TLVTELANR
380a	FBpp0071223|FBgn0052708|CG32708-PA|CG32708-PA	1	FBpp0071223 type=protein; loc=X:join(9085985..9086318,9086397..9086782); ID=FBpp0071223; name=CG32708-PA; parent=FBgn0052708,FBtr0071286; dbxref=FlyBase:FBpp0071223,FlyBase_Annotation_IDs:CG32708-PA,GB_protein:AAF46440.1,REFSEQ:NP_727306,GB_protein:AAF46440,FlyMine:FBpp0071223,modMine:FBpp0071223; MD5=cad0e653be09752a372e3eb471b78ec8; length=239; release=r6.09; species=Dmel;	9.6	2	0.04	EILGEYGAIGR+KETTFFQNNLDK
369	sp|CAS1_BOVIN|	1	sp CAS1_BOVIN	12.1	2	0.04	FFVAPFPEVFGK+VPQLEIVPNSAEER
358	FBpp0110147|FBgn0052699|CG32699-PB|LPCAT-PB	1	FBpp0110147 type=protein; loc=X:complement(join(9579482..9579682,9574901..9575046,9574347..9574832,9574132..9574269,9573579..9573855,9573404..9573505,9573185..9573326,9573008..9573117)); ID=FBpp0110147; name=LPCAT-PB; parent=FBgn0052699,FBtr0110850; dbxref=FlyBase:FBpp0110147,FlyBase_Annotation_IDs:CG32699-PB,REFSEQ:NP_001036265,GB_protein:ABI30972,FlyMine:FBpp0110147,modMine:FBpp0110147; MD5=649…	4.5	2	0.04	IINYAQPIYVQR+IPFPGDIVEIER
35	FBpp0071739|FBgn0022985|CG5821-PA|qkr58E-2-PA FBpp0308618|FBgn0022985|CG5821-PB|qkr58E-2-PB FBpp0311193|FBgn0022985|CG5821-PC|qkr58E-2-PC	1	FBpp0071739 type=protein; loc=2R:join(22416066..22416366,22416428..22417031,22417096..22417196,22417252..22417496); ID=FBpp0071739; name=qkr58E-2-PA; parent=FBgn0022985,FBtr0071828; dbxref=FlyBase:FBpp0071739,FlyBase_Annotation_IDs:CG5821-PA,GB_protein:AAF46845.1,REFSEQ:NP_523810,GB_protein:AAF46845,FlyMine:FBpp0071739,modMine:FBpp0071739; MD5=8e03d7b2d061315d4df30990c5c27762; length=416; release…	4.6	2	0.04	DQYADVYQQR+VAYALAEIR
34	FBpp0071587|FBgn0034654|CG10306-PA|CG10306-PA	1	FBpp0071587 type=protein; loc=2R:join(21685376..21685446,21685513..21686110); ID=FBpp0071587; name=CG10306-PA; parent=FBgn0034654,FBtr0071670; dbxref=FlyBase:FBpp0071587,FlyBase_Annotation_IDs:CG10306-PA,GB_protein:AAF46753.1,REFSEQ:NP_611604,GB_protein:AAF46753,FlyMine:FBpp0071587,modMine:FBpp0071587; MD5=7b6e7acf904fddf3fec896a1f034a937; length=222; release=r6.09; species=Dmel;	11.7	2	0.04	NQGQGLVIVAMQDDK+TLESYVQDQAK
329	FBpp0087250|FBgn0021795|CG9035-PA|Tapdelta-PA FBpp0311866|FBgn0021795|CG9035-PB|Tapdelta-PB	1	FBpp0087250 type=protein; loc=2R:complement(join(11370773..11371012,11370453..11370713)); ID=FBpp0087250; name=Tapdelta-PA; parent=FBgn0021795,FBtr0088153; dbxref=FlyBase:FBpp0087250,FlyBase_Annotation_IDs:CG9035-PA,GB_protein:AAF58651.1,REFSEQ:NP_610679,GB_protein:AAF58651,FlyMine:FBpp0087250,modMine:FBpp0087250; MD5=bf33d2cfa08fef1fcf9e77cde5d9455d; length=166; release=r6.09; species=Dmel;;FBpp…	12.7	2	0.04	LFDEDGYANVR+SLLDISVPTK
325	FBpp0087094|FBgn0023167|CG8427-PA|SmD3-PA	1	FBpp0087094 type=protein; loc=2R:join(12168877..12169195,12169725..12169861); ID=FBpp0087094; name=SmD3-PA; parent=FBgn0023167,FBtr0087986; dbxref=FlyBase:FBpp0087094,FlyBase_Annotation_IDs:CG8427-PA,GB_protein:AAF58566.1,REFSEQ:NP_725106,GB_protein:AAF58566,FlyMine:FBpp0087094,modMine:FBpp0087094; MD5=e8790dbcf9159ddb1b451a1c1ec1e6fc; length=151; release=r6.09; species=Dmel;	6	2	0.04	FLILPDMLK
314	FBpp0086736|FBgn0033886|CG13349-PA|Rpn13-PA FBpp0086737|FBgn0033886|CG13349-PB|Rpn13-PB FBpp0112985|FBgn0033886|CG13349-PD|Rpn13-PD FBpp0112986|FBgn0033886|CG13349-PE|Rpn13-PE FBpp0112987|FBgn0033886|CG13349-PF|Rpn13-PF FBpp0308980|FBgn0033886|CG13349-PG|Rpn13-PG	1	FBpp0086736 type=protein; loc=2R:complement(join(13959568..13960088,13959205..13959398,13958645..13959099)); ID=FBpp0086736; name=Rpn13-PA; parent=FBgn0033886,FBtr0087610; dbxref=GB_protein:AAF58312.1,FlyBase:FBpp0086736,FlyBase_Annotation_IDs:CG13349-PA,REFSEQ:NP_610917,GB_protein:AAF58312,FlyMine:FBpp0086736,modMine:FBpp0086736; MD5=fc07f5d055821428f9a70a7ef39a2131; length=389; release=r6.09; s…	8.5	2	0.04	QSGLGSSSNSSNLVEFR+TLIVHLPESEDVDDDR
310	FBpp0086469|FBgn0034029|CG8190-PA|eIF2B-gamma-PA	1	FBpp0086469 type=protein; loc=2R:join(15542754..15542904,15542958..15543466,15543522..15543662,15543756..15544322); ID=FBpp0086469; name=eIF2B-gamma-PA; parent=FBgn0034029,FBtr0087336; dbxref=FlyBase:FBpp0086469,FlyBase_Annotation_IDs:CG8190-PA,GB_protein:AAF58125.1,REFSEQ:NP_611046,GB_protein:AAF58125,FlyMine:FBpp0086469,modMine:FBpp0086469; MD5=e03dccd3b7df1b8892cf5f8a850d86ce; length=455; rele…	7.7	2	0.04	DLIGIHAATQR+LASIWNNLCGEK+VNNTLSFLAINR
305	FBpp0086061|FBgn0034246|CG6493-PA|Dcr-2-PA FBpp0309192|FBgn0034246|CG6493-PB|Dcr-2-PB	1	FBpp0086061 type=protein; loc=2R:complement(join(17581406..17581426,17581215..17581345,17580916..17581093,17580169..17580476,17579416..17580112,17578795..17579352,17578554..17578728,17575395..17578495)); ID=FBpp0086061; name=Dcr-2-PA; parent=FBgn0034246,FBtr0086904; dbxref=FlyBase:FBpp0086061,FlyBase_Annotation_IDs:CG6493-PA,GB_protein:AAF57830.2,REFSEQ:NP_523778,GB_protein:AAF57830,FlyMine:FBpp0…	1.7	2	0.04	DLALGDEESLVK+NVDPLGNVIPTEDIEEPK
300	FBpp0085860|FBgn0027835|CG5170-PD|Dp1-PD FBpp0085861|FBgn0027835|CG5170-PF|Dp1-PF FBpp0085862|FBgn0027835|CG5170-PE|Dp1-PE FBpp0089201|FBgn0027835|CG5170-PA|Dp1-PA FBpp0089202|FBgn0027835|CG5170-PB|Dp1-PB FBpp0309290|FBgn0027835|CG5170-PG|Dp1-PG FBpp0311418|FBgn0027835|CG5170-PH|Dp1-PH	1	FBpp0085860 type=protein; loc=2R:join(18415250..18415286,18415345..18415595,18415663..18417516,18417577..18418965,18419051..18419425); ID=FBpp0085860; name=Dp1-PD; parent=FBgn0027835,FBtr0086679; dbxref=FlyBase:FBpp0085860,FlyBase_Annotation_IDs:CG5170-PD,GB_protein:AAM68449.1,REFSEQ:NP_725785,GB_protein:AAM68449; MD5=d9f88abad723182825b9423678b39911; length=1301; release=r6.09; species=Dmel;;FBp…	2.1	2	0.04	EGIAQAEQEIR+FSADDDNPNSIFISGK
291	FBpp0085295|FBgn0025674|CG15218-PA|CycK-PA FBpp0085296|FBgn0025674|CG15218-PB|CycK-PB FBpp0310472|FBgn0025674|CG15218-PC|CycK-PC	1	FBpp0085295 type=protein; loc=2L:complement(22128521..22129723); ID=FBpp0085295; name=CycK-PA; parent=FBgn0025674,FBtr0085941; dbxref=FlyBase:FBpp0085295,FlyBase_Annotation_IDs:CG15218-PA,GB_protein:AAN11146.1,REFSEQ:NP_788082,GB_protein:AAN11146,FlyMine:FBpp0085295,modMine:FBpp0085295; MD5=6625904a925b2a7bc5161d3256c503a0; length=400; release=r6.09; species=Dmel;;FBpp0085296 type=protein; loc=2L…	7.8	2	0.04	EALQPTSPPQKPPSR+GILTDNYFYSFGDDPK
279	FBpp0084874|FBgn0039726|CG7883-PA|eIF2B-alpha-PA	1	FBpp0084874 type=protein; loc=3R:complement(join(29935794..29935827,29935633..29935734,29935359..29935570,29935137..29935291,29934811..29935081,29934605..29934751)); ID=FBpp0084874; name=eIF2B-alpha-PA; parent=FBgn0039726,FBtr0085508; dbxref=FlyBase:FBpp0084874,FlyBase_Annotation_IDs:CG7883-PA,GB_protein:AAF56977.1,REFSEQ:NP_651752,GB_protein:AAF56977,FlyMine:FBpp0084874,modMine:FBpp0084874; MD5=…	10.1	2	0.04	FITLSLDDK+LTPSAVSDELIK+YFLQLLDEDK
267	FBpp0084071|FBgn0000140|CG6875-PA|asp-PA	1	FBpp0084071 type=protein; loc=3R:join(24754041..24754055,24754128..24754304,24754357..24754569,24754649..24759530,24759591..24759892,24759957..24760232); ID=FBpp0084071; name=asp-PA; parent=FBgn0000140,FBtr0084692; dbxref=GB_protein:AAF56330.2,FlyBase:FBpp0084071,FlyBase_Annotation_IDs:CG6875-PA,GB_protein:AAF56330.3,REFSEQ:NP_524488,GB_protein:AAF56330,FlyMine:FBpp0084071,modMine:FBpp0084071; MD…	1.4	2	0.04	FSSELLANIGDITR+TPQEEPVYISPQPR
27	FBpp0071279|FBgn0014868|CG9022-PA|Ost48-PA	1	FBpp0071279 type=protein; loc=X:complement(join(9158290..9158431,9157008..9158215)); ID=FBpp0071279; name=Ost48-PA; parent=FBgn0014868,FBtr0071344; dbxref=FlyBase:FBpp0071279,FlyBase_Annotation_IDs:CG9022-PA,GB_protein:AAF46453.1,REFSEQ:NP_511096,GB_protein:AAF46453,FlyMine:FBpp0071279,modMine:FBpp0071279; MD5=1bed9989bd15e38ed422ca79b5f6c5f9; length=449; release=r6.09; species=Dmel;	6.5	2	0.04	LADDSSLLLSK+LAQFVDDGGNVLVAGSEK
244	FBpp0082215|FBgn0027610|CG8790-PB|Dic1-PB FBpp0082216|FBgn0027610|CG8790-PA|Dic1-PA FBpp0311942|FBgn0027610|CG8790-PC|Dic1-PC	1	FBpp0082215 type=protein; loc=3R:join(13367761..13368161,13368252..13368693); ID=FBpp0082215; name=Dic1-PB; parent=FBgn0027610,FBtr0082747; dbxref=FlyBase:FBpp0082215,FlyBase_Annotation_IDs:CG8790-PB,GB_protein:AAF54932.1,REFSEQ:NP_731793,GB_protein:AAF54932; MD5=46d12d6b3b016d16d8940db92613b415; length=280; release=r6.09; species=Dmel;;FBpp0082216 type=protein; loc=3R:join(13367761..13368161,133…	6.8	2	0.04	LGPLGFFK+NYNNAFDGLVR
235	FBpp0081584|FBgn0027338|CG9423-PA|Kap-alpha3-PA FBpp0081585|FBgn0027338|CG9423-PB|Kap-alpha3-PB FBpp0081586|FBgn0027338|CG9423-PC|Kap-alpha3-PC FBpp0290407|FBgn0027338|CG9423-PD|Kap-alpha3-PD	1	FBpp0081584 type=protein; loc=3R:complement(join(9577208..9577267,9576768..9577148,9575877..9576707,9575636..9575812,9575474..9575569)); ID=FBpp0081584; name=Kap-alpha3-PA; parent=FBgn0027338,FBtr0082106; dbxref=FlyBase:FBpp0081584,FlyBase_Annotation_IDs:CG9423-PA,GB_protein:AAF54408.1,REFSEQ:NP_731377,GB_protein:AAF54408; MD5=7c89f9db717ba92f5f8f808941be523e; length=514; release=r6.09; species=D…	5.3	2	0.04	AAADATKPEQQLAAVQAAR+NEVTVELR
234	FBpp0081540|FBgn0014022|CG8161-PA|Rlb1-PA	1	FBpp0081540 type=protein; loc=3R:join(9513363..9513389,9513447..9514811); ID=FBpp0081540; name=Rlb1-PA; parent=FBgn0014022,FBtr0082062; dbxref=FlyBase:FBpp0081540,FlyBase_Annotation_IDs:CG8161-PA,GB_protein:AAF54389.1,REFSEQ:NP_477099,GB_protein:AAF54389,FlyMine:FBpp0081540,modMine:FBpp0081540; MD5=13c6b76a022794b12f7c6607964b95d6; length=463; release=r6.09; species=Dmel;	8.2	2	0.04	QSLLQEGTNPNAVIANER+VVDADVNGATAETPTLQVSK
232	FBpp0081467|FBgn0000412|CG9745-PC|D1-PC FBpp0081468|FBgn0000412|CG9745-PA|D1-PA FBpp0290739|FBgn0000412|CG9745-PD|D1-PD	1	FBpp0081467 type=protein; loc=3R:complement(join(9239490..9239904,9238519..9239171)); ID=FBpp0081467; name=D1-PC; parent=FBgn0000412,FBtr0081987; dbxref=FlyBase:FBpp0081467,FlyBase_Annotation_IDs:CG9745-PC,GB_protein:AAN13412.1,REFSEQ:NP_731320,GB_protein:AAN13412; MD5=27491c3a75fdf5c1c8fa3e7977520c6b; length=355; release=r6.09; species=Dmel;;FBpp0081468 type=protein; loc=3R:complement(join(92394…	7.9	2	0.04	AVESNGDGEPQVPK+SSTAAVAAISPGIK
231	FBpp0081445|FBgn0037653|CG11982-PA|CG11982-PA	1	FBpp0081445 type=protein; loc=3R:9006714..9007856; ID=FBpp0081445; name=CG11982-PA; parent=FBgn0037653,FBtr0081965; dbxref=FlyBase:FBpp0081445,FlyBase_Annotation_IDs:CG11982-PA,GB_protein:AAF54321.1,REFSEQ:NP_649859,GB_protein:AAF54321,FlyMine:FBpp0081445,modMine:FBpp0081445; MD5=577783f3e174051937346b86031f6832; length=380; release=r6.09; species=Dmel;	8.2	2	0.04	GSSSSGSQVNVESLR+INEIPNVQINAEEVNR
227	FBpp0081152|FBgn0037469|CG1939-PA|Dpck-PA	1	FBpp0081152 type=protein; loc=3R:join(7082277..7082388,7082474..7082765,7082837..7083143); ID=FBpp0081152; name=Dpck-PA; parent=FBgn0037469,FBtr0081638; dbxref=FlyBase:FBpp0081152,FlyBase_Annotation_IDs:CG1939-PA,GB_protein:AAF54069.1,REFSEQ:NP_649692,GB_protein:AAF54069,FlyMine:FBpp0081152,modMine:FBpp0081152; MD5=596a63ac592b6431b7d0102a6e063ea2; length=236; release=r6.09; species=Dmel;	9.3	2	0.04	EVFGDEVLLPSK+QGIPVIDADK
220	FBpp0080319|FBgn0001986|CG4152-PA|l(2)35Df-PA	1	FBpp0080319 type=protein; loc=2L:join(15752357..15753452,15753506..15755577); ID=FBpp0080319; name=l(2)35Df-PA; parent=FBgn0001986,FBtr0080760; dbxref=FlyBase:FBpp0080319,FlyBase_Annotation_IDs:CG4152-PA,GB_protein:AAF53481.1,REFSEQ:NP_524929,GB_protein:AAF53481,FlyMine:FBpp0080319,modMine:FBpp0080319; MD5=d6bc96548a36c16b3e02baabab66bd6b; length=1055; release=r6.09; species=Dmel;	2.2	2	0.04	EYPFVLDPFQR+LPQVENVLPLLR
214	FBpp0079992|FBgn0032444|CG5525-PA|CG5525-PA	1	FBpp0079992 type=protein; loc=2L:complement(join(12692717..12692822,12691565..12692217,12691363..12691502,12690619..12691303,12690538..12690555)); ID=FBpp0079992; name=CG5525-PA; parent=FBgn0032444,FBtr0080411; dbxref=FlyBase:FBpp0079992,FlyBase_Annotation_IDs:CG5525-PA,GB_protein:AAF53210.1,REFSEQ:NP_609579,GB_protein:AAF53210,FlyMine:FBpp0079992,modMine:FBpp0079992; MD5=70cb9ff0b09e85a414aa544d…	2.4	2	0.04	DAVSDLAQHFLDK
22	FBpp0071047|FBgn0029975|CG1444-PA|CG1444-PA	1	FBpp0071047 type=protein; loc=X:join(7909372..7909537,7909878..7909924,7910709..7910784,7910853..7911193,7911252..7911587); ID=FBpp0071047; name=CG1444-PA; parent=FBgn0029975,FBtr0071091; dbxref=FlyBase:FBpp0071047,FlyBase_Annotation_IDs:CG1444-PA,GB_protein:AAF46291.1,REFSEQ:NP_572420,GB_protein:AAF46291,FlyMine:FBpp0071047,modMine:FBpp0071047; MD5=213b39c7e5ac603371db010effd3fe4a; length=321; r…	7.8	2	0.04	FSDDLQTEYK+VIDVDFTGGDEIYDK
208	FBpp0079812|FBgn0028700|CG6258-PA|RfC38-PA FBpp0311114|FBgn0028700|CG6258-PB|RfC38-PB	1	FBpp0079812 type=protein; loc=2L:complement(join(11130112..11130171,11128991..11130001)); ID=FBpp0079812; name=RfC38-PA; parent=FBgn0028700,FBtr0080225; dbxref=GB_protein:AAF53076.2,FlyBase:FBpp0079812,FlyBase_Annotation_IDs:CG6258-PA,REFSEQ:NP_609494,GB_protein:AAF53076,FlyMine:FBpp0079812,modMine:FBpp0079812; MD5=ad299be1c1a3b45356504aeebd7afb09; length=356; release=r6.09; species=Dmel;;FBpp031…	7	2	0.04	EGLALPVELAK+ETASQIISEQTPAK
202	FBpp0079625|FBgn0086347|CG7438-PA|Myo31DF-PA FBpp0079626|FBgn0086347|CG7438-PB|Myo31DF-PB FBpp0293078|FBgn0086347|CG7438-PC|Myo31DF-PC	1	FBpp0079625 type=protein; loc=2L:complement(join(10505926..10506014,10497853..10498155,10496629..10496848,10494879..10495104,10494428..10494811,10494288..10494367,10492789..10494195,10492557..10492714,10492331..10492499)); ID=FBpp0079625; name=Myo31DF-PA; parent=FBgn0086347,FBtr0080035; dbxref=FlyBase:FBpp0079625,FlyBase_Annotation_IDs:CG7438-PA,GB_protein:AAF52966.1,REFSEQ:NP_523538,GB_protein:A…	3.1	2	0.04	ADPVGGIITNYLLEK+YIAAVTNAQGQNEIER
3	FBpp0070118|FBgn0025637|CG16983-PA|SkpA-PA FBpp0070119|FBgn0025637|CG16983-PD|SkpA-PD FBpp0070120|FBgn0025637|CG16983-PG|SkpA-PG FBpp0070121|FBgn0025637|CG16983-PB|SkpA-PB FBpp0070122|FBgn0025637|CG16983-PC|SkpA-PC FBpp0070123|FBgn0025637|CG16983-PF|SkpA-PF FBpp0070124|FBgn0025637|CG16983-PE|SkpA-PE FBpp0099971|FBgn0025637|CG16983-PH|SkpA-PH FBpp0311474|FBgn0025637|CG16983-PI|SkpA-PI	1	FBpp0070118 type=protein; loc=X:657110..657598; ID=FBpp0070118; name=SkpA-PA; parent=FBgn0025637,FBtr0070123; dbxref=FlyBase_Annotation_IDs:CG16983-PA,FlyBase:FBpp0070118,GB_protein:AAF45538.1,REFSEQ:NP_477390,GB_protein:AAF45538; MD5=5b171fb8c53b7dc37f156d4c089bda5b; length=162; release=r6.09; species=Dmel;;FBpp0070119 type=protein; loc=X:657110..657598; ID=FBpp0070119; name=SkpA-PD; parent=FBgn…	17.3	2	0.04	DFSPAEEEQVR+LQSSDEEIFDTDIQIAK
193	FBpp0079479|FBgn0032166|CG4619-PA|CG4619-PA FBpp0289777|FBgn0032166|CG4619-PB|CG4619-PB	1	FBpp0079479 type=protein; loc=2L:join(9938964..9940568,9940629..9940736); ID=FBpp0079479; name=CG4619-PA; parent=FBgn0032166,FBtr0079883; dbxref=FlyBase:FBpp0079479,FlyBase_Annotation_IDs:CG4619-PA,GB_protein:AAF52835.2,REFSEQ:NP_609329,GB_protein:AAF52835,FlyMine:FBpp0079479,modMine:FBpp0079479; MD5=ab450807423a7d891119226f9c22b1f4; length=570; release=r6.09; species=Dmel;;FBpp0289777 type=prote…	4	2	0.04	EFDGAPAYLLK+SAVAIEQPSIAK
187	FBpp0079268|FBgn0032034|CG17295-PA|Rcd4-PA FBpp0292524|FBgn0032034|CG17295-PB|Rcd4-PB	1	FBpp0079268 type=protein; loc=2L:join(8382956..8383270,8383335..8383619); ID=FBpp0079268; name=Rcd4-PA; parent=FBgn0032034,FBtr0079652; dbxref=FlyBase:FBpp0079268,FlyBase_Annotation_IDs:CG17295-PA,GB_protein:AAF52659.1,REFSEQ:NP_609221,GB_protein:AAF52659; MD5=d321fe243ba6628c13d4bfcaca9595d5; length=199; release=r6.09; species=Dmel;;FBpp0292524 type=protein; loc=2L:join(8382956..8383270,8383335.…	12.1	2	0.04	AISEPQLADYAEK+DSNFIAPQITK
184	FBpp0079182|FBgn0261790|CG18591-PA|SmE-PA	1	FBpp0079182 type=protein; loc=2L:complement(7885059..7885343); ID=FBpp0079182; name=SmE-PA; parent=FBgn0261790,FBtr0079560; dbxref=FlyBase:FBpp0079182,FlyBase_Annotation_IDs:CG18591-PA,GB_protein:AAF52576.1,REFSEQ:NP_609162,GB_protein:AAF52576,FlyMine:FBpp0079182,modMine:FBpp0079182; MD5=399da4099f9cb925452c7a8417e2f197; length=94; release=r6.09; species=Dmel;	27.7	2	0.04	GDNITLIQNVSPTKD+VMVQPINLIFR
178	FBpp0078929|FBgn0031851|CG11188-PA|Aatf-PA	1	FBpp0078929 type=protein; loc=2L:join(6717711..6719074,6719137..6719239); ID=FBpp0078929; name=Aatf-PA; parent=FBgn0031851,FBtr0079299; dbxref=FlyBase:FBpp0078929,FlyBase_Annotation_IDs:CG11188-PA,GB_protein:AAF52427.1,REFSEQ:NP_609066,GB_protein:AAF52427,FlyMine:FBpp0078929,modMine:FBpp0078929; MD5=4b758947b4c91b371f43dcb015e36095; length=488; release=r6.09; species=Dmel;	5.1	2	0.04	LVDFEEEEYDLPDAR+SLQEDYDIIK
171	FBpp0078655|FBgn0261608|CG5827-PA|RpL37A-PA FBpp0078656|FBgn0261608|CG5827-PB|RpL37A-PB FBpp0291726|FBgn0261608|CG5827-PC|RpL37A-PC	1	FBpp0078655 type=protein; loc=2L:join(5071155..5071157,5071227..5071355,5071609..5071755); ID=FBpp0078655; name=RpL37A-PA; parent=FBgn0261608,FBtr0079016; dbxref=REFSEQ:NP_524781,GB_protein:AAF52217,FlyBase_Annotation_IDs:CG5827-PA,FlyBase:FBpp0290844; MD5=81326c3e6dd0bbaffacb4945b717014c; length=92; release=r6.09; species=Dmel;;FBpp0078656 type=protein; loc=2L:join(5071155..5071157,5071227..5071…	19.6	2	0.04	TVAGGAWVYSTTAAASVR
154	FBpp0077549|FBgn0011570|CG17158-PA|cpb-PA FBpp0304020|FBgn0011570|CG17158-PB|cpb-PB	1	FBpp0077549 type=protein; loc=2L:join(1705112..1705114,1705400..1706227); ID=FBpp0077549; name=cpb-PA; parent=FBgn0011570,FBtr0077881; dbxref=FlyBase:FBpp0077549,FlyBase_Annotation_IDs:CG17158-PA,GB_protein:AAF51349.1,REFSEQ:NP_477005,GB_protein:AAF51349,FlyMine:FBpp0077549,modMine:FBpp0077549; MD5=63699f7116834714c9842e71742564ae; length=276; release=r6.09; species=Dmel;;FBpp0304020 type=protein…	6.9	2	0.04	NTLNEIYFGK+QDLAAAILR
143	FBpp0076848|FBgn0035600|CG4769-PA|Cyt-c1-PA FBpp0297223|FBgn0035600|CG4769-PB|Cyt-c1-PB	1	FBpp0076848 type=protein; loc=3L:join(5360340..5360411,5360692..5360739,5360877..5361025,5361493..5361625,5361695..5361988,5362103..5362330); ID=FBpp0076848; name=Cyt-c1-PA; parent=FBgn0035600,FBtr0077144; dbxref=FlyBase:FBpp0076848,FlyBase_Annotation_IDs:CG4769-PA,GB_protein:AAF50785.1,REFSEQ:NP_647958,GB_protein:AAF50785,FlyMine:FBpp0076848,modMine:FBpp0076848; MD5=fbe46bfe8a882962625e32b223365…	9.1	2	0.04	GLFDALDHQSVR+LSDYFPSPYPNEEAAR
130	FBpp0076181|FBgn0001224|CG4463-PA|Hsp23-PA FBpp0301282|FBgn0001224|CG4463-PB|Hsp23-PB	1	FBpp0076181 type=protein; loc=3L:9381998..9382558; ID=FBpp0076181; name=Hsp23-PA; parent=FBgn0001224,FBtr0076453; dbxref=FlyBase:FBpp0076181,FlyBase_Annotation_IDs:CG4463-PA,GB_protein:AAF50286.1,REFSEQ:NP_523999,GB_protein:AAF50286,FlyMine:FBpp0076181,modMine:FBpp0076181; MD5=69618c165781168a36a651910f4bb6f2; length=186; release=r6.09; species=Dmel;;FBpp0301282 type=protein; loc=3L:9381998..9382…	16.1	2	0.04	IVQIQQVGPAHLNVK+NPYLALVGPMEQQLR
104	FBpp0074562|FBgn0052528|CG32528-PA|parvin-PA FBpp0311906|FBgn0052528|CG32528-PB|parvin-PB	1	FBpp0074562 type=protein; loc=X:join(19746189..19746309,19746642..19746731,19746811..19747082,19747250..19747870); ID=FBpp0074562; name=parvin-PA; parent=FBgn0052528,FBtr0074793; dbxref=FlyBase:FBpp0074562,FlyBase_Annotation_IDs:CG32528-PA,GB_protein:AAF49016.2,REFSEQ:NP_608352,GB_protein:AAF49016,FlyMine:FBpp0074562,modMine:FBpp0074562; MD5=f237b5d448d5ca075c6b96039129f15b; length=367; release=r…	8.2	2	0.04	AVIDPQSISDPQVIK+FQEQITSEYDDLGMR
103	FBpp0074558|FBgn0010380|CG12532-PA|AP-1-2beta-PA	1	FBpp0074558 type=protein; loc=X:join(19731400..19732824,19732890..19734230); ID=FBpp0074558; name=AP-1-2beta-PA; parent=FBgn0010380,FBtr0074789; dbxref=FlyBase:FBpp0074558,FlyBase_Annotation_IDs:CG12532-PA,GB_protein:AAF49013.1,REFSEQ:NP_523415,GB_protein:AAF49013,FlyMine:FBpp0074558,modMine:FBpp0074558; MD5=f91b02d83e21a4e920fa5518111a0a8e; length=921; release=r6.09; species=Dmel;	2.9	2	0.04	EYATEVDVDFVR+LANQSNIAQVLSELK
502a	FBpp0086337|FBgn0034091|CG8448-PD|mrj-PD FBpp0086338|FBgn0034091|CG8448-PB|mrj-PB FBpp0086339|FBgn0034091|CG8448-PC|mrj-PC FBpp0086340|FBgn0034091|CG8448-PA|mrj-PA	0.9999	FBpp0086337 type=protein; loc=2R:complement(join(16205901..16205965,16205710..16205819,16204825..16205031,16204442..16204754,16204297..16204381)); ID=FBpp0086337; name=mrj-PD; parent=FBgn0034091,FBtr0087193; dbxref=GB_protein:AAM68507.1,FlyBase:FBpp0086337,FlyBase_Annotation_IDs:CG8448-PD,REFSEQ:NP_725544,GB_protein:AAM68507; MD5=5c0adf28be850225b4834b9988c27ba6; length=259; release=r6.09; specie…	10	2	0.03	ELSEAYEVLSDEKK+ETVFSYENDVLK
497	FBpp0289147|FBgn0024733|CG17521-PC|RpL10-PC FBpp0289148|FBgn0024733|CG17521-PD|RpL10-PD FBpp0306039|FBgn0024733|CG17521-PE|RpL10-PE	0.9999	FBpp0289147 type=protein; loc=3L:complement(join(23095275..23095297,23094906..23095211,23094684..23094846,23093714..23093878)); ID=FBpp0289147; name=RpL10-PC; parent=FBgn0024733,FBtr0299869; dbxref=FlyBase:FBpp0289147,FlyBase_Annotation_IDs:CG17521-PC,REFSEQ:NP_651954,GB_protein:AAF45440,FlyMine:FBpp0289147,modMine:FBpp0289147; MD5=a21ae4fdf57e935a5fb2b1b7c681fc43; length=218; release=r6.09; spec…	7.8	2	0.04	AQVIEALR+IGQPIMSVR
496	FBpp0288710|FBgn0019960|CG6455-PC|Mitofilin-PC FBpp0307186|FBgn0019960|CG6455-PD|Mitofilin-PD FBpp0307187|FBgn0019960|CG6455-PE|Mitofilin-PE	0.9999	FBpp0288710 type=protein; loc=3R:complement(join(22022887..22022931,22022400..22022629,22021793..22022266,22021584..22021732,22020825..22021520,22020450..22020608,22020104..22020392,22019860..22020037)); ID=FBpp0288710; name=Mitofilin-PC; parent=FBgn0019960,FBtr0290271; dbxref=FlyBase:FBpp0288710,FlyBase_Annotation_IDs:CG6455-PC,REFSEQ:NP_524444,GB_protein:AAF55943,FlyMine:FBpp0288710,modMine:FBp…	3.2	2	0.04	GDDLVAAVLESVPK+NVPGAGSVIK
494	FBpp0088701|FBgn0050159|CG30159-PB|CG30159-PB FBpp0088702|FBgn0050159|CG30159-PA|CG30159-PA FBpp0290927|FBgn0050159|CG30159-PC|CG30159-PC	0.9999	FBpp0088701 type=protein; loc=2R:6993128..6993847; ID=FBpp0088701; name=CG30159-PB; parent=FBgn0050159,FBtr0089760; dbxref=FlyBase:FBpp0088701,FlyBase_Annotation_IDs:CG30159-PB,GB_protein:AAS64795.1,REFSEQ:NP_995768,GB_protein:AAS64795; MD5=5c7e03a5a217f0beb78792636a404979; length=239; release=r6.09; species=Dmel;;FBpp0088702 type=protein; loc=2R:6993128..6993847; ID=FBpp0088702; name=CG30159-PA;…	7.5	2	0.03	EATFLPLK+LLDVSETLLK
492	FBpp0086974|FBgn0011227|CG8764-PA|ox-PA	0.9999	FBpp0086974 type=protein; loc=2R:complement(join(12757298..12757429,12757196..12757231)); ID=FBpp0086974; name=ox-PA; parent=FBgn0011227,FBtr0087861; dbxref=FlyBase:FBpp0086974,FlyBase_Annotation_IDs:CG8764-PA,GB_protein:AAF58459.1,REFSEQ:NP_476985,GB_protein:AAF58459,FlyMine:FBpp0086974,modMine:FBpp0086974; MD5=889c9b62836606a53b03dfa7b0e04174; length=55; release=r6.09; species=Dmel;	41.8	2	0.04	ALDVTSVAIFEGINK+VIYNTLFK
491	FBpp0085458|FBgn0014009|CG3269-PA|Rab2-PA FBpp0307641|FBgn0014009|CG3269-PB|Rab2-PB	0.9999	FBpp0085458 type=protein; loc=2R:join(6696884..6696929,6697416..6697575,6698049..6698385,6698446..6698544); ID=FBpp0085458; name=Rab2-PA; parent=FBgn0014009,FBtr0086124; dbxref=FlyBase:FBpp0085458,FlyBase_Annotation_IDs:CG3269-PA,GB_protein:AAM70817.1,REFSEQ:NP_477090,GB_protein:AAM70817,FlyMine:FBpp0085458,modMine:FBpp0085458; MD5=7793fcf044afc75ee51ebae045dcde64; length=213; release=r6.09; spec…	21.1	2	0.03	IQEGVFDINNEANGIK+QHSNSNMVIMLIGNK+TAANVEEAFINTAK
490	FBpp0085379|FBgn0022288|CG12792-PA|l(2)09851-PA FBpp0307248|FBgn0022288|CG12792-PB|l(2)09851-PB	0.9999	FBpp0085379 type=protein; loc=2R:5754616..5755986; ID=FBpp0085379; name=l(2)09851-PA; parent=FBgn0022288,FBtr0086043; dbxref=FlyBase:FBpp0085379,FlyBase_Annotation_IDs:CG12792-PA,GB_protein:AAF57313.3,REFSEQ:NP_610182,GB_protein:AAF57313,FlyMine:FBpp0085379,modMine:FBpp0085379; MD5=7cf268187f16d1a93bda1da565649524; length=456; release=r6.09; species=Dmel;;FBpp0307248 type=protein; loc=2R:5754616.…	8.6	2	0.03	DIDQAVDPAQNEDVLNK+TQDNDGDEDEELEDDQDDVTDR
489	FBpp0084666|FBgn0039580|CG1345-PA|Gfat2-PA	0.9999	FBpp0084666 type=protein; loc=3R:complement(join(28337870..28339546,28337293..28337667)); ID=FBpp0084666; name=Gfat2-PA; parent=FBgn0039580,FBtr0085297; dbxref=FlyBase:FBpp0084666,FlyBase_Annotation_IDs:CG1345-PA,GB_protein:AAF56785.1,REFSEQ:NP_651617,GB_protein:AAF56785,FlyMine:FBpp0084666,modMine:FBpp0084666; MD5=8fd2d592c025067320afb4dd97552607; length=683; release=r6.09; species=Dmel;	4.1	2	0.03	LEIIDGLSQLDEHIR+VIYLEDDDVAAVK
488	FBpp0084312|FBgn0039385|CG5913-PA|CG5913-PA	0.9999	FBpp0084312 type=protein; loc=3R:25893570..25894934; ID=FBpp0084312; name=CG5913-PA; parent=FBgn0039385,FBtr0084938; dbxref=FlyBase:FBpp0084312,FlyBase_Annotation_IDs:CG5913-PA,GB_protein:AAF56525.1,REFSEQ:NP_651439,GB_protein:AAF56525,FlyMine:FBpp0084312,modMine:FBpp0084312; MD5=b48ed52cc740ec0aa8562d73fdcae8b2; length=454; release=r6.09; species=Dmel;	5.3	2	0.03	ELVQGPIEQR+VDTNVQQVVENLAK
487	FBpp0084240|FBgn0027090|CG10506-PA|Aats-gln-PA	0.9999	FBpp0084240 type=protein; loc=3R:complement(25263338..25265674); ID=FBpp0084240; name=Aats-gln-PA; parent=FBgn0027090,FBtr0084866; dbxref=FlyBase:FBpp0084240,FlyBase_Annotation_IDs:CG10506-PA,GB_protein:AAF56434.2,REFSEQ:NP_524841,GB_protein:AAF56434,FlyMine:FBpp0084240,modMine:FBpp0084240; MD5=9507fde98e3a01756f7de0ad87572db5; length=778; release=r6.09; species=Dmel;	2.1	2	0.04	LFTLTALR+LVVLEPLK
486	FBpp0083365|FBgn0038826|CG17838-PA|Syp-PA FBpp0083366|FBgn0038826|CG17838-PB|Syp-PB FBpp0083367|FBgn0038826|CG17838-PC|Syp-PC FBpp0083368|FBgn0038826|CG17838-PF|Syp-PF FBpp0083369|FBgn0038826|CG17838-PD|Syp-PD FBpp0083370|FBgn0038826|CG17838-PE|Syp-PE FBpp0112168|FBgn0038826|CG17838-PH|Syp-PH FBpp0306763|FBgn0038826|CG17838-PI|Syp-PI FBpp0306764|FBgn0038826|CG17838-PJ|Syp-PJ FBpp0306765|FBgn00388…	0.9999	FBpp0083365 type=protein; loc=3R:join(20757237..20757249,20772796..20772882,20791745..20791863,20791937..20792249,20792314..20792555,20793716..20793851,20797144..20797277,20797345..20797473,20797536..20797676,20797747..20797853,20798315..20798409,20805947..20806122); ID=FBpp0083365; name=Syp-PA; parent=FBgn0038826,FBtr0083958; dbxref=GB_protein:AAN13832.1,FlyBase:FBpp0083365,FlyBase_Annotation_ID…	5.7	2	0.03	EIGASNIEVSLAKPPSDK+TGYTLDVTTGQR
483	FBpp0081894|FBgn0037924|CG14712-PA|CG14712-PA	0.9999	FBpp0081894 type=protein; loc=3R:join(11628941..11629014,11629081..11629248,11629318..11629720,11629784..11632939); ID=FBpp0081894; name=CG14712-PA; parent=FBgn0037924,FBtr0082418; dbxref=FlyBase:FBpp0081894,FlyBase_Annotation_IDs:CG14712-PA,GB_protein:AAG22146.2,REFSEQ:NP_650096,GB_protein:AAG22146,FlyMine:FBpp0081894,modMine:FBpp0081894; MD5=4c6cd830baee08815c7bd4474131f9f7; length=1266; releas…	1.8	2	0.03	APTLSITQIAPPER+ELTVSVPLR
482	FBpp0080402|FBgn0000250|CG5848-PA|cact-PA FBpp0080403|FBgn0000250|CG5848-PB|cact-PB FBpp0080404|FBgn0000250|CG5848-PC|cact-PC FBpp0089296|FBgn0000250|CG5848-PD|cact-PD FBpp0308004|FBgn0000250|CG5848-PE|cact-PE	0.9999	FBpp0080402 type=protein; loc=2L:complement(join(16324333..16325027,16323340..16323517,16322960..16323170,16314770..16314858,16314451..16314708,16313379..16313450)); ID=FBpp0080402; name=cact-PA; parent=FBgn0000250,FBtr0080844; dbxref=FlyBase:FBpp0080402,FlyBase_Annotation_IDs:CG5848-PA,GB_protein:AAN10936.1,REFSEQ:NP_723960,GB_protein:AAN10936,FlyMine:FBpp0080402,modMine:FBpp0080402; MD5=a0196cd…	6.2	2	0.04	GEQLNNLGQSSSTQITGR+ILLLAGAEPTVR
481	FBpp0079251|FBgn0003607|CG8409-PA|Su(var)205-PA FBpp0079252|FBgn0003607|CG8409-PB|Su(var)205-PB	0.9999	FBpp0079251 type=protein; loc=2L:complement(join(8210730..8210843,8210550..8210666,8210353..8210473,8209835..8210103)); ID=FBpp0079251; name=Su(var)205-PA; parent=FBgn0003607,FBtr0079635; dbxref=FlyBase:FBpp0079251,FlyBase_Annotation_IDs:CG8409-PA,GB_protein:AAF52618.1,REFSEQ:NP_476755,GB_protein:AAF52618,FlyMine:FBpp0079251,modMine:FBpp0079251; MD5=25039beca53aac205b3a6a4f00f54efc; length=206; r…	15	2	0.04	GVDQAEMVPSSVANEK+VSDAEEEEEEYAVEK
480	FBpp0079221|FBgn0032020|CG7787-PA|CG7787-PA	0.9999	FBpp0079221 type=protein; loc=2L:join(8320409..8320531,8320602..8320847); ID=FBpp0079221; name=CG7787-PA; parent=FBgn0032020,FBtr0079601; dbxref=FlyBase:FBpp0079221,FlyBase_Annotation_IDs:CG7787-PA,GB_protein:AAF52641.2,REFSEQ:NP_609209,GB_protein:AAF52641,FlyMine:FBpp0079221,modMine:FBpp0079221; MD5=ebca7f87eec8d1c5f50f715493730d0e; length=122; release=r6.09; species=Dmel;	29.5	2	0.04	AQEGTYNQEEVDVPLMTQK+DMMTFENIGFSNTVDGR
479	FBpp0078624|FBgn0037220|CG14641-PA|CG14641-PA	0.9999	FBpp0078624 type=protein; loc=3R:complement(4230986..4232242); ID=FBpp0078624; name=CG14641-PA; parent=FBgn0037220,FBtr0078985; dbxref=FlyBase:FBpp0078624,FlyBase_Annotation_IDs:CG14641-PA,GB_protein:AAF52166.2,REFSEQ:NP_649440,GB_protein:AAF52166,FlyMine:FBpp0078624,modMine:FBpp0078624; MD5=c2e818d483db63c1bdaba8a641b10532; length=418; release=r6.09; species=Dmel;	5.5	2	0.04	AASLPTLEPPEDR+DQFYQFGEIR
478	FBpp0078566|FBgn0037252|CG14650-PA|CG14650-PA	0.9999	FBpp0078566 type=protein; loc=3R:join(4437628..4439759,4439817..4439970,4440027..4440151,4440221..4440323,4440393..4440685,4440747..4440852); ID=FBpp0078566; name=CG14650-PA; parent=FBgn0037252,FBtr0078926; dbxref=FlyBase:FBpp0078566,FlyBase_Annotation_IDs:CG14650-PA,GB_protein:AAF52123.1,REFSEQ:NP_649473,GB_protein:AAF52123,FlyMine:FBpp0078566,modMine:FBpp0078566; MD5=a40c2a69737c9662f5a2b9d7642…	2.8	2	0.04	AFELIGEPENR+QDDEIGGGSTESAPFR
476	FBpp0072184|FBgn0034986|CG4326-PA|mRpS17-PA	0.9999	FBpp0072184 type=protein; loc=2R:complement(join(24174260..24174367,24173836..24174195)); ID=FBpp0072184; name=mRpS17-PA; parent=FBgn0034986,FBtr0072277; dbxref=FlyBase:FBpp0072184,FlyBase_Annotation_IDs:CG4326-PA,GB_protein:AAF47177.1,REFSEQ:NP_525119,GB_protein:AAF47177,FlyMine:FBpp0072184,modMine:FBpp0072184; MD5=62741dfc9ed3964840ab4a72b033e881; length=155; release=r6.09; species=Dmel;	17.4	2	0.03	EDIEMANQLFGK+VVYPLGDITDPLTGK
473	FBpp0070355|FBgn0028969|CG14813-PA|deltaCOP-PA FBpp0291138|FBgn0028969|CG14813-PB|deltaCOP-PB	0.9999	FBpp0070355 type=protein; loc=X:complement(join(1861595..1861597,1861446..1861485,1861156..1861379,1860686..1861098,1860427..1860624,1860057..1860370,1859871..1859982,1859519..1859813)); ID=FBpp0070355; name=deltaCOP-PA; parent=FBgn0028969,FBtr0070371; dbxref=FlyBase:FBpp0070355,FlyBase_Annotation_IDs:CG14813-PA,GB_protein:AAF45673.1,REFSEQ:NP_652012,GB_protein:AAF45673,FlyMine:FBpp0070355,modMin…	4.1	2	0.03	ASNILEDLETLR+DVDSFVDQLK
470	FBpp0070089|FBgn0029525|CG18273-PA|CG18273-PA	0.9999	FBpp0070089 type=protein; loc=X:complement(join(487465..487480,485028..487403,484310..484965,483884..484246,483268..483828,482884..483045)); ID=FBpp0070089; name=CG18273-PA; parent=FBgn0029525,FBtr0070094; dbxref=GB_protein:AAG22361.3,GB_protein:AAG22361.2,FlyBase:FBpp0070089,FlyBase_Annotation_IDs:CG18273-PA,REFSEQ:NP_569843,GB_protein:AAG22361,FlyMine:FBpp0070089,modMine:FBpp0070089; MD5=bbb249…	1.9	2	0.03	TLQGLPLAQLPR+TPLATAPSANDAFK
516a	FBpp0288898|FBgn0261461|CG42274-PC|RhoGAP18B-PC FBpp0288899|FBgn0261461|CG42274-PD|RhoGAP18B-PD	0.9998	FBpp0288898 type=protein; loc=X:complement(join(19153028..19154953,19150811..19151959,19145968..19146142,19144564..19144591,19144005..19144496,19143585..19143768)); ID=FBpp0288898; name=RhoGAP18B-PC; parent=FBgn0261461,FBtr0299623; dbxref=FlyBase:FBpp0288898,FlyBase_Annotation_IDs:CG42274-PC,REFSEQ:NP_573352,GB_protein:AAF48921,FlyMine:FBpp0288898,modMine:FBpp0288898; MD5=af68c419830ecf3d03b1bb9b…	5.1	2	0.03	AQQIQEDNEVQQTQQSTILQR+DLPADQQPSVVVHPILR
515a	FBpp0083928|FBgn0039149|CG18428-PA|CG18428-PA	0.9998	FBpp0083928 type=protein; loc=3R:join(24109396..24109588,24109656..24109897); ID=FBpp0083928; name=CG18428-PA; parent=FBgn0039149,FBtr0084543; dbxref=FlyBase:FBpp0083928,FlyBase_Annotation_IDs:CG18428-PA,GB_protein:AAF56235.2,REFSEQ:NP_651213,GB_protein:AAF56235,FlyMine:FBpp0083928,modMine:FBpp0083928; MD5=fbfd5565b227a46588b1957d58f26eac; length=144; release=r6.09; species=Dmel;	21.5	2	0.03	GDSEVLEEIVTK+VNQEEEDDFAIPIALMNSK
513	FBpp0087095|FBgn0010621|CG8439-PA|Cct5-PA FBpp0087096|FBgn0010621|CG8439-PB|Cct5-PB	0.9998	FBpp0087095 type=protein; loc=2R:join(12174921..12175028,12175737..12176718,12176778..12177316); ID=FBpp0087095; name=Cct5-PA; parent=FBgn0010621,FBtr0087987; dbxref=FlyBase:FBpp0087095,FlyBase_Annotation_IDs:CG8439-PA,GB_protein:AAF58565.1,REFSEQ:NP_523707,GB_protein:AAF58565,FlyMine:FBpp0087095,modMine:FBpp0087095; MD5=6e68c870a421bfeb8e938b9a0fd0f9f0; length=542; release=r6.09; species=Dmel;;F…	9.2	2	0.03	IMVSPDGDVTVTNDGATIMK+QIASTLKTSLGPK+QLDAIAQPFPVDPK
510	FBpp0081401|FBgn0037632|CG8351-PA|Tcp-1eta-PA	0.9998	FBpp0081401 type=protein; loc=3R:join(8801678..8801680,8801859..8802119,8802186..8803005,8803079..8803402,8805793..8806019); ID=FBpp0081401; name=Tcp-1eta-PA; parent=FBgn0037632,FBtr0081918; dbxref=FlyBase:FBpp0081401,FlyBase_Annotation_IDs:CG8351-PA,GB_protein:AAF54292.2,REFSEQ:NP_649835,GB_protein:AAF54292,FlyMine:FBpp0081401,modMine:FBpp0081401; MD5=9582736c3c6587027daf68554b2c3f0c; length=544…	5.7	2	0.03	INEMAVQIVEQSK+VTGGSLEESQLVSGVAFK
508	FBpp0080659|FBgn0015808|CG17320-PA|ScpX-PA FBpp0080666|FBgn0032715|CG17597-PA|CG17597-PA FBpp0311123|FBgn0032715|CG17597-PB|CG17597-PB	0.9998	FBpp0080659 type=protein; loc=2L:join(18831342..18831386,18831723..18832046,18832106..18832296,18832361..18833244,18833305..18833495); ID=FBpp0080659; name=ScpX-PA; parent=FBgn0015808,FBtr0081109; dbxref=FlyBase:FBpp0080659,FlyBase_Annotation_IDs:CG17320-PA,GB_protein:AAF53713.1,REFSEQ:NP_524715,GB_protein:AAF53713,FlyMine:FBpp0080659,modMine:FBpp0080659; MD5=00ac2c5ddd7673fa4c9d0f7dbf0065ae; len…	5.7	2	0.03	FVVNPSGGLISK+SPQVVEGVLTK
507	FBpp0079780|FBgn0032298|CG6724-PA|CG6724-PA FBpp0305675|FBgn0032298|CG6724-PB|CG6724-PB	0.9998	FBpp0079780 type=protein; loc=2L:complement(join(10769675..10769733,10768948..10769614,10768644..10768890,10768287..10768576)); ID=FBpp0079780; name=CG6724-PA; parent=FBgn0032298,FBtr0080191; dbxref=FlyBase:FBpp0079780,FlyBase_Annotation_IDs:CG6724-PA,GB_protein:AAF53009.1,REFSEQ:NP_609452,GB_protein:AAF53009,FlyMine:FBpp0079780,modMine:FBpp0079780; MD5=4f64b250a10069c71225b906579ebc22; length=42…	5.7	2	0.04	APLYDLLGHGEK+YIVSGGVDNTVR
506	FBpp0077251|FBgn0053123|CG33123-PA|CG33123-PA FBpp0311704|FBgn0053123|CG33123-PB|CG33123-PB	0.9998	FBpp0077251 type=protein; loc=2L:complement(join(3514530..3514532,3513542..3514377,3512903..3513474,3512385..3512843,3511088..3512328,3510589..3511026)); ID=FBpp0077251; name=CG33123-PA; parent=FBgn0053123,FBtr0077562; dbxref=FlyBase:FBpp0077251,FlyBase_Annotation_IDs:CG33123-PA,GB_protein:AAF51096.2,REFSEQ:NP_787968,GB_protein:AAF51096,FlyMine:FBpp0077251,modMine:FBpp0077251; MD5=2fba414c292f111…	2.5	2	0.03	LVDANEADVYYEPEK+SDGNFLTLTEAVDK
505	FBpp0075181|FBgn0036621|CG16807-PA|roq-PA FBpp0303600|FBgn0036621|CG16807-PB|roq-PB FBpp0305463|FBgn0036621|CG16807-PC|roq-PC	0.9998	FBpp0075181 type=protein; loc=3L:complement(join(16377076..16377237,16374860..16377010,16374521..16374667)); ID=FBpp0075181; name=roq-PA; parent=FBgn0036621,FBtr0075423; dbxref=FlyBase:FBpp0075181,FlyBase_Annotation_IDs:CG16807-PA,GB_protein:AAF49474.1,REFSEQ:NP_648886,GB_protein:AAF49474,FlyMine:FBpp0075181,modMine:FBpp0075181; MD5=c331875f10d941910e1743f8e5472ae4; length=819; release=r6.09; spe…	3.7	2	0.04	TPLALQGPPAVGVGAIK+VPEVNVDAVPLFR
519	FBpp0088055|FBgn0015929|CG1616-PA|dpa-PA FBpp0311783|FBgn0015929|CG1616-PB|dpa-PB	0.9997	FBpp0088055 type=protein; loc=2R:complement(join(7499702..7499774,7499327..7499637,7498339..7499267,7497907..7498278,7497479..7497845,7496957..7497409,7496801..7496896)); ID=FBpp0088055; name=dpa-PA; parent=FBgn0015929,FBtr0088982; dbxref=FlyBase:FBpp0088055,FlyBase_Annotation_IDs:CG1616-PA,GB_protein:AAF59242.1,REFSEQ:NP_477185,GB_protein:AAF59242,FlyMine:FBpp0088055,modMine:FBpp0088055; MD5=619…	2.3	2	0.04	GILLQLFGGTK+VELLQLLAK
517	FBpp0076685|FBgn0035707|CG8368-PB|CG8368-PB FBpp0076686|FBgn0035707|CG8368-PA|CG8368-PA	0.9997	FBpp0076685 type=protein; loc=3L:join(6606317..6607078,6607135..6608418); ID=FBpp0076685; name=CG8368-PB; parent=FBgn0035707,FBtr0076976; dbxref=FlyBase:FBpp0076685,FlyBase_Annotation_IDs:CG8368-PB,GB_protein:AAN12085.1,REFSEQ:NP_729177,GB_protein:AAN12085; MD5=6c001c78a3865f9aebf80d674a38686d; length=681; release=r6.09; species=Dmel;;FBpp0076686 type=protein; loc=3L:join(6606317..6607078,6607135…	3.2	2	0.03	ELENVPALR+VPEQDFILDSAQR
526	FBpp0290940|FBgn0262527|CG4699-PD|nsl1-PD FBpp0290941|FBgn0262527|CG4699-PE|nsl1-PE FBpp0290942|FBgn0262527|CG4699-PF|nsl1-PF FBpp0290944|FBgn0262527|CG4699-PH|nsl1-PH FBpp0290945|FBgn0262527|CG4699-PI|nsl1-PI FBpp0290946|FBgn0262527|CG4699-PJ|nsl1-PJ FBpp0301593|FBgn0262527|CG4699-PK|nsl1-PK FBpp0301594|FBgn0262527|CG4699-PL|nsl1-PL FBpp0301595|FBgn0262527|CG4699-PM|nsl1-PM FBpp0301596|FBgn02625…	0.9996	FBpp0290940 type=protein; loc=3R:join(15794907..15795579,15795646..15796891,15797298..15797794,15798087..15798410,15798724..15799036,15799146..15799262,15799376..15800300,15800464..15801021); ID=FBpp0290940; name=nsl1-PD; parent=FBgn0262527,FBtr0301726; dbxref=REFSEQ:NP_001163621,GB_protein:ACZ94917,FlyBase:FBpp0290940,FlyBase_Annotation_IDs:CG4699-PD; MD5=5f8bbc17b0fc2f1d4c90ddef4a1cec29; length…	3.4	2	0.03	DGAAGAVLEDQDIEEVLK+QAAGTTGSATGSNTPR+SSAAAASVTASPHLQQQR
525	FBpp0086705|FBgn0033902|CG8309-PA|Tango7-PA FBpp0308985|FBgn0033902|CG8309-PB|Tango7-PB	0.9996	FBpp0086705 type=protein; loc=2R:complement(join(14164487..14164531,14164191..14164370,14163198..14164136)); ID=FBpp0086705; name=Tango7-PA; parent=FBgn0033902,FBtr0087579; dbxref=FlyBase:FBpp0086705,FlyBase_Annotation_IDs:CG8309-PA,GB_protein:AAF58289.1,REFSEQ:NP_610932,GB_protein:AAF58289,FlyMine:FBpp0086705,modMine:FBpp0086705; MD5=70f5e58e540f3dd516e760c35ced9adc; length=387; release=r6.09; s…	7	2	0.04	EGLTSVSSAQLDLAR+LPAYVQFYEDHR
524	FBpp0084971|FBgn0039735|CG7911-PA|Nph-PA FBpp0112220|FBgn0039735|CG7911-PB|Nph-PB	0.9996	FBpp0084971 type=protein; loc=3R:complement(join(30004582..30004603,30004304..30004449,30003990..30004157,30003770..30003904)); ID=FBpp0084971; name=Nph-PA; parent=FBgn0039735,FBtr0085606; dbxref=FlyBase:FBpp0084971,FlyBase_Annotation_IDs:CG7911-PA,GB_protein:AAF56987.1,REFSEQ:NP_651760,GB_protein:AAF56987,FlyMine:FBpp0084971,modMine:FBpp0084971; MD5=04e8200910019a5c495f95b2c9c991e6; length=156; …	12.8	2	0.03	TGEFNVVQAETNINDDGEK+TGEFNVVQAETNINDDGEKK
523	FBpp0084667|FBgn0001215|CG9983-PA|Hrb98DE-PA FBpp0084668|FBgn0001215|CG9983-PE|Hrb98DE-PE FBpp0084669|FBgn0001215|CG9983-PB|Hrb98DE-PB FBpp0084670|FBgn0001215|CG9983-PC|Hrb98DE-PC FBpp0084671|FBgn0001215|CG9983-PD|Hrb98DE-PD FBpp0084672|FBgn0001215|CG9983-PF|Hrb98DE-PF	0.9996	FBpp0084667 type=protein; loc=3R:join(28599952..28599999,28600706..28601195,28602772..28602947,28603012..28603318,28603608..28603681); ID=FBpp0084667; name=Hrb98DE-PA; parent=FBgn0001215,FBtr0085298; dbxref=GB_protein:AAF56800.2,FlyBase:FBpp0084667,FlyBase_Annotation_IDs:CG9983-PA,REFSEQ:NP_733249,GB_protein:AAF56800,FlyMine:FBpp0084667,modMine:FBpp0084667; MD5=3eacfd0ffece75815b4831e66336bb90; l…	6.7	2	0.03	GFAFVEFDDYDPVDK+LFIGGLDYR
522	FBpp0078296|FBgn0028436|CG10610-PA|ECSIT-PA	0.9996	FBpp0078296 type=protein; loc=3R:5856671..5857900; ID=FBpp0078296; name=ECSIT-PA; parent=FBgn0028436,FBtr0078647; dbxref=FlyBase:FBpp0078296,FlyBase_Annotation_IDs:CG10610-PA,GB_protein:AAF51937.1,REFSEQ:NP_649602,GB_protein:AAF51937,FlyMine:FBpp0078296,modMine:FBpp0078296; MD5=b882e8e1ea48c44c80bf008f98b48ded; length=409; release=r6.09; species=Dmel;	9.8	2	0.04	ADADSEFLSELDER+AEEIEGGASVPATSDNSSQDEHISSR
520	FBpp0073763|FBgn0030582|CG14411-PA|CG14411-PA FBpp0073764|FBgn0030582|CG14411-PB|CG14411-PB FBpp0289661|FBgn0030582|CG14411-PC|CG14411-PC FBpp0289662|FBgn0030582|CG14411-PD|CG14411-PD	0.9996	FBpp0073763 type=protein; loc=X:14833254..14835785; ID=FBpp0073763; name=CG14411-PA; parent=FBgn0030582,FBtr0073946; dbxref=FlyBase:FBpp0073763,FlyBase_Annotation_IDs:CG14411-PA,GB_protein:AAF48390.1,REFSEQ:NP_572972,GB_protein:AAF48390; MD5=48978bf2e009d812683888f85ca311c5; length=843; release=r6.09; species=Dmel;;FBpp0073764 type=protein; loc=X:14833254..14835785; ID=FBpp0073764; name=CG14411-P…	3.3	2	0.04	EATFGLLSVTNFK+NTFTSYVAPLPGDLR
529	FBpp0083690|FBgn0038966|CG13848-PA|pinta-PA FBpp0311970|FBgn0038966|CG13848-PB|pinta-PB	0.9995	FBpp0083690 type=protein; loc=3R:complement(join(22424298..22424690,22423852..22424081,22423596..22423794)); ID=FBpp0083690; name=pinta-PA; parent=FBgn0038966,FBtr0084297; dbxref=GB_protein:AAF55994.1,FlyBase:FBpp0083690,FlyBase_Annotation_IDs:CG13848-PA,REFSEQ:NP_651042,GB_protein:AAF55994,FlyMine:FBpp0083690,modMine:FBpp0083690; MD5=89cd6f6774c9abdbcd98a71d28fee14a; length=273; release=r6.09; s…	8.4	2	0.04	LGVFLPIGPDAEQR+LLEFTNAPR
528	FBpp0071753|FBgn0034727|CG3633-PA|mRpS29-PA	0.9995	FBpp0071753 type=protein; loc=2R:complement(22419121..22420299); ID=FBpp0071753; name=mRpS29-PA; parent=FBgn0034727,FBtr0071842; dbxref=FlyBase:FBpp0071753,FlyBase_Annotation_IDs:CG3633-PA,GB_protein:AAF46846.1,REFSEQ:NP_523811,GB_protein:AAF46846,FlyMine:FBpp0071753,modMine:FBpp0071753; MD5=de11e7aa996071b7cb58bb905f25a059; length=392; release=r6.09; species=Dmel;	5.1	2	0.04	FYTIPAEQK+NPALELLQYIK
533	FBpp0084590|FBgn0045862|CG12878-PA|btz-PA FBpp0084591|FBgn0045862|CG12878-PB|btz-PB FBpp0303117|FBgn0045862|CG12878-PC|btz-PC FBpp0303118|FBgn0045862|CG12878-PD|btz-PD	0.9994	FBpp0084590 type=protein; loc=3R:27700648..27702933; ID=FBpp0084590; name=btz-PA; parent=FBgn0045862,FBtr0085220; dbxref=FlyBase:FBpp0084590,FlyBase_Annotation_IDs:CG12878-PA,GB_protein:AAF56741.1,REFSEQ:NP_524534,GB_protein:AAF56741,FlyMine:FBpp0084590,modMine:FBpp0084590; MD5=164436aa19a0c8bed1cc50f2dfa344c2; length=761; release=r6.09; species=Dmel;;FBpp0084591 type=protein; loc=3R:27700585..27…	2.8	2	0.03	AELLQTYGYDIR+FEATEQAPK
530	FBpp0075395|FBgn0036487|CG6876-PA|Prp31-PA	0.9994	FBpp0075395 type=protein; loc=3L:join(15159170..15159268,15159325..15159776,15159839..15160457,15160517..15160852); ID=FBpp0075395; name=Prp31-PA; parent=FBgn0036487,FBtr0075642; dbxref=FlyBase:FBpp0075395,FlyBase_Annotation_IDs:CG6876-PA,GB_protein:AAF49655.1,REFSEQ:NP_648756,GB_protein:AAF49655,FlyMine:FBpp0075395,modMine:FBpp0075395; MD5=2725d896ece309838d8d1421adaa7262; length=501; release=r6…	6.2	2	0.03	MNFGDIEEDAYQGDLGYSR+NTLQQIEHYASR
535a	FBpp0082715|FBgn0250823|CG6963-PD|gish-PD FBpp0082716|FBgn0250823|CG6963-PB|gish-PB FBpp0082717|FBgn0250823|CG6963-PA|gish-PA FBpp0082718|FBgn0250823|CG6963-PC|gish-PC FBpp0082719|FBgn0250823|CG6963-PE|gish-PE FBpp0099737|FBgn0250823|CG6963-PG|gish-PG FBpp0099738|FBgn0250823|CG6963-PH|gish-PH FBpp0290519|FBgn0250823|CG6963-PI|gish-PI FBpp0293608|FBgn0250823|CG6963-PJ|gish-PJ FBpp0293609|FBgn02508…	0.9992	FBpp0082715 type=protein; loc=3R:join(16275144..16275169,16289631..16289839,16292724..16292834,16293987..16294153,16296662..16296776,16296836..16297104,16297175..16297345,16298470..16298550,16299591..16299689,16301245..16301351,16301823..16301874); ID=FBpp0082715; name=gish-PD; parent=FBgn0250823,FBtr0083261; dbxref=FlyBase_Annotation_IDs:CG6963-PD,FlyBase:FBpp0082715,GB_protein:AAN13704.2,REFSEQ…	6.9	2	0.04	LFQDLFDR+TMSTPVGSLQTGHEVIISPNK
538	FBpp0086708|FBgn0033897|CG8233-PA|Rcd1-PA FBpp0086709|FBgn0033897|CG8233-PB|Rcd1-PB FBpp0086710|FBgn0033897|CG8233-PC|Rcd1-PC FBpp0302788|FBgn0033897|CG8233-PD|Rcd1-PD FBpp0302789|FBgn0033897|CG8233-PE|Rcd1-PE FBpp0302790|FBgn0033897|CG8233-PF|Rcd1-PF FBpp0302791|FBgn0033897|CG8233-PG|Rcd1-PG FBpp0308987|FBgn0033897|CG8233-PH|Rcd1-PH	0.999	FBpp0086708 type=protein; loc=2R:complement(join(14152846..14153001,14151607..14151926,14151020..14151546,14150517..14150962,14150226..14150454,14149234..14149818,14148437..14149179)); ID=FBpp0086708; name=Rcd1-PA; parent=FBgn0033897,FBtr0087582; dbxref=FlyBase:FBpp0086708,FlyBase_Annotation_IDs:CG8233-PA,GB_protein:AAF58295.3,REFSEQ:NP_725357,GB_protein:AAF58295,FlyMine:FBpp0086708,modMine:FBpp0…	4.2	2	0.02	APILFVIGQNSAR+QLTHNAIMVVLPNMPTTGTVSDRMQK
537	FBpp0083396|FBgn0038830|CG17272-PA|CG17272-PA	0.999	FBpp0083396 type=protein; loc=3R:complement(join(20824093..20824095,20823935..20823965,20823803..20823867,20823389..20823739)); ID=FBpp0083396; name=CG17272-PA; parent=FBgn0038830,FBtr0083992; dbxref=FlyBase:FBpp0083396,FlyBase_Annotation_IDs:CG17272-PA,GB_protein:AAF55810.2,REFSEQ:NP_650917,GB_protein:AAF55810,FlyMine:FBpp0083396,modMine:FBpp0083396; MD5=17c8e61cef1f34a3ccc3b32500f8b333; length=…	18.8	2	0.04	SGQINNLDELTVIMR+VESLPDEVIAAFK
536	FBpp0082916|FBgn0051249|CG31249-PA|CG31249-PA	0.999	FBpp0082916 type=protein; loc=3R:complement(join(17686896..17686965,17686511..17686837,17686006..17686361)); ID=FBpp0082916; name=CG31249-PA; parent=FBgn0051249,FBtr0083483; dbxref=FlyBase:FBpp0082916,FlyBase_Annotation_IDs:CG31249-PA,GB_protein:AAF55456.2,REFSEQ:NP_732262,GB_protein:AAF55456,FlyMine:FBpp0082916,modMine:FBpp0082916; MD5=63721cd1213adeb073d7b7bc58102ebb; length=250; release=r6.09;…	12.4	2	0.03	GNDVVSSNDSALDLPMR+VQAIFDGNINTQEK
541	FBpp0088194|FBgn0039904|CG1710-PB|Hcf-PB FBpp0088195|FBgn0039904|CG1710-PA|Hcf-PA FBpp0298368|FBgn0039904|CG1710-PE|Hcf-PE FBpp0306551|FBgn0039904|CG1710-PF|Hcf-PF FBpp0311451|FBgn0039904|CG1710-PG|Hcf-PG	0.9989	FBpp0088194 type=protein; loc=4:join(360691..361006,362304..362613,362671..362882,362946..363134,363494..363639,363868..364941,365674..366762,369507..369744,369810..369964,371091..371357,371813..372176,372250..372392); ID=FBpp0088194; name=Hcf-PB; parent=FBgn0039904,FBtr0089125; dbxref=FlyBase:FBpp0088194,FlyBase_Annotation_IDs:CG1710-PB,GB_protein:AAN06529.1,REFSEQ:NP_726566,GB_protein:AAN06529;…	1.9	2	0.02	NISSVQASSSMAFGQK+YLNDLYILDTR
540	FBpp0077947|FBgn0026179|CG32434-PB|siz-PB FBpp0077948|FBgn0026179|CG32434-PA|siz-PA FBpp0110337|FBgn0026179|CG32434-PC|siz-PC FBpp0290817|FBgn0026179|CG32434-PD|siz-PD	0.9989	FBpp0077947 type=protein; loc=3L:join(21034919..21035301,21068714..21069265,21070620..21071062,21071852..21073152,21073214..21074051,21074216..21074676); ID=FBpp0077947; name=siz-PB; parent=FBgn0026179,FBtr0078289; dbxref=FlyBase:FBpp0077947,FlyBase_Annotation_IDs:CG32434-PB,GB_protein:AAF51675.2,REFSEQ:NP_730594,GB_protein:AAF51675,FlyMine:FBpp0077947,modMine:FBpp0077947; MD5=ae5a523589013050499…	2.1	2	0.04	AQSAYELSQDLLEK+GFLENTPQGVAR
539	FBpp0072041|FBgn0262619|CG5602-PA|DNA-ligI-PA	0.9989	FBpp0072041 type=protein; loc=2R:join(23890596..23890612,23890670..23890732,23890788..23891078,23891139..23891771,23891827..23892452,23892506..23893119); ID=FBpp0072041; name=DNA-ligI-PA; parent=FBgn0262619,FBtr0072132; dbxref=FlyBase:FBpp0072041,FlyBase_Annotation_IDs:CG5602-PA,GB_protein:AAF47090.3,REFSEQ:NP_611843,GB_protein:AAF47090,FlyMine:FBpp0072041,modMine:FBpp0072041; MD5=0b59cd846cca37c…	4.6	2	0.03	EDVENYDPSADSYHPLK+SQTQLTGDLGIVAEQSR
542	FBpp0074151|FBgn0261791|CG9742-PA|SNRPG-PA FBpp0111906|FBgn0261791|CG9742-PB|SNRPG-PB	0.9987	FBpp0074151 type=protein; loc=X:complement(join(16640306..16640337,16640093..16640240,16639980..16640030)); ID=FBpp0074151; name=SNRPG-PA; parent=FBgn0261791,FBtr0074377; dbxref=FlyBase_Annotation_IDs:CG9742-PA,FlyBase:FBpp0074151,REFSEQ:NP_573139,GB_protein:AAF48634; MD5=d6c2603fdbf350b91232a5031a135ed1; length=76; release=r6.09; species=Dmel;;FBpp0111906 type=protein; loc=X:complement(join(1664…	27.6	2	0.03	GNSIVMVEALDR+NNIGMVVIR
543a	FBpp0110092|FBgn0039209|CG13624-PE|REPTOR-PE FBpp0110093|FBgn0039209|CG13624-PF|REPTOR-PF	0.9986	FBpp0110092 type=protein; loc=3R:complement(join(24560890..24562842,24560567..24560822,24560382..24560507,24560208..24560317)); ID=FBpp0110092; name=REPTOR-PE; parent=FBgn0039209,FBtr0110795; dbxref=FlyBase:FBpp0110092,FlyBase_Annotation_IDs:CG13624-PE,REFSEQ:NP_001036752,GB_protein:ABI31203,FlyMine:FBpp0110092,modMine:FBpp0110092; MD5=4703981f031711945b96380120c81288; length=814; release=r6.09; …	3.7	2	0.04	NLGESTEEVDQQIAR+SFGYQSAVENSQLSR
546	FBpp0074964|FBgn0036740|CG6259-PA|Vps60-PA FBpp0305334|FBgn0036740|CG6259-PB|Vps60-PB	0.9982	FBpp0074964 type=protein; loc=3L:complement(join(17621310..17621378,17621101..17621252,17620729..17620894,17620419..17620649,17620295..17620357)); ID=FBpp0074964; name=Vps60-PA; parent=FBgn0036740,FBtr0075201; dbxref=FlyBase:FBpp0074964,FlyBase_Annotation_IDs:CG6259-PA,GB_protein:AAF49322.2,REFSEQ:NP_648997,GB_protein:AAF49322,FlyMine:FBpp0074964,modMine:FBpp0074964; MD5=69dc6fde1a03d57ae20dc94c1…	9.7	2	0.03	AYEQQAESLR+STIETDEFGLPK
545	FBpp0072930|FBgn0035438|CG12013-PC|PHGPx-PC FBpp0072931|FBgn0035438|CG12013-PA|PHGPx-PA FBpp0072932|FBgn0035438|CG12013-PD|PHGPx-PD	0.9982	FBpp0072930 type=protein; loc=3L:join(3326632..3326712,3327860..3328183,3328251..3328442); ID=FBpp0072930; name=PHGPx-PC; parent=FBgn0035438,FBtr0073066; dbxref=FlyBase:FBpp0072930,FlyBase_Annotation_IDs:CG12013-PC,GB_protein:AAN11561.1,REFSEQ:NP_728868,GB_protein:AAN11561,FlyMine:FBpp0072930,modMine:FBpp0072930; MD5=81b2b418d766a664aebe727462b4f28f; length=198; release=r6.09; species=Dmel;;FBpp0…	11.8	2	0.03	ADIGEVFAK+NAASIYEFTVK
547	FBpp0075702|FBgn0002466|CG10522-PA|sti-PA FBpp0304889|FBgn0002466|CG10522-PB|sti-PB	0.9978	FBpp0075702 type=protein; loc=3L:complement(join(12514382..12514667,12513881..12514125,12513474..12513824,12512035..12513402,12510301..12511803,12510029..12510224,12508357..12509972)); ID=FBpp0075702; name=sti-PA; parent=FBgn0002466,FBtr0075970; dbxref=FlyBase:FBpp0075702,FlyBase_Annotation_IDs:CG10522-PA,GB_protein:AAF49907.2,REFSEQ:NP_648584,GB_protein:AAF49907,FlyMine:FBpp0075702,modMine:FBpp0…	1.8	2	0.04	ENEISMLK+KSAAVNGDSDAPK+LADFGNAAALDR
548	FBpp0070658|FBgn0025615|CG3024-PA|Torsin-PA FBpp0311758|FBgn0025615|CG3024-PB|Torsin-PB	0.9977	FBpp0070658 type=protein; loc=X:complement(join(4649573..4649765,4648685..4649514)); ID=FBpp0070658; name=Torsin-PA; parent=FBgn0025615,FBtr0070690; dbxref=FlyBase:FBpp0070658,GB_protein:AAF45969.2,FlyBase_Annotation_IDs:CG3024-PA,REFSEQ:NP_572178,GB_protein:AAF45969,FlyMine:FBpp0070658,modMine:FBpp0070658; MD5=e68ad3ad829a5d83fe2fa56d7be97379; length=340; release=r6.09; species=Dmel;;FBpp0311758…	5.6	2	0.03	LSDFEPLLR+SLFIFDEVDK
549	FBpp0084183|FBgn0039293|CG11851-PA|CG11851-PA	0.9975	FBpp0084183 type=protein; loc=3R:join(25221702..25221859,25221918..25222280,25222335..25222812,25222868..25223740); ID=FBpp0084183; name=CG11851-PA; parent=FBgn0039293,FBtr0084808; dbxref=FlyBase:FBpp0084183,FlyBase_Annotation_IDs:CG11851-PA,GB_protein:AAF56419.1,REFSEQ:NP_651353,GB_protein:AAF56419,FlyMine:FBpp0084183,modMine:FBpp0084183; MD5=c5c6fba8d8d192b15bc23f4fc2b60d8b; length=623; release…	3	2	0.03	SLPFLIPEK+YPGSFFFPAK
550a	FBpp0086747|FBgn0013733|CG18076-PH|shot-PH	0.9974	FBpp0086747 type=protein; loc=2R:complement(join(13907589..13908218,13905222..13905501,13904248..13905161,13903814..13904182,13902654..13903572,13901687..13902317,13901437..13901572,13900366..13900449,13899450..13899671,13894839..13894969,13884095..13894592,13882401..13882547,13874859..13882336,13874234..13874459,13872209..13874168,13871979..13872153,13871294..13871338,13870840..13870911,13870522…	0.6	2	0.03	FITPEGALLLSSLLNITLTTETVTR+QAMENGVLVVK+VLETIQAQMEEHK
551	FBpp0075205|FBgn0010280|CG5444-PA|Taf4-PA FBpp0075206|FBgn0010280|CG5444-PB|Taf4-PB FBpp0075207|FBgn0010280|CG5444-PC|Taf4-PC FBpp0089259|FBgn0010280|CG5444-PD|Taf4-PD FBpp0113081|FBgn0010280|CG5444-PE|Taf4-PE FBpp0291125|FBgn0010280|CG5444-PF|Taf4-PF FBpp0305485|FBgn0010280|CG5444-PG|Taf4-PG FBpp0305486|FBgn0010280|CG5444-PH|Taf4-PH FBpp0311865|FBgn0010280|CG5444-PI|Taf4-PI	0.9969	FBpp0075205 type=protein; loc=3L:join(16114472..16114720,16115669..16115830,16116032..16116241,16117545..16118108,16118172..16118399,16118507..16119400,16119458..16119631,16119692..16119817,16119914..16120072); ID=FBpp0075205; name=Taf4-PA; parent=FBgn0010280,FBtr0075448; dbxref=FlyBase:FBpp0075205,FlyBase_Annotation_IDs:CG5444-PA,GB_protein:AAF49535.1,REFSEQ:NP_524102,GB_protein:AAF49535; MD5=ee…	5.2	2	0.03	DANLTALQAIGPR+LDGETVSSGAGSSGGGVLSSSGSAPTTLRPR
554	FBpp0086872|FBgn0033816|CG4679-PA|CG4679-PA	0.9966	FBpp0086872 type=protein; loc=2R:complement(join(13239000..13239326,13237314..13238945)); ID=FBpp0086872; name=CG4679-PA; parent=FBgn0033816,FBtr0087759; dbxref=FlyBase:FBpp0086872,FlyBase_Annotation_IDs:CG4679-PA,GB_protein:AAF58398.1,REFSEQ:NP_610854,GB_protein:AAF58398,FlyMine:FBpp0086872,modMine:FBpp0086872; MD5=ee9cb8ac5524d167041a87ca013673e5; length=652; release=r6.09; species=Dmel;	5.2	2	0.03	AAALQALPEFK+ILVDNKPNPDSPAQAQLPEQGAK
553	FBpp0083070|FBgn0038617|CG12333-PA|CG12333-PA	0.9966	FBpp0083070 type=protein; loc=3R:complement(join(18402314..18402467,18401632..18402193,18400827..18401574)); ID=FBpp0083070; name=CG12333-PA; parent=FBgn0038617,FBtr0083655; dbxref=FlyBase:FBpp0083070,FlyBase_Annotation_IDs:CG12333-PA,GB_protein:AAF55555.1,REFSEQ:NP_650723,GB_protein:AAF55555,FlyMine:FBpp0083070,modMine:FBpp0083070; MD5=876a1bceb60484a254c0bf42827f120c; length=487; release=r6.09;…	6.8	2	0.03	EFEQLYLENQALQEK+LTSLTEDVAAVPEDAPFR
555	FBpp0071102|FBgn0029999|CG1575-PA|CG1575-PA FBpp0308752|FBgn0029999|CG1575-PB|CG1575-PB	0.9963	FBpp0071102 type=protein; loc=X:8117124..8119037; ID=FBpp0071102; name=CG1575-PA; parent=FBgn0029999,FBtr0071151; dbxref=FlyBase:FBpp0071102,FlyBase_Annotation_IDs:CG1575-PA,GB_protein:AAF46322.1,REFSEQ:NP_572440,GB_protein:AAF46322,FlyMine:FBpp0071102,modMine:FBpp0071102; MD5=c3fcfc4b42b9091824401268b56a049e; length=637; release=r6.09; species=Dmel;;FBpp0308752 type=protein; loc=X:8117124..81190…	3.1	2	0.03	FPYQQIPLATK+VLNLFYYAR
556	FBpp0084813|FBgn0039674|CG1907-PA|CG1907-PA	0.996	FBpp0084813 type=protein; loc=3R:join(29619531..29619650,29619722..29620555); ID=FBpp0084813; name=CG1907-PA; parent=FBgn0039674,FBtr0085447; dbxref=FlyBase:FBpp0084813,FlyBase_Annotation_IDs:CG1907-PA,GB_protein:AAF56907.1,REFSEQ:NP_651703,GB_protein:AAF56907,FlyMine:FBpp0084813,modMine:FBpp0084813; MD5=ca52c17e788e1c28a5fc7e0ce0bef92f; length=317; release=r6.09; species=Dmel;	7.3	2	0.03	LGMYTYLNDLFR+NYTNVANALAR
557	sp|CATD_HUMAN|	0.9957	sp CATD_HUMAN	7	2	0.02	DPDAQPGGELMLGGTDSK+FDGILGMAYPR
558	FBpp0085054|FBgn0028646|CG2139-PC|aralar1-PC FBpp0085055|FBgn0028646|CG2139-PB|aralar1-PB FBpp0085056|FBgn0028646|CG2139-PA|aralar1-PA FBpp0085057|FBgn0028646|CG2139-PD|aralar1-PD FBpp0297541|FBgn0028646|CG2139-PE|aralar1-PE FBpp0303322|FBgn0028646|CG2139-PF|aralar1-PF	0.995	FBpp0085054 type=protein; loc=3R:complement(join(30455651..30455716,30449807..30449959,30449046..30449208,30448896..30448987,30448635..30448829,30448346..30448569,30447412..30447578,30447230..30447348,30446564..30447173,30446205..30446503)); ID=FBpp0085054; name=aralar1-PC; parent=FBgn0028646,FBtr0085692; dbxref=FlyBase:FBpp0085054,FlyBase_Annotation_IDs:CG2139-PC,GB_protein:AAF57048.1,REFSEQ:NP_…	2.2	2	0.03	FGLYLPR+TAFQLFDR
559	FBpp0072222|FBgn0035033|CG3548-PA|CG3548-PA	0.9948	FBpp0072222 type=protein; loc=2R:join(24600048..24600385,24600461..24600980,24601109..24601612); ID=FBpp0072222; name=CG3548-PA; parent=FBgn0035033,FBtr0072315; dbxref=FlyBase:FBpp0072222,FlyBase_Annotation_IDs:CG3548-PA,GB_protein:AAF47237.1,REFSEQ:NP_611941,GB_protein:AAF47237,FlyMine:FBpp0072222,modMine:FBpp0072222; MD5=ba496f8e23736b0c7e3a0a986a3cd1e0; length=453; release=r6.09; species=Dmel;	6.8	2	0.03	GLLLEVIK+SSSATADEGAENAEDAAEDAGEK
562	FBpp0086655|FBgn0000289|CG8367-PD|cg-PD FBpp0086656|FBgn0000289|CG8367-PB|cg-PB FBpp0086657|FBgn0000289|CG8367-PC|cg-PC FBpp0086658|FBgn0000289|CG8367-PA|cg-PA FBpp0111707|FBgn0000289|CG8367-PF|cg-PF FBpp0288473|FBgn0000289|CG8367-PI|cg-PI FBpp0288474|FBgn0000289|CG8367-PJ|cg-PJ FBpp0308982|FBgn0000289|CG8367-PK|cg-PK FBpp0308983|FBgn0000289|CG8367-PL|cg-PL FBpp0308984|FBgn0000289|CG8367-PM|cg-PM…	0.9936	FBpp0086655 type=protein; loc=2R:join(14174447..14174572,14176406..14176542,14176612..14176691,14177861..14178021,14178098..14178200,14178272..14178596,14178665..14178829,14178894..14179041,14179112..14179254,14179313..14179940); ID=FBpp0086655; name=cg-PD; parent=FBgn0000289,FBtr0087526; dbxref=FlyBase:FBpp0086655,FlyBase_Annotation_IDs:CG8367-PD,GB_protein:AAG22267.1,REFSEQ:NP_523738,GB_protein…	5.1	2	0.03	VIQGLEDNEDSQGEAPNLK+VITAGGASTVVKK
563	FBpp0074835|FBgn0036828|CG6841-PA|CG6841-PA FBpp0312391|FBgn0036828|CG6841-PB|CG6841-PB	0.9932	FBpp0074835 type=protein; loc=3L:join(18905494..18905591,18905659..18907177,18907259..18908212,18908286..18908510); ID=FBpp0074835; name=CG6841-PA; parent=FBgn0036828,FBtr0075068; dbxref=FlyBase:FBpp0074835,FlyBase_Annotation_IDs:CG6841-PA,GB_protein:AAF49211.2,REFSEQ:NP_649073,GB_protein:AAF49211,FlyMine:FBpp0074835,modMine:FBpp0074835; MD5=4209a62b726e0350688291ac6980179e; length=931; release=r…	3.1	2	0.03	AAVELENPDDAR+LSQVSDSVTGQTVVDPK
608	sp|CASB_BOVIN|	0.992	sp CASB_BOVIN	7.1	2	0.04	FQSEEQQQTEDELQDK
599	FBpp0086718|FBgn0013770|CG6692-PA|Cp1-PA FBpp0086719|FBgn0013770|CG6692-PC|Cp1-PC FBpp0292990|FBgn0013770|CG6692-PD|Cp1-PD FBpp0308977|FBgn0013770|CG6692-PE|Cp1-PE	0.992	FBpp0086718 type=protein; loc=2R:join(13962238..13962336,13966755..13966969,13967030..13967741); ID=FBpp0086718; name=Cp1-PA; parent=FBgn0013770,FBtr0087592; dbxref=GB_protein:AAF58311.1,FlyBase:FBpp0086718,FlyBase_Annotation_IDs:CG6692-PA,REFSEQ:NP_725347,GB_protein:AAF58311,FlyMine:FBpp0086718,modMine:FBpp0086718; MD5=80198f2033507b9f20bf9a42a17d717b; length=341; release=r6.09; species=Dmel;;FB…	4.4	2	0.04	GFTDIPQGDEK
598	FBpp0086076|FBgn0024196|CG10751-PA|robl-PA	0.992	FBpp0086076 type=protein; loc=2R:join(17456571..17456573,17456637..17456715,17456784..17456995); ID=FBpp0086076; name=robl-PA; parent=FBgn0024196,FBtr0086920; dbxref=FlyBase:FBpp0086076,FlyBase_Annotation_IDs:CG10751-PA,GB_protein:AAF57861.1,REFSEQ:NP_523771,GB_protein:AAF57861,FlyMine:FBpp0086076,modMine:FBpp0086076; MD5=97143b71174898f7b48300f3d9ff824c; length=97; release=r6.09; species=Dmel;	16.5	2	0.04	GVVGTIVVNNEGIPVK
588	FBpp0081614|FBgn0261599|CG8495-PA|RpS29-PA FBpp0306740|FBgn0261599|CG8495-PB|RpS29-PB	0.992	FBpp0081614 type=protein; loc=3R:join(9778135..9778196,9778619..9778718,9778777..9778785); ID=FBpp0081614; name=RpS29-PA; parent=FBgn0261599,FBtr0082136; dbxref=FlyBase:FBpp0081614,FlyBase_Annotation_IDs:CG8495-PA,GB_protein:AAF54450.1,REFSEQ:NP_649946,GB_protein:AAF54450,FlyMine:FBpp0081614,modMine:FBpp0081614; MD5=74313849e15abf84651b66029eb2c15e; length=56; release=r6.09; species=Dmel;;FBpp030…	16.1	2	0.04	EYANDIGFK
572	FBpp0074180|FBgn0002590|CG8922-PA|RpS5a-PA FBpp0082465|FBgn0038277|CG7014-PA|RpS5b-PA FBpp0300392|FBgn0038277|CG7014-PB|RpS5b-PB FBpp0309957|FBgn0002590|CG8922-PB|RpS5a-PB FBpp0309958|FBgn0002590|CG8922-PC|RpS5a-PC FBpp0311353|FBgn0002590|CG8922-PD|RpS5a-PD	0.992	FBpp0074180 type=protein; loc=X:complement(join(17146798..17147199,17145016..17145132,17144618..17144716,17143703..17143771)); ID=FBpp0074180; name=RpS5a-PA; parent=FBgn0002590,FBtr0074406; dbxref=FlyBase:FBpp0074180,FlyBase_Annotation_IDs:CG8922-PA,GB_protein:AAF48700.1,REFSEQ:NP_523382,GB_protein:AAF48700,FlyMine:FBpp0074180,modMine:FBpp0074180; MD5=353104e218fcc6d4b660d1bd47016c81; length=228;…	5	2	0.04	QAVDVSPLR
569	FBpp0072918|FBgn0035432|CG17723-PA|ZnT63C-PA FBpp0072919|FBgn0035432|CG17723-PB|ZnT63C-PB FBpp0072920|FBgn0035432|CG17723-PC|ZnT63C-PC FBpp0072921|FBgn0035432|CG17723-PD|ZnT63C-PD FBpp0072922|FBgn0035432|CG17723-PE|ZnT63C-PE FBpp0303136|FBgn0035432|CG17723-PF|ZnT63C-PF FBpp0303137|FBgn0035432|CG17723-PG|ZnT63C-PG	0.992	FBpp0072918 type=protein; loc=3L:join(3310530..3310706,3310772..3310896,3311730..3311827,3311886..3312402,3312515..3312749,3312815..3313012); ID=FBpp0072918; name=ZnT63C-PA; parent=FBgn0035432,FBtr0073054; dbxref=FlyBase:FBpp0072918,FlyBase_Annotation_IDs:CG17723-PA,REFSEQ:NP_647801,GB_protein:AAF47755,FlyMine:FBpp0072918,modMine:FBpp0072918; MD5=38fc7c9c518505b2fd973b4f5f314d61; length=449; rele…	4.7	2	0.03	LTELANMDEGEDEQNDFAYEK
565	FBpp0070389|FBgn0040389|CG14048-PA|mRpL14-PA FBpp0305877|FBgn0040389|CG14048-PB|mRpL14-PB	0.992	FBpp0070389 type=protein; loc=X:complement(2344050..2344535); ID=FBpp0070389; name=mRpL14-PA; parent=FBgn0040389,FBtr0070405; dbxref=FlyBase:FBpp0070389,FlyBase_Annotation_IDs:CG14048-PA,GB_protein:AAF45775.1,REFSEQ:NP_525048,GB_protein:AAF45775,FlyMine:FBpp0070389,modMine:FBpp0070389; MD5=8ae94cf2e27fdf27c84ab3538d463db6; length=161; release=r6.09; species=Dmel;;FBpp0305877 type=protein; loc=X:c…	11.8	2	0.04	FDSNNLVLIDDNGSPLGTR
621	FBpp0084275|FBgn0039358|CG5028-PA|CG5028-PA FBpp0112201|FBgn0039358|CG5028-PB|CG5028-PB FBpp0112202|FBgn0039358|CG5028-PC|CG5028-PC FBpp0112203|FBgn0039358|CG5028-PD|CG5028-PD	0.9912	FBpp0084275 type=protein; loc=3R:join(25680967..25681023,25681121..25681198,25681266..25682045,25682105..25682291,25682356..25682431,25683058..25683088); ID=FBpp0084275; name=CG5028-PA; parent=FBgn0039358,FBtr0084901; dbxref=FlyBase:FBpp0084275,FlyBase_Annotation_IDs:CG5028-PA,GB_protein:AAF56494.2,REFSEQ:NP_651416,GB_protein:AAF56494,FlyMine:FBpp0084275,modMine:FBpp0084275; MD5=546fef11f6ea5fa5e…	4.8	2	0.03	TPDIGGTNSSTDVVENILK
611	FBpp0072282|FBgn0035065|CG3589-PA|CG3589-PA	0.9912	FBpp0072282 type=protein; loc=2R:join(24783655..24784361,24784417..24784580,24784634..24784743,24784801..24785260,24785312..24785400); ID=FBpp0072282; name=CG3589-PA; parent=FBgn0035065,FBtr0072375; dbxref=FlyBase:FBpp0072282,FlyBase_Annotation_IDs:CG3589-PA,GB_protein:AAF47272.2,REFSEQ:NP_611968,GB_protein:AAF47272,FlyMine:FBpp0072282,modMine:FBpp0072282; MD5=b6e805f6df5afac0afb0b539530d242d; le…	3.5	2	0.04	GQLLDVQNEEQEEDAQIR
623	FBpp0072768|FBgn0035336|CG9004-PA|CG9004-PA	0.991	FBpp0072768 type=protein; loc=3L:join(2373796..2374675,2374729..2376413); ID=FBpp0072768; name=CG9004-PA; parent=FBgn0035336,FBtr0072890; dbxref=FlyBase:FBpp0072768,FlyBase_Annotation_IDs:CG9004-PA,GB_protein:AAF47640.1,REFSEQ:NP_647717,GB_protein:AAF47640,FlyMine:FBpp0072768,modMine:FBpp0072768; MD5=cbddc1149c8ec393ecc3d2ebd4b9c3e0; length=854; release=r6.09; species=Dmel;	4	2	0.03	DAEGNILPDPVELEASAAGQK+LPQYDPELAENLR
633	FBpp0293948|FBgn0028685|CG3455-PB|Rpt4-PB	0.9904	FBpp0293948 type=protein; loc=X:complement(join(6291015..6291123,6290839..6290958,6290055..6290775,6289785..6289925,6289619..6289721)); ID=FBpp0293948; name=Rpt4-PB; parent=FBgn0028685,FBtr0305495; dbxref=REFSEQ:NP_572308,GB_protein:AAF46146,FlyBase:FBpp0293948,FlyBase_Annotation_IDs:CG3455-PB; MD5=8bf62554d9602ab58f44205d0ae8cee7; length=397; release=r6.09; species=Dmel;	6.5	2	0.04	ALQSVGQIVGEVLK+AVASQLDANFLK
628	FBpp0076200|FBgn0011327|CG3431-PA|Uch-L5-PA FBpp0306000|FBgn0011327|CG3431-PB|Uch-L5-PB	0.9904	FBpp0076200 type=protein; loc=3L:complement(join(9476772..9476847,9475794..9476692)); ID=FBpp0076200; name=Uch-L5-PA; parent=FBgn0011327,FBtr0076472; dbxref=FlyBase:FBpp0076200,FlyBase_Annotation_IDs:CG3431-PA,GB_protein:AAF50257.1,REFSEQ:NP_524003,GB_protein:AAF50257,FlyMine:FBpp0076200,modMine:FBpp0076200; MD5=cae52ea5882f2ce666e0dec8412e6a13; length=324; release=r6.09; species=Dmel;;FBpp030600…	7.1	2	0.03	LLNPAPNAMDTEEDR+LYELDGLR
640	FBpp0082458|FBgn0067629|CG33332-PA|CG33332-PA	0.9896	FBpp0082458 type=protein; loc=3R:join(14887850..14888734,14888795..14888959); ID=FBpp0082458; name=CG33332-PA; parent=FBgn0067629,FBtr0082999; dbxref=FlyBase:FBpp0082458,FlyBase_Annotation_IDs:CG33332-PA,GB_protein:AAF55108.2,REFSEQ:NP_996214,GB_protein:AAF55108,FlyMine:FBpp0082458,modMine:FBpp0082458; MD5=164441bd9a2fb2eb132eb0f1b5557ae7; length=349; release=r6.09; species=Dmel;	5.2	2	0.04	LAALEGGGLGTSTDQDVR
643	FBpp0085273|FBgn0022893|CG2207-PA|Df31-PA FBpp0085274|FBgn0022893|CG2207-PB|Df31-PB FBpp0099688|FBgn0022893|CG2207-PF|Df31-PF	0.9891	FBpp0085273 type=protein; loc=2L:complement(join(21629667..21629692,21627842..21628209,21627600..21627757)); ID=FBpp0085273; name=Df31-PA; parent=FBgn0022893,FBtr0085919; dbxref=FlyBase_Annotation_IDs:CG2207-PA,FlyBase:FBpp0085273,GB_protein:AAF57222.1,REFSEQ:NP_523614,GB_protein:AAF57222; MD5=8f7cfd40746a63c3fa185eba8c577a1a; length=183; release=r6.09; species=Dmel;;FBpp0085274 type=protein; loc…	17.5	2	0.03	DAVAAEEVAAEK+ENGAADSSATEPTDAVDGEK
648	FBpp0088675|FBgn0003189|CG18572-PA|r-PA FBpp0309141|FBgn0003189|CG18572-PD|r-PD FBpp0309142|FBgn0003189|CG18572-PE|r-PE	0.9888	FBpp0088675 type=protein; loc=X:join(16656398..16657156,16657221..16660472,16660538..16660642,16665188..16665327,16666035..16667859,16667937..16668320,16668385..16668594); ID=FBpp0088675; name=r-PA; parent=FBgn0003189,FBtr0089734; dbxref=FlyBase:FBpp0088675,FlyBase_Annotation_IDs:CG18572-PA,GB_protein:AAF48639.3,REFSEQ:NP_523377,GB_protein:AAF48639,FlyMine:FBpp0088675,modMine:FBpp0088675; MD5=477…	1.8	2	0.03	KVLILGSGGLSIGQAGEFDYSGSQAIK+NVLPDTDVLYMTR
647	FBpp0084843|FBgn0260990|CG1973-PA|yata-PA FBpp0305956|FBgn0260990|CG1973-PB|yata-PB	0.9888	FBpp0084843 type=protein; loc=3R:join(29749791..29750168,29750228..29750451,29750512..29750917,29750981..29751623,29751694..29751858,29751924..29752069,29752139..29752267,29752329..29752731,29752830..29752957); ID=FBpp0084843; name=yata-PA; parent=FBgn0260990,FBtr0085477; dbxref=FlyBase:FBpp0084843,FlyBase_Annotation_IDs:CG1973-PA,GB_protein:AAF56933.1,REFSEQ:NP_651722,GB_protein:AAF56933,FlyMine…	3.4	2	0.03	ALSFLNNDGNLR+MLYVATEAVDPLGTYFSK
650a	FBpp0085234|FBgn0002645|CG1483-PA|Map205-PA FBpp0085235|FBgn0002645|CG1483-PB|Map205-PB	0.9878	FBpp0085234 type=protein; loc=3R:complement(join(32066329..32067996,32057322..32059145)); ID=FBpp0085234; name=Map205-PA; parent=FBgn0002645,FBtr0085875; dbxref=FlyBase:FBpp0085234,FlyBase_Annotation_IDs:CG1483-PA,GB_protein:AAF57214.1,REFSEQ:NP_524615,GB_protein:AAF57214,FlyMine:FBpp0085234,modMine:FBpp0085234; MD5=a4648a4df4dfaebd3bbd115852724e4b; length=1163; release=r6.09; species=Dmel;;FBpp0…	2.4	2	0.03	LPISVSDEIPLSSASK+VPSTSTPSFSTR
660	FBpp0099673|FBgn0086899|CG32782-PC|Tlk-PC FBpp0111592|FBgn0086899|CG34412-PB|Tlk-PB FBpp0288854|FBgn0086899|CG34412-PE|Tlk-PE FBpp0288855|FBgn0086899|CG34412-PF|Tlk-PF FBpp0288856|FBgn0086899|CG34412-PG|Tlk-PG FBpp0288857|FBgn0086899|CG34412-PH|Tlk-PH FBpp0288858|FBgn0086899|CG34412-PI|Tlk-PI FBpp0290873|FBgn0086899|CG34412-PJ|Tlk-PJ FBpp0305893|FBgn0086899|CG34412-PK|Tlk-PK FBpp0305894|FBgn00868…	0.9872	FBpp0099673 type=protein; loc=X:join(3780654..3780689,3781655..3783559,3783677..3784441,3784528..3784706,3785032..3785224,3785290..3785495,3785594..3785813,3786144..3786404); ID=FBpp0099673; name=Tlk-PC; parent=FBgn0086899,FBtr0070596; dbxref=GB_protein:AAN09104.3,FlyBase:FBpp0099673,GB_protein:AAN09104.4,GB_protein:AAN09104,REFSEQ:NP_570073,FlyBase:FBpp0111593,FlyBase_Annotation_IDs:CG32782-PC,F…	1.7	2	0.04	QQTGVGVGVPGGAGGNTAGLR
665	FBpp0080688|FBgn0263198|CG10473-PB|Acn-PB FBpp0080689|FBgn0263198|CG10473-PA|Acn-PA FBpp0307803|FBgn0263198|CG10473-PC|Acn-PC	0.9862	FBpp0080688 type=protein; loc=2L:join(19045567..19047047,19047152..19047362,19047420..19047654,19047716..19047825,19047914..19048096); ID=FBpp0080688; name=Acn-PB; parent=FBgn0263198,FBtr0081144; dbxref=FlyBase:FBpp0080688,FlyBase_Annotation_IDs:CG10473-PB,GB_protein:AAN11023.1,REFSEQ:NP_724153,GB_protein:AAN11023,FlyMine:FBpp0080688,modMine:FBpp0080688; MD5=42fbd866a3c5a1c639bc00c4a3eb2892; leng…	3.9	2	0.03	TPPVLAISTDSLK+TTSDVLDIQTEEVDER
667	FBpp0086063|FBgn0034243|CG6501-PA|Ns2-PA	0.9851	FBpp0086063 type=protein; loc=2R:complement(join(17568119..17568328,17567053..17567731,17565859..17566994)); ID=FBpp0086063; name=Ns2-PA; parent=FBgn0034243,FBtr0086906; dbxref=GB_protein:AAF57834.1,FlyBase:FBpp0086063,FlyBase_Annotation_IDs:CG6501-PA,REFSEQ:NP_611232,GB_protein:AAF57834,FlyMine:FBpp0086063,modMine:FBpp0086063; MD5=d7ef0c301e96f1166523f49ce07f3cac; length=674; release=r6.09; spec…	3.6	2	0.03	GALINLFR+VELVTNPEDYVDSLLK
668	FBpp0074017|FBgn0004432|CG9916-PA|Cyp1-PA	0.9848	FBpp0074017 type=protein; loc=X:complement(join(16320079..16320336,16318182..16318607)); ID=FBpp0074017; name=Cyp1-PA; parent=FBgn0004432,FBtr0074238; dbxref=GB_protein:AAF48589.1,FlyBase:FBpp0074017,FlyBase_Annotation_IDs:CG9916-PA,GB_protein:AAF48589.2,REFSEQ:NP_523366,GB_protein:AAF48589,FlyMine:FBpp0074017,modMine:FBpp0074017; MD5=57b8ab74b3c125f25f28fc1df27fe914; length=227; release=r6.09; s…	6.2	2	0.04	VFFDMTADNEPLGR
672	FBpp0072065|FBgn0002791|CG3060-PA|mr-PA	0.9833	FBpp0072065 type=protein; loc=2R:join(23972509..23972571,23972633..23973149,23973206..23973444,23973520..23973700,23973760..23974461,23974513..23974776,23974842..23975083,23975140..23975340); ID=FBpp0072065; name=mr-PA; parent=FBgn0002791,FBtr0072156; dbxref=FlyBase:FBpp0072065,FlyBase_Annotation_IDs:CG3060-PA,GB_protein:AAF47123.1,REFSEQ:NP_611862,GB_protein:AAF47123,FlyMine:FBpp0072065,modMine:…	1	2	0.04	VYLTESLR
685	FBpp0084092|FBgn0039250|CG11120-PA|Mink-PA	0.9809	FBpp0084092 type=protein; loc=3R:join(24922572..24922587,24922652..24924223,24924276..24924356,24924418..24925013); ID=FBpp0084092; name=Mink-PA; parent=FBgn0039250,FBtr0084716; dbxref=FlyBase:FBpp0084092,FlyBase_Annotation_IDs:CG11120-PA,GB_protein:AAF56368.2,REFSEQ:NP_651312,GB_protein:AAF56368,FlyMine:FBpp0084092,modMine:FBpp0084092; MD5=bff93f8a3b6d8043767f8bcda3ebb7de; length=754; release=r6…	2.5	2	0.04	AIVEALSADPEGEEPSVQK
696	FBpp0079279|FBgn0027932|CG13388-PA|Akap200-PA FBpp0079280|FBgn0027932|CG13388-PC|Akap200-PC FBpp0079281|FBgn0027932|CG13388-PB|Akap200-PB FBpp0079282|FBgn0027932|CG13388-PD|Akap200-PD FBpp0309213|FBgn0027932|CG13388-PE|Akap200-PE FBpp0309214|FBgn0027932|CG13388-PF|Akap200-PF FBpp0309215|FBgn0027932|CG13388-PG|Akap200-PG	0.9755	FBpp0079279 type=protein; loc=2L:join(8426911..8427093,8427158..8427553,8427615..8428067,8428320..8429462,8430281..8430367); ID=FBpp0079279; name=Akap200-PA; parent=FBgn0027932,FBtr0079664; dbxref=FlyBase:FBpp0079279,FlyBase_Annotation_IDs:CG13388-PA,GB_protein:AAF52674.3,REFSEQ:NP_477460,GB_protein:AAF52674,FlyMine:FBpp0079279,modMine:FBpp0079279; MD5=92f320b9008efd2f1e8788b9234acb00; length=753…	4.6	2	0.02	EAAAGEDITPLADESIK
698	FBpp0086788|FBgn0033845|CG17064-PA|mars-PA FBpp0290601|FBgn0033845|CG17064-PB|mars-PB FBpp0311206|FBgn0033845|CG17064-PC|mars-PC FBpp0311207|FBgn0033845|CG17064-PD|mars-PD	0.9745	FBpp0086788 type=protein; loc=2R:join(13503036..13504542,13504600..13505858); ID=FBpp0086788; name=mars-PA; parent=FBgn0033845,FBtr0087668; dbxref=FlyBase:FBpp0086788,FlyBase_Annotation_IDs:CG17064-PA,GB_protein:AAF58367.1,REFSEQ:NP_610878,GB_protein:AAF58367,FlyMine:FBpp0086788,modMine:FBpp0086788; MD5=8d77c1cb733fb3d52daeb706075d0f45; length=921; release=r6.09; species=Dmel;;FBpp0290601 type=pr…	3.5	2	0.03	NSFYLSNEESPLEVR+QLAAAQAALTQENVAPK
703	FBpp0075701|FBgn0020388|CG4107-PA|Gcn5-PA	0.9708	FBpp0075701 type=protein; loc=3L:complement(join(12522645..12523903,12521938..12522590,12521346..12521875)); ID=FBpp0075701; name=Gcn5-PA; parent=FBgn0020388,FBtr0075969; dbxref=FlyBase:FBpp0075701,FlyBase_Annotation_IDs:CG4107-PA,GB_protein:AAF49904.1,REFSEQ:NP_648586,GB_protein:AAF49904,FlyMine:FBpp0075701,modMine:FBpp0075701; MD5=eec19bc6d7258318c180316b6ab0d3b4; length=813; release=r6.09; spe…	1.8	2	0.03	EGLPVIPVESIPGLR
712	FBpp0080746|FBgn0032781|CG9987-PA|CG9987-PA	0.9663	FBpp0080746 type=protein; loc=2L:join(19430771..19432063,19432124..19432351); ID=FBpp0080746; name=CG9987-PA; parent=FBgn0032781,FBtr0081205; dbxref=FlyBase:FBpp0080746,FlyBase_Annotation_IDs:CG9987-PA,GB_protein:AAF53797.1,REFSEQ:NP_609965,GB_protein:AAF53797,FlyMine:FBpp0080746,modMine:FBpp0080746; MD5=ea62c493292a76563d5e6c23f92e7c5c; length=506; release=r6.09; species=Dmel;	5.7	2	0.03	EQLAQSLFDHIPVGVGSK+INSVEGQDYLK
724	FBpp0081862|FBgn0037894|CG5252-PA|Ranbp9-PA FBpp0312218|FBgn0037894|CG5252-PD|Ranbp9-PD	0.9583	FBpp0081862 type=protein; loc=3R:join(11412694..11412832,11412915..11413559,11413614..11414032,11414091..11414642,11414702..11415490,11415548..11416060); ID=FBpp0081862; name=Ranbp9-PA; parent=FBgn0037894,FBtr0082386; dbxref=FlyBase:FBpp0081862,FlyBase_Annotation_IDs:CG5252-PA,GB_protein:AAF54632.1,REFSEQ:NP_650068,GB_protein:AAF54632,FlyMine:FBpp0081862,modMine:FBpp0081862; MD5=59926746a270deedc…	2.7	2	0.03	FVDDEDDGGVELTVR+LFEYGVATQDNR
723a	FBpp0293530|FBgn0262579|CG34373-PD|Ect4-PD FBpp0293532|FBgn0262579|CG34373-PF|Ect4-PF FBpp0293533|FBgn0262579|CG34373-PG|Ect4-PG FBpp0293534|FBgn0262579|CG34373-PH|Ect4-PH FBpp0293535|FBgn0262579|CG43119-PI|Ect4-PI FBpp0306073|FBgn0262579|CG43119-PK|Ect4-PK	0.9581	FBpp0293530 type=protein; loc=3L:join(8074475..8074825,8093059..8093337,8098346..8098725,8099146..8099536,8102893..8104818,8104880..8105059,8105127..8105296,8105440..8105657,8106016..8106949,8108639..8108723); ID=FBpp0293530; name=Ect4-PD; parent=FBgn0262579,FBtr0304993; dbxref=REFSEQ:NP_001097541,GB_protein:ABW08490,FlyBase:FBpp0293530,FlyBase:FBpp0111510,FlyBase_Annotation_IDs:CG34373-PD,FlyBas…	2.7	2	0.03	SLTAGSGQQEIEQTINK+TGAGSASMQNMMPLAYLPPR
728	FBpp0302046|FBgn0085451|CG34422-PC|htk-PC FBpp0302588|FBgn0085451|CG34422-PD|htk-PD	0.9524	FBpp0302046 type=protein; loc=X:join(18849154..18849157,18849880..18855051,18855127..18855354,18855419..18855609); ID=FBpp0302046; name=htk-PC; parent=FBgn0085451,FBtr0310365; dbxref=FlyBase:FBpp0302046,FlyBase_Annotation_IDs:CG34422-PC,REFSEQ:NP_573332,GB_protein:AAF48895; MD5=c247620fa79ddcbc3c4aae07f2519c8e; length=1864; release=r6.09; species=Dmel;;FBpp0302588 type=protein; loc=X:join(1884403…	2.7	2	0.03	KAELLKK+KPLPMSAQTAAAVAAQLQSLGK+QSGGAGGTAASSSAASQESKK
738	FBpp0291836|FBgn0261553|CG18490-PC|CG42671-PB FBpp0291837|FBgn0261553|CG42671-PC|CG42671-PC FBpp0291838|FBgn0261553|CG42671-PD|CG42671-PD FBpp0291839|FBgn0261553|CG42671-PE|CG42671-PE FBpp0291840|FBgn0261553|CG42671-PF|CG42671-PF FBpp0293472|FBgn0261553|CG42671-PG|CG42671-PG FBpp0293473|FBgn0261553|CG42671-PH|CG42671-PH FBpp0303315|FBgn0261553|CG42671-PI|CG42671-PI FBpp0308938|FBgn0261553|CG42671…	0.9373	FBpp0291836 type=protein; loc=3L:join(11216829..11217282,11222618..11223565,11223704..11224224,11224993..11226568,11226636..11226801,11227673..11227709); ID=FBpp0291836; name=CG42671-PB; parent=FBgn0261553,FBtr0302696; dbxref=FlyBase:FBpp0075898,FlyBase_Annotation_IDs:CG18490-PC,FlyBase:FBpp0291836,FlyBase_Annotation_IDs:CG42671-PB,REFSEQ:NP_001189083,GB_protein:ADV37519; MD5=5f2e068e688126d002ca…	2.8	2	0.03	SPAQSSPQHSLESGMGAGAGGGYR+SPSASSMGLSR
740	FBpp0070883|FBgn0003139|CG12217-PA|PpV-PA FBpp0303847|FBgn0003139|CG12217-PB|PpV-PB FBpp0303848|FBgn0003139|CG12217-PC|PpV-PC FBpp0303849|FBgn0003139|CG12217-PD|PpV-PD	0.9319	FBpp0070883 type=protein; loc=X:complement(join(6372652..6372816,6372276..6372563,6371729..6372187)); ID=FBpp0070883; name=PpV-PA; parent=FBgn0003139,FBtr0070921; dbxref=FlyBase:FBpp0070883,FlyBase_Annotation_IDs:CG12217-PA,GB_protein:AAF46163.1,REFSEQ:NP_511061,GB_protein:AAF46163,FlyMine:FBpp0070883,modMine:FBpp0070883; MD5=b5c7cb090678c354b5bebc0e459d2d26; length=303; release=r6.09; species=Dm…	6.6	2	0.02	GYYSLETFTR+IFLAVPDAER
747	FBpp0099642|FBgn0032240|CG17768-PA|CG17768-PA FBpp0293054|FBgn0032240|CG17768-PB|CG17768-PB	0.9238	FBpp0099642 type=protein; loc=2L:complement(join(10403993..10403995,10403891..10403932,10403730..10403828,10403236..10403556)); ID=FBpp0099642; name=CG17768-PA; parent=FBgn0032240,FBtr0100253; dbxref=FlyBase_Annotation_IDs:CG17768-PA,FlyBase:FBpp0099642,GB_protein:AAF52938.3,REFSEQ:NP_001027236,GB_protein:AAF52938,FlyMine:FBpp0099642,modMine:FBpp0099642; MD5=c78064f346eab59cbc97277897dd594e; leng…	6.5	2	0.04	IPDEVIDMVK
751	FBpp0073380|FBgn0266421|CG15220-PA|RPA3-PA FBpp0310183|FBgn0266421|CG15220-PB|RPA3-PB	0.921	FBpp0073380 type=protein; loc=X:complement(join(11615518..11615754,11615345..11615446)); ID=FBpp0073380; name=RPA3-PA; parent=FBgn0266421,FBtr0073535; dbxref=FlyBase:FBpp0073380,FlyBase_Annotation_IDs:CG15220-PA,GB_protein:AAF48070.1,REFSEQ:NP_572737,GB_protein:AAF48070,FlyMine:FBpp0073380,modMine:FBpp0073380; MD5=62f468dae64432236a7dd95d7cce3b32; length=112; release=r6.09; species=Dmel;;FBpp0310…	16.1	2	0.04	VESVAGSTLLASSTDNHK
753	FBpp0079167|FBgn0011230|CG14472-PA|poe-PA FBpp0305301|FBgn0011230|CG14472-PB|poe-PB	0.9201	FBpp0079167 type=protein; loc=2L:complement(join(8071448..8071566,8071172..8071266,8070636..8071048,8068214..8070380,8067625..8068152,8061570..8067555,8061308..8061512,8060566..8061258,8058841..8060504,8058302..8058784,8056309..8058244,8054657..8056253,8054511..8054593)); ID=FBpp0079167; name=poe-PA; parent=FBgn0011230,FBtr0079545; dbxref=FlyBase:FBpp0079167,FlyBase_Annotation_IDs:CG14472-PA,GB_p…	0.6	2	0.03	QTASTSQGSGVGGSSGGQSNK+QTGTTSPPHQFK
762	FBpp0078009|FBgn0037087|CG7519-PA|CG7519-PA FBpp0304957|FBgn0037087|CG7519-PB|CG7519-PB	0.9075	FBpp0078009 type=protein; loc=3L:join(21493185..21493196,21493248..21493355,21493420..21493782); ID=FBpp0078009; name=CG7519-PA; parent=FBgn0037087,FBtr0078353; dbxref=GB_protein:AAF51730.1,FlyBase:FBpp0078009,FlyBase_Annotation_IDs:CG7519-PA,REFSEQ:NP_649318,GB_protein:AAF51730,FlyMine:FBpp0078009,modMine:FBpp0078009; MD5=ca5a8caeefe45543b57cf85b7062d5c3; length=160; release=r6.09; species=Dmel;…	16.6	2	0.02	EFSPDNSIFVFR+LTPYDDQIYATFR
763	FBpp0077650|FBgn0031309|CG5041-PA|Tfb4-PA	0.9072	FBpp0077650 type=protein; loc=2L:complement(join(1150617..1150647,1150379..1150559,1150131..1150326,1149651..1150069,1149514..1149586)); ID=FBpp0077650; name=Tfb4-PA; parent=FBgn0031309,FBtr0077985; dbxref=FlyBase:FBpp0077650,FlyBase_Annotation_IDs:CG5041-PA,GB_protein:AAF51411.2,REFSEQ:NP_608574,GB_protein:AAF51411,FlyMine:FBpp0077650,modMine:FBpp0077650; MD5=67f547e0eb7f87c7455497bcc6f9a7c0; le…	4.7	2	0.03	QVDGQYEAFNLVEK
518	FBpp0087321|FBgn0033555|CG12324-PA|RpS15Ab-PA	0.9997	FBpp0087321 type=protein; loc=2R:10821813..10822205; ID=FBpp0087321; name=RpS15Ab-PA; parent=FBgn0033555,FBtr0088226; dbxref=FlyBase:FBpp0087321,FlyBase_Annotation_IDs:CG12324-PA,GB_protein:AAM68752.1,REFSEQ:NP_610616,GB_protein:AAM68752,FlyMine:FBpp0087321,modMine:FBpp0087321; MD5=cda2fb03d73ec1a07821e7491861c8ae; length=130; release=r6.09; species=Dmel;	43.1	1	0.07	FDAPINDIEK+IVVNLTGR+MNVLADALK+QFGYVVLTTSGGIMDHEEAR+WTNNLLPSR
560	FBpp0086013|FBgn0034258|CG4954-PA|eIF3-S8-PA FBpp0309235|FBgn0034258|CG4954-PB|eIF3-S8-PB	0.9947	FBpp0086013 type=protein; loc=2R:join(17666067..17666159,17666222..17668861); ID=FBpp0086013; name=eIF3-S8-PA; parent=FBgn0034258,FBtr0086836; dbxref=FlyBase:FBpp0086013,FlyBase_Annotation_IDs:CG4954-PA,GB_protein:AAF57818.1,REFSEQ:NP_611242,GB_protein:AAF57818,FlyMine:FBpp0086013,modMine:FBpp0086013; MD5=d2c71da1cca2c3e0984f6a9688d8d595; length=910; release=r6.09; species=Dmel;;FBpp0309235 type=…	4.1	1	0.03	DAEIDVPLVLAK+GELPATTSTSVDVMDK+YENLTSIIK
607	FBpp0308933|FBgn0052320|CG32320-PD|CG32320-PD	0.992	FBpp0308933 type=protein; loc=3L:join(1398604..1399055,1399106..1399416,1399469..1399729,1399786..1400162,1400215..1400383,1400433..1400735,1400799..1401024,1401079..1401204,1401265..1401343); ID=FBpp0308933; name=CG32320-PD; parent=FBgn0052320,FBtr0339901; dbxref=GB_protein:AAN11477,REFSEQ:NP_001097472,FlyBase:FBpp0308933,FlyBase_Annotation_IDs:CG32320-PD; MD5=b9451bedeb02f71903c317bd47f5f0c0; l…	2.2	1	0.02	WIFIVLLSFLLIILVRR
606	FBpp0307583|FBgn0037228|CG1092-PC|CG1092-PC FBpp0307584|FBgn0037228|CG1092-PD|CG1092-PD	0.992	FBpp0307583 type=protein; loc=3R:join(4266974..4267205,4267261..4268213); ID=FBpp0307583; name=CG1092-PC; parent=FBgn0037228,FBtr0336480; dbxref=REFSEQ:NP_730797,GB_protein:AAN13337,FlyBase:FBpp0307583,FlyBase_Annotation_IDs:CG1092-PC; MD5=ef4b784b975e436bb773b8afea58e895; length=394; release=r6.09; species=Dmel;;FBpp0307584 type=protein; loc=3R:join(4266974..4267205,4267261..4268213); ID=FBpp030…	3	1	0.02	LPQFVNVLDEAR
605	FBpp0293381|FBgn0262487|CG43077-PA|CG43077-PA	0.992	FBpp0293381 type=protein; loc=X:complement(join(17068371..17068457,17068131..17068304,17067371..17067976)); ID=FBpp0293381; name=CG43077-PA; parent=FBgn0262487,FBtr0304841; dbxref=REFSEQ:NP_001245724,GB_protein:AFH07437,FlyBase:FBpp0293381,FlyBase_Annotation_IDs:CG43077-PA,FlyMine:FBpp0293381,modMine:FBpp0293381; MD5=dc9a4e65089e85e59821195315ccdad1; length=288; release=r6.09; species=Dmel;	5.9	1	0.02	MEENFYNGCTCCHCSCR
604	FBpp0289204|FBgn0044872|CG40305-PB|FucTC-PB	0.992	FBpp0289204 type=protein; loc=X:complement(join(23009895..23010734,23008922..23009357)); ID=FBpp0289204; name=FucTC-PB; parent=FBgn0044872,FBtr0299926; dbxref=FlyBase:FBpp0289204,REFSEQ:NP_001036320,REFSEQ:NP_001036320,GB_protein:EAA46057,GB_protein:EAA46057,FlyBase_Annotation_IDs:CG40305-PB,FlyMine:FBpp0289204,modMine:FBpp0289204; MD5=bad469f6ec77c81e6e3760cfaea774cc; length=425; release=r6.09; …	5.9	1	0.02	LACGPRGALLLLLLVLLGVLVVLHK
602	FBpp0271699|FBgn0039093|CG10183-PB|CG10183-PB	0.992	FBpp0271699 type=protein; loc=3R:complement(join(23598794..23599034,23598364..23598733,23598028..23598301,23597848..23597960,23597580..23597790,23597338..23597519,23596813..23597284,23596561..23596755)); ID=FBpp0271699; name=CG10183-PB; parent=FBgn0039093,FBtr0273191; dbxref=FlyBase_Annotation_IDs:CG10183-PB,FlyBase:FBpp0271699,REFSEQ:NP_651160,GB_protein:AAF56151,FlyMine:FBpp0271699,modMine:FBpp…	3.2	1	0.02	MYVHRIIRILPVLAMAILIYVK
601	FBpp0087347|FBgn0033548|CG7637-PA|CG7637-PA	0.992	FBpp0087347 type=protein; loc=2R:complement(join(10810823..10810876,10810617..10810757)); ID=FBpp0087347; name=CG7637-PA; parent=FBgn0033548,FBtr0088252; dbxref=FlyBase:FBpp0087347,FlyBase_Annotation_IDs:CG7637-PA,GB_protein:AAF58753.1,REFSEQ:NP_610610,GB_protein:AAF58753,FlyMine:FBpp0087347,modMine:FBpp0087347; MD5=dbbc7ab535b4aa22e22263237f632e04; length=64; release=r6.09; species=Dmel;	20.3	1	0.02	FGLLLTQKPEPIY
600	FBpp0086895|FBgn0000181|CG3644-PA|bic-PA FBpp0086896|FBgn0000181|CG3644-PB|bic-PB	0.992	FBpp0086895 type=protein; loc=2R:12870403..12870912; ID=FBpp0086895; name=bic-PA; parent=FBgn0000181,FBtr0087782; dbxref=FlyBase:FBpp0086895,FlyBase_Annotation_IDs:CG3644-PA,GB_protein:AAF58449.1,REFSEQ:NP_476853,GB_protein:AAF58449,FlyMine:FBpp0086895,modMine:FBpp0086895; MD5=d946643f0790edd9996f6a26b50302b7; length=169; release=r6.09; species=Dmel;;FBpp0086896 type=protein; loc=2R:12870403..128…	11.2	1	0.02	AQASLPTNTFAITGHGENK
597	FBpp0085398|FBgn0033029|CG8426-PA|Not3-PA FBpp0304299|FBgn0033029|CG8426-PB|Not3-PB	0.992	FBpp0085398 type=protein; loc=2R:complement(join(5662619..5662643,5662456..5662553,5662227..5662376,5661359..5662168,5661219..5661288,5660807..5661157,5660601..5660747,5657643..5658217,5657372..5657581,5657211..5657309)); ID=FBpp0085398; name=Not3-PA; parent=FBgn0033029,FBtr0086062; dbxref=GB_protein:AAF57324.2,FlyBase:FBpp0085398,FlyBase_Annotation_IDs:CG8426-PA,REFSEQ:NP_610176,GB_protein:AAF57…	2.3	1	0.02	SAIDPNSLNQQQTSSIDLR
596	FBpp0085012|FBgn0039776|CG31022-PA|PH4alphaEFB-PA	0.992	FBpp0085012 type=protein; loc=3R:join(30474044..30474228,30479119..30479427,30479593..30479780,30483893..30484062,30484120..30484602,30484687..30484752,30485227..30485392,30485454..30485539); ID=FBpp0085012; name=PH4alphaEFB-PA; parent=FBgn0039776,FBtr0085650; dbxref=FlyBase:FBpp0085012,FlyBase_Annotation_IDs:CG31022-PA,GB_protein:AAF57053.2,REFSEQ:NP_733371,GB_protein:AAF57053,FlyMine:FBpp008501…	2.5	1	0.02	LQDTYQLDTSSVAR
595	FBpp0084995|FBgn0015222|CG2216-PA|Fer1HCH-PA FBpp0084996|FBgn0015222|CG2216-PB|Fer1HCH-PB FBpp0084997|FBgn0015222|CG2216-PC|Fer1HCH-PC FBpp0084998|FBgn0015222|CG2216-PD|Fer1HCH-PD FBpp0297542|FBgn0015222|CG2216-PF|Fer1HCH-PF FBpp0297543|FBgn0015222|CG2216-PG|Fer1HCH-PG FBpp0304479|FBgn0015222|CG2216-PI|Fer1HCH-PI FBpp0311091|FBgn0015222|CG2216-PJ|Fer1HCH-PJ	0.992	FBpp0084995 type=protein; loc=3R:complement(join(30387464..30387530,30386319..30386596,30385984..30386256)); ID=FBpp0084995; name=Fer1HCH-PA; parent=FBgn0015222,FBtr0085631; dbxref=FlyBase:FBpp0084995,FlyBase_Annotation_IDs:CG2216-PA,GB_protein:AAF57034.1,REFSEQ:NP_524873,GB_protein:AAF57034; MD5=143f8a780ee15c6f092b32df022835df; length=205; release=r6.09; species=Dmel;;FBpp0084996 type=protein; …	8.8	1	0.02	GQLTEGVSDLINVPTVAK
594	FBpp0084234|FBgn0051288|CG31288-PA|CG31288-PA	0.992	FBpp0084234 type=protein; loc=3R:complement(join(25299296..25299500,25298701..25299203,25298268..25298637,25297993..25298201)); ID=FBpp0084234; name=CG31288-PA; parent=FBgn0051288,FBtr0084860; dbxref=FlyBase:FBpp0084234,FlyBase_Annotation_IDs:CG31288-PA,GB_protein:AAN14046.1,REFSEQ:NP_733094,GB_protein:AAN14046,FlyMine:FBpp0084234,modMine:FBpp0084234; MD5=55d1c23b85785d6a7d39d4abdd90f810; length=…	2.3	1	0.02	VLKLKKPLPK
593	FBpp0083355|FBgn0038805|CG4217-PA|TFAM-PA FBpp0083356|FBgn0038805|CG4217-PB|TFAM-PB	0.992	FBpp0083355 type=protein; loc=3R:complement(join(20576806..20576873,20576146..20576724,20575495..20575621)); ID=FBpp0083355; name=TFAM-PA; parent=FBgn0038805,FBtr0083948; dbxref=FlyBase:FBpp0083355,FlyBase_Annotation_IDs:CG4217-PA,GB_protein:AAN14356.1,REFSEQ:NP_524415,GB_protein:AAN14356,FlyMine:FBpp0083355,modMine:FBpp0083355; MD5=4948e7aec011afc2479e72891251ff0e; length=257; release=r6.09; spe…	5.1	1	0.02	AANPQITTVEVVR
592	FBpp0083354|FBgn0023212|CG4204-PA|EloB-PA	0.992	FBpp0083354 type=protein; loc=3R:complement(join(20579454..20579456,20579139..20579232,20578914..20579058,20578678..20578792)); ID=FBpp0083354; name=EloB-PA; parent=FBgn0023212,FBtr0083947; dbxref=FlyBase:FBpp0083354,FlyBase_Annotation_IDs:CG4204-PA,GB_protein:AAG22163.1,REFSEQ:NP_524416,GB_protein:AAG22163,FlyMine:FBpp0083354,modMine:FBpp0083354; MD5=f32a6699c24b3e529dd8a5d2b0ea3439; length=118;…	32.2	1	0.02	AQAPAQLGLTFR+LYNQDNDVMEDDSTLQDYGVTVSTAK
591	FBpp0082729|FBgn0010438|CG4337-PA|mtSSB-PA	0.992	FBpp0082729 type=protein; loc=3R:complement(join(16205216..16205236,16205061..16205148,16204894..16205002,16204314..16204536)); ID=FBpp0082729; name=mtSSB-PA; parent=FBgn0010438,FBtr0083277; dbxref=FlyBase:FBpp0082729,FlyBase_Annotation_IDs:CG4337-PA,GB_protein:AAF55287.2,REFSEQ:NP_536744,GB_protein:AAF55287; MD5=fd2b7a04f19aa1a738316f13e4cf635c; length=146; release=r6.09; species=Dmel;	9.6	1	0.02	ITYGEITDQQGNQK
590	FBpp0082511|FBgn0263979|CG4236-PA|Caf1-55-PA	0.992	FBpp0082511 type=protein; loc=3R:join(15225893..15225914,15225966..15226526,15226637..15227346); ID=FBpp0082511; name=Caf1-55-PA; parent=FBgn0263979,FBtr0083052; dbxref=FlyBase:FBpp0082511,FlyBase_Annotation_IDs:CG4236-PA,GB_protein:AAF55146.1,REFSEQ:NP_524354,GB_protein:AAF55146,FlyMine:FBpp0082511,modMine:FBpp0082511; MD5=57912fa6a19e9ac02e113f56e7521f06; length=430; release=r6.09; species=Dmel;	3.5	1	0.02	SDNAAESFDDAVEER
589	FBpp0081879|FBgn0037899|CG6764-PA|RpL24-like-PA	0.992	FBpp0081879 type=protein; loc=3R:complement(join(11431409..11431489,11430844..11431338)); ID=FBpp0081879; name=RpL24-like-PA; parent=FBgn0037899,FBtr0082403; dbxref=FlyBase:FBpp0081879,FlyBase_Annotation_IDs:CG6764-PA,GB_protein:AAF54637.1,REFSEQ:NP_650073,GB_protein:AAF54637,FlyMine:FBpp0081879,modMine:FBpp0081879; MD5=8e43b2f4141ab51a2c0bb6c157b2ad87; length=191; release=r6.09; species=Dmel;	9.9	1	0.02	AQEAAEEAALMEEDLPEEK
587	FBpp0081082|FBgn0037504|CG1142-PA|CG1142-PA	0.992	FBpp0081082 type=protein; loc=3R:complement(join(7473261..7473737,7472479..7472847)); ID=FBpp0081082; name=CG1142-PA; parent=FBgn0037504,FBtr0081559; dbxref=FlyBase:FBpp0081082,FlyBase_Annotation_IDs:CG1142-PA,GB_protein:AAO41511.1,REFSEQ:NP_788592,GB_protein:AAO41511,FlyMine:FBpp0081082,modMine:FBpp0081082; MD5=af1c527fa40d18dcaba848ecd257440f; length=281; release=r6.09; species=Dmel;	4.3	1	0.02	EVLDVVNSLPDR
586	FBpp0080922|FBgn0262743|CG2637-PA|Fs(2)Ket-PA FBpp0294035|FBgn0262743|CG2637-PB|Fs(2)Ket-PB FBpp0294036|FBgn0262743|CG2637-PC|Fs(2)Ket-PC FBpp0294037|FBgn0262743|CG2637-PD|Fs(2)Ket-PD FBpp0294038|FBgn0262743|CG2637-PE|Fs(2)Ket-PE	0.992	FBpp0080922 type=protein; loc=2L:join(20735373..20735430,20736103..20736344,20736418..20737446,20737515..20738441,20738504..20738902); ID=FBpp0080922; name=Fs(2)Ket-PA; parent=FBgn0262743,FBtr0081392; dbxref=FlyBase:FBpp0080922,FlyBase_Annotation_IDs:CG2637-PA,GB_protein:AAF53918.1,REFSEQ:NP_477496,GB_protein:AAF53918,FlyMine:FBpp0080922,modMine:FBpp0080922; MD5=4d0f51490dd0744fcf756f3edcd13c3f; …	1.5	1	0.02	GALQFLTPVLVEK
585	FBpp0080705|FBgn0086443|CG10687-PA|Aats-asn-PA FBpp0304830|FBgn0086443|CG10687-PB|Aats-asn-PB	0.992	FBpp0080705 type=protein; loc=2L:complement(join(19131797..19131830,19130043..19131685)); ID=FBpp0080705; name=Aats-asn-PA; parent=FBgn0086443,FBtr0081162; dbxref=FlyBase:FBpp0080705,FlyBase_Annotation_IDs:CG10687-PA,GB_protein:AAF53768.1,REFSEQ:NP_609948,GB_protein:AAF53768,FlyMine:FBpp0080705,modMine:FBpp0080705; MD5=434ad52959249b96b04943514caffc72; length=558; release=r6.09; species=Dmel;;FBp…	3.2	1	0.02	DDGTFYEFGEDIPEAPER
584	FBpp0080564|FBgn0032634|CG6840-PA|Rpb11-PA	0.992	FBpp0080564 type=protein; loc=2L:complement(join(17410252..17410304,17410088..17410177,17409856..17410030,17409758..17409793)); ID=FBpp0080564; name=Rpb11-PA; parent=FBgn0032634,FBtr0081011; dbxref=FlyBase:FBpp0080564,FlyBase_Annotation_IDs:CG6840-PA,GB_protein:AAF53606.1,REFSEQ:NP_609836,GB_protein:AAF53606,FlyMine:FBpp0080564,modMine:FBpp0080564; MD5=244bcb1e9e3ef7ece2b43e939946fb88; length=117…	9.4	1	0.02	VTNAAIFTINK
583	FBpp0080551|FBgn0032643|CG6453-PA|GCS2beta-PA FBpp0296964|FBgn0032643|CG6453-PB|GCS2beta-PB	0.992	FBpp0080551 type=protein; loc=2L:complement(join(17483156..17484158,17482447..17483090)); ID=FBpp0080551; name=GCS2beta-PA; parent=FBgn0032643,FBtr0080998; dbxref=FlyBase:FBpp0080551,FlyBase_Annotation_IDs:CG6453-PA,GB_protein:AAF53621.1,REFSEQ:NP_609844,GB_protein:AAF53621,FlyMine:FBpp0080551,modMine:FBpp0080551; MD5=1885d8b8d8eecbe263c7529464d27dbd; length=548; release=r6.09; species=Dmel;;FBpp…	2.7	1	0.02	EIQQEVNEIDDQNNK
582	FBpp0079732|FBgn0027363|CG6521-PA|Stam-PA	0.992	FBpp0079732 type=protein; loc=2L:join(10858835..10858877,10859370..10859647,10859707..10860910,10860977..10861521); ID=FBpp0079732; name=Stam-PA; parent=FBgn0027363,FBtr0080143; dbxref=FlyBase:FBpp0079732,FlyBase_Annotation_IDs:CG6521-PA,GB_protein:AAF53027.1,REFSEQ:NP_477448,GB_protein:AAF53027,FlyMine:FBpp0079732,modMine:FBpp0079732; MD5=ffa29d1c574161ed4ff139ded1f1e20e; length=689; release=r6.…	2.8	1	0.02	TEAAAAAAAAQPVEIDESK
581	FBpp0079495|FBgn0025700|CG5885-PA|CG5885-PA FBpp0401486|FBgn0025700|CG5885-PB|CG5885-PB	0.992	FBpp0079495 type=protein; loc=2L:complement(join(9917934..9918081,9917443..9917867)); ID=FBpp0079495; name=CG5885-PA; parent=FBgn0025700,FBtr0079900; dbxref=FlyBase:FBpp0079495,FlyBase_Annotation_IDs:CG5885-PA,GB_protein:AAF52827.1,REFSEQ:NP_609321,GB_protein:AAF52827,FlyMine:FBpp0079495,modMine:FBpp0079495; MD5=aabfad385540bf394849120525b5bc0f; length=190; release=r6.09; species=Dmel;;FBpp040148…	5.8	1	0.02	EEELLLQDFSR
580	FBpp0078984|FBgn0264922|CG4494-PA|smt3-PA FBpp0312327|FBgn0264922|CG4494-PB|smt3-PB	0.992	FBpp0078984 type=protein; loc=2L:complement(6967028..6967300); ID=FBpp0078984; name=smt3-PA; parent=FBgn0264922,FBtr0079356; dbxref=FlyBase:FBpp0078984,FlyBase_Annotation_IDs:CG4494-PA,GB_protein:AAF52470.1,REFSEQ:NP_477411,GB_protein:AAF52470,FlyMine:FBpp0078984,modMine:FBpp0078984; MD5=42886776929d7ed4886f867bfa0665ad; length=90; release=r6.09; species=Dmel;;FBpp0312327 type=protein; loc=2L:com…	13.3	1	0.02	VLGQDNAVVQFK
579	FBpp0078688|FBgn0262467|CG8885-PA|Scox-PA	0.992	FBpp0078688 type=protein; loc=2L:complement(join(4968432..4968825,4968007..4968368)); ID=FBpp0078688; name=Scox-PA; parent=FBgn0262467,FBtr0079052; dbxref=FlyBase:FBpp0078688,FlyBase_Annotation_IDs:CG8885-PA,GB_protein:AAF52184.1,REFSEQ:NP_608884,GB_protein:AAF52184,FlyMine:FBpp0078688,modMine:FBpp0078688; MD5=88e723833aca99a5490ab176a4d4dc41; length=251; release=r6.09; species=Dmel;	4.8	1	0.02	LLGLTGTVEQIR
578	FBpp0077962|FBgn0028427|CG10504-PA|Ilk-PA	0.992	FBpp0077962 type=protein; loc=3L:join(21217064..21217152,21217567..21217732,21217791..21218336,21218399..21218944); ID=FBpp0077962; name=Ilk-PA; parent=FBgn0028427,FBtr0078305; dbxref=FlyBase:FBpp0077962,FlyBase_Annotation_IDs:CG10504-PA,GB_protein:AAF51691.1,REFSEQ:NP_525001,GB_protein:AAF51691,FlyMine:FBpp0077962,modMine:FBpp0077962; MD5=ff769041815022711a5d604554fc2fa6; length=448; release=r6.…	2.2	1	0.02	FDMVVPILEK
577	FBpp0077714|FBgn0003278|CG4033-PA|RpI135-PA	0.992	FBpp0077714 type=protein; loc=2L:join(404384..404473,404536..406035,406095..407894); ID=FBpp0077714; name=RpI135-PA; parent=FBgn0003278,FBtr0078054; dbxref=FlyBase:FBpp0077714,FlyBase_Annotation_IDs:CG4033-PA,GB_protein:AAF51503.1,REFSEQ:NP_476708,GB_protein:AAF51503,FlyMine:FBpp0077714,modMine:FBpp0077714; MD5=57a1bdc18c8d91ec8b997a7d3469778d; length=1129; release=r6.09; species=Dmel;	2.5	1	0.02	FSEENTAIDYFGK+TPINMDLGEVPIMLR
576	FBpp0075209|FBgn0011016|CG5474-PA|SsRbeta-PA	0.992	FBpp0075209 type=protein; loc=3L:join(16129909..16130283,16130506..16130703); ID=FBpp0075209; name=SsRbeta-PA; parent=FBgn0011016,FBtr0075453; dbxref=FlyBase:FBpp0075209,FlyBase_Annotation_IDs:CG5474-PA,GB_protein:AAF49532.2,REFSEQ:NP_524103,GB_protein:AAF49532,FlyMine:FBpp0075209,modMine:FBpp0075209; MD5=69a934f5849f30f4841b8ea53654bf24; length=190; release=r6.09; species=Dmel;	12.6	1	0.02	LVDSGFHPEAFDVVGGQPTAVVDR
575	FBpp0075203|FBgn0036568|CG5389-PA|ATPsynbetaL-PA	0.992	FBpp0075203 type=protein; loc=3L:join(16097904..16097934,16097998..16098392,16098549..16099991); ID=FBpp0075203; name=ATPsynbetaL-PA; parent=FBgn0036568,FBtr0075446; dbxref=FlyBase:FBpp0075203,FlyBase_Annotation_IDs:CG5389-PA,GB_protein:AAF49540.2,REFSEQ:NP_648836,GB_protein:AAF49540,FlyMine:FBpp0075203,modMine:FBpp0075203; MD5=c3f8e21d1ddabd3451ec85c886cf6a69; length=622; release=r6.09; species=…	8.8	1	0.04	FTQAGSEVSALLGR+IGLFGGAGVGK+IPSAVGYQPTLGTDMGTMQER+VLDTGYPIR
574	FBpp0075106|FBgn0004556|CG9680-PA|Dbp73D-PA	0.992	FBpp0075106 type=protein; loc=3L:complement(join(16730712..16730734,16729837..16730657,16728557..16729776)); ID=FBpp0075106; name=Dbp73D-PA; parent=FBgn0004556,FBtr0075347; dbxref=FlyBase:FBpp0075106,FlyBase_Annotation_IDs:CG9680-PA,GB_protein:AAF49419.1,REFSEQ:NP_476833,GB_protein:AAF49419,FlyMine:FBpp0075106,modMine:FBpp0075106; MD5=17a046f18dea1ba30123e25a3d2ef210; length=687; release=r6.09; s…	1.7	1	0.02	LFATVLTMPVLK
573	FBpp0074599|FBgn0024814|CG6948-PA|Clc-PA FBpp0290037|FBgn0024814|CG6948-PB|Clc-PB FBpp0290348|FBgn0024814|CG6948-PC|Clc-PC FBpp0305007|FBgn0024814|CG6948-PD|Clc-PD	0.992	FBpp0074599 type=protein; loc=3L:20242798..20243457; ID=FBpp0074599; name=Clc-PA; parent=FBgn0024814,FBtr0074830; dbxref=FlyBase:FBpp0074599,FlyBase_Annotation_IDs:CG6948-PA,GB_protein:AAF49047.1,REFSEQ:NP_524178,GB_protein:AAF49047,FlyMine:FBpp0074599,modMine:FBpp0074599; MD5=bd747aa55b4cb93542d90ad487ba6d8e; length=219; release=r6.09; species=Dmel;;FBpp0290037 type=protein; loc=3L:20242798..202…	5.5	1	0.02	EDVDPAAEFLAR
571	FBpp0074038|FBgn0004598|CG18734-PA|Fur2-PA FBpp0074039|FBgn0004598|CG18734-PD|Fur2-PD FBpp0074040|FBgn0004598|CG18734-PC|Fur2-PC FBpp0074041|FBgn0004598|CG18734-PF|Fur2-PF FBpp0074042|FBgn0004598|CG18734-PB|Fur2-PB FBpp0074043|FBgn0004598|CG18734-PE|Fur2-PE FBpp0089399|FBgn0004598|CG18734-PG|Fur2-PG FBpp0290516|FBgn0004598|CG18734-PI|Fur2-PI	0.992	FBpp0074038 type=protein; loc=X:join(16375056..16375859,16375925..16376029,16376092..16376349,16376653..16376787,16376848..16377007,16377068..16377371,16377423..16378646,16378707..16378894,16378964..16379120,16379189..16379463,16379562..16379847,16379922..16380121,16380188..16380475,16380538..16380761,16380827..16381267); ID=FBpp0074038; name=Fur2-PA; parent=FBgn0004598,FBtr0074261; dbxref=FlyBas…	1	1	0.02	TSSAACCNCDGETGECK
570	FBpp0073120|FBgn0260985|CG14999-PA|RfC4-PA	0.992	FBpp0073120 type=protein; loc=3L:complement(join(4135819..4135983,4134936..4135766)); ID=FBpp0073120; name=RfC4-PA; parent=FBgn0260985,FBtr0073264; dbxref=GB_protein:AAF47843.1,FlyBase:FBpp0073120,FlyBase_Annotation_IDs:CG14999-PA,REFSEQ:NP_523915,GB_protein:AAF47843,FlyMine:FBpp0073120,modMine:FBpp0073120; MD5=539ad9f990f4982aa061c4160327cc69; length=331; release=r6.09; species=Dmel;	3.6	1	0.02	EAVLELNASNER
568	FBpp0072145|FBgn0034913|CG11173-PA|Snap29-PA	0.992	FBpp0072145 type=protein; loc=2R:complement(join(23844379..23844646,23843723..23844309)); ID=FBpp0072145; name=Snap29-PA; parent=FBgn0034913,FBtr0072236; dbxref=GB_protein:AAF47071.1,FlyBase:FBpp0072145,FlyBase_Annotation_IDs:CG11173-PA,REFSEQ:NP_523831,GB_protein:AAF47071,FlyMine:FBpp0072145,modMine:FBpp0072145; MD5=4c52a0409b50bc895897d27008dafcc1; length=284; release=r6.09; species=Dmel;	4.6	1	0.02	FEDVDDDLFLQNK
567	FBpp0072054|FBgn0034936|CG2970-PA|CG2970-PA FBpp0304305|FBgn0034936|CG2970-PB|CG2970-PB	0.992	FBpp0072054 type=protein; loc=2R:join(23949429..23949476,23949542..23949643,23949715..23949922,23949983..23950182,23950245..23950389,23950454..23950569,23952153..23952434); ID=FBpp0072054; name=CG2970-PA; parent=FBgn0034936,FBtr0072145; dbxref=GB_protein:AAF47110.1,FlyBase:FBpp0072054,FlyBase_Annotation_IDs:CG2970-PA,GB_protein:AAF47110.2,REFSEQ:NP_611853,GB_protein:AAF47110,FlyMine:FBpp0072054,m…	4.1	1	0.02	ILDPGLNILVPVADK
566	FBpp0070606|FBgn0000221|CG4934-PA|brn-PA	0.992	FBpp0070606 type=protein; loc=X:4104486..4105463; ID=FBpp0070606; name=brn-PA; parent=FBgn0000221,FBtr0070638; dbxref=FlyBase:FBpp0070606,FlyBase_Annotation_IDs:CG4934-PA,GB_protein:AAF45918.1,REFSEQ:NP_476901,GB_protein:AAF45918,FlyMine:FBpp0070606,modMine:FBpp0070606; MD5=75a239c85c51bdd25df8d6ea6445ae2b; length=325; release=r6.09; species=Dmel;	4.6	1	0.02	VPSFTAEVPVDQPAR
564	FBpp0070299|FBgn0023514|CG14805-PA|CG14805-PA	0.992	FBpp0070299 type=protein; loc=X:join(1877427..1878197,1878255..1879004); ID=FBpp0070299; name=CG14805-PA; parent=FBgn0023514,FBtr0070312; dbxref=FlyBase:FBpp0070299,FlyBase_Annotation_IDs:CG14805-PA,GB_protein:AAF45681.1,REFSEQ:NP_569954,GB_protein:AAF45681,FlyMine:FBpp0070299,modMine:FBpp0070299; MD5=95099f75dfd75a5532e94fddf7a6068f; length=506; release=r6.09; species=Dmel;	3	1	0.02	YITSDTNGQAEITEK
622	FBpp0085107|FBgn0010808|CG1715-PA|l(3)03670-PA	0.9912	FBpp0085107 type=protein; loc=3R:complement(join(31053587..31053713,31052763..31053307)); ID=FBpp0085107; name=l(3)03670-PA; parent=FBgn0010808,FBtr0085745; dbxref=FlyBase:FBpp0085107,FlyBase_Annotation_IDs:CG1715-PA,GB_protein:AAF57107.1,REFSEQ:NP_651838,GB_protein:AAF57107,FlyMine:FBpp0085107,modMine:FBpp0085107; MD5=2bad8092d851c33fe1ca057ac49d50d0; length=223; release=r6.09; species=Dmel;	9.4	1	0.02	TVSMENPTPAGVIDISDDVVK
620	FBpp0082727|FBgn0261286|CG12785-PA|Mat89Ba-PA	0.9912	FBpp0082727 type=protein; loc=3R:complement(join(16272296..16272334,16270861..16272239,16270697..16270807,16269400..16270640,16268937..16269340,16268463..16268870)); ID=FBpp0082727; name=Mat89Ba-PA; parent=FBgn0261286,FBtr0083275; dbxref=GB_protein:AAF55292.1,FlyBase_Annotation_IDs:CG12785-PA,FlyBase:FBpp0082727,GB_protein:AAF55292.2,REFSEQ:NP_650530,GB_protein:AAF55292,FlyMine:FBpp0082727,modMin…	1.4	1	0.02	EPYLIGAAATGTLLGPK
619	FBpp0080835|FBgn0032833|CG10664-PA|COX4-PA FBpp0080836|FBgn0032833|CG10664-PB|COX4-PB FBpp0304537|FBgn0032833|CG10664-PC|COX4-PC FBpp0304538|FBgn0032833|CG10664-PD|COX4-PD	0.9912	FBpp0080835 type=protein; loc=2L:join(19959280..19959691,19959751..19959887); ID=FBpp0080835; name=COX4-PA; parent=FBgn0032833,FBtr0081300; dbxref=GB_protein:AAF53857.1,FlyBase:FBpp0080835,FlyBase_Annotation_IDs:CG10664-PA,REFSEQ:NP_610013,GB_protein:AAF53857,FlyMine:FBpp0080835; MD5=5f9cd23e091851ec5fd0a1d5ca9af947; length=182; release=r6.09; species=Dmel;;FBpp0080836 type=protein; loc=2L:join(1…	8.2	1	0.02	IIDLEINPVTGLTSK
618	FBpp0080475|FBgn0051739|CG31739-PA|CG31739-PA FBpp0304012|FBgn0051739|CG31739-PB|CG31739-PB FBpp0304013|FBgn0051739|CG31739-PC|CG31739-PC	0.9912	FBpp0080475 type=protein; loc=2L:join(16827724..16827889,16828052..16828552,16828617..16828795,16828857..16828946,16829003..16830460,16830524..16831378); ID=FBpp0080475; name=CG31739-PA; parent=FBgn0051739,FBtr0080919; dbxref=FlyBase:FBpp0080475,FlyBase_Annotation_IDs:CG31739-PA,GB_protein:AAF53577.3,REFSEQ:NP_724018,GB_protein:AAF53577,FlyMine:FBpp0080475,modMine:FBpp0080475; MD5=a43607e7f5beff9…	1.1	1	0.02	LDYQDFLVENAK
617	FBpp0079893|FBgn0032397|CG6756-PA|Tom70-PA FBpp0079894|FBgn0032397|CG6756-PB|Tom70-PB FBpp0079895|FBgn0032397|CG6756-PC|Tom70-PC	0.9912	FBpp0079893 type=protein; loc=2L:complement(join(12037155..12038130,12036271..12037064)); ID=FBpp0079893; name=Tom70-PA; parent=FBgn0032397,FBtr0080309; dbxref=FlyBase:FBpp0079893,FlyBase_Annotation_IDs:CG6756-PA,GB_protein:AAF53148.2,REFSEQ:NP_609536,GB_protein:AAF53148,FlyMine:FBpp0079893,modMine:FBpp0079893; MD5=e8b1482c65ac2a5ee7a6c2be549f0d73; length=589; release=r6.09; species=Dmel;;FBpp007…	2.7	1	0.02	QAISLDGTAPDQELER
616	FBpp0078464|FBgn0260462|CG12163-PB|CG12163-PB FBpp0078465|FBgn0260462|CG12163-PA|CG12163-PA	0.9912	FBpp0078464 type=protein; loc=3R:complement(join(5251424..5251531,5239492..5239619,5238454..5239197,5238213..5238394,5237891..5238156)); ID=FBpp0078464; name=CG12163-PB; parent=FBgn0260462,FBtr0078822; dbxref=FlyBase:FBpp0078464,FlyBase_Annotation_IDs:CG12163-PB,GB_protein:AAN13266.1,REFSEQ:NP_649521,GB_protein:AAN13266,FlyMine:FBpp0078464,modMine:FBpp0078464; MD5=07a2d49e566b86a8b443c32f8b91d0d2…	2.9	1	0.02	DIGGLEYEAEYPYK
615	FBpp0078415|FBgn0037330|CG2109-PA|mRpL44-PA	0.9912	FBpp0078415 type=protein; loc=3R:complement(join(5470512..5470578,5469561..5470459)); ID=FBpp0078415; name=mRpL44-PA; parent=FBgn0037330,FBtr0078768; dbxref=FlyBase:FBpp0078415,FlyBase_Annotation_IDs:CG2109-PA,GB_protein:AAF52025.1,REFSEQ:NP_649541,GB_protein:AAF52025,FlyMine:FBpp0078415,modMine:FBpp0078415; MD5=66b369bfe92d0031ce655ffaff318117; length=321; release=r6.09; species=Dmel;	3.7	1	0.02	LGESFELSELQR
614	FBpp0077168|FBgn0031589|CG3714-PC|CG3714-PC FBpp0077169|FBgn0031589|CG3714-PD|CG3714-PD FBpp0077170|FBgn0031589|CG3714-PA|CG3714-PA FBpp0077171|FBgn0031589|CG3714-PB|CG3714-PB FBpp0077172|FBgn0031589|CG3714-PE|CG3714-PE FBpp0111933|FBgn0031589|CG3714-PF|CG3714-PF FBpp0306839|FBgn0031589|CG3714-PG|CG3714-PG FBpp0306840|FBgn0031589|CG3714-PH|CG3714-PH	0.9912	FBpp0077168 type=protein; loc=2L:complement(join(4196475..4196565,4195734..4195904,4195539..4195665,4195017..4195100,4194818..4194945,4193539..4193679,4193310..4193481,4192633..4192968,4190559..4190824,4190083..4190492,4189942..4190019)); ID=FBpp0077168; name=CG3714-PC; parent=FBgn0031589,FBtr0077479; dbxref=FlyBase:FBpp0077168,FlyBase_Annotation_IDs:CG3714-PC,GB_protein:AAN11170.1,REFSEQ:NP_7229…	3.1	1	0.02	YSYTGGFDGTSNVLAGK
613	FBpp0075941|FBgn0036135|CG7636-PA|mRpL2-PA	0.9912	FBpp0075941 type=protein; loc=3L:join(11120941..11121406,11121563..11121981); ID=FBpp0075941; name=mRpL2-PA; parent=FBgn0036135,FBtr0076211; dbxref=FlyBase:FBpp0075941,FlyBase_Annotation_IDs:CG7636-PA,GB_protein:AAF50091.1,REFSEQ:NP_524022,GB_protein:AAF50091,FlyMine:FBpp0075941,modMine:FBpp0075941; MD5=7de791f4e0db283b8b27270eac4c6423; length=294; release=r6.09; species=Dmel;	3.7	1	0.02	VALVAVGDELK
612	FBpp0074713|FBgn0036891|CG9372-PA|CG9372-PA	0.9912	FBpp0074713 type=protein; loc=3L:join(19606581..19606668,19606833..19606981,19607041..19607177,19607246..19607825,19608003..19608275); ID=FBpp0074713; name=CG9372-PA; parent=FBgn0036891,FBtr0074945; dbxref=FlyBase:FBpp0074713,FlyBase_Annotation_IDs:CG9372-PA,GB_protein:AAF49135.1,REFSEQ:NP_649132,GB_protein:AAF49135,FlyMine:FBpp0074713,modMine:FBpp0074713; MD5=35b1ba4f549ad2e94828dbecb089d030; le…	3.7	1	0.02	FSPQVVTSADGDEPR
610	FBpp0071970|FBgn0034877|CG17280-PA|levy-PA FBpp0309930|FBgn0034877|CG17280-PB|levy-PB	0.9912	FBpp0071970 type=protein; loc=2R:join(23548290..23548386,23548538..23548770); ID=FBpp0071970; name=levy-PA; parent=FBgn0034877,FBtr0072061; dbxref=FlyBase:FBpp0071970,FlyBase_Annotation_IDs:CG17280-PA,GB_protein:AAF47024.1,REFSEQ:NP_611805,GB_protein:AAF47024,FlyMine:FBpp0071970,modMine:FBpp0071970; MD5=09db1b48eeb1a5d9e29325a4005a83e0; length=109; release=r6.09; species=Dmel;;FBpp0309930 type=pr…	15.6	1	0.02	SLFHNPHVNALPDGYEH
609	FBpp0070952|FBgn0029885|CG3224-PA|CG3224-PA	0.9912	FBpp0070952 type=protein; loc=X:complement(6660684..6661172); ID=FBpp0070952; name=CG3224-PA; parent=FBgn0029885,FBtr0070992; dbxref=FlyBase:FBpp0070952,FlyBase_Annotation_IDs:CG3224-PA,GB_protein:AAF46181.1,REFSEQ:NP_572335,GB_protein:AAF46181,FlyMine:FBpp0070952,modMine:FBpp0070952; MD5=4672404df71a816ce5dd61d208026249; length=162; release=r6.09; species=Dmel;	8.6	1	0.02	ALEIEPYSIEEAER
632	FBpp0081928|FBgn0051363|CG31363-PD|Jupiter-PD FBpp0081929|FBgn0051363|CG31363-PH|Jupiter-PH FBpp0081930|FBgn0051363|CG31363-PE|Jupiter-PE FBpp0081931|FBgn0051363|CG31363-PC|Jupiter-PC FBpp0081932|FBgn0051363|CG31363-PA|Jupiter-PA	0.9904	FBpp0081928 type=protein; loc=3R:complement(join(11619704..11619747,11593633..11593766,11592367..11592624,11591168..11591307)); ID=FBpp0081928; name=Jupiter-PD; parent=FBgn0051363,FBtr0082452; dbxref=FlyBase:FBpp0081928,FlyBase_Annotation_IDs:CG31363-PD,GB_protein:AAN13515.1,REFSEQ:NP_731595,GB_protein:AAN13515,FlyMine:FBpp0081928,modMine:FBpp0081928; MD5=e12a671ab7b5fc99914f3b7c7f5c55a2; length=…	8.4	1	0.02	SSIPFGQNTEAVAAQK
631	FBpp0079623|FBgn0026431|CG6176-PA|Grip75-PA	0.9904	FBpp0079623 type=protein; loc=2L:join(10483358..10483426,10483484..10483628,10483687..10483972,10484034..10484193,10484254..10484760,10484825..10485197,10485254..10485527,10485594..10485732); ID=FBpp0079623; name=Grip75-PA; parent=FBgn0026431,FBtr0080033; dbxref=FlyBase:FBpp0079623,FlyBase_Annotation_IDs:CG6176-PA,GB_protein:AAF52962.2,REFSEQ:NP_609412,GB_protein:AAF52962,FlyMine:FBpp0079623,modM…	2	1	0.02	LSEIAVNEVDLER
630	FBpp0079472|FBgn0040064|CG4600-PA|yip2-PA	0.9904	FBpp0079472 type=protein; loc=2L:join(9915348..9915366,9915625..9915791,9916052..9916980,9917040..9917121); ID=FBpp0079472; name=yip2-PA; parent=FBgn0040064,FBtr0079876; dbxref=FlyBase:FBpp0079472,GB_protein:AAF52826.1,FlyBase_Annotation_IDs:CG4600-PA,REFSEQ:NP_523528,GB_protein:AAF52826,FlyMine:FBpp0079472,modMine:FBpp0079472; MD5=d79ec2c91b1a135bb7f75eae5bf6f2bf; length=398; release=r6.09; spec…	3	1	0.02	EGAFNAEITPIK
629	FBpp0077131|FBgn0031608|CG15435-PA|CG15435-PA FBpp0311696|FBgn0031608|CG15435-PB|CG15435-PB	0.9904	FBpp0077131 type=protein; loc=2L:join(4459978..4460133,4460204..4461559); ID=FBpp0077131; name=CG15435-PA; parent=FBgn0031608,FBtr0077441; dbxref=FlyBase:FBpp0077131,FlyBase_Annotation_IDs:CG15435-PA,GB_protein:AAF51005.1,REFSEQ:NP_608838,GB_protein:AAF51005,FlyMine:FBpp0077131,modMine:FBpp0077131; MD5=608049002867f8596c01ebd8830fcaf8; length=503; release=r6.09; species=Dmel;;FBpp0311696 type=pro…	2	1	0.02	IQYLNVLFNK
627	FBpp0075612|FBgn0260441|CG11271-PB|RpS12-PB	0.9904	FBpp0075612 type=protein; loc=3L:join(13023509..13023525,13023732..13023866,13024370..13024637); ID=FBpp0075612; name=RpS12-PB; parent=FBgn0260441,FBtr0075878; dbxref=FlyBase:FBpp0075612,GB_protein:AAF49851.1,FlyBase_Annotation_IDs:CG11271-PB,FlyBase:FBpp0075611,GB_protein:AAN11845.1,FlyBase_Annotation_IDs:CG11271-PA,REFSEQ:NP_729866,GB_protein:AAN11845,FlyMine:FBpp0075612,modMine:FBpp0075612; MD…	9.4	1	0.02	DFGEETPALDVVK
626	FBpp0073403|FBgn0000259|CG15224-PB|CkIIbeta-PB FBpp0073405|FBgn0000259|CG15224-PC|CkIIbeta-PC FBpp0073406|FBgn0000259|CG15224-PD|CkIIbeta-PD FBpp0089135|FBgn0000259|CG15224-PE|CkIIbeta-PE FBpp0099985|FBgn0000259|CG15224-PF|CkIIbeta-PF FBpp0288844|FBgn0000259|CG15224-PG|CkIIbeta-PG FBpp0300330|FBgn0000259|CG15224-PH|CkIIbeta-PH FBpp0300427|FBgn0000259|CG15224-PI|CkIIbeta-PI FBpp0300428|FBgn0000259…	0.9904	FBpp0073403 type=protein; loc=X:join(11793447..11793518,11793798..11793900,11793974..11794165,11794819..11795008,11795105..11795186,11795601..11795609); ID=FBpp0073403; name=CkIIbeta-PB; parent=FBgn0000259,FBtr0073558; dbxref=FlyBase_Annotation_IDs:CG15224-PB,FlyBase:FBpp0073403,GB_protein:AAF48093.1,REFSEQ:NP_542940,GB_protein:AAF48093; MD5=7a27ff5fd6995d5f2af9952c65806f02; length=215; release=r…	6.5	1	0.02	FNLTGLNEQVPNYR
[truncated: 104 more rows]
