# Supplementary material for: Comparative interactome analysis of α-arrestin families in human and Drosophila
Source: eLife. 2024 Jan 25;12:RP88328. doi: 10.7554/eLife.88328 (PMC10945707; doi:10.7554/eLife.88328)
Supplement: Figure 1—source data 1. [file elife-88328-fig1-data1.zip › Drosophila/CG18745/interact-CG18745_1.prot.tsv]

entry no.	protein	protein probability	protein description	percent coverage	tot indep spectra	percent share of spectrum ids	peptides
525a	FBpp0081273|FBgn0042102|CG18745-PA|CG18745-PA	1.0000	FBpp0081273 type=protein; loc=3R:complement(join(7785839..7785953,7785174..7785317,7784905..7785116,7784264..7784837,7783942..7784198)); ID=FBpp0081273; name=CG18745-PA; parent=FBgn0042102,FBtr0081777; dbxref=FlyBase_Annotation_IDs:CG18745-PA,FlyBase:FBpp0081273,GB_protein:AAG22129,REFSEQ:NP_652648,FlyMine:FBpp0081273,modMine:FBpp0081273; MD5=aa993371ca1f06f24d0ca575061e0a56; length=433; release=…	19.6	208	3.29	AFVNPAMDVDK+AFVNPAMDVDKDK+AITLNITGYAETR+EDYIASK+FDQSYTR+KLFSYEIR+LFSYEIR+LVVNTFK+LVVNTFKGDAVQR+VMDLNFDSPLLR+YMATVTLVRPWK
460	sp|GFP_AEQVI|	1.0000	sp GFP_AEQVI	64.7	188	3.04	AEVKFEGDTLVNR+EDGNILGHK+FEGDTLVNR+FEGDTLVNRIELK+FSVSGEGEGDATYGK+FSVSGEGEGDATYGKLTLK+GEELFTGVVPILVELDGDVNGHK+GIDFKEDGNILGHK+HNIEDGSVQLADHYQQNTPIGDGPVLLPDNHYLSTQSALSK+IELKGIDFK+LEYNYNSHNVYIMADK+LEYNYNSHNVYIMADKQK+SAMPEGYVQER+SAMPEGYVQERTIFFK+TIFFKDDGNYK
43	FBpp0071744|FBgn0034734|CG4554-PA|CG4554-PA	1.0000	FBpp0071744 type=protein; loc=2R:join(22483419..22483463,22483529..22485893,22485957..22488818,22488880..22490741,22490798..22491430,22491492..22491926); ID=FBpp0071744; name=CG4554-PA; parent=FBgn0034734,FBtr0071833; dbxref=FlyBase:FBpp0071744,FlyBase_Annotation_IDs:CG4554-PA,GB_protein:AAF46853.2,REFSEQ:NP_611676,GB_protein:AAF46853,FlyMine:FBpp0071744,modMine:FBpp0071744; MD5=e0908e038085b2e8a…	27.6	130	2.02	AEEDAEADEVPVK+AEEDAEADEVPVKK+ALYFIYAQPAEDIK+APGYLAAEVDESELHK+AQHTQLSQLDASR+AQLSGLIDEEK+EALQPVVAR+EDDQSDFIDFEEEDPNEPVVEQQR+EEFYPYFQR+ELLLQLQQLEPASAQFK+EMSEEDQNVDAELR+EPAEESDEVKAEEDAEADEVPVK+EPAEESDEVKAEEDAEADEVPVKK+ESYDPSAVIAAK+FILQTLQLK+FLTYVLK+FPQLMLVK+FSAYTDKPVDEVAK+IGAEVYDK+ILDAFHFDLTQAQTDLVSLAK+ILLFVGHMLR+ISLTWLIR+IVGGLVENTHIAR+IVLLLNAWDK+IVNLLELIR+IVTLPQLLHQK+KVMATITTVLLPTLNR+LAPSLLQALVR+LEA…
92	FBpp0073679|FBgn0030504|CG2691-PA|CG2691-PA FBpp0309168|FBgn0030504|CG2691-PB|CG2691-PB	1.0000	FBpp0073679 type=protein; loc=X:complement(join(13624164..13624305,13623547..13624106,13622560..13623470,13621619..13622500,13621419..13621553,13620924..13621356,13620593..13620855,13620344..13620534,13619738..13620272,13619563..13619665)); ID=FBpp0073679; name=CG2691-PA; parent=FBgn0030504,FBtr0073848; dbxref=FlyBase:FBpp0073679,FlyBase_Annotation_IDs:CG2691-PA,GB_protein:AAF48296.2,REFSEQ:NP_57…	28.2	114	1.81	AIPEAVLNYK+ALGPELVLTAIPLADGK+AQLPNGGFK+DIVAGVTLLAMGINSVPAPVLK+DTLYGFK+EDPDEIVDLADLK+EGANGASLQFFK+EQVAEQLIK+FAQTADTMQR+FMESTNQSVIR+FSPGELAGFVPGDDDVIHR+GESATSNPTQMK+HEQSQAFNAETTTVNDVAGSLR+IQIGYLLK+LDDDDDGMSGSGTAPTGTAPTGTIK+LDPYAYIPLTR+LFNIYTQKPNGTYEADQR+LLAAIHEYRPDK+LQIEHTVISAIK+MLNAPFGEISR+QLTAGNSDAMSVK+QTIAWVTVLK+SDDNEMDEAVEQPK+SFKLDDDDDGMSGSGTAPTGTAPTGTIK+SIGNVLTSGSAQTATPAQSQK+SITQLYHDAGK+STYIRE…
470a	FBpp0070787|FBgn0000042|CG4027-PA|Act5C-PA FBpp0070788|FBgn0000042|CG4027-PB|Act5C-PB FBpp0100124|FBgn0000042|CG4027-PC|Act5C-PC FBpp0100125|FBgn0000042|CG4027-PD|Act5C-PD FBpp0311818|FBgn0000042|CG4027-PE|Act5C-PE	1.0000	FBpp0070787 type=protein; loc=X:5902698..5903828; ID=FBpp0070787; name=Act5C-PA; parent=FBgn0000042,FBtr0070822; dbxref=FlyBase_Annotation_IDs:CG4027-PA,FlyBase:FBpp0070787,GB_protein:AAF46098.1,REFSEQ:NP_727048,GB_protein:AAF46098; MD5=88db72d41de81d7f219b741d3b28d3d2; length=376; release=r6.09; species=Dmel;;FBpp0070788 type=protein; loc=X:5902698..5903828; ID=FBpp0070788; name=Act5C-PB; parent…	50.3	108	1.31	AGFAGDDAPR+AVFPSIVGRPR+DLTDYLMK+DLYANTVLSGGTTMYPGIADR+DSYVGDEAQSK+EITALAPSTMK+GYSFTTTAER+HQGVMVGMGQK+IIAPPER+IWHHTFYNELR+KDLYANTVLSGGTTMYPGIADR+QEYDESGPSIVHR+SYELPDGQVITIGNER+TTGIVLDSGDGVSHTVPIYEGYALPHAILR+VAPEEHPVLLTEAPLNPK
482a	FBpp0072672|FBgn0250789|CG1977-PA|alpha-Spec-PA FBpp0305101|FBgn0250789|CG1977-PC|alpha-Spec-PC	1.0000	FBpp0072672 type=protein; loc=3L:complement(join(1784907..1788896,1781759..1783682,1781095..1781698,1779385..1779985,1779182..1779310)); ID=FBpp0072672; name=alpha-Spec-PA; parent=FBgn0250789,FBtr0072789; dbxref=FlyBase:FBpp0072672,FlyBase_Annotation_IDs:CG1977-PA,GB_protein:AAF47569.1,REFSEQ:NP_476739,GB_protein:AAF47569,FlyMine:FBpp0072672,modMine:FBpp0072672; MD5=b8439882282cce78554fdd71ffb18c…	32.0	92	1.45	ADVVESWIDDK+ADVVESWIDDKENYVR+AGTFGAFEQFGNELLQANHYASPEIK+AIISADELAK+AITAADRPYVTK+ALDIFATK+ALNQAWAELK+DADEIENWIAEK+DAHAQFQASLSSAEADFK+DALDYIDFTR+DLASVQALQR+DLASVQNLMK+DLEDEAAWIR+DLIGVQNLIK+DLTGVQNLK+DMNNQADSLVESGQFDTAGIQEK+DQLINASHAQSPAILK+DQPFASDDIR+DVAGAEALLER+DVVLSSDDYGR+EAADLAQWIR+EAFLNADDDANAGGNVEALIK+EINEMWDQIITK+EKEPIATGSDYGKDEDSSEALLK+ETENVQSYEEIENAFR+FATDDSYLDPTNLNGK+FDDFNDDLK+FIESGHFDADNI…
79	FBpp0072934|FBgn0004167|CG12008-PA|kst-PA FBpp0089203|FBgn0004167|CG12008-PB|kst-PB FBpp0089204|FBgn0004167|CG12008-PC|kst-PC FBpp0289294|FBgn0004167|CG12008-PE|kst-PE FBpp0292863|FBgn0004167|CG12008-PF|kst-PF FBpp0304366|FBgn0004167|CG12008-PG|kst-PG FBpp0304367|FBgn0004167|CG12008-PH|kst-PH	1.0000	FBpp0072934 type=protein; loc=3L:join(3351567..3351686,3351965..3352132,3353738..3353854,3353923..3354185,3354255..3354384,3354637..3354824,3354949..3357922,3357982..3358121,3358179..3359789,3359853..3365751,3365811..3366126,3366200..3366310,3367515..3367771); ID=FBpp0072934; name=kst-PA; parent=FBgn0004167,FBtr0073070; dbxref=FlyBase:FBpp0072934,FlyBase_Annotation_IDs:CG12008-PA,GB_protein:AAF47…	21.6	90	1.44	AALQAEEHVSDAAGATALK+AHDTEFVEVIQLGK+ALNQPPYNPQDGQLVNDIEK+AQVEQVEIWLANK+DAEDELQWLAEK+DAEILEQWISSR+DASLISEDYGQDLESIQALGR+DEIAQQVQLLEGDWLK+DIVSWSSNLR+DKLQQAYDALAFNR+DLAAVSNLLK+DLNSALALLR+DLPNSLEGIQR+DLQGELNAYSGDILNLNQQADK+DLTEAHQLQLFK+DNGVEGFVPANYVR+DNHFASEQLQYK+DYGNDEPSAQALLQR+EAFLNNDDLGDSYTAVER+ELTAFKPSIEK+EMIQVLSDPR+ENLEDSLSLQQFLR+EQEQAASSEDYGQDFEHLQLLQNK+FITDLSAASK+GEGFDLPPVEIQGSLER+GLEEAQDSLEFNS…
418	FBpp0088303|FBgn0023213|CG10811-PA|eIF4G-PA FBpp0111817|FBgn0023213|CG10811-PB|eIF4G-PB FBpp0288389|FBgn0023213|CG10811-PC|eIF4G-PC	1.0000	FBpp0088303 type=protein; loc=4:complement(join(929822..929899,926011..926661,925768..925948,925575..925686,925083..925138,918903..921199,918536..918776,918324..918481,917275..917743,916867..917090,916121..916267,915837..916059,915617..915718,915492..915553)); ID=FBpp0088303; name=eIF4G-PA; parent=FBgn0023213,FBtr0089243; dbxref=FlyBase:FBpp0088303,FlyBase_Annotation_IDs:CG10811-PA,GB_protein:AAF…	33.0	68	1.06	AELEAFLEEEER+AELEAFLEEEERK+AIDEPNFSVSYAR+AQSSVGSSNVNTGPLYR+ATEESMPPNQTHPNLLISDSSK+EQLLQLR+FDTLVEEIIK+FIGELFK+FMLQDVIDLR+GLTETLSNFSIHYK+GSEQQTSATFSQTTR+IPQQESVGLNNLTSTSSQGSESR+ISSIINYNEGQWSPNNPSGK+KIPIVSPK+LEYVENESK+LNVDVSEDISSR+LQIIDPTTK+LSDQNLETK+MGGLTQFIWISSDTTR+NALLDKTEQEFTQNVSQSTAK+NATDETEISAMALQDVNSLDNNQIEK+NEQLSAQYFGTLSSTTPGGSQGGSGK+NILDDFDK+NTGVDVGLQSDSKPETTLNDK+NVSESIVAPITDETDDAGSTPISR+SA…
529a	FBpp0082514|FBgn0266599|CG4264-PE|Hsc70-4-PE FBpp0082515|FBgn0266599|CG4264-PF|Hsc70-4-PF FBpp0082516|FBgn0266599|CG4264-PA|Hsc70-4-PA FBpp0082517|FBgn0266599|CG4264-PC|Hsc70-4-PC FBpp0082518|FBgn0266599|CG4264-PD|Hsc70-4-PD FBpp0082519|FBgn0266599|CG4264-PB|Hsc70-4-PB FBpp0307982|FBgn0266599|CG4264-PG|Hsc70-4-PG	1.0000	FBpp0082514 type=protein; loc=3R:15244360..15246315; ID=FBpp0082514; name=Hsc70-4-PE; parent=FBgn0266599,FBtr0083055; dbxref=FlyBase:FBpp0082514,FlyBase_Annotation_IDs:CG4264-PE,GB_protein:AAO41567.1,REFSEQ:NP_788679,GB_protein:AAO41567; MD5=050fd5b4b4ff0bfd160c385fb3a7608a; length=651; release=r6.09; species=Dmel;;FBpp0082515 type=protein; loc=3R:15244360..15246315; ID=FBpp0082515; name=Hsc70-4-…	39.5	66	0.98	ARFEELNADLFR+ATLDEDNLK+DAGTIAGLNVLR+DNNLLGK+ETAEAYLGK+FDDAAVQSDMK+FEELNADLFR+FELSGIPPAPR+IINEPTAAAIAYGLDK+IINEPTAAAIAYGLDKK+LLQDLFNGK+LVTHFVQEFK+MKETAEAYLGK+NQVAMNPTQTIFDAK+SINPDEAVAYGAAVQAAILHGDK+STAGDTHLGGEDFDNR+STMDPVEK+SVIHDIVLVGGSTR+TFFPEEISSMVLTK+TTPSYVAFTDTER+TVTNAVITVPAYFNDSQR+VEIIANDQGNR+WLDANQLADKEEYEHR
470b	FBpp0071448|FBgn0000044|CG10067-PA|Act57B-PA FBpp0082253|FBgn0000046|CG18290-PA|Act87E-PA FBpp0082254|FBgn0000046|CG18290-PB|Act87E-PB FBpp0312019|FBgn0000046|CG18290-PC|Act87E-PC	1.0000	FBpp0071448 type=protein; loc=2R:join(20944117..20944156,20944844..20945934); ID=FBpp0071448; name=Act57B-PA; parent=FBgn0000044,FBtr0071519; dbxref=FlyBase_Annotation_IDs:CG10067-PA,GB_protein:AAF46640.1,FlyBase:FBpp0071448,REFSEQ:NP_523800,GB_protein:AAF46640,FlyMine:FBpp0071448,modMine:FBpp0071448; MD5=fc18feee98f205c68bee410b300b54e1; length=376; release=r6.09; species=Dmel;;FBpp0082253 type=…	47.9	56	0.48	AGFAGDDAPR+AVFPSIVGRPR+DLTDYLMK+DLYANIVMSGGTTMYPGIADR+DSYVGDEAQSK+GYSFTTTAER+HQGVMVGMGQK+IIAPPER+IWHHTFYNELR+SYELPDGQVITIGNER+TTGIVLDSGDGVSHTVPIYEGYALPHAILR+VAPEEHPVLLTEAPLNPK+YPIEHGIITNWDDMEK
290	FBpp0082728|FBgn0040237|CG6815-PA|bor-PA FBpp0297140|FBgn0040237|CG6815-PB|bor-PB	1.0000	FBpp0082728 type=protein; loc=3R:complement(join(16263730..16263952,16263147..16263621,16262262..16263086,16261991..16262189,16261834..16261926)); ID=FBpp0082728; name=bor-PA; parent=FBgn0040237,FBtr0083276; dbxref=FlyBase:FBpp0082728,FlyBase_Annotation_IDs:CG6815-PA,GB_protein:AAF55289.2,REFSEQ:NP_524996,GB_protein:AAF55289,FlyMine:FBpp0082728,modMine:FBpp0082728; MD5=9550e905085694c6b773f07bdce…	45.7	53	0.84	AALNAFLYR+AKPTDALQGVVLNPK+AQYQDQLSR+FAFLDALK+FDSSALER+FKLDTFDYGK+FMLVLASNTPEQFDYAINDR+IGKPTLVGETSR+LAEHSGMDFAIMTGGDVAPMGK+LDEMVEFTLPGLEER+LDTFDYGK+MAWLSDQER+NVLMHGPPGTGK+QQPQPDQTAGFSEGGGAADPEGR+QTIEHEIEMK+SITGTAAPPLTLTAK+TAGTVIGAGAEAMLTDWDK+TTVLEGIK+VKEYEAHIEQAK+VLTAAGGLSLLALGVYTAK+YEDQLLQQQR+YVLQPAAAGAK
515a	FBpp0078298|FBgn0003261|CG10279-PC|Rm62-PC FBpp0078299|FBgn0003261|CG10279-PD|Rm62-PD FBpp0078300|FBgn0003261|CG10279-PB|Rm62-PB FBpp0078301|FBgn0003261|CG10279-PA|Rm62-PA FBpp0078302|FBgn0003261|CG10279-PE|Rm62-PE FBpp0078303|FBgn0003261|CG10279-PF|Rm62-PF FBpp0291159|FBgn0003261|CG10279-PH|Rm62-PH FBpp0291753|FBgn0003261|CG10279-PI|Rm62-PI	1.0000	FBpp0078298 type=protein; loc=3R:complement(join(6005206..6005216,6004017..6005126,6003673..6003911,6001558..6001736,6001163..6001360)); ID=FBpp0078298; name=Rm62-PC; parent=FBgn0003261,FBtr0078649; dbxref=FlyBase:FBpp0078298,FlyBase_Annotation_IDs:CG10279-PC,GB_protein:AAN14332.1,REFSEQ:NP_731033,GB_protein:AAN14332; MD5=91fd1a2ab1e8d5284cd393f1f664c60d; length=578; release=r6.09; species=Dmel;;…	52.5	46	0.61	ALVDVLR+APTAIQAQGWPIAMSGSNFVGIAK+EANQEINPALENLAR+ELAQQIQQVATEFGSSSYVR+FGGGGGFGDR+FGGGGGGGDYHGIR+GDGPIALVLAPTR+GGGGGGSQDLPMRPVDFSNLAPFK+GLDVDGIK+GQVPNPIQDFSEVHLPDYVMK+GTSFAFFTK+IIIFVETK+LIDFLSAGSTNLK+LIDFLSAGSTNLKR+MLDMGFEPQIR+NFYQEHPNVANR+QTLMWSATWPK+SNILVATDVAAR+SPYEVQR+TLGYILPAIVHINNQQPLQR+TLLSDIYDTSESPGK+YREEQEITVR+YVINFDYPQNSEDYIHR
461	sp|K1C9_HUMAN|	1.0000	sp K1C9_HUMAN	46.7	45	0.67	DIENQYETQITQIEHEVSSSGQEVQSSAK+DQIVDLTVGNNK+EIETYHNLLEGGQEDFESSGAGK+FEMEQNLR+FSSSSGYGGGSSR+GGGGSFGYSYGGGSGGGFSASSLGGGFGGGSR+GGSGGSHGGGSGFGGESGGSYGGGEEASGSGGGYGGGSGK+HGVQELEIELQSQLSK+IKFEMEQNLR+MTLDDFR+NYSPYYNTIDDLK+NYSPYYNTIDDLKDQIVDLTVGNNK+QEYEQLIAK+QGVDADINGLR+QVLDNLTMEK+SDLEMQYETLQEELMALK+SGGGGGGGLGSGGSIR+STMQELNSR+TLLDIDNTR+VQALEEANNDLENK
463	sp|K2C1_HUMAN|	1.0000	sp K2C1_HUMAN	33.6	43	0.65	AEAESLYQSK+DYQELMNTK+FLEQQNQVLQTK+GGGGGGYGSGGSSYGSGGGSYGSGGGGGGGR+IEISELNR+LNDLEDALQQAK+NMQDMVEDYR+QISNLQQSISDAEQR+SGGGFSSGSAGIINYQR+SLDLDSIIAEVK+SLNNQFASFIDK+SLVNLGGSK+THNLEPYFESFINNLR+TLLEGEESR+TNAENEFVTIK+TNAENEFVTIKK+WELLQQVDTSTR+YEELQITAGR
548a	FBpp0085720|FBgn0003887|CG9277-PB|betaTub56D-PB FBpp0085721|FBgn0003887|CG9277-PA|betaTub56D-PA	1.0000	FBpp0085720 type=protein; loc=2R:complement(join(19451433..19451489,19447460..19448746)); ID=FBpp0085720; name=betaTub56D-PB; parent=FBgn0003887,FBtr0086536; dbxref=FlyBase:FBpp0085720,FlyBase_Annotation_IDs:CG9277-PB,GB_protein:AAF57555.1,REFSEQ:NP_523795,GB_protein:AAF57555,FlyMine:FBpp0085720,modMine:FBpp0085720; MD5=af532e832c1035fa8fb3355ba120f3d1; length=447; release=r6.09; species=Dmel;;FB…	29.8	41	0.52	ALTVPELTQQMFDAK+AVLVDLEPGTMDSVR+EVDEQMLNIQNK+FPGQLNADLR+IMNTYSVVPSPK+INVYYNEASGGK+ISEQFTAMFR+LAVNMVPFPR+LHFFMPGFAPLTSR+MSATFIGNSTAIQEIFK+NSSYFVEWIPNNVK+YLTVAAIFR
540a	FBpp0085066|FBgn0027598|CG31012-PC|cindr-PC	1.0000	FBpp0085066 type=protein; loc=3R:join(30809271..30809283,30816875..30817124,30817198..30817309,30817634..30818207,30824278..30824886,30824955..30826045); ID=FBpp0085066; name=cindr-PC; parent=FBgn0027598,FBtr0085704; dbxref=FlyBase:FBpp0085066,FlyBase_Annotation_IDs:CG31012-PC,GB_protein:AAF57087.2,REFSEQ:NP_733405,GB_protein:AAF57087,FlyMine:FBpp0085066,modMine:FBpp0085066; MD5=5361233985aa708f7…	32.0	40	0.59	AATIAVEDTDFDR+ASGVTGMFPDNFVR+DSLNDILSETGLPTGNVAAQR+EPDELDLQK+KTPTGGVPMTGNLLGGK+LEGLVLNQQR+LTTAVSHDLADGLAASK+MLAPSEVAPINEPPSATQITQNQR+MLSGANQLPESGAAGNVVIR+NLDLTKPPGVGASVSIGQQR+RPPTIGATVTTSALTSK+SSTSSATTSSATTVATGLTSSSVSK+TIEELVNALK+TPTGGVPMTGNLLGGK+VDDIIAVISTELPDK+VDKLEGLVLNQQR+VEFPYAPQNDDELELK+VGVFPDNFVK+VGVFPSNFVQHIEPSPVLASK
506a	FBpp0075759|FBgn0022959|CG5654-PA|yps-PA	1.0000	FBpp0075759 type=protein; loc=3L:complement(join(12124712..12124886,12122837..12123574,12122676..12122773,12122107..12122154)); ID=FBpp0075759; name=yps-PA; parent=FBgn0022959,FBtr0076027; dbxref=FlyBase:FBpp0075759,FlyBase_Annotation_IDs:CG5654-PA,GB_protein:AAF49961.3,REFSEQ:NP_524033,GB_protein:AAF49961,FlyMine:FBpp0075759,modMine:FBpp0075759; MD5=e40bca2842ecf7b30a38c770d1369348; length=352; …	44.9	36	0.55	DGEVEGEDAESSAQQQQQQAAPIVDGQPQQQVQSGPR+EDVFVHQSAIAR+GLGGGDGSAEPGVHDQNPEGLQR+GNEAANVTGPSGEPVR+GPPGGPPGGPR+KDGEVEGEDAESSAQQQQQQAAPIVDGQPQQQVQSGPR+NFNNGPPPPR+NGAQELQNTTTESTA+RKDGEVEGEDAESSAQQQQQQAAPIVDGQPQQQVQSGPR+SGYGFINR+SVGDGEVVEFDVVIGEK+YNNYYLR
368	FBpp0085915|FBgn0265297|CG5119-PC|pAbp-PC FBpp0085917|FBgn0265297|CG5119-PA|pAbp-PA FBpp0085919|FBgn0265297|CG5119-PB|pAbp-PB	1.0000	FBpp0085915 type=protein; loc=2R:join(18141507..18141672,18143413..18144897,18144967..18145220); ID=FBpp0085915; name=pAbp-PC; parent=FBgn0265297,FBtr0086736; dbxref=GB_protein:AAF57746.1,FlyBase:FBpp0085915,FlyBase_Annotation_IDs:CG5119-PC,REFSEQ:NP_725750,GB_protein:AAF57746; MD5=6bee88b82e3f7d3c442e363e78d07870; length=634; release=r6.09; species=Dmel;;FBpp0085917 type=protein; loc=2R:join(181…	36.3	36	0.55	AITGQQTAAPNMQIPGAQIAGGAQQR+ALDTMNFDLVR+EFFEPYGK+FFGSQVATQMR+GAQPQVQGTHAAAAAANNMR+GYGFVHFETEEAANTSIDK+HESVFGVNLYVK+IAFSPYGNITSAK+LKEFFEPYGK+MQQLGQIYQPNAASGFFVPTLPSNQR+NFTEDFDDEK+NLDDTIDDDR+NLDDTIDDDRLR+NPPVPQLHQTQPIPQQLQGK+SGVGNVFIK+SLGYAYVNFQQPADAER+VVGSKPLYVALAQR
449	FBpp0292958|FBgn0033889|CG6701-PB|CG6701-PB FBpp0292959|FBgn0033889|CG6701-PC|CG6701-PC FBpp0292960|FBgn0033889|CG6701-PD|CG6701-PD FBpp0308979|FBgn0033889|CG6701-PE|CG6701-PE	1.0000	FBpp0292958 type=protein; loc=2R:complement(join(13979184..13979340,13978942..13979117,13977645..13977849,13977376..13977580,13975434..13977304,13975269..13975374,13974927..13975203,13974591..13974837,13973653..13974410)); ID=FBpp0292958; name=CG6701-PB; parent=FBgn0033889,FBtr0303989; dbxref=FlyBase:FBpp0292958,FlyBase_Annotation_IDs:CG6701-PB,REFSEQ:NP_001188923,GB_protein:AAF58307; MD5=d22394d…	23.3	35	0.53	APYIVFGPPGTGK+ASFNINPYR+DFDSILR+EIDVVMDYVK+EITQENLTGTLR+ELMGSFLLEMAR+FENVRPTPEEVR+GIASTTDVPGGAPAEGNKPIIEEYK+ILFPGEIPNTPLASGVLQLNNK+ILGVSTQR+LFEVHLNALPNSSEIR+LISTNPEQMQAVR+LLQTDIGIISPYK+LQVISAQTEWYVDK+MLENNNNVLELALK+NFSLMDFR+QDAAGTSILVTNAPVTNAAAPSVIPR+SELETIFDELPK+SVDHDLDEVR+TLLQVEDIER+TLVGEQYLNEDFITNK+TLVGEQYLNEDFITNKK+TNFLINTPR+YEEHVEYHGDESDFQSLK
511a	FBpp0076408|FBgn0026252|CG7935-PA|msk-PA	1.0000	FBpp0076408 type=protein; loc=3L:join(8116440..8116529,8117305..8117540,8117596..8118093,8118157..8118333,8118547..8118692,8118745..8119542,8119605..8119828,8119912..8120222,8120278..8120750,8120815..8121011); ID=FBpp0076408; name=msk-PA; parent=FBgn0026252,FBtr0076685; dbxref=FlyBase:FBpp0076408,FlyBase_Annotation_IDs:CG7935-PA,GB_protein:AAF50487.1,REFSEQ:NP_524780,GB_protein:AAF50487,FlyMine:F…	21.9	34	0.55	AAEDQLAQIHK+ALQEVVVTADQR+AMATIMQIITSPNADNK+ATIDPNPEQR+AVPDSSHLDDDER+DGALHMIGTLADVLLK+ELLTIIR+ETENEDLTNVMQK+GAIVDAIVHAPELIR+IYYALTQYTLPLDLITK+LLAEQSEQSVLLQK+LTTNALLTDK+LTTNALLTDKELPVK+MSQQNNDSISAHFIK+NPQVLAEIMR+QAGAVYLK+QGGFAFPQTAVPTSFK+VLTDVLNYLK+YGSPSNVVSEK
576a	FBpp0290398|FBgn0261618|CG42551-PD|larp-PD FBpp0297481|FBgn0261618|CG42551-PG|larp-PG FBpp0297482|FBgn0261618|CG42551-PH|larp-PH	1.0000	FBpp0290398 type=protein; loc=3R:complement(join(28333709..28334518,28325489..28325819,28324810..28324877,28323649..28324649,28321373..28323486,28320582..28321279)); ID=FBpp0290398; name=larp-PD; parent=FBgn0261618,FBtr0301180; dbxref=REFSEQ:NP_733244,GB_protein:AAN14138,FlyBase:FBpp0290398,FlyBase_Annotation_IDs:CG42551-PD,FlyMine:FBpp0290398,modMine:FBpp0290398; MD5=b153591c0864eff0944bd444f3ad…	16.7	32	0.45	AAASGGDNTAENSSELDDNNDFVPVLSHHR+AIGTLEQEQLEQNDGQEK+ASDFSNVGDWPTLIGGTSGSGK+ENATTPPQQQQPPLSQTLNNNNDNVK+ESDKLELFEGYK+FFSYGLEK+FSDDIADQR+FYAAPNSHSIDPR+LGYGQSQEMNTLYR+LLIVAQVGR+LNTTITNR+MDPEGYIPVTLIASFHR+NAASAGNGAGSAAALVAEPEGIWK+SLALEDAGNGFR+SVSESDGTAVIAAGGR+TGSFGSTTVR+TVNVISQADFEK+VVEPEINEMLQGVGSLNPGR
19	FBpp0070596|FBgn0029688|CG6450-PC|lva-PC FBpp0309608|FBgn0029688|CG6450-PD|lva-PD	1.0000	FBpp0070596 type=protein; loc=X:complement(join(3964701..3964754,3964567..3964638,3964417..3964497,3960642..3964352,3960477..3960584,3956513..3960410,3956307..3956427,3956049..3956245,3955875..3955972)); ID=FBpp0070596; name=lva-PC; parent=FBgn0029688,FBtr0070626; dbxref=FlyBase:FBpp0070596,FlyBase_Annotation_IDs:CG6450-PC,GB_protein:AAF45910.1,REFSEQ:NP_525064,GB_protein:AAF45910,FlyMine:FBpp007…	13.2	32	0.49	ALAEYEQLNAQNAELK+AQLEEVTQQQQR+ELQQLQQDQDSEVEHVR+ESYPETEAPLAIVGSDSQR+IESLQQEIQQLR+LAAQYDPFR+LAELENVNDLLETTR+LEESSSSLQLLQR+LELSGAELQR+LNEEFQEVER+LQEDASYIESLEAQNTELQAR+LQVTDEIVSQR+LVFEILTK+MLELQSAQEELR+QLELLTSEAEESR+QLQELTNQLADLQATNEELR+QQIQEQEQLIQER+QQLIESVSESEHALNLK+SALDLEAQGQEAVDESR+SPQSEAAHTDAQVSAELAK+TSHQLLESQSQQQAESLQVAER+TTELNVLNVNLR+VNEEPTAVEDLR+VQELTSQLQEQQELVK+VQLTAAQEQHALLAQQYASDK
529b	FBpp0073445|FBgn0001218|CG4147-PB|Hsc70-3-PB FBpp0073446|FBgn0001218|CG4147-PA|Hsc70-3-PA FBpp0073447|FBgn0001218|CG4147-PD|Hsc70-3-PD FBpp0073448|FBgn0001218|CG4147-PC|Hsc70-3-PC FBpp0311376|FBgn0001218|CG4147-PE|Hsc70-3-PE	1.0000	FBpp0073445 type=protein; loc=X:complement(join(11804897..11805021,11802613..11804458)); ID=FBpp0073445; name=Hsc70-3-PB; parent=FBgn0001218,FBtr0073608; dbxref=FlyBase:FBpp0073445,FlyBase_Annotation_IDs:CG4147-PB,GB_protein:AAN09299.1,REFSEQ:NP_511132,GB_protein:AAN09299,FlyMine:FBpp0073445,modMine:FBpp0073445; MD5=90cfc2d2c129e8a211bff4d9b740fb53; length=656; release=r6.09; species=Dmel;;FBpp00…	33.1	31	0.37	DAGVIAGLQVMR+DLEAIVQPVIAK+ETAEAYLGK+FEELNLDLFR+IEIESFFEGDDFSETLTR+IINEPTAAAIAYGLDK+IINEPTAAAIAYGLDKK+ITPSYVAFTADGER+LESAIDESIK+LTPEDIDR+LYQGAGGAPPPEGGDDADLKDEL+MKETAEAYLGK+NELESYAYSLK+NQLTTNPENTVFDAK+VEIIANDQGNR+VFAPEEISAMVLGK+VTHAVVTVPAYFNDAQR+WLEQNPDADPEEYK
502a	FBpp0074963|FBgn0004401|CG6143-PB|Pep-PB FBpp0089253|FBgn0004401|CG6143-PC|Pep-PC FBpp0293516|FBgn0004401|CG6143-PD|Pep-PD	1.0000	FBpp0074963 type=protein; loc=3L:complement(join(17643979..17643986,17643363..17643726,17641026..17641255,17638505..17640053)); ID=FBpp0074963; name=Pep-PB; parent=FBgn0004401,FBtr0075199; dbxref=FlyBase:FBpp0074963,FlyBase_Annotation_IDs:CG6143-PB,GB_protein:AAF49319.3,REFSEQ:NP_524858,GB_protein:AAF49319,FlyMine:FBpp0074963,modMine:FBpp0074963; MD5=19816eddca9ef235f71f1c63d498b93d; length=716; …	24.1	31	0.51	AAAPAAVASPAAAATSADASPSPAK+AAAPAAVASPAAAATSADASPSPAKK+AVGPGLISK+EGAGDGEGAEGDEAEGEEAKEGEEAADETK+EGIEESYR+FFDTEVTAEIHSR+IDYDTHLLSAEHLK+KEGAGDGEGAEGDEAEGEEAKEGEEAADETK+MGGMNMSPWESQNPGGGQFGNNMR+NFGGGNNNYGGPMGANR+NQNPPSLLDLPR+QTLPISTEEEETR
515b	FBpp0081374|FBgn0263231|CG9748-PA|bel-PA FBpp0306433|FBgn0263231|CG9748-PB|bel-PB	1.0000	FBpp0081374 type=protein; loc=3R:complement(join(8659963..8660007,8658015..8658387,8655987..8657843,8655785..8655906)); ID=FBpp0081374; name=bel-PA; parent=FBgn0263231,FBtr0081888; dbxref=FlyBase:FBpp0081374,FlyBase_Annotation_IDs:CG9748-PA,GB_protein:AAF54262.1,REFSEQ:NP_536783,GB_protein:AAF54262,FlyMine:FBpp0081374,modMine:FBpp0081374; MD5=7a5214f0ded2bee922609d09b676d354; length=798; release=…	26.2	30	0.39	DSLTLIFVETK+ELATQIFEEAK+ELATQIFEEAKK+FEDNYNGGEFDSR+FLVIDEADR+GGGGNNNAADAESQGQGQGQGQGFDSR+HAIPIIINGR+IVEQLNMPPTGQR+MGNLGVATSFFNEK+MLDMGFEPQIR+QEIPSFMEDMSSDR+QSGDYGYGSGGGGR+QTLMFSATFPK+QYPLGLVLAPTR+TSTNSVTGGVYVPPHLR+VGLENIR+WQEPERPAGFDGSEGGQSAGGNR
464	sp|TRYP_PIG|	1.0000	sp TRYP_PIG	25.1	30	0.41	IITHPNFNGNTLDNDIMLIK+LGEHNIDVLEGNEQFINAAK+LSSPATLNSR+VATVSLPR
121	FBpp0075072|FBgn0042178|CG32165-PA|CG32165-PA FBpp0075073|FBgn0042177|CG32164-PA|CG32164-PA FBpp0303948|FBgn0042178|CG32165-PB|CG32165-PB FBpp0303949|FBgn0042177|CG32164-PB|CG32164-PB FBpp0311522|FBgn0042178|CG32165-PC|CG32165-PC	1.0000	FBpp0075072 type=protein; loc=3L:join(16595534..16595599,16596087..16596259,16596319..16597037,16597094..16597500,16598027..16598136,16598196..16599318,16599444..16599661,16599741..16600167); ID=FBpp0075072; name=CG32165-PA; parent=FBgn0042178,FBtr0075312; dbxref=GB_protein:AAG22314.2,FlyBase:FBpp0075072,FlyBase_Annotation_IDs:CG32165-PA,REFSEQ:NP_730182,GB_protein:AAG22314,FlyMine:FBpp0075072,mo…	20.9	30	0.47	AGVLDSVMFVR+ANYPELFSK+AYENPDSLLVLTQIVMSDRPVQER+EEAILSLK+EFATHTGAAFAPYLQSAFENVYK+EMALSAIAAVSAAAK+ENLMPYFPR+GTVAFIIGSLVR+LFGVMEPQNSNQMR+LYHFYIQR+MLDVLYDVFK+QMPDVETTESAVALIK+QNSYFALGEIVFHSEEK+QVAAVLLK+TDDQVAVVLR+VQVLTFVGSLVR+VSNMNPEVFNYVQAL
487a	FBpp0073277|FBgn0003360|CG16944-PA|sesB-PA FBpp0073278|FBgn0003360|CG16944-PC|sesB-PC FBpp0073279|FBgn0003360|CG16944-PB|sesB-PB FBpp0073280|FBgn0003360|CG16944-PD|sesB-PD FBpp0312078|FBgn0003360|CG16944-PE|sesB-PE	1.0000	FBpp0073277 type=protein; loc=X:complement(join(10782380..10782676,10782173..10782300,10781621..10782095)); ID=FBpp0073277; name=sesB-PA; parent=FBgn0003360,FBtr0073421; dbxref=FlyBase:FBpp0073277,FlyBase_Annotation_IDs:CG16944-PA,GB_protein:AAG22341.1,REFSEQ:NP_511109,GB_protein:AAG22341,FlyMine:FBpp0073277,modMine:FBpp0073277; MD5=c2c1ad011a3bcdf20b09b6b6d65bec98; length=299; release=r6.09; spe…	43.5	29	0.48	AAYFGFYDTAR+ATEVIYK+DFAAGGISAAVSK+DFDAVGFVK+EQGFSSFWR+GAFSNILR+GMLPDPK+GTGGAFVLVLYDEIK+GTGGAFVLVLYDEIKK+KATEVIYK+LLLQVQHISK+QEGTGAFFK+QVFLGGVDK+SDGIVGLYR+YFPTQALNFAFK
31	FBpp0071050|FBgn0004403|CG1524-PB|RpS14a-PB FBpp0071051|FBgn0004403|CG1524-PA|RpS14a-PA FBpp0071052|FBgn0004404|CG1527-PA|RpS14b-PA FBpp0311458|FBgn0004404|CG1527-PB|RpS14b-PB	1.0000	FBpp0071050 type=protein; loc=X:join(7934034..7934270,7934330..7934548); ID=FBpp0071050; name=RpS14a-PB; parent=FBgn0004403,FBtr0071094; dbxref=FlyBase:FBpp0071050,FlyBase_Annotation_IDs:CG1524-PB,GB_protein:AAF46297.1,REFSEQ:NP_524884,GB_protein:AAF46297; MD5=67c629577ede1be33d27f3af361fb96a; length=151; release=r6.09; species=Dmel;;FBpp0071051 type=protein; loc=X:join(7934034..7934270,7934330..…	46.4	28	0.46	ADRDEASPYAAMLAAQDVAEK+DEASPYAAMLAAQDVAEK+EEVQVQLGPQVR+IEDVTPIPSDSTR+TLGITALHIK+TPGPGAQSALR+VQKEEVQVQLGPQVR
215	FBpp0079167|FBgn0011230|CG14472-PA|poe-PA FBpp0305301|FBgn0011230|CG14472-PB|poe-PB	1.0000	FBpp0079167 type=protein; loc=2L:complement(join(8071448..8071566,8071172..8071266,8070636..8071048,8068214..8070380,8067625..8068152,8061570..8067555,8061308..8061512,8060566..8061258,8058841..8060504,8058302..8058784,8056309..8058244,8054657..8056253,8054511..8054593)); ID=FBpp0079167; name=poe-PA; parent=FBgn0011230,FBtr0079545; dbxref=FlyBase:FBpp0079167,FlyBase_Annotation_IDs:CG14472-PA,GB_p…	5.9	28	0.44	AGVSDQQMLLMANIIK+APQSVTILGR+DGVLLQFVNR+DPQQEDFLQGR+EALILLLSPR+EIDPEAFYR+ETLSPETHDDNANTSTQER+GLLGDATEEFVETLNNK+GTPLIQEEVR+IFLLENNITQLR+IISLDLPVK+LMNSYQLLSVIVR+NLLVVLTK+SFFSPLTNVSEGVK+SLYLPLTQVEATAVK+SSLPVGQPVLTR+TASALLLLPTPNPVQTQAR+TPVFVFER+TSPAEPAGSGGSESGGSGVESIGGTSAR+VLAALVYGNEVK+VTILQLSALLK+WNLFSVSSMPDTQK+YFIDLLK+YNQLVNELMVK+YVLATLYGTR
557a	FBpp0087142|FBgn0000556|CG8280-PA|Ef1alpha48D-PA FBpp0304260|FBgn0000556|CG8280-PC|Ef1alpha48D-PC FBpp0311272|FBgn0000556|CG8280-PD|Ef1alpha48D-PD FBpp0311273|FBgn0000556|CG8280-PE|Ef1alpha48D-PE	1.0000	FBpp0087142 type=protein; loc=2R:11893575..11894966; ID=FBpp0087142; name=Ef1alpha48D-PA; parent=FBgn0000556,FBtr0088035; dbxref=FlyBase:FBpp0087142,FlyBase_Annotation_IDs:CG8280-PA,GB_protein:AAF58608.1,REFSEQ:NP_477375,GB_protein:AAF58608,FlyMine:FBpp0087142,modMine:FBpp0087142; MD5=2ae59732b0e0ae621052c7236b70a79c; length=463; release=r6.09; species=Dmel;;FBpp0304260 type=protein; loc=2R:11893…	25.7	27	0.44	EVSSYIK+IGGIGTVPVGR+LPLQDVYK+MDSSEPPYSEAR+QLIVGVNK+QTVAVGVIK+STTTGHLIYK+TLIDALDAILPPARPTDK+VETGVLKPGTVVVFAPANITTEVK+YYVTIIDAPGHR
522a	FBpp0081062|FBgn0003885|CG2512-PA|alphaTub84D-PA FBpp0081153|FBgn0003884|CG1913-PA|alphaTub84B-PA	1.0000	FBpp0081062 type=protein; loc=3R:7531259..7532611; ID=FBpp0081062; name=alphaTub84D-PA; parent=FBgn0003885,FBtr0081538; dbxref=FlyBase:FBpp0081062,FlyBase_Annotation_IDs:CG2512-PA,GB_protein:AAF54007.1,REFSEQ:NP_524264,GB_protein:AAF54007,FlyMine:FBpp0081062,modMine:FBpp0081062; MD5=019098f12132864ff22b77f0b7ff682e; length=450; release=r6.09; species=Dmel;;FBpp0081153 type=protein; loc=3R:join(70…	30.0	25	0.41	AVFVDLEPTVVDEVR+DVNAAIATIK+EIVDLVLDR+FDLMYAK+IHFPLVTYAPVISAEK+LIGQIVSSITASLR+NLDIERPTYTNLNR+QLFHPEQLITGK+TVGGGDDSFNTFFSETGAGK+VGINYQPPTVVPGGDLAK
238	FBpp0079643|FBgn0027568|CG5366-PA|Cand1-PA FBpp0304507|FBgn0027568|CG5366-PB|Cand1-PB	1.0000	FBpp0079643 type=protein; loc=2L:complement(join(10362463..10362507,10362014..10362397,10361666..10361955,10361422..10361584,10360003..10361361,10358711..10359938,10358502..10358648,10358307..10358437)); ID=FBpp0079643; name=Cand1-PA; parent=FBgn0027568,FBtr0080054; dbxref=FlyBase:FBpp0079643,FlyBase_Annotation_IDs:CG5366-PA,GB_protein:AAF52924.1,REFSEQ:NP_609389,GB_protein:AAF52924,FlyMine:FBpp0…	13.9	25	0.40	ALMPQLASSR+ALTLIAASSLR+ATAGAPSEVVQLHK+AVSALSQIPK+DSIILDDESEK+DSIILDDESEKK+FMATNDLMTELQK+FTISDQPQPIDVLLK+HTVDDGLDIR+IFEYIQK+LMAPVLGGNGDVK+NQQLVDFLK+QELVEDFYR+QNIGEFLFALR+SDIFHAYVALLK+SMLLLSQYSQR+SVLILVR
149	FBpp0076552|FBgn0011640|CG8597-PA|lark-PA FBpp0076553|FBgn0011640|CG8597-PB|lark-PB FBpp0076554|FBgn0011640|CG8597-PC|lark-PC FBpp0076555|FBgn0011640|CG8597-PD|lark-PD FBpp0076556|FBgn0011640|CG8597-PE|lark-PE	1.0000	FBpp0076552 type=protein; loc=3L:join(7340069..7340770,7340876..7341114,7341353..7341470); ID=FBpp0076552; name=lark-PA; parent=FBgn0011640,FBtr0076841; dbxref=FlyBase_Annotation_IDs:CG8597-PA,FlyBase:FBpp0076552,GB_protein:AAF50578.1,REFSEQ:NP_523957,GB_protein:AAF50578; MD5=498cc25e6484a5d938da98774852f7fd; length=352; release=r6.09; species=Dmel;;FBpp0076553 type=protein; loc=3L:join(7340069..…	31.5	25	0.38	DAIQNLNGYTLNEFAIK+DFPPPPISR+DPYPPPPPPPPFLR+EPMPLPPTLSGSLR+EPPSPLSAGGYR+GYDTMFSR+IFVGNLTDK+NYGFVHMETEQQGR+YGSPTPHGYEDFSR
64	FBpp0072305|FBgn0265434|CG15792-PB|zip-PB FBpp0072306|FBgn0265434|CG15792-PA|zip-PA FBpp0099894|FBgn0265434|CG15792-PC|zip-PC FBpp0099896|FBgn0265434|CG15792-PD|zip-PD FBpp0291728|FBgn0265434|CG15792-PE|zip-PE FBpp0291729|FBgn0265434|CG15792-PF|zip-PF FBpp0291730|FBgn0265434|CG15792-PG|zip-PG FBpp0291731|FBgn0265434|CG15792-PH|zip-PH FBpp0297531|FBgn0265434|CG15792-PI|zip-PI	1.0000	FBpp0072305 type=protein; loc=2R:complement(join(25010380..25010511,25005868..25006083,25002288..25002444,25000039..25000160,24998278..24998301,24997578..24997697,24997209..24997301,24994407..24997146,24994012..24994316,24993391..24993921,24992033..24993328,24991810..24991973,24991137..24991272)); ID=FBpp0072305; name=zip-PB; parent=FBgn0265434,FBtr0072398; dbxref=FlyBase_Annotation_IDs:CG15792-P…	13.4	24	0.38	AAETERDELAEEIANNANK+AGVLAHLEEER+AISEQIAQER+ALEAEVLQLTEDLASSER+ALESQLAELK+ANDLSQTLAEEEEK+AQLQIEQLTTELANEK+AQNEELEDDLQLTEDAK+DELAEEIANNANK+DLETELDEER+EALQEQLEEDDEAK+ELDEAFDKIEDLENK+GTLEAENADLATELR+IQSELEDATIELEAQR+LQQEAENITNQLEEAELK+QAESQIAELQVK+SASNMESQLTEAQQLLEEETR+TLQNELDDLANTQGTADK+YELLTPNVIPK
563a	FBpp0088021|FBgn0028687|CG1341-PA|Rpt1-PA	1.0000	FBpp0088021 type=protein; loc=2R:complement(7652536..7653837); ID=FBpp0088021; name=Rpt1-PA; parent=FBgn0028687,FBtr0088947; dbxref=GB_protein:AAF59219.1,FlyBase:FBpp0088021,FlyBase_Annotation_IDs:CG1341-PA,REFSEQ:NP_477473,GB_protein:AAF59219,FlyMine:FBpp0088021,modMine:FBpp0088021; MD5=76480cb616eeeb3d35baf21492c93f5f; length=433; release=r6.09; species=Dmel;	37.9	24	0.34	ESDTGLAPPALWDLAADK+EVVETPLLHPEK+FDDGAGGDNEVQR+FVNLGIEPPK+FVVDLADSVAPTDIEEGMR+GVLLFGPPGTGK+IINADSDDPK+KVEFGLPDQDGR+QILQNEQPLQVAR+QVNELTGIK+SLDEGDIELLK+TMLELINQLDGFDPR+VEFGLPDQDGR+YQIHIPLPPK
311	FBpp0083802|FBgn0002622|CG6779-PA|RpS3-PA FBpp0312066|FBgn0002622|CG6779-PB|RpS3-PB	1.0000	FBpp0083802 type=protein; loc=3R:join(23358855..23358890,23359154..23359858); ID=FBpp0083802; name=RpS3-PA; parent=FBgn0002622,FBtr0084410; dbxref=FlyBase:FBpp0083802,FlyBase_Annotation_IDs:CG6779-PA,GB_protein:AAF56129.1,REFSEQ:NP_476632,GB_protein:AAF56129,FlyMine:FBpp0083802,modMine:FBpp0083802; MD5=afce2f20264890e9f016128a095a23e6; length=246; release=r6.09; species=Dmel;;FBpp0312066 type=pro…	40.7	24	0.39	AELNEFLTR+ELAEDGYSGVEVR+ELTAMVQK+FNFETGR+IPPPSKPLDDLSEAK+IYETPETEYK+KPLPDNVSVVEPK+LTGGLAVR+TEIIIMATK+VMLPYDPK
548b	FBpp0072177|FBgn0003888|CG3401-PA|betaTub60D-PA	1.0000	FBpp0072177 type=protein; loc=2R:join(24306082..24306138,24310722..24310830,24310893..24311137,24311194..24312147); ID=FBpp0072177; name=betaTub60D-PA; parent=FBgn0003888,FBtr0072270; dbxref=FlyBase:FBpp0072177,FlyBase_Annotation_IDs:CG3401-PA,GB_protein:AAF47193.2,REFSEQ:NP_523842,GB_protein:AAF47193,FlyMine:FBpp0072177,modMine:FBpp0072177; MD5=faff26e0b4223b934baefc1ca16310b2; length=454; relea…	29.1	23	0.23	AILLDLEPGTMESVR+ALTVPELTQQMFDAK+EVDEQMLAVQNK+FPGQLNADLR+IMNTYSVVPSPK+LAVNMVPFPR+LHFFMPGFAPLTSR+MSSTFIGNTTAIQELFK+NSSYFVEWIPNNVK+VSVYYNEASAVTR
49	FBpp0071892|FBgn0003062|CG9888-PA|Fib-PA	1.0000	FBpp0071892 type=protein; loc=2R:complement(join(23074582..23074594,23074024..23074463,23073061..23073642)); ID=FBpp0071892; name=Fib-PA; parent=FBgn0003062,FBtr0071982; dbxref=FlyBase:FBpp0071892,FlyBase_Annotation_IDs:CG9888-PA,GB_protein:AAF46950.1,REFSEQ:NP_523817,GB_protein:AAF46950,FlyMine:FBpp0071892,modMine:FBpp0071892; MD5=19665765e4e9749a82627001f88e480a; length=344; release=r6.09; spec…	30.5	23	0.34	DHAVVVGVYRPPPK+DHAVVVGVYRPPPKQ+DLINVAK+HEGVFIAR+IVALNAQHFLK+LAAAVLGGVEQIHMPPGSK+LKPQEQLTLEPYER+MLVGMVDTIFADVAQPDQGR+TNIIPIIEDAR
264	FBpp0081272|FBgn0042103|CG18746-PA|CG18746-PA	1.0000	FBpp0081272 type=protein; loc=3R:complement(join(7789996..7790107,7789731..7789880,7789459..7789667,7788714..7789308,7788372..7788622)); ID=FBpp0081272; name=CG18746-PA; parent=FBgn0042103,FBtr0081775; dbxref=FlyBase:FBpp0081272,FlyBase_Annotation_IDs:CG18746-PA,GB_protein:AAG22131.2,REFSEQ:NP_652649,GB_protein:AAG22131,FlyMine:FBpp0081272,modMine:FBpp0081272; MD5=eb3ff70c504114a2783cae798ca35a5b…	35.4	23	0.33	ALILIGSEQNGEALGSPNPWAADPSIAPPSYAEAK+AYLHGSSSSIEVLIEPGTSSYR+LSVPQSGFVPGQIVPVEVMVSNDSGVAVEDITVK+LTMVVIYYSQPPSADTNK+QQFTFDLK+TDGGYVNEGVEK+TWGEVLPPQQLDAK+VMDLNSESLMLR
72	FBpp0072693|FBgn0025725|CG7961-PB|alphaCOP-PB FBpp0072694|FBgn0025725|CG7961-PA|alphaCOP-PA	1.0000	FBpp0072693 type=protein; loc=3L:complement(join(1644012..1644957,1641197..1643955)); ID=FBpp0072693; name=alphaCOP-PB; parent=FBgn0025725,FBtr0072811; dbxref=FlyBase:FBpp0072693,FlyBase_Annotation_IDs:CG7961-PB,GB_protein:AAF47535.1,REFSEQ:NP_728648,GB_protein:AAF47535; MD5=66c92cebeb44706586c8d2870900e903; length=1234; release=r6.09; species=Dmel;;FBpp0072694 type=protein; loc=3L:complement(joi…	18.0	22	0.33	AGSFETAFR+ASALDSNYYAAPNK+DPEFVTLYEVQR+DVSAQYQGALLLGDVK+GFFEGAMVTR+GHPGATDLFGQADAVVK+GVAFHQQMPLFVSGGDDYK+LDAAEAQQLLR+LLHDQLGVVNFQPFK+LNDLVAR+LQPVHQILTLR+LVGQSIIAYLQQK+LVSVGSIK+NVAPGPGGLDDHLK+TALNMFFK+TLDLPIYLTR+TSYTANPNLQSLSGYPLR+VLHIDPTEYK
592a	sp|ALBU_BOVIN|	1.0000	sp ALBU_BOVIN	20.3	22	0.36	AEFVEVTK+DAFLGSFLYEYSR+DAIPENLPPLTADFAEDK+HLVDEPQNLIK+KVPQVSTPTLVEVSR+LGEYGFQNALIVR+LVNELTEFAK+LVTDLTK+QTALVELLK+TVMENFVAFVDK+VPQVSTPTLVEVSR+YLYEIAR
573a	FBpp0112471|FBgn0039959|CG17514-PA|CG17514-PA	1.0000	FBpp0112471 type=protein; loc=3L:complement(join(28012537..28012551,28012381..28012483,27987738..27988702,27967331..27974140)); ID=FBpp0112471; name=CG17514-PA; parent=FBgn0039959,FBtr0113748; dbxref=FlyBase_Annotation_IDs:CG17514-PA,FlyBase:FBpp0112471,REFSEQ:NP_001015316,GB_protein:EAA46127,FlyMine:FBpp0112471,modMine:FBpp0112471; MD5=7a29d32a7b28ec5c7bc5d992faaf08c4; length=2630; release=r6.09…	9.2	22	0.35	AIALATIK+ALADESEFVR+ALLLLNTDSDFDLISK+DLAPYLPSIIPGLK+ELALFLWNTAK+ENAAQGLGEVIFLTNAK+EQLEEIQLR+GITPLLPVFR+LMPEIISTAER+LSLLPPVLDQFDR+LTAFIQDK+NLAANQSSIDVLK+SGAAQGLSEVVGGLGVEK+SLTDAEFDSYIYPSLQR+SNSELALISILR+SSLLDPVPEVR+SVIPHIDSQYETVR+VDIAAHVK+VLNVPVEER+YSSVQLLGDLLYR
505a	FBpp0075312|FBgn0087035|CG7439-PB|AGO2-PB FBpp0075313|FBgn0087035|CG7439-PC|AGO2-PC	1.0000	FBpp0075312 type=protein; loc=3L:join(15554207..15554222,15554290..15554472,15556850..15558117,15558250..15558338,15558394..15559003,15559100..15560116,15560208..15560578,15560641..15560731); ID=FBpp0075312; name=AGO2-PB; parent=FBgn0087035,FBtr0075559; dbxref=FlyBase:FBpp0075312,FlyBase_Annotation_IDs:CG7439-PB,GB_protein:AAF49619.2,REFSEQ:NP_648775,GB_protein:AAF49619,FlyMine:FBpp0075312,modMin…	18.4	22	0.36	EIPSVVGVAASHDPYGASYNMQYR+FLEPFLR+FNNVDPGTVVDR+GINVVYTPPQSFQSAPR+GPPQQQQAAPLPLPPQPAGSIK+GTIGKPGQVGINYLDLDLSK+IANDFIVVSTR+INNTTNLDYSR+LPLNSQNPEVTVTDR+NAYPDHIIYYR+NTMYIGADVTHPSPDQR+SLDTIFADLK+SQHDLAIVIIPQFR+TIVPEFMK+VDQLGGAVLAYDGK+VTIASYFHSR
357	FBpp0085585|FBgn0010411|CG8900-PB|RpS18-PB FBpp0085586|FBgn0010411|CG8900-PA|RpS18-PA	1.0000	FBpp0085585 type=protein; loc=2R:join(20264108..20264110,20264247..20264432,20264493..20264762); ID=FBpp0085585; name=RpS18-PB; parent=FBgn0010411,FBtr0086273; dbxref=FlyBase:FBpp0085585,FlyBase_Annotation_IDs:CG8900-PB,GB_protein:AAM68401.1,REFSEQ:NP_725943,GB_protein:AAM68401; MD5=97ba9ef101737c9989d87e4dd680b173; length=152; release=r6.09; species=Dmel;;FBpp0085586 type=protein; loc=2R:join(20…	38.2	21	0.35	IMNTNIDGK+KVGIAMTAIK+VGIAMTAIK+VPNWFLNR+VVTIISNPLQYK+YSNIVLK+YWQLTSSNLDSK
587a	FBpp0306828|FBgn0010488|CG3845-PD|NAT1-PD	1.0000	FBpp0306828 type=protein; loc=2R:join(12918398..12920859,12920985..12922810,12922879..12923057); ID=FBpp0306828; name=NAT1-PD; parent=FBgn0010488,FBtr0334772; dbxref=FlyBase:FBpp0306828,FlyBase_Annotation_IDs:CG3845-PD,REFSEQ:NP_001033943,GB_protein:ABC66062; MD5=8a2379a67482db85e78c56fae502cce9; length=1488; release=r6.09; species=Dmel;	14.7	20	0.31	DIDETKTEEADAAPVEVSEVK+EDAAIPVTTPDR+ELMNQYFEK+FQELSDELLK+GGNDGGVSSGYSSNYR+GVILLIFDK+KLGTTEGPVPIK+LDLNSIAILK+LGTTEGPVPIK+LSEEAPSFDKEPSNSSTFLR+LSFLYPLLK+NGSVERPSTPAGGIGSAK+NSDILGQGLGGNSDSYNGSSSSGR+SINSNSVGGGGSGAVGSGSGGSNYR+TEEADAAPVEVSEVK+TLLNTSPNLLPITTATDTFNNLK
371	FBpp0086013|FBgn0034258|CG4954-PA|eIF3-S8-PA FBpp0309235|FBgn0034258|CG4954-PB|eIF3-S8-PB	1.0000	FBpp0086013 type=protein; loc=2R:join(17666067..17666159,17666222..17668861); ID=FBpp0086013; name=eIF3-S8-PA; parent=FBgn0034258,FBtr0086836; dbxref=FlyBase:FBpp0086013,FlyBase_Annotation_IDs:CG4954-PA,GB_protein:AAF57818.1,REFSEQ:NP_611242,GB_protein:AAF57818,FlyMine:FBpp0086013,modMine:FBpp0086013; MD5=d2c71da1cca2c3e0984f6a9688d8d595; length=910; release=r6.09; species=Dmel;;FBpp0309235 type=…	16.6	20	0.33	AEDDEDGEWETVVK+DAEIDVPLVLAK+DIPNTLSSFEDLTR+DLVLMSHLQDNIDAADPATR+ELLAQGLLPQR+GELPATTSTSVDVMDK+IKDIPNTLSSFEDLTR+LQALAMQFVDK+QSLVGPPESMR+TIELVLQYFER+VTNLVDVNEK+VWDLFYESDR+YENLTSIIK
135	FBpp0075618|FBgn0011284|CG11276-PA|RpS4-PA FBpp0075619|FBgn0011284|CG11276-PB|RpS4-PB FBpp0312080|FBgn0011284|CG11276-PC|RpS4-PC	1.0000	FBpp0075618 type=protein; loc=3L:join(13042012..13042014,13042110..13042368,13042442..13042539,13043166..13043337,13043574..13043827); ID=FBpp0075618; name=RpS4-PA; parent=FBgn0011284,FBtr0075884; dbxref=FlyBase:FBpp0075618,FlyBase_Annotation_IDs:CG11276-PA,GB_protein:AAF49847.1,REFSEQ:NP_729871,GB_protein:AAF49847,FlyMine:FBpp0075618; MD5=9432bd09df680f6871c732d2390f7b76; length=261; release=r6.…	40.2	20	0.32	ESLPLLIFLR+GNKPYISLPK+GVPFLVTHDGR+HPGSFDIVHIK+LSIAEER+LTNVFIIGK+TDPTYPAGYMDVITLEK+YALNGAEVTK+YPDPLIHANDSVQVDIASGK
564a	FBpp0088242|FBgn0017545|CG2168-PA|RpS3A-PA FBpp0300615|FBgn0017545|CG2168-PF|RpS3A-PF	1.0000	FBpp0088242 type=protein; loc=4:complement(join(66840..67180,66273..66738)); ID=FBpp0088242; name=RpS3A-PA; parent=FBgn0017545,FBtr0089175; dbxref=FlyBase:FBpp0088242,GB_protein:AAF59372.1,FlyBase_Annotation_IDs:CG2168-PA,REFSEQ:NP_524618,GB_protein:AAF59372,FlyMine:FBpp0088242,modMine:FBpp0088242; MD5=01e3a94c58ad043665c9117cee125392; length=268; release=r6.09; species=Dmel;;FBpp0300615 type=pro…	43.7	19	0.29	APNMFQTR+IASDYLK+IYPLHDVYIR+KDWYDVK+LALDSIAK+LIAEDVQDR+MTDIITNEVSGADLK+SVEAVVSSEGAVIDRPEGYEPPVQEAV+TVDGYLLR+VFEVSLADLQK+VVDPFSR
46	FBpp0071808|FBgn0010078|CG3661-PA|RpL23-PA	1.0000	FBpp0071808 type=protein; loc=2R:join(22854517..22854529,22854647..22854858,22855445..22855642); ID=FBpp0071808; name=RpL23-PA; parent=FBgn0010078,FBtr0071897; dbxref=GB_protein:AAF46914.1,FlyBase:FBpp0071808,FlyBase_Annotation_IDs:CG3661-PA,REFSEQ:NP_523813,GB_protein:AAF46914,FlyMine:FBpp0071808,modMine:FBpp0071808; MD5=91472336627593eb0a972b29a50a5e93; length=140; release=r6.09; species=Dmel;	44.3	19	0.31	DGVFIYFEDNAGVIVNNK+GSAITGPVAK+LPAAGVGDMFVATVK+NLYVIAVHGIR+VMPAVVIR
228	FBpp0079500|FBgn0004867|CG5920-PA|RpS2-PA FBpp0303531|FBgn0004867|CG5920-PB|RpS2-PB FBpp0311561|FBgn0004867|CG5920-PC|RpS2-PC	1.0000	FBpp0079500 type=protein; loc=2L:complement(9896327..9897130); ID=FBpp0079500; name=RpS2-PA; parent=FBgn0004867,FBtr0079905; dbxref=FlyBase:FBpp0079500,FlyBase_Annotation_IDs:CG5920-PA,GB_protein:AAF52822.1,REFSEQ:NP_476874,GB_protein:AAF52822,FlyMine:FBpp0079500,modMine:FBpp0079500; MD5=207bcaed11f5ff09092a8f6cd10003e0; length=267; release=r6.09; species=Dmel;;FBpp0303531 type=protein; loc=2L:co…	37.5	19	0.30	AFVAIGDNNGHIGLGVK+ATYAAIAK+EMPLGSTPYQAYSDFLSKPTPR+GSTGTLGNFAK+GTGIVSAPVPK+LSVVPVR+SLEEIYLYSLPIK+TYAYLTPDLWK
586a	FBpp0304882|FBgn0041775|CG10686-PC|tral-PC FBpp0304887|FBgn0041775|CG10686-PH|tral-PH	1.0000	FBpp0304882 type=protein; loc=3L:join(12515452..12515572,12516559..12517059,12517416..12517957,12518024..12518254,12518438..12518667,12518733..12519070,12519144..12519151); ID=FBpp0304882; name=tral-PC; parent=FBgn0041775,FBtr0332636; dbxref=REFSEQ:NP_001261770,GB_protein:AGB94463,FlyBase:FBpp0304882,FlyBase_Annotation_IDs:CG10686-PC; MD5=c9710799cdb95a0f43c3577f65e0aaed; length=656; release=r6.0…	25.0	18	0.27	DTQFQIAPQSQIYDYILFR+FEGDFDFEQANNK+FEGDFDFEQANNKFEELR+GGGSGTDFYNQQR+GGNGMPNITNGNTAAALK+KLNTETFGVSSTR+LNTETFGVSSTR+NQYYNNNGNGGINSGYGGAPGYNR+QPISVLDMLAGASR+STSLLPEQTQQVAAVSQ+VAEDGAPKPATNATAATATATNEQVGEK
533a	FBpp0083898|FBgn0005674|CG5394-PA|Aats-glupro-PA	1.0000	FBpp0083898 type=protein; loc=3R:complement(join(23958243..23958285,23957146..23958063,23956826..23956997,23955706..23956768,23953446..23955305,23952290..23953378)); ID=FBpp0083898; name=Aats-glupro-PA; parent=FBgn0005674,FBtr0084511; dbxref=FlyBase:FBpp0083898,FlyBase_Annotation_IDs:CG5394-PA,GB_protein:AAF56211.1,REFSEQ:NP_524471,GB_protein:AAF56211,FlyMine:FBpp0083898,modMine:FBpp0083898; MD5=…	10.9	18	0.29	AYVDDTPPEQMK+DASGNITSVDAALNLENK+DELTQEINAQGEK+EASPVSMASPAKDELTQEINAQGEK+EVTGTDFPVAGR+FVDLPGAEMGK+FYTLFGR+ITIPLADVEK+IYIDYVDAEALK+MFEIVYEDPETQQK+NPDPASVLTVNTLLNK+SGDSDLAEPIAVRPTSETVMYPAYAK+VLQSLPEDAK+WYDLITAQPLIQK
45	FBpp0071766|FBgn0034743|CG4046-PA|RpS16-PA FBpp0309759|FBgn0034743|CG4046-PB|RpS16-PB	1.0000	FBpp0071766 type=protein; loc=2R:join(22606158..22606169,22606247..22606288,22606509..22606640,22606934..22607048,22607755..22607900); ID=FBpp0071766; name=RpS16-PA; parent=FBgn0034743,FBtr0071855; dbxref=FlyBase:FBpp0071766,FlyBase_Annotation_IDs:CG4046-PA,GB_protein:AAF46862.1,REFSEQ:NP_611685,GB_protein:AAF46862,FlyMine:FBpp0071766,modMine:FBpp0071766; MD5=e7f0408a4696f9329449eb7f556de5eb; len…	55.4	18	0.28	ALVAFYQK+DILVQYDR+EIKDILVQYDR+EPVQAVQVFGR+FAGVDIR+LQEPLLLLGK+REPVQAVQVFGR+TLLVGDPR+VNGRPLEQIEPK+VSGGGHVAQIYAIR
372	FBpp0086051|FBgn0034259|CG6459-PA|P32-PA	1.0000	FBpp0086051 type=protein; loc=2R:complement(join(17672330..17672534,17671865..17672209,17671565..17671806)); ID=FBpp0086051; name=P32-PA; parent=FBgn0034259,FBtr0086892; dbxref=FlyBase:FBpp0086051,FlyBase_Annotation_IDs:CG6459-PA,GB_protein:AAF57817.1,REFSEQ:NP_611243,GB_protein:AAF57817,FlyMine:FBpp0086051,modMine:FBpp0086051; MD5=bef56890b401cb5fddef68e68cae796b; length=263; release=r6.09; spec…	40.7	18	0.28	ELVEFLTEEIVAER+GISQEFAEK+LSDLATAHEHTSYIGLLEK+LTGADVELTK+SKPQFEVDIIK+TVPSTLDGFAVK+VVVSFNVNHTVDSEEEPEINPNADKPDLGEMR
332	FBpp0084761|FBgn0029176|CG11901-PB|Ef1gamma-PB FBpp0084762|FBgn0029176|CG11901-PA|Ef1gamma-PA FBpp0291632|FBgn0029176|CG11901-PC|Ef1gamma-PC	1.0000	FBpp0084761 type=protein; loc=3R:join(29220297..29220308,29220430..29220579,29220643..29221776); ID=FBpp0084761; name=Ef1gamma-PB; parent=FBgn0029176,FBtr0085392; dbxref=FlyBase:FBpp0084761,FlyBase_Annotation_IDs:CG11901-PB,GB_protein:AAN14165.1,REFSEQ:NP_733280,GB_protein:AAN14165,FlyMine:FBpp0084761,modMine:FBpp0084761; MD5=7a3335c94c68f5c5ed188081c655b1c3; length=431; release=r6.09; species=Dm…	27.6	18	0.29	AAEPAEELDAADEALAAEPK+ALIAAQYSGAQVK+ALVFDPK+FDAENYSIWFGEYK+GTFNFDDFKR+GTLYTYPENFR+KAAEPAEELDAADEALAAEPK+LVTQYFSWSGTDK+QEAEAVLQQLNQK+SIPYFFDK+WFVTILNQK
58	FBpp0072120|FBgn0263006|CG3725-PG|SERCA-PG FBpp0072121|FBgn0263006|CG3725-PE|SERCA-PE FBpp0072122|FBgn0263006|CG3725-PB|SERCA-PB FBpp0072123|FBgn0263006|CG3725-PD|SERCA-PD FBpp0072124|FBgn0263006|CG3725-PA|SERCA-PA FBpp0072125|FBgn0263006|CG3725-PH|SERCA-PH FBpp0072126|FBgn0263006|CG3725-PC|SERCA-PC FBpp0072127|FBgn0263006|CG3725-PF|SERCA-PF FBpp0309946|FBgn0263006|CG3725-PI|SERCA-PI	1.0000	FBpp0072120 type=protein; loc=2R:complement(join(23932667..23932784,23932574..23932591,23932406..23932488,23930158..23932329,23929983..23930098,23929682..23929918,23929500..23929617,23929231..23929431)); ID=FBpp0072120; name=SERCA-PG; parent=FBgn0263006,FBtr0072211; dbxref=FlyBase:FBpp0072120,GB_protein:AAM68281.1,FlyBase_Annotation_IDs:CG3725-PG,REFSEQ:NP_726386,GB_protein:AAM68281; MD5=b5943523…	16.6	17	0.28	AEIGIAMGSGTAVAK+EFDDLSPTEQK+EFTLEFSR+EIVPGDLVEVSVGDK+FSIPVVLLDETLK+GVVIGTGLSTAIGK+IDQSILTGESVSVIK+ILALTGQYGTGR+LDEFGEQLSK+NAESAIEALK+NILFSGTNVAAGK+TVEQSLNFFGTDPER+VGEATETALIVLAEK
417	FBpp0088250|FBgn0010217|CG11154-PA|ATPsynbeta-PA FBpp0305828|FBgn0010217|CG11154-PC|ATPsynbeta-PC FBpp0311086|FBgn0010217|CG11154-PD|ATPsynbeta-PD	1.0000	FBpp0088250 type=protein; loc=4:join(1031890..1031953,1032907..1033218,1033272..1034413); ID=FBpp0088250; name=ATPsynbeta-PA; parent=FBgn0010217,FBtr0089186; dbxref=FlyBase:FBpp0088250,FlyBase_Annotation_IDs:CG11154-PA,GB_protein:AAF59391.1,REFSEQ:NP_726631,GB_protein:AAF59391,FlyMine:FBpp0088250,modMine:FBpp0088250; MD5=0f33e3078353582da35dbfb8cdb4639d; length=505; release=r6.09; species=Dmel;;F…	37.0	17	0.27	AIAELGIYPAVDPLDSTSR+EGNDLYNEMIEGGVISLK+FLSQPFQVAEVFTGHAGK+IGLFGGAGVGK+IINVIGEPIDER+IMDPNIIGQEHYNVAR+IPSAVGYQPTLATDMGSMQER+IPVGAETLGR+LVPLEQTIK+TIAMDGTEGLVR+TVLIMELINNVAK+VALTGLTVAEYFR+VALVYGQMNEPPGAR
380	FBpp0086484|FBgn0024754|CG8200-PA|Flo1-PA FBpp0086485|FBgn0024754|CG8200-PB|Flo1-PB	1.0000	FBpp0086484 type=protein; loc=2R:complement(join(15569119..15569170,15568751..15568826,15568152..15568506,15567243..15567713,15567029..15567172,15566803..15566967,15566574..15566591)); ID=FBpp0086484; name=Flo1-PA; parent=FBgn0024754,FBtr0087351; dbxref=FlyBase:FBpp0086484,FlyBase_Annotation_IDs:CG8200-PA,GB_protein:AAF58120.1,REFSEQ:NP_477358,GB_protein:AAF58120,FlyMine:FBpp0086484,modMine:FBpp0…	27.0	17	0.26	AAYDVEVQTK+AEAEMAYELQAAK+AFVWPVGQQVQR+EAAMVEMLLDTLPK+ELEATIR+LTGEVLSIVNK+NITGVDIAR+TQEIAVQEQEIMR+VAAEVAAPLSQAK+VVMEAEAEAESIR
361	FBpp0085809|FBgn0034401|CG15100-PA|MetRS-PA	1.0000	FBpp0085809 type=protein; loc=2R:complement(join(18850388..18850490,18850179..18850300,18849265..18850100,18849102..18849206,18847894..18849045,18847083..18847833)); ID=FBpp0085809; name=MetRS-PA; parent=FBgn0034401,FBtr0086627; dbxref=FlyBase:FBpp0085809,FlyBase_Annotation_IDs:CG15100-PA,GB_protein:AAF57625.2,REFSEQ:NP_611382,GB_protein:AAF57625,FlyMine:FBpp0085809,modMine:FBpp0085809; MD5=9809e…	24.1	17	0.26	AAPAANAAPAASPAATADAAK+ADANALPVLNALVK+ALAENLTPR+ALPEVQEVLAEQPLK+DLLVLPTLELDNGLR+DLSFNALQQSNR+GAQNVDNLR+LEQSFIDELK+LLVDTTPTVADTVTNEEISAAK+NELAALTGTPVAGGQGK+NNSELLNNLGNFVNR+QPVQVQLVNLNDAK+SSDQLFIDLPK+TATAAAPAATPAPSNGSQSVQDLEK+TTTQEQTDIVQEAFK+YGGAQATNDAAHSQISAADLEK
245	FBpp0079986|FBgn0032454|CG5787-PA|CG5787-PA FBpp0304683|FBgn0032454|CG5787-PB|CG5787-PB	1.0000	FBpp0079986 type=protein; loc=2L:complement(join(12710362..12712306,12709375..12710225,12709253..12709309)); ID=FBpp0079986; name=CG5787-PA; parent=FBgn0032454,FBtr0080405; dbxref=GB_protein:AAF53220.2,FlyBase:FBpp0079986,FlyBase_Annotation_IDs:CG5787-PA,REFSEQ:NP_609589,GB_protein:AAF53220,FlyMine:FBpp0079986,modMine:FBpp0079986; MD5=91ab23d9292595b10087b2783f44e005; length=950; release=r6.09; s…	19.4	17	0.26	FGDNFQDK+GFLIGGFK+GPAVGGSGGPGFKPNSGGNFGNNNSGGGFSNNISR+IPYLNDQPK+KLPVAAPNQYK+LLEVENR+LPVAAPNQYK+LTTEQVVYAIIK+NDAYGIGQR+NFNNDNFPNR+SGGGGGGGAGGGGGVGSGGSGWEAGQR+SGNHGNFGQNSGNFGDNNR+STAEDDVKDQQAIAR+VAPPPPLETEAASK
120	FBpp0075069|FBgn0250814|CG4169-PA|UQCR-C2-PA FBpp0303947|FBgn0250814|CG4169-PB|UQCR-C2-PB	1.0000	FBpp0075069 type=protein; loc=3L:join(16584400..16584444,16584589..16584722,16584779..16585082,16585185..16586024); ID=FBpp0075069; name=UQCR-C2-PA; parent=FBgn0250814,FBtr0075309; dbxref=GB_protein:AAF49444.1,FlyBase:FBpp0075069,FlyBase_Annotation_IDs:CG4169-PA,REFSEQ:NP_648905,GB_protein:AAF49444,FlyMine:FBpp0075069,modMine:FBpp0075069; MD5=c89c08293aa606332e429c50fa8be9d2; length=440; release=…	48.4	17	0.25	AAVVGVGIDNNTLAGFAQTLQFPSGGSK+AVNASYSDAGLFGFVVSADSK+AVVAVAGQGAAASNHK+ELVGYTVTTTADNAETGLR+LAGGLSTQNSTAFAIAR+LAVGAIGHLANVPYASDLA+LVVATADATLPVSR+NESYDIQGASHLLR+NIQQVGGTLTTWGDR+RGYATCPRPVGDLSAVNVK+TVEFLVR+TVVNQLNAVSTEER+VSLVLGAGSR
584a	FBpp0301110|FBgn0263391|CG43443-PD|hts-PD FBpp0301112|FBgn0263391|CG43443-PA|hts-PA FBpp0301114|FBgn0263391|CG43443-PI|hts-PI FBpp0301116|FBgn0263391|CG43443-PK|hts-PK FBpp0301117|FBgn0263391|CG43443-PL|hts-PL FBpp0301118|FBgn0263391|CG43443-PM|hts-PM FBpp0301119|FBgn0263391|CG43443-PN|hts-PN FBpp0301120|FBgn0263391|CG43443-PO|hts-PO FBpp0301121|FBgn0263391|CG43443-PP|hts-PP FBpp0301122|FBgn02633…	1.0000	FBpp0301110 type=protein; loc=2R:complement(join(19411160..19411255,19410590..19411073,19409805..19410516,19409620..19409743,19408483..19408593,19408124..19408418,19407975..19408055,19407841..19407912,19407125..19407156)); ID=FBpp0301110; name=hts-PD; parent=FBgn0263391,FBtr0309102; dbxref=FlyBase_Annotation_IDs:CG43443-PD,FlyBase:FBpp0301110,REFSEQ:NP_725889,GB_protein:AAM70850; MD5=28f38977bac8…	20.7	16	0.26	FAAVAAAEDGAATAEK+IEDPLQFVPAGTNPR+LLPVGLDNLVLIPEESR+NPFDNVTDDELNEYK+NPFDNVTDDELNEYKR+TGLLPLTK+VDMQGQIVEQGTTNFGGNK+VEVLETGTPDPK+VGGAEFEALMR+YPQSEPETEHQVIEIQTQQAPVPR
515d	FBpp0076649|FBgn0035720|CG10077-PA|CG10077-PA FBpp0305296|FBgn0035720|CG10077-PD|CG10077-PD	1.0000	FBpp0076649 type=protein; loc=3L:complement(join(6955381..6955388,6953773..6955169,6951267..6951445,6950330..6951202)); ID=FBpp0076649; name=CG10077-PA; parent=FBgn0035720,FBtr0076940; dbxref=FlyBase:FBpp0076649,FlyBase_Annotation_IDs:CG10077-PA,GB_protein:AAF50635.2,REFSEQ:NP_648062,GB_protein:AAF50635,FlyMine:FBpp0076649,modMine:FBpp0076649; MD5=5a48c8d279608a224e3fdc0d5e1e699d; length=818; rel…	14.1	16	0.15	ANDLIQVLR+DLVGVAQTGSGK+GDGPIALVLAPTR+MGGGAPGGGPGGAGMFQR+MLDMGFEPQIR+SNNTGTAYTLFTHSNANK+TLAYVLPAVVHINNQPR+TVGETETFLTSNEITIK
427	FBpp0088566|FBgn0260634|CG10192-PA|eIF4G2-PA FBpp0310717|FBgn0260634|CG10192-PC|eIF4G2-PC	1.0000	FBpp0088566 type=protein; loc=3R:complement(join(23815241..23817011,23814969..23815106,23814013..23814915,23812700..23813814,23810294..23812585)); ID=FBpp0088566; name=eIF4G2-PA; parent=FBgn0260634,FBtr0089623; dbxref=GB_protein:AAF56194.2,FlyBase:FBpp0088566,FlyBase_Annotation_IDs:CG10192-PA,REFSEQ:NP_651188,GB_protein:AAF56194,FlyMine:FBpp0088566,modMine:FBpp0088566; MD5=6388249d541e8b25e6e492c…	9.1	16	0.22	AEMEDLEYQFR+EIFEEAYSR+FIGELFK+FLPYQQPSAVAGTANAPAGGNK+FMMQDVLDLR+HLANEEIVAK+NVGNRPVSSTQVNASNAPPPTSLLK+QETAAVDDKETAQPTTDTLSATSNNTK+QIPGKVSTPALPPTASR+TEENAEAEIK+TISEPNFAPTYAR+VSMAGGQDEDDDVEGVLK+VVEQISEEK
403	FBpp0087704|FBgn0086656|CG8055-PA|shrb-PA	1.0000	FBpp0087704 type=protein; loc=2R:complement(join(9143620..9143797,9143059..9143236,9142717..9143000,9142615..9142655)); ID=FBpp0087704; name=shrb-PA; parent=FBgn0086656,FBtr0088623; dbxref=FlyBase:FBpp0087704,FlyBase_Annotation_IDs:CG8055-PA,GB_protein:AAF58977.2,REFSEQ:NP_610462,GB_protein:AAF58977,FlyMine:FBpp0087704,modMine:FBpp0087704; MD5=99a6da738faeb6a43409910b700b35da; length=226; release…	56.6	16	0.25	EALESANTNTAVLTTMK+EIIGIPEPTPTLPEAPTEDLPEK+EISDAISNPVAFGADLDDEDLER+ELDELEQENFDK+EVAPTTGEAIQK+IEDELNIAR+QLQQIDGTLSTIEMQR+VHDMMDDIAEQQDVAR
284	FBpp0082219|FBgn0038145|CG8863-PA|Droj2-PA FBpp0082220|FBgn0038145|CG8863-PB|Droj2-PB FBpp0082221|FBgn0038145|CG8863-PC|Droj2-PC FBpp0082222|FBgn0038145|CG8863-PD|Droj2-PD FBpp0082223|FBgn0038145|CG8863-PE|Droj2-PE	1.0000	FBpp0082219 type=protein; loc=3R:join(13383479..13384579,13384670..13384780); ID=FBpp0082219; name=Droj2-PA; parent=FBgn0038145,FBtr0082751; dbxref=FlyBase:FBpp0082219,FlyBase_Annotation_IDs:CG8863-PA,GB_protein:AAF54939.1,REFSEQ:NP_650283,GB_protein:AAF54939; MD5=efbff2329a246c0e487de7a3cf5fb77c; length=403; release=r6.09; species=Dmel;;FBpp0082220 type=protein; loc=3R:join(13383479..13384579,13…	22.6	16	0.23	AISQAYEVLSDADK+AISQAYEVLSDADKR+DVVHQMSVQLEELYNGATR+ETGYYDILGVKPNATPDELK+ETGYYDILGVKPNATPDELKK+FFGAGFGGSGGGR+MAYDEDDGGYQDGPR+NPMDFFEK
186	FBpp0078150|FBgn0027086|CG11471-PA|Aats-ile-PA FBpp0078151|FBgn0027086|CG11471-PC|Aats-ile-PC FBpp0078152|FBgn0027086|CG11471-PD|Aats-ile-PD	1.0000	FBpp0078150 type=protein; loc=3L:join(22288797..22288939,22289004..22290255,22290313..22291163,22291229..22291721,22291783..22292733); ID=FBpp0078150; name=Aats-ile-PA; parent=FBgn0027086,FBtr0078498; dbxref=FlyBase:FBpp0078150,FlyBase_Annotation_IDs:CG11471-PA,GB_protein:AAF51822.2,REFSEQ:NP_730716,GB_protein:AAF51822,FlyMine:FBpp0078150,modMine:FBpp0078150; MD5=569e292448c5a4f522b244946d0fe388;…	13.4	16	0.25	AQLIPTDPVLIFHELAADNK+EIISLPTLR+ESLLEFFATEMK+FTNEASDFEGQYVK+LIASELVDLK+LSAGYELSPAPYSK+LYLINSPVVR+NLIASGLVLAADGQK+SIFTENPLGR+SVALMQSVVELGR+VLSNYASIIK+VPENINFPAEEENVLQK+YADEWENVVTR
515c	FBpp0071084|FBgn0029979|CG10777-PB|CG10777-PB FBpp0310551|FBgn0029979|CG10777-PC|CG10777-PC	1.0000	FBpp0071084 type=protein; loc=X:complement(join(7928794..7930302,7927228..7928556)); ID=FBpp0071084; name=CG10777-PB; parent=FBgn0029979,FBtr0071132; dbxref=FlyBase:FBpp0071084,FlyBase_Annotation_IDs:CG10777-PB,GB_protein:AAF46295.1,REFSEQ:NP_572424,GB_protein:AAF46295,FlyMine:FBpp0071084,modMine:FBpp0071084; MD5=11767947f10d5a65a6259cb7e9cb5704; length=945; release=r6.09; species=Dmel;;FBpp03105…	11.7	15	0.16	DFYNIHPNTLAK+DLVGIAQTGSGK+ELAQQIQSVVR+GEGPIALVLAPTR+GVEVIIATPGR+LIDFLENR+MLDMGFEPQIR+SMPSSGGYRGNK+SNILIATDVASR+WENLEPFLK
462	sp|K22E_HUMAN|	1.0000	sp K22E_HUMAN	21.2	15	0.21	AQYEEIAQR+FLEQQNQVLQTK+GFSSGSAVVSGGSR+IEISELNR+LNDLEEALQQAK+NLDLDSIIAEVK+SLVGLGGTK+TAAENDFVTLK+TSQNSELNNMQDLVEDYKK+VDLLNQEIEFLK+YEELQVTVGR+YLDGLTAER
430	FBpp0099686|FBgn0039713|CG7808-PC|RpS8-PC FBpp0301957|FBgn0039713|CG7808-PE|RpS8-PE FBpp0311986|FBgn0039713|CG7808-PF|RpS8-PF FBpp0311987|FBgn0039713|CG7808-PG|RpS8-PG	1.0000	FBpp0099686 type=protein; loc=3R:join(29861931..29861934,29862199..29862305,29862785..29863196,29863415..29863518); ID=FBpp0099686; name=RpS8-PC; parent=FBgn0039713,FBtr0085489; dbxref=FlyBase_Annotation_IDs:CG7808-PC,FlyBase:FBpp0099686,GB_protein:AAN14192.1,REFSEQ:NP_651740,GB_protein:AAN14192,FlyMine:FBpp0099686,modMine:FBpp0099686; MD5=6f3fd8d03f294cec518e459314d26d3c; length=208; release=r6.…	44.7	15	0.24	EDENDVLTK+ELEFYLK+IADVVYNASNNELVR+LETGNFAWASEGVAR+NSIVVIDATPFR+QWYEAHYVLPLGR+SDGYILEGK+VEQALEDQFTSGR
278	FBpp0081862|FBgn0037894|CG5252-PA|Ranbp9-PA FBpp0312218|FBgn0037894|CG5252-PD|Ranbp9-PD	1.0000	FBpp0081862 type=protein; loc=3R:join(11412694..11412832,11412915..11413559,11413614..11414032,11414091..11414642,11414702..11415490,11415548..11416060); ID=FBpp0081862; name=Ranbp9-PA; parent=FBgn0037894,FBtr0082386; dbxref=FlyBase:FBpp0081862,FlyBase_Annotation_IDs:CG5252-PA,GB_protein:AAF54632.1,REFSEQ:NP_650068,GB_protein:AAF54632,FlyMine:FBpp0081862,modMine:FBpp0081862; MD5=59926746a270deedc…	17.4	15	0.25	ELGPVVIPEVYR+ETNYQGDIADNLQK+FVDDEDDGGVELTVR+IFDSEQNYSIK+ITPLAIAVFLK+LFEYGVATQDNR+LILLSKVQQK+LPGFLDGIMALVPGSK+LTTITFK+NLLVHQESPPLVGR+QDIALDVLNTIVR+QNSFFGNYER+TLNGFLQANETIDGEK+YTEDPYVLETVQDLIK
580a	FBpp0292725|FBgn0261931|CG42797-PD|CG42797-PD FBpp0292727|FBgn0261931|CG42797-PE|CG42797-PE	1.0000	FBpp0292725 type=protein; loc=X:join(9609298..9609691,9609751..9612206,9612282..9612448,9620343..9620531,9620593..9621667); ID=FBpp0292725; name=CG42797-PD; parent=FBgn0261931,FBtr0303708; dbxref=FlyBase:FBpp0292725,FlyBase_Annotation_IDs:CG42797-PD,REFSEQ:NP_572574,GB_protein:AAF46511,FlyMine:FBpp0292725,modMine:FBpp0292725; MD5=55f89483ecb104749d269ebfdd0470ff; length=1426; release=r6.09; speci…	8.5	14	0.21	DLVALVNTFAQMSR+EFFFLLSR+GFYEVIDSR+GVQEQTESLVR+IGPDSYINTISTQK+LAVLWDTEEGLDYGGPSR+LDLPPYPTPELLYEK+LPSIPER+LQGDVFQFDILDTDER+SHLLEDAFR
535a	FBpp0084020|FBgn0011225|CG5695-PB|jar-PB FBpp0290581|FBgn0011225|CG5695-PG|jar-PG FBpp0290582|FBgn0011225|CG5695-PH|jar-PH FBpp0290584|FBgn0011225|CG5695-PJ|jar-PJ FBpp0290585|FBgn0011225|CG5695-PK|jar-PK FBpp0306894|FBgn0011225|CG5695-PL|jar-PL FBpp0306895|FBgn0011225|CG5695-PM|jar-PM FBpp0311443|FBgn0011225|CG5695-PN|jar-PN	1.0000	FBpp0084020 type=protein; loc=3R:complement(join(24259055..24259241,24258385..24258458,24258196..24258325,24257971..24258132,24257648..24257910,24257177..24257583,24256360..24257104,24255869..24256301,24255562..24255803,24255285..24255505,24254994..24255224,24254634..24254678,24254004..24254124,24253828..24253945,24253663..24253764,24253318..24253598)); ID=FBpp0084020; name=jar-PB; parent=FBgn001…	11.9	14	0.22	AALALQEQLEK+EEIISGVNDIYR+GAEILEHEFNR+GTVIMVPLK+ILDANPVLEAFGNAK+LANESNGQVEDSPPVIR+QFEGSLALAQLK+QPPLVQPIQEIVTAQHR+SDPENMLAIVAK+SVLPPELVSLPAR+TIEIASGLK+VLFADLYSMYK
498a	FBpp0074228|FBgn0250788|CG5870-PA|beta-Spec-PA FBpp0306507|FBgn0250788|CG5870-PB|beta-Spec-PB	1.0000	FBpp0074228 type=protein; loc=X:join(17661184..17667232,17667301..17667497,17667570..17667738,17668276..17668382,17668497..17668663,17668751..17668937); ID=FBpp0074228; name=beta-Spec-PA; parent=FBgn0250788,FBtr0074454; dbxref=FlyBase:FBpp0074228,FlyBase_Annotation_IDs:CG5870-PA,GB_protein:AAF48751.1,REFSEQ:NP_523388,GB_protein:AAF48751,FlyMine:FBpp0074228,modMine:FBpp0074228; MD5=f861fd416d6f903…	8.9	14	0.22	ALESEITSHDPQLQNVAK+DDTPVNLEQAENQLK+EVDDLEQWITDR+EVVAGSQELGQDFDHVTLLSER+GEPSYDLQNAAIEIASDYTK+INTLLQVADTLVEK+LLDALSLYK+LVSQDNFGFDLAAVEAAAK+QFSGDDISSGDAVAVK+TNAIHNLNNAFDVAEDK+TQTDVASEDTPTSLPEAEK+VAVVNQLAR+VGSELITEGHFGADR
493a	FBpp0073996|FBgn0011571|CG3606-PB|caz-PB	1.0000	FBpp0073996 type=protein; loc=X:join(16288951..16288957,16289027..16289158,16289226..16289322,16291057..16291091,16291941..16292110,16292195..16292643,16292886..16293195); ID=FBpp0073996; name=caz-PB; parent=FBgn0011571,FBtr0074217; dbxref=FlyBase:FBpp0073996,FlyBase_Annotation_IDs:CG3606-PB,GB_protein:AAN09389.1,REFSEQ:NP_523365,GB_protein:AAN09389,FlyMine:FBpp0073996,modMine:FBpp0073996; MD5=b7…	22.3	14	0.20	GDDEGSSGGGGGGGYGGGGGGGGYDR+GEATVTYDDTNAAQSAIEWFDGR+GGYGGGSGQGYNNFAVPPPNYQQMPNK+TGNYNEPPPNYGK
377	FBpp0086269|FBgn0034138|CG8332-PA|RpS15-PA FBpp0086270|FBgn0034138|CG8332-PB|RpS15-PB	1.0000	FBpp0086269 type=protein; loc=2R:complement(join(16571189..16571197,16570917..16571005,16570626..16570848,16570259..16570384)); ID=FBpp0086269; name=RpS15-PA; parent=FBgn0034138,FBtr0087123; dbxref=FlyBase:FBpp0086269,FlyBase_Annotation_IDs:CG8332-PA,GB_protein:AAF57984.1,REFSEQ:NP_611136,GB_protein:AAF57984,FlyMine:FBpp0086269,modMine:FBpp0086269; MD5=dfe1be0f7a42b717525ecab027c7c122; length=148…	36.7	14	0.24	EAPPNEKPEIVK+GVDLDQLLDMPNNQLVELMHSR+KEAPPNEKPEIVK+NMIIVPEMTGSIIGVYNGK
326	FBpp0084617|FBgn0003279|CG5502-PA|RpL4-PA	1.0000	FBpp0084617 type=protein; loc=3R:join(27922917..27922919,27923125..27923305,27923370..27923740,27924140..27924790); ID=FBpp0084617; name=RpL4-PA; parent=FBgn0003279,FBtr0085248; dbxref=FlyBase:FBpp0084617,FlyBase_Annotation_IDs:CG5502-PA,GB_protein:AAG22173.1,REFSEQ:NP_524538,GB_protein:AAG22173,FlyMine:FBpp0084617,modMine:FBpp0084617; MD5=c846b6c4b4ed56d364b2ad352ff789f5; length=401; release=r6.…	28.2	14	0.22	FVIWTESAFAR+GHVIDGVSEFPLVVSDEVQK+GPLVVYDKDEGLR+GYNLPQPK+LNDLFGTWK+LNPYAEVLK+NIPGIETINVDK+NIPGIETINVDKLNLLK+QAVIFLR+YALVSAIAASGVPALVQSK
223	FBpp0079406|FBgn0012036|CG3752-PA|Aldh-PA FBpp0304847|FBgn0012036|CG3752-PB|Aldh-PB	1.0000	FBpp0079406 type=protein; loc=2L:join(9387768..9387890,9389829..9389977,9390040..9390136,9390246..9391439); ID=FBpp0079406; name=Aldh-PA; parent=FBgn0012036,FBtr0079806; dbxref=FlyBase:FBpp0079406,FlyBase_Annotation_IDs:CG3752-PA,GB_protein:AAF52769.1,REFSEQ:NP_609285,GB_protein:AAF52769,FlyMine:FBpp0079406,modMine:FBpp0079406; MD5=d85e4ba5d9619ace3debbc4a0493e55d; length=520; release=r6.09; spec…	18.8	14	0.21	ANYIVGGLR+EEIFGPVQQLIR+ENGEYALSNYTEVK+IYDEFVER+LDEVIER+LIQLASGNTNLK+TIPMDGDFFTYTR+TVGNPFDLNTEQGPQVNEEQMEK
196	FBpp0078584|FBgn0037249|CG9805-PA|eIF3-S10-PA FBpp0312226|FBgn0037249|CG9805-PD|eIF3-S10-PD	1.0000	FBpp0078584 type=protein; loc=3R:complement(join(4433699..4433747,4432517..4433601,4430228..4432466,4430119..4430168)); ID=FBpp0078584; name=eIF3-S10-PA; parent=FBgn0037249,FBtr0078944; dbxref=FlyBase:FBpp0078584,FlyBase_Annotation_IDs:CG9805-PA,GB_protein:AAF52126.1,REFSEQ:NP_649470,GB_protein:AAF52126,FlyMine:FBpp0078584,modMine:FBpp0078584; MD5=a9e06dfa231684c2368069e26acb24ea; length=1140; re…	10.7	14	0.22	AGNQLFHAAALLK+AIEDIHGLMALSK+ALDTLQEVFR+EGLFQYR+EYRPDGPALQSMPSEQIR+LAVLLGLPQPPTR+LEEIPLFEK+LNVPQLVSEDFR+NSIYFGTDLTESQR+RLEEIPLFEK+SQLVNMSTVLTR
179	FBpp0077720|FBgn0031256|CG4164-PA|CG4164-PA	1.0000	FBpp0077720 type=protein; loc=2L:join(453262..454270,454330..454385); ID=FBpp0077720; name=CG4164-PA; parent=FBgn0031256,FBtr0078060; dbxref=FlyBase:FBpp0077720,FlyBase_Annotation_IDs:CG4164-PA,GB_protein:AAF51493.1,REFSEQ:NP_608525,GB_protein:AAF51493,FlyMine:FBpp0077720,modMine:FBpp0077720; MD5=76f6f7bc06412e4896f330dacff740ad; length=354; release=r6.09; species=Dmel;	17.5	14	0.23	FQDLGAAYEVLSNPDK+FQDLGAAYEVLSNPDKR+FVAEGEPHIDGEPGDLIVR+ILDQSSINR+TLEIEVEQGMVDGQETR
18	FBpp0070589|FBgn0029687|CG5014-PB|Vap-33A-PB FBpp0089169|FBgn0029687|CG5014-PA|Vap-33A-PA FBpp0089170|FBgn0029687|CG5014-PC|Vap-33A-PC FBpp0309607|FBgn0029687|CG5014-PE|Vap-33A-PE	1.0000	FBpp0070589 type=protein; loc=X:join(3949650..3949713,3951415..3951567,3951636..3951745,3951829..3952041,3952108..3952221,3952767..3952922); ID=FBpp0070589; name=Vap-33A-PB; parent=FBgn0029687,FBtr0070616; dbxref=FlyBase:FBpp0070589,FlyBase_Annotation_IDs:CG5014-PB,GB_protein:AAF45909.1,REFSEQ:NP_570087,GB_protein:AAF45909; MD5=d7ab69e9fd084fa9c676527e13d4d5ee; length=269; release=r6.09; species=…	38.3	14	0.22	DLEPEQLMDAK+FKPSNLLETSESLDLLSGEIK+FMVQSVLAPMDADLSDLNK+NNSALPLVFK+QVNEPYAPVLAEK+SLFDLPLTIEPEHELR
90	FBpp0073623|FBgn0010198|CG2033-PC|RpS15Aa-PC FBpp0073624|FBgn0010198|CG2033-PA|RpS15Aa-PA FBpp0073625|FBgn0010198|CG2033-PD|RpS15Aa-PD FBpp0073626|FBgn0010198|CG2033-PE|RpS15Aa-PE FBpp0290052|FBgn0010198|CG2033-PF|RpS15Aa-PF	1.0000	FBpp0073623 type=protein; loc=X:complement(13335985..13336377); ID=FBpp0073623; name=RpS15Aa-PC; parent=FBgn0010198,FBtr0073792; dbxref=FlyBase:FBpp0073623,FlyBase_Annotation_IDs:CG2033-PC,GB_protein:AAN09322.1,REFSEQ:NP_727692,GB_protein:AAN09322; MD5=cff801b442d4e4dfa786d71bafa2fb16; length=130; release=r6.09; species=Dmel;;FBpp0073624 type=protein; loc=X:complement(13335985..13336377); ID=FBpp…	53.8	13	0.14	FDVPINDIEK+HGYIGEFEIVDDHR+IVVNLTGR+MNVLADALK+QFGYVVLTTSGGIMDHEEAR+WTNNLLPSR
593a	sp|K1C10_HUMAN|	1.0000	sp K1C10_HUMAN	27.8	13	0.18	DAEAWFNEK+ELTTEIDNNIEQISSYK+GSLGGGFSSGGFSGGSFSR+LAADDFR+LENEIQTYR+LKYENEVALR+NVSTGDVNVEMNAAPGVDLTQLLNNMR+QSLEASLAETEGR+QSVEADINGLR+SLLEGEGSSGGGGR+SQYEQLAEQNR+VLDELTLTK+VTMQNLNDR
582a	FBpp0293740|FBgn0260442|CG6831-PB|rhea-PB FBpp0305317|FBgn0260442|CG6831-PE|rhea-PE FBpp0305318|FBgn0260442|CG6831-PF|rhea-PF FBpp0305319|FBgn0260442|CG6831-PG|rhea-PG FBpp0305320|FBgn0260442|CG6831-PH|rhea-PH	1.0000	FBpp0293740 type=protein; loc=3L:join(8561482..8561617,8561687..8562085,8562145..8562336,8562396..8562474,8562533..8563036,8563100..8563188,8563546..8563634,8563979..8564095,8564157..8568744,8568811..8569001,8570968..8571084,8571146..8571661,8572018..8572677,8572898..8573472,8573531..8573789); ID=FBpp0293740; name=rhea-PB; parent=FBgn0260442,FBtr0305210; dbxref=REFSEQ:NP_001246674,GB_protein:AFH0…	5.4	13	0.20	ALLGYISAGQDVLIR+APIQELGSDLR+DHFGIEGDEGSTMVEESVAPSK+DPVQLNLLYVQAR+DTALALGDFTR+ELPTYGVTFFLVK+EQGIDEAETVLLR+NAQGFTTDESDTEYAYR+TLGQTTAQLIQSIK+TLQGASNPEALTQAGR
570a	FBpp0089056|FBgn0032456|CG6214-PA|MRP-PA FBpp0089057|FBgn0032456|CG6214-PB|MRP-PB FBpp0089058|FBgn0032456|CG6214-PC|MRP-PC FBpp0089059|FBgn0032456|CG6214-PD|MRP-PD FBpp0089060|FBgn0032456|CG6214-PE|MRP-PE FBpp0089061|FBgn0032456|CG6214-PF|MRP-PF FBpp0089062|FBgn0032456|CG6214-PG|MRP-PG FBpp0089063|FBgn0032456|CG6214-PH|MRP-PH FBpp0089064|FBgn0032456|CG6214-PI|MRP-PI FBpp0089065|FBgn0032456|CG6214…	1.0000	FBpp0089056 type=protein; loc=2L:join(12722431..12722484,12722559..12724070,12724206..12724343,12724472..12724618,12725712..12725796,12725859..12726678,12726746..12727116,12730843..12731066,12737959..12738176,12738241..12738747,12738807..12739188,12743980..12744171); ID=FBpp0089056; name=MRP-PA; parent=FBgn0032456,FBtr0090013; dbxref=FlyBase:FBpp0089056,FlyBase_Annotation_IDs:CG6214-PA,GB_protein…	10.6	13	0.20	ADIDILSAGDLTEIGEK+ESTVGEIVNLMAVDAQR+GENEIPELSASFLSR+GQIIEFASPTELLDNPK+HIFEEVIGPK+INLDPFEIK+LAYVPQQAWIQNATVR+LMNEVLSGIK+LTIIPQDPVLFSGSLR+MGEISESGTFDQLVK+SSLTLALFR+SSVVQAFLGEMEK
566a	FBpp0088478|FBgn0014141|CG3937-PA|cher-PA FBpp0288453|FBgn0014141|CG3937-PG|cher-PG FBpp0292427|FBgn0014141|CG3937-PI|cher-PI FBpp0308014|FBgn0014141|CG3937-PL|cher-PL FBpp0308015|FBgn0014141|CG3937-PM|cher-PM FBpp0308016|FBgn0014141|CG3937-PN|cher-PN	1.0000	FBpp0088478 type=protein; loc=3R:complement(join(17116941..17117226,17110610..17110754,17110214..17110549,17108748..17108839,17107399..17108691,17106954..17107340,17105009..17105813,17104457..17104909,17104256..17104391,17101352..17101432,17100988..17101078,17094609..17094749,17094376..17094545,17092287..17094318,17092040..17092224)); ID=FBpp0088478; name=cher-PA; parent=FBgn0014141,FBtr0089471; …	6.9	13	0.21	AGNAPLDVVVQDVFGTK+GSVDVDIQGPNGEIEK+LIALIEVLSQK+LPLPTTGGNVTAEVR+LTNSEGIPVDNLR+NAGFGGLSVSIEGPSK+NLTYTVSYIPK+QAGQADINVAIK+SINNLETDLSDGLR+TPASLPAEFEIDTK+YTPLLPGEHYITVK
529c	FBpp0083974|FBgn0001230|CG5436-PA|Hsp68-PA	1.0000	FBpp0083974 type=protein; loc=3R:complement(24055197..24057104); ID=FBpp0083974; name=Hsp68-PA; parent=FBgn0001230,FBtr0084589; dbxref=FlyBase:FBpp0083974,FlyBase_Annotation_IDs:CG5436-PA,GB_protein:AAF56230.1,REFSEQ:NP_524474,GB_protein:AAF56230,FlyMine:FBpp0083974,modMine:FBpp0083974; MD5=19a6b1d3a1e78c96a21c66915ee98f46; length=635; release=r6.09; species=Dmel;	12.3	13	0.11	DAVITVPAYFNDSQR+IINEPTAAAIAYGLDK+NQLETYLFGVK+STAGDTHLGGEDFDNR+TTPSYVAFTDSER+VEIIANDQGNR+VQNLLQNFFGGK
485a	FBpp0072904|FBgn0001233|CG1242-PA|Hsp83-PA FBpp0305095|FBgn0001233|CG1242-PB|Hsp83-PB	1.0000	FBpp0072904 type=protein; loc=3L:3194499..3196652; ID=FBpp0072904; name=Hsp83-PA; parent=FBgn0001233,FBtr0073040; dbxref=FlyBase:FBpp0072904,FlyBase_Annotation_IDs:CG1242-PA,GB_protein:AAF47734.1,REFSEQ:NP_523899,GB_protein:AAF47734,FlyMine:FBpp0072904,modMine:FBpp0072904; MD5=f397796e386213d935f678daad2c75b8; length=717; release=r6.09; species=Dmel;;FBpp0305095 type=protein; loc=3L:3194499..3196…	12.7	13	0.20	EGLELPEDESEK+EGLELPEDESEKK+ELISNASDAIDK+GVVDSEDIPLNLSR+HSQFIGYPIK+NPDDISQEEYGEFYK+QLEINPDHPIVETLR+SDLVNNLGTIAK+TAGTLTIIDTGIGMTK+TPFDLFENQK
476a	FBpp0071794|FBgn0011211|CG3612-PA|blw-PA	1.0000	FBpp0071794 type=protein; loc=2R:join(22799204..22799269,22799896..22800476,22800569..22801370,22801483..22801692); ID=FBpp0071794; name=blw-PA; parent=FBgn0011211,FBtr0071883; dbxref=FlyBase:FBpp0071794,FlyBase_Annotation_IDs:CG3612-PA,GB_protein:AAF46903.1,REFSEQ:NP_726243,GB_protein:AAF46903,FlyMine:FBpp0071794,modMine:FBpp0071794; MD5=9adab5c6a725023536c45cc02a2d2dad; length=552; release=r6.0…	20.1	13	0.21	AVDSLVPIGR+ELIIGDR+GMALNLEPDNVGVVVFGNDK+HALIIYDDLSK+SAEISNILEER+TALAIDTIINQK+TGAIVDVPVGDELLGR+TSEQALLDTIAK+VVDALGNAIDGK
421	FBpp0088439|FBgn0039757|CG1883-PA|RpS7-PA FBpp0088440|FBgn0039757|CG1883-PC|RpS7-PC FBpp0088970|FBgn0039757|CG1883-PD|RpS7-PD FBpp0308324|FBgn0039757|CG1883-PE|RpS7-PE	1.0000	FBpp0088439 type=protein; loc=3R:complement(join(30208490..30208657,30208093..30208425,30206638..30206721)); ID=FBpp0088439; name=RpS7-PA; parent=FBgn0039757,FBtr0089422; dbxref=FlyBase:FBpp0088439,FlyBase_Annotation_IDs:CG1883-PA,GB_protein:AAF57023.1,REFSEQ:NP_651782,GB_protein:AAF57023,FlyMine:FBpp0088439,modMine:FBpp0088439; MD5=447ca4c3ce12c2358f0f94bf5fea1d6b; length=194; release=r6.09; spe…	42.3	13	0.21	AVIIYVPIPQQK+DVTFEFPDNYLNV+EIEFGSK+IIKPGGSDPDDFEK+IQIILVR+SIAQALVELEANSDLKPYLR+VDTFTSVYK
419	FBpp0088431|FBgn0038535|CG18212-PF|alt-PF FBpp0088432|FBgn0038535|CG18212-PE|alt-PE FBpp0088433|FBgn0038535|CG18212-PG|alt-PG FBpp0088434|FBgn0038535|CG18212-PA|alt-PA FBpp0088435|FBgn0038535|CG18212-PD|alt-PD FBpp0088963|FBgn0038535|CG18212-PB|alt-PB FBpp0307032|FBgn0038535|CG18212-PH|alt-PH FBpp0307033|FBgn0038535|CG18212-PI|alt-PI	1.0000	FBpp0088431 type=protein; loc=3R:complement(join(17676837..17678120,17676087..17676749,17675075..17675533,17674889..17675011)); ID=FBpp0088431; name=alt-PF; parent=FBgn0038535,FBtr0089412; dbxref=FlyBase:FBpp0088431,FlyBase_Annotation_IDs:CG18212-PF,GB_protein:AAF55454.1,REFSEQ:NP_732259,GB_protein:AAF55454,FlyMine:FBpp0088431,modMine:FBpp0088431; MD5=9dd87b34f94cb91919334a386aae0abd; length=842;…	19.6	13	0.22	EQELAALNQELSSLNDK+EQHLQQELQEQR+LLAEEQEASIGIQAK+NETVAVKPAANAEETPTLNNFETK+NEVIQQQAQQLQALELQR+QANALQSQLQEAQQR+QELSAVQQTQSELQR+QHVEFEPDAEVLTDQR+QNLSVLEAR+TTNTLMDLEER+VVAVETEAPVVTK
347	FBpp0085265|FBgn0000559|CG2238-PA|EF2-PA FBpp0085266|FBgn0000559|CG2238-PC|EF2-PC FBpp0305182|FBgn0000559|CG2238-PD|EF2-PD	1.0000	FBpp0085265 type=protein; loc=2L:complement(join(21682039..21682041,21681344..21681558,21680757..21681284,21679484..21680180,21678311..21679402)); ID=FBpp0085265; name=EF2-PA; parent=FBgn0000559,FBtr0085911; dbxref=GB_protein:AAF57226.2,FlyBase:FBpp0085265,FlyBase_Annotation_IDs:CG2238-PA,REFSEQ:NP_525105,GB_protein:AAF57226,FlyMine:FBpp0085265,modMine:FBpp0085265; MD5=cb0f7ba7258fdf523fe8177c095…	17.4	13	0.19	ALPMPDGLPEDIDNGDVSAK+AYLPVNESFGFTADLR+DSVVAGFQWASK+EEIGTLLEK+EGILADENLR+EGLPDLSQYLDK+GHVFEENQVVGTPMFVVK+LWGENFFNAK+STAISMYFEVEEK+SVQYLNEIK+VFDAIMNYK+YDYDVTEAR
344	FBpp0085202|FBgn0005632|CG1945-PA|faf-PA FBpp0085203|FBgn0005632|CG1945-PC|faf-PC FBpp0300199|FBgn0005632|CG1945-PD|faf-PD FBpp0300200|FBgn0005632|CG1945-PE|faf-PE FBpp0300202|FBgn0005632|CG1945-PG|faf-PG FBpp0308326|FBgn0005632|CG1945-PH|faf-PH FBpp0308327|FBgn0005632|CG1945-PI|faf-PI	1.0000	FBpp0085202 type=protein; loc=3R:join(31778466..31778758,31779360..31779508,31779563..31780776,31780903..31782816,31782919..31784284,31784343..31784766,31784832..31785147,31785215..31785368,31785432..31785582,31785645..31785953,31786017..31786128,31786189..31786298,31786358..31786709,31786768..31787027,31787147..31787738,31787802..31788197,31789497..31789721); ID=FBpp0085202; name=faf-PA; parent=…	5.0	13	0.20	EGLLETIQR+ELMFFLGADSK+FGQLGGFDNLLER+FNDYFEFPR+LGEYILMAPSPDVR+QMVTDSPGLDATR+SEPVAQPGGVLEGSTGGTEQLPENK+SSDVLGVVLK+THYGNIVILGK+TQLQEELDAPDQSDNTNDESK
218	FBpp0079233|FBgn0032015|CG7830-PA|Ostgamma-PA	1.0000	FBpp0079233 type=protein; loc=2L:complement(join(8307983..8308069,8307147..8307873,8306906..8307068,8306825..8306840)); ID=FBpp0079233; name=Ostgamma-PA; parent=FBgn0032015,FBtr0079613; dbxref=FlyBase:FBpp0079233,FlyBase_Annotation_IDs:CG7830-PA,GB_protein:AAF52636.2,REFSEQ:NP_609204,GB_protein:AAF52636,FlyMine:FBpp0079233,modMine:FBpp0079233; MD5=8ebc498cefe5507b7ddaf1a05ee6afc8; length=330; rel…	18.5	13	0.19	AQGYPYSFLFK+LNTAPVFMHFPAK+NNLEFLYNK+TGLSLSEK+VGFAADSIAK+VQNLVDMNAK
194	FBpp0078561|FBgn0263594|CG14648-PA|lost-PA	1.0000	FBpp0078561 type=protein; loc=3R:join(4403202..4403280,4404469..4404639,4404701..4405419,4405480..4405548,4405601..4405811,4405867..4406255); ID=FBpp0078561; name=lost-PA; parent=FBgn0263594,FBtr0078921; dbxref=FlyBase:FBpp0078561,FlyBase_Annotation_IDs:CG14648-PA,GB_protein:AAF52130.1,REFSEQ:NP_649466,GB_protein:AAF52130,FlyMine:FBpp0078561,modMine:FBpp0078561; MD5=fb8ec086e8c95c678aeb2caf743331…	16.3	13	0.20	AAALFANEEEFK+AAALFANEEEFKK+ADAQNGGEAVTVAGGDVGGAR+ILPVLQQLK+IPSFVGADK+SEIGLDSGLK+VGIGFNNIFNR+YDTPVDIIATPTEIIR
105	FBpp0074348|FBgn0008635|CG6223-PA|betaCOP-PA	1.0000	FBpp0074348 type=protein; loc=X:complement(join(18383463..18385093,18382603..18383258,18382382..18382543,18382040..18382313,18381864..18381969,18381708..18381773)); ID=FBpp0074348; name=betaCOP-PA; parent=FBgn0008635,FBtr0074576; dbxref=FlyBase:FBpp0074348,FlyBase_Annotation_IDs:CG6223-PA,GB_protein:AAF48830.2,REFSEQ:NP_523400,GB_protein:AAF48830,FlyMine:FBpp0074348,modMine:FBpp0074348; MD5=33a7d…	14.1	13	0.21	DNQLGENVFESSLNQALAGSK+LKEPELLEPLMPAIR+NIGEMVLVLK+VLAAPDIEVR+VMQDLVMDVLR+VQPDDPVLFAQLSNGR+VTSDGTYATQSAYSLAPVAK+VTVNTSFTDLHEYLK+YESAGTLITLSLAPTAIK
83	FBpp0073083|FBgn0011692|CG1258-PA|pav-PA	1.0000	FBpp0073083 type=protein; loc=3L:join(4242878..4242888,4242948..4243706,4243765..4244314,4244375..4244696,4244752..4245302,4245364..4245834); ID=FBpp0073083; name=pav-PA; parent=FBgn0011692,FBtr0073227; dbxref=FlyBase:FBpp0073083,FlyBase_Annotation_IDs:CG1258-PA,GB_protein:AAF47868.1,REFSEQ:NP_477025,GB_protein:AAF47868,FlyMine:FBpp0073083,modMine:FBpp0073083; MD5=188823d56b39a149172e19f9b832bb12…	16.9	12	0.20	AANPVPLGTIMQPYLK+EAGNINNSLMTLR+FAEMTQEVQIAR+IAVNNLNELGIPEAK+IHESSIDVLNNTLSK+LVQAPTDSQGENVVQDR+LVSNILQSEDLPSLPR+QNITVSQLSLVDLAGSER+TVEDALEVFQMGQK+VRPLQSDADLTSLR
71	FBpp0072687|FBgn0026372|CG7977-PA|RpL23A-PA	1.0000	FBpp0072687 type=protein; loc=3L:complement(join(1668596..1668626,1667809..1668221,1667346..1667735)); ID=FBpp0072687; name=RpL23A-PA; parent=FBgn0026372,FBtr0072805; dbxref=FlyBase:FBpp0072687,FlyBase_Annotation_IDs:CG7977-PA,GB_protein:AAF47545.1,REFSEQ:NP_523886,GB_protein:AAF47545,FlyMine:FBpp0072687,modMine:FBpp0072687; MD5=72c109ba1880501fee25f5f1a556a4f0; length=277; release=r6.09; species…	31.8	12	0.19	AVALLNAK+DYDALDIANK+EAAPSAAKPAAAAPK+IEDNNTLVFLTHLR+KGVKPVTKPAK+KIEDNNTLVFLTHLR+MDAYNIIK+VNVLIRPDGQK+YPLTTEAAMK
590a	FBpp0311334|FBgn0266696|CG45186-PAB|CG45186-PAB FBpp0311335|FBgn0266696|CG45186-PAC|CG45186-PAC FBpp0311336|FBgn0266696|CG45186-PAD|CG45186-PAD	1.0000	FBpp0311334 type=protein; loc=3L:join(2388767..2388781,2402555..2406599,2434626..2436228,2439499..2439830,2443390..2443838,2443988..2444087,2444499..2446101,2459591..2460153,2461146..2461268,2463057..2464303); ID=FBpp0311334; name=CG45186-PAB; parent=FBgn0266696,FBtr0345109; dbxref=FlyBase:FBpp0311334,FlyBase_Annotation_IDs:CG45186-PAB,GB_protein:AHN57941,REFSEQ:NP_001286916; MD5=56b62d166981f39d…	5.3	12	0.16	AAISSIEDIEVTPDELR+ANMFQQLQEQSR+DVPATLDLLR+EPSSLTLESIIEPEQEEVK+LEDELQQIEAVSEAAK+LPQITTVVSK+LPQITTVVSKR+LVLPDTFR+LVQQQQPQPQPVNR+MSSGNSGGSSGNPK+SLGSALHDLEESTTSPSMLK+TQPVTNEEMSFFK+TQSANIYNLIQR
588a	FBpp0307483|FBgn0265003|CG44154-PD|koi-PD FBpp0307485|FBgn0265003|CG44154-PF|koi-PF	1.0000	FBpp0307483 type=protein; loc=2R:join(6811929..6812083,6812781..6813116,6813173..6813753,6814037..6814314); ID=FBpp0307483; name=koi-PD; parent=FBgn0265003,FBtr0335515; dbxref=REFSEQ:NP_724502,GB_protein:AAG22207,FlyBase:FBpp0307483,FlyBase_Annotation_IDs:CG44154-PD; MD5=17b1d6f3353b9e2f4bc11187e0caa5de; length=449; release=r6.09; species=Dmel;;FBpp0307485 type=protein; loc=2R:join(6811929..68120…	26.9	12	0.20	AFAQLTSDYSSDDMTPDAK+DWADDYVLYLR+DYLNQEQFESLR+QLAPGIVAMPNMSR+QNSITATVTSILTK+SAAPNVQTIIEEHIVESSISK+SLSEYTFTLPELPK+VNYMVQQNPAQEEFIR
567a	FBpp0088684|FBgn0261397|CG2146-PC|didum-PC FBpp0088686|FBgn0261397|CG2146-PA|didum-PA	1.0000	FBpp0088684 type=protein; loc=2R:join(7500479..7500508,7500911..7501724,7501790..7502028,7502102..7502590,7502644..7502737,7502802..7503028,7503172..7503195,7503649..7503762,7503829..7504715,7504775..7505301,7505364..7505499,7505649..7505746,7505839..7506019,7506077..7506589,7506655..7506786,7506849..7507377,7507436..7507660,7507715..7507858); ID=FBpp0088684; name=didum-PC; parent=FBgn0261397,FBt…	8.0	12	0.19	AGQVAFLEQVR+AVAQFLLVQEELK+AVLLQQSQSMR+ELTQVLSESNMSLAK+FGNTQIFFR+LDDYESEITNVFLEK+LEDIELPSHLNLDEFLTK+LFQYIVGVLNK+VMFESIDEFEDSNVDTLR+YFAAVGGSESETQVER+YQLLVYR
561a	FBpp0087852|FBgn0020279|CG8715-PA|lig-PA FBpp0087853|FBgn0020279|CG8715-PB|lig-PB FBpp0087854|FBgn0020279|CG8715-PC|lig-PC FBpp0100030|FBgn0020279|CG8715-PD|lig-PD FBpp0291129|FBgn0020279|CG8715-PE|lig-PE FBpp0291130|FBgn0020279|CG8715-PF|lig-PF FBpp0291131|FBgn0020279|CG8715-PG|lig-PG FBpp0293223|FBgn0020279|CG8715-PH|lig-PH FBpp0293224|FBgn0020279|CG8715-PI|lig-PI FBpp0303481|FBgn0020279|CG8715…	1.0000	FBpp0087852 type=protein; loc=2R:join(8069899..8070279,8070335..8070512,8070821..8072238,8072363..8072778,8073127..8073234,8073367..8073471,8073600..8073700,8073974..8074500,8075473..8075607,8075665..8075790,8075860..8076108,8076293..8076448,8077260..8077292,8077731..8077829); ID=FBpp0087852; name=lig-PA; parent=FBgn0020279,FBtr0088774; dbxref=GB_protein:AAM68848.1,FlyBase:FBpp0087852,FlyBase_Ann…	11.1	12	0.17	DNLGSVTYSAMNDGR+IAQITNSTTEDPQINEK+KGGQDASKTDKPEK+SDPYGQTGGSGNAYQNAYQSSGASK+STSQQQQGVSSAVNATIDQLTK+TQTVSNQSQAGTGSDLTSSMYGK+VGSGFSIDGQQQQQQPDDYQSK+VLLLLTMTQR
509a	FBpp0076152|FBgn0010408|CG3395-PA|RpS9-PA FBpp0076154|FBgn0010408|CG3395-PD|RpS9-PD FBpp0309532|FBgn0010408|CG3395-PE|RpS9-PE	1.0000	FBpp0076152 type=protein; loc=3L:complement(join(9511056..9511278,9510465..9510651,9509981..9510158)); ID=FBpp0076152; name=RpS9-PA; parent=FBgn0010408,FBtr0076423; dbxref=FlyBase:FBpp0076152,FlyBase_Annotation_IDs:CG3395-PA,GB_protein:AAF50249.1,REFSEQ:NP_524004,GB_protein:AAF50249; MD5=7752e85d52003f2a9702c19d0b7cfb88; length=195; release=r6.09; species=Dmel;;FBpp0076154 type=protein; loc=3L:co…	34.4	12	0.20	ELLTLDEK+HIDFSLK+IEDFLER+IIGEYGLR+IPSVFSK+LDYVLGLK+LFQGNALLR+MKLDYVLGLK+QVVNIPSFVVR
484a	FBpp0072830|FBgn0010909|CG16973-PA|msn-PA	1.0000	FBpp0072830 type=protein; loc=3L:complement(join(2585605..2585682,2579455..2579520,2567370..2567814,2567046..2567288,2566434..2566933,2566202..2566375,2565601..2565621,2564397..2564695,2563818..2563959,2561932..2562843,2560116..2560295,2557793..2558389,2557572..2557727,2557341..2557508,2557136..2557285,2556942..2557076,2556792..2556866,2556556..2556729)); ID=FBpp0072830; name=msn-PA; parent=FBgn0…	11.6	12	0.18	ALFLIPR+ASVAEAITRPVPR+ESHVNVNVTPTSHEAANDTPEIR+LQQLQQQQQQQQLQQQQQQQNR+SFLTFGFGAGGSGPSR+SSSEEYQAAISSSVHSTPSK+TDGLSDQVER+TESVIVLQNAAVR+TSSVLPDLLSQASPATPPR+VYQLISR+YSAVFSGASASGSTAGSPSAQALQR
422	FBpp0088469|FBgn0021760|CG32435-PB|chb-PB FBpp0088470|FBgn0021760|CG32435-PA|chb-PA FBpp0088471|FBgn0021760|CG32435-PC|chb-PC	1.0000	FBpp0088469 type=protein; loc=3L:21178133..21182608; ID=FBpp0088469; name=chb-PB; parent=FBgn0021760,FBtr0089460; dbxref=FlyBase:FBpp0088469,FlyBase_Annotation_IDs:CG32435-PB,GB_protein:AAN12152.1,REFSEQ:NP_730596,GB_protein:AAN12152; MD5=625f70a72843ecdff82dc45b0b017c5a; length=1491; release=r6.09; species=Dmel;;FBpp0088470 type=protein; loc=3L:21178133..21182608; ID=FBpp0088470; name=chb-PA; pa…	8.7	12	0.17	DGLISLTQYLADGK+DQYGGIGNYYR+EAAIQTLVEIYK+EAEHTLGVGDDGQPDYVSGDYMR+LGSDFNAYTATVLPHVIDR+LLNVYIEK+LYFVLGEEK+QEGLLLPSALK+SISAVDTAAAQR+SLEAFSELIK
404	FBpp0087709|FBgn0033379|CG8070-PA|Mys45A-PA	1.0000	FBpp0087709 type=protein; loc=2R:complement(join(9113395..9113871,9111671..9113332)); ID=FBpp0087709; name=Mys45A-PA; parent=FBgn0033379,FBtr0088628; dbxref=GB_protein:AAF58986.2,FlyBase:FBpp0087709,FlyBase_Annotation_IDs:CG8070-PA,REFSEQ:NP_610455,GB_protein:AAF58986,FlyMine:FBpp0087709,modMine:FBpp0087709; MD5=38df3a703c58ae5b19c529ff8c873b23; length=712; release=r6.09; species=Dmel;	14.2	12	0.18	EAAQELALTR+EVHDTVLGAEALLK+LNSIEMIYK+LNSSLQAFMYSMLK+NSSDVMAIGLNATR+NYATVLDPAMR+SLITLYR+TFLQTHIVTDIK+TIANNFITER
330	FBpp0084667|FBgn0001215|CG9983-PA|Hrb98DE-PA FBpp0084668|FBgn0001215|CG9983-PE|Hrb98DE-PE FBpp0084669|FBgn0001215|CG9983-PB|Hrb98DE-PB FBpp0084670|FBgn0001215|CG9983-PC|Hrb98DE-PC FBpp0084671|FBgn0001215|CG9983-PD|Hrb98DE-PD FBpp0084672|FBgn0001215|CG9983-PF|Hrb98DE-PF	1.0000	FBpp0084667 type=protein; loc=3R:join(28599952..28599999,28600706..28601195,28602772..28602947,28603012..28603318,28603608..28603681); ID=FBpp0084667; name=Hrb98DE-PA; parent=FBgn0001215,FBtr0085298; dbxref=GB_protein:AAF56800.2,FlyBase:FBpp0084667,FlyBase_Annotation_IDs:CG9983-PA,REFSEQ:NP_733249,GB_protein:AAF56800,FlyMine:FBpp0084667,modMine:FBpp0084667; MD5=3eacfd0ffece75815b4831e66336bb90; l…	15.0	12	0.15	GFAFVEFDDYDPVDK+GFGFITYSHSSMIDEAQK+KLFIGGLDYR+LFIGGLDYR+MQPYQGGGGFK
30	FBpp0071047|FBgn0029975|CG1444-PA|CG1444-PA	1.0000	FBpp0071047 type=protein; loc=X:join(7909372..7909537,7909878..7909924,7910709..7910784,7910853..7911193,7911252..7911587); ID=FBpp0071047; name=CG1444-PA; parent=FBgn0029975,FBtr0071091; dbxref=FlyBase:FBpp0071047,FlyBase_Annotation_IDs:CG1444-PA,GB_protein:AAF46291.1,REFSEQ:NP_572420,GB_protein:AAF46291,FlyMine:FBpp0071047,modMine:FBpp0071047; MD5=213b39c7e5ac603371db010effd3fe4a; length=321; r…	26.2	12	0.17	ASVFAPSPETYVR+EHGILIQSVQPGFVATNMSK+FSDDLQTEYK+MGEWAVVTGSTDGIGK+VFGSSVDLSK+VIDVDFTGGDEIYDK
272	FBpp0081704|FBgn0040078|CG4003-PA|pont-PA	1.0000	FBpp0081704 type=protein; loc=3R:join(10262343..10263159,10263217..10263415,10263477..10263831); ID=FBpp0081704; name=pont-PA; parent=FBgn0040078,FBtr0082226; dbxref=FlyBase:FBpp0081704,FlyBase_Annotation_IDs:CG4003-PA,GB_protein:AAF54514.1,REFSEQ:NP_652608,GB_protein:AAF54514,FlyMine:FBpp0081704,modMine:FBpp0081704; MD5=44c3876ac3fbe345533b6b800122cc21; length=456; release=r6.09; species=Dmel;	34.4	12	0.20	AQTEGLQLEENAFTR+DDIEDVHSLFLDAK+EAAGIVVDLIK+GLGLDEVGAAVHSAAGLVGQK+LDPSIFDALQK+LSEIGTSSTLR+SDTFATEFDLETEEYVPLPK+SLESPIAPIVIFATNR+TAIALAIAQELGNK+TISNVVIGLK+TLLYSTADMEQIIK
569a	FBpp0088856|FBgn0259139|CG6946-PB|glo-PB FBpp0088858|FBgn0259139|CG6946-PA|glo-PA	1.0000	FBpp0088856 type=protein; loc=3R:complement(join(11818573..11818942,11818006..11818137,11817194..11817338,11816612..11816757,11815841..11816544,11815502..11815765)); ID=FBpp0088856; name=glo-PB; parent=FBgn0259139,FBtr0089917; dbxref=FlyBase:FBpp0088856,FlyBase_Annotation_IDs:CG6946-PB,GB_protein:AAF54705.1,REFSEQ:NP_731639,GB_protein:AAF54705; MD5=3f936047309b6d29ca83607e3baed238; length=586; re…	17.6	11	0.18	ATGEAFVQFESQDDTEQALGR+EGILFVMDR+GLHSGTADAYFDTYEDSQVAMK+GLPYTSFENDVFK+NTGEAYVEVASQEDVEEAR+YIELFYDGK+YIEVFTATPK
562a	FBpp0087997|FBgn0033205|CG2064-PA|CG2064-PA	1.0000	FBpp0087997 type=protein; loc=2R:join(7665937..7666016,7666146..7666409,7666474..7666630,7666687..7666946,7667004..7667235); ID=FBpp0087997; name=CG2064-PA; parent=FBgn0033205,FBtr0088923; dbxref=FlyBase:FBpp0087997,FlyBase_Annotation_IDs:CG2064-PA,GB_protein:AAF59212.3,REFSEQ:NP_610310,GB_protein:AAF59212,FlyMine:FBpp0087997,modMine:FBpp0087997; MD5=537676c84560af5bb1952fb25f3b62c1; length=330; …	33.6	11	0.16	ELDLSSLDSIR+ETALEIAR+ETNNQNIFSR+GSINVADLNSEK+LANVLFTR+LEGSGVTVNALHPGVVDTELAR+NWAFFQTNLVK+SGAQTSIYAALDPELK+VFIVTGANTGIGK
554a	FBpp0086699|FBgn0261276|CG8479-PB|Opa1-PB FBpp0086700|FBgn0261276|CG8479-PA|Opa1-PA FBpp0308806|FBgn0261276|CG8479-PC|Opa1-PC FBpp0308807|FBgn0261276|CG8479-PD|Opa1-PD	1.0000	FBpp0086699 type=protein; loc=2R:complement(join(14235286..14235314,14234890..14235187,14234693..14234828,14234268..14234342,14233617..14234206,14233188..14233561,14232965..14233129,14232716..14232903,14231492..14231964,14231308..14231426,14231160..14231244,14230895..14231099,14230774..14230838)); ID=FBpp0086699; name=Opa1-PB; parent=FBgn0261276,FBtr0087573; dbxref=FlyBase:FBpp0086699,FlyBase_Ann…	12.4	11	0.18	ALGYYAVVTGR+AVLDEFSDDEEK+ETIEQQADAFK+LEEFINSLNQEK+TIFVLTK+TTVAALGITSDESR+TVSNEVIAMTVK+VDLAEELADPDR+VIQLNTLEDR+VTLAEGPYHVAQFR
486a	FBpp0073274|FBgn0262735|CG1691-PC|Imp-PC FBpp0073275|FBgn0262735|CG1691-PB|Imp-PB FBpp0073276|FBgn0262735|CG1691-PA|Imp-PA FBpp0293679|FBgn0262735|CG1691-PK|Imp-PK	1.0000	FBpp0073274 type=protein; loc=X:complement(join(10805266..10805357,10798619..10798993,10797836..10798544,10797508..10797663,10797069..10797437)); ID=FBpp0073274; name=Imp-PC; parent=FBgn0262735,FBtr0073418; dbxref=FlyBase:FBpp0073274,FlyBase_Annotation_IDs:CG1691-PC,GB_protein:AAN09275.1,REFSEQ:NP_727457,GB_protein:AAN09275; MD5=2e3f47ed18dab038025ef199ffddea5f; length=566; release=r6.09; species…	15.0	11	0.18	AAVGLNGVEFEGSK+AMMLSTNPPPITK+AQYMIFEK+IAPLDADKPLDQQTER+ILEVMQQEAISTNK+LNNNISNNYYQQK+QADFPLR
474a	FBpp0071429|FBgn0052675|CG32675-PA|Tango5-PA FBpp0071430|FBgn0052675|CG32675-PC|Tango5-PC FBpp0289796|FBgn0052675|CG32675-PD|Tango5-PD FBpp0306533|FBgn0052675|CG32675-PE|Tango5-PE FBpp0312071|FBgn0052675|CG32675-PF|Tango5-PF	1.0000	FBpp0071429 type=protein; loc=X:complement(join(10761915..10762411,10761578..10761859,10761203..10761509,10760486..10760992)); ID=FBpp0071429; name=Tango5-PA; parent=FBgn0052675,FBtr0071500; dbxref=FlyBase:FBpp0071429,FlyBase_Annotation_IDs:CG32675-PA,GB_protein:AAF46618.1,REFSEQ:NP_727444,GB_protein:AAF46618,FlyMine:FBpp0071429,modMine:FBpp0071429; MD5=8babf19666b481df000f1ca6725bb405; length=53…	18.5	11	0.18	AVDLLATLPVLGHK+GAAGATTGAGDSGNLLSR+GQLVLWR+LSGYDPEDAEELAEFEALNAK+SPLLTITNINSHSQK+TLSGSSMQETGSSATSLLAAGGK
397	FBpp0087164|FBgn0033663|CG8983-PA|ERp60-PA	1.0000	FBpp0087164 type=protein; loc=2R:complement(join(11890671..11890819,11888949..11889389,11888575..11888688,11887745..11888510)); ID=FBpp0087164; name=ERp60-PA; parent=FBgn0033663,FBtr0088058; dbxref=GB_protein:AAF58609.1,FlyBase:FBpp0087164,FlyBase_Annotation_IDs:CG8983-PA,GB_protein:AAF58609.2,REFSEQ:NP_725084,GB_protein:AAF58609,FlyMine:FBpp0087164,modMine:FBpp0087164; MD5=6aae583dd23c482fa809b5…	22.7	11	0.16	AAEIVKDDDPPIK+DEFSVENLQDFVEK+FEGSSESDLSTFVK+LLANELEPYIK+LQDEDVAIVK+LSPIYEELAEK+MDATANDVPPEFNVR+NFDDLVINNGK+QDEVSQDYNGPR
307	FBpp0083625|FBgn0038964|CG13849-PA|Nop56-PA	1.0000	FBpp0083625 type=protein; loc=3R:complement(join(22420954..22420956,22420388..22420790,22419238..22420322)); ID=FBpp0083625; name=Nop56-PA; parent=FBgn0038964,FBtr0084230; dbxref=GB_protein:AAF55992.2,FlyBase:FBpp0083625,FlyBase_Annotation_IDs:CG13849-PA,REFSEQ:NP_651040,GB_protein:AAF55992,FlyMine:FBpp0083625,modMine:FBpp0083625; MD5=7bbdbbf6ea7ecc71e53659979d1df60b; length=496; release=r6.09; s…	31.2	11	0.19	EAIEAAGQEAAITVQSEK+FYESGDVPR+IVPDNYMFAK+LAGFAPFK+LISHAGSLTNLAK+MNLVAPNLQSLIGDQVGAR+MSMGMDISIVDLMNIELFAER+NLTQDQLEDLEK+SAGVAQLGLGHSYSR+SDNMIIQSIALLDQLDK+YPASTVQILGAEK
248	FBpp0080052|FBgn0022069|CG12396-PA|Nnp-1-PA	1.0000	FBpp0080052 type=protein; loc=2L:complement(13364013..13366076); ID=FBpp0080052; name=Nnp-1-PA; parent=FBgn0022069,FBtr0080473; dbxref=FlyBase:FBpp0080052,FlyBase_Annotation_IDs:CG12396-PA,GB_protein:AAF53287.1,REFSEQ:NP_651976,GB_protein:AAF53287,FlyMine:FBpp0080052,modMine:FBpp0080052; MD5=db466f5dcd1af791fe0eea6f647a3584; length=687; release=r6.09; species=Dmel;	14.6	11	0.18	LDSGFDEEDDEVNAEEEQPR+LIQIFETYQR+LSPQVPYDANR+NAEAAEIQVEQEEDASQPK+QMGFPTASIDDIEK+SSINNAWVVEEVK+VEGQTLSEMVEQK
225	FBpp0079453|FBgn0028479|CG4389-PB|Mtpalpha-PB FBpp0079454|FBgn0028479|CG4389-PA|Mtpalpha-PA	1.0000	FBpp0079453 type=protein; loc=2L:complement(join(9575502..9576188,9575295..9575435,9574469..9575238,9573770..9574406)); ID=FBpp0079453; name=Mtpalpha-PB; parent=FBgn0028479,FBtr0079857; dbxref=FlyBase:FBpp0079453,FlyBase_Annotation_IDs:CG4389-PB,GB_protein:AAN10697.1,REFSEQ:NP_723470,GB_protein:AAN10697,FlyMine:FBpp0079453,modMine:FBpp0079453; MD5=72fd0a1c9c90c8b03ffeef2549a1ca19; length=744; rel…	15.2	11	0.16	DTIAQAVAVGLK+GANAPEDLTLR+GIFLYDGQK+GLIALFR+GTRPVNNDALEIVK+ILSTMLSEAIR+IQSFVMDTDFVK+LLQEGVDPK+LTSVPTALDMELTGK+TAVQVANDLASGK
185	FBpp0078134|FBgn0000100|CG7490-PA|RpLP0-PA FBpp0306232|FBgn0000100|CG7490-PB|RpLP0-PB	1.0000	FBpp0078134 type=protein; loc=3L:join(22076288..22076341,22076416..22077315); ID=FBpp0078134; name=RpLP0-PA; parent=FBgn0000100,FBtr0078481; dbxref=FlyBase:FBpp0078134,FlyBase_Annotation_IDs:CG7490-PA,GB_protein:AAF51807.1,REFSEQ:NP_524211,GB_protein:AAF51807,FlyMine:FBpp0078134,modMine:FBpp0078134; MD5=86e1796e988a2ee9e406941fb4905ecb; length=317; release=r6.09; species=Dmel;;FBpp0306232 type=pr…	35.6	11	0.19	APARPGAIAPLHVIIPAQNTGLGPEK+FAAAASASAAPAAGGATEK+GHLENNPQLEK+GLAVVLMGK+GNVGFVFTK+GTIEIINDVPILKPGDK+TSFFQALSIPTK+VVELFDEFPK
143	FBpp0076207|FBgn0005533|CG3922-PB|RpS17-PB	1.0000	FBpp0076207 type=protein; loc=3L:complement(join(9429695..9429697,9429174..9429325,9428874..9429114)); ID=FBpp0076207; name=RpS17-PB; parent=FBgn0005533,FBtr0076479; dbxref=FlyBase:FBpp0076207,FlyBase_Annotation_IDs:CG3922-PB,GB_protein:AAF50272.1,REFSEQ:NP_524002,GB_protein:AAF50272,FlyMine:FBpp0076207,modMine:FBpp0076207; MD5=03edf5c0f514b34ba6142f641ccf4f7a; length=131; release=r6.09; species=…	42.7	11	0.19	DNYVPAVSALEQDIIEVDADTK+GLQLTQPNTNNFGR+IAGYVTHLMGR+LLDFHNIR+RDNYVPAVSALEQDIIEVDADTK
134	FBpp0075517|FBgn0267795|CG32138-PA|CG32138-PA FBpp0075518|FBgn0267795|CG32138-PB|CG32138-PB FBpp0113065|FBgn0267795|CG32138-PC|CG32138-PC FBpp0306179|FBgn0267795|CG32138-PD|CG32138-PD	1.0000	FBpp0075517 type=protein; loc=3L:join(14054068..14054343,14061428..14061511,14065072..14065158,14065589..14067268,14067330..14067543,14067612..14067904,14068192..14068746,14068808..14068927,14069892..14070134); ID=FBpp0075517; name=CG32138-PA; parent=FBgn0267795,FBtr0075775; dbxref=FlyBase:FBpp0075517,FlyBase_Annotation_IDs:CG32138-PA,GB_protein:AAF49761.2,REFSEQ:NP_729954,GB_protein:AAF49761,REF…	10.6	11	0.17	AASVALENVVADVQELEK+GTIFNELDDEK+LQSLDTLIDTK+LSLENVELLQK+MVGESTSTQVLR+QIDFNEFEER+SQQPMPTTDELDR+VQELEDQLER+YAELESESLTLK+YGFNMVIQHR
579a	FBpp0292144|FBgn0266719|CG34349-PC|Unc-13-4B-PC FBpp0292145|FBgn0266719|CG34349-PD|Unc-13-4B-PD FBpp0306572|FBgn0266719|CG34349-PE|Unc-13-4B-PE	1.0000	FBpp0292144 type=protein; loc=3R:join(25057100..25057182,25057625..25057904,25060209..25060549,25060613..25060660,25060960..25061119,25061184..25062004,25062071..25062285,25062343..25062620,25062678..25062768,25062833..25062906,25062966..25063331,25063390..25063650,25063708..25063877,25063935..25064116,25064178..25064269); ID=FBpp0292144; name=Unc-13-4B-PC; parent=FBgn0266719,FBtr0303025; dbxref=…	6.6	10	0.12	ALNEVLDILK+ELEVPESVDIFPK+ELSIDDIIK+FSPNAELIR+LNVEIIK+NLLPMDSNGSVDSFVK+SIDDLIK+TVIENALDTER
555a	FBpp0087010|FBgn0264560|CG8487-PB|garz-PB	1.0000	FBpp0087010 type=protein; loc=2R:join(12326674..12326775,12326839..12327037,12327093..12328078,12328140..12329120,12329191..12329399,12329464..12329690,12329750..12330980,12331038..12332098,12332473..12332726,12332795..12333496); ID=FBpp0087010; name=garz-PB; parent=FBgn0264560,FBtr0087897; dbxref=FlyBase:FBpp0087010,FlyBase_Annotation_IDs:CG8487-PB,GB_protein:AAF58532.2,REFSEQ:NP_610761,GB_prote…	5.8	10	0.14	APILATTPASPAGNILDMQGK+AQTLTNPAPQAAVAAAPQQQLPAVTILPR+EPTYEEQDFIK+ESLPEAAPATGGSR+IGEFLPNLK+LQSGGEGVGITSEQLAK+NEEIVMPAEQTGLVR
549a	FBpp0085768|FBgn0000578|CG15112-PB|ena-PB	1.0000	FBpp0085768 type=protein; loc=2R:join(19155475..19155914,19158734..19159055,19159120..19159352,19159783..19160035,19160177..19160902,19160974..19161132,19161194..19161415,19161473..19161593,19161660..19161688); ID=FBpp0085768; name=ena-PB; parent=FBgn0000578,FBtr0086584; dbxref=FlyBase_Annotation_IDs:CG15112-PB,FlyBase:FBpp0085768,GB_protein:AAM68439.1,REFSEQ:NP_725859,GB_protein:AAM68439,REFSEQ:…	13.2	10	0.15	AGPIYEAPQR+ASVMVYDDNQK+FGSASEETILK+FVYGLNFSSQNDAENFAR+KRFGSASEETILK+QVNGDGLSLALSNGDLDTLK+SQQQQDQMFEQSIIGAR+TMTSEDAAILR+VKNEIIDAIK+VNGDGLSLALSNGDLDTLK
537a	FBpp0084150|FBgn0046214|CG11844-PB|vig2-PB FBpp0084151|FBgn0046214|CG11844-PC|vig2-PC FBpp0084152|FBgn0046214|CG11844-PA|vig2-PA FBpp0112266|FBgn0046214|CG11844-PD|vig2-PD	1.0000	FBpp0084150 type=protein; loc=3R:join(25123399..25123479,25123632..25124115,25124590..25125356); ID=FBpp0084150; name=vig2-PB; parent=FBgn0046214,FBtr0084775; dbxref=FlyBase:FBpp0084150,FlyBase_Annotation_IDs:CG11844-PB,GB_protein:AAF56404.2,REFSEQ:NP_733083,GB_protein:AAF56404,FlyMine:FBpp0084150,modMine:FBpp0084150; MD5=a347fb02289ec9f37bc83fa6435cdd62; length=443; release=r6.09; species=Dmel;;…	19.4	10	0.14	EDSANEQSADPAVAAEEDESK+ESNGEFGNELPQR+ESNSEDELEYDPSLYPQR+KESNSEDELEYDPSLYPQR+YELLFMDDDDSSGLAQPQIAAVVAAPK
528a	FBpp0081675|FBgn0028734|CG6203-PA|Fmr1-PA FBpp0290600|FBgn0028734|CG6203-PF|Fmr1-PF	1.0000	FBpp0081675 type=protein; loc=3R:complement(join(10108695..10108745,10107430..10107479,10105790..10106113,10105559..10105724,10105434..10105501,10105060..10105369,10104879..10105010,10104289..10104796,10103673..10103747,10103232..10103602)); ID=FBpp0081675; name=Fmr1-PA; parent=FBgn0028734,FBtr0082197; dbxref=FlyBase:FBpp0081675,FlyBase_Annotation_IDs:CG6203-PA,GB_protein:AAF54493.2,REFSEQ:NP_611…	18.9	10	0.14	AIQESSMGSTQSFPVTR+ELAHVPFVFIGTVESIANAK+GNYVEEFR+GYSSDIESVR+IAGDDEQDQNIPR+SNNHTDQPSGQQQLAENVK+TFYQFTLPVPEELR+TFYQFTLPVPEELREEAQK+TVDGVTNIELEEK+VSAIAGDDEQDQNIPR
527a	FBpp0081601|FBgn0267790|CG9373-PA|rump-PA	1.0000	FBpp0081601 type=protein; loc=3R:complement(join(9509436..9510010,9508291..9508429,9506258..9507386,9506144..9506199)); ID=FBpp0081601; name=rump-PA; parent=FBgn0267790,FBtr0082123; dbxref=FlyBase:FBpp0081601,FlyBase_Annotation_IDs:CG9373-PA,GB_protein:AAF54387.1,REFSEQ:NP_649899,GB_protein:AAF54387,FlyMine:FBpp0081601,modMine:FBpp0081601; MD5=dc68983fbe3fceaa9fb39c681c9eae55; length=632; release…	16.1	10	0.15	DAELAIALMDGSR+GFAVIEYDHPVEAVQAISMLDR+IVGSIEYVQLFFDESGK+LPEGLGGVGIGLGPNGEPLR+VFVANLDYK+VQSVDLSLDK+VYISNIPYDYR
521a	FBpp0079874|FBgn0032393|CG12264-PA|CG12264-PA	1.0000	FBpp0079874 type=protein; loc=2L:join(11999725..11999854,11999913..12001171); ID=FBpp0079874; name=CG12264-PA; parent=FBgn0032393,FBtr0080290; dbxref=FlyBase:FBpp0079874,FlyBase_Annotation_IDs:CG12264-PA,GB_protein:AAF53143.1,REFSEQ:NP_609533,GB_protein:AAF53143,FlyMine:FBpp0079874,modMine:FBpp0079874; MD5=a30ecd18fd91702c98940874ba57d2fa; length=462; release=r6.09; species=Dmel;	25.3	10	0.15	AIGTDEDLAHSSIR+ALENEGFK+EIIFTSGATESNNIAVK+EQVATLIGADPK+FTTVEEVDYTADK+LEPIQSGGGQER+NEQTEGRPLYLDAQATTPMDPR+VPLDVNAMNIDLMSISGHK
515e	FBpp0112117|FBgn0037549|CG7878-PA|CG7878-PA	1.0000	FBpp0112117 type=protein; loc=3R:join(8122853..8123503,8123559..8124067,8124130..8124765,8124823..8125138); ID=FBpp0112117; name=CG7878-PA; parent=FBgn0037549,FBtr0113205; dbxref=FlyBase:FBpp0112117,FlyBase_Annotation_IDs:CG7878-PA,REFSEQ:NP_649767,GB_protein:AAF54192,FlyMine:FBpp0112117,modMine:FBpp0112117; MD5=864e1f6c69884ef922fe9c6e27787540; length=703; release=r6.09; species=Dmel;	10.2	10	0.08	DNGDLTGIIDWEALNK+DSAGGGGGDFSESLSIASEMVGK+GGANVLVLAPTR+ILVATDVASR+MLDMGFEPQIR
507a	FBpp0075764|FBgn0036213|CG7283-PA|RpL10Ab-PA	1.0000	FBpp0075764 type=protein; loc=3L:join(11822886..11822890,11823200..11823355,11823658..11824150); ID=FBpp0075764; name=RpL10Ab-PA; parent=FBgn0036213,FBtr0076032; dbxref=FlyBase:FBpp0075764,FlyBase_Annotation_IDs:CG7283-PA,GB_protein:AAF50002.2,REFSEQ:NP_648514,GB_protein:AAF50002,FlyMine:FBpp0075764,modMine:FBpp0075764; MD5=10f16de0b4b7aa8b0b1fe2b1479d7ba8; length=217; release=r6.09; species=Dmel;	30.0	10	0.15	ANNVDFMDAEALK+ANNVDFMDAEALKK+DTLYEGVNGLLEASAK+FPALLSHQESMIGK+LLGPGLNK+SYDAFLASESLIK
469a	FBpp0070760|FBgn0263987|CG3249-PA|spoon-PA FBpp0070761|FBgn0263987|CG3249-PC|spoon-PC FBpp0300894|FBgn0263987|CG3249-PD|spoon-PD FBpp0300895|FBgn0263987|CG3249-PE|spoon-PE	1.0000	FBpp0070760 type=protein; loc=X:complement(join(5416190..5417353,5415528..5415918,5415322..5415455,5414973..5415041)); ID=FBpp0070760; name=spoon-PA; parent=FBgn0263987,FBtr0070794; dbxref=FlyBase:FBpp0070760,FlyBase_Annotation_IDs:CG3249-PA,GB_protein:AAF46032.2,REFSEQ:NP_572221,GB_protein:AAF46032,FlyMine:FBpp0070760,modMine:FBpp0070760; MD5=1302c8b0c889d19de9d4c5812f260d3a; length=585; release…	18.3	10	0.14	AFINQIK+DLPDSVNTR+EADQEELEQDQEQTVLKEEVVDSNGNQK+FLDFGGYMNVGFNTLR+HQQQIDSEILK+ISPENSFLDTNYTNK+TVEPVVIK+VQIVDTDPEDEER
452	FBpp0293155|FBgn0010905|CG16757-PB|Spn-PB FBpp0293156|FBgn0010905|CG16757-PC|Spn-PC FBpp0293157|FBgn0010905|CG16757-PD|Spn-PD FBpp0293158|FBgn0010905|CG16757-PE|Spn-PE FBpp0293159|FBgn0010905|CG16757-PF|Spn-PF FBpp0293160|FBgn0010905|CG16757-PG|Spn-PG FBpp0293161|FBgn0010905|CG16757-PH|Spn-PH FBpp0293162|FBgn0010905|CG16757-PI|Spn-PI FBpp0293163|FBgn0010905|CG16757-PJ|Spn-PJ FBpp0311289|FBgn00109…	1.0000	FBpp0293155 type=protein; loc=3L:complement(join(2534711..2536211,2524599..2525718,2514310..2514330,2513696..2514197,2513209..2513638,2512793..2513145,2512532..2512731,2512295..2512472,2511878..2511931,2511163..2511763,2509762..2510575,2509364..2509500,2508639..2508865,2508307..2508573)); ID=FBpp0293155; name=Spn-PB; parent=FBgn0010905,FBtr0304613; dbxref=REFSEQ:NP_001246570,GB_protein:AFH04241,F…	6.8	10	0.14	EDSLPDDMTAAEAER+EEFYQQLLQEK+EVYGSEAELYDTAK+FIVEPAAQVVPTSVVK+IQVNDQIIEVDGK+LETTGNENELLSER+NEDVDPVAASAEYELEK+SLENLLITSATSSR
437	FBpp0111584|FBgn0085436|CG34407-PC|Not1-PC FBpp0111585|FBgn0085436|CG34407-PD|Not1-PD FBpp0111586|FBgn0085436|CG34407-PE|Not1-PE FBpp0291332|FBgn0085436|CG34407-PF|Not1-PF FBpp0293496|FBgn0085436|CG34407-PG|Not1-PG FBpp0308486|FBgn0085436|CG34407-PH|Not1-PH	1.0000	FBpp0111584 type=protein; loc=2R:complement(join(9578185..9578289,9576178..9576384,9575588..9576115,9575070..9575532,9573787..9575007,9572918..9573700,9570214..9572783,9568985..9570156,9568563..9568922,9567978..9568086)); ID=FBpp0111584; name=Not1-PC; parent=FBgn0085436,FBtr0112672; dbxref=FlyBase:FBpp0111584,FlyBase_Annotation_IDs:CG34407-PC,REFSEQ:NP_001097242,GB_protein:ABV53739,FlyMine:FBpp01…	5.6	10	0.17	APVTFLSELR+AQQQQQPGLVPPPPPTILR+EVEDEVNSYFQR+FVDAQILTYQQER+GQQELLFVVPFVAK+ILGLLNNSFGAPNTER+NIILSAFPR+SIANATNIDTLLVANQEEK+YLFLNAIANQLR
345	FBpp0085233|FBgn0002780|CG2050-PA|mod-PA FBpp0301951|FBgn0002780|CG2050-PC|mod-PC	1.0000	FBpp0085233 type=protein; loc=3R:join(32052735..32052977,32053246..32053555,32053623..32054357,32054424..32054764); ID=FBpp0085233; name=mod-PA; parent=FBgn0002780,FBtr0085874; dbxref=FlyBase:FBpp0085233,FlyBase_Annotation_IDs:CG2050-PA,GB_protein:AAF57213.1,REFSEQ:NP_524614,GB_protein:AAF57213,FlyMine:FBpp0085233,modMine:FBpp0085233; MD5=0475f421fccdda40bdf90693f539fb01; length=542; release=r6.0…	19.4	10	0.17	AILVTNLTSDATEADLR+AILVTNLTSDATEADLRK+ALTLGDNVLSVSQPR+AVLAFVTFK+DLVALFAK+NQIVFVTNLPNEYLHK+TSELTLVVENVGK+TVVVGLIGPNITK+VAPVEAVTISSNR
342	FBpp0085054|FBgn0028646|CG2139-PC|aralar1-PC FBpp0085055|FBgn0028646|CG2139-PB|aralar1-PB FBpp0085056|FBgn0028646|CG2139-PA|aralar1-PA FBpp0085057|FBgn0028646|CG2139-PD|aralar1-PD FBpp0297541|FBgn0028646|CG2139-PE|aralar1-PE FBpp0303322|FBgn0028646|CG2139-PF|aralar1-PF	1.0000	FBpp0085054 type=protein; loc=3R:complement(join(30455651..30455716,30449807..30449959,30449046..30449208,30448896..30448987,30448635..30448829,30448346..30448569,30447412..30447578,30447230..30447348,30446564..30447173,30446205..30446503)); ID=FBpp0085054; name=aralar1-PC; parent=FBgn0028646,FBtr0085692; dbxref=FlyBase:FBpp0085054,FlyBase_Annotation_IDs:CG2139-PC,GB_protein:AAF57048.1,REFSEQ:NP_…	14.9	10	0.16	AAVPLLAGVESK+AGSYIGEVAYR+DNLVSVTEGHK+FGLYLPR+FLGLFSESAFNDESVR+GLLPQLMGVAPEK+IPFSLDGPFIK+SAFIQVLESSYR+TAFQLFDR
286	FBpp0082316|FBgn0004237|CG12749-PA|Hrb87F-PA FBpp0289817|FBgn0004237|CG12749-PC|Hrb87F-PC FBpp0302741|FBgn0004237|CG12749-PD|Hrb87F-PD FBpp0306562|FBgn0004237|CG12749-PE|Hrb87F-PE	1.0000	FBpp0082316 type=protein; loc=3R:complement(join(13660340..13660387,13658637..13659648,13658467..13658564)); ID=FBpp0082316; name=Hrb87F-PA; parent=FBgn0004237,FBtr0082851; dbxref=FlyBase:FBpp0082316,FlyBase_Annotation_IDs:CG12749-PA,GB_protein:AAF54967.1,REFSEQ:NP_476807,GB_protein:AAF54967,FlyMine:FBpp0082316,modMine:FBpp0082316; MD5=1d07be69479a573a56608e31e9576694; length=385; release=r6.09; …	30.1	10	0.13	DFGQIVSVNIVSDK+DFGQIVSVNIVSDKDTGK+GFAFIEFDDYDPVDK+GNQGGGQGFAGNNYNTGGGGQGGNMGGGNR+KLFIGGLDYR+LFIGGLDYR+LFVGGLR+NSNFGNNRPAPYSQGGGGGGFNK+QEIDSPNAGATVK
82	FBpp0073017|FBgn0035471|CG10849-PA|Sc2-PA	1.0000	FBpp0073017 type=protein; loc=3L:join(3903541..3903911,3904069..3904285,3904506..3904621,3904684..3904888); ID=FBpp0073017; name=Sc2-PA; parent=FBgn0035471,FBtr0073159; dbxref=FlyBase:FBpp0073017,FlyBase_Annotation_IDs:CG10849-PA,GB_protein:AAF47807.1,REFSEQ:NP_647836,GB_protein:AAF47807,FlyMine:FBpp0073017,modMine:FBpp0073017; MD5=8bdbed142194acee87938fd4eb65b752; length=302; release=r6.09; spec…	13.9	9	0.12	DTDTLESLSLR+IPVADGNPLTK+KIPVADGNPLTK+VKVPSGATPIGDLRALIHK+VPSGATPIGDLR
520a	FBpp0079758|FBgn0053129|CG33129-PE|CG33129-PE FBpp0309448|FBgn0053129|CG33129-PF|CG33129-PF	1.0000	FBpp0079758 type=protein; loc=2L:complement(join(10970002..10970122,10969633..10969928,10968962..10969576,10968692..10968896,10968438..10968583,10965993..10966409,10965792..10965910,10965605..10965719)); ID=FBpp0079758; name=CG33129-PE; parent=FBgn0053129,FBtr0080169; dbxref=FlyBase:FBpp0079758,FlyBase_Annotation_IDs:CG33129-PE,GB_protein:AAF53037.2,REFSEQ:NP_788023,GB_protein:AAF53037,FlyMine:FB…	14.6	9	0.14	DDFAAQLEQVK+IEAFAAGVSDLAASSYEK+LLLQHYINSPVR+MSEQWEVVSK+NAALEYYNQFHK+QQLPSLLLLK+SWYTVMGAGAR+WAEVNVPPYAEPVIK
518a	FBpp0079497|FBgn0032156|CG13124-PA|CG13124-PA FBpp0079498|FBgn0032156|CG13124-PB|CG13124-PB FBpp0288636|FBgn0032156|CG13124-PD|CG13124-PD FBpp0290088|FBgn0032156|CG13124-PE|CG13124-PE FBpp0290089|FBgn0032156|CG13124-PF|CG13124-PF FBpp0290090|FBgn0032156|CG13124-PG|CG13124-PG FBpp0290091|FBgn0032156|CG13124-PH|CG13124-PH FBpp0290092|FBgn0032156|CG13124-PI|CG13124-PI FBpp0290093|FBgn0032156|CG13124…	1.0000	FBpp0079497 type=protein; loc=2L:complement(join(9906033..9906173,9905875..9905971,9905138..9905291,9904827..9905052,9904282..9904758,9904004..9904216,9903717..9903941)); ID=FBpp0079497; name=CG13124-PA; parent=FBgn0032156,FBtr0079902; dbxref=FlyBase:FBpp0079497,FlyBase_Annotation_IDs:CG13124-PA,GB_protein:AAF52823.3,REFSEQ:NP_609319,GB_protein:AAF52823,FlyMine:FBpp0079497,modMine:FBpp0079497; MD…	17.7	9	0.14	DAFLNAGESAASIR+FALPISR+LLFAIQGMK+SLAFNVPGNQTGQMR+SLSSADALTR+SPEFQPGVISR+VELLAQASMNGQQNDTR
6	FBpp0070143|FBgn0015288|CG7434-PA|RpL22-PA	1.0000	FBpp0070143 type=protein; loc=X:complement(join(765084..765095,764302..764922,762725..762991)); ID=FBpp0070143; name=RpL22-PA; parent=FBgn0015288,FBtr0070148; dbxref=FlyBase:FBpp0070143,FlyBase_Annotation_IDs:CG7434-PA,GB_protein:AAF45546.1,REFSEQ:NP_477134,GB_protein:AAF45546,FlyMine:FBpp0070143,modMine:FBpp0070143; MD5=a26dc5dfcb32ff692f0397cf729fb53a; length=299; release=r6.09; species=Dmel;	20.4	9	0.12	AAAPAAAAPAPAAAAPAVAKPAPKPK+AASTPAAAPPAK+LIVSSDVHFSK+VNNLGNNVTFER
496a	FBpp0074070|FBgn0011742|CG9901-PA|Arp2-PA FBpp0111781|FBgn0011742|CG9901-PB|Arp2-PB	1.0000	FBpp0074070 type=protein; loc=X:complement(join(16553344..16553391,16552340..16552450,16550250..16550465,16549977..16550186,16549478..16549906,16549242..16549412)); ID=FBpp0074070; name=Arp2-PA; parent=FBgn0011742,FBtr0074295; dbxref=FlyBase:FBpp0074070,FlyBase_Annotation_IDs:CG9901-PA,GB_protein:AAF48621.1,REFSEQ:NP_523372,GB_protein:AAF48621,FlyMine:FBpp0074070,modMine:FBpp0074070; MD5=0ad6307a…	17.5	9	0.13	DLMVGDEASQLR+GYAFNHSADFETVR+ILLTEPPMNPTK+KDMVFIGGAVLAEVTK+SLLEVSYPMENGVVR
494a	FBpp0074011|FBgn0004227|CG4211-PA|nonA-PA FBpp0074012|FBgn0004227|CG4211-PB|nonA-PB FBpp0100043|FBgn0004227|CG4211-PC|nonA-PC FBpp0309274|FBgn0004227|CG4211-PD|nonA-PD	1.0000	FBpp0074011 type=protein; loc=X:join(16361698..16362054,16363358..16364630,16365205..16365513,16365587..16365642,16366904..16367011); ID=FBpp0074011; name=nonA-PA; parent=FBgn0004227,FBtr0074232; dbxref=FlyBase_Annotation_IDs:CG4211-PA,FlyBase:FBpp0074011,GB_protein:AAF48597.2,REFSEQ:NP_523367,GB_protein:AAF48597,FlyMine:FBpp0074011,modMine:FBpp0074011; MD5=3db46fb606889bf3705432380be6276e; lengt…	15.9	9	0.15	ASITVDDR+FADPNSFEHEYGSR+GGEDFFITQR+LYVGNLTNDITDDELR+NAGNNQGGGFSGGPQNQQR+SFEIFGPIER+SISGPTFELEPVEVPTETK+VSNLTPFVSNELLYK
424	FBpp0088498|FBgn0002174|CG5504-PA|l(2)tid-PA FBpp0088954|FBgn0002174|CG5504-PC|l(2)tid-PC FBpp0088955|FBgn0002174|CG5504-PB|l(2)tid-PB FBpp0297363|FBgn0002174|CG5504-PD|l(2)tid-PD FBpp0311249|FBgn0002174|CG5504-PE|l(2)tid-PE	1.0000	FBpp0088498 type=protein; loc=2R:join(23707154..23708487,23708635..23708644); ID=FBpp0088498; name=l(2)tid-PA; parent=FBgn0002174,FBtr0089503; dbxref=GB_protein:AAF47051.2,FlyBase:FBpp0088498,FlyBase_Annotation_IDs:CG5504-PA,GB_protein:AAF47051.3,REFSEQ:NP_524932,GB_protein:AAF47051,FlyMine:FBpp0088498,modMine:FBpp0088498; MD5=96c508a5694b0b38ecdb19078f43de7d; length=447; release=r6.09; species=D…	18.7	9	0.15	ELFVTFR+EYDTYGQTAENIGR+FQEVSEAYEVLSDEQK+IFGEGNFR+KFQEVSEAYEVLSDEQK+SSIDPEELFR+TNSFDDFADSK+VTVPVPAGIENGQTVR
337	FBpp0084905|FBgn0020235|CG7610-PA|ATPsyngamma-PA FBpp0084906|FBgn0020235|CG7610-PB|ATPsyngamma-PB FBpp0084907|FBgn0020235|CG7610-PC|ATPsyngamma-PC	1.0000	FBpp0084905 type=protein; loc=3R:complement(29747854..29748747); ID=FBpp0084905; name=ATPsyngamma-PA; parent=FBgn0020235,FBtr0085539; dbxref=FlyBase:FBpp0084905,FlyBase_Annotation_IDs:CG7610-PA,GB_protein:AAN14185.1,REFSEQ:NP_524550,GB_protein:AAN14185,FlyMine:FBpp0084905,modMine:FBpp0084905; MD5=2870f590ec709925b038ac6907413c32; length=297; release=r6.09; species=Dmel;;FBpp0084906 type=protein; …	30.3	9	0.13	ELIEIISGAAALT+GELAQDEANTK+IANEVLQTGYDYTEGK+LAVYDSLDSDVVK+LLIAVTSDR+LPPTFLDASK+LTLTFNR+NILMVANEVGR
327	FBpp0084623|FBgn0039562|CG5520-PA|Gp93-PA	1.0000	FBpp0084623 type=protein; loc=3R:join(27948862..27948901,27948984..27949073,27949171..27949253,27949342..27950594,27950928..27951825); ID=FBpp0084623; name=Gp93-PA; parent=FBgn0039562,FBtr0085254; dbxref=FlyBase:FBpp0084623,FlyBase_Annotation_IDs:CG5520-PA,GB_protein:AAF56765.1,REFSEQ:NP_651601,GB_protein:AAF56765,FlyMine:FBpp0084623,modMine:FBpp0084623; MD5=abbe18951e5d4fc65b176fc302188ce1; leng…	13.3	9	0.13	EEAQDFLEEDTVR+EEEAIQLDGLNVAQLK+ELISNASDAIDK+FTFQTEVNR+GSVISLYLK+KPAEVTEDEYTSFYK+SEDDVEDEDAKVEEAEDEKPK+YSQFINFPIR
320	FBpp0084242|FBgn0039300|CG10423-PA|RpS27-PA FBpp0293236|FBgn0039300|CG10423-PB|RpS27-PB	1.0000	FBpp0084242 type=protein; loc=3R:complement(join(25247433..25247438,25246448..25246667,25246353..25246381)); ID=FBpp0084242; name=RpS27-PA; parent=FBgn0039300,FBtr0084868; dbxref=FlyBase:FBpp0084242,FlyBase_Annotation_IDs:CG10423-PA,GB_protein:AAF56428.1,REFSEQ:NP_651359,GB_protein:AAF56428,FlyMine:FBpp0084242,modMine:FBpp0084242; MD5=12891c10f84e6af4a613b302d70f03eb; length=84; release=r6.09; sp…	28.6	9	0.14	DLLHPLPAEEK+LVQHPNSYFMDVK
247	FBpp0080048|FBgn0025724|CG6699-PA|beta'COP-PA	1.0000	FBpp0080048 type=protein; loc=2L:join(13379022..13379376,13379495..13380114,13380177..13380759,13380995..13382181); ID=FBpp0080048; name=beta'COP-PA; parent=FBgn0025724,FBtr0080469; dbxref=FlyBase:FBpp0080048,FlyBase_Annotation_IDs:CG6699-PA,GB_protein:AAF53294.2,REFSEQ:NP_524836,GB_protein:AAF53294,FlyMine:FBpp0080048,modMine:FBpp0080048; MD5=4642d653163872c0bb3f07e4fd6b6fd0; length=914; release…	14.1	9	0.15	ADVVLPTIPK+AGQSLADPAQYTNLFPGLGDALR+DNNTFASASLDR+GTNNVALGYDEGSIIIK+INYYVGGEIVTVSHLDR+LAANLPLNSER+LPEAAFFAR+SFTPEYGAESIYGGYYFGVK+TMYLLGYVPK
226	FBpp0079484|FBgn0011272|CG4651-PA|RpL13-PA FBpp0099517|FBgn0011272|CG4651-PB|RpL13-PB FBpp0302626|FBgn0011272|CG4651-PC|RpL13-PC	1.0000	FBpp0079484 type=protein; loc=2L:join(9967635..9967877,9967939..9968247,9968317..9968421); ID=FBpp0079484; name=RpL13-PA; parent=FBgn0011272,FBtr0079888; dbxref=GB_protein:AAF52842.1,FlyBase:FBpp0079484,FlyBase_Annotation_IDs:CG4651-PA,REFSEQ:NP_523530,GB_protein:AAF52842; MD5=6aea7ab718156ab77fd20fc1241572d5; length=218; release=r6.09; species=Dmel;;FBpp0099517 type=protein; loc=2L:join(9967635.…	20.2	9	0.15	GAGIGANFAK+GFTLEELK+GPVLPIKNEQPAVVEFR+LILFPINEK+NEQPAVVEFR
195	FBpp0078566|FBgn0037252|CG14650-PA|CG14650-PA	1.0000	FBpp0078566 type=protein; loc=3R:join(4437628..4439759,4439817..4439970,4440027..4440151,4440221..4440323,4440393..4440685,4440747..4440852); ID=FBpp0078566; name=CG14650-PA; parent=FBgn0037252,FBtr0078926; dbxref=FlyBase:FBpp0078566,FlyBase_Annotation_IDs:CG14650-PA,GB_protein:AAF52123.1,REFSEQ:NP_649473,GB_protein:AAF52123,FlyMine:FBpp0078566,modMine:FBpp0078566; MD5=a40c2a69737c9662f5a2b9d7642…	14.5	9	0.14	AFELIGEPENR+DAYSILGVPPDSSQEQIR+LIYDQSIAETLHTEK+MPLATATVSPTAINK+QDDEIGGGSTESAPFR+TTPVSANSSLQNHSNVLNFTPATNSSTSSR+VQQSQSLAQPNLQPQIK+YSSSNLNPNNSSGYSYSSK
172	FBpp0077378|FBgn0031437|CG9881-PA|Arpc5-PA FBpp0307163|FBgn0031437|CG9881-PB|Arpc5-PB	1.0000	FBpp0077378 type=protein; loc=2L:join(2580369..2580581,2580644..2580886); ID=FBpp0077378; name=Arpc5-PA; parent=FBgn0031437,FBtr0077694; dbxref=FlyBase:FBpp0077378,FlyBase_Annotation_IDs:CG9881-PA,GB_protein:AAF51237.1,REFSEQ:NP_608693,GB_protein:AAF51237,FlyMine:FBpp0077378,modMine:FBpp0077378; MD5=88da80488ded78214c9538518c16fa00; length=151; release=r6.09; species=Dmel;;FBpp0307163 type=protei…	55.6	9	0.13	DHALNITLR+EDDGVESAAAGPDESEITTLLTQGK+KIDVDQYNEDNFR+STQMDQAIDTLDQNDLIDVLMK+SVEALLSALQNAPLR
145	FBpp0076359|FBgn0017579|CG6253-PA|RpL14-PA	1.0000	FBpp0076359 type=protein; loc=3L:join(8601035..8601037,8601314..8601415,8601648..8601842,8602103..8602303); ID=FBpp0076359; name=RpL14-PA; parent=FBgn0017579,FBtr0076633; dbxref=FlyBase:FBpp0076359,FlyBase_Annotation_IDs:CG6253-PA,GB_protein:AAF50393.1,REFSEQ:NP_523975,GB_protein:AAF50393,FlyMine:FBpp0076359,modMine:FBpp0076359; MD5=a8770f33c4e9685bb6fcb587b1869f19; length=166; release=r6.09; spe…	20.5	9	0.15	LLTIAFNTLK+LVAIVDVIDQNR+VLVDGPLTGVPR
95	FBpp0073902|FBgn0027329|CG8231-PA|Tcp-1zeta-PA	1.0000	FBpp0073902 type=protein; loc=X:join(15746771..15746907,15747308..15748772); ID=FBpp0073902; name=Tcp-1zeta-PA; parent=FBgn0027329,FBtr0074086; dbxref=FlyBase:FBpp0073902,FlyBase_Annotation_IDs:CG8231-PA,GB_protein:AAF48503.1,REFSEQ:NP_573066,GB_protein:AAF48503,FlyMine:FBpp0073902,modMine:FBpp0073902; MD5=bf1bdbb9f23081efbcddee7a5d40b156; length=533; release=r6.09; species=Dmel;	14.4	8	0.14	AAQALAINISAAK+ALEVLDQVK+ALVPGAGAFEVR+AYNELVAFK+EGILALR+NLVEVANTSLK+TLAVNSGYDAQDTIVK
74	FBpp0072768|FBgn0035336|CG9004-PA|CG9004-PA	1.0000	FBpp0072768 type=protein; loc=3L:join(2373796..2374675,2374729..2376413); ID=FBpp0072768; name=CG9004-PA; parent=FBgn0035336,FBtr0072890; dbxref=FlyBase:FBpp0072768,FlyBase_Annotation_IDs:CG9004-PA,GB_protein:AAF47640.1,REFSEQ:NP_647717,GB_protein:AAF47640,FlyMine:FBpp0072768,modMine:FBpp0072768; MD5=cbddc1149c8ec393ecc3d2ebd4b9c3e0; length=854; release=r6.09; species=Dmel;	9.1	8	0.12	DAEGNILPDPVELEASAAGQK+EIYQTFER+FMVDILNAVK+LIQEALLGYTR+LPQYDPELAENLR+SANGGFADQLLELAR
581a	FBpp0293530|FBgn0262579|CG34373-PD|Ect4-PD FBpp0293532|FBgn0262579|CG34373-PF|Ect4-PF FBpp0293533|FBgn0262579|CG34373-PG|Ect4-PG FBpp0293534|FBgn0262579|CG34373-PH|Ect4-PH FBpp0293535|FBgn0262579|CG43119-PI|Ect4-PI FBpp0306073|FBgn0262579|CG43119-PK|Ect4-PK	1.0000	FBpp0293530 type=protein; loc=3L:join(8074475..8074825,8093059..8093337,8098346..8098725,8099146..8099536,8102893..8104818,8104880..8105059,8105127..8105296,8105440..8105657,8106016..8106949,8108639..8108723); ID=FBpp0293530; name=Ect4-PD; parent=FBgn0262579,FBtr0304993; dbxref=REFSEQ:NP_001097541,GB_protein:ABW08490,FlyBase:FBpp0293530,FlyBase:FBpp0111510,FlyBase_Annotation_IDs:CG34373-PD,FlyBas…	6.9	8	0.13	ADIGIGNGILLK+EINAIEALK+FDNGLLNSIR+QIGFNDYIDK+SLTAGSGQQEIEQTINK+SSAAGLGHGSGSGMGSGYR+YSNMLTSIVSSLQEDER
59	FBpp0072128|FBgn0015268|CG5330-PA|Nap1-PA FBpp0297131|FBgn0015268|CG5330-PB|Nap1-PB FBpp0297132|FBgn0015268|CG5330-PC|Nap1-PC	1.0000	FBpp0072128 type=protein; loc=2R:complement(join(23906615..23906700,23906060..23906528,23905856..23905996,23905605..23905793,23905314..23905541)); ID=FBpp0072128; name=Nap1-PA; parent=FBgn0015268,FBtr0072219; dbxref=FlyBase:FBpp0072128,FlyBase_Annotation_IDs:CG5330-PA,GB_protein:AAF47097.1,REFSEQ:NP_477128,GB_protein:AAF47097,FlyMine:FBpp0072128,modMine:FBpp0072128; MD5=000865d4f250b0cc3d2b7681c0…	15.1	8	0.11	MLPAPVQNR+NTAIMSEMVQPHDEPAIR+STVDPNDPFAFEGPEIYK+YQVQYQPLFDK
559a	FBpp0087502|FBgn0004907|CG17870-PD|14-3-3zeta-PD FBpp0087503|FBgn0004907|CG17870-PE|14-3-3zeta-PE FBpp0099540|FBgn0004907|CG17870-PJ|14-3-3zeta-PJ FBpp0305136|FBgn0004907|CG17870-PK|14-3-3zeta-PK FBpp0305137|FBgn0004907|CG17870-PL|14-3-3zeta-PL	1.0000	FBpp0087502 type=protein; loc=2R:join(10104348..10104409,10104717..10104830,10104941..10105067,10105702..10105825,10105941..10106104,10107467..10107622); ID=FBpp0087502; name=14-3-3zeta-PD; parent=FBgn0004907,FBtr0088414; dbxref=FlyBase_Annotation_IDs:CG17870-PD,FlyBase:FBpp0087502,GB_protein:AAM71060.1,REFSEQ:NP_476885,GB_protein:AAM71060; MD5=f196cab6a894ca73c510c5280d765fbc; length=248; releas…	22.6	8	0.13	DSTLIMQLLR+NLLSVAYK+NTVVDDSQTAYQDAFDISK+QAFDDAIAELDTLNEDSYK
510a	FBpp0076215|FBgn0015218|CG4035-PB|eIF-4E-PB FBpp0076216|FBgn0015218|CG4035-PC|eIF-4E-PC FBpp0076217|FBgn0015218|CG4035-PD|eIF-4E-PD FBpp0076218|FBgn0015218|CG4035-PA|eIF-4E-PA FBpp0076219|FBgn0015218|CG4035-PG|eIF-4E-PG FBpp0076220|FBgn0015218|CG4035-PE|eIF-4E-PE FBpp0076221|FBgn0015218|CG4035-PF|eIF-4E-PF FBpp0306016|FBgn0015218|CG4035-PH|eIF-4E-PH FBpp0306017|FBgn0015218|CG4035-PI|eIF-4E-PI	1.0000	FBpp0076215 type=protein; loc=3L:complement(join(9401040..9401096,9400583..9400953,9400419..9400518,9400097..9400184,9399870..9400033)); ID=FBpp0076215; name=eIF-4E-PB; parent=FBgn0015218,FBtr0076487; dbxref=FlyBase:FBpp0076215,FlyBase_Annotation_IDs:CG4035-PB,GB_protein:AAF50282.1,REFSEQ:NP_524829,GB_protein:AAF50282; MD5=8d9bf8f418dbd4c61ab9ea1452badbfc; length=259; release=r6.09; species=Dmel;…	30.6	8	0.12	EDPQETGEPAGNTATTTAPAGDDAVR+LGSDYSLFK+NNSLQYQLHK+TSAPSTEQGRPEPPTSAAAPAEAK+WVITLNK
504a	FBpp0075249|FBgn0263603|CG5215-PB|Zn72D-PB FBpp0302718|FBgn0263603|CG5215-PC|Zn72D-PC FBpp0302719|FBgn0263603|CG5215-PD|Zn72D-PD FBpp0305489|FBgn0263603|CG5215-PF|Zn72D-PF	1.0000	FBpp0075249 type=protein; loc=3L:complement(join(16110483..16111869,16109622..16110122,16107596..16107786,16106954..16107529)); ID=FBpp0075249; name=Zn72D-PB; parent=FBgn0263603,FBtr0075494; dbxref=FlyBase:FBpp0075249,FlyBase_Annotation_IDs:CG5215-PB,GB_protein:AAO41247.1,REFSEQ:NP_788510,GB_protein:AAO41247,FlyMine:FBpp0075249,modMine:FBpp0075249; MD5=9effbe2100b9ff80ae0e728ee501781c; length=884…	9.5	8	0.13	DANPGEAATTDEGEGDSEFLPR+ITLTSPLLR+LVSDALAEQPSDAGAANK+TFYQQSPASYNASGSTASVSK+VQPDLVVDFKPTPR
492a	FBpp0073766|FBgn0264078|CG32593-PA|Flo2-PA FBpp0073768|FBgn0264078|CG32593-PE|Flo2-PE FBpp0303247|FBgn0264078|CG32593-PI|Flo2-PI FBpp0303248|FBgn0264078|CG32593-PJ|Flo2-PJ FBpp0303249|FBgn0264078|CG32593-PK|Flo2-PK FBpp0312521|FBgn0264078|CG32593-PM|Flo2-PM	1.0000	FBpp0073766 type=protein; loc=X:join(14840971..14841019,14924226..14924413,14925646..14925684,14926766..14926874,14930747..14931314,14931802..14931985,14932048..14932227); ID=FBpp0073766; name=Flo2-PA; parent=FBgn0264078,FBtr0073949; dbxref=FlyBase:FBpp0073766,FlyBase_Annotation_IDs:CG32593-PA,GB_protein:AAF48407.2,REFSEQ:NP_727797,GB_protein:AAF48407,FlyMine:FBpp0073766,modMine:FBpp0073766; MD5=…	20.5	8	0.13	ADELLGTASEQFLGK+AESQLAYELQAAK+DVYDDVQYLASLGK+IAAEVAAPLAK+QYGDAAIMNIVLESLPK+TDEIVLIGGNDNITNDVTR
472a	FBpp0071087|FBgn0261592|CG10944-PB|RpS6-PB	1.0000	FBpp0071087 type=protein; loc=X:complement(join(7901243..7901248,7900803..7901007,7899754..7900289)); ID=FBpp0071087; name=RpS6-PB; parent=FBgn0261592,FBtr0071135; dbxref=FlyBase:FBpp0071087,FlyBase_Annotation_IDs:CG10944-PB,GB_protein:AAN09218.1,REFSEQ:NP_511073,GB_protein:AAN09218,FlyMine:FBpp0071087,modMine:FBpp0071087; MD5=a5a2be906b55066ce578c7696a06737d; length=248; release=r6.09; species=D…	18.1	8	0.14	DIPGLTDTTIPR+LFEVVDEHK+LITPVVLQR+MGQVVEADILGDEWK
448	FBpp0290490|FBgn0260771|CG42569-PA|Larp7-PA	1.0000	FBpp0290490 type=protein; loc=X:join(9243876..9244146,9244207..9245723); ID=FBpp0290490; name=Larp7-PA; parent=FBgn0260771,FBtr0301275; dbxref=REFSEQ:NP_524795,GB_protein:AAF46473,FlyBase_Annotation_IDs:CG42569-PA,FlyBase:FBpp0290490,FlyBase:FBpp0071247,FlyBase_Annotation_IDs:CG12058-PA,FlyMine:FBpp0290490,modMine:FBpp0290490; MD5=0c7a8c9df4bc89bebdae4e14c32e65aa; length=595; release=r6.09; speci…	12.1	8	0.11	AEQPQSEAEQVELPK+ALSNSQLLELDETELK+GQMEFYFGDANLSK+TLTQDVQQIAK+YGPVAYVSLPHYPGTK
435	FBpp0110421|FBgn0064225|CG17489-PA|RpL5-PA FBpp0110424|FBgn0064225|CG17489-PB|RpL5-PB FBpp0304879|FBgn0064225|CG17489-PG|RpL5-PG FBpp0311121|FBgn0064225|CG17489-PH|RpL5-PH	1.0000	FBpp0110421 type=protein; loc=2L:complement(join(22536537..22536539,22536115..22536378,22535617..22536054,22534869..22535063)); ID=FBpp0110421; name=RpL5-PA; parent=FBgn0064225,FBtr0111129; dbxref=FlyBase_Annotation_IDs:CG17489-PA,GB_protein:EAA46019.1,FlyBase:FBpp0110421,REFSEQ:NP_001036387,GB_protein:EAA46019; MD5=4509e147e248f30dbcb4ce925dd687bb; length=299; release=r6.09; species=Dmel;;FBpp01…	15.1	8	0.12	ADDLEDIYK+ADDLEDIYKK+FPGYSAETK+GAVDGGLNIPHSVK+SLEEEDEESFKR
433	FBpp0110147|FBgn0052699|CG32699-PB|LPCAT-PB	1.0000	FBpp0110147 type=protein; loc=X:complement(join(9579482..9579682,9574901..9575046,9574347..9574832,9574132..9574269,9573579..9573855,9573404..9573505,9573185..9573326,9573008..9573117)); ID=FBpp0110147; name=LPCAT-PB; parent=FBgn0052699,FBtr0110850; dbxref=FlyBase:FBpp0110147,FlyBase_Annotation_IDs:CG32699-PB,REFSEQ:NP_001036265,GB_protein:ABI30972,FlyMine:FBpp0110147,modMine:FBpp0110147; MD5=649…	22.0	8	0.12	ALGVPTSDYSFEDVIVMSR+ETADIPLLGK+FKPGAFYPGVPVQPVLLK+GRAATAKEAPILVVAPHSSYVDSILVVASGPPSIVAK+IINYAQPIYVQR+IPFPGDIVEIER+NSDLLTFLR
423	FBpp0088490|FBgn0264855|CG4260-PA|AP-2alpha-PA FBpp0088945|FBgn0264855|CG4260-PB|AP-2alpha-PB	1.0000	FBpp0088490 type=protein; loc=2L:complement(join(413396..413459,412447..412658,411782..412237,411129..411718,410127..411060,409790..410073,409532..409736,409388..409465)); ID=FBpp0088490; name=AP-2alpha-PA; parent=FBgn0264855,FBtr0089488; dbxref=FlyBase:FBpp0088490,FlyBase_Annotation_IDs:CG4260-PA,GB_protein:AAF56103.2,REFSEQ:NP_476819,GB_protein:AAF56103,FlyMine:FBpp0088490,modMine:FBpp0088490; …	8.6	8	0.12	AAQPLDLPGAR+ALLLSTYIK+FINLFPEIR+LLQNYNPVTEEAGVR+LNETLETILNK+TNIQDVFR+VGGYILGEFGNLIAGDSR
408	FBpp0087865|FBgn0021995|CG2173-PA|Rs1-PA FBpp0311849|FBgn0021995|CG2173-PB|Rs1-PB	1.0000	FBpp0087865 type=protein; loc=2R:join(8164956..8165048,8165107..8165931,8166116..8166848,8166909..8167452,8167514..8167667); ID=FBpp0087865; name=Rs1-PA; parent=FBgn0021995,FBtr0088788; dbxref=FlyBase:FBpp0087865,FlyBase_Annotation_IDs:CG2173-PA,GB_protein:AAF59119.1,REFSEQ:NP_651970,GB_protein:AAF59119,FlyMine:FBpp0087865,modMine:FBpp0087865; MD5=c8b48129794ec6f616d41968544a0665; length=782; rel…	11.6	8	0.12	AGISVSLAGEK+DLAAVSLDKPIK+ELGAQVYQVTK+GFEFVSSVK+GGQSAFTNDLTDVSR+LALTTGDEDK+QNPDIVIATPGR+TAAYMLPTLER
406	FBpp0087861|FBgn0033264|CG2158-PA|Nup50-PA	1.0000	FBpp0087861 type=protein; loc=2R:join(8123138..8123363,8123420..8124549,8124610..8124948); ID=FBpp0087861; name=Nup50-PA; parent=FBgn0033264,FBtr0088783; dbxref=FlyBase:FBpp0087861,FlyBase_Annotation_IDs:CG2158-PA,GB_protein:AAF59131.1,REFSEQ:NP_610355,GB_protein:AAF59131,FlyMine:FBpp0087861,modMine:FBpp0087861; MD5=be5d93959adbf8ce49e5360e86ab60a5; length=564; release=r6.09; species=Dmel;	18.3	8	0.10	AATTFTFGKPSAPIGASVSPLAK+ESTSTVDGAKPTTSIFGNISAAK+KDEPNFSAPK+QATSNLNHENWDLEEEPEER+SSIFSFGAK+TSSSSTSLTSTMETSEYR
391	FBpp0086897|FBgn0002069|CG3821-PA|Aats-asp-PA FBpp0305104|FBgn0002069|CG3821-PB|Aats-asp-PB FBpp0308483|FBgn0002069|CG3821-PC|Aats-asp-PC	1.0000	FBpp0086897 type=protein; loc=2R:join(12880790..12880870,12880950..12881275,12881508..12882532,12882742..12882905); ID=FBpp0086897; name=Aats-asp-PA; parent=FBgn0002069,FBtr0087784; dbxref=FlyBase:FBpp0086897,FlyBase_Annotation_IDs:CG3821-PA,GB_protein:AAF58445.1,REFSEQ:NP_476609,GB_protein:AAF58445,FlyMine:FBpp0086897,modMine:FBpp0086897; MD5=d591e774a6a00e15b123c851058b06b9; length=531; release…	16.9	8	0.13	EAGVETGDEEDLSTPNEK+GEEILSGAQR+IISAASEGGANVFTVSYFK+NFVPVSELSGQVGK+VYTVGAVFR+YDTDFYILDK+YGLSEMIQSK
383	FBpp0086701|FBgn0033912|CG8415-PA|RpS23-PA FBpp0308991|FBgn0033912|CG8415-PB|RpS23-PB	1.0000	FBpp0086701 type=protein; loc=2R:complement(join(14216530..14216533,14215951..14216110,14215435..14215702)); ID=FBpp0086701; name=RpS23-PA; parent=FBgn0033912,FBtr0087575; dbxref=FlyBase:FBpp0086701,FlyBase_Annotation_IDs:CG8415-PA,GB_protein:AAF58277.2,REFSEQ:NP_610939,GB_protein:AAF58277,FlyMine:FBpp0086701,modMine:FBpp0086701; MD5=e61e7f18ffb2c6f72e0b266cd817f7b8; length=143; release=r6.09; sp…	34.3	8	0.13	DGSLNYIEENDEVLVAGFGR+GHAVGDIPGVR+ITAFVPR+VANVSLLALYK
39	FBpp0071461|FBgn0034577|CG10540-PA|cpa-PA	1.0000	FBpp0071461 type=protein; loc=2R:join(21058022..21058262,21058384..21058553,21058612..21059061); ID=FBpp0071461; name=cpa-PA; parent=FBgn0034577,FBtr0071532; dbxref=FlyBase:FBpp0071461,FlyBase_Annotation_IDs:CG10540-PA,GB_protein:AAF46660.1,REFSEQ:NP_611539,GB_protein:AAF46660,FlyMine:FBpp0071461,modMine:FBpp0071461; MD5=499fbe04f6ba817a7076f7ee6c44ee1c; length=286; release=r6.09; species=Dmel;	32.5	8	0.12	AALDLETLAYTASHYR+EASDYQDVEADATAEPWR+ESVVVSNEQQVAK+HGVSSVFGK+IEGTDHNAIISEHNDLGNGR+VQVHYYEDGNVQLVSSK
375	FBpp0086115|FBgn0025716|CG6546-PA|Bap55-PA	1.0000	FBpp0086115 type=protein; loc=2R:complement(join(17430642..17430840,17429720..17430562,17429425..17429660)); ID=FBpp0086115; name=Bap55-PA; parent=FBgn0025716,FBtr0086960; dbxref=FlyBase:FBpp0086115,FlyBase_Annotation_IDs:CG6546-PA,GB_protein:AAF57868.1,REFSEQ:NP_611209,GB_protein:AAF57868,FlyMine:FBpp0086115,modMine:FBpp0086115; MD5=6b92140b54d51afa731088c76899d3ec; length=425; release=r6.09; sp…	14.6	8	0.13	AEIPSVVGIGAAPETNLDPETK+DGMIDNWDLFEK+HGIDLSPVYK+LTELMFEK+SPLGGDFLSR
370	FBpp0085951|FBgn0034313|CG5726-PA|CG5726-PA	1.0000	FBpp0085951 type=protein; loc=2R:complement(join(18179471..18179832,18177580..18178533,18176080..18177064)); ID=FBpp0085951; name=CG5726-PA; parent=FBgn0034313,FBtr0086772; dbxref=FlyBase:FBpp0085951,FlyBase_Annotation_IDs:CG5726-PA,GB_protein:AAF57731.1,REFSEQ:NP_611304,GB_protein:AAF57731,FlyMine:FBpp0085951,modMine:FBpp0085951; MD5=0d41d094028e1f3fb1e0db752fb2e9d1; length=766; release=r6.09; s…	13.3	8	0.12	ELNDTSVVLGTR+HLIMQPALTAK+ILETNFLNADAYR+LYNSITLLGEYYHR+NAQQTTQYMNYLSAQK+YSESGLSYQANNSASLGHR+YSSQSSLASEASSSFDR
369	FBpp0085947|FBgn0266420|CG5581-PA|Ote-PA	1.0000	FBpp0085947 type=protein; loc=2R:complement(18275805..18277079); ID=FBpp0085947; name=Ote-PA; parent=FBgn0266420,FBtr0086768; dbxref=FlyBase:FBpp0085947,FlyBase_Annotation_IDs:CG5581-PA,GB_protein:AAF57722.3,REFSEQ:NP_476664,GB_protein:AAF57722,FlyMine:FBpp0085947,modMine:FBpp0085947; MD5=3547adbeee0a701f23aeb5504bafcdde; length=424; release=r6.09; species=Dmel;	23.3	8	0.12	ETLAPAPGAPSAPAAASTPVDK+ETLAPAPGAPSAPAAASTPVDKLDGNK+SLRPNDNSVSEAFNR+SYDYASNPAPGR+TAAQGYVTAEAPPVASYSSSYK+TYANELSDDTDSKEDQYESTFAR
324	FBpp0084559|FBgn0040080|CG5692-PA|pins-PA	1.0000	FBpp0084559 type=protein; loc=3R:join(27583088..27584374,27584633..27585322); ID=FBpp0084559; name=pins-PA; parent=FBgn0040080,FBtr0085189; dbxref=FlyBase:FBpp0084559,FlyBase_Annotation_IDs:CG5692-PA,GB_protein:AAF56721.1,REFSEQ:NP_524999,GB_protein:AAF56721,FlyMine:FBpp0084559,modMine:FBpp0084559; MD5=12d22847df5b4f0846d29f933ff2640b; length=658; release=r6.09; species=Dmel;	12.8	8	0.12	AGVAFFQAAIQAGTEDLR+ALYNLGNVYHAK+AVEFYQENLK+DDDFFEMLSR+LLGMPDSEPSPTEEEAR+SPSSANPSAIGHGPLAR
267	FBpp0081568|FBgn0002431|CG9484-PA|hyd-PA FBpp0308671|FBgn0002431|CG9484-PB|hyd-PB	1.0000	FBpp0081568 type=protein; loc=3R:complement(join(9725464..9725525,9724480..9724677,9724137..9724416,9723860..9724077,9723561..9723799,9723308..9723498,9719720..9723220,9719477..9719621,9719164..9719397,9718631..9719103,9718331..9718541,9717530..9718276,9716517..9717473,9716374..9716450,9715991..9716316,9715724..9715930,9715521..9715668,9715224..9715454,9714952..9715164)); ID=FBpp0081568; name=hyd…	4.5	8	0.13	AEGSTDSNIYVQLK+DALPVLDITALR+ELNTQFGNQSR+ESLIVQTFK+LTLDLFGR+NVSTAATGATGNNSVISNR+QKSETSAQSSQPKK+SPSVVVVDPVDDDNEPLFYSPGK+TIDSDINNYSASNLSTAEQAK
259	FBpp0080727|FBgn0032731|CG10641-PA|Swip-1-PA FBpp0309283|FBgn0032731|CG10641-PB|Swip-1-PB	1.0000	FBpp0080727 type=protein; loc=2L:complement(join(18986672..18986910,18978355..18978769)); ID=FBpp0080727; name=Swip-1-PA; parent=FBgn0032731,FBtr0081185; dbxref=FlyBase:FBpp0080727,FlyBase_Annotation_IDs:CG10641-PA,GB_protein:AAF53731.1,REFSEQ:NP_609925,GB_protein:AAF53731,FlyMine:FBpp0080727,modMine:FBpp0080727; MD5=aa96792e1477ff83c91e7dcc3268d4e2; length=217; release=r6.09; species=Dmel;;FBpp0…	39.2	8	0.13	AQAGELDSDSGLNQLAR+DGFLDLQELK+DSVDSPSSTTNTDSSELTHILNR+EFLLIFR+LTEVDVEQVGVSGAK+VVNVYTDFPEFSR
243	FBpp0079893|FBgn0032397|CG6756-PA|Tom70-PA FBpp0079894|FBgn0032397|CG6756-PB|Tom70-PB FBpp0079895|FBgn0032397|CG6756-PC|Tom70-PC	1.0000	FBpp0079893 type=protein; loc=2L:complement(join(12037155..12038130,12036271..12037064)); ID=FBpp0079893; name=Tom70-PA; parent=FBgn0032397,FBtr0080309; dbxref=FlyBase:FBpp0079893,FlyBase_Annotation_IDs:CG6756-PA,GB_protein:AAF53148.2,REFSEQ:NP_609536,GB_protein:AAF53148,FlyMine:FBpp0079893,modMine:FBpp0079893; MD5=e8b1482c65ac2a5ee7a6c2be549f0d73; length=589; release=r6.09; species=Dmel;;FBpp007…	13.1	8	0.12	AALYIQLDQR+AVELFEK+AVSIAPNHAIAFVQK+GIADFAEAER+LSLLAGDQR+QAISLDGTAPDQELER+TDMAIFYQNR
239	FBpp0079752|FBgn0015756|CG6141-PA|RpL9-PA FBpp0079753|FBgn0015756|CG6141-PB|RpL9-PB FBpp0309201|FBgn0015756|CG6141-PC|RpL9-PC	1.0000	FBpp0079752 type=protein; loc=2L:complement(join(11003511..11003751,11002907..11003238)); ID=FBpp0079752; name=RpL9-PA; parent=FBgn0015756,FBtr0080163; dbxref=FlyBase:FBpp0079752,FlyBase_Annotation_IDs:CG6141-PA,GB_protein:AAF53048.2,REFSEQ:NP_477161,GB_protein:AAF53048; MD5=34fd4750956f462f757b4355f18215dd; length=190; release=r6.09; species=Dmel;;FBpp0079753 type=protein; loc=2L:complement(join…	23.2	8	0.14	FLDGLYVSEK+GVTFGFQYK+RVEMAPGVTVVNSTAQK+VEMAPGVTVVNSTAQK+VVTITGTR
206	FBpp0078689|FBgn0015834|CG8882-PA|Trip1-PA	1.0000	FBpp0078689 type=protein; loc=2L:complement(join(4967691..4967693,4967024..4967513,4966481..4966968)); ID=FBpp0078689; name=Trip1-PA; parent=FBgn0015834,FBtr0079053; dbxref=GB_protein:AAF52183.1,FlyBase:FBpp0078689,FlyBase_Annotation_IDs:CG8882-PA,REFSEQ:NP_523478,GB_protein:AAF52183,FlyMine:FBpp0078689,modMine:FBpp0078689; MD5=b677f500e9ee1074518bd3203c0456f2; length=326; release=r6.09; species=…	37.7	8	0.12	DQKPNVWYSLNGER+IWDVEYGTVIASIPTK+LITGAGDMTAK+SYASGGEDGFVR+TERPVNSAAISPIMDHVVLGGGQDAMEVTTTSTK+TSNFSFSGNQAAYSTDK+VVDSGTDHSAGINDMQLSK
197	FBpp0078606|FBgn0015331|CG14637-PA|abs-PA	1.0000	FBpp0078606 type=protein; loc=3R:4233129..4234988; ID=FBpp0078606; name=abs-PA; parent=FBgn0015331,FBtr0078967; dbxref=FlyBase:FBpp0078606,FlyBase_Annotation_IDs:CG14637-PA,GB_protein:AAF52165.1,REFSEQ:NP_524220,GB_protein:AAF52165,FlyMine:FBpp0078606,modMine:FBpp0078606; MD5=cf1e3436858801b79fb1ade7dc19643c; length=619; release=r6.09; species=Dmel;	12.0	8	0.13	AGAASMNVTQQVEYVK+DLIGIAFTGSGK+GIQYEQPIK+ILVEGETPSPPIR+SALVKPVTINVGR+TTEQSVLLDLK
177	FBpp0077714|FBgn0003278|CG4033-PA|RpI135-PA	1.0000	FBpp0077714 type=protein; loc=2L:join(404384..404473,404536..406035,406095..407894); ID=FBpp0077714; name=RpI135-PA; parent=FBgn0003278,FBtr0078054; dbxref=FlyBase:FBpp0077714,FlyBase_Annotation_IDs:CG4033-PA,GB_protein:AAF51503.1,REFSEQ:NP_476708,GB_protein:AAF51503,FlyMine:FBpp0077714,modMine:FBpp0077714; MD5=57a1bdc18c8d91ec8b997a7d3469778d; length=1129; release=r6.09; species=Dmel;	11.3	8	0.12	AIESFLATGNIASR+EMYPDFTTHLELAK+FSEENTAIDYFGK+GQNFSDLGMLVQTVR+MLEAGGYNYYGTER+MLEEMQQMKTIPVLTNSRPEFKQIPK+NGQFPGLYIATGPAR+SFIGNLFR+VPQDVIDVR
161	FBpp0076856|FBgn0035608|CG10630-PA|blanks-PA	1.0000	FBpp0076856 type=protein; loc=3L:complement(join(5498728..5498848,5497706..5498559)); ID=FBpp0076856; name=blanks-PA; parent=FBgn0035608,FBtr0077152; dbxref=FlyBase:FBpp0076856,FlyBase_Annotation_IDs:CG10630-PA,GB_protein:AAF50777.1,REFSEQ:NP_647966,GB_protein:AAF50777,FlyMine:FBpp0076856,modMine:FBpp0076856; MD5=e9b170756e9c2deb9380c5aac03f605f; length=324; release=r6.09; species=Dmel;	23.5	8	0.13	ALIPNPSAEEDAVAVIPLADNLK+DALMVLNELK+GVTVDNMQIK+SLESDEDDILEK+TDDIDVATLYNDLK+VDILEMK
152	FBpp0076602|FBgn0035753|CG8615-PA|RpL18-PA FBpp0305562|FBgn0035753|CG8615-PB|RpL18-PB FBpp0311286|FBgn0035753|CG8615-PC|RpL18-PC	1.0000	FBpp0076602 type=protein; loc=3L:complement(join(7241226..7241228,7240855..7240941,7240301..7240777)); ID=FBpp0076602; name=RpL18-PA; parent=FBgn0035753,FBtr0076892; dbxref=GB_protein:AAF50596.1,FlyBase:FBpp0076602,FlyBase_Annotation_IDs:CG8615-PA,REFSEQ:NP_648091,GB_protein:AAF50596,FlyMine:FBpp0076602,modMine:FBpp0076602; MD5=7321237c81d349ed4322de58426e4c66; length=188; release=r6.09; species=…	27.7	8	0.13	AANQPESTIVVVGTVTDDAR+AGGEVLTFDQLALR+INRPPLSLQR+NTLLLQGR
147	FBpp0076460|FBgn0262716|CG7558-PA|Arp3-PA FBpp0306212|FBgn0262716|CG7558-PB|Arp3-PB	1.0000	FBpp0076460 type=protein; loc=3L:complement(join(8115682..8115725,8115408..8115588,8115030..8115344,8114257..8114793,8114113..8114196,8113956..8114051)); ID=FBpp0076460; name=Arp3-PA; parent=FBgn0262716,FBtr0076737; dbxref=FlyBase:FBpp0076460,FlyBase_Annotation_IDs:CG7558-PA,GB_protein:AAF50488.1,REFSEQ:NP_523968,GB_protein:AAF50488,FlyMine:FBpp0076460,modMine:FBpp0076460; MD5=ddf317cc31cb4aa1759…	14.6	8	0.11	AEPEDHYFLLTEPPLNTPENR+APFNVDVGYER+EPQFIIPSAIAIK+EREVGIPPEQSLETAK+EVGIPPEQSLETAK
126	FBpp0075181|FBgn0036621|CG16807-PA|roq-PA FBpp0303600|FBgn0036621|CG16807-PB|roq-PB FBpp0305463|FBgn0036621|CG16807-PC|roq-PC	1.0000	FBpp0075181 type=protein; loc=3L:complement(join(16377076..16377237,16374860..16377010,16374521..16374667)); ID=FBpp0075181; name=roq-PA; parent=FBgn0036621,FBtr0075423; dbxref=FlyBase:FBpp0075181,FlyBase_Annotation_IDs:CG16807-PA,GB_protein:AAF49474.1,REFSEQ:NP_648886,GB_protein:AAF49474,FlyMine:FBpp0075181,modMine:FBpp0075181; MD5=c331875f10d941910e1743f8e5472ae4; length=819; release=r6.09; spe…	10.6	8	0.13	DSELLELAPPPPSVQK+EADSSLMQLK+EHDAQIVQIATEAGLR+EYQANPVAPTQR+NLVDIVDPDDSGIK+NLVDIVDPDDSGIKVD+TPLALQGPPAVGVGAIK
122	FBpp0075104|FBgn0025582|CG9677-PA|Int6-PA	1.0000	FBpp0075104 type=protein; loc=3L:complement(join(16786744..16786833,16786257..16786649,16785346..16786170)); ID=FBpp0075104; name=Int6-PA; parent=FBgn0025582,FBtr0075345; dbxref=FlyBase:FBpp0075104,FlyBase_Annotation_IDs:CG9677-PA,GB_protein:AAF49412.1,REFSEQ:NP_477385,GB_protein:AAF49412,FlyMine:FBpp0075104,modMine:FBpp0075104; MD5=65d76ad41ba7bda5d6bd5ed4d6c7a92c; length=435; release=r6.09; spe…	16.6	8	0.14	DYIDNANFSTIQALQQR+LGHVVMGTQPLSPYQQLVEK+LNLSQEMPEELVQR+QLQNEVAPIMK+YLATAVVINR
117	FBpp0074865|FBgn0042134|CG18811-PA|Capr-PA FBpp0311792|FBgn0042134|CG18811-PB|Capr-PB	1.0000	FBpp0074865 type=protein; loc=3L:complement(join(18672631..18673011,18671490..18671672,18671268..18671434,18669034..18671188)); ID=FBpp0074865; name=Capr-PA; parent=FBgn0042134,FBtr0075098; dbxref=FlyBase:FBpp0074865,FlyBase_Annotation_IDs:CG18811-PA,GB_protein:AAG22572.1,REFSEQ:NP_652671,GB_protein:AAG22572,FlyMine:FBpp0074865,modMine:FBpp0074865; MD5=927ba82456ba510777179a794cc84d2d; length=961…	10.0	8	0.14	ANAVSAAAVVPEPYNPLK+GETTQATPPAPPTK+KLENTELELLEK+LENTELELLEK+NNDTNAAATAALTNVLK+SFGEVSFEK+SLFQQIQDSGYLDK+YDAVLANLEFAR
97	FBpp0073965|FBgn0027093|CG9020-PA|Aats-arg-PA	1.0000	FBpp0073965 type=protein; loc=X:complement(join(15844040..15844081,15843853..15843981,15843443..15843789,15843055..15843384,15841842..15842991)); ID=FBpp0073965; name=Aats-arg-PA; parent=FBgn0027093,FBtr0074178; dbxref=FlyBase:FBpp0073965,FlyBase_Annotation_IDs:CG9020-PA,GB_protein:AAF48524.1,REFSEQ:NP_573081,GB_protein:AAF48524,FlyMine:FBpp0073965,modMine:FBpp0073965; MD5=e5e47dc220f38c592ce0c80…	13.2	7	0.11	DTPVIIAPVNSTSAK+DYASLALSNLLR+ISDYIFSFDK+MLSVVEYLR+NSGEDFTNLPEILK+SDGGFTYDTSDMAAIR+VLVDFSSPNIAK
80	FBpp0072940|FBgn0027616|CG12076-PA|YT521-B-PA FBpp0072941|FBgn0027616|CG12076-PB|YT521-B-PB	1.0000	FBpp0072940 type=protein; loc=3L:complement(join(3374019..3374034,3372970..3373869,3371601..3372850)); ID=FBpp0072940; name=YT521-B-PA; parent=FBgn0027616,FBtr0073078; dbxref=FlyBase:FBpp0072940,FlyBase_Annotation_IDs:CG12076-PA,GB_protein:AAF47768.2,REFSEQ:NP_647811,GB_protein:AAF47768,FlyMine:FBpp0072940,modMine:FBpp0072940; MD5=05b342feb951826cfd87d02a1d2c23f7; length=721; release=r6.09; speci…	8.3	7	0.12	APSYEEFAAWK+DIPQVAWVLPPSISPK+LFPEDEQIELTPILK+YMSSAAAAEAYVADYMR
579c	FBpp0086252|FBgn0003274|CG4918-PA|RpLP2-PA	1.0000	FBpp0086252 type=protein; loc=2R:16586223..16586564; ID=FBpp0086252; name=RpLP2-PA; parent=FBgn0003274,FBtr0087105; dbxref=FlyBase:FBpp0086252,FlyBase_Annotation_IDs:CG4918-PA,GB_protein:AAF57979.1,REFSEQ:NP_523764,GB_protein:AAF57979,FlyMine:FBpp0086252,modMine:FBpp0086252; MD5=b28d6b4fec46edabc2fa2ec06e21105f; length=113; release=r6.09; species=Dmel;	29.2	7	0.08	ILSSVGVEVDAER+SIDDLIK+YVAAYLLAVLGGK
577a	FBpp0290505|FBgn0028968|CG1528-PC|gammaCOP-PC FBpp0303129|FBgn0028968|CG1528-PD|gammaCOP-PD	1.0000	FBpp0290505 type=protein; loc=3R:join(31572239..31572278,31572501..31573156,31573254..31574724,31574801..31574986,31575045..31575197,31575256..31575386); ID=FBpp0290505; name=gammaCOP-PC; parent=FBgn0028968,FBtr0301290; dbxref=REFSEQ:NP_001163784,GB_protein:ACZ95077,FlyBase:FBpp0290505,FlyBase_Annotation_IDs:CG1528-PC,FlyMine:FBpp0290505,modMine:FBpp0290505; MD5=e60b6f8e92f702b667ecfaca9e8d1824; …	8.2	7	0.10	EKDDEEDGPSNAYQNLEK+FDISIVPK+ILYLINQGEQLVAR+KCIHILTK+SVATLAITTLLK+VELTLPEGFTTR
574a	FBpp0271918|FBgn0036892|CG8798-PC|Lon-PC	1.0000	FBpp0271918 type=protein; loc=3L:complement(join(19611744..19612082,19611325..19611580,19610802..19611261,19610615..19610744,19610252..19610556,19609766..19610188,19608981..19609709,19608732..19608921,19608426..19608668)); ID=FBpp0271918; name=Lon-PC; parent=FBgn0036892,FBtr0273410; dbxref=FlyBase_Annotation_IDs:CG8798-PC,FlyBase:FBpp0271918,REFSEQ:NP_730435,GB_protein:AAN11654,FlyMine:FBpp027191…	8.2	7	0.08	ENVNQSAPSAQPVLIVEVENVK+ESAAAEELIQNQTLEPPLK+IENPLVLIDEVDK+LNQPYVGVFLK+LQIPAEDQSTDQADAAPIK
562b	FBpp0087996|FBgn0033204|CG2065-PA|CG2065-PA FBpp0307930|FBgn0033204|CG2065-PB|CG2065-PB	1.0000	FBpp0087996 type=protein; loc=2R:join(7664040..7664296,7664353..7664509,7664575..7664834,7664896..7665124); ID=FBpp0087996; name=CG2065-PA; parent=FBgn0033204,FBtr0088922; dbxref=FlyBase:FBpp0087996,FlyBase_Annotation_IDs:CG2065-PA,GB_protein:AAF59213.1,REFSEQ:NP_610309,GB_protein:AAF59213,FlyMine:FBpp0087996,modMine:FBpp0087996; MD5=55b3b700f5d5a4de4c1d8b0e64eb83c2; length=300; release=r6.09; sp…	24.3	7	0.09	ELDLSSLESIR+ETNNQNIFSR+IVNVSSLVHTQGFIK+LANVLFTR+NGAQTTLYAALDPALK+VFIVTGANTGIGK
550a	FBpp0086097|FBgn0034237|CG4878-PB|eIF3-S9-PB FBpp0086098|FBgn0034237|CG4878-PA|eIF3-S9-PA	1.0000	FBpp0086097 type=protein; loc=2R:join(17536465..17536579,17536696..17537011,17537070..17538622,17538694..17538782); ID=FBpp0086097; name=eIF3-S9-PB; parent=FBgn0034237,FBtr0086941; dbxref=FlyBase:FBpp0086097,FlyBase_Annotation_IDs:CG4878-PB,GB_protein:AAG22261.1,REFSEQ:NP_611228,GB_protein:AAG22261; MD5=a673b99d3ae6cc810f8396fcadd5d859; length=690; release=r6.09; species=Dmel;;FBpp0086098 type=pr…	9.6	7	0.09	EDTGFNMYTFQGR+EIPVDSVEIR+GYAFMEYK+IIIWDIR+LFSNYGEIVNVVYPVDEEGK+VTLMEIPK
536a	FBpp0084078|FBgn0039229|CG6995-PB|Saf-B-PB	1.0000	FBpp0084078 type=protein; loc=3R:join(24817617..24817736,24817862..24818350,24818411..24818438,24818586..24818700,24818803..24818849,24819729..24820767,24821097..24821246,24821300..24821725,24821794..24822166); ID=FBpp0084078; name=Saf-B-PB; parent=FBgn0039229,FBtr0084700; dbxref=FlyBase_Annotation_IDs:CG6995-PB,FlyBase:FBpp0084078,GB_protein:AAN14018.2,REFSEQ:NP_733041,GB_protein:AAN14018,FlyMin…	8.5	7	0.12	AEGLDPATHLIVPGAK+FDTNLVSSR+GAVDDYTAVPTK+HLPLSGTVGGGSSSSYLHK+NLWVSGLSTLTR+TAIFDAPPPPR
501a	FBpp0074500|FBgn0261593|CG14206-PB|RpS10b-PB FBpp0074501|FBgn0261593|CG14206-PC|RpS10b-PC FBpp0300512|FBgn0261593|CG14206-PD|RpS10b-PD FBpp0310720|FBgn0261593|CG14206-PE|RpS10b-PE	1.0000	FBpp0074500 type=protein; loc=X:19598434..19598916; ID=FBpp0074500; name=RpS10b-PB; parent=FBgn0261593,FBtr0074731; dbxref=FlyBase:FBpp0074500,FlyBase_Annotation_IDs:CG14206-PB,GB_protein:AAF48978.2,REFSEQ:NP_728273,GB_protein:AAF48978,FlyMine:FBpp0074500,modMine:FBpp0074500; MD5=0ae8e030c62f6023a9a1cee4231259cf; length=160; release=r6.09; species=Dmel;;FBpp0074501 type=protein; loc=X:19598434..1…	23.8	7	0.12	GDVGPGAGEVEFR+KGDVGPGAGEVEFR+SYLHLPPEIVPSTLK+VAIYEYLFK
497a	FBpp0074075|FBgn0261609|CG9946-PA|eIF-2alpha-PA FBpp0309768|FBgn0261609|CG9946-PB|eIF-2alpha-PB	1.0000	FBpp0074075 type=protein; loc=X:complement(join(16446185..16446879,16445555..16445885)); ID=FBpp0074075; name=eIF-2alpha-PA; parent=FBgn0261609,FBtr0074300; dbxref=FlyBase:FBpp0074075,FlyBase_Annotation_IDs:CG9946-PA,GB_protein:AAF48615.1,REFSEQ:NP_573130,GB_protein:AAF48615,FlyMine:FBpp0074075,modMine:FBpp0074075; MD5=e3f0b632583d5204c5d718cb0d2136ca; length=341; release=r6.09; species=Dmel;;FBp…	16.7	7	0.09	AINSLLR+ALEVAIEHIR+EVLLSNIK+GLELSTEELPIR+LVTAIDEADLAR+TVAYDIFK
489a	FBpp0073371|FBgn0014133|CG1822-PB|bif-PB FBpp0306539|FBgn0014133|CG1822-PD|bif-PD	1.0000	FBpp0073371 type=protein; loc=X:join(11680853..11681114,11681718..11684254,11687462..11687635,11689201..11689543,11693547..11693938); ID=FBpp0073371; name=bif-PB; parent=FBgn0014133,FBtr0073526; dbxref=FlyBase:FBpp0073371,FlyBase_Annotation_IDs:CG1822-PB,GB_protein:AAN09639.1,REFSEQ:NP_727547,GB_protein:AAN09639,FlyMine:FBpp0073371,modMine:FBpp0073371; MD5=c914c0aee4dd9a54ac6d9f0c4c1af3ad; length…	7.9	7	0.11	DAEATPQSEALSETER+DDDEVEVEEPEMTNSQVR+DGELESGEQPAGVVSNSR+GSAVDEDDYHLTATPGAEVVYSEGTQK+GTAMDNLFQLGVTR
478a	FBpp0072158|FBgn0086129|CG3231-PA|snama-PA	1.0000	FBpp0072158 type=protein; loc=2R:join(24087551..24087716,24087776..24088010,24088065..24088543,24088604..24088878,24088942..24089267,24089556..24089705,24089766..24090059,24090122..24091892); ID=FBpp0072158; name=snama-PA; parent=FBgn0086129,FBtr0072249; dbxref=GB_protein:AAF47162.1,FlyBase:FBpp0072158,FlyBase_Annotation_IDs:CG3231-PA,REFSEQ:NP_611884,GB_protein:AAF47162,FlyMine:FBpp0072158,modMi…	11.6	7	0.11	AAGASDDPSEITSDVLR+AQSPSIEINAAQLSPTHNATENVNPK+IMASQPVINDTEMETNVGK+KAAGASDDPSEITSDVLRK+KFVDTSSSSSLVVK+KPVAEVEPEETEVKPEK+SHSILTVGAASDDNLGPR+VGSGPIDDPLEAFNR+WEIDENILGLEDSSK
473a	FBpp0071301|FBgn0027084|CG12141-PA|Aats-lys-PA FBpp0071302|FBgn0027084|CG12141-PB|Aats-lys-PB FBpp0292593|FBgn0027084|CG12141-PC|Aats-lys-PC	1.0000	FBpp0071301 type=protein; loc=X:complement(join(9608719..9608750,9607629..9608292,9606620..9607567,9606473..9606553)); ID=FBpp0071301; name=Aats-lys-PA; parent=FBgn0027084,FBtr0071366; dbxref=FlyBase:FBpp0071301,FlyBase_Annotation_IDs:CG12141-PA,GB_protein:AAN09255.1,REFSEQ:NP_572573,GB_protein:AAN09255,FlyMine:FBpp0071301,modMine:FBpp0071301; MD5=7a217c9fe3bfd072cd4704963c945458; length=574; rel…	9.4	7	0.10	EVLLFPAMKPEDANR+LAMFLTDSNNIK+LIFYDLR+MLVVGGLDR+YLDLILNNNVR
459	FBpp0312553|FBgn0267828|CG46149-PE|Fatp-PE FBpp0312554|FBgn0267828|CG46149-PA|Fatp-PA FBpp0312555|FBgn0267828|CG46149-PB|Fatp-PB FBpp0312556|FBgn0267828|CG46149-PF|Fatp-PF	1.0000	FBpp0312553 type=protein; loc=2L:complement(join(10516486..10516592,10512935..10513564,10512668..10512869,10511667..10512608)); ID=FBpp0312553; name=Fatp-PE; parent=FBgn0267828,FBtr0347403; dbxref=FlyBase:FBpp0312553,FlyBase_Annotation_IDs:CG46149-PE,REFSEQ:NP_001260354,GB_protein:AGB92889; MD5=0ebc3ce62b8e00b48cd668b386a42a05; length=626; release=r6.09; species=Dmel;;FBpp0312554 type=protein; lo…	15.0	7	0.11	DLPANLTLFQFNNENNNSETEK+ELDLDVFAASLAK+GENVSTSEVEAQVSNVAGYK+VANVLQAQGYK+YELLTPQVYDQVQR+YNATIGQYIGEMAR
432	FBpp0099888|FBgn0037912|CG6782-PA|sea-PA FBpp0099889|FBgn0037912|CG6782-PC|sea-PC FBpp0099890|FBgn0037912|CG6782-PD|sea-PD FBpp0099892|FBgn0037912|CG6782-PE|sea-PE	1.0000	FBpp0099888 type=protein; loc=3R:complement(join(11560852..11561177,11560165..11560792)); ID=FBpp0099888; name=sea-PA; parent=FBgn0037912,FBtr0100461; dbxref=FlyBase_Annotation_IDs:CG6782-PA,FlyBase:FBpp0099888,GB_protein:AAN13508.1,REFSEQ:NP_001027178,GB_protein:AAN13508,FlyMine:FBpp0099888,modMine:FBpp0099888; MD5=aa9a7b0a297eeab817101e5b2822f6a4; length=317; release=r6.09; species=Dmel;;FBpp00…	13.6	7	0.11	FFVLESLK+FGAFEFLK+GFLGLYR+GLSVLVYGSIPK+GLTPTILK
395	FBpp0087109|FBgn0000253|CG8472-PA|Cam-PA FBpp0087110|FBgn0000253|CG8472-PB|Cam-PB FBpp0293502|FBgn0000253|CG8472-PC|Cam-PC FBpp0293503|FBgn0000253|CG8472-PD|Cam-PD FBpp0311269|FBgn0000253|CG8472-PE|Cam-PE	1.0000	FBpp0087109 type=protein; loc=2R:join(12260186..12260188,12264743..12264917,12269193..12269435,12273766..12273794); ID=FBpp0087109; name=Cam-PA; parent=FBgn0000253,FBtr0088001; dbxref=FlyBase:FBpp0087109,FlyBase_Annotation_IDs:CG8472-PA,GB_protein:AAF58542.1,REFSEQ:NP_523710,GB_protein:AAF58542; MD5=0d8d56d0155abaee6c91bd24448526f1; length=149; release=r6.09; species=Dmel;;FBpp0087110 type=protei…	33.6	7	0.12	EADIDGDGQVNYEEFVTMMTSK+EAFSLFDK+EAFSLFDKDGDGTITTK+LTDEEVDEMIR
367	FBpp0085902|FBgn0261119|CG5519-PA|Prp19-PA	1.0000	FBpp0085902 type=protein; loc=2R:complement(join(18450890..18450908,18449472..18450825,18447467..18447611)); ID=FBpp0085902; name=Prp19-PA; parent=FBgn0261119,FBtr0086723; dbxref=FlyBase:FBpp0085902,FlyBase_Annotation_IDs:CG5519-PA,GB_protein:AAF57684.1,REFSEQ:NP_523783,GB_protein:AAF57684,FlyMine:FBpp0085902,modMine:FBpp0085902; MD5=0c3487754cd63a1e17f46fe83bb9ed50; length=505; release=r6.09; sp…	13.5	7	0.11	ELKPEELIEIK+TIQLDDGYEVK+TVPEDLVTTDQVK+VFNDHTALATGVR+VIYHPNEDTVITGSPDMNIR
346	FBpp0085249|FBgn0051618|CG31618-PA|His2A FBpp0091055|FBgn0053808|CG33808-PA|His2A FBpp0091060|FBgn0053814|CG33814-PA|His2A FBpp0091063|FBgn0053817|CG33817-PA|His2A FBpp0091066|FBgn0053820|CG33820-PA|His2A FBpp0091069|FBgn0053823|CG33823-PA|His2A FBpp0091072|FBgn0053826|CG33826-PA|His2A FBpp0091075|FBgn0053829|CG33829-PA|His2A FBpp0091078|FBgn0053832|CG33832-PA|His2A FBpp0091081|FBgn0053835|CG3383…	1.0000	FBpp0085249 type=protein; loc=2L:21423789..21424163; ID=FBpp0085249; name=His2A:CG31618-PA; parent=FBgn0051618,FBtr0085893; dbxref=FlyBase:FBpp0085249,FlyBase_Annotation_IDs:CG31618-PA,GB_protein:AAN11125.1,REFSEQ:NP_724343,GB_protein:AAN11125; MD5=3612d7213b7a1860260424d7556c43bf; length=124; release=r6.09; species=Dmel;;FBpp0091055 type=protein; loc=2L:21433897..21434271; ID=FBpp0091055; name=H…	37.1	7	0.08	AGLQFPVGR+HLQLAIR+KTRIIPR+LLSGVTIAQGGVLPNIQAVLLPK
287	FBpp0082319|FBgn0263396|CG16901-PA|sqd-PA FBpp0082320|FBgn0263396|CG16901-PB|sqd-PB FBpp0082321|FBgn0263396|CG16901-PC|sqd-PC FBpp0301102|FBgn0263396|CG16901-PE|sqd-PE	1.0000	FBpp0082319 type=protein; loc=3R:complement(join(13645753..13645919,13643169..13643209,13642829..13643103,13642512..13642755,13642189..13642427)); ID=FBpp0082319; name=sqd-PA; parent=FBgn0263396,FBtr0082854; dbxref=FlyBase:FBpp0082319,FlyBase_Annotation_IDs:CG16901-PA,GB_protein:AAF54964.2,REFSEQ:NP_731826,GB_protein:AAF54964,FlyMine:FBpp0082319,modMine:FBpp0082319; MD5=f3e0c9c10a8c84b1ad97a28350…	22.7	7	0.10	IFVGGLTTEISDEEIK+LFVGGLSWETTEK+QVDTEINGEDFTK+TYFGQFGNIVEVEMPFDK+YGEIESINVK
285	FBpp0082265|FBgn0015778|CG9412-PB|rin-PB FBpp0082267|FBgn0015778|CG9412-PE|rin-PE FBpp0312063|FBgn0015778|CG9412-PF|rin-PF FBpp0312064|FBgn0015778|CG9412-PG|rin-PG	1.0000	FBpp0082265 type=protein; loc=3R:join(13649069..13650497,13650809..13651059,13651174..13651566); ID=FBpp0082265; name=rin-PB; parent=FBgn0015778,FBtr0082797; dbxref=FlyBase:FBpp0082265,FlyBase_Annotation_IDs:CG9412-PB,GB_protein:AAG22151.2,REFSEQ:NP_524907,GB_protein:AAG22151; MD5=3d141bc378bcfd81dcc7417d76d5dc94; length=690; release=r6.09; species=Dmel;;FBpp0082267 type=protein; loc=3R:join(1364…	7.4	7	0.12	FGNVLELR+LDNGGPLPQR+SPLNYGFITYDDPEAVQK+YQDLYIEDEQDGESR
263	FBpp0081214|FBgn0037439|CG10286-PA|CG10286-PA	1.0000	FBpp0081214 type=protein; loc=3R:6369017..6370894; ID=FBpp0081214; name=CG10286-PA; parent=FBgn0037439,FBtr0081717; dbxref=FlyBase:FBpp0081214,FlyBase_Annotation_IDs:CG10286-PA,GB_protein:AAF54129.1,REFSEQ:NP_649649,GB_protein:AAF54129,FlyMine:FBpp0081214,modMine:FBpp0081214; MD5=486bcb329b45196347e4e2f643e02991; length=625; release=r6.09; species=Dmel;	7.2	7	0.10	AQPLQPAVENLVSQQENIK+FVFYLNK+NLEHLLDAQR+VQALEELFK
27	FBpp0070894|FBgn0086558|CG32744-PA|Ubi-p5E-PA FBpp0073034|FBgn0003943|CG11624-PA|Ubi-p63E-PA FBpp0073035|FBgn0003943|CG11624-PB|Ubi-p63E-PB FBpp0077159|FBgn0003941|CG2960-PA|RpL40-PA FBpp0079606|FBgn0003942|CG5271-PA|RpS27A-PA FBpp0089269|FBgn0003943|CG11624-PC|Ubi-p63E-PC FBpp0305348|FBgn0003943|CG11624-PD|Ubi-p63E-PD FBpp0305700|FBgn0029856|CG11700-PB|CG11700-PB FBpp0306837|FBgn0003941|CG2960-P…	1.0000	FBpp0070894 type=protein; loc=X:complement(6277144..6278748); ID=FBpp0070894; name=Ubi-p5E-PA; parent=FBgn0086558,FBtr0070933; dbxref=FlyBase:FBpp0070894,FlyBase_Annotation_IDs:CG32744-PA,GB_protein:AAF46142.3,REFSEQ:NP_727078,GB_protein:AAF46142,FlyMine:FBpp0070894,modMine:FBpp0070894; MD5=e647e40d6d877d42214ce3f015f4d7a0; length=534; release=r6.09; species=Dmel;;FBpp0073034 type=protein; loc=3L…	44.6	7	0.11	ESTLHLVLR+TITLEVEPSDTIENVK+TLSDYNIQK
253	FBpp0080475|FBgn0051739|CG31739-PA|CG31739-PA FBpp0304012|FBgn0051739|CG31739-PB|CG31739-PB FBpp0304013|FBgn0051739|CG31739-PC|CG31739-PC	1.0000	FBpp0080475 type=protein; loc=2L:join(16827724..16827889,16828052..16828552,16828617..16828795,16828857..16828946,16829003..16830460,16830524..16831378); ID=FBpp0080475; name=CG31739-PA; parent=FBgn0051739,FBtr0080919; dbxref=FlyBase:FBpp0080475,FlyBase_Annotation_IDs:CG31739-PA,GB_protein:AAF53577.3,REFSEQ:NP_724018,GB_protein:AAF53577,FlyMine:FBpp0080475,modMine:FBpp0080475; MD5=a43607e7f5beff9…	9.1	7	0.09	ADPDEPSPSNPLASEAATPAR+DAYGQTQVLLSPK+FGFLLNNVSEIIEK+GGGGYADGGGYNDFDNYR+RMNNMPENTTLTIVGLVMR+TPGGAQEFVVPTR
26	FBpp0070877|FBgn0014026|CG3314-PA|RpL7A-PA FBpp0070878|FBgn0014026|CG3314-PD|RpL7A-PD FBpp0309986|FBgn0014026|CG3314-PE|RpL7A-PE FBpp0309987|FBgn0014026|CG3314-PF|RpL7A-PF FBpp0311460|FBgn0014026|CG3314-PG|RpL7A-PG	1.0000	FBpp0070877 type=protein; loc=X:complement(join(6532490..6532504,6532298..6532421,6531835..6532205,6531126..6531431)); ID=FBpp0070877; name=RpL7A-PA; parent=FBgn0014026,FBtr0070915; dbxref=FlyBase:FBpp0070877,FlyBase_Annotation_IDs:CG3314-PA,GB_protein:AAN09170.1,REFSEQ:NP_727094,GB_protein:AAN09170,FlyMine:FBpp0070877,modMine:FBpp0070877; MD5=9dd5cf6ed8fd7a8831cd15e06ca47ffe; length=271; release…	21.0	7	0.12	KPSYVSAGTNTVTK+KVVNQLFEK+NFGIGQNVQPK+VAPAPLAVK+VPPPIHQFSQTLDK
229	FBpp0079520|FBgn0043456|CG4747-PA|CG4747-PA FBpp0292905|FBgn0043456|CG4747-PB|CG4747-PB FBpp0310306|FBgn0043456|CG4747-PC|CG4747-PC	1.0000	FBpp0079520 type=protein; loc=2L:join(10004047..10004126,10004535..10004571,10005424..10005506,10005568..10006417,10006475..10006585,10006908..10007178,10007255..10007341,10007414..10007503,10007567..10007766); ID=FBpp0079520; name=CG4747-PA; parent=FBgn0043456,FBtr0079930; dbxref=FlyBase:FBpp0079520,FlyBase_Annotation_IDs:CG4747-PA,GB_protein:AAF52846.3,REFSEQ:NP_609336,GB_protein:AAF52846,FlyMi…	13.1	7	0.11	AYVEMSTIDPDTSLDIGEGIK+DVSGEALQDADEASSTPTGR+LSLSGGDTTEK+VETDALLASIAAK+YIDDPAEVDEQVNK
227	FBpp0079485|FBgn0015664|CG5838-PA|Dref-PA FBpp0302627|FBgn0015664|CG5838-PB|Dref-PB	1.0000	FBpp0079485 type=protein; loc=2L:complement(join(9965760..9966885,9965376..9965668,9964928..9965315,9964545..9964867)); ID=FBpp0079485; name=Dref-PA; parent=FBgn0015664,FBtr0079889; dbxref=FlyBase_Annotation_IDs:CG5838-PA,FlyBase:FBpp0079485,GB_protein:AAF52841.1,REFSEQ:NP_523529,GB_protein:AAF52841,FlyMine:FBpp0079485,modMine:FBpp0079485; MD5=3f2b29c47da4b2bf4728d6c75109a053; length=709; release…	13.8	7	0.11	DLASLYHSVPGVVTLSFK+FLEIGEITR+LGIAEQDDPLMMNLK+NVDSLYDAGFGEFLR+YFGFPSNDNNEVITK+YNINFGGVGEGESNEVAATSSVVAIK
213	FBpp0078997|FBgn0026196|CG10206-PA|nop5-PA	1.0000	FBpp0078997 type=protein; loc=2L:complement(join(6917341..6918611,6916898..6917162)); ID=FBpp0078997; name=nop5-PA; parent=FBgn0026196,FBtr0079369; dbxref=FlyBase:FBpp0078997,FlyBase_Annotation_IDs:CG10206-PA,GB_protein:AAF52455.2,REFSEQ:NP_477412,GB_protein:AAF52455,FlyMine:FBpp0078997,modMine:FBpp0078997; MD5=927705a12a71536536d1eea6c514361a; length=511; release=r6.09; species=Dmel;	20.7	7	0.12	DNMATSDLSDILPEDVEEK+FNDTTEALAAATAAVEGK+IITDNIAFVK+KLEQVDNLYQEFETPEK+QKDEEVEAVEEAAAPEPEDQPTPAK+VDAFGEEATFELGAAHK
204	FBpp0078672|FBgn0016075|CG16858-PA|vkg-PA FBpp0305720|FBgn0016075|CG16858-PB|vkg-PB FBpp0305721|FBgn0016075|CG16858-PC|vkg-PC	1.0000	FBpp0078672 type=protein; loc=2L:complement(join(5027037..5027129,5018575..5018757,5018468..5018512,5015691..5018301,5013675..5015592,5013497..5013611,5013212..5013435,5012511..5013144)); ID=FBpp0078672; name=vkg-PA; parent=FBgn0016075,FBtr0079036; dbxref=FlyBase:FBpp0078672,FlyBase_Annotation_IDs:CG16858-PA,GB_protein:AAF52203.1,REFSEQ:NP_477190,GB_protein:AAF52203,FlyMine:FBpp0078672,modMine:FB…	4.8	7	0.09	GDEGVAGLDGR+GDIGYAGQLGFDGAEGLK+GPAGEVIPGPVGAK+GPQGESGVVGLDGR+GPTGDAGWGGIDGMDGLVGPK+GPVGDSQPALDGVAGR
191	FBpp0078500|FBgn0087013|CG1059-PA|Karybeta3-PA FBpp0307568|FBgn0087013|CG1059-PB|Karybeta3-PB	1.0000	FBpp0078500 type=protein; loc=3R:join(4649687..4649767,4650585..4650734,4650799..4651893,4651983..4653336,4653452..4654089); ID=FBpp0078500; name=Karybeta3-PA; parent=FBgn0087013,FBtr0078860; dbxref=FlyBase:FBpp0078500,FlyBase_Annotation_IDs:CG1059-PA,GB_protein:AAF52107.1,REFSEQ:NP_524226,GB_protein:AAF52107,FlyMine:FBpp0078500,modMine:FBpp0078500; MD5=159db4c67d28d8e2289d4cf0d9f0283a; length=11…	8.2	7	0.11	EGFAEYAEDVVR+EIENISPTENAISAFAK+IVDITHALFQTNK+LFTTEFFDFYK+VIVTEPEPDVQSELLNSLAK+VTHLLGNIQNGQQSEEAR
163	FBpp0076917|FBgn0001565|CG1666-PA|Hlc-PA FBpp0310396|FBgn0001565|CG1666-PB|Hlc-PB	1.0000	FBpp0076917 type=protein; loc=X:complement(join(21387786..21387851,21386974..21387725,21386350..21386778,21385856..21386291)); ID=FBpp0076917; name=Hlc-PA; parent=FBgn0001565,FBtr0077221; dbxref=FlyBase:FBpp0076917,FlyBase_Annotation_IDs:CG1666-PA,GB_protein:AAF50818.2,REFSEQ:NP_523434,GB_protein:AAF50818,FlyMine:FBpp0076917,modMine:FBpp0076917; MD5=4746b26ab5b49eed10f2af61c2233b44; length=560; r…	15.5	7	0.11	LEEPELVPQDQLSHQR+LFLEQFGIR+LNASEQYVSAVVLAPTK+QVNDPLMASQVDFGK+VADIADSSNDTVTQR+VQSHLSDMPEYIVPK
113	FBpp0074734|FBgn0260655|CG8793-PA|l(3)76BDm-PA FBpp0306028|FBgn0260655|CG8793-PB|l(3)76BDm-PB	1.0000	FBpp0074734 type=protein; loc=3L:complement(join(19618280..19618445,19617824..19617985,19616840..19617764,19616534..19616782,19616017..19616479,19615010..19615922,19614524..19614949,19613738..19614393)); ID=FBpp0074734; name=l(3)76BDm-PA; parent=FBgn0260655,FBtr0074966; dbxref=FlyBase:FBpp0074734,FlyBase_Annotation_IDs:CG8793-PA,GB_protein:AAF49132.2,REFSEQ:NP_649135,GB_protein:AAF49132,FlyMine:F…	4.5	7	0.10	EYIQTQNELVK+NNLSFVELLQPFAK+SDPNLPSTDLSAPK+VAAGADPAASLLGTLQFETQK
108	FBpp0074549|FBgn0027291|CG12233-PA|l(1)G0156-PA FBpp0300338|FBgn0027291|CG12233-PC|l(1)G0156-PC FBpp0307649|FBgn0027291|CG12233-PD|l(1)G0156-PD	1.0000	FBpp0074549 type=protein; loc=X:complement(join(19521673..19521699,19520660..19520827,19519904..19520298,19519696..19519831,19519287..19519625)); ID=FBpp0074549; name=l(1)G0156-PA; parent=FBgn0027291,FBtr0074780; dbxref=FlyBase:FBpp0074549,FlyBase_Annotation_IDs:CG12233-PA,GB_protein:AAN09496.1,REFSEQ:NP_573388,GB_protein:AAN09496,FlyMine:FBpp0074549,modMine:FBpp0074549; MD5=b20de9f2881c026d8971c…	22.3	7	0.11	ENTEGEYSGIEHEIVDGVVQSIK+FGIPQAAIDSVNTNK+FPEIQFEEK+KVTLIPGDGIGPEISAAVQK+TLYDDVDVVTIR+VTLIPGDGIGPEISAAVQK
104	FBpp0074278|FBgn0283469|CG6842-PA|Vps4-PA FBpp0309628|FBgn0283469|CG6842-PB|Vps4-PB	1.0000	FBpp0074278 type=protein; loc=X:join(17908578..17908713,17908808..17909669,17909781..17910009,17910078..17910179); ID=FBpp0074278; name=Vps4-PA; parent=FBgn0283469,FBtr0074504; dbxref=FlyBase:FBpp0074278,FlyBase_Annotation_IDs:CG6842-PA,GB_protein:AAF48783.1,REFSEQ:NP_573258,GB_protein:AAF48783,FlyMine:FBpp0074278,modMine:FBpp0074278; MD5=91073d84c60a032bf49393ff0e2f5918; length=442; release=r6.0…	12.0	7	0.11	EAVILPIK+FPQLFTGK+GILLFGPPGTGK+LEDAIVIEKPK+STFFSVSSSDLMSK
98	FBpp0073966|FBgn0000319|CG9012-PA|Chc-PA FBpp0073967|FBgn0000319|CG9012-PB|Chc-PB FBpp0089397|FBgn0000319|CG9012-PC|Chc-PC FBpp0089398|FBgn0000319|CG9012-PD|Chc-PD FBpp0111709|FBgn0000319|CG9012-PE|Chc-PE FBpp0111710|FBgn0000319|CG9012-PF|Chc-PF FBpp0308531|FBgn0000319|CG9012-PG|Chc-PG	1.0000	FBpp0073966 type=protein; loc=X:complement(join(15834123..15834164,15833492..15833699,15828952..15833253,15828716..15828882,15828563..15828649,15828272..15828502)); ID=FBpp0073966; name=Chc-PA; parent=FBgn0000319,FBtr0074179; dbxref=FlyBase:FBpp0073966,FlyBase_Annotation_IDs:CG9012-PA,GB_protein:AAF48522.1,REFSEQ:NP_477042,GB_protein:AAF48522,FlyMine:FBpp0073966,modMine:FBpp0073966; MD5=7e1eb52b2…	5.0	6	0.09	ADDPSAYVDVVDVASK+ALIDLFEGFK+LADLEEFISGPNHADIQK+LLYNNVSNFAR+NNLAGAEDLFVR+NSIDGFDNFDNIALAQK
9	FBpp0070277|FBgn0003517|CG14792-PA|sta-PA FBpp0070278|FBgn0003517|CG14792-PB|sta-PB FBpp0308665|FBgn0003517|CG14792-PE|sta-PE FBpp0308666|FBgn0003517|CG14792-PF|sta-PF	1.0000	FBpp0070277 type=protein; loc=X:complement(join(1482673..1482891,1481887..1482480)); ID=FBpp0070277; name=sta-PA; parent=FBgn0003517,FBtr0070289; dbxref=FlyBase:FBpp0070277,FlyBase_Annotation_IDs:CG14792-PA,GB_protein:AAF45638.2,REFSEQ:NP_476750,GB_protein:AAF45638,FlyMine:FBpp0070277,modMine:FBpp0070277; MD5=0bfecb7568a3ebf3a816b44ac5c6e70a; length=270; release=r6.09; species=Dmel;;FBpp0070278 t…	16.3	6	0.10	ADGVNILNLGK+ELLPPPK+FTPGAFTNQIQPAFR+RADGVNILNLGK+YTDTTPIAGR
67	FBpp0072546|FBgn0283500|CG9128-PA|Sac1-PA FBpp0292309|FBgn0283500|CG9128-PB|Sac1-PB	1.0000	FBpp0072546 type=protein; loc=3L:1248291..1250069; ID=FBpp0072546; name=Sac1-PA; parent=FBgn0283500,FBtr0072652; dbxref=FlyBase:FBpp0072546,FlyBase_Annotation_IDs:CG9128-PA,GB_protein:AAF47460.1,REFSEQ:NP_612087,GB_protein:AAF47460,FlyMine:FBpp0072546,modMine:FBpp0072546; MD5=49d880a663fc764c57deb24f8f816a01; length=592; release=r6.09; species=Dmel;;FBpp0292309 type=protein; loc=3L:1248291..12500…	10.3	6	0.09	GAEGELEATYAR+LVSTQTGVFR+QDSIDLFLGK+YLVNDNEGGAVPSPLESK+YYLNNFADGQR
60	FBpp0072135|FBgn0025352|CG4581-PA|Thiolase-PA	1.0000	FBpp0072135 type=protein; loc=2R:complement(join(23868462..23868525,23868053..23868212,23867820..23867994,23866753..23867763)); ID=FBpp0072135; name=Thiolase-PA; parent=FBgn0025352,FBtr0072226; dbxref=FlyBase:FBpp0072135,FlyBase_Annotation_IDs:CG4581-PA,GB_protein:AAF47083.1,REFSEQ:NP_477378,GB_protein:AAF47083,FlyMine:FBpp0072135,modMine:FBpp0072135; MD5=4c65024f55cc2ed72c1614ca8501ff36; length=…	11.7	6	0.10	ELIDYIVYGSVIQEVK+NSQNIVLVDGVR+TPFLTSGTTYSK+VSGVDQIVDK+VSGVDQIVDKDNGIR
558a	FBpp0087479|FBgn0261014|CG2331-PA|TER94-PA	1.0000	FBpp0087479 type=protein; loc=2R:join(9989287..9989303,9990471..9990573,9990660..9992696,9992763..9992917,9992984..9993077); ID=FBpp0087479; name=TER94-PA; parent=FBgn0261014,FBtr0088391; dbxref=FlyBase:FBpp0087479,FlyBase_Annotation_IDs:CG2331-PA,GB_protein:AAF58863.1,REFSEQ:NP_477369,GB_protein:AAF58863,FlyMine:FBpp0087479,modMine:FBpp0087479; MD5=9ced7266152b9fad83a07959689b317f; length=801; r…	8.2	6	0.08	EIDIGIPDATGR+ELQELVQYPVEHPDK+EVDLTYIAK+GEDLATAILK+LIVEEAQNDDNSVVSLSQAK
556a	FBpp0087115|FBgn0033699|CG8857-PC|RpS11-PC	1.0000	FBpp0087115 type=protein; loc=2R:complement(join(12200775..12200786,12200116..12200241,12199834..12200039,12199466..12199589)); ID=FBpp0087115; name=RpS11-PC; parent=FBgn0033699,FBtr0088007; dbxref=FlyBase:FBpp0087115,FlyBase_Annotation_IDs:CG8857-PC,GB_protein:AAM71028.1,REFSEQ:NP_725114,GB_protein:AAM71028,FlyMine:FBpp0087115,modMine:FBpp0087115; MD5=038e064738fe0ce33cf03a06f5707dc8; length=155…	16.8	6	0.08	DYLHFVR+EAIDGTYIDK+EAIDGTYIDKK+QFGVNLNR
547a	FBpp0085714|FBgn0012051|CG7563-PB|CalpA-PB FBpp0111782|FBgn0012051|CG7563-PC|CalpA-PC FBpp0309435|FBgn0012051|CG7563-PD|CalpA-PD	1.0000	FBpp0085714 type=protein; loc=2R:join(19426045..19426218,19426630..19426806,19426868..19426944,19427014..19427138,19427201..19427321,19427378..19427618,19427677..19427907,19427970..19428362,19428426..19428544,19429237..19429279,19429338..19429479,19429538..19429765,19429823..19430152,19430214..19430299); ID=FBpp0085714; name=CalpA-PB; parent=FBgn0012051,FBtr0086529; dbxref=FlyBase:FBpp0085714,Fly…	8.1	6	0.09	AEIGLTFDR+DVVGSVINEIFIK+EAPGNLFTILQK+LIGDNPADGGPVTANAIVDETHGFSK+TYIDIFK
543a	FBpp0085248|FBgn0051617|CG31617-PA|His1 FBpp0091052|FBgn0053804|CG33804-PA|His1 FBpp0091054|FBgn0053807|CG33807-PA|His1 FBpp0091057|FBgn0053810|CG33810-PA|His1 FBpp0091059|FBgn0053813|CG33813-PA|His1 FBpp0091062|FBgn0053816|CG33816-PA|His1 FBpp0091065|FBgn0053819|CG33819-PA|His1 FBpp0091068|FBgn0053822|CG33822-PA|His1 FBpp0091071|FBgn0053825|CG33825-PA|His1 FBpp0091074|FBgn0053828|CG33828-PA|His1…	1.0000	FBpp0085248 type=protein; loc=2L:21422014..21422784; ID=FBpp0085248; name=His1:CG31617-PA; parent=FBgn0051617,FBtr0085892; dbxref=FlyBase:FBpp0085248,GB_protein:AAN11123.1,FlyBase_Annotation_IDs:CG31617-PA,REFSEQ:NP_724341,GB_protein:AAN11123; MD5=a658ef96ad1c84037a19a2cb3a519e65; length=256; release=r6.09; species=Dmel;;FBpp0091052 type=protein; loc=2L:21427075..21427845; ID=FBpp0091052; name=Hi…	11.3	6	0.09	ASATPSHPPTQQMVDASIK+GGSSLLAIK+KASATPSHPPTQQMVDASIK
539a	FBpp0084754|FBgn0028692|CG11888-PA|Rpn2-PA FBpp0306599|FBgn0028692|CG11888-PC|Rpn2-PC	1.0000	FBpp0084754 type=protein; loc=3R:join(29153731..29154673,29154736..29156043,29156302..29157113); ID=FBpp0084754; name=Rpn2-PA; parent=FBgn0028692,FBtr0085385; dbxref=FlyBase:FBpp0084754,FlyBase_Annotation_IDs:CG11888-PA,GB_protein:AAF56868.1,REFSEQ:NP_651677,GB_protein:AAF56868,FlyMine:FBpp0084754,modMine:FBpp0084754; MD5=6b7894fc98cb2788a266883fac70e746; length=1020; release=r6.09; species=Dmel;…	8.8	6	0.07	DSLALMQSYLPK+EPEPPEPFEYIED+EPEPTSEILQNPAR+LEEADPLVTSLSSDKDPVLR+SDEDITEETPADDKVER+VLSVIDGQSYEPLK
56	FBpp0072088|FBgn0034971|CG3209-PB|CG3209-PB FBpp0291375|FBgn0034971|CG3209-PC|CG3209-PC FBpp0309994|FBgn0034971|CG3209-PD|CG3209-PD FBpp0309995|FBgn0034971|CG3209-PE|CG3209-PE	1.0000	FBpp0072088 type=protein; loc=2R:join(24069200..24069334,24069739..24069942,24070000..24070242,24071991..24072224,24072705..24072961,24073028..24073331); ID=FBpp0072088; name=CG3209-PB; parent=FBgn0034971,FBtr0072179; dbxref=GB_protein:AAM68301.1,FlyBase:FBpp0072088,FlyBase_Annotation_IDs:CG3209-PB,REFSEQ:NP_726415,GB_protein:AAM68301,FlyMine:FBpp0072088,modMine:FBpp0072088; MD5=07f80cc598d3b3138…	18.2	6	0.09	DAVLLPQPQEPAPEKPVSSTK+DEINFDFEK+EIQQVEFANR+GSFEVGGVIYPVAIK+SGVEAIIEDDVTSR
526a	FBpp0081570|FBgn0051352|CG31352-PA|Unc-115a-PA FBpp0081572|FBgn0260463|CG31332-PC|Unc-115b-PC FBpp0081573|FBgn0260463|CG31332-PA|Unc-115b-PA FBpp0081574|FBgn0260463|CG31332-PB|Unc-115b-PB FBpp0081575|FBgn0260463|CG31332-PD|Unc-115b-PD FBpp0289791|FBgn0051352|CG31352-PB|Unc-115a-PB FBpp0289792|FBgn0051352|CG31352-PC|Unc-115a-PC FBpp0292158|FBgn0260463|CG31332-PE|Unc-115b-PE FBpp0308669|FBgn0051352…	1.0000	FBpp0081570 type=protein; loc=3R:complement(join(9704945..9704948,9699051..9699361,9698318..9698989,9697908..9697964,9697208..9697761,9696966..9697139,9696600..9696739,9696422..9696507,9695587..9695653,9695282..9695523,9695110..9695223)); ID=FBpp0081570; name=Unc-115a-PA; parent=FBgn0051352,FBtr0082092; dbxref=GB_protein:AAF54427.3,FlyBase:FBpp0081570,FlyBase_Annotation_IDs:CG31352-PA,GB_protein:…	10.1	6	0.09	NGFSSDFSYGGLGDK+QATGGGVSSPAPPAESPTR+SLGNAPSYNAIHSYR+TVSPGLILR+VLVDAIR+YESPIGASPSR
53	FBpp0072075|FBgn0034962|CG3167-PA|MAN1-PA FBpp0072076|FBgn0034962|CG3167-PB|MAN1-PB FBpp0311863|FBgn0034962|CG3167-PC|MAN1-PC	1.0000	FBpp0072075 type=protein; loc=2R:24034698..24036650; ID=FBpp0072075; name=MAN1-PA; parent=FBgn0034962,FBtr0072166; dbxref=FlyBase:FBpp0072075,FlyBase_Annotation_IDs:CG3167-PA,GB_protein:AAF47143.1,REFSEQ:NP_726404,GB_protein:AAF47143,FlyMine:FBpp0072075,modMine:FBpp0072075; MD5=339326f1a6bffaa1f49fc6380bf3e992; length=650; release=r6.09; species=Dmel;;FBpp0072076 type=protein; loc=2R:24034698..24…	8.5	6	0.10	EALLAVDQFQK+FALSDLK+GALDMSEELFR+QSIVESIIEK+SLDESDSSPLQLSASK
514a	FBpp0077812|FBgn0025683|CG3164-PA|CG3164-PA FBpp0077813|FBgn0025683|CG3164-PB|CG3164-PB FBpp0089109|FBgn0025683|CG3164-PC|CG3164-PC FBpp0099791|FBgn0025683|CG3164-PD|CG3164-PD	1.0000	FBpp0077812 type=protein; loc=2L:complement(join(130508..130551,128800..128942,126110..126227,125077..125266,124087..124920,123856..124024,123694..123794,123129..123629)); ID=FBpp0077812; name=CG3164-PA; parent=FBgn0025683,FBtr0078153; dbxref=FlyBase_Annotation_IDs:CG3164-PA,FlyBase:FBpp0077812,GB_protein:AAN10508.1,REFSEQ:NP_722605,GB_protein:AAN10508,FlyMine:FBpp0077812,modMine:FBpp0077812; MD5…	7.0	6	0.10	AQIVPAQPK+EGNVSSALVTTNER+SGELTAIMGPSGAGK+STLLNILSGYK
495a	FBpp0074013|FBgn0005411|CG9998-PA|U2af50-PA FBpp0298005|FBgn0005411|CG9998-PB|U2af50-PB FBpp0298006|FBgn0005411|CG9998-PC|U2af50-PC FBpp0298007|FBgn0005411|CG9998-PD|U2af50-PD	1.0000	FBpp0074013 type=protein; loc=X:complement(join(16358811..16358823,16357643..16358206,16357484..16357572,16357295..16357417,16356756..16357217)); ID=FBpp0074013; name=U2af50-PA; parent=FBgn0005411,FBtr0074234; dbxref=FlyBase:FBpp0074013,FlyBase_Annotation_IDs:CG9998-PA,GB_protein:AAF48596.1,REFSEQ:NP_476891,GB_protein:AAF48596,FlyMine:FBpp0074013,modMine:FBpp0074013; MD5=3a022c1911db0e1434c0a819c…	25.0	6	0.09	AMQASGQIPASVVPDTPQTAVPVVGSTITR+ELLLSFGK+IFIGGLPNYLNDDQVK+NFAFLEFR+SIDETTQAMAFDGINLK+VVVTSYFDPDK
50	FBpp0071922|FBgn0034858|CG10315-PC|eIF2B-delta-PC FBpp0071923|FBgn0034858|CG10315-PA|eIF2B-delta-PA FBpp0071924|FBgn0034858|CG10315-PB|eIF2B-delta-PB FBpp0291521|FBgn0034858|CG10315-PD|eIF2B-delta-PD	1.0000	FBpp0071922 type=protein; loc=2R:join(23387127..23387612,23387672..23388232,23388289..23388972); ID=FBpp0071922; name=eIF2B-delta-PC; parent=FBgn0034858,FBtr0072013; dbxref=FlyBase:FBpp0071922,FlyBase_Annotation_IDs:CG10315-PC,GB_protein:AAM68250.1,REFSEQ:NP_726321,GB_protein:AAM68250; MD5=b50682f0f50e1ac0bd282b044d60fc3b; length=576; release=r6.09; species=Dmel;;FBpp0071923 type=protein; loc=2R:…	12.2	6	0.10	AAQAISGFLQEK+EDSQFINDPLVHPSIAR+IITEVEQTTITTK+NQLTQLPADVPETESK+VEGIAQQLADLK
48	FBpp0071846|FBgn0261596|CG3751-PA|RpS24-PA	1.0000	FBpp0071846 type=protein; loc=2R:complement(22640700..22641095); ID=FBpp0071846; name=RpS24-PA; parent=FBgn0261596,FBtr0071935; dbxref=FlyBase:FBpp0071846,FlyBase_Annotation_IDs:CG3751-PA,GB_protein:AAF46871.1,REFSEQ:NP_611693,GB_protein:AAF46871,FlyMine:FBpp0071846,modMine:FBpp0071846; MD5=7590e7be4b230828427f6faf5d27238c; length=131; release=r6.09; species=Dmel;	20.6	6	0.10	STGFALIYDTLDFAK+VTPDVVFAFGFR
468a	FBpp0070586|FBgn0029686|CG2941-PA|CG2941-PA FBpp0311141|FBgn0052786|CG32786-PB|CG32786-PB FBpp0311755|FBgn0029686|CG2941-PB|CG2941-PB	1.0000	FBpp0070586 type=protein; loc=X:join(3936822..3936939,3936993..3939155,3939215..3939669); ID=FBpp0070586; name=CG2941-PA; parent=FBgn0029686,FBtr0070613; dbxref=FlyBase:FBpp0070586,FlyBase_Annotation_IDs:CG2941-PA,GB_protein:AAF45908.2,REFSEQ:NP_570086,GB_protein:AAF45908,FlyMine:FBpp0070586,modMine:FBpp0070586; MD5=92e2307c3e136ba8fbc775c7b4e47336; length=911; release=r6.09; species=Dmel;;FBpp03…	8.0	6	0.11	DEQNVTQGFNFK+EYLIAFR+FFNQLDYNK+LLTQSSAQEANDLFNK+MEVLLLR+QISLGESNLITR+WDLATFEDFR
466a	FBpp0070430|FBgn0029629|CG8636-PA|eIF3ga-PA	1.0000	FBpp0070430 type=protein; loc=X:complement(2609373..2610182); ID=FBpp0070430; name=eIF3ga-PA; parent=FBgn0029629,FBtr0070446; dbxref=FlyBase:FBpp0070430,FlyBase_Annotation_IDs:CG8636-PA,GB_protein:AAF45796.1,REFSEQ:NP_570011,GB_protein:AAF45796,FlyMine:FBpp0070430,modMine:FBpp0070430; MD5=5450dea4abddd1c19304bae9ab5a30d7; length=269; release=r6.09; species=Dmel;	18.2	6	0.09	ANDPLLDPTK+ASAAAAAAVDAPK+GFAYVHFK+ISNLSESMTEADLEELVK
47	FBpp0071817|FBgn0034792|CG3499-PB|CG3499-PB FBpp0293463|FBgn0034792|CG3499-PC|CG3499-PC FBpp0305130|FBgn0034792|CG3499-PD|CG3499-PD	1.0000	FBpp0071817 type=protein; loc=2R:complement(join(22885916..22885942,22885414..22885811,22885297..22885356,22885054..22885243,22884908..22885000,22884720..22884793,22884348..22884661,22883901..22884291,22883162..22883825)); ID=FBpp0071817; name=CG3499-PB; parent=FBgn0034792,FBtr0071906; dbxref=GB_protein:AAM71132.2,FlyBase:FBpp0071817,FlyBase_Annotation_IDs:CG3499-PB,REFSEQ:NP_726263,GB_protein:AA…	11.4	6	0.09	AAEELVFGTDK+EILSLYLTK+GLGTGDTLGPNTIEAVDAEIK+GPSLGHTAYIPEK+GVLLVGPPGTGK+IAFAEGYLAAANSEDSPK
415	FBpp0088040|FBgn0033160|CG11107-PA|Dhx15-PA FBpp0307849|FBgn0033160|CG11107-PB|Dhx15-PB	1.0000	FBpp0088040 type=protein; loc=2R:join(7387528..7387580,7387635..7388428,7388708..7389181,7389247..7389510,7390078..7390200,7390268..7390621,7390680..7390807); ID=FBpp0088040; name=Dhx15-PA; parent=FBgn0033160,FBtr0088966; dbxref=FlyBase:FBpp0088040,FlyBase_Annotation_IDs:CG11107-PA,GB_protein:AAF59269.1,REFSEQ:NP_610269,GB_protein:AAF59269,FlyMine:FBpp0088040,modMine:FBpp0088040; MD5=b1505c072857…	8.4	6	0.10	EIDNLGSEIGELK+FQQYFDNAPLMK+NEMQDNTYPEILR+SNLGTVVLQLK+TLATDILMGVLK
382	FBpp0086694|FBgn0001220|CG8542-PA|Hsc70-5-PA FBpp0308990|FBgn0001220|CG8542-PB|Hsc70-5-PB	1.0000	FBpp0086694 type=protein; loc=2R:complement(join(14255834..14255923,14255669..14255715,14254829..14255407,14253553..14254657,14253352..14253492,14253190..14253288)); ID=FBpp0086694; name=Hsc70-5-PA; parent=FBgn0001220,FBtr0087568; dbxref=FlyBase:FBpp0086694,FlyBase_Annotation_IDs:CG8542-PA,GB_protein:AAF58270.1,REFSEQ:NP_523741,GB_protein:AAF58270,FlyMine:FBpp0086694,modMine:FBpp0086694; MD5=453b…	9.8	6	0.09	DAGQIAGLNVLR+LESLVGDLIK+NAVVTVPAYFNDSQR+SEIGEVLLVGGMTR+VINEPTAAALAYGMDK
373	FBpp0086063|FBgn0034243|CG6501-PA|Ns2-PA	1.0000	FBpp0086063 type=protein; loc=2R:complement(join(17568119..17568328,17567053..17567731,17565859..17566994)); ID=FBpp0086063; name=Ns2-PA; parent=FBgn0034243,FBtr0086906; dbxref=GB_protein:AAF57834.1,FlyBase:FBpp0086063,FlyBase_Annotation_IDs:CG6501-PA,REFSEQ:NP_611232,GB_protein:AAF57834,FlyMine:FBpp0086063,modMine:FBpp0086063; MD5=d7ef0c301e96f1166523f49ce07f3cac; length=674; release=r6.09; spec…	8.8	6	0.09	DLDHIDLELLEQQK+QISVGFIGYPNVGK+VELVTNPEDYVDSLLK+VVDASDVLLQVLDAR
352	FBpp0085380|FBgn0266580|CG7897-PA|Gp210-PA FBpp0307249|FBgn0266580|CG7897-PB|Gp210-PB	1.0000	FBpp0085380 type=protein; loc=2R:join(5760908..5761062,5761134..5762193,5762594..5763961,5764021..5764771,5764831..5765148,5765488..5765619,5765680..5765879,5765940..5766203,5766453..5766578,5766691..5766796,5767285..5767406,5767463..5767561,5767620..5767853,5767914..5768060,5769343..5769495,5770470..5770605,5770806..5770856,5771916..5771990,5772067..5772200); ID=FBpp0085380; name=Gp210-PA; paren…	3.7	6	0.09	ETNNVIGISLK+LFDTNDNLLLVDQSK+LGEQENVGPGEIR+NPQTGLIYTPLIENEIR+VVLPYDPNSLKPLK
350	FBpp0085364|FBgn0033051|CG7863-PA|Strica-PA FBpp0307275|FBgn0033051|CG7863-PB|Strica-PB	1.0000	FBpp0085364 type=protein; loc=2R:complement(join(6021938..6023042,6021471..6021882,6021345..6021411)); ID=FBpp0085364; name=Strica-PA; parent=FBgn0033051,FBtr0086028; dbxref=FlyBase:FBpp0085364,FlyBase_Annotation_IDs:CG7863-PA,GB_protein:AAF57292.2,REFSEQ:NP_610193,GB_protein:AAF57292,FlyMine:FBpp0085364,modMine:FBpp0085364; MD5=74222e5afac15cd9bae29c59583c8e5c; length=527; release=r6.09; species…	13.5	6	0.09	DDDYSLDDDVVFPILR+MGGEGPIGSTTTTTTTTSSR+QTVTFLTTR+SQPSQELVAQDPR+TPSQAELEALFAK
349	FBpp0085281|FBgn0061209|CG17949-PA|His2B FBpp0091113|FBgn0053868|CG33868-PA|His2B FBpp0091115|FBgn0053870|CG33870-PA|His2B FBpp0091117|FBgn0053872|CG33872-PA|His2B FBpp0091119|FBgn0053874|CG33874-PA|His2B FBpp0091121|FBgn0053876|CG33876-PA|His2B FBpp0091123|FBgn0053878|CG33878-PA|His2B FBpp0091125|FBgn0053880|CG33880-PA|His2B FBpp0091127|FBgn0053882|CG33882-PA|His2B FBpp0091129|FBgn0053884|CG3388…	1.0000	FBpp0085281 type=protein; loc=2L:complement(21423191..21423562); ID=FBpp0085281; name=His2B:CG17949-PA; parent=FBgn0061209,FBtr0085927; dbxref=FlyBase:FBpp0085281,GB_protein:AAN11124.1,FlyBase_Annotation_IDs:CG17949-PA,REFSEQ:NP_724342,GB_protein:AAN11124; MD5=523bf69b6d6b2415c7fc9ac48aafa63e; length=123; release=r6.09; species=Dmel;;FBpp0091113 type=protein; loc=2L:complement(21537682..21538053)…	26.8	6	0.10	AMSIMNSFVNDIFER+ESYAIYIYK+LLLPGELAK
340	FBpp0084973|FBgn0039730|CG7903-PA|CG7903-PA FBpp0306761|FBgn0039730|CG7903-PB|CG7903-PB	1.0000	FBpp0084973 type=protein; loc=3R:complement(join(29995150..29995158,29994793..29995078,29994148..29994739,29993873..29994088,29993762..29993813)); ID=FBpp0084973; name=CG7903-PA; parent=FBgn0039730,FBtr0085608; dbxref=FlyBase:FBpp0084973,FlyBase_Annotation_IDs:CG7903-PA,GB_protein:AAF56982.2,REFSEQ:NP_651755,GB_protein:AAF56982,FlyMine:FBpp0084973,modMine:FBpp0084973; MD5=e646456e2b34df695a24723b…	17.8	6	0.10	GFALPVEHQQQQMGFGR+GGGNNSDFQGGSSSSGGGGSVNQR+GPPNNESSNQGQGFR+GQPIVVEAGRPK
339	FBpp0084958|FBgn0002626|CG7939-PB|RpL32-PB FBpp0084959|FBgn0002626|CG7939-PC|RpL32-PC FBpp0084960|FBgn0002626|CG7939-PA|RpL32-PA FBpp0113047|FBgn0002626|CG7939-PD|RpL32-PD	1.0000	FBpp0084958 type=protein; loc=3R:complement(join(30045687..30045779,30045313..30045624)); ID=FBpp0084958; name=RpL32-PB; parent=FBgn0002626,FBtr0085592; dbxref=FlyBase:FBpp0084958,FlyBase_Annotation_IDs:CG7939-PB,GB_protein:AAN14211.1,REFSEQ:NP_733340,GB_protein:AAN14211; MD5=87c84aad8f988c3e1b9d85ae272baaaf; length=134; release=r6.09; species=Dmel;;FBpp0084959 type=protein; loc=3R:complement(joi…	23.9	6	0.08	ELEVLLMQNR+GQYLMPNIGYGSNK+HMLPTGFK
34	FBpp0071189|FBgn0030037|CG12125-PA|CG12125-PA FBpp0289612|FBgn0030037|CG12125-PB|CG12125-PB FBpp0311873|FBgn0030037|CG12125-PC|CG12125-PC	1.0000	FBpp0071189 type=protein; loc=X:complement(join(8436273..8436347,8435018..8436211,8434645..8434953)); ID=FBpp0071189; name=CG12125-PA; parent=FBgn0030037,FBtr0071246; dbxref=FlyBase:FBpp0071189,FlyBase_Annotation_IDs:CG12125-PA,GB_protein:AAF46370.2,REFSEQ:NP_572476,GB_protein:AAF46370,FlyMine:FBpp0071189,modMine:FBpp0071189; MD5=ff3641bc3bcb864981b74436de373cb2; length=525; release=r6.09; specie…	14.3	6	0.10	DLDAPPASVTAVVQNR+EEHSIDEAEEEAGEADDDR+EEHSIDEAEEEAGEADDDRR+ETALTTAVWSVLK+SGSPVGSTLAYSDR+SPNDLISIAGSK
33	FBpp0071102|FBgn0029999|CG1575-PA|CG1575-PA FBpp0308752|FBgn0029999|CG1575-PB|CG1575-PB	1.0000	FBpp0071102 type=protein; loc=X:8117124..8119037; ID=FBpp0071102; name=CG1575-PA; parent=FBgn0029999,FBtr0071151; dbxref=FlyBase:FBpp0071102,FlyBase_Annotation_IDs:CG1575-PA,GB_protein:AAF46322.1,REFSEQ:NP_572440,GB_protein:AAF46322,FlyMine:FBpp0071102,modMine:FBpp0071102; MD5=c3fcfc4b42b9091824401268b56a049e; length=637; release=r6.09; species=Dmel;;FBpp0308752 type=protein; loc=X:8117124..81190…	10.0	6	0.10	ALLFENATSLMK+FLLNFLDK+FPYQQIPLATK+LQITGDIEGQEK+LQQILSTLVTSK+VLNLFYYAR
318	FBpp0084205|FBgn0051436|CG31436-PA|CG31436-PA	1.0000	FBpp0084205 type=protein; loc=3R:join(25304214..25304768,25304821..25305346,25305408..25305589); ID=FBpp0084205; name=CG31436-PA; parent=FBgn0051436,FBtr0084830; dbxref=FlyBase:FBpp0084205,FlyBase_Annotation_IDs:CG31436-PA,GB_protein:AAN14047.1,REFSEQ:NP_733096,GB_protein:AAN14047,FlyMine:FBpp0084205,modMine:FBpp0084205; MD5=312ac4d3c1141a0aee63caed06315b6d; length=420; release=r6.09; species=Dme…	15.7	6	0.09	EVTILLAR+LDQLGLLHA+SVDFGDLLQNEEK+TGMEFFVELLGK+VIDLTFSPASAK+VLEGNELEAAVK
32	FBpp0071072|FBgn0029992|CG2253-PA|Upf2-PA	1.0000	FBpp0071072 type=protein; loc=X:complement(join(8072502..8075155,8072129..8072420,8071285..8072064)); ID=FBpp0071072; name=Upf2-PA; parent=FBgn0029992,FBtr0071117; dbxref=FlyBase:FBpp0071072,FlyBase_Annotation_IDs:CG2253-PA,GB_protein:AAF46314.1,REFSEQ:NP_572434,GB_protein:AAF46314,FlyMine:FBpp0071072,modMine:FBpp0071072; MD5=6cb406acba64378e799baeeed175963a; length=1241; release=r6.09; species=D…	6.0	6	0.09	AFYTDLPDLR+EELQQFISELR+GAPDADLIFH+LDILPYLSR+LFTATQLDGLLR+SYDQITGAQTIGPGINNMSQISK
306	FBpp0083610|FBgn0267385|CG7070-PB|PyK-PB FBpp0083611|FBgn0267385|CG7070-PA|PyK-PA	1.0000	FBpp0083610 type=protein; loc=3R:join(22370799..22372167,22372226..22372382,22372469..22372481); ID=FBpp0083610; name=PyK-PB; parent=FBgn0267385,FBtr0084213; dbxref=FlyBase:FBpp0083610,FlyBase_Annotation_IDs:CG7070-PB,GB_protein:AAN14373.1,REFSEQ:NP_732723,GB_protein:AAN14373,FlyMine:FBpp0083610,modMine:FBpp0083610; MD5=2074b6975470bf2c6a31830313052375; length=512; release=r6.09; species=Dmel;;FB…	14.8	6	0.09	EPGLGDWLK+GLVPLIYK+GVNLPGVPVDLPAVSEK+LGYEHPVAIALDTK+TGLIGGSGTAEIELK+VFVDDGLISLIVR
294	FBpp0082928|FBgn0010926|CG5824-PA|l(3)07882-PA FBpp0312516|FBgn0010926|CG5824-PB|l(3)07882-PB	1.0000	FBpp0082928 type=protein; loc=3R:complement(join(17539362..17539863,17537356..17539306,17537189..17537294)); ID=FBpp0082928; name=l(3)07882-PA; parent=FBgn0010926,FBtr0083504; dbxref=FlyBase:FBpp0082928,FlyBase_Annotation_IDs:CG5824-PA,GB_protein:AAF55429.2,REFSEQ:NP_652040,GB_protein:AAF55429,FlyMine:FBpp0082928,modMine:FBpp0082928; MD5=e1104ebe494bf3f14425d029e5089a43; length=852; release=r6.09…	8.2	6	0.09	FNLNDDELLTHR+LEPQQLQPTDLVTQTITPDFK+LLLPLVAK+SADTIPASLDTSIPFTIK+TYEDFTELLSK
292	FBpp0082867|FBgn0038473|CG3983-PA|Ns1-PA	1.0000	FBpp0082867 type=protein; loc=3R:complement(join(17072582..17072603,17071632..17072517,17071319..17071569,17070845..17071255,17070600..17070775)); ID=FBpp0082867; name=Ns1-PA; parent=FBgn0038473,FBtr0083426; dbxref=FlyBase:FBpp0082867,FlyBase_Annotation_IDs:CG3983-PA,GB_protein:AAF55384.3,REFSEQ:NP_732199,GB_protein:AAF55384,FlyMine:FBpp0082867,modMine:FBpp0082867; MD5=e1b5c619ffb83f545aa2fcb48a0…	7.1	6	0.09	ITDVLDSFSLGPSSSK+SSIINSLTR+TDDIMEITSTGPLEIR
256	FBpp0080639|FBgn0261597|CG10305-PA|RpS26-PA FBpp0080640|FBgn0261597|CG10305-PB|RpS26-PB FBpp0080641|FBgn0261597|CG10305-PC|RpS26-PC FBpp0303872|FBgn0261597|CG10305-PD|RpS26-PD FBpp0312181|FBgn0261597|CG10305-PE|RpS26-PE	1.0000	FBpp0080639 type=protein; loc=2L:complement(18442718..18443062); ID=FBpp0080639; name=RpS26-PA; parent=FBgn0261597,FBtr0081089; dbxref=FlyBase:FBpp0080639,FlyBase_Annotation_IDs:CG10305-PA,GB_protein:AAN11004.1,REFSEQ:NP_724109,GB_protein:AAN11004; MD5=74d7b460a2e4bf86bb497542b5fd62cd; length=114; release=r6.09; species=Dmel;;FBpp0080640 type=protein; loc=2L:complement(18442718..18443062); ID=FBp…	21.1	6	0.10	DITEASIWDSYVLPK+NIVEAAAVR
222	FBpp0079328|FBgn0010265|CG13389-PA|RpS13-PA FBpp0099990|FBgn0010265|CG13389-PB|RpS13-PB FBpp0312104|FBgn0010265|CG13389-PC|RpS13-PC	1.0000	FBpp0079328 type=protein; loc=2L:complement(join(8364541..8364563,8364188..8364315,8363821..8364125)); ID=FBpp0079328; name=RpS13-PA; parent=FBgn0010265,FBtr0079724; dbxref=FlyBase:FBpp0079328,GB_protein:AAF52649.1,FlyBase_Annotation_IDs:CG13389-PA,REFSEQ:NP_476938,GB_protein:AAF52649; MD5=64e6acba0b4cb2697fd1862d9d26fa02; length=151; release=r6.09; species=Dmel;;FBpp0099990 type=protein; loc=2L:…	17.9	6	0.10	GISQSALPYR+SVGLKPDIPEDLYHMIK
178	FBpp0077716|FBgn0002593|CG4087-PA|RpLP1-PA FBpp0304265|FBgn0002593|CG4087-PB|RpLP1-PB	1.0000	FBpp0077716 type=protein; loc=2L:join(420075..420146,420292..420558); ID=FBpp0077716; name=RpLP1-PA; parent=FBgn0002593,FBtr0078056; dbxref=FlyBase:FBpp0077716,FlyBase_Annotation_IDs:CG4087-PA,GB_protein:AAF51499.1,REFSEQ:NP_476630,GB_protein:AAF51499,FlyMine:FBpp0077716,modMine:FBpp0077716; MD5=14996ea00a002e01173b79d94ab23b2f; length=112; release=r6.09; species=Dmel;;FBpp0304265 type=protein; l…	50.0	6	0.10	AANVEVEPYWPGLFAK+ALEGINVK+DLITNIGSGVGAAPAGGAAPAAAAAAPAAESK
173	FBpp0077424|FBgn0026479|CG3210-PA|Drp1-PA FBpp0307166|FBgn0026479|CG3210-PB|Drp1-PB	1.0000	FBpp0077424 type=protein; loc=2L:complement(join(2585170..2585271,2584257..2584401,2583534..2584198,2582867..2583318,2582466..2582811,2582174..2582402,2581898..2582109,2581782..2581838)); ID=FBpp0077424; name=Drp1-PA; parent=FBgn0026479,FBtr0077744; dbxref=FlyBase:FBpp0077424,FlyBase_Annotation_IDs:CG3210-PA,GB_protein:AAF51235.1,REFSEQ:NP_608694,GB_protein:AAF51235,FlyMine:FBpp0077424,modMine:FB…	8.0	6	0.10	DAALVPSLLK+IVDVVTQLLR+SQTLLQIITK+TDSDPYSQINLGQR+VPVGDQPEDIEAQIK
153	FBpp0076679|FBgn0042185|CG18769-PA|CG18769-PA FBpp0076680|FBgn0042185|CG18769-PC|CG18769-PC FBpp0076681|FBgn0042185|CG18769-PB|CG18769-PB FBpp0076682|FBgn0042185|CG18769-PD|CG18769-PD FBpp0076683|FBgn0042185|CG18769-PE|CG18769-PE FBpp0300165|FBgn0042185|CG18769-PG|CG18769-PG FBpp0300166|FBgn0042185|CG18769-PH|CG18769-PH FBpp0310698|FBgn0042185|CG18769-PI|CG18769-PI	1.0000	FBpp0076679 type=protein; loc=3L:join(6551833..6551949,6562322..6562418,6590604..6590835,6590894..6590999,6591059..6591160,6591214..6591417,6591479..6591721); ID=FBpp0076679; name=CG18769-PA; parent=FBgn0042185,FBtr0076970; dbxref=GB_protein:AAN12082.2,GB_protein:AAN12082.1,FlyBase:FBpp0076679,FlyBase_Annotation_IDs:CG18769-PA,REFSEQ:NP_652706,GB_protein:AAN12082; MD5=c59a3645e40257bb0b953e8ffef2…	18.9	6	0.09	EFSLSLYR+INDPLNMQLPSHLVR+SAELEYNLR+TQENTPPTLTEEK+YELEPLEEK
148	FBpp0076520|FBgn0035811|CG12262-PA|CG12262-PA	1.0000	FBpp0076520 type=protein; loc=3L:join(7719440..7719457,7720060..7720416,7720477..7721361); ID=FBpp0076520; name=CG12262-PA; parent=FBgn0035811,FBtr0076808; dbxref=FlyBase:FBpp0076520,FlyBase_Annotation_IDs:CG12262-PA,GB_protein:AAF50524.1,REFSEQ:NP_648149,GB_protein:AAF50524,FlyMine:FBpp0076520,modMine:FBpp0076520; MD5=6244d606556faa327a61956fcd94d178; length=419; release=r6.09; species=Dmel;	18.1	6	0.09	AFTGFIVER+EEIIPVAAQYDK+ENVLIGEGAGFK+GITFEDVR+IASDAVQIFGGNGFNSEYPVEK+IYQIYEGTSQIQR
106	FBpp0074431|FBgn0030959|CG6961-PA|CG6961-PA FBpp0074432|FBgn0030956|CG18259-PA|CG18259-PA	1.0000	FBpp0074431 type=protein; loc=X:complement(join(18787981..18788060,18787398..18787918,18786599..18787340,18786461..18786542)); ID=FBpp0074431; name=CG6961-PA; parent=FBgn0030959,FBtr0074660; dbxref=FlyBase:FBpp0074431,FlyBase_Annotation_IDs:CG6961-PA,GB_protein:AAF48885.2,REFSEQ:NP_573325,GB_protein:AAF48885,FlyMine:FBpp0074431,modMine:FBpp0074431; MD5=6dc38ff6a12c5513175baba7ab19ef89; length=474…	15.2	6	0.10	ELFSDIGPVYDAR+IDNNAFSIYEAAR+SAGPILIDDEEESFEPSHR+YIDLDNMQDLEDEEISR+YSIGGLDLNR
102	FBpp0074086|FBgn0010412|CG4464-PA|RpS19a-PA FBpp0074087|FBgn0010412|CG4464-PB|RpS19a-PB FBpp0074088|FBgn0010412|CG4464-PC|RpS19a-PC FBpp0309135|FBgn0010412|CG4464-PD|RpS19a-PD FBpp0311350|FBgn0010412|CG4464-PE|RpS19a-PE	1.0000	FBpp0074086 type=protein; loc=X:join(16638233..16638303,16638406..16638805); ID=FBpp0074086; name=RpS19a-PA; parent=FBgn0010412,FBtr0074311; dbxref=FlyBase:FBpp0074086,FlyBase_Annotation_IDs:CG4464-PA,REFSEQ:NP_523376,GB_protein:AAF48633; MD5=3c25226b523535b66e41a44b0ea5ba1a; length=156; release=r6.09; species=Dmel;;FBpp0074087 type=protein; loc=X:join(16638233..16638303,16638406..16638805); ID=F…	26.9	6	0.09	ELAPYDPDWFYVR+IANQIVFK+LKVPDQMDIVK+SPAGVGSITK+VPDQMDIVK
87	FBpp0073433|FBgn0030354|CG1559-PA|Upf1-PA FBpp0309612|FBgn0030354|CG1559-PB|Upf1-PB	1.0000	FBpp0073433 type=protein; loc=X:complement(join(11904744..11904911,11901349..11904681,11901238..11901279)); ID=FBpp0073433; name=Upf1-PA; parent=FBgn0030354,FBtr0073596; dbxref=FlyBase:FBpp0073433,FlyBase_Annotation_IDs:CG1559-PA,GB_protein:AAF48115.2,REFSEQ:NP_572767,GB_protein:AAF48115,FlyMine:FBpp0073433,modMine:FBpp0073433; MD5=0d1c3b90f9acbb265f6b829c72b870e6; length=1180; release=r6.09; spe…	5.6	5	0.08	AGLSQSLFER+AIQQQTGNFSPGNSGPGVTGVGVGR+EAIDSPVSFLALHNQIR+VPDNFGDDVGLELK
77	FBpp0072918|FBgn0035432|CG17723-PA|ZnT63C-PA FBpp0072919|FBgn0035432|CG17723-PB|ZnT63C-PB FBpp0072920|FBgn0035432|CG17723-PC|ZnT63C-PC FBpp0072921|FBgn0035432|CG17723-PD|ZnT63C-PD FBpp0072922|FBgn0035432|CG17723-PE|ZnT63C-PE FBpp0303136|FBgn0035432|CG17723-PF|ZnT63C-PF FBpp0303137|FBgn0035432|CG17723-PG|ZnT63C-PG	1.0000	FBpp0072918 type=protein; loc=3L:join(3310530..3310706,3310772..3310896,3311730..3311827,3311886..3312402,3312515..3312749,3312815..3313012); ID=FBpp0072918; name=ZnT63C-PA; parent=FBgn0035432,FBtr0073054; dbxref=FlyBase:FBpp0072918,FlyBase_Annotation_IDs:CG17723-PA,REFSEQ:NP_647801,GB_protein:AAF47755,FlyMine:FBpp0072918,modMine:FBpp0072918; MD5=38fc7c9c518505b2fd973b4f5f314d61; length=449; rele…	4.7	5	0.09	LTELANMDEGEDEQNDFAYEK
75	FBpp0072801|FBgn0261602|CG1263-PA|RpL8-PA FBpp0072802|FBgn0261602|CG1263-PB|RpL8-PB	1.0000	FBpp0072801 type=protein; loc=3L:join(2587753..2587890,2588084..2588716); ID=FBpp0072801; name=RpL8-PA; parent=FBgn0261602,FBtr0072924; dbxref=FlyBase:FBpp0072801,FlyBase_Annotation_IDs:CG1263-PA,GB_protein:AAF47659.1,REFSEQ:NP_524726,GB_protein:AAF47659,FlyMine:FBpp0072801,modMine:FBpp0072801; MD5=d09e64c3a15edc7f30e4ac2fa02ce592; length=256; release=r6.09; species=Dmel;;FBpp0072802 type=protein…	20.3	5	0.09	AMVGIVAGGGR+GAPLAVVHFR+KVVPSANR+SLDFAER+TSGNYATVIAHNQDTK
591a	FBpp0312547|FBgn0039303|CG11857-PC|CG11857-PC	1.0000	FBpp0312547 type=protein; loc=3R:join(25259364..25259432,25259494..25260222); ID=FBpp0312547; name=CG11857-PC; parent=FBgn0039303,FBtr0347395; dbxref=FlyBase:FBpp0312547,FlyBase_Annotation_IDs:CG11857-PC,REFSEQ:NP_001303417,GB_protein:ACL83566; MD5=c594321c7931b5e9376d8efd932d2d3d; length=265; release=r6.09; species=Dmel;	30.2	5	0.06	ATAAGSGDPSNASSAAAAPPSPTSDSAATK+IDPEFDPYSQDDEDEGPNLPTR+LSQTYQSALDR+VNDLAGSGPGSVAGNSK
585a	FBpp0302537|FBgn0263740|CG43665-PB|eIF-2gamma-PB FBpp0307983|FBgn0263740|CG43665-PD|eIF-2gamma-PD	1.0000	FBpp0302537 type=protein; loc=3R:complement(join(15263282..15263347,15262547..15262721,15259450..15259686,15258510..15259383,15258367..15258442)); ID=FBpp0302537; name=eIF-2gamma-PB; parent=FBgn0263740,FBtr0310386; dbxref=FlyBase:FBpp0302537,FlyBase_Annotation_IDs:CG43665-PB,REFSEQ:NP_731993,GB_protein:AAF55153; MD5=ab5df4d5c73143be53d760bf73070cfe; length=475; release=r6.09; species=Dmel;;FBpp03…	14.9	5	0.08	FVQGTVAEGAPIIPISAQLK+GGVAGGSILSGVLK+LTPLSPEVISR+NEILLVNIGSLSTGGR+QDLSNLDVSK
579b	FBpp0081156|FBgn0010774|CG1101-PA|Ref1-PA	1.0000	FBpp0081156 type=protein; loc=3R:complement(join(7079964..7080209,7079254..7079455,7078822..7079019,7078253..7078407)); ID=FBpp0081156; name=Ref1-PA; parent=FBgn0010774,FBtr0081642; dbxref=FlyBase:FBpp0081156,FlyBase_Annotation_IDs:CG1101-PA,GB_protein:AAF54070.1,REFSEQ:NP_651968,GB_protein:AAF54070,FlyMine:FBpp0081156,modMine:FBpp0081156; MD5=a6e9462c9ef48720251002e6880d3a12; length=266; release…	14.3	5	0.06	ELFNDFGPIKK+LIVGNLDYGVSNTDIK+SIDDLIK+SLGTADVIFER
572a	FBpp0099974|FBgn0260439|CG17291-PA|Pp2A-29B-PA FBpp0099975|FBgn0260439|CG17291-PB|Pp2A-29B-PB FBpp0293227|FBgn0260439|CG17291-PC|Pp2A-29B-PC	1.0000	FBpp0099974 type=protein; loc=2L:join(8366311..8366394,8367096..8367249,8367312..8367730,8367797..8367871,8367931..8368696,8368758..8369030,8369716..8369720); ID=FBpp0099974; name=Pp2A-29B-PA; parent=FBgn0260439,FBtr0005088; dbxref=FlyBase_Annotation_IDs:CG17291-PA,FlyBase:FBpp0099974,GB_protein:AAF52650.2,REFSEQ:NP_001027227,GB_protein:AAF52650,FlyMine:FBpp0099974,modMine:FBpp0099974; MD5=c07243…	13.0	5	0.08	HFAAQAIAGIAAA+LSTIALALGEER+SDLIPNFVQLAQDDQDSVR+TVAAEHSAQDLEIHVVPTLQR+VDLVPAFQYLLK
551a	FBpp0086124|FBgn0023172|CG9635-PF|RhoGEF2-PF FBpp0086125|FBgn0023172|CG9635-PD|RhoGEF2-PD FBpp0293620|FBgn0023172|CG9635-PG|RhoGEF2-PG	1.0000	FBpp0086124 type=protein; loc=2R:join(17028996..17029021,17031125..17031917,17032255..17032347,17032409..17032466,17034637..17034776,17034835..17035008,17035346..17036407,17036817..17036901,17036971..17037790,17037846..17038029,17038096..17038207,17038273..17038422,17038479..17038529,17038595..17038904,17038963..17039100,17040388..17040824,17040896..17041487,17041555..17041732,17041800..17041993,…	2.8	5	0.08	DLLPTVLQR+DLTTSSPFGLTTDFLQQQR+LLPENTTEAEAIQR+NEAAASVDELPSQSR+TAGLGTIYGPTDDK
541a	FBpp0085156|FBgn0003268|CG1569-PA|rod-PA	1.0000	FBpp0085156 type=protein; loc=3R:join(31581023..31581118,31581181..31581518,31581608..31581955,31582016..31582215,31582280..31582488,31582544..31583244,31583305..31584572,31584634..31585028,31585089..31585597,31585656..31586025,31586083..31586347,31586418..31587243,31587303..31587936,31587997..31588107); ID=FBpp0085156; name=rod-PA; parent=FBgn0003268,FBtr0085795; dbxref=FlyBase:FBpp0085156,FlyBa…	1.6	5	0.06	DLVNALQDLSVLK+LIDEALER+QLDVQLLER+VDINALVAEIAK
532a	FBpp0083365|FBgn0038826|CG17838-PA|Syp-PA FBpp0083366|FBgn0038826|CG17838-PB|Syp-PB FBpp0083368|FBgn0038826|CG17838-PF|Syp-PF FBpp0083369|FBgn0038826|CG17838-PD|Syp-PD FBpp0083370|FBgn0038826|CG17838-PE|Syp-PE FBpp0112168|FBgn0038826|CG17838-PH|Syp-PH FBpp0306763|FBgn0038826|CG17838-PI|Syp-PI FBpp0306765|FBgn0038826|CG17838-PK|Syp-PK FBpp0306766|FBgn0038826|CG17838-PL|Syp-PL FBpp0306768|FBgn00388…	1.0000	FBpp0083365 type=protein; loc=3R:join(20757237..20757249,20772796..20772882,20791745..20791863,20791937..20792249,20792314..20792555,20793716..20793851,20797144..20797277,20797345..20797473,20797536..20797676,20797747..20797853,20798315..20798409,20805947..20806122); ID=FBpp0083365; name=Syp-PA; parent=FBgn0038826,FBtr0083958; dbxref=GB_protein:AAN13832.1,FlyBase:FBpp0083365,FlyBase_Annotation_ID…	10.6	5	0.07	ASQQGVAAPATVK+DYAFIHFEDR+GKDEILEEFGK+NLTQDVSEDK+TGYTLDVTTGQR
531a	FBpp0082897|FBgn0025571|CG5836-PA|SF1-PA	1.0000	FBpp0082897 type=protein; loc=3R:join(17540625..17540803,17540976..17541586,17541667..17541801,17542415..17542490,17543500..17543652,17543723..17544932); ID=FBpp0082897; name=SF1-PA; parent=FBgn0025571,FBtr0083456; dbxref=FlyBase:FBpp0082897,FlyBase_Annotation_IDs:CG5836-PA,GB_protein:AAF55430.3,REFSEQ:NP_524654,GB_protein:AAF55430,FlyMine:FBpp0082897,modMine:FBpp0082897; MD5=bb93816e4791608ba555…	7.1	5	0.08	DGQPLPGEDEPLHAFITAPNPEAVR+FDLTQTIQELMGNAGGNK+TGDLGITQNPEER
513a	FBpp0077326|FBgn0260639|CG3157-PA|gammaTub23C-PA	1.0000	FBpp0077326 type=protein; loc=2L:join(2973059..2973107,2973166..2973368,2973429..2974604); ID=FBpp0077326; name=gammaTub23C-PA; parent=FBgn0260639,FBtr0077641; dbxref=FlyBase:FBpp0077326,FlyBase_Annotation_IDs:CG3157-PA,GB_protein:AAF51174.1,REFSEQ:NP_476804,GB_protein:AAF51174,FlyMine:FBpp0077326,modMine:FBpp0077326; MD5=d5e01458d1da8fc0446d951772715831; length=475; release=r6.09; species=Dmel;	9.3	5	0.07	AVLIDLEPR+DVFFYQADDDHYIPR+LQEEVFDIIDR+LTTAADSVVVLDNTALNR
508a	FBpp0076021|FBgn0011802|CG6539-PA|Gem3-PA FBpp0306223|FBgn0011802|CG6539-PB|Gem3-PB	1.0000	FBpp0076021 type=protein; loc=3L:complement(join(10462837..10463026,10459882..10462778)); ID=FBpp0076021; name=Gem3-PA; parent=FBgn0011802,FBtr0076292; dbxref=FlyBase:FBpp0076021,FlyBase_Annotation_IDs:CG6539-PA,GB_protein:AAF50157.1,REFSEQ:NP_524019,GB_protein:AAF50157,FlyMine:FBpp0076021,modMine:FBpp0076021; MD5=77bef1fe74c23de1807babeaee1ec257; length=1028; release=r6.09; species=Dmel;;FBpp030…	4.9	5	0.07	ATVLLGIR+EENPLQEMPMPIK+LLVLDEADQLYQTK+VGFLLDK+YNFDYYIK
503a	FBpp0075175|FBgn0036623|CG4729-PA|CG4729-PA FBpp0075176|FBgn0036623|CG4729-PC|CG4729-PC FBpp0075177|FBgn0036623|CG4729-PB|CG4729-PB FBpp0300976|FBgn0036623|CG4729-PE|CG4729-PE	1.0000	FBpp0075175 type=protein; loc=3L:complement(join(16383927..16384107,16383331..16383866,16382382..16382739,16382072..16382157)); ID=FBpp0075175; name=CG4729-PA; parent=FBgn0036623,FBtr0075417; dbxref=FlyBase:FBpp0075175,FlyBase_Annotation_IDs:CG4729-PA,GB_protein:AAF49471.1,REFSEQ:NP_648888,GB_protein:AAF49471; MD5=5f3bd529f6c00aa6dbdf0c63493ff274; length=386; release=r6.09; species=Dmel;;FBpp0075…	14.0	5	0.08	GFTASLAPIR+IIDSFLETGSFFK+IPLEQVPEDEK+TIITEQLK+TPATMLSLLHGK
488a	FBpp0073290|FBgn0015245|CG12101-PA|Hsp60-PA FBpp0073291|FBgn0015245|CG12101-PB|Hsp60-PB	1.0000	FBpp0073290 type=protein; loc=X:join(11110041..11111411,11111475..11111825); ID=FBpp0073290; name=Hsp60-PA; parent=FBgn0015245,FBtr0073434; dbxref=FlyBase:FBpp0073290,FlyBase_Annotation_IDs:CG12101-PA,GB_protein:AAF47999.1,REFSEQ:NP_511115,GB_protein:AAF47999,FlyMine:FBpp0073290,modMine:FBpp0073290; MD5=1d69ae8daf6438985512377bc04b9b9e; length=573; release=r6.09; species=Dmel;;FBpp0073291 type=pr…	12.7	5	0.08	AAVEEGIVPGGGTALLR+ISSVQSIIPALELANAQR+LVQDVANNTNEEAGDGTTTATVLAR+VEFQDALLLLSEK
455	FBpp0297366|FBgn0038108|CG7518-PF|CG7518-PF FBpp0297367|FBgn0038108|CG7518-PG|CG7518-PG FBpp0306577|FBgn0038108|CG7518-PH|CG7518-PH FBpp0306578|FBgn0038108|CG7518-PI|CG7518-PI FBpp0306579|FBgn0038108|CG7518-PJ|CG7518-PJ	1.0000	FBpp0297366 type=protein; loc=3R:join(12998585..12999100,12999441..12999524,12999595..12999773,12999852..13000013,13000071..13000216,13000391..13000973,13001079..13001879,13001949..13001975,13002629..13002709,13002771..13002907,13002970..13005396,13005468..13006274,13006346..13007214,13007525..13007714,13007782..13008155); ID=FBpp0297366; name=CG7518-PF; parent=FBgn0038108,FBtr0306256; dbxref=REF…	3.1	5	0.08	AAAAAAAEAAAAAEAAAAAAAEAAAEQK+LPAVLAVAALDR+VQLPHPGAEQQVTVVAK+VTDDFTLGDANIEK
453	FBpp0293413|FBgn0262534|CG43088-PA|CG43088-PA	1.0000	FBpp0293413 type=protein; loc=X:join(14702358..14702563,14702618..14703044,14703103..14703558); ID=FBpp0293413; name=CG43088-PA; parent=FBgn0262534,FBtr0304873; dbxref=REFSEQ:NP_001245670,GB_protein:AFH07384,FlyBase:FBpp0293413,FlyBase_Annotation_IDs:CG43088-PA,modMine:FBpp0293413; MD5=fb7cafa51ec96fa8684ca86d1960221f; length=362; release=r6.09; species=Dmel;	15.2	5	0.08	ERDEIAQSL+ISGIPLSLR+NAEIGTYQHTFNLR+NMVEQTIEVLK+YSQESFVLTPYK
445	FBpp0289280|FBgn0259735|CG42389-PE|CG42389-PE FBpp0289281|FBgn0259735|CG31738-PB|CG42389-PF FBpp0289282|FBgn0259735|CG31738-PA|CG42389-PG FBpp0307467|FBgn0259735|CG42389-PH|CG42389-PH	1.0000	FBpp0289280 type=protein; loc=2L:join(16558129..16559944,16652743..16652912,16657499..16657952,16658024..16661778); ID=FBpp0289280; name=CG42389-PE; parent=FBgn0259735,FBtr0300003; dbxref=FlyBase_Annotation_IDs:CG42389-PE,FlyBase:FBpp0289280,REFSEQ:NP_001137829,GB_protein:ACL83035,FlyMine:FBpp0289280,modMine:FBpp0289280; MD5=d5c1d00be8b8695e1a0685b3e7628f6a; length=2064; release=r6.09; species=Dm…	5.8	5	0.08	FTAAAAAPGVPEELR+IAAGGELLYGQPSSPLR+KLSAGNGSTNGLHMR+SVSASAISGASGVGADPVAIGR+YTVSGLMPETGYK
426	FBpp0088565|FBgn0040227|CG10161-PB|eIF-3p66-PB	1.0000	FBpp0088565 type=protein; loc=3R:join(23680191..23680389,23680512..23681147,23681217..23681509,23681586..23682140); ID=FBpp0088565; name=eIF-3p66-PB; parent=FBgn0040227,FBtr0089622; dbxref=FlyBase:FBpp0088565,FlyBase_Annotation_IDs:CG10161-PB,GB_protein:AAF56158.1,REFSEQ:NP_524463,GB_protein:AAF56158,FlyMine:FBpp0088565,modMine:FBpp0088565; MD5=6cb344c89e8f05537062d0d2a0a3426a; length=560; releas…	12.3	5	0.07	ADWASIEEMDFPR+FEESNPFISEDEDIQVASVGYR+GAVLANELR+IVHTVTTTDDPVIR+SNYSWDIVIEK
411	FBpp0087933|FBgn0027548|CG2910-PA|nito-PA FBpp0087934|FBgn0027548|CG2910-PB|nito-PB FBpp0308267|FBgn0027548|CG2910-PC|nito-PC	1.0000	FBpp0087933 type=protein; loc=2R:join(7962843..7963393,7963452..7965282); ID=FBpp0087933; name=nito-PA; parent=FBgn0027548,FBtr0088857; dbxref=GB_protein:AAM68878.1,FlyBase:FBpp0087933,FlyBase_Annotation_IDs:CG2910-PA,REFSEQ:NP_724633,GB_protein:AAM68878,FlyMine:FBpp0087933,modMine:FBpp0087933; MD5=ccf6f17823c4dfc00317c92a2a234e07; length=793; release=r6.09; species=Dmel;;FBpp0087934 type=protein…	7.9	5	0.08	APDDFIEETLYR+IELSGQYIGK+NDALASASTVPDVAR+TDFAELPGATPAAPFK+YGVVDDIDIK
388	FBpp0086790|FBgn0024556|CG6050-PA|EfTuM-PA FBpp0290603|FBgn0024556|CG6050-PB|EfTuM-PB	1.0000	FBpp0086790 type=protein; loc=2R:13507744..13509213; ID=FBpp0086790; name=EfTuM-PA; parent=FBgn0024556,FBtr0087670; dbxref=FlyBase:FBpp0086790,FlyBase_Annotation_IDs:CG6050-PA,GB_protein:AAF58366.1,REFSEQ:NP_524752,GB_protein:AAF58366,FlyMine:FBpp0086790,modMine:FBpp0086790; MD5=7a0e5fa7d05e880ec944f46cbdf44dd5; length=489; release=r6.09; species=Dmel;;FBpp0290603 type=protein; loc=2R:13507744..1…	10.8	5	0.07	DGNLTLGTGVVTSTLPPLTESQR+GITINVAHVEYQTETR+LLQEVDSFIPTPVR
387	FBpp0086769|FBgn0033879|CG6543-PA|CG6543-PA FBpp0086770|FBgn0033879|CG6543-PB|CG6543-PB	1.0000	FBpp0086769 type=protein; loc=2R:complement(join(13854102..13854198,13853181..13853905,13853050..13853115)); ID=FBpp0086769; name=CG6543-PA; parent=FBgn0033879,FBtr0087643; dbxref=FlyBase:FBpp0086769,FlyBase_Annotation_IDs:CG6543-PA,GB_protein:AAF58326.1,REFSEQ:NP_610910,GB_protein:AAF58326,modMine:FBpp0086769; MD5=4b91cc34197b0b9aecbe45ee0af9f0af; length=295; release=r6.09; species=Dmel;;FBpp008…	12.9	5	0.08	EAVNTAYETTLQEGLK+ELSTALQQFSK+NVGVITLNRPK
379	FBpp0086469|FBgn0034029|CG8190-PA|eIF2B-gamma-PA	1.0000	FBpp0086469 type=protein; loc=2R:join(15542754..15542904,15542958..15543466,15543522..15543662,15543756..15544322); ID=FBpp0086469; name=eIF2B-gamma-PA; parent=FBgn0034029,FBtr0087336; dbxref=FlyBase:FBpp0086469,FlyBase_Annotation_IDs:CG8190-PA,GB_protein:AAF58125.1,REFSEQ:NP_611046,GB_protein:AAF58125,FlyMine:FBpp0086469,modMine:FBpp0086469; MD5=e03dccd3b7df1b8892cf5f8a850d86ce; length=455; rele…	9.2	5	0.08	DLIGIHAATQR+LDYATIPSDGDFGTADSLR+VNNTLSFLAINR
317	FBpp0084188|FBgn0039302|CG11856-PA|Nup358-PA FBpp0293235|FBgn0039302|CG11856-PB|Nup358-PB	1.0000	FBpp0084188 type=protein; loc=3R:join(25249631..25249702,25250223..25253235,25253292..25256293,25256355..25256855,25256925..25257057,25257122..25258129,25258201..25258559); ID=FBpp0084188; name=Nup358-PA; parent=FBgn0039302,FBtr0084813; dbxref=GB_protein:AAF56430.1,FlyBase:FBpp0084188,FlyBase_Annotation_IDs:CG11856-PA,GB_protein:AAF56430.2,REFSEQ:NP_651361,GB_protein:AAF56430,FlyMine:FBpp0084188,…	2.3	5	0.08	AIEYLNGYLR+DDTSGGDGEQNTLEILMYK+IDQAFNYALK+IGQYEQFLDEVR+LNSNQLITEGNR
316	FBpp0084161|FBgn0011336|CG7748-PA|OstStt3-PA	1.0000	FBpp0084161 type=protein; loc=3R:complement(join(25068163..25069554,25067913..25068103,25067385..25067855,25067133..25067331,25067007..25067078)); ID=FBpp0084161; name=OstStt3-PA; parent=FBgn0011336,FBtr0084786; dbxref=FlyBase:FBpp0084161,FlyBase_Annotation_IDs:CG7748-PA,GB_protein:AAF56391.1,REFSEQ:NP_524494,GB_protein:AAF56391,FlyMine:FBpp0084161,modMine:FBpp0084161; MD5=a4847961089acf99e343ddd…	6.6	5	0.07	EAYYWLSQNTADDAR+ESDYFTDR+FYSLWDTGYAK+NILDDFR+TIPPANFISR
315	FBpp0084071|FBgn0000140|CG6875-PA|asp-PA	1.0000	FBpp0084071 type=protein; loc=3R:join(24754041..24754055,24754128..24754304,24754357..24754569,24754649..24759530,24759591..24759892,24759957..24760232); ID=FBpp0084071; name=asp-PA; parent=FBgn0000140,FBtr0084692; dbxref=GB_protein:AAF56330.2,FlyBase:FBpp0084071,FlyBase_Annotation_IDs:CG6875-PA,GB_protein:AAF56330.3,REFSEQ:NP_524488,GB_protein:AAF56330,FlyMine:FBpp0084071,modMine:FBpp0084071; MD…	3.3	5	0.09	AIVQFEDVPITK+DIVGLSTFILNR+FIASDALAVLSR+ITPDDLEDQPATNK+MEVLLLR+TPQEEPVYISPQPR
313	FBpp0083947|FBgn0043884|CG33106-PA|mask-PA FBpp0083948|FBgn0043884|CG33106-PB|mask-PB FBpp0293580|FBgn0043884|CG33106-PC|mask-PC FBpp0306960|FBgn0043884|CG33106-PD|mask-PD FBpp0306961|FBgn0043884|CG33106-PE|mask-PE FBpp0311438|FBgn0043884|CG33106-PF|mask-PF	1.0000	FBpp0083947 type=protein; loc=3R:join(24231724..24232974,24235817..24235955,24236027..24236270,24236342..24236513,24236823..24237122,24237362..24239348,24239416..24239480,24239542..24239757,24239820..24241044,24241115..24241200,24241301..24241576,24241643..24242218,24242280..24242544,24242655..24247642,24247713..24247889,24247976..24248014); ID=FBpp0083947; name=mask-PA; parent=FBgn0043884,FBtr00…	1.8	5	0.07	AVAAQHQQQPPTNFVYNVESGDK+KGELPPESSSSDPNELALK+SPGLINPGDVPQDAQR+VVELLFR
298	FBpp0083099|FBgn0024329|CG7717-PB|Mekk1-PB FBpp0303771|FBgn0024329|CG7717-PD|Mekk1-PD	1.0000	FBpp0083099 type=protein; loc=3R:complement(join(18743001..18743236,18738398..18738598,18737107..18737888,18736530..18737043,18733754..18736469,18733429..18733608,18733278..18733364)); ID=FBpp0083099; name=Mekk1-PB; parent=FBgn0024329,FBtr0083684; dbxref=FlyBase:FBpp0083099,FlyBase_Annotation_IDs:CG7717-PB,GB_protein:AAN13787.1,REFSEQ:NP_732373,GB_protein:AAN13787,FlyMine:FBpp0083099,modMine:FBpp…	4.5	5	0.09	LDMDLEDGLR+LLQQDVLQVR+SSLESTPLALR+TANIFLVDGSNSLK+TVELDQQIDGTADTDDNEEVK
282	FBpp0082177|FBgn0260962|CG7769-PA|pic-PA	1.0000	FBpp0082177 type=protein; loc=3R:join(13052409..13052469,13052623..13053034,13053237..13054161,13054226..13054577,13054641..13055835,13055892..13056288,13056351..13056431); ID=FBpp0082177; name=pic-PA; parent=FBgn0260962,FBtr0082709; dbxref=FlyBase:FBpp0082177,FlyBase_Annotation_IDs:CG7769-PA,GB_protein:AAF54901.1,REFSEQ:NP_650257,GB_protein:AAF54901,FlyMine:FBpp0082177,modMine:FBpp0082177; MD5=2…	5.6	5	0.07	DLLFILTR+GDFILVGDLMR+LGDDPNTYYVVATSLVIPEEPEPK+NAVILGTIDEIQK+QLLPELAR
280	FBpp0082066|FBgn0038046|CG5641-PA|CG5641-PA	1.0000	FBpp0082066 type=protein; loc=3R:complement(join(12429037..12429201,12428846..12428974,12427888..12428784)); ID=FBpp0082066; name=CG5641-PA; parent=FBgn0038046,FBtr0082594; dbxref=FlyBase:FBpp0082066,FlyBase_Annotation_IDs:CG5641-PA,GB_protein:AAF54812.1,REFSEQ:NP_650196,GB_protein:AAF54812,FlyMine:FBpp0082066,modMine:FBpp0082066; MD5=cbaed7807f4668e65216901e27b2ba9d; length=396; release=r6.09; s…	14.9	5	0.08	ILIATLPQNLR+NQDLSPTPSEQTAIGNLVTK+QALPINLAFR+VPSAGAVDDSALTAALLK
276	FBpp0081843|FBgn0037878|CG6693-PA|CG6693-PA FBpp0307760|FBgn0037878|CG6693-PB|CG6693-PB	1.0000	FBpp0081843 type=protein; loc=3R:complement(11220505..11221404); ID=FBpp0081843; name=CG6693-PA; parent=FBgn0037878,FBtr0082367; dbxref=FlyBase:FBpp0081843,FlyBase_Annotation_IDs:CG6693-PA,GB_protein:AAF54608.1,REFSEQ:NP_650052,GB_protein:AAF54608,FlyMine:FBpp0081843,modMine:FBpp0081843; MD5=87c5f68f519616df8e9cc96230871eeb; length=299; release=r6.09; species=Dmel;;FBpp0307760 type=protein; loc=3…	21.7	5	0.08	ALYDEQGVIDDDDESESK+IFKPITEEDINNYEK+IVQDMIASGEVPEYK+YGNEDDSDTVDFSAFEK
257	FBpp0080707|FBgn0002031|CG10691-PB|l(2)37Cc-PB FBpp0080708|FBgn0002031|CG10691-PA|l(2)37Cc-PA FBpp0312093|FBgn0002031|CG10691-PD|l(2)37Cc-PD	1.0000	FBpp0080707 type=protein; loc=2L:complement(join(19123121..19123552,19122419..19122817)); ID=FBpp0080707; name=l(2)37Cc-PB; parent=FBgn0002031,FBtr0081164; dbxref=GB_protein:AAF53765.1,FlyBase:FBpp0080707,FlyBase_Annotation_IDs:CG10691-PB,REFSEQ:NP_476607,GB_protein:AAF53765,modMine:FBpp0080707; MD5=f6dedd003fb09a6103f763fec2be2c86; length=276; release=r6.09; species=Dmel;;FBpp0080708 type=protei…	16.7	5	0.07	DLQNVNITLR+IYTILGQDYDER+SFGEAGDGLVELR+VLPSIAPEVLK
249	FBpp0080102|FBgn0032518|CG9282-PA|RpL24-PA FBpp0309565|FBgn0032518|CG9282-PB|RpL24-PB FBpp0311573|FBgn0032518|CG9282-PC|RpL24-PC	1.0000	FBpp0080102 type=protein; loc=2L:complement(join(13395056..13395060,13394865..13394940,13394413..13394799)); ID=FBpp0080102; name=RpL24-PA; parent=FBgn0032518,FBtr0080524; dbxref=FlyBase:FBpp0080102,FlyBase_Annotation_IDs:CG9282-PA,GB_protein:AAF53299.1,REFSEQ:NP_609649,GB_protein:AAF53299,FlyMine:FBpp0080102,modMine:FBpp0080102; MD5=c5b17bcda531c06f8bc1ce96bc8dbb41; length=155; release=r6.09; sp…	24.5	5	0.09	AIVGASLAEILAK+KGIEEEASK+SFTFLDK+SFTFLDKK+VTWTVLYR
241	FBpp0079771|FBgn0004363|CG6647-PA|porin-PA FBpp0079772|FBgn0004363|CG6647-PB|porin-PB FBpp0100039|FBgn0004363|CG6647-PC|porin-PC FBpp0293784|FBgn0004363|CG6647-PD|porin-PD FBpp0304343|FBgn0004363|CG6647-PE|porin-PE	1.0000	FBpp0079771 type=protein; loc=2L:complement(join(10848544..10848863,10848241..10848468,10847868..10848168)); ID=FBpp0079771; name=porin-PA; parent=FBgn0004363,FBtr0080182; dbxref=FlyBase_Annotation_IDs:CG6647-PA,FlyBase:FBpp0079771,GB_protein:AAF53022.1,REFSEQ:NP_476813,GB_protein:AAF53022; MD5=e98fb50e922a689b02694297d58c4742; length=282; release=r6.09; species=Dmel;;FBpp0079772 type=protein; lo…	22.0	5	0.08	DFVLHTAVNDGQEFSGSIFQR+LSLEGNFAPQSGNK+LTTNNFALGYTTK+VNNASQVGLGYQQK
235	FBpp0079578|FBgn0032217|CG4972-PA|CG4972-PA	1.0000	FBpp0079578 type=protein; loc=2L:join(10314914..10315073,10315345..10315423,10315489..10315957,10316192..10316374,10316439..10316867,10316932..10317297); ID=FBpp0079578; name=CG4972-PA; parent=FBgn0032217,FBtr0079988; dbxref=FlyBase:FBpp0079578,FlyBase_Annotation_IDs:CG4972-PA,GB_protein:AAF52909.2,REFSEQ:NP_609378,GB_protein:AAF52909,FlyMine:FBpp0079578,modMine:FBpp0079578; MD5=3bcf5b5da320cf9e0…	11.2	5	0.08	DPEFMFYNENEVK+EENILPYFGVK+FLLSDAGVLLNFQGSK+TSISNFFK+VDPTSSIFEGQLAIK
232	FBpp0079536|FBgn0005593|CG4897-PA|RpL7-PA FBpp0310250|FBgn0005593|CG4897-PB|RpL7-PB	1.0000	FBpp0079536 type=protein; loc=2L:join(10201230..10201528,10201599..10202058); ID=FBpp0079536; name=RpL7-PA; parent=FBgn0005593,FBtr0079946; dbxref=FlyBase:FBpp0079536,FlyBase_Annotation_IDs:CG4897-PA,GB_protein:AAF52868.1,REFSEQ:NP_523531,GB_protein:AAF52868,FlyMine:FBpp0079536,modMine:FBpp0079536; MD5=6c173242113a02c4d9003f2e5857d863; length=252; release=r6.09; species=Dmel;;FBpp0310250 type=pro…	17.9	5	0.09	IAEPYITWGYPNLK+NQFYVPAEAK+VPITDNFVIER+YASNFLWPFK
214	FBpp0079091|FBgn0031909|CG5181-PA|CG5181-PA	1.0000	FBpp0079091 type=protein; loc=2L:complement(join(7409573..7409704,7409027..7409509)); ID=FBpp0079091; name=CG5181-PA; parent=FBgn0031909,FBtr0079467; dbxref=FlyBase:FBpp0079091,FlyBase_Annotation_IDs:CG5181-PA,GB_protein:AAF52511.1,REFSEQ:NP_609115,GB_protein:AAF52511,FlyMine:FBpp0079091,modMine:FBpp0079091; MD5=ed8eb31ba6e02e6756d33dc64a2ad068; length=204; release=r6.09; species=Dmel;	18.6	5	0.08	AEQQAVANPAATPAGLPAGGGAPGLPAK+LIAPGDIVR+RAEQQAVANPAATPAGLPAGGGAPGLPAK
176	FBpp0077571|FBgn0000579|CG17654-PB|Eno-PB FBpp0077572|FBgn0000579|CG17654-PE|Eno-PE FBpp0077573|FBgn0000579|CG17654-PC|Eno-PC FBpp0077574|FBgn0000579|CG17654-PD|Eno-PD FBpp0077575|FBgn0000579|CG17654-PA|Eno-PA FBpp0291325|FBgn0000579|CG17654-PF|Eno-PF	1.0000	FBpp0077571 type=protein; loc=2L:complement(join(1727646..1727833,1725341..1726655)); ID=FBpp0077571; name=Eno-PB; parent=FBgn0000579,FBtr0077905; dbxref=FlyBase:FBpp0077571,FlyBase_Annotation_IDs:CG17654-PB,GB_protein:AAN10455.1,REFSEQ:NP_722721,GB_protein:AAN10455; MD5=192a03ed239ad33bf021aeae31e76f91; length=500; release=r6.09; species=Dmel;;FBpp0077572 type=protein; loc=2L:complement(join(172…	15.5	5	0.07	AAVPSGASTGVHEALELR+AVGHVNDTLGPELIK+EALNLISDAIAK+FGLDATAVGDEGGFAPNIQSNK
175	FBpp0077549|FBgn0011570|CG17158-PA|cpb-PA FBpp0304020|FBgn0011570|CG17158-PB|cpb-PB	1.0000	FBpp0077549 type=protein; loc=2L:join(1705112..1705114,1705400..1706227); ID=FBpp0077549; name=cpb-PA; parent=FBgn0011570,FBtr0077881; dbxref=FlyBase:FBpp0077549,FlyBase_Annotation_IDs:CG17158-PA,GB_protein:AAF51349.1,REFSEQ:NP_477005,GB_protein:AAF51349,FlyMine:FBpp0077549,modMine:FBpp0077549; MD5=63699f7116834714c9842e71742564ae; length=276; release=r6.09; species=Dmel;;FBpp0304020 type=protein…	32.6	5	0.07	KLEIEANYAFDQYR+LTSTAMLWLQTNK+QDLAAAILR+QGSGTMNLGGSLTR+QQEQDANVSESSPHIANIGK+SPWSNSYYPPLEDGQMPSER
159	FBpp0076829|FBgn0263106|CG10578-PA|DnaJ-1-PA FBpp0076830|FBgn0263106|CG10578-PB|DnaJ-1-PB	1.0000	FBpp0076829 type=protein; loc=3L:complement(5750589..5751593); ID=FBpp0076829; name=DnaJ-1-PA; parent=FBgn0263106,FBtr0077123; dbxref=FlyBase:FBpp0076829,FlyBase_Annotation_IDs:CG10578-PA,GB_protein:AAF50753.1,REFSEQ:NP_523936,GB_protein:AAF50753; MD5=8ee2a70fa076c8c410c8f745592d1d60; length=334; release=r6.09; species=Dmel;;FBpp0076830 type=protein; loc=3L:complement(5750589..5751593); ID=FBpp00…	18.9	5	0.07	DIFDNYGEDGLK+EIAEAYEVLSDK+IQVNPNHEIIKPTTTR+ITFPQEGDSAPNK+TPADIVFIIR
151	FBpp0076595|FBgn0035761|CG8606-PA|RhoGEF4-PA FBpp0076596|FBgn0035761|CG8606-PB|RhoGEF4-PB	1.0000	FBpp0076595 type=protein; loc=3L:complement(join(7323178..7323310,7322555..7323112,7321944..7322497,7321186..7321884)); ID=FBpp0076595; name=RhoGEF4-PA; parent=FBgn0035761,FBtr0076885; dbxref=GB_protein:AAF50584.1,FlyBase:FBpp0076595,FlyBase_Annotation_IDs:CG8606-PA,REFSEQ:NP_648101,GB_protein:AAF50584,FlyMine:FBpp0076595,modMine:FBpp0076595; MD5=e5224e1daeed1153b3bd1c4abe0c8e45; length=647; rele…	12.7	5	0.07	EDLFNGDNMFPVHLK+LNSLMIVPIQR+LYSVYAFDYR+QAIQEIISSEK+SNVPAPNNDHDPSYGFASR+VYEMLPGNFK
144	FBpp0076244|FBgn0035947|CG5064-PA|Srp68-PA	1.0000	FBpp0076244 type=protein; loc=3L:join(8975124..8975220,8975325..8975674,8975737..8976399,8976458..8977162); ID=FBpp0076244; name=Srp68-PA; parent=FBgn0035947,FBtr0076517; dbxref=FlyBase:FBpp0076244,FlyBase_Annotation_IDs:CG5064-PA,GB_protein:AAF50341.1,REFSEQ:NP_648273,GB_protein:AAF50341,FlyMine:FBpp0076244,modMine:FBpp0076244; MD5=12e8592eab7f4ecbf4efb7728e6c8c6b; length=604; release=r6.09; spe…	8.8	5	0.08	AQGVLENLDVLVSQTK+IDEILELR+LFLLSAQELDK+LNFYDPNLQSQQNVGDGK
139	FBpp0076068|FBgn0027567|CG8108-PA|CG8108-PA FBpp0076069|FBgn0027567|CG8108-PB|CG8108-PB	1.0000	FBpp0076068 type=protein; loc=3L:join(9865099..9865398,9866314..9866361,9867314..9867744,9868254..9868935,9868999..9869322,9869446..9870098,9870158..9870479); ID=FBpp0076068; name=CG8108-PA; parent=FBgn0027567,FBtr0076339; dbxref=FlyBase:FBpp0076068,FlyBase_Annotation_IDs:CG8108-PA,GB_protein:AAF50193.1,REFSEQ:NP_729568,GB_protein:AAF50193,FlyMine:FBpp0076068,modMine:FBpp0076068; MD5=64211e896605…	7.4	5	0.07	ALIGPDYIK+DADGGDESDDDDDDEEDDDEK+DLGDLLAEVETR+LNEDDDEYDDDGDAEVEEGDATNDKK
138	FBpp0075754|FBgn0036258|CG5642-PA|CG5642-PA	1.0000	FBpp0075754 type=protein; loc=3L:complement(join(12145956..12145988,12144772..12145250,12143745..12144717,12143551..12143685)); ID=FBpp0075754; name=CG5642-PA; parent=FBgn0036258,FBtr0076022; dbxref=FlyBase:FBpp0075754,FlyBase_Annotation_IDs:CG5642-PA,GB_protein:AAF49952.1,REFSEQ:NP_648553,GB_protein:AAF49952,FlyMine:FBpp0075754,modMine:FBpp0075754; MD5=2d6fc2eeccd40d5d11351a6b24b74340; length=53…	8.2	5	0.08	GPSGLEGTFK+LYTTLPLTK+TFSDILLYIQR+VFLILYK+YGDFFVR
133	FBpp0075461|FBgn0026409|CG4994-PA|Mpcp-PA FBpp0075462|FBgn0026409|CG4994-PB|Mpcp-PB FBpp0300819|FBgn0026409|CG4994-PC|Mpcp-PC	1.0000	FBpp0075461 type=protein; loc=3L:join(14538032..14538421,14538729..14539069,14539553..14539892); ID=FBpp0075461; name=Mpcp-PA; parent=FBgn0026409,FBtr0075718; dbxref=FlyBase:FBpp0075461,FlyBase_Annotation_IDs:CG4994-PA,GB_protein:AAF49735.1,REFSEQ:NP_524069,GB_protein:AAF49735,FlyMine:FBpp0075461,modMine:FBpp0075461; MD5=17060b81e1ff01c85af78f788bbdb307; length=356; release=r6.09; species=Dmel;;F…	18.0	5	0.07	FGLYELFK+GASAISVAKSLGFSGMWNGLTPR+IQTIPGYANNFR+TVELLYK+YAEIIGEENAYLYR
131	FBpp0075441|FBgn0036450|CG13472-PA|Tdrd3-PA	1.0000	FBpp0075441 type=protein; loc=3L:join(14786847..14786881,14786934..14787018,14787093..14789213,14789319..14789588); ID=FBpp0075441; name=Tdrd3-PA; parent=FBgn0036450,FBtr0075691; dbxref=FlyBase:FBpp0075441,FlyBase_Annotation_IDs:CG13472-PA,GB_protein:AAF49703.1,REFSEQ:NP_648724,GB_protein:AAF49703,FlyMine:FBpp0075441,modMine:FBpp0075441; MD5=4adfa24796760f07d322221d2283ac2c; length=836; release=r…	9.4	5	0.08	ALELEPVPQLNLNVAPGSK+AQPAPVAVPQAAPR+ETPAASNAETFAAAPTAAPTAPPTTNHFNPFK+LLQLDLSDGQNSIK
129	FBpp0075318|FBgn0036515|CG12304-PA|CG12304-PA FBpp0075319|FBgn0036515|CG12304-PB|CG12304-PB	1.0000	FBpp0075318 type=protein; loc=3L:join(15583735..15583881,15583997..15584095,15584287..15584439,15584640..15584868,15584923..15585299); ID=FBpp0075318; name=CG12304-PA; parent=FBgn0036515,FBtr0075565; dbxref=FlyBase:FBpp0075318,FlyBase_Annotation_IDs:CG12304-PA,GB_protein:AAF49612.1,REFSEQ:NP_648782,GB_protein:AAF49612,FlyMine:FBpp0075318,modMine:FBpp0075318; MD5=1f634cf46b082198c2db35ed4453663a; …	16.9	5	0.08	DLTPALVAWR+NLYTIDVK+TFTHSTMADIGPAAR+TLLPQFDIK+VPVNPALPK
118	FBpp0075012|FBgn0036702|CG6512-PA|CG6512-PA FBpp0075013|FBgn0036702|CG6512-PB|CG6512-PB	1.0000	FBpp0075012 type=protein; loc=3L:complement(join(17241785..17241868,17241217..17241719,17240663..17241058,17239111..17240608)); ID=FBpp0075012; name=CG6512-PA; parent=FBgn0036702,FBtr0075251; dbxref=FlyBase:FBpp0075012,FlyBase_Annotation_IDs:CG6512-PA,GB_protein:AAF49365.2,REFSEQ:NP_730248,GB_protein:AAF49365,FlyMine:FBpp0075012,modMine:FBpp0075012; MD5=1bfee21b805c2fd8a4c8b0227fc6bd79; length=82…	12.1	5	0.08	ATAGEANVPFITVSGSEFLEMFVGVGPSRVR+GLGYAQYLPK+ITDIAYSQVVR+LTNPNEIGVGFK+NPQQYIDLGAK+VAEELFFNR
101	FBpp0074059|FBgn0061200|CG4453-PA|Nup153-PA FBpp0288862|FBgn0061200|CG4453-PC|Nup153-PC FBpp0309144|FBgn0061200|CG4453-PD|Nup153-PD	1.0000	FBpp0074059 type=protein; loc=X:join(16600155..16600313,16600380..16600895,16600954..16601198,16601376..16605786,16605850..16606008,16607933..16608000,16609005..16609098); ID=FBpp0074059; name=Nup153-PA; parent=FBgn0061200,FBtr0074284; dbxref=FlyBase:FBpp0074059,FlyBase_Annotation_IDs:CG4453-PA,GB_protein:AAF48628.3,GB_protein:AAF48628,REFSEQ:NP_573136,GB_protein:AAF48628,FlyMine:FBpp0074059,modM…	4.5	5	0.08	AVDMRPSDSGSLAETSVGQGGSK+FNASIYGSTSALSDSR+LLVPTMQQLLER+RDLTMDETGTGPAMSSEEHLNHLLR+SEYNVFLLR
94	FBpp0073781|FBgn0030612|CG5599-PA|CG5599-PA	1.0000	FBpp0073781 type=protein; loc=X:join(15086227..15086298,15086803..15087486,15087553..15087951,15088015..15088248); ID=FBpp0073781; name=CG5599-PA; parent=FBgn0030612,FBtr0073964; dbxref=FlyBase:FBpp0073781,FlyBase_Annotation_IDs:CG5599-PA,GB_protein:AAF48423.1,REFSEQ:NP_573000,GB_protein:AAF48423,FlyMine:FBpp0073781,modMine:FBpp0073781; MD5=9a4306132d6f7690e2f99c8069017799; length=462; release=r6…	13.4	4	0.06	QYLENPALFLLH+TPSAAPSGAASVSVPADR+TVSFNLSDIGEGIR+YPIVNSSLDLASESLVFK
89	FBpp0073551|FBgn0261524|CG12244-PA|lic-PA	1.0000	FBpp0073551 type=protein; loc=X:join(13091483..13091541,13091612..13092002,13092089..13092221,13092284..13092486,13093160..13093378); ID=FBpp0073551; name=lic-PA; parent=FBgn0261524,FBtr0073720; dbxref=FlyBase:FBpp0073551,FlyBase_Annotation_IDs:CG12244-PA,GB_protein:AAF48223.1,REFSEQ:NP_477162,GB_protein:AAF48223,FlyMine:FBpp0073551,modMine:FBpp0073551; MD5=7f33f11c0db2c8166caacaf1cb63cd2e; lengt…	13.5	4	0.06	DVKPSNILINR+IDPQGNPAQYDIR+NTDISEFVAR+TFDIDADSLEK
88	FBpp0073513|FBgn0015024|CG2028-PB|CkIalpha-PB FBpp0073515|FBgn0015024|CG2028-PA|CkIalpha-PA FBpp0289609|FBgn0015024|CG2028-PD|CkIalpha-PD FBpp0309354|FBgn0015024|CG2028-PE|CkIalpha-PE FBpp0311372|FBgn0015024|CG2028-PF|CkIalpha-PF FBpp0311373|FBgn0015024|CG2028-PG|CkIalpha-PG	1.0000	FBpp0073513 type=protein; loc=X:join(12655238..12655316,12655378..12656152,12656334..12656493); ID=FBpp0073513; name=CkIalpha-PB; parent=FBgn0015024,FBtr0073680; dbxref=FlyBase:FBpp0073513,FlyBase_Annotation_IDs:CG2028-PB,GB_protein:AAF48193.1,REFSEQ:NP_511140,GB_protein:AAF48193; MD5=813ec1f06c30bf507c63b29c590893e9; length=337; release=r6.09; species=Dmel;;FBpp0073515 type=protein; loc=X:join(1…	15.7	4	0.06	DIKPDNFLMGIGR+FEEQPDYMYLR+HPQLLYEAK+ILSGGVGFPR+LFLIDFGLAK
85	FBpp0073173|FBgn0015805|CG7471-PA|HDAC1-PA	1.0000	FBpp0073173 type=protein; loc=3L:join(4626940..4626982,4627420..4627532,4627611..4628856,4628952..4629115); ID=FBpp0073173; name=HDAC1-PA; parent=FBgn0015805,FBtr0073317; dbxref=GB_protein:AAF47924.1,FlyBase:FBpp0073173,FlyBase_Annotation_IDs:CG7471-PA,REFSEQ:NP_647918,GB_protein:AAF47924,FlyMine:FBpp0073173,modMine:FBpp0073173; MD5=90e70ca4897cfa7ff87284e91e5425cd; length=521; release=r6.09; spe…	7.5	4	0.06	DGMDDDAYESIFVPIISK+YGEYFPGTGDLR+YYAVNIPLR
84	FBpp0073126|FBgn0035499|CG14996-PB|Chd64-PB FBpp0302668|FBgn0035499|CG14996-PC|Chd64-PC	1.0000	FBpp0073126 type=protein; loc=3L:complement(join(4122156..4122209,4115305..4115646,4114972..4115142)); ID=FBpp0073126; name=Chd64-PB; parent=FBgn0035499,FBtr0073270; dbxref=FlyBase:FBpp0073126,FlyBase_Annotation_IDs:CG14996-PB,GB_protein:AAF47840.2,REFSEQ:NP_647860,GB_protein:AAF47840,FlyMine:FBpp0073126,modMine:FBpp0073126; MD5=28afced7256b9db15794cd3fbee17f1d; length=188; release=r6.09; species…	35.4	4	0.06	AGANVISLQYGSNK+AVTEEPINTSGDTDNFFEVLK+LANALQPGSIK+QNLNSVVICLQSLGRK
76	FBpp0072906|FBgn0035416|CG17569-PB|gry-PB	1.0000	FBpp0072906 type=protein; loc=3L:join(3199434..3200173,3200228..3200458,3200517..3200954,3201017..3201415,3201473..3201907,3202009..3202202,3209288..3209796,3209860..3210654,3210713..3210907,3210967..3210993); ID=FBpp0072906; name=gry-PB; parent=FBgn0035416,FBtr0073042; dbxref=GB_protein:AAN11542.2,GB_protein:AAN11542.1,FlyBase:FBpp0072906,FlyBase_Annotation_IDs:CG17569-PB,REFSEQ:NP_647785,GB_pro…	3.4	4	0.06	DSQNALLDELVQR+LAIDMAEEYLK+NSVFLTTDISPGR+VFVLPPLK
593b	sp|K1C15_SHEEP|	1.0000	sp K1C15_SHEEP	8.6	4	0.04	ALEEANADLEVK+LAADDFR+QSVEADINGLR+VLDELTLTK
590b	FBpp0311338|FBgn0266696|CG45186-PAF|CG45186-PAF FBpp0311339|FBgn0266696|CG45186-PAG|CG45186-PAG FBpp0311340|FBgn0266696|CG45186-PAH|CG45186-PAH	1.0000	FBpp0311338 type=protein; loc=3L:join(2388767..2388781,2402555..2408341); ID=FBpp0311338; name=CG45186-PAF; parent=FBgn0266696,FBtr0345113; dbxref=FlyBase:FBpp0311338,FlyBase_Annotation_IDs:CG45186-PAF,GB_protein:AAF47642,REFSEQ:NP_647719; MD5=0cc5b5dd079251aaf772f4f1a8f74477; length=1933; release=r6.09; species=Dmel;;FBpp0311339 type=protein; loc=3L:2402723..2408341; ID=FBpp0311339; name=CG45186…	2.8	4	0.04	DVPATLDLLR+LDETELDESEIIDR+LEDELQQIEAVSEAAK+TQSANIYNLIQR
589a	FBpp0310225|FBgn0262734|CG4429-PD|Rbp2-PD	1.0000	FBpp0310225 type=protein; loc=X:join(16448698..16448729,16449874..16450179,16450314..16450600,16451275..16451559,16451702..16451791,16451919..16452085); ID=FBpp0310225; name=Rbp2-PD; parent=FBgn0262734,FBtr0343632; dbxref=GB_protein:AHN59800,REFSEQ:NP_001285330,FlyBase:FBpp0310225,FlyBase_Annotation_IDs:CG4429-PD; MD5=d6ee2e1a876efa38c99effeb05f0c8ca; length=388; release=r6.09; species=Dmel;	10.3	4	0.06	IFQDFEVK+IKLDDLSAPLR+TIAAPINAVAETK+VSQLAVPR
7	FBpp0070150|FBgn0002579|CG7622-PA|RpL36-PA FBpp0070151|FBgn0002579|CG7622-PB|RpL36-PB FBpp0070152|FBgn0002579|CG7622-PD|RpL36-PD FBpp0070153|FBgn0002579|CG7622-PC|RpL36-PC FBpp0311481|FBgn0002579|CG7622-PE|RpL36-PE	1.0000	FBpp0070150 type=protein; loc=X:complement(join(628751..628873,628462..628686)); ID=FBpp0070150; name=RpL36-PA; parent=FBgn0002579,FBtr0070155; dbxref=FlyBase:FBpp0070150,FlyBase_Annotation_IDs:CG7622-PA,GB_protein:AAN09019.1,REFSEQ:NP_476629,GB_protein:AAN09019,FlyMine:FBpp0070150,modMine:FBpp0070150; MD5=07d6ac80b0a55f89b7db46bd5820d6f9; length=115; release=r6.09; species=Dmel;;FBpp0070151 type…	17.4	4	0.07	EELSNILTQLR+YELAIGLNK
583a	FBpp0298290|FBgn0261954|CG4399-PE|east-PE FBpp0298291|FBgn0261954|CG4399-PF|east-PF	1.0000	FBpp0298290 type=protein; loc=X:join(2014522..2018004,2018080..2018209,2018705..2018938,2019058..2019506,2019568..2019737,2019848..2021117,2021172..2022464); ID=FBpp0298290; name=east-PE; parent=FBgn0261954,FBtr0307289; dbxref=REFSEQ:NP_001245484,GB_protein:AFH07198,FlyBase:FBpp0298290,FlyBase_Annotation_IDs:CG4399-PE; MD5=5c7ae984b867bea03c8e4064a4a992f1; length=2342; release=r6.09; species=Dmel…	4.5	4	0.06	APSLSPDMISEGVSAVSVRK+EGVLDASGNALSQQK+ENLSTSASSTAADGLDIQLAIK+KPEFLENNLGIEK+SADQYGAHAEDSYYTIQNENEGAK+VQTFLQYDEPTR
578a	FBpp0291856|FBgn0261556|CG42674-PE|CG42674-PE FBpp0304944|FBgn0261556|CG42674-PF|CG42674-PF	1.0000	FBpp0291856 type=protein; loc=3L:complement(join(20190658..20192274,20158480..20158668,20155901..20155998,20155733..20155827,20155538..20155659,20154901..20155278,20154611..20154838,20154204..20154548,20153469..20154144,20153164..20153335,20151572..20151890)); ID=FBpp0291856; name=CG42674-PE; parent=FBgn0261556,FBtr0302716; dbxref=FlyBase_Annotation_IDs:CG42674-PE,FlyBase:FBpp0291856,REFSEQ:NP_00…	3.7	4	0.06	IESYDVVDTNNEVLDK+LLPSVSTEETSESGVAPGK+TLDLLNQR+YSLLLAAIK
571a	FBpp0089110|FBgn0024987|CG3056-PB|ssx-PB FBpp0308820|FBgn0024987|CG3056-PD|ssx-PD FBpp0308821|FBgn0024987|CG3056-PE|ssx-PE	1.0000	FBpp0089110 type=protein; loc=X:join(1371308..1371370,1371451..1371774,1371915..1372022,1372086..1372267,1372461..1373115); ID=FBpp0089110; name=ssx-PB; parent=FBgn0024987,FBtr0070215; dbxref=GB_protein:AAS65244.1,FlyBase:FBpp0089110,FlyBase_Annotation_IDs:CG3056-PB,REFSEQ:NP_996326,GB_protein:AAS65244,FlyMine:FBpp0089110,modMine:FBpp0089110; MD5=0d196ee0d1dd438600b750724c006809; length=443; rele…	12.0	4	0.06	DTNLYVINLSR+IFSPYGLIVQR+TGYSFGYGFVDYK+TSATNLIINYLPQDMTDR
553a	FBpp0086656|FBgn0000289|CG8367-PB|cg-PB FBpp0111707|FBgn0000289|CG8367-PF|cg-PF FBpp0288473|FBgn0000289|CG8367-PI|cg-PI FBpp0288474|FBgn0000289|CG8367-PJ|cg-PJ FBpp0308983|FBgn0000289|CG8367-PL|cg-PL FBpp0308984|FBgn0000289|CG8367-PM|cg-PM	1.0000	FBpp0086656 type=protein; loc=2R:join(14174447..14174572,14176406..14176542,14176612..14176691,14177175..14177477,14177861..14178021,14178098..14178200,14178272..14178596,14178665..14178829,14178894..14179041,14179112..14179254,14179313..14179940); ID=FBpp0086656; name=cg-PB; parent=FBgn0000289,FBtr0087527; dbxref=FlyBase:FBpp0086656,FlyBase_Annotation_IDs:CG8367-PB,GB_protein:AAF58283.2,REFSEQ:N…	6.5	4	0.07	TELQESMHFSETDATIK+TGQTVLTAGSAAAK+VIQGLEDNEDSQGEAPNLK
57	FBpp0072097|FBgn0011726|CG4254-PA|tsr-PA	1.0000	FBpp0072097 type=protein; loc=2R:complement(join(24046666..24046668,24044992..24045182,24044814..24044919,24044604..24044750)); ID=FBpp0072097; name=tsr-PA; parent=FBgn0011726,FBtr0072188; dbxref=FlyBase:FBpp0072097,FlyBase_Annotation_IDs:CG4254-PA,GB_protein:AAF47146.1,REFSEQ:NP_477034,GB_protein:AAF47146,FlyMine:FBpp0072097,modMine:FBpp0072097; MD5=02b1c8e7700742cac8cd399509394e00; length=148; …	21.6	4	0.07	NAEYDQFLEDIQK+YIQATDLSEASR+YVIFYIR
546a	FBpp0085697|FBgn0010434|CG11949-PA|cora-PA FBpp0309411|FBgn0010434|CG11949-PG|cora-PG	1.0000	FBpp0085697 type=protein; loc=2R:join(19235516..19235662,19235763..19236208,19236267..19236419,19236485..19236843,19236942..19237063,19238152..19238314,19238382..19238434,19238789..19241785,19242174..19242395,19242484..19242585,19242704..19242859,19243069..19243179,19243255..19243320); ID=FBpp0085697; name=cora-PA; parent=FBgn0010434,FBtr0086509; dbxref=FlyBase:FBpp0085697,FlyBase_Annotation_IDs:…	5.7	4	0.07	ADATPTDLSGAYVTATAVTTR+IRPGEFEQYESTIGFK+LAMYGVDLHPAK+LQGSAVDAAAVPLSDSQK+SLGVLNLDTGLLDTK+TAQVETSGGQFDPK
538a	FBpp0084735|FBgn0039635|CG11876-PA|CG11876-PA FBpp0084738|FBgn0039635|CG11876-PD|CG11876-PD	1.0000	FBpp0084735 type=protein; loc=3R:join(29113258..29113449,29113994..29114155,29115094..29115505,29115567..29115686,29115748..29115959); ID=FBpp0084735; name=CG11876-PA; parent=FBgn0039635,FBtr0085366; dbxref=FlyBase:FBpp0084735,FlyBase_Annotation_IDs:CG11876-PA,GB_protein:AAN14149.1,REFSEQ:NP_733265,GB_protein:AAN14149,FlyMine:FBpp0084735,modMine:FBpp0084735; MD5=8762ea914d234be958c6ca8f8f6ffcef; …	12.9	4	0.07	AVETSLLAAAELAK+DALNSALDDELAR+GIEAEVINLR+VQDLVEATLK
523a	FBpp0081148|FBgn0037466|CG1965-PA|CG1965-PA	1.0000	FBpp0081148 type=protein; loc=3R:join(7067510..7067729,7067788..7068089,7068708..7068948,7069006..7069188,7069285..7069938,7070025..7070573,7070632..7070824,7070894..7071217,7071273..7071324); ID=FBpp0081148; name=CG1965-PA; parent=FBgn0037466,FBtr0081634; dbxref=FlyBase:FBpp0081148,FlyBase_Annotation_IDs:CG1965-PA,GB_protein:AAF54074.3,REFSEQ:NP_649689,GB_protein:AAF54074,FlyMine:FBpp0081148,mod…	4.9	4	0.06	APVIYDLEK+EQGAGDYIPIEEPK+LALENDVFIPIFPK+LVGFINR
519a	FBpp0079654|FBgn0005322|CG5395-PA|nmd-PA FBpp0310207|FBgn0005322|CG5395-PC|nmd-PC	1.0000	FBpp0079654 type=protein; loc=2L:complement(join(10303655..10303836,10302671..10303598)); ID=FBpp0079654; name=nmd-PA; parent=FBgn0005322,FBtr0080065; dbxref=GB_protein:AAF52903.1,FlyBase:FBpp0079654,FlyBase_Annotation_IDs:CG5395-PA,REFSEQ:NP_609373,GB_protein:AAF52903,FlyMine:FBpp0079654,modMine:FBpp0079654; MD5=67efa648898925b40638d6fb7ce61e1a; length=369; release=r6.09; species=Dmel;;FBpp03102…	9.8	4	0.06	GQIFQVLVR+LILQSEEVSQDVDLNR+LTSAVFSLASR
516a	FBpp0079198|FBgn0031988|CG8668-PA|CG8668-PA FBpp0308728|FBgn0031988|CG8668-PB|CG8668-PB	1.0000	FBpp0079198 type=protein; loc=2L:join(8131426..8131912,8131973..8132194,8132595..8133643); ID=FBpp0079198; name=CG8668-PA; parent=FBgn0031988,FBtr0079576; dbxref=FlyBase:FBpp0079198,FlyBase_Annotation_IDs:CG8668-PA,GB_protein:AAF52606.2,REFSEQ:NP_609184,GB_protein:AAF52606,FlyMine:FBpp0079198,modMine:FBpp0079198; MD5=4eed5a7cf09f470524af35e3a0d37cd8; length=585; release=r6.09; species=Dmel;;FBpp0…	7.9	4	0.05	ALTQENFIYGDLIR+GVATETLYEPGHVDEEIDAER+TDDDMFINVPK
512b	FBpp0083906|FBgn0015282|CG5289-PA|Rpt2-PA FBpp0311982|FBgn0015282|CG5289-PB|Rpt2-PB	1.0000	FBpp0083906 type=protein; loc=3R:complement(join(23931324..23931326,23929946..23931262)); ID=FBpp0083906; name=Rpt2-PA; parent=FBgn0015282,FBtr0084520; dbxref=FlyBase:FBpp0083906,FlyBase_Annotation_IDs:CG5289-PA,GB_protein:AAF56205.1,REFSEQ:NP_524469,GB_protein:AAF56205,FlyMine:FBpp0083906,modMine:FBpp0083906; MD5=8bbd76fd6feaf70fff47dd693733abbe; length=439; release=r6.09; species=Dmel;;FBpp0311…	10.7	4	0.04	APQETYADIGGLDTQIQEIK+GVILYGPPGTGK+TMLELLNQLDGFDSR
512a	FBpp0076890|FBgn0020369|CG1489-PA|Rpt6-PA	1.0000	FBpp0076890 type=protein; loc=X:join(21316178..21316195,21316259..21316403,21316549..21317603); ID=FBpp0076890; name=Rpt6-PA; parent=FBgn0020369,FBtr0077189; dbxref=FlyBase:FBpp0076890,FlyBase_Annotation_IDs:CG1489-PA,GB_protein:AAF50835.1,REFSEQ:NP_608447,GB_protein:AAF50835,FlyMine:FBpp0076890,modMine:FBpp0076890; MD5=22dd41c30e0d27414c18eaf70afa7fdf; length=405; release=r6.09; species=Dmel;	9.4	4	0.05	GVILYGPPGTGK+IDILDPALLRPGR+IEELQLVVAEK+VPDSTYEMVGGLDK
499a	FBpp0074440|FBgn0030993|CG7635-PA|Mec2-PA	1.0000	FBpp0074440 type=protein; loc=X:join(19188115..19188283,19189034..19189547,19189640..19189805,19189885..19190088); ID=FBpp0074440; name=Mec2-PA; parent=FBgn0030993,FBtr0074669; dbxref=FlyBase:FBpp0074440,FlyBase_Annotation_IDs:CG7635-PA,GB_protein:AAF48928.1,REFSEQ:NP_573357,GB_protein:AAF48928,FlyMine:FBpp0074440,modMine:FBpp0074440; MD5=5a50802e7ff7c0ced8ce37ecf434af6c; length=350; release=r6.0…	15.1	4	0.07	EASDVISASPSALQLR+NLSELLTER+SDNIVLDALDAWPK+TVTFNVPQQEMLTK
51	FBpp0071969|FBgn0050185|CG30185-PA|CG30185-PA	1.0000	FBpp0071969 type=protein; loc=2R:join(23544099..23544179,23544248..23544553,23544625..23544777); ID=FBpp0071969; name=CG30185-PA; parent=FBgn0050185,FBtr0072060; dbxref=FlyBase:FBpp0071969,FlyBase_Annotation_IDs:CG30185-PA,GB_protein:AAM68253.1,REFSEQ:NP_660194,GB_protein:AAM68253,FlyMine:FBpp0071969,modMine:FBpp0071969; MD5=b89205b8efa068831f0a96a9d9f214ca; length=179; release=r6.09; species=Dme…	19.0	4	0.07	EVYLNLSR+QLLADFNK+SLSPVDKEVYLNLSR+VQLNEEQVVTR
490a	FBpp0073594|FBgn0040309|CG1633-PB|Jafrac1-PB FBpp0073595|FBgn0040309|CG1633-PA|Jafrac1-PA FBpp0308756|FBgn0040309|CG1633-PC|Jafrac1-PC FBpp0308757|FBgn0040309|CG1633-PD|Jafrac1-PD FBpp0311371|FBgn0040309|CG1633-PE|Jafrac1-PE	1.0000	FBpp0073594 type=protein; loc=X:13331122..13331706; ID=FBpp0073594; name=Jafrac1-PB; parent=FBgn0040309,FBtr0073763; dbxref=FlyBase:FBpp0073594,FlyBase_Annotation_IDs:CG1633-PB,GB_protein:AAF48254.1,REFSEQ:NP_727689,GB_protein:AAF48254,FlyMine:FBpp0073594,modMine:FBpp0073594; MD5=d145d0f26fe3adfbc2bf2e4107e1da94; length=194; release=r6.09; species=Dmel;;FBpp0073595 type=protein; loc=X:13331122..1…	22.7	4	0.07	DYGVLDEETGIPFR+KQGGLGSMDIPLLADKSMK+QGGLGSMDIPLLADK+QITVNDLPVGR
480a	FBpp0072494|FBgn0035162|CG13900-PA|CG13900-PA	1.0000	FBpp0072494 type=protein; loc=3L:complement(join(832715..832940,832042..832407,831316..831790,830908..831242,830034..830341,827878..829851)); ID=FBpp0072494; name=CG13900-PA; parent=FBgn0035162,FBtr0072597; dbxref=FlyBase:FBpp0072494,FlyBase_Annotation_IDs:CG13900-PA,GB_protein:AAF47416.2,REFSEQ:NP_728546,GB_protein:AAF47416,FlyMine:FBpp0072494,modMine:FBpp0072494; MD5=f49d70fcbe69abe9fa6878f622b…	4.6	4	0.04	IVILEYNPSKNALEK+LGAVFNQVAFPLQYTPR+LTISSPLEAHK+TVLDPVSGDLADTR
479a	FBpp0072166|FBgn0259937|CG3333-PA|Nop60B-PA FBpp0099583|FBgn0259937|CG3333-PB|Nop60B-PB FBpp0289464|FBgn0259937|CG3333-PC|Nop60B-PC FBpp0290083|FBgn0259937|CG3333-PF|Nop60B-PF	1.0000	FBpp0072166 type=protein; loc=2R:join(24174955..24174967,24175028..24175396,24175473..24175724,24175917..24176191,24176427..24176831,24176893..24177105); ID=FBpp0072166; name=Nop60B-PA; parent=FBgn0259937,FBtr0072258; dbxref=FlyBase_Annotation_IDs:CG3333-PA,FlyBase:FBpp0072166,GB_protein:AAF47178.1,REFSEQ:NP_525120,GB_protein:AAF47178; MD5=e11e7d81745512068d7be9dddda65d2a; length=508; release=r6.…	10.8	4	0.06	EEPLDGDDIGTLQK+EWLTGYVDYNAK+EYVAIFK+HKGDEEAPEAAEEEAEPVEK+IKEEPLDGDDIGTLQK
471a	FBpp0071077|FBgn0003656|CG2212-PA|sws-PA FBpp0290889|FBgn0003656|CG2212-PC|sws-PC	1.0000	FBpp0071077 type=protein; loc=X:complement(join(7967440..7967541,7964218..7964949,7963208..7964142,7962570..7963141,7961806..7962224,7961439..7961714,7961177..7961363,7959996..7960112,7958271..7958482,7957866..7958210,7957418..7957798)); ID=FBpp0071077; name=sws-PA; parent=FBgn0003656,FBtr0071125; dbxref=FlyBase:FBpp0071077,FlyBase_Annotation_IDs:CG2212-PA,GB_protein:AAF46305.3,REFSEQ:NP_511075,G…	4.5	4	0.06	GDLVGIVEMITETSR+KWNPFTSPVK+TLAFGSFDEIR+TVEPPAEYLEETIEGSDR+VPDLPDIQSR
451	FBpp0293061|FBgn0262601|CG5352-PB|SmB-PB	1.0000	FBpp0293061 type=protein; loc=2L:complement(join(10426494..10426496,10425528..10426124)); ID=FBpp0293061; name=SmB-PB; parent=FBgn0262601,FBtr0304118; dbxref=FlyBase:FBpp0293061,FlyBase_Annotation_IDs:CG5352-PB,REFSEQ:NP_001188780,GB_protein:ADV37030; MD5=61f4e1aaf8cf50d82e671a0638546550; length=199; release=r6.09; species=Dmel;	25.1	4	0.07	GENIVSLTVEGPPPPEEGLPR+TFIGTFK+VLGFVLLR+VPIPGAAPGPGIGR
450	FBpp0293022|FBgn0265988|CG42863-PB|mv-PB	1.0000	FBpp0293022 type=protein; loc=3L:complement(join(1962803..1962913,1962644..1962720,1962413..1962575,1962236..1962346,1959572..1962155,1958001..1958783,1957502..1957944,1956459..1957445,1954829..1956403,1954599..1954769,1953812..1954537,1953619..1953752,1952808..1953561,1952248..1952748,1951284..1952182,1950761..1951228,1950579..1950699)); ID=FBpp0293022; name=mv-PB; parent=FBgn0265988,FBtr0304060…	2.4	4	0.05	HMHHISSGSLRK+QDYLSLIGYVIK+SYIVDALWR+VDEAGNLHPTSSASSVNSSSISSGGDAFQR+YALSNVILFK+YQDNDFDLPDR
447	FBpp0290447|FBgn0031985|CG8683-PB|mon2-PB FBpp0308731|FBgn0031985|CG8683-PC|mon2-PC	1.0000	FBpp0290447 type=protein; loc=2L:complement(join(8123692..8123814,8123304..8123435,8122709..8123245,8121961..8122532,8121473..8121903,8120694..8121409,8120245..8120583,8119504..8120157,8119220..8119407,8118904..8119066,8117927..8118849,8117779..8117861,8117520..8117713)); ID=FBpp0290447; name=mon2-PB; parent=FBgn0031985,FBtr0301229; dbxref=REFSEQ:NP_001033884,GB_protein:AAF52603,FlyBase:FBpp02904…	3.1	4	0.07	EALLQYTDLLQAPR+ELLQMLGDFER+GAYLPLVATYAPGVSK+LLETGLVNMPR
446	FBpp0290421|FBgn0033919|CG8547-PC|CG8547-PC FBpp0290422|FBgn0033919|CG8547-PD|CG8547-PD FBpp0308989|FBgn0033919|CG8547-PE|CG8547-PE	1.0000	FBpp0290421 type=protein; loc=2R:complement(join(14264129..14264197,14263864..14264063,14263590..14263795,14262475..14263529,14261980..14262171,14261786..14261920)); ID=FBpp0290421; name=CG8547-PC; parent=FBgn0033919,FBtr0301203; dbxref=REFSEQ:NP_610947,GB_protein:AAF58267,FlyBase:FBpp0290421,FlyBase_Annotation_IDs:CG8547-PC; MD5=f4fd64d4c5e1a5cd924060777d99b23a; length=618; release=r6.09; specie…	15.4	4	0.07	EIETAVASPNQQHVPSVNK+EVYYPPGHDTIVMK+GPDYGSPSPFPVDGVEYPVNSNPPQR+QLPLGSGPAGTPPGNR+TYTYEIPATGPGSNTSTINR
442	FBpp0288780|FBgn0259876|CG34438-PB|Cap-G-PF FBpp0290540|FBgn0259876|CG34438-PG|Cap-G-PG	1.0000	FBpp0288780 type=protein; loc=2R:join(13133314..13133559,13133630..13133806,13133883..13134697,13134757..13136857,13141662..13141817,13142101..13142661); ID=FBpp0288780; name=Cap-G-PF; parent=FBgn0259876,FBtr0299507; dbxref=FlyBase:FBpp0111651,FlyBase_Annotation_IDs:CG34438-PB,FlyBase_Annotation_IDs:CG17054-PB,GB_protein:AAS64860.1,FlyBase:FBpp0089198,FlyBase_Annotation_IDs:CG34438-PF,REFSEQ:NP_9…	3.9	4	0.06	ELTNLSINVLNGPEVK+LLDDLDTPLK+LTLLEQGLNDTSATVR+TDVLELLLK
438	FBpp0111615|FBgn0085446|CG34417-PC|CG34417-PC FBpp0111616|FBgn0085446|CG34417-PD|CG34417-PD FBpp0111618|FBgn0085446|CG34417-PF|CG34417-PF FBpp0111619|FBgn0085446|CG34417-PH|CG34417-PH FBpp0290538|FBgn0085446|CG34417-PI|CG34417-PI FBpp0290539|FBgn0085446|CG34417-PJ|CG34417-PJ FBpp0292303|FBgn0085446|CG34417-PK|CG34417-PK FBpp0292304|FBgn0085446|CG34417-PL|CG34417-PL FBpp0307650|FBgn0085446|CG34417…	1.0000	FBpp0111615 type=protein; loc=X:join(6543104..6543160,6551906..6552293,6552639..6554782); ID=FBpp0111615; name=CG34417-PC; parent=FBgn0085446,FBtr0112703; dbxref=FlyBase:FBpp0111615,FlyBase_Annotation_IDs:CG34417-PC,REFSEQ:NP_001096892,GB_protein:ABW09345,FlyMine:FBpp0111615,modMine:FBpp0111615; MD5=424a721b8988f03fea510f748f9bfd1b; length=862; release=r6.09; species=Dmel;;FBpp0111616 type=protei…	5.6	4	0.06	FSTETTSETVEEYDDR+TIETEVVGDDYQEPQR+TQLQETVVFGDETSGR
436	FBpp0110466|FBgn0261387|CG17528-PC|CG17528-PC FBpp0110579|FBgn0261387|CG17528-PD|CG17528-PD	1.0000	FBpp0110466 type=protein; loc=2R:complement(join(4819288..4819935,4818209..4819229,4817998..4818143,4817785..4817934,4817449..4817730)); ID=FBpp0110466; name=CG17528-PC; parent=FBgn0261387,FBtr0111274; dbxref=FlyBase_Annotation_IDs:CG17528-PC,GB_protein:EAA45997.1,FlyBase:FBpp0110466,REFSEQ:NP_001036463,GB_protein:EAA45997; MD5=2b21960bac75c97664e58255400dd8a3; length=748; release=r6.09; species=…	3.9	4	0.07	DLIANMLQADPDVR+NLHSSSLTNSVVVGK
431	FBpp0099787|FBgn0086690|CG33957-PC|Plp-PC FBpp0297119|FBgn0086690|CG33957-PD|Plp-PD FBpp0297121|FBgn0086690|CG33957-PF|Plp-PF FBpp0306064|FBgn0086690|CG33957-PG|Plp-PG FBpp0306065|FBgn0086690|CG33957-PH|Plp-PH FBpp0306066|FBgn0086690|CG33957-PJ|Plp-PJ FBpp0306067|FBgn0086690|CG33957-PK|Plp-PK FBpp0306068|FBgn0086690|CG33957-PL|Plp-PL FBpp0306069|FBgn0086690|CG33957-PM|Plp-PM FBpp0306070|FBgn00866…	1.0000	FBpp0099787 type=protein; loc=3L:complement(join(15071980..15072033,15069932..15070633,15067678..15069833,15067502..15067612,15066672..15066978)); ID=FBpp0099787; name=Plp-PC; parent=FBgn0086690,FBtr0099993; dbxref=FlyBase_Annotation_IDs:CG33957-PC,FlyBase:FBpp0099787,GB_protein:AAZ83990.1,REFSEQ:NP_001027573,GB_protein:AAZ83990,FlyMine:FBpp0099787,modMine:FBpp0099787; MD5=396d36d08d31e7ca0763cd3…	5.0	4	0.07	EINALLAENTQENR+ELLNQLEALR+LETEVEVRTQPDR+TLSDIGSITEFPEPDVER
44	FBpp0071754|FBgn0022986|CG3613-PA|qkr58E-1-PA FBpp0308620|FBgn0022986|CG3613-PC|qkr58E-1-PC FBpp0312217|FBgn0022986|CG3613-PD|qkr58E-1-PD	1.0000	FBpp0071754 type=protein; loc=2R:complement(join(22415140..22415395,22414570..22415074,22414408..22414509,22414101..22414282,22413195..22413340)); ID=FBpp0071754; name=qkr58E-1-PA; parent=FBgn0022986,FBtr0071843; dbxref=FlyBase:FBpp0071754,FlyBase_Annotation_IDs:CG3613-PA,GB_protein:AAF46844.1,REFSEQ:NP_523809,GB_protein:AAF46844,FlyMine:FBpp0071754,modMine:FBpp0071754; MD5=adaecc409d1adbb607edd9…	15.7	4	0.05	DEEPAATGAPETPEADGGGHTTSHAALR+ISYALGEIR+VYSILEK+YVMDDPNYGIVK
429	FBpp0088675|FBgn0003189|CG18572-PA|r-PA FBpp0309141|FBgn0003189|CG18572-PD|r-PD FBpp0309142|FBgn0003189|CG18572-PE|r-PE	1.0000	FBpp0088675 type=protein; loc=X:join(16656398..16657156,16657221..16660472,16660538..16660642,16665188..16665327,16666035..16667859,16667937..16668320,16668385..16668594); ID=FBpp0088675; name=r-PA; parent=FBgn0003189,FBtr0089734; dbxref=FlyBase:FBpp0088675,FlyBase_Annotation_IDs:CG18572-PA,GB_protein:AAF48639.3,REFSEQ:NP_523377,GB_protein:AAF48639,FlyMine:FBpp0088675,modMine:FBpp0088675; MD5=477…	2.4	4	0.06	LALGLPLPDIK+LAVDYSIPLVTDVK+MVDSDVLGFDPDVVPLNK+NAVLLSIGSFK
425	FBpp0088527|FBgn0034277|CG6370-PA|OstDelta-PA FBpp0309240|FBgn0034277|CG6370-PB|OstDelta-PB	1.0000	FBpp0088527 type=protein; loc=2R:complement(join(17766869..17766881,17766461..17766699,17765111..17766392,17764681..17765051)); ID=FBpp0088527; name=OstDelta-PA; parent=FBgn0034277,FBtr0089559; dbxref=FlyBase:FBpp0088527,FlyBase_Annotation_IDs:CG6370-PA,GB_protein:AAF57793.1,REFSEQ:NP_611265,GB_protein:AAF57793,FlyMine:FBpp0088527,modMine:FBpp0088527; MD5=d380feff7e3062c77891aeaf26ca8028; length=…	13.1	4	0.07	EIIFVAEQDSSK+LQEVLSADSTQK+TTYVADLASLKPAR+VEDAIVQADEVDGK+VLGVEINEATQEK+VQSLEVGIAESDASAATR
414	FBpp0087972|FBgn0029093|CG1548-PA|cathD-PA	1.0000	FBpp0087972 type=protein; loc=2R:complement(join(7822549..7823466,7822225..7822485)); ID=FBpp0087972; name=cathD-PA; parent=FBgn0029093,FBtr0088898; dbxref=FlyBase:FBpp0087972,FlyBase_Annotation_IDs:CG1548-PA,GB_protein:AAF59186.1,REFSEQ:NP_652013,GB_protein:AAF59186,FlyMine:FBpp0087972,modMine:FBpp0087972; MD5=fbe176b5e485f5702cfdc5f320281c69; length=392; release=r6.09; species=Dmel;	20.7	4	0.05	DPASPEGGEIIFGGSDPNHYTGEFTYLPVTR+DQTFAEALSEPGLVFVAAK+FDGILGLGYNSISVDK+VVFDTGSSNLWVPSK
412	FBpp0087947|FBgn0033246|CG11198-PA|ACC-PA FBpp0087948|FBgn0033246|CG11198-PB|ACC-PB FBpp0111966|FBgn0033246|CG11198-PC|ACC-PC FBpp0308268|FBgn0033246|CG11198-PE|ACC-PE FBpp0308269|FBgn0033246|CG11198-PF|ACC-PF FBpp0308270|FBgn0033246|CG11198-PG|ACC-PG	1.0000	FBpp0087947 type=protein; loc=2R:complement(join(7985602..7985761,7985066..7985451,7984881..7985002,7982641..7983007,7981184..7981472,7977389..7981122,7977022..7977324,7976786..7976956,7976295..7976723,7975304..7976173,7974886..7975233,7974690..7974824,7974487..7974621)); ID=FBpp0087947; name=ACC-PA; parent=FBgn0033246,FBtr0088871; dbxref=FlyBase:FBpp0087947,FlyBase_Annotation_IDs:CG11198-PA,GB_p…	2.2	4	0.06	EGLVFLGPPER+GGVLEPEGIVEIK+QITESFSSFQTSLEK+VDTTEEFPGLFR
402	FBpp0087608|FBgn0025286|CG1821-PA|RpL31-PA FBpp0087609|FBgn0025286|CG1821-PC|RpL31-PC FBpp0087610|FBgn0025286|CG1821-PB|RpL31-PB	1.0000	FBpp0087608 type=protein; loc=2R:join(9587483..9587706,9587777..9587927); ID=FBpp0087608; name=RpL31-PA; parent=FBgn0025286,FBtr0088525; dbxref=FlyBase:FBpp0087608,FlyBase_Annotation_IDs:CG1821-PA,GB_protein:AAM71073.1,REFSEQ:NP_724804,GB_protein:AAM71073,FlyMine:FBpp0087608,modMine:FBpp0087608; MD5=c0c2c61de126706eeb326248c8db3bbb; length=124; release=r6.09; species=Dmel;;FBpp0087609 type=protei…	18.5	4	0.07	LYTYVTYVPVSTFK+SAINEVVTR
401	FBpp0087583|FBgn0023143|CG1782-PA|Uba1-PA FBpp0308600|FBgn0023143|CG1782-PC|Uba1-PC	1.0000	FBpp0087583 type=protein; loc=2R:complement(join(9692282..9693040,9689982..9691703,9689611..9689919,9688768..9689553)); ID=FBpp0087583; name=Uba1-PA; parent=FBgn0023143,FBtr0088499; dbxref=FlyBase:FBpp0087583,FlyBase_Annotation_IDs:CG1782-PA,GB_protein:AAF58910.2,REFSEQ:NP_477310,GB_protein:AAF58910,FlyMine:FBpp0087583,modMine:FBpp0087583; MD5=9f5acad33cb62c2cc70fb20052911d64; length=1191; releas…	6.8	4	0.06	IETNEAAAAASANNFDDGELDQDRVDK+LDGVANALDNVDAR+LPGIQPLEILDSIK+VVVLTNSDGEEQQR
398	FBpp0087186|FBgn0010516|CG8996-PA|wal-PA FBpp0087187|FBgn0010516|CG8996-PB|wal-PB	1.0000	FBpp0087186 type=protein; loc=2R:complement(join(11690678..11690719,11690446..11690586,11689079..11689888)); ID=FBpp0087186; name=wal-PA; parent=FBgn0010516,FBtr0088082; dbxref=FlyBase:FBpp0087186,FlyBase_Annotation_IDs:CG8996-PA,GB_protein:AAF58627.1,REFSEQ:NP_725073,GB_protein:AAF58627,FlyMine:FBpp0087186,modMine:FBpp0087186; MD5=28de8d5cb126e2c2d9cc5eb3d1d414a6; length=330; release=r6.09; spec…	11.5	4	0.07	FTHILAGASAFGK+LDVSPISEIIDVK+TIYAGNAILTLK
396	FBpp0087140|FBgn0013756|CG8274-PA|Mtor-PA FBpp0304737|FBgn0013756|CG8274-PB|Mtor-PB	1.0000	FBpp0087140 type=protein; loc=2R:join(11852756..11852906,11853348..11859483,11859540..11859871,11859930..11860063,11860315..11860602); ID=FBpp0087140; name=Mtor-PA; parent=FBgn0013756,FBtr0088033; dbxref=FlyBase:FBpp0087140,FlyBase_Annotation_IDs:CG8274-PA,GB_protein:AAF58615.1,REFSEQ:NP_477067,GB_protein:AAF58615,FlyMine:FBpp0087140,modMine:FBpp0087140; MD5=a4af95bc081f04da5ea7b1a9a6a18755; leng…	1.9	4	0.06	EELLQGISEIK+ESLQAAYDELLR+FAELEDLLTQK+SELEEVNNQLR
392	FBpp0086971|FBgn0086904|CG8759-PB|Nacalpha-PB FBpp0086972|FBgn0086904|CG8759-PC|Nacalpha-PC FBpp0086973|FBgn0086904|CG8759-PA|Nacalpha-PA FBpp0311394|FBgn0086904|CG8759-PD|Nacalpha-PD	1.0000	FBpp0086971 type=protein; loc=2R:complement(12759862..12760515); ID=FBpp0086971; name=Nacalpha-PB; parent=FBgn0086904,FBtr0087858; dbxref=FlyBase:FBpp0086971,FlyBase_Annotation_IDs:CG8759-PB,GB_protein:AAF58457.1,REFSEQ:NP_477216,GB_protein:AAF58457,FlyMine:FBpp0086971,modMine:FBpp0086971; MD5=6cf34b56a6783d3da562f1ee380609de; length=217; release=r6.09; species=Dmel;;FBpp0086972 type=protein; loc…	29.5	4	0.04	APEAAGAADSVGATTSVAPIAEEDEEDVDDTGVDEK+IEDLSQQAQVAAAEK+NILFVINNPDVYK
390	FBpp0086842|FBgn0086532|CG4016-PB|Spt-I-PB FBpp0086843|FBgn0086532|CG4016-PA|Spt-I-PA FBpp0086844|FBgn0086532|CG4016-PC|Spt-I-PC	1.0000	FBpp0086842 type=protein; loc=2R:join(13168841..13168888,13168951..13169450,13169507..13169834,13169890..13170255,13170317..13170481); ID=FBpp0086842; name=Spt-I-PB; parent=FBgn0086532,FBtr0087729; dbxref=GB_protein:AAM68597.1,FlyBase:FBpp0086842,FlyBase_Annotation_IDs:CG4016-PB,REFSEQ:NP_725255,GB_protein:AAM68597; MD5=cda8519b940be555ef384838f0599a85; length=468; release=r6.09; species=Dmel;;FB…	8.5	4	0.07	EPQIFEQLQAK+GVAVVQAAYLQNR+HNDVEDLER+STIVFFK
386	FBpp0086767|FBgn0086356|CG13345-PA|tum-PA	1.0000	FBpp0086767 type=protein; loc=2R:complement(join(13858407..13858485,13857410..13858343,13856553..13857340,13856421..13856497)); ID=FBpp0086767; name=tum-PA; parent=FBgn0086356,FBtr0087641; dbxref=FlyBase:FBpp0086767,FlyBase_Annotation_IDs:CG13345-PA,GB_protein:AAF58324.1,REFSEQ:NP_610912,GB_protein:AAF58324,FlyMine:FBpp0086767,modMine:FBpp0086767; MD5=5cd3c95c6f5f3fe59c08c145ba628fab; length=625;…	6.4	4	0.07	AESTIESLPVIAGNER+NDLLSLYATPFK+VTIPQDGQGVIR
385	FBpp0086736|FBgn0033886|CG13349-PA|Rpn13-PA FBpp0086737|FBgn0033886|CG13349-PB|Rpn13-PB FBpp0112985|FBgn0033886|CG13349-PD|Rpn13-PD FBpp0112986|FBgn0033886|CG13349-PE|Rpn13-PE FBpp0112987|FBgn0033886|CG13349-PF|Rpn13-PF FBpp0308980|FBgn0033886|CG13349-PG|Rpn13-PG	1.0000	FBpp0086736 type=protein; loc=2R:complement(join(13959568..13960088,13959205..13959398,13958645..13959099)); ID=FBpp0086736; name=Rpn13-PA; parent=FBgn0033886,FBtr0087610; dbxref=GB_protein:AAF58312.1,FlyBase:FBpp0086736,FlyBase_Annotation_IDs:CG13349-PA,REFSEQ:NP_610917,GB_protein:AAF58312,FlyMine:FBpp0086736,modMine:FBpp0086736; MD5=fc07f5d055821428f9a70a7ef39a2131; length=389; release=r6.09; s…	18.3	4	0.06	AGRMNMVGKMVHPDPR+NTSSSGGGGASALQTPENVSVPR+QSGLGSSSNSSNLVEFR+VEDDLIVFPDDFEYK
376	FBpp0086158|FBgn0010591|CG8946-PA|Sply-PA FBpp0086159|FBgn0010591|CG8946-PB|Sply-PB	1.0000	FBpp0086158 type=protein; loc=2R:complement(join(17091359..17091512,17089714..17090375,17089210..17089658,17089005..17089151,17088720..17088945)); ID=FBpp0086158; name=Sply-PA; parent=FBgn0010591,FBtr0087007; dbxref=FlyBase:FBpp0086158,FlyBase_Annotation_IDs:CG8946-PA,GB_protein:AAF57903.1,REFSEQ:NP_652032,GB_protein:AAF57903,FlyMine:FBpp0086158,modMine:FBpp0086158; MD5=c3504e175d28247a004fa5aab6…	5.3	4	0.07	SNAHLTYSETLPEK+SVDVDPETYEVDIK+SVDVDPETYEVDIKK
374	FBpp0086103|FBgn0010409|CG6510-PA|RpL18A-PA	1.0000	FBpp0086103 type=protein; loc=2R:complement(join(17547409..17547426,17546471..17546986)); ID=FBpp0086103; name=RpL18A-PA; parent=FBgn0010409,FBtr0086947; dbxref=FlyBase:FBpp0086103,FlyBase_Annotation_IDs:CG6510-PA,GB_protein:AAF57838.1,REFSEQ:NP_523774,GB_protein:AAF57838,FlyMine:FBpp0086103,modMine:FBpp0086103; MD5=25f9c528cffc82e53fb412237bba44d8; length=177; release=r6.09; species=Dmel;	18.1	4	0.06	EYEVVGR+NFGIWLR+QVYETSPVK+TTGEIVSIK
38	FBpp0071394|FBgn0261710|CG17255-PA|nocte-PA FBpp0071395|FBgn0261710|CG17255-PB|nocte-PB FBpp0298823|FBgn0261710|CG17255-PC|nocte-PC FBpp0305169|FBgn0261710|CG17255-PD|nocte-PD	1.0000	FBpp0071394 type=protein; loc=X:complement(join(10471880..10471969,10471618..10471783,10465585..10471538,10465143..10465247,10464453..10465067)); ID=FBpp0071394; name=nocte-PA; parent=FBgn0261710,FBtr0071460; dbxref=FlyBase:FBpp0071394,GB_protein:AAF46591.2,FlyBase_Annotation_IDs:CG17255-PA,GB_protein:AAF46591.3,REFSEQ:NP_572631,GB_protein:AAF46591; MD5=a2d2c4a9b8439b72d64b872c9f88b42c; length=23…	4.3	4	0.07	DQPSEGIQDQQQQLQQQQQQQEVR+FTALDINR+GSISSLGSGVTPTGGAGGGGGGVSSSSSAGGDYGQK+LAFSDDESTPEEHQGQGK+LGFSFGDDPTTPLK
365	FBpp0085860|FBgn0027835|CG5170-PD|Dp1-PD FBpp0085861|FBgn0027835|CG5170-PF|Dp1-PF FBpp0085862|FBgn0027835|CG5170-PE|Dp1-PE FBpp0089201|FBgn0027835|CG5170-PA|Dp1-PA FBpp0089202|FBgn0027835|CG5170-PB|Dp1-PB FBpp0309290|FBgn0027835|CG5170-PG|Dp1-PG FBpp0311418|FBgn0027835|CG5170-PH|Dp1-PH	1.0000	FBpp0085860 type=protein; loc=2R:join(18415250..18415286,18415345..18415595,18415663..18417516,18417577..18418965,18419051..18419425); ID=FBpp0085860; name=Dp1-PD; parent=FBgn0027835,FBtr0086679; dbxref=FlyBase:FBpp0085860,FlyBase_Annotation_IDs:CG5170-PD,GB_protein:AAM68449.1,REFSEQ:NP_725785,GB_protein:AAM68449; MD5=d9f88abad723182825b9423678b39911; length=1301; release=r6.09; species=Dmel;;FBp…	4.8	4	0.07	EGIAQAEQEIR+IDLPAEGDTNEVIVITGK+IISITGYQANAEAAR+INIPSQSDESEFITIAGTK
364	FBpp0085842|FBgn0034368|CG5482-PA|CG5482-PA FBpp0309340|FBgn0034368|CG5482-PB|CG5482-PB FBpp0311548|FBgn0034368|CG5482-PC|CG5482-PC FBpp0311549|FBgn0034368|CG5482-PD|CG5482-PD	1.0000	FBpp0085842 type=protein; loc=2R:complement(join(18631133..18631624,18630996..18631078,18630629..18630938,18630338..18630568,18630199..18630276)); ID=FBpp0085842; name=CG5482-PA; parent=FBgn0034368,FBtr0086661; dbxref=GB_protein:AAF57662.1,FlyBase:FBpp0085842,FlyBase_Annotation_IDs:CG5482-PA,REFSEQ:NP_611353,GB_protein:AAF57662,FlyMine:FBpp0085842,modMine:FBpp0085842; MD5=885d787e58cf4fd4d8096ce7…	8.3	4	0.07	FGYGSLGLK+GELVTVNFTGK+LIVYNNLAMTQIK
363	FBpp0085841|FBgn0050122|CG30122-PB|CG30122-PB FBpp0290145|FBgn0050122|CG30122-PC|CG30122-PC FBpp0290146|FBgn0050122|CG30122-PD|CG30122-PD	1.0000	FBpp0085841 type=protein; loc=2R:complement(join(18638819..18638960,18637847..18638617,18636888..18637739,18636340..18636821,18636143..18636271,18634770..18634941,18633426..18634285,18633192..18633363,18633054..18633124,18632822..18632986)); ID=FBpp0085841; name=CG30122-PB; parent=FBgn0050122,FBtr0086660; dbxref=GB_protein:AAF57660.2,FlyBase:FBpp0085841,FlyBase_Annotation_IDs:CG30122-PB,REFSEQ:NP…	5.2	4	0.07	AYVEGGAGDGENAPVTPSR+NFILDQTNVYASAQR+SILGEEGALFPHIVTK+SQTTEDEYEDVVPEPR
362	FBpp0085810|FBgn0034400|CG15099-PA|CG15099-PA FBpp0303087|FBgn0034400|CG15099-PB|CG15099-PB	1.0000	FBpp0085810 type=protein; loc=2R:complement(join(18845711..18845863,18845394..18845572,18844103..18845335,18843727..18844027,18842900..18843668,18842735..18842843,18838385..18842679,18838033..18838228,18837634..18837976,18837347..18837568)); ID=FBpp0085810; name=CG15099-PA; parent=FBgn0034400,FBtr0086628; dbxref=FlyBase:FBpp0085810,FlyBase_Annotation_IDs:CG15099-PA,GB_protein:AAF57626.1,REFSEQ:NP…	2.0	4	0.07	AISSNTQYQVIPR+ALETYSVIFSK+EIEEVLANDFLEK+SVQQLAELQLSPSLR
37	FBpp0071279|FBgn0014868|CG9022-PA|Ost48-PA	1.0000	FBpp0071279 type=protein; loc=X:complement(join(9158290..9158431,9157008..9158215)); ID=FBpp0071279; name=Ost48-PA; parent=FBgn0014868,FBtr0071344; dbxref=FlyBase:FBpp0071279,FlyBase_Annotation_IDs:CG9022-PA,GB_protein:AAF46453.1,REFSEQ:NP_511096,GB_protein:AAF46453,FlyMine:FBpp0071279,modMine:FBpp0071279; MD5=1bed9989bd15e38ed422ca79b5f6c5f9; length=449; release=r6.09; species=Dmel;	14.5	4	0.07	ASDIQLEFVR+GTLLIAALQAR+LAQFVDDGGNVLVAGSEK+LLTAESTAYSYNPEASVSDYPHAVGR
355	FBpp0085461|FBgn0027066|CG3265-PB|Eb1-PB FBpp0085463|FBgn0027066|CG3265-PD|Eb1-PD FBpp0085464|FBgn0027066|CG3265-PA|Eb1-PA FBpp0089088|FBgn0027066|CG3265-PE|Eb1-PE FBpp0305157|FBgn0027066|CG3265-PG|Eb1-PG	1.0000	FBpp0085461 type=protein; loc=2R:join(6752664..6752784,6752843..6752988,6754180..6754438,6754702..6754844,6754899..6754981,6755045..6755117,6755185..6755235); ID=FBpp0085461; name=Eb1-PB; parent=FBgn0027066,FBtr0086127; dbxref=FlyBase:FBpp0085461,FlyBase_Annotation_IDs:CG3265-PB,GB_protein:AAM70827.1,REFSEQ:NP_610233,GB_protein:AAM70827; MD5=fc55b43a1f23b55cc9931a81f9d86d39; length=291; release=r…	9.7	4	0.05	EGAPMGFGSGAVK+SLPGTAASGVSSSYR
36	FBpp0071226|FBgn0030086|CG7033-PA|CG7033-PA	1.0000	FBpp0071226 type=protein; loc=X:join(9089596..9089598,9090488..9091177,9091410..9092037,9092110..9092396); ID=FBpp0071226; name=CG7033-PA; parent=FBgn0030086,FBtr0071289; dbxref=FlyBase:FBpp0071226,FlyBase_Annotation_IDs:CG7033-PA,GB_protein:AAF46442.2,REFSEQ:NP_572524,GB_protein:AAF46442,FlyMine:FBpp0071226,modMine:FBpp0071226; MD5=5cd8081ca04f749c775babd3a6f1efb7; length=535; release=r6.09; spe…	9.0	4	0.07	LSSFIGAIAIGDLVK+QLIYNYPEQLFADAR+SGGTLGDSFLDEGFLLDK
343	FBpp0085165|FBgn0039857|CG11522-PA|RpL6-PA FBpp0085166|FBgn0039857|CG11522-PB|RpL6-PB	1.0000	FBpp0085165 type=protein; loc=3R:complement(join(31596048..31596158,31595521..31595601,31594924..31595463)); ID=FBpp0085165; name=RpL6-PA; parent=FBgn0039857,FBtr0085804; dbxref=FlyBase:FBpp0085165,FlyBase_Annotation_IDs:CG11522-PA,GB_protein:AAF57166.1,REFSEQ:NP_733433,GB_protein:AAF57166,FlyMine:FBpp0085165,modMine:FBpp0085165; MD5=4f5c0a2419b0ee142378cf1ed6da540b; length=243; release=r6.09; sp…	14.4	4	0.07	NLTPGTVLILLAGR+TGEADIFAAK+VPEHLNDAYFR
336	FBpp0084900|FBgn0002924|CG7831-PA|ncd-PA FBpp0311231|FBgn0002924|CG7831-PB|ncd-PB	1.0000	FBpp0084900 type=protein; loc=3R:complement(join(29806404..29806626,29805707..29806344,29804406..29805647)); ID=FBpp0084900; name=ncd-PA; parent=FBgn0002924,FBtr0085534; dbxref=FlyBase:FBpp0084900,FlyBase_Annotation_IDs:CG7831-PA,GB_protein:AAF56942.1,REFSEQ:NP_476651,GB_protein:AAF56942,FlyMine:FBpp0084900,modMine:FBpp0084900; MD5=e501f1a22f1ffa70e25483907cbc809c; length=700; release=r6.09; spec…	6.4	4	0.06	DLNNLPQVLER+LGGALTVSSQR+TAAAPSLPSIPSK+TVDLLFDSIR
305	FBpp0083572|FBgn0266581|CG6375-PB|pit-PB FBpp0083573|FBgn0266581|CG6375-PA|pit-PA FBpp0312062|FBgn0266581|CG6375-PC|pit-PC	1.0000	FBpp0083572 type=protein; loc=3R:join(22035835..22036015,22036076..22036297,22036507..22037193,22037252..22037877,22037957..22038283); ID=FBpp0083572; name=pit-PB; parent=FBgn0266581,FBtr0084174; dbxref=FlyBase:FBpp0083572,FlyBase_Annotation_IDs:CG6375-PB,GB_protein:AAN13900.2,REFSEQ:NP_732694,GB_protein:AAN13900; MD5=5f5811599cc1bddcf0acadec426990a8; length=680; release=r6.09; species=Dmel;;FBpp…	4.4	4	0.07	DEDDDLEEDFQEAPLPK+SFGFLVPPVVDLK
303	FBpp0083441|FBgn0025865|CG3637-PA|Cortactin-PA FBpp0297440|FBgn0025865|CG3637-PB|Cortactin-PB FBpp0297441|FBgn0025865|CG3637-PC|Cortactin-PC FBpp0297442|FBgn0025865|CG3637-PD|Cortactin-PD	1.0000	FBpp0083441 type=protein; loc=3R:complement(join(21063898..21064064,21063426..21063829,21062226..21063334)); ID=FBpp0083441; name=Cortactin-PA; parent=FBgn0025865,FBtr0084039; dbxref=FlyBase:FBpp0083441,FlyBase_Annotation_IDs:CG3637-PA,GB_protein:AAF55840.1,REFSEQ:NP_524426,GB_protein:AAF55840,FlyMine:FBpp0083441,modMine:FBpp0083441; MD5=f9df6ebf38c67c333b6d660cdc9e6f5a; length=559; release=r6.09…	8.2	4	0.06	EEPTASTTSAAVAPTPTVVPAR+KEPIIIPK+YGLFPANYVQVVGQNS
300	FBpp0083320|FBgn0023097|CG5206-PA|bon-PA FBpp0289844|FBgn0023097|CG5206-PB|bon-PB FBpp0303076|FBgn0023097|CG5206-PC|bon-PC FBpp0306699|FBgn0023097|CG5206-PD|bon-PD FBpp0306700|FBgn0023097|CG5206-PE|bon-PE FBpp0306701|FBgn0023097|CG5206-PF|bon-PF	1.0000	FBpp0083320 type=protein; loc=3R:join(20593844..20594044,20606281..20607673,20607995..20608078,20608150..20608553,20608632..20608761,20608896..20609161,20609226..20609400,20609940..20610300,20610387..20610510,20610573..20610836); ID=FBpp0083320; name=bon-PA; parent=FBgn0023097,FBtr0083912; dbxref=FlyBase:FBpp0083320,FlyBase_Annotation_IDs:CG5206-PA,GB_protein:AAF55786.2,REFSEQ:NP_524724,GB_protei…	4.6	4	0.06	DDSINDLIATIAK+DEANNEQLAGAAGVDK+DIAGFVSDVR+LDSNGVQVLPEGR
283	FBpp0082215|FBgn0027610|CG8790-PB|Dic1-PB FBpp0082216|FBgn0027610|CG8790-PA|Dic1-PA FBpp0311942|FBgn0027610|CG8790-PC|Dic1-PC	1.0000	FBpp0082215 type=protein; loc=3R:join(13367761..13368161,13368252..13368693); ID=FBpp0082215; name=Dic1-PB; parent=FBgn0027610,FBtr0082747; dbxref=FlyBase:FBpp0082215,FlyBase_Annotation_IDs:CG8790-PB,GB_protein:AAF54932.1,REFSEQ:NP_731793,GB_protein:AAF54932; MD5=46d12d6b3b016d16d8940db92613b415; length=280; release=r6.09; species=Dmel;;FBpp0082216 type=protein; loc=3R:join(13367761..13368161,133…	16.1	4	0.06	FGVYEAGK+LGPLGFFK+NYNNAFDGLVR+VTLQTQQGHLSVAQLIPK
281	FBpp0082123|FBgn0016693|CG6148-PA|Past1-PA FBpp0082124|FBgn0016693|CG6148-PB|Past1-PB	1.0000	FBpp0082123 type=protein; loc=3R:join(12697513..12697538,12698119..12699335,12703639..12703812,12703876..12704081); ID=FBpp0082123; name=Past1-PA; parent=FBgn0016693,FBtr0082654; dbxref=FlyBase:FBpp0082123,FlyBase_Annotation_IDs:CG6148-PA,GB_protein:AAN13552.1,REFSEQ:NP_731737,GB_protein:AAN13552,FlyMine:FBpp0082123,modMine:FBpp0082123; MD5=90bfa61d512e01438d313ad1097fc223; length=540; release=r6…	8.8	4	0.07	EGVIPGNALVVDPK+LDISDEFR+LFEDEEQDLFR+NTQEVVENVIGELK
277	FBpp0081845|FBgn0086472|CG6684-PA|RpS25-PA FBpp0081846|FBgn0086472|CG6684-PB|RpS25-PB	1.0000	FBpp0081845 type=protein; loc=3R:complement(join(11216259..11216261,11215693..11215969,11215551..11215624)); ID=FBpp0081845; name=RpS25-PA; parent=FBgn0086472,FBtr0082369; dbxref=FlyBase:FBpp0081845,FlyBase_Annotation_IDs:CG6684-PA,GB_protein:AAN13495.1,REFSEQ:NP_524315,GB_protein:AAN13495,FlyMine:FBpp0081845,modMine:FBpp0081845; MD5=8c5e61719f2edf88581cb7dbfdab6582; length=117; release=r6.09; sp…	17.9	4	0.07	DKLNNQVLFDK+LITPSVVSER+LNNQVLFDK
275	FBpp0081822|FBgn0020910|CG4863-PA|RpL3-PA FBpp0307759|FBgn0020910|CG4863-PH|RpL3-PH	1.0000	FBpp0081822 type=protein; loc=3R:join(11221930..11221932,11222175..11222367,11222561..11222729,11223395..11223530,11223858..11224247,11224491..11224850); ID=FBpp0081822; name=RpL3-PA; parent=FBgn0020910,FBtr0082346; dbxref=FlyBase:FBpp0081822,FlyBase_Annotation_IDs:CG4863-PA,GB_protein:AAF54610.2,REFSEQ:NP_524316,GB_protein:AAF54610,FlyMine:FBpp0081822,modMine:FBpp0081822; MD5=96aa8a3d3896e3e1a66…	13.0	4	0.07	AHVMEIQLNGGSIEDK+EEAAATTAAAAAATTTSA+LAFMGPLK+NNASTEYDLTDK
273	FBpp0081811|FBgn0037850|CG14695-PA|CG14695-PA	1.0000	FBpp0081811 type=protein; loc=3R:complement(10878404..10879273); ID=FBpp0081811; name=CG14695-PA; parent=FBgn0037850,FBtr0082335; dbxref=FlyBase:FBpp0081811,FlyBase_Annotation_IDs:CG14695-PA,GB_protein:AAF54574.1,REFSEQ:NP_650032,GB_protein:AAF54574,FlyMine:FBpp0081811,modMine:FBpp0081811; MD5=1cf7e878b5e30070a0a504a0cc6f4c65; length=289; release=r6.09; species=Dmel;	12.1	4	0.06	FTFDGPK+LLASEDLPIVIVDK+QPELIDFDADGEPR
268	FBpp0081584|FBgn0027338|CG9423-PA|Kap-alpha3-PA FBpp0081585|FBgn0027338|CG9423-PB|Kap-alpha3-PB FBpp0081586|FBgn0027338|CG9423-PC|Kap-alpha3-PC FBpp0290407|FBgn0027338|CG9423-PD|Kap-alpha3-PD	1.0000	FBpp0081584 type=protein; loc=3R:complement(join(9577208..9577267,9576768..9577148,9575877..9576707,9575636..9575812,9575474..9575569)); ID=FBpp0081584; name=Kap-alpha3-PA; parent=FBgn0027338,FBtr0082106; dbxref=FlyBase:FBpp0081584,FlyBase_Annotation_IDs:CG9423-PA,GB_protein:AAF54408.1,REFSEQ:NP_731377,GB_protein:AAF54408; MD5=7c89f9db717ba92f5f8f808941be523e; length=514; release=r6.09; species=D…	10.9	4	0.07	AAADATKPEQQLAAVQAAR+EAAWAISNLTISGNR+LIPLLGNSEVK+LQSHENVEIYK
255	FBpp0080551|FBgn0032643|CG6453-PA|GCS2beta-PA FBpp0296964|FBgn0032643|CG6453-PB|GCS2beta-PB	1.0000	FBpp0080551 type=protein; loc=2L:complement(join(17483156..17484158,17482447..17483090)); ID=FBpp0080551; name=GCS2beta-PA; parent=FBgn0032643,FBtr0080998; dbxref=FlyBase:FBpp0080551,FlyBase_Annotation_IDs:CG6453-PA,GB_protein:AAF53621.1,REFSEQ:NP_609844,GB_protein:AAF53621,FlyMine:FBpp0080551,modMine:FBpp0080551; MD5=1885d8b8d8eecbe263c7529464d27dbd; length=548; release=r6.09; species=Dmel;;FBpp…	6.9	4	0.05	EIQQEVNEIDDQNNK+NALEEVER+QTAEALEAEAIEIFK
254	FBpp0080535|FBgn0032640|CG5094-PA|Sgt-PA FBpp0296963|FBgn0032640|CG5094-PB|Sgt-PB	1.0000	FBpp0080535 type=protein; loc=2L:17473588..17474583; ID=FBpp0080535; name=Sgt-PA; parent=FBgn0032640,FBtr0080982; dbxref=FlyBase:FBpp0080535,FlyBase_Annotation_IDs:CG5094-PA,GB_protein:AAF53617.1,REFSEQ:NP_609842,GB_protein:AAF53617,FlyMine:FBpp0080535,modMine:FBpp0080535; MD5=73f1081d3ef766dae5c78df51feb077d; length=331; release=r6.09; species=Dmel;;FBpp0296963 type=protein; loc=2L:17473588..174…	14.2	4	0.07	AIELEPDNEVYK+LGVAYSNMGNFEK+NPESLALAESIK+YNEALLQYNR
251	FBpp0080146|FBgn0001961|CG8978-PB|Arpc1-PB FBpp0080147|FBgn0001961|CG8978-PA|Arpc1-PA	1.0000	FBpp0080146 type=protein; loc=2L:complement(join(13829346..13829418,13828216..13829276)); ID=FBpp0080146; name=Arpc1-PB; parent=FBgn0001961,FBtr0080569; dbxref=FlyBase:FBpp0080146,FlyBase_Annotation_IDs:CG8978-PB,GB_protein:AAN10852.1,REFSEQ:NP_723845,GB_protein:AAN10852; MD5=83db65a9444b399f94cc53e9cef31895; length=377; release=r6.09; species=Dmel;;FBpp0080147 type=protein; loc=2L:complement(joi…	14.3	4	0.07	LADVLNQHDLR+STVTSLDWHPNNVLLLAGSTDYK+TENTDTVVDSIHQNAITSVR
242	FBpp0079831|FBgn0032363|CG6509-PB|Dlg5-PB FBpp0079832|FBgn0032363|CG6509-PA|Dlg5-PA FBpp0307613|FBgn0032363|CG6509-PC|Dlg5-PC FBpp0307614|FBgn0032363|CG6509-PD|Dlg5-PD	1.0000	FBpp0079831 type=protein; loc=2L:complement(join(11515726..11515780,11511609..11515673,11511179..11511544,11510596..11510850,11510321..11510540,11510024..11510262,11509735..11509964,11509467..11509683,11509300..11509403)); ID=FBpp0079831; name=Dlg5-PB; parent=FBgn0032363,FBtr0080246; dbxref=FlyBase:FBpp0079831,FlyBase_Annotation_IDs:CG6509-PB,GB_protein:AAF53101.1,REFSEQ:NP_609505,GB_protein:AAF5…	3.3	4	0.06	FAEFFFR+IEQNSLAFYEPELDVGDR+LSLNITPSGDFYQPK+SALLELNTLR
240	FBpp0079754|FBgn0000146|CG6137-PA|aub-PA FBpp0111705|FBgn0000146|CG6137-PC|aub-PC	1.0000	FBpp0079754 type=protein; loc=2L:complement(join(11001270..11001365,11000786..11000918,11000165..11000658,10999914..11000106,10999727..10999854,10999518..10999672,10999061..10999450,10998897..10999007,10997932..10998832)); ID=FBpp0079754; name=aub-PA; parent=FBgn0000146,FBtr0080165; dbxref=FlyBase:FBpp0079754,FlyBase_Annotation_IDs:CG6137-PA,GB_protein:AAF53046.1,REFSEQ:NP_476734,GB_protein:AAF53…	5.7	4	0.07	AVQDSPYVLELVTK+DGVGDGQLYQVVNSEVNTLK+YDFFLVSQAVR
24	FBpp0070842|FBgn0003514|CG3595-PA|sqh-PA FBpp0308586|FBgn0003514|CG3595-PB|sqh-PB FBpp0308587|FBgn0003514|CG3595-PC|sqh-PC FBpp0308588|FBgn0003514|CG3595-PD|sqh-PD FBpp0311461|FBgn0003514|CG3595-PE|sqh-PE	1.0000	FBpp0070842 type=protein; loc=X:complement(join(6223585..6224004,6223407..6223511)); ID=FBpp0070842; name=sqh-PA; parent=FBgn0003514,FBtr0070877; dbxref=FlyBase:FBpp0070842,FlyBase_Annotation_IDs:CG3595-PA,GB_protein:AAF46132.1,REFSEQ:NP_511057,GB_protein:AAF46132,FlyMine:FBpp0070842,modMine:FBpp0070842; MD5=807e3bc581534791d4f6419b52e6812c; length=174; release=r6.09; species=Dmel;;FBpp0308586 ty…	23.0	4	0.06	ATSNVFAMFDQAQIAEFK+FTDEDVDEMYR+NGLFDYLEFTR
221	FBpp0079306|FBgn0032050|CG13096-PA|CG13096-PA FBpp0310071|FBgn0032050|CG13096-PB|CG13096-PB	1.0000	FBpp0079306 type=protein; loc=2L:complement(join(8510527..8511768,8509375..8510178)); ID=FBpp0079306; name=CG13096-PA; parent=FBgn0032050,FBtr0079698; dbxref=FlyBase:FBpp0079306,FlyBase_Annotation_IDs:CG13096-PA,GB_protein:AAF52687.1,REFSEQ:NP_609236,GB_protein:AAF52687,FlyMine:FBpp0079306,modMine:FBpp0079306; MD5=4c826591bd49b026a3055339dad3b8b6; length=681; release=r6.09; species=Dmel;;FBpp0310…	7.9	4	0.06	AALLAADAAPK+KSVQDPVPSIK+LATDATLELASNK+RPLILAPPESPAAPAPAAK
220	FBpp0079278|FBgn0020497|CG13387-PA|emb-PA FBpp0312321|FBgn0020497|CG13387-PB|emb-PB	1.0000	FBpp0079278 type=protein; loc=2L:join(8404288..8405779,8405916..8406286,8406376..8406855,8406924..8407256,8407323..8407688,8407775..8407924); ID=FBpp0079278; name=emb-PA; parent=FBgn0020497,FBtr0079663; dbxref=FlyBase:FBpp0079278,FlyBase_Annotation_IDs:CG13387-PA,GB_protein:AAG22423.2,REFSEQ:NP_723391,GB_protein:AAG22423,FlyMine:FBpp0079278,modMine:FBpp0079278; MD5=d458d192b10be9df690b27d3d2bff62…	5.0	4	0.05	EATGEDDSDLYLEER+FYAPILSK+NLSEEVFDFSQGQITQTK+NVADMGLNILFK
211	FBpp0078973|FBgn0031868|CG10354-PA|Rat1-PA FBpp0304602|FBgn0031868|CG10354-PB|Rat1-PB	1.0000	FBpp0078973 type=protein; loc=2L:6908166..6910892; ID=FBpp0078973; name=Rat1-PA; parent=FBgn0031868,FBtr0079345; dbxref=FlyBase:FBpp0078973,FlyBase_Annotation_IDs:CG10354-PA,GB_protein:AAF52452.2,REFSEQ:NP_609082,GB_protein:AAF52452,FlyMine:FBpp0078973,modMine:FBpp0078973; MD5=b8f92b686080314929298d254b0b2566; length=908; release=r6.09; species=Dmel;;FBpp0304602 type=protein; loc=2L:6908166..6910…	5.0	4	0.06	ALVPYYDQLTGEEVK+DPEYDEDYIFEAK+VQLIMTDLGNAEDQIFK
22	FBpp0070749|FBgn0004687|CG3201-PA|Mlc-c-PA FBpp0300803|FBgn0004687|CG3201-PB|Mlc-c-PB	1.0000	FBpp0070749 type=protein; loc=X:complement(join(5622417..5622419,5622252..5622279,5619874..5620286)); ID=FBpp0070749; name=Mlc-c-PA; parent=FBgn0004687,FBtr0070783; dbxref=FlyBase:FBpp0070749,FlyBase_Annotation_IDs:CG3201-PA,GB_protein:AAF46048.1,REFSEQ:NP_511049,GB_protein:AAF46048,FlyMine:FBpp0070749,modMine:FBpp0070749; MD5=eac4fbdd7c06d2566cc246bedafc8907; length=147; release=r6.09; species=D…	23.1	4	0.06	DASGYISSAELR+HLLTTLGEK+SGDTADDFIEGLR
207	FBpp0078733|FBgn0002525|CG6944-PA|Lam-PA FBpp0297901|FBgn0002525|CG6944-PB|Lam-PB FBpp0297902|FBgn0002525|CG6944-PC|Lam-PC FBpp0312110|FBgn0002525|CG6944-PD|Lam-PD	1.0000	FBpp0078733 type=protein; loc=2L:join(5543332..5543794,5544038..5544741,5544807..5545508); ID=FBpp0078733; name=Lam-PA; parent=FBgn0002525,FBtr0079100; dbxref=FlyBase:FBpp0078733,FlyBase_Annotation_IDs:CG6944-PA,GB_protein:AAF52262.1,REFSEQ:NP_476616,GB_protein:AAF52262,FlyMine:FBpp0078733,modMine:FBpp0078733; MD5=3c317e8fc67e7c24cc1bba84fa2623e5; length=622; release=r6.09; species=Dmel;;FBpp0297…	9.3	4	0.07	AVVDESEDHSVADYYVSASAK+LNEDLNEALK+TILLNSEGEAVANLDR+VDLENTIQSLR
200	FBpp0078640|FBgn0000299|CG4145-PC|Cg25C-PC FBpp0078641|FBgn0000299|CG4145-PB|Cg25C-PB FBpp0078642|FBgn0000299|CG4145-PA|Cg25C-PA	1.0000	FBpp0078640 type=protein; loc=2L:join(5030218..5030237,5030742..5030790,5030855..5031802,5031878..5032374,5032500..5033950,5034013..5034981,5035064..5036208,5036477..5036737); ID=FBpp0078640; name=Cg25C-PC; parent=FBgn0000299,FBtr0079001; dbxref=FlyBase:FBpp0078640,FlyBase_Annotation_IDs:CG4145-PC,GB_protein:AAN10520.1,REFSEQ:NP_723046,GB_protein:AAN10520; MD5=90fd819d7eb397ce044fb52b4f3eca12; le…	3.0	4	0.07	FPIDDSYDIVDSAGVAR+GATGLTGNDGPVGGR+GLIGIQGER+GYEGAIGLIGQK
188	FBpp0078273|FBgn0037374|CG10978-PB|jagn-PB FBpp0078274|FBgn0037374|CG10978-PA|jagn-PA	1.0000	FBpp0078273 type=protein; loc=3R:join(5779428..5779516,5779800..5780172,5780235..5780366); ID=FBpp0078273; name=jagn-PB; parent=FBgn0037374,FBtr0078624; dbxref=GB_protein:AAF51956.1,FlyBase:FBpp0078273,FlyBase_Annotation_IDs:CG10978-PB,REFSEQ:NP_731002,GB_protein:AAF51956; MD5=14b0e904991911ef8fadd62c3dbf6269; length=197; release=r6.09; species=Dmel;;FBpp0078274 type=protein; loc=3R:join(5779428.…	14.2	4	0.07	GGPMVAGTDGNDFEFR+VAGTYQISLLNK
183	FBpp0077992|FBgn0259785|CG7752-PA|pzg-PA FBpp0304178|FBgn0259785|CG7752-PB|pzg-PB	1.0000	FBpp0077992 type=protein; loc=3L:join(21286437..21287067,21287128..21289487); ID=FBpp0077992; name=pzg-PA; parent=FBgn0259785,FBtr0078336; dbxref=FlyBase:FBpp0077992,FlyBase_Annotation_IDs:CG7752-PA,GB_protein:AAF51699.1,REFSEQ:NP_649297,GB_protein:AAF51699,FlyMine:FBpp0077992,modMine:FBpp0077992; MD5=8d5ae5ae907fc88b2a811c63d563e44b; length=996; release=r6.09; species=Dmel;;FBpp0304178 type=prot…	4.2	4	0.06	FNNLLSSGAVTVTGPSQPR+SLEESPSADLLRPR+TNLISLLNK
182	FBpp0077859|FBgn0037001|CG6020-PA|ND-39-PA FBpp0303954|FBgn0037001|CG6020-PB|ND-39-PB	1.0000	FBpp0077859 type=protein; loc=3L:join(20495480..20495519,20495625..20496075,20496158..20496523,20496592..20496985); ID=FBpp0077859; name=ND-39-PA; parent=FBgn0037001,FBtr0078201; dbxref=FlyBase:FBpp0077859,FlyBase_Annotation_IDs:CG6020-PA,GB_protein:AAF51613.1,REFSEQ:NP_649234,GB_protein:AAF51613,FlyMine:FBpp0077859,modMine:FBpp0077859; MD5=e2bb6733267a0e8d1a06c9104f0af7a4; length=416; release=r6…	9.1	4	0.05	AALYYDAELGEFETPSPPK+HSNVVINLVGR+WDPTFLLK
168	FBpp0077251|FBgn0053123|CG33123-PA|CG33123-PA FBpp0311704|FBgn0053123|CG33123-PB|CG33123-PB	1.0000	FBpp0077251 type=protein; loc=2L:complement(join(3514530..3514532,3513542..3514377,3512903..3513474,3512385..3512843,3511088..3512328,3510589..3511026)); ID=FBpp0077251; name=CG33123-PA; parent=FBgn0053123,FBtr0077562; dbxref=FlyBase:FBpp0077251,FlyBase_Annotation_IDs:CG33123-PA,GB_protein:AAF51096.2,REFSEQ:NP_787968,GB_protein:AAF51096,FlyMine:FBpp0077251,modMine:FBpp0077251; MD5=2fba414c292f111…	4.6	4	0.07	LVDANEADVYYEPEK+NTLDLDVLEIK+SDGNFLTLTEAVDK+TFNDQVFLSELNLK
165	FBpp0077142|FBgn0261606|CG15442-PA|RpL27A-PA FBpp0307135|FBgn0261606|CG15442-PC|RpL27A-PC FBpp0311452|FBgn0261606|CG15442-PD|RpL27A-PD	1.0000	FBpp0077142 type=protein; loc=2L:complement(join(4458289..4458291,4457740..4458057,4457381..4457509)); ID=FBpp0077142; name=RpL27A-PA; parent=FBgn0261606,FBtr0077452; dbxref=FlyBase:FBpp0077142,FlyBase_Annotation_IDs:CG15442-PA,GB_protein:AAF51006.3,REFSEQ:NP_476963,GB_protein:AAF51006,FlyMine:FBpp0077142,modMine:FBpp0077142; MD5=3a141d01287cde921853f9d495117e4b; length=149; release=r6.09; specie…	17.4	4	0.06	APVIDLVK+FRPEINLDK+LWSLVGAEK
160	FBpp0076840|FBgn0029118|CG10622-PA|Sucb-PA FBpp0311088|FBgn0029118|CG10622-PC|Sucb-PC	1.0000	FBpp0076840 type=protein; loc=3L:complement(join(5563493..5563543,5563266..5563395,5563085..5563184,5561902..5562871)); ID=FBpp0076840; name=Sucb-PA; parent=FBgn0029118,FBtr0077134; dbxref=FlyBase:FBpp0076840,FlyBase_Annotation_IDs:CG10622-PA,GB_protein:AAF50771.1,REFSEQ:NP_651963,GB_protein:AAF50771,FlyMine:FBpp0076840,modMine:FBpp0076840; MD5=4e0b921c04cd8481b37d8065ba078e98; length=416; releas…	12.0	4	0.06	AFEILTADPK+LNFDDNAQFR+LQLNVPLVVR+TVPLDIGKPIPESTLLEVAK
157	FBpp0076727|FBgn0035688|CG10289-PA|CG10289-PA FBpp0304174|FBgn0035688|CG10289-PB|CG10289-PB FBpp0304175|FBgn0035688|CG10289-PC|CG10289-PC FBpp0304176|FBgn0035688|CG10289-PD|CG10289-PD	1.0000	FBpp0076727 type=protein; loc=3L:complement(join(6173377..6173436,6173111..6173310,6172732..6173056,6172357..6172670,6172156..6172294,6171982..6172100,6171348..6171921,6171228..6171292,6170117..6171169,6169801..6169927)); ID=FBpp0076727; name=CG10289-PA; parent=FBgn0035688,FBtr0077019; dbxref=FlyBase:FBpp0076727,FlyBase_Annotation_IDs:CG10289-PA,GB_protein:AAF50681.2,REFSEQ:NP_648033,GB_protein:A…	5.8	4	0.06	GYAPSANIEALLEK+QPAESIGLAVGK+QTEQENDSFEPAFDGSNPILK+VFTALLETK
137	FBpp0075700|FBgn0004926|CG4153-PA|eIF-2beta-PA	1.0000	FBpp0075700 type=protein; loc=3L:complement(join(12526589..12526603,12525986..12526385,12525154..12525677)); ID=FBpp0075700; name=eIF-2beta-PA; parent=FBgn0004926,FBtr0075968; dbxref=FlyBase:FBpp0075700,FlyBase_Annotation_IDs:CG4153-PA,GB_protein:AAF49902.1,REFSEQ:NP_524043,GB_protein:AAF49902,FlyMine:FBpp0075700,modMine:FBpp0075700; MD5=b87dcb34778371383f92172f7b904e3a; length=312; release=r6.09…	16.0	4	0.07	ELDELFADQADDDK+KEDPQDEASAEGGAAAEEDNLDLESFGK+SPETILQK
112	FBpp0074672|FBgn0036928|CG7654-PA|Tom20-PA FBpp0304965|FBgn0036928|CG7654-PB|Tom20-PB	1.0000	FBpp0074672 type=protein; loc=3L:join(20001167..20001296,20001361..20001436,20001850..20002159); ID=FBpp0074672; name=Tom20-PA; parent=FBgn0036928,FBtr0074903; dbxref=FlyBase:FBpp0074672,FlyBase_Annotation_IDs:CG7654-PA,GB_protein:AAF49080.2,REFSEQ:NP_649169,GB_protein:AAF49080,FlyMine:FBpp0074672,modMine:FBpp0074672; MD5=3aa035e64293d9f78d3d72f6a65fc132; length=171; release=r6.09; species=Dmel;;…	21.6	4	0.07	AAEGNDGPIVLGQSSEQQLDGAK+SGVPNLNDHEAIER
623	FBpp0289147|FBgn0024733|CG17521-PC|RpL10-PC FBpp0289148|FBgn0024733|CG17521-PD|RpL10-PD FBpp0306039|FBgn0024733|CG17521-PE|RpL10-PE	0.9999	FBpp0289147 type=protein; loc=3L:complement(join(23095275..23095297,23094906..23095211,23094684..23094846,23093714..23093878)); ID=FBpp0289147; name=RpL10-PC; parent=FBgn0024733,FBtr0299869; dbxref=FlyBase:FBpp0289147,FlyBase_Annotation_IDs:CG17521-PC,REFSEQ:NP_651954,GB_protein:AAF45440,FlyMine:FBpp0289147,modMine:FBpp0289147; MD5=a21ae4fdf57e935a5fb2b1b7c681fc43; length=218; release=r6.09; spec…	13.3	4	0.05	AQVIEALR+GAFGKPQGTVAR+IGQPIMSVR
596	FBpp0075317|FBgn0036514|CG12301-PA|CG12301-PA	0.9999	FBpp0075317 type=protein; loc=3L:join(15580890..15581294,15581354..15583264); ID=FBpp0075317; name=CG12301-PA; parent=FBgn0036514,FBtr0075564; dbxref=FlyBase:FBpp0075317,FlyBase_Annotation_IDs:CG12301-PA,GB_protein:AAF49613.2,REFSEQ:NP_648781,GB_protein:AAF49613,FlyMine:FBpp0075317,modMine:FBpp0075317; MD5=b0e65b6d278db20abac88188c4a2f481; length=771; release=r6.09; species=Dmel;	3.8	4	0.04	AIDDIFEK+AVGLNDLVDILR+LLLQKKLTR
647	FBpp0084434|FBgn0001197|CG5499-PA|His2Av-PA FBpp0306426|FBgn0001197|CG5499-PB|His2Av-PB	0.9993	FBpp0084434 type=protein; loc=3R:join(26867093..26867095,26867409..26867486,26867669..26867782,26868356..26868586); ID=FBpp0084434; name=His2Av-PA; parent=FBgn0001197,FBtr0085062; dbxref=FlyBase:FBpp0084434,FlyBase_Annotation_IDs:CG5499-PA,GB_protein:AAF56631.1,REFSEQ:NP_524519,GB_protein:AAF56631,FlyMine:FBpp0084434,modMine:FBpp0084434; MD5=676bf5e5c89ab8fb7409c747b9e0392d; length=141; release=r…	18.4	4	0.04	AGLQFPVGR+GDEELDSLIK+HLQLAIR
657a	FBpp0292244|FBgn0261788|CG42734-PU|Ank2-PU FBpp0310630|FBgn0261788|CG42734-PAA|Ank2-PAA	0.9990	FBpp0292244 type=protein; loc=3L:complement(join(7713138..7713161,7710868..7710969,7710349..7710801,7709519..7710283,7709147..7709350,7707889..7708816,7706461..7706743,7705973..7706379,7705703..7705914,7703846..7704050,7700389..7700548,7699486..7700324,7696938..7699373,7696780..7696878,7696644..7696724,7666166..7693855,7663259..7663324,7662471..7662890,7661981..7662298,7656519..7661506)); ID=FBpp…	0.7	4	0.04	AGYTPLHVASHFGQANMVR+ALDKPISHTTSLVTSVTGGGDK+QEVHAIGPEGGMVSSTVVPQVQAVFPQGALTK+SPLALIEETLR
654	FBpp0085555|FBgn0000615|CG8994-PA|exu-PA FBpp0085556|FBgn0000615|CG8994-PB|exu-PB FBpp0085557|FBgn0000615|CG8994-PC|exu-PC FBpp0291491|FBgn0000615|CG8994-PD|exu-PD	0.9990	FBpp0085555 type=protein; loc=2R:complement(join(20670201..20670350,20669979..20670131,20668600..20669895)); ID=FBpp0085555; name=exu-PA; parent=FBgn0000615,FBtr0086242; dbxref=FlyBase:FBpp0085555,FlyBase_Annotation_IDs:CG8994-PA,GB_protein:AAF57429.1,REFSEQ:NP_725995,GB_protein:AAF57429; MD5=5cdf9a47a88011b6e9d7e40cc9ba6872; length=532; release=r6.09; species=Dmel;;FBpp0085556 type=protein; loc=…	7.9	4	0.04	ELFDGNASVR+NIEGLDIALQSIGR+SFANSINLAK+VISIGFYR
676	FBpp0085344|FBgn0021847|CG8325-PA|l(2)k14710-PA FBpp0297109|FBgn0021847|CG8325-PB|l(2)k14710-PB	0.9957	FBpp0085344 type=protein; loc=2R:complement(join(6213812..6213941,6213469..6213751,6213216..6213327,6212219..6213158,6211596..6212144,6210728..6210855,6210547..6210660,6210287..6210483,6210094..6210226)); ID=FBpp0085344; name=l(2)k14710-PA; parent=FBgn0021847,FBtr0086000; dbxref=FlyBase:FBpp0085344,FlyBase_Annotation_IDs:CG8325-PA,GB_protein:AAF57269.1,REFSEQ:NP_652063,GB_protein:AAF57269,FlyMine…	4.7	4	0.03	AGIALDAYLLLAK+LESYLEENALASDSNFGR+VIELTDELK
100	FBpp0074017|FBgn0004432|CG9916-PA|Cyp1-PA	1.0000	FBpp0074017 type=protein; loc=X:complement(join(16320079..16320336,16318182..16318607)); ID=FBpp0074017; name=Cyp1-PA; parent=FBgn0004432,FBtr0074238; dbxref=GB_protein:AAF48589.1,FlyBase:FBpp0074017,FlyBase_Annotation_IDs:CG9916-PA,GB_protein:AAF48589.2,REFSEQ:NP_523366,GB_protein:AAF48589,FlyMine:FBpp0074017,modMine:FBpp0074017; MD5=57b8ab74b3c125f25f28fc1df27fe914; length=227; release=r6.09; s…	6.2	3	0.05	VFFDMTADNEPLGR
96	FBpp0073943|FBgn0030720|CG8939-PA|CG8939-PA	1.0000	FBpp0073943 type=protein; loc=X:join(15997124..15998984,15999046..15999638); ID=FBpp0073943; name=CG8939-PA; parent=FBgn0030720,FBtr0074138; dbxref=FlyBase:FBpp0073943,FlyBase_Annotation_IDs:CG8939-PA,GB_protein:AAF48557.1,REFSEQ:NP_573099,GB_protein:AAF48557,FlyMine:FBpp0073943,modMine:FBpp0073943; MD5=c150e2baa3e928286bbd98dd739084c6; length=817; release=r6.09; species=Dmel;	6.2	3	0.05	AENALAALQGIGSIR+GVAVLGESTLTPDANEEVVQGK+LSENEMALGALLTR
91	FBpp0073659|FBgn0027537|CG11092-PA|Nup93-1-PA	1.0000	FBpp0073659 type=protein; loc=X:join(13822927..13823087,13823151..13823331,13823411..13824214,13824288..13824916,13825001..13825697); ID=FBpp0073659; name=Nup93-1-PA; parent=FBgn0027537,FBtr0073828; dbxref=FlyBase:FBpp0073659,FlyBase_Annotation_IDs:CG11092-PA,GB_protein:AAF48327.1,REFSEQ:NP_572929,GB_protein:AAF48327,FlyMine:FBpp0073659,modMine:FBpp0073659; MD5=d134bbe928d03072255a3a803ca8ee92; l…	5.8	3	0.05	ENAILSVIDETNR+LTNETNTDTEVPGVER+QTFEPIDPVTETNVQAYLK
10	FBpp0070284|FBgn0266284|CG14788-PA|Ns3-PA FBpp0308653|FBgn0266284|CG14788-PB|Ns3-PB	1.0000	FBpp0070284 type=protein; loc=X:complement(join(1464014..1464115,1462646..1463939,1462373..1462578,1462094..1462312)); ID=FBpp0070284; name=Ns3-PA; parent=FBgn0266284,FBtr0070297; dbxref=FlyBase:FBpp0070284,FlyBase_Annotation_IDs:CG14788-PA,GB_protein:AAF45628.1,REFSEQ:NP_569915,GB_protein:AAF45628,FlyMine:FBpp0070284,modMine:FBpp0070284; MD5=34b22b55a21128a44b113aedce296a1a; length=606; release=…	6.6	3	0.05	QSLDSVEDALNVIEQK+SDVVVQIVDAR+VIEESQLPGQQQR
81	FBpp0072957|FBgn0035422|CG12740-PB|RpL28-PB FBpp0072959|FBgn0035422|CG12740-PA|RpL28-PA FBpp0072960|FBgn0035422|CG12740-PD|RpL28-PD FBpp0291506|FBgn0035422|CG12740-PE|RpL28-PE FBpp0291507|FBgn0035422|CG12740-PF|RpL28-PF FBpp0297522|FBgn0035422|CG12740-PG|RpL28-PG	1.0000	FBpp0072957 type=protein; loc=3L:complement(join(3221882..3221974,3221467..3221709,3221185..3221283)); ID=FBpp0072957; name=RpL28-PB; parent=FBgn0035422,FBtr0073095; dbxref=FlyBase:FBpp0072957,FlyBase_Annotation_IDs:CG12740-PB,GB_protein:AAF47742.1,REFSEQ:NP_728839,GB_protein:AAF47742; MD5=89d2a7c6ad0e9f3059192b9b5c0bc76b; length=144; release=r6.09; species=Dmel;;FBpp0072959 type=protein; loc=3L:…	24.3	3	0.04	KPFSTEPNNLASVSSYR+NNNAFLLK+TLGVVPAADK
78	FBpp0072930|FBgn0035438|CG12013-PC|PHGPx-PC FBpp0072931|FBgn0035438|CG12013-PA|PHGPx-PA FBpp0072932|FBgn0035438|CG12013-PD|PHGPx-PD	1.0000	FBpp0072930 type=protein; loc=3L:join(3326632..3326712,3327860..3328183,3328251..3328442); ID=FBpp0072930; name=PHGPx-PC; parent=FBgn0035438,FBtr0073066; dbxref=FlyBase:FBpp0072930,FlyBase_Annotation_IDs:CG12013-PC,GB_protein:AAN11561.1,REFSEQ:NP_728868,GB_protein:AAN11561,FlyMine:FBpp0072930,modMine:FBpp0072930; MD5=81b2b418d766a664aebe727462b4f28f; length=198; release=r6.09; species=Dmel;;FBpp0…	19.5	3	0.04	ADIGEVFAK+NAASIYEFTVK+VDVNGDNAAPLYK
62	FBpp0072222|FBgn0035033|CG3548-PA|CG3548-PA	1.0000	FBpp0072222 type=protein; loc=2R:join(24600048..24600385,24600461..24600980,24601109..24601612); ID=FBpp0072222; name=CG3548-PA; parent=FBgn0035033,FBtr0072315; dbxref=FlyBase:FBpp0072222,FlyBase_Annotation_IDs:CG3548-PA,GB_protein:AAF47237.1,REFSEQ:NP_611941,GB_protein:AAF47237,FlyMine:FBpp0072222,modMine:FBpp0072222; MD5=ba496f8e23736b0c7e3a0a986a3cd1e0; length=453; release=r6.09; species=Dmel;	6.8	3	0.05	GLLLEVIK+SSSATADEGAENAEDAAEDAGEK
575a	FBpp0289797|FBgn0038369|CG4560-PC|Arpc3A-PC FBpp0306661|FBgn0038369|CG4560-PE|Arpc3A-PE	1.0000	FBpp0289797 type=protein; loc=3R:join(15834766..15834771,15834913..15835086,15835197..15835550); ID=FBpp0289797; name=Arpc3A-PC; parent=FBgn0038369,FBtr0300570; dbxref=REFSEQ:NP_650498,GB_protein:AAF55233,FlyBase:FBpp0289797,FlyBase_Annotation_IDs:CG4560-PC,FlyMine:FBpp0289797,modMine:FBpp0289797; MD5=48077a692935fb65a617ee6c0cc31cdd; length=177; release=r6.09; species=Dmel;;FBpp0306661 type=prot…	18.6	3	0.05	AQGQQDMYSLAISK+MALLPLR+QQVGNMAILPLR+QYLLQLR
568a	FBpp0088701|FBgn0050159|CG30159-PB|CG30159-PB FBpp0088702|FBgn0050159|CG30159-PA|CG30159-PA FBpp0290927|FBgn0050159|CG30159-PC|CG30159-PC	1.0000	FBpp0088701 type=protein; loc=2R:6993128..6993847; ID=FBpp0088701; name=CG30159-PB; parent=FBgn0050159,FBtr0089760; dbxref=FlyBase:FBpp0088701,FlyBase_Annotation_IDs:CG30159-PB,GB_protein:AAS64795.1,REFSEQ:NP_995768,GB_protein:AAS64795; MD5=5c7e03a5a217f0beb78792636a404979; length=239; release=r6.09; species=Dmel;;FBpp0088702 type=protein; loc=2R:6993128..6993847; ID=FBpp0088702; name=CG30159-PA;…	7.5	3	0.05	EATFLPLK+ILPEIVR+LLDVSETLLK
565a	FBpp0088381|FBgn0283521|CG12052-PG|lola-PG FBpp0088391|FBgn0283521|CG12052-PR|lola-PR	1.0000	FBpp0088381 type=protein; loc=2R:complement(join(10533576..10533749,10533118..10533511,10532181..10532894,10532039..10532119,10482940..10484252)); ID=FBpp0088381; name=lola-PG; parent=FBgn0283521,FBtr0089347; dbxref=FlyBase_Annotation_IDs:CG12052-PG,FlyBase:FBpp0088381,GB_protein:AAF58782.2,REFSEQ:NP_524766,GB_protein:AAF58782,FlyMine:FBpp0088381,modMine:FBpp0088381; MD5=a28b3f46d67c01e34a734e8f3…	4.7	3	0.04	EENDVEIAGGDITPTK+LSGAYTLEQTK+SQDELGLMAQDAQQR
560a	FBpp0087705|FBgn0260972|CG8057-PA|alc-PA	1.0000	FBpp0087705 type=protein; loc=2R:complement(join(9136952..9137599,9135765..9135995,9135559..9135705)); ID=FBpp0087705; name=alc-PA; parent=FBgn0260972,FBtr0088624; dbxref=FlyBase:FBpp0087705,FlyBase_Annotation_IDs:CG8057-PA,GB_protein:AAF58979.1,REFSEQ:NP_610460,GB_protein:AAF58979,FlyMine:FBpp0087705,modMine:FBpp0087705; MD5=2cac3bf3bc33250b01a74c2898ef7975; length=341; release=r6.09; species=Dm…	11.4	3	0.05	ESDFEVFQALAK+HTAVLNEGSSQEDDDPYYTGTGTGSTR
552a	FBpp0086337|FBgn0034091|CG8448-PD|mrj-PD FBpp0086338|FBgn0034091|CG8448-PB|mrj-PB FBpp0086339|FBgn0034091|CG8448-PC|mrj-PC FBpp0086340|FBgn0034091|CG8448-PA|mrj-PA	1.0000	FBpp0086337 type=protein; loc=2R:complement(join(16205901..16205965,16205710..16205819,16204825..16205031,16204442..16204754,16204297..16204381)); ID=FBpp0086337; name=mrj-PD; parent=FBgn0034091,FBtr0087193; dbxref=GB_protein:AAM68507.1,FlyBase:FBpp0086337,FlyBase_Annotation_IDs:CG8448-PD,REFSEQ:NP_725544,GB_protein:AAM68507; MD5=5c0adf28be850225b4834b9988c27ba6; length=259; release=r6.09; specie…	10.0	3	0.05	ELSEAYEVLSDEK+ELSEAYEVLSDEKK+ETVFSYENDVLK
545a	FBpp0085367|FBgn0002774|CG11680-PA|mle-PA	1.0000	FBpp0085367 type=protein; loc=2R:complement(join(5980619..5980694,5980043..5980559,5979319..5979637,5977987..5978677,5975190..5977468)); ID=FBpp0085367; name=mle-PA; parent=FBgn0002774,FBtr0086031; dbxref=FlyBase_Annotation_IDs:CG11680-PA,FlyBase:FBpp0085367,GB_protein:AAF57297.1,REFSEQ:NP_476641,GB_protein:AAF57297,FlyMine:FBpp0085367,modMine:FBpp0085367; MD5=8365aa49436e08634a70b9e7e96d77e9; le…	3.4	3	0.04	GLDLPVVNPR+LNTNDVPADAGASGGGPR+SEILTAINDNPVVIIR
544a	FBpp0085314|FBgn0032987|CG12775-PA|RpL21-PA FBpp0303728|FBgn0032987|CG12775-PB|RpL21-PB FBpp0311640|FBgn0032987|CG12775-PC|RpL21-PC	1.0000	FBpp0085314 type=protein; loc=2L:complement(22247226..22247705); ID=FBpp0085314; name=RpL21-PA; parent=FBgn0032987,FBtr0085961; dbxref=GB_protein:AAF57259.1,FlyBase:FBpp0085314,FlyBase_Annotation_IDs:CG12775-PA,REFSEQ:NP_610144,GB_protein:AAF57259,FlyMine:FBpp0085314,modMine:FBpp0085314; MD5=b2e4b76ae2c566ebe381be45fdd2f9a9; length=159; release=r6.09; species=Dmel;;FBpp0303728 type=protein; loc=2…	25.2	3	0.04	IFNVTQHAVGVIVNK+IGDIVDIK+KLEEPIALAPIPYEFIA
542a	FBpp0085208|FBgn0266268|CG2098-PA|FeCH-PA FBpp0085209|FBgn0266268|CG2098-PC|FeCH-PC	1.0000	FBpp0085208 type=protein; loc=3R:complement(join(31812174..31812210,31811741..31812119,31811377..31811478,31811000..31811321,31810626..31810940)); ID=FBpp0085208; name=FeCH-PA; parent=FBgn0266268,FBtr0085849; dbxref=FlyBase:FBpp0085208,FlyBase_Annotation_IDs:CG2098-PA,GB_protein:AAF57206.1,REFSEQ:NP_524613,GB_protein:AAF57206,FlyMine:FBpp0085208,modMine:FBpp0085208; MD5=3e1c855608152b39cda1ec8196…	14.6	3	0.05	DMIQLPVQSR+VGPLPWLAPATDDAIK+YVNPLTENTLAEIEK
534a	FBpp0083951|FBgn0011725|CG31137-PA|twin-PA FBpp0083952|FBgn0011725|CG31137-PB|twin-PB FBpp0083953|FBgn0011725|CG31137-PE|twin-PE FBpp0083954|FBgn0011725|CG31137-PC|twin-PC FBpp0083956|FBgn0011725|CG31137-PF|twin-PF	1.0000	FBpp0083951 type=protein; loc=3R:complement(join(24220532..24220538,24220215..24220343,24219965..24220151,24219600..24219775,24199883..24199951,24199275..24199587,24198436..24199213)); ID=FBpp0083951; name=twin-PA; parent=FBgn0011725,FBtr0084566; dbxref=FlyBase:FBpp0083951,FlyBase_Annotation_IDs:CG31137-PA,GB_protein:AAF56259.2,REFSEQ:NP_732965,GB_protein:AAF56259; MD5=8e7ae0509587825ba31b8f323ca…	6.1	3	0.05	ELLLNNNFLR+LPADVGMLTSLR+NDGYEGIFSPK
517a	FBpp0079228|FBgn0032026|CG7627-PA|CG7627-PA FBpp0297935|FBgn0032026|CG7627-PB|CG7627-PB	1.0000	FBpp0079228 type=protein; loc=2L:complement(join(8361101..8361177,8360947..8361032,8360210..8360518,8359636..8359844,8357943..8359570,8357358..8357881,8357034..8357299,8356045..8356974,8355936..8355974)); ID=FBpp0079228; name=CG7627-PA; parent=FBgn0032026,FBtr0079608; dbxref=GB_protein:AAF52648.1,FlyBase:FBpp0079228,FlyBase_Annotation_IDs:CG7627-PA,GB_protein:AAF52648.2,REFSEQ:NP_609215,GB_protei…	2.1	3	0.05	SSLINALFR+VVEYEDIEPEGALEAPADK
500a	FBpp0074458|FBgn0031006|CG8002-PA|rictor-PA FBpp0310228|FBgn0031006|CG8002-PC|rictor-PC	1.0000	FBpp0074458 type=protein; loc=X:complement(join(19260987..19261050,19259436..19259646,19258827..19259372,19258213..19258366,19257291..19258154,19257047..19257223,19256775..19256983,19255818..19256606,19255591..19255715,19254603..19255521,19253802..19254531,19252722..19253744)); ID=FBpp0074458; name=rictor-PA; parent=FBgn0031006,FBtr0074689; dbxref=FlyBase:FBpp0074458,FlyBase_Annotation_IDs:CG8002…	2.0	3	0.04	FLPQALYDNFR+LSADELNVLLPTLNAPK+LTASILYNVQR
481a	FBpp0072593|FBgn0028577|CG12085-PA|pUf68-PA	1.0000	FBpp0072593 type=protein; loc=3L:complement(join(1502467..1502469,1501799..1501892,1499043..1499337,1498293..1498796,1497213..1498230)); ID=FBpp0072593; name=pUf68-PA; parent=FBgn0028577,FBtr0072709; dbxref=FlyBase:FBpp0072593,FlyBase_Annotation_IDs:CG12085-PA,GB_protein:AAF47501.1,REFSEQ:NP_525123,GB_protein:AAF47501,FlyMine:FBpp0072593,modMine:FBpp0072593; MD5=85f3626bea15f95dac29ea00b3f6f147; …	5.5	3	0.05	GYGFIEYANK+IPYLSQPLYDLK+SALLGLLGGALPK
475a	FBpp0071660|FBgn0050404|CG30404-PA|Tango11-PA FBpp0071661|FBgn0050404|CG30404-PB|Tango11-PB	1.0000	FBpp0071660 type=protein; loc=2R:complement(join(21719081..21719635,21717418..21717696)); ID=FBpp0071660; name=Tango11-PA; parent=FBgn0050404,FBtr0071746; dbxref=FlyBase:FBpp0071660,FlyBase_Annotation_IDs:CG30404-PA,GB_protein:AAM71012.1,REFSEQ:NP_726111,GB_protein:AAM71012,FlyMine:FBpp0071660,modMine:FBpp0071660; MD5=cdf977f78e8459a21125fda5043b0a95; length=277; release=r6.09; species=Dmel;;FBpp…	7.9	3	0.03	EIQLENSILPK+VLNIEINNEQR
465a	FBpp0070136|FBgn0260855|CG7359-PA|Sec22-PA	1.0000	FBpp0070136 type=protein; loc=X:join(806485..806559,806633..806742,806969..807270,807354..807502); ID=FBpp0070136; name=Sec22-PA; parent=FBgn0260855,FBtr0070141; dbxref=FlyBase:FBpp0070136,FlyBase_Annotation_IDs:CG7359-PA,GB_protein:AAF45554.1,REFSEQ:NP_569863,GB_protein:AAF45554,FlyMine:FBpp0070136,modMine:FBpp0070136; MD5=4f0e6f6167c4fbc02aad2ebd7a0f1026; length=211; release=r6.09; species=Dmel;	21.3	3	0.05	IMVQNIDDVLQR+NISNINTQLQDVQR+VIDGLPLVGTMQDDEQSGR
458	FBpp0310589|FBgn0266377|CG45019-PD|Pde8-PD FBpp0310590|FBgn0266377|CG45019-PE|Pde8-PE FBpp0310591|FBgn0266377|CG45019-PB|Pde8-PB FBpp0310592|FBgn0266377|CG45019-PA|Pde8-PA FBpp0310593|FBgn0266377|CG45019-PN|Pde8-PN FBpp0310594|FBgn0266377|CG45019-PI|Pde8-PI FBpp0310595|FBgn0266377|CG45019-PK|Pde8-PK FBpp0310596|FBgn0266377|CG45019-PO|Pde8-PO	1.0000	FBpp0310589 type=protein; loc=2R:join(23669343..23669367,23671976..23672088,23674286..23674342,23674414..23674619,23674804..23674863,23674931..23674985,23675107..23675205,23675355..23675465,23675539..23675708,23675778..23675988,23677021..23677188,23677249..23677347,23677405..23677653,23677715..23677937,23678002..23678159,23678218..23678488,23678547..23678689); ID=FBpp0310589; name=Pde8-PD; parent…	3.9	3	0.05	EVVLITDDLLR+LTSLPLEAPITK+SIASDGLR
457	FBpp0307583|FBgn0037228|CG1092-PC|CG1092-PC FBpp0307584|FBgn0037228|CG1092-PD|CG1092-PD	1.0000	FBpp0307583 type=protein; loc=3R:join(4266974..4267205,4267261..4268213); ID=FBpp0307583; name=CG1092-PC; parent=FBgn0037228,FBtr0336480; dbxref=REFSEQ:NP_730797,GB_protein:AAN13337,FlyBase:FBpp0307583,FlyBase_Annotation_IDs:CG1092-PC; MD5=ef4b784b975e436bb773b8afea58e895; length=394; release=r6.09; species=Dmel;;FBpp0307584 type=protein; loc=3R:join(4266974..4267205,4267261..4268213); ID=FBpp030…	5.1	3	0.05	LPQFVNVLDEAR+MLAVIYLK
456	FBpp0305165|FBgn0028737|CG6341-PB|Ef1beta-PB FBpp0311691|FBgn0028737|CG6341-PC|Ef1beta-PC	1.0000	FBpp0305165 type=protein; loc=2R:join(16868312..16868391,16868491..16869079); ID=FBpp0305165; name=Ef1beta-PB; parent=FBgn0028737,FBtr0332947; dbxref=REFSEQ:NP_524808,GB_protein:AAF57941,FlyBase:FBpp0305165,FlyBase_Annotation_IDs:CG6341-PB; MD5=db65b931eba2f027cda91e367d763098; length=222; release=r6.09; species=Dmel;;FBpp0311691 type=protein; loc=2R:join(16868312..16868391,16868491..16869079); I…	18.5	3	0.05	ADLSVFDALGK+APSADNVNVAR+ELNAFLADNSYISGYTPSK
443	FBpp0288917|FBgn0259174|CG7555-PD|Nedd4-PE FBpp0288920|FBgn0259174|CG7555-PB|Nedd4-PF FBpp0288921|FBgn0259174|CG42279-PG|Nedd4-PG FBpp0288922|FBgn0259174|CG42279-PI|Nedd4-PI FBpp0288923|FBgn0259174|CG42279-PH|Nedd4-PH FBpp0289746|FBgn0259174|CG42279-PJ|Nedd4-PJ FBpp0289747|FBgn0259174|CG42279-PK|Nedd4-PK FBpp0304227|FBgn0259174|CG42279-PL|Nedd4-PL FBpp0304228|FBgn0259174|CG42279-PM|Nedd4-PM	1.0000	FBpp0288917 type=protein; loc=3L:join(17534488..17534562,17538662..17538744,17538814..17538895,17539456..17539494,17539567..17539727,17540691..17540838,17540902..17541026,17541301..17541403,17543505..17543612,17543764..17544001,17544060..17544184,17544256..17544397,17544461..17544617,17544677..17544970,17545035..17545433,17545508..17545610); ID=FBpp0288917; name=Nedd4-PE; parent=FBgn0259174,FBtr0…	4.9	3	0.05	IVVLTGQSLAK+LDLPPYEGYLQLK+LSNPNIAGQAVPYSR
441	FBpp0288710|FBgn0019960|CG6455-PC|Mitofilin-PC FBpp0307186|FBgn0019960|CG6455-PD|Mitofilin-PD FBpp0307187|FBgn0019960|CG6455-PE|Mitofilin-PE	1.0000	FBpp0288710 type=protein; loc=3R:complement(join(22022887..22022931,22022400..22022629,22021793..22022266,22021584..22021732,22020825..22021520,22020450..22020608,22020104..22020392,22019860..22020037)); ID=FBpp0288710; name=Mitofilin-PC; parent=FBgn0019960,FBtr0290271; dbxref=FlyBase:FBpp0288710,FlyBase_Annotation_IDs:CG6455-PC,REFSEQ:NP_524444,GB_protein:AAF55943,FlyMine:FBpp0288710,modMine:FBp…	3.2	3	0.05	GDDLVAAVLESVPK+VALQEEPPFK
439	FBpp0112160|FBgn0261984|CG4583-PB|Ire1-PB	1.0000	FBpp0112160 type=protein; loc=3R:complement(join(19860886..19861014,19860647..19860761,19857241..19857684,19856960..19857182,19855633..19856902,19855381..19855545,19854440..19855318)); ID=FBpp0112160; name=Ire1-PB; parent=FBgn0261984,FBtr0113248; dbxref=FlyBase:FBpp0112160,FlyBase_Annotation_IDs:CG4583-PB,REFSEQ:NP_001097839,GB_protein:ABW08704,FlyMine:FBpp0112160,modMine:FBpp0112160; MD5=012e3ec…	3.4	3	0.05	DIKPQNVLISLPDAK+GLYALPSLVDK+ISFSTNEVLGK
434	FBpp0110410|FBgn0026401|CG17704-PF|Nipped-B-PF FBpp0110411|FBgn0026401|CG17704-PE|Nipped-B-PE FBpp0290669|FBgn0026401|CG17704-PG|Nipped-B-PG FBpp0290670|FBgn0026401|CG17704-PH|Nipped-B-PH FBpp0290671|FBgn0026401|CG17704-PI|Nipped-B-PI FBpp0307004|FBgn0026401|CG17704-PJ|Nipped-B-PJ	1.0000	FBpp0110410 type=protein; loc=2R:complement(join(4728433..4728499,4728180..4728351,4728009..4728124,4727794..4727953,4726848..4727734,4726624..4726788,4722147..4722325,4719770..4720210,4712101..4712775,4711814..4712045,4700940..4701261,4700644..4700872,4700389..4700583,4699059..4699151,4698503..4698996,4695462..4695610,4695119..4695406,4693248..4693483,4693011..4693168,4692296..4692950,4692079..4…	2.4	3	0.05	EGDVLEDDDDVEDPEVLFNR+EGDVTSNNDQFDLEPEEQR+SLFTIGILMR
420	FBpp0088436|FBgn0053503|CG33503-PA|Cyp12d1-d-PA FBpp0088437|FBgn0050489|CG30489-PA|Cyp12d1-p-PA FBpp0311725|FBgn0050489|CG30489-PB|Cyp12d1-p-PB	1.0000	FBpp0088436 type=protein; loc=2R:complement(join(11125513..11125614,11125127..11125452,11124956..11125072,11123871..11124891)); ID=FBpp0088436; name=Cyp12d1-d-PA; parent=FBgn0053503,FBtr0089418; dbxref=GB_protein:AAG22287.2,FlyBase:FBpp0088436,FlyBase_Annotation_IDs:CG33503-PA,GB_protein:AAG22287.3,FlyBase_Annotation_IDs:CG18240-PA,REFSEQ:NP_995812,GB_protein:AAG22287,FlyMine:FBpp0088436,modMine:…	10.4	3	0.05	GTTVLLGSNVLMK+MQVSPFTFLPFGFGPR+SAINPIFMQPR+TLEVPEDFTDEISR
42	FBpp0071628|FBgn0034657|CG17952-PB|LBR-PB FBpp0071629|FBgn0034657|CG17952-PA|LBR-PA FBpp0071630|FBgn0034657|CG17952-PC|LBR-PC	1.0000	FBpp0071628 type=protein; loc=2R:join(21720977..21721327,21721858..21723657); ID=FBpp0071628; name=LBR-PB; parent=FBgn0034657,FBtr0071711; dbxref=FlyBase:FBpp0071628,FlyBase_Annotation_IDs:CG17952-PB,GB_protein:AAM71016.1,REFSEQ:NP_726115,GB_protein:AAM71016; MD5=bce7303a247eb8aa35792ca75e53d4dc; length=716; release=r6.09; species=Dmel;;FBpp0071629 type=protein; loc=2R:join(21720977..21721327,217…	6.6	3	0.05	AFNTSSVNSGNSFSR+TISNLAGTPVTNTEEGSR+TPIPEVSEVSSPIR
407	FBpp0087863|FBgn0005648|CG2163-PA|Pabp2-PA FBpp0087864|FBgn0005648|CG2163-PB|Pabp2-PB	1.0000	FBpp0087863 type=protein; loc=2R:join(8132034..8132132,8132390..8132791,8132942..8133075,8133141..8133180); ID=FBpp0087863; name=Pabp2-PA; parent=FBgn0005648,FBtr0088785; dbxref=FlyBase:FBpp0087863,FlyBase_Annotation_IDs:CG2163-PA,GB_protein:AAF59127.1,REFSEQ:NP_476902,GB_protein:AAF59127,FlyMine:FBpp0087863,modMine:FBpp0087863; MD5=28b6802c66a99898dc4945358d0e5051; length=224; release=r6.09; spe…	20.1	3	0.05	EFVETALAMNETLFR+GFAYIEFGSK+QMAGGSTTGLATVPLSLEEK
405	FBpp0087779|FBgn0263120|CG8732-PA|Acsl-PA FBpp0087780|FBgn0263120|CG8732-PB|Acsl-PB FBpp0087781|FBgn0263120|CG8732-PC|Acsl-PC FBpp0099845|FBgn0263120|CG8732-PD|Acsl-PD FBpp0099846|FBgn0263120|CG8732-PE|Acsl-PE FBpp0099847|FBgn0263120|CG8732-PF|Acsl-PF FBpp0099848|FBgn0263120|CG8732-PG|Acsl-PG FBpp0099849|FBgn0263120|CG8732-PH|Acsl-PH FBpp0099850|FBgn0263120|CG8732-PI|Acsl-PI FBpp0305216|FBgn02631…	1.0000	FBpp0087779 type=protein; loc=2R:join(8674849..8674871,8676472..8676607,8678430..8678868,8678928..8679134,8680012..8680486,8680549..8680721,8680785..8681048,8681110..8681385,8681451..8681605); ID=FBpp0087779; name=Acsl-PA; parent=FBgn0263120,FBtr0088699; dbxref=FlyBase_Annotation_IDs:CG8732-PA,FlyBase:FBpp0087779,GB_protein:AAG22300.2,REFSEQ:NP_724695,GB_protein:AAG22300; MD5=bde64ecb3c3196051323…	5.1	3	0.04	ENIVIFAETR+TGDIGEIQADGVLK+TNEDFFEEDGQR
5	FBpp0070129|FBgn0040383|CG5254-PA|CG5254-PA FBpp0310321|FBgn0040383|CG5254-PB|CG5254-PB	1.0000	FBpp0070129 type=protein; loc=X:join(756336..756506,757805..758554); ID=FBpp0070129; name=CG5254-PA; parent=FBgn0040383,FBtr0070134; dbxref=FlyBase:FBpp0070129,FlyBase_Annotation_IDs:CG5254-PA,GB_protein:AAF45544.1,REFSEQ:NP_569856,GB_protein:AAF45544,FlyMine:FBpp0070129,modMine:FBpp0070129; MD5=c2faa20e76b60242ae567f510c2673b5; length=306; release=r6.09; species=Dmel;;FBpp0310321 type=protein; l…	16.5	3	0.05	GIIQQDGLGFSGLNK+GIMPPILAETPK+IQGPQPVPGQIK
399	FBpp0087250|FBgn0021795|CG9035-PA|Tapdelta-PA FBpp0311866|FBgn0021795|CG9035-PB|Tapdelta-PB	1.0000	FBpp0087250 type=protein; loc=2R:complement(join(11370773..11371012,11370453..11370713)); ID=FBpp0087250; name=Tapdelta-PA; parent=FBgn0021795,FBtr0088153; dbxref=FlyBase:FBpp0087250,FlyBase_Annotation_IDs:CG9035-PA,GB_protein:AAF58651.1,REFSEQ:NP_610679,GB_protein:AAF58651,FlyMine:FBpp0087250,modMine:FBpp0087250; MD5=bf33d2cfa08fef1fcf9e77cde5d9455d; length=166; release=r6.09; species=Dmel;;FBpp…	18.7	3	0.05	LFDEDGYANVR+SLLDISVPTK+YQVSWVEDIK
40	FBpp0071478|FBgn0050291|CG30291-PA|CG30291-PA	1.0000	FBpp0071478 type=protein; loc=2R:complement(join(21009493..21009498,21009256..21009430,21008362..21009204,21007802..21008307)); ID=FBpp0071478; name=CG30291-PA; parent=FBgn0050291,FBtr0071549; dbxref=FlyBase:FBpp0071478,FlyBase_Annotation_IDs:CG30291-PA,GB_protein:AAM68189.1,REFSEQ:NP_726016,GB_protein:AAM68189,FlyMine:FBpp0071478,modMine:FBpp0071478; MD5=53187d93eb36cbbc83ed4da04a5225aa; length=…	5.1	3	0.04	EAPLAVEEPPIR+GDQAYTLLDSPNYR
389	FBpp0086795|FBgn0014877|CG6155-PA|Roe1-PA	1.0000	FBpp0086795 type=protein; loc=2R:join(13554181..13554266,13554387..13554681,13555027..13555287); ID=FBpp0086795; name=Roe1-PA; parent=FBgn0014877,FBtr0087675; dbxref=FlyBase:FBpp0086795,FlyBase_Annotation_IDs:CG6155-PA,GB_protein:AAF58354.1,REFSEQ:NP_610886,GB_protein:AAF58354,FlyMine:FBpp0086795,modMine:FBpp0086795; MD5=6eccc9cf1550718320e4a1b07cfe837e; length=213; release=r6.09; species=Dmel;	17.8	3	0.05	ASLLQVFK+DLLEVADTLGHATQAVPK+TVEPNTVVEVTK
384	FBpp0086705|FBgn0033902|CG8309-PA|Tango7-PA FBpp0308985|FBgn0033902|CG8309-PB|Tango7-PB	1.0000	FBpp0086705 type=protein; loc=2R:complement(join(14164487..14164531,14164191..14164370,14163198..14164136)); ID=FBpp0086705; name=Tango7-PA; parent=FBgn0033902,FBtr0087579; dbxref=FlyBase:FBpp0086705,FlyBase_Annotation_IDs:CG8309-PA,GB_protein:AAF58289.1,REFSEQ:NP_610932,GB_protein:AAF58289,FlyMine:FBpp0086705,modMine:FBpp0086705; MD5=70f5e58e540f3dd516e760c35ced9adc; length=387; release=r6.09; s…	10.1	3	0.04	EGLTSVSSAQLDLAR+LFNNLDTASPLR+LPAYVQFYEDHR
360	FBpp0085736|FBgn0261439|CG17246-PB|SdhA-PB FBpp0085737|FBgn0261439|CG17246-PA|SdhA-PA FBpp0085738|FBgn0261439|CG17246-PC|SdhA-PC	1.0000	FBpp0085736 type=protein; loc=2R:complement(join(19395687..19395743,19392846..19394443,19392639..19392789,19392399..19392578)); ID=FBpp0085736; name=SdhA-PB; parent=FBgn0261439,FBtr0086552; dbxref=FlyBase:FBpp0085736,FlyBase_Annotation_IDs:CG17246-PB,GB_protein:AAM70849.1,REFSEQ:NP_725881,GB_protein:AAM70849; MD5=b44908b45d9ed755369d3069e3c751b9; length=661; release=r6.09; species=Dmel;;FBpp00857…	6.2	3	0.05	AAFGLVAEGFR+DGPILQDGVNK+NVIDTTLDNEVSTVPPAIR
359	FBpp0085717|FBgn0013325|CG7726-PA|RpL11-PA FBpp0309436|FBgn0013325|CG7726-PB|RpL11-PB	1.0000	FBpp0085717 type=protein; loc=2R:join(19442484..19442489,19442618..19442740,19442801..19443098,19443313..19443440); ID=FBpp0085717; name=RpL11-PA; parent=FBgn0013325,FBtr0086533; dbxref=FlyBase:FBpp0085717,FlyBase_Annotation_IDs:CG7726-PA,GB_protein:AAF57560.1,REFSEQ:NP_477054,GB_protein:AAF57560,FlyMine:FBpp0085717,modMine:FBpp0085717; MD5=682ca7a32dc65d4c4fb73f03ce0cdc71; length=184; release=r6…	12.5	3	0.05	VLEQLTGQQPVFSK+YDGIILNTK
358	FBpp0085646|FBgn0260934|CG8201-PA|par-1-PA FBpp0085653|FBgn0260934|CG8201-PH|par-1-PH FBpp0099804|FBgn0260934|CG8201-PL|par-1-PL FBpp0290718|FBgn0260934|CG8201-PP|par-1-PP FBpp0290719|FBgn0260934|CG8201-PR|par-1-PR FBpp0290720|FBgn0260934|CG8201-PS|par-1-PS FBpp0290721|FBgn0260934|CG8201-PT|par-1-PT FBpp0303276|FBgn0260934|CG8201-PW|par-1-PW FBpp0303277|FBgn0260934|CG8201-PV|par-1-PV FBpp0303278|…	1.0000	FBpp0085646 type=protein; loc=2R:join(19459933..19460616,19470597..19470812,19470872..19471092,19471209..19471490,19471552..19471736,19472819..19472931,19472996..19473164,19473440..19473554,19473613..19473740,19473805..19473967,19477616..19477704,19478742..19478865,19482952..19483101,19483168..19483286,19483349..19483407); ID=FBpp0085646; name=par-1-PA; parent=FBgn0260934,FBtr0086450; dbxref=FlyB…	3.4	3	0.05	IADFGFSNEFTPGSK+YDDVFATYLLLGR
353	FBpp0085393|FBgn0033038|CG7791-PA|CG7791-PA	1.0000	FBpp0085393 type=protein; loc=2R:complement(join(5760178..5760312,5759584..5760113,5758096..5759530)); ID=FBpp0085393; name=CG7791-PA; parent=FBgn0033038,FBtr0086057; dbxref=FlyBase:FBpp0085393,FlyBase_Annotation_IDs:CG7791-PA,GB_protein:AAF57312.1,REFSEQ:NP_610183,GB_protein:AAF57312,FlyMine:FBpp0085393,modMine:FBpp0085393; MD5=ef1206baf83a433527722be3c1e462e3; length=699; release=r6.09; species…	4.7	3	0.04	AEILAHGGAVPSR+LNDYILQLGQK+SFEGFYLLR
35	FBpp0071193|FBgn0030061|CG1785-PA|CG1785-PA	1.0000	FBpp0071193 type=protein; loc=X:join(8715029..8715156,8715222..8715395,8715452..8715772,8715835..8716251,8716314..8716710); ID=FBpp0071193; name=CG1785-PA; parent=FBgn0030061,FBtr0071250; dbxref=FlyBase:FBpp0071193,FlyBase_Annotation_IDs:CG1785-PA,GB_protein:AAF46409.1,REFSEQ:NP_572502,GB_protein:AAF46409,FlyMine:FBpp0071193,modMine:FBpp0071193; MD5=fa9e735e8a8c538dc74c2f91a566cbab; length=478; r…	5.9	3	0.05	QDEDLFVVDSSLPK+TDIQDVEQFLEDQR
338	FBpp0084918|FBgn0016685|CG7917-PA|Nlp-PA FBpp0306756|FBgn0016685|CG7917-PB|Nlp-PB	1.0000	FBpp0084918 type=protein; loc=3R:join(30005034..30005055,30005288..30005421,30009678..30009980); ID=FBpp0084918; name=Nlp-PA; parent=FBgn0016685,FBtr0085552; dbxref=FlyBase:FBpp0084918,FlyBase_Annotation_IDs:CG7917-PA,GB_protein:AAF56988.1,REFSEQ:NP_524557,GB_protein:AAF56988,FlyMine:FBpp0084918,modMine:FBpp0084918; MD5=dc47741a9538770e46fb5476f6fca20d; length=152; release=r6.09; species=Dmel;;FB…	16.4	3	0.04	AVNPDVEFYESK+ENEFNVVEVNTPK
335	FBpp0084874|FBgn0039726|CG7883-PA|eIF2B-alpha-PA	1.0000	FBpp0084874 type=protein; loc=3R:complement(join(29935794..29935827,29935633..29935734,29935359..29935570,29935137..29935291,29934811..29935081,29934605..29934751)); ID=FBpp0084874; name=eIF2B-alpha-PA; parent=FBgn0039726,FBtr0085508; dbxref=FlyBase:FBpp0084874,FlyBase_Annotation_IDs:CG7883-PA,GB_protein:AAF56977.1,REFSEQ:NP_651752,GB_protein:AAF56977,FlyMine:FBpp0084874,modMine:FBpp0084874; MD5=…	9.5	3	0.04	FITLSLDDK+LTPSAVSDELIK+TLLMILEK
331	FBpp0084755|FBgn0039644|CG11897-PA|CG11897-PA FBpp0084756|FBgn0039644|CG11897-PB|CG11897-PB	1.0000	FBpp0084755 type=protein; loc=3R:join(29158611..29158690,29160177..29160407,29160471..29162456,29162517..29163070,29163213..29164161,29164225..29164549); ID=FBpp0084755; name=CG11897-PA; parent=FBgn0039644,FBtr0085386; dbxref=FlyBase:FBpp0084755,FlyBase_Annotation_IDs:CG11897-PA,GB_protein:AAF56869.2,REFSEQ:NP_733278,GB_protein:AAF56869,FlyMine:FBpp0084755,modMine:FBpp0084755; MD5=4b735ef8391de04…	2.8	3	0.04	DLNFTIEPR+ELGHPYELLQR+SQVSIIPQDPVLFSGTLR
328	FBpp0084626|FBgn0039566|CG4849-PA|CG4849-PA	1.0000	FBpp0084626 type=protein; loc=3R:join(27963688..27963801,27963862..27964530,27964589..27964680,27964740..27964931,27964985..27966487,27966553..27966910); ID=FBpp0084626; name=CG4849-PA; parent=FBgn0039566,FBtr0085257; dbxref=FlyBase:FBpp0084626,FlyBase_Annotation_IDs:CG4849-PA,GB_protein:AAF56769.1,REFSEQ:NP_651605,GB_protein:AAF56769,FlyMine:FBpp0084626,modMine:FBpp0084626; MD5=85e35ef6a1004e5b1…	4.8	3	0.04	AFIPAIDSFGFETDLR+LYADTYEGVAYLDFAK+VLGENYTLQDEEDSR
323	FBpp0084465|FBgn0027889|CG6386-PA|ball-PA FBpp0084466|FBgn0027889|CG6386-PB|ball-PB	1.0000	FBpp0084465 type=protein; loc=3R:complement(join(26866291..26866524,26864669..26866234)); ID=FBpp0084465; name=ball-PA; parent=FBgn0027889,FBtr0085095; dbxref=FlyBase:FBpp0084465,FlyBase_Annotation_IDs:CG6386-PA,GB_protein:AAF56630.2,REFSEQ:NP_651508,GB_protein:AAF56630; MD5=6049b0d9ad742edd922c189e64040543; length=599; release=r6.09; species=Dmel;;FBpp0084466 type=protein; loc=3R:complement(join…	5.3	3	0.04	AANILLGLEK+EGTVFTDLAK+TVINDDLTPQPR
319	FBpp0084240|FBgn0027090|CG10506-PA|Aats-gln-PA	1.0000	FBpp0084240 type=protein; loc=3R:complement(25263338..25265674); ID=FBpp0084240; name=Aats-gln-PA; parent=FBgn0027090,FBtr0084866; dbxref=FlyBase:FBpp0084240,FlyBase_Annotation_IDs:CG10506-PA,GB_protein:AAF56434.2,REFSEQ:NP_524841,GB_protein:AAF56434,FlyMine:FBpp0084240,modMine:FBpp0084240; MD5=9507fde98e3a01756f7de0ad87572db5; length=778; release=r6.09; species=Dmel;	3.3	3	0.05	LFTLTALR+LVVLEPLK+VDAALEYLLK
312	FBpp0083891|FBgn0015795|CG5915-PA|Rab7-PA FBpp0300835|FBgn0015795|CG5915-PB|Rab7-PB FBpp0300836|FBgn0015795|CG5915-PC|Rab7-PC	1.0000	FBpp0083891 type=protein; loc=3R:join(23994002..23994181,23994246..23994602,23994664..23994750); ID=FBpp0083891; name=Rab7-PA; parent=FBgn0015795,FBtr0084503; dbxref=FlyBase:FBpp0083891,FlyBase_Annotation_IDs:CG5915-PA,GB_protein:AAF56218.1,REFSEQ:NP_524472,GB_protein:AAF56218,FlyMine:FBpp0083891,modMine:FBpp0083891; MD5=e78544b56214ed7a166c21c7564108c5; length=207; release=r6.09; species=Dmel;;F…	16.4	3	0.05	DPDHFPFVVLGNK+FQSLGVAFYR+VIILGDSSVGK
310	FBpp0083794|FBgn0004395|CG4620-PA|unk-PA FBpp0083795|FBgn0004395|CG4620-PB|unk-PB FBpp0294022|FBgn0004395|CG4620-PC|unk-PC FBpp0294023|FBgn0004395|CG4620-PD|unk-PD FBpp0294024|FBgn0004395|CG4620-PE|unk-PE FBpp0307981|FBgn0004395|CG4620-PF|unk-PF FBpp0312602|FBgn0004395|CG4620-PG|unk-PG	1.0000	FBpp0083794 type=protein; loc=3R:complement(join(23157779..23157843,23157501..23157710,23156074..23156493,23155809..23156011,23154845..23154967,23154194..23154774,23153940..23154137)); ID=FBpp0083794; name=unk-PA; parent=FBgn0004395,FBtr0084402; dbxref=FlyBase:FBpp0083794,FlyBase_Annotation_IDs:CG4620-PA,GB_protein:AAO41593.1,REFSEQ:NP_788722,GB_protein:AAO41593,FlyMine:FBpp0083794,modMine:FBpp00…	5.7	3	0.05	ENSLSASLANTSLLTR+NAFSLQSLQSQNNSDLGR
309	FBpp0083690|FBgn0038966|CG13848-PA|pinta-PA FBpp0311970|FBgn0038966|CG13848-PB|pinta-PB	1.0000	FBpp0083690 type=protein; loc=3R:complement(join(22424298..22424690,22423852..22424081,22423596..22423794)); ID=FBpp0083690; name=pinta-PA; parent=FBgn0038966,FBtr0084297; dbxref=GB_protein:AAF55994.1,FlyBase:FBpp0083690,FlyBase_Annotation_IDs:CG13848-PA,REFSEQ:NP_651042,GB_protein:AAF55994,FlyMine:FBpp0083690,modMine:FBpp0083690; MD5=89cd6f6774c9abdbcd98a71d28fee14a; length=273; release=r6.09; s…	13.9	3	0.05	ELGGQGLSYMELSVK+LGVFLPIGPDAEQR+LLEFTNAPR
308	FBpp0083659|FBgn0038989|CG6937-PA|CG6937-PA	1.0000	FBpp0083659 type=protein; loc=3R:join(22584863..22584958,22585026..22585370,22585434..22586063); ID=FBpp0083659; name=CG6937-PA; parent=FBgn0038989,FBtr0084266; dbxref=FlyBase:FBpp0083659,FlyBase_Annotation_IDs:CG6937-PA,GB_protein:AAF56024.1,REFSEQ:NP_651066,GB_protein:AAF56024,FlyMine:FBpp0083659,modMine:FBpp0083659; MD5=5300ce6b3da38cc760fa4b603e709670; length=356; release=r6.09; species=Dmel;	8.1	3	0.04	DLGIDFSNLLVEPVK+GYAFVEFEYPEVAK
304	FBpp0083459|FBgn0002781|CG32491-PA|mod(mdg4)-PA FBpp0083460|FBgn0002781|CG32491-PB|mod(mdg4)-PB FBpp0083461|FBgn0002781|CG32491-PC|mod(mdg4)-PC FBpp0083462|FBgn0002781|CG32491-PD|mod(mdg4)-PD FBpp0083463|FBgn0002781|CG32491-PE|mod(mdg4)-PE FBpp0083464|FBgn0002781|CG32491-PF|mod(mdg4)-PF FBpp0083465|FBgn0002781|CG32491-PG|mod(mdg4)-PG FBpp0083466|FBgn0002781|CG32491-PH|mod(mdg4)-PH FBpp0083467|FBg…	1.0000	FBpp0083459 type=protein; loc=3R:complement(join(21376819..21377032,21376602..21376741,21375060..21375912,21352386..21352636)); ID=FBpp0083459; name=mod(mdg4)-PA; parent=FBgn0002781,FBtr0084060; dbxref=FlyBase:FBpp0083459,FlyBase_Annotation_IDs:CG32491-PA,GB_protein:AAN13862.1,REFSEQ:NP_732620,GB_protein:AAN13862,FlyMine:FBpp0083459,modMine:FBpp0083459; MD5=7f3d5cd41ec6e3890a7b5d7eb521b897; lengt…	9.7	3	0.04	QEEAEYIDLPMELPTK+YDDSYFTENEDAGNQTAANTSGGGVTATTSK
302	FBpp0083421|FBgn0264357|CG17299-PA|SNF4Agamma-PA FBpp0083422|FBgn0264357|CG17299-PB|SNF4Agamma-PB FBpp0083423|FBgn0264357|CG17299-PF|SNF4Agamma-PF FBpp0083424|FBgn0264357|CG17299-PC|SNF4Agamma-PC FBpp0083425|FBgn0264357|CG17299-PE|SNF4Agamma-PE FBpp0083427|FBgn0264357|CG17299-PG|SNF4Agamma-PG FBpp0110237|FBgn0264357|CG17299-PI|SNF4Agamma-PI FBpp0110238|FBgn0264357|CG17299-PJ|SNF4Agamma-PJ FBpp011…	1.0000	FBpp0083421 type=protein; loc=3R:join(21154927..21155071,21155233..21155387,21178278..21178399,21178580..21179204,21179268..21179390,21185548..21185584,21202452..21202585,21207619..21207667,21210789..21211079,21211141..21211319,21211387..21211590,21211748..21212527); ID=FBpp0083421; name=SNF4Agamma-PA; parent=FBgn0264357,FBtr0084018; dbxref=FlyBase:FBpp0083421,FlyBase_Annotation_IDs:CG17299-PA,GB…	6.1	3	0.04	FDVINLAAEK+KVAEVEIPATAAAATTTTPPRSPSAGSGNR+SLIEDIPEEETAPAR
299	FBpp0083319|FBgn0038810|CG5434-PA|Srp72-PA	1.0000	FBpp0083319 type=protein; loc=3R:join(20588825..20588936,20588998..20590025,20590088..20590770,20590829..20590958); ID=FBpp0083319; name=Srp72-PA; parent=FBgn0038810,FBtr0083911; dbxref=FlyBase:FBpp0083319,FlyBase_Annotation_IDs:CG5434-PA,GB_protein:AAF55784.1,REFSEQ:NP_650898,GB_protein:AAF55784,FlyMine:FBpp0083319,modMine:FBpp0083319; MD5=040a8a2268a3619c2fdc11bcf983d81e; length=650; release=r6…	6.8	3	0.05	DAIETLLSLGEAK+TIDDAGLQPLPPNLK+TNLSAVAANLAVDQTK
296	FBpp0083029|FBgn0038584|CG7175-PA|mTerf5-PA	1.0000	FBpp0083029 type=protein; loc=3R:complement(join(18223241..18223430,18222210..18223188,18221934..18222158,18221586..18221874)); ID=FBpp0083029; name=mTerf5-PA; parent=FBgn0038584,FBtr0083609; dbxref=FlyBase:FBpp0083029,FlyBase_Annotation_IDs:CG7175-PA,GB_protein:AAF55513.1,REFSEQ:NP_650693,GB_protein:AAF55513,FlyMine:FBpp0083029,modMine:FBpp0083029; MD5=dd68f496c953e58103acf5df18bbcfa5; length=56…	6.4	3	0.05	AVQDTIELLTK+DIVVYLSNVLGK+NSFLLYSEADNVR
29	FBpp0071046|FBgn0010292|CG1430-PA|bys-PA	1.0000	FBpp0071046 type=protein; loc=X:join(7901992..7902120,7902185..7902302,7902367..7903159,7903216..7903335,7903398..7903548); ID=FBpp0071046; name=bys-PA; parent=FBgn0010292,FBtr0071090; dbxref=FlyBase:FBpp0071046,FlyBase_Annotation_IDs:CG1430-PA,GB_protein:AAF46289.1,REFSEQ:NP_511074,GB_protein:AAF46289,FlyMine:FBpp0071046,modMine:FBpp0071046; MD5=9199d78e43d8d9f39489d18931201152; length=436; rele…	3.9	3	0.05	DALLQLLK+FYNLVLLPR
28	FBpp0070940|FBgn0029897|CG3203-PB|RpL17-PB FBpp0070941|FBgn0029897|CG3203-PC|RpL17-PC FBpp0070942|FBgn0029897|CG3203-PD|RpL17-PD FBpp0070943|FBgn0029897|CG3203-PA|RpL17-PA FBpp0311459|FBgn0029897|CG3203-PE|RpL17-PE	1.0000	FBpp0070940 type=protein; loc=X:complement(join(6743058..6743138,6741777..6742256)); ID=FBpp0070940; name=RpL17-PB; parent=FBgn0029897,FBtr0070980; dbxref=FlyBase:FBpp0070940,FlyBase_Annotation_IDs:CG3203-PB,GB_protein:AAN09182.1,REFSEQ:NP_727119,GB_protein:AAN09182; MD5=ac8aff56af05af0bddb89ce79b8e727e; length=186; release=r6.09; species=Dmel;;FBpp0070941 type=protein; loc=X:complement(join(6743…	10.8	3	0.04	LVVHHIQVNR+SAEFLLQLLR
270	FBpp0081611|FBgn0037746|CG8478-PB|CG8478-PB FBpp0291084|FBgn0037746|CG8478-PC|CG8478-PC FBpp0291085|FBgn0037746|CG8478-PD|CG8478-PD FBpp0304480|FBgn0037746|CG8478-PE|CG8478-PE	1.0000	FBpp0081611 type=protein; loc=3R:join(9763903..9763935,9764041..9764626,9764681..9765547,9765609..9765838); ID=FBpp0081611; name=CG8478-PB; parent=FBgn0037746,FBtr0082133; dbxref=GB_protein:AAN13444.1,FlyBase_Annotation_IDs:CG8478-PB,FlyBase:FBpp0081611,GB_protein:AAN13444.2,REFSEQ:NP_649941,GB_protein:AAN13444,FlyMine:FBpp0081611,modMine:FBpp0081611; MD5=d43a87426bf367d449aa909ae9bff1cf; length=…	4.7	3	0.05	SYLPTTTAETR+TGDATMDNVSLQEAAK
269	FBpp0081591|FBgn0037710|CG9393-PA|CG9393-PA FBpp0305031|FBgn0037710|CG9393-PB|CG9393-PB	1.0000	FBpp0081591 type=protein; loc=3R:complement(join(9563436..9563522,9563190..9563336,9562817..9563095,9562175..9562570,9561927..9562001)); ID=FBpp0081591; name=CG9393-PA; parent=FBgn0037710,FBtr0082113; dbxref=FlyBase:FBpp0081591,FlyBase_Annotation_IDs:CG9393-PA,GB_protein:AAF54402.1,REFSEQ:NP_649908,GB_protein:AAF54402,FlyMine:FBpp0081591,modMine:FBpp0081591; MD5=f1e0a2ba1d76cd2f0cef210933b26019; …	12.7	3	0.05	LPYLQIGNQK+TPSGTEASLTASER+VLDLEGYPIDAHLSTK
266	FBpp0081437|FBgn0037643|CG11963-PA|skap-PA FBpp0112118|FBgn0037643|CG11963-PB|skap-PB FBpp0291000|FBgn0037643|CG11963-PC|skap-PC FBpp0291001|FBgn0037643|CG11963-PD|skap-PD FBpp0306436|FBgn0037643|CG11963-PG|skap-PG FBpp0306437|FBgn0037643|CG11963-PH|skap-PH FBpp0312599|FBgn0037643|CG11963-PI|skap-PI FBpp0312600|FBgn0037643|CG11963-PJ|skap-PJ	1.0000	FBpp0081437 type=protein; loc=3R:join(8938820..8938888,8939669..8939772,8940482..8940634,8940699..8940861,8940922..8941189,8941408..8941832,8941901..8942070,8942678..8942834); ID=FBpp0081437; name=skap-PA; parent=FBgn0037643,FBtr0081957; dbxref=FlyBase:FBpp0081437,FlyBase_Annotation_IDs:CG11963-PA,GB_protein:AAF54308.2,REFSEQ:NP_649846,GB_protein:AAF54308,FlyMine:FBpp0081437,modMine:FBpp0081437; …	8.2	3	0.05	DLNLNMPVVVR+MDVNFEIPDAQK+VVYDPQTAEELSSK
265	FBpp0081401|FBgn0037632|CG8351-PA|Tcp-1eta-PA	1.0000	FBpp0081401 type=protein; loc=3R:join(8801678..8801680,8801859..8802119,8802186..8803005,8803079..8803402,8805793..8806019); ID=FBpp0081401; name=Tcp-1eta-PA; parent=FBgn0037632,FBtr0081918; dbxref=FlyBase:FBpp0081401,FlyBase_Annotation_IDs:CG8351-PA,GB_protein:AAF54292.2,REFSEQ:NP_649835,GB_protein:AAF54292,FlyMine:FBpp0081401,modMine:FBpp0081401; MD5=9582736c3c6587027daf68554b2c3f0c; length=544…	8.1	3	0.05	GGAEQFLEETER+LPIGDVATQYFADR+VTGGSLEESQLVSGVAFK
262	FBpp0081152|FBgn0037469|CG1939-PA|Dpck-PA	1.0000	FBpp0081152 type=protein; loc=3R:join(7082277..7082388,7082474..7082765,7082837..7083143); ID=FBpp0081152; name=Dpck-PA; parent=FBgn0037469,FBtr0081638; dbxref=FlyBase:FBpp0081152,FlyBase_Annotation_IDs:CG1939-PA,GB_protein:AAF54069.1,REFSEQ:NP_649692,GB_protein:AAF54069,FlyMine:FBpp0081152,modMine:FBpp0081152; MD5=596a63ac592b6431b7d0102a6e063ea2; length=236; release=r6.09; species=Dmel;	9.3	3	0.05	EVFGDEVLLPSK+QGIPVIDADK
261	FBpp0080922|FBgn0262743|CG2637-PA|Fs(2)Ket-PA FBpp0294035|FBgn0262743|CG2637-PB|Fs(2)Ket-PB FBpp0294036|FBgn0262743|CG2637-PC|Fs(2)Ket-PC FBpp0294037|FBgn0262743|CG2637-PD|Fs(2)Ket-PD FBpp0294038|FBgn0262743|CG2637-PE|Fs(2)Ket-PE	1.0000	FBpp0080922 type=protein; loc=2L:join(20735373..20735430,20736103..20736344,20736418..20737446,20737515..20738441,20738504..20738902); ID=FBpp0080922; name=Fs(2)Ket-PA; parent=FBgn0262743,FBtr0081392; dbxref=FlyBase:FBpp0080922,FlyBase_Annotation_IDs:CG2637-PA,GB_protein:AAF53918.1,REFSEQ:NP_477496,GB_protein:AAF53918,FlyMine:FBpp0080922,modMine:FBpp0080922; MD5=4d0f51490dd0744fcf756f3edcd13c3f; …	3.5	3	0.05	ESILEAYTGIIQGLK+NFLEQAAASNLPEFLK
260	FBpp0080890|FBgn0032859|CG10954-PA|Arpc2-PA FBpp0312086|FBgn0032859|CG10954-PB|Arpc2-PB	1.0000	FBpp0080890 type=protein; loc=2L:join(20417594..20417667,20420319..20420412,20420490..20420589,20420648..20420834,20420897..20421117,20422145..20422236,20422302..20422411,20422469..20422496); ID=FBpp0080890; name=Arpc2-PA; parent=FBgn0032859,FBtr0081358; dbxref=FlyBase:FBpp0080890,FlyBase_Annotation_IDs:CG10954-PA,GB_protein:AAF53892.2,REFSEQ:NP_610033,GB_protein:AAF53892,FlyMine:FBpp0080890,modM…	12.3	3	0.04	IIEETLLVK+NDETLYVEAKPDR+VGDNIGYVTFVLFPR
258	FBpp0080723|FBgn0086710|CG10652-PB|RpL30-PB FBpp0291653|FBgn0086710|CG10652-PC|RpL30-PC FBpp0309280|FBgn0086710|CG10652-PE|RpL30-PE	1.0000	FBpp0080723 type=protein; loc=2L:complement(join(19008949..19009115,19008375..19008543)); ID=FBpp0080723; name=RpL30-PB; parent=FBgn0086710,FBtr0081181; dbxref=FlyBase:FBpp0080723,FlyBase_Annotation_IDs:CG10652-PB,GB_protein:AAN11021.1,REFSEQ:NP_724149,GB_protein:AAN11021,FlyMine:FBpp0080723,modMine:FBpp0080723; MD5=031cba1db79f47afa1ef7dcca63974ea; length=111; release=r6.09; species=Dmel;;FBpp02…	20.7	3	0.04	LVLIASNTPALR+SEIEYYAMLAK
252	FBpp0080277|FBgn0024183|CG4170-PD|vig-PD FBpp0080278|FBgn0024183|CG4170-PC|vig-PC FBpp0080279|FBgn0024183|CG4170-PA|vig-PA FBpp0080280|FBgn0024183|CG4170-PB|vig-PB	1.0000	FBpp0080277 type=protein; loc=2L:complement(join(15066937..15067627,15065190..15065456,15064434..15064948)); ID=FBpp0080277; name=vig-PD; parent=FBgn0024183,FBtr0080718; dbxref=FlyBase:FBpp0080277,FlyBase_Annotation_IDs:CG4170-PD,GB_protein:AAN10889.1,REFSEQ:NP_723898,GB_protein:AAN10889; MD5=bdd41204feb94877e9d089f5a18fc361; length=490; release=r6.09; species=Dmel;;FBpp0080278 type=protein; loc=…	3.9	3	0.05	ENDSEEELEYDPALYPQR+KENDSEEELEYDPALYPQR
246	FBpp0079992|FBgn0032444|CG5525-PA|CG5525-PA	1.0000	FBpp0079992 type=protein; loc=2L:complement(join(12692717..12692822,12691565..12692217,12691363..12691502,12690619..12691303,12690538..12690555)); ID=FBpp0079992; name=CG5525-PA; parent=FBgn0032444,FBtr0080411; dbxref=FlyBase:FBpp0079992,FlyBase_Annotation_IDs:CG5525-PA,GB_protein:AAF53210.1,REFSEQ:NP_609579,GB_protein:AAF53210,FlyMine:FBpp0079992,modMine:FBpp0079992; MD5=70cb9ff0b09e85a414aa544d…	6.0	3	0.05	DAVSDLAQHFLDK+VVSQQSSLLAPIAVDAVLK
244	FBpp0079912|FBgn0032409|CG5336-PA|Ced-12-PA	1.0000	FBpp0079912 type=protein; loc=2L:join(12097951..12098062,12098356..12099366,12099427..12099978,12100042..12100541); ID=FBpp0079912; name=Ced-12-PA; parent=FBgn0032409,FBtr0080330; dbxref=GB_protein:AAF53164.1,FlyBase:FBpp0079912,FlyBase_Annotation_IDs:CG5336-PA,REFSEQ:NP_609548,GB_protein:AAF53164,FlyMine:FBpp0079912,modMine:FBpp0079912; MD5=000e1c893d3482e5d63c78b332b79d7d; length=724; release=r…	6.2	3	0.05	IAFDDNTNALNQNDDHIR+IALLTYQQITTLR+MIEDGGQTNEDILK
237	FBpp0079642|FBgn0053303|CG33303-PA|CG33303-PA FBpp0304506|FBgn0053303|CG33303-PB|CG33303-PB	1.0000	FBpp0079642 type=protein; loc=2L:complement(join(10375148..10375733,10374301..10375091)); ID=FBpp0079642; name=CG33303-PA; parent=FBgn0053303,FBtr0080052; dbxref=FlyBase:FBpp0079642,FlyBase_Annotation_IDs:CG33303-PA,GB_protein:AAS64675.1,REFSEQ:NP_995680,GB_protein:AAS64675,FlyMine:FBpp0079642,modMine:FBpp0079642; MD5=4730c7d543cc804b2f0a4e3a3e917471; length=458; release=r6.09; species=Dmel;;FBpp…	6.3	3	0.05	GEQSFTFTFPR+NEPVKGEQSFTFTFPR+TYLPASASGVYYR
236	FBpp0079625|FBgn0086347|CG7438-PA|Myo31DF-PA FBpp0079626|FBgn0086347|CG7438-PB|Myo31DF-PB FBpp0293078|FBgn0086347|CG7438-PC|Myo31DF-PC	1.0000	FBpp0079625 type=protein; loc=2L:complement(join(10505926..10506014,10497853..10498155,10496629..10496848,10494879..10495104,10494428..10494811,10494288..10494367,10492789..10494195,10492557..10492714,10492331..10492499)); ID=FBpp0079625; name=Myo31DF-PA; parent=FBgn0086347,FBtr0080035; dbxref=FlyBase:FBpp0079625,FlyBase_Annotation_IDs:CG7438-PA,GB_protein:AAF52966.1,REFSEQ:NP_523538,GB_protein:A…	4.7	3	0.04	ADPVGGIITNYLLEK+EAGVQDFVLLDQVSMEK+YIAAVTNAQGQNEIER
234	FBpp0079565|FBgn0004419|CG4916-PA|me31B-PA FBpp0079566|FBgn0004419|CG4916-PB|me31B-PB	1.0000	FBpp0079565 type=protein; loc=2L:join(10239536..10239585,10240492..10240591,10240680..10241058,10241133..10241780,10241846..10242048); ID=FBpp0079565; name=me31B-PA; parent=FBgn0004419,FBtr0079975; dbxref=FlyBase:FBpp0079565,FlyBase_Annotation_IDs:CG4916-PA,GB_protein:AAF52881.2,REFSEQ:NP_523533,GB_protein:AAF52881,FlyMine:FBpp0079565,modMine:FBpp0079565; MD5=13bbcdb1c57fa984e14b75f6806749fc; len…	4.9	3	0.05	ELLMGIFEK+GVTQYYAFVQER
233	FBpp0079537|FBgn0032194|CG4901-PA|CG4901-PA FBpp0401582|FBgn0032194|CG4901-PB|CG4901-PB FBpp0401583|FBgn0032194|CG4901-PC|CG4901-PC	1.0000	FBpp0079537 type=protein; loc=2L:join(10211422..10212263,10212327..10212402,10212468..10213250,10213314..10213697); ID=FBpp0079537; name=CG4901-PA; parent=FBgn0032194,FBtr0079947; dbxref=GB_protein:AAF52873.1,FlyBase:FBpp0079537,FlyBase_Annotation_IDs:CG4901-PA,GB_protein:AAF52873.2,REFSEQ:NP_609356,GB_protein:AAF52873,FlyMine:FBpp0079537,modMine:FBpp0079537; MD5=20bd604a4ac712d0f11aafbfad9ffac0;…	6.1	3	0.04	SFNTVDGLDVLK+TVNADLLFGIVK+VAQELNGTIGDTVGYTVR
23	FBpp0070765|FBgn0028474|CG4119-PA|CG4119-PA FBpp0309405|FBgn0028474|CG4119-PB|CG4119-PB	1.0000	FBpp0070765 type=protein; loc=X:join(5666406..5666468,5666557..5666798,5667210..5668332,5668398..5669226,5669302..5669945,5670051..5670146); ID=FBpp0070765; name=CG4119-PA; parent=FBgn0028474,FBtr0070799; dbxref=FlyBase:FBpp0070765,FlyBase_Annotation_IDs:CG4119-PA,GB_protein:AAF46056.1,REFSEQ:NP_572242,GB_protein:AAF46056,FlyMine:FBpp0070765,modMine:FBpp0070765; MD5=30e60862de8db5011e39681c9cc99c…	5.4	3	0.05	FFSGEYENPSLEFEK+IEATGVFVNDDDNDENINPK+NEAAASAGSSADAAAANIK
216	FBpp0079168|FBgn0031980|CG7424-PA|RpL36A-PA FBpp0311488|FBgn0031980|CG7424-PB|RpL36A-PB	1.0000	FBpp0079168 type=protein; loc=2L:complement(join(8042823..8042825,8042440..8042613,8041988..8042125)); ID=FBpp0079168; name=RpL36A-PA; parent=FBgn0031980,FBtr0079546; dbxref=FlyBase:FBpp0079168,FlyBase_Annotation_IDs:CG7424-PA,GB_protein:AAF52596.2,REFSEQ:NP_609179,GB_protein:AAF52596,FlyMine:FBpp0079168,modMine:FBpp0079168; MD5=61c3da38bf53d806d267c02a4756c096; length=104; release=r6.09; species…	14.4	3	0.04	HFELGGDK+KGQMIQF
210	FBpp0078891|FBgn0027496|CG9543-PA|epsilonCOP-PA	1.0000	FBpp0078891 type=protein; loc=2L:6489191..6490111; ID=FBpp0078891; name=epsilonCOP-PA; parent=FBgn0027496,FBtr0079261; dbxref=FlyBase:FBpp0078891,FlyBase_Annotation_IDs:CG9543-PA,GB_protein:AAF52392.1,REFSEQ:NP_609037,GB_protein:AAF52392,FlyMine:FBpp0078891,modMine:FBpp0078891; MD5=a6ca088659c31a8f0ea6d2dd59429761; length=306; release=r6.09; species=Dmel;	8.2	3	0.05	QQNEEDTNSVLFDAR+SDFVTDLDK+SDFVTDLDKK
209	FBpp0078831|FBgn0031781|CG5972-PA|Arpc4-PA	1.0000	FBpp0078831 type=protein; loc=2L:6125249..6125755; ID=FBpp0078831; name=Arpc4-PA; parent=FBgn0031781,FBtr0079200; dbxref=GB_protein:AAF52346.1,FlyBase:FBpp0078831,FlyBase_Annotation_IDs:CG5972-PA,REFSEQ:NP_608996,GB_protein:AAF52346,FlyMine:FBpp0078831,modMine:FBpp0078831; MD5=24092dd47f342cbe416afb961a6d7c6f; length=168; release=r6.09; species=Dmel;	17.9	3	0.05	AESFVILR+ELVLTPVVVSR+VLIEPSINSVR
208	FBpp0078761|FBgn0031708|CG7382-PA|CG7382-PA	1.0000	FBpp0078761 type=protein; loc=2L:complement(join(5519683..5519812,5519212..5519621,5518986..5519156)); ID=FBpp0078761; name=CG7382-PA; parent=FBgn0031708,FBtr0079130; dbxref=FlyBase:FBpp0078761,FlyBase_Annotation_IDs:CG7382-PA,GB_protein:AAF52252.1,REFSEQ:NP_608929,GB_protein:AAF52252,FlyMine:FBpp0078761,modMine:FBpp0078761; MD5=e00c848bde3f9635de10bec575f71167; length=236; release=r6.09; species…	22.0	3	0.04	AFDPTPEPASAGSSFGNLALMSNSR+SQDNTQVSTDVRPIGEK+VQDAIGAPIK
203	FBpp0078667|FBgn0022023|CG9124-PA|eIF-3p40-PA FBpp0089133|FBgn0022023|CG9124-PB|eIF-3p40-PB	1.0000	FBpp0078667 type=protein; loc=2L:complement(join(5052655..5052735,5051637..5052314,5051313..5051570)); ID=FBpp0078667; name=eIF-3p40-PA; parent=FBgn0022023,FBtr0079030; dbxref=GB_protein:AAF52210.2,FlyBase:FBpp0078667,FlyBase_Annotation_IDs:CG9124-PA,GB_protein:AAF52210.3,REFSEQ:NP_524834,GB_protein:AAF52210,FlyMine:FBpp0078667,modMine:FBpp0078667; MD5=efc535d7a60baa7b6616cf1b812e8ae7; length=338…	12.4	3	0.05	DGDFTPEAFR+SGDETMDEEMYQLTVMR+VGYENLFAEIPIVIK
193	FBpp0078534|FBgn0037261|CG9775-PA|CG9775-PA FBpp0078535|FBgn0037261|CG9775-PC|CG9775-PC FBpp0290512|FBgn0037261|CG9775-PD|CG9775-PD FBpp0307563|FBgn0037261|CG9775-PE|CG9775-PE	1.0000	FBpp0078534 type=protein; loc=3R:complement(join(4640013..4640222,4639634..4639752,4639018..4639557,4638544..4638839,4638309..4638409)); ID=FBpp0078534; name=CG9775-PA; parent=FBgn0037261,FBtr0078894; dbxref=FlyBase:FBpp0078534,FlyBase_Annotation_IDs:CG9775-PA,GB_protein:AAF52112.1,REFSEQ:NP_649482,GB_protein:AAF52112; MD5=57fc8df531c91e72fa0a9ccbc14f34b9; length=421; release=r6.09; species=Dmel;…	5.1	3	0.05	AAAVAAAAIAATVQGR
192	FBpp0078532|FBgn0037270|CG9769-PA|CG9769-PA	1.0000	FBpp0078532 type=protein; loc=3R:complement(4713243..4714085); ID=FBpp0078532; name=CG9769-PA; parent=FBgn0037270,FBtr0078892; dbxref=FlyBase:FBpp0078532,FlyBase_Annotation_IDs:CG9769-PA,GB_protein:AAF52101.1,REFSEQ:NP_649489,GB_protein:AAF52101,FlyMine:FBpp0078532,modMine:FBpp0078532; MD5=1dafd31423420d2f9c90f0f37b8336a7; length=280; release=r6.09; species=Dmel;	13.6	3	0.04	LQSLLDLILK+TVPPMLDLAQISEASTK+VIGTLLGSVDK
20	FBpp0070606|FBgn0000221|CG4934-PA|brn-PA	1.0000	FBpp0070606 type=protein; loc=X:4104486..4105463; ID=FBpp0070606; name=brn-PA; parent=FBgn0000221,FBtr0070638; dbxref=FlyBase:FBpp0070606,FlyBase_Annotation_IDs:CG4934-PA,GB_protein:AAF45918.1,REFSEQ:NP_476901,GB_protein:AAF45918,FlyMine:FBpp0070606,modMine:FBpp0070606; MD5=75a239c85c51bdd25df8d6ea6445ae2b; length=325; release=r6.09; species=Dmel;	11.4	3	0.04	GPDSYSSVIASHEFGDPEEMTR+VPSFTAEVPVDQPAR
190	FBpp0078404|FBgn0037339|CG2929-PB|Pi4KIIalpha-PB FBpp0089178|FBgn0037339|CG2929-PA|Pi4KIIalpha-PA FBpp0089179|FBgn0037339|CG2929-PC|Pi4KIIalpha-PC	1.0000	FBpp0078404 type=protein; loc=3R:complement(join(5560777..5561128,5560075..5560193,5559672..5559802,5559379..5559574,5558499..5559319,5558367..5558435,5558298..5558301)); ID=FBpp0078404; name=Pi4KIIalpha-PB; parent=FBgn0037339,FBtr0078755; dbxref=FlyBase:FBpp0078404,FlyBase_Annotation_IDs:CG2929-PB,GB_protein:AAN13242.1,REFSEQ:NP_730945,GB_protein:AAN13242,FlyMine:FBpp0078404,modMine:FBpp0078404;…	6.9	3	0.05	GQILNLTQALR+IAAIDNGLAFPFK+SPVQLVQMPAVIVER
187	FBpp0078222|FBgn0010348|CG8385-PA|Arf79F-PA FBpp0078224|FBgn0010348|CG8385-PB|Arf79F-PB FBpp0078225|FBgn0010348|CG8385-PE|Arf79F-PE FBpp0078226|FBgn0010348|CG8385-PC|Arf79F-PC FBpp0111771|FBgn0010348|CG8385-PF|Arf79F-PF FBpp0289184|FBgn0010348|CG8385-PH|Arf79F-PH FBpp0289185|FBgn0010348|CG8385-PI|Arf79F-PI FBpp0304364|FBgn0010348|CG8385-PJ|Arf79F-PJ	1.0000	FBpp0078222 type=protein; loc=3L:complement(join(22869842..22869989,22869665..22869774,22869346..22869471,22869082..22869246)); ID=FBpp0078222; name=Arf79F-PA; parent=FBgn0010348,FBtr0078571; dbxref=FlyBase:FBpp0078222,FlyBase_Annotation_IDs:CG8385-PA,GB_protein:AAF51871.1,REFSEQ:NP_730757,GB_protein:AAF51871; MD5=11c98ea5641a619318fa4fd02bc06bb2; length=182; release=r6.09; species=Dmel;;FBpp0078…	13.7	3	0.05	DAVLLIFANK+QDLPNAMNAAEITDK
184	FBpp0078076|FBgn0037108|CG11306-PA|CG11306-PA FBpp0305584|FBgn0037108|CG11306-PB|CG11306-PB	1.0000	FBpp0078076 type=protein; loc=3L:join(21626359..21626378,21626432..21626624,21626942..21627400,21627462..21628135,21628193..21628274); ID=FBpp0078076; name=CG11306-PA; parent=FBgn0037108,FBtr0078422; dbxref=FlyBase:FBpp0078076,FlyBase_Annotation_IDs:CG11306-PA,GB_protein:AAF51756.2,REFSEQ:NP_649340,GB_protein:AAF51756,FlyMine:FBpp0078076,modMine:FBpp0078076; MD5=e7a9a903d5c02984aec4e29f3c07f357; …	6.5	3	0.04	DHPLQLQAIYELR+MVIYTGDIDASPNSILQK
181	FBpp0077814|FBgn0031220|CG4822-PA|CG4822-PA FBpp0077815|FBgn0031220|CG4822-PC|CG4822-PC FBpp0077816|FBgn0031220|CG4822-PD|CG4822-PD FBpp0077817|FBgn0031220|CG4822-PB|CG4822-PB FBpp0099712|FBgn0031220|CG4822-PE|CG4822-PE FBpp0099713|FBgn0031220|CG4822-PF|CG4822-PF	1.0000	FBpp0077814 type=protein; loc=2L:complement(join(119828..120032,119431..119554,119288..119375,119134..119235,118931..119076,118361..118874,118136..118304,117820..118076,117331..117759)); ID=FBpp0077814; name=CG4822-PA; parent=FBgn0031220,FBtr0078156; dbxref=FlyBase:FBpp0077814,FlyBase_Annotation_IDs:CG4822-PA,GB_protein:AAF51549.2,REFSEQ:NP_722602,GB_protein:AAF51549; MD5=c20c951d97b20f29938767e2…	4.7	3	0.05	DQFDEEISPK+GSNIVPFLK+TDTTSGASSFYER
167	FBpp0077214|FBgn0031544|CG17593-PA|CG17593-PA FBpp0305448|FBgn0031544|CG17593-PB|CG17593-PB	1.0000	FBpp0077214 type=protein; loc=2L:join(3514984..3515277,3515720..3516268,3516330..3516677,3516736..3516975); ID=FBpp0077214; name=CG17593-PA; parent=FBgn0031544,FBtr0077525; dbxref=FlyBase:FBpp0077214,FlyBase_Annotation_IDs:CG17593-PA,GB_protein:AAF51095.1,REFSEQ:NP_608786,GB_protein:AAF51095,FlyMine:FBpp0077214,modMine:FBpp0077214; MD5=fa7fade771163195529712a31d7afa3f; length=476; release=r6.09; …	5.5	3	0.05	ALLDENFALVGDDGK+AVLLAGFNLPK
166	FBpp0077168|FBgn0031589|CG3714-PC|CG3714-PC FBpp0077169|FBgn0031589|CG3714-PD|CG3714-PD FBpp0077170|FBgn0031589|CG3714-PA|CG3714-PA FBpp0077171|FBgn0031589|CG3714-PB|CG3714-PB FBpp0077172|FBgn0031589|CG3714-PE|CG3714-PE FBpp0111933|FBgn0031589|CG3714-PF|CG3714-PF FBpp0306839|FBgn0031589|CG3714-PG|CG3714-PG FBpp0306840|FBgn0031589|CG3714-PH|CG3714-PH	1.0000	FBpp0077168 type=protein; loc=2L:complement(join(4196475..4196565,4195734..4195904,4195539..4195665,4195017..4195100,4194818..4194945,4193539..4193679,4193310..4193481,4192633..4192968,4190559..4190824,4190083..4190492,4189942..4190019)); ID=FBpp0077168; name=CG3714-PC; parent=FBgn0031589,FBtr0077479; dbxref=FlyBase:FBpp0077168,FlyBase_Annotation_IDs:CG3714-PC,GB_protein:AAN11170.1,REFSEQ:NP_7229…	7.0	3	0.04	DVTLYAIDEGTVAFPR+FLDSFHYSQSDIEYLK+LFNIPVK
164	FBpp0077081|FBgn0031643|CG3008-PA|CG3008-PA	1.0000	FBpp0077081 type=protein; loc=2L:join(4883647..4884339,4884391..4885509); ID=FBpp0077081; name=CG3008-PA; parent=FBgn0031643,FBtr0077389; dbxref=FlyBase:FBpp0077081,FlyBase_Annotation_IDs:CG3008-PA,GB_protein:AAF50965.1,REFSEQ:NP_608871,GB_protein:AAF50965,FlyMine:FBpp0077081,modMine:FBpp0077081; MD5=41726f07513ce613867752d644eb2c1c; length=603; release=r6.09; species=Dmel;	6.5	3	0.04	DGDAEFLHDTAEDDYEEDELEQQK+MQAIGLNVPDVVVLK
162	FBpp0076869|FBgn0035589|CG4618-PA|CHMP2B-PA	1.0000	FBpp0076869 type=protein; loc=3L:5139745..5140383; ID=FBpp0076869; name=CHMP2B-PA; parent=FBgn0035589,FBtr0077166; dbxref=FlyBase:FBpp0076869,FlyBase_Annotation_IDs:CG4618-PA,GB_protein:AAF50800.1,REFSEQ:NP_647947,GB_protein:AAF50800,FlyMine:FBpp0076869,modMine:FBpp0076869; MD5=b5146c85d178796c9988d6a1c4bc54c3; length=212; release=r6.09; species=Dmel;	21.7	3	0.05	MSSIPATGSSDFETSGK+NMGANIALSEAMGTTAK+VMRPEAIGETVR
158	FBpp0076820|FBgn0283472|CG10539-PA|S6k-PA FBpp0305462|FBgn0283472|CG10539-PB|S6k-PB	1.0000	FBpp0076820 type=protein; loc=3L:complement(join(5810290..5810400,5807948..5807988,5807134..5807260,5806945..5807076,5806747..5806880,5806493..5806684,5806315..5806405,5806007..5806255,5805828..5805935,5800430..5800717)); ID=FBpp0076820; name=S6k-PA; parent=FBgn0283472,FBtr0077114; dbxref=FlyBase:FBpp0076820,FlyBase_Annotation_IDs:CG10539-PA,GB_protein:AAF50742.1,REFSEQ:NP_523941,GB_protein:AAF50…	6.1	3	0.05	LGSGPEDAAAVQIHPFFK+LNLPAYLTPEAR
156	FBpp0076724|FBgn0022935|CG10269-PA|D19A-PA	1.0000	FBpp0076724 type=protein; loc=3L:complement(join(6188034..6188979,6186381..6187972)); ID=FBpp0076724; name=D19A-PA; parent=FBgn0022935,FBtr0077016; dbxref=FlyBase:FBpp0076724,FlyBase_Annotation_IDs:CG10269-PA,GB_protein:AAF50677.2,REFSEQ:NP_477304,GB_protein:AAF50677,FlyMine:FBpp0076724,modMine:FBpp0076724; MD5=ce179d244b0a5ea61d83865938748418; length=845; release=r6.09; species=Dmel;	5.0	3	0.05	AAATAELLAHQLEENEAK+MELIENEEDVFK+NFDQYQDPAVER
16	FBpp0070382|FBgn0023527|CG3071-PA|CG3071-PA	1.0000	FBpp0070382 type=protein; loc=X:join(2262896..2262988,2263057..2264571); ID=FBpp0070382; name=CG3071-PA; parent=FBgn0023527,FBtr0070398; dbxref=FlyBase:FBpp0070382,FlyBase_Annotation_IDs:CG3071-PA,GB_protein:AAF45765.1,REFSEQ:NP_569993,GB_protein:AAF45765,FlyMine:FBpp0070382,modMine:FBpp0070382; MD5=6b54565a61f7919ef5db9c6d5093a2e6; length=535; release=r6.09; species=Dmel;	9.2	3	0.04	AGAMHPQAGHMFVSGGYDGK+MHPSVAAQNYVVLVE+VVQTYEDTHTDYVR
150	FBpp0076558|FBgn0035771|CG8583-PA|Sec63-PA	1.0000	FBpp0076558 type=protein; loc=3L:join(7360908..7361031,7361744..7362453,7362522..7363770,7363853..7364031); ID=FBpp0076558; name=Sec63-PA; parent=FBgn0035771,FBtr0076847; dbxref=FlyBase:FBpp0076558,FlyBase_Annotation_IDs:CG8583-PA,GB_protein:AAF50571.1,REFSEQ:NP_648111,GB_protein:AAF50571,FlyMine:FBpp0076558,modMine:FBpp0076558; MD5=044c479b2decdf7604d3cb2491651409; length=753; release=r6.09; spe…	7.7	3	0.05	AYQALTDDVAK+NLSDFEYENTMK+QGIKDETNEEAAGDEDEAAAAAPVK+TILANAEPYR
146	FBpp0076437|FBgn0035868|CG7194-PA|CG7194-PA	1.0000	FBpp0076437 type=protein; loc=3L:complement(join(8303822..8303990,8302619..8303490)); ID=FBpp0076437; name=CG7194-PA; parent=FBgn0035868,FBtr0076714; dbxref=FlyBase:FBpp0076437,FlyBase_Annotation_IDs:CG7194-PA,GB_protein:AAF50449.1,REFSEQ:NP_648203,GB_protein:AAF50449,FlyMine:FBpp0076437,modMine:FBpp0076437; MD5=24585dc263b74ee1c10f3b19fe44c148; length=346; release=r6.09; species=Dmel;	8.4	3	0.05	EAEEIQNYVVDELK+QVFDGLSLGGSYLDR
142	FBpp0076181|FBgn0001224|CG4463-PA|Hsp23-PA FBpp0301282|FBgn0001224|CG4463-PB|Hsp23-PB	1.0000	FBpp0076181 type=protein; loc=3L:9381998..9382558; ID=FBpp0076181; name=Hsp23-PA; parent=FBgn0001224,FBtr0076453; dbxref=FlyBase:FBpp0076181,FlyBase_Annotation_IDs:CG4463-PA,GB_protein:AAF50286.1,REFSEQ:NP_523999,GB_protein:AAF50286,FlyMine:FBpp0076181,modMine:FBpp0076181; MD5=69618c165781168a36a651910f4bb6f2; length=186; release=r6.09; species=Dmel;;FBpp0301282 type=protein; loc=3L:9381998..9382…	23.7	3	0.05	IVQIQQVGPAHLNVK+NPYLALVGPMEQQLR+VASTLSSDGVLTIK
141	FBpp0076096|FBgn0004390|CG6721-PA|RasGAP1-PA FBpp0076097|FBgn0004390|CG6721-PB|RasGAP1-PB FBpp0303201|FBgn0004390|CG6721-PC|RasGAP1-PC	1.0000	FBpp0076096 type=protein; loc=3L:complement(join(9854665..9854812,9843554..9845439,9843232..9843491,9842468..9842663,9840562..9841563)); ID=FBpp0076096; name=RasGAP1-PA; parent=FBgn0004390,FBtr0076367; dbxref=FlyBase:FBpp0076096,FlyBase_Annotation_IDs:CG6721-PA,GB_protein:AAF50196.1,REFSEQ:NP_524014,GB_protein:AAF50196,FlyMine:FBpp0076096,modMine:FBpp0076096; MD5=3326c4fc52e552a687d730919e4dfb98;…	2.9	3	0.04	LDAQTSRTLTLISK+LSVDSTIGSLR+TEVAQPLVR
132	FBpp0075448|FBgn0029148|CG5258-PA|NHP2-PA FBpp0305289|FBgn0029148|CG5258-PB|NHP2-PB	1.0000	FBpp0075448 type=protein; loc=3L:complement(join(14801840..14802090,14801548..14801779)); ID=FBpp0075448; name=NHP2-PA; parent=FBgn0029148,FBtr0075698; dbxref=FlyBase:FBpp0075448,FlyBase_Annotation_IDs:CG5258-PA,GB_protein:AAF49701.1,REFSEQ:NP_651965,GB_protein:AAF49701,FlyMine:FBpp0075448,modMine:FBpp0075448; MD5=abda22110bd2ce4ff1b62397e2edb16d; length=160; release=r6.09; species=Dmel;;FBpp0305…	23.1	3	0.04	EELSALNIPV+GIPYTYTPSR+SEDADESVVASGDVTIK
130	FBpp0075401|FBgn0014002|CG6988-PA|Pdi-PA FBpp0312224|FBgn0014002|CG6988-PE|Pdi-PE	1.0000	FBpp0075401 type=protein; loc=3L:complement(join(15142300..15142453,15138188..15139524)); ID=FBpp0075401; name=Pdi-PA; parent=FBgn0014002,FBtr0075648; dbxref=FlyBase:FBpp0075401,FlyBase_Annotation_IDs:CG6988-PA,GB_protein:AAF49659.1,REFSEQ:NP_524079,GB_protein:AAF49659,FlyMine:FBpp0075401,modMine:FBpp0075401; MD5=f07956e0e3a9386abdc94ad4a477c804; length=496; release=r6.09; species=Dmel;;FBpp03122…	10.9	3	0.05	DNEIAIIGFFK+SVFEGELNEENLK+VDATVEGELAEQYAVR+VEEGVLVATVDNFK
125	FBpp0075170|FBgn0014163|CG4609-PA|fax-PA FBpp0099912|FBgn0014163|CG4609-PC|fax-PC	1.0000	FBpp0075170 type=protein; loc=3L:complement(join(16411002..16411418,16407021..16407359,16405502..16405845,16405326..16405428,16405117..16405170)); ID=FBpp0075170; name=fax-PA; parent=FBgn0014163,FBtr0075412; dbxref=FlyBase_Annotation_IDs:CG4609-PA,FlyBase:FBpp0075170,GB_protein:AAF49465.2,REFSEQ:NP_524106,GB_protein:AAF49465,FlyMine:FBpp0075170,modMine:FBpp0075170; MD5=f177af6dda7040fbd0c071dcd7f…	7.2	3	0.05	DIIYLYQFSR+SAAPPADSAAAPAAAPAVEK
124	FBpp0075153|FBgn0036641|CG16725-PA|Smn-PA FBpp0302954|FBgn0036641|CG16725-PB|Smn-PB	1.0000	FBpp0075153 type=protein; loc=3L:complement(16580502..16581182); ID=FBpp0075153; name=Smn-PA; parent=FBgn0036641,FBtr0075395; dbxref=FlyBase:FBpp0075153,FlyBase_Annotation_IDs:CG16725-PA,GB_protein:AAF49446.1,REFSEQ:NP_524112,GB_protein:AAF49446,FlyMine:FBpp0075153,modMine:FBpp0075153; MD5=028eba6f0c5b21693a7d41a67e1df27e; length=226; release=r6.09; species=Dmel;;FBpp0302954 type=protein; loc=3L:…	27.0	3	0.05	ATYVDGVDYEGAVVSINEEK+REEENAAAAEEEAGEISATGGATSPEPVSFK+TYDESVGLAR
13	FBpp0070355|FBgn0028969|CG14813-PA|deltaCOP-PA FBpp0291138|FBgn0028969|CG14813-PB|deltaCOP-PB	1.0000	FBpp0070355 type=protein; loc=X:complement(join(1861595..1861597,1861446..1861485,1861156..1861379,1860686..1861098,1860427..1860624,1860057..1860370,1859871..1859982,1859519..1859813)); ID=FBpp0070355; name=deltaCOP-PA; parent=FBgn0028969,FBtr0070371; dbxref=FlyBase:FBpp0070355,FlyBase_Annotation_IDs:CG14813-PA,GB_protein:AAF45673.1,REFSEQ:NP_652012,GB_protein:AAF45673,FlyMine:FBpp0070355,modMin…	9.4	3	0.05	DGGVQQFENSGLLTLR+IANLAPAAPAGGSSAAASASAAAK+IEGLLAAFPK
119	FBpp0075023|FBgn0010352|CG11661-PC|Nc73EF-PC FBpp0075024|FBgn0010352|CG11661-PB|Nc73EF-PB FBpp0075026|FBgn0010352|CG11661-PA|Nc73EF-PA FBpp0075027|FBgn0010352|CG11661-PF|Nc73EF-PF FBpp0075028|FBgn0010352|CG11661-PG|Nc73EF-PG FBpp0075029|FBgn0010352|CG11661-PH|Nc73EF-PH FBpp0111773|FBgn0010352|CG11661-PI|Nc73EF-PI FBpp0305416|FBgn0010352|CG11661-PJ|Nc73EF-PJ	1.0000	FBpp0075023 type=protein; loc=3L:join(16959121..16959216,16959285..16959422,16959705..16959884,16961500..16961602,16962335..16962413,16962476..16962887,16962943..16963811,16963870..16964764,16964824..16964978,16967382..16967481); ID=FBpp0075023; name=Nc73EF-PC; parent=FBgn0010352,FBtr0075263; dbxref=FlyBase:FBpp0075023,FlyBase_Annotation_IDs:CG11661-PC,GB_protein:AAF49389.2,REFSEQ:NP_730225,GB_pr…	5.1	3	0.04	FETPGVLNFSPEEK+LAVVANPSHLEAVDPVVQGK+LPSTTFIGGDEASLPLK
114	FBpp0074742|FBgn0262517|CG32210-PA|Ltn1-PA	1.0000	FBpp0074742 type=protein; loc=3L:complement(join(19552220..19552267,19551365..19552158,19551128..19551307,19550030..19551071,19548664..19549971,19548377..19548609,19548132..19548315,19547799..19548074,19547297..19547731,19547118..19547229,19545309..19545520,19544847..19545038,19544605..19544772,19544482..19544541)); ID=FBpp0074742; name=Ltn1-PA; parent=FBgn0262517,FBtr0074974; dbxref=GB_protein:A…	4.1	3	0.05	IAEEVVVDNDR+IDETLTALLETPLK+KTLLPKLSSLLQNGFNR+LSELDDLEPIDR+VTQASLQDLDIYDFYQR
109	FBpp0074567|FBgn0031078|CG11943-PB|Nup205-PB FBpp0074568|FBgn0031078|CG11943-PA|Nup205-PA	1.0000	FBpp0074567 type=protein; loc=X:join(19852348..19852569,19852649..19852972,19853060..19853161,19853252..19853814,19853879..19854379,19854436..19855987,19856088..19857472,19857536..19858588,19858663..19858820,19858904..19859316); ID=FBpp0074567; name=Nup205-PB; parent=FBgn0031078,FBtr0074798; dbxref=FlyBase:FBpp0074567,FlyBase_Annotation_IDs:CG11943-PB,GB_protein:AAN09521.1,REFSEQ:NP_728308,GB_pro…	2.4	3	0.05	FISLASDLLPQTLFK+LNAIIAYSFGLTLASLR+LPIFSDR+SIADNLLQQR
107	FBpp0074448|FBgn0040068|CG7893-PA|Vav-PA FBpp0074449|FBgn0040068|CG7893-PB|Vav-PB FBpp0112228|FBgn0040068|CG7893-PC|Vav-PC FBpp0305901|FBgn0040068|CG7893-PD|Vav-PD	1.0000	FBpp0074448 type=protein; loc=X:join(19262339..19262593,19263133..19263314,19263881..19263955,19269257..19269365,19269484..19269651,19269721..19270550,19270622..19270999,19271073..19271225,19271283..19271454,19271519..19271578); ID=FBpp0074448; name=Vav-PA; parent=FBgn0040068,FBtr0074677; dbxref=FlyBase:FBpp0074448,FlyBase_Annotation_IDs:CG7893-PA,GB_protein:AAF48943.3,REFSEQ:NP_573372,GB_protein…	3.4	3	0.05	ELIDTESNYLDVLTALK+IGDTVGYFPK
103	FBpp0074213|FBgn0027602|CG8611-PA|CG8611-PA FBpp0074214|FBgn0027602|CG8611-PB|CG8611-PB FBpp0309483|FBgn0027602|CG8611-PC|CG8611-PC	1.0000	FBpp0074213 type=protein; loc=X:complement(join(17421983..17422042,17419936..17421920,17419448..17419875,17414970..17415159,17414381..17414642)); ID=FBpp0074213; name=CG8611-PA; parent=FBgn0027602,FBtr0074439; dbxref=FlyBase:FBpp0074213,FlyBase_Annotation_IDs:CG8611-PA,GB_protein:AAF48727.2,REFSEQ:NP_573214,GB_protein:AAF48727,FlyMine:FBpp0074213,modMine:FBpp0074213; MD5=54c8df6eb592f1ff0d2803fd1…	5.1	3	0.05	LQFLILDEADR+NPLYIDNSDEAASAALK+TLAYALPLVELLQK
11	FBpp0070329|FBgn0000667|CG4376-PB|Actn-PB FBpp0070330|FBgn0000667|CG4376-PA|Actn-PA FBpp0070331|FBgn0000667|CG4376-PC|Actn-PC FBpp0292167|FBgn0000667|CG4376-PD|Actn-PD FBpp0302777|FBgn0000667|CG4376-PF|Actn-PF FBpp0302778|FBgn0000667|CG4376-PG|Actn-PG FBpp0302779|FBgn0000667|CG4376-PH|Actn-PH FBpp0305935|FBgn0000667|CG4376-PI|Actn-PI FBpp0305936|FBgn0000667|CG4376-PJ|Actn-PJ	1.0000	FBpp0070329 type=protein; loc=X:complement(join(2034955..2035068,2030443..2030859,2030215..2030368,2029841..2029926,2027935..2028027,2027521..2027871,2027284..2027462,2025775..2026909,2025541..2025699)); ID=FBpp0070329; name=Actn-PB; parent=FBgn0000667,FBtr0070343; dbxref=FlyBase:FBpp0070329,FlyBase_Annotation_IDs:CG4376-PB,GB_protein:AAF45706.2,REFSEQ:NP_726784,GB_protein:AAF45706,FlyMine:FBpp00…	4.9	3	0.05	AGTAIDNIEEDFR+DNPLENLNTAFDVAEK+ILAADKPYILPDELR
2	FBpp0070057|FBgn0027588|CG14476-PB|GCS2alpha-PB FBpp0070058|FBgn0027588|CG14476-PC|GCS2alpha-PC FBpp0070059|FBgn0027588|CG14476-PA|GCS2alpha-PA FBpp0070060|FBgn0027588|CG14476-PE|GCS2alpha-PE FBpp0070061|FBgn0027588|CG14476-PD|GCS2alpha-PD	1.0000	FBpp0070057 type=protein; loc=X:complement(join(21604463..21604569,21602981..21603730,21601344..21602829,21600843..21601274)); ID=FBpp0070057; name=GCS2alpha-PB; parent=FBgn0027588,FBtr0070058; dbxref=GB_protein:AAF45432.1,FlyBase:FBpp0070057,FlyBase_Annotation_IDs:CG14476-PB,REFSEQ:NP_652145,GB_protein:AAF45432; MD5=d72770cd93520f388055fb0ab9d74c41; length=924; release=r6.09; species=Dmel;;FBpp0…	3.8	3	0.04	EAFGVDNQLLVQDR+QVIQNAVIK+SGYVSVPVDDFK
1	FBpp0070041|FBgn0264492|CG17520-PA|CkIIalpha-PA FBpp0070042|FBgn0264492|CG17520-PB|CkIIalpha-PB FBpp0070043|FBgn0264492|CG17520-PC|CkIIalpha-PC FBpp0110433|FBgn0264492|CG17520-PD|CkIIalpha-PD FBpp0311229|FBgn0264492|CG17520-PE|CkIIalpha-PE FBpp0311359|FBgn0264492|CG17520-PF|CkIIalpha-PF FBpp0311360|FBgn0264492|CG17520-PG|CkIIalpha-PG	1.0000	FBpp0070041 type=protein; loc=3L:23102252..23103262; ID=FBpp0070041; name=CkIIalpha-PA; parent=FBgn0264492,FBtr0070042; dbxref=FlyBase:FBpp0070041,FlyBase_Annotation_IDs:CG17520-PA,GB_protein:AAN11415.1,REFSEQ:NP_730774,GB_protein:AAN11415; MD5=c486e73baf16af529dddb35d8eec70f8; length=336; release=r6.09; species=Dmel;;FBpp0070042 type=protein; loc=3L:23102252..23103262; ID=FBpp0070042; name=CkIIa…	10.7	3	0.04	TPALIFEHVNNTDFK+VLGTEELYAYLDK+YYLFELLK
621	FBpp0110412|FBgn0040007|CG18001-PA|RpL38-PA FBpp0306998|FBgn0040007|CG18001-PB|RpL38-PB	0.9999	FBpp0110412 type=protein; loc=2R:complement(4516107..4516319); ID=FBpp0110412; name=RpL38-PA; parent=FBgn0040007,FBtr0111120; dbxref=FlyBase_Annotation_IDs:CG18001-PA,FlyBase:FBpp0110412,REFSEQ:NP_001036440,GB_protein:EAA46007,FlyMine:FBpp0110412,modMine:FBpp0110412; MD5=40ed3bf90010bc58fd718fe6ba193c21; length=70; release=r6.09; species=Dmel;;FBpp0306998 type=protein; loc=2R:complement(4516107..…	28.6	3	0.05	FLYTLVVQDK+QSLPPGLQVK
619	FBpp0085744|FBgn0034430|CG15119-PA|mip40-PA	0.9999	FBpp0085744 type=protein; loc=2R:complement(19291294..19292097); ID=FBpp0085744; name=mip40-PA; parent=FBgn0034430,FBtr0086560; dbxref=FlyBase:FBpp0085744,FlyBase_Annotation_IDs:CG15119-PA,GB_protein:AAF57581.1,REFSEQ:NP_611407,GB_protein:AAF57581,FlyMine:FBpp0085744,modMine:FBpp0085744; MD5=d6cbaa4f492a7f4c9da78208499104b6; length=267; release=r6.09; species=Dmel;	6.4	3	0.05	ALQGASTSDLLSSNMNR
618	FBpp0085688|FBgn0261456|CG11228-PA|hpo-PA FBpp0304253|FBgn0261456|CG11228-PB|hpo-PB	0.9999	FBpp0085688 type=protein; loc=2R:complement(join(19495461..19496748,19494682..19495403)); ID=FBpp0085688; name=hpo-PA; parent=FBgn0261456,FBtr0086500; dbxref=FlyBase:FBpp0085688,FlyBase_Annotation_IDs:CG11228-PA,GB_protein:AAF57543.2,REFSEQ:NP_611427,GB_protein:AAF57543,FlyMine:FBpp0085688,modMine:FBpp0085688; MD5=4450e9daeb2a8b636773c7b11142555f; length=669; release=r6.09; species=Dmel;;FBpp0304…	5.4	3	0.05	AANILLNTEGYAK+ATATELLEHEFIR+FLTFDDLNQR
617	FBpp0085660|FBgn0034455|CG11007-PA|CG11007-PA FBpp0311843|FBgn0034455|CG11007-PB|CG11007-PB	0.9999	FBpp0085660 type=protein; loc=2R:19503188..19504003; ID=FBpp0085660; name=CG11007-PA; parent=FBgn0034455,FBtr0086464; dbxref=FlyBase:FBpp0085660,FlyBase_Annotation_IDs:CG11007-PA,GB_protein:AAF57540.1,REFSEQ:NP_611429,GB_protein:AAF57540,FlyMine:FBpp0085660,modMine:FBpp0085660; MD5=89caa520f6f5911f3bed011af2558e1f; length=271; release=r6.09; species=Dmel;;FBpp0311843 type=protein; loc=2R:19503188…	11.1	3	0.04	ATFGLNQLYK+FFFSSDNVR+NAQVFEEELAR
615	FBpp0084813|FBgn0039674|CG1907-PA|CG1907-PA	0.9999	FBpp0084813 type=protein; loc=3R:join(29619531..29619650,29619722..29620555); ID=FBpp0084813; name=CG1907-PA; parent=FBgn0039674,FBtr0085447; dbxref=FlyBase:FBpp0084813,FlyBase_Annotation_IDs:CG1907-PA,GB_protein:AAF56907.1,REFSEQ:NP_651703,GB_protein:AAF56907,FlyMine:FBpp0084813,modMine:FBpp0084813; MD5=ca52c17e788e1c28a5fc7e0ce0bef92f; length=317; release=r6.09; species=Dmel;	7.3	3	0.04	LGMYTYLNDLFR+NYTNVANALAR
612	FBpp0083588|FBgn0038922|CG6439-PA|CG6439-PA FBpp0290012|FBgn0038922|CG6439-PB|CG6439-PB	0.9999	FBpp0083588 type=protein; loc=3R:complement(join(22018992..22019033,22018780..22018827,22018624..22018716,22017980..22018096,22017341..22017922,22016988..22017218)); ID=FBpp0083588; name=CG6439-PA; parent=FBgn0038922,FBtr0084190; dbxref=FlyBase:FBpp0083588,FlyBase_Annotation_IDs:CG6439-PA,GB_protein:AAF55942.1,REFSEQ:NP_651000,GB_protein:AAF55942,FlyMine:FBpp0083588,modMine:FBpp0083588; MD5=65fb8…	8.9	3	0.04	DLGGQSTTQDFTR+GVLATPDYSNVGDLQTLNMK
604	FBpp0079187|FBgn0020618|CG7111-PA|Rack1-PA FBpp0303680|FBgn0020618|CG7111-PC|Rack1-PC FBpp0311572|FBgn0020618|CG7111-PD|Rack1-PD	0.9999	FBpp0079187 type=protein; loc=2L:complement(join(7827061..7827169,7826770..7826981,7825701..7826336)); ID=FBpp0079187; name=Rack1-PA; parent=FBgn0020618,FBtr0079565; dbxref=FlyBase:FBpp0079187,FlyBase_Annotation_IDs:CG7111-PA,GB_protein:AAF52566.1,REFSEQ:NP_477269,GB_protein:AAF52566,FlyMine:FBpp0079187,modMine:FBpp0079187; MD5=c367551df53d0ddb1b123145df73b49a; length=318; release=r6.09; species=…	11.6	3	0.04	ALLWDLNDGK+DVLSVAFSADNR+TVEELRPEVVSPTSK
602	FBpp0078450|FBgn0037312|CG11999-PA|CG11999-PA	0.9999	FBpp0078450 type=protein; loc=3R:complement(join(5354561..5354621,5353844..5354433)); ID=FBpp0078450; name=CG11999-PA; parent=FBgn0037312,FBtr0078807; dbxref=FlyBase:FBpp0078450,FlyBase_Annotation_IDs:CG11999-PA,GB_protein:AAF52043.1,REFSEQ:NP_649527,GB_protein:AAF52043,FlyMine:FBpp0078450,modMine:FBpp0078450; MD5=fe3a7122e76969a61f10f74a32ddaef7; length=216; release=r6.09; species=Dmel;	17.1	3	0.03	LLNSDYAFR+SSTHDEYAHSEL+YGSGSGQQSVTGVEQK
628	FBpp0080319|FBgn0001986|CG4152-PA|l(2)35Df-PA	0.9998	FBpp0080319 type=protein; loc=2L:join(15752357..15753452,15753506..15755577); ID=FBpp0080319; name=l(2)35Df-PA; parent=FBgn0001986,FBtr0080760; dbxref=FlyBase:FBpp0080319,FlyBase_Annotation_IDs:CG4152-PA,GB_protein:AAF53481.1,REFSEQ:NP_524929,GB_protein:AAF53481,FlyMine:FBpp0080319,modMine:FBpp0080319; MD5=d6bc96548a36c16b3e02baabab66bd6b; length=1055; release=r6.09; species=Dmel;	4.8	3	0.04	ALFATETFAMGLNMPAR+DCEIYAMQMAK+EYPFVLDPFQR+LPQVENVLPLLR
515f	FBpp0075106|FBgn0004556|CG9680-PA|Dbp73D-PA	0.9998	FBpp0075106 type=protein; loc=3L:complement(join(16730712..16730734,16729837..16730657,16728557..16729776)); ID=FBpp0075106; name=Dbp73D-PA; parent=FBgn0004556,FBtr0075347; dbxref=FlyBase:FBpp0075106,FlyBase_Annotation_IDs:CG9680-PA,GB_protein:AAF49419.1,REFSEQ:NP_476833,GB_protein:AAF49419,FlyMine:FBpp0075106,modMine:FBpp0075106; MD5=17a046f18dea1ba30123e25a3d2ef210; length=687; release=r6.09; s…	6.7	3	0.03	DATEEGADTEALTDPGQFVGR+FLVIDEADR+VSELSGNLSAKVRNER
635a	FBpp0076806|FBgn0260936|CG5505-PD|scny-PD FBpp0076807|FBgn0260936|CG5505-PB|scny-PB FBpp0076809|FBgn0260936|CG5505-PC|scny-PC	0.9997	FBpp0076806 type=protein; loc=3L:join(5769603..5769933,5771618..5772375,5772433..5774076,5775189..5775572); ID=FBpp0076806; name=scny-PD; parent=FBgn0260936,FBtr0077100; dbxref=FlyBase:FBpp0076806,FlyBase_Annotation_IDs:CG5505-PD,GB_protein:AAN12107.1,REFSEQ:NP_729092,GB_protein:AAN12107,FlyMine:FBpp0076806,modMine:FBpp0076806; MD5=b9767adec8c02e55733ef4339d1a6e80; length=1038; release=r6.09; spe…	5.4	3	0.04	FGGPGSAKFQQQR+GNNASNSTPGYNPFQEYEGQK+QQNQQSPQNGLQLGTGK
512c	FBpp0083843|FBgn0028684|CG10370-PA|Rpt5-PA	0.9995	FBpp0083843 type=protein; loc=3R:join(23753014..23753223,23753288..23753708,23753766..23754421); ID=FBpp0083843; name=Rpt5-PA; parent=FBgn0028684,FBtr0084452; dbxref=FlyBase:FBpp0083843,FlyBase_Annotation_IDs:CG10370-PA,GB_protein:AAF56177.1,REFSEQ:NP_524464,GB_protein:AAF56177,FlyMine:FBpp0083843,modMine:FBpp0083843; MD5=d644ae57f045a0329802b0442d8a3e33; length=428; release=r6.09; species=Dmel;	3.7	3	0.03	DSYLILETLPAEYDAR+GVILYGPPGTGK
648a	FBpp0292447|FBgn0261836|CG42768-PD|Msp300-PD FBpp0292450|FBgn0261836|CG42768-PH|Msp300-PH FBpp0292451|FBgn0261836|CG42768-PI|Msp300-PI FBpp0304676|FBgn0261836|CG42768-PJ|Msp300-PJ FBpp0304677|FBgn0261836|CG42768-PK|Msp300-PK FBpp0304678|FBgn0261836|CG42768-PL|Msp300-PL	0.9993	FBpp0292447 type=protein; loc=2L:join(5109146..5111021,5117577..5117638,5121676..5121948,5122435..5122601,5122661..5122937,5123016..5125622,5125828..5139015,5139359..5139673,5139779..5140921,5141311..5141517,5141653..5141890,5142003..5144785,5146993..5147298,5148731..5148882,5154248..5155217,5155322..5155534,5155589..5155849,5187607..5187717,5188117..5188281,5188342..5195460,5195979..5196284,5197…	0.5	3	0.04	ELEHIGQVTTVGDLK+TLSNELK+TQVNTSGLAASAQNLEQR
645	FBpp0078416|FBgn0037328|CG2099-PA|RpL35A-PA	0.9993	FBpp0078416 type=protein; loc=3R:complement(join(5466153..5466374,5465800..5466027,5465708..5465731)); ID=FBpp0078416; name=RpL35A-PA; parent=FBgn0037328,FBtr0078769; dbxref=FlyBase:FBpp0078416,FlyBase_Annotation_IDs:CG2099-PA,GB_protein:AAF52027.1,REFSEQ:NP_649539,GB_protein:AAF52027,FlyMine:FBpp0078416,modMine:FBpp0078416; MD5=3d00de2b2acad33116492b6202acad7c; length=157; release=r6.09; species…	15.3	3	0.04	AVFTGYK+EHGSFYVGKR+IMLYPSR
651	FBpp0078977|FBgn0020616|CG3423-PA|SA-PA	0.9991	FBpp0078977 type=protein; loc=2L:join(6950539..6950609,6950673..6950988,6951045..6951218,6951274..6951573,6951627..6952060,6952120..6952955,6953015..6953373,6953434..6953724,6953787..6954327,6954393..6954454); ID=FBpp0078977; name=SA-PA; parent=FBgn0020616,FBtr0079349; dbxref=GB_protein:AAF52463.1,FlyBase:FBpp0078977,FlyBase_Annotation_IDs:CG3423-PA,GB_protein:AAF52463.2,REFSEQ:NP_477268,GB_prote…	5.1	3	0.04	DKPPIIDDDEDDFFAPIAR+GVAQAAAEFLNVR+SLFQDVEEAQSK+SLQEQSEDGIVSK
656a	FBpp0084803|FBgn0015622|CG11958-PA|Cnx99A-PA FBpp0084804|FBgn0015622|CG11958-PB|Cnx99A-PB FBpp0110209|FBgn0015622|CG11958-PD|Cnx99A-PD FBpp0306896|FBgn0015622|CG11958-PE|Cnx99A-PE	0.9990	FBpp0084803 type=protein; loc=3R:complement(join(29319231..29319374,29318274..29318612,29318069..29318140,29317836..29317969,29316923..29317511,29316720..29316860,29316237..29316365,29315945..29316169,29315835..29315879)); ID=FBpp0084803; name=Cnx99A-PA; parent=FBgn0015622,FBtr0085437; dbxref=FlyBase:FBpp0084803,FlyBase_Annotation_IDs:CG11958-PA,GB_protein:AAF56887.2,REFSEQ:NP_733286,GB_protein:A…	5.1	3	0.03	APLIPNPNYK+KDDIAEEISK+LAYESPVIDAK
660	FBpp0080117|FBgn0028919|CG16865-PA|CG16865-PA FBpp0304016|FBgn0028919|CG16865-PB|CG16865-PB	0.9986	FBpp0080117 type=protein; loc=2L:join(13811645..13811765,13811826..13811986,13812052..13812357,13812479..13812634); ID=FBpp0080117; name=CG16865-PA; parent=FBgn0028919,FBtr0080540; dbxref=FlyBase:FBpp0080117,FlyBase_Annotation_IDs:CG16865-PA,GB_protein:AAF53334.1,REFSEQ:NP_609677,GB_protein:AAF53334,FlyMine:FBpp0080117,modMine:FBpp0080117; MD5=90f4f267b916c6a6671aba24f0c428a6; length=247; release…	17.4	3	0.03	APAAKPATSAGPDDSGIVDASGKK+FSSVTVSTIDEEEDEIEAR
665	FBpp0081571|FBgn0053105|CG33105-PA|p24-2-PA FBpp0081576|FBgn0069242|CG33104-PA|eca-PA FBpp0292157|FBgn0053105|CG33105-PB|p24-2-PB	0.9966	FBpp0081571 type=protein; loc=3R:complement(join(9692567..9692699,9691903..9692504)); ID=FBpp0081571; name=p24-2-PA; parent=FBgn0053105,FBtr0082093; dbxref=FlyBase:FBpp0081571,FlyBase_Annotation_IDs:CG33105-PA,GB_protein:AAO41528.1,REFSEQ:NP_788617,GB_protein:AAO41528,FlyMine:FBpp0081571,modMine:FBpp0081571; MD5=c35398f402e39fd2c5afaa5e3a9b0778; length=244; release=r6.09; species=Dmel;;FBpp008157…	18.1	3	0.03	QLLDQVEQITK+SNGFMPSSPGIGMHVEVRDSDDKIVLSR
674a	FBpp0304920|FBgn0086906|CG1915-PP|sls-PP FBpp0304921|FBgn0086906|CG1915-PQ|sls-PQ FBpp0304922|FBgn0086906|CG1915-PR|sls-PR FBpp0304924|FBgn0086906|CG1915-PT|sls-PT FBpp0304925|FBgn0086906|CG1915-PU|sls-PU FBpp0304926|FBgn0086906|CG1915-PV|sls-PV FBpp0304927|FBgn0086906|CG1915-PW|sls-PW FBpp0304928|FBgn0086906|CG1915-PX|sls-PX FBpp0304930|FBgn0086906|CG1915-PZ|sls-PZ	0.9959	FBpp0304920 type=protein; loc=3L:complement(join(2114126..2114297,2105150..2106734,2104855..2105084,2103428..2104792,2100565..2103363,2094926..2100484,2094573..2094860,2094276..2094507,2094008..2094179,2093761..2093947,2092621..2092969,2091248..2092559,2091000..2091129,2081689..2087184,2080164..2081390,2079736..2079803,2079373..2079676,2079240..2079302,2078963..2079037,2078036..2078140,2076902..2…	0.3	3	0.03	KVQGNVQVEAVDEKPIEK+KVTEETSDQTVQLKK+LEPMGDPTMR
675	FBpp0081378|FBgn0024326|CG9738-PA|Mkk4-PA FBpp0289672|FBgn0024326|CG9738-PB|Mkk4-PB FBpp0306434|FBgn0024326|CG9738-PC|Mkk4-PC	0.9957	FBpp0081378 type=protein; loc=3R:complement(join(8650481..8650511,8649478..8650319,8649279..8649419,8648962..8649047,8648722..8648896)); ID=FBpp0081378; name=Mkk4-PA; parent=FBgn0024326,FBtr0081892; dbxref=FlyBase:FBpp0081378,FlyBase_Annotation_IDs:CG9738-PA,GB_protein:AAF54258.1,REFSEQ:NP_477353,GB_protein:AAF54258,FlyMine:FBpp0081378,modMine:FBpp0081378; MD5=13e166d546b56e6fca2f77207f5ff9bd; le…	8.0	3	0.04	LLEMPFIR+LQFGEGGANTHTFTSDDLEDEGEIGR
679	FBpp0072388|FBgn0035111|CG16940-PC|CG16940-PC FBpp0072389|FBgn0035111|CG16940-PA|CG16940-PA	0.9941	FBpp0072388 type=protein; loc=3L:join(212750..212784,212844..213976,214032..215451,215505..215624,215683..216109); ID=FBpp0072388; name=CG16940-PC; parent=FBgn0035111,FBtr0072486; dbxref=FlyBase:FBpp0072388,FlyBase_Annotation_IDs:CG16940-PC,GB_protein:AAN11425.1,REFSEQ:NP_728490,GB_protein:AAN11425,FlyMine:FBpp0072388,modMine:FBpp0072388; MD5=cbac15537129d184dd399b55febf6957; length=1044; release…	3.8	3	0.03	DGIVLLPVAR+DLSANNAVIPLQPLMR+QIVGTISFTNPTK
750	FBpp0112618|FBgn0263977|CG40451-PA|Tim17b-PA FBpp0311388|FBgn0263977|CG40451-PB|Tim17b-PB	0.9929	FBpp0112618 type=protein; loc=3R:join(3735023..3735166,3735269..3735446,3744836..3745035); ID=FBpp0112618; name=Tim17b-PA; parent=FBgn0263977,FBtr0113895; dbxref=FlyBase_Annotation_IDs:CG40451-PA,FlyBase:FBpp0112618,REFSEQ:NP_001015401,GB_protein:EAA46045,FlyMine:FBpp0112618,modMine:FBpp0112618; MD5=9bddad1690ca0aa652fee3b314f2d99d; length=173; release=r6.09; species=Dmel;;FBpp0311388 type=protei…	9.8	3	0.05	NPIPPAEDPVALGDPGR
724	FBpp0080705|FBgn0086443|CG10687-PA|Aats-asn-PA FBpp0304830|FBgn0086443|CG10687-PB|Aats-asn-PB	0.9929	FBpp0080705 type=protein; loc=2L:complement(join(19131797..19131830,19130043..19131685)); ID=FBpp0080705; name=Aats-asn-PA; parent=FBgn0086443,FBtr0081162; dbxref=FlyBase:FBpp0080705,FlyBase_Annotation_IDs:CG10687-PA,GB_protein:AAF53768.1,REFSEQ:NP_609948,GB_protein:AAF53768,FlyMine:FBpp0080705,modMine:FBpp0080705; MD5=434ad52959249b96b04943514caffc72; length=558; release=r6.09; species=Dmel;;FBp…	5.2	3	0.05	DDGTFYEFGEDIPEAPER+EPFPTIYVDTK
801	FBpp0088035|FBgn0260991|CG12165-PA|Incenp-PA FBpp0307848|FBgn0260991|CG12165-PB|Incenp-PB FBpp0311203|FBgn0260991|CG12165-PC|Incenp-PC	0.9910	FBpp0088035 type=protein; loc=2R:join(7278729..7278797,7278861..7279041,7279107..7280166,7280230..7280326,7280471..7281137,7281294..7281487); ID=FBpp0088035; name=Incenp-PA; parent=FBgn0260991,FBtr0088961; dbxref=FlyBase:FBpp0088035,FlyBase_Annotation_IDs:CG12165-PA,GB_protein:AAF59275.3,REFSEQ:NP_523648,GB_protein:AAF59275,FlyMine:FBpp0088035,modMine:FBpp0088035; MD5=6bf88463d368cdbb0a2252fe24b1…	6.1	3	0.03	QIFPNIDPSQLK+VSQFNSFTSAQALEENK+YTWEMLHEDDSTDDEGK
99	FBpp0073989|FBgn0004066|CG3422-PA|Prosalpha4-PA	1.0000	FBpp0073989 type=protein; loc=X:join(16276418..16276519,16276597..16276826,16276892..16277309); ID=FBpp0073989; name=Prosalpha4-PA; parent=FBgn0004066,FBtr0074210; dbxref=FlyBase:FBpp0073989,FlyBase_Annotation_IDs:CG3422-PA,GB_protein:AAF48573.1,REFSEQ:NP_525092,GB_protein:AAF48573,FlyMine:FBpp0073989,modMine:FBpp0073989; MD5=2bd44cdf34f51b9f6361a9790c6d0e9f; length=249; release=r6.09; species=Dm…	10.4	2	0.03	LNVEDPVTLEYITR+MLDTDVITDYVK
93	FBpp0073686|FBgn0000173|CG18319-PA|ben-PA FBpp0289793|FBgn0000173|CG18319-PB|ben-PB FBpp0298297|FBgn0000173|CG18319-PC|ben-PC FBpp0305066|FBgn0000173|CG18319-PD|ben-PD FBpp0305067|FBgn0000173|CG18319-PE|ben-PE	1.0000	FBpp0073686 type=protein; loc=X:13998161..13998616; ID=FBpp0073686; name=ben-PA; parent=FBgn0000173,FBtr0073855; dbxref=FlyBase:FBpp0073686,FlyBase_Annotation_IDs:CG18319-PA,GB_protein:AAF48338.1,REFSEQ:NP_511150,GB_protein:AAF48338,FlyMine:FBpp0073686,modMine:FBpp0073686; MD5=a4a522714bf83617291de950a026ebfa; length=151; release=r6.09; species=Dmel;;FBpp0289793 type=protein; loc=X:13998161..1399…	12.6	2	0.03	LMQEPVPGINAIPDENNAR
86	FBpp0073177|FBgn0262733|CG7524-PB|Src64B-PB FBpp0099944|FBgn0262733|CG7524-PC|Src64B-PC FBpp0099946|FBgn0262733|CG7524-PD|Src64B-PD FBpp0099947|FBgn0262733|CG7524-PE|Src64B-PE FBpp0099948|FBgn0262733|CG7524-PF|Src64B-PF FBpp0291750|FBgn0262733|CG7524-PH|Src64B-PH FBpp0293526|FBgn0262733|CG7524-PI|Src64B-PI FBpp0293527|FBgn0262733|CG7524-PJ|Src64B-PJ FBpp0310444|FBgn0262733|CG7524-PK|Src64B-PK	1.0000	FBpp0073177 type=protein; loc=3L:complement(join(4598154..4598418,4596064..4596280,4595692..4595945,4595317..4595624,4594641..4595255)); ID=FBpp0073177; name=Src64B-PB; parent=FBgn0262733,FBtr0073321; dbxref=FlyBase:FBpp0073177,FlyBase_Annotation_IDs:CG7524-PB,GB_protein:AAF47922.1,REFSEQ:NP_524934,GB_protein:AAF47922; MD5=049496686b57d973252fee663fe6d052; length=552; release=r6.09; species=Dmel;…	4.3	2	0.03	GNFGEVFYGK+QEGLIPLNFVAEER
73	FBpp0072746|FBgn0004636|CG1956-PA|Rap1-PA FBpp0292253|FBgn0004636|CG1956-PB|Rap1-PB FBpp0304917|FBgn0004636|CG1956-PC|Rap1-PC	1.0000	FBpp0072746 type=protein; loc=3L:complement(1860657..1861211); ID=FBpp0072746; name=Rap1-PA; parent=FBgn0004636,FBtr0072867; dbxref=GB_protein:AAF47583.1,FlyBase:FBpp0072746,FlyBase_Annotation_IDs:CG1956-PA,REFSEQ:NP_476857,GB_protein:AAF47583,FlyMine:FBpp0072746,modMine:FBpp0072746; MD5=75d1364ac91f992d0802fc4efca10255; length=184; release=r6.09; species=Dmel;;FBpp0292253 type=protein; loc=3L:co…	13.6	2	0.03	DTDDVPMVLVGNK+VNVNDIFYDLVR
8	FBpp0070162|FBgn0040340|CG11642-PB|TRAM-PB FBpp0070163|FBgn0040340|CG11642-PA|TRAM-PA FBpp0070164|FBgn0040340|CG11642-PC|TRAM-PC FBpp0298011|FBgn0040340|CG11642-PD|TRAM-PD FBpp0304840|FBgn0040340|CG11642-PE|TRAM-PE	1.0000	FBpp0070162 type=protein; loc=X:936349..937455; ID=FBpp0070162; name=TRAM-PB; parent=FBgn0040340,FBtr0070167; dbxref=FlyBase:FBpp0070162,FlyBase_Annotation_IDs:CG11642-PB,GB_protein:AAN09034.1,REFSEQ:NP_726711,GB_protein:AAN09034,FlyMine:FBpp0070162,modMine:FBpp0070162; MD5=c6803b3e6691c65d4ac0dd4ffe29f1d4; length=368; release=r6.09; species=Dmel;;FBpp0070163 type=protein; loc=X:936349..937455; I…	4.3	2	0.03	ESDLPEADQTSPSPIK
70	FBpp0072673|FBgn0024510|CG32315-PA|dlt-PA	1.0000	FBpp0072673 type=protein; loc=3L:complement(1789693..1793415); ID=FBpp0072673; name=dlt-PA; parent=FBgn0024510,FBtr0072790; dbxref=FlyBase:FBpp0072673,FlyBase_Annotation_IDs:CG32315-PA,FlyBase:FBpp0072663,GB_protein:AAF47570.1,REFSEQ:NP_728672,GB_protein:AAF47570,FlyMine:FBpp0072673,modMine:FBpp0072673; MD5=a71e125bcc4bddf24d64a1f30382feb9; length=1240; release=r6.09; species=Dmel;	2.2	2	0.03	DAIVASELSPAEQQQR+GFNFPSELGPR
69	FBpp0072637|FBgn0035244|CG7955-PA|ABCB7-PA FBpp0072638|FBgn0035244|CG7955-PB|ABCB7-PB	1.0000	FBpp0072637 type=protein; loc=3L:join(1618501..1618617,1620428..1620554,1620817..1621042,1621103..1621257,1621317..1622665,1622732..1622989); ID=FBpp0072637; name=ABCB7-PA; parent=FBgn0035244,FBtr0072754; dbxref=GB_protein:AAF47525.1,GB_protein:AAF47525.2,FlyBase:FBpp0072637,FlyBase_Annotation_IDs:CG7955-PA,REFSEQ:NP_728642,GB_protein:AAF47525,FlyMine:FBpp0072637,modMine:FBpp0072637; MD5=1faa8b61…	4.1	2	0.03	AVDSLINYETVK+VLIGGQDISAVDLESLR
68	FBpp0072616|FBgn0004378|CG9191-PA|Klp61F-PA	1.0000	FBpp0072616 type=protein; loc=3L:complement(join(1245561..1245640,1245194..1245494,1243668..1245000,1242392..1243602,1242076..1242327,1241968..1241991)); ID=FBpp0072616; name=Klp61F-PA; parent=FBgn0004378,FBtr0072733; dbxref=GB_protein:AAF47458.2,FlyBase:FBpp0072616,FlyBase_Annotation_IDs:CG9191-PA,REFSEQ:NP_476818,GB_protein:AAF47458,FlyMine:FBpp0072616,modMine:FBpp0072616; MD5=0a56cdc869c38f45b…	2.5	2	0.03	ETVNINQSLLTLGR+TLVATSPHQEIVR
66	FBpp0072539|FBgn0024277|CG18214-PA|trio-PA FBpp0072540|FBgn0024277|CG18214-PC|trio-PC FBpp0072541|FBgn0024277|CG18214-PD|trio-PD FBpp0072542|FBgn0024277|CG18214-PB|trio-PB FBpp0072543|FBgn0024277|CG18214-PE|trio-PE FBpp0089283|FBgn0024277|CG18214-PF|trio-PF	1.0000	FBpp0072539 type=protein; loc=3L:complement(join(1033650..1033828,1029080..1029623,1026406..1028511,1024466..1026346,1024204..1024407,1009445..1009739,1009322..1009379,1003728..1003821,1003396..1003653,999617..999682,999447..999542,999260..999375,999079..999195,998824..999013,998351..998731,998085..998291)); ID=FBpp0072539; name=trio-PA; parent=FBgn0024277,FBtr0072644; dbxref=FlyBase:FBpp0072539,…	6.8	2	0.03	LDLSNLIIKPVQR+MDGNPLSEIEEIVK
65	FBpp0072468|FBgn0265574|CG6905-PA|Cdc5-PA FBpp0289951|FBgn0265574|CG6905-PB|Cdc5-PB	1.0000	FBpp0072468 type=protein; loc=3L:complement(join(361084..361128,360749..361014,359245..360689,358497..359185)); ID=FBpp0072468; name=Cdc5-PA; parent=FBgn0265574,FBtr0072569; dbxref=FlyBase:FBpp0072468,FlyBase_Annotation_IDs:CG6905-PA,GB_protein:AAF47383.2,REFSEQ:NP_612033,GB_protein:AAF47383,FlyMine:FBpp0072468,modMine:FBpp0072468; MD5=58a45ad9bdf9ee68179b06f4254c13d1; length=814; release=r6.09; …	3.7	2	0.03	GIDYNAEIPFEK+IETNSEPAVEDQADVDAR
63	FBpp0072250|FBgn0016687|CG4634-PA|Nurf-38-PA FBpp0271761|FBgn0016687|CG4634-PB|Nurf-38-PB FBpp0297127|FBgn0016687|CG4634-PC|Nurf-38-PC	1.0000	FBpp0072250 type=protein; loc=2R:complement(join(24560853..24561060,24560292..24560410,24559830..24560225,24559623..24559774,24559455..24559564,24559101..24559132)); ID=FBpp0072250; name=Nurf-38-PA; parent=FBgn0016687,FBtr0072343; dbxref=FlyBase_Annotation_IDs:CG4634-PA,FlyBase:FBpp0072250,GB_protein:AAF47227,REFSEQ:NP_523849,FlyMine:FBpp0072250,modMine:FBpp0072250; MD5=71a0b66df47f0abab128bb713b…	8.3	2	0.03	IIAIDVNDPLASK+TIYNMVVEVPR
61	FBpp0072169|FBgn0034989|CG3356-PA|CG3356-PA	1.0000	FBpp0072169 type=protein; loc=2R:join(24198101..24198436,24198496..24199216,24199277..24199688,24199745..24199866,24199925..24200689,24200748..24200892,24200951..24201650,24201710..24201877); ID=FBpp0072169; name=CG3356-PA; parent=FBgn0034989,FBtr0072262; dbxref=FlyBase:FBpp0072169,FlyBase_Annotation_IDs:CG3356-PA,GB_protein:AAF47181.1,REFSEQ:NP_611896,GB_protein:AAF47181,FlyMine:FBpp0072169,modM…	2.4	2	0.03	DISMGLVELAFPETR+VSILQSLVAASK
530a	FBpp0082715|FBgn0250823|CG6963-PD|gish-PD FBpp0082716|FBgn0250823|CG6963-PB|gish-PB FBpp0082718|FBgn0250823|CG6963-PC|gish-PC FBpp0099736|FBgn0250823|CG6963-PF|gish-PF FBpp0099737|FBgn0250823|CG6963-PG|gish-PG FBpp0099738|FBgn0250823|CG6963-PH|gish-PH FBpp0290519|FBgn0250823|CG6963-PI|gish-PI FBpp0293608|FBgn0250823|CG6963-PJ|gish-PJ FBpp0293609|FBgn0250823|CG6963-PK|gish-PK FBpp0303074|FBgn02508…	1.0000	FBpp0082715 type=protein; loc=3R:join(16275144..16275169,16289631..16289839,16292724..16292834,16293987..16294153,16296662..16296776,16296836..16297104,16297175..16297345,16298470..16298550,16299591..16299689,16301245..16301351,16301823..16301874); ID=FBpp0082715; name=gish-PD; parent=FBgn0250823,FBtr0083261; dbxref=FlyBase_Annotation_IDs:CG6963-PD,FlyBase:FBpp0082715,GB_protein:AAN13704.2,REFSEQ…	6.4	2	0.03	LFQDLFDR+LLGSHADNAPDGIPR
55	FBpp0072086|FBgn0025806|CG3204-PA|Rap2l-PA FBpp0309992|FBgn0025806|CG3204-PC|Rap2l-PC FBpp0309993|FBgn0025806|CG3204-PD|Rap2l-PD	1.0000	FBpp0072086 type=protein; loc=2R:join(24063439..24063573,24064734..24064871,24064993..24065110,24065183..24065340); ID=FBpp0072086; name=Rap2l-PA; parent=FBgn0025806,FBtr0072177; dbxref=FlyBase_Annotation_IDs:CG3204-PA,FlyBase:FBpp0072086,GB_protein:AAF47155.1,REFSEQ:NP_477402,GB_protein:AAF47155,FlyMine:FBpp0072086,modMine:FBpp0072086; MD5=1dbd60d757d826788518dd110047badc; length=182; release=r6…	21.6	2	0.03	GSQPAPILLVANK+INVNEVFATIVR
524a	FBpp0081154|FBgn0037470|CG1091-PB|Tailor-PB FBpp0305518|FBgn0037470|CG1091-PC|Tailor-PC	1.0000	FBpp0081154 type=protein; loc=3R:complement(join(7085882..7085980,7085414..7085512,7084925..7085357,7084543..7084767,7084375..7084481,7084183..7084318,7083948..7084124,7083690..7083891,7083382..7083586)); ID=FBpp0081154; name=Tailor-PB; parent=FBgn0037470,FBtr0081640; dbxref=FlyBase:FBpp0081154,FlyBase_Annotation_IDs:CG1091-PB,GB_protein:AAF54068.3,REFSEQ:NP_649693,GB_protein:AAF54068,FlyMine:FBp…	5.0	2	0.03	SFSELGLQQLK+TSLPGSTAPNIAAPVTK
54	FBpp0072083|FBgn0034968|CG3195-PC|RpL12-PC FBpp0072084|FBgn0034968|CG3195-PA|RpL12-PA FBpp0072085|FBgn0034968|CG3195-PB|RpL12-PB	1.0000	FBpp0072083 type=protein; loc=2R:join(24060538..24060574,24060676..24060749,24060813..24060993,24061150..24061355); ID=FBpp0072083; name=RpL12-PC; parent=FBgn0034968,FBtr0072174; dbxref=FlyBase:FBpp0072083,FlyBase_Annotation_IDs:CG3195-PC,GB_protein:AAF47152.1,REFSEQ:NP_726413,GB_protein:AAF47152; MD5=5bbdaa3af012b6f79b471a6ddab9de70; length=165; release=r6.09; species=Dmel;;FBpp0072084 type=prot…	14.5	2	0.03	HSGNIGFEDILAIAR+IGPLGLSPK
52	FBpp0072036|FBgn0024234|CG5562-PA|gbb-PA FBpp0309939|FBgn0024234|CG5562-PB|gbb-PB	1.0000	FBpp0072036 type=protein; loc=2R:23851755..23853122; ID=FBpp0072036; name=gbb-PA; parent=FBgn0024234,FBtr0072127; dbxref=FlyBase:FBpp0072036,FlyBase_Annotation_IDs:CG5562-PA,GB_protein:AAF47075.1,REFSEQ:NP_477340,GB_protein:AAF47075,FlyMine:FBpp0072036,modMine:FBpp0072036; MD5=dda5982d440e1461660690c492a45c2f; length=455; release=r6.09; species=Dmel;;FBpp0309939 type=protein; loc=2R:23851755..238…	7.0	2	0.03	AIDESDIIMTFLNK+ITAEEGLSDQDEDDDYER
491a	FBpp0073621|FBgn0030479|CG1987-PA|Rbp1-like-PA FBpp0292970|FBgn0030479|CG1987-PB|Rbp1-like-PB FBpp0308870|FBgn0030479|CG1987-PC|Rbp1-like-PC	1.0000	FBpp0073621 type=protein; loc=X:complement(join(13384300..13384688,13380956..13381043)); ID=FBpp0073621; name=Rbp1-like-PA; parent=FBgn0030479,FBtr0073790; dbxref=FlyBase:FBpp0073621,FlyBase_Annotation_IDs:CG1987-PA,GB_protein:AAF48264.2,REFSEQ:NP_572880,GB_protein:AAF48264,FlyMine:FBpp0073621,modMine:FBpp0073621; MD5=307daf8778dd90c750e918bc60d08157; length=158; release=r6.09; species=Dmel;;FBpp…	13.9	2	0.03	NPPGFAFVEFEDR+YEIENAFSK
483a	FBpp0072688|FBgn0035253|CG7971-PA|CG7971-PA FBpp0072689|FBgn0035253|CG7971-PC|CG7971-PC FBpp0292226|FBgn0035253|CG7971-PF|CG7971-PF FBpp0301191|FBgn0035253|CG7971-PG|CG7971-PG	1.0000	FBpp0072688 type=protein; loc=3L:complement(join(1664532..1664770,1663920..1664021,1661227..1661592,1661109..1661165,1659846..1659990,1658520..1658590,1656679..1658464,1655525..1655709,1655254..1655460,1655121..1655151)); ID=FBpp0072688; name=CG7971-PA; parent=FBgn0035253,FBtr0072806; dbxref=FlyBase_Annotation_IDs:CG7971-PA,FlyBase:FBpp0072688,GB_protein:AAF47543.2,REFSEQ:NP_647642,GB_protein:AAF…	2.4	2	0.03	ESLAAAAAAAAAGK+SVPTPAFNPFK
467a	FBpp0070544|FBgn0029666|CG10803-PA|CG10803-PA FBpp0304000|FBgn0029666|CG10803-PB|CG10803-PB FBpp0304001|FBgn0029666|CG10803-PC|CG10803-PC FBpp0304002|FBgn0029666|CG10803-PD|CG10803-PD	1.0000	FBpp0070544 type=protein; loc=X:join(3485841..3486021,3486313..3487530,3487597..3487787,3487841..3488022,3488075..3488216); ID=FBpp0070544; name=CG10803-PA; parent=FBgn0029666,FBtr0070569; dbxref=FlyBase:FBpp0070544,FlyBase_Annotation_IDs:CG10803-PA,GB_protein:AAF45876.2,REFSEQ:NP_570064,GB_protein:AAF45876,FlyMine:FBpp0070544,modMine:FBpp0070544; MD5=3fecc77c707bddbabdb45e9ec5ed2773; length=637;…	3.5	2	0.03	ETIEGVVK+VVNQLVLPSSLK
454	FBpp0293948|FBgn0028685|CG3455-PB|Rpt4-PB	1.0000	FBpp0293948 type=protein; loc=X:complement(join(6291015..6291123,6290839..6290958,6290055..6290775,6289785..6289925,6289619..6289721)); ID=FBpp0293948; name=Rpt4-PB; parent=FBgn0028685,FBtr0305495; dbxref=REFSEQ:NP_572308,GB_protein:AAF46146,FlyBase:FBpp0293948,FlyBase_Annotation_IDs:CG3455-PB; MD5=8bf62554d9602ab58f44205d0ae8cee7; length=397; release=r6.09; species=Dmel;	6.5	2	0.03	ALQSVGQIVGEVLK+AVASQLDANFLK
444	FBpp0289226|FBgn0259700|CG9216-PB|CG42354-PA FBpp0289227|FBgn0259700|CG42354-PB|CG42354-PB FBpp0289228|FBgn0259700|CG42354-PC|CG42354-PC FBpp0301997|FBgn0259700|CG42354-PD|CG42354-PD FBpp0301998|FBgn0259700|CG42354-PE|CG42354-PE FBpp0301999|FBgn0259700|CG42354-PF|CG42354-PF	1.0000	FBpp0289226 type=protein; loc=X:complement(join(16095458..16095675,16094103..16095393)); ID=FBpp0289226; name=CG42354-PA; parent=FBgn0259700,FBtr0299949; dbxref=FlyBase:FBpp0289226,FlyBase:FBpp0074032,FlyBase_Annotation_IDs:CG9216-PB,FlyBase_Annotation_IDs:CG42354-PA,REFSEQ:NP_727937,GB_protein:AAN09385; MD5=7a6c48968c67dfd7adc677d5ebaed6f5; length=502; release=r6.09; species=Dmel;;FBpp0289227 ty…	5.2	2	0.03	LQYLAAGQDATMQR+VGELELQNNLLR
440	FBpp0112504|FBgn0267976|CG40042-PA|Tim23-PA	1.0000	FBpp0112504 type=protein; loc=2L:complement(join(23313329..23313380,23312948..23313230,23312719..23312888,23312539..23312654)); ID=FBpp0112504; name=Tim23-PA; parent=FBgn0267976,FBtr0113781; dbxref=FlyBase_Annotation_IDs:CG40042-PA,FlyBase:FBpp0112504,REFSEQ:NP_001015387,GB_protein:EAA46063,FlyMine:FBpp0112504,modMine:FBpp0112504; MD5=8a78f8fb00e421247f7f48ed3901458d; length=206; release=r6.09; s…	14.1	2	0.03	TPVSPYLNYDSR+YLQQAQPEFIFPEGANK
428	FBpp0088579|FBgn0031883|CG11266-PB|Caper-PB FBpp0088583|FBgn0031883|CG11266-PA|Caper-PA	1.0000	FBpp0088579 type=protein; loc=2L:join(7032965..7033018,7035407..7035561,7035637..7036035,7036185..7036722,7036812..7037450); ID=FBpp0088579; name=Caper-PB; parent=FBgn0031883,FBtr0089636; dbxref=FlyBase:FBpp0088579,FlyBase_Annotation_IDs:CG11266-PB,GB_protein:AAN10614.1,REFSEQ:NP_609095,GB_protein:AAN10614,FlyMine:FBpp0088579,modMine:FBpp0088579; MD5=6dc9afd02c8b13acf2780f8f704004ac; length=594; …	4.0	2	0.03	ALEQLNGFELAGR+DLEEFFSSVGK
416	FBpp0088087|FBgn0000352|CG1708-PA|cos-PA FBpp0307854|FBgn0000352|CG1708-PB|cos-PB	1.0000	FBpp0088087 type=protein; loc=2R:complement(join(7386328..7386979,7385558..7386269,7385083..7385501,7383197..7385019)); ID=FBpp0088087; name=cos-PA; parent=FBgn0000352,FBtr0089015; dbxref=FlyBase:FBpp0088087,FlyBase_Annotation_IDs:CG1708-PA,GB_protein:AAF59270.1,REFSEQ:NP_477092,GB_protein:AAF59270,FlyMine:FBpp0088087,modMine:FBpp0088087; MD5=26345ae70136846b534d55aba69867ed; length=1201; release…	2.9	2	0.03	QAALAAAAATAPIEQLQK+SDNLEEQPGPEQQETLR
413	FBpp0087968|FBgn0050382|CG30382-PA|CG30382-PA FBpp0087969|FBgn0263121|CG18495-PB|Prosalpha1-PB FBpp0087970|FBgn0263121|CG18495-PA|Prosalpha1-PA FBpp0291433|FBgn0050382|CG30382-PB|CG30382-PB	1.0000	FBpp0087968 type=protein; loc=2R:complement(join(7831520..7831595,7831281..7831457,7830511..7830992)); ID=FBpp0087968; name=CG30382-PA; parent=FBgn0050382,FBtr0088894; dbxref=FlyBase:FBpp0087968,FlyBase_Annotation_IDs:CG30382-PA,GB_protein:AAM68869.1,REFSEQ:NP_724616,GB_protein:AAM68869,FlyMine:FBpp0087968,modMine:FBpp0087968; MD5=4137b83427de6b647901cbacf8b3a673; length=244; release=r6.09; speci…	12.7	2	0.04	LYQVEYAFK+NIVPETVTHLFR+TLEANSYLEK
410	FBpp0087897|FBgn0033260|CG8711-PA|Cul4-PA FBpp0290569|FBgn0033260|CG8711-PB|Cul4-PB	1.0000	FBpp0087897 type=protein; loc=2R:complement(join(8105525..8105849,8105213..8105457,8104691..8105151,8104453..8104639,8104162..8104354,8103967..8104103,8103523..8103912,8103183..8103461,8102970..8103122,8102811..8102906)); ID=FBpp0087897; name=Cul4-PA; parent=FBgn0033260,FBtr0088821; dbxref=FlyBase:FBpp0087897,FlyBase_Annotation_IDs:CG8711-PA,GB_protein:AAF59135.2,REFSEQ:NP_610352,GB_protein:AAF59…	3.4	2	0.03	EILDGDQFDFNNEFTNK+TVDGLLTLIEK
409	FBpp0087883|FBgn0033272|CG8707-PA|RagC-D-PA	1.0000	FBpp0087883 type=protein; loc=2R:complement(join(8163322..8163324,8162770..8163240,8162488..8162706,8162286..8162428,8161903..8162224)); ID=FBpp0087883; name=RagC-D-PA; parent=FBgn0033272,FBtr0088807; dbxref=FlyBase:FBpp0087883,FlyBase_Annotation_IDs:CG8707-PA,GB_protein:AAF59120.2,REFSEQ:NP_610361,GB_protein:AAF59120,FlyMine:FBpp0087883,modMine:FBpp0087883; MD5=0f1bec4e4ab5e3bf6c14edc7023366ab; …	4.9	2	0.03	AFLFDVVSK+DAISEVFELR
41	FBpp0071587|FBgn0034654|CG10306-PA|CG10306-PA	1.0000	FBpp0071587 type=protein; loc=2R:join(21685376..21685446,21685513..21686110); ID=FBpp0071587; name=CG10306-PA; parent=FBgn0034654,FBtr0071670; dbxref=FlyBase:FBpp0071587,FlyBase_Annotation_IDs:CG10306-PA,GB_protein:AAF46753.1,REFSEQ:NP_611604,GB_protein:AAF46753,FlyMine:FBpp0071587,modMine:FBpp0071587; MD5=7b6e7acf904fddf3fec896a1f034a937; length=222; release=r6.09; species=Dmel;	13.1	2	0.03	NNTYDLEANLAVLK+NQGQGLVIVAMQDDK
400	FBpp0087498|FBgn0001291|CG2275-PB|Jra-PB FBpp0087499|FBgn0001291|CG2275-PA|Jra-PA FBpp0303456|FBgn0001291|CG2275-PC|Jra-PC	1.0000	FBpp0087498 type=protein; loc=2R:10097267..10098136; ID=FBpp0087498; name=Jra-PB; parent=FBgn0001291,FBtr0088410; dbxref=FlyBase:FBpp0087498,FlyBase_Annotation_IDs:CG2275-PB,GB_protein:AAM71059.1,REFSEQ:NP_724882,GB_protein:AAM71059; MD5=beb7e2d3671704ea19c041673d4c2973; length=289; release=r6.09; species=Dmel;;FBpp0087499 type=protein; loc=2R:10097267..10098136; ID=FBpp0087499; name=Jra-PA; pare…	9.7	2	0.03	AGPVTVEQLDFGR+IFAPLVINSPDLSSK
394	FBpp0087094|FBgn0023167|CG8427-PA|SmD3-PA	1.0000	FBpp0087094 type=protein; loc=2R:join(12168877..12169195,12169725..12169861); ID=FBpp0087094; name=SmD3-PA; parent=FBgn0023167,FBtr0087986; dbxref=FlyBase:FBpp0087094,FlyBase_Annotation_IDs:CG8427-PA,GB_protein:AAF58566.1,REFSEQ:NP_725106,GB_protein:AAF58566,FlyMine:FBpp0087094,modMine:FBpp0087094; MD5=e8790dbcf9159ddb1b451a1c1ec1e6fc; length=151; release=r6.09; species=Dmel;	6.0	2	0.03	FLILPDMLK
393	FBpp0086974|FBgn0011227|CG8764-PA|ox-PA	1.0000	FBpp0086974 type=protein; loc=2R:complement(join(12757298..12757429,12757196..12757231)); ID=FBpp0086974; name=ox-PA; parent=FBgn0011227,FBtr0087861; dbxref=FlyBase:FBpp0086974,FlyBase_Annotation_IDs:CG8764-PA,GB_protein:AAF58459.1,REFSEQ:NP_476985,GB_protein:AAF58459,FlyMine:FBpp0086974,modMine:FBpp0086974; MD5=889c9b62836606a53b03dfa7b0e04174; length=55; release=r6.09; species=Dmel;	41.8	2	0.03	ALDVTSVAIFEGINK+VIYNTLFK
381	FBpp0086581|FBgn0015714|CG10241-PA|Cyp6a17-PA FBpp0311631|FBgn0015714|CG10241-PB|Cyp6a17-PB	1.0000	FBpp0086581 type=protein; loc=2R:join(14873980..14875063,14875124..14875545); ID=FBpp0086581; name=Cyp6a17-PA; parent=FBgn0015714,FBtr0087451; dbxref=FlyBase:FBpp0086581,FlyBase_Annotation_IDs:CG10241-PA,GB_protein:AAF58190.1,REFSEQ:NP_652018,GB_protein:AAF58190,FlyMine:FBpp0086581,modMine:FBpp0086581; MD5=a0d2d4beaa7467400d78cb0aa0ab3e8a; length=501; release=r6.09; species=Dmel;;FBpp0311631 type…	4.8	2	0.03	GQVLEVVDLVAR+LNIQEAEDFYTK
378	FBpp0086345|FBgn0034060|CG8370-PA|CG8370-PA FBpp0309029|FBgn0034060|CG8370-PB|CG8370-PB	1.0000	FBpp0086345 type=protein; loc=2R:join(16001932..16002498,16002552..16006251,16006310..16006746); ID=FBpp0086345; name=CG8370-PA; parent=FBgn0034060,FBtr0087203; dbxref=FlyBase:FBpp0086345,FlyBase_Annotation_IDs:CG8370-PA,GB_protein:AAF58081.2,REFSEQ:NP_611073,GB_protein:AAF58081,FlyMine:FBpp0086345,modMine:FBpp0086345; MD5=63aa57da49da73a4d08aa19dcc124217; length=1567; release=r6.09; species=Dmel…	1.5	2	0.03	GISFALPVGLR+VATLNAPDALQFK
366	FBpp0085875|FBgn0034351|CG5190-PA|CG5190-PA	1.0000	FBpp0085875 type=protein; loc=2R:18451376..18452716; ID=FBpp0085875; name=CG5190-PA; parent=FBgn0034351,FBtr0086696; dbxref=FlyBase:FBpp0085875,FlyBase_Annotation_IDs:CG5190-PA,GB_protein:AAF57683.1,REFSEQ:NP_611335,GB_protein:AAF57683,FlyMine:FBpp0085875,modMine:FBpp0085875; MD5=05ae7d35f44c54c6d6685e14d73ede0b; length=446; release=r6.09; species=Dmel;	5.2	2	0.03	VLQLEADIAHQEGR+VVQNEFQPR
356	FBpp0085526|FBgn0265935|CG9446-PA|coro-PA FBpp0085527|FBgn0265935|CG9446-PB|coro-PB FBpp0089194|FBgn0265935|CG9446-PC|coro-PC FBpp0307637|FBgn0265935|CG9446-PD|coro-PD FBpp0307638|FBgn0265935|CG9446-PE|coro-PE FBpp0307639|FBgn0265935|CG9446-PF|coro-PF FBpp0307640|FBgn0265935|CG9446-PG|coro-PG	1.0000	FBpp0085526 type=protein; loc=2R:complement(join(6866687..6866884,6865108..6865374,6864636..6865049,6864278..6864571,6863348..6863533,6863062..6863289)); ID=FBpp0085526; name=coro-PA; parent=FBgn0265935,FBtr0086207; dbxref=FlyBase:FBpp0085526,FlyBase_Annotation_IDs:CG9446-PA,GB_protein:AAF57403.1,REFSEQ:NP_610242,GB_protein:AAF57403; MD5=9e69a59b5bb440c948af7bc73d86b28f; length=528; release=r6.09…	4.5	2	0.03	DADPITFSLK+TLTEPVVDLVFHQR
354	FBpp0085458|FBgn0014009|CG3269-PA|Rab2-PA FBpp0307641|FBgn0014009|CG3269-PB|Rab2-PB	1.0000	FBpp0085458 type=protein; loc=2R:join(6696884..6696929,6697416..6697575,6698049..6698385,6698446..6698544); ID=FBpp0085458; name=Rab2-PA; parent=FBgn0014009,FBtr0086124; dbxref=FlyBase:FBpp0085458,FlyBase_Annotation_IDs:CG3269-PA,GB_protein:AAM70817.1,REFSEQ:NP_477090,GB_protein:AAM70817,FlyMine:FBpp0085458,modMine:FBpp0085458; MD5=7793fcf044afc75ee51ebae045dcde64; length=213; release=r6.09; spec…	14.1	2	0.03	IQEGVFDINNEANGIK+TAANVEEAFINTAK
351	FBpp0085379|FBgn0022288|CG12792-PA|l(2)09851-PA FBpp0307248|FBgn0022288|CG12792-PB|l(2)09851-PB	1.0000	FBpp0085379 type=protein; loc=2R:5754616..5755986; ID=FBpp0085379; name=l(2)09851-PA; parent=FBgn0022288,FBtr0086043; dbxref=FlyBase:FBpp0085379,FlyBase_Annotation_IDs:CG12792-PA,GB_protein:AAF57313.3,REFSEQ:NP_610182,GB_protein:AAF57313,FlyMine:FBpp0085379,modMine:FBpp0085379; MD5=7cf268187f16d1a93bda1da565649524; length=456; release=r6.09; species=Dmel;;FBpp0307248 type=protein; loc=2R:5754616.…	9.4	2	0.03	DIDQAVDPAQNEDVLNK+TQDNDGDEDEELEDDQDDVTDREELK
348	FBpp0085273|FBgn0022893|CG2207-PA|Df31-PA FBpp0085274|FBgn0022893|CG2207-PB|Df31-PB FBpp0099688|FBgn0022893|CG2207-PF|Df31-PF	1.0000	FBpp0085273 type=protein; loc=2L:complement(join(21629667..21629692,21627842..21628209,21627600..21627757)); ID=FBpp0085273; name=Df31-PA; parent=FBgn0022893,FBtr0085919; dbxref=FlyBase_Annotation_IDs:CG2207-PA,FlyBase:FBpp0085273,GB_protein:AAF57222.1,REFSEQ:NP_523614,GB_protein:AAF57222; MD5=8f7cfd40746a63c3fa185eba8c577a1a; length=183; release=r6.09; species=Dmel;;FBpp0085274 type=protein; loc…	12.0	2	0.03	DAVAAEEVAAEK+VAAEEVDAVK
341	FBpp0085020|FBgn0082582|CG1539-PE|tmod-PE FBpp0085021|FBgn0082582|CG1539-PD|tmod-PD FBpp0085022|FBgn0082582|CG1539-PF|tmod-PF FBpp0085023|FBgn0082582|CG1539-PC|tmod-PC FBpp0085024|FBgn0082582|CG1539-PA|tmod-PA FBpp0085025|FBgn0082582|CG1539-PB|tmod-PB FBpp0112393|FBgn0082582|CG1539-PG|tmod-PG FBpp0291320|FBgn0082582|CG1539-PH|tmod-PH FBpp0291321|FBgn0082582|CG1539-PI|tmod-PI FBpp0291322|FBgn00825…	1.0000	FBpp0085020 type=protein; loc=3R:join(30533286..30533507,30571809..30571961,30572023..30572535,30572599..30572850,30572925..30573072,30577179..30577210); ID=FBpp0085020; name=tmod-PE; parent=FBgn0082582,FBtr0085658; dbxref=FlyBase:FBpp0085020,FlyBase_Annotation_IDs:CG1539-PE,GB_protein:AAN14242.1,REFSEQ:NP_733383,GB_protein:AAN14242; MD5=e996c3da52b1d24c82bcb8c88ff492f4; length=439; release=r6.09…	7.6	2	0.03	LIDLNLNNIK+QAIETPDQPEFEPFVQGK
334	FBpp0084843|FBgn0260990|CG1973-PA|yata-PA FBpp0305956|FBgn0260990|CG1973-PB|yata-PB	1.0000	FBpp0084843 type=protein; loc=3R:join(29749791..29750168,29750228..29750451,29750512..29750917,29750981..29751623,29751694..29751858,29751924..29752069,29752139..29752267,29752329..29752731,29752830..29752957); ID=FBpp0084843; name=yata-PA; parent=FBgn0260990,FBtr0085477; dbxref=FlyBase:FBpp0084843,FlyBase_Annotation_IDs:CG1973-PA,GB_protein:AAF56933.1,REFSEQ:NP_651722,GB_protein:AAF56933,FlyMine…	2.3	2	0.03	ALSFLNNDGNLR+VLVSAFIR
333	FBpp0084774|FBgn0062442|CG1458-PA|Cisd2-PA	1.0000	FBpp0084774 type=protein; loc=3R:complement(join(29223243..29223339,29222546..29222769,29222401..29222481)); ID=FBpp0084774; name=Cisd2-PA; parent=FBgn0062442,FBtr0085405; dbxref=FlyBase:FBpp0084774,FlyBase_Annotation_IDs:CG1458-PA,GB_protein:AAF56878.1,REFSEQ:NP_651684,GB_protein:AAF56878,FlyMine:FBpp0084774,modMine:FBpp0084774; MD5=0837228c1534c6467cf0d4228b8aaf92; length=133; release=r6.09; sp…	18.8	2	0.03	QTGDNVGPIVIK+VVDMIDVEDIAEK
329	FBpp0084666|FBgn0039580|CG1345-PA|Gfat2-PA	1.0000	FBpp0084666 type=protein; loc=3R:complement(join(28337870..28339546,28337293..28337667)); ID=FBpp0084666; name=Gfat2-PA; parent=FBgn0039580,FBtr0085297; dbxref=FlyBase:FBpp0084666,FlyBase_Annotation_IDs:CG1345-PA,GB_protein:AAF56785.1,REFSEQ:NP_651617,GB_protein:AAF56785,FlyMine:FBpp0084666,modMine:FBpp0084666; MD5=8fd2d592c025067320afb4dd97552607; length=683; release=r6.09; species=Dmel;	3.7	2	0.03	FDTQTVVLGGIK+VIYLEDDDVAAVK
325	FBpp0084585|FBgn0039537|CG5590-PA|CG5590-PA	1.0000	FBpp0084585 type=protein; loc=3R:27677684..27678922; ID=FBpp0084585; name=CG5590-PA; parent=FBgn0039537,FBtr0085215; dbxref=FlyBase:FBpp0084585,FlyBase_Annotation_IDs:CG5590-PA,GB_protein:AAF56735.1,REFSEQ:NP_651578,GB_protein:AAF56735,FlyMine:FBpp0084585,modMine:FBpp0084585; MD5=996616d2921a7e2ec946cfb999bb0333; length=412; release=r6.09; species=Dmel;	9.0	2	0.03	GAPVENEAAAEDAAAPASGGDVK+LPGTIYSAAEEIEK
322	FBpp0084312|FBgn0039385|CG5913-PA|CG5913-PA	1.0000	FBpp0084312 type=protein; loc=3R:25893570..25894934; ID=FBpp0084312; name=CG5913-PA; parent=FBgn0039385,FBtr0084938; dbxref=FlyBase:FBpp0084312,FlyBase_Annotation_IDs:CG5913-PA,GB_protein:AAF56525.1,REFSEQ:NP_651439,GB_protein:AAF56525,FlyMine:FBpp0084312,modMine:FBpp0084312; MD5=b48ed52cc740ec0aa8562d73fdcae8b2; length=454; release=r6.09; species=Dmel;	5.3	2	0.03	ELVQGPIEQR+VDTNVQQVVENLAK
321	FBpp0084275|FBgn0039358|CG5028-PA|CG5028-PA FBpp0112201|FBgn0039358|CG5028-PB|CG5028-PB FBpp0112202|FBgn0039358|CG5028-PC|CG5028-PC FBpp0112203|FBgn0039358|CG5028-PD|CG5028-PD	1.0000	FBpp0084275 type=protein; loc=3R:join(25680967..25681023,25681121..25681198,25681266..25682045,25682105..25682291,25682356..25682431,25683058..25683088); ID=FBpp0084275; name=CG5028-PA; parent=FBgn0039358,FBtr0084901; dbxref=FlyBase:FBpp0084275,FlyBase_Annotation_IDs:CG5028-PA,GB_protein:AAF56494.2,REFSEQ:NP_651416,GB_protein:AAF56494,FlyMine:FBpp0084275,modMine:FBpp0084275; MD5=546fef11f6ea5fa5e…	8.4	2	0.03	TPDIGGTNSSTDVVENILK+VTGTDIPSAQYGGR
314	FBpp0084013|FBgn0039188|CG17785-PA|Golgin84-PA	1.0000	FBpp0084013 type=protein; loc=3R:complement(join(24356541..24357876,24356271..24356485)); ID=FBpp0084013; name=Golgin84-PA; parent=FBgn0039188,FBtr0084629; dbxref=FlyBase:FBpp0084013,FlyBase_Annotation_IDs:CG17785-PA,GB_protein:AAF56287.2,REFSEQ:NP_651250,GB_protein:AAF56287,FlyMine:FBpp0084013,modMine:FBpp0084013; MD5=c93fb80f8940fa6f7f7e29425d446e08; length=516; release=r6.09; species=Dmel;	4.1	2	0.03	IALNEITAER+LQLDDYVSQER
301	FBpp0083371|FBgn0019936|CG15693-PA|RpS20-PA	1.0000	FBpp0083371 type=protein; loc=3R:join(20822271..20822273,20822418..20822573,20822802..20822891,20823132..20823245); ID=FBpp0083371; name=RpS20-PA; parent=FBgn0019936,FBtr0083964; dbxref=FlyBase:FBpp0083371,FlyBase_Annotation_IDs:CG15693-PA,GB_protein:AAF55809.1,REFSEQ:NP_524421,GB_protein:AAF55809,FlyMine:FBpp0083371,modMine:FBpp0083371; MD5=3b4eeffb6f1e4ae3364b6e9e8b18e234; length=120; release=r…	10.0	2	0.03	IIDLHSPSEIVK
4	FBpp0070118|FBgn0025637|CG16983-PA|SkpA-PA FBpp0070119|FBgn0025637|CG16983-PD|SkpA-PD FBpp0070120|FBgn0025637|CG16983-PG|SkpA-PG FBpp0070121|FBgn0025637|CG16983-PB|SkpA-PB FBpp0070122|FBgn0025637|CG16983-PC|SkpA-PC FBpp0070123|FBgn0025637|CG16983-PF|SkpA-PF FBpp0070124|FBgn0025637|CG16983-PE|SkpA-PE FBpp0099971|FBgn0025637|CG16983-PH|SkpA-PH FBpp0311474|FBgn0025637|CG16983-PI|SkpA-PI	1.0000	FBpp0070118 type=protein; loc=X:657110..657598; ID=FBpp0070118; name=SkpA-PA; parent=FBgn0025637,FBtr0070123; dbxref=FlyBase_Annotation_IDs:CG16983-PA,FlyBase:FBpp0070118,GB_protein:AAF45538.1,REFSEQ:NP_477390,GB_protein:AAF45538; MD5=5b171fb8c53b7dc37f156d4c089bda5b; length=162; release=r6.09; species=Dmel;;FBpp0070119 type=protein; loc=X:657110..657598; ID=FBpp0070119; name=SkpA-PD; parent=FBgn…	17.3	2	0.03	DFSPAEEEQVR+LQSSDEEIFDTDIQIAK
297	FBpp0083070|FBgn0038617|CG12333-PA|CG12333-PA	1.0000	FBpp0083070 type=protein; loc=3R:complement(join(18402314..18402467,18401632..18402193,18400827..18401574)); ID=FBpp0083070; name=CG12333-PA; parent=FBgn0038617,FBtr0083655; dbxref=FlyBase:FBpp0083070,FlyBase_Annotation_IDs:CG12333-PA,GB_protein:AAF55555.1,REFSEQ:NP_650723,GB_protein:AAF55555,FlyMine:FBpp0083070,modMine:FBpp0083070; MD5=876a1bceb60484a254c0bf42827f120c; length=487; release=r6.09;…	6.8	2	0.03	EFEQLYLENQALQEK+LTSLTEDVAAVPEDAPFR
295	FBpp0082996|FBgn0024432|CG12363-PA|Dlc90F-PA	1.0000	FBpp0082996 type=protein; loc=3R:18299422..18299757; ID=FBpp0082996; name=Dlc90F-PA; parent=FBgn0024432,FBtr0083575; dbxref=FlyBase:FBpp0082996,FlyBase_Annotation_IDs:CG12363-PA,GB_protein:AAF55532.1,REFSEQ:NP_477356,GB_protein:AAF55532,FlyMine:FBpp0082996,modMine:FBpp0082996; MD5=1e6078c02758a8da5707525daa7aff75; length=111; release=r6.09; species=Dmel;	25.2	2	0.03	EAIETTIGGNAYQHDK+EESQFIVDDVSK
293	FBpp0082895|FBgn0038516|CG5840-PA|P5cr-2-PA FBpp0082896|FBgn0038516|CG5840-PB|P5cr-2-PB FBpp0302816|FBgn0038516|CG5840-PC|P5cr-2-PC FBpp0302817|FBgn0038516|CG5840-PD|P5cr-2-PD	1.0000	FBpp0082895 type=protein; loc=3R:join(17535773..17535851,17536033..17536698,17536771..17536847); ID=FBpp0082895; name=P5cr-2-PA; parent=FBgn0038516,FBtr0083454; dbxref=FlyBase:FBpp0082895,FlyBase_Annotation_IDs:CG5840-PA,GB_protein:AAF55428.1,REFSEQ:NP_650632,GB_protein:AAF55428,FlyMine:FBpp0082895,modMine:FBpp0082895; MD5=27abbf588e79fd645b3ec65614f78de2; length=273; release=r6.09; species=Dmel;…	16.1	2	0.03	AAVSGAVEQATLR+DGVTSPAGSTAAALR
291	FBpp0082833|FBgn0266053|CG5208-PA|Patr-1-PA FBpp0308299|FBgn0266053|CG5208-PB|Patr-1-PB	1.0000	FBpp0082833 type=protein; loc=3R:join(17043650..17043688,17043859..17044672,17044903..17046431,17046549..17046794,17046851..17047129); ID=FBpp0082833; name=Patr-1-PA; parent=FBgn0266053,FBtr0083392; dbxref=FlyBase:FBpp0082833,FlyBase_Annotation_IDs:CG5208-PA,GB_protein:AAF55382.1,REFSEQ:NP_650592,GB_protein:AAF55382,FlyMine:FBpp0082833,modMine:FBpp0082833; MD5=93aebe7e3b799b9593031e8096fb765b; le…	3.4	2	0.03	LDALLALITEAR+LDDMDLSSFTTDSEAGGLSNR
289	FBpp0082494|FBgn0266064|CG6904-PC|GlyS-PC FBpp0082495|FBgn0266064|CG6904-PB|GlyS-PB FBpp0082496|FBgn0266064|CG6904-PA|GlyS-PA FBpp0305474|FBgn0266064|CG6904-PD|GlyS-PD	1.0000	FBpp0082494 type=protein; loc=3R:complement(join(15144266..15145239,15142959..15143826,15142729..15142864,15142203..15142294)); ID=FBpp0082494; name=GlyS-PC; parent=FBgn0266064,FBtr0083035; dbxref=FlyBase:FBpp0082494,FlyBase_Annotation_IDs:CG6904-PC,GB_protein:AAN13624.1,REFSEQ:NP_731968,GB_protein:AAN13624,FlyMine:FBpp0082494,modMine:FBpp0082494; MD5=4e763850c2248c6a5d84574113031e7f; length=689;…	3.5	2	0.03	DTINNVQQAVGK+GNPLLDAVNSLR
288	FBpp0082421|FBgn0013981|CG3379-PA|His4r-PA FBpp0082422|FBgn0013981|CG3379-PB|His4r-PB FBpp0082423|FBgn0013981|CG3379-PC|His4r-PC FBpp0085280|FBgn0051611|CG31611-PA|His4 FBpp0091114|FBgn0053869|CG33869-PA|His4 FBpp0091116|FBgn0053871|CG33871-PA|His4 FBpp0091118|FBgn0053873|CG33873-PA|His4 FBpp0091120|FBgn0053875|CG33875-PA|His4 FBpp0091122|FBgn0053877|CG33877-PA|His4 FBpp0091124|FBgn0053879|CG3387…	1.0000	FBpp0082421 type=protein; loc=3R:join(14626050..14626229,14626294..14626425); ID=FBpp0082421; name=His4r-PA; parent=FBgn0013981,FBtr0082962; dbxref=FlyBase:FBpp0082421,FlyBase_Annotation_IDs:CG3379-PA,GB_protein:AAF55080.1,REFSEQ:NP_731927,GB_protein:AAF55080; MD5=8599e638a42068811d569d74bd7f4a5e; length=103; release=r6.09; species=Dmel;;FBpp0082422 type=protein; loc=3R:join(14626050..14626229,14…	21.4	2	0.03	DNIQGITKPAIR+ISGLIYEETR
279	FBpp0081928|FBgn0051363|CG31363-PD|Jupiter-PD FBpp0081929|FBgn0051363|CG31363-PH|Jupiter-PH FBpp0081930|FBgn0051363|CG31363-PE|Jupiter-PE FBpp0081931|FBgn0051363|CG31363-PC|Jupiter-PC FBpp0081932|FBgn0051363|CG31363-PA|Jupiter-PA	1.0000	FBpp0081928 type=protein; loc=3R:complement(join(11619704..11619747,11593633..11593766,11592367..11592624,11591168..11591307)); ID=FBpp0081928; name=Jupiter-PD; parent=FBgn0051363,FBtr0082452; dbxref=FlyBase:FBpp0081928,FlyBase_Annotation_IDs:CG31363-PD,GB_protein:AAN13515.1,REFSEQ:NP_731595,GB_protein:AAN13515,FlyMine:FBpp0081928,modMine:FBpp0081928; MD5=e12a671ab7b5fc99914f3b7c7f5c55a2; length=…	18.3	2	0.03	SGSVSSASSSVSSSTENLK+SSIPFGQNTEAVAAQK
274	FBpp0081820|FBgn0037874|CG4800-PA|Tctp-PA FBpp0312492|FBgn0037874|CG4800-PB|Tctp-PB	1.0000	FBpp0081820 type=protein; loc=3R:11210381..11210899; ID=FBpp0081820; name=Tctp-PA; parent=FBgn0037874,FBtr0082344; dbxref=FlyBase:FBpp0081820,FlyBase_Annotation_IDs:CG4800-PA,GB_protein:AAF54603.1,REFSEQ:NP_650048,GB_protein:AAF54603,FlyMine:FBpp0081820,modMine:FBpp0081820; MD5=194d55b50f5e517ec07810161a7b3d5b; length=172; release=r6.09; species=Dmel;;FBpp0312492 type=protein; loc=3R:11210381..11…	15.1	2	0.03	DIITGDEMFADTYK+LVDDVIYEVYGK
271	FBpp0081651|FBgn0037778|CG3910-PA|mtTFB2-PA	1.0000	FBpp0081651 type=protein; loc=3R:join(10045669..10046143,10046197..10046336,10046398..10046714,10046776..10047202); ID=FBpp0081651; name=mtTFB2-PA; parent=FBgn0037778,FBtr0082173; dbxref=FlyBase:FBpp0081651,FlyBase_Annotation_IDs:CG3910-PA,GB_protein:AAF54482.2,REFSEQ:NP_649971,GB_protein:AAF54482,FlyMine:FBpp0081651,modMine:FBpp0081651; MD5=3fd2fb198528a124149dd1abe4ece428; length=452; release=r…	5.8	2	0.03	SSESVTPIYPDELPK+VADLLSDVPQK
250	FBpp0080138|FBgn0019890|CG8954-PA|Smg5-PA FBpp0080139|FBgn0019890|CG8954-PB|Smg5-PB FBpp0310261|FBgn0019890|CG8954-PC|Smg5-PC	1.0000	FBpp0080138 type=protein; loc=2L:complement(join(13903781..13903920,13902075..13903717,13900632..13901981,13900143..13900301,13899822..13900063)); ID=FBpp0080138; name=Smg5-PA; parent=FBgn0019890,FBtr0080561; dbxref=FlyBase:FBpp0080138,FlyBase_Annotation_IDs:CG8954-PA,GB_protein:AAF53351.1,REFSEQ:NP_609685,GB_protein:AAF53351,FlyMine:FBpp0080138,modMine:FBpp0080138; MD5=588652ae708cf34667bc200ea9…	1.9	2	0.03	ANVPLTEDFAFK+DSLVELFDVR
25	FBpp0070861|FBgn0028982|CG12225-PA|Spt6-PA FBpp0309041|FBgn0028982|CG12225-PB|Spt6-PB	1.0000	FBpp0070861 type=protein; loc=X:join(6267907..6267945,6268107..6268191,6268767..6268972,6269125..6269244,6269314..6269465,6269531..6274424); ID=FBpp0070861; name=Spt6-PA; parent=FBgn0028982,FBtr0070896; dbxref=FlyBase:FBpp0070861,FlyBase_Annotation_IDs:CG12225-PA,GB_protein:AAF46140.1,REFSEQ:NP_651962,GB_protein:AAF46140,FlyMine:FBpp0070861,modMine:FBpp0070861; MD5=8195266579396006d5c24707880bbac…	1.5	2	0.03	NEITQESIGPTELAK+NQQLEVPFIAFYR
231	FBpp0079527|FBgn0267727|CG4799-PA|Pen-PA	1.0000	FBpp0079527 type=protein; loc=2L:join(10057697..10057759,10057821..10058134,10058199..10058769,10058847..10059467); ID=FBpp0079527; name=Pen-PA; parent=FBgn0267727,FBtr0079937; dbxref=FlyBase:FBpp0079527,FlyBase_Annotation_IDs:CG4799-PA,GB_protein:AAF52853.1,REFSEQ:NP_477041,GB_protein:AAF52853,FlyMine:FBpp0079527,modMine:FBpp0079527; MD5=d7e7e91fa9fe3cca56f6dd12013b1888; length=522; release=r6.0…	5.2	2	0.03	IQAVVDSDAVPR+VVQTGLSNLFALAEK
230	FBpp0079521|FBgn0011584|CG4758-PA|Trp1-PA FBpp0079522|FBgn0011584|CG4758-PB|Trp1-PB FBpp0297128|FBgn0011584|CG4758-PC|Trp1-PC FBpp0310307|FBgn0011584|CG4758-PD|Trp1-PD	1.0000	FBpp0079521 type=protein; loc=2L:join(10009501..10009536,10010737..10011552,10011607..10011908,10012400..10012493); ID=FBpp0079521; name=Trp1-PA; parent=FBgn0011584,FBtr0079931; dbxref=FlyBase:FBpp0079521,FlyBase_Annotation_IDs:CG4758-PA,GB_protein:AAF52847.1,REFSEQ:NP_477008,GB_protein:AAF52847,FlyMine:FBpp0079521,modMine:FBpp0079521; MD5=0c7fc7f548e4009a74289da6a6590543; length=415; release=r6.…	7.5	2	0.03	FTEGSNPLFTTR+VGADDYEEDDVDEEETK
224	FBpp0079443|FBgn0015393|CG3949-PA|hoip-PA FBpp0307465|FBgn0015393|CG3949-PB|hoip-PB	1.0000	FBpp0079443 type=protein; loc=2L:join(9699935..9699937,9700000..9700380); ID=FBpp0079443; name=hoip-PA; parent=FBgn0015393,FBtr0079846; dbxref=FlyBase:FBpp0079443,FlyBase_Annotation_IDs:CG3949-PA,GB_protein:AAF52798.2,REFSEQ:NP_524714,GB_protein:AAF52798,FlyMine:FBpp0079443,modMine:FBpp0079443; MD5=43324dbc09fbb618991714f746bad42b; length=127; release=r6.09; species=Dmel;;FBpp0307465 type=protein…	18.9	2	0.03	AFPLADAQLTAK+SQITSIQQEIER
219	FBpp0079234|FBgn0261020|CG7870-PA|wol-PA	1.0000	FBpp0079234 type=protein; loc=2L:complement(join(8302758..8302823,8302524..8302698,8301936..8302332,8301537..8301879)); ID=FBpp0079234; name=wol-PA; parent=FBgn0261020,FBtr0079614; dbxref=FlyBase:FBpp0079234,FlyBase_Annotation_IDs:CG7870-PA,GB_protein:AAF52633.1,REFSEQ:NP_609202,GB_protein:AAF52633,FlyMine:FBpp0079234,modMine:FBpp0079234; MD5=4bdbe78ea4952d5b5e913c7ad1532aec; length=326; release=…	6.1	2	0.03	NLLFADADGATK+VLELIENR
217	FBpp0079182|FBgn0261790|CG18591-PA|SmE-PA	1.0000	FBpp0079182 type=protein; loc=2L:complement(7885059..7885343); ID=FBpp0079182; name=SmE-PA; parent=FBgn0261790,FBtr0079560; dbxref=FlyBase:FBpp0079182,FlyBase_Annotation_IDs:CG18591-PA,GB_protein:AAF52576.1,REFSEQ:NP_609162,GB_protein:AAF52576,FlyMine:FBpp0079182,modMine:FBpp0079182; MD5=399da4099f9cb925452c7a8417e2f197; length=94; release=r6.09; species=Dmel;	27.7	2	0.03	GDNITLIQNVSPTKD+VMVQPINLIFR
212	FBpp0078974|FBgn0004838|CG10377-PA|Hrb27C-PA FBpp0078975|FBgn0004838|CG10377-PC|Hrb27C-PC FBpp0078976|FBgn0004838|CG10377-PB|Hrb27C-PB FBpp0290617|FBgn0004838|CG10377-PD|Hrb27C-PD FBpp0290618|FBgn0004838|CG10377-PE|Hrb27C-PE FBpp0297873|FBgn0004838|CG10377-PF|Hrb27C-PF FBpp0297874|FBgn0004838|CG10377-PG|Hrb27C-PG FBpp0297875|FBgn0004838|CG10377-PH|Hrb27C-PH	1.0000	FBpp0078974 type=protein; loc=2L:join(6923906..6924400,6924685..6925455); ID=FBpp0078974; name=Hrb27C-PA; parent=FBgn0004838,FBtr0079346; dbxref=FlyBase:FBpp0078974,FlyBase_Annotation_IDs:CG10377-PA,GB_protein:AAF52456.1,REFSEQ:NP_476869,GB_protein:AAF52456; MD5=b3cbf4123650d1cce713c03daf50563c; length=421; release=r6.09; species=Dmel;;FBpp0078975 type=protein; loc=2L:join(6923906..6924400,692468…	7.8	2	0.03	LFVGGLSWETTQENLSR+VFLGGLPSNVTETDLR
205	FBpp0078688|FBgn0262467|CG8885-PA|Scox-PA	1.0000	FBpp0078688 type=protein; loc=2L:complement(join(4968432..4968825,4968007..4968368)); ID=FBpp0078688; name=Scox-PA; parent=FBgn0262467,FBtr0079052; dbxref=FlyBase:FBpp0078688,FlyBase_Annotation_IDs:CG8885-PA,GB_protein:AAF52184.1,REFSEQ:NP_608884,GB_protein:AAF52184,FlyMine:FBpp0078688,modMine:FBpp0078688; MD5=88e723833aca99a5490ab176a4d4dc41; length=251; release=r6.09; species=Dmel;	12.0	2	0.03	LLGLTGTVEQIR+SPQTPAVQPIFITVDPER
202	FBpp0078658|FBgn0031683|CG4230-PA|CG4230-PA FBpp0303017|FBgn0031683|CG4230-PB|CG4230-PB FBpp0303018|FBgn0031683|CG4230-PC|CG4230-PC	1.0000	FBpp0078658 type=protein; loc=2L:join(5096651..5096700,5097036..5097226,5097537..5097651,5097710..5098034,5098094..5098384); ID=FBpp0078658; name=CG4230-PA; parent=FBgn0031683,FBtr0079019; dbxref=FlyBase:FBpp0078658,FlyBase_Annotation_IDs:CG4230-PA,GB_protein:AAF52220.1,REFSEQ:NP_608908,GB_protein:AAF52220,FlyMine:FBpp0078658,modMine:FBpp0078658; MD5=685db2552084c6aece9af7d76ccbe712; length=323; …	9.9	2	0.03	FAFQVFTSPLEMQK+SGMSPFGGVFDGNYQGPK
201	FBpp0078655|FBgn0261608|CG5827-PA|RpL37A-PA FBpp0078656|FBgn0261608|CG5827-PB|RpL37A-PB FBpp0291726|FBgn0261608|CG5827-PC|RpL37A-PC	1.0000	FBpp0078655 type=protein; loc=2L:join(5071155..5071157,5071227..5071355,5071609..5071755); ID=FBpp0078655; name=RpL37A-PA; parent=FBgn0261608,FBtr0079016; dbxref=REFSEQ:NP_524781,GB_protein:AAF52217,FlyBase_Annotation_IDs:CG5827-PA,FlyBase:FBpp0290844; MD5=81326c3e6dd0bbaffacb4945b717014c; length=92; release=r6.09; species=Dmel;;FBpp0078656 type=protein; loc=2L:join(5071155..5071157,5071227..5071…	19.6	2	0.03	TVAGGAWVYSTTAAASVR
21	FBpp0070658|FBgn0025615|CG3024-PA|Torsin-PA FBpp0311758|FBgn0025615|CG3024-PB|Torsin-PB	1.0000	FBpp0070658 type=protein; loc=X:complement(join(4649573..4649765,4648685..4649514)); ID=FBpp0070658; name=Torsin-PA; parent=FBgn0025615,FBtr0070690; dbxref=FlyBase:FBpp0070658,GB_protein:AAF45969.2,FlyBase_Annotation_IDs:CG3024-PA,REFSEQ:NP_572178,GB_protein:AAF45969,FlyMine:FBpp0070658,modMine:FBpp0070658; MD5=e68ad3ad829a5d83fe2fa56d7be97379; length=340; release=r6.09; species=Dmel;;FBpp0311758…	5.6	2	0.03	LSDFEPLLR+SLFIFDEVDK
3	FBpp0070089|FBgn0029525|CG18273-PA|CG18273-PA	1.0000	FBpp0070089 type=protein; loc=X:complement(join(487465..487480,485028..487403,484310..484965,483884..484246,483268..483828,482884..483045)); ID=FBpp0070089; name=CG18273-PA; parent=FBgn0029525,FBtr0070094; dbxref=GB_protein:AAG22361.3,GB_protein:AAG22361.2,FlyBase:FBpp0070089,FlyBase_Annotation_IDs:CG18273-PA,REFSEQ:NP_569843,GB_protein:AAG22361,FlyMine:FBpp0070089,modMine:FBpp0070089; MD5=bbb249…	1.8	2	0.03	EVLPENLDFAR+TPLATAPSANDAFK
199	FBpp0078633|FBgn0031657|CG3756-PA|CG3756-PA	1.0000	FBpp0078633 type=protein; loc=2L:join(4969085..4969224,4969285..4970146); ID=FBpp0078633; name=CG3756-PA; parent=FBgn0031657,FBtr0078994; dbxref=FlyBase:FBpp0078633,FlyBase_Annotation_IDs:CG3756-PA,GB_protein:AAF52185.1,REFSEQ:NP_608885,GB_protein:AAF52185,FlyMine:FBpp0078633,modMine:FBpp0078633; MD5=37789b8c40f59327a400171776c519e2; length=333; release=r6.09; species=Dmel;	14.4	2	0.04	FSPVATATYR+QDPQDYGLADDVFSVQAFK+TEESTEAGTEQDTLEFELK
198	FBpp0078624|FBgn0037220|CG14641-PA|CG14641-PA	1.0000	FBpp0078624 type=protein; loc=3R:complement(4230986..4232242); ID=FBpp0078624; name=CG14641-PA; parent=FBgn0037220,FBtr0078985; dbxref=FlyBase:FBpp0078624,FlyBase_Annotation_IDs:CG14641-PA,GB_protein:AAF52166.2,REFSEQ:NP_649440,GB_protein:AAF52166,FlyMine:FBpp0078624,modMine:FBpp0078624; MD5=c2e818d483db63c1bdaba8a641b10532; length=418; release=r6.09; species=Dmel;	5.5	2	0.03	AASLPTLEPPEDR+DQFYQFGEIR
189	FBpp0078393|FBgn0250753|CG2922-PA|kra-PA FBpp0078394|FBgn0250753|CG2922-PG|kra-PG FBpp0078395|FBgn0250753|CG2922-PC|kra-PC FBpp0078396|FBgn0250753|CG2922-PF|kra-PF FBpp0078397|FBgn0250753|CG2922-PD|kra-PD FBpp0078398|FBgn0250753|CG2922-PB|kra-PB FBpp0078399|FBgn0250753|CG2922-PE|kra-PE	1.0000	FBpp0078393 type=protein; loc=3R:complement(join(5599116..5599353,5598944..5599044,5598204..5598342,5597772..5597937,5597272..5597515,5596861..5597203,5596085..5596122)); ID=FBpp0078393; name=kra-PA; parent=FBgn0250753,FBtr0078744; dbxref=FlyBase:FBpp0078393,FlyBase_Annotation_IDs:CG2922-PA,GB_protein:AAF51996.1,REFSEQ:NP_730958,GB_protein:AAF51996,FlyMine:FBpp0078393,modMine:FBpp0078393; MD5=24b…	4.7	2	0.03	EELVTDQAVR+GIAYLIQALK
180	FBpp0077728|FBgn0031266|CG2807-PA|CG2807-PA FBpp0304617|FBgn0031266|CG2807-PB|CG2807-PB	1.0000	FBpp0077728 type=protein; loc=2L:join(568406..568433,568599..569290,569348..572650); ID=FBpp0077728; name=CG2807-PA; parent=FBgn0031266,FBtr0078068; dbxref=GB_protein:AAF51478.1,FlyBase:FBpp0077728,FlyBase_Annotation_IDs:CG2807-PA,GB_protein:AAF51478.2,REFSEQ:NP_608534,GB_protein:AAF51478,FlyMine:FBpp0077728,modMine:FBpp0077728; MD5=1c1fc1ad85ba4ea6a55ddddaf0f5e886; length=1340; release=r6.09; sp…	2.2	2	0.03	TGSGGGAESISIESTPGASK+VGASEIINR
174	FBpp0077461|FBgn0264978|CG3539-PC|Slh-PC FBpp0307162|FBgn0264978|CG3539-PG|Slh-PG	1.0000	FBpp0077461 type=protein; loc=2L:complement(join(2492493..2492520,2492259..2492418,2491513..2492201,2490733..2491442,2490346..2490678)); ID=FBpp0077461; name=Slh-PC; parent=FBgn0264978,FBtr0077782; dbxref=FlyBase:FBpp0077461,FlyBase_Annotation_IDs:CG3539-PC,GB_protein:AAF51247.3,FlyBase_Annotation_IDs:CG3539-PB,REFSEQ:NP_995614,GB_protein:AAF51247,FlyMine:FBpp0077461,modMine:FBpp0077461; MD5=9d0c…	3.8	2	0.03	IATAILNFIK+SNAETDDYLYLDPK
171	FBpp0077360|FBgn0031483|CG9641-PA|CG9641-PA FBpp0077361|FBgn0031483|CG9641-PB|CG9641-PB	1.0000	FBpp0077360 type=protein; loc=2L:complement(2975178..2976785); ID=FBpp0077360; name=CG9641-PA; parent=FBgn0031483,FBtr0077676; dbxref=FlyBase:FBpp0077360,FlyBase_Annotation_IDs:CG9641-PA,GB_protein:AAF51173.1,REFSEQ:NP_608731,GB_protein:AAF51173,FlyMine:FBpp0077360,modMine:FBpp0077360; MD5=4cb5af737ad5bc29235ff655c16357ca; length=535; release=r6.09; species=Dmel;;FBpp0077361 type=protein; loc=2L:…	6.5	2	0.03	RDPSYQAEPGNTINR+SADEPDKVTFQLLK
170	FBpp0077353|FBgn0031493|CG3605-PA|CG3605-PA FBpp0307457|FBgn0031493|CG3605-PB|CG3605-PB	1.0000	FBpp0077353 type=protein; loc=2L:complement(join(3029064..3029087,3028366..3029006,3027339..3028308,3027038..3027282,3026605..3026974)); ID=FBpp0077353; name=CG3605-PA; parent=FBgn0031493,FBtr0077669; dbxref=FlyBase:FBpp0077353,FlyBase_Annotation_IDs:CG3605-PA,GB_protein:AAF51159.2,REFSEQ:NP_608739,GB_protein:AAF51159,FlyMine:FBpp0077353,modMine:FBpp0077353; MD5=f37b077a251b4c71f9403ecf648bf00f; …	3.5	2	0.03	AGEANDENVTIEYVPEK+ALEDVLALK
169	FBpp0077314|FBgn0031478|CG8814-PA|CG8814-PA	1.0000	FBpp0077314 type=protein; loc=2L:2875388..2876362; ID=FBpp0077314; name=CG8814-PA; parent=FBgn0031478,FBtr0077629; dbxref=FlyBase:FBpp0077314,FlyBase_Annotation_IDs:CG8814-PA,GB_protein:AAF51185.1,REFSEQ:NP_608729,GB_protein:AAF51185,FlyMine:FBpp0077314,modMine:FBpp0077314; MD5=ee8b5ab2451bcdcd4dd91069f2ab8b7f; length=324; release=r6.09; species=Dmel;	5.9	2	0.03	FQAAVNVIK+SLEQSLNELR
17	FBpp0070561|FBgn0029672|CG2875-PA|CG2875-PA FBpp0070562|FBgn0029672|CG2875-PB|CG2875-PB FBpp0305927|FBgn0029672|CG2875-PC|CG2875-PC	1.0000	FBpp0070561 type=protein; loc=X:complement(join(3573368..3573505,3572595..3573303,3572003..3572532,3571823..3571939)); ID=FBpp0070561; name=CG2875-PA; parent=FBgn0029672,FBtr0070586; dbxref=FlyBase:FBpp0070561,FlyBase_Annotation_IDs:CG2875-PA,GB_protein:AAF45883.1,REFSEQ:NP_570069,GB_protein:AAF45883,FlyMine:FBpp0070561,modMine:FBpp0070561; MD5=4e2132b246b4798fe60988756cb279a8; length=497; releas…	6.9	2	0.03	ANSLLNAEQVDIK+ASHAVDEVSDPYNQTETDPVK
155	FBpp0076722|FBgn0002526|CG10236-PA|LanA-PA	1.0000	FBpp0076722 type=protein; loc=3L:complement(join(6217594..6217815,6217103..6217249,6215095..6215719,6214802..6215011,6214329..6214742,6213990..6214262,6213071..6213923,6212364..6213015,6212021..6212301,6211726..6211954,6211198..6211668,6209236..6211136,6205977..6209168,6205693..6205907,6204175..6205628)); ID=FBpp0076722; name=LanA-PA; parent=FBgn0002526,FBtr0077014; dbxref=FlyBase:FBpp0076722,Fly…	1.1	2	0.04	NVLEILEPVSVQTPK+TNAPLEADLELPK+YDYDEAAFPGFSSK
154	FBpp0076685|FBgn0035707|CG8368-PB|CG8368-PB FBpp0076686|FBgn0035707|CG8368-PA|CG8368-PA	1.0000	FBpp0076685 type=protein; loc=3L:join(6606317..6607078,6607135..6608418); ID=FBpp0076685; name=CG8368-PB; parent=FBgn0035707,FBtr0076976; dbxref=FlyBase:FBpp0076685,FlyBase_Annotation_IDs:CG8368-PB,GB_protein:AAN12085.1,REFSEQ:NP_729177,GB_protein:AAN12085; MD5=6c001c78a3865f9aebf80d674a38686d; length=681; release=r6.09; species=Dmel;;FBpp0076686 type=protein; loc=3L:join(6606317..6607078,6607135…	3.7	2	0.03	TAIVTVGELQPR+VPEQDFILDSAQR
15	FBpp0070377|FBgn0023549|CG3456-PA|Mct1-PA FBpp0309617|FBgn0023549|CG3456-PB|Mct1-PB	1.0000	FBpp0070377 type=protein; loc=X:join(2198802..2198943,2199820..2199939,2200005..2200606,2200675..2200869,2200936..2201061,2204107..2204437,2204509..2204709,2204765..2204928); ID=FBpp0070377; name=Mct1-PA; parent=FBgn0023549,FBtr0070393; dbxref=FlyBase:FBpp0070377,FlyBase_Annotation_IDs:CG3456-PA,GB_protein:AAF45749.2,REFSEQ:NP_477334,GB_protein:AAF45749,FlyMine:FBpp0070377,modMine:FBpp0070377; MD…	4.2	2	0.03	DQYLQLPQR+SAIIDQNTTAAELEPLK
140	FBpp0076095|FBgn0036052|CG10809-PA|CG10809-PA FBpp0289912|FBgn0036052|CG10809-PB|CG10809-PB	1.0000	FBpp0076095 type=protein; loc=3L:complement(9858413..9859489); ID=FBpp0076095; name=CG10809-PA; parent=FBgn0036052,FBtr0076366; dbxref=FlyBase:FBpp0076095,FlyBase_Annotation_IDs:CG10809-PA,GB_protein:AAF50195.1,REFSEQ:NP_648365,GB_protein:AAF50195,FlyMine:FBpp0076095,modMine:FBpp0076095; MD5=16ed2323a0d429268eaecc4b36f875d9; length=358; release=r6.09; species=Dmel;;FBpp0289912 type=protein; loc=3…	5.9	2	0.03	ELEDLSALEK+GYIPIVQQLLK
136	FBpp0075688|FBgn0036286|CG10616-PA|CG10616-PA FBpp0301023|FBgn0036286|CG10616-PB|CG10616-PB FBpp0312167|FBgn0036286|CG10616-PC|CG10616-PC	1.0000	FBpp0075688 type=protein; loc=3L:join(12471837..12471929,12472022..12472196,12472547..12472637,12472707..12472832,12473185..12474178); ID=FBpp0075688; name=CG10616-PA; parent=FBgn0036286,FBtr0075956; dbxref=GB_protein:AAF49917.2,REFSEQ:NP_648576,GB_protein:AAF49917,FlyBase:FBpp0075688,FlyBase_Annotation_IDs:CG10616-PA,FlyMine:FBpp0075688,modMine:FBpp0075688; MD5=01427e0644c2e271390ca6f78c5b6b59; …	5.9	2	0.03	LASEGIIGGTETIR+NNEEDADLEDLSEVR
14	FBpp0070365|FBgn0023507|CG3835-PB|D2hgdh-PB FBpp0070366|FBgn0023507|CG3835-PC|D2hgdh-PC FBpp0070367|FBgn0023507|CG3835-PA|D2hgdh-PA	1.0000	FBpp0070365 type=protein; loc=X:join(2143057..2143248,2143311..2143452,2143527..2144220,2144287..2144860); ID=FBpp0070365; name=D2hgdh-PB; parent=FBgn0023507,FBtr0070381; dbxref=FlyBase:FBpp0070365,FlyBase_Annotation_IDs:CG3835-PB,GB_protein:AAF45731.1,REFSEQ:NP_726794,GB_protein:AAF45731; MD5=2d390d325232bddb7ea5c7d367c45fae; length=533; release=r6.09; species=Dmel;;FBpp0070366 type=protein; loc…	4.3	2	0.03	ALNTALEQFK+EVGLTVPLDLGAK
128	FBpp0075302|FBgn0036500|CG7275-PA|CG7275-PA	1.0000	FBpp0075302 type=protein; loc=3L:join(15499060..15499129,15499182..15499896,15499953..15500508); ID=FBpp0075302; name=CG7275-PA; parent=FBgn0036500,FBtr0075547; dbxref=FlyBase:FBpp0075302,FlyBase_Annotation_IDs:CG7275-PA,GB_protein:AAF49638.2,REFSEQ:NP_648767,GB_protein:AAF49638,FlyMine:FBpp0075302,modMine:FBpp0075302; MD5=868cb492b2220ea4196a37c52ac5a0c0; length=446; release=r6.09; species=Dmel;	7.6	2	0.03	AEAPEVGEDEVPVNTILSK+QLSTLATGAYDGEVR
127	FBpp0075209|FBgn0011016|CG5474-PA|SsRbeta-PA	1.0000	FBpp0075209 type=protein; loc=3L:join(16129909..16130283,16130506..16130703); ID=FBpp0075209; name=SsRbeta-PA; parent=FBgn0011016,FBtr0075453; dbxref=FlyBase:FBpp0075209,FlyBase_Annotation_IDs:CG5474-PA,GB_protein:AAF49532.2,REFSEQ:NP_524103,GB_protein:AAF49532,FlyMine:FBpp0075209,modMine:FBpp0075209; MD5=69a934f5849f30f4841b8ea53654bf24; length=190; release=r6.09; species=Dmel;	19.5	2	0.03	LVDSGFHPEAFDVVGGQPTAVVDR+YTIFNVGSGAATK
123	FBpp0075119|FBgn0002284|CG4097-PA|Prosbeta6-PA	1.0000	FBpp0075119 type=protein; loc=3L:complement(join(16610230..16610318,16609536..16610154)); ID=FBpp0075119; name=Prosbeta6-PA; parent=FBgn0002284,FBtr0075360; dbxref=FlyBase:FBpp0075119,FlyBase_Annotation_IDs:CG4097-PA,GB_protein:AAF49435.1,REFSEQ:NP_524115,GB_protein:AAF49435,FlyMine:FBpp0075119,modMine:FBpp0075119; MD5=4b5675150c283e60863791308b0d6f4b; length=235; release=r6.09; species=Dmel;	14.9	2	0.03	AGGTAGTLLQPVLDNQIGHK+AVSVASDTFISAAER
116	FBpp0074833|FBgn0036825|CG6846-PA|RpL26-PA FBpp0305858|FBgn0036825|CG6846-PB|RpL26-PB FBpp0312574|FBgn0036825|CG6846-PC|RpL26-PC	1.0000	FBpp0074833 type=protein; loc=3L:18899320..18899769; ID=FBpp0074833; name=RpL26-PA; parent=FBgn0036825,FBtr0075066; dbxref=FlyBase:FBpp0074833,FlyBase_Annotation_IDs:CG6846-PA,GB_protein:AAF49215.1,REFSEQ:NP_649070,GB_protein:AAF49215,FlyMine:FBpp0074833,modMine:FBpp0074833; MD5=fc887ba6bfe903798c48d38d79bdb0a7; length=149; release=r6.09; species=Dmel;;FBpp0305858 type=protein; loc=3L:18899320..1…	15.4	2	0.03	ENANGTNVYVGIHPSK+FVVYVEK
115	FBpp0074756|FBgn0040075|CG9750-PA|rept-PA FBpp0304236|FBgn0040075|CG9750-PB|rept-PB FBpp0311247|FBgn0040075|CG9750-PC|rept-PC	1.0000	FBpp0074756 type=protein; loc=3L:19255515..19256960; ID=FBpp0074756; name=rept-PA; parent=FBgn0040075,FBtr0074988; dbxref=GB_protein:AAF49182.1,FlyBase:FBpp0074756,FlyBase_Annotation_IDs:CG9750-PA,REFSEQ:NP_524156,GB_protein:AAF49182,FlyMine:FBpp0074756,modMine:FBpp0074756; MD5=a3ea44727bd62e2721bb3d2ec2a0204f; length=481; release=r6.09; species=Dmel;;FBpp0304236 type=protein; loc=3L:19255515..19…	4.4	2	0.03	GLGLDDVLEAR+VYSLFLDENR
111	FBpp0074662|FBgn0028695|CG7762-PA|Rpn1-PA	1.0000	FBpp0074662 type=protein; loc=3L:join(19915191..19917113,19917183..19918019); ID=FBpp0074662; name=Rpn1-PA; parent=FBgn0028695,FBtr0074893; dbxref=FlyBase:FBpp0074662,FlyBase_Annotation_IDs:CG7762-PA,GB_protein:AAF49095.2,REFSEQ:NP_649158,GB_protein:AAF49095,FlyMine:FBpp0074662,modMine:FBpp0074662; MD5=dca0928cc63d49df0550af2d0134e7d9; length=919; release=r6.09; species=Dmel;	2.6	2	0.03	LNIIDTLSK+VGIAIDVVGQAGKPK
12	FBpp0070350|FBgn0023517|CG14816-PA|Pgam5-PA FBpp0308673|FBgn0023517|CG14816-PB|Pgam5-PB	1.0000	FBpp0070350 type=protein; loc=X:complement(join(1872973..1873530,1872595..1872906)); ID=FBpp0070350; name=Pgam5-PA; parent=FBgn0023517,FBtr0070366; dbxref=FlyBase:FBpp0070350,FlyBase_Annotation_IDs:CG14816-PA,GB_protein:AAF45678.1,REFSEQ:NP_569951,GB_protein:AAF45678,FlyMine:FBpp0070350,modMine:FBpp0070350; MD5=5477053abf55ef2ca82348987ec097bf; length=289; release=r6.09; species=Dmel;;FBpp0308673…	5.6	2	0.03	YLGDSGFMPAELLTNR
110	FBpp0074578|FBgn0031070|CG12702-PA|CG12702-PA FBpp0307136|FBgn0031070|CG12702-PB|CG12702-PB FBpp0312072|FBgn0031070|CG12702-PC|CG12702-PC	1.0000	FBpp0074578 type=protein; loc=X:complement(join(19761256..19762233,19760488..19761198,19760035..19760429,19759732..19759966,19759371..19759664)); ID=FBpp0074578; name=CG12702-PA; parent=FBgn0031070,FBtr0074809; dbxref=FlyBase:FBpp0074578,FlyBase_Annotation_IDs:CG12702-PA,GB_protein:AAF49019.1,REFSEQ:NP_608355,GB_protein:AAF49019,FlyMine:FBpp0074578,modMine:FBpp0074578; MD5=1333272c2016065b4bb6439…	2.8	2	0.03	LLIALLQETK+VNALLDNIGGIVSR
625a	FBpp0289070|FBgn0259228|CG42328-PD|C3G-PD FBpp0289072|FBgn0259228|CG42328-PF|C3G-PF FBpp0289753|FBgn0259228|CG42328-PH|C3G-PH FBpp0306980|FBgn0259228|CG42328-PI|C3G-PI	0.9999	FBpp0289070 type=protein; loc=X:complement(join(6788461..6788704,6788203..6788393,6787590..6788125,6787351..6787520,6787096..6787248,6786156..6786812,6784624..6784735,6783890..6784554,6783610..6783778,6782963..6783532,6782770..6782895,6782561..6782692,6782354..6782486)); ID=FBpp0289070; name=C3G-PD; parent=FBgn0259228,FBtr0299792; dbxref=FlyBase:FBpp0289070,FlyBase_Annotation_IDs:CG42328-PD,REFSE…	3.9	2	0.03	IEIPEVLLFAK+TQTPLSTGGGIAGVAGGTGGAGEGVAAAASGDGETNSNR
624	FBpp0291366|FBgn0261268|CG11861-PC|Cul3-PD FBpp0291367|FBgn0261268|CG11861-PA|Cul3-PC FBpp0291368|FBgn0261268|CG11861-PB|Cul3-PE FBpp0291369|FBgn0261268|CG42615-PF|Cul3-PF	0.9999	FBpp0291366 type=protein; loc=2L:complement(join(15270905..15270964,15268821..15269204,15267996..15268757,15267763..15267933,15267530..15267700,15267353..15267467,15267145..15267287,15266796..15267019,15266596..15266734,15266374..15266526)); ID=FBpp0291366; name=Cul3-PD; parent=FBgn0261268,FBtr0302156; dbxref=REFSEQ:NP_723908,GB_protein:AAN10895,FlyBase:FBpp0291366,FlyBase:FBpp0080306,FlyBase_Ann…	2.1	2	0.03	EAFDIFK+FLPSPVFIK
622	FBpp0110478|FBgn0262117|CG17665-PA|IntS3-PA	0.9999	FBpp0110478 type=protein; loc=2R:complement(join(4242761..4242847,4242089..4242699,4238523..4239156,4238273..4238462,4238019..4238209,4236914..4237723,4236699..4236856,4236413..4236557,4236237..4236362,4235995..4236177,4235867..4235938)); ID=FBpp0110478; name=IntS3-PA; parent=FBgn0262117,FBtr0111268; dbxref=FlyBase_Annotation_IDs:CG17665-PA,GB_protein:EAA46157.1,FlyBase:FBpp0110478,REFSEQ:NP_0010…	4.0	2	0.03	LSEIIASLLTSK+SISYPLYGLFR+VHNIEDNTDDDDDLPLSEVR
620	FBpp0087764|FBgn0033342|CG8258-PA|CG8258-PA	0.9999	FBpp0087764 type=protein; loc=2R:complement(join(8906853..8906912,8905643..8906673,8905029..8905578)); ID=FBpp0087764; name=CG8258-PA; parent=FBgn0033342,FBtr0088683; dbxref=FlyBase:FBpp0087764,FlyBase_Annotation_IDs:CG8258-PA,GB_protein:AAF59029.3,REFSEQ:NP_610418,GB_protein:AAF59029,FlyMine:FBpp0087764,modMine:FBpp0087764; MD5=7dde112ff52bde845483a1ed89d6deb5; length=546; release=r6.09; species…	4.4	2	0.03	FANALEVFPK+QYGQEDFLNDLVSK
616	FBpp0085354|FBgn0033062|CG7843-PA|Ars2-PA FBpp0085356|FBgn0033062|CG7843-PD|Ars2-PD FBpp0085357|FBgn0033062|CG7843-PC|Ars2-PC FBpp0302785|FBgn0033062|CG7843-PE|Ars2-PE FBpp0302787|FBgn0033062|CG7843-PG|Ars2-PG	0.9999	FBpp0085354 type=protein; loc=2R:complement(join(6085086..6085225,6084847..6085031,6084508..6084787,6083941..6084007,6081912..6083884,6081736..6081840,6081334..6081415)); ID=FBpp0085354; name=Ars2-PA; parent=FBgn0033062,FBtr0086018; dbxref=FlyBase:FBpp0085354,FlyBase_Annotation_IDs:CG7843-PA,GB_protein:AAF57281.2,REFSEQ:NP_610203,GB_protein:AAF57281,FlyMine:FBpp0085354,modMine:FBpp0085354; MD5=3b…	3.4	2	0.04	INTYEEIDNTLK+KAEQMQSVK+VTNNDVQEYIK
614	FBpp0083749|FBgn0053193|CG33193-PA|sav-PA FBpp0292543|FBgn0053193|CG33193-PB|sav-PB	0.9999	FBpp0083749 type=protein; loc=3R:complement(join(23060372..23061183,23059030..23059983,23058896..23058956)); ID=FBpp0083749; name=sav-PA; parent=FBgn0053193,FBtr0084356; dbxref=FlyBase:FBpp0083749,FlyBase_Annotation_IDs:CG33193-PA,GB_protein:AAF56090.3,REFSEQ:NP_788721,GB_protein:AAF56090,FlyMine:FBpp0083749,modMine:FBpp0083749; MD5=78fbbff40242e50a0768a59bfae17504; length=608; release=r6.09; spe…	3.5	2	0.03	ASSNQLSQNSSNYVNFEQIER
613	FBpp0083630|FBgn0038950|CG5382-PB|CG5382-PB	0.9999	FBpp0083630 type=protein; loc=3R:complement(join(22365712..22365813,22365537..22365648,22365276..22365469,22365019..22365220,22364668..22364957)); ID=FBpp0083630; name=CG5382-PB; parent=FBgn0038950,FBtr0084237; dbxref=FlyBase_Annotation_IDs:CG5382-PB,FlyBase:FBpp0083630,GB_protein:AAF55977.1,REFSEQ:NP_732721,GB_protein:AAF55977,FlyMine:FBpp0083630,modMine:FBpp0083630; MD5=5879c8202d271c63ba84bc2e…	9.4	2	0.03	NGLGLALLSEEQSSSLK+QAALPANTAPR
611	FBpp0082459|FBgn0038271|CG3731-PA|UQCR-C1-PA FBpp0082460|FBgn0038271|CG3731-PB|UQCR-C1-PB	0.9999	FBpp0082459 type=protein; loc=3R:join(14890358..14890426,14890696..14890902,14890962..14891290,14891353..14891723,14891785..14891876,14891951..14892295); ID=FBpp0082459; name=UQCR-C1-PA; parent=FBgn0038271,FBtr0083000; dbxref=FlyBase:FBpp0082459,FlyBase_Annotation_IDs:CG3731-PA,GB_protein:AAF55110.2,REFSEQ:NP_731954,GB_protein:AAF55110,FlyMine:FBpp0082459,modMine:FBpp0082459; MD5=86d41abaf76ec0ff…	5.3	2	0.03	ADLTDYIQTHYK+AVEILADIIQNSK
610	FBpp0081834|FBgn0037891|CG5214-PA|CG5214-PA	0.9999	FBpp0081834 type=protein; loc=3R:join(11244442..11244516,11244787..11244890,11244945..11245046,11245121..11245660,11245739..11245883,11246088..11246393,11246458..11246592); ID=FBpp0081834; name=CG5214-PA; parent=FBgn0037891,FBtr0082358; dbxref=FlyBase:FBpp0081834,FlyBase_Annotation_IDs:CG5214-PA,GB_protein:AAF54625.1,REFSEQ:NP_650064,GB_protein:AAF54625,FlyMine:FBpp0081834,modMine:FBpp0081834; MD…	4.5	2	0.03	AAVENPAIIVAGL+GLVVPVIR
609	FBpp0080825|FBgn0003732|CG10223-PA|Top2-PA FBpp0304598|FBgn0003732|CG10223-PB|Top2-PB	0.9999	FBpp0080825 type=protein; loc=2L:complement(join(19451728..19452285,19451247..19451670,19448143..19451180,19447738..19448061)); ID=FBpp0080825; name=Top2-PA; parent=FBgn0003732,FBtr0081287; dbxref=GB_protein:AAF53802.2,FlyBase:FBpp0080825,FlyBase_Annotation_IDs:CG10223-PA,REFSEQ:NP_476760,GB_protein:AAF53802,FlyMine:FBpp0080825,modMine:FBpp0080825; MD5=44a7e3677ef6ad5222f7811934e0e1c9; length=144…	1.5	2	0.03	DFLVGQLTAQADR+DLYGVFPLR
608	FBpp0080795|FBgn0041180|CG10363-PA|Tep4-PA FBpp0303746|FBgn0041180|CG10363-PB|Tep4-PB FBpp0303747|FBgn0041180|CG10363-PC|Tep4-PC FBpp0303748|FBgn0041180|CG10363-PD|Tep4-PD	0.9999	FBpp0080795 type=protein; loc=2L:join(19549846..19549928,19551682..19552413,19552473..19552899,19552956..19553293,19553362..19553915,19553976..19556092,19556162..19556401); ID=FBpp0080795; name=Tep4-PA; parent=FBgn0041180,FBtr0081254; dbxref=FlyBase:FBpp0080795,FlyBase_Annotation_IDs:CG10363-PA,GB_protein:AAF53826.2,REFSEQ:NP_523603,GB_protein:AAF53826,FlyMine:FBpp0080795,modMine:FBpp0080795; MD5…	1.7	2	0.03	GLGVTNDQTNIK+ITYVDGSLITDTK
[truncated: 328 more rows]
