# Supplementary material for: Comparative interactome analysis of α-arrestin families in human and Drosophila
Source: eLife. 2024 Jan 25;12:RP88328. doi: 10.7554/eLife.88328 (PMC10945707; doi:10.7554/eLife.88328)
Supplement: Figure 1—source data 1. [file elife-88328-fig1-data1.zip › Drosophila/CG18746/interact-CG18746_2.prot.tsv]

entry no.	protein	protein probability	protein description	percent coverage	tot indep spectra	percent share of spectrum ids	peptides
395	FBpp0081272|FBgn0042103|CG18746-PA|CG18746-PA	1.0000	FBpp0081272 type=protein; loc=3R:complement(join(7789996..7790107,7789731..7789880,7789459..7789667,7788714..7789308,7788372..7788622)); ID=FBpp0081272; name=CG18746-PA; parent=FBgn0042103,FBtr0081775; dbxref=FlyBase:FBpp0081272,FlyBase_Annotation_IDs:CG18746-PA,GB_protein:AAG22131.2,REFSEQ:NP_652649,GB_protein:AAG22131,FlyMine:FBpp0081272,modMine:FBpp0081272; MD5=eb3ff70c504114a2783cae798ca35a5b…	65.8	714	5.731	ALILIGSEQNGEALGSPNPWAADPSIAPPSYAEAK+ANEPKTDGGYVNEGVEK+AVILNIK+AYLHGSSSSIEVLIEPGTSSYR+DRFEMVLK+FACQLPITCPSSFEGTLGR+FDLNFNR+FVRPWKFDLNFNR+GCHGGQSLHMPITIGSVPLTK+GYAETHWADTEHDPDDQSNGESFNGHVDYLATR+HISPDPHK+HISPDPHKFSK+LSVPQSGFVPGQIVPVEVMVSNDSGVAVEDITVK+LTMVVIYYSQPPSADTNK+LTMVVIYYSQPPSADTNKDR+LTMVVIYYSQPPSADTNKDRFEMVLK+QQFTFDLK+SSPLSMR+TDGGYVNEGVEK+TWGEVLPPQQLDAK+VMDLNSESLMLR+VPSQVESQR
649	sp|GFP_AEQVI|	1.0000	sp GFP_AEQVI	74.8	358	2.955	AEVKFEGDTLVNR+AEVKFEGDTLVNRIELK+EDGNILGHK+FEGDTLVNR+FEGDTLVNRIELK+FSVSGEGEGDATYGK+FSVSGEGEGDATYGKLTLK+GEELFTGVVPILVELDGDVNGHK+GIDFKEDGNILGHK+HNIEDGSVQLADHYQQNTPIGDGPVLLPDNHYLSTQSALSK+IRHNIEDGSVQLADHYQQNTPIGDGPVLLPDNHYLSTQSALSK+LEYNYNSHNVYIMADK+LEYNYNSHNVYIMADKQK+NGIKVNFK+SAMPEGYVQER+SAMPEGYVQERTIFFKDDGNYK+TIFFKDDGNYK+TIFFKDDGNYKTR+YPDHMKQHDFFK
297	FBpp0078606|FBgn0015331|CG14637-PA|abs-PA	1.0000	FBpp0078606 type=protein; loc=3R:4233129..4234988; ID=FBpp0078606; name=abs-PA; parent=FBgn0015331,FBtr0078967; dbxref=FlyBase:FBpp0078606,FlyBase_Annotation_IDs:CG14637-PA,GB_protein:AAF52165.1,REFSEQ:NP_524220,GB_protein:AAF52165,FlyMine:FBpp0078606,modMine:FBpp0078606; MD5=cf1e3436858801b79fb1ade7dc19643c; length=619; release=r6.09; species=Dmel;	61.1	181	1.464	AGAASMNVTQQVEYVK+AGAASMNVTQQVEYVKQEAK+ALMGVAELAK+DLIGIAFTGSGK+DVLVATDVASK+DYLSNTAADY+GIKNPTPIQVQGLPTVLAGR+GILNGLAAK+GIQYEQPIK+GLATTLINK+GLDFPNVQHVINYDMPDDIENYVHR+GVEAVAIHGGK+GVEAVAIHGGKDQEER+GVHIVVATPGR+HLLIEGK+ILVEGETPSPPIR+IMESIAQQK+IVQLVSETAQPK+KDVLVATDVASK+KYNISLLDQHTELK+KYNISLLDQHTELKK+LMDMLDK+LMDMLDKK+MIDMGFEEDVR+NPTPIQVQGLPTVLAGR+QASNIGRRDYLSNTAADY+QDVDCIHEYLLLK+QLREEEKIMESIAQQK+QTHEIIQHYS…
737a	FBpp0082514|FBgn0266599|CG4264-PE|Hsc70-4-PE FBpp0082515|FBgn0266599|CG4264-PF|Hsc70-4-PF FBpp0082516|FBgn0266599|CG4264-PA|Hsc70-4-PA FBpp0082517|FBgn0266599|CG4264-PC|Hsc70-4-PC FBpp0082518|FBgn0266599|CG4264-PD|Hsc70-4-PD FBpp0082519|FBgn0266599|CG4264-PB|Hsc70-4-PB FBpp0307982|FBgn0266599|CG4264-PG|Hsc70-4-PG	1.0000	FBpp0082514 type=protein; loc=3R:15244360..15246315; ID=FBpp0082514; name=Hsc70-4-PE; parent=FBgn0266599,FBtr0083055; dbxref=FlyBase:FBpp0082514,FlyBase_Annotation_IDs:CG4264-PE,GB_protein:AAO41567.1,REFSEQ:NP_788679,GB_protein:AAO41567; MD5=050fd5b4b4ff0bfd160c385fb3a7608a; length=651; release=r6.09; species=Dmel;;FBpp0082515 type=protein; loc=3R:15244360..15246315; ID=FBpp0082515; name=Hsc70-4-…	56.2	127	0.915	ARFEELNADLFR+ATLDEDNLK+DAGTIAGLNVLR+DNNLLGK+ETAEAYLGK+FDDAAVQSDMK+FEELNADLFR+FELSGIPPAPR+HWPFEVVSADGKPK+IINEPTAAAIAYGLDK+IINEPTAAAIAYGLDKK+KFDDAAVQSDMK+KTFFPEEISSMVLTK+LLQDLFNGK+LVTHFVQEFK+LYQGAGFPPGGMPGGPGGMPGAAGAAGAAGAGGAGPTIEEVD+MKETAEAYLGK+NQVAMNPTQTIFDAK+QTQTFTTYSDNQPGVLIQVYEGER+SINPDEAVAYGAAVQAAILHGDK+STAGDTHLGGEDFDNR+STMDPVEK+SVIHDIVLVGGSTR+TFFPEEISSMVLTK+TLSSSTQASIEIDSLFEGTDFYTSITR+TTPSYV…
821a	sp|K1C10_HUMAN|	1.0000	sp K1C10_HUMAN	45.9	116	0.846	ADLEMQIESLTEELAYLKK+ALEESNYELEGK+DAEAWFNEK+ELTTEIDNNIEQISSYK+GSLGGGFSSGGFSGGSFSR+IKEWYEK+IRLENEIQTYR+LAADDFR+LASYLDK+LENEIQTYR+LKYENEVALR+NHEEEMKDLR+NQILNLTTDNANILLQIDNAR+NVQALEIELQSQLALK+NVSTGDVNVEMNAAPGVDLTQLLNNMR+QSLEASLAETEGR+QSVEADINGLR+QSVEADINGLRR+RVLDELTLTK+SEITELR+SKELTTEIDNNIEQISSYK+SLLEGEGSSGGGGR+SQYEQLAEQNR+SQYEQLAEQNRK+SQYEQLAEQNRKDAEAWFNEK+VLDELTLTK+VTMQNLNDR+VTMQNLNDRLASYLDKVR+YENE…
653	sp|K2C1_HUMAN|	1.0000	sp K2C1_HUMAN	54.0	114	0.875	AEAESLYQSK+DVDGAYMTK+DYQELMNTK+FLEQQNQVLQTK+FLEQQNQVLQTKWELLQQVDTSTR+GGGGGGYGSGGSSYGSGGGSYGSGGGGGGGR+GSYGSGGSSYGSGGGSYGSGGGGGGHGSYGSGSSSGGYR+IEISELNR+KDVDGAYMTK+KQISNLQQSISDAEQR+KYEDEINKR+LALDLEIATYR+LLRDYQELMNTK+LNDLEDALQQAK+LNDLEDALQQAKEDLAR+LRSEIDNVKK+MSGECAPNVSVSVSTSHTTISGGGSR+NKLNDLEDALQQAK+NKYEDEINKR+NMQDMVEDYR+QISNLQQSISDAEQR+SGGGFSSGSAGIINYQR+SGYRSGGGFSSGSAGIINYQR+SISISVAR+SKAEAESLYQSK+SK…
195	FBpp0075282|FBgn0263599|CG5931-PA|l(3)72Ab-PA	1.0000	FBpp0075282 type=protein; loc=3L:complement(join(15967708..15967752,15966916..15967611,15962115..15966858,15961876..15962050,15961538..15961820,15960994..15961479)); ID=FBpp0075282; name=l(3)72Ab-PA; parent=FBgn0263599,FBtr0075527; dbxref=FlyBase:FBpp0075282,FlyBase_Annotation_IDs:CG5931-PA,GB_protein:AAF49564.4,REFSEQ:NP_648818,GB_protein:AAF49564,FlyMine:FBpp0075282,modMine:FBpp0075282; MD5=e2f…	38.6	106	0.887	ADPLLEQHR+AIFEIVLTR+ANSNLVLQADVR+DEAQYDFER+EDEVTGPVIAPFFPQK+EEGWWVVIGDPK+EGSASMEVLR+ELLPYGFAIHHAGMTR+ETLAQGVAYLHEGLSASDHR+FALLVNLGK+FESFYSQR+FFHAEEEDIKPFLER+FINEPLPIESHLDHR+FPQFNPIQTQVFNAVYNSDENVFVGAPTGSGK+FQVMNEIVYEK+GATLLSEGIDEMVGIVYRPK+GDAEDGGAAAAGQVAGVR+GKGDAEDGGAAAAGQVAGVR+GLFYFDNSYRPVSLEQQYIGVTEK+GPVLEALVAR+GYEEVHVPALKPVPFDANEELQPVDK+HINEDGTINAQDFK+HLILPEK+IATMSKPVYNAILK+IDHTLHAENLANEEAANNV…
168	FBpp0074673|FBgn0036929|CG7668-PA|CG7668-PA FBpp0304966|FBgn0036929|CG7668-PC|CG7668-PC	1.0000	FBpp0074673 type=protein; loc=3L:join(20002918..20002992,20003303..20004363,20004417..20004549); ID=FBpp0074673; name=CG7668-PA; parent=FBgn0036929,FBtr0074904; dbxref=FlyBase:FBpp0074673,FlyBase_Annotation_IDs:CG7668-PA,GB_protein:AAF49079.2,REFSEQ:NP_649170,GB_protein:AAF49079,FlyMine:FBpp0074673,modMine:FBpp0074673; MD5=b8fb3804c19a9cded87dc5043adfbbb9; length=422; release=r6.09; species=Dmel;…	64.9	103	0.822	DHDEFVLLGSSK+DKDDFIK+EGNDQIVEIEK+FREGNDQIVEIEK+GWMIIQR+IVQLEGAVK+KISELTR+KLAEAEINLK+LAEAEINLK+LLSLGEYSGNAGDAFR+LQTQIMDLQSDLDLSR+LVTLPDFEPFASVFEDIPSAGR+MELYIQLVDFDNASAYAR+MKPEDQNNFSQNSR+MLIRPMP+MTEILSEYNVNNK+MTEILSEYNVNNKDHDEFVLLGSSK+RIDGSFDNATESNIITGCGDLGGEFWLGLQK+SHINHIIVGNPFAMESSK+TLQLSIDLVTQTK+VELDTTDGIWWGNWNVGNR+WWGTMNCNLNGK+YDNFVIGDEK
433	FBpp0082728|FBgn0040237|CG6815-PA|bor-PA FBpp0297140|FBgn0040237|CG6815-PB|bor-PB	1.0000	FBpp0082728 type=protein; loc=3R:complement(join(16263730..16263952,16263147..16263621,16262262..16263086,16261991..16262189,16261834..16261926)); ID=FBpp0082728; name=bor-PA; parent=FBgn0040237,FBtr0083276; dbxref=FlyBase:FBpp0082728,FlyBase_Annotation_IDs:CG6815-PA,GB_protein:AAF55289.2,REFSEQ:NP_524996,GB_protein:AAF55289,FlyMine:FBpp0082728,modMine:FBpp0082728; MD5=9550e905085694c6b773f07bdce…	58.3	96	0.774	AALNAFLYR+AKPTDALQGVVLNPK+AQYQDQLSR+EALELSK+EYEAHIEQAK+FAFLDALK+FDSSALER+FKLDTFDYGK+FMLVLASNTPEQFDYAINDR+IGKPTLVGETSR+ISEDLRAALNAFLYR+LAEHSGMDFAIMTGGDVAPMGK+LDEMVEFTLPGLEER+LDTFDYGK+LGVSWQAAVYASEDGLLTEK+LLEHELR+LYFDKYVLQPAAAGAK+MAWLSDQER+NPLHYLK+NRQQPQPDQTAGFSEGGGAADPEGR+NVLMHGPPGTGK+QQPQPDQTAGFSEGGGAADPEGR+QTIEHEIEMK+RQTIEHEIEMK+SITGTAAPPLTLTAK+TAGTVIGAGAEAMLTDWDK+TLIEETK+TLIEETKQQQQR+TTVLEGIK+V…
777a	FBpp0086709|FBgn0033897|CG8233-PB|Rcd1-PB	1.0000	FBpp0086709 type=protein; loc=2R:complement(join(14152064..14152414,14151607..14151926,14151020..14151546,14150517..14150962,14150226..14150454,14149234..14149818,14148437..14149179)); ID=FBpp0086709; name=Rcd1-PB; parent=FBgn0033897,FBtr0087583; dbxref=FlyBase:FBpp0086709,FlyBase_Annotation_IDs:CG8233-PB,GB_protein:AAM70985.2,REFSEQ:NP_610927,GB_protein:AAM70985,FlyMine:FBpp0086709,modMine:FBpp0…	48.7	93	0.412	APILFVIGQNSAR+EANKPSGMVTSGSITAVSKPGNIVLNK+FLTSVGTGR+FNWTPMQEMVFEK+FVPHNDAQDYGDAQTTAGGSASLPK+IGNQNLDHVAETIVSITR+IPGGAVISSTASASSGSPGLR+IVSTPNTGGAVTTTASSSPIMVDPATGSK+LINYTLNKPSVGTSSTANIGSVVK+LLASVAWESR+MDGGLDDSMGQPSK+MIPSSQFVQIK+MQSESSLVVVGSADDALR+NNNSDEQDWVAR+QLPPVNLAAGTK+QLPVQMLGNR+QLTHNAIMVVLPNMPTTGTVSDR+QSPHILADGNANK+SDVHNGLTPAR+SPLIISQK+SYLQMINTAPGASK+TKLPTLVDK+TLSNPPGPR+TNNLPMGGSSAAYYVVK+TPSGQ…
95	FBpp0072468|FBgn0265574|CG6905-PA|Cdc5-PA FBpp0289951|FBgn0265574|CG6905-PB|Cdc5-PB	1.0000	FBpp0072468 type=protein; loc=3L:complement(join(361084..361128,360749..361014,359245..360689,358497..359185)); ID=FBpp0072468; name=Cdc5-PA; parent=FBgn0265574,FBtr0072569; dbxref=FlyBase:FBpp0072468,FlyBase_Annotation_IDs:CG6905-PA,GB_protein:AAF47383.2,REFSEQ:NP_612033,GB_protein:AAF47383,FlyMine:FBpp0072468,modMine:FBpp0072468; MD5=58a45ad9bdf9ee68179b06f4254c13d1; length=814; release=r6.09; …	56.8	87	0.718	AASIATPNTVIATPFR+ANPYEDISQQELAK+DGLSTLPAPR+DKLSINPEESMGVTETPAHYK+DMDEDELEMLSEAR+DSLYSQIEHITGVRPTAQQLLPDQEA+EGGAATPGGFQTPSSGALVPVK+EIAGESGIETTDALLADYSITPQVAATPR+ENEVPTAMLQNMEPER+GAGGATGVVNTPAYVR+GGLNTPLHESDFSGVLPK+GIDYNAEIPFEK+HEMITMQLYDSVKDPVPGQSQHK+IASLLHR+IETNSEPAVEDQADVDAR+IMQEAQNMMALTHTETPLK+KEDGEDTMDDPRK+LEQLQSYFK+LESLQEDVR+LSINPEESMGVTETPAHYK+LVLPTPQISDMELQQVVK+NDYEIVVPEQEESER+QLQDTYGQIEQNS…
777b	FBpp0302789|FBgn0033897|CG8233-PE|Rcd1-PE FBpp0302791|FBgn0033897|CG8233-PG|Rcd1-PG FBpp0308987|FBgn0033897|CG8233-PH|Rcd1-PH	1.0000	FBpp0302789 type=protein; loc=2R:complement(join(14152064..14152414,14151607..14151926,14151020..14151546,14150517..14150962,14150226..14150454,14150036..14150095,14149234..14149953,14148437..14149179)); ID=FBpp0302789; name=Rcd1-PE; parent=FBgn0033897,FBtr0310669; dbxref=FlyBase:FBpp0302789,FlyBase_Annotation_IDs:CG8233-PE,REFSEQ:NP_001260963,GB_protein:AGB93495; MD5=5b698adcb410d60f5b4a106c6b9e…	45.7	85	0.343	APILFVIGQNSAR+EANKPSGMVTSGSITAVSKPGNIVLNK+FLTSVGTGR+FNWTPMQEMVFEK+IGNQNLDHVAETIVSITR+IPGGAVISSTASASSGSPGLR+IVSTPNTGGAVTTTASSSPIMVDPATGSK+LINYTLNKPSVGTSSTANIGSVVK+LLASVAWESR+MDGGLDDSMGQPSK+MIPSSQFVQIK+MQSESSLVVVGSADDALR+NNNSDEQDWVAR+QLPPVNLAAGTK+QLPVQMLGNR+QLTHNAIMVVLPNMPTTGTVSDR+QSPHILADGNANK+SDVHNGLTPAR+SPLIISQK+SYLQMINTAPGASK+TKLPTLVDK+TLSNPPGPR+TNNLPMGGSSAAYYVVK+TPSGQTQQFATAATSTGAAGSSTSTGTGQK+…
780a	FBpp0087124|FBgn0033688|CG8877-PA|Prp8-PA	1.0000	FBpp0087124 type=protein; loc=2R:complement(join(12162080..12162693,12161808..12162023,12161535..12161747,12161347..12161472,12160647..12161066,12160371..12160588,12159262..12160313,12159007..12159199,12158210..12158783,12157993..12158143,12157755..12157931,12157385..12157676,12154377..12157321)); ID=FBpp0087124; name=Prp8-PA; parent=FBgn0033688,FBtr0088016; dbxref=FlyBase:FBpp0087124,FlyBase_Ann…	31.8	79	0.654	AIDVPLVK+ALNMAIPGGPK+ANPALYVLR+AQIAGYLYGVSPPDNPQVK+DHNVGDEDWNEFNDINK+DIILGMEISAPSAQR+DLILADYGK+DMEPLGWIHTQPNELPQLSPQDITTHAK+EAVVNTQELLDLLVK+EELGLIEQAYDNPHEALSR+ELGGLGMLSMGHVLIPQSDLR+EQNQLTATTTR+ETGYTYILPK+EVGIEFMDLYSHLIPVYEVEPLEK+FAPIPFPPLSYK+FGDLILK+FGFVDTQK+FPPVVFYTPK+FSAEEAR+FVTISDLR+GMLDPLEVHLLDFPNIVIK+GTYFPTWEGLFWEK+HGDEIITSTTSNYETQTFSSK+IDLTLLNR+IMQENSNWDGEK+INTLFQK+ISLIQIFR+ITDAYLDQYLWYEAD…
734a	FBpp0082081|FBgn0038016|CG10042-PB|MBD-R2-PB	1.0000	FBpp0082081 type=protein; loc=3R:complement(join(12354919..12356143,12354195..12354845,12353998..12354130,12352614..12353944,12352375..12352544)); ID=FBpp0082081; name=MBD-R2-PB; parent=FBgn0038016,FBtr0082611; dbxref=GB_protein:AAF54781.1,GB_protein:AAF54781.2,FlyBase:FBpp0082081,FlyBase_Annotation_IDs:CG10042-PB,REFSEQ:NP_731688,GB_protein:AAF54781,FlyMine:FBpp0082081,modMine:FBpp0082081; MD5=b…	49.5	78	0.622	ALQHASVEGTTETPGNAQSSTNDDVIK+EALATFIK+EDTLDDLKDADISTTK+ENGELIR+EPSGTPVAASSEATVPAPGSASSSNSPLPGTPPK+EPSGTPVAASSEATVPAPGSASSSNSPLPGTPPKYSNPHNLTIGAR+ESQYMEAPVASLMPPAELMSPQTQPADETKPK+IEAEILEASEGGTSQLMLADPHVVENGFAFIGGLK+IVEVNETEQTLLVR+KFPGTIR+KWDEDNLDSTALTPVK+LDFNTIR+LEALSVEGNWLPAR+LFLESQNLVYNPDVYDFSIHR+LLEHNGVTYHSFPLDPIIR+LLGNDTYEVLFDDGYVK+LNDIEAEMDELEK+LNDIEAEMDELEKEDTLDDLK+LNDIEAEMDELEKEDTLDDLKDADIST…
652	sp|K22E_HUMAN|	1.0000	sp K22E_HUMAN	67.9	78	0.587	AQYEEIAQR+DVDNAYMIK+DYQELMNVK+FGGFGGPGGVGGLGGPGGFGPGGYPGGIHEVSVNQSLLQPLNVK+FLEQQNQVLQTK+GFSSGSAVVSGGSR+GFSSGSAVVSGGSRR+GGGFGGGSGFGGGSGFGGGSGFSGGGFGGGGFGGGR+GGSGGGGSISGGGYGSGGGSGGR+GGSISGGGYGSGGGK+GSSSGGGYSSGSSSYGSGGR+HGGGGGGFGGGGFGSR+IEISELNR+KDVDNAYMIK+KYEDEINKR+LNDLEEALQQAK+LQGEIAHVK+NKLNDLEEALQQAK+NLDLDSIIAEVK+NVQDAIADAEQR+QSGSRGGSGGGGSISGGGYGSGGGSGGR+SISISVAGGGGGFGAAGGFGGR+SKEEAEALYHSK+SKEEAE…
714a	FBpp0078301|FBgn0003261|CG10279-PA|Rm62-PA	1.0000	FBpp0078301 type=protein; loc=3R:complement(join(6008037..6008470,6004017..6005126,6003673..6003911,6001558..6001736,6001163..6001360)); ID=FBpp0078301; name=Rm62-PA; parent=FBgn0003261,FBtr0078652; dbxref=FlyBase:FBpp0078301,FlyBase_Annotation_IDs:CG10279-PA,GB_protein:AAG22213.2,REFSEQ:NP_524243,GB_protein:AAG22213,FlyMine:FBpp0078301,modMine:FBpp0078301; MD5=7f8248af1fe09809bd785d28540ddf28; l…	50.3	73	0.530	ALVDVLR+APTAIQAQGWPIAMSGSNFVGIAK+DSSKPDSDDYVDSIPK+EANQEINPALENLAR+ELAQQIQQVATEFGSSSYVR+FGGGGGFGDR+FGGGGGGGDYHGIR+GDGPIALVLAPTR+GGGGGGSQDLPMRPVDFSNLAPFK+GGGGGGSQDLPMRPVDFSNLAPFKK+GLDVDGIK+GQVPNPIQDFSEVHLPDYVMK+GTSFAFFTK+IIIFVETK+KIVSQIRPDR+LIDFLSAGSTNLK+MLDMGFEPQIR+NFYQEHPNVANR+QLAEDFLGNYIQINIGSLELSANHNIR+QTLMWSATWPK+RVDNLVR+SNILVATDVAAR+SPYEVQR+TLGYILPAIVHINNQQPLQR+TLLSDIYDTSESPGK+YREEQEITVR+YVIN…
64	FBpp0071744|FBgn0034734|CG4554-PA|CG4554-PA	1.0000	FBpp0071744 type=protein; loc=2R:join(22483419..22483463,22483529..22485893,22485957..22488818,22488880..22490741,22490798..22491430,22491492..22491926); ID=FBpp0071744; name=CG4554-PA; parent=FBgn0034734,FBtr0071833; dbxref=FlyBase:FBpp0071744,FlyBase_Annotation_IDs:CG4554-PA,GB_protein:AAF46853.2,REFSEQ:NP_611676,GB_protein:AAF46853,FlyMine:FBpp0071744,modMine:FBpp0071744; MD5=e0908e038085b2e8a…	23.0	71	0.588	AEEDAEADEVPVKK+ALYFIYAQPAEDIK+APGYLAAEVDESELHK+APGYLAAEVDESELHKK+AQHTQLSQLDASR+EALQPVVAR+EDDQSDFIDFEEEDPNEPVVEQQR+ELLLQLQQLEPASAQFK+EMSEEDQNVDAELR+EPAEESDEVKAEEDAEADEVPVK+ESYDPSAVIAAK+FILQTLQLK+FLTYVLK+HLALYHIGHR+IGAEVYDK+ILDAFHFDLTQAQTDLVSLAK+ISLTWLIR+IVGGLVENTHIAR+IVNLLELIR+IVTLPQLLHQK+KEDDQSDFIDFEEEDPNEPVVEQQR+LAPSLLQALVR+LEALSELK+LFLQFVDNEYR+LGDLSIISSSDYVR+LIYEILR+LSQDSIHTPTPMLK+LTDLDYQPFLHPL…
70	FBpp0071892|FBgn0003062|CG9888-PA|Fib-PA	1.0000	FBpp0071892 type=protein; loc=2R:complement(join(23074582..23074594,23074024..23074463,23073061..23073642)); ID=FBpp0071892; name=Fib-PA; parent=FBgn0003062,FBtr0071982; dbxref=FlyBase:FBpp0071892,FlyBase_Annotation_IDs:CG9888-PA,GB_protein:AAF46950.1,REFSEQ:NP_523817,GB_protein:AAF46950,FlyMine:FBpp0071892,modMine:FBpp0071892; MD5=19665765e4e9749a82627001f88e480a; length=344; release=r6.09; spec…	51.5	70	0.587	DHAVVVGVYRPPPK+DHAVVVGVYRPPPKQ+DLINVAK+GKEDALVTR+HEGVFIAR+ISVETNGEK+IVALNAQHFLK+LAAAVLGGVEQIHMPPGSK+LKPQEQLTLEPYER+MLVGMVDTIFADVAQPDQGR+NFVPGSEVYGEKR+TNIIPIIEDAR+TVTIEPHR+VLYLGAASGTTVSHVSDVVGPEGLVYAVEFSHR
375	FBpp0080638|FBgn0086707|CG12750-PA|ncm-PA	1.0000	FBpp0080638 type=protein; loc=2L:complement(join(18448249..18448854,18446781..18448092,18444642..18446716)); ID=FBpp0080638; name=ncm-PA; parent=FBgn0086707,FBtr0081088; dbxref=FlyBase:FBpp0080638,FlyBase_Annotation_IDs:CG12750-PA,GB_protein:AAF53667.3,REFSEQ:NP_609877,GB_protein:AAF53667,FlyMine:FBpp0080638,modMine:FBpp0080638; MD5=87aecedb14c57ec0e9cd565fe5aa417b; length=1330; release=r6.09; sp…	22.3	70	0.579	AEAGDIIDSTETNLIALR+ESPVEAAAETVKPPTADHIEEGEITDK+ESPVEAAAETVKPPTADHIEEGEITDKDEDDLPTK+ESPVEAAAETVKPPTADHIEEGEITDKDEDDLPTKEEK+FDDNYAENEDK+FDDNYAENEDKYK+FIGHLVNQR+FPNIGELLLK+FYGLLAQR+GIGAIFEMLR+HTETTETNADNETVTEPAAK+HTETTETNADNETVTEPAAKITER+IAWEALK+ILFQELAEYMGLGK+IYIPPFEEIFK+IYIPPFEEIFKDTYQTTHR+KAEAGDIIDSTETNLIALR+KTVDVLTSR+KVETPVQR+LKDDVLVESIAGLFPK+MMQSQITDK+QQEEAVAAAEAESEK+QQEEAVAAAEAESEKLNEAK+SIHGYI…
484	FBpp0084501|FBgn0039488|CG6066-PA|CG6066-PA	1.0000	FBpp0084501 type=protein; loc=3R:complement(27115231..27116622); ID=FBpp0084501; name=CG6066-PA; parent=FBgn0039488,FBtr0085131; dbxref=FlyBase:FBpp0084501,FlyBase_Annotation_IDs:CG6066-PA,GB_protein:AAF56669.1,REFSEQ:NP_651538,GB_protein:AAF56669,FlyMine:FBpp0084501,modMine:FBpp0084501; MD5=4c015637799f7bbedd824cb04cc9e781; length=463; release=r6.09; species=Dmel;	24.4	69	0.538	ALAMFSK+ALLPGEGAAMAAYIAEGK+ENQLYSADEK+ENQLYSADEKR+ESASHNDEDVGPSLRPGGSLNQK+GEIGLTSDEIANFESVGYVMSGSR+KENQLYSADEK+KENQLYSADEKR+RGEIGLTSDEIANFESVGYVMSGSR+SPSRPETDDVELVK+VLIGEEGVPEVWGK+VLIGEEGVPEVWGKSPSRPETDDVELVK
654	sp|TRYP_PIG|	1.0000	sp TRYP_PIG	25.1	63	0.493	IITHPNFNGNTLDNDIMLIK+IITHPNFNGNTLDNDIMLIKLSSPATLNSR+LGEHNIDVLEGNEQFINAAK+LSSPATLNSR+VATVSLPR
637	FBpp0290263|FBgn0051368|CG31368-PC|CG31368-PC FBpp0290264|FBgn0051368|CG31368-PD|CG31368-PD	1.0000	FBpp0290263 type=protein; loc=3R:join(11882874..11882987,11883049..11883529,11883592..11883935,11888494..11889528,11889591..11890045,11890143..11891358,11891423..11891791,11891860..11892297); ID=FBpp0290263; name=CG31368-PC; parent=FBgn0051368,FBtr0301041; dbxref=REFSEQ:NP_731647,GB_protein:AAF54713,FlyBase:FBpp0290263,FlyBase_Annotation_IDs:CG31368-PC,FlyMine:FBpp0290263,modMine:FBpp0290263; MD5…	34.5	60	0.500	AGMQPGLTLVVGPPGTGK+ALLSPLVR+AVLETIR+ELVNLGFR+EPFVPQVGLVSVR+EQIEEEATDQDK+EQIEEEATDQDKTQESAPAEES+ESLEQHFGGLDGK+FEINDVTGSSLTDHDMTQLHYK+FFADAPQPLFK+FTPTQVEAIR+IMALDIDER+ISILTTYNGQK+IYNEEIGDGGGHSAR+KLEDLQHIFER+LASAAVASQDIK+LEDLQHIFER+LFGQLLDMLK+LGHGEEALETEK+LGHGEEALETEKDYSR+LGVPTVDLDGQGR+LIFEDVPIQK+LPDQYPAFFR+LSLVPEDK+LSLVPEDKFPTDR+MALPIASFAVVEVAKPHLGEK+MDLLSQVQK+NQLLQEDEESVPEASEEPPEKR+QANPGFVHDYQLINV…
809a	FBpp0290940|FBgn0262527|CG4699-PD|nsl1-PD FBpp0290941|FBgn0262527|CG4699-PE|nsl1-PE FBpp0290942|FBgn0262527|CG4699-PF|nsl1-PF FBpp0290944|FBgn0262527|CG4699-PH|nsl1-PH FBpp0290945|FBgn0262527|CG4699-PI|nsl1-PI FBpp0301595|FBgn0262527|CG4699-PM|nsl1-PM FBpp0301596|FBgn0262527|CG4699-PN|nsl1-PN FBpp0301597|FBgn0262527|CG4699-PO|nsl1-PO FBpp0306659|FBgn0262527|CG4699-PP|nsl1-PP	1.0000	FBpp0290940 type=protein; loc=3R:join(15794907..15795579,15795646..15796891,15797298..15797794,15798087..15798410,15798724..15799036,15799146..15799262,15799376..15800300,15800464..15801021); ID=FBpp0290940; name=nsl1-PD; parent=FBgn0262527,FBtr0301726; dbxref=REFSEQ:NP_001163621,GB_protein:ACZ94917,FlyBase:FBpp0290940,FlyBase_Annotation_IDs:CG4699-PD; MD5=5f8bbc17b0fc2f1d4c90ddef4a1cec29; length…	28.4	59	0.247	ADDIVPGYDTYVTNELTHVSGLLHTELR+ANGQLVQQQLESR+ARPLVLSEFR+DGAAGAVLEDQDIEEVLK+DLVETMMPQNR+EPVPPASVLAVATSSTSAGSALSLSAVDEVTK+ESEEEPQHVDEDLSDEAFIMR+ESYTVMPSPFEPLNFPLSDEVYQR+ETIASGGVGGQGGSR+GEIQLESTAK+HASEEVVGIMEWSAR+HHSPSSTSISALSGAK+IAQPAPEPPLPK+KLSNGCVASKSEELAK+KPATPTPATATTR+KTLPDVSLGK+LETPTSNEVTK+LLAETYAPPR+MEIIPYK+QAAGTTGSATGSNTPR+QEQRPWQESHAELEQQQHVISR+QHSDLYMDLTQSK+QPDWQYR+RIEFLLR+SSAAAASVTASPHLQQQR…
530	FBpp0085902|FBgn0261119|CG5519-PA|Prp19-PA	1.0000	FBpp0085902 type=protein; loc=2R:complement(join(18450890..18450908,18449472..18450825,18447467..18447611)); ID=FBpp0085902; name=Prp19-PA; parent=FBgn0261119,FBtr0086723; dbxref=FlyBase:FBpp0085902,FlyBase_Annotation_IDs:CG5519-PA,GB_protein:AAF57684.1,REFSEQ:NP_523783,GB_protein:AAF57684,FlyMine:FBpp0085902,modMine:FBpp0085902; MD5=0c3487754cd63a1e17f46fe83bb9ed50; length=505; release=r6.09; sp…	46.7	59	0.491	ATVLTQER+DTEQMVAILK+EALATLKPQAGIANAPTAIPQPALASEAGGAAAHPMEQAGMSAEVIQK+ELKPEELIEIK+HAQYLASTSMDR+HWAFSDIR+IWHVPTSQTQLLLR+TIQLDDGYEVK+TMQDEWDALMIHSFTQR+TPAVVKPKPPSATSIPATLK+TVPEDLVTTDQVK+VFNDHTALATGVR+VIDTAEVGLTTAQFHPDGLIFGTGTVDSQVK+VIYHPNEDTVITGSPDMNIR
666a	FBpp0072158|FBgn0086129|CG3231-PA|snama-PA	1.0000	FBpp0072158 type=protein; loc=2R:join(24087551..24087716,24087776..24088010,24088065..24088543,24088604..24088878,24088942..24089267,24089556..24089705,24089766..24090059,24090122..24091892); ID=FBpp0072158; name=snama-PA; parent=FBgn0086129,FBtr0072249; dbxref=GB_protein:AAF47162.1,FlyBase:FBpp0072158,FlyBase_Annotation_IDs:CG3231-PA,REFSEQ:NP_611884,GB_protein:AAF47162,FlyMine:FBpp0072158,modMi…	33.3	58	0.481	AAGASDDPSEITSDVLR+AINAIRPMEFQVIINSK+APYGSAGGGMNMNMSQPFQSPNLASIYQGVAAK+AQSPSIEINAAQLSPTHNATENVNPK+DKYDSDYEDNITIK+FVDTSSSSSLVVK+GQSQVGEVPASYR+GWEPPAAENAFSAAPAK+IIDFDLQITNAQSK+IMASQPVINDTEMETNVGK+KAENAIFAK+KPVAEVEPEETEVKPEK+LSEANSVNLSK+MPQPAADSTTVPSK+NTTLIISR+QDNFNMDLSK+SDSDINNSSLMNESNYK+SESPEPPATTEPSQK+SHDDYLTAK+SHSILTVGAASDDNLGPR+SLLPLPIGTLPSYQGHMMAESEEAR+STLNFDTITFDGLHISVGDLK+TEAVEPPPPGFEPLQLTDED…
488	FBpp0084626|FBgn0039566|CG4849-PA|CG4849-PA	1.0000	FBpp0084626 type=protein; loc=3R:join(27963688..27963801,27963862..27964530,27964589..27964680,27964740..27964931,27964985..27966487,27966553..27966910); ID=FBpp0084626; name=CG4849-PA; parent=FBgn0039566,FBtr0085257; dbxref=FlyBase:FBpp0084626,FlyBase_Annotation_IDs:CG4849-PA,GB_protein:AAF56769.1,REFSEQ:NP_651605,GB_protein:AAF56769,FlyMine:FBpp0084626,modMine:FBpp0084626; MD5=85e35ef6a1004e5b1…	42.5	57	0.470	AFIPAIDSFGFETDLR+ATPVTLVLQDVK+DSIVQGFQWGTR+EQDMQETTYDMEFMADLMDTPPLIR+FFDDPMLLELAR+GHVTQDAPVSGSPIYTIK+GLSEDVSINK+IAVEPVNPSELPK+ILDGVIANEALHR+ITMISEPLEK+IVSGTLHAGQEVR+KGLSEDVSINK+KVDHIYTGPK+LPPQDAYFK+LWVFESR+LYADTYEGVAYLDFAK+MSDGVVLFIDAAEGVMLNTER+NLLTAVK+NVALVGHLHHGK+QDVLINYPL+QTHPQFETMEER+SFVEFILEPMYK+SIIIRPLEPQQASHLAR+SIWAFGPDSTGPNILVDDTLPSEVDK+SNIRPLLR+TSTIVDINVPEDLYIFRPLK+VAYSAFLMATPR+VLGENYTLQ…
279	FBpp0078134|FBgn0000100|CG7490-PA|RpLP0-PA FBpp0306232|FBgn0000100|CG7490-PB|RpLP0-PB	1.0000	FBpp0078134 type=protein; loc=3L:join(22076288..22076341,22076416..22077315); ID=FBpp0078134; name=RpLP0-PA; parent=FBgn0000100,FBtr0078481; dbxref=FlyBase:FBpp0078134,FlyBase_Annotation_IDs:CG7490-PA,GB_protein:AAF51807.1,REFSEQ:NP_524211,GB_protein:AAF51807,FlyMine:FBpp0078134,modMine:FBpp0078134; MD5=86e1796e988a2ee9e406941fb4905ecb; length=317; release=r6.09; species=Dmel;;FBpp0306232 type=pr…	51.4	57	0.476	APARPGAIAPLHVIIPAQNTGLGPEK+EYIKDPSK+FAAAASASAAPAAGGATEK+GDLAEVR+GHLENNPQLEK+GLAVVLMGK+GNVGFVFTK+GTIEIINDVPILKPGDK+KPESESEEEDDDMGFGLFD+NLLAIAATTEVEFK+TSFFQALSIPTK+VRAPARPGAIAPLHVIIPAQNTGLGPEK+VVELFDEFPK
768a	FBpp0085720|FBgn0003887|CG9277-PB|betaTub56D-PB FBpp0085721|FBgn0003887|CG9277-PA|betaTub56D-PA	1.0000	FBpp0085720 type=protein; loc=2R:complement(join(19451433..19451489,19447460..19448746)); ID=FBpp0085720; name=betaTub56D-PB; parent=FBgn0003887,FBtr0086536; dbxref=FlyBase:FBpp0085720,FlyBase_Annotation_IDs:CG9277-PB,GB_protein:AAF57555.1,REFSEQ:NP_523795,GB_protein:AAF57555,FlyMine:FBpp0085720,modMine:FBpp0085720; MD5=af532e832c1035fa8fb3355ba120f3d1; length=447; release=r6.09; species=Dmel;;FB…	39.6	56	0.292	ALTVPELTQQMFDAK+AVLVDLEPGTMDSVR+EVDEQMLNIQNK+FPGQLNADLR+GHYTEGAELVDSVLDVVR+IMNTYSVVPSPK+INVYYNEASGGK+ISEQFTAMFR+LAVNMVPFPR+LHFFMPGFAPLTSR+MSATFIGNSTAIQEIFK+NSSYFVEWIPNNVK+SGPFGQIFRPDNFVFGQSGAGNNWAK+YLTVAAIFR
651	sp|K1C9_HUMAN|	1.0000	sp K1C9_HUMAN	58.1	56	0.454	DIENQYETQITQIEHEVSSSGQEVQSSAK+DQIVDLTVGNNK+EEMSQLTGQNSGDVNVEINVAPGK+EIETYHNLLEGGQEDFESSGAGK+FEMEQNLR+FSSSSGYGGGSSR+GGGGSFGYSYGGGSGGGFSASSLGGGFGGGSR+GGSGGSHGGGSGFGGESGGSYGGGEEASGSGGGYGGGSGK+HGVQELEIELQSQLSK+IKFEMEQNLR+IQDWYDKK+KDIENQYETQITQIEHEVSSSGQEVQSSAK+LASYLDK+MTLDDFR+NYSPYYNTIDDLKDQIVDLTVGNNK+QEIECQNQEYSLLLSIKMRLEK+QEYEQLIAK+QFSSSYLSR+QGVDADINGLR+QVLDNLTMEK+SDLEMQYETLQEELMALK+SGGGGGGGLGSGGSI…
315	FBpp0078997|FBgn0026196|CG10206-PA|nop5-PA	1.0000	FBpp0078997 type=protein; loc=2L:complement(join(6917341..6918611,6916898..6917162)); ID=FBpp0078997; name=nop5-PA; parent=FBgn0026196,FBtr0079369; dbxref=FlyBase:FBpp0078997,FlyBase_Annotation_IDs:CG10206-PA,GB_protein:AAF52455.2,REFSEQ:NP_477412,GB_protein:AAF52455,FlyMine:FBpp0078997,modMine:FBpp0078997; MD5=927705a12a71536536d1eea6c514361a; length=511; release=r6.09; species=Dmel;	55.4	56	0.461	DNMATSDLSDILPEDVEEK+EEPAEEEAEVK+EMTAMALGLAHSLSR+EWYGWHFPELGK+FNDTTEALAAATAAVEGK+HPSSTVQILGAEK+IITDNIAFVK+KLEQVDNLYQEFETPEK+KLLVDDVQSSLLVADAK+LIAHAGSLINLAK+LLEEGNLR+MFVLYETPAGYAIFK+MMAMAPNLTVLVGDTVGAR+QKDEEVEAVEEAAAPEPEDQPTPAK+QKDEEVEAVEEAAAPEPEDQPTPAKK+QQADSLLGGLPK+SEVFTYQPEADNTLNVK+THLYDYLK+VDAFGEEATFELGAAHK+YGLIYHAQLVGQASQK
269	FBpp0077728|FBgn0031266|CG2807-PA|CG2807-PA FBpp0304617|FBgn0031266|CG2807-PB|CG2807-PB	1.0000	FBpp0077728 type=protein; loc=2L:join(568406..568433,568599..569290,569348..572650); ID=FBpp0077728; name=CG2807-PA; parent=FBgn0031266,FBtr0078068; dbxref=GB_protein:AAF51478.1,FlyBase:FBpp0077728,FlyBase_Annotation_IDs:CG2807-PA,GB_protein:AAF51478.2,REFSEQ:NP_608534,GB_protein:AAF51478,FlyMine:FBpp0077728,modMine:FBpp0077728; MD5=1c1fc1ad85ba4ea6a55ddddaf0f5e886; length=1340; release=r6.09; sp…	37.0	56	0.442	AAGLATMISTMRPDIDNIDEYVR+AIGPHDVLATLLNNLK+AIGYLIPLMDAEYANYYTR+ALVEIIEHGLVDEQQK+AMAMATPSAGALAAMTPEQLQAYR+ATVNTFGYIAK+EEILPHFFK+EVMLILIR+GSETPGATPGLGTR+HIIISPER+ILPPPAGYVPLR+ILQYTLQGLFHPAR+ILVVIEPLLIDEDHYAR+IMGNLGAADIDSR+IWDATPAHAVTPGHETPGHEK+IYNSLYIGGQDALIAGYPR+KIMKLLLTIK+LLVDVNEDSLSPEELK+LMATPTPIAGTPAGFFIQVEDK+NRPYTDEELDQIFPPGYK+QLVDTTVEIANK+TGSGGGAESISIESTPGASK+TITALAIAALAEAATPYGIESFDSVLKPLWK+TTA…
763a	FBpp0085365|FBgn0000043|CG12051-PA|Act42A-PA	1.0000	FBpp0085365 type=protein; loc=2R:complement(6014270..6015400); ID=FBpp0085365; name=Act42A-PA; parent=FBgn0000043,FBtr0086029; dbxref=GB_protein:AAF57294.1,FlyBase:FBpp0085365,FlyBase_Annotation_IDs:CG12051-PA,REFSEQ:NP_523625,GB_protein:AAF57294,FlyMine:FBpp0085365,modMine:FBpp0085365; MD5=2399a0c3c4cdf802eb854e0ba9f098c5; length=376; release=r6.09; species=Dmel;	50.3	55	0.343	AGFAGDDAPR+AVFPSIVGRPR+DLTDYLMK+DLYANTVLSGGTTMYPGIADR+DSYVGDEAQSK+EITALAPSTMK+GYSFTTTAER+HQGVMVGMGQK+IVAPPER+IWHHTFYNELR+KDLYANTVLSGGTTMYPGIADR+QEYDESGPSIVHR+SYELPDGQVITIGNER+TTGIVLDSGDGVSHTVPIYEGYALPHAILR+VAPEEHPVLLTEAPLNPK
737b	FBpp0073445|FBgn0001218|CG4147-PB|Hsc70-3-PB FBpp0073446|FBgn0001218|CG4147-PA|Hsc70-3-PA FBpp0073447|FBgn0001218|CG4147-PD|Hsc70-3-PD FBpp0073448|FBgn0001218|CG4147-PC|Hsc70-3-PC FBpp0311376|FBgn0001218|CG4147-PE|Hsc70-3-PE	1.0000	FBpp0073445 type=protein; loc=X:complement(join(11804897..11805021,11802613..11804458)); ID=FBpp0073445; name=Hsc70-3-PB; parent=FBgn0001218,FBtr0073608; dbxref=FlyBase:FBpp0073445,FlyBase_Annotation_IDs:CG4147-PB,GB_protein:AAN09299.1,REFSEQ:NP_511132,GB_protein:AAN09299,FlyMine:FBpp0073445,modMine:FBpp0073445; MD5=90cfc2d2c129e8a211bff4d9b740fb53; length=656; release=r6.09; species=Dmel;;FBpp00…	45.7	53	0.368	AKFEELNLDLFR+DAGVIAGLQVMR+DLEAIVQPVIAK+ETAEAYLGK+EWSDTNVQHDIK+FEELNLDLFR+IEIESFFEGDDFSETLTR+IINEPTAAAIAYGLDK+IINEPTAAAIAYGLDKK+ITPSYVAFTADGER+IVITNDQNR+LESAIDESIK+LTPEDIDR+LYQGAGGAPPPEGGDDADLKDEL+MKETAEAYLGK+NELESYAYSLK+NQLTTNPENTVFDAK+NSKPHISVDTSQGAK+NTVIPTK+SQVFSTASDNQHTVTIQVYEGERPMTK+VEIIANDQGNR+VFAPEEISAMVLGK+VLEDADMNKK+VTHAVVTVPAYFNDAQR+WLEQNPDADPEEYK+WLEQNPDADPEEYKK
397	FBpp0081324|FBgn0037573|CG7483-PA|eIF4AIII-PA	1.0000	FBpp0081324 type=protein; loc=3R:join(8313338..8313470,8313531..8313897,8313953..8314144,8314206..8314713); ID=FBpp0081324; name=eIF4AIII-PA; parent=FBgn0037573,FBtr0081834; dbxref=FlyBase:FBpp0081324,FlyBase_Annotation_IDs:CG7483-PA,GB_protein:AAF54221.1,REFSEQ:NP_649788,GB_protein:AAF54221,FlyMine:FBpp0081324,modMine:FBpp0081324; MD5=4f16f87bb2db6e9762ded7d42dd01615; length=399; release=r6.09; …	63.9	52	0.410	DELTLEGIK+DIEQYYSTQIDEMPMNVADLI+DVIAQAQSGTGK+EANFTVSSMHGDMPQK+ELAVQIQK+EQIYDVYR+FMTDPIR+GIDVQQVSLVINYDLPNNR+GIYAYGFEKPSAIQQR+GRDVIAQAQSGTGK+GVAINFVK+KGVAINFVK+KLDYGQHIVSGTPGR+KNAQAEDLSNVEFETSEDVEVIPTFNAMNLK+KVDWLTEK+LDYGQHIVSGTPGR+MLVLDEADEMLNK+NAQAEDLSNVEFETSEDVEVIPTFNAMNLK+QFFVAVER+RDELTLEGIK+TATFSISILQSLDTTLR+VLITTDVWAR+YLPPATQVVLISATLPHEILEMTSK
98	FBpp0072672|FBgn0250789|CG1977-PA|alpha-Spec-PA FBpp0305100|FBgn0250789|CG1977-PB|alpha-Spec-PB FBpp0305101|FBgn0250789|CG1977-PC|alpha-Spec-PC FBpp0305102|FBgn0250789|CG1977-PD|alpha-Spec-PD	1.0000	FBpp0072672 type=protein; loc=3L:complement(join(1784907..1788896,1781759..1783682,1781095..1781698,1779385..1779985,1779182..1779310)); ID=FBpp0072672; name=alpha-Spec-PA; parent=FBgn0250789,FBtr0072789; dbxref=FlyBase:FBpp0072672,FlyBase_Annotation_IDs:CG1977-PA,GB_protein:AAF47569.1,REFSEQ:NP_476739,GB_protein:AAF47569,FlyMine:FBpp0072672,modMine:FBpp0072672; MD5=b8439882282cce78554fdd71ffb18c…	26.2	51	0.414	AGTFGAFEQFGNELLQANHYASPEIK+AIISADELAK+ALDIFATK+ANALNNDDLGK+DADETVAWIAEK+DALDYIDFTR+DLASVQALQR+DLIGVQNLIK+DLSTVQTLLTK+DQLINASHAQSPAILK+DVVLSSDDYGR+EAFLNADDDANAGGNVEALIK+EHYAAAEIQEK+EKEPIATGSDYGKDEDSSEALLK+FATDDSYLDPTNLNGK+HEALVSDLEAFGNTIQALQEQAK+HQAFEAELAANADR+HQAVLAEINNHEAR+IAALQTVADQLIAQNHYASNLVDEK+IDAGLSASQQNLVDNHSIAK+IKDMNNQADSLVESGQFDTAGIQEK+ILETVEDIQER+IQTQMQDLNEK+KFDDFNDDLK+KFDEFQK+KHDAFETD…
555	FBpp0086749|FBgn0033859|CG6197-PA|fand-PA	1.0000	FBpp0086749 type=protein; loc=2R:join(13593726..13593770,13593829..13595859,13595923..13596498); ID=FBpp0086749; name=fand-PA; parent=FBgn0033859,FBtr0087623; dbxref=GB_protein:AAF58348.1,FlyBase:FBpp0086749,FlyBase_Annotation_IDs:CG6197-PA,REFSEQ:NP_610891,GB_protein:AAF58348,FlyMine:FBpp0086749,modMine:FBpp0086749; MD5=8317ba022b112bfd5a877cab831244ae; length=883; release=r6.09; species=Dmel;	37.7	51	0.417	AAEIYGLPR+AASNIMFVR+AIESLPEQNMR+APNNGVNMVYER+DIYEEAIQTVTTVR+EDEMFDMYNIFIK+FAELETK+FEMPETALR+FEYLMER+FYEANGQVEDAR+GKIPTDPMYEEVNSAFER+HAMSVYDR+IAYYDDTETVQAR+IPTDPMYEEVNSAFER+ITADFWQTWK+IWPLYLQFVR+LDEAAQQLAHIVDNEHFVSK+LEEEHGLAR+LFPEDTEEYVDYLQEADR+LHTLWVEFAK+LLLLNSVLLR+RFEMPETALR+TDEEGLVMK+VFGSLKPSNQGDSDGE+VHSLNVDAIIR+VTLYEDKPAEIISTYTEAVQTVQPK+VWSMYADLEESFGTFK+YFYLLYAK+YTDQLGHLWNSLADYYVR
531	FBpp0085915|FBgn0265297|CG5119-PC|pAbp-PC FBpp0085917|FBgn0265297|CG5119-PA|pAbp-PA FBpp0085919|FBgn0265297|CG5119-PB|pAbp-PB	1.0000	FBpp0085915 type=protein; loc=2R:join(18141507..18141672,18143413..18144897,18144967..18145220); ID=FBpp0085915; name=pAbp-PC; parent=FBgn0265297,FBtr0086736; dbxref=GB_protein:AAF57746.1,FlyBase:FBpp0085915,FlyBase_Annotation_IDs:CG5119-PC,REFSEQ:NP_725750,GB_protein:AAF57746; MD5=6bee88b82e3f7d3c442e363e78d07870; length=634; release=r6.09; species=Dmel;;FBpp0085917 type=protein; loc=2R:join(181…	48.3	51	0.381	AHLASQYMR+AITGQQTAAPNMQIPGAQIAGGAQQR+AKVEEAVAVLQVHR+ALDTMNFDLVR+EFFEPYGK+FFGSQVATQMR+FSSAGPVLSIR+GAQPQVQGTHAAAAAANNMR+GYGFVHFETEEAANTSIDK+HESVFGVNLYVK+IAFSPYGNITSAK+LFTNVYVK+LKEFFEPYGK+MQQLGQIYQPNAASGFFVPTLPSNQR+NFTEDFDDEKLKEFFEPYGK+NLDDTIDDDR+NPPVPQLHQTQPIPQQLQGK+SGVGNVFIK+SLGYAYVNFQQPADAER+VVGSKPLYVALAQR+WVPQVRPPAAIQGVQAGAAAAGGFQGTAGAVPTQFR
809b	FBpp0301593|FBgn0262527|CG4699-PK|nsl1-PK	1.0000	FBpp0301593 type=protein; loc=3R:join(15794907..15795579,15795646..15796891,15797298..15797794,15798087..15798477,15798721..15798862); ID=FBpp0301593; name=nsl1-PK; parent=FBgn0262527,FBtr0309859; dbxref=FlyBase:FBpp0301593,FlyBase_Annotation_IDs:CG4699-PK,REFSEQ:NP_001247123,GB_protein:AFH06441; MD5=7537a466c8fbf3f51c34fd93f97784c7; length=982; release=r6.09; species=Dmel;	36.3	49	0.149	ADDIVPGYDTYVTNELTHVSGLLHTELR+ARPLVLSEFR+DGAAGAVLEDQDIEEVLK+DLVETMMPQNR+EPVPPASVLAVATSSTSAGSALSLSAVDEVTK+ETIASGGVGGQGGSR+GEIQLESTAK+HASEEVVGIMEWSAR+KPATPTPATATTR+KTLPDVSLGK+LFSGQGQAATTTPNWSEQFQLAVAR+LSPTPTTTPPQSLLNLDLGTER+QAAGTTGSATGSNTPR+QEQRPWQESHAELEQQQHVISR+QHSDLYMDLTQSK+QPDWQYR+RIEFLLR+SSAAAASVTASPHLQQQR+TLPDVSLGK+TQQQSIQQMTPQSTTSSNNFLK+TSPSLAQPANGIK+VALLDAGYHPVLSFASDVSQSVHLEAVAR
809c	FBpp0301594|FBgn0262527|CG4699-PL|nsl1-PL	1.0000	FBpp0301594 type=protein; loc=3R:join(15794907..15795579,15795646..15796891,15797298..15797794,15798087..15798477,15798724..15798862); ID=FBpp0301594; name=nsl1-PL; parent=FBgn0262527,FBtr0309860; dbxref=FlyBase:FBpp0301594,FlyBase_Annotation_IDs:CG4699-PL,REFSEQ:NP_001247124,GB_protein:AFH06442; MD5=4be6975f43b86acdf61ddc0b77d64bc1; length=981; release=r6.09; species=Dmel;	36.2	48	0.135	ADDIVPGYDTYVTNELTHVSGLLHTELR+ARPLVLSEFR+DGAAGAVLEDQDIEEVLK+DLVETMMPQNR+EPVPPASVLAVATSSTSAGSALSLSAVDEVTK+ETIASGGVGGQGGSR+GEIQLESTAK+HASEEVVGIMEWSAR+KPATPTPATATTR+KTLPDVSLGK+LFGQGQAATTTPNWSEQFQLAVAR+LSPTPTTTPPQSLLNLDLGTER+QAAGTTGSATGSNTPR+QEQRPWQESHAELEQQQHVISR+QHSDLYMDLTQSK+QPDWQYR+RIEFLLR+SSAAAASVTASPHLQQQR+TLPDVSLGK+TQQQSIQQMTPQSTTSSNNFLK+TSPSLAQPANGIK+VALLDAGYHPVLSFASDVSQSVHLEAVAR
53	FBpp0071285|FBgn0004856|CG8264-PA|Bx42-PA FBpp0305943|FBgn0004856|CG8264-PB|Bx42-PB	1.0000	FBpp0071285 type=protein; loc=X:complement(join(9106225..9106447,9105397..9105957,9104472..9105331)); ID=FBpp0071285; name=Bx42-PA; parent=FBgn0004856,FBtr0071350; dbxref=FlyBase:FBpp0071285,FlyBase_Annotation_IDs:CG8264-PA,GB_protein:AAF46444.2,REFSEQ:NP_511093,GB_protein:AAF46444,FlyMine:FBpp0071285,modMine:FBpp0071285; MD5=0edfd74ac4e81d5e5ac9b2a5d7243888; length=547; release=r6.09; species=Dm…	52.3	48	0.405	AGLRNPEAAEPSGSGATGSEVR+AGPAQYIR+DISEQIALGLPAK+DSNTLGAHIYRPSK+DWVPHTDADFGDGGAFPEIHVAQYPLGLGAPGNVGK+EEDPFGLDQFLNMAK+ERDISEQIALGLPAK+GLQQVHINEK+GMDSGYGDDEAYNVYDKPWR+GPPSPPAPVLHSPSR+IAAPPYGQR+IGALVSAK+IVYSSISQLLPAEVLAEDADELQRPDEETVMETTEETR+MAEALYIADR+MVEAQLDPMEPPK+NPEAAEPSGSGATGSEVR+QADSDNYGGDLDAIVNTK+SAGNGETLFDQR+SGPVEFEKEEDPFGLDQFLNMAK+YTPSQQGDTFNSGAK
700a	FBpp0075759|FBgn0022959|CG5654-PA|yps-PA	1.0000	FBpp0075759 type=protein; loc=3L:complement(join(12124712..12124886,12122837..12123574,12122676..12122773,12122107..12122154)); ID=FBpp0075759; name=yps-PA; parent=FBgn0022959,FBtr0076027; dbxref=FlyBase:FBpp0075759,FlyBase_Annotation_IDs:CG5654-PA,GB_protein:AAF49961.3,REFSEQ:NP_524033,GB_protein:AAF49961,FlyMine:FBpp0075759,modMine:FBpp0075759; MD5=e40bca2842ecf7b30a38c770d1369348; length=352; …	54.3	47	0.368	DGEVEGEDAESSAQQQQQQAAPIVDGQPQQQVQSGPR+DGGEYIQGQGPPRPQQPRPR+EDVFVHQSAIAR+GLGGGDGSAEPGVHDQNPEGLQR+GNEAANVTGPSGEPVR+GPPGGAPGGPR+GPPGGPPGGPR+KDGEVEGEDAESSAQQQQQQAAPIVDGQPQQQVQSGPR+NFNNGPPPPR+NGAQELQNTTTESTA+RKDGEVEGEDAESSAQQQQQQAAPIVDGQPQQQVQSGPR+RNFNNGPPPPR+RYNNYYLR+SGYGFINR+SVGDGEVVEFDVVIGEK+YNNYYLR
709a	FBpp0077525|FBgn0031390|CG31671-PA|tho2-PA FBpp0290874|FBgn0031390|CG31671-PB|tho2-PB	1.0000	FBpp0077525 type=protein; loc=2L:complement(join(2144805..2145031,2144457..2144625,2144119..2144366,2143920..2144053,2143449..2143849,2142642..2143391,2142191..2142580,2141785..2142132,2141129..2141722,2140380..2141070,2139728..2140312,2139630..2139673,2137984..2138158,2137883..2137926,2137669..2137794)); ID=FBpp0077525; name=tho2-PA; parent=FBgn0031390,FBtr0077853; dbxref=FlyBase:FBpp0077525,Fly…	24.7	45	0.372	ADWEEDLADAR+APGGAAPFYNSEQK+DLSSVSNESNGSLHHR+DSWFLLR+ERLEIDTLQEAGIVK+ESPTSVGAPAAATR+ESVFHQIAERPNK+GEAGYFSQVR+GEGNNVTLVSTATSTASNNER+HAFVQLVK+HGDGVETVDLVGSTDNR+HQLQDAADTPVYDK+HYEEFEGR+KEDEKDPPPPPSVK+KLNLIQTNK+KVEELVDSVK+LEELEAQQR+LEIDTLQEAGIVK+LITELNQEFDENTTPESIMDIIK+LKSVTGAQDGVGGGDAAATADNR+LPEQAVVLQEPIAR+LPSIITMLR+NDSYQLHPNLIR+RPDLYAIASSYIGQLK+SVTGAQDGVGGGDAAATADNR+TSASSDTNGAAASSGAGGNQPGTLNPEVFK+VG…
692a	FBpp0074963|FBgn0004401|CG6143-PB|Pep-PB FBpp0089253|FBgn0004401|CG6143-PC|Pep-PC FBpp0293516|FBgn0004401|CG6143-PD|Pep-PD	1.0000	FBpp0074963 type=protein; loc=3L:complement(join(17643979..17643986,17643363..17643726,17641026..17641255,17638505..17640053)); ID=FBpp0074963; name=Pep-PB; parent=FBgn0004401,FBtr0075199; dbxref=FlyBase:FBpp0074963,FlyBase_Annotation_IDs:CG6143-PB,GB_protein:AAF49319.3,REFSEQ:NP_524858,GB_protein:AAF49319,FlyMine:FBpp0074963,modMine:FBpp0074963; MD5=19816eddca9ef235f71f1c63d498b93d; length=716; …	27.6	45	0.370	AAAALEENER+AAAPAAVASPAAAATSADASPSPAK+AAAPAAVASPAAAATSADASPSPAKK+AVGPGLISK+EGAGDGEGAEGDEAEGEEAK+EGAGDGEGAEGDEAEGEEAKEGEEAADETK+EGIEESYR+FFDTEVTAEIHSR+HMWDANSFENHIK+IDYDTHLLSAEHLK+KEGAGDGEGAEGDEAEGEEAK+KEGAGDGEGAEGDEAEGEEAKEGEEAADETK+MGGMNMSPWESQNPGGGQFGNNMR+NFGGGNNNYGGPMGANR+NQNPPSLLDLPR+QTLPISTEEEETR+RQTLPISTEEEETR
676a	FBpp0073277|FBgn0003360|CG16944-PA|sesB-PA FBpp0073278|FBgn0003360|CG16944-PC|sesB-PC FBpp0073279|FBgn0003360|CG16944-PB|sesB-PB FBpp0073280|FBgn0003360|CG16944-PD|sesB-PD FBpp0312078|FBgn0003360|CG16944-PE|sesB-PE	1.0000	FBpp0073277 type=protein; loc=X:complement(join(10782380..10782676,10782173..10782300,10781621..10782095)); ID=FBpp0073277; name=sesB-PA; parent=FBgn0003360,FBtr0073421; dbxref=FlyBase:FBpp0073277,FlyBase_Annotation_IDs:CG16944-PA,GB_protein:AAG22341.1,REFSEQ:NP_511109,GB_protein:AAG22341,FlyMine:FBpp0073277,modMine:FBpp0073277; MD5=c2c1ad011a3bcdf20b09b6b6d65bec98; length=299; release=r6.09; spe…	50.5	45	0.347	AAYFGFYDTAR+ATEVIYK+DFAAGGISAAVSK+DFDAVGFVK+EQGFSSFWR+GAFSNILR+GFGVSVQGIIIYR+GMLPDPK+GTGGAFVLVLYDEIK+GTGGAFVLVLYDEIKK+KATEVIYK+LLLQVQHISK+QEGTGAFFK+QVFLGGVDK+SDGIVGLYR+TAVAPIER+YFPTQALNFAFK
260	FBpp0077396|FBgn0031452|CG2843-PA|Cwc25-PA	1.0000	FBpp0077396 type=protein; loc=2L:join(2745199..2745216,2745272..2745494,2745557..2746881); ID=FBpp0077396; name=Cwc25-PA; parent=FBgn0031452,FBtr0077712; dbxref=FlyBase:FBpp0077396,FlyBase_Annotation_IDs:CG2843-PA,GB_protein:AAF51219.1,REFSEQ:NP_608705,GB_protein:AAF51219,FlyMine:FBpp0077396,modMine:FBpp0077396; MD5=be274c0291917c29a5ea57d8c16f5c53; length=521; release=r6.09; species=Dmel;	28.0	45	0.344	AIANHNSIGDR+ANLNNIQR+DFDKEFINK+EEYLLGR+EMMDNATWR+ERDFDKEFINK+KLLENPVK+KTLEDPLMLIK+LGESSGVLSNNGGAAGEAK+LLENPVK+NSTELINR+NVQSNEQVDIQR+QEQNTVGLK+SFETLQAEESR+TASSMDSNFAR+TISNQLDMATK+TLEDPLMLIK
671a	FBpp0072688|FBgn0035253|CG7971-PA|CG7971-PA FBpp0072689|FBgn0035253|CG7971-PC|CG7971-PC FBpp0301191|FBgn0035253|CG7971-PG|CG7971-PG	1.0000	FBpp0072688 type=protein; loc=3L:complement(join(1664532..1664770,1663920..1664021,1661227..1661592,1661109..1661165,1659846..1659990,1658520..1658590,1656679..1658464,1655525..1655709,1655254..1655460,1655121..1655151)); ID=FBpp0072688; name=CG7971-PA; parent=FBgn0035253,FBtr0072806; dbxref=FlyBase_Annotation_IDs:CG7971-PA,FlyBase:FBpp0072688,GB_protein:AAF47543.2,REFSEQ:NP_647642,GB_protein:AAF…	16.0	43	0.195	AAEDTVNDILGTK+DTHQIAEAQQQK+EAFNISEYFVEGSSFDGDR+EAFNISEYFVEGSSFDGDRK+EGSEPLVAALADSSLVDAIVSK+ESLAAAAAAAAAGK+FKSPAHSPEAPPK+FKSPAHSPEAPPKK+KLDAQLNRPPNK+LDAQLNRPPNK+RGSPSFLDR+SQVDSFR+SSRPLEASIDSR+SVMVALEQTK+SVPTPAFNPFK+VSTATVAAAESAAR
67	FBpp0071808|FBgn0010078|CG3661-PA|RpL23-PA	1.0000	FBpp0071808 type=protein; loc=2R:join(22854517..22854529,22854647..22854858,22855445..22855642); ID=FBpp0071808; name=RpL23-PA; parent=FBgn0010078,FBtr0071897; dbxref=GB_protein:AAF46914.1,FlyBase:FBpp0071808,FlyBase_Annotation_IDs:CG3661-PA,REFSEQ:NP_523813,GB_protein:AAF46914,FlyMine:FBpp0071808,modMine:FBpp0071808; MD5=91472336627593eb0a972b29a50a5e93; length=140; release=r6.09; species=Dmel;	45.0	43	0.352	DGVFIYFEDNAGVIVNNK+GSAITGPVAK+KVMPAVVIR+LPAAGVGDMFVATVK+NLYVIAVHGIR+VMPAVVIR
456	FBpp0083625|FBgn0038964|CG13849-PA|Nop56-PA	1.0000	FBpp0083625 type=protein; loc=3R:complement(join(22420954..22420956,22420388..22420790,22419238..22420322)); ID=FBpp0083625; name=Nop56-PA; parent=FBgn0038964,FBtr0084230; dbxref=GB_protein:AAF55992.2,FlyBase:FBpp0083625,FlyBase_Annotation_IDs:CG13849-PA,REFSEQ:NP_651040,GB_protein:AAF55992,FlyMine:FBpp0083625,modMine:FBpp0083625; MD5=7bbdbbf6ea7ecc71e53659979d1df60b; length=496; release=r6.09; s…	39.7	43	0.364	AQAIIDAAK+EAIEAAGQEAAITVQSEK+EFEEVSMFLPQVESSVTDLAK+EWYSYHFPELVK+FYESGDVPR+IVPDNYMFAK+KNLTQDQLEDLEK+LAGFAPFK+LISHAGSLTNLAK+LSTYLHNK+MNLVAPNLQSLIGDQVGAR+NLTQDQLEDLEK+SAGVAQLGLGHSYSR+SDNMIIQSIALLDQLDK+YGLIYHSSFIGR+YPASTVQILGAEK
671b	FBpp0292226|FBgn0035253|CG7971-PF|CG7971-PF	1.0000	FBpp0292226 type=protein; loc=3L:complement(join(1664532..1664770,1663920..1664021,1661707..1662381,1661227..1661592,1661109..1661165,1659846..1659990,1658520..1658590,1655525..1658464,1655254..1655460,1654561..1654726)); ID=FBpp0292226; name=CG7971-PF; parent=FBgn0035253,FBtr0303107; dbxref=FlyBase:FBpp0292226,FlyBase_Annotation_IDs:CG7971-PF,REFSEQ:NP_001097475,GB_protein:ABW08438,FlyMine:FBpp0…	11.2	42	0.184	AAEDTVNDILGTK+DTHQIAEAQQQK+EAFNISEYFVEGSSFDGDR+EAFNISEYFVEGSSFDGDRK+EGSEVSGSDQVTATK+ESLAAAAAAAAAGK+FKSPAHSPEAPPK+FKSPAHSPEAPPKK+IHDPQPLVAALADSSLVDAIVSK+KLDAQLNRPPNK+LDAQLNRPPNK+RGSPSFLDR+SQVDSFR+SSRPLEASIDSR+SVMVALEQTK+SVPTPAFNPFK+VSTATVAAAESAAR
602	FBpp0088040|FBgn0033160|CG11107-PA|Dhx15-PA FBpp0307849|FBgn0033160|CG11107-PB|Dhx15-PB	1.0000	FBpp0088040 type=protein; loc=2R:join(7387528..7387580,7387635..7388428,7388708..7389181,7389247..7389510,7390078..7390200,7390268..7390621,7390680..7390807); ID=FBpp0088040; name=Dhx15-PA; parent=FBgn0033160,FBtr0088966; dbxref=FlyBase:FBpp0088040,FlyBase_Annotation_IDs:CG11107-PA,GB_protein:AAF59269.1,REFSEQ:NP_610269,GB_protein:AAF59269,FlyMine:FBpp0088040,modMine:FBpp0088040; MD5=b1505c072857…	41.0	42	0.348	ALVQGFFMQVAHLER+DYLEAAIR+EAMSDPMLDQYQVILLDEAHER+EIDNLGSEIGELK+FAHIDGDHLTLLNVYHAFK+FQQYFDNAPLMK+IALPVFEYQADFMR+IEVGETYGSK+IFEPAPPPNANGAIGR+IRVESLLVSPISK+KDPEASSSSAAAAAGTVAQILGGFVPNK+LGEEVGYSIR+LGIDDLVHFDFMDPPAPETLMR+LVVMSATLDAGK+NEMQDNTYPEILR+QPPTMNPLTNTPYSQR+RIEVGETYGSK+SNLGTVVLQLK+THPVEIFYTPEPER+TLATDILMGVLK+VAAMSVAQR+VESLLVSPISK+YMTDGMLLR
807a	FBpp0289294|FBgn0004167|CG12008-PE|kst-PE FBpp0304366|FBgn0004167|CG12008-PG|kst-PG	1.0000	FBpp0289294 type=protein; loc=3L:join(3350255..3350336,3351496..3351686,3351965..3352132,3353738..3353854,3353923..3354185,3354255..3354384,3354637..3354824,3354949..3357922,3357982..3358121,3358179..3359789,3359853..3365751,3365811..3366126,3366200..3366310,3366444..3367010,3367515..3367771); ID=FBpp0289294; name=kst-PE; parent=FBgn0004167,FBtr0300017; dbxref=FlyBase:FBpp0289294,FlyBase_Annotati…	12.8	40	0.320	ALNQPPYNPQDGQLVNDIEK+ALVAGQSLISQQHPER+DASLISEDYGQDLESIQALGR+DGQALVQAGNR+DKLQQAYDALAFNR+DLAAVEALIR+DLNSALALLR+DLPNSLEGIQR+EAFLNNDDLGDSYTAVER+ELLAFKEYRTIEKPPK+ENLEDSLSLQQFLR+EQEQAASSEDYGQDFEHLQLLQNK+IANIVGQLMDADR+IGSGNSSTTTITTSTTTHQVTSSSR+INAFNAAASQQHQPDYFNNNTAR+IQHDAIYGEIEAR+ITAPELANSVAGAELLLASTK+ITMLEQLFR+LAASSDLQTFLTDVR+LADLEEAYSELLR+LEADVAHHGELADQLK+LINQAQVPADTQSVDK+MEVEDLFTDLADGIK+QIDNLSSSQQAA…
750a	FBpp0084617|FBgn0003279|CG5502-PA|RpL4-PA	1.0000	FBpp0084617 type=protein; loc=3R:join(27922917..27922919,27923125..27923305,27923370..27923740,27924140..27924790); ID=FBpp0084617; name=RpL4-PA; parent=FBgn0003279,FBtr0085248; dbxref=FlyBase:FBpp0084617,FlyBase_Annotation_IDs:CG5502-PA,GB_protein:AAG22173.1,REFSEQ:NP_524538,GB_protein:AAG22173,FlyMine:FBpp0084617,modMine:FBpp0084617; MD5=c846b6c4b4ed56d364b2ad352ff789f5; length=401; release=r6.…	46.1	40	0.319	APIRPDVVNEVHQLLR+FVIWTESAFAR+GHVIDGVSEFPLVVSDEVQK+GPLVVYDKDEGLR+GPLVVYDKDEGLRK+GYNLPQPK+IWADIQK+KGYNLPQPK+KPSTLKK+LNDLFGTWK+LNPLTNVR+LNPYAEVLK+LNPYAEVLKR+NIPGIETINVDK+NIPGIETINVDKLNLLK+QAVIFLR+QAYAVSELAGHQTSAESWGTGR+RGPLVVYDKDEGLR+SHFANVATK+YALVSAIAASGVPALVQSK
716a	FBpp0078595|FBgn0027866|CG9776-PA|CG9776-PA	1.0000	FBpp0078595 type=protein; loc=3R:complement(join(4333222..4333912,4332992..4333159,4332290..4332477,4331547..4332224,4330100..4330248,4328137..4330034,4328007..4328017)); ID=FBpp0078595; name=CG9776-PA; parent=FBgn0027866,FBtr0078955; dbxref=FlyBase_Annotation_IDs:CG9776-PA,FlyBase:FBpp0078595,GB_protein:AAF52146.1,REFSEQ:NP_649455,GB_protein:AAF52146,FlyMine:FBpp0078595,modMine:FBpp0078595; MD5=…	19.0	39	0.323	EDLAAGDAPPSPTTK+EDVLPPGIDEAESALVPHPLDAAAQSR+EGIHLVTINEAEVPK+EGIHLVTINEAEVPKK+ETIETPWHVGIDHDPFPTFENAPAR+LGNAVDHDLLPGPPGVDEK+LIDAEDIPMPNSPPAEPSFDEETK+NFIEENDR+QADISEIPEPAVSPSDSEK+QSELDELAMLGIDR+QWNNVQPVISESEK+RQSELDELAMLGIDR+TIGEEQSVPALEGAGLTPQDAVAQEAEK+WTAASVEDQSK+YQQFLNQNPNYEIEWQTNR
615	FBpp0088653|FBgn0029941|CG1677-PA|CG1677-PA FBpp0292476|FBgn0029941|CG1677-PB|CG1677-PB FBpp0308852|FBgn0029941|CG1677-PC|CG1677-PC FBpp0308853|FBgn0029941|CG1677-PD|CG1677-PD	1.0000	FBpp0088653 type=protein; loc=X:complement(join(7283941..7284714,7282242..7283868,7282024..7282176,7281823..7281960,7281439..7281749)); ID=FBpp0088653; name=CG1677-PA; parent=FBgn0029941,FBtr0089712; dbxref=FlyBase:FBpp0088653,FlyBase_Annotation_IDs:CG1677-PA,GB_protein:AAF46248.2,REFSEQ:NP_572387,GB_protein:AAF46248,FlyMine:FBpp0088653,modMine:FBpp0088653; MD5=8a487ec36a85d7be6c21413076ebd54a; l…	21.7	39	0.317	AGGSAYSSHASATADYHDYR+ALLPLQYSVYGPPPDR+AVEDAIAK+EPSPMESTANETNQTK+ESESAAGTPVNADQPGSPNAK+ETHTDDASNGLAPATALQEDLVK+FLHPGVTDK+GNYTMFDNVIRPVPMQGGSTGASAPAAPSSTAAPR+KRSPISIEIK+MNLTLSPDEMEK+SQPSSFLSSVR+TLLPDGAPVVVENAWER+YGRPQYMPPQYDDVDAYGR
2	FBpp0070041|FBgn0264492|CG17520-PA|CkIIalpha-PA FBpp0070042|FBgn0264492|CG17520-PB|CkIIalpha-PB FBpp0070043|FBgn0264492|CG17520-PC|CkIIalpha-PC FBpp0110433|FBgn0264492|CG17520-PD|CkIIalpha-PD FBpp0311229|FBgn0264492|CG17520-PE|CkIIalpha-PE FBpp0311359|FBgn0264492|CG17520-PF|CkIIalpha-PF FBpp0311360|FBgn0264492|CG17520-PG|CkIIalpha-PG	1.0000	FBpp0070041 type=protein; loc=3L:23102252..23103262; ID=FBpp0070041; name=CkIIalpha-PA; parent=FBgn0264492,FBtr0070042; dbxref=FlyBase:FBpp0070041,FlyBase_Annotation_IDs:CG17520-PA,GB_protein:AAN11415.1,REFSEQ:NP_730774,GB_protein:AAN11415; MD5=c486e73baf16af529dddb35d8eec70f8; length=336; release=r6.09; species=Dmel;;FBpp0070042 type=protein; loc=3L:23102252..23103262; ID=FBpp0070042; name=CkIIa…	61.6	39	0.298	DVKPHNVMIDHENR+DVKPHNVMIDHENRK+EAMAHPYFLPIVNGQMNPNNQQ+EPFFHGHDNYDQLVR+FHDILQR+FVHSDNQHLVSPEALDFLDK+GGTNIITLLAVVK+LIDWGLAEFYHPGQEYNVR+QLYQTLTDYEIR+TPALIFEHVNNTDFK+VLGTEELYAYLDK+VYTDVNAHKPDEYWDYENYVVDWGNQDDYQLVR+YSEVFEAINITTTEK+YYLFELLK
359	FBpp0079986|FBgn0032454|CG5787-PA|CG5787-PA FBpp0304683|FBgn0032454|CG5787-PB|CG5787-PB	1.0000	FBpp0079986 type=protein; loc=2L:complement(join(12710362..12712306,12709375..12710225,12709253..12709309)); ID=FBpp0079986; name=CG5787-PA; parent=FBgn0032454,FBtr0080405; dbxref=GB_protein:AAF53220.2,FlyBase:FBpp0079986,FlyBase_Annotation_IDs:CG5787-PA,REFSEQ:NP_609589,GB_protein:AAF53220,FlyMine:FBpp0079986,modMine:FBpp0079986; MD5=91ab23d9292595b10087b2783f44e005; length=950; release=r6.09; s…	39.6	38	0.310	DIGNFNNR+FGDNFQDK+GFLIGGFK+GGGNYSNNSNSGGNNSYPR+GGPQGGKPAGVPSRPPNAPGFPVQISQK+GGPSSNFGQANR+GIPNDLWVYK+GPAVGGSGGPGFKPNSGGNFGNNNSGGGFSNNISR+GPAVGGSGGPGFNPNSGGNFGSNNSGGGFSNNFGQNSGNFGDNNR+IPYLNDQPK+KLPVAAPNQYK+KPPVAAPAVK+LPVAAPNQYK+LTTEQVVYAIIK+NADVPYDTMK+NDAYGIGQR+NFNNDNFPNR+QAFDELVAISETEWK+SAGAPTLR+SDWAPLNESK+SGFNDSYGR+SGFNPSSNQR+SGGGGGGGAGGGGGVGSGGSGWEAGQR+SMVFLWAK+STAEDDVKDQQAIAR+TIFTLMNR+VAPPPPLET…
768b	FBpp0310087|FBgn0003888|CG3401-PB|betaTub60D-PB	1.0000	FBpp0310087 type=protein; loc=2R:join(24306082..24306138,24310722..24310830,24310896..24311137,24311194..24312147); ID=FBpp0310087; name=betaTub60D-PB; parent=FBgn0003888,FBtr0343443; dbxref=GB_protein:AHN56630,REFSEQ:NP_001286835,FlyBase:FBpp0310087,FlyBase_Annotation_IDs:CG3401-PB; MD5=808c0718419ec38015f30f7cbf6600fb; length=453; release=r6.09; species=Dmel;	35.5	37	0.166	ALTVPELTQQMFDAK+EVDEQMLAVQNK+FPGQLNADLR+IMNTYSVVPSPK+ISEQFSAMFR+LAVNMVPFPR+LHFFMPGFAPLTSR+MSSTFIGNTTAIQELFK+NSSYFVEWIPNNVK+SGPYGQLFRPDNFVYGQSGAGNNWAK+VSVYYNEASVTR+YLTVAAVFR
506	FBpp0085233|FBgn0002780|CG2050-PA|mod-PA FBpp0301951|FBgn0002780|CG2050-PC|mod-PC	1.0000	FBpp0085233 type=protein; loc=3R:join(32052735..32052977,32053246..32053555,32053623..32054357,32054424..32054764); ID=FBpp0085233; name=mod-PA; parent=FBgn0002780,FBtr0085874; dbxref=FlyBase:FBpp0085233,FlyBase_Annotation_IDs:CG2050-PA,GB_protein:AAF57213.1,REFSEQ:NP_524614,GB_protein:AAF57213,FlyMine:FBpp0085233,modMine:FBpp0085233; MD5=0475f421fccdda40bdf90693f539fb01; length=542; release=r6.0…	38.0	37	0.313	AILVTNLTSDATEADLR+AILVTNLTSDATEADLRK+ALAQLDGK+AVLAFVTFK+DLVALFAK+HESYSSDALEK+LASVDDIPK+LHSTELFSR+NQIVFVTNLPNEYLHK+SEGADEVDESDDDEEAPVEKPVSK+SFLANESIVNNAPIFIEPNSLLK+TSELTLVVENVGK+TVVVGLIGPNITK+VAPVEAVTISSNR+VFNDSGEIESIIMLGQK+VQEEETVVPQSPSK+VQEEETVVPQSPSKK
378	FBpp0080688|FBgn0263198|CG10473-PB|Acn-PB FBpp0080689|FBgn0263198|CG10473-PA|Acn-PA FBpp0307803|FBgn0263198|CG10473-PC|Acn-PC	1.0000	FBpp0080688 type=protein; loc=2L:join(19045567..19047047,19047152..19047362,19047420..19047654,19047716..19047825,19047914..19048096); ID=FBpp0080688; name=Acn-PB; parent=FBgn0263198,FBtr0081144; dbxref=FlyBase:FBpp0080688,FlyBase_Annotation_IDs:CG10473-PB,GB_protein:AAN11023.1,REFSEQ:NP_724153,GB_protein:AAN11023,FlyMine:FBpp0080688,modMine:FBpp0080688; MD5=42fbd866a3c5a1c639bc00c4a3eb2892; leng…	27.1	37	0.290	ATVSTAAPHIVR+DDDVEKEDLKPQQEVPTSTDDDTK+EDLKPQQEVPTSTDDDTK+EDLKPQQEVPTSTDDDTKQSEPEQEVK+IVEEDGFWIDR+KKSSSPAPVPVAVAR+KVDTIPEEEPENGKDVEK+LLDDLFR+QIDENPEQIHDEPADLSNDK+SSDRTPPVLAISTDSLK+SSSPAPVPVAVAR+TPPVLAISTDSLK+TTSDVLDIQTEEVDER+TTSDVLDIQTEEVDERDEEASAPAER+TVAPPAANESESEDR+VDTIPEEEPENGKDVEK+VDTIPEEEPENGKDVEKDAVEEEK+VPPASQEINEAR+WPVSNPK
680a	FBpp0073766|FBgn0264078|CG32593-PA|Flo2-PA FBpp0073768|FBgn0264078|CG32593-PE|Flo2-PE FBpp0303249|FBgn0264078|CG32593-PK|Flo2-PK	1.0000	FBpp0073766 type=protein; loc=X:join(14840971..14841019,14924226..14924413,14925646..14925684,14926766..14926874,14930747..14931314,14931802..14931985,14932048..14932227); ID=FBpp0073766; name=Flo2-PA; parent=FBgn0264078,FBtr0073949; dbxref=FlyBase:FBpp0073766,FlyBase_Annotation_IDs:CG32593-PA,GB_protein:AAF48407.2,REFSEQ:NP_727797,GB_protein:AAF48407,FlyMine:FBpp0073766,modMine:FBpp0073766; MD5=…	49.1	36	0.284	ADELLGTASEQFLGK+AESQLAYELQAAK+AILGTLTVEEVYKDR+ANFDQEINTAK+DQFAALVR+DVYDDVQYLASLGK+IAAEVAAPLAK+IGSAEAHAIELVGK+LPAEAEAFR+LQTLAQAK+LVAQLPPSINALTGVDLSK+NEEIQIEVVER+QIEIESQEVQR+QTDYHNDEADELLGTASEQFLGK+QTILQTLEGHLR+QYGDAAIMNIVLESLPK+TDEIVLIGGNDNITNDVTR
605	FBpp0088303|FBgn0023213|CG10811-PA|eIF4G-PA FBpp0111817|FBgn0023213|CG10811-PB|eIF4G-PB FBpp0288389|FBgn0023213|CG10811-PC|eIF4G-PC	1.0000	FBpp0088303 type=protein; loc=4:complement(join(929822..929899,926011..926661,925768..925948,925575..925686,925083..925138,918903..921199,918536..918776,918324..918481,917275..917743,916867..917090,916121..916267,915837..916059,915617..915718,915492..915553)); ID=FBpp0088303; name=eIF4G-PA; parent=FBgn0023213,FBtr0089243; dbxref=FlyBase:FBpp0088303,FlyBase_Annotation_IDs:CG10811-PA,GB_protein:AAF…	24.7	36	0.302	AELEAFLEEEER+AIDEPNFSVSYAR+AQSSVGSSNVNTGPLYR+DSQSVEKPTHQELSLR+EGTTADCIIDYSNGNIMVVDKLFIR+FDTLVEEIIK+FKDSQSVEKPTHQELSLR+FMLQDVIDLR+GLTETLSNFSIHYK+IDTPDKVDEVIVLVFEK+ISSIINYNEGQWSPNNPSGK+KLQPIVDK+LQIIDPTTK+NEQLSAQYFGTLSSTTPGGSQGGSGK+NILDDFDK+NTGVDVGLQSDSKPETTLNDK+NVSESIVAPITDETDDAGSTPISR+SLNPFFNSLLNDDAN+SNPQSGGIFR+SNTDNEFSDQVTSTNTPATVLSEGPIR+SVAPVAVFIEASETDLK+TDVGPTPIVSAMTDAPSVEILPTPQR+TEQEFTQNVSQSTA…
205	FBpp0075534|FBgn0036386|CG8833-PA|CG8833-PA	1.0000	FBpp0075534 type=protein; loc=3L:complement(join(13928851..13928908,13927394..13928791,13925933..13927335)); ID=FBpp0075534; name=CG8833-PA; parent=FBgn0036386,FBtr0075792; dbxref=FlyBase:FBpp0075534,FlyBase_Annotation_IDs:CG8833-PA,GB_protein:AAF49789.1,REFSEQ:NP_648669,GB_protein:AAF49789,FlyMine:FBpp0075534,modMine:FBpp0075534; MD5=17ae9c832704e6c62915473c6a853a6d; length=952; release=r6.09; s…	32.7	36	0.292	ANFETPSIFPK+AQLKPEDFMDQEDLGEFGIAPQGIR+DLPSAMNSSSAFKPFIADEAK+EITEFLAR+ELAMAEVAPEDIYGPK+EQYLMEHYGAEGLPSNK+FGPIEGSK+FVSEANVQAEK+GGVITENGEEQQTELAK+GIFASLFSPK+GQAFGVGAFEEEDEDIYAR+ISVFDYLETSVNTK+IYRPLVGLMNDR+KPVAIEDQIVK+LAILQESFGLPVTSTTSAAAQNVLR+LPTAPPQKPAAPEIQAEANIDDR+LTDDKEITEFLAR+MQPVTLSLWDR+TPLEQAVDESR+TRDEFANEDEQK+YDFSLADK+YNIAEPFGGAMLEPEK
713a	FBpp0078013|FBgn0037093|CG7597-PB|Cdk12-PB FBpp0078014|FBgn0037093|CG7597-PA|Cdk12-PA FBpp0304962|FBgn0037093|CG7597-PC|Cdk12-PC	1.0000	FBpp0078013 type=protein; loc=3L:join(21517582..21517790,21517846..21518699,21518758..21518917,21519111..21520338,21520402..21520790,21521082..21521555,21521622..21521781); ID=FBpp0078013; name=Cdk12-PB; parent=FBgn0037093,FBtr0078357; dbxref=FlyBase:FBpp0078013,FlyBase_Annotation_IDs:CG7597-PB,GB_protein:AAN12171.1,REFSEQ:NP_730643,GB_protein:AAN12171; MD5=9d48407f95328b5c751c8d0e3b2205e4; lengt…	27.3	35	0.270	AEDSSDPVAAGSR+EDFEFMPAPALDLLDK+EQQESLPPTVIASTK+ESSSPATPPPVR+EVGLGNFEHSR+IADFGLAR+ISETSLFAELVK+LREDFEFMPAPALDLLDK+NIVNLHEIVTDK+QDAVEFR+QEENSNSNSNGALTINDNSSSVDGNTPNAADGR+QNDSVVSNPASNADVPDSVAQLK+QPLLVPPFSASK+QSPSGGLSSGSNAFR+RLSPELDR+RPNTNSNYYGESSLETANSALGSNLQVTVTNK+SAPGSGTPAAASTTSNGLQALGSKPDLDLNNIPMPNK+SLTSLPLPPGMNVLDLAGAR+TPPPSHYSSSGGGGVGSGSVVR+YGTTVSSTPSHTTR
715a	FBpp0078534|FBgn0037261|CG9775-PA|CG9775-PA FBpp0078535|FBgn0037261|CG9775-PC|CG9775-PC FBpp0307563|FBgn0037261|CG9775-PE|CG9775-PE	1.0000	FBpp0078534 type=protein; loc=3R:complement(join(4640013..4640222,4639634..4639752,4639018..4639557,4638544..4638839,4638309..4638409)); ID=FBpp0078534; name=CG9775-PA; parent=FBgn0037261,FBtr0078894; dbxref=FlyBase:FBpp0078534,FlyBase_Annotation_IDs:CG9775-PA,GB_protein:AAF52112.1,REFSEQ:NP_649482,GB_protein:AAF52112; MD5=57fc8df531c91e72fa0a9ccbc14f34b9; length=421; release=r6.09; species=Dmel;…	27.6	34	0.279	AAAVAAAAIAATVQGR+ADLVASGNAAR+EDLDMELDQYMSTTK+GVSASIAGR+IVSSGAGNQGMSAVNSR+KGVSASIAGR+LHTVQTALK+NAASSSGAVNNSASAR+NVPATNGGGGGLR+REDLDMELDQYMSTTK+SEMDYLLK
333	FBpp0079453|FBgn0028479|CG4389-PB|Mtpalpha-PB FBpp0079454|FBgn0028479|CG4389-PA|Mtpalpha-PA	1.0000	FBpp0079453 type=protein; loc=2L:complement(join(9575502..9576188,9575295..9575435,9574469..9575238,9573770..9574406)); ID=FBpp0079453; name=Mtpalpha-PB; parent=FBgn0028479,FBtr0079857; dbxref=FlyBase:FBpp0079453,FlyBase_Annotation_IDs:CG4389-PB,GB_protein:AAN10697.1,REFSEQ:NP_723470,GB_protein:AAN10697,FlyMine:FBpp0079453,modMine:FBpp0079453; MD5=72fd0a1c9c90c8b03ffeef2549a1ca19; length=744; rel…	29.3	34	0.275	DQTLASLRPTLDYSDFK+DTIAQAVAVGLK+FSGGNLEVMNDLVLAGFLGR+GANAPEDLTLR+GFGELSATPESK+GIFLYDGQK+GLIALFR+ILSTMLSEAIR+IQSFVMDTDFVK+LGLPEVMLGLLPGGGGTVR+LLQEGVDPK+LTSVPTALDMELTGK+MQLLEIITHPGTSK+MQSYAELYGAPFKPAQTLLDMAK+TAVQVANDLASGK+VNSLGSEVSDEFER
311	FBpp0078971|FBgn0086451|CG10805-PA|l(2)k09022-PA	1.0000	FBpp0078971 type=protein; loc=2L:join(6854246..6855414,6855527..6855789,6855850..6859560,6859625..6860772); ID=FBpp0078971; name=l(2)k09022-PA; parent=FBgn0086451,FBtr0079343; dbxref=FlyBase:FBpp0078971,FlyBase_Annotation_IDs:CG10805-PA,GB_protein:AAF52447.2,REFSEQ:NP_609079,GB_protein:AAF52447,FlyMine:FBpp0078971,modMine:FBpp0078971; MD5=4894d304efab97e131c18257ebb0adaa; length=2096; release=r6.…	16.4	34	0.248	ALQQSLQLILPEAQDR+AQSEKDEEWQPVVPLAVR+ASILFDPK+FAPQLTELLK+FSDFNVGEHR+HVNDENFLNELLPLGLDSLK+ILLGSDFVSK+KWLISTLSSLAK+LAAPQSSVTLADAR+LFEDSFAQYDTYVQLEQK+LIVESATNSDNDSIFLASHR+LLDYLAK+LLQNLNVTK+LLTEHNSIRPEFEVEER+LPLYATLFR+LSVQLENPQLLQDK+LVSHVEQLVR+QGMTLLELLEHK+RPDPNELLPYYQEFILK+RYPEAFDLSVK+SLLATLTK+SVLALASDPK+SVQATQLDLTSPYWK+TGVQELETILGESVQK+TITAGEDNQNIK+TTFQAWYSTYLEK+VMDLLVTK
781a	FBpp0087142|FBgn0000556|CG8280-PA|Ef1alpha48D-PA FBpp0304260|FBgn0000556|CG8280-PC|Ef1alpha48D-PC FBpp0311272|FBgn0000556|CG8280-PD|Ef1alpha48D-PD FBpp0311273|FBgn0000556|CG8280-PE|Ef1alpha48D-PE	1.0000	FBpp0087142 type=protein; loc=2R:11893575..11894966; ID=FBpp0087142; name=Ef1alpha48D-PA; parent=FBgn0000556,FBtr0088035; dbxref=FlyBase:FBpp0087142,FlyBase_Annotation_IDs:CG8280-PA,GB_protein:AAF58608.1,REFSEQ:NP_477375,GB_protein:AAF58608,FlyMine:FBpp0087142,modMine:FBpp0087142; MD5=2ae59732b0e0ae621052c7236b70a79c; length=463; release=r6.09; species=Dmel;;FBpp0304260 type=protein; loc=2R:11893…	40.2	33	0.283	EHALLAFTLGVK+EVSSYIK+IGGIGTVPVGR+IGYNPAAVAFVPISGWHGDNMLEPSTNMPWFK+LPLQDVYK+MDSSEPPYSEAR+QLIVGVNK+QTVAVGVIK+STTTGHLIYK+SVEMHHEALQEAVPGDNVGFNVK+TLIDALDAILPPARPTDK+VETGVLKPGTVVVFAPANITTEVK+YYVTIIDAPGHR
665a	FBpp0071754|FBgn0022986|CG3613-PA|qkr58E-1-PA	1.0000	FBpp0071754 type=protein; loc=2R:complement(join(22415140..22415395,22414570..22415074,22414408..22414509,22414101..22414282,22413195..22413340)); ID=FBpp0071754; name=qkr58E-1-PA; parent=FBgn0022986,FBtr0071843; dbxref=FlyBase:FBpp0071754,FlyBase_Annotation_IDs:CG3613-PA,GB_protein:AAF46844.1,REFSEQ:NP_523809,GB_protein:AAF46844,FlyMine:FBpp0071754,modMine:FBpp0071754; MD5=adaecc409d1adbb607edd9…	52.8	33	0.256	DEEPAATGAPETPEADGGGHTTSHAALR+DHELYDHHGEYDR+DLHVEISTVAPPAEAYHR+EYHPHSSSSSYAAAYPAKPSNGR+FMIPDANDDIR+HSTHHAQYDSSSYER+IPKPEIYANVYSEKPIR+ISYALGEIR+KFMIPDANDDIR+LLDDEVEK+RDEEPAATGAPETPEADGGGHTTSHAALR+SSSSYRPTTSGSGSHSSAHYETGSR+SYGDHGAYSSR+VYSILEK+YATPPPQTSK+YVMDDPNYGIVK
16	FBpp0070402|FBgn0000377|CG3193-PA|crn-PA	1.0000	FBpp0070402 type=protein; loc=X:complement(join(2249828..2249863,2247697..2249769)); ID=FBpp0070402; name=crn-PA; parent=FBgn0000377,FBtr0070418; dbxref=FlyBase:FBpp0070402,FlyBase_Annotation_IDs:CG3193-PA,GB_protein:AAF45760.1,REFSEQ:NP_477118,GB_protein:AAF45760,FlyMine:FBpp0070402,modMine:FBpp0070402; MD5=14718c6a043bb247bab7c033c8f106d4; length=702; release=r6.09; species=Dmel;	32.3	33	0.266	AGIEDVIVSK+AIFELAVQQPR+AISNVPPANEK+APAEVQITAEQLLR+AVEFFGDDYIEER+AVTIMPR+DLEILPPPPK+FAELENLLGDTDR+FEESHGFIHGSR+FEMGLSHGDSGPDAELNVQLAR+LDMPELLWK+LFIAFAR+NKAPAEVQITAEQLLR+NVTLWLK+TFEDNLR+VLLLEAWR+VNQFWYK+VWMSFAK+YAQWEEQQQEIQR+YQYEQEVAANPTNYDAWFDYLR+YTYMEEMLENVAGAR
114	FBpp0073058|FBgn0263832|CG1135-PA|Rcd5-PA	1.0000	FBpp0073058 type=protein; loc=3L:join(4040629..4040903,4040967..4041693,4041753..4042487); ID=FBpp0073058; name=Rcd5-PA; parent=FBgn0263832,FBtr0073202; dbxref=FlyBase:FBpp0073058,FlyBase_Annotation_IDs:CG1135-PA,GB_protein:AAF47828.1,REFSEQ:NP_647852,GB_protein:AAF47828,FlyMine:FBpp0073058,modMine:FBpp0073058; MD5=dfebd7aaaa4716430d015af1d2182158; length=578; release=r6.09; species=Dmel;	37.4	33	0.269	AIFIDGTPLLSANK+ALYSVQEEDLLGTIK+DEALEMER+FDDEIVEYNIAVPTNR+FTFLVNYELINAIR+FTLQELQQR+LEQFQELLDK+LLENELSR+NLHPELVESVQR+NPISNLQIEQQNDQK+QYTLLPDQSVKPIYGTDQQPLSFSDAEDQIFEHDLNEPR+RAIFIDGTPLLSANK+RFDDEIVEYNIAVPTNR+SLQNHWLLLK+SNGDFFIANEGK+WKPIDDLALIIGIQQTNDLR+WYALLYEPAVSR
721a	FBpp0079831|FBgn0032363|CG6509-PB|Dlg5-PB FBpp0079832|FBgn0032363|CG6509-PA|Dlg5-PA FBpp0307614|FBgn0032363|CG6509-PD|Dlg5-PD	1.0000	FBpp0079831 type=protein; loc=2L:complement(join(11515726..11515780,11511609..11515673,11511179..11511544,11510596..11510850,11510321..11510540,11510024..11510262,11509735..11509964,11509467..11509683,11509300..11509403)); ID=FBpp0079831; name=Dlg5-PB; parent=FBgn0032363,FBtr0080246; dbxref=FlyBase:FBpp0079831,FlyBase_Annotation_IDs:CG6509-PB,GB_protein:AAF53101.1,REFSEQ:NP_609505,GB_protein:AAF5…	19.4	32	0.258	AATQEIAANVLR+AISDSLMAIR+ALMSLFTAGPINVDKDDELMGEVGVPEK+FSKPGTPEDNFEQEHDDAIAALDSVLSENSSEK+FTDMVEESAR+GVSSGVGVSGISGGNGANYDILQAQYK+HSLYGVTAEEINQKPIQR+HTQLFPTFGPGGR+IEQNSLAFYEPELDVGDR+LSLNITPSGDFYQPK+LTDTVTMLVQNK+LTIDFSNLFK+MSDDLVLANK+MVLDEIR+NSSGSIDHHYVTSTGPVSGGSMSASSSDR+QQVYDVFHPPPLPK+SALLELNTLR+SDGLNLFALK+SMDSVQSIEEVMQLMNDPR+SPAISEYGMYAK+SQNSIESILSAK+TGELNEDDLR+TNISHENPTGTMR+VGIYVHDVAVGSPSDHAGIR
668a	FBpp0072494|FBgn0035162|CG13900-PA|CG13900-PA	1.0000	FBpp0072494 type=protein; loc=3L:complement(join(832715..832940,832042..832407,831316..831790,830908..831242,830034..830341,827878..829851)); ID=FBpp0072494; name=CG13900-PA; parent=FBgn0035162,FBtr0072597; dbxref=FlyBase:FBpp0072494,FlyBase_Annotation_IDs:CG13900-PA,GB_protein:AAF47416.2,REFSEQ:NP_728546,GB_protein:AAF47416,FlyMine:FBpp0072494,modMine:FBpp0072494; MD5=f49d70fcbe69abe9fa6878f622b…	23.7	32	0.270	AENQLIIFADDTHPR+AGLGLWASQIR+AVMIGAVEK+ELVYFEMDPTGELNEYTER+EMANAFINEVLPEDVFSSPK+FGNLSIQR+HGLEVSEMAVSELPGNPNAVWTVK+HIPYQIVNIQAMGHR+ITLETDDDVVSEIK+IVILEYNPSK+IVPGQYFAIDPK+LGAVFNQVAFPLQYTPR+LTISSPLEAHK+MLIAETDHNAYTEDTK+MYLYNLTLQK+QQEVLLSR+QVVITLSGR+SMYFFLLQTEQGDIFK+TFVIHPDTGR+TVLDPVSGDLADTR+VYVSDVQESVFFIR+YYLAVGIAK
546	FBpp0086484|FBgn0024754|CG8200-PA|Flo1-PA FBpp0086485|FBgn0024754|CG8200-PB|Flo1-PB	1.0000	FBpp0086484 type=protein; loc=2R:complement(join(15569119..15569170,15568751..15568826,15568152..15568506,15567243..15567713,15567029..15567172,15566803..15566967,15566574..15566591)); ID=FBpp0086484; name=Flo1-PA; parent=FBgn0024754,FBtr0087351; dbxref=FlyBase:FBpp0086484,FlyBase_Annotation_IDs:CG8200-PA,GB_protein:AAF58120.1,REFSEQ:NP_477358,GB_protein:AAF58120,FlyMine:FBpp0086484,modMine:FBpp0…	40.1	32	0.273	AAYDVEVQTK+AEAEMAYELQAAK+AFVWPVGQQVQR+EAAMVEMLLDTLPK+ELEATIR+FLNDTDIAK+GEAEAFAIAAK+IRGEAEAFAIAAK+ITMVSSGTGDIGAAK+KAEAEMAYELQAAK+LTGEVLSIVNK+NITGVDIAR+SEAEINHIALVTLEGHQR+TQEIAVQEQEIMR+VAAEVAAPLSQAK+VVMEAEAEAESIR
90	FBpp0072305|FBgn0265434|CG15792-PB|zip-PB FBpp0072306|FBgn0265434|CG15792-PA|zip-PA FBpp0099894|FBgn0265434|CG15792-PC|zip-PC FBpp0099896|FBgn0265434|CG15792-PD|zip-PD FBpp0291728|FBgn0265434|CG15792-PE|zip-PE FBpp0291729|FBgn0265434|CG15792-PF|zip-PF FBpp0291730|FBgn0265434|CG15792-PG|zip-PG FBpp0291731|FBgn0265434|CG15792-PH|zip-PH FBpp0297531|FBgn0265434|CG15792-PI|zip-PI	1.0000	FBpp0072305 type=protein; loc=2R:complement(join(25010380..25010511,25005868..25006083,25002288..25002444,25000039..25000160,24998278..24998301,24997578..24997697,24997209..24997301,24994407..24997146,24994012..24994316,24993391..24993921,24992033..24993328,24991810..24991973,24991137..24991272)); ID=FBpp0072305; name=zip-PB; parent=FBgn0265434,FBtr0072398; dbxref=FlyBase_Annotation_IDs:CG15792-P…	17.5	31	0.260	AGVLAHLEEER+ALEAEVLQLTEDLASSER+ALESQLAELK+ANDLSQTLAEEEEK+ATIATLEAK+DAEIVGMAQQALTDTQFGAR+ELDEAFDKIEDLENK+ELESQLAEIQEDLEAEK+GTLEAENADLATELR+HSQELNSINDQLENLR+IATLEEELEEEQSNSEVLLDR+IQSELEDATIELEAQR+KIETEVADLK+KYQQALVEK+LAEVTTQMQEIK+LQQEAENITNQLEEAELK+NELLDSLDTTAAQQELR+NNDQATLPDNTVAQK+SASNMESQLTEAQQLLEEETR+TFHIFYQLLAGATPEQR+TLQNELDDLANTQGTADK+VQVDEMQAQLAK+YEEDLALTDDQNQK
763b	FBpp0071448|FBgn0000044|CG10067-PA|Act57B-PA FBpp0082253|FBgn0000046|CG18290-PA|Act87E-PA FBpp0082254|FBgn0000046|CG18290-PB|Act87E-PB FBpp0312019|FBgn0000046|CG18290-PC|Act87E-PC	1.0000	FBpp0071448 type=protein; loc=2R:join(20944117..20944156,20944844..20945934); ID=FBpp0071448; name=Act57B-PA; parent=FBgn0000044,FBtr0071519; dbxref=FlyBase_Annotation_IDs:CG10067-PA,GB_protein:AAF46640.1,FlyBase:FBpp0071448,REFSEQ:NP_523800,GB_protein:AAF46640,FlyMine:FBpp0071448,modMine:FBpp0071448; MD5=fc18feee98f205c68bee410b300b54e1; length=376; release=r6.09; species=Dmel;;FBpp0082253 type=…	42.3	30	0.135	AGFAGDDAPR+AVFPSIVGRPR+DLTDYLMK+DSYVGDEAQSK+GYSFTTTAER+HQGVMVGMGQK+IIAPPER+IWHHTFYNELR+SYELPDGQVITIGNER+TTGIVLDSGDGVSHTVPIYEGYALPHAILR+VAPEEHPVLLTEAPLNPK+YPIEHGIITNWDDMEK
701a	FBpp0075764|FBgn0036213|CG7283-PA|RpL10Ab-PA	1.0000	FBpp0075764 type=protein; loc=3L:join(11822886..11822890,11823200..11823355,11823658..11824150); ID=FBpp0075764; name=RpL10Ab-PA; parent=FBgn0036213,FBtr0076032; dbxref=FlyBase:FBpp0075764,FlyBase_Annotation_IDs:CG7283-PA,GB_protein:AAF50002.2,REFSEQ:NP_648514,GB_protein:AAF50002,FlyMine:FBpp0075764,modMine:FBpp0075764; MD5=10f16de0b4b7aa8b0b1fe2b1479d7ba8; length=217; release=r6.09; species=Dmel;	35.9	29	0.238	ANNVDFMDAEALK+ANNVDFMDAEALKK+DTLYEGVNGLLEASAK+FPALLSHQESMIGK+GFLETVELQIGLK+LLGPGLNK+SYDAFLASESLIK
542	FBpp0086269|FBgn0034138|CG8332-PA|RpS15-PA FBpp0086270|FBgn0034138|CG8332-PB|RpS15-PB	1.0000	FBpp0086269 type=protein; loc=2R:complement(join(16571189..16571197,16570917..16571005,16570626..16570848,16570259..16570384)); ID=FBpp0086269; name=RpS15-PA; parent=FBgn0034138,FBtr0087123; dbxref=FlyBase:FBpp0086269,FlyBase_Annotation_IDs:CG8332-PA,GB_protein:AAF57984.1,REFSEQ:NP_611136,GB_protein:AAF57984,FlyMine:FBpp0086269,modMine:FBpp0086269; MD5=dfe1be0f7a42b717525ecab027c7c122; length=148…	59.9	29	0.240	DFGQVEVKPEMIGHYLGEFALTYKPVK+EAPPNEKPEIVK+GVDLDQLLDMPNNQLVELMHSR+KEAPPNEKPEIVK+KPMALIK+NMIIVPEMTGSIIGVYNGK
469	FBpp0084017|FBgn0028471|CG5720-PA|Nab2-PA	1.0000	FBpp0084017 type=protein; loc=3R:complement(join(24318215..24318256,24317896..24318121,24315592..24317841,24315260..24315529,24314972..24315198)); ID=FBpp0084017; name=Nab2-PA; parent=FBgn0028471,FBtr0084633; dbxref=FlyBase:FBpp0084017,FlyBase_Annotation_IDs:CG5720-PA,GB_protein:AAF56277.1,REFSEQ:NP_651243,GB_protein:AAF56277,FlyMine:FBpp0084017,modMine:FBpp0084017; MD5=cda00ac42b21eae6a2c4614fcc…	24.9	29	0.212	ALDVPAVSEIISTTIGVNR+DLAELAEIQK+DLSHVQLAAPPLSSHVIPVQNYK+EESVDQEPEEDPPK+EESVDQEPEEDPPKLEAPPR+EKTPEKRPEAEPEIDSR+ELVVNVTQR+GKIEEGSTTPPLPAKPK+IEEGSTTPPLPAKPK+IVSQVIVAVNKPPEPSDDEDMAEKPVNSVIK+KRSTSPVSTPQVSSSNIEPTSTTVDK+KYDNLPALSAVSVDSTVLK+LQEVTLPTSSASSK+QKDLAELAEIQK+SAQGNELFR+SIEDEDASANR+STSPVSTPQVSSSNIEPTSTTVDKR+SVSASTSVSTTTK+TMDIDLSAK+YDNLPALSAVSVDSTVLK
42	FBpp0071050|FBgn0004403|CG1524-PB|RpS14a-PB FBpp0071051|FBgn0004403|CG1524-PA|RpS14a-PA FBpp0071052|FBgn0004404|CG1527-PA|RpS14b-PA FBpp0311458|FBgn0004404|CG1527-PB|RpS14b-PB	1.0000	FBpp0071050 type=protein; loc=X:join(7934034..7934270,7934330..7934548); ID=FBpp0071050; name=RpS14a-PB; parent=FBgn0004403,FBtr0071094; dbxref=FlyBase:FBpp0071050,FlyBase_Annotation_IDs:CG1524-PB,GB_protein:AAF46297.1,REFSEQ:NP_524884,GB_protein:AAF46297; MD5=67c629577ede1be33d27f3af361fb96a; length=151; release=r6.09; species=Dmel;;FBpp0071051 type=protein; loc=X:join(7934034..7934270,7934330..…	49.7	29	0.235	ADRDEASPYAAMLAAQDVAEK+DEASPYAAMLAAQDVAEK+EEVQVQLGPQVR+IEDVTPIPSDSTR+IGRIEDVTPIPSDSTR+TLGITALHIK+TPGPGAQSALR+VKADRDEASPYAAMLAAQDVAEK+VQKEEVQVQLGPQVR
762a	FBpp0085354|FBgn0033062|CG7843-PA|Ars2-PA FBpp0085356|FBgn0033062|CG7843-PD|Ars2-PD FBpp0085357|FBgn0033062|CG7843-PC|Ars2-PC	1.0000	FBpp0085354 type=protein; loc=2R:complement(join(6085086..6085225,6084847..6085031,6084508..6084787,6083941..6084007,6081912..6083884,6081736..6081840,6081334..6081415)); ID=FBpp0085354; name=Ars2-PA; parent=FBgn0033062,FBtr0086018; dbxref=FlyBase:FBpp0085354,FlyBase_Annotation_IDs:CG7843-PA,GB_protein:AAF57281.2,REFSEQ:NP_610203,GB_protein:AAF57281,FlyMine:FBpp0085354,modMine:FBpp0085354; MD5=3b…	25.3	28	0.233	DEQLISVLDR+EEMSEADPVSTQR+FVQANTQELAK+HRPDYSDYR+IALNLDEK+INTYEEIDNTLK+INTYEEIDNTLKSPEISSNPIK+KPVRPVNSDGENWDDDDAENSAPK+LIGYHDLDAPANSDMFD+QFLDTQDENISDSEVMR+RPQLPEHPGTSK+SPEISSNPIK+TDVFMELLENGTIGSVK+TVPLSDEEIK+VAIADPLVER+VDSSQADALIR+VEEDGEKPSVGK+VLDEKPKDPVVYER+VTNNDVQEYIK+VVETETIDLDK
725a	FBpp0081062|FBgn0003885|CG2512-PA|alphaTub84D-PA FBpp0081153|FBgn0003884|CG1913-PA|alphaTub84B-PA	1.0000	FBpp0081062 type=protein; loc=3R:7531259..7532611; ID=FBpp0081062; name=alphaTub84D-PA; parent=FBgn0003885,FBtr0081538; dbxref=FlyBase:FBpp0081062,FlyBase_Annotation_IDs:CG2512-PA,GB_protein:AAF54007.1,REFSEQ:NP_524264,GB_protein:AAF54007,FlyMine:FBpp0081062,modMine:FBpp0081062; MD5=019098f12132864ff22b77f0b7ff682e; length=450; release=r6.09; species=Dmel;;FBpp0081153 type=protein; loc=3R:join(70…	34.4	28	0.240	AFVHWYVGEGMEEGEFSEAR+AVFVDLEPTVVDEVR+DVNAAIATIK+EIVDLVLDR+FDLMYAK+IHFPLVTYAPVISAEK+LIGQIVSSITASLR+NLDIERPTYTNLNR+QLFHPEQLITGK+TVGGGDDSFNTFFSETGAGK+VGINYQPPTVVPGGDLAK
639	FBpp0292958|FBgn0033889|CG6701-PB|CG6701-PB FBpp0292959|FBgn0033889|CG6701-PC|CG6701-PC FBpp0292960|FBgn0033889|CG6701-PD|CG6701-PD FBpp0308979|FBgn0033889|CG6701-PE|CG6701-PE	1.0000	FBpp0292958 type=protein; loc=2R:complement(join(13979184..13979340,13978942..13979117,13977645..13977849,13977376..13977580,13975434..13977304,13975269..13975374,13974927..13975203,13974591..13974837,13973653..13974410)); ID=FBpp0292958; name=CG6701-PB; parent=FBgn0033889,FBtr0303989; dbxref=FlyBase:FBpp0292958,FlyBase_Annotation_IDs:CG6701-PB,REFSEQ:NP_001188923,GB_protein:AAF58307; MD5=d22394d…	21.8	28	0.229	APYIVFGPPGTGK+ASFNINPYR+DLMYFGLNGEK+EITQENLTGTLR+ELMGSFLLEMAR+FENVRPTPEEVR+GGAAGDQPASGLR+GIASTTDVPGGAPAEGNKPIIEEYK+GLPPANPPIQVLSALK+HPISMSSNPLSTNTER+ILFPGEIPNTPLASGVLQLNNK+ILGVSTQR+LISTNPEQMQAVR+MLENNNNVLELALK+NFSLMDFR+QLGPVLQSQR+SELETIFDELPK+SPMPEIPSSSK+TLLQVEDIER+TLVGEQYLNEDFITNK+TNFLINTPR+YEEHVEYHGDESDFQSLK
207	FBpp0075618|FBgn0011284|CG11276-PA|RpS4-PA FBpp0075619|FBgn0011284|CG11276-PB|RpS4-PB FBpp0312080|FBgn0011284|CG11276-PC|RpS4-PC	1.0000	FBpp0075618 type=protein; loc=3L:join(13042012..13042014,13042110..13042368,13042442..13042539,13043166..13043337,13043574..13043827); ID=FBpp0075618; name=RpS4-PA; parent=FBgn0011284,FBtr0075884; dbxref=FlyBase:FBpp0075618,FlyBase_Annotation_IDs:CG11276-PA,GB_protein:AAF49847.1,REFSEQ:NP_729871,GB_protein:AAF49847,FlyMine:FBpp0075618; MD5=9432bd09df680f6871c732d2390f7b76; length=261; release=r6.…	44.8	28	0.230	DSQGHVFATR+ERHPGSFDIVHIK+ESLPLLIFLR+GNKPYISLPK+GVPFLVTHDGR+HPGSFDIVHIK+LSIAEER+LTNVFIIGK+TDPTYPAGYMDVITLEK+YALNGAEVTK+YPDPLIHANDSVQVDIASGK
176	FBpp0074834|FBgn0036827|CG6843-PA|CG6843-PA	1.0000	FBpp0074834 type=protein; loc=3L:join(18901731..18901802,18901881..18902909); ID=FBpp0074834; name=CG6843-PA; parent=FBgn0036827,FBtr0075067; dbxref=FlyBase:FBpp0074834,FlyBase_Annotation_IDs:CG6843-PA,GB_protein:AAF49213.2,REFSEQ:NP_649072,GB_protein:AAF49213,FlyMine:FBpp0074834,modMine:FBpp0074834; MD5=00dcb9c550365c90e1d855e7f8876b78; length=366; release=r6.09; species=Dmel;	22.7	28	0.238	AIQQQHQLVPSDGEK+DAHADDQNPELVFLK+DQPFGIQVR+LHAETEASDIMAK+LSVNFMYEPPPGVR+NVLEEQMK+SAQELQSIR
808a	FBpp0290398|FBgn0261618|CG42551-PD|larp-PD FBpp0297481|FBgn0261618|CG42551-PG|larp-PG FBpp0297482|FBgn0261618|CG42551-PH|larp-PH	1.0000	FBpp0290398 type=protein; loc=3R:complement(join(28333709..28334518,28325489..28325819,28324810..28324877,28323649..28324649,28321373..28323486,28320582..28321279)); ID=FBpp0290398; name=larp-PD; parent=FBgn0261618,FBtr0301180; dbxref=REFSEQ:NP_733244,GB_protein:AAN14138,FlyBase:FBpp0290398,FlyBase_Annotation_IDs:CG42551-PD,FlyMine:FBpp0290398,modMine:FBpp0290398; MD5=b153591c0864eff0944bd444f3ad…	17.5	27	0.216	AAASGGDNTAENSSELDDNNDFVPVLSHHR+AIGTLEQEQLEQNDGQEK+ASDFSNVGDWPTLIGGTSGSGK+ENATTPPQQQQPPLSQTLNNNNDNVK+FFSYGLEK+FRPNIYQDFQDETIADYETGQLYGLEK+KDTSPSASIEGAGSSGNEAK+LGYGQSQEMNTLYR+LLIVAQVGR+LNTTITNR+NPQNLVPK+QPGAGGAGVESR+SLALEDAGNGFR+SMYNEFR+SSSSTTTAAFDEQR+SVSESDGTAVIAAGGR+TGSFGSTTVR+TVNVISQADFEK+VVEPEINEMLQGVGSLNPGR
789a	FBpp0088242|FBgn0017545|CG2168-PA|RpS3A-PA FBpp0300615|FBgn0017545|CG2168-PF|RpS3A-PF	1.0000	FBpp0088242 type=protein; loc=4:complement(join(66840..67180,66273..66738)); ID=FBpp0088242; name=RpS3A-PA; parent=FBgn0017545,FBtr0089175; dbxref=FlyBase:FBpp0088242,GB_protein:AAF59372.1,FlyBase_Annotation_IDs:CG2168-PA,REFSEQ:NP_524618,GB_protein:AAF59372,FlyMine:FBpp0088242,modMine:FBpp0088242; MD5=01e3a94c58ad043665c9117cee125392; length=268; release=r6.09; species=Dmel;;FBpp0300615 type=pro…	52.6	27	0.218	APNMFQTR+IASDYLK+IYPLHDVYIR+KDWYDVK+KWQTLIEAIVEAK+LALDSIAK+LIAEDVQDR+LLELHGDGGGK+MTDIITNEVSGADLK+SVEAVVSSEGAVIDRPEGYEPPVQEAV+TVDGYLLR+VFEVSLADLQK+VVDPFSR+WQTLIEAIVEAK
331	FBpp0079406|FBgn0012036|CG3752-PA|Aldh-PA FBpp0304847|FBgn0012036|CG3752-PB|Aldh-PB	1.0000	FBpp0079406 type=protein; loc=2L:join(9387768..9387890,9389829..9389977,9390040..9390136,9390246..9391439); ID=FBpp0079406; name=Aldh-PA; parent=FBgn0012036,FBtr0079806; dbxref=FlyBase:FBpp0079406,FlyBase_Annotation_IDs:CG3752-PA,GB_protein:AAF52769.1,REFSEQ:NP_609285,GB_protein:AAF52769,FlyMine:FBpp0079406,modMine:FBpp0079406; MD5=d85e4ba5d9619ace3debbc4a0493e55d; length=520; release=r6.09; spec…	45.0	27	0.220	AGTVWVNTYNVLAAQAPFGGYK+ANNSEYGLAAAVFTK+ANYIVGGLR+DQVYLASLETLDNGKPYSMSYNVDLPTAIK+EEIFGPVQQLIR+IYDEFVER+KLDEVIER+LDEVIER+LGPALATGNTIVLKPAEQTSLTALYIAQLVK+LIQLASGNTNLK+LVAGGSRPEGLPGYFVQPTVFADVQDDMTIAR+TIPMDGDFFTYTR+TVGNPFDLNTEQGPQVNEEQMEK+VAFTGSTDVGK+VTLELGGK
820a	sp|ALBU_BOVIN|	1.0000	sp ALBU_BOVIN	26.2	26	0.216	AEFVEVTK+DAFLGSFLYEYSR+DAIPENLPPLTADFAEDK+FKDLGEEHFK+HLVDEPQNLIK+HPEYAVSVLLR+HPYFYAPELLYYANK+KQTALVELLK+KVPQVSTPTLVEVSR+LVNELTEFAK+LVTDLTK+LVVSTQTALA+QTALVELLK+RHPEYAVSVLLR+RHPYFYAPELLYYANK+TVMENFVAFVDK+VPQVSTPTLVEVSR+YLYEIAR
505	FBpp0085165|FBgn0039857|CG11522-PA|RpL6-PA FBpp0085166|FBgn0039857|CG11522-PB|RpL6-PB	1.0000	FBpp0085165 type=protein; loc=3R:complement(join(31596048..31596158,31595521..31595601,31594924..31595463)); ID=FBpp0085165; name=RpL6-PA; parent=FBgn0039857,FBtr0085804; dbxref=FlyBase:FBpp0085165,FlyBase_Annotation_IDs:CG11522-PA,GB_protein:AAF57166.1,REFSEQ:NP_733433,GB_protein:AAF57166,FlyMine:FBpp0085165,modMine:FBpp0085165; MD5=4f5c0a2419b0ee142378cf1ed6da540b; length=243; release=r6.09; sp…	35.8	26	0.210	EVDAALLK+HPVNSYLK+KDQKEVDAALLK+NLTPGTVLILLAGR+TGEADIFAAK+TGEADIFAAKK+VDLGAFKVPEHLNDAYFR+VPEHLNDAYFR+YLQNMFALHSSQYPHR+YVIGTSSK
284	FBpp0078316|FBgn0037382|CG2031-PA|Hpr1-PA	1.0000	FBpp0078316 type=protein; loc=3R:complement(join(5821255..5821332,5820504..5821187,5820060..5820346,5819699..5820001,5818891..5819644)); ID=FBpp0078316; name=Hpr1-PA; parent=FBgn0037382,FBtr0078667; dbxref=FlyBase:FBpp0078316,FlyBase_Annotation_IDs:CG2031-PA,GB_protein:AAF51946.1,REFSEQ:NP_649594,GB_protein:AAF51946,FlyMine:FBpp0078316,modMine:FBpp0078316; MD5=05ce02923efd5e6cb4a3929e7c1bd5ae; le…	29.8	26	0.216	ALELAITDGK+EHIEEVAPLIGEPWMK+ELEDTAEDIPLK+FYLGNDNLTR+ISDYLEQVR+KPEEPTLSEEDSKPTPNK+LANYFALQSAFEK+LLEETPPYGK+MFQMHADNILQSFSSFK+NFLPLLETYLETPHEK+QSSNENASGTDQAMDVDEEAVDTTAVSSVIK+RLPMDHAFR+RPLGDALR+SGLNIVSEFNLDNFTEYGLDSK+VDPAFEWR
796a	FBpp0088955|FBgn0002174|CG5504-PB|l(2)tid-PB	1.0000	FBpp0088955 type=protein; loc=2R:join(23707154..23708487,23708630..23708858); ID=FBpp0088955; name=l(2)tid-PB; parent=FBgn0002174,FBtr0089504; dbxref=FlyBase:FBpp0088955,FlyBase_Annotation_IDs:CG5504-PB,GB_protein:AAS64764.1,REFSEQ:NP_995932,GB_protein:AAS64764,FlyMine:FBpp0088955,modMine:FBpp0088955; MD5=866804247a35c34a361f9196cb09b5f0; length=520; release=r6.09; species=Dmel;	42.3	25	0.209	ASAAAAGSGASKPGPGAEKSEGKDQWTDNEK+DYYATLGVAK+EGGGSGSGQGDGGGGGFISK+ELFVTFR+EYDTYGQTAENIGR+FGFGQAQEMVMDLTFAQAAR+FQEVSEAYEVLSDEQK+IFGEGNFR+KFQEVSEAYEVLSDEQK+LALIEAYAELEEDTPGQIHGIANR+QATAGASEEPGAGAAAK+QGGGFPGGGAGGFGPEGFSQSWQFR+TNSFDDFADSK+VTVPVPAGIENGQTVR
246	FBpp0076918|FBgn0015527|CG1685-PA|peng-PA	1.0000	FBpp0076918 type=protein; loc=X:complement(join(21349306..21349751,21348002..21348704,21347531..21347933,21346957..21347432,21346564..21346749)); ID=FBpp0076918; name=peng-PA; parent=FBgn0015527,FBtr0077223; dbxref=FlyBase:FBpp0076918,FlyBase_Annotation_IDs:CG1685-PA,GB_protein:AAF50828.1,REFSEQ:NP_523429,GB_protein:AAF50828,FlyMine:FBpp0076918,modMine:FBpp0076918; MD5=d8ce9ec6c87c036ad1c5eb75f66…	28.9	25	0.205	AASALAQVVVQPEWR+AIYDHLHGDLK+AKEEEPAAPLVSGIEEAGMHIVLK+EEEPAAPLVSGIEEAGMHIVLK+EGTPFSQQLLQNLSSDVLK+GKPQTQPQAPAEGEK+GPANVANTASPLK+ISADAAGPQPQDK+KKPHNDVEAIIAQATK+LAGHSIGSGLLDSMYQSATPNQR+LVDSLYGHIVR+LVEQIYK+QEFYGDLYR+QLVDSALVHAVMLEYLR+TVEEGLAFGK+VLNVGDTISK
132	FBpp0073679|FBgn0030504|CG2691-PA|CG2691-PA FBpp0309168|FBgn0030504|CG2691-PB|CG2691-PB	1.0000	FBpp0073679 type=protein; loc=X:complement(join(13624164..13624305,13623547..13624106,13622560..13623470,13621619..13622500,13621419..13621553,13620924..13621356,13620593..13620855,13620344..13620534,13619738..13620272,13619563..13619665)); ID=FBpp0073679; name=CG2691-PA; parent=FBgn0030504,FBtr0073848; dbxref=FlyBase:FBpp0073679,FlyBase_Annotation_IDs:CG2691-PA,GB_protein:AAF48296.2,REFSEQ:NP_57…	18.9	25	0.209	ALGPELVLTAIPLADGK+DIVAGVTLLAMGINSVPAPVLK+EQVAEQLIK+FAQTADTMQR+FMESTNQSVIR+FSPGELAGFVPGDDDVIHR+GESATSNPTQMK+HEQSQAFNAETTTVNDVAGSLR+IQIGYLLK+LDDDDDGMSGSGTAPTGTAPTGTIK+LDPYAYIPLTR+LQIEHTVISAIK+QLTAGNSDAMSVK+SDDNEMDEAVEQPK+SIGNVLTSGSAQTATPAQSQK+SWLLPLLR+VMPIPLVANHLEAIMR+YLAPTLGAAVEK
714b	FBpp0081374|FBgn0263231|CG9748-PA|bel-PA FBpp0306433|FBgn0263231|CG9748-PB|bel-PB	1.0000	FBpp0081374 type=protein; loc=3R:complement(join(8659963..8660007,8658015..8658387,8655987..8657843,8655785..8655906)); ID=FBpp0081374; name=bel-PA; parent=FBgn0263231,FBtr0081888; dbxref=FlyBase:FBpp0081374,FlyBase_Annotation_IDs:CG9748-PA,GB_protein:AAF54262.1,REFSEQ:NP_536783,GB_protein:AAF54262,FlyMine:FBpp0081374,modMine:FBpp0081374; MD5=7a5214f0ded2bee922609d09b676d354; length=798; release=…	25.4	24	0.143	ELATQIFEEAK+FEDNYNGGEFDSR+FLVIDEADR+GGGGGSGSNLNEQTAEDGQAQQQQQPR+GGGGNNNAADAESQGQGQGQGQGFDSR+IVEQLNMPPTGQR+MGNLGVATSFFNEK+MLDMGFEPQIR+MRPAVLYGGNNTSEQMR+QTLMFSATFPK+QYPLGLVLAPTR+TSTNSVTGGVYVPPHLR+VGLENIR+WQEPERPAGFDGSEGGQSAGGNR
667a	FBpp0072166|FBgn0259937|CG3333-PA|Nop60B-PA FBpp0099583|FBgn0259937|CG3333-PB|Nop60B-PB FBpp0289464|FBgn0259937|CG3333-PC|Nop60B-PC FBpp0290083|FBgn0259937|CG3333-PF|Nop60B-PF	1.0000	FBpp0072166 type=protein; loc=2R:join(24174955..24174967,24175028..24175396,24175473..24175724,24175917..24176191,24176427..24176831,24176893..24177105); ID=FBpp0072166; name=Nop60B-PA; parent=FBgn0259937,FBtr0072258; dbxref=FlyBase_Annotation_IDs:CG3333-PA,FlyBase:FBpp0072166,GB_protein:AAF47178.1,REFSEQ:NP_525120,GB_protein:AAF47178; MD5=e11e7d81745512068d7be9dddda65d2a; length=508; release=r6.…	35.8	24	0.198	EEPLDGDDIGTLQK+EWLTGYVDYNAK+FGRPNENTPK+GALFQRPPLISAVK+GDEEAPEAAEEEAEPVEK+HKGDEEAPEAAEEEAEPVEK+IAELDTSQWPLLLK+IKEEPLDGDDIGTLQK+ITLPGVLR+KPAAQEVSPTNGSSEPSK+LHGAVESVAK+LLDYDETR+RVIKPLEGLLVNHK+SNHYTPLAHGSSPLNR+TGFINLDKPSNPSSHEVVAWIK+VIKPLEGLLVNHK
436	FBpp0082817|FBgn0266917|CG16941-PA|CG16941-PA	1.0000	FBpp0082817 type=protein; loc=3R:complement(join(17002151..17002259,17001864..17002028,17001635..17001806,17000111..17001573,16999882..17000054,16999650..16999820,16999491..16999592)); ID=FBpp0082817; name=CG16941-PA; parent=FBgn0266917,FBtr0083374; dbxref=FlyBase:FBpp0082817,FlyBase_Annotation_IDs:CG16941-PA,GB_protein:AAF55372.1,REFSEQ:NP_650583,GB_protein:AAF55372,FlyMine:FBpp0082817,modMine:F…	24.7	24	0.195	ANITLEEQIHQIHK+ATLSAPPQPSTK+EGNDAGITALASMK+FNFLNGGDPYHAYYR+IFYEGMFFK+INQDNVFAAGTAIEASLK+LLEQYTK+LTAQFVAR+NVSSYGQPTGPK+QAPMPTDEYLISPITGEK+QLAVTSAAQQR+QVVEQQFVPK+SMSGPIIGIIYPPPEVR+SPVTIQVLVPNSDK+TDIFGVGDEETVIGK
38	FBpp0070877|FBgn0014026|CG3314-PA|RpL7A-PA FBpp0070878|FBgn0014026|CG3314-PD|RpL7A-PD FBpp0309986|FBgn0014026|CG3314-PE|RpL7A-PE FBpp0309987|FBgn0014026|CG3314-PF|RpL7A-PF FBpp0311460|FBgn0014026|CG3314-PG|RpL7A-PG	1.0000	FBpp0070877 type=protein; loc=X:complement(join(6532490..6532504,6532298..6532421,6531835..6532205,6531126..6531431)); ID=FBpp0070877; name=RpL7A-PA; parent=FBgn0014026,FBtr0070915; dbxref=FlyBase:FBpp0070877,FlyBase_Annotation_IDs:CG3314-PA,GB_protein:AAN09170.1,REFSEQ:NP_727094,GB_protein:AAN09170,FlyMine:FBpp0070877,modMine:FBpp0070877; MD5=9dd5cf6ed8fd7a8831cd15e06ca47ffe; length=271; release…	29.5	24	0.204	HWGGGILGSK+KKPSYVSAGTNTVTK+KPSYVSAGTNTVTK+KVAPAPLAVK+KVVNQLFEK+LKVPPPIHQFSQTLDK+NFGIGQNVQPK+VAPAPLAVK+VPPPIHQFSQTLDK+VVNQLFEK+YRPESPLAK
177	FBpp0074835|FBgn0036828|CG6841-PA|CG6841-PA FBpp0312391|FBgn0036828|CG6841-PB|CG6841-PB	1.0000	FBpp0074835 type=protein; loc=3L:join(18905494..18905591,18905659..18907177,18907259..18908212,18908286..18908510); ID=FBpp0074835; name=CG6841-PA; parent=FBgn0036828,FBtr0075068; dbxref=FlyBase:FBpp0074835,FlyBase_Annotation_IDs:CG6841-PA,GB_protein:AAF49211.2,REFSEQ:NP_649073,GB_protein:AAF49211,FlyMine:FBpp0074835,modMine:FBpp0074835; MD5=4209a62b726e0350688291ac6980179e; length=931; release=r…	29.2	24	0.183	AAVELENPDDAR+AVIGIGVEEEDR+DQWFQEAIEAEK+ESLEALLQR+ETNPNHPPAWIASAR+FTPLPDSLISR+GYLTDLQSMIPTYGGDINDIKK+IQQQFSDLK+KKDEEEEEDEDLNDSNYDEFSGYSGSLFSK+LETYENAR+LLEEAVEVFPDFPK+LSQVSDSVTGQTVVDPK+NLGGESSSTLDPSSGLASMVPGVATPGMLTPTGDLDLR+SEILWLMGAK+SLASVTSEEWSTIPEVGDSR+TDDAAATYTLGLK+VAVLWLEAIR+WMAGDVPAAR
156	FBpp0074348|FBgn0008635|CG6223-PA|betaCOP-PA	1.0000	FBpp0074348 type=protein; loc=X:complement(join(18383463..18385093,18382603..18383258,18382382..18382543,18382040..18382313,18381864..18381969,18381708..18381773)); ID=FBpp0074348; name=betaCOP-PA; parent=FBgn0008635,FBtr0074576; dbxref=FlyBase:FBpp0074348,FlyBase_Annotation_IDs:CG6223-PA,GB_protein:AAF48830.2,REFSEQ:NP_523400,GB_protein:AAF48830,FlyMine:FBpp0074348,modMine:FBpp0074348; MD5=33a7d…	26.6	24	0.193	ALIIEHLIEAFPQIK+DLQHPNEFLR+DNQLGENVFESSLNQALAGSK+LKEPELLEPLMPAIR+LTTQVMLIMSSILHLGK+MLDAQHDEDQR+QQQGSAGGNAAGSAAEGSGSGNASNK+QYLMDGDFFIGAALSATLTK+SGFPSKPITNDDTDR+SIFGENALANLSIEKPVDDPDSK+SQGMALSLGDK+VLAAPDIEVR+VMQDLVMDVLR+VQPDDPVLFAQLSNGR+VTSDGTYATQSAYSLAPVAK+VTVNTSFTDLHEYLK
101	FBpp0072693|FBgn0025725|CG7961-PB|alphaCOP-PB FBpp0072694|FBgn0025725|CG7961-PA|alphaCOP-PA	1.0000	FBpp0072693 type=protein; loc=3L:complement(join(1644012..1644957,1641197..1643955)); ID=FBpp0072693; name=alphaCOP-PB; parent=FBgn0025725,FBtr0072811; dbxref=FlyBase:FBpp0072693,FlyBase_Annotation_IDs:CG7961-PB,GB_protein:AAF47535.1,REFSEQ:NP_728648,GB_protein:AAF47535; MD5=66c92cebeb44706586c8d2870900e903; length=1234; release=r6.09; species=Dmel;;FBpp0072694 type=protein; loc=3L:complement(joi…	19.0	24	0.195	AGSFETAFR+DTVVMQLRPGK+DVSAQYQGALLLGDVK+GFFEGAMVTR+GHPGATDLFGQADAVVK+GVAFHQQMPLFVSGGDDYK+GVNWASFHPTLPLIVSGADDR+ISNLQFR+KDVSAQYQGALLLGDVK+KLDFTTTK+LLHDQLGVVNFQPFK+LNDLVAR+LSFLYLITGNLEK+LVGQSIIAYLQQK+NVAPGPGGLDDHLK+TALNMFFK+TLDLPIYLTR+TSYTANPNLQSLSGYPLR+VLHIDPTEYK+VWDISGLR
374	FBpp0080637|FBgn0032679|CG10302-PA|bsf-PA	1.0000	FBpp0080637 type=protein; loc=2L:complement(join(18454347..18454486,18453392..18453917,18452017..18453325,18450239..18451960,18449634..18450175)); ID=FBpp0080637; name=bsf-PA; parent=FBgn0032679,FBtr0081087; dbxref=FlyBase:FBpp0080637,FlyBase_Annotation_IDs:CG10302-PA,GB_protein:AAF53668.2,REFSEQ:NP_523596,GB_protein:AAF53668,FlyMine:FBpp0080637,modMine:FBpp0080637; MD5=6c47153da07156e39e45dccb6b…	16.4	23	0.170	AYYVPFLFK+DAGVPNSTAVTSAVYSALVTHQIAEAAK+DEEVEQVEGVAAVPTER+DLEEVLDEIR+DVSLENINR+HLTTEIDAAK+HPELVPQYQSLAEK+IAAAGDLETMQR+IGQQLNDEQK+ILNSLAEAGQPER+LADLLLQEER+MQEENVTPNDAFLLK+SLDSLSINELER+TALVQEIWK+TLNALNVPMDISHYNALLR+VNGEPVDVGAFFIR+VYLENEHGFAPTDFLAEIEAK
268	FBpp0077720|FBgn0031256|CG4164-PA|CG4164-PA	1.0000	FBpp0077720 type=protein; loc=2L:join(453262..454270,454330..454385); ID=FBpp0077720; name=CG4164-PA; parent=FBgn0031256,FBtr0078060; dbxref=FlyBase:FBpp0077720,FlyBase_Annotation_IDs:CG4164-PA,GB_protein:AAF51493.1,REFSEQ:NP_608525,GB_protein:AAF51493,FlyMine:FBpp0077720,modMine:FBpp0077720; MD5=76f6f7bc06412e4896f330dacff740ad; length=354; release=r6.09; species=Dmel;	33.6	23	0.188	DLTEEDKEALKK+EGMMDHGGDPFSSFFGDFGFHFGGDGQQQDAPR+FQDLGAAYEVLSNPDK+FQDLGAAYEVLSNPDKR+FVAEGEPHIDGEPGDLIVR+HLDGHLVPVTR+ILDQSSINR+KDLTEEDKEALK+TLEIEVEQGMVDGQETR
185	FBpp0075069|FBgn0250814|CG4169-PA|UQCR-C2-PA FBpp0303947|FBgn0250814|CG4169-PB|UQCR-C2-PB	1.0000	FBpp0075069 type=protein; loc=3L:join(16584400..16584444,16584589..16584722,16584779..16585082,16585185..16586024); ID=FBpp0075069; name=UQCR-C2-PA; parent=FBgn0250814,FBtr0075309; dbxref=GB_protein:AAF49444.1,FlyBase:FBpp0075069,FlyBase_Annotation_IDs:CG4169-PA,REFSEQ:NP_648905,GB_protein:AAF49444,FlyMine:FBpp0075069,modMine:FBpp0075069; MD5=c89c08293aa606332e429c50fa8be9d2; length=440; release=…	52.3	23	0.189	AVNASYSDAGLFGFVVSADSK+AVVAVAGQGAAASNHK+ELVGYTVTTTADNAETGLR+LAGGLSTQNSTAFAIAR+LSSESLLHYVAQTFAAGR+LVVATADATLPVSR+NESYDIQGASHLLR+NGLGNSIYSPR+NIQQVGGTLTTWGDR+NVLEADALLGAIDGISQSQVQEAAK+TVEFLVR+TVVNQLNAVSTEER+VSLVLGAGSR+YLQDLLQPAFKPWELVDNAK+YSSDGGLIK
169	FBpp0074707|FBgn0036886|CG9300-PA|CG9300-PA	1.0000	FBpp0074707 type=protein; loc=3L:join(19552476..19552607,19552666..19552830,19552885..19553248,19553329..19554689); ID=FBpp0074707; name=CG9300-PA; parent=FBgn0036886,FBtr0074938; dbxref=GB_protein:AAF49145.1,FlyBase:FBpp0074707,FlyBase_Annotation_IDs:CG9300-PA,REFSEQ:NP_649127,GB_protein:AAF49145,FlyMine:FBpp0074707,modMine:FBpp0074707; MD5=58d01d97545454f178cdf26d6cf8dec7; length=673; release=r…	29.9	23	0.183	EFLGLAADR+ELAYDPPEVVDQEIDEIIK+ENGNVVTTLAR+FDATGIEEHLR+FLSYYNLFPIPDPK+GPNNTAVQALVR+IFMLNLAEATSER+ILTLFIK+NFAAIYGANYGQEGASLLVYNTQFK+QLLSWSLPEK+SGAGEEEIIER+SPGQFVSMLAELNVESK+VISKPTVHALAQGQQVLTYFEETK+VYLDFSR+YVGVFGNHALR
116	FBpp0073098|FBgn0035524|CG11583-PA|CG11583-PA	1.0000	FBpp0073098 type=protein; loc=3L:complement(join(4282610..4282729,4281598..4282548)); ID=FBpp0073098; name=CG11583-PA; parent=FBgn0035524,FBtr0073242; dbxref=FlyBase:FBpp0073098,FlyBase_Annotation_IDs:CG11583-PA,GB_protein:AAF47877.3,FlyBase_Annotation_IDs:CG32253-PA,REFSEQ:NP_001033989,GB_protein:AAF47877,FlyMine:FBpp0073098,modMine:FBpp0073098; MD5=0aa2bae5191d44055722b8a47c6651a0; length=356; …	38.2	23	0.180	AAPQLEIVPLDENPPLPPQR+AYDGMDNDELFEDDDPVETAK+DLYMWISNTSGSTGPSAK+FDELPHLK+FLIENIHTMAELK+IFDGSFTGK+NFQILSEDGGLSEVGPR+SQPFVDHVFTFTYLDK+VLVFSAR+YVMNPVK
790a	FBpp0088250|FBgn0010217|CG11154-PA|ATPsynbeta-PA FBpp0305828|FBgn0010217|CG11154-PC|ATPsynbeta-PC FBpp0311086|FBgn0010217|CG11154-PD|ATPsynbeta-PD	1.0000	FBpp0088250 type=protein; loc=4:join(1031890..1031953,1032907..1033218,1033272..1034413); ID=FBpp0088250; name=ATPsynbeta-PA; parent=FBgn0010217,FBtr0089186; dbxref=FlyBase:FBpp0088250,FlyBase_Annotation_IDs:CG11154-PA,GB_protein:AAF59391.1,REFSEQ:NP_726631,GB_protein:AAF59391,FlyMine:FBpp0088250,modMine:FBpp0088250; MD5=0f33e3078353582da35dbfb8cdb4639d; length=505; release=r6.09; species=Dmel;;F…	44.0	22	0.181	AHGGYSVFAGVGER+AIAELGIYPAVDPLDSTSR+EGNDLYNEMIEGGVISLK+IINVIGEPIDER+IMDPNIIGQEHYNVAR+IPSAVGYQPTLATDMGSMQER+LVLEVAQHLGENTVR+LVPLEQTIK+TAAIHAEAPEFVQMSVEQEILVTGIK+TIAMDGTEGLVR+TVLIMELINNVAK+VALTGLTVAEYFR+VALVYGQMNEPPGAR+VLDTGYPIR+VVDLLAPYAK
710a	FBpp0077778|FBgn0031229|CG3436-PA|CG3436-PA FBpp0309501|FBgn0031229|CG3436-PC|CG3436-PC	1.0000	FBpp0077778 type=protein; loc=2L:join(156241..156348,156423..156552,156736..157541); ID=FBpp0077778; name=CG3436-PA; parent=FBgn0031229,FBtr0078119; dbxref=FlyBase:FBpp0077778,FlyBase_Annotation_IDs:CG3436-PA,GB_protein:AAF51536.1,REFSEQ:NP_608501,GB_protein:AAF51536,FlyMine:FBpp0077778,modMine:FBpp0077778; MD5=16a72ec72cba3f28343906a82068cb93; length=347; release=r6.09; species=Dmel;;FBpp0309501…	31.4	22	0.187	ALLESGVR+EPLILSGSSDK+GHGNFVNSVQGSR+GHSDTITGMSLSPEGDFILTNAMDNTLR+HVYIWDVNTR+LPGHNGSVNAVDFSPK+NDLMAYTNR+SKNDLMAYTNR+TLAFWDIATGQR
46	FBpp0071145|FBgn0023506|CG1474-PA|Es2-PA	1.0000	FBpp0071145 type=protein; loc=X:join(8461571..8461922,8462065..8463218); ID=FBpp0071145; name=Es2-PA; parent=FBgn0023506,FBtr0071198; dbxref=FlyBase:FBpp0071145,FlyBase_Annotation_IDs:CG1474-PA,GB_protein:AAF46375.1,REFSEQ:NP_572480,GB_protein:AAF46375,FlyMine:FBpp0071145,modMine:FBpp0071145; MD5=604aea6c5f6cdde2642068a4102a5f9e; length=501; release=r6.09; species=Dmel;	36.7	22	0.174	ALMLPSIETQFEEPDPLR+DFFPDLER+ENIAIALAER+KLNDEVPQNGAGGATATPK+LASMSPAAQLLATGK+LDGGDTPLRPTQGPSFR+LNDEVPQNGAGGATATPK+LSAEQLQR+LSLDAFLQK+NNAMSPATFETPVSQAK+NVTIDTGSTLTDDLLK+QMALDTAR+RENIAIALAER+VQNSALAEFK+YAVLYNHEK+YTSEDNQSFQEIIETAEAK
362	FBpp0080048|FBgn0025724|CG6699-PA|beta'COP-PA	1.0000	FBpp0080048 type=protein; loc=2L:join(13379022..13379376,13379495..13380114,13380177..13380759,13380995..13382181); ID=FBpp0080048; name=beta'COP-PA; parent=FBgn0025724,FBtr0080469; dbxref=FlyBase:FBpp0080048,FlyBase_Annotation_IDs:CG6699-PA,GB_protein:AAF53294.2,REFSEQ:NP_524836,GB_protein:AAF53294,FlyMine:FBpp0080048,modMine:FBpp0080048; MD5=4642d653163872c0bb3f07e4fd6b6fd0; length=914; release…	27.0	22	0.179	AFGSAQEFVWALESNEYAIR+AGQSLADPAQYTNLFPGLGDALR+DNNTFASASLDR+EEPAMSMDVVGSK+HPLQELFAAEQGAAGQHLEEK+HSEMQQVNLK+LAANLPLNSER+LPEAAFFAR+NWILTGSDDMQIR+SFTPEYGAESIYGGYYFGVK+SQALQVSTDADHK+TMYLLGYVPK+TSSGLAFYDWETLQLVR+TYLPSQMSR+VFNYNTLEK+VWQLGSNFANFTLEGHEK+VWTISSMR+WSQLADVASSK
25	FBpp0070616|FBgn0266570|CG2982-PB|CG2982-PB FBpp0309175|FBgn0266570|CG2982-PC|CG2982-PC	1.0000	FBpp0070616 type=protein; loc=X:4319628..4321589; ID=FBpp0070616; name=CG2982-PB; parent=FBgn0266570,FBtr0070648; dbxref=FlyBase:FBpp0070616,FlyBase_Annotation_IDs:CG2982-PB,GB_protein:AAF45939.2,REFSEQ:NP_572160,GB_protein:AAF45939,FlyMine:FBpp0070616,modMine:FBpp0070616; MD5=a6b20b5f611c8919dea645afdb93f75b; length=653; release=r6.09; species=Dmel;;FBpp0309175 type=protein; loc=X:4319628..43215…	28.5	22	0.178	AEPTEEGNNNNDEKETETIETHK+ESNDSNSVSDMLAVTK+FQHEALPPIVLPSEEVR+GLPLHTFQVLGNAYK+KFQHEALPPIVLPSEEVR+KSLPPGEANSCPQPPKK+LQAEADANNNDTGK+LVTESDGSVR+LVTNYLMPSEDDIDEAVDQMAK+MLDEILIR+QLVENVQK+VLQWILFPVQTK+YEPYFMEILPEEAK+YFQSMISFK
550	FBpp0086694|FBgn0001220|CG8542-PA|Hsc70-5-PA FBpp0308990|FBgn0001220|CG8542-PB|Hsc70-5-PB	1.0000	FBpp0086694 type=protein; loc=2R:complement(join(14255834..14255923,14255669..14255715,14254829..14255407,14253553..14254657,14253352..14253492,14253190..14253288)); ID=FBpp0086694; name=Hsc70-5-PA; parent=FBgn0001220,FBtr0087568; dbxref=FlyBase:FBpp0086694,FlyBase_Annotation_IDs:CG8542-PA,GB_protein:AAF58270.1,REFSEQ:NP_523741,GB_protein:AAF58270,FlyMine:FBpp0086694,modMine:FBpp0086694; MD5=453b…	31.0	21	0.175	ATSSLQQSSLK+DAGQIAGLNVLR+DITNLSYK+ELIEIVNQGESIVHDTETK+EQQIVIQSSGGLSK+ETAEAYLNTPVK+IIAVYDLGGGTFDISILEIQK+LESLVGDLIK+LFELAYK+NAVVTVPAYFNDSQR+QAVTNSANTFYATK+SEIGEVLLVGGMTR+SKLESLVGDLIK+SQVFSTASDGQTQVEIK+TTPSHVAFTK+VINEPTAAALAYGMDK+VQSTVQELFGR
464	FBpp0083802|FBgn0002622|CG6779-PA|RpS3-PA FBpp0312066|FBgn0002622|CG6779-PB|RpS3-PB	1.0000	FBpp0083802 type=protein; loc=3R:join(23358855..23358890,23359154..23359858); ID=FBpp0083802; name=RpS3-PA; parent=FBgn0002622,FBtr0084410; dbxref=FlyBase:FBpp0083802,FlyBase_Annotation_IDs:CG6779-PA,GB_protein:AAF56129.1,REFSEQ:NP_476632,GB_protein:AAF56129,FlyMine:FBpp0083802,modMine:FBpp0083802; MD5=afce2f20264890e9f016128a095a23e6; length=246; release=r6.09; species=Dmel;;FBpp0312066 type=pro…	46.7	21	0.178	AELNEFLTR+ELAEDGYSGVEVR+ELTAMVQK+FNFETGR+FVSDGIFK+IELYAEK+IPPPSKPLDDLSEAK+IYETPETEYK+IYETPETEYKIPPPSKPLDDLSEAK+KPLPDNVSVVEPK+LTGGLAVR+TEIIIMATK+VMLPYDPK
453	FBpp0083581|FBgn0038927|CG6015-PA|CG6015-PA	1.0000	FBpp0083581 type=protein; loc=3R:complement(join(22033364..22034081,22032820..22033298,22032226..22032759)); ID=FBpp0083581; name=CG6015-PA; parent=FBgn0038927,FBtr0084183; dbxref=FlyBase:FBpp0083581,FlyBase_Annotation_IDs:CG6015-PA,GB_protein:AAF55949.1,REFSEQ:NP_651005,GB_protein:AAF55949,FlyMine:FBpp0083581,modMine:FBpp0083581; MD5=6ac9b17f25f7c9bad4e491dec4f53a6b; length=576; release=r6.09; s…	31.2	21	0.171	AELDELLSK+AHINAFEFENQR+FENEVSVAKPNEQER+GPEHPDLTMQQR+GRIPEDKPLEEK+HLGSVSTITFVDDNRR+IVIFSALNR+IWEWDIPVDMK+LWDAETGDVVSR+LWEVYGER+NTLAGYVEK+TFHTYGYALDPSVDDQADGQSFVGDLQSAYDDNGK+VVTAGWDGQIK+YEEMYAPVK
423	FBpp0082219|FBgn0038145|CG8863-PA|Droj2-PA FBpp0082220|FBgn0038145|CG8863-PB|Droj2-PB FBpp0082221|FBgn0038145|CG8863-PC|Droj2-PC FBpp0082222|FBgn0038145|CG8863-PD|Droj2-PD FBpp0082223|FBgn0038145|CG8863-PE|Droj2-PE	1.0000	FBpp0082219 type=protein; loc=3R:join(13383479..13384579,13384670..13384780); ID=FBpp0082219; name=Droj2-PA; parent=FBgn0038145,FBtr0082751; dbxref=FlyBase:FBpp0082219,FlyBase_Annotation_IDs:CG8863-PA,GB_protein:AAF54939.1,REFSEQ:NP_650283,GB_protein:AAF54939; MD5=efbff2329a246c0e487de7a3cf5fb77c; length=403; release=r6.09; species=Dmel;;FBpp0082220 type=protein; loc=3R:join(13383479..13384579,13…	40.2	21	0.169	AISQAYEVLSDADK+AISQAYEVLSDADKR+DVVHQMSVQLEELYNGATR+EHSTFAHAGQDLMMK+ETGYYDILGVKPNATPDELKK+FFGAGFGGSGGGR+IVFTGEGDHEPESQPGDIIILLDEK+MAYDEDDGGYQDGPR+NPMDFFEK+QVYDEGGEAAIKK+TLDDRDLIVSTQPGEVIR
257	FBpp0077353|FBgn0031493|CG3605-PA|CG3605-PA FBpp0307457|FBgn0031493|CG3605-PB|CG3605-PB	1.0000	FBpp0077353 type=protein; loc=2L:complement(join(3029064..3029087,3028366..3029006,3027339..3028308,3027038..3027282,3026605..3026974)); ID=FBpp0077353; name=CG3605-PA; parent=FBgn0031493,FBtr0077669; dbxref=FlyBase:FBpp0077353,FlyBase_Annotation_IDs:CG3605-PA,GB_protein:AAF51159.2,REFSEQ:NP_608739,GB_protein:AAF51159,FlyMine:FBpp0077353,modMine:FBpp0077353; MD5=f37b077a251b4c71f9403ecf648bf00f; …	19.5	21	0.172	ALEDVLALK+EDLSDMLAEHVAR+GIEKPPFDLPAFIK+HQIEFAR+IDIDYQK+IGASMMGSTHVYDVSGSGANK+ITIADLAPMYR+KPGDLSEELR+LSVAELK+MTIHGDLYYEGK+QQQLAQAEENEPEAK+TPGELVLPK+YGPPPSYPNLK
768c	FBpp0289838|FBgn0003890|CG4869-PB|betaTub97EF-PB FBpp0306927|FBgn0003890|CG4869-PC|betaTub97EF-PC	1.0000	FBpp0289838 type=protein; loc=3R:complement(join(27988099..27988155,27974108..27974342,27972921..27973150,27969660..27969827,27968927..27969191,27967269..27967591,27967106..27967201)); ID=FBpp0289838; name=betaTub97EF-PB; parent=FBgn0003890,FBtr0300611; dbxref=REFSEQ:NP_001163753,GB_protein:ACZ95047,FlyBase:FBpp0289838,FlyBase_Annotation_IDs:CG4869-PB,FlyMine:FBpp0289838,modMine:FBpp0289838; MD5=…	16.4	20	0.065	FPGQLNADLR+ISEQFTAMFR+LAVNMVPFPR+LHFFMPGFAPLTAK+MSATFIGNSTAIQEIFK+NSSYFVEWIPNNVK
702a	FBpp0076152|FBgn0010408|CG3395-PA|RpS9-PA FBpp0076154|FBgn0010408|CG3395-PD|RpS9-PD FBpp0309532|FBgn0010408|CG3395-PE|RpS9-PE	1.0000	FBpp0076152 type=protein; loc=3L:complement(join(9511056..9511278,9510465..9510651,9509981..9510158)); ID=FBpp0076152; name=RpS9-PA; parent=FBgn0010408,FBtr0076423; dbxref=FlyBase:FBpp0076152,FlyBase_Annotation_IDs:CG3395-PA,GB_protein:AAF50249.1,REFSEQ:NP_524004,GB_protein:AAF50249; MD5=7752e85d52003f2a9702c19d0b7cfb88; length=195; release=r6.09; species=Dmel;;FBpp0076154 type=protein; loc=3L:co…	43.6	20	0.170	ELLTLDEK+ELLTLDEKDEK+HIDFSLK+IEDFLER+IGVLDESR+IIGEYGLR+IPSVFSK+LDYVLGLK+LFQGNALLR+LQTQVFK+MKLDYVLGLK+QVVNIPSFVVR
675a	FBpp0073274|FBgn0262735|CG1691-PC|Imp-PC FBpp0073275|FBgn0262735|CG1691-PB|Imp-PB FBpp0073276|FBgn0262735|CG1691-PA|Imp-PA FBpp0293679|FBgn0262735|CG1691-PK|Imp-PK	1.0000	FBpp0073274 type=protein; loc=X:complement(join(10805266..10805357,10798619..10798993,10797836..10798544,10797508..10797663,10797069..10797437)); ID=FBpp0073274; name=Imp-PC; parent=FBgn0262735,FBtr0073418; dbxref=FlyBase:FBpp0073274,FlyBase_Annotation_IDs:CG1691-PC,GB_protein:AAN09275.1,REFSEQ:NP_727457,GB_protein:AAN09275; MD5=2e3f47ed18dab038025ef199ffddea5f; length=566; release=r6.09; species…	24.4	20	0.160	AAVGLNGVEFEGSK+AMMLSTNPPPITK+AQYMIFEK+FSNASLK+GLIENMSR+IAPLDADKPLDQQTER+ILEVMQQEAISTNK+KVTIVGTPEGQWK+LNNNISNNYYQQK+LPEHALAPPSGGDEETPVHIIGLFYSVQSAQR+VTIVGTPEGQWK
674a	FBpp0072904|FBgn0001233|CG1242-PA|Hsp83-PA FBpp0305095|FBgn0001233|CG1242-PB|Hsp83-PB	1.0000	FBpp0072904 type=protein; loc=3L:3194499..3196652; ID=FBpp0072904; name=Hsp83-PA; parent=FBgn0001233,FBtr0073040; dbxref=FlyBase:FBpp0072904,FlyBase_Annotation_IDs:CG1242-PA,GB_protein:AAF47734.1,REFSEQ:NP_523899,GB_protein:AAF47734,FlyMine:FBpp0072904,modMine:FBpp0072904; MD5=f397796e386213d935f678daad2c75b8; length=717; release=r6.09; species=Dmel;;FBpp0305095 type=protein; loc=3L:3194499..3196…	23.8	20	0.150	ALLFIPR+EDQTDYLEESK+EGLELPEDESEKK+ELISNASDAIDK+FYDQFSK+GFEVVYMTEPIDEYVIQHLK+GVVDSEDIPLNLSR+HVYFITGESK+NPDDISQEEYGEFYK+QLEINPDHPIVETLR+RTPFDLFENQK+SDLVNNLGTIAK+TAGTLTIIDTGIGMTK+TMELIEELTEDKENYK+TPFDLFENQK+YESLTDPSK+YTEDEELNK
625	FBpp0110421|FBgn0064225|CG17489-PA|RpL5-PA FBpp0110424|FBgn0064225|CG17489-PB|RpL5-PB FBpp0304879|FBgn0064225|CG17489-PG|RpL5-PG FBpp0311121|FBgn0064225|CG17489-PH|RpL5-PH	1.0000	FBpp0110421 type=protein; loc=2L:complement(join(22536537..22536539,22536115..22536378,22535617..22536054,22534869..22535063)); ID=FBpp0110421; name=RpL5-PA; parent=FBgn0064225,FBtr0111129; dbxref=FlyBase_Annotation_IDs:CG17489-PA,GB_protein:EAA46019.1,FlyBase:FBpp0110421,REFSEQ:NP_001036387,GB_protein:EAA46019; MD5=4509e147e248f30dbcb4ce925dd687bb; length=299; release=r6.09; species=Dmel;;FBpp01…	25.8	20	0.167	ADDLEDIYK+ADDLEDIYKK+AHIFGQHVADYMR+DITVQIAYAR+FPGYSAETK+GAVDGGLNIPHSVK+RFPGYSAETK+SFNADVHR+SLEEEDEESFKR
607	FBpp0088439|FBgn0039757|CG1883-PA|RpS7-PA FBpp0088440|FBgn0039757|CG1883-PC|RpS7-PC FBpp0088970|FBgn0039757|CG1883-PD|RpS7-PD FBpp0308324|FBgn0039757|CG1883-PE|RpS7-PE	1.0000	FBpp0088439 type=protein; loc=3R:complement(join(30208490..30208657,30208093..30208425,30206638..30206721)); ID=FBpp0088439; name=RpS7-PA; parent=FBgn0039757,FBtr0089422; dbxref=FlyBase:FBpp0088439,FlyBase_Annotation_IDs:CG1883-PA,GB_protein:AAF57023.1,REFSEQ:NP_651782,GB_protein:AAF57023,FlyMine:FBpp0088439,modMine:FBpp0088439; MD5=447ca4c3ce12c2358f0f94bf5fea1d6b; length=194; release=r6.09; spe…	51.0	20	0.168	AVIIYVPIPQQK+DVTFEFPDNYLNV+EIEFGSK+HVVVIAER+IIKPGGSDPDDFEK+IQIILVR+KAVIIYVPIPQQK+LDGSQLVK+SIAQALVELEANSDLKPYLR+VDTFTSVYK
551	FBpp0086701|FBgn0033912|CG8415-PA|RpS23-PA FBpp0308991|FBgn0033912|CG8415-PB|RpS23-PB	1.0000	FBpp0086701 type=protein; loc=2R:complement(join(14216530..14216533,14215951..14216110,14215435..14215702)); ID=FBpp0086701; name=RpS23-PA; parent=FBgn0033912,FBtr0087575; dbxref=FlyBase:FBpp0086701,FlyBase_Annotation_IDs:CG8415-PA,GB_protein:AAF58277.2,REFSEQ:NP_610939,GB_protein:AAF58277,FlyMine:FBpp0086701,modMine:FBpp0086701; MD5=e61e7f18ffb2c6f72e0b266cd817f7b8; length=143; release=r6.09; sp…	43.4	20	0.164	ANPFGGASHAK+DGSLNYIEENDEVLVAGFGR+GHAVGDIPGVR+ITAFVPR+KGHAVGDIPGVR+KITAFVPR+VANVSLLALYK
509	FBpp0085265|FBgn0000559|CG2238-PA|EF2-PA FBpp0085266|FBgn0000559|CG2238-PC|EF2-PC FBpp0305182|FBgn0000559|CG2238-PD|EF2-PD	1.0000	FBpp0085265 type=protein; loc=2L:complement(join(21682039..21682041,21681344..21681558,21680757..21681284,21679484..21680180,21678311..21679402)); ID=FBpp0085265; name=EF2-PA; parent=FBgn0000559,FBtr0085911; dbxref=GB_protein:AAF57226.2,FlyBase:FBpp0085265,FlyBase_Annotation_IDs:CG2238-PA,REFSEQ:NP_525105,GB_protein:AAF57226,FlyMine:FBpp0085265,modMine:FBpp0085265; MD5=cb0f7ba7258fdf523fe8177c095…	19.8	20	0.160	ALPMPDGLPEDIDNGDVSAK+ALPMPDGLPEDIDNGDVSAKDEFK+AYLPVNESFGFTADLR+EGILADENLR+EGLPDLSQYLDK+EGLPDLSQYLDKL+GGGQIIPTTR+GHVFEENQVVGTPMFVVK+LWGENFFNAK+MEMLYEGPHDDEAAIAVK+NMSVIAHVDHGK+QFSEMYSEK+STLTDSLVSK+TGTITTFK+VFDAIMNYK
339	FBpp0079500|FBgn0004867|CG5920-PA|RpS2-PA FBpp0303531|FBgn0004867|CG5920-PB|RpS2-PB FBpp0311561|FBgn0004867|CG5920-PC|RpS2-PC	1.0000	FBpp0079500 type=protein; loc=2L:complement(9896327..9897130); ID=FBpp0079500; name=RpS2-PA; parent=FBgn0004867,FBtr0079905; dbxref=FlyBase:FBpp0079500,FlyBase_Annotation_IDs:CG5920-PA,GB_protein:AAF52822.1,REFSEQ:NP_476874,GB_protein:AAF52822,FlyMine:FBpp0079500,modMine:FBpp0079500; MD5=207bcaed11f5ff09092a8f6cd10003e0; length=267; release=r6.09; species=Dmel;;FBpp0303531 type=protein; loc=2L:co…	42.7	20	0.158	AFVAIGDNNGHIGLGVK+ATYAAIAK+EDSKEWVPVTK+EMPLGSTPYQAYSDFLSKPTPR+EVATAIR+EVATAIRGAIILAKLSVVPVR+EWVPVTK+GTGIVSAPVPK+LSVVPVR+SLEEIYLYSLPIK+TYAYLTPDLWK
286	FBpp0078400|FBgn0014366|CG2925-PA|noi-PA	1.0000	FBpp0078400 type=protein; loc=3R:complement(5589821..5591332); ID=FBpp0078400; name=noi-PA; parent=FBgn0014366,FBtr0078751; dbxref=FlyBase:FBpp0078400,FlyBase_Annotation_IDs:CG2925-PA,GB_protein:AAF51999.1,REFSEQ:NP_477114,GB_protein:AAF51999,FlyMine:FBpp0078400,modMine:FBpp0078400; MD5=c0522c0992d9904213758fe883f1d9f3; length=503; release=r6.09; species=Dmel;	28.2	20	0.158	AEIAALSGPNEFNEFYAR+EIAQLEALLYK+IYIETLNDYLHHFILR+KAEIAALSGPNEFNEFYAR+QWLMGTFPGFSIK+SALVALGLK+STLDPALMAK+VYNNPDDMSALVEFTDEEGGGR+WVADQEEEFEDSLGNVVNR+YADLLSEQR+YLMELHHNSTSQLR
249	FBpp0077107|FBgn0031631|CG3225-PA|CG3225-PA	1.0000	FBpp0077107 type=protein; loc=2L:complement(join(4818038..4818166,4817882..4817973,4817722..4817815,4815942..4817663)); ID=FBpp0077107; name=CG3225-PA; parent=FBgn0031631,FBtr0077416; dbxref=FlyBase:FBpp0077107,FlyBase_Annotation_IDs:CG3225-PA,GB_protein:AAF50979.2,REFSEQ:NP_608860,GB_protein:AAF50979,FlyMine:FBpp0077107,modMine:FBpp0077107; MD5=36a559aeb55946ff8a277c45595db8a0; length=678; relea…	27.1	20	0.164	ALGIGNILR+ETVETVWK+EVLADPLLTQYGVIIVDEAHER+EYIASSEQENLK+FLKPETDDAITDSAGGEQQSSAFVFNVNHNMGLMEQR+GELVGDTVGYVVR+GLIGITEPR+LFMNYVTVIK+NMLTDMILGLLK+RVSTVTLANR+SDYEALAPR+SELSGAILQLK+VLPMYGSMSSTDQLSVFFTPPK
203	FBpp0075471|FBgn0003459|CG3836-PA|stwl-PA FBpp0305255|FBgn0003459|CG3836-PB|stwl-PB FBpp0305256|FBgn0003459|CG3836-PC|stwl-PC	1.0000	FBpp0075471 type=protein; loc=3L:complement(join(14409615..14409762,14403872..14406837)); ID=FBpp0075471; name=stwl-PA; parent=FBgn0003459,FBtr0075728; dbxref=FlyBase:FBpp0075471,FlyBase_Annotation_IDs:CG3836-PA,GB_protein:AAF49741.1,REFSEQ:NP_524068,GB_protein:AAF49741,FlyMine:FBpp0075471,modMine:FBpp0075471; MD5=c563b8ad33aeadb5473cadc288fb1af2; length=1037; release=r6.09; species=Dmel;;FBpp030…	27.3	20	0.159	ASISFAGIR+ELQHFNINTPSGFEHITDPELR+ELVSMVSAAK+ELVSMVSAAKVTLIRPPGEATAIATASR+IESSETAATIAADDFSLDNLK+IVAPETQTKPQSPINTK+QISPTGGASLLQK+SISGDPLETAMEDSGDEYGR+SQPINKPPSGPVQITK+TLIFPTTDEAIANPQGSGPPQR+TTENVNVISYSPNSSSTSSSSK+VFQALMETFDDATDFPTSK+VLTIGKPTSSVASGNINNIAIK+VYKPGTGQEIAPTSPAGGLDK+YSAVGASQMTTASQGSSLLVR
100	FBpp0072687|FBgn0026372|CG7977-PA|RpL23A-PA	1.0000	FBpp0072687 type=protein; loc=3L:complement(join(1668596..1668626,1667809..1668221,1667346..1667735)); ID=FBpp0072687; name=RpL23A-PA; parent=FBgn0026372,FBtr0072805; dbxref=FlyBase:FBpp0072687,FlyBase_Annotation_IDs:CG7977-PA,GB_protein:AAF47545.1,REFSEQ:NP_523886,GB_protein:AAF47545,FlyMine:FBpp0072687,modMine:FBpp0072687; MD5=72c109ba1880501fee25f5f1a556a4f0; length=277; release=r6.09; species…	29.6	19	0.151	AVALLNAK+DYDALDIANK+DYDALDIANKIGII+EAAPSAAKPAAAAPK+IEDNNTLVFLTHLR+KEAAPSAAKPAAAAPK+KIEDNNTLVFLTHLR+MDAYNIIK+VNVLIRPDGQK+YPLTTEAAMK
771a	FBpp0086252|FBgn0003274|CG4918-PA|RpLP2-PA	1.0000	FBpp0086252 type=protein; loc=2R:16586223..16586564; ID=FBpp0086252; name=RpLP2-PA; parent=FBgn0003274,FBtr0087105; dbxref=FlyBase:FBpp0086252,FlyBase_Annotation_IDs:CG4918-PA,GB_protein:AAF57979.1,REFSEQ:NP_523764,GB_protein:AAF57979,FlyMine:FBpp0086252,modMine:FBpp0086252; MD5=b28d6b4fec46edabc2fa2ec06e21105f; length=113; release=r6.09; species=Dmel;	44.2	19	0.143	ILSSVGVEVDAER+KEESESEDDDMGFALFE+SIDDLIK+YVAAYLLAVLGGK
740a	FBpp0083481|FBgn0002781|CG32491-PW|mod(mdg4)-PW	1.0000	FBpp0083481 type=protein; loc=3R:join(complement(join(21376819..21377032,21376602..21376741,21375060..21375912,21368212..21368238); ID=FBpp0083481; name=mod(mdg4)-PW; parent=FBgn0002781,FBtr0084082; dbxref=FlyBase:FBpp0083481,FlyBase_Annotation_IDs:CG32491-PW,GB_protein:AAO41584.1,REFSEQ:NP_788702,GB_protein:AAO41584,FlyMine:FBpp0083481,modMine:FBpp0083481; MD5=e2d5565770d2a814d89caff43af39159; l…	30.7	19	0.088	GLTDNDPAPQPPQESSPPPAAPHVQQQQIPAQR+IETVDDGLGDEK+QEEAEYIDLPMELPTK+QQSQNYSESSFVDTSGDQGNTEAQGHLSTLR+SEPDYSEDHGDAAGDAEGTYVEDDTYGDMR+YDDSYFTENEDAGNQTAANTSGGGVTATTSK+YKIETVDDGLGDEK
737c	FBpp0083974|FBgn0001230|CG5436-PA|Hsp68-PA	1.0000	FBpp0083974 type=protein; loc=3R:complement(24055197..24057104); ID=FBpp0083974; name=Hsp68-PA; parent=FBgn0001230,FBtr0084589; dbxref=FlyBase:FBpp0083974,FlyBase_Annotation_IDs:CG5436-PA,GB_protein:AAF56230.1,REFSEQ:NP_524474,GB_protein:AAF56230,FlyMine:FBpp0083974,modMine:FBpp0083974; MD5=19a6b1d3a1e78c96a21c66915ee98f46; length=635; release=r6.09; species=Dmel;	14.6	19	0.082	DAGAIAGINVLR+ETAEAYLGTTVK+GGGDGQQAPNFGQQAGGYK+IINEPTAAAIAYGLDK+NQLETYLFGVK+STAGDTHLGGEDFDNR+VEIIANDQGNR+VQNLLQNFFGGK
696a	FBpp0075312|FBgn0087035|CG7439-PB|AGO2-PB FBpp0075313|FBgn0087035|CG7439-PC|AGO2-PC	1.0000	FBpp0075312 type=protein; loc=3L:join(15554207..15554222,15554290..15554472,15556850..15558117,15558250..15558338,15558394..15559003,15559100..15560116,15560208..15560578,15560641..15560731); ID=FBpp0075312; name=AGO2-PB; parent=FBgn0087035,FBtr0075559; dbxref=FlyBase:FBpp0075312,FlyBase_Annotation_IDs:CG7439-PB,GB_protein:AAF49619.2,REFSEQ:NP_648775,GB_protein:AAF49619,FlyMine:FBpp0075312,modMin…	22.1	19	0.155	DGATQVANMIK+DGVSDGQFPK+EIPSVVGVAASHDPYGASYNMQYR+FNNVDPGTVVDR+GINVVYTPPQSFQSAPR+INNTTNLDYSR+LPLNSQNPEVTVTDR+NTMYIGADVTHPSPDQR+QAFEQFR+QGQEGGYQQRPPGQQPNQTQSQGQYQSR+QGQEGGYQQRPPGQQQGGHEQGR+QGQEGGYQQRPPGQQQGGHQQGR+SFPISMPMIEYLER+SLDTIFADLK
619	FBpp0099686|FBgn0039713|CG7808-PC|RpS8-PC FBpp0301957|FBgn0039713|CG7808-PE|RpS8-PE FBpp0311986|FBgn0039713|CG7808-PF|RpS8-PF FBpp0311987|FBgn0039713|CG7808-PG|RpS8-PG	1.0000	FBpp0099686 type=protein; loc=3R:join(29861931..29861934,29862199..29862305,29862785..29863196,29863415..29863518); ID=FBpp0099686; name=RpS8-PC; parent=FBgn0039713,FBtr0085489; dbxref=FlyBase_Annotation_IDs:CG7808-PC,FlyBase:FBpp0099686,GB_protein:AAN14192.1,REFSEQ:NP_651740,GB_protein:AAN14192,FlyMine:FBpp0099686,modMine:FBpp0099686; MD5=6f3fd8d03f294cec518e459314d26d3c; length=208; release=r6.…	46.6	19	0.146	EDENDVLTK+ELEFYLK+HAQKEDENDVLTK+IADVVYNASNNELVR+LETGNFAWASEGVAR+NSIVVIDATPFR+QWYEAHYVLPLGR+SDGYILEGK+VEQALEDQFTSGR
592	FBpp0087863|FBgn0005648|CG2163-PA|Pabp2-PA FBpp0087864|FBgn0005648|CG2163-PB|Pabp2-PB	1.0000	FBpp0087863 type=protein; loc=2R:join(8132034..8132132,8132390..8132791,8132942..8133075,8133141..8133180); ID=FBpp0087863; name=Pabp2-PA; parent=FBgn0005648,FBtr0088785; dbxref=FlyBase:FBpp0087863,FlyBase_Annotation_IDs:CG2163-PA,GB_protein:AAF59127.1,REFSEQ:NP_476902,GB_protein:AAF59127,FlyMine:FBpp0087863,modMine:FBpp0087863; MD5=28b6802c66a99898dc4945358d0e5051; length=224; release=r6.09; spe…	28.6	19	0.153	EFVETALAMNETLFR+GFAYIEFGSK+QMAGGSTTGLATVPLSLEEK+QMQSEVDKQMAGGSTTGLATVPLSLEEK+TNRPGLSTTNR
430	FBpp0082605|FBgn0038349|CG6045-PA|AOX3-PA FBpp0390664|FBgn0038349|CG6045-PB|AOX3-PB	1.0000	FBpp0082605 type=protein; loc=3R:complement(join(15547355..15547394,15546729..15546883,15545935..15546669,15545644..15545877,15544497..15545588,15543729..15544437,15542870..15543669)); ID=FBpp0082605; name=AOX3-PA; parent=FBgn0038349,FBtr0083151; dbxref=FlyBase:FBpp0082605,FlyBase_Annotation_IDs:CG6045-PA,GB_protein:AAF55209.1,REFSEQ:NP_650477,GB_protein:AAF55209,FlyMine:FBpp0082605,modMine:FBpp0…	14.7	19	0.163	DASWIETVEAAYGK+DSEEFMLVAGNTAHGVYR+HSEQPAGVIVALTADQAHR+ISELLPQFLESR+ISYSNPSSDFK+LEDLIKPDEVLPDASPAYR+LLVGQNPYESSLVEQTFTK+LQPSLGDVFASPTPDSSR+NSGTLAGNISIK+QPGVIAFYSAK+SINLIASDHYK+SLSELFDALDK+TFVLPAYPK
407	FBpp0081604|FBgn0037737|CG8383-PA|Pnn-PA FBpp0112122|FBgn0037737|CG8383-PB|Pnn-PB	1.0000	FBpp0081604 type=protein; loc=3R:join(9741009..9741142,9741199..9741976); ID=FBpp0081604; name=Pnn-PA; parent=FBgn0037737,FBtr0082126; dbxref=FlyBase:FBpp0081604,FlyBase_Annotation_IDs:CG8383-PA,GB_protein:AAF54435.1,REFSEQ:NP_649934,GB_protein:AAF54435,FlyMine:FBpp0081604,modMine:FBpp0081604; MD5=38bb7739241835deb11ced8081b13956; length=303; release=r6.09; species=Dmel;;FBpp0112122 type=protein;…	41.6	19	0.151	EELEVELK+EIVEAQGTDSESR+ETLFLDR+FPIEENEGRPPR+MEDDTAIDESFYEEPDDEEQLDK+MFGSLLGTLQK+NATPGGVFK+NLENMNFGK+QSLVILNENIR+REELEVELK+SKSEADVFIEFR+VWEATMLNAK
404	FBpp0081544|FBgn0037707|CG16788-PA|RnpS1-PA	1.0000	FBpp0081544 type=protein; loc=3R:join(9552183..9552184,9552261..9552422,9552691..9553651); ID=FBpp0081544; name=RnpS1-PA; parent=FBgn0037707,FBtr0082066; dbxref=FlyBase:FBpp0081544,FlyBase_Annotation_IDs:CG16788-PA,GB_protein:AAF54396.2,REFSEQ:NP_649903,GB_protein:AAF54396,FlyMine:FBpp0081544,modMine:FBpp0081544; MD5=6e5e8f24104be1cb55ccc8d653e10d7d; length=374; release=r6.09; species=Dmel;	21.1	19	0.148	DHVFEIFSSFGDVK+FHPNFGR+HMDGGQIDGQEITVSPVVLVK+NVEFPVDR+RPSPPMR+SSSSSSSDSSSSSSSSSSDSDR
351	FBpp0079752|FBgn0015756|CG6141-PA|RpL9-PA FBpp0079753|FBgn0015756|CG6141-PB|RpL9-PB FBpp0309201|FBgn0015756|CG6141-PC|RpL9-PC	1.0000	FBpp0079752 type=protein; loc=2L:complement(join(11003511..11003751,11002907..11003238)); ID=FBpp0079752; name=RpL9-PA; parent=FBgn0015756,FBtr0080163; dbxref=FlyBase:FBpp0079752,FlyBase_Annotation_IDs:CG6141-PA,GB_protein:AAF53048.2,REFSEQ:NP_477161,GB_protein:AAF53048; MD5=34fd4750956f462f757b4355f18215dd; length=190; release=r6.09; species=Dmel;;FBpp0079753 type=protein; loc=2L:complement(join…	44.2	19	0.159	DELIVEGNDIESVSGSAALIQQSTTVK+FLDGLYVSEK+GVTFGFQYK+HLALDMYMPDK+HLALDMYMPDKR+KFLDGLYVSEK+RVEMAPGVTVVNSTAQK+VEMAPGVTVVNSTAQK+VVTITGTR
342	FBpp0079536|FBgn0005593|CG4897-PA|RpL7-PA FBpp0310250|FBgn0005593|CG4897-PB|RpL7-PB	1.0000	FBpp0079536 type=protein; loc=2L:join(10201230..10201528,10201599..10202058); ID=FBpp0079536; name=RpL7-PA; parent=FBgn0005593,FBtr0079946; dbxref=FlyBase:FBpp0079536,FlyBase_Annotation_IDs:CG4897-PA,GB_protein:AAF52868.1,REFSEQ:NP_523531,GB_protein:AAF52868,FlyMine:FBpp0079536,modMine:FBpp0079536; MD5=6c173242113a02c4d9003f2e5857d863; length=252; release=r6.09; species=Dmel;;FBpp0310250 type=pro…	39.7	19	0.158	ANHYVNGGDFGNR+ATINMLR+IAEPYITWGYPNLK+KAAVIALR+KLPAVPESK+LPAVPESK+NQFYVPAEAK+QINNGVFIK+QRVPITDNFVIER+VPITDNFVIER+YASNFLWPFK+YQNEYIK
328	FBpp0079306|FBgn0032050|CG13096-PA|CG13096-PA FBpp0310071|FBgn0032050|CG13096-PB|CG13096-PB	1.0000	FBpp0079306 type=protein; loc=2L:complement(join(8510527..8511768,8509375..8510178)); ID=FBpp0079306; name=CG13096-PA; parent=FBgn0032050,FBtr0079698; dbxref=FlyBase:FBpp0079306,FlyBase_Annotation_IDs:CG13096-PA,GB_protein:AAF52687.1,REFSEQ:NP_609236,GB_protein:AAF52687,FlyMine:FBpp0079306,modMine:FBpp0079306; MD5=4c826591bd49b026a3055339dad3b8b6; length=681; release=r6.09; species=Dmel;;FBpp0310…	25.8	19	0.156	AALLAADAAPK+DNDKLPQEVTR+FHEIVNENNVTK+HSLVGKDDDVALIVPDLQR+KPLILAPPESPVPPK+KPVELTFELK+LATDATLELASNK+LATDATLELASNKK+LSGQATAFLGK+LTVVPFNQLR+NTSIFSDYR+QLQEVYPGGLANIR+RPLILAPPESPAAPAPAAK+SKKPVELTFELK+SVQDPVPSIK+SVVSEEVEK
190	FBpp0075144|FBgn0036624|CG4877-PB|RAF2-PB FBpp0075145|FBgn0036624|CG4877-PA|RAF2-PA FBpp0305773|FBgn0036624|CG4877-PC|RAF2-PC	1.0000	FBpp0075144 type=protein; loc=3L:join(16386637..16386956,16387021..16389348,16389405..16389620,16389679..16389877,16389936..16390184,16390302..16390343); ID=FBpp0075144; name=RAF2-PB; parent=FBgn0036624,FBtr0075386; dbxref=FlyBase:FBpp0075144,FlyBase_Annotation_IDs:CG4877-PB,GB_protein:AAF49469.2,REFSEQ:NP_648889,GB_protein:AAF49469; MD5=b85936157282c8ec063c01803cfc6fed; length=1117; release=r6.0…	18.7	19	0.158	AMLEEEIDSPMASK+ANPLGNNENGASILDEFLVK+APPQQLATAPFAPPR+APSVSPANFEDDQMLFR+DAPNEAESLVVDATLK+ELFDELNSTMIDK+HSLSAIEK+IKDLLPILINK+LLNYAELNQNIIQLLR+LSTPYTLAPPTAAK+MPTTPSTNPLQR+RSETVSTQTQGLGSPAASSSTTR+SETVSTQTQGLGSPAASSSTTR+SFVDLNNSDANFHYR+SQAESSATINGNTGR
787a	FBpp0088021|FBgn0028687|CG1341-PA|Rpt1-PA	1.0000	FBpp0088021 type=protein; loc=2R:complement(7652536..7653837); ID=FBpp0088021; name=Rpt1-PA; parent=FBgn0028687,FBtr0088947; dbxref=GB_protein:AAF59219.1,FlyBase:FBpp0088021,FlyBase_Annotation_IDs:CG1341-PA,REFSEQ:NP_477473,GB_protein:AAF59219,FlyMine:FBpp0088021,modMine:FBpp0088021; MD5=76480cb616eeeb3d35baf21492c93f5f; length=433; release=r6.09; species=Dmel;	32.1	18	0.151	DFLEAVK+EVVETPLLHPEK+FDDGAGGDNEVQR+FVNLGIEPPK+FVVDLADSVAPTDIEEGMR+GVLLFGPPGTGK+IINADSDDPK+KVEFGLPDQDGR+SIEEDIQK+SLDEGDIELLK+TMLELINQLDGFDPR+VEFGLPDQDGR+YQIHIPLPPK
682a	FBpp0073822|FBgn0004924|CG6146-PA|Top1-PA FBpp0099689|FBgn0004924|CG6146-PC|Top1-PC FBpp0300905|FBgn0004924|CG6146-PD|Top1-PD	1.0000	FBpp0073822 type=protein; loc=X:join(15319781..15319807,15321154..15321371,15321861..15322827,15322899..15322975,15324071..15325200,15325275..15325525,15325587..15325738,15325816..15325918); ID=FBpp0073822; name=Top1-PA; parent=FBgn0004924,FBtr0074005; dbxref=FlyBase_Annotation_IDs:CG6146-PA,FlyBase:FBpp0073822,GB_protein:AAF48440.1,REFSEQ:NP_511161,GB_protein:AAF48440; MD5=cecbaefb37c41b73b1f5e4…	18.0	18	0.138	ADEPPFVVK+AVALYFIDK+ELMEGLTAK+ENVVVFDFPGK+EPEPAVSPGK+EVFNNNFFK+FYYDGKPLELSEETEEAATFYAK+HDNTVTWLASWIENVQGQVK+KLELQETDRDENK+LEPPGLFR+NGYEESIVDIK+QEATDRPDGGMDNDDDDDIPLLAR+TLQSQLDLLTDPSATVPEK
66	FBpp0071794|FBgn0011211|CG3612-PA|blw-PA	1.0000	FBpp0071794 type=protein; loc=2R:join(22799204..22799269,22799896..22800476,22800569..22801370,22801483..22801692); ID=FBpp0071794; name=blw-PA; parent=FBgn0011211,FBtr0071883; dbxref=FlyBase:FBpp0071794,FlyBase_Annotation_IDs:CG3612-PA,GB_protein:AAF46903.1,REFSEQ:NP_726243,GB_protein:AAF46903,FlyMine:FBpp0071794,modMine:FBpp0071794; MD5=9adab5c6a725023536c45cc02a2d2dad; length=552; release=r6.0…	30.6	18	0.142	AVDSLVPIGR+DGAISEASDAK+EAYPGDVFYLHSR+EFLQHIK+GMALNLEPDNVGVVVFGNDK+HALIIYDDLSK+LELAQYR+QMSLLLR+SAEISNILEER+TALAIDTIINQK+TGAIVDVPVGDELLGR+TSEQALLDTIAK+VVDALGNAIDGK+VYGLNNIQADEMVEFSSGLK
519	FBpp0085585|FBgn0010411|CG8900-PB|RpS18-PB FBpp0085586|FBgn0010411|CG8900-PA|RpS18-PA	1.0000	FBpp0085585 type=protein; loc=2R:join(20264108..20264110,20264247..20264432,20264493..20264762); ID=FBpp0085585; name=RpS18-PB; parent=FBgn0010411,FBtr0086273; dbxref=FlyBase:FBpp0085585,FlyBase_Annotation_IDs:CG8900-PB,GB_protein:AAM68401.1,REFSEQ:NP_725943,GB_protein:AAM68401; MD5=97ba9ef101737c9989d87e4dd680b173; length=152; release=r6.09; species=Dmel;;FBpp0085586 type=protein; loc=2R:join(20…	42.8	18	0.145	IMNTNIDGK+LRDDLER+RYSNIVLK+VGIAMTAIK+VPNWFLNR+VVTIISNPLQYK+YSNIVLK+YWQLTSSNLDSK
472	FBpp0084113|FBgn0027617|CG5808-PA|CG5808-PA	1.0000	FBpp0084113 type=protein; loc=3R:complement(join(24815319..24816952,24814929..24815256)); ID=FBpp0084113; name=CG5808-PA; parent=FBgn0027617,FBtr0084738; dbxref=FlyBase:FBpp0084113,FlyBase_Annotation_IDs:CG5808-PA,GB_protein:AAF56342.1,REFSEQ:NP_651291,GB_protein:AAF56342,FlyMine:FBpp0084113,modMine:FBpp0084113; MD5=3f1f5f39105870d5d32afc2e40875987; length=653; release=r6.09; species=Dmel;	19.4	18	0.149	FFEAEFLPK+IAADEDIDDTDGMTAEEMQEMLAER+IHVDFSQSVSK+INHSSAGMLSLVSAGK+ITHTVVLEDPFPNPR+KLDFNNLR+KTGDSLQYAFVEFEDQK+LDFNNLR+LNDAIVDDSFRPYQDIR+MDNVLIDDR+TGDSLQYAFVEFEDQK
460	FBpp0083688|FBgn0038968|CG12499-PA|CG12499-PA	1.0000	FBpp0083688 type=protein; loc=3R:complement(join(22446139..22446532,22440301..22446086)); ID=FBpp0083688; name=CG12499-PA; parent=FBgn0038968,FBtr0084295; dbxref=GB_protein:AAF55996.2,FlyBase:FBpp0083688,FlyBase_Annotation_IDs:CG12499-PA,REFSEQ:NP_651044,GB_protein:AAF55996,FlyMine:FBpp0083688,modMine:FBpp0083688; MD5=0579630160d25efab5472ab9276e513a; length=2059; release=r6.09; species=Dmel;	9.8	18	0.152	DLVYPLLDIALTK+ESFDESTLESTETDPADSTPSK+GNNFITELR+GQLIGVLAK+HEETTAEQEDEGEVEVPK+LLGSLFKPYDNPR+LSKPQAELTADFLIK+LYDWEGPMGLK+QYVLENPEIQK+SELTDYDHIQLR+SESGNILSR+SLHASQQLPSTEFQNPAK+TNLFHVDYLTEALHR+VSTESENMSFEQVFK+YGLALLEHYER
27	FBpp0070651|FBgn0022942|CG7035-PA|Cbp80-PA FBpp0070652|FBgn0022942|CG7035-PB|Cbp80-PB	1.0000	FBpp0070651 type=protein; loc=X:join(4650330..4650372,4650432..4651770,4651832..4651935,4656583..4657071,4657141..4657265,4657336..4657524,4657593..4657706); ID=FBpp0070651; name=Cbp80-PA; parent=FBgn0022942,FBtr0070683; dbxref=GB_protein:AAN09124.1,FlyBase:FBpp0070651,FlyBase_Annotation_IDs:CG7035-PA,REFSEQ:NP_726938,GB_protein:AAN09124,FlyMine:FBpp0070651,modMine:FBpp0070651; MD5=cd1046f49b372b…	21.6	18	0.146	DIPNSGYSGEEMSDGSFNALK+ESALESLLLR+FGGEFVDHMVK+FIQEVLQK+IDVFVQTLLNLGSK+IESLLLR+IEVYLNK+ITEMMPTTYAK+KPITHADKPSEEVVER+LNTELSEAK+MPEKCTVYTTLVGLLNAKNYK+RVSENQEIEDR+SFSHSFAAISK+YANEEAANLPGTTVAHQLVVAIR
234	FBpp0076685|FBgn0035707|CG8368-PB|CG8368-PB FBpp0076686|FBgn0035707|CG8368-PA|CG8368-PA	1.0000	FBpp0076685 type=protein; loc=3L:join(6606317..6607078,6607135..6608418); ID=FBpp0076685; name=CG8368-PB; parent=FBgn0035707,FBtr0076976; dbxref=FlyBase:FBpp0076685,FlyBase_Annotation_IDs:CG8368-PB,GB_protein:AAN12085.1,REFSEQ:NP_729177,GB_protein:AAN12085; MD5=6c001c78a3865f9aebf80d674a38686d; length=681; release=r6.09; species=Dmel;;FBpp0076686 type=protein; loc=3L:join(6606317..6607078,6607135…	43.0	18	0.140	ASLETPQDAR+DQSTSVHVHEVSTAK+ELENVPALR+EVSELLPPDAILVGQSLNSDLNAMK+IIDEIAK+ISIVNENYETVYETLVLPNNR+LAALANLMELNDR+LIDEHGSLESAVELNKDPTLFVK+NYDAGGDSLPLEIGSLSEDQYNQLSAELR+QLQELANASSGDTISNNLFAHVAK+SESDDMHEDDKFPR+TAIVTVGELQPR+TFLQEIIQENIDGHDSIEDSR+TIFPIESSK+VNEVALENALTIANLR+VPEQDFILDSAQR+WLSLSHSVVVILEGLSLYHYLSNETQFEATNR
226	FBpp0076359|FBgn0017579|CG6253-PA|RpL14-PA	1.0000	FBpp0076359 type=protein; loc=3L:join(8601035..8601037,8601314..8601415,8601648..8601842,8602103..8602303); ID=FBpp0076359; name=RpL14-PA; parent=FBgn0017579,FBtr0076633; dbxref=FlyBase:FBpp0076359,FlyBase_Annotation_IDs:CG6253-PA,GB_protein:AAF50393.1,REFSEQ:NP_523975,GB_protein:AAF50393,FlyMine:FBpp0076359,modMine:FBpp0076359; MD5=a8770f33c4e9685bb6fcb587b1869f19; length=166; release=r6.09; spe…	40.4	18	0.136	FPYTAPTR+IKFPYTAPTR+LLTIAFNTLK+LNNLHLTK+LVAIVDVIDQNR+SSLNDFDR+VLVDGPLTGVPR+VSPWSVK
222	FBpp0076207|FBgn0005533|CG3922-PB|RpS17-PB	1.0000	FBpp0076207 type=protein; loc=3L:complement(join(9429695..9429697,9429174..9429325,9428874..9429114)); ID=FBpp0076207; name=RpS17-PB; parent=FBgn0005533,FBtr0076479; dbxref=FlyBase:FBpp0076207,FlyBase_Annotation_IDs:CG3922-PB,GB_protein:AAF50272.1,REFSEQ:NP_524002,GB_protein:AAF50272,FlyMine:FBpp0076207,modMine:FBpp0076207; MD5=03edf5c0f514b34ba6142f641ccf4f7a; length=131; release=r6.09; species=…	52.7	18	0.153	DNYVPAVSALEQDIIEVDADTK+DNYVPAVSALEQDIIEVDADTKEMLK+GLQLTQPNTNNFGR+IAGYVTHLMGR+LLDFHNIR+LTLDFHTNK+RDNYVPAVSALEQDIIEVDADTK
206	FBpp0075617|FBgn0036340|CG11274-PA|SRm160-PA	1.0000	FBpp0075617 type=protein; loc=3L:join(13037253..13037264,13037424..13038658,13038729..13039339,13039405..13040411); ID=FBpp0075617; name=SRm160-PA; parent=FBgn0036340,FBtr0075883; dbxref=FlyBase:FBpp0075617,FlyBase_Annotation_IDs:CG11274-PA,GB_protein:AAF49848.1,REFSEQ:NP_648627,GB_protein:AAF49848,FlyMine:FBpp0075617,modMine:FBpp0075617; MD5=a73fc35d4c1f17eefe303c4721071ac4; length=954; release=…	12.4	18	0.139	AAAAASAAVPK+DHRQSPMQQNQPFR+KQFSPHQGPGR+LALLLPGASGAGVINEDLEK+LDVLRPWISK+MQINMTGFLNGR+NKPETIIVLDEGPAVR+QFSPHQGPGR+QSPMQQNQPFR+SMKPANNNGSVPSAAR+WDNPPPAR
204	FBpp0075517|FBgn0267795|CG32138-PA|CG32138-PA FBpp0075518|FBgn0267795|CG32138-PB|CG32138-PB FBpp0113065|FBgn0267795|CG32138-PC|CG32138-PC FBpp0306179|FBgn0267795|CG32138-PD|CG32138-PD	1.0000	FBpp0075517 type=protein; loc=3L:join(14054068..14054343,14061428..14061511,14065072..14065158,14065589..14067268,14067330..14067543,14067612..14067904,14068192..14068746,14068808..14068927,14069892..14070134); ID=FBpp0075517; name=CG32138-PA; parent=FBgn0267795,FBtr0075775; dbxref=FlyBase:FBpp0075517,FlyBase_Annotation_IDs:CG32138-PA,GB_protein:AAF49761.2,REFSEQ:NP_729954,GB_protein:AAF49761,REF…	17.0	18	0.141	AASVALENVVADVQELEK+AKFPELLNFESELYGTDK+DFLNNSEDK+FPELLNFESELYGTDK+GGHEIILGSFDNFK+GTIFNELDDEK+LGMPIDDVIAAIHSLDLK+LSLENVELLQK+NADAAAFFALIVR+NMELQTLSR+QIDFNEFEER+SQQPMPTTDELDR+VQELEDQLER+VQISAYLDNVFDVAALMEDSETK+YAELESESLTLK
794a	FBpp0088537|FBgn0032388|CG6686-PA|CG6686-PA FBpp0088538|FBgn0032388|CG6686-PB|CG6686-PB	1.0000	FBpp0088537 type=protein; loc=2L:complement(join(11987696..11987945,11987495..11987512,11986438..11987387,11985833..11986380,11985007..11985771,11984725..11984950,11984507..11984662)); ID=FBpp0088537; name=CG6686-PA; parent=FBgn0032388,FBtr0089572; dbxref=FlyBase:FBpp0088537,FlyBase_Annotation_IDs:CG6686-PA,GB_protein:AAF53138.2,REFSEQ:NP_723700,GB_protein:AAF53138,FlyMine:FBpp0088537,modMine:FBp…	18.7	17	0.131	AEDLAPLAMGEASGSSDFGSR+AGPPPGSSSQGEIK+AILDEEPDVGAGVANALR+ELTAPPPPQISK+FHFGPITDFK+KPLPVDFESIQR+LETLEDTNLQLASDTYSAEELAK+LGLKPLEVDSGPSK+LKAEDLAPLAMGEASGSSDFGSR+SFSPIPENGAGDVLSITETNK+TLGDIPTYGMAGNR+TVILTLK+VDHDMDDFGEGR
755a	FBpp0084893|FBgn0039710|CG18041-PA|dgt1-PA	1.0000	FBpp0084893 type=protein; loc=3R:complement(join(29856887..29857397,29856641..29856833,29856411..29856574,29855953..29856353,29854858..29855043)); ID=FBpp0084893; name=dgt1-PA; parent=FBgn0039710,FBtr0085527; dbxref=FlyBase:FBpp0084893,FlyBase_Annotation_IDs:CG18041-PA,GB_protein:AAF56956.2,REFSEQ:NP_651737,GB_protein:AAF56956,FlyMine:FBpp0084893,modMine:FBpp0084893; MD5=7b86b0599914afeb6409b4e9f…	21.9	17	0.143	DDDEIDVVSPHVTPFVTQDHR+EQIHSELVK+KLYEQLK+LYTSQALNVTTAHGEDNK+LYTSQALNVTTAHGEDNKGDVKPR+NSIGHVVESSR+QGVEAVLYK+VETNETLLHSLSSHINVEDIKPEVK
740b	FBpp0083471|FBgn0002781|CG32491-PM|mod(mdg4)-PM	1.0000	FBpp0083471 type=protein; loc=3R:complement(join(21376819..21377032,21376602..21376741,21375060..21375912,21362564..21362868)); ID=FBpp0083471; name=mod(mdg4)-PM; parent=FBgn0002781,FBtr0084072; dbxref=FlyBase:FBpp0083471,FlyBase_Annotation_IDs:CG32491-PM,GB_protein:AAN13871.1,REFSEQ:NP_732631,GB_protein:AAN13871,FlyMine:FBpp0083471,modMine:FBpp0083471; MD5=00d43b95c598d7df97d101e7a48b281d; lengt…	27.8	17	0.071	FLNFDGPAEFSLAAHR+GLTDNDPAPQPPQESSPPPAAPHVQQQQIPAQR+IETVDDGLGDEK+QEEAEYIDLPMELPTK+SEPDYSEDHGDAAGDAEGTYVEDDTYGDMR+YDDSYFTENEDAGNQTAANTSGGGVTATTSK+YKIETVDDGLGDEK
722a	FBpp0079874|FBgn0032393|CG12264-PA|CG12264-PA	1.0000	FBpp0079874 type=protein; loc=2L:join(11999725..11999854,11999913..12001171); ID=FBpp0079874; name=CG12264-PA; parent=FBgn0032393,FBtr0080290; dbxref=FlyBase:FBpp0079874,FlyBase_Annotation_IDs:CG12264-PA,GB_protein:AAF53143.1,REFSEQ:NP_609533,GB_protein:AAF53143,FlyMine:FBpp0079874,modMine:FBpp0079874; MD5=a30ecd18fd91702c98940874ba57d2fa; length=462; release=r6.09; species=Dmel;	39.2	17	0.142	AIGTDEDLAHSSIR+ALENEGFK+EIIFTSGATESNNIAVK+EMSPLWEMVQEGIDLK+EQVATLIGADPK+FTTVEEVDYTADK+GVGALYVR+ISSALPHVIR+NEQTEGRPLYLDAQATTPMDPR+SGTVPAPLAVGLGAAAELSLR+VFFHTDAAQAVGK+VPLDVNAMNIDLMSISGHK+WVDFLSNR
679a	FBpp0073623|FBgn0010198|CG2033-PC|RpS15Aa-PC FBpp0073624|FBgn0010198|CG2033-PA|RpS15Aa-PA FBpp0073625|FBgn0010198|CG2033-PD|RpS15Aa-PD FBpp0073626|FBgn0010198|CG2033-PE|RpS15Aa-PE FBpp0290052|FBgn0010198|CG2033-PF|RpS15Aa-PF	1.0000	FBpp0073623 type=protein; loc=X:complement(13335985..13336377); ID=FBpp0073623; name=RpS15Aa-PC; parent=FBgn0010198,FBtr0073792; dbxref=FlyBase:FBpp0073623,FlyBase_Annotation_IDs:CG2033-PC,GB_protein:AAN09322.1,REFSEQ:NP_727692,GB_protein:AAN09322; MD5=cff801b442d4e4dfa786d71bafa2fb16; length=130; release=r6.09; species=Dmel;;FBpp0073624 type=protein; loc=X:complement(13335985..13336377); ID=FBpp…	53.8	17	0.140	FDVPINDIEK+HGYIGEFEIVDDHR+IVVNLTGR+MNVLADALK+QFGYVVLTTSGGIMDHEEAR+WTNNLLPSR
601	FBpp0088015|FBgn0033210|CG1406-PA|U2A-PA	1.0000	FBpp0088015 type=protein; loc=2R:complement(7675438..7676235); ID=FBpp0088015; name=U2A-PA; parent=FBgn0033210,FBtr0088941; dbxref=FlyBase:FBpp0088015,FlyBase_Annotation_IDs:CG1406-PA,GB_protein:AAF59207.1,REFSEQ:NP_610315,GB_protein:AAF59207,FlyMine:FBpp0088015,modMine:FBpp0088015; MD5=821bb9d3bf6334f111c5d0f71d2fea4f; length=265; release=r6.09; species=Dmel;	43.0	17	0.142	ASSLAEVER+FQHEMEAVAQNGAGHNGSGAVAMEY+IPQIENLGATLDQFDTIDLSDNDLR+IPQIENLGATLDQFDTIDLSDNDLRK+KLDNLPHLPR+LANPQDMQR+LSQILQSGQLPDK+MSAAAAIAAEAGNGK+QAAQEFFR
588	FBpp0087731|FBgn0050349|CG30349-PA|CG30349-PA	1.0000	FBpp0087731 type=protein; loc=2R:join(8907591..8907896,8907950..8908479,8908535..8909020,8909077..8909205,8909262..8909411,8910487..8910584,8910644..8910807); ID=FBpp0087731; name=CG30349-PA; parent=FBgn0050349,FBtr0088650; dbxref=FlyBase:FBpp0087731,FlyBase_Annotation_IDs:CG30349-PA,GB_protein:AAF59028.2,REFSEQ:NP_610421,GB_protein:AAF59028,FlyMine:FBpp0087731,modMine:FBpp0087731; MD5=bebaf19db5…	23.7	17	0.134	ELVETFTGHSGEINTISSVASTDGTEFVLTTAK+GSVVIYSLAEGK+KVQNEVPMEAR+NVEYNSALPISQK+QQLQFER+SHEILFGYGSR+SIAEWQVGPEKPQNIVYLQK+SLQAQDAAGDQLHIALGTYK+TQLLMQALHSK+VNLIINQMK
538	FBpp0086101|FBgn0028382|CG4886-PA|cyp33-PA	1.0000	FBpp0086101 type=protein; loc=2R:join(17545289..17545489,17545554..17545937,17545994..17546166,17546240..17546384); ID=FBpp0086101; name=cyp33-PA; parent=FBgn0028382,FBtr0086945; dbxref=FlyBase:FBpp0086101,FlyBase_Annotation_IDs:CG4886-PA,GB_protein:AAF57839.1,REFSEQ:NP_523773,GB_protein:AAF57839,FlyMine:FBpp0086101,modMine:FBpp0086101; MD5=619cf9bcd58e81a609fafebddb591680; length=300; release=r6…	39.3	17	0.133	EDSFKPIWADDDWLQK+FNDENFNLK+HAGATLQPEGEPEAEK+HAGATLQPEGEPEAEKVETPSTGPAVIEK+HVVFGHVISGAEVVR+LLNNAFIPFGDIADIQMPADYESQR+NPQVFFDIR+RNPQVFFDIR+TIYVGGLADEVTER+VETPSTGPAVIEK
502	FBpp0085119|FBgn0039828|CG1542-PA|CG1542-PA	1.0000	FBpp0085119 type=protein; loc=3R:join(31213544..31213609,31213672..31213755,31213814..31214587); ID=FBpp0085119; name=CG1542-PA; parent=FBgn0039828,FBtr0085757; dbxref=FlyBase:FBpp0085119,FlyBase_Annotation_IDs:CG1542-PA,GB_protein:AAF57129.1,REFSEQ:NP_651850,GB_protein:AAF57129,FlyMine:FBpp0085119,modMine:FBpp0085119; MD5=c6d08a72af1b3cf21768e480f079f47f; length=307; release=r6.09; species=Dmel;	24.8	17	0.144	LDMINTLAPLAPELAVQLEK+LPYIRPEEDPVLNDFK+MQLPWLER+NLDFLEDAK+QAQSAVLEAIPR+RPDDYFAEMAK
51	FBpp0071259|FBgn0040235|CG12135-PA|c12.1-PA	1.0000	FBpp0071259 type=protein; loc=X:complement(join(9318992..9319122,9318280..9318928)); ID=FBpp0071259; name=c12.1-PA; parent=FBgn0040235,FBtr0071324; dbxref=FlyBase:FBpp0071259,FlyBase_Annotation_IDs:CG12135-PA,GB_protein:AAF46488.1,REFSEQ:NP_652605,GB_protein:AAF46488,FlyMine:FBpp0071259,modMine:FBpp0071259; MD5=88a47e6f20b5120247ea3d8db375fcd4; length=259; release=r6.09; species=Dmel;	19.3	17	0.142	ASGLGGDLK+MENILSGNPLMNYEPGTAASAAGR+THFVNDALR+WDDDVVFK
468	FBpp0084016|FBgn0039182|CG5728-PA|CG5728-PA	1.0000	FBpp0084016 type=protein; loc=3R:complement(join(24333141..24333221,24330800..24333084,24329146..24330737,24328925..24329090,24328689..24328857)); ID=FBpp0084016; name=CG5728-PA; parent=FBgn0039182,FBtr0084632; dbxref=FlyBase:FBpp0084016,FlyBase_Annotation_IDs:CG5728-PA,GB_protein:AAF56280.2,REFSEQ:NP_651245,GB_protein:AAF56280,FlyMine:FBpp0084016,modMine:FBpp0084016; MD5=9b4d21fbb126184282e6887e…	14.1	17	0.136	AAMSGDTSEYHDLTELFQLGR+AGLEEASAPISK+DWQSVQVGDIIR+GIISYGSIR+HDNNDMAQTLLDDVVTSYPK+ITFAAEDDEEDEDGNPK+LEEFVGLIPLR+LHPNDIENSGSAELR+NAPVELVPEQLLWVK+TAGTEVAPVK+TLVADISDAYTR+VNGILEQFYLAPNVR+VSALLLSSLVGTAK+YIAFLLSNTEIEKARALAR
452	FBpp0083572|FBgn0266581|CG6375-PB|pit-PB FBpp0083573|FBgn0266581|CG6375-PA|pit-PA FBpp0312062|FBgn0266581|CG6375-PC|pit-PC	1.0000	FBpp0083572 type=protein; loc=3R:join(22035835..22036015,22036076..22036297,22036507..22037193,22037252..22037877,22037957..22038283); ID=FBpp0083572; name=pit-PB; parent=FBgn0266581,FBtr0084174; dbxref=FlyBase:FBpp0083572,FlyBase_Annotation_IDs:CG6375-PB,GB_protein:AAN13900.2,REFSEQ:NP_732694,GB_protein:AAN13900; MD5=5f5811599cc1bddcf0acadec426990a8; length=680; release=r6.09; species=Dmel;;FBpp…	23.1	17	0.143	DDEPFTVESSLAALDYR+DEDDDLEEDFQEAPLPK+DLVGAAQTGSGK+EMGFTEMTEIQSK+GAVSEATLR+GINILVATPGR+IADIQLQLEK+LLDHLQNSPDFLYK+QIFNVNTLDLQAVAK+QTMLFSATQTAR+SFGFLVPPVVDLK+TLAFLIPAVELINK
440	FBpp0082928|FBgn0010926|CG5824-PA|l(3)07882-PA FBpp0312516|FBgn0010926|CG5824-PB|l(3)07882-PB	1.0000	FBpp0082928 type=protein; loc=3R:complement(join(17539362..17539863,17537356..17539306,17537189..17537294)); ID=FBpp0082928; name=l(3)07882-PA; parent=FBgn0010926,FBtr0083504; dbxref=FlyBase:FBpp0082928,FlyBase_Annotation_IDs:CG5824-PA,GB_protein:AAF55429.2,REFSEQ:NP_652040,GB_protein:AAF55429,FlyMine:FBpp0082928,modMine:FBpp0082928; MD5=e1104ebe494bf3f14425d029e5089a43; length=852; release=r6.09…	22.9	17	0.135	ADGEEDEEASVAKPK+DVEQLEITPPFER+EKDEVYDLTEK+EMIFEPR+FNLNDDELLTHR+HLSGDQLTESVMNAR+IYQEASVQQGELNELSR+LEPQQLQPTDLVTQTITPDFK+LINPDELAK+LVANLYSTSDFR+LYSFLLQYLK+MSNTLLEVIK+SADTIPASLDTSIPFTIK+SANPFDNSTAQSSK+TYEDFTELLSK
330	FBpp0079328|FBgn0010265|CG13389-PA|RpS13-PA FBpp0099990|FBgn0010265|CG13389-PB|RpS13-PB FBpp0312104|FBgn0010265|CG13389-PC|RpS13-PC	1.0000	FBpp0079328 type=protein; loc=2L:complement(join(8364541..8364563,8364188..8364315,8363821..8364125)); ID=FBpp0079328; name=RpS13-PA; parent=FBgn0010265,FBtr0079724; dbxref=FlyBase:FBpp0079328,GB_protein:AAF52649.1,FlyBase_Annotation_IDs:CG13389-PA,REFSEQ:NP_476938,GB_protein:AAF52649; MD5=64e6acba0b4cb2697fd1862d9d26fa02; length=151; release=r6.09; species=Dmel;;FBpp0099990 type=protein; loc=2L:…	42.4	17	0.139	GISQSALPYR+LILVESR+LNADDVKEQIKK+SVGLKPDIPEDLYHMIK+TVPSWLK+YESSTASALVA
19	FBpp0070422|FBgn0040066|CG17437-PA|wds-PA FBpp0300790|FBgn0040066|CG17437-PB|wds-PB	1.0000	FBpp0070422 type=protein; loc=X:join(2586279..2586549,2586761..2587386,2587441..2587629); ID=FBpp0070422; name=wds-PA; parent=FBgn0040066,FBtr0070438; dbxref=FlyBase:FBpp0070422,FlyBase_Annotation_IDs:CG17437-PA,GB_protein:AAF45791.1,REFSEQ:NP_524984,GB_protein:AAF45791,FlyMine:FBpp0070422,modMine:FBpp0070422; MD5=bba31ef4ee3304320e64e714e0c768c5; length=361; release=r6.09; species=Dmel;;FBpp0300…	30.7	17	0.135	FTLAGHTK+LGISDVAWSSDSR+LLVSGSDDK+SSLSVKPNYTLK+TLIDDDNPPVSFVK+TLPAHSDPVSAVHFNR+VWELSTGK+WIVSGSEDNMVYIWNLQSK+YILAATLDNTLK
751a	FBpp0084655|FBgn0039581|CG1866-PA|Moca-cyp-PA	1.0000	FBpp0084655 type=protein; loc=3R:join(28340435..28340738,28341372..28341459,28342185..28342214,28342280..28342419,28342479..28342626,28342683..28342809,28342880..28343074,28343135..28345015); ID=FBpp0084655; name=Moca-cyp-PA; parent=FBgn0039581,FBtr0085286; dbxref=FlyBase:FBpp0084655,FlyBase_Annotation_IDs:CG1866-PA,GB_protein:AAF56786.1,REFSEQ:NP_733246,GB_protein:AAF56786,FlyMine:FBpp0084655,mo…	13.3	16	0.129	EEGELHPLVTITK+GFGLITGK+IDPNEIPEVSNK+IVFELFNDVAPK+KHDRPFLLSMANR+LHEEDSVDPDAAASAGSASK+LTSALPMSEER+QSFFELSHASTYGGK+RPGQNYNQNQNQNQNQNQNQNQLNR
733a	FBpp0081822|FBgn0020910|CG4863-PA|RpL3-PA FBpp0307759|FBgn0020910|CG4863-PH|RpL3-PH	1.0000	FBpp0081822 type=protein; loc=3R:join(11221930..11221932,11222175..11222367,11222561..11222729,11223395..11223530,11223858..11224247,11224491..11224850); ID=FBpp0081822; name=RpL3-PA; parent=FBgn0020910,FBtr0082346; dbxref=FlyBase:FBpp0081822,FlyBase_Annotation_IDs:CG4863-PA,GB_protein:AAF54610.2,REFSEQ:NP_524316,GB_protein:AAF54610,FlyMine:FBpp0081822,modMine:FBpp0081822; MD5=96aa8a3d3896e3e1a66…	30.8	16	0.119	AGMTHIVR+AHVMEIQLNGGSIEDK+EEAAATTAAAAAATTTSA+HGSMAFYPK+KEVVEAVTVLETPPMIVVGAVGYIETPFGLR+LAFMGPLK+LKEEAAATTAAAAAATTTSA+SALEQIK+SIENDFR+SITPMGGFPHYGEVNNDFVMIK
691a	FBpp0074833|FBgn0036825|CG6846-PA|RpL26-PA FBpp0305858|FBgn0036825|CG6846-PB|RpL26-PB FBpp0312574|FBgn0036825|CG6846-PC|RpL26-PC	1.0000	FBpp0074833 type=protein; loc=3L:18899320..18899769; ID=FBpp0074833; name=RpL26-PA; parent=FBgn0036825,FBtr0075066; dbxref=FlyBase:FBpp0074833,FlyBase_Annotation_IDs:CG6846-PA,GB_protein:AAF49215.1,REFSEQ:NP_649070,GB_protein:AAF49215,FlyMine:FBpp0074833,modMine:FBpp0074833; MD5=fc887ba6bfe903798c48d38d79bdb0a7; length=149; release=r6.09; species=Dmel;;FBpp0305858 type=protein; loc=3L:18899320..1…	33.6	16	0.107	DDEVQVIR+ENANGTNVYVGIHPSK+FVVYVEK+KFVVYVEK+LMSAPLSK+QNPFVSSSR+RDDEVQVIR
587	FBpp0087704|FBgn0086656|CG8055-PA|shrb-PA	1.0000	FBpp0087704 type=protein; loc=2R:complement(join(9143620..9143797,9143059..9143236,9142717..9143000,9142615..9142655)); ID=FBpp0087704; name=shrb-PA; parent=FBgn0086656,FBtr0088623; dbxref=FlyBase:FBpp0087704,FlyBase_Annotation_IDs:CG8055-PA,GB_protein:AAF58977.2,REFSEQ:NP_610462,GB_protein:AAF58977,FlyMine:FBpp0087704,modMine:FBpp0087704; MD5=99a6da738faeb6a43409910b700b35da; length=226; release…	60.2	16	0.131	ATTTTAVEDDDDPDMK+EALESANTNTAVLTTMK+EIIGIPEPTPTLPEAPTEDLPEK+EISDAISNPVAFGADLDDEDLER+ELDELEQENFDKEIIGIPEPTPTLPEAPTEDLPEK+EVAPTTGEAIQK+IEDELNIAR+KQEFLEAK+QLQQIDGTLSTIEMQR
568	FBpp0087140|FBgn0013756|CG8274-PA|Mtor-PA FBpp0304737|FBgn0013756|CG8274-PB|Mtor-PB	1.0000	FBpp0087140 type=protein; loc=2R:join(11852756..11852906,11853348..11859483,11859540..11859871,11859930..11860063,11860315..11860602); ID=FBpp0087140; name=Mtor-PA; parent=FBgn0013756,FBtr0088033; dbxref=FlyBase:FBpp0087140,FlyBase_Annotation_IDs:CG8274-PA,GB_protein:AAF58615.1,REFSEQ:NP_477067,GB_protein:AAF58615,FlyMine:FBpp0087140,modMine:FBpp0087140; MD5=a4af95bc081f04da5ea7b1a9a6a18755; leng…	9.0	16	0.127	DIEGDSSTGTEEGVAEK+EILLISGDLNK+ELTELLEASEK+ESLQAAYDELLR+FAELEDLLTQK+GGETPLASIRPISVQNSR+IQAMEQELASANDLLK+ISDLEAEAMLSNVTEQSK+KIETLNAITDSNR+QDLHTYQQQLSSAIAAK+QLGSQQSTKPSTSSVAEK+QQVTTLEER+SDLSLTELYSMYAK+SELEEVNNQLR+SENTSLVESLNAAEVK
539	FBpp0086103|FBgn0010409|CG6510-PA|RpL18A-PA	1.0000	FBpp0086103 type=protein; loc=2R:complement(join(17547409..17547426,17546471..17546986)); ID=FBpp0086103; name=RpL18A-PA; parent=FBgn0010409,FBtr0086947; dbxref=FlyBase:FBpp0086103,FlyBase_Annotation_IDs:CG6510-PA,GB_protein:AAF57838.1,REFSEQ:NP_523774,GB_protein:AAF57838,FlyMine:FBpp0086103,modMine:FBpp0086103; MD5=25f9c528cffc82e53fb412237bba44d8; length=177; release=r6.09; species=Dmel;	41.2	16	0.129	AHSIQIIK+EPQTPLYK+EYEVVGR+IFAPDNIVAK+KLPSEKEPQTPLYK+KTTGEIVSIK+LPSEKEPQTPLYK+NFGIWLR+QVYETSPVK+TTGEIVSIK+VDSIPAAK
511	FBpp0085281|FBgn0061209|CG17949-PA|His2B FBpp0091113|FBgn0053868|CG33868-PA|His2B FBpp0091115|FBgn0053870|CG33870-PA|His2B FBpp0091117|FBgn0053872|CG33872-PA|His2B FBpp0091119|FBgn0053874|CG33874-PA|His2B FBpp0091121|FBgn0053876|CG33876-PA|His2B FBpp0091123|FBgn0053878|CG33878-PA|His2B FBpp0091125|FBgn0053880|CG33880-PA|His2B FBpp0091127|FBgn0053882|CG33882-PA|His2B FBpp0091129|FBgn0053884|CG3388…	1.0000	FBpp0085281 type=protein; loc=2L:complement(21423191..21423562); ID=FBpp0085281; name=His2B:CG17949-PA; parent=FBgn0061209,FBtr0085927; dbxref=FlyBase:FBpp0085281,GB_protein:AAN11124.1,FlyBase_Annotation_IDs:CG17949-PA,REFSEQ:NP_724342,GB_protein:AAN11124; MD5=523bf69b6d6b2415c7fc9ac48aafa63e; length=123; release=r6.09; species=Dmel;;FBpp0091113 type=protein; loc=2L:complement(21537682..21538053)…	41.5	16	0.121	AMSIMNSFVNDIFER+EIQTAVR+ESYAIYIYK+LLLPGELAK+QVHPDTGISSK
384	FBpp0080794|FBgn0003231|CG10360-PA|ref(2)P-PA FBpp0099683|FBgn0003231|CG10360-PB|ref(2)P-PB	1.0000	FBpp0080794 type=protein; loc=2L:join(19542817..19542988,19543620..19545101,19545157..19545302); ID=FBpp0080794; name=ref(2)P-PA; parent=FBgn0003231,FBtr0081253; dbxref=FlyBase_Annotation_IDs:CG10360-PA,FlyBase:FBpp0080794,GB_protein:AAF53824.1,REFSEQ:NP_476700,GB_protein:AAF53824; MD5=84e696ba5a5e99cca6d3df66efd78574; length=599; release=r6.09; species=Dmel;;FBpp0099683 type=protein; loc=2L:join…	31.6	16	0.132	AAEQTESPPQAEPTVTAEK+DFGQLGELLR+EIELYLFQER+HAGVLTQFVEMMTNLPLNTTTATAPAEPQKPK+IIDTTEGGDSGIFAPSTTPSAENK+KVNTDQSVPR+MPTNNGPGMVDAWFTGPGLGR+TEDPVTTPR+TVPVYHTDESINK+VEQASANTQTAQVDTVSTSTSTTSVTTNSVGTSPAAPDDKR+VNTDQSVPR
321	FBpp0079233|FBgn0032015|CG7830-PA|Ostgamma-PA	1.0000	FBpp0079233 type=protein; loc=2L:complement(join(8307983..8308069,8307147..8307873,8306906..8307068,8306825..8306840)); ID=FBpp0079233; name=Ostgamma-PA; parent=FBgn0032015,FBtr0079613; dbxref=FlyBase:FBpp0079233,FlyBase_Annotation_IDs:CG7830-PA,GB_protein:AAF52636.2,REFSEQ:NP_609204,GB_protein:AAF52636,FlyMine:FBpp0079233,modMine:FBpp0079233; MD5=8ebc498cefe5507b7ddaf1a05ee6afc8; length=330; rel…	33.6	16	0.122	AQGYPYSFLFK+GADTMDIHR+HAHDEFAIVANSYR+IFRPPNYSGTVAMITLVALVGSFLYIR+LNTAPVFMHFPAK+NNLEFLYNK+TGLSLSEK+VGFAADSIAK+VQNLVDMNAK
298	FBpp0078624|FBgn0037220|CG14641-PA|CG14641-PA	1.0000	FBpp0078624 type=protein; loc=3R:complement(4230986..4232242); ID=FBpp0078624; name=CG14641-PA; parent=FBgn0037220,FBtr0078985; dbxref=FlyBase:FBpp0078624,FlyBase_Annotation_IDs:CG14641-PA,GB_protein:AAF52166.2,REFSEQ:NP_649440,GB_protein:AAF52166,FlyMine:FBpp0078624,modMine:FBpp0078624; MD5=c2e818d483db63c1bdaba8a641b10532; length=418; release=r6.09; species=Dmel;	31.3	16	0.134	AASLPTLEPPEDR+DQFYQFGEIR+EYYIQNIDAQLQDGDGTEAAGAVGR+FDLAGIPPPSAKPNDYFNLR+NAAELAAER+NITTLYVGNLPEEITEPELR+QEQINVMPAGMK+SLAANEMLSK+VADNMPQSDVNK
290	FBpp0078450|FBgn0037312|CG11999-PA|CG11999-PA	1.0000	FBpp0078450 type=protein; loc=3R:complement(join(5354561..5354621,5353844..5354433)); ID=FBpp0078450; name=CG11999-PA; parent=FBgn0037312,FBtr0078807; dbxref=FlyBase:FBpp0078450,FlyBase_Annotation_IDs:CG11999-PA,GB_protein:AAF52043.1,REFSEQ:NP_649527,GB_protein:AAF52043,FlyMine:FBpp0078450,modMine:FBpp0078450; MD5=fe3a7122e76969a61f10f74a32ddaef7; length=216; release=r6.09; species=Dmel;	27.8	16	0.135	EDVNSHWVIK+HIDTGMYLGMSGR+LLNSDYAFR+SSTHDEYAHSEL+YGSGSGQQSVTGVEQK
267	FBpp0077716|FBgn0002593|CG4087-PA|RpLP1-PA FBpp0304265|FBgn0002593|CG4087-PB|RpLP1-PB	1.0000	FBpp0077716 type=protein; loc=2L:join(420075..420146,420292..420558); ID=FBpp0077716; name=RpLP1-PA; parent=FBgn0002593,FBtr0078056; dbxref=FlyBase:FBpp0077716,FlyBase_Annotation_IDs:CG4087-PA,GB_protein:AAF51499.1,REFSEQ:NP_476630,GB_protein:AAF51499,FlyMine:FBpp0077716,modMine:FBpp0077716; MD5=14996ea00a002e01173b79d94ab23b2f; length=112; release=r6.09; species=Dmel;;FBpp0304265 type=protein; l…	50.0	16	0.134	AANVEVEPYWPGLFAK+ALEGINVK+DLITNIGSGVGAAPAGGAAPAAAAAAPAAESK
231	FBpp0076552|FBgn0011640|CG8597-PA|lark-PA FBpp0076553|FBgn0011640|CG8597-PB|lark-PB FBpp0076554|FBgn0011640|CG8597-PC|lark-PC FBpp0076555|FBgn0011640|CG8597-PD|lark-PD FBpp0076556|FBgn0011640|CG8597-PE|lark-PE	1.0000	FBpp0076552 type=protein; loc=3L:join(7340069..7340770,7340876..7341114,7341353..7341470); ID=FBpp0076552; name=lark-PA; parent=FBgn0011640,FBtr0076841; dbxref=FlyBase_Annotation_IDs:CG8597-PA,FlyBase:FBpp0076552,GB_protein:AAF50578.1,REFSEQ:NP_523957,GB_protein:AAF50578; MD5=498cc25e6484a5d938da98774852f7fd; length=352; release=r6.09; species=Dmel;;FBpp0076553 type=protein; loc=3L:join(7340069..…	25.0	16	0.118	DAIQNLNGYTLNEFAIK+DPYPPPPPPPPFLR+EPPSPLSAGGYR+GYDTMFSR+IFVGNLTDK+NYGFVHMETEQQGR+YGSPTPHGYEDFSR
104	FBpp0072801|FBgn0261602|CG1263-PA|RpL8-PA FBpp0072802|FBgn0261602|CG1263-PB|RpL8-PB	1.0000	FBpp0072801 type=protein; loc=3L:join(2587753..2587890,2588084..2588716); ID=FBpp0072801; name=RpL8-PA; parent=FBgn0261602,FBtr0072924; dbxref=FlyBase:FBpp0072801,FlyBase_Annotation_IDs:CG1263-PA,GB_protein:AAF47659.1,REFSEQ:NP_524726,GB_protein:AAF47659,FlyMine:FBpp0072801,modMine:FBpp0072801; MD5=d09e64c3a15edc7f30e4ac2fa02ce592; length=256; release=r6.09; species=Dmel;;FBpp0072802 type=protein…	26.6	16	0.131	AMVGIVAGGGR+DIIHDPGR+GAPLAVVHFR+IDKPILK+KVGLIAAR+SLDFAER+TSGNYATVIAHNQDTK+TSGNYATVIAHNQDTKK
93	FBpp0072427|FBgn0027587|CG7028-PA|CG7028-PA FBpp0303824|FBgn0027587|CG7028-PB|CG7028-PB FBpp0311155|FBgn0027587|CG7028-PC|CG7028-PC FBpp0311156|FBgn0027587|CG7028-PD|CG7028-PD FBpp0311157|FBgn0027587|CG7028-PE|CG7028-PE	1.0000	FBpp0072427 type=protein; loc=3L:complement(join(211292..211308,210815..211219,209784..210738,209450..209713,209142..209374,208971..209079,208372..208908,208114..208317)); ID=FBpp0072427; name=CG7028-PA; parent=FBgn0027587,FBtr0072528; dbxref=FlyBase:FBpp0072427,FlyBase_Annotation_IDs:CG7028-PA,GB_protein:AAF47349.1,REFSEQ:NP_612010,GB_protein:AAF47349,FlyMine:FBpp0072427,modMine:FBpp0072427; MD5…	17.7	15	0.111	AVTSVPQPQPSK+DLLENMFALDPAK+FTEIMQK+HASPLPAAPR+IGEVLDNR+ISLNQALVHPFIQEK+LGTGQESPAPHNSVSYESR+SAAPLATATSK+SLQQELIADQNLPDDQHR+SYTQQLFLALK+VGKPLLPTDPSSLVEEITK+YLVNGYTGQGVFSNVVR
821b	sp|K1C15_SHEEP|	1.0000	sp K1C15_SHEEP	12.8	15	0.075	ALEEANADLEVK+LAADDFR+MAGIGTGEASLGGGGGGK+QSVEADINGLR+QSVEADINGLRR+RVLDELTLTK+VLDELTLTK
732a	FBpp0081676|FBgn0028734|CG6203-PC|Fmr1-PC FBpp0081677|FBgn0028734|CG6203-PD|Fmr1-PD FBpp0081678|FBgn0028734|CG6203-PE|Fmr1-PE FBpp0300445|FBgn0028734|CG6203-PG|Fmr1-PG FBpp0312465|FBgn0028734|CG6203-PJ|Fmr1-PJ FBpp0312466|FBgn0028734|CG6203-PK|Fmr1-PK	1.0000	FBpp0081676 type=protein; loc=3R:complement(join(10108695..10108745,10107430..10107479,10105790..10106113,10105559..10105724,10105434..10105501,10105069..10105369,10104879..10105010,10104289..10104796,10103673..10103747,10103232..10103602)); ID=FBpp0081676; name=Fmr1-PC; parent=FBgn0028734,FBtr0082198; dbxref=FlyBase:FBpp0081676,FlyBase_Annotation_IDs:CG6203-PC,GB_protein:AAN13451.1,REFSEQ:NP_731…	23.3	15	0.122	AIQESSMGSTQSFPVTR+AMLEYAEEFFQVPR+ELAHVPFVFIGTVESIANAK+GYSSDIESVR+IAGDDEQDQNIPR+IIQEIVDK+MEIDQQLR+QQAGTQQQQPSQVQQQQAAQQQQPKPR+SNNHTDQPSGQQQLAENVK+TFYQFTLPVPEELR
726a	FBpp0081148|FBgn0037466|CG1965-PA|CG1965-PA	1.0000	FBpp0081148 type=protein; loc=3R:join(7067510..7067729,7067788..7068089,7068708..7068948,7069006..7069188,7069285..7069938,7070025..7070573,7070632..7070824,7070894..7071217,7071273..7071324); ID=FBpp0081148; name=CG1965-PA; parent=FBgn0037466,FBtr0081634; dbxref=FlyBase:FBpp0081148,FlyBase_Annotation_IDs:CG1965-PA,GB_protein:AAF54074.3,REFSEQ:NP_649689,GB_protein:AAF54074,FlyMine:FBpp0081148,mod…	25.0	15	0.120	AENSGHPGGENGSTQHLESSGGPSSGPPNSNSNPANAGR+EIAESAKPITAASR+ELAIGALLNR+EQGAGDYIPIEEPKEPAK+FMIKPAPSGIGTGMDDGDSTAAQSTSTLLEQAYAK+IDPDINLVPALIEK+KAIKPQEDNSKPK+LALENDVFIPIFPK+NFLSWQGILADK+QMLESGSIPDAAMIHAAR+SDNHMIQTEIR+TPDYEEQVR+TPQEILAAIQSR+VLAPLVR
673a	FBpp0072830|FBgn0010909|CG16973-PA|msn-PA	1.0000	FBpp0072830 type=protein; loc=3L:complement(join(2585605..2585682,2579455..2579520,2567370..2567814,2567046..2567288,2566434..2566933,2566202..2566375,2565601..2565621,2564397..2564695,2563818..2563959,2561932..2562843,2560116..2560295,2557793..2558389,2557572..2557727,2557341..2557508,2557136..2557285,2556942..2557076,2556792..2556866,2556556..2556729)); ID=FBpp0072830; name=msn-PA; parent=FBgn0…	14.5	15	0.127	ESHVNVNVTPTSHEAANDTPEIR+GGGGGGGGGGGGGGSSGVGADGTGLGTPGTR+GQNVLLTDNAEVK+LQQLQQQQQQQQLQQQQQQQNR+RPEPQPQTAAGGQGSQQQAQPEAPPR+SFLTFGFGAGGSGPSR+SSSEEYQAAISSSVHSTPSK+SSSSITNLLHK+SVESGHLDGVFMHK+TDGLSDQVER+TESVIVLQNAAVR+TSSVLPDLLSQASPATPPR
65	FBpp0071766|FBgn0034743|CG4046-PA|RpS16-PA FBpp0309759|FBgn0034743|CG4046-PB|RpS16-PB	1.0000	FBpp0071766 type=protein; loc=2R:join(22606158..22606169,22606247..22606288,22606509..22606640,22606934..22607048,22607755..22607900); ID=FBpp0071766; name=RpS16-PA; parent=FBgn0034743,FBtr0071855; dbxref=FlyBase:FBpp0071766,FlyBase_Annotation_IDs:CG4046-PA,GB_protein:AAF46862.1,REFSEQ:NP_611685,GB_protein:AAF46862,FlyMine:FBpp0071766,modMine:FBpp0071766; MD5=e7f0408a4696f9329449eb7f556de5eb; len…	56.1	15	0.127	ALVAFYQK+DILVQYDR+EIKDILVQYDR+EPVQAVQVFGR+FAGVDIR+LQEPLLLLGK+REPVQAVQVFGR+RREPVQAVQVFGR+TLLVGDPR+VNGRPLEQIEPK+VSGGGHVAQIYAIR
549	FBpp0086647|FBgn0086895|CG8241-PA|pea-PA	1.0000	FBpp0086647 type=protein; loc=2R:join(14153249..14156429,14156486..14157033); ID=FBpp0086647; name=pea-PA; parent=FBgn0086895,FBtr0087518; dbxref=FlyBase:FBpp0086647,FlyBase_Annotation_IDs:CG8241-PA,GB_protein:AAF58294.1,REFSEQ:NP_610928,GB_protein:AAF58294,FlyMine:FBpp0086647,modMine:FBpp0086647; MD5=30175e808becb9edbfadfb3746046902; length=1242; release=r6.09; species=Dmel;	14.0	15	0.125	DLAEFIIDLENK+EQEIEAMPTSLNK+FSQYFFK+IFDPAPAGSR+LEYLSLVSK+LGQEVGYTIR+LIVTSATLDAVK+NPDGSLAQAAMMQSALSK+SLGPDVPELIILPVYSALPSEMQTR+TFPVEVLYTK+TGMDSLVVTPISQAAAK+TNLATTVLQLK+WLVEFAPSFFR+YMTDGMLLR
532	FBpp0085947|FBgn0266420|CG5581-PA|Ote-PA	1.0000	FBpp0085947 type=protein; loc=2R:complement(18275805..18277079); ID=FBpp0085947; name=Ote-PA; parent=FBgn0266420,FBtr0086768; dbxref=FlyBase:FBpp0085947,FlyBase_Annotation_IDs:CG5581-PA,GB_protein:AAF57722.3,REFSEQ:NP_476664,GB_protein:AAF57722,FlyMine:FBpp0085947,modMine:FBpp0085947; MD5=3547adbeee0a701f23aeb5504bafcdde; length=424; release=r6.09; species=Dmel;	35.6	15	0.128	ASIGGQASPAASPK+ETLAPAPGAPSAPAAASTPVDK+KPETIVEQPASSK+LASSGTTTYEYK+MLAQGLPNIPVTDSSR+SYDYASNPAPGR+TAAQGYVTAEAPPVASYSSSYK+TLASGNAGSGSLGYEPR+TYANELSDDTDSK+TYANELSDDTDSKEDQYESTFAR
528	FBpp0085809|FBgn0034401|CG15100-PA|MetRS-PA	1.0000	FBpp0085809 type=protein; loc=2R:complement(join(18850388..18850490,18850179..18850300,18849265..18850100,18849102..18849206,18847894..18849045,18847083..18847833)); ID=FBpp0085809; name=MetRS-PA; parent=FBgn0034401,FBtr0086627; dbxref=FlyBase:FBpp0085809,FlyBase_Annotation_IDs:CG15100-PA,GB_protein:AAF57625.2,REFSEQ:NP_611382,GB_protein:AAF57625,FlyMine:FBpp0085809,modMine:FBpp0085809; MD5=9809e…	20.7	15	0.125	AAPAANAAPAASPAATADAAK+ALAENLTPR+ALPEVQEVLAEQPLK+DLLVLPTLELDNGLR+DLSFNALQQSNR+FYLASARPEGQDSSFSWNDLAAR+GIGVFGNDAQETGIPADVWR+GTDVELFQFMAK+LEQSFIDELK+LFSPAAIAK+NNSELLNNLGNFVNR+QPVQVQLVNLNDAK+TTTQEQTDIVQEAFK+YGGAQATNDAAHSQISAADLEK
363	FBpp0080052|FBgn0022069|CG12396-PA|Nnp-1-PA	1.0000	FBpp0080052 type=protein; loc=2L:complement(13364013..13366076); ID=FBpp0080052; name=Nnp-1-PA; parent=FBgn0022069,FBtr0080473; dbxref=FlyBase:FBpp0080052,FlyBase_Annotation_IDs:CG12396-PA,GB_protein:AAF53287.1,REFSEQ:NP_651976,GB_protein:AAF53287,FlyMine:FBpp0080052,modMine:FBpp0080052; MD5=db466f5dcd1af791fe0eea6f647a3584; length=687; release=r6.09; species=Dmel;	19.1	15	0.127	ELMVVAQEVK+LDSGFDEEDDEVNAEEEQPR+LIQIFETYQR+LLQSINFEEVDEHNYDEVISK+LSPQVPYDANR+NAEAAEIQVEQEEDASQPK+QMGFPTASIDDIEK+SSINNAWVVEEVK+VEGQTLSEMVEQK
233	FBpp0076602|FBgn0035753|CG8615-PA|RpL18-PA FBpp0305562|FBgn0035753|CG8615-PB|RpL18-PB FBpp0311286|FBgn0035753|CG8615-PC|RpL18-PC	1.0000	FBpp0076602 type=protein; loc=3L:complement(join(7241226..7241228,7240855..7240941,7240301..7240777)); ID=FBpp0076602; name=RpL18-PA; parent=FBgn0035753,FBtr0076892; dbxref=GB_protein:AAF50596.1,FlyBase:FBpp0076602,FlyBase_Annotation_IDs:CG8615-PA,REFSEQ:NP_648091,GB_protein:AAF50596,FlyMine:FBpp0076602,modMine:FBpp0076602; MD5=7321237c81d349ed4322de58426e4c66; length=188; release=r6.09; species=…	31.4	15	0.127	AANQPESTIVVVGTVTDDAR+AGGEVLTFDQLALR+INRPPLSLQR+NTLLLQGR+SQDVYLR
202	FBpp0075448|FBgn0029148|CG5258-PA|NHP2-PA FBpp0305289|FBgn0029148|CG5258-PB|NHP2-PB	1.0000	FBpp0075448 type=protein; loc=3L:complement(join(14801840..14802090,14801548..14801779)); ID=FBpp0075448; name=NHP2-PA; parent=FBgn0029148,FBtr0075698; dbxref=FlyBase:FBpp0075448,FlyBase_Annotation_IDs:CG5258-PA,GB_protein:AAF49701.1,REFSEQ:NP_651965,GB_protein:AAF49701,FlyMine:FBpp0075448,modMine:FBpp0075448; MD5=abda22110bd2ce4ff1b62397e2edb16d; length=160; release=r6.09; species=Dmel;;FBpp0305…	48.1	15	0.124	ADLGAAMGVK+EELSALNIPV+GIPYTYTPSR+GTVALLVR+QNEEYKDLYDEVK+RGTVALLVR+SEDADESVVASGDVTIK+SEDADESVVASGDVTIKEEESYDDK
201	FBpp0075441|FBgn0036450|CG13472-PA|Tdrd3-PA	1.0000	FBpp0075441 type=protein; loc=3L:join(14786847..14786881,14786934..14787018,14787093..14789213,14789319..14789588); ID=FBpp0075441; name=Tdrd3-PA; parent=FBgn0036450,FBtr0075691; dbxref=FlyBase:FBpp0075441,FlyBase_Annotation_IDs:CG13472-PA,GB_protein:AAF49703.1,REFSEQ:NP_648724,GB_protein:AAF49703,FlyMine:FBpp0075441,modMine:FBpp0075441; MD5=4adfa24796760f07d322221d2283ac2c; length=836; release=r…	20.0	15	0.122	ALELEPVPQLNLNVAPGSK+AQPAPVAVPQAAPR+DEVEAPKPAANTTLFDFLTNK+ETPAASNAETFAAAPTAAPTAPPTTNHFNPFK+IFGGGGQNIIDHNVK+IVLQVQR+LAGSGTETTQQQQPAQLHSQKPEK+LQLMQGFLLLK+STNSAGDDFNAR+YYEAEITGVSEK
175	FBpp0074825|FBgn0000261|CG6871-PA|Cat-PA	1.0000	FBpp0074825 type=protein; loc=3L:join(18822786..18822842,18826338..18827258,18827356..18827898); ID=FBpp0074825; name=Cat-PA; parent=FBgn0000261,FBtr0075058; dbxref=FlyBase_Annotation_IDs:CG6871-PA,FlyBase:FBpp0074825,GB_protein:AAF49228.1,REFSEQ:NP_536731,GB_protein:AAF49228,FlyMine:FBpp0074825,modMine:FBpp0074825; MD5=51c180f836ffa8819f760a2c7e45d62a; length=506; release=r6.09; species=Dmel;	35.8	15	0.123	DAASNQLIDYK+DPILFPSFIHTQK+FSTVGGESGSADTAR+GPILLQDVNFLDEMSHFDR+LFSYSDTHR+LVQNIAGHLSNASQFLQER+MLTEELNLAK+NSQTVSPGAITTGNGAPIGIK+NYFAEVEQIAFSPAHLVPGVEPSPDK+TADQLASTDPDYSIR+YSSGDTEDNFGQVTDFWVHVLDK
159	FBpp0074431|FBgn0030959|CG6961-PA|CG6961-PA FBpp0074432|FBgn0030956|CG18259-PA|CG18259-PA	1.0000	FBpp0074431 type=protein; loc=X:complement(join(18787981..18788060,18787398..18787918,18786599..18787340,18786461..18786542)); ID=FBpp0074431; name=CG6961-PA; parent=FBgn0030959,FBtr0074660; dbxref=FlyBase:FBpp0074431,FlyBase_Annotation_IDs:CG6961-PA,GB_protein:AAF48885.2,REFSEQ:NP_573325,GB_protein:AAF48885,FlyMine:FBpp0074431,modMine:FBpp0074431; MD5=6dc38ff6a12c5513175baba7ab19ef89; length=474…	31.2	15	0.129	ELFSDIGPVYDAR+GDDVEMSMAPLNNK+LLVSNLHTNVTTADIR+LSMSNHADGTIQAK+QLLNKPFFKPSGAR+SAGPILIDDEEESFEPSHR+VVRPGTAEVIYK+WDSDDGVVELGNHMLSGLR+YIDLDNMQDLEDEEISR+YSIGGLDLNR
129	FBpp0073597|FBgn0030474|CG15747-PA|CG15747-PA FBpp0312198|FBgn0030474|CG15747-PC|CG15747-PC	1.0000	FBpp0073597 type=protein; loc=X:join(13338375..13338385,13338452..13339604); ID=FBpp0073597; name=CG15747-PA; parent=FBgn0030474,FBtr0073766; dbxref=FlyBase:FBpp0073597,FlyBase_Annotation_IDs:CG15747-PA,GB_protein:AAF48258.2,REFSEQ:NP_727694,GB_protein:AAF48258,FlyMine:FBpp0073597,modMine:FBpp0073597; MD5=1fff3e456499c8d3dda69b21259ce123; length=387; release=r6.09; species=Dmel;;FBpp0312198 type=…	26.9	15	0.129	ALAEDPTIFQYDELYDDMDSK+ALAEDPTIFQYDELYDDMDSKR+DEYLEAIGDVTK+DLDGFYR+LGGPAQQDVVKPK+QYGLILPGQQK+TAPTTDEVAYKPIK+TGGVSMGPSLMER+TVGEVLAAALAR
123	FBpp0073331|FBgn0030268|CG1453-PA|Klp10A-PA FBpp0073332|FBgn0030268|CG1453-PE|Klp10A-PE FBpp0073333|FBgn0030268|CG1453-PD|Klp10A-PD FBpp0073334|FBgn0030268|CG1453-PB|Klp10A-PB FBpp0073335|FBgn0030268|CG1453-PC|Klp10A-PC FBpp0312027|FBgn0030268|CG1453-PF|Klp10A-PF	1.0000	FBpp0073331 type=protein; loc=X:complement(join(11134880..11135916,11133440..11133686,11132551..11133363,11130980..11131300)); ID=FBpp0073331; name=Klp10A-PA; parent=FBgn0030268,FBtr0073475; dbxref=FlyBase:FBpp0073331,FlyBase_Annotation_IDs:CG1453-PA,GB_protein:AAN09282.1,REFSEQ:NP_572687,GB_protein:AAN09282,modMine:FBpp0073331; MD5=d1d9bec51d6bfdbe21d965ec065be72b; length=805; release=r6.09; spe…	16.6	15	0.121	EIDVISVPR+FSFIDLAGNER+IASAVPNNTLPNPSAAASAGPAAQGVATAATTQGAGGASTR+NPTQSAIGGNLTSR+QQVQVVGLTEK+SHAVFQIVLRPQGSTK+TVNATLETFLAESK+VFDLLSDK+VVDGVEEVLK
115	FBpp0073083|FBgn0011692|CG1258-PA|pav-PA	1.0000	FBpp0073083 type=protein; loc=3L:join(4242878..4242888,4242948..4243706,4243765..4244314,4244375..4244696,4244752..4245302,4245364..4245834); ID=FBpp0073083; name=pav-PA; parent=FBgn0011692,FBtr0073227; dbxref=FlyBase:FBpp0073083,FlyBase_Annotation_IDs:CG1258-PA,GB_protein:AAF47868.1,REFSEQ:NP_477025,GB_protein:AAF47868,FlyMine:FBpp0073083,modMine:FBpp0073083; MD5=188823d56b39a149172e19f9b832bb12…	20.2	15	0.114	AANPVPLGTIMQPYLK+EAGNINNSLMTLR+ELMHYLEQR+FAEMTQEVQIAR+HVFQPDATQQDVYAAVAQPLVENLLK+IAVNNLNELGIPEAK+IHESSIDVLNNTLSK+LNGFEILSEEDALLER+LVQAPTDSQGENVVQDR+NSLLFTYGVTGSGK+QIEELTFK+QNITVSQLSLVDLAGSER
797a	FBpp0089056|FBgn0032456|CG6214-PA|MRP-PA FBpp0089057|FBgn0032456|CG6214-PB|MRP-PB FBpp0089058|FBgn0032456|CG6214-PC|MRP-PC FBpp0089059|FBgn0032456|CG6214-PD|MRP-PD FBpp0089060|FBgn0032456|CG6214-PE|MRP-PE FBpp0089061|FBgn0032456|CG6214-PF|MRP-PF FBpp0089062|FBgn0032456|CG6214-PG|MRP-PG FBpp0089063|FBgn0032456|CG6214-PH|MRP-PH FBpp0089064|FBgn0032456|CG6214-PI|MRP-PI FBpp0089065|FBgn0032456|CG6214…	1.0000	FBpp0089056 type=protein; loc=2L:join(12722431..12722484,12722559..12724070,12724206..12724343,12724472..12724618,12725712..12725796,12725859..12726678,12726746..12727116,12730843..12731066,12737959..12738176,12738241..12738747,12738807..12739188,12743980..12744171); ID=FBpp0089056; name=MRP-PA; parent=FBgn0032456,FBtr0090013; dbxref=FlyBase:FBpp0089056,FlyBase_Annotation_IDs:CG6214-PA,GB_protein…	11.1	14	0.115	ADIDILSAGDLTEIGEK+GQIIEFASPTELLDNPK+GVSFNIQGGEK+INLDPFEIK+LAYVPQQAWIQNATVR+LTIIPQDPVLFSGSLR+MGEISESGTFDQLVK+SLAAGLNHEIAEGGENLSVGQR+SPIYSHFSETVTGASTIR+SSLTLALFR+SSVVQAFLGEMEK+TALINAIYR
80	FBpp0072120|FBgn0263006|CG3725-PG|SERCA-PG FBpp0072121|FBgn0263006|CG3725-PE|SERCA-PE FBpp0072122|FBgn0263006|CG3725-PB|SERCA-PB FBpp0072123|FBgn0263006|CG3725-PD|SERCA-PD FBpp0072124|FBgn0263006|CG3725-PA|SERCA-PA FBpp0072125|FBgn0263006|CG3725-PH|SERCA-PH FBpp0072126|FBgn0263006|CG3725-PC|SERCA-PC FBpp0072127|FBgn0263006|CG3725-PF|SERCA-PF FBpp0309946|FBgn0263006|CG3725-PI|SERCA-PI	1.0000	FBpp0072120 type=protein; loc=2R:complement(join(23932667..23932784,23932574..23932591,23932406..23932488,23930158..23932329,23929983..23930098,23929682..23929918,23929500..23929617,23929231..23929431)); ID=FBpp0072120; name=SERCA-PG; parent=FBgn0263006,FBtr0072211; dbxref=FlyBase:FBpp0072120,GB_protein:AAM68281.1,FlyBase_Annotation_IDs:CG3725-PG,REFSEQ:NP_726386,GB_protein:AAM68281; MD5=b5943523…	17.6	14	0.118	AEIGIAMGSGTAVAK+EFTLEFSR+FSIPVVLLDETLK+GAPEGVLER+GVVIGTGLSTAIGK+IDQSILTGESVSVIK+IVEFLQSMNEISAMTGDGVNDAPALK+NAESAIEALK+SAAEMVLADDNFSSIVSAVEEGR+TEMSETEEIKTPLQQK+TVEQSLNFFGTDPER+YGPNELPTEEGK
765a	FBpp0085566|FBgn0034528|CG11180-PA|CG11180-PA	1.0000	FBpp0085566 type=protein; loc=2R:complement(join(20623231..20623303,20621067..20623174)); ID=FBpp0085566; name=CG11180-PA; parent=FBgn0034528,FBtr0086254; dbxref=FlyBase:FBpp0085566,FlyBase_Annotation_IDs:CG11180-PA,GB_protein:AAF57445.1,REFSEQ:NP_611495,GB_protein:AAF57445,FlyMine:FBpp0085566,modMine:FBpp0085566; MD5=af431a0070c6e91771fe12ac6d3e9636; length=726; release=r6.09; species=Dmel;	23.3	14	0.115	ADEPPTKEEEPEQVASMPK+DLEETPPASEATEK+DLLSLEEIQEK+DNDEKDLEETPPASEATEK+EEEPEQVASMPK+ENTSGMSLEER+FEQISADNDEVTSK+FKNDAEGLGFEQR+GSSLDEIEQSENNFVEEK+KEEESAEVSIQTEESDQKK+NDAEGLGFEQR+SVQSADEDLPK+TDEQPTAVEEIEQDAPK+TSEQPTAVEEIEQDVPK
757a	FBpp0085066|FBgn0027598|CG31012-PC|cindr-PC	1.0000	FBpp0085066 type=protein; loc=3R:join(30809271..30809283,30816875..30817124,30817198..30817309,30817634..30818207,30824278..30824886,30824955..30826045); ID=FBpp0085066; name=cindr-PC; parent=FBgn0027598,FBtr0085704; dbxref=FlyBase:FBpp0085066,FlyBase_Annotation_IDs:CG31012-PC,GB_protein:AAF57087.2,REFSEQ:NP_733405,GB_protein:AAF57087,FlyMine:FBpp0085066,modMine:FBpp0085066; MD5=5361233985aa708f7…	22.6	14	0.108	AATIAVEDTDFDR+EPDELDLQK+KTGSSSNSTTSSTTTASSSAGRK+MLAPSEVAPINEPPSATQITQNQR+MLSGANQLPESGAAGNVVIR+RPPTIGATVTTSALTSK+SSTSSATTSSATTVATGLTSSSVSK+TIEELVNALK+VDDIIAVISTELPDK+VDKLEGLVLNQQR+VSNTASTTSHMTTTNSSNSSTTSVTTQQQK
735a	FBpp0082319|FBgn0263396|CG16901-PA|sqd-PA	1.0000	FBpp0082319 type=protein; loc=3R:complement(join(13645753..13645919,13643169..13643209,13642829..13643103,13642512..13642755,13642189..13642427)); ID=FBpp0082319; name=sqd-PA; parent=FBgn0263396,FBtr0082854; dbxref=FlyBase:FBpp0082319,FlyBase_Annotation_IDs:CG16901-PA,GB_protein:AAF54964.2,REFSEQ:NP_731826,GB_protein:AAF54964,FlyMine:FBpp0082319,modMine:FBpp0082319; MD5=f3e0c9c10a8c84b1ad97a28350…	52.0	14	0.109	ATPKPENQMMGGMR+DVTADGPGSENGDAGAAGSTNGSSDNQSAASGQR+GFAFIVFTNTEAIDK+IFVGGLTTEISDEEIK+LFVGGLSWETTEK+QQSSAQNNYYNNNTSSNYHQNK+QVDTEINGEDFTK+TYFGQFGNIVEVEMPFDK+VSAADEHIINSK+YGEIESINVK
712a	FBpp0077905|FBgn0016696|CG4268-PA|Pitslre-PA FBpp0077908|FBgn0016696|CG4268-PC|Pitslre-PC	1.0000	FBpp0077905 type=protein; loc=3L:join(20771800..20771864,20773794..20776053,20776174..20776707); ID=FBpp0077905; name=Pitslre-PA; parent=FBgn0016696,FBtr0078247; dbxref=FlyBase:FBpp0077905,FlyBase_Annotation_IDs:CG4268-PA,GB_protein:AAF51635.1,REFSEQ:NP_649251,GB_protein:AAF51635,FlyMine:FBpp0077905,modMine:FBpp0077905; MD5=3b465e363dec2c709e927540e72f4860; length=952; release=r6.09; species=Dmel…	16.1	14	0.114	DEPIIVGPGNK+DYETEENYEHR+EGFPITSLR+ELPLPIDPSMFPTWPAK+GEEDEHEGDADALYIQPPQASR+IEEGTYGVVYR+IFIVMDYVEHDLK+LSSGIITGNK+LSSGIITGNKKSHGAGGSSASTGFVLNAGITQR+NMLSQNSQFTEYPVSQLR+SHGAGGSSASTGFVLNAGITQR+VGDFGLAR
706a	FBpp0076890|FBgn0020369|CG1489-PA|Rpt6-PA	1.0000	FBpp0076890 type=protein; loc=X:join(21316178..21316195,21316259..21316403,21316549..21317603); ID=FBpp0076890; name=Rpt6-PA; parent=FBgn0020369,FBtr0077189; dbxref=FlyBase:FBpp0076890,FlyBase_Annotation_IDs:CG1489-PA,GB_protein:AAF50835.1,REFSEQ:NP_608447,GB_protein:AAF50835,FlyMine:FBpp0076890,modMine:FBpp0076890; MD5=22dd41c30e0d27414c18eaf70afa7fdf; length=405; release=r6.09; species=Dmel;	24.9	14	0.088	EELQLLQEQGSYVGEVVKPMDK+EHAPSIIFMDEIDSIGSSR+FVVDLDK+GVILYGPPGTGK+IDILDPALLRPGR+IEELQLVVAEK+IESGSGGDSEVQR+TMLELLNQLDGFEATK
689a	FBpp0074549|FBgn0027291|CG12233-PA|l(1)G0156-PA FBpp0300338|FBgn0027291|CG12233-PC|l(1)G0156-PC FBpp0307649|FBgn0027291|CG12233-PD|l(1)G0156-PD	1.0000	FBpp0074549 type=protein; loc=X:complement(join(19521673..19521699,19520660..19520827,19519904..19520298,19519696..19519831,19519287..19519625)); ID=FBpp0074549; name=l(1)G0156-PA; parent=FBgn0027291,FBtr0074780; dbxref=FlyBase:FBpp0074549,FlyBase_Annotation_IDs:CG12233-PA,GB_protein:AAN09496.1,REFSEQ:NP_573388,GB_protein:AAN09496,FlyMine:FBpp0074549,modMine:FBpp0074549; MD5=b20de9f2881c026d8971c…	35.6	14	0.113	ENTEGEYSGIEHEIVDGVVQSIK+FGIPQAAIDSVNTNK+FPEIQFEEK+HMELNTYADK+IFTAANVPIEWEAVDVTPVR+MSDGLFLR+TLYDDVDVVTIR+VAEYAFQYAK+VTLIPGDGIGPEISAAVQK
62	FBpp0071497|FBgn0002736|CG9401-PA|mago-PA	1.0000	FBpp0071497 type=protein; loc=2R:join(21128694..21128954,21129013..21129195); ID=FBpp0071497; name=mago-PA; parent=FBgn0002736,FBtr0071569; dbxref=FlyBase:FBpp0071497,FlyBase_Annotation_IDs:CG9401-PA,GB_protein:AAF46677.1,REFSEQ:NP_476636,GB_protein:AAF46677,FlyMine:FBpp0071497,modMine:FBpp0071497; MD5=ce62e88bcd9df6bbbaa58a1aedcf39c1; length=147; release=r6.09; species=Dmel;	51.7	14	0.119	EAFVHQSVMEELK+EAFVHQSVMEELKR+FGHEFLEFEFRPDGK+IIIDSEIMQEDDLPWPPPDR+QELEIVIGDEHISFTTSK+TGSLVDVNR
603	FBpp0088174|FBgn0039909|CG1970-PA|ND-49-PA FBpp0305832|FBgn0039909|CG1970-PB|ND-49-PB	1.0000	FBpp0088174 type=protein; loc=4:complement(join(570604..570695,570409..570533,570234..570343,569975..570176,569114..569301,568367..569056)); ID=FBpp0088174; name=ND-49-PA; parent=FBgn0039909,FBtr0089105; dbxref=FlyBase:FBpp0088174,GB_protein:AAF59336.2,FlyBase_Annotation_IDs:CG1970-PA,REFSEQ:NP_651926,GB_protein:AAF59336,FlyMine:FBpp0088174,modMine:FBpp0088174; MD5=34fc4f346cb05e74e8ae5dbf4d53748…	26.7	14	0.115	APGFAHLAALEK+LDEVEDVLTTNR+LFTQGYQVPPGATYTAIEAPK+LLNIDVPLR+NLTLNFGPQHPAAHGVLR+QQPYDAYNLVNFDVPIGTK+TEDIGIVTAEEALNYGFSGVMLR+TSMEALIHHFK
534	FBpp0086013|FBgn0034258|CG4954-PA|eIF3-S8-PA FBpp0309235|FBgn0034258|CG4954-PB|eIF3-S8-PB	1.0000	FBpp0086013 type=protein; loc=2R:join(17666067..17666159,17666222..17668861); ID=FBpp0086013; name=eIF3-S8-PA; parent=FBgn0034258,FBtr0086836; dbxref=FlyBase:FBpp0086013,FlyBase_Annotation_IDs:CG4954-PA,GB_protein:AAF57818.1,REFSEQ:NP_611242,GB_protein:AAF57818,FlyMine:FBpp0086013,modMine:FBpp0086013; MD5=d2c71da1cca2c3e0984f6a9688d8d595; length=910; release=r6.09; species=Dmel;;FBpp0309235 type=…	17.0	14	0.117	AEDDEDGEWETVVK+ASAFQFSDDEEEVKR+DAEIDVPLVLAK+DFEDDLSR+DIPNTLSSFEDLTR+DLVLMSHLQDNIDAADPATR+GELPATTSTSVDVMDK+LDDEFVK+LLEIMSAR+QSLVGPPESMR+TIELVLQYFER+VTNLVDVNEK+YENLTSIIK
513	FBpp0085364|FBgn0033051|CG7863-PA|Strica-PA FBpp0307275|FBgn0033051|CG7863-PB|Strica-PB	1.0000	FBpp0085364 type=protein; loc=2R:complement(join(6021938..6023042,6021471..6021882,6021345..6021411)); ID=FBpp0085364; name=Strica-PA; parent=FBgn0033051,FBtr0086028; dbxref=FlyBase:FBpp0085364,FlyBase_Annotation_IDs:CG7863-PA,GB_protein:AAF57292.2,REFSEQ:NP_610193,GB_protein:AAF57292,FlyMine:FBpp0085364,modMine:FBpp0085364; MD5=74222e5afac15cd9bae29c59583c8e5c; length=527; release=r6.09; species…	30.7	14	0.119	ALITETTTR+DDDYSLDDDVVFPILR+MGGEGPIGSTTTTTTTTSSR+RTPSQAELEALFAK+SQPSQELVAQDPR+SRPPSLNGVSFR+TPSQAELEALFAK+TTSSTSSSSASSITSPPKPSSSVSSISSIFK+VQTTSAATETTNTAVQNSTITDNNK+VTAVAQSQDAQGTISTSLGISK
501	FBpp0085054|FBgn0028646|CG2139-PC|aralar1-PC FBpp0085055|FBgn0028646|CG2139-PB|aralar1-PB FBpp0085056|FBgn0028646|CG2139-PA|aralar1-PA FBpp0085057|FBgn0028646|CG2139-PD|aralar1-PD FBpp0297541|FBgn0028646|CG2139-PE|aralar1-PE FBpp0303322|FBgn0028646|CG2139-PF|aralar1-PF	1.0000	FBpp0085054 type=protein; loc=3R:complement(join(30455651..30455716,30449807..30449959,30449046..30449208,30448896..30448987,30448635..30448829,30448346..30448569,30447412..30447578,30447230..30447348,30446564..30447173,30446205..30446503)); ID=FBpp0085054; name=aralar1-PC; parent=FBgn0028646,FBtr0085692; dbxref=FlyBase:FBpp0085054,FlyBase_Annotation_IDs:CG2139-PC,GB_protein:AAF57048.1,REFSEQ:NP_…	23.1	14	0.111	DGYNHPLTLLAAGAIAGVPAASLVTPADVIK+DNLVSVTEGHK+ELGLFGLYK+FGLYLPR+FLGLFSESAFNDESVR+IDYSDLSNIAPEHYTK+IPFSLDGPFIK+LTVNDLVR+SKDPAGTGFISPLDFQDIIVNVK+SSPQFGVTLVTYELLQR+TAFQLFDR
492	FBpp0084761|FBgn0029176|CG11901-PB|Ef1gamma-PB FBpp0084762|FBgn0029176|CG11901-PA|Ef1gamma-PA FBpp0291632|FBgn0029176|CG11901-PC|Ef1gamma-PC	1.0000	FBpp0084761 type=protein; loc=3R:join(29220297..29220308,29220430..29220579,29220643..29221776); ID=FBpp0084761; name=Ef1gamma-PB; parent=FBgn0029176,FBtr0085392; dbxref=FlyBase:FBpp0084761,FlyBase_Annotation_IDs:CG11901-PB,GB_protein:AAN14165.1,REFSEQ:NP_733280,GB_protein:AAN14165,FlyMine:FBpp0084761,modMine:FBpp0084761; MD5=7a3335c94c68f5c5ed188081c655b1c3; length=431; release=r6.09; species=Dm…	22.7	14	0.113	AAEPAEELDAADEALAAEPK+ALIAAQYSGAQVK+ALVFDPK+GTFNFDDFK+GTFNFDDFKR+GTLYTYPENFR+KAAEPAEELDAADEALAAEPK+LQDATFLAGER+SAFGNVNR+SIPYFFDK+WFVTILNQK
441	FBpp0082984|FBgn0038585|CG7993-PA|Non3-PA	1.0000	FBpp0082984 type=protein; loc=3R:join(18223819..18223838,18223899..18224114,18224183..18224909); ID=FBpp0082984; name=Non3-PA; parent=FBgn0038585,FBtr0083562; dbxref=FlyBase:FBpp0082984,FlyBase_Annotation_IDs:CG7993-PA,GB_protein:AAF55514.2,REFSEQ:NP_650694,GB_protein:AAF55514,FlyMine:FBpp0082984,modMine:FBpp0082984; MD5=9a77ade87df3441ced4c3170fc187b22; length=320; release=r6.09; species=Dmel;	35.0	14	0.118	AAAAEALASQGNNPFSS+EPQLIESAR+IASEDLYK+KNDITPFDDPSSLEFLTMK+KRPDNIILGR+NDAALFTFGSTSK+NDITPFDDPSSLEFLTMK+NISTDALGNTK+NLFIDTFQR+TMLFLDGR+YQAISEFK
344	FBpp0079578|FBgn0032217|CG4972-PA|CG4972-PA	1.0000	FBpp0079578 type=protein; loc=2L:join(10314914..10315073,10315345..10315423,10315489..10315957,10316192..10316374,10316439..10316867,10316932..10317297); ID=FBpp0079578; name=CG4972-PA; parent=FBgn0032217,FBtr0079988; dbxref=FlyBase:FBpp0079578,FlyBase_Annotation_IDs:CG4972-PA,GB_protein:AAF52909.2,REFSEQ:NP_609378,GB_protein:AAF52909,FlyMine:FBpp0079578,modMine:FBpp0079578; MD5=3bcf5b5da320cf9e0…	25.7	14	0.114	DPEFMFYNENEVK+EENILPYFGVK+FLLSDAGVLLNFQGSK+IIAEALASFMYK+IPIIHGELIPNQLALKPTESVADGQK+LTDLSIHDFDK+QGAGGLILMLPANILNLDPETK+TSISNFFK+VDPTSSIFEGQLAIK+YPSFTLSSVK
245	FBpp0076917|FBgn0001565|CG1666-PA|Hlc-PA FBpp0310396|FBgn0001565|CG1666-PB|Hlc-PB	1.0000	FBpp0076917 type=protein; loc=X:complement(join(21387786..21387851,21386974..21387725,21386350..21386778,21385856..21386291)); ID=FBpp0076917; name=Hlc-PA; parent=FBgn0001565,FBtr0077221; dbxref=FlyBase:FBpp0076917,FlyBase_Annotation_IDs:CG1666-PA,GB_protein:AAF50818.2,REFSEQ:NP_523434,GB_protein:AAF50818,FlyMine:FBpp0076917,modMine:FBpp0076917; MD5=4746b26ab5b49eed10f2af61c2233b44; length=560; r…	33.9	14	0.115	AVAQLGWQQPTLIQSTAIPLLLEGK+HALSESPDIVVATPANLLAYAEAGSVVDLK+HLPPIYQAVLVSATLTDDVVR+ILAEENDKPAILYALLK+LEEPELVPQDQLSHQR+LFLEQFGIR+QVNDPLMASQVDFGK+TVQFHELELDQR+VADIADSSNDTVTQR+VQSHLSDMPEYIVPK+VVGTSSSPVGASEAK
199	FBpp0075395|FBgn0036487|CG6876-PA|Prp31-PA	1.0000	FBpp0075395 type=protein; loc=3L:join(15159170..15159268,15159325..15159776,15159839..15160457,15160517..15160852); ID=FBpp0075395; name=Prp31-PA; parent=FBgn0036487,FBtr0075642; dbxref=FlyBase:FBpp0075395,FlyBase_Annotation_IDs:CG6876-PA,GB_protein:AAF49655.1,REFSEQ:NP_648756,GB_protein:AAF49655,FlyMine:FBpp0075395,modMine:FBpp0075395; MD5=2725d896ece309838d8d1421adaa7262; length=501; release=r6…	22.6	14	0.111	LLGIAGGLSK+LQEPPPVK+MNFGDIEEDAYQGDLGYSR+MTFIAPNLSMIVGASTAAK+NTLQQIEHYASR+QISGTASSVAFTPLQGLEIVNPQAAER+QQVYGGNTTVK+YALTEFR
110	FBpp0072957|FBgn0035422|CG12740-PB|RpL28-PB FBpp0072959|FBgn0035422|CG12740-PA|RpL28-PA FBpp0072960|FBgn0035422|CG12740-PD|RpL28-PD FBpp0291506|FBgn0035422|CG12740-PE|RpL28-PE FBpp0291507|FBgn0035422|CG12740-PF|RpL28-PF FBpp0297522|FBgn0035422|CG12740-PG|RpL28-PG	1.0000	FBpp0072957 type=protein; loc=3L:complement(join(3221882..3221974,3221467..3221709,3221185..3221283)); ID=FBpp0072957; name=RpL28-PB; parent=FBgn0035422,FBtr0073095; dbxref=FlyBase:FBpp0072957,FlyBase_Annotation_IDs:CG12740-PB,GB_protein:AAF47742.1,REFSEQ:NP_728839,GB_protein:AAF47742; MD5=89d2a7c6ad0e9f3059192b9b5c0bc76b; length=144; release=r6.09; species=Dmel;;FBpp0072959 type=protein; loc=3L:…	36.8	14	0.108	DLTQAALR+GFTAVLKK+KGFTAVLK+KPFSTEPNNLASVSSYR+KTLGVVPAADKK+NNNAFLLK+TLGVVPAADK+TLGVVPAADKK
815a	FBpp0305034|FBgn0037137|CG7421-PE|Nopp140-PE	1.0000	FBpp0305034 type=protein; loc=3L:join(21832879..21832977,21833180..21834829,21835071..21835229,21835467..21835880); ID=FBpp0305034; name=Nopp140-PE; parent=FBgn0037137,FBtr0332811; dbxref=REFSEQ:NP_001262195,GB_protein:AGB94888,FlyBase:FBpp0305034,FlyBase_Annotation_IDs:CG7421-PE; MD5=549dbf661994a1ec015a5019c6c00c5b; length=773; release=r6.09; species=Dmel;	9.6	13	0.058	FNGEGGGDGGGFK+FNGEGGGDGGGFKK+FSGGDQDEATPNK+FSGGDQDEATPNKK+IADAIVLEYLQSK+KFSGGDQDEATPNK+KFSGGDQDEATPNKK+KPATAPALTNGK+LSEILQFYQTK+VQDMSFEAK
812a	FBpp0293530|FBgn0262579|CG34373-PD|Ect4-PD FBpp0293532|FBgn0262579|CG34373-PF|Ect4-PF FBpp0293533|FBgn0262579|CG34373-PG|Ect4-PG FBpp0293534|FBgn0262579|CG34373-PH|Ect4-PH FBpp0293535|FBgn0262579|CG43119-PI|Ect4-PI FBpp0293536|FBgn0262579|CG43119-PJ|Ect4-PJ FBpp0306073|FBgn0262579|CG43119-PK|Ect4-PK	1.0000	FBpp0293530 type=protein; loc=3L:join(8074475..8074825,8093059..8093337,8098346..8098725,8099146..8099536,8102893..8104818,8104880..8105059,8105127..8105296,8105440..8105657,8106016..8106949,8108639..8108723); ID=FBpp0293530; name=Ect4-PD; parent=FBgn0262579,FBtr0304993; dbxref=REFSEQ:NP_001097541,GB_protein:ABW08490,FlyBase:FBpp0293530,FlyBase:FBpp0111510,FlyBase_Annotation_IDs:CG34373-PD,FlyBas…	11.8	13	0.109	EINAIEALK+HVSSASQANYSMSHK+IAAMVPGTPGSVSYQR+NFVLVLTPDALHR+NLENSLPSSSEENMAK+QIGFNDYIDK+SLTAGSGQQEIEQTINK+TGDITQQASNNVAASSITVQSENFSADKK+VVTDGFSSEQATSNSAEMK+YSNMLTSIVSSLQEDER
766a	FBpp0085653|FBgn0260934|CG8201-PH|par-1-PH	1.0000	FBpp0085653 type=protein; loc=2R:join(19464642..19465694,19470597..19470812,19470872..19471092,19471209..19471490,19471552..19471736,19472819..19472931,19472996..19473179,19473440..19473554,19473613..19473740,19473805..19473967,19474528..19474641,19477634..19477704,19478742..19478865,19481151..19481163); ID=FBpp0085653; name=par-1-PH; parent=FBgn0260934,FBtr0086457; dbxref=FlyBase_Annotation_IDs:…	18.0	13	0.069	AEEIGDATSQGNGSAATNVK+EEPPQPASQFGNR+FLVLNPAK+IADFGFSNEFTPGSK+MLTTADTTLNSPAKPR+NISGNDAGANAGSASVQSPTHR+NLAATNAASAAAANSSYASGGGGGTVSSR+NNTALEYSGTSGASGDSSHPGR+QNTIDSATIK+SEIEASLSQVR+YDDVFATYLLLGR
759a	FBpp0085248|FBgn0051617|CG31617-PA|His1 FBpp0091052|FBgn0053804|CG33804-PA|His1 FBpp0091054|FBgn0053807|CG33807-PA|His1 FBpp0091057|FBgn0053810|CG33810-PA|His1 FBpp0091059|FBgn0053813|CG33813-PA|His1 FBpp0091062|FBgn0053816|CG33816-PA|His1 FBpp0091065|FBgn0053819|CG33819-PA|His1 FBpp0091068|FBgn0053822|CG33822-PA|His1 FBpp0091071|FBgn0053825|CG33825-PA|His1 FBpp0091074|FBgn0053828|CG33828-PA|His1…	1.0000	FBpp0085248 type=protein; loc=2L:21422014..21422784; ID=FBpp0085248; name=His1:CG31617-PA; parent=FBgn0051617,FBtr0085892; dbxref=FlyBase:FBpp0085248,GB_protein:AAN11123.1,FlyBase_Annotation_IDs:CG31617-PA,REFSEQ:NP_724341,GB_protein:AAN11123; MD5=a658ef96ad1c84037a19a2cb3a519e65; length=256; release=r6.09; species=Dmel;;FBpp0091052 type=protein; loc=2L:21427075..21427845; ID=FBpp0091052; name=Hi…	14.5	13	0.089	ASATPSHPPTQQMVDASIK+GGSSLLAIK+KASATPSHPPTQQMVDASIK+KIGVSSKK
714d	FBpp0076649|FBgn0035720|CG10077-PA|CG10077-PA FBpp0290159|FBgn0035720|CG10077-PC|CG10077-PC FBpp0305296|FBgn0035720|CG10077-PD|CG10077-PD	1.0000	FBpp0076649 type=protein; loc=3L:complement(join(6955381..6955388,6953773..6955169,6951267..6951445,6950330..6951202)); ID=FBpp0076649; name=CG10077-PA; parent=FBgn0035720,FBtr0076940; dbxref=FlyBase:FBpp0076649,FlyBase_Annotation_IDs:CG10077-PA,GB_protein:AAF50635.2,REFSEQ:NP_648062,GB_protein:AAF50635,FlyMine:FBpp0076649,modMine:FBpp0076649; MD5=5a48c8d279608a224e3fdc0d5e1e699d; length=818; rel…	19.1	13	0.065	DLVGVAQTGSGK+ELAQQIQQVAIEFGSNTHVR+GDGPIALVLAPTR+MLDMGFEPQIR+TLAYVLPAVVHINNQPR+TVGETETFLTSNEITIK
8	FBpp0070143|FBgn0015288|CG7434-PA|RpL22-PA	1.0000	FBpp0070143 type=protein; loc=X:complement(join(765084..765095,764302..764922,762725..762991)); ID=FBpp0070143; name=RpL22-PA; parent=FBgn0015288,FBtr0070148; dbxref=FlyBase:FBpp0070143,FlyBase_Annotation_IDs:CG7434-PA,GB_protein:AAF45546.1,REFSEQ:NP_477134,GB_protein:AAF45546,FlyMine:FBpp0070143,modMine:FBpp0070143; MD5=a26dc5dfcb32ff692f0397cf729fb53a; length=299; release=r6.09; species=Dmel;	24.4	13	0.103	AAAPAAAAPAPAAAAPAVAKPAPKPK+AASTPAAAPPAK+LIVSSDVHFSK+VNNLGNNVTFER+VVANEKDSYELR
690a	FBpp0074660|FBgn0036915|CG7757-PA|Prp3-PA	1.0000	FBpp0074660 type=protein; loc=3L:join(19910478..19911519,19911574..19912328); ID=FBpp0074660; name=Prp3-PA; parent=FBgn0036915,FBtr0074891; dbxref=FlyBase:FBpp0074660,FlyBase_Annotation_IDs:CG7757-PA,GB_protein:AAF49097.1,REFSEQ:NP_649156,GB_protein:AAF49097,FlyMine:FBpp0074660,modMine:FBpp0074660; MD5=ccd9a73e0113b6de476affc2479f75a7; length=598; release=r6.09; species=Dmel;	17.7	13	0.103	DKDPLLASVPSIGMPVALATQALAK+IAELQAQIR+KEEVAVPASLSSTQIK+LGLVAPPEPK+LQNEISQIAR+SESGTSAQEEAIK+SGGGSALEAPK+VLGSEAVQDPTK
684a	FBpp0074075|FBgn0261609|CG9946-PA|eIF-2alpha-PA FBpp0309768|FBgn0261609|CG9946-PB|eIF-2alpha-PB	1.0000	FBpp0074075 type=protein; loc=X:complement(join(16446185..16446879,16445555..16445885)); ID=FBpp0074075; name=eIF-2alpha-PA; parent=FBgn0261609,FBtr0074300; dbxref=FlyBase:FBpp0074075,FlyBase_Annotation_IDs:CG9946-PA,GB_protein:AAF48615.1,REFSEQ:NP_573130,GB_protein:AAF48615,FlyMine:FBpp0074075,modMine:FBpp0074075; MD5=e3f0b632583d5204c5d718cb0d2136ca; length=341; release=r6.09; species=Dmel;;FBp…	36.7	13	0.102	AEAENAQVAGDDDEEDGADQEGMQFDPEK+AINSLLR+EVLLSNIK+GLELSTEELPIR+GYIDLSK+INLIAPPLYVMTTSTTK+KLVSPTVK+LVTAIDEADLAR+TEPVVVIR+TSEYDGEFK+TVAYDIFK
655a	FBpp0070350|FBgn0023517|CG14816-PA|Pgam5-PA	1.0000	FBpp0070350 type=protein; loc=X:complement(join(1872973..1873530,1872595..1872906)); ID=FBpp0070350; name=Pgam5-PA; parent=FBgn0023517,FBtr0070366; dbxref=FlyBase:FBpp0070350,FlyBase_Annotation_IDs:CG14816-PA,GB_protein:AAF45678.1,REFSEQ:NP_569951,GB_protein:AAF45678,FlyMine:FBpp0070350,modMine:FBpp0070350; MD5=5477053abf55ef2ca82348987ec097bf; length=289; release=r6.09; species=Dmel;	34.9	13	0.111	ALQFPAEGWLR+AQETSDIILK+EGAPIPPQPPVGHWKPEASQFLR+ESYTLIVGHGNVIR+HGEYLDVGDSDDTHHLTER+VVASTMVR+YLGDSGFMPAELLTNR
558	FBpp0086790|FBgn0024556|CG6050-PA|EfTuM-PA FBpp0290603|FBgn0024556|CG6050-PB|EfTuM-PB	1.0000	FBpp0086790 type=protein; loc=2R:13507744..13509213; ID=FBpp0086790; name=EfTuM-PA; parent=FBgn0024556,FBtr0087670; dbxref=FlyBase:FBpp0086790,FlyBase_Annotation_IDs:CG6050-PA,GB_protein:AAF58366.1,REFSEQ:NP_524752,GB_protein:AAF58366,FlyMine:FBpp0086790,modMine:FBpp0086790; MD5=7a0e5fa7d05e880ec944f46cbdf44dd5; length=489; release=r6.09; species=Dmel;;FBpp0290603 type=protein; loc=2R:13507744..1…	28.0	13	0.111	DGNLTLGTGVVTSTLPPLTESQR+ELDKPFLLPVENVYSIPGR+ELLTEMGYDGDKIPVVK+LLQEVDSFIPTPVR+STVTGVEMFHQILEEAQAGDQLGALVR+TTLTAAITK+VDAADEEMVDLVEMEIR+YNEIDNAPEEK
487	FBpp0084623|FBgn0039562|CG5520-PA|Gp93-PA	1.0000	FBpp0084623 type=protein; loc=3R:join(27948862..27948901,27948984..27949073,27949171..27949253,27949342..27950594,27950928..27951825); ID=FBpp0084623; name=Gp93-PA; parent=FBgn0039562,FBtr0085254; dbxref=FlyBase:FBpp0084623,FlyBase_Annotation_IDs:CG5520-PA,GB_protein:AAF56765.1,REFSEQ:NP_651601,GB_protein:AAF56765,FlyMine:FBpp0084623,modMine:FBpp0084623; MD5=abbe18951e5d4fc65b176fc302188ce1; leng…	15.8	13	0.101	EEEAIQLDGLNVAQLK+ELETNPELHIR+ELISNASDAIDK+FTFQTEVNR+GSVISLYLK+LGVMEDPSNR+LIINSLYR+SLLYVPK+STFEPLVK+TVEEEVPVEEEAKPEK+WLNDVALK+YSQFINFPIR
458	FBpp0083659|FBgn0038989|CG6937-PA|CG6937-PA	1.0000	FBpp0083659 type=protein; loc=3R:join(22584863..22584958,22585026..22585370,22585434..22586063); ID=FBpp0083659; name=CG6937-PA; parent=FBgn0038989,FBtr0084266; dbxref=FlyBase:FBpp0083659,FlyBase_Annotation_IDs:CG6937-PA,GB_protein:AAF56024.1,REFSEQ:NP_651066,GB_protein:AAF56024,FlyMine:FBpp0083659,modMine:FBpp0083659; MD5=5300ce6b3da38cc760fa4b603e709670; length=356; release=r6.09; species=Dmel;	18.0	13	0.111	DLGIDFSNLLVEPVK+DLGIDFSNLLVEPVKK+GYAFVEFEYPEVAK+HLPHGFFEQQLR+NVVSGQLK+VAADTMDNYLMFQK
432	FBpp0082727|FBgn0261286|CG12785-PA|Mat89Ba-PA	1.0000	FBpp0082727 type=protein; loc=3R:complement(join(16272296..16272334,16270861..16272239,16270697..16270807,16269400..16270640,16268937..16269340,16268463..16268870)); ID=FBpp0082727; name=Mat89Ba-PA; parent=FBgn0261286,FBtr0083275; dbxref=GB_protein:AAF55292.1,FlyBase_Annotation_IDs:CG12785-PA,FlyBase:FBpp0082727,GB_protein:AAF55292.2,REFSEQ:NP_650530,GB_protein:AAF55292,FlyMine:FBpp0082727,modMin…	15.4	13	0.102	ALYLTYVTER+DTQNLFHSNLFK+EPYLIGAAATGTLLGPK+GITTYIDNAASR+ILHQSSSSYQVAR+LNSFPLIFMQK+LPLGQDTDAEALSPHVIR+NFQDGLLLLK+QLHGLNDLPLEIVSISGVSPIFR+QSYPPLAVATSYDMQHAGR+TGTQAIAHAGDHSDLDEPKPK+VHSILPLETATAAWPVEK
421	FBpp0082177|FBgn0260962|CG7769-PA|pic-PA	1.0000	FBpp0082177 type=protein; loc=3R:join(13052409..13052469,13052623..13053034,13053237..13054161,13054226..13054577,13054641..13055835,13055892..13056288,13056351..13056431); ID=FBpp0082177; name=pic-PA; parent=FBgn0260962,FBtr0082709; dbxref=FlyBase:FBpp0082177,FlyBase_Annotation_IDs:CG7769-PA,GB_protein:AAF54901.1,REFSEQ:NP_650257,GB_protein:AAF54901,FlyMine:FBpp0082177,modMine:FBpp0082177; MD5=2…	14.0	13	0.098	FHLGDTVNVFR+GDFILVGDLMR+HGSLVMQNVGER+LGDDPNTYYVVATSLVIPEEPEPK+LSGEIIPR+LVFSNVNLK+MVNDVITVVTK+QDNVETEATMLIPVPSPIGGVIVIGR+QLLPELAR+SITLLQHK+VGVDESPYENTLVLAFVGHTR+VTLGTQPTTLR
383	FBpp0080757|FBgn0032775|CG17544-PA|CG17544-PA FBpp0080758|FBgn0032775|CG17544-PC|CG17544-PC FBpp0080759|FBgn0032775|CG17544-PB|CG17544-PB FBpp0290046|FBgn0032775|CG17544-PD|CG17544-PD	1.0000	FBpp0080757 type=protein; loc=2L:complement(join(19393497..19393631,19392066..19392989,19391839..19391964,19391438..19391783,19390669..19391219)); ID=FBpp0080757; name=CG17544-PA; parent=FBgn0032775,FBtr0081216; dbxref=FlyBase:FBpp0080757,FlyBase_Annotation_IDs:CG17544-PA,GB_protein:AAN11034.1,REFSEQ:NP_609961,GB_protein:AAN11034,FlyMine:FBpp0080757,modMine:FBpp0080757; MD5=e1b29b0e81af2c40cd49c7…	20.2	13	0.108	EIESLSFSAK+ELETPIGSVK+ELSLAYAEYYALTR+HLDLVPK+IALGVGLFNNAIR+IATEELTSTYMEIIAR+TSDVTPEGVYESVFTEPGK+TTAHIEGQLAAGSSK+TTATYDPTTQEFVINTPDFEAAK+VLGAALESFSAGR
294	FBpp0078561|FBgn0263594|CG14648-PA|lost-PA	1.0000	FBpp0078561 type=protein; loc=3R:join(4403202..4403280,4404469..4404639,4404701..4405419,4405480..4405548,4405601..4405811,4405867..4406255); ID=FBpp0078561; name=lost-PA; parent=FBgn0263594,FBtr0078921; dbxref=FlyBase:FBpp0078561,FlyBase_Annotation_IDs:CG14648-PA,GB_protein:AAF52130.1,REFSEQ:NP_649466,GB_protein:AAF52130,FlyMine:FBpp0078561,modMine:FBpp0078561; MD5=fb8ec086e8c95c678aeb2caf743331…	22.6	13	0.101	AAALFANEEEFKK+ADAQNGGEAVTVAGGDVGGAR+ELALLADK+ILPVLQQLK+IPSFVGADK+SEIGLDSGLK+SISLKEEDTDVEQHQNNR+SVYLPSTR+VGIGFNNIFNR+YDTPVDIIATPTEIIR
277	FBpp0077992|FBgn0259785|CG7752-PA|pzg-PA FBpp0304178|FBgn0259785|CG7752-PB|pzg-PB	1.0000	FBpp0077992 type=protein; loc=3L:join(21286437..21287067,21287128..21289487); ID=FBpp0077992; name=pzg-PA; parent=FBgn0259785,FBtr0078336; dbxref=FlyBase:FBpp0077992,FlyBase_Annotation_IDs:CG7752-PA,GB_protein:AAF51699.1,REFSEQ:NP_649297,GB_protein:AAF51699,FlyMine:FBpp0077992,modMine:FBpp0077992; MD5=8d5ae5ae907fc88b2a811c63d563e44b; length=996; release=r6.09; species=Dmel;;FBpp0304178 type=prot…	17.1	13	0.105	AGDESGEQNAEADIESLFEK+EAAAAEEPQPSDEGDVVAK+FNNLLSSGAVTVTGPSQPR+IAPGTTQSSVQGTQTVQR+KFNNLLSSGAVTVTGPSQPR+LLQETIDEALSDSLPASTAAVVATTESENNIR+MVVPGGGGGGGASAGGASAVGGVAQQQAVNDAESGGVGIGGLATR+YAINEDMGQEGSPPLK
223	FBpp0076227|FBgn0004379|CG10923-PA|Klp67A-PA FBpp0306018|FBgn0004379|CG10923-PB|Klp67A-PB FBpp0312148|FBgn0004379|CG10923-PC|Klp67A-PC	1.0000	FBpp0076227 type=protein; loc=3L:complement(join(9366485..9366789,9365337..9366417,9363373..9364192,9363095..9363226,9362928..9363034)); ID=FBpp0076227; name=Klp67A-PA; parent=FBgn0004379,FBtr0076499; dbxref=FlyBase:FBpp0076227,FlyBase_Annotation_IDs:CG10923-PA,GB_protein:AAF50296.1,REFSEQ:NP_523992,GB_protein:AAF50296,FlyMine:FBpp0076227,modMine:FBpp0076227; MD5=5fe5cdbc15aac00ea02ca6ac42dc575e;…	18.0	13	0.107	AGNSGFDPLELK+FANYMSTLTSQMEK+IDAVYAAAR+KALTATVTKPR+KIDEVVAENER+LVSDLISDQNVR+MAEMNPLAVPVALR+MEIAYQDLESLK+MPTEFYVK+SALLFDPDEEDDEFFFQGAK+SHAIFQVHIR
166	FBpp0074662|FBgn0028695|CG7762-PA|Rpn1-PA	1.0000	FBpp0074662 type=protein; loc=3L:join(19915191..19917113,19917183..19918019); ID=FBpp0074662; name=Rpn1-PA; parent=FBgn0028695,FBtr0074893; dbxref=FlyBase:FBpp0074662,FlyBase_Annotation_IDs:CG7762-PA,GB_protein:AAF49095.2,REFSEQ:NP_649158,GB_protein:AAF49095,FlyMine:FBpp0074662,modMine:FBpp0074662; MD5=dca0928cc63d49df0550af2d0134e7d9; length=919; release=r6.09; species=Dmel;	22.0	13	0.108	AELATDEYLALTPVMEGFVILK+ASTTSMTSVPKPLK+AVPLALGLISASNPK+DKEQQPELSDEDQQLQEELELLVQHLQEPDAK+DTYTRFLFLGLGLLYLGR+LNIIDTLSK+LYQPTLESMAK+MLITFDEELNQLQVPVR+QNLAASFVNGFVNAGFGVDK+TITGFQTHTTPVLLAIGER+VGIAIDVVGQAGKPK+YLYSTDDNIK
152	FBpp0074227|FBgn0030855|CG5800-PA|CG5800-PA	1.0000	FBpp0074227 type=protein; loc=X:join(17636368..17636754,17636831..17638924); ID=FBpp0074227; name=CG5800-PA; parent=FBgn0030855,FBtr0074453; dbxref=FlyBase:FBpp0074227,FlyBase_Annotation_IDs:CG5800-PA,GB_protein:AAF48747.2,REFSEQ:NP_573230,GB_protein:AAF48747,FlyMine:FBpp0074227,modMine:FBpp0074227; MD5=2380ec9d0f567e28cdb076e5ca4a64fa; length=826; release=r6.09; species=Dmel;	17.9	13	0.088	DHDVEGEPVKLDEEDDTENEAEAPLVVPK+ELAYQIFETLK+IAIYEDFLR+IEAFLAQFPELR+LAATEAEIQDLK+LNLKDPVYVGYGGATPR+QTLLFSATQTNTVQDLAR+TDGVGAIIISPTR+TVNQDDDDGGINLVLSK+YAEIDATAIK
92	FBpp0072425|FBgn0035110|CG17143-PA|thoc7-PA FBpp0072426|FBgn0035110|CG17143-PB|thoc7-PB	1.0000	FBpp0072425 type=protein; loc=3L:complement(join(212618..212687,212445..212559,211698..212379)); ID=FBpp0072425; name=thoc7-PA; parent=FBgn0035110,FBtr0072526; dbxref=FlyBase:FBpp0072425,FlyBase_Annotation_IDs:CG17143-PA,GB_protein:AAF47350.1,REFSEQ:NP_728489,GB_protein:AAF47350,REFSEQ:NP_728489,GB_protein:AAF47350,FlyMine:FBpp0072425,modMine:FBpp0072425; MD5=e80fa39398843b95ff4170bd2b66a078; len…	28.6	12	0.096	DNYTQLVEHHEESIVLAK+EIDDLVQK+LLIDGDGTGEDR+LLIDGDGTGEDRR+MEYDLLASLIQDQPDR+NVQTLQMIAGER+WASDSLDSNPIMYDR
805a	FBpp0289020|FBgn0265998|CG33553-PA|Doa-PJ FBpp0289023|FBgn0265998|CG33553-PF|Doa-PN FBpp0289027|FBgn0265998|CG42320-PT|Doa-PT FBpp0289028|FBgn0265998|CG42320-PU|Doa-PU	1.0000	FBpp0289020 type=protein; loc=3R:join(28888328..28888534,28889766..28889884,28890005..28890100,28900824..28901022,28919492..28919567,28920225..28920291,28920354..28920467,28920537..28920627,28920690..28920860,28920920..28921089,28921156..28921269,28921359..28921549,28921615..28921742); ID=FBpp0289020; name=Doa-PJ; parent=FBgn0265998,FBtr0299742; dbxref=FlyBase:FBpp0289020,FlyBase:FBpp0084701,FlyB…	15.2	12	0.057	ENNYEPYPLDQVR+EPTFDDSISTR+ILGQIPYR+IMATLGEGTFGR+ITLGEALHHPFFDR+MLEYEPSSR+SPFLALPAPPLATPPANTTQR
803a	FBpp0288693|FBgn0022984|CG3584-PB|qkr58E-3-PB FBpp0298043|FBgn0022984|CG3584-PC|qkr58E-3-PC FBpp0308621|FBgn0022984|CG3584-PD|qkr58E-3-PD	1.0000	FBpp0288693 type=protein; loc=2R:complement(join(22411293..22411449,22411112..22411233,22410687..22411051,22410539..22410628,22410311..22410396,22409887..22410020)); ID=FBpp0288693; name=qkr58E-3-PB; parent=FBgn0022984,FBtr0290254; dbxref=FlyBase_Annotation_IDs:CG3584-PB,FlyBase:FBpp0288693,REFSEQ:NP_477306,GB_protein:AAF46842,FlyMine:FBpp0288693,modMine:FBpp0288693; MD5=ec68028f5cb30852c7f38ee4c…	26.8	12	0.102	AAENPPEVDDVEEVAYEYEHR+EFYADVYK+ELMEMDPESAK+FLADLDEER+IAYALAEIR+SYKPNPYTILK+YLIPDKNDEVSHEQLR
769a	FBpp0085768|FBgn0000578|CG15112-PB|ena-PB	1.0000	FBpp0085768 type=protein; loc=2R:join(19155475..19155914,19158734..19159055,19159120..19159352,19159783..19160035,19160177..19160902,19160974..19161132,19161194..19161415,19161473..19161593,19161660..19161688); ID=FBpp0085768; name=ena-PB; parent=FBgn0000578,FBtr0086584; dbxref=FlyBase_Annotation_IDs:CG15112-PB,FlyBase:FBpp0085768,GB_protein:AAM68439.1,REFSEQ:NP_725859,GB_protein:AAM68439,REFSEQ:…	18.1	12	0.102	ASVMVYDDNQK+FVYGLNFSSQNDAENFAR+KDPDPEAEVK+LSGGAGSGSAGSGHEGANGNSGGAGSNTTNSGGESPRPMR+SEYYSIEELQELDLLDYR+SQQQQDQMFEQSIIGAR+TMTSEDAAILR+VTTSAPENSGSSTSSGGSGNYGTIGR
761a	FBpp0085314|FBgn0032987|CG12775-PA|RpL21-PA FBpp0303728|FBgn0032987|CG12775-PB|RpL21-PB FBpp0311640|FBgn0032987|CG12775-PC|RpL21-PC	1.0000	FBpp0085314 type=protein; loc=2L:complement(22247226..22247705); ID=FBpp0085314; name=RpL21-PA; parent=FBgn0032987,FBtr0085961; dbxref=GB_protein:AAF57259.1,FlyBase:FBpp0085314,FlyBase_Annotation_IDs:CG12775-PA,REFSEQ:NP_610144,GB_protein:AAF57259,FlyMine:FBpp0085314,modMine:FBpp0085314; MD5=b2e4b76ae2c566ebe381be45fdd2f9a9; length=159; release=r6.09; species=Dmel;;FBpp0303728 type=protein; loc=2…	32.1	12	0.102	HGVIPLSTYMR+IFNVTQHAVGVIVNK+IGDIVDIK+KLEEPIALAPIPYEFIA
77	FBpp0072083|FBgn0034968|CG3195-PC|RpL12-PC FBpp0072084|FBgn0034968|CG3195-PA|RpL12-PA FBpp0072085|FBgn0034968|CG3195-PB|RpL12-PB	1.0000	FBpp0072083 type=protein; loc=2R:join(24060538..24060574,24060676..24060749,24060813..24060993,24061150..24061355); ID=FBpp0072083; name=RpL12-PC; parent=FBgn0034968,FBtr0072174; dbxref=FlyBase:FBpp0072083,FlyBase_Annotation_IDs:CG3195-PC,GB_protein:AAF47152.1,REFSEQ:NP_726413,GB_protein:AAF47152; MD5=5bbdaa3af012b6f79b471a6ddab9de70; length=165; release=r6.09; species=Dmel;;FBpp0072084 type=prot…	26.1	12	0.104	HPHDVIDELNEGSIEVPAE+HSGNIGFEDILAIAR+IGPLGLSPK
75	FBpp0072056|FBgn0034939|CG2980-PA|thoc5-PA	1.0000	FBpp0072056 type=protein; loc=2R:join(23954164..23954238,23954299..23955093,23955148..23955260,23955319..23955406,23955460..23955996,23956053..23956295); ID=FBpp0072056; name=thoc5-PA; parent=FBgn0034939,FBtr0072147; dbxref=FlyBase:FBpp0072056,FlyBase_Annotation_IDs:CG2980-PA,GB_protein:AAF47114.2,REFSEQ:NP_611856,GB_protein:AAF47114,FlyMine:FBpp0072056,modMine:FBpp0072056; MD5=6e905ba230480d2638…	22.6	12	0.098	DTSLELLSEAEYSSELPDMPNDAEELSSHK+HLYPNDLGNELPIPGIQYELR+IATTLMFVALK+LQLQNLLYEVSHLK+NANGQGDTNFVHHLLR+QELLQDNLSHAQR+VSEEQSFTAEVVGYESEAQMQELLK+YVSFAPALR
714c	FBpp0112117|FBgn0037549|CG7878-PA|CG7878-PA	1.0000	FBpp0112117 type=protein; loc=3R:join(8122853..8123503,8123559..8124067,8124130..8124765,8124823..8125138); ID=FBpp0112117; name=CG7878-PA; parent=FBgn0037549,FBtr0113205; dbxref=FlyBase:FBpp0112117,FlyBase_Annotation_IDs:CG7878-PA,REFSEQ:NP_649767,GB_protein:AAF54192,FlyMine:FBpp0112117,modMine:FBpp0112117; MD5=864e1f6c69884ef922fe9c6e27787540; length=703; release=r6.09; species=Dmel;	15.4	12	0.054	DSAGGGGGDFSESLSIASEMVGK+GGANVLVLAPTR+ILVATDVASR+IQNDFNVR+MLDMGFEPQIR+QTIMTSATWPPGVR+RAAEGGGFGGR+TLAFLLPGMIHTEYQSTPR
703a	FBpp0076215|FBgn0015218|CG4035-PB|eIF-4E-PB FBpp0076216|FBgn0015218|CG4035-PC|eIF-4E-PC FBpp0076217|FBgn0015218|CG4035-PD|eIF-4E-PD FBpp0076218|FBgn0015218|CG4035-PA|eIF-4E-PA FBpp0076219|FBgn0015218|CG4035-PG|eIF-4E-PG FBpp0076220|FBgn0015218|CG4035-PE|eIF-4E-PE FBpp0076221|FBgn0015218|CG4035-PF|eIF-4E-PF FBpp0306016|FBgn0015218|CG4035-PH|eIF-4E-PH FBpp0306017|FBgn0015218|CG4035-PI|eIF-4E-PI	1.0000	FBpp0076215 type=protein; loc=3L:complement(join(9401040..9401096,9400583..9400953,9400419..9400518,9400097..9400184,9399870..9400033)); ID=FBpp0076215; name=eIF-4E-PB; parent=FBgn0015218,FBtr0076487; dbxref=FlyBase:FBpp0076215,FlyBase_Annotation_IDs:CG4035-PB,GB_protein:AAF50282.1,REFSEQ:NP_524829,GB_protein:AAF50282; MD5=8d9bf8f418dbd4c61ab9ea1452badbfc; length=259; release=r6.09; species=Dmel;…	38.7	12	0.094	EDPQETGEPAGNTATTTAPAGDDAVR+ISIWTADGNNEEAALEIGHK+LGSDYSLFK+NNSLQYQLHK+TSAPSTEQGRPEPPTSAAAPAEAK+WVITLNK
659a	FBpp0071087|FBgn0261592|CG10944-PB|RpS6-PB	1.0000	FBpp0071087 type=protein; loc=X:complement(join(7901243..7901248,7900803..7901007,7899754..7900289)); ID=FBpp0071087; name=RpS6-PB; parent=FBgn0261592,FBtr0071135; dbxref=FlyBase:FBpp0071087,FlyBase_Annotation_IDs:CG10944-PB,GB_protein:AAN09218.1,REFSEQ:NP_511073,GB_protein:AAN09218,FlyMine:FBpp0071087,modMine:FBpp0071087; MD5=a5a2be906b55066ce578c7696a06737d; length=248; release=r6.09; species=D…	21.0	12	0.103	DIPGLTDTTIPR+KLYNLSK+LFEVVDEHK+LITPVVLQR+MGQVVEADILGDEWK
611	FBpp0088517|FBgn0027572|CG5009-PA|CG5009-PA	1.0000	FBpp0088517 type=protein; loc=2R:join(17761266..17761389,17762129..17762288,17762343..17762635,17762693..17762988,17763048..17763664,17763730..17763835,17763899..17764051,17764111..17764371); ID=FBpp0088517; name=CG5009-PA; parent=FBgn0027572,FBtr0089548; dbxref=FlyBase:FBpp0088517,FlyBase_Annotation_IDs:CG5009-PA,GB_protein:AAF57794.1,REFSEQ:NP_611264,GB_protein:AAF57794,FlyMine:FBpp0088517,modM…	22.7	12	0.092	ADGEDGVDTYNALLGGSLGSAILK+ADYDASTQEFVINTPSLSAYK+AFLAQTAYTELLALSR+FVNFDGSLR+GLAPFIVQLR+LFLEDPALQDDLPISYLSHK+LVPTVSYISDAINQTK+NQQVLPDGTYVAPK+QSPIDPNQPEPQIMDHTTQQLK
586	FBpp0087681|FBgn0033400|CG2063-PA|CG2063-PA	1.0000	FBpp0087681 type=protein; loc=2R:complement(join(9286415..9286507,9285603..9286348,9285400..9285538)); ID=FBpp0087681; name=CG2063-PA; parent=FBgn0033400,FBtr0088600; dbxref=FlyBase:FBpp0087681,FlyBase_Annotation_IDs:CG2063-PA,GB_protein:AAF58957.2,REFSEQ:NP_610475,GB_protein:AAF58957,FlyMine:FBpp0087681,modMine:FBpp0087681; MD5=715e6624c4624f5726072513502635e3; length=325; release=r6.09; species…	26.5	12	0.099	DMDKVEQATALAR+FQLPPEPK+GTVISAFGSLPK+LVSYQDDTLISDEDEDR+MNQTNMDMNR+TTLPALTTTVTGTK+VEQATALAR+WDQPAPSSTVVK
576	FBpp0087342|FBgn0033556|CG12343-PA|CG12343-PA	1.0000	FBpp0087342 type=protein; loc=2R:complement(10822583..10823263); ID=FBpp0087342; name=CG12343-PA; parent=FBgn0033556,FBtr0088247; dbxref=FlyBase:FBpp0087342,FlyBase_Annotation_IDs:CG12343-PA,GB_protein:AAF58745.1,REFSEQ:NP_610617,GB_protein:AAF58745,FlyMine:FBpp0087342,modMine:FBpp0087342; MD5=da5b96d2d4c73ac44cf6b79180cf4db4; length=226; release=r6.09; species=Dmel;	46.5	12	0.103	DNPDLGFSTYEAQTAR+FYSEHTAEIK+IYNDDADVDFINER+LLEVSAVDADR+MVTDLEQQIER+QAEWILADDK+QKEELGDAFYGGAHTTLHSR+TDNHQEVVAEDAR
405	FBpp0081568|FBgn0002431|CG9484-PA|hyd-PA FBpp0308671|FBgn0002431|CG9484-PB|hyd-PB	1.0000	FBpp0081568 type=protein; loc=3R:complement(join(9725464..9725525,9724480..9724677,9724137..9724416,9723860..9724077,9723561..9723799,9723308..9723498,9719720..9723220,9719477..9719621,9719164..9719397,9718631..9719103,9718331..9718541,9717530..9718276,9716517..9717473,9716374..9716450,9715991..9716316,9715724..9715930,9715521..9715668,9715224..9715454,9714952..9715164)); ID=FBpp0081568; name=hyd…	5.4	12	0.097	DALPVLDITALR+FHDLAFFDPALYESFR+FPAINAAAVAAAAAATSSTSNTASTSK+KSPSVVVVDPVDDDNEPLFYSPGK+LTLDLFGR+LYIPLYSSK+NVSTAATGATGNNSVISNR+QGFASFER+TIDSDINNYSASNLSTAEQAK+VNEAIEIITFK
332	FBpp0079443|FBgn0015393|CG3949-PA|hoip-PA FBpp0307465|FBgn0015393|CG3949-PB|hoip-PB	1.0000	FBpp0079443 type=protein; loc=2L:join(9699935..9699937,9700000..9700380); ID=FBpp0079443; name=hoip-PA; parent=FBgn0015393,FBtr0079846; dbxref=FlyBase:FBpp0079443,FlyBase_Annotation_IDs:CG3949-PA,GB_protein:AAF52798.2,REFSEQ:NP_524714,GB_protein:AAF52798,FlyMine:FBpp0079443,modMine:FBpp0079443; MD5=43324dbc09fbb618991714f746bad42b; length=127; release=r6.09; species=Dmel;;FBpp0307465 type=protein…	37.0	12	0.103	AFPLADAQLTAK+IMNLLQQALNYNQLR+NVPYVFVR+SQITSIQQEIER
305	FBpp0078765|FBgn0024191|CG7238-PA|sip1-PA FBpp0311644|FBgn0024191|CG7238-PB|sip1-PB	1.0000	FBpp0078765 type=protein; loc=2L:join(5721136..5721244,5721296..5723574,5723638..5723769); ID=FBpp0078765; name=sip1-PA; parent=FBgn0024191,FBtr0079134; dbxref=FlyBase:FBpp0078765,FlyBase_Annotation_IDs:CG7238-PA,GB_protein:AAF52282.1,REFSEQ:NP_524725,GB_protein:AAF52282,FlyMine:FBpp0078765,modMine:FBpp0078765; MD5=ec90f1294a1ab31774c8f7dc67693655; length=839; release=r6.09; species=Dmel;;FBpp031…	12.6	12	0.097	DYTMPVNFVAGGIQQAGK+ELVQWQPLENPTEPLPLIK+FEITDYDLDNEFNINRPR+GMLQQGDAAEQQPR+ITPEETLYDTEATEK+LIDNPDLSLPQAER+SVEEVIAK
30	FBpp0070719|FBgn0029755|CG4202-PA|Sas10-PA	1.0000	FBpp0070719 type=protein; loc=X:5317504..5318790; ID=FBpp0070719; name=Sas10-PA; parent=FBgn0029755,FBtr0070751; dbxref=FlyBase:FBpp0070719,FlyBase_Annotation_IDs:CG4202-PA,GB_protein:AAG22407.2,REFSEQ:NP_572215,GB_protein:AAG22407,FlyMine:FBpp0070719,modMine:FBpp0070719; MD5=f632f5864190812b838f22d85e973316; length=428; release=r6.09; species=Dmel;	28.7	12	0.100	DLQEEAGEEEEEEDARR+IEDGDAFTVLDVAQR+MSEADFQLDNVEAAPAGSSDDNELSHITK+NLLKPVLNYVR+STYYNTDFVDQDYSSYNAQEEEQAR+VTSDLAGLSER+YEEYIRPQLEALLER
266	FBpp0077714|FBgn0003278|CG4033-PA|RpI135-PA	1.0000	FBpp0077714 type=protein; loc=2L:join(404384..404473,404536..406035,406095..407894); ID=FBpp0077714; name=RpI135-PA; parent=FBgn0003278,FBtr0078054; dbxref=FlyBase:FBpp0077714,FlyBase_Annotation_IDs:CG4033-PA,GB_protein:AAF51503.1,REFSEQ:NP_476708,GB_protein:AAF51503,FlyMine:FBpp0077714,modMine:FBpp0077714; MD5=57a1bdc18c8d91ec8b997a7d3469778d; length=1129; release=r6.09; species=Dmel;	13.4	12	0.095	EDESSLSNVVHYLNNGTAK+EMYPDFTTHLELAK+FSEENTAIDYFGK+GAAIHGNVYDATPFR+GQNFSDLGMLVQTVR+NGQFPGLYIATGPAR+SFIGNLFR+TPINMDLGEVPIMLR+VPRPATIGDK+YPAEDLPFTESGLIPDIVFNPHGFPSR
24	FBpp0070589|FBgn0029687|CG5014-PB|Vap-33A-PB FBpp0089169|FBgn0029687|CG5014-PA|Vap-33A-PA FBpp0089170|FBgn0029687|CG5014-PC|Vap-33A-PC FBpp0309607|FBgn0029687|CG5014-PE|Vap-33A-PE	1.0000	FBpp0070589 type=protein; loc=X:join(3949650..3949713,3951415..3951567,3951636..3951745,3951829..3952041,3952108..3952221,3952767..3952922); ID=FBpp0070589; name=Vap-33A-PB; parent=FBgn0029687,FBtr0070616; dbxref=FlyBase:FBpp0070589,FlyBase_Annotation_IDs:CG5014-PB,GB_protein:AAF45909.1,REFSEQ:NP_570087,GB_protein:AAF45909; MD5=d7ab69e9fd084fa9c676527e13d4d5ee; length=269; release=r6.09; species=…	40.4	12	0.095	FKPSNLLETSESLDLLSGEIK+FMVQSVLAPMDADLSDLNK+FVGPFTRPVVTIMTLR+NNSALPLVFK+QVNEPYAPVLAEK+SLFDLPLTIEPEHELR
216	FBpp0076068|FBgn0027567|CG8108-PA|CG8108-PA FBpp0076069|FBgn0027567|CG8108-PB|CG8108-PB	1.0000	FBpp0076068 type=protein; loc=3L:join(9865099..9865398,9866314..9866361,9867314..9867744,9868254..9868935,9868999..9869322,9869446..9870098,9870158..9870479); ID=FBpp0076068; name=CG8108-PA; parent=FBgn0027567,FBtr0076339; dbxref=FlyBase:FBpp0076068,FlyBase_Annotation_IDs:CG8108-PA,GB_protein:AAF50193.1,REFSEQ:NP_729568,GB_protein:AAF50193,FlyMine:FBpp0076068,modMine:FBpp0076068; MD5=64211e896605…	12.8	12	0.096	ADDVSLEDYTK+AGDDDADGDEDIDGK+ALIGPDYIK+DLGDLLAEVETR+LNEDDDEYDDDGDAEVEEGDATNDKK+NAMLYENHR+NVLVSVK+QLLYAQQK+SDRPSSSSQNIGSSSSNYHQR
213	FBpp0075761|FBgn0036207|CG10907-PA|CG10907-PA	1.0000	FBpp0075761 type=protein; loc=3L:join(11793587..11794176,11794354..11794737,11794797..11795003,11795063..11795390); ID=FBpp0075761; name=CG10907-PA; parent=FBgn0036207,FBtr0076029; dbxref=FlyBase:FBpp0075761,FlyBase_Annotation_IDs:CG10907-PA,GB_protein:AAF50009.1,REFSEQ:NP_648508,GB_protein:AAF50009,FlyMine:FBpp0075761,modMine:FBpp0075761; MD5=3edaaaf1accafa0367675e922accafe1; length=502; release…	30.5	12	0.092	DDNGSQFFFTFAPTPELQNK+DKPSTASSDLIK+EAFTLSLLSK+GFIVQGGDPNGDGTGGESIYGQPFKDEFHSR+GLVGMANSGK+GSSENHYINDFIESK+ITGDTIYNMLK+IVSTEVLSNPFDDIVPR+VVEQEIIGDDWLSHTLNFNSTTPVLAK
197	FBpp0075317|FBgn0036514|CG12301-PA|CG12301-PA	1.0000	FBpp0075317 type=protein; loc=3L:join(15580890..15581294,15581354..15583264); ID=FBpp0075317; name=CG12301-PA; parent=FBgn0036514,FBtr0075564; dbxref=FlyBase:FBpp0075317,FlyBase_Annotation_IDs:CG12301-PA,GB_protein:AAF49613.2,REFSEQ:NP_648781,GB_protein:AAF49613,FlyMine:FBpp0075317,modMine:FBpp0075317; MD5=b0e65b6d278db20abac88188c4a2f481; length=771; release=r6.09; species=Dmel;	20.0	12	0.099	AIDDIFEK+AVGLNDLVDILR+DLEGVQDNDEQEEK+KGNSGGFNDALIDDEAAEYDEEDAAAER+KPLIEVKPAKK+NFVPETAFR+QHMVSSIPFPFR+QQIEIDEPLNYEEDK+QSLQDEFQLVK+SNLAQELEANNR+VLQKPLEKPAADR+VTTLVFTQK
146	FBpp0074059|FBgn0061200|CG4453-PA|Nup153-PA FBpp0288862|FBgn0061200|CG4453-PC|Nup153-PC FBpp0309144|FBgn0061200|CG4453-PD|Nup153-PD	1.0000	FBpp0074059 type=protein; loc=X:join(16600155..16600313,16600380..16600895,16600954..16601198,16601376..16605786,16605850..16606008,16607933..16608000,16609005..16609098); ID=FBpp0074059; name=Nup153-PA; parent=FBgn0061200,FBtr0074284; dbxref=FlyBase:FBpp0074059,FlyBase_Annotation_IDs:CG4453-PA,GB_protein:AAF48628.3,GB_protein:AAF48628,REFSEQ:NP_573136,GB_protein:AAF48628,FlyMine:FBpp0074059,modM…	8.9	12	0.096	AVDMRPSDSGSLAETSVGQGGSK+DGNDALSSPANLR+EVVKPSVETTTTPAPTSAQFSFGFGQSNQGK+FNASIYGSTSALSDSR+INRKYTFSAPAPLDDLR+LLSGSASNSGSASASSSPFYQGR+LLVPTMQQLLER+NVSVPNHINELAELR+VSSILPASLSGWFSPSSK
103	FBpp0072792|FBgn0026570|CG5704-PA|CG5704-PA FBpp0311914|FBgn0026570|CG5704-PB|CG5704-PB	1.0000	FBpp0072792 type=protein; loc=3L:complement(join(2170823..2170846,2169709..2170692)); ID=FBpp0072792; name=CG5704-PA; parent=FBgn0026570,FBtr0072915; dbxref=GB_protein:AAF47612.1,FlyBase:FBpp0072792,FlyBase_Annotation_IDs:CG5704-PA,REFSEQ:NP_652068,GB_protein:AAF47612,FlyMine:FBpp0072792,modMine:FBpp0072792; MD5=b59540569829c29884913de5a962c7c7; length=335; release=r6.09; species=Dmel;;FBpp031191…	29.3	12	0.097	IPVPWGHISGR+KPYLIIK+LGNYIEPPSYTHNQLGK+NDIDYMDLSIEK+NNEAISILAK+SSHLPPGMYYSVYEYVFTIPLVMK+YYHYIDIDDSLGAEMAR
102	FBpp0072768|FBgn0035336|CG9004-PA|CG9004-PA	1.0000	FBpp0072768 type=protein; loc=3L:join(2373796..2374675,2374729..2376413); ID=FBpp0072768; name=CG9004-PA; parent=FBgn0035336,FBtr0072890; dbxref=FlyBase:FBpp0072768,FlyBase_Annotation_IDs:CG9004-PA,GB_protein:AAF47640.1,REFSEQ:NP_647717,GB_protein:AAF47640,FlyMine:FBpp0072768,modMine:FBpp0072768; MD5=cbddc1149c8ec393ecc3d2ebd4b9c3e0; length=854; release=r6.09; species=Dmel;	13.0	12	0.099	DAEGNILPDPVELEASAAGQK+EIYQTFER+FMVDILNAVK+IAAGIEELYMK+IINPDEIPK+LIQEALLGYTR+LPQYDPELAENLR+SANGGFADQLLELAR+VQSQIASAPLELK
10	FBpp0070277|FBgn0003517|CG14792-PA|sta-PA FBpp0070278|FBgn0003517|CG14792-PB|sta-PB FBpp0308665|FBgn0003517|CG14792-PE|sta-PE FBpp0308666|FBgn0003517|CG14792-PF|sta-PF	1.0000	FBpp0070277 type=protein; loc=X:complement(join(1482673..1482891,1481887..1482480)); ID=FBpp0070277; name=sta-PA; parent=FBgn0003517,FBtr0070289; dbxref=FlyBase:FBpp0070277,FlyBase_Annotation_IDs:CG14792-PA,GB_protein:AAF45638.2,REFSEQ:NP_476750,GB_protein:AAF45638,FlyMine:FBpp0070277,modMine:FBpp0070277; MD5=0bfecb7568a3ebf3a816b44ac5c6e70a; length=270; release=r6.09; species=Dmel;;FBpp0070278 t…	35.2	11	0.094	ADGVNILNLGK+FTPGAFTNQIQPAFR+LLVVTDPNTDHQPIMEASYVNIPVIAFTNTDSPLR+MLVATTHLGSENVNFQMEQYVYK+RADGVNILNLGK+YTDTTPIAGR
89	FBpp0072282|FBgn0035065|CG3589-PA|CG3589-PA	1.0000	FBpp0072282 type=protein; loc=2R:join(24783655..24784361,24784417..24784580,24784634..24784743,24784801..24785260,24785312..24785400); ID=FBpp0072282; name=CG3589-PA; parent=FBgn0035065,FBtr0072375; dbxref=FlyBase:FBpp0072282,FlyBase_Annotation_IDs:CG3589-PA,GB_protein:AAF47272.2,REFSEQ:NP_611968,GB_protein:AAF47272,FlyMine:FBpp0072282,modMine:FBpp0072282; MD5=b6e805f6df5afac0afb0b539530d242d; le…	22.4	11	0.085	GQLLDVQNEEQEEDAQIR+HDFNPSIFQGR+NLHHILLTADSGDAGEVLR+NTLQQFAR+SLHFVATFDPQQR+SSFVVLGLR+TIVVIESAGQQGTGTFIR+TNDLNVLSNLVASPDVHR
815b	FBpp0088542|FBgn0037137|CG7421-PB|Nopp140-PB FBpp0305035|FBgn0037137|CG7421-PF|Nopp140-PF	1.0000	FBpp0088542 type=protein; loc=3L:join(21832879..21832977,21833180..21834829,21835071..21835229,21835983..21836135); ID=FBpp0088542; name=Nopp140-PB; parent=FBgn0037137,FBtr0089579; dbxref=FlyBase_Annotation_IDs:CG7421-PB,FlyBase:FBpp0088542,GB_protein:AAF51789.2,REFSEQ:NP_730693,GB_protein:AAF51789,FlyMine:FBpp0088542,modMine:FBpp0088542; MD5=26422b442d81871bcfe5726d80a4d007; length=686; release=…	10.5	11	0.048	FSGGDQDEATPNK+FSGGDQDEATPNKK+GGQIDVGVNSIK+IADAIVLEYLQSK+KFSGGDQDEATPNK+KFSGGDQDEATPNKK+KPATAPALTNGK+LSEILQFYQTK+VQDMSFEAK
805b	FBpp0289022|FBgn0265998|CG33553-PE|Doa-PL	1.0000	FBpp0289022 type=protein; loc=3R:join(28893432..28895062,28900824..28901022,28919492..28919567,28920225..28920291,28920354..28920467,28920537..28920627,28920690..28920860,28920920..28921089,28921156..28921269,28921359..28921549,28921615..28921742); ID=FBpp0289022; name=Doa-PL; parent=FBgn0265998,FBtr0299744; dbxref=FlyBase:FBpp0289022,FlyBase:FBpp0099604,FlyBase_Annotation_IDs:CG33553-PE,FlyBase_…	11.7	11	0.050	ENNYEPYPLDQVR+FPQGLPFEEEFYGR+IESTCSTAAPTR+ILGQIPYR+IMATLGEGTFGR+ITLGEALHHPFFDR+MLEYEPSSR+NNNPAAGSSSTSAASSTSSIHQQGVVTSGNFVR
776a	FBpp0086699|FBgn0261276|CG8479-PB|Opa1-PB FBpp0086700|FBgn0261276|CG8479-PA|Opa1-PA FBpp0308806|FBgn0261276|CG8479-PC|Opa1-PC FBpp0308807|FBgn0261276|CG8479-PD|Opa1-PD	1.0000	FBpp0086699 type=protein; loc=2R:complement(join(14235286..14235314,14234890..14235187,14234693..14234828,14234268..14234342,14233617..14234206,14233188..14233561,14232965..14233129,14232716..14232903,14231492..14231964,14231308..14231426,14231160..14231244,14230895..14231099,14230774..14230838)); ID=FBpp0086699; name=Opa1-PB; parent=FBgn0261276,FBtr0087573; dbxref=FlyBase:FBpp0086699,FlyBase_Ann…	13.9	11	0.083	ALGYYAVVTGR+ETIEQQADAFK+FLESSVNAK+GEILDEVVTLSQISAK+HLPTLTHDELTTVR+KAVVYSTK+KHFLQQALQR+LEEFINSLNQEK+QTWFPVYR+QYEEDFFK+TVSNEVIAMTVK+VIQLNTLEDR
729a	FBpp0081570|FBgn0051352|CG31352-PA|Unc-115a-PA FBpp0081572|FBgn0260463|CG31332-PC|Unc-115b-PC FBpp0081573|FBgn0260463|CG31332-PA|Unc-115b-PA FBpp0081574|FBgn0260463|CG31332-PB|Unc-115b-PB FBpp0081575|FBgn0260463|CG31332-PD|Unc-115b-PD FBpp0289791|FBgn0051352|CG31352-PB|Unc-115a-PB FBpp0289792|FBgn0051352|CG31352-PC|Unc-115a-PC FBpp0292158|FBgn0260463|CG31332-PE|Unc-115b-PE FBpp0308669|FBgn0051352…	1.0000	FBpp0081570 type=protein; loc=3R:complement(join(9704945..9704948,9699051..9699361,9698318..9698989,9697908..9697964,9697208..9697761,9696966..9697139,9696600..9696739,9696422..9696507,9695587..9695653,9695282..9695523,9695110..9695223)); ID=FBpp0081570; name=Unc-115a-PA; parent=FBgn0051352,FBtr0082092; dbxref=GB_protein:AAF54427.3,FlyBase:FBpp0081570,FlyBase_Annotation_IDs:CG31352-PA,GB_protein:…	15.5	11	0.088	ALMGGDLPASSTYSGALSYHYPQAGLIR+DDFPAPPYPYTDPER+LNSGIGSAIAK+QATGGGVSSPAPPAESPTR+SLGNAPSYNAIHSYR+TTTLPYIR+TVSPGLILR+YESPIGASPSR
711a	FBpp0077813|FBgn0025683|CG3164-PB|CG3164-PB FBpp0099791|FBgn0025683|CG3164-PD|CG3164-PD	1.0000	FBpp0077813 type=protein; loc=2L:complement(join(128800..128983,126110..126227,125077..125266,124087..124920,123856..124024,123694..123794,123129..123629)); ID=FBpp0077813; name=CG3164-PB; parent=FBgn0025683,FBtr0078154; dbxref=FlyBase_Annotation_IDs:CG3164-PB,FlyBase:FBpp0077813,GB_protein:AAF51548.2,REFSEQ:NP_608494,GB_protein:AAF51548; MD5=d5405d0e8d6c2d01363456a5b7c64d8e; length=698; release=…	16.6	11	0.091	AQIVPAQPK+EGNVSSALVTTNER+HSMIDDILLTLSLSEHR+LGTAGAGQLK+NDNANLLNDNR+RPAVDLAFHNLTYR+SGELTAIMGPSGAGK+STLLNILSGYK+TSSIEGSVTMNGAER
693a	FBpp0075048|FBgn0261872|CG33522-PA|scaf6-PA	1.0000	FBpp0075048 type=protein; loc=3L:complement(join(17042438..17042459,17042103..17042273,17041694..17042040,17040439..17040601,17040138..17040210,17039556..17039630,17039257..17039333,17038995..17039193,17037931..17038932,17037706..17037873,17037320..17037634,17037084..17037255,17036932..17037030)); ID=FBpp0075048; name=scaf6-PA; parent=FBgn0261872,FBtr0091474; dbxref=FlyBase:FBpp0075048,GB_protein…	14.1	11	0.090	AVITNKPEDGTLEDGQQPQK+EQIQQSEANLSAQHTALMNQK+FEFLYGGEFANYYQFR+INVVLQYLLK+LPAPAPQSER+LTNALNAFYSAPSHDRPR+NQGIDTPISGGEVR+QIEDAIAAAQTAQQEQMAGEQGIVLR
688a	FBpp0074500|FBgn0261593|CG14206-PB|RpS10b-PB FBpp0074501|FBgn0261593|CG14206-PC|RpS10b-PC FBpp0300512|FBgn0261593|CG14206-PD|RpS10b-PD FBpp0310720|FBgn0261593|CG14206-PE|RpS10b-PE	1.0000	FBpp0074500 type=protein; loc=X:19598434..19598916; ID=FBpp0074500; name=RpS10b-PB; parent=FBgn0261593,FBtr0074731; dbxref=FlyBase:FBpp0074500,FlyBase_Annotation_IDs:CG14206-PB,GB_protein:AAF48978.2,REFSEQ:NP_728273,GB_protein:AAF48978,FlyMine:FBpp0074500,modMine:FBpp0074500; MD5=0ae8e030c62f6023a9a1cee4231259cf; length=160; release=r6.09; species=Dmel;;FBpp0074501 type=protein; loc=X:19598434..1…	33.1	11	0.095	GDVGPGAGEVEFR+HYYWYLTNEGIEELR+KGDVGPGAGEVEFR+SYLHLPPEIVPSTLK+VAIYEYLFK
669a	FBpp0072593|FBgn0028577|CG12085-PA|pUf68-PA	1.0000	FBpp0072593 type=protein; loc=3L:complement(join(1502467..1502469,1501799..1501892,1499043..1499337,1498293..1498796,1497213..1498230)); ID=FBpp0072593; name=pUf68-PA; parent=FBgn0028577,FBtr0072709; dbxref=FlyBase:FBpp0072593,FlyBase_Annotation_IDs:CG12085-PA,GB_protein:AAF47501.1,REFSEQ:NP_525123,GB_protein:AAF47501,FlyMine:FBpp0072593,modMine:FBpp0072593; MD5=85f3626bea15f95dac29ea00b3f6f147; …	17.3	11	0.089	IPYLSQPLYDLK+IQALDAVASNAVLGLSQNTPVMAAGAVVTK+LMDEGDVQTLQQQENMSIK+LSSEQHDLVSK+QTENEDDDEAEIIVK+SALLGLLGGALPK+VAFTPFGPIK
664a	FBpp0071562|FBgn0011824|CG4038-PA|CG4038-PA	1.0000	FBpp0071562 type=protein; loc=2R:complement(join(21097042..21097231,21096327..21096707,21096127..21096269)); ID=FBpp0071562; name=CG4038-PA; parent=FBgn0011824,FBtr0071639; dbxref=FlyBase:FBpp0071562,FlyBase_Annotation_IDs:CG4038-PA,GB_protein:AAF46672.1,REFSEQ:NP_477043,GB_protein:AAF46672,FlyMine:FBpp0071562,modMine:FBpp0071562; MD5=4be69a938c32e194320bec4aeff8a533; length=237; release=r6.09; s…	27.8	11	0.093	DYSVSIK+GAFDTGPPER+IDEIFGTVR+LFIDPGK+LSDNVYANSFKPNQK+VDIQDVPYFNAPIFLENK
640	FBpp0293061|FBgn0262601|CG5352-PB|SmB-PB	1.0000	FBpp0293061 type=protein; loc=2L:complement(join(10426494..10426496,10425528..10426124)); ID=FBpp0293061; name=SmB-PB; parent=FBgn0262601,FBtr0304118; dbxref=FlyBase:FBpp0293061,FlyBase_Annotation_IDs:CG5352-PB,REFSEQ:NP_001188780,GB_protein:ADV37030; MD5=61f4e1aaf8cf50d82e671a0638546550; length=199; release=r6.09; species=Dmel;	25.1	11	0.095	GENIVSLTVEGPPPPEEGLPR+TFIGTFK+VLGFVLLR+VPIPGAAPGPGIGR
609	FBpp0088490|FBgn0264855|CG4260-PA|AP-2alpha-PA FBpp0088945|FBgn0264855|CG4260-PB|AP-2alpha-PB	1.0000	FBpp0088490 type=protein; loc=2L:complement(join(413396..413459,412447..412658,411782..412237,411129..411718,410127..411060,409790..410073,409532..409736,409388..409465)); ID=FBpp0088490; name=AP-2alpha-PA; parent=FBgn0264855,FBtr0089488; dbxref=FlyBase:FBpp0088490,FlyBase_Annotation_IDs:CG4260-PA,GB_protein:AAF56103.2,REFSEQ:NP_476819,GB_protein:AAF56103,FlyMine:FBpp0088490,modMine:FBpp0088490; …	11.2	11	0.094	ALLLSTYIK+ESSILAVLK+FFEPTEMNAESFFAR+FINLFPEIR+LLQNYNPVTEEAGVR+SADAELQQR+SPAPLTSAAQNNALVNNSHSK+VGGYILGEFGNLIAGDSR
567	FBpp0087109|FBgn0000253|CG8472-PA|Cam-PA FBpp0087110|FBgn0000253|CG8472-PB|Cam-PB FBpp0293502|FBgn0000253|CG8472-PC|Cam-PC FBpp0293503|FBgn0000253|CG8472-PD|Cam-PD FBpp0311269|FBgn0000253|CG8472-PE|Cam-PE	1.0000	FBpp0087109 type=protein; loc=2R:join(12260186..12260188,12264743..12264917,12269193..12269435,12273766..12273794); ID=FBpp0087109; name=Cam-PA; parent=FBgn0000253,FBtr0088001; dbxref=FlyBase:FBpp0087109,FlyBase_Annotation_IDs:CG8472-PA,GB_protein:AAF58542.1,REFSEQ:NP_523710,GB_protein:AAF58542; MD5=0d8d56d0155abaee6c91bd24448526f1; length=149; release=r6.09; species=Dmel;;FBpp0087110 type=protei…	39.6	11	0.091	EADIDGDGQVNYEEFVTMMTSK+EAFSLFDK+EAFSLFDKDGDGTITTK+HVMTNLGEK+LTDEEVDEMIR
508	FBpp0085249|FBgn0051618|CG31618-PA|His2A FBpp0091055|FBgn0053808|CG33808-PA|His2A FBpp0091060|FBgn0053814|CG33814-PA|His2A FBpp0091063|FBgn0053817|CG33817-PA|His2A FBpp0091066|FBgn0053820|CG33820-PA|His2A FBpp0091069|FBgn0053823|CG33823-PA|His2A FBpp0091072|FBgn0053826|CG33826-PA|His2A FBpp0091075|FBgn0053829|CG33829-PA|His2A FBpp0091078|FBgn0053832|CG33832-PA|His2A FBpp0091081|FBgn0053835|CG3383…	1.0000	FBpp0085249 type=protein; loc=2L:21423789..21424163; ID=FBpp0085249; name=His2A:CG31618-PA; parent=FBgn0051618,FBtr0085893; dbxref=FlyBase:FBpp0085249,FlyBase_Annotation_IDs:CG31618-PA,GB_protein:AAN11125.1,REFSEQ:NP_724343,GB_protein:AAN11125; MD5=3612d7213b7a1860260424d7556c43bf; length=124; release=r6.09; species=Dmel;;FBpp0091055 type=protein; loc=2L:21433897..21434271; ID=FBpp0091055; name=H…	31.5	11	0.073	AGLQFPVGR+HLQLAIR+LLSGVTIAQGGVLPNIQAVLLPK
480	FBpp0084306|FBgn0039359|CG4759-PA|RpL27-PA FBpp0303778|FBgn0039359|CG4759-PB|RpL27-PB FBpp0303779|FBgn0039359|CG4759-PC|RpL27-PC FBpp0303780|FBgn0039359|CG4759-PD|RpL27-PD	1.0000	FBpp0084306 type=protein; loc=3R:complement(25684095..25684502); ID=FBpp0084306; name=RpL27-PA; parent=FBgn0039359,FBtr0084932; dbxref=FlyBase:FBpp0084306,FlyBase_Annotation_IDs:CG4759-PA,GB_protein:AAF56495.1,REFSEQ:NP_651417,GB_protein:AAF56495,FlyMine:FBpp0084306,modMine:FBpp0084306; MD5=eaa1d2f62e656422362032085ffd53da; length=135; release=r6.09; species=Dmel;;FBpp0303778 type=protein; loc=3R…	48.1	11	0.087	DLKDPVK+IVIVLSGR+SLNYNHLMPTR+THDDGTPEKPFGHALVAGIDR+VKFESVYK+YTAHDISFEK
476	FBpp0084242|FBgn0039300|CG10423-PA|RpS27-PA FBpp0293236|FBgn0039300|CG10423-PB|RpS27-PB	1.0000	FBpp0084242 type=protein; loc=3R:complement(join(25247433..25247438,25246448..25246667,25246353..25246381)); ID=FBpp0084242; name=RpS27-PA; parent=FBgn0039300,FBtr0084868; dbxref=FlyBase:FBpp0084242,FlyBase_Annotation_IDs:CG10423-PA,GB_protein:AAF56428.1,REFSEQ:NP_651359,GB_protein:AAF56428,FlyMine:FBpp0084242,modMine:FBpp0084242; MD5=12891c10f84e6af4a613b302d70f03eb; length=84; release=r6.09; sp…	29.8	11	0.095	DLLHPLPAEEK+DLLHPLPAEEKR+LVQHPNSYFMDVK
5	FBpp0070089|FBgn0029525|CG18273-PA|CG18273-PA	1.0000	FBpp0070089 type=protein; loc=X:complement(join(487465..487480,485028..487403,484310..484965,483884..484246,483268..483828,482884..483045)); ID=FBpp0070089; name=CG18273-PA; parent=FBgn0029525,FBtr0070094; dbxref=GB_protein:AAG22361.3,GB_protein:AAG22361.2,FlyBase:FBpp0070089,FlyBase_Annotation_IDs:CG18273-PA,REFSEQ:NP_569843,GB_protein:AAG22361,FlyMine:FBpp0070089,modMine:FBpp0070089; MD5=bbb249…	9.9	11	0.095	EVLPENLDFAR+GFLPTAEWTLIQQR+IIEAEGHQLEER+LIDENFR+LQGQLQPLIQIYGEMVTHK+QTQDISETELDGLADLGLK+TESQDHWDAEFVVPVIK+TLQGLPLAQLPR+TNEDFLLLLHR+TPLATAPSANDAFK
394	FBpp0081234|FBgn0261789|CG1249-PA|SmD2-PA	1.0000	FBpp0081234 type=protein; loc=3R:complement(join(6345771..6345772,6345279..6345636)); ID=FBpp0081234; name=SmD2-PA; parent=FBgn0261789,FBtr0081737; dbxref=FlyBase:FBpp0081234,FlyBase_Annotation_IDs:CG1249-PA,GB_protein:AAF54135.1,REFSEQ:NP_649645,GB_protein:AAF54135,FlyMine:FBpp0081234,modMine:FBpp0081234; MD5=307e4daca795befba66ab64f080dbea8; length=119; release=r6.09; species=Dmel;	46.2	11	0.094	EMWTELPR+GDSVILVLR+NPLATAAGK+QEEEEFNTGPLSVLTQSVK+SELTPEELAR
337	FBpp0079484|FBgn0011272|CG4651-PA|RpL13-PA FBpp0099517|FBgn0011272|CG4651-PB|RpL13-PB FBpp0302626|FBgn0011272|CG4651-PC|RpL13-PC	1.0000	FBpp0079484 type=protein; loc=2L:join(9967635..9967877,9967939..9968247,9968317..9968421); ID=FBpp0079484; name=RpL13-PA; parent=FBgn0011272,FBtr0079888; dbxref=GB_protein:AAF52842.1,FlyBase:FBpp0079484,FlyBase_Annotation_IDs:CG4651-PA,REFSEQ:NP_523530,GB_protein:AAF52842; MD5=6aea7ab718156ab77fd20fc1241572d5; length=218; release=r6.09; species=Dmel;;FBpp0099517 type=protein; loc=2L:join(9967635.…	25.7	11	0.087	GAGIGANFAK+GFTLEELK+GNNMIPNQHYHK+GPVLPIKNEQPAVVEFR+LILFPINEK+NEQPAVVEFR
312	FBpp0078973|FBgn0031868|CG10354-PA|Rat1-PA FBpp0304602|FBgn0031868|CG10354-PB|Rat1-PB	1.0000	FBpp0078973 type=protein; loc=2L:6908166..6910892; ID=FBpp0078973; name=Rat1-PA; parent=FBgn0031868,FBtr0079345; dbxref=FlyBase:FBpp0078973,FlyBase_Annotation_IDs:CG10354-PA,GB_protein:AAF52452.2,REFSEQ:NP_609082,GB_protein:AAF52452,FlyMine:FBpp0078973,modMine:FBpp0078973; MD5=b8f92b686080314929298d254b0b2566; length=908; release=r6.09; species=Dmel;;FBpp0304602 type=protein; loc=2L:6908166..6910…	11.8	11	0.088	FAWQGVALLPFVDEK+GYLTDSGDVNLDR+LMSDPESPIIDFYPEDFK+NQDHGSLNQSAFGASAVGPNSQQR+NYNYNYNNNYNQHQGGGYQNNYNNR+TELNTAISGVLK
299	FBpp0078633|FBgn0031657|CG3756-PA|CG3756-PA	1.0000	FBpp0078633 type=protein; loc=2L:join(4969085..4969224,4969285..4970146); ID=FBpp0078633; name=CG3756-PA; parent=FBgn0031657,FBtr0078994; dbxref=FlyBase:FBpp0078633,FlyBase_Annotation_IDs:CG3756-PA,GB_protein:AAF52185.1,REFSEQ:NP_608885,GB_protein:AAF52185,FlyMine:FBpp0078633,modMine:FBpp0078633; MD5=37789b8c40f59327a400171776c519e2; length=333; release=r6.09; species=Dmel;	24.9	11	0.084	EPLLYMEEYR+FSPVATATYR+MGLLPLR+QDPQDYGLADDVFSVQAFK+TEESTEAGTEQDTLEFELK+VYIYNNTSIIQDEVLAHR
181	FBpp0074971|FBgn0036733|CG6322-PA|U4-U6-60K-PA	1.0000	FBpp0074971 type=protein; loc=3L:complement(17512120..17513781); ID=FBpp0074971; name=U4-U6-60K-PA; parent=FBgn0036733,FBtr0075209; dbxref=FlyBase:FBpp0074971,FlyBase_Annotation_IDs:CG6322-PA,GB_protein:AAF49331.1,REFSEQ:NP_648990,GB_protein:AAF49331,FlyMine:FBpp0074971,modMine:FBpp0074971; MD5=4827054d86ce99be2f09ad82c7666978; length=553; release=r6.09; species=Dmel;	25.0	11	0.093	ADEENVVAMASGGHDGAVK+ELLAGLGENAINKR+LWGFNNEESIADITGHMPHR+QAGAPPPTAATLANK+QINVSTDDTEIK+QPVYTIPAHTNLISDVK+TLHYGSLEESER+VALLEEFER+VISVDIAPNSQYIATTSFDR
11	FBpp0070299|FBgn0023514|CG14805-PA|CG14805-PA	1.0000	FBpp0070299 type=protein; loc=X:join(1877427..1878197,1878255..1879004); ID=FBpp0070299; name=CG14805-PA; parent=FBgn0023514,FBtr0070312; dbxref=FlyBase:FBpp0070299,FlyBase_Annotation_IDs:CG14805-PA,GB_protein:AAF45681.1,REFSEQ:NP_569954,GB_protein:AAF45681,FlyMine:FBpp0070299,modMine:FBpp0070299; MD5=95099f75dfd75a5532e94fddf7a6068f; length=506; release=r6.09; species=Dmel;	26.1	11	0.095	DSTEPLYSFNDHGLAVTDLYSGIGGIR+FTDNGEHFISGGK+KTPELDYTQSHPGTDEEIILK+LFQIAFK+LLSPAIFLPEHK+SYAEYQPDSAQTSDER+VFVFNMENAPR+VQELQAENAR+YITSDTNGQAEITEK
94	FBpp0072463|FBgn0035141|CG13892-PA|Cypl-PA	1.0000	FBpp0072463 type=protein; loc=3L:complement(join(542770..542852,542230..542677)); ID=FBpp0072463; name=Cypl-PA; parent=FBgn0035141,FBtr0072564; dbxref=GB_protein:AAF47391.1,FlyBase:FBpp0072463,FlyBase_Annotation_IDs:CG13892-PA,REFSEQ:NP_523874,GB_protein:AAF47391,FlyMine:FBpp0072463,modMine:FBpp0072463; MD5=1242d8db135c0299a5c2b63020de61c4; length=176; release=r6.09; species=Dmel;	39.8	10	0.084	DFMIQGGDPTGTGR+GGASIYGSEFADELHGDLR+GYYNNVVFHR+IGMVETDKNDRPVDPLR+RGYYNNVVFHR+VYTGMEVVK
819a	FBpp0312553|FBgn0267828|CG46149-PE|Fatp-PE FBpp0312554|FBgn0267828|CG46149-PA|Fatp-PA FBpp0312555|FBgn0267828|CG46149-PB|Fatp-PB FBpp0312556|FBgn0267828|CG46149-PF|Fatp-PF	1.0000	FBpp0312553 type=protein; loc=2L:complement(join(10516486..10516592,10512935..10513564,10512668..10512869,10511667..10512608)); ID=FBpp0312553; name=Fatp-PE; parent=FBgn0267828,FBtr0347403; dbxref=FlyBase:FBpp0312553,FlyBase_Annotation_IDs:CG46149-PE,REFSEQ:NP_001260354,GB_protein:AGB92889; MD5=0ebc3ce62b8e00b48cd668b386a42a05; length=626; release=r6.09; species=Dmel;;FBpp0312554 type=protein; lo…	18.1	10	0.085	AGMAAIYDPER+DTVVYGVTIPHTEGR+ELDLDVFAASLAK+GENVSTSEVEAQVSNVAGYK+IGVITPLINTNLR+NLNALLTTASYEKPNK+VANVLQAQGYK+YELLTPQVYDQVQR
814a	FBpp0302537|FBgn0263740|CG43665-PB|eIF-2gamma-PB FBpp0307983|FBgn0263740|CG43665-PD|eIF-2gamma-PD	1.0000	FBpp0302537 type=protein; loc=3R:complement(join(15263282..15263347,15262547..15262721,15259450..15259686,15258510..15259383,15258367..15258442)); ID=FBpp0302537; name=eIF-2gamma-PB; parent=FBgn0263740,FBtr0310386; dbxref=FlyBase:FBpp0302537,FlyBase_Annotation_IDs:CG43665-PB,REFSEQ:NP_731993,GB_protein:AAF55153; MD5=ab5df4d5c73143be53d760bf73070cfe; length=475; release=r6.09; species=Dmel;;FBpp03…	28.0	10	0.081	AISGVQTVR+FVQGTVAEGAPIIPISAQLK+GGVAGGSILSGVLK+LIGWGQIFGGK+LTPLSPEVISR+NEILLVNIGSLSTGGR+QATINIGTIGHVAHGK+QDLSNLDVSK+TITPVLDSQVAK+VGQEIEVRPGVVTK
84	FBpp0072144|FBgn0034915|CG17611-PA|eIF6-PA	1.0000	FBpp0072144 type=protein; loc=2R:complement(23849335..23850072); ID=FBpp0072144; name=eIF6-PA; parent=FBgn0034915,FBtr0072235; dbxref=FlyBase:FBpp0072144,FlyBase_Annotation_IDs:CG17611-PA,GB_protein:AAF47074.1,REFSEQ:NP_659573,GB_protein:AAF47074,FlyMine:FBpp0072144,modMine:FBpp0072144; MD5=d10391392adaaf9e84d1e905769ab9c6; length=245; release=r6.09; species=Dmel;	38.0	10	0.065	LNQAQPATVTTK+NGLLVPNSTTDEELQHLR+QTIADNSLVGSYAVLSNQGGMVHPK+TSIQDQDELSSLLQVPLVAGTVNR+VQFENNDDIGVFTK
783a	FBpp0087502|FBgn0004907|CG17870-PD|14-3-3zeta-PD FBpp0087503|FBgn0004907|CG17870-PE|14-3-3zeta-PE FBpp0099540|FBgn0004907|CG17870-PJ|14-3-3zeta-PJ FBpp0305136|FBgn0004907|CG17870-PK|14-3-3zeta-PK FBpp0305137|FBgn0004907|CG17870-PL|14-3-3zeta-PL	1.0000	FBpp0087502 type=protein; loc=2R:join(10104348..10104409,10104717..10104830,10104941..10105067,10105702..10105825,10105941..10106104,10107467..10107622); ID=FBpp0087502; name=14-3-3zeta-PD; parent=FBgn0004907,FBtr0088414; dbxref=FlyBase_Annotation_IDs:CG17870-PD,FlyBase:FBpp0087502,GB_protein:AAM71060.1,REFSEQ:NP_476885,GB_protein:AAM71060; MD5=f196cab6a894ca73c510c5280d765fbc; length=248; releas…	22.6	10	0.065	DSTLIMQLLR+NLLSVAYK+NTVVDDSQTAYQDAFDISK+QAFDDAIAELDTLNEDSYK
81	FBpp0072128|FBgn0015268|CG5330-PA|Nap1-PA FBpp0297131|FBgn0015268|CG5330-PB|Nap1-PB FBpp0297132|FBgn0015268|CG5330-PC|Nap1-PC	1.0000	FBpp0072128 type=protein; loc=2R:complement(join(23906615..23906700,23906060..23906528,23905856..23905996,23905605..23905793,23905314..23905541)); ID=FBpp0072128; name=Nap1-PA; parent=FBgn0015268,FBtr0072219; dbxref=FlyBase:FBpp0072128,FlyBase_Annotation_IDs:CG5330-PA,GB_protein:AAF47097.1,REFSEQ:NP_477128,GB_protein:AAF47097,FlyMine:FBpp0072128,modMine:FBpp0072128; MD5=000865d4f250b0cc3d2b7681c0…	22.2	10	0.074	EPESSTDNEADAEHFR+GIPGFWLTVFR+NTAIMSEMVQPHDEPAIR+QYLQQMVK+STVDPNDPFAFEGPEIYK+VDPAEEKPQWK
778a	FBpp0086773|FBgn0000662|CG6315-PA|fl(2)d-PA	1.0000	FBpp0086773 type=protein; loc=2R:complement(join(13823792..13824128,13821433..13821557,13821036..13821369,13820155..13820969)); ID=FBpp0086773; name=fl(2)d-PA; parent=FBgn0000662,FBtr0087647; dbxref=FlyBase:FBpp0086773,FlyBase_Annotation_IDs:CG6315-PA,GB_protein:AAF58334.1,REFSEQ:NP_523732,GB_protein:AAF58334,FlyMine:FBpp0086773,modMine:FBpp0086773; MD5=adf042fcab2f77a6cad6cc950e3ec862; length=53…	20.7	10	0.079	AQQAPTALALR+LETELAMQK+LLEDEIENLK+LLYQENEELGK+NYQEEEALPTVVVVPTPTPVGNNVQEAPPIR+QAIKDEVVAPAAATNGGTNTTINK+RNYQEEEALPTVVVVPTPTPVGNNVQEAPPIR+TALLDPAVNLLFER
766b	FBpp0085646|FBgn0260934|CG8201-PA|par-1-PA FBpp0290718|FBgn0260934|CG8201-PP|par-1-PP FBpp0303277|FBgn0260934|CG8201-PV|par-1-PV FBpp0303278|FBgn0260934|CG8201-PX|par-1-PX	1.0000	FBpp0085646 type=protein; loc=2R:join(19459933..19460616,19470597..19470812,19470872..19471092,19471209..19471490,19471552..19471736,19472819..19472931,19472996..19473164,19473440..19473554,19473613..19473740,19473805..19473967,19477616..19477704,19478742..19478865,19482952..19483101,19483168..19483286,19483349..19483407); ID=FBpp0085646; name=par-1-PA; parent=FBgn0260934,FBtr0086450; dbxref=FlyB…	13.4	10	0.045	FLVLNPAK+IADFGFSNEFTPGSK+ISGTSIGFK+MLTTADTTLNSPAKPR+NISGNDAGANAGSASVQSPTHR+NNTALEYSGTSGASGDSSHPGR+QNTIDSATIK+SEIEASLSQVR+YDDVFATYLLLGR
717a	FBpp0078754|FBgn0014189|CG7269-PC|Hel25E-PC FBpp0078755|FBgn0014189|CG7269-PA|Hel25E-PA FBpp0078756|FBgn0014189|CG7269-PB|Hel25E-PB	1.0000	FBpp0078754 type=protein; loc=2L:complement(join(5541723..5541921,5541433..5541656,5541153..5541336,5540972..5541090,5540169..5540300,5539707..5540109,5539631..5539644)); ID=FBpp0078754; name=Hel25E-PC; parent=FBgn0014189,FBtr0079123; dbxref=FlyBase:FBpp0078754,FlyBase_Annotation_IDs:CG7269-PC,GB_protein:AAN10545.1,REFSEQ:NP_723091,GB_protein:AAN10545; MD5=b8a1740b511a7b96eea7667e11699b7b; length…	22.6	10	0.080	DVQEIFR+FDVNISELPEEIDLSTYIEGR+GLAITFVSDENDAK+ILNEVQDR+LTLHGLQQHYVNLK+SGTPHIVVGTPGR+VNIVFNYDMPEDSDTYLHR
68	FBpp0071817|FBgn0034792|CG3499-PB|CG3499-PB FBpp0293463|FBgn0034792|CG3499-PC|CG3499-PC FBpp0305130|FBgn0034792|CG3499-PD|CG3499-PD	1.0000	FBpp0071817 type=protein; loc=2R:complement(join(22885916..22885942,22885414..22885811,22885297..22885356,22885054..22885243,22884908..22885000,22884720..22884793,22884348..22884661,22883901..22884291,22883162..22883825)); ID=FBpp0071817; name=CG3499-PB; parent=FBgn0034792,FBtr0071906; dbxref=GB_protein:AAM71132.2,FlyBase:FBpp0071817,FlyBase_Annotation_IDs:CG3499-PB,REFSEQ:NP_726263,GB_protein:AA…	15.4	10	0.082	AAEELVFGTDK+EVVEFLK+GLGTGDTLGPNTIEAVDAEIK+GTSGFTGADLENMINQAALR+GVLLVGPPGTGK+LDGDTPLQAEK+VPFFHAAGPEFDEVLVGQGAR+YETLDADDIK
573	FBpp0087323|FBgn0263510|CG6751-PA|nclb-PA	1.0000	FBpp0087323 type=protein; loc=2R:10875837..10877216; ID=FBpp0087323; name=nclb-PA; parent=FBgn0263510,FBtr0088228; dbxref=FlyBase:FBpp0087323,FlyBase_Annotation_IDs:CG6751-PA,GB_protein:AAF58738.1,REFSEQ:NP_610623,GB_protein:AAF58738,FlyMine:FBpp0087323,modMine:FBpp0087323; MD5=b49b2dd5bdc524e49296ca15e59762d6; length=459; release=r6.09; species=Dmel;	17.2	10	0.079	DAEGVNSSSIEWK+HVYEHEFNMGR+IVLTQAELAR+SPGQLLWSVK+VLWHPTQTDYFIVGTNDGTLHYADK+VWNFDGTEAK
525	FBpp0085736|FBgn0261439|CG17246-PB|SdhA-PB FBpp0085737|FBgn0261439|CG17246-PA|SdhA-PA FBpp0085738|FBgn0261439|CG17246-PC|SdhA-PC	1.0000	FBpp0085736 type=protein; loc=2R:complement(join(19395687..19395743,19392846..19394443,19392639..19392789,19392399..19392578)); ID=FBpp0085736; name=SdhA-PB; parent=FBgn0261439,FBtr0086552; dbxref=FlyBase:FBpp0085736,FlyBase_Annotation_IDs:CG17246-PB,GB_protein:AAM70849.1,REFSEQ:NP_725881,GB_protein:AAM70849; MD5=b44908b45d9ed755369d3069e3c751b9; length=661; release=r6.09; species=Dmel;;FBpp00857…	18.3	10	0.071	DVIVPGLYAAGEAASSSVHGANR+ENAGEASVANLDK+NTVIATGGYGR+NVIDTTLDNEVSTVPPAIR+QYPVVDHAYDAIVVGAGGAGLR+TIAELNKPGAPAPTLK+VREDEYDFSKPLDGQQK
6	FBpp0070114|FBgn0001341|CG6189-PA|l(1)1Bi-PA	1.0000	FBpp0070114 type=protein; loc=X:join(629886..630209,630273..630644,630703..631983,632044..633468); ID=FBpp0070114; name=l(1)1Bi-PA; parent=FBgn0001341,FBtr0070119; dbxref=FlyBase:FBpp0070114,FlyBase_Annotation_IDs:CG6189-PA,GB_protein:AAF45532.1,REFSEQ:NP_476593,GB_protein:AAF45532,FlyMine:FBpp0070114,modMine:FBpp0070114; MD5=20bd304c92909bab340dac5751adc798; length=1133; release=r6.09; species=D…	5.6	10	0.077	AVFVVFK+DLAVGSQQR+ELNLLLK+IDSTNLLHFR+KMINSLITLLR+LINQLSVESLHK+LYDYYNNK+MINSLITLLR
413	FBpp0081843|FBgn0037878|CG6693-PA|CG6693-PA FBpp0307760|FBgn0037878|CG6693-PB|CG6693-PB	1.0000	FBpp0081843 type=protein; loc=3R:complement(11220505..11221404); ID=FBpp0081843; name=CG6693-PA; parent=FBgn0037878,FBtr0082367; dbxref=FlyBase:FBpp0081843,FlyBase_Annotation_IDs:CG6693-PA,GB_protein:AAF54608.1,REFSEQ:NP_650052,GB_protein:AAF54608,FlyMine:FBpp0081843,modMine:FBpp0081843; MD5=87c5f68f519616df8e9cc96230871eeb; length=299; release=r6.09; species=Dmel;;FBpp0307760 type=protein; loc=3…	26.1	10	0.078	ALYDEQGVIDDDDESESK+EYVESELER+IFTEEPAAK+IVQDMIASGEVPEYK+LYQVLTDTQK+YGNEDDSDTVDFSAFEK
357	FBpp0079893|FBgn0032397|CG6756-PA|Tom70-PA FBpp0079894|FBgn0032397|CG6756-PB|Tom70-PB FBpp0079895|FBgn0032397|CG6756-PC|Tom70-PC	1.0000	FBpp0079893 type=protein; loc=2L:complement(join(12037155..12038130,12036271..12037064)); ID=FBpp0079893; name=Tom70-PA; parent=FBgn0032397,FBtr0080309; dbxref=FlyBase:FBpp0079893,FlyBase_Annotation_IDs:CG6756-PA,GB_protein:AAF53148.2,REFSEQ:NP_609536,GB_protein:AAF53148,FlyMine:FBpp0079893,modMine:FBpp0079893; MD5=e8b1482c65ac2a5ee7a6c2be549f0d73; length=589; release=r6.09; species=Dmel;;FBpp007…	18.3	10	0.086	AALYIQLDQR+AVELFEK+GIADFAEAER+LNPENPDVYHQR+LSLLAGDQR+NAAVAQINVTK+QAISLDGTAPDQELER+SFIADPLQTMK+SQAELVHVYSLR+TDMAIFYQNR
34	FBpp0070794|FBgn0014340|CG3025-PA|mof-PA	1.0000	FBpp0070794 type=protein; loc=X:complement(5874269..5876752); ID=FBpp0070794; name=mof-PA; parent=FBgn0014340,FBtr0070829; dbxref=FlyBase:FBpp0070794,FlyBase_Annotation_IDs:CG3025-PA,GB_protein:AAF46095.1,REFSEQ:NP_511051,GB_protein:AAF46095,FlyMine:FBpp0070794,modMine:FBpp0070794; MD5=8241784fbbf640754a8cf880fe031b0c; length=827; release=r6.09; species=Dmel;	15.4	10	0.083	EMLAQQAAAAAAASSER+IDISENPDK+ISDNADDLGGITVLPAPPLAPDQPSTSR+RYDEINHVQK+SHAELTATQAALEK+SPGPVELEAQEPAQPQK+TTENAAAPDEYYVHYVGLNR+YMQESTPGLPTR
303	FBpp0078689|FBgn0015834|CG8882-PA|Trip1-PA	1.0000	FBpp0078689 type=protein; loc=2L:complement(join(4967691..4967693,4967024..4967513,4966481..4966968)); ID=FBpp0078689; name=Trip1-PA; parent=FBgn0015834,FBtr0079053; dbxref=GB_protein:AAF52183.1,FlyBase:FBpp0078689,FlyBase_Annotation_IDs:CG8882-PA,REFSEQ:NP_523478,GB_protein:AAF52183,FlyMine:FBpp0078689,modMine:FBpp0078689; MD5=b677f500e9ee1074518bd3203c0456f2; length=326; release=r6.09; species=…	29.4	10	0.085	NADSSLSEQEPTLR+SYASGGEDGFVR+TERPVNSAAISPIMDHVVLGGGQDAMEVTTTSTK+TSNFSFSGNQAAYSTDK+VVDSGTDHSAGINDMQLSK
301	FBpp0078667|FBgn0022023|CG9124-PA|eIF-3p40-PA FBpp0089133|FBgn0022023|CG9124-PB|eIF-3p40-PB	1.0000	FBpp0078667 type=protein; loc=2L:complement(join(5052655..5052735,5051637..5052314,5051313..5051570)); ID=FBpp0078667; name=eIF-3p40-PA; parent=FBgn0022023,FBtr0079030; dbxref=GB_protein:AAF52210.2,FlyBase:FBpp0078667,FlyBase_Annotation_IDs:CG9124-PA,GB_protein:AAF52210.3,REFSEQ:NP_524834,GB_protein:AAF52210,FlyMine:FBpp0078667,modMine:FBpp0078667; MD5=efc535d7a60baa7b6616cf1b812e8ae7; length=338…	23.7	10	0.086	DGDFTPEAFR+GHNFLDLGTATVLENQMR+LTPQAIQMYK+SGDETMDEEMYQLTVMR+VDELYQEAVR+VGYENLFAEIPIVIK
4	FBpp0070057|FBgn0027588|CG14476-PB|GCS2alpha-PB FBpp0070058|FBgn0027588|CG14476-PC|GCS2alpha-PC FBpp0070059|FBgn0027588|CG14476-PA|GCS2alpha-PA FBpp0070060|FBgn0027588|CG14476-PE|GCS2alpha-PE FBpp0070061|FBgn0027588|CG14476-PD|GCS2alpha-PD	1.0000	FBpp0070057 type=protein; loc=X:complement(join(21604463..21604569,21602981..21603730,21601344..21602829,21600843..21601274)); ID=FBpp0070057; name=GCS2alpha-PB; parent=FBgn0027588,FBtr0070058; dbxref=GB_protein:AAF45432.1,FlyBase:FBpp0070057,FlyBase_Annotation_IDs:CG14476-PB,REFSEQ:NP_652145,GB_protein:AAF45432; MD5=d72770cd93520f388055fb0ab9d74c41; length=924; release=r6.09; species=Dmel;;FBpp0…	14.6	10	0.080	AQEPTSHPAENENQQEQDAAVETPK+ASGSLYLDDEK+ENHHQFAFK+IVIAGLEK+LEALVGSTFR+LYNLDVFEYVVDSK+QVIQNAVIK+SGYVSVPVDDFK+VLFGIPEHADSFILK+YALIPGTLNTYADSLTADLVNK
239	FBpp0076829|FBgn0263106|CG10578-PA|DnaJ-1-PA FBpp0076830|FBgn0263106|CG10578-PB|DnaJ-1-PB	1.0000	FBpp0076829 type=protein; loc=3L:complement(5750589..5751593); ID=FBpp0076829; name=DnaJ-1-PA; parent=FBgn0263106,FBtr0077123; dbxref=FlyBase:FBpp0076829,FlyBase_Annotation_IDs:CG10578-PA,GB_protein:AAF50753.1,REFSEQ:NP_523936,GB_protein:AAF50753; MD5=8ee2a70fa076c8c410c8f745592d1d60; length=334; release=r6.09; species=Dmel;;FBpp0076830 type=protein; loc=3L:complement(5750589..5751593); ID=FBpp00…	29.9	10	0.080	DIFDNYGEDGLK+EIAEAYEVLSDK+INGLGLPVPK+IQVNPNHEIIKPTTTR+ITFPQEGDSAPNK+QQDPPIEHDLFVSLEEVDK+TPADIVFIIR+YTAQISLK
23	FBpp0070561|FBgn0029672|CG2875-PA|CG2875-PA FBpp0070562|FBgn0029672|CG2875-PB|CG2875-PB FBpp0305927|FBgn0029672|CG2875-PC|CG2875-PC	1.0000	FBpp0070561 type=protein; loc=X:complement(join(3573368..3573505,3572595..3573303,3572003..3572532,3571823..3571939)); ID=FBpp0070561; name=CG2875-PA; parent=FBgn0029672,FBtr0070586; dbxref=FlyBase:FBpp0070561,FlyBase_Annotation_IDs:CG2875-PA,GB_protein:AAF45883.1,REFSEQ:NP_570069,GB_protein:AAF45883,FlyMine:FBpp0070561,modMine:FBpp0070561; MD5=4e2132b246b4798fe60988756cb279a8; length=497; releas…	20.4	10	0.076	ANSLLNAEQVDIK+ASHAVDEVSDPYNQTETDPVK+GMLETLINSDTTPTTALANYGK+HVVPEVANAAR+QNITYPDVYEK+SLVPDEDFK+SVLSTADYHVESAK
219	FBpp0076141|FBgn0036035|CG18178-PA|CG18178-PA FBpp0303932|FBgn0036035|CG18178-PB|CG18178-PB	1.0000	FBpp0076141 type=protein; loc=3L:complement(9717859..9718983); ID=FBpp0076141; name=CG18178-PA; parent=FBgn0036035,FBtr0076412; dbxref=FlyBase:FBpp0076141,FlyBase_Annotation_IDs:CG18178-PA,GB_protein:AAF50217.1,REFSEQ:NP_648350,GB_protein:AAF50217,FlyMine:FBpp0076141,modMine:FBpp0076141; MD5=3ce6d74d118c5f789462ca95544acbc8; length=374; release=r6.09; species=Dmel;;FBpp0303932 type=protein; loc=3…	28.1	10	0.089	DYSTATVTLPTTHDAR+GKSPEKNPLSTK+GLFVSLPK+GNFTSSVVITNLPK+LPLDLDEFNAK+LSLAGTPLILR+QLFHDQAVDIQIRPGK+TDSDDFVNELVTR+VLTKGNFTSSVVITNLPK
3	FBpp0070044|FBgn0053217|CG33217-PA|CG33217-PA	1.0000	FBpp0070044 type=protein; loc=3L:join(23126208..23126400,23126717..23127251,23127313..23127489,23128260..23128370,23130510..23130654,23131189..23131350,23131408..23132184); ID=FBpp0070044; name=CG33217-PA; parent=FBgn0053217,FBtr0070045; dbxref=FlyBase:FBpp0070044,FlyBase_Annotation_IDs:CG33217-PA,GB_protein:AAS64918.1,REFSEQ:NP_996147,GB_protein:AAS64918,FlyMine:FBpp0070044,modMine:FBpp0070044; …	13.2	10	0.080	EVFDDILTR+HDLLQTIK+IFNLIEYIK+LSPETLFSMLK+LVLNILMEALEK+MIADLEATFVGELK+NINEIPDGPLLSSK+SFTVLLK+TIAFSTNK
155	FBpp0074278|FBgn0283469|CG6842-PA|Vps4-PA FBpp0309628|FBgn0283469|CG6842-PB|Vps4-PB	1.0000	FBpp0074278 type=protein; loc=X:join(17908578..17908713,17908808..17909669,17909781..17910009,17910078..17910179); ID=FBpp0074278; name=Vps4-PA; parent=FBgn0283469,FBtr0074504; dbxref=FlyBase:FBpp0074278,FlyBase_Annotation_IDs:CG6842-PA,GB_protein:AAF48783.1,REFSEQ:NP_573258,GB_protein:AAF48783,FlyMine:FBpp0074278,modMine:FBpp0074278; MD5=91073d84c60a032bf49393ff0e2f5918; length=442; release=r6.0…	24.9	10	0.084	EAVILPIK+FPQLFTGK+GILLFGPPGTGK+IHLGNTTHVLTEQDLK+LEDAIVIEKPK+LYEHGVEYFLHTIK+STFFSVSSSDLMSK+TEGYSGADISIVVR+VQWSDVAGLDAAK
813a	FBpp0301110|FBgn0263391|CG43443-PD|hts-PD FBpp0301112|FBgn0263391|CG43443-PA|hts-PA FBpp0301114|FBgn0263391|CG43443-PI|hts-PI FBpp0301116|FBgn0263391|CG43443-PK|hts-PK FBpp0301117|FBgn0263391|CG43443-PL|hts-PL FBpp0301118|FBgn0263391|CG43443-PM|hts-PM FBpp0301119|FBgn0263391|CG43443-PN|hts-PN FBpp0301120|FBgn0263391|CG43443-PO|hts-PO FBpp0301121|FBgn0263391|CG43443-PP|hts-PP FBpp0301122|FBgn02633…	1.0000	FBpp0301110 type=protein; loc=2R:complement(join(19411160..19411255,19410590..19411073,19409805..19410516,19409620..19409743,19408483..19408593,19408124..19408418,19407975..19408055,19407841..19407912,19407125..19407156)); ID=FBpp0301110; name=hts-PD; parent=FBgn0263391,FBtr0309102; dbxref=FlyBase_Annotation_IDs:CG43443-PD,FlyBase:FBpp0301110,REFSEQ:NP_725889,GB_protein:AAM70850; MD5=28f38977bac8…	19.3	9	0.070	ARPADIEQDMR+FAAVAAAEDGAATAEK+IEDPLQFVPAGTNPR+KYPQSEPETEHQVIEIQTQQAPVPR+LLPVGLDNLVLIPEESR+SVHGEYTDTDFSESEAVLQAGTK+VEVLETGTPDPK+WLNSPNVYQK
83	FBpp0072135|FBgn0025352|CG4581-PA|Thiolase-PA	1.0000	FBpp0072135 type=protein; loc=2R:complement(join(23868462..23868525,23868053..23868212,23867820..23867994,23866753..23867763)); ID=FBpp0072135; name=Thiolase-PA; parent=FBgn0025352,FBtr0072226; dbxref=FlyBase:FBpp0072135,FlyBase_Annotation_IDs:CG4581-PA,GB_protein:AAF47083.1,REFSEQ:NP_477378,GB_protein:AAF47083,FlyMine:FBpp0072135,modMine:FBpp0072135; MD5=4c65024f55cc2ed72c1614ca8501ff36; length=…	21.7	9	0.075	ELIDYIVYGSVIQEVK+GYFTDLVPFK+HSLLSLLQK+LALLSTFRPDFLAPELPAVAEFSSGETMGHSADR+LASAFNVSR+NSQNIVLVDGVR+TPFLTSGTTYSK
783b	FBpp0082987|FBgn0020238|CG31196-PA|14-3-3epsilon-PA FBpp0082988|FBgn0020238|CG31196-PB|14-3-3epsilon-PB FBpp0082989|FBgn0020238|CG31196-PC|14-3-3epsilon-PC FBpp0082990|FBgn0020238|CG31196-PD|14-3-3epsilon-PD	1.0000	FBpp0082987 type=protein; loc=3R:join(18242846..18242909,18247433..18247902,18247971..18248151,18248215..18248288); ID=FBpp0082987; name=14-3-3epsilon-PA; parent=FBgn0020238,FBtr0083565; dbxref=FlyBase:FBpp0082987,FlyBase_Annotation_IDs:CG31196-PA,GB_protein:AAF55519.2,REFSEQ:NP_732309,GB_protein:AAF55519,FlyMine:FBpp0082987,modMine:FBpp0082987; MD5=e3d4754790310e5d929d6f9769e621bf; length=262; r…	17.6	9	0.056	AAFDDAIAELDTLSEESYK+DSTLIMQLLR+IITSIEQK+NLLSVAYK
782a	FBpp0087479|FBgn0261014|CG2331-PA|TER94-PA FBpp0111818|FBgn0261014|CG2331-PC|TER94-PC FBpp0310395|FBgn0261014|CG2331-PE|TER94-PE	1.0000	FBpp0087479 type=protein; loc=2R:join(9989287..9989303,9990471..9990573,9990660..9992696,9992763..9992917,9992984..9993077); ID=FBpp0087479; name=TER94-PA; parent=FBgn0261014,FBtr0088391; dbxref=FlyBase:FBpp0087479,FlyBase_Annotation_IDs:CG2331-PA,GB_protein:AAF58863.1,REFSEQ:NP_477369,GB_protein:AAF58863,FlyMine:FBpp0087479,modMine:FBpp0087479; MD5=9ced7266152b9fad83a07959689b317f; length=801; r…	15.7	9	0.075	EIDIGIPDATGR+ETVVEVPNTTWTDIGGLESVK+GILMYGPPGTGK+LAGESESNLR+LDQLIYIPLPDDK+LIVEEAQNDDNSVVSLSQAK+NVFIIGATNRPDIIDPAILRPGR+VINQILTEMDGMGAK
736a	FBpp0082421|FBgn0013981|CG3379-PA|His4r-PA FBpp0082422|FBgn0013981|CG3379-PB|His4r-PB FBpp0082423|FBgn0013981|CG3379-PC|His4r-PC FBpp0085280|FBgn0051611|CG31611-PA|His4 FBpp0091116|FBgn0053871|CG33871-PA|His4 FBpp0091118|FBgn0053873|CG33873-PA|His4 FBpp0091120|FBgn0053875|CG33875-PA|His4 FBpp0091128|FBgn0053883|CG33883-PA|His4 FBpp0091130|FBgn0053885|CG33885-PA|His4 FBpp0091132|FBgn0053887|CG3388…	1.0000	FBpp0082421 type=protein; loc=3R:join(14626050..14626229,14626294..14626425); ID=FBpp0082421; name=His4r-PA; parent=FBgn0013981,FBtr0082962; dbxref=FlyBase:FBpp0082421,FlyBase_Annotation_IDs:CG3379-PA,GB_protein:AAF55080.1,REFSEQ:NP_731927,GB_protein:AAF55080; MD5=8599e638a42068811d569d74bd7f4a5e; length=103; release=r6.09; species=Dmel;;FBpp0082422 type=protein; loc=3R:join(14626050..14626229,14…	50.5	9	0.075	DAVTYTEHAK+DNIQGITKPAIR+ISGLIYEETR+TVTAMDVVYALK+VFLENVIR
706b	FBpp0083843|FBgn0028684|CG10370-PA|Rpt5-PA	1.0000	FBpp0083843 type=protein; loc=3R:join(23753014..23753223,23753288..23753708,23753766..23754421); ID=FBpp0083843; name=Rpt5-PA; parent=FBgn0028684,FBtr0084452; dbxref=FlyBase:FBpp0083843,FlyBase_Annotation_IDs:CG10370-PA,GB_protein:AAF56177.1,REFSEQ:NP_524464,GB_protein:AAF56177,FlyMine:FBpp0083843,modMine:FBpp0083843; MD5=d644ae57f045a0329802b0442d8a3e33; length=428; release=r6.09; species=Dmel;	17.5	9	0.063	APAIIFIDELDAIGTK+GVILYGPPGTGK+LAGPQLVQMFIGDGAK+MNVSNDVNFEELSR+TMLELLNQLDGFSSTADIK+VDILDPALLR
662a	FBpp0071429|FBgn0052675|CG32675-PA|Tango5-PA FBpp0071430|FBgn0052675|CG32675-PC|Tango5-PC FBpp0289796|FBgn0052675|CG32675-PD|Tango5-PD FBpp0306533|FBgn0052675|CG32675-PE|Tango5-PE FBpp0312071|FBgn0052675|CG32675-PF|Tango5-PF	1.0000	FBpp0071429 type=protein; loc=X:complement(join(10761915..10762411,10761578..10761859,10761203..10761509,10760486..10760992)); ID=FBpp0071429; name=Tango5-PA; parent=FBgn0052675,FBtr0071500; dbxref=FlyBase:FBpp0071429,FlyBase_Annotation_IDs:CG32675-PA,GB_protein:AAF46618.1,REFSEQ:NP_727444,GB_protein:AAF46618,FlyMine:FBpp0071429,modMine:FBpp0071429; MD5=8babf19666b481df000f1ca6725bb405; length=53…	17.4	9	0.077	AVDLLATLPVLGHK+GAAGATTGAGDSGNLLSR+KPASPVAATTPTR+LSGYDPEDAEELAEFEALNAK+QQRGAAGATTGAGDSGNLLSR+TLSGSSMQETGSSATSLLAAGGK
660a	FBpp0071223|FBgn0052708|CG32708-PA|CG32708-PA	1.0000	FBpp0071223 type=protein; loc=X:join(9085985..9086318,9086397..9086782); ID=FBpp0071223; name=CG32708-PA; parent=FBgn0052708,FBtr0071286; dbxref=FlyBase:FBpp0071223,FlyBase_Annotation_IDs:CG32708-PA,GB_protein:AAF46440.1,REFSEQ:NP_727306,GB_protein:AAF46440,FlyMine:FBpp0071223,modMine:FBpp0071223; MD5=cad0e653be09752a372e3eb471b78ec8; length=239; release=r6.09; species=Dmel;	32.2	9	0.068	EILGEYGAIGR+ETTFFQNNLDK+KETTFFQNNLDK+MGIIYISNIPK+MNYEQAVHK+QIVPLLNNK+TSQFYDSLWSMK+YNIHFTEGWVEFK
591	FBpp0087861|FBgn0033264|CG2158-PA|Nup50-PA	1.0000	FBpp0087861 type=protein; loc=2R:join(8123138..8123363,8123420..8124549,8124610..8124948); ID=FBpp0087861; name=Nup50-PA; parent=FBgn0033264,FBtr0088783; dbxref=FlyBase:FBpp0087861,FlyBase_Annotation_IDs:CG2158-PA,GB_protein:AAF59131.1,REFSEQ:NP_610355,GB_protein:AAF59131,FlyMine:FBpp0087861,modMine:FBpp0087861; MD5=be5d93959adbf8ce49e5360e86ab60a5; length=564; release=r6.09; species=Dmel;	20.4	9	0.077	AATTFTFGKPSAPIGASVSPLAK+ATSLLLR+ESTSTVDGAKPTTSIFGNISAAK+ESVADLNR+KDEPNFSAPK+SNNDDKPSTSLFAGFGK+SSIFSFGAK+TSSSSTSLTSTMETSEYR
569	FBpp0087164|FBgn0033663|CG8983-PA|ERp60-PA	1.0000	FBpp0087164 type=protein; loc=2R:complement(join(11890671..11890819,11888949..11889389,11888575..11888688,11887745..11888510)); ID=FBpp0087164; name=ERp60-PA; parent=FBgn0033663,FBtr0088058; dbxref=GB_protein:AAF58609.1,FlyBase:FBpp0087164,FlyBase_Annotation_IDs:CG8983-PA,GB_protein:AAF58609.2,REFSEQ:NP_725084,GB_protein:AAF58609,FlyMine:FBpp0087164,modMine:FBpp0087164; MD5=6aae583dd23c482fa809b5…	20.7	9	0.071	AAEIVKDDDPPIK+DDFQHELNEYGYDFVGDKPVVLAR+DEFSVENLQDFVEK+FEGSSESDLSTFVK+LLANELEPYIK+QDEVSQDYNGPR+SEPIPESNDAPVK
564	FBpp0086993|FBgn0033761|CG8778-PA|CG8778-PA	1.0000	FBpp0086993 type=protein; loc=2R:complement(join(12652084..12652405,12651443..12652020)); ID=FBpp0086993; name=CG8778-PA; parent=FBgn0033761,FBtr0087880; dbxref=FlyBase:FBpp0086993,FlyBase_Annotation_IDs:CG8778-PA,GB_protein:AAF58477.2,REFSEQ:NP_610805,GB_protein:AAF58477,FlyMine:FBpp0086993,modMine:FBpp0086993; MD5=0332600bd6000226f856b6aaeb76b48b; length=299; release=r6.09; species=Dmel;	33.1	9	0.070	DLGLVNHVVK+GMTPEEATEFVK+GMVETFNDVLEDIKK+ILSPALAK+LAEEILPNGPVGVR+LAIIPGAGGTQR+QGISVIGLNRPAAK+QNETQDAAYQQALK
561	FBpp0086897|FBgn0002069|CG3821-PA|Aats-asp-PA FBpp0305104|FBgn0002069|CG3821-PB|Aats-asp-PB FBpp0308483|FBgn0002069|CG3821-PC|Aats-asp-PC	1.0000	FBpp0086897 type=protein; loc=2R:join(12880790..12880870,12880950..12881275,12881508..12882532,12882742..12882905); ID=FBpp0086897; name=Aats-asp-PA; parent=FBgn0002069,FBtr0087784; dbxref=FlyBase:FBpp0086897,FlyBase_Annotation_IDs:CG3821-PA,GB_protein:AAF58445.1,REFSEQ:NP_476609,GB_protein:AAF58445,FlyMine:FBpp0086897,modMine:FBpp0086897; MD5=d591e774a6a00e15b123c851058b06b9; length=531; release…	21.5	9	0.073	AENASTAAANNAGGDSAEDHAAGR+AQLPLQIEDASRPENADDAEGLNIR+EAGVETGDEEDLSTPNEK+IAAYIESFR+IISAASEGGANVFTVSYFK+TPANQAIFR+YDTDFYILDK
57	FBpp0071394|FBgn0261710|CG17255-PA|nocte-PA FBpp0071395|FBgn0261710|CG17255-PB|nocte-PB FBpp0298823|FBgn0261710|CG17255-PC|nocte-PC FBpp0305169|FBgn0261710|CG17255-PD|nocte-PD	1.0000	FBpp0071394 type=protein; loc=X:complement(join(10471880..10471969,10471618..10471783,10465585..10471538,10465143..10465247,10464453..10465067)); ID=FBpp0071394; name=nocte-PA; parent=FBgn0261710,FBtr0071460; dbxref=FlyBase:FBpp0071394,GB_protein:AAF46591.2,FlyBase_Annotation_IDs:CG17255-PA,GB_protein:AAF46591.3,REFSEQ:NP_572631,GB_protein:AAF46591; MD5=a2d2c4a9b8439b72d64b872c9f88b42c; length=23…	7.9	9	0.070	FTALDINR+GGVSGGGGGVSGGAQANAGQGR+GSISSLGSGVTPTGGAGGGGGGVSSSSSAGGDYGQK+GYAGSSGGSSVGSGSSYR+LINNSVGSSGGGGQGGSGGGGSSGVGGGSGSGSGGHSVNSPK+QQQQQQQQLPR+QQQQVVPHYQSPQFQYEFPTLDGTVGSGAGGGSGAGVGSGSGAGK
517	FBpp0085477|FBgn0033089|CG17266-PA|CG17266-PA FBpp0298837|FBgn0033089|CG17266-PB|CG17266-PB	1.0000	FBpp0085477 type=protein; loc=2R:complement(join(6675607..6675690,6675073..6675540)); ID=FBpp0085477; name=CG17266-PA; parent=FBgn0033089,FBtr0086144; dbxref=FlyBase:FBpp0085477,FlyBase_Annotation_IDs:CG17266-PA,GB_protein:AAM70809.1,REFSEQ:NP_610224,GB_protein:AAM70809,FlyMine:FBpp0085477,modMine:FBpp0085477; MD5=0043e3f769931d1bfdf9b9297942a6ff; length=183; release=r6.09; species=Dmel;;FBpp0298…	37.7	9	0.077	HDSPGLLSMANSGK+KIENVPTGPNNKPK+MIFELFADTVPR+SSNNPVVFFDIAVGTTEIGR+VLDGLLIMR
498	FBpp0084958|FBgn0002626|CG7939-PB|RpL32-PB FBpp0084959|FBgn0002626|CG7939-PC|RpL32-PC FBpp0084960|FBgn0002626|CG7939-PA|RpL32-PA FBpp0113047|FBgn0002626|CG7939-PD|RpL32-PD	1.0000	FBpp0084958 type=protein; loc=3R:complement(join(30045687..30045779,30045313..30045624)); ID=FBpp0084958; name=RpL32-PB; parent=FBgn0002626,FBtr0085592; dbxref=FlyBase:FBpp0084958,FlyBase_Annotation_IDs:CG7939-PB,GB_protein:AAN14211.1,REFSEQ:NP_733340,GB_protein:AAN14211; MD5=87c84aad8f988c3e1b9d85ae272baaaf; length=134; release=r6.09; species=Dmel;;FBpp0084959 type=protein; loc=3R:complement(joi…	24.6	9	0.078	ELEVLLMQNR+GQYLMPNIGYGSNK+GQYLMPNIGYGSNKR+HMLPTGFK
490	FBpp0084638|FBgn0039558|CG4980-PA|BCAS2-PA	1.0000	FBpp0084638 type=protein; loc=3R:complement(join(27922199..27922273,27921370..27922131)); ID=FBpp0084638; name=BCAS2-PA; parent=FBgn0039558,FBtr0085269; dbxref=FlyBase:FBpp0084638,FlyBase_Annotation_IDs:CG4980-PA,GB_protein:AAF56760.1,REFSEQ:NP_651596,GB_protein:AAF56760,FlyMine:FBpp0084638,modMine:FBpp0084638; MD5=1e1f5d38efffe0c380febf6122ddecbd; length=278; release=r6.09; species=Dmel;	27.0	9	0.076	AQLQLQQLK+DIQDVNWQR+LPMETLSMK+NYLDHLPLPASSPFETPLMANEFER+RYELPPPPSGK+SYLEVFTAMQAK+YELPPPPSGK
455	FBpp0083610|FBgn0267385|CG7070-PB|PyK-PB FBpp0083611|FBgn0267385|CG7070-PA|PyK-PA	1.0000	FBpp0083610 type=protein; loc=3R:join(22370799..22372167,22372226..22372382,22372469..22372481); ID=FBpp0083610; name=PyK-PB; parent=FBgn0267385,FBtr0084213; dbxref=FlyBase:FBpp0083610,FlyBase_Annotation_IDs:CG7070-PB,GB_protein:AAN14373.1,REFSEQ:NP_732723,GB_protein:AAN14373,FlyMine:FBpp0083610,modMine:FBpp0083610; MD5=2074b6975470bf2c6a31830313052375; length=512; release=r6.09; species=Dmel;;FB…	23.6	9	0.077	EAEAALWHQNLFNDLVR+EPGLGDWLK+GAGTIDASHAAAIAAVEAATK+GDLGIEIPAEK+GLVPLIYK+GVNLPGVPVDLPAVSEK+LGYEHPVAIALDTK+NAAALTEIR+TGLIGGSGTAEIELK
434	FBpp0082731|FBgn0024491|CG6046-PA|Bin1-PA FBpp0312505|FBgn0024491|CG6046-PB|Bin1-PB FBpp0312506|FBgn0024491|CG6046-PC|Bin1-PC	1.0000	FBpp0082731 type=protein; loc=3R:complement(join(16186712..16186777,16186252..16186638)); ID=FBpp0082731; name=Bin1-PA; parent=FBgn0024491,FBtr0083279; dbxref=FlyBase:FBpp0082731,FlyBase_Annotation_IDs:CG6046-PA,GB_protein:AAF55284.1,REFSEQ:NP_524377,GB_protein:AAF55284,FlyMine:FBpp0082731,modMine:FBpp0082731; MD5=631712ed8651e970e67222d73b13c2a8; length=150; release=r6.09; species=Dmel;;FBpp0312…	20.7	9	0.073	FSIGDFLDISITPPNR+GTYFDFAVVYPNFR+KGTYFDFAVVYPNFR
408	FBpp0081704|FBgn0040078|CG4003-PA|pont-PA	1.0000	FBpp0081704 type=protein; loc=3R:join(10262343..10263159,10263217..10263415,10263477..10263831); ID=FBpp0081704; name=pont-PA; parent=FBgn0040078,FBtr0082226; dbxref=FlyBase:FBpp0081704,FlyBase_Annotation_IDs:CG4003-PA,GB_protein:AAF54514.1,REFSEQ:NP_652608,GB_protein:AAF54514,FlyMine:FBpp0081704,modMine:FBpp0081704; MD5=44c3876ac3fbe345533b6b800122cc21; length=456; release=r6.09; species=Dmel;	19.1	9	0.073	DDIEDVHSLFLDAK+EAAGIVVDLIK+LDPSIFDALQK+LSEIGTSSTLR+SLESPIAPIVIFATNR+TAIALAIAQELGNK+TISNVVIGLK
402	FBpp0081475|FBgn0037660|CG18005-PA|beag-PA	1.0000	FBpp0081475 type=protein; loc=3R:complement(join(9063406..9064989,9063251..9063340)); ID=FBpp0081475; name=beag-PA; parent=FBgn0037660,FBtr0081995; dbxref=FlyBase:FBpp0081475,FlyBase_Annotation_IDs:CG18005-PA,GB_protein:AAF54336.1,REFSEQ:NP_649865,GB_protein:AAF54336,FlyMine:FBpp0081475,modMine:FBpp0081475; MD5=c3a86f45e33fad318f77afb9040784e1; length=557; release=r6.09; species=Dmel;	21.7	9	0.064	APPPGSGTSSTSAGGSLATATFATPSTAPGTTGLSGEK+DGANPDYVNVSTPGHGSSTNAYR+LSQILSYLR+SAPLGDNIYDDIGDYQPSATRPER+SAPSYFGDGPPEASEEPIISSIPPPPK
382	FBpp0080723|FBgn0086710|CG10652-PB|RpL30-PB FBpp0291653|FBgn0086710|CG10652-PC|RpL30-PC FBpp0309280|FBgn0086710|CG10652-PE|RpL30-PE	1.0000	FBpp0080723 type=protein; loc=2L:complement(join(19008949..19009115,19008375..19008543)); ID=FBpp0080723; name=RpL30-PB; parent=FBgn0086710,FBtr0081181; dbxref=FlyBase:FBpp0080723,FlyBase_Annotation_IDs:CG10652-PB,GB_protein:AAN11021.1,REFSEQ:NP_724149,GB_protein:AAN11021,FlyMine:FBpp0080723,modMine:FBpp0080723; MD5=031cba1db79f47afa1ef7dcca63974ea; length=111; release=r6.09; species=Dmel;;FBpp02…	21.6	9	0.073	KSEIEYYAMLAK+LVLIASNTPALR+SEIEYYAMLAK
377	FBpp0080686|FBgn0086442|CG17492-PA|mib2-PA FBpp0307801|FBgn0086442|CG17492-PB|mib2-PB FBpp0307802|FBgn0086442|CG17492-PC|mib2-PC	1.0000	FBpp0080686 type=protein; loc=2L:join(19035799..19035865,19037804..19037971,19038085..19038754,19038816..19038978,19039041..19041122); ID=FBpp0080686; name=mib2-PA; parent=FBgn0086442,FBtr0081142; dbxref=FlyBase:FBpp0080686,FlyBase_Annotation_IDs:CG17492-PA,GB_protein:AAF53743.1,REFSEQ:NP_609933,GB_protein:AAF53743,FlyMine:FBpp0080686,modMine:FBpp0080686; MD5=ed5476c1dfe42d5454c73cfc559dc13d; len…	12.2	9	0.075	AGIAGIVFK+MVEHLSKLGTVHR+QLIFGQQGEAESLPR+QYLDVNPSQVDVMSGGK+SNLQSAAEPQPEEAPEIHK+SPLATAAER+VELNNANASIFEWITDR+VGDLVTIINDANK+VVALPTSTSSPSDPTR
353	FBpp0079771|FBgn0004363|CG6647-PA|porin-PA FBpp0079772|FBgn0004363|CG6647-PB|porin-PB FBpp0100039|FBgn0004363|CG6647-PC|porin-PC FBpp0293784|FBgn0004363|CG6647-PD|porin-PD FBpp0304343|FBgn0004363|CG6647-PE|porin-PE	1.0000	FBpp0079771 type=protein; loc=2L:complement(join(10848544..10848863,10848241..10848468,10847868..10848168)); ID=FBpp0079771; name=porin-PA; parent=FBgn0004363,FBtr0080182; dbxref=FlyBase_Annotation_IDs:CG6647-PA,FlyBase:FBpp0079771,GB_protein:AAF53022.1,REFSEQ:NP_476813,GB_protein:AAF53022; MD5=e98fb50e922a689b02694297d58c4742; length=282; release=r6.09; species=Dmel;;FBpp0079772 type=protein; lo…	43.3	9	0.073	ADSDVNIDLK+DFVLHTAVNDGQEFSGSIFQR+LTTNNFALGYTTK+TSSGIEFNTAGHSNQESGK+VNNASQVGLGYQQK+WNTDNTLFTEVAVQDQLLEGLK+YKVKDYGLTLTEK+YQLDDDASVR
347	FBpp0079642|FBgn0053303|CG33303-PA|CG33303-PA FBpp0304506|FBgn0053303|CG33303-PB|CG33303-PB	1.0000	FBpp0079642 type=protein; loc=2L:complement(join(10375148..10375733,10374301..10375091)); ID=FBpp0079642; name=CG33303-PA; parent=FBgn0053303,FBtr0080052; dbxref=FlyBase:FBpp0079642,FlyBase_Annotation_IDs:CG33303-PA,GB_protein:AAS64675.1,REFSEQ:NP_995680,GB_protein:AAS64675,FlyMine:FBpp0079642,modMine:FBpp0079642; MD5=4730c7d543cc804b2f0a4e3a3e917471; length=458; release=r6.09; species=Dmel;;FBpp…	26.2	9	0.069	FPLFGGWK+GEQSFTFTFPR+GIRPHPEEIR+LPNELVHTYLDTIGRPVVSFSK+LSTPYSISR+NEPVKGEQSFTFTFPR+QTFIVETVASK+TLDLTSQLVK+TQYTLGYNVPSYEYMFNDGNK+TYLPASASGVYYR
340	FBpp0079520|FBgn0043456|CG4747-PA|CG4747-PA FBpp0292905|FBgn0043456|CG4747-PB|CG4747-PB FBpp0310306|FBgn0043456|CG4747-PC|CG4747-PC	1.0000	FBpp0079520 type=protein; loc=2L:join(10004047..10004126,10004535..10004571,10005424..10005506,10005568..10006417,10006475..10006585,10006908..10007178,10007255..10007341,10007414..10007503,10007567..10007766); ID=FBpp0079520; name=CG4747-PA; parent=FBgn0043456,FBtr0079930; dbxref=FlyBase:FBpp0079520,FlyBase_Annotation_IDs:CG4747-PA,GB_protein:AAF52846.3,REFSEQ:NP_609336,GB_protein:AAF52846,FlyMi…	18.8	9	0.074	DVSGEALQDADEASSTPTGR+LGYSEHDSSAVFVR+LSLSGGDTTEK+LVLNMAENLDQSMPVTSITNEVFK+QEAAEGMLIILAGGDR+RVETDALLASIAAK+VETDALLASIAAK+YIDDPAEVDEQVNK
338	FBpp0079485|FBgn0015664|CG5838-PA|Dref-PA FBpp0302627|FBgn0015664|CG5838-PB|Dref-PB	1.0000	FBpp0079485 type=protein; loc=2L:complement(join(9965760..9966885,9965376..9965668,9964928..9965315,9964545..9964867)); ID=FBpp0079485; name=Dref-PA; parent=FBgn0015664,FBtr0079889; dbxref=FlyBase_Annotation_IDs:CG5838-PA,FlyBase:FBpp0079485,GB_protein:AAF52841.1,REFSEQ:NP_523529,GB_protein:AAF52841,FlyMine:FBpp0079485,modMine:FBpp0079485; MD5=3f2b29c47da4b2bf4728d6c75109a053; length=709; release…	15.0	9	0.071	LEFINNR+LGIAEQDDPLMMNLK+NEVVVQLDESPIEWWLK+NVDSLYDAGFGEFLR+QVLGNSAAMPEPHK+VATPSSALMHGR+YNINFGGVGEGESNEVAATSSVVAIK
334	FBpp0079471|FBgn0024285|CG4602-PA|Srp54-PA	1.0000	FBpp0079471 type=protein; loc=2L:9913048..9914589; ID=FBpp0079471; name=Srp54-PA; parent=FBgn0024285,FBtr0079875; dbxref=FlyBase:FBpp0079471,GB_protein:AAF52825.1,FlyBase_Annotation_IDs:CG4602-PA,REFSEQ:NP_477347,GB_protein:AAF52825,FlyMine:FBpp0079471,modMine:FBpp0079471; MD5=0e78f067430298bd3edd21627d28bb08; length=513; release=r6.09; species=Dmel;	17.3	9	0.072	IEGQLPQQVIK+LPPEVINR+LVEFNLPEYPALPSFYDAR+SNEAAQAEIEEAMTIVK+VIQVTNIAPQATK+YTDTTSVPVAQHLTNTVFIDR
325	FBpp0079266|FBgn0032030|CG17293-PA|Wdr82-PA	1.0000	FBpp0079266 type=protein; loc=2L:8374527..8375480; ID=FBpp0079266; name=Wdr82-PA; parent=FBgn0032030,FBtr0079650; dbxref=FlyBase:FBpp0079266,FlyBase_Annotation_IDs:CG17293-PA,GB_protein:AAF52654.1,REFSEQ:NP_609217,GB_protein:AAF52654,FlyMine:FBpp0079266,modMine:FBpp0079266; MD5=7c437a2a2b66beb7039286fda788c9a3; length=317; release=r6.09; species=Dmel;	25.9	9	0.063	GPFVTFK+LIDSVVR+LVDAFHGTPLQTFTGYPNNK+SFDKGPFVTFK+TILISTNGSVIR+VHIWNADTGNK+YGVDLIHFTHANNTAIHSSTK
295	FBpp0078566|FBgn0037252|CG14650-PA|CG14650-PA	1.0000	FBpp0078566 type=protein; loc=3R:join(4437628..4439759,4439817..4439970,4440027..4440151,4440221..4440323,4440393..4440685,4440747..4440852); ID=FBpp0078566; name=CG14650-PA; parent=FBgn0037252,FBtr0078926; dbxref=FlyBase:FBpp0078566,FlyBase_Annotation_IDs:CG14650-PA,GB_protein:AAF52123.1,REFSEQ:NP_649473,GB_protein:AAF52123,FlyMine:FBpp0078566,modMine:FBpp0078566; MD5=a40c2a69737c9662f5a2b9d7642…	13.2	9	0.078	AFELIGEPENR+MPLATATVSPTAINK+QDDEIGGGSTESAPFR+SNAYSSTNSPTHANSFSSNR+TTPVSANSSLQNHSNVLNFTPATNSSTSSR+VQQSQSLAQPNLQPQIK+YSSSNLNPNNSSGYSYSSK
241	FBpp0076848|FBgn0035600|CG4769-PA|Cyt-c1-PA FBpp0297223|FBgn0035600|CG4769-PB|Cyt-c1-PB	1.0000	FBpp0076848 type=protein; loc=3L:join(5360340..5360411,5360692..5360739,5360877..5361025,5361493..5361625,5361695..5361988,5362103..5362330); ID=FBpp0076848; name=Cyt-c1-PA; parent=FBgn0035600,FBtr0077144; dbxref=FlyBase:FBpp0076848,FlyBase_Annotation_IDs:CG4769-PA,GB_protein:AAF50785.1,REFSEQ:NP_647958,GB_protein:AAF50785,FlyMine:FBpp0076848,modMine:FBpp0076848; MD5=fbe46bfe8a882962625e32b223365…	35.8	9	0.060	DGPDDTGNYYTRPGK+DVATFLK+GGEDYIFSLLTGYHDAPAGVVLR+GLFDALDHQSVR+LSDYFPSPYPNEEAAR+NLVGVTHTEAEAK+SAPALSLQQAKNLSSAGSWASGNK
232	FBpp0076558|FBgn0035771|CG8583-PA|Sec63-PA	1.0000	FBpp0076558 type=protein; loc=3L:join(7360908..7361031,7361744..7362453,7362522..7363770,7363853..7364031); ID=FBpp0076558; name=Sec63-PA; parent=FBgn0035771,FBtr0076847; dbxref=FlyBase:FBpp0076558,FlyBase_Annotation_IDs:CG8583-PA,GB_protein:AAF50571.1,REFSEQ:NP_648111,GB_protein:AAF50571,FlyMine:FBpp0076558,modMine:FBpp0076558; MD5=044c479b2decdf7604d3cb2491651409; length=753; release=r6.09; spe…	12.2	9	0.074	KPAQNQK+MPLIDFSIR+NLQQFAQLKPEESR+QGIKDETNEEAAGDEDEAAAAAPVK+QGIKDETNEEAAGDEDEAAAAAPVKK+QSDNDEVPALIR+SDSYLGMDQQQELK+TILANAEPYR
215	FBpp0075969|FBgn0052075|CG32075-PA|CG32075-PA FBpp0297066|FBgn0052075|CG32075-PB|CG32075-PB	1.0000	FBpp0075969 type=protein; loc=3L:complement(join(11064521..11064660,11063462..11064461,11063187..11063401,11062903..11063123,11062774..11062823)); ID=FBpp0075969; name=CG32075-PA; parent=FBgn0052075,FBtr0076240; dbxref=FlyBase:FBpp0075969,FlyBase_Annotation_IDs:CG32075-PA,GB_protein:AAN11895.1,REFSEQ:NP_648428,GB_protein:AAN11895,FlyMine:FBpp0075969,modMine:FBpp0075969; MD5=211cc4ddce8929eb727713…	17.6	9	0.068	DTLEFNTTYK+ELGLQSFIVDLR+IQDTYASAFTR+LKPADFATLNTDK+LLAVQGYIEK+MLETFGMLFR+TYYWLPHMETMSNLDAGK+VVPVTPPPNVK
209	FBpp0075684|FBgn0261933|CG10753-PA|SmD1-PA	1.0000	FBpp0075684 type=protein; loc=3L:complement(join(12734503..12734516,12733623..12733983)); ID=FBpp0075684; name=SmD1-PA; parent=FBgn0261933,FBtr0075952; dbxref=FlyBase:FBpp0075684,FlyBase_Annotation_IDs:CG10753-PA,GB_protein:AAF49893.1,REFSEQ:NP_524774,GB_protein:AAF49893,FlyMine:FBpp0075684,modMine:FBpp0075684; MD5=5917eb4ace2fb56ebbc78a69020216b1; length=124; release=r6.09; species=Dmel;	36.3	9	0.069	DPVHLETLSIR+LSHETVTIELK+NGTQIHGTITGVDVAMNTHLK+NRDPVHLETLSIR
18	FBpp0070418|FBgn0040394|CG16903-PA|CG16903-PA	1.0000	FBpp0070418 type=protein; loc=X:complement(join(2079715..2080298,2078832..2079644,2078489..2078774)); ID=FBpp0070418; name=CG16903-PA; parent=FBgn0040394,FBtr0070434; dbxref=FlyBase:FBpp0070418,FlyBase_Annotation_IDs:CG16903-PA,GB_protein:AAF45722.1,REFSEQ:NP_569980,GB_protein:AAF45722,FlyMine:FBpp0070418,modMine:FBpp0070418; MD5=c5cc9ebaa4322b36bd0af159e8ec76d9; length=560; release=r6.09; specie…	20.2	9	0.071	AIPLPLPSEKSPQKDSR+DVINVFHHIK+EANTPPAVITVDR+EISPMVLDPYYTNLK+IDVTPSSQDGLDHETEK+LEAAVDELK+LPQVAMATGQVLFQR+SGNPGSSNNLGDGDKYR
163	FBpp0074556|FBgn0031062|CG14230-PA|CG14230-PA	1.0000	FBpp0074556 type=protein; loc=X:join(19704411..19704588,19704650..19704939,19705006..19706113,19706176..19706342); ID=FBpp0074556; name=CG14230-PA; parent=FBgn0031062,FBtr0074787; dbxref=FlyBase:FBpp0074556,FlyBase_Annotation_IDs:CG14230-PA,GB_protein:AAF49010.2,REFSEQ:NP_608349,GB_protein:AAF49010,FlyMine:FBpp0074556,modMine:FBpp0074556; MD5=a9d6d05b7e0700725004754a0920d0ba; length=580; release=…	16.6	9	0.075	APSSQLLVQSGQNK+AVVDHAEYDQVK+FSDAEEEEASKPVQK+GEGFSLLDMFGSAPEK+SAIQQALSVISVEGSQAK+VFGEDEEIGDDEVAPELLITK
158	FBpp0074414|FBgn0030969|CG7288-PA|Usp39-PA	1.0000	FBpp0074414 type=protein; loc=X:join(18858295..18858316,18858379..18858432,18858489..18859641,18859699..18859954); ID=FBpp0074414; name=Usp39-PA; parent=FBgn0030969,FBtr0074643; dbxref=FlyBase:FBpp0074414,FlyBase_Annotation_IDs:CG7288-PA,GB_protein:AAF48897.2,REFSEQ:NP_573334,GB_protein:AAF48897,FlyMine:FBpp0074414,modMine:FBpp0074414; MD5=29faa2047da6ac821185af964fdbbc7c; length=494; release=r6.…	21.5	9	0.073	AQLLATEEYKDQVEDK+ENIIPQVNLYQLLSK+HPNSSILYK+MPPVELDDAAK+NLLDFDFEK+NPTIVNFPIK+TPANPVEEDETPSVFNPK+TVDGVLYLPGVVGLNNIK
140	FBpp0073988|FBgn0030731|CG3415-PA|Mfe2-PA FBpp0309384|FBgn0030731|CG3415-PB|Mfe2-PB	1.0000	FBpp0073988 type=protein; loc=X:join(16271520..16272228,16272525..16273612); ID=FBpp0073988; name=Mfe2-PA; parent=FBgn0030731,FBtr0074209; dbxref=FlyBase:FBpp0073988,FlyBase_Annotation_IDs:CG3415-PA,GB_protein:AAF48572.1,REFSEQ:NP_573109,GB_protein:AAF48572,FlyMine:FBpp0073988,modMine:FBpp0073988; MD5=ea4f6c40f15968de3a65abc39625c1d1; length=598; release=r6.09; species=Dmel;;FBpp0309384 type=prot…	23.7	9	0.069	AVLAQFADNNPALFK+GAVLRPSLDDPVTIEYVK+GSGAVVVTNSESFDESGR+LKEGGGDAIEDAFEFNSKELITYALGIGASVK+MTEGILPDILFNELKPK+NQSTTFIVGAGK+VDILVNNAGILR+VVVNDLGGTHSGDGASQR
136	FBpp0073902|FBgn0027329|CG8231-PA|Tcp-1zeta-PA	1.0000	FBpp0073902 type=protein; loc=X:join(15746771..15746907,15747308..15748772); ID=FBpp0073902; name=Tcp-1zeta-PA; parent=FBgn0027329,FBtr0074086; dbxref=FlyBase:FBpp0073902,FlyBase_Annotation_IDs:CG8231-PA,GB_protein:AAF48503.1,REFSEQ:NP_573066,GB_protein:AAF48503,FlyMine:FBpp0073902,modMine:FBpp0073902; MD5=bf1bdbb9f23081efbcddee7a5d40b156; length=533; release=r6.09; species=Dmel;	19.5	9	0.070	AAQALAINISAAK+ASTAQDDSTGDGTTTTVMLIGELLK+AYNELVAFK+LAVQAFADALLVIPK+MLVSGAGDIK+NLVEVANTSLK+QADIYLSEGLHPR+TFVLINQK
127	FBpp0073513|FBgn0015024|CG2028-PB|CkIalpha-PB FBpp0073515|FBgn0015024|CG2028-PA|CkIalpha-PA FBpp0289609|FBgn0015024|CG2028-PD|CkIalpha-PD FBpp0309354|FBgn0015024|CG2028-PE|CkIalpha-PE FBpp0311372|FBgn0015024|CG2028-PF|CkIalpha-PF FBpp0311373|FBgn0015024|CG2028-PG|CkIalpha-PG	1.0000	FBpp0073513 type=protein; loc=X:join(12655238..12655316,12655378..12656152,12656334..12656493); ID=FBpp0073513; name=CkIalpha-PB; parent=FBgn0015024,FBtr0073680; dbxref=FlyBase:FBpp0073513,FlyBase_Annotation_IDs:CG2028-PB,GB_protein:AAF48193.1,REFSEQ:NP_511140,GB_protein:AAF48193; MD5=813ec1f06c30bf507c63b29c590893e9; length=337; release=r6.09; species=Dmel;;FBpp0073515 type=protein; loc=X:join(1…	25.8	9	0.072	DIKPDNFLMGIGR+ESRPEIIVGGK+GVLPWQGMK+HPQLLYEAK+ILSGGVGFPR+THQGQPNPAILLEQLDKDK+TLNHQYDYIYDWTMLK
126	FBpp0073459|FBgn0030365|CG1796-PA|Tango4-PA	1.0000	FBpp0073459 type=protein; loc=X:join(12021160..12021278,12021338..12022667); ID=FBpp0073459; name=Tango4-PA; parent=FBgn0030365,FBtr0073622; dbxref=FlyBase:FBpp0073459,FlyBase_Annotation_IDs:CG1796-PA,GB_protein:AAF48133.1,REFSEQ:NP_572778,GB_protein:AAF48133,FlyMine:FBpp0073459,modMine:FBpp0073459; MD5=55995a65b5afe1c1f6fa537076d5b996; length=482; release=r6.09; species=Dmel;	24.5	9	0.078	ASLANSNADMSANGAIASHLQLIPK+DGYGLVLDK+LITAEADK+TAPLVTGTHTSLVR+THDLFVSNQGNLPEIDER+TLAITDGSATDAASGAGSLVK+VYKEDDEASEESHPINWRPDLLK
805c	FBpp0289029|FBgn0265998|CG42320-PP|Doa-PP FBpp0300822|FBgn0265998|CG42320-PX|Doa-PX	0.9916	FBpp0289029 type=protein; loc=3R:join(28905808..28907337,28907710..28911177,28919492..28919567,28920225..28920291,28920354..28920467,28920537..28920627,28920690..28920860,28920920..28921089,28921156..28921269,28921341..28921549,28921615..28921742); ID=FBpp0289029; name=Doa-PP; parent=FBgn0265998,FBtr0299751; dbxref=FlyBase:FBpp0289029,FlyBase_Annotation_IDs:CG42320-PP,REFSEQ:NP_001014681,GB_prote…	7.5	9	0.027	ENNYEPYPLDQVR+IIIIKKIIVPK+ILGQIPYR+IMATLGEGTFGR+ITLGEALHHPFFDR+MLEYEPSSR
97	FBpp0072484|FBgn0035169|CG13890-PA|CG13890-PA	1.0000	FBpp0072484 type=protein; loc=3L:join(851442..851714,851774..851893,851953..852348); ID=FBpp0072484; name=CG13890-PA; parent=FBgn0035169,FBtr0072587; dbxref=FlyBase:FBpp0072484,FlyBase_Annotation_IDs:CG13890-PA,GB_protein:AAF47423.1,REFSEQ:NP_612065,GB_protein:AAF47423,FlyMine:FBpp0072484,modMine:FBpp0072484; MD5=195e7328bf5513dfcca6cd8af1de4d6c; length=262; release=r6.09; species=Dmel;	34.0	8	0.064	ASEILLLSEPLSAQEAYQFNFVSR+ASELESVIWPK+LGLVPEGGSSYMLPLILGR+QLLQQFQHPEFAQAIIDFASR+QYSELPTNSLLQGK
810a	FBpp0292363|FBgn0261802|CG6448-PA|CG42748-PB FBpp0292364|FBgn0261802|CG6448-PB|CG42748-PC FBpp0292369|FBgn0261802|CG42748-PG|CG42748-PG FBpp0305884|FBgn0261802|CG42748-PJ|CG42748-PJ FBpp0305885|FBgn0261802|CG42748-PK|CG42748-PK	1.0000	FBpp0292363 type=protein; loc=2L:join(22140824..22140971,22141595..22141768,22141834..22144280,22145671..22146996,22154798..22155408,22156621..22156815,22158513..22158744); ID=FBpp0292363; name=CG42748-PB; parent=FBgn0261802,FBtr0303271; dbxref=FlyBase:FBpp0292363,FlyBase:FBpp0085292,FlyBase_Annotation_IDs:CG6448-PA,FlyBase_Annotation_IDs:CG42748-PB,REFSEQ:NP_724384,GB_protein:AAF57249; MD5=613d6…	7.5	8	0.067	EVTSAIVHFVNDQQQSQHPR+GAPINSSFISVASGSGLLR+LAGHGDATRPTVVTAVPVSVAPVAEVDK+LANSLLTQR+LNIPDWFR+SHDHNPGALSEHQLR+TLDSPQTPVIDNSPPELAR+TTSLSSLGSQR
801a	FBpp0100132|FBgn0033265|CG8710-PD|coil-PD FBpp0311194|FBgn0033265|CG8710-PE|coil-PE	1.0000	FBpp0100132 type=protein; loc=2R:complement(join(8127065..8127199,8126924..8127009,8125533..8126869,8125267..8125473,8125070..8125209)); ID=FBpp0100132; name=coil-PD; parent=FBgn0033265,FBtr0100668; dbxref=FlyBase_Annotation_IDs:CG8710-PD,FlyBase:FBpp0100132,GB_protein:AAX52725.1,REFSEQ:NP_001014505,GB_protein:AAX52725,FlyMine:FBpp0100132,modMine:FBpp0100132; MD5=7bcd4280ef7275ab0b63e42c862b2f49;…	18.2	8	0.060	APETQTEVSNMSANIETENK+DISLLTSDGCYLPPR+DLQDHIQNLFSLK+NQETSPDILSEK+SPEASDQVENEPAPK+SVEEQVHLTASTPLRPSK+SYEILHDEELPDVK+VDLSNFFK
9	FBpp0070150|FBgn0002579|CG7622-PA|RpL36-PA FBpp0070151|FBgn0002579|CG7622-PB|RpL36-PB FBpp0070152|FBgn0002579|CG7622-PD|RpL36-PD FBpp0070153|FBgn0002579|CG7622-PC|RpL36-PC FBpp0311481|FBgn0002579|CG7622-PE|RpL36-PE	1.0000	FBpp0070150 type=protein; loc=X:complement(join(628751..628873,628462..628686)); ID=FBpp0070150; name=RpL36-PA; parent=FBgn0002579,FBtr0070155; dbxref=FlyBase:FBpp0070150,FlyBase_Annotation_IDs:CG7622-PA,GB_protein:AAN09019.1,REFSEQ:NP_476629,GB_protein:AAN09019,FlyMine:FBpp0070150,modMine:FBpp0070150; MD5=07d6ac80b0a55f89b7db46bd5820d6f9; length=115; release=r6.09; species=Dmel;;FBpp0070151 type…	28.7	8	0.064	EELSNILTQLR+EVVGHAPYEK+KREELSNILTQLR+REELSNILTQLR+REELSNILTQLRK+YELAIGLNK
772a	FBpp0086314|FBgn0262560|CG7989-PA|wcd-PA	1.0000	FBpp0086314 type=protein; loc=2R:complement(16345875..16347395); ID=FBpp0086314; name=wcd-PA; parent=FBgn0262560,FBtr0087170; dbxref=FlyBase:FBpp0086314,FlyBase_Annotation_IDs:CG7989-PA,GB_protein:AAF58006.1,REFSEQ:NP_611121,GB_protein:AAF58006,FlyMine:FBpp0086314,modMine:FBpp0086314; MD5=5810d85e4069db9dafcaa34546c35c2f; length=506; release=r6.09; species=Dmel;	18.6	8	0.063	ALYGQQEQEKPAK+ELNYVEVPMEK+LAHFPSATVYSNFPAQNEK+LLATGSQEGVVNIYDYESIFASK+LLTNLAK+VGFVTSMAFSPHSSFLAFATK
749a	FBpp0084590|FBgn0045862|CG12878-PA|btz-PA FBpp0084591|FBgn0045862|CG12878-PB|btz-PB FBpp0303117|FBgn0045862|CG12878-PC|btz-PC	1.0000	FBpp0084590 type=protein; loc=3R:27700648..27702933; ID=FBpp0084590; name=btz-PA; parent=FBgn0045862,FBtr0085220; dbxref=FlyBase:FBpp0084590,FlyBase_Annotation_IDs:CG12878-PA,GB_protein:AAF56741.1,REFSEQ:NP_524534,GB_protein:AAF56741,FlyMine:FBpp0084590,modMine:FBpp0084590; MD5=164436aa19a0c8bed1cc50f2dfa344c2; length=761; release=r6.09; species=Dmel;;FBpp0084591 type=protein; loc=3R:27700585..27…	13.0	8	0.056	AELLQTYGYDIR+EEAAATPPAAEQNLQPVPATGQE+ERGPDQLDNR+FEATEQAPK+KPPRPQDFPALNER+NWEDEQAYLK+QPSQPQQSPQTPLSTSNLSQR
748a	FBpp0084559|FBgn0040080|CG5692-PA|pins-PA	1.0000	FBpp0084559 type=protein; loc=3R:join(27583088..27584374,27584633..27585322); ID=FBpp0084559; name=pins-PA; parent=FBgn0040080,FBtr0085189; dbxref=FlyBase:FBpp0084559,FlyBase_Annotation_IDs:CG5692-PA,GB_protein:AAF56721.1,REFSEQ:NP_524999,GB_protein:AAF56721,FlyMine:FBpp0084559,modMine:FBpp0084559; MD5=12d22847df5b4f0846d29f933ff2640b; length=658; release=r6.09; species=Dmel;	16.1	8	0.061	AGVAFFQAAIQAGTEDLR+ALYNLGNVYHAK+ANSNLGNSHIFLGQFEDAAEHYK+ELHDPVGESTAR+HDLTLAK+LLGMPDSEPSPTEEEAR+SPSSANPSAIGHGPLAR
739a	FBpp0082897|FBgn0025571|CG5836-PA|SF1-PA	1.0000	FBpp0082897 type=protein; loc=3R:join(17540625..17540803,17540976..17541586,17541667..17541801,17542415..17542490,17543500..17543652,17543723..17544932); ID=FBpp0082897; name=SF1-PA; parent=FBgn0025571,FBtr0083456; dbxref=FlyBase:FBpp0082897,FlyBase_Annotation_IDs:CG5836-PA,GB_protein:AAF55430.3,REFSEQ:NP_524654,GB_protein:AAF55430,FlyMine:FBpp0082897,modMine:FBpp0082897; MD5=bb93816e4791608ba555…	14.2	8	0.053	DGQPLPGEDEPLHAFITAPNPEAVR+EVSAAVAVAASANGGSGR+IPSLFDR+KPSQMQAIQSPPSSSSR+MQTVNPEFKPPADYKPPVTR+TGDLGITQNPEER+THVNPFDTSNSR
727a	FBpp0081154|FBgn0037470|CG1091-PB|Tailor-PB FBpp0305518|FBgn0037470|CG1091-PC|Tailor-PC	1.0000	FBpp0081154 type=protein; loc=3R:complement(join(7085882..7085980,7085414..7085512,7084925..7085357,7084543..7084767,7084375..7084481,7084183..7084318,7083948..7084124,7083690..7083891,7083382..7083586)); ID=FBpp0081154; name=Tailor-PB; parent=FBgn0037470,FBtr0081640; dbxref=FlyBase:FBpp0081154,FlyBase_Annotation_IDs:CG1091-PB,GB_protein:AAF54068.3,REFSEQ:NP_649693,GB_protein:AAF54068,FlyMine:FBp…	13.6	8	0.060	AMIVGEITNVFK+IVGTTIAK+KTSLPGSTAPNIAAPVTK+LINFIEQAR+NPTYVLPQEMAAPGEGVAFVQPQELQTIK+TSLPGSTAPNIAAPVTK
686a	FBpp0074440|FBgn0030993|CG7635-PA|Mec2-PA	1.0000	FBpp0074440 type=protein; loc=X:join(19188115..19188283,19189034..19189547,19189640..19189805,19189885..19190088); ID=FBpp0074440; name=Mec2-PA; parent=FBgn0030993,FBtr0074669; dbxref=FlyBase:FBpp0074440,FlyBase_Annotation_IDs:CG7635-PA,GB_protein:AAF48928.1,REFSEQ:NP_573357,GB_protein:AAF48928,FlyMine:FBpp0074440,modMine:FBpp0074440; MD5=5a50802e7ff7c0ced8ce37ecf434af6c; length=350; release=r6.0…	18.6	8	0.055	EASDVISASPSALQLR+NLSELLTER+SDNIVLDALDAWPK+TVTFNVPQQEMLTK+YLQTLSSISAEK
677a	FBpp0073290|FBgn0015245|CG12101-PA|Hsp60-PA FBpp0073291|FBgn0015245|CG12101-PB|Hsp60-PB	1.0000	FBpp0073290 type=protein; loc=X:join(11110041..11111411,11111475..11111825); ID=FBpp0073290; name=Hsp60-PA; parent=FBgn0015245,FBtr0073434; dbxref=FlyBase:FBpp0073290,FlyBase_Annotation_IDs:CG12101-PA,GB_protein:AAF47999.1,REFSEQ:NP_511115,GB_protein:AAF47999,FlyMine:FBpp0073290,modMine:FBpp0073290; MD5=1d69ae8daf6438985512377bc04b9b9e; length=573; release=r6.09; species=Dmel;;FBpp0073291 type=pr…	18.8	8	0.069	AAVEEGIVPGGGTALLR+ISSVQSIIPALELANAQR+LASGVALLR+LVQDVANNTNEEAGDGTTTATVLAR+NVIIEQSWGSPK+VEFQDALLLLSEK+VSDLGQVGEVVITK
644	FBpp0305165|FBgn0028737|CG6341-PB|Ef1beta-PB FBpp0311691|FBgn0028737|CG6341-PC|Ef1beta-PC	1.0000	FBpp0305165 type=protein; loc=2R:join(16868312..16868391,16868491..16869079); ID=FBpp0305165; name=Ef1beta-PB; parent=FBgn0028737,FBtr0332947; dbxref=REFSEQ:NP_524808,GB_protein:AAF57941,FlyBase:FBpp0305165,FlyBase_Annotation_IDs:CG6341-PB; MD5=db65b931eba2f027cda91e367d763098; length=222; release=r6.09; species=Dmel;;FBpp0311691 type=protein; loc=2R:join(16868312..16868391,16868491..16869079); I…	36.5	8	0.066	ADLSVFDALGK+ELNAFLADNSYISGYTPSK+HIASFEAAER+IEEFEDFVQSVDIAAFNK+LVPVGYGINK+TIEMDGLLWGASK
641	FBpp0293413|FBgn0262534|CG43088-PA|CG43088-PA	1.0000	FBpp0293413 type=protein; loc=X:join(14702358..14702563,14702618..14703044,14703103..14703558); ID=FBpp0293413; name=CG43088-PA; parent=FBgn0262534,FBtr0304873; dbxref=REFSEQ:NP_001245670,GB_protein:AFH07384,FlyBase:FBpp0293413,FlyBase_Annotation_IDs:CG43088-PA,modMine:FBpp0293413; MD5=fb7cafa51ec96fa8684ca86d1960221f; length=362; release=r6.09; species=Dmel;	17.4	8	0.070	ERDEIAQSL+IESSMLAK+ISGIPLSLR+NAEIGTYQHTFNLR+NMVEQTIEVLK+YSQESFVLTPYK
627	FBpp0112264|FBgn0045761|CG10618-PE|CHKov1-PE	1.0000	FBpp0112264 type=protein; loc=3R:complement(join(25329061..25329235,25328923..25329002,25323997..25324410,25323562..25323928,25323305..25323501)); ID=FBpp0112264; name=CHKov1-PE; parent=FBgn0045761,FBtr0113352; dbxref=FlyBase:FBpp0112264,FlyBase_Annotation_IDs:CG10618-PE,REFSEQ:NP_001097918,GB_protein:ABW08758,FlyMine:FBpp0112264,modMine:FBpp0112264; MD5=bd99b158ec52cf4bd9132a7f6e994750; length=4…	7.3	8	0.065	AEMGSAAGDNYATNMLR+VNIEVELQDGTTK
614	FBpp0088566|FBgn0260634|CG10192-PA|eIF4G2-PA FBpp0310717|FBgn0260634|CG10192-PC|eIF4G2-PC	1.0000	FBpp0088566 type=protein; loc=3R:complement(join(23815241..23817011,23814969..23815106,23814013..23814915,23812700..23813814,23810294..23812585)); ID=FBpp0088566; name=eIF4G2-PA; parent=FBgn0260634,FBtr0089623; dbxref=GB_protein:AAF56194.2,FlyBase:FBpp0088566,FlyBase_Annotation_IDs:CG10192-PA,REFSEQ:NP_651188,GB_protein:AAF56194,FlyMine:FBpp0088566,modMine:FBpp0088566; MD5=6388249d541e8b25e6e492c…	7.2	8	0.070	HLANEEIVAK+IQHEFESNVNDANAK+LTPDNFEVLLK+NVGNRPVSSTQVNASNAPPPTSLLK+QETAAVDDKETAQPTTDTLSATSNNTK+SNVEVNDAFDGK+SSPVHKATGSGPGSPKTK+TISEPNFAPTYAR+VSMAGGQDEDDDVEGVLK
578	FBpp0087357|FBgn0262114|CG11763-PC|RanBPM-PC FBpp0087358|FBgn0262114|CG11763-PA|RanBPM-PA FBpp0099887|FBgn0262114|CG11763-PD|RanBPM-PD FBpp0297357|FBgn0262114|CG42236-PE|RanBPM-PE FBpp0303464|FBgn0262114|CG42236-PF|RanBPM-PF FBpp0312425|FBgn0262114|CG42236-PG|RanBPM-PG	1.0000	FBpp0087357 type=protein; loc=2R:join(10431672..10431915,10433039..10433203,10433275..10433465,10433542..10433723,10433787..10433899,10433961..10434112,10434171..10434373,10434427..10434590,10434652..10434785,10434918..10435029,10435086..10435222); ID=FBpp0087357; name=RanBPM-PC; parent=FBgn0262114,FBtr0088262; dbxref=FlyBase:FBpp0087357,GB_protein:AAM68758.1,FlyBase_Annotation_IDs:CG11763-PC,Fly…	18.6	8	0.053	HHSTPAASSNSPQHQGVDPLR+LLYPNVNESETPLPR+LYPTVGLQTPGEEVDANFGQEPFK+NGVDLGIAFR+TAEAFNGYTNQTFNEDLASIK+VTATTQTMPTNQTSVIQSTK
554	FBpp0086736|FBgn0033886|CG13349-PA|Rpn13-PA FBpp0086737|FBgn0033886|CG13349-PB|Rpn13-PB FBpp0112987|FBgn0033886|CG13349-PF|Rpn13-PF	1.0000	FBpp0086736 type=protein; loc=2R:complement(join(13959568..13960088,13959205..13959398,13958645..13959099)); ID=FBpp0086736; name=Rpn13-PA; parent=FBgn0033886,FBtr0087610; dbxref=GB_protein:AAF58312.1,FlyBase:FBpp0086736,FlyBase_Annotation_IDs:CG13349-PA,REFSEQ:NP_610917,GB_protein:AAF58312,FlyMine:FBpp0086736,modMine:FBpp0086736; MD5=fc07f5d055821428f9a70a7ef39a2131; length=389; release=r6.09; s…	25.2	8	0.041	INELLNNPPSAHQR+NTSSSGGGGASALQTPENVSVPR+QFELSNEAVAAAFSGNLEDFVR+SSSNVNSQVGEGAGSSVDADAPGR+VEDDLIVFPDDFEYK
552	FBpp0086705|FBgn0033902|CG8309-PA|Tango7-PA FBpp0308985|FBgn0033902|CG8309-PB|Tango7-PB	1.0000	FBpp0086705 type=protein; loc=2R:complement(join(14164487..14164531,14164191..14164370,14163198..14164136)); ID=FBpp0086705; name=Tango7-PA; parent=FBgn0033902,FBtr0087579; dbxref=FlyBase:FBpp0086705,FlyBase_Annotation_IDs:CG8309-PA,GB_protein:AAF58289.1,REFSEQ:NP_610932,GB_protein:AAF58289,FlyMine:FBpp0086705,modMine:FBpp0086705; MD5=70f5e58e540f3dd516e760c35ced9adc; length=387; release=r6.09; s…	20.2	8	0.057	DLLQAWK+EFVNSQGLNHEQNMK+EGLTSVSSAQLDLAR+ELQINEDEVEPFVIEVLK+LFNNLDTASPLR+TFGAPQWEQLR
540	FBpp0086115|FBgn0025716|CG6546-PA|Bap55-PA	1.0000	FBpp0086115 type=protein; loc=2R:complement(join(17430642..17430840,17429720..17430562,17429425..17429660)); ID=FBpp0086115; name=Bap55-PA; parent=FBgn0025716,FBtr0086960; dbxref=FlyBase:FBpp0086115,FlyBase_Annotation_IDs:CG6546-PA,GB_protein:AAF57868.1,REFSEQ:NP_611209,GB_protein:AAF57868,FlyMine:FBpp0086115,modMine:FBpp0086115; MD5=6b92140b54d51afa731088c76899d3ec; length=425; release=r6.09; sp…	27.3	8	0.064	AEIPSVVGIGAAPETNLDPETK+DGMIDNWDLFEK+HGIDLSPVYK+LSLFGSVVVTGGNTLLQGFPER+NAVLAAFSSGR+VIDYAYANVIQSEPEYHPVLFSEASWNVR+YNVPAFFLVK
537	FBpp0086063|FBgn0034243|CG6501-PA|Ns2-PA	1.0000	FBpp0086063 type=protein; loc=2R:complement(join(17568119..17568328,17567053..17567731,17565859..17566994)); ID=FBpp0086063; name=Ns2-PA; parent=FBgn0034243,FBtr0086906; dbxref=GB_protein:AAF57834.1,FlyBase:FBpp0086063,FlyBase_Annotation_IDs:CG6501-PA,REFSEQ:NP_611232,GB_protein:AAF57834,FlyMine:FBpp0086063,modMine:FBpp0086063; MD5=d7ef0c301e96f1166523f49ce07f3cac; length=674; release=r6.09; spec…	16.6	8	0.066	DPYQVIMKPSQLPVTLLNEAAK+KPQQLAITSSGK+QISVGFIGYPNVGK+SEAPTFVSESVK+SKKPQQLAITSSGK+SQEGKEEEVVAEDPNEDAK+VELVTNPEDYVDSLLK+VVDASDVLLQVLDAR
515	FBpp0085430|FBgn0033017|CG10465-PA|CG10465-PA	1.0000	FBpp0085430 type=protein; loc=2R:complement(join(5340562..5340742,5339788..5340512)); ID=FBpp0085430; name=CG10465-PA; parent=FBgn0033017,FBtr0086094; dbxref=FlyBase:FBpp0085430,FlyBase_Annotation_IDs:CG10465-PA,GB_protein:AAF57336.1,REFSEQ:NP_610165,GB_protein:AAF57336,FlyMine:FBpp0085430,modMine:FBpp0085430; MD5=e4bc57c224ce7c1963237ee314e7af8c; length=301; release=r6.09; species=Dmel;	29.2	8	0.064	DGTVPLPETNK+EIAELLAEAK+IPLITSQK+LNVGGHLYYTTIGTLTK+NAPDQELMQATSSAR+NIELFDK+NNDTMLSAMFSGR+VEFPEAR
495	FBpp0084905|FBgn0020235|CG7610-PA|ATPsyngamma-PA FBpp0084906|FBgn0020235|CG7610-PB|ATPsyngamma-PB FBpp0084907|FBgn0020235|CG7610-PC|ATPsyngamma-PC	1.0000	FBpp0084905 type=protein; loc=3R:complement(29747854..29748747); ID=FBpp0084905; name=ATPsyngamma-PA; parent=FBgn0020235,FBtr0085539; dbxref=FlyBase:FBpp0084905,FlyBase_Annotation_IDs:CG7610-PA,GB_protein:AAN14185.1,REFSEQ:NP_524550,GB_protein:AAN14185,FlyMine:FBpp0084905,modMine:FBpp0084905; MD5=2870f590ec709925b038ac6907413c32; length=297; release=r6.09; species=Dmel;;FBpp0084906 type=protein; …	22.6	8	0.067	ELIEIISGAAALT+IANEVLQTGYDYTEGK+KLLIAVTSDR+LPPTFLDASK+LTLTFNR+NILMVANEVGR
454	FBpp0083588|FBgn0038922|CG6439-PA|CG6439-PA FBpp0290012|FBgn0038922|CG6439-PB|CG6439-PB	1.0000	FBpp0083588 type=protein; loc=3R:complement(join(22018992..22019033,22018780..22018827,22018624..22018716,22017980..22018096,22017341..22017922,22016988..22017218)); ID=FBpp0083588; name=CG6439-PA; parent=FBgn0038922,FBtr0084190; dbxref=FlyBase:FBpp0083588,FlyBase_Annotation_IDs:CG6439-PA,GB_protein:AAF55942.1,REFSEQ:NP_651000,GB_protein:AAF55942,FlyMine:FBpp0083588,modMine:FBpp0083588; MD5=65fb8…	18.6	8	0.067	GVLATPDYSNVGDLQTLNMK+HINLPTYGEIIQNAINK+HTFAEAVGK+HTNIDTVIIR+NDLDLYANVVHVR
450	FBpp0083371|FBgn0019936|CG15693-PA|RpS20-PA	1.0000	FBpp0083371 type=protein; loc=3R:join(20822271..20822273,20822418..20822573,20822802..20822891,20823132..20823245); ID=FBpp0083371; name=RpS20-PA; parent=FBgn0019936,FBtr0083964; dbxref=FlyBase:FBpp0083371,FlyBase_Annotation_IDs:CG15693-PA,GB_protein:AAF55809.1,REFSEQ:NP_524421,GB_protein:AAF55809,FlyMine:FBpp0083371,modMine:FBpp0083371; MD5=3b4eeffb6f1e4ae3364b6e9e8b18e234; length=120; release=r…	22.5	8	0.069	DIEKPHVGDSASVHR+IIDLHSPSEIVK
446	FBpp0083135|FBgn0038666|CG5451-PA|Smu1-PA FBpp0293232|FBgn0038666|CG5451-PB|Smu1-PB FBpp0293233|FBgn0038666|CG5451-PC|Smu1-PC	1.0000	FBpp0083135 type=protein; loc=3R:complement(join(18980820..18980845,18980685..18980751,18980370..18980628,18979224..18980302,18979063..18979161)); ID=FBpp0083135; name=Smu1-PA; parent=FBgn0038666,FBtr0083721; dbxref=FlyBase:FBpp0083135,FlyBase_Annotation_IDs:CG5451-PA,GB_protein:AAF55614.2,REFSEQ:NP_650766,GB_protein:AAF55614,FlyMine:FBpp0083135,modMine:FBpp0083135; MD5=bc2e0288965aeecdf4a5d3f00b…	19.1	8	0.065	DQEEEMYPTQLFR+DSEMVASGAQDGQIK+EGGAFISATLSPR+GHSSFVNEATFTPDGHSVLSASSDGTVK+LLALLGQALK+TVIAQELSGEVHVVPSSR
425	FBpp0082265|FBgn0015778|CG9412-PB|rin-PB FBpp0082267|FBgn0015778|CG9412-PE|rin-PE FBpp0312063|FBgn0015778|CG9412-PF|rin-PF FBpp0312064|FBgn0015778|CG9412-PG|rin-PG	1.0000	FBpp0082265 type=protein; loc=3R:join(13649069..13650497,13650809..13651059,13651174..13651566); ID=FBpp0082265; name=rin-PB; parent=FBgn0015778,FBtr0082797; dbxref=FlyBase:FBpp0082265,FlyBase_Annotation_IDs:CG9412-PB,GB_protein:AAG22151.2,REFSEQ:NP_524907,GB_protein:AAG22151; MD5=3d141bc378bcfd81dcc7417d76d5dc94; length=690; release=r6.09; species=Dmel;;FBpp0082267 type=protein; loc=3R:join(1364…	10.4	8	0.064	FGNVLELR+QQIGGNNLNNNMGR+QYYTLLNK+SPLNYGFITYDDPEAVQK+YQDLYIEDEQDGESR+YYVHNDIFR
415	FBpp0081862|FBgn0037894|CG5252-PA|Ranbp9-PA FBpp0312218|FBgn0037894|CG5252-PD|Ranbp9-PD	1.0000	FBpp0081862 type=protein; loc=3R:join(11412694..11412832,11412915..11413559,11413614..11414032,11414091..11414642,11414702..11415490,11415548..11416060); ID=FBpp0081862; name=Ranbp9-PA; parent=FBgn0037894,FBtr0082386; dbxref=FlyBase:FBpp0081862,FlyBase_Annotation_IDs:CG5252-PA,GB_protein:AAF54632.1,REFSEQ:NP_650068,GB_protein:AAF54632,FlyMine:FBpp0081862,modMine:FBpp0081862; MD5=59926746a270deedc…	8.9	8	0.066	ELGPVVIPEVYR+ELVDDPTDTR+FVDDEDDGGVELTVR+HFSVADAEK+IFDSEQNYSIK+LTTITFK+NLLVHQESPPLVGR+QDIALDVLNTIVR
410	FBpp0081805|FBgn0037855|CG6621-PA|CG6621-PA FBpp0292061|FBgn0037855|CG6621-PB|CG6621-PB	1.0000	FBpp0081805 type=protein; loc=3R:complement(join(10892915..10893182,10892640..10892851,10892363..10892574,10892085..10892303,10891514..10891980,10891094..10891391,10891000..10891011,10889915..10890845)); ID=FBpp0081805; name=CG6621-PA; parent=FBgn0037855,FBtr0082329; dbxref=FlyBase:FBpp0081805,FlyBase_Annotation_IDs:CG6621-PA,GB_protein:AAF54579.2,REFSEQ:NP_650036,GB_protein:AAF54579,FlyMine:FBpp…	8.3	8	0.055	HAASVVGFGGAQPPPAPK+HAYLADIPIK+IHNLDHPSASHYEDELNK+NVEALVAR+SETEDPIELLK+YEDEINK+YFTFQER
406	FBpp0081584|FBgn0027338|CG9423-PA|Kap-alpha3-PA FBpp0081585|FBgn0027338|CG9423-PB|Kap-alpha3-PB FBpp0081586|FBgn0027338|CG9423-PC|Kap-alpha3-PC FBpp0290407|FBgn0027338|CG9423-PD|Kap-alpha3-PD	1.0000	FBpp0081584 type=protein; loc=3R:complement(join(9577208..9577267,9576768..9577148,9575877..9576707,9575636..9575812,9575474..9575569)); ID=FBpp0081584; name=Kap-alpha3-PA; parent=FBgn0027338,FBtr0082106; dbxref=FlyBase:FBpp0081584,FlyBase_Annotation_IDs:CG9423-PA,GB_protein:AAF54408.1,REFSEQ:NP_731377,GB_protein:AAF54408; MD5=7c89f9db717ba92f5f8f808941be523e; length=514; release=r6.09; species=D…	16.0	8	0.067	AAADATKPEQQLAAVQAAR+AVGNIVTGSDEQTQVVLNYDALSYFPGLLSHPK+LIPLLGNSEVK+LQSHENVEIYK+NEVTVELR
367	FBpp0080319|FBgn0001986|CG4152-PA|l(2)35Df-PA	1.0000	FBpp0080319 type=protein; loc=2L:join(15752357..15753452,15753506..15755577); ID=FBpp0080319; name=l(2)35Df-PA; parent=FBgn0001986,FBtr0080760; dbxref=FlyBase:FBpp0080319,FlyBase_Annotation_IDs:CG4152-PA,GB_protein:AAF53481.1,REFSEQ:NP_524929,GB_protein:AAF53481,FlyMine:FBpp0080319,modMine:FBpp0080319; MD5=d6bc96548a36c16b3e02baabab66bd6b; length=1055; release=r6.09; species=Dmel;	8.6	8	0.058	DIVNTISQFEK+EDNFTTAMAVLANAGEAGK+EYPFVLDPFQR+LDFNTPDEK+LPQVENVLPLLR+SFYQFQNQAALPGLHDQVEQK+TVLFTAPR
356	FBpp0079880|FBgn0032404|CG5317-PA|RpL7-like-PA FBpp0111950|FBgn0032404|CG5317-PB|RpL7-like-PB FBpp0312091|FBgn0032404|CG5317-PC|RpL7-like-PC	1.0000	FBpp0079880 type=protein; loc=2L:join(12056422..12056432,12056499..12057147,12057215..12057328); ID=FBpp0079880; name=RpL7-like-PA; parent=FBgn0032404,FBtr0080296; dbxref=FlyBase:FBpp0079880,FlyBase_Annotation_IDs:CG5317-PA,GB_protein:AAF53155.2,REFSEQ:NP_609543,GB_protein:AAF53155,FlyMine:FBpp0079880,modMine:FBpp0079880; MD5=102a36baf70a33afa958e1debb85d021; length=257; release=r6.09; species=Dm…	27.6	8	0.068	GTAINELIAR+HNAVFMENTK+ILQDESVVTQK+TAIQSNTMVEQQLGDK+TTADIFR+VIEPFVVYGNPSLSSIR
352	FBpp0079754|FBgn0000146|CG6137-PA|aub-PA FBpp0111705|FBgn0000146|CG6137-PC|aub-PC	1.0000	FBpp0079754 type=protein; loc=2L:complement(join(11001270..11001365,11000786..11000918,11000165..11000658,10999914..11000106,10999727..10999854,10999518..10999672,10999061..10999450,10998897..10999007,10997932..10998832)); ID=FBpp0079754; name=aub-PA; parent=FBgn0000146,FBtr0080165; dbxref=FlyBase:FBpp0079754,FlyBase_Annotation_IDs:CG6137-PA,GB_protein:AAF53046.1,REFSEQ:NP_476734,GB_protein:AAF53…	9.4	8	0.058	AVQDSPYVLELVTK+INLENFR+NPVPGTVVDDVITLPER+TETLYNILSDAIR+TNDGEISYVDYYK+YDFFLVSQAVR
318	FBpp0079167|FBgn0011230|CG14472-PA|poe-PA FBpp0305301|FBgn0011230|CG14472-PB|poe-PB	1.0000	FBpp0079167 type=protein; loc=2L:complement(join(8071448..8071566,8071172..8071266,8070636..8071048,8068214..8070380,8067625..8068152,8061570..8067555,8061308..8061512,8060566..8061258,8058841..8060504,8058302..8058784,8056309..8058244,8054657..8056253,8054511..8054593)); ID=FBpp0079167; name=poe-PA; parent=FBgn0011230,FBtr0079545; dbxref=FlyBase:FBpp0079167,FlyBase_Annotation_IDs:CG14472-PA,GB_p…	3.3	8	0.064	DSAGIGSYLPSHMSLLAGK+HAENVSAQLR+IISLDLPVK+LEQVSSDEHVGSLAENLLEALSTDSATAAR+QATAMAAAVNAAANVSLGGSDDDEGSNVATDGSTLR+QQQDQPPVNPGSTTGAENPTTNR+SLYLPLTQVEATAVK+TASALLLLPTPNPVQTQAR+WFDIPLTR+YFIDLLK
316	FBpp0079118|FBgn0025687|CG7144-PA|LKRSDH-PA FBpp0310050|FBgn0025687|CG7144-PB|LKRSDH-PB	1.0000	FBpp0079118 type=protein; loc=2L:complement(join(7795775..7795834,7795510..7795653,7794592..7794768,7794148..7794526,7793509..7794083,7792175..7793330,7791939..7792115,7791758..7791876)); ID=FBpp0079118; name=LKRSDH-PA; parent=FBgn0025687,FBtr0079495; dbxref=FlyBase:FBpp0079118,FlyBase_Annotation_IDs:CG7144-PA,GB_protein:AAF52559.2,REFSEQ:NP_609150,GB_protein:AAF52559,FlyMine:FBpp0079118,modMine:…	9.6	8	0.056	GVLLNTLSAAK+GVLLPFTPDIYRPMLQR+IGDVDGIESLGLLDDTPVVK+LNTPLDTLSHYLSK+SEGLTATETSR+SLDFLPGFALEGFPNR
296	FBpp0078584|FBgn0037249|CG9805-PA|eIF3-S10-PA FBpp0312226|FBgn0037249|CG9805-PD|eIF3-S10-PD	1.0000	FBpp0078584 type=protein; loc=3R:complement(join(4433699..4433747,4432517..4433601,4430228..4432466,4430119..4430168)); ID=FBpp0078584; name=eIF3-S10-PA; parent=FBgn0037249,FBtr0078944; dbxref=FlyBase:FBpp0078584,FlyBase_Annotation_IDs:CG9805-PA,GB_protein:AAF52126.1,REFSEQ:NP_649470,GB_protein:AAF52126,FlyMine:FBpp0078584,modMine:FBpp0078584; MD5=a9e06dfa231684c2368069e26acb24ea; length=1140; re…	8.4	8	0.067	AGNQLFHAAALLK+AVSIVYPNR+EYRPDGPALQSMPSEQIR+HQNEIQAIR+KLDAEQIAK+LNVPQLVSEDFR+NSIYFGTDLTESQR+SQLVNMSTVLTR
289	FBpp0078416|FBgn0037328|CG2099-PA|RpL35A-PA	1.0000	FBpp0078416 type=protein; loc=3R:complement(join(5466153..5466374,5465800..5466027,5465708..5465731)); ID=FBpp0078416; name=RpL35A-PA; parent=FBgn0037328,FBtr0078769; dbxref=FlyBase:FBpp0078416,FlyBase_Annotation_IDs:CG2099-PA,GB_protein:AAF52027.1,REFSEQ:NP_649539,GB_protein:AAF52027,FlyMine:FBpp0078416,modMine:FBpp0078416; MD5=3d00de2b2acad33116492b6202acad7c; length=157; release=r6.09; species…	16.6	8	0.060	EHGSFYVGK+IMLYPSR+NQHENQAILK
230	FBpp0076520|FBgn0035811|CG12262-PA|CG12262-PA	1.0000	FBpp0076520 type=protein; loc=3L:join(7719440..7719457,7720060..7720416,7720477..7721361); ID=FBpp0076520; name=CG12262-PA; parent=FBgn0035811,FBtr0076808; dbxref=FlyBase:FBpp0076520,FlyBase_Annotation_IDs:CG12262-PA,GB_protein:AAF50524.1,REFSEQ:NP_648149,GB_protein:AAF50524,FlyMine:FBpp0076520,modMine:FBpp0076520; MD5=6244d606556faa327a61956fcd94d178; length=419; release=r6.09; species=Dmel;	18.9	8	0.068	AFTGFIVER+EEIIPVAAQYDK+ENVLIGEGAGFK+IASDAVQIFGGNGFNSEYPVEK+NSYYASIAK+TRPPVAAGAVGLAQR
164	FBpp0074558|FBgn0010380|CG12532-PA|AP-1-2beta-PA	1.0000	FBpp0074558 type=protein; loc=X:join(19731400..19732824,19732890..19734230); ID=FBpp0074558; name=AP-1-2beta-PA; parent=FBgn0010380,FBtr0074789; dbxref=FlyBase:FBpp0074558,FlyBase_Annotation_IDs:CG12532-PA,GB_protein:AAF49013.1,REFSEQ:NP_523415,GB_protein:AAF49013,FlyMine:FBpp0074558,modMine:FBpp0074558; MD5=f91b02d83e21a4e920fa5518111a0a8e; length=921; release=r6.09; species=Dmel;	12.1	8	0.064	EIPAANELQYTLSGVIGTTDGIASK+EYATEVDVDFVR+KGEIFELK+KVIASMTVGK+LANQSNIAQVLSELK+LYDISATMVEDQGFLDQLK+SQPDMAIMAVNTFVK+VFLNTWK
139	FBpp0073966|FBgn0000319|CG9012-PA|Chc-PA FBpp0073967|FBgn0000319|CG9012-PB|Chc-PB FBpp0089397|FBgn0000319|CG9012-PC|Chc-PC FBpp0089398|FBgn0000319|CG9012-PD|Chc-PD FBpp0111709|FBgn0000319|CG9012-PE|Chc-PE FBpp0111710|FBgn0000319|CG9012-PF|Chc-PF FBpp0308531|FBgn0000319|CG9012-PG|Chc-PG	1.0000	FBpp0073966 type=protein; loc=X:complement(join(15834123..15834164,15833492..15833699,15828952..15833253,15828716..15828882,15828563..15828649,15828272..15828502)); ID=FBpp0073966; name=Chc-PA; parent=FBgn0000319,FBtr0074179; dbxref=FlyBase:FBpp0073966,FlyBase_Annotation_IDs:CG9012-PA,GB_protein:AAF48522.1,REFSEQ:NP_477042,GB_protein:AAF48522,FlyMine:FBpp0073966,modMine:FBpp0073966; MD5=7e1eb52b2…	6.0	8	0.059	ADDPSAYVDVVDVASK+ALIDLFEGFK+HELTEFR+IYIDSNNNPER+LLLPWLESR+LLYNNVSNFAR+QLIDQVVQTALSETQDPDDISVTVK+TGYLPLVKPYLR
137	FBpp0073943|FBgn0030720|CG8939-PA|CG8939-PA	1.0000	FBpp0073943 type=protein; loc=X:join(15997124..15998984,15999046..15999638); ID=FBpp0073943; name=CG8939-PA; parent=FBgn0030720,FBtr0074138; dbxref=FlyBase:FBpp0073943,FlyBase_Annotation_IDs:CG8939-PA,GB_protein:AAF48557.1,REFSEQ:NP_573099,GB_protein:AAF48557,FlyMine:FBpp0073943,modMine:FBpp0073943; MD5=c150e2baa3e928286bbd98dd739084c6; length=817; release=r6.09; species=Dmel;	13.3	8	0.063	AEGYTAQDIALR+AENALAALQGIGSIR+GDDGPVEEMEHEIFDLK+GVAVLGESTLTPDANEEVVQGK+KSSLLHPEK+LSENEMALGALLTR+VQLWYEK+YAFNDENVPVWFK
133	FBpp0073686|FBgn0000173|CG18319-PA|ben-PA FBpp0289793|FBgn0000173|CG18319-PB|ben-PB FBpp0298297|FBgn0000173|CG18319-PC|ben-PC FBpp0305066|FBgn0000173|CG18319-PD|ben-PD FBpp0305067|FBgn0000173|CG18319-PE|ben-PE	1.0000	FBpp0073686 type=protein; loc=X:13998161..13998616; ID=FBpp0073686; name=ben-PA; parent=FBgn0000173,FBtr0073855; dbxref=FlyBase:FBpp0073686,FlyBase_Annotation_IDs:CG18319-PA,GB_protein:AAF48338.1,REFSEQ:NP_511150,GB_protein:AAF48338,FlyMine:FBpp0073686,modMine:FBpp0073686; MD5=a4a522714bf83617291de950a026ebfa; length=151; release=r6.09; species=Dmel;;FBpp0289793 type=protein; loc=X:13998161..1399…	35.8	8	0.065	LELFLPEDYPMSAPK+LMQEPVPGINAIPDENNAR+YFHVIVTGPNDSPFEGGVFK
792a	FBpp0088382|FBgn0283521|CG12052-PF|lola-PF	0.9997	FBpp0088382 type=protein; loc=2R:complement(join(10533576..10533749,10533118..10533511,10532181..10532894,10532039..10532119,10515835..10516051,10515541..10515658)); ID=FBpp0088382; name=lola-PF; parent=FBgn0283521,FBtr0089348; dbxref=FlyBase_Annotation_IDs:CG12052-PF,FlyBase:FBpp0088382,GB_protein:AAM68767.2,REFSEQ:NP_724952,GB_protein:AAM68767,FlyMine:FBpp0088382,modMine:FBpp0088382; MD5=9ac13d…	18.9	8	0.038	AAESLQIK+DNSVSSVGSEMVIEPK+DPQAPSSYVSNSSQTPPPIGGSSSASSAQALIR+HPIFILK+LATGGAMDTSGDVSGSR+LSGAYTLEQTK+SQDELGLMAQDAQQR
792b	FBpp0088390|FBgn0283521|CG12052-PQ|lola-PQ	0.9995	FBpp0088390 type=protein; loc=2R:complement(join(10533576..10533749,10533118..10533511,10532181..10532894,10532039..10532119,10527066..10527219,10526680..10526974)); ID=FBpp0088390; name=lola-PQ; parent=FBgn0283521,FBtr0089356; dbxref=FlyBase_Annotation_IDs:CG12052-PQ,FlyBase:FBpp0088390,GB_protein:AAM68768.2,REFSEQ:NP_788319,GB_protein:AAM68768,FlyMine:FBpp0088390,modMine:FBpp0088390; MD5=b41c8f…	15.8	8	0.036	AAESLQIK+ATLAIATAMATSASATHMMSR+DNSVSSVGSEMVIEPK+HPIFILK+LATGGAMDTSGDVSGSR+LSGAYTLEQTK+SQDELGLMAQDAQQR
96	FBpp0072475|FBgn0052344|CG32344-PA|CG32344-PA	1.0000	FBpp0072475 type=protein; loc=3L:complement(join(324653..324655,324049..324598,323240..323994,322893..323168,321929..322828)); ID=FBpp0072475; name=CG32344-PA; parent=FBgn0052344,FBtr0072576; dbxref=FlyBase:FBpp0072475,FlyBase_Annotation_IDs:CG32344-PA,GB_protein:AAN11439.1,REFSEQ:NP_612028,GB_protein:AAN11439,FlyMine:FBpp0072475,modMine:FBpp0072475; MD5=3ba86a6eaf3ac668fb195d101b02cea2; length=8…	5.9	7	0.045	HTEDGLAINNFER+MPTADEEAISSTFNK+QAQNAEFSVSDR+TIPLILEGR
822a	sp|KRHB5_HUMAN|	1.0000	sp KRHB5_HUMAN	10.7	7	0.030	ATAENEFVVLK+FAAFIDK+LAELEGALQK+LTAEIENAK+LYEEEIR+TKEEINELNR
804a	FBpp0288898|FBgn0261461|CG42274-PC|RhoGAP18B-PC FBpp0288899|FBgn0261461|CG42274-PD|RhoGAP18B-PD	1.0000	FBpp0288898 type=protein; loc=X:complement(join(19153028..19154953,19150811..19151959,19145968..19146142,19144564..19144591,19144005..19144496,19143585..19143768)); ID=FBpp0288898; name=RhoGAP18B-PC; parent=FBgn0261461,FBtr0299623; dbxref=FlyBase:FBpp0288898,FlyBase_Annotation_IDs:CG42274-PC,REFSEQ:NP_573352,GB_protein:AAF48921,FlyMine:FBpp0288898,modMine:FBpp0288898; MD5=af68c419830ecf3d03b1bb9b…	10.9	7	0.054	AQQIQEDNEVQQTQQSTILQR+DLPADQQPSVVVHPILR+ELTSPLITQEAYER+KLTHVYDPR+RPAPPPPAQLATSNTTSLAPR
791a	FBpp0088285|FBgn0039929|CG11076-PA|CG11076-PA	1.0000	FBpp0088285 type=protein; loc=4:complement(1029971..1030810); ID=FBpp0088285; name=CG11076-PA; parent=FBgn0039929,FBtr0089221; dbxref=FlyBase:FBpp0088285,GB_protein:AAF59392.2,FlyBase_Annotation_IDs:CG11076-PA,GB_protein:AAF59392.3,REFSEQ:NP_726630,GB_protein:AAF59392,FlyMine:FBpp0088285,modMine:FBpp0088285; MD5=a651a420950f42ec8b23fad2288f24c1; length=279; release=r6.09; species=Dmel;	26.9	7	0.059	DLLDEEDIEK+EHTIQADLTLPK+ETIIPDLYK+MISTSLSQADEK+NIMNPAEEVGPAK+SQFLEEEQYVNLTSGAAAR
79	FBpp0072104|FBgn0034958|CG3907-PB|CG3907-PB FBpp0072105|FBgn0034958|CG3907-PA|CG3907-PA	1.0000	FBpp0072104 type=protein; loc=2R:complement(join(24021790..24021981,24021376..24021541,24021003..24021319,24020755..24020940,24020566..24020697,24020384..24020509,24020238..24020321)); ID=FBpp0072104; name=CG3907-PB; parent=FBgn0034958,FBtr0072195; dbxref=FlyBase:FBpp0072104,FlyBase_Annotation_IDs:CG3907-PB,GB_protein:AAM68289.2,REFSEQ:NP_611870,GB_protein:AAM68289; MD5=4f78a2bd3fe6de03537dbe0197…	23.5	7	0.057	APSSEDGSVVPKPEAIAVK+ELDALIASQSSSGK+LNLSQLPTIQANALPANLSDDIAALNK+NNMLAASVDQLK+RELDALIASQSSSGKR+TLQAETEALK+WHETSSYLLK
760a	FBpp0085295|FBgn0025674|CG15218-PA|CycK-PA FBpp0085296|FBgn0025674|CG15218-PB|CycK-PB FBpp0310472|FBgn0025674|CG15218-PC|CycK-PC	1.0000	FBpp0085295 type=protein; loc=2L:complement(22128521..22129723); ID=FBpp0085295; name=CycK-PA; parent=FBgn0025674,FBtr0085941; dbxref=FlyBase:FBpp0085295,FlyBase_Annotation_IDs:CG15218-PA,GB_protein:AAN11146.1,REFSEQ:NP_788082,GB_protein:AAN11146,FlyMine:FBpp0085295,modMine:FBpp0085295; MD5=6625904a925b2a7bc5161d3256c503a0; length=400; release=r6.09; species=Dmel;;FBpp0085296 type=protein; loc=2L…	19.0	7	0.058	EALQPTSPPQKPPSR+ETPSILDGISFETER+FDLQVEHPYTFLLK+FTVQDWEGR+GILTDNYFYSFGDDPK+ILLQTIK
744a	FBpp0083898|FBgn0005674|CG5394-PA|Aats-glupro-PA	1.0000	FBpp0083898 type=protein; loc=3R:complement(join(23958243..23958285,23957146..23958063,23956826..23956997,23955706..23956768,23953446..23955305,23952290..23953378)); ID=FBpp0083898; name=Aats-glupro-PA; parent=FBgn0005674,FBtr0084511; dbxref=FlyBase:FBpp0083898,FlyBase_Annotation_IDs:CG5394-PA,GB_protein:AAF56211.1,REFSEQ:NP_524471,GB_protein:AAF56211,FlyMine:FBpp0083898,modMine:FBpp0083898; MD5=…	5.0	7	0.054	AIQGATSHHLGQNFSK+FAGGDYTTTVEAFISASGR+ITIPLADVEK+LTIADFALFNEMHSR+MFEIVYEDPETQQK+SIAPVTYLVANK
728a	FBpp0081255|FBgn0002542|CG2684-PA|lds-PA	1.0000	FBpp0081255 type=protein; loc=3R:join(7920529..7920598,7920667..7921835,7922137..7922461,7922547..7923403,7923468..7924232); ID=FBpp0081255; name=lds-PA; parent=FBgn0002542,FBtr0081758; dbxref=FlyBase:FBpp0081255,FlyBase_Annotation_IDs:CG2684-PA,GB_protein:AAF54167.1,REFSEQ:NP_524850,GB_protein:AAF54167,FlyMine:FBpp0081255,modMine:FBpp0081255; MD5=7033fd9ac47b019f76d3ff8545cf76d8; length=1061; re…	6.8	7	0.060	IILDEAHVVR+KLDLADGVLTGAK+LAITDTSTDGQQSVANAGDDGPPLLPDEAR+LTIDDLK+VVSQVVYDEEMR
74	FBpp0072054|FBgn0034936|CG2970-PA|CG2970-PA FBpp0304305|FBgn0034936|CG2970-PB|CG2970-PB	1.0000	FBpp0072054 type=protein; loc=2R:join(23949429..23949476,23949542..23949643,23949715..23949922,23949983..23950182,23950245..23950389,23950454..23950569,23952153..23952434); ID=FBpp0072054; name=CG2970-PA; parent=FBgn0034936,FBtr0072145; dbxref=GB_protein:AAF47110.1,FlyBase:FBpp0072054,FlyBase_Annotation_IDs:CG2970-PA,GB_protein:AAF47110.2,REFSEQ:NP_611853,GB_protein:AAF47110,FlyMine:FBpp0072054,m…	19.1	7	0.056	AAILESEGVR+ASYGVEDPEFAITQLAQTTMR+ILDPGLNILVPVADK+SLSHLDGQNAASLTLAEQYIGAFK
694a	FBpp0075170|FBgn0014163|CG4609-PA|fax-PA FBpp0099912|FBgn0014163|CG4609-PC|fax-PC	1.0000	FBpp0075170 type=protein; loc=3L:complement(join(16411002..16411418,16407021..16407359,16405502..16405845,16405326..16405428,16405117..16405170)); ID=FBpp0075170; name=fax-PA; parent=FBgn0014163,FBtr0075412; dbxref=FlyBase_Annotation_IDs:CG4609-PA,FlyBase:FBpp0075170,GB_protein:AAF49465.2,REFSEQ:NP_524106,GB_protein:AAF49465,FlyMine:FBpp0075170,modMine:FBpp0075170; MD5=f177af6dda7040fbd0c071dcd7f…	19.8	7	0.057	DIIYLYQFSR+GQLPFIELNGEEIADSAIIIK+KDEAVAAPVATK+QQDGEEPKKDEAVAAPVATK+SAAPPADSAAAPAAAPAVEK+YLDSGLTAEQR
681a	FBpp0073818|FBgn0030625|CG5877-PA|CG5877-PA FBpp0309378|FBgn0030625|CG5877-PD|CG5877-PD	1.0000	FBpp0073818 type=protein; loc=X:join(15293156..15293893,15294337..15296553); ID=FBpp0073818; name=CG5877-PA; parent=FBgn0030625,FBtr0074001; dbxref=FlyBase:FBpp0073818,FlyBase_Annotation_IDs:CG5877-PA,GB_protein:AAF48437.1,REFSEQ:NP_573014,GB_protein:AAF48437,FlyMine:FBpp0073818,modMine:FBpp0073818; MD5=6ed224d0f5e3d90919214d1741cead7c; length=984; release=r6.09; species=Dmel;;FBpp0309378 type=pr…	9.7	7	0.055	IFAMPEEVDVLR+LASLQDLMTEK+LIADAPSEDEVSR+LLNLNLDK+LVSIVETFLPTNLDR+LYTHVANATYQANEVAR+SLDTQPAEMSLEEYFQPNK
69	FBpp0071846|FBgn0261596|CG3751-PA|RpS24-PA	1.0000	FBpp0071846 type=protein; loc=2R:complement(22640700..22641095); ID=FBpp0071846; name=RpS24-PA; parent=FBgn0261596,FBtr0071935; dbxref=FlyBase:FBpp0071846,FlyBase_Annotation_IDs:CG3751-PA,GB_protein:AAF46871.1,REFSEQ:NP_611693,GB_protein:AAF46871,FlyMine:FBpp0071846,modMine:FBpp0071846; MD5=7590e7be4b230828427f6faf5d27238c; length=131; release=r6.09; species=Dmel;	26.0	7	0.060	HGLFEQK+STGFALIYDTLDFAK+VTPDVVFAFGFR
635	FBpp0289147|FBgn0024733|CG17521-PC|RpL10-PC FBpp0289148|FBgn0024733|CG17521-PD|RpL10-PD FBpp0306039|FBgn0024733|CG17521-PE|RpL10-PE	1.0000	FBpp0289147 type=protein; loc=3L:complement(join(23095275..23095297,23094906..23095211,23094684..23094846,23093714..23093878)); ID=FBpp0289147; name=RpL10-PC; parent=FBgn0024733,FBtr0299869; dbxref=FlyBase:FBpp0289147,FlyBase_Annotation_IDs:CG17521-PC,REFSEQ:NP_651954,GB_protein:AAF45440,FlyMine:FBpp0289147,modMine:FBpp0289147; MD5=a21ae4fdf57e935a5fb2b1b7c681fc43; length=218; release=r6.09; spec…	13.8	7	0.052	AQVIEALR+IGQPIMSVR+YRPEHGPIAAWEK
606	FBpp0088431|FBgn0038535|CG18212-PF|alt-PF FBpp0088432|FBgn0038535|CG18212-PE|alt-PE FBpp0088433|FBgn0038535|CG18212-PG|alt-PG FBpp0088434|FBgn0038535|CG18212-PA|alt-PA FBpp0088435|FBgn0038535|CG18212-PD|alt-PD FBpp0088963|FBgn0038535|CG18212-PB|alt-PB FBpp0307032|FBgn0038535|CG18212-PH|alt-PH FBpp0307033|FBgn0038535|CG18212-PI|alt-PI	1.0000	FBpp0088431 type=protein; loc=3R:complement(join(17676837..17678120,17676087..17676749,17675075..17675533,17674889..17675011)); ID=FBpp0088431; name=alt-PF; parent=FBgn0038535,FBtr0089412; dbxref=FlyBase:FBpp0088431,FlyBase_Annotation_IDs:CG18212-PF,GB_protein:AAF55454.1,REFSEQ:NP_732259,GB_protein:AAF55454,FlyMine:FBpp0088431,modMine:FBpp0088431; MD5=9dd87b34f94cb91919334a386aae0abd; length=842;…	11.2	7	0.060	NETVAVKPAANAEETPTLNNFETK+NEVIQQQAQQLQALELQR+QELSAVQQTQSELQR+QNLSVLEAR+SQVGSLTDAHAQQQK+VVAVETEAPVVTK
585	FBpp0087648|FBgn0033378|CG8781-PA|tsu-PA	1.0000	FBpp0087648 type=protein; loc=2R:join(9110896..9110956,9111046..9111482); ID=FBpp0087648; name=tsu-PA; parent=FBgn0033378,FBtr0088567; dbxref=GB_protein:AAF58987.1,FlyBase:FBpp0087648,FlyBase_Annotation_IDs:CG8781-PA,REFSEQ:NP_610454,GB_protein:AAF58987,FlyMine:FBpp0087648,modMine:FBpp0087648; MD5=6406edf3aedf3801386a0a91e105763b; length=165; release=r6.09; species=Dmel;	20.6	7	0.057	GYALVEYETHK+NEDDDELEPGPQR+NIHLNLDR+VRNEDDDELEPGPQR
529	FBpp0085842|FBgn0034368|CG5482-PA|CG5482-PA FBpp0309340|FBgn0034368|CG5482-PB|CG5482-PB FBpp0311548|FBgn0034368|CG5482-PC|CG5482-PC FBpp0311549|FBgn0034368|CG5482-PD|CG5482-PD	1.0000	FBpp0085842 type=protein; loc=2R:complement(join(18631133..18631624,18630996..18631078,18630629..18630938,18630338..18630568,18630199..18630276)); ID=FBpp0085842; name=CG5482-PA; parent=FBgn0034368,FBtr0086661; dbxref=GB_protein:AAF57662.1,FlyBase:FBpp0085842,FlyBase_Annotation_IDs:CG5482-PA,REFSEQ:NP_611353,GB_protein:AAF57662,FlyMine:FBpp0085842,modMine:FBpp0085842; MD5=885d787e58cf4fd4d8096ce7…	16.1	7	0.060	ALDFLDNR+FGYGSLGLK+IAAYDAALQSVEHVLR+VAAEEAASGDGAPPASVSGDGQK+YEEFADLK
527	FBpp0085801|FBgn0034402|CG15084-PA|CG15084-PA	1.0000	FBpp0085801 type=protein; loc=2R:18850936..18851886; ID=FBpp0085801; name=CG15084-PA; parent=FBgn0034402,FBtr0086619; dbxref=FlyBase:FBpp0085801,FlyBase_Annotation_IDs:CG15084-PA,GB_protein:AAF57624.1,REFSEQ:NP_611383,GB_protein:AAF57624,FlyMine:FBpp0085801,modMine:FBpp0085801; MD5=17ad2c4e905c27500c08a11af86c4228; length=316; release=r6.09; species=Dmel;	22.8	7	0.053	EINGQQELDR+LFDDAMYK+SSLDIALLPETTQDR+VGMYYTTPVFK+VLNTQLQVQDLGIR+WDPLQNEQVVPETK
524	FBpp0085717|FBgn0013325|CG7726-PA|RpL11-PA FBpp0309436|FBgn0013325|CG7726-PB|RpL11-PB	1.0000	FBpp0085717 type=protein; loc=2R:join(19442484..19442489,19442618..19442740,19442801..19443098,19443313..19443440); ID=FBpp0085717; name=RpL11-PA; parent=FBgn0013325,FBtr0086533; dbxref=FlyBase:FBpp0085717,FlyBase_Annotation_IDs:CG7726-PA,GB_protein:AAF57560.1,REFSEQ:NP_477054,GB_protein:AAF57560,FlyMine:FBpp0085717,modMine:FBpp0085717; MD5=682ca7a32dc65d4c4fb73f03ce0cdc71; length=184; release=r6…	23.4	7	0.056	AEEILER+ENFSSTGNFGFGIQEHIDLGIK+VLEQLTGQQPVFSK
493	FBpp0084787|FBgn0039626|CG1420-PA|Slu7-PA	1.0000	FBpp0084787 type=protein; loc=3R:complement(join(29038390..29038990,29038098..29038326,29037858..29038041,29037083..29037793)); ID=FBpp0084787; name=Slu7-PA; parent=FBgn0039626,FBtr0085418; dbxref=FlyBase:FBpp0084787,FlyBase_Annotation_IDs:CG1420-PA,GB_protein:AAF56845.2,REFSEQ:NP_651659,GB_protein:AAF56845,FlyMine:FBpp0084787,modMine:FBpp0084787; MD5=5290c58b43a9bdd9c3070c10a78852f4; length=574;…	14.3	7	0.041	DINPHIPQYISNAPWYYGSAGPTLK+DNPNPAVPEEEAEFAGENFVR+FSGDTTAQATAQLFAWEAHGK+SLLLAQTEEYIEYSR
491	FBpp0084754|FBgn0028692|CG11888-PA|Rpn2-PA FBpp0303405|FBgn0028692|CG11888-PB|Rpn2-PB FBpp0306599|FBgn0028692|CG11888-PC|Rpn2-PC	1.0000	FBpp0084754 type=protein; loc=3R:join(29153731..29154673,29154736..29156043,29156302..29157113); ID=FBpp0084754; name=Rpn2-PA; parent=FBgn0028692,FBtr0085385; dbxref=FlyBase:FBpp0084754,FlyBase_Annotation_IDs:CG11888-PA,GB_protein:AAF56868.1,REFSEQ:NP_651677,GB_protein:AAF56868,FlyMine:FBpp0084754,modMine:FBpp0084754; MD5=6b7894fc98cb2788a266883fac70e746; length=1020; release=r6.09; species=Dmel;…	9.6	7	0.058	DNLDWLAR+DSLALMQSYLPK+EPEPTSEILQNPAR+NTAPIPTALPSTFKPQGTTSEDGAK+QDLYEQLK+SDEDITEETPADDKVER+VLSVIDGQSYEPLK
50	FBpp0071226|FBgn0030086|CG7033-PA|CG7033-PA	1.0000	FBpp0071226 type=protein; loc=X:join(9089596..9089598,9090488..9091177,9091410..9092037,9092110..9092396); ID=FBpp0071226; name=CG7033-PA; parent=FBgn0030086,FBtr0071289; dbxref=FlyBase:FBpp0071226,FlyBase_Annotation_IDs:CG7033-PA,GB_protein:AAF46442.2,REFSEQ:NP_572524,GB_protein:AAF46442,FlyMine:FBpp0071226,modMine:FBpp0071226; MD5=5cd8081ca04f749c775babd3a6f1efb7; length=535; release=r6.09; spe…	18.3	7	0.055	GATQQILDEADR+LSSFIGAIAIGDLVK+NAGHVEVTNDGATILR+QLIYNYPEQLFADAR+SGGTLGDSFLDEGFLLDK+VQDEEVGDGTTSVTVLASELLR
483	FBpp0084434|FBgn0001197|CG5499-PA|His2Av-PA FBpp0306426|FBgn0001197|CG5499-PB|His2Av-PB	1.0000	FBpp0084434 type=protein; loc=3R:join(26867093..26867095,26867409..26867486,26867669..26867782,26868356..26868586); ID=FBpp0084434; name=His2Av-PA; parent=FBgn0001197,FBtr0085062; dbxref=FlyBase:FBpp0084434,FlyBase_Annotation_IDs:CG5499-PA,GB_protein:AAF56631.1,REFSEQ:NP_524519,GB_protein:AAF56631,FlyMine:FBpp0084434,modMine:FBpp0084434; MD5=676bf5e5c89ab8fb7409c747b9e0392d; length=141; release=r…	25.5	7	0.038	AGLQFPVGR+GDEELDSLIK+HLQLAIR+KGNVILSQAY
471	FBpp0084078|FBgn0039229|CG6995-PB|Saf-B-PB	1.0000	FBpp0084078 type=protein; loc=3R:join(24817617..24817736,24817862..24818350,24818411..24818438,24818586..24818700,24818803..24818849,24819729..24820767,24821097..24821246,24821300..24821725,24821794..24822166); ID=FBpp0084078; name=Saf-B-PB; parent=FBgn0039229,FBtr0084700; dbxref=FlyBase_Annotation_IDs:CG6995-PB,FlyBase:FBpp0084078,GB_protein:AAN14018.2,REFSEQ:NP_733041,GB_protein:AAN14018,FlyMin…	6.8	7	0.060	FDTNLVSSR+GAVDDYTAVPTK+HLPLSGTVGGGSSSSYLHK+NLWVSGLSTLTR+TAIFDAPPPPR
48	FBpp0071217|FBgn0027330|CG1994-PA|l(1)G0020-PA FBpp0310578|FBgn0027330|CG1994-PB|l(1)G0020-PB	1.0000	FBpp0071217 type=protein; loc=X:complement(join(8719963..8720165,8719456..8719903,8718117..8719395,8717087..8718056,8716820..8716946)); ID=FBpp0071217; name=l(1)G0020-PA; parent=FBgn0027330,FBtr0071280; dbxref=FlyBase:FBpp0071217,FlyBase_Annotation_IDs:CG1994-PA,GB_protein:AAF46410.2,REFSEQ:NP_572503,GB_protein:AAF46410,FlyMine:FBpp0071217,modMine:FBpp0071217; MD5=b74d49d68abc419e34e5bd1f9815adec…	6.7	7	0.056	DQVPILYDILTK+GEELQPLTLSLDK+GIEEVEEEELSLLK+HTNLEDGPVASK+TINVEPVNPAGAGR
429	FBpp0082538|FBgn0026441|CG4913-PA|ear-PA FBpp0303072|FBgn0026441|CG4913-PB|ear-PB FBpp0306751|FBgn0026441|CG4913-PC|ear-PC	1.0000	FBpp0082538 type=protein; loc=3R:join(15321418..15321604,15321676..15324284); ID=FBpp0082538; name=ear-PA; parent=FBgn0026441,FBtr0083082; dbxref=FlyBase:FBpp0082538,FlyBase_Annotation_IDs:CG4913-PA,GB_protein:AAF55168.1,REFSEQ:NP_651979,GB_protein:AAF55168,FlyMine:FBpp0082538,modMine:FBpp0082538; MD5=69c2eab1ceb396cbc31d476f694c8ce0; length=931; release=r6.09; species=Dmel;;FBpp0303072 type=prot…	12.2	7	0.056	ATPTSVGSNSSSSMVSNIGK+DERPGQSDSPASGNLQSAHLQQQSQVASTGK+LEGASPATEGGAPDKTPVSASASSGSK+TANDSAAGAVAPTSR+TLSPSVGSGETAHSNEMSGVK
41	FBpp0071047|FBgn0029975|CG1444-PA|CG1444-PA	1.0000	FBpp0071047 type=protein; loc=X:join(7909372..7909537,7909878..7909924,7910709..7910784,7910853..7911193,7911252..7911587); ID=FBpp0071047; name=CG1444-PA; parent=FBgn0029975,FBtr0071091; dbxref=FlyBase:FBpp0071047,FlyBase_Annotation_IDs:CG1444-PA,GB_protein:AAF46291.1,REFSEQ:NP_572420,GB_protein:AAF46291,FlyMine:FBpp0071047,modMine:FBpp0071047; MD5=213b39c7e5ac603371db010effd3fe4a; length=321; r…	20.6	7	0.056	ASVFAPSPETYVR+EHGILIQSVQPGFVATNMSK+FSDDLQTEYK+VFGSSVDLSK+VLPWIYANVVGPK
396	FBpp0081305|FBgn0037550|CG9667-PA|CG9667-PA FBpp0308781|FBgn0037550|CG9667-PB|CG9667-PB	1.0000	FBpp0081305 type=protein; loc=3R:complement(join(8126313..8126315,8126229..8126251,8126005..8126165,8125312..8125943)); ID=FBpp0081305; name=CG9667-PA; parent=FBgn0037550,FBtr0081815; dbxref=FlyBase:FBpp0081305,GB_protein:AAF54193.1,FlyBase_Annotation_IDs:CG9667-PA,GB_protein:AAF54193.2,REFSEQ:NP_649768,GB_protein:AAF54193,FlyMine:FBpp0081305,modMine:FBpp0081305; MD5=0c64ff24764be6e8f6f95e3801651…	24.2	7	0.060	DIDAEYYGYR+ELFEQDPPPPPR+FTAHVPVPTQQDVQEALLR+IRDLNDEINK+VAQIQNAGLGEFR
40	FBpp0070940|FBgn0029897|CG3203-PB|RpL17-PB FBpp0070941|FBgn0029897|CG3203-PC|RpL17-PC FBpp0070942|FBgn0029897|CG3203-PD|RpL17-PD FBpp0070943|FBgn0029897|CG3203-PA|RpL17-PA FBpp0311459|FBgn0029897|CG3203-PE|RpL17-PE	1.0000	FBpp0070940 type=protein; loc=X:complement(join(6743058..6743138,6741777..6742256)); ID=FBpp0070940; name=RpL17-PB; parent=FBgn0029897,FBtr0070980; dbxref=FlyBase:FBpp0070940,FlyBase_Annotation_IDs:CG3203-PB,GB_protein:AAN09182.1,REFSEQ:NP_727119,GB_protein:AAN09182; MD5=ac8aff56af05af0bddb89ce79b8e727e; length=186; release=r6.09; species=Dmel;;FBpp0070941 type=protein; loc=X:complement(join(6743…	11.3	7	0.060	KSAEFLLQLLR+LVVHHIQVNR+SAEFLLQLLR
39	FBpp0070894|FBgn0086558|CG32744-PA|Ubi-p5E-PA FBpp0073034|FBgn0003943|CG11624-PA|Ubi-p63E-PA FBpp0073035|FBgn0003943|CG11624-PB|Ubi-p63E-PB FBpp0077159|FBgn0003941|CG2960-PA|RpL40-PA FBpp0079606|FBgn0003942|CG5271-PA|RpS27A-PA FBpp0089269|FBgn0003943|CG11624-PC|Ubi-p63E-PC FBpp0305348|FBgn0003943|CG11624-PD|Ubi-p63E-PD FBpp0305700|FBgn0029856|CG11700-PB|CG11700-PB FBpp0306837|FBgn0003941|CG2960-P…	1.0000	FBpp0070894 type=protein; loc=X:complement(6277144..6278748); ID=FBpp0070894; name=Ubi-p5E-PA; parent=FBgn0086558,FBtr0070933; dbxref=FlyBase:FBpp0070894,FlyBase_Annotation_IDs:CG32744-PA,GB_protein:AAF46142.3,REFSEQ:NP_727078,GB_protein:AAF46142,FlyMine:FBpp0070894,modMine:FBpp0070894; MD5=e647e40d6d877d42214ce3f015f4d7a0; length=534; release=r6.09; species=Dmel;;FBpp0073034 type=protein; loc=3L…	44.6	7	0.059	ESTLHLVLR+TITLEVEPSDTIENVK+TLSDYNIQK
364	FBpp0080102|FBgn0032518|CG9282-PA|RpL24-PA FBpp0309565|FBgn0032518|CG9282-PB|RpL24-PB FBpp0311573|FBgn0032518|CG9282-PC|RpL24-PC	1.0000	FBpp0080102 type=protein; loc=2L:complement(join(13395056..13395060,13394865..13394940,13394413..13394799)); ID=FBpp0080102; name=RpL24-PA; parent=FBgn0032518,FBtr0080524; dbxref=FlyBase:FBpp0080102,FlyBase_Annotation_IDs:CG9282-PA,GB_protein:AAF53299.1,REFSEQ:NP_609649,GB_protein:AAF53299,FlyMine:FBpp0080102,modMine:FBpp0080102; MD5=c5b17bcda531c06f8bc1ce96bc8dbb41; length=155; release=r6.09; sp…	18.7	7	0.057	AIVGASLAEILAK+KVTWTVLYR+SFTFLDK+VTWTVLYR
307	FBpp0078806|FBgn0001942|CG9075-PA|eIF-4a-PA FBpp0078807|FBgn0001942|CG9075-PC|eIF-4a-PC FBpp0078808|FBgn0001942|CG9075-PB|eIF-4a-PB FBpp0078809|FBgn0001942|CG9075-PD|eIF-4a-PD FBpp0297911|FBgn0001942|CG9075-PE|eIF-4a-PE FBpp0303628|FBgn0001942|CG9075-PF|eIF-4a-PF	1.0000	FBpp0078806 type=protein; loc=2L:join(5981834..5981835,5983010..5983236,5984011..5984624,5984719..5984942,5985026..5985170); ID=FBpp0078806; name=eIF-4a-PA; parent=FBgn0001942,FBtr0079175; dbxref=FlyBase:FBpp0078806,FlyBase_Annotation_IDs:CG9075-PA,GB_protein:AAF52317.2,REFSEQ:NP_723137,GB_protein:AAF52317,FlyMine:FBpp0078806,modMine:FBpp0078806; MD5=5891fcac3bcd1da6b7c83506890f24e3; length=403; …	11.2	7	0.043	DPVSILVK+DVIAQAQSGTGK+GRDVIAQAQSGTGK+LFVLDEADEMLSR+VLITTDLLAR
306	FBpp0078777|FBgn0001128|CG9042-PB|Gpdh-PB FBpp0078778|FBgn0001128|CG9042-PC|Gpdh-PC FBpp0078779|FBgn0001128|CG9042-PA|Gpdh-PA FBpp0305430|FBgn0001128|CG9042-PE|Gpdh-PE FBpp0305431|FBgn0001128|CG9042-PF|Gpdh-PF FBpp0305432|FBgn0001128|CG9042-PG|Gpdh-PG	1.0000	FBpp0078777 type=protein; loc=2L:join(5944110..5944153,5944268..5944445,5946044..5946250,5946316..5946688,5947018..5947171,5947240..5947332,5947857..5947890); ID=FBpp0078777; name=Gpdh-PB; parent=FBgn0001128,FBtr0079146; dbxref=FlyBase:FBpp0078777,FlyBase_Annotation_IDs:CG9042-PB,GB_protein:AAF52304.1,REFSEQ:NP_476565,GB_protein:AAF52304,FlyMine:FBpp0078777,modMine:FBpp0078777; MD5=12b866cf9fa0d7…	22.6	7	0.059	AEGGGIDLISHIITR+FVDVFYPGSK+IVGANAAALPEFEER+LGLMEMIR+LPPNVVAVPDLVEAAK+LQGPPTAEEVNYMLK
31	FBpp0070743|FBgn0029766|CG15784-PA|CG15784-PA FBpp0309402|FBgn0029766|CG15784-PB|CG15784-PB	1.0000	FBpp0070743 type=protein; loc=X:5430680..5432344; ID=FBpp0070743; name=CG15784-PA; parent=FBgn0029766,FBtr0070777; dbxref=FlyBase:FBpp0070743,FlyBase_Annotation_IDs:CG15784-PA,GB_protein:AAF46035.1,REFSEQ:NP_572223,GB_protein:AAF46035,FlyMine:FBpp0070743,modMine:FBpp0070743; MD5=55be9e2b45071e58ad2e88b99f8804b0; length=554; release=r6.09; species=Dmel;;FBpp0309402 type=protein; loc=X:5430680..543…	4.3	7	0.051	MLEQAMILLAEEEAR+STSGSLERK
293	FBpp0078532|FBgn0037270|CG9769-PA|CG9769-PA	1.0000	FBpp0078532 type=protein; loc=3R:complement(4713243..4714085); ID=FBpp0078532; name=CG9769-PA; parent=FBgn0037270,FBtr0078892; dbxref=FlyBase:FBpp0078532,FlyBase_Annotation_IDs:CG9769-PA,GB_protein:AAF52101.1,REFSEQ:NP_649489,GB_protein:AAF52101,FlyMine:FBpp0078532,modMine:FBpp0078532; MD5=1dafd31423420d2f9c90f0f37b8336a7; length=280; release=r6.09; species=Dmel;	26.4	7	0.060	EHDDQVEAELSYALDMYDLNR+LQSLLDLILK+TVPPMLDLAQISEASTK+VHPVVLFQVVDAFER+VIGTLLGSVDK
282	FBpp0078219|FBgn0044324|CG10712-PB|Chro-PB FBpp0078220|FBgn0044324|CG10712-PC|Chro-PC FBpp0078221|FBgn0044324|CG10712-PA|Chro-PA FBpp0304363|FBgn0044324|CG10712-PD|Chro-PD FBpp0311928|FBgn0044324|CG10712-PE|Chro-PE	1.0000	FBpp0078219 type=protein; loc=3L:complement(join(22877937..22877994,22877450..22877875,22876457..22877388,22875124..22876390,22874602..22874699)); ID=FBpp0078219; name=Chro-PB; parent=FBgn0044324,FBtr0078568; dbxref=GB_protein:AAF51877.2,GB_protein:AAF51877.1,FlyBase:FBpp0078219,FlyBase_Annotation_IDs:CG10712-PB,REFSEQ:NP_730762,GB_protein:AAF51877; MD5=826bf315c055b394b2a4b6285cbd83ed; length=92…	6.7	7	0.054	LIGQEETQLQMEQEQQQEQQR+LPTLANQLK+SKPSTPTPSSVPSAGAVKPNNR+VPYFLQMFEK
275	FBpp0077909|FBgn0037020|CG4289-PA|Pex14-PA	1.0000	FBpp0077909 type=protein; loc=3L:join(20778933..20779043,20779103..20779405,20779678..20780106); ID=FBpp0077909; name=Pex14-PA; parent=FBgn0037020,FBtr0078251; dbxref=FlyBase:FBpp0077909,FlyBase_Annotation_IDs:CG4289-PA,GB_protein:AAF51637.1,REFSEQ:NP_649253,GB_protein:AAF51637,FlyMine:FBpp0077909,modMine:FBpp0077909; MD5=9fc96e5cd38b1a33f22b72da1186a71c; length=280; release=r6.09; species=Dmel;	22.9	7	0.060	AGVFTQDPNKPNPNPNTVISIGSQLHALQPQPTVLGR+AVDEVLDDIDK+AVDEVLDDIDKK+ESLITTAVSFLQNTK
265	FBpp0077698|FBgn0031287|CG4291-PA|CG4291-PA FBpp0306844|FBgn0031287|CG4291-PB|CG4291-PB	1.0000	FBpp0077698 type=protein; loc=2L:complement(join(852628..852629,852499..852571,851718..852442,851443..851659)); ID=FBpp0077698; name=CG4291-PA; parent=FBgn0031287,FBtr0078034; dbxref=FlyBase:FBpp0077698,FlyBase_Annotation_IDs:CG4291-PA,GB_protein:AAF51446.1,REFSEQ:NP_608551,GB_protein:AAF51446,FlyMine:FBpp0077698,modMine:FBpp0077698; MD5=1e5325ce131da32750ce42b5465fb981; length=338; release=r6.09…	22.5	7	0.056	INQLAIDQQQISQAEESLK+TDYYSAAPVVSASSEPEPPVK+TDYYSAAPVVSASSEPEPPVKK+TIGGLDEEIAATAPATFK+VTSDAAVPEASLWVEGK
250	FBpp0077142|FBgn0261606|CG15442-PA|RpL27A-PA FBpp0307135|FBgn0261606|CG15442-PC|RpL27A-PC FBpp0311452|FBgn0261606|CG15442-PD|RpL27A-PD	1.0000	FBpp0077142 type=protein; loc=2L:complement(join(4458289..4458291,4457740..4458057,4457381..4457509)); ID=FBpp0077142; name=RpL27A-PA; parent=FBgn0261606,FBtr0077452; dbxref=FlyBase:FBpp0077142,FlyBase_Annotation_IDs:CG15442-PA,GB_protein:AAF51006.3,REFSEQ:NP_476963,GB_protein:AAF51006,FlyMine:FBpp0077142,modMine:FBpp0077142; MD5=3a141d01287cde921853f9d495117e4b; length=149; release=r6.09; specie…	33.6	7	0.056	APVIDLVK+FRPEINLDK+GHLPARPVIVK+INFDKYHPGYFGK+LWSLVGAEK+YHPGYFGK
243	FBpp0076894|FBgn0015379|CG17051-PA|dod-PA	1.0000	FBpp0076894 type=protein; loc=X:join(21345451..21345508,21345620..21345952,21346322..21346431); ID=FBpp0076894; name=dod-PA; parent=FBgn0015379,FBtr0077193; dbxref=FlyBase:FBpp0076894,FlyBase_Annotation_IDs:CG17051-PA,GB_protein:AAF50829.1,REFSEQ:NP_523428,GB_protein:AAF50829,FlyMine:FBpp0076894,modMine:FBpp0076894; MD5=8ee14a2f38036555182679de15b83fe1; length=166; release=r6.09; species=Dmel;	43.4	7	0.059	ESQWDQPTEPAK+GQMQAAFEDAAFK+IVQQEATFDELAR+LNVNQLSGIVDSDSGLHIILR+STGMSYYLNMYTK
242	FBpp0076856|FBgn0035608|CG10630-PA|blanks-PA	1.0000	FBpp0076856 type=protein; loc=3L:complement(join(5498728..5498848,5497706..5498559)); ID=FBpp0076856; name=blanks-PA; parent=FBgn0035608,FBtr0077152; dbxref=FlyBase:FBpp0076856,FlyBase_Annotation_IDs:CG10630-PA,GB_protein:AAF50777.1,REFSEQ:NP_647966,GB_protein:AAF50777,FlyMine:FBpp0076856,modMine:FBpp0076856; MD5=e9b170756e9c2deb9380c5aac03f605f; length=324; release=r6.09; species=Dmel;	23.5	7	0.057	ALIPNPSAEEDAVAVIPLADNLKK+ALQEILTTK+DALMVLNELK+SLESDEDDILEK+TDDIDVATLYNDLK+VDILEMK
186	FBpp0075072|FBgn0042178|CG32165-PA|CG32165-PA FBpp0075073|FBgn0042177|CG32164-PA|CG32164-PA FBpp0303948|FBgn0042178|CG32165-PB|CG32165-PB FBpp0303949|FBgn0042177|CG32164-PB|CG32164-PB FBpp0311522|FBgn0042178|CG32165-PC|CG32165-PC	1.0000	FBpp0075072 type=protein; loc=3L:join(16595534..16595599,16596087..16596259,16596319..16597037,16597094..16597500,16598027..16598136,16598196..16599318,16599444..16599661,16599741..16600167); ID=FBpp0075072; name=CG32165-PA; parent=FBgn0042178,FBtr0075312; dbxref=GB_protein:AAG22314.2,FlyBase:FBpp0075072,FlyBase_Annotation_IDs:CG32165-PA,REFSEQ:NP_730182,GB_protein:AAG22314,FlyMine:FBpp0075072,mo…	6.0	7	0.060	EEAILSLK+EFATHTGAAFAPYLQSAFENVYK+LYHFYIQR+MLDVLYDVFK+VSNMNPEVFNYVQAL
170	FBpp0074709|FBgn0010417|CG32211-PA|Taf6-PA FBpp0305470|FBgn0010417|CG32211-PB|Taf6-PB	1.0000	FBpp0074709 type=protein; loc=3L:join(19599160..19600044,19600107..19600276,19600334..19600789,19600910..19601219); ID=FBpp0074709; name=Taf6-PA; parent=FBgn0010417,FBtr0074941; dbxref=GB_protein:AAF49139.2,FlyBase:FBpp0074709,FlyBase_Annotation_IDs:CG32211-PA,REFSEQ:NP_524161,GB_protein:AAF49139,FlyMine:FBpp0074709,modMine:FBpp0074709; MD5=390a32b35746666b0daed379a2a68f6f; length=606; release=r6…	15.0	7	0.055	ELAEDVSIK+FVIVTQNSPQQGQAK+GEALQSLGSDPGLHEMLPR+IPLDLTLR+NFNTLTNNLQTR+NVEPQYGFVAK+VIAESIGVGSLSDDAAK
161	FBpp0074519|FBgn0031057|CG14224-PA|Ubqn-PA FBpp0309477|FBgn0031057|CG14224-PB|Ubqn-PB	1.0000	FBpp0074519 type=protein; loc=X:join(19684001..19684096,19684440..19685910,19685990..19686066); ID=FBpp0074519; name=Ubqn-PA; parent=FBgn0031057,FBtr0074750; dbxref=FlyBase:FBpp0074519,FlyBase_Annotation_IDs:CG14224-PA,GB_protein:AAF49003.1,REFSEQ:NP_608344,GB_protein:AAF49003,FlyMine:FBpp0074519,modMine:FBpp0074519; MD5=3897ea93189b34cb09c0452404194680; length=547; release=r6.09; species=Dmel;;F…	11.7	7	0.058	AMSNLESVPGGYSALQR+FEAEPEQLVLIFAGK+LLSSSPLMSNNPALQEQVR+MQNELLNNGDMLR
153	FBpp0074228|FBgn0250788|CG5870-PA|beta-Spec-PA FBpp0306507|FBgn0250788|CG5870-PB|beta-Spec-PB FBpp0306508|FBgn0250788|CG5870-PC|beta-Spec-PC	1.0000	FBpp0074228 type=protein; loc=X:join(17661184..17667232,17667301..17667497,17667570..17667738,17668276..17668382,17668497..17668663,17668751..17668937); ID=FBpp0074228; name=beta-Spec-PA; parent=FBgn0250788,FBtr0074454; dbxref=FlyBase:FBpp0074228,FlyBase_Annotation_IDs:CG5870-PA,GB_protein:AAF48751.1,REFSEQ:NP_523388,GB_protein:AAF48751,FlyMine:FBpp0074228,modMine:FBpp0074228; MD5=f861fd416d6f903…	5.1	7	0.050	ALESEITSHDPQLQNVAK+DDTPVNLEQAENQLK+EVVAGSQELGQDFDHVTLLSER+LVSQDNFGFDLAAVEAAAK+QFSGDDISSGDAVAVK+TQTDVASEDTPTSLPEAEK
144	FBpp0074052|FBgn0026575|CG32575-PA|hang-PA FBpp0288508|FBgn0026575|CG32575-PC|hang-PC FBpp0310171|FBgn0026575|CG32575-PD|hang-PD	1.0000	FBpp0074052 type=protein; loc=X:join(16423280..16423627,16429060..16429407,16430621..16430764,16430926..16432699,16433165..16434138,16434261..16434872,16435145..16436504,16436588..16436733); ID=FBpp0074052; name=hang-PA; parent=FBgn0026575,FBtr0074276; dbxref=FlyBase_Annotation_IDs:CG32575-PA,FlyBase:FBpp0074052,GB_protein:AAF48611.2,GB_protein:AAF48611.3,REFSEQ:NP_727980,GB_protein:AAF48611,FlyM…	5.7	7	0.060	AAAAAATAEANR+ATPTAASTAANILDGIHSLK+LAGGNQVGGGGSTSASAAAAAQSSANR+LDDSSNNSSLVGVASQQK+LTSASASTSASTSSK+SIDESDDMVDPTMFLER
88	FBpp0072253|FBgn0035016|CG4612-PA|CG4612-PA FBpp0297274|FBgn0035016|CG4612-PC|CG4612-PC	1.0000	FBpp0072253 type=protein; loc=2R:complement(join(24524774..24525472,24524318..24524542)); ID=FBpp0072253; name=CG4612-PA; parent=FBgn0035016,FBtr0072346; dbxref=FlyBase:FBpp0072253,FlyBase_Annotation_IDs:CG4612-PA,GB_protein:AAF47219.1,REFSEQ:NP_611924,GB_protein:AAF47219,FlyMine:FBpp0072253,modMine:FBpp0072253; MD5=1bd9a6a8c15f505b569c615e13068198; length=307; release=r6.09; species=Dmel;;FBpp02…	20.8	6	0.051	EMFEPYGR+FGFVAYENPQSALAAVIGLHGK+GYGFVHFDSEEAAR+LMLDEEGR+NLSEEFTEQHLR
87	FBpp0072239|FBgn0260456|CG4806-PA|CG4806-PA	1.0000	FBpp0072239 type=protein; loc=2R:complement(join(24667184..24668301,24666869..24667124,24666212..24666811)); ID=FBpp0072239; name=CG4806-PA; parent=FBgn0260456,FBtr0072332; dbxref=FlyBase:FBpp0072239,FlyBase_Annotation_IDs:CG4806-PA,GB_protein:AAF47253.2,REFSEQ:NP_611955,GB_protein:AAF47253,FlyMine:FBpp0072239,modMine:FBpp0072239; MD5=570d7378c147355cb7c9e8b241a61071; length=657; release=r6.09; s…	10.2	6	0.044	GFGFLSFDTHQR+LSIHNLPQNYDNEK+NMISGNQGGGGVTGGK+NPFNTQR+SLKDDAAESQSQPETGVR
822b	sp|KRHB1_HUMAN| sp|KRHB3_HUMAN| sp|KRHB6_HUMAN|	1.0000	sp KRHB1_HUMAN ;sp KRHB3_HUMAN ;sp KRHB6_HUMAN	11.1	6	0.023	FAAFIDK+LAELEGALQK+LEAAVAQSEQQGEAALSDAR+LYEEEIR+TKEEINELNR
800a	FBpp0099974|FBgn0260439|CG17291-PA|Pp2A-29B-PA FBpp0099975|FBgn0260439|CG17291-PB|Pp2A-29B-PB FBpp0293227|FBgn0260439|CG17291-PC|Pp2A-29B-PC	1.0000	FBpp0099974 type=protein; loc=2L:join(8366311..8366394,8367096..8367249,8367312..8367730,8367797..8367871,8367931..8368696,8368758..8369030,8369716..8369720); ID=FBpp0099974; name=Pp2A-29B-PA; parent=FBgn0260439,FBtr0005088; dbxref=FlyBase_Annotation_IDs:CG17291-PA,FlyBase:FBpp0099974,GB_protein:AAF52650.2,REFSEQ:NP_001027227,GB_protein:AAF52650,FlyMine:FBpp0099974,modMine:FBpp0099974; MD5=c07243…	10.8	6	0.041	HFAAQAIAGIAAA+LNTDTDVDVK+LVSGDWFTSR+SDLIPNFVQLAQDDQDSVR+VDLVPAFQYLLK
799a	FBpp0089110|FBgn0024987|CG3056-PB|ssx-PB FBpp0308820|FBgn0024987|CG3056-PD|ssx-PD FBpp0308821|FBgn0024987|CG3056-PE|ssx-PE	1.0000	FBpp0089110 type=protein; loc=X:join(1371308..1371370,1371451..1371774,1371915..1372022,1372086..1372267,1372461..1373115); ID=FBpp0089110; name=ssx-PB; parent=FBgn0024987,FBtr0070215; dbxref=GB_protein:AAS65244.1,FlyBase:FBpp0089110,FlyBase_Annotation_IDs:CG3056-PB,REFSEQ:NP_996326,GB_protein:AAS65244,FlyMine:FBpp0089110,modMine:FBpp0089110; MD5=0d196ee0d1dd438600b750724c006809; length=443; rele…	12.9	6	0.050	ALNNTVPEGGSQPIWVR+DTNLYVINLSR+IFSPYGLIVQR+TSATNLIINYLPQDMTDR
793a	FBpp0088436|FBgn0053503|CG33503-PA|Cyp12d1-d-PA	1.0000	FBpp0088436 type=protein; loc=2R:complement(join(11125513..11125614,11125127..11125452,11124956..11125072,11123871..11124891)); ID=FBpp0088436; name=Cyp12d1-d-PA; parent=FBgn0053503,FBtr0089418; dbxref=GB_protein:AAG22287.2,FlyBase:FBpp0088436,FlyBase_Annotation_IDs:CG33503-PA,GB_protein:AAG22287.3,FlyBase_Annotation_IDs:CG18240-PA,REFSEQ:NP_995812,GB_protein:AAG22287,FlyMine:FBpp0088436,modMine:…	8.3	6	0.044	DNSDALTLFQTSR+MYYEPLSNINNEFIER+TMFLMEPAITFPFK
786a	FBpp0087997|FBgn0033205|CG2064-PA|CG2064-PA	1.0000	FBpp0087997 type=protein; loc=2R:join(7665937..7666016,7666146..7666409,7666474..7666630,7666687..7666946,7667004..7667235); ID=FBpp0087997; name=CG2064-PA; parent=FBgn0033205,FBtr0088923; dbxref=FlyBase:FBpp0087997,FlyBase_Annotation_IDs:CG2064-PA,GB_protein:AAF59212.3,REFSEQ:NP_610310,GB_protein:AAF59212,FlyMine:FBpp0087997,modMine:FBpp0087997; MD5=537676c84560af5bb1952fb25f3b62c1; length=330; …	19.7	6	0.043	ELDLSSLDSIR+ETALEIAR+ETNNQNIFSR+GSINVADLNSEK+NWAFFQTNLVK+VFIVTGANTGIGK
774a	FBpp0086515|FBgn0026370|CG8174-PA|SRPK-PA FBpp0086516|FBgn0026370|CG8174-PB|SRPK-PB FBpp0303478|FBgn0026370|CG8174-PD|SRPK-PD	1.0000	FBpp0086515 type=protein; loc=2R:join(15381912..15382413,15383403..15384299,15384496..15385391); ID=FBpp0086515; name=SRPK-PA; parent=FBgn0026370,FBtr0087383; dbxref=FlyBase:FBpp0086515,FlyBase_Annotation_IDs:CG8174-PA,GB_protein:AAF58140.2,REFSEQ:NP_725458,GB_protein:AAF58140,FlyMine:FBpp0086515,modMine:FBpp0086515; MD5=ebcaf629970a1b66da243612ba845632; length=764; release=r6.09; species=Dmel;;F…	13.9	6	0.045	EILLNGTYAAK+GGYHPVNIGDLFHDR+ISSGSVENTSSATNGPHSNSTLPTPPPPPQAK+KAPPEQSEEAQEQDPLTEGTDK+SSENLQAPDNANNSHLNAPSSAAFSK
771b	FBpp0292144|FBgn0266719|CG34349-PC|Unc-13-4B-PC FBpp0292145|FBgn0266719|CG34349-PD|Unc-13-4B-PD FBpp0306572|FBgn0266719|CG34349-PE|Unc-13-4B-PE	1.0000	FBpp0292144 type=protein; loc=3R:join(25057100..25057182,25057625..25057904,25060209..25060549,25060613..25060660,25060960..25061119,25061184..25062004,25062071..25062285,25062343..25062620,25062678..25062768,25062833..25062906,25062966..25063331,25063390..25063650,25063708..25063877,25063935..25064116,25064178..25064269); ID=FBpp0292144; name=Unc-13-4B-PC; parent=FBgn0266719,FBtr0303025; dbxref=…	3.5	6	0.040	ALNEVLDILK+LYSLETSDLIHQYYLER+NQIVELIEIVAR+SIDDLIK
741a	FBpp0083503|FBgn0016700|CG3320-PA|Rab1-PA	1.0000	FBpp0083503 type=protein; loc=3R:complement(join(21268771..21268793,21267620..21267740,21267510..21267557,21267226..21267453,21266948..21267145)); ID=FBpp0083503; name=Rab1-PA; parent=FBgn0016700,FBtr0084104; dbxref=FlyBase:FBpp0083503,FlyBase_Annotation_IDs:CG3320-PA,GB_protein:AAF55873.1,REFSEQ:NP_732610,GB_protein:AAF55873,FlyMine:FBpp0083503,modMine:FBpp0083503; MD5=02f0195faa4738c01751b8c21a…	29.3	6	0.045	FADDTYTESYISTIGVDFK+IIILGDSGVGK+SATNVEQAFMTMAAEIK+VVDHTTAAEYAAQLGIPFLETSAK
714e	FBpp0075106|FBgn0004556|CG9680-PA|Dbp73D-PA	1.0000	FBpp0075106 type=protein; loc=3L:complement(join(16730712..16730734,16729837..16730657,16728557..16729776)); ID=FBpp0075106; name=Dbp73D-PA; parent=FBgn0004556,FBtr0075347; dbxref=FlyBase:FBpp0075106,FlyBase_Annotation_IDs:CG9680-PA,GB_protein:AAF49419.1,REFSEQ:NP_476833,GB_protein:AAF49419,FlyMine:FBpp0075106,modMine:FBpp0075106; MD5=17a046f18dea1ba30123e25a3d2ef210; length=687; release=r6.09; s…	8.4	6	0.040	DATEEGADTEALTDPGQFVGR+DGAQGTNNEDEILQK+FLVIDEADR+LLFSATLSQDPEK
713b	FBpp0072990|FBgn0005640|CG10579-PD|Eip63E-PD FBpp0072991|FBgn0005640|CG10579-PE|Eip63E-PE FBpp0072992|FBgn0005640|CG10579-PA|Eip63E-PA FBpp0072993|FBgn0005640|CG10579-PB|Eip63E-PB FBpp0072994|FBgn0005640|CG10579-PC|Eip63E-PC FBpp0110220|FBgn0005640|CG10579-PF|Eip63E-PF FBpp0110221|FBgn0005640|CG10579-PG|Eip63E-PG FBpp0110222|FBgn0005640|CG10579-PH|Eip63E-PH FBpp0110223|FBgn0005640|CG10579-PI|Eip6…	1.0000	FBpp0072990 type=protein; loc=3L:join(3516774..3516828,3552787..3552864,3578289..3578480,3588042..3588080,3593329..3593546,3594651..3594742,3598065..3598239,3598360..3598621,3600013..3600225,3600312..3600491,3607502..3607566); ID=FBpp0072990; name=Eip63E-PD; parent=FBgn0005640,FBtr0073131; dbxref=FlyBase:FBpp0072990,FlyBase_Annotation_IDs:CG10579-PD,GB_protein:AAN11568.1,REFSEQ:NP_523904,GB_prote…	9.8	6	0.047	FSAFGGDSPFGK+IADFGLAR+LFLFQLLR+LGADDALQHPYFAQLPK+LQEEEGAPFTAIR
706c	FBpp0083906|FBgn0015282|CG5289-PA|Rpt2-PA FBpp0311982|FBgn0015282|CG5289-PB|Rpt2-PB	1.0000	FBpp0083906 type=protein; loc=3R:complement(join(23931324..23931326,23929946..23931262)); ID=FBpp0083906; name=Rpt2-PA; parent=FBgn0015282,FBtr0084520; dbxref=FlyBase:FBpp0083906,FlyBase_Annotation_IDs:CG5289-PA,GB_protein:AAF56205.1,REFSEQ:NP_524469,GB_protein:AAF56205,FlyMine:FBpp0083906,modMine:FBpp0083906; MD5=8bbd76fd6feaf70fff47dd693733abbe; length=439; release=r6.09; species=Dmel;;FBpp0311…	14.1	6	0.034	APQETYADIGGLDTQIQEIK+GVILYGPPGTGK+VAEEHAPSIVFIDEIDAVGTK+VVGSELIQK
705a	FBpp0076882|FBgn0035588|CG10672-PA|CG10672-PA	1.0000	FBpp0076882 type=protein; loc=3L:complement(join(5141306..5141550,5140840..5141242,5140472..5140777)); ID=FBpp0076882; name=CG10672-PA; parent=FBgn0035588,FBtr0077179; dbxref=FlyBase:FBpp0076882,FlyBase_Annotation_IDs:CG10672-PA,GB_protein:AAF50801.1,REFSEQ:NP_647946,GB_protein:AAF50801,FlyMine:FBpp0076882,modMine:FBpp0076882; MD5=24dc214a533168063cd933ef718c8b12; length=317; release=r6.09; speci…	17.4	6	0.050	EALPLLR+LAEDGAAVVISSR+NVDSALAELR+TALIGLTK+VAVVTASTDGIGFAIAK
698a	FBpp0075691|FBgn0041775|CG10686-PA|tral-PA FBpp0304881|FBgn0041775|CG10686-PB|tral-PB FBpp0304882|FBgn0041775|CG10686-PC|tral-PC FBpp0304885|FBgn0041775|CG10686-PF|tral-PF FBpp0304887|FBgn0041775|CG10686-PH|tral-PH	1.0000	FBpp0075691 type=protein; loc=3L:join(12515452..12515572,12516559..12517059,12517428..12517957,12518024..12518254,12518438..12518667,12518733..12519070,12519144..12519151); ID=FBpp0075691; name=tral-PA; parent=FBgn0041775,FBtr0075959; dbxref=GB_protein:AAF49905.2,FlyBase:FBpp0075691,GB_protein:AAF49905.3,FlyBase_Annotation_IDs:CG10686-PA,REFSEQ:NP_648585,GB_protein:AAF49905,FlyMine:FBpp0075691,mo…	17.6	6	0.050	AANNAAGHGSNATDSSAPNATTATTK+DTQFQIAPQSQIYDYILFR+GGGSGTDFYNQQR+LNTETFGVSSTR+STSLLPEQTQQVAAVSQ+VAEDGAPKPATNATAATATATNEQVGEK
672a	FBpp0072791|FBgn0035312|CG15820-PA|CG15820-PA	1.0000	FBpp0072791 type=protein; loc=3L:complement(join(2174137..2174142,2173061..2173981)); ID=FBpp0072791; name=CG15820-PA; parent=FBgn0035312,FBtr0072913; dbxref=GB_protein:AAF47614.2,FlyBase:FBpp0072791,FlyBase_Annotation_IDs:CG15820-PA,REFSEQ:NP_647696,GB_protein:AAF47614,FlyMine:FBpp0072791,modMine:FBpp0072791; MD5=67d687c35b14a983332da4a2a90c2d84; length=308; release=r6.09; species=Dmel;	16.6	6	0.043	DIEGYLLEER+LPPGVPYNVYDYVFIIPR+QADGTEHEPPSFTLSK+YIVPFIR
636	FBpp0289967|FBgn0037655|CG11984-PD|CG11984-PD FBpp0289968|FBgn0037655|CG11984-PE|CG11984-PE FBpp0289969|FBgn0037655|CG11984-PF|CG11984-PF FBpp0289970|FBgn0037655|CG11984-PG|CG11984-PG FBpp0289971|FBgn0037655|CG11984-PH|CG11984-PH FBpp0289972|FBgn0037655|CG11984-PI|CG11984-PI	1.0000	FBpp0289967 type=protein; loc=3R:complement(join(9013316..9013331,9012837..9013261,9012045..9012305,9011674..9011949,9011363..9011604,9010673..9011252)); ID=FBpp0289967; name=CG11984-PD; parent=FBgn0037655,FBtr0300743; dbxref=REFSEQ:NP_731305,GB_protein:AAF54324,FlyBase:FBpp0289967,FlyBase_Annotation_IDs:CG11984-PD; MD5=19d6a7df1ddfc927b5b7784a3f763578; length=599; release=r6.09; species=Dmel;;FB…	16.7	6	0.051	ANTTQTSGTGGLGGAGATAAPGGGASGAGTKPTADR+ELISFLDEPSAIR+QNASAATAAGNTNQIPDTR+SGRPPPGEMATGSQQPQQQQQSTANPAASQQK
632	FBpp0113107|FBgn0032915|CG12050-PB|CG12050-PB	1.0000	FBpp0113107 type=protein; loc=2L:complement(join(21102170..21102261,21101723..21102106,21100954..21101608,21100711..21100889,21099471..21100645,21099037..21099407,21095053..21095412)); ID=FBpp0113107; name=CG12050-PB; parent=FBgn0032915,FBtr0114615; dbxref=FlyBase_Annotation_IDs:CG12050-PB,FlyBase:FBpp0113107,REFSEQ:NP_610086,GB_protein:AAF53958,FlyMine:FBpp0113107,modMine:FBpp0113107; MD5=460230…	9.1	6	0.052	AIIFSNQFQVDNLR+LVDLPLEGETDLQGLDNR+NDELHVFQPNVPLPLYQR+TLLNSNDENLIQQAK+VQVYATSTGELTR+VVDTNVHNEEANHIIYNTR
630	FBpp0112504|FBgn0267976|CG40042-PA|Tim23-PA	1.0000	FBpp0112504 type=protein; loc=2L:complement(join(23313329..23313380,23312948..23313230,23312719..23312888,23312539..23312654)); ID=FBpp0112504; name=Tim23-PA; parent=FBgn0267976,FBtr0113781; dbxref=FlyBase_Annotation_IDs:CG40042-PA,FlyBase:FBpp0112504,REFSEQ:NP_001015387,GB_protein:EAA46063,FlyMine:FBpp0112504,modMine:FBpp0112504; MD5=8a78f8fb00e421247f7f48ed3901458d; length=206; release=r6.09; s…	37.4	6	0.045	GEDDHINTVIAGSATGLLYK+TPVSPYLNYDSR+TPYSDGHAATHEEASKPHYTTTTSSFSR+YLQQAQPEFIFPEGANK
623	FBpp0110147|FBgn0052699|CG32699-PB|LPCAT-PB	1.0000	FBpp0110147 type=protein; loc=X:complement(join(9579482..9579682,9574901..9575046,9574347..9574832,9574132..9574269,9573579..9573855,9573404..9573505,9573185..9573326,9573008..9573117)); ID=FBpp0110147; name=LPCAT-PB; parent=FBgn0052699,FBtr0110850; dbxref=FlyBase:FBpp0110147,FlyBase_Annotation_IDs:CG32699-PB,REFSEQ:NP_001036265,GB_protein:ABI30972,FlyMine:FBpp0110147,modMine:FBpp0110147; MD5=649…	14.1	6	0.049	ALGVPTSDYSFEDVIVMSR+ALGVPTSDYSFEDVIVMSRARDMK+FKPGAFYPGVPVQPVLLK+IINYAQPIYVQR+IPFPGDIVEIER+NSDLLTFLR
621	FBpp0099981|FBgn0037719|CG9424-PA|bocks-PA FBpp0099982|FBgn0037719|CG9424-PB|bocks-PB	1.0000	FBpp0099981 type=protein; loc=3R:complement(join(9589883..9590929,9589774..9589782)); ID=FBpp0099981; name=bocks-PA; parent=FBgn0037719,FBtr0082105; dbxref=FlyBase_Annotation_IDs:CG9424-PA,FlyBase:FBpp0099981,GB_protein:AAF54412.2,REFSEQ:NP_649917,GB_protein:AAF54412,FlyMine:FBpp0099981,modMine:FBpp0099981; MD5=ba6064c77d23bb1c21b35c02792cc6ed; length=351; release=r6.09; species=Dmel;;FBpp0099982…	16.5	6	0.049	ETVHGSQVTTPTSEPVR+EVDQPLYEQEDIPR+QSVPVSGSNLAR+RETVHGSQVTTPTSEPVR+TIAYGLDNTSISGR
600	FBpp0087972|FBgn0029093|CG1548-PA|cathD-PA	1.0000	FBpp0087972 type=protein; loc=2R:complement(join(7822549..7823466,7822225..7822485)); ID=FBpp0087972; name=cathD-PA; parent=FBgn0029093,FBtr0088898; dbxref=FlyBase:FBpp0087972,FlyBase_Annotation_IDs:CG1548-PA,GB_protein:AAF59186.1,REFSEQ:NP_652013,GB_protein:AAF59186,FlyMine:FBpp0087972,modMine:FBpp0087972; MD5=fbe176b5e485f5702cfdc5f320281c69; length=392; release=r6.09; species=Dmel;	19.4	6	0.043	DPASPEGGEIIFGGSDPNHYTGEFTYLPVTR+DQTFAEALSEPGLVFVAAK+VVFDTGSSNLWVPSK+YYTEFDMGNDR
599	FBpp0087968|FBgn0050382|CG30382-PA|CG30382-PA FBpp0087969|FBgn0263121|CG18495-PB|Prosalpha1-PB FBpp0087970|FBgn0263121|CG18495-PA|Prosalpha1-PA FBpp0291433|FBgn0050382|CG30382-PB|CG30382-PB	1.0000	FBpp0087968 type=protein; loc=2R:complement(join(7831520..7831595,7831281..7831457,7830511..7830992)); ID=FBpp0087968; name=CG30382-PA; parent=FBgn0050382,FBtr0088894; dbxref=FlyBase:FBpp0087968,FlyBase_Annotation_IDs:CG30382-PA,GB_protein:AAM68869.1,REFSEQ:NP_724616,GB_protein:AAM68869,FlyMine:FBpp0087968,modMine:FBpp0087968; MD5=4137b83427de6b647901cbacf8b3a673; length=244; release=r6.09; speci…	22.1	6	0.051	AIAQENITTVALK+EIEEHLTK+NIVPETVTHLFR+TDPAGYFSGFK+TLEANSYLEK
598	FBpp0087958|FBgn0033235|CG8728-PA|CG8728-PA	1.0000	FBpp0087958 type=protein; loc=2R:complement(join(7938900..7938955,7938437..7938815,7937959..7938375,7937762..7937902,7937204..7937708,7936971..7937143)); ID=FBpp0087958; name=CG8728-PA; parent=FBgn0033235,FBtr0088882; dbxref=FlyBase:FBpp0087958,FlyBase_Annotation_IDs:CG8728-PA,GB_protein:AAF59168.1,REFSEQ:NP_610333,GB_protein:AAF59168,FlyMine:FBpp0087958,modMine:FBpp0087958; MD5=f597e2b6e045ffbbf…	15.5	6	0.048	EIESVTAADIQR+EIVTHLPPLTEPLPNLPEAVYAAPLAESAITK+LLSSPPSVAAR+NVLMNYLK+VTSLGGDEVGSGTGIGQITGGVR
60	FBpp0071455|FBgn0034572|CG9346-PA|CG9346-PA	1.0000	FBpp0071455 type=protein; loc=2R:join(21012046..21012102,21012162..21012278,21012335..21012621,21012679..21013097,21013158..21013339,21013402..21013445,21013513..21013845,21013913..21014155,21014210..21014393,21014453..21014705,21014766..21015127,21015188..21015580); ID=FBpp0071455; name=CG9346-PA; parent=FBgn0034572,FBtr0071526; dbxref=FlyBase:FBpp0071455,FlyBase_Annotation_IDs:CG9346-PA,GB_prot…	10.9	6	0.048	EFVETFQDAPTPSSK+ESGSFDTGDPNTTNLYLGNLNPK+HMASSHSAPAQQPAASAAPVPSSSVSTTSQNSSSSK+ISEQQLMEIFGR+WETVDPQQVEAQAITTSK
577	FBpp0087347|FBgn0033548|CG7637-PA|CG7637-PA	1.0000	FBpp0087347 type=protein; loc=2R:complement(join(10810823..10810876,10810617..10810757)); ID=FBpp0087347; name=CG7637-PA; parent=FBgn0033548,FBtr0088252; dbxref=FlyBase:FBpp0087347,FlyBase_Annotation_IDs:CG7637-PA,GB_protein:AAF58753.1,REFSEQ:NP_610610,GB_protein:AAF58753,FlyMine:FBpp0087347,modMine:FBpp0087347; MD5=dbbc7ab535b4aa22e22263237f632e04; length=64; release=r6.09; species=Dmel;	64.1	6	0.052	FGLLLTQKPEPIY+MYLMYTINENGDR+RTEDGRPTLSAHPAR+TEDGRPTLSAHPAR
575	FBpp0087335|FBgn0010356|CG7704-PA|Taf5-PA	1.0000	FBpp0087335 type=protein; loc=2R:complement(10877491..10879605); ID=FBpp0087335; name=Taf5-PA; parent=FBgn0010356,FBtr0088240; dbxref=FlyBase:FBpp0087335,FlyBase_Annotation_IDs:CG7704-PA,GB_protein:AAF58737.1,REFSEQ:NP_476957,GB_protein:AAF58737,FlyMine:FBpp0087335,modMine:FBpp0087335; MD5=2c2a0de71c46227e440c3eb2e617f285; length=704; release=r6.09; species=Dmel;	13.1	6	0.043	EVDFQTLTTPAPAPEEEDDDPDAPDRPK+IPLPELK+MSLEVSNINGGNGTQLSHDK+NLLMCVGLFKS+QSAVTEANAAEELAK+TFVEDSLDIYK
565	FBpp0087045|FBgn0033741|CG8545-PA|CG8545-PA	1.0000	FBpp0087045 type=protein; loc=2R:join(12468753..12468849,12468912..12469882,12469944..12471551); ID=FBpp0087045; name=CG8545-PA; parent=FBgn0033741,FBtr0087934; dbxref=FlyBase:FBpp0087045,FlyBase_Annotation_IDs:CG8545-PA,GB_protein:AAF58504.2,REFSEQ:NP_610786,GB_protein:AAF58504,FlyMine:FBpp0087045,modMine:FBpp0087045; MD5=4b2e13fb95e31a653ff557ce3cc0b533; length=891; release=r6.09; species=Dmel;	7.1	6	0.044	AGKPSFTEIEQELK+DLAGALINR+DVSLVLSDFK+LVPTGLDFGVEGFTK+VDIDDVPILEGKPIK
556	FBpp0086767|FBgn0086356|CG13345-PA|tum-PA	1.0000	FBpp0086767 type=protein; loc=2R:complement(join(13858407..13858485,13857410..13858343,13856553..13857340,13856421..13856497)); ID=FBpp0086767; name=tum-PA; parent=FBgn0086356,FBtr0087641; dbxref=FlyBase:FBpp0086767,FlyBase_Annotation_IDs:CG13345-PA,GB_protein:AAF58324.1,REFSEQ:NP_610912,GB_protein:AAF58324,FlyMine:FBpp0086767,modMine:FBpp0086767; MD5=5cd3c95c6f5f3fe59c08c145ba628fab; length=625;…	8.0	6	0.052	IMAVADLLR+LAFLHTLPSSR+LSTGLNGSMSGTTPTTGK+VTIPQDGQGVIR
543	FBpp0086294|FBgn0034118|CG6251-PA|Nup62-PA FBpp0309066|FBgn0034118|CG6251-PB|Nup62-PB	1.0000	FBpp0086294 type=protein; loc=2R:16344581..16345765; ID=FBpp0086294; name=Nup62-PA; parent=FBgn0034118,FBtr0087150; dbxref=FlyBase:FBpp0086294,FlyBase_Annotation_IDs:CG6251-PA,GB_protein:AAF58007.1,REFSEQ:NP_611120,GB_protein:AAF58007,FlyMine:FBpp0086294,modMine:FBpp0086294; MD5=c12e45b9e3831e5ad360717dbacb2d8b; length=394; release=r6.09; species=Dmel;;FBpp0309066 type=protein; loc=2R:16344581..1…	21.8	6	0.045	EFVNLPR+TDQQVLDQELEFIATQQK+TTDSSAVSTASQLSYHQLEEHINK+TTFSFGTPAPTAGIGGGDADNSK+VFTEQATQINAWDK
535	FBpp0086051|FBgn0034259|CG6459-PA|P32-PA	1.0000	FBpp0086051 type=protein; loc=2R:complement(join(17672330..17672534,17671865..17672209,17671565..17671806)); ID=FBpp0086051; name=P32-PA; parent=FBgn0034259,FBtr0086892; dbxref=FlyBase:FBpp0086051,FlyBase_Annotation_IDs:CG6459-PA,GB_protein:AAF57817.1,REFSEQ:NP_611243,GB_protein:AAF57817,FlyMine:FBpp0086051,modMine:FBpp0086051; MD5=bef56890b401cb5fddef68e68cae796b; length=263; release=r6.09; spec…	28.5	6	0.039	ELVEFLTEEIVAER+GISQEFAEK+LSDLATAHEHTSYIGLLEK+LTGADVELTK+SKPQFEVDIIK+TVPSTLDGFAVK
54	FBpp0071288|FBgn0030081|CG7246-PA|CG7246-PA	1.0000	FBpp0071288 type=protein; loc=X:complement(join(9080856..9080947,9080495..9080798,9079246..9080430,9078947..9079174)); ID=FBpp0071288; name=CG7246-PA; parent=FBgn0030081,FBtr0071353; dbxref=FlyBase:FBpp0071288,FlyBase_Annotation_IDs:CG7246-PA,GB_protein:AAF46437.1,REFSEQ:NP_572520,GB_protein:AAF46437,FlyMine:FBpp0071288,modMine:FBpp0071288; MD5=072add571608018b6c1179dda1ed9449; length=602; releas…	11.3	6	0.050	EAAVTILTEALK+EPGLWDLLAQR+LAILPPMSLALHR+NLAENTLSEQDIK+SNPVEVAGIYEK+SVILYYR
523	FBpp0085688|FBgn0261456|CG11228-PA|hpo-PA FBpp0304253|FBgn0261456|CG11228-PB|hpo-PB	1.0000	FBpp0085688 type=protein; loc=2R:complement(join(19495461..19496748,19494682..19495403)); ID=FBpp0085688; name=hpo-PA; parent=FBgn0261456,FBtr0086500; dbxref=FlyBase:FBpp0085688,FlyBase_Annotation_IDs:CG11228-PA,GB_protein:AAF57543.2,REFSEQ:NP_611427,GB_protein:AAF57543,FlyMine:FBpp0085688,modMine:FBpp0085688; MD5=4450e9daeb2a8b636773c7b11142555f; length=669; release=r6.09; species=Dmel;;FBpp0304…	9.9	6	0.052	AANILLNTEGYAK+ATATELLEHEFIR+LADFGVAGQLTDTMAK+LVPVESDLHEIIK+WSTEFIDFVSK
504	FBpp0085154|FBgn0028968|CG1528-PA|gammaCOP-PA FBpp0085155|FBgn0028968|CG1528-PB|gammaCOP-PB FBpp0290505|FBgn0028968|CG1528-PC|gammaCOP-PC FBpp0303129|FBgn0028968|CG1528-PD|gammaCOP-PD	1.0000	FBpp0085154 type=protein; loc=3R:join(31572239..31572278,31572498..31573156,31573254..31574724,31574801..31574986,31575045..31575197,31575256..31575386); ID=FBpp0085154; name=gammaCOP-PA; parent=FBgn0028968,FBtr0085793; dbxref=FlyBase:FBpp0085154,FlyBase_Annotation_IDs:CG1528-PA,GB_protein:AAF57160.1,REFSEQ:NP_524608,GB_protein:AAF57160,FlyMine:FBpp0085154,modMine:FBpp0085154; MD5=ee5acdaa59098f9…	8.0	6	0.048	FDISIVPK+LAQLPGIQVLGPIHR+QISTFVAEISDEFK+SVATLAITTLLK+VELTLPEGFTTR+VILESPIVR
486	FBpp0084616|FBgn0039555|CG12261-PA|mRpS22-PA	1.0000	FBpp0084616 type=protein; loc=3R:27917002..27918183; ID=FBpp0084616; name=mRpS22-PA; parent=FBgn0039555,FBtr0085247; dbxref=FlyBase:FBpp0084616,FlyBase_Annotation_IDs:CG12261-PA,GB_protein:AAF56757.1,REFSEQ:NP_524537,GB_protein:AAF56757,FlyMine:FBpp0084616,modMine:FBpp0084616; MD5=3acafbf1a373b6a3c0c4f2183622e224; length=393; release=r6.09; species=Dmel;	16.5	6	0.046	FMSNEQLDNEFQNLVVR+FVFTDITFGR+LHATPAESALAELR+MNQLYFPLEGR+TEHDFAADEISLK
485	FBpp0084585|FBgn0039537|CG5590-PA|CG5590-PA	1.0000	FBpp0084585 type=protein; loc=3R:27677684..27678922; ID=FBpp0084585; name=CG5590-PA; parent=FBgn0039537,FBtr0085215; dbxref=FlyBase:FBpp0084585,FlyBase_Annotation_IDs:CG5590-PA,GB_protein:AAF56735.1,REFSEQ:NP_651578,GB_protein:AAF56735,FlyMine:FBpp0084585,modMine:FBpp0084585; MD5=996616d2921a7e2ec946cfb999bb0333; length=412; release=r6.09; species=Dmel;	13.3	6	0.048	GAPVENEAAAEDAAAPASGGDVK+GIGKEIALK+LPGTIYSAAEEIEK+NFFDMFSGK
478	FBpp0084271|FBgn0040212|CG4625-PA|Dhap-at-PA FBpp0303400|FBgn0040212|CG4625-PB|Dhap-at-PB FBpp0303401|FBgn0040212|CG4625-PC|Dhap-at-PC	1.0000	FBpp0084271 type=protein; loc=3R:complement(join(25488524..25489088,25486995..25488271,25486604..25486936)); ID=FBpp0084271; name=Dhap-at-PA; parent=FBgn0040212,FBtr0084897; dbxref=FlyBase:FBpp0084271,FlyBase_Annotation_IDs:CG4625-PA,GB_protein:AAF56473.2,REFSEQ:NP_525010,GB_protein:AAF56473,FlyMine:FBpp0084271,modMine:FBpp0084271; MD5=75f877ad7c0d16118dcf6a8eab95accd; length=724; release=r6.09; …	7.2	6	0.049	AIIDEIGLDR+IFEQLGAHVSTTPSSIK+MFLDFGEPISVK+NIIAPGNEASMTR
47	FBpp0071193|FBgn0030061|CG1785-PA|CG1785-PA	1.0000	FBpp0071193 type=protein; loc=X:join(8715029..8715156,8715222..8715395,8715452..8715772,8715835..8716251,8716314..8716710); ID=FBpp0071193; name=CG1785-PA; parent=FBgn0030061,FBtr0071250; dbxref=FlyBase:FBpp0071193,FlyBase_Annotation_IDs:CG1785-PA,GB_protein:AAF46409.1,REFSEQ:NP_572502,GB_protein:AAF46409,FlyMine:FBpp0071193,modMine:FBpp0071193; MD5=fa9e735e8a8c538dc74c2f91a566cbab; length=478; r…	12.1	6	0.052	HELDDEEEDLNDLK+HELDDEEEDLNDLKK+KKEDDDEKPYHTINAPVENK+KTDIQDVEQFLEDQR+QQTADLIR
459	FBpp0083683|FBgn0003676|CG5374-PB|T-cp1-PB FBpp0083684|FBgn0003676|CG5374-PA|T-cp1-PA	1.0000	FBpp0083683 type=protein; loc=3R:complement(join(22491259..22491331,22490868..22491021,22489922..22490812,22489303..22489858)); ID=FBpp0083683; name=T-cp1-PB; parent=FBgn0003676,FBtr0084290; dbxref=FlyBase:FBpp0083683,FlyBase_Annotation_IDs:CG5374-PB,GB_protein:AAN13906.1,REFSEQ:NP_732748,GB_protein:AAN13906,FlyMine:FBpp0083683,modMine:FBpp0083683; MD5=5db5fade362b566973c98af35e11bcaf; length=557…	15.4	6	0.042	EQLAIAEFAK+MGVQVLINDPDKLEAIR+MSTLASPLSIAGTR+SLLVIPK+TQNVMAALSISNIVK+WTGLDLIEGVVR+YFVEAGAMAVR
439	FBpp0082867|FBgn0038473|CG3983-PA|Ns1-PA	1.0000	FBpp0082867 type=protein; loc=3R:complement(join(17072582..17072603,17071632..17072517,17071319..17071569,17070845..17071255,17070600..17070775)); ID=FBpp0082867; name=Ns1-PA; parent=FBgn0038473,FBtr0083426; dbxref=FlyBase:FBpp0082867,FlyBase_Annotation_IDs:CG3983-PA,GB_protein:AAF55384.3,REFSEQ:NP_732199,GB_protein:AAF55384,FlyMine:FBpp0082867,modMine:FBpp0082867; MD5=e1b5c619ffb83f545aa2fcb48a0…	8.1	6	0.044	DPFTIAESVLK+ITDVLDSFSLGPSSSK+SSIINSLTR+VGVVGIPNVGK
414	FBpp0081845|FBgn0086472|CG6684-PA|RpS25-PA FBpp0081846|FBgn0086472|CG6684-PB|RpS25-PB	1.0000	FBpp0081845 type=protein; loc=3R:complement(join(11216259..11216261,11215693..11215969,11215551..11215624)); ID=FBpp0081845; name=RpS25-PA; parent=FBgn0086472,FBtr0082369; dbxref=FlyBase:FBpp0081845,FlyBase_Annotation_IDs:CG6684-PA,GB_protein:AAN13495.1,REFSEQ:NP_524315,GB_protein:AAN13495,FlyMine:FBpp0081845,modMine:FBpp0081845; MD5=8c5e61719f2edf88581cb7dbfdab6582; length=117; release=r6.09; sp…	29.1	6	0.052	DKLNNQVLFDK+LITPSVVSER+LNNQVLFDK+QVVQHHSQVIYTR
398	FBpp0081350|FBgn0037569|CG9615-PA|tex-PA	1.0000	FBpp0081350 type=protein; loc=3R:complement(join(8308486..8308575,8307896..8308430,8307503..8307840)); ID=FBpp0081350; name=tex-PA; parent=FBgn0037569,FBtr0081861; dbxref=FlyBase:FBpp0081350,FlyBase_Annotation_IDs:CG9615-PA,GB_protein:AAF54217.1,REFSEQ:NP_649784,GB_protein:AAF54217,FlyMine:FBpp0081350,modMine:FBpp0081350; MD5=09386fe2f4480110aaacfcb6d5ce43d2; length=320; release=r6.09; species=Dm…	19.1	6	0.050	EDLITFIDTR+GENINIAWSPDGK+TEQTLEDLK+TIAVGNKEDLITFIDTR+TNPDQFATASGDK+YLASGSFDK
381	FBpp0080706|FBgn0086444|CG10689-PA|l(2)37Cb-PA	1.0000	FBpp0080706 type=protein; loc=2L:complement(join(19126574..19126923,19126376..19126512,19124746..19126315,19124051..19124678)); ID=FBpp0080706; name=l(2)37Cb-PA; parent=FBgn0086444,FBtr0081163; dbxref=GB_protein:AAF53766.1,FlyBase:FBpp0080706,FlyBase_Annotation_IDs:CG10689-PA,REFSEQ:NP_609946,GB_protein:AAF53766,FlyMine:FBpp0080706,modMine:FBpp0080706; MD5=2c04ce51ce94d014e2ad71e9b0e1e0fa; length…	9.6	6	0.053	ELIVIPVYANLPSDMQAK+FSAFFDDAPIFR+LLISSATLDAEK+SLPVYPFKEDLIAAVK+TGMESLMVVPISK+TTQVPQYLVEAGFTK
358	FBpp0079912|FBgn0032409|CG5336-PA|Ced-12-PA	1.0000	FBpp0079912 type=protein; loc=2L:join(12097951..12098062,12098356..12099366,12099427..12099978,12100042..12100541); ID=FBpp0079912; name=Ced-12-PA; parent=FBgn0032409,FBtr0080330; dbxref=GB_protein:AAF53164.1,FlyBase:FBpp0079912,FlyBase_Annotation_IDs:CG5336-PA,REFSEQ:NP_609548,GB_protein:AAF53164,FlyMine:FBpp0079912,modMine:FBpp0079912; MD5=000e1c893d3482e5d63c78b332b79d7d; length=724; release=r…	16.2	6	0.053	ELTSLSTDHTFALEFIK+GGGSGAGNVNFSQYYK+HVLVAEDIK+IAFDDNTNALNQNDDHIR+LALIGNGLGTEMTHQLYVLQTLTLGLLEKR+MIEDGGQTNEDILK+QNAIALLNALFVK
355	FBpp0079812|FBgn0028700|CG6258-PA|RfC38-PA FBpp0311114|FBgn0028700|CG6258-PB|RfC38-PB	1.0000	FBpp0079812 type=protein; loc=2L:complement(join(11130112..11130171,11128991..11130001)); ID=FBpp0079812; name=RfC38-PA; parent=FBgn0028700,FBtr0080225; dbxref=GB_protein:AAF53076.2,FlyBase:FBpp0079812,FlyBase_Annotation_IDs:CG6258-PA,REFSEQ:NP_609494,GB_protein:AAF53076,FlyMine:FBpp0079812,modMine:FBpp0079812; MD5=ad299be1c1a3b45356504aeebd7afb09; length=356; release=r6.09; species=Dmel;;FBpp031…	12.1	6	0.047	LYELLTQGVPPNLIFR+MALWVDK+TVVIDLIK+VIVISEGDELTK
354	FBpp0079780|FBgn0032298|CG6724-PA|CG6724-PA FBpp0305675|FBgn0032298|CG6724-PB|CG6724-PB	1.0000	FBpp0079780 type=protein; loc=2L:complement(join(10769675..10769733,10768948..10769614,10768644..10768890,10768287..10768576)); ID=FBpp0079780; name=CG6724-PA; parent=FBgn0032298,FBtr0080191; dbxref=FlyBase:FBpp0079780,FlyBase_Annotation_IDs:CG6724-PA,GB_protein:AAF53009.1,REFSEQ:NP_609452,GB_protein:AAF53009,FlyMine:FBpp0079780,modMine:FBpp0079780; MD5=4f64b250a10069c71225b906579ebc22; length=42…	16.5	6	0.050	ALAEEAETK+APLYDLLGHGEK+GVDSVSVSPDGLR+HILTISGHTAPIK+VWDLSLEGIK+YIVSGGVDNTVR
348	FBpp0079643|FBgn0027568|CG5366-PA|Cand1-PA FBpp0304507|FBgn0027568|CG5366-PB|Cand1-PB	1.0000	FBpp0079643 type=protein; loc=2L:complement(join(10362463..10362507,10362014..10362397,10361666..10361955,10361422..10361584,10360003..10361361,10358711..10359938,10358502..10358648,10358307..10358437)); ID=FBpp0079643; name=Cand1-PA; parent=FBgn0027568,FBtr0080054; dbxref=FlyBase:FBpp0079643,FlyBase_Annotation_IDs:CG5366-PA,GB_protein:AAF52924.1,REFSEQ:NP_609389,GB_protein:AAF52924,FlyMine:FBpp0…	7.1	6	0.048	ATAGAPSEVVQLHK+AVSALSQIPK+DSIILDDESEKK+FGEFLVPFHSTILK+LVLVNPDELLPQLQQALR+NQQLVDFLK+QNIGEFLFALR
346	FBpp0079625|FBgn0086347|CG7438-PA|Myo31DF-PA FBpp0079626|FBgn0086347|CG7438-PB|Myo31DF-PB FBpp0293078|FBgn0086347|CG7438-PC|Myo31DF-PC	1.0000	FBpp0079625 type=protein; loc=2L:complement(join(10505926..10506014,10497853..10498155,10496629..10496848,10494879..10495104,10494428..10494811,10494288..10494367,10492789..10494195,10492557..10492714,10492331..10492499)); ID=FBpp0079625; name=Myo31DF-PA; parent=FBgn0086347,FBtr0080035; dbxref=FlyBase:FBpp0079625,FlyBase_Annotation_IDs:CG7438-PA,GB_protein:AAF52966.1,REFSEQ:NP_523538,GB_protein:A…	7.6	6	0.051	ADPVGGIITNYLLEK+EAGVQDFVLLDQVSMEK+ELFENAPHLFAIADSAYR+SMADLVVTLLK+YIAAVTNAQGQNEIER
35	FBpp0070842|FBgn0003514|CG3595-PA|sqh-PA FBpp0308586|FBgn0003514|CG3595-PB|sqh-PB FBpp0308587|FBgn0003514|CG3595-PC|sqh-PC FBpp0308588|FBgn0003514|CG3595-PD|sqh-PD FBpp0311461|FBgn0003514|CG3595-PE|sqh-PE	1.0000	FBpp0070842 type=protein; loc=X:complement(join(6223585..6224004,6223407..6223511)); ID=FBpp0070842; name=sqh-PA; parent=FBgn0003514,FBtr0070877; dbxref=FlyBase:FBpp0070842,FlyBase_Annotation_IDs:CG3595-PA,GB_protein:AAF46132.1,REFSEQ:NP_511057,GB_protein:AAF46132,FlyMine:FBpp0070842,modMine:FBpp0070842; MD5=807e3bc581534791d4f6419b52e6812c; length=174; release=r6.09; species=Dmel;;FBpp0308586 ty…	33.9	6	0.048	ATSNVFAMFDQAQIAEFK+EAFNMIDQNR+ELLTTMGDR+LQGTDPEDVIK+NGLFDYLEFTR
336	FBpp0079479|FBgn0032166|CG4619-PA|CG4619-PA FBpp0289777|FBgn0032166|CG4619-PB|CG4619-PB	1.0000	FBpp0079479 type=protein; loc=2L:join(9938964..9940568,9940629..9940736); ID=FBpp0079479; name=CG4619-PA; parent=FBgn0032166,FBtr0079883; dbxref=FlyBase:FBpp0079479,FlyBase_Annotation_IDs:CG4619-PA,GB_protein:AAF52835.2,REFSEQ:NP_609329,GB_protein:AAF52835,FlyMine:FBpp0079479,modMine:FBpp0079479; MD5=ab450807423a7d891119226f9c22b1f4; length=570; release=r6.09; species=Dmel;;FBpp0289777 type=prote…	13.0	6	0.052	EFDGAPAYLLK+QLLEPAANAGEESK+SAVAIEQPSIAK+VQTMGAQESVYFVELLTAEQTLK+VVVLNSTEMATNAK
33	FBpp0070765|FBgn0028474|CG4119-PA|CG4119-PA FBpp0309405|FBgn0028474|CG4119-PB|CG4119-PB	1.0000	FBpp0070765 type=protein; loc=X:join(5666406..5666468,5666557..5666798,5667210..5668332,5668398..5669226,5669302..5669945,5670051..5670146); ID=FBpp0070765; name=CG4119-PA; parent=FBgn0028474,FBtr0070799; dbxref=FlyBase:FBpp0070765,FlyBase_Annotation_IDs:CG4119-PA,GB_protein:AAF46056.1,REFSEQ:NP_572242,GB_protein:AAF46056,FlyMine:FBpp0070765,modMine:FBpp0070765; MD5=30e60862de8db5011e39681c9cc99c…	6.9	6	0.049	ASMADTASNASGVYAK+ILINVNQEPPAAATSSVHQR+NEAAASAGSSADAAAANIK+NNNNDQSLSNSLSR
320	FBpp0079182|FBgn0261790|CG18591-PA|SmE-PA	1.0000	FBpp0079182 type=protein; loc=2L:complement(7885059..7885343); ID=FBpp0079182; name=SmE-PA; parent=FBgn0261790,FBtr0079560; dbxref=FlyBase:FBpp0079182,FlyBase_Annotation_IDs:CG18591-PA,GB_protein:AAF52576.1,REFSEQ:NP_609162,GB_protein:AAF52576,FlyMine:FBpp0079182,modMine:FBpp0079182; MD5=399da4099f9cb925452c7a8417e2f197; length=94; release=r6.09; species=Dmel;	54.3	6	0.046	GDNITLIQNVSPTKD+IEGHIVGFDEYMNLVLDDAEEVYVK+VMVQPINLIFR
29	FBpp0070716|FBgn0003449|CG4528-PA|snf-PA	1.0000	FBpp0070716 type=protein; loc=X:join(5309354..5309706,5310132..5310429); ID=FBpp0070716; name=snf-PA; parent=FBgn0003449,FBtr0070748; dbxref=FlyBase:FBpp0070716,FlyBase_Annotation_IDs:CG4528-PA,GB_protein:AAF46017.1,REFSEQ:NP_511045,GB_protein:AAF46017,FlyMine:FBpp0070716,modMine:FBpp0070716; MD5=94962e08b6b3303711d03fc283f06735; length=216; release=r6.09; species=Dmel;	25.9	6	0.050	EALQGFK+EIGSASNALR+GQAFVIFK+HDIAFVEFTTELQSNAAK+VKPPKPAPGTDEK
256	FBpp0077326|FBgn0260639|CG3157-PA|gammaTub23C-PA	1.0000	FBpp0077326 type=protein; loc=2L:join(2973059..2973107,2973166..2973368,2973429..2974604); ID=FBpp0077326; name=gammaTub23C-PA; parent=FBgn0260639,FBtr0077641; dbxref=FlyBase:FBpp0077326,FlyBase_Annotation_IDs:CG3157-PA,GB_protein:AAF51174.1,REFSEQ:NP_476804,GB_protein:AAF51174,FlyMine:FBpp0077326,modMine:FBpp0077326; MD5=d5e01458d1da8fc0446d951772715831; length=475; release=r6.09; species=Dmel;	16.6	6	0.049	DVFFYQADDDHYIPR+GAFLDQFR+LHIQNPSFSQINNLVSTIMSVSTTTLR+LQEEVFDIIDR+LTTAADSVVVLDNTALNR
208	FBpp0075676|FBgn0036314|CG10754-PA|CG10754-PA	1.0000	FBpp0075676 type=protein; loc=3L:complement(12813113..12813907); ID=FBpp0075676; name=CG10754-PA; parent=FBgn0036314,FBtr0075944; dbxref=FlyBase:FBpp0075676,FlyBase_Annotation_IDs:CG10754-PA,GB_protein:AAF49876.1,REFSEQ:NP_648603,GB_protein:AAF49876,FlyMine:FBpp0075676,modMine:FBpp0075676; MD5=503dad4bac6ab129a8eba953c3899d7b; length=264; release=r6.09; species=Dmel;	23.1	6	0.052	EAPSSLLAPEKPR+QLALETIDLNKDPYFMK+TGSGGVASWSETNR+WQYLLFAAEPYETIGFK
173	FBpp0074735|FBgn0036892|CG8798-PA|Lon-PA FBpp0271918|FBgn0036892|CG8798-PC|Lon-PC	1.0000	FBpp0074735 type=protein; loc=3L:complement(join(19611744..19612082,19611325..19611580,19610802..19611207,19610615..19610744,19610252..19610556,19609766..19610188,19608981..19609709,19608732..19608921,19608426..19608668)); ID=FBpp0074735; name=Lon-PA; parent=FBgn0036892,FBtr0074967; dbxref=FlyBase:FBpp0074735,FlyBase_Annotation_IDs:CG8798-PA,GB_protein:AAF49134,REFSEQ:NP_649133,FlyMine:FBpp007473…	7.6	6	0.045	EGEHFPVNADNLTTFLGK+EYFRFSVGGMTDVAEIKGHR+IENPLVLIDEVDK+IVEVSNPIIMDLLR+LNQPYVGVFLK
141	FBpp0074011|FBgn0004227|CG4211-PA|nonA-PA FBpp0074012|FBgn0004227|CG4211-PB|nonA-PB FBpp0100043|FBgn0004227|CG4211-PC|nonA-PC FBpp0309274|FBgn0004227|CG4211-PD|nonA-PD	1.0000	FBpp0074011 type=protein; loc=X:join(16361698..16362054,16363358..16364630,16365205..16365513,16365587..16365642,16366904..16367011); ID=FBpp0074011; name=nonA-PA; parent=FBgn0004227,FBtr0074232; dbxref=FlyBase_Annotation_IDs:CG4211-PA,FlyBase:FBpp0074011,GB_protein:AAF48597.2,REFSEQ:NP_523367,GB_protein:AAF48597,FlyMine:FBpp0074011,modMine:FBpp0074011; MD5=3db46fb606889bf3705432380be6276e; lengt…	10.3	6	0.035	GGEDFFITQR+LYVGNLTNDITDDELR+SGPRPGGGAGGAMNSTNMGGGGGGGGGGGPR+VSNLTPFVSNELLYK
135	FBpp0073887|FBgn0030655|CG9213-PA|CG9213-PA FBpp0309306|FBgn0030655|CG9213-PB|CG9213-PB	1.0000	FBpp0073887 type=protein; loc=X:complement(join(15573287..15574498,15572510..15573232,15572317..15572445)); ID=FBpp0073887; name=CG9213-PA; parent=FBgn0030655,FBtr0074071; dbxref=FlyBase:FBpp0073887,FlyBase_Annotation_IDs:CG9213-PA,GB_protein:AAF48473.2,REFSEQ:NP_788910,GB_protein:AAF48473,FlyMine:FBpp0073887,modMine:FBpp0073887; MD5=2dbdc680b0182c426cac39f93395da2c; length=687; release=r6.09; sp…	12.5	6	0.052	AEFIASGESVR+AQQIDAYDPAK+ELAAELNQQLEAAR+GEADWMLPALAK+HKNPNDDLDDIFADK+VDQSGNVRPLVQSGDPNESYGGR
134	FBpp0073781|FBgn0030612|CG5599-PA|CG5599-PA	1.0000	FBpp0073781 type=protein; loc=X:join(15086227..15086298,15086803..15087486,15087553..15087951,15088015..15088248); ID=FBpp0073781; name=CG5599-PA; parent=FBgn0030612,FBtr0073964; dbxref=FlyBase:FBpp0073781,FlyBase_Annotation_IDs:CG5599-PA,GB_protein:AAF48423.1,REFSEQ:NP_573000,GB_protein:AAF48423,FlyMine:FBpp0073781,modMine:FBpp0073781; MD5=9a4306132d6f7690e2f99c8069017799; length=462; release=r6…	18.6	6	0.049	GDILEFLGQVPPGTNVPHPTLLAK+QYLENPALFLLH+TPSAAPSGAASVSVPADR+TVSFNLSDIGEGIR+YPIVNSSLDLASESLVFK
130	FBpp0073651|FBgn0020909|CG11130-PA|Rtc1-PA	1.0000	FBpp0073651 type=protein; loc=X:join(13757271..13758083,13758150..13758306,13758360..13758544); ID=FBpp0073651; name=Rtc1-PA; parent=FBgn0020909,FBtr0073820; dbxref=FlyBase:FBpp0073651,FlyBase_Annotation_IDs:CG11130-PA,GB_protein:AAF48313.2,REFSEQ:NP_572919,GB_protein:AAF48313,FlyMine:FBpp0073651,modMine:FBpp0073651; MD5=4b8a3d30f7cf545a7588d77f2020c551; length=384; release=r6.09; species=Dmel;	16.4	6	0.052	AIQFQSQGMVK+EESEDTPSIPENLGK+FLLVDEGLELK+FLPDVYIYTDQNK+GVAPLGGGEIIFR
118	FBpp0073126|FBgn0035499|CG14996-PB|Chd64-PB FBpp0302668|FBgn0035499|CG14996-PC|Chd64-PC	1.0000	FBpp0073126 type=protein; loc=3L:complement(join(4122156..4122209,4115305..4115646,4114972..4115142)); ID=FBpp0073126; name=Chd64-PB; parent=FBgn0035499,FBtr0073270; dbxref=FlyBase:FBpp0073126,FlyBase_Annotation_IDs:CG14996-PB,GB_protein:AAF47840.2,REFSEQ:NP_647860,GB_protein:AAF47840,FlyMine:FBpp0073126,modMine:FBpp0073126; MD5=28afced7256b9db15794cd3fbee17f1d; length=188; release=r6.09; species…	36.6	6	0.051	AVTEEPINTSGDTDNFFEVLK+LANALQPGSIK+NFGVPTQETFQSVDLWER+YSEELAQESLEWIK
111	FBpp0072975|FBgn0266582|CG12079-PA|ND-30-PA	1.0000	FBpp0072975 type=protein; loc=3L:complement(join(3159409..3159472,3159274..3159348,3158557..3159215)); ID=FBpp0072975; name=ND-30-PA; parent=FBgn0266582,FBtr0073113; dbxref=GB_protein:AAF47723.1,FlyBase:FBpp0072975,FlyBase_Annotation_IDs:CG12079-PA,REFSEQ:NP_647775,GB_protein:AAF47723,FlyMine:FBpp0072975,modMine:FBpp0072975; MD5=8f16f67e9cd912ceb0c0243613d37f0c; length=265; release=r6.09; species…	14.7	6	0.050	FDLSAPWEQFPNFR+KFDLSAPWEQFPNFR+NANPPAEVVPPQAPAK+SHLSDFGR
934	FBpp0076200|FBgn0011327|CG3431-PA|Uch-L5-PA FBpp0306000|FBgn0011327|CG3431-PB|Uch-L5-PB	0.9868	FBpp0076200 type=protein; loc=3L:complement(join(9476772..9476847,9475794..9476692)); ID=FBpp0076200; name=Uch-L5-PA; parent=FBgn0011327,FBtr0076472; dbxref=FlyBase:FBpp0076200,FlyBase_Annotation_IDs:CG3431-PA,GB_protein:AAF50257.1,REFSEQ:NP_524003,GB_protein:AAF50257,FlyMine:FBpp0076200,modMine:FBpp0076200; MD5=cae52ea5882f2ce666e0dec8412e6a13; length=324; release=r6.09; species=Dmel;;FBpp030600…	5.9	6	0.021	GLTLSNASQIR+LYELDGLR
816a	FBpp0306828|FBgn0010488|CG3845-PD|NAT1-PD	1.0000	FBpp0306828 type=protein; loc=2R:join(12918398..12920859,12920985..12922810,12922879..12923057); ID=FBpp0306828; name=NAT1-PD; parent=FBgn0010488,FBtr0334772; dbxref=FlyBase:FBpp0306828,FlyBase_Annotation_IDs:CG3845-PD,REFSEQ:NP_001033943,GB_protein:ABC66062; MD5=8a2379a67482db85e78c56fae502cce9; length=1488; release=r6.09; species=Dmel;	6.2	5	0.038	GGNDGGVSSGYSSNYR+GVILLIFDK+SINSNSVGGGGSGAVGSGSGGSNYR+TLLNTSPNLLPITTATDTFNNLK+YVTKETTLADNLDPKEHPEK
85	FBpp0072169|FBgn0034989|CG3356-PA|CG3356-PA	1.0000	FBpp0072169 type=protein; loc=2R:join(24198101..24198436,24198496..24199216,24199277..24199688,24199745..24199866,24199925..24200689,24200748..24200892,24200951..24201650,24201710..24201877); ID=FBpp0072169; name=CG3356-PA; parent=FBgn0034989,FBtr0072262; dbxref=FlyBase:FBpp0072169,FlyBase_Annotation_IDs:CG3356-PA,GB_protein:AAF47181.1,REFSEQ:NP_611896,GB_protein:AAF47181,FlyMine:FBpp0072169,modM…	6.6	5	0.042	DEAVLFQYMER+LAAESTQLGFSAPLTLISK+LLPTLHDVEFVENK+VSILQSLVAASK+YSDVDIHQLASLDPELYR
811a	FBpp0292447|FBgn0261836|CG42768-PD|Msp300-PD FBpp0292450|FBgn0261836|CG42768-PH|Msp300-PH FBpp0292451|FBgn0261836|CG42768-PI|Msp300-PI FBpp0304676|FBgn0261836|CG42768-PJ|Msp300-PJ FBpp0304677|FBgn0261836|CG42768-PK|Msp300-PK FBpp0304678|FBgn0261836|CG42768-PL|Msp300-PL	1.0000	FBpp0292447 type=protein; loc=2L:join(5109146..5111021,5117577..5117638,5121676..5121948,5122435..5122601,5122661..5122937,5123016..5125622,5125828..5139015,5139359..5139673,5139779..5140921,5141311..5141517,5141653..5141890,5142003..5144785,5146993..5147298,5148731..5148882,5154248..5155217,5155322..5155534,5155589..5155849,5187607..5187717,5188117..5188281,5188342..5195460,5195979..5196284,5197…	0.9	5	0.038	ALEQLPSAENQQTSK+ANLVNLAELK+LLGNAQSSTELVK+SQVQQQSDSLIDR+SVEGSEQQSQHTYER+TLSNELK
798a	FBpp0089088|FBgn0027066|CG3265-PE|Eb1-PE	1.0000	FBpp0089088 type=protein; loc=2R:join(6752664..6752784,6752843..6752988,6754180..6754438,6754705..6754844,6754899..6754981,6755045..6755117,6755185..6755235); ID=FBpp0089088; name=Eb1-PE; parent=FBgn0027066,FBtr0086131; dbxref=FlyBase:FBpp0089088,FlyBase_Annotation_IDs:CG3265-PE,GB_protein:AAS64780.1,REFSEQ:NP_995752,GB_protein:AAS64780,FlyMine:FBpp0089088,modMine:FBpp0089088; MD5=4ba3b715cbf136e…	23.8	5	0.039	EGAPMGFGSGAVK+FFDANYDGR+GPSATTRPAMTSAVKPISKVLPRTNNAAPASR+SLPGTAASGVSSSYR
773a	FBpp0086337|FBgn0034091|CG8448-PD|mrj-PD FBpp0086338|FBgn0034091|CG8448-PB|mrj-PB FBpp0086339|FBgn0034091|CG8448-PC|mrj-PC FBpp0086340|FBgn0034091|CG8448-PA|mrj-PA	1.0000	FBpp0086337 type=protein; loc=2R:complement(join(16205901..16205965,16205710..16205819,16204825..16205031,16204442..16204754,16204297..16204381)); ID=FBpp0086337; name=mrj-PD; parent=FBgn0034091,FBtr0087193; dbxref=GB_protein:AAM68507.1,FlyBase:FBpp0086337,FlyBase_Annotation_IDs:CG8448-PD,REFSEQ:NP_725544,GB_protein:AAM68507; MD5=5c0adf28be850225b4834b9988c27ba6; length=259; release=r6.09; specie…	19.7	5	0.034	EFFGIHSPFADLFR+ELSEAYEVLSDEK+ELSEAYEVLSDEKK+ETVFSYENDVLK+TSTSTVFVNGK
771c	FBpp0081156|FBgn0010774|CG1101-PA|Ref1-PA	1.0000	FBpp0081156 type=protein; loc=3R:complement(join(7079964..7080209,7079254..7079455,7078822..7079019,7078253..7078407)); ID=FBpp0081156; name=Ref1-PA; parent=FBgn0010774,FBtr0081642; dbxref=FlyBase:FBpp0081156,FlyBase_Annotation_IDs:CG1101-PA,GB_protein:AAF54070.1,REFSEQ:NP_651968,GB_protein:AAF54070,FlyMine:FBpp0081156,modMine:FBpp0081156; MD5=a6e9462c9ef48720251002e6880d3a12; length=266; release…	14.3	5	0.030	ELFNDFGPIKK+LIVGNLDYGVSNTDIK+SIDDLIK+SLGTADVIFER
770a	FBpp0086097|FBgn0034237|CG4878-PB|eIF3-S9-PB FBpp0086098|FBgn0034237|CG4878-PA|eIF3-S9-PA	1.0000	FBpp0086097 type=protein; loc=2R:join(17536465..17536579,17536696..17537011,17537070..17538622,17538694..17538782); ID=FBpp0086097; name=eIF3-S9-PB; parent=FBgn0034237,FBtr0086941; dbxref=FlyBase:FBpp0086097,FlyBase_Annotation_IDs:CG4878-PB,GB_protein:AAG22261.1,REFSEQ:NP_611228,GB_protein:AAG22261; MD5=a673b99d3ae6cc810f8396fcadd5d859; length=690; release=r6.09; species=Dmel;;FBpp0086098 type=pr…	12.2	5	0.039	FSIIHGETNSSNVSFYEVNK+GHVDTDNLETDEVDEEIVEFLVK+IIIWDIR+LFSNYGEIVNVVYPVDEEGK+SFVADGMSVLSMFR
78	FBpp0072097|FBgn0011726|CG4254-PA|tsr-PA	1.0000	FBpp0072097 type=protein; loc=2R:complement(join(24046666..24046668,24044992..24045182,24044814..24044919,24044604..24044750)); ID=FBpp0072097; name=tsr-PA; parent=FBgn0011726,FBtr0072188; dbxref=FlyBase:FBpp0072097,FlyBase_Annotation_IDs:CG4254-PA,GB_protein:AAF47146.1,REFSEQ:NP_477034,GB_protein:AAF47146,FlyMine:FBpp0072097,modMine:FBpp0072097; MD5=02b1c8e7700742cac8cd399509394e00; length=148; …	35.8	5	0.043	MLYSSSFDALK+NAEYDQFLEDIQK+QIDVETVADR+YIQATDLSEASR+YVIFYIR
753a	FBpp0084720|FBgn0015589|CG1451-PA|Apc-PA FBpp0307743|FBgn0015589|CG1451-PB|Apc-PB	1.0000	FBpp0084720 type=protein; loc=3R:complement(join(28836899..28840761,28836547..28836685,28833235..28836486)); ID=FBpp0084720; name=Apc-PA; parent=FBgn0015589,FBtr0085351; dbxref=FlyBase:FBpp0084720,FlyBase_Annotation_IDs:CG1451-PA,GB_protein:AAF56820.1,REFSEQ:NP_477152,GB_protein:AAF56820,FlyMine:FBpp0084720,modMine:FBpp0084720; MD5=2047cf85a167b358eb71ec5c195b443a; length=2417; release=r6.09; spe…	3.7	5	0.042	ANQAIVGTDADIKPK+EFTQDDNTLHFTQSAVGLGSGAVGK+QFDSLPVQLPSSGQVK+SSTFDNTPSTAGGVK+TSTYQETDLDQPTDFSLR
752a	FBpp0084666|FBgn0039580|CG1345-PA|Gfat2-PA	1.0000	FBpp0084666 type=protein; loc=3R:complement(join(28337870..28339546,28337293..28337667)); ID=FBpp0084666; name=Gfat2-PA; parent=FBgn0039580,FBtr0085297; dbxref=FlyBase:FBpp0084666,FlyBase_Annotation_IDs:CG1345-PA,GB_protein:AAF56785.1,REFSEQ:NP_651617,GB_protein:AAF56785,FlyMine:FBpp0084666,modMine:FBpp0084666; MD5=8fd2d592c025067320afb4dd97552607; length=683; release=r6.09; species=Dmel;	7.8	5	0.044	FDTQTVVLGGIK+LATDHIPILYAK+LNSQVQQLAK+LSLQQRR+QEVLDLLLQGLK
747a	FBpp0084345|FBgn0039406|CG6090-PA|RpL34a-PA FBpp0084346|FBgn0039406|CG6090-PB|RpL34a-PB FBpp0291564|FBgn0039406|CG6090-PC|RpL34a-PC	1.0000	FBpp0084345 type=protein; loc=3R:complement(join(26058980..26059044,26058494..26058917)); ID=FBpp0084345; name=RpL34a-PA; parent=FBgn0039406,FBtr0084972; dbxref=FlyBase:FBpp0084345,FlyBase_Annotation_IDs:CG6090-PA,GB_protein:AAF56564.2,REFSEQ:NP_651460,GB_protein:AAF56564,FlyMine:FBpp0084345,modMine:FBpp0084345; MD5=01448c99d7316abc899d8a34ad6ecf0b; length=162; release=r6.09; species=Dmel;;FBpp00…	22.8	5	0.050	AFLIEEQK+EALVKPVK+GITPSRPSERPR+LHGITPSRPSERPR+LVYQYVK
746a	FBpp0084150|FBgn0046214|CG11844-PB|vig2-PB FBpp0084151|FBgn0046214|CG11844-PC|vig2-PC FBpp0084152|FBgn0046214|CG11844-PA|vig2-PA FBpp0112266|FBgn0046214|CG11844-PD|vig2-PD	1.0000	FBpp0084150 type=protein; loc=3R:join(25123399..25123479,25123632..25124115,25124590..25125356); ID=FBpp0084150; name=vig2-PB; parent=FBgn0046214,FBtr0084775; dbxref=FlyBase:FBpp0084150,FlyBase_Annotation_IDs:CG11844-PB,GB_protein:AAF56404.2,REFSEQ:NP_733083,GB_protein:AAF56404,FlyMine:FBpp0084150,modMine:FBpp0084150; MD5=a347fb02289ec9f37bc83fa6435cdd62; length=443; release=r6.09; species=Dmel;;…	15.5	5	0.041	EDSANEQSADPAVAAEEDESK+ESNGEFGNELPQR+ESNSEDELEYDPSLYPQR+FNNGPSNGYENR
724a	FBpp0080666|FBgn0032715|CG17597-PA|CG17597-PA FBpp0311123|FBgn0032715|CG17597-PB|CG17597-PB	1.0000	FBpp0080666 type=protein; loc=2L:complement(join(18830540..18830584,18830137..18830460,18829887..18830077,18829073..18829736)); ID=FBpp0080666; name=CG17597-PA; parent=FBgn0032715,FBtr0081121; dbxref=FlyBase:FBpp0080666,FlyBase_Annotation_IDs:CG17597-PA,GB_protein:AAF53712.2,REFSEQ:NP_609912,GB_protein:AAF53712,FlyMine:FBpp0080666,modMine:FBpp0080666; MD5=9c62297df35134f529102eb37eefb106; length=…	14.3	5	0.039	AGEFIDAGDNTYGGK+DEYTLEQIMK+FVVNPSGGLISK+SPQVVEGVLTK+YGTKPEHFGK
72	FBpp0071946|FBgn0003977|CG3496-PA|vir-PA	1.0000	FBpp0071946 type=protein; loc=2R:complement(join(23366189..23366254,23365447..23366123,23362500..23365387,23361750..23362446,23360632..23361693,23360393..23360567)); ID=FBpp0071946; name=vir-PA; parent=FBgn0003977,FBtr0072037; dbxref=FlyBase:FBpp0071946,FlyBase_Annotation_IDs:CG3496-PA,GB_protein:AAF46988.1,REFSEQ:NP_524900,GB_protein:AAF46988,FlyMine:FBpp0071946,modMine:FBpp0071946; MD5=b3059002…	4.3	5	0.038	AVANEAALSDLK+LGATELAQLVEFQDIELAKPPVLSR+NFVLQQFFGNDELHLR+QHTVEVLGLNNNLK+RVEVEPATGRPEK
697a	FBpp0075461|FBgn0026409|CG4994-PA|Mpcp-PA FBpp0075462|FBgn0026409|CG4994-PB|Mpcp-PB FBpp0300819|FBgn0026409|CG4994-PC|Mpcp-PC	1.0000	FBpp0075461 type=protein; loc=3L:join(14538032..14538421,14538729..14539069,14539553..14539892); ID=FBpp0075461; name=Mpcp-PA; parent=FBgn0026409,FBtr0075718; dbxref=FlyBase:FBpp0075461,FlyBase_Annotation_IDs:CG4994-PA,GB_protein:AAF49735.1,REFSEQ:NP_524069,GB_protein:AAF49735,FlyMine:FBpp0075461,modMine:FBpp0075461; MD5=17060b81e1ff01c85af78f788bbdb307; length=356; release=r6.09; species=Dmel;;F…	11.0	5	0.039	FGLYELFK+GLVPLWMR+VTVAEEGAR+YAEIIGEENAYLYR
695a	FBpp0075175|FBgn0036623|CG4729-PA|CG4729-PA FBpp0075176|FBgn0036623|CG4729-PC|CG4729-PC FBpp0075177|FBgn0036623|CG4729-PB|CG4729-PB FBpp0300976|FBgn0036623|CG4729-PE|CG4729-PE	1.0000	FBpp0075175 type=protein; loc=3L:complement(join(16383927..16384107,16383331..16383866,16382382..16382739,16382072..16382157)); ID=FBpp0075175; name=CG4729-PA; parent=FBgn0036623,FBtr0075417; dbxref=FlyBase:FBpp0075175,FlyBase_Annotation_IDs:CG4729-PA,GB_protein:AAF49471.1,REFSEQ:NP_648888,GB_protein:AAF49471; MD5=5f3bd529f6c00aa6dbdf0c63493ff274; length=386; release=r6.09; species=Dmel;;FBpp0075…	14.5	5	0.043	EAAAWLQNLFVEK+GFTASLAPIR+IIDSFLETGSFFK+TIITEQLK+TPATMLSLLHGK
683a	FBpp0074013|FBgn0005411|CG9998-PA|U2af50-PA FBpp0298005|FBgn0005411|CG9998-PB|U2af50-PB FBpp0298006|FBgn0005411|CG9998-PC|U2af50-PC FBpp0298007|FBgn0005411|CG9998-PD|U2af50-PD	1.0000	FBpp0074013 type=protein; loc=X:complement(join(16358811..16358823,16357643..16358206,16357484..16357572,16357295..16357417,16356756..16357217)); ID=FBpp0074013; name=U2af50-PA; parent=FBgn0005411,FBtr0074234; dbxref=FlyBase:FBpp0074013,FlyBase_Annotation_IDs:CG9998-PA,GB_protein:AAF48596.1,REFSEQ:NP_476891,GB_protein:AAF48596,FlyMine:FBpp0074013,modMine:FBpp0074013; MD5=3a022c1911db0e1434c0a819c…	13.6	5	0.042	ELLLSFGK+IFIGGLPNYLNDDQVK+NFAFLEFR+SIDETTQAMAFDGINLK
658a	FBpp0070760|FBgn0263987|CG3249-PA|spoon-PA FBpp0070761|FBgn0263987|CG3249-PC|spoon-PC FBpp0300894|FBgn0263987|CG3249-PD|spoon-PD FBpp0300895|FBgn0263987|CG3249-PE|spoon-PE	1.0000	FBpp0070760 type=protein; loc=X:complement(join(5416190..5417353,5415528..5415918,5415322..5415455,5414973..5415041)); ID=FBpp0070760; name=spoon-PA; parent=FBgn0263987,FBtr0070794; dbxref=FlyBase:FBpp0070760,FlyBase_Annotation_IDs:CG3249-PA,GB_protein:AAF46032.2,REFSEQ:NP_572221,GB_protein:AAF46032,FlyMine:FBpp0070760,modMine:FBpp0070760; MD5=1302c8b0c889d19de9d4c5812f260d3a; length=585; release…	10.3	5	0.033	AFINQIK+EADQEELEQDQEQTVLK+IHFALPQTIVPLSTESLYNLQLK+VQIVDTDPEDEER
643	FBpp0300877|FBgn0029880|CG14443-PB|CG14443-PB	1.0000	FBpp0300877 type=protein; loc=X:6633959..6636169; ID=FBpp0300877; name=CG14443-PB; parent=FBgn0029880,FBtr0308654; dbxref=FlyBase:FBpp0300877,FlyBase_Annotation_IDs:CG14443-PB,REFSEQ:NP_572330,GB_protein:AAF46176; MD5=201fd8e6ef096facf575ea28e133e5ce; length=736; release=r6.09; species=Dmel;	10.1	5	0.045	ELTAIYDTSDIPGK+EVLYYTNPLELR+LVTEVVDFLK+QPMDEVYNNAANYR+TLGYLLPGIMK+YVINYDFPDNIDK
633	FBpp0288710|FBgn0019960|CG6455-PC|Mitofilin-PC FBpp0307186|FBgn0019960|CG6455-PD|Mitofilin-PD FBpp0307187|FBgn0019960|CG6455-PE|Mitofilin-PE	1.0000	FBpp0288710 type=protein; loc=3R:complement(join(22022887..22022931,22022400..22022629,22021793..22022266,22021584..22021732,22020825..22021520,22020450..22020608,22020104..22020392,22019860..22020037)); ID=FBpp0288710; name=Mitofilin-PC; parent=FBgn0019960,FBtr0290271; dbxref=FlyBase:FBpp0288710,FlyBase_Annotation_IDs:CG6455-PC,REFSEQ:NP_524444,GB_protein:AAF55943,FlyMine:FBpp0288710,modMine:FBp…	6.1	5	0.037	DELENKPFDYSK+EYNVAIGVLK+GDDLVAAVLESVPK+LQLAGMLGK
63	FBpp0071739|FBgn0022985|CG5821-PA|qkr58E-2-PA FBpp0308618|FBgn0022985|CG5821-PB|qkr58E-2-PB FBpp0311193|FBgn0022985|CG5821-PC|qkr58E-2-PC	1.0000	FBpp0071739 type=protein; loc=2R:join(22416066..22416366,22416428..22417031,22417096..22417196,22417252..22417496); ID=FBpp0071739; name=qkr58E-2-PA; parent=FBgn0022985,FBtr0071828; dbxref=FlyBase:FBpp0071739,FlyBase_Annotation_IDs:CG5821-PA,GB_protein:AAF46845.1,REFSEQ:NP_523810,GB_protein:AAF46845,FlyMine:FBpp0071739,modMine:FBpp0071739; MD5=8e03d7b2d061315d4df30990c5c27762; length=416; release…	9.6	5	0.041	ELMEDPEAAK+HNEETVYFR+MENHFPLAVK+YRPAAPYQFVK
618	FBpp0090943|FBgn0053505|CG33505-PA|U3-55K-PA	1.0000	FBpp0090943 type=protein; loc=2R:complement(join(14860586..14860639,14859709..14860535,14859450..14859647,14859256..14859392,14858961..14859199)); ID=FBpp0090943; name=U3-55K-PA; parent=FBgn0053505,FBtr0091445; dbxref=FlyBase:FBpp0090943,FlyBase_Annotation_IDs:CG33505-PA,GB_protein:AAX52704.1,REFSEQ:NP_001014529,GB_protein:AAX52704,FlyMine:FBpp0090943,modMine:FBpp0090943; MD5=2400e44f63b78bcf0191…	12.6	5	0.042	DSVAGLVFR+ELAQSVEQR+LQTEYLDSVGK+NQVVVLDVK+YINDEHFVSGGMDGAIGLWSALK
616	FBpp0088675|FBgn0003189|CG18572-PA|r-PA FBpp0309141|FBgn0003189|CG18572-PD|r-PD FBpp0309142|FBgn0003189|CG18572-PE|r-PE	1.0000	FBpp0088675 type=protein; loc=X:join(16656398..16657156,16657221..16660472,16660538..16660642,16665188..16665327,16666035..16667859,16667937..16668320,16668385..16668594); ID=FBpp0088675; name=r-PA; parent=FBgn0003189,FBtr0089734; dbxref=FlyBase:FBpp0088675,FlyBase_Annotation_IDs:CG18572-PA,GB_protein:AAF48639.3,REFSEQ:NP_523377,GB_protein:AAF48639,FlyMine:FBpp0088675,modMine:FBpp0088675; MD5=477…	2.9	5	0.036	LALGLPLPDIK+MVDSDVLGFDPDVVPLNK+SSFVDPNVR+VNEIGEQVAPSEAVYSVAQALDAASR
613	FBpp0088565|FBgn0040227|CG10161-PB|eIF-3p66-PB	1.0000	FBpp0088565 type=protein; loc=3R:join(23680191..23680389,23680512..23681147,23681217..23681509,23681586..23682140); ID=FBpp0088565; name=eIF-3p66-PB; parent=FBgn0040227,FBtr0089622; dbxref=FlyBase:FBpp0088565,FlyBase_Annotation_IDs:CG10161-PB,GB_protein:AAF56158.1,REFSEQ:NP_524463,GB_protein:AAF56158,FlyMine:FBpp0088565,modMine:FBpp0088565; MD5=6cb344c89e8f05537062d0d2a0a3426a; length=560; releas…	9.3	5	0.035	FEESNPFISEDEDIQVASVGYR+GAVLANELR+IVHTVTTTDDPVIR+LSLPNIK
612	FBpp0088527|FBgn0034277|CG6370-PA|OstDelta-PA FBpp0309240|FBgn0034277|CG6370-PB|OstDelta-PB	1.0000	FBpp0088527 type=protein; loc=2R:complement(join(17766869..17766881,17766461..17766699,17765111..17766392,17764681..17765051)); ID=FBpp0088527; name=OstDelta-PA; parent=FBgn0034277,FBtr0089559; dbxref=FlyBase:FBpp0088527,FlyBase_Annotation_IDs:CG6370-PA,GB_protein:AAF57793.1,REFSEQ:NP_611265,GB_protein:AAF57793,FlyMine:FBpp0088527,modMine:FBpp0088527; MD5=d380feff7e3062c77891aeaf26ca8028; length=…	11.8	5	0.043	LQEVLSADSTQK+NTSGPLPEIIHQFR+VLGVEINEATQEK+VQSLEVGIAESDASAATR+VYSSLNSELGSSQEIFYR
61	FBpp0071461|FBgn0034577|CG10540-PA|cpa-PA	1.0000	FBpp0071461 type=protein; loc=2R:join(21058022..21058262,21058384..21058553,21058612..21059061); ID=FBpp0071461; name=cpa-PA; parent=FBgn0034577,FBtr0071532; dbxref=FlyBase:FBpp0071461,FlyBase_Annotation_IDs:CG10540-PA,GB_protein:AAF46660.1,REFSEQ:NP_611539,GB_protein:AAF46660,FlyMine:FBpp0071461,modMine:FBpp0071461; MD5=499fbe04f6ba817a7076f7ee6c44ee1c; length=286; release=r6.09; species=Dmel;	31.1	5	0.042	AALDLETLAYTASHYR+EASDYQDVEADATAEPWR+ESVVVSNEQQVAK+IEGTDHNAIISEHNDLGNGR+IVSDFILHAPPGEFNEVFNDVR
597	FBpp0087936|FBgn0033247|CG8722-PB|Nup44A-PB FBpp0087937|FBgn0033247|CG8722-PC|Nup44A-PC FBpp0087938|FBgn0033247|CG8722-PA|Nup44A-PA	1.0000	FBpp0087936 type=protein; loc=2R:join(7989953..7990063,7990125..7990562,7990659..7990867,7990928..7991234); ID=FBpp0087936; name=Nup44A-PB; parent=FBgn0033247,FBtr0088860; dbxref=FlyBase:FBpp0087936,FlyBase_Annotation_IDs:CG8722-PB,GB_protein:AAM68880.1,REFSEQ:NP_724637,GB_protein:AAM68880; MD5=bd86d5d502c836f13a41af43248f6cf9; length=354; release=r6.09; species=Dmel;;FBpp0087937 type=protein; lo…	18.6	5	0.028	AEGSGPTYEPAPPTPTLATTASATAK+DLYIVNLR+DVIHDVVFDYYGR+LDIQTIK+MFDVEPIIADHK
596	FBpp0087933|FBgn0027548|CG2910-PA|nito-PA FBpp0087934|FBgn0027548|CG2910-PB|nito-PB FBpp0308267|FBgn0027548|CG2910-PC|nito-PC	1.0000	FBpp0087933 type=protein; loc=2R:join(7962843..7963393,7963452..7965282); ID=FBpp0087933; name=nito-PA; parent=FBgn0027548,FBtr0088857; dbxref=GB_protein:AAM68878.1,FlyBase:FBpp0087933,FlyBase_Annotation_IDs:CG2910-PA,REFSEQ:NP_724633,GB_protein:AAM68878,FlyMine:FBpp0087933,modMine:FBpp0087933; MD5=ccf6f17823c4dfc00317c92a2a234e07; length=793; release=r6.09; species=Dmel;;FBpp0087934 type=protein…	8.2	5	0.040	IELSGQYIGK+NDALASASTVPDVAR+SSKPPYDESALEYR+TDFAELPGATPAAPFK+YGVVDDIDIK
584	FBpp0087608|FBgn0025286|CG1821-PA|RpL31-PA FBpp0087609|FBgn0025286|CG1821-PC|RpL31-PC FBpp0087610|FBgn0025286|CG1821-PB|RpL31-PB	1.0000	FBpp0087608 type=protein; loc=2R:join(9587483..9587706,9587777..9587927); ID=FBpp0087608; name=RpL31-PA; parent=FBgn0025286,FBtr0088525; dbxref=FlyBase:FBpp0087608,FlyBase_Annotation_IDs:CG1821-PA,GB_protein:AAM71073.1,REFSEQ:NP_724804,GB_protein:AAM71073,FlyMine:FBpp0087608,modMine:FBpp0087608; MD5=c0c2c61de126706eeb326248c8db3bbb; length=124; release=r6.09; species=Dmel;;FBpp0087609 type=protei…	18.5	5	0.035	LYTYVTYVPVSTFK+SAINEVVTR
566	FBpp0087094|FBgn0023167|CG8427-PA|SmD3-PA	1.0000	FBpp0087094 type=protein; loc=2R:join(12168877..12169195,12169725..12169861); ID=FBpp0087094; name=SmD3-PA; parent=FBgn0023167,FBtr0087986; dbxref=FlyBase:FBpp0087094,FlyBase_Annotation_IDs:CG8427-PA,GB_protein:AAF58566.1,REFSEQ:NP_725106,GB_protein:AAF58566,FlyMine:FBpp0087094,modMine:FBpp0087094; MD5=e8790dbcf9159ddb1b451a1c1ec1e6fc; length=151; release=r6.09; species=Dmel;	6.0	5	0.042	FLILPDMLK
560	FBpp0086842|FBgn0086532|CG4016-PB|Spt-I-PB FBpp0086843|FBgn0086532|CG4016-PA|Spt-I-PA FBpp0086844|FBgn0086532|CG4016-PC|Spt-I-PC	1.0000	FBpp0086842 type=protein; loc=2R:join(13168841..13168888,13168951..13169450,13169507..13169834,13169890..13170255,13170317..13170481); ID=FBpp0086842; name=Spt-I-PB; parent=FBgn0086532,FBtr0087729; dbxref=GB_protein:AAM68597.1,FlyBase:FBpp0086842,FlyBase_Annotation_IDs:CG4016-PB,REFSEQ:NP_725255,GB_protein:AAM68597; MD5=cda8519b940be555ef384838f0599a85; length=468; release=r6.09; species=Dmel;;FB…	11.1	5	0.043	EPQIFEQLQAK+HNDVEDLER+IIADYEPEPLVADTDPNHPLLHTR+LLTELADK
559	FBpp0086795|FBgn0014877|CG6155-PA|Roe1-PA	1.0000	FBpp0086795 type=protein; loc=2R:join(13554181..13554266,13554387..13554681,13555027..13555287); ID=FBpp0086795; name=Roe1-PA; parent=FBgn0014877,FBtr0087675; dbxref=FlyBase:FBpp0086795,FlyBase_Annotation_IDs:CG6155-PA,GB_protein:AAF58354.1,REFSEQ:NP_610886,GB_protein:AAF58354,FlyMine:FBpp0086795,modMine:FBpp0086795; MD5=6eccc9cf1550718320e4a1b07cfe837e; length=213; release=r6.09; species=Dmel;	28.2	5	0.042	ASLLQVFK+DLLEVADTLGHATQAVPK+HGLEPLDPINQK+NLYEGLTMTR+TVEPNTVVEVTK
553	FBpp0086718|FBgn0013770|CG6692-PA|Cp1-PA FBpp0086719|FBgn0013770|CG6692-PC|Cp1-PC FBpp0292990|FBgn0013770|CG6692-PD|Cp1-PD FBpp0308977|FBgn0013770|CG6692-PE|Cp1-PE	1.0000	FBpp0086718 type=protein; loc=2R:join(13962238..13962336,13966755..13966969,13967030..13967741); ID=FBpp0086718; name=Cp1-PA; parent=FBgn0013770,FBtr0087592; dbxref=GB_protein:AAF58311.1,FlyBase:FBpp0086718,FlyBase_Annotation_IDs:CG6692-PA,REFSEQ:NP_725347,GB_protein:AAF58311,FlyMine:FBpp0086718,modMine:FBpp0086718; MD5=80198f2033507b9f20bf9a42a17d717b; length=341; release=r6.09; species=Dmel;;FB…	14.5	5	0.040	GFTDIPQGDEK+GFTDIPQGDEKK+GVTFISPAHVTLPK+NSWGTTWGDK
518	FBpp0085555|FBgn0000615|CG8994-PA|exu-PA FBpp0085556|FBgn0000615|CG8994-PB|exu-PB FBpp0085557|FBgn0000615|CG8994-PC|exu-PC FBpp0291491|FBgn0000615|CG8994-PD|exu-PD	1.0000	FBpp0085555 type=protein; loc=2R:complement(join(20670201..20670350,20669979..20670131,20668600..20669895)); ID=FBpp0085555; name=exu-PA; parent=FBgn0000615,FBtr0086242; dbxref=FlyBase:FBpp0085555,FlyBase_Annotation_IDs:CG8994-PA,GB_protein:AAF57429.1,REFSEQ:NP_725995,GB_protein:AAF57429; MD5=5cdf9a47a88011b6e9d7e40cc9ba6872; length=532; release=r6.09; species=Dmel;;FBpp0085556 type=protein; loc=…	10.9	5	0.042	AGPSSDGIVLIYHEER+IVLAENGFDLNTLSAIWAEK+NIEGLDIALQSIGR+VISIGFYR
52	FBpp0071279|FBgn0014868|CG9022-PA|Ost48-PA	1.0000	FBpp0071279 type=protein; loc=X:complement(join(9158290..9158431,9157008..9158215)); ID=FBpp0071279; name=Ost48-PA; parent=FBgn0014868,FBtr0071344; dbxref=FlyBase:FBpp0071279,FlyBase_Annotation_IDs:CG9022-PA,GB_protein:AAF46453.1,REFSEQ:NP_511096,GB_protein:AAF46453,FlyMine:FBpp0071279,modMine:FBpp0071279; MD5=1bed9989bd15e38ed422ca79b5f6c5f9; length=449; release=r6.09; species=Dmel;	12.2	5	0.042	ASDIQLEFVR+LAQFVDDGGNVLVAGSEK+NVIIFAPSVEEFGGDVSVER+YGEYLYK
500	FBpp0084971|FBgn0039735|CG7911-PA|Nph-PA FBpp0112220|FBgn0039735|CG7911-PB|Nph-PB	1.0000	FBpp0084971 type=protein; loc=3R:complement(join(30004582..30004603,30004304..30004449,30003990..30004157,30003770..30003904)); ID=FBpp0084971; name=Nph-PA; parent=FBgn0039735,FBtr0085606; dbxref=FlyBase:FBpp0084971,FlyBase_Annotation_IDs:CG7911-PA,GB_protein:AAF56987.1,REFSEQ:NP_651760,GB_protein:AAF56987,FlyMine:FBpp0084971,modMine:FBpp0084971; MD5=04e8200910019a5c495f95b2c9c991e6; length=156; …	36.5	5	0.041	EAIAQFEVPDVPEEYIVHSHK+SLRPNVEFPNGSVTFK+TGEFNVVQAETNINDDGEK+TGEFNVVQAETNINDDGEKK
499	FBpp0084968|FBgn0039737|CG7920-PA|CG7920-PA FBpp0306760|FBgn0039737|CG7920-PC|CG7920-PC	1.0000	FBpp0084968 type=protein; loc=3R:complement(join(30014815..30014995,30011669..30012061,30011203..30011607,30010663..30011117)); ID=FBpp0084968; name=CG7920-PA; parent=FBgn0039737,FBtr0085603; dbxref=FlyBase:FBpp0084968,FlyBase_Annotation_IDs:CG7920-PA,GB_protein:AAF56990.1,REFSEQ:NP_651762,GB_protein:AAF56990,FlyMine:FBpp0084968,modMine:FBpp0084968; MD5=fe432d375d4fc4961bd0de2805ed1aeb; length=47…	17.0	5	0.039	GAAEGLDGLGVPIIAMPSTTNK+GDNVPIFLHEIPNLFYK+IVGSFLIGDK+LIVAQINPK+SGDTVFAGGAAATPVALLNAMAK
479	FBpp0084275|FBgn0039358|CG5028-PA|CG5028-PA FBpp0112201|FBgn0039358|CG5028-PB|CG5028-PB FBpp0112202|FBgn0039358|CG5028-PC|CG5028-PC FBpp0112203|FBgn0039358|CG5028-PD|CG5028-PD	1.0000	FBpp0084275 type=protein; loc=3R:join(25680967..25681023,25681121..25681198,25681266..25682045,25682105..25682291,25682356..25682431,25683058..25683088); ID=FBpp0084275; name=CG5028-PA; parent=FBgn0039358,FBtr0084901; dbxref=FlyBase:FBpp0084275,FlyBase_Annotation_IDs:CG5028-PA,GB_protein:AAF56494.2,REFSEQ:NP_651416,GB_protein:AAF56494,FlyMine:FBpp0084275,modMine:FBpp0084275; MD5=546fef11f6ea5fa5e…	16.1	5	0.040	EHANVIQEAVYQTIVNDAIR+HHDIDVVLIR+TPDIGGTNSSTDVVENILK+VTGTDIPSAQYGGR
477	FBpp0084252|FBgn0039341|CG5112-PA|CG5112-PA	1.0000	FBpp0084252 type=protein; loc=3R:25491558..25493129; ID=FBpp0084252; name=CG5112-PA; parent=FBgn0039341,FBtr0084878; dbxref=FlyBase:FBpp0084252,FlyBase_Annotation_IDs:CG5112-PA,GB_protein:AAF56474.1,REFSEQ:NP_651400,GB_protein:AAF56474,FlyMine:FBpp0084252,modMine:FBpp0084252; MD5=00d2f8914bdf58ccade37ed734bd7b2f; length=523; release=r6.09; species=Dmel;	12.4	5	0.042	DLNAVVDGPFPEALDQAR+ESGAIIIATSNVPEVNK+LPFLGVPFSTK+SVQDLLGDDGVLFFHSSPR
466	FBpp0083947|FBgn0043884|CG33106-PA|mask-PA FBpp0083948|FBgn0043884|CG33106-PB|mask-PB FBpp0293580|FBgn0043884|CG33106-PC|mask-PC FBpp0306960|FBgn0043884|CG33106-PD|mask-PD FBpp0306961|FBgn0043884|CG33106-PE|mask-PE FBpp0311438|FBgn0043884|CG33106-PF|mask-PF	1.0000	FBpp0083947 type=protein; loc=3R:join(24231724..24232974,24235817..24235955,24236027..24236270,24236342..24236513,24236823..24237122,24237362..24239348,24239416..24239480,24239542..24239757,24239820..24241044,24241115..24241200,24241301..24241576,24241643..24242218,24242280..24242544,24242655..24247642,24247713..24247889,24247976..24248014); ID=FBpp0083947; name=mask-PA; parent=FBgn0043884,FBtr00…	2.8	5	0.042	AAANSNAALNSVLQQQLAAASAAAAHAK+DLALNTPQLNFFK+NSGGAITHSSEVLQSTAISDRPK+NVSDYTPLSLAASGGYVNIIK+SPGLINPGDVPQDAQR
45	FBpp0071142|FBgn0030000|CG2260-PA|CG2260-PA	1.0000	FBpp0071142 type=protein; loc=X:complement(join(8119355..8121031,8119140..8119292)); ID=FBpp0071142; name=CG2260-PA; parent=FBgn0030000,FBtr0071194; dbxref=FlyBase:FBpp0071142,FlyBase_Annotation_IDs:CG2260-PA,GB_protein:AAF46323.1,REFSEQ:NP_572441,GB_protein:AAF46323,FlyMine:FBpp0071142,modMine:FBpp0071142; MD5=bfc5e17d0d7659c9f6a98a1a19aeb120; length=609; release=r6.09; species=Dmel;	8.2	5	0.043	IPPELITLDPQEITGVDAPTLQEK+LPANELDVSQR+QSQIAENVDIQSSAK
437	FBpp0082833|FBgn0266053|CG5208-PA|Patr-1-PA FBpp0308299|FBgn0266053|CG5208-PB|Patr-1-PB	1.0000	FBpp0082833 type=protein; loc=3R:join(17043650..17043688,17043859..17044672,17044903..17046431,17046549..17046794,17046851..17047129); ID=FBpp0082833; name=Patr-1-PA; parent=FBgn0266053,FBtr0083392; dbxref=FlyBase:FBpp0082833,FlyBase_Annotation_IDs:CG5208-PA,GB_protein:AAF55382.1,REFSEQ:NP_650592,GB_protein:AAF55382,FlyMine:FBpp0082833,modMine:FBpp0082833; MD5=93aebe7e3b799b9593031e8096fb765b; le…	9.9	5	0.044	AAEAANPQTMNPQLK+LDALLALITEAR+LDDMDLSSFTTDSEAGGLSNR+LDSGVWGSQPFPNNQHLFR+LVQEIQQNHPLLQQAAVVR+NMIIQQAIPK
44	FBpp0071102|FBgn0029999|CG1575-PA|CG1575-PA FBpp0308752|FBgn0029999|CG1575-PB|CG1575-PB	1.0000	FBpp0071102 type=protein; loc=X:8117124..8119037; ID=FBpp0071102; name=CG1575-PA; parent=FBgn0029999,FBtr0071151; dbxref=FlyBase:FBpp0071102,FlyBase_Annotation_IDs:CG1575-PA,GB_protein:AAF46322.1,REFSEQ:NP_572440,GB_protein:AAF46322,FlyMine:FBpp0071102,modMine:FBpp0071102; MD5=c3fcfc4b42b9091824401268b56a049e; length=637; release=r6.09; species=Dmel;;FBpp0308752 type=protein; loc=X:8117124..81190…	6.9	5	0.041	ALLFENATSLMK+FLLNFLDK+SASTIIGNFIDMISR+VLNLFYYAR
427	FBpp0082459|FBgn0038271|CG3731-PA|UQCR-C1-PA FBpp0082460|FBgn0038271|CG3731-PB|UQCR-C1-PB	1.0000	FBpp0082459 type=protein; loc=3R:join(14890358..14890426,14890696..14890902,14890962..14891290,14891353..14891723,14891785..14891876,14891951..14892295); ID=FBpp0082459; name=UQCR-C1-PA; parent=FBgn0038271,FBtr0083000; dbxref=FlyBase:FBpp0082459,FlyBase_Annotation_IDs:CG3731-PA,GB_protein:AAF55110.2,REFSEQ:NP_731954,GB_protein:AAF55110,FlyMine:FBpp0082459,modMine:FBpp0082459; MD5=86d41abaf76ec0ff…	10.0	5	0.043	ADLTDYIQTHYK+AVEILADIIQNSK+IDAVSVGNVR+TLLNIPATQVTK
43	FBpp0071072|FBgn0029992|CG2253-PA|Upf2-PA	1.0000	FBpp0071072 type=protein; loc=X:complement(join(8072502..8075155,8072129..8072420,8071285..8072064)); ID=FBpp0071072; name=Upf2-PA; parent=FBgn0029992,FBtr0071117; dbxref=FlyBase:FBpp0071072,FlyBase_Annotation_IDs:CG2253-PA,GB_protein:AAF46314.1,REFSEQ:NP_572434,GB_protein:AAF46314,FlyMine:FBpp0071072,modMine:FBpp0071072; MD5=6cb406acba64378e799baeeed175963a; length=1241; release=r6.09; species=D…	3.9	5	0.036	AFYTDLPDLR+EELQQFISELR+LDILPYLSR+LFTATQLDGLLR+YGVEVPK
420	FBpp0082137|FBgn0026207|CG6819-PA|mbo-PA	1.0000	FBpp0082137 type=protein; loc=3R:complement(12676893..12679001); ID=FBpp0082137; name=mbo-PA; parent=FBgn0026207,FBtr0082668; dbxref=FlyBase:FBpp0082137,FlyBase_Annotation_IDs:CG6819-PA,GB_protein:AAF54849.1,REFSEQ:NP_524330,GB_protein:AAF54849,FlyMine:FBpp0082137,modMine:FBpp0082137; MD5=2ce27f2f99609e70552458f5eb91fb88; length=702; release=r6.09; species=Dmel;	8.3	5	0.038	EQQLQEIQDLEQER+TITEILTQLTGEIDR+VTEPETAGNNETTLDK+VTQSLAAGLETAK
419	FBpp0082123|FBgn0016693|CG6148-PA|Past1-PA FBpp0082124|FBgn0016693|CG6148-PB|Past1-PB	1.0000	FBpp0082123 type=protein; loc=3R:join(12697513..12697538,12698119..12699335,12703639..12703812,12703876..12704081); ID=FBpp0082123; name=Past1-PA; parent=FBgn0016693,FBtr0082654; dbxref=FlyBase:FBpp0082123,FlyBase_Annotation_IDs:CG6148-PA,GB_protein:AAN13552.1,REFSEQ:NP_731737,GB_protein:AAN13552,FlyMine:FBpp0082123,modMine:FBpp0082123; MD5=90bfa61d512e01438d313ad1097fc223; length=540; release=r6…	8.4	5	0.037	LDISDEFR+LFEDEEQDLFR+TDGIFNGLGPVDGK+VYIGSFWDQPLR
418	FBpp0082066|FBgn0038046|CG5641-PA|CG5641-PA	1.0000	FBpp0082066 type=protein; loc=3R:complement(join(12429037..12429201,12428846..12428974,12427888..12428784)); ID=FBpp0082066; name=CG5641-PA; parent=FBgn0038046,FBtr0082594; dbxref=FlyBase:FBpp0082066,FlyBase_Annotation_IDs:CG5641-PA,GB_protein:AAF54812.1,REFSEQ:NP_650196,GB_protein:AAF54812,FlyMine:FBpp0082066,modMine:FBpp0082066; MD5=cbaed7807f4668e65216901e27b2ba9d; length=396; release=r6.09; s…	14.9	5	0.043	ILIATLPQNLR+NQDLSPTPSEQTAIGNLVTK+QALPINLAFR+VPSAGAVDDSALTAALLK
417	FBpp0082062|FBgn0086134|CG5266-PA|Prosalpha2-PA	1.0000	FBpp0082062 type=protein; loc=3R:join(12431441..12431481,12431584..12431660,12431746..12432001,12432067..12432222,12432287..12432461); ID=FBpp0082062; name=Prosalpha2-PA; parent=FBgn0086134,FBtr0082590; dbxref=FlyBase:FBpp0082062,FlyBase_Annotation_IDs:CG5266-PA,GB_protein:AAF54814.1,REFSEQ:NP_524328,GB_protein:AAF54814,FlyMine:FBpp0082062,modMine:FBpp0082062; MD5=af9c5e4c69e67ef7aec6e097041ebc22…	22.6	5	0.042	EPIPVSQLVQR+IAQTYYLTYK+YSEDLELDDAVHTAILTLK+YSFSLTTFSPSGK
392	FBpp0081117|FBgn0037489|CG1234-PA|CG1234-PA	1.0000	FBpp0081117 type=protein; loc=3R:complement(join(7246875..7246883,7245210..7246822,7244528..7245151,7244249..7244471)); ID=FBpp0081117; name=CG1234-PA; parent=FBgn0037489,FBtr0081599; dbxref=FlyBase:FBpp0081117,FlyBase_Annotation_IDs:CG1234-PA,GB_protein:AAF54043.1,REFSEQ:NP_649710,GB_protein:AAF54043,FlyMine:FBpp0081117,modMine:FBpp0081117; MD5=9591d58b1b92bb7aa8d552f57a438620; length=822; relea…	8.6	5	0.042	LDLLPIK+LEQITAQVNR+LTSHELFTQFDSTQMAFNPTIPLPK+TTGENDPDQGQSIGLER+VTFENALLQQFK
366	FBpp0080284|FBgn0001977|CG4180-PA|CIAPIN1-PA	1.0000	FBpp0080284 type=protein; loc=2L:complement(join(15038640..15038775,15038054..15038550,15037872..15037985)); ID=FBpp0080284; name=CIAPIN1-PA; parent=FBgn0001977,FBtr0080725; dbxref=FlyBase:FBpp0080284,FlyBase_Annotation_IDs:CG4180-PA,GB_protein:AAF53433.1,REFSEQ:NP_524938,GB_protein:AAF53433,FlyMine:FBpp0080284,modMine:FBpp0080284; MD5=2b985930e366a07045844962f2d5d5f5; length=248; release=r6.09; …	25.8	5	0.043	AATGGDVALENVHR+EDSPDALTAEKPGYETGSSAR+ISGDDEELIDEEELLDEEDK+VQLADNLLK
350	FBpp0079751|FBgn0032329|CG16840-PA|Art8-PA	1.0000	FBpp0079751 type=protein; loc=2L:complement(join(11010954..11010992,11009911..11010897)); ID=FBpp0079751; name=Art8-PA; parent=FBgn0032329,FBtr0080162; dbxref=FlyBase:FBpp0079751,FlyBase_Annotation_IDs:CG16840-PA,GB_protein:AAF53052.2,REFSEQ:NP_609478,GB_protein:AAF53052,FlyMine:FBpp0079751,modMine:FBpp0079751; MD5=25b3b40a79a91f7a47bed50d9291f780; length=341; release=r6.09; species=Dmel;	18.5	5	0.042	LVYAVEASNVATK+QEAYYNAILGNK+SPIAFQITMK+VALDLIEDNGLTNVVK+VEEFVLPAEAEK
343	FBpp0079565|FBgn0004419|CG4916-PA|me31B-PA FBpp0079566|FBgn0004419|CG4916-PB|me31B-PB	1.0000	FBpp0079565 type=protein; loc=2L:join(10239536..10239585,10240492..10240591,10240680..10241058,10241133..10241780,10241846..10242048); ID=FBpp0079565; name=me31B-PA; parent=FBgn0004419,FBtr0079975; dbxref=FlyBase:FBpp0079565,FlyBase_Annotation_IDs:CG4916-PA,GB_protein:AAF52881.2,REFSEQ:NP_523533,GB_protein:AAF52881,FlyMine:FBpp0079565,modMine:FBpp0079565; MD5=13bbcdb1c57fa984e14b75f6806749fc; len…	13.1	5	0.043	DPQILLFSATFPLTVK+ELGTEIKPIPK+GWERPSPIQEAAIPIALSGK+ILVLDEADK
310	FBpp0078929|FBgn0031851|CG11188-PA|Aatf-PA	1.0000	FBpp0078929 type=protein; loc=2L:join(6717711..6719074,6719137..6719239); ID=FBpp0078929; name=Aatf-PA; parent=FBgn0031851,FBtr0079299; dbxref=FlyBase:FBpp0078929,FlyBase_Annotation_IDs:CG11188-PA,GB_protein:AAF52427.1,REFSEQ:NP_609066,GB_protein:AAF52427,FlyMine:FBpp0078929,modMine:FBpp0078929; MD5=4b758947b4c91b371f43dcb015e36095; length=488; release=r6.09; species=Dmel;	13.5	5	0.043	GLAVQNQLR+HIYDDSDFYHQQLR+LASESDELQSVLNEAQER+LVDFEEEEYDLPDAR+SLQEDYDIIK
308	FBpp0078891|FBgn0027496|CG9543-PA|epsilonCOP-PA	1.0000	FBpp0078891 type=protein; loc=2L:6489191..6490111; ID=FBpp0078891; name=epsilonCOP-PA; parent=FBgn0027496,FBtr0079261; dbxref=FlyBase:FBpp0078891,FlyBase_Annotation_IDs:CG9543-PA,GB_protein:AAF52392.1,REFSEQ:NP_609037,GB_protein:AAF52392,FlyMine:FBpp0078891,modMine:FBpp0078891; MD5=a6ca088659c31a8f0ea6d2dd59429761; length=306; release=r6.09; species=Dmel;	14.4	5	0.039	LVHEAFEQPSR+QQNEEDTNSVLFDAR+SDFVTDLDK+YEEADSVLR
288	FBpp0078402|FBgn0037342|CG2931-PA|CG2931-PA	1.0000	FBpp0078402 type=protein; loc=3R:complement(5567613..5568521); ID=FBpp0078402; name=CG2931-PA; parent=FBgn0037342,FBtr0078753; dbxref=FlyBase:FBpp0078402,FlyBase_Annotation_IDs:CG2931-PA,GB_protein:AAF52006.1,REFSEQ:NP_649552,GB_protein:AAF52006,FlyMine:FBpp0078402,modMine:FBpp0078402; MD5=728543d923f445aeb9c0d6823f1a9947; length=302; release=r6.09; species=Dmel;	19.9	5	0.036	AMSATPVVLSSAPK+NLFVPNQVRPIIAANTYQNSQHK+QVLLQAFNSMT+SGPNPIAEEAIK
287	FBpp0078401|FBgn0037344|CG2926-PA|CG2926-PA	1.0000	FBpp0078401 type=protein; loc=3R:complement(join(5587521..5587817,5585172..5587451,5580724..5584678,5580573..5580640,5580382..5580510,5580144..5580305)); ID=FBpp0078401; name=CG2926-PA; parent=FBgn0037344,FBtr0078752; dbxref=FlyBase:FBpp0078401,FlyBase_Annotation_IDs:CG2926-PA,GB_protein:AAF52001.1,REFSEQ:NP_649554,GB_protein:AAF52001,FlyMine:FBpp0078401,modMine:FBpp0078401; MD5=49105e1385a64ee04…	3.1	5	0.043	AGGSVASSSSGVGNIPTTSSGIGGTR+DPFEDADDFLAPQR+LSLLNTGQVSSAVK+NPDFYDDVPNSATDLQNK
285	FBpp0078354|FBgn0037351|CG1475-PB|RpL13A-PB	1.0000	FBpp0078354 type=protein; loc=3R:join(5624500..5624520,5624890..5625130,5625514..5625869); ID=FBpp0078354; name=RpL13A-PB; parent=FBgn0037351,FBtr0078705; dbxref=FlyBase:FBpp0078354,FlyBase_Annotation_IDs:CG1475-PB,GB_protein:AAF51987.1,REFSEQ:NP_649560,GB_protein:AAF51987,FlyMine:FBpp0078354,modMine:FBpp0078354; MD5=b12cede152a797013706236cb3f27e6d; length=205; release=r6.09; species=Dmel;	9.8	5	0.034	RVVVPIAMR+VFDGIPSPYDK+VVVPIAMR
278	FBpp0078076|FBgn0037108|CG11306-PA|CG11306-PA FBpp0305584|FBgn0037108|CG11306-PB|CG11306-PB	1.0000	FBpp0078076 type=protein; loc=3L:join(21626359..21626378,21626432..21626624,21626942..21627400,21627462..21628135,21628193..21628274); ID=FBpp0078076; name=CG11306-PA; parent=FBgn0037108,FBtr0078422; dbxref=FlyBase:FBpp0078076,FlyBase_Annotation_IDs:CG11306-PA,GB_protein:AAF51756.2,REFSEQ:NP_649340,GB_protein:AAF51756,FlyMine:FBpp0078076,modMine:FBpp0078076; MD5=e7a9a903d5c02984aec4e29f3c07f357; …	9.5	5	0.043	DHPLQLQAIYELR+MVIYTGDIDASPNSILQK+TLLAQDEALWNQIK
274	FBpp0077868|FBgn0037011|CG4858-PA|CG4858-PA	1.0000	FBpp0077868 type=protein; loc=3L:join(20526654..20526764,20526838..20527280,20527593..20527821); ID=FBpp0077868; name=CG4858-PA; parent=FBgn0037011,FBtr0078210; dbxref=FlyBase:FBpp0077868,FlyBase_Annotation_IDs:CG4858-PA,GB_protein:AAF51623.1,REFSEQ:NP_649243,GB_protein:AAF51623,FlyMine:FBpp0077868,modMine:FBpp0077868; MD5=306b718582a1c97a8572eaed416ebd21; length=260; release=r6.09; species=Dmel;	23.1	5	0.043	NREDPVIWR+NVIVVLSGK+STVSTQLSLALR+VGILAGTTTSVLDELPDSTTAEVLTHIVEK
263	FBpp0077571|FBgn0000579|CG17654-PB|Eno-PB FBpp0077572|FBgn0000579|CG17654-PE|Eno-PE FBpp0077573|FBgn0000579|CG17654-PC|Eno-PC FBpp0077574|FBgn0000579|CG17654-PD|Eno-PD FBpp0077575|FBgn0000579|CG17654-PA|Eno-PA FBpp0291325|FBgn0000579|CG17654-PF|Eno-PF	1.0000	FBpp0077571 type=protein; loc=2L:complement(join(1727646..1727833,1725341..1726655)); ID=FBpp0077571; name=Eno-PB; parent=FBgn0000579,FBtr0077905; dbxref=FlyBase:FBpp0077571,FlyBase_Annotation_IDs:CG17654-PB,GB_protein:AAN10455.1,REFSEQ:NP_722721,GB_protein:AAN10455; MD5=192a03ed239ad33bf021aeae31e76f91; length=500; release=r6.09; species=Dmel;;FBpp0077572 type=protein; loc=2L:complement(join(172…	19.4	5	0.038	AAVPSGASTGVHEALELR+AVGHVNDTLGPELIK+FGLDATAVGDEGGFAPNIQSNK+KNGWGTMVSHR+VNQIGTVTESIAAHLLAK
248	FBpp0077081|FBgn0031643|CG3008-PA|CG3008-PA	1.0000	FBpp0077081 type=protein; loc=2L:join(4883647..4884339,4884391..4885509); ID=FBpp0077081; name=CG3008-PA; parent=FBgn0031643,FBtr0077389; dbxref=FlyBase:FBpp0077081,FlyBase_Annotation_IDs:CG3008-PA,GB_protein:AAF50965.1,REFSEQ:NP_608871,GB_protein:AAF50965,FlyMine:FBpp0077081,modMine:FBpp0077081; MD5=41726f07513ce613867752d644eb2c1c; length=603; release=r6.09; species=Dmel;	12.9	5	0.043	DGDAEFLHDTAEDDYEEDELEQQK+LINNQILEQINGIISTGK+MQAIGLNVPDVVVLK+TSEPVQQVNLADIMSEQYAHK
236	FBpp0076723|FBgn0035692|CG13298-PA|CG13298-PA	1.0000	FBpp0076723 type=protein; loc=3L:complement(join(6192965..6192982,6192776..6192894,6192481..6192709)); ID=FBpp0076723; name=CG13298-PA; parent=FBgn0035692,FBtr0077015; dbxref=FlyBase:FBpp0076723,FlyBase_Annotation_IDs:CG13298-PA,GB_protein:AAF50675.1,REFSEQ:NP_648037,GB_protein:AAF50675,FlyMine:FBpp0076723,modMine:FBpp0076723; MD5=750957d5d11a087f73045e94d31241fe; length=121; release=r6.09; speci…	28.9	5	0.036	GTAFVVYEDIFDAK+ITSDEMYDIFGK+KQEELNNIK
228	FBpp0076437|FBgn0035868|CG7194-PA|CG7194-PA	1.0000	FBpp0076437 type=protein; loc=3L:complement(join(8303822..8303990,8302619..8303490)); ID=FBpp0076437; name=CG7194-PA; parent=FBgn0035868,FBtr0076714; dbxref=FlyBase:FBpp0076437,FlyBase_Annotation_IDs:CG7194-PA,GB_protein:AAF50449.1,REFSEQ:NP_648203,GB_protein:AAF50449,FlyMine:FBpp0076437,modMine:FBpp0076437; MD5=24585dc263b74ee1c10f3b19fe44c148; length=346; release=r6.09; species=Dmel;	10.1	5	0.042	EAEEIQNYVVDELK+EAEEIQNYVVDELKR+IVLQDWLR+LNLPDEFDLHMK
227	FBpp0076408|FBgn0026252|CG7935-PA|msk-PA	1.0000	FBpp0076408 type=protein; loc=3L:join(8116440..8116529,8117305..8117540,8117596..8118093,8118157..8118333,8118547..8118692,8118745..8119542,8119605..8119828,8119912..8120222,8120278..8120750,8120815..8121011); ID=FBpp0076408; name=msk-PA; parent=FBgn0026252,FBtr0076685; dbxref=FlyBase:FBpp0076408,FlyBase_Annotation_IDs:CG7935-PA,GB_protein:AAF50487.1,REFSEQ:NP_524780,GB_protein:AAF50487,FlyMine:F…	4.7	5	0.043	ALQEVVVTADQR+ATIDPNPEQR+QGGFAFPQTAVPTSFK+YGSPSNVVSEK
212	FBpp0075754|FBgn0036258|CG5642-PA|CG5642-PA	1.0000	FBpp0075754 type=protein; loc=3L:complement(join(12145956..12145988,12144772..12145250,12143745..12144717,12143551..12143685)); ID=FBpp0075754; name=CG5642-PA; parent=FBgn0036258,FBtr0076022; dbxref=FlyBase:FBpp0075754,FlyBase_Annotation_IDs:CG5642-PA,GB_protein:AAF49952.1,REFSEQ:NP_648553,GB_protein:AAF49952,FlyMine:FBpp0075754,modMine:FBpp0075754; MD5=2d6fc2eeccd40d5d11351a6b24b74340; length=53…	9.5	5	0.041	LASFIDPNASEDDVSK+LYTTLPLTK+MLGYFSLVGLLR+VFLILYK+YGDFFVR
210	FBpp0075700|FBgn0004926|CG4153-PA|eIF-2beta-PA	1.0000	FBpp0075700 type=protein; loc=3L:complement(join(12526589..12526603,12525986..12526385,12525154..12525677)); ID=FBpp0075700; name=eIF-2beta-PA; parent=FBgn0004926,FBtr0075968; dbxref=FlyBase:FBpp0075700,FlyBase_Annotation_IDs:CG4153-PA,GB_protein:AAF49902.1,REFSEQ:NP_524043,GB_protein:AAF49902,FlyMine:FBpp0075700,modMine:FBpp0075700; MD5=b87dcb34778371383f92172f7b904e3a; length=312; release=r6.09…	17.9	5	0.030	DYTYDELLK+KEDPQDEASAEGGAAAEEDNLDLESFGK+SPETILQK+TSFANFMDIAK
21	FBpp0070430|FBgn0029629|CG8636-PA|eIF3ga-PA	1.0000	FBpp0070430 type=protein; loc=X:complement(2609373..2610182); ID=FBpp0070430; name=eIF3ga-PA; parent=FBgn0029629,FBtr0070446; dbxref=FlyBase:FBpp0070430,FlyBase_Annotation_IDs:CG8636-PA,GB_protein:AAF45796.1,REFSEQ:NP_570011,GB_protein:AAF45796,FlyMine:FBpp0070430,modMine:FBpp0070430; MD5=5450dea4abddd1c19304bae9ab5a30d7; length=269; release=r6.09; species=Dmel;	19.7	5	0.041	ANDPLLDPTK+ISNLSESMTEADLEELVK+NDKPGPNSQTTMVSEEIIMQFLNSK
200	FBpp0075401|FBgn0014002|CG6988-PA|Pdi-PA FBpp0312224|FBgn0014002|CG6988-PE|Pdi-PE	1.0000	FBpp0075401 type=protein; loc=3L:complement(join(15142300..15142453,15138188..15139524)); ID=FBpp0075401; name=Pdi-PA; parent=FBgn0014002,FBtr0075648; dbxref=FlyBase:FBpp0075401,FlyBase_Annotation_IDs:CG6988-PA,GB_protein:AAF49659.1,REFSEQ:NP_524079,GB_protein:AAF49659,FlyMine:FBpp0075401,modMine:FBpp0075401; MD5=f07956e0e3a9386abdc94ad4a477c804; length=496; release=r6.09; species=Dmel;;FBpp03122…	14.1	5	0.043	DLTSVADAEQFLK+DNEIAIIGFFK+QLAPIYDQLAEK+VDATVEGELAEQYAVR+YKPESDDLSAETIEAFLK
184	FBpp0075034|FBgn0036686|CG7728-PA|CG7728-PA	1.0000	FBpp0075034 type=protein; loc=3L:join(17016639..17018424,17018485..17020178); ID=FBpp0075034; name=CG7728-PA; parent=FBgn0036686,FBtr0075274; dbxref=FlyBase:FBpp0075034,FlyBase_Annotation_IDs:CG7728-PA,GB_protein:AAF49383.1,REFSEQ:NP_648945,GB_protein:AAF49383,FlyMine:FBpp0075034,modMine:FBpp0075034; MD5=dcbad445cbb222c4d7db1b2c52abeef8; length=1159; release=r6.09; species=Dmel;	6.6	5	0.041	ATIDEQMEQQEFR+EQEQTAEAAEQAELVNK+QHIPVVDQTPNVPPPVLIAVVGPPK+SEFAHLDNEFR+VAVVNSPYEQK
183	FBpp0075012|FBgn0036702|CG6512-PA|CG6512-PA FBpp0075013|FBgn0036702|CG6512-PB|CG6512-PB	1.0000	FBpp0075012 type=protein; loc=3L:complement(join(17241785..17241868,17241217..17241719,17240663..17241058,17239111..17240608)); ID=FBpp0075012; name=CG6512-PA; parent=FBgn0036702,FBtr0075251; dbxref=FlyBase:FBpp0075012,FlyBase_Annotation_IDs:CG6512-PA,GB_protein:AAF49365.2,REFSEQ:NP_730248,GB_protein:AAF49365,FlyMine:FBpp0075012,modMine:FBpp0075012; MD5=1bfee21b805c2fd8a4c8b0227fc6bd79; length=82…	7.5	5	0.037	HFEQAIER+LTNPNEIGVGFK+NLEAAQTEQGTESINFVPVIYR+QIYVPAPDIK
174	FBpp0074756|FBgn0040075|CG9750-PA|rept-PA FBpp0304236|FBgn0040075|CG9750-PB|rept-PB FBpp0311247|FBgn0040075|CG9750-PC|rept-PC	1.0000	FBpp0074756 type=protein; loc=3L:19255515..19256960; ID=FBpp0074756; name=rept-PA; parent=FBgn0040075,FBtr0074988; dbxref=GB_protein:AAF49182.1,FlyBase:FBpp0074756,FlyBase_Annotation_IDs:CG9750-PA,REFSEQ:NP_524156,GB_protein:AAF49182,FlyMine:FBpp0074756,modMine:FBpp0074756; MD5=a3ea44727bd62e2721bb3d2ec2a0204f; length=481; release=r6.09; species=Dmel;;FBpp0304236 type=protein; loc=3L:19255515..19…	11.9	5	0.041	GLGLDDVLEAR+IQAGDVITIDK+TEALSQALR+THGFLALFSGDTGEIK+VYSLFLDENR
172	FBpp0074734|FBgn0260655|CG8793-PA|l(3)76BDm-PA FBpp0306028|FBgn0260655|CG8793-PB|l(3)76BDm-PB	1.0000	FBpp0074734 type=protein; loc=3L:complement(join(19618280..19618445,19617824..19617985,19616840..19617764,19616534..19616782,19616017..19616479,19615010..19615922,19614524..19614949,19613738..19614393)); ID=FBpp0074734; name=l(3)76BDm-PA; parent=FBgn0260655,FBtr0074966; dbxref=FlyBase:FBpp0074734,FlyBase_Annotation_IDs:CG8793-PA,GB_protein:AAF49132.2,REFSEQ:NP_649135,GB_protein:AAF49132,FlyMine:F…	5.5	5	0.040	HFVQDYAVR+LLAGEIVPVHVTLR+NNLSFVELLQPFAK+SDPNLPSTDLSAPK+VAAGADPAASLLGTLQFETQK
167	FBpp0074672|FBgn0036928|CG7654-PA|Tom20-PA FBpp0304965|FBgn0036928|CG7654-PB|Tom20-PB	1.0000	FBpp0074672 type=protein; loc=3L:join(20001167..20001296,20001361..20001436,20001850..20002159); ID=FBpp0074672; name=Tom20-PA; parent=FBgn0036928,FBtr0074903; dbxref=FlyBase:FBpp0074672,FlyBase_Annotation_IDs:CG7654-PA,GB_protein:AAF49080.2,REFSEQ:NP_649169,GB_protein:AAF49080,FlyMine:FBpp0074672,modMine:FBpp0074672; MD5=3aa035e64293d9f78d3d72f6a65fc132; length=171; release=r6.09; species=Dmel;;…	22.2	5	0.040	AAEGNDGPIVLGQSSEQQLDGAK+YFLQEIQLGETLIAR
165	FBpp0074562|FBgn0052528|CG32528-PA|parvin-PA FBpp0311906|FBgn0052528|CG32528-PB|parvin-PB	1.0000	FBpp0074562 type=protein; loc=X:join(19746189..19746309,19746642..19746731,19746811..19747082,19747250..19747870); ID=FBpp0074562; name=parvin-PA; parent=FBgn0052528,FBtr0074793; dbxref=FlyBase:FBpp0074562,FlyBase_Annotation_IDs:CG32528-PA,GB_protein:AAF49016.2,REFSEQ:NP_608352,GB_protein:AAF49016,FlyMine:FBpp0074562,modMine:FBpp0074562; MD5=f237b5d448d5ca075c6b96039129f15b; length=367; release=r…	11.7	5	0.040	FQEQITSEYDDLGMR+IIVQHLEEDMYDGQVLHK+VLYSLFTMFR
160	FBpp0074458|FBgn0031006|CG8002-PA|rictor-PA FBpp0310227|FBgn0031006|CG8002-PB|rictor-PB FBpp0310228|FBgn0031006|CG8002-PC|rictor-PC	1.0000	FBpp0074458 type=protein; loc=X:complement(join(19260987..19261050,19259436..19259646,19258827..19259372,19258213..19258366,19257291..19258154,19257047..19257223,19256775..19256983,19255818..19256606,19255591..19255715,19254603..19255521,19253802..19254531,19252722..19253744)); ID=FBpp0074458; name=rictor-PA; parent=FBgn0031006,FBtr0074689; dbxref=FlyBase:FBpp0074458,FlyBase_Annotation_IDs:CG8002…	3.7	5	0.031	LSADELNVLLPTLNAPK+LTASILYNVQR+SILPTLAAR+SLFLDSIIQGGALIQTR+SLSASMARPVGSLYCEK
157	FBpp0074373|FBgn0001079|CG6551-PA|fu-PA	1.0000	FBpp0074373 type=protein; loc=X:join(18657840..18657950,18658023..18659392,18659452..18660026,18660095..18660456); ID=FBpp0074373; name=fu-PA; parent=FBgn0001079,FBtr0074602; dbxref=FlyBase:FBpp0074373,FlyBase_Annotation_IDs:CG6551-PA,GB_protein:AAF48871.1,REFSEQ:NP_477499,GB_protein:AAF48871,FlyMine:FBpp0074373,modMine:FBpp0074373; MD5=56eaf7bf9e0789a427aced2bfa1cb07b; length=805; release=r6.09;…	8.4	5	0.038	HNQENKPPAEAISYANSQPPQQQPQQLK+LSQNLDNFSVR+QLSDSAASAPLTTGSLSR+VVVPFADLSYR
151	FBpp0074213|FBgn0027602|CG8611-PA|CG8611-PA FBpp0074214|FBgn0027602|CG8611-PB|CG8611-PB FBpp0309483|FBgn0027602|CG8611-PC|CG8611-PC	1.0000	FBpp0074213 type=protein; loc=X:complement(join(17421983..17422042,17419936..17421920,17419448..17419875,17414970..17415159,17414381..17414642)); ID=FBpp0074213; name=CG8611-PA; parent=FBgn0027602,FBtr0074439; dbxref=FlyBase:FBpp0074213,FlyBase_Annotation_IDs:CG8611-PA,GB_protein:AAF48727.2,REFSEQ:NP_573214,GB_protein:AAF48727,FlyMine:FBpp0074213,modMine:FBpp0074213; MD5=54c8df6eb592f1ff0d2803fd1…	7.6	5	0.042	IGLFDQSDVEALK+LQFLILDEADR+LVALSSLLAK+NPLYIDNSDEAASAALK+TVQEAASNLQHK
131	FBpp0073659|FBgn0027537|CG11092-PA|Nup93-1-PA	1.0000	FBpp0073659 type=protein; loc=X:join(13822927..13823087,13823151..13823331,13823411..13824214,13824288..13824916,13825001..13825697); ID=FBpp0073659; name=Nup93-1-PA; parent=FBgn0027537,FBtr0073828; dbxref=FlyBase:FBpp0073659,FlyBase_Annotation_IDs:CG11092-PA,GB_protein:AAF48327.1,REFSEQ:NP_572929,GB_protein:AAF48327,FlyMine:FBpp0073659,modMine:FBpp0073659; MD5=d134bbe928d03072255a3a803ca8ee92; l…	6.7	5	0.035	LMDSNETASGFFDESK+QTFEPIDPVTETNVQAYLK+QTSPQFVEQAR+YGENYFNAR
124	FBpp0073403|FBgn0000259|CG15224-PB|CkIIbeta-PB FBpp0073405|FBgn0000259|CG15224-PC|CkIIbeta-PC FBpp0073406|FBgn0000259|CG15224-PD|CkIIbeta-PD FBpp0089135|FBgn0000259|CG15224-PE|CkIIbeta-PE FBpp0099985|FBgn0000259|CG15224-PF|CkIIbeta-PF FBpp0288844|FBgn0000259|CG15224-PG|CkIIbeta-PG FBpp0300330|FBgn0000259|CG15224-PH|CkIIbeta-PH FBpp0300427|FBgn0000259|CG15224-PI|CkIIbeta-PI FBpp0300428|FBgn0000259…	1.0000	FBpp0073403 type=protein; loc=X:join(11793447..11793518,11793798..11793900,11793974..11794165,11794819..11795008,11795105..11795186,11795601..11795609); ID=FBpp0073403; name=CkIIbeta-PB; parent=FBgn0000259,FBtr0073558; dbxref=FlyBase_Annotation_IDs:CG15224-PB,FlyBase:FBpp0073403,GB_protein:AAF48093.1,REFSEQ:NP_542940,GB_protein:AAF48093; MD5=7a27ff5fd6995d5f2af9952c65806f02; length=215; release=r…	18.1	5	0.042	FNLTGLNEQVPNYR+GIAQMIEK+IHSLAYQIQLQAAANFK
13	FBpp0070355|FBgn0028969|CG14813-PA|deltaCOP-PA FBpp0291138|FBgn0028969|CG14813-PB|deltaCOP-PB	1.0000	FBpp0070355 type=protein; loc=X:complement(join(1861595..1861597,1861446..1861485,1861156..1861379,1860686..1861098,1860427..1860624,1860057..1860370,1859871..1859982,1859519..1859813)); ID=FBpp0070355; name=deltaCOP-PA; parent=FBgn0028969,FBtr0070371; dbxref=FlyBase:FBpp0070355,FlyBase_Annotation_IDs:CG14813-PA,GB_protein:AAF45673.1,REFSEQ:NP_652012,GB_protein:AAF45673,FlyMine:FBpp0070355,modMin…	24.5	5	0.041	DGGVQQFENSGLLTLR+IANLAPAAPAGGSSAAASASAAAK+IEGLLAAFPK+LSPNHTQGLQLQTHPNVDK+QFVEMTK+QHTYVETDSVRYVYQPMEKLYMLLITTK+SGSMEFSCSASIPGDFFPLQVSFVSK
821c	sp|K1HB_HUMAN|	0.9999	sp K1HB_HUMAN	10.6	5	0.019	ETMQFLNDR+LAADDFR+QLVESDINSLR+TVNALEIELQAQHNLR
897	FBpp0070874|FBgn0029873|CG3918-PA|CG3918-PA	0.9984	FBpp0070874 type=protein; loc=X:join(6524690..6524794,6524866..6525726); ID=FBpp0070874; name=CG3918-PA; parent=FBgn0029873,FBtr0070912; dbxref=FlyBase:FBpp0070874,FlyBase_Annotation_IDs:CG3918-PA,GB_protein:AAF46166.1,REFSEQ:NP_572323,GB_protein:AAF46166,FlyMine:FBpp0070874,modMine:FBpp0070874; MD5=66c95e5ca52d38bca0403ffdd73a24d7; length=321; release=r6.09; species=Dmel;	11.5	5	0.038	KTTNTNNSSSNSSSELAK+SGAEVPPPTEPAVLPAAGK
821d	sp|K1H1_HUMAN|	0.9921	sp K1H1_HUMAN	9.6	5	0.018	ETMQFLNDR+LAADDFR+TVNALEIELQAQHNLR+YQTELSLR
1158a	FBpp0086747|FBgn0013733|CG18076-PH|shot-PH	0.9558	FBpp0086747 type=protein; loc=2R:complement(join(13907589..13908218,13905222..13905501,13904248..13905161,13903814..13904182,13902654..13903572,13901687..13902317,13901437..13901572,13900366..13900449,13899450..13899671,13894839..13894969,13884095..13894592,13882401..13882547,13874859..13882336,13874234..13874459,13872209..13874168,13871979..13872153,13871294..13871338,13870840..13870911,13870522…	1.1	5	0.018	DSLVPLEVAVSEGLVRQEVYEMFSRGIGVQNASGK+KTASGSASPAPTSNGGMSR+LADLTPGVLSK+LDIQTIK+NLQSSVQVEESWVDGTTER+QLIVKPYTLK
99	FBpp0072673|FBgn0024510|CG32315-PA|dlt-PA	1.0000	FBpp0072673 type=protein; loc=3L:complement(1789693..1793415); ID=FBpp0072673; name=dlt-PA; parent=FBgn0024510,FBtr0072790; dbxref=FlyBase:FBpp0072673,FlyBase_Annotation_IDs:CG32315-PA,FlyBase:FBpp0072663,GB_protein:AAF47570.1,REFSEQ:NP_728672,GB_protein:AAF47570,FlyMine:FBpp0072673,modMine:FBpp0072673; MD5=a71e125bcc4bddf24d64a1f30382feb9; length=1240; release=r6.09; species=Dmel;	3.3	4	0.034	DAIVASELSPAEQQQR+LEQLQQNSSSISK+SEAPVNVSQQER
817a	FBpp0307483|FBgn0265003|CG44154-PD|koi-PD FBpp0307484|FBgn0265003|CG44154-PE|koi-PE FBpp0307485|FBgn0265003|CG44154-PF|koi-PF	1.0000	FBpp0307483 type=protein; loc=2R:join(6811929..6812083,6812781..6813116,6813173..6813753,6814037..6814314); ID=FBpp0307483; name=koi-PD; parent=FBgn0265003,FBtr0335515; dbxref=REFSEQ:NP_724502,GB_protein:AAG22207,FlyBase:FBpp0307483,FlyBase_Annotation_IDs:CG44154-PD; MD5=17b1d6f3353b9e2f4bc11187e0caa5de; length=449; release=r6.09; species=Dmel;;FBpp0307484 type=protein; loc=2R:join(6812878..68131…	15.1	4	0.034	SLSEYTFTLPELPK+SQLETTQNTLNSAQEK+TIGQNVVNK+VNYMVQQNPAQEEFIR
806a	FBpp0289280|FBgn0259735|CG42389-PE|CG42389-PE	1.0000	FBpp0289280 type=protein; loc=2L:join(16558129..16559944,16652743..16652912,16657499..16657952,16658024..16661778); ID=FBpp0289280; name=CG42389-PE; parent=FBgn0259735,FBtr0300003; dbxref=FlyBase_Annotation_IDs:CG42389-PE,FlyBase:FBpp0289280,REFSEQ:NP_001137829,GB_protein:ACL83035,FlyMine:FBpp0289280,modMine:FBpp0289280; MD5=d5c1d00be8b8695e1a0685b3e7628f6a; length=2064; release=r6.09; species=Dm…	2.6	4	0.031	IAAGGELLYGQPSSPLR+KVHNGLQVNQNASTSATATSSSNSK+LTGTVSDPTEFR
802a	FBpp0110242|FBgn0028931|CG16863-PB|CG16863-PB	1.0000	FBpp0110242 type=protein; loc=2L:join(13791028..13791164,13791218..13791595,13791665..13793135); ID=FBpp0110242; name=CG16863-PB; parent=FBgn0028931,FBtr0110942; dbxref=FlyBase:FBpp0110242,FlyBase_Annotation_IDs:CG16863-PB,REFSEQ:NP_001036361,GB_protein:ABI31315,FlyMine:FBpp0110242,modMine:FBpp0110242; MD5=015fae345973bff1c2c15aa66e24bfb8; length=661; release=r6.09; species=Dmel;	9.1	4	0.028	DASGIIELDDQGMIK+IVNGSNGPEADDEIAR+THPQINLFDDDVVVER+YLHVPATAEPADR
795a	FBpp0088701|FBgn0050159|CG30159-PB|CG30159-PB FBpp0088702|FBgn0050159|CG30159-PA|CG30159-PA FBpp0290927|FBgn0050159|CG30159-PC|CG30159-PC	1.0000	FBpp0088701 type=protein; loc=2R:6993128..6993847; ID=FBpp0088701; name=CG30159-PB; parent=FBgn0050159,FBtr0089760; dbxref=FlyBase:FBpp0088701,FlyBase_Annotation_IDs:CG30159-PB,GB_protein:AAS64795.1,REFSEQ:NP_995768,GB_protein:AAS64795; MD5=5c7e03a5a217f0beb78792636a404979; length=239; release=r6.09; species=Dmel;;FBpp0088702 type=protein; loc=2R:6993128..6993847; ID=FBpp0088702; name=CG30159-PA;…	11.7	4	0.034	EATFLPLK+FVQDAAAAVK+ILPEIVR+LLDVSETLLK
788a	FBpp0088054|FBgn0033184|CG12736-PA|CG12736-PA	1.0000	FBpp0088054 type=protein; loc=2R:complement(join(7509707..7510111,7508875..7509640,7508621..7508820)); ID=FBpp0088054; name=CG12736-PA; parent=FBgn0033184,FBtr0088981; dbxref=FlyBase:FBpp0088054,FlyBase_Annotation_IDs:CG12736-PA,GB_protein:AAF59240.1,REFSEQ:NP_610288,GB_protein:AAF59240,FlyMine:FBpp0088054,modMine:FBpp0088054; MD5=b689100843d02b72343d98f78194617e; length=456; release=r6.09; speci…	6.4	4	0.023	IIVFINK+ISQALIGPGASQSR+LPSLDLPK
786b	FBpp0087996|FBgn0033204|CG2065-PA|CG2065-PA FBpp0307930|FBgn0033204|CG2065-PB|CG2065-PB	1.0000	FBpp0087996 type=protein; loc=2R:join(7664040..7664296,7664353..7664509,7664575..7664834,7664896..7665124); ID=FBpp0087996; name=CG2065-PA; parent=FBgn0033204,FBtr0088922; dbxref=FlyBase:FBpp0087996,FlyBase_Annotation_IDs:CG2065-PA,GB_protein:AAF59213.1,REFSEQ:NP_610309,GB_protein:AAF59213,FlyMine:FBpp0087996,modMine:FBpp0087996; MD5=55b3b700f5d5a4de4c1d8b0e64eb83c2; length=300; release=r6.09; sp…	16.7	4	0.026	ELDLSSLESIR+ETNNQNIFSR+NGAQTTLYAALDPALK+VFIVTGANTGIGK
779a	FBpp0087115|FBgn0033699|CG8857-PC|RpS11-PC	1.0000	FBpp0087115 type=protein; loc=2R:complement(join(12200775..12200786,12200116..12200241,12199834..12200039,12199466..12199589)); ID=FBpp0087115; name=RpS11-PC; parent=FBgn0033699,FBtr0088007; dbxref=FlyBase:FBpp0087115,FlyBase_Annotation_IDs:CG8857-PC,GB_protein:AAM71028.1,REFSEQ:NP_725114,GB_protein:AAM71028,FlyMine:FBpp0087115,modMine:FBpp0087115; MD5=038e064738fe0ce33cf03a06f5707dc8; length=155…	16.8	4	0.033	DYLHFVR+EAIDGTYIDK+EAIDGTYIDKK+QFGVNLNR
743a	FBpp0083860|FBgn0028691|CG10230-PB|Rpn9-PB FBpp0083861|FBgn0028691|CG10230-PA|Rpn9-PA	1.0000	FBpp0083860 type=protein; loc=3R:complement(join(23732796..23732905,23732627..23732740,23732043..23732573,23731588..23731981)); ID=FBpp0083860; name=Rpn9-PB; parent=FBgn0028691,FBtr0084469; dbxref=FlyBase:FBpp0083860,FlyBase_Annotation_IDs:CG10230-PB,GB_protein:AAF56174.1,REFSEQ:NP_732899,GB_protein:AAF56174; MD5=47306909763c56fdcfaec9640550ea03; length=382; release=r6.09; species=Dmel;;FBpp00838…	9.9	4	0.034	AISFTDIAQETK+ALALDLVR+EAIEFLEK+IPDLAAQEVK
76	FBpp0072075|FBgn0034962|CG3167-PA|MAN1-PA FBpp0072076|FBgn0034962|CG3167-PB|MAN1-PB FBpp0311863|FBgn0034962|CG3167-PC|MAN1-PC	1.0000	FBpp0072075 type=protein; loc=2R:24034698..24036650; ID=FBpp0072075; name=MAN1-PA; parent=FBgn0034962,FBtr0072166; dbxref=FlyBase:FBpp0072075,FlyBase_Annotation_IDs:CG3167-PA,GB_protein:AAF47143.1,REFSEQ:NP_726404,GB_protein:AAF47143,FlyMine:FBpp0072075,modMine:FBpp0072075; MD5=339326f1a6bffaa1f49fc6380bf3e992; length=650; release=r6.09; species=Dmel;;FBpp0072076 type=protein; loc=2R:24034698..24…	6.5	4	0.032	LIQSGFPSTPVTETTR+QSIVESIIEK+SLDESDSSPLQLSASK
731a	FBpp0081601|FBgn0267790|CG9373-PA|rump-PA	1.0000	FBpp0081601 type=protein; loc=3R:complement(join(9509436..9510010,9508291..9508429,9506258..9507386,9506144..9506199)); ID=FBpp0081601; name=rump-PA; parent=FBgn0267790,FBtr0082123; dbxref=FlyBase:FBpp0081601,FlyBase_Annotation_IDs:CG9373-PA,GB_protein:AAF54387.1,REFSEQ:NP_649899,GB_protein:AAF54387,FlyMine:FBpp0081601,modMine:FBpp0081601; MD5=dc68983fbe3fceaa9fb39c681c9eae55; length=632; release…	9.5	4	0.029	FTDADGNGNGAGSQGGGVAAR+GFAVIEYDHPVEAVQAISMLDR+IVGSIEYVQLFFDESGK
730a	FBpp0081591|FBgn0037710|CG9393-PA|CG9393-PA	1.0000	FBpp0081591 type=protein; loc=3R:complement(join(9563436..9563522,9563190..9563336,9562817..9563095,9562175..9562570,9561927..9562001)); ID=FBpp0081591; name=CG9393-PA; parent=FBgn0037710,FBtr0082113; dbxref=FlyBase:FBpp0081591,FlyBase_Annotation_IDs:CG9393-PA,GB_protein:AAF54402.1,REFSEQ:NP_649908,GB_protein:AAF54402,FlyMine:FBpp0081591,modMine:FBpp0081591; MD5=f1e0a2ba1d76cd2f0cef210933b26019; …	14.4	4	0.024	GIYNQLTTR+KVVNLLSRK+TPFPFNFYYPSSYQR+TPSGTEASLTASER
723a	FBpp0080040|FBgn0051729|CG31729-PB|CG31729-PB	1.0000	FBpp0080040 type=protein; loc=2L:join(13290687..13291291,13297619..13298456,13298559..13299333,13299395..13300739,13300801..13300874,13300932..13301065); ID=FBpp0080040; name=CG31729-PB; parent=FBgn0051729,FBtr0080461; dbxref=FlyBase:FBpp0080040,FlyBase_Annotation_IDs:CG31729-PB,GB_protein:AAF53278.2,REFSEQ:NP_609634,GB_protein:AAF53278,FlyMine:FBpp0080040,modMine:FBpp0080040; MD5=65a42fe86caafba…	6.7	4	0.027	LAQLTHTSSGVAGAGSIGGGGGGSGSATGIK+QNNNNIR+SVINIEAPGSTDTEHQYQAASPDEIALVK+SVSTASTVTGGNNSPTK
720a	FBpp0079654|FBgn0005322|CG5395-PA|nmd-PA FBpp0310207|FBgn0005322|CG5395-PC|nmd-PC	1.0000	FBpp0079654 type=protein; loc=2L:complement(join(10303655..10303836,10302671..10303598)); ID=FBpp0079654; name=nmd-PA; parent=FBgn0005322,FBtr0080065; dbxref=GB_protein:AAF52903.1,FlyBase:FBpp0079654,FlyBase_Annotation_IDs:CG5395-PA,REFSEQ:NP_609373,GB_protein:AAF52903,FlyMine:FBpp0079654,modMine:FBpp0079654; MD5=67efa648898925b40638d6fb7ce61e1a; length=369; release=r6.09; species=Dmel;;FBpp03102…	14.4	4	0.032	GQIFQVLVR+LILQSEEVSQDVDLNR+LSVASLITYYSVK+MPAQFHIGLPSETQR
719a	FBpp0079491|FBgn0051712|CG31712-PA|CG31712-PA	1.0000	FBpp0079491 type=protein; loc=2L:complement(join(9937658..9938005,9937238..9937510,9935486..9935569,9935256..9935423)); ID=FBpp0079491; name=CG31712-PA; parent=FBgn0051712,FBtr0079896; dbxref=FlyBase:FBpp0079491,GB_protein:AAF52833,FlyBase_Annotation_IDs:CG31712-PA,GB_protein:AAF52833.2,REFSEQ:NP_609327,GB_protein:AAF52833,FlyMine:FBpp0079491,modMine:FBpp0079491; MD5=40b94f463208dde954cead429b97c…	14.1	4	0.032	EELEEILAENNR+LAIIEEQR+LDEQNQMQVER+LSFSLKPGAL
718a	FBpp0079072|FBgn0031912|CG5261-PB|CG5261-PB FBpp0304794|FBgn0031912|CG5261-PC|CG5261-PC FBpp0304795|FBgn0031912|CG5261-PD|CG5261-PD FBpp0304796|FBgn0031912|CG5261-PE|CG5261-PE FBpp0304797|FBgn0031912|CG5261-PF|CG5261-PF	1.0000	FBpp0079072 type=protein; loc=2L:join(7427201..7427361,7428047..7428216,7428281..7428679,7428878..7429104,7429167..7429515,7429582..7429684,7429743..7429872); ID=FBpp0079072; name=CG5261-PB; parent=FBgn0031912,FBtr0079444; dbxref=FlyBase:FBpp0079072,FlyBase_Annotation_IDs:CG5261-PB,GB_protein:AAF52514.1,REFSEQ:NP_609118,GB_protein:AAF52514,FlyMine:FBpp0079072,modMine:FBpp0079072; MD5=3762d6d5ec09…	9.1	4	0.033	GLITPIVFNADR+VPLPALSPTMER+VSVNDFIIK+YEDIPVTNMR
708a	FBpp0077063|FBgn0024807|CG17686-PB|DIP1-PB FBpp0077064|FBgn0024807|CG17686-PC|DIP1-PC FBpp0077065|FBgn0024807|CG17686-PD|DIP1-PD FBpp0289602|FBgn0024807|CG17686-PE|DIP1-PE FBpp0289603|FBgn0024807|CG17686-PF|DIP1-PF FBpp0290507|FBgn0024807|CG17686-PG|DIP1-PG FBpp0290509|FBgn0024807|CG17686-PI|DIP1-PI	1.0000	FBpp0077063 type=protein; loc=X:complement(join(21628844..21628903,21628361..21628754,21626313..21626890,21626055..21626252)); ID=FBpp0077063; name=DIP1-PB; parent=FBgn0024807,FBtr0077371; dbxref=GB_protein:AAN09008.1,FlyBase:FBpp0077063,FlyBase_Annotation_IDs:CG17686-PB,REFSEQ:NP_728450,GB_protein:AAN09008,FlyMine:FBpp0077063,modMine:FBpp0077063; MD5=38f4abe4cc70e64452d708dfc1179736; length=409;…	18.5	4	0.034	EEPISVNDEPSVDNIEDNTSASTSASGIGGK+EGYVVPEMHPSANAAQQAGGDAGTPVPPVPK+LPMPVIIK
707a	FBpp0076902|FBgn0003423|CG1417-PA|slgA-PA FBpp0076903|FBgn0003423|CG1417-PD|slgA-PD FBpp0076904|FBgn0003423|CG1417-PE|slgA-PE FBpp0076905|FBgn0003423|CG1417-PB|slgA-PB FBpp0089304|FBgn0003423|CG1417-PF|slgA-PF FBpp0089305|FBgn0003423|CG1417-PG|slgA-PG FBpp0089306|FBgn0003423|CG1417-PH|slgA-PH FBpp0300179|FBgn0003423|CG1417-PI|slgA-PI FBpp0300180|FBgn0003423|CG1417-PJ|slgA-PJ FBpp0300181|FBgn00034…	1.0000	FBpp0076902 type=protein; loc=X:join(21376205..21376666,21379588..21379709,21380651..21380737,21380882..21381063,21382180..21382244,21382549..21382727,21382794..21382968,21383030..21383383,21383450..21383627,21383700..21383905); ID=FBpp0076902; name=slgA-PA; parent=FBgn0003423,FBtr0077203; dbxref=FlyBase:FBpp0076902,FlyBase_Annotation_IDs:CG1417-PA,GB_protein:AAF50821.1,REFSEQ:NP_728422,GB_protei…	9.3	4	0.034	DPLDVSFNDPIAAFK+IMVDAEQTYFQPAISR+SLGYPDPVNPTFEATTDMYHR+VPDPQTGQMR
71	FBpp0071922|FBgn0034858|CG10315-PC|eIF2B-delta-PC FBpp0071923|FBgn0034858|CG10315-PA|eIF2B-delta-PA FBpp0071924|FBgn0034858|CG10315-PB|eIF2B-delta-PB FBpp0291521|FBgn0034858|CG10315-PD|eIF2B-delta-PD	1.0000	FBpp0071922 type=protein; loc=2R:join(23387127..23387612,23387672..23388232,23388289..23388972); ID=FBpp0071922; name=eIF2B-delta-PC; parent=FBgn0034858,FBtr0072013; dbxref=FlyBase:FBpp0071922,FlyBase_Annotation_IDs:CG10315-PC,GB_protein:AAM68250.1,REFSEQ:NP_726321,GB_protein:AAM68250; MD5=b50682f0f50e1ac0bd282b044d60fc3b; length=576; release=r6.09; species=Dmel;;FBpp0071923 type=protein; loc=2R:…	8.0	4	0.035	APVAASAAPSTTEADQEK+NQLTQLPADVPETESK+VEGIAQQLADLK
670a	FBpp0072674|FBgn0035271|CG2021-PA|CG2021-PA	1.0000	FBpp0072674 type=protein; loc=3L:complement(1777043..1777330); ID=FBpp0072674; name=CG2021-PA; parent=FBgn0035271,FBtr0072791; dbxref=FlyBase:FBpp0072674,FlyBase_Annotation_IDs:CG2021-PA,GB_protein:AAF47567.1,REFSEQ:NP_647660,GB_protein:AAF47567,FlyMine:FBpp0072674,modMine:FBpp0072674; MD5=e2220d655f055167d58c03ba403c8fe5; length=95; release=r6.09; species=Dmel;	45.3	4	0.031	GDNIAVIGLIDETIDSR+LDLANIR+VFSTTSGIEQIVLGLHIIR
656a	FBpp0070586|FBgn0029686|CG2941-PA|CG2941-PA FBpp0311141|FBgn0052786|CG32786-PB|CG32786-PB FBpp0311755|FBgn0029686|CG2941-PB|CG2941-PB	1.0000	FBpp0070586 type=protein; loc=X:join(3936822..3936939,3936993..3939155,3939215..3939669); ID=FBpp0070586; name=CG2941-PA; parent=FBgn0029686,FBtr0070613; dbxref=FlyBase:FBpp0070586,FlyBase_Annotation_IDs:CG2941-PA,GB_protein:AAF45908.2,REFSEQ:NP_570086,GB_protein:AAF45908,FlyMine:FBpp0070586,modMine:FBpp0070586; MD5=92e2307c3e136ba8fbc775c7b4e47336; length=911; release=r6.09; species=Dmel;;FBpp03…	5.8	4	0.031	DEQNVTQGFNFK+FIEPMNLPSLQLILK+LLTQSSAQEANDLFNK+WDLATFEDFR
646	FBpp0308291|FBgn0000150|CG2210-PC|awd-PC FBpp0311978|FBgn0000150|CG2210-PD|awd-PD FBpp0312191|FBgn0000150|CG2210-PE|awd-PE	1.0000	FBpp0308291 type=protein; loc=3R:complement(join(31745770..31745943,31745258..31745590)); ID=FBpp0308291; name=awd-PC; parent=FBgn0000150,FBtr0339146; dbxref=GB_protein:AAF57188,REFSEQ:NP_476761,FlyBase:FBpp0308291,FlyBase_Annotation_IDs:CG2210-PC; MD5=34ee4782189a44d77c8310bd9862bcf2; length=168; release=r6.09; species=Dmel;;FBpp0311978 type=protein; loc=3R:complement(join(31745770..31745943,317…	26.8	4	0.030	ELVTWTPAAK+NIIHGSDAVESAEK+QMLGATNPADSLPGTIR
634	FBpp0288780|FBgn0259876|CG34438-PB|Cap-G-PF FBpp0290540|FBgn0259876|CG34438-PG|Cap-G-PG	1.0000	FBpp0288780 type=protein; loc=2R:join(13133314..13133559,13133630..13133806,13133883..13134697,13134757..13136857,13141662..13141817,13142101..13142661); ID=FBpp0288780; name=Cap-G-PF; parent=FBgn0259876,FBtr0299507; dbxref=FlyBase:FBpp0111651,FlyBase_Annotation_IDs:CG34438-PB,FlyBase_Annotation_IDs:CG17054-PB,GB_protein:AAS64860.1,FlyBase:FBpp0089198,FlyBase_Annotation_IDs:CG34438-PF,REFSEQ:NP_9…	4.5	4	0.032	ELTNLSINVLNGPEVK+LTLLEQGLNDTSATVR+TDVLELLLK+YGVDYFNDLNQTGGSLSK
629	FBpp0112465|FBgn0028697|CG17420-PA|RpL15-PA FBpp0112466|FBgn0028697|CG17420-PB|RpL15-PB FBpp0112467|FBgn0028697|CG17420-PC|RpL15-PC FBpp0291015|FBgn0028697|CG17420-PE|RpL15-PE FBpp0300652|FBgn0028697|CG17420-PF|RpL15-PF FBpp0300653|FBgn0028697|CG17420-PG|RpL15-PG FBpp0300654|FBgn0028697|CG17420-PH|RpL15-PH FBpp0300655|FBgn0028697|CG17420-PI|RpL15-PI	1.0000	FBpp0112465 type=protein; loc=3L:join(27267610..27267918,27268092..27268397); ID=FBpp0112465; name=RpL15-PA; parent=FBgn0028697,FBtr0113742; dbxref=FlyBase_Annotation_IDs:CG17420-PA,FlyBase:FBpp0112465,REFSEQ:NP_001015155,GB_protein:EAA46271; MD5=ff83a759b3ab0bffaeb156332c51dd43; length=204; release=r6.09; species=Dmel;;FBpp0112466 type=protein; loc=3L:join(27267610..27267918,27268092..27268397);…	17.6	4	0.030	GLQSIAEER+SHGVNQLKPYR+YMQELYR+YSQTIGGSR
624	FBpp0110412|FBgn0040007|CG18001-PA|RpL38-PA FBpp0306998|FBgn0040007|CG18001-PB|RpL38-PB	1.0000	FBpp0110412 type=protein; loc=2R:complement(4516107..4516319); ID=FBpp0110412; name=RpL38-PA; parent=FBgn0040007,FBtr0111120; dbxref=FlyBase_Annotation_IDs:CG18001-PA,FlyBase:FBpp0110412,REFSEQ:NP_001036440,GB_protein:EAA46007,FlyMine:FBpp0110412,modMine:FBpp0110412; MD5=40ed3bf90010bc58fd718fe6ba193c21; length=70; release=r6.09; species=Dmel;;FBpp0306998 type=protein; loc=2R:complement(4516107..…	28.6	4	0.032	FLYTLVVQDK+QSLPPGLQVK
[truncated: 679 more rows]
