# Supplementary material for: Comparative interactome analysis of α-arrestin families in human and Drosophila
Source: eLife. 2024 Jan 25;12:RP88328. doi: 10.7554/eLife.88328 (PMC10945707; doi:10.7554/eLife.88328)
Supplement: Figure 1—source data 1. [file elife-88328-fig1-data1.zip › Drosophila/CG18747/interact-CG18747_1.prot.tsv]

entry no.	protein	protein probability	protein description	percent coverage	tot indep spectra	percent share of spectrum ids	peptides
330	FBpp0271763|FBgn0042104|CG18747-PB|CG18747-PB	1.0000	FBpp0271763 type=protein; loc=3R:complement(join(7783287..7783401,7782686..7782814,7782396..7782628,7781556..7782150,7780990..7781174)); ID=FBpp0271763; name=CG18747-PB; parent=FBgn0042104,FBtr0273255; dbxref=FlyBase_Annotation_IDs:CG18747-PB,FlyBase:FBpp0271763,REFSEQ:NP_652650,GB_protein:AAG22128,FlyMine:FBpp0271763,modMine:FBpp0271763; MD5=172f5313de5ad5fb884c2adc7afb4b09; length=418; release=…	71.1	488	7.09	EDYLSSNTYLVGSEQNNTHNNTHR+EQQLMVMPVTVGTIPLAVSGIVVQQPPR+EQQLMVMPVTVGTIPLAVSGIVVQQPPRR+EVQAVLLK+EVQAVLLKVVGYSITK+EVQAVLLKVVGYSITKWSEK+FDQAYTK+FDQAYTKGFTVLK+GFTVLKMLDLNFDTPQLK+GNINEEELHAFGSNEFAPLYPVYSIPSPTPVLTANAR+HGTFYAGQLVK+IPVTIVVVNNTAVAVSEIR+LELHLPQAGYVPGQK+LSLVMLVR+LYVGREDYLSSNTYLVGSEQNNTHNNTHR+MLDLNFDTPQLK+MLDLNFDTPQLKSAAHSEGYR+NAGFVNQSFVK+NPPDELPMVTALESLPSDLASSAADSALPNYEESR+NPPDELPMVTALESLPSDL…
443a	FBpp0089204|FBgn0004167|CG12008-PC|kst-PC FBpp0289294|FBgn0004167|CG12008-PE|kst-PE FBpp0304366|FBgn0004167|CG12008-PG|kst-PG FBpp0304367|FBgn0004167|CG12008-PH|kst-PH	1.0000	FBpp0089204 type=protein; loc=3L:join(3351567..3351686,3351965..3352132,3353738..3353854,3353923..3354185,3354255..3354384,3354637..3354824,3354949..3357922,3357982..3358121,3358179..3359789,3359853..3365751,3365811..3366126,3366200..3366310,3366444..3366773,3367515..3367771); ID=FBpp0089204; name=kst-PC; parent=FBgn0004167,FBtr0073072; dbxref=FlyBase:FBpp0089204,GB_protein:AAS64957.1,FlyBase_Ann…	46.0	365	5.44	AALQAEEHVSDAAGATALK+AHDTEFVEVIQLGK+ALEDEIK+ALLGGANEIHVFNR+ALNQPPYNPQDGQLVNDIEK+ALVAGQSLISQQHPER+AQQYLFDAGEIESWLGER+AQVEQVEIWLANK+AWQILEYAEHHR+DAEDELQWLAEK+DAEILEQWISSR+DASLISEDYGQDLESIQALGR+DEIAQQVQLLEGDWLK+DENDFLQQK+DEQFFQAEHFLR+DETVEAWTDLK+DFNYNWR+DGQALVQAGNR+DGQALVQAGNRVPEVESR+DIVSWSSNLR+DKLQQAYDALAFNR+DLAAVEALIR+DLAAVSNLLK+DLIAWINEMLAK+DLLTLSEDK+DLLTLSEDKGR+DLNSALALLR+DLPNSLEGIQR+DLQGELNAYSGD…
355a	FBpp0072672|FBgn0250789|CG1977-PA|alpha-Spec-PA FBpp0305101|FBgn0250789|CG1977-PC|alpha-Spec-PC	1.0000	FBpp0072672 type=protein; loc=3L:complement(join(1784907..1788896,1781759..1783682,1781095..1781698,1779385..1779985,1779182..1779310)); ID=FBpp0072672; name=alpha-Spec-PA; parent=FBgn0250789,FBtr0072789; dbxref=FlyBase:FBpp0072672,FlyBase_Annotation_IDs:CG1977-PA,GB_protein:AAF47569.1,REFSEQ:NP_476739,GB_protein:AAF47569,FlyMine:FBpp0072672,modMine:FBpp0072672; MD5=b8439882282cce78554fdd71ffb18c…	58.3	331	4.90	ADVVESWIDDK+ADVVESWIDDKENYVR+AGTFGAFEQFGNELLQANHYASPEIK+AIISADELAK+AITAADRPYVTK+ALAALDQK+ALDIFATK+ALNQAWAELK+ANALNNDDLGK+ANALNNDDLGKDLR+ASAFNSWFENAEEDLTDPVR+DADEIENWIAEK+DADELESWIHEK+DADETVAWIAEK+DADETVAWIAEKDVVLSSDDYGR+DAHAQFQASLSSAEADFK+DALDYIDFTR+DEDSSEALLK+DIADEESWIK+DIDETKDWIAEK+DKENHAQIADVVGEDLEEVEVLQK+DKETFVTADEFGQDLEHVEVLQR+DLAALEDK+DLAALEDKVSTLGAEAQR+DLASVQALQR+DLASVQNLMK+DLEDEAAWIR+DLIG…
344	sp|GFP_AEQVI|	1.0000	sp GFP_AEQVI	68.9	236	3.50	AEVKFEGDTLVNR+AEVKFEGDTLVNRIELK+EDGNILGHK+EDGNILGHKLEYNYNSHNVYIMADK+EDGNILGHKLEYNYNSHNVYIMADKQK+FEGDTLVNR+FEGDTLVNRIELK+FSVSGEGEGDATYGK+FSVSGEGEGDATYGKLTLK+GEELFTGVVPILVELDGDVNGHK+GIDFKEDGNILGHK+HNIEDGSVQLADHYQQNTPIGDGPVLLPDNHYLSTQSALSK+LEYNYNSHNVYIMADK+LEYNYNSHNVYIMADKQK+NGIKVNFKIR+SAMPEGYVQER+SAMPEGYVQERTIFFK+SAMPEGYVQERTIFFKDDGNYK+TIFFKDDGNYK
413a	FBpp0085365|FBgn0000043|CG12051-PA|Act42A-PA	1.0000	FBpp0085365 type=protein; loc=2R:complement(6014270..6015400); ID=FBpp0085365; name=Act42A-PA; parent=FBgn0000043,FBtr0086029; dbxref=GB_protein:AAF57294.1,FlyBase:FBpp0085365,FlyBase_Annotation_IDs:CG12051-PA,REFSEQ:NP_523625,GB_protein:AAF57294,FlyMine:FBpp0085365,modMine:FBpp0085365; MD5=2399a0c3c4cdf802eb854e0ba9f098c5; length=376; release=r6.09; species=Dmel;	53.7	202	1.91	AGFAGDDAPR+AVFPSIVGRPR+DLTDYLMK+DLYANTVLSGGTTMYPGIADR+DSYVGDEAQSK+EITALAPSTMK+GYSFTTTAER+HQGVMVGMGQK+IVAPPER+IWHHTFYNELR+KDLYANTVLSGGTTMYPGIADR+LDLAGRDLTDYLMK+QEYDESGPSIVHR+RGILTLK+SYELPDGQVITIGNER+TTGIVLDSGDGVSHTVPIYEGYALPHAILR+VAPEEHPVLLTEAPLNPK
353a	FBpp0072305|FBgn0265434|CG15792-PB|zip-PB FBpp0072306|FBgn0265434|CG15792-PA|zip-PA FBpp0099894|FBgn0265434|CG15792-PC|zip-PC FBpp0099896|FBgn0265434|CG15792-PD|zip-PD FBpp0291728|FBgn0265434|CG15792-PE|zip-PE FBpp0291729|FBgn0265434|CG15792-PF|zip-PF FBpp0291730|FBgn0265434|CG15792-PG|zip-PG FBpp0297531|FBgn0265434|CG15792-PI|zip-PI	1.0000	FBpp0072305 type=protein; loc=2R:complement(join(25010380..25010511,25005868..25006083,25002288..25002444,25000039..25000160,24998278..24998301,24997578..24997697,24997209..24997301,24994407..24997146,24994012..24994316,24993391..24993921,24992033..24993328,24991810..24991973,24991137..24991272)); ID=FBpp0072305; name=zip-PB; parent=FBgn0265434,FBtr0072398; dbxref=FlyBase_Annotation_IDs:CG15792-P…	40.7	127	1.88	AAETERDELAEEIANNANK+AGVLAHLEEER+AISEQIAQER+ALEAEVLQLTEDLASSER+ALESQLAELK+ANDLSQTLAEEEEK+AQLQIEQLTTELANEK+AQNEELEDDLQLTEDAK+ATIATLEAK+DAEIVGMAQQALTDTQFGAR+DELAEEIANNANK+DLETELDEER+EELQALSK+EHGDEVEVELAETGK+EHGDEVEVELAETGKR+ELDEAFDKIEDLENK+ELESQLAEIQEDLEAEK+ELTMNIEDER+EQELATLK+EQVEFAVEAIAK+FILDDVK+GTLEAENADLATELR+GVADFAIVHYAGR+HSQELNSINDQLENLR+HSQELNSINDQLENLRK+IAHLLGLSVTDMTR+IANLEEQLENEGK+IATLEEELE…
413b	FBpp0071448|FBgn0000044|CG10067-PA|Act57B-PA FBpp0082253|FBgn0000046|CG18290-PA|Act87E-PA FBpp0082254|FBgn0000046|CG18290-PB|Act87E-PB FBpp0312019|FBgn0000046|CG18290-PC|Act87E-PC	1.0000	FBpp0071448 type=protein; loc=2R:join(20944117..20944156,20944844..20945934); ID=FBpp0071448; name=Act57B-PA; parent=FBgn0000044,FBtr0071519; dbxref=FlyBase_Annotation_IDs:CG10067-PA,GB_protein:AAF46640.1,FlyBase:FBpp0071448,REFSEQ:NP_523800,GB_protein:AAF46640,FlyMine:FBpp0071448,modMine:FBpp0071448; MD5=fc18feee98f205c68bee410b300b54e1; length=376; release=r6.09; species=Dmel;;FBpp0082253 type=…	51.3	118	0.59	AGFAGDDAPR+AVFPSIVGRPR+DLTDYLMK+DLYANIVMSGGTTMYPGIADR+DSYVGDEAQSK+GYSFTTTAER+HQGVMVGMGQK+IIAPPER+IWHHTFYNELR+LDLAGRDLTDYLMK+RGILTLK+SYELPDGQVITIGNER+TTGIVLDSGDGVSHTVPIYEGYALPHAILR+VAPEEHPVLLTEAPLNPK+YPIEHGIITNWDDMEK
413c	FBpp0078131|FBgn0000045|CG7478-PA|Act79B-PA FBpp0306215|FBgn0000045|CG7478-PB|Act79B-PB	1.0000	FBpp0078131 type=protein; loc=3L:join(21985351..21986275,21986638..21986843); ID=FBpp0078131; name=Act79B-PA; parent=FBgn0000045,FBtr0078478; dbxref=FlyBase:FBpp0078131,FlyBase_Annotation_IDs:CG7478-PA,GB_protein:AAF51800.1,REFSEQ:NP_524210,GB_protein:AAF51800,FlyMine:FBpp0078131,modMine:FBpp0078131; MD5=39641be0e89572229f19b129246a7c7c; length=376; release=r6.09; species=Dmel;;FBpp0306215 type=p…	43.6	110	0.52	AGFAGDDAPR+AVFPSIVGRPR+DLTDYLMK+DLYANNVLSGGTTMYPGIADR+GYSFTTTAER+HQGVMVGMGQK+IIAPPER+LDLAGRDLTDYLMK+SYELPDGQVITIGNER+TTGIVLDSGDGVSHTVPIYEGYALPHAILR+VAPEEHPVLLTEAPLNPK+YPIEHGIITNWDDMEK
367a	FBpp0074228|FBgn0250788|CG5870-PA|beta-Spec-PA FBpp0306507|FBgn0250788|CG5870-PB|beta-Spec-PB	1.0000	FBpp0074228 type=protein; loc=X:join(17661184..17667232,17667301..17667497,17667570..17667738,17668276..17668382,17668497..17668663,17668751..17668937); ID=FBpp0074228; name=beta-Spec-PA; parent=FBgn0250788,FBtr0074454; dbxref=FlyBase:FBpp0074228,FlyBase_Annotation_IDs:CG5870-PA,GB_protein:AAF48751.1,REFSEQ:NP_523388,GB_protein:AAF48751,FlyMine:FBpp0074228,modMine:FBpp0074228; MD5=f861fd416d6f903…	34.7	107	1.61	ALESEITSHDPQLQNVAK+DDTPVNLEQAENQLK+DDTPVNLEQAENQLKR+DEANVQSLLK+DGLAFNAIIHK+DLAAIQAK+DVSGVELLMNNHQSLK+EEIDNYTEDYK+EFENSLAGVQGQLAQFSNYR+EQIVSTDEVGHDLTTVNLMLSK+ETWLSENQR+EVDDLEQWITDR+EVVAGSQELGQDFDHVTLLSER+FEALISDLTQK+FQIQDITIEEVDNK+GAMLFDANR+GEPSYDLQNAAIEIASDYTK+GGTPGAGEGHEGYVTR+GNLEVLLFTLQSK+HEAFLTTMEANDDK+HENLEQSVEDYANTIR+HLMGVEDLLQK+HRPDLVQFEK+HSLVEADINILGER+ILTETDSLEMDLTGVMTLQR+INTLLQVADTLVEK+K…
400a	FBpp0082514|FBgn0266599|CG4264-PE|Hsc70-4-PE FBpp0082515|FBgn0266599|CG4264-PF|Hsc70-4-PF FBpp0082516|FBgn0266599|CG4264-PA|Hsc70-4-PA FBpp0082517|FBgn0266599|CG4264-PC|Hsc70-4-PC FBpp0082518|FBgn0266599|CG4264-PD|Hsc70-4-PD FBpp0082519|FBgn0266599|CG4264-PB|Hsc70-4-PB FBpp0307982|FBgn0266599|CG4264-PG|Hsc70-4-PG	1.0000	FBpp0082514 type=protein; loc=3R:15244360..15246315; ID=FBpp0082514; name=Hsc70-4-PE; parent=FBgn0266599,FBtr0083055; dbxref=FlyBase:FBpp0082514,FlyBase_Annotation_IDs:CG4264-PE,GB_protein:AAO41567.1,REFSEQ:NP_788679,GB_protein:AAO41567; MD5=050fd5b4b4ff0bfd160c385fb3a7608a; length=651; release=r6.09; species=Dmel;;FBpp0082515 type=protein; loc=3R:15244360..15246315; ID=FBpp0082515; name=Hsc70-4-…	53.5	98	1.31	ARFEELNADLFR+ATLDEDNLK+DAGTIAGLNVLR+DNNLLGK+ETAEAYLGK+FDDAAVQSDMK+FEELNADLFR+FELSGIPPAPR+HWPFEVVSADGKPK+IEVTYKDEK+IINEPTAAAIAYGLDK+IINEPTAAAIAYGLDKK+KFDDAAVQSDMK+LLQDLFNGK+LVTHFVQEFK+LYQGAGFPPGGMPGGPGGMPGAAGAAGAAGAGGAGPTIEEVD+MKETAEAYLGK+NQVAMNPTQTIFDAK+NQVAMNPTQTIFDAKR+QTQTFTTYSDNQPGVLIQVYEGER+SINPDEAVAYGAAVQAAILHGDK+STAGDTHLGGEDFDNR+STMDPVEK+SVIHDIVLVGGSTR+TFFPEEISSMVLTK+TTPSYVAFTDTER+TVTNAVITV…
409a	FBpp0085066|FBgn0027598|CG31012-PC|cindr-PC	1.0000	FBpp0085066 type=protein; loc=3R:join(30809271..30809283,30816875..30817124,30817198..30817309,30817634..30818207,30824278..30824886,30824955..30826045); ID=FBpp0085066; name=cindr-PC; parent=FBgn0027598,FBtr0085704; dbxref=FlyBase:FBpp0085066,FlyBase_Annotation_IDs:CG31012-PC,GB_protein:AAF57087.2,REFSEQ:NP_733405,GB_protein:AAF57087,FlyMine:FBpp0085066,modMine:FBpp0085066; MD5=5361233985aa708f7…	48.0	81	1.24	AATIAVEDTDFDR+AATIAVEDTDFDRVER+APWMEELK+ASGVTGMFPDNFVR+ATAAAAASAPAEPAAIVSGSGAAAGGGAAAAVPMLPPKPQR+DSLNDILSETGLPTGNVAAQR+EPDELDLQK+LTTAVSHDLADGLAASK+MLAPSEVAPINEPPSATQITQNQR+MLSGANQLPESGAAGNVVIR+NLDLTKPPGVGASVSIGQQR+QMPGGWWQGTLK+RPPTIGATVTTSALTSK+SSTSSATTSSATTVATGLTSSSVSK+TIEELVNALK+TPTGGVPMTGNLLGGK+VDDIIAVISTELPDK+VDKLEGLVLNQQR+VEFPYAPQNDDELELK+VGVFPDNFVK+VGVFPSNFVQHIEPSPVLASK+VKSPPPPVLSK+VQSSAVTS…
438a	FBpp0088684|FBgn0261397|CG2146-PC|didum-PC FBpp0088686|FBgn0261397|CG2146-PA|didum-PA	1.0000	FBpp0088684 type=protein; loc=2R:join(7500479..7500508,7500911..7501724,7501790..7502028,7502102..7502590,7502644..7502737,7502802..7503028,7503172..7503195,7503649..7503762,7503829..7504715,7504775..7505301,7505364..7505499,7505649..7505746,7505839..7506019,7506077..7506589,7506655..7506786,7506849..7507377,7507436..7507660,7507715..7507858); ID=FBpp0088684; name=didum-PC; parent=FBgn0261397,FBt…	30.4	69	1.04	ADGSDLPPLR+AGQVAFLEQVR+ATSIGASSSPEHGGGPAWK+AVAQFLLVQEELK+AVLLQQSQSMR+DKEVIENENFMLK+ELNEAYQR+ELTQVLSESNMSLAK+EVIENENFMLK+FGNTQIFFR+FGTTSFFIK+FQFLNMGGAPEIER+GNDVNELMEAFHSQK+HFSDTVEYDVNGFLEK+HGVEINELNAQHAALQEEVR+IESVNEYVLIPNSIEAAQAAR+IVPAILNNDEIQR+KIESVNEYVLIPNSIEAAQAAR+LDDYESEITNVFLEK+LEDIELPSHLNLDEFLTK+LFQYIVGVLNK+LQQQFNQHVFK+LTAGSFSLHAR+LVEMTQEIER+MLAEIDNR+MQLLEENGHAQEEWISQK+NFNLFEYR+NQMGVMFLQGAT…
461a	sp|K2C1_HUMAN|	1.0000	sp K2C1_HUMAN	42.5	66	0.86	AEAESLYQSK+DVDGAYMTK+DYQELMNTK+FASFIDK+FLEQQNQVLQTK+GGGGGGYGSGGSSYGSGGGSYGSGGGGGGGR+IEISELNR+LALDLEIATYR+LNDLEDALQQAK+MSGECAPNVSVSVSTSHTTISGGGSR+NKLNDLEDALQQAK+NMQDMVEDYR+QISNLQQSISDAEQR+SGGGFSSGSAGIINYQR+SKAEAESLYQSK+SLDLDSIIAEVK+SLNNQFASFIDK+SLVNLGGSK+THNLEPYFESFINNLR+TLLEGEESR+TNAENEFVTIK+TNAENEFVTIKK+WELLQQVDTSTR+YEDEINK+YEELQITAGR
346	sp|K1C9_HUMAN|	1.0000	sp K1C9_HUMAN	54.1	63	0.95	DIENQYETQITQIEHEVSSSGQEVQSSAK+DQIVDLTVGNNK+EEMSQLTGQNSGDVNVEINVAPGK+EIETYHNLLEGGQEDFESSGAGK+FEMEQNLR+GGGGSFGYSYGGGSGGGFSASSLGGGFGGGSR+GGSGGSHGGGSGFGGESGGSYGGGEEASGSGGGYGGGSGK+GGSGGSYGGGGSGGGYGGGSGSR+HGVQELEIELQSQLSK+IKFEMEQNLR+KDIENQYETQITQIEHEVSSSGQEVQSSAK+LASYLDK+MTLDDFR+NHKEEMSQLTGQNSGDVNVEINVAPGK+NYSPYYNTIDDLK+NYSPYYNTIDDLKDQIVDLTVGNNK+QEYEQLIAK+QGVDADINGLR+QVLDNLTMEK+SDLEMQYETLQEELMALK+SDLEM…
417a	FBpp0085720|FBgn0003887|CG9277-PB|betaTub56D-PB FBpp0085721|FBgn0003887|CG9277-PA|betaTub56D-PA	1.0000	FBpp0085720 type=protein; loc=2R:complement(join(19451433..19451489,19447460..19448746)); ID=FBpp0085720; name=betaTub56D-PB; parent=FBgn0003887,FBtr0086536; dbxref=FlyBase:FBpp0085720,FlyBase_Annotation_IDs:CG9277-PB,GB_protein:AAF57555.1,REFSEQ:NP_523795,GB_protein:AAF57555,FlyMine:FBpp0085720,modMine:FBpp0085720; MD5=af532e832c1035fa8fb3355ba120f3d1; length=447; release=r6.09; species=Dmel;;FB…	39.6	61	0.60	ALTVPELTQQMFDAK+AVLVDLEPGTMDSVR+EVDEQMLNIQNK+FPGQLNADLR+GHYTEGAELVDSVLDVVR+IMNTYSVVPSPK+INVYYNEASGGK+ISEQFTAMFR+LAVNMVPFPR+LHFFMPGFAPLTSR+MSATFIGNSTAIQEIFK+NSSYFVEWIPNNVK+SGPFGQIFRPDNFVFGQSGAGNNWAK+YLTVAAIFR
455a	FBpp0301114|FBgn0263391|CG43443-PI|hts-PI FBpp0301117|FBgn0263391|CG43443-PL|hts-PL FBpp0301118|FBgn0263391|CG43443-PM|hts-PM	1.0000	FBpp0301114 type=protein; loc=2R:complement(join(19411160..19411255,19410590..19411073,19409805..19410516,19409620..19409743,19408483..19408593,19408124..19408418,19407975..19408055,19407841..19407912,19399026..19399093,19398692..19398805)); ID=FBpp0301114; name=hts-PI; parent=FBgn0263391,FBtr0309106; dbxref=FlyBase_Annotation_IDs:CG43443-PI,FlyBase:FBpp0301114,REFSEQ:NP_725886,GB_protein:AAF5756…	37.3	56	0.46	ARPADIEQDMR+DATVSQAGDHVVMMGAASK+EFQDVSTDGSPK+FAAVAAAEDGAATAEK+FAAVAAAEDGAATAEKDAAEAVPK+IEDPLQFVPAGTNPR+KFAAVAAAEDGAATAEK+KYPQSEPETEHQVIEIQTQQAPVPR+LLPVGLDNLVLIPEESR+LLPVGLDNLVLIPEESRK+NPFDNVTDDELNEYK+NPFDNVTDDELNEYKR+QAEVVLSDGENVQNGDHSEAHLSTFSQSSK+SVHGEYTDTDFSESEAVLQAGTK+TGLLPLTK+VDMQGQIVEQGTTNFGGNK+VEVLETGTPDPK+VGGAEFEALMR+WLNSPNVYQK+WVAEGSPTHSTPVR+YPQSEPETEHQVIEIQTQQAPVPR
458a	FBpp0311336|FBgn0266696|CG45186-PAD|CG45186-PAD	1.0000	FBpp0311336 type=protein; loc=3L:join(2402723..2406599,2434626..2436228,2439499..2439830,2442436..2442960,2443390..2443838,2443988..2444087,2444499..2446101,2459591..2460153,2461146..2461268,2463057..2464303); ID=FBpp0311336; name=CG45186-PAD; parent=FBgn0266696,FBtr0345111; dbxref=FlyBase:FBpp0311336,FlyBase_Annotation_IDs:CG45186-PAD,GB_protein:AHN57943,REFSEQ:NP_001286918; MD5=d32d4efde360e40d…	15.5	55	0.66	AAGGANSSWESPLQASSAEHGAPTTPR+AAISSIEDIEVTPDELR+AGFVPAQR+ANMFQQLQEQSR+ANSAPFDISATSAFKPTKPLDIR+DIVTTEPPVVVQEALQVR+DVPATLDLLR+EPSSLTLESIIEPEQEEVK+EQVDQDEVK+HPSQGGAIAQLPER+HTTEITSVTVGTR+KAAISSIEDIEVTPDELR+LEDELQQIEAVSEAAK+LLMQPGVQGNGYQQPK+LPQITTVVSK+LQSLEPVSLSVHSR+LVLPDTFR+LVQQQQPQPQPVNR+MDNTGVPASSGILR+QPLVAVSSGISMK+QSLPNGIDFHYVADATPR+RNSLEEAGTGLSPAQAHGILK+SATEPPSSTSPLR+SLGLTEPAEPK+SLGSALHDLEESTTSPSML…
455b	FBpp0301122|FBgn0263391|CG43443-PQ|hts-PQ FBpp0301123|FBgn0263391|CG43443-PR|hts-PR	1.0000	FBpp0301122 type=protein; loc=2R:complement(join(19411160..19411255,19410590..19411073,19409805..19410516,19409620..19409743,19408483..19408593,19408124..19408418,19407975..19408055,19407841..19407912,19406020..19406088,19399026..19399093,19398692..19398799)); ID=FBpp0301122; name=hts-PQ; parent=FBgn0263391,FBtr0309114; dbxref=FlyBase_Annotation_IDs:CG43443-PQ,FlyBase:FBpp0301122,REFSEQ:NP_001246…	33.0	55	0.38	ARPADIEQDMR+DATVSQAGDHVVMMGAASK+FAAVAAAEDGAATAEK+FAAVAAAEDGAATAEKDAAEAVPK+IEDPLQFVPAGTNPR+KFAAVAAAEDGAATAEK+KYPQSEPETEHQVIEIQTQQAPVPR+LLPVGLDNLVLIPEESR+LLPVGLDNLVLIPEESRK+NPFDNVTDDELNEYK+NPFDNVTDDELNEYKR+QAEVVLSDATLSFINGER+SVHGEYTDTDFSESEAVLQAGTK+TGLLPLTK+VDMQGQIVEQGTTNFGGNK+VEVLETGTPDPK+VGGAEFEALMR+WLNSPNVYQK+WVAEGSPTHSTPVR+YPQSEPETEHQVIEIQTQQAPVPR
400b	FBpp0073445|FBgn0001218|CG4147-PB|Hsc70-3-PB FBpp0073446|FBgn0001218|CG4147-PA|Hsc70-3-PA FBpp0073447|FBgn0001218|CG4147-PD|Hsc70-3-PD FBpp0073448|FBgn0001218|CG4147-PC|Hsc70-3-PC FBpp0311376|FBgn0001218|CG4147-PE|Hsc70-3-PE	1.0000	FBpp0073445 type=protein; loc=X:complement(join(11804897..11805021,11802613..11804458)); ID=FBpp0073445; name=Hsc70-3-PB; parent=FBgn0001218,FBtr0073608; dbxref=FlyBase:FBpp0073445,FlyBase_Annotation_IDs:CG4147-PB,GB_protein:AAN09299.1,REFSEQ:NP_511132,GB_protein:AAN09299,FlyMine:FBpp0073445,modMine:FBpp0073445; MD5=90cfc2d2c129e8a211bff4d9b740fb53; length=656; release=r6.09; species=Dmel;;FBpp00…	37.7	53	0.63	AKFEELNLDLFR+DAGVIAGLQVMR+DLEAIVQPVIAK+DVHEIVLVGGSTR+ETAEAYLGK+EWSDTNVQHDIK+FEELNLDLFR+IEIESFFEGDDFSETLTR+IINEPTAAAIAYGLDK+IINEPTAAAIAYGLDKK+ITPSYVAFTADGER+KDLEAIVQPVIAK+LESAIDESIK+LTPEDIDR+LYQGAGGAPPPEGGDDADLK+LYQGAGGAPPPEGGDDADLKDEL+MKETAEAYLGK+SQVFSTASDNQHTVTIQVYEGERPMTK+VEIIANDQGNR+VFAPEEISAMVLGK+VTHAVVTVPAYFNDAQR+WLEQNPDADPEEYK+WLEQNPDADPEEYKK
12	FBpp0070596|FBgn0029688|CG6450-PC|lva-PC FBpp0309608|FBgn0029688|CG6450-PD|lva-PD	1.0000	FBpp0070596 type=protein; loc=X:complement(join(3964701..3964754,3964567..3964638,3964417..3964497,3960642..3964352,3960477..3960584,3956513..3960410,3956307..3956427,3956049..3956245,3955875..3955972)); ID=FBpp0070596; name=lva-PC; parent=FBgn0029688,FBtr0070626; dbxref=FlyBase:FBpp0070596,FlyBase_Annotation_IDs:CG6450-PC,GB_protein:AAF45910.1,REFSEQ:NP_525064,GB_protein:AAF45910,FlyMine:FBpp007…	22.9	52	0.75	AESLEGELSILQTLVAEQK+ALAEYEQLNAQNAELK+ALETQEMEIVTLK+AQLEEVTQQQQR+ATTTATPTVTVDNDLDSTIIEELK+DAELQDANLVSK+DLISSTSTSSNLSQELSSMQR+DNQQLELQQLR+DSDPGDVSLLQTSGSEK+EDEILQLQSQLEDAR+ELQQLQQDQDSEVEHVR+EQMSSHSQEELAELR+ESYPETEAPLAIVGSDSQR+FQSQDGQQQLASLLADNEELQQR+IAQLELQLSNAEQQK+ISSAGSNSELLGTTSAAGSDLK+LAGSSNDLSSLQNVSASTTR+LNEEFQEVER+LNSELEAYR+LQEDASYIESLEAQNTELQAR+LQVTDEIVSQR+LVFEILTK+MLELQSAQEELR+QLEEDKEDQQVSAA…
453a	FBpp0293740|FBgn0260442|CG6831-PB|rhea-PB FBpp0305317|FBgn0260442|CG6831-PE|rhea-PE FBpp0305318|FBgn0260442|CG6831-PF|rhea-PF FBpp0305319|FBgn0260442|CG6831-PG|rhea-PG FBpp0305320|FBgn0260442|CG6831-PH|rhea-PH	1.0000	FBpp0293740 type=protein; loc=3L:join(8561482..8561617,8561687..8562085,8562145..8562336,8562396..8562474,8562533..8563036,8563100..8563188,8563546..8563634,8563979..8564095,8564157..8568744,8568811..8569001,8570968..8571084,8571146..8571661,8572018..8572677,8572898..8573472,8573531..8573789); ID=FBpp0293740; name=rhea-PB; parent=FBgn0260442,FBtr0305210; dbxref=REFSEQ:NP_001246674,GB_protein:AFH0…	23.0	51	0.75	ALLGYISAGQDVLIR+ALQPTVTDIPSATQLSK+AMEATVEAISQEIR+AMHSPPPVGNTQVGPEDLIR+APIQELGSDLR+AVAAGTSNLQADIVSAANLGR+AVANTTAALVLR+DAILDGTHPVTQDK+DHFGIEGDEGSTMVEESVAPSK+DLLSVSMEMAGQTQEEEVR+DPVQLNLLYVQAR+EAIQELQQTVEK+EILISWPLTTVR+ELPTYGVTFFLVK+FDEMILEAAK+FFFSDQNIDSR+GVGTEEMLISTAK+GVIDGVVEMVK+GVTESINQLVDASIQSAPGQK+INAETGIVTGLMEQVNR+INTSMVDGMAQEINAR+LIAALMENDTSGDQLLEAAR+LVDPLLEAVK+NAQGFTTDESDTEYAYR+NLGYAISEMINNAK…
451a	FBpp0293155|FBgn0010905|CG16757-PB|Spn-PB FBpp0293156|FBgn0010905|CG16757-PC|Spn-PC FBpp0293157|FBgn0010905|CG16757-PD|Spn-PD FBpp0293158|FBgn0010905|CG16757-PE|Spn-PE FBpp0293159|FBgn0010905|CG16757-PF|Spn-PF FBpp0293161|FBgn0010905|CG16757-PH|Spn-PH FBpp0293163|FBgn0010905|CG16757-PJ|Spn-PJ FBpp0311290|FBgn0010905|CG16757-PT|Spn-PT	1.0000	FBpp0293155 type=protein; loc=3L:complement(join(2534711..2536211,2524599..2525718,2514310..2514330,2513696..2514197,2513209..2513638,2512793..2513145,2512532..2512731,2512295..2512472,2511878..2511931,2511163..2511763,2509762..2510575,2509364..2509500,2508639..2508865,2508307..2508573)); ID=FBpp0293155; name=Spn-PB; parent=FBgn0010905,FBtr0304613; dbxref=REFSEQ:NP_001246570,GB_protein:AFH04241,F…	21.7	40	0.58	DPENSEVAQLIR+EAANLQNMLQQSQGQYMALDK+EDSLPDDMTAAEAER+EEIIQNLK+EELENGYDLHEK+ERDPENSEVAQLIR+FIVEPAAQVVPTSVVK+FSSGPIHVYSTFSVNDYDR+GPEGLGLSIIGMGVGADAGLEK+HDDDEPEWLR+IQVNDQIIEVDGK+LETTGNENELLSER+LLSSSILENK+LQPAYDQTEEQPHSLNYVDVGYR+NEDVDPVAASAEYELEK+QQSLLSDEQAK+RNEDVDPVAASAEYELEK+SEEPSPVPPPASGSVSALFASSGGDKPEKPER+SLENLLITSATSSR+SLMQEQQELLR+SLVGVTQAYAASVLR+SPPLPPIPAVKPK+SVLIQSPNSSSVEGSPLHR+TVPGTGLIMDSEK+VIN…
447a	FBpp0290582|FBgn0011225|CG5695-PH|jar-PH FBpp0306894|FBgn0011225|CG5695-PL|jar-PL	1.0000	FBpp0290582 type=protein; loc=3R:complement(join(24259055..24259241,24258385..24258458,24258196..24258325,24257971..24258132,24257648..24257910,24257177..24257583,24256360..24257104,24255869..24256301,24255562..24255803,24255285..24255505,24254994..24255224,24254634..24254678,24254404..24254448,24254004..24254124,24253828..24253945,24253663..24253764,24253318..24253598)); ID=FBpp0290582; name=jar…	21.7	37	0.51	AALALQEQLEK+DAAEGYIQGR+EEIISGVNDIYR+EFEVTPTDR+ELYAPDTIK+FFNDNILK+FIEVHYDAK+GAEILEHEFNR+ILDANPVLEAFGNAK+LANESNGQVEDSPPVIR+LEQNGTNFIR+LISFSQVVSNIASR+LNFISVGSK+LTVDLNTK+MLEDTQLVWVR+NGVNDASPMGPNK+QFEGSLALAQLK+QPPLVQPIQEIVTAQHR+SDPENMLAIVAK+SLGELPPHVFAIADK+SVLPPELVSLPAR+TEQLIPGSQK+TIEIASGLK+VLFADLYSMYK
460a	sp|K1C10_HUMAN|	1.0000	sp K1C10_HUMAN	30.0	34	0.44	ALEESNYELEGK+ELTTEIDNNIEQISSYK+GSLGGGFSSGGFSGGSFSR+IRLENEIQTYR+LAADDFR+LASYLDK+LENEIQTYR+LKYENEVALR+NVSTGDVNVEMNAAPGVDLTQLLNNMR+QSLEASLAETEGR+QSVEADINGLR+QSVEADINGLRR+SLLEGEGSSGGGGR+SQYEQLAEQNR+VLDELTLTK+VTMQNLNDR+YENEVALR
425a	FBpp0087142|FBgn0000556|CG8280-PA|Ef1alpha48D-PA FBpp0304260|FBgn0000556|CG8280-PC|Ef1alpha48D-PC FBpp0311272|FBgn0000556|CG8280-PD|Ef1alpha48D-PD FBpp0311273|FBgn0000556|CG8280-PE|Ef1alpha48D-PE	1.0000	FBpp0087142 type=protein; loc=2R:11893575..11894966; ID=FBpp0087142; name=Ef1alpha48D-PA; parent=FBgn0000556,FBtr0088035; dbxref=FlyBase:FBpp0087142,FlyBase_Annotation_IDs:CG8280-PA,GB_protein:AAF58608.1,REFSEQ:NP_477375,GB_protein:AAF58608,FlyMine:FBpp0087142,modMine:FBpp0087142; MD5=2ae59732b0e0ae621052c7236b70a79c; length=463; release=r6.09; species=Dmel;;FBpp0304260 type=protein; loc=2R:11893…	28.3	33	0.48	EHALLAFTLGVK+EVSSYIK+IGGIGTVPVGR+LPLQDVYK+MDSSEPPYSEAR+QLIVGVNK+QTVAVGVIK+STTTGHLIYK+TLIDALDAILPPARPTDK+VETGVLKPGTVVVFAPANITTEVK+YYVTIIDAPGHR
361a	FBpp0073371|FBgn0014133|CG1822-PB|bif-PB FBpp0306539|FBgn0014133|CG1822-PD|bif-PD	1.0000	FBpp0073371 type=protein; loc=X:join(11680853..11681114,11681718..11684254,11687462..11687635,11689201..11689543,11693547..11693938); ID=FBpp0073371; name=bif-PB; parent=FBgn0014133,FBtr0073526; dbxref=FlyBase:FBpp0073371,FlyBase_Annotation_IDs:CG1822-PB,GB_protein:AAN09639.1,REFSEQ:NP_727547,GB_protein:AAN09639,FlyMine:FBpp0073371,modMine:FBpp0073371; MD5=c914c0aee4dd9a54ac6d9f0c4c1af3ad; length…	35.8	33	0.44	DAEATPQSEALSETER+DDDEVEVEEPEMTNSQVR+DGELESGEQPAGVVSNSR+EGDLAATEAGPGTADGAGASK+EVPDYIESDVVIYR+FIIQQQQQQQQQQQQQQQLSPTK+GTAMDNLFQLGVTR+IGSVAGGDVDPQHPPTNPIPDSLDTGEDLSYGPGIVSK+ISTAGAAAAAAPSPPAPK+KGSAVDEDDYHLTATPGAEVVYSEGTQK+LTSIIDDTERPPPDLVK+NQSQTAGGGSGPSSSLHSTENTSMVFNFSK+QIGVIRPLFNSQGAGSTPLTSR+QPSSAAATPPPTGMGFASSTPLR+QVDSPVSALSVMMR+RMELQEPETPER+SFAASTENAHVASGSSSSTSASVR+SGAAGGGGTMLGNLPLGSTALGFYTPMK+STA…
359a	FBpp0073128|FBgn0035497|CG14995-PC|CG14995-PC FBpp0302750|FBgn0035497|CG14995-PI|CG14995-PI	1.0000	FBpp0073128 type=protein; loc=3L:complement(join(4101477..4101556,4100780..4100845,4098026..4098199,4097507..4097804,4096904..4096978,4095972..4096067,4095636..4095874,4095200..4095293,4095009..4095122)); ID=FBpp0073128; name=CG14995-PC; parent=FBgn0035497,FBtr0073272; dbxref=FlyBase_Annotation_IDs:CG14995-PC,FlyBase:FBpp0073128,GB_protein:AAN11584,REFSEQ:NP_728934,FlyMine:FBpp0073128,modMine:FBp…	44.3	33	0.26	EEPVHPPSPMYNTITK+ELDYASLEVLEHAVR+ENGGEWDPEDR+GVEVLALSVNK+KLDNVEVTQQEVEDALR+KNSISDINEIAYLQNLPSLR+LDNVEVTQQEVEDALR+LQELYLR+LTEEMVIAR+NSISDINEIAYLQNLPSLR+QSDLSLIK+SAGPEMTPYR+SSPQQILQQQQHSYPQHSPPPQQQYQQQQQQQQQQQR+YSDGTSSLSASVMNHYSGYHR
205	FBpp0081568|FBgn0002431|CG9484-PA|hyd-PA FBpp0308671|FBgn0002431|CG9484-PB|hyd-PB	1.0000	FBpp0081568 type=protein; loc=3R:complement(join(9725464..9725525,9724480..9724677,9724137..9724416,9723860..9724077,9723561..9723799,9723308..9723498,9719720..9723220,9719477..9719621,9719164..9719397,9718631..9719103,9718331..9718541,9717530..9718276,9716517..9717473,9716374..9716450,9715991..9716316,9715724..9715930,9715521..9715668,9715224..9715454,9714952..9715164)); ID=FBpp0081568; name=hyd…	11.9	33	0.47	AEGSTDSNIYVQLK+DALPVLDITALR+DSPPDSPSGGVEKKSLVGLSVAR+EDQADTALVVEER+ELNTQFGNQSR+ESLIVQTFK+FPAINAAAVAAAAAATSSTSNTASTSK+IIPSSSQSSMLSNIK+IQNDEAIAVQAFVEK+KSPSVVVVDPVDDDNEPLFYSPGK+LGSPTYTFDLAQR+LTLDLFGR+LYIPLYSSK+SPSVVVVDPVDDDNEPLFYSPGK+STEALMATRPEVIIAPNK+STSDHLLLFPAR+STVPASTTVTTPSIEPHTMATTASNLAR+TIDSDINNYSASNLSTAEQAK+VELISANFIR+VFVIFNLEK+VNEAIEIITFK+VPTGSNMVFIDPMALR+VVLMETDDSLPSTSK+YVVPFSSILR
359b	FBpp0073127|FBgn0035497|CG14995-PA|CG14995-PA	1.0000	FBpp0073127 type=protein; loc=3L:complement(join(4101477..4101556,4100780..4100845,4098026..4098199,4097507..4097804,4097206..4097334,4096904..4096978,4095972..4096067,4095636..4095874,4095200..4095293,4095009..4095122)); ID=FBpp0073127; name=CG14995-PA; parent=FBgn0035497,FBtr0073271; dbxref=FlyBase:FBpp0073127,FlyBase_Annotation_IDs:CG14995-PA,GB_protein:AAF47837,REFSEQ:NP_728935,FlyMine:FBpp00…	41.9	32	0.24	ELDYASLEVLEHAVR+ENGGEWDPEDR+GVEVLALSVNK+KLDNVEVTQQEVEDALR+KNSISDINEIAYLQNLPSLR+LDNVEVTQQEVEDALR+LQELYLR+LTEEMVIAR+NSISDINEIAYLQNLPSLR+NSSEGSISHSASDLYQVQAAQPLK+QSDLSLIK+SAGPEMTPYR+SSPQQILQQQQHSYPQHSPPPQQQYQQQQQQQQQQQR+YSDGTSSLSASVMNHYSGYHR
461b	sp|K22E_HUMAN|	1.0000	sp K22E_HUMAN	32.4	31	0.40	AQYEEIAQR+FASFIDK+FLEQQNQVLQTK+GFSSGSAVVSGGSR+GSSSGGGYSSGSSSYGSGGR+HGGGGGGFGGGGFGSR+IEISELNR+LNDLEEALQQAK+NLDLDSIIAEVK+SISISVAGGGGGFGAAGGFGGR+SLVGLGGTK+TAAENDFVTLK+TSQNSELNNMQDLVEDYK+TSQNSELNNMQDLVEDYKK+VDLLNQEIEFLK+YEDEINK+YEELQVTVGR+YLDGLTAER
417b	FBpp0072177|FBgn0003888|CG3401-PA|betaTub60D-PA FBpp0310087|FBgn0003888|CG3401-PB|betaTub60D-PB	1.0000	FBpp0072177 type=protein; loc=2R:join(24306082..24306138,24310722..24310830,24310893..24311137,24311194..24312147); ID=FBpp0072177; name=betaTub60D-PA; parent=FBgn0003888,FBtr0072270; dbxref=FlyBase:FBpp0072177,FlyBase_Annotation_IDs:CG3401-PA,GB_protein:AAF47193.2,REFSEQ:NP_523842,GB_protein:AAF47193,FlyMine:FBpp0072177,modMine:FBpp0072177; MD5=faff26e0b4223b934baefc1ca16310b2; length=454; relea…	23.4	31	0.24	ALTVPELTQQMFDAK+EVDEQMLAVQNK+FPGQLNADLR+IMNTYSVVPSPK+ISEQFSAMFR+LAVNMVPFPR+LHFFMPGFAPLTSR+NSSYFVEWIPNNVK+YLTVAAVFR
392a	FBpp0079831|FBgn0032363|CG6509-PB|Dlg5-PB FBpp0079832|FBgn0032363|CG6509-PA|Dlg5-PA FBpp0307614|FBgn0032363|CG6509-PD|Dlg5-PD	1.0000	FBpp0079831 type=protein; loc=2L:complement(join(11515726..11515780,11511609..11515673,11511179..11511544,11510596..11510850,11510321..11510540,11510024..11510262,11509735..11509964,11509467..11509683,11509300..11509403)); ID=FBpp0079831; name=Dlg5-PB; parent=FBgn0032363,FBtr0080246; dbxref=FlyBase:FBpp0079831,FlyBase_Annotation_IDs:CG6509-PB,GB_protein:AAF53101.1,REFSEQ:NP_609505,GB_protein:AAF5…	18.6	31	0.46	AATQEIAANVLR+AISDSLMAIR+ALMSLFTAGPINVDKDDELMGEVGVPEK+DDELMGEVGVPEK+FAEFFFR+GVSSGVGVSGISGGNGANYDILQAQYK+HSLYGVTAEEINQKPIQR+IEQNSLAFYEPELDVGDR+IPSNPSVASK+LSLNITPSGDFYQPK+LTDTVTMLVQNK+LTIDFSNLFK+NSSGSIDHHYVTSTGPVSGGSMSASSSDR+QQVYDVFHPPPLPK+QYISAVIPGVSIK+SALLELNTLR+SDGLNLFALK+SMDSVQSIEEVMQLMNDPR+SPAISEYGMYAK+SQNSIESILSAK+TGELNEDDLR+TSGQQAQQQVMNASSTSAGFGVGSGSMVGGTGPAAGEFPVR+VELLDSPIR+VLQLANADLK
55	FBpp0073083|FBgn0011692|CG1258-PA|pav-PA	1.0000	FBpp0073083 type=protein; loc=3L:join(4242878..4242888,4242948..4243706,4243765..4244314,4244375..4244696,4244752..4245302,4245364..4245834); ID=FBpp0073083; name=pav-PA; parent=FBgn0011692,FBtr0073227; dbxref=FlyBase:FBpp0073083,FlyBase_Annotation_IDs:CG1258-PA,GB_protein:AAF47868.1,REFSEQ:NP_477025,GB_protein:AAF47868,FlyMine:FBpp0073083,modMine:FBpp0073083; MD5=188823d56b39a149172e19f9b832bb12…	26.3	30	0.43	AANPVPLGTIMQPYLK+EAGNINNSLMTLR+FAEMTQEVQIAR+HMFVHGVTEVEVK+IAVNNLNELGIPEAK+IHESSIDVLNNTLSK+KRPSNGNISALGGGAVPSTVTSAQDVASR+LVQAPTDSQGENVVQDR+LVSNILQSEDLPSLPR+NSLLFTYGVTGSGK+QIEELTFK+QNITVSQLSLVDLAGSER+RPSNGNISALGGGAVPSTVTSAQDVASR+SQSSENILNEK+TDIYATPR+TVEDALEVFQMGQK+VRPLQSDADLTSLR
398a	FBpp0081570|FBgn0051352|CG31352-PA|Unc-115a-PA FBpp0289791|FBgn0051352|CG31352-PB|Unc-115a-PB FBpp0289792|FBgn0051352|CG31352-PC|Unc-115a-PC FBpp0310681|FBgn0051352|CG31352-PG|Unc-115a-PG	1.0000	FBpp0081570 type=protein; loc=3R:complement(join(9704945..9704948,9699051..9699361,9698318..9698989,9697908..9697964,9697208..9697761,9696966..9697139,9696600..9696739,9696422..9696507,9695587..9695653,9695282..9695523,9695110..9695223)); ID=FBpp0081570; name=Unc-115a-PA; parent=FBgn0051352,FBtr0082092; dbxref=GB_protein:AAF54427.3,FlyBase:FBpp0081570,FlyBase_Annotation_IDs:CG31352-PA,GB_protein:…	31.4	30	0.45	ALMGGDLPASSTYSGALSYHYPQAGLIR+DDFPAPPYPYTDPER+EGQALVALDR+EYGRPNAEDISR+IERDDFPAPPYPYTDPER+IYPYHLLLITNYR+IYTYSYLTDAPHYLR+KPPPGEQPK+LNSGIGSAIAK+MSSSALSEMYIR+NGFSSDFSYGGLGDK+NLDHQKPFYEDEMFDR+QATGGGVSSPAPPAESPTR+SEASVDSITEGDR+SLGNAPSYNAIHSYR+SPGMNNEEPIELSHYPAAK+TTTLPYIR+TVSPGLILR+YESPIGASPSR
396a	FBpp0081062|FBgn0003885|CG2512-PA|alphaTub84D-PA FBpp0081153|FBgn0003884|CG1913-PA|alphaTub84B-PA	1.0000	FBpp0081062 type=protein; loc=3R:7531259..7532611; ID=FBpp0081062; name=alphaTub84D-PA; parent=FBgn0003885,FBtr0081538; dbxref=FlyBase:FBpp0081062,FlyBase_Annotation_IDs:CG2512-PA,GB_protein:AAF54007.1,REFSEQ:NP_524264,GB_protein:AAF54007,FlyMine:FBpp0081062,modMine:FBpp0081062; MD5=019098f12132864ff22b77f0b7ff682e; length=450; release=r6.09; species=Dmel;;FBpp0081153 type=protein; loc=3R:join(70…	39.1	30	0.44	AFVHWYVGEGMEEGEFSEAR+AVFVDLEPTVVDEVR+DVNAAIATIK+EIVDLVLDR+FDGALNVDLTEFQTNLVPYPR+FDLMYAK+IHFPLVTYAPVISAEK+LIGQIVSSITASLR+NLDIERPTYTNLNR+QLFHPEQLITGK+TVGGGDDSFNTFFSETGAGK+VGINYQPPTVVPGGDLAK
432a	FBpp0088021|FBgn0028687|CG1341-PA|Rpt1-PA	1.0000	FBpp0088021 type=protein; loc=2R:complement(7652536..7653837); ID=FBpp0088021; name=Rpt1-PA; parent=FBgn0028687,FBtr0088947; dbxref=GB_protein:AAF59219.1,FlyBase:FBpp0088021,FlyBase_Annotation_IDs:CG1341-PA,REFSEQ:NP_477473,GB_protein:AAF59219,FlyMine:FBpp0088021,modMine:FBpp0088021; MD5=76480cb616eeeb3d35baf21492c93f5f; length=433; release=r6.09; species=Dmel;	36.5	29	0.43	DFLEAVKK+ESDTGLAPPALWDLAADK+EVVETPLLHPEK+FDDGAGGDNEVQR+FVNLGIEPPK+FVVDLADSVAPTDIEEGMR+GVLLFGPPGTGK+KVEFGLPDQDGR+QILQNEQPLQVAR+SLDEGDIELLK+TMLELINQLDGFDPR+VATEKDFLEAVK+VEFGLPDQDGR+YQIHIPLPPK
418a	FBpp0085768|FBgn0000578|CG15112-PB|ena-PB	1.0000	FBpp0085768 type=protein; loc=2R:join(19155475..19155914,19158734..19159055,19159120..19159352,19159783..19160035,19160177..19160902,19160974..19161132,19161194..19161415,19161473..19161593,19161660..19161688); ID=FBpp0085768; name=ena-PB; parent=FBgn0000578,FBtr0086584; dbxref=FlyBase_Annotation_IDs:CG15112-PB,FlyBase:FBpp0085768,GB_protein:AAM68439.1,REFSEQ:NP_725859,GB_protein:AAM68439,REFSEQ:…	26.1	28	0.40	AGPIYEAPQR+AMMHALEVLSGR+ASVMVYDDNQK+DPDPEAEVK+FGSASEETILK+FVYGLNFSSQNDAENFAR+KDPDPEAEVK+NEIIDAIK+QVNGDGLSLALSNGDLDTLK+SEYYSIEELQELDLLDYR+SQQQQDQMFEQSIIGAR+TMTSEDAAILR+VANNPGGPPTNGNGYEEDMGYR+VNGDGLSLALSNGDLDTLK+VTTSAPENSGSSTSSGGSGNYGTIGR+WVPSGSSSGLSK+YNQATATFHQWR
360a	FBpp0073277|FBgn0003360|CG16944-PA|sesB-PA FBpp0073278|FBgn0003360|CG16944-PC|sesB-PC FBpp0073279|FBgn0003360|CG16944-PB|sesB-PB FBpp0073280|FBgn0003360|CG16944-PD|sesB-PD FBpp0312078|FBgn0003360|CG16944-PE|sesB-PE	1.0000	FBpp0073277 type=protein; loc=X:complement(join(10782380..10782676,10782173..10782300,10781621..10782095)); ID=FBpp0073277; name=sesB-PA; parent=FBgn0003360,FBtr0073421; dbxref=FlyBase:FBpp0073277,FlyBase_Annotation_IDs:CG16944-PA,GB_protein:AAG22341.1,REFSEQ:NP_511109,GB_protein:AAG22341,FlyMine:FBpp0073277,modMine:FBpp0073277; MD5=c2c1ad011a3bcdf20b09b6b6d65bec98; length=299; release=r6.09; spe…	43.1	27	0.39	AAYFGFYDTAR+ATEVIYK+DFAAGGISAAVSK+DFDAVGFVK+EQGFSSFWR+GAFSNILR+GMLPDPK+GTGGAFVLVLYDEIK+GTGGAFVLVLYDEIKK+LLLQVQHISK+QEGTGAFFK+QVFLGGVDK+SDGIVGLYR+YFPTQALNFAFK
220	FBpp0082728|FBgn0040237|CG6815-PA|bor-PA FBpp0297140|FBgn0040237|CG6815-PB|bor-PB	1.0000	FBpp0082728 type=protein; loc=3R:complement(join(16263730..16263952,16263147..16263621,16262262..16263086,16261991..16262189,16261834..16261926)); ID=FBpp0082728; name=bor-PA; parent=FBgn0040237,FBtr0083276; dbxref=FlyBase:FBpp0082728,FlyBase_Annotation_IDs:CG6815-PA,GB_protein:AAF55289.2,REFSEQ:NP_524996,GB_protein:AAF55289,FlyMine:FBpp0082728,modMine:FBpp0082728; MD5=9550e905085694c6b773f07bdce…	36.1	27	0.40	AALNAFLYR+AKPTDALQGVVLNPK+FAFLDALK+FKLDTFDYGK+FMLVLASNTPEQFDYAINDR+IGKPTLVGETSR+LAEHSGMDFAIMTGGDVAPMGK+LDEMVEFTLPGLEER+LDTFDYGK+QQPQPDQTAGFSEGGGAADPEGR+QTIEHEIEMK+SITGTAAPPLTLTAK+TAGTVIGAGAEAMLTDWDK+VLTAAGGLSLLALGVYTAK+YEDQLLQQQR+YVLQPAAAGAK
437a	FBpp0088478|FBgn0014141|CG3937-PA|cher-PA FBpp0288453|FBgn0014141|CG3937-PG|cher-PG FBpp0292427|FBgn0014141|CG3937-PI|cher-PI FBpp0308014|FBgn0014141|CG3937-PL|cher-PL FBpp0308015|FBgn0014141|CG3937-PM|cher-PM FBpp0308016|FBgn0014141|CG3937-PN|cher-PN	1.0000	FBpp0088478 type=protein; loc=3R:complement(join(17116941..17117226,17110610..17110754,17110214..17110549,17108748..17108839,17107399..17108691,17106954..17107340,17105009..17105813,17104457..17104909,17104256..17104391,17101352..17101432,17100988..17101078,17094609..17094749,17094376..17094545,17092287..17094318,17092040..17092224)); ID=FBpp0088478; name=cher-PA; parent=FBgn0014141,FBtr0089471; …	14.7	26	0.38	AGNAPLDVVVQDVFGTK+AGSEIVDIDVIEK+AYGPGIEPIGPVVGAPANFTVETFSAGK+EAGGGSLAISVEGPSK+ESVPTFFNVDVGEAGPGR+GASAGGLTMAVEGPSK+GSVDVDIQGPNGEIEK+GVPEVIIIDPANHK+IIDNEDNTYSVEVIPPSK+IPDLPINNFTNDWTTGK+IYTEGAGEGEPEVR+LEAFPTGEAK+LIALIEVLSQK+LPLPTTGGNVTAEVR+LTNSEGIPVDNLR+MPTGNIGISFTPR+NAGFGGLSVSIEGPSK+NLTYTVSYIPK+SINNLETDLSDGLR+VVVEQTVDVSK+VYGPGIEHGQVR+YNGEPVQGSPFK
299	FBpp0087704|FBgn0086656|CG8055-PA|shrb-PA	1.0000	FBpp0087704 type=protein; loc=2R:complement(join(9143620..9143797,9143059..9143236,9142717..9143000,9142615..9142655)); ID=FBpp0087704; name=shrb-PA; parent=FBgn0086656,FBtr0088623; dbxref=FlyBase:FBpp0087704,FlyBase_Annotation_IDs:CG8055-PA,GB_protein:AAF58977.2,REFSEQ:NP_610462,GB_protein:AAF58977,FlyMine:FBpp0087704,modMine:FBpp0087704; MD5=99a6da738faeb6a43409910b700b35da; length=226; release…	63.7	26	0.40	ATTTTAVEDDDDPDMK+EALESANTNTAVLTTMK+EIIGIPEPTPTLPEAPTEDLPEK+EISDAISNPVAFGADLDDEDLER+ELDELEQENFDK+ELDELEQENFDKEIIGIPEPTPTLPEAPTEDLPEK+EVAPTTGEAIQK+IEDELNIAR+QLQQIDGTLSTIEMQR+VHDMMDDIAEQQDVAR
312	FBpp0088303|FBgn0023213|CG10811-PA|eIF4G-PA FBpp0111817|FBgn0023213|CG10811-PB|eIF4G-PB FBpp0288389|FBgn0023213|CG10811-PC|eIF4G-PC	1.0000	FBpp0088303 type=protein; loc=4:complement(join(929822..929899,926011..926661,925768..925948,925575..925686,925083..925138,918903..921199,918536..918776,918324..918481,917275..917743,916867..917090,916121..916267,915837..916059,915617..915718,915492..915553)); ID=FBpp0088303; name=eIF4G-PA; parent=FBgn0023213,FBtr0089243; dbxref=FlyBase:FBpp0088303,FlyBase_Annotation_IDs:CG10811-PA,GB_protein:AAF…	17.6	25	0.39	AELEAFLEEEER+AIDEPNFSVSYAR+AQSSVGSSNVNTGPLYR+ATEESMPPNQTHPNLLISDSSK+FDTLVEEIIK+FMLQDVIDLR+IPQQESVGLNNLTSTSSQGSESR+LQIIDPTTK+NEQLSAQYFGTLSSTTPGGSQGGSGK+NILDDFDK+NTGVDVGLQSDSKPETTLNDK+NVSESIVAPITDETDDAGSTPISR+SNTDNEFSDQVTSTNTPATVLSEGPIR+SVAPVAVFIEASETDLK+SVVSEIVDLSAASK+TDVGPTPIVSAMTDAPSVEILPTPQR+TEQEFTQNVSQSTAK
347	sp|TRYP_PIG|	1.0000	sp TRYP_PIG	25.1	24	0.33	IITHPNFNGNTLDNDIMLIK+LGEHNIDVLEGNEQFINAAK+LSSPATLNSR+VATVSLPR
51	FBpp0072693|FBgn0025725|CG7961-PB|alphaCOP-PB FBpp0072694|FBgn0025725|CG7961-PA|alphaCOP-PA	1.0000	FBpp0072693 type=protein; loc=3L:complement(join(1644012..1644957,1641197..1643955)); ID=FBpp0072693; name=alphaCOP-PB; parent=FBgn0025725,FBtr0072811; dbxref=FlyBase:FBpp0072693,FlyBase_Annotation_IDs:CG7961-PB,GB_protein:AAF47535.1,REFSEQ:NP_728648,GB_protein:AAF47535; MD5=66c92cebeb44706586c8d2870900e903; length=1234; release=r6.09; species=Dmel;;FBpp0072694 type=protein; loc=3L:complement(joi…	17.1	23	0.34	AGSFETAFR+ASALDSNYYAAPNK+DPEFVTLYEVQR+DVSAQYQGALLLGDVK+GHPGATDLFGQADAVVK+GVAFHQQMPLFVSGGDDYK+GVNWASFHPTLPLIVSGADDR+ISNLQFR+KDVSAQYQGALLLGDVK+LDAAEAQQLLR+LQPVHQILTLR+LSFLYLITGNLEK+LVGQSIIAYLQQK+QDLILSNGEDR+TALNMFFK+TLDLPIYLTR+TSYTANPNLQSLSGYPLR
459a	sp|ALBU_BOVIN|	1.0000	sp ALBU_BOVIN	24.7	23	0.35	AEFVEVTK+DAFLGSFLYEYSR+DAIPENLPPLTADFAEDK+HLVDEPQNLIK+HPEYAVSVLLR+HPYFYAPELLYYANK+KVPQVSTPTLVEVSR+LGEYGFQNALIVR+LVNELTEFAK+LVTDLTK+QTALVELLK+RHPEYAVSVLLR+TVMENFVAFVDK+VPQVSTPTLVEVSR+YLYEIAR
417c	FBpp0289838|FBgn0003890|CG4869-PB|betaTub97EF-PB FBpp0306927|FBgn0003890|CG4869-PC|betaTub97EF-PC	1.0000	FBpp0289838 type=protein; loc=3R:complement(join(27988099..27988155,27974108..27974342,27972921..27973150,27969660..27969827,27968927..27969191,27967269..27967591,27967106..27967201)); ID=FBpp0289838; name=betaTub97EF-PB; parent=FBgn0003890,FBtr0300611; dbxref=REFSEQ:NP_001163753,GB_protein:ACZ95047,FlyBase:FBpp0289838,FlyBase_Annotation_IDs:CG4869-PB,FlyMine:FBpp0289838,modMine:FBpp0289838; MD5=…	16.6	23	0.16	AVLIDLEPGTMDSVR+FPGQLNADLR+ISEQFTAMFR+LAVNMVPFPR+MSATFIGNSTAIQEIFK+NSSYFVEWIPNNVK
88	FBpp0075069|FBgn0250814|CG4169-PA|UQCR-C2-PA FBpp0303947|FBgn0250814|CG4169-PB|UQCR-C2-PB	1.0000	FBpp0075069 type=protein; loc=3L:join(16584400..16584444,16584589..16584722,16584779..16585082,16585185..16586024); ID=FBpp0075069; name=UQCR-C2-PA; parent=FBgn0250814,FBtr0075309; dbxref=GB_protein:AAF49444.1,FlyBase:FBpp0075069,FlyBase_Annotation_IDs:CG4169-PA,REFSEQ:NP_648905,GB_protein:AAF49444,FlyMine:FBpp0075069,modMine:FBpp0075069; MD5=c89c08293aa606332e429c50fa8be9d2; length=440; release=…	49.5	21	0.32	AAVVGVGIDNNTLAGFAQTLQFPSGGSK+AVNASYSDAGLFGFVVSADSK+AVVAVAGQGAAASNHK+ELVGYTVTTTADNAETGLR+LAGGLSTQNSTAFAIAR+LSSESLLHYVAQTFAAGR+LVVATADATLPVSR+NESYDIQGASHLLR+NIQQVGGTLTTWGDR+NVLEADALLGAIDGISQSQVQEAAK+TVEFLVR+TVVNQLNAVSTEER+VSLVLGAGSR
257	FBpp0085364|FBgn0033051|CG7863-PA|Strica-PA FBpp0307275|FBgn0033051|CG7863-PB|Strica-PB	1.0000	FBpp0085364 type=protein; loc=2R:complement(join(6021938..6023042,6021471..6021882,6021345..6021411)); ID=FBpp0085364; name=Strica-PA; parent=FBgn0033051,FBtr0086028; dbxref=FlyBase:FBpp0085364,FlyBase_Annotation_IDs:CG7863-PA,GB_protein:AAF57292.2,REFSEQ:NP_610193,GB_protein:AAF57292,FlyMine:FBpp0085364,modMine:FBpp0085364; MD5=74222e5afac15cd9bae29c59583c8e5c; length=527; release=r6.09; species…	35.5	21	0.33	ATWASFASTANSSTSSYVSPYR+DDDYSLDDDVVFPILR+MGGEGPIGSTTTTTTTTSSR+QIPSVTSTLTSK+RTPSQAELEALFAK+SQPSQELVAQDPR+TPSQAELEALFAK+TSDIDTIMMNVR+TTSSTSSSSASSITSPPKPSSSVSSISSIFK+VQTTSAATETTNTAVQNSTITDNNK+VTAVAQSQDAQGTISTSLGISK
26	FBpp0071461|FBgn0034577|CG10540-PA|cpa-PA	1.0000	FBpp0071461 type=protein; loc=2R:join(21058022..21058262,21058384..21058553,21058612..21059061); ID=FBpp0071461; name=cpa-PA; parent=FBgn0034577,FBtr0071532; dbxref=FlyBase:FBpp0071461,FlyBase_Annotation_IDs:CG10540-PA,GB_protein:AAF46660.1,REFSEQ:NP_611539,GB_protein:AAF46660,FlyMine:FBpp0071461,modMine:FBpp0071461; MD5=499fbe04f6ba817a7076f7ee6c44ee1c; length=286; release=r6.09; species=Dmel;	60.8	21	0.32	AALDLETLAYTASHYR+DQLTPVR+EASDYQDVEADATAEPWR+ESVVVSNEQQVAK+HGVSSVFGK+IEGTDHNAIISEHNDLGNGR+IVSDFILHAPPGEFNEVFNDVR+IVSYSIGK+KEASDYQDVEADATAEPWR+LIEDAENEYQLAISENYQTMSDTTFK+SQWHVTFQAGSGTAELK+VQVHYYEDGNVQLVSSK
452a	FBpp0293530|FBgn0262579|CG34373-PD|Ect4-PD FBpp0293532|FBgn0262579|CG34373-PF|Ect4-PF FBpp0293533|FBgn0262579|CG34373-PG|Ect4-PG FBpp0293534|FBgn0262579|CG34373-PH|Ect4-PH FBpp0293535|FBgn0262579|CG43119-PI|Ect4-PI FBpp0293536|FBgn0262579|CG43119-PJ|Ect4-PJ FBpp0306073|FBgn0262579|CG43119-PK|Ect4-PK	1.0000	FBpp0293530 type=protein; loc=3L:join(8074475..8074825,8093059..8093337,8098346..8098725,8099146..8099536,8102893..8104818,8104880..8105059,8105127..8105296,8105440..8105657,8106016..8106949,8108639..8108723); ID=FBpp0293530; name=Ect4-PD; parent=FBgn0262579,FBtr0304993; dbxref=REFSEQ:NP_001097541,GB_protein:ABW08490,FlyBase:FBpp0293530,FlyBase:FBpp0111510,FlyBase_Annotation_IDs:CG34373-PD,FlyBas…	14.1	20	0.30	AISQSQQSQTMTSNGIISQEK+EINAIEALK+EQGNTDIFR+FDNGLLNSIR+LQAGDIDYQESK+NFVLVLTPDALHR+NLENSLPSSSEENMAK+SLTAGSGQQEIEQTINK+SNGSQLASLLK+TGDITQQASNNVAASSITVQSENFSADK+TGDITQQASNNVAASSITVQSENFSADKK+TLDVFVSYR+VVTDGFSSEQATSNSAEMK+YSNMLTSIVSSLQEDER
434a	FBpp0088250|FBgn0010217|CG11154-PA|ATPsynbeta-PA FBpp0305828|FBgn0010217|CG11154-PC|ATPsynbeta-PC FBpp0311086|FBgn0010217|CG11154-PD|ATPsynbeta-PD	1.0000	FBpp0088250 type=protein; loc=4:join(1031890..1031953,1032907..1033218,1033272..1034413); ID=FBpp0088250; name=ATPsynbeta-PA; parent=FBgn0010217,FBtr0089186; dbxref=FlyBase:FBpp0088250,FlyBase_Annotation_IDs:CG11154-PA,GB_protein:AAF59391.1,REFSEQ:NP_726631,GB_protein:AAF59391,FlyMine:FBpp0088250,modMine:FBpp0088250; MD5=0f33e3078353582da35dbfb8cdb4639d; length=505; release=r6.09; species=Dmel;;F…	36.8	20	0.31	AIAELGIYPAVDPLDSTSR+EGNDLYNEMIEGGVISLK+FLSQPFQVAEVFTGHAGK+IGLFGGAGVGK+IINVIGEPIDER+IPSAVGYQPTLATDMGSMQER+IPVGAETLGR+LVLEVAQHLGENTVR+LVPLEQTIK+TIAMDGTEGLVR+TVLIMELINNVAK+VALTGLTVAEYFR+VALVYGQMNEPPGAR
400c	FBpp0083974|FBgn0001230|CG5436-PA|Hsp68-PA	1.0000	FBpp0083974 type=protein; loc=3R:complement(24055197..24057104); ID=FBpp0083974; name=Hsp68-PA; parent=FBgn0001230,FBtr0084589; dbxref=FlyBase:FBpp0083974,FlyBase_Annotation_IDs:CG5436-PA,GB_protein:AAF56230.1,REFSEQ:NP_524474,GB_protein:AAF56230,FlyMine:FBpp0083974,modMine:FBpp0083974; MD5=19a6b1d3a1e78c96a21c66915ee98f46; length=635; release=r6.09; species=Dmel;	15.1	20	0.17	DAGAIAGINVLR+DAVITVPAYFNDSQR+DNNVLGTFDLTGVPPAPR+ETAEAYLGTTVK+IINEPTAAAIAYGLDK+STAGDTHLGGEDFDNR+VEIIANDQGNR+VQNLLQNFFGGK
441a	FBpp0088955|FBgn0002174|CG5504-PB|l(2)tid-PB	1.0000	FBpp0088955 type=protein; loc=2R:join(23707154..23708487,23708630..23708858); ID=FBpp0088955; name=l(2)tid-PB; parent=FBgn0002174,FBtr0089504; dbxref=FlyBase:FBpp0088955,FlyBase_Annotation_IDs:CG5504-PB,GB_protein:AAS64764.1,REFSEQ:NP_995932,GB_protein:AAS64764,FlyMine:FBpp0088955,modMine:FBpp0088955; MD5=866804247a35c34a361f9196cb09b5f0; length=520; release=r6.09; species=Dmel;	36.7	19	0.28	DYYATLGVAK+EGGGSGSGQGDGGGGGFISK+ELFVTFR+EYDTYGQTAENIGR+FGFGQAQEMVMDLTFAQAAR+FQEVSEAYEVLSDEQK+KFQEVSEAYEVLSDEQK+LALIEAYAELEEDTPGQIHGIANR+QATAGASEEPGAGAAAK+QGGGFPGGGAGGFGPEGFSQSWQFR+SSIDPEELFR+TNSFDDFADSK+VTVPVPAGIENGQTVR
232	FBpp0083802|FBgn0002622|CG6779-PA|RpS3-PA FBpp0312066|FBgn0002622|CG6779-PB|RpS3-PB	1.0000	FBpp0083802 type=protein; loc=3R:join(23358855..23358890,23359154..23359858); ID=FBpp0083802; name=RpS3-PA; parent=FBgn0002622,FBtr0084410; dbxref=FlyBase:FBpp0083802,FlyBase_Annotation_IDs:CG6779-PA,GB_protein:AAF56129.1,REFSEQ:NP_476632,GB_protein:AAF56129,FlyMine:FBpp0083802,modMine:FBpp0083802; MD5=afce2f20264890e9f016128a095a23e6; length=246; release=r6.09; species=Dmel;;FBpp0312066 type=pro…	39.8	19	0.28	AELNEFLTR+ELAEDGYSGVEVR+ELTAMVQK+FVSDGIFK+IELYAEK+IPPPSKPLDDLSEAK+KPLPDNVSVVEPK+LTGGLAVR+TEIIIMATK+VMLPYDPK
411a	FBpp0085234|FBgn0002645|CG1483-PA|Map205-PA FBpp0085235|FBgn0002645|CG1483-PB|Map205-PB	1.0000	FBpp0085234 type=protein; loc=3R:complement(join(32066329..32067996,32057322..32059145)); ID=FBpp0085234; name=Map205-PA; parent=FBgn0002645,FBtr0085875; dbxref=FlyBase:FBpp0085234,FlyBase_Annotation_IDs:CG1483-PA,GB_protein:AAF57214.1,REFSEQ:NP_524615,GB_protein:AAF57214,FlyMine:FBpp0085234,modMine:FBpp0085234; MD5=a4648a4df4dfaebd3bbd115852724e4b; length=1163; release=r6.09; species=Dmel;;FBpp0…	16.3	18	0.26	DVLDHGPETSVDMELPLDQVPNDADIMK+FTHSASLTYNNGSTSR+INMDGIAVPDER+KVPSTSTPSFSTR+LHEQDVPAHNAEVPLLDF+LLPDTTDEQLLTSALEEK+LLVPGSSSTTTTSSLR+LPISVSDEIPLSSASK+NDGDFSTNSNTTTSTDEVVAR+NTSSTTTSTATATITK+SLSSNVGSTVKPPTK+VPSTSTPSFSTR
387a	FBpp0078298|FBgn0003261|CG10279-PC|Rm62-PC FBpp0078299|FBgn0003261|CG10279-PD|Rm62-PD FBpp0078300|FBgn0003261|CG10279-PB|Rm62-PB FBpp0078301|FBgn0003261|CG10279-PA|Rm62-PA FBpp0078302|FBgn0003261|CG10279-PE|Rm62-PE FBpp0078303|FBgn0003261|CG10279-PF|Rm62-PF FBpp0291159|FBgn0003261|CG10279-PH|Rm62-PH FBpp0291753|FBgn0003261|CG10279-PI|Rm62-PI	1.0000	FBpp0078298 type=protein; loc=3R:complement(join(6005206..6005216,6004017..6005126,6003673..6003911,6001558..6001736,6001163..6001360)); ID=FBpp0078298; name=Rm62-PC; parent=FBgn0003261,FBtr0078649; dbxref=FlyBase:FBpp0078298,FlyBase_Annotation_IDs:CG10279-PC,GB_protein:AAN14332.1,REFSEQ:NP_731033,GB_protein:AAN14332; MD5=91fd1a2ab1e8d5284cd393f1f664c60d; length=578; release=r6.09; species=Dmel;;…	29.9	18	0.22	EANQEINPALENLAR+ELAQQIQQVATEFGSSSYVR+GDGPIALVLAPTR+GGGGGGSQDLPMRPVDFSNLAPFK+GTSFAFFTK+IIIFVETK+LIDFLSAGSTNLK+MLDMGFEPQIR+NFYQEHPNVANR+SNILVATDVAAR+TLGYILPAIVHINNQQPLQR+TLLSDIYDTSESPGK
268	FBpp0085915|FBgn0265297|CG5119-PC|pAbp-PC FBpp0085917|FBgn0265297|CG5119-PA|pAbp-PA FBpp0085919|FBgn0265297|CG5119-PB|pAbp-PB	1.0000	FBpp0085915 type=protein; loc=2R:join(18141507..18141672,18143413..18144897,18144967..18145220); ID=FBpp0085915; name=pAbp-PC; parent=FBgn0265297,FBtr0086736; dbxref=GB_protein:AAF57746.1,FlyBase:FBpp0085915,FlyBase_Annotation_IDs:CG5119-PC,REFSEQ:NP_725750,GB_protein:AAF57746; MD5=6bee88b82e3f7d3c442e363e78d07870; length=634; release=r6.09; species=Dmel;;FBpp0085917 type=protein; loc=2R:join(181…	30.8	18	0.28	AITGQQTAAPNMQIPGAQIAGGAQQR+ALDTMNFDLVR+EFFEPYGK+FSSAGPVLSIR+GAQPQVQGTHAAAAAANNMR+HESVFGVNLYVK+IAFSPYGNITSAK+LFTNVYVK+MQQLGQIYQPNAASGFFVPTLPSNQR+NPPVPQLHQTQPIPQQLQGK+SGVGNVFIK+SLGYAYVNFQQPADAER+VVGSKPLYVALAQR
458b	FBpp0311338|FBgn0266696|CG45186-PAF|CG45186-PAF FBpp0311339|FBgn0266696|CG45186-PAG|CG45186-PAG FBpp0311340|FBgn0266696|CG45186-PAH|CG45186-PAH	1.0000	FBpp0311338 type=protein; loc=3L:join(2388767..2388781,2402555..2408341); ID=FBpp0311338; name=CG45186-PAF; parent=FBgn0266696,FBtr0345113; dbxref=FlyBase:FBpp0311338,FlyBase_Annotation_IDs:CG45186-PAF,GB_protein:AAF47642,REFSEQ:NP_647719; MD5=0cc5b5dd079251aaf772f4f1a8f74477; length=1933; release=r6.09; species=Dmel;;FBpp0311339 type=protein; loc=3L:2402723..2408341; ID=FBpp0311339; name=CG45186…	10.0	17	0.16	AGFVPAQR+DIVTTEPPVVVQEALQVR+DVPATLDLLR+HPSQGGAIAQLPER+LDETELDESEIIDR+LEDELQQIEAVSEAAK+LLMQPGVQGNGYQQPK+MDNTGVPASSGILR+QSLPNGIDFHYVADATPR+SIVYETPQLNLSISELK+SLGLTEPAEPK+TQSANIYNLIQR+TVAPQAAAAEAAAAVGGATR
293	FBpp0087109|FBgn0000253|CG8472-PA|Cam-PA FBpp0087110|FBgn0000253|CG8472-PB|Cam-PB FBpp0293502|FBgn0000253|CG8472-PC|Cam-PC FBpp0293503|FBgn0000253|CG8472-PD|Cam-PD FBpp0311269|FBgn0000253|CG8472-PE|Cam-PE	1.0000	FBpp0087109 type=protein; loc=2R:join(12260186..12260188,12264743..12264917,12269193..12269435,12273766..12273794); ID=FBpp0087109; name=Cam-PA; parent=FBgn0000253,FBtr0088001; dbxref=FlyBase:FBpp0087109,FlyBase_Annotation_IDs:CG8472-PA,GB_protein:AAF58542.1,REFSEQ:NP_523710,GB_protein:AAF58542; MD5=0d8d56d0155abaee6c91bd24448526f1; length=149; release=r6.09; species=Dmel;;FBpp0087110 type=protei…	44.3	17	0.26	EADIDGDGQVNYEEFVTMMTSK+EAFSLFDK+EAFSLFDKDGDGTITTK+LTDEEVDEMIR+VFDKDGNGFISAAELR
27	FBpp0071475|FBgn0003391|CG3722-PA|shg-PA	1.0000	FBpp0071475 type=protein; loc=2R:complement(join(21055847..21056473,21050806..21054702)); ID=FBpp0071475; name=shg-PA; parent=FBgn0003391,FBtr0071546; dbxref=FlyBase:FBpp0071475,FlyBase_Annotation_IDs:CG3722-PA,GB_protein:AAF46659.1,REFSEQ:NP_476722,GB_protein:AAF46659,FlyMine:FBpp0071475,modMine:FBpp0071475; MD5=80b1dc696951ee9044014498f1469320; length=1507; release=r6.09; species=Dmel;	14.7	17	0.26	AFDGIYDDYTTVVIK+AFDMDGTSANNIVSFELADNR+ANDEDGVGTTVSTVK+AYNVVPDPPQDAQIEVR+DFQSPDALSLK+DPNDIPDIADFLGDK+DPNDIPDIADFLGDKK+DVGATTVDDVR+EEFISVPR+ETIINYEDEGGGER+IQVEDVNDNIPYYTEVK+LDYETITEYELK+LLEDANTNTEVIEVK+NADQHIVYSIHQNDGNR+VFVDDLDDWDLEDK+VIASDNSPSSLFDNGEPNR
245	FBpp0084761|FBgn0029176|CG11901-PB|Ef1gamma-PB FBpp0084762|FBgn0029176|CG11901-PA|Ef1gamma-PA FBpp0291632|FBgn0029176|CG11901-PC|Ef1gamma-PC	1.0000	FBpp0084761 type=protein; loc=3R:join(29220297..29220308,29220430..29220579,29220643..29221776); ID=FBpp0084761; name=Ef1gamma-PB; parent=FBgn0029176,FBtr0085392; dbxref=FlyBase:FBpp0084761,FlyBase_Annotation_IDs:CG11901-PB,GB_protein:AAN14165.1,REFSEQ:NP_733280,GB_protein:AAN14165,FlyMine:FBpp0084761,modMine:FBpp0084761; MD5=7a3335c94c68f5c5ed188081c655b1c3; length=431; release=r6.09; species=Dm…	24.8	17	0.25	AAEPAEELDAADEALAAEPK+ALIAAQYSGAQVK+DPFDALPK+GTFNFDDFK+GTLYTYPENFR+KAAEPAEELDAADEALAAEPK+LQDATFLAGER+LVTQYFSWSGTDK+QEAEAVLQQLNQK+SIPYFFDK
210	FBpp0081834|FBgn0037891|CG5214-PA|CG5214-PA	1.0000	FBpp0081834 type=protein; loc=3R:join(11244442..11244516,11244787..11244890,11244945..11245046,11245121..11245660,11245739..11245883,11246088..11246393,11246458..11246592); ID=FBpp0081834; name=CG5214-PA; parent=FBgn0037891,FBtr0082358; dbxref=FlyBase:FBpp0081834,FlyBase_Annotation_IDs:CG5214-PA,GB_protein:AAF54625.1,REFSEQ:NP_650064,GB_protein:AAF54625,FlyMine:FBpp0081834,modMine:FBpp0081834; MD…	23.1	17	0.26	AAAPAAAPAPAAPK+AAVENPAIIVAGL+ASAYALQDQPVVNAVIDGTDIVYR+DGDTVKPGQALFK+EAVLFLR+FGFMSIFAK+GLVVPVIR+NVEGMNYADIEIALAGLADK
20	FBpp0071050|FBgn0004403|CG1524-PB|RpS14a-PB FBpp0071051|FBgn0004403|CG1524-PA|RpS14a-PA FBpp0071052|FBgn0004404|CG1527-PA|RpS14b-PA FBpp0311458|FBgn0004404|CG1527-PB|RpS14b-PB	1.0000	FBpp0071050 type=protein; loc=X:join(7934034..7934270,7934330..7934548); ID=FBpp0071050; name=RpS14a-PB; parent=FBgn0004403,FBtr0071094; dbxref=FlyBase:FBpp0071050,FlyBase_Annotation_IDs:CG1524-PB,GB_protein:AAF46297.1,REFSEQ:NP_524884,GB_protein:AAF46297; MD5=67c629577ede1be33d27f3af361fb96a; length=151; release=r6.09; species=Dmel;;FBpp0071051 type=protein; loc=X:join(7934034..7934270,7934330..…	46.4	17	0.27	ADRDEASPYAAMLAAQDVAEK+DEASPYAAMLAAQDVAEK+EEVQVQLGPQVR+IEDVTPIPSDSTR+TLGITALHIK+TPGPGAQSALR+VQKEEVQVQLGPQVR
74	FBpp0074278|FBgn0283469|CG6842-PA|Vps4-PA FBpp0309628|FBgn0283469|CG6842-PB|Vps4-PB	1.0000	FBpp0074278 type=protein; loc=X:join(17908578..17908713,17908808..17909669,17909781..17910009,17910078..17910179); ID=FBpp0074278; name=Vps4-PA; parent=FBgn0283469,FBtr0074504; dbxref=FlyBase:FBpp0074278,FlyBase_Annotation_IDs:CG6842-PA,GB_protein:AAF48783.1,REFSEQ:NP_573258,GB_protein:AAF48783,FlyMine:FBpp0074278,modMine:FBpp0074278; MD5=91073d84c60a032bf49393ff0e2f5918; length=442; release=r6.0…	26.0	16	0.23	DALMEPVR+EAVILPIK+FPQLFTGK+GILLFGPPGTGK+IHLGNTTHVLTEQDLK+KFTEDFGQEG+LEDAIVIEKPK+LYEHGVEYFLHTIK+STFFSVSSSDLMSK+TEGYSGADISIVVR
444a	FBpp0111619|FBgn0085446|CG34417-PH|CG34417-PH FBpp0290539|FBgn0085446|CG34417-PJ|CG34417-PJ FBpp0292304|FBgn0085446|CG34417-PL|CG34417-PL FBpp0307654|FBgn0085446|CG34417-PR|CG34417-PR FBpp0307656|FBgn0085446|CG34417-PT|CG34417-PT FBpp0307657|FBgn0085446|CG34417-PU|CG34417-PU FBpp0311298|FBgn0085446|CG34417-PW|CG34417-PW FBpp0311299|FBgn0085446|CG34417-PX|CG34417-PX	1.0000	FBpp0111619 type=protein; loc=X:join(6543104..6543160,6551906..6552293,6552639..6554771,6554909..6555259,6555866..6561550,6561626..6562159,6562225..6562364,6576790..6576957,6577037..6577112,6577944..6583351); ID=FBpp0111619; name=CG34417-PH; parent=FBgn0085446,FBtr0112707; dbxref=FlyBase:FBpp0111619,FlyBase_Annotation_IDs:CG34417-PH,REFSEQ:NP_001096896,GB_protein:ABW09348,FlyMine:FBpp0111619,modM…	4.6	16	0.21	AGGSVTTTTTTITTK+EAPTPSWEQPATR+FSTETTSETVEEYDDR+GRPSPSTNLITEEK+KELIYSSNADELAAIK+MSGTKPHPEMSSLKPGGDR+QQLQDEDDSSPPLLDAR+SITTTYTTNTTGR+SLVEEVTDALSR+SPTGGQVEELR+TGATGAAGPVSSSSIGSR+TQLQETVVFGDETSGR+VEQVDSTTPIAPGK+VVSSSSTVEYGDEPR+YPDVVQEPDDEPR
415a	FBpp0085697|FBgn0010434|CG11949-PA|cora-PA FBpp0309411|FBgn0010434|CG11949-PG|cora-PG	1.0000	FBpp0085697 type=protein; loc=2R:join(19235516..19235662,19235763..19236208,19236267..19236419,19236485..19236843,19236942..19237063,19238152..19238314,19238382..19238434,19238789..19241785,19242174..19242395,19242484..19242585,19242704..19242859,19243069..19243179,19243255..19243320); ID=FBpp0085697; name=cora-PA; parent=FBgn0010434,FBtr0086509; dbxref=FlyBase:FBpp0085697,FlyBase_Annotation_IDs:…	14.9	16	0.23	ADATPTDLSGAYVTATAVTTR+ADVAAGLAGAAGSK+GPQGYSSGAPGSYKPISDPTADFLESQR+IAPNQTAELEDK+IGLAFNYAPGNENALK+IYTATGEVDQATGEPLYAATQVDPESGEVYTK+LLQDPLLSPTTR+LQGSAVDAAAVPLSDSQK+QAQVQTTTETVPITR+SEYGDIDPNTGDIDPATAVTDPVTGK+SLGVLNLDTGLLDTK+SPLFTTSATTGPHVESTR+VVLGEDTPGFSGHGEIISTQTVSSK
354a	FBpp0072338|FBgn0035060|CG16932-PC|Eps-15-PC FBpp0072339|FBgn0035060|CG16932-PB|Eps-15-PB FBpp0072340|FBgn0035060|CG16932-PA|Eps-15-PA	1.0000	FBpp0072338 type=protein; loc=2R:complement(join(24774908..24774973,24774577..24774813,24773742..24774505,24773362..24773683,24773212..24773301,24772598..24772795,24772098..24772541,24771849..24772037,24771725..24771790,24769419..24769683,24768681..24769360)); ID=FBpp0072338; name=Eps-15-PC; parent=FBgn0035060,FBtr0072433; dbxref=FlyBase:FBpp0072338,FlyBase_Annotation_IDs:CG16932-PC,GB_protein:AA…	17.7	16	0.21	AAMENQNAELVSEYQLK+AAQPTGGFGSGGGGGFADFDDFDNK+AFDAFNDNFEDQFK+APSGEGFGDGGFVANFPK+ATVAGVDLQPQEVKPTYSNPELEMISK+AVVSVFDAFGEIGTR+DGLVSGLEVK+DIAPPAAIPPLPVAVPPMTR+LTNHLQATQLQISSVR+SMVTQLLETQR+YEDPFSIKDPFAEEGEEELSEGK
123	FBpp0077378|FBgn0031437|CG9881-PA|Arpc5-PA FBpp0307163|FBgn0031437|CG9881-PB|Arpc5-PB	1.0000	FBpp0077378 type=protein; loc=2L:join(2580369..2580581,2580644..2580886); ID=FBpp0077378; name=Arpc5-PA; parent=FBgn0031437,FBtr0077694; dbxref=FlyBase:FBpp0077378,FlyBase_Annotation_IDs:CG9881-PA,GB_protein:AAF51237.1,REFSEQ:NP_608693,GB_protein:AAF51237,FlyMine:FBpp0077378,modMine:FBpp0077378; MD5=88da80488ded78214c9538518c16fa00; length=151; release=r6.09; species=Dmel;;FBpp0307163 type=protei…	68.2	16	0.23	DHALNITLR+EDDGVESAAAGPDESEITTLLTQGK+GFEIPSEGSSGHLLQWHEK+KIDVDQYNEDNFR+STQMDQAIDTLDQNDLIDVLMK+SVEALLSALQNAPLR
108	FBpp0076460|FBgn0262716|CG7558-PA|Arp3-PA FBpp0306212|FBgn0262716|CG7558-PB|Arp3-PB	1.0000	FBpp0076460 type=protein; loc=3L:complement(join(8115682..8115725,8115408..8115588,8115030..8115344,8114257..8114793,8114113..8114196,8113956..8114051)); ID=FBpp0076460; name=Arp3-PA; parent=FBgn0262716,FBtr0076737; dbxref=FlyBase:FBpp0076460,FlyBase_Annotation_IDs:CG7558-PA,GB_protein:AAF50488.1,REFSEQ:NP_523968,GB_protein:AAF50488,FlyMine:FBpp0076460,modMine:FBpp0076460; MD5=ddf317cc31cb4aa1759…	22.7	16	0.22	AEPEDHYFLLTEPPLNTPENR+APFNVDVGYER+EPQFIIPSAIAIK+EREVGIPPEQSLETAK+EVGIPPEQSLETAK+LGFAGNKEPQFIIPSAIAIK+NFSGVNTVTK+RPLYNNIVLSGGSTMFK
99	FBpp0075618|FBgn0011284|CG11276-PA|RpS4-PA FBpp0075619|FBgn0011284|CG11276-PB|RpS4-PB FBpp0312080|FBgn0011284|CG11276-PC|RpS4-PC	1.0000	FBpp0075618 type=protein; loc=3L:join(13042012..13042014,13042110..13042368,13042442..13042539,13043166..13043337,13043574..13043827); ID=FBpp0075618; name=RpS4-PA; parent=FBgn0011284,FBtr0075884; dbxref=FlyBase:FBpp0075618,FlyBase_Annotation_IDs:CG11276-PA,GB_protein:AAF49847.1,REFSEQ:NP_729871,GB_protein:AAF49847,FlyMine:FBpp0075618; MD5=9432bd09df680f6871c732d2390f7b76; length=261; release=r6.…	33.7	15	0.22	GNKPYISLPK+GVPFLVTHDGR+HPGSFDIVHIK+LTNVFIIGK+TDPTYPAGYMDVITLEK+YALNGAEVTK+YPDPLIHANDSVQVDIASGK
395a	FBpp0080528|FBgn0020503|CG5020-PB|CLIP-190-PB FBpp0080529|FBgn0020503|CG5020-PA|CLIP-190-PA FBpp0290655|FBgn0020503|CG5020-PM|CLIP-190-PM	1.0000	FBpp0080528 type=protein; loc=2L:join(17385631..17385895,17394430..17394492,17400396..17400551,17400612..17400827,17400893..17401058,17401113..17401290,17401519..17401581,17402375..17402485,17404730..17404840,17405356..17405422,17405485..17406941,17406996..17408825,17408893..17409023,17409091..17409299,17409359..17409405); ID=FBpp0080528; name=CLIP-190-PB; parent=FBgn0020503,FBtr0080975; dbxref=F…	10.4	15	0.21	GNEFDTQLAEYQK+INFLNSIIADMQQK+LDESNTVLESQK+LNESNVQLENK+LSGELQQVQEANGDIK+LSSELQNLK+LTEIQQSLQELQDSVK+SNIPTPATSGTGIPQPSK+SQENEGNLQGESLAVTEK+SQFSMQDLLR+TENLELSTGTQTTIK+VVQVQLEQLQQQAAASGEEGSK
365a	FBpp0074070|FBgn0011742|CG9901-PA|Arp2-PA FBpp0111781|FBgn0011742|CG9901-PB|Arp2-PB	1.0000	FBpp0074070 type=protein; loc=X:complement(join(16553344..16553391,16552340..16552450,16550250..16550465,16549977..16550186,16549478..16549906,16549242..16549412)); ID=FBpp0074070; name=Arp2-PA; parent=FBgn0011742,FBtr0074295; dbxref=FlyBase:FBpp0074070,FlyBase_Annotation_IDs:CG9901-PA,GB_protein:AAF48621.1,REFSEQ:NP_523372,GB_protein:AAF48621,FlyMine:FBpp0074070,modMine:FBpp0074070; MD5=0ad6307a…	23.4	15	0.23	DLMVGDEASQLR+DMVFIGGAVLAEVTK+GYAFNHSADFETVR+HIVLSGGSTMYPGLPSR+IGDIEVK+ILLTEPPMNPTK+SLLEVSYPMENGVVR
362a	FBpp0073766|FBgn0264078|CG32593-PA|Flo2-PA FBpp0073768|FBgn0264078|CG32593-PE|Flo2-PE FBpp0303247|FBgn0264078|CG32593-PI|Flo2-PI FBpp0303248|FBgn0264078|CG32593-PJ|Flo2-PJ FBpp0303249|FBgn0264078|CG32593-PK|Flo2-PK FBpp0312521|FBgn0264078|CG32593-PM|Flo2-PM	1.0000	FBpp0073766 type=protein; loc=X:join(14840971..14841019,14924226..14924413,14925646..14925684,14926766..14926874,14930747..14931314,14931802..14931985,14932048..14932227); ID=FBpp0073766; name=Flo2-PA; parent=FBgn0264078,FBtr0073949; dbxref=FlyBase:FBpp0073766,FlyBase_Annotation_IDs:CG32593-PA,GB_protein:AAF48407.2,REFSEQ:NP_727797,GB_protein:AAF48407,FlyMine:FBpp0073766,modMine:FBpp0073766; MD5=…	31.3	15	0.21	ADELLGTASEQFLGK+ANFDQEINTAK+DVYDDVQYLASLGK+IAAEVAAPLAK+IGSAEAHAIELVGK+KIGSAEAHAIELVGK+MGIEILSFTIK+QIEIESQEVQR+QTILQTLEGHLR+QYGDAAIMNIVLESLPK+TDEIVLIGGNDNITNDVTR
358a	FBpp0072904|FBgn0001233|CG1242-PA|Hsp83-PA FBpp0305095|FBgn0001233|CG1242-PB|Hsp83-PB	1.0000	FBpp0072904 type=protein; loc=3L:3194499..3196652; ID=FBpp0072904; name=Hsp83-PA; parent=FBgn0001233,FBtr0073040; dbxref=FlyBase:FBpp0072904,FlyBase_Annotation_IDs:CG1242-PA,GB_protein:AAF47734.1,REFSEQ:NP_523899,GB_protein:AAF47734,FlyMine:FBpp0072904,modMine:FBpp0072904; MD5=f397796e386213d935f678daad2c75b8; length=717; release=r6.09; species=Dmel;;FBpp0305095 type=protein; loc=3L:3194499..3196…	14.8	15	0.20	ALLFIPR+EGLELPEDESEKK+ELISNASDAIDK+FYDQFSK+GVVDSEDIPLNLSR+HSQFIGYPIK+QLEINPDHPIVETLR+SDLVNNLGTIAK+TAGTLTIIDTGIGMTK+TMELIEELTEDKENYK+TPFDLFENQK
17	FBpp0070842|FBgn0003514|CG3595-PA|sqh-PA FBpp0308586|FBgn0003514|CG3595-PB|sqh-PB FBpp0308587|FBgn0003514|CG3595-PC|sqh-PC FBpp0308588|FBgn0003514|CG3595-PD|sqh-PD FBpp0311461|FBgn0003514|CG3595-PE|sqh-PE	1.0000	FBpp0070842 type=protein; loc=X:complement(join(6223585..6224004,6223407..6223511)); ID=FBpp0070842; name=sqh-PA; parent=FBgn0003514,FBtr0070877; dbxref=FlyBase:FBpp0070842,FlyBase_Annotation_IDs:CG3595-PA,GB_protein:AAF46132.1,REFSEQ:NP_511057,GB_protein:AAF46132,FlyMine:FBpp0070842,modMine:FBpp0070842; MD5=807e3bc581534791d4f6419b52e6812c; length=174; release=r6.09; species=Dmel;;FBpp0308586 ty…	35.1	15	0.23	ATSNVFAMFDQAQIAEFK+EAFNMIDQNR+FTDEDVDEMYR+LQGTDPEDVIK+NGLFDYLEFTR
145	FBpp0078606|FBgn0015331|CG14637-PA|abs-PA	1.0000	FBpp0078606 type=protein; loc=3R:4233129..4234988; ID=FBpp0078606; name=abs-PA; parent=FBgn0015331,FBtr0078967; dbxref=FlyBase:FBpp0078606,FlyBase_Annotation_IDs:CG14637-PA,GB_protein:AAF52165.1,REFSEQ:NP_524220,GB_protein:AAF52165,FlyMine:FBpp0078606,modMine:FBpp0078606; MD5=cf1e3436858801b79fb1ade7dc19643c; length=619; release=r6.09; species=Dmel;	28.6	15	0.22	AGAASMNVTQQVEYVK+ALMGVAELAK+DLIGIAFTGSGK+DVLVATDVASK+GIQYEQPIK+GVHIVVATPGRLMDMLDK+ILVEGETPSPPIR+IVQLVSETAQPK+MIDMGFEEDVR+NPTPIQVQGLPTVLAGR+QTLLFSATMPK+SALVKPVTINVGR+TAPPVLIFAEK+YNISLLDQHTELK
127	FBpp0077549|FBgn0011570|CG17158-PA|cpb-PA FBpp0304020|FBgn0011570|CG17158-PB|cpb-PB	1.0000	FBpp0077549 type=protein; loc=2L:join(1705112..1705114,1705400..1706227); ID=FBpp0077549; name=cpb-PA; parent=FBgn0011570,FBtr0077881; dbxref=FlyBase:FBpp0077549,FlyBase_Annotation_IDs:CG17158-PA,GB_protein:AAF51349.1,REFSEQ:NP_477005,GB_protein:AAF51349,FlyMine:FBpp0077549,modMine:FBpp0077549; MD5=63699f7116834714c9842e71742564ae; length=276; release=r6.09; species=Dmel;;FBpp0304020 type=protein…	29.0	15	0.24	KLEIEANYAFDQYR+LEIEANYAFDQYR+LTSTAMLWLQTNK+NTLNEIYFGK+QDLAAAILR+QGSGTMNLGGSLTR+SPWSNSYYPPLEDGQMPSER
85	FBpp0074673|FBgn0036929|CG7668-PA|CG7668-PA FBpp0304966|FBgn0036929|CG7668-PC|CG7668-PC	1.0000	FBpp0074673 type=protein; loc=3L:join(20002918..20002992,20003303..20004363,20004417..20004549); ID=FBpp0074673; name=CG7668-PA; parent=FBgn0036929,FBtr0074904; dbxref=FlyBase:FBpp0074673,FlyBase_Annotation_IDs:CG7668-PA,GB_protein:AAF49079.2,REFSEQ:NP_649170,GB_protein:AAF49079,FlyMine:FBpp0074673,modMine:FBpp0074673; MD5=b8fb3804c19a9cded87dc5043adfbbb9; length=422; release=r6.09; species=Dmel;…	22.7	14	0.22	DHDEFVLLGSSK+EGNDQIVEIEK+FREGNDQIVEIEK+GWMIIQR+IVQLEGAVK+LLSLGEYSGNAGDAFR+LQTQIMDLQSDLDLSR+MTEILSEYNVNNK+YDNFVIGDEK
442a	FBpp0089056|FBgn0032456|CG6214-PA|MRP-PA FBpp0089057|FBgn0032456|CG6214-PB|MRP-PB FBpp0089058|FBgn0032456|CG6214-PC|MRP-PC FBpp0089059|FBgn0032456|CG6214-PD|MRP-PD FBpp0089060|FBgn0032456|CG6214-PE|MRP-PE FBpp0089061|FBgn0032456|CG6214-PF|MRP-PF FBpp0089062|FBgn0032456|CG6214-PG|MRP-PG FBpp0089063|FBgn0032456|CG6214-PH|MRP-PH FBpp0089064|FBgn0032456|CG6214-PI|MRP-PI FBpp0089065|FBgn0032456|CG6214…	1.0000	FBpp0089056 type=protein; loc=2L:join(12722431..12722484,12722559..12724070,12724206..12724343,12724472..12724618,12725712..12725796,12725859..12726678,12726746..12727116,12730843..12731066,12737959..12738176,12738241..12738747,12738807..12739188,12743980..12744171); ID=FBpp0089056; name=MRP-PA; parent=FBgn0032456,FBtr0090013; dbxref=FlyBase:FBpp0089056,FlyBase_Annotation_IDs:CG6214-PA,GB_protein…	9.0	14	0.18	ADIDILSAGDLTEIGEK+DNILFGQTYDR+ESTVGEIVNLMAVDAQR+GQIIEFASPTELLDNPK+INLDPFEIK+LMNEVLSGIK+MGEISESGTFDQLVK+SQTGGVEFAVYK+SSLTLALFR+SSVVQAFLGEMEK+VEFQNFQVR
363a	FBpp0073822|FBgn0004924|CG6146-PA|Top1-PA FBpp0099689|FBgn0004924|CG6146-PC|Top1-PC FBpp0300905|FBgn0004924|CG6146-PD|Top1-PD	1.0000	FBpp0073822 type=protein; loc=X:join(15319781..15319807,15321154..15321371,15321861..15322827,15322899..15322975,15324071..15325200,15325275..15325525,15325587..15325738,15325816..15325918); ID=FBpp0073822; name=Top1-PA; parent=FBgn0004924,FBtr0074005; dbxref=FlyBase_Annotation_IDs:CG6146-PA,FlyBase:FBpp0073822,GB_protein:AAF48440.1,REFSEQ:NP_511161,GB_protein:AAF48440; MD5=cecbaefb37c41b73b1f5e4…	12.8	14	0.20	ADEPPFVVK+AVALYFIDK+ENVVVFDFPGK+EVFNNNFFK+FYYDGKPLELSEETEEAATFYAK+NGYEESIVDIK+QEATDRPDGGMDNDDDDDIPLLAR+TLQSQLDLLTDPSATVPEK+YYNEVEVEK
339	FBpp0292958|FBgn0033889|CG6701-PB|CG6701-PB FBpp0292959|FBgn0033889|CG6701-PC|CG6701-PC FBpp0292960|FBgn0033889|CG6701-PD|CG6701-PD FBpp0308979|FBgn0033889|CG6701-PE|CG6701-PE	1.0000	FBpp0292958 type=protein; loc=2R:complement(join(13979184..13979340,13978942..13979117,13977645..13977849,13977376..13977580,13975434..13977304,13975269..13975374,13974927..13975203,13974591..13974837,13973653..13974410)); ID=FBpp0292958; name=CG6701-PB; parent=FBgn0033889,FBtr0303989; dbxref=FlyBase:FBpp0292958,FlyBase_Annotation_IDs:CG6701-PB,REFSEQ:NP_001188923,GB_protein:AAF58307; MD5=d22394d…	13.4	14	0.19	ASFNINPYR+EITQENLTGTLR+GIASTTDVPGGAPAEGNKPIIEEYK+HPISMSSNPLSTNTER+ILFPGEIPNTPLASGVLQLNNK+LLQTDIGIISPYK+QDAAGTSILVTNAPVTNAAAPSVIPR+QETPALHSSSVSRPAIR+SELETIFDELPK+TLLQVEDIER+TLVGEQYLNEDFITNK
316	FBpp0088490|FBgn0264855|CG4260-PA|AP-2alpha-PA FBpp0088945|FBgn0264855|CG4260-PB|AP-2alpha-PB	1.0000	FBpp0088490 type=protein; loc=2L:complement(join(413396..413459,412447..412658,411782..412237,411129..411718,410127..411060,409790..410073,409532..409736,409388..409465)); ID=FBpp0088490; name=AP-2alpha-PA; parent=FBgn0264855,FBtr0089488; dbxref=FlyBase:FBpp0088490,FlyBase_Annotation_IDs:CG4260-PA,GB_protein:AAF56103.2,REFSEQ:NP_476819,GB_protein:AAF56103,FlyMine:FBpp0088490,modMine:FBpp0088490; …	13.7	14	0.19	ALLLSTYIK+DMAESFSNEIPK+ESSILAVLK+FINLFPEIR+LGLFYGNK+LLQNYNPVTEEAGVR+LNETLETILNK+QSAALCLLR+SPAPLTSAAQNNALVNNSHSK+TNIQDVFR+VGGYILGEFGNLIAGDSR
277	FBpp0086484|FBgn0024754|CG8200-PA|Flo1-PA FBpp0086485|FBgn0024754|CG8200-PB|Flo1-PB	1.0000	FBpp0086484 type=protein; loc=2R:complement(join(15569119..15569170,15568751..15568826,15568152..15568506,15567243..15567713,15567029..15567172,15566803..15566967,15566574..15566591)); ID=FBpp0086484; name=Flo1-PA; parent=FBgn0024754,FBtr0087351; dbxref=FlyBase:FBpp0086484,FlyBase_Annotation_IDs:CG8200-PA,GB_protein:AAF58120.1,REFSEQ:NP_477358,GB_protein:AAF58120,FlyMine:FBpp0086484,modMine:FBpp0…	27.5	14	0.20	AAYDVEVQTK+AEAEMAYELQAAK+AFVWPVGQQVQR+EAAMVEMLLDTLPK+LTGEVLSIVNK+SEAEINHIALVTLEGHQR+TQEIAVQEQEIMR+VAAEVAAPLSQAK+VVMEAEAEAESIR
254	FBpp0085265|FBgn0000559|CG2238-PA|EF2-PA FBpp0085266|FBgn0000559|CG2238-PC|EF2-PC FBpp0305182|FBgn0000559|CG2238-PD|EF2-PD	1.0000	FBpp0085265 type=protein; loc=2L:complement(join(21682039..21682041,21681344..21681558,21680757..21681284,21679484..21680180,21678311..21679402)); ID=FBpp0085265; name=EF2-PA; parent=FBgn0000559,FBtr0085911; dbxref=GB_protein:AAF57226.2,FlyBase:FBpp0085265,FlyBase_Annotation_IDs:CG2238-PA,REFSEQ:NP_525105,GB_protein:AAF57226,FlyMine:FBpp0085265,modMine:FBpp0085265; MD5=cb0f7ba7258fdf523fe8177c095…	12.3	14	0.19	ALPMPDGLPEDIDNGDVSAK+DSVVAGFQWASK+EGILADENLR+EGLPDLSQYLDK+EGLPDLSQYLDKL+MEMLYEGPHDDEAAIAVK+STAISMYFEVEEK+SVQYLNEIK+YDYDVTEAR
215	FBpp0082219|FBgn0038145|CG8863-PA|Droj2-PA FBpp0082220|FBgn0038145|CG8863-PB|Droj2-PB FBpp0082221|FBgn0038145|CG8863-PC|Droj2-PC FBpp0082222|FBgn0038145|CG8863-PD|Droj2-PD FBpp0082223|FBgn0038145|CG8863-PE|Droj2-PE	1.0000	FBpp0082219 type=protein; loc=3R:join(13383479..13384579,13384670..13384780); ID=FBpp0082219; name=Droj2-PA; parent=FBgn0038145,FBtr0082751; dbxref=FlyBase:FBpp0082219,FlyBase_Annotation_IDs:CG8863-PA,GB_protein:AAF54939.1,REFSEQ:NP_650283,GB_protein:AAF54939; MD5=efbff2329a246c0e487de7a3cf5fb77c; length=403; release=r6.09; species=Dmel;;FBpp0082220 type=protein; loc=3R:join(13383479..13384579,13…	25.6	14	0.21	AISQAYEVLSDADK+AISQAYEVLSDADKR+DLIVSTQPGEVIR+DVVHQMSVQLEELYNGATR+ETGYYDILGVKPNATPDELK+FFGAGFGGSGGGR+MAYDEDDGGYQDGPR+NPMDFFEK
196	FBpp0080890|FBgn0032859|CG10954-PA|Arpc2-PA FBpp0312086|FBgn0032859|CG10954-PB|Arpc2-PB	1.0000	FBpp0080890 type=protein; loc=2L:join(20417594..20417667,20420319..20420412,20420490..20420589,20420648..20420834,20420897..20421117,20422145..20422236,20422302..20422411,20422469..20422496); ID=FBpp0080890; name=Arpc2-PA; parent=FBgn0032859,FBtr0081358; dbxref=FlyBase:FBpp0080890,FlyBase_Annotation_IDs:CG10954-PA,GB_protein:AAF53892.2,REFSEQ:NP_610033,GB_protein:AAF53892,FlyMine:FBpp0080890,modM…	37.2	14	0.19	ASHTAPQVLFSHR+DNTINLIHMFR+IADFDGVLYHISNVNGDK+IIEETLLVK+MILLEINNR+NAQAGLKPESIDIR+NDETLYVEAKPDR+VGDNIGYVTFVLFPR+VTVVFSTIFR
193	FBpp0080727|FBgn0032731|CG10641-PA|Swip-1-PA FBpp0309283|FBgn0032731|CG10641-PB|Swip-1-PB	1.0000	FBpp0080727 type=protein; loc=2L:complement(join(18986672..18986910,18978355..18978769)); ID=FBpp0080727; name=Swip-1-PA; parent=FBgn0032731,FBtr0081185; dbxref=FlyBase:FBpp0080727,FlyBase_Annotation_IDs:CG10641-PA,GB_protein:AAF53731.1,REFSEQ:NP_609925,GB_protein:AAF53731,FlyMine:FBpp0080727,modMine:FBpp0080727; MD5=aa96792e1477ff83c91e7dcc3268d4e2; length=217; release=r6.09; species=Dmel;;FBpp0…	52.1	14	0.20	AQAGELDSDSGLNQLAR+DGFLDLQELK+DSVDSPSSTTNTDSSELTHILNR+EFLLIFR+LTEVDVEQVGVSGAK+QMIAEVDEDNDGK+RQEIMESQEAGIEVR+VVNVYTDFPEFSR
433a	FBpp0088242|FBgn0017545|CG2168-PA|RpS3A-PA FBpp0300615|FBgn0017545|CG2168-PF|RpS3A-PF	1.0000	FBpp0088242 type=protein; loc=4:complement(join(66840..67180,66273..66738)); ID=FBpp0088242; name=RpS3A-PA; parent=FBgn0017545,FBtr0089175; dbxref=FlyBase:FBpp0088242,GB_protein:AAF59372.1,FlyBase_Annotation_IDs:CG2168-PA,REFSEQ:NP_524618,GB_protein:AAF59372,FlyMine:FBpp0088242,modMine:FBpp0088242; MD5=01e3a94c58ad043665c9117cee125392; length=268; release=r6.09; species=Dmel;;FBpp0300615 type=pro…	36.6	13	0.19	APNMFQTR+IASDYLK+IYPLHDVYIR+LALDSIAK+MTDIITNEVSGADLK+SVEAVVSSEGAVIDRPEGYEPPVQEAV+VFEVSLADLQK+WQTLIEAIVEAK
44	FBpp0072120|FBgn0263006|CG3725-PG|SERCA-PG FBpp0072121|FBgn0263006|CG3725-PE|SERCA-PE FBpp0072122|FBgn0263006|CG3725-PB|SERCA-PB FBpp0072123|FBgn0263006|CG3725-PD|SERCA-PD FBpp0072124|FBgn0263006|CG3725-PA|SERCA-PA FBpp0072125|FBgn0263006|CG3725-PH|SERCA-PH FBpp0072126|FBgn0263006|CG3725-PC|SERCA-PC FBpp0072127|FBgn0263006|CG3725-PF|SERCA-PF FBpp0309946|FBgn0263006|CG3725-PI|SERCA-PI	1.0000	FBpp0072120 type=protein; loc=2R:complement(join(23932667..23932784,23932574..23932591,23932406..23932488,23930158..23932329,23929983..23930098,23929682..23929918,23929500..23929617,23929231..23929431)); ID=FBpp0072120; name=SERCA-PG; parent=FBgn0263006,FBtr0072211; dbxref=FlyBase:FBpp0072120,GB_protein:AAM68281.1,FlyBase_Annotation_IDs:CG3725-PG,REFSEQ:NP_726386,GB_protein:AAM68281; MD5=b5943523…	14.9	13	0.20	AEIGIAMGSGTAVAK+EFDDLSPTEQK+EFTLEFSR+EIVPGDLVEVSVGDK+FSIPVVLLDETLK+GAPEGVLER+IGVFAEDEDTTGK+ILALTGQYGTGR+NAESAIEALK+NILFSGTNVAAGK+TVEQSLNFFGTDPER+VGEATETALIVLAEK
387b	FBpp0081374|FBgn0263231|CG9748-PA|bel-PA FBpp0306433|FBgn0263231|CG9748-PB|bel-PB	1.0000	FBpp0081374 type=protein; loc=3R:complement(join(8659963..8660007,8658015..8658387,8655987..8657843,8655785..8655906)); ID=FBpp0081374; name=bel-PA; parent=FBgn0263231,FBtr0081888; dbxref=FlyBase:FBpp0081374,FlyBase_Annotation_IDs:CG9748-PA,GB_protein:AAF54262.1,REFSEQ:NP_536783,GB_protein:AAF54262,FlyMine:FBpp0081374,modMine:FBpp0081374; MD5=7a5214f0ded2bee922609d09b676d354; length=798; release=…	16.4	13	0.16	ELATQIFEEAK+FEDNYNGGEFDSR+GGGGGSGSNLNEQTAEDGQAQQQQQPR+IVEQLNMPPTGQR+MGNLGVATSFFNEK+MLDMGFEPQIR+QYPLGLVLAPTR+VGLENIR+WQEPERPAGFDGSEGGQSAGGNR
335	FBpp0290421|FBgn0033919|CG8547-PC|CG8547-PC FBpp0290422|FBgn0033919|CG8547-PD|CG8547-PD FBpp0308989|FBgn0033919|CG8547-PE|CG8547-PE	1.0000	FBpp0290421 type=protein; loc=2R:complement(join(14264129..14264197,14263864..14264063,14263590..14263795,14262475..14263529,14261980..14262171,14261786..14261920)); ID=FBpp0290421; name=CG8547-PC; parent=FBgn0033919,FBtr0301203; dbxref=REFSEQ:NP_610947,GB_protein:AAF58267,FlyBase:FBpp0290421,FlyBase_Annotation_IDs:CG8547-PC; MD5=f4fd64d4c5e1a5cd924060777d99b23a; length=618; release=r6.09; specie…	32.4	13	0.18	EIETAVASPNQQHVPSVNK+ELQDIALGDGILPAPGTK+ETETSNTVNSIHGPPNGGPYEPGLPQSAPLK+GPDYGSPSPFPVDGVEYPVNSNPPQR+QLPLGSGPAGTPPGNR+SSYQYSSSGDNNVSYQGK+TINNNVELLPATSSTHQTLTSGTTIDK+TYTYEIPATGPGSNTSTINR+VDDLMQSFGTTTDHVDR+VDIETPVR
314	FBpp0088439|FBgn0039757|CG1883-PA|RpS7-PA FBpp0088440|FBgn0039757|CG1883-PC|RpS7-PC FBpp0088970|FBgn0039757|CG1883-PD|RpS7-PD FBpp0308324|FBgn0039757|CG1883-PE|RpS7-PE	1.0000	FBpp0088439 type=protein; loc=3R:complement(join(30208490..30208657,30208093..30208425,30206638..30206721)); ID=FBpp0088439; name=RpS7-PA; parent=FBgn0039757,FBtr0089422; dbxref=FlyBase:FBpp0088439,FlyBase_Annotation_IDs:CG1883-PA,GB_protein:AAF57023.1,REFSEQ:NP_651782,GB_protein:AAF57023,FlyMine:FBpp0088439,modMine:FBpp0088439; MD5=447ca4c3ce12c2358f0f94bf5fea1d6b; length=194; release=r6.09; spe…	42.8	13	0.18	AVIIYVPIPQQK+DVTFEFPDNYLNV+EIEFGSK+IIKPGGSDPDDFEK+IQIILVR+KAVIIYVPIPQQK+SIAQALVELEANSDLKPYLR+VDTFTSVYK
244	FBpp0084754|FBgn0028692|CG11888-PA|Rpn2-PA FBpp0303405|FBgn0028692|CG11888-PB|Rpn2-PB FBpp0306599|FBgn0028692|CG11888-PC|Rpn2-PC	1.0000	FBpp0084754 type=protein; loc=3R:join(29153731..29154673,29154736..29156043,29156302..29157113); ID=FBpp0084754; name=Rpn2-PA; parent=FBgn0028692,FBtr0085385; dbxref=FlyBase:FBpp0084754,FlyBase_Annotation_IDs:CG11888-PA,GB_protein:AAF56868.1,REFSEQ:NP_651677,GB_protein:AAF56868,FlyMine:FBpp0084754,modMine:FBpp0084754; MD5=6b7894fc98cb2788a266883fac70e746; length=1020; release=r6.09; species=Dmel;…	14.8	13	0.19	AEDQELVEPVAAFGPMNDEEK+DSLALMQSYLPK+EAIALLEPMVK+EPEPTSEILQNPAR+LEEADPLVTSLSSDKDPVLR+LTATASLGVIHR+NAQAIEDMVSYAQETQHEK+NTAPIPTALPSTFKPQGTTSEDGAK+SDEDITEETPADDKVER
173	FBpp0079625|FBgn0086347|CG7438-PA|Myo31DF-PA FBpp0079626|FBgn0086347|CG7438-PB|Myo31DF-PB FBpp0293078|FBgn0086347|CG7438-PC|Myo31DF-PC	1.0000	FBpp0079625 type=protein; loc=2L:complement(join(10505926..10506014,10497853..10498155,10496629..10496848,10494879..10495104,10494428..10494811,10494288..10494367,10492789..10494195,10492557..10492714,10492331..10492499)); ID=FBpp0079625; name=Myo31DF-PA; parent=FBgn0086347,FBtr0080035; dbxref=FlyBase:FBpp0079625,FlyBase_Annotation_IDs:CG7438-PA,GB_protein:AAF52966.1,REFSEQ:NP_523538,GB_protein:A…	16.1	13	0.18	EAGVQDFVLLDQVSMEK+ELFENAPHLFAIADSAYR+ELTSISVSPGR+IITVEAASNVEVPNFRPK+LLQVTETELSTALTK+NVLIQSNAILETFGNAK+QMNIYGPETIRKYK+SMADLVVTLLK+VKNVLIQSNAILETFGNAK+YHYLNQGSMDILTEK+YIAAVTNAQGQNEIER+YLGLLENLR
131	FBpp0077720|FBgn0031256|CG4164-PA|CG4164-PA	1.0000	FBpp0077720 type=protein; loc=2L:join(453262..454270,454330..454385); ID=FBpp0077720; name=CG4164-PA; parent=FBgn0031256,FBtr0078060; dbxref=FlyBase:FBpp0077720,FlyBase_Annotation_IDs:CG4164-PA,GB_protein:AAF51493.1,REFSEQ:NP_608525,GB_protein:AAF51493,FlyMine:FBpp0077720,modMine:FBpp0077720; MD5=76f6f7bc06412e4896f330dacff740ad; length=354; release=r6.09; species=Dmel;	20.6	13	0.20	FQDLGAAYEVLSNPDK+FQDLGAAYEVLSNPDKR+FVAEGEPHIDGEPGDLIVR+HLDGHLVPVTR+ILDQSSINR+TLEIEVEQGMVDGQETR
105	FBpp0076207|FBgn0005533|CG3922-PB|RpS17-PB	1.0000	FBpp0076207 type=protein; loc=3L:complement(join(9429695..9429697,9429174..9429325,9428874..9429114)); ID=FBpp0076207; name=RpS17-PB; parent=FBgn0005533,FBtr0076479; dbxref=FlyBase:FBpp0076207,FlyBase_Annotation_IDs:CG3922-PB,GB_protein:AAF50272.1,REFSEQ:NP_524002,GB_protein:AAF50272,FlyMine:FBpp0076207,modMine:FBpp0076207; MD5=03edf5c0f514b34ba6142f641ccf4f7a; length=131; release=r6.09; species=…	36.6	13	0.19	DNYVPAVSALEQDIIEVDADTK+GLQLTQPNTNNFGR+IAGYVTHLMGR+RDNYVPAVSALEQDIIEVDADTK
66	FBpp0073966|FBgn0000319|CG9012-PA|Chc-PA FBpp0073967|FBgn0000319|CG9012-PB|Chc-PB FBpp0089397|FBgn0000319|CG9012-PC|Chc-PC FBpp0089398|FBgn0000319|CG9012-PD|Chc-PD FBpp0111709|FBgn0000319|CG9012-PE|Chc-PE FBpp0111710|FBgn0000319|CG9012-PF|Chc-PF FBpp0308531|FBgn0000319|CG9012-PG|Chc-PG	1.0000	FBpp0073966 type=protein; loc=X:complement(join(15834123..15834164,15833492..15833699,15828952..15833253,15828716..15828882,15828563..15828649,15828272..15828502)); ID=FBpp0073966; name=Chc-PA; parent=FBgn0000319,FBtr0074179; dbxref=FlyBase:FBpp0073966,FlyBase_Annotation_IDs:CG9012-PA,GB_protein:AAF48522.1,REFSEQ:NP_477042,GB_protein:AAF48522,FlyMine:FBpp0073966,modMine:FBpp0073966; MD5=7e1eb52b2…	11.4	12	0.17	ADDPSAYVDVVDVASK+AINEALNGLLIDEEDYQGLR+ALEHYTDLYDIK+ALIDLFEGFK+ESYIESELIYAYAR+ISADTIFVTAPHEASGGIIGVNR+IVDFAMPYLIQVLR+LADLEEFISGPNHADIQK+LLYNNVSNFAR+NNLAGAEDLFVR+NSIDGFDNFDNIALAQK+TGYLPLVKPYLR+VNYTPDYVFLLR
64	FBpp0073902|FBgn0027329|CG8231-PA|Tcp-1zeta-PA	1.0000	FBpp0073902 type=protein; loc=X:join(15746771..15746907,15747308..15748772); ID=FBpp0073902; name=Tcp-1zeta-PA; parent=FBgn0027329,FBtr0074086; dbxref=FlyBase:FBpp0073902,FlyBase_Annotation_IDs:CG8231-PA,GB_protein:AAF48503.1,REFSEQ:NP_573066,GB_protein:AAF48503,FlyMine:FBpp0073902,modMine:FBpp0073902; MD5=bf1bdbb9f23081efbcddee7a5d40b156; length=533; release=r6.09; species=Dmel;	22.0	12	0.17	AAQALAINISAAK+ALEVLDQVK+ASTAQDDSTGDGTTTTVMLIGELLK+AYNELVAFK+EGILALR+GIDPISLDALAK+LAVQAFADALLVIPK+NLVEVANTSLK+TLAVNSGYDAQDTIVK
62	FBpp0073781|FBgn0030612|CG5599-PA|CG5599-PA	1.0000	FBpp0073781 type=protein; loc=X:join(15086227..15086298,15086803..15087486,15087553..15087951,15088015..15088248); ID=FBpp0073781; name=CG5599-PA; parent=FBgn0030612,FBtr0073964; dbxref=FlyBase:FBpp0073781,FlyBase_Annotation_IDs:CG5599-PA,GB_protein:AAF48423.1,REFSEQ:NP_573000,GB_protein:AAF48423,FlyMine:FBpp0073781,modMine:FBpp0073781; MD5=9a4306132d6f7690e2f99c8069017799; length=462; release=r6…	21.4	12	0.17	QYLENPALFLLH+TIIEIAK+TPSAAPSGAASVSVPADR+TPSAAPSGAASVSVPADRVEVLK+TVSFNLSDIGEGIR+VIDGVTMASFSNVWK+VIIPATPSVR+YPIVNSSLDLASESLVFK
351a	FBpp0072158|FBgn0086129|CG3231-PA|snama-PA	1.0000	FBpp0072158 type=protein; loc=2R:join(24087551..24087716,24087776..24088010,24088065..24088543,24088604..24088878,24088942..24089267,24089556..24089705,24089766..24090059,24090122..24091892); ID=FBpp0072158; name=snama-PA; parent=FBgn0086129,FBtr0072249; dbxref=GB_protein:AAF47162.1,FlyBase:FBpp0072158,FlyBase_Annotation_IDs:CG3231-PA,REFSEQ:NP_611884,GB_protein:AAF47162,FlyMine:FBpp0072158,modMi…	13.2	12	0.17	AAGASDDPSEITSDVLR+AQSPSIEINAAQLSPTHNATENVNPK+GQSQVGEVPASYR+IMASQPVINDTEMETNVGK+KPVAEVEPEETEVKPEK+SHSILTVGAASDDNLGPR+TEAVEPPPPGFEPLQLTDEDGYR+VGSGPIDDPLEAFNR+WEIDENILGLEDSSK
32	FBpp0071794|FBgn0011211|CG3612-PA|blw-PA	1.0000	FBpp0071794 type=protein; loc=2R:join(22799204..22799269,22799896..22800476,22800569..22801370,22801483..22801692); ID=FBpp0071794; name=blw-PA; parent=FBgn0011211,FBtr0071883; dbxref=FlyBase:FBpp0071794,FlyBase_Annotation_IDs:CG3612-PA,GB_protein:AAF46903.1,REFSEQ:NP_726243,GB_protein:AAF46903,FlyMine:FBpp0071794,modMine:FBpp0071794; MD5=9adab5c6a725023536c45cc02a2d2dad; length=552; release=r6.0…	23.7	12	0.19	AVDSLVPIGR+ELIIGDR+GMALNLEPDNVGVVVFGNDK+HALIIYDDLSK+SAEISNILEER+TALAIDTIINQK+TGAIVDVPVGDELLGR+TSEQALLDTIAK+VVDALGNAIDGK+VYGLNNIQADEMVEFSSGLK
274	FBpp0086269|FBgn0034138|CG8332-PA|RpS15-PA FBpp0086270|FBgn0034138|CG8332-PB|RpS15-PB	1.0000	FBpp0086269 type=protein; loc=2R:complement(join(16571189..16571197,16570917..16571005,16570626..16570848,16570259..16570384)); ID=FBpp0086269; name=RpS15-PA; parent=FBgn0034138,FBtr0087123; dbxref=FlyBase:FBpp0086269,FlyBase_Annotation_IDs:CG8332-PA,GB_protein:AAF57984.1,REFSEQ:NP_611136,GB_protein:AAF57984,FlyMine:FBpp0086269,modMine:FBpp0086269; MD5=dfe1be0f7a42b717525ecab027c7c122; length=148…	36.7	12	0.16	EAPPNEKPEIVK+GVDLDQLLDMPNNQLVELMHSR+KEAPPNEKPEIVK+NMIIVPEMTGSIIGVYNGK
185	FBpp0080048|FBgn0025724|CG6699-PA|beta'COP-PA	1.0000	FBpp0080048 type=protein; loc=2L:join(13379022..13379376,13379495..13380114,13380177..13380759,13380995..13382181); ID=FBpp0080048; name=beta'COP-PA; parent=FBgn0025724,FBtr0080469; dbxref=FlyBase:FBpp0080048,FlyBase_Annotation_IDs:CG6699-PA,GB_protein:AAF53294.2,REFSEQ:NP_524836,GB_protein:AAF53294,FlyMine:FBpp0080048,modMine:FBpp0080048; MD5=4642d653163872c0bb3f07e4fd6b6fd0; length=914; release…	14.6	12	0.17	ADVVLPTIPK+AGQSLADPAQYTNLFPGLGDALR+GTNNVALGYDEGSIIIK+HPLQELFAAEQGAAGQHLEEK+LAANLPLNSER+LPEAAFFAR+NWILTGSDDMQIR+SFTPEYGAESIYGGYYFGVK+VFNYNTLEK
16	FBpp0070765|FBgn0028474|CG4119-PA|CG4119-PA FBpp0309405|FBgn0028474|CG4119-PB|CG4119-PB	1.0000	FBpp0070765 type=protein; loc=X:join(5666406..5666468,5666557..5666798,5667210..5668332,5668398..5669226,5669302..5669945,5670051..5670146); ID=FBpp0070765; name=CG4119-PA; parent=FBgn0028474,FBtr0070799; dbxref=FlyBase:FBpp0070765,FlyBase_Annotation_IDs:CG4119-PA,GB_protein:AAF46056.1,REFSEQ:NP_572242,GB_protein:AAF46056,FlyMine:FBpp0070765,modMine:FBpp0070765; MD5=30e60862de8db5011e39681c9cc99c…	17.2	12	0.17	FFSGEYENPSLEFEK+IEATGVFVNDDDNDENINPK+ILINVNQEPPAAATSSVHQR+LLIYELDAK+NEAAASAGSSADAAAANIK+NEIDSGLMER+NNGGGSSSSSNNK+NSATISSQPTVYQRPPEPQPQFR+QSSAVSAATAAAAAVSQK+SQQLDSYDPDMAGTNDDDSISNDDR
407a	FBpp0084150|FBgn0046214|CG11844-PB|vig2-PB FBpp0084151|FBgn0046214|CG11844-PC|vig2-PC FBpp0084152|FBgn0046214|CG11844-PA|vig2-PA FBpp0112266|FBgn0046214|CG11844-PD|vig2-PD	1.0000	FBpp0084150 type=protein; loc=3R:join(25123399..25123479,25123632..25124115,25124590..25125356); ID=FBpp0084150; name=vig2-PB; parent=FBgn0046214,FBtr0084775; dbxref=FlyBase:FBpp0084150,FlyBase_Annotation_IDs:CG11844-PB,GB_protein:AAF56404.2,REFSEQ:NP_733083,GB_protein:AAF56404,FlyMine:FBpp0084150,modMine:FBpp0084150; MD5=a347fb02289ec9f37bc83fa6435cdd62; length=443; release=r6.09; species=Dmel;;…	18.2	11	0.15	EDSANEQSADPAVAAEEDESK+ESNGEFGNELPQR+ESNSEDELEYDPSLYPQR+IVDIQFNFNDGR+TTGETSPQAEKEDSANEQSADPAVAAEEDESK
370a	FBpp0074549|FBgn0027291|CG12233-PA|l(1)G0156-PA FBpp0300338|FBgn0027291|CG12233-PC|l(1)G0156-PC FBpp0307649|FBgn0027291|CG12233-PD|l(1)G0156-PD	1.0000	FBpp0074549 type=protein; loc=X:complement(join(19521673..19521699,19520660..19520827,19519904..19520298,19519696..19519831,19519287..19519625)); ID=FBpp0074549; name=l(1)G0156-PA; parent=FBgn0027291,FBtr0074780; dbxref=FlyBase:FBpp0074549,FlyBase_Annotation_IDs:CG12233-PA,GB_protein:AAN09496.1,REFSEQ:NP_573388,GB_protein:AAN09496,FlyMine:FBpp0074549,modMine:FBpp0074549; MD5=b20de9f2881c026d8971c…	28.0	11	0.13	FGIPQAAIDSVNTNK+FPEIQFEEK+IFTAANVPIEWEAVDVTPVR+MSDGLFLR+SLNLALR+TLYDDVDVVTIR+VTLIPGDGIGPEISAAVQK+YLTGDLGGR
239	FBpp0084559|FBgn0040080|CG5692-PA|pins-PA	1.0000	FBpp0084559 type=protein; loc=3R:join(27583088..27584374,27584633..27585322); ID=FBpp0084559; name=pins-PA; parent=FBgn0040080,FBtr0085189; dbxref=FlyBase:FBpp0084559,FlyBase_Annotation_IDs:CG5692-PA,GB_protein:AAF56721.1,REFSEQ:NP_524999,GB_protein:AAF56721,FlyMine:FBpp0084559,modMine:FBpp0084559; MD5=12d22847df5b4f0846d29f933ff2640b; length=658; release=r6.09; species=Dmel;	18.4	11	0.17	AGVAFFQAAIQAGTEDLR+AVEFYQENLK+DDDFFEMLSR+GATVPDEDFFSLIMK+KPLVQQNSLFVDPTNLPGLK+LLGMPDSEPSPTEEEAR+SELPRPNVTMDAEAEAPPR+SVPEAAVPGAPR
223	FBpp0083441|FBgn0025865|CG3637-PA|Cortactin-PA FBpp0297440|FBgn0025865|CG3637-PB|Cortactin-PB FBpp0297441|FBgn0025865|CG3637-PC|Cortactin-PC FBpp0297442|FBgn0025865|CG3637-PD|Cortactin-PD	1.0000	FBpp0083441 type=protein; loc=3R:complement(join(21063898..21064064,21063426..21063829,21062226..21063334)); ID=FBpp0083441; name=Cortactin-PA; parent=FBgn0025865,FBtr0084039; dbxref=FlyBase:FBpp0083441,FlyBase_Annotation_IDs:CG3637-PA,GB_protein:AAF55840.1,REFSEQ:NP_524426,GB_protein:AAF55840,FlyMine:FBpp0083441,modMine:FBpp0083441; MD5=f9df6ebf38c67c333b6d660cdc9e6f5a; length=559; release=r6.09…	21.1	11	0.17	ASAGHQIQATSAASAEDDDWETDPDFVNDVSEQEQR+EEPTASTTSAAVAPTPTVVPAR+EEPTASTTSAAVAPTPTVVPAREPETAPVAK+EETEQADLDK+TGGIGNAISAFNQMQSPVSETPPAR+YGLFPANYVQVVGQNS
187	FBpp0080146|FBgn0001961|CG8978-PB|Arpc1-PB FBpp0080147|FBgn0001961|CG8978-PA|Arpc1-PA	1.0000	FBpp0080146 type=protein; loc=2L:complement(join(13829346..13829418,13828216..13829276)); ID=FBpp0080146; name=Arpc1-PB; parent=FBgn0001961,FBtr0080569; dbxref=FlyBase:FBpp0080146,FlyBase_Annotation_IDs:CG8978-PB,GB_protein:AAN10852.1,REFSEQ:NP_723845,GB_protein:AAN10852; MD5=83db65a9444b399f94cc53e9cef31895; length=377; release=r6.09; species=Dmel;;FBpp0080147 type=protein; loc=2L:complement(joi…	42.7	11	0.16	DIEEPPTPTPWGNR+KPLGQLMAEFR+LADVLNQHDLR+NAYVWTQGDDGK+NSQTSGGGWINSVSFSSDGNK+STVTSLDWHPNNVLLLAGSTDYK+TENTDTVVDSIHQNAITSVR+TQIALSPNNHEIHIYSR+VFSAFIK+VSTSGVDGQLVIWNVEQGGINGGMR
174	FBpp0079642|FBgn0053303|CG33303-PA|CG33303-PA FBpp0304506|FBgn0053303|CG33303-PB|CG33303-PB	1.0000	FBpp0079642 type=protein; loc=2L:complement(join(10375148..10375733,10374301..10375091)); ID=FBpp0079642; name=CG33303-PA; parent=FBgn0053303,FBtr0080052; dbxref=FlyBase:FBpp0079642,FlyBase_Annotation_IDs:CG33303-PA,GB_protein:AAS64675.1,REFSEQ:NP_995680,GB_protein:AAS64675,FlyMine:FBpp0079642,modMine:FBpp0079642; MD5=4730c7d543cc804b2f0a4e3a3e917471; length=458; release=r6.09; species=Dmel;;FBpp…	22.1	11	0.13	GEQSFTFTFPR+IILPEGSSDIR+MHLIDHIYDNMAIDEATIK+NEPVKGEQSFTFTFPR+QTFIVETVASK+TLDLTSQLVK+TQYTLGYNVPSYEYMFNDGNK+TYLPASASGVYYR
18	FBpp0070880|FBgn0029874|CG3342-PA|CG3342-PA	1.0000	FBpp0070880 type=protein; loc=X:complement(join(6527751..6527803,6526368..6527676)); ID=FBpp0070880; name=CG3342-PA; parent=FBgn0029874,FBtr0070918; dbxref=FlyBase:FBpp0070880,FlyBase_Annotation_IDs:CG3342-PA,GB_protein:AAF46167.1,REFSEQ:NP_572324,GB_protein:AAF46167,FlyMine:FBpp0070880,modMine:FBpp0070880; MD5=3dab6cdea8f0fcee5edda9cce454bcea; length=453; release=r6.09; species=Dmel;	23.6	11	0.16	EFITFMVK+EQALEDLR+ESYLQFYDDEQR+KLSASSLAVANASTSSDTPLAVTTLDK+LSASSLAVANASTSSDTPLAVTTLDK+MQLHISALQEALR+SSTQETGDSPPAAWNTAIAK+TTPNPPQPQPR+VTLPTLEK
98	FBpp0075517|FBgn0267795|CG32138-PA|CG32138-PA FBpp0075518|FBgn0267795|CG32138-PB|CG32138-PB FBpp0113065|FBgn0267795|CG32138-PC|CG32138-PC FBpp0306179|FBgn0267795|CG32138-PD|CG32138-PD	1.0000	FBpp0075517 type=protein; loc=3L:join(14054068..14054343,14061428..14061511,14065072..14065158,14065589..14067268,14067330..14067543,14067612..14067904,14068192..14068746,14068808..14068927,14069892..14070134); ID=FBpp0075517; name=CG32138-PA; parent=FBgn0267795,FBtr0075775; dbxref=FlyBase:FBpp0075517,FlyBase_Annotation_IDs:CG32138-PA,GB_protein:AAF49761.2,REFSEQ:NP_729954,GB_protein:AAF49761,REF…	10.4	10	0.15	AASVALENVVADVQELEK+AKFPELLNFESELYGTDK+FPELLNFESELYGTDK+GTIFNELDDEK+LQSLDTLIDTK+LSLENVELLQK+QKLEEELTVMQR+SQQPMPTTDELDR+VQELEDQLER+YAELESESLTLK
77	FBpp0074431|FBgn0030959|CG6961-PA|CG6961-PA FBpp0074432|FBgn0030956|CG18259-PA|CG18259-PA	1.0000	FBpp0074431 type=protein; loc=X:complement(join(18787981..18788060,18787398..18787918,18786599..18787340,18786461..18786542)); ID=FBpp0074431; name=CG6961-PA; parent=FBgn0030959,FBtr0074660; dbxref=FlyBase:FBpp0074431,FlyBase_Annotation_IDs:CG6961-PA,GB_protein:AAF48885.2,REFSEQ:NP_573325,GB_protein:AAF48885,FlyMine:FBpp0074431,modMine:FBpp0074431; MD5=6dc38ff6a12c5513175baba7ab19ef89; length=474…	21.5	10	0.16	ELFSDIGPVYDAR+GDDVEMSMAPLNNK+IDNNAFSIYEAAR+LLVSNLHTNVTTADIR+SAGPILIDDEEESFEPSHR+YIDLDNMQDLEDEEISR+YSIGGLDLNR
71	FBpp0074075|FBgn0261609|CG9946-PA|eIF-2alpha-PA FBpp0309768|FBgn0261609|CG9946-PB|eIF-2alpha-PB	1.0000	FBpp0074075 type=protein; loc=X:complement(join(16446185..16446879,16445555..16445885)); ID=FBpp0074075; name=eIF-2alpha-PA; parent=FBgn0261609,FBtr0074300; dbxref=FlyBase:FBpp0074075,FlyBase_Annotation_IDs:CG9946-PA,GB_protein:AAF48615.1,REFSEQ:NP_573130,GB_protein:AAF48615,FlyMine:FBpp0074075,modMine:FBpp0074075; MD5=e3f0b632583d5204c5d718cb0d2136ca; length=341; release=r6.09; species=Dmel;;FBp…	28.2	10	0.14	AEAENAQVAGDDDEEDGADQEGMQFDPEK+ALEVAIEHIR+EVLLSNIK+GLELSTEELPIR+INLIAPPLYVMTTSTTK+LVTAIDEADLAR+TVAYDIFK
457a	FBpp0307638|FBgn0265935|CG9446-PE|coro-PE FBpp0307639|FBgn0265935|CG9446-PF|coro-PF FBpp0307640|FBgn0265935|CG9446-PG|coro-PG	1.0000	FBpp0307638 type=protein; loc=2R:complement(join(6866687..6866884,6865108..6865374,6864636..6865049,6864278..6864571,6863348..6863554,6863062..6863289)); ID=FBpp0307638; name=coro-PE; parent=FBgn0265935,FBtr0336654; dbxref=FlyBase:FBpp0307638,FlyBase_Annotation_IDs:CG9446-PE,REFSEQ:NP_001260743,GB_protein:AGB93276; MD5=ab4bce5a8784798b6738af63313c1b8b; length=535; release=r6.09; species=Dmel;;FBp…	20.4	10	0.15	DADPITFSLK+GDSASSGATSSSAGGGNFASGNNNEASEGGPPAAVLSEK+TIQDEIR+TLTEPVVDLVFHQR+VSIVQGGYVSSSVNK+YFEVTPEPPFVHYINTFQTTEPQR
405a	FBpp0083906|FBgn0015282|CG5289-PA|Rpt2-PA FBpp0311982|FBgn0015282|CG5289-PB|Rpt2-PB	1.0000	FBpp0083906 type=protein; loc=3R:complement(join(23931324..23931326,23929946..23931262)); ID=FBpp0083906; name=Rpt2-PA; parent=FBgn0015282,FBtr0084520; dbxref=FlyBase:FBpp0083906,FlyBase_Annotation_IDs:CG5289-PA,GB_protein:AAF56205.1,REFSEQ:NP_524469,GB_protein:AAF56205,FlyMine:FBpp0083906,modMine:FBpp0083906; MD5=8bbd76fd6feaf70fff47dd693733abbe; length=439; release=r6.09; species=Dmel;;FBpp0311…	21.6	10	0.13	APQETYADIGGLDTQIQEIK+AVANQTSATFLR+GVILYGPPGTGK+MTLAEDVNLSELIMAK+TMLELLNQLDGFDSR+VHAVVGVLSDDTDPMVTVMK
320	FBpp0088675|FBgn0003189|CG18572-PA|r-PA FBpp0309141|FBgn0003189|CG18572-PD|r-PD FBpp0309142|FBgn0003189|CG18572-PE|r-PE	1.0000	FBpp0088675 type=protein; loc=X:join(16656398..16657156,16657221..16660472,16660538..16660642,16665188..16665327,16666035..16667859,16667937..16668320,16668385..16668594); ID=FBpp0088675; name=r-PA; parent=FBgn0003189,FBtr0089734; dbxref=FlyBase:FBpp0088675,FlyBase_Annotation_IDs:CG18572-PA,GB_protein:AAF48639.3,REFSEQ:NP_523377,GB_protein:AAF48639,FlyMine:FBpp0088675,modMine:FBpp0088675; MD5=477…	5.4	10	0.13	DLTIPQLIEQR+ESNIQTVLINPNIATVQTSK+IILLQSLLTR+LALGLPLPDIK+MVDSDVLGFDPDVVPLNK+NAVLLSIGSFK+VNEIGEQVAPSEAVYSVAQALDAASR+VVSSYADVVVLR
19	FBpp0070894|FBgn0086558|CG32744-PA|Ubi-p5E-PA FBpp0073034|FBgn0003943|CG11624-PA|Ubi-p63E-PA FBpp0073035|FBgn0003943|CG11624-PB|Ubi-p63E-PB FBpp0077159|FBgn0003941|CG2960-PA|RpL40-PA FBpp0079606|FBgn0003942|CG5271-PA|RpS27A-PA FBpp0089269|FBgn0003943|CG11624-PC|Ubi-p63E-PC FBpp0305348|FBgn0003943|CG11624-PD|Ubi-p63E-PD FBpp0305700|FBgn0029856|CG11700-PB|CG11700-PB FBpp0306837|FBgn0003941|CG2960-P…	1.0000	FBpp0070894 type=protein; loc=X:complement(6277144..6278748); ID=FBpp0070894; name=Ubi-p5E-PA; parent=FBgn0086558,FBtr0070933; dbxref=FlyBase:FBpp0070894,FlyBase_Annotation_IDs:CG32744-PA,GB_protein:AAF46142.3,REFSEQ:NP_727078,GB_protein:AAF46142,FlyMine:FBpp0070894,modMine:FBpp0070894; MD5=e647e40d6d877d42214ce3f015f4d7a0; length=534; release=r6.09; species=Dmel;;FBpp0073034 type=protein; loc=3L…	44.6	10	0.16	ESTLHLVLR+TITLEVEPSDTIENVK+TLSDYNIQK
138	FBpp0078222|FBgn0010348|CG8385-PA|Arf79F-PA FBpp0078224|FBgn0010348|CG8385-PB|Arf79F-PB FBpp0078225|FBgn0010348|CG8385-PE|Arf79F-PE FBpp0078226|FBgn0010348|CG8385-PC|Arf79F-PC FBpp0111771|FBgn0010348|CG8385-PF|Arf79F-PF FBpp0289184|FBgn0010348|CG8385-PH|Arf79F-PH FBpp0289185|FBgn0010348|CG8385-PI|Arf79F-PI FBpp0304364|FBgn0010348|CG8385-PJ|Arf79F-PJ	1.0000	FBpp0078222 type=protein; loc=3L:complement(join(22869842..22869989,22869665..22869774,22869346..22869471,22869082..22869246)); ID=FBpp0078222; name=Arf79F-PA; parent=FBgn0010348,FBtr0078571; dbxref=FlyBase:FBpp0078222,FlyBase_Annotation_IDs:CG8385-PA,GB_protein:AAF51871.1,REFSEQ:NP_730757,GB_protein:AAF51871; MD5=11c98ea5641a619318fa4fd02bc06bb2; length=182; release=r6.09; species=Dmel;;FBpp0078…	37.4	10	0.13	DAVLLIFANK+HYFQNTQGLIFVVDSNDR+ILMVGLDAAGK+NISFTVWDVGGQDK+QDLPNAMNAAEITDK
115	FBpp0076856|FBgn0035608|CG10630-PA|blanks-PA	1.0000	FBpp0076856 type=protein; loc=3L:complement(join(5498728..5498848,5497706..5498559)); ID=FBpp0076856; name=blanks-PA; parent=FBgn0035608,FBtr0077152; dbxref=FlyBase:FBpp0076856,FlyBase_Annotation_IDs:CG10630-PA,GB_protein:AAF50777.1,REFSEQ:NP_647966,GB_protein:AAF50777,FlyMine:FBpp0076856,modMine:FBpp0076856; MD5=e9b170756e9c2deb9380c5aac03f605f; length=324; release=r6.09; species=Dmel;	21.3	10	0.16	ALIPNPSAEEDAVAVIPLADNLK+ALIPNPSAEEDAVAVIPLADNLKK+ALQEILTTK+DALMVLNELK+SLESDEDDILEK+TDDIDVATLYNDLK
70	FBpp0074059|FBgn0061200|CG4453-PA|Nup153-PA FBpp0288862|FBgn0061200|CG4453-PC|Nup153-PC FBpp0309144|FBgn0061200|CG4453-PD|Nup153-PD	1.0000	FBpp0074059 type=protein; loc=X:join(16600155..16600313,16600380..16600895,16600954..16601198,16601376..16605786,16605850..16606008,16607933..16608000,16609005..16609098); ID=FBpp0074059; name=Nup153-PA; parent=FBgn0061200,FBtr0074284; dbxref=FlyBase:FBpp0074059,FlyBase_Annotation_IDs:CG4453-PA,GB_protein:AAF48628.3,GB_protein:AAF48628,REFSEQ:NP_573136,GB_protein:AAF48628,FlyMine:FBpp0074059,modM…	9.2	9	0.14	ELPEESEEEEEEEDESSAGALR+EVVKPSVETTTTPAPTSAQFSFGFGQSNQGK+FNASIYGSTSALSDSR+GLNYEEVALADNIAEHDLAAEDEQTR+ILNLLESYSTPLIDAK+LELETPVNLPNMR+LLSGSASNSGSASASSSPFYQGR+LLVPTMQQLLER+NVSVPNHINELAELR
57	FBpp0073290|FBgn0015245|CG12101-PA|Hsp60-PA FBpp0073291|FBgn0015245|CG12101-PB|Hsp60-PB	1.0000	FBpp0073290 type=protein; loc=X:join(11110041..11111411,11111475..11111825); ID=FBpp0073290; name=Hsp60-PA; parent=FBgn0015245,FBtr0073434; dbxref=FlyBase:FBpp0073290,FlyBase_Annotation_IDs:CG12101-PA,GB_protein:AAF47999.1,REFSEQ:NP_511115,GB_protein:AAF47999,FlyMine:FBpp0073290,modMine:FBpp0073290; MD5=1d69ae8daf6438985512377bc04b9b9e; length=573; release=r6.09; species=Dmel;;FBpp0073291 type=pr…	21.1	9	0.11	AAVEEGIVPGGGTALLR+ISSVQSIIPALELANAQR+LASGVALLR+LVQDVANNTNEEAGDGTTTATVLAR+TLTDELEVIEGMK+VEFQDALLLLSEK+VGGSSEVEVNEK+VSDLGQVGEVVITK
419a	FBpp0085865|FBgn0034345|CG5174-PA|CG5174-PA FBpp0085869|FBgn0034345|CG5174-PB|CG5174-PB FBpp0290371|FBgn0034345|CG5174-PL|CG5174-PL FBpp0297591|FBgn0034345|CG5174-PN|CG5174-PN FBpp0297592|FBgn0034345|CG5174-PO|CG5174-PO FBpp0309317|FBgn0034345|CG5174-PP|CG5174-PP	1.0000	FBpp0085865 type=protein; loc=2R:join(18421544..18421553,18424127..18424251,18424326..18424486,18424607..18424666,18424872..18425034,18425340..18425447); ID=FBpp0085865; name=CG5174-PA; parent=FBgn0034345,FBtr0086686; dbxref=FlyBase:FBpp0085865,FlyBase_Annotation_IDs:CG5174-PA,GB_protein:AAM68455.1,REFSEQ:NP_611331,GB_protein:AAM68455,FlyMine:FBpp0085865,modMine:FBpp0085865; MD5=4dcee9f24324a7106…	50.5	9	0.14	ESTVYQSVEQSVGTFTK+EVTDDVNQGLK+SGSVSSFPDALDENNTSSGLNSPTDSLPK+SIEASVGSAYENVK+TASVFGSITSGISSK+TVYEAPLYQR+VEEEINTLR
393a	FBpp0079874|FBgn0032393|CG12264-PA|CG12264-PA	1.0000	FBpp0079874 type=protein; loc=2L:join(11999725..11999854,11999913..12001171); ID=FBpp0079874; name=CG12264-PA; parent=FBgn0032393,FBtr0080290; dbxref=FlyBase:FBpp0079874,FlyBase_Annotation_IDs:CG12264-PA,GB_protein:AAF53143.1,REFSEQ:NP_609533,GB_protein:AAF53143,FlyMine:FBpp0079874,modMine:FBpp0079874; MD5=a30ecd18fd91702c98940874ba57d2fa; length=462; release=r6.09; species=Dmel;	22.7	9	0.13	AIGTDEDLAHSSIR+ALENEGFK+EIIFTSGATESNNIAVK+EQVATLIGADPK+NEQTEGRPLYLDAQATTPMDPR+VFFHTDAAQAVGK+VPLDVNAMNIDLMSISGHK
350a	FBpp0070330|FBgn0000667|CG4376-PA|Actn-PA FBpp0302777|FBgn0000667|CG4376-PF|Actn-PF	1.0000	FBpp0070330 type=protein; loc=X:complement(join(2034955..2035068,2030443..2030859,2030215..2030368,2028665..2028750,2027935..2028027,2027521..2027871,2027284..2027462,2025775..2026909,2025541..2025699)); ID=FBpp0070330; name=Actn-PA; parent=FBgn0000667,FBtr0070344; dbxref=FlyBase:FBpp0070330,FlyBase_Annotation_IDs:CG4376-PA,GB_protein:AAN09068.1,REFSEQ:NP_477484,GB_protein:AAN09068,FlyMine:FBpp00…	10.7	9	0.14	DNPLENLNTAFDVAEK+EGLLDPAWEK+ESTDTDTAEQVIDSFR+ILAADKPYILPDELR+LETNFNTLQTK+MLDPDDLQNTALPDER+NINEVENQILTR
31	FBpp0071766|FBgn0034743|CG4046-PA|RpS16-PA FBpp0309759|FBgn0034743|CG4046-PB|RpS16-PB	1.0000	FBpp0071766 type=protein; loc=2R:join(22606158..22606169,22606247..22606288,22606509..22606640,22606934..22607048,22607755..22607900); ID=FBpp0071766; name=RpS16-PA; parent=FBgn0034743,FBtr0071855; dbxref=FlyBase:FBpp0071766,FlyBase_Annotation_IDs:CG4046-PA,GB_protein:AAF46862.1,REFSEQ:NP_611685,GB_protein:AAF46862,FlyMine:FBpp0071766,modMine:FBpp0071766; MD5=e7f0408a4696f9329449eb7f556de5eb; len…	44.6	9	0.13	ALVAFYQK+DILVQYDR+EPVQAVQVFGR+FAGVDIR+LQEPLLLLGK+TLLVGDPR+VSGGGHVAQIYAIR
265	FBpp0085736|FBgn0261439|CG17246-PB|SdhA-PB FBpp0085737|FBgn0261439|CG17246-PA|SdhA-PA FBpp0085738|FBgn0261439|CG17246-PC|SdhA-PC	1.0000	FBpp0085736 type=protein; loc=2R:complement(join(19395687..19395743,19392846..19394443,19392639..19392789,19392399..19392578)); ID=FBpp0085736; name=SdhA-PB; parent=FBgn0261439,FBtr0086552; dbxref=FlyBase:FBpp0085736,FlyBase_Annotation_IDs:CG17246-PB,GB_protein:AAM70849.1,REFSEQ:NP_725881,GB_protein:AAM70849; MD5=b44908b45d9ed755369d3069e3c751b9; length=661; release=r6.09; species=Dmel;;FBpp00857…	17.4	9	0.12	AAFGLVAEGFR+AVIELENYGMPFSR+DVIVPGLYAAGEAASSSVHGANR+EPIPVLPTVHYNMGGVPTNYR+NTVIATGGYGR+NVIDTTLDNEVSTVPPAIR+TIAELNKPGAPAPTLK
262	FBpp0085585|FBgn0010411|CG8900-PB|RpS18-PB FBpp0085586|FBgn0010411|CG8900-PA|RpS18-PA	1.0000	FBpp0085585 type=protein; loc=2R:join(20264108..20264110,20264247..20264432,20264493..20264762); ID=FBpp0085585; name=RpS18-PB; parent=FBgn0010411,FBtr0086273; dbxref=FlyBase:FBpp0085585,FlyBase_Annotation_IDs:CG8900-PB,GB_protein:AAM68401.1,REFSEQ:NP_725943,GB_protein:AAM68401; MD5=97ba9ef101737c9989d87e4dd680b173; length=152; release=r6.09; species=Dmel;;FBpp0085586 type=protein; loc=2R:join(20…	31.6	9	0.14	VGIAMTAIK+VPNWFLNR+VVTIISNPLQYK+YSNIVLK+YWQLTSSNLDSK
253	FBpp0085249|FBgn0051618|CG31618-PA|His2A FBpp0091055|FBgn0053808|CG33808-PA|His2A FBpp0091060|FBgn0053814|CG33814-PA|His2A FBpp0091063|FBgn0053817|CG33817-PA|His2A FBpp0091066|FBgn0053820|CG33820-PA|His2A FBpp0091069|FBgn0053823|CG33823-PA|His2A FBpp0091072|FBgn0053826|CG33826-PA|His2A FBpp0091075|FBgn0053829|CG33829-PA|His2A FBpp0091078|FBgn0053832|CG33832-PA|His2A FBpp0091081|FBgn0053835|CG3383…	1.0000	FBpp0085249 type=protein; loc=2L:21423789..21424163; ID=FBpp0085249; name=His2A:CG31618-PA; parent=FBgn0051618,FBtr0085893; dbxref=FlyBase:FBpp0085249,FlyBase_Annotation_IDs:CG31618-PA,GB_protein:AAN11125.1,REFSEQ:NP_724343,GB_protein:AAN11125; MD5=3612d7213b7a1860260424d7556c43bf; length=124; release=r6.09; species=Dmel;;FBpp0091055 type=protein; loc=2L:21433897..21434271; ID=FBpp0091055; name=H…	31.5	9	0.11	AGLQFPVGR+HLQLAIR+LLSGVTIAQGGVLPNIQAVLLPK
247	FBpp0084905|FBgn0020235|CG7610-PA|ATPsyngamma-PA FBpp0084906|FBgn0020235|CG7610-PB|ATPsyngamma-PB FBpp0084907|FBgn0020235|CG7610-PC|ATPsyngamma-PC	1.0000	FBpp0084905 type=protein; loc=3R:complement(29747854..29748747); ID=FBpp0084905; name=ATPsyngamma-PA; parent=FBgn0020235,FBtr0085539; dbxref=FlyBase:FBpp0084905,FlyBase_Annotation_IDs:CG7610-PA,GB_protein:AAN14185.1,REFSEQ:NP_524550,GB_protein:AAN14185,FlyMine:FBpp0084905,modMine:FBpp0084905; MD5=2870f590ec709925b038ac6907413c32; length=297; release=r6.09; species=Dmel;;FBpp0084906 type=protein; …	25.9	9	0.12	GELAQDEANTK+IANEVLQTGYDYTEGK+LAVYDSLDSDVVK+LLIAVTSDR+LPPTFLDASK+LTLTFNR+NILMVANEVGR
214	FBpp0082123|FBgn0016693|CG6148-PA|Past1-PA FBpp0082124|FBgn0016693|CG6148-PB|Past1-PB	1.0000	FBpp0082123 type=protein; loc=3R:join(12697513..12697538,12698119..12699335,12703639..12703812,12703876..12704081); ID=FBpp0082123; name=Past1-PA; parent=FBgn0016693,FBtr0082654; dbxref=FlyBase:FBpp0082123,FlyBase_Annotation_IDs:CG6148-PA,GB_protein:AAN13552.1,REFSEQ:NP_731737,GB_protein:AAN13552,FlyMine:FBpp0082123,modMine:FBpp0082123; MD5=90bfa61d512e01438d313ad1097fc223; length=540; release=r6…	20.4	9	0.13	EHSISPGDFPDIK+GGAFEGVIDDHVSPFGYMK+LDISDEFR+LEDPDFDAKPMILLVGQYSTGK+LFEDEEQDLFR+NTQEVVENVIGELK+TDGIFNGLGPVDGK+YGNAFLNR
201	FBpp0081356|FBgn0010173|CG9633-PA|RpA-70-PA	1.0000	FBpp0081356 type=protein; loc=3R:complement(join(8264335..8264370,8264029..8264273,8262753..8263971,8262362..8262673)); ID=FBpp0081356; name=RpA-70-PA; parent=FBgn0010173,FBtr0081867; dbxref=FlyBase:FBpp0081356,FlyBase_Annotation_IDs:CG9633-PA,GB_protein:AAF54206.1,REFSEQ:NP_524274,GB_protein:AAF54206,FlyMine:FBpp0081356,modMine:FBpp0081356; MD5=4425d39514b971d001063620ad1e6d81; length=603; relea…	16.3	9	0.14	EVGELQSFVAR+IMHGEVVDAPVLQILAIK+LFSMDLMDESGEIR+LTVQSVAPINHK+SLSLGGGSIMK+VLIISELTVVNPGAEVK+YNLVPISDVSGMENK
118	FBpp0077033|FBgn0031098|CG17068-PA|CG17068-PA	1.0000	FBpp0077033 type=protein; loc=X:complement(20248869..20250953); ID=FBpp0077033; name=CG17068-PA; parent=FBgn0031098,FBtr0077341; dbxref=GB_protein:AAF50925.1,FlyBase:FBpp0077033,FlyBase_Annotation_IDs:CG17068-PA,REFSEQ:NP_608379,GB_protein:AAF50925,FlyMine:FBpp0077033,modMine:FBpp0077033; MD5=af21b98ece1b31de2d4b42572a5954f4; length=694; release=r6.09; species=Dmel;	14.4	9	0.12	ESPDNAAGHVLVEEIK+FLTMTPQQFAEGPAR+FLVGSSPTQR+GAPAPAGGAAAGGAGSAAGNSHNDMVR+GILNESGQEETASGGQVLTK+LLLAMASPVFER
97	FBpp0075471|FBgn0003459|CG3836-PA|stwl-PA FBpp0305255|FBgn0003459|CG3836-PB|stwl-PB FBpp0305256|FBgn0003459|CG3836-PC|stwl-PC	1.0000	FBpp0075471 type=protein; loc=3L:complement(join(14409615..14409762,14403872..14406837)); ID=FBpp0075471; name=stwl-PA; parent=FBgn0003459,FBtr0075728; dbxref=FlyBase:FBpp0075471,FlyBase_Annotation_IDs:CG3836-PA,GB_protein:AAF49741.1,REFSEQ:NP_524068,GB_protein:AAF49741,FlyMine:FBpp0075471,modMine:FBpp0075471; MD5=c563b8ad33aeadb5473cadc288fb1af2; length=1037; release=r6.09; species=Dmel;;FBpp030…	10.2	8	0.11	ELQHFNINTPSGFEHITDPELR+SISGDPLETAMEDSGDEYGR+TLIFPTTDEAIANPQGSGPPQR+TSFQDLLQQASQTVQR+TTENVNVISYSPNSSSTSSSSK
83	FBpp0074662|FBgn0028695|CG7762-PA|Rpn1-PA	1.0000	FBpp0074662 type=protein; loc=3L:join(19915191..19917113,19917183..19918019); ID=FBpp0074662; name=Rpn1-PA; parent=FBgn0028695,FBtr0074893; dbxref=FlyBase:FBpp0074662,FlyBase_Annotation_IDs:CG7762-PA,GB_protein:AAF49095.2,REFSEQ:NP_649158,GB_protein:AAF49095,FlyMine:FBpp0074662,modMine:FBpp0074662; MD5=dca0928cc63d49df0550af2d0134e7d9; length=919; release=r6.09; species=Dmel;	10.8	8	0.11	AVPLALGLISASNPK+DPSNLFMVR+ELDIMEPK+LNIIDTLSK+TITGFQTHTTPVLLAIGER+VGAILGLGIAYAGSNR+VGIAIDVVGQAGKPK+VQLIELVK
60	FBpp0073623|FBgn0010198|CG2033-PC|RpS15Aa-PC FBpp0073624|FBgn0010198|CG2033-PA|RpS15Aa-PA FBpp0073625|FBgn0010198|CG2033-PD|RpS15Aa-PD FBpp0073626|FBgn0010198|CG2033-PE|RpS15Aa-PE FBpp0290052|FBgn0010198|CG2033-PF|RpS15Aa-PF	1.0000	FBpp0073623 type=protein; loc=X:complement(13335985..13336377); ID=FBpp0073623; name=RpS15Aa-PC; parent=FBgn0010198,FBtr0073792; dbxref=FlyBase:FBpp0073623,FlyBase_Annotation_IDs:CG2033-PC,GB_protein:AAN09322.1,REFSEQ:NP_727692,GB_protein:AAN09322; MD5=cff801b442d4e4dfa786d71bafa2fb16; length=130; release=r6.09; species=Dmel;;FBpp0073624 type=protein; loc=X:complement(13335985..13336377); ID=FBpp…	53.8	8	0.08	FDVPINDIEK+HGYIGEFEIVDDHR+IVVNLTGR+MNVLADALK+QFGYVVLTTSGGIMDHEEAR+WTNNLLPSR
450a	FBpp0292363|FBgn0261802|CG6448-PA|CG42748-PB FBpp0292364|FBgn0261802|CG6448-PB|CG42748-PC FBpp0292369|FBgn0261802|CG42748-PG|CG42748-PG FBpp0305884|FBgn0261802|CG42748-PJ|CG42748-PJ FBpp0305885|FBgn0261802|CG42748-PK|CG42748-PK	1.0000	FBpp0292363 type=protein; loc=2L:join(22140824..22140971,22141595..22141768,22141834..22144280,22145671..22146996,22154798..22155408,22156621..22156815,22158513..22158744); ID=FBpp0292363; name=CG42748-PB; parent=FBgn0261802,FBtr0303271; dbxref=FlyBase:FBpp0292363,FlyBase:FBpp0085292,FlyBase_Annotation_IDs:CG6448-PA,FlyBase_Annotation_IDs:CG42748-PB,REFSEQ:NP_724384,GB_protein:AAF57249; MD5=613d6…	5.1	8	0.12	DTGLSSQIVVAEETHTVNR+GAPINSSFISVASGSGLLR+LANSLLTQR+LNIPDWFR+TLDSPQTPVIDNSPPELAR+TLHSVSTEIQSSIK
427a	FBpp0087479|FBgn0261014|CG2331-PA|TER94-PA	1.0000	FBpp0087479 type=protein; loc=2R:join(9989287..9989303,9990471..9990573,9990660..9992696,9992763..9992917,9992984..9993077); ID=FBpp0087479; name=TER94-PA; parent=FBgn0261014,FBtr0088391; dbxref=FlyBase:FBpp0087479,FlyBase_Annotation_IDs:CG2331-PA,GB_protein:AAF58863.1,REFSEQ:NP_477369,GB_protein:AAF58863,FlyMine:FBpp0087479,modMine:FBpp0087479; MD5=9ced7266152b9fad83a07959689b317f; length=801; r…	8.7	8	0.11	EIDIGIPDATGR+ELQELVQYPVEHPDK+GEDLATAILK+LDQLIYIPLPDDK+LIVEEAQNDDNSVVSLSQAK
404a	FBpp0083705|FBgn0039026|CG7029-PA|CG7029-PA FBpp0112182|FBgn0039026|CG7029-PC|CG7029-PC FBpp0112183|FBgn0039026|CG7029-PD|CG7029-PD FBpp0301740|FBgn0039026|CG7029-PF|CG7029-PF FBpp0301741|FBgn0039026|CG7029-PG|CG7029-PG	1.0000	FBpp0083705 type=protein; loc=3R:join(22784763..22785423,22787006..22788517,22788579..22788768,22789493..22792000,22792258..22792599,22792658..22792679); ID=FBpp0083705; name=CG7029-PA; parent=FBgn0039026,FBtr0084312; dbxref=FlyBase:FBpp0083705,FlyBase_Annotation_IDs:CG7029-PA,GB_protein:AAO41591.1,REFSEQ:NP_788719,GB_protein:AAO41591,FlyMine:FBpp0083705,modMine:FBpp0083705; MD5=820041bfc5fa972b1…	7.3	8	0.10	AESFLASLPR+GSSTLLTDSELDVDPLK+MDSGVETSPGSQLTQTPPQPMPR+NLDANLAEVDMESFR+SLFLVSPAR+TNASTDVIFSPFNYK+YSLAGATTPTSTTPTSAR
389a	FBpp0079244|FBgn0032006|CG8222-PA|Pvr-PA FBpp0079245|FBgn0032006|CG8222-PB|Pvr-PB FBpp0089341|FBgn0032006|CG8222-PD|Pvr-PD FBpp0089342|FBgn0032006|CG8222-PE|Pvr-PE FBpp0290552|FBgn0032006|CG8222-PG|Pvr-PG FBpp0290553|FBgn0032006|CG8222-PH|Pvr-PH FBpp0291358|FBgn0032006|CG8222-PJ|Pvr-PJ FBpp0292227|FBgn0032006|CG8222-PK|Pvr-PK FBpp0292228|FBgn0032006|CG8222-PL|Pvr-PL FBpp0304689|FBgn0032006|CG8222…	1.0000	FBpp0079244 type=protein; loc=2L:complement(join(8230125..8230194,8228494..8229011,8228083..8228257,8226458..8226606,8226210..8226393,8225672..8226141,8225486..8225512,8225106..8225415,8224593..8225042,8224052..8224531,8223825..8223984,8223223..8223449,8222892..8223161,8222581..8222830,8222446..8222518,8222226..8222376,8221549..8222114)); ID=FBpp0079244; name=Pvr-PA; parent=FBgn0032006,FBtr007962…	5.6	8	0.12	LEGESSDFPDFSSETTFNFPGAR+QLGAGAFGVVLK+QQYVTPTPSPR+QSTDYLALMGSPDELAPAAPR+VPYPGIDPNQELFNK
383a	FBpp0077813|FBgn0025683|CG3164-PB|CG3164-PB FBpp0099791|FBgn0025683|CG3164-PD|CG3164-PD	1.0000	FBpp0077813 type=protein; loc=2L:complement(join(128800..128983,126110..126227,125077..125266,124087..124920,123856..124024,123694..123794,123129..123629)); ID=FBpp0077813; name=CG3164-PB; parent=FBgn0025683,FBtr0078154; dbxref=FlyBase_Annotation_IDs:CG3164-PB,FlyBase:FBpp0077813,GB_protein:AAF51548.2,REFSEQ:NP_608494,GB_protein:AAF51548; MD5=d5405d0e8d6c2d01363456a5b7c64d8e; length=698; release=…	10.0	8	0.13	AQIVPAQPK+EGNVSSALVTTNER+LGTAGAGQLK+NDNANLLNDNR+SGELTAIMGPSGAGK+STLLNILSGYK
380a	FBpp0076727|FBgn0035688|CG10289-PA|CG10289-PA FBpp0304174|FBgn0035688|CG10289-PB|CG10289-PB FBpp0304175|FBgn0035688|CG10289-PC|CG10289-PC	1.0000	FBpp0076727 type=protein; loc=3L:complement(join(6173377..6173436,6173111..6173310,6172732..6173056,6172357..6172670,6172156..6172294,6171982..6172100,6171348..6171921,6171228..6171292,6170117..6171169,6169801..6169927)); ID=FBpp0076727; name=CG10289-PA; parent=FBgn0035688,FBtr0077019; dbxref=FlyBase:FBpp0076727,FlyBase_Annotation_IDs:CG10289-PA,GB_protein:AAF50681.2,REFSEQ:NP_648033,GB_protein:A…	12.1	8	0.10	GYAPSANIEALLEK+LAESSVVETAAIVTR+LVELITTEPSEDVPMSK+NLFEWLTEDK+QPAESIGLAVGK+QTEQENDSFEPAFDGSNPILK+VNEFNHANDISSNNVDGHEANITTEQQK
371a	FBpp0074963|FBgn0004401|CG6143-PB|Pep-PB FBpp0089253|FBgn0004401|CG6143-PC|Pep-PC FBpp0293516|FBgn0004401|CG6143-PD|Pep-PD	1.0000	FBpp0074963 type=protein; loc=3L:complement(join(17643979..17643986,17643363..17643726,17641026..17641255,17638505..17640053)); ID=FBpp0074963; name=Pep-PB; parent=FBgn0004401,FBtr0075199; dbxref=FlyBase:FBpp0074963,FlyBase_Annotation_IDs:CG6143-PB,GB_protein:AAF49319.3,REFSEQ:NP_524858,GB_protein:AAF49319,FlyMine:FBpp0074963,modMine:FBpp0074963; MD5=19816eddca9ef235f71f1c63d498b93d; length=716; …	11.8	8	0.13	AAAPAAVASPAAAATSADASPSPAK+IDYDTHLLSAEHLK+KEGAGDGEGAEGDEAEGEEAKEGEEAADETK+NQNPPSLLDLPR
368a	FBpp0074440|FBgn0030993|CG7635-PA|Mec2-PA	1.0000	FBpp0074440 type=protein; loc=X:join(19188115..19188283,19189034..19189547,19189640..19189805,19189885..19190088); ID=FBpp0074440; name=Mec2-PA; parent=FBgn0030993,FBtr0074669; dbxref=FlyBase:FBpp0074440,FlyBase_Annotation_IDs:CG7635-PA,GB_protein:AAF48928.1,REFSEQ:NP_573357,GB_protein:AAF48928,FlyMine:FBpp0074440,modMine:FBpp0074440; MD5=5a50802e7ff7c0ced8ce37ecf434af6c; length=350; release=r6.0…	18.0	8	0.11	DVSLPVSMQR+EASDVISASPSALQLR+NLSELLTER+SDNIVLDALDAWPK+TVTFNVPQQEMLTK
321	FBpp0089031|FBgn0000117|CG11579-PE|arm-PE FBpp0089032|FBgn0000117|CG11579-PB|arm-PB FBpp0089033|FBgn0000117|CG11579-PC|arm-PC FBpp0089034|FBgn0000117|CG11579-PA|arm-PA FBpp0089035|FBgn0000117|CG11579-PD|arm-PD FBpp0304835|FBgn0000117|CG11579-PF|arm-PF	1.0000	FBpp0089031 type=protein; loc=X:complement(join(1898980..1899010,1895114..1896753,1894841..1895041,1894508..1894780,1893403..1893499,1891830..1892119)); ID=FBpp0089031; name=arm-PE; parent=FBgn0000117,FBtr0089988; dbxref=GB_protein:AAS65246.1,FlyBase:FBpp0089031,FlyBase_Annotation_IDs:CG11579-PE,REFSEQ:NP_996328,GB_protein:AAS65246; MD5=2b2b00e5786a1e53f538f6974010c19b; length=843; release=r6.09;…	8.7	8	0.12	AISNSNDLESTK+HAVVNLINYQDDAELATR+LIILASGGPNELVR+SSIATTGSQQPSAYADGVR
33	FBpp0071808|FBgn0010078|CG3661-PA|RpL23-PA	1.0000	FBpp0071808 type=protein; loc=2R:join(22854517..22854529,22854647..22854858,22855445..22855642); ID=FBpp0071808; name=RpL23-PA; parent=FBgn0010078,FBtr0071897; dbxref=GB_protein:AAF46914.1,FlyBase:FBpp0071808,FlyBase_Annotation_IDs:CG3661-PA,REFSEQ:NP_523813,GB_protein:AAF46914,FlyMine:FBpp0071808,modMine:FBpp0071808; MD5=91472336627593eb0a972b29a50a5e93; length=140; release=r6.09; species=Dmel;	24.3	8	0.13	LPAAGVGDMFVATVK+NLYVIAVHGIR+VMPAVVIR
303	FBpp0087861|FBgn0033264|CG2158-PA|Nup50-PA	1.0000	FBpp0087861 type=protein; loc=2R:join(8123138..8123363,8123420..8124549,8124610..8124948); ID=FBpp0087861; name=Nup50-PA; parent=FBgn0033264,FBtr0088783; dbxref=FlyBase:FBpp0087861,FlyBase_Annotation_IDs:CG2158-PA,GB_protein:AAF59131.1,REFSEQ:NP_610355,GB_protein:AAF59131,FlyMine:FBpp0087861,modMine:FBpp0087861; MD5=be5d93959adbf8ce49e5360e86ab60a5; length=564; release=r6.09; species=Dmel;	20.9	8	0.11	AATTFTFGKPSAPIGASVSPLAK+ESTSTVDGAKPTTSIFGNISAAK+ESVADLNR+QATSNLNHENWDLEEEPEER+SNNDDKPSTSLFAGFGK+SSIFSFGAK+TSSSSTSLTSTMETSEYR
290	FBpp0086993|FBgn0033761|CG8778-PA|CG8778-PA	1.0000	FBpp0086993 type=protein; loc=2R:complement(join(12652084..12652405,12651443..12652020)); ID=FBpp0086993; name=CG8778-PA; parent=FBgn0033761,FBtr0087880; dbxref=FlyBase:FBpp0086993,FlyBase_Annotation_IDs:CG8778-PA,GB_protein:AAF58477.2,REFSEQ:NP_610805,GB_protein:AAF58477,FlyMine:FBpp0086993,modMine:FBpp0086993; MD5=0332600bd6000226f856b6aaeb76b48b; length=299; release=r6.09; species=Dmel;	30.4	8	0.12	GMTPEEATEFVK+GMVETFNDVLEDIKK+LAEEILPNGPVGVR+LAIIPGAGGTQR+LEGLAAFAEK+QGISVIGLNRPAAK+QNETQDAAYQQALK
282	FBpp0086767|FBgn0086356|CG13345-PA|tum-PA	1.0000	FBpp0086767 type=protein; loc=2R:complement(join(13858407..13858485,13857410..13858343,13856553..13857340,13856421..13856497)); ID=FBpp0086767; name=tum-PA; parent=FBgn0086356,FBtr0087641; dbxref=FlyBase:FBpp0086767,FlyBase_Annotation_IDs:CG13345-PA,GB_protein:AAF58324.1,REFSEQ:NP_610912,GB_protein:AAF58324,FlyMine:FBpp0086767,modMine:FBpp0086767; MD5=5cd3c95c6f5f3fe59c08c145ba628fab; length=625;…	13.3	8	0.13	AESTIESLPVIAGNER+DFANAVQNPDTK+GLTEVGLYR+IMAVADLLR+NDLLSLYATPFK+SLTEPLIPTSQWK+VTIPQDGQGVIR
279	FBpp0086694|FBgn0001220|CG8542-PA|Hsc70-5-PA FBpp0308990|FBgn0001220|CG8542-PB|Hsc70-5-PB	1.0000	FBpp0086694 type=protein; loc=2R:complement(join(14255834..14255923,14255669..14255715,14254829..14255407,14253553..14254657,14253352..14253492,14253190..14253288)); ID=FBpp0086694; name=Hsc70-5-PA; parent=FBgn0001220,FBtr0087568; dbxref=FlyBase:FBpp0086694,FlyBase_Annotation_IDs:CG8542-PA,GB_protein:AAF58270.1,REFSEQ:NP_523741,GB_protein:AAF58270,FlyMine:FBpp0086694,modMine:FBpp0086694; MD5=453b…	13.6	8	0.12	DAGQIAGLNVLR+ELIEIVNQGESIVHDTETK+NAVVTVPAYFNDSQR+SEIGEVLLVGGMTR+SQVFSTASDGQTQVEIK+VINEPTAAALAYGMDK
263	FBpp0085646|FBgn0260934|CG8201-PA|par-1-PA FBpp0085653|FBgn0260934|CG8201-PH|par-1-PH FBpp0099804|FBgn0260934|CG8201-PL|par-1-PL FBpp0290718|FBgn0260934|CG8201-PP|par-1-PP FBpp0290719|FBgn0260934|CG8201-PR|par-1-PR FBpp0290720|FBgn0260934|CG8201-PS|par-1-PS FBpp0290721|FBgn0260934|CG8201-PT|par-1-PT FBpp0303276|FBgn0260934|CG8201-PW|par-1-PW FBpp0303277|FBgn0260934|CG8201-PV|par-1-PV FBpp0303278|…	1.0000	FBpp0085646 type=protein; loc=2R:join(19459933..19460616,19470597..19470812,19470872..19471092,19471209..19471490,19471552..19471736,19472819..19472931,19472996..19473164,19473440..19473554,19473613..19473740,19473805..19473967,19477616..19477704,19478742..19478865,19482952..19483101,19483168..19483286,19483349..19483407); ID=FBpp0085646; name=par-1-PA; parent=FBgn0260934,FBtr0086450; dbxref=FlyB…	10.7	8	0.12	AENLLLDSELNIK+IADFGFSNEFTPGSK+MLTTADTTLNSPAKPR+NNTALEYSGTSGASGDSSHPGR+TQLNPGSLQK+YDDVFATYLLLGR
260	FBpp0085380|FBgn0266580|CG7897-PA|Gp210-PA FBpp0307249|FBgn0266580|CG7897-PB|Gp210-PB	1.0000	FBpp0085380 type=protein; loc=2R:join(5760908..5761062,5761134..5762193,5762594..5763961,5764021..5764771,5764831..5765148,5765488..5765619,5765680..5765879,5765940..5766203,5766453..5766578,5766691..5766796,5767285..5767406,5767463..5767561,5767620..5767853,5767914..5768060,5769343..5769495,5770470..5770605,5770806..5770856,5771916..5771990,5772067..5772200); ID=FBpp0085380; name=Gp210-PA; paren…	5.1	8	0.12	ETNNVIGISLK+GPSALLTVAYPNR+LFDTNDNLLLVDQSK+NPQTGLIYTPLIENEIR+SVDTFSGPEYR+VASDPLNIQVFAPIR+VVLPYDPNSLKPLK
249	FBpp0085020|FBgn0082582|CG1539-PE|tmod-PE FBpp0085021|FBgn0082582|CG1539-PD|tmod-PD FBpp0085022|FBgn0082582|CG1539-PF|tmod-PF FBpp0085023|FBgn0082582|CG1539-PC|tmod-PC FBpp0085024|FBgn0082582|CG1539-PA|tmod-PA FBpp0085025|FBgn0082582|CG1539-PB|tmod-PB FBpp0112393|FBgn0082582|CG1539-PG|tmod-PG FBpp0291320|FBgn0082582|CG1539-PH|tmod-PH FBpp0291321|FBgn0082582|CG1539-PI|tmod-PI FBpp0291322|FBgn00825…	1.0000	FBpp0085020 type=protein; loc=3R:join(30533286..30533507,30571809..30571961,30572023..30572535,30572599..30572850,30572925..30573072,30577179..30577210); ID=FBpp0085020; name=tmod-PE; parent=FBgn0082582,FBtr0085658; dbxref=FlyBase:FBpp0085020,FlyBase_Annotation_IDs:CG1539-PE,GB_protein:AAN14242.1,REFSEQ:NP_733383,GB_protein:AAN14242; MD5=e996c3da52b1d24c82bcb8c88ff492f4; length=439; release=r6.09…	21.8	8	0.12	EVDPDDNFLPPDQR+IEMEITDLVEK+LIDLNLNNIK+QAIETPDQPEFEPFVQGK+TALLLAAAIEK+VLNVETNFISPPVIVK
241	FBpp0084623|FBgn0039562|CG5520-PA|Gp93-PA	1.0000	FBpp0084623 type=protein; loc=3R:join(27948862..27948901,27948984..27949073,27949171..27949253,27949342..27950594,27950928..27951825); ID=FBpp0084623; name=Gp93-PA; parent=FBgn0039562,FBtr0085254; dbxref=FlyBase:FBpp0084623,FlyBase_Annotation_IDs:CG5520-PA,GB_protein:AAF56765.1,REFSEQ:NP_651601,GB_protein:AAF56765,FlyMine:FBpp0084623,modMine:FBpp0084623; MD5=abbe18951e5d4fc65b176fc302188ce1; leng…	11.1	8	0.10	EEAQDFLEEDTVR+EEEAIQLDGLNVAQLK+ELETNPELHIR+ELISNASDAIDK+FTFQTEVNR+TVEEEVPVEEEAKPEK+YSQFINFPIR
235	FBpp0083947|FBgn0043884|CG33106-PA|mask-PA FBpp0083948|FBgn0043884|CG33106-PB|mask-PB FBpp0293580|FBgn0043884|CG33106-PC|mask-PC FBpp0306960|FBgn0043884|CG33106-PD|mask-PD FBpp0306961|FBgn0043884|CG33106-PE|mask-PE FBpp0311438|FBgn0043884|CG33106-PF|mask-PF	1.0000	FBpp0083947 type=protein; loc=3R:join(24231724..24232974,24235817..24235955,24236027..24236270,24236342..24236513,24236823..24237122,24237362..24239348,24239416..24239480,24239542..24239757,24239820..24241044,24241115..24241200,24241301..24241576,24241643..24242218,24242280..24242544,24242655..24247642,24247713..24247889,24247976..24248014); ID=FBpp0083947; name=mask-PA; parent=FBgn0043884,FBtr00…	3.4	8	0.13	AGSSYLAQQQPGR+AVAAQHQQQPPTNFVYNVESGDK+DLALNTPQLNFFK+FGGSQSAQAAEAAANSVSTNSQGK+GANIEEVNDEGYTPLMEAAR+NASILLEELDLER+SPGLINPGDVPQDAQR
171	FBpp0079578|FBgn0032217|CG4972-PA|CG4972-PA	1.0000	FBpp0079578 type=protein; loc=2L:join(10314914..10315073,10315345..10315423,10315489..10315957,10316192..10316374,10316439..10316867,10316932..10317297); ID=FBpp0079578; name=CG4972-PA; parent=FBgn0032217,FBtr0079988; dbxref=FlyBase:FBpp0079578,FlyBase_Annotation_IDs:CG4972-PA,GB_protein:AAF52909.2,REFSEQ:NP_609378,GB_protein:AAF52909,FlyMine:FBpp0079578,modMine:FBpp0079578; MD5=3bcf5b5da320cf9e0…	11.2	8	0.11	DPEFMFYNENEVK+EENILPYFGVK+FLLSDAGVLLNFQGSK+TSISNFFK+VDPTSSIFEGQLAIK
167	FBpp0079500|FBgn0004867|CG5920-PA|RpS2-PA FBpp0303531|FBgn0004867|CG5920-PB|RpS2-PB FBpp0311561|FBgn0004867|CG5920-PC|RpS2-PC	1.0000	FBpp0079500 type=protein; loc=2L:complement(9896327..9897130); ID=FBpp0079500; name=RpS2-PA; parent=FBgn0004867,FBtr0079905; dbxref=FlyBase:FBpp0079500,FlyBase_Annotation_IDs:CG5920-PA,GB_protein:AAF52822.1,REFSEQ:NP_476874,GB_protein:AAF52822,FlyMine:FBpp0079500,modMine:FBpp0079500; MD5=207bcaed11f5ff09092a8f6cd10003e0; length=267; release=r6.09; species=Dmel;;FBpp0303531 type=protein; loc=2L:co…	31.8	8	0.12	AFVAIGDNNGHIGLGVK+EMPLGSTPYQAYSDFLSKPTPR+GSTGTLGNFAK+GTGIVSAPVPK+SLEEIYLYSLPIK+TYAYLTPDLWK
160	FBpp0079233|FBgn0032015|CG7830-PA|Ostgamma-PA	1.0000	FBpp0079233 type=protein; loc=2L:complement(join(8307983..8308069,8307147..8307873,8306906..8307068,8306825..8306840)); ID=FBpp0079233; name=Ostgamma-PA; parent=FBgn0032015,FBtr0079613; dbxref=FlyBase:FBpp0079233,FlyBase_Annotation_IDs:CG7830-PA,GB_protein:AAF52636.2,REFSEQ:NP_609204,GB_protein:AAF52636,FlyMine:FBpp0079233,modMine:FBpp0079233; MD5=8ebc498cefe5507b7ddaf1a05ee6afc8; length=330; rel…	12.4	8	0.11	AQGYPYSFLFK+LNTAPVFMHFPAK+NNLEFLYNK+TGLSLSEK
147	FBpp0078633|FBgn0031657|CG3756-PA|CG3756-PA	1.0000	FBpp0078633 type=protein; loc=2L:join(4969085..4969224,4969285..4970146); ID=FBpp0078633; name=CG3756-PA; parent=FBgn0031657,FBtr0078994; dbxref=FlyBase:FBpp0078633,FlyBase_Annotation_IDs:CG3756-PA,GB_protein:AAF52185.1,REFSEQ:NP_608885,GB_protein:AAF52185,FlyMine:FBpp0078633,modMine:FBpp0078633; MD5=37789b8c40f59327a400171776c519e2; length=333; release=r6.09; species=Dmel;	25.5	8	0.10	ALIDEIEAE+EPLLYMEEYR+FSPVATATYR+QDPQDYGLADDVFSVQAFK+TEESTEAGTEQDTLEFELK+VYIYNNTSIIQDEVLAHR
11	FBpp0070589|FBgn0029687|CG5014-PB|Vap-33A-PB FBpp0089169|FBgn0029687|CG5014-PA|Vap-33A-PA FBpp0089170|FBgn0029687|CG5014-PC|Vap-33A-PC FBpp0309607|FBgn0029687|CG5014-PE|Vap-33A-PE	1.0000	FBpp0070589 type=protein; loc=X:join(3949650..3949713,3951415..3951567,3951636..3951745,3951829..3952041,3952108..3952221,3952767..3952922); ID=FBpp0070589; name=Vap-33A-PB; parent=FBgn0029687,FBtr0070616; dbxref=FlyBase:FBpp0070589,FlyBase_Annotation_IDs:CG5014-PB,GB_protein:AAF45909.1,REFSEQ:NP_570087,GB_protein:AAF45909; MD5=d7ab69e9fd084fa9c676527e13d4d5ee; length=269; release=r6.09; species=…	34.0	8	0.12	DLEPEQLMDAK+FKPSNLLETSESLDLLSGEIK+FMVQSVLAPMDADLSDLNK+QVNEPYAPVLAEK+SLFDLPLTIEPEHELR
94	FBpp0075312|FBgn0087035|CG7439-PB|AGO2-PB FBpp0075313|FBgn0087035|CG7439-PC|AGO2-PC FBpp0304266|FBgn0087035|CG7439-PE|AGO2-PE	1.0000	FBpp0075312 type=protein; loc=3L:join(15554207..15554222,15554290..15554472,15556850..15558117,15558250..15558338,15558394..15559003,15559100..15560116,15560208..15560578,15560641..15560731); ID=FBpp0075312; name=AGO2-PB; parent=FBgn0087035,FBtr0075559; dbxref=FlyBase:FBpp0075312,FlyBase_Annotation_IDs:CG7439-PB,GB_protein:AAF49619.2,REFSEQ:NP_648775,GB_protein:AAF49619,FlyMine:FBpp0075312,modMin…	10.9	7	0.10	EIPSVVGVAASHDPYGASYNMQYR+FNNVDPGTVVDR+IANDFIVVSTR+LPLNSQNPEVTVTDR+SLDTIFADLK+VDQLGGAVLAYDGK
79	FBpp0074558|FBgn0010380|CG12532-PA|AP-1-2beta-PA	1.0000	FBpp0074558 type=protein; loc=X:join(19731400..19732824,19732890..19734230); ID=FBpp0074558; name=AP-1-2beta-PA; parent=FBgn0010380,FBtr0074789; dbxref=FlyBase:FBpp0074558,FlyBase_Annotation_IDs:CG12532-PA,GB_protein:AAF49013.1,REFSEQ:NP_523415,GB_protein:AAF49013,FlyMine:FBpp0074558,modMine:FBpp0074558; MD5=f91b02d83e21a4e920fa5518111a0a8e; length=921; release=r6.09; species=Dmel;	8.1	7	0.10	EYATEVDVDFVR+GLEIQGTFSR+LANQSNIAQVLSELK+LVYLYLMNYAK+MEPLNNLQVAVK+SQPDMAIMAVNTFVK
63	FBpp0073859|FBgn0027287|CG33206-PA|Gmap-PA FBpp0073860|FBgn0027287|CG33206-PB|Gmap-PB FBpp0310129|FBgn0027287|CG33206-PC|Gmap-PC	1.0000	FBpp0073859 type=protein; loc=X:join(15487242..15487475,15487541..15487633,15503583..15506461,15507162..15507325,15507390..15507593,15509718..15509993,15510055..15510401); ID=FBpp0073859; name=Gmap-PA; parent=FBgn0027287,FBtr0074042; dbxref=FlyBase:FBpp0073859,FlyBase_Annotation_IDs:CG33206-PA,GB_protein:AAF48466.2,REFSEQ:NP_788907,GB_protein:AAF48466,FlyMine:FBpp0073859,modMine:FBpp0073859; MD5=…	10.3	7	0.10	ANQQAETLQAQHALLQQQR+EAQLAEIQQQLQEVNEER+EQQLQLNQAELEK+LQLANLQNQLQADQEK+LQQLTVQNQELK+QDLDEKSIQMK+QEITDLDDADSEYGTFELDK+SDILTTNLLTEQTNQR
460b	sp|K1C15_SHEEP|	1.0000	sp K1C15_SHEEP	8.8	7	0.06	ALEEANADLEVK+LAADDFR+QSVEADINGLR+QSVEADINGLRR+VLDELTLTK
431a	FBpp0088013|FBgn0033212|CG1399-PB|LRR-PB FBpp0290003|FBgn0033212|CG1399-PC|LRR-PC FBpp0305131|FBgn0033212|CG1399-PF|LRR-PF	1.0000	FBpp0088013 type=protein; loc=2R:complement(join(7695089..7695194,7688196..7688293,7686904..7686954,7686708..7686836,7686544..7686627,7685363..7685589,7685133..7685294,7684974..7685071,7684113..7684300,7683968..7684045,7683573..7683906,7682526..7683513,7681308..7681470,7680925..7680999,7679342..7679930,7678868..7679272,7678693..7678806,7678570..7678626,7677992..7678404)); ID=FBpp0088013; name=LRR…	5.9	7	0.10	ATDEVLEALTR+GMGIAESPSVLLDEPQTPDIVR+IVSSTSSTDSTETITER+QIFPTVPLK+VASELSYTIK+VGEIEQSLAAAISDR
430a	FBpp0087997|FBgn0033205|CG2064-PA|CG2064-PA	1.0000	FBpp0087997 type=protein; loc=2R:join(7665937..7666016,7666146..7666409,7666474..7666630,7666687..7666946,7667004..7667235); ID=FBpp0087997; name=CG2064-PA; parent=FBgn0033205,FBtr0088923; dbxref=FlyBase:FBpp0087997,FlyBase_Annotation_IDs:CG2064-PA,GB_protein:AAF59212.3,REFSEQ:NP_610310,GB_protein:AAF59212,FlyMine:FBpp0087997,modMine:FBpp0087997; MD5=537676c84560af5bb1952fb25f3b62c1; length=330; …	21.5	7	0.08	ELDLSSLDSIR+GSINVADLNSEK+LANVLFTR+NWAFFQTNLVK+SGAQTSIYAALDPELK+VFIVTGANTGIGK
429a	FBpp0087852|FBgn0020279|CG8715-PA|lig-PA FBpp0087853|FBgn0020279|CG8715-PB|lig-PB FBpp0087854|FBgn0020279|CG8715-PC|lig-PC FBpp0100030|FBgn0020279|CG8715-PD|lig-PD FBpp0291129|FBgn0020279|CG8715-PE|lig-PE FBpp0291130|FBgn0020279|CG8715-PF|lig-PF FBpp0291131|FBgn0020279|CG8715-PG|lig-PG FBpp0293223|FBgn0020279|CG8715-PH|lig-PH FBpp0293224|FBgn0020279|CG8715-PI|lig-PI FBpp0303481|FBgn0020279|CG8715…	1.0000	FBpp0087852 type=protein; loc=2R:join(8069899..8070279,8070335..8070512,8070821..8072238,8072363..8072778,8073127..8073234,8073367..8073471,8073600..8073700,8073974..8074500,8075473..8075607,8075665..8075790,8075860..8076108,8076293..8076448,8077260..8077292,8077731..8077829); ID=FBpp0087852; name=lig-PA; parent=FBgn0020279,FBtr0088774; dbxref=GB_protein:AAM68848.1,FlyBase:FBpp0087852,FlyBase_Ann…	5.0	7	0.11	DNLGSVTYSAMNDGR+IAQITNSTTEDPQINEK+SDPYGQTGGSGNAYQNAYQSSGASK+VLLLLTMTQR
423a	FBpp0086736|FBgn0033886|CG13349-PA|Rpn13-PA FBpp0086737|FBgn0033886|CG13349-PB|Rpn13-PB FBpp0112987|FBgn0033886|CG13349-PF|Rpn13-PF	1.0000	FBpp0086736 type=protein; loc=2R:complement(join(13959568..13960088,13959205..13959398,13958645..13959099)); ID=FBpp0086736; name=Rpn13-PA; parent=FBgn0033886,FBtr0087610; dbxref=GB_protein:AAF58312.1,FlyBase:FBpp0086736,FlyBase_Annotation_IDs:CG13349-PA,REFSEQ:NP_610917,GB_protein:AAF58312,FlyMine:FBpp0086736,modMine:FBpp0086736; MD5=fc07f5d055821428f9a70a7ef39a2131; length=389; release=r6.09; s…	20.6	7	0.08	NTSSSGGGGASALQTPENVSVPR+QSGLGSSSNSSNLVEFR+SSSNVNSQVGEGAGSSVDADAPGR+VEDDLIVFPDDFEYK+VEDDLIVFPDDFEYKR
420a	FBpp0086104|FBgn0263197|CG33130-PA|Patronin-PA FBpp0086105|FBgn0263197|CG33130-PB|Patronin-PB FBpp0086106|FBgn0263197|CG33130-PC|Patronin-PC FBpp0271954|FBgn0263197|CG33130-PD|Patronin-PD FBpp0271955|FBgn0263197|CG33130-PE|Patronin-PE FBpp0289830|FBgn0263197|CG33130-PF|Patronin-PF FBpp0304550|FBgn0263197|CG33130-PI|Patronin-PI FBpp0304551|FBgn0263197|CG33130-PJ|Patronin-PJ FBpp0304552|FBgn0263197…	1.0000	FBpp0086104 type=protein; loc=2R:complement(join(17534826..17534855,17531871..17532182,17531714..17531802,17531518..17531653,17531211..17531461,17531047..17531147,17529087..17529191,17528622..17528852,17528313..17528375,17527823..17528105,17527376..17527748,17527214..17527315,17524704..17526317,17524348..17524584,17524084..17524282,17520646..17520928,17520435..17520579)); ID=FBpp0086104; name=Pat…	7.5	7	0.10	ALVIGADSTNLDPESVDEMER+ESLSHLHNNNNIGFGNDDVNSKPVTR+EVDAGLPDDNGSR+GFYISFDDEQPK+GTLQLGYDTDSGSEK+IMLLSLQR+KLSNTSVGSYPVEPAVAVR
403a	FBpp0083421|FBgn0264357|CG17299-PA|SNF4Agamma-PA FBpp0083422|FBgn0264357|CG17299-PB|SNF4Agamma-PB	1.0000	FBpp0083421 type=protein; loc=3R:join(21154927..21155071,21155233..21155387,21178278..21178399,21178580..21179204,21179268..21179390,21185548..21185584,21202452..21202585,21207619..21207667,21210789..21211079,21211141..21211319,21211387..21211590,21211748..21212527); ID=FBpp0083421; name=SNF4Agamma-PA; parent=FBgn0264357,FBtr0084018; dbxref=FlyBase:FBpp0083421,FlyBase_Annotation_IDs:CG17299-PA,GB…	10.1	7	0.09	AFYALVYNGVR+FAVIPEEPQAGSPALGTPPPGGR+FDVINLAAEK+SGEDSPVLNQSTVHGIASPNR+SLIEDIPEEETAPAR+VTSSTPQGPPETTLGR
388a	FBpp0079228|FBgn0032026|CG7627-PA|CG7627-PA FBpp0297935|FBgn0032026|CG7627-PB|CG7627-PB	1.0000	FBpp0079228 type=protein; loc=2L:complement(join(8361101..8361177,8360947..8361032,8360210..8360518,8359636..8359844,8357943..8359570,8357358..8357881,8357034..8357299,8356045..8356974,8355936..8355974)); ID=FBpp0079228; name=CG7627-PA; parent=FBgn0032026,FBtr0079608; dbxref=GB_protein:AAF52648.1,FlyBase:FBpp0079228,FlyBase_Annotation_IDs:CG7627-PA,GB_protein:AAF52648.2,REFSEQ:NP_609215,GB_protei…	6.3	7	0.08	DFELLPFK+ETSIYLLDDPLSAVDTHVAR+ISIIPQEPVLFSGTMR+MMNEIISGIQVIK+SSLINALFR+VVEYEDIEPEGALEAPADK
333	FBpp0289797|FBgn0038369|CG4560-PC|Arpc3A-PC FBpp0306661|FBgn0038369|CG4560-PE|Arpc3A-PE	1.0000	FBpp0289797 type=protein; loc=3R:join(15834766..15834771,15834913..15835086,15835197..15835550); ID=FBpp0289797; name=Arpc3A-PC; parent=FBgn0038369,FBtr0300570; dbxref=REFSEQ:NP_650498,GB_protein:AAF55233,FlyBase:FBpp0289797,FlyBase_Annotation_IDs:CG4560-PC,FlyMine:FBpp0289797,modMine:FBpp0289797; MD5=48077a692935fb65a617ee6c0cc31cdd; length=177; release=r6.09; species=Dmel;;FBpp0306661 type=prot…	18.6	7	0.11	AQGQQDMYSLAISK+QQVGNMAILPLR+QYLLQLR
322	FBpp0099686|FBgn0039713|CG7808-PC|RpS8-PC FBpp0301957|FBgn0039713|CG7808-PE|RpS8-PE FBpp0311986|FBgn0039713|CG7808-PF|RpS8-PF FBpp0311987|FBgn0039713|CG7808-PG|RpS8-PG	1.0000	FBpp0099686 type=protein; loc=3R:join(29861931..29861934,29862199..29862305,29862785..29863196,29863415..29863518); ID=FBpp0099686; name=RpS8-PC; parent=FBgn0039713,FBtr0085489; dbxref=FlyBase_Annotation_IDs:CG7808-PC,FlyBase:FBpp0099686,GB_protein:AAN14192.1,REFSEQ:NP_651740,GB_protein:AAN14192,FlyMine:FBpp0099686,modMine:FBpp0099686; MD5=6f3fd8d03f294cec518e459314d26d3c; length=208; release=r6.…	36.1	7	0.10	ELEFYLK+IADVVYNASNNELVR+LETGNFAWASEGVAR+NSIVVIDATPFR+QWYEAHYVLPLGR+VEQALEDQFTSGR
306	FBpp0087972|FBgn0029093|CG1548-PA|cathD-PA	1.0000	FBpp0087972 type=protein; loc=2R:complement(join(7822549..7823466,7822225..7822485)); ID=FBpp0087972; name=cathD-PA; parent=FBgn0029093,FBtr0088898; dbxref=FlyBase:FBpp0087972,FlyBase_Annotation_IDs:CG1548-PA,GB_protein:AAF59186.1,REFSEQ:NP_652013,GB_protein:AAF59186,FlyMine:FBpp0087972,modMine:FBpp0087972; MD5=fbe176b5e485f5702cfdc5f320281c69; length=392; release=r6.09; species=Dmel;	20.7	7	0.10	DPASPEGGEIIFGGSDPNHYTGEFTYLPVTR+DQTFAEALSEPGLVFVAAK+FDGILGLGYNSISVDK+VVFDTGSSNLWVPSK
270	FBpp0085951|FBgn0034313|CG5726-PA|CG5726-PA	1.0000	FBpp0085951 type=protein; loc=2R:complement(join(18179471..18179832,18177580..18178533,18176080..18177064)); ID=FBpp0085951; name=CG5726-PA; parent=FBgn0034313,FBtr0086772; dbxref=FlyBase:FBpp0085951,FlyBase_Annotation_IDs:CG5726-PA,GB_protein:AAF57731.1,REFSEQ:NP_611304,GB_protein:AAF57731,FlyMine:FBpp0085951,modMine:FBpp0085951; MD5=0d41d094028e1f3fb1e0db752fb2e9d1; length=766; release=r6.09; s…	11.0	7	0.09	ELNDTSVVLGTR+FALLFSSR+LYNSITLLGEYYHR+NLDLQDDGIVLNSK+YSESGLSYQANNSASLGHR+YSSQSSLASEASSSFDR
240	FBpp0084617|FBgn0003279|CG5502-PA|RpL4-PA	1.0000	FBpp0084617 type=protein; loc=3R:join(27922917..27922919,27923125..27923305,27923370..27923740,27924140..27924790); ID=FBpp0084617; name=RpL4-PA; parent=FBgn0003279,FBtr0085248; dbxref=FlyBase:FBpp0084617,FlyBase_Annotation_IDs:CG5502-PA,GB_protein:AAG22173.1,REFSEQ:NP_524538,GB_protein:AAG22173,FlyMine:FBpp0084617,modMine:FBpp0084617; MD5=c846b6c4b4ed56d364b2ad352ff789f5; length=401; release=r6.…	23.2	7	0.10	FVIWTESAFAR+GHVIDGVSEFPLVVSDEVQK+GPLVVYDKDEGLR+LNDLFGTWK+LNPYAEVLK+NIPGIETINVDK+YALVSAIAASGVPALVQSK
237	FBpp0084340|FBgn0039402|CG14542-PA|Vps2-PA	1.0000	FBpp0084340 type=protein; loc=3R:join(26052917..26053229,26053290..26053747); ID=FBpp0084340; name=Vps2-PA; parent=FBgn0039402,FBtr0084967; dbxref=FlyBase:FBpp0084340,FlyBase_Annotation_IDs:CG14542-PA,GB_protein:AAF56559.1,REFSEQ:NP_651455,GB_protein:AAF56559,FlyMine:FBpp0084340,modMine:FBpp0084340; MD5=456132bde875dcbce422a0288c5acd75; length=256; release=r6.09; species=Dmel;	29.3	7	0.11	ALNKAMR+ANIQAVSLK+AQAVAAGGVGGGGAAGGGGASGGGAGGPGAPGGSGASSPMSDADADLQAR+QLNLPQIQK
197	FBpp0081031|FBgn0023388|CG1099-PA|Dap160-PA FBpp0081032|FBgn0023388|CG1099-PB|Dap160-PB FBpp0290491|FBgn0023388|CG1099-PC|Dap160-PC FBpp0297159|FBgn0023388|CG1099-PD|Dap160-PD FBpp0305299|FBgn0023388|CG1099-PG|Dap160-PG FBpp0305300|FBgn0023388|CG1099-PH|Dap160-PH	1.0000	FBpp0081031 type=protein; loc=2L:complement(join(21141625..21141788,21141178..21141552,21140569..21141008,21140217..21140490,21140009..21140156,21139676..21139942,21138712..21139602,21138113..21138361,21137757..21138030,21137477..21137688)); ID=FBpp0081031; name=Dap160-PA; parent=FBgn0023388,FBtr0081503; dbxref=FlyBase:FBpp0081031,FlyBase_Annotation_IDs:CG1099-PA,GB_protein:AAF53962.1,REFSEQ:NP_4…	8.4	7	0.09	APSIESVNQGEWAVQAAQK+ASGAALGGENAQQEQLNAAFAHK+GSTSSLSPLDPLK+VLPPSLLSSLTGDVPSMTPR+YQAVYEFNAR
194	FBpp0080794|FBgn0003231|CG10360-PA|ref(2)P-PA FBpp0099683|FBgn0003231|CG10360-PB|ref(2)P-PB	1.0000	FBpp0080794 type=protein; loc=2L:join(19542817..19542988,19543620..19545101,19545157..19545302); ID=FBpp0080794; name=ref(2)P-PA; parent=FBgn0003231,FBtr0081253; dbxref=FlyBase_Annotation_IDs:CG10360-PA,FlyBase:FBpp0080794,GB_protein:AAF53824.1,REFSEQ:NP_476700,GB_protein:AAF53824; MD5=84e696ba5a5e99cca6d3df66efd78574; length=599; release=r6.09; species=Dmel;;FBpp0099683 type=protein; loc=2L:join…	12.0	7	0.10	AAEQTESPPQAEPTVTAEK+DFGQLGELLR+EIELYLFQER+IIDTTEGGDSGIFAPSTTPSAENK+TEDPVTTPR
183	FBpp0079986|FBgn0032454|CG5787-PA|CG5787-PA FBpp0304683|FBgn0032454|CG5787-PB|CG5787-PB	1.0000	FBpp0079986 type=protein; loc=2L:complement(join(12710362..12712306,12709375..12710225,12709253..12709309)); ID=FBpp0079986; name=CG5787-PA; parent=FBgn0032454,FBtr0080405; dbxref=GB_protein:AAF53220.2,FlyBase:FBpp0079986,FlyBase_Annotation_IDs:CG5787-PA,REFSEQ:NP_609589,GB_protein:AAF53220,FlyMine:FBpp0079986,modMine:FBpp0079986; MD5=91ab23d9292595b10087b2783f44e005; length=950; release=r6.09; s…	9.7	7	0.09	FGDNFQDK+GFLIGGFK+GGPSSNFGQANR+GPAVGGSGGPGFKPNSGGNFGNNNSGGGFSNNISR+LLEVENR+LPVAAPNQYK+LTTEQVVYAIIK
162	FBpp0079406|FBgn0012036|CG3752-PA|Aldh-PA FBpp0304847|FBgn0012036|CG3752-PB|Aldh-PB	1.0000	FBpp0079406 type=protein; loc=2L:join(9387768..9387890,9389829..9389977,9390040..9390136,9390246..9391439); ID=FBpp0079406; name=Aldh-PA; parent=FBgn0012036,FBtr0079806; dbxref=FlyBase:FBpp0079406,FlyBase_Annotation_IDs:CG3752-PA,GB_protein:AAF52769.1,REFSEQ:NP_609285,GB_protein:AAF52769,FlyMine:FBpp0079406,modMine:FBpp0079406; MD5=d85e4ba5d9619ace3debbc4a0493e55d; length=520; release=r6.09; spec…	11.9	7	0.09	ANNSEYGLAAAVFTK+ANYIVGGLR+EEIFGPVQQLIR+ENGEYALSNYTEVK+LIQLASGNTNLK
146	FBpp0078607|FBgn0010225|CG1106-PB|Gel-PB FBpp0078608|FBgn0010225|CG1106-PD|Gel-PD FBpp0078610|FBgn0010225|CG1106-PA|Gel-PA FBpp0078612|FBgn0010225|CG1106-PF|Gel-PF FBpp0301195|FBgn0010225|CG1106-PJ|Gel-PJ FBpp0301196|FBgn0010225|CG1106-PK|Gel-PK FBpp0307688|FBgn0010225|CG1106-PL|Gel-PL	1.0000	FBpp0078607 type=protein; loc=3R:join(4236764..4236804,4237625..4237817,4238303..4238377,4238570..4238765,4238819..4240524,4240589..4240714,4240878..4240937); ID=FBpp0078607; name=Gel-PB; parent=FBgn0010225,FBtr0078968; dbxref=FlyBase:FBpp0078607,FlyBase_Annotation_IDs:CG1106-PB,GB_protein:AAF52163.1,REFSEQ:NP_524865,GB_protein:AAF52163; MD5=61f224cd55506fd6fedefb499d6d5d43; length=798; release=r…	13.5	7	0.10	EVQDHESQLFLSYFK+FYTGDSFIVLNTIENK+GTVESDVHASEVAADSSSLASSDAFVLHSGK+IENFEPVIYPK+IVEGSESAPFK+LLTSFTALPVTAQLFR
112	FBpp0076722|FBgn0002526|CG10236-PA|LanA-PA	1.0000	FBpp0076722 type=protein; loc=3L:complement(join(6217594..6217815,6217103..6217249,6215095..6215719,6214802..6215011,6214329..6214742,6213990..6214262,6213071..6213923,6212364..6213015,6212021..6212301,6211726..6211954,6211198..6211668,6209236..6211136,6205977..6209168,6205693..6205907,6204175..6205628)); ID=FBpp0076722; name=LanA-PA; parent=FBgn0002526,FBtr0077014; dbxref=FlyBase:FBpp0076722,Fly…	2.4	7	0.10	AATAYSGIVEAVEAAQK+LIDQLPAESQR+NVLEILEPVSVQTPK+SAPVLAVELPIYLGGVNK+SGYLEGSQNILHVDK+TNAPLEADLELPK
101	FBpp0075702|FBgn0002466|CG10522-PA|sti-PA FBpp0304889|FBgn0002466|CG10522-PB|sti-PB	1.0000	FBpp0075702 type=protein; loc=3L:complement(join(12514382..12514667,12513881..12514125,12513474..12513824,12512035..12513402,12510301..12511803,12510029..12510224,12508357..12509972)); ID=FBpp0075702; name=sti-PA; parent=FBgn0002466,FBtr0075970; dbxref=FlyBase:FBpp0075702,FlyBase_Annotation_IDs:CG10522-PA,GB_protein:AAF49907.2,REFSEQ:NP_648584,GB_protein:AAF49907,FlyMine:FBpp0075702,modMine:FBpp0…	4.9	7	0.10	ADQLQTLVTK+AELLDGQNANYEAQTADSNR+AQVLASEIDELR+ENVSPNDVESSILYR+LVAQQDQLVEQTNALFATQER+NLIESLVTNPSK
387c	FBpp0076649|FBgn0035720|CG10077-PA|CG10077-PA FBpp0290159|FBgn0035720|CG10077-PC|CG10077-PC FBpp0305296|FBgn0035720|CG10077-PD|CG10077-PD	0.9999	FBpp0076649 type=protein; loc=3L:complement(join(6955381..6955388,6953773..6955169,6951267..6951445,6950330..6951202)); ID=FBpp0076649; name=CG10077-PA; parent=FBgn0035720,FBtr0076940; dbxref=FlyBase:FBpp0076649,FlyBase_Annotation_IDs:CG10077-PA,GB_protein:AAF50635.2,REFSEQ:NP_648062,GB_protein:AAF50635,FlyMine:FBpp0076649,modMine:FBpp0076649; MD5=5a48c8d279608a224e3fdc0d5e1e699d; length=818; rel…	8.7	7	0.05	GDGPIALVLAPTR+ILDFIER+MLDMGFEPQIR+TLAYVLPAVVHINNQPR
91	FBpp0075119|FBgn0002284|CG4097-PA|Prosbeta6-PA	1.0000	FBpp0075119 type=protein; loc=3L:complement(join(16610230..16610318,16609536..16610154)); ID=FBpp0075119; name=Prosbeta6-PA; parent=FBgn0002284,FBtr0075360; dbxref=FlyBase:FBpp0075119,FlyBase_Annotation_IDs:CG4097-PA,GB_protein:AAF49435.1,REFSEQ:NP_524115,GB_protein:AAF49435,FlyMine:FBpp0075119,modMine:FBpp0075119; MD5=4b5675150c283e60863791308b0d6f4b; length=235; release=r6.09; species=Dmel;	28.9	6	0.08	AGGTAGTLLQPVLDNQIGHK+DIYTGDSVLINIITK+FFPYYVSNILAGIDNEGK+LGFEQFPDYQVPGMK
75	FBpp0074348|FBgn0008635|CG6223-PA|betaCOP-PA	1.0000	FBpp0074348 type=protein; loc=X:complement(join(18383463..18385093,18382603..18383258,18382382..18382543,18382040..18382313,18381864..18381969,18381708..18381773)); ID=FBpp0074348; name=betaCOP-PA; parent=FBgn0008635,FBtr0074576; dbxref=FlyBase:FBpp0074348,FlyBase_Annotation_IDs:CG6223-PA,GB_protein:AAF48830.2,REFSEQ:NP_523400,GB_protein:AAF48830,FlyMine:FBpp0074348,modMine:FBpp0074348; MD5=33a7d…	7.7	6	0.10	DNQLGENVFESSLNQALAGSK+SIFGENALANLSIEKPVDDPDSK+VLAAPDIEVR+VTSDGTYATQSAYSLAPVAK
49	FBpp0072222|FBgn0035033|CG3548-PA|CG3548-PA	1.0000	FBpp0072222 type=protein; loc=2R:join(24600048..24600385,24600461..24600980,24601109..24601612); ID=FBpp0072222; name=CG3548-PA; parent=FBgn0035033,FBtr0072315; dbxref=FlyBase:FBpp0072222,FlyBase_Annotation_IDs:CG3548-PA,GB_protein:AAF47237.1,REFSEQ:NP_611941,GB_protein:AAF47237,FlyMine:FBpp0072222,modMine:FBpp0072222; MD5=ba496f8e23736b0c7e3a0a986a3cd1e0; length=453; release=r6.09; species=Dmel;	13.2	6	0.09	GLLLEVIK+QFNALNFR+SGGLNGSIQDQSSAK+SSSATADEGAENAEDAAEDAGEK+SSSATADEGAENAEDAAEDAGEKEGAGGK
456b	FBpp0307483|FBgn0265003|CG44154-PD|koi-PD FBpp0307485|FBgn0265003|CG44154-PF|koi-PF	1.0000	FBpp0307483 type=protein; loc=2R:join(6811929..6812083,6812781..6813116,6813173..6813753,6814037..6814314); ID=FBpp0307483; name=koi-PD; parent=FBgn0265003,FBtr0335515; dbxref=REFSEQ:NP_724502,GB_protein:AAG22207,FlyBase:FBpp0307483,FlyBase_Annotation_IDs:CG44154-PD; MD5=17b1d6f3353b9e2f4bc11187e0caa5de; length=449; release=r6.09; species=Dmel;;FBpp0307485 type=protein; loc=2R:join(6811929..68120…	19.6	6	0.06	AFAQLTSDYSSDDMTPDAK+SAAPNVQTIIEEHIVESSISK+SLSEYTFTLPELPK+SQLETTQNTLNSAQEK+VTNLSATETTAYQNYHAK
456a	FBpp0307480|FBgn0265003|CG44154-PA|koi-PA FBpp0307482|FBgn0265003|CG44154-PC|koi-PC	1.0000	FBpp0307480 type=protein; loc=2R:join(6811929..6812083,6812781..6813116,6813173..6813753,6815060..6816559,6816617..6816729,6816793..6817005); ID=FBpp0307480; name=koi-PA; parent=FBgn0265003,FBtr0335512; dbxref=REFSEQ:NP_001260738,GB_protein:AGB93271,FlyBase:FBpp0307480,FlyBase_Annotation_IDs:CG44154-PA; MD5=b816c72334d7995ecbaa8dec94cfaa06; length=965; release=r6.09; species=Dmel;;FBpp0307482 typ…	9.9	6	0.06	AFAQLTSDYSSDDMTPDAK+LSLVEILGFK+SAAPNVQTIIEEHIVESSISK+SQLETTQNTLNSAQEK+SSILLMSDISQR+VTNLSATETTAYQNYHAK
446a	FBpp0289070|FBgn0259228|CG42328-PD|C3G-PD FBpp0289072|FBgn0259228|CG42328-PF|C3G-PF FBpp0289753|FBgn0259228|CG42328-PH|C3G-PH FBpp0306980|FBgn0259228|CG42328-PI|C3G-PI	1.0000	FBpp0289070 type=protein; loc=X:complement(join(6788461..6788704,6788203..6788393,6787590..6788125,6787351..6787520,6787096..6787248,6786156..6786812,6784624..6784735,6783890..6784554,6783610..6783778,6782963..6783532,6782770..6782895,6782561..6782692,6782354..6782486)); ID=FBpp0289070; name=C3G-PD; parent=FBgn0259228,FBtr0299792; dbxref=FlyBase:FBpp0289070,FlyBase_Annotation_IDs:CG42328-PD,REFSE…	7.2	6	0.09	ETFALLVR+EVIDLLEDAVR+GGYIDALIVHASR+TFIQPIDVIEK+TQTPLSTGGGIAGVAGGTGGAGEGVAAAASGDGETNSNR+TSLPDIALTPK
440a	FBpp0088899|FBgn0003721|CG4898-PA|Tm1-PA FBpp0089024|FBgn0003721|CG4898-PL|Tm1-PL	1.0000	FBpp0088899 type=protein; loc=3R:join(15291382..15291525,15295113..15295246,15295427..15295544,15300110..15300180,15300747..15300822,15301624..15301686,15303153..15303222,15303641..15303723); ID=FBpp0088899; name=Tm1-PA; parent=FBgn0003721,FBtr0089960; dbxref=FlyBase:FBpp0088899,FlyBase_Annotation_IDs:CG4898-PA,GB_protein:AAF55164.2,REFSEQ:NP_524360,GB_protein:AAF55164,FlyMine:FBpp0088899,modMine…	23.0	6	0.09	EVDRLEDDLLNVR+IQLLEEDLER+IVELEEELR+LEDDLLNVR+LLQEEMEATLHDIQNM+LVLMEQDLER
436a	FBpp0088377|FBgn0283521|CG12052-PB|lola-PB FBpp0088379|FBgn0283521|CG12052-PC|lola-PC	1.0000	FBpp0088377 type=protein; loc=2R:complement(join(10533576..10533749,10533118..10533511,10532181..10532894,10532039..10532119,10505073..10506073)); ID=FBpp0088377; name=lola-PB; parent=FBgn0283521,FBtr0089343; dbxref=GB_protein:AAF58776.2,FlyBase_Annotation_IDs:CG12052-PB,FlyBase:FBpp0088377,GB_protein:AAF58776.3,REFSEQ:NP_724949,GB_protein:AAF58776,FlyMine:FBpp0088377,modMine:FBpp0088377; MD5=688…	9.3	6	0.09	DNSVSSVGSEMVIEPK+EGVQPLVFPTDLSVDK+GEVNISQDQLAALLK+LSGAYTLEQTK+SQDELGLMAQDAQQR
428a	FBpp0087502|FBgn0004907|CG17870-PD|14-3-3zeta-PD FBpp0087503|FBgn0004907|CG17870-PE|14-3-3zeta-PE FBpp0099540|FBgn0004907|CG17870-PJ|14-3-3zeta-PJ FBpp0305136|FBgn0004907|CG17870-PK|14-3-3zeta-PK FBpp0305137|FBgn0004907|CG17870-PL|14-3-3zeta-PL	1.0000	FBpp0087502 type=protein; loc=2R:join(10104348..10104409,10104717..10104830,10104941..10105067,10105702..10105825,10105941..10106104,10107467..10107622); ID=FBpp0087502; name=14-3-3zeta-PD; parent=FBgn0004907,FBtr0088414; dbxref=FlyBase_Annotation_IDs:CG17870-PD,FlyBase:FBpp0087502,GB_protein:AAM71060.1,REFSEQ:NP_476885,GB_protein:AAM71060; MD5=f196cab6a894ca73c510c5280d765fbc; length=248; releas…	19.4	6	0.07	DSTLIMQLLR+NTVVDDSQTAYQDAFDISK+QAFDDAIAELDTLNEDSYK
45	FBpp0072128|FBgn0015268|CG5330-PA|Nap1-PA FBpp0297131|FBgn0015268|CG5330-PB|Nap1-PB FBpp0297132|FBgn0015268|CG5330-PC|Nap1-PC	1.0000	FBpp0072128 type=protein; loc=2R:complement(join(23906615..23906700,23906060..23906528,23905856..23905996,23905605..23905793,23905314..23905541)); ID=FBpp0072128; name=Nap1-PA; parent=FBgn0015268,FBtr0072219; dbxref=FlyBase:FBpp0072128,FlyBase_Annotation_IDs:CG5330-PA,GB_protein:AAF47097.1,REFSEQ:NP_477128,GB_protein:AAF47097,FlyMine:FBpp0072128,modMine:FBpp0072128; MD5=000865d4f250b0cc3d2b7681c0…	19.5	6	0.09	EPESSTDNEADAEHFR+MLPAPVQNR+NTAIMSEMVQPHDEPAIR+STVDPNDPFAFEGPEIYK+YQVQYQPLFDK
412a	FBpp0085248|FBgn0051617|CG31617-PA|His1 FBpp0091052|FBgn0053804|CG33804-PA|His1 FBpp0091054|FBgn0053807|CG33807-PA|His1 FBpp0091057|FBgn0053810|CG33810-PA|His1 FBpp0091059|FBgn0053813|CG33813-PA|His1 FBpp0091062|FBgn0053816|CG33816-PA|His1 FBpp0091065|FBgn0053819|CG33819-PA|His1 FBpp0091068|FBgn0053822|CG33822-PA|His1 FBpp0091071|FBgn0053825|CG33825-PA|His1 FBpp0091074|FBgn0053828|CG33828-PA|His1…	1.0000	FBpp0085248 type=protein; loc=2L:21422014..21422784; ID=FBpp0085248; name=His1:CG31617-PA; parent=FBgn0051617,FBtr0085892; dbxref=FlyBase:FBpp0085248,GB_protein:AAN11123.1,FlyBase_Annotation_IDs:CG31617-PA,REFSEQ:NP_724341,GB_protein:AAN11123; MD5=a658ef96ad1c84037a19a2cb3a519e65; length=256; release=r6.09; species=Dmel;;FBpp0091052 type=protein; loc=2L:21427075..21427845; ID=FBpp0091052; name=Hi…	10.9	6	0.08	ASATPSHPPTQQMVDASIK+GGSSLLAIK
405c	FBpp0083843|FBgn0028684|CG10370-PA|Rpt5-PA	1.0000	FBpp0083843 type=protein; loc=3R:join(23753014..23753223,23753288..23753708,23753766..23754421); ID=FBpp0083843; name=Rpt5-PA; parent=FBgn0028684,FBtr0084452; dbxref=FlyBase:FBpp0083843,FlyBase_Annotation_IDs:CG10370-PA,GB_protein:AAF56177.1,REFSEQ:NP_524464,GB_protein:AAF56177,FlyMine:FBpp0083843,modMine:FBpp0083843; MD5=d644ae57f045a0329802b0442d8a3e33; length=428; release=r6.09; species=Dmel;	12.9	6	0.07	DSYLILETLPAEYDAR+GVILYGPPGTGK+MNVSNDVNFEELSR+QAYFLPVIGLVDAEK+VDILDPALLR
405b	FBpp0076890|FBgn0020369|CG1489-PA|Rpt6-PA	1.0000	FBpp0076890 type=protein; loc=X:join(21316178..21316195,21316259..21316403,21316549..21317603); ID=FBpp0076890; name=Rpt6-PA; parent=FBgn0020369,FBtr0077189; dbxref=FlyBase:FBpp0076890,FlyBase_Annotation_IDs:CG1489-PA,GB_protein:AAF50835.1,REFSEQ:NP_608447,GB_protein:AAF50835,FlyMine:FBpp0076890,modMine:FBpp0076890; MD5=22dd41c30e0d27414c18eaf70afa7fdf; length=405; release=r6.09; species=Dmel;	9.6	6	0.06	GVILYGPPGTGK+IAELMPGASGAEVK+IEELQLVVAEK+VPDSTYEMVGGLDK
390a	FBpp0079279|FBgn0027932|CG13388-PA|Akap200-PA FBpp0079282|FBgn0027932|CG13388-PD|Akap200-PD FBpp0309213|FBgn0027932|CG13388-PE|Akap200-PE FBpp0309215|FBgn0027932|CG13388-PG|Akap200-PG	1.0000	FBpp0079279 type=protein; loc=2L:join(8426911..8427093,8427158..8427553,8427615..8428067,8428320..8429462,8430281..8430367); ID=FBpp0079279; name=Akap200-PA; parent=FBgn0027932,FBtr0079664; dbxref=FlyBase:FBpp0079279,FlyBase_Annotation_IDs:CG13388-PA,GB_protein:AAF52674.3,REFSEQ:NP_477460,GB_protein:AAF52674,FlyMine:FBpp0079279,modMine:FBpp0079279; MD5=92f320b9008efd2f1e8788b9234acb00; length=753…	10.5	6	0.09	EAAAGEDITPLADESIK+SAAVAEGGDAVAETAK+SAAVAEGGDAVAETAKGEEGSPK+SIDITTDPK+TDAPAVNGDAATPK+TEVSEIEFESVIVETR
384a	FBpp0077814|FBgn0031220|CG4822-PA|CG4822-PA FBpp0077815|FBgn0031220|CG4822-PC|CG4822-PC FBpp0077816|FBgn0031220|CG4822-PD|CG4822-PD FBpp0077817|FBgn0031220|CG4822-PB|CG4822-PB FBpp0099712|FBgn0031220|CG4822-PE|CG4822-PE FBpp0099713|FBgn0031220|CG4822-PF|CG4822-PF	1.0000	FBpp0077814 type=protein; loc=2L:complement(join(119828..120032,119431..119554,119288..119375,119134..119235,118931..119076,118361..118874,118136..118304,117820..118076,117331..117759)); ID=FBpp0077814; name=CG4822-PA; parent=FBgn0031220,FBtr0078156; dbxref=FlyBase:FBpp0077814,FlyBase_Annotation_IDs:CG4822-PA,GB_protein:AAF51549.2,REFSEQ:NP_722602,GB_protein:AAF51549; MD5=c20c951d97b20f29938767e2…	9.6	6	0.09	DQFDEEISPK+GSNIVPFLK+LEVIDEILGMLR+TDTTSGASSFYER+VNGMFHSHELTAIIGPSGAGK
377a	FBpp0076505|FBgn0035793|CG7546-PA|CG7546-PA FBpp0076506|FBgn0035793|CG7546-PB|CG7546-PB FBpp0288464|FBgn0035793|CG7546-PC|CG7546-PC FBpp0288465|FBgn0035793|CG7546-PD|CG7546-PD FBpp0293610|FBgn0035793|CG7546-PE|CG7546-PE FBpp0304451|FBgn0035793|CG7546-PF|CG7546-PF FBpp0304453|FBgn0035793|CG7546-PH|CG7546-PH	1.0000	FBpp0076505 type=protein; loc=3L:join(7511377..7511442,7511511..7511628,7511705..7511916,7511973..7512728,7512786..7513392,7513523..7513621,7513818..7514354,7514649..7515581,7515641..7515777,7515868..7516050,7516116..7516466); ID=FBpp0076505; name=CG7546-PA; parent=FBgn0035793,FBtr0076791; dbxref=FlyBase:FBpp0076505,FlyBase_Annotation_IDs:CG7546-PA,GB_protein:AAF50546.2,REFSEQ:NP_648132,GB_protei…	6.3	6	0.09	AAGAAAEMAAGAASAAAGAANAAAAAAR+DLQTQAEQSNRPQPPFSDAYISGMSAK+YYEILQNDPTFEESDTDGR
372a	FBpp0075170|FBgn0014163|CG4609-PA|fax-PA FBpp0099912|FBgn0014163|CG4609-PC|fax-PC	1.0000	FBpp0075170 type=protein; loc=3L:complement(join(16411002..16411418,16407021..16407359,16405502..16405845,16405326..16405428,16405117..16405170)); ID=FBpp0075170; name=fax-PA; parent=FBgn0014163,FBtr0075412; dbxref=FlyBase_Annotation_IDs:CG4609-PA,FlyBase:FBpp0075170,GB_protein:AAF49465.2,REFSEQ:NP_524106,GB_protein:AAF49465,FlyMine:FBpp0075170,modMine:FBpp0075170; MD5=f177af6dda7040fbd0c071dcd7f…	13.5	6	0.09	DIIYLYQFSR+LDLNAHIPKPEPETK+SAAPPADSAAAPAAAPAVEK+YLDSGLTAEQR
348a	FBpp0070037|FBgn0010215|CG17947-PA|alpha-Cat-PA	1.0000	FBpp0070037 type=protein; loc=3L:complement(join(23337875..23338046,23334364..23334740,23330698..23331015,23329886..23330089,23328714..23329398,23327494..23327645,23326688..23326760,23325889..23325956,23325642..23325823,23319234..23319474,23319061..23319177,23318838..23319002)); ID=FBpp0070037; name=alpha-Cat-PA; parent=FBgn0010215,FBtr0070038; dbxref=FlyBase:FBpp0070037,FlyBase_Annotation_IDs:CG…	9.1	6	0.09	DLLAYLQR+DVDENDFIDASR+GEQIAYENPDITQEMLTAVDEVK+IAQQVELFR+VQNPIHALSEFQSPADAV+WDDTGNDIIFLAK
338	FBpp0291495|FBgn0261396|CG10484-PA|Rpn3-PA FBpp0307804|FBgn0261396|CG42641-PB|Rpn3-PB	1.0000	FBpp0291495 type=protein; loc=2L:join(19052054..19052217,19052279..19053599); ID=FBpp0291495; name=Rpn3-PA; parent=FBgn0261396,FBtr0302289; dbxref=REFSEQ:NP_477300,GB_protein:AAF53749,FlyBase:FBpp0291495,FlyBase:FBpp0080691,FlyBase_Annotation_IDs:CG10484-PA,FlyBase_Annotation_IDs:CG42641-PA,FlyMine:FBpp0291495,modMine:FBpp0291495; MD5=f6e814a86c8cfb3f33e1816e37354a8c; length=494; release=r6.09; s…	14.4	6	0.09	AGISADALMAK+DATELPDVPK+EAAVALMPAVEK+NLAQSIYPAGADR+NQDVAAVQEIR+QSLGAYFQLTQAVR
337	FBpp0291436|FBgn0262124|CG42595-PE|uex-PE FBpp0291437|FBgn0262124|CG42595-PF|uex-PF FBpp0306957|FBgn0262124|CG42595-PG|uex-PG FBpp0312292|FBgn0262124|CG42595-PH|uex-PH	1.0000	FBpp0291436 type=protein; loc=2R:complement(join(3942934..3943067,3938552..3938885,3933275..3933463,3933011..3933226,3919185..3919358,3918475..3919120,3918151..3918417,3900786..3901330)); ID=FBpp0291436; name=uex-PE; parent=FBgn0262124,FBtr0302226; dbxref=REFSEQ:NP_001104391,GB_protein:EDP28149,FlyBase_Annotation_IDs:CG42595-PE,FlyBase:FBpp0291436; MD5=344a365fe50708b0c1e9af6e14e5676a; length=834…	7.9	6	0.09	DVISELILR+NIVTLLYIK+SGTFSSETFDDEVER+TVMAITAPLSYPVSR+VFGSGLEENTAITFTNEK
328	FBpp0112160|FBgn0261984|CG4583-PB|Ire1-PB	1.0000	FBpp0112160 type=protein; loc=3R:complement(join(19860886..19861014,19860647..19860761,19857241..19857684,19856960..19857182,19855633..19856902,19855381..19855545,19854440..19855318)); ID=FBpp0112160; name=Ire1-PB; parent=FBgn0261984,FBtr0113248; dbxref=FlyBase:FBpp0112160,FlyBase_Annotation_IDs:CG4583-PB,REFSEQ:NP_001097839,GB_protein:ABW08704,FlyMine:FBpp0112160,modMine:FBpp0112160; MD5=012e3ec…	6.2	6	0.09	DIKPQNVLISLPDAK+GLYALPSLVDK+ISFSTNEVLGK+KPNDELPIPGVGLQR+NLELDGQSLEPDGKR
301	FBpp0087764|FBgn0033342|CG8258-PA|CG8258-PA	1.0000	FBpp0087764 type=protein; loc=2R:complement(join(8906853..8906912,8905643..8906673,8905029..8905578)); ID=FBpp0087764; name=CG8258-PA; parent=FBgn0033342,FBtr0088683; dbxref=FlyBase:FBpp0087764,FlyBase_Annotation_IDs:CG8258-PA,GB_protein:AAF59029.3,REFSEQ:NP_610418,GB_protein:AAF59029,FlyMine:FBpp0087764,modMine:FBpp0087764; MD5=7dde112ff52bde845483a1ed89d6deb5; length=546; release=r6.09; species…	13.2	6	0.08	ALAENSGINGTEIVNQLYLAHNNEAGK+FANALEVFPK+LGITTAEISDGYEK+SADELLSFSSGEESLLESQIK
276	FBpp0086333|FBgn0034098|CG15707-PA|krimp-PA	1.0000	FBpp0086333 type=protein; loc=2R:complement(join(16239058..16240645,16238334..16238986)); ID=FBpp0086333; name=krimp-PA; parent=FBgn0034098,FBtr0087189; dbxref=GB_protein:AAF58035.2,FlyBase:FBpp0086333,FlyBase_Annotation_IDs:CG15707-PA,REFSEQ:NP_611103,GB_protein:AAF58035,FlyMine:FBpp0086333,modMine:FBpp0086333; MD5=d4fc0893c86059033472ab605248ba4b; length=746; release=r6.09; species=Dmel;	8.6	6	0.09	LPDGFLIR+MNLEDISMIMK+SEASAPATSDNQSLLAAK+SIDNPYSSIR+VHENNNSTLVAEPVIDR
269	FBpp0085947|FBgn0266420|CG5581-PA|Ote-PA	1.0000	FBpp0085947 type=protein; loc=2R:complement(18275805..18277079); ID=FBpp0085947; name=Ote-PA; parent=FBgn0266420,FBtr0086768; dbxref=FlyBase:FBpp0085947,FlyBase_Annotation_IDs:CG5581-PA,GB_protein:AAF57722.3,REFSEQ:NP_476664,GB_protein:AAF57722,FlyMine:FBpp0085947,modMine:FBpp0085947; MD5=3547adbeee0a701f23aeb5504bafcdde; length=424; release=r6.09; species=Dmel;	21.7	6	0.09	ETLAPAPGAPSAPAAASTPVDK+MLAQGLPNIPVTDSSR+SLRPNDNSVSEAFNR+TAAQGYVTAEAPPVASYSSSYK+TLASGNAGSGSLGYEPR
264	FBpp0085688|FBgn0261456|CG11228-PA|hpo-PA FBpp0304253|FBgn0261456|CG11228-PB|hpo-PB	1.0000	FBpp0085688 type=protein; loc=2R:complement(join(19495461..19496748,19494682..19495403)); ID=FBpp0085688; name=hpo-PA; parent=FBgn0261456,FBtr0086500; dbxref=FlyBase:FBpp0085688,FlyBase_Annotation_IDs:CG11228-PA,GB_protein:AAF57543.2,REFSEQ:NP_611427,GB_protein:AAF57543,FlyMine:FBpp0085688,modMine:FBpp0085688; MD5=4450e9daeb2a8b636773c7b11142555f; length=669; release=r6.09; species=Dmel;;FBpp0304…	14.5	6	0.09	AANILLNTEGYAK+ATATELLEHEFIR+FGEYQQSSASDATMIAHAEQGVDEGTLGPGGLR+FLTFDDLNQR+LADFGVAGQLTDTMAK+LADFGVAGQLTDTMAKR+LGEGSYGSVYK
255	FBpp0085281|FBgn0061209|CG17949-PA|His2B FBpp0091113|FBgn0053868|CG33868-PA|His2B FBpp0091115|FBgn0053870|CG33870-PA|His2B FBpp0091117|FBgn0053872|CG33872-PA|His2B FBpp0091119|FBgn0053874|CG33874-PA|His2B FBpp0091121|FBgn0053876|CG33876-PA|His2B FBpp0091123|FBgn0053878|CG33878-PA|His2B FBpp0091125|FBgn0053880|CG33880-PA|His2B FBpp0091127|FBgn0053882|CG33882-PA|His2B FBpp0091129|FBgn0053884|CG3388…	1.0000	FBpp0085281 type=protein; loc=2L:complement(21423191..21423562); ID=FBpp0085281; name=His2B:CG17949-PA; parent=FBgn0061209,FBtr0085927; dbxref=FlyBase:FBpp0085281,GB_protein:AAN11124.1,FlyBase_Annotation_IDs:CG17949-PA,REFSEQ:NP_724342,GB_protein:AAN11124; MD5=523bf69b6d6b2415c7fc9ac48aafa63e; length=123; release=r6.09; species=Dmel;;FBpp0091113 type=protein; loc=2L:complement(21537682..21538053)…	26.8	6	0.09	AMSIMNSFVNDIFER+ESYAIYIYK+LLLPGELAK
250	FBpp0085054|FBgn0028646|CG2139-PC|aralar1-PC FBpp0085055|FBgn0028646|CG2139-PB|aralar1-PB FBpp0085056|FBgn0028646|CG2139-PA|aralar1-PA FBpp0085057|FBgn0028646|CG2139-PD|aralar1-PD FBpp0297541|FBgn0028646|CG2139-PE|aralar1-PE FBpp0303322|FBgn0028646|CG2139-PF|aralar1-PF	1.0000	FBpp0085054 type=protein; loc=3R:complement(join(30455651..30455716,30449807..30449959,30449046..30449208,30448896..30448987,30448635..30448829,30448346..30448569,30447412..30447578,30447230..30447348,30446564..30447173,30446205..30446503)); ID=FBpp0085054; name=aralar1-PC; parent=FBgn0028646,FBtr0085692; dbxref=FlyBase:FBpp0085054,FlyBase_Annotation_IDs:CG2139-PC,GB_protein:AAF57048.1,REFSEQ:NP_…	12.7	6	0.10	AAVPLLAGVESK+FGLYLPR+IDYSDLSNIAPEHYTK+IPFSLDGPFIK+SAFIQVLESSYR+TAFQLFDR+VSFPYFIAFTSLLNNMELIK
227	FBpp0083683|FBgn0003676|CG5374-PB|T-cp1-PB FBpp0083684|FBgn0003676|CG5374-PA|T-cp1-PA	1.0000	FBpp0083683 type=protein; loc=3R:complement(join(22491259..22491331,22490868..22491021,22489922..22490812,22489303..22489858)); ID=FBpp0083683; name=T-cp1-PB; parent=FBgn0003676,FBtr0084290; dbxref=FlyBase:FBpp0083683,FlyBase_Annotation_IDs:CG5374-PB,GB_protein:AAN13906.1,REFSEQ:NP_732748,GB_protein:AAN13906,FlyMine:FBpp0083683,modMine:FBpp0083683; MD5=5db5fade362b566973c98af35e11bcaf; length=557…	10.1	6	0.08	DSLINIAK+EQLAIAEFAK+IHPTSIISGYR+TQNVMAALSISNIVK+WTGLDLIEGVVR
217	FBpp0082319|FBgn0263396|CG16901-PA|sqd-PA FBpp0082320|FBgn0263396|CG16901-PB|sqd-PB FBpp0082321|FBgn0263396|CG16901-PC|sqd-PC FBpp0301102|FBgn0263396|CG16901-PE|sqd-PE	1.0000	FBpp0082319 type=protein; loc=3R:complement(join(13645753..13645919,13643169..13643209,13642829..13643103,13642512..13642755,13642189..13642427)); ID=FBpp0082319; name=sqd-PA; parent=FBgn0263396,FBtr0082854; dbxref=FlyBase:FBpp0082319,FlyBase_Annotation_IDs:CG16901-PA,GB_protein:AAF54964.2,REFSEQ:NP_731826,GB_protein:AAF54964,FlyMine:FBpp0082319,modMine:FBpp0082319; MD5=f3e0c9c10a8c84b1ad97a28350…	27.9	6	0.09	GFAFIVFTNTEAIDK+IFVGGLTTEISDEEIK+KLFVGGLSWETTEK+LFVGGLSWETTEK+QVDTEINGEDFTK+TYFGQFGNIVEVEMPFDK+YGEIESINVK
216	FBpp0082265|FBgn0015778|CG9412-PB|rin-PB FBpp0082267|FBgn0015778|CG9412-PE|rin-PE FBpp0312063|FBgn0015778|CG9412-PF|rin-PF FBpp0312064|FBgn0015778|CG9412-PG|rin-PG	1.0000	FBpp0082265 type=protein; loc=3R:join(13649069..13650497,13650809..13651059,13651174..13651566); ID=FBpp0082265; name=rin-PB; parent=FBgn0015778,FBtr0082797; dbxref=FlyBase:FBpp0082265,FlyBase_Annotation_IDs:CG9412-PB,GB_protein:AAG22151.2,REFSEQ:NP_524907,GB_protein:AAG22151; MD5=3d141bc378bcfd81dcc7417d76d5dc94; length=690; release=r6.09; species=Dmel;;FBpp0082267 type=protein; loc=3R:join(1364…	12.3	6	0.09	FGNVLELR+FTQTFVLAAQSPK+LDNGGPLPQR+QYYTLLNK+SPLNYGFITYDDPEAVQK+SSNTQQFGDNQQLFLGNIPHHASEDDLR
212	FBpp0081862|FBgn0037894|CG5252-PA|Ranbp9-PA FBpp0312218|FBgn0037894|CG5252-PD|Ranbp9-PD	1.0000	FBpp0081862 type=protein; loc=3R:join(11412694..11412832,11412915..11413559,11413614..11414032,11414091..11414642,11414702..11415490,11415548..11416060); ID=FBpp0081862; name=Ranbp9-PA; parent=FBgn0037894,FBtr0082386; dbxref=FlyBase:FBpp0081862,FlyBase_Annotation_IDs:CG5252-PA,GB_protein:AAF54632.1,REFSEQ:NP_650068,GB_protein:AAF54632,FlyMine:FBpp0081862,modMine:FBpp0081862; MD5=59926746a270deedc…	8.0	6	0.09	ELGPVVIPEVYR+ETNYQGDIADNLQK+FVDDEDDGGVELTVR+IFDSEQNYSIK+QDIALDVLNTIVR+TLNGFLQANETIDGEK
22	FBpp0071226|FBgn0030086|CG7033-PA|CG7033-PA	1.0000	FBpp0071226 type=protein; loc=X:join(9089596..9089598,9090488..9091177,9091410..9092037,9092110..9092396); ID=FBpp0071226; name=CG7033-PA; parent=FBgn0030086,FBtr0071289; dbxref=FlyBase:FBpp0071226,FlyBase_Annotation_IDs:CG7033-PA,GB_protein:AAF46442.2,REFSEQ:NP_572524,GB_protein:AAF46442,FlyMine:FBpp0071226,modMine:FBpp0071226; MD5=5cd8081ca04f749c775babd3a6f1efb7; length=535; release=r6.09; spe…	20.2	6	0.07	DFFANLAVDAVMR+ELGITESFAVK+GATQQILDEADR+NAGHVEVTNDGATILR+QATQVALEALTAAAQDNSSSDEK+QVLMSASEAAEMILR+SGGTLGDSFLDEGFLLDK
203	FBpp0081401|FBgn0037632|CG8351-PA|Tcp-1eta-PA	1.0000	FBpp0081401 type=protein; loc=3R:join(8801678..8801680,8801859..8802119,8802186..8803005,8803079..8803402,8805793..8806019); ID=FBpp0081401; name=Tcp-1eta-PA; parent=FBgn0037632,FBtr0081918; dbxref=FlyBase:FBpp0081401,FlyBase_Annotation_IDs:CG8351-PA,GB_protein:AAF54292.2,REFSEQ:NP_649835,GB_protein:AAF54292,FlyMine:FBpp0081401,modMine:FBpp0081401; MD5=9582736c3c6587027daf68554b2c3f0c; length=544…	14.3	6	0.09	GGAEQFLEETER+LPIGDVATQYFADR+SQDAEVGDGTTSVVLLAGEFLK+TFSYAGFEMAPK+VTGGSLEESQLVSGVAFK
184	FBpp0079992|FBgn0032444|CG5525-PA|CG5525-PA	1.0000	FBpp0079992 type=protein; loc=2L:complement(join(12692717..12692822,12691565..12692217,12691363..12691502,12690619..12691303,12690538..12690555)); ID=FBpp0079992; name=CG5525-PA; parent=FBgn0032444,FBtr0080411; dbxref=FlyBase:FBpp0079992,FlyBase_Annotation_IDs:CG5525-PA,GB_protein:AAF53210.1,REFSEQ:NP_609579,GB_protein:AAF53210,FlyMine:FBpp0079992,modMine:FBpp0079992; MD5=70cb9ff0b09e85a414aa544d…	7.5	6	0.09	DAVSDLAQHFLDK+SYILNIVK+VVSQQSSLLAPIAVDAVLK
156	FBpp0078997|FBgn0026196|CG10206-PA|nop5-PA	1.0000	FBpp0078997 type=protein; loc=2L:complement(join(6917341..6918611,6916898..6917162)); ID=FBpp0078997; name=nop5-PA; parent=FBgn0026196,FBtr0079369; dbxref=FlyBase:FBpp0078997,FlyBase_Annotation_IDs:CG10206-PA,GB_protein:AAF52455.2,REFSEQ:NP_477412,GB_protein:AAF52455,FlyMine:FBpp0078997,modMine:FBpp0078997; MD5=927705a12a71536536d1eea6c514361a; length=511; release=r6.09; species=Dmel;	13.5	6	0.10	DNMATSDLSDILPEDVEEK+FNDTTEALAAATAAVEGK+MFVLYETPAGYAIFK+VDAFGEEATFELGAAHK
15	FBpp0070749|FBgn0004687|CG3201-PA|Mlc-c-PA FBpp0300803|FBgn0004687|CG3201-PB|Mlc-c-PB	1.0000	FBpp0070749 type=protein; loc=X:complement(join(5622417..5622419,5622252..5622279,5619874..5620286)); ID=FBpp0070749; name=Mlc-c-PA; parent=FBgn0004687,FBtr0070783; dbxref=FlyBase:FBpp0070749,FlyBase_Annotation_IDs:CG3201-PA,GB_protein:AAF46048.1,REFSEQ:NP_511049,GB_protein:AAF46048,FlyMine:FBpp0070749,modMine:FBpp0070749; MD5=eac4fbdd7c06d2566cc246bedafc8907; length=147; release=r6.09; species=D…	41.5	6	0.08	DASGYISSAELR+HLLTTLGEK+LTDEEVEQLLANMEDQQGNINYEEFVR+SGDTADDFIEGLR
109	FBpp0076520|FBgn0035811|CG12262-PA|CG12262-PA	1.0000	FBpp0076520 type=protein; loc=3L:join(7719440..7719457,7720060..7720416,7720477..7721361); ID=FBpp0076520; name=CG12262-PA; parent=FBgn0035811,FBtr0076808; dbxref=FlyBase:FBpp0076520,FlyBase_Annotation_IDs:CG12262-PA,GB_protein:AAF50524.1,REFSEQ:NP_648149,GB_protein:AAF50524,FlyMine:FBpp0076520,modMine:FBpp0076520; MD5=6244d606556faa327a61956fcd94d178; length=419; release=r6.09; species=Dmel;	16.9	6	0.08	AFTGFIVER+ENVLIGEGAGFK+IASDAVQIFGGNGFNSEYPVEK+IYQIYEGTSQIQR+TRPPVAAGAVGLAQR
90	FBpp0075088|FBgn0036666|CG9712-PA|TSG101-PA	1.0000	FBpp0075088 type=protein; loc=3L:join(16842632..16842676,16842792..16842876,16842967..16843032,16843103..16843378,16843510..16843730,16843792..16844138,16844207..16844393); ID=FBpp0075088; name=TSG101-PA; parent=FBgn0036666,FBtr0075329; dbxref=GB_protein:AAF49406.2,FlyBase:FBpp0075088,FlyBase_Annotation_IDs:CG9712-PA,REFSEQ:NP_524120,GB_protein:AAF49406,FlyMine:FBpp0075088,modMine:FBpp0075088; MD…	12.0	5	0.08	DVVDVVTSFR+ELFTIQGTIPVVYK+GGVIDLETFLK+KDVVDVVTSFR+VNQYQAEIETLNR
9	FBpp0070404|FBgn0004397|CG3299-PA|Vinc-PA FBpp0309622|FBgn0004397|CG3299-PB|Vinc-PB FBpp0309623|FBgn0004397|CG3299-PC|Vinc-PC	1.0000	FBpp0070404 type=protein; loc=X:complement(join(2220373..2220429,2215905..2218095,2215713..2215843,2215255..2215653,2215015..2215122)); ID=FBpp0070404; name=Vinc-PA; parent=FBgn0004397,FBtr0070420; dbxref=FlyBase:FBpp0070404,FlyBase_Annotation_IDs:CG3299-PA,GB_protein:AAF45752.1,REFSEQ:NP_476820,GB_protein:AAF45752,FlyMine:FBpp0070404,modMine:FBpp0070404; MD5=7ba1cabc671dbbfd1d32e5bb45c63106; len…	7.2	5	0.07	EGLAPVRPPPPETDDEDEGVFR+LSELVLSDSR+QFTEAVLQPEGTPGR+QVIDNATEISER+SNNLQAFSDR
68	FBpp0074017|FBgn0004432|CG9916-PA|Cyp1-PA	1.0000	FBpp0074017 type=protein; loc=X:complement(join(16320079..16320336,16318182..16318607)); ID=FBpp0074017; name=Cyp1-PA; parent=FBgn0004432,FBtr0074238; dbxref=GB_protein:AAF48589.1,FlyBase:FBpp0074017,FlyBase_Annotation_IDs:CG9916-PA,GB_protein:AAF48589.2,REFSEQ:NP_523366,GB_protein:AAF48589,FlyMine:FBpp0074017,modMine:FBpp0074017; MD5=57b8ab74b3c125f25f28fc1df27fe914; length=227; release=r6.09; s…	12.8	5	0.08	HVVFGEVVEGLDVVK+VFFDMTADNEPLGR
59	FBpp0073513|FBgn0015024|CG2028-PB|CkIalpha-PB FBpp0073515|FBgn0015024|CG2028-PA|CkIalpha-PA FBpp0289609|FBgn0015024|CG2028-PD|CkIalpha-PD FBpp0309354|FBgn0015024|CG2028-PE|CkIalpha-PE FBpp0311372|FBgn0015024|CG2028-PF|CkIalpha-PF FBpp0311373|FBgn0015024|CG2028-PG|CkIalpha-PG	1.0000	FBpp0073513 type=protein; loc=X:join(12655238..12655316,12655378..12656152,12656334..12656493); ID=FBpp0073513; name=CkIalpha-PB; parent=FBgn0015024,FBtr0073680; dbxref=FlyBase:FBpp0073513,FlyBase_Annotation_IDs:CG2028-PB,GB_protein:AAF48193.1,REFSEQ:NP_511140,GB_protein:AAF48193; MD5=813ec1f06c30bf507c63b29c590893e9; length=337; release=r6.09; species=Dmel;;FBpp0073515 type=protein; loc=X:join(1…	15.1	5	0.07	DIKPDNFLMGIGR+ESRPEIIVGGK+LFLIDFGLAK+THQGQPNPAILLEQLDK
6	FBpp0070355|FBgn0028969|CG14813-PA|deltaCOP-PA FBpp0291138|FBgn0028969|CG14813-PB|deltaCOP-PB	1.0000	FBpp0070355 type=protein; loc=X:complement(join(1861595..1861597,1861446..1861485,1861156..1861379,1860686..1861098,1860427..1860624,1860057..1860370,1859871..1859982,1859519..1859813)); ID=FBpp0070355; name=deltaCOP-PA; parent=FBgn0028969,FBtr0070371; dbxref=FlyBase:FBpp0070355,FlyBase_Annotation_IDs:CG14813-PA,GB_protein:AAF45673.1,REFSEQ:NP_652012,GB_protein:AAF45673,FlyMine:FBpp0070355,modMin…	8.7	5	0.07	ASNILEDLETLR+DVDSFVDQLK+IANLAPAAPAGGSSAAASASAAAK
445a	FBpp0288898|FBgn0261461|CG42274-PC|RhoGAP18B-PC	1.0000	FBpp0288898 type=protein; loc=X:complement(join(19153028..19154953,19150811..19151959,19145968..19146142,19144564..19144591,19144005..19144496,19143585..19143768)); ID=FBpp0288898; name=RhoGAP18B-PC; parent=FBgn0261461,FBtr0299623; dbxref=FlyBase:FBpp0288898,FlyBase_Annotation_IDs:CG42274-PC,REFSEQ:NP_573352,GB_protein:AAF48921,FlyMine:FBpp0288898,modMine:FBpp0288898; MD5=af68c419830ecf3d03b1bb9b…	6.5	5	0.08	AQQIQEDNEVQQTQQSTILQR+DLPADQQPSVVVHPILR+DPSSSAEESTVTLR+LLLTDSVLAWR+TPTTGSSSAGSLEIIHNVDEVFR
428b	FBpp0082987|FBgn0020238|CG31196-PA|14-3-3epsilon-PA FBpp0082988|FBgn0020238|CG31196-PB|14-3-3epsilon-PB FBpp0082989|FBgn0020238|CG31196-PC|14-3-3epsilon-PC FBpp0082990|FBgn0020238|CG31196-PD|14-3-3epsilon-PD	1.0000	FBpp0082987 type=protein; loc=3R:join(18242846..18242909,18247433..18247902,18247971..18248151,18248215..18248288); ID=FBpp0082987; name=14-3-3epsilon-PA; parent=FBgn0020238,FBtr0083565; dbxref=FlyBase:FBpp0082987,FlyBase_Annotation_IDs:CG31196-PA,GB_protein:AAF55519.2,REFSEQ:NP_732309,GB_protein:AAF55519,FlyMine:FBpp0082987,modMine:FBpp0082987; MD5=e3d4754790310e5d929d6f9769e621bf; length=262; r…	11.3	5	0.05	AAFDDAIAELDTLSEESYK+DSTLIMQLLR
422a	FBpp0086699|FBgn0261276|CG8479-PB|Opa1-PB FBpp0086700|FBgn0261276|CG8479-PA|Opa1-PA FBpp0308806|FBgn0261276|CG8479-PC|Opa1-PC FBpp0308807|FBgn0261276|CG8479-PD|Opa1-PD	1.0000	FBpp0086699 type=protein; loc=2R:complement(join(14235286..14235314,14234890..14235187,14234693..14234828,14234268..14234342,14233617..14234206,14233188..14233561,14232965..14233129,14232716..14232903,14231492..14231964,14231308..14231426,14231160..14231244,14230895..14231099,14230774..14230838)); ID=FBpp0086699; name=Opa1-PB; parent=FBgn0261276,FBtr0087573; dbxref=FlyBase:FBpp0086699,FlyBase_Ann…	5.8	5	0.08	GEILDEVVTLSQISAK+LEEFINSLNQEK+RVLLAEELIKVR+VTLAEGPYHVAQFR
43	FBpp0072097|FBgn0011726|CG4254-PA|tsr-PA	1.0000	FBpp0072097 type=protein; loc=2R:complement(join(24046666..24046668,24044992..24045182,24044814..24044919,24044604..24044750)); ID=FBpp0072097; name=tsr-PA; parent=FBgn0011726,FBtr0072188; dbxref=FlyBase:FBpp0072097,FlyBase_Annotation_IDs:CG4254-PA,GB_protein:AAF47146.1,REFSEQ:NP_477034,GB_protein:AAF47146,FlyMine:FBpp0072097,modMine:FBpp0072097; MD5=02b1c8e7700742cac8cd399509394e00; length=148; …	27.7	5	0.07	MLYSSSFDALK+NAEYDQFLEDIQK+QIDVETVADR+YVIFYIR
408a	FBpp0084735|FBgn0039635|CG11876-PA|CG11876-PA FBpp0084738|FBgn0039635|CG11876-PD|CG11876-PD	1.0000	FBpp0084735 type=protein; loc=3R:join(29113258..29113449,29113994..29114155,29115094..29115505,29115567..29115686,29115748..29115959); ID=FBpp0084735; name=CG11876-PA; parent=FBgn0039635,FBtr0085366; dbxref=FlyBase:FBpp0084735,FlyBase_Annotation_IDs:CG11876-PA,GB_protein:AAN14149.1,REFSEQ:NP_733265,GB_protein:AAN14149,FlyMine:FBpp0084735,modMine:FBpp0084735; MD5=8762ea914d234be958c6ca8f8f6ffcef; …	17.3	5	0.08	AVETSLLAAAELAK+DALNSALDDELAR+GIEAEVINLR+VFILGEEVAQYDGAYK+VQDLVEATLK
401a	FBpp0082715|FBgn0250823|CG6963-PD|gish-PD FBpp0082716|FBgn0250823|CG6963-PB|gish-PB FBpp0082718|FBgn0250823|CG6963-PC|gish-PC FBpp0099737|FBgn0250823|CG6963-PG|gish-PG FBpp0099738|FBgn0250823|CG6963-PH|gish-PH FBpp0290519|FBgn0250823|CG6963-PI|gish-PI FBpp0293608|FBgn0250823|CG6963-PJ|gish-PJ FBpp0293609|FBgn0250823|CG6963-PK|gish-PK FBpp0303074|FBgn0250823|CG6963-PL|gish-PL FBpp0306673|FBgn02508…	1.0000	FBpp0082715 type=protein; loc=3R:join(16275144..16275169,16289631..16289839,16292724..16292834,16293987..16294153,16296662..16296776,16296836..16297104,16297175..16297345,16298470..16298550,16299591..16299689,16301245..16301351,16301823..16301874); ID=FBpp0082715; name=gish-PD; parent=FBgn0250823,FBtr0083261; dbxref=FlyBase_Annotation_IDs:CG6963-PD,FlyBase:FBpp0082715,GB_protein:AAN13704.2,REFSEQ…	13.3	5	0.07	LDFFETPDYDFLR+LFQDLFDR+LLGSHADNAPDGIPR+TMSTPVGSLQTGHEVIISPNK
394a	FBpp0080040|FBgn0051729|CG31729-PB|CG31729-PB FBpp0080041|FBgn0051729|CG31729-PA|CG31729-PA FBpp0310554|FBgn0051729|CG31729-PC|CG31729-PC FBpp0311166|FBgn0051729|CG31729-PD|CG31729-PD	1.0000	FBpp0080040 type=protein; loc=2L:join(13290687..13291291,13297619..13298456,13298559..13299333,13299395..13300739,13300801..13300874,13300932..13301065); ID=FBpp0080040; name=CG31729-PB; parent=FBgn0051729,FBtr0080461; dbxref=FlyBase:FBpp0080040,FlyBase_Annotation_IDs:CG31729-PB,GB_protein:AAF53278.2,REFSEQ:NP_609634,GB_protein:AAF53278,FlyMine:FBpp0080040,modMine:FBpp0080040; MD5=65a42fe86caafba…	8.7	5	0.07	SVINIEAPGSTDTEHQYQAASPDEIALVK+TGQITFYLK+VGDVIIVEK+VLFCAVLGLSLVMMMLK+VLTEEQYSDFETR+VPADLILLR
381a	FBpp0077326|FBgn0260639|CG3157-PA|gammaTub23C-PA	1.0000	FBpp0077326 type=protein; loc=2L:join(2973059..2973107,2973166..2973368,2973429..2974604); ID=FBpp0077326; name=gammaTub23C-PA; parent=FBgn0260639,FBtr0077641; dbxref=FlyBase:FBpp0077326,FlyBase_Annotation_IDs:CG3157-PA,GB_protein:AAF51174.1,REFSEQ:NP_476804,GB_protein:AAF51174,FlyMine:FBpp0077326,modMine:FBpp0077326; MD5=d5e01458d1da8fc0446d951772715831; length=475; release=r6.09; species=Dmel;	8.2	5	0.04	KTTVLDVMRR+LQEEVFDIIDR+LTTAADSVVVLDNTALNR
376a	FBpp0076152|FBgn0010408|CG3395-PA|RpS9-PA FBpp0076154|FBgn0010408|CG3395-PD|RpS9-PD FBpp0309532|FBgn0010408|CG3395-PE|RpS9-PE	1.0000	FBpp0076152 type=protein; loc=3L:complement(join(9511056..9511278,9510465..9510651,9509981..9510158)); ID=FBpp0076152; name=RpS9-PA; parent=FBgn0010408,FBtr0076423; dbxref=FlyBase:FBpp0076152,FlyBase_Annotation_IDs:CG3395-PA,GB_protein:AAF50249.1,REFSEQ:NP_524004,GB_protein:AAF50249; MD5=7752e85d52003f2a9702c19d0b7cfb88; length=195; release=r6.09; species=Dmel;;FBpp0076154 type=protein; loc=3L:co…	21.0	5	0.07	ELLTLDEK+IEDFLER+IPSVFSK+LDYVLGLK+QVVNIPSFVVR
356a	FBpp0072688|FBgn0035253|CG7971-PA|CG7971-PA FBpp0072689|FBgn0035253|CG7971-PC|CG7971-PC FBpp0292226|FBgn0035253|CG7971-PF|CG7971-PF FBpp0301191|FBgn0035253|CG7971-PG|CG7971-PG	1.0000	FBpp0072688 type=protein; loc=3L:complement(join(1664532..1664770,1663920..1664021,1661227..1661592,1661109..1661165,1659846..1659990,1658520..1658590,1656679..1658464,1655525..1655709,1655254..1655460,1655121..1655151)); ID=FBpp0072688; name=CG7971-PA; parent=FBgn0035253,FBtr0072806; dbxref=FlyBase_Annotation_IDs:CG7971-PA,FlyBase:FBpp0072688,GB_protein:AAF47543.2,REFSEQ:NP_647642,GB_protein:AAF…	5.6	5	0.08	AAEDTVNDILGTK+EAFNISEYFVEGSSFDGDR+ESLAAAAAAAAAGK+VSTATVAAAESAAR
352a	FBpp0072166|FBgn0259937|CG3333-PA|Nop60B-PA FBpp0099583|FBgn0259937|CG3333-PB|Nop60B-PB FBpp0289464|FBgn0259937|CG3333-PC|Nop60B-PC FBpp0290083|FBgn0259937|CG3333-PF|Nop60B-PF	1.0000	FBpp0072166 type=protein; loc=2R:join(24174955..24174967,24175028..24175396,24175473..24175724,24175917..24176191,24176427..24176831,24176893..24177105); ID=FBpp0072166; name=Nop60B-PA; parent=FBgn0259937,FBtr0072258; dbxref=FlyBase_Annotation_IDs:CG3333-PA,FlyBase:FBpp0072166,GB_protein:AAF47178.1,REFSEQ:NP_525120,GB_protein:AAF47178; MD5=e11e7d81745512068d7be9dddda65d2a; length=508; release=r6.…	14.4	5	0.06	EWLTGYVDYNAK+GALFQRPPLISAVK+GDEEAPEAAEEEAEPVEK+IKEEPLDGDDIGTLQK+VIKPLEGLLVNHK
349a	FBpp0070239|FBgn0261444|CG3638-PB|CG3638-PB FBpp0300913|FBgn0261444|CG3638-PF|CG3638-PF FBpp0303238|FBgn0261444|CG3638-PG|CG3638-PG FBpp0307920|FBgn0261444|CG3638-PJ|CG3638-PJ FBpp0312444|FBgn0261444|CG3638-PL|CG3638-PL	1.0000	FBpp0070239 type=protein; loc=X:complement(join(1233803..1233913,1226105..1226282,1225434..1225528,1223936..1224163,1223623..1223874,1223436..1223554,1223088..1223360,1222485..1223012,1221460..1221595)); ID=FBpp0070239; name=CG3638-PB; parent=FBgn0261444,FBtr0070249; dbxref=FlyBase:FBpp0070239,FlyBase_Annotation_IDs:CG3638-PB,GB_protein:AAN09038.1,REFSEQ:NP_726721,GB_protein:AAN09038,FlyMine:FBpp…	10.2	5	0.08	SETAPLFPASNAPSASISPTAPLSTGTINR+SPSPPPVYDLVHGTR+TNPAAGAVAAAVGVVSSGQR
327	FBpp0110412|FBgn0040007|CG18001-PA|RpL38-PA FBpp0306998|FBgn0040007|CG18001-PB|RpL38-PB	1.0000	FBpp0110412 type=protein; loc=2R:complement(4516107..4516319); ID=FBpp0110412; name=RpL38-PA; parent=FBgn0040007,FBtr0111120; dbxref=FlyBase_Annotation_IDs:CG18001-PA,FlyBase:FBpp0110412,REFSEQ:NP_001036440,GB_protein:EAA46007,FlyMine:FBpp0110412,modMine:FBpp0110412; MD5=40ed3bf90010bc58fd718fe6ba193c21; length=70; release=r6.09; species=Dmel;;FBpp0306998 type=protein; loc=2R:complement(4516107..…	28.6	5	0.08	FLYTLVVQDK+QSLPPGLQVK
323	FBpp0099787|FBgn0086690|CG33957-PC|Plp-PC FBpp0297119|FBgn0086690|CG33957-PD|Plp-PD FBpp0297121|FBgn0086690|CG33957-PF|Plp-PF FBpp0306064|FBgn0086690|CG33957-PG|Plp-PG FBpp0306065|FBgn0086690|CG33957-PH|Plp-PH FBpp0306066|FBgn0086690|CG33957-PJ|Plp-PJ FBpp0306067|FBgn0086690|CG33957-PK|Plp-PK FBpp0306068|FBgn0086690|CG33957-PL|Plp-PL FBpp0306069|FBgn0086690|CG33957-PM|Plp-PM FBpp0306070|FBgn00866…	1.0000	FBpp0099787 type=protein; loc=3L:complement(join(15071980..15072033,15069932..15070633,15067678..15069833,15067502..15067612,15066672..15066978)); ID=FBpp0099787; name=Plp-PC; parent=FBgn0086690,FBtr0099993; dbxref=FlyBase_Annotation_IDs:CG33957-PC,FlyBase:FBpp0099787,GB_protein:AAZ83990.1,REFSEQ:NP_001027573,GB_protein:AAZ83990,FlyMine:FBpp0099787,modMine:FBpp0099787; MD5=396d36d08d31e7ca0763cd3…	7.2	5	0.07	EINALLAENTQENR+ELNYSAQLDSNILK+ELQASQQEASQISSPSGAAGK+LETALDAEDELHK+TLSDIGSITEFPEPDVER
317	FBpp0088527|FBgn0034277|CG6370-PA|OstDelta-PA FBpp0309240|FBgn0034277|CG6370-PB|OstDelta-PB	1.0000	FBpp0088527 type=protein; loc=2R:complement(join(17766869..17766881,17766461..17766699,17765111..17766392,17764681..17765051)); ID=FBpp0088527; name=OstDelta-PA; parent=FBgn0034277,FBtr0089559; dbxref=FlyBase:FBpp0088527,FlyBase_Annotation_IDs:CG6370-PA,GB_protein:AAF57793.1,REFSEQ:NP_611265,GB_protein:AAF57793,FlyMine:FBpp0088527,modMine:FBpp0088527; MD5=d380feff7e3062c77891aeaf26ca8028; length=…	11.8	5	0.07	LQEVLSADSTQK+VEDAIVQADEVDGK+VLGVEINEATQEK+VQSLEVGIAESDASAATR+VYSSLNSELGSSQEIFYR
311	FBpp0088256|FBgn0013749|CG11027-PA|Arf102F-PA FBpp0305852|FBgn0013749|CG11027-PB|Arf102F-PB	1.0000	FBpp0088256 type=protein; loc=4:join(1124265..1124331,1124436..1124698,1124768..1124893,1124950..1125036); ID=FBpp0088256; name=Arf102F-PA; parent=FBgn0013749,FBtr0089192; dbxref=FlyBase:FBpp0088256,GB_protein:AAF59383.1,FlyBase_Annotation_IDs:CG11027-PA,REFSEQ:NP_524631,GB_protein:AAF59383,FlyMine:FBpp0088256,modMine:FBpp0088256; MD5=cb4e6c456fb45cf0c5802e6ca46245d5; length=180; release=r6.09; s…	30.0	5	0.05	DAVLLVFANK+HYFQNTQGLIFVVDSNDR+ILMVGLDAAGK+QDLPNAMTAAELTDK
294	FBpp0087140|FBgn0013756|CG8274-PA|Mtor-PA FBpp0304737|FBgn0013756|CG8274-PB|Mtor-PB	1.0000	FBpp0087140 type=protein; loc=2R:join(11852756..11852906,11853348..11859483,11859540..11859871,11859930..11860063,11860315..11860602); ID=FBpp0087140; name=Mtor-PA; parent=FBgn0013756,FBtr0088033; dbxref=FlyBase:FBpp0087140,FlyBase_Annotation_IDs:CG8274-PA,GB_protein:AAF58615.1,REFSEQ:NP_477067,GB_protein:AAF58615,FlyMine:FBpp0087140,modMine:FBpp0087140; MD5=a4af95bc081f04da5ea7b1a9a6a18755; leng…	3.7	5	0.06	EQQSQSLLLNSLEFIK+ESLQAAYDELLR+FAELEDLLTQK+LESAEVDGTAEVAGGAPHESAGPSDTGAASASSPQK+QLEQQLEGEVK
284	FBpp0086795|FBgn0014877|CG6155-PA|Roe1-PA	1.0000	FBpp0086795 type=protein; loc=2R:join(13554181..13554266,13554387..13554681,13555027..13555287); ID=FBpp0086795; name=Roe1-PA; parent=FBgn0014877,FBtr0087675; dbxref=FlyBase:FBpp0086795,FlyBase_Annotation_IDs:CG6155-PA,GB_protein:AAF58354.1,REFSEQ:NP_610886,GB_protein:AAF58354,FlyMine:FBpp0086795,modMine:FBpp0086795; MD5=6eccc9cf1550718320e4a1b07cfe837e; length=213; release=r6.09; species=Dmel;	23.5	5	0.07	ASLLQVFK+DLLEVADTLGHATQAVPK+FDPNQHEALFQK+TVEPNTVVEVTK
280	FBpp0086701|FBgn0033912|CG8415-PA|RpS23-PA FBpp0308991|FBgn0033912|CG8415-PB|RpS23-PB	1.0000	FBpp0086701 type=protein; loc=2R:complement(join(14216530..14216533,14215951..14216110,14215435..14215702)); ID=FBpp0086701; name=RpS23-PA; parent=FBgn0033912,FBtr0087575; dbxref=FlyBase:FBpp0086701,FlyBase_Annotation_IDs:CG8415-PA,GB_protein:AAF58277.2,REFSEQ:NP_610939,GB_protein:AAF58277,FlyMine:FBpp0086701,modMine:FBpp0086701; MD5=e61e7f18ffb2c6f72e0b266cd817f7b8; length=143; release=r6.09; sp…	27.3	5	0.07	DGSLNYIEENDEVLVAGFGR+GHAVGDIPGVR+ITAFVPR+KITAFVPR
275	FBpp0086294|FBgn0034118|CG6251-PA|Nup62-PA FBpp0309066|FBgn0034118|CG6251-PB|Nup62-PB	1.0000	FBpp0086294 type=protein; loc=2R:16344581..16345765; ID=FBpp0086294; name=Nup62-PA; parent=FBgn0034118,FBtr0087150; dbxref=FlyBase:FBpp0086294,FlyBase_Annotation_IDs:CG6251-PA,GB_protein:AAF58007.1,REFSEQ:NP_611120,GB_protein:AAF58007,FlyMine:FBpp0086294,modMine:FBpp0086294; MD5=c12e45b9e3831e5ad360717dbacb2d8b; length=394; release=r6.09; species=Dmel;;FBpp0309066 type=protein; loc=2R:16344581..1…	17.5	5	0.07	GQDTTDPIIQIGK+SQTYLMVENLDTQLK+TDQQVLDQELEFIATQQK+TTFSFGTPAPTAGIGGGDADNSK
28	FBpp0071562|FBgn0011824|CG4038-PA|CG4038-PA	1.0000	FBpp0071562 type=protein; loc=2R:complement(join(21097042..21097231,21096327..21096707,21096127..21096269)); ID=FBpp0071562; name=CG4038-PA; parent=FBgn0011824,FBtr0071639; dbxref=FlyBase:FBpp0071562,FlyBase_Annotation_IDs:CG4038-PA,GB_protein:AAF46672.1,REFSEQ:NP_477043,GB_protein:AAF46672,FlyMine:FBpp0071562,modMine:FBpp0071562; MD5=4be69a938c32e194320bec4aeff8a533; length=237; release=r6.09; s…	17.7	5	0.06	IDEIFGTVR+LSDNVYANSFKPNQK+VDIQDVPYFNAPIFLENK
261	FBpp0085408|FBgn0033028|CG11665-PA|CG11665-PA FBpp0311514|FBgn0033028|CG11665-PB|CG11665-PB	1.0000	FBpp0085408 type=protein; loc=2R:complement(join(5647722..5647821,5643817..5644041,5643592..5643718,5642011..5643535)); ID=FBpp0085408; name=CG11665-PA; parent=FBgn0033028,FBtr0086072; dbxref=FlyBase:FBpp0085408,FlyBase_Annotation_IDs:CG11665-PA,GB_protein:AAF57326.2,REFSEQ:NP_610174,GB_protein:AAF57326,FlyMine:FBpp0085408,modMine:FBpp0085408; MD5=652e71f8a5bf572cd7acd34a49e950a2; length=658; rel…	11.6	5	0.07	ANAEEQLDAQIEK+NQTFTPGQLNSQSSLYAVPEGR+QALENIPEEEDIGIVMK+SPSTSSFLYVSTPYHGSTLSFQPK
251	FBpp0085154|FBgn0028968|CG1528-PA|gammaCOP-PA FBpp0085155|FBgn0028968|CG1528-PB|gammaCOP-PB FBpp0290505|FBgn0028968|CG1528-PC|gammaCOP-PC FBpp0303129|FBgn0028968|CG1528-PD|gammaCOP-PD	1.0000	FBpp0085154 type=protein; loc=3R:join(31572239..31572278,31572498..31573156,31573254..31574724,31574801..31574986,31575045..31575197,31575256..31575386); ID=FBpp0085154; name=gammaCOP-PA; parent=FBgn0028968,FBtr0085793; dbxref=FlyBase:FBpp0085154,FlyBase_Annotation_IDs:CG1528-PA,GB_protein:AAF57160.1,REFSEQ:NP_524608,GB_protein:AAF57160,FlyMine:FBpp0085154,modMine:FBpp0085154; MD5=ee5acdaa59098f9…	6.6	5	0.08	ATYYLSILNSERPELYK+FDISIVPK+SVATLAITTLLK+VELTLPEGFTTR+VILESPIVR
246	FBpp0084842|FBgn0039691|CG1972-PA|IntS11-PA	1.0000	FBpp0084842 type=protein; loc=3R:join(29745470..29745683,29745763..29746737,29746793..29747397); ID=FBpp0084842; name=IntS11-PA; parent=FBgn0039691,FBtr0085476; dbxref=FlyBase:FBpp0084842,FlyBase_Annotation_IDs:CG1972-PA,GB_protein:AAF56931.1,REFSEQ:NP_651721,GB_protein:AAF56931,FlyMine:FBpp0084842,modMine:FBpp0084842; MD5=ef68ca907f7d783366000ce6e82bc320; length=597; release=r6.09; species=Dmel;	6.9	5	0.05	AIAPILLEDMR+KVIPVTLHQSMMVDTDLEIK+VLIPVFALGR
243	FBpp0084666|FBgn0039580|CG1345-PA|Gfat2-PA	1.0000	FBpp0084666 type=protein; loc=3R:complement(join(28337870..28339546,28337293..28337667)); ID=FBpp0084666; name=Gfat2-PA; parent=FBgn0039580,FBtr0085297; dbxref=FlyBase:FBpp0084666,FlyBase_Annotation_IDs:CG1345-PA,GB_protein:AAF56785.1,REFSEQ:NP_651617,GB_protein:AAF56785,FlyMine:FBpp0084666,modMine:FBpp0084666; MD5=8fd2d592c025067320afb4dd97552607; length=683; release=r6.09; species=Dmel;	8.5	5	0.08	FDTQTVVLGGIK+GQDYSLPIDTHIGIAHTR+LEIIDGLSQLDEHIR+VIYLEDDDVAAVK
236	FBpp0084242|FBgn0039300|CG10423-PA|RpS27-PA FBpp0293236|FBgn0039300|CG10423-PB|RpS27-PB	1.0000	FBpp0084242 type=protein; loc=3R:complement(join(25247433..25247438,25246448..25246667,25246353..25246381)); ID=FBpp0084242; name=RpS27-PA; parent=FBgn0039300,FBtr0084868; dbxref=FlyBase:FBpp0084242,FlyBase_Annotation_IDs:CG10423-PA,GB_protein:AAF56428.1,REFSEQ:NP_651359,GB_protein:AAF56428,FlyMine:FBpp0084242,modMine:FBpp0084242; MD5=12891c10f84e6af4a613b302d70f03eb; length=84; release=r6.09; sp…	28.6	5	0.07	DLLHPLPAEEK+LVQHPNSYFMDVK
233	FBpp0083860|FBgn0028691|CG10230-PB|Rpn9-PB FBpp0083861|FBgn0028691|CG10230-PA|Rpn9-PA	1.0000	FBpp0083860 type=protein; loc=3R:complement(join(23732796..23732905,23732627..23732740,23732043..23732573,23731588..23731981)); ID=FBpp0083860; name=Rpn9-PB; parent=FBgn0028691,FBtr0084469; dbxref=FlyBase:FBpp0083860,FlyBase_Annotation_IDs:CG10230-PB,GB_protein:AAF56174.1,REFSEQ:NP_732899,GB_protein:AAF56174; MD5=47306909763c56fdcfaec9640550ea03; length=382; release=r6.09; species=Dmel;;FBpp00838…	9.2	5	0.06	AISFTDIAQETK+ALALDLVR+DVLEEAGNVTPVHGK
224	FBpp0083459|FBgn0002781|CG32491-PA|mod(mdg4)-PA FBpp0083460|FBgn0002781|CG32491-PB|mod(mdg4)-PB FBpp0083461|FBgn0002781|CG32491-PC|mod(mdg4)-PC FBpp0083462|FBgn0002781|CG32491-PD|mod(mdg4)-PD FBpp0083463|FBgn0002781|CG32491-PE|mod(mdg4)-PE FBpp0083464|FBgn0002781|CG32491-PF|mod(mdg4)-PF FBpp0083465|FBgn0002781|CG32491-PG|mod(mdg4)-PG FBpp0083466|FBgn0002781|CG32491-PH|mod(mdg4)-PH FBpp0083467|FBg…	1.0000	FBpp0083459 type=protein; loc=3R:complement(join(21376819..21377032,21376602..21376741,21375060..21375912,21352386..21352636)); ID=FBpp0083459; name=mod(mdg4)-PA; parent=FBgn0002781,FBtr0084060; dbxref=FlyBase:FBpp0083459,FlyBase_Annotation_IDs:CG32491-PA,GB_protein:AAN13862.1,REFSEQ:NP_732620,GB_protein:AAN13862,FlyMine:FBpp0083459,modMine:FBpp0083459; MD5=7f3d5cd41ec6e3890a7b5d7eb521b897; lengt…	26.2	5	0.08	GLTDNDPAPQPPQESSPPPAAPHVQQQQIPAQR+QDALPAFISTAESLQIK+QEEAEYIDLPMELPTK+SEPDYSEDHGDAAGDAEGTYVEDDTYGDMR+YDDSYFTENEDAGNQTAANTSGGGVTATTSK
222	FBpp0083264|FBgn0038745|CG4538-PA|CG4538-PA FBpp0310666|FBgn0038745|CG4538-PC|CG4538-PC FBpp0310667|FBgn0038745|CG4538-PD|CG4538-PD	1.0000	FBpp0083264 type=protein; loc=3R:complement(join(19902841..19902898,19900432..19901810,19900225..19900374,19899874..19900095,19899596..19899808)); ID=FBpp0083264; name=CG4538-PA; parent=FBgn0038745,FBtr0083855; dbxref=FlyBase:FBpp0083264,FlyBase_Annotation_IDs:CG4538-PA,GB_protein:AAF55713.2,REFSEQ:NP_650843,GB_protein:AAF55713,FlyMine:FBpp0083264,modMine:FBpp0083264; MD5=b42aeda771e098473547eaa6…	8.3	5	0.06	AQTGIVFLDEVDK+DADAAASGTVATDSDTTTDNDKNFENSEK+DLVEFGMIPEFVGR
207	FBpp0081704|FBgn0040078|CG4003-PA|pont-PA	1.0000	FBpp0081704 type=protein; loc=3R:join(10262343..10263159,10263217..10263415,10263477..10263831); ID=FBpp0081704; name=pont-PA; parent=FBgn0040078,FBtr0082226; dbxref=FlyBase:FBpp0081704,FlyBase_Annotation_IDs:CG4003-PA,GB_protein:AAF54514.1,REFSEQ:NP_652608,GB_protein:AAF54514,FlyMine:FBpp0081704,modMine:FBpp0081704; MD5=44c3876ac3fbe345533b6b800122cc21; length=456; release=r6.09; species=Dmel;	10.7	5	0.06	ALLLAGPPGTGK+LDPSIFDALQK+SLESPIAPIVIFATNR+TISNVVIGLK
202	FBpp0081378|FBgn0024326|CG9738-PA|Mkk4-PA FBpp0289672|FBgn0024326|CG9738-PB|Mkk4-PB FBpp0306434|FBgn0024326|CG9738-PC|Mkk4-PC	1.0000	FBpp0081378 type=protein; loc=3R:complement(join(8650481..8650511,8649478..8650319,8649279..8649419,8648962..8649047,8648722..8648896)); ID=FBpp0081378; name=Mkk4-PA; parent=FBgn0024326,FBtr0081892; dbxref=FlyBase:FBpp0081378,FlyBase_Annotation_IDs:CG9738-PA,GB_protein:AAF54258.1,REFSEQ:NP_477353,GB_protein:AAF54258,FlyMine:FBpp0081378,modMine:FBpp0081378; MD5=13e166d546b56e6fca2f77207f5ff9bd; le…	14.4	5	0.07	ITVATVNALNYLK+LLEMPFIR+LQFGEGGANTHTFTSDDLEDEGEIGR+NPPDQLSLNNLSIR
21	FBpp0071087|FBgn0261592|CG10944-PB|RpS6-PB FBpp0071088|FBgn0261592|CG10944-PA|RpS6-PA	1.0000	FBpp0071087 type=protein; loc=X:complement(join(7901243..7901248,7900803..7901007,7899754..7900289)); ID=FBpp0071087; name=RpS6-PB; parent=FBgn0261592,FBtr0071135; dbxref=FlyBase:FBpp0071087,FlyBase_Annotation_IDs:CG10944-PB,GB_protein:AAN09218.1,REFSEQ:NP_511073,GB_protein:AAN09218,FlyMine:FBpp0071087,modMine:FBpp0071087; MD5=a5a2be906b55066ce578c7696a06737d; length=248; release=r6.09; species=D…	16.6	5	0.08	DIPGLTDTTIPR+LITPVVLQR+MGQVVEADILGDEWK
182	FBpp0079912|FBgn0032409|CG5336-PA|Ced-12-PA	1.0000	FBpp0079912 type=protein; loc=2L:join(12097951..12098062,12098356..12099366,12099427..12099978,12100042..12100541); ID=FBpp0079912; name=Ced-12-PA; parent=FBgn0032409,FBtr0080330; dbxref=GB_protein:AAF53164.1,FlyBase:FBpp0079912,FlyBase_Annotation_IDs:CG5336-PA,REFSEQ:NP_609548,GB_protein:AAF53164,FlyMine:FBpp0079912,modMine:FBpp0079912; MD5=000e1c893d3482e5d63c78b332b79d7d; length=724; release=r…	8.8	5	0.07	GGGSGAGNVNFSQYYK+IALLTYQQITTLR+ISPQILELIK+LSFLVEGTHFAK+QNAIALLNALFVK
155	FBpp0078985|FBgn0031878|CG9188-PA|sip2-PA FBpp0078986|FBgn0031878|CG9188-PB|sip2-PB FBpp0078987|FBgn0031878|CG9188-PC|sip2-PC FBpp0078988|FBgn0031878|CG9188-PD|sip2-PD FBpp0078989|FBgn0031878|CG9188-PE|sip2-PE	1.0000	FBpp0078985 type=protein; loc=2L:complement(join(6961895..6963532,6961591..6961830)); ID=FBpp0078985; name=sip2-PA; parent=FBgn0031878,FBtr0079357; dbxref=FlyBase:FBpp0078985,FlyBase_Annotation_IDs:CG9188-PA,GB_protein:AAF52468.2,REFSEQ:NP_609090,GB_protein:AAF52468,FlyMine:FBpp0078985,modMine:FBpp0078985; MD5=6a30e7d58a0a0532b7ef08039a7f85b7; length=625; release=r6.09; species=Dmel;;FBpp0078986 …	7.0	5	0.06	MLEAVGTEDDLLENESPVK+QPYANIVSPIR+SPAVAFLQPSIPLR
134	FBpp0078134|FBgn0000100|CG7490-PA|RpLP0-PA FBpp0306232|FBgn0000100|CG7490-PB|RpLP0-PB	1.0000	FBpp0078134 type=protein; loc=3L:join(22076288..22076341,22076416..22077315); ID=FBpp0078134; name=RpLP0-PA; parent=FBgn0000100,FBtr0078481; dbxref=FlyBase:FBpp0078134,FlyBase_Annotation_IDs:CG7490-PA,GB_protein:AAF51807.1,REFSEQ:NP_524211,GB_protein:AAF51807,FlyMine:FBpp0078134,modMine:FBpp0078134; MD5=86e1796e988a2ee9e406941fb4905ecb; length=317; release=r6.09; species=Dmel;;FBpp0306232 type=pr…	18.3	5	0.08	FAAAASASAAPAAGGATEK+GTIEIINDVPILKPGDK+TSFFQALSIPTK+VVELFDEFPK
130	FBpp0077716|FBgn0002593|CG4087-PA|RpLP1-PA FBpp0304265|FBgn0002593|CG4087-PB|RpLP1-PB	1.0000	FBpp0077716 type=protein; loc=2L:join(420075..420146,420292..420558); ID=FBpp0077716; name=RpLP1-PA; parent=FBgn0002593,FBtr0078056; dbxref=FlyBase:FBpp0077716,FlyBase_Annotation_IDs:CG4087-PA,GB_protein:AAF51499.1,REFSEQ:NP_476630,GB_protein:AAF51499,FlyMine:FBpp0077716,modMine:FBpp0077716; MD5=14996ea00a002e01173b79d94ab23b2f; length=112; release=r6.09; species=Dmel;;FBpp0304265 type=protein; l…	35.7	5	0.07	ALEGINVK+DLITNIGSGVGAAPAGGAAPAAAAAAPAAESK
116	FBpp0076869|FBgn0035589|CG4618-PA|CHMP2B-PA	1.0000	FBpp0076869 type=protein; loc=3L:5139745..5140383; ID=FBpp0076869; name=CHMP2B-PA; parent=FBgn0035589,FBtr0077166; dbxref=FlyBase:FBpp0076869,FlyBase_Annotation_IDs:CG4618-PA,GB_protein:AAF50800.1,REFSEQ:NP_647947,GB_protein:AAF50800,FlyMine:FBpp0076869,modMine:FBpp0076869; MD5=b5146c85d178796c9988d6a1c4bc54c3; length=212; release=r6.09; species=Dmel;	21.7	5	0.08	MSSIPATGSSDFETSGK+NMGANIALSEAMGTTAK+VMRPEAIGETVR
114	FBpp0076829|FBgn0263106|CG10578-PA|DnaJ-1-PA FBpp0076830|FBgn0263106|CG10578-PB|DnaJ-1-PB	1.0000	FBpp0076829 type=protein; loc=3L:complement(5750589..5751593); ID=FBpp0076829; name=DnaJ-1-PA; parent=FBgn0263106,FBtr0077123; dbxref=FlyBase:FBpp0076829,FlyBase_Annotation_IDs:CG10578-PA,GB_protein:AAF50753.1,REFSEQ:NP_523936,GB_protein:AAF50753; MD5=8ee2a70fa076c8c410c8f745592d1d60; length=334; release=r6.09; species=Dmel;;FBpp0076830 type=protein; loc=3L:complement(5750589..5751593); ID=FBpp00…	13.2	5	0.08	DIFDNYGEDGLK+EIAEAYEVLSDK+INGLGLPVPK+TPADIVFIIR
102	FBpp0075759|FBgn0022959|CG5654-PA|yps-PA FBpp0297134|FBgn0022959|CG5654-PB|yps-PB	1.0000	FBpp0075759 type=protein; loc=3L:complement(join(12124712..12124886,12122837..12123574,12122676..12122773,12122107..12122154)); ID=FBpp0075759; name=yps-PA; parent=FBgn0022959,FBtr0076027; dbxref=FlyBase:FBpp0075759,FlyBase_Annotation_IDs:CG5654-PA,GB_protein:AAF49961.3,REFSEQ:NP_524033,GB_protein:AAF49961,FlyMine:FBpp0075759,modMine:FBpp0075759; MD5=e40bca2842ecf7b30a38c770d1369348; length=352; …	28.2	5	0.08	DGEVEGEDAESSAQQQQQQAAPIVDGQPQQQVQSGPR+EDVFVHQSAIAR+GLGGGDGSAEPGVHDQNPEGLQR+GNEAANVTGPSGEPVR+SGYGFINR
364a	FBpp0073834|FBgn0003132|CG9156-PA|Pp1-13C-PA FBpp0082067|FBgn0004103|CG5650-PA|Pp1-87B-PA	0.9999	FBpp0073834 type=protein; loc=X:complement(15359429..15360337); ID=FBpp0073834; name=Pp1-13C-PA; parent=FBgn0003132,FBtr0074017; dbxref=FlyBase:FBpp0073834,FlyBase_Annotation_IDs:CG9156-PA,GB_protein:AAF48448.1,REFSEQ:NP_524921,GB_protein:AAF48448,FlyMine:FBpp0073834,modMine:FBpp0073834; MD5=9925892e65fcda6780997f256537e68c; length=302; release=r6.09; species=Dmel;;FBpp0082067 type=protein; loc=3…	10.9	5	0.05	AHQVVEDGYEFFAK+YLFLGDYVDR+YSENFFLLR
100	FBpp0075700|FBgn0004926|CG4153-PA|eIF-2beta-PA	1.0000	FBpp0075700 type=protein; loc=3L:complement(join(12526589..12526603,12525986..12526385,12525154..12525677)); ID=FBpp0075700; name=eIF-2beta-PA; parent=FBgn0004926,FBtr0075968; dbxref=FlyBase:FBpp0075700,FlyBase_Annotation_IDs:CG4153-PA,GB_protein:AAF49902.1,REFSEQ:NP_524043,GB_protein:AAF49902,FlyMine:FBpp0075700,modMine:FBpp0075700; MD5=b87dcb34778371383f92172f7b904e3a; length=312; release=r6.09…	16.3	4	0.06	DYTYDELLK+EDPQDEASAEGGAAAEEDNLDLESFGK+ELDELFADQADDDK+KEDPQDEASAEGGAAAEEDNLDLESFGK
95	FBpp0075401|FBgn0014002|CG6988-PA|Pdi-PA FBpp0312224|FBgn0014002|CG6988-PE|Pdi-PE	1.0000	FBpp0075401 type=protein; loc=3L:complement(join(15142300..15142453,15138188..15139524)); ID=FBpp0075401; name=Pdi-PA; parent=FBgn0014002,FBtr0075648; dbxref=FlyBase:FBpp0075401,FlyBase_Annotation_IDs:CG6988-PA,GB_protein:AAF49659.1,REFSEQ:NP_524079,GB_protein:AAF49659,FlyMine:FBpp0075401,modMine:FBpp0075401; MD5=f07956e0e3a9386abdc94ad4a477c804; length=496; release=r6.09; species=Dmel;;FBpp03122…	10.3	4	0.06	DNEIAIIGFFK+QLAPIYDQLAEK+VEEGVLVATVDNFK+VLVSSNFESVALDK
93	FBpp0075209|FBgn0011016|CG5474-PA|SsRbeta-PA	1.0000	FBpp0075209 type=protein; loc=3L:join(16129909..16130283,16130506..16130703); ID=FBpp0075209; name=SsRbeta-PA; parent=FBgn0011016,FBtr0075453; dbxref=FlyBase:FBpp0075209,FlyBase_Annotation_IDs:CG5474-PA,GB_protein:AAF49532.2,REFSEQ:NP_524103,GB_protein:AAF49532,FlyMine:FBpp0075209,modMine:FBpp0075209; MD5=69a934f5849f30f4841b8ea53654bf24; length=190; release=r6.09; species=Dmel;	27.9	4	0.06	IAPQTNFTHVLVVRPK+LVDSGFHPEAFDVVGGQPTAVVDR+YTIFNVGSGAATK
10	FBpp0070425|FBgn0004643|CG9900-PB|Zw10-PB	1.0000	FBpp0070425 type=protein; loc=X:join(2604303..2605652,2605714..2606529); ID=FBpp0070425; name=Zw10-PB; parent=FBgn0004643,FBtr0070441; dbxref=FlyBase_Annotation_IDs:CG9900-PB,FlyBase:FBpp0070425,GB_protein:AAF45794.1,REFSEQ:NP_524901,GB_protein:AAF45794,FlyMine:FBpp0070425,modMine:FBpp0070425; MD5=207a721dde8a6bdc942e08390cf3a75b; length=721; release=r6.09; species=Dmel;	6.8	4	0.05	AFIYGDDSVDGDAQVATPEVR+DYLVLLDLVGR+GIESLAALAK+QVLENLR
89	FBpp0075072|FBgn0042178|CG32165-PA|CG32165-PA FBpp0075073|FBgn0042177|CG32164-PA|CG32164-PA FBpp0303948|FBgn0042178|CG32165-PB|CG32165-PB FBpp0303949|FBgn0042177|CG32164-PB|CG32164-PB FBpp0311522|FBgn0042178|CG32165-PC|CG32165-PC	1.0000	FBpp0075072 type=protein; loc=3L:join(16595534..16595599,16596087..16596259,16596319..16597037,16597094..16597500,16598027..16598136,16598196..16599318,16599444..16599661,16599741..16600167); ID=FBpp0075072; name=CG32165-PA; parent=FBgn0042178,FBtr0075312; dbxref=GB_protein:AAG22314.2,FlyBase:FBpp0075072,FlyBase_Annotation_IDs:CG32165-PA,REFSEQ:NP_730182,GB_protein:AAG22314,FlyMine:FBpp0075072,mo…	5.1	4	0.05	EMALSAIAAVSAAAK+GTVAFIIGSLVR+VQVLTFVGSLVR+VSNMNPEVFNYVQAL
86	FBpp0074865|FBgn0042134|CG18811-PA|Capr-PA FBpp0311792|FBgn0042134|CG18811-PB|Capr-PB	1.0000	FBpp0074865 type=protein; loc=3L:complement(join(18672631..18673011,18671490..18671672,18671268..18671434,18669034..18671188)); ID=FBpp0074865; name=Capr-PA; parent=FBgn0042134,FBtr0075098; dbxref=FlyBase:FBpp0074865,FlyBase_Annotation_IDs:CG18811-PA,GB_protein:AAG22572.1,REFSEQ:NP_652671,GB_protein:AAG22572,FlyMine:FBpp0074865,modMine:FBpp0074865; MD5=927ba82456ba510777179a794cc84d2d; length=961…	5.7	4	0.07	ANAVSAAAVVPEPYNPLK+QYGNSSNTNGR+SLFQQIQDSGYLDK+YDAVLANLEFAR
84	FBpp0074672|FBgn0036928|CG7654-PA|Tom20-PA FBpp0304965|FBgn0036928|CG7654-PB|Tom20-PB	1.0000	FBpp0074672 type=protein; loc=3L:join(20001167..20001296,20001361..20001436,20001850..20002159); ID=FBpp0074672; name=Tom20-PA; parent=FBgn0036928,FBtr0074903; dbxref=FlyBase:FBpp0074672,FlyBase_Annotation_IDs:CG7654-PA,GB_protein:AAF49080.2,REFSEQ:NP_649169,GB_protein:AAF49080,FlyMine:FBpp0074672,modMine:FBpp0074672; MD5=3aa035e64293d9f78d3d72f6a65fc132; length=171; release=r6.09; species=Dmel;;…	13.5	4	0.05	AAEGNDGPIVLGQSSEQQLDGAK
82	FBpp0074650|FBgn0024889|CG8548-PA|Kap-alpha1-PA	1.0000	FBpp0074650 type=protein; loc=3L:join(19807937..19808137,19808200..19808684,19808744..19809007,19809075..19809574,19809639..19809820); ID=FBpp0074650; name=Kap-alpha1-PA; parent=FBgn0024889,FBtr0074881; dbxref=GB_protein:AAF49109.1,FlyBase:FBpp0074650,FlyBase_Annotation_IDs:CG8548-PA,REFSEQ:NP_524167,GB_protein:AAF49109,FlyMine:FBpp0074650,modMine:FBpp0074650; MD5=79f9ce8069f21caecaa050bea16c1097…	8.5	4	0.06	GIVPQFVTFLR+LVELLLHPQQNVSTAALR+SFYIIEQYFGNEEEDSR
67	FBpp0074013|FBgn0005411|CG9998-PA|U2af50-PA FBpp0298005|FBgn0005411|CG9998-PB|U2af50-PB FBpp0298006|FBgn0005411|CG9998-PC|U2af50-PC FBpp0298007|FBgn0005411|CG9998-PD|U2af50-PD	1.0000	FBpp0074013 type=protein; loc=X:complement(join(16358811..16358823,16357643..16358206,16357484..16357572,16357295..16357417,16356756..16357217)); ID=FBpp0074013; name=U2af50-PA; parent=FBgn0005411,FBtr0074234; dbxref=FlyBase:FBpp0074013,FlyBase_Annotation_IDs:CG9998-PA,GB_protein:AAF48596.1,REFSEQ:NP_476891,GB_protein:AAF48596,FlyMine:FBpp0074013,modMine:FBpp0074013; MD5=3a022c1911db0e1434c0a819c…	11.4	4	0.05	ELLLSFGK+IFIGGLPNYLNDDQVK+SIDETTQAMAFDGINLK
65	FBpp0073918|FBgn0030699|CG8578-PA|CG8578-PA FBpp0309111|FBgn0030699|CG8578-PB|CG8578-PB FBpp0312008|FBgn0030699|CG8578-PC|CG8578-PC	1.0000	FBpp0073918 type=protein; loc=X:join(15845382..15845468,15845642..15845926,15845984..15846347,15846409..15846567,15846957..15847141,15847203..15847313); ID=FBpp0073918; name=CG8578-PA; parent=FBgn0030699,FBtr0074104; dbxref=FlyBase:FBpp0073918,FlyBase_Annotation_IDs:CG8578-PA,GB_protein:AAF48525.2,REFSEQ:NP_573082,GB_protein:AAF48525,FlyMine:FBpp0073918,modMine:FBpp0073918; MD5=e51078d496eea70b66…	16.4	4	0.06	AEQEIANLQSSLAR+INAEDNALDQITK+SLSQGSFGDENDYEAQR+VFDMQNSTAVGSETLSAHPVR
53	FBpp0072938|FBgn0035444|CG12012-PA|CG12012-PA FBpp0312150|FBgn0035444|CG12012-PC|CG12012-PC	1.0000	FBpp0072938 type=protein; loc=3L:join(3376881..3376947,3376999..3377300); ID=FBpp0072938; name=CG12012-PA; parent=FBgn0035444,FBtr0073076; dbxref=FlyBase:FBpp0072938,FlyBase_Annotation_IDs:CG12012-PA,GB_protein:AAF47770.2,REFSEQ:NP_647813,GB_protein:AAF47770,FlyMine:FBpp0072938,modMine:FBpp0072938; MD5=4c636cdbe68df0a99e90b92f43a958f9; length=122; release=r6.09; species=Dmel;;FBpp0312150 type=pro…	16.4	4	0.04	DAAPPSYEEVMNSPSQDSR+KDAAPPSYEEVMNSPSQDSR
454a	FBpp0298302|FBgn0263108|CG11494-PA|BtbVII-PA FBpp0298303|FBgn0263108|CG11494-PB|BtbVII-PB FBpp0298305|FBgn0263108|CG43365-PD|BtbVII-PD FBpp0298306|FBgn0263108|CG43365-PE|BtbVII-PE FBpp0303181|FBgn0263108|CG43365-PG|BtbVII-PG FBpp0303182|FBgn0263108|CG43365-PH|BtbVII-PH FBpp0304406|FBgn0263108|CG43365-PI|BtbVII-PI	1.0000	FBpp0298302 type=protein; loc=3L:join(3149983..3150153,3150215..3150842,3150928..3151172,3151264..3151372,3152455..3153533); ID=FBpp0298302; name=BtbVII-PA; parent=FBgn0263108,FBtr0307301; dbxref=REFSEQ:NP_001246590,GB_protein:AFH04261,FlyBase:FBpp0298302,FlyBase:FBpp0072888,FlyBase_Annotation_IDs:CG11494-PA,FlyBase_Annotation_IDs:CG43365-PA; MD5=be722b2a6e1de3770e36d1223d64d592; length=743; rele…	3.5	4	0.06	GLAEMPTDPANLTK+SVNPQGDENFIR
47	FBpp0072169|FBgn0034989|CG3356-PA|CG3356-PA	1.0000	FBpp0072169 type=protein; loc=2R:join(24198101..24198436,24198496..24199216,24199277..24199688,24199745..24199866,24199925..24200689,24200748..24200892,24200951..24201650,24201710..24201877); ID=FBpp0072169; name=CG3356-PA; parent=FBgn0034989,FBtr0072262; dbxref=FlyBase:FBpp0072169,FlyBase_Annotation_IDs:CG3356-PA,GB_protein:AAF47181.1,REFSEQ:NP_611896,GB_protein:AAF47181,FlyMine:FBpp0072169,modM…	5.3	4	0.06	IEYLQLIADYK+LAAESTQLGFSAPLTLISK+VSILQSLVAASK+YSDVDIHQLASLDPELYR
439a	FBpp0088856|FBgn0259139|CG6946-PB|glo-PB FBpp0088858|FBgn0259139|CG6946-PA|glo-PA	1.0000	FBpp0088856 type=protein; loc=3R:complement(join(11818573..11818942,11818006..11818137,11817194..11817338,11816612..11816757,11815841..11816544,11815502..11815765)); ID=FBpp0088856; name=glo-PB; parent=FBgn0259139,FBtr0089917; dbxref=FlyBase:FBpp0088856,FlyBase_Annotation_IDs:CG6946-PB,GB_protein:AAF54705.1,REFSEQ:NP_731639,GB_protein:AAF54705; MD5=3f936047309b6d29ca83607e3baed238; length=586; re…	12.1	4	0.06	ATGEAFVQFESQDDTEQALGR+EGILFVMDR+GLHSGTADAYFDTYEDSQVAMK+NTGEAYVEVASQEDVEEAR
421a	FBpp0086337|FBgn0034091|CG8448-PD|mrj-PD FBpp0086338|FBgn0034091|CG8448-PB|mrj-PB FBpp0086339|FBgn0034091|CG8448-PC|mrj-PC FBpp0086340|FBgn0034091|CG8448-PA|mrj-PA	1.0000	FBpp0086337 type=protein; loc=2R:complement(join(16205901..16205965,16205710..16205819,16204825..16205031,16204442..16204754,16204297..16204381)); ID=FBpp0086337; name=mrj-PD; parent=FBgn0034091,FBtr0087193; dbxref=GB_protein:AAM68507.1,FlyBase:FBpp0086337,FlyBase_Annotation_IDs:CG8448-PD,REFSEQ:NP_725544,GB_protein:AAM68507; MD5=5c0adf28be850225b4834b9988c27ba6; length=259; release=r6.09; specie…	10.0	4	0.06	ELSEAYEVLSDEK+ELSEAYEVLSDEKK+ETVFSYENDVLK
414a	FBpp0085461|FBgn0027066|CG3265-PB|Eb1-PB FBpp0085463|FBgn0027066|CG3265-PD|Eb1-PD FBpp0085464|FBgn0027066|CG3265-PA|Eb1-PA FBpp0089088|FBgn0027066|CG3265-PE|Eb1-PE FBpp0305157|FBgn0027066|CG3265-PG|Eb1-PG	1.0000	FBpp0085461 type=protein; loc=2R:join(6752664..6752784,6752843..6752988,6754180..6754438,6754702..6754844,6754899..6754981,6755045..6755117,6755185..6755235); ID=FBpp0085461; name=Eb1-PB; parent=FBgn0027066,FBtr0086127; dbxref=FlyBase:FBpp0085461,FlyBase_Annotation_IDs:CG3265-PB,GB_protein:AAM70827.1,REFSEQ:NP_610233,GB_protein:AAM70827; MD5=fc55b43a1f23b55cc9931a81f9d86d39; length=291; release=r…	22.1	4	0.06	EGAPMGFGSGAVK+KNDVSNSVNNQQIEEMSNQVMDMR+SLPGTAASGVSSSYR+TNLEHEYIQNFK
399a	FBpp0081928|FBgn0051363|CG31363-PD|Jupiter-PD FBpp0081929|FBgn0051363|CG31363-PH|Jupiter-PH FBpp0081930|FBgn0051363|CG31363-PE|Jupiter-PE FBpp0081931|FBgn0051363|CG31363-PC|Jupiter-PC FBpp0081932|FBgn0051363|CG31363-PA|Jupiter-PA	1.0000	FBpp0081928 type=protein; loc=3R:complement(join(11619704..11619747,11593633..11593766,11592367..11592624,11591168..11591307)); ID=FBpp0081928; name=Jupiter-PD; parent=FBgn0051363,FBtr0082452; dbxref=FlyBase:FBpp0081928,FlyBase_Annotation_IDs:CG31363-PD,GB_protein:AAN13515.1,REFSEQ:NP_731595,GB_protein:AAN13515,FlyMine:FBpp0081928,modMine:FBpp0081928; MD5=e12a671ab7b5fc99914f3b7c7f5c55a2; length=…	36.6	4	0.05	LFGEPTRPITPGK+SGSVSSASSSVSSSTENLK+SSIPFGQNTEAVAAQK+VLRPPGGGSSDIFGSEMPQTPR
40	FBpp0072075|FBgn0034962|CG3167-PA|MAN1-PA FBpp0072076|FBgn0034962|CG3167-PB|MAN1-PB FBpp0311863|FBgn0034962|CG3167-PC|MAN1-PC	1.0000	FBpp0072075 type=protein; loc=2R:24034698..24036650; ID=FBpp0072075; name=MAN1-PA; parent=FBgn0034962,FBtr0072166; dbxref=FlyBase:FBpp0072075,FlyBase_Annotation_IDs:CG3167-PA,GB_protein:AAF47143.1,REFSEQ:NP_726404,GB_protein:AAF47143,FlyMine:FBpp0072075,modMine:FBpp0072075; MD5=339326f1a6bffaa1f49fc6380bf3e992; length=650; release=r6.09; species=Dmel;;FBpp0072076 type=protein; loc=2R:24034698..24…	7.2	4	0.06	DANLSPALEIGEFVR+LIQSGFPSTPVTETTR+SLDESDSSPLQLSASK
386a	FBpp0078013|FBgn0037093|CG7597-PB|Cdk12-PB FBpp0078014|FBgn0037093|CG7597-PA|Cdk12-PA FBpp0304962|FBgn0037093|CG7597-PC|Cdk12-PC	1.0000	FBpp0078013 type=protein; loc=3L:join(21517582..21517790,21517846..21518699,21518758..21518917,21519111..21520338,21520402..21520790,21521082..21521555,21521622..21521781); ID=FBpp0078013; name=Cdk12-PB; parent=FBgn0037093,FBtr0078357; dbxref=FlyBase:FBpp0078013,FlyBase_Annotation_IDs:CG7597-PB,GB_protein:AAN12171.1,REFSEQ:NP_730643,GB_protein:AAN12171; MD5=9d48407f95328b5c751c8d0e3b2205e4; lengt…	3.5	4	0.04	EDFEFMPAPALDLLDK+IADFGLAR+ISETSLFAELVK+QPLLVPPFSASK
379a	FBpp0076658|FBgn0035715|CG10103-PA|CG10103-PA FBpp0303094|FBgn0035715|CG10103-PB|CG10103-PB FBpp0303095|FBgn0035715|CG10103-PC|CG10103-PC FBpp0303096|FBgn0035715|CG10103-PD|CG10103-PD FBpp0303097|FBgn0035715|CG10103-PE|CG10103-PE	1.0000	FBpp0076658 type=protein; loc=3L:complement(join(6756223..6756404,6755420..6756158,6755073..6755123,6754745..6754807,6754275..6754493)); ID=FBpp0076658; name=CG10103-PA; parent=FBgn0035715,FBtr0076949; dbxref=FlyBase:FBpp0076658,FlyBase_Annotation_IDs:CG10103-PA,GB_protein:AAF50644.1,REFSEQ:NP_648058,GB_protein:AAF50644,FlyMine:FBpp0076658,modMine:FBpp0076658; MD5=895b82f3adebc426349814f0dd0a2fc5…	9.2	4	0.05	KNDEDEIDFDDLSR+LLVENYLIAIAK+LQSDIAELK+NDEDEIDFDDLSR
375a	FBpp0075764|FBgn0036213|CG7283-PA|RpL10Ab-PA	1.0000	FBpp0075764 type=protein; loc=3L:join(11822886..11822890,11823200..11823355,11823658..11824150); ID=FBpp0075764; name=RpL10Ab-PA; parent=FBgn0036213,FBtr0076032; dbxref=FlyBase:FBpp0075764,FlyBase_Annotation_IDs:CG7283-PA,GB_protein:AAF50002.2,REFSEQ:NP_648514,GB_protein:AAF50002,FlyMine:FBpp0075764,modMine:FBpp0075764; MD5=10f16de0b4b7aa8b0b1fe2b1479d7ba8; length=217; release=r6.09; species=Dmel;	23.0	4	0.06	ANNVDFMDAEALK+DTLYEGVNGLLEASAK+LLGPGLNK+SYDAFLASESLIK
373a	FBpp0075175|FBgn0036623|CG4729-PA|CG4729-PA FBpp0075176|FBgn0036623|CG4729-PC|CG4729-PC FBpp0075177|FBgn0036623|CG4729-PB|CG4729-PB FBpp0300976|FBgn0036623|CG4729-PE|CG4729-PE	1.0000	FBpp0075175 type=protein; loc=3L:complement(join(16383927..16384107,16383331..16383866,16382382..16382739,16382072..16382157)); ID=FBpp0075175; name=CG4729-PA; parent=FBgn0036623,FBtr0075417; dbxref=FlyBase:FBpp0075175,FlyBase_Annotation_IDs:CG4729-PA,GB_protein:AAF49471.1,REFSEQ:NP_648888,GB_protein:AAF49471; MD5=5f3bd529f6c00aa6dbdf0c63493ff274; length=386; release=r6.09; species=Dmel;;FBpp0075…	8.8	4	0.06	GFTASLAPIR+IIDSFLETGSFFK+IPLEQVPEDEK
369a	FBpp0074500|FBgn0261593|CG14206-PB|RpS10b-PB FBpp0074501|FBgn0261593|CG14206-PC|RpS10b-PC FBpp0300512|FBgn0261593|CG14206-PD|RpS10b-PD FBpp0310720|FBgn0261593|CG14206-PE|RpS10b-PE	1.0000	FBpp0074500 type=protein; loc=X:19598434..19598916; ID=FBpp0074500; name=RpS10b-PB; parent=FBgn0261593,FBtr0074731; dbxref=FlyBase:FBpp0074500,FlyBase_Annotation_IDs:CG14206-PB,GB_protein:AAF48978.2,REFSEQ:NP_728273,GB_protein:AAF48978,FlyMine:FBpp0074500,modMine:FBpp0074500; MD5=0ae8e030c62f6023a9a1cee4231259cf; length=160; release=r6.09; species=Dmel;;FBpp0074501 type=protein; loc=X:19598434..1…	31.9	4	0.06	GDVGPGAGEVEFR+HPELESIPNLHVIK+SYLHLPPEIVPSTLK+VAIYEYLFK
357a	FBpp0072830|FBgn0010909|CG16973-PA|msn-PA FBpp0305554|FBgn0010909|CG16973-PF|msn-PF	1.0000	FBpp0072830 type=protein; loc=3L:complement(join(2585605..2585682,2579455..2579520,2567370..2567814,2567046..2567288,2566434..2566933,2566202..2566375,2565601..2565621,2564397..2564695,2563818..2563959,2561932..2562843,2560116..2560295,2557793..2558389,2557572..2557727,2557341..2557508,2557136..2557285,2556942..2557076,2556792..2556866,2556556..2556729)); ID=FBpp0072830; name=msn-PA; parent=FBgn0…	4.1	4	0.06	ENSDFFPLAK+GQNVLLTDNAEVK+SFLTFGFGAGGSGPSR+TSSVLPDLLSQASPATPPR
35	FBpp0071892|FBgn0003062|CG9888-PA|Fib-PA	1.0000	FBpp0071892 type=protein; loc=2R:complement(join(23074582..23074594,23074024..23074463,23073061..23073642)); ID=FBpp0071892; name=Fib-PA; parent=FBgn0003062,FBtr0071982; dbxref=FlyBase:FBpp0071892,FlyBase_Annotation_IDs:CG9888-PA,GB_protein:AAF46950.1,REFSEQ:NP_523817,GB_protein:AAF46950,FlyMine:FBpp0071892,modMine:FBpp0071892; MD5=19665765e4e9749a82627001f88e480a; length=344; release=r6.09; spec…	16.9	4	0.06	DHAVVVGVYRPPPK+LAAAVLGGVEQIHMPPGSK+LKPQEQLTLEPYER+TNIIPIIEDAR
34	FBpp0071846|FBgn0261596|CG3751-PA|RpS24-PA	1.0000	FBpp0071846 type=protein; loc=2R:complement(22640700..22641095); ID=FBpp0071846; name=RpS24-PA; parent=FBgn0261596,FBtr0071935; dbxref=FlyBase:FBpp0071846,FlyBase_Annotation_IDs:CG3751-PA,GB_protein:AAF46871.1,REFSEQ:NP_611693,GB_protein:AAF46871,FlyMine:FBpp0071846,modMine:FBpp0071846; MD5=7590e7be4b230828427f6faf5d27238c; length=131; release=r6.09; species=Dmel;	20.6	4	0.06	STGFALIYDTLDFAK+VTPDVVFAFGFR
324	FBpp0099888|FBgn0037912|CG6782-PA|sea-PA FBpp0099889|FBgn0037912|CG6782-PC|sea-PC FBpp0099890|FBgn0037912|CG6782-PD|sea-PD FBpp0099892|FBgn0037912|CG6782-PE|sea-PE	1.0000	FBpp0099888 type=protein; loc=3R:complement(join(11560852..11561177,11560165..11560792)); ID=FBpp0099888; name=sea-PA; parent=FBgn0037912,FBtr0100461; dbxref=FlyBase_Annotation_IDs:CG6782-PA,FlyBase:FBpp0099888,GB_protein:AAN13508.1,REFSEQ:NP_001027178,GB_protein:AAN13508,FlyMine:FBpp0099888,modMine:FBpp0099888; MD5=aa9a7b0a297eeab817101e5b2822f6a4; length=317; release=r6.09; species=Dmel;;FBpp00…	11.0	4	0.06	FFVLESLK+FGAFEFLK+GFLGLYR+GLSVLVYGSIPK
318	FBpp0088537|FBgn0032388|CG6686-PA|CG6686-PA FBpp0088538|FBgn0032388|CG6686-PB|CG6686-PB	1.0000	FBpp0088537 type=protein; loc=2L:complement(join(11987696..11987945,11987495..11987512,11986438..11987387,11985833..11986380,11985007..11985771,11984725..11984950,11984507..11984662)); ID=FBpp0088537; name=CG6686-PA; parent=FBgn0032388,FBtr0089572; dbxref=FlyBase:FBpp0088537,FlyBase_Annotation_IDs:CG6686-PA,GB_protein:AAF53138.2,REFSEQ:NP_723700,GB_protein:AAF53138,FlyMine:FBpp0088537,modMine:FBp…	5.3	4	0.05	AEDLAPLAMGEASGSSDFGSR+AILDEEPDVGAGVANALR+ELTAPPPPQISK
309	FBpp0088035|FBgn0260991|CG12165-PA|Incenp-PA FBpp0307848|FBgn0260991|CG12165-PB|Incenp-PB FBpp0311203|FBgn0260991|CG12165-PC|Incenp-PC	1.0000	FBpp0088035 type=protein; loc=2R:join(7278729..7278797,7278861..7279041,7279107..7280166,7280230..7280326,7280471..7281137,7281294..7281487); ID=FBpp0088035; name=Incenp-PA; parent=FBgn0260991,FBtr0088961; dbxref=FlyBase:FBpp0088035,FlyBase_Annotation_IDs:CG12165-PA,GB_protein:AAF59275.3,REFSEQ:NP_523648,GB_protein:AAF59275,FlyMine:FBpp0088035,modMine:FBpp0088035; MD5=6bf88463d368cdbb0a2252fe24b1…	10.9	4	0.05	FFTPTQTTSTLPLSSAQPK+KGLHNLAEERK+QIFPNIDPSQLK+QQEEAEALK+THELFNPLLQSPVK+YTWEMLHEDDSTDDEGK
4	FBpp0070277|FBgn0003517|CG14792-PA|sta-PA FBpp0070278|FBgn0003517|CG14792-PB|sta-PB FBpp0308665|FBgn0003517|CG14792-PE|sta-PE FBpp0308666|FBgn0003517|CG14792-PF|sta-PF	1.0000	FBpp0070277 type=protein; loc=X:complement(join(1482673..1482891,1481887..1482480)); ID=FBpp0070277; name=sta-PA; parent=FBgn0003517,FBtr0070289; dbxref=FlyBase:FBpp0070277,FlyBase_Annotation_IDs:CG14792-PA,GB_protein:AAF45638.2,REFSEQ:NP_476750,GB_protein:AAF45638,FlyMine:FBpp0070277,modMine:FBpp0070277; MD5=0bfecb7568a3ebf3a816b44ac5c6e70a; length=270; release=r6.09; species=Dmel;;FBpp0070278 t…	15.9	4	0.05	ADGVNILNLGK+ELLPPPK+FTPGAFTNQIQPAFR+YTDTTPIAGR
296	FBpp0087186|FBgn0010516|CG8996-PA|wal-PA FBpp0087187|FBgn0010516|CG8996-PB|wal-PB	1.0000	FBpp0087186 type=protein; loc=2R:complement(join(11690678..11690719,11690446..11690586,11689079..11689888)); ID=FBpp0087186; name=wal-PA; parent=FBgn0010516,FBtr0088082; dbxref=FlyBase:FBpp0087186,FlyBase_Annotation_IDs:CG8996-PA,GB_protein:AAF58627.1,REFSEQ:NP_725073,GB_protein:AAF58627,FlyMine:FBpp0087186,modMine:FBpp0087186; MD5=28de8d5cb126e2c2d9cc5eb3d1d414a6; length=330; release=r6.09; spec…	13.3	4	0.06	AAVDAGFVPNDLQIGQTGK+LDVSPISEIIDVK+TIYAGNAILTLK
295	FBpp0087164|FBgn0033663|CG8983-PA|ERp60-PA	1.0000	FBpp0087164 type=protein; loc=2R:complement(join(11890671..11890819,11888949..11889389,11888575..11888688,11887745..11888510)); ID=FBpp0087164; name=ERp60-PA; parent=FBgn0033663,FBtr0088058; dbxref=GB_protein:AAF58609.1,FlyBase:FBpp0087164,FlyBase_Annotation_IDs:CG8983-PA,GB_protein:AAF58609.2,REFSEQ:NP_725084,GB_protein:AAF58609,FlyMine:FBpp0087164,modMine:FBpp0087164; MD5=6aae583dd23c482fa809b5…	11.5	4	0.06	DEFSVENLQDFVEK+DFQNPLITAYYSVDYQK+DTTLFGYFSDSDSK+LSPIYEELAEK
287	FBpp0086897|FBgn0002069|CG3821-PA|Aats-asp-PA FBpp0305104|FBgn0002069|CG3821-PB|Aats-asp-PB FBpp0308483|FBgn0002069|CG3821-PC|Aats-asp-PC	1.0000	FBpp0086897 type=protein; loc=2R:join(12880790..12880870,12880950..12881275,12881508..12882532,12882742..12882905); ID=FBpp0086897; name=Aats-asp-PA; parent=FBgn0002069,FBtr0087784; dbxref=FlyBase:FBpp0086897,FlyBase_Annotation_IDs:CG3821-PA,GB_protein:AAF58445.1,REFSEQ:NP_476609,GB_protein:AAF58445,FlyMine:FBpp0086897,modMine:FBpp0086897; MD5=d591e774a6a00e15b123c851058b06b9; length=531; release…	12.8	4	0.05	AQLPLQIEDASRPENADDAEGLNIR+DILTEQGFTEIHTPK+EAGVETGDEEDLSTPNEK+GEEILSGAQR
278	FBpp0086603|FBgn0028689|CG10149-PA|Rpn6-PA FBpp0086604|FBgn0028689|CG10149-PB|Rpn6-PB FBpp0297513|FBgn0028689|CG10149-PC|Rpn6-PC	1.0000	FBpp0086603 type=protein; loc=2R:complement(join(14752793..14752836,14751716..14752040,14751145..14751651,14750783..14750995,14750486..14750716)); ID=FBpp0086603; name=Rpn6-PA; parent=FBgn0028689,FBtr0087474; dbxref=GB_protein:AAF58213.1,FlyBase:FBpp0086603,FlyBase_Annotation_IDs:CG10149-PA,GB_protein:AAF58213.2,REFSEQ:NP_725412,GB_protein:AAF58213,FlyMine:FBpp0086603,modMine:FBpp0086603; MD5=eee…	13.3	4	0.06	EQGILQQGELYK+IMLGQSDDVNQLVSGK+SLADFQAALK+VQGALDLQSGILHAADER
273	FBpp0086094|FBgn0034230|CG4853-PA|CG4853-PA FBpp0086095|FBgn0034230|CG4853-PB|CG4853-PB FBpp0309191|FBgn0034230|CG4853-PC|CG4853-PC	1.0000	FBpp0086094 type=protein; loc=2R:join(17514738..17515529,17515585..17516322,17516385..17516528,17516585..17516790,17516855..17517104); ID=FBpp0086094; name=CG4853-PA; parent=FBgn0034230,FBtr0086938; dbxref=GB_protein:AAF57849.1,FlyBase:FBpp0086094,FlyBase_Annotation_IDs:CG4853-PA,GB_protein:AAF57849.2,REFSEQ:NP_725689,GB_protein:AAF57849; MD5=ba7ccecd455166bb16787507a5f9318a; length=709; release=…	7.4	4	0.05	GLAAFLDGIPQALAQK+IDNEEENVLR+LDGLPADDASAIK+SSLTTTEEVLVSR
272	FBpp0086051|FBgn0034259|CG6459-PA|P32-PA	1.0000	FBpp0086051 type=protein; loc=2R:complement(join(17672330..17672534,17671865..17672209,17671565..17671806)); ID=FBpp0086051; name=P32-PA; parent=FBgn0034259,FBtr0086892; dbxref=FlyBase:FBpp0086051,FlyBase_Annotation_IDs:CG6459-PA,GB_protein:AAF57817.1,REFSEQ:NP_611243,GB_protein:AAF57817,FlyMine:FBpp0086051,modMine:FBpp0086051; MD5=bef56890b401cb5fddef68e68cae796b; length=263; release=r6.09; spec…	16.3	4	0.05	ELVEFLTEEIVAER+LSDLATAHEHTSYIGLLEK+LTGADVELTK
271	FBpp0086013|FBgn0034258|CG4954-PA|eIF3-S8-PA FBpp0309235|FBgn0034258|CG4954-PB|eIF3-S8-PB	1.0000	FBpp0086013 type=protein; loc=2R:join(17666067..17666159,17666222..17668861); ID=FBpp0086013; name=eIF3-S8-PA; parent=FBgn0034258,FBtr0086836; dbxref=FlyBase:FBpp0086013,FlyBase_Annotation_IDs:CG4954-PA,GB_protein:AAF57818.1,REFSEQ:NP_611242,GB_protein:AAF57818,FlyMine:FBpp0086013,modMine:FBpp0086013; MD5=d2c71da1cca2c3e0984f6a9688d8d595; length=910; release=r6.09; species=Dmel;;FBpp0309235 type=…	5.3	4	0.06	DAEIDVPLVLAK+DIPNTLSSFEDLTR+ELLAQGLLPQR+LQALAMQFVDK
266	FBpp0085860|FBgn0027835|CG5170-PD|Dp1-PD FBpp0085861|FBgn0027835|CG5170-PF|Dp1-PF FBpp0085862|FBgn0027835|CG5170-PE|Dp1-PE FBpp0089201|FBgn0027835|CG5170-PA|Dp1-PA FBpp0089202|FBgn0027835|CG5170-PB|Dp1-PB FBpp0309290|FBgn0027835|CG5170-PG|Dp1-PG FBpp0311418|FBgn0027835|CG5170-PH|Dp1-PH	1.0000	FBpp0085860 type=protein; loc=2R:join(18415250..18415286,18415345..18415595,18415663..18417516,18417577..18418965,18419051..18419425); ID=FBpp0085860; name=Dp1-PD; parent=FBgn0027835,FBtr0086679; dbxref=FlyBase:FBpp0085860,FlyBase_Annotation_IDs:CG5170-PD,GB_protein:AAM68449.1,REFSEQ:NP_725785,GB_protein:AAM68449; MD5=d9f88abad723182825b9423678b39911; length=1301; release=r6.09; species=Dmel;;FBp…	4.8	4	0.06	ELLFGMAEDYER+FSADDDNPNSIFISGK+IISITGYQANAEAAR+INIPSQSDESEFITIAGTK
259	FBpp0085375|FBgn0259978|CG8390-PA|vlc-PA FBpp0085376|FBgn0259978|CG8390-PB|vlc-PB FBpp0085377|FBgn0259978|CG8390-PC|vlc-PC FBpp0289729|FBgn0259978|CG8390-PE|vlc-PE FBpp0289730|FBgn0259978|CG8390-PF|vlc-PF FBpp0300185|FBgn0259978|CG8390-PG|vlc-PG FBpp0300186|FBgn0259978|CG8390-PH|vlc-PH FBpp0300187|FBgn0259978|CG8390-PI|vlc-PI	1.0000	FBpp0085375 type=protein; loc=2R:join(5702878..5702947,5703051..5704216,5704286..5704382,5704435..5704919); ID=FBpp0085375; name=vlc-PA; parent=FBgn0259978,FBtr0086039; dbxref=FlyBase:FBpp0085375,FlyBase_Annotation_IDs:CG8390-PA,GB_protein:AAF57316.2,REFSEQ:NP_524868,GB_protein:AAF57316,FlyMine:FBpp0085375,modMine:FBpp0085375; MD5=126da9d2d57c466485bfde077bfd6600; length=605; release=r6.09; speci…	7.9	4	0.05	AQSVADQPDLHTIPTK+GQVEIDSLQGSELAR+LYGPGALAQGFYSPK
248	FBpp0084971|FBgn0039735|CG7911-PA|Nph-PA FBpp0112220|FBgn0039735|CG7911-PB|Nph-PB	1.0000	FBpp0084971 type=protein; loc=3R:complement(join(30004582..30004603,30004304..30004449,30003990..30004157,30003770..30003904)); ID=FBpp0084971; name=Nph-PA; parent=FBgn0039735,FBtr0085606; dbxref=FlyBase:FBpp0084971,FlyBase_Annotation_IDs:CG7911-PA,GB_protein:AAF56987.1,REFSEQ:NP_651760,GB_protein:AAF56987,FlyMine:FBpp0084971,modMine:FBpp0084971; MD5=04e8200910019a5c495f95b2c9c991e6; length=156; …	12.8	4	0.06	TGEFNVVQAETNINDDGEK+TGEFNVVQAETNINDDGEKK
238	FBpp0084501|FBgn0039488|CG6066-PA|CG6066-PA	1.0000	FBpp0084501 type=protein; loc=3R:complement(27115231..27116622); ID=FBpp0084501; name=CG6066-PA; parent=FBgn0039488,FBtr0085131; dbxref=FlyBase:FBpp0084501,FlyBase_Annotation_IDs:CG6066-PA,GB_protein:AAF56669.1,REFSEQ:NP_651538,GB_protein:AAF56669,FlyMine:FBpp0084501,modMine:FBpp0084501; MD5=4c015637799f7bbedd824cb04cc9e781; length=463; release=r6.09; species=Dmel;	9.9	4	0.06	ALLPGEGAAMAAYIAEGK+SPSRPETDDVELVK+VLIGEEGVPEVWGK
234	FBpp0083891|FBgn0015795|CG5915-PA|Rab7-PA FBpp0300835|FBgn0015795|CG5915-PB|Rab7-PB FBpp0300836|FBgn0015795|CG5915-PC|Rab7-PC	1.0000	FBpp0083891 type=protein; loc=3R:join(23994002..23994181,23994246..23994602,23994664..23994750); ID=FBpp0083891; name=Rab7-PA; parent=FBgn0015795,FBtr0084503; dbxref=FlyBase:FBpp0083891,FlyBase_Annotation_IDs:CG5915-PA,GB_protein:AAF56218.1,REFSEQ:NP_524472,GB_protein:AAF56218,FlyMine:FBpp0083891,modMine:FBpp0083891; MD5=e78544b56214ed7a166c21c7564108c5; length=207; release=r6.09; species=Dmel;;F…	23.2	4	0.06	DEFLIQASPR+DPDHFPFVVLGNK+EGINVEMAFQVIAK+VIILGDSSVGK
225	FBpp0083610|FBgn0267385|CG7070-PB|PyK-PB FBpp0083611|FBgn0267385|CG7070-PA|PyK-PA	1.0000	FBpp0083610 type=protein; loc=3R:join(22370799..22372167,22372226..22372382,22372469..22372481); ID=FBpp0083610; name=PyK-PB; parent=FBgn0267385,FBtr0084213; dbxref=FlyBase:FBpp0083610,FlyBase_Annotation_IDs:CG7070-PB,GB_protein:AAN14373.1,REFSEQ:NP_732723,GB_protein:AAN14373,FlyMine:FBpp0083610,modMine:FBpp0083610; MD5=2074b6975470bf2c6a31830313052375; length=512; release=r6.09; species=Dmel;;FB…	10.2	4	0.06	GLVPLIYK+GVNLPGVPVDLPAVSEK+LGYEHPVAIALDTK+VFVDDGLISLIVR
23	FBpp0071279|FBgn0014868|CG9022-PA|Ost48-PA	1.0000	FBpp0071279 type=protein; loc=X:complement(join(9158290..9158431,9157008..9158215)); ID=FBpp0071279; name=Ost48-PA; parent=FBgn0014868,FBtr0071344; dbxref=FlyBase:FBpp0071279,FlyBase_Annotation_IDs:CG9022-PA,GB_protein:AAF46453.1,REFSEQ:NP_511096,GB_protein:AAF46453,FlyMine:FBpp0071279,modMine:FBpp0071279; MD5=1bed9989bd15e38ed422ca79b5f6c5f9; length=449; release=r6.09; species=Dmel;	10.9	4	0.06	GTLLIAALQAR+LAQFVDDGGNVLVAGSEK+NVIIFAPSVEEFGGDVSVER
219	FBpp0082605|FBgn0038349|CG6045-PA|AOX3-PA FBpp0390664|FBgn0038349|CG6045-PB|AOX3-PB	1.0000	FBpp0082605 type=protein; loc=3R:complement(join(15547355..15547394,15546729..15546883,15545935..15546669,15545644..15545877,15544497..15545588,15543729..15544437,15542870..15543669)); ID=FBpp0082605; name=AOX3-PA; parent=FBgn0038349,FBtr0083151; dbxref=FlyBase:FBpp0082605,FlyBase_Annotation_IDs:CG6045-PA,GB_protein:AAF55209.1,REFSEQ:NP_650477,GB_protein:AAF55209,FlyMine:FBpp0082605,modMine:FBpp0…	3.3	4	0.06	ISELLPQFLESR+LLVGQNPYESSLVEQTFTK+SLSELFDALDK
211	FBpp0081845|FBgn0086472|CG6684-PA|RpS25-PA FBpp0081846|FBgn0086472|CG6684-PB|RpS25-PB	1.0000	FBpp0081845 type=protein; loc=3R:complement(join(11216259..11216261,11215693..11215969,11215551..11215624)); ID=FBpp0081845; name=RpS25-PA; parent=FBgn0086472,FBtr0082369; dbxref=FlyBase:FBpp0081845,FlyBase_Annotation_IDs:CG6684-PA,GB_protein:AAN13495.1,REFSEQ:NP_524315,GB_protein:AAN13495,FlyMine:FBpp0081845,modMine:FBpp0081845; MD5=8c5e61719f2edf88581cb7dbfdab6582; length=117; release=r6.09; sp…	17.9	4	0.06	DKLNNQVLFDK+LITPSVVSER+LNNQVLFDK
198	FBpp0081156|FBgn0010774|CG1101-PA|Ref1-PA	1.0000	FBpp0081156 type=protein; loc=3R:complement(join(7079964..7080209,7079254..7079455,7078822..7079019,7078253..7078407)); ID=FBpp0081156; name=Ref1-PA; parent=FBgn0010774,FBtr0081642; dbxref=FlyBase:FBpp0081156,FlyBase_Annotation_IDs:CG1101-PA,GB_protein:AAF54070.1,REFSEQ:NP_651968,GB_protein:AAF54070,FlyMine:FBpp0081156,modMine:FBpp0081156; MD5=a6e9462c9ef48720251002e6880d3a12; length=266; release…	14.3	4	0.06	ELFNDFGPIK+ELFNDFGPIKK+LIVGNLDYGVSNTDIK+SLGTADVIFER
195	FBpp0080795|FBgn0041180|CG10363-PA|Tep4-PA FBpp0303746|FBgn0041180|CG10363-PB|Tep4-PB FBpp0303747|FBgn0041180|CG10363-PC|Tep4-PC FBpp0303748|FBgn0041180|CG10363-PD|Tep4-PD	1.0000	FBpp0080795 type=protein; loc=2L:join(19549846..19549928,19551682..19552413,19552473..19552899,19552956..19553293,19553362..19553915,19553976..19556092,19556162..19556401); ID=FBpp0080795; name=Tep4-PA; parent=FBgn0041180,FBtr0081254; dbxref=FlyBase:FBpp0080795,FlyBase_Annotation_IDs:CG10363-PA,GB_protein:AAF53826.2,REFSEQ:NP_523603,GB_protein:AAF53826,FlyMine:FBpp0080795,modMine:FBpp0080795; MD5…	4.2	4	0.06	ITYVDGSLITDTK+NTFELEVPEDVVPDSER+SDELVNFEVEK+TVQTDYPGHSVVGTADMVGGK
189	FBpp0080535|FBgn0032640|CG5094-PA|Sgt-PA FBpp0296963|FBgn0032640|CG5094-PB|Sgt-PB	1.0000	FBpp0080535 type=protein; loc=2L:17473588..17474583; ID=FBpp0080535; name=Sgt-PA; parent=FBgn0032640,FBtr0080982; dbxref=FlyBase:FBpp0080535,FlyBase_Annotation_IDs:CG5094-PA,GB_protein:AAF53617.1,REFSEQ:NP_609842,GB_protein:AAF53617,FlyMine:FBpp0080535,modMine:FBpp0080535; MD5=73f1081d3ef766dae5c78df51feb077d; length=331; release=r6.09; species=Dmel;;FBpp0296963 type=protein; loc=2L:17473588..174…	10.6	4	0.05	LGVAYSNMGNFEK+NPESLALAESIK+YNEALLQYNR
178	FBpp0079754|FBgn0000146|CG6137-PA|aub-PA FBpp0111705|FBgn0000146|CG6137-PC|aub-PC	1.0000	FBpp0079754 type=protein; loc=2L:complement(join(11001270..11001365,11000786..11000918,11000165..11000658,10999914..11000106,10999727..10999854,10999518..10999672,10999061..10999450,10998897..10999007,10997932..10998832)); ID=FBpp0079754; name=aub-PA; parent=FBgn0000146,FBtr0080165; dbxref=FlyBase:FBpp0079754,FlyBase_Annotation_IDs:CG6137-PA,GB_protein:AAF53046.1,REFSEQ:NP_476734,GB_protein:AAF53…	5.9	4	0.05	AVGSVQSTDAEQFQVLNLILR+GGNDQAIMIIPELAR+YDFFLVSQAVR
175	FBpp0079663|FBgn0032208|CG5604-PA|CG5604-PA	1.0000	FBpp0079663 type=protein; loc=2L:complement(join(10290351..10290490,10288564..10290283,10288268..10288499,10287991..10288209,10282345..10287934,10281997..10282279)); ID=FBpp0079663; name=CG5604-PA; parent=FBgn0032208,FBtr0080074; dbxref=FlyBase:FBpp0079663,FlyBase_Annotation_IDs:CG5604-PA,GB_protein:AAF52899.1,REFSEQ:NP_609369,GB_protein:AAF52899,FlyMine:FBpp0079663,modMine:FBpp0079663; MD5=3e31d…	2.3	4	0.05	KAWFAIDLGVYIIPTAYTLR+KQSIEFDDTISAEK+QTVETIAENVFASAK+SNAFGGILSLENLK
172	FBpp0079599|FBgn0051716|CG31716-PA|Cnot4-PA FBpp0079600|FBgn0051716|CG31716-PC|Cnot4-PC FBpp0079601|FBgn0051716|CG31716-PD|Cnot4-PD FBpp0079602|FBgn0051716|CG31716-PE|Cnot4-PE FBpp0079603|FBgn0051716|CG31716-PB|Cnot4-PB FBpp0079604|FBgn0051716|CG31716-PG|Cnot4-PG FBpp0293055|FBgn0051716|CG31716-PH|Cnot4-PH FBpp0293056|FBgn0051716|CG31716-PI|Cnot4-PI FBpp0304027|FBgn0051716|CG31716-PJ|Cnot4-PJ FBp…	1.0000	FBpp0079599 type=protein; loc=2L:join(10398115..10398219,10398279..10398392,10398444..10398593,10398654..10398740,10399317..10399535,10399595..10399688,10399768..10400679,10400735..10400869,10400963..10400998,10401077..10401271,10401334..10401594,10401662..10401741,10401804..10401867,10401926..10402333,10402407..10402562,10402631..10402770); ID=FBpp0079599; name=Cnot4-PA; parent=FBgn0051716,FBtr0…	6.5	4	0.06	FTQNSIVDDDLGFDPFVETQK+NLVFVVGLPPR+QSHLPDLVNDIDGIQK+SSTSTETFAEATADAPASTK
168	FBpp0079527|FBgn0267727|CG4799-PA|Pen-PA	1.0000	FBpp0079527 type=protein; loc=2L:join(10057697..10057759,10057821..10058134,10058199..10058769,10058847..10059467); ID=FBpp0079527; name=Pen-PA; parent=FBgn0267727,FBtr0079937; dbxref=FlyBase:FBpp0079527,FlyBase_Annotation_IDs:CG4799-PA,GB_protein:AAF52853.1,REFSEQ:NP_477041,GB_protein:AAF52853,FlyMine:FBpp0079527,modMine:FBpp0079527; MD5=d7e7e91fa9fe3cca56f6dd12013b1888; length=522; release=r6.0…	12.6	4	0.06	IQAVVDSDAVPR+LLQMDEPSIIVPALR+SVGNIVTGTDQQTDVVIASGGLPR+VVQTGLSNLFALAEK
166	FBpp0079485|FBgn0015664|CG5838-PA|Dref-PA FBpp0302627|FBgn0015664|CG5838-PB|Dref-PB	1.0000	FBpp0079485 type=protein; loc=2L:complement(join(9965760..9966885,9965376..9965668,9964928..9965315,9964545..9964867)); ID=FBpp0079485; name=Dref-PA; parent=FBgn0015664,FBtr0079889; dbxref=FlyBase_Annotation_IDs:CG5838-PA,FlyBase:FBpp0079485,GB_protein:AAF52841.1,REFSEQ:NP_523529,GB_protein:AAF52841,FlyMine:FBpp0079485,modMine:FBpp0079485; MD5=3f2b29c47da4b2bf4728d6c75109a053; length=709; release…	7.8	4	0.06	HEEGGYAAVANIANLAEALTDIVIK+LGIAEQDDPLMMNLK+NVDSLYDAGFGEFLR
165	FBpp0079484|FBgn0011272|CG4651-PA|RpL13-PA FBpp0099517|FBgn0011272|CG4651-PB|RpL13-PB FBpp0302626|FBgn0011272|CG4651-PC|RpL13-PC	1.0000	FBpp0079484 type=protein; loc=2L:join(9967635..9967877,9967939..9968247,9968317..9968421); ID=FBpp0079484; name=RpL13-PA; parent=FBgn0011272,FBtr0079888; dbxref=GB_protein:AAF52842.1,FlyBase:FBpp0079484,FlyBase_Annotation_IDs:CG4651-PA,REFSEQ:NP_523530,GB_protein:AAF52842; MD5=6aea7ab718156ab77fd20fc1241572d5; length=218; release=r6.09; species=Dmel;;FBpp0099517 type=protein; loc=2L:join(9967635.…	12.4	4	0.06	GAGIGANFAK+GFTLEELK+LILFPINEK
158	FBpp0079167|FBgn0011230|CG14472-PA|poe-PA FBpp0305301|FBgn0011230|CG14472-PB|poe-PB	1.0000	FBpp0079167 type=protein; loc=2L:complement(join(8071448..8071566,8071172..8071266,8070636..8071048,8068214..8070380,8067625..8068152,8061570..8067555,8061308..8061512,8060566..8061258,8058841..8060504,8058302..8058784,8056309..8058244,8054657..8056253,8054511..8054593)); ID=FBpp0079167; name=poe-PA; parent=FBgn0011230,FBtr0079545; dbxref=FlyBase:FBpp0079167,FlyBase_Annotation_IDs:CG14472-PA,GB_p…	0.8	4	0.06	EALILLLSPR+NGALLLSFVK+SLYLPLTQVEATAVK+TPVFVFER
152	FBpp0078831|FBgn0031781|CG5972-PA|Arpc4-PA	1.0000	FBpp0078831 type=protein; loc=2L:6125249..6125755; ID=FBpp0078831; name=Arpc4-PA; parent=FBgn0031781,FBtr0079200; dbxref=GB_protein:AAF52346.1,FlyBase:FBpp0078831,FlyBase_Annotation_IDs:CG5972-PA,REFSEQ:NP_608996,GB_protein:AAF52346,FlyMine:FBpp0078831,modMine:FBpp0078831; MD5=24092dd47f342cbe416afb961a6d7c6f; length=168; release=r6.09; species=Dmel;	18.5	4	0.06	AESFVILR+ELVLTPVVVSR+RAESFVILR+VLIEPSINSVR
151	FBpp0078733|FBgn0002525|CG6944-PA|Lam-PA FBpp0297901|FBgn0002525|CG6944-PB|Lam-PB FBpp0297902|FBgn0002525|CG6944-PC|Lam-PC FBpp0312110|FBgn0002525|CG6944-PD|Lam-PD	1.0000	FBpp0078733 type=protein; loc=2L:join(5543332..5543794,5544038..5544741,5544807..5545508); ID=FBpp0078733; name=Lam-PA; parent=FBgn0002525,FBtr0079100; dbxref=FlyBase:FBpp0078733,FlyBase_Annotation_IDs:CG6944-PA,GB_protein:AAF52262.1,REFSEQ:NP_476616,GB_protein:AAF52262,FlyMine:FBpp0078733,modMine:FBpp0078733; MD5=3c317e8fc67e7c24cc1bba84fa2623e5; length=622; release=r6.09; species=Dmel;;FBpp0297…	11.6	4	0.06	AVVDESEDHSVADYYVSASAK+SVTAVDGNEQLYHQQGDPQQSNEK+TILLNSEGEAVANLDR+VDLENTIQSLR
150	FBpp0078672|FBgn0016075|CG16858-PA|vkg-PA FBpp0305720|FBgn0016075|CG16858-PB|vkg-PB FBpp0305721|FBgn0016075|CG16858-PC|vkg-PC	1.0000	FBpp0078672 type=protein; loc=2L:complement(join(5027037..5027129,5018575..5018757,5018468..5018512,5015691..5018301,5013675..5015592,5013497..5013611,5013212..5013435,5012511..5013144)); ID=FBpp0078672; name=vkg-PA; parent=FBgn0016075,FBtr0079036; dbxref=FlyBase:FBpp0078672,FlyBase_Annotation_IDs:CG16858-PA,GB_protein:AAF52203.1,REFSEQ:NP_477190,GB_protein:AAF52203,FlyMine:FBpp0078672,modMine:FB…	3.4	4	0.06	ADASSGFTDGSASSNPSGSLK+GFTGDQGLQGER+GPIGLAGQSGDPGLNGSR+GPQGESGVVGLDGR
143	FBpp0078561|FBgn0263594|CG14648-PA|lost-PA	1.0000	FBpp0078561 type=protein; loc=3R:join(4403202..4403280,4404469..4404639,4404701..4405419,4405480..4405548,4405601..4405811,4405867..4406255); ID=FBpp0078561; name=lost-PA; parent=FBgn0263594,FBtr0078921; dbxref=FlyBase:FBpp0078561,FlyBase_Annotation_IDs:CG14648-PA,GB_protein:AAF52130.1,REFSEQ:NP_649466,GB_protein:AAF52130,FlyMine:FBpp0078561,modMine:FBpp0078561; MD5=fb8ec086e8c95c678aeb2caf743331…	10.3	4	0.06	ADAQNGGEAVTVAGGDVGGAR+ELALLADK+VGIGFNNIFNR+YDTPVDIIATPTEIIR
142	FBpp0078464|FBgn0260462|CG12163-PB|CG12163-PB FBpp0078465|FBgn0260462|CG12163-PA|CG12163-PA	1.0000	FBpp0078464 type=protein; loc=3R:complement(join(5251424..5251531,5239492..5239619,5238454..5239197,5238213..5238394,5237891..5238156)); ID=FBpp0078464; name=CG12163-PB; parent=FBgn0260462,FBtr0078822; dbxref=FlyBase:FBpp0078464,FlyBase_Annotation_IDs:CG12163-PB,GB_protein:AAN13266.1,REFSEQ:NP_649521,GB_protein:AAN13266,FlyMine:FBpp0078464,modMine:FBpp0078464; MD5=07a2d49e566b86a8b443c32f8b91d0d2…	12.2	4	0.06	DIGGLEYEAEYPYK+NLDHGVLVVGYGVSDYPNFHK+TLPYWIVK+TLSHVQVAGFVDLPK
141	FBpp0078450|FBgn0037312|CG11999-PA|CG11999-PA	1.0000	FBpp0078450 type=protein; loc=3R:complement(join(5354561..5354621,5353844..5354433)); ID=FBpp0078450; name=CG11999-PA; parent=FBgn0037312,FBtr0078807; dbxref=FlyBase:FBpp0078450,FlyBase_Annotation_IDs:CG11999-PA,GB_protein:AAF52043.1,REFSEQ:NP_649527,GB_protein:AAF52043,FlyMine:FBpp0078450,modMine:FBpp0078450; MD5=fe3a7122e76969a61f10f74a32ddaef7; length=216; release=r6.09; species=Dmel;	23.1	4	0.05	HIDTGMYLGMSGR+LLNSDYAFR+SSTHDEYAHSEL+YGSGSGQQSVTGVEQK
139	FBpp0078296|FBgn0028436|CG10610-PA|ECSIT-PA	1.0000	FBpp0078296 type=protein; loc=3R:5856671..5857900; ID=FBpp0078296; name=ECSIT-PA; parent=FBgn0028436,FBtr0078647; dbxref=FlyBase:FBpp0078296,FlyBase_Annotation_IDs:CG10610-PA,GB_protein:AAF51937.1,REFSEQ:NP_649602,GB_protein:AAF51937,FlyMine:FBpp0078296,modMine:FBpp0078296; MD5=b882e8e1ea48c44c80bf008f98b48ded; length=409; release=r6.09; species=Dmel;	18.1	4	0.05	AEEIEGGASVPATSDNSSQDEHISSR+LLEANGNPSIGEVPVLFR+NSYLTMVEIFQER+QLDEDDVSHIEVPFFGR
137	FBpp0078210|FBgn0037205|CG11133-PA|BoYb-PA	1.0000	FBpp0078210 type=protein; loc=3L:22902004..22905183; ID=FBpp0078210; name=BoYb-PA; parent=FBgn0037205,FBtr0078559; dbxref=FlyBase:FBpp0078210,FlyBase_Annotation_IDs:CG11133-PA,GB_protein:AAF51884.1,REFSEQ:NP_649430,GB_protein:AAF51884,FlyMine:FBpp0078210,modMine:FBpp0078210; MD5=147a1e16523e221edcaf6ca32e2eacae; length=1059; release=r6.09; species=Dmel;	5.8	4	0.06	FAEVSLLPDILETMR+LLALIDPLAFR+YETPEIPHQSNESDIPQSNEDR+YGPIALILVPDLR
129	FBpp0077714|FBgn0003278|CG4033-PA|RpI135-PA	1.0000	FBpp0077714 type=protein; loc=2L:join(404384..404473,404536..406035,406095..407894); ID=FBpp0077714; name=RpI135-PA; parent=FBgn0003278,FBtr0078054; dbxref=FlyBase:FBpp0077714,FlyBase_Annotation_IDs:CG4033-PA,GB_protein:AAF51503.1,REFSEQ:NP_476708,GB_protein:AAF51503,FlyMine:FBpp0077714,modMine:FBpp0077714; MD5=57a1bdc18c8d91ec8b997a7d3469778d; length=1129; release=r6.09; species=Dmel;	4.5	4	0.06	DALISHGAAFLLQDR+EDESSLSNVVHYLNNGTAK+LYVVFLDGK+SFIGNLFR
128	FBpp0077571|FBgn0000579|CG17654-PB|Eno-PB FBpp0077572|FBgn0000579|CG17654-PE|Eno-PE FBpp0077573|FBgn0000579|CG17654-PC|Eno-PC FBpp0077574|FBgn0000579|CG17654-PD|Eno-PD FBpp0077575|FBgn0000579|CG17654-PA|Eno-PA FBpp0291325|FBgn0000579|CG17654-PF|Eno-PF	1.0000	FBpp0077571 type=protein; loc=2L:complement(join(1727646..1727833,1725341..1726655)); ID=FBpp0077571; name=Eno-PB; parent=FBgn0000579,FBtr0077905; dbxref=FlyBase:FBpp0077571,FlyBase_Annotation_IDs:CG17654-PB,GB_protein:AAN10455.1,REFSEQ:NP_722721,GB_protein:AAN10455; MD5=192a03ed239ad33bf021aeae31e76f91; length=500; release=r6.09; species=Dmel;;FBpp0077572 type=protein; loc=2L:complement(join(172…	14.8	4	0.06	AAVPSGASTGVHEALELR+ANLDVVDQASIDNFMIK+AVGHVNDTLGPELIK+IEIGMDVAASEFYK
124	FBpp0077396|FBgn0031452|CG2843-PA|Cwc25-PA	1.0000	FBpp0077396 type=protein; loc=2L:join(2745199..2745216,2745272..2745494,2745557..2746881); ID=FBpp0077396; name=Cwc25-PA; parent=FBgn0031452,FBtr0077712; dbxref=FlyBase:FBpp0077396,FlyBase_Annotation_IDs:CG2843-PA,GB_protein:AAF51219.1,REFSEQ:NP_608705,GB_protein:AAF51219,FlyMine:FBpp0077396,modMine:FBpp0077396; MD5=be274c0291917c29a5ea57d8c16f5c53; length=521; release=r6.09; species=Dmel;	10.0	4	0.05	LGESSGVLSNNGGAAGEAK+NVQSNEQVDIQR+SFETLQAEESR+TLEDPLMLIK
107	FBpp0076359|FBgn0017579|CG6253-PA|RpL14-PA	1.0000	FBpp0076359 type=protein; loc=3L:join(8601035..8601037,8601314..8601415,8601648..8601842,8602103..8602303); ID=FBpp0076359; name=RpL14-PA; parent=FBgn0017579,FBtr0076633; dbxref=FlyBase:FBpp0076359,FlyBase_Annotation_IDs:CG6253-PA,GB_protein:AAF50393.1,REFSEQ:NP_523975,GB_protein:AAF50393,FlyMine:FBpp0076359,modMine:FBpp0076359; MD5=a8770f33c4e9685bb6fcb587b1869f19; length=166; release=r6.09; spe…	20.5	4	0.06	LLTIAFNTLK+LVAIVDVIDQNR+VLVDGPLTGVPR
104	FBpp0076181|FBgn0001224|CG4463-PA|Hsp23-PA FBpp0301282|FBgn0001224|CG4463-PB|Hsp23-PB	1.0000	FBpp0076181 type=protein; loc=3L:9381998..9382558; ID=FBpp0076181; name=Hsp23-PA; parent=FBgn0001224,FBtr0076453; dbxref=FlyBase:FBpp0076181,FlyBase_Annotation_IDs:CG4463-PA,GB_protein:AAF50286.1,REFSEQ:NP_523999,GB_protein:AAF50286,FlyMine:FBpp0076181,modMine:FBpp0076181; MD5=69618c165781168a36a651910f4bb6f2; length=186; release=r6.09; species=Dmel;;FBpp0301282 type=protein; loc=3L:9381998..9382…	23.7	4	0.05	IVQIQQVGPAHLNVK+NPYLALVGPMEQQLR+QVGASSGSSGAVSK
103	FBpp0076111|FBgn0267348|CG3322-PA|LanB2-PA FBpp0311281|FBgn0267348|CG3322-PB|LanB2-PB	1.0000	FBpp0076111 type=protein; loc=3L:join(9617247..9617441,9617779..9617912,9617976..9618103,9618170..9618784,9619301..9619712,9619779..9622364,9622423..9622759,9622817..9623117,9623179..9623390); ID=FBpp0076111; name=LanB2-PA; parent=FBgn0267348,FBtr0076382; dbxref=FlyBase:FBpp0076111,FlyBase_Annotation_IDs:CG3322-PA,GB_protein:AAF50238.1,REFSEQ:NP_524006,GB_protein:AAF50238,FlyMine:FBpp0076111,modM…	4.3	4	0.06	AEQQQLEDIELLER+LNTFGDELFGDSQVLK+QTQPEIDISQLKK+SVEFGQQSEQISDISR+TPVTNDDEFEAK
467	FBpp0075122|FBgn0027500|CG17286-PA|spd-2-PA	0.9999	FBpp0075122 type=protein; loc=3L:complement(join(16594882..16594966,16594064..16594820,16591404..16594002)); ID=FBpp0075122; name=spd-2-PA; parent=FBgn0027500,FBtr0075363; dbxref=GB_protein:AAF49440.2,FlyBase:FBpp0075122,FlyBase_Annotation_IDs:CG17286-PA,REFSEQ:NP_648906,GB_protein:AAF49440,FlyMine:FBpp0075122,modMine:FBpp0075122; MD5=ba0a505f5da55e5e8280dbc89f35301c; length=1146; release=r6.09; …	4.3	4	0.04	GLGTSSVAVPR+LTDTMSFTDSVLNSTDFR+TNQPLLEPESNVTLDSVGEK
430b	FBpp0087996|FBgn0033204|CG2065-PA|CG2065-PA FBpp0307930|FBgn0033204|CG2065-PB|CG2065-PB	0.9998	FBpp0087996 type=protein; loc=2R:join(7664040..7664296,7664353..7664509,7664575..7664834,7664896..7665124); ID=FBpp0087996; name=CG2065-PA; parent=FBgn0033204,FBtr0088922; dbxref=FlyBase:FBpp0087996,FlyBase_Annotation_IDs:CG2065-PA,GB_protein:AAF59213.1,REFSEQ:NP_610309,GB_protein:AAF59213,FlyMine:FBpp0087996,modMine:FBpp0087996; MD5=55b3b700f5d5a4de4c1d8b0e64eb83c2; length=300; release=r6.09; sp…	10.7	4	0.04	ELDLSSLESIR+LANVLFTR+VFIVTGANTGIGK
504	FBpp0084434|FBgn0001197|CG5499-PA|His2Av-PA FBpp0306426|FBgn0001197|CG5499-PB|His2Av-PB	0.9996	FBpp0084434 type=protein; loc=3R:join(26867093..26867095,26867409..26867486,26867669..26867782,26868356..26868586); ID=FBpp0084434; name=His2Av-PA; parent=FBgn0001197,FBtr0085062; dbxref=FlyBase:FBpp0084434,FlyBase_Annotation_IDs:CG5499-PA,GB_protein:AAF56631.1,REFSEQ:NP_524519,GB_protein:AAF56631,FlyMine:FBpp0084434,modMine:FBpp0084434; MD5=676bf5e5c89ab8fb7409c747b9e0392d; length=141; release=r…	18.4	4	0.04	AGLQFPVGR+GDEELDSLIK+HLQLAIR
526	FBpp0111584|FBgn0085436|CG34407-PC|Not1-PC FBpp0111585|FBgn0085436|CG34407-PD|Not1-PD FBpp0111586|FBgn0085436|CG34407-PE|Not1-PE FBpp0291332|FBgn0085436|CG34407-PF|Not1-PF FBpp0293496|FBgn0085436|CG34407-PG|Not1-PG FBpp0308486|FBgn0085436|CG34407-PH|Not1-PH	0.9988	FBpp0111584 type=protein; loc=2R:complement(join(9578185..9578289,9576178..9576384,9575588..9576115,9575070..9575532,9573787..9575007,9572918..9573700,9570214..9572783,9568985..9570156,9568563..9568922,9567978..9568086)); ID=FBpp0111584; name=Not1-PC; parent=FBgn0085436,FBtr0112672; dbxref=FlyBase:FBpp0111584,FlyBase_Annotation_IDs:CG34407-PC,REFSEQ:NP_001097242,GB_protein:ABV53739,FlyMine:FBpp01…	2.9	4	0.04	CPQVINAKVPEDQLPPK+EVEDEVNSYFQR+GQQELLFVVPFVAK+NIILSAFPR+YLFLNAIANQLR
537	FBpp0089153|FBgn0016983|CG8571-PA|smid-PA FBpp0290826|FBgn0016983|CG8571-PC|smid-PC FBpp0304233|FBgn0016983|CG8571-PG|smid-PG FBpp0304234|FBgn0016983|CG8571-PH|smid-PH FBpp0305596|FBgn0016983|CG8571-PI|smid-PI	0.9982	FBpp0089153 type=protein; loc=3L:join(7381955..7382011,7382211..7382334,7382387..7382731,7382785..7382835,7382894..7383234,7383301..7384587,7384649..7384981,7385050..7385274,7385337..7385408); ID=FBpp0089153; name=smid-PA; parent=FBgn0016983,FBtr0076851; dbxref=FlyBase:FBpp0089153,FlyBase_Annotation_IDs:CG8571-PA,GB_protein:AAF50566.1,REFSEQ:NP_523959,GB_protein:AAF50566,FlyMine:FBpp0089153,modMi…	5.9	4	0.04	ANEFGQSVVVIAATTRPDVLDPGLR+IVNQLLTEMDGVEER+RIVSQLISSLDNLK
364b	FBpp0084026|FBgn0003134|CG6593-PA|Pp1alpha-96A-PA FBpp0306442|FBgn0003134|CG6593-PB|Pp1alpha-96A-PB	0.9758	FBpp0084026 type=protein; loc=3R:join(24518659..24518707,24518844..24519192,24519596..24519881,24519940..24520087,24520343..24520494); ID=FBpp0084026; name=Pp1alpha-96A-PA; parent=FBgn0003134,FBtr0084642; dbxref=FlyBase:FBpp0084026,FlyBase_Annotation_IDs:CG6593-PA,GB_protein:AAF56306.1,REFSEQ:NP_524484,GB_protein:AAF56306,FlyMine:FBpp0084026,modMine:FBpp0084026; MD5=bdec996ce6ac233ff52e833f314438…	10.1	4	0.03	AHQVVEDGYEFFAK+YAENFFLLR+YLFLGDYVDR
96	FBpp0075461|FBgn0026409|CG4994-PA|Mpcp-PA FBpp0075462|FBgn0026409|CG4994-PB|Mpcp-PB FBpp0300819|FBgn0026409|CG4994-PC|Mpcp-PC	1.0000	FBpp0075461 type=protein; loc=3L:join(14538032..14538421,14538729..14539069,14539553..14539892); ID=FBpp0075461; name=Mpcp-PA; parent=FBgn0026409,FBtr0075718; dbxref=FlyBase:FBpp0075461,FlyBase_Annotation_IDs:CG4994-PA,GB_protein:AAF49735.1,REFSEQ:NP_524069,GB_protein:AAF49735,FlyMine:FBpp0075461,modMine:FBpp0075461; MD5=17060b81e1ff01c85af78f788bbdb307; length=356; release=r6.09; species=Dmel;;F…	6.2	3	0.04	FGLYELFK+YAEIIGEENAYLYR
80	FBpp0074567|FBgn0031078|CG11943-PB|Nup205-PB FBpp0074568|FBgn0031078|CG11943-PA|Nup205-PA	1.0000	FBpp0074567 type=protein; loc=X:join(19852348..19852569,19852649..19852972,19853060..19853161,19853252..19853814,19853879..19854379,19854436..19855987,19856088..19857472,19857536..19858588,19858663..19858820,19858904..19859316); ID=FBpp0074567; name=Nup205-PB; parent=FBgn0031078,FBtr0074798; dbxref=FlyBase:FBpp0074567,FlyBase_Annotation_IDs:CG11943-PB,GB_protein:AAN09521.1,REFSEQ:NP_728308,GB_pro…	1.2	3	0.05	FISLASDLLPQTLFK+SIADNLLQQR
78	FBpp0074544|FBgn0026430|CG3917-PA|Grip84-PA FBpp0074545|FBgn0026430|CG3917-PB|Grip84-PB FBpp0074546|FBgn0026430|CG3917-PC|Grip84-PC FBpp0290522|FBgn0026430|CG3917-PD|Grip84-PD FBpp0290523|FBgn0026430|CG3917-PE|Grip84-PE FBpp0310187|FBgn0026430|CG3917-PF|Grip84-PF	1.0000	FBpp0074544 type=protein; loc=X:complement(join(19565414..19565469,19564773..19565307,19564186..19564692,19563076..19564118,19562692..19563013,19562411..19562509,19561577..19561795)); ID=FBpp0074544; name=Grip84-PA; parent=FBgn0026430,FBtr0074775; dbxref=FlyBase:FBpp0074544,FlyBase_Annotation_IDs:CG3917-PA,GB_protein:AAN09501.1,REFSEQ:NP_728264,GB_protein:AAN09501,FlyMine:FBpp0074544,modMine:FBpp…	4.8	3	0.05	DAQQLIIGLVR+EILPLASYFMGVQK+VLNAVSDQSLSGYR
7	FBpp0070356|FBgn0026090|CG14812-PA|CG14812-PA FBpp0305695|FBgn0026090|CG14812-PB|CG14812-PB	1.0000	FBpp0070356 type=protein; loc=X:complement(join(1858868..1858902,1858736..1858797,1858561..1858678,1858319..1858406)); ID=FBpp0070356; name=CG14812-PA; parent=FBgn0026090,FBtr0070372; dbxref=FlyBase:FBpp0070356,FlyBase_Annotation_IDs:CG14812-PA,GB_protein:AAF45672.1,REFSEQ:NP_569946,GB_protein:AAF45672,FlyMine:FBpp0070356,modMine:FBpp0070356; MD5=f7a895476983ddf6e2598dfff9429f03; length=100; rele…	30.0	3	0.05	DGEITGVIFK+GDIDPNVSGIGMAISEQVAK
58	FBpp0073380|FBgn0266421|CG15220-PA|RPA3-PA FBpp0310183|FBgn0266421|CG15220-PB|RPA3-PB	1.0000	FBpp0073380 type=protein; loc=X:complement(join(11615518..11615754,11615345..11615446)); ID=FBpp0073380; name=RPA3-PA; parent=FBgn0266421,FBtr0073535; dbxref=FlyBase:FBpp0073380,FlyBase_Annotation_IDs:CG15220-PA,GB_protein:AAF48070.1,REFSEQ:NP_572737,GB_protein:AAF48070,FlyMine:FBpp0073380,modMine:FBpp0073380; MD5=62f468dae64432236a7dd95d7cce3b32; length=112; release=r6.09; species=Dmel;;FBpp0310…	41.1	3	0.05	DGYNGLSHLINNVK+EVIEFGGENIDFDK+VESVAGSTLLASSTDNHK
54	FBpp0073017|FBgn0035471|CG10849-PA|Sc2-PA	1.0000	FBpp0073017 type=protein; loc=3L:join(3903541..3903911,3904069..3904285,3904506..3904621,3904684..3904888); ID=FBpp0073017; name=Sc2-PA; parent=FBgn0035471,FBtr0073159; dbxref=FlyBase:FBpp0073017,FlyBase_Annotation_IDs:CG10849-PA,GB_protein:AAF47807.1,REFSEQ:NP_647836,GB_protein:AAF47807,FlyMine:FBpp0073017,modMine:FBpp0073017; MD5=8bdbed142194acee87938fd4eb65b752; length=302; release=r6.09; spec…	7.9	3	0.05	IPVADGNPLTK+KIPVADGNPLTK+VPSGATPIGDLR
52	FBpp0072918|FBgn0035432|CG17723-PA|ZnT63C-PA FBpp0072919|FBgn0035432|CG17723-PB|ZnT63C-PB FBpp0072920|FBgn0035432|CG17723-PC|ZnT63C-PC FBpp0072921|FBgn0035432|CG17723-PD|ZnT63C-PD FBpp0072922|FBgn0035432|CG17723-PE|ZnT63C-PE FBpp0303136|FBgn0035432|CG17723-PF|ZnT63C-PF FBpp0303137|FBgn0035432|CG17723-PG|ZnT63C-PG	1.0000	FBpp0072918 type=protein; loc=3L:join(3310530..3310706,3310772..3310896,3311730..3311827,3311886..3312402,3312515..3312749,3312815..3313012); ID=FBpp0072918; name=ZnT63C-PA; parent=FBgn0035432,FBtr0073054; dbxref=FlyBase:FBpp0072918,FlyBase_Annotation_IDs:CG17723-PA,REFSEQ:NP_647801,GB_protein:AAF47755,FlyMine:FBpp0072918,modMine:FBpp0072918; MD5=38fc7c9c518505b2fd973b4f5f314d61; length=449; rele…	4.7	3	0.05	LTELANMDEGEDEQNDFAYEK
448a	FBpp0290752|FBgn0031118|CG1412-PB|RhoGAP19D-PB FBpp0293445|FBgn0031118|CG1412-PC|RhoGAP19D-PC FBpp0311266|FBgn0031118|CG1412-PE|RhoGAP19D-PE	1.0000	FBpp0290752 type=protein; loc=X:complement(join(20490547..20490870,20488330..20488647,20487008..20487522,20477639..20478340,20477266..20477567,20476328..20476808,20476165..20476264,20476002..20476100,20475581..20475931,20474553..20475518,20474222..20474482,20473567..20474008,20472034..20473502)); ID=FBpp0290752; name=RhoGAP19D-PB; parent=FBgn0031118,FBtr0301537; dbxref=REFSEQ:NP_001162809,GB_prot…	2.3	3	0.05	AAISELSELVNTK+DLDYFETLQETGVTNK+SAVNSDTYSGESVLSLDYAK
435a	FBpp0088274|FBgn0011642|CG32018-PA|Zyx-PA FBpp0088275|FBgn0011642|CG32018-PB|Zyx-PB FBpp0088278|FBgn0011642|CG32018-PG|Zyx-PG FBpp0311465|FBgn0011642|CG32018-PL|Zyx-PL	1.0000	FBpp0088274 type=protein; loc=4:complement(join(1060413..1060604,1059419..1059836,1059101..1059288,1058210..1058504,1057807..1058155,1057633..1057753,1057441..1057572)); ID=FBpp0088274; name=Zyx-PA; parent=FBgn0011642,FBtr0089210; dbxref=FlyBase:FBpp0088274,FlyBase_Annotation_IDs:CG32018-PA,GB_protein:AAN06572.1,REFSEQ:NP_726639,GB_protein:AAN06572,FlyMine:FBpp0088274,modMine:FBpp0088274; MD5=298…	8.8	3	0.04	EPLYSQPLIGVEK+NYISIPTEPVQELENYGR+YLSSEFGVADTQINR
426a	FBpp0087433|FBgn0033504|CG18408-PB|CAP-PB FBpp0291177|FBgn0033504|CG18408-PR|CAP-PR	1.0000	FBpp0087433 type=protein; loc=2R:join(10294859..10294966,10295742..10295794,10295869..10296047,10296435..10300268,10304624..10304930,10304988..10305102,10305472..10305678,10305738..10305970,10306145..10306313); ID=FBpp0087433; name=CAP-PB; parent=FBgn0033504,FBtr0088344; dbxref=GB_protein:AAM68780.1,FlyBase:FBpp0087433,FlyBase_Annotation_IDs:CG18408-PB,GB_protein:AAM68780.2,REFSEQ:NP_724913,GB_pr…	2.1	3	0.04	LSPLYTEGNLSR+SLQAGGEPPLLGFR+TNFEASTNILR
416a	FBpp0085714|FBgn0012051|CG7563-PB|CalpA-PB FBpp0111782|FBgn0012051|CG7563-PC|CalpA-PC FBpp0309435|FBgn0012051|CG7563-PD|CalpA-PD	1.0000	FBpp0085714 type=protein; loc=2R:join(19426045..19426218,19426630..19426806,19426868..19426944,19427014..19427138,19427201..19427321,19427378..19427618,19427677..19427907,19427970..19428362,19428426..19428544,19429237..19429279,19429338..19429479,19429538..19429765,19429823..19430152,19430214..19430299); ID=FBpp0085714; name=CalpA-PB; parent=FBgn0012051,FBtr0086529; dbxref=FlyBase:FBpp0085714,Fly…	4.6	3	0.05	EAPGNLFTILQK+LIGDNPADGGPVTANAIVDETHGFSK
410a	FBpp0085187|FBgn0003870|CG1856-PF|ttk-PF FBpp0085189|FBgn0003870|CG1856-PC|ttk-PC FBpp0085191|FBgn0003870|CG1856-PD|ttk-PD FBpp0292320|FBgn0003870|CG1856-PH|ttk-PH	1.0000	FBpp0085187 type=protein; loc=3R:join(31727291..31727434,31727622..31728254,31728392..31728479,31729632..31730698); ID=FBpp0085187; name=ttk-PF; parent=FBgn0003870,FBtr0085826; dbxref=FlyBase:FBpp0085187,FlyBase_Annotation_IDs:CG1856-PF,GB_protein:AAN14283.1,REFSEQ:NP_733447,GB_protein:AAN14283; MD5=fdad7181736a5c101ed839f4eb38fe42; length=643; release=r6.09; species=Dmel;;FBpp0085189 type=protei…	11.4	3	0.05	AAGLSGSTPNLSAGLGTPSVK+GLTEVNDDKPSPAAAAAGAGATGSESTATTPQLQR+LNLSSNVGEGEAEGSVR
42	FBpp0072088|FBgn0034971|CG3209-PB|CG3209-PB FBpp0291375|FBgn0034971|CG3209-PC|CG3209-PC FBpp0309994|FBgn0034971|CG3209-PD|CG3209-PD FBpp0309995|FBgn0034971|CG3209-PE|CG3209-PE	1.0000	FBpp0072088 type=protein; loc=2R:join(24069200..24069334,24069739..24069942,24070000..24070242,24071991..24072224,24072705..24072961,24073028..24073331); ID=FBpp0072088; name=CG3209-PB; parent=FBgn0034971,FBtr0072179; dbxref=GB_protein:AAM68301.1,FlyBase:FBpp0072088,FlyBase_Annotation_IDs:CG3209-PB,REFSEQ:NP_726415,GB_protein:AAM68301,FlyMine:FBpp0072088,modMine:FBpp0072088; MD5=07f80cc598d3b3138…	11.6	3	0.04	DAVLLPQPQEPAPEKPVSSTK+DEINFDFEK+SGVEAIIEDDVTSR
402a	FBpp0083061|FBgn0004652|CG14307-PB|fru-PB FBpp0083064|FBgn0004652|CG14307-PF|fru-PF	1.0000	FBpp0083061 type=protein; loc=3R:complement(join(18515052..18515332,18435643..18435790,18435370..18435570,18434235..18435062,18432564..18432818,18430832..18430964,18416777..18417300)); ID=FBpp0083061; name=fru-PB; parent=FBgn0004652,FBtr0083641; dbxref=FlyBase:FBpp0083061,FlyBase_Annotation_IDs:CG14307-PB,GB_protein:AAF55562.2,REFSEQ:NP_732344,GB_protein:AAF55562,FlyMine:FBpp0083061,modMine:FBpp0…	5.2	3	0.04	GPSNYTGGLGGAGGVADAMR+QLQLDQTDNIDGSSAR
397a	FBpp0081148|FBgn0037466|CG1965-PA|CG1965-PA	1.0000	FBpp0081148 type=protein; loc=3R:join(7067510..7067729,7067788..7068089,7068708..7068948,7069006..7069188,7069285..7069938,7070025..7070573,7070632..7070824,7070894..7071217,7071273..7071324); ID=FBpp0081148; name=CG1965-PA; parent=FBgn0037466,FBtr0081634; dbxref=FlyBase:FBpp0081148,FlyBase_Annotation_IDs:CG1965-PA,GB_protein:AAF54074.3,REFSEQ:NP_649689,GB_protein:AAF54074,FlyMine:FBpp0081148,mod…	5.1	3	0.05	ALLSFADDEDDGEVFQVR+IDPDINLVPALIEK+LALENDVFIPIFPK
41	FBpp0072083|FBgn0034968|CG3195-PC|RpL12-PC FBpp0072084|FBgn0034968|CG3195-PA|RpL12-PA FBpp0072085|FBgn0034968|CG3195-PB|RpL12-PB	1.0000	FBpp0072083 type=protein; loc=2R:join(24060538..24060574,24060676..24060749,24060813..24060993,24061150..24061355); ID=FBpp0072083; name=RpL12-PC; parent=FBgn0034968,FBtr0072174; dbxref=FlyBase:FBpp0072083,FlyBase_Annotation_IDs:CG3195-PC,GB_protein:AAF47152.1,REFSEQ:NP_726413,GB_protein:AAF47152; MD5=5bbdaa3af012b6f79b471a6ddab9de70; length=165; release=r6.09; species=Dmel;;FBpp0072084 type=prot…	35.2	3	0.05	CVGGEVGATSSLAPK+HPHDVIDELNEGSIEVPAE+HSGNIGFEDILAIAR+IGPLGLSPK
391a	FBpp0079654|FBgn0005322|CG5395-PA|nmd-PA FBpp0310207|FBgn0005322|CG5395-PC|nmd-PC	1.0000	FBpp0079654 type=protein; loc=2L:complement(join(10303655..10303836,10302671..10303598)); ID=FBpp0079654; name=nmd-PA; parent=FBgn0005322,FBtr0080065; dbxref=GB_protein:AAF52903.1,FlyBase:FBpp0079654,FlyBase_Annotation_IDs:CG5395-PA,REFSEQ:NP_609373,GB_protein:AAF52903,FlyMine:FBpp0079654,modMine:FBpp0079654; MD5=67efa648898925b40638d6fb7ce61e1a; length=369; release=r6.09; species=Dmel;;FBpp03102…	10.8	3	0.05	LILQSEEVSQDVDLNR+LSVASLITYYSVK+LTSAVFSLASR
385a	FBpp0077947|FBgn0026179|CG32434-PB|siz-PB	1.0000	FBpp0077947 type=protein; loc=3L:join(21034919..21035301,21068714..21069265,21070620..21071062,21071852..21073152,21073214..21074051,21074216..21074676); ID=FBpp0077947; name=siz-PB; parent=FBgn0026179,FBtr0078289; dbxref=FlyBase:FBpp0077947,FlyBase_Annotation_IDs:CG32434-PB,GB_protein:AAF51675.2,REFSEQ:NP_730594,GB_protein:AAF51675,FlyMine:FBpp0077947,modMine:FBpp0077947; MD5=ae5a523589013050499…	3.2	3	0.05	AQSAYELSQDLLEK+LPVDLDDNFPQK+VTIMAGPAGAASPGLSR
374a	FBpp0075586|FBgn0036365|CG10732-PA|cmb-PA FBpp0303923|FBgn0036365|CG10732-PC|cmb-PC FBpp0303924|FBgn0036365|CG10732-PD|cmb-PD	1.0000	FBpp0075586 type=protein; loc=3L:join(13442719..13442988,13443300..13443456,13443689..13444086,13444213..13444305,13444368..13445898,13446012..13446280,13446342..13446883,13447274..13448384,13448443..13449045); ID=FBpp0075586; name=cmb-PA; parent=FBgn0036365,FBtr0075851; dbxref=FlyBase:FBpp0075586,FlyBase_Annotation_IDs:CG10732-PA,GB_protein:AAF49814.2,REFSEQ:NP_729901,GB_protein:AAF49814,FlyMine…	4.0	3	0.04	NQTHNNTVINDSLLAEVSK+QLAAEHGNYDTAEQLQEQQQR+SNEELNVDLQQYR+VFALNDVTSELR
38	FBpp0072036|FBgn0024234|CG5562-PA|gbb-PA FBpp0309939|FBgn0024234|CG5562-PB|gbb-PB	1.0000	FBpp0072036 type=protein; loc=2R:23851755..23853122; ID=FBpp0072036; name=gbb-PA; parent=FBgn0024234,FBtr0072127; dbxref=FlyBase:FBpp0072036,FlyBase_Annotation_IDs:CG5562-PA,GB_protein:AAF47075.1,REFSEQ:NP_477340,GB_protein:AAF47075,FlyMine:FBpp0072036,modMine:FBpp0072036; MD5=dda5982d440e1461660690c492a45c2f; length=455; release=r6.09; species=Dmel;;FBpp0309939 type=protein; loc=2R:23851755..238…	7.0	3	0.04	AIDESDIIMTFLNK+ITAEEGLSDQDEDDDYER
36	FBpp0071922|FBgn0034858|CG10315-PC|eIF2B-delta-PC FBpp0071923|FBgn0034858|CG10315-PA|eIF2B-delta-PA FBpp0071924|FBgn0034858|CG10315-PB|eIF2B-delta-PB FBpp0291521|FBgn0034858|CG10315-PD|eIF2B-delta-PD	1.0000	FBpp0071922 type=protein; loc=2R:join(23387127..23387612,23387672..23388232,23388289..23388972); ID=FBpp0071922; name=eIF2B-delta-PC; parent=FBgn0034858,FBtr0072013; dbxref=FlyBase:FBpp0071922,FlyBase_Annotation_IDs:CG10315-PC,GB_protein:AAM68250.1,REFSEQ:NP_726321,GB_protein:AAM68250; MD5=b50682f0f50e1ac0bd282b044d60fc3b; length=576; release=r6.09; species=Dmel;;FBpp0071923 type=protein; loc=2R:…	8.7	3	0.04	APVAASAAPSTTEADQEK+KSVSPTTAATSSSPVK+NQLTQLPADVPETESK
345	sp|HBA_HUMAN|	1.0000	sp HBA_HUMAN	31.2	3	0.04	MFLSFPTTK+MFLSFPTTKTYFPHFDLSHGSAQVKGHGK+TYFPHFDLSHGSAQVK+VGAHAGEYGAEALER
342	FBpp0305165|FBgn0028737|CG6341-PB|Ef1beta-PB FBpp0311691|FBgn0028737|CG6341-PC|Ef1beta-PC	1.0000	FBpp0305165 type=protein; loc=2R:join(16868312..16868391,16868491..16869079); ID=FBpp0305165; name=Ef1beta-PB; parent=FBgn0028737,FBtr0332947; dbxref=REFSEQ:NP_524808,GB_protein:AAF57941,FlyBase:FBpp0305165,FlyBase_Annotation_IDs:CG6341-PB; MD5=db65b931eba2f027cda91e367d763098; length=222; release=r6.09; species=Dmel;;FBpp0311691 type=protein; loc=2R:join(16868312..16868391,16868491..16869079); I…	18.5	3	0.05	ADLSVFDALGK+APSADNVNVAR+ELNAFLADNSYISGYTPSK
341	FBpp0302537|FBgn0263740|CG43665-PB|eIF-2gamma-PB FBpp0302538|FBgn0263740|CG43665-PC|eIF-2gamma-PC FBpp0307983|FBgn0263740|CG43665-PD|eIF-2gamma-PD	1.0000	FBpp0302537 type=protein; loc=3R:complement(join(15263282..15263347,15262547..15262721,15259450..15259686,15258510..15259383,15258367..15258442)); ID=FBpp0302537; name=eIF-2gamma-PB; parent=FBgn0263740,FBtr0310386; dbxref=FlyBase:FBpp0302537,FlyBase_Annotation_IDs:CG43665-PB,REFSEQ:NP_731993,GB_protein:AAF55153; MD5=ab5df4d5c73143be53d760bf73070cfe; length=475; release=r6.09; species=Dmel;;FBpp03…	8.1	3	0.05	GGVAGGSILSGVLK+NEILLVNIGSLSTGGR+QILILQNK
329	FBpp0112209|FBgn0039492|CG6051-PB|CG6051-PB FBpp0293587|FBgn0039492|CG6051-PC|CG6051-PC FBpp0308371|FBgn0039492|CG6051-PD|CG6051-PD	1.0000	FBpp0112209 type=protein; loc=3R:complement(join(27150394..27150429,27128639..27128779,27127837..27128577,27126694..27127766,27125643..27126621)); ID=FBpp0112209; name=CG6051-PB; parent=FBgn0039492,FBtr0113297; dbxref=FlyBase:FBpp0112209,FlyBase_Annotation_IDs:CG6051-PB,REFSEQ:NP_001097943,GB_protein:AAF56673,FlyMine:FBpp0112209,modMine:FBpp0112209; MD5=7d45fd387b3c3810d9f3b1f535d916d5; length=98…	3.2	3	0.04	ESELFEFR+NNTIDLASQPGEGSPSGATTATSR
326	FBpp0110147|FBgn0052699|CG32699-PB|LPCAT-PB	1.0000	FBpp0110147 type=protein; loc=X:complement(join(9579482..9579682,9574901..9575046,9574347..9574832,9574132..9574269,9573579..9573855,9573404..9573505,9573185..9573326,9573008..9573117)); ID=FBpp0110147; name=LPCAT-PB; parent=FBgn0052699,FBtr0110850; dbxref=FlyBase:FBpp0110147,FlyBase_Annotation_IDs:CG32699-PB,REFSEQ:NP_001036265,GB_protein:ABI30972,FlyMine:FBpp0110147,modMine:FBpp0110147; MD5=649…	7.5	3	0.05	ALGVPTSDYSFEDVIVMSR+IPFPGDIVEIER+NSDLLTFLR
325	FBpp0099974|FBgn0260439|CG17291-PA|Pp2A-29B-PA FBpp0099975|FBgn0260439|CG17291-PB|Pp2A-29B-PB FBpp0293227|FBgn0260439|CG17291-PC|Pp2A-29B-PC FBpp0297239|FBgn0260439|CG17291-PD|Pp2A-29B-PD FBpp0308836|FBgn0260439|CG17291-PE|Pp2A-29B-PE	1.0000	FBpp0099974 type=protein; loc=2L:join(8366311..8366394,8367096..8367249,8367312..8367730,8367797..8367871,8367931..8368696,8368758..8369030,8369716..8369720); ID=FBpp0099974; name=Pp2A-29B-PA; parent=FBgn0260439,FBtr0005088; dbxref=FlyBase_Annotation_IDs:CG17291-PA,FlyBase:FBpp0099974,GB_protein:AAF52650.2,REFSEQ:NP_001027227,GB_protein:AAF52650,FlyMine:FBpp0099974,modMine:FBpp0099974; MD5=c07243…	7.3	3	0.04	LSTIALALGEER+SDLIPNFVQLAQDDQDSVR+VDLVPAFQYLLK
315	FBpp0088487|FBgn0016917|CG4257-PB|Stat92E-PB FBpp0088488|FBgn0016917|CG4257-PC|Stat92E-PC FBpp0088489|FBgn0016917|CG4257-PF|Stat92E-PF FBpp0088978|FBgn0016917|CG4257-PE|Stat92E-PE FBpp0099882|FBgn0016917|CG4257-PG|Stat92E-PG FBpp0306648|FBgn0016917|CG4257-PH|Stat92E-PH FBpp0306649|FBgn0016917|CG4257-PI|Stat92E-PI FBpp0306650|FBgn0016917|CG4257-PJ|Stat92E-PJ FBpp0306651|FBgn0016917|CG4257-PK|Stat9…	1.0000	FBpp0088487 type=protein; loc=3R:complement(join(20540523..20541300,20539975..20540454,20539659..20539916,20539400..20539600,20539221..20539335,20537409..20537463)); ID=FBpp0088487; name=Stat92E-PB; parent=FBgn0016917,FBtr0089484; dbxref=FlyBase_Annotation_IDs:CG4257-PB,FlyBase:FBpp0088487,GB_protein:AAN14351.2,REFSEQ:NP_732517,GB_protein:AAN14351,FlyMine:FBpp0088487,modMine:FBpp0088487; MD5=05c3…	5.4	3	0.04	DVAFGEFYSK+SLTIDNLDFLYEK+SVYGIGTFLLR
313	FBpp0088431|FBgn0038535|CG18212-PF|alt-PF FBpp0088432|FBgn0038535|CG18212-PE|alt-PE FBpp0088433|FBgn0038535|CG18212-PG|alt-PG FBpp0088434|FBgn0038535|CG18212-PA|alt-PA FBpp0088435|FBgn0038535|CG18212-PD|alt-PD FBpp0088963|FBgn0038535|CG18212-PB|alt-PB FBpp0307032|FBgn0038535|CG18212-PH|alt-PH FBpp0307033|FBgn0038535|CG18212-PI|alt-PI	1.0000	FBpp0088431 type=protein; loc=3R:complement(join(17676837..17678120,17676087..17676749,17675075..17675533,17674889..17675011)); ID=FBpp0088431; name=alt-PF; parent=FBgn0038535,FBtr0089412; dbxref=FlyBase:FBpp0088431,FlyBase_Annotation_IDs:CG18212-PF,GB_protein:AAF55454.1,REFSEQ:NP_732259,GB_protein:AAF55454,FlyMine:FBpp0088431,modMine:FBpp0088431; MD5=9dd87b34f94cb91919334a386aae0abd; length=842;…	5.3	3	0.03	EQELAALNQELSSLNDK+QHVEFEPDAEVLTDQR+QNNSIFELEQRK
310	FBpp0088055|FBgn0015929|CG1616-PA|dpa-PA FBpp0311783|FBgn0015929|CG1616-PB|dpa-PB	1.0000	FBpp0088055 type=protein; loc=2R:complement(join(7499702..7499774,7499327..7499637,7498339..7499267,7497907..7498278,7497479..7497845,7496957..7497409,7496801..7496896)); ID=FBpp0088055; name=dpa-PA; parent=FBgn0015929,FBtr0088982; dbxref=FlyBase:FBpp0088055,FlyBase_Annotation_IDs:CG1616-PA,GB_protein:AAF59242.1,REFSEQ:NP_477185,GB_protein:AAF59242,FlyMine:FBpp0088055,modMine:FBpp0088055; MD5=619…	4.2	3	0.04	GILLQLFGGTK+QVAIGGGSGLEPIPEK+VELLQLLAK
305	FBpp0087933|FBgn0027548|CG2910-PA|nito-PA FBpp0087934|FBgn0027548|CG2910-PB|nito-PB FBpp0308267|FBgn0027548|CG2910-PC|nito-PC	1.0000	FBpp0087933 type=protein; loc=2R:join(7962843..7963393,7963452..7965282); ID=FBpp0087933; name=nito-PA; parent=FBgn0027548,FBtr0088857; dbxref=GB_protein:AAM68878.1,FlyBase:FBpp0087933,FlyBase_Annotation_IDs:CG2910-PA,REFSEQ:NP_724633,GB_protein:AAM68878,FlyMine:FBpp0087933,modMine:FBpp0087933; MD5=ccf6f17823c4dfc00317c92a2a234e07; length=793; release=r6.09; species=Dmel;;FBpp0087934 type=protein…	4.8	3	0.05	APDDFIEETLYR+TDFAELPGATPAAPFK+YGVVDDIDIK
302	FBpp0087766|FBgn0027513|CG8262-PA|ana2-PA FBpp0308416|FBgn0027513|CG8262-PB|ana2-PB	1.0000	FBpp0087766 type=protein; loc=2R:complement(join(8899367..8900120,8898807..8899315)); ID=FBpp0087766; name=ana2-PA; parent=FBgn0027513,FBtr0088685; dbxref=FlyBase:FBpp0087766,FlyBase_Annotation_IDs:CG8262-PA,GB_protein:AAG22298.1,REFSEQ:NP_610415,GB_protein:AAG22298,FlyMine:FBpp0087766,modMine:FBpp0087766; MD5=2e43536306a6dfebff28bfabfc837dd3; length=420; release=r6.09; species=Dmel;;FBpp0308416 …	14.3	3	0.04	SLPQVVYSDIDVSNLANK+SPNPEPLRPIDNIGHAQSPNDISNASYK+VNFSPILATELGPR
298	FBpp0087583|FBgn0023143|CG1782-PA|Uba1-PA FBpp0308600|FBgn0023143|CG1782-PC|Uba1-PC	1.0000	FBpp0087583 type=protein; loc=2R:complement(join(9692282..9693040,9689982..9691703,9689611..9689919,9688768..9689553)); ID=FBpp0087583; name=Uba1-PA; parent=FBgn0023143,FBtr0088499; dbxref=FlyBase:FBpp0087583,FlyBase_Annotation_IDs:CG1782-PA,GB_protein:AAF58910.2,REFSEQ:NP_477310,GB_protein:AAF58910,FlyMine:FBpp0087583,modMine:FBpp0087583; MD5=9f5acad33cb62c2cc70fb20052911d64; length=1191; releas…	4.2	3	0.04	LDGVANALDNVDAR+LPGIQPLEILDSIK+VVVLTNSDGEEQQR
297	FBpp0087250|FBgn0021795|CG9035-PA|Tapdelta-PA FBpp0311866|FBgn0021795|CG9035-PB|Tapdelta-PB	1.0000	FBpp0087250 type=protein; loc=2R:complement(join(11370773..11371012,11370453..11370713)); ID=FBpp0087250; name=Tapdelta-PA; parent=FBgn0021795,FBtr0088153; dbxref=FlyBase:FBpp0087250,FlyBase_Annotation_IDs:CG9035-PA,GB_protein:AAF58651.1,REFSEQ:NP_610679,GB_protein:AAF58651,FlyMine:FBpp0087250,modMine:FBpp0087250; MD5=bf33d2cfa08fef1fcf9e77cde5d9455d; length=166; release=r6.09; species=Dmel;;FBpp…	18.7	3	0.05	LFDEDGYANVR+SLLDISVPTK+YQVSWVEDIK
292	FBpp0087095|FBgn0010621|CG8439-PA|Cct5-PA FBpp0087096|FBgn0010621|CG8439-PB|Cct5-PB	1.0000	FBpp0087095 type=protein; loc=2R:join(12174921..12175028,12175737..12176718,12176778..12177316); ID=FBpp0087095; name=Cct5-PA; parent=FBgn0010621,FBtr0087987; dbxref=FlyBase:FBpp0087095,FlyBase_Annotation_IDs:CG8439-PA,GB_protein:AAF58565.1,REFSEQ:NP_523707,GB_protein:AAF58565,FlyMine:FBpp0087095,modMine:FBpp0087095; MD5=6e68c870a421bfeb8e938b9a0fd0f9f0; length=542; release=r6.09; species=Dmel;;F…	8.2	3	0.04	DVNFELIK+IMVSPDGDVTVTNDGATIMK+QLDAIAQPFPVDPK
30	FBpp0071754|FBgn0022986|CG3613-PA|qkr58E-1-PA FBpp0308620|FBgn0022986|CG3613-PC|qkr58E-1-PC FBpp0312217|FBgn0022986|CG3613-PD|qkr58E-1-PD	1.0000	FBpp0071754 type=protein; loc=2R:complement(join(22415140..22415395,22414570..22415074,22414408..22414509,22414101..22414282,22413195..22413340)); ID=FBpp0071754; name=qkr58E-1-PA; parent=FBgn0022986,FBtr0071843; dbxref=FlyBase:FBpp0071754,FlyBase_Annotation_IDs:CG3613-PA,GB_protein:AAF46844.1,REFSEQ:NP_523809,GB_protein:AAF46844,FlyMine:FBpp0071754,modMine:FBpp0071754; MD5=adaecc409d1adbb607edd9…	9.0	3	0.05	FMIPDANDDIR+ISYALGEIR+YVMDDPNYGIVK
288	FBpp0086971|FBgn0086904|CG8759-PB|Nacalpha-PB FBpp0086972|FBgn0086904|CG8759-PC|Nacalpha-PC FBpp0086973|FBgn0086904|CG8759-PA|Nacalpha-PA FBpp0311394|FBgn0086904|CG8759-PD|Nacalpha-PD	1.0000	FBpp0086971 type=protein; loc=2R:complement(12759862..12760515); ID=FBpp0086971; name=Nacalpha-PB; parent=FBgn0086904,FBtr0087858; dbxref=FlyBase:FBpp0086971,FlyBase_Annotation_IDs:CG8759-PB,GB_protein:AAF58457.1,REFSEQ:NP_477216,GB_protein:AAF58457,FlyMine:FBpp0086971,modMine:FBpp0086971; MD5=6cf34b56a6783d3da562f1ee380609de; length=217; release=r6.09; species=Dmel;;FBpp0086972 type=protein; loc…	12.9	3	0.05	IEDLSQQAQVAAAEK+NILFVINNPDVYK
285	FBpp0086822|FBgn0013765|CG4832-PA|cnn-PA FBpp0086823|FBgn0013765|CG4832-PB|cnn-PB FBpp0100116|FBgn0013765|CG4832-PD|cnn-PD FBpp0100117|FBgn0013765|CG4832-PE|cnn-PE FBpp0301623|FBgn0013765|CG4832-PJ|cnn-PJ FBpp0301625|FBgn0013765|CG4832-PL|cnn-PL FBpp0301626|FBgn0013765|CG4832-PM|cnn-PM FBpp0301627|FBgn0013765|CG4832-PN|cnn-PN	1.0000	FBpp0086822 type=protein; loc=2R:complement(join(13450174..13450358,13445547..13445590,13444765..13445138,13444428..13444694,13442934..13443128,13440392..13442516,13440072..13440328)); ID=FBpp0086822; name=cnn-PA; parent=FBgn0013765,FBtr0087703; dbxref=FlyBase_Annotation_IDs:CG4832-PA,FlyBase:FBpp0086822,GB_protein:AAF58375.1,REFSEQ:NP_477084,GB_protein:AAF58375,FlyMine:FBpp0086822,modMine:FBpp00…	2.8	3	0.05	DVLGVLAADR+IAQLEEQIAQK+TANLQNLVNK
267	FBpp0085902|FBgn0261119|CG5519-PA|Prp19-PA	1.0000	FBpp0085902 type=protein; loc=2R:complement(join(18450890..18450908,18449472..18450825,18447467..18447611)); ID=FBpp0085902; name=Prp19-PA; parent=FBgn0261119,FBtr0086723; dbxref=FlyBase:FBpp0085902,FlyBase_Annotation_IDs:CG5519-PA,GB_protein:AAF57684.1,REFSEQ:NP_523783,GB_protein:AAF57684,FlyMine:FBpp0085902,modMine:FBpp0085902; MD5=0c3487754cd63a1e17f46fe83bb9ed50; length=505; release=r6.09; sp…	7.3	3	0.05	ELKPEELIEIK+TVPEDLVTTDQVK+VFNDHTALATGVR
258	FBpp0085368|FBgn0263855|CG7838-PA|BubR1-PA	1.0000	FBpp0085368 type=protein; loc=2R:complement(join(5973957..5974283,5973498..5973893,5970158..5973121,5969748..5969995,5969240..5969687)); ID=FBpp0085368; name=BubR1-PA; parent=FBgn0263855,FBtr0086032; dbxref=GB_protein:AAF57298.1,FlyBase:FBpp0085368,FlyBase_Annotation_IDs:CG7838-PA,REFSEQ:NP_477382,GB_protein:AAF57298,FlyMine:FBpp0085368,modMine:FBpp0085368; MD5=f5602901404dc9645a8b06e721276c43; l…	3.6	3	0.05	FDIFLDDTQPK+QQISNSITVGSIR+SGLPGVVQVEPSTTTSR+VAEASELSIYYK
256	FBpp0085295|FBgn0025674|CG15218-PA|CycK-PA FBpp0085296|FBgn0025674|CG15218-PB|CycK-PB FBpp0310472|FBgn0025674|CG15218-PC|CycK-PC	1.0000	FBpp0085295 type=protein; loc=2L:complement(22128521..22129723); ID=FBpp0085295; name=CycK-PA; parent=FBgn0025674,FBtr0085941; dbxref=FlyBase:FBpp0085295,FlyBase_Annotation_IDs:CG15218-PA,GB_protein:AAN11146.1,REFSEQ:NP_788082,GB_protein:AAN11146,FlyMine:FBpp0085295,modMine:FBpp0085295; MD5=6625904a925b2a7bc5161d3256c503a0; length=400; release=r6.09; species=Dmel;;FBpp0085296 type=protein; loc=2L…	11.5	3	0.05	EALQPTSPPQKPPSR+ETPSILDGISFETER+GILTDNYFYSFGDDPK
252	FBpp0085233|FBgn0002780|CG2050-PA|mod-PA FBpp0301951|FBgn0002780|CG2050-PC|mod-PC	1.0000	FBpp0085233 type=protein; loc=3R:join(32052735..32052977,32053246..32053555,32053623..32054357,32054424..32054764); ID=FBpp0085233; name=mod-PA; parent=FBgn0002780,FBtr0085874; dbxref=FlyBase:FBpp0085233,FlyBase_Annotation_IDs:CG2050-PA,GB_protein:AAF57213.1,REFSEQ:NP_524614,GB_protein:AAF57213,FlyMine:FBpp0085233,modMine:FBpp0085233; MD5=0475f421fccdda40bdf90693f539fb01; length=542; release=r6.0…	6.6	3	0.05	AVLAFVTFK+TVVVGLIGPNITK+VQEEETVVPQSPSK
242	FBpp0084626|FBgn0039566|CG4849-PA|CG4849-PA	1.0000	FBpp0084626 type=protein; loc=3R:join(27963688..27963801,27963862..27964530,27964589..27964680,27964740..27964931,27964985..27966487,27966553..27966910); ID=FBpp0084626; name=CG4849-PA; parent=FBgn0039566,FBtr0085257; dbxref=FlyBase:FBpp0084626,FlyBase_Annotation_IDs:CG4849-PA,GB_protein:AAF56769.1,REFSEQ:NP_651605,GB_protein:AAF56769,FlyMine:FBpp0084626,modMine:FBpp0084626; MD5=85e35ef6a1004e5b1…	4.1	3	0.05	ATPVTLVLQDVK+IAVEPVNPSELPK+VLGENYTLQDEEDSR
25	FBpp0071404|FBgn0028331|CG2221-PA|l(1)G0289-PA FBpp0312440|FBgn0028331|CG2221-PB|l(1)G0289-PB FBpp0312441|FBgn0028331|CG2221-PC|l(1)G0289-PC	1.0000	FBpp0071404 type=protein; loc=X:complement(join(10366124..10366211,10359297..10360163,10358918..10359127,10358700..10358851,10358563..10358635,10358086..10358504,10357745..10357813)); ID=FBpp0071404; name=l(1)G0289-PA; parent=FBgn0028331,FBtr0071470; dbxref=FlyBase:FBpp0071404,FlyBase_Annotation_IDs:CG2221-PA,GB_protein:AAF46578.1,REFSEQ:NP_572621,GB_protein:AAF46578,FlyMine:FBpp0071404,modMine:F…	7.4	3	0.04	ESVDFHEYYNSVLYENK+TVPVSPPLPAVTTYR+VVDVPEEEIEAAVK
231	FBpp0083801|FBgn0024509|CG6773-PA|Sec13-PA FBpp0311988|FBgn0024509|CG6773-PB|Sec13-PB	1.0000	FBpp0083801 type=protein; loc=3R:join(23356666..23356952,23357398..23358181); ID=FBpp0083801; name=Sec13-PA; parent=FBgn0024509,FBtr0084409; dbxref=FlyBase:FBpp0083801,FlyBase_Annotation_IDs:CG6773-PA,GB_protein:AAF56128.1,REFSEQ:NP_651977,GB_protein:AAF56128,FlyMine:FBpp0083801,modMine:FBpp0083801; MD5=5555c038de46f550469c735b3f79b9db; length=356; release=r6.09; species=Dmel;;FBpp0311988 type=pr…	10.1	3	0.05	DVAWAPSIGLPR+INYESGTAIQSK+RLVSGGCDNLVK
230	FBpp0083794|FBgn0004395|CG4620-PA|unk-PA FBpp0083795|FBgn0004395|CG4620-PB|unk-PB FBpp0294022|FBgn0004395|CG4620-PC|unk-PC FBpp0294023|FBgn0004395|CG4620-PD|unk-PD FBpp0294024|FBgn0004395|CG4620-PE|unk-PE FBpp0307981|FBgn0004395|CG4620-PF|unk-PF FBpp0312602|FBgn0004395|CG4620-PG|unk-PG	1.0000	FBpp0083794 type=protein; loc=3R:complement(join(23157779..23157843,23157501..23157710,23156074..23156493,23155809..23156011,23154845..23154967,23154194..23154774,23153940..23154137)); ID=FBpp0083794; name=unk-PA; parent=FBgn0004395,FBtr0084402; dbxref=FlyBase:FBpp0083794,FlyBase_Annotation_IDs:CG4620-PA,GB_protein:AAO41593.1,REFSEQ:NP_788722,GB_protein:AAO41593,FlyMine:FBpp0083794,modMine:FBpp00…	12.9	3	0.05	ELETLQNAESTLDSTNALNALDK+IISPGFGDGLSISPSVR+LSNSLSATQNDSSLFFPSR+NAFSLQSLQSQNNSDLGR
228	FBpp0083687|FBgn0028688|CG5378-PA|Rpn7-PA	1.0000	FBpp0083687 type=protein; loc=3R:complement(22460753..22461922); ID=FBpp0083687; name=Rpn7-PA; parent=FBgn0028688,FBtr0084294; dbxref=FlyBase:FBpp0083687,FlyBase_Annotation_IDs:CG5378-PA,GB_protein:AAF56000.1,REFSEQ:NP_651048,GB_protein:AAF56000,FlyMine:FBpp0083687,modMine:FBpp0083687; MD5=c27715168777f07ad513a22502a66ff4; length=389; release=r6.09; species=Dmel;	9.3	3	0.05	FLLTLAEYK+ILGYTQLLESYR+VEVEQLDAAIEDAEK
209	FBpp0081820|FBgn0037874|CG4800-PA|Tctp-PA FBpp0312492|FBgn0037874|CG4800-PB|Tctp-PB	1.0000	FBpp0081820 type=protein; loc=3R:11210381..11210899; ID=FBpp0081820; name=Tctp-PA; parent=FBgn0037874,FBtr0082344; dbxref=FlyBase:FBpp0081820,FlyBase_Annotation_IDs:CG4800-PA,GB_protein:AAF54603.1,REFSEQ:NP_650048,GB_protein:AAF54603,FlyMine:FBpp0081820,modMine:FBpp0081820; MD5=194d55b50f5e517ec07810161a7b3d5b; length=172; release=r6.09; species=Dmel;;FBpp0312492 type=protein; loc=3R:11210381..11…	32.6	3	0.05	DIITGDEMFADTYK+LEGANASAEEADEGTDITSESGVDVVLNHR+LVDDVIYEVYGK
206	FBpp0081661|FBgn0040238|CG6264-PA|Best1-PA FBpp0113082|FBgn0040238|CG6264-PB|Best1-PB FBpp0297165|FBgn0040238|CG6264-PC|Best1-PC FBpp0307949|FBgn0040238|CG6264-PD|Best1-PD	1.0000	FBpp0081661 type=protein; loc=3R:complement(join(10167249..10167319,10166124..10166234,10165019..10165775,10164719..10164961,10163199..10163856,10161985..10162310)); ID=FBpp0081661; name=Best1-PA; parent=FBgn0040238,FBtr0082183; dbxref=FlyBase:FBpp0081661,FlyBase_Annotation_IDs:CG6264-PA,GB_protein:AAF54503.1,REFSEQ:NP_652603,GB_protein:AAF54503,FlyMine:FBpp0081661,modMine:FBpp0081661; MD5=5f8234…	5.3	3	0.05	LDSSPSLVSVSGTLSR+SSTDLLGDAAVQPEDEGDDFDK
204	FBpp0081437|FBgn0037643|CG11963-PA|skap-PA FBpp0112118|FBgn0037643|CG11963-PB|skap-PB FBpp0291000|FBgn0037643|CG11963-PC|skap-PC FBpp0291001|FBgn0037643|CG11963-PD|skap-PD FBpp0306436|FBgn0037643|CG11963-PG|skap-PG FBpp0306437|FBgn0037643|CG11963-PH|skap-PH FBpp0312599|FBgn0037643|CG11963-PI|skap-PI FBpp0312600|FBgn0037643|CG11963-PJ|skap-PJ	1.0000	FBpp0081437 type=protein; loc=3R:join(8938820..8938888,8939669..8939772,8940482..8940634,8940699..8940861,8940922..8941189,8941408..8941832,8941901..8942070,8942678..8942834); ID=FBpp0081437; name=skap-PA; parent=FBgn0037643,FBtr0081957; dbxref=FlyBase:FBpp0081437,FlyBase_Annotation_IDs:CG11963-PA,GB_protein:AAF54308.2,REFSEQ:NP_649846,GB_protein:AAF54308,FlyMine:FBpp0081437,modMine:FBpp0081437; …	8.2	3	0.04	DLNLNMPVVVR+MDVNFEIPDAQK+VVYDPQTAEELSSK
200	FBpp0081342|FBgn0037583|CG9684-PA|CG9684-PA	1.0000	FBpp0081342 type=protein; loc=3R:complement(join(8362439..8362474,8361908..8362381,8360800..8361681,8360564..8360742,8360301..8360506,8360095..8360246)); ID=FBpp0081342; name=CG9684-PA; parent=FBgn0037583,FBtr0081853; dbxref=GB_protein:AAF54236.1,FlyBase:FBpp0081342,FlyBase_Annotation_IDs:CG9684-PA,GB_protein:AAF54236.2,REFSEQ:NP_649797,GB_protein:AAF54236,FlyMine:FBpp0081342,modMine:FBpp0081342;…	7.9	3	0.05	ESTLEGACSLNADK+STNVLVTEGASNK+SVAGADELAQAK+SVVEASPIPLSR
199	FBpp0081159|FBgn0037465|CG1105-PA|CG1105-PA	1.0000	FBpp0081159 type=protein; loc=3R:complement(join(7066924..7067038,7066142..7066297,7064878..7065720,7064615..7064769)); ID=FBpp0081159; name=CG1105-PA; parent=FBgn0037465,FBtr0081645; dbxref=FlyBase:FBpp0081159,FlyBase_Annotation_IDs:CG1105-PA,GB_protein:AAF54075.1,REFSEQ:NP_649688,GB_protein:AAF54075,FlyMine:FBpp0081159,modMine:FBpp0081159; MD5=5feb20debd8140a192009f3fa453f89f; length=422; relea…	11.8	3	0.04	DDSEHTQMIGDGAFAPR+MAFTVIAPVDLNLNPR+VIIANLSVGPVNGGESR
191	FBpp0080705|FBgn0086443|CG10687-PA|Aats-asn-PA FBpp0304830|FBgn0086443|CG10687-PB|Aats-asn-PB	1.0000	FBpp0080705 type=protein; loc=2L:complement(join(19131797..19131830,19130043..19131685)); ID=FBpp0080705; name=Aats-asn-PA; parent=FBgn0086443,FBtr0081162; dbxref=FlyBase:FBpp0080705,FlyBase_Annotation_IDs:CG10687-PA,GB_protein:AAF53768.1,REFSEQ:NP_609948,GB_protein:AAF53768,FlyMine:FBpp0080705,modMine:FBpp0080705; MD5=434ad52959249b96b04943514caffc72; length=558; release=r6.09; species=Dmel;;FBp…	5.9	3	0.05	DDGTFYEFGEDIPEAPER+EGIDPQPYYWYTDQR
190	FBpp0080551|FBgn0032643|CG6453-PA|GCS2beta-PA FBpp0296964|FBgn0032643|CG6453-PB|GCS2beta-PB	1.0000	FBpp0080551 type=protein; loc=2L:complement(join(17483156..17484158,17482447..17483090)); ID=FBpp0080551; name=GCS2beta-PA; parent=FBgn0032643,FBtr0080998; dbxref=FlyBase:FBpp0080551,FlyBase_Annotation_IDs:CG6453-PA,GB_protein:AAF53621.1,REFSEQ:NP_609844,GB_protein:AAF53621,FlyMine:FBpp0080551,modMine:FBpp0080551; MD5=1885d8b8d8eecbe263c7529464d27dbd; length=548; release=r6.09; species=Dmel;;FBpp…	5.5	3	0.05	EIQQEVNEIDDQNNK+QTAEALEAEAIEIFK
186	FBpp0080121|FBgn0026373|CG7885-PA|RpII33-PA	1.0000	FBpp0080121 type=protein; loc=2L:13833424..13834251; ID=FBpp0080121; name=RpII33-PA; parent=FBgn0026373,FBtr0080544; dbxref=GB_protein:AAF53342.1,FlyBase:FBpp0080121,FlyBase_Annotation_IDs:CG7885-PA,REFSEQ:NP_477419,GB_protein:AAF53342,FlyMine:FBpp0080121,modMine:FBpp0080121; MD5=40cb92726a1c0bf71b6ec214c86fcaf7; length=275; release=r6.09; species=Dmel;	12.7	3	0.05	FVLEDTELSVANSLR+NQGEEDNEYGESNDEILIIK
179	FBpp0079771|FBgn0004363|CG6647-PA|porin-PA FBpp0079772|FBgn0004363|CG6647-PB|porin-PB FBpp0100039|FBgn0004363|CG6647-PC|porin-PC FBpp0293784|FBgn0004363|CG6647-PD|porin-PD FBpp0304343|FBgn0004363|CG6647-PE|porin-PE	1.0000	FBpp0079771 type=protein; loc=2L:complement(join(10848544..10848863,10848241..10848468,10847868..10848168)); ID=FBpp0079771; name=porin-PA; parent=FBgn0004363,FBtr0080182; dbxref=FlyBase_Annotation_IDs:CG6647-PA,FlyBase:FBpp0079771,GB_protein:AAF53022.1,REFSEQ:NP_476813,GB_protein:AAF53022; MD5=e98fb50e922a689b02694297d58c4742; length=282; release=r6.09; species=Dmel;;FBpp0079772 type=protein; lo…	14.5	3	0.05	LSLEGNFAPQSGNK+LTTNNFALGYTTK+VNNASQVGLGYQQK
176	FBpp0079732|FBgn0027363|CG6521-PA|Stam-PA	1.0000	FBpp0079732 type=protein; loc=2L:join(10858835..10858877,10859370..10859647,10859707..10860910,10860977..10861521); ID=FBpp0079732; name=Stam-PA; parent=FBgn0027363,FBtr0080143; dbxref=FlyBase:FBpp0079732,FlyBase_Annotation_IDs:CG6521-PA,GB_protein:AAF53027.1,REFSEQ:NP_477448,GB_protein:AAF53027,FlyMine:FBpp0079732,modMine:FBpp0079732; MD5=ffa29d1c574161ed4ff139ded1f1e20e; length=689; release=r6.…	6.7	3	0.05	DPNVVSSQQEEDDIAK+ELDLIPALYAK+TEAAAAAAAAQPVEIDESK
170	FBpp0079565|FBgn0004419|CG4916-PA|me31B-PA FBpp0079566|FBgn0004419|CG4916-PB|me31B-PB	1.0000	FBpp0079565 type=protein; loc=2L:join(10239536..10239585,10240492..10240591,10240680..10241058,10241133..10241780,10241846..10242048); ID=FBpp0079565; name=me31B-PA; parent=FBgn0004419,FBtr0079975; dbxref=FlyBase:FBpp0079565,FlyBase_Annotation_IDs:CG4916-PA,GB_protein:AAF52881.2,REFSEQ:NP_523533,GB_protein:AAF52881,FlyMine:FBpp0079565,modMine:FBpp0079565; MD5=13bbcdb1c57fa984e14b75f6806749fc; len…	8.6	3	0.04	DPQILLFSATFPLTVK+ELLMGIFEK+GVTQYYAFVQER
164	FBpp0079453|FBgn0028479|CG4389-PB|Mtpalpha-PB FBpp0079454|FBgn0028479|CG4389-PA|Mtpalpha-PA	1.0000	FBpp0079453 type=protein; loc=2L:complement(join(9575502..9576188,9575295..9575435,9574469..9575238,9573770..9574406)); ID=FBpp0079453; name=Mtpalpha-PB; parent=FBgn0028479,FBtr0079857; dbxref=FlyBase:FBpp0079453,FlyBase_Annotation_IDs:CG4389-PB,GB_protein:AAN10697.1,REFSEQ:NP_723470,GB_protein:AAN10697,FlyMine:FBpp0079453,modMine:FBpp0079453; MD5=72fd0a1c9c90c8b03ffeef2549a1ca19; length=744; rel…	5.4	3	0.05	DTIAQAVAVGLK+TAVQVANDLASGK+VVITVGDGPGFYTTR
161	FBpp0079328|FBgn0010265|CG13389-PA|RpS13-PA FBpp0099990|FBgn0010265|CG13389-PB|RpS13-PB FBpp0312104|FBgn0010265|CG13389-PC|RpS13-PC	1.0000	FBpp0079328 type=protein; loc=2L:complement(join(8364541..8364563,8364188..8364315,8363821..8364125)); ID=FBpp0079328; name=RpS13-PA; parent=FBgn0010265,FBtr0079724; dbxref=FlyBase:FBpp0079328,GB_protein:AAF52649.1,FlyBase_Annotation_IDs:CG13389-PA,REFSEQ:NP_476938,GB_protein:AAF52649; MD5=64e6acba0b4cb2697fd1862d9d26fa02; length=151; release=r6.09; species=Dmel;;FBpp0099990 type=protein; loc=2L:…	15.9	3	0.05	LILVESR+SVGLKPDIPEDLYHMIK
157	FBpp0079148|FBgn0004177|CG7109-PA|mts-PA FBpp0310062|FBgn0004177|CG7109-PB|mts-PB FBpp0310063|FBgn0004177|CG7109-PC|mts-PC	1.0000	FBpp0079148 type=protein; loc=2L:join(7828052..7828153,7830462..7831025,7831469..7831659,7831734..7831806); ID=FBpp0079148; name=mts-PA; parent=FBgn0004177,FBtr0079525; dbxref=FlyBase:FBpp0079148,FlyBase_Annotation_IDs:CG7109-PA,GB_protein:AAF52567.2,REFSEQ:NP_476805,GB_protein:AAF52567,FlyMine:FBpp0079148,modMine:FBpp0079148; MD5=785c6302230690e9d0d3637853552395; length=309; release=r6.09; speci…	8.4	3	0.03	FSFLQFDPAPR+SPDTNYLFMGDYVDR
153	FBpp0078891|FBgn0027496|CG9543-PA|epsilonCOP-PA	1.0000	FBpp0078891 type=protein; loc=2L:6489191..6490111; ID=FBpp0078891; name=epsilonCOP-PA; parent=FBgn0027496,FBtr0079261; dbxref=FlyBase:FBpp0078891,FlyBase_Annotation_IDs:CG9543-PA,GB_protein:AAF52392.1,REFSEQ:NP_609037,GB_protein:AAF52392,FlyMine:FBpp0078891,modMine:FBpp0078891; MD5=a6ca088659c31a8f0ea6d2dd59429761; length=306; release=r6.09; species=Dmel;	12.1	3	0.05	EGNSTPLQALR+LVHEAFEQPSR+QQNEEDTNSVLFDAR
149	FBpp0078667|FBgn0022023|CG9124-PA|eIF-3p40-PA FBpp0089133|FBgn0022023|CG9124-PB|eIF-3p40-PB	1.0000	FBpp0078667 type=protein; loc=2L:complement(join(5052655..5052735,5051637..5052314,5051313..5051570)); ID=FBpp0078667; name=eIF-3p40-PA; parent=FBgn0022023,FBtr0079030; dbxref=GB_protein:AAF52210.2,FlyBase:FBpp0078667,FlyBase_Annotation_IDs:CG9124-PA,GB_protein:AAF52210.3,REFSEQ:NP_524834,GB_protein:AAF52210,FlyMine:FBpp0078667,modMine:FBpp0078667; MD5=efc535d7a60baa7b6616cf1b812e8ae7; length=338…	10.4	3	0.05	DGDFTPEAFR+VDELYQEAVR+VGYENLFAEIPIVIK
148	FBpp0078640|FBgn0000299|CG4145-PC|Cg25C-PC FBpp0078641|FBgn0000299|CG4145-PB|Cg25C-PB FBpp0078642|FBgn0000299|CG4145-PA|Cg25C-PA	1.0000	FBpp0078640 type=protein; loc=2L:join(5030218..5030237,5030742..5030790,5030855..5031802,5031878..5032374,5032500..5033950,5034013..5034981,5035064..5036208,5036477..5036737); ID=FBpp0078640; name=Cg25C-PC; parent=FBgn0000299,FBtr0079001; dbxref=FlyBase:FBpp0078640,FlyBase_Annotation_IDs:CG4145-PC,GB_protein:AAN10520.1,REFSEQ:NP_723046,GB_protein:AAN10520; MD5=90fd819d7eb397ce044fb52b4f3eca12; le…	2.5	3	0.04	FPIDDSYDIVDSAGVAR+GATGLTGNDGPVGGR+GLTGPAGVAGAK
140	FBpp0078392|FBgn0261004|CG2919-PA|asl-PA	1.0000	FBpp0078392 type=protein; loc=3R:complement(join(5606330..5606446,5604441..5606273,5603341..5604375)); ID=FBpp0078392; name=asl-PA; parent=FBgn0261004,FBtr0078743; dbxref=GB_protein:AAF51993.1,FlyBase:FBpp0078392,FlyBase_Annotation_IDs:CG2919-PA,GB_protein:AAF51993.2,REFSEQ:NP_649557,GB_protein:AAF51993,FlyMine:FBpp0078392,modMine:FBpp0078392; MD5=e8d794ae1bb3fc58cafbb9aef28703ab; length=994; rel…	3.8	3	0.04	DQENQSLVQLETLNEGK+ENIDEILAGR+QQIEEDLEQLK
136	FBpp0078191|FBgn0037182|CG6838-PA|ArfGAP3-PA FBpp0078192|FBgn0037182|CG6838-PB|ArfGAP3-PB FBpp0112099|FBgn0037182|CG6838-PC|ArfGAP3-PC FBpp0303206|FBgn0037182|CG6838-PE|ArfGAP3-PE FBpp0303207|FBgn0037182|CG6838-PF|ArfGAP3-PF FBpp0303208|FBgn0037182|CG6838-PG|ArfGAP3-PG FBpp0304160|FBgn0037182|CG6838-PH|ArfGAP3-PH	1.0000	FBpp0078191 type=protein; loc=3L:complement(join(22716971..22717051,22716569..22716892,22716298..22716414,22716056..22716202,22715155..22715998,22714944..22715089)); ID=FBpp0078191; name=ArfGAP3-PA; parent=FBgn0037182,FBtr0078539; dbxref=FlyBase:FBpp0078191,FlyBase_Annotation_IDs:CG6838-PA,GB_protein:AAF51849.1,REFSEQ:NP_649409,GB_protein:AAF51849; MD5=ee4e2565185bb723c2564a8e9a1c16a3; length=552…	7.2	3	0.05	AISSSDYFGDGSPGGTGGNR+ASSVNFSAPDLDVESVK
120	FBpp0077113|FBgn0031622|CG3251-PA|CG3251-PA	1.0000	FBpp0077113 type=protein; loc=2L:complement(join(4690558..4690600,4689060..4690504)); ID=FBpp0077113; name=CG3251-PA; parent=FBgn0031622,FBtr0077422; dbxref=FlyBase:FBpp0077113,FlyBase_Annotation_IDs:CG3251-PA,GB_protein:AAF50988.1,REFSEQ:NP_608851,GB_protein:AAF50988,FlyMine:FBpp0077113,modMine:FBpp0077113; MD5=e735599cd939fac3e6fa9b0346b12789; length=495; release=r6.09; species=Dmel;	7.9	3	0.05	ILLEENNIPFSYLVAK+NVELTSAIEAR+NVIIYEPFDMGR
119	FBpp0077081|FBgn0031643|CG3008-PA|CG3008-PA	1.0000	FBpp0077081 type=protein; loc=2L:join(4883647..4884339,4884391..4885509); ID=FBpp0077081; name=CG3008-PA; parent=FBgn0031643,FBtr0077389; dbxref=FlyBase:FBpp0077081,FlyBase_Annotation_IDs:CG3008-PA,GB_protein:AAF50965.1,REFSEQ:NP_608871,GB_protein:AAF50965,FlyMine:FBpp0077081,modMine:FBpp0077081; MD5=41726f07513ce613867752d644eb2c1c; length=603; release=r6.09; species=Dmel;	10.0	3	0.05	DGDAEFLHDTAEDDYEEDELEQQK+MQAIGLNVPDVVVLK+TSEPVQQVNLADIMSEQYAHK
111	FBpp0076602|FBgn0035753|CG8615-PA|RpL18-PA FBpp0305562|FBgn0035753|CG8615-PB|RpL18-PB FBpp0311286|FBgn0035753|CG8615-PC|RpL18-PC	1.0000	FBpp0076602 type=protein; loc=3L:complement(join(7241226..7241228,7240855..7240941,7240301..7240777)); ID=FBpp0076602; name=RpL18-PA; parent=FBgn0035753,FBtr0076892; dbxref=GB_protein:AAF50596.1,FlyBase:FBpp0076602,FlyBase_Annotation_IDs:CG8615-PA,REFSEQ:NP_648091,GB_protein:AAF50596,FlyMine:FBpp0076602,modMine:FBpp0076602; MD5=7321237c81d349ed4322de58426e4c66; length=188; release=r6.09; species=…	16.0	3	0.05	AANQPESTIVVVGTVTDDAR+INRPPLSLQR
106	FBpp0076224|FBgn0001225|CG4183-PA|Hsp26-PA FBpp0312157|FBgn0001225|CG4183-PB|Hsp26-PB	1.0000	FBpp0076224 type=protein; loc=3L:complement(9376562..9377188); ID=FBpp0076224; name=Hsp26-PA; parent=FBgn0001225,FBtr0076496; dbxref=FlyBase:FBpp0076224,FlyBase_Annotation_IDs:CG4183-PA,GB_protein:AAF50288.1,REFSEQ:NP_523997,GB_protein:AAF50288,FlyMine:FBpp0076224,modMine:FBpp0076224; MD5=d9d18be05b80bad86dd8e516c3ac0b55; length=208; release=r6.09; species=Dmel;;FBpp0312157 type=protein; loc=3L:c…	25.0	3	0.05	AEQVVSQLSSDGVLTVSIPKPQAVEDK+IIQIQQVGPAHLNVK+YVLPLGTQQR
2	FBpp0070057|FBgn0027588|CG14476-PB|GCS2alpha-PB FBpp0070058|FBgn0027588|CG14476-PC|GCS2alpha-PC FBpp0070059|FBgn0027588|CG14476-PA|GCS2alpha-PA FBpp0070060|FBgn0027588|CG14476-PE|GCS2alpha-PE FBpp0070061|FBgn0027588|CG14476-PD|GCS2alpha-PD	1.0000	FBpp0070057 type=protein; loc=X:complement(join(21604463..21604569,21602981..21603730,21601344..21602829,21600843..21601274)); ID=FBpp0070057; name=GCS2alpha-PB; parent=FBgn0027588,FBtr0070058; dbxref=GB_protein:AAF45432.1,FlyBase:FBpp0070057,FlyBase_Annotation_IDs:CG14476-PB,REFSEQ:NP_652145,GB_protein:AAF45432; MD5=d72770cd93520f388055fb0ab9d74c41; length=924; release=r6.09; species=Dmel;;FBpp0…	4.3	3	0.04	EAFGVDNQLLVQDR+LYNLDVFEYVVDSK+SGYVSVPVDDFK
1	FBpp0070041|FBgn0264492|CG17520-PA|CkIIalpha-PA FBpp0070042|FBgn0264492|CG17520-PB|CkIIalpha-PB FBpp0070043|FBgn0264492|CG17520-PC|CkIIalpha-PC FBpp0110433|FBgn0264492|CG17520-PD|CkIIalpha-PD FBpp0311229|FBgn0264492|CG17520-PE|CkIIalpha-PE FBpp0311359|FBgn0264492|CG17520-PF|CkIIalpha-PF FBpp0311360|FBgn0264492|CG17520-PG|CkIIalpha-PG	1.0000	FBpp0070041 type=protein; loc=3L:23102252..23103262; ID=FBpp0070041; name=CkIIalpha-PA; parent=FBgn0264492,FBtr0070042; dbxref=FlyBase:FBpp0070041,FlyBase_Annotation_IDs:CG17520-PA,GB_protein:AAN11415.1,REFSEQ:NP_730774,GB_protein:AAN11415; MD5=c486e73baf16af529dddb35d8eec70f8; length=336; release=r6.09; species=Dmel;;FBpp0070042 type=protein; loc=3L:23102252..23103262; ID=FBpp0070042; name=CkIIa…	12.2	3	0.04	GGTNIITLLAVVK+TPALIFEHVNNTDFK+VLGTEELYAYLDK
476	FBpp0084720|FBgn0015589|CG1451-PA|Apc-PA FBpp0307743|FBgn0015589|CG1451-PB|Apc-PB FBpp0401491|FBgn0015589|CG1451-PC|Apc-PC	0.9999	FBpp0084720 type=protein; loc=3R:complement(join(28836899..28840761,28836547..28836685,28833235..28836486)); ID=FBpp0084720; name=Apc-PA; parent=FBgn0015589,FBtr0085351; dbxref=FlyBase:FBpp0084720,FlyBase_Annotation_IDs:CG1451-PA,GB_protein:AAF56820.1,REFSEQ:NP_477152,GB_protein:AAF56820,FlyMine:FBpp0084720,modMine:FBpp0084720; MD5=2047cf85a167b358eb71ec5c195b443a; length=2417; release=r6.09; spe…	3.2	3	0.04	STVVNSEVDVAEETIR+TSTYQETDLDQPTDFSLR+YALMALTNLTFGDENNK
469	FBpp0076848|FBgn0035600|CG4769-PA|Cyt-c1-PA FBpp0297223|FBgn0035600|CG4769-PB|Cyt-c1-PB	0.9999	FBpp0076848 type=protein; loc=3L:join(5360340..5360411,5360692..5360739,5360877..5361025,5361493..5361625,5361695..5361988,5362103..5362330); ID=FBpp0076848; name=Cyt-c1-PA; parent=FBgn0035600,FBtr0077144; dbxref=FlyBase:FBpp0076848,FlyBase_Annotation_IDs:CG4769-PA,GB_protein:AAF50785.1,REFSEQ:NP_647958,GB_protein:AAF50785,FlyMine:FBpp0076848,modMine:FBpp0076848; MD5=fbe46bfe8a882962625e32b223365…	13.4	3	0.03	GLFDALDHQSVR+LSDYFPSPYPNEEAAR+NLVGVTHTEAEAK
468	FBpp0075282|FBgn0263599|CG5931-PA|l(3)72Ab-PA	0.9999	FBpp0075282 type=protein; loc=3L:complement(join(15967708..15967752,15966916..15967611,15962115..15966858,15961876..15962050,15961538..15961820,15960994..15961479)); ID=FBpp0075282; name=l(3)72Ab-PA; parent=FBgn0263599,FBtr0075527; dbxref=FlyBase:FBpp0075282,FlyBase_Annotation_IDs:CG5931-PA,GB_protein:AAF49564.4,REFSEQ:NP_648818,GB_protein:AAF49564,FlyMine:FBpp0075282,modMine:FBpp0075282; MD5=e2f…	2.0	3	0.05	EDEVTGPVIAPFFPQK+GDAEDGGAAAAGQVAGVR+IIYVAPMK
466	FBpp0073763|FBgn0030582|CG14411-PA|CG14411-PA FBpp0073764|FBgn0030582|CG14411-PB|CG14411-PB FBpp0289661|FBgn0030582|CG14411-PC|CG14411-PC FBpp0289662|FBgn0030582|CG14411-PD|CG14411-PD	0.9999	FBpp0073763 type=protein; loc=X:14833254..14835785; ID=FBpp0073763; name=CG14411-PA; parent=FBgn0030582,FBtr0073946; dbxref=FlyBase:FBpp0073763,FlyBase_Annotation_IDs:CG14411-PA,GB_protein:AAF48390.1,REFSEQ:NP_572972,GB_protein:AAF48390; MD5=48978bf2e009d812683888f85ca311c5; length=843; release=r6.09; species=Dmel;;FBpp0073764 type=protein; loc=X:14833254..14835785; ID=FBpp0073764; name=CG14411-P…	3.3	3	0.04	EATFGLLSVTNFK+NTFTSYVAPLPGDLR
424a	FBpp0087115|FBgn0033699|CG8857-PC|RpS11-PC	0.9999	FBpp0087115 type=protein; loc=2R:complement(join(12200775..12200786,12200116..12200241,12199834..12200039,12199466..12199589)); ID=FBpp0087115; name=RpS11-PC; parent=FBgn0033699,FBtr0088007; dbxref=FlyBase:FBpp0087115,FlyBase_Annotation_IDs:CG8857-PC,GB_protein:AAM71028.1,REFSEQ:NP_725114,GB_protein:AAM71028,FlyMine:FBpp0087115,modMine:FBpp0087115; MD5=038e064738fe0ce33cf03a06f5707dc8; length=155…	16.1	3	0.04	DYLHFVR+EAIDGTYIDK+QFGVNLNR
484	FBpp0072041|FBgn0262619|CG5602-PA|DNA-ligI-PA	0.9998	FBpp0072041 type=protein; loc=2R:join(23890596..23890612,23890670..23890732,23890788..23891078,23891139..23891771,23891827..23892452,23892506..23893119); ID=FBpp0072041; name=DNA-ligI-PA; parent=FBgn0262619,FBtr0072132; dbxref=FlyBase:FBpp0072041,FlyBase_Annotation_IDs:CG5602-PA,GB_protein:AAF47090.3,REFSEQ:NP_611843,GB_protein:AAF47090,FlyMine:FBpp0072041,modMine:FBpp0072041; MD5=0b59cd846cca37c…	3.7	3	0.03	EDVENYDPSADSYHPLK+QILPFQVLSTR
509	FBpp0075012|FBgn0036702|CG6512-PA|CG6512-PA FBpp0075013|FBgn0036702|CG6512-PB|CG6512-PB	0.9995	FBpp0075012 type=protein; loc=3L:complement(join(17241785..17241868,17241217..17241719,17240663..17241058,17239111..17240608)); ID=FBpp0075012; name=CG6512-PA; parent=FBgn0036702,FBtr0075251; dbxref=FlyBase:FBpp0075012,FlyBase_Annotation_IDs:CG6512-PA,GB_protein:AAF49365.2,REFSEQ:NP_730248,GB_protein:AAF49365,FlyMine:FBpp0075012,modMine:FBpp0075012; MD5=1bfee21b805c2fd8a4c8b0227fc6bd79; length=82…	5.2	3	0.03	GLGYAQYLPK+KGGGLFGGVMQSTAK+NPQQYIDLGAK
516	FBpp0112618|FBgn0263977|CG40451-PA|Tim17b-PA FBpp0311388|FBgn0263977|CG40451-PB|Tim17b-PB	0.9993	FBpp0112618 type=protein; loc=3R:join(3735023..3735166,3735269..3735446,3744836..3745035); ID=FBpp0112618; name=Tim17b-PA; parent=FBgn0263977,FBtr0113895; dbxref=FlyBase_Annotation_IDs:CG40451-PA,FlyBase:FBpp0112618,REFSEQ:NP_001015401,GB_protein:EAA46045,FlyMine:FBpp0112618,modMine:FBpp0112618; MD5=9bddad1690ca0aa652fee3b314f2d99d; length=173; release=r6.09; species=Dmel;;FBpp0311388 type=protei…	15.0	3	0.04	LVGSIIAIK+NPIPPAEDPVALGDPGR
515	FBpp0082555|FBgn0041188|CG5166-PB|Atx2-PB FBpp0082556|FBgn0041188|CG5166-PC|Atx2-PC FBpp0082557|FBgn0041188|CG5166-PA|Atx2-PA FBpp0310750|FBgn0041188|CG5166-PD|Atx2-PD	0.9993	FBpp0082555 type=protein; loc=3R:join(15409125..15409189,15412121..15412521,15412579..15413512,15413569..15414974,15415104..15415552); ID=FBpp0082555; name=Atx2-PB; parent=FBgn0041188,FBtr0083099; dbxref=FlyBase:FBpp0082555,FlyBase_Annotation_IDs:CG5166-PB,GB_protein:AAN13663.1,REFSEQ:NP_732033,GB_protein:AAN13663,FlyMine:FBpp0082555,modMine:FBpp0082555; MD5=fb714aa9f41d6b25f758a3b70d14ed9e; leng…	6.2	3	0.04	DFDSQYATAGAFQTDGAISDK+TTPAAPTPTSNSATVPTGTAATAGGATGTTPVVK
524	FBpp0303361|FBgn0263998|CG43741-PA|Ack-like-PA FBpp0303363|FBgn0263998|CG43741-PD|Ack-like-PD	0.9989	FBpp0303361 type=protein; loc=2R:complement(join(13152619..13152622,13151367..13151436,13150889..13151288,13149750..13150832,13148953..13149683,13148671..13148890,13143375..13144688,13143126..13143317)); ID=FBpp0303361; name=Ack-like-PA; parent=FBgn0263998,FBtr0330329; dbxref=FlyBase_Annotation_IDs:CG43741-PA,FlyBase:FBpp0303361,REFSEQ:NP_477086,GB_protein:AAG22275; MD5=d25b335598346f60b2a556e874…	3.3	3	0.03	ALLDIGPSPAATLLR+EGLEAYNSLIER+GDDELEFGLHNYGADGK
529	FBpp0099390|FBgn0261458|CG33979-PA|capt-PA FBpp0099391|FBgn0261458|CG33979-PB|capt-PB FBpp0304563|FBgn0261458|CG33979-PC|capt-PC	0.9987	FBpp0099390 type=protein; loc=2L:complement(join(1153386..1153504,1152771..1153318,1152177..1152700,1152032..1152115)); ID=FBpp0099390; name=capt-PA; parent=FBgn0261458,FBtr0100022; dbxref=FlyBase:FBpp0099390,FlyBase_Annotation_IDs:CG33979-PA,FlyBase:FBpp0077648,GB_protein:AAF51408.2,REFSEQ:NP_001033869,GB_protein:AAF51408,FlyMine:FBpp0099390,modMine:FBpp0099390; MD5=ee0bcccab12f2765e8fb66d069811…	12.7	3	0.04	EMNDAGQFYTNR+QAELLKPTSTQISAIQDFR+SAFGSQLQYVTLATQIAQPAQPK
528	FBpp0088040|FBgn0033160|CG11107-PA|Dhx15-PA FBpp0307849|FBgn0033160|CG11107-PB|Dhx15-PB	0.9987	FBpp0088040 type=protein; loc=2R:join(7387528..7387580,7387635..7388428,7388708..7389181,7389247..7389510,7390078..7390200,7390268..7390621,7390680..7390807); ID=FBpp0088040; name=Dhx15-PA; parent=FBgn0033160,FBtr0088966; dbxref=FlyBase:FBpp0088040,FlyBase_Annotation_IDs:CG11107-PA,GB_protein:AAF59269.1,REFSEQ:NP_610269,GB_protein:AAF59269,FlyMine:FBpp0088040,modMine:FBpp0088040; MD5=b1505c072857…	3.4	3	0.03	EIDNLGSEIGELK+TLATDILMGVLK
533	FBpp0112256|FBgn0042105|CG18748-PB|CG18748-PB FBpp0112257|FBgn0042105|CG18748-PC|CG18748-PC	0.9986	FBpp0112256 type=protein; loc=3R:complement(join(7787729..7787843,7787244..7787452,7786601..7787183,7786369..7786541)); ID=FBpp0112256; name=CG18748-PB; parent=FBgn0042105,FBtr0113344; dbxref=FlyBase:FBpp0112256,FlyBase_Annotation_IDs:CG18748-PB,REFSEQ:NP_001097702,GB_protein:ABW08615,FlyMine:FBpp0112256,modMine:FBpp0112256; MD5=23b4d733281efbaa0aededaea9177c3b; length=359; release=r6.09; species…	7.2	3	0.04	SYKPLYPVFDLSTSTVEK+TFGVWPFR
386c	FBpp0307254|FBgn0264959|CG44128-PA|Src42A-PA	0.9984	FBpp0307254 type=protein; loc=2R:join(5982418..5982708,5986572..5986666,6009063..6009184,6009271..6009355,6009423..6009501,6010379..6010547,6010610..6010768,6010932..6011109,6011171..6011337,6011403..6011611); ID=FBpp0307254; name=Src42A-PA; parent=FBgn0264959,FBtr0335275; dbxref=REFSEQ:NP_476849,GB_protein:AAF57295,FlyBase:FBpp0307254,FlyBase_Annotation_IDs:CG44128-PA; MD5=6cfa0637cc3e1488eaabe3…	3.7	3	0.03	IADFGLAR+IFVALYDYDAR
543	FBpp0071047|FBgn0029975|CG1444-PA|CG1444-PA	0.9971	FBpp0071047 type=protein; loc=X:join(7909372..7909537,7909878..7909924,7910709..7910784,7910853..7911193,7911252..7911587); ID=FBpp0071047; name=CG1444-PA; parent=FBgn0029975,FBtr0071091; dbxref=FlyBase:FBpp0071047,FlyBase_Annotation_IDs:CG1444-PA,GB_protein:AAF46291.1,REFSEQ:NP_572420,GB_protein:AAF46291,FlyMine:FBpp0071047,modMine:FBpp0071047; MD5=213b39c7e5ac603371db010effd3fe4a; length=321; r…	10.3	3	0.03	ASVFAPSPETYVR+EHGILIQSVQPGFVATNMSK
553	FBpp0072081|FBgn0034967|CG3186-PB|eIF-5A-PB FBpp0072082|FBgn0034967|CG3186-PA|eIF-5A-PA	0.9919	FBpp0072081 type=protein; loc=2R:join(24058486..24058691,24058932..24059133,24059196..24059267); ID=FBpp0072081; name=eIF-5A-PB; parent=FBgn0034967,FBtr0072172; dbxref=FlyBase:FBpp0072081,FlyBase_Annotation_IDs:CG3186-PB,GB_protein:AAM68297.1,REFSEQ:NP_726411,GB_protein:AAM68297,FlyMine:FBpp0072081,modMine:FBpp0072081; MD5=c7cb54e1f8c2de4e5aea6fb4f583c3c9; length=159; release=r6.09; species=Dmel;…	14.5	3	0.03	VHMVGIDIFSNK+VPEGELGEQLR
599	FBpp0080967|FBgn0032906|CG9273-PA|RPA2-PA FBpp0305226|FBgn0032906|CG9273-PB|RPA2-PB	0.9907	FBpp0080967 type=protein; loc=2L:complement(join(20926034..20926046,20925914..20925975,20925264..20925850,20925096..20925174)); ID=FBpp0080967; name=RPA2-PA; parent=FBgn0032906,FBtr0081438; dbxref=FlyBase:FBpp0080967,FlyBase_Annotation_IDs:CG9273-PA,GB_protein:AAF53948.2,REFSEQ:NP_610077,GB_protein:AAF53948,FlyMine:FBpp0080967,modMine:FBpp0080967; MD5=d6972c7219a694bce853a942108ea26d; length=246;…	13.8	3	0.05	GGAGAGAGASSGSGSIADFTASQSSAIVSGLEPK
581	FBpp0076215|FBgn0015218|CG4035-PB|eIF-4E-PB FBpp0076216|FBgn0015218|CG4035-PC|eIF-4E-PC FBpp0076217|FBgn0015218|CG4035-PD|eIF-4E-PD FBpp0076218|FBgn0015218|CG4035-PA|eIF-4E-PA FBpp0076219|FBgn0015218|CG4035-PG|eIF-4E-PG FBpp0076220|FBgn0015218|CG4035-PE|eIF-4E-PE FBpp0076221|FBgn0015218|CG4035-PF|eIF-4E-PF FBpp0306016|FBgn0015218|CG4035-PH|eIF-4E-PH FBpp0306017|FBgn0015218|CG4035-PI|eIF-4E-PI	0.9907	FBpp0076215 type=protein; loc=3L:complement(join(9401040..9401096,9400583..9400953,9400419..9400518,9400097..9400184,9399870..9400033)); ID=FBpp0076215; name=eIF-4E-PB; parent=FBgn0015218,FBtr0076487; dbxref=FlyBase:FBpp0076215,FlyBase_Annotation_IDs:CG4035-PB,GB_protein:AAF50282.1,REFSEQ:NP_524829,GB_protein:AAF50282; MD5=8d9bf8f418dbd4c61ab9ea1452badbfc; length=259; release=r6.09; species=Dmel;…	9.7	3	0.04	TSAPSTEQGRPEPPTSAAAPAEAK
694	FBpp0077343|FBgn0283427|CG3523-PA|FASN1-PA FBpp0307371|FBgn0283427|CG3523-PC|FASN1-PC	0.9802	FBpp0077343 type=protein; loc=2L:join(3059908..3060142,3060230..3066957,3067020..3067115,3067184..3067327,3067389..3067502); ID=FBpp0077343; name=FASN1-PA; parent=FBgn0283427,FBtr0077659; dbxref=FlyBase:FBpp0077343,FlyBase_Annotation_IDs:CG3523-PA,GB_protein:AAF51148.1,REFSEQ:NP_608748,GB_protein:AAF51148,FlyMine:FBpp0077343,modMine:FBpp0077343; MD5=9f4009e754fc5c6e0b33d332338f2293; length=2438; …	1.8	3	0.03	DTSFEQLVLR+ETYEEIGLNPADVVYVEAHGTGTK+LPESSTIEEFK
718	FBpp0091164|FBgn0053926|CG33926-PA|CG33926-PA FBpp0311233|FBgn0053926|CG33926-PB|CG33926-PB	0.9725	FBpp0091164 type=protein; loc=3L:join(9443331..9443364,9445702..9446285); ID=FBpp0091164; name=CG33926-PA; parent=FBgn0053926,FBtr0091930; dbxref=FlyBase:FBpp0091164,FlyBase_Annotation_IDs:CG33926-PA,GB_protein:AAF50268.2,REFSEQ:NP_001027118,GB_protein:AAF50268,FlyMine:FBpp0091164,modMine:FBpp0091164; MD5=4cfdcc225ae4796d5eb086fdffa5515c; length=205; release=r6.09; species=Dmel;;FBpp0311233 type=…	9.8	3	0.03	GAINGTISGTISGTASGTVR
771	FBpp0291806|FBgn0261550|CG5077-PD|CG42668-PD FBpp0291807|FBgn0261550|CG5077-PH|CG42668-PH FBpp0291808|FBgn0261550|CG5077-PE|CG42668-PE FBpp0291809|FBgn0261550|CG5077-PF|CG42668-PF FBpp0291810|FBgn0261550|CG5077-PG|CG42668-PG FBpp0291813|FBgn0261550|CG42668-PK|CG42668-PK FBpp0292619|FBgn0261550|CG42668-PL|CG42668-PL FBpp0297588|FBgn0261550|CG42668-PM|CG42668-PM FBpp0297589|FBgn0261550|CG42668-PN|C…	0.9295	FBpp0291806 type=protein; loc=3R:join(20321305..20321413,20321476..20321636,20321702..20321880,20321949..20323142,20323215..20323449); ID=FBpp0291806; name=CG42668-PD; parent=FBgn0261550,FBtr0302666; dbxref=FlyBase_Annotation_IDs:CG5077-PD,FlyBase:FBpp0083289,FlyBase:FBpp0291806,FlyBase_Annotation_IDs:CG42668-PD,REFSEQ:NP_732501,GB_protein:AAN13827,FlyMine:FBpp0291806,modMine:FBpp0291806; MD5=156…	4.5	3	0.03	VSEAIANEDQVAATEEK+VVLPTFILEPR
92	FBpp0075144|FBgn0036624|CG4877-PB|RAF2-PB FBpp0075145|FBgn0036624|CG4877-PA|RAF2-PA FBpp0305773|FBgn0036624|CG4877-PC|RAF2-PC	1.0000	FBpp0075144 type=protein; loc=3L:join(16386637..16386956,16387021..16389348,16389405..16389620,16389679..16389877,16389936..16390184,16390302..16390343); ID=FBpp0075144; name=RAF2-PB; parent=FBgn0036624,FBtr0075386; dbxref=FlyBase:FBpp0075144,FlyBase_Annotation_IDs:CG4877-PB,GB_protein:AAF49469.2,REFSEQ:NP_648889,GB_protein:AAF49469; MD5=b85936157282c8ec063c01803cfc6fed; length=1117; release=r6.0…	2.9	2	0.03	DAPNEAESLVVDATLK+LLNYAELNQNIIQLLR
87	FBpp0074964|FBgn0036740|CG6259-PA|Vps60-PA FBpp0305334|FBgn0036740|CG6259-PB|Vps60-PB	1.0000	FBpp0074964 type=protein; loc=3L:complement(join(17621310..17621378,17621101..17621252,17620729..17620894,17620419..17620649,17620295..17620357)); ID=FBpp0074964; name=Vps60-PA; parent=FBgn0036740,FBtr0075201; dbxref=FlyBase:FBpp0074964,FlyBase_Annotation_IDs:CG6259-PA,GB_protein:AAF49322.2,REFSEQ:NP_648997,GB_protein:AAF49322,FlyMine:FBpp0074964,modMine:FBpp0074964; MD5=69dc6fde1a03d57ae20dc94c1…	12.8	2	0.03	NQSFNMEQANYAAQSLK+STIETDEFGLPK
81	FBpp0074608|FBgn0003124|CG12306-PA|polo-PA FBpp0099722|FBgn0003124|CG12306-PB|polo-PB	1.0000	FBpp0074608 type=protein; loc=3L:join(20310310..20310408,20311049..20311273,20311335..20312117,20312183..20312611,20312679..20312873); ID=FBpp0074608; name=polo-PA; parent=FBgn0003124,FBtr0074839; dbxref=FlyBase_Annotation_IDs:CG12306-PA,FlyBase:FBpp0074608,GB_protein:AAF49036.1,REFSEQ:NP_524179,GB_protein:AAF49036; MD5=90dbd81ba2243b46d798dac25b12728b; length=576; release=r6.09; species=Dmel;;FB…	4.5	2	0.03	AGANNVNIESDQISR+YYIYQIIQGVK
76	FBpp0074373|FBgn0001079|CG6551-PA|fu-PA	1.0000	FBpp0074373 type=protein; loc=X:join(18657840..18657950,18658023..18659392,18659452..18660026,18660095..18660456); ID=FBpp0074373; name=fu-PA; parent=FBgn0001079,FBtr0074602; dbxref=FlyBase:FBpp0074373,FlyBase_Annotation_IDs:CG6551-PA,GB_protein:AAF48871.1,REFSEQ:NP_477499,GB_protein:AAF48871,FlyMine:FBpp0074373,modMine:FBpp0074373; MD5=56eaf7bf9e0789a427aced2bfa1cb07b; length=805; release=r6.09;…	2.6	2	0.03	LNFVSLLQSR+VVVPFADLSYR
73	FBpp0074086|FBgn0010412|CG4464-PA|RpS19a-PA FBpp0074087|FBgn0010412|CG4464-PB|RpS19a-PB FBpp0074088|FBgn0010412|CG4464-PC|RpS19a-PC FBpp0309135|FBgn0010412|CG4464-PD|RpS19a-PD FBpp0311350|FBgn0010412|CG4464-PE|RpS19a-PE	1.0000	FBpp0074086 type=protein; loc=X:join(16638233..16638303,16638406..16638805); ID=FBpp0074086; name=RpS19a-PA; parent=FBgn0010412,FBtr0074311; dbxref=FlyBase:FBpp0074086,FlyBase_Annotation_IDs:CG4464-PA,REFSEQ:NP_523376,GB_protein:AAF48633; MD5=3c25226b523535b66e41a44b0ea5ba1a; length=156; release=r6.09; species=Dmel;;FBpp0074087 type=protein; loc=X:join(16638233..16638303,16638406..16638805); ID=F…	13.5	2	0.03	ELAPYDPDWFYVR+IANQIVFK
72	FBpp0074076|FBgn0030752|CG9947-PA|CG9947-PA FBpp0310007|FBgn0030752|CG9947-PB|CG9947-PB	1.0000	FBpp0074076 type=protein; loc=X:complement(join(16441142..16441202,16440657..16440925,16440217..16440412,16439827..16440162,16439597..16439762,16439241..16439286)); ID=FBpp0074076; name=CG9947-PA; parent=FBgn0030752,FBtr0074301; dbxref=FlyBase:FBpp0074076,FlyBase_Annotation_IDs:CG9947-PA,GB_protein:AAF48613.1,REFSEQ:NP_573128,GB_protein:AAF48613,FlyMine:FBpp0074076,modMine:FBpp0074076; MD5=5d4dd4…	6.6	2	0.03	LPAWQPVLTAR+YNYPVVSFDGTK
8	FBpp0070377|FBgn0023549|CG3456-PA|Mct1-PA FBpp0309617|FBgn0023549|CG3456-PB|Mct1-PB	1.0000	FBpp0070377 type=protein; loc=X:join(2198802..2198943,2199820..2199939,2200005..2200606,2200675..2200869,2200936..2201061,2204107..2204437,2204509..2204709,2204765..2204928); ID=FBpp0070377; name=Mct1-PA; parent=FBgn0023549,FBtr0070393; dbxref=FlyBase:FBpp0070377,FlyBase_Annotation_IDs:CG3456-PA,GB_protein:AAF45749.2,REFSEQ:NP_477334,GB_protein:AAF45749,FlyMine:FBpp0070377,modMine:FBpp0070377; MD…	4.2	2	0.03	DQYLQLPQR+SAIIDQNTTAAELEPLK
69	FBpp0074055|FBgn0262734|CG4429-PA|Rbp2-PA FBpp0074056|FBgn0262734|CG4429-PB|Rbp2-PB FBpp0089381|FBgn0262734|CG4429-PC|Rbp2-PC FBpp0310225|FBgn0262734|CG4429-PD|Rbp2-PD FBpp0310226|FBgn0262734|CG4429-PE|Rbp2-PE	1.0000	FBpp0074055 type=protein; loc=X:join(16448698..16448729,16449874..16450179,16450314..16450501,16451275..16451559,16451919..16452085); ID=FBpp0074055; name=Rbp2-PA; parent=FBgn0262734,FBtr0074279; dbxref=FlyBase:FBpp0074055,FlyBase_Annotation_IDs:CG4429-PA,GB_protein:AAF48616.1,REFSEQ:NP_524959,GB_protein:AAF48616,FlyMine:FBpp0074055,modMine:FBpp0074055; MD5=a62b218a3d25dcbfe45695b96c0d393b; lengt…	7.6	2	0.03	IKLDDLSAPLR+TIAAPINAVAETK
61	FBpp0073659|FBgn0027537|CG11092-PA|Nup93-1-PA	1.0000	FBpp0073659 type=protein; loc=X:join(13822927..13823087,13823151..13823331,13823411..13824214,13824288..13824916,13825001..13825697); ID=FBpp0073659; name=Nup93-1-PA; parent=FBgn0027537,FBtr0073828; dbxref=FlyBase:FBpp0073659,FlyBase_Annotation_IDs:CG11092-PA,GB_protein:AAF48327.1,REFSEQ:NP_572929,GB_protein:AAF48327,FlyMine:FBpp0073659,modMine:FBpp0073659; MD5=d134bbe928d03072255a3a803ca8ee92; l…	3.9	2	0.03	ENAILSVIDETNR+QTFEPIDPVTETNVQAYLK
56	FBpp0073126|FBgn0035499|CG14996-PB|Chd64-PB FBpp0302668|FBgn0035499|CG14996-PC|Chd64-PC	1.0000	FBpp0073126 type=protein; loc=3L:complement(join(4122156..4122209,4115305..4115646,4114972..4115142)); ID=FBpp0073126; name=Chd64-PB; parent=FBgn0035499,FBtr0073270; dbxref=FlyBase:FBpp0073126,FlyBase_Annotation_IDs:CG14996-PB,GB_protein:AAF47840.2,REFSEQ:NP_647860,GB_protein:AAF47840,FlyMine:FBpp0073126,modMine:FBpp0073126; MD5=28afced7256b9db15794cd3fbee17f1d; length=188; release=r6.09; species…	14.3	2	0.03	AGANVISLQYGSNK+LANALQPGSIK
50	FBpp0072691|FBgn0035251|CG7967-PA|CG7967-PA	1.0000	FBpp0072691 type=protein; loc=3L:complement(join(1652690..1652799,1652567..1652628,1652332..1652482,1651637..1652264)); ID=FBpp0072691; name=CG7967-PA; parent=FBgn0035251,FBtr0072809; dbxref=FlyBase:FBpp0072691,FlyBase_Annotation_IDs:CG7967-PA,GB_protein:AAF47540.1,REFSEQ:NP_647640,GB_protein:AAF47540,FlyMine:FBpp0072691,modMine:FBpp0072691; MD5=34b5ebddc04e4c0dc8a82df26e0a936a; length=316; relea…	6.6	2	0.03	LYALQVGLK+YAGSALNYDDVK
48	FBpp0072197|FBgn0002787|CG3416-PA|Rpn8-PA FBpp0303270|FBgn0002787|CG3416-PB|Rpn8-PB FBpp0305141|FBgn0002787|CG3416-PC|Rpn8-PC	1.0000	FBpp0072197 type=protein; loc=2R:join(24403190..24403364,24403432..24404273); ID=FBpp0072197; name=Rpn8-PA; parent=FBgn0002787,FBtr0072290; dbxref=FlyBase:FBpp0072197,FlyBase_Annotation_IDs:CG3416-PA,GB_protein:AAF47199.1,REFSEQ:NP_523845,GB_protein:AAF47199,FlyMine:FBpp0072197,modMine:FBpp0072197; MD5=d3bbb1ebfb548dfd20d99ca1a3374e09; length=338; release=r6.09; species=Dmel;;FBpp0303270 type=pro…	9.5	2	0.03	GVLDVSNSFAVPFDEDDKDK+SIIALHNLINNK
449a	FBpp0291856|FBgn0261556|CG42674-PE|CG42674-PE FBpp0304944|FBgn0261556|CG42674-PF|CG42674-PF	1.0000	FBpp0291856 type=protein; loc=3L:complement(join(20190658..20192274,20158480..20158668,20155901..20155998,20155733..20155827,20155538..20155659,20154901..20155278,20154611..20154838,20154204..20154548,20153469..20154144,20153164..20153335,20151572..20151890)); ID=FBpp0291856; name=CG42674-PE; parent=FBgn0261556,FBtr0302716; dbxref=FlyBase_Annotation_IDs:CG42674-PE,FlyBase:FBpp0291856,REFSEQ:NP_00…	2.8	2	0.03	NISVDFEK+SFIEPQLEQLSEETEK+TSVADLQASSPVLLR
46	FBpp0072135|FBgn0025352|CG4581-PA|Thiolase-PA	1.0000	FBpp0072135 type=protein; loc=2R:complement(join(23868462..23868525,23868053..23868212,23867820..23867994,23866753..23867763)); ID=FBpp0072135; name=Thiolase-PA; parent=FBgn0025352,FBtr0072226; dbxref=FlyBase:FBpp0072135,FlyBase_Annotation_IDs:CG4581-PA,GB_protein:AAF47083.1,REFSEQ:NP_477378,GB_protein:AAF47083,FlyMine:FBpp0072135,modMine:FBpp0072135; MD5=4c65024f55cc2ed72c1614ca8501ff36; length=…	4.7	2	0.03	GYFTDLVPFK+TPFLTSGTTYSK
406a	FBpp0083951|FBgn0011725|CG31137-PA|twin-PA FBpp0083952|FBgn0011725|CG31137-PB|twin-PB FBpp0083953|FBgn0011725|CG31137-PE|twin-PE FBpp0083954|FBgn0011725|CG31137-PC|twin-PC FBpp0083956|FBgn0011725|CG31137-PF|twin-PF	1.0000	FBpp0083951 type=protein; loc=3R:complement(join(24220532..24220538,24220215..24220343,24219965..24220151,24219600..24219775,24199883..24199951,24199275..24199587,24198436..24199213)); ID=FBpp0083951; name=twin-PA; parent=FBgn0011725,FBtr0084566; dbxref=FlyBase:FBpp0083951,FlyBase_Annotation_IDs:CG31137-PA,GB_protein:AAF56259.2,REFSEQ:NP_732965,GB_protein:AAF56259; MD5=8e7ae0509587825ba31b8f323ca…	4.4	2	0.03	GIIDYIFYTK+QQIFLSQEDIAAGK
5	FBpp0070350|FBgn0023517|CG14816-PA|Pgam5-PA FBpp0308673|FBgn0023517|CG14816-PB|Pgam5-PB	1.0000	FBpp0070350 type=protein; loc=X:complement(join(1872973..1873530,1872595..1872906)); ID=FBpp0070350; name=Pgam5-PA; parent=FBgn0023517,FBtr0070366; dbxref=FlyBase:FBpp0070350,FlyBase_Annotation_IDs:CG14816-PA,GB_protein:AAF45678.1,REFSEQ:NP_569951,GB_protein:AAF45678,FlyMine:FBpp0070350,modMine:FBpp0070350; MD5=5477053abf55ef2ca82348987ec097bf; length=289; release=r6.09; species=Dmel;;FBpp0308673…	5.6	2	0.03	YLGDSGFMPAELLTNR
382a	FBpp0077336|FBgn0031495|CG17257-PB|GABPI-PB FBpp0077337|FBgn0031495|CG17257-PA|GABPI-PA	1.0000	FBpp0077336 type=protein; loc=2L:join(3030760..3030947,3031000..3031893,3031954..3032134); ID=FBpp0077336; name=GABPI-PB; parent=FBgn0031495,FBtr0077651; dbxref=FlyBase:FBpp0077336,FlyBase_Annotation_IDs:CG17257-PB,GB_protein:AAN10406.1,REFSEQ:NP_608741,GB_protein:AAN10406; MD5=bd4c55752c7036eb6025f17b743fbca7; length=420; release=r6.09; species=Dmel;;FBpp0077337 type=protein; loc=2L:join(3030760…	6.9	2	0.03	ALSPLNLVSAQYGTTPK+NIDGMLIAFQDR
39	FBpp0072054|FBgn0034936|CG2970-PA|CG2970-PA FBpp0304305|FBgn0034936|CG2970-PB|CG2970-PB	1.0000	FBpp0072054 type=protein; loc=2R:join(23949429..23949476,23949542..23949643,23949715..23949922,23949983..23950182,23950245..23950389,23950454..23950569,23952153..23952434); ID=FBpp0072054; name=CG2970-PA; parent=FBgn0034936,FBtr0072145; dbxref=GB_protein:AAF47110.1,FlyBase:FBpp0072054,FlyBase_Annotation_IDs:CG2970-PA,GB_protein:AAF47110.2,REFSEQ:NP_611853,GB_protein:AAF47110,FlyMine:FBpp0072054,m…	8.2	2	0.03	ASGEAAAIIAVADAR+ILDPGLNILVPVADK
378a	FBpp0076643|FBgn0001104|CG10060-PA|Galphai-PA	1.0000	FBpp0076643 type=protein; loc=3L:complement(join(6979518..6979638,6974002..6974473,6973838..6973932,6973590..6973778,6973343..6973533)); ID=FBpp0076643; name=Galphai-PA; parent=FBgn0001104,FBtr0076934; dbxref=FlyBase:FBpp0076643,FlyBase_Annotation_IDs:CG10060-PA,GB_protein:AAF50626.1,REFSEQ:NP_477502,GB_protein:AAF50626,FlyMine:FBpp0076643,modMine:FBpp0076643; MD5=2b71ed52268d723ca2114a08a67481e2…	7.9	2	0.03	EYQLNDSAGYYLNSLDR+LLLLGAGESGK
366a	FBpp0074160|FBgn0260748|CG5004-PA|CG5004-PA	1.0000	FBpp0074160 type=protein; loc=X:join(17124903..17125017,17126001..17126085,17126302..17127901,17127999..17128174,17128238..17128917,17129150..17129285,17130964..17131159,17134225..17134670,17134745..17134877,17134945..17135121); ID=FBpp0074160; name=CG5004-PA; parent=FBgn0260748,FBtr0074386; dbxref=FlyBase:FBpp0074160,FlyBase_Annotation_IDs:CG5004-PA,GB_protein:AAF48698.1,REFSEQ:NP_573195,GB_prot…	3.4	2	0.03	FANGMDSSASPAVADNK+LLIDGAPILEETK+YLPIFSPDLNLR
37	FBpp0072029|FBgn0015372|CG3870-PA|RabX1-PA	1.0000	FBpp0072029 type=protein; loc=2R:complement(join(23523228..23523270,23522059..23522192,23520358..23520966)); ID=FBpp0072029; name=RabX1-PA; parent=FBgn0015372,FBtr0072120; dbxref=FlyBase:FBpp0072029,FlyBase_Annotation_IDs:CG3870-PA,GB_protein:AAF47018.1,REFSEQ:NP_524713,GB_protein:AAF47018,FlyMine:FBpp0072029,modMine:FBpp0072029; MD5=eef1cabdb776b119bb386f4b3fa4e65a; length=261; release=r6.09; sp…	11.1	2	0.03	NANAAILVFDLTQYK+NVQDPMILTLVGNK
343	FBpp0307583|FBgn0037228|CG1092-PC|CG1092-PC FBpp0307584|FBgn0037228|CG1092-PD|CG1092-PD	1.0000	FBpp0307583 type=protein; loc=3R:join(4266974..4267205,4267261..4268213); ID=FBpp0307583; name=CG1092-PC; parent=FBgn0037228,FBtr0336480; dbxref=REFSEQ:NP_730797,GB_protein:AAN13337,FlyBase:FBpp0307583,FlyBase_Annotation_IDs:CG1092-PC; MD5=ef4b784b975e436bb773b8afea58e895; length=394; release=r6.09; species=Dmel;;FBpp0307584 type=protein; loc=3R:join(4266974..4267205,4267261..4268213); ID=FBpp030…	7.9	2	0.03	LPQFVNVLDEAR+NMLNGESHELDDFLGILDR
340	FBpp0293413|FBgn0262534|CG43088-PA|CG43088-PA	1.0000	FBpp0293413 type=protein; loc=X:join(14702358..14702563,14702618..14703044,14703103..14703558); ID=FBpp0293413; name=CG43088-PA; parent=FBgn0262534,FBtr0304873; dbxref=REFSEQ:NP_001245670,GB_protein:AFH07384,FlyBase:FBpp0293413,FlyBase_Annotation_IDs:CG43088-PA,modMine:FBpp0293413; MD5=fb7cafa51ec96fa8684ca86d1960221f; length=362; release=r6.09; species=Dmel;	9.7	2	0.03	ERDEIAQSL+NAEIGTYQHTFNLR+YSQESFVLTPYK
336	FBpp0290694|FBgn0027948|CG5000-PB|msps-PB FBpp0290695|FBgn0027948|CG5000-PC|msps-PC FBpp0293341|FBgn0027948|CG5000-PD|msps-PD FBpp0293342|FBgn0027948|CG5000-PE|msps-PE FBpp0293343|FBgn0027948|CG5000-PF|msps-PF	1.0000	FBpp0290694 type=protein; loc=3R:join(16052145..16052833,16052889..16052959,16053024..16053343,16053403..16055936,16055996..16056233,16056292..16056791,16057552..16057965,16058029..16058218,16058291..16058544,16058604..16058934,16059002..16059175,16059243..16059375,16059461..16059684,16059739..16059819); ID=FBpp0290694; name=msps-PB; parent=FBgn0027948,FBtr0301479; dbxref=REFSEQ:NP_001163627,GB_p…	1.4	2	0.03	AAINELAAIIEAPEK+VDIAPQITEALLK
334	FBpp0290109|FBgn0036302|CG10632-PH|sowah-PH FBpp0290110|FBgn0036302|CG10632-PG|sowah-PG FBpp0290111|FBgn0036302|CG10632-PI|sowah-PI FBpp0304352|FBgn0036302|CG10632-PJ|sowah-PJ	1.0000	FBpp0290109 type=protein; loc=3L:complement(join(12572312..12572438,12571539..12572200,12564899..12565039,12548485..12548496,12545403..12545405,12544319..12544321,12541288..12541377,12541182..12541187,12540390..12540462,12540057..12540146,12538996..12539041,12538550..12538576,12538185..12538488)); ID=FBpp0290109; name=sowah-PH; parent=FBgn0036302,FBtr0300887; dbxref=REFSEQ:NP_001137941,GB_protein…	6.8	2	0.03	AVAAASGIPEPSSPGGASLNFDSPMR+TYVTLLSTIK
332	FBpp0288761|FBgn0000392|CG11181-PB|cup-PB FBpp0312102|FBgn0000392|CG11181-PC|cup-PC	1.0000	FBpp0288761 type=protein; loc=2L:join(6664150..6664587,6664931..6665791,6668342..6668887,6668946..6669690,6669764..6670513,6674301..6674314); ID=FBpp0288761; name=cup-PB; parent=FBgn0000392,FBtr0290322; dbxref=FlyBase:FBpp0288761,FlyBase_Annotation_IDs:CG11181-PB,REFSEQ:NP_523493,GB_protein:AAF52418,FlyMine:FBpp0288761,modMine:FBpp0288761; MD5=abd3e4e6a1ceb0fd15a47a070e563302; length=1117; releas…	5.6	2	0.03	EAITAVLQFTNTQQQQQQHK+FGDNQNFQSFESNQPHFATQYK+FMSFFANEGNSSSSSLNEFFK
331	FBpp0288710|FBgn0019960|CG6455-PC|Mitofilin-PC FBpp0307186|FBgn0019960|CG6455-PD|Mitofilin-PD FBpp0307187|FBgn0019960|CG6455-PE|Mitofilin-PE	1.0000	FBpp0288710 type=protein; loc=3R:complement(join(22022887..22022931,22022400..22022629,22021793..22022266,22021584..22021732,22020825..22021520,22020450..22020608,22020104..22020392,22019860..22020037)); ID=FBpp0288710; name=Mitofilin-PC; parent=FBgn0019960,FBtr0290271; dbxref=FlyBase:FBpp0288710,FlyBase_Annotation_IDs:CG6455-PC,REFSEQ:NP_524444,GB_protein:AAF55943,FlyMine:FBpp0288710,modMine:FBp…	5.1	2	0.03	GDDLVAAVLESVPK+KLAVENQK+SGIETVTSTVDSVTSK
319	FBpp0088542|FBgn0037137|CG7421-PB|Nopp140-PB FBpp0089003|FBgn0037137|CG7421-PA|Nopp140-PA FBpp0305034|FBgn0037137|CG7421-PE|Nopp140-PE FBpp0305035|FBgn0037137|CG7421-PF|Nopp140-PF	1.0000	FBpp0088542 type=protein; loc=3L:join(21832879..21832977,21833180..21834829,21835071..21835229,21835983..21836135); ID=FBpp0088542; name=Nopp140-PB; parent=FBgn0037137,FBtr0089579; dbxref=FlyBase_Annotation_IDs:CG7421-PB,FlyBase:FBpp0088542,GB_protein:AAF51789.2,REFSEQ:NP_730693,GB_protein:AAF51789,FlyMine:FBpp0088542,modMine:FBpp0088542; MD5=26422b442d81871bcfe5726d80a4d007; length=686; release=…	3.5	2	0.03	IADAIVLEYLQSK+LSEILQFYQTK
308	FBpp0088006|FBgn0050497|CG30497-PA|CG30497-PA FBpp0088007|FBgn0050497|CG30497-PB|CG30497-PB FBpp0088008|FBgn0050497|CG30497-PC|CG30497-PC FBpp0304297|FBgn0050497|CG30497-PD|CG30497-PD	1.0000	FBpp0088006 type=protein; loc=2R:complement(join(7778475..7779464,7740277..7741920)); ID=FBpp0088006; name=CG30497-PA; parent=FBgn0050497,FBtr0088932; dbxref=GB_protein:AAF59197.3,FlyBase:FBpp0088006,FlyBase_Annotation_IDs:CG30497-PA,REFSEQ:NP_610321,GB_protein:AAF59197,FlyMine:FBpp0088006,modMine:FBpp0088006; MD5=d08258a9bb2171bcfd76378dec815ab6; length=877; release=r6.09; species=Dmel;;FBpp0088…	4.7	2	0.03	FFIDFPDINTQTTK+LAVLSFEQVSK
307	FBpp0087985|FBgn0261385|CG2092-PA|scra-PA FBpp0087986|FBgn0261385|CG2092-PB|scra-PB FBpp0099586|FBgn0261385|CG2092-PC|scra-PC	1.0000	FBpp0087985 type=protein; loc=2R:join(7590444..7590461,7590568..7590882,7590946..7591425,7591507..7591873,7591938..7592303,7592362..7592533,7592695..7592833,7592901..7593077,7593139..7593360,7593418..7593781,7593895..7594193,7594257..7594976); ID=FBpp0087985; name=scra-PA; parent=FBgn0261385,FBtr0088911; dbxref=FlyBase_Annotation_IDs:CG2092-PA,FlyBase:FBpp0087985,GB_protein:AAM71099.1,REFSEQ:NP_7…	4.9	2	0.03	VAALVANAQSSAETR+VEDAVLTAKPPVPQK
304	FBpp0087908|FBgn0003317|CG1891-PA|sax-PA FBpp0087909|FBgn0003317|CG1891-PB|sax-PB FBpp0300982|FBgn0003317|CG1891-PC|sax-PC	1.0000	FBpp0087908 type=protein; loc=2R:join(7806538..7806598,7807072..7807201,7807569..7807644,7807708..7808366,7808510..7808920,7808982..7809207,7809270..7809419); ID=FBpp0087908; name=sax-PA; parent=FBgn0003317,FBtr0088832; dbxref=FlyBase:FBpp0087908,FlyBase_Annotation_IDs:CG1891-PA,GB_protein:AAF59189.1,REFSEQ:NP_523652,GB_protein:AAF59189,FlyMine:FBpp0087908,modMine:FBpp0087908; MD5=3234502cd361d57…	6.0	2	0.03	ETEIYSTILLR+EYLQHSVTSGSGSGLPLLVQR
300	FBpp0087755|FBgn0027607|CG8230-PA|CG8230-PA	1.0000	FBpp0087755 type=protein; loc=2R:complement(join(8947129..8947271,8945864..8947049,8945310..8945807,8945128..8945250,8944906..8945055)); ID=FBpp0087755; name=CG8230-PA; parent=FBgn0027607,FBtr0088674; dbxref=FlyBase:FBpp0087755,FlyBase_Annotation_IDs:CG8230-PA,GB_protein:AAF59014.1,REFSEQ:NP_610431,GB_protein:AAF59014,FlyMine:FBpp0087755,modMine:FBpp0087755; MD5=e6e336fcdceb1d0353827429c155324d; …	3.4	2	0.03	GELGVNEVLEVISK+LVSLFETLAR
291	FBpp0087094|FBgn0023167|CG8427-PA|SmD3-PA	1.0000	FBpp0087094 type=protein; loc=2R:join(12168877..12169195,12169725..12169861); ID=FBpp0087094; name=SmD3-PA; parent=FBgn0023167,FBtr0087986; dbxref=FlyBase:FBpp0087094,FlyBase_Annotation_IDs:CG8427-PA,GB_protein:AAF58566.1,REFSEQ:NP_725106,GB_protein:AAF58566,FlyMine:FBpp0087094,modMine:FBpp0087094; MD5=e8790dbcf9159ddb1b451a1c1ec1e6fc; length=151; release=r6.09; species=Dmel;	6.0	2	0.03	FLILPDMLK
289	FBpp0086974|FBgn0011227|CG8764-PA|ox-PA	1.0000	FBpp0086974 type=protein; loc=2R:complement(join(12757298..12757429,12757196..12757231)); ID=FBpp0086974; name=ox-PA; parent=FBgn0011227,FBtr0087861; dbxref=FlyBase:FBpp0086974,FlyBase_Annotation_IDs:CG8764-PA,GB_protein:AAF58459.1,REFSEQ:NP_476985,GB_protein:AAF58459,FlyMine:FBpp0086974,modMine:FBpp0086974; MD5=889c9b62836606a53b03dfa7b0e04174; length=55; release=r6.09; species=Dmel;	41.8	2	0.03	ALDVTSVAIFEGINK+VIYNTLFK
286	FBpp0086842|FBgn0086532|CG4016-PB|Spt-I-PB FBpp0086843|FBgn0086532|CG4016-PA|Spt-I-PA FBpp0086844|FBgn0086532|CG4016-PC|Spt-I-PC	1.0000	FBpp0086842 type=protein; loc=2R:join(13168841..13168888,13168951..13169450,13169507..13169834,13169890..13170255,13170317..13170481); ID=FBpp0086842; name=Spt-I-PB; parent=FBgn0086532,FBtr0087729; dbxref=GB_protein:AAM68597.1,FlyBase:FBpp0086842,FlyBase_Annotation_IDs:CG4016-PB,REFSEQ:NP_725255,GB_protein:AAM68597; MD5=cda8519b940be555ef384838f0599a85; length=468; release=r6.09; species=Dmel;;FB…	3.8	2	0.03	EPQIFEQLQAK+STIVFFK
283	FBpp0086790|FBgn0024556|CG6050-PA|EfTuM-PA FBpp0290603|FBgn0024556|CG6050-PB|EfTuM-PB	1.0000	FBpp0086790 type=protein; loc=2R:13507744..13509213; ID=FBpp0086790; name=EfTuM-PA; parent=FBgn0024556,FBtr0087670; dbxref=FlyBase:FBpp0086790,FlyBase_Annotation_IDs:CG6050-PA,GB_protein:AAF58366.1,REFSEQ:NP_524752,GB_protein:AAF58366,FlyMine:FBpp0086790,modMine:FBpp0086790; MD5=7a0e5fa7d05e880ec944f46cbdf44dd5; length=489; release=r6.09; species=Dmel;;FBpp0290603 type=protein; loc=2R:13507744..1…	11.5	2	0.03	DGNLTLGTGVVTSTLPPLTESQR+ELDKPFLLPVENVYSIPGR+LLQEVDSFIPTPVR
281	FBpp0086705|FBgn0033902|CG8309-PA|Tango7-PA FBpp0308985|FBgn0033902|CG8309-PB|Tango7-PB	1.0000	FBpp0086705 type=protein; loc=2R:complement(join(14164487..14164531,14164191..14164370,14163198..14164136)); ID=FBpp0086705; name=Tango7-PA; parent=FBgn0033902,FBtr0087579; dbxref=FlyBase:FBpp0086705,FlyBase_Annotation_IDs:CG8309-PA,GB_protein:AAF58289.1,REFSEQ:NP_610932,GB_protein:AAF58289,FlyMine:FBpp0086705,modMine:FBpp0086705; MD5=70f5e58e540f3dd516e760c35ced9adc; length=387; release=r6.09; s…	8.5	2	0.03	EGLTSVSSAQLDLAR+ELQINEDEVEPFVIEVLK
29	FBpp0071587|FBgn0034654|CG10306-PA|CG10306-PA	1.0000	FBpp0071587 type=protein; loc=2R:join(21685376..21685446,21685513..21686110); ID=FBpp0071587; name=CG10306-PA; parent=FBgn0034654,FBtr0071670; dbxref=FlyBase:FBpp0071587,FlyBase_Annotation_IDs:CG10306-PA,GB_protein:AAF46753.1,REFSEQ:NP_611604,GB_protein:AAF46753,FlyMine:FBpp0071587,modMine:FBpp0071587; MD5=7b6e7acf904fddf3fec896a1f034a937; length=222; release=r6.09; species=Dmel;	11.3	2	0.03	NNTYDLEANLAVLK+TLESYVQDQAK
24	FBpp0071285|FBgn0004856|CG8264-PA|Bx42-PA FBpp0305943|FBgn0004856|CG8264-PB|Bx42-PB	1.0000	FBpp0071285 type=protein; loc=X:complement(join(9106225..9106447,9105397..9105957,9104472..9105331)); ID=FBpp0071285; name=Bx42-PA; parent=FBgn0004856,FBtr0071350; dbxref=FlyBase:FBpp0071285,FlyBase_Annotation_IDs:CG8264-PA,GB_protein:AAF46444.2,REFSEQ:NP_511093,GB_protein:AAF46444,FlyMine:FBpp0071285,modMine:FBpp0071285; MD5=0edfd74ac4e81d5e5ac9b2a5d7243888; length=547; release=r6.09; species=Dm…	9.3	2	0.03	EEDPFGLDQFLNMAK+NPEAAEPSGSGATGSEVR+QADSDNYGGDLDAIVNTK
229	FBpp0083695|FBgn0039004|CG6958-PA|Nup133-PA	1.0000	FBpp0083695 type=protein; loc=3R:join(22690700..22690875,22690931..22691105,22691166..22691669,22691721..22692033,22692089..22692927,22692998..22693676,22693747..22694288,22694352..22694726); ID=FBpp0083695; name=Nup133-PA; parent=FBgn0039004,FBtr0084302; dbxref=GB_protein:AAF56042.1,FlyBase:FBpp0083695,FlyBase_Annotation_IDs:CG6958-PA,GB_protein:AAF56042.2,REFSEQ:NP_651080,GB_protein:AAF56042,Fl…	2.3	2	0.03	LAAFAAAESDLTAQVEK+LTYEYVADMFK
226	FBpp0083625|FBgn0038964|CG13849-PA|Nop56-PA	1.0000	FBpp0083625 type=protein; loc=3R:complement(join(22420954..22420956,22420388..22420790,22419238..22420322)); ID=FBpp0083625; name=Nop56-PA; parent=FBgn0038964,FBtr0084230; dbxref=GB_protein:AAF55992.2,FlyBase:FBpp0083625,FlyBase_Annotation_IDs:CG13849-PA,REFSEQ:NP_651040,GB_protein:AAF55992,FlyMine:FBpp0083625,modMine:FBpp0083625; MD5=7bbdbbf6ea7ecc71e53659979d1df60b; length=496; release=r6.09; s…	6.2	2	0.03	MNLVAPNLQSLIGDQVGAR+NLTQDQLEDLEK
221	FBpp0082787|FBgn0015019|CG8977-PA|Cctgamma-PA FBpp0082788|FBgn0015019|CG8977-PB|Cctgamma-PB FBpp0291565|FBgn0015019|CG8977-PC|Cctgamma-PC FBpp0291566|FBgn0015019|CG8977-PD|Cctgamma-PD	1.0000	FBpp0082787 type=protein; loc=3R:join(16647896..16647929,16647988..16648049,16648135..16648634,16648701..16649739); ID=FBpp0082787; name=Cctgamma-PA; parent=FBgn0015019,FBtr0083337; dbxref=FlyBase:FBpp0082787,FlyBase_Annotation_IDs:CG8977-PA,GB_protein:AAF55350.1,REFSEQ:NP_650572,GB_protein:AAF55350,FlyMine:FBpp0082787,modMine:FBpp0082787; MD5=ae00d437d2b4d05c11d214d30848a33e; length=544; release…	5.3	2	0.03	LVAGGGAVEMAASQLLTR+MLQIEEEFVQR
218	FBpp0082459|FBgn0038271|CG3731-PA|UQCR-C1-PA FBpp0082460|FBgn0038271|CG3731-PB|UQCR-C1-PB	1.0000	FBpp0082459 type=protein; loc=3R:join(14890358..14890426,14890696..14890902,14890962..14891290,14891353..14891723,14891785..14891876,14891951..14892295); ID=FBpp0082459; name=UQCR-C1-PA; parent=FBgn0038271,FBtr0083000; dbxref=FlyBase:FBpp0082459,FlyBase_Annotation_IDs:CG3731-PA,GB_protein:AAF55110.2,REFSEQ:NP_731954,GB_protein:AAF55110,FlyMine:FBpp0082459,modMine:FBpp0082459; MD5=86d41abaf76ec0ff…	5.3	2	0.03	AVEILADIIQNSK+TLLNIPATQVTK
213	FBpp0081894|FBgn0037924|CG14712-PA|CG14712-PA	1.0000	FBpp0081894 type=protein; loc=3R:join(11628941..11629014,11629081..11629248,11629318..11629720,11629784..11632939); ID=FBpp0081894; name=CG14712-PA; parent=FBgn0037924,FBtr0082418; dbxref=FlyBase:FBpp0081894,FlyBase_Annotation_IDs:CG14712-PA,GB_protein:AAG22146.2,REFSEQ:NP_650096,GB_protein:AAG22146,FlyMine:FBpp0081894,modMine:FBpp0081894; MD5=4c6cd830baee08815c7bd4474131f9f7; length=1266; releas…	2.2	2	0.03	APTLSITQIAPPER+INTEDTQQAQDYTK
208	FBpp0081717|FBgn0266717|CG6303-PA|Bruce-PA FBpp0304070|FBgn0266717|CG6303-PB|Bruce-PB FBpp0304071|FBgn0266717|CG6303-PC|Bruce-PC FBpp0304072|FBgn0266717|CG6303-PD|Bruce-PD FBpp0304073|FBgn0266717|CG6303-PE|Bruce-PE	1.0000	FBpp0081717 type=protein; loc=3R:complement(join(10330968..10331187,10329691..10330001,10328571..10329633,10327729..10328478,10326829..10327663,10326543..10326763,10326261..10326482,10325242..10325656,10324758..10325179,10324466..10324698,10324286..10324409,10322771..10324196,10322447..10322715,10322208..10322383,10321662..10322147,10321465..10321582,10321155..10321226,10320046..10320830,10319720…	0.7	2	0.03	AEANVVYNTPLLSSSNVPK+SSPTILPVTGLDIK
3	FBpp0070118|FBgn0025637|CG16983-PA|SkpA-PA FBpp0070119|FBgn0025637|CG16983-PD|SkpA-PD FBpp0070120|FBgn0025637|CG16983-PG|SkpA-PG FBpp0070121|FBgn0025637|CG16983-PB|SkpA-PB FBpp0070122|FBgn0025637|CG16983-PC|SkpA-PC FBpp0070123|FBgn0025637|CG16983-PF|SkpA-PF FBpp0070124|FBgn0025637|CG16983-PE|SkpA-PE FBpp0099971|FBgn0025637|CG16983-PH|SkpA-PH FBpp0311474|FBgn0025637|CG16983-PI|SkpA-PI	1.0000	FBpp0070118 type=protein; loc=X:657110..657598; ID=FBpp0070118; name=SkpA-PA; parent=FBgn0025637,FBtr0070123; dbxref=FlyBase_Annotation_IDs:CG16983-PA,FlyBase:FBpp0070118,GB_protein:AAF45538.1,REFSEQ:NP_477390,GB_protein:AAF45538; MD5=5b171fb8c53b7dc37f156d4c089bda5b; length=162; release=r6.09; species=Dmel;;FBpp0070119 type=protein; loc=X:657110..657598; ID=FBpp0070119; name=SkpA-PD; parent=FBgn…	17.3	2	0.03	DFSPAEEEQVR+LQSSDEEIFDTDIQIAK
192	FBpp0080706|FBgn0086444|CG10689-PA|l(2)37Cb-PA	1.0000	FBpp0080706 type=protein; loc=2L:complement(join(19126574..19126923,19126376..19126512,19124746..19126315,19124051..19124678)); ID=FBpp0080706; name=l(2)37Cb-PA; parent=FBgn0086444,FBtr0081163; dbxref=GB_protein:AAF53766.1,FlyBase:FBpp0080706,FlyBase_Annotation_IDs:CG10689-PA,REFSEQ:NP_609946,GB_protein:AAF53766,FlyMine:FBpp0080706,modMine:FBpp0080706; MD5=2c04ce51ce94d014e2ad71e9b0e1e0fa; length…	4.5	2	0.03	FSAFFDDAPIFR+SEYVEVDEFEK+VAAMSVAARVAEEMGVK
188	FBpp0080475|FBgn0051739|CG31739-PA|CG31739-PA FBpp0304012|FBgn0051739|CG31739-PB|CG31739-PB FBpp0304013|FBgn0051739|CG31739-PC|CG31739-PC	1.0000	FBpp0080475 type=protein; loc=2L:join(16827724..16827889,16828052..16828552,16828617..16828795,16828857..16828946,16829003..16830460,16830524..16831378); ID=FBpp0080475; name=CG31739-PA; parent=FBgn0051739,FBtr0080919; dbxref=FlyBase:FBpp0080475,FlyBase_Annotation_IDs:CG31739-PA,GB_protein:AAF53577.3,REFSEQ:NP_724018,GB_protein:AAF53577,FlyMine:FBpp0080475,modMine:FBpp0080475; MD5=a43607e7f5beff9…	2.9	2	0.03	GGGGYADGGGYNDFDNYR+TPGGAQEFVVPTR
181	FBpp0079893|FBgn0032397|CG6756-PA|Tom70-PA FBpp0079894|FBgn0032397|CG6756-PB|Tom70-PB FBpp0079895|FBgn0032397|CG6756-PC|Tom70-PC	1.0000	FBpp0079893 type=protein; loc=2L:complement(join(12037155..12038130,12036271..12037064)); ID=FBpp0079893; name=Tom70-PA; parent=FBgn0032397,FBtr0080309; dbxref=FlyBase:FBpp0079893,FlyBase_Annotation_IDs:CG6756-PA,GB_protein:AAF53148.2,REFSEQ:NP_609536,GB_protein:AAF53148,FlyMine:FBpp0079893,modMine:FBpp0079893; MD5=e8b1482c65ac2a5ee7a6c2be549f0d73; length=589; release=r6.09; species=Dmel;;FBpp007…	4.4	2	0.03	GIADFAEAER+QAISLDGTAPDQELER
180	FBpp0079812|FBgn0028700|CG6258-PA|RfC38-PA FBpp0311114|FBgn0028700|CG6258-PB|RfC38-PB	1.0000	FBpp0079812 type=protein; loc=2L:complement(join(11130112..11130171,11128991..11130001)); ID=FBpp0079812; name=RfC38-PA; parent=FBgn0028700,FBtr0080225; dbxref=GB_protein:AAF53076.2,FlyBase:FBpp0079812,FlyBase_Annotation_IDs:CG6258-PA,REFSEQ:NP_609494,GB_protein:AAF53076,FlyMine:FBpp0079812,modMine:FBpp0079812; MD5=ad299be1c1a3b45356504aeebd7afb09; length=356; release=r6.09; species=Dmel;;FBpp031…	5.6	2	0.03	TVVIDLIK+VIVISEGDELTK
177	FBpp0079752|FBgn0015756|CG6141-PA|RpL9-PA FBpp0079753|FBgn0015756|CG6141-PB|RpL9-PB FBpp0309201|FBgn0015756|CG6141-PC|RpL9-PC	1.0000	FBpp0079752 type=protein; loc=2L:complement(join(11003511..11003751,11002907..11003238)); ID=FBpp0079752; name=RpL9-PA; parent=FBgn0015756,FBtr0080163; dbxref=FlyBase:FBpp0079752,FlyBase_Annotation_IDs:CG6141-PA,GB_protein:AAF53048.2,REFSEQ:NP_477161,GB_protein:AAF53048; MD5=34fd4750956f462f757b4355f18215dd; length=190; release=r6.09; species=Dmel;;FBpp0079753 type=protein; loc=2L:complement(join…	13.7	2	0.03	FLDGLYVSEK+VEMAPGVTVVNSTAQK
169	FBpp0079536|FBgn0005593|CG4897-PA|RpL7-PA FBpp0310250|FBgn0005593|CG4897-PB|RpL7-PB	1.0000	FBpp0079536 type=protein; loc=2L:join(10201230..10201528,10201599..10202058); ID=FBpp0079536; name=RpL7-PA; parent=FBgn0005593,FBtr0079946; dbxref=FlyBase:FBpp0079536,FlyBase_Annotation_IDs:CG4897-PA,GB_protein:AAF52868.1,REFSEQ:NP_523531,GB_protein:AAF52868,FlyMine:FBpp0079536,modMine:FBpp0079536; MD5=6c173242113a02c4d9003f2e5857d863; length=252; release=r6.09; species=Dmel;;FBpp0310250 type=pro…	9.9	2	0.03	IAEPYITWGYPNLK+VPITDNFVIER
163	FBpp0079443|FBgn0015393|CG3949-PA|hoip-PA FBpp0307465|FBgn0015393|CG3949-PB|hoip-PB	1.0000	FBpp0079443 type=protein; loc=2L:join(9699935..9699937,9700000..9700380); ID=FBpp0079443; name=hoip-PA; parent=FBgn0015393,FBtr0079846; dbxref=FlyBase:FBpp0079443,FlyBase_Annotation_IDs:CG3949-PA,GB_protein:AAF52798.2,REFSEQ:NP_524714,GB_protein:AAF52798,FlyMine:FBpp0079443,modMine:FBpp0079443; MD5=43324dbc09fbb618991714f746bad42b; length=127; release=r6.09; species=Dmel;;FBpp0307465 type=protein…	18.9	2	0.03	AFPLADAQLTAK+SQITSIQQEIER
159	FBpp0079182|FBgn0261790|CG18591-PA|SmE-PA	1.0000	FBpp0079182 type=protein; loc=2L:complement(7885059..7885343); ID=FBpp0079182; name=SmE-PA; parent=FBgn0261790,FBtr0079560; dbxref=FlyBase:FBpp0079182,FlyBase_Annotation_IDs:CG18591-PA,GB_protein:AAF52576.1,REFSEQ:NP_609162,GB_protein:AAF52576,FlyMine:FBpp0079182,modMine:FBpp0079182; MD5=399da4099f9cb925452c7a8417e2f197; length=94; release=r6.09; species=Dmel;	27.7	2	0.03	GDNITLIQNVSPTKD+VMVQPINLIFR
154	FBpp0078896|FBgn0086357|CG9539-PA|Sec61alpha-PA FBpp0311774|FBgn0086357|CG9539-PB|Sec61alpha-PB	1.0000	FBpp0078896 type=protein; loc=2L:complement(join(6480324..6480330,6480034..6480101,6477971..6479062,6477634..6477897)); ID=FBpp0078896; name=Sec61alpha-PA; parent=FBgn0086357,FBtr0079266; dbxref=FlyBase:FBpp0078896,FlyBase_Annotation_IDs:CG9539-PA,GB_protein:AAF52389.2,REFSEQ:NP_609034,GB_protein:AAF52389,FlyMine:FBpp0078896,modMine:FBpp0078896; MD5=7ebf272103cd1edb2363bdc448a608ca; length=476; r…	4.2	2	0.03	AFSPTTVTTGR+IIEVGDTPK
144	FBpp0078584|FBgn0037249|CG9805-PA|eIF3-S10-PA FBpp0312226|FBgn0037249|CG9805-PD|eIF3-S10-PD	1.0000	FBpp0078584 type=protein; loc=3R:complement(join(4433699..4433747,4432517..4433601,4430228..4432466,4430119..4430168)); ID=FBpp0078584; name=eIF3-S10-PA; parent=FBgn0037249,FBtr0078944; dbxref=FlyBase:FBpp0078584,FlyBase_Annotation_IDs:CG9805-PA,GB_protein:AAF52126.1,REFSEQ:NP_649470,GB_protein:AAF52126,FlyMine:FBpp0078584,modMine:FBpp0078584; MD5=a9e06dfa231684c2368069e26acb24ea; length=1140; re…	2.2	2	0.03	LAVLLGLPQPPTR+SQLVNMSTVLTR
135	FBpp0078139|FBgn0027532|CG7139-PA|CG7139-PA	1.0000	FBpp0078139 type=protein; loc=3L:complement(join(22070768..22071526,22069376..22070162,22067905..22069195,22067775..22067847)); ID=FBpp0078139; name=CG7139-PA; parent=FBgn0027532,FBtr0078486; dbxref=FlyBase:FBpp0078139,FlyBase_Annotation_IDs:CG7139-PA,GB_protein:AAF51804.1,REFSEQ:NP_649378,GB_protein:AAF51804,FlyMine:FBpp0078139,modMine:FBpp0078139; MD5=0aac84a09d410e1b12e7dcb2b8527378; length=96…	2.2	2	0.03	DFVLSSDDYFK+SELSIIDLLR
133	FBpp0078007|FBgn0267849|CG5081-PA|Syx7-PA FBpp0078008|FBgn0267849|CG5081-PB|Syx7-PB	1.0000	FBpp0078007 type=protein; loc=3L:join(21446255..21446375,21446443..21446512,21446863..21447007,21447081..21447497,21447556..21447651); ID=FBpp0078007; name=Syx7-PA; parent=FBgn0267849,FBtr0078351; dbxref=FlyBase:FBpp0078007,FlyBase_Annotation_IDs:CG5081-PA,GB_protein:AAF51725.1,REFSEQ:NP_730632,GB_protein:AAF51725,FlyMine:FBpp0078007,modMine:FBpp0078007; MD5=8a39c5ed8656829618a3316e532a9f5a; leng…	8.9	2	0.03	ELENNIVGVNEIYK+LAQIIATSIQK
132	FBpp0077962|FBgn0028427|CG10504-PA|Ilk-PA	1.0000	FBpp0077962 type=protein; loc=3L:join(21217064..21217152,21217567..21217732,21217791..21218336,21218399..21218944); ID=FBpp0077962; name=Ilk-PA; parent=FBgn0028427,FBtr0078305; dbxref=FlyBase:FBpp0077962,FlyBase_Annotation_IDs:CG10504-PA,GB_protein:AAF51691.1,REFSEQ:NP_525001,GB_protein:AAF51691,FlyMine:FBpp0077962,modMine:FBpp0077962; MD5=ff769041815022711a5d604554fc2fa6; length=448; release=r6.…	2.2	2	0.03	FDMVVPILEK
14	FBpp0070658|FBgn0025615|CG3024-PA|Torsin-PA FBpp0311758|FBgn0025615|CG3024-PB|Torsin-PB	1.0000	FBpp0070658 type=protein; loc=X:complement(join(4649573..4649765,4648685..4649514)); ID=FBpp0070658; name=Torsin-PA; parent=FBgn0025615,FBtr0070690; dbxref=FlyBase:FBpp0070658,GB_protein:AAF45969.2,FlyBase_Annotation_IDs:CG3024-PA,REFSEQ:NP_572178,GB_protein:AAF45969,FlyMine:FBpp0070658,modMine:FBpp0070658; MD5=e68ad3ad829a5d83fe2fa56d7be97379; length=340; release=r6.09; species=Dmel;;FBpp0311758…	5.6	2	0.03	LSDFEPLLR+SLFIFDEVDK
126	FBpp0077487|FBgn0262126|CG10882-PA|Sec24CD-PA FBpp0302999|FBgn0262126|CG10882-PB|Sec24CD-PB FBpp0303000|FBgn0262126|CG10882-PC|Sec24CD-PC	1.0000	FBpp0077487 type=protein; loc=2L:complement(join(2236308..2236541,2234928..2235899,2234409..2234868,2234235..2234350,2233110..2233977,2232257..2233047,2232048..2232188)); ID=FBpp0077487; name=Sec24CD-PA; parent=FBgn0262126,FBtr0077810; dbxref=FlyBase:FBpp0077487,FlyBase_Annotation_IDs:CG10882-PA,GB_protein:AAF51283.2,REFSEQ:NP_608664,GB_protein:AAF51283,FlyMine:FBpp0077487,modMine:FBpp0077487; MD…	2.6	2	0.03	LLVFNSTLPIAEAPGK+TTALPLTLNISPLAK
125	FBpp0077424|FBgn0026479|CG3210-PA|Drp1-PA FBpp0307166|FBgn0026479|CG3210-PB|Drp1-PB	1.0000	FBpp0077424 type=protein; loc=2L:complement(join(2585170..2585271,2584257..2584401,2583534..2584198,2582867..2583318,2582466..2582811,2582174..2582402,2581898..2582109,2581782..2581838)); ID=FBpp0077424; name=Drp1-PA; parent=FBgn0026479,FBtr0077744; dbxref=FlyBase:FBpp0077424,FlyBase_Annotation_IDs:CG3210-PA,GB_protein:AAF51235.1,REFSEQ:NP_608694,GB_protein:AAF51235,FlyMine:FBpp0077424,modMine:FB…	3.9	2	0.03	TDSDPYSQINLGQR+VPVGDQPEDIEAQIK
122	FBpp0077214|FBgn0031544|CG17593-PA|CG17593-PA FBpp0305448|FBgn0031544|CG17593-PB|CG17593-PB	1.0000	FBpp0077214 type=protein; loc=2L:join(3514984..3515277,3515720..3516268,3516330..3516677,3516736..3516975); ID=FBpp0077214; name=CG17593-PA; parent=FBgn0031544,FBtr0077525; dbxref=FlyBase:FBpp0077214,FlyBase_Annotation_IDs:CG17593-PA,GB_protein:AAF51095.1,REFSEQ:NP_608786,GB_protein:AAF51095,FlyMine:FBpp0077214,modMine:FBpp0077214; MD5=fa7fade771163195529712a31d7afa3f; length=476; release=r6.09; …	5.5	2	0.03	ALLDENFALVGDDGK+AVLLAGFNLPK
121	FBpp0077147|FBgn0027609|CG15437-PA|morgue-PA	1.0000	FBpp0077147 type=protein; loc=2L:complement(join(4444464..4444607,4443070..4444401)); ID=FBpp0077147; name=morgue-PA; parent=FBgn0027609,FBtr0077457; dbxref=FlyBase:FBpp0077147,FlyBase_Annotation_IDs:CG15437-PA,GB_protein:AAF51013.1,REFSEQ:NP_608833,GB_protein:AAF51013,FlyMine:FBpp0077147,modMine:FBpp0077147; MD5=a5093a958c95bddc9c49d62c7a82ea95; length=491; release=r6.09; species=Dmel;	6.3	2	0.03	AINPFLLPIK+GEANLLNSYESEGISAIPLDR
13	FBpp0070606|FBgn0000221|CG4934-PA|brn-PA	1.0000	FBpp0070606 type=protein; loc=X:4104486..4105463; ID=FBpp0070606; name=brn-PA; parent=FBgn0000221,FBtr0070638; dbxref=FlyBase:FBpp0070606,FlyBase_Annotation_IDs:CG4934-PA,GB_protein:AAF45918.1,REFSEQ:NP_476901,GB_protein:AAF45918,FlyMine:FBpp0070606,modMine:FBpp0070606; MD5=75a239c85c51bdd25df8d6ea6445ae2b; length=325; release=r6.09; species=Dmel;	11.4	2	0.03	GPDSYSSVIASHEFGDPEEMTR+VPSFTAEVPVDQPAR
117	FBpp0076897|FBgn0011710|CG1403-PA|Sep1-PA	1.0000	FBpp0076897 type=protein; loc=X:join(21358376..21358393,21359512..21359704,21359771..21360029,21360156..21360521,21360589..21360838); ID=FBpp0076897; name=Sep1-PA; parent=FBgn0011710,FBtr0077198; dbxref=GB_protein:AAF50825.1,FlyBase:FBpp0076897,FlyBase_Annotation_IDs:CG1403-PA,REFSEQ:NP_523430,GB_protein:AAF50825,FlyMine:FBpp0076897,modMine:FBpp0076897; MD5=596c21fcd0ee97090e1785d227ad1759; lengt…	8.6	2	0.03	DSSSQVVSNSVLGEK+STLVNSLFLTDLYPER
113	FBpp0076824|FBgn0040298|CG32417-PA|Myt1-PA	1.0000	FBpp0076824 type=protein; loc=3L:complement(join(5778587..5779541,5778379..5778524,5777958..5778322,5777764..5777899)); ID=FBpp0076824; name=Myt1-PA; parent=FBgn0040298,FBtr0077118; dbxref=FlyBase:FBpp0076824,FlyBase_Annotation_IDs:CG32417-PA,GB_protein:AAF50747.3,REFSEQ:NP_647987,GB_protein:AAF50747,FlyMine:FBpp0076824,modMine:FBpp0076824; MD5=df5d39eca0c6aa998ebec807c54ea987; length=533; releas…	4.7	2	0.03	GYVAVDNNNLNR+LGEGSFGEVFQVR
110	FBpp0076552|FBgn0011640|CG8597-PA|lark-PA FBpp0076553|FBgn0011640|CG8597-PB|lark-PB FBpp0076554|FBgn0011640|CG8597-PC|lark-PC FBpp0076555|FBgn0011640|CG8597-PD|lark-PD FBpp0076556|FBgn0011640|CG8597-PE|lark-PE	1.0000	FBpp0076552 type=protein; loc=3L:join(7340069..7340770,7340876..7341114,7341353..7341470); ID=FBpp0076552; name=lark-PA; parent=FBgn0011640,FBtr0076841; dbxref=FlyBase_Annotation_IDs:CG8597-PA,FlyBase:FBpp0076552,GB_protein:AAF50578.1,REFSEQ:NP_523957,GB_protein:AAF50578; MD5=498cc25e6484a5d938da98774852f7fd; length=352; release=r6.09; species=Dmel;;FBpp0076553 type=protein; loc=3L:join(7340069..…	8.2	2	0.03	DAIQNLNGYTLNEFAIK+EPPSPLSAGGYR
482	FBpp0289967|FBgn0037655|CG11984-PD|CG11984-PD FBpp0289968|FBgn0037655|CG11984-PE|CG11984-PE FBpp0289969|FBgn0037655|CG11984-PF|CG11984-PF FBpp0289970|FBgn0037655|CG11984-PG|CG11984-PG FBpp0289971|FBgn0037655|CG11984-PH|CG11984-PH FBpp0289972|FBgn0037655|CG11984-PI|CG11984-PI	0.9999	FBpp0289967 type=protein; loc=3R:complement(join(9013316..9013331,9012837..9013261,9012045..9012305,9011674..9011949,9011363..9011604,9010673..9011252)); ID=FBpp0289967; name=CG11984-PD; parent=FBgn0037655,FBtr0300743; dbxref=REFSEQ:NP_731305,GB_protein:AAF54324,FlyBase:FBpp0289967,FlyBase_Annotation_IDs:CG11984-PD; MD5=19d6a7df1ddfc927b5b7784a3f763578; length=599; release=r6.09; species=Dmel;;FB…	12.2	2	0.03	ANTTQTSGTGGLGGAGATAAPGGGASGAGTKPTADRGIERR+ELISFLDEPSAIR+QNASAATAAGNTNQIPDTR
481	FBpp0088880|FBgn0025682|CG9148-PB|scf-PB FBpp0088881|FBgn0025682|CG9148-PA|scf-PA	0.9999	FBpp0088880 type=protein; loc=3L:join(1299137..1299200,1299319..1299833); ID=FBpp0088880; name=scf-PB; parent=FBgn0025682,FBtr0089941; dbxref=FlyBase:FBpp0088880,FlyBase_Annotation_IDs:CG9148-PB,GB_protein:AAN11468.1,REFSEQ:NP_477393,GB_protein:AAN11468,FlyMine:FBpp0088880,modMine:FBpp0088880; MD5=4b11b7fc8bfe692cf49f307e25686659; length=192; release=r6.09; species=Dmel;;FBpp0088881 type=protein;…	6.2	2	0.03	ISVDEYIGDMYR
480	FBpp0087084|FBgn0010339|CG8340-PA|128up-PA	0.9999	FBpp0087084 type=protein; loc=2R:join(12037423..12037464,12037597..12037717,12037771..12038611,12038677..12038779); ID=FBpp0087084; name=128up-PA; parent=FBgn0010339,FBtr0087976; dbxref=FlyBase_Annotation_IDs:CG8340-PA,FlyBase:FBpp0087084,GB_protein:AAF58591.1,REFSEQ:NP_536733,GB_protein:AAF58591,FlyMine:FBpp0087084,modMine:FBpp0087084; MD5=8ebf9607cb9a2f0750a1cf16b780ff5f; length=368; release=r6…	6.8	2	0.03	IQLLDLPGIIEGAK+VGFVGFPSVGK
479	FBpp0086769|FBgn0033879|CG6543-PA|CG6543-PA FBpp0086770|FBgn0033879|CG6543-PB|CG6543-PB	0.9999	FBpp0086769 type=protein; loc=2R:complement(join(13854102..13854198,13853181..13853905,13853050..13853115)); ID=FBpp0086769; name=CG6543-PA; parent=FBgn0033879,FBtr0087643; dbxref=FlyBase:FBpp0086769,FlyBase_Annotation_IDs:CG6543-PA,GB_protein:AAF58326.1,REFSEQ:NP_610910,GB_protein:AAF58326,modMine:FBpp0086769; MD5=4b91cc34197b0b9aecbe45ee0af9f0af; length=295; release=r6.09; species=Dmel;;FBpp008…	9.8	2	0.03	EAVNTAYETTLQEGLK+VVPADQLLGEAVK
478	FBpp0086616|FBgn0033935|CG10105-PA|Sin1-PA	0.9999	FBpp0086616 type=protein; loc=2R:14411907..14413616; ID=FBpp0086616; name=Sin1-PA; parent=FBgn0033935,FBtr0087487; dbxref=GB_protein:AAF58247.1,FlyBase:FBpp0086616,FlyBase_Annotation_IDs:CG10105-PA,REFSEQ:NP_610963,GB_protein:AAF58247,FlyMine:FBpp0086616,modMine:FBpp0086616; MD5=57fd212659c93bb8a9cfbec21f8969df; length=569; release=r6.09; species=Dmel;	6.9	2	0.03	ANDDDLSDEGVQSQLTEQLAK+SVNYQEEVQPPESDDFFK
477	FBpp0084813|FBgn0039674|CG1907-PA|CG1907-PA	0.9999	FBpp0084813 type=protein; loc=3R:join(29619531..29619650,29619722..29620555); ID=FBpp0084813; name=CG1907-PA; parent=FBgn0039674,FBtr0085447; dbxref=FlyBase:FBpp0084813,FlyBase_Annotation_IDs:CG1907-PA,GB_protein:AAF56907.1,REFSEQ:NP_651703,GB_protein:AAF56907,FlyMine:FBpp0084813,modMine:FBpp0084813; MD5=ca52c17e788e1c28a5fc7e0ce0bef92f; length=317; release=r6.09; species=Dmel;	8.8	2	0.03	EGPLALYQGIGAALLR+LGMYTYLNDLFR
475	FBpp0081811|FBgn0037850|CG14695-PA|CG14695-PA	0.9999	FBpp0081811 type=protein; loc=3R:complement(10878404..10879273); ID=FBpp0081811; name=CG14695-PA; parent=FBgn0037850,FBtr0082335; dbxref=FlyBase:FBpp0081811,FlyBase_Annotation_IDs:CG14695-PA,GB_protein:AAF54574.1,REFSEQ:NP_650032,GB_protein:AAF54574,FlyMine:FBpp0081811,modMine:FBpp0081811; MD5=1cf7e878b5e30070a0a504a0cc6f4c65; length=289; release=r6.09; species=Dmel;	9.7	2	0.03	LLASEDLPIVIVDK+QPELIDFDADGEPR
474	FBpp0081467|FBgn0000412|CG9745-PC|D1-PC FBpp0081468|FBgn0000412|CG9745-PA|D1-PA FBpp0290739|FBgn0000412|CG9745-PD|D1-PD	0.9999	FBpp0081467 type=protein; loc=3R:complement(join(9239490..9239904,9238519..9239171)); ID=FBpp0081467; name=D1-PC; parent=FBgn0000412,FBtr0081987; dbxref=FlyBase:FBpp0081467,FlyBase_Annotation_IDs:CG9745-PC,GB_protein:AAN13412.1,REFSEQ:NP_731320,GB_protein:AAN13412; MD5=27491c3a75fdf5c1c8fa3e7977520c6b; length=355; release=r6.09; species=Dmel;;FBpp0081468 type=protein; loc=3R:complement(join(92394…	7.9	2	0.03	AVESNGDGEPQVPK+SSTAAVAAISPGIK
473	FBpp0079118|FBgn0025687|CG7144-PA|LKRSDH-PA FBpp0310050|FBgn0025687|CG7144-PB|LKRSDH-PB	0.9999	FBpp0079118 type=protein; loc=2L:complement(join(7795775..7795834,7795510..7795653,7794592..7794768,7794148..7794526,7793509..7794083,7792175..7793330,7791939..7792115,7791758..7791876)); ID=FBpp0079118; name=LKRSDH-PA; parent=FBgn0025687,FBtr0079495; dbxref=FlyBase:FBpp0079118,FlyBase_Annotation_IDs:CG7144-PA,GB_protein:AAF52559.2,REFSEQ:NP_609150,GB_protein:AAF52559,FlyMine:FBpp0079118,modMine:…	3.9	2	0.03	IGDVDGIESLGLLDDTPVVK+SLDFLPGFALEGFPNR
472	FBpp0078663|FBgn0031681|CG31651-PA|pgant5-PA FBpp0110323|FBgn0031681|CG31651-PB|pgant5-PB	0.9999	FBpp0078663 type=protein; loc=2L:complement(join(5078462..5078988,5078234..5078400,5077774..5078092,5077535..5077712,5077077..5077257,5074390..5074529,5074092..5074325,5073883..5074029)); ID=FBpp0078663; name=pgant5-PA; parent=FBgn0031681,FBtr0079026; dbxref=FlyBase:FBpp0078663,FlyBase_Annotation_IDs:CG31651-PA,GB_protein:AAF52218.2,REFSEQ:NP_608906,GB_protein:AAF52218,FlyMine:FBpp0078663,modMine…	3.8	2	0.03	EIILVDDASER+SGEYDVELPNAER
471	FBpp0078359|FBgn0262125|CG1250-PB|Sec23-PB FBpp0078360|FBgn0262125|CG1250-PA|Sec23-PA FBpp0293334|FBgn0262125|CG1250-PD|Sec23-PD FBpp0301099|FBgn0262125|CG1250-PE|Sec23-PE FBpp0301949|FBgn0262125|CG1250-PF|Sec23-PF FBpp0303346|FBgn0262125|CG1250-PG|Sec23-PG FBpp0308424|FBgn0262125|CG1250-PH|Sec23-PH	0.9999	FBpp0078359 type=protein; loc=3R:join(5649382..5649660,5649720..5650969,5651032..5651185,5651254..5651802,5652381..5652470); ID=FBpp0078359; name=Sec23-PB; parent=FBgn0262125,FBtr0078710; dbxref=FlyBase:FBpp0078359,FlyBase_Annotation_IDs:CG1250-PB,GB_protein:AAF51979.2,REFSEQ:NP_730979,GB_protein:AAF51979; MD5=e1ae7f1fbbe2747f9ad1581afe53e349; length=773; release=r6.09; species=Dmel;;FBpp0078360 …	4.5	2	0.03	QLLQAPVDDAQEILQTR+SQFLQVFNNSPDETTFYR
470	FBpp0076893|FBgn0000709|CG1484-PA|fliI-PA	0.9999	FBpp0076893 type=protein; loc=X:join(21339894..21339947,21340111..21343265,21343501..21343651,21343775..21344185); ID=FBpp0076893; name=fliI-PA; parent=FBgn0000709,FBtr0077192; dbxref=FlyBase:FBpp0076893,FlyBase_Annotation_IDs:CG1484-PA,GB_protein:AAF50830.2,REFSEQ:NP_525097,GB_protein:AAF50830,FlyMine:FBpp0076893,modMine:FBpp0076893; MD5=2ff0b8ab01218a3814818b23c05f6854; length=1256; release=r6.…	1.8	2	0.03	QLPSLQSLEVLK+TDLAALFMPR
465	FBpp0073459|FBgn0030365|CG1796-PA|Tango4-PA	0.9999	FBpp0073459 type=protein; loc=X:join(12021160..12021278,12021338..12022667); ID=FBpp0073459; name=Tango4-PA; parent=FBgn0030365,FBtr0073622; dbxref=FlyBase:FBpp0073459,FlyBase_Annotation_IDs:CG1796-PA,GB_protein:AAF48133.1,REFSEQ:NP_572778,GB_protein:AAF48133,FlyMine:FBpp0073459,modMine:FBpp0073459; MD5=55995a65b5afe1c1f6fa537076d5b996; length=482; release=r6.09; species=Dmel;	8.1	2	0.03	THDLFVSNQGNLPEIDER+TLAITDGSATDAASGAGSLVK
464	FBpp0072687|FBgn0026372|CG7977-PA|RpL23A-PA	0.9999	FBpp0072687 type=protein; loc=3L:complement(join(1668596..1668626,1667809..1668221,1667346..1667735)); ID=FBpp0072687; name=RpL23A-PA; parent=FBgn0026372,FBtr0072805; dbxref=FlyBase:FBpp0072687,FlyBase_Annotation_IDs:CG7977-PA,GB_protein:AAF47545.1,REFSEQ:NP_523886,GB_protein:AAF47545,FlyMine:FBpp0072687,modMine:FBpp0072687; MD5=72c109ba1880501fee25f5f1a556a4f0; length=277; release=r6.09; species…	6.9	2	0.03	MDAYNIIK+VNVLIRPDGQK
463	FBpp0071303|FBgn0264691|CG3004-PA|Lst8-PA	0.9999	FBpp0071303 type=protein; loc=X:complement(join(9605762..9605875,9604878..9605705)); ID=FBpp0071303; name=Lst8-PA; parent=FBgn0264691,FBtr0071368; dbxref=FlyBase:FBpp0071303,FlyBase_Annotation_IDs:CG3004-PA,GB_protein:AAF46509.2,REFSEQ:NP_572572,GB_protein:AAF46509,FlyMine:FBpp0071303,modMine:FBpp0071303; MD5=b6690b78f5a9a2c836f470bf4bc93d82; length=313; release=r6.09; species=Dmel;	9.9	2	0.03	FVETSQVNALDR+IVPEVDASIQDVAISPDGR
462	FBpp0070208|FBgn0023169|CG3051-PA|AMPKalpha-PA FBpp0070209|FBgn0023169|CG3051-PB|AMPKalpha-PB FBpp0089374|FBgn0023169|CG3051-PC|AMPKalpha-PC	0.9999	FBpp0070208 type=protein; loc=X:join(1375909..1376187,1376696..1378165); ID=FBpp0070208; name=AMPKalpha-PA; parent=FBgn0023169,FBtr0070216; dbxref=FlyBase:FBpp0070208,FlyBase_Annotation_IDs:CG3051-PA,GB_protein:AAF45614.1,REFSEQ:NP_477313,GB_protein:AAF45614,FlyMine:FBpp0070208,modMine:FBpp0070208; MD5=47ac5b6cccfe57d6b140c053877d8b3d; length=582; release=r6.09; species=Dmel;;FBpp0070209 type=pro…	5.0	2	0.03	IADFGLSNMMLDGEFLR+SGIFPIPEYLNK
493a	FBpp0073588|FBgn0030468|CG1622-PA|CG1622-PA	0.9998	FBpp0073588 type=protein; loc=X:join(13297230..13297239,13297307..13297447,13297527..13297651,13297747..13297882,13298706..13298812,13298896..13299573); ID=FBpp0073588; name=CG1622-PA; parent=FBgn0030468,FBtr0073757; dbxref=FlyBase:FBpp0073588,FlyBase_Annotation_IDs:CG1622-PA,GB_protein:AAF48249.1,REFSEQ:NP_572872,GB_protein:AAF48249,FlyMine:FBpp0073588,modMine:FBpp0073588; MD5=941661e0ca02ab86be…	11.1	2	0.03	MDEDYSASSSAGGGKK+STAGTGGGPGAAGQDADYQDYPEGGVER
492	FBpp0293061|FBgn0262601|CG5352-PB|SmB-PB	0.9998	FBpp0293061 type=protein; loc=2L:complement(join(10426494..10426496,10425528..10426124)); ID=FBpp0293061; name=SmB-PB; parent=FBgn0262601,FBtr0304118; dbxref=FlyBase:FBpp0293061,FlyBase_Annotation_IDs:CG5352-PB,REFSEQ:NP_001188780,GB_protein:ADV37030; MD5=61f4e1aaf8cf50d82e671a0638546550; length=199; release=r6.09; species=Dmel;	11.1	2	0.03	VLGFVLLR+VPIPGAAPGPGIGR
491	FBpp0086514|FBgn0034013|CG8166-PA|unc-5-PA FBpp0309017|FBgn0034013|CG8166-PB|unc-5-PB	0.9998	FBpp0086514 type=protein; loc=2R:join(15357028..15357712,15358009..15358290,15358579..15358749,15360415..15360468,15361983..15362300,15364513..15364641,15364746..15364938,15365711..15365784,15365843..15367155); ID=FBpp0086514; name=unc-5-PA; parent=FBgn0034013,FBtr0087382; dbxref=FlyBase:FBpp0086514,FlyBase_Annotation_IDs:CG8166-PA,GB_protein:AAF58143.2,REFSEQ:NP_611033,GB_protein:AAF58143,FlyMin…	2.4	2	0.03	NYSFVKPVILK+SSTYEMLGSAGGQLR
490	FBpp0083630|FBgn0038950|CG5382-PB|CG5382-PB	0.9998	FBpp0083630 type=protein; loc=3R:complement(join(22365712..22365813,22365537..22365648,22365276..22365469,22365019..22365220,22364668..22364957)); ID=FBpp0083630; name=CG5382-PB; parent=FBgn0038950,FBtr0084237; dbxref=FlyBase_Annotation_IDs:CG5382-PB,FlyBase:FBpp0083630,GB_protein:AAF55977.1,REFSEQ:NP_732721,GB_protein:AAF55977,FlyMine:FBpp0083630,modMine:FBpp0083630; MD5=5879c8202d271c63ba84bc2e…	9.4	2	0.03	NGLGLALLSEEQSSSLK+QAALPANTAPR
489	FBpp0080751|FBgn0041789|CG31794-PC|Pax-PC FBpp0080752|FBgn0041789|CG31794-PF|Pax-PF FBpp0080753|FBgn0041789|CG31794-PB|Pax-PB FBpp0080754|FBgn0041789|CG31794-PA|Pax-PA FBpp0099871|FBgn0041789|CG31794-PG|Pax-PG FBpp0297553|FBgn0041789|CG31794-PH|Pax-PH FBpp0306283|FBgn0041789|CG31794-PJ|Pax-PJ FBpp0306284|FBgn0041789|CG31794-PK|Pax-PK	0.9998	FBpp0080751 type=protein; loc=2L:complement(join(19426206..19426218,19410480..19410643,19410248..19410413,19409769..19409910,19409612..19409703,19409404..19409549,19403999..19404682,19401106..19401372)); ID=FBpp0080751; name=Pax-PC; parent=FBgn0041789,FBtr0081210; dbxref=FlyBase:FBpp0080751,GB_protein:AAN11037.1,FlyBase_Annotation_IDs:CG31794-PC,REFSEQ:NP_724183,GB_protein:AAN11037,FlyMine:FBpp00…	10.6	2	0.03	AQPQVYQEHYSVETR+LTGPDGPVGTVEEQIVQQK+SPTAGHDFNGSSTTPGYANQGSLPR
488	FBpp0079520|FBgn0043456|CG4747-PA|CG4747-PA FBpp0292905|FBgn0043456|CG4747-PB|CG4747-PB FBpp0310306|FBgn0043456|CG4747-PC|CG4747-PC	0.9998	FBpp0079520 type=protein; loc=2L:join(10004047..10004126,10004535..10004571,10005424..10005506,10005568..10006417,10006475..10006585,10006908..10007178,10007255..10007341,10007414..10007503,10007567..10007766); ID=FBpp0079520; name=CG4747-PA; parent=FBgn0043456,FBtr0079930; dbxref=FlyBase:FBpp0079520,FlyBase_Annotation_IDs:CG4747-PA,GB_protein:AAF52846.3,REFSEQ:NP_609336,GB_protein:AAF52846,FlyMi…	4.7	2	0.03	LGYSEHDSSAVFVR+YIDDPAEVDEQVNK
487	FBpp0078761|FBgn0031708|CG7382-PA|CG7382-PA	0.9998	FBpp0078761 type=protein; loc=2L:complement(join(5519683..5519812,5519212..5519621,5518986..5519156)); ID=FBpp0078761; name=CG7382-PA; parent=FBgn0031708,FBtr0079130; dbxref=FlyBase:FBpp0078761,FlyBase_Annotation_IDs:CG7382-PA,GB_protein:AAF52252.1,REFSEQ:NP_608929,GB_protein:AAF52252,FlyMine:FBpp0078761,modMine:FBpp0078761; MD5=e00c848bde3f9635de10bec575f71167; length=236; release=r6.09; species…	11.4	2	0.03	SQDNTQVSTDVRPIGEK+VQDAIGAPIK
486	FBpp0078278|FBgn0028690|CG1100-PA|Rpn5-PA	0.9998	FBpp0078278 type=protein; loc=3R:join(5789776..5790824,5790884..5791040,5791103..5791405); ID=FBpp0078278; name=Rpn5-PA; parent=FBgn0028690,FBtr0078629; dbxref=FlyBase:FBpp0078278,FlyBase_Annotation_IDs:CG1100-PA,GB_protein:AAF51952.1,REFSEQ:NP_649588,GB_protein:AAF51952,FlyMine:FBpp0078278,modMine:FBpp0078278; MD5=b71ac685f18192aefd215ce53557d974; length=502; release=r6.09; species=Dmel;	5.8	2	0.03	IDRPAGIIYFTQK+TGLTPVDSAASTDEQK
485	FBpp0074713|FBgn0036891|CG9372-PA|CG9372-PA	0.9998	FBpp0074713 type=protein; loc=3L:join(19606581..19606668,19606833..19606981,19607041..19607177,19607246..19607825,19608003..19608275); ID=FBpp0074713; name=CG9372-PA; parent=FBgn0036891,FBtr0074945; dbxref=FlyBase:FBpp0074713,FlyBase_Annotation_IDs:CG9372-PA,GB_protein:AAF49135.1,REFSEQ:NP_649132,GB_protein:AAF49135,FlyMine:FBpp0074713,modMine:FBpp0074713; MD5=35b1ba4f549ad2e94828dbecb089d030; le…	6.4	2	0.03	FSPQVVTSADGDEPR+QAPTSQLLENK
483	FBpp0070430|FBgn0029629|CG8636-PA|eIF3ga-PA	0.9998	FBpp0070430 type=protein; loc=X:complement(2609373..2610182); ID=FBpp0070430; name=eIF3ga-PA; parent=FBgn0029629,FBtr0070446; dbxref=FlyBase:FBpp0070430,FlyBase_Annotation_IDs:CG8636-PA,GB_protein:AAF45796.1,REFSEQ:NP_570011,GB_protein:AAF45796,FlyMine:FBpp0070430,modMine:FBpp0070430; MD5=5450dea4abddd1c19304bae9ab5a30d7; length=269; release=r6.09; species=Dmel;	11.5	2	0.03	ASAAAAAAVDAPK+ISNLSESMTEADLEELVK
500	FBpp0312367|FBgn0267433|CG45786-PC|kl-5-PC	0.9997	FBpp0312367 type=protein; loc=Y:complement(join(137358..137486,128834..129007,128519..128778,128122..128461,127799..128064,127175..127742,127005..127117,126662..126953,126450..126603,102671..103501,102163..102614,99309..102116,83226..87157,29254..29392,29029..29195,26217..28976,22250..22544)); ID=FBpp0312367; name=kl-5-PC; parent=FBgn0267433,FBtr0346772; dbxref=FlyBase:FBpp0312367,FlyBase_Annotat…	1.3	2	0.03	LNLISGSKNAAGMVAK+MPSSIWLAGFFNPQSLLTAIMQQTARKNEWPLDR+RSLNELDLGLK
499	FBpp0086581|FBgn0015714|CG10241-PA|Cyp6a17-PA FBpp0311631|FBgn0015714|CG10241-PB|Cyp6a17-PB	0.9997	FBpp0086581 type=protein; loc=2R:join(14873980..14875063,14875124..14875545); ID=FBpp0086581; name=Cyp6a17-PA; parent=FBgn0015714,FBtr0087451; dbxref=FlyBase:FBpp0086581,FlyBase_Annotation_IDs:CG10241-PA,GB_protein:AAF58190.1,REFSEQ:NP_652018,GB_protein:AAF58190,FlyMine:FBpp0086581,modMine:FBpp0086581; MD5=a0d2d4beaa7467400d78cb0aa0ab3e8a; length=501; release=r6.09; species=Dmel;;FBpp0311631 type…	7.0	2	0.03	GVFYNEIDDPLSATLFSIEGQK+NILISAENGIHLK
498	FBpp0086538|FBgn0033984|CG10255-PA|Lap1-PA FBpp0292771|FBgn0033984|CG10255-PB|Lap1-PB	0.9997	FBpp0086538 type=protein; loc=2R:join(14936146..14936298,14936355..14936490,14936547..14936836,14937050..14938843,14938905..14939081); ID=FBpp0086538; name=Lap1-PA; parent=FBgn0033984,FBtr0087407; dbxref=GB_protein:AAF58179.1,FlyBase:FBpp0086538,FlyBase_Annotation_IDs:CG10255-PA,REFSEQ:NP_611007,GB_protein:AAF58179,FlyMine:FBpp0086538,modMine:FBpp0086538; MD5=f6bb4654c67e980f5eaf0f7a42815c9f; len…	3.5	2	0.03	LDIGGNEFTELPEVVGELK+TLEELYLSTTR
497	FBpp0084755|FBgn0039644|CG11897-PA|CG11897-PA FBpp0084756|FBgn0039644|CG11897-PB|CG11897-PB	0.9997	FBpp0084755 type=protein; loc=3R:join(29158611..29158690,29160177..29160407,29160471..29162456,29162517..29163070,29163213..29164161,29164225..29164549); ID=FBpp0084755; name=CG11897-PA; parent=FBgn0039644,FBtr0085386; dbxref=FlyBase:FBpp0084755,FlyBase_Annotation_IDs:CG11897-PA,GB_protein:AAF56869.2,REFSEQ:NP_733278,GB_protein:AAF56869,FlyMine:FBpp0084755,modMine:FBpp0084755; MD5=4b735ef8391de04…	2.6	2	0.03	SPVFSLTNQTFQGLTTIR+SQVSIIPQDPVLFSGTLR
496	FBpp0082062|FBgn0086134|CG5266-PA|Prosalpha2-PA	0.9997	FBpp0082062 type=protein; loc=3R:join(12431441..12431481,12431584..12431660,12431746..12432001,12432067..12432222,12432287..12432461); ID=FBpp0082062; name=Prosalpha2-PA; parent=FBgn0086134,FBtr0082590; dbxref=FlyBase:FBpp0082062,FlyBase_Annotation_IDs:CG5266-PA,GB_protein:AAF54814.1,REFSEQ:NP_524328,GB_protein:AAF54814,FlyMine:FBpp0082062,modMine:FBpp0082062; MD5=af9c5e4c69e67ef7aec6e097041ebc22…	10.3	2	0.02	EPIPVSQLVQR+YSFSLTTFSPSGK
495	FBpp0081217|FBgn0037442|CG10277-PA|godzilla-PA FBpp0081218|FBgn0037442|CG10277-PB|godzilla-PB FBpp0081219|FBgn0037442|CG10277-PC|godzilla-PC FBpp0112110|FBgn0037442|CG10277-PD|godzilla-PD	0.9997	FBpp0081217 type=protein; loc=3R:join(6385148..6385258,6385359..6385531,6385591..6385682,6385748..6385941,6386003..6386198,6386336..6386689,6386754..6386901,6386970..6387312); ID=FBpp0081217; name=godzilla-PA; parent=FBgn0037442,FBtr0081720; dbxref=FlyBase:FBpp0081217,FlyBase_Annotation_IDs:CG10277-PA,GB_protein:AAF54124.1,REFSEQ:NP_649653,GB_protein:AAF54124; MD5=d05a193140d66343a74f4a421c818118…	8.6	2	0.02	QPAVISVAAPPYLER+QVGQVSSASSAGGAAGSSSSVAAAAVAGTTR
494	FBpp0077824|FBgn0002121|CG2671-PB|l(2)gl-PB FBpp0077825|FBgn0002121|CG2671-PD|l(2)gl-PD FBpp0077826|FBgn0002121|CG2671-PE|l(2)gl-PE FBpp0077827|FBgn0002121|CG2671-PF|l(2)gl-PF FBpp0077828|FBgn0002121|CG2671-PC|l(2)gl-PC FBpp0077829|FBgn0002121|CG2671-PA|l(2)gl-PA FBpp0297544|FBgn0002121|CG2671-PG|l(2)gl-PG FBpp0297545|FBgn0002121|CG2671-PH|l(2)gl-PH FBpp0297546|FBgn0002121|CG2671-PI|l(2)gl-PI FBp…	0.9997	FBpp0077824 type=protein; loc=2L:complement(join(19885..19944,14933..15711,13683..14874,13520..13625,12286..12928,11779..12221,11410..11518,11215..11344)); ID=FBpp0077824; name=l(2)gl-PB; parent=FBgn0002121,FBtr0078166; dbxref=GB_protein:AAG22256.2,FlyBase:FBpp0077824,FlyBase_Annotation_IDs:CG2671-PB,REFSEQ:NP_722583,GB_protein:AAG22256,FlyMine:FBpp0077824,modMine:FBpp0077824; MD5=baf9ead682f4dc9…	2.2	2	0.02	LNPGAIESIR+SNLLDGEAIPTTER
506	FBpp0088436|FBgn0053503|CG33503-PA|Cyp12d1-d-PA FBpp0088437|FBgn0050489|CG30489-PA|Cyp12d1-p-PA FBpp0311725|FBgn0050489|CG30489-PB|Cyp12d1-p-PB	0.9996	FBpp0088436 type=protein; loc=2R:complement(join(11125513..11125614,11125127..11125452,11124956..11125072,11123871..11124891)); ID=FBpp0088436; name=Cyp12d1-d-PA; parent=FBgn0053503,FBtr0089418; dbxref=GB_protein:AAG22287.2,FlyBase:FBpp0088436,FlyBase_Annotation_IDs:CG33503-PA,GB_protein:AAG22287.3,FlyBase_Annotation_IDs:CG18240-PA,REFSEQ:NP_995812,GB_protein:AAG22287,FlyMine:FBpp0088436,modMine:…	7.5	2	0.03	LVFESLGLVAFDR+RQAGEKINSNSMLER+SAINPIFMQPR
505	FBpp0084667|FBgn0001215|CG9983-PA|Hrb98DE-PA FBpp0084668|FBgn0001215|CG9983-PE|Hrb98DE-PE FBpp0084669|FBgn0001215|CG9983-PB|Hrb98DE-PB FBpp0084670|FBgn0001215|CG9983-PC|Hrb98DE-PC FBpp0084671|FBgn0001215|CG9983-PD|Hrb98DE-PD FBpp0084672|FBgn0001215|CG9983-PF|Hrb98DE-PF	0.9996	FBpp0084667 type=protein; loc=3R:join(28599952..28599999,28600706..28601195,28602772..28602947,28603012..28603318,28603608..28603681); ID=FBpp0084667; name=Hrb98DE-PA; parent=FBgn0001215,FBtr0085298; dbxref=GB_protein:AAF56800.2,FlyBase:FBpp0084667,FlyBase_Annotation_IDs:CG9983-PA,REFSEQ:NP_733249,GB_protein:AAF56800,FlyMine:FBpp0084667,modMine:FBpp0084667; MD5=3eacfd0ffece75815b4831e66336bb90; l…	6.7	2	0.02	GFAFVEFDDYDPVDK+LFIGGLDYR
503	FBpp0084188|FBgn0039302|CG11856-PA|Nup358-PA FBpp0293235|FBgn0039302|CG11856-PB|Nup358-PB	0.9996	FBpp0084188 type=protein; loc=3R:join(25249631..25249702,25250223..25253235,25253292..25256293,25256355..25256855,25256925..25257057,25257122..25258129,25258201..25258559); ID=FBpp0084188; name=Nup358-PA; parent=FBgn0039302,FBtr0084813; dbxref=GB_protein:AAF56430.1,FlyBase:FBpp0084188,FlyBase_Annotation_IDs:CG11856-PA,GB_protein:AAF56430.2,REFSEQ:NP_651361,GB_protein:AAF56430,FlyMine:FBpp0084188,…	1.3	2	0.03	IDQAFNYALK+LNSNQLITEGNR+SLGSGLNLPPTSK
502	FBpp0078655|FBgn0261608|CG5827-PA|RpL37A-PA FBpp0078656|FBgn0261608|CG5827-PB|RpL37A-PB FBpp0291726|FBgn0261608|CG5827-PC|RpL37A-PC	0.9996	FBpp0078655 type=protein; loc=2L:join(5071155..5071157,5071227..5071355,5071609..5071755); ID=FBpp0078655; name=RpL37A-PA; parent=FBgn0261608,FBtr0079016; dbxref=REFSEQ:NP_524781,GB_protein:AAF52217,FlyBase_Annotation_IDs:CG5827-PA,FlyBase:FBpp0290844; MD5=81326c3e6dd0bbaffacb4945b717014c; length=92; release=r6.09; species=Dmel;;FBpp0078656 type=protein; loc=2L:join(5071155..5071157,5071227..5071…	19.6	2	0.02	TVAGGAWVYSTTAAASVR
501	FBpp0070143|FBgn0015288|CG7434-PA|RpL22-PA	0.9996	FBpp0070143 type=protein; loc=X:complement(join(765084..765095,764302..764922,762725..762991)); ID=FBpp0070143; name=RpL22-PA; parent=FBgn0015288,FBtr0070148; dbxref=FlyBase:FBpp0070143,FlyBase_Annotation_IDs:CG7434-PA,GB_protein:AAF45546.1,REFSEQ:NP_477134,GB_protein:AAF45546,FlyMine:FBpp0070143,modMine:FBpp0070143; MD5=a26dc5dfcb32ff692f0397cf729fb53a; length=299; release=r6.09; species=Dmel;	7.7	2	0.03	LIVSSDVHFSK+VNNLGNNVTFER
511	FBpp0088192|FBgn0052850|CG32850-PA|CG32850-PA FBpp0305836|FBgn0052850|CG32850-PB|CG32850-PB	0.9995	FBpp0088192 type=protein; loc=4:join(316417..316509,319449..319799); ID=FBpp0088192; name=CG32850-PA; parent=FBgn0052850,FBtr0089123; dbxref=FlyBase:FBpp0088192,FlyBase_Annotation_IDs:CG32850-PA,GB_protein:AAN06527.1,REFSEQ:NP_726563,GB_protein:AAN06527,FlyMine:FBpp0088192,modMine:FBpp0088192; MD5=56e9271a5d7ff4e1a28407833c281581; length=147; release=r6.09; species=Dmel;;FBpp0305836 type=protein;…	24.7	2	0.03	ELYPSTSSSTTLTPSSNNR+IGLMQYLPIGTYDGSSK
510	FBpp0077788|FBgn0003444|CG11561-PA|smo-PA	0.9995	FBpp0077788 type=protein; loc=2L:join(277826..277863,277930..278323,278643..279124,279185..279805,279870..280040,280110..281514); ID=FBpp0077788; name=smo-PA; parent=FBgn0003444,FBtr0078129; dbxref=FlyBase:FBpp0077788,FlyBase_Annotation_IDs:CG11561-PA,GB_protein:AAF51518.2,REFSEQ:NP_523443,GB_protein:AAF51518,FlyMine:FBpp0077788,modMine:FBpp0077788; MD5=5f94acb8a227c7feca9c12e39200edf0; length=10…	2.6	2	0.02	KTTYPNASHK+TANAGLDPSILNEFLQK
508	FBpp0074742|FBgn0262517|CG32210-PA|Ltn1-PA	0.9995	FBpp0074742 type=protein; loc=3L:complement(join(19552220..19552267,19551365..19552158,19551128..19551307,19550030..19551071,19548664..19549971,19548377..19548609,19548132..19548315,19547799..19548074,19547297..19547731,19547118..19547229,19545309..19545520,19544847..19545038,19544605..19544772,19544482..19544541)); ID=FBpp0074742; name=Ltn1-PA; parent=FBgn0262517,FBtr0074974; dbxref=GB_protein:A…	1.4	2	0.03	IDETLTALLETPLK+LLVPVWLGSR
507	FBpp0072546|FBgn0283500|CG9128-PA|Sac1-PA FBpp0292309|FBgn0283500|CG9128-PB|Sac1-PB	0.9995	FBpp0072546 type=protein; loc=3L:1248291..1250069; ID=FBpp0072546; name=Sac1-PA; parent=FBgn0283500,FBtr0072652; dbxref=FlyBase:FBpp0072546,FlyBase_Annotation_IDs:CG9128-PA,GB_protein:AAF47460.1,REFSEQ:NP_612087,GB_protein:AAF47460,FlyMine:FBpp0072546,modMine:FBpp0072546; MD5=49d880a663fc764c57deb24f8f816a01; length=592; release=r6.09; species=Dmel;;FBpp0292309 type=protein; loc=3L:1248291..12500…	4.7	2	0.03	QDSIDLFLGK+YLVNDNEGGAVPSPLESK
513	FBpp0293948|FBgn0028685|CG3455-PB|Rpt4-PB	0.9994	FBpp0293948 type=protein; loc=X:complement(join(6291015..6291123,6290839..6290958,6290055..6290775,6289785..6289925,6289619..6289721)); ID=FBpp0293948; name=Rpt4-PB; parent=FBgn0028685,FBtr0305495; dbxref=REFSEQ:NP_572308,GB_protein:AAF46146,FlyBase:FBpp0293948,FlyBase_Annotation_IDs:CG3455-PB; MD5=8bf62554d9602ab58f44205d0ae8cee7; length=397; release=r6.09; species=Dmel;	6.3	2	0.03	ALQSVGQIVGEVLK+HGEIDYEAIVK
512	FBpp0087681|FBgn0033400|CG2063-PA|CG2063-PA	0.9994	FBpp0087681 type=protein; loc=2R:complement(join(9286415..9286507,9285603..9286348,9285400..9285538)); ID=FBpp0087681; name=CG2063-PA; parent=FBgn0033400,FBtr0088600; dbxref=FlyBase:FBpp0087681,FlyBase_Annotation_IDs:CG2063-PA,GB_protein:AAF58957.2,REFSEQ:NP_610475,GB_protein:AAF58957,FlyMine:FBpp0087681,modMine:FBpp0087681; MD5=715e6624c4624f5726072513502635e3; length=325; release=r6.09; species…	6.2	2	0.03	FQLPPEPK+GTVISAFGSLPK
514	FBpp0078024|FBgn0015283|CG7619-PA|Rpn10-PA FBpp0305644|FBgn0015283|CG7619-PB|Rpn10-PB	0.9993	FBpp0078024 type=protein; loc=3L:join(21537113..21537138,21537240..21537380,21537441..21538464); ID=FBpp0078024; name=Rpn10-PA; parent=FBgn0015283,FBtr0078368; dbxref=FlyBase:FBpp0078024,FlyBase_Annotation_IDs:CG7619-PA,GB_protein:AAF51741.1,REFSEQ:NP_524204,GB_protein:AAF51741,FlyMine:FBpp0078024,modMine:FBpp0078024; MD5=617dc68b9d43fd14648614e34422cccc; length=396; release=r6.09; species=Dmel;;…	7.1	2	0.03	GEINLLTGIR+IVVFVGSPINHEEGDLVK
386b	FBpp0072990|FBgn0005640|CG10579-PD|Eip63E-PD FBpp0072991|FBgn0005640|CG10579-PE|Eip63E-PE FBpp0072992|FBgn0005640|CG10579-PA|Eip63E-PA FBpp0072993|FBgn0005640|CG10579-PB|Eip63E-PB FBpp0072994|FBgn0005640|CG10579-PC|Eip63E-PC FBpp0110220|FBgn0005640|CG10579-PF|Eip63E-PF FBpp0110221|FBgn0005640|CG10579-PG|Eip63E-PG FBpp0110222|FBgn0005640|CG10579-PH|Eip63E-PH FBpp0110223|FBgn0005640|CG10579-PI|Eip6…	0.9993	FBpp0072990 type=protein; loc=3L:join(3516774..3516828,3552787..3552864,3578289..3578480,3588042..3588080,3593329..3593546,3594651..3594742,3598065..3598239,3598360..3598621,3600013..3600225,3600312..3600491,3607502..3607566); ID=FBpp0072990; name=Eip63E-PD; parent=FBgn0005640,FBtr0073131; dbxref=FlyBase:FBpp0072990,FlyBase_Annotation_IDs:CG10579-PD,GB_protein:AAN11568.1,REFSEQ:NP_523904,GB_prote…	2.4	2	0.02	FSAFGGDSPFGK+IADFGLAR
519	FBpp0088462|FBgn0052000|CG32000-PB|CG32000-PB FBpp0088463|FBgn0052000|CG32000-PA|CG32000-PA FBpp0089013|FBgn0052000|CG32000-PG|CG32000-PG FBpp0112329|FBgn0052000|CG32000-PH|CG32000-PH FBpp0305364|FBgn0052000|CG32000-PI|CG32000-PI	0.9992	FBpp0088462 type=protein; loc=4:join(136753..136777,136879..137167,137223..137332,137391..137752,137807..138310,138374..138574,140270..142127,142200..142795); ID=FBpp0088462; name=CG32000-PB; parent=FBgn0052000,FBtr0089448; dbxref=GB_protein:AAN06556.1,GB_protein:AAN06556.2,FlyBase:FBpp0088462,FlyBase_Annotation_IDs:CG32000-PB,REFSEQ:NP_726536,GB_protein:AAN06556; MD5=b871115f2fe2726c6723c723df06…	2.2	2	0.02	QSSVDDLLATVGISPSQK+YGILYPTILR
518	FBpp0075104|FBgn0025582|CG9677-PA|Int6-PA	0.9992	FBpp0075104 type=protein; loc=3L:complement(join(16786744..16786833,16786257..16786649,16785346..16786170)); ID=FBpp0075104; name=Int6-PA; parent=FBgn0025582,FBtr0075345; dbxref=FlyBase:FBpp0075104,FlyBase_Annotation_IDs:CG9677-PA,GB_protein:AAF49412.1,REFSEQ:NP_477385,GB_protein:AAF49412,FlyMine:FBpp0075104,modMine:FBpp0075104; MD5=65d76ad41ba7bda5d6bd5ed4d6c7a92c; length=435; release=r6.09; spe…	7.8	2	0.03	LGHVVMGTQPLSPYQQLVEK+LNLSQEMPEELVQR
517	FBpp0072605|FBgn0035213|CG2199-PB|CG2199-PB FBpp0072606|FBgn0035213|CG2199-PA|CG2199-PA FBpp0304249|FBgn0035213|CG2199-PC|CG2199-PC	0.9992	FBpp0072605 type=protein; loc=3L:complement(join(1342372..1342391,1341928..1342069,1339822..1341861)); ID=FBpp0072605; name=CG2199-PB; parent=FBgn0035213,FBtr0072721; dbxref=FlyBase:FBpp0072605,FlyBase_Annotation_IDs:CG2199-PB,GB_protein:AAN11474.1,REFSEQ:NP_728599,GB_protein:AAN11474,FlyMine:FBpp0072605,modMine:FBpp0072605; MD5=6023a5ba03ed1610f6cfa181bc7c0059; length=733; release=r6.09; species…	3.2	2	0.03	LFEDNLNDSVK+VVDEIDDQVNNK
520	FBpp0074562|FBgn0052528|CG32528-PA|parvin-PA FBpp0311906|FBgn0052528|CG32528-PB|parvin-PB	0.9991	FBpp0074562 type=protein; loc=X:join(19746189..19746309,19746642..19746731,19746811..19747082,19747250..19747870); ID=FBpp0074562; name=parvin-PA; parent=FBgn0052528,FBtr0074793; dbxref=FlyBase:FBpp0074562,FlyBase_Annotation_IDs:CG32528-PA,GB_protein:AAF49016.2,REFSEQ:NP_608352,GB_protein:AAF49016,FlyMine:FBpp0074562,modMine:FBpp0074562; MD5=f237b5d448d5ca075c6b96039129f15b; length=367; release=r…	6.8	2	0.03	FQEQITSEYDDLGMR+VLYSLFTMFR
521	FBpp0071845|FBgn0040091|CG4414-PA|Ugt58Fa-PA FBpp0311614|FBgn0040091|CG4414-PB|Ugt58Fa-PB	0.9990	FBpp0071845 type=protein; loc=2R:complement(join(22643805..22643807,22643492..22643653,22643343..22643430,22641950..22643286)); ID=FBpp0071845; name=Ugt58Fa-PA; parent=FBgn0040091,FBtr0071934; dbxref=FlyBase:FBpp0071845,FlyBase_Annotation_IDs:CG4414-PA,GB_protein:AAF46872.3,REFSEQ:NP_611694,GB_protein:AAF46872,FlyMine:FBpp0071845,modMine:FBpp0071845; MD5=deef9997c496e5b2f1513356b4633cda; length=5…	5.7	2	0.02	AFLTNGDLLNLQEGIMR+GNLADLGLLPIEK
525	FBpp0305906|FBgn0265523|CG4013-PD|Smr-PD FBpp0305907|FBgn0265523|CG4013-PE|Smr-PE FBpp0305908|FBgn0265523|CG4013-PF|Smr-PF FBpp0305909|FBgn0265523|CG4013-PG|Smr-PG	0.9989	FBpp0305906 type=protein; loc=X:complement(join(12730934..12731439,12713661..12715269,12711379..12713314,12710798..12711212,12710310..12710719,12690293..12693425,12690092..12690228,12689291..12690038,12687300..12689211)); ID=FBpp0305906; name=Smr-PD; parent=FBgn0265523,FBtr0333765; dbxref=REFSEQ:NP_536797,GB_protein:AAF48195,FlyBase:FBpp0305906,FlyBase_Annotation_IDs:CG4013-PD; MD5=817633d868f38c…	1.0	2	0.02	QTTPEGVGSVGPGGASGSGK+SPFAGVVEQPQVLSTR
523	FBpp0084350|FBgn0266668|CG6095-PA|Exo84-PA FBpp0084351|FBgn0266668|CG6095-PB|Exo84-PB	0.9989	FBpp0084350 type=protein; loc=3R:complement(join(26052190..26052229,26051974..26052129,26051587..26051917,26050760..26051532,26050171..26050700,26049930..26050115)); ID=FBpp0084350; name=Exo84-PA; parent=FBgn0266668,FBtr0084977; dbxref=FlyBase:FBpp0084350,FlyBase_Annotation_IDs:CG6095-PA,GB_protein:AAF56558.1,REFSEQ:NP_651454,GB_protein:AAF56558,FlyMine:FBpp0084350,modMine:FBpp0084350; MD5=8ca7b0…	3.3	2	0.03	IFLVDNLLPIAIDK+QASATLLK
522	FBpp0081204|FBgn0037429|CG15189-PA|Osi19-PA FBpp0290708|FBgn0037429|CG15189-PB|Osi19-PB	0.9989	FBpp0081204 type=protein; loc=3R:join(6335443..6335643,6335922..6336198,6336280..6336461,6336800..6336940); ID=FBpp0081204; name=Osi19-PA; parent=FBgn0037429,FBtr0081707; dbxref=FlyBase:FBpp0081204,FlyBase_Annotation_IDs:CG15189-PA,GB_protein:AAF54139.1,REFSEQ:NP_649640,GB_protein:AAF54139,FlyMine:FBpp0081204,modMine:FBpp0081204; MD5=77b6996135185b85ac97ae49792e97b3; length=266; release=r6.09; sp…	10.1	2	0.02	AITVIPMAIGILK+KLAMPILVLILLKAITVIPMAIGILK
530	FBpp0110466|FBgn0261387|CG17528-PC|CG17528-PC FBpp0110579|FBgn0261387|CG17528-PD|CG17528-PD	0.9987	FBpp0110466 type=protein; loc=2R:complement(join(4819288..4819935,4818209..4819229,4817998..4818143,4817785..4817934,4817449..4817730)); ID=FBpp0110466; name=CG17528-PC; parent=FBgn0261387,FBtr0111274; dbxref=FlyBase_Annotation_IDs:CG17528-PC,GB_protein:EAA45997.1,FlyBase:FBpp0110466,REFSEQ:NP_001036463,GB_protein:EAA45997; MD5=2b21960bac75c97664e58255400dd8a3; length=748; release=r6.09; species=…	3.2	2	0.03	ANVVTEASIIEK+IIGDGNFAIVFK
527	FBpp0084843|FBgn0260990|CG1973-PA|yata-PA FBpp0305956|FBgn0260990|CG1973-PB|yata-PB	0.9987	FBpp0084843 type=protein; loc=3R:join(29749791..29750168,29750228..29750451,29750512..29750917,29750981..29751623,29751694..29751858,29751924..29752069,29752139..29752267,29752329..29752731,29752830..29752957); ID=FBpp0084843; name=yata-PA; parent=FBgn0260990,FBtr0085477; dbxref=FlyBase:FBpp0084843,FlyBase_Annotation_IDs:CG1973-PA,GB_protein:AAF56933.1,REFSEQ:NP_651722,GB_protein:AAF56933,FlyMine…	3.6	2	0.02	LGSLEYVSAADGNPMPPAK+LNYNNLNVEVLR
534	FBpp0288917|FBgn0259174|CG7555-PD|Nedd4-PE FBpp0288920|FBgn0259174|CG7555-PB|Nedd4-PF FBpp0288921|FBgn0259174|CG42279-PG|Nedd4-PG FBpp0288922|FBgn0259174|CG42279-PI|Nedd4-PI FBpp0288923|FBgn0259174|CG42279-PH|Nedd4-PH FBpp0289746|FBgn0259174|CG42279-PJ|Nedd4-PJ FBpp0289747|FBgn0259174|CG42279-PK|Nedd4-PK FBpp0304227|FBgn0259174|CG42279-PL|Nedd4-PL FBpp0304228|FBgn0259174|CG42279-PM|Nedd4-PM	0.9986	FBpp0288917 type=protein; loc=3L:join(17534488..17534562,17538662..17538744,17538814..17538895,17539456..17539494,17539567..17539727,17540691..17540838,17540902..17541026,17541301..17541403,17543505..17543612,17543764..17544001,17544060..17544184,17544256..17544397,17544461..17544617,17544677..17544970,17545035..17545433,17545508..17545610); ID=FBpp0288917; name=Nedd4-PE; parent=FBgn0259174,FBtr0…	2.6	2	0.02	IVVLTGQSLAK+LVFQVFDENR
531	FBpp0076902|FBgn0003423|CG1417-PA|slgA-PA FBpp0076903|FBgn0003423|CG1417-PD|slgA-PD FBpp0076904|FBgn0003423|CG1417-PE|slgA-PE FBpp0076905|FBgn0003423|CG1417-PB|slgA-PB FBpp0089304|FBgn0003423|CG1417-PF|slgA-PF FBpp0089305|FBgn0003423|CG1417-PG|slgA-PG FBpp0089306|FBgn0003423|CG1417-PH|slgA-PH FBpp0300179|FBgn0003423|CG1417-PI|slgA-PI FBpp0300180|FBgn0003423|CG1417-PJ|slgA-PJ FBpp0300181|FBgn00034…	0.9986	FBpp0076902 type=protein; loc=X:join(21376205..21376666,21379588..21379709,21380651..21380737,21380882..21381063,21382180..21382244,21382549..21382727,21382794..21382968,21383030..21383383,21383450..21383627,21383700..21383905); ID=FBpp0076902; name=slgA-PA; parent=FBgn0003423,FBtr0077203; dbxref=FlyBase:FBpp0076902,FlyBase_Annotation_IDs:CG1417-PA,GB_protein:AAF50821.1,REFSEQ:NP_728422,GB_protei…	4.2	2	0.03	DPLDVSFNDPIAAFK+REVESSVSSAGDK
536	FBpp0080044|FBgn0032509|CG6523-PA|CG6523-PA	0.9984	FBpp0080044 type=protein; loc=2L:join(13366531..13366740,13366805..13367067,13367131..13367308); ID=FBpp0080044; name=CG6523-PA; parent=FBgn0032509,FBtr0080465; dbxref=FlyBase:FBpp0080044,FlyBase_Annotation_IDs:CG6523-PA,GB_protein:AAF53288.1,REFSEQ:NP_609641,GB_protein:AAF53288,FlyMine:FBpp0080044,modMine:FBpp0080044; MD5=648f3efe1b7a429eca3d151f90f0044a; length=216; release=r6.09; species=Dmel;	13.0	2	0.03	GELIGGLDIIK+LQFISLNAEQFPEISMK
539	FBpp0074215|FBgn0024238|CG8649-PA|Fim-PA FBpp0074216|FBgn0024238|CG8649-PC|Fim-PC FBpp0074217|FBgn0024238|CG8649-PD|Fim-PD	0.9979	FBpp0074215 type=protein; loc=X:complement(join(17301360..17301434,17287927..17289037,17287256..17287534,17286937..17287190,17286673..17286876)); ID=FBpp0074215; name=Fim-PA; parent=FBgn0024238,FBtr0074441; dbxref=FlyBase:FBpp0074215,FlyBase_Annotation_IDs:CG8649-PA,GB_protein:AAF48722.1,REFSEQ:NP_523385,GB_protein:AAF48722,FlyMine:FBpp0074215,modMine:FBpp0074215; MD5=198e21e4dbed9eee868a50063764…	4.1	2	0.02	IVIDLIDAIK+QIAGNDADVNLDALR
542	FBpp0077461|FBgn0264978|CG3539-PC|Slh-PC FBpp0307162|FBgn0264978|CG3539-PG|Slh-PG	0.9976	FBpp0077461 type=protein; loc=2L:complement(join(2492493..2492520,2492259..2492418,2491513..2492201,2490733..2491442,2490346..2490678)); ID=FBpp0077461; name=Slh-PC; parent=FBgn0264978,FBtr0077782; dbxref=FlyBase:FBpp0077461,FlyBase_Annotation_IDs:CG3539-PC,GB_protein:AAF51247.3,FlyBase_Annotation_IDs:CG3539-PB,REFSEQ:NP_995614,GB_protein:AAF51247,FlyMine:FBpp0077461,modMine:FBpp0077461; MD5=9d0c…	6.6	2	0.03	ELSALGGEIQSPTATS+IATAILNFIK+SPSISQATQYEGGGTK
541	FBpp0075087|FBgn0021768|CG9710-PA|nudC-PA FBpp0297079|FBgn0021768|CG9710-PB|nudC-PB	0.9976	FBpp0075087 type=protein; loc=3L:join(16808545..16808619,16808695..16808978,16809168..16809357,16818907..16819304,16819368..16819419); ID=FBpp0075087; name=nudC-PA; parent=FBgn0021768,FBtr0075328; dbxref=FlyBase:FBpp0075087,FlyBase_Annotation_IDs:CG9710-PA,GB_protein:AAF49407.2,REFSEQ:NP_648923,GB_protein:AAF49407,FlyMine:FBpp0075087,modMine:FBpp0075087; MD5=02b21e337a054a8020ac4d622dabdb4f; leng…	5.7	2	0.03	FDNILLAVAEK+LLLDVFNK
545	FBpp0077762|FBgn0031216|CG11376-PA|Zir-PA	0.9966	FBpp0077762 type=protein; loc=2L:join(94852..94892,94989..95070,95132..95301,95354..97833,97884..98470,98527..99723,99785..100516,100572..100703,100762..100942,101016..101194,101249..101619,101876..101918); ID=FBpp0077762; name=Zir-PA; parent=FBgn0031216,FBtr0078103; dbxref=FlyBase:FBpp0077762,FlyBase_Annotation_IDs:CG11376-PA,GB_protein:AAF51561.2,REFSEQ:NP_608489,GB_protein:AAF51561,FlyMine:FBp…	1.8	2	0.03	NALTPELAPINPQSADNVRPVK+NQSVLALQNLFASQR
546	FBpp0080045|FBgn0051852|CG31852-PA|Tap42-PA	0.9965	FBpp0080045 type=protein; loc=2L:join(13367724..13367846,13367917..13368936); ID=FBpp0080045; name=Tap42-PA; parent=FBgn0051852,FBtr0080466; dbxref=FlyBase:FBpp0080045,FlyBase_Annotation_IDs:CG31852-PA,GB_protein:AAF53289.2,REFSEQ:NP_723811,GB_protein:AAF53289,FlyMine:FBpp0080045,modMine:FBpp0080045; MD5=d4edbff4c65192589b063e1f96d4b531; length=380; release=r6.09; species=Dmel;	6.3	2	0.03	AVEELQAEQDDPEYIDR+LTDIFLK
547	FBpp0081544|FBgn0037707|CG16788-PA|RnpS1-PA	0.9952	FBpp0081544 type=protein; loc=3R:join(9552183..9552184,9552261..9552422,9552691..9553651); ID=FBpp0081544; name=RnpS1-PA; parent=FBgn0037707,FBtr0082066; dbxref=FlyBase:FBpp0081544,FlyBase_Annotation_IDs:CG16788-PA,GB_protein:AAF54396.2,REFSEQ:NP_649903,GB_protein:AAF54396,FlyMine:FBpp0081544,modMine:FBpp0081544; MD5=6e5e8f24104be1cb55ccc8d653e10d7d; length=374; release=r6.09; species=Dmel;	3.7	2	0.02	DHVFEIFSSFGDVK
549	FBpp0086123|FBgn0023172|CG9635-PE|RhoGEF2-PE FBpp0086124|FBgn0023172|CG9635-PF|RhoGEF2-PF FBpp0086125|FBgn0023172|CG9635-PD|RhoGEF2-PD FBpp0293620|FBgn0023172|CG9635-PG|RhoGEF2-PG FBpp0309117|FBgn0023172|CG9635-PH|RhoGEF2-PH	0.9945	FBpp0086123 type=protein; loc=2R:join(17028996..17029021,17031125..17031917,17032255..17032347,17032409..17032466,17034637..17034776,17034835..17035008,17036817..17036901,17036971..17037790,17037846..17038029,17038096..17038207,17038273..17038422,17038479..17038529,17038595..17038904,17038963..17039100,17040388..17040824,17040896..17041487,17041555..17041732,17041800..17041993,17042055..17043627,…	1.1	2	0.02	NEAAASVDELPSQSR+YPLLFENLYK
548	FBpp0077362|FBgn0004584|CG3178-PA|Rrp1-PA FBpp0288680|FBgn0004584|CG3178-PB|Rrp1-PB	0.9945	FBpp0077362 type=protein; loc=2L:complement(join(2971256..2972297,2971117..2971194,2970986..2971054,2970714..2970904,2969992..2970651)); ID=FBpp0077362; name=Rrp1-PA; parent=FBgn0004584,FBtr0077678; dbxref=FlyBase:FBpp0077362,FlyBase_Annotation_IDs:CG3178-PA,GB_protein:AAF51175.1,REFSEQ:NP_476841,GB_protein:AAF51175,FlyMine:FBpp0077362,modMine:FBpp0077362; MD5=a34ef74bae2379ed43d7207c05584f5b; le…	4.1	2	0.03	FYLINVYVPNSGR+TAVSAENSEEVEPQK
550	FBpp0072618|FBgn0035229|CG7852-PA|CG7852-PA FBpp0072619|FBgn0035229|CG7852-PB|CG7852-PB FBpp0072620|FBgn0035229|CG7852-PC|CG7852-PC	0.9937	FBpp0072618 type=protein; loc=3L:join(1537710..1537989,1538045..1538154,1538720..1539132,1539196..1539485,1539548..1540628,1540751..1540957,1541656..1541833,1541896..1542235,1542299..1542428,1542486..1542736,1542813..1542958,1543025..1543143,1543210..1543592,1543654..1544075); ID=FBpp0072618; name=CG7852-PA; parent=FBgn0035229,FBtr0072735; dbxref=FlyBase:FBpp0072618,FlyBase_Annotation_IDs:CG7852-…	3.5	2	0.03	LSPVDQYYQDLR+VAGQAPQSAQSYYDINK
551a	FBpp0089110|FBgn0024987|CG3056-PB|ssx-PB FBpp0308820|FBgn0024987|CG3056-PD|ssx-PD FBpp0308821|FBgn0024987|CG3056-PE|ssx-PE	0.9932	FBpp0089110 type=protein; loc=X:join(1371308..1371370,1371451..1371774,1371915..1372022,1372086..1372267,1372461..1373115); ID=FBpp0089110; name=ssx-PB; parent=FBgn0024987,FBtr0070215; dbxref=GB_protein:AAS65244.1,FlyBase:FBpp0089110,FlyBase_Annotation_IDs:CG3056-PB,REFSEQ:NP_996326,GB_protein:AAS65244,FlyMine:FBpp0089110,modMine:FBpp0089110; MD5=0d196ee0d1dd438600b750724c006809; length=443; rele…	6.5	2	0.03	DTNLYVINLSR+TSATNLIINYLPQDMTDR
552	FBpp0073119|FBgn0004574|CG15811-PA|Rop-PA FBpp0302752|FBgn0004574|CG15811-PB|Rop-PB	0.9923	FBpp0073119 type=protein; loc=3L:complement(4137021..4138814); ID=FBpp0073119; name=Rop-PA; parent=FBgn0004574,FBtr0073263; dbxref=GB_protein:AAF47844.1,FlyBase:FBpp0073119,FlyBase_Annotation_IDs:CG15811-PA,REFSEQ:NP_523916,GB_protein:AAF47844,FlyMine:FBpp0073119,modMine:FBpp0073119; MD5=556039441ed252a8af5e9df728182706; length=597; release=r6.09; species=Dmel;;FBpp0302752 type=protein; loc=3L:co…	4.0	2	0.03	NIVPILLDANVSNYDK+SQLLILDR
555a	FBpp0073274|FBgn0262735|CG1691-PC|Imp-PC FBpp0073275|FBgn0262735|CG1691-PB|Imp-PB FBpp0073276|FBgn0262735|CG1691-PA|Imp-PA FBpp0293679|FBgn0262735|CG1691-PK|Imp-PK	0.9908	FBpp0073274 type=protein; loc=X:complement(join(10805266..10805357,10798619..10798993,10797836..10798544,10797508..10797663,10797069..10797437)); ID=FBpp0073274; name=Imp-PC; parent=FBgn0262735,FBtr0073418; dbxref=FlyBase:FBpp0073274,FlyBase_Annotation_IDs:CG1691-PC,GB_protein:AAN09275.1,REFSEQ:NP_727457,GB_protein:AAN09275; MD5=2e3f47ed18dab038025ef199ffddea5f; length=566; release=r6.09; species…	4.6	2	0.03	AMMLSTNPPPITK+LNNNISNNYYQQK
623	FBpp0088026|FBgn0004133|CG1363-PA|blow-PA FBpp0289597|FBgn0004133|CG1363-PB|blow-PB FBpp0301751|FBgn0004133|CG1363-PD|blow-PD	0.9907	FBpp0088026 type=protein; loc=2R:complement(join(7585056..7585110,7582614..7582928,7580790..7582354)); ID=FBpp0088026; name=blow-PA; parent=FBgn0004133,FBtr0088952; dbxref=FlyBase:FBpp0088026,FlyBase_Annotation_IDs:CG1363-PA,GB_protein:AAF59227.1,REFSEQ:NP_724580,GB_protein:AAF59227,FlyMine:FBpp0088026,modMine:FBpp0088026; MD5=3c3333842a1d4746444b7c7d01304a4d; length=644; release=r6.09; species=D…	3.1	2	0.03	ENLLTEAELGEGYDASPGDR
619	FBpp0087608|FBgn0025286|CG1821-PA|RpL31-PA FBpp0087609|FBgn0025286|CG1821-PC|RpL31-PC FBpp0087610|FBgn0025286|CG1821-PB|RpL31-PB	0.9907	FBpp0087608 type=protein; loc=2R:join(9587483..9587706,9587777..9587927); ID=FBpp0087608; name=RpL31-PA; parent=FBgn0025286,FBtr0088525; dbxref=FlyBase:FBpp0087608,FlyBase_Annotation_IDs:CG1821-PA,GB_protein:AAM71073.1,REFSEQ:NP_724804,GB_protein:AAM71073,FlyMine:FBpp0087608,modMine:FBpp0087608; MD5=c0c2c61de126706eeb326248c8db3bbb; length=124; release=r6.09; species=Dmel;;FBpp0087609 type=protei…	11.3	2	0.03	LYTYVTYVPVSTFK
616	FBpp0086718|FBgn0013770|CG6692-PA|Cp1-PA FBpp0086719|FBgn0013770|CG6692-PC|Cp1-PC FBpp0292990|FBgn0013770|CG6692-PD|Cp1-PD FBpp0308977|FBgn0013770|CG6692-PE|Cp1-PE	0.9907	FBpp0086718 type=protein; loc=2R:join(13962238..13962336,13966755..13966969,13967030..13967741); ID=FBpp0086718; name=Cp1-PA; parent=FBgn0013770,FBtr0087592; dbxref=GB_protein:AAF58311.1,FlyBase:FBpp0086718,FlyBase_Annotation_IDs:CG6692-PA,REFSEQ:NP_725347,GB_protein:AAF58311,FlyMine:FBpp0086718,modMine:FBpp0086718; MD5=80198f2033507b9f20bf9a42a17d717b; length=341; release=r6.09; species=Dmel;;FB…	4.4	2	0.03	GFTDIPQGDEK
613	FBpp0085811|FBgn0034398|CG15098-PA|CG15098-PA	0.9907	FBpp0085811 type=protein; loc=2R:complement(join(18834476..18834662,18834311..18834396,18833965..18834118,18833651..18833784)); ID=FBpp0085811; name=CG15098-PA; parent=FBgn0034398,FBtr0086629; dbxref=GB_protein:AAF57628.1,FlyBase:FBpp0085811,FlyBase_Annotation_IDs:CG15098-PA,GB_protein:AAF57628.2,REFSEQ:NP_611379,GB_protein:AAF57628,FlyMine:FBpp0085811,modMine:FBpp0085811; MD5=a081f227ca6f447de7d…	11.8	2	0.03	EIQRPLIPQPTQQTNSYPSYTK
609	FBpp0083396|FBgn0038830|CG17272-PA|CG17272-PA	0.9907	FBpp0083396 type=protein; loc=3R:complement(join(20824093..20824095,20823935..20823965,20823803..20823867,20823389..20823739)); ID=FBpp0083396; name=CG17272-PA; parent=FBgn0038830,FBtr0083992; dbxref=FlyBase:FBpp0083396,FlyBase_Annotation_IDs:CG17272-PA,GB_protein:AAF55810.2,REFSEQ:NP_650917,GB_protein:AAF55810,FlyMine:FBpp0083396,modMine:FBpp0083396; MD5=17c8e61cef1f34a3ccc3b32500f8b333; length=…	8.7	2	0.03	VESLPDEVIAAFK
608	FBpp0083376|FBgn0038834|CG15697-PA|RpS30-PA FBpp0083377|FBgn0038834|CG15697-PB|RpS30-PB FBpp0311976|FBgn0038834|CG15697-PC|RpS30-PC	0.9907	FBpp0083376 type=protein; loc=3R:join(20850866..20850943,20851031..20851351); ID=FBpp0083376; name=RpS30-PA; parent=FBgn0038834,FBtr0083969; dbxref=FlyBase:FBpp0083376,FlyBase_Annotation_IDs:CG15697-PA,GB_protein:AAF55815.1,REFSEQ:NP_650922,GB_protein:AAF55815,FlyMine:FBpp0083376,modMine:FBpp0083376; MD5=37bd816fe79d8d27f3e1d4d20b3f2d9a; length=132; release=r6.09; species=Dmel;;FBpp0083377 type=p…	7.6	2	0.03	FVNFVQGFGR
607	FBpp0083371|FBgn0019936|CG15693-PA|RpS20-PA	0.9907	FBpp0083371 type=protein; loc=3R:join(20822271..20822273,20822418..20822573,20822802..20822891,20823132..20823245); ID=FBpp0083371; name=RpS20-PA; parent=FBgn0019936,FBtr0083964; dbxref=FlyBase:FBpp0083371,FlyBase_Annotation_IDs:CG15693-PA,GB_protein:AAF55809.1,REFSEQ:NP_524421,GB_protein:AAF55809,FlyMine:FBpp0083371,modMine:FBpp0083371; MD5=3b4eeffb6f1e4ae3364b6e9e8b18e234; length=120; release=r…	10.0	2	0.03	IIDLHSPSEIVK
603	FBpp0081614|FBgn0261599|CG8495-PA|RpS29-PA FBpp0306740|FBgn0261599|CG8495-PB|RpS29-PB	0.9907	FBpp0081614 type=protein; loc=3R:join(9778135..9778196,9778619..9778718,9778777..9778785); ID=FBpp0081614; name=RpS29-PA; parent=FBgn0261599,FBtr0082136; dbxref=FlyBase:FBpp0081614,FlyBase_Annotation_IDs:CG8495-PA,GB_protein:AAF54450.1,REFSEQ:NP_649946,GB_protein:AAF54450,FlyMine:FBpp0081614,modMine:FBpp0081614; MD5=74313849e15abf84651b66029eb2c15e; length=56; release=r6.09; species=Dmel;;FBpp030…	16.1	2	0.03	EYANDIGFK
597	FBpp0080690|FBgn0032746|CG10470-PA|CG10470-PA	0.9907	FBpp0080690 type=protein; loc=2L:join(19049175..19049235,19049287..19049364,19049422..19049834); ID=FBpp0080690; name=CG10470-PA; parent=FBgn0032746,FBtr0081146; dbxref=FlyBase:FBpp0080690,FlyBase_Annotation_IDs:CG10470-PA,GB_protein:AAF53747.1,REFSEQ:NP_609936,GB_protein:AAF53747,FlyMine:FBpp0080690,modMine:FBpp0080690; MD5=ff6f0ae63aafb242afa3da20e100bffc; length=183; release=r6.09; species=Dme…	7.7	2	0.03	QGVGLFGPAPGQFK
592	FBpp0079611|FBgn0267330|CG5183-PA|KdelR-PA FBpp0079612|FBgn0267330|CG5183-PB|KdelR-PB FBpp0079613|FBgn0267330|CG5183-PC|KdelR-PC	0.9907	FBpp0079611 type=protein; loc=2L:10427171..10427809; ID=FBpp0079611; name=KdelR-PA; parent=FBgn0267330,FBtr0080021; dbxref=GB_protein:AAF52948.1,FlyBase:FBpp0079611,FlyBase_Annotation_IDs:CG5183-PA,REFSEQ:NP_477296,GB_protein:AAF52948; MD5=a1e964f6da5f89898359a7f7d95b75f9; length=212; release=r6.09; species=Dmel;;FBpp0079612 type=protein; loc=2L:10427171..10427809; ID=FBpp0079612; name=KdelR-PB; …	9.0	2	0.03	TGEAESITSHYLFALGSYR
586	FBpp0077859|FBgn0037001|CG6020-PA|ND-39-PA FBpp0303954|FBgn0037001|CG6020-PB|ND-39-PB	0.9907	FBpp0077859 type=protein; loc=3L:join(20495480..20495519,20495625..20496075,20496158..20496523,20496592..20496985); ID=FBpp0077859; name=ND-39-PA; parent=FBgn0037001,FBtr0078201; dbxref=FlyBase:FBpp0077859,FlyBase_Annotation_IDs:CG6020-PA,GB_protein:AAF51613.1,REFSEQ:NP_649234,GB_protein:AAF51613,FlyMine:FBpp0077859,modMine:FBpp0077859; MD5=e2bb6733267a0e8d1a06c9104f0af7a4; length=416; release=r6…	4.6	2	0.03	AALYYDAELGEFETPSPPK
582	FBpp0076582|FBgn0035772|CG8582-PA|Sh3beta-PA FBpp0076583|FBgn0035772|CG8582-PB|Sh3beta-PB FBpp0291702|FBgn0035772|CG8582-PC|Sh3beta-PC FBpp0291703|FBgn0035772|CG8582-PD|Sh3beta-PD FBpp0291704|FBgn0035772|CG8582-PE|Sh3beta-PE	0.9907	FBpp0076582 type=protein; loc=3L:complement(join(7368890..7368934,7367553..7367984)); ID=FBpp0076582; name=Sh3beta-PA; parent=FBgn0035772,FBtr0076872; dbxref=FlyBase:FBpp0076582,FlyBase_Annotation_IDs:CG8582-PA,GB_protein:AAN12061.1,REFSEQ:NP_729248,GB_protein:AAN12061,FlyMine:FBpp0076582,modMine:FBpp0076582; MD5=f3035d52d7f26909c7d9baf463cc2cb2; length=158; release=r6.09; species=Dmel;;FBpp00765…	11.6	2	0.03	LAPADTTAVSTAQIELK
568	FBpp0072860|FBgn0035393|CG16753-PA|CG16753-PA	0.9907	FBpp0072860 type=protein; loc=3L:3055156..3055689; ID=FBpp0072860; name=CG16753-PA; parent=FBgn0035393,FBtr0072990; dbxref=FlyBase:FBpp0072860,FlyBase_Annotation_IDs:CG16753-PA,GB_protein:AAF47708.1,REFSEQ:NP_647764,GB_protein:AAF47708,FlyMine:FBpp0072860,modMine:FBpp0072860; MD5=370587a51634ff06d6d169ef51ece597; length=177; release=r6.09; species=Dmel;	7.9	2	0.03	DVSEGAALTEPEVR
565	FBpp0072282|FBgn0035065|CG3589-PA|CG3589-PA	0.9907	FBpp0072282 type=protein; loc=2R:join(24783655..24784361,24784417..24784580,24784634..24784743,24784801..24785260,24785312..24785400); ID=FBpp0072282; name=CG3589-PA; parent=FBgn0035065,FBtr0072375; dbxref=FlyBase:FBpp0072282,FlyBase_Annotation_IDs:CG3589-PA,GB_protein:AAF47272.2,REFSEQ:NP_611968,GB_protein:AAF47272,FlyMine:FBpp0072282,modMine:FBpp0072282; MD5=b6e805f6df5afac0afb0b539530d242d; le…	3.5	2	0.02	GQLLDVQNEEQEEDAQIR
560	FBpp0071295|FBgn0030136|CG2998-PA|RpS28b-PA FBpp0310057|FBgn0030136|CG2998-PB|RpS28b-PB	0.9907	FBpp0071295 type=protein; loc=X:9554710..9554907; ID=FBpp0071295; name=RpS28b-PA; parent=FBgn0030136,FBtr0071360; dbxref=FlyBase:FBpp0071295,FlyBase_Annotation_IDs:CG2998-PA,GB_protein:AAF46503.2,REFSEQ:NP_572568,GB_protein:AAF46503,FlyMine:FBpp0071295,modMine:FBpp0071295; MD5=e405baba3b940bedd5166e924fc2ef55; length=65; release=r6.09; species=Dmel;;FBpp0310057 type=protein; loc=X:9554710..955490…	18.5	2	0.03	EGDILTLLESER
639	FBpp0080639|FBgn0261597|CG10305-PA|RpS26-PA FBpp0080640|FBgn0261597|CG10305-PB|RpS26-PB FBpp0080641|FBgn0261597|CG10305-PC|RpS26-PC FBpp0303872|FBgn0261597|CG10305-PD|RpS26-PD FBpp0312181|FBgn0261597|CG10305-PE|RpS26-PE	0.9898	FBpp0080639 type=protein; loc=2L:complement(18442718..18443062); ID=FBpp0080639; name=RpS26-PA; parent=FBgn0261597,FBtr0081089; dbxref=FlyBase:FBpp0080639,FlyBase_Annotation_IDs:CG10305-PA,GB_protein:AAN11004.1,REFSEQ:NP_724109,GB_protein:AAN11004; MD5=74d7b460a2e4bf86bb497542b5fd62cd; length=114; release=r6.09; species=Dmel;;FBpp0080640 type=protein; loc=2L:complement(18442718..18443062); ID=FBp…	13.2	2	0.03	DITEASIWDSYVLPK
635	FBpp0074906|FBgn0036762|CG7430-PA|CG7430-PA FBpp0304195|FBgn0036762|CG7430-PB|CG7430-PB	0.9898	FBpp0074906 type=protein; loc=3L:join(17847197..17847238,17847547..17848074,17848138..17849016,17849080..17849145); ID=FBpp0074906; name=CG7430-PA; parent=FBgn0036762,FBtr0075140; dbxref=FlyBase:FBpp0074906,FlyBase_Annotation_IDs:CG7430-PA,GB_protein:AAF49294.1,REFSEQ:NP_649017,GB_protein:AAF49294,FlyMine:FBpp0074906,modMine:FBpp0074906; MD5=da88333728589e9aeb95a103049c2960; length=504; release=r…	3.8	2	0.03	VTQLTGFGTIVNPNEVEVK
630	FBpp0070368|FBgn0004654|CG3724-PA|Pgd-PA FBpp0303827|FBgn0004654|CG3724-PB|Pgd-PB	0.9898	FBpp0070368 type=protein; loc=X:join(2145407..2145414,2145490..2145713,2147175..2148388); ID=FBpp0070368; name=Pgd-PA; parent=FBgn0004654,FBtr0070384; dbxref=FlyBase:FBpp0070368,FlyBase_Annotation_IDs:CG3724-PA,GB_protein:AAF45732.1,REFSEQ:NP_476860,GB_protein:AAF45732,FlyMine:FBpp0070368,modMine:FBpp0070368; MD5=b283b0592fd645e1d5d8c9e48059540d; length=481; release=r6.09; species=Dmel;;FBpp03038…	3.7	2	0.03	LGLLFVGSGVSGGEEGAR
629	FBpp0070320|FBgn0025628|CG4199-PC|CG4199-PC FBpp0070321|FBgn0025628|CG4199-PD|CG4199-PD FBpp0070322|FBgn0025628|CG4199-PB|CG4199-PB FBpp0070323|FBgn0025628|CG4199-PA|CG4199-PA FBpp0289482|FBgn0025628|CG4199-PG|CG4199-PG FBpp0289483|FBgn0025628|CG4199-PH|CG4199-PH FBpp0291627|FBgn0025628|CG4199-PI|CG4199-PI	0.9898	FBpp0070320 type=protein; loc=X:complement(join(2071360..2071426,2066709..2068423)); ID=FBpp0070320; name=CG4199-PC; parent=FBgn0025628,FBtr0070334; dbxref=FlyBase:FBpp0070320,FlyBase_Annotation_IDs:CG4199-PC,GB_protein:AAF45717.2,REFSEQ:NP_726788,GB_protein:AAF45717; MD5=ed34cbd29b1ed74b09f5064306b79ca7; length=593; release=r6.09; species=Dmel;;FBpp0070321 type=protein; loc=X:complement(join(207…	2.7	2	0.02	MESGIAEIVGNEDGK
657	FBpp0301004|FBgn0263346|CG43427-PE|CG43427-PE FBpp0301005|FBgn0263346|CG43427-PF|CG43427-PF FBpp0301006|FBgn0263346|CG43427-PG|CG43427-PG FBpp0301007|FBgn0263346|CG43427-PH|CG43427-PH FBpp0301010|FBgn0263346|CG43427-PM|CG43427-PM FBpp0301011|FBgn0263346|CG43427-PN|CG43427-PN FBpp0301012|FBgn0263346|CG43427-PO|CG43427-PO FBpp0301013|FBgn0263346|CG43427-PP|CG43427-PP	0.9888	FBpp0301004 type=protein; loc=3R:join(4697432..4697542,4698049..4698255,4699717..4699859,4700171..4700327,4701158..4704658); ID=FBpp0301004; name=CG43427-PE; parent=FBgn0263346,FBtr0308849; dbxref=FlyBase:FBpp0301004,FlyBase_Annotation_IDs:CG43427-PE,REFSEQ:NP_730864,GB_protein:AAF52104; MD5=773c1c5a9512b3e372bba750d5597ee3; length=1372; release=r6.09; species=Dmel;;FBpp0301005 type=protein; loc=…	1.3	2	0.03	LSGFEVTSPSDTQEGVEK
650	FBpp0077468|FBgn0031418|CG3609-PA|CG3609-PA FBpp0292146|FBgn0031418|CG3609-PB|CG3609-PB FBpp0303858|FBgn0031418|CG3609-PC|CG3609-PC	0.9888	FBpp0077468 type=protein; loc=2L:complement(join(2373494..2373701,2373134..2373425,2372830..2373076,2372510..2372770)); ID=FBpp0077468; name=CG3609-PA; parent=FBgn0031418,FBtr0077791; dbxref=FlyBase:FBpp0077468,FlyBase_Annotation_IDs:CG3609-PA,GB_protein:AAF51262.1,REFSEQ:NP_608675,GB_protein:AAF51262,FlyMine:FBpp0077468,modMine:FBpp0077468; MD5=a7aaa93fe12c846099a9c3ed1dd60d44; length=335; relea…	3.0	2	0.02	ALGSYEELAK
649	FBpp0075958|FBgn0003462|CG11793-PA|Sod-PA FBpp0305736|FBgn0003462|CG11793-PD|Sod-PD	0.9888	FBpp0075958 type=protein; loc=3L:complement(join(11113574..11113639,11112453..11112848)); ID=FBpp0075958; name=Sod-PA; parent=FBgn0003462,FBtr0076229; dbxref=FlyBase:FBpp0075958,FlyBase_Annotation_IDs:CG11793-PA,GB_protein:AAF50095.1,REFSEQ:NP_476735,GB_protein:AAF50095,FlyMine:FBpp0075958,modMine:FBpp0075958; MD5=664bd08a7dfba355bbe0146992ae0f78; length=153; release=r6.09; species=Dmel;;FBpp0305…	7.8	2	0.03	ITLFGADSIIGR
658	FBpp0080686|FBgn0086442|CG17492-PA|mib2-PA FBpp0307801|FBgn0086442|CG17492-PB|mib2-PB FBpp0307802|FBgn0086442|CG17492-PC|mib2-PC	0.9885	FBpp0080686 type=protein; loc=2L:join(19035799..19035865,19037804..19037971,19038085..19038754,19038816..19038978,19039041..19041122); ID=FBpp0080686; name=mib2-PA; parent=FBgn0086442,FBtr0081142; dbxref=FlyBase:FBpp0080686,FlyBase_Annotation_IDs:CG17492-PA,GB_protein:AAF53743.1,REFSEQ:NP_609933,GB_protein:AAF53743,FlyMine:FBpp0080686,modMine:FBpp0080686; MD5=ed5476c1dfe42d5454c73cfc559dc13d; len…	2.5	2	0.03	RILLLSR+SNLQSAAEPQPEEAPEIHK
667	FBpp0088676|FBgn0032202|CG18619-PD|REPTOR-BP-PD FBpp0088677|FBgn0032202|CG18619-PC|REPTOR-BP-PC FBpp0088678|FBgn0032202|CG18619-PB|REPTOR-BP-PB FBpp0088679|FBgn0032202|CG18619-PA|REPTOR-BP-PA	0.9879	FBpp0088676 type=protein; loc=2L:join(10264208..10264264,10264549..10264633,10264764..10264889,10264947..10264963); ID=FBpp0088676; name=REPTOR-BP-PD; parent=FBgn0032202,FBtr0089735; dbxref=FlyBase:FBpp0088676,FlyBase_Annotation_IDs:CG18619-PD,GB_protein:AAN10734.1,REFSEQ:NP_723547,GB_protein:AAN10734,FlyMine:FBpp0088676,modMine:FBpp0088676; MD5=fa6f2b740f29f1bffca9a9166ae6dbda; length=94; releas…	11.8	2	0.03	YQYLEELVADR
660	FBpp0072494|FBgn0035162|CG13900-PA|CG13900-PA	0.9879	FBpp0072494 type=protein; loc=3L:complement(join(832715..832940,832042..832407,831316..831790,830908..831242,830034..830341,827878..829851)); ID=FBpp0072494; name=CG13900-PA; parent=FBgn0035162,FBtr0072597; dbxref=FlyBase:FBpp0072494,FlyBase_Annotation_IDs:CG13900-PA,GB_protein:AAF47416.2,REFSEQ:NP_728546,GB_protein:AAF47416,FlyMine:FBpp0072494,modMine:FBpp0072494; MD5=f49d70fcbe69abe9fa6878f622b…	1.1	2	0.03	TVLDPVSGDLADTR
668	FBpp0072792|FBgn0026570|CG5704-PA|CG5704-PA FBpp0311914|FBgn0026570|CG5704-PB|CG5704-PB	0.9877	FBpp0072792 type=protein; loc=3L:complement(join(2170823..2170846,2169709..2170692)); ID=FBpp0072792; name=CG5704-PA; parent=FBgn0026570,FBtr0072915; dbxref=GB_protein:AAF47612.1,FlyBase:FBpp0072792,FlyBase_Annotation_IDs:CG5704-PA,REFSEQ:NP_652068,GB_protein:AAF47612,FlyMine:FBpp0072792,modMine:FBpp0072792; MD5=b59540569829c29884913de5a962c7c7; length=335; release=r6.09; species=Dmel;;FBpp031191…	8.1	2	0.03	NNEAISILAK+YYHYIDIDDSLGAEMAR
669	FBpp0079325|FBgn0032033|CG13392-PA|CG13392-PA FBpp0304317|FBgn0032033|CG13392-PB|CG13392-PB	0.9873	FBpp0079325 type=protein; loc=2L:complement(join(8382589..8382707,8381971..8382523)); ID=FBpp0079325; name=CG13392-PA; parent=FBgn0032033,FBtr0079720; dbxref=FlyBase:FBpp0079325,FlyBase_Annotation_IDs:CG13392-PA,GB_protein:AAF52658.1,REFSEQ:NP_609220,GB_protein:AAF52658,FlyMine:FBpp0079325,modMine:FBpp0079325; MD5=d2b399cb9e4021315345168e2c0baef1; length=223; release=r6.09; species=Dmel;;FBpp0304…	18.4	2	0.03	DAVVITEDQALK+FTRPIVPALGTLIGLQALLTMFLTGQEDK
685	FBpp0080638|FBgn0086707|CG12750-PA|ncm-PA	0.9826	FBpp0080638 type=protein; loc=2L:complement(join(18448249..18448854,18446781..18448092,18444642..18446716)); ID=FBpp0080638; name=ncm-PA; parent=FBgn0086707,FBtr0081088; dbxref=FlyBase:FBpp0080638,FlyBase_Annotation_IDs:CG12750-PA,GB_protein:AAF53667.3,REFSEQ:NP_609877,GB_protein:AAF53667,FlyMine:FBpp0080638,modMine:FBpp0080638; MD5=87aecedb14c57ec0e9cd565fe5aa417b; length=1330; release=r6.09; sp…	1.4	2	0.02	FYGLLAQR+IYIPPFEEIFK
690	FBpp0086742|FBgn0013733|CG18076-PB|shot-PB FBpp0086743|FBgn0013733|CG18076-PG|shot-PG FBpp0086744|FBgn0013733|CG18076-PE|shot-PE FBpp0086745|FBgn0013733|CG18076-PA|shot-PA FBpp0086746|FBgn0013733|CG18076-PC|shot-PC FBpp0086747|FBgn0013733|CG18076-PH|shot-PH FBpp0271730|FBgn0013733|CG18076-PI|shot-PI FBpp0271731|FBgn0013733|CG18076-PJ|shot-PJ FBpp0271732|FBgn0013733|CG18076-PK|shot-PK FBpp0271733|…	0.9824	FBpp0086742 type=protein; loc=2R:complement(join(13933630..13933726,13917849..13917910,13917118..13917207,13916854..13917024,13905222..13905501,13904248..13905161,13903814..13904182,13902654..13903572,13901687..13902317,13901437..13901572,13900366..13900449,13899450..13899671,13894839..13894969,13894130..13894592,13882401..13882547,13874859..13882336,13874234..13874459,13872209..13874168,13871979…	0.4	2	0.03	AAGGDADHLTSEVDGLADR
692	FBpp0070883|FBgn0003139|CG12217-PA|PpV-PA FBpp0303847|FBgn0003139|CG12217-PB|PpV-PB FBpp0303848|FBgn0003139|CG12217-PC|PpV-PC FBpp0303849|FBgn0003139|CG12217-PD|PpV-PD	0.9811	FBpp0070883 type=protein; loc=X:complement(join(6372652..6372816,6372276..6372563,6371729..6372187)); ID=FBpp0070883; name=PpV-PA; parent=FBgn0003139,FBtr0070921; dbxref=FlyBase:FBpp0070883,FlyBase_Annotation_IDs:CG12217-PA,GB_protein:AAF46163.1,REFSEQ:NP_511061,GB_protein:AAF46163,FlyMine:FBpp0070883,modMine:FBpp0070883; MD5=b5c7cb090678c354b5bebc0e459d2d26; length=303; release=r6.09; species=Dm…	6.6	2	0.02	GYYSLETFTR+IFLAVPDAER
696	FBpp0304655|FBgn0003048|CG3443-PC|pcx-PC FBpp0309618|FBgn0003048|CG3443-PE|pcx-PE FBpp0310566|FBgn0003048|CG3443-PF|pcx-PF	0.9789	FBpp0304655 type=protein; loc=X:join(2225711..2225863,2225918..2226227,2226282..2227232,2227322..2230333,2230390..2231847,2231998..2232158,2232220..2232619,2232680..2233026,2233083..2235515,2235579..2236595); ID=FBpp0304655; name=pcx-PC; parent=FBgn0003048,FBtr0332381; dbxref=REFSEQ:NP_001259182,GB_protein:AGB95028,FlyBase:FBpp0304655,FlyBase_Annotation_IDs:CG3443-PC; MD5=44231c9c7cbade92f34da446…	0.6	2	0.02	EFGQFEVLNAPK+WINYCVDMR
699	FBpp0085254|FBgn0032956|CG1512-PA|Cul2-PA FBpp0085255|FBgn0032956|CG1512-PB|Cul2-PB	0.9781	FBpp0085254 type=protein; loc=2L:join(21659154..21659272,21659840..21660064,21660123..21661200,21661348..21661465,21661530..21661636,21662084..21662452,21662518..21662631,21662689..21662820); ID=FBpp0085254; name=Cul2-PA; parent=FBgn0032956,FBtr0085899; dbxref=GB_protein:AAF57224.3,FlyBase:FBpp0085254,FlyBase_Annotation_IDs:CG1512-PA,REFSEQ:NP_724352,GB_protein:AAF57224; MD5=111ab9f95c41e5591549c…	2.8	2	0.02	LFLQAAIVR+TANSGDEYSYMA
710	FBpp0072484|FBgn0035169|CG13890-PA|CG13890-PA	0.9743	FBpp0072484 type=protein; loc=3L:join(851442..851714,851774..851893,851953..852348); ID=FBpp0072484; name=CG13890-PA; parent=FBgn0035169,FBtr0072587; dbxref=FlyBase:FBpp0072484,FlyBase_Annotation_IDs:CG13890-PA,GB_protein:AAF47423.1,REFSEQ:NP_612065,GB_protein:AAF47423,FlyMine:FBpp0072484,modMine:FBpp0072484; MD5=195e7328bf5513dfcca6cd8af1de4d6c; length=262; release=r6.09; species=Dmel;	8.8	2	0.02	DGFLENLIK+QYSELPTNSLLQGK
728	FBpp0077004|FBgn0031119|CG1812-PA|CG1812-PA	0.9660	FBpp0077004 type=protein; loc=X:join(20511908..20512087,20512902..20513751,20513831..20514190,20514354..20514814); ID=FBpp0077004; name=CG1812-PA; parent=FBgn0031119,FBtr0077312; dbxref=FlyBase:FBpp0077004,FlyBase_Annotation_IDs:CG1812-PA,GB_protein:AAF50896.1,REFSEQ:NP_608397,GB_protein:AAF50896,FlyMine:FBpp0077004,modMine:FBpp0077004; MD5=12edf371a192c4d6b09ad6f3c5c0175f; length=616; release=r6…	1.6	2	0.02	KDEINLYGIK
730	FBpp0076200|FBgn0011327|CG3431-PA|Uch-L5-PA FBpp0306000|FBgn0011327|CG3431-PB|Uch-L5-PB	0.9655	FBpp0076200 type=protein; loc=3L:complement(join(9476772..9476847,9475794..9476692)); ID=FBpp0076200; name=Uch-L5-PA; parent=FBgn0011327,FBtr0076472; dbxref=FlyBase:FBpp0076200,FlyBase_Annotation_IDs:CG3431-PA,GB_protein:AAF50257.1,REFSEQ:NP_524003,GB_protein:AAF50257,FlyMine:FBpp0076200,modMine:FBpp0076200; MD5=cae52ea5882f2ce666e0dec8412e6a13; length=324; release=r6.09; species=Dmel;;FBpp030600…	10.5	2	0.02	GLTLSNASQIR+LLNPAPNAMDTEEDR+LYELDGLR
735	FBpp0086507|FBgn0013750|CG8156-PD|Arf51F-PD FBpp0086508|FBgn0013750|CG8156-PB|Arf51F-PB FBpp0086509|FBgn0013750|CG8156-PC|Arf51F-PC FBpp0086510|FBgn0013750|CG8156-PA|Arf51F-PA FBpp0086511|FBgn0013750|CG8156-PE|Arf51F-PE	0.9611	FBpp0086507 type=protein; loc=2R:join(15323484..15323565,15323845..15324147,15324202..15324344); ID=FBpp0086507; name=Arf51F-PD; parent=FBgn0013750,FBtr0087375; dbxref=FlyBase:FBpp0086507,FlyBase_Annotation_IDs:CG8156-PD,GB_protein:AAM68534.1,REFSEQ:NP_725454,GB_protein:AAM68534; MD5=671c3109e7aad3e1153adb20aacef11a; length=175; release=r6.09; species=Dmel;;FBpp0086508 type=protein; loc=2R:join(1…	5.7	2	0.03	DAIILIFANK
741	FBpp0084464|FBgn0026562|CG6378-PA|SPARC-PA FBpp0306424|FBgn0026562|CG6378-PB|SPARC-PB	0.9576	FBpp0084464 type=protein; loc=3R:complement(join(26870193..26870354,26869378..26870130)); ID=FBpp0084464; name=SPARC-PA; parent=FBgn0026562,FBtr0085094; dbxref=FlyBase:FBpp0084464,FlyBase_Annotation_IDs:CG6378-PA,GB_protein:AAF56632.2,REFSEQ:NP_651509,GB_protein:AAF56632,FlyMine:FBpp0084464,modMine:FBpp0084464; MD5=d20d0440fe5a65d9b797f14e06a9bde8; length=304; release=r6.09; species=Dmel;;FBpp030…	2.3	2	0.03	HELFPIR
742	FBpp0071564|FBgn0026369|CG15667-PA|Sara-PA	0.9558	FBpp0071564 type=protein; loc=2R:join(21482225..21483043,21483193..21484657,21484722..21485000,21485064..21486087,21486144..21486270,21486331..21486495,21486553..21486705); ID=FBpp0071564; name=Sara-PA; parent=FBgn0026369,FBtr0071641; dbxref=FlyBase:FBpp0071564,FlyBase_Annotation_IDs:CG15667-PA,GB_protein:AAF46725.2,REFSEQ:NP_524729,GB_protein:AAF46725,FlyMine:FBpp0071564,modMine:FBpp0071564; MD5…	1.6	2	0.02	EMEQPVQTEEEDVELPQEQHPR
747	FBpp0078734|FBgn0031717|CG6957-PA|Oscillin-PA FBpp0078735|FBgn0031717|CG6957-PB|Oscillin-PB FBpp0297903|FBgn0031717|CG6957-PC|Oscillin-PC FBpp0297904|FBgn0031717|CG6957-PD|Oscillin-PD FBpp0297905|FBgn0031717|CG6957-PE|Oscillin-PE FBpp0297906|FBgn0031717|CG6957-PF|Oscillin-PF FBpp0297907|FBgn0031717|CG6957-PG|Oscillin-PG FBpp0304065|FBgn0031717|CG6957-PH|Oscillin-PH	0.9522	FBpp0078734 type=protein; loc=2L:join(5547815..5547912,5547973..5548100,5548168..5548709,5549017..5549070); ID=FBpp0078734; name=Oscillin-PA; parent=FBgn0031717,FBtr0079101; dbxref=FlyBase:FBpp0078734,FlyBase_Annotation_IDs:CG6957-PA,GB_protein:AAF52263.1,REFSEQ:NP_608938,GB_protein:AAF52263; MD5=f2477a4b6319925d04a967c69d90e16e; length=273; release=r6.09; species=Dmel;;FBpp0078735 type=protein; …	16.5	2	0.02	EAGGVELFIGGIGPDGHIAFNEPGSSLVSR+QALTVGVGTVMDSK
748	FBpp0076917|FBgn0001565|CG1666-PA|Hlc-PA FBpp0310396|FBgn0001565|CG1666-PB|Hlc-PB	0.9511	FBpp0076917 type=protein; loc=X:complement(join(21387786..21387851,21386974..21387725,21386350..21386778,21385856..21386291)); ID=FBpp0076917; name=Hlc-PA; parent=FBgn0001565,FBtr0077221; dbxref=FlyBase:FBpp0076917,FlyBase_Annotation_IDs:CG1666-PA,GB_protein:AAF50818.2,REFSEQ:NP_523434,GB_protein:AAF50818,FlyMine:FBpp0076917,modMine:FBpp0076917; MD5=4746b26ab5b49eed10f2af61c2233b44; length=560; r…	5.5	2	0.02	LEEPELVPQDQLSHQR+QVNDPLMASQVDFGK
750	FBpp0072043|FBgn0263667|CG5591-PA|Lpt-PA FBpp0309963|FBgn0263667|CG5591-PB|Lpt-PB	0.9489	FBpp0072043 type=protein; loc=2R:join(23898670..23899264,23899324..23899446,23899511..23899680,23899744..23899934,23899992..23901955,23902020..23902164,23902232..23902530,23902592..23902900,23902959..23903611); ID=FBpp0072043; name=Lpt-PA; parent=FBgn0263667,FBtr0072134; dbxref=FlyBase:FBpp0072043,FlyBase_Annotation_IDs:CG5591-PA,GB_protein:AAF47094.2,REFSEQ:NP_611847,GB_protein:AAF47094,FlyMine:…	1.8	2	0.02	QNMQTIMSQVVLQTEK+SMETDLTSDK
752	FBpp0085875|FBgn0034351|CG5190-PA|CG5190-PA	0.9473	FBpp0085875 type=protein; loc=2R:18451376..18452716; ID=FBpp0085875; name=CG5190-PA; parent=FBgn0034351,FBtr0086696; dbxref=FlyBase:FBpp0085875,FlyBase_Annotation_IDs:CG5190-PA,GB_protein:AAF57683.1,REFSEQ:NP_611335,GB_protein:AAF57683,FlyMine:FBpp0085875,modMine:FBpp0085875; MD5=05ae7d35f44c54c6d6685e14d73ede0b; length=446; release=r6.09; species=Dmel;	3.1	2	0.03	VLQLEADIAHQEGR
754	FBpp0079251|FBgn0003607|CG8409-PA|Su(var)205-PA FBpp0079252|FBgn0003607|CG8409-PB|Su(var)205-PB	0.9447	FBpp0079251 type=protein; loc=2L:complement(join(8210730..8210843,8210550..8210666,8210353..8210473,8209835..8210103)); ID=FBpp0079251; name=Su(var)205-PA; parent=FBgn0003607,FBtr0079635; dbxref=FlyBase:FBpp0079251,FlyBase_Annotation_IDs:CG8409-PA,GB_protein:AAF52618.1,REFSEQ:NP_476755,GB_protein:AAF52618,FlyMine:FBpp0079251,modMine:FBpp0079251; MD5=25039beca53aac205b3a6a4f00f54efc; length=206; r…	7.8	2	0.02	GVDQAEMVPSSVANEK
755	FBpp0086469|FBgn0034029|CG8190-PA|eIF2B-gamma-PA	0.9443	FBpp0086469 type=protein; loc=2R:join(15542754..15542904,15542958..15543466,15543522..15543662,15543756..15544322); ID=FBpp0086469; name=eIF2B-gamma-PA; parent=FBgn0034029,FBtr0087336; dbxref=FlyBase:FBpp0086469,FlyBase_Annotation_IDs:CG8190-PA,GB_protein:AAF58125.1,REFSEQ:NP_611046,GB_protein:AAF58125,FlyMine:FBpp0086469,modMine:FBpp0086469; MD5=e03dccd3b7df1b8892cf5f8a850d86ce; length=455; rele…	9.7	2	0.02	EHDAALAMLLFPSGFESDVVMPGPKSKHKPER+VNNTLSFLAINR
756	FBpp0306935|FBgn0038886|CG6475-PD|CG6475-PD	0.9442	FBpp0306935 type=protein; loc=3R:complement(join(21399723..21399725,21399377..21399614,21398659..21399324,21397866..21398539)); ID=FBpp0306935; name=CG6475-PD; parent=FBgn0038886,FBtr0334915; dbxref=FlyBase:FBpp0306935,FlyBase_Annotation_IDs:CG6475-PD,REFSEQ:NP_001097859,GB_protein:AAF55892; MD5=624d7910f37dbaa612ac74bfcc749345; length=526; release=r6.09; species=Dmel;	5.5	2	0.02	DRPLGAMDTAMYWINYVVEHR+SALHALLK
757	FBpp0082093|FBgn0037998|CG4848-PA|CG4848-PA FBpp0306663|FBgn0037998|CG4848-PB|CG4848-PB FBpp0306664|FBgn0037998|CG4848-PC|CG4848-PC	0.9440	FBpp0082093 type=protein; loc=3R:complement(join(12219471..12219604,12218732..12219414,12217606..12218663,12216881..12217546,12215834..12215953)); ID=FBpp0082093; name=CG4848-PA; parent=FBgn0037998,FBtr0082624; dbxref=FlyBase:FBpp0082093,FlyBase_Annotation_IDs:CG4848-PA,GB_protein:AAF54760.1,REFSEQ:NP_650162,GB_protein:AAF54760,FlyMine:FBpp0082093,modMine:FBpp0082093; MD5=6b9a6d459446e7b057789ed9…	4.0	2	0.02	EQSDDLPLSLAAALSDQPK+ETAEEQLTEYLSNLK
766a	FBpp0074011|FBgn0004227|CG4211-PA|nonA-PA FBpp0074012|FBgn0004227|CG4211-PB|nonA-PB FBpp0100043|FBgn0004227|CG4211-PC|nonA-PC FBpp0309274|FBgn0004227|CG4211-PD|nonA-PD	0.9349	FBpp0074011 type=protein; loc=X:join(16361698..16362054,16363358..16364630,16365205..16365513,16365587..16365642,16366904..16367011); ID=FBpp0074011; name=nonA-PA; parent=FBgn0004227,FBtr0074232; dbxref=FlyBase_Annotation_IDs:CG4211-PA,FlyBase:FBpp0074011,GB_protein:AAF48597.2,REFSEQ:NP_523367,GB_protein:AAF48597,FlyMine:FBpp0074011,modMine:FBpp0074011; MD5=3db46fb606889bf3705432380be6276e; lengt…	3.6	2	0.02	SFEIFGPIER+VSNLTPFVSNELLYK
767	FBpp0074984|FBgn0036728|CG7580-PA|UQCR-Q-PA FBpp0291671|FBgn0036728|CG7580-PB|UQCR-Q-PB FBpp0291672|FBgn0036728|CG7580-PC|UQCR-Q-PC FBpp0305844|FBgn0036728|CG7580-PD|UQCR-Q-PD	0.9321	FBpp0074984 type=protein; loc=3L:join(17475420..17475594,17475651..17475745); ID=FBpp0074984; name=UQCR-Q-PA; parent=FBgn0036728,FBtr0075222; dbxref=FlyBase:FBpp0074984,FlyBase_Annotation_IDs:CG7580-PA,GB_protein:AAF49336.1,REFSEQ:NP_648985,GB_protein:AAF49336,FlyMine:FBpp0074984,modMine:FBpp0074984; MD5=4fd8404cdf0b63d354276d88ce4670ba; length=89; release=r6.09; species=Dmel;;FBpp0291671 type=pr…	19.1	2	0.02	KNPADYANDE+LSPFEQR
774	FBpp0081805|FBgn0037855|CG6621-PA|CG6621-PA FBpp0292061|FBgn0037855|CG6621-PB|CG6621-PB	0.9257	FBpp0081805 type=protein; loc=3R:complement(join(10892915..10893182,10892640..10892851,10892363..10892574,10892085..10892303,10891514..10891980,10891094..10891391,10891000..10891011,10889915..10890845)); ID=FBpp0081805; name=CG6621-PA; parent=FBgn0037855,FBtr0082329; dbxref=FlyBase:FBpp0081805,FlyBase_Annotation_IDs:CG6621-PA,GB_protein:AAF54579.2,REFSEQ:NP_650036,GB_protein:AAF54579,FlyMine:FBpp…	1.5	2	0.02	KSSFDNVGPSTSR+YEDEINK
787	FBpp0084973|FBgn0039730|CG7903-PA|CG7903-PA FBpp0306761|FBgn0039730|CG7903-PB|CG7903-PB	0.9040	FBpp0084973 type=protein; loc=3R:complement(join(29995150..29995158,29994793..29995078,29994148..29994739,29993873..29994088,29993762..29993813)); ID=FBpp0084973; name=CG7903-PA; parent=FBgn0039730,FBtr0085608; dbxref=FlyBase:FBpp0084973,FlyBase_Annotation_IDs:CG7903-PA,GB_protein:AAF56982.2,REFSEQ:NP_651755,GB_protein:AAF56982,FlyMine:FBpp0084973,modMine:FBpp0084973; MD5=e646456e2b34df695a24723b…	4.5	2	0.02	GFALPVEHQQQQMGFGR
532	FBpp0081584|FBgn0027338|CG9423-PA|Kap-alpha3-PA FBpp0081585|FBgn0027338|CG9423-PB|Kap-alpha3-PB FBpp0081586|FBgn0027338|CG9423-PC|Kap-alpha3-PC FBpp0290407|FBgn0027338|CG9423-PD|Kap-alpha3-PD	0.9986	FBpp0081584 type=protein; loc=3R:complement(join(9577208..9577267,9576768..9577148,9575877..9576707,9575636..9575812,9575474..9575569)); ID=FBpp0081584; name=Kap-alpha3-PA; parent=FBgn0027338,FBtr0082106; dbxref=FlyBase:FBpp0081584,FlyBase_Annotation_IDs:CG9423-PA,GB_protein:AAF54408.1,REFSEQ:NP_731377,GB_protein:AAF54408; MD5=7c89f9db717ba92f5f8f808941be523e; length=514; release=r6.09; species=D…	6.6	1	0.02	AAADATKPEQQLAAVQAAR+EAAWAISNLTISGNR
535	FBpp0079327|FBgn0032031|CG13390-PA|CG13390-PA	0.9984	FBpp0079327 type=protein; loc=2L:complement(join(8376630..8376773,8375562..8376563)); ID=FBpp0079327; name=CG13390-PA; parent=FBgn0032031,FBtr0079723; dbxref=FlyBase:FBpp0079327,FlyBase_Annotation_IDs:CG13390-PA,GB_protein:AAF52655.1,REFSEQ:NP_609218,GB_protein:AAF52655,FlyMine:FBpp0079327,modMine:FBpp0079327; MD5=49c5adf5b3c960c46092352ffce8d993; length=381; release=r6.09; species=Dmel;	6.8	1	0.02	KEAQYFSDAKR+LDVEEGQNNFEELQR
538	FBpp0087321|FBgn0033555|CG12324-PA|RpS15Ab-PA	0.9981	FBpp0087321 type=protein; loc=2R:10821813..10822205; ID=FBpp0087321; name=RpS15Ab-PA; parent=FBgn0033555,FBtr0088226; dbxref=FlyBase:FBpp0087321,FlyBase_Annotation_IDs:CG12324-PA,GB_protein:AAM68752.1,REFSEQ:NP_610616,GB_protein:AAM68752,FlyMine:FBpp0087321,modMine:FBpp0087321; MD5=cda2fb03d73ec1a07821e7491861c8ae; length=130; release=r6.09; species=Dmel;	43.1	1	0.05	FDAPINDIEK+IVVNLTGR+MNVLADALK+QFGYVVLTTSGGIMDHEEAR+WTNNLLPSR
540	FBpp0082121|FBgn0011745|CG6174-PA|Arp1-PA	0.9977	FBpp0082121 type=protein; loc=3R:join(12691822..12691869,12692643..12692707,12692770..12692944,12693004..12693155,12693215..12693761,12693830..12693973); ID=FBpp0082121; name=Arp1-PA; parent=FBgn0011745,FBtr0082652; dbxref=FlyBase:FBpp0082121,FlyBase_Annotation_IDs:CG6174-PA,GB_protein:AAF54853.1,REFSEQ:NP_524331,GB_protein:AAF54853,FlyMine:FBpp0082121,modMine:FBpp0082121; MD5=105a2c307c3dcba5cd3…	10.1	1	0.02	EQLATFTEDHPVLLTEAPLNPR+MLYQNIVLSGGSTLFK
544	FBpp0079211|FBgn0015299|CG8396-PA|Ssb-c31a-PA	0.9970	FBpp0079211 type=protein; loc=2L:join(8211446..8211502,8211559..8211834); ID=FBpp0079211; name=Ssb-c31a-PA; parent=FBgn0015299,FBtr0079590; dbxref=FlyBase:FBpp0079211,FlyBase_Annotation_IDs:CG8396-PA,GB_protein:AAF52619.1,REFSEQ:NP_477136,GB_protein:AAF52619,FlyMine:FBpp0079211,modMine:FBpp0079211; MD5=9379573ea464754c3688f9689dcb0a49; length=110; release=r6.09; species=Dmel;	23.6	1	0.02	DSGENGATSWTLEGLR+LLEVAEEVTR
554	FBpp0075391|FBgn0036480|CG17081-PA|Cep135-PA FBpp0292437|FBgn0036480|CG17081-PB|Cep135-PB FBpp0305986|FBgn0036480|CG17081-PC|Cep135-PC	0.9910	FBpp0075391 type=protein; loc=3L:join(15116861..15116959,15117021..15117095,15117474..15117600,15117661..15117813,15117911..15119306,15119375..15119585,15119648..15119763,15126216..15126341,15126494..15126647,15126721..15126827,15127017..15127284,15127466..15127651,15127745..15127906); ID=FBpp0075391; name=Cep135-PA; parent=FBgn0036480,FBtr0075638; dbxref=FlyBase:FBpp0075391,FlyBase_Annotation_ID…	3.2	1	0.02	DVGALSQDIDLLQR+QMVSSVTNKKATAGIGR
627	FBpp0289781|FBgn0259214|CG42314-PI|PMCA-PI FBpp0289782|FBgn0259214|CG42314-PJ|PMCA-PJ FBpp0289783|FBgn0259214|CG42314-PK|PMCA-PK FBpp0289784|FBgn0259214|CG42314-PL|PMCA-PL FBpp0289785|FBgn0259214|CG42314-PM|PMCA-PM FBpp0289786|FBgn0259214|CG42314-PN|PMCA-PN FBpp0293009|FBgn0259214|CG42314-PO|PMCA-PO FBpp0293010|FBgn0259214|CG42314-PP|PMCA-PP FBpp0293011|FBgn0259214|CG42314-PQ|PMCA-PQ FBpp0293012|…	0.9907	FBpp0289781 type=protein; loc=4:complement(join(355310..355466,355031..355225,354680..354966,354351..354561,353943..353978,352181..352590,351884..352126,351586..351827,350765..351209,350603..350690,349730..350043,349481..349679,349213..349424,348995..349146,342922..343060,330271..330339,329207..329428)); ID=FBpp0289781; name=PMCA-PI; parent=FBgn0259214,FBtr0300554; dbxref=REFSEQ:NP_726564,GB_prot…	3.1	1	0.02	EVVAVTGDGTNDGPALK+GPDVDPMVLSGTHVMEGSGK
626	FBpp0110121|FBgn0033756|CG17760-PB|CG17760-PB	0.9907	FBpp0110121 type=protein; loc=2R:join(12626799..12626916,12626984..12627168,12627237..12627391,12627598..12627726,12627787..12627916,12627971..12628124,12628194..12628301,12628439..12628521); ID=FBpp0110121; name=CG17760-PB; parent=FBgn0033756,FBtr0110824; dbxref=FlyBase:FBpp0110121,FlyBase_Annotation_IDs:CG17760-PB,REFSEQ:NP_001036539,GB_protein:ABI31089,FlyMine:FBpp0110121,modMine:FBpp0110121; …	6.8	1	0.02	LEAPYLNAIK+SDYQATDQDILHVR
625	FBpp0088859|FBgn0039714|CG7816-PC|Zip99C-PC FBpp0088860|FBgn0039714|CG7816-PE|Zip99C-PE FBpp0088861|FBgn0039714|CG7816-PD|Zip99C-PD FBpp0088862|FBgn0039714|CG7816-PA|Zip99C-PA FBpp0088863|FBgn0039714|CG7816-PG|Zip99C-PG FBpp0088864|FBgn0039714|CG7816-PF|Zip99C-PF FBpp0292151|FBgn0039714|CG7816-PH|Zip99C-PH FBpp0292152|FBgn0039714|CG7816-PI|Zip99C-PI FBpp0292153|FBgn0039714|CG7816-PJ|Zip99C-PJ	0.9907	FBpp0088859 type=protein; loc=3R:complement(join(29865057..29865267,29864889..29864996,29864413..29864826,29864195..29864350,29863958..29864136)); ID=FBpp0088859; name=Zip99C-PC; parent=FBgn0039714,FBtr0089920; dbxref=FlyBase:FBpp0088859,FlyBase_Annotation_IDs:CG7816-PC,GB_protein:AAN14195.1,REFSEQ:NP_733320,GB_protein:AAN14195; MD5=b2ae46c1437d5e01a9de62d516c18bda; length=355; release=r6.09; spe…	4.5	1	0.02	IFSGYASADEENPQPK
624	FBpp0088483|FBgn0036640|CG4118-PA|nxf2-PA FBpp0088484|FBgn0036640|CG4118-PB|nxf2-PB FBpp0303951|FBgn0036640|CG4118-PC|nxf2-PC	0.9907	FBpp0088483 type=protein; loc=3L:complement(join(16579652..16579897,16579136..16579591,16578946..16579083,16578737..16578883,16578576..16578677,16577383..16578513,16577007..16577312)); ID=FBpp0088483; name=nxf2-PA; parent=FBgn0036640,FBtr0089478; dbxref=GB_protein:AAF49448.2,FlyBase:FBpp0088483,FlyBase_Annotation_IDs:CG4118-PA,GB_protein:AAF49448.3,REFSEQ:NP_524111,GB_protein:AAF49448,FlyMine:FBp…	1.5	1	0.02	TDIGGVLLGFSR
622	FBpp0087779|FBgn0263120|CG8732-PA|Acsl-PA FBpp0087780|FBgn0263120|CG8732-PB|Acsl-PB FBpp0087781|FBgn0263120|CG8732-PC|Acsl-PC FBpp0099845|FBgn0263120|CG8732-PD|Acsl-PD FBpp0099846|FBgn0263120|CG8732-PE|Acsl-PE FBpp0099847|FBgn0263120|CG8732-PF|Acsl-PF FBpp0099848|FBgn0263120|CG8732-PG|Acsl-PG FBpp0099849|FBgn0263120|CG8732-PH|Acsl-PH FBpp0099850|FBgn0263120|CG8732-PI|Acsl-PI FBpp0305216|FBgn02631…	0.9907	FBpp0087779 type=protein; loc=2R:join(8674849..8674871,8676472..8676607,8678430..8678868,8678928..8679134,8680012..8680486,8680549..8680721,8680785..8681048,8681110..8681385,8681451..8681605); ID=FBpp0087779; name=Acsl-PA; parent=FBgn0263120,FBtr0088699; dbxref=FlyBase_Annotation_IDs:CG8732-PA,FlyBase:FBpp0087779,GB_protein:AAG22300.2,REFSEQ:NP_724695,GB_protein:AAG22300; MD5=bde64ecb3c3196051323…	2.0	1	0.02	TGDIGEIQADGVLK
621	FBpp0087705|FBgn0260972|CG8057-PA|alc-PA FBpp0087706|FBgn0260972|CG8057-PB|alc-PB	0.9907	FBpp0087705 type=protein; loc=2R:complement(join(9136952..9137599,9135765..9135995,9135559..9135705)); ID=FBpp0087705; name=alc-PA; parent=FBgn0260972,FBtr0088624; dbxref=FlyBase:FBpp0087705,FlyBase_Annotation_IDs:CG8057-PA,GB_protein:AAF58979.1,REFSEQ:NP_610460,GB_protein:AAF58979,FlyMine:FBpp0087705,modMine:FBpp0087705; MD5=2cac3bf3bc33250b01a74c2898ef7975; length=341; release=r6.09; species=Dm…	5.5	1	0.02	ESDFEVFQALAK
620	FBpp0087668|FBgn0262515|CG8029-PB|VhaAC45-PB FBpp0087669|FBgn0262515|CG8029-PA|VhaAC45-PA	0.9907	FBpp0087668 type=protein; loc=2R:join(9207765..9207850,9207914..9208016,9208083..9208344,9208417..9209105); ID=FBpp0087668; name=VhaAC45-PB; parent=FBgn0262515,FBtr0088587; dbxref=FlyBase:FBpp0087668,FlyBase_Annotation_IDs:CG8029-PB,GB_protein:AAF58966.2,REFSEQ:NP_610470,GB_protein:AAF58966,FlyMine:FBpp0087668; MD5=6a8731293109cbfcf230af0b1a101031; length=379; release=r6.09; species=Dmel;;FBpp008…	3.7	1	0.02	TYYTSVENPSEALR
618	FBpp0087437|FBgn0033507|CG12909-PA|CG12909-PA	0.9907	FBpp0087437 type=protein; loc=2R:10310235..10311080; ID=FBpp0087437; name=CG12909-PA; parent=FBgn0033507,FBtr0088348; dbxref=FlyBase:FBpp0087437,FlyBase_Annotation_IDs:CG12909-PA,GB_protein:AAF58811.1,REFSEQ:NP_610573,GB_protein:AAF58811,FlyMine:FBpp0087437,modMine:FBpp0087437; MD5=1d0493cff664b55d76a1784b666fdfc8; length=281; release=r6.09; species=Dmel;	5.3	1	0.02	SILDSSEYNLTPAVR
617	FBpp0086895|FBgn0000181|CG3644-PA|bic-PA FBpp0086896|FBgn0000181|CG3644-PB|bic-PB	0.9907	FBpp0086895 type=protein; loc=2R:12870403..12870912; ID=FBpp0086895; name=bic-PA; parent=FBgn0000181,FBtr0087782; dbxref=FlyBase:FBpp0086895,FlyBase_Annotation_IDs:CG3644-PA,GB_protein:AAF58449.1,REFSEQ:NP_476853,GB_protein:AAF58449,FlyMine:FBpp0086895,modMine:FBpp0086895; MD5=d946643f0790edd9996f6a26b50302b7; length=169; release=r6.09; species=Dmel;;FBpp0086896 type=protein; loc=2R:12870403..128…	11.2	1	0.02	AQASLPTNTFAITGHGENK
615	FBpp0086688|FBgn0033925|CG8617-PA|CG8617-PA	0.9907	FBpp0086688 type=protein; loc=2R:complement(join(14357136..14357198,14356171..14356950)); ID=FBpp0086688; name=CG8617-PA; parent=FBgn0033925,FBtr0087561; dbxref=FlyBase:FBpp0086688,FlyBase_Annotation_IDs:CG8617-PA,GB_protein:AAF58257.1,REFSEQ:NP_610954,GB_protein:AAF58257,FlyMine:FBpp0086688,modMine:FBpp0086688; MD5=ce7d30d60835f86f180f9ab12a7a4494; length=280; release=r6.09; species=Dmel;	7.5	1	0.02	YNVTNLYDGPAGGGSSLSSGR
614	FBpp0086428|FBgn0034051|CG8295-PA|Mlf-PA FBpp0086429|FBgn0034051|CG8295-PB|Mlf-PB FBpp0086430|FBgn0034051|CG8295-PC|Mlf-PC FBpp0089346|FBgn0034051|CG8295-PD|Mlf-PD FBpp0291359|FBgn0034051|CG8295-PE|Mlf-PE FBpp0297604|FBgn0034051|CG8295-PF|Mlf-PF FBpp0297605|FBgn0034051|CG8295-PG|Mlf-PG FBpp0297606|FBgn0034051|CG8295-PH|Mlf-PH	0.9907	FBpp0086428 type=protein; loc=2R:complement(join(15939910..15939965,15939037..15939257,15938447..15938978,15936460..15936580)); ID=FBpp0086428; name=Mlf-PA; parent=FBgn0034051,FBtr0087292; dbxref=FlyBase:FBpp0086428,FlyBase_Annotation_IDs:CG8295-PA,GB_protein:AAF58093.2,REFSEQ:NP_523753,GB_protein:AAF58093,FlyMine:FBpp0086428,modMine:FBpp0086428; MD5=0405b49e115ff54c4f2c946c5fbe8f43; length=309; …	5.9	1	0.02	QEFINLEEGEAEQFDR
612	FBpp0085012|FBgn0039776|CG31022-PA|PH4alphaEFB-PA	0.9907	FBpp0085012 type=protein; loc=3R:join(30474044..30474228,30479119..30479427,30479593..30479780,30483893..30484062,30484120..30484602,30484687..30484752,30485227..30485392,30485454..30485539); ID=FBpp0085012; name=PH4alphaEFB-PA; parent=FBgn0039776,FBtr0085650; dbxref=FlyBase:FBpp0085012,FlyBase_Annotation_IDs:CG31022-PA,GB_protein:AAF57053.2,REFSEQ:NP_733371,GB_protein:AAF57053,FlyMine:FBpp008501…	2.5	1	0.02	LQDTYQLDTSSVAR
611	FBpp0084780|FBgn0039642|CG11882-PA|CG11882-PA FBpp0307390|FBgn0039642|CG11882-PB|CG11882-PB	0.9907	FBpp0084780 type=protein; loc=3R:complement(join(29147951..29148054,29147193..29147880)); ID=FBpp0084780; name=CG11882-PA; parent=FBgn0039642,FBtr0085411; dbxref=FlyBase:FBpp0084780,FlyBase_Annotation_IDs:CG11882-PA,GB_protein:AAF56865.1,REFSEQ:NP_651676,GB_protein:AAF56865,FlyMine:FBpp0084780,modMine:FBpp0084780; MD5=053fcd482872757c50b1910fbd25486c; length=263; release=r6.09; species=Dmel;;FBpp…	7.6	1	0.02	LSDEDVFVKPDLDDVIDENR
610	FBpp0083659|FBgn0038989|CG6937-PA|CG6937-PA	0.9907	FBpp0083659 type=protein; loc=3R:join(22584863..22584958,22585026..22585370,22585434..22586063); ID=FBpp0083659; name=CG6937-PA; parent=FBgn0038989,FBtr0084266; dbxref=FlyBase:FBpp0083659,FlyBase_Annotation_IDs:CG6937-PA,GB_protein:AAF56024.1,REFSEQ:NP_651066,GB_protein:AAF56024,FlyMine:FBpp0083659,modMine:FBpp0083659; MD5=5300ce6b3da38cc760fa4b603e709670; length=356; release=r6.09; species=Dmel;	4.5	1	0.02	DLGIDFSNLLVEPVKK
606	FBpp0082996|FBgn0024432|CG12363-PA|Dlc90F-PA	0.9907	FBpp0082996 type=protein; loc=3R:18299422..18299757; ID=FBpp0082996; name=Dlc90F-PA; parent=FBgn0024432,FBtr0083575; dbxref=FlyBase:FBpp0082996,FlyBase_Annotation_IDs:CG12363-PA,GB_protein:AAF55532.1,REFSEQ:NP_477356,GB_protein:AAF55532,FlyMine:FBpp0082996,modMine:FBpp0082996; MD5=1e6078c02758a8da5707525daa7aff75; length=111; release=r6.09; species=Dmel;	14.4	1	0.02	EAIETTIGGNAYQHDK
[truncated: 165 more rows]
