# Supplementary material for: Comparative interactome analysis of α-arrestin families in human and Drosophila
Source: eLife. 2024 Jan 25;12:RP88328. doi: 10.7554/eLife.88328 (PMC10945707; doi:10.7554/eLife.88328)
Supplement: Figure 1—source data 1. [file elife-88328-fig1-data1.zip › Drosophila/CG18747/interact-CG18747_2.prot.tsv]

entry no.	protein	protein probability	protein description	percent coverage	tot indep spectra	percent share of spectrum ids	peptides
236	FBpp0271763|FBgn0042104|CG18747-PB|CG18747-PB	1	FBpp0271763 type=protein; loc=3R:complement(join(7783287..7783401,7782686..7782814,7782396..7782628,7781556..7782150,7780990..7781174)); ID=FBpp0271763; name=CG18747-PB; parent=FBgn0042104,FBtr0273255; dbxref=FlyBase_Annotation_IDs:CG18747-PB,FlyBase:FBpp0271763,REFSEQ:NP_652650,GB_protein:AAG22128,FlyMine:FBpp0271763,modMine:FBpp0271763; MD5=172f5313de5ad5fb884c2adc7afb4b09; length=418; release=…	67	424	8.68	EDYLSSNTYLVGSEQNNTHNNTHR+EQQLMVMPVTVGTIPLAVSGIVVQQPPR+EQQLMVMPVTVGTIPLAVSGIVVQQPPRR+EVQAVLLK+EVQAVLLKVVGYSITK+FDQAYTK+GFTVLKMLDLNFDTPQLK+GNINEEELHAFGSNEFAPLYPVYSIPSPTPVLTANAR+HGTFYAGQLVK+IPVTIVVVNNTAVAVSEIR+LELHLPQAGYVPGQK+LSLVMLVR+LYVGREDYLSSNTYLVGSEQNNTHNNTHR+MLDLNFDTPQLK+NAGFVNQSFVK+NPPDELPMVTALESLPSDLASSAADSALPNYEESR+RNPPDELPMVTALESLPSDLASSAADSALPNYEESR+SAHYEGPDSR+SKEVQAVLLK+SLGSTKLYVGR+SLREQ…
316a	FBpp0289294|FBgn0004167|CG12008-PE|kst-PE FBpp0304366|FBgn0004167|CG12008-PG|kst-PG	1	FBpp0289294 type=protein; loc=3L:join(3350255..3350336,3351496..3351686,3351965..3352132,3353738..3353854,3353923..3354185,3354255..3354384,3354637..3354824,3354949..3357922,3357982..3358121,3358179..3359789,3359853..3365751,3365811..3366126,3366200..3366310,3366444..3367010,3367515..3367771); ID=FBpp0289294; name=kst-PE; parent=FBgn0004167,FBtr0300017; dbxref=FlyBase:FBpp0289294,FlyBase_Annotati…	37.6	246	5.08	AALQAEEHVSDAAGATALK+AHDTEFVEVIQLGK+ALEDEIK+ALLGGANEIHVFNR+ALNQPPYNPQDGQLVNDIEK+ALVAGQSLISQQHPER+AQQYLFDAGEIESWLGER+AQVEQVEIWLANK+DAEDELQWLAEK+DAEILEQWISSR+DASLISEDYGQDLESIQALGR+DEIAQQVQLLEGDWLK+DENDFLQQK+DEQFFQAEHFLR+DETVEAWTDLK+DGQALVQAGNR+DGQALVQAGNRVPEVESR+DIVSWSSNLR+DLAAVEALIR+DLAAVSNLLK+DLLTLSEDK+DLNSALALLR+DLPNSLEGIQR+DLQGELNAYSGDILNLNQQADK+DLTEAHQLQLFK+DNGVEGFVPANYVR+DNHFASEQLQYK+DVAEALFR+…
252a	FBpp0072672|FBgn0250789|CG1977-PA|alpha-Spec-PA FBpp0305101|FBgn0250789|CG1977-PC|alpha-Spec-PC	1	FBpp0072672 type=protein; loc=3L:complement(join(1784907..1788896,1781759..1783682,1781095..1781698,1779385..1779985,1779182..1779310)); ID=FBpp0072672; name=alpha-Spec-PA; parent=FBgn0250789,FBtr0072789; dbxref=FlyBase:FBpp0072672,FlyBase_Annotation_IDs:CG1977-PA,GB_protein:AAF47569.1,REFSEQ:NP_476739,GB_protein:AAF47569,FlyMine:FBpp0072672,modMine:FBpp0072672; MD5=b8439882282cce78554fdd71ffb18c…	51.1	208	4.28	ADVVESWIDDK+ADVVESWIDDKENYVR+AGTFGAFEQFGNELLQANHYASPEIK+AIISADELAK+AITAADRPYVTK+ALAALDQK+ALDIFATK+ANALNNDDLGK+ANALNNDDLGKDLR+ASAFNSWFENAEEDLTDPVR+DADEIENWIAEK+DADELESWIHEK+DADETVAWIAEK+DAHAQFQASLSSAEADFK+DALDYIDFTR+DIADEESWIK+DKENHAQIADVVGEDLEEVEVLQK+DLAALEDK+DLAALEDKVSTLGAEAQR+DLASVQALQR+DLASVQNLMK+DLEDEAAWIR+DLIGVQNLIK+DLSTVQTLLTK+DLTGVQNLK+DLTSVQNLQK+DMNNQADSLVESGQFDTAGIQEK+DQLINASHAQSPAILK+DQ…
245	sp|GFP_AEQVI|	1	sp GFP_AEQVI	69.7	205	4.27	AEVKFEGDTLVNR+AEVKFEGDTLVNRIELK+EDGNILGHK+EDGNILGHKLEYNYNSHNVYIMADK+FEGDTLVNR+FEGDTLVNRIELK+FSVSGEGEGDATYGK+FSVSGEGEGDATYGKLTLK+GEELFTGVVPILVELDGDVNGHK+GIDFKEDGNILGHK+HNIEDGSVQLADHYQQNTPIGDGPVLLPDNHYLSTQSALSK+LEYNYNSHNVYIMADK+LEYNYNSHNVYIMADKQK+NGIKVNFKIR+SAMPEGYVQER+SAMPEGYVQERTIFFK+SAMPEGYVQERTIFFKDDGNYK+TIFFKDDGNYK+TIFFKDDGNYKTR
292a	FBpp0085365|FBgn0000043|CG12051-PA|Act42A-PA	1	FBpp0085365 type=protein; loc=2R:complement(6014270..6015400); ID=FBpp0085365; name=Act42A-PA; parent=FBgn0000043,FBtr0086029; dbxref=GB_protein:AAF57294.1,FlyBase:FBpp0085365,FlyBase_Annotation_IDs:CG12051-PA,REFSEQ:NP_523625,GB_protein:AAF57294,FlyMine:FBpp0085365,modMine:FBpp0085365; MD5=2399a0c3c4cdf802eb854e0ba9f098c5; length=376; release=r6.09; species=Dmel;	52.1	120	1.78	AGFAGDDAPR+AVFPSIVGRPR+DLTDYLMK+DLYANTVLSGGTTMYPGIADR+DSYVGDEAQSK+DSYVGDEAQSKR+EITALAPSTMK+GYSFTTTAER+HQGVMVGMGQK+HQGVMVGMGQKDSYVGDEAQSK+HQGVMVGMGQKDSYVGDEAQSKR+IVAPPER+IWHHTFYNELR+KDLYANTVLSGGTTMYPGIADR+QEYDESGPSIVHR+RGILTLK+SYELPDGQVITIGNER+TTGIVLDSGDGVSHTVPIYEGYALPHAILR+VAPEEHPVLLTEAPLNPK
328a	sp|K2C1_HUMAN|	1	sp K2C1_HUMAN	43.7	84	1.61	AEAESLYQSK+AEAESLYQSKYEELQITAGR+DVDGAYMTK+DYQELMNTK+FASFIDK+FLEQQNQVLQTK+GGGGGGYGSGGSSYGSGGGSYGSGGGGGGGR+IEISELNR+LALDLEIATYR+LNDLEDALQQAK+MSGECAPNVSVSVSTSHTTISGGGSR+NKLNDLEDALQQAK+NMQDMVEDYR+QISNLQQSISDAEQR+SGGGFSSGSAGIINYQR+SISISVAR+SLDLDSIIAEVK+SLNNQFASFIDK+SLNNQFASFIDKVR+SLVNLGGSK+THNLEPYFESFINNLR+TLLEGEESR+TNAENEFVTIK+TNAENEFVTIKK+WELLQQVDTSTR+YEDEINK+YEELQITAGR
281a	FBpp0082514|FBgn0266599|CG4264-PE|Hsc70-4-PE FBpp0082515|FBgn0266599|CG4264-PF|Hsc70-4-PF FBpp0082516|FBgn0266599|CG4264-PA|Hsc70-4-PA FBpp0082517|FBgn0266599|CG4264-PC|Hsc70-4-PC FBpp0082518|FBgn0266599|CG4264-PD|Hsc70-4-PD FBpp0082519|FBgn0266599|CG4264-PB|Hsc70-4-PB FBpp0307982|FBgn0266599|CG4264-PG|Hsc70-4-PG	1	FBpp0082514 type=protein; loc=3R:15244360..15246315; ID=FBpp0082514; name=Hsc70-4-PE; parent=FBgn0266599,FBtr0083055; dbxref=FlyBase:FBpp0082514,FlyBase_Annotation_IDs:CG4264-PE,GB_protein:AAO41567.1,REFSEQ:NP_788679,GB_protein:AAO41567; MD5=050fd5b4b4ff0bfd160c385fb3a7608a; length=651; release=r6.09; species=Dmel;;FBpp0082515 type=protein; loc=3R:15244360..15246315; ID=FBpp0082515; name=Hsc70-4-…	53.6	84	1.62	ARFEELNADLFR+ATLDEDNLK+DAGTIAGLNVLR+DNNLLGK+ETAEAYLGK+FDDAAVQSDMK+FEELNADLFR+FELSGIPPAPR+HWPFEVVSADGKPK+IEVTYKDEK+IINEPTAAAIAYGLDK+IINEPTAAAIAYGLDKK+KFDDAAVQSDMK+KTFFPEEISSMVLTK+LLQDLFNGK+LVTHFVQEFK+LYQGAGFPPGGMPGGPGGMPGAAGAAGAAGAGGAGPTIEEVD+MKETAEAYLGK+NQVAMNPTQTIFDAK+NQVAMNPTQTIFDAKR+QTQTFTTYSDNQPGVLIQVYEGER+SINPDEAVAYGAAVQAAILHGDK+STAGDTHLGGEDFDNR+STMDPVEK+SVIHDIVLVGGSTR+TFFPEEISSMVLTK+TTPSYVA…
250a	FBpp0072305|FBgn0265434|CG15792-PB|zip-PB FBpp0072306|FBgn0265434|CG15792-PA|zip-PA FBpp0099894|FBgn0265434|CG15792-PC|zip-PC FBpp0099896|FBgn0265434|CG15792-PD|zip-PD FBpp0291728|FBgn0265434|CG15792-PE|zip-PE FBpp0291729|FBgn0265434|CG15792-PF|zip-PF FBpp0291730|FBgn0265434|CG15792-PG|zip-PG FBpp0297531|FBgn0265434|CG15792-PI|zip-PI	1	FBpp0072305 type=protein; loc=2R:complement(join(25010380..25010511,25005868..25006083,25002288..25002444,25000039..25000160,24998278..24998301,24997578..24997697,24997209..24997301,24994407..24997146,24994012..24994316,24993391..24993921,24992033..24993328,24991810..24991973,24991137..24991272)); ID=FBpp0072305; name=zip-PB; parent=FBgn0265434,FBtr0072398; dbxref=FlyBase_Annotation_IDs:CG15792-P…	33.6	83	1.69	AAETERDELAEEIANNANK+ACEKMIQALELDSNLYRVGQSK+AGVLAHLEEER+AISEQIAQER+ALEAEVLQLTEDLASSER+ANDLSQTLAEEEEK+AQLQIEQLTTELANEK+AQNEELEDDLQLTEDAK+DAEIVGMAQQALTDTQFGAR+DELAEEIANNANK+DLETELDEER+EALQEQLEEDDEAK+EEELTQTLLR+EHGDEVEVELAETGK+EHGDEVEVELAETGKR+ELESQLAEIQEDLEAEK+ELIAQNDR+ELTMNIEDER+EQVEFAVEAIAK+FILDDVK+GTLEAENADLATELR+GVADFAIVHYAGR+HSQELNSINDQLENLR+IAHLLGLSVTDMTR+IANLEEQLENEGK+IATLEEELEEEQSNSEVLLDR+ID…
292b	FBpp0071448|FBgn0000044|CG10067-PA|Act57B-PA FBpp0082253|FBgn0000046|CG18290-PA|Act87E-PA FBpp0082254|FBgn0000046|CG18290-PB|Act87E-PB FBpp0312019|FBgn0000046|CG18290-PC|Act87E-PC	1	FBpp0071448 type=protein; loc=2R:join(20944117..20944156,20944844..20945934); ID=FBpp0071448; name=Act57B-PA; parent=FBgn0000044,FBtr0071519; dbxref=FlyBase_Annotation_IDs:CG10067-PA,GB_protein:AAF46640.1,FlyBase:FBpp0071448,REFSEQ:NP_523800,GB_protein:AAF46640,FlyMine:FBpp0071448,modMine:FBpp0071448; MD5=fc18feee98f205c68bee410b300b54e1; length=376; release=r6.09; species=Dmel;;FBpp0082253 type=…	44.1	68	0.73	AGFAGDDAPR+AVFPSIVGRPR+DLTDYLMK+DSYVGDEAQSK+DSYVGDEAQSKR+GYSFTTTAER+HQGVMVGMGQK+HQGVMVGMGQKDSYVGDEAQSK+HQGVMVGMGQKDSYVGDEAQSKR+IIAPPER+IWHHTFYNELR+RGILTLK+SYELPDGQVITIGNER+TTGIVLDSGDGVSHTVPIYEGYALPHAILR+VAPEEHPVLLTEAPLNPK+YPIEHGIITNWDDMEK
263a	FBpp0074228|FBgn0250788|CG5870-PA|beta-Spec-PA FBpp0306507|FBgn0250788|CG5870-PB|beta-Spec-PB	1	FBpp0074228 type=protein; loc=X:join(17661184..17667232,17667301..17667497,17667570..17667738,17668276..17668382,17668497..17668663,17668751..17668937); ID=FBpp0074228; name=beta-Spec-PA; parent=FBgn0250788,FBtr0074454; dbxref=FlyBase:FBpp0074228,FlyBase_Annotation_IDs:CG5870-PA,GB_protein:AAF48751.1,REFSEQ:NP_523388,GB_protein:AAF48751,FlyMine:FBpp0074228,modMine:FBpp0074228; MD5=f861fd416d6f903…	27.2	67	1.39	ALESEITSHDPQLQNVAK+DAGSVSTLQRK+DEANVQSLLK+DGLAFNAIIHK+DIEDVEIMK+DVSGVELLMNNHQSLK+EEIDNYTEDYK+EFENSLAGVQGQLAQFSNYR+EVDDLEQWITDR+EVVAGSQELGQDFDHVTLLSER+FEALISDLTQK+FQIQDITIEEVDNK+GAMLFDANR+GEPSYDLQNAAIEIASDYTK+GNLEVLLFTLQSK+HENLEQSVEDYANTIR+HQAFEAEIAANK+HSLVEADINILGER+IEPIVVK+INTLLQVADTLVEK+KFEALISDLTQK+LLDAEDVFVEHPDEK+LLDALSLYK+LMSEADGVEQWIK+LNEALQLFMLSR+LPVANSPDYGNSLFNVHVLK+LTSEGSTSDDPQYMFLR+LVSQ…
246	sp|K1C9_HUMAN|	1	sp K1C9_HUMAN	54.7	66	1.28	DIENQYETQITQIEHEVSSSGQEVQSSAK+DQIVDLTVGNNK+EEMSQLTGQNSGDVNVEINVAPGK+EIETYHNLLEGGQEDFESSGAGK+FEMEQNLR+FSSSSGYGGGSSR+GGGGSFGYSYGGGSGGGFSASSLGGGFGGGSR+GGSGGSHGGGSGFGGESGGSYGGGEEASGSGGGYGGGSGK+GGSGGSYGGGGSGGGYGGGSGSR+HGVQELEIELQSQLSK+IKFEMEQNLR+KDIENQYETQITQIEHEVSSSGQEVQSSAK+LASYLDK+MTLDDFR+NHKEEMSQLTGQNSGDVNVEINVAPGK+NYSPYYNTIDDLK+NYSPYYNTIDDLKDQIVDLTVGNNK+QEYEQLIAK+QGVDADINGLR+QVLDNLTMEK+SDLEMQYETL…
327a	sp|K1C10_HUMAN|	1	sp K1C10_HUMAN	31.5	63	1.13	ALEESNYELEGK+ALEESNYELEGKIK+ELTTEIDNNIEQISSYK+GSLGGGFSSGGFSGGSFSR+IRLENEIQTYR+LAADDFR+LASYLDK+LENEIQTYR+LKYENEVALR+NVSTGDVNVEMNAAPGVDLTQLLNNMR+QSLEASLAETEGR+QSVEADINGLR+QSVEADINGLRR+SEITELR+SLLEGEGSSGGGGR+SQYEQLAEQNR+VLDELTLTK+VTMQNLNDR+YENEVALR
328b	sp|K22E_HUMAN|	1	sp K22E_HUMAN	47.1	56	1.09	AQYEEIAQR+DVDNAYMIK+DYQELMNVK+FASFIDK+FLEQQNQVLQTK+GFSSGSAVVSGGSR+GGGFGGGSGFGGGSGFGGGSGFSGGGFGGGGFGGGR+HGGGGGGFGGGGFGSR+IEISELNR+LNDLEEALQQAK+MSGDLSSNVTVSVTSSTISSNVASK+NLDLDSIIAEVK+SISISVAGGGGGFGAAGGFGGR+SLVGLGGTK+TAAENDFVTLK+TSQNSELNNMQDLVEDYK+TSQNSELNNMQDLVEDYKK+VDLLNQEIEFLK+VDPEIQNVK+VLYDAEISQIHQSVTDTNVILSMDNSR+YEDEINK+YEELQVTVGR+YLDGLTAER
289a	FBpp0085066|FBgn0027598|CG31012-PC|cindr-PC	1	FBpp0085066 type=protein; loc=3R:join(30809271..30809283,30816875..30817124,30817198..30817309,30817634..30818207,30824278..30824886,30824955..30826045); ID=FBpp0085066; name=cindr-PC; parent=FBgn0027598,FBtr0085704; dbxref=FlyBase:FBpp0085066,FlyBase_Annotation_IDs:CG31012-PC,GB_protein:AAF57087.2,REFSEQ:NP_733405,GB_protein:AAF57087,FlyMine:FBpp0085066,modMine:FBpp0085066; MD5=5361233985aa708f7…	34.5	50	1.02	AATIAVEDTDFDR+AATIAVEDTDFDRVER+ASGVTGMFPDNFVR+ATAAAAASAPAEPAAIVSGSGAAAGGGAAAAVPMLPPKPQR+EPDELDLQK+LTTAVSHDLADGLAASK+MLAPSEVAPINEPPSATQITQNQR+MLSGANQLPESGAAGNVVIR+NLDLTKPPGVGASVSIGQQR+RPPTIGATVTTSALTSK+SSTSSATTSSATTVATGLTSSSVSK+TIEELVNALK+TPTGGVPMTGNLLGGK+VDDIIAVISTELPDK+VDKLEGLVLNQQR+VEFPYAPQNDDELELK+VGVFPDNFVK+VGVFPSNFVQHIEPSPVLASK
281b	FBpp0073445|FBgn0001218|CG4147-PB|Hsc70-3-PB FBpp0073446|FBgn0001218|CG4147-PA|Hsc70-3-PA FBpp0073447|FBgn0001218|CG4147-PD|Hsc70-3-PD FBpp0073448|FBgn0001218|CG4147-PC|Hsc70-3-PC FBpp0311376|FBgn0001218|CG4147-PE|Hsc70-3-PE	1	FBpp0073445 type=protein; loc=X:complement(join(11804897..11805021,11802613..11804458)); ID=FBpp0073445; name=Hsc70-3-PB; parent=FBgn0001218,FBtr0073608; dbxref=FlyBase:FBpp0073445,FlyBase_Annotation_IDs:CG4147-PB,GB_protein:AAN09299.1,REFSEQ:NP_511132,GB_protein:AAN09299,FlyMine:FBpp0073445,modMine:FBpp0073445; MD5=90cfc2d2c129e8a211bff4d9b740fb53; length=656; release=r6.09; species=Dmel;;FBpp00…	35.8	49	0.83	AKFEELNLDLFR+DAGVIAGLQVMR+DLEAIVQPVIAK+DVHEIVLVGGSTR+ETAEAYLGK+EWSDTNVQHDIK+FEELNLDLFR+IEIESFFEGDDFSETLTR+IINEPTAAAIAYGLDK+IINEPTAAAIAYGLDKK+ITPSYVAFTADGER+LESAIDESIK+LTPEDIDR+LYQGAGGAPPPEGGDDADLK+LYQGAGGAPPPEGGDDADLKDEL+MKETAEAYLGK+NQLTTNPENTVFDAK+NQLTTNPENTVFDAKR+VEIIANDQGNR+VFAPEEISAMVLGK+VTHAVVTVPAYFNDAQR+WLEQNPDADPEEYK+WLEQNPDADPEEYKK
295a	FBpp0085720|FBgn0003887|CG9277-PB|betaTub56D-PB FBpp0085721|FBgn0003887|CG9277-PA|betaTub56D-PA	1	FBpp0085720 type=protein; loc=2R:complement(join(19451433..19451489,19447460..19448746)); ID=FBpp0085720; name=betaTub56D-PB; parent=FBgn0003887,FBtr0086536; dbxref=FlyBase:FBpp0085720,FlyBase_Annotation_IDs:CG9277-PB,GB_protein:AAF57555.1,REFSEQ:NP_523795,GB_protein:AAF57555,FlyMine:FBpp0085720,modMine:FBpp0085720; MD5=af532e832c1035fa8fb3355ba120f3d1; length=447; release=r6.09; species=Dmel;;FB…	39.6	46	0.75	ALTVPELTQQMFDAK+AVLVDLEPGTMDSVR+EVDEQMLNIQNK+FPGQLNADLR+GHYTEGAELVDSVLDVVR+IMNTYSVVPSPK+INVYYNEASGGK+ISEQFTAMFR+LAVNMVPFPR+LHFFMPGFAPLTSR+MSATFIGNSTAIQEIFK+NSSYFVEWIPNNVK+SGPFGQIFRPDNFVFGQSGAGNNWAK+YLTVAAIFR
311a	FBpp0088684|FBgn0261397|CG2146-PC|didum-PC FBpp0088686|FBgn0261397|CG2146-PA|didum-PA	1	FBpp0088684 type=protein; loc=2R:join(7500479..7500508,7500911..7501724,7501790..7502028,7502102..7502590,7502644..7502737,7502802..7503028,7503172..7503195,7503649..7503762,7503829..7504715,7504775..7505301,7505364..7505499,7505649..7505746,7505839..7506019,7506077..7506589,7506655..7506786,7506849..7507377,7507436..7507660,7507715..7507858); ID=FBpp0088684; name=didum-PC; parent=FBgn0261397,FBt…	21.4	43	0.82	AGQVAFLEQVR+AVAQFLLVQEELK+ELTQVLSESNMSLAK+EVIENENFMLK+FGNTQIFFR+FGTTSFFIK+FQFLNMGGAPEIER+GNDVNELMEAFHSQK+HFSDTVEYDVNGFLEK+HGVEINELNAQHAALQEEVR+IESVNEYVLIPNSIEAAQAAR+IVPAILNNDEIQR+LDDYESEITNVFLEK+LEDIELPSHLNLDEFLTK+LEQEEYLK+LFQYIVGVLNK+LTAGSFSLHAR+NFNLFEYR+NTLDINRPPDLLSK+NYSYNDSTSLVVK+QIDEIIDMAK+QLIGQLEHFYK+QYGDVDEYVK+SLEPESLQMR+SNSDEFTIDQK+VLASSPIMEAFGNAK+VMFESIDEFEDSNVDTLR+VSELEVENEK+YFAAVGGSESE…
247	sp|TRYP_PIG|	1	sp TRYP_PIG	25.1	34	0.61	IITHPNFNGNTLDNDIMLIK+LGEHNIDVLEGNEQFINAAK+LSSPATLNSR+VATVSLPR
6	FBpp0070596|FBgn0029688|CG6450-PC|lva-PC FBpp0309608|FBgn0029688|CG6450-PD|lva-PD	1	FBpp0070596 type=protein; loc=X:complement(join(3964701..3964754,3964567..3964638,3964417..3964497,3960642..3964352,3960477..3960584,3956513..3960410,3956307..3956427,3956049..3956245,3955875..3955972)); ID=FBpp0070596; name=lva-PC; parent=FBgn0029688,FBtr0070626; dbxref=FlyBase:FBpp0070596,FlyBase_Annotation_IDs:CG6450-PC,GB_protein:AAF45910.1,REFSEQ:NP_525064,GB_protein:AAF45910,FlyMine:FBpp007…	16	33	0.69	ALAEYEQLNAQNAELK+AQLEEVTQQQQR+DNQQLELQQLR+DSDPGDVSLLQTSGSEK+EDEILQLQSQLEDAR+ELQQLQQDQDSEVEHVR+ESYPETEAPLAIVGSDSQR+FQSQDGQQQLASLLADNEELQQR+ISSAGSNSELLGTTSAAGSDLK+LAGSSNDLSSLQNVSASTTR+LNEEFQEVER+LQEDASYIESLEAQNTELQAR+LQVTDEIVSQR+LVFEILTK+MLELQSAQEELR+QLELLTSEAEESR+QLEQQTR+QQIQEQEQLIQER+QQLIESVSESEHALNLK+SALDLEAQGQEAVDESR+SNIGHQTTAELGSSMTDLR+SPQSEAAHTDAQVSAELAK+SSEVVATLDAGEGGPVLFEK+TQQLADIQTANEER+TS…
320a	FBpp0301114|FBgn0263391|CG43443-PI|hts-PI FBpp0301117|FBgn0263391|CG43443-PL|hts-PL FBpp0301118|FBgn0263391|CG43443-PM|hts-PM	1	FBpp0301114 type=protein; loc=2R:complement(join(19411160..19411255,19410590..19411073,19409805..19410516,19409620..19409743,19408483..19408593,19408124..19408418,19407975..19408055,19407841..19407912,19399026..19399093,19398692..19398805)); ID=FBpp0301114; name=hts-PI; parent=FBgn0263391,FBtr0309106; dbxref=FlyBase_Annotation_IDs:CG43443-PI,FlyBase:FBpp0301114,REFSEQ:NP_725886,GB_protein:AAF5756…	32.3	31	0.64	DATVSQAGDHVVMMGAASK+EFQDVSTDGSPK+FAAVAAAEDGAATAEK+FAAVAAAEDGAATAEKDAAEAVPK+IEDPLQFVPAGTNPR+ISAGPQSHILEGVTWDEASR+KFAAVAAAEDGAATAEK+KYPQSEPETEHQVIEIQTQQAPVPR+LLPVGLDNLVLIPEESR+NPFDNVTDDELNEYK+NPFDNVTDDELNEYKR+SVHGEYTDTDFSESEAVLQAGTK+TGLLPLTK+VDMQGQIVEQGTTNFGGNK+VEVLETGTPDPK+VGGAEFEALMR+WLNSPNVYQK+YPQSEPETEHQVIEIQTQQAPVPR
302a	FBpp0087142|FBgn0000556|CG8280-PA|Ef1alpha48D-PA FBpp0304260|FBgn0000556|CG8280-PC|Ef1alpha48D-PC FBpp0311272|FBgn0000556|CG8280-PD|Ef1alpha48D-PD FBpp0311273|FBgn0000556|CG8280-PE|Ef1alpha48D-PE	1	FBpp0087142 type=protein; loc=2R:11893575..11894966; ID=FBpp0087142; name=Ef1alpha48D-PA; parent=FBgn0000556,FBtr0088035; dbxref=FlyBase:FBpp0087142,FlyBase_Annotation_IDs:CG8280-PA,GB_protein:AAF58608.1,REFSEQ:NP_477375,GB_protein:AAF58608,FlyMine:FBpp0087142,modMine:FBpp0087142; MD5=2ae59732b0e0ae621052c7236b70a79c; length=463; release=r6.09; species=Dmel;;FBpp0304260 type=protein; loc=2R:11893…	26.1	27	0.6	EHALLAFTLGVK+EVSSYIK+IGGIGTVPVGR+LPLQDVYK+MDSSEPPYSEAR+QLIVGVNK+QTVAVGVIK+TLIDALDAILPPARPTDK+VETGVLKPGTVVVFAPANITTEVK+YYVTIIDAPGHR
295b	FBpp0072177|FBgn0003888|CG3401-PA|betaTub60D-PA FBpp0310087|FBgn0003888|CG3401-PB|betaTub60D-PB	1	FBpp0072177 type=protein; loc=2R:join(24306082..24306138,24310722..24310830,24310893..24311137,24311194..24312147); ID=FBpp0072177; name=betaTub60D-PA; parent=FBgn0003888,FBtr0072270; dbxref=FlyBase:FBpp0072177,FlyBase_Annotation_IDs:CG3401-PA,GB_protein:AAF47193.2,REFSEQ:NP_523842,GB_protein:AAF47193,FlyMine:FBpp0072177,modMine:FBpp0072177; MD5=faff26e0b4223b934baefc1ca16310b2; length=454; relea…	26.3	27	0.33	AILLDLEPGTMESVR+ALTVPELTQQMFDAK+EVDEQMLAVQNK+FPGQLNADLR+IMNTYSVVPSPK+LAVNMVPFPR+LHFFMPGFAPLTSR+MSSTFIGNTTAIQELFK+NSSYFVEWIPNNVK
260a	FBpp0073766|FBgn0264078|CG32593-PA|Flo2-PA FBpp0073768|FBgn0264078|CG32593-PE|Flo2-PE FBpp0303247|FBgn0264078|CG32593-PI|Flo2-PI FBpp0303248|FBgn0264078|CG32593-PJ|Flo2-PJ FBpp0303249|FBgn0264078|CG32593-PK|Flo2-PK FBpp0312521|FBgn0264078|CG32593-PM|Flo2-PM	1	FBpp0073766 type=protein; loc=X:join(14840971..14841019,14924226..14924413,14925646..14925684,14926766..14926874,14930747..14931314,14931802..14931985,14932048..14932227); ID=FBpp0073766; name=Flo2-PA; parent=FBgn0264078,FBtr0073949; dbxref=FlyBase:FBpp0073766,FlyBase_Annotation_IDs:CG32593-PA,GB_protein:AAF48407.2,REFSEQ:NP_727797,GB_protein:AAF48407,FlyMine:FBpp0073766,modMine:FBpp0073766; MD5=…	48	27	0.55	ADELLGTASEQFLGK+AESQLAYELQAAK+AILGTLTVEEVYK+ANFDQEINTAK+DADAGVAEANR+DVYDDVQYLASLGK+EVAAPDVGR+IAAEVAAPLAK+IGSAEAHAIELVGK+LPAEAEAFR+LVAQLPPSINALTGVDLSK+MGIEILSFTIK+QIEIESQEVQR+QTILQTLEGHLR+QYGDAAIMNIVLESLPK+TDEIVLIGGNDNITNDVTR
278a	FBpp0081062|FBgn0003885|CG2512-PA|alphaTub84D-PA FBpp0081153|FBgn0003884|CG1913-PA|alphaTub84B-PA	1	FBpp0081062 type=protein; loc=3R:7531259..7532611; ID=FBpp0081062; name=alphaTub84D-PA; parent=FBgn0003885,FBtr0081538; dbxref=FlyBase:FBpp0081062,FlyBase_Annotation_IDs:CG2512-PA,GB_protein:AAF54007.1,REFSEQ:NP_524264,GB_protein:AAF54007,FlyMine:FBpp0081062,modMine:FBpp0081062; MD5=019098f12132864ff22b77f0b7ff682e; length=450; release=r6.09; species=Dmel;;FBpp0081153 type=protein; loc=3R:join(70…	39.1	26	0.54	AFVHWYVGEGMEEGEFSEAR+AVFVDLEPTVVDEVR+DVNAAIATIK+EIVDLVLDR+FDGALNVDLTEFQTNLVPYPR+FDLMYAK+IHFPLVTYAPVISAEK+LIGQIVSSITASLR+NLDIERPTYTNLNR+QLFHPEQLITGK+TVGGGDDSFNTFFSETGAGK+VGINYQPPTVVPGGDLAK
255a	FBpp0073128|FBgn0035497|CG14995-PC|CG14995-PC FBpp0302750|FBgn0035497|CG14995-PI|CG14995-PI	1	FBpp0073128 type=protein; loc=3L:complement(join(4101477..4101556,4100780..4100845,4098026..4098199,4097507..4097804,4096904..4096978,4095972..4096067,4095636..4095874,4095200..4095293,4095009..4095122)); ID=FBpp0073128; name=CG14995-PC; parent=FBgn0035497,FBtr0073272; dbxref=FlyBase_Annotation_IDs:CG14995-PC,FlyBase:FBpp0073128,GB_protein:AAN11584,REFSEQ:NP_728934,FlyMine:FBpp0073128,modMine:FBp…	35.3	26	0.51	EEPVHPPSPMYNTITK+ELDYASLEVLEHAVR+ENGGEWDPEDR+GVEVLALSVNK+KLDNVEVTQQEVEDALR+KNSISDINEIAYLQNLPSLR+LDNVEVTQQEVEDALR+LQELYLR+LTEEMVIAR+NSISDINEIAYLQNLPSLR+QSDLSLIK+SAGPEMTPYR+YSDGTSSLSASVMNHYSGYHR
324a	FBpp0311334|FBgn0266696|CG45186-PAB|CG45186-PAB FBpp0311336|FBgn0266696|CG45186-PAD|CG45186-PAD	1	FBpp0311334 type=protein; loc=3L:join(2388767..2388781,2402555..2406599,2434626..2436228,2439499..2439830,2443390..2443838,2443988..2444087,2444499..2446101,2459591..2460153,2461146..2461268,2463057..2464303); ID=FBpp0311334; name=CG45186-PAB; parent=FBgn0266696,FBtr0345109; dbxref=FlyBase:FBpp0311334,FlyBase_Annotation_IDs:CG45186-PAB,GB_protein:AHN57941,REFSEQ:NP_001286916; MD5=56b62d166981f39d…	8.8	25	0.45	AAISSIEDIEVTPDELR+ANMFQQLQEQSR+ANSAPFDISATSAFKPTKPLDIR+DVPATLDLLR+EPSSLTLESIIEPEQEEVK+HTTEITSVTVGTR+LEDELQQIEAVSEAAK+LPQITTVVSK+LVLPDTFR+LVQQQQPQPQPVNR+QPLVAVSSGISMK+RNSLEEAGTGLSPAQAHGILK+SLGLTEPAEPK+SLGSALHDLEESTTSPSMLK+SPGASGFTSEPVASATANR+SSTTASSVSMTPTPMDYSPIPHDK+STPNATIDAEFEPSSLSLAER+TQPVTNEEMSFFK+TQSANIYNLIQR
315a	FBpp0111817|FBgn0023213|CG10811-PB|eIF4G-PB	1	FBpp0111817 type=protein; loc=4:complement(join(929822..929899,927393..928151,926011..926661,925768..925948,925575..925686,925083..925138,918903..921199,918536..918776,918324..918481,917275..917743,916867..917090,916121..916267,915837..916059,915617..915718,915492..915553)); ID=FBpp0111817; name=eIF4G-PB; parent=FBgn0023213,FBtr0112904; dbxref=FlyBase:FBpp0111817,FlyBase_Annotation_IDs:CG10811-PB…	16.5	25	0.48	AELEAFLEEEER+AIDEPNFSVSYAR+AQSSVGSSNVNTGPLYR+ATEESMPPNQTHPNLLISDSSK+FDTLVEEIIK+FMLQDVIDLR+IPQQESVGLNNLTSTSSQGSESR+NEQLSAQYFGTLSSTTPGGSQGGSGK+NILDDFDK+NKWQTSRNEAPK+NTGVDVGLQSDSKPETTLNDK+NVSESIVAPITDETDDAGSTPISR+QNGNISGSVVSNK+SLNPFFNSLLNDDAN+SNTDNEFSDQVTSTNTPATVLSEGPIR+SVVSEIVDLSAASK+TDVGPTPIVSAMTDAPSVEILPTPQR+TLLSSSVQK+TNAPYIPIETTPISR
256a	FBpp0073277|FBgn0003360|CG16944-PA|sesB-PA FBpp0073278|FBgn0003360|CG16944-PC|sesB-PC FBpp0073279|FBgn0003360|CG16944-PB|sesB-PB FBpp0073280|FBgn0003360|CG16944-PD|sesB-PD FBpp0312078|FBgn0003360|CG16944-PE|sesB-PE	1	FBpp0073277 type=protein; loc=X:complement(join(10782380..10782676,10782173..10782300,10781621..10782095)); ID=FBpp0073277; name=sesB-PA; parent=FBgn0003360,FBtr0073421; dbxref=FlyBase:FBpp0073277,FlyBase_Annotation_IDs:CG16944-PA,GB_protein:AAG22341.1,REFSEQ:NP_511109,GB_protein:AAG22341,FlyMine:FBpp0073277,modMine:FBpp0073277; MD5=c2c1ad011a3bcdf20b09b6b6d65bec98; length=299; release=r6.09; spe…	43.1	24	0.51	AAYFGFYDTAR+ATEVIYK+DFAAGGISAAVSK+DFDAVGFVK+EQGFSSFWR+GAFSNILR+GMLPDPK+GTGGAFVLVLYDEIK+GTGGAFVLVLYDEIKK+LLLQVQHISK+QEGTGAFFK+QVFLGGVDK+SDGIVGLYR+YFPTQALNFAFK
318a	FBpp0293740|FBgn0260442|CG6831-PB|rhea-PB FBpp0305317|FBgn0260442|CG6831-PE|rhea-PE FBpp0305318|FBgn0260442|CG6831-PF|rhea-PF FBpp0305319|FBgn0260442|CG6831-PG|rhea-PG FBpp0305320|FBgn0260442|CG6831-PH|rhea-PH	1	FBpp0293740 type=protein; loc=3L:join(8561482..8561617,8561687..8562085,8562145..8562336,8562396..8562474,8562533..8563036,8563100..8563188,8563546..8563634,8563979..8564095,8564157..8568744,8568811..8569001,8570968..8571084,8571146..8571661,8572018..8572677,8572898..8573472,8573531..8573789); ID=FBpp0293740; name=rhea-PB; parent=FBgn0260442,FBtr0305210; dbxref=REFSEQ:NP_001246674,GB_protein:AFH0…	11.3	23	0.5	ALLGYISAGQDVLIR+ALQPTVTDIPSATQLSK+AMEATVEAISQEIR+APIQELGSDLR+ATFLQHETNR+AVAAGTSNLQADIVSAANLGR+DHFGIEGDEGSTMVEESVAPSK+DLLSVSMEMAGQTQEEEVR+DPVQLNLLYVQAR+FDEMILEAAK+GVGTEEMLISTAK+HVDLSEIDAK+INAETGIVTGLMEQVNR+ISSVNLTEPQR+KLASLRPR+LLGVTKDSVLRLDEHTK+LVDPLLEAVK+NAQGFTTDESDTEYAYR+TLQGASNPEALTQAGR+VGEATTHVLSTIAEEEVPENR+VMVLNVSSLLK
155	FBpp0082728|FBgn0040237|CG6815-PA|bor-PA FBpp0297140|FBgn0040237|CG6815-PB|bor-PB	1	FBpp0082728 type=protein; loc=3R:complement(join(16263730..16263952,16263147..16263621,16262262..16263086,16261991..16262189,16261834..16261926)); ID=FBpp0082728; name=bor-PA; parent=FBgn0040237,FBtr0083276; dbxref=FlyBase:FBpp0082728,FlyBase_Annotation_IDs:CG6815-PA,GB_protein:AAF55289.2,REFSEQ:NP_524996,GB_protein:AAF55289,FlyMine:FBpp0082728,modMine:FBpp0082728; MD5=9550e905085694c6b773f07bdce…	38.6	23	0.45	AALNAFLYR+AKPTDALQGVVLNPK+EYEAHIEQAK+FAFLDALK+FKLDTFDYGK+FMLVLASNTPEQFDYAINDR+IGKPTLVGETSR+LAEHSGMDFAIMTGGDVAPMGK+LDEMVEFTLPGLEER+LDTFDYGK+LYFDKYVLQPAAAGAK+QQPQPDQTAGFSEGGGAADPEGR+QTIEHEIEMK+SITGTAAPPLTLTAK+TAGTVIGAGAEAMLTDWDK+VLTAAGGLSLLALGVYTAK+YEDQLLQQQR+YVLQPAAAGAK
143	FBpp0081568|FBgn0002431|CG9484-PA|hyd-PA FBpp0308671|FBgn0002431|CG9484-PB|hyd-PB	1	FBpp0081568 type=protein; loc=3R:complement(join(9725464..9725525,9724480..9724677,9724137..9724416,9723860..9724077,9723561..9723799,9723308..9723498,9719720..9723220,9719477..9719621,9719164..9719397,9718631..9719103,9718331..9718541,9717530..9718276,9716517..9717473,9716374..9716450,9715991..9716316,9715724..9715930,9715521..9715668,9715224..9715454,9714952..9715164)); ID=FBpp0081568; name=hyd…	8.6	23	0.44	AEGSTDSNIYVQLK+DALPVLDITALR+EDQADTALVVEER+ELNTQFGNQSR+ESLIVQTFK+FPAINAAAVAAAAAATSSTSNTASTSK+IPNLESVQVGTNHSK+LGSPTYTFDLAQR+LTLDLFGR+LYIPLYSSK+SPSVVVVDPVDDDNEPLFYSPGK+STEALMATRPEVIIAPNK+STSDHLLLFPAR+STVPASTTVTTPSIEPHTMATTASNLAR+VFVIFNLEK+VNEAIEIITFK+VVLMETDDSLPSTSK
326a	sp|ALBU_BOVIN|	1	sp ALBU_BOVIN	22.1	22	0.46	DAFLGSFLYEYSR+DAIPENLPPLTADFAEDK+HLVDEPQNLIK+HPEYAVSVLLR+HPYFYAPELLYYANK+KVPQVSTPTLVEVSR+LGEYGFQNALIVR+LVNELTEFAK+QTALVELLK+TVMENFVAFVDK+VPQVSTPTLVEVSR+YLYEIAR
286a	FBpp0084020|FBgn0011225|CG5695-PB|jar-PB FBpp0290581|FBgn0011225|CG5695-PG|jar-PG FBpp0290582|FBgn0011225|CG5695-PH|jar-PH FBpp0290584|FBgn0011225|CG5695-PJ|jar-PJ FBpp0290585|FBgn0011225|CG5695-PK|jar-PK FBpp0306894|FBgn0011225|CG5695-PL|jar-PL FBpp0306895|FBgn0011225|CG5695-PM|jar-PM FBpp0311443|FBgn0011225|CG5695-PN|jar-PN	1	FBpp0084020 type=protein; loc=3R:complement(join(24259055..24259241,24258385..24258458,24258196..24258325,24257971..24258132,24257648..24257910,24257177..24257583,24256360..24257104,24255869..24256301,24255562..24255803,24255285..24255505,24254994..24255224,24254634..24254678,24254004..24254124,24253828..24253945,24253663..24253764,24253318..24253598)); ID=FBpp0084020; name=jar-PB; parent=FBgn001…	15.4	22	0.44	DAAEGYIQGR+EEIISGVNDIYR+ELYAPDTIK+FFNDNILK+ILDANPVLEAFGNAK+LANESNGQVEDSPPVIR+LEQNGTNFIR+LNFISVGSK+LSQSIIVSGESGAGK+QFEGSLALAQLK+QPPLVQPIQEIVTAQHR+SDPENMLAIVAK+SNGIFTLLDEESK+SVLPPELVSLPAR+TEQLIPGSQK+VLFADLYSMYK
197	FBpp0086484|FBgn0024754|CG8200-PA|Flo1-PA FBpp0086485|FBgn0024754|CG8200-PB|Flo1-PB	1	FBpp0086484 type=protein; loc=2R:complement(join(15569119..15569170,15568751..15568826,15568152..15568506,15567243..15567713,15567029..15567172,15566803..15566967,15566574..15566591)); ID=FBpp0086484; name=Flo1-PA; parent=FBgn0024754,FBtr0087351; dbxref=FlyBase:FBpp0086484,FlyBase_Annotation_IDs:CG8200-PA,GB_protein:AAF58120.1,REFSEQ:NP_477358,GB_protein:AAF58120,FlyMine:FBpp0086484,modMine:FBpp0…	31	22	0.45	AAYDVEVQTK+AEAEMAYELQAAK+AFVWPVGQQVQR+EAAMVEMLLDTLPK+ITMVSSGTGDIGAAK+LTGEVLSIVNK+SEAEINHIALVTLEGHQR+TQEIAVQEQEIMR+VAAEVAAPLSQAK+VVMEAEAEAESIR
310a	FBpp0088478|FBgn0014141|CG3937-PA|cher-PA FBpp0288453|FBgn0014141|CG3937-PG|cher-PG FBpp0292427|FBgn0014141|CG3937-PI|cher-PI FBpp0308014|FBgn0014141|CG3937-PL|cher-PL FBpp0308015|FBgn0014141|CG3937-PM|cher-PM FBpp0308016|FBgn0014141|CG3937-PN|cher-PN	1	FBpp0088478 type=protein; loc=3R:complement(join(17116941..17117226,17110610..17110754,17110214..17110549,17108748..17108839,17107399..17108691,17106954..17107340,17105009..17105813,17104457..17104909,17104256..17104391,17101352..17101432,17100988..17101078,17094609..17094749,17094376..17094545,17092287..17094318,17092040..17092224)); ID=FBpp0088478; name=cher-PA; parent=FBgn0014141,FBtr0089471; …	10.6	21	0.4	AGNAPLDVVVQDVFGTK+AYGPGIEPIGPVVGAPANFTVETFSAGK+DVADPAAVHASGNGLDEVK+EGQTHADNIFSVDTR+ESVPTFFNVDVGEAGPGR+GASAGGLTMAVEGPSK+GSVDVDIQGPNGEIEK+IYTEGAGEGEPEVR+LPLPTTGGNVTAEVR+LTNSEGIPVDNLR+MPTGNIGISFTPR+NAGFGGLSVSIEGPSK+NLTYTVSYIPK+SINNLETDLSDGLR+SPFIAQILPR
258a	FBpp0073371|FBgn0014133|CG1822-PB|bif-PB FBpp0306539|FBgn0014133|CG1822-PD|bif-PD	1	FBpp0073371 type=protein; loc=X:join(11680853..11681114,11681718..11684254,11687462..11687635,11689201..11689543,11693547..11693938); ID=FBpp0073371; name=bif-PB; parent=FBgn0014133,FBtr0073526; dbxref=FlyBase:FBpp0073371,FlyBase_Annotation_IDs:CG1822-PB,GB_protein:AAN09639.1,REFSEQ:NP_727547,GB_protein:AAN09639,FlyMine:FBpp0073371,modMine:FBpp0073371; MD5=c914c0aee4dd9a54ac6d9f0c4c1af3ad; length…	25.1	21	0.41	DAEATPQSEALSETER+DDDEVEVEEPEMTNSQVR+DGELESGEQPAGVVSNSR+EAASSETDASASPLWTLR+FIIQQQQQQQQQQQQQQQLSPTK+GTAMDNLFQLGVTR+IGSVAGGDVDPQHPPTNPIPDSLDTGEDLSYGPGIVSK+ISTAGAAAAAAPSPPAPK+LTSIIDDTERPPPDLVK+MELQEPETPER+QIGVIRPLFNSQGAGSTPLTSR+QVDSPVSALSVMMR+SFAASTENAHVASGSSSSTSASVR+SGAAGGGGTMLGNLPLGSTALGFYTPMK+STSLNTLLDR+YLSLALR
219	FBpp0088250|FBgn0010217|CG11154-PA|ATPsynbeta-PA FBpp0305828|FBgn0010217|CG11154-PC|ATPsynbeta-PC FBpp0311086|FBgn0010217|CG11154-PD|ATPsynbeta-PD	1	FBpp0088250 type=protein; loc=4:join(1031890..1031953,1032907..1033218,1033272..1034413); ID=FBpp0088250; name=ATPsynbeta-PA; parent=FBgn0010217,FBtr0089186; dbxref=FlyBase:FBpp0088250,FlyBase_Annotation_IDs:CG11154-PA,GB_protein:AAF59391.1,REFSEQ:NP_726631,GB_protein:AAF59391,FlyMine:FBpp0088250,modMine:FBpp0088250; MD5=0f33e3078353582da35dbfb8cdb4639d; length=505; release=r6.09; species=Dmel;;F…	40.4	21	0.41	AIAELGIYPAVDPLDSTSR+EGNDLYNEMIEGGVISLK+FLSQPFQVAEVFTGHAGK+FTQAGSEVSALLGR+IGLFGGAGVGK+IINVIGEPIDER+IMDPNIIGQEHYNVAR+IPSAVGYQPTLATDMGSMQER+IPVGAETLGR+LVLEVAQHLGENTVR+TIAMDGTEGLVR+TVLIMELINNVAK+VALVYGQMNEPPGAR+VVDLLAPYAK
31	FBpp0072693|FBgn0025725|CG7961-PB|alphaCOP-PB FBpp0072694|FBgn0025725|CG7961-PA|alphaCOP-PA	1	FBpp0072693 type=protein; loc=3L:complement(join(1644012..1644957,1641197..1643955)); ID=FBpp0072693; name=alphaCOP-PB; parent=FBgn0025725,FBtr0072811; dbxref=FlyBase:FBpp0072693,FlyBase_Annotation_IDs:CG7961-PB,GB_protein:AAF47535.1,REFSEQ:NP_728648,GB_protein:AAF47535; MD5=66c92cebeb44706586c8d2870900e903; length=1234; release=r6.09; species=Dmel;;FBpp0072694 type=protein; loc=3L:complement(joi…	16.7	20	0.41	AGSFETAFR+ASALDSNYYAAPNK+DVSAQYQGALLLGDVK+GHPGATDLFGQADAVVK+GHYNNVSSVLFHPR+GVAFHQQMPLFVSGGDDYK+KDVSAQYQGALLLGDVK+LDAAEAQQLLR+LQPVHQILTLR+LSFLYLITGNLEK+LVGQSIIAYLQQK+QDLILSNGEDR+SSGITAIWVAR+TALNMFFK+TLDLPIYLTR+TSYTANPNLQSLSGYPLR+VLHIDPTEYK
296a	FBpp0085768|FBgn0000578|CG15112-PB|ena-PB	1	FBpp0085768 type=protein; loc=2R:join(19155475..19155914,19158734..19159055,19159120..19159352,19159783..19160035,19160177..19160902,19160974..19161132,19161194..19161415,19161473..19161593,19161660..19161688); ID=FBpp0085768; name=ena-PB; parent=FBgn0000578,FBtr0086584; dbxref=FlyBase_Annotation_IDs:CG15112-PB,FlyBase:FBpp0085768,GB_protein:AAM68439.1,REFSEQ:NP_725859,GB_protein:AAM68439,REFSEQ:…	19.1	19	0.3	AGPIYEAPQR+AMMHALEVLSGR+ASVMVYDDNQK+DPDPEAEVK+FGSASEETILK+FVYGLNFSSQNDAENFAR+KDPDPEAEVK+KLQDHEVVINCSILK+SQQQQDQMFEQSIIGAR+TMTSEDAAILR+VANNPGGPPTNGNGYEEDMGYR+VKNEIIDAIK+YNQATATFHQWR
276a	FBpp0079831|FBgn0032363|CG6509-PB|Dlg5-PB FBpp0079832|FBgn0032363|CG6509-PA|Dlg5-PA FBpp0307614|FBgn0032363|CG6509-PD|Dlg5-PD	1	FBpp0079831 type=protein; loc=2L:complement(join(11515726..11515780,11511609..11515673,11511179..11511544,11510596..11510850,11510321..11510540,11510024..11510262,11509735..11509964,11509467..11509683,11509300..11509403)); ID=FBpp0079831; name=Dlg5-PB; parent=FBgn0032363,FBtr0080246; dbxref=FlyBase:FBpp0079831,FlyBase_Annotation_IDs:CG6509-PB,GB_protein:AAF53101.1,REFSEQ:NP_609505,GB_protein:AAF5…	11.1	19	0.34	AATQEIAANVLR+AISDSLMAIR+FAEFFFR+HAYSVQLK+HSLYGVTAEEINQKPIQR+HTQLFPTFGPGGR+KGDQILEYNGVDLSGVTAEQAANEISK+LTDTVTMLVQNK+LTIDFSNLFK+SALLELNTLR+SDGLNLFALK+SPAISEYGMYAK+SQNSIESILSAK+TSGQQAQQQVMNASSTSAGFGVGSGSMVGGTGPAAGEFPVR+VLQLANADLK
212	FBpp0087704|FBgn0086656|CG8055-PA|shrb-PA	1	FBpp0087704 type=protein; loc=2R:complement(join(9143620..9143797,9143059..9143236,9142717..9143000,9142615..9142655)); ID=FBpp0087704; name=shrb-PA; parent=FBgn0086656,FBtr0088623; dbxref=FlyBase:FBpp0087704,FlyBase_Annotation_IDs:CG8055-PA,GB_protein:AAF58977.2,REFSEQ:NP_610462,GB_protein:AAF58977,FlyMine:FBpp0087704,modMine:FBpp0087704; MD5=99a6da738faeb6a43409910b700b35da; length=226; release…	56.6	19	0.41	EALESANTNTAVLTTMK+EIIGIPEPTPTLPEAPTEDLPEK+EISDAISNPVAFGADLDDEDLER+ELDELEQENFDK+EVAPTTGEAIQK+IEDELNIAR+QLQQIDGTLSTIEMQR+VHDMMDDIAEQQDVAR
34	FBpp0073083|FBgn0011692|CG1258-PA|pav-PA	1	FBpp0073083 type=protein; loc=3L:join(4242878..4242888,4242948..4243706,4243765..4244314,4244375..4244696,4244752..4245302,4245364..4245834); ID=FBpp0073083; name=pav-PA; parent=FBgn0011692,FBtr0073227; dbxref=FlyBase:FBpp0073083,FlyBase_Annotation_IDs:CG1258-PA,GB_protein:AAF47868.1,REFSEQ:NP_477025,GB_protein:AAF47868,FlyMine:FBpp0073083,modMine:FBpp0073083; MD5=188823d56b39a149172e19f9b832bb12…	16.8	18	0.39	AANPVPLGTIMQPYLK+EAGNINNSLMTLR+FAEMTQEVQIAR+IAVNNLNELGIPEAK+LVQAPTDSQGENVVQDR+LVSNILQSEDLPSLPR+NSLLFTYGVTGSGK+QNITVSQLSLVDLAGSER+TVEDALEVFQMGQK+VRPLQSDADLTSLR
317a	FBpp0293155|FBgn0010905|CG16757-PB|Spn-PB FBpp0293156|FBgn0010905|CG16757-PC|Spn-PC FBpp0293157|FBgn0010905|CG16757-PD|Spn-PD FBpp0293158|FBgn0010905|CG16757-PE|Spn-PE FBpp0293159|FBgn0010905|CG16757-PF|Spn-PF FBpp0293161|FBgn0010905|CG16757-PH|Spn-PH FBpp0293162|FBgn0010905|CG16757-PI|Spn-PI FBpp0293163|FBgn0010905|CG16757-PJ|Spn-PJ FBpp0311289|FBgn0010905|CG16757-PS|Spn-PS FBpp0311290|FBgn00109…	1	FBpp0293155 type=protein; loc=3L:complement(join(2534711..2536211,2524599..2525718,2514310..2514330,2513696..2514197,2513209..2513638,2512793..2513145,2512532..2512731,2512295..2512472,2511878..2511931,2511163..2511763,2509762..2510575,2509364..2509500,2508639..2508865,2508307..2508573)); ID=FBpp0293155; name=Spn-PB; parent=FBgn0010905,FBtr0304613; dbxref=REFSEQ:NP_001246570,GB_protein:AFH04241,F…	17.3	18	0.35	DPENSEVAQLIR+EDSLPDDMTAAEAER+ERDPENSEVAQLIR+FIVEPAAQVVPTSVVK+GPEGLGLSIIGMGVGADAGLEK+LETTGNENELLSER+LLSSSILENK+LQPAYDQTEEQPHSLNYVDVGYR+NEDVDPVAASAEYELEK+SLENLLITSATSSR+SLMQEQQELLR+SLVGVTQAYAASVLR+SSITVNMPAAGLGQRPPSIISTTSQDEGGFNESAPELK+TPFPSGVSLVHNNNNAAIVAQNGVPPEQR+TVPGTGLIMDSEK+VHVNHSVATAPSIQAATPAAAIPR+VSQIANIFQR+WTSHFTK
308a	FBpp0088021|FBgn0028687|CG1341-PA|Rpt1-PA	1	FBpp0088021 type=protein; loc=2R:complement(7652536..7653837); ID=FBpp0088021; name=Rpt1-PA; parent=FBgn0028687,FBtr0088947; dbxref=GB_protein:AAF59219.1,FlyBase:FBpp0088021,FlyBase_Annotation_IDs:CG1341-PA,REFSEQ:NP_477473,GB_protein:AAF59219,FlyMine:FBpp0088021,modMine:FBpp0088021; MD5=76480cb616eeeb3d35baf21492c93f5f; length=433; release=r6.09; species=Dmel;	27.7	18	0.35	DFLEAVK+EVVETPLLHPEK+FVNLGIEPPK+FVVDLADSVAPTDIEEGMR+GVLLFGPPGTGK+QILQNEQPLQVAR+SLDEGDIELLK+TMLELINQLDGFDPR+VEFGLPDQDGR+YQIHIPLPPK
254a	FBpp0072904|FBgn0001233|CG1242-PA|Hsp83-PA FBpp0305095|FBgn0001233|CG1242-PB|Hsp83-PB	1	FBpp0072904 type=protein; loc=3L:3194499..3196652; ID=FBpp0072904; name=Hsp83-PA; parent=FBgn0001233,FBtr0073040; dbxref=FlyBase:FBpp0072904,FlyBase_Annotation_IDs:CG1242-PA,GB_protein:AAF47734.1,REFSEQ:NP_523899,GB_protein:AAF47734,FlyMine:FBpp0072904,modMine:FBpp0072904; MD5=f397796e386213d935f678daad2c75b8; length=717; release=r6.09; species=Dmel;;FBpp0305095 type=protein; loc=3L:3194499..3196…	18.4	18	0.36	ALLFIPR+EDQTDYLEESK+EGLELPEDESEK+EGLELPEDESEKK+ELISNASDAIDK+FYDQFSK+GVVDSEDIPLNLSR+HSQFIGYPIK+NPDDISQEEYGEFYK+QLEINPDHPIVETLR+SDLVNNLGTIAK+TAGTLTIIDTGIGMTK+TMELIEELTEDKENYK+TPFDLFENQK
161	FBpp0083802|FBgn0002622|CG6779-PA|RpS3-PA FBpp0312066|FBgn0002622|CG6779-PB|RpS3-PB	1	FBpp0083802 type=protein; loc=3R:join(23358855..23358890,23359154..23359858); ID=FBpp0083802; name=RpS3-PA; parent=FBgn0002622,FBtr0084410; dbxref=FlyBase:FBpp0083802,FlyBase_Annotation_IDs:CG6779-PA,GB_protein:AAF56129.1,REFSEQ:NP_476632,GB_protein:AAF56129,FlyMine:FBpp0083802,modMine:FBpp0083802; MD5=afce2f20264890e9f016128a095a23e6; length=246; release=r6.09; species=Dmel;;FBpp0312066 type=pro…	33.3	18	0.38	AELNEFLTR+ELAEDGYSGVEVR+FNFETGR+FVSDGIFK+IPPPSKPLDDLSEAK+KPLPDNVSVVEPK+TEIIIMATK+VMLPYDPK
57	FBpp0075069|FBgn0250814|CG4169-PA|UQCR-C2-PA FBpp0303947|FBgn0250814|CG4169-PB|UQCR-C2-PB	1	FBpp0075069 type=protein; loc=3L:join(16584400..16584444,16584589..16584722,16584779..16585082,16585185..16586024); ID=FBpp0075069; name=UQCR-C2-PA; parent=FBgn0250814,FBtr0075309; dbxref=GB_protein:AAF49444.1,FlyBase:FBpp0075069,FlyBase_Annotation_IDs:CG4169-PA,REFSEQ:NP_648905,GB_protein:AAF49444,FlyMine:FBpp0075069,modMine:FBpp0075069; MD5=c89c08293aa606332e429c50fa8be9d2; length=440; release=…	46.6	17	0.35	AAVVGVGIDNNTLAGFAQTLQFPSGGSK+AVVAVAGQGAAASNHK+ELVGYTVTTTADNAETGLR+LAGGLSTQNSTAFAIAR+LAVGAIGHLANVPYASDLA+LSSESLLHYVAQTFAAGR+LVVATADATLPVSR+NESYDIQGASHLLR+NGLGNSIYSPR+NVLEADALLGAIDGISQSQVQEAAK+TVVNQLNAVSTEER+VSLVLGAGSR
224	FBpp0088498|FBgn0002174|CG5504-PA|l(2)tid-PA FBpp0088954|FBgn0002174|CG5504-PC|l(2)tid-PC FBpp0088955|FBgn0002174|CG5504-PB|l(2)tid-PB FBpp0297363|FBgn0002174|CG5504-PD|l(2)tid-PD FBpp0311249|FBgn0002174|CG5504-PE|l(2)tid-PE	1	FBpp0088498 type=protein; loc=2R:join(23707154..23708487,23708635..23708644); ID=FBpp0088498; name=l(2)tid-PA; parent=FBgn0002174,FBtr0089503; dbxref=GB_protein:AAF47051.2,FlyBase:FBpp0088498,FlyBase_Annotation_IDs:CG5504-PA,GB_protein:AAF47051.3,REFSEQ:NP_524932,GB_protein:AAF47051,FlyMine:FBpp0088498,modMine:FBpp0088498; MD5=96c508a5694b0b38ecdb19078f43de7d; length=447; release=r6.09; species=D…	23.6	17	0.33	DYYATLGVAK+ELFVTFR+EYDTYGQTAENIGR+FGFGQAQEMVMDLTFAQAAR+FQEVSEAYEVLSDEQK+KFQEVSEAYEVLSDEQK+SSIDPEELFR+TNSFDDFADSK+VTVPVPAGIENGQTVR
22	FBpp0071794|FBgn0011211|CG3612-PA|blw-PA	1	FBpp0071794 type=protein; loc=2R:join(22799204..22799269,22799896..22800476,22800569..22801370,22801483..22801692); ID=FBpp0071794; name=blw-PA; parent=FBgn0011211,FBtr0071883; dbxref=FlyBase:FBpp0071794,FlyBase_Annotation_IDs:CG3612-PA,GB_protein:AAF46903.1,REFSEQ:NP_726243,GB_protein:AAF46903,FlyMine:FBpp0071794,modMine:FBpp0071794; MD5=9adab5c6a725023536c45cc02a2d2dad; length=552; release=r6.0…	23.4	16	0.34	AVDSLVPIGR+ELIIGDR+GMALNLEPDNVGVVVFGNDK+HALIIYDDLSK+SAEISNILEER+STVAQIVK+TALAIDTIINQK+TGAIVDVPVGDELLGR+TSEQALLDTIAK+VLSIGDGIAR+VVDALGNAIDGK
280a	FBpp0081570|FBgn0051352|CG31352-PA|Unc-115a-PA FBpp0081572|FBgn0260463|CG31332-PC|Unc-115b-PC FBpp0081573|FBgn0260463|CG31332-PA|Unc-115b-PA FBpp0081574|FBgn0260463|CG31332-PB|Unc-115b-PB FBpp0081575|FBgn0260463|CG31332-PD|Unc-115b-PD FBpp0289791|FBgn0051352|CG31352-PB|Unc-115a-PB FBpp0289792|FBgn0051352|CG31352-PC|Unc-115a-PC FBpp0292158|FBgn0260463|CG31332-PE|Unc-115b-PE FBpp0308669|FBgn0051352…	1	FBpp0081570 type=protein; loc=3R:complement(join(9704945..9704948,9699051..9699361,9698318..9698989,9697908..9697964,9697208..9697761,9696966..9697139,9696600..9696739,9696422..9696507,9695587..9695653,9695282..9695523,9695110..9695223)); ID=FBpp0081570; name=Unc-115a-PA; parent=FBgn0051352,FBtr0082092; dbxref=GB_protein:AAF54427.3,FlyBase:FBpp0081570,FlyBase_Annotation_IDs:CG31352-PA,GB_protein:…	23.8	15	0.31	ALMGGDLPASSTYSGALSYHYPQAGLIR+DDFPAPPYPYTDPER+IYTYSYLTDAPHYLR+LNSGIGSAIAK+NGFSSDFSYGGLGDK+QATGGGVSSPAPPAESPTR+SEASVDSITEGDR+SLGNAPSYNAIHSYR+SPGMNNEEPIELSHYPAAK+TTTLPYIR+TVSPGLILR+YESPIGASPSR
242	FBpp0292958|FBgn0033889|CG6701-PB|CG6701-PB FBpp0292959|FBgn0033889|CG6701-PC|CG6701-PC FBpp0292960|FBgn0033889|CG6701-PD|CG6701-PD FBpp0308979|FBgn0033889|CG6701-PE|CG6701-PE	1	FBpp0292958 type=protein; loc=2R:complement(join(13979184..13979340,13978942..13979117,13977645..13977849,13977376..13977580,13975434..13977304,13975269..13975374,13974927..13975203,13974591..13974837,13973653..13974410)); ID=FBpp0292958; name=CG6701-PB; parent=FBgn0033889,FBtr0303989; dbxref=FlyBase:FBpp0292958,FlyBase_Annotation_IDs:CG6701-PB,REFSEQ:NP_001188923,GB_protein:AAF58307; MD5=d22394d…	13.8	15	0.29	ASFNINPYR+EITQENLTGTLR+FENVRPTPEEVR+GIASTTDVPGGAPAEGNKPIIEEYK+ILFPGEIPNTPLASGVLQLNNK+LLQTDIGIISPYK+QDAAGTSILVTNAPVTNAAAPSVIPR+SELETIFDELPK+TLLQVEDIER+TLVGEQYLNEDFITNK+TNFLINTPR+YEEHVEYHGDESDFQSLK
69	FBpp0076460|FBgn0262716|CG7558-PA|Arp3-PA FBpp0306212|FBgn0262716|CG7558-PB|Arp3-PB	1	FBpp0076460 type=protein; loc=3L:complement(join(8115682..8115725,8115408..8115588,8115030..8115344,8114257..8114793,8114113..8114196,8113956..8114051)); ID=FBpp0076460; name=Arp3-PA; parent=FBgn0262716,FBtr0076737; dbxref=FlyBase:FBpp0076460,FlyBase_Annotation_IDs:CG7558-PA,GB_protein:AAF50488.1,REFSEQ:NP_523968,GB_protein:AAF50488,FlyMine:FBpp0076460,modMine:FBpp0076460; MD5=ddf317cc31cb4aa1759…	22.7	14	0.28	AEPEDHYFLLTEPPLNTPENR+APFNVDVGYER+EPQFIIPSAIAIK+EREVGIPPEQSLETAK+EVGIPPEQSLETAK+LGFAGNKEPQFIIPSAIAIK+NFSGVNTVTK+RPLYNNIVLSGGSTMFK
327b	sp|K1C15_SHEEP|	1	sp K1C15_SHEEP	8.8	14	0.16	ALEEANADLEVK+LAADDFR+QSVEADINGLR+QSVEADINGLRR+VLDELTLTK
28	FBpp0072120|FBgn0263006|CG3725-PG|SERCA-PG FBpp0072121|FBgn0263006|CG3725-PE|SERCA-PE FBpp0072122|FBgn0263006|CG3725-PB|SERCA-PB FBpp0072123|FBgn0263006|CG3725-PD|SERCA-PD FBpp0072124|FBgn0263006|CG3725-PA|SERCA-PA FBpp0072125|FBgn0263006|CG3725-PH|SERCA-PH FBpp0072126|FBgn0263006|CG3725-PC|SERCA-PC FBpp0072127|FBgn0263006|CG3725-PF|SERCA-PF FBpp0309946|FBgn0263006|CG3725-PI|SERCA-PI	1	FBpp0072120 type=protein; loc=2R:complement(join(23932667..23932784,23932574..23932591,23932406..23932488,23930158..23932329,23929983..23930098,23929682..23929918,23929500..23929617,23929231..23929431)); ID=FBpp0072120; name=SERCA-PG; parent=FBgn0263006,FBtr0072211; dbxref=FlyBase:FBpp0072120,GB_protein:AAM68281.1,FlyBase_Annotation_IDs:CG3725-PG,REFSEQ:NP_726386,GB_protein:AAM68281; MD5=b5943523…	15.7	14	0.28	AEIGIAMGSGTAVAK+EFDDLSPTEQK+EFTLEFSR+EVFDSIVR+FSIPVVLLDETLK+GVVIGTGLSTAIGK+IDQSILTGESVSVIK+ILALTGQYGTGR+NAESAIEALK+NILFSGTNVAAGK+SAAEMVLADDNFSSIVSAVEEGR+TVEQSLNFFGTDPER
13	FBpp0071050|FBgn0004403|CG1524-PB|RpS14a-PB FBpp0071051|FBgn0004403|CG1524-PA|RpS14a-PA FBpp0071052|FBgn0004404|CG1527-PA|RpS14b-PA FBpp0311458|FBgn0004404|CG1527-PB|RpS14b-PB	1	FBpp0071050 type=protein; loc=X:join(7934034..7934270,7934330..7934548); ID=FBpp0071050; name=RpS14a-PB; parent=FBgn0004403,FBtr0071094; dbxref=FlyBase:FBpp0071050,FlyBase_Annotation_IDs:CG1524-PB,GB_protein:AAF46297.1,REFSEQ:NP_524884,GB_protein:AAF46297; MD5=67c629577ede1be33d27f3af361fb96a; length=151; release=r6.09; species=Dmel;;FBpp0071051 type=protein; loc=X:join(7934034..7934270,7934330..…	46.4	14	0.31	ADRDEASPYAAMLAAQDVAEK+DEASPYAAMLAAQDVAEK+EEVQVQLGPQVR+IEDVTPIPSDSTR+TLGITALHIK+TPGPGAQSALR+VQKEEVQVQLGPQVR
9	FBpp0070765|FBgn0028474|CG4119-PA|CG4119-PA FBpp0309405|FBgn0028474|CG4119-PB|CG4119-PB	1	FBpp0070765 type=protein; loc=X:join(5666406..5666468,5666557..5666798,5667210..5668332,5668398..5669226,5669302..5669945,5670051..5670146); ID=FBpp0070765; name=CG4119-PA; parent=FBgn0028474,FBtr0070799; dbxref=FlyBase:FBpp0070765,FlyBase_Annotation_IDs:CG4119-PA,GB_protein:AAF46056.1,REFSEQ:NP_572242,GB_protein:AAF46056,FlyMine:FBpp0070765,modMine:FBpp0070765; MD5=30e60862de8db5011e39681c9cc99c…	12.9	13	0.22	ASMADTASNASGVYAK+EAEELAELK+ESSSAAIEITQK+FFSGEYENPSLEFEK+IEATGVFVNDDDNDENINPK+ILINVNQEPPAAATSSVHQR+KIEATGVFVNDDDNDENINPK+LLIYELDAK+NLISSEIGK+QSSAVSAATAAAAAVSQK
171	FBpp0084761|FBgn0029176|CG11901-PB|Ef1gamma-PB FBpp0084762|FBgn0029176|CG11901-PA|Ef1gamma-PA FBpp0291632|FBgn0029176|CG11901-PC|Ef1gamma-PC	1	FBpp0084761 type=protein; loc=3R:join(29220297..29220308,29220430..29220579,29220643..29221776); ID=FBpp0084761; name=Ef1gamma-PB; parent=FBgn0029176,FBtr0085392; dbxref=FlyBase:FBpp0084761,FlyBase_Annotation_IDs:CG11901-PB,GB_protein:AAN14165.1,REFSEQ:NP_733280,GB_protein:AAN14165,FlyMine:FBpp0084761,modMine:FBpp0084761; MD5=7a3335c94c68f5c5ed188081c655b1c3; length=431; release=r6.09; species=Dm…	22	13	0.27	AAEPAEELDAADEALAAEPK+ALIAAQYSGAQVK+DPFDALPK+GTFNFDDFK+GTFNFDDFKR+GTLYTYPENFR+KAAEPAEELDAADEALAAEPK+LQDATFLAGER+QEAEAVLQQLNQK+SIPYFFDK
124	FBpp0080048|FBgn0025724|CG6699-PA|beta'COP-PA	1	FBpp0080048 type=protein; loc=2L:join(13379022..13379376,13379495..13380114,13380177..13380759,13380995..13382181); ID=FBpp0080048; name=beta'COP-PA; parent=FBgn0025724,FBtr0080469; dbxref=FlyBase:FBpp0080048,FlyBase_Annotation_IDs:CG6699-PA,GB_protein:AAF53294.2,REFSEQ:NP_524836,GB_protein:AAF53294,FlyMine:FBpp0080048,modMine:FBpp0080048; MD5=4642d653163872c0bb3f07e4fd6b6fd0; length=914; release…	16.8	13	0.27	ADVVLPTIPK+AGQSLADPAQYTNLFPGLGDALR+DNNTFASASLDR+GTNNVALGYDEGSIIIK+HPLQELFAAEQGAAGQHLEEK+LAANLPLNSER+LPEAAFFAR+SFTPEYGAESIYGGYYFGVK+TMYLLGYVPK+VFNYNTLEK+VHSFEAHSDYLR
56	FBpp0074673|FBgn0036929|CG7668-PA|CG7668-PA FBpp0304966|FBgn0036929|CG7668-PC|CG7668-PC	1	FBpp0074673 type=protein; loc=3L:join(20002918..20002992,20003303..20004363,20004417..20004549); ID=FBpp0074673; name=CG7668-PA; parent=FBgn0036929,FBtr0074904; dbxref=FlyBase:FBpp0074673,FlyBase_Annotation_IDs:CG7668-PA,GB_protein:AAF49079.2,REFSEQ:NP_649170,GB_protein:AAF49079,FlyMine:FBpp0074673,modMine:FBpp0074673; MD5=b8fb3804c19a9cded87dc5043adfbbb9; length=422; release=r6.09; species=Dmel;…	22.3	12	0.25	DHDEFVLLGSSK+EGNDQIVEIEK+GWMIIQR+IVQLEGAVK+LLSLGEYSGNAGDAFR+LQTQIMDLQSDLDLSR+MTEILSEYNVNNK+YDNFVIGDEK
275a	FBpp0078298|FBgn0003261|CG10279-PC|Rm62-PC FBpp0078299|FBgn0003261|CG10279-PD|Rm62-PD FBpp0078300|FBgn0003261|CG10279-PB|Rm62-PB FBpp0078301|FBgn0003261|CG10279-PA|Rm62-PA FBpp0078302|FBgn0003261|CG10279-PE|Rm62-PE FBpp0078303|FBgn0003261|CG10279-PF|Rm62-PF FBpp0291159|FBgn0003261|CG10279-PH|Rm62-PH FBpp0291753|FBgn0003261|CG10279-PI|Rm62-PI	1	FBpp0078298 type=protein; loc=3R:complement(join(6005206..6005216,6004017..6005126,6003673..6003911,6001558..6001736,6001163..6001360)); ID=FBpp0078298; name=Rm62-PC; parent=FBgn0003261,FBtr0078649; dbxref=FlyBase:FBpp0078298,FlyBase_Annotation_IDs:CG10279-PC,GB_protein:AAN14332.1,REFSEQ:NP_731033,GB_protein:AAN14332; MD5=91fd1a2ab1e8d5284cd393f1f664c60d; length=578; release=r6.09; species=Dmel;;…	26.3	12	0.2	EANQEINPALENLAR+ELAQQIQQVATEFGSSSYVR+GDGPIALVLAPTR+GGGGGGSQDLPMRPVDFSNLAPFK+GTSFAFFTK+IIIFVETK+LIDFLSAGSTNLK+MLDMGFEPQIR+QTLMWSATWPK+SNILVATDVAAR+TLLSDIYDTSESPGK
184	FBpp0085364|FBgn0033051|CG7863-PA|Strica-PA FBpp0307275|FBgn0033051|CG7863-PB|Strica-PB	1	FBpp0085364 type=protein; loc=2R:complement(join(6021938..6023042,6021471..6021882,6021345..6021411)); ID=FBpp0085364; name=Strica-PA; parent=FBgn0033051,FBtr0086028; dbxref=FlyBase:FBpp0085364,FlyBase_Annotation_IDs:CG7863-PA,GB_protein:AAF57292.2,REFSEQ:NP_610193,GB_protein:AAF57292,FlyMine:FBpp0085364,modMine:FBpp0085364; MD5=74222e5afac15cd9bae29c59583c8e5c; length=527; release=r6.09; species…	24.5	12	0.24	DDDYSLDDDVVFPILR+MGGEGPIGSTTTTTTTTSSR+QIPSVTSTLTSK+SQPSQELVAQDPR+SRPPSLNGVSFR+TPSQAELEALFAK+TSDIDTIMMNVR+TTSSTSSSSASSITSPPKPSSSVSSISSIFK
18	FBpp0071461|FBgn0034577|CG10540-PA|cpa-PA	1	FBpp0071461 type=protein; loc=2R:join(21058022..21058262,21058384..21058553,21058612..21059061); ID=FBpp0071461; name=cpa-PA; parent=FBgn0034577,FBtr0071532; dbxref=FlyBase:FBpp0071461,FlyBase_Annotation_IDs:CG10540-PA,GB_protein:AAF46660.1,REFSEQ:NP_611539,GB_protein:AAF46660,FlyMine:FBpp0071461,modMine:FBpp0071461; MD5=499fbe04f6ba817a7076f7ee6c44ee1c; length=286; release=r6.09; species=Dmel;	46.2	12	0.26	AALDLETLAYTASHYR+EASDYQDVEADATAEPWR+ESVVVSNEQQVAK+IEGTDHNAIISEHNDLGNGR+IVSDFILHAPPGEFNEVFNDVR+LIEDAENEYQLAISENYQTMSDTTFK+VQVHYYEDGNVQLVSSK
150	FBpp0082219|FBgn0038145|CG8863-PA|Droj2-PA FBpp0082220|FBgn0038145|CG8863-PB|Droj2-PB FBpp0082221|FBgn0038145|CG8863-PC|Droj2-PC FBpp0082222|FBgn0038145|CG8863-PD|Droj2-PD FBpp0082223|FBgn0038145|CG8863-PE|Droj2-PE	1	FBpp0082219 type=protein; loc=3R:join(13383479..13384579,13384670..13384780); ID=FBpp0082219; name=Droj2-PA; parent=FBgn0038145,FBtr0082751; dbxref=FlyBase:FBpp0082219,FlyBase_Annotation_IDs:CG8863-PA,GB_protein:AAF54939.1,REFSEQ:NP_650283,GB_protein:AAF54939; MD5=efbff2329a246c0e487de7a3cf5fb77c; length=403; release=r6.09; species=Dmel;;FBpp0082220 type=protein; loc=3R:join(13383479..13384579,13…	26.8	12	0.24	AISQAYEVLSDADK+DLIVSTQPGEVIR+DVVHQMSVQLEELYNGATR+ETGYYDILGVKPNATPDELKK+FFGAGFGGSGGGR+MAYDEDDGGYQDGPR+NPMDFFEK+TLDDRDLIVSTQPGEVIR
146	FBpp0081834|FBgn0037891|CG5214-PA|CG5214-PA	1	FBpp0081834 type=protein; loc=3R:join(11244442..11244516,11244787..11244890,11244945..11245046,11245121..11245660,11245739..11245883,11246088..11246393,11246458..11246592); ID=FBpp0081834; name=CG5214-PA; parent=FBgn0037891,FBtr0082358; dbxref=FlyBase:FBpp0081834,FlyBase_Annotation_IDs:CG5214-PA,GB_protein:AAF54625.1,REFSEQ:NP_650064,GB_protein:AAF54625,FlyMine:FBpp0081834,modMine:FBpp0081834; MD…	22.9	12	0.23	AAAPAAAPAPAAPK+AAVENPAIIVAGL+ASAYALQDQPVVNAVIDGTDIVYR+DGDTVKPGQALFK+EAVLFLR+GLVVPVIR+NVEGMNYADIEIALAGLADK+QNLDAFTK
91	FBpp0078606|FBgn0015331|CG14637-PA|abs-PA	1	FBpp0078606 type=protein; loc=3R:4233129..4234988; ID=FBpp0078606; name=abs-PA; parent=FBgn0015331,FBtr0078967; dbxref=FlyBase:FBpp0078606,FlyBase_Annotation_IDs:CG14637-PA,GB_protein:AAF52165.1,REFSEQ:NP_524220,GB_protein:AAF52165,FlyMine:FBpp0078606,modMine:FBpp0078606; MD5=cf1e3436858801b79fb1ade7dc19643c; length=619; release=r6.09; species=Dmel;	21.8	11	0.23	AGAASMNVTQQVEYVK+ALMGVAELAK+DLIGIAFTGSGK+GIQYEQPIK+IVQLVSETAQPK+MIDMGFEEDVR+NPTPIQVQGLPTVLAGR+QTLLFSATMPK+SALVKPVTINVGR+TAPPVLIFAEK+YNISLLDQHTELK
78	FBpp0077378|FBgn0031437|CG9881-PA|Arpc5-PA FBpp0307163|FBgn0031437|CG9881-PB|Arpc5-PB	1	FBpp0077378 type=protein; loc=2L:join(2580369..2580581,2580644..2580886); ID=FBpp0077378; name=Arpc5-PA; parent=FBgn0031437,FBtr0077694; dbxref=FlyBase:FBpp0077378,FlyBase_Annotation_IDs:CG9881-PA,GB_protein:AAF51237.1,REFSEQ:NP_608693,GB_protein:AAF51237,FlyMine:FBpp0077378,modMine:FBpp0077378; MD5=88da80488ded78214c9538518c16fa00; length=151; release=r6.09; species=Dmel;;FBpp0307163 type=protei…	55.6	11	0.22	DHALNITLR+EDDGVESAAAGPDESEITTLLTQGK+IDVDQYNEDNFR+KIDVDQYNEDNFR+STQMDQAIDTLDQNDLIDVLMK+SVEALLSALQNAPLR
222	FBpp0088439|FBgn0039757|CG1883-PA|RpS7-PA FBpp0088440|FBgn0039757|CG1883-PC|RpS7-PC FBpp0088970|FBgn0039757|CG1883-PD|RpS7-PD FBpp0308324|FBgn0039757|CG1883-PE|RpS7-PE	1	FBpp0088439 type=protein; loc=3R:complement(join(30208490..30208657,30208093..30208425,30206638..30206721)); ID=FBpp0088439; name=RpS7-PA; parent=FBgn0039757,FBtr0089422; dbxref=FlyBase:FBpp0088439,FlyBase_Annotation_IDs:CG1883-PA,GB_protein:AAF57023.1,REFSEQ:NP_651782,GB_protein:AAF57023,FlyMine:FBpp0088439,modMine:FBpp0088439; MD5=447ca4c3ce12c2358f0f94bf5fea1d6b; length=194; release=r6.09; spe…	39.2	11	0.24	AVIIYVPIPQQK+DVTFEFPDNYLNV+IIKPGGSDPDDFEK+IQIILVR+KAVIIYVPIPQQK+SIAQALVELEANSDLKPYLR+VDTFTSVYK
12	FBpp0070894|FBgn0086558|CG32744-PA|Ubi-p5E-PA FBpp0073034|FBgn0003943|CG11624-PA|Ubi-p63E-PA FBpp0073035|FBgn0003943|CG11624-PB|Ubi-p63E-PB FBpp0077159|FBgn0003941|CG2960-PA|RpL40-PA FBpp0079606|FBgn0003942|CG5271-PA|RpS27A-PA FBpp0089269|FBgn0003943|CG11624-PC|Ubi-p63E-PC FBpp0305348|FBgn0003943|CG11624-PD|Ubi-p63E-PD FBpp0305700|FBgn0029856|CG11700-PB|CG11700-PB FBpp0306837|FBgn0003941|CG2960-P…	1	FBpp0070894 type=protein; loc=X:complement(6277144..6278748); ID=FBpp0070894; name=Ubi-p5E-PA; parent=FBgn0086558,FBtr0070933; dbxref=FlyBase:FBpp0070894,FlyBase_Annotation_IDs:CG32744-PA,GB_protein:AAF46142.3,REFSEQ:NP_727078,GB_protein:AAF46142,FlyMine:FBpp0070894,modMine:FBpp0070894; MD5=e647e40d6d877d42214ce3f015f4d7a0; length=534; release=r6.09; species=Dmel;;FBpp0073034 type=protein; loc=3L…	44.6	11	0.25	ESTLHLVLR+TITLEVEPSDTIENVK+TLSDYNIQK
84	FBpp0077720|FBgn0031256|CG4164-PA|CG4164-PA	1	FBpp0077720 type=protein; loc=2L:join(453262..454270,454330..454385); ID=FBpp0077720; name=CG4164-PA; parent=FBgn0031256,FBtr0078060; dbxref=FlyBase:FBpp0077720,FlyBase_Annotation_IDs:CG4164-PA,GB_protein:AAF51493.1,REFSEQ:NP_608525,GB_protein:AAF51493,FlyMine:FBpp0077720,modMine:FBpp0077720; MD5=76f6f7bc06412e4896f330dacff740ad; length=354; release=r6.09; species=Dmel;	18.1	10	0.21	FQDLGAAYEVLSNPDK+FQDLGAAYEVLSNPDKR+FVAEGEPHIDGEPGDLIVR+HLDGHLVPVTR+TLEIEVEQGMVDGQETR
63	FBpp0075517|FBgn0267795|CG32138-PA|CG32138-PA FBpp0075518|FBgn0267795|CG32138-PB|CG32138-PB FBpp0113065|FBgn0267795|CG32138-PC|CG32138-PC FBpp0306179|FBgn0267795|CG32138-PD|CG32138-PD	1	FBpp0075517 type=protein; loc=3L:join(14054068..14054343,14061428..14061511,14065072..14065158,14065589..14067268,14067330..14067543,14067612..14067904,14068192..14068746,14068808..14068927,14069892..14070134); ID=FBpp0075517; name=CG32138-PA; parent=FBgn0267795,FBtr0075775; dbxref=FlyBase:FBpp0075517,FlyBase_Annotation_IDs:CG32138-PA,GB_protein:AAF49761.2,REFSEQ:NP_729954,GB_protein:AAF49761,REF…	10.1	10	0.22	AASVALENVVADVQELEK+FPELLNFESELYGTDK+GTIFNELDDEK+LQSLDTLIDTK+LSLENVELLQK+QIDFNEFEER+SQQPMPTTDELDR+VQELEDQLER+YAELESESLTLK
275b	FBpp0081374|FBgn0263231|CG9748-PA|bel-PA FBpp0306433|FBgn0263231|CG9748-PB|bel-PB	1	FBpp0081374 type=protein; loc=3R:complement(join(8659963..8660007,8658015..8658387,8655987..8657843,8655785..8655906)); ID=FBpp0081374; name=bel-PA; parent=FBgn0263231,FBtr0081888; dbxref=FlyBase:FBpp0081374,FlyBase_Annotation_IDs:CG9748-PA,GB_protein:AAF54262.1,REFSEQ:NP_536783,GB_protein:AAF54262,FlyMine:FBpp0081374,modMine:FBpp0081374; MD5=7a5214f0ded2bee922609d09b676d354; length=798; release=…	14.8	10	0.18	ELATQIFEEAK+FEDNYNGGEFDSR+HAIPIIINGR+MGNLGVATSFFNEK+MLDMGFEPQIR+QEIPSFMEDMSSDR+QSGDYGYGSGGGGRR+QTLMFSATFPK+QYPLGLVLAPTR+VGLENIR
243	FBpp0293530|FBgn0262579|CG34373-PD|Ect4-PD FBpp0293531|FBgn0262579|CG34373-PE|Ect4-PE FBpp0293532|FBgn0262579|CG34373-PF|Ect4-PF FBpp0293533|FBgn0262579|CG34373-PG|Ect4-PG FBpp0293534|FBgn0262579|CG34373-PH|Ect4-PH FBpp0293535|FBgn0262579|CG43119-PI|Ect4-PI FBpp0293536|FBgn0262579|CG43119-PJ|Ect4-PJ FBpp0306073|FBgn0262579|CG43119-PK|Ect4-PK	1	FBpp0293530 type=protein; loc=3L:join(8074475..8074825,8093059..8093337,8098346..8098725,8099146..8099536,8102893..8104818,8104880..8105059,8105127..8105296,8105440..8105657,8106016..8106949,8108639..8108723); ID=FBpp0293530; name=Ect4-PD; parent=FBgn0262579,FBtr0304993; dbxref=REFSEQ:NP_001097541,GB_protein:ABW08490,FlyBase:FBpp0293530,FlyBase:FBpp0111510,FlyBase_Annotation_IDs:CG34373-PD,FlyBas…	14.5	10	0.2	EINAIEALK+EQGNTDIFR+FDNGLLNSIR+GVSSTGSSMITSSSQMSAMNGQMLK+NFVLVLTPDALHR+NLENSLPSSSEENMAK+SLTAGSGQQEIEQTINK+TGDITQQASNNVAASSITVQSENFSADK+TLDVFVSYR+YSNMLTSIVSSLQEDER
231	FBpp0099974|FBgn0260439|CG17291-PA|Pp2A-29B-PA FBpp0099975|FBgn0260439|CG17291-PB|Pp2A-29B-PB FBpp0293227|FBgn0260439|CG17291-PC|Pp2A-29B-PC FBpp0297239|FBgn0260439|CG17291-PD|Pp2A-29B-PD FBpp0308836|FBgn0260439|CG17291-PE|Pp2A-29B-PE	1	FBpp0099974 type=protein; loc=2L:join(8366311..8366394,8367096..8367249,8367312..8367730,8367797..8367871,8367931..8368696,8368758..8369030,8369716..8369720); ID=FBpp0099974; name=Pp2A-29B-PA; parent=FBgn0260439,FBtr0005088; dbxref=FlyBase_Annotation_IDs:CG17291-PA,FlyBase:FBpp0099974,GB_protein:AAF52650.2,REFSEQ:NP_001027227,GB_protein:AAF52650,FlyMine:FBpp0099974,modMine:FBpp0099974; MD5=c07243…	15.4	10	0.19	AVGPEITR+LAIIEYMPALAGQLGQEFFDQK+LNTDTDVDVK+LSTIALALGEER+SDLIPNFVQLAQDDQDSVR+VDLVPAFQYLLK+VVETEYLK
205	FBpp0087109|FBgn0000253|CG8472-PA|Cam-PA FBpp0087110|FBgn0000253|CG8472-PB|Cam-PB FBpp0293502|FBgn0000253|CG8472-PC|Cam-PC FBpp0293503|FBgn0000253|CG8472-PD|Cam-PD FBpp0311269|FBgn0000253|CG8472-PE|Cam-PE	1	FBpp0087109 type=protein; loc=2R:join(12260186..12260188,12264743..12264917,12269193..12269435,12273766..12273794); ID=FBpp0087109; name=Cam-PA; parent=FBgn0000253,FBtr0088001; dbxref=FlyBase:FBpp0087109,FlyBase_Annotation_IDs:CG8472-PA,GB_protein:AAF58542.1,REFSEQ:NP_523710,GB_protein:AAF58542; MD5=0d8d56d0155abaee6c91bd24448526f1; length=149; release=r6.09; species=Dmel;;FBpp0087110 type=protei…	44.3	10	0.22	EADIDGDGQVNYEEFVTMMTSK+EAFSLFDK+EAFSLFDKDGDGTITTK+LTDEEVDEMIR+VFDKDGNGFISAAELR
198	FBpp0086694|FBgn0001220|CG8542-PA|Hsc70-5-PA FBpp0308990|FBgn0001220|CG8542-PB|Hsc70-5-PB	1	FBpp0086694 type=protein; loc=2R:complement(join(14255834..14255923,14255669..14255715,14254829..14255407,14253553..14254657,14253352..14253492,14253190..14253288)); ID=FBpp0086694; name=Hsc70-5-PA; parent=FBgn0001220,FBtr0087568; dbxref=FlyBase:FBpp0086694,FlyBase_Annotation_IDs:CG8542-PA,GB_protein:AAF58270.1,REFSEQ:NP_523741,GB_protein:AAF58270,FlyMine:FBpp0086694,modMine:FBpp0086694; MD5=453b…	15.6	10	0.21	DAGQIAGLNVLR+ELIEIVNQGESIVHDTETK+EQQIVIQSSGGLSK+NAVVTVPAYFNDSQR+SEIGEVLLVGGMTR+SQVFSTASDGQTQVEIK+VINEPTAAALAYGMDK
186	FBpp0085585|FBgn0010411|CG8900-PB|RpS18-PB FBpp0085586|FBgn0010411|CG8900-PA|RpS18-PA	1	FBpp0085585 type=protein; loc=2R:join(20264108..20264110,20264247..20264432,20264493..20264762); ID=FBpp0085585; name=RpS18-PB; parent=FBgn0010411,FBtr0086273; dbxref=FlyBase:FBpp0085585,FlyBase_Annotation_IDs:CG8900-PB,GB_protein:AAM68401.1,REFSEQ:NP_725943,GB_protein:AAM68401; MD5=97ba9ef101737c9989d87e4dd680b173; length=152; release=r6.09; species=Dmel;;FBpp0085586 type=protein; loc=2R:join(20…	38.2	10	0.22	IMNTNIDGK+KVGIAMTAIK+VGIAMTAIK+VPNWFLNR+VVTIISNPLQYK+YSNIVLK+YWQLTSSNLDSK
133	FBpp0080727|FBgn0032731|CG10641-PA|Swip-1-PA FBpp0309283|FBgn0032731|CG10641-PB|Swip-1-PB	1	FBpp0080727 type=protein; loc=2L:complement(join(18986672..18986910,18978355..18978769)); ID=FBpp0080727; name=Swip-1-PA; parent=FBgn0032731,FBtr0081185; dbxref=FlyBase:FBpp0080727,FlyBase_Annotation_IDs:CG10641-PA,GB_protein:AAF53731.1,REFSEQ:NP_609925,GB_protein:AAF53731,FlyMine:FBpp0080727,modMine:FBpp0080727; MD5=aa96792e1477ff83c91e7dcc3268d4e2; length=217; release=r6.09; species=Dmel;;FBpp0…	46.1	10	0.22	AQAGELDSDSGLNQLAR+DGFLDLQELK+DSVDSPSSTTNTDSSELTHILNR+EFLLIFR+LTEVDVEQVGVSGAK+RQEIMESQEAGIEVR+VVNVYTDFPEFSR
281c	FBpp0083974|FBgn0001230|CG5436-PA|Hsp68-PA	0.9998	FBpp0083974 type=protein; loc=3R:complement(24055197..24057104); ID=FBpp0083974; name=Hsp68-PA; parent=FBgn0001230,FBtr0084589; dbxref=FlyBase:FBpp0083974,FlyBase_Annotation_IDs:CG5436-PA,GB_protein:AAF56230.1,REFSEQ:NP_524474,GB_protein:AAF56230,FlyMine:FBpp0083974,modMine:FBpp0083974; MD5=19a6b1d3a1e78c96a21c66915ee98f46; length=635; release=r6.09; species=Dmel;	10.9	10	0.1	DNNVLGTFDLTGVPPAPR+ETAEAYLGTTVK+IINEPTAAAIAYGLDK+STAGDTHLGGEDFDNR+VEIIANDQGNR+VQNLLQNFFGGK
66	FBpp0076207|FBgn0005533|CG3922-PB|RpS17-PB	1	FBpp0076207 type=protein; loc=3L:complement(join(9429695..9429697,9429174..9429325,9428874..9429114)); ID=FBpp0076207; name=RpS17-PB; parent=FBgn0005533,FBtr0076479; dbxref=FlyBase:FBpp0076207,FlyBase_Annotation_IDs:CG3922-PB,GB_protein:AAF50272.1,REFSEQ:NP_524002,GB_protein:AAF50272,FlyMine:FBpp0076207,modMine:FBpp0076207; MD5=03edf5c0f514b34ba6142f641ccf4f7a; length=131; release=r6.09; species=…	42.7	9	0.18	DNYVPAVSALEQDIIEVDADTK+GLQLTQPNTNNFGR+IAGYVTHLMGR+LLDFHNIR+RDNYVPAVSALEQDIIEVDADTK
51	FBpp0074431|FBgn0030959|CG6961-PA|CG6961-PA FBpp0074432|FBgn0030956|CG18259-PA|CG18259-PA	1	FBpp0074431 type=protein; loc=X:complement(join(18787981..18788060,18787398..18787918,18786599..18787340,18786461..18786542)); ID=FBpp0074431; name=CG6961-PA; parent=FBgn0030959,FBtr0074660; dbxref=FlyBase:FBpp0074431,FlyBase_Annotation_IDs:CG6961-PA,GB_protein:AAF48885.2,REFSEQ:NP_573325,GB_protein:AAF48885,FlyMine:FBpp0074431,modMine:FBpp0074431; MD5=6dc38ff6a12c5513175baba7ab19ef89; length=474…	15.8	9	0.18	ELFSDIGPVYDAR+LLVSNLHTNVTTADIR+SAGPILIDDEEESFEPSHR+YIDLDNMQDLEDEEISR+YSIGGLDLNR
314a	FBpp0111616|FBgn0085446|CG34417-PD|CG34417-PD FBpp0111618|FBgn0085446|CG34417-PF|CG34417-PF FBpp0111619|FBgn0085446|CG34417-PH|CG34417-PH FBpp0290538|FBgn0085446|CG34417-PI|CG34417-PI FBpp0290539|FBgn0085446|CG34417-PJ|CG34417-PJ FBpp0292303|FBgn0085446|CG34417-PK|CG34417-PK FBpp0292304|FBgn0085446|CG34417-PL|CG34417-PL FBpp0307650|FBgn0085446|CG34417-PM|CG34417-PM FBpp0307651|FBgn0085446|CG34417…	1	FBpp0111616 type=protein; loc=X:join(6543104..6543160,6551906..6552293,6552639..6554771,6554909..6555259,6555866..6561550,6561626..6562159,6562225..6562364,6576790..6576957,6577037..6577112,6585693..6585785,6585848..6585950,6586957..6587104,6588067..6588218,6588304..6588427); ID=FBpp0111616; name=CG34417-PD; parent=FBgn0085446,FBtr0112704; dbxref=FlyBase:FBpp0111616,FlyBase_Annotation_IDs:CG34417…	4	9	0.2	AGGSVTTTTTTITTK+DPLATSHGDALLDQNFQSLK+ELIYSSNADELAAIK+FSTETTSETVEEYDDR+QPVEEDFSTHGFPSVR+RYETEQLTPSQSHTTHK+TQLQETVVFGDETSGR+VVSSSSTVEYGDEPR
290a	FBpp0085234|FBgn0002645|CG1483-PA|Map205-PA FBpp0085235|FBgn0002645|CG1483-PB|Map205-PB	1	FBpp0085234 type=protein; loc=3R:complement(join(32066329..32067996,32057322..32059145)); ID=FBpp0085234; name=Map205-PA; parent=FBgn0002645,FBtr0085875; dbxref=FlyBase:FBpp0085234,FlyBase_Annotation_IDs:CG1483-PA,GB_protein:AAF57214.1,REFSEQ:NP_524615,GB_protein:AAF57214,FlyMine:FBpp0085234,modMine:FBpp0085234; MD5=a4648a4df4dfaebd3bbd115852724e4b; length=1163; release=r6.09; species=Dmel;;FBpp0…	11.8	9	0.16	DVLDHGPETSVDMELPLDQVPNDADIMK+INMDGIAVPDER+LLPDTTDEQLLTSALEEK+LLVPGSSSTTTTSSLR+LPISVSDEIPLSSASK+NDGDFSTNSNTTTSTDEVVAR+STISSTTTVR+TSVATVAGGAVVGATK
285a	FBpp0083906|FBgn0015282|CG5289-PA|Rpt2-PA FBpp0311982|FBgn0015282|CG5289-PB|Rpt2-PB	1	FBpp0083906 type=protein; loc=3R:complement(join(23931324..23931326,23929946..23931262)); ID=FBpp0083906; name=Rpt2-PA; parent=FBgn0015282,FBtr0084520; dbxref=FlyBase:FBpp0083906,FlyBase_Annotation_IDs:CG5289-PA,GB_protein:AAF56205.1,REFSEQ:NP_524469,GB_protein:AAF56205,FlyMine:FBpp0083906,modMine:FBpp0083906; MD5=8bbd76fd6feaf70fff47dd693733abbe; length=439; release=r6.09; species=Dmel;;FBpp0311…	22.8	9	0.17	APQETYADIGGLDTQIQEIK+AVANQTSATFLR+GVILYGPPGTGK+TMLELLNQLDGFDSR+VAEEHAPSIVFIDEIDAVGTK+VHAVVGVLSDDTDPMVTVMK
257a	FBpp0073290|FBgn0015245|CG12101-PA|Hsp60-PA FBpp0073291|FBgn0015245|CG12101-PB|Hsp60-PB	1	FBpp0073290 type=protein; loc=X:join(11110041..11111411,11111475..11111825); ID=FBpp0073290; name=Hsp60-PA; parent=FBgn0015245,FBtr0073434; dbxref=FlyBase:FBpp0073290,FlyBase_Annotation_IDs:CG12101-PA,GB_protein:AAF47999.1,REFSEQ:NP_511115,GB_protein:AAF47999,FlyMine:FBpp0073290,modMine:FBpp0073290; MD5=1d69ae8daf6438985512377bc04b9b9e; length=573; release=r6.09; species=Dmel;;FBpp0073291 type=pr…	20.1	9	0.19	AAVEEGIVPGGGTALLR+DQIEDTTSEYEK+GEYGNLIEK+ISSVQSIIPALELANAQR+LASGVALLR+LVQDVANNTNEEAGDGTTTATVLAR+VEFQDALLLLSEK+VGGSSEVEVNEK
21	FBpp0071766|FBgn0034743|CG4046-PA|RpS16-PA FBpp0309759|FBgn0034743|CG4046-PB|RpS16-PB	1	FBpp0071766 type=protein; loc=2R:join(22606158..22606169,22606247..22606288,22606509..22606640,22606934..22607048,22607755..22607900); ID=FBpp0071766; name=RpS16-PA; parent=FBgn0034743,FBtr0071855; dbxref=FlyBase:FBpp0071766,FlyBase_Annotation_IDs:CG4046-PA,GB_protein:AAF46862.1,REFSEQ:NP_611685,GB_protein:AAF46862,FlyMine:FBpp0071766,modMine:FBpp0071766; MD5=e7f0408a4696f9329449eb7f556de5eb; len…	44.6	9	0.19	ALVAFYQK+DILVQYDR+EPVQAVQVFGR+FAGVDIR+LQEPLLLLGK+TLLVGDPR+VSGGGHVAQIYAIR
165	FBpp0084559|FBgn0040080|CG5692-PA|pins-PA	1	FBpp0084559 type=protein; loc=3R:join(27583088..27584374,27584633..27585322); ID=FBpp0084559; name=pins-PA; parent=FBgn0040080,FBtr0085189; dbxref=FlyBase:FBpp0084559,FlyBase_Annotation_IDs:CG5692-PA,GB_protein:AAF56721.1,REFSEQ:NP_524999,GB_protein:AAF56721,FlyMine:FBpp0084559,modMine:FBpp0084559; MD5=12d22847df5b4f0846d29f933ff2640b; length=658; release=r6.09; species=Dmel;	17.9	9	0.18	AGVAFFQAAIQAGTEDLR+GATVPDEDFFSLIMK+KPLVQQNSLFVDPTNLPGLK+LLGMPDSEPSPTEEEAR+SELPRPNVTMDAEAEAPPR+SPSSANPSAIGHGPLAR+SVPEAAVPGAPR
80	FBpp0077549|FBgn0011570|CG17158-PA|cpb-PA FBpp0304020|FBgn0011570|CG17158-PB|cpb-PB	1	FBpp0077549 type=protein; loc=2L:join(1705112..1705114,1705400..1706227); ID=FBpp0077549; name=cpb-PA; parent=FBgn0011570,FBtr0077881; dbxref=FlyBase:FBpp0077549,FlyBase_Annotation_IDs:CG17158-PA,GB_protein:AAF51349.1,REFSEQ:NP_477005,GB_protein:AAF51349,FlyMine:FBpp0077549,modMine:FBpp0077549; MD5=63699f7116834714c9842e71742564ae; length=276; release=r6.09; species=Dmel;;FBpp0304020 type=protein…	29	8	0.18	KLEIEANYAFDQYR+LEIEANYAFDQYR+LTSTAMLWLQTNK+NTLNEIYFGK+QDLAAAILR+QGSGTMNLGGSLTR+SPWSNSYYPPLEDGQMPSER
71	FBpp0076722|FBgn0002526|CG10236-PA|LanA-PA	1	FBpp0076722 type=protein; loc=3L:complement(join(6217594..6217815,6217103..6217249,6215095..6215719,6214802..6215011,6214329..6214742,6213990..6214262,6213071..6213923,6212364..6213015,6212021..6212301,6211726..6211954,6211198..6211668,6209236..6211136,6205977..6209168,6205693..6205907,6204175..6205628)); ID=FBpp0076722; name=LanA-PA; parent=FBgn0002526,FBtr0077014; dbxref=FlyBase:FBpp0076722,Fly…	3.1	8	0.16	AATAYSGIVEAVEAAQK+LLDPNSVDLSPSK+NVLEILEPVSVQTPK+SAPVLAVELPIYLGGVNK+SGYLEGSQNILHVDK+TNAPLEADLELPK+YDYDEAAFPGFSSK+YIFVIDYISDR
42	FBpp0073902|FBgn0027329|CG8231-PA|Tcp-1zeta-PA	1	FBpp0073902 type=protein; loc=X:join(15746771..15746907,15747308..15748772); ID=FBpp0073902; name=Tcp-1zeta-PA; parent=FBgn0027329,FBtr0074086; dbxref=FlyBase:FBpp0073902,FlyBase_Annotation_IDs:CG8231-PA,GB_protein:AAF48503.1,REFSEQ:NP_573066,GB_protein:AAF48503,FlyMine:FBpp0073902,modMine:FBpp0073902; MD5=bf1bdbb9f23081efbcddee7a5d40b156; length=533; release=r6.09; species=Dmel;	19.3	8	0.18	AAQALAINISAAK+AEVNSGFFYK+ASTAQDDSTGDGTTTTVMLIGELLK+AYNELVAFK+EGILALR+GIDPISLDALAK+NLVEVANTSLK+TLAVNSGYDAQDTIVK
41	FBpp0073859|FBgn0027287|CG33206-PA|Gmap-PA FBpp0073860|FBgn0027287|CG33206-PB|Gmap-PB FBpp0310129|FBgn0027287|CG33206-PC|Gmap-PC	1	FBpp0073859 type=protein; loc=X:join(15487242..15487475,15487541..15487633,15503583..15506461,15507162..15507325,15507390..15507593,15509718..15509993,15510055..15510401); ID=FBpp0073859; name=Gmap-PA; parent=FBgn0027287,FBtr0074042; dbxref=FlyBase:FBpp0073859,FlyBase_Annotation_IDs:CG33206-PA,GB_protein:AAF48466.2,REFSEQ:NP_788907,GB_protein:AAF48466,FlyMine:FBpp0073859,modMine:FBpp0073859; MD5=…	8	8	0.17	ANQQAETLQAQHALLQQQR+EAQLAEIQQQLQEVNEER+ELMEVDQNQQITIIK+EQQLQLNQAELEK+LSDQLEAGQQTIAVLR+SDILTTNLLTEQTNQR
324b	FBpp0311338|FBgn0266696|CG45186-PAF|CG45186-PAF FBpp0311339|FBgn0266696|CG45186-PAG|CG45186-PAG FBpp0311340|FBgn0266696|CG45186-PAH|CG45186-PAH	1	FBpp0311338 type=protein; loc=3L:join(2388767..2388781,2402555..2408341); ID=FBpp0311338; name=CG45186-PAF; parent=FBgn0266696,FBtr0345113; dbxref=FlyBase:FBpp0311338,FlyBase_Annotation_IDs:CG45186-PAF,GB_protein:AAF47642,REFSEQ:NP_647719; MD5=0cc5b5dd079251aaf772f4f1a8f74477; length=1933; release=r6.09; species=Dmel;;FBpp0311339 type=protein; loc=3L:2402723..2408341; ID=FBpp0311339; name=CG45186…	4.4	8	0.12	DVPATLDLLR+LDETELDESEIIDR+LEDELQQIEAVSEAAK+SLGLTEPAEPK+TQSANIYNLIQR+TVAPQAAAAEAAAAVGGATR
303a	FBpp0087479|FBgn0261014|CG2331-PA|TER94-PA	1	FBpp0087479 type=protein; loc=2R:join(9989287..9989303,9990471..9990573,9990660..9992696,9992763..9992917,9992984..9993077); ID=FBpp0087479; name=TER94-PA; parent=FBgn0261014,FBtr0088391; dbxref=FlyBase:FBpp0087479,FlyBase_Annotation_IDs:CG2331-PA,GB_protein:AAF58863.1,REFSEQ:NP_477369,GB_protein:AAF58863,FlyMine:FBpp0087479,modMine:FBpp0087479; MD5=9ced7266152b9fad83a07959689b317f; length=801; r…	13.4	8	0.16	AENQNSAMDMDEDDPVPEITSAHFEEAMK+EIDIGIPDATGR+ELQELVQYPVEHPDK+EMVELPLR+GEDLATAILK+LDQLIYIPLPDDK+LIVEEAQNDDNSVVSLSQAK
294a	FBpp0085697|FBgn0010434|CG11949-PA|cora-PA FBpp0309411|FBgn0010434|CG11949-PG|cora-PG	1	FBpp0085697 type=protein; loc=2R:join(19235516..19235662,19235763..19236208,19236267..19236419,19236485..19236843,19236942..19237063,19238152..19238314,19238382..19238434,19238789..19241785,19242174..19242395,19242484..19242585,19242704..19242859,19243069..19243179,19243255..19243320); ID=FBpp0085697; name=cora-PA; parent=FBgn0010434,FBtr0086509; dbxref=FlyBase:FBpp0085697,FlyBase_Annotation_IDs:…	7.5	8	0.17	ADATPTDLSGAYVTATAVTTR+ADVAAGLAGAAGSK+IAPNQTAELEDK+LQGSAVDAAAVPLSDSQK+QAQVQTTTETVPITR+SLGVLNLDTGLLDTK+SPLFTTSATTGPHVESTR+TAQVETSGGQFDPK
285b	FBpp0076890|FBgn0020369|CG1489-PA|Rpt6-PA	1	FBpp0076890 type=protein; loc=X:join(21316178..21316195,21316259..21316403,21316549..21317603); ID=FBpp0076890; name=Rpt6-PA; parent=FBgn0020369,FBtr0077189; dbxref=FlyBase:FBpp0076890,FlyBase_Annotation_IDs:CG1489-PA,GB_protein:AAF50835.1,REFSEQ:NP_608447,GB_protein:AAF50835,FlyMine:FBpp0076890,modMine:FBpp0076890; MD5=22dd41c30e0d27414c18eaf70afa7fdf; length=405; release=r6.09; species=Dmel;	18.3	8	0.12	EELQLLQEQGSYVGEVVKPMDK+GVILYGPPGTGK+IAELMPGASGAEVK+IDILDPALLRPGR+IEELQLVVAEK+VPDSTYEMVGGLDK
274a	FBpp0077813|FBgn0025683|CG3164-PB|CG3164-PB FBpp0099791|FBgn0025683|CG3164-PD|CG3164-PD	1	FBpp0077813 type=protein; loc=2L:complement(join(128800..128983,126110..126227,125077..125266,124087..124920,123856..124024,123694..123794,123129..123629)); ID=FBpp0077813; name=CG3164-PB; parent=FBgn0025683,FBtr0078154; dbxref=FlyBase_Annotation_IDs:CG3164-PB,FlyBase:FBpp0077813,GB_protein:AAF51548.2,REFSEQ:NP_608494,GB_protein:AAF51548; MD5=d5405d0e8d6c2d01363456a5b7c64d8e; length=698; release=…	10	8	0.18	AQIVPAQPK+EGNVSSALVTTNER+LGTAGAGQLK+NDNANLLNDNR+SGELTAIMGPSGAGK+STLLNILSGYK
262a	FBpp0074070|FBgn0011742|CG9901-PA|Arp2-PA FBpp0111781|FBgn0011742|CG9901-PB|Arp2-PB	1	FBpp0074070 type=protein; loc=X:complement(join(16553344..16553391,16552340..16552450,16550250..16550465,16549977..16550186,16549478..16549906,16549242..16549412)); ID=FBpp0074070; name=Arp2-PA; parent=FBgn0011742,FBtr0074295; dbxref=FlyBase:FBpp0074070,FlyBase_Annotation_IDs:CG9901-PA,GB_protein:AAF48621.1,REFSEQ:NP_523372,GB_protein:AAF48621,FlyMine:FBpp0074070,modMine:FBpp0074070; MD5=0ad6307a…	21.8	8	0.18	DLMVGDEASQLR+DMVFIGGAVLAEVTK+GYAFNHSADFETVR+HIVLSGGSTMYPGLPSR+ILLTEPPMNPTK+KDMVFIGGAVLAEVTK+SLLEVSYPMENGVVR
240	FBpp0290421|FBgn0033919|CG8547-PC|CG8547-PC FBpp0290422|FBgn0033919|CG8547-PD|CG8547-PD FBpp0308989|FBgn0033919|CG8547-PE|CG8547-PE	1	FBpp0290421 type=protein; loc=2R:complement(join(14264129..14264197,14263864..14264063,14263590..14263795,14262475..14263529,14261980..14262171,14261786..14261920)); ID=FBpp0290421; name=CG8547-PC; parent=FBgn0033919,FBtr0301203; dbxref=REFSEQ:NP_610947,GB_protein:AAF58267,FlyBase:FBpp0290421,FlyBase_Annotation_IDs:CG8547-PC; MD5=f4fd64d4c5e1a5cd924060777d99b23a; length=618; release=r6.09; specie…	21.8	8	0.16	EIETAVASPNQQHVPSVNK+ELQDIALGDGILPAPGTK+GPDYGSPSPFPVDGVEYPVNSNPPQR+TINNNVELLPATSSTHQTLTSGTTIDK+TYTYEIPATGPGSNTSTINR+VDDLMQSFGTTTDHVDR+VDIETPVR
195	FBpp0086269|FBgn0034138|CG8332-PA|RpS15-PA FBpp0086270|FBgn0034138|CG8332-PB|RpS15-PB	1	FBpp0086269 type=protein; loc=2R:complement(join(16571189..16571197,16570917..16571005,16570626..16570848,16570259..16570384)); ID=FBpp0086269; name=RpS15-PA; parent=FBgn0034138,FBtr0087123; dbxref=FlyBase:FBpp0086269,FlyBase_Annotation_IDs:CG8332-PA,GB_protein:AAF57984.1,REFSEQ:NP_611136,GB_protein:AAF57984,FlyMine:FBpp0086269,modMine:FBpp0086269; MD5=dfe1be0f7a42b717525ecab027c7c122; length=148…	36.1	8	0.17	EAPPNEKPEIVK+GVDLDQLLDMPNNQLVELMHSR+NMIIVPEMTGSIIGVYNGK
190	FBpp0085915|FBgn0265297|CG5119-PC|pAbp-PC FBpp0085917|FBgn0265297|CG5119-PA|pAbp-PA FBpp0085919|FBgn0265297|CG5119-PB|pAbp-PB	1	FBpp0085915 type=protein; loc=2R:join(18141507..18141672,18143413..18144897,18144967..18145220); ID=FBpp0085915; name=pAbp-PC; parent=FBgn0265297,FBtr0086736; dbxref=GB_protein:AAF57746.1,FlyBase:FBpp0085915,FlyBase_Annotation_IDs:CG5119-PC,REFSEQ:NP_725750,GB_protein:AAF57746; MD5=6bee88b82e3f7d3c442e363e78d07870; length=634; release=r6.09; species=Dmel;;FBpp0085917 type=protein; loc=2R:join(181…	14.8	8	0.18	AITGQQTAAPNMQIPGAQIAGGAQQR+ALDTMNFDLVR+EFFEPYGK+GYGFVHFETEEAANTSIDK+IAFSPYGNITSAK+SLGYAYVNFQQPADAER
180	FBpp0085265|FBgn0000559|CG2238-PA|EF2-PA FBpp0085266|FBgn0000559|CG2238-PC|EF2-PC FBpp0305182|FBgn0000559|CG2238-PD|EF2-PD	1	FBpp0085265 type=protein; loc=2L:complement(join(21682039..21682041,21681344..21681558,21680757..21681284,21679484..21680180,21678311..21679402)); ID=FBpp0085265; name=EF2-PA; parent=FBgn0000559,FBtr0085911; dbxref=GB_protein:AAF57226.2,FlyBase:FBpp0085265,FlyBase_Annotation_IDs:CG2238-PA,REFSEQ:NP_525105,GB_protein:AAF57226,FlyMine:FBpp0085265,modMine:FBpp0085265; MD5=cb0f7ba7258fdf523fe8177c095…	12.4	8	0.15	ALPMPDGLPEDIDNGDVSAK+AYLPVNESFGFTADLR+DSVVAGFQWASK+EGILADENLR+EGLPDLSQYLDK+MEMLYEGPHDDEAAIAVK+TGTITTFK+YDYDVTEAR
167	FBpp0084623|FBgn0039562|CG5520-PA|Gp93-PA	1	FBpp0084623 type=protein; loc=3R:join(27948862..27948901,27948984..27949073,27949171..27949253,27949342..27950594,27950928..27951825); ID=FBpp0084623; name=Gp93-PA; parent=FBgn0039562,FBtr0085254; dbxref=FlyBase:FBpp0084623,FlyBase_Annotation_IDs:CG5520-PA,GB_protein:AAF56765.1,REFSEQ:NP_651601,GB_protein:AAF56765,FlyMine:FBpp0084623,modMine:FBpp0084623; MD5=abbe18951e5d4fc65b176fc302188ce1; leng…	9.7	8	0.14	EEAQDFLEEDTVR+EEEAIQLDGLNVAQLK+EGFQLNESEK+ELISNASDAIDK+KPAEVTEDEYTSFYK+YSQFINFPIR
157	FBpp0083441|FBgn0025865|CG3637-PA|Cortactin-PA FBpp0297440|FBgn0025865|CG3637-PB|Cortactin-PB FBpp0297441|FBgn0025865|CG3637-PC|Cortactin-PC FBpp0297442|FBgn0025865|CG3637-PD|Cortactin-PD	1	FBpp0083441 type=protein; loc=3R:complement(join(21063898..21064064,21063426..21063829,21062226..21063334)); ID=FBpp0083441; name=Cortactin-PA; parent=FBgn0025865,FBtr0084039; dbxref=FlyBase:FBpp0083441,FlyBase_Annotation_IDs:CG3637-PA,GB_protein:AAF55840.1,REFSEQ:NP_524426,GB_protein:AAF55840,FlyMine:FBpp0083441,modMine:FBpp0083441; MD5=f9df6ebf38c67c333b6d660cdc9e6f5a; length=559; release=r6.09…	15	8	0.14	EEPTASTTSAAVAPTPTVVPAR+EPIIIPK+FGVQEDR+TGGIGNAISAFNQMQSPVSETPPAR+YGLFPANYVQVVGQNS
125	FBpp0080146|FBgn0001961|CG8978-PB|Arpc1-PB FBpp0080147|FBgn0001961|CG8978-PA|Arpc1-PA	1	FBpp0080146 type=protein; loc=2L:complement(join(13829346..13829418,13828216..13829276)); ID=FBpp0080146; name=Arpc1-PB; parent=FBgn0001961,FBtr0080569; dbxref=FlyBase:FBpp0080146,FlyBase_Annotation_IDs:CG8978-PB,GB_protein:AAN10852.1,REFSEQ:NP_723845,GB_protein:AAN10852; MD5=83db65a9444b399f94cc53e9cef31895; length=377; release=r6.09; species=Dmel;;FBpp0080147 type=protein; loc=2L:complement(joi…	23.6	8	0.17	KPLGQLMAEFR+LADVLNQHDLR+STVTSLDWHPNNVLLLAGSTDYK+TENTDTVVDSIHQNAITSVR+TQIALSPNNHEIHIYSR+VFSAFIK
118	FBpp0079874|FBgn0032393|CG12264-PA|CG12264-PA	1	FBpp0079874 type=protein; loc=2L:join(11999725..11999854,11999913..12001171); ID=FBpp0079874; name=CG12264-PA; parent=FBgn0032393,FBtr0080290; dbxref=FlyBase:FBpp0079874,FlyBase_Annotation_IDs:CG12264-PA,GB_protein:AAF53143.1,REFSEQ:NP_609533,GB_protein:AAF53143,FlyMine:FBpp0079874,modMine:FBpp0079874; MD5=a30ecd18fd91702c98940874ba57d2fa; length=462; release=r6.09; species=Dmel;	25.5	8	0.16	AIGTDEDLAHSSIR+EIIFTSGATESNNIAVK+EQVATLIGADPK+NEQTEGRPLYLDAQATTPMDPR+SGTVPAPLAVGLGAAAELSLR+VFFHTDAAQAVGK+VPLDVNAMNIDLMSISGHK
101	FBpp0079233|FBgn0032015|CG7830-PA|Ostgamma-PA	1	FBpp0079233 type=protein; loc=2L:complement(join(8307983..8308069,8307147..8307873,8306906..8307068,8306825..8306840)); ID=FBpp0079233; name=Ostgamma-PA; parent=FBgn0032015,FBtr0079613; dbxref=FlyBase:FBpp0079233,FlyBase_Annotation_IDs:CG7830-PA,GB_protein:AAF52636.2,REFSEQ:NP_609204,GB_protein:AAF52636,FlyMine:FBpp0079233,modMine:FBpp0079233; MD5=8ebc498cefe5507b7ddaf1a05ee6afc8; length=330; rel…	15.5	8	0.17	AQGYPYSFLFK+LNTAPVFMHFPAK+NNLEFLYNK+TGLSLSEK+VGFAADSIAK
52	FBpp0074549|FBgn0027291|CG12233-PA|l(1)G0156-PA FBpp0300338|FBgn0027291|CG12233-PC|l(1)G0156-PC FBpp0307649|FBgn0027291|CG12233-PD|l(1)G0156-PD	1	FBpp0074549 type=protein; loc=X:complement(join(19521673..19521699,19520660..19520827,19519904..19520298,19519696..19519831,19519287..19519625)); ID=FBpp0074549; name=l(1)G0156-PA; parent=FBgn0027291,FBtr0074780; dbxref=FlyBase:FBpp0074549,FlyBase_Annotation_IDs:CG12233-PA,GB_protein:AAN09496.1,REFSEQ:NP_573388,GB_protein:AAN09496,FlyMine:FBpp0074549,modMine:FBpp0074549; MD5=b20de9f2881c026d8971c…	24.9	7	0.15	ENTEGEYSGIEHEIVDGVVQSIK+FGIPQAAIDSVNTNK+FPEIQFEEK+TLYDDVDVVTIR+VAEYAFQYAK+VTLIPGDGIGPEISAAVQK
49	FBpp0074278|FBgn0283469|CG6842-PA|Vps4-PA FBpp0309628|FBgn0283469|CG6842-PB|Vps4-PB	1	FBpp0074278 type=protein; loc=X:join(17908578..17908713,17908808..17909669,17909781..17910009,17910078..17910179); ID=FBpp0074278; name=Vps4-PA; parent=FBgn0283469,FBtr0074504; dbxref=FlyBase:FBpp0074278,FlyBase_Annotation_IDs:CG6842-PA,GB_protein:AAF48783.1,REFSEQ:NP_573258,GB_protein:AAF48783,FlyMine:FBpp0074278,modMine:FBpp0074278; MD5=91073d84c60a032bf49393ff0e2f5918; length=442; release=r6.0…	14	7	0.15	EAVILPIK+FPQLFTGK+GILLFGPPGTGK+LEDAIVIEKPK+LFEPPVTMR+STFFSVSSSDLMSK
46	FBpp0074075|FBgn0261609|CG9946-PA|eIF-2alpha-PA FBpp0309768|FBgn0261609|CG9946-PB|eIF-2alpha-PB	1	FBpp0074075 type=protein; loc=X:complement(join(16446185..16446879,16445555..16445885)); ID=FBpp0074075; name=eIF-2alpha-PA; parent=FBgn0261609,FBtr0074300; dbxref=FlyBase:FBpp0074075,FlyBase_Annotation_IDs:CG9946-PA,GB_protein:AAF48615.1,REFSEQ:NP_573130,GB_protein:AAF48615,FlyMine:FBpp0074075,modMine:FBpp0074075; MD5=e3f0b632583d5204c5d718cb0d2136ca; length=341; release=r6.09; species=Dmel;;FBp…	18.5	7	0.14	ALEVAIEHIR+EVLLSNIK+GLELSTEELPIR+HVADILGFEGNEK+LVTAIDEADLAR+TVAYDIFK
44	FBpp0073966|FBgn0000319|CG9012-PA|Chc-PA FBpp0073967|FBgn0000319|CG9012-PB|Chc-PB FBpp0089397|FBgn0000319|CG9012-PC|Chc-PC FBpp0089398|FBgn0000319|CG9012-PD|Chc-PD FBpp0111709|FBgn0000319|CG9012-PE|Chc-PE FBpp0111710|FBgn0000319|CG9012-PF|Chc-PF FBpp0308531|FBgn0000319|CG9012-PG|Chc-PG	1	FBpp0073966 type=protein; loc=X:complement(join(15834123..15834164,15833492..15833699,15828952..15833253,15828716..15828882,15828563..15828649,15828272..15828502)); ID=FBpp0073966; name=Chc-PA; parent=FBgn0000319,FBtr0074179; dbxref=FlyBase:FBpp0073966,FlyBase_Annotation_IDs:CG9012-PA,GB_protein:AAF48522.1,REFSEQ:NP_477042,GB_protein:AAF48522,FlyMine:FBpp0073966,modMine:FBpp0073966; MD5=7e1eb52b2…	4.4	7	0.13	ADDPSAYVDVVDVASK+ALIDLFEGFK+LLYNNVSNFAR+NLQNLLILTAIK+NNLAGAEDLFVR+VNYTPDYVFLLR
323a	FBpp0307638|FBgn0265935|CG9446-PE|coro-PE FBpp0307639|FBgn0265935|CG9446-PF|coro-PF FBpp0307640|FBgn0265935|CG9446-PG|coro-PG	1	FBpp0307638 type=protein; loc=2R:complement(join(6866687..6866884,6865108..6865374,6864636..6865049,6864278..6864571,6863348..6863554,6863062..6863289)); ID=FBpp0307638; name=coro-PE; parent=FBgn0265935,FBtr0336654; dbxref=FlyBase:FBpp0307638,FlyBase_Annotation_IDs:CG9446-PE,REFSEQ:NP_001260743,GB_protein:AGB93276; MD5=ab4bce5a8784798b6738af63313c1b8b; length=535; release=r6.09; species=Dmel;;FBp…	10.7	7	0.14	DADPITFSLK+HGLIFTTGFNR+TIQDEIR+TLTEPVVDLVFHQR+VSIVQGGYVSSSVNK
309a	FBpp0088242|FBgn0017545|CG2168-PA|RpS3A-PA FBpp0300615|FBgn0017545|CG2168-PF|RpS3A-PF	1	FBpp0088242 type=protein; loc=4:complement(join(66840..67180,66273..66738)); ID=FBpp0088242; name=RpS3A-PA; parent=FBgn0017545,FBtr0089175; dbxref=FlyBase:FBpp0088242,GB_protein:AAF59372.1,FlyBase_Annotation_IDs:CG2168-PA,REFSEQ:NP_524618,GB_protein:AAF59372,FlyMine:FBpp0088242,modMine:FBpp0088242; MD5=01e3a94c58ad043665c9117cee125392; length=268; release=r6.09; species=Dmel;;FBpp0300615 type=pro…	17.9	7	0.14	IASDYLK+LALDSIAK+MTDIITNEVSGADLK+VFEVSLADLQK+VVDPFSR
237	FBpp0289797|FBgn0038369|CG4560-PC|Arpc3A-PC FBpp0306661|FBgn0038369|CG4560-PE|Arpc3A-PE	1	FBpp0289797 type=protein; loc=3R:join(15834766..15834771,15834913..15835086,15835197..15835550); ID=FBpp0289797; name=Arpc3A-PC; parent=FBgn0038369,FBtr0300570; dbxref=REFSEQ:NP_650498,GB_protein:AAF55233,FlyBase:FBpp0289797,FlyBase_Annotation_IDs:CG4560-PC,FlyMine:FBpp0289797,modMine:FBpp0289797; MD5=48077a692935fb65a617ee6c0cc31cdd; length=177; release=r6.09; species=Dmel;;FBpp0306661 type=prot…	18.6	7	0.14	AQGQQDMYSLAISK+QQVGNMAILPLR+QYLLQLR
227	FBpp0088675|FBgn0003189|CG18572-PA|r-PA FBpp0309141|FBgn0003189|CG18572-PD|r-PD FBpp0309142|FBgn0003189|CG18572-PE|r-PE	1	FBpp0088675 type=protein; loc=X:join(16656398..16657156,16657221..16660472,16660538..16660642,16665188..16665327,16666035..16667859,16667937..16668320,16668385..16668594); ID=FBpp0088675; name=r-PA; parent=FBgn0003189,FBtr0089734; dbxref=FlyBase:FBpp0088675,FlyBase_Annotation_IDs:CG18572-PA,GB_protein:AAF48639.3,REFSEQ:NP_523377,GB_protein:AAF48639,FlyMine:FBpp0088675,modMine:FBpp0088675; MD5=477…	4.1	7	0.13	LALGLPLPDIK+MVDSDVLGFDPDVVPLNK+NAVLLSIGSFK+NVLPDTDVLYMTR+VNEIGEQVAPSEAVYSVAQALDAASR+VVSSYADVVVLR
23	FBpp0071808|FBgn0010078|CG3661-PA|RpL23-PA	1	FBpp0071808 type=protein; loc=2R:join(22854517..22854529,22854647..22854858,22855445..22855642); ID=FBpp0071808; name=RpL23-PA; parent=FBgn0010078,FBtr0071897; dbxref=GB_protein:AAF46914.1,FlyBase:FBpp0071808,FlyBase_Annotation_IDs:CG3661-PA,REFSEQ:NP_523813,GB_protein:AAF46914,FlyMine:FBpp0071808,modMine:FBpp0071808; MD5=91472336627593eb0a972b29a50a5e93; length=140; release=r6.09; species=Dmel;	31.4	7	0.15	GSAITGPVAK+LPAAGVGDMFVATVK+NLYVIAVHGIR+VMPAVVIR
188	FBpp0085736|FBgn0261439|CG17246-PB|SdhA-PB FBpp0085737|FBgn0261439|CG17246-PA|SdhA-PA FBpp0085738|FBgn0261439|CG17246-PC|SdhA-PC	1	FBpp0085736 type=protein; loc=2R:complement(join(19395687..19395743,19392846..19394443,19392639..19392789,19392399..19392578)); ID=FBpp0085736; name=SdhA-PB; parent=FBgn0261439,FBtr0086552; dbxref=FlyBase:FBpp0085736,FlyBase_Annotation_IDs:CG17246-PB,GB_protein:AAM70849.1,REFSEQ:NP_725881,GB_protein:AAM70849; MD5=b44908b45d9ed755369d3069e3c751b9; length=661; release=r6.09; species=Dmel;;FBpp00857…	15.6	7	0.14	AVIELENYGMPFSR+DVIVPGLYAAGEAASSSVHGANR+EDEYDFSKPLDGQQK+EPIPVLPTVHYNMGGVPTNYR+NTVIATGGYGR+NVIDTTLDNEVSTVPPAIR
185	FBpp0085380|FBgn0266580|CG7897-PA|Gp210-PA FBpp0307249|FBgn0266580|CG7897-PB|Gp210-PB	1	FBpp0085380 type=protein; loc=2R:join(5760908..5761062,5761134..5762193,5762594..5763961,5764021..5764771,5764831..5765148,5765488..5765619,5765680..5765879,5765940..5766203,5766453..5766578,5766691..5766796,5767285..5767406,5767463..5767561,5767620..5767853,5767914..5768060,5769343..5769495,5770470..5770605,5770806..5770856,5771916..5771990,5772067..5772200); ID=FBpp0085380; name=Gp210-PA; paren…	4.6	7	0.12	GPSALLTVAYPNR+LFDTNDNLLLVDQSK+LGEQENVGPGEIR+NPQTGLIYTPLIENEIR+VASDPLNIQVFAPIR+VVLPYDPNSLKPLK
174	FBpp0084905|FBgn0020235|CG7610-PA|ATPsyngamma-PA FBpp0084906|FBgn0020235|CG7610-PB|ATPsyngamma-PB FBpp0084907|FBgn0020235|CG7610-PC|ATPsyngamma-PC	1	FBpp0084905 type=protein; loc=3R:complement(29747854..29748747); ID=FBpp0084905; name=ATPsyngamma-PA; parent=FBgn0020235,FBtr0085539; dbxref=FlyBase:FBpp0084905,FlyBase_Annotation_IDs:CG7610-PA,GB_protein:AAN14185.1,REFSEQ:NP_524550,GB_protein:AAN14185,FlyMine:FBpp0084905,modMine:FBpp0084905; MD5=2870f590ec709925b038ac6907413c32; length=297; release=r6.09; species=Dmel;;FBpp0084906 type=protein; …	22.9	7	0.14	ELIEIISGAAALT+IANEVLQTGYDYTEGK+LAVYDSLDSDVVK+LLIAVTSDR+LPPTFLDASK+LTLTFNR
163	FBpp0083947|FBgn0043884|CG33106-PA|mask-PA FBpp0083948|FBgn0043884|CG33106-PB|mask-PB FBpp0293580|FBgn0043884|CG33106-PC|mask-PC FBpp0306960|FBgn0043884|CG33106-PD|mask-PD FBpp0306961|FBgn0043884|CG33106-PE|mask-PE FBpp0311438|FBgn0043884|CG33106-PF|mask-PF	1	FBpp0083947 type=protein; loc=3R:join(24231724..24232974,24235817..24235955,24236027..24236270,24236342..24236513,24236823..24237122,24237362..24239348,24239416..24239480,24239542..24239757,24239820..24241044,24241115..24241200,24241301..24241576,24241643..24242218,24242280..24242544,24242655..24247642,24247713..24247889,24247976..24248014); ID=FBpp0083947; name=mask-PA; parent=FBgn0043884,FBtr00…	2.5	7	0.14	DLALNTPQLNFFK+DSTPLMEAASAGHLDIVK+NASILLEELDLER+NSGGAITHSSEVLQSTAISDRPK+SPGLINPGDVPQDAQR+VVELLFR
149	FBpp0082123|FBgn0016693|CG6148-PA|Past1-PA FBpp0082124|FBgn0016693|CG6148-PB|Past1-PB	1	FBpp0082123 type=protein; loc=3R:join(12697513..12697538,12698119..12699335,12703639..12703812,12703876..12704081); ID=FBpp0082123; name=Past1-PA; parent=FBgn0016693,FBtr0082654; dbxref=FlyBase:FBpp0082123,FlyBase_Annotation_IDs:CG6148-PA,GB_protein:AAN13552.1,REFSEQ:NP_731737,GB_protein:AAN13552,FlyMine:FBpp0082123,modMine:FBpp0082123; MD5=90bfa61d512e01438d313ad1097fc223; length=540; release=r6…	17.2	7	0.13	EGVIPGNALVVDPK+LDISDEFR+LEDPDFDAKPMILLVGQYSTGK+LFEDEEQDLFR+NTQEVVENVIGELK+TDGIFNGLGPVDGK+VLQTPEVAR
136	FBpp0080890|FBgn0032859|CG10954-PA|Arpc2-PA FBpp0312086|FBgn0032859|CG10954-PB|Arpc2-PB	1	FBpp0080890 type=protein; loc=2L:join(20417594..20417667,20420319..20420412,20420490..20420589,20420648..20420834,20420897..20421117,20422145..20422236,20422302..20422411,20422469..20422496); ID=FBpp0080890; name=Arpc2-PA; parent=FBgn0032859,FBtr0081358; dbxref=FlyBase:FBpp0080890,FlyBase_Annotation_IDs:CG10954-PA,GB_protein:AAF53892.2,REFSEQ:NP_610033,GB_protein:AAF53892,FlyMine:FBpp0080890,modM…	21.6	7	0.14	IADFDGVLYHISNVNGDK+IIEETLLVK+NDETLYVEAKPDR+VGDNIGYVTFVLFPR+VTVVFSTIFR
135	FBpp0080795|FBgn0041180|CG10363-PA|Tep4-PA FBpp0303746|FBgn0041180|CG10363-PB|Tep4-PB FBpp0303747|FBgn0041180|CG10363-PC|Tep4-PC FBpp0303748|FBgn0041180|CG10363-PD|Tep4-PD	1	FBpp0080795 type=protein; loc=2L:join(19549846..19549928,19551682..19552413,19552473..19552899,19552956..19553293,19553362..19553915,19553976..19556092,19556162..19556401); ID=FBpp0080795; name=Tep4-PA; parent=FBgn0041180,FBtr0081254; dbxref=FlyBase:FBpp0080795,FlyBase_Annotation_IDs:CG10363-PA,GB_protein:AAF53826.2,REFSEQ:NP_523603,GB_protein:AAF53826,FlyMine:FBpp0080795,modMine:FBpp0080795; MD5…	6.6	7	0.15	GLGVTNDQTNIK+GYEFLLTR+ITYVDGSLITDTK+NTFELEVPEDVVPDSER+SDELVNFEVEK+TVQTDYPGHSVVGTADMVGGK+VEFGLVGDLLGPVVK
134	FBpp0080794|FBgn0003231|CG10360-PA|ref(2)P-PA FBpp0099683|FBgn0003231|CG10360-PB|ref(2)P-PB	1	FBpp0080794 type=protein; loc=2L:join(19542817..19542988,19543620..19545101,19545157..19545302); ID=FBpp0080794; name=ref(2)P-PA; parent=FBgn0003231,FBtr0081253; dbxref=FlyBase_Annotation_IDs:CG10360-PA,FlyBase:FBpp0080794,GB_protein:AAF53824.1,REFSEQ:NP_476700,GB_protein:AAF53824; MD5=84e696ba5a5e99cca6d3df66efd78574; length=599; release=r6.09; species=Dmel;;FBpp0099683 type=protein; loc=2L:join…	12	7	0.13	AAEQTESPPQAEPTVTAEK+DFGQLGELLR+EIELYLFQER+IIDTTEGGDSGIFAPSTTPSAENK+VNTDQSVPR
112	FBpp0079625|FBgn0086347|CG7438-PA|Myo31DF-PA FBpp0079626|FBgn0086347|CG7438-PB|Myo31DF-PB FBpp0293078|FBgn0086347|CG7438-PC|Myo31DF-PC	1	FBpp0079625 type=protein; loc=2L:complement(join(10505926..10506014,10497853..10498155,10496629..10496848,10494879..10495104,10494428..10494811,10494288..10494367,10492789..10494195,10492557..10492714,10492331..10492499)); ID=FBpp0079625; name=Myo31DF-PA; parent=FBgn0086347,FBtr0080035; dbxref=FlyBase:FBpp0079625,FlyBase_Annotation_IDs:CG7438-PA,GB_protein:AAF52966.1,REFSEQ:NP_523538,GB_protein:A…	10.2	7	0.13	ADPVGGIITNYLLEK+EAGVQDFVLLDQVSMEK+ELFENAPHLFAIADSAYR+ELTSISVSPGR+LLQVTETELSTALTK+SMADLVVTLLK+YIAAVTNAQGQNEIER
99	FBpp0079167|FBgn0011230|CG14472-PA|poe-PA FBpp0305301|FBgn0011230|CG14472-PB|poe-PB	1	FBpp0079167 type=protein; loc=2L:complement(join(8071448..8071566,8071172..8071266,8070636..8071048,8068214..8070380,8067625..8068152,8061570..8067555,8061308..8061512,8060566..8061258,8058841..8060504,8058302..8058784,8056309..8058244,8054657..8056253,8054511..8054593)); ID=FBpp0079167; name=poe-PA; parent=FBgn0011230,FBtr0079545; dbxref=FlyBase:FBpp0079167,FlyBase_Annotation_IDs:CG14472-PA,GB_p…	1.3	6	0.1	IYDLAVDTYSPK+NGALLLSFVK+SLYLPLTQVEATAVK+SSLPVGQPVLTR+TPVFVFER+VTILQLSALLK
92	FBpp0078633|FBgn0031657|CG3756-PA|CG3756-PA	1	FBpp0078633 type=protein; loc=2L:join(4969085..4969224,4969285..4970146); ID=FBpp0078633; name=CG3756-PA; parent=FBgn0031657,FBtr0078994; dbxref=FlyBase:FBpp0078633,FlyBase_Annotation_IDs:CG3756-PA,GB_protein:AAF52185.1,REFSEQ:NP_608885,GB_protein:AAF52185,FlyMine:FBpp0078633,modMine:FBpp0078633; MD5=37789b8c40f59327a400171776c519e2; length=333; release=r6.09; species=Dmel;	24.3	6	0.12	EPLLYMEEYR+FSPVATATYR+LMLSDVPSMAIEK+QDPQDYGLADDVFSVQAFK+VYIYNNTSIIQDEVLAHR+VYIYNNTSIIQDEVLAHRMGLLPLRADPR
10	FBpp0070842|FBgn0003514|CG3595-PA|sqh-PA FBpp0308586|FBgn0003514|CG3595-PB|sqh-PB FBpp0308587|FBgn0003514|CG3595-PC|sqh-PC FBpp0308588|FBgn0003514|CG3595-PD|sqh-PD FBpp0311461|FBgn0003514|CG3595-PE|sqh-PE	1	FBpp0070842 type=protein; loc=X:complement(join(6223585..6224004,6223407..6223511)); ID=FBpp0070842; name=sqh-PA; parent=FBgn0003514,FBtr0070877; dbxref=FlyBase:FBpp0070842,FlyBase_Annotation_IDs:CG3595-PA,GB_protein:AAF46132.1,REFSEQ:NP_511057,GB_protein:AAF46132,FlyMine:FBpp0070842,modMine:FBpp0070842; MD5=807e3bc581534791d4f6419b52e6812c; length=174; release=r6.09; species=Dmel;;FBpp0308586 ty…	35.1	6	0.12	ATSNVFAMFDQAQIAEFK+EAFNMIDQNR+FTDEDVDEMYR+LQGTDPEDVIK+NGLFDYLEFTR
74	FBpp0076856|FBgn0035608|CG10630-PA|blanks-PA	1	FBpp0076856 type=protein; loc=3L:complement(join(5498728..5498848,5497706..5498559)); ID=FBpp0076856; name=blanks-PA; parent=FBgn0035608,FBtr0077152; dbxref=FlyBase:FBpp0076856,FlyBase_Annotation_IDs:CG10630-PA,GB_protein:AAF50777.1,REFSEQ:NP_647966,GB_protein:AAF50777,FlyMine:FBpp0076856,modMine:FBpp0076856; MD5=e9b170756e9c2deb9380c5aac03f605f; length=324; release=r6.09; species=Dmel;	13.9	6	0.13	ALIPNPSAEEDAVAVIPLADNLK+DALMVLNELK+SLESDEDDILEK
43	FBpp0073918|FBgn0030699|CG8578-PA|CG8578-PA FBpp0309111|FBgn0030699|CG8578-PB|CG8578-PB FBpp0312008|FBgn0030699|CG8578-PC|CG8578-PC	1	FBpp0073918 type=protein; loc=X:join(15845382..15845468,15845642..15845926,15845984..15846347,15846409..15846567,15846957..15847141,15847203..15847313); ID=FBpp0073918; name=CG8578-PA; parent=FBgn0030699,FBtr0074104; dbxref=FlyBase:FBpp0073918,FlyBase_Annotation_IDs:CG8578-PA,GB_protein:AAF48525.2,REFSEQ:NP_573082,GB_protein:AAF48525,FlyMine:FBpp0073918,modMine:FBpp0073918; MD5=e51078d496eea70b66…	16.4	6	0.11	AEQEIANLQSSLAR+INAEDNALDQITK+SLSQGSFGDENDYEAQR+VFDMQNSTAVGSETLSAHPVR
40	FBpp0073781|FBgn0030612|CG5599-PA|CG5599-PA	1	FBpp0073781 type=protein; loc=X:join(15086227..15086298,15086803..15087486,15087553..15087951,15088015..15088248); ID=FBpp0073781; name=CG5599-PA; parent=FBgn0030612,FBtr0073964; dbxref=FlyBase:FBpp0073781,FlyBase_Annotation_IDs:CG5599-PA,GB_protein:AAF48423.1,REFSEQ:NP_573000,GB_protein:AAF48423,FlyMine:FBpp0073781,modMine:FBpp0073781; MD5=9a4306132d6f7690e2f99c8069017799; length=462; release=r6…	14.1	6	0.12	TPSAAPSGAASVSVPADR+TPSAAPSGAASVSVPADRVEVLK+TVSFNLSDIGEGIR+VIIPATPSVR+YPIVNSSLDLASESLVFK
301a	FBpp0086736|FBgn0033886|CG13349-PA|Rpn13-PA FBpp0086737|FBgn0033886|CG13349-PB|Rpn13-PB FBpp0112987|FBgn0033886|CG13349-PF|Rpn13-PF	1	FBpp0086736 type=protein; loc=2R:complement(join(13959568..13960088,13959205..13959398,13958645..13959099)); ID=FBpp0086736; name=Rpn13-PA; parent=FBgn0033886,FBtr0087610; dbxref=GB_protein:AAF58312.1,FlyBase:FBpp0086736,FlyBase_Annotation_IDs:CG13349-PA,REFSEQ:NP_610917,GB_protein:AAF58312,FlyMine:FBpp0086736,modMine:FBpp0086736; MD5=fc07f5d055821428f9a70a7ef39a2131; length=389; release=r6.09; s…	18.5	6	0.1	QSGLGSSSNSSNLVEFR+SSSNVNSQVGEGAGSSVDADAPGR+TLIVHLPESEDVDDDR+VEDDLIVFPDDFEYK
288a	FBpp0084735|FBgn0039635|CG11876-PA|CG11876-PA FBpp0084738|FBgn0039635|CG11876-PD|CG11876-PD	1	FBpp0084735 type=protein; loc=3R:join(29113258..29113449,29113994..29114155,29115094..29115505,29115567..29115686,29115748..29115959); ID=FBpp0084735; name=CG11876-PA; parent=FBgn0039635,FBtr0085366; dbxref=FlyBase:FBpp0084735,FlyBase_Annotation_IDs:CG11876-PA,GB_protein:AAN14149.1,REFSEQ:NP_733265,GB_protein:AAN14149,FlyMine:FBpp0084735,modMine:FBpp0084735; MD5=8762ea914d234be958c6ca8f8f6ffcef; …	20.3	6	0.11	AVETSLLAAAELAK+DALNSALDDELAR+GIEAEVINLR+VFILGEEVAQYDGAYK+VLSPYDAEDAR+VQDLVEATLK
282a	FBpp0082987|FBgn0020238|CG31196-PA|14-3-3epsilon-PA FBpp0082988|FBgn0020238|CG31196-PB|14-3-3epsilon-PB FBpp0082989|FBgn0020238|CG31196-PC|14-3-3epsilon-PC FBpp0082990|FBgn0020238|CG31196-PD|14-3-3epsilon-PD	1	FBpp0082987 type=protein; loc=3R:join(18242846..18242909,18247433..18247902,18247971..18248151,18248215..18248288); ID=FBpp0082987; name=14-3-3epsilon-PA; parent=FBgn0020238,FBtr0083565; dbxref=FlyBase:FBpp0082987,FlyBase_Annotation_IDs:CG31196-PA,GB_protein:AAF55519.2,REFSEQ:NP_732309,GB_protein:AAF55519,FlyMine:FBpp0082987,modMine:FBpp0082987; MD5=e3d4754790310e5d929d6f9769e621bf; length=262; r…	19.5	6	0.13	AAFDDAIAELDTLSEESYK+DSTLIMQLLR+NLLSVAYK+VASMDVELTVEER
264a	FBpp0074440|FBgn0030993|CG7635-PA|Mec2-PA	1	FBpp0074440 type=protein; loc=X:join(19188115..19188283,19189034..19189547,19189640..19189805,19189885..19190088); ID=FBpp0074440; name=Mec2-PA; parent=FBgn0030993,FBtr0074669; dbxref=FlyBase:FBpp0074440,FlyBase_Annotation_IDs:CG7635-PA,GB_protein:AAF48928.1,REFSEQ:NP_573357,GB_protein:AAF48928,FlyMine:FBpp0074440,modMine:FBpp0074440; MD5=5a50802e7ff7c0ced8ce37ecf434af6c; length=350; release=r6.0…	23.4	6	0.11	DVSLPVSMQR+EASDVISASPSALQLR+ISDPLYAVIQVEDYSMSTR+NLSELLTER+SDNIVLDALDAWPK+TVTFNVPQQEMLTK
249a	FBpp0072158|FBgn0086129|CG3231-PA|snama-PA	1	FBpp0072158 type=protein; loc=2R:join(24087551..24087716,24087776..24088010,24088065..24088543,24088604..24088878,24088942..24089267,24089556..24089705,24089766..24090059,24090122..24091892); ID=FBpp0072158; name=snama-PA; parent=FBgn0086129,FBtr0072249; dbxref=GB_protein:AAF47162.1,FlyBase:FBpp0072158,FlyBase_Annotation_IDs:CG3231-PA,REFSEQ:NP_611884,GB_protein:AAF47162,FlyMine:FBpp0072158,modMi…	7.7	6	0.12	AAGASDDPSEITSDVLR+FVDTSSSSSLVVK+KPVAEVEPEETEVKPEK+SHSILTVGAASDDNLGPR+VGSGPIDDPLEAFNR+WEIDENILGLEDSSK
223	FBpp0088490|FBgn0264855|CG4260-PA|AP-2alpha-PA FBpp0088945|FBgn0264855|CG4260-PB|AP-2alpha-PB	1	FBpp0088490 type=protein; loc=2L:complement(join(413396..413459,412447..412658,411782..412237,411129..411718,410127..411060,409790..410073,409532..409736,409388..409465)); ID=FBpp0088490; name=AP-2alpha-PA; parent=FBgn0264855,FBtr0089488; dbxref=FlyBase:FBpp0088490,FlyBase_Annotation_IDs:CG4260-PA,GB_protein:AAF56103.2,REFSEQ:NP_476819,GB_protein:AAF56103,FlyMine:FBpp0088490,modMine:FBpp0088490; …	8.2	6	0.12	ALLLSTYIK+DMAESFSNEIPK+FINLFPEIR+SPAPLTSAAQNNALVNNSHSK+TNIQDVFR+VGGYILGEFGNLIAGDSR
217	FBpp0087972|FBgn0029093|CG1548-PA|cathD-PA	1	FBpp0087972 type=protein; loc=2R:complement(join(7822549..7823466,7822225..7822485)); ID=FBpp0087972; name=cathD-PA; parent=FBgn0029093,FBtr0088898; dbxref=FlyBase:FBpp0087972,FlyBase_Annotation_IDs:CG1548-PA,GB_protein:AAF59186.1,REFSEQ:NP_652013,GB_protein:AAF59186,FlyMine:FBpp0087972,modMine:FBpp0087972; MD5=fbe176b5e485f5702cfdc5f320281c69; length=392; release=r6.09; species=Dmel;	15.6	6	0.12	DQTFAEALSEPGLVFVAAK+FDGILGLGYNSISVDK+VVFDTGSSNLWVPSK+YYTEFDMGNDR
214	FBpp0087861|FBgn0033264|CG2158-PA|Nup50-PA	1	FBpp0087861 type=protein; loc=2R:join(8123138..8123363,8123420..8124549,8124610..8124948); ID=FBpp0087861; name=Nup50-PA; parent=FBgn0033264,FBtr0088783; dbxref=FlyBase:FBpp0087861,FlyBase_Annotation_IDs:CG2158-PA,GB_protein:AAF59131.1,REFSEQ:NP_610355,GB_protein:AAF59131,FlyMine:FBpp0087861,modMine:FBpp0087861; MD5=be5d93959adbf8ce49e5360e86ab60a5; length=564; release=r6.09; species=Dmel;	13.3	6	0.13	AATTFTFGKPSAPIGASVSPLAK+ESTSTVDGAKPTTSIFGNISAAK+QATSNLNHENWDLEEEPEER+SSIFSFGAK
200	FBpp0086767|FBgn0086356|CG13345-PA|tum-PA	1	FBpp0086767 type=protein; loc=2R:complement(join(13858407..13858485,13857410..13858343,13856553..13857340,13856421..13856497)); ID=FBpp0086767; name=tum-PA; parent=FBgn0086356,FBtr0087641; dbxref=FlyBase:FBpp0086767,FlyBase_Annotation_IDs:CG13345-PA,GB_protein:AAF58324.1,REFSEQ:NP_610912,GB_protein:AAF58324,FlyMine:FBpp0086767,modMine:FBpp0086767; MD5=5cd3c95c6f5f3fe59c08c145ba628fab; length=625;…	6.4	6	0.12	AESTIESLPVIAGNER+NDLLSLYATPFK+VTIPQDGQGVIR
182	FBpp0085281|FBgn0061209|CG17949-PA|His2B FBpp0091113|FBgn0053868|CG33868-PA|His2B FBpp0091115|FBgn0053870|CG33870-PA|His2B FBpp0091117|FBgn0053872|CG33872-PA|His2B FBpp0091119|FBgn0053874|CG33874-PA|His2B FBpp0091121|FBgn0053876|CG33876-PA|His2B FBpp0091123|FBgn0053878|CG33878-PA|His2B FBpp0091125|FBgn0053880|CG33880-PA|His2B FBpp0091127|FBgn0053882|CG33882-PA|His2B FBpp0091129|FBgn0053884|CG3388…	1	FBpp0085281 type=protein; loc=2L:complement(21423191..21423562); ID=FBpp0085281; name=His2B:CG17949-PA; parent=FBgn0061209,FBtr0085927; dbxref=FlyBase:FBpp0085281,GB_protein:AAN11124.1,FlyBase_Annotation_IDs:CG17949-PA,REFSEQ:NP_724342,GB_protein:AAN11124; MD5=523bf69b6d6b2415c7fc9ac48aafa63e; length=123; release=r6.09; species=Dmel;;FBpp0091113 type=protein; loc=2L:complement(21537682..21538053)…	19.5	6	0.13	AMSIMNSFVNDIFER+LLLPGELAK
19	FBpp0071475|FBgn0003391|CG3722-PA|shg-PA	1	FBpp0071475 type=protein; loc=2R:complement(join(21055847..21056473,21050806..21054702)); ID=FBpp0071475; name=shg-PA; parent=FBgn0003391,FBtr0071546; dbxref=FlyBase:FBpp0071475,FlyBase_Annotation_IDs:CG3722-PA,GB_protein:AAF46659.1,REFSEQ:NP_476722,GB_protein:AAF46659,FlyMine:FBpp0071475,modMine:FBpp0071475; MD5=80b1dc696951ee9044014498f1469320; length=1507; release=r6.09; species=Dmel;	4.8	6	0.11	ANDEDGVGTTVSTVK+EEFISVPR+ETIINYEDEGGGER+IQVEDVNDNIPYYTEVK+VIASDNSPSSLFDNGEPNR
177	FBpp0085054|FBgn0028646|CG2139-PC|aralar1-PC FBpp0085055|FBgn0028646|CG2139-PB|aralar1-PB FBpp0085056|FBgn0028646|CG2139-PA|aralar1-PA FBpp0085057|FBgn0028646|CG2139-PD|aralar1-PD FBpp0297541|FBgn0028646|CG2139-PE|aralar1-PE FBpp0303322|FBgn0028646|CG2139-PF|aralar1-PF	1	FBpp0085054 type=protein; loc=3R:complement(join(30455651..30455716,30449807..30449959,30449046..30449208,30448896..30448987,30448635..30448829,30448346..30448569,30447412..30447578,30447230..30447348,30446564..30447173,30446205..30446503)); ID=FBpp0085054; name=aralar1-PC; parent=FBgn0028646,FBtr0085692; dbxref=FlyBase:FBpp0085054,FlyBase_Annotation_IDs:CG2139-PC,GB_protein:AAF57048.1,REFSEQ:NP_…	9.9	6	0.11	AAVPLLAGVESK+IDYSDLSNIAPEHYTK+IPFSLDGPFIK+LFYVDFGGTQPK+LTVNDLVR+TAFQLFDR
176	FBpp0085020|FBgn0082582|CG1539-PE|tmod-PE FBpp0085021|FBgn0082582|CG1539-PD|tmod-PD FBpp0085022|FBgn0082582|CG1539-PF|tmod-PF FBpp0085023|FBgn0082582|CG1539-PC|tmod-PC FBpp0085024|FBgn0082582|CG1539-PA|tmod-PA FBpp0085025|FBgn0082582|CG1539-PB|tmod-PB FBpp0112393|FBgn0082582|CG1539-PG|tmod-PG FBpp0291320|FBgn0082582|CG1539-PH|tmod-PH FBpp0291321|FBgn0082582|CG1539-PI|tmod-PI FBpp0291322|FBgn00825…	1	FBpp0085020 type=protein; loc=3R:join(30533286..30533507,30571809..30571961,30572023..30572535,30572599..30572850,30572925..30573072,30577179..30577210); ID=FBpp0085020; name=tmod-PE; parent=FBgn0082582,FBtr0085658; dbxref=FlyBase:FBpp0085020,FlyBase_Annotation_IDs:CG1539-PE,GB_protein:AAN14242.1,REFSEQ:NP_733383,GB_protein:AAN14242; MD5=e996c3da52b1d24c82bcb8c88ff492f4; length=439; release=r6.09…	18	6	0.12	EVDPDDNFLPPDQR+GQPVGLGWDGITK+IEMEITDLVEK+LIDLNLNNIK+QAIETPDQPEFEPFVQGK
170	FBpp0084754|FBgn0028692|CG11888-PA|Rpn2-PA FBpp0303405|FBgn0028692|CG11888-PB|Rpn2-PB FBpp0306599|FBgn0028692|CG11888-PC|Rpn2-PC	1	FBpp0084754 type=protein; loc=3R:join(29153731..29154673,29154736..29156043,29156302..29157113); ID=FBpp0084754; name=Rpn2-PA; parent=FBgn0028692,FBtr0085385; dbxref=FlyBase:FBpp0084754,FlyBase_Annotation_IDs:CG11888-PA,GB_protein:AAF56868.1,REFSEQ:NP_651677,GB_protein:AAF56868,FlyMine:FBpp0084754,modMine:FBpp0084754; MD5=6b7894fc98cb2788a266883fac70e746; length=1020; release=r6.09; species=Dmel;…	9.9	6	0.12	AEDQELVEPVAAFGPMNDEEK+EPEPTSEILQNPAR+FDPVNFVR+LTATASLGVIHR+NAQAIEDMVSYAQETQHEK+SDEDITEETPADDKVER+TIDSLNEVEK
166	FBpp0084617|FBgn0003279|CG5502-PA|RpL4-PA	1	FBpp0084617 type=protein; loc=3R:join(27922917..27922919,27923125..27923305,27923370..27923740,27924140..27924790); ID=FBpp0084617; name=RpL4-PA; parent=FBgn0003279,FBtr0085248; dbxref=FlyBase:FBpp0084617,FlyBase_Annotation_IDs:CG5502-PA,GB_protein:AAG22173.1,REFSEQ:NP_524538,GB_protein:AAG22173,FlyMine:FBpp0084617,modMine:FBpp0084617; MD5=c846b6c4b4ed56d364b2ad352ff789f5; length=401; release=r6.…	13.7	6	0.12	FVIWTESAFAR+GPLVVYDKDEGLR+NIPGIETINVDK+YALVSAIAASGVPALVQSK
139	FBpp0081356|FBgn0010173|CG9633-PA|RpA-70-PA	1	FBpp0081356 type=protein; loc=3R:complement(join(8264335..8264370,8264029..8264273,8262753..8263971,8262362..8262673)); ID=FBpp0081356; name=RpA-70-PA; parent=FBgn0010173,FBtr0081867; dbxref=FlyBase:FBpp0081356,FlyBase_Annotation_IDs:CG9633-PA,GB_protein:AAF54206.1,REFSEQ:NP_524274,GB_protein:AAF54206,FlyMine:FBpp0081356,modMine:FBpp0081356; MD5=4425d39514b971d001063620ad1e6d81; length=603; relea…	13.6	6	0.12	ELQELTGIGSSN+EVGELQSFVAR+IGEPVTYENAAK+IMHGEVVDAPVLQILAIK+LFSMDLMDESGEIR+YNLVPISDVSGMENK
115	FBpp0079754|FBgn0000146|CG6137-PA|aub-PA FBpp0111705|FBgn0000146|CG6137-PC|aub-PC	1	FBpp0079754 type=protein; loc=2L:complement(join(11001270..11001365,11000786..11000918,11000165..11000658,10999914..11000106,10999727..10999854,10999518..10999672,10999061..10999450,10998897..10999007,10997932..10998832)); ID=FBpp0079754; name=aub-PA; parent=FBgn0000146,FBtr0080165; dbxref=FlyBase:FBpp0079754,FlyBase_Annotation_IDs:CG6137-PA,GB_protein:AAF53046.1,REFSEQ:NP_476734,GB_protein:AAF53…	10.4	6	0.1	AVGSVQSTDAEQFQVLNLILR+AVQDSPYVLELVTK+DGVGDGQLYQVVNSEVNTLK+GGNDQAIMIIPELAR+TNDGEISYVDYYK
100	FBpp0079228|FBgn0032026|CG7627-PA|CG7627-PA FBpp0297935|FBgn0032026|CG7627-PB|CG7627-PB	1	FBpp0079228 type=protein; loc=2L:complement(join(8361101..8361177,8360947..8361032,8360210..8360518,8359636..8359844,8357943..8359570,8357358..8357881,8357034..8357299,8356045..8356974,8355936..8355974)); ID=FBpp0079228; name=CG7627-PA; parent=FBgn0032026,FBtr0079608; dbxref=GB_protein:AAF52648.1,FlyBase:FBpp0079228,FlyBase_Annotation_IDs:CG7627-PA,GB_protein:AAF52648.2,REFSEQ:NP_609215,GB_protei…	6.1	5	0.1	AVEFGTPYELLTLADSK+ETSIYLLDDPLSAVDTHVAR+LLGPPIATVNENAK+VVEYEDIEPEGALEAPADK+YNLDPFDEYSDDK
8	FBpp0070749|FBgn0004687|CG3201-PA|Mlc-c-PA FBpp0300803|FBgn0004687|CG3201-PB|Mlc-c-PB	1	FBpp0070749 type=protein; loc=X:complement(join(5622417..5622419,5622252..5622279,5619874..5620286)); ID=FBpp0070749; name=Mlc-c-PA; parent=FBgn0004687,FBtr0070783; dbxref=FlyBase:FBpp0070749,FlyBase_Annotation_IDs:CG3201-PA,GB_protein:AAF46048.1,REFSEQ:NP_511049,GB_protein:AAF46048,FlyMine:FBpp0070749,modMine:FBpp0070749; MD5=eac4fbdd7c06d2566cc246bedafc8907; length=147; release=r6.09; species=D…	25.2	5	0.11	ALGQNPTESDVK+DASGYISSAELR+SGDTADDFIEGLR
64	FBpp0075618|FBgn0011284|CG11276-PA|RpS4-PA FBpp0075619|FBgn0011284|CG11276-PB|RpS4-PB FBpp0312080|FBgn0011284|CG11276-PC|RpS4-PC	1	FBpp0075618 type=protein; loc=3L:join(13042012..13042014,13042110..13042368,13042442..13042539,13043166..13043337,13043574..13043827); ID=FBpp0075618; name=RpS4-PA; parent=FBgn0011284,FBtr0075884; dbxref=FlyBase:FBpp0075618,FlyBase_Annotation_IDs:CG11276-PA,GB_protein:AAF49847.1,REFSEQ:NP_729871,GB_protein:AAF49847,FlyMine:FBpp0075618; MD5=9432bd09df680f6871c732d2390f7b76; length=261; release=r6.…	17.6	5	0.11	ESLPLLIFLR+LTNVFIIGK+TDPTYPAGYMDVITLEK+YALNGAEVTK
61	FBpp0075401|FBgn0014002|CG6988-PA|Pdi-PA FBpp0312224|FBgn0014002|CG6988-PE|Pdi-PE	1	FBpp0075401 type=protein; loc=3L:complement(join(15142300..15142453,15138188..15139524)); ID=FBpp0075401; name=Pdi-PA; parent=FBgn0014002,FBtr0075648; dbxref=FlyBase:FBpp0075401,FlyBase_Annotation_IDs:CG6988-PA,GB_protein:AAF49659.1,REFSEQ:NP_524079,GB_protein:AAF49659,FlyMine:FBpp0075401,modMine:FBpp0075401; MD5=f07956e0e3a9386abdc94ad4a477c804; length=496; release=r6.09; species=Dmel;;FBpp03122…	13.3	5	0.1	DLTSVADAEQFLK+DNEIAIIGFFK+QLAPIYDQLAEK+VDATVEGELAEQYAVR+VLVSSNFESVALDK
55	FBpp0074662|FBgn0028695|CG7762-PA|Rpn1-PA	1	FBpp0074662 type=protein; loc=3L:join(19915191..19917113,19917183..19918019); ID=FBpp0074662; name=Rpn1-PA; parent=FBgn0028695,FBtr0074893; dbxref=FlyBase:FBpp0074662,FlyBase_Annotation_IDs:CG7762-PA,GB_protein:AAF49095.2,REFSEQ:NP_649158,GB_protein:AAF49095,FlyMine:FBpp0074662,modMine:FBpp0074662; MD5=dca0928cc63d49df0550af2d0134e7d9; length=919; release=r6.09; species=Dmel;	6.3	5	0.11	AVPLALGLISASNPK+LNIIDTLSK+TITGFQTHTTPVLLAIGER+VGIAIDVVGQAGKPK
313a	FBpp0089056|FBgn0032456|CG6214-PA|MRP-PA FBpp0089057|FBgn0032456|CG6214-PB|MRP-PB FBpp0089058|FBgn0032456|CG6214-PC|MRP-PC FBpp0089059|FBgn0032456|CG6214-PD|MRP-PD FBpp0089060|FBgn0032456|CG6214-PE|MRP-PE FBpp0089061|FBgn0032456|CG6214-PF|MRP-PF FBpp0089062|FBgn0032456|CG6214-PG|MRP-PG FBpp0089063|FBgn0032456|CG6214-PH|MRP-PH FBpp0089064|FBgn0032456|CG6214-PI|MRP-PI FBpp0089065|FBgn0032456|CG6214…	1	FBpp0089056 type=protein; loc=2L:join(12722431..12722484,12722559..12724070,12724206..12724343,12724472..12724618,12725712..12725796,12725859..12726678,12726746..12727116,12730843..12731066,12737959..12738176,12738241..12738747,12738807..12739188,12743980..12744171); ID=FBpp0089056; name=MRP-PA; parent=FBgn0032456,FBtr0090013; dbxref=FlyBase:FBpp0089056,FlyBase_Annotation_IDs:CG6214-PA,GB_protein…	4.2	5	0.09	DNILFGQTYDR+GQIIEFASPTELLDNPK+LMNEVLSGIK+MSSDIETNIVSVER+SSVVQAFLGEMEK
312a	FBpp0088899|FBgn0003721|CG4898-PA|Tm1-PA FBpp0089024|FBgn0003721|CG4898-PL|Tm1-PL	1	FBpp0088899 type=protein; loc=3R:join(15291382..15291525,15295113..15295246,15295427..15295544,15300110..15300180,15300747..15300822,15301624..15301686,15303153..15303222,15303641..15303723); ID=FBpp0088899; name=Tm1-PA; parent=FBgn0003721,FBtr0089960; dbxref=FlyBase:FBpp0088899,FlyBase_Annotation_IDs:CG4898-PA,GB_protein:AAF55164.2,REFSEQ:NP_524360,GB_protein:AAF55164,FlyMine:FBpp0088899,modMine…	15.9	5	0.08	IQLLEEDLER+IVELEEELR+LEDDLLNVR+VALLENQLAQAK
306a	FBpp0087997|FBgn0033205|CG2064-PA|CG2064-PA	1	FBpp0087997 type=protein; loc=2R:join(7665937..7666016,7666146..7666409,7666474..7666630,7666687..7666946,7667004..7667235); ID=FBpp0087997; name=CG2064-PA; parent=FBgn0033205,FBtr0088923; dbxref=FlyBase:FBpp0087997,FlyBase_Annotation_IDs:CG2064-PA,GB_protein:AAF59212.3,REFSEQ:NP_610310,GB_protein:AAF59212,FlyMine:FBpp0087997,modMine:FBpp0087997; MD5=537676c84560af5bb1952fb25f3b62c1; length=330; …	22.4	5	0.09	ELDLSSLDSIR+GSINVADLNSEK+LEGSGVTVNALHPGVVDTELAR+SGAQTSIYAALDPELK+VFIVTGANTGIGK
285c	FBpp0083843|FBgn0028684|CG10370-PA|Rpt5-PA	1	FBpp0083843 type=protein; loc=3R:join(23753014..23753223,23753288..23753708,23753766..23754421); ID=FBpp0083843; name=Rpt5-PA; parent=FBgn0028684,FBtr0084452; dbxref=FlyBase:FBpp0083843,FlyBase_Annotation_IDs:CG10370-PA,GB_protein:AAF56177.1,REFSEQ:NP_524464,GB_protein:AAF56177,FlyMine:FBpp0083843,modMine:FBpp0083843; MD5=d644ae57f045a0329802b0442d8a3e33; length=428; release=r6.09; species=Dmel;	10.5	5	0.08	DSYLILETLPAEYDAR+GVILYGPPGTGK+MNVSNDVNFEELSR+QAYFLPVIGLVDAEK
29	FBpp0072128|FBgn0015268|CG5330-PA|Nap1-PA FBpp0297131|FBgn0015268|CG5330-PB|Nap1-PB FBpp0297132|FBgn0015268|CG5330-PC|Nap1-PC	1	FBpp0072128 type=protein; loc=2R:complement(join(23906615..23906700,23906060..23906528,23905856..23905996,23905605..23905793,23905314..23905541)); ID=FBpp0072128; name=Nap1-PA; parent=FBgn0015268,FBtr0072219; dbxref=FlyBase:FBpp0072128,FlyBase_Annotation_IDs:CG5330-PA,GB_protein:AAF47097.1,REFSEQ:NP_477128,GB_protein:AAF47097,FlyMine:FBpp0072128,modMine:FBpp0072128; MD5=000865d4f250b0cc3d2b7681c0…	17	5	0.1	EPESSTDNEADAEHFR+NTAIMSEMVQPHDEPAIR+STVDPNDPFAFEGPEIYK+YQVQYQPLFDK
273a	FBpp0077326|FBgn0260639|CG3157-PA|gammaTub23C-PA	1	FBpp0077326 type=protein; loc=2L:join(2973059..2973107,2973166..2973368,2973429..2974604); ID=FBpp0077326; name=gammaTub23C-PA; parent=FBgn0260639,FBtr0077641; dbxref=FlyBase:FBpp0077326,FlyBase_Annotation_IDs:CG3157-PA,GB_protein:AAF51174.1,REFSEQ:NP_476804,GB_protein:AAF51174,FlyMine:FBpp0077326,modMine:FBpp0077326; MD5=d5e01458d1da8fc0446d951772715831; length=475; release=r6.09; species=Dmel;	6.7	5	0.08	AVLIDLEPR+KTTVLDVMRR+LQEEVFDIIDR+LYNPENVYLSK
259a	FBpp0073623|FBgn0010198|CG2033-PC|RpS15Aa-PC FBpp0073624|FBgn0010198|CG2033-PA|RpS15Aa-PA FBpp0073625|FBgn0010198|CG2033-PD|RpS15Aa-PD FBpp0073626|FBgn0010198|CG2033-PE|RpS15Aa-PE FBpp0290052|FBgn0010198|CG2033-PF|RpS15Aa-PF	1	FBpp0073623 type=protein; loc=X:complement(13335985..13336377); ID=FBpp0073623; name=RpS15Aa-PC; parent=FBgn0010198,FBtr0073792; dbxref=FlyBase:FBpp0073623,FlyBase_Annotation_IDs:CG2033-PC,GB_protein:AAN09322.1,REFSEQ:NP_727692,GB_protein:AAN09322; MD5=cff801b442d4e4dfa786d71bafa2fb16; length=130; release=r6.09; species=Dmel;;FBpp0073624 type=protein; loc=X:complement(13335985..13336377); ID=FBpp…	40.8	5	0.11	FDVPINDIEK+HGYIGEFEIVDDHR+MNVLADALK+QFGYVVLTTSGGIMDHEEAR
251a	FBpp0072338|FBgn0035060|CG16932-PC|Eps-15-PC FBpp0072339|FBgn0035060|CG16932-PB|Eps-15-PB FBpp0072340|FBgn0035060|CG16932-PA|Eps-15-PA	1	FBpp0072338 type=protein; loc=2R:complement(join(24774908..24774973,24774577..24774813,24773742..24774505,24773362..24773683,24773212..24773301,24772598..24772795,24772098..24772541,24771849..24772037,24771725..24771790,24769419..24769683,24768681..24769360)); ID=FBpp0072338; name=Eps-15-PC; parent=FBgn0035060,FBtr0072433; dbxref=FlyBase:FBpp0072338,FlyBase_Annotation_IDs:CG16932-PC,GB_protein:AA…	6.8	5	0.1	AAMENQNAELVSEYQLK+AAQPTGGFGSGGGGGFADFDDFDNK+APSGEGFGDGGFVANFPK+AVVSVFDAFGEIGTR
25	FBpp0071892|FBgn0003062|CG9888-PA|Fib-PA	1	FBpp0071892 type=protein; loc=2R:complement(join(23074582..23074594,23074024..23074463,23073061..23073642)); ID=FBpp0071892; name=Fib-PA; parent=FBgn0003062,FBtr0071982; dbxref=FlyBase:FBpp0071892,FlyBase_Annotation_IDs:CG9888-PA,GB_protein:AAF46950.1,REFSEQ:NP_523817,GB_protein:AAF46950,FlyMine:FBpp0071892,modMine:FBpp0071892; MD5=19665765e4e9749a82627001f88e480a; length=344; release=r6.09; spec…	16.9	5	0.09	DHAVVVGVYRPPPK+LAAAVLGGVEQIHMPPGSK+LKPQEQLTLEPYER+TNIIPIIEDAR
233	FBpp0112160|FBgn0261984|CG4583-PB|Ire1-PB	1	FBpp0112160 type=protein; loc=3R:complement(join(19860886..19861014,19860647..19860761,19857241..19857684,19856960..19857182,19855633..19856902,19855381..19855545,19854440..19855318)); ID=FBpp0112160; name=Ire1-PB; parent=FBgn0261984,FBtr0113248; dbxref=FlyBase:FBpp0112160,FlyBase_Annotation_IDs:CG4583-PB,REFSEQ:NP_001097839,GB_protein:ABW08704,FlyMine:FBpp0112160,modMine:FBpp0112160; MD5=012e3ec…	6.4	5	0.1	DGSIYQLGQMGSLK+DIKPQNVLISLPDAK+GLYALPSLVDK+ISFSTNEVLGK+LLDGPTGDQNSNQETDPR
230	FBpp0099888|FBgn0037912|CG6782-PA|sea-PA FBpp0099889|FBgn0037912|CG6782-PC|sea-PC FBpp0099890|FBgn0037912|CG6782-PD|sea-PD FBpp0099892|FBgn0037912|CG6782-PE|sea-PE	1	FBpp0099888 type=protein; loc=3R:complement(join(11560852..11561177,11560165..11560792)); ID=FBpp0099888; name=sea-PA; parent=FBgn0037912,FBtr0100461; dbxref=FlyBase_Annotation_IDs:CG6782-PA,FlyBase:FBpp0099888,GB_protein:AAN13508.1,REFSEQ:NP_001027178,GB_protein:AAN13508,FlyMine:FBpp0099888,modMine:FBpp0099888; MD5=aa9a7b0a297eeab817101e5b2822f6a4; length=317; release=r6.09; species=Dmel;;FBpp00…	11.4	5	0.1	FFVLESLK+FGAFEFLK+GLSVLVYGSIPK+GLTPTILK
229	FBpp0099787|FBgn0086690|CG33957-PC|Plp-PC FBpp0297119|FBgn0086690|CG33957-PD|Plp-PD FBpp0297121|FBgn0086690|CG33957-PF|Plp-PF FBpp0306064|FBgn0086690|CG33957-PG|Plp-PG FBpp0306065|FBgn0086690|CG33957-PH|Plp-PH FBpp0306066|FBgn0086690|CG33957-PJ|Plp-PJ FBpp0306067|FBgn0086690|CG33957-PK|Plp-PK FBpp0306068|FBgn0086690|CG33957-PL|Plp-PL FBpp0306069|FBgn0086690|CG33957-PM|Plp-PM FBpp0306070|FBgn00866…	1	FBpp0099787 type=protein; loc=3L:complement(join(15071980..15072033,15069932..15070633,15067678..15069833,15067502..15067612,15066672..15066978)); ID=FBpp0099787; name=Plp-PC; parent=FBgn0086690,FBtr0099993; dbxref=FlyBase_Annotation_IDs:CG33957-PC,FlyBase:FBpp0099787,GB_protein:AAZ83990.1,REFSEQ:NP_001027573,GB_protein:AAZ83990,FlyMine:FBpp0099787,modMine:FBpp0099787; MD5=396d36d08d31e7ca0763cd3…	5	5	0.09	ADFESELGDR+EINALLAENTQENR+ESAETELEHFNER+TLSDIGSITEFPEPDVER
228	FBpp0099686|FBgn0039713|CG7808-PC|RpS8-PC FBpp0301957|FBgn0039713|CG7808-PE|RpS8-PE FBpp0311986|FBgn0039713|CG7808-PF|RpS8-PF FBpp0311987|FBgn0039713|CG7808-PG|RpS8-PG	1	FBpp0099686 type=protein; loc=3R:join(29861931..29861934,29862199..29862305,29862785..29863196,29863415..29863518); ID=FBpp0099686; name=RpS8-PC; parent=FBgn0039713,FBtr0085489; dbxref=FlyBase_Annotation_IDs:CG7808-PC,FlyBase:FBpp0099686,GB_protein:AAN14192.1,REFSEQ:NP_651740,GB_protein:AAN14192,FlyMine:FBpp0099686,modMine:FBpp0099686; MD5=6f3fd8d03f294cec518e459314d26d3c; length=208; release=r6.…	32.7	5	0.1	IADVVYNASNNELVR+LETGNFAWASEGVAR+NSIVVIDATPFR+QWYEAHYVLPLGR+VEQALEDQFTSGR
169	FBpp0084666|FBgn0039580|CG1345-PA|Gfat2-PA	1	FBpp0084666 type=protein; loc=3R:complement(join(28337870..28339546,28337293..28337667)); ID=FBpp0084666; name=Gfat2-PA; parent=FBgn0039580,FBtr0085297; dbxref=FlyBase:FBpp0084666,FlyBase_Annotation_IDs:CG1345-PA,GB_protein:AAF56785.1,REFSEQ:NP_651617,GB_protein:AAF56785,FlyMine:FBpp0084666,modMine:FBpp0084666; MD5=8fd2d592c025067320afb4dd97552607; length=683; release=r6.09; species=Dmel;	8.5	5	0.08	FDTQTVVLGGIK+GQDYSLPIDTHIGIAHTR+LEIIDGLSQLDEHIR+VIYLEDDDVAAVK
16	FBpp0071279|FBgn0014868|CG9022-PA|Ost48-PA	1	FBpp0071279 type=protein; loc=X:complement(join(9158290..9158431,9157008..9158215)); ID=FBpp0071279; name=Ost48-PA; parent=FBgn0014868,FBtr0071344; dbxref=FlyBase:FBpp0071279,FlyBase_Annotation_IDs:CG9022-PA,GB_protein:AAF46453.1,REFSEQ:NP_511096,GB_protein:AAF46453,FlyMine:FBpp0071279,modMine:FBpp0071279; MD5=1bed9989bd15e38ed422ca79b5f6c5f9; length=449; release=r6.09; species=Dmel;	19.2	5	0.11	GTLLIAALQAR+LADDSSLLLSK+LAQFVDDGGNVLVAGSEK+LLTAESTAYSYNPEASVSDYPHAVGR+NVIIFAPSVEEFGGDVSVER
147	FBpp0081862|FBgn0037894|CG5252-PA|Ranbp9-PA FBpp0312218|FBgn0037894|CG5252-PD|Ranbp9-PD	1	FBpp0081862 type=protein; loc=3R:join(11412694..11412832,11412915..11413559,11413614..11414032,11414091..11414642,11414702..11415490,11415548..11416060); ID=FBpp0081862; name=Ranbp9-PA; parent=FBgn0037894,FBtr0082386; dbxref=FlyBase:FBpp0081862,FlyBase_Annotation_IDs:CG5252-PA,GB_protein:AAF54632.1,REFSEQ:NP_650068,GB_protein:AAF54632,FlyMine:FBpp0081862,modMine:FBpp0081862; MD5=59926746a270deedc…	7.6	5	0.1	ELGPVVIPEVYR+ETNYQGDIADNLQK+FVDDEDDGGVELTVR+IFDSEQNYSIK+ITPLAIAVFLK+MGSMLGQNVDMLLK
128	FBpp0080528|FBgn0020503|CG5020-PB|CLIP-190-PB FBpp0080529|FBgn0020503|CG5020-PA|CLIP-190-PA FBpp0080530|FBgn0020503|CG5020-PC|CLIP-190-PC FBpp0290655|FBgn0020503|CG5020-PM|CLIP-190-PM FBpp0290656|FBgn0020503|CG5020-PN|CLIP-190-PN FBpp0304724|FBgn0020503|CG5020-PP|CLIP-190-PP FBpp0304726|FBgn0020503|CG5020-PR|CLIP-190-PR FBpp0304727|FBgn0020503|CG5020-PS|CLIP-190-PS	1	FBpp0080528 type=protein; loc=2L:join(17385631..17385895,17394430..17394492,17400396..17400551,17400612..17400827,17400893..17401058,17401113..17401290,17401519..17401581,17402375..17402485,17404730..17404840,17405356..17405422,17405485..17406941,17406996..17408825,17408893..17409023,17409091..17409299,17409359..17409405); ID=FBpp0080528; name=CLIP-190-PB; parent=FBgn0020503,FBtr0080975; dbxref=F…	3.8	5	0.11	LQAATSQLDAQQATNK+LTEIQQSLQELQDSVK+SALLEQLQNR+SQENEGNLQGESLAVTEK
113	FBpp0079642|FBgn0053303|CG33303-PA|CG33303-PA FBpp0304506|FBgn0053303|CG33303-PB|CG33303-PB	1	FBpp0079642 type=protein; loc=2L:complement(join(10375148..10375733,10374301..10375091)); ID=FBpp0079642; name=CG33303-PA; parent=FBgn0053303,FBtr0080052; dbxref=FlyBase:FBpp0079642,FlyBase_Annotation_IDs:CG33303-PA,GB_protein:AAS64675.1,REFSEQ:NP_995680,GB_protein:AAS64675,FlyMine:FBpp0079642,modMine:FBpp0079642; MD5=4730c7d543cc804b2f0a4e3a3e917471; length=458; release=r6.09; species=Dmel;;FBpp…	16.8	5	0.1	GEQSFTFTFPR+IILPEGSSDIR+QTFIVETVASK+TLDLTSQLVK+TQYTLGYNVPSYEYMFNDGNK+TYLPASASGVYYR
110	FBpp0079578|FBgn0032217|CG4972-PA|CG4972-PA	1	FBpp0079578 type=protein; loc=2L:join(10314914..10315073,10315345..10315423,10315489..10315957,10316192..10316374,10316439..10316867,10316932..10317297); ID=FBpp0079578; name=CG4972-PA; parent=FBgn0032217,FBtr0079988; dbxref=FlyBase:FBpp0079578,FlyBase_Annotation_IDs:CG4972-PA,GB_protein:AAF52909.2,REFSEQ:NP_609378,GB_protein:AAF52909,FlyMine:FBpp0079578,modMine:FBpp0079578; MD5=3bcf5b5da320cf9e0…	11.2	5	0.1	DPEFMFYNENEVK+FLLSDAGVLLNFQGSK+LTDLSIHDFDK+TSISNFFK+VDPTSSIFEGQLAIK
107	FBpp0079500|FBgn0004867|CG5920-PA|RpS2-PA FBpp0303531|FBgn0004867|CG5920-PB|RpS2-PB FBpp0311561|FBgn0004867|CG5920-PC|RpS2-PC	1	FBpp0079500 type=protein; loc=2L:complement(9896327..9897130); ID=FBpp0079500; name=RpS2-PA; parent=FBgn0004867,FBtr0079905; dbxref=FlyBase:FBpp0079500,FlyBase_Annotation_IDs:CG5920-PA,GB_protein:AAF52822.1,REFSEQ:NP_476874,GB_protein:AAF52822,FlyMine:FBpp0079500,modMine:FBpp0079500; MD5=207bcaed11f5ff09092a8f6cd10003e0; length=267; release=r6.09; species=Dmel;;FBpp0303531 type=protein; loc=2L:co…	27.7	5	0.11	AFVAIGDNNGHIGLGVK+EMPLGSTPYQAYSDFLSKPTPR+GTGIVSAPVPK+SLEEIYLYSLPIK+TYAYLTPDLWK
2	FBpp0070277|FBgn0003517|CG14792-PA|sta-PA FBpp0070278|FBgn0003517|CG14792-PB|sta-PB FBpp0308665|FBgn0003517|CG14792-PE|sta-PE FBpp0308666|FBgn0003517|CG14792-PF|sta-PF	1	FBpp0070277 type=protein; loc=X:complement(join(1482673..1482891,1481887..1482480)); ID=FBpp0070277; name=sta-PA; parent=FBgn0003517,FBtr0070289; dbxref=FlyBase:FBpp0070277,FlyBase_Annotation_IDs:CG14792-PA,GB_protein:AAF45638.2,REFSEQ:NP_476750,GB_protein:AAF45638,FlyMine:FBpp0070277,modMine:FBpp0070277; MD5=0bfecb7568a3ebf3a816b44ac5c6e70a; length=270; release=r6.09; species=Dmel;;FBpp0070278 t…	21.9	5	0.11	ADGVNILNLGK+FTPGAFTNQIQPAFR+MLVATTHLGSENVNFQMEQYVYK+YTDTTPIAGR
1	FBpp0070057|FBgn0027588|CG14476-PB|GCS2alpha-PB FBpp0070058|FBgn0027588|CG14476-PC|GCS2alpha-PC FBpp0070059|FBgn0027588|CG14476-PA|GCS2alpha-PA FBpp0070060|FBgn0027588|CG14476-PE|GCS2alpha-PE FBpp0070061|FBgn0027588|CG14476-PD|GCS2alpha-PD	1	FBpp0070057 type=protein; loc=X:complement(join(21604463..21604569,21602981..21603730,21601344..21602829,21600843..21601274)); ID=FBpp0070057; name=GCS2alpha-PB; parent=FBgn0027588,FBtr0070058; dbxref=GB_protein:AAF45432.1,FlyBase:FBpp0070057,FlyBase_Annotation_IDs:CG14476-PB,REFSEQ:NP_652145,GB_protein:AAF45432; MD5=d72770cd93520f388055fb0ab9d74c41; length=924; release=r6.09; species=Dmel;;FBpp0…	8	5	0.11	EAFGVDNQLLVQDR+SGYVSVPVDDFK+VDVYFPAIDDK+VLFGIPEHADSFILK+YALIPGTLNTYADSLTADLVNK
97	FBpp0078997|FBgn0026196|CG10206-PA|nop5-PA	1	FBpp0078997 type=protein; loc=2L:complement(join(6917341..6918611,6916898..6917162)); ID=FBpp0078997; name=nop5-PA; parent=FBgn0026196,FBtr0079369; dbxref=FlyBase:FBpp0078997,FlyBase_Annotation_IDs:CG10206-PA,GB_protein:AAF52455.2,REFSEQ:NP_477412,GB_protein:AAF52455,FlyMine:FBpp0078997,modMine:FBpp0078997; MD5=927705a12a71536536d1eea6c514361a; length=511; release=r6.09; species=Dmel;	10.6	4	0.07	DNMATSDLSDILPEDVEEK+FNDTTEALAAATAAVEGK+VDAFGEEATFELGAAHK
90	FBpp0078464|FBgn0260462|CG12163-PB|CG12163-PB FBpp0078465|FBgn0260462|CG12163-PA|CG12163-PA	1	FBpp0078464 type=protein; loc=3R:complement(join(5251424..5251531,5239492..5239619,5238454..5239197,5238213..5238394,5237891..5238156)); ID=FBpp0078464; name=CG12163-PB; parent=FBgn0260462,FBtr0078822; dbxref=FlyBase:FBpp0078464,FlyBase_Annotation_IDs:CG12163-PB,GB_protein:AAN13266.1,REFSEQ:NP_649521,GB_protein:AAN13266,FlyMine:FBpp0078464,modMine:FBpp0078464; MD5=07a2d49e566b86a8b443c32f8b91d0d2…	10.5	4	0.08	DIGGLEYEAEYPYK+NLDHGVLVVGYGVSDYPNFHK+TLSHVQVAGFVDLPK
88	FBpp0078222|FBgn0010348|CG8385-PA|Arf79F-PA FBpp0078224|FBgn0010348|CG8385-PB|Arf79F-PB FBpp0078225|FBgn0010348|CG8385-PE|Arf79F-PE FBpp0078226|FBgn0010348|CG8385-PC|Arf79F-PC FBpp0111771|FBgn0010348|CG8385-PF|Arf79F-PF FBpp0289184|FBgn0010348|CG8385-PH|Arf79F-PH FBpp0289185|FBgn0010348|CG8385-PI|Arf79F-PI FBpp0304364|FBgn0010348|CG8385-PJ|Arf79F-PJ	1	FBpp0078222 type=protein; loc=3L:complement(join(22869842..22869989,22869665..22869774,22869346..22869471,22869082..22869246)); ID=FBpp0078222; name=Arf79F-PA; parent=FBgn0010348,FBtr0078571; dbxref=FlyBase:FBpp0078222,FlyBase_Annotation_IDs:CG8385-PA,GB_protein:AAF51871.1,REFSEQ:NP_730757,GB_protein:AAF51871; MD5=11c98ea5641a619318fa4fd02bc06bb2; length=182; release=r6.09; species=Dmel;;FBpp0078…	25.3	4	0.07	DAVLLIFANK+LGEIVTTIPTIGFNVETVEYK+QDLPNAMNAAEITDK
87	FBpp0078134|FBgn0000100|CG7490-PA|RpLP0-PA FBpp0306232|FBgn0000100|CG7490-PB|RpLP0-PB	1	FBpp0078134 type=protein; loc=3L:join(22076288..22076341,22076416..22077315); ID=FBpp0078134; name=RpLP0-PA; parent=FBgn0000100,FBtr0078481; dbxref=FlyBase:FBpp0078134,FlyBase_Annotation_IDs:CG7490-PA,GB_protein:AAF51807.1,REFSEQ:NP_524211,GB_protein:AAF51807,FlyMine:FBpp0078134,modMine:FBpp0078134; MD5=86e1796e988a2ee9e406941fb4905ecb; length=317; release=r6.09; species=Dmel;;FBpp0306232 type=pr…	18.3	4	0.07	FAAAASASAAPAAGGATEK+GTIEIINDVPILKPGDK+TSFFQALSIPTK+VVELFDEFPK
85	FBpp0077814|FBgn0031220|CG4822-PA|CG4822-PA FBpp0077815|FBgn0031220|CG4822-PC|CG4822-PC FBpp0077816|FBgn0031220|CG4822-PD|CG4822-PD FBpp0077817|FBgn0031220|CG4822-PB|CG4822-PB FBpp0099712|FBgn0031220|CG4822-PE|CG4822-PE FBpp0099713|FBgn0031220|CG4822-PF|CG4822-PF	1	FBpp0077814 type=protein; loc=2L:complement(join(119828..120032,119431..119554,119288..119375,119134..119235,118931..119076,118361..118874,118136..118304,117820..118076,117331..117759)); ID=FBpp0077814; name=CG4822-PA; parent=FBgn0031220,FBtr0078156; dbxref=FlyBase:FBpp0077814,FlyBase_Annotation_IDs:CG4822-PA,GB_protein:AAF51549.2,REFSEQ:NP_722602,GB_protein:AAF51549; MD5=c20c951d97b20f29938767e2…	6.5	4	0.07	DQFDEEISPK+GSNIVPFLK+LEVIDEILGMLR+TDTTSGASSFYER
82	FBpp0077714|FBgn0003278|CG4033-PA|RpI135-PA	1	FBpp0077714 type=protein; loc=2L:join(404384..404473,404536..406035,406095..407894); ID=FBpp0077714; name=RpI135-PA; parent=FBgn0003278,FBtr0078054; dbxref=FlyBase:FBpp0077714,FlyBase_Annotation_IDs:CG4033-PA,GB_protein:AAF51503.1,REFSEQ:NP_476708,GB_protein:AAF51503,FlyMine:FBpp0077714,modMine:FBpp0077714; MD5=57a1bdc18c8d91ec8b997a7d3469778d; length=1129; release=r6.09; species=Dmel;	4.6	4	0.09	DALISHGAAFLLQDR+FSEENTAIDYFGK+LYVVFLDGK+TPINMDLGEVPIMLR
81	FBpp0077571|FBgn0000579|CG17654-PB|Eno-PB FBpp0077572|FBgn0000579|CG17654-PE|Eno-PE FBpp0077573|FBgn0000579|CG17654-PC|Eno-PC FBpp0077574|FBgn0000579|CG17654-PD|Eno-PD FBpp0077575|FBgn0000579|CG17654-PA|Eno-PA FBpp0291325|FBgn0000579|CG17654-PF|Eno-PF	1	FBpp0077571 type=protein; loc=2L:complement(join(1727646..1727833,1725341..1726655)); ID=FBpp0077571; name=Eno-PB; parent=FBgn0000579,FBtr0077905; dbxref=FlyBase:FBpp0077571,FlyBase_Annotation_IDs:CG17654-PB,GB_protein:AAN10455.1,REFSEQ:NP_722721,GB_protein:AAN10455; MD5=192a03ed239ad33bf021aeae31e76f91; length=500; release=r6.09; species=Dmel;;FBpp0077572 type=protein; loc=2L:complement(join(172…	16.4	4	0.07	AAVPSGASTGVHEALELR+ANLDVVDQASIDNFMIK+AVGHVNDTLGPELIK+EIILPVPAFNVINGGSHAGNK
73	FBpp0076840|FBgn0029118|CG10622-PA|Sucb-PA FBpp0311088|FBgn0029118|CG10622-PC|Sucb-PC	1	FBpp0076840 type=protein; loc=3L:complement(join(5563493..5563543,5563266..5563395,5563085..5563184,5561902..5562871)); ID=FBpp0076840; name=Sucb-PA; parent=FBgn0029118,FBtr0077134; dbxref=FlyBase:FBpp0076840,FlyBase_Annotation_IDs:CG10622-PA,GB_protein:AAF50771.1,REFSEQ:NP_651963,GB_protein:AAF50771,FlyMine:FBpp0076840,modMine:FBpp0076840; MD5=4e0b921c04cd8481b37d8065ba078e98; length=416; releas…	11.5	4	0.07	AFEILTADPK+DIFSMDVTEEESDPR+SEVLSLTQQMIGNR+YGVAIQQFK
72	FBpp0076829|FBgn0263106|CG10578-PA|DnaJ-1-PA FBpp0076830|FBgn0263106|CG10578-PB|DnaJ-1-PB	1	FBpp0076829 type=protein; loc=3L:complement(5750589..5751593); ID=FBpp0076829; name=DnaJ-1-PA; parent=FBgn0263106,FBtr0077123; dbxref=FlyBase:FBpp0076829,FlyBase_Annotation_IDs:CG10578-PA,GB_protein:AAF50753.1,REFSEQ:NP_523936,GB_protein:AAF50753; MD5=8ee2a70fa076c8c410c8f745592d1d60; length=334; release=r6.09; species=Dmel;;FBpp0076830 type=protein; loc=3L:complement(5750589..5751593); ID=FBpp00…	13.2	4	0.07	DIFDNYGEDGLK+EIAEAYEVLSDK+INGLGLPVPK+TPADIVFIIR
70	FBpp0076520|FBgn0035811|CG12262-PA|CG12262-PA	1	FBpp0076520 type=protein; loc=3L:join(7719440..7719457,7720060..7720416,7720477..7721361); ID=FBpp0076520; name=CG12262-PA; parent=FBgn0035811,FBtr0076808; dbxref=FlyBase:FBpp0076520,FlyBase_Annotation_IDs:CG12262-PA,GB_protein:AAF50524.1,REFSEQ:NP_648149,GB_protein:AAF50524,FlyMine:FBpp0076520,modMine:FBpp0076520; MD5=6244d606556faa327a61956fcd94d178; length=419; release=r6.09; species=Dmel;	11.7	4	0.09	AFTGFIVER+ENVLIGEGAGFK+IYQIYEGTSQIQR+TRPPVAAGAVGLAQR
60	FBpp0075312|FBgn0087035|CG7439-PB|AGO2-PB FBpp0075313|FBgn0087035|CG7439-PC|AGO2-PC FBpp0304266|FBgn0087035|CG7439-PE|AGO2-PE	1	FBpp0075312 type=protein; loc=3L:join(15554207..15554222,15554290..15554472,15556850..15558117,15558250..15558338,15558394..15559003,15559100..15560116,15560208..15560578,15560641..15560731); ID=FBpp0075312; name=AGO2-PB; parent=FBgn0087035,FBtr0075559; dbxref=FlyBase:FBpp0075312,FlyBase_Annotation_IDs:CG7439-PB,GB_protein:AAF49619.2,REFSEQ:NP_648775,GB_protein:AAF49619,FlyMine:FBpp0075312,modMin…	5	4	0.09	LPLNSQNPEVTVTDR+SLDTIFADLK+VDQLGGAVLAYDGK
50	FBpp0074348|FBgn0008635|CG6223-PA|betaCOP-PA	1	FBpp0074348 type=protein; loc=X:complement(join(18383463..18385093,18382603..18383258,18382382..18382543,18382040..18382313,18381864..18381969,18381708..18381773)); ID=FBpp0074348; name=betaCOP-PA; parent=FBgn0008635,FBtr0074576; dbxref=FlyBase:FBpp0074348,FlyBase_Annotation_IDs:CG6223-PA,GB_protein:AAF48830.2,REFSEQ:NP_523400,GB_protein:AAF48830,FlyMine:FBpp0074348,modMine:FBpp0074348; MD5=33a7d…	5.8	4	0.08	DNQLGENVFESSLNQALAGSK+VLAAPDIEVR+VQPDDPVLFAQLSNGR+YAELETEAR
45	FBpp0074059|FBgn0061200|CG4453-PA|Nup153-PA FBpp0288862|FBgn0061200|CG4453-PC|Nup153-PC FBpp0309144|FBgn0061200|CG4453-PD|Nup153-PD	1	FBpp0074059 type=protein; loc=X:join(16600155..16600313,16600380..16600895,16600954..16601198,16601376..16605786,16605850..16606008,16607933..16608000,16609005..16609098); ID=FBpp0074059; name=Nup153-PA; parent=FBgn0061200,FBtr0074284; dbxref=FlyBase:FBpp0074059,FlyBase_Annotation_IDs:CG4453-PA,GB_protein:AAF48628.3,GB_protein:AAF48628,REFSEQ:NP_573136,GB_protein:AAF48628,FlyMine:FBpp0074059,modM…	3.3	4	0.07	EPAYNFFTGNEAAEGSTGDLPHSIR+FNASIYGSTSALSDSR+LELETPVNLPNMR+SEYNVFLLR
33	FBpp0073017|FBgn0035471|CG10849-PA|Sc2-PA	1	FBpp0073017 type=protein; loc=3L:join(3903541..3903911,3904069..3904285,3904506..3904621,3904684..3904888); ID=FBpp0073017; name=Sc2-PA; parent=FBgn0035471,FBtr0073159; dbxref=FlyBase:FBpp0073017,FlyBase_Annotation_IDs:CG10849-PA,GB_protein:AAF47807.1,REFSEQ:NP_647836,GB_protein:AAF47807,FlyMine:FBpp0073017,modMine:FBpp0073017; MD5=8bdbed142194acee87938fd4eb65b752; length=302; release=r6.09; spec…	12.3	4	0.08	DTDTLESLSLR+IPVADGNPLTK+SLKDTDTLESLSLR+VPSGATPIGDLR
305a	FBpp0087852|FBgn0020279|CG8715-PA|lig-PA FBpp0087853|FBgn0020279|CG8715-PB|lig-PB FBpp0087854|FBgn0020279|CG8715-PC|lig-PC FBpp0100030|FBgn0020279|CG8715-PD|lig-PD FBpp0291129|FBgn0020279|CG8715-PE|lig-PE FBpp0291130|FBgn0020279|CG8715-PF|lig-PF FBpp0291131|FBgn0020279|CG8715-PG|lig-PG FBpp0293223|FBgn0020279|CG8715-PH|lig-PH FBpp0293224|FBgn0020279|CG8715-PI|lig-PI FBpp0303481|FBgn0020279|CG8715…	1	FBpp0087852 type=protein; loc=2R:join(8069899..8070279,8070335..8070512,8070821..8072238,8072363..8072778,8073127..8073234,8073367..8073471,8073600..8073700,8073974..8074500,8075473..8075607,8075665..8075790,8075860..8076108,8076293..8076448,8077260..8077292,8077731..8077829); ID=FBpp0087852; name=lig-PA; parent=FBgn0020279,FBtr0088774; dbxref=GB_protein:AAM68848.1,FlyBase:FBpp0087852,FlyBase_Ann…	4.3	4	0.08	DNLGSVTYSAMNDGR+IAQITNSTTEDPQINEK+SDPYGQTGGSGNAYQNAYQSSGASK
300a	FBpp0086699|FBgn0261276|CG8479-PB|Opa1-PB FBpp0086700|FBgn0261276|CG8479-PA|Opa1-PA FBpp0308806|FBgn0261276|CG8479-PC|Opa1-PC FBpp0308807|FBgn0261276|CG8479-PD|Opa1-PD	1	FBpp0086699 type=protein; loc=2R:complement(join(14235286..14235314,14234890..14235187,14234693..14234828,14234268..14234342,14233617..14234206,14233188..14233561,14232965..14233129,14232716..14232903,14231492..14231964,14231308..14231426,14231160..14231244,14230895..14231099,14230774..14230838)); ID=FBpp0086699; name=Opa1-PB; parent=FBgn0261276,FBtr0087573; dbxref=FlyBase:FBpp0086699,FlyBase_Ann…	5.3	4	0.07	ETIEQQADAFK+LEEFINSLNQEK+RVLLAEELIKVR+VTLAEGPYHVAQFR
297a	FBpp0085863|FBgn0034345|CG5174-PJ|CG5174-PJ FBpp0085865|FBgn0034345|CG5174-PA|CG5174-PA FBpp0085869|FBgn0034345|CG5174-PB|CG5174-PB FBpp0290371|FBgn0034345|CG5174-PL|CG5174-PL FBpp0297591|FBgn0034345|CG5174-PN|CG5174-PN FBpp0297592|FBgn0034345|CG5174-PO|CG5174-PO FBpp0309317|FBgn0034345|CG5174-PP|CG5174-PP	1	FBpp0085863 type=protein; loc=2R:join(18421544..18421553,18424127..18424251,18424326..18424486,18424607..18424666,18424872..18425034,18425964..18426005); ID=FBpp0085863; name=CG5174-PJ; parent=FBgn0034345,FBtr0086684; dbxref=FlyBase:FBpp0085863,FlyBase_Annotation_IDs:CG5174-PJ,GB_protein:AAM68452.1,REFSEQ:NP_725788,GB_protein:AAM68452,FlyMine:FBpp0085863,modMine:FBpp0085863; MD5=9fdcb2a1ca6480a8b…	29.6	4	0.09	ESTVYQSVEQSVGTFTK+SIEASVGSAYENVK+TASVFGSITSGISSK+VEEEINTLR
4	FBpp0070404|FBgn0004397|CG3299-PA|Vinc-PA FBpp0309622|FBgn0004397|CG3299-PB|Vinc-PB FBpp0309623|FBgn0004397|CG3299-PC|Vinc-PC	1	FBpp0070404 type=protein; loc=X:complement(join(2220373..2220429,2215905..2218095,2215713..2215843,2215255..2215653,2215015..2215122)); ID=FBpp0070404; name=Vinc-PA; parent=FBgn0004397,FBtr0070420; dbxref=FlyBase:FBpp0070404,FlyBase_Annotation_IDs:CG3299-PA,GB_protein:AAF45752.1,REFSEQ:NP_476820,GB_protein:AAF45752,FlyMine:FBpp0070404,modMine:FBpp0070404; MD5=7ba1cabc671dbbfd1d32e5bb45c63106; len…	5.1	4	0.09	EGLAPVRPPPPETDDEDEGVFR+QFTEAVLQPEGTPGR+QVIDNATEISER
291a	FBpp0085249|FBgn0051618|CG31618-PA|His2A FBpp0091055|FBgn0053808|CG33808-PA|His2A FBpp0091060|FBgn0053814|CG33814-PA|His2A FBpp0091063|FBgn0053817|CG33817-PA|His2A FBpp0091066|FBgn0053820|CG33820-PA|His2A FBpp0091069|FBgn0053823|CG33823-PA|His2A FBpp0091072|FBgn0053826|CG33826-PA|His2A FBpp0091075|FBgn0053829|CG33829-PA|His2A FBpp0091078|FBgn0053832|CG33832-PA|His2A FBpp0091081|FBgn0053835|CG3383…	1	FBpp0085249 type=protein; loc=2L:21423789..21424163; ID=FBpp0085249; name=His2A:CG31618-PA; parent=FBgn0051618,FBtr0085893; dbxref=FlyBase:FBpp0085249,FlyBase_Annotation_IDs:CG31618-PA,GB_protein:AAN11125.1,REFSEQ:NP_724343,GB_protein:AAN11125; MD5=3612d7213b7a1860260424d7556c43bf; length=124; release=r6.09; species=Dmel;;FBpp0091055 type=protein; loc=2L:21433897..21434271; ID=FBpp0091055; name=H…	31.5	4	0.08	AGLQFPVGR+HLQLAIR+LLSGVTIAQGGVLPNIQAVLLPK
287a	FBpp0084150|FBgn0046214|CG11844-PB|vig2-PB FBpp0084151|FBgn0046214|CG11844-PC|vig2-PC FBpp0084152|FBgn0046214|CG11844-PA|vig2-PA FBpp0112266|FBgn0046214|CG11844-PD|vig2-PD	1	FBpp0084150 type=protein; loc=3R:join(25123399..25123479,25123632..25124115,25124590..25125356); ID=FBpp0084150; name=vig2-PB; parent=FBgn0046214,FBtr0084775; dbxref=FlyBase:FBpp0084150,FlyBase_Annotation_IDs:CG11844-PB,GB_protein:AAF56404.2,REFSEQ:NP_733083,GB_protein:AAF56404,FlyMine:FBpp0084150,modMine:FBpp0084150; MD5=a347fb02289ec9f37bc83fa6435cdd62; length=443; release=r6.09; species=Dmel;;…	12.6	4	0.08	EDSANEQSADPAVAAEEDESK+ESNGEFGNELPQR+ESNSEDELEYDPSLYPQR
284a	FBpp0083860|FBgn0028691|CG10230-PB|Rpn9-PB FBpp0083861|FBgn0028691|CG10230-PA|Rpn9-PA	1	FBpp0083860 type=protein; loc=3R:complement(join(23732796..23732905,23732627..23732740,23732043..23732573,23731588..23731981)); ID=FBpp0083860; name=Rpn9-PB; parent=FBgn0028691,FBtr0084469; dbxref=FlyBase:FBpp0083860,FlyBase_Annotation_IDs:CG10230-PB,GB_protein:AAF56174.1,REFSEQ:NP_732899,GB_protein:AAF56174; MD5=47306909763c56fdcfaec9640550ea03; length=382; release=r6.09; species=Dmel;;FBpp00838…	11.3	4	0.07	AISFTDIAQETK+ALALDLVR+DVLEEAGNVTPVHGK+EAIEFLEK
283a	FBpp0083421|FBgn0264357|CG17299-PA|SNF4Agamma-PA FBpp0083422|FBgn0264357|CG17299-PB|SNF4Agamma-PB	1	FBpp0083421 type=protein; loc=3R:join(21154927..21155071,21155233..21155387,21178278..21178399,21178580..21179204,21179268..21179390,21185548..21185584,21202452..21202585,21207619..21207667,21210789..21211079,21211141..21211319,21211387..21211590,21211748..21212527); ID=FBpp0083421; name=SNF4Agamma-PA; parent=FBgn0264357,FBtr0084018; dbxref=FlyBase:FBpp0083421,FlyBase_Annotation_IDs:CG17299-PA,GB…	5.5	4	0.08	SGEDSPVLNQSTVHGIASPNR+SLIEDIPEEETAPAR+VTSSTPQGPPETTLGR
277a	FBpp0080040|FBgn0051729|CG31729-PB|CG31729-PB FBpp0080041|FBgn0051729|CG31729-PA|CG31729-PA FBpp0310554|FBgn0051729|CG31729-PC|CG31729-PC FBpp0311166|FBgn0051729|CG31729-PD|CG31729-PD	1	FBpp0080040 type=protein; loc=2L:join(13290687..13291291,13297619..13298456,13298559..13299333,13299395..13300739,13300801..13300874,13300932..13301065); ID=FBpp0080040; name=CG31729-PB; parent=FBgn0051729,FBtr0080461; dbxref=FlyBase:FBpp0080040,FlyBase_Annotation_IDs:CG31729-PB,GB_protein:AAF53278.2,REFSEQ:NP_609634,GB_protein:AAF53278,FlyMine:FBpp0080040,modMine:FBpp0080040; MD5=65a42fe86caafba…	6.7	4	0.07	LSSTNISGYEMVPSSK+SVINIEAPGSTDTEHQYQAASPDEIALVK+VLTEEQYSDFETR+VPADLILLR
266a	FBpp0074963|FBgn0004401|CG6143-PB|Pep-PB FBpp0089253|FBgn0004401|CG6143-PC|Pep-PC FBpp0293516|FBgn0004401|CG6143-PD|Pep-PD	1	FBpp0074963 type=protein; loc=3L:complement(join(17643979..17643986,17643363..17643726,17641026..17641255,17638505..17640053)); ID=FBpp0074963; name=Pep-PB; parent=FBgn0004401,FBtr0075199; dbxref=FlyBase:FBpp0074963,FlyBase_Annotation_IDs:CG6143-PB,GB_protein:AAF49319.3,REFSEQ:NP_524858,GB_protein:AAF49319,FlyMine:FBpp0074963,modMine:FBpp0074963; MD5=19816eddca9ef235f71f1c63d498b93d; length=716; …	5.3	4	0.09	AAAPAAVASPAAAATSADASPSPAK+NQNPPSLLDLPR
265a	FBpp0074500|FBgn0261593|CG14206-PB|RpS10b-PB FBpp0074501|FBgn0261593|CG14206-PC|RpS10b-PC FBpp0300512|FBgn0261593|CG14206-PD|RpS10b-PD FBpp0310720|FBgn0261593|CG14206-PE|RpS10b-PE	1	FBpp0074500 type=protein; loc=X:19598434..19598916; ID=FBpp0074500; name=RpS10b-PB; parent=FBgn0261593,FBtr0074731; dbxref=FlyBase:FBpp0074500,FlyBase_Annotation_IDs:CG14206-PB,GB_protein:AAF48978.2,REFSEQ:NP_728273,GB_protein:AAF48978,FlyMine:FBpp0074500,modMine:FBpp0074500; MD5=0ae8e030c62f6023a9a1cee4231259cf; length=160; release=r6.09; species=Dmel;;FBpp0074501 type=protein; loc=X:19598434..1…	31.9	4	0.07	GDVGPGAGEVEFR+HPELESIPNLHVIK+SYLHLPPEIVPSTLK+VAIYEYLFK
27	FBpp0072097|FBgn0011726|CG4254-PA|tsr-PA	1	FBpp0072097 type=protein; loc=2R:complement(join(24046666..24046668,24044992..24045182,24044814..24044919,24044604..24044750)); ID=FBpp0072097; name=tsr-PA; parent=FBgn0011726,FBtr0072188; dbxref=FlyBase:FBpp0072097,FlyBase_Annotation_IDs:CG4254-PA,GB_protein:AAF47146.1,REFSEQ:NP_477034,GB_protein:AAF47146,FlyMine:FBpp0072097,modMine:FBpp0072097; MD5=02b1c8e7700742cac8cd399509394e00; length=148; …	20.3	4	0.09	NAEYDQFLEDIQK+QIDVETVADR+YVIFYIR
253a	FBpp0072688|FBgn0035253|CG7971-PA|CG7971-PA FBpp0072689|FBgn0035253|CG7971-PC|CG7971-PC FBpp0292226|FBgn0035253|CG7971-PF|CG7971-PF FBpp0301191|FBgn0035253|CG7971-PG|CG7971-PG	1	FBpp0072688 type=protein; loc=3L:complement(join(1664532..1664770,1663920..1664021,1661227..1661592,1661109..1661165,1659846..1659990,1658520..1658590,1656679..1658464,1655525..1655709,1655254..1655460,1655121..1655151)); ID=FBpp0072688; name=CG7971-PA; parent=FBgn0035253,FBtr0072806; dbxref=FlyBase_Annotation_IDs:CG7971-PA,FlyBase:FBpp0072688,GB_protein:AAF47543.2,REFSEQ:NP_647642,GB_protein:AAF…	4.9	4	0.08	AAEDTVNDILGTK+ESLAAAAAAAAAGK+SPAHSPEAPPK+VSTATVAAAESAAR
248a	FBpp0070239|FBgn0261444|CG3638-PB|CG3638-PB FBpp0300913|FBgn0261444|CG3638-PF|CG3638-PF FBpp0303238|FBgn0261444|CG3638-PG|CG3638-PG FBpp0307920|FBgn0261444|CG3638-PJ|CG3638-PJ FBpp0312444|FBgn0261444|CG3638-PL|CG3638-PL	1	FBpp0070239 type=protein; loc=X:complement(join(1233803..1233913,1226105..1226282,1225434..1225528,1223936..1224163,1223623..1223874,1223436..1223554,1223088..1223360,1222485..1223012,1221460..1221595)); ID=FBpp0070239; name=CG3638-PB; parent=FBgn0261444,FBtr0070249; dbxref=FlyBase:FBpp0070239,FlyBase_Annotation_IDs:CG3638-PB,GB_protein:AAN09038.1,REFSEQ:NP_726721,GB_protein:AAN09038,FlyMine:FBpp…	9.5	4	0.07	SETAPLFPASNAPSASISPTAPLSTGTINR+SVEGLVLTLKR+TNPAAGAVAAAVGVVSSGQR
234	FBpp0112209|FBgn0039492|CG6051-PB|CG6051-PB FBpp0293587|FBgn0039492|CG6051-PC|CG6051-PC FBpp0308371|FBgn0039492|CG6051-PD|CG6051-PD	1	FBpp0112209 type=protein; loc=3R:complement(join(27150394..27150429,27128639..27128779,27127837..27128577,27126694..27127766,27125643..27126621)); ID=FBpp0112209; name=CG6051-PB; parent=FBgn0039492,FBtr0113297; dbxref=FlyBase:FBpp0112209,FlyBase_Annotation_IDs:CG6051-PB,REFSEQ:NP_001097943,GB_protein:AAF56673,FlyMine:FBpp0112209,modMine:FBpp0112209; MD5=7d45fd387b3c3810d9f3b1f535d916d5; length=98…	6.7	4	0.08	ESELFEFR+NNTIDLASQPGEGSPSGATTATSR+SLGDQEAASSATSSTAQLR+SLTAVASELDSFDGR
232	FBpp0110412|FBgn0040007|CG18001-PA|RpL38-PA FBpp0306998|FBgn0040007|CG18001-PB|RpL38-PB	1	FBpp0110412 type=protein; loc=2R:complement(4516107..4516319); ID=FBpp0110412; name=RpL38-PA; parent=FBgn0040007,FBtr0111120; dbxref=FlyBase_Annotation_IDs:CG18001-PA,FlyBase:FBpp0110412,REFSEQ:NP_001036440,GB_protein:EAA46007,FlyMine:FBpp0110412,modMine:FBpp0110412; MD5=40ed3bf90010bc58fd718fe6ba193c21; length=70; release=r6.09; species=Dmel;;FBpp0306998 type=protein; loc=2R:complement(4516107..…	28.6	4	0.08	FLYTLVVQDK+QSLPPGLQVK
24	FBpp0071846|FBgn0261596|CG3751-PA|RpS24-PA	1	FBpp0071846 type=protein; loc=2R:complement(22640700..22641095); ID=FBpp0071846; name=RpS24-PA; parent=FBgn0261596,FBtr0071935; dbxref=FlyBase:FBpp0071846,FlyBase_Annotation_IDs:CG3751-PA,GB_protein:AAF46871.1,REFSEQ:NP_611693,GB_protein:AAF46871,FlyMine:FBpp0071846,modMine:FBpp0071846; MD5=7590e7be4b230828427f6faf5d27238c; length=131; release=r6.09; species=Dmel;	20.6	4	0.09	STGFALIYDTLDFAK+VTPDVVFAFGFR
225	FBpp0088527|FBgn0034277|CG6370-PA|OstDelta-PA FBpp0309240|FBgn0034277|CG6370-PB|OstDelta-PB	1	FBpp0088527 type=protein; loc=2R:complement(join(17766869..17766881,17766461..17766699,17765111..17766392,17764681..17765051)); ID=FBpp0088527; name=OstDelta-PA; parent=FBgn0034277,FBtr0089559; dbxref=FlyBase:FBpp0088527,FlyBase_Annotation_IDs:CG6370-PA,GB_protein:AAF57793.1,REFSEQ:NP_611265,GB_protein:AAF57793,FlyMine:FBpp0088527,modMine:FBpp0088527; MD5=d380feff7e3062c77891aeaf26ca8028; length=…	11.2	4	0.08	FANYFLSR+VEDAIVQADEVDGK+VLGVEINEATQEK+VQSLEVGIAESDASAATR+VYSSLNSELGSSQEIFYR
207	FBpp0087164|FBgn0033663|CG8983-PA|ERp60-PA	1	FBpp0087164 type=protein; loc=2R:complement(join(11890671..11890819,11888949..11889389,11888575..11888688,11887745..11888510)); ID=FBpp0087164; name=ERp60-PA; parent=FBgn0033663,FBtr0088058; dbxref=GB_protein:AAF58609.1,FlyBase:FBpp0087164,FlyBase_Annotation_IDs:CG8983-PA,GB_protein:AAF58609.2,REFSEQ:NP_725084,GB_protein:AAF58609,FlyMine:FBpp0087164,modMine:FBpp0087164; MD5=6aae583dd23c482fa809b5…	11.2	4	0.08	DFQNPLITAYYSVDYQK+DTTLFGYFSDSDSK+FEGSSESDLSTFVK+YSVSGYPTLK
204	FBpp0087095|FBgn0010621|CG8439-PA|Cct5-PA FBpp0087096|FBgn0010621|CG8439-PB|Cct5-PB	1	FBpp0087095 type=protein; loc=2R:join(12174921..12175028,12175737..12176718,12176778..12177316); ID=FBpp0087095; name=Cct5-PA; parent=FBgn0010621,FBtr0087987; dbxref=FlyBase:FBpp0087095,FlyBase_Annotation_IDs:CG8439-PA,GB_protein:AAF58565.1,REFSEQ:NP_523707,GB_protein:AAF58565,FlyMine:FBpp0087095,modMine:FBpp0087095; MD5=6e68c870a421bfeb8e938b9a0fd0f9f0; length=542; release=r6.09; species=Dmel;;F…	8.6	4	0.06	IMVSPDGDVTVTNDGATIMK+LDVTSAEDYR+QLDAIAQPFPVDPK
203	FBpp0086993|FBgn0033761|CG8778-PA|CG8778-PA	1	FBpp0086993 type=protein; loc=2R:complement(join(12652084..12652405,12651443..12652020)); ID=FBpp0086993; name=CG8778-PA; parent=FBgn0033761,FBtr0087880; dbxref=FlyBase:FBpp0086993,FlyBase_Annotation_IDs:CG8778-PA,GB_protein:AAF58477.2,REFSEQ:NP_610805,GB_protein:AAF58477,FlyMine:FBpp0086993,modMine:FBpp0086993; MD5=0332600bd6000226f856b6aaeb76b48b; length=299; release=r6.09; species=Dmel;	16.1	4	0.08	GMTPEEATEFVK+LAEEILPNGPVGVR+LAIIPGAGGTQR+LEGLAAFAEK
199	FBpp0086701|FBgn0033912|CG8415-PA|RpS23-PA FBpp0308991|FBgn0033912|CG8415-PB|RpS23-PB	1	FBpp0086701 type=protein; loc=2R:complement(join(14216530..14216533,14215951..14216110,14215435..14215702)); ID=FBpp0086701; name=RpS23-PA; parent=FBgn0033912,FBtr0087575; dbxref=FlyBase:FBpp0086701,FlyBase_Annotation_IDs:CG8415-PA,GB_protein:AAF58277.2,REFSEQ:NP_610939,GB_protein:AAF58277,FlyMine:FBpp0086701,modMine:FBpp0086701; MD5=e61e7f18ffb2c6f72e0b266cd817f7b8; length=143; release=r6.09; sp…	21.7	4	0.08	DGSLNYIEENDEVLVAGFGR+GHAVGDIPGVR
193	FBpp0086013|FBgn0034258|CG4954-PA|eIF3-S8-PA FBpp0309235|FBgn0034258|CG4954-PB|eIF3-S8-PB	1	FBpp0086013 type=protein; loc=2R:join(17666067..17666159,17666222..17668861); ID=FBpp0086013; name=eIF3-S8-PA; parent=FBgn0034258,FBtr0086836; dbxref=FlyBase:FBpp0086013,FlyBase_Annotation_IDs:CG4954-PA,GB_protein:AAF57818.1,REFSEQ:NP_611242,GB_protein:AAF57818,FlyMine:FBpp0086013,modMine:FBpp0086013; MD5=d2c71da1cca2c3e0984f6a9688d8d595; length=910; release=r6.09; species=Dmel;;FBpp0309235 type=…	4.1	4	0.09	DAEIDVPLVLAK+DIPNTLSSFEDLTR+ELLAQGLLPQR
191	FBpp0085947|FBgn0266420|CG5581-PA|Ote-PA	1	FBpp0085947 type=protein; loc=2R:complement(18275805..18277079); ID=FBpp0085947; name=Ote-PA; parent=FBgn0266420,FBtr0086768; dbxref=FlyBase:FBpp0085947,FlyBase_Annotation_IDs:CG5581-PA,GB_protein:AAF57722.3,REFSEQ:NP_476664,GB_protein:AAF57722,FlyMine:FBpp0085947,modMine:FBpp0085947; MD5=3547adbeee0a701f23aeb5504bafcdde; length=424; release=r6.09; species=Dmel;	18.9	4	0.08	ETLAPAPGAPSAPAAASTPVDK+MLAQGLPNIPVTDSSR+SLRPNDNSVSEAFNR+TLASGNAGSGSLGYEPR+TSTSSGSERK
189	FBpp0085860|FBgn0027835|CG5170-PD|Dp1-PD FBpp0085861|FBgn0027835|CG5170-PF|Dp1-PF FBpp0085862|FBgn0027835|CG5170-PE|Dp1-PE FBpp0089201|FBgn0027835|CG5170-PA|Dp1-PA FBpp0089202|FBgn0027835|CG5170-PB|Dp1-PB FBpp0309290|FBgn0027835|CG5170-PG|Dp1-PG FBpp0311418|FBgn0027835|CG5170-PH|Dp1-PH	1	FBpp0085860 type=protein; loc=2R:join(18415250..18415286,18415345..18415595,18415663..18417516,18417577..18418965,18419051..18419425); ID=FBpp0085860; name=Dp1-PD; parent=FBgn0027835,FBtr0086679; dbxref=FlyBase:FBpp0085860,FlyBase_Annotation_IDs:CG5170-PD,GB_protein:AAM68449.1,REFSEQ:NP_725785,GB_protein:AAM68449; MD5=d9f88abad723182825b9423678b39911; length=1301; release=r6.09; species=Dmel;;FBp…	4.7	4	0.07	FSADDDNPNSIFISGK+IISITGYQANAEAAR+INIPSQSDESEFITIAGTK+YYNSIIGTGGK
187	FBpp0085688|FBgn0261456|CG11228-PA|hpo-PA FBpp0304253|FBgn0261456|CG11228-PB|hpo-PB	1	FBpp0085688 type=protein; loc=2R:complement(join(19495461..19496748,19494682..19495403)); ID=FBpp0085688; name=hpo-PA; parent=FBgn0261456,FBtr0086500; dbxref=FlyBase:FBpp0085688,FlyBase_Annotation_IDs:CG11228-PA,GB_protein:AAF57543.2,REFSEQ:NP_611427,GB_protein:AAF57543,FlyMine:FBpp0085688,modMine:FBpp0085688; MD5=4450e9daeb2a8b636773c7b11142555f; length=669; release=r6.09; species=Dmel;;FBpp0304…	7.5	4	0.09	AANILLNTEGYAK+ATATELLEHEFIR+LSEESLLQPPEK+SFGGVLAASQAK
175	FBpp0084971|FBgn0039735|CG7911-PA|Nph-PA FBpp0112220|FBgn0039735|CG7911-PB|Nph-PB	1	FBpp0084971 type=protein; loc=3R:complement(join(30004582..30004603,30004304..30004449,30003990..30004157,30003770..30003904)); ID=FBpp0084971; name=Nph-PA; parent=FBgn0039735,FBtr0085606; dbxref=FlyBase:FBpp0084971,FlyBase_Annotation_IDs:CG7911-PA,GB_protein:AAF56987.1,REFSEQ:NP_651760,GB_protein:AAF56987,FlyMine:FBpp0084971,modMine:FBpp0084971; MD5=04e8200910019a5c495f95b2c9c991e6; length=156; …	18.6	4	0.08	QISLGPEAK+TGEFNVVQAETNINDDGEK+TGEFNVVQAETNINDDGEKK
173	FBpp0084843|FBgn0260990|CG1973-PA|yata-PA FBpp0305956|FBgn0260990|CG1973-PB|yata-PB	1	FBpp0084843 type=protein; loc=3R:join(29749791..29750168,29750228..29750451,29750512..29750917,29750981..29751623,29751694..29751858,29751924..29752069,29752139..29752267,29752329..29752731,29752830..29752957); ID=FBpp0084843; name=yata-PA; parent=FBgn0260990,FBtr0085477; dbxref=FlyBase:FBpp0084843,FlyBase_Annotation_IDs:CG1973-PA,GB_protein:AAF56933.1,REFSEQ:NP_651722,GB_protein:AAF56933,FlyMine…	6	4	0.09	IPVTLEVYDSPEK+LGSLEYVSAADGNPMPPAK+LNYNNLNVEVLR+VLVSAFIR
168	FBpp0084626|FBgn0039566|CG4849-PA|CG4849-PA	1	FBpp0084626 type=protein; loc=3R:join(27963688..27963801,27963862..27964530,27964589..27964680,27964740..27964931,27964985..27966487,27966553..27966910); ID=FBpp0084626; name=CG4849-PA; parent=FBgn0039566,FBtr0085257; dbxref=FlyBase:FBpp0084626,FlyBase_Annotation_IDs:CG4849-PA,GB_protein:AAF56769.1,REFSEQ:NP_651605,GB_protein:AAF56769,FlyMine:FBpp0084626,modMine:FBpp0084626; MD5=85e35ef6a1004e5b1…	4.4	4	0.08	AFIPAIDSFGFETDLR+ATPVTLVLQDVK+VLGENYTLQDEEDSR
159	FBpp0083683|FBgn0003676|CG5374-PB|T-cp1-PB FBpp0083684|FBgn0003676|CG5374-PA|T-cp1-PA	1	FBpp0083683 type=protein; loc=3R:complement(join(22491259..22491331,22490868..22491021,22489922..22490812,22489303..22489858)); ID=FBpp0083683; name=T-cp1-PB; parent=FBgn0003676,FBtr0084290; dbxref=FlyBase:FBpp0083683,FlyBase_Annotation_IDs:CG5374-PB,GB_protein:AAN13906.1,REFSEQ:NP_732748,GB_protein:AAN13906,FlyMine:FBpp0083683,modMine:FBpp0083683; MD5=5db5fade362b566973c98af35e11bcaf; length=557…	8.4	4	0.09	EQLAIAEFAK+SSLGPVGLDK+TQNVMAALSISNIVK+WTGLDLIEGVVR
15	FBpp0071226|FBgn0030086|CG7033-PA|CG7033-PA	1	FBpp0071226 type=protein; loc=X:join(9089596..9089598,9090488..9091177,9091410..9092037,9092110..9092396); ID=FBpp0071226; name=CG7033-PA; parent=FBgn0030086,FBtr0071289; dbxref=FlyBase:FBpp0071226,FlyBase_Annotation_IDs:CG7033-PA,GB_protein:AAF46442.2,REFSEQ:NP_572524,GB_protein:AAF46442,FlyMine:FBpp0071226,modMine:FBpp0071226; MD5=5cd8081ca04f749c775babd3a6f1efb7; length=535; release=r6.09; spe…	12.5	4	0.08	GATQQILDEADR+LSSFIGAIAIGDLVK+SGGTLGDSFLDEGFLLDK+VQDEEVGDGTTSVTVLASELLR
137	FBpp0081031|FBgn0023388|CG1099-PA|Dap160-PA FBpp0081032|FBgn0023388|CG1099-PB|Dap160-PB FBpp0290491|FBgn0023388|CG1099-PC|Dap160-PC FBpp0297159|FBgn0023388|CG1099-PD|Dap160-PD FBpp0305299|FBgn0023388|CG1099-PG|Dap160-PG FBpp0305300|FBgn0023388|CG1099-PH|Dap160-PH	1	FBpp0081031 type=protein; loc=2L:complement(join(21141625..21141788,21141178..21141552,21140569..21141008,21140217..21140490,21140009..21140156,21139676..21139942,21138712..21139602,21138113..21138361,21137757..21138030,21137477..21137688)); ID=FBpp0081031; name=Dap160-PA; parent=FBgn0023388,FBtr0081503; dbxref=FlyBase:FBpp0081031,FlyBase_Annotation_IDs:CG1099-PA,GB_protein:AAF53962.1,REFSEQ:NP_4…	5	4	0.07	ALQPQAGFVTGAQAK+ASGAALGGENAQQEQLNAAFAHK+GSTSSLSPLDPLK
121	FBpp0079986|FBgn0032454|CG5787-PA|CG5787-PA FBpp0304683|FBgn0032454|CG5787-PB|CG5787-PB	1	FBpp0079986 type=protein; loc=2L:complement(join(12710362..12712306,12709375..12710225,12709253..12709309)); ID=FBpp0079986; name=CG5787-PA; parent=FBgn0032454,FBtr0080405; dbxref=GB_protein:AAF53220.2,FlyBase:FBpp0079986,FlyBase_Annotation_IDs:CG5787-PA,REFSEQ:NP_609589,GB_protein:AAF53220,FlyMine:FBpp0079986,modMine:FBpp0079986; MD5=91ab23d9292595b10087b2783f44e005; length=950; release=r6.09; s…	6.9	4	0.06	GPAVGGSGGPGFKPNSGGNFGNNNSGGGFSNNISR+LTTEQVVYAIIK+NDAYGIGQR+NFNNDNFPNR
120	FBpp0079912|FBgn0032409|CG5336-PA|Ced-12-PA	1	FBpp0079912 type=protein; loc=2L:join(12097951..12098062,12098356..12099366,12099427..12099978,12100042..12100541); ID=FBpp0079912; name=Ced-12-PA; parent=FBgn0032409,FBtr0080330; dbxref=GB_protein:AAF53164.1,FlyBase:FBpp0079912,FlyBase_Annotation_IDs:CG5336-PA,REFSEQ:NP_609548,GB_protein:AAF53164,FlyMine:FBpp0079912,modMine:FBpp0079912; MD5=000e1c893d3482e5d63c78b332b79d7d; length=724; release=r…	5.9	4	0.07	GGGSGAGNVNFSQYYK+IALLTYQQITTLR+MIEDGGQTNEDILK
119	FBpp0079893|FBgn0032397|CG6756-PA|Tom70-PA FBpp0079894|FBgn0032397|CG6756-PB|Tom70-PB FBpp0079895|FBgn0032397|CG6756-PC|Tom70-PC	1	FBpp0079893 type=protein; loc=2L:complement(join(12037155..12038130,12036271..12037064)); ID=FBpp0079893; name=Tom70-PA; parent=FBgn0032397,FBtr0080309; dbxref=FlyBase:FBpp0079893,FlyBase_Annotation_IDs:CG6756-PA,GB_protein:AAF53148.2,REFSEQ:NP_609536,GB_protein:AAF53148,FlyMine:FBpp0079893,modMine:FBpp0079893; MD5=e8b1482c65ac2a5ee7a6c2be549f0d73; length=589; release=r6.09; species=Dmel;;FBpp007…	8.3	4	0.08	GIADFAEAER+QAISLDGTAPDQELER+SFIADPLQTMK+SQAELVHVYSLR
116	FBpp0079771|FBgn0004363|CG6647-PA|porin-PA FBpp0079772|FBgn0004363|CG6647-PB|porin-PB FBpp0100039|FBgn0004363|CG6647-PC|porin-PC FBpp0293784|FBgn0004363|CG6647-PD|porin-PD FBpp0304343|FBgn0004363|CG6647-PE|porin-PE	1	FBpp0079771 type=protein; loc=2L:complement(join(10848544..10848863,10848241..10848468,10847868..10848168)); ID=FBpp0079771; name=porin-PA; parent=FBgn0004363,FBtr0080182; dbxref=FlyBase_Annotation_IDs:CG6647-PA,FlyBase:FBpp0079771,GB_protein:AAF53022.1,REFSEQ:NP_476813,GB_protein:AAF53022; MD5=e98fb50e922a689b02694297d58c4742; length=282; release=r6.09; species=Dmel;;FBpp0079772 type=protein; lo…	16.7	4	0.09	ADSDVNIDLK+LSLEGNFAPQSGNK+LTTNNFALGYTTK+YQLDDDASVR
109	FBpp0079527|FBgn0267727|CG4799-PA|Pen-PA	1	FBpp0079527 type=protein; loc=2L:join(10057697..10057759,10057821..10058134,10058199..10058769,10058847..10059467); ID=FBpp0079527; name=Pen-PA; parent=FBgn0267727,FBtr0079937; dbxref=FlyBase:FBpp0079527,FlyBase_Annotation_IDs:CG4799-PA,GB_protein:AAF52853.1,REFSEQ:NP_477041,GB_protein:AAF52853,FlyMine:FBpp0079527,modMine:FBpp0079527; MD5=d7e7e91fa9fe3cca56f6dd12013b1888; length=522; release=r6.0…	10.3	4	0.07	IQAVVDSDAVPR+LLQMDEPSIIVPALR+NINDEDLTSPLK+VVQTGLSNLFALAEK
345a	FBpp0088881|FBgn0025682|CG9148-PA|scf-PA	0.9999	FBpp0088881 type=protein; loc=3L:join(1298726..1299200,1299319..1299833); ID=FBpp0088881; name=scf-PA; parent=FBgn0025682,FBtr0089942; dbxref=FlyBase:FBpp0088881,FlyBase_Annotation_IDs:CG9148-PA,GB_protein:AAF47468.2,REFSEQ:NP_477392,GB_protein:AAF47468,FlyMine:FBpp0088881,modMine:FBpp0088881; MD5=6ee7efdbfff24cdb0d157ae9d7d8b6f9; length=329; release=r6.09; species=Dmel;	10.9	4	0.08	ISVDEYIGDMYR+STGAEDEEPEWVANER+YIEEDVGR
370a	FBpp0083951|FBgn0011725|CG31137-PA|twin-PA FBpp0083952|FBgn0011725|CG31137-PB|twin-PB FBpp0083953|FBgn0011725|CG31137-PE|twin-PE FBpp0083954|FBgn0011725|CG31137-PC|twin-PC FBpp0083956|FBgn0011725|CG31137-PF|twin-PF	0.9993	FBpp0083951 type=protein; loc=3R:complement(join(24220532..24220538,24220215..24220343,24219965..24220151,24219600..24219775,24199883..24199951,24199275..24199587,24198436..24199213)); ID=FBpp0083951; name=twin-PA; parent=FBgn0011725,FBtr0084566; dbxref=FlyBase:FBpp0083951,FlyBase_Annotation_IDs:CG31137-PA,GB_protein:AAF56259.2,REFSEQ:NP_732965,GB_protein:AAF56259; MD5=8e7ae0509587825ba31b8f323ca…	6.1	4	0.06	GIIDYIFYTK+LPADVGMLTSLR+NDGYEGIFSPK
402	FBpp0289852|FBgn0260222|CG42496-PA|CG42496-PA FBpp0309729|FBgn0260222|CG42496-PB|CG42496-PB	0.9949	FBpp0289852 type=protein; loc=2R:21691696..21691980; ID=FBpp0289852; name=CG42496-PA; parent=FBgn0260222,FBtr0300625; dbxref=REFSEQ:NP_001163243,GB_protein:ACZ94515,FlyBase:FBpp0289852,FlyBase_Annotation_IDs:CG42496-PA,FlyMine:FBpp0289852,modMine:FBpp0289852; MD5=a079019d2e1ff446bc4cb2378528d121; length=94; release=r6.09; species=Dmel;;FBpp0309729 type=protein; loc=2R:21691696..21691980; ID=FBpp0…	11.7	4	0.07	KQFLLYASCLR
275c	FBpp0076649|FBgn0035720|CG10077-PA|CG10077-PA FBpp0290159|FBgn0035720|CG10077-PC|CG10077-PC FBpp0305296|FBgn0035720|CG10077-PD|CG10077-PD	0.9116	FBpp0076649 type=protein; loc=3L:complement(join(6955381..6955388,6953773..6955169,6951267..6951445,6950330..6951202)); ID=FBpp0076649; name=CG10077-PA; parent=FBgn0035720,FBtr0076940; dbxref=FlyBase:FBpp0076649,FlyBase_Annotation_IDs:CG10077-PA,GB_protein:AAF50635.2,REFSEQ:NP_648062,GB_protein:AAF50635,FlyMine:FBpp0076649,modMine:FBpp0076649; MD5=5a48c8d279608a224e3fdc0d5e1e699d; length=818; rel…	8.7	4	0.04	GDGPIALVLAPTR+MLDMGFEPQIR+TLAYVLPAVVHINNQPR
89	FBpp0078450|FBgn0037312|CG11999-PA|CG11999-PA	1	FBpp0078450 type=protein; loc=3R:complement(join(5354561..5354621,5353844..5354433)); ID=FBpp0078450; name=CG11999-PA; parent=FBgn0037312,FBtr0078807; dbxref=FlyBase:FBpp0078450,FlyBase_Annotation_IDs:CG11999-PA,GB_protein:AAF52043.1,REFSEQ:NP_649527,GB_protein:AAF52043,FlyMine:FBpp0078450,modMine:FBpp0078450; MD5=fe3a7122e76969a61f10f74a32ddaef7; length=216; release=r6.09; species=Dmel;	18.1	3	0.05	LLNSDYAFR+MQHILLLTGLALVGSISR+SSTHDEYAHSEL
86	FBpp0077947|FBgn0026179|CG32434-PB|siz-PB FBpp0077948|FBgn0026179|CG32434-PA|siz-PA FBpp0110337|FBgn0026179|CG32434-PC|siz-PC FBpp0290817|FBgn0026179|CG32434-PD|siz-PD	1	FBpp0077947 type=protein; loc=3L:join(21034919..21035301,21068714..21069265,21070620..21071062,21071852..21073152,21073214..21074051,21074216..21074676); ID=FBpp0077947; name=siz-PB; parent=FBgn0026179,FBtr0078289; dbxref=FlyBase:FBpp0077947,FlyBase_Annotation_IDs:CG32434-PB,GB_protein:AAF51675.2,REFSEQ:NP_730594,GB_protein:AAF51675,FlyMine:FBpp0077947,modMine:FBpp0077947; MD5=ae5a523589013050499…	2.6	3	0.05	AQSAYELSQDLLEK+VTIMAGPAGAASPGLSR
83	FBpp0077716|FBgn0002593|CG4087-PA|RpLP1-PA FBpp0304265|FBgn0002593|CG4087-PB|RpLP1-PB	1	FBpp0077716 type=protein; loc=2L:join(420075..420146,420292..420558); ID=FBpp0077716; name=RpLP1-PA; parent=FBgn0002593,FBtr0078056; dbxref=FlyBase:FBpp0077716,FlyBase_Annotation_IDs:CG4087-PA,GB_protein:AAF51499.1,REFSEQ:NP_476630,GB_protein:AAF51499,FlyMine:FBpp0077716,modMine:FBpp0077716; MD5=14996ea00a002e01173b79d94ab23b2f; length=112; release=r6.09; species=Dmel;;FBpp0304265 type=protein; l…	35.7	3	0.05	ALEGINVK+DLITNIGSGVGAAPAGGAAPAAAAAAPAAESK
75	FBpp0076869|FBgn0035589|CG4618-PA|CHMP2B-PA	1	FBpp0076869 type=protein; loc=3L:5139745..5140383; ID=FBpp0076869; name=CHMP2B-PA; parent=FBgn0035589,FBtr0077166; dbxref=FlyBase:FBpp0076869,FlyBase_Annotation_IDs:CG4618-PA,GB_protein:AAF50800.1,REFSEQ:NP_647947,GB_protein:AAF50800,FlyMine:FBpp0076869,modMine:FBpp0076869; MD5=b5146c85d178796c9988d6a1c4bc54c3; length=212; release=r6.09; species=Dmel;	21.7	3	0.07	MSSIPATGSSDFETSGK+NMGANIALSEAMGTTAK+VLDEIGIEISGK
68	FBpp0076359|FBgn0017579|CG6253-PA|RpL14-PA	1	FBpp0076359 type=protein; loc=3L:join(8601035..8601037,8601314..8601415,8601648..8601842,8602103..8602303); ID=FBpp0076359; name=RpL14-PA; parent=FBgn0017579,FBtr0076633; dbxref=FlyBase:FBpp0076359,FlyBase_Annotation_IDs:CG6253-PA,GB_protein:AAF50393.1,REFSEQ:NP_523975,GB_protein:AAF50393,FlyMine:FBpp0076359,modMine:FBpp0076359; MD5=a8770f33c4e9685bb6fcb587b1869f19; length=166; release=r6.09; spe…	20.5	3	0.07	LLTIAFNTLK+LVAIVDVIDQNR+VLVDGPLTGVPR
67	FBpp0076224|FBgn0001225|CG4183-PA|Hsp26-PA FBpp0312157|FBgn0001225|CG4183-PB|Hsp26-PB	1	FBpp0076224 type=protein; loc=3L:complement(9376562..9377188); ID=FBpp0076224; name=Hsp26-PA; parent=FBgn0001225,FBtr0076496; dbxref=FlyBase:FBpp0076224,FlyBase_Annotation_IDs:CG4183-PA,GB_protein:AAF50288.1,REFSEQ:NP_523997,GB_protein:AAF50288,FlyMine:FBpp0076224,modMine:FBpp0076224; MD5=d9d18be05b80bad86dd8e516c3ac0b55; length=208; release=r6.09; species=Dmel;;FBpp0312157 type=protein; loc=3L:c…	17.3	3	0.06	IIQIQQVGPAHLNVK+VVDDSILVEGK+YVLPLGTQQR
65	FBpp0075759|FBgn0022959|CG5654-PA|yps-PA FBpp0297134|FBgn0022959|CG5654-PB|yps-PB	1	FBpp0075759 type=protein; loc=3L:complement(join(12124712..12124886,12122837..12123574,12122676..12122773,12122107..12122154)); ID=FBpp0075759; name=yps-PA; parent=FBgn0022959,FBtr0076027; dbxref=FlyBase:FBpp0075759,FlyBase_Annotation_IDs:CG5654-PA,GB_protein:AAF49961.3,REFSEQ:NP_524033,GB_protein:AAF49961,FlyMine:FBpp0075759,modMine:FBpp0075759; MD5=e40bca2842ecf7b30a38c770d1369348; length=352; …	11.5	3	0.07	GLGGGDGSAEPGVHDQNPEGLQR+GNEAANVTGPSGEPVR
62	FBpp0075461|FBgn0026409|CG4994-PA|Mpcp-PA FBpp0075462|FBgn0026409|CG4994-PB|Mpcp-PB FBpp0300819|FBgn0026409|CG4994-PC|Mpcp-PC	1	FBpp0075461 type=protein; loc=3L:join(14538032..14538421,14538729..14539069,14539553..14539892); ID=FBpp0075461; name=Mpcp-PA; parent=FBgn0026409,FBtr0075718; dbxref=FlyBase:FBpp0075461,FlyBase_Annotation_IDs:CG4994-PA,GB_protein:AAF49735.1,REFSEQ:NP_524069,GB_protein:AAF49735,FlyMine:FBpp0075461,modMine:FBpp0075461; MD5=17060b81e1ff01c85af78f788bbdb307; length=356; release=r6.09; species=Dmel;;F…	9.6	3	0.06	FGLYELFK+IQTIPGYANNFR+YAEIIGEENAYLYR
7	FBpp0070606|FBgn0000221|CG4934-PA|brn-PA	1	FBpp0070606 type=protein; loc=X:4104486..4105463; ID=FBpp0070606; name=brn-PA; parent=FBgn0000221,FBtr0070638; dbxref=FlyBase:FBpp0070606,FlyBase_Annotation_IDs:CG4934-PA,GB_protein:AAF45918.1,REFSEQ:NP_476901,GB_protein:AAF45918,FlyMine:FBpp0070606,modMine:FBpp0070606; MD5=75a239c85c51bdd25df8d6ea6445ae2b; length=325; release=r6.09; species=Dmel;	11.4	3	0.06	GPDSYSSVIASHEFGDPEEMTR+VPSFTAEVPVDQPAR
58	FBpp0075119|FBgn0002284|CG4097-PA|Prosbeta6-PA	1	FBpp0075119 type=protein; loc=3L:complement(join(16610230..16610318,16609536..16610154)); ID=FBpp0075119; name=Prosbeta6-PA; parent=FBgn0002284,FBtr0075360; dbxref=FlyBase:FBpp0075119,FlyBase_Annotation_IDs:CG4097-PA,GB_protein:AAF49435.1,REFSEQ:NP_524115,GB_protein:AAF49435,FlyMine:FBpp0075119,modMine:FBpp0075119; MD5=4b5675150c283e60863791308b0d6f4b; length=235; release=r6.09; species=Dmel;	12.8	3	0.06	DIYTGDSVLINIITK+LGFEQFPDYQVPGMK
53	FBpp0074558|FBgn0010380|CG12532-PA|AP-1-2beta-PA	1	FBpp0074558 type=protein; loc=X:join(19731400..19732824,19732890..19734230); ID=FBpp0074558; name=AP-1-2beta-PA; parent=FBgn0010380,FBtr0074789; dbxref=FlyBase:FBpp0074558,FlyBase_Annotation_IDs:CG12532-PA,GB_protein:AAF49013.1,REFSEQ:NP_523415,GB_protein:AAF49013,FlyMine:FBpp0074558,modMine:FBpp0074558; MD5=f91b02d83e21a4e920fa5518111a0a8e; length=921; release=r6.09; species=Dmel;	3.9	3	0.06	GLEIQGTFSR+LANQSNIAQVLSELK+LVYLYLMNYAK
48	FBpp0074215|FBgn0024238|CG8649-PA|Fim-PA FBpp0074216|FBgn0024238|CG8649-PC|Fim-PC FBpp0074217|FBgn0024238|CG8649-PD|Fim-PD	1	FBpp0074215 type=protein; loc=X:complement(join(17301360..17301434,17287927..17289037,17287256..17287534,17286937..17287190,17286673..17286876)); ID=FBpp0074215; name=Fim-PA; parent=FBgn0024238,FBtr0074441; dbxref=FlyBase:FBpp0074215,FlyBase_Annotation_IDs:CG8649-PA,GB_protein:AAF48722.1,REFSEQ:NP_523385,GB_protein:AAF48722,FlyMine:FBpp0074215,modMine:FBpp0074215; MD5=198e21e4dbed9eee868a50063764…	9.4	3	0.06	ENLETLGGMSSISSEGTTHSVR+IVIDLIDAIK+LANTGNPIIEK+QIAGNDADVNLDALR
39	FBpp0073686|FBgn0000173|CG18319-PA|ben-PA FBpp0289793|FBgn0000173|CG18319-PB|ben-PB FBpp0298297|FBgn0000173|CG18319-PC|ben-PC FBpp0305066|FBgn0000173|CG18319-PD|ben-PD FBpp0305067|FBgn0000173|CG18319-PE|ben-PE	1	FBpp0073686 type=protein; loc=X:13998161..13998616; ID=FBpp0073686; name=ben-PA; parent=FBgn0000173,FBtr0073855; dbxref=FlyBase:FBpp0073686,FlyBase_Annotation_IDs:CG18319-PA,GB_protein:AAF48338.1,REFSEQ:NP_511150,GB_protein:AAF48338,FlyMine:FBpp0073686,modMine:FBpp0073686; MD5=a4a522714bf83617291de950a026ebfa; length=151; release=r6.09; species=Dmel;;FBpp0289793 type=protein; loc=X:13998161..1399…	22.5	3	0.07	LELFLPEDYPMSAPK+LMQEPVPGINAIPDENNAR
36	FBpp0073380|FBgn0266421|CG15220-PA|RPA3-PA FBpp0310183|FBgn0266421|CG15220-PB|RPA3-PB	1	FBpp0073380 type=protein; loc=X:complement(join(11615518..11615754,11615345..11615446)); ID=FBpp0073380; name=RPA3-PA; parent=FBgn0266421,FBtr0073535; dbxref=FlyBase:FBpp0073380,FlyBase_Annotation_IDs:CG15220-PA,GB_protein:AAF48070.1,REFSEQ:NP_572737,GB_protein:AAF48070,FlyMine:FBpp0073380,modMine:FBpp0073380; MD5=62f468dae64432236a7dd95d7cce3b32; length=112; release=r6.09; species=Dmel;;FBpp0310…	39.3	3	0.06	EVIEFGGENIDFDK+QFSGQTVSIMVR+VESVAGSTLLASSTDNHK
325a	FBpp0312553|FBgn0267828|CG46149-PE|Fatp-PE FBpp0312554|FBgn0267828|CG46149-PA|Fatp-PA FBpp0312555|FBgn0267828|CG46149-PB|Fatp-PB FBpp0312556|FBgn0267828|CG46149-PF|Fatp-PF	1	FBpp0312553 type=protein; loc=2L:complement(join(10516486..10516592,10512935..10513564,10512668..10512869,10511667..10512608)); ID=FBpp0312553; name=Fatp-PE; parent=FBgn0267828,FBtr0347403; dbxref=FlyBase:FBpp0312553,FlyBase_Annotation_IDs:CG46149-PE,REFSEQ:NP_001260354,GB_protein:AGB92889; MD5=0ebc3ce62b8e00b48cd668b386a42a05; length=626; release=r6.09; species=Dmel;;FBpp0312554 type=protein; lo…	6.5	3	0.06	IGVITPLINTNLR+LVYIYTSGTTGLPK+YNATIGQYIGEMAR
322a	FBpp0307483|FBgn0265003|CG44154-PD|koi-PD FBpp0307485|FBgn0265003|CG44154-PF|koi-PF	1	FBpp0307483 type=protein; loc=2R:join(6811929..6812083,6812781..6813116,6813173..6813753,6814037..6814314); ID=FBpp0307483; name=koi-PD; parent=FBgn0265003,FBtr0335515; dbxref=REFSEQ:NP_724502,GB_protein:AAG22207,FlyBase:FBpp0307483,FlyBase_Annotation_IDs:CG44154-PD; MD5=17b1d6f3353b9e2f4bc11187e0caa5de; length=449; release=r6.09; species=Dmel;;FBpp0307485 type=protein; loc=2R:join(6811929..68120…	10.9	3	0.06	DYLNQEQFESLR+SAAPNVQTIIEEHIVESSISK+SQLETTQNTLNSAQEK
321a	FBpp0302537|FBgn0263740|CG43665-PB|eIF-2gamma-PB FBpp0302538|FBgn0263740|CG43665-PC|eIF-2gamma-PC FBpp0307983|FBgn0263740|CG43665-PD|eIF-2gamma-PD	1	FBpp0302537 type=protein; loc=3R:complement(join(15263282..15263347,15262547..15262721,15259450..15259686,15258510..15259383,15258367..15258442)); ID=FBpp0302537; name=eIF-2gamma-PB; parent=FBgn0263740,FBtr0310386; dbxref=FlyBase:FBpp0302537,FlyBase_Annotation_IDs:CG43665-PB,REFSEQ:NP_731993,GB_protein:AAF55153; MD5=ab5df4d5c73143be53d760bf73070cfe; length=475; release=r6.09; species=Dmel;;FBpp03…	7.1	3	0.06	GGVAGGSILSGVLK+LTPLSPEVISR+QILILQNK
319a	FBpp0298302|FBgn0263108|CG11494-PA|BtbVII-PA FBpp0298303|FBgn0263108|CG11494-PB|BtbVII-PB FBpp0298305|FBgn0263108|CG43365-PD|BtbVII-PD FBpp0298306|FBgn0263108|CG43365-PE|BtbVII-PE FBpp0303181|FBgn0263108|CG43365-PG|BtbVII-PG FBpp0303182|FBgn0263108|CG43365-PH|BtbVII-PH FBpp0304406|FBgn0263108|CG43365-PI|BtbVII-PI	1	FBpp0298302 type=protein; loc=3L:join(3149983..3150153,3150215..3150842,3150928..3151172,3151264..3151372,3152455..3153533); ID=FBpp0298302; name=BtbVII-PA; parent=FBgn0263108,FBtr0307301; dbxref=REFSEQ:NP_001246590,GB_protein:AFH04261,FlyBase:FBpp0298302,FlyBase:FBpp0072888,FlyBase_Annotation_IDs:CG11494-PA,FlyBase_Annotation_IDs:CG43365-PA; MD5=be722b2a6e1de3770e36d1223d64d592; length=743; rele…	5.4	3	0.06	GLAEMPTDPANLTK+SVNPQGDENFIR+TPSPLSAGTSPATR
307a	FBpp0088013|FBgn0033212|CG1399-PB|LRR-PB FBpp0290003|FBgn0033212|CG1399-PC|LRR-PC FBpp0305131|FBgn0033212|CG1399-PF|LRR-PF FBpp0305132|FBgn0033212|CG1399-PG|LRR-PG	1	FBpp0088013 type=protein; loc=2R:complement(join(7695089..7695194,7688196..7688293,7686904..7686954,7686708..7686836,7686544..7686627,7685363..7685589,7685133..7685294,7684974..7685071,7684113..7684300,7683968..7684045,7683573..7683906,7682526..7683513,7681308..7681470,7680925..7680999,7679342..7679930,7678868..7679272,7678693..7678806,7678570..7678626,7677992..7678404)); ID=FBpp0088013; name=LRR…	2	3	0.07	ATDEVLEALTR+VGEIEQSLAAAISDR
32	FBpp0072830|FBgn0010909|CG16973-PA|msn-PA FBpp0089310|FBgn0010909|CG16973-PB|msn-PB FBpp0089311|FBgn0010909|CG16973-PD|msn-PD FBpp0089312|FBgn0010909|CG16973-PC|msn-PC FBpp0305554|FBgn0010909|CG16973-PF|msn-PF FBpp0305555|FBgn0010909|CG16973-PG|msn-PG FBpp0305556|FBgn0010909|CG16973-PH|msn-PH FBpp0305557|FBgn0010909|CG16973-PI|msn-PI	1	FBpp0072830 type=protein; loc=3L:complement(join(2585605..2585682,2579455..2579520,2567370..2567814,2567046..2567288,2566434..2566933,2566202..2566375,2565601..2565621,2564397..2564695,2563818..2563959,2561932..2562843,2560116..2560295,2557793..2558389,2557572..2557727,2557341..2557508,2557136..2557285,2556942..2557076,2556792..2556866,2556556..2556729)); ID=FBpp0072830; name=msn-PA; parent=FBgn0…	4.4	3	0.07	GQNVLLTDNAEVK+SFLTFGFGAGGSGPSR+TSSVLPDLLSQASPATPPR
299a	FBpp0086337|FBgn0034091|CG8448-PD|mrj-PD FBpp0086338|FBgn0034091|CG8448-PB|mrj-PB FBpp0086339|FBgn0034091|CG8448-PC|mrj-PC FBpp0086340|FBgn0034091|CG8448-PA|mrj-PA	1	FBpp0086337 type=protein; loc=2R:complement(join(16205901..16205965,16205710..16205819,16204825..16205031,16204442..16204754,16204297..16204381)); ID=FBpp0086337; name=mrj-PD; parent=FBgn0034091,FBtr0087193; dbxref=GB_protein:AAM68507.1,FlyBase:FBpp0086337,FlyBase_Annotation_IDs:CG8448-PD,REFSEQ:NP_725544,GB_protein:AAM68507; MD5=5c0adf28be850225b4834b9988c27ba6; length=259; release=r6.09; specie…	10	3	0.05	ELSEAYEVLSDEK+ELSEAYEVLSDEKK+ETVFSYENDVLK
293a	FBpp0085461|FBgn0027066|CG3265-PB|Eb1-PB FBpp0085463|FBgn0027066|CG3265-PD|Eb1-PD FBpp0085464|FBgn0027066|CG3265-PA|Eb1-PA FBpp0089088|FBgn0027066|CG3265-PE|Eb1-PE FBpp0305157|FBgn0027066|CG3265-PG|Eb1-PG	1	FBpp0085461 type=protein; loc=2R:join(6752664..6752784,6752843..6752988,6754180..6754438,6754702..6754844,6754899..6754981,6755045..6755117,6755185..6755235); ID=FBpp0085461; name=Eb1-PB; parent=FBgn0027066,FBtr0086127; dbxref=FlyBase:FBpp0085461,FlyBase_Annotation_IDs:CG3265-PB,GB_protein:AAM70827.1,REFSEQ:NP_610233,GB_protein:AAM70827; MD5=fc55b43a1f23b55cc9931a81f9d86d39; length=291; release=r…	12.4	3	0.07	FFDANYDGR+SLPGTAASGVSSSYR+TNLEHEYIQNFK
30	FBpp0072222|FBgn0035033|CG3548-PA|CG3548-PA	1	FBpp0072222 type=protein; loc=2R:join(24600048..24600385,24600461..24600980,24601109..24601612); ID=FBpp0072222; name=CG3548-PA; parent=FBgn0035033,FBtr0072315; dbxref=FlyBase:FBpp0072222,FlyBase_Annotation_IDs:CG3548-PA,GB_protein:AAF47237.1,REFSEQ:NP_611941,GB_protein:AAF47237,FlyMine:FBpp0072222,modMine:FBpp0072222; MD5=ba496f8e23736b0c7e3a0a986a3cd1e0; length=453; release=r6.09; species=Dmel;	10.2	3	0.06	GLLLEVIK+SGGLNGSIQDQSSAK+SSSATADEGAENAEDAAEDAGEK
279a	FBpp0081148|FBgn0037466|CG1965-PA|CG1965-PA	1	FBpp0081148 type=protein; loc=3R:join(7067510..7067729,7067788..7068089,7068708..7068948,7069006..7069188,7069285..7069938,7070025..7070573,7070632..7070824,7070894..7071217,7071273..7071324); ID=FBpp0081148; name=CG1965-PA; parent=FBgn0037466,FBtr0081634; dbxref=FlyBase:FBpp0081148,FlyBase_Annotation_IDs:CG1965-PA,GB_protein:AAF54074.3,REFSEQ:NP_649689,GB_protein:AAF54074,FlyMine:FBpp0081148,mod…	4.1	3	0.07	APVIYDLEK+EQGAGDYIPIEEPK+IDPDINLVPALIEK
272a	FBpp0076902|FBgn0003423|CG1417-PA|slgA-PA FBpp0076903|FBgn0003423|CG1417-PD|slgA-PD FBpp0076904|FBgn0003423|CG1417-PE|slgA-PE FBpp0076905|FBgn0003423|CG1417-PB|slgA-PB FBpp0089304|FBgn0003423|CG1417-PF|slgA-PF FBpp0089305|FBgn0003423|CG1417-PG|slgA-PG FBpp0089306|FBgn0003423|CG1417-PH|slgA-PH FBpp0300179|FBgn0003423|CG1417-PI|slgA-PI FBpp0300180|FBgn0003423|CG1417-PJ|slgA-PJ FBpp0300181|FBgn00034…	1	FBpp0076902 type=protein; loc=X:join(21376205..21376666,21379588..21379709,21380651..21380737,21380882..21381063,21382180..21382244,21382549..21382727,21382794..21382968,21383030..21383383,21383450..21383627,21383700..21383905); ID=FBpp0076902; name=slgA-PA; parent=FBgn0003423,FBtr0077203; dbxref=FlyBase:FBpp0076902,FlyBase_Annotation_IDs:CG1417-PA,GB_protein:AAF50821.1,REFSEQ:NP_728422,GB_protei…	6.6	3	0.05	DPLDVSFNDPIAAFK+IMVDAEQTYFQPAISR+KEEGSMPQYHVDK
270a	FBpp0075764|FBgn0036213|CG7283-PA|RpL10Ab-PA	1	FBpp0075764 type=protein; loc=3L:join(11822886..11822890,11823200..11823355,11823658..11824150); ID=FBpp0075764; name=RpL10Ab-PA; parent=FBgn0036213,FBtr0076032; dbxref=FlyBase:FBpp0075764,FlyBase_Annotation_IDs:CG7283-PA,GB_protein:AAF50002.2,REFSEQ:NP_648514,GB_protein:AAF50002,FlyMine:FBpp0075764,modMine:FBpp0075764; MD5=10f16de0b4b7aa8b0b1fe2b1479d7ba8; length=217; release=r6.09; species=Dmel;	19.4	3	0.07	ANNVDFMDAEALK+DTLYEGVNGLLEASAK+SYDAFLASESLIK
269a	FBpp0075586|FBgn0036365|CG10732-PA|cmb-PA FBpp0303923|FBgn0036365|CG10732-PC|cmb-PC FBpp0303924|FBgn0036365|CG10732-PD|cmb-PD	1	FBpp0075586 type=protein; loc=3L:join(13442719..13442988,13443300..13443456,13443689..13444086,13444213..13444305,13444368..13445898,13446012..13446280,13446342..13446883,13447274..13448384,13448443..13449045); ID=FBpp0075586; name=cmb-PA; parent=FBgn0036365,FBtr0075851; dbxref=FlyBase:FBpp0075586,FlyBase_Annotation_IDs:CG10732-PA,GB_protein:AAF49814.2,REFSEQ:NP_729901,GB_protein:AAF49814,FlyMine…	2.8	3	0.06	QLAAEHGNYDTAEQLQEQQQR+SNEELNVDLQQYR+VFALNDVTSELR
268a	FBpp0075175|FBgn0036623|CG4729-PA|CG4729-PA FBpp0075176|FBgn0036623|CG4729-PC|CG4729-PC FBpp0075177|FBgn0036623|CG4729-PB|CG4729-PB FBpp0300976|FBgn0036623|CG4729-PE|CG4729-PE	1	FBpp0075175 type=protein; loc=3L:complement(join(16383927..16384107,16383331..16383866,16382382..16382739,16382072..16382157)); ID=FBpp0075175; name=CG4729-PA; parent=FBgn0036623,FBtr0075417; dbxref=FlyBase:FBpp0075175,FlyBase_Annotation_IDs:CG4729-PA,GB_protein:AAF49471.1,REFSEQ:NP_648888,GB_protein:AAF49471; MD5=5f3bd529f6c00aa6dbdf0c63493ff274; length=386; release=r6.09; species=Dmel;;FBpp0075…	8.8	3	0.07	GFTASLAPIR+IIDSFLETGSFFK+IPLEQVPEDEK
267a	FBpp0075170|FBgn0014163|CG4609-PA|fax-PA FBpp0099912|FBgn0014163|CG4609-PC|fax-PC	1	FBpp0075170 type=protein; loc=3L:complement(join(16411002..16411418,16407021..16407359,16405502..16405845,16405326..16405428,16405117..16405170)); ID=FBpp0075170; name=fax-PA; parent=FBgn0014163,FBtr0075412; dbxref=FlyBase_Annotation_IDs:CG4609-PA,FlyBase:FBpp0075170,GB_protein:AAF49465.2,REFSEQ:NP_524106,GB_protein:AAF49465,FlyMine:FBpp0075170,modMine:FBpp0075170; MD5=f177af6dda7040fbd0c071dcd7f…	9.9	3	0.06	DIIYLYQFSR+SAAPPADSAAAPAAAPAVEK+YLDSGLTAEQR
26	FBpp0072075|FBgn0034962|CG3167-PA|MAN1-PA FBpp0072076|FBgn0034962|CG3167-PB|MAN1-PB FBpp0311863|FBgn0034962|CG3167-PC|MAN1-PC	1	FBpp0072075 type=protein; loc=2R:24034698..24036650; ID=FBpp0072075; name=MAN1-PA; parent=FBgn0034962,FBtr0072166; dbxref=FlyBase:FBpp0072075,FlyBase_Annotation_IDs:CG3167-PA,GB_protein:AAF47143.1,REFSEQ:NP_726404,GB_protein:AAF47143,FlyMine:FBpp0072075,modMine:FBpp0072075; MD5=339326f1a6bffaa1f49fc6380bf3e992; length=650; release=r6.09; species=Dmel;;FBpp0072076 type=protein; loc=2R:24034698..24…	6.5	3	0.05	DANLSPALEIGEFVR+GNLHSNLMAAK+LIQSGFPSTPVTETTR
244	FBpp0305165|FBgn0028737|CG6341-PB|Ef1beta-PB FBpp0311691|FBgn0028737|CG6341-PC|Ef1beta-PC	1	FBpp0305165 type=protein; loc=2R:join(16868312..16868391,16868491..16869079); ID=FBpp0305165; name=Ef1beta-PB; parent=FBgn0028737,FBtr0332947; dbxref=REFSEQ:NP_524808,GB_protein:AAF57941,FlyBase:FBpp0305165,FlyBase_Annotation_IDs:CG6341-PB; MD5=db65b931eba2f027cda91e367d763098; length=222; release=r6.09; species=Dmel;;FBpp0311691 type=protein; loc=2R:join(16868312..16868391,16868491..16869079); I…	18.5	3	0.05	ADLSVFDALGK+APSADNVNVAR+ELNAFLADNSYISGYTPSK
239	FBpp0289967|FBgn0037655|CG11984-PD|CG11984-PD FBpp0289968|FBgn0037655|CG11984-PE|CG11984-PE FBpp0289969|FBgn0037655|CG11984-PF|CG11984-PF FBpp0289970|FBgn0037655|CG11984-PG|CG11984-PG FBpp0289971|FBgn0037655|CG11984-PH|CG11984-PH FBpp0289972|FBgn0037655|CG11984-PI|CG11984-PI	1	FBpp0289967 type=protein; loc=3R:complement(join(9013316..9013331,9012837..9013261,9012045..9012305,9011674..9011949,9011363..9011604,9010673..9011252)); ID=FBpp0289967; name=CG11984-PD; parent=FBgn0037655,FBtr0300743; dbxref=REFSEQ:NP_731305,GB_protein:AAF54324,FlyBase:FBpp0289967,FlyBase_Annotation_IDs:CG11984-PD; MD5=19d6a7df1ddfc927b5b7784a3f763578; length=599; release=r6.09; species=Dmel;;FB…	8.2	3	0.07	ANTTQTSGTGGLGGAGATAAPGGGASGAGTKPTADR+ELISFLDEPSAIR
226	FBpp0088537|FBgn0032388|CG6686-PA|CG6686-PA FBpp0088538|FBgn0032388|CG6686-PB|CG6686-PB	1	FBpp0088537 type=protein; loc=2L:complement(join(11987696..11987945,11987495..11987512,11986438..11987387,11985833..11986380,11985007..11985771,11984725..11984950,11984507..11984662)); ID=FBpp0088537; name=CG6686-PA; parent=FBgn0032388,FBtr0089572; dbxref=FlyBase:FBpp0088537,FlyBase_Annotation_IDs:CG6686-PA,GB_protein:AAF53138.2,REFSEQ:NP_723700,GB_protein:AAF53138,FlyMine:FBpp0088537,modMine:FBp…	5.3	3	0.06	AEDLAPLAMGEASGSSDFGSR+AILDEEPDVGAGVANALR+NFVIGENMDEER
221	FBpp0088431|FBgn0038535|CG18212-PF|alt-PF FBpp0088432|FBgn0038535|CG18212-PE|alt-PE FBpp0088433|FBgn0038535|CG18212-PG|alt-PG FBpp0088434|FBgn0038535|CG18212-PA|alt-PA FBpp0088435|FBgn0038535|CG18212-PD|alt-PD FBpp0088963|FBgn0038535|CG18212-PB|alt-PB FBpp0307032|FBgn0038535|CG18212-PH|alt-PH FBpp0307033|FBgn0038535|CG18212-PI|alt-PI	1	FBpp0088431 type=protein; loc=3R:complement(join(17676837..17678120,17676087..17676749,17675075..17675533,17674889..17675011)); ID=FBpp0088431; name=alt-PF; parent=FBgn0038535,FBtr0089412; dbxref=FlyBase:FBpp0088431,FlyBase_Annotation_IDs:CG18212-PF,GB_protein:AAF55454.1,REFSEQ:NP_732259,GB_protein:AAF55454,FlyMine:FBpp0088431,modMine:FBpp0088431; MD5=9dd87b34f94cb91919334a386aae0abd; length=842;…	5.7	3	0.07	EQELAALNQELSSLNDK+QELSAVQQTQSELQR+QHVEFEPDAEVLTDQR
220	FBpp0088376|FBgn0283521|CG12052-PE|lola-PE FBpp0088377|FBgn0283521|CG12052-PB|lola-PB FBpp0088378|FBgn0283521|CG12052-PA|lola-PA FBpp0088379|FBgn0283521|CG12052-PC|lola-PC FBpp0088380|FBgn0283521|CG12052-PH|lola-PH FBpp0088381|FBgn0283521|CG12052-PG|lola-PG FBpp0088382|FBgn0283521|CG12052-PF|lola-PF FBpp0088383|FBgn0283521|CG12052-PD|lola-PD FBpp0088384|FBgn0283521|CG12052-PI|lola-PI FBpp0088385|…	1	FBpp0088376 type=protein; loc=2R:complement(join(10533576..10533749,10533118..10533511,10532181..10532894,10532039..10532119,10520394..10521277)); ID=FBpp0088376; name=lola-PE; parent=FBgn0283521,FBtr0089342; dbxref=FlyBase_Annotation_IDs:CG12052-PE,FlyBase:FBpp0088376,GB_protein:AAM68766.1,REFSEQ:NP_724951,GB_protein:AAM68766; MD5=439438a9a567f0a9e481a3179460063f; length=748; release=r6.09; spec…	8.3	3	0.05	GEVNISQDQLAALLK+LATGGAMDTSGDVSGSR+LSGAYTLEQTK
218	FBpp0088040|FBgn0033160|CG11107-PA|Dhx15-PA FBpp0307849|FBgn0033160|CG11107-PB|Dhx15-PB	1	FBpp0088040 type=protein; loc=2R:join(7387528..7387580,7387635..7388428,7388708..7389181,7389247..7389510,7390078..7390200,7390268..7390621,7390680..7390807); ID=FBpp0088040; name=Dhx15-PA; parent=FBgn0033160,FBtr0088966; dbxref=FlyBase:FBpp0088040,FlyBase_Annotation_IDs:CG11107-PA,GB_protein:AAF59269.1,REFSEQ:NP_610269,GB_protein:AAF59269,FlyMine:FBpp0088040,modMine:FBpp0088040; MD5=b1505c072857…	4.9	3	0.05	EIDNLGSEIGELK+SNLGTVVLQLK+TLATDILMGVLK
215	FBpp0087933|FBgn0027548|CG2910-PA|nito-PA FBpp0087934|FBgn0027548|CG2910-PB|nito-PB FBpp0308267|FBgn0027548|CG2910-PC|nito-PC	1	FBpp0087933 type=protein; loc=2R:join(7962843..7963393,7963452..7965282); ID=FBpp0087933; name=nito-PA; parent=FBgn0027548,FBtr0088857; dbxref=GB_protein:AAM68878.1,FlyBase:FBpp0087933,FlyBase_Annotation_IDs:CG2910-PA,REFSEQ:NP_724633,GB_protein:AAM68878,FlyMine:FBpp0087933,modMine:FBpp0087933; MD5=ccf6f17823c4dfc00317c92a2a234e07; length=793; release=r6.09; species=Dmel;;FBpp0087934 type=protein…	4.2	3	0.05	APDDFIEETLYR+GHSMSPPDYER+YGVVDDIDIK
213	FBpp0087764|FBgn0033342|CG8258-PA|CG8258-PA	1	FBpp0087764 type=protein; loc=2R:complement(join(8906853..8906912,8905643..8906673,8905029..8905578)); ID=FBpp0087764; name=CG8258-PA; parent=FBgn0033342,FBtr0088683; dbxref=FlyBase:FBpp0087764,FlyBase_Annotation_IDs:CG8258-PA,GB_protein:AAF59029.3,REFSEQ:NP_610418,GB_protein:AAF59029,FlyMine:FBpp0087764,modMine:FBpp0087764; MD5=7dde112ff52bde845483a1ed89d6deb5; length=546; release=r6.09; species…	9	3	0.05	ALAENSGINGTEIVNQLYLAHNNEAGK+LGITTAEISDGYEK+MIINHIEK
210	FBpp0087514|FBgn0033482|CG1371-PA|CG1371-PA	1	FBpp0087514 type=protein; loc=2R:complement(join(10075463..10075605,10074796..10075342,10073760..10074645,10073181..10073359,10072154..10073118,10071211..10072090)); ID=FBpp0087514; name=CG1371-PA; parent=FBgn0033482,FBtr0088428; dbxref=GB_protein:AAF58849.1,FlyBase:FBpp0087514,FlyBase_Annotation_IDs:CG1371-PA,REFSEQ:NP_610551,GB_protein:AAF58849,FlyMine:FBpp0087514,modMine:FBpp0087514; MD5=ee04e…	3.6	3	0.06	AAGVQFFPVQQQTEVR+LNPGITVFFPR+VAETDAQGSYTLENLK
209	FBpp0087250|FBgn0021795|CG9035-PA|Tapdelta-PA FBpp0311866|FBgn0021795|CG9035-PB|Tapdelta-PB	1	FBpp0087250 type=protein; loc=2R:complement(join(11370773..11371012,11370453..11370713)); ID=FBpp0087250; name=Tapdelta-PA; parent=FBgn0021795,FBtr0088153; dbxref=FlyBase:FBpp0087250,FlyBase_Annotation_IDs:CG9035-PA,GB_protein:AAF58651.1,REFSEQ:NP_610679,GB_protein:AAF58651,FlyMine:FBpp0087250,modMine:FBpp0087250; MD5=bf33d2cfa08fef1fcf9e77cde5d9455d; length=166; release=r6.09; species=Dmel;;FBpp…	18.7	3	0.06	LFDEDGYANVR+SLLDISVPTK+YQVSWVEDIK
208	FBpp0087186|FBgn0010516|CG8996-PA|wal-PA FBpp0087187|FBgn0010516|CG8996-PB|wal-PB	1	FBpp0087186 type=protein; loc=2R:complement(join(11690678..11690719,11690446..11690586,11689079..11689888)); ID=FBpp0087186; name=wal-PA; parent=FBgn0010516,FBtr0088082; dbxref=FlyBase:FBpp0087186,FlyBase_Annotation_IDs:CG8996-PA,GB_protein:AAF58627.1,REFSEQ:NP_725073,GB_protein:AAF58627,FlyMine:FBpp0087186,modMine:FBpp0087186; MD5=28de8d5cb126e2c2d9cc5eb3d1d414a6; length=330; release=r6.09; spec…	11.5	3	0.06	FTHILAGASAFGK+LDVSPISEIIDVK+TIYAGNAILTLK
206	FBpp0087140|FBgn0013756|CG8274-PA|Mtor-PA FBpp0304737|FBgn0013756|CG8274-PB|Mtor-PB	1	FBpp0087140 type=protein; loc=2R:join(11852756..11852906,11853348..11859483,11859540..11859871,11859930..11860063,11860315..11860602); ID=FBpp0087140; name=Mtor-PA; parent=FBgn0013756,FBtr0088033; dbxref=FlyBase:FBpp0087140,FlyBase_Annotation_IDs:CG8274-PA,GB_protein:AAF58615.1,REFSEQ:NP_477067,GB_protein:AAF58615,FlyMine:FBpp0087140,modMine:FBpp0087140; MD5=a4af95bc081f04da5ea7b1a9a6a18755; leng…	1.7	3	0.07	FAELEDLLTQK+IEEINVENTSLR+ISDLEAEAMLSNVTEQSK
201	FBpp0086842|FBgn0086532|CG4016-PB|Spt-I-PB FBpp0086843|FBgn0086532|CG4016-PA|Spt-I-PA FBpp0086844|FBgn0086532|CG4016-PC|Spt-I-PC	1	FBpp0086842 type=protein; loc=2R:join(13168841..13168888,13168951..13169450,13169507..13169834,13169890..13170255,13170317..13170481); ID=FBpp0086842; name=Spt-I-PB; parent=FBgn0086532,FBtr0087729; dbxref=GB_protein:AAM68597.1,FlyBase:FBpp0086842,FlyBase_Annotation_IDs:CG4016-PB,REFSEQ:NP_725255,GB_protein:AAM68597; MD5=cda8519b940be555ef384838f0599a85; length=468; release=r6.09; species=Dmel;;FB…	6.6	3	0.07	EPQIFEQLQAK+GVAVVQAAYLQNR+STIVFFK
3	FBpp0070329|FBgn0000667|CG4376-PB|Actn-PB FBpp0070330|FBgn0000667|CG4376-PA|Actn-PA FBpp0070331|FBgn0000667|CG4376-PC|Actn-PC FBpp0292167|FBgn0000667|CG4376-PD|Actn-PD FBpp0302777|FBgn0000667|CG4376-PF|Actn-PF FBpp0302778|FBgn0000667|CG4376-PG|Actn-PG FBpp0302779|FBgn0000667|CG4376-PH|Actn-PH FBpp0305935|FBgn0000667|CG4376-PI|Actn-PI FBpp0305936|FBgn0000667|CG4376-PJ|Actn-PJ	1	FBpp0070329 type=protein; loc=X:complement(join(2034955..2035068,2030443..2030859,2030215..2030368,2029841..2029926,2027935..2028027,2027521..2027871,2027284..2027462,2025775..2026909,2025541..2025699)); ID=FBpp0070329; name=Actn-PB; parent=FBgn0000667,FBtr0070343; dbxref=FlyBase:FBpp0070329,FlyBase_Annotation_IDs:CG4376-PB,GB_protein:AAF45706.2,REFSEQ:NP_726784,GB_protein:AAF45706,FlyMine:FBpp00…	3.5	3	0.06	ESTDTDTAEQVIDSFR+ILAADKPYILPDELR
196	FBpp0086333|FBgn0034098|CG15707-PA|krimp-PA	1	FBpp0086333 type=protein; loc=2R:complement(join(16239058..16240645,16238334..16238986)); ID=FBpp0086333; name=krimp-PA; parent=FBgn0034098,FBtr0087189; dbxref=GB_protein:AAF58035.2,FlyBase:FBpp0086333,FlyBase_Annotation_IDs:CG15707-PA,REFSEQ:NP_611103,GB_protein:AAF58035,FlyMine:FBpp0086333,modMine:FBpp0086333; MD5=d4fc0893c86059033472ab605248ba4b; length=746; release=r6.09; species=Dmel;	4.7	3	0.05	LPDGFLIR+SIDNPYSSIR+VHENNNSTLVAEPVIDR
194	FBpp0086051|FBgn0034259|CG6459-PA|P32-PA	1	FBpp0086051 type=protein; loc=2R:complement(join(17672330..17672534,17671865..17672209,17671565..17671806)); ID=FBpp0086051; name=P32-PA; parent=FBgn0034259,FBtr0086892; dbxref=FlyBase:FBpp0086051,FlyBase_Annotation_IDs:CG6459-PA,GB_protein:AAF57817.1,REFSEQ:NP_611243,GB_protein:AAF57817,FlyMine:FBpp0086051,modMine:FBpp0086051; MD5=bef56890b401cb5fddef68e68cae796b; length=263; release=r6.09; spec…	13.7	3	0.06	ELVEFLTEEIVAER+LTGADVELTK+TVPSTLDGFAVK
192	FBpp0085951|FBgn0034313|CG5726-PA|CG5726-PA	1	FBpp0085951 type=protein; loc=2R:complement(join(18179471..18179832,18177580..18178533,18176080..18177064)); ID=FBpp0085951; name=CG5726-PA; parent=FBgn0034313,FBtr0086772; dbxref=FlyBase:FBpp0085951,FlyBase_Annotation_IDs:CG5726-PA,GB_protein:AAF57731.1,REFSEQ:NP_611304,GB_protein:AAF57731,FlyMine:FBpp0085951,modMine:FBpp0085951; MD5=0d41d094028e1f3fb1e0db752fb2e9d1; length=766; release=r6.09; s…	4.4	3	0.07	ELNDTSVVLGTR+FALLFSSR+NLDLQDDGIVLNSK
20	FBpp0071562|FBgn0011824|CG4038-PA|CG4038-PA	1	FBpp0071562 type=protein; loc=2R:complement(join(21097042..21097231,21096327..21096707,21096127..21096269)); ID=FBpp0071562; name=CG4038-PA; parent=FBgn0011824,FBtr0071639; dbxref=FlyBase:FBpp0071562,FlyBase_Annotation_IDs:CG4038-PA,GB_protein:AAF46672.1,REFSEQ:NP_477043,GB_protein:AAF46672,FlyMine:FBpp0071562,modMine:FBpp0071562; MD5=4be69a938c32e194320bec4aeff8a533; length=237; release=r6.09; s…	11.4	3	0.06	IDEIFGTVR+VDIQDVPYFNAPIFLENK
183	FBpp0085295|FBgn0025674|CG15218-PA|CycK-PA FBpp0085296|FBgn0025674|CG15218-PB|CycK-PB FBpp0310472|FBgn0025674|CG15218-PC|CycK-PC	1	FBpp0085295 type=protein; loc=2L:complement(22128521..22129723); ID=FBpp0085295; name=CycK-PA; parent=FBgn0025674,FBtr0085941; dbxref=FlyBase:FBpp0085295,FlyBase_Annotation_IDs:CG15218-PA,GB_protein:AAN11146.1,REFSEQ:NP_788082,GB_protein:AAN11146,FlyMine:FBpp0085295,modMine:FBpp0085295; MD5=6625904a925b2a7bc5161d3256c503a0; length=400; release=r6.09; species=Dmel;;FBpp0085296 type=protein; loc=2L…	11.2	3	0.05	EALQPTSPPQKPPSR+FDLQVEHPYTFLLK+GILTDNYFYSFGDDPK
179	FBpp0085233|FBgn0002780|CG2050-PA|mod-PA FBpp0301951|FBgn0002780|CG2050-PC|mod-PC	1	FBpp0085233 type=protein; loc=3R:join(32052735..32052977,32053246..32053555,32053623..32054357,32054424..32054764); ID=FBpp0085233; name=mod-PA; parent=FBgn0002780,FBtr0085874; dbxref=FlyBase:FBpp0085233,FlyBase_Annotation_IDs:CG2050-PA,GB_protein:AAF57213.1,REFSEQ:NP_524614,GB_protein:AAF57213,FlyMine:FBpp0085233,modMine:FBpp0085233; MD5=0475f421fccdda40bdf90693f539fb01; length=542; release=r6.0…	6.8	3	0.07	ALTLGDNVLSVSQPR+AVLAFVTFK+TVVVGLIGPNITK
178	FBpp0085154|FBgn0028968|CG1528-PA|gammaCOP-PA FBpp0085155|FBgn0028968|CG1528-PB|gammaCOP-PB FBpp0290505|FBgn0028968|CG1528-PC|gammaCOP-PC FBpp0303129|FBgn0028968|CG1528-PD|gammaCOP-PD	1	FBpp0085154 type=protein; loc=3R:join(31572239..31572278,31572498..31573156,31573254..31574724,31574801..31574986,31575045..31575197,31575256..31575386); ID=FBpp0085154; name=gammaCOP-PA; parent=FBgn0028968,FBtr0085793; dbxref=FlyBase:FBpp0085154,FlyBase_Annotation_IDs:CG1528-PA,GB_protein:AAF57160.1,REFSEQ:NP_524608,GB_protein:AAF57160,FlyMine:FBpp0085154,modMine:FBpp0085154; MD5=ee5acdaa59098f9…	3.9	3	0.06	FDISIVPK+ILYLINQGEQLVAR+SVATLAITTLLK
172	FBpp0084783|FBgn0039638|CG11881-PA|dgt6-PA	1	FBpp0084783 type=protein; loc=3R:complement(join(29130030..29130891,29129529..29129963,29128947..29129467,29128734..29128880)); ID=FBpp0084783; name=dgt6-PA; parent=FBgn0039638,FBtr0085414; dbxref=FlyBase:FBpp0084783,FlyBase_Annotation_IDs:CG11881-PA,GB_protein:AAF56860.1,REFSEQ:NP_651671,GB_protein:AAF56860,FlyMine:FBpp0084783,modMine:FBpp0084783; MD5=f1c2c3de5442d13c1101cbe068ce96c5; length=654…	6.9	3	0.06	ALDQSTGIDLNGTLNR+SLGLEAGTPNVSAK+VELSQSEVQLNNLLK
164	FBpp0084242|FBgn0039300|CG10423-PA|RpS27-PA FBpp0293236|FBgn0039300|CG10423-PB|RpS27-PB	1	FBpp0084242 type=protein; loc=3R:complement(join(25247433..25247438,25246448..25246667,25246353..25246381)); ID=FBpp0084242; name=RpS27-PA; parent=FBgn0039300,FBtr0084868; dbxref=FlyBase:FBpp0084242,FlyBase_Annotation_IDs:CG10423-PA,GB_protein:AAF56428.1,REFSEQ:NP_651359,GB_protein:AAF56428,FlyMine:FBpp0084242,modMine:FBpp0084242; MD5=12891c10f84e6af4a613b302d70f03eb; length=84; release=r6.09; sp…	28.6	3	0.07	DLLHPLPAEEK+LVQHPNSYFMDVK
153	FBpp0082332|FBgn0038195|CG3061-PA|CG3061-PA	1	FBpp0082332 type=protein; loc=3R:join(14032690..14032822,14033267..14033441,14033506..14033920,14033987..14034099,14034162..14034325,14034380..14034492); ID=FBpp0082332; name=CG3061-PA; parent=FBgn0038195,FBtr0082869; dbxref=FlyBase:FBpp0082332,FlyBase_Annotation_IDs:CG3061-PA,GB_protein:AAF55010.1,REFSEQ:NP_650328,GB_protein:AAF55010,FlyMine:FBpp0082332,modMine:FBpp0082332; MD5=4887acb17854322e1…	7.3	3	0.06	DNFYSEYQGSVAR+LEESVEEDFVNHLK
151	FBpp0082265|FBgn0015778|CG9412-PB|rin-PB FBpp0082267|FBgn0015778|CG9412-PE|rin-PE FBpp0312063|FBgn0015778|CG9412-PF|rin-PF FBpp0312064|FBgn0015778|CG9412-PG|rin-PG	1	FBpp0082265 type=protein; loc=3R:join(13649069..13650497,13650809..13651059,13651174..13651566); ID=FBpp0082265; name=rin-PB; parent=FBgn0015778,FBtr0082797; dbxref=FlyBase:FBpp0082265,FlyBase_Annotation_IDs:CG9412-PB,GB_protein:AAG22151.2,REFSEQ:NP_524907,GB_protein:AAG22151; MD5=3d141bc378bcfd81dcc7417d76d5dc94; length=690; release=r6.09; species=Dmel;;FBpp0082267 type=protein; loc=3R:join(1364…	5.7	3	0.05	FTQTFVLAAQSPK+QYYTLLNK+SPLNYGFITYDDPEAVQK
145	FBpp0081820|FBgn0037874|CG4800-PA|Tctp-PA FBpp0312492|FBgn0037874|CG4800-PB|Tctp-PB	1	FBpp0081820 type=protein; loc=3R:11210381..11210899; ID=FBpp0081820; name=Tctp-PA; parent=FBgn0037874,FBtr0082344; dbxref=FlyBase:FBpp0081820,FlyBase_Annotation_IDs:CG4800-PA,GB_protein:AAF54603.1,REFSEQ:NP_650048,GB_protein:AAF54603,FlyMine:FBpp0081820,modMine:FBpp0081820; MD5=194d55b50f5e517ec07810161a7b3d5b; length=172; release=r6.09; species=Dmel;;FBpp0312492 type=protein; loc=3R:11210381..11…	32.6	3	0.06	DIITGDEMFADTYK+LEGANASAEEADEGTDITSESGVDVVLNHR+LVDDVIYEVYGK
144	FBpp0081584|FBgn0027338|CG9423-PA|Kap-alpha3-PA FBpp0081585|FBgn0027338|CG9423-PB|Kap-alpha3-PB FBpp0081586|FBgn0027338|CG9423-PC|Kap-alpha3-PC FBpp0290407|FBgn0027338|CG9423-PD|Kap-alpha3-PD	1	FBpp0081584 type=protein; loc=3R:complement(join(9577208..9577267,9576768..9577148,9575877..9576707,9575636..9575812,9575474..9575569)); ID=FBpp0081584; name=Kap-alpha3-PA; parent=FBgn0027338,FBtr0082106; dbxref=FlyBase:FBpp0081584,FlyBase_Annotation_IDs:CG9423-PA,GB_protein:AAF54408.1,REFSEQ:NP_731377,GB_protein:AAF54408; MD5=7c89f9db717ba92f5f8f808941be523e; length=514; release=r6.09; species=D…	5.3	3	0.07	AAADATKPEQQLAAVQAAR+NEVTVELR
142	FBpp0081437|FBgn0037643|CG11963-PA|skap-PA FBpp0112118|FBgn0037643|CG11963-PB|skap-PB FBpp0291000|FBgn0037643|CG11963-PC|skap-PC FBpp0291001|FBgn0037643|CG11963-PD|skap-PD FBpp0306436|FBgn0037643|CG11963-PG|skap-PG FBpp0306437|FBgn0037643|CG11963-PH|skap-PH FBpp0312599|FBgn0037643|CG11963-PI|skap-PI FBpp0312600|FBgn0037643|CG11963-PJ|skap-PJ	1	FBpp0081437 type=protein; loc=3R:join(8938820..8938888,8939669..8939772,8940482..8940634,8940699..8940861,8940922..8941189,8941408..8941832,8941901..8942070,8942678..8942834); ID=FBpp0081437; name=skap-PA; parent=FBgn0037643,FBtr0081957; dbxref=FlyBase:FBpp0081437,FlyBase_Annotation_IDs:CG11963-PA,GB_protein:AAF54308.2,REFSEQ:NP_649846,GB_protein:AAF54308,FlyMine:FBpp0081437,modMine:FBpp0081437; …	8.2	3	0.07	DLNLNMPVVVR+MDVNFEIPDAQK+VVYDPQTAEELSSK
141	FBpp0081401|FBgn0037632|CG8351-PA|Tcp-1eta-PA	1	FBpp0081401 type=protein; loc=3R:join(8801678..8801680,8801859..8802119,8802186..8803005,8803079..8803402,8805793..8806019); ID=FBpp0081401; name=Tcp-1eta-PA; parent=FBgn0037632,FBtr0081918; dbxref=FlyBase:FBpp0081401,FlyBase_Annotation_IDs:CG8351-PA,GB_protein:AAF54292.2,REFSEQ:NP_649835,GB_protein:AAF54292,FlyMine:FBpp0081401,modMine:FBpp0081401; MD5=9582736c3c6587027daf68554b2c3f0c; length=544…	8.1	3	0.07	GGAEQFLEETER+LPIGDVATQYFADR+VTGGSLEESQLVSGVAFK
140	FBpp0081378|FBgn0024326|CG9738-PA|Mkk4-PA FBpp0289672|FBgn0024326|CG9738-PB|Mkk4-PB FBpp0306434|FBgn0024326|CG9738-PC|Mkk4-PC	1	FBpp0081378 type=protein; loc=3R:complement(join(8650481..8650511,8649478..8650319,8649279..8649419,8648962..8649047,8648722..8648896)); ID=FBpp0081378; name=Mkk4-PA; parent=FBgn0024326,FBtr0081892; dbxref=FlyBase:FBpp0081378,FlyBase_Annotation_IDs:CG9738-PA,GB_protein:AAF54258.1,REFSEQ:NP_477353,GB_protein:AAF54258,FlyMine:FBpp0081378,modMine:FBpp0081378; MD5=13e166d546b56e6fca2f77207f5ff9bd; le…	12.5	3	0.06	ITVATVNALNYLK+LQFGEGGANTHTFTSDDLEDEGEIGR+NPPDQLSLNNLSIR
132	FBpp0080706|FBgn0086444|CG10689-PA|l(2)37Cb-PA	1	FBpp0080706 type=protein; loc=2L:complement(join(19126574..19126923,19126376..19126512,19124746..19126315,19124051..19124678)); ID=FBpp0080706; name=l(2)37Cb-PA; parent=FBgn0086444,FBtr0081163; dbxref=GB_protein:AAF53766.1,FlyBase:FBpp0080706,FlyBase_Annotation_IDs:CG10689-PA,REFSEQ:NP_609946,GB_protein:AAF53766,FlyMine:FBpp0080706,modMine:FBpp0080706; MD5=2c04ce51ce94d014e2ad71e9b0e1e0fa; length…	5.9	3	0.07	ELIVIPVYANLPSDMQAK+FSAFFDDAPIFR+LLISSATLDAEK+SEYVEVDEFEK
14	FBpp0071087|FBgn0261592|CG10944-PB|RpS6-PB FBpp0071088|FBgn0261592|CG10944-PA|RpS6-PA	1	FBpp0071087 type=protein; loc=X:complement(join(7901243..7901248,7900803..7901007,7899754..7900289)); ID=FBpp0071087; name=RpS6-PB; parent=FBgn0261592,FBtr0071135; dbxref=FlyBase:FBpp0071087,FlyBase_Annotation_IDs:CG10944-PB,GB_protein:AAN09218.1,REFSEQ:NP_511073,GB_protein:AAN09218,FlyMine:FBpp0071087,modMine:FBpp0071087; MD5=a5a2be906b55066ce578c7696a06737d; length=248; release=r6.09; species=D…	9.7	3	0.07	DIPGLTDTTIPR+LITPVVLQR
129	FBpp0080535|FBgn0032640|CG5094-PA|Sgt-PA FBpp0296963|FBgn0032640|CG5094-PB|Sgt-PB	1	FBpp0080535 type=protein; loc=2L:17473588..17474583; ID=FBpp0080535; name=Sgt-PA; parent=FBgn0032640,FBtr0080982; dbxref=FlyBase:FBpp0080535,FlyBase_Annotation_IDs:CG5094-PA,GB_protein:AAF53617.1,REFSEQ:NP_609842,GB_protein:AAF53617,FlyMine:FBpp0080535,modMine:FBpp0080535; MD5=73f1081d3ef766dae5c78df51feb077d; length=331; release=r6.09; species=Dmel;;FBpp0296963 type=protein; loc=2L:17473588..174…	6.6	3	0.05	NPESLALAESIK+YNEALLQYNR
127	FBpp0080475|FBgn0051739|CG31739-PA|CG31739-PA FBpp0304012|FBgn0051739|CG31739-PB|CG31739-PB FBpp0304013|FBgn0051739|CG31739-PC|CG31739-PC	1	FBpp0080475 type=protein; loc=2L:join(16827724..16827889,16828052..16828552,16828617..16828795,16828857..16828946,16829003..16830460,16830524..16831378); ID=FBpp0080475; name=CG31739-PA; parent=FBgn0051739,FBtr0080919; dbxref=FlyBase:FBpp0080475,FlyBase_Annotation_IDs:CG31739-PA,GB_protein:AAF53577.3,REFSEQ:NP_724018,GB_protein:AAF53577,FlyMine:FBpp0080475,modMine:FBpp0080475; MD5=a43607e7f5beff9…	4.3	3	0.06	DPLSNAPVPISDEEMR+GGGGYADGGGYNDFDNYR+TPGGAQEFVVPTR
126	FBpp0080284|FBgn0001977|CG4180-PA|CIAPIN1-PA	1	FBpp0080284 type=protein; loc=2L:complement(join(15038640..15038775,15038054..15038550,15037872..15037985)); ID=FBpp0080284; name=CIAPIN1-PA; parent=FBgn0001977,FBtr0080725; dbxref=FlyBase:FBpp0080284,FlyBase_Annotation_IDs:CG4180-PA,GB_protein:AAF53433.1,REFSEQ:NP_524938,GB_protein:AAF53433,FlyMine:FBpp0080284,modMine:FBpp0080284; MD5=2b985930e366a07045844962f2d5d5f5; length=248; release=r6.09; …	13.7	3	0.07	AATGGDVALENVHR+ISGDDEELIDEEELLDEEDK
123	FBpp0080044|FBgn0032509|CG6523-PA|CG6523-PA	1	FBpp0080044 type=protein; loc=2L:join(13366531..13366740,13366805..13367067,13367131..13367308); ID=FBpp0080044; name=CG6523-PA; parent=FBgn0032509,FBtr0080465; dbxref=FlyBase:FBpp0080044,FlyBase_Annotation_IDs:CG6523-PA,GB_protein:AAF53288.1,REFSEQ:NP_609641,GB_protein:AAF53288,FlyMine:FBpp0080044,modMine:FBpp0080044; MD5=648f3efe1b7a429eca3d151f90f0044a; length=216; release=r6.09; species=Dmel;	19.9	3	0.07	ELLANNELESTLKG+GELIGGLDIIK+LAENASSAAATGQTLEER
108	FBpp0079520|FBgn0043456|CG4747-PA|CG4747-PA FBpp0292905|FBgn0043456|CG4747-PB|CG4747-PB FBpp0310306|FBgn0043456|CG4747-PC|CG4747-PC	1	FBpp0079520 type=protein; loc=2L:join(10004047..10004126,10004535..10004571,10005424..10005506,10005568..10006417,10006475..10006585,10006908..10007178,10007255..10007341,10007414..10007503,10007567..10007766); ID=FBpp0079520; name=CG4747-PA; parent=FBgn0043456,FBtr0079930; dbxref=FlyBase:FBpp0079520,FlyBase_Annotation_IDs:CG4747-PA,GB_protein:AAF52846.3,REFSEQ:NP_609336,GB_protein:AAF52846,FlyMi…	5.6	3	0.07	DVSGEALQDADEASSTPTGR+LGYSEHDSSAVFVR
104	FBpp0079443|FBgn0015393|CG3949-PA|hoip-PA FBpp0307465|FBgn0015393|CG3949-PB|hoip-PB	1	FBpp0079443 type=protein; loc=2L:join(9699935..9699937,9700000..9700380); ID=FBpp0079443; name=hoip-PA; parent=FBgn0015393,FBtr0079846; dbxref=FlyBase:FBpp0079443,FlyBase_Annotation_IDs:CG3949-PA,GB_protein:AAF52798.2,REFSEQ:NP_524714,GB_protein:AAF52798,FlyMine:FBpp0079443,modMine:FBpp0079443; MD5=43324dbc09fbb618991714f746bad42b; length=127; release=r6.09; species=Dmel;;FBpp0307465 type=protein…	18.9	3	0.07	AFPLADAQLTAK+SQITSIQQEIER
103	FBpp0079406|FBgn0012036|CG3752-PA|Aldh-PA FBpp0304847|FBgn0012036|CG3752-PB|Aldh-PB	1	FBpp0079406 type=protein; loc=2L:join(9387768..9387890,9389829..9389977,9390040..9390136,9390246..9391439); ID=FBpp0079406; name=Aldh-PA; parent=FBgn0012036,FBtr0079806; dbxref=FlyBase:FBpp0079406,FlyBase_Annotation_IDs:CG3752-PA,GB_protein:AAF52769.1,REFSEQ:NP_609285,GB_protein:AAF52769,FlyMine:FBpp0079406,modMine:FBpp0079406; MD5=d85e4ba5d9619ace3debbc4a0493e55d; length=520; release=r6.09; spec…	7.9	3	0.07	ANNSEYGLAAAVFTK+EEIFGPVQQLIR+ENGEYALSNYTEVK
11	FBpp0070880|FBgn0029874|CG3342-PA|CG3342-PA	1	FBpp0070880 type=protein; loc=X:complement(join(6527751..6527803,6526368..6527676)); ID=FBpp0070880; name=CG3342-PA; parent=FBgn0029874,FBtr0070918; dbxref=FlyBase:FBpp0070880,FlyBase_Annotation_IDs:CG3342-PA,GB_protein:AAF46167.1,REFSEQ:NP_572324,GB_protein:AAF46167,FlyMine:FBpp0070880,modMine:FBpp0070880; MD5=3dab6cdea8f0fcee5edda9cce454bcea; length=453; release=r6.09; species=Dmel;	7.3	3	0.06	ESYLQFYDDEQR+MQLHISALQEALR+VTLPTLEK
344a	FBpp0078013|FBgn0037093|CG7597-PB|Cdk12-PB FBpp0078014|FBgn0037093|CG7597-PA|Cdk12-PA FBpp0304962|FBgn0037093|CG7597-PC|Cdk12-PC	0.9999	FBpp0078013 type=protein; loc=3L:join(21517582..21517790,21517846..21518699,21518758..21518917,21519111..21520338,21520402..21520790,21521082..21521555,21521622..21521781); ID=FBpp0078013; name=Cdk12-PB; parent=FBgn0037093,FBtr0078357; dbxref=FlyBase:FBpp0078013,FlyBase_Annotation_IDs:CG7597-PB,GB_protein:AAN12171.1,REFSEQ:NP_730643,GB_protein:AAN12171; MD5=9d48407f95328b5c751c8d0e3b2205e4; lengt…	1.4	3	0.05	EDFEFMPAPALDLLDK+IADFGLAR
343	FBpp0291436|FBgn0262124|CG42595-PE|uex-PE FBpp0291437|FBgn0262124|CG42595-PF|uex-PF FBpp0306957|FBgn0262124|CG42595-PG|uex-PG FBpp0312292|FBgn0262124|CG42595-PH|uex-PH	0.9999	FBpp0291436 type=protein; loc=2R:complement(join(3942934..3943067,3938552..3938885,3933275..3933463,3933011..3933226,3919185..3919358,3918475..3919120,3918151..3918417,3900786..3901330)); ID=FBpp0291436; name=uex-PE; parent=FBgn0262124,FBtr0302226; dbxref=REFSEQ:NP_001104391,GB_protein:EDP28149,FlyBase_Annotation_IDs:CG42595-PE,FlyBase:FBpp0291436; MD5=344a365fe50708b0c1e9af6e14e5676a; length=834…	2.9	3	0.06	DVISELILR+SGTFSSETFDDEVER
339	FBpp0079148|FBgn0004177|CG7109-PA|mts-PA FBpp0310062|FBgn0004177|CG7109-PB|mts-PB FBpp0310063|FBgn0004177|CG7109-PC|mts-PC	0.9999	FBpp0079148 type=protein; loc=2L:join(7828052..7828153,7830462..7831025,7831469..7831659,7831734..7831806); ID=FBpp0079148; name=mts-PA; parent=FBgn0004177,FBtr0079525; dbxref=FlyBase:FBpp0079148,FlyBase_Annotation_IDs:CG7109-PA,GB_protein:AAF52567.2,REFSEQ:NP_476805,GB_protein:AAF52567,FlyMine:FBpp0079148,modMine:FBpp0079148; MD5=785c6302230690e9d0d3637853552395; length=309; release=r6.09; speci…	8.4	3	0.07	FSFLQFDPAPR+SPDTNYLFMGDYVDR
336	FBpp0076820|FBgn0283472|CG10539-PA|S6k-PA FBpp0305462|FBgn0283472|CG10539-PB|S6k-PB	0.9999	FBpp0076820 type=protein; loc=3L:complement(join(5810290..5810400,5807948..5807988,5807134..5807260,5806945..5807076,5806747..5806880,5806493..5806684,5806315..5806405,5806007..5806255,5805828..5805935,5800430..5800717)); ID=FBpp0076820; name=S6k-PA; parent=FBgn0283472,FBtr0077114; dbxref=FlyBase:FBpp0076820,FlyBase_Annotation_IDs:CG10539-PA,GB_protein:AAF50742.1,REFSEQ:NP_523941,GB_protein:AAF50…	6.1	3	0.05	LGSGPEDAAAVQIHPFFK+LNLPAYLTPEAR
334	FBpp0072282|FBgn0035065|CG3589-PA|CG3589-PA	0.9999	FBpp0072282 type=protein; loc=2R:join(24783655..24784361,24784417..24784580,24784634..24784743,24784801..24785260,24785312..24785400); ID=FBpp0072282; name=CG3589-PA; parent=FBgn0035065,FBtr0072375; dbxref=FlyBase:FBpp0072282,FlyBase_Annotation_IDs:CG3589-PA,GB_protein:AAF47272.2,REFSEQ:NP_611968,GB_protein:AAF47272,FlyMine:FBpp0072282,modMine:FBpp0072282; MD5=b6e805f6df5afac0afb0b539530d242d; le…	5.3	3	0.06	GQLLDVQNEEQEEDAQIR+SSFVVLGLR
330	FBpp0070377|FBgn0023549|CG3456-PA|Mct1-PA FBpp0309617|FBgn0023549|CG3456-PB|Mct1-PB	0.9999	FBpp0070377 type=protein; loc=X:join(2198802..2198943,2199820..2199939,2200005..2200606,2200675..2200869,2200936..2201061,2204107..2204437,2204509..2204709,2204765..2204928); ID=FBpp0070377; name=Mct1-PA; parent=FBgn0023549,FBtr0070393; dbxref=FlyBase:FBpp0070377,FlyBase_Annotation_IDs:CG3456-PA,GB_protein:AAF45749.2,REFSEQ:NP_477334,GB_protein:AAF45749,FlyMine:FBpp0070377,modMine:FBpp0070377; MD…	4.2	3	0.04	DQYLQLPQR+SAIIDQNTTAAELEPLK
349	FBpp0288710|FBgn0019960|CG6455-PC|Mitofilin-PC FBpp0307186|FBgn0019960|CG6455-PD|Mitofilin-PD FBpp0307187|FBgn0019960|CG6455-PE|Mitofilin-PE	0.9998	FBpp0288710 type=protein; loc=3R:complement(join(22022887..22022931,22022400..22022629,22021793..22022266,22021584..22021732,22020825..22021520,22020450..22020608,22020104..22020392,22019860..22020037)); ID=FBpp0288710; name=Mitofilin-PC; parent=FBgn0019960,FBtr0290271; dbxref=FlyBase:FBpp0288710,FlyBase_Annotation_IDs:CG6455-PC,REFSEQ:NP_524444,GB_protein:AAF55943,FlyMine:FBpp0288710,modMine:FBp…	4.1	3	0.05	GDDLVAAVLESVPK+SGIETVTSTVDSVTSK
347	FBpp0073822|FBgn0004924|CG6146-PA|Top1-PA FBpp0073823|FBgn0004924|CG6146-PB|Top1-PB FBpp0099689|FBgn0004924|CG6146-PC|Top1-PC FBpp0300905|FBgn0004924|CG6146-PD|Top1-PD FBpp0309379|FBgn0004924|CG6146-PE|Top1-PE	0.9998	FBpp0073822 type=protein; loc=X:join(15319781..15319807,15321154..15321371,15321861..15322827,15322899..15322975,15324071..15325200,15325275..15325525,15325587..15325738,15325816..15325918); ID=FBpp0073822; name=Top1-PA; parent=FBgn0004924,FBtr0074005; dbxref=FlyBase_Annotation_IDs:CG6146-PA,FlyBase:FBpp0073822,GB_protein:AAF48440.1,REFSEQ:NP_511161,GB_protein:AAF48440; MD5=cecbaefb37c41b73b1f5e4…	5.2	3	0.05	ENVVVFDFPGK+TLQSQLDLLTDPSATVPEK
352	FBpp0083705|FBgn0039026|CG7029-PA|CG7029-PA FBpp0112182|FBgn0039026|CG7029-PC|CG7029-PC FBpp0112183|FBgn0039026|CG7029-PD|CG7029-PD FBpp0301740|FBgn0039026|CG7029-PF|CG7029-PF FBpp0301741|FBgn0039026|CG7029-PG|CG7029-PG FBpp0310701|FBgn0039026|CG7029-PI|CG7029-PI	0.9997	FBpp0083705 type=protein; loc=3R:join(22784763..22785423,22787006..22788517,22788579..22788768,22789493..22792000,22792258..22792599,22792658..22792679); ID=FBpp0083705; name=CG7029-PA; parent=FBgn0039026,FBtr0084312; dbxref=FlyBase:FBpp0083705,FlyBase_Annotation_IDs:CG7029-PA,GB_protein:AAO41591.1,REFSEQ:NP_788719,GB_protein:AAO41591,FlyMine:FBpp0083705,modMine:FBpp0083705; MD5=820041bfc5fa972b1…	2.7	3	0.06	AESFLASLPR+NLDANLAEVDMESFR+TNASTDVIFSPFNYK
351	FBpp0080045|FBgn0051852|CG31852-PA|Tap42-PA	0.9997	FBpp0080045 type=protein; loc=2L:join(13367724..13367846,13367917..13368936); ID=FBpp0080045; name=Tap42-PA; parent=FBgn0051852,FBtr0080466; dbxref=FlyBase:FBpp0080045,FlyBase_Annotation_IDs:CG31852-PA,GB_protein:AAF53289.2,REFSEQ:NP_723811,GB_protein:AAF53289,FlyMine:FBpp0080045,modMine:FBpp0080045; MD5=d4edbff4c65192589b063e1f96d4b531; length=380; release=r6.09; species=Dmel;	8.7	3	0.05	AVEELQAEQDDPEYIDR+ELVEAAFNR+LTDIFLK
358	FBpp0091164|FBgn0053926|CG33926-PA|CG33926-PA FBpp0311233|FBgn0053926|CG33926-PB|CG33926-PB	0.9996	FBpp0091164 type=protein; loc=3L:join(9443331..9443364,9445702..9446285); ID=FBpp0091164; name=CG33926-PA; parent=FBgn0053926,FBtr0091930; dbxref=FlyBase:FBpp0091164,FlyBase_Annotation_IDs:CG33926-PA,GB_protein:AAF50268.2,REFSEQ:NP_001027118,GB_protein:AAF50268,FlyMine:FBpp0091164,modMine:FBpp0091164; MD5=4cfdcc225ae4796d5eb086fdffa5515c; length=205; release=r6.09; species=Dmel;;FBpp0311233 type=…	13.7	3	0.06	GAINGTISGTISGTASGTVR+LIFETGAR
356	FBpp0074017|FBgn0004432|CG9916-PA|Cyp1-PA	0.9996	FBpp0074017 type=protein; loc=X:complement(join(16320079..16320336,16318182..16318607)); ID=FBpp0074017; name=Cyp1-PA; parent=FBgn0004432,FBtr0074238; dbxref=GB_protein:AAF48589.1,FlyBase:FBpp0074017,FlyBase_Annotation_IDs:CG9916-PA,GB_protein:AAF48589.2,REFSEQ:NP_523366,GB_protein:AAF48589,FlyMine:FBpp0074017,modMine:FBpp0074017; MD5=57b8ab74b3c125f25f28fc1df27fe914; length=227; release=r6.09; s…	12.8	3	0.05	HVVFGEVVEGLDVVK+VFFDMTADNEPLGR
361	FBpp0085408|FBgn0033028|CG11665-PA|CG11665-PA FBpp0311514|FBgn0033028|CG11665-PB|CG11665-PB	0.9995	FBpp0085408 type=protein; loc=2R:complement(join(5647722..5647821,5643817..5644041,5643592..5643718,5642011..5643535)); ID=FBpp0085408; name=CG11665-PA; parent=FBgn0033028,FBtr0086072; dbxref=FlyBase:FBpp0085408,FlyBase_Annotation_IDs:CG11665-PA,GB_protein:AAF57326.2,REFSEQ:NP_610174,GB_protein:AAF57326,FlyMine:FBpp0085408,modMine:FBpp0085408; MD5=652e71f8a5bf572cd7acd34a49e950a2; length=658; rel…	5.6	3	0.05	ANAEEQLDAQIEK+SPSTSSFLYVSTPYHGSTLSFQPK
359	FBpp0078663|FBgn0031681|CG31651-PA|pgant5-PA FBpp0110323|FBgn0031681|CG31651-PB|pgant5-PB	0.9995	FBpp0078663 type=protein; loc=2L:complement(join(5078462..5078988,5078234..5078400,5077774..5078092,5077535..5077712,5077077..5077257,5074390..5074529,5074092..5074325,5073883..5074029)); ID=FBpp0078663; name=pgant5-PA; parent=FBgn0031681,FBtr0079026; dbxref=FlyBase:FBpp0078663,FlyBase_Annotation_IDs:CG31651-PA,GB_protein:AAF52218.2,REFSEQ:NP_608906,GB_protein:AAF52218,FlyMine:FBpp0078663,modMine…	3.8	3	0.04	EIILVDDASER+SGEYDVELPNAER
298a	FBpp0086252|FBgn0003274|CG4918-PA|RpLP2-PA	0.9995	FBpp0086252 type=protein; loc=2R:16586223..16586564; ID=FBpp0086252; name=RpLP2-PA; parent=FBgn0003274,FBtr0087105; dbxref=FlyBase:FBpp0086252,FlyBase_Annotation_IDs:CG4918-PA,GB_protein:AAF57979.1,REFSEQ:NP_523764,GB_protein:AAF57979,FlyMine:FBpp0086252,modMine:FBpp0086252; MD5=b28d6b4fec46edabc2fa2ec06e21105f; length=113; release=r6.09; species=Dmel;	29.2	3	0.03	ILSSVGVEVDAER+SIDDLIK+YVAAYLLAVLGGK
364	FBpp0081845|FBgn0086472|CG6684-PA|RpS25-PA FBpp0081846|FBgn0086472|CG6684-PB|RpS25-PB	0.9994	FBpp0081845 type=protein; loc=3R:complement(join(11216259..11216261,11215693..11215969,11215551..11215624)); ID=FBpp0081845; name=RpS25-PA; parent=FBgn0086472,FBtr0082369; dbxref=FlyBase:FBpp0081845,FlyBase_Annotation_IDs:CG6684-PA,GB_protein:AAN13495.1,REFSEQ:NP_524315,GB_protein:AAN13495,FlyMine:FBpp0081845,modMine:FBpp0081845; MD5=8c5e61719f2edf88581cb7dbfdab6582; length=117; release=r6.09; sp…	27.4	3	0.05	LITPSVVSER+LNNQVLFDK+QVVQHHSQVIYTR
368	FBpp0082459|FBgn0038271|CG3731-PA|UQCR-C1-PA FBpp0082460|FBgn0038271|CG3731-PB|UQCR-C1-PB	0.9993	FBpp0082459 type=protein; loc=3R:join(14890358..14890426,14890696..14890902,14890962..14891290,14891353..14891723,14891785..14891876,14891951..14892295); ID=FBpp0082459; name=UQCR-C1-PA; parent=FBgn0038271,FBtr0083000; dbxref=FlyBase:FBpp0082459,FlyBase_Annotation_IDs:CG3731-PA,GB_protein:AAF55110.2,REFSEQ:NP_731954,GB_protein:AAF55110,FlyMine:FBpp0082459,modMine:FBpp0082459; MD5=86d41abaf76ec0ff…	5.3	3	0.04	ADLTDYIQTHYK+AVEILADIIQNSK
382	FBpp0086104|FBgn0263197|CG33130-PA|Patronin-PA FBpp0086105|FBgn0263197|CG33130-PB|Patronin-PB FBpp0086106|FBgn0263197|CG33130-PC|Patronin-PC FBpp0271954|FBgn0263197|CG33130-PD|Patronin-PD FBpp0271955|FBgn0263197|CG33130-PE|Patronin-PE FBpp0289830|FBgn0263197|CG33130-PF|Patronin-PF FBpp0304550|FBgn0263197|CG33130-PI|Patronin-PI FBpp0304551|FBgn0263197|CG33130-PJ|Patronin-PJ FBpp0304552|FBgn0263197…	0.9988	FBpp0086104 type=protein; loc=2R:complement(join(17534826..17534855,17531871..17532182,17531714..17531802,17531518..17531653,17531211..17531461,17531047..17531147,17529087..17529191,17528622..17528852,17528313..17528375,17527823..17528105,17527376..17527748,17527214..17527315,17524704..17526317,17524348..17524584,17524084..17524282,17520646..17520928,17520435..17520579)); ID=FBpp0086104; name=Pat…	2.2	3	0.06	ALVIGADSTNLDPESVDEMER+STSGYDPESTPVR
383	FBpp0086294|FBgn0034118|CG6251-PA|Nup62-PA FBpp0309066|FBgn0034118|CG6251-PB|Nup62-PB	0.9987	FBpp0086294 type=protein; loc=2R:16344581..16345765; ID=FBpp0086294; name=Nup62-PA; parent=FBgn0034118,FBtr0087150; dbxref=FlyBase:FBpp0086294,FlyBase_Annotation_IDs:CG6251-PA,GB_protein:AAF58007.1,REFSEQ:NP_611120,GB_protein:AAF58007,FlyMine:FBpp0086294,modMine:FBpp0086294; MD5=c12e45b9e3831e5ad360717dbacb2d8b; length=394; release=r6.09; species=Dmel;;FBpp0309066 type=protein; loc=2R:16344581..1…	9.1	3	0.06	GQDTTDPIIQIGK+TTFSFGTPAPTAGIGGGDADNSK
387a	FBpp0087115|FBgn0033699|CG8857-PC|RpS11-PC	0.9981	FBpp0087115 type=protein; loc=2R:complement(join(12200775..12200786,12200116..12200241,12199834..12200039,12199466..12199589)); ID=FBpp0087115; name=RpS11-PC; parent=FBgn0033699,FBtr0088007; dbxref=FlyBase:FBpp0087115,FlyBase_Annotation_IDs:CG8857-PC,GB_protein:AAM71028.1,REFSEQ:NP_725114,GB_protein:AAM71028,FlyMine:FBpp0087115,modMine:FBpp0087115; MD5=038e064738fe0ce33cf03a06f5707dc8; length=155…	11.6	3	0.03	EAIDGTYIDK+QFGVNLNR
394	FBpp0293948|FBgn0028685|CG3455-PB|Rpt4-PB	0.9977	FBpp0293948 type=protein; loc=X:complement(join(6291015..6291123,6290839..6290958,6290055..6290775,6289785..6289925,6289619..6289721)); ID=FBpp0293948; name=Rpt4-PB; parent=FBgn0028685,FBtr0305495; dbxref=REFSEQ:NP_572308,GB_protein:AAF46146,FlyBase:FBpp0293948,FlyBase_Annotation_IDs:CG3455-PB; MD5=8bf62554d9602ab58f44205d0ae8cee7; length=397; release=r6.09; species=Dmel;	6.3	3	0.04	ALQSVGQIVGEVLK+HGEIDYEAIVK
403	FBpp0075471|FBgn0003459|CG3836-PA|stwl-PA FBpp0305255|FBgn0003459|CG3836-PB|stwl-PB FBpp0305256|FBgn0003459|CG3836-PC|stwl-PC	0.9948	FBpp0075471 type=protein; loc=3L:complement(join(14409615..14409762,14403872..14406837)); ID=FBpp0075471; name=stwl-PA; parent=FBgn0003459,FBtr0075728; dbxref=FlyBase:FBpp0075471,FlyBase_Annotation_IDs:CG3836-PA,GB_protein:AAF49741.1,REFSEQ:NP_524068,GB_protein:AAF49741,FlyMine:FBpp0075471,modMine:FBpp0075471; MD5=c563b8ad33aeadb5473cadc288fb1af2; length=1037; release=r6.09; species=Dmel;;FBpp030…	4.3	3	0.05	TLIFPTTDEAIANPQGSGPPQR+VYKPGTGQEIAPTSPAGGLDK
406a	FBpp0084955|FBgn0003479|CG7948-PA|spn-A-PA	0.994	FBpp0084955 type=protein; loc=3R:complement(join(30055862..30055939,30054866..30055798)); ID=FBpp0084955; name=spn-A-PA; parent=FBgn0003479,FBtr0085589; dbxref=FlyBase:FBpp0084955,FlyBase_Annotation_IDs:CG7948-PA,GB_protein:AAF57005.1,REFSEQ:NP_524583,GB_protein:AAF57005,FlyMine:FBpp0084955,modMine:FBpp0084955; MD5=c11197c3efc51754f722d1127f1c3c58; length=336; release=r6.09; species=Dmel;	10.4	3	0.06	LNESEVLDNVAFTR+LTNVQAQQEEEEEEGPLSVTK
487	FBpp0084860|FBgn0051038|CG31038-PA|CG31038-PA FBpp0084861|FBgn0051038|CG31038-PB|CG31038-PB FBpp0084862|FBgn0051038|CG31038-PD|CG31038-PD FBpp0084864|FBgn0051038|CG31038-PE|CG31038-PE	0.9868	FBpp0084860 type=protein; loc=3R:join(29878372..29879810,29897300..29897645,29902184..29902591); ID=FBpp0084860; name=CG31038-PA; parent=FBgn0051038,FBtr0085494; dbxref=FlyBase:FBpp0084860,FlyBase_Annotation_IDs:CG31038-PA,GB_protein:AAF56964.2,REFSEQ:NP_733326,GB_protein:AAF56964,FlyMine:FBpp0084860,modMine:FBpp0084860; MD5=6b1eb2307ab6557e7f6184e195656621; length=730; release=r6.09; species=Dme…	6.8	3	0.04	KAPDVPTAKPR+QAQTQTPTTAVPTPPVKPLK+SPPPTTSTPK
98	FBpp0079118|FBgn0025687|CG7144-PA|LKRSDH-PA FBpp0310050|FBgn0025687|CG7144-PB|LKRSDH-PB	1	FBpp0079118 type=protein; loc=2L:complement(join(7795775..7795834,7795510..7795653,7794592..7794768,7794148..7794526,7793509..7794083,7792175..7793330,7791939..7792115,7791758..7791876)); ID=FBpp0079118; name=LKRSDH-PA; parent=FBgn0025687,FBtr0079495; dbxref=FlyBase:FBpp0079118,FlyBase_Annotation_IDs:CG7144-PA,GB_protein:AAF52559.2,REFSEQ:NP_609150,GB_protein:AAF52559,FlyMine:FBpp0079118,modMine:…	3.9	2	0.04	IGDVDGIESLGLLDDTPVVK+SLDFLPGFALEGFPNR
96	FBpp0078985|FBgn0031878|CG9188-PA|sip2-PA FBpp0078986|FBgn0031878|CG9188-PB|sip2-PB FBpp0078987|FBgn0031878|CG9188-PC|sip2-PC FBpp0078988|FBgn0031878|CG9188-PD|sip2-PD FBpp0078989|FBgn0031878|CG9188-PE|sip2-PE	1	FBpp0078985 type=protein; loc=2L:complement(join(6961895..6963532,6961591..6961830)); ID=FBpp0078985; name=sip2-PA; parent=FBgn0031878,FBtr0079357; dbxref=FlyBase:FBpp0078985,FlyBase_Annotation_IDs:CG9188-PA,GB_protein:AAF52468.2,REFSEQ:NP_609090,GB_protein:AAF52468,FlyMine:FBpp0078985,modMine:FBpp0078985; MD5=6a30e7d58a0a0532b7ef08039a7f85b7; length=625; release=r6.09; species=Dmel;;FBpp0078986 …	5.3	2	0.04	MLEAVGTEDDLLENESPVK+SPAVAFLQPSIPLR
95	FBpp0078831|FBgn0031781|CG5972-PA|Arpc4-PA	1	FBpp0078831 type=protein; loc=2L:6125249..6125755; ID=FBpp0078831; name=Arpc4-PA; parent=FBgn0031781,FBtr0079200; dbxref=GB_protein:AAF52346.1,FlyBase:FBpp0078831,FlyBase_Annotation_IDs:CG5972-PA,REFSEQ:NP_608996,GB_protein:AAF52346,FlyMine:FBpp0078831,modMine:FBpp0078831; MD5=24092dd47f342cbe416afb961a6d7c6f; length=168; release=r6.09; species=Dmel;	13.1	2	0.04	ELVLTPVVVSR+VLIEPSINSVR
94	FBpp0078733|FBgn0002525|CG6944-PA|Lam-PA FBpp0297901|FBgn0002525|CG6944-PB|Lam-PB FBpp0297902|FBgn0002525|CG6944-PC|Lam-PC FBpp0312110|FBgn0002525|CG6944-PD|Lam-PD	1	FBpp0078733 type=protein; loc=2L:join(5543332..5543794,5544038..5544741,5544807..5545508); ID=FBpp0078733; name=Lam-PA; parent=FBgn0002525,FBtr0079100; dbxref=FlyBase:FBpp0078733,FlyBase_Annotation_IDs:CG6944-PA,GB_protein:AAF52262.1,REFSEQ:NP_476616,GB_protein:AAF52262,FlyMine:FBpp0078733,modMine:FBpp0078733; MD5=3c317e8fc67e7c24cc1bba84fa2623e5; length=622; release=r6.09; species=Dmel;;FBpp0297…	5.1	2	0.04	AVVDESEDHSVADYYVSASAK+NIFEAELLETR
93	FBpp0078640|FBgn0000299|CG4145-PC|Cg25C-PC FBpp0078641|FBgn0000299|CG4145-PB|Cg25C-PB FBpp0078642|FBgn0000299|CG4145-PA|Cg25C-PA	1	FBpp0078640 type=protein; loc=2L:join(5030218..5030237,5030742..5030790,5030855..5031802,5031878..5032374,5032500..5033950,5034013..5034981,5035064..5036208,5036477..5036737); ID=FBpp0078640; name=Cg25C-PC; parent=FBgn0000299,FBtr0079001; dbxref=FlyBase:FBpp0078640,FlyBase_Annotation_IDs:CG4145-PC,GB_protein:AAN10520.1,REFSEQ:NP_723046,GB_protein:AAN10520; MD5=90fd819d7eb397ce044fb52b4f3eca12; le…	3	2	0.05	GATGLTGNDGPVGGR+GEPGSPGLVGMPGNKGDRGAPGNDGPK+GYEGAIGLIGQK
79	FBpp0077470|FBgn0014010|CG3664-PB|Rab5-PB FBpp0077471|FBgn0014010|CG3664-PF|Rab5-PF FBpp0077472|FBgn0014010|CG3664-PD|Rab5-PD FBpp0077473|FBgn0014010|CG3664-PC|Rab5-PC FBpp0077474|FBgn0014010|CG3664-PE|Rab5-PE FBpp0077475|FBgn0014010|CG3664-PA|Rab5-PA FBpp0303518|FBgn0014010|CG3664-PG|Rab5-PG FBpp0303519|FBgn0014010|CG3664-PH|Rab5-PH FBpp0303520|FBgn0014010|CG3664-PI|Rab5-PI	1	FBpp0077470 type=protein; loc=2L:complement(join(2361160..2361428,2360972..2361092,2360633..2360801,2360469..2360569)); ID=FBpp0077470; name=Rab5-PB; parent=FBgn0014010,FBtr0077793; dbxref=FlyBase:FBpp0077470,FlyBase_Annotation_IDs:CG3664-PB,GB_protein:AAN10422.1,REFSEQ:NP_722796,GB_protein:AAN10422; MD5=701228716725ef6004baf39054bd97a5; length=219; release=r6.09; species=Dmel;;FBpp0077471 type=p…	15.1	2	0.04	GAQAAIVVYDIQNQDSFQR+QASPNIVIALAGNK
77	FBpp0077214|FBgn0031544|CG17593-PA|CG17593-PA FBpp0305448|FBgn0031544|CG17593-PB|CG17593-PB	1	FBpp0077214 type=protein; loc=2L:join(3514984..3515277,3515720..3516268,3516330..3516677,3516736..3516975); ID=FBpp0077214; name=CG17593-PA; parent=FBgn0031544,FBtr0077525; dbxref=FlyBase:FBpp0077214,FlyBase_Annotation_IDs:CG17593-PA,GB_protein:AAF51095.1,REFSEQ:NP_608786,GB_protein:AAF51095,FlyMine:FBpp0077214,modMine:FBpp0077214; MD5=fa7fade771163195529712a31d7afa3f; length=476; release=r6.09; …	5.5	2	0.04	ALLDENFALVGDDGK+AVLLAGFNLPK
76	FBpp0077033|FBgn0031098|CG17068-PA|CG17068-PA	1	FBpp0077033 type=protein; loc=X:complement(20248869..20250953); ID=FBpp0077033; name=CG17068-PA; parent=FBgn0031098,FBtr0077341; dbxref=GB_protein:AAF50925.1,FlyBase:FBpp0077033,FlyBase_Annotation_IDs:CG17068-PA,REFSEQ:NP_608379,GB_protein:AAF50925,FlyMine:FBpp0077033,modMine:FBpp0077033; MD5=af21b98ece1b31de2d4b42572a5954f4; length=694; release=r6.09; species=Dmel;	5.2	2	0.04	ESPDNAAGHVLVEEIK+GILNESGQEETASGGQVLTK
59	FBpp0075209|FBgn0011016|CG5474-PA|SsRbeta-PA	1	FBpp0075209 type=protein; loc=3L:join(16129909..16130283,16130506..16130703); ID=FBpp0075209; name=SsRbeta-PA; parent=FBgn0011016,FBtr0075453; dbxref=FlyBase:FBpp0075209,FlyBase_Annotation_IDs:CG5474-PA,GB_protein:AAF49532.2,REFSEQ:NP_524103,GB_protein:AAF49532,FlyMine:FBpp0075209,modMine:FBpp0075209; MD5=69a934f5849f30f4841b8ea53654bf24; length=190; release=r6.09; species=Dmel;	21.1	2	0.04	IAPQTNFTHVLVVRPK+LVDSGFHPEAFDVVGGQPTAVVDR
54	FBpp0074650|FBgn0024889|CG8548-PA|Kap-alpha1-PA	1	FBpp0074650 type=protein; loc=3L:join(19807937..19808137,19808200..19808684,19808744..19809007,19809075..19809574,19809639..19809820); ID=FBpp0074650; name=Kap-alpha1-PA; parent=FBgn0024889,FBtr0074881; dbxref=GB_protein:AAF49109.1,FlyBase:FBpp0074650,FlyBase_Annotation_IDs:CG8548-PA,REFSEQ:NP_524167,GB_protein:AAF49109,FlyMine:FBpp0074650,modMine:FBpp0074650; MD5=79f9ce8069f21caecaa050bea16c1097…	5.5	2	0.04	DPNPPIEEVIQK+LVELLLHPQQNVSTAALR
47	FBpp0074086|FBgn0010412|CG4464-PA|RpS19a-PA FBpp0074087|FBgn0010412|CG4464-PB|RpS19a-PB FBpp0074088|FBgn0010412|CG4464-PC|RpS19a-PC FBpp0309135|FBgn0010412|CG4464-PD|RpS19a-PD FBpp0311350|FBgn0010412|CG4464-PE|RpS19a-PE	1	FBpp0074086 type=protein; loc=X:join(16638233..16638303,16638406..16638805); ID=FBpp0074086; name=RpS19a-PA; parent=FBgn0010412,FBtr0074311; dbxref=FlyBase:FBpp0074086,FlyBase_Annotation_IDs:CG4464-PA,REFSEQ:NP_523376,GB_protein:AAF48633; MD5=3c25226b523535b66e41a44b0ea5ba1a; length=156; release=r6.09; species=Dmel;;FBpp0074087 type=protein; loc=X:join(16638233..16638303,16638406..16638805); ID=F…	11.5	2	0.04	IANQIVFK+SPAGVGSITK
5	FBpp0070589|FBgn0029687|CG5014-PB|Vap-33A-PB FBpp0089169|FBgn0029687|CG5014-PA|Vap-33A-PA FBpp0089170|FBgn0029687|CG5014-PC|Vap-33A-PC FBpp0309607|FBgn0029687|CG5014-PE|Vap-33A-PE	1	FBpp0070589 type=protein; loc=X:join(3949650..3949713,3951415..3951567,3951636..3951745,3951829..3952041,3952108..3952221,3952767..3952922); ID=FBpp0070589; name=Vap-33A-PB; parent=FBgn0029687,FBtr0070616; dbxref=FlyBase:FBpp0070589,FlyBase_Annotation_IDs:CG5014-PB,GB_protein:AAF45909.1,REFSEQ:NP_570087,GB_protein:AAF45909; MD5=d7ab69e9fd084fa9c676527e13d4d5ee; length=269; release=r6.09; species=…	23	2	0.05	QIPVFYIAVAIAAAIVSLLLGKFFL+QVNEPYAPVLAEK+SLFDLPLTIEPEHELR
38	FBpp0073659|FBgn0027537|CG11092-PA|Nup93-1-PA	1	FBpp0073659 type=protein; loc=X:join(13822927..13823087,13823151..13823331,13823411..13824214,13824288..13824916,13825001..13825697); ID=FBpp0073659; name=Nup93-1-PA; parent=FBgn0027537,FBtr0073828; dbxref=FlyBase:FBpp0073659,FlyBase_Annotation_IDs:CG11092-PA,GB_protein:AAF48327.1,REFSEQ:NP_572929,GB_protein:AAF48327,FlyMine:FBpp0073659,modMine:FBpp0073659; MD5=d134bbe928d03072255a3a803ca8ee92; l…	3.8	2	0.04	ENAILSVIDETNR+SVEQSLLSSDPDDPKPMK
37	FBpp0073513|FBgn0015024|CG2028-PB|CkIalpha-PB FBpp0073515|FBgn0015024|CG2028-PA|CkIalpha-PA FBpp0289609|FBgn0015024|CG2028-PD|CkIalpha-PD FBpp0309354|FBgn0015024|CG2028-PE|CkIalpha-PE FBpp0311372|FBgn0015024|CG2028-PF|CkIalpha-PF FBpp0311373|FBgn0015024|CG2028-PG|CkIalpha-PG	1	FBpp0073513 type=protein; loc=X:join(12655238..12655316,12655378..12656152,12656334..12656493); ID=FBpp0073513; name=CkIalpha-PB; parent=FBgn0015024,FBtr0073680; dbxref=FlyBase:FBpp0073513,FlyBase_Annotation_IDs:CG2028-PB,GB_protein:AAF48193.1,REFSEQ:NP_511140,GB_protein:AAF48193; MD5=813ec1f06c30bf507c63b29c590893e9; length=337; release=r6.09; species=Dmel;;FBpp0073515 type=protein; loc=X:join(1…	11.6	2	0.05	ESRPEIIVGGK+FEEQPDYMYLR+THQGQPNPAILLEQLDK
35	FBpp0073126|FBgn0035499|CG14996-PB|Chd64-PB FBpp0302668|FBgn0035499|CG14996-PC|Chd64-PC	1	FBpp0073126 type=protein; loc=3L:complement(join(4122156..4122209,4115305..4115646,4114972..4115142)); ID=FBpp0073126; name=Chd64-PB; parent=FBgn0035499,FBtr0073270; dbxref=FlyBase:FBpp0073126,FlyBase_Annotation_IDs:CG14996-PB,GB_protein:AAF47840.2,REFSEQ:NP_647860,GB_protein:AAF47840,FlyMine:FBpp0073126,modMine:FBpp0073126; MD5=28afced7256b9db15794cd3fbee17f1d; length=188; release=r6.09; species…	20	2	0.04	AGANVISLQYGSNK+AVTEEPINTSGDTDNFFEVLK
304a	FBpp0087705|FBgn0260972|CG8057-PA|alc-PA	1	FBpp0087705 type=protein; loc=2R:complement(join(9136952..9137599,9135765..9135995,9135559..9135705)); ID=FBpp0087705; name=alc-PA; parent=FBgn0260972,FBtr0088624; dbxref=FlyBase:FBpp0087705,FlyBase_Annotation_IDs:CG8057-PA,GB_protein:AAF58979.1,REFSEQ:NP_610460,GB_protein:AAF58979,FlyMine:FBpp0087705,modMine:FBpp0087705; MD5=2cac3bf3bc33250b01a74c2898ef7975; length=341; release=r6.09; species=Dm…	11.4	2	0.04	ESDFEVFQALAK+HTAVLNEGSSQEDDDPYYTGTGTGSTR
271a	FBpp0075958|FBgn0003462|CG11793-PA|Sod-PA	1	FBpp0075958 type=protein; loc=3L:complement(join(11113574..11113639,11112453..11112848)); ID=FBpp0075958; name=Sod-PA; parent=FBgn0003462,FBtr0076229; dbxref=FlyBase:FBpp0075958,FlyBase_Annotation_IDs:CG11793-PA,GB_protein:AAF50095.1,REFSEQ:NP_476735,GB_protein:AAF50095,FlyMine:FBpp0075958,modMine:FBpp0075958; MD5=664bd08a7dfba355bbe0146992ae0f78; length=153; release=r6.09; species=Dmel;	17.6	2	0.04	GTVFFEQESSGTPVK+ITLFGADSIIGR
241	FBpp0291495|FBgn0261396|CG10484-PA|Rpn3-PA FBpp0307804|FBgn0261396|CG42641-PB|Rpn3-PB	1	FBpp0291495 type=protein; loc=2L:join(19052054..19052217,19052279..19053599); ID=FBpp0291495; name=Rpn3-PA; parent=FBgn0261396,FBtr0302289; dbxref=REFSEQ:NP_477300,GB_protein:AAF53749,FlyBase:FBpp0291495,FlyBase:FBpp0080691,FlyBase_Annotation_IDs:CG10484-PA,FlyBase_Annotation_IDs:CG42641-PA,FlyMine:FBpp0291495,modMine:FBpp0291495; MD5=f6e814a86c8cfb3f33e1816e37354a8c; length=494; release=r6.09; s…	4.9	2	0.04	DATELPDVPK+QSLGAYFQLTQAVR
238	FBpp0289909|FBgn0037531|CG10445-PC|CG10445-PC FBpp0293247|FBgn0037531|CG10445-PD|CG10445-PD FBpp0308768|FBgn0037531|CG10445-PE|CG10445-PE	1	FBpp0289909 type=protein; loc=3R:complement(join(7919862..7920012,7919404..7919801,7917856..7919277,7916928..7917794)); ID=FBpp0289909; name=CG10445-PC; parent=FBgn0037531,FBtr0300685; dbxref=REFSEQ:NP_649751,GB_protein:AAF54166,FlyBase:FBpp0289909,FlyBase_Annotation_IDs:CG10445-PC,FlyMine:FBpp0289909,modMine:FBpp0289909; MD5=4f25f058ad1702f2c6afea26006e6541; length=945; release=r6.09; species=Dm…	2	2	0.04	FDETDSEDDCCDEEDSTRR
235	FBpp0112504|FBgn0267976|CG40042-PA|Tim23-PA	1	FBpp0112504 type=protein; loc=2L:complement(join(23313329..23313380,23312948..23313230,23312719..23312888,23312539..23312654)); ID=FBpp0112504; name=Tim23-PA; parent=FBgn0267976,FBtr0113781; dbxref=FlyBase_Annotation_IDs:CG40042-PA,FlyBase:FBpp0112504,REFSEQ:NP_001015387,GB_protein:EAA46063,FlyMine:FBpp0112504,modMine:FBpp0112504; MD5=8a78f8fb00e421247f7f48ed3901458d; length=206; release=r6.09; s…	14.1	2	0.04	TPVSPYLNYDSR+YLQQAQPEFIFPEGANK
216	FBpp0087968|FBgn0050382|CG30382-PA|CG30382-PA FBpp0087969|FBgn0263121|CG18495-PB|Prosalpha1-PB FBpp0087970|FBgn0263121|CG18495-PA|Prosalpha1-PA FBpp0291433|FBgn0050382|CG30382-PB|CG30382-PB	1	FBpp0087968 type=protein; loc=2R:complement(join(7831520..7831595,7831281..7831457,7830511..7830992)); ID=FBpp0087968; name=CG30382-PA; parent=FBgn0050382,FBtr0088894; dbxref=FlyBase:FBpp0087968,FlyBase_Annotation_IDs:CG30382-PA,GB_protein:AAM68869.1,REFSEQ:NP_724616,GB_protein:AAM68869,FlyMine:FBpp0087968,modMine:FBpp0087968; MD5=4137b83427de6b647901cbacf8b3a673; length=244; release=r6.09; speci…	8.2	2	0.04	LYQVEYAFK+TDPAGYFSGFK
211	FBpp0087583|FBgn0023143|CG1782-PA|Uba1-PA FBpp0308600|FBgn0023143|CG1782-PC|Uba1-PC	1	FBpp0087583 type=protein; loc=2R:complement(join(9692282..9693040,9689982..9691703,9689611..9689919,9688768..9689553)); ID=FBpp0087583; name=Uba1-PA; parent=FBgn0023143,FBtr0088499; dbxref=FlyBase:FBpp0087583,FlyBase_Annotation_IDs:CG1782-PA,GB_protein:AAF58910.2,REFSEQ:NP_477310,GB_protein:AAF58910,FlyMine:FBpp0087583,modMine:FBpp0087583; MD5=9f5acad33cb62c2cc70fb20052911d64; length=1191; releas…	2.8	2	0.04	LDGVANALDNVDAR+LPGIQPLEILDSIK
202	FBpp0086971|FBgn0086904|CG8759-PB|Nacalpha-PB FBpp0086972|FBgn0086904|CG8759-PC|Nacalpha-PC FBpp0086973|FBgn0086904|CG8759-PA|Nacalpha-PA FBpp0311394|FBgn0086904|CG8759-PD|Nacalpha-PD	1	FBpp0086971 type=protein; loc=2R:complement(12759862..12760515); ID=FBpp0086971; name=Nacalpha-PB; parent=FBgn0086904,FBtr0087858; dbxref=FlyBase:FBpp0086971,FlyBase_Annotation_IDs:CG8759-PB,GB_protein:AAF58457.1,REFSEQ:NP_477216,GB_protein:AAF58457,FlyMine:FBpp0086971,modMine:FBpp0086971; MD5=6cf34b56a6783d3da562f1ee380609de; length=217; release=r6.09; species=Dmel;;FBpp0086972 type=protein; loc…	12.9	2	0.04	IEDLSQQAQVAAAEK+NILFVINNPDVYK
181	FBpp0085273|FBgn0022893|CG2207-PA|Df31-PA FBpp0085274|FBgn0022893|CG2207-PB|Df31-PB FBpp0099688|FBgn0022893|CG2207-PF|Df31-PF	1	FBpp0085273 type=protein; loc=2L:complement(join(21629667..21629692,21627842..21628209,21627600..21627757)); ID=FBpp0085273; name=Df31-PA; parent=FBgn0022893,FBtr0085919; dbxref=FlyBase_Annotation_IDs:CG2207-PA,FlyBase:FBpp0085273,GB_protein:AAF57222.1,REFSEQ:NP_523614,GB_protein:AAF57222; MD5=8f7cfd40746a63c3fa185eba8c577a1a; length=183; release=r6.09; species=Dmel;;FBpp0085274 type=protein; loc…	31.1	2	0.05	ASEPTVSFAADKDEK+DAVAAEEVAAEK+ENGAADSSATEPTDAVDGEK+VAAEEVDAVK
162	FBpp0083891|FBgn0015795|CG5915-PA|Rab7-PA FBpp0300835|FBgn0015795|CG5915-PB|Rab7-PB FBpp0300836|FBgn0015795|CG5915-PC|Rab7-PC	1	FBpp0083891 type=protein; loc=3R:join(23994002..23994181,23994246..23994602,23994664..23994750); ID=FBpp0083891; name=Rab7-PA; parent=FBgn0015795,FBtr0084503; dbxref=FlyBase:FBpp0083891,FlyBase_Annotation_IDs:CG5915-PA,GB_protein:AAF56218.1,REFSEQ:NP_524472,GB_protein:AAF56218,FlyMine:FBpp0083891,modMine:FBpp0083891; MD5=e78544b56214ed7a166c21c7564108c5; length=207; release=r6.09; species=Dmel;;F…	11.1	2	0.04	DEFLIQASPR+DPDHFPFVVLGNK
17	FBpp0071303|FBgn0264691|CG3004-PA|Lst8-PA	1	FBpp0071303 type=protein; loc=X:complement(join(9605762..9605875,9604878..9605705)); ID=FBpp0071303; name=Lst8-PA; parent=FBgn0264691,FBtr0071368; dbxref=FlyBase:FBpp0071303,FlyBase_Annotation_IDs:CG3004-PA,GB_protein:AAF46509.2,REFSEQ:NP_572572,GB_protein:AAF46509,FlyMine:FBpp0071303,modMine:FBpp0071303; MD5=b6690b78f5a9a2c836f470bf4bc93d82; length=313; release=r6.09; species=Dmel;	9.9	2	0.04	FVETSQVNALDR+IVPEVDASIQDVAISPDGR
160	FBpp0083687|FBgn0028688|CG5378-PA|Rpn7-PA	1	FBpp0083687 type=protein; loc=3R:complement(22460753..22461922); ID=FBpp0083687; name=Rpn7-PA; parent=FBgn0028688,FBtr0084294; dbxref=FlyBase:FBpp0083687,FlyBase_Annotation_IDs:CG5378-PA,GB_protein:AAF56000.1,REFSEQ:NP_651048,GB_protein:AAF56000,FlyMine:FBpp0083687,modMine:FBpp0083687; MD5=c27715168777f07ad513a22502a66ff4; length=389; release=r6.09; species=Dmel;	6.9	2	0.04	ILGYTQLLESYR+VEVEQLDAAIEDAEK
158	FBpp0083610|FBgn0267385|CG7070-PB|PyK-PB FBpp0083611|FBgn0267385|CG7070-PA|PyK-PA	1	FBpp0083610 type=protein; loc=3R:join(22370799..22372167,22372226..22372382,22372469..22372481); ID=FBpp0083610; name=PyK-PB; parent=FBgn0267385,FBtr0084213; dbxref=FlyBase:FBpp0083610,FlyBase_Annotation_IDs:CG7070-PB,GB_protein:AAN14373.1,REFSEQ:NP_732723,GB_protein:AAN14373,FlyMine:FBpp0083610,modMine:FBpp0083610; MD5=2074b6975470bf2c6a31830313052375; length=512; release=r6.09; species=Dmel;;FB…	5.9	2	0.04	GVNLPGVPVDLPAVSEK+VFVDDGLISLIVR
156	FBpp0083371|FBgn0019936|CG15693-PA|RpS20-PA	1	FBpp0083371 type=protein; loc=3R:join(20822271..20822273,20822418..20822573,20822802..20822891,20823132..20823245); ID=FBpp0083371; name=RpS20-PA; parent=FBgn0019936,FBtr0083964; dbxref=FlyBase:FBpp0083371,FlyBase_Annotation_IDs:CG15693-PA,GB_protein:AAF55809.1,REFSEQ:NP_524421,GB_protein:AAF55809,FlyMine:FBpp0083371,modMine:FBpp0083371; MD5=3b4eeffb6f1e4ae3364b6e9e8b18e234; length=120; release=r…	25.8	2	0.04	IIDLHSPSEIVK+KITSINIEPGVEVEVTIAN
154	FBpp0082605|FBgn0038349|CG6045-PA|AOX3-PA FBpp0390664|FBgn0038349|CG6045-PB|AOX3-PB	1	FBpp0082605 type=protein; loc=3R:complement(join(15547355..15547394,15546729..15546883,15545935..15546669,15545644..15545877,15544497..15545588,15543729..15544437,15542870..15543669)); ID=FBpp0082605; name=AOX3-PA; parent=FBgn0038349,FBtr0083151; dbxref=FlyBase:FBpp0082605,FlyBase_Annotation_IDs:CG6045-PA,GB_protein:AAF55209.1,REFSEQ:NP_650477,GB_protein:AAF55209,FlyMine:FBpp0082605,modMine:FBpp0…	1.8	2	0.04	ISELLPQFLESR+SLSELFDALDK
152	FBpp0082319|FBgn0263396|CG16901-PA|sqd-PA FBpp0082320|FBgn0263396|CG16901-PB|sqd-PB FBpp0082321|FBgn0263396|CG16901-PC|sqd-PC FBpp0301102|FBgn0263396|CG16901-PE|sqd-PE	1	FBpp0082319 type=protein; loc=3R:complement(join(13645753..13645919,13643169..13643209,13642829..13643103,13642512..13642755,13642189..13642427)); ID=FBpp0082319; name=sqd-PA; parent=FBgn0263396,FBtr0082854; dbxref=FlyBase:FBpp0082319,FlyBase_Annotation_IDs:CG16901-PA,GB_protein:AAF54964.2,REFSEQ:NP_731826,GB_protein:AAF54964,FlyMine:FBpp0082319,modMine:FBpp0082319; MD5=f3e0c9c10a8c84b1ad97a28350…	8.4	2	0.04	IFVGGLTTEISDEEIK+YGEIESINVK
148	FBpp0081894|FBgn0037924|CG14712-PA|CG14712-PA	1	FBpp0081894 type=protein; loc=3R:join(11628941..11629014,11629081..11629248,11629318..11629720,11629784..11632939); ID=FBpp0081894; name=CG14712-PA; parent=FBgn0037924,FBtr0082418; dbxref=FlyBase:FBpp0081894,FlyBase_Annotation_IDs:CG14712-PA,GB_protein:AAG22146.2,REFSEQ:NP_650096,GB_protein:AAG22146,FlyMine:FBpp0081894,modMine:FBpp0081894; MD5=4c6cd830baee08815c7bd4474131f9f7; length=1266; releas…	2.4	2	0.04	AMSMPVVTVAAVPASR+APTLSITQIAPPER
138	FBpp0081217|FBgn0037442|CG10277-PA|godzilla-PA FBpp0081218|FBgn0037442|CG10277-PB|godzilla-PB FBpp0081219|FBgn0037442|CG10277-PC|godzilla-PC FBpp0112110|FBgn0037442|CG10277-PD|godzilla-PD	1	FBpp0081217 type=protein; loc=3R:join(6385148..6385258,6385359..6385531,6385591..6385682,6385748..6385941,6386003..6386198,6386336..6386689,6386754..6386901,6386970..6387312); ID=FBpp0081217; name=godzilla-PA; parent=FBgn0037442,FBtr0081720; dbxref=FlyBase:FBpp0081217,FlyBase_Annotation_IDs:CG10277-PA,GB_protein:AAF54124.1,REFSEQ:NP_649653,GB_protein:AAF54124; MD5=d05a193140d66343a74f4a421c818118…	8.6	2	0.04	QPAVISVAAPPYLER+QVGQVSSASSAGGAAGSSSSVAAAAVAGTTR
131	FBpp0080705|FBgn0086443|CG10687-PA|Aats-asn-PA FBpp0304830|FBgn0086443|CG10687-PB|Aats-asn-PB	1	FBpp0080705 type=protein; loc=2L:complement(join(19131797..19131830,19130043..19131685)); ID=FBpp0080705; name=Aats-asn-PA; parent=FBgn0086443,FBtr0081162; dbxref=FlyBase:FBpp0080705,FlyBase_Annotation_IDs:CG10687-PA,GB_protein:AAF53768.1,REFSEQ:NP_609948,GB_protein:AAF53768,FlyMine:FBpp0080705,modMine:FBpp0080705; MD5=434ad52959249b96b04943514caffc72; length=558; release=r6.09; species=Dmel;;FBp…	5.2	2	0.04	DDGTFYEFGEDIPEAPER+EPFPTIYVDTK
130	FBpp0080551|FBgn0032643|CG6453-PA|GCS2beta-PA FBpp0296964|FBgn0032643|CG6453-PB|GCS2beta-PB	1	FBpp0080551 type=protein; loc=2L:complement(join(17483156..17484158,17482447..17483090)); ID=FBpp0080551; name=GCS2beta-PA; parent=FBgn0032643,FBtr0080998; dbxref=FlyBase:FBpp0080551,FlyBase_Annotation_IDs:CG6453-PA,GB_protein:AAF53621.1,REFSEQ:NP_609844,GB_protein:AAF53621,FlyMine:FBpp0080551,modMine:FBpp0080551; MD5=1885d8b8d8eecbe263c7529464d27dbd; length=548; release=r6.09; species=Dmel;;FBpp…	5.5	2	0.04	EIQQEVNEIDDQNNK+QTAEALEAEAIEIFK
122	FBpp0079992|FBgn0032444|CG5525-PA|CG5525-PA	1	FBpp0079992 type=protein; loc=2L:complement(join(12692717..12692822,12691565..12692217,12691363..12691502,12690619..12691303,12690538..12690555)); ID=FBpp0079992; name=CG5525-PA; parent=FBgn0032444,FBtr0080411; dbxref=FlyBase:FBpp0079992,FlyBase_Annotation_IDs:CG5525-PA,GB_protein:AAF53210.1,REFSEQ:NP_609579,GB_protein:AAF53210,FlyMine:FBpp0079992,modMine:FBpp0079992; MD5=70cb9ff0b09e85a414aa544d…	2.4	2	0.04	DAVSDLAQHFLDK
117	FBpp0079812|FBgn0028700|CG6258-PA|RfC38-PA FBpp0311114|FBgn0028700|CG6258-PB|RfC38-PB	1	FBpp0079812 type=protein; loc=2L:complement(join(11130112..11130171,11128991..11130001)); ID=FBpp0079812; name=RfC38-PA; parent=FBgn0028700,FBtr0080225; dbxref=GB_protein:AAF53076.2,FlyBase:FBpp0079812,FlyBase_Annotation_IDs:CG6258-PA,REFSEQ:NP_609494,GB_protein:AAF53076,FlyMine:FBpp0079812,modMine:FBpp0079812; MD5=ad299be1c1a3b45356504aeebd7afb09; length=356; release=r6.09; species=Dmel;;FBpp031…	5.6	2	0.04	TVVIDLIK+VIVISEGDELTK
114	FBpp0079654|FBgn0005322|CG5395-PA|nmd-PA FBpp0310206|FBgn0005322|CG5395-PB|nmd-PB FBpp0310207|FBgn0005322|CG5395-PC|nmd-PC	1	FBpp0079654 type=protein; loc=2L:complement(join(10303655..10303836,10302671..10303598)); ID=FBpp0079654; name=nmd-PA; parent=FBgn0005322,FBtr0080065; dbxref=GB_protein:AAF52903.1,FlyBase:FBpp0079654,FlyBase_Annotation_IDs:CG5395-PA,REFSEQ:NP_609373,GB_protein:AAF52903,FlyMine:FBpp0079654,modMine:FBpp0079654; MD5=67efa648898925b40638d6fb7ce61e1a; length=369; release=r6.09; species=Dmel;;FBpp03102…	9.3	2	0.04	LILQSEEVSQDVDLNR+LTSAVFSLASR
111	FBpp0079599|FBgn0051716|CG31716-PA|Cnot4-PA FBpp0079600|FBgn0051716|CG31716-PC|Cnot4-PC FBpp0079601|FBgn0051716|CG31716-PD|Cnot4-PD FBpp0079602|FBgn0051716|CG31716-PE|Cnot4-PE FBpp0079603|FBgn0051716|CG31716-PB|Cnot4-PB FBpp0079604|FBgn0051716|CG31716-PG|Cnot4-PG FBpp0293055|FBgn0051716|CG31716-PH|Cnot4-PH FBpp0293056|FBgn0051716|CG31716-PI|Cnot4-PI FBpp0304027|FBgn0051716|CG31716-PJ|Cnot4-PJ FBp…	1	FBpp0079599 type=protein; loc=2L:join(10398115..10398219,10398279..10398392,10398444..10398593,10398654..10398740,10399317..10399535,10399595..10399688,10399768..10400679,10400735..10400869,10400963..10400998,10401077..10401271,10401334..10401594,10401662..10401741,10401804..10401867,10401926..10402333,10402407..10402562,10402631..10402770); ID=FBpp0079599; name=Cnot4-PA; parent=FBgn0051716,FBtr0…	4.9	2	0.04	GDCMYLHELGDPEASFTK+GLAELMENEVVQK+SSTSTETFAEATADAPASTK
106	FBpp0079491|FBgn0051712|CG31712-PA|CG31712-PA	1	FBpp0079491 type=protein; loc=2L:complement(join(9937658..9938005,9937238..9937510,9935486..9935569,9935256..9935423)); ID=FBpp0079491; name=CG31712-PA; parent=FBgn0051712,FBtr0079896; dbxref=FlyBase:FBpp0079491,GB_protein:AAF52833,FlyBase_Annotation_IDs:CG31712-PA,GB_protein:AAF52833.2,REFSEQ:NP_609327,GB_protein:AAF52833,FlyMine:FBpp0079491,modMine:FBpp0079491; MD5=40b94f463208dde954cead429b97c…	7.6	2	0.04	EELEEILAENNR+LSFSLKPGAL
105	FBpp0079485|FBgn0015664|CG5838-PA|Dref-PA FBpp0302627|FBgn0015664|CG5838-PB|Dref-PB	1	FBpp0079485 type=protein; loc=2L:complement(join(9965760..9966885,9965376..9965668,9964928..9965315,9964545..9964867)); ID=FBpp0079485; name=Dref-PA; parent=FBgn0015664,FBtr0079889; dbxref=FlyBase_Annotation_IDs:CG5838-PA,FlyBase:FBpp0079485,GB_protein:AAF52841.1,REFSEQ:NP_523529,GB_protein:AAF52841,FlyMine:FBpp0079485,modMine:FBpp0079485; MD5=3f2b29c47da4b2bf4728d6c75109a053; length=709; release…	7.9	2	0.04	LGIAEQDDPLMMNLK+NVDSLYDAGFGEFLR+YNINFGGVGEGESNEVAATSSVVAIK
102	FBpp0079279|FBgn0027932|CG13388-PA|Akap200-PA FBpp0079280|FBgn0027932|CG13388-PC|Akap200-PC FBpp0079281|FBgn0027932|CG13388-PB|Akap200-PB FBpp0079282|FBgn0027932|CG13388-PD|Akap200-PD FBpp0309213|FBgn0027932|CG13388-PE|Akap200-PE FBpp0309214|FBgn0027932|CG13388-PF|Akap200-PF FBpp0309215|FBgn0027932|CG13388-PG|Akap200-PG	1	FBpp0079279 type=protein; loc=2L:join(8426911..8427093,8427158..8427553,8427615..8428067,8428320..8429462,8430281..8430367); ID=FBpp0079279; name=Akap200-PA; parent=FBgn0027932,FBtr0079664; dbxref=FlyBase:FBpp0079279,FlyBase_Annotation_IDs:CG13388-PA,GB_protein:AAF52674.3,REFSEQ:NP_477460,GB_protein:AAF52674,FlyMine:FBpp0079279,modMine:FBpp0079279; MD5=92f320b9008efd2f1e8788b9234acb00; length=753…	11.3	2	0.05	EAAAGEDITPLADESIK+SAAVAEGGDAVAETAK+SIDITTDPK
342	FBpp0084340|FBgn0039402|CG14542-PA|Vps2-PA	0.9999	FBpp0084340 type=protein; loc=3R:join(26052917..26053229,26053290..26053747); ID=FBpp0084340; name=Vps2-PA; parent=FBgn0039402,FBtr0084967; dbxref=FlyBase:FBpp0084340,FlyBase_Annotation_IDs:CG14542-PA,GB_protein:AAF56559.1,REFSEQ:NP_651455,GB_protein:AAF56559,FlyMine:FBpp0084340,modMine:FBpp0084340; MD5=456132bde875dcbce422a0288c5acd75; length=256; release=r6.09; species=Dmel;	7	2	0.04	ANIQAVSLK+QLNLPQIQK
341	FBpp0083630|FBgn0038950|CG5382-PB|CG5382-PB	0.9999	FBpp0083630 type=protein; loc=3R:complement(join(22365712..22365813,22365537..22365648,22365276..22365469,22365019..22365220,22364668..22364957)); ID=FBpp0083630; name=CG5382-PB; parent=FBgn0038950,FBtr0084237; dbxref=FlyBase_Annotation_IDs:CG5382-PB,FlyBase:FBpp0083630,GB_protein:AAF55977.1,REFSEQ:NP_732721,GB_protein:AAF55977,FlyMine:FBpp0083630,modMine:FBpp0083630; MD5=5879c8202d271c63ba84bc2e…	9.4	2	0.04	NGLGLALLSEEQSSSLK+QAALPANTAPR
340	FBpp0083264|FBgn0038745|CG4538-PA|CG4538-PA FBpp0310666|FBgn0038745|CG4538-PC|CG4538-PC FBpp0310667|FBgn0038745|CG4538-PD|CG4538-PD	0.9999	FBpp0083264 type=protein; loc=3R:complement(join(19902841..19902898,19900432..19901810,19900225..19900374,19899874..19900095,19899596..19899808)); ID=FBpp0083264; name=CG4538-PA; parent=FBgn0038745,FBtr0083855; dbxref=FlyBase:FBpp0083264,FlyBase_Annotation_IDs:CG4538-PA,GB_protein:AAF55713.2,REFSEQ:NP_650843,GB_protein:AAF55713,FlyMine:FBpp0083264,modMine:FBpp0083264; MD5=b42aeda771e098473547eaa6…	8.3	2	0.05	AQTGIVFLDEVDK+DADAAASGTVATDSDTTTDNDKNFENSEK+DLVEFGMIPEFVGR
338	FBpp0078607|FBgn0010225|CG1106-PB|Gel-PB FBpp0078608|FBgn0010225|CG1106-PD|Gel-PD FBpp0078610|FBgn0010225|CG1106-PA|Gel-PA FBpp0078612|FBgn0010225|CG1106-PF|Gel-PF FBpp0301195|FBgn0010225|CG1106-PJ|Gel-PJ FBpp0301196|FBgn0010225|CG1106-PK|Gel-PK FBpp0307688|FBgn0010225|CG1106-PL|Gel-PL	0.9999	FBpp0078607 type=protein; loc=3R:join(4236764..4236804,4237625..4237817,4238303..4238377,4238570..4238765,4238819..4240524,4240589..4240714,4240878..4240937); ID=FBpp0078607; name=Gel-PB; parent=FBgn0010225,FBtr0078968; dbxref=FlyBase:FBpp0078607,FlyBase_Annotation_IDs:CG1106-PB,GB_protein:AAF52163.1,REFSEQ:NP_524865,GB_protein:AAF52163; MD5=61f224cd55506fd6fedefb499d6d5d43; length=798; release=r…	4.7	2	0.04	IENFEPVIYPK+SALGIGSDELLNDDEIDSVVTQLK
337	FBpp0078139|FBgn0027532|CG7139-PA|CG7139-PA	0.9999	FBpp0078139 type=protein; loc=3L:complement(join(22070768..22071526,22069376..22070162,22067905..22069195,22067775..22067847)); ID=FBpp0078139; name=CG7139-PA; parent=FBgn0027532,FBtr0078486; dbxref=FlyBase:FBpp0078139,FlyBase_Annotation_IDs:CG7139-PA,GB_protein:AAF51804.1,REFSEQ:NP_649378,GB_protein:AAF51804,FlyMine:FBpp0078139,modMine:FBpp0078139; MD5=0aac84a09d410e1b12e7dcb2b8527378; length=96…	2.6	2	0.04	LLEAPVPAPAENAFK+SELSIIDLLR
335	FBpp0075088|FBgn0036666|CG9712-PA|TSG101-PA	0.9999	FBpp0075088 type=protein; loc=3L:join(16842632..16842676,16842792..16842876,16842967..16843032,16843103..16843378,16843510..16843730,16843792..16844138,16844207..16844393); ID=FBpp0075088; name=TSG101-PA; parent=FBgn0036666,FBtr0075329; dbxref=GB_protein:AAF49406.2,FlyBase:FBpp0075088,FlyBase_Annotation_IDs:CG9712-PA,REFSEQ:NP_524120,GB_protein:AAF49406,FlyMine:FBpp0075088,modMine:FBpp0075088; MD…	5.1	2	0.04	DVVDVVTSFR+GGVIDLETFLK
333	FBpp0072135|FBgn0025352|CG4581-PA|Thiolase-PA	0.9999	FBpp0072135 type=protein; loc=2R:complement(join(23868462..23868525,23868053..23868212,23867820..23867994,23866753..23867763)); ID=FBpp0072135; name=Thiolase-PA; parent=FBgn0025352,FBtr0072226; dbxref=FlyBase:FBpp0072135,FlyBase_Annotation_IDs:CG4581-PA,GB_protein:AAF47083.1,REFSEQ:NP_477378,GB_protein:AAF47083,FlyMine:FBpp0072135,modMine:FBpp0072135; MD5=4c65024f55cc2ed72c1614ca8501ff36; length=…	4.7	2	0.04	GYFTDLVPFK+NSQNIVLVDGVR
332	FBpp0072086|FBgn0025806|CG3204-PA|Rap2l-PA FBpp0309992|FBgn0025806|CG3204-PC|Rap2l-PC FBpp0309993|FBgn0025806|CG3204-PD|Rap2l-PD	0.9999	FBpp0072086 type=protein; loc=2R:join(24063439..24063573,24064734..24064871,24064993..24065110,24065183..24065340); ID=FBpp0072086; name=Rap2l-PA; parent=FBgn0025806,FBtr0072177; dbxref=FlyBase_Annotation_IDs:CG3204-PA,FlyBase:FBpp0072086,GB_protein:AAF47155.1,REFSEQ:NP_477402,GB_protein:AAF47155,FlyMine:FBpp0072086,modMine:FBpp0072086; MD5=1dbd60d757d826788518dd110047badc; length=182; release=r6…	21.6	2	0.04	GSQPAPILLVANK+INVNEVFATIVR
331	FBpp0072083|FBgn0034968|CG3195-PC|RpL12-PC FBpp0072084|FBgn0034968|CG3195-PA|RpL12-PA FBpp0072085|FBgn0034968|CG3195-PB|RpL12-PB	0.9999	FBpp0072083 type=protein; loc=2R:join(24060538..24060574,24060676..24060749,24060813..24060993,24061150..24061355); ID=FBpp0072083; name=RpL12-PC; parent=FBgn0034968,FBtr0072174; dbxref=FlyBase:FBpp0072083,FlyBase_Annotation_IDs:CG3195-PC,GB_protein:AAF47152.1,REFSEQ:NP_726413,GB_protein:AAF47152; MD5=5bbdaa3af012b6f79b471a6ddab9de70; length=165; release=r6.09; species=Dmel;;FBpp0072084 type=prot…	20.6	2	0.04	HPHDVIDELNEGSIEVPAE+HSGNIGFEDILAIAR
329	FBpp0070355|FBgn0028969|CG14813-PA|deltaCOP-PA FBpp0291138|FBgn0028969|CG14813-PB|deltaCOP-PB	0.9999	FBpp0070355 type=protein; loc=X:complement(join(1861595..1861597,1861446..1861485,1861156..1861379,1860686..1861098,1860427..1860624,1860057..1860370,1859871..1859982,1859519..1859813)); ID=FBpp0070355; name=deltaCOP-PA; parent=FBgn0028969,FBtr0070371; dbxref=FlyBase:FBpp0070355,FlyBase_Annotation_IDs:CG14813-PA,GB_protein:AAF45673.1,REFSEQ:NP_652012,GB_protein:AAF45673,FlyMine:FBpp0070355,modMin…	6.8	2	0.04	ASNILEDLETLR+IANLAPAAPAGGSSAAASASAAAK
348	FBpp0086514|FBgn0034013|CG8166-PA|unc-5-PA FBpp0309017|FBgn0034013|CG8166-PB|unc-5-PB	0.9998	FBpp0086514 type=protein; loc=2R:join(15357028..15357712,15358009..15358290,15358579..15358749,15360415..15360468,15361983..15362300,15364513..15364641,15364746..15364938,15365711..15365784,15365843..15367155); ID=FBpp0086514; name=unc-5-PA; parent=FBgn0034013,FBtr0087382; dbxref=FlyBase:FBpp0086514,FlyBase_Annotation_IDs:CG8166-PA,GB_protein:AAF58143.2,REFSEQ:NP_611033,GB_protein:AAF58143,FlyMin…	2.7	2	0.04	SSTYEMLGSAGGQLR+SVMDADYMPGVVEK
346	FBpp0070534|FBgn0028369|CG3653-PB|kirre-PB FBpp0070535|FBgn0028369|CG3653-PA|kirre-PA FBpp0301278|FBgn0028369|CG3653-PC|kirre-PC FBpp0301279|FBgn0028369|CG3653-PD|kirre-PD FBpp0301280|FBgn0028369|CG3653-PE|kirre-PE FBpp0301281|FBgn0028369|CG3653-PF|kirre-PF FBpp0304768|FBgn0028369|CG3653-PG|kirre-PG	0.9998	FBpp0070534 type=protein; loc=X:join(3129278..3130312,3130382..3130484,3130559..3130686,3130743..3131847,3131926..3132425); ID=FBpp0070534; name=kirre-PB; parent=FBgn0028369,FBtr0070559; dbxref=FlyBase:FBpp0070534,FlyBase_Annotation_IDs:CG3653-PB,GB_protein:AAN09598.1,REFSEQ:NP_525059,GB_protein:AAN09598; MD5=4e9f8e63f7dd55e3fcbc14fa91527202; length=956; release=r6.09; species=Dmel;;FBpp0070535 t…	3.3	2	0.04	LLVLPLILVLILTLLLQPIAVHAK+VGALQWTK
354	FBpp0088055|FBgn0015929|CG1616-PA|dpa-PA FBpp0311783|FBgn0015929|CG1616-PB|dpa-PB	0.9997	FBpp0088055 type=protein; loc=2R:complement(join(7499702..7499774,7499327..7499637,7498339..7499267,7497907..7498278,7497479..7497845,7496957..7497409,7496801..7496896)); ID=FBpp0088055; name=dpa-PA; parent=FBgn0015929,FBtr0088982; dbxref=FlyBase:FBpp0088055,FlyBase_Annotation_IDs:CG1616-PA,GB_protein:AAF59242.1,REFSEQ:NP_477185,GB_protein:AAF59242,FlyMine:FBpp0088055,modMine:FBpp0088055; MD5=619…	2.3	2	0.04	GILLQLFGGTK+VELLQLLAK
353	FBpp0086094|FBgn0034230|CG4853-PA|CG4853-PA FBpp0086095|FBgn0034230|CG4853-PB|CG4853-PB FBpp0309191|FBgn0034230|CG4853-PC|CG4853-PC	0.9997	FBpp0086094 type=protein; loc=2R:join(17514738..17515529,17515585..17516322,17516385..17516528,17516585..17516790,17516855..17517104); ID=FBpp0086094; name=CG4853-PA; parent=FBgn0034230,FBtr0086938; dbxref=GB_protein:AAF57849.1,FlyBase:FBpp0086094,FlyBase_Annotation_IDs:CG4853-PA,GB_protein:AAF57849.2,REFSEQ:NP_725689,GB_protein:AAF57849; MD5=ba7ccecd455166bb16787507a5f9318a; length=709; release=…	4.1	2	0.04	GLAAFLDGIPQALAQK+SSLTTTEEVLVSR
350	FBpp0079484|FBgn0011272|CG4651-PA|RpL13-PA FBpp0099517|FBgn0011272|CG4651-PB|RpL13-PB FBpp0302626|FBgn0011272|CG4651-PC|RpL13-PC	0.9997	FBpp0079484 type=protein; loc=2L:join(9967635..9967877,9967939..9968247,9968317..9968421); ID=FBpp0079484; name=RpL13-PA; parent=FBgn0011272,FBtr0079888; dbxref=GB_protein:AAF52842.1,FlyBase:FBpp0079484,FlyBase_Annotation_IDs:CG4651-PA,REFSEQ:NP_523530,GB_protein:AAF52842; MD5=6aea7ab718156ab77fd20fc1241572d5; length=218; release=r6.09; species=Dmel;;FBpp0099517 type=protein; loc=2L:join(9967635.…	8.7	2	0.04	GAGIGANFAK+LILFPINEK
357	FBpp0088256|FBgn0013749|CG11027-PA|Arf102F-PA FBpp0305852|FBgn0013749|CG11027-PB|Arf102F-PB	0.9996	FBpp0088256 type=protein; loc=4:join(1124265..1124331,1124436..1124698,1124768..1124893,1124950..1125036); ID=FBpp0088256; name=Arf102F-PA; parent=FBgn0013749,FBtr0089192; dbxref=FlyBase:FBpp0088256,GB_protein:AAF59383.1,FlyBase_Annotation_IDs:CG11027-PA,REFSEQ:NP_524631,GB_protein:AAF59383,FlyMine:FBpp0088256,modMine:FBpp0088256; MD5=cb4e6c456fb45cf0c5802e6ca46245d5; length=180; release=r6.09; s…	25.6	2	0.05	DAVLLVFANK+LGEIVTTIPTIGFNVETVEYK+QDLPNAMTAAELTDK
362a	FBpp0083898|FBgn0005674|CG5394-PA|Aats-glupro-PA	0.9995	FBpp0083898 type=protein; loc=3R:complement(join(23958243..23958285,23957146..23958063,23956826..23956997,23955706..23956768,23953446..23955305,23952290..23953378)); ID=FBpp0083898; name=Aats-glupro-PA; parent=FBgn0005674,FBtr0084511; dbxref=FlyBase:FBpp0083898,FlyBase_Annotation_IDs:CG5394-PA,GB_protein:AAF56211.1,REFSEQ:NP_524471,GB_protein:AAF56211,FlyMine:FBpp0083898,modMine:FBpp0083898; MD5=…	3.4	2	0.05	DASGNITSVDAALNLENK+NPDPASVLTVNTLLNK+QTRLGLEATKEDNLPDWYSQVITK
360	FBpp0080639|FBgn0261597|CG10305-PA|RpS26-PA FBpp0080640|FBgn0261597|CG10305-PB|RpS26-PB FBpp0080641|FBgn0261597|CG10305-PC|RpS26-PC FBpp0303872|FBgn0261597|CG10305-PD|RpS26-PD FBpp0312181|FBgn0261597|CG10305-PE|RpS26-PE	0.9995	FBpp0080639 type=protein; loc=2L:complement(18442718..18443062); ID=FBpp0080639; name=RpS26-PA; parent=FBgn0261597,FBtr0081089; dbxref=FlyBase:FBpp0080639,FlyBase_Annotation_IDs:CG10305-PA,GB_protein:AAN11004.1,REFSEQ:NP_724109,GB_protein:AAN11004; MD5=74d7b460a2e4bf86bb497542b5fd62cd; length=114; release=r6.09; species=Dmel;;FBpp0080640 type=protein; loc=2L:complement(18442718..18443062); ID=FBp…	21.1	2	0.03	DITEASIWDSYVLPK+NIVEAAAVR
363	FBpp0079663|FBgn0032208|CG5604-PA|CG5604-PA	0.9994	FBpp0079663 type=protein; loc=2L:complement(join(10290351..10290490,10288564..10290283,10288268..10288499,10287991..10288209,10282345..10287934,10281997..10282279)); ID=FBpp0079663; name=CG5604-PA; parent=FBgn0032208,FBtr0080074; dbxref=FlyBase:FBpp0079663,FlyBase_Annotation_IDs:CG5604-PA,GB_protein:AAF52899.1,REFSEQ:NP_609369,GB_protein:AAF52899,FlyMine:FBpp0079663,modMine:FBpp0079663; MD5=3e31d…	1.1	2	0.04	QTVETIAENVFASAK+SNAFGGILSLENLK
306b	FBpp0087996|FBgn0033204|CG2065-PA|CG2065-PA FBpp0307930|FBgn0033204|CG2065-PB|CG2065-PB	0.9994	FBpp0087996 type=protein; loc=2R:join(7664040..7664296,7664353..7664509,7664575..7664834,7664896..7665124); ID=FBpp0087996; name=CG2065-PA; parent=FBgn0033204,FBtr0088922; dbxref=FlyBase:FBpp0087996,FlyBase_Annotation_IDs:CG2065-PA,GB_protein:AAF59213.1,REFSEQ:NP_610309,GB_protein:AAF59213,FlyMine:FBpp0087996,modMine:FBpp0087996; MD5=55b3b700f5d5a4de4c1d8b0e64eb83c2; length=300; release=r6.09; sp…	8	2	0.03	ELDLSSLESIR+VFIVTGANTGIGK
261a	FBpp0073834|FBgn0003132|CG9156-PA|Pp1-13C-PA FBpp0082067|FBgn0004103|CG5650-PA|Pp1-87B-PA	0.9994	FBpp0073834 type=protein; loc=X:complement(15359429..15360337); ID=FBpp0073834; name=Pp1-13C-PA; parent=FBgn0003132,FBtr0074017; dbxref=FlyBase:FBpp0073834,FlyBase_Annotation_IDs:CG9156-PA,GB_protein:AAF48448.1,REFSEQ:NP_524921,GB_protein:AAF48448,FlyMine:FBpp0073834,modMine:FBpp0073834; MD5=9925892e65fcda6780997f256537e68c; length=302; release=r6.09; species=Dmel;;FBpp0082067 type=protein; loc=3…	7.6	2	0.03	AHQVVEDGYEFFAK+YSENFFLLR
369a	FBpp0083928|FBgn0039149|CG18428-PA|CG18428-PA	0.9993	FBpp0083928 type=protein; loc=3R:join(24109396..24109588,24109656..24109897); ID=FBpp0083928; name=CG18428-PA; parent=FBgn0039149,FBtr0084543; dbxref=FlyBase:FBpp0083928,FlyBase_Annotation_IDs:CG18428-PA,GB_protein:AAF56235.2,REFSEQ:NP_651213,GB_protein:AAF56235,FlyMine:FBpp0083928,modMine:FBpp0083928; MD5=fbfd5565b227a46588b1957d58f26eac; length=144; release=r6.09; species=Dmel;	21.5	2	0.04	GDSEVLEEIVTK+VNQEEEDDFAIPIALMNSK
367	FBpp0080686|FBgn0086442|CG17492-PA|mib2-PA FBpp0307801|FBgn0086442|CG17492-PB|mib2-PB FBpp0307802|FBgn0086442|CG17492-PC|mib2-PC	0.9993	FBpp0080686 type=protein; loc=2L:join(19035799..19035865,19037804..19037971,19038085..19038754,19038816..19038978,19039041..19041122); ID=FBpp0080686; name=mib2-PA; parent=FBgn0086442,FBtr0081142; dbxref=FlyBase:FBpp0080686,FlyBase_Annotation_IDs:CG17492-PA,GB_protein:AAF53743.1,REFSEQ:NP_609933,GB_protein:AAF53743,FlyMine:FBpp0080686,modMine:FBpp0080686; MD5=ed5476c1dfe42d5454c73cfc559dc13d; len…	1.9	2	0.03	RILLLSR+VGDLVTIINDANK
366	FBpp0076111|FBgn0267348|CG3322-PA|LanB2-PA FBpp0311281|FBgn0267348|CG3322-PB|LanB2-PB	0.9993	FBpp0076111 type=protein; loc=3L:join(9617247..9617441,9617779..9617912,9617976..9618103,9618170..9618784,9619301..9619712,9619779..9622364,9622423..9622759,9622817..9623117,9623179..9623390); ID=FBpp0076111; name=LanB2-PA; parent=FBgn0267348,FBtr0076382; dbxref=FlyBase:FBpp0076111,FlyBase_Annotation_IDs:CG3322-PA,GB_protein:AAF50238.1,REFSEQ:NP_524006,GB_protein:AAF50238,FlyMine:FBpp0076111,modM…	1.5	2	0.03	ANADLTAIK+SVEFGQQSEQISDISR
365	FBpp0072468|FBgn0265574|CG6905-PA|Cdc5-PA FBpp0289951|FBgn0265574|CG6905-PB|Cdc5-PB	0.9993	FBpp0072468 type=protein; loc=3L:complement(join(361084..361128,360749..361014,359245..360689,358497..359185)); ID=FBpp0072468; name=Cdc5-PA; parent=FBgn0265574,FBtr0072569; dbxref=FlyBase:FBpp0072468,FlyBase_Annotation_IDs:CG6905-PA,GB_protein:AAF47383.2,REFSEQ:NP_612033,GB_protein:AAF47383,FlyMine:FBpp0072468,modMine:FBpp0072468; MD5=58a45ad9bdf9ee68179b06f4254c13d1; length=814; release=r6.09; …	3.4	2	0.04	GAGGATGVVNTPAYVR+GIDYNAEIPFEK
355a	FBpp0085248|FBgn0051617|CG31617-PA|His1 FBpp0091052|FBgn0053804|CG33804-PA|His1 FBpp0091054|FBgn0053807|CG33807-PA|His1 FBpp0091057|FBgn0053810|CG33810-PA|His1 FBpp0091059|FBgn0053813|CG33813-PA|His1 FBpp0091062|FBgn0053816|CG33816-PA|His1 FBpp0091065|FBgn0053819|CG33819-PA|His1 FBpp0091068|FBgn0053822|CG33822-PA|His1 FBpp0091071|FBgn0053825|CG33825-PA|His1 FBpp0091074|FBgn0053828|CG33828-PA|His1…	0.9993	FBpp0085248 type=protein; loc=2L:21422014..21422784; ID=FBpp0085248; name=His1:CG31617-PA; parent=FBgn0051617,FBtr0085892; dbxref=FlyBase:FBpp0085248,GB_protein:AAN11123.1,FlyBase_Annotation_IDs:CG31617-PA,REFSEQ:NP_724341,GB_protein:AAN11123; MD5=a658ef96ad1c84037a19a2cb3a519e65; length=256; release=r6.09; species=Dmel;;FBpp0091052 type=protein; loc=2L:21427075..21427845; ID=FBpp0091052; name=Hi…	10.9	2	0.04	ASATPSHPPTQQMVDASIK+GGSSLLAIK
375a	FBpp0073774|FBgn0052594|CG32594-PC|be-PC FBpp0301953|FBgn0052594|CG32594-PF|be-PF	0.9992	FBpp0073774 type=protein; loc=X:join(15024703..15024954,15030586..15030847,15030911..15031068,15031178..15031467,15031543..15032573,15033606..15034090); ID=FBpp0073774; name=be-PC; parent=FBgn0052594,FBtr0073957; dbxref=FlyBase:FBpp0073774,FlyBase_Annotation_IDs:CG32594-PC,GB_protein:AAF48413.2,REFSEQ:NP_727817,GB_protein:AAF48413,FlyMine:FBpp0073774,modMine:FBpp0073774; MD5=ff6441dbfc630b1e16ca5…	3.8	2	0.03	QALQNSPQFHPNQLTSTR+RYVNEACGSNVTR
374	FBpp0084842|FBgn0039691|CG1972-PA|IntS11-PA	0.9992	FBpp0084842 type=protein; loc=3R:join(29745470..29745683,29745763..29746737,29746793..29747397); ID=FBpp0084842; name=IntS11-PA; parent=FBgn0039691,FBtr0085476; dbxref=FlyBase:FBpp0084842,FlyBase_Annotation_IDs:CG1972-PA,GB_protein:AAF56931.1,REFSEQ:NP_651721,GB_protein:AAF56931,FlyMine:FBpp0084842,modMine:FBpp0084842; MD5=ef68ca907f7d783366000ce6e82bc320; length=597; release=r6.09; species=Dmel;	3.5	2	0.04	AIAPILLEDMR+VLIPVFALGR
373	FBpp0079328|FBgn0010265|CG13389-PA|RpS13-PA FBpp0099990|FBgn0010265|CG13389-PB|RpS13-PB FBpp0312104|FBgn0010265|CG13389-PC|RpS13-PC	0.9992	FBpp0079328 type=protein; loc=2L:complement(join(8364541..8364563,8364188..8364315,8363821..8364125)); ID=FBpp0079328; name=RpS13-PA; parent=FBgn0010265,FBtr0079724; dbxref=FlyBase:FBpp0079328,GB_protein:AAF52649.1,FlyBase_Annotation_IDs:CG13389-PA,REFSEQ:NP_476938,GB_protein:AAF52649; MD5=64e6acba0b4cb2697fd1862d9d26fa02; length=151; release=r6.09; species=Dmel;;FBpp0099990 type=protein; loc=2L:…	17.9	2	0.03	GISQSALPYR+SVGLKPDIPEDLYHMIK
372	FBpp0077396|FBgn0031452|CG2843-PA|Cwc25-PA	0.9992	FBpp0077396 type=protein; loc=2L:join(2745199..2745216,2745272..2745494,2745557..2746881); ID=FBpp0077396; name=Cwc25-PA; parent=FBgn0031452,FBtr0077712; dbxref=FlyBase:FBpp0077396,FlyBase_Annotation_IDs:CG2843-PA,GB_protein:AAF51219.1,REFSEQ:NP_608705,GB_protein:AAF51219,FlyMine:FBpp0077396,modMine:FBpp0077396; MD5=be274c0291917c29a5ea57d8c16f5c53; length=521; release=r6.09; species=Dmel;	4.4	2	0.04	NVQSNEQVDIQR+SFETLQAEESR
371	FBpp0076848|FBgn0035600|CG4769-PA|Cyt-c1-PA FBpp0297223|FBgn0035600|CG4769-PB|Cyt-c1-PB	0.9992	FBpp0076848 type=protein; loc=3L:join(5360340..5360411,5360692..5360739,5360877..5361025,5361493..5361625,5361695..5361988,5362103..5362330); ID=FBpp0076848; name=Cyt-c1-PA; parent=FBgn0035600,FBtr0077144; dbxref=FlyBase:FBpp0076848,FlyBase_Annotation_IDs:CG4769-PA,GB_protein:AAF50785.1,REFSEQ:NP_647958,GB_protein:AAF50785,FlyMine:FBpp0076848,modMine:FBpp0076848; MD5=fbe46bfe8a882962625e32b223365…	9.1	2	0.03	GLFDALDHQSVR+LSDYFPSPYPNEEAAR
376	FBpp0072687|FBgn0026372|CG7977-PA|RpL23A-PA	0.9991	FBpp0072687 type=protein; loc=3L:complement(join(1668596..1668626,1667809..1668221,1667346..1667735)); ID=FBpp0072687; name=RpL23A-PA; parent=FBgn0026372,FBtr0072805; dbxref=FlyBase:FBpp0072687,FlyBase_Annotation_IDs:CG7977-PA,GB_protein:AAF47545.1,REFSEQ:NP_523886,GB_protein:AAF47545,FlyMine:FBpp0072687,modMine:FBpp0072687; MD5=72c109ba1880501fee25f5f1a556a4f0; length=277; release=r6.09; species…	8.7	2	0.04	DYDALDIANK+IEDNNTLVFLTHLR
377	FBpp0290694|FBgn0027948|CG5000-PB|msps-PB FBpp0290695|FBgn0027948|CG5000-PC|msps-PC FBpp0293341|FBgn0027948|CG5000-PD|msps-PD FBpp0293342|FBgn0027948|CG5000-PE|msps-PE FBpp0293343|FBgn0027948|CG5000-PF|msps-PF	0.999	FBpp0290694 type=protein; loc=3R:join(16052145..16052833,16052889..16052959,16053024..16053343,16053403..16055936,16055996..16056233,16056292..16056791,16057552..16057965,16058029..16058218,16058291..16058544,16058604..16058934,16059002..16059175,16059243..16059375,16059461..16059684,16059739..16059819); ID=FBpp0290694; name=msps-PB; parent=FBgn0027948,FBtr0301479; dbxref=REFSEQ:NP_001163627,GB_p…	1.4	2	0.04	AAINELAAIIEAPEK+VDIAPQITEALLK
379a	FBpp0082316|FBgn0004237|CG12749-PA|Hrb87F-PA FBpp0289817|FBgn0004237|CG12749-PC|Hrb87F-PC FBpp0302741|FBgn0004237|CG12749-PD|Hrb87F-PD FBpp0306562|FBgn0004237|CG12749-PE|Hrb87F-PE	0.9989	FBpp0082316 type=protein; loc=3R:complement(join(13660340..13660387,13658637..13659648,13658467..13658564)); ID=FBpp0082316; name=Hrb87F-PA; parent=FBgn0004237,FBtr0082851; dbxref=FlyBase:FBpp0082316,FlyBase_Annotation_IDs:CG12749-PA,GB_protein:AAF54967.1,REFSEQ:NP_476807,GB_protein:AAF54967,FlyMine:FBpp0082316,modMine:FBpp0082316; MD5=1d07be69479a573a56608e31e9576694; length=385; release=r6.09; …	8.3	2	0.04	LFIGGLDYR+NSNFGNNRPAPYSQGGGGGGFNK
378	FBpp0075282|FBgn0263599|CG5931-PA|l(3)72Ab-PA	0.9989	FBpp0075282 type=protein; loc=3L:complement(join(15967708..15967752,15966916..15967611,15962115..15966858,15961876..15962050,15961538..15961820,15960994..15961479)); ID=FBpp0075282; name=l(3)72Ab-PA; parent=FBgn0263599,FBtr0075527; dbxref=FlyBase:FBpp0075282,FlyBase_Annotation_IDs:CG5931-PA,GB_protein:AAF49564.4,REFSEQ:NP_648818,GB_protein:AAF49564,FlyMine:FBpp0075282,modMine:FBpp0075282; MD5=e2f…	1.4	2	0.04	ANSNLVLQADVR+GDAEDGGAAAAGQVAGVR
381	FBpp0079751|FBgn0032329|CG16840-PA|Art8-PA	0.9988	FBpp0079751 type=protein; loc=2L:complement(join(11010954..11010992,11009911..11010897)); ID=FBpp0079751; name=Art8-PA; parent=FBgn0032329,FBtr0080162; dbxref=FlyBase:FBpp0079751,FlyBase_Annotation_IDs:CG16840-PA,GB_protein:AAF53052.2,REFSEQ:NP_609478,GB_protein:AAF53052,FlyMine:FBpp0079751,modMine:FBpp0079751; MD5=25b3b40a79a91f7a47bed50d9291f780; length=341; release=r6.09; species=Dmel;	7	2	0.03	QEAYYNAILGNK+VEEFVLPAEAEK
380	FBpp0073459|FBgn0030365|CG1796-PA|Tango4-PA	0.9988	FBpp0073459 type=protein; loc=X:join(12021160..12021278,12021338..12022667); ID=FBpp0073459; name=Tango4-PA; parent=FBgn0030365,FBtr0073622; dbxref=FlyBase:FBpp0073459,FlyBase_Annotation_IDs:CG1796-PA,GB_protein:AAF48133.1,REFSEQ:NP_572778,GB_protein:AAF48133,FlyMine:FBpp0073459,modMine:FBpp0073459; MD5=55995a65b5afe1c1f6fa537076d5b996; length=482; release=r6.09; species=Dmel;	8.1	2	0.04	THDLFVSNQGNLPEIDER+TLAITDGSATDAASGAGSLVK
261b	FBpp0084026|FBgn0003134|CG6593-PA|Pp1alpha-96A-PA FBpp0306442|FBgn0003134|CG6593-PB|Pp1alpha-96A-PB	0.9987	FBpp0084026 type=protein; loc=3R:join(24518659..24518707,24518844..24519192,24519596..24519881,24519940..24520087,24520343..24520494); ID=FBpp0084026; name=Pp1alpha-96A-PA; parent=FBgn0003134,FBtr0084642; dbxref=FlyBase:FBpp0084026,FlyBase_Annotation_IDs:CG6593-PA,GB_protein:AAF56306.1,REFSEQ:NP_524484,GB_protein:AAF56306,FlyMine:FBpp0084026,modMine:FBpp0084026; MD5=bdec996ce6ac233ff52e833f314438…	7	2	0.03	AHQVVEDGYEFFAK+YAENFFLLR
384	FBpp0074641|FBgn0036932|CG14184-PA|CG14184-PA FBpp0291561|FBgn0036932|CG14184-PB|CG14184-PB	0.9986	FBpp0074641 type=protein; loc=3L:complement(join(20028872..20028952,20028646..20028809,20028245..20028378,20028115..20028185,20027967..20028059)); ID=FBpp0074641; name=CG14184-PA; parent=FBgn0036932,FBtr0074872; dbxref=FlyBase:FBpp0074641,FlyBase_Annotation_IDs:CG14184-PA,GB_protein:AAF49076.1,REFSEQ:NP_649173,GB_protein:AAF49076,FlyMine:FBpp0074641,modMine:FBpp0074641; MD5=fc05f306cef9082f1334ee…	13.3	2	0.04	EAVVVPFR+SNSDGLSTDYAHSLPK
385	FBpp0084813|FBgn0039674|CG1907-PA|CG1907-PA	0.9985	FBpp0084813 type=protein; loc=3R:join(29619531..29619650,29619722..29620555); ID=FBpp0084813; name=CG1907-PA; parent=FBgn0039674,FBtr0085447; dbxref=FlyBase:FBpp0084813,FlyBase_Annotation_IDs:CG1907-PA,GB_protein:AAF56907.1,REFSEQ:NP_651703,GB_protein:AAF56907,FlyMine:FBpp0084813,modMine:FBpp0084813; MD5=ca52c17e788e1c28a5fc7e0ce0bef92f; length=317; release=r6.09; species=Dmel;	8.8	2	0.03	EGPLALYQGIGAALLR+LGMYTYLNDLFR
386a	FBpp0076643|FBgn0001104|CG10060-PA|Galphai-PA	0.9984	FBpp0076643 type=protein; loc=3L:complement(join(6979518..6979638,6974002..6974473,6973838..6973932,6973590..6973778,6973343..6973533)); ID=FBpp0076643; name=Galphai-PA; parent=FBgn0001104,FBtr0076934; dbxref=FlyBase:FBpp0076643,FlyBase_Annotation_IDs:CG10060-PA,GB_protein:AAF50626.1,REFSEQ:NP_477502,GB_protein:AAF50626,FlyMine:FBpp0076643,modMine:FBpp0076643; MD5=2b71ed52268d723ca2114a08a67481e2…	7.3	2	0.04	IAQPNYIPTQQDVLR+LLLLGAGESGK
388	FBpp0078273|FBgn0037374|CG10978-PB|jagn-PB FBpp0078274|FBgn0037374|CG10978-PA|jagn-PA	0.9982	FBpp0078273 type=protein; loc=3R:join(5779428..5779516,5779800..5780172,5780235..5780366); ID=FBpp0078273; name=jagn-PB; parent=FBgn0037374,FBtr0078624; dbxref=GB_protein:AAF51956.1,FlyBase:FBpp0078273,FlyBase_Annotation_IDs:CG10978-PB,REFSEQ:NP_731002,GB_protein:AAF51956; MD5=14b0e904991911ef8fadd62c3dbf6269; length=197; release=r6.09; species=Dmel;;FBpp0078274 type=protein; loc=3R:join(5779428.…	14.2	2	0.04	GGPMVAGTDGNDFEFR+VAGTYQISLLNK
390	FBpp0288789|FBgn0261279|CG42250-PC|lqfR-PC FBpp0288790|FBgn0261279|CG42250-PD|lqfR-PD	0.9981	FBpp0288789 type=protein; loc=3R:join(22411585..22411637,22412649..22412850,22412910..22413279,22413361..22413457,22413520..22414277,22418109..22418578); ID=FBpp0288789; name=lqfR-PC; parent=FBgn0261279,FBtr0299515; dbxref=FlyBase_Annotation_IDs:CG42250-PC,FlyBase:FBpp0288789,REFSEQ:NP_732734,GB_protein:AAF55990,FlyMine:FBpp0288789,modMine:FBpp0288789; MD5=236829346379fba1c883cb730952814f; length…	4.5	2	0.03	ELIDFIQDDDR+TLNSAAVIVDDDDDFNPR
389	FBpp0072041|FBgn0262619|CG5602-PA|DNA-ligI-PA	0.9981	FBpp0072041 type=protein; loc=2R:join(23890596..23890612,23890670..23890732,23890788..23891078,23891139..23891771,23891827..23892452,23892506..23893119); ID=FBpp0072041; name=DNA-ligI-PA; parent=FBgn0262619,FBtr0072132; dbxref=FlyBase:FBpp0072041,FlyBase_Annotation_IDs:CG5602-PA,GB_protein:AAF47090.3,REFSEQ:NP_611843,GB_protein:AAF47090,FlyMine:FBpp0072041,modMine:FBpp0072041; MD5=0b59cd846cca37c…	3.9	2	0.04	EDVENYDPSADSYHPLK+SSTQMEMEDEFY
391	FBpp0082062|FBgn0086134|CG5266-PA|Prosalpha2-PA	0.998	FBpp0082062 type=protein; loc=3R:join(12431441..12431481,12431584..12431660,12431746..12432001,12432067..12432222,12432287..12432461); ID=FBpp0082062; name=Prosalpha2-PA; parent=FBgn0086134,FBtr0082590; dbxref=FlyBase:FBpp0082062,FlyBase_Annotation_IDs:CG5266-PA,GB_protein:AAF54814.1,REFSEQ:NP_524328,GB_protein:AAF54814,FlyMine:FBpp0082062,modMine:FBpp0082062; MD5=af9c5e4c69e67ef7aec6e097041ebc22…	10.3	2	0.03	EPIPVSQLVQR+YSFSLTTFSPSGK
393	FBpp0288917|FBgn0259174|CG7555-PD|Nedd4-PE FBpp0288920|FBgn0259174|CG7555-PB|Nedd4-PF FBpp0288921|FBgn0259174|CG42279-PG|Nedd4-PG FBpp0288922|FBgn0259174|CG42279-PI|Nedd4-PI FBpp0288923|FBgn0259174|CG42279-PH|Nedd4-PH FBpp0289746|FBgn0259174|CG42279-PJ|Nedd4-PJ FBpp0289747|FBgn0259174|CG42279-PK|Nedd4-PK FBpp0304227|FBgn0259174|CG42279-PL|Nedd4-PL FBpp0304228|FBgn0259174|CG42279-PM|Nedd4-PM	0.9979	FBpp0288917 type=protein; loc=3L:join(17534488..17534562,17538662..17538744,17538814..17538895,17539456..17539494,17539567..17539727,17540691..17540838,17540902..17541026,17541301..17541403,17543505..17543612,17543764..17544001,17544060..17544184,17544256..17544397,17544461..17544617,17544677..17544970,17545035..17545433,17545508..17545610); ID=FBpp0288917; name=Nedd4-PE; parent=FBgn0259174,FBtr0…	3.5	2	0.03	ELYGSNGPQMFTIEK+LDLPPYEGYLQLK
392	FBpp0084271|FBgn0040212|CG4625-PA|Dhap-at-PA FBpp0303400|FBgn0040212|CG4625-PB|Dhap-at-PB FBpp0303401|FBgn0040212|CG4625-PC|Dhap-at-PC	0.9979	FBpp0084271 type=protein; loc=3R:complement(join(25488524..25489088,25486995..25488271,25486604..25486936)); ID=FBpp0084271; name=Dhap-at-PA; parent=FBgn0040212,FBtr0084897; dbxref=FlyBase:FBpp0084271,FlyBase_Annotation_IDs:CG4625-PA,GB_protein:AAF56473.2,REFSEQ:NP_525010,GB_protein:AAF56473,FlyMine:FBpp0084271,modMine:FBpp0084271; MD5=75f877ad7c0d16118dcf6a8eab95accd; length=724; release=r6.09; …	3.5	2	0.04	EFNPQVAYEFEK+NIIAPGNEASMTR
395	FBpp0079752|FBgn0015756|CG6141-PA|RpL9-PA FBpp0079753|FBgn0015756|CG6141-PB|RpL9-PB FBpp0309201|FBgn0015756|CG6141-PC|RpL9-PC	0.9974	FBpp0079752 type=protein; loc=2L:complement(join(11003511..11003751,11002907..11003238)); ID=FBpp0079752; name=RpL9-PA; parent=FBgn0015756,FBtr0080163; dbxref=FlyBase:FBpp0079752,FlyBase_Annotation_IDs:CG6141-PA,GB_protein:AAF53048.2,REFSEQ:NP_477161,GB_protein:AAF53048; MD5=34fd4750956f462f757b4355f18215dd; length=190; release=r6.09; species=Dmel;;FBpp0079753 type=protein; loc=2L:complement(join…	13.7	2	0.04	FLDGLYVSEK+VEMAPGVTVVNSTAQK
396	FBpp0074055|FBgn0262734|CG4429-PA|Rbp2-PA FBpp0074056|FBgn0262734|CG4429-PB|Rbp2-PB FBpp0089381|FBgn0262734|CG4429-PC|Rbp2-PC FBpp0310225|FBgn0262734|CG4429-PD|Rbp2-PD FBpp0310226|FBgn0262734|CG4429-PE|Rbp2-PE	0.9966	FBpp0074055 type=protein; loc=X:join(16448698..16448729,16449874..16450179,16450314..16450501,16451275..16451559,16451919..16452085); ID=FBpp0074055; name=Rbp2-PA; parent=FBgn0262734,FBtr0074279; dbxref=FlyBase:FBpp0074055,FlyBase_Annotation_IDs:CG4429-PA,GB_protein:AAF48616.1,REFSEQ:NP_524959,GB_protein:AAF48616,FlyMine:FBpp0074055,modMine:FBpp0074055; MD5=a62b218a3d25dcbfe45695b96c0d393b; lengt…	6.6	2	0.03	IFQDFEVK+TIAAPINAVAETK
397a	FBpp0076152|FBgn0010408|CG3395-PA|RpS9-PA FBpp0076154|FBgn0010408|CG3395-PD|RpS9-PD FBpp0309532|FBgn0010408|CG3395-PE|RpS9-PE	0.9962	FBpp0076152 type=protein; loc=3L:complement(join(9511056..9511278,9510465..9510651,9509981..9510158)); ID=FBpp0076152; name=RpS9-PA; parent=FBgn0010408,FBtr0076423; dbxref=FlyBase:FBpp0076152,FlyBase_Annotation_IDs:CG3395-PA,GB_protein:AAF50249.1,REFSEQ:NP_524004,GB_protein:AAF50249; MD5=7752e85d52003f2a9702c19d0b7cfb88; length=195; release=r6.09; species=Dmel;;FBpp0076154 type=protein; loc=3L:co…	9.7	2	0.04	ELLTLDEK+QVVNIPSFVVR
398	FBpp0081445|FBgn0037653|CG11982-PA|CG11982-PA	0.9961	FBpp0081445 type=protein; loc=3R:9006714..9007856; ID=FBpp0081445; name=CG11982-PA; parent=FBgn0037653,FBtr0081965; dbxref=FlyBase:FBpp0081445,FlyBase_Annotation_IDs:CG11982-PA,GB_protein:AAF54321.1,REFSEQ:NP_649859,GB_protein:AAF54321,FlyMine:FBpp0081445,modMine:FBpp0081445; MD5=577783f3e174051937346b86031f6832; length=380; release=r6.09; species=Dmel;	8.2	2	0.04	GSSSSGSQVNVESLR+INEIPNVQINAEEVNR
399	FBpp0077147|FBgn0027609|CG15437-PA|morgue-PA	0.9958	FBpp0077147 type=protein; loc=2L:complement(join(4444464..4444607,4443070..4444401)); ID=FBpp0077147; name=morgue-PA; parent=FBgn0027609,FBtr0077457; dbxref=FlyBase:FBpp0077147,FlyBase_Annotation_IDs:CG15437-PA,GB_protein:AAF51013.1,REFSEQ:NP_608833,GB_protein:AAF51013,FlyMine:FBpp0077147,modMine:FBpp0077147; MD5=a5093a958c95bddc9c49d62c7a82ea95; length=491; release=r6.09; species=Dmel;	6.3	2	0.04	AINPFLLPIK+GEANLLNSYESEGISAIPLDR
401	FBpp0075104|FBgn0025582|CG9677-PA|Int6-PA	0.9954	FBpp0075104 type=protein; loc=3L:complement(join(16786744..16786833,16786257..16786649,16785346..16786170)); ID=FBpp0075104; name=Int6-PA; parent=FBgn0025582,FBtr0075345; dbxref=FlyBase:FBpp0075104,FlyBase_Annotation_IDs:CG9677-PA,GB_protein:AAF49412.1,REFSEQ:NP_477385,GB_protein:AAF49412,FlyMine:FBpp0075104,modMine:FBpp0075104; MD5=65d76ad41ba7bda5d6bd5ed4d6c7a92c; length=435; release=r6.09; spe…	7.1	2	0.04	LGHVVMGTQPLSPYQQLVEK+QLQNEVAPIMK
405	FBpp0070866|FBgn0029864|CG15894-PA|CG15894-PA FBpp0111868|FBgn0029864|CG15894-PB|CG15894-PB FBpp0308817|FBgn0029864|CG15894-PC|CG15894-PC FBpp0308818|FBgn0029864|CG15894-PD|CG15894-PD	0.9941	FBpp0070866 type=protein; loc=X:join(6320489..6320998,6321820..6321969,6323689..6325990,6326053..6327598,6327664..6327730,6327797..6327853); ID=FBpp0070866; name=CG15894-PA; parent=FBgn0029864,FBtr0070901; dbxref=FlyBase:FBpp0070866,FlyBase_Annotation_IDs:CG15894-PA,GB_protein:AAF46154.1,REFSEQ:NP_572314,GB_protein:AAF46154,FlyMine:FBpp0070866,modMine:FBpp0070866; MD5=2e6e14d5a86888daa511faa0a6da…	2.7	2	0.04	APPASAQPVAPGTQITATQLAAAAAALRPVAQRR+RLLFATR
407	FBpp0071212|FBgn0011661|CG10701-PD|Moe-PD FBpp0071213|FBgn0011661|CG10701-PB|Moe-PB FBpp0071214|FBgn0011661|CG10701-PA|Moe-PA FBpp0071215|FBgn0011661|CG10701-PC|Moe-PC FBpp0089231|FBgn0011661|CG10701-PE|Moe-PE FBpp0089232|FBgn0011661|CG10701-PF|Moe-PF FBpp0089233|FBgn0011661|CG10701-PG|Moe-PG FBpp0089234|FBgn0011661|CG10701-PH|Moe-PH FBpp0089235|FBgn0011661|CG10701-PI|Moe-PI FBpp0089236|FBgn00116…	0.9938	FBpp0071212 type=protein; loc=X:complement(join(8880292..8880306,8876573..8876752,8875094..8875860,8874512..8874899,8874189..8874401,8873947..8874111)); ID=FBpp0071212; name=Moe-PD; parent=FBgn0011661,FBtr0071269; dbxref=FlyBase:FBpp0071212,FlyBase_Annotation_IDs:CG10701-PD,GB_protein:AAF46415.2,REFSEQ:NP_525082,GB_protein:AAF46415; MD5=d6c242ff784024c0f1a1aa08a0168ae5; length=575; release=r6.09;…	4.3	2	0.04	APDFMFFAPR+KAPDFMFFAPR+KPDTIDVQQMK
408	FBpp0076891|FBgn0031174|CG1486-PA|CG1486-PA FBpp0076892|FBgn0031174|CG1486-PB|CG1486-PB	0.9935	FBpp0076891 type=protein; loc=X:join(21324461..21324571,21324710..21325822,21325889..21326170,21326228..21326743,21326803..21326996,21327061..21327403); ID=FBpp0076891; name=CG1486-PA; parent=FBgn0031174,FBtr0077190; dbxref=FlyBase:FBpp0076891,FlyBase_Annotation_IDs:CG1486-PA,GB_protein:AAF50832.1,REFSEQ:NP_608450,GB_protein:AAF50832,FlyMine:FBpp0076891,modMine:FBpp0076891; MD5=fed889483a1b492110…	4.6	2	0.03	ETAEGLKPLEK+GIEAVTADLQR+SLNLTQGVVESTENIYK
409	FBpp0072427|FBgn0027587|CG7028-PA|CG7028-PA FBpp0303824|FBgn0027587|CG7028-PB|CG7028-PB FBpp0311155|FBgn0027587|CG7028-PC|CG7028-PC FBpp0311156|FBgn0027587|CG7028-PD|CG7028-PD FBpp0311157|FBgn0027587|CG7028-PE|CG7028-PE	0.9934	FBpp0072427 type=protein; loc=3L:complement(join(211292..211308,210815..211219,209784..210738,209450..209713,209142..209374,208971..209079,208372..208908,208114..208317)); ID=FBpp0072427; name=CG7028-PA; parent=FBgn0027587,FBtr0072528; dbxref=FlyBase:FBpp0072427,FlyBase_Annotation_IDs:CG7028-PA,GB_protein:AAF47349.1,REFSEQ:NP_612010,GB_protein:AAF47349,FlyMine:FBpp0072427,modMine:FBpp0072427; MD5…	3.4	2	0.04	DLLENMFALDPAK+SLQQELIADQNLPDDQHR
410a	FBpp0303361|FBgn0263998|CG43741-PA|Ack-like-PA FBpp0303363|FBgn0263998|CG43741-PD|Ack-like-PD	0.9932	FBpp0303361 type=protein; loc=2R:complement(join(13152619..13152622,13151367..13151436,13150889..13151288,13149750..13150832,13148953..13149683,13148671..13148890,13143375..13144688,13143126..13143317)); ID=FBpp0303361; name=Ack-like-PA; parent=FBgn0263998,FBtr0330329; dbxref=FlyBase_Annotation_IDs:CG43741-PA,FlyBase:FBpp0303361,REFSEQ:NP_477086,GB_protein:AAG22275; MD5=d25b335598346f60b2a556e874…	1.6	2	0.04	EGLEAYNSLIER+QGDIISVLDR
441	FBpp0087608|FBgn0025286|CG1821-PA|RpL31-PA FBpp0087609|FBgn0025286|CG1821-PC|RpL31-PC FBpp0087610|FBgn0025286|CG1821-PB|RpL31-PB	0.993	FBpp0087608 type=protein; loc=2R:join(9587483..9587706,9587777..9587927); ID=FBpp0087608; name=RpL31-PA; parent=FBgn0025286,FBtr0088525; dbxref=FlyBase:FBpp0087608,FlyBase_Annotation_IDs:CG1821-PA,GB_protein:AAM71073.1,REFSEQ:NP_724804,GB_protein:AAM71073,FlyMine:FBpp0087608,modMine:FBpp0087608; MD5=c0c2c61de126706eeb326248c8db3bbb; length=124; release=r6.09; species=Dmel;;FBpp0087609 type=protei…	11.3	2	0.04	LYTYVTYVPVSTFK
439	FBpp0086718|FBgn0013770|CG6692-PA|Cp1-PA FBpp0086719|FBgn0013770|CG6692-PC|Cp1-PC FBpp0292990|FBgn0013770|CG6692-PD|Cp1-PD FBpp0308977|FBgn0013770|CG6692-PE|Cp1-PE	0.993	FBpp0086718 type=protein; loc=2R:join(13962238..13962336,13966755..13966969,13967030..13967741); ID=FBpp0086718; name=Cp1-PA; parent=FBgn0013770,FBtr0087592; dbxref=GB_protein:AAF58311.1,FlyBase:FBpp0086718,FlyBase_Annotation_IDs:CG6692-PA,REFSEQ:NP_725347,GB_protein:AAF58311,FlyMine:FBpp0086718,modMine:FBpp0086718; MD5=80198f2033507b9f20bf9a42a17d717b; length=341; release=r6.09; species=Dmel;;FB…	4.4	2	0.04	GFTDIPQGDEK
438	FBpp0086428|FBgn0034051|CG8295-PA|Mlf-PA FBpp0086429|FBgn0034051|CG8295-PB|Mlf-PB FBpp0086430|FBgn0034051|CG8295-PC|Mlf-PC FBpp0089346|FBgn0034051|CG8295-PD|Mlf-PD FBpp0291359|FBgn0034051|CG8295-PE|Mlf-PE FBpp0297604|FBgn0034051|CG8295-PF|Mlf-PF FBpp0297605|FBgn0034051|CG8295-PG|Mlf-PG FBpp0297606|FBgn0034051|CG8295-PH|Mlf-PH	0.993	FBpp0086428 type=protein; loc=2R:complement(join(15939910..15939965,15939037..15939257,15938447..15938978,15936460..15936580)); ID=FBpp0086428; name=Mlf-PA; parent=FBgn0034051,FBtr0087292; dbxref=FlyBase:FBpp0086428,FlyBase_Annotation_IDs:CG8295-PA,GB_protein:AAF58093.2,REFSEQ:NP_523753,GB_protein:AAF58093,FlyMine:FBpp0086428,modMine:FBpp0086428; MD5=0405b49e115ff54c4f2c946c5fbe8f43; length=309; …	5.9	2	0.04	QEFINLEEGEAEQFDR
437	FBpp0085811|FBgn0034398|CG15098-PA|CG15098-PA	0.993	FBpp0085811 type=protein; loc=2R:complement(join(18834476..18834662,18834311..18834396,18833965..18834118,18833651..18833784)); ID=FBpp0085811; name=CG15098-PA; parent=FBgn0034398,FBtr0086629; dbxref=GB_protein:AAF57628.1,FlyBase:FBpp0085811,FlyBase_Annotation_IDs:CG15098-PA,GB_protein:AAF57628.2,REFSEQ:NP_611379,GB_protein:AAF57628,FlyMine:FBpp0085811,modMine:FBpp0085811; MD5=a081f227ca6f447de7d…	11.8	2	0.04	EIQRPLIPQPTQQTNSYPSYTK
436	FBpp0085375|FBgn0259978|CG8390-PA|vlc-PA FBpp0085376|FBgn0259978|CG8390-PB|vlc-PB FBpp0085377|FBgn0259978|CG8390-PC|vlc-PC FBpp0289729|FBgn0259978|CG8390-PE|vlc-PE FBpp0289730|FBgn0259978|CG8390-PF|vlc-PF FBpp0300185|FBgn0259978|CG8390-PG|vlc-PG FBpp0300186|FBgn0259978|CG8390-PH|vlc-PH FBpp0300187|FBgn0259978|CG8390-PI|vlc-PI	0.993	FBpp0085375 type=protein; loc=2R:join(5702878..5702947,5703051..5704216,5704286..5704382,5704435..5704919); ID=FBpp0085375; name=vlc-PA; parent=FBgn0259978,FBtr0086039; dbxref=FlyBase:FBpp0085375,FlyBase_Annotation_IDs:CG8390-PA,GB_protein:AAF57316.2,REFSEQ:NP_524868,GB_protein:AAF57316,FlyMine:FBpp0085375,modMine:FBpp0085375; MD5=126da9d2d57c466485bfde077bfd6600; length=605; release=r6.09; speci…	2.6	2	0.04	GQVEIDSLQGSELAR
423	FBpp0078575|FBgn0051523|CG31523-PC|CG31523-PC FBpp0078576|FBgn0051523|CG31523-PB|CG31523-PB FBpp0078577|FBgn0051523|CG31523-PA|CG31523-PA FBpp0078578|FBgn0051523|CG31523-PD|CG31523-PD FBpp0307410|FBgn0051523|CG31523-PE|CG31523-PE FBpp0307411|FBgn0051523|CG31523-PF|CG31523-PF FBpp0311363|FBgn0051523|CG31523-PG|CG31523-PG	0.993	FBpp0078575 type=protein; loc=3R:complement(join(4468464..4468524,4468214..4468404,4468066..4468146,4467844..4468006,4467632..4467768,4467294..4467572,4466691..4466843)); ID=FBpp0078575; name=CG31523-PC; parent=FBgn0051523,FBtr0078935; dbxref=FlyBase:FBpp0078575,FlyBase_Annotation_IDs:CG31523-PC,GB_protein:AAN13326.2,REFSEQ:NP_730848,GB_protein:AAN13326; MD5=7ddb4c343f17a1fd862a44b222028f32; leng…	6.5	2	0.04	EGVLSNNDAIFNPDSSSSSLHQR
418	FBpp0074599|FBgn0024814|CG6948-PA|Clc-PA FBpp0290037|FBgn0024814|CG6948-PB|Clc-PB FBpp0290348|FBgn0024814|CG6948-PC|Clc-PC FBpp0305007|FBgn0024814|CG6948-PD|Clc-PD	0.993	FBpp0074599 type=protein; loc=3L:20242798..20243457; ID=FBpp0074599; name=Clc-PA; parent=FBgn0024814,FBtr0074830; dbxref=FlyBase:FBpp0074599,FlyBase_Annotation_IDs:CG6948-PA,GB_protein:AAF49047.1,REFSEQ:NP_524178,GB_protein:AAF49047,FlyMine:FBpp0074599,modMine:FBpp0074599; MD5=bd747aa55b4cb93542d90ad487ba6d8e; length=219; release=r6.09; species=Dmel;;FBpp0290037 type=protein; loc=3L:20242798..202…	5.5	2	0.02	EDVDPAAEFLAR
412	FBpp0070389|FBgn0040389|CG14048-PA|mRpL14-PA FBpp0305877|FBgn0040389|CG14048-PB|mRpL14-PB	0.993	FBpp0070389 type=protein; loc=X:complement(2344050..2344535); ID=FBpp0070389; name=mRpL14-PA; parent=FBgn0040389,FBtr0070405; dbxref=FlyBase:FBpp0070389,FlyBase_Annotation_IDs:CG14048-PA,GB_protein:AAF45775.1,REFSEQ:NP_525048,GB_protein:AAF45775,FlyMine:FBpp0070389,modMine:FBpp0070389; MD5=8ae94cf2e27fdf27c84ab3538d463db6; length=161; release=r6.09; species=Dmel;;FBpp0305877 type=protein; loc=X:c…	11.8	2	0.02	FDSNNLVLIDDNGSPLGTR
411	FBpp0070150|FBgn0002579|CG7622-PA|RpL36-PA FBpp0070151|FBgn0002579|CG7622-PB|RpL36-PB FBpp0070152|FBgn0002579|CG7622-PD|RpL36-PD FBpp0070153|FBgn0002579|CG7622-PC|RpL36-PC FBpp0311481|FBgn0002579|CG7622-PE|RpL36-PE	0.993	FBpp0070150 type=protein; loc=X:complement(join(628751..628873,628462..628686)); ID=FBpp0070150; name=RpL36-PA; parent=FBgn0002579,FBtr0070155; dbxref=FlyBase:FBpp0070150,FlyBase_Annotation_IDs:CG7622-PA,GB_protein:AAN09019.1,REFSEQ:NP_476629,GB_protein:AAN09019,FlyMine:FBpp0070150,modMine:FBpp0070150; MD5=07d6ac80b0a55f89b7db46bd5820d6f9; length=115; release=r6.09; species=Dmel;;FBpp0070151 type…	9.6	2	0.03	EELSNILTQLR
445	FBpp0075702|FBgn0002466|CG10522-PA|sti-PA FBpp0304889|FBgn0002466|CG10522-PB|sti-PB	0.9926	FBpp0075702 type=protein; loc=3L:complement(join(12514382..12514667,12513881..12514125,12513474..12513824,12512035..12513402,12510301..12511803,12510029..12510224,12508357..12509972)); ID=FBpp0075702; name=sti-PA; parent=FBgn0002466,FBtr0075970; dbxref=FlyBase:FBpp0075702,FlyBase_Annotation_IDs:CG10522-PA,GB_protein:AAF49907.2,REFSEQ:NP_648584,GB_protein:AAF49907,FlyMine:FBpp0075702,modMine:FBpp0…	1.2	2	0.03	ADQLQTLVTK+AQVLASEIDELR
446	FBpp0072036|FBgn0024234|CG5562-PA|gbb-PA FBpp0309939|FBgn0024234|CG5562-PB|gbb-PB	0.9924	FBpp0072036 type=protein; loc=2R:23851755..23853122; ID=FBpp0072036; name=gbb-PA; parent=FBgn0024234,FBtr0072127; dbxref=FlyBase:FBpp0072036,FlyBase_Annotation_IDs:CG5562-PA,GB_protein:AAF47075.1,REFSEQ:NP_477340,GB_protein:AAF47075,FlyMine:FBpp0072036,modMine:FBpp0072036; MD5=dda5982d440e1461660690c492a45c2f; length=455; release=r6.09; species=Dmel;;FBpp0309939 type=protein; loc=2R:23851755..238…	7	2	0.04	AIDESDIIMTFLNK+ITAEEGLSDQDEDDDYER
464	FBpp0084464|FBgn0026562|CG6378-PA|SPARC-PA FBpp0306424|FBgn0026562|CG6378-PB|SPARC-PB	0.9909	FBpp0084464 type=protein; loc=3R:complement(join(26870193..26870354,26869378..26870130)); ID=FBpp0084464; name=SPARC-PA; parent=FBgn0026562,FBtr0085094; dbxref=FlyBase:FBpp0084464,FlyBase_Annotation_IDs:CG6378-PA,GB_protein:AAF56632.2,REFSEQ:NP_651509,GB_protein:AAF56632,FlyMine:FBpp0084464,modMine:FBpp0084464; MD5=d20d0440fe5a65d9b797f14e06a9bde8; length=304; release=r6.09; species=Dmel;;FBpp030…	2.3	2	0.04	HELFPIR
477	FBpp0081614|FBgn0261599|CG8495-PA|RpS29-PA FBpp0306740|FBgn0261599|CG8495-PB|RpS29-PB	0.9895	FBpp0081614 type=protein; loc=3R:join(9778135..9778196,9778619..9778718,9778777..9778785); ID=FBpp0081614; name=RpS29-PA; parent=FBgn0261599,FBtr0082136; dbxref=FlyBase:FBpp0081614,FlyBase_Annotation_IDs:CG8495-PA,GB_protein:AAF54450.1,REFSEQ:NP_649946,GB_protein:AAF54450,FlyMine:FBpp0081614,modMine:FBpp0081614; MD5=74313849e15abf84651b66029eb2c15e; length=56; release=r6.09; species=Dmel;;FBpp030…	16.1	2	0.04	EYANDIGFK
486	FBpp0073551|FBgn0261524|CG12244-PA|lic-PA	0.9872	FBpp0073551 type=protein; loc=X:join(13091483..13091541,13091612..13092002,13092089..13092221,13092284..13092486,13093160..13093378); ID=FBpp0073551; name=lic-PA; parent=FBgn0261524,FBtr0073720; dbxref=FlyBase:FBpp0073551,FlyBase_Annotation_IDs:CG12244-PA,GB_protein:AAF48223.1,REFSEQ:NP_477162,GB_protein:AAF48223,FlyMine:FBpp0073551,modMine:FBpp0073551; MD5=7f33f11c0db2c8166caacaf1cb63cd2e; lengt…	6.3	2	0.04	NTDISEFVAR+TFDIDADSLEK
494	FBpp0084188|FBgn0039302|CG11856-PA|Nup358-PA FBpp0293235|FBgn0039302|CG11856-PB|Nup358-PB	0.9856	FBpp0084188 type=protein; loc=3R:join(25249631..25249702,25250223..25253235,25253292..25256293,25256355..25256855,25256925..25257057,25257122..25258129,25258201..25258559); ID=FBpp0084188; name=Nup358-PA; parent=FBgn0039302,FBtr0084813; dbxref=GB_protein:AAF56430.1,FlyBase:FBpp0084188,FlyBase_Annotation_IDs:CG11856-PA,GB_protein:AAF56430.2,REFSEQ:NP_651361,GB_protein:AAF56430,FlyMine:FBpp0084188,…	2.5	2	0.04	IDQAFNYALK+LNSNQLITEGNR+QLEVTPVTPIVMAQPSQEMEQAVK+SFVTSTPAANSLINKPQEQTK
497	FBpp0081571|FBgn0053105|CG33105-PA|p24-2-PA FBpp0081576|FBgn0069242|CG33104-PA|eca-PA FBpp0292157|FBgn0053105|CG33105-PB|p24-2-PB	0.9853	FBpp0081571 type=protein; loc=3R:complement(join(9692567..9692699,9691903..9692504)); ID=FBpp0081571; name=p24-2-PA; parent=FBgn0053105,FBtr0082093; dbxref=FlyBase:FBpp0081571,FlyBase_Annotation_IDs:CG33105-PA,GB_protein:AAO41528.1,REFSEQ:NP_788617,GB_protein:AAO41528,FlyMine:FBpp0081571,modMine:FBpp0081571; MD5=c35398f402e39fd2c5afaa5e3a9b0778; length=244; release=r6.09; species=Dmel;;FBpp008157…	5.1	2	0.04	QLLDQVEQITK
498	FBpp0075796|FBgn0028573|CG5700-PB|prc-PB	0.985	FBpp0075796 type=protein; loc=3L:complement(join(11965106..11965177,11964805..11964863,11964635..11964738,11964408..11964572,11961049..11964351,11960454..11960994,11960264..11960389,11959122..11959893)); ID=FBpp0075796; name=prc-PB; parent=FBgn0028573,FBtr0076064; dbxref=FlyBase:FBpp0075796,FlyBase_Annotation_IDs:CG5700-PB,GB_protein:AAF49980.2,REFSEQ:NP_524658,GB_protein:AAF49980,FlyMine:FBpp007…	3.8	2	0.04	DGGTKASSQSGGIIQQSQSEVHANDK+SSTIVAPTEATPRPK+TQVSGTYSSGGTFSASAMTSDADR
504	FBpp0073492|FBgn0041203|CG1848-PA|LIMK1-PA FBpp0073493|FBgn0041203|CG1848-PC|LIMK1-PC FBpp0073494|FBgn0041203|CG1848-PD|LIMK1-PD FBpp0291044|FBgn0041203|CG1848-PE|LIMK1-PE FBpp0291045|FBgn0041203|CG1848-PF|LIMK1-PF	0.9813	FBpp0073492 type=protein; loc=X:complement(join(12589841..12590448,12587970..12589167,12586310..12587900,12585939..12586249)); ID=FBpp0073492; name=LIMK1-PA; parent=FBgn0041203,FBtr0073659; dbxref=FlyBase:FBpp0073492,FlyBase_Annotation_IDs:CG1848-PA,GB_protein:AAF48176.2,REFSEQ:NP_727621,GB_protein:AAF48176,FlyMine:FBpp0073492,modMine:FBpp0073492; MD5=241013b59f0fd037049cd32910f74426; length=1235…	6.1	2	0.04	EEAAATASSVGGAGCAAGTAAGSLNGHR+LRQATNASTTIPPAAGATAMTQLK+SAVDSEISPVEK
511	FBpp0084350|FBgn0266668|CG6095-PA|Exo84-PA FBpp0084351|FBgn0266668|CG6095-PB|Exo84-PB	0.9785	FBpp0084350 type=protein; loc=3R:complement(join(26052190..26052229,26051974..26052129,26051587..26051917,26050760..26051532,26050171..26050700,26049930..26050115)); ID=FBpp0084350; name=Exo84-PA; parent=FBgn0266668,FBtr0084977; dbxref=FlyBase:FBpp0084350,FlyBase_Annotation_IDs:CG6095-PA,GB_protein:AAF56558.1,REFSEQ:NP_651454,GB_protein:AAF56558,FlyMine:FBpp0084350,modMine:FBpp0084350; MD5=8ca7b0…	5.5	2	0.04	AESLEAESTTATEDLENSHATR+KEIEAYNETTAATLK
517	FBpp0076824|FBgn0040298|CG32417-PA|Myt1-PA	0.9751	FBpp0076824 type=protein; loc=3L:complement(join(5778587..5779541,5778379..5778524,5777958..5778322,5777764..5777899)); ID=FBpp0076824; name=Myt1-PA; parent=FBgn0040298,FBtr0077118; dbxref=FlyBase:FBpp0076824,FlyBase_Annotation_IDs:CG32417-PA,GB_protein:AAF50747.3,REFSEQ:NP_647987,GB_protein:AAF50747,FlyMine:FBpp0076824,modMine:FBpp0076824; MD5=df5d39eca0c6aa998ebec807c54ea987; length=533; releas…	4.7	2	0.03	GYVAVDNNNLNR+LGEGSFGEVFQVR
519	FBpp0078891|FBgn0027496|CG9543-PA|epsilonCOP-PA	0.9738	FBpp0078891 type=protein; loc=2L:6489191..6490111; ID=FBpp0078891; name=epsilonCOP-PA; parent=FBgn0027496,FBtr0079261; dbxref=FlyBase:FBpp0078891,FlyBase_Annotation_IDs:CG9543-PA,GB_protein:AAF52392.1,REFSEQ:NP_609037,GB_protein:AAF52392,FlyMine:FBpp0078891,modMine:FBpp0078891; MD5=a6ca088659c31a8f0ea6d2dd59429761; length=306; release=r6.09; species=Dmel;	8.5	2	0.03	EGNSTPLQALR+QQNEEDTNSVLFDAR
523	FBpp0304045|FBgn0032974|CG3651-PB|CG3651-PB FBpp0304046|FBgn0032974|CG3651-PC|CG3651-PC FBpp0304047|FBgn0032974|CG3651-PD|CG3651-PD	0.9731	FBpp0304045 type=protein; loc=2L:join(22122037..22122180,22122251..22123681,22123741..22124028,22124090..22124216,22124782..22124939); ID=FBpp0304045; name=CG3651-PB; parent=FBgn0032974,FBtr0331655; dbxref=FlyBase:FBpp0304045,FlyBase_Annotation_IDs:CG3651-PB,REFSEQ:NP_001260681,GB_protein:AGB93216; MD5=b9be2742d576308fd4f487bbd18353f7; length=715; release=r6.09; species=Dmel;;FBpp0304046 type=pro…	2.4	2	0.04	GEGADFDMNMDIIATGR
524	FBpp0083625|FBgn0038964|CG13849-PA|Nop56-PA	0.9725	FBpp0083625 type=protein; loc=3R:complement(join(22420954..22420956,22420388..22420790,22419238..22420322)); ID=FBpp0083625; name=Nop56-PA; parent=FBgn0038964,FBtr0084230; dbxref=GB_protein:AAF55992.2,FlyBase:FBpp0083625,FlyBase_Annotation_IDs:CG13849-PA,REFSEQ:NP_651040,GB_protein:AAF55992,FlyMine:FBpp0083625,modMine:FBpp0083625; MD5=7bbdbbf6ea7ecc71e53659979d1df60b; length=496; release=r6.09; s…	5	2	0.03	NLTQDQLEDLEK+YPASTVQILGAEK
526	FBpp0082177|FBgn0260962|CG7769-PA|pic-PA	0.9717	FBpp0082177 type=protein; loc=3R:join(13052409..13052469,13052623..13053034,13053237..13054161,13054226..13054577,13054641..13055835,13055892..13056288,13056351..13056431); ID=FBpp0082177; name=pic-PA; parent=FBgn0260962,FBtr0082709; dbxref=FlyBase:FBpp0082177,FlyBase_Annotation_IDs:CG7769-PA,GB_protein:AAF54901.1,REFSEQ:NP_650257,GB_protein:AAF54901,FlyMine:FBpp0082177,modMine:FBpp0082177; MD5=2…	1.4	2	0.03	DLLFILTR+LSGEIIPR
527	FBpp0079244|FBgn0032006|CG8222-PA|Pvr-PA FBpp0079245|FBgn0032006|CG8222-PB|Pvr-PB FBpp0089341|FBgn0032006|CG8222-PD|Pvr-PD FBpp0089342|FBgn0032006|CG8222-PE|Pvr-PE FBpp0290552|FBgn0032006|CG8222-PG|Pvr-PG FBpp0290553|FBgn0032006|CG8222-PH|Pvr-PH FBpp0291357|FBgn0032006|CG8222-PI|Pvr-PI FBpp0291358|FBgn0032006|CG8222-PJ|Pvr-PJ FBpp0292227|FBgn0032006|CG8222-PK|Pvr-PK FBpp0292228|FBgn0032006|CG8222…	0.9715	FBpp0079244 type=protein; loc=2L:complement(join(8230125..8230194,8228494..8229011,8228083..8228257,8226458..8226606,8226210..8226393,8225672..8226141,8225486..8225512,8225106..8225415,8224593..8225042,8224052..8224531,8223825..8223984,8223223..8223449,8222892..8223161,8222581..8222830,8222446..8222518,8222226..8222376,8221549..8222114)); ID=FBpp0079244; name=Pvr-PA; parent=FBgn0032006,FBtr007962…	1.8	2	0.03	QQYVTPTPSPR+VPYPGIDPNQELFNK
531	FBpp0083801|FBgn0024509|CG6773-PA|Sec13-PA FBpp0311988|FBgn0024509|CG6773-PB|Sec13-PB	0.9671	FBpp0083801 type=protein; loc=3R:join(23356666..23356952,23357398..23358181); ID=FBpp0083801; name=Sec13-PA; parent=FBgn0024509,FBtr0084409; dbxref=FlyBase:FBpp0083801,FlyBase_Annotation_IDs:CG6773-PA,GB_protein:AAF56128.1,REFSEQ:NP_651977,GB_protein:AAF56128,FlyMine:FBpp0083801,modMine:FBpp0083801; MD5=5555c038de46f550469c735b3f79b9db; length=356; release=r6.09; species=Dmel;;FBpp0311988 type=pr…	6.7	2	0.03	DVAWAPSIGLPR+INYESGTAIQSK
532	FBpp0075617|FBgn0036340|CG11274-PA|SRm160-PA	0.9629	FBpp0075617 type=protein; loc=3L:join(13037253..13037264,13037424..13038658,13038729..13039339,13039405..13040411); ID=FBpp0075617; name=SRm160-PA; parent=FBgn0036340,FBtr0075883; dbxref=FlyBase:FBpp0075617,FlyBase_Annotation_IDs:CG11274-PA,GB_protein:AAF49848.1,REFSEQ:NP_648627,GB_protein:AAF49848,FlyMine:FBpp0075617,modMine:FBpp0075617; MD5=a73fc35d4c1f17eefe303c4721071ac4; length=954; release=…	3.8	2	0.03	LALLLPGASGAGVINEDLEK+NKPETIIVLDEGPAVR
535a	FBpp0074569|FBgn0052529|CG32529-PA|Hers-PA FBpp0297487|FBgn0052529|CG32529-PE|Hers-PE FBpp0305208|FBgn0052529|CG32529-PI|Hers-PI	0.9593	FBpp0074569 type=protein; loc=X:join(19868410..19871593,19871812..19872444,19900616..19901488,19901868..19904218,19904286..19904445,19904509..19904677,19904739..19904958); ID=FBpp0074569; name=Hers-PA; parent=FBgn0052529,FBtr0074800; dbxref=FlyBase:FBpp0074569,FlyBase_Annotation_IDs:CG32529-PA,GB_protein:AAF49026.2,REFSEQ:NP_608360,GB_protein:AAF49026,FlyMine:FBpp0074569,modMine:FBpp0074569; MD5=…	1.8	2	0.03	EMVYAAQQQLLPEK+ETNTDTTITTTGYR+HTTSTSTTSTTSITSVKK
544	FBpp0081591|FBgn0037710|CG9393-PA|CG9393-PA FBpp0305031|FBgn0037710|CG9393-PB|CG9393-PB	0.9522	FBpp0081591 type=protein; loc=3R:complement(join(9563436..9563522,9563190..9563336,9562817..9563095,9562175..9562570,9561927..9562001)); ID=FBpp0081591; name=CG9393-PA; parent=FBgn0037710,FBtr0082113; dbxref=FlyBase:FBpp0081591,FlyBase_Annotation_IDs:CG9393-PA,GB_protein:AAF54402.1,REFSEQ:NP_649908,GB_protein:AAF54402,FlyMine:FBpp0081591,modMine:FBpp0081591; MD5=f1e0a2ba1d76cd2f0cef210933b26019; …	7.6	2	0.03	LPYLQIGNQK+TPSGTEASLTASER
545	FBpp0079453|FBgn0028479|CG4389-PB|Mtpalpha-PB FBpp0079454|FBgn0028479|CG4389-PA|Mtpalpha-PA	0.9517	FBpp0079453 type=protein; loc=2L:complement(join(9575502..9576188,9575295..9575435,9574469..9575238,9573770..9574406)); ID=FBpp0079453; name=Mtpalpha-PB; parent=FBgn0028479,FBtr0079857; dbxref=FlyBase:FBpp0079453,FlyBase_Annotation_IDs:CG4389-PB,GB_protein:AAN10697.1,REFSEQ:NP_723470,GB_protein:AAN10697,FlyMine:FBpp0079453,modMine:FBpp0079453; MD5=72fd0a1c9c90c8b03ffeef2549a1ca19; length=744; rel…	3.4	2	0.03	GFGELSATPESK+TAVQVANDLASGK
549	FBpp0079565|FBgn0004419|CG4916-PA|me31B-PA FBpp0079566|FBgn0004419|CG4916-PB|me31B-PB	0.9496	FBpp0079565 type=protein; loc=2L:join(10239536..10239585,10240492..10240591,10240680..10241058,10241133..10241780,10241846..10242048); ID=FBpp0079565; name=me31B-PA; parent=FBgn0004419,FBtr0079975; dbxref=FlyBase:FBpp0079565,FlyBase_Annotation_IDs:CG4916-PA,GB_protein:AAF52881.2,REFSEQ:NP_523533,GB_protein:AAF52881,FlyMine:FBpp0079565,modMine:FBpp0079565; MD5=13bbcdb1c57fa984e14b75f6806749fc; len…	4.7	2	0.03	ELGTEIKPIPK+ELLMGIFEK
556	FBpp0077131|FBgn0031608|CG15435-PA|CG15435-PA FBpp0311696|FBgn0031608|CG15435-PB|CG15435-PB	0.9348	FBpp0077131 type=protein; loc=2L:join(4459978..4460133,4460204..4461559); ID=FBpp0077131; name=CG15435-PA; parent=FBgn0031608,FBtr0077441; dbxref=FlyBase:FBpp0077131,FlyBase_Annotation_IDs:CG15435-PA,GB_protein:AAF51005.1,REFSEQ:NP_608838,GB_protein:AAF51005,FlyMine:FBpp0077131,modMine:FBpp0077131; MD5=608049002867f8596c01ebd8830fcaf8; length=503; release=r6.09; species=Dmel;;FBpp0311696 type=pro…	5.2	2	0.03	IQYLNVLFNK+LLNQTTTQLDGNAEQK
559	FBpp0079220|FBgn0032018|CG7806-PA|CG7806-PA	0.9333	FBpp0079220 type=protein; loc=2L:join(8311569..8311932,8312385..8314334,8314396..8315096,8315157..8316126,8316195..8316673); ID=FBpp0079220; name=CG7806-PA; parent=FBgn0032018,FBtr0079600; dbxref=FlyBase:FBpp0079220,FlyBase_Annotation_IDs:CG7806-PA,GB_protein:AAF52639.1,REFSEQ:NP_609207,GB_protein:AAF52639,FlyMine:FBpp0079220,modMine:FBpp0079220; MD5=c25708cd3da1aca6911fd8b04f860561; length=1487;…	2.8	2	0.03	ALEARGLKESKPDLLNLMSTDTDR+NSAAATLLVQQLGGLDGK
566	FBpp0300571|FBgn0053978|CG33978-PC|CG33978-PC FBpp0302584|FBgn0053978|CG33978-PE|CG33978-PE	0.9263	FBpp0300571 type=protein; loc=4:complement(join(174785..174959,174111..174164,167096..173736)); ID=FBpp0300571; name=CG33978-PC; parent=FBgn0053978,FBtr0308251; dbxref=FlyBase:FBpp0300571,FlyBase_Annotation_IDs:CG33978-PC,REFSEQ:NP_001245407,GB_protein:AFH06767; MD5=3a99d4f4cd65c54e9c951b38c3f35f4f; length=2289; release=r6.09; species=Dmel;;FBpp0302584 type=protein; loc=4:complement(join(174785..…	2.5	2	0.03	LKSNTLNYVGENQISDNTIRLIDHK+QTGNSPVVSLR+TTISSHTEVLTNIVSSTLLPK
567	FBpp0086790|FBgn0024556|CG6050-PA|EfTuM-PA FBpp0290603|FBgn0024556|CG6050-PB|EfTuM-PB	0.9246	FBpp0086790 type=protein; loc=2R:13507744..13509213; ID=FBpp0086790; name=EfTuM-PA; parent=FBgn0024556,FBtr0087670; dbxref=FlyBase:FBpp0086790,FlyBase_Annotation_IDs:CG6050-PA,GB_protein:AAF58366.1,REFSEQ:NP_524752,GB_protein:AAF58366,FlyMine:FBpp0086790,modMine:FBpp0086790; MD5=7a0e5fa7d05e880ec944f46cbdf44dd5; length=489; release=r6.09; species=Dmel;;FBpp0290603 type=protein; loc=2R:13507744..1…	8.2	2	0.03	DGNLTLGTGVVTSTLPPLTESQR+ELLTEMGYDGDKIPVVK
570	FBpp0076917|FBgn0001565|CG1666-PA|Hlc-PA FBpp0310396|FBgn0001565|CG1666-PB|Hlc-PB	0.9191	FBpp0076917 type=protein; loc=X:complement(join(21387786..21387851,21386974..21387725,21386350..21386778,21385856..21386291)); ID=FBpp0076917; name=Hlc-PA; parent=FBgn0001565,FBtr0077221; dbxref=FlyBase:FBpp0076917,FlyBase_Annotation_IDs:CG1666-PA,GB_protein:AAF50818.2,REFSEQ:NP_523434,GB_protein:AAF50818,FlyMine:FBpp0076917,modMine:FBpp0076917; MD5=4746b26ab5b49eed10f2af61c2233b44; length=560; r…	4.5	2	0.03	GSVLSFVSMK+QVNDPLMASQVDFGK
574	FBpp0085258|FBgn0032961|CG1416-PA|CG1416-PA FBpp0085259|FBgn0032961|CG1416-PB|CG1416-PB FBpp0085260|FBgn0032961|CG1416-PC|CG1416-PC	0.9106	FBpp0085258 type=protein; loc=2L:join(21758212..21758359,21758442..21759078,21759231..21759366,21760480..21760623); ID=FBpp0085258; name=CG1416-PA; parent=FBgn0032961,FBtr0085903; dbxref=GB_protein:AAF57232.2,FlyBase:FBpp0085258,FlyBase_Annotation_IDs:CG1416-PA,REFSEQ:NP_610121,GB_protein:AAF57232; MD5=7d6ac8f9345449cfe1144705006bf25e; length=354; release=r6.09; species=Dmel;;FBpp0085259 type=pro…	4	2	0.04	GGEFILYGGNVLGK
400a	FBpp0083727|FBgn0039003|CG4917-PA|wfs1-PA	0.9957	FBpp0083727 type=protein; loc=3R:complement(join(22690233..22690296,22690075..22690173,22688453..22690017,22687567..22688400)); ID=FBpp0083727; name=wfs1-PA; parent=FBgn0039003,FBtr0084334; dbxref=GB_protein:AAN13917.1,FlyBase:FBpp0083727,FlyBase_Annotation_IDs:CG4917-PA,GB_protein:AAN13917.2,REFSEQ:NP_651079,GB_protein:AAN13917,FlyMine:FBpp0083727,modMine:FBpp0083727; MD5=2ca24e7755c08ad9c36140f…	3.9	1	0.03	ELLDNSIVEPNLAK+VVAASPMDARLQDLMRGIK
404	FBpp0081544|FBgn0037707|CG16788-PA|RnpS1-PA	0.9944	FBpp0081544 type=protein; loc=3R:join(9552183..9552184,9552261..9552422,9552691..9553651); ID=FBpp0081544; name=RnpS1-PA; parent=FBgn0037707,FBtr0082066; dbxref=FlyBase:FBpp0081544,FlyBase_Annotation_IDs:CG16788-PA,GB_protein:AAF54396.2,REFSEQ:NP_649903,GB_protein:AAF54396,FlyMine:FBpp0081544,modMine:FBpp0081544; MD5=6e5e8f24104be1cb55ccc8d653e10d7d; length=374; release=r6.09; species=Dmel;	9.6	1	0.03	DHVFEIFSSFGDVK+SSSSSSSDSSSSSSSSSSDSDR
444	sp|THIO_HUMAN|	0.993	sp THIO_HUMAN	12.5	1	0.02	TAFQEALDAAGDK
443	FBpp0306261|FBgn0264751|CG44009-PA|Vti1b-PA FBpp0306262|FBgn0264751|CG44009-PB|Vti1b-PB	0.993	FBpp0306261 type=protein; loc=3R:join(18399792..18399950,18400011..18400220); ID=FBpp0306261; name=Vti1b-PA; parent=FBgn0264751,FBtr0334144; dbxref=FlyBase:FBpp0306261,FlyBase_Annotation_IDs:CG44009-PA,REFSEQ:NP_001138075,GB_protein:ACL83533; MD5=85a6a36e4963a457445cb6dbc66916f9; length=122; release=r6.09; species=Dmel;;FBpp0306262 type=protein; loc=3R:join(18399939..18399950,18400011..18400220);…	28.8	1	0.02	IILILIIILEVGILVGLLVLK
442	FBpp0292363|FBgn0261802|CG6448-PA|CG42748-PB FBpp0292364|FBgn0261802|CG6448-PB|CG42748-PC FBpp0292365|FBgn0261802|CG6448-PC|CG42748-PD FBpp0292366|FBgn0261802|CG6448-PF|CG42748-PE FBpp0292367|FBgn0261802|CG42748-PF|CG42748-PF FBpp0292368|FBgn0261802|CG42748-PH|CG42748-PH FBpp0292369|FBgn0261802|CG42748-PG|CG42748-PG FBpp0305884|FBgn0261802|CG42748-PJ|CG42748-PJ FBpp0305885|FBgn0261802|CG42748-PK|…	0.993	FBpp0292363 type=protein; loc=2L:join(22140824..22140971,22141595..22141768,22141834..22144280,22145671..22146996,22154798..22155408,22156621..22156815,22158513..22158744); ID=FBpp0292363; name=CG42748-PB; parent=FBgn0261802,FBtr0303271; dbxref=FlyBase:FBpp0292363,FlyBase:FBpp0085292,FlyBase_Annotation_IDs:CG6448-PA,FlyBase_Annotation_IDs:CG42748-PB,REFSEQ:NP_724384,GB_protein:AAF57249; MD5=613d6…	5.4	1	0.02	GAPINSSFISVASGSGLLR
440	FBpp0086974|FBgn0011227|CG8764-PA|ox-PA	0.993	FBpp0086974 type=protein; loc=2R:complement(join(12757298..12757429,12757196..12757231)); ID=FBpp0086974; name=ox-PA; parent=FBgn0011227,FBtr0087861; dbxref=FlyBase:FBpp0086974,FlyBase_Annotation_IDs:CG8764-PA,GB_protein:AAF58459.1,REFSEQ:NP_476985,GB_protein:AAF58459,FlyMine:FBpp0086974,modMine:FBpp0086974; MD5=889c9b62836606a53b03dfa7b0e04174; length=55; release=r6.09; species=Dmel;	27.3	1	0.02	ALDVTSVAIFEGINK
435	FBpp0085012|FBgn0039776|CG31022-PA|PH4alphaEFB-PA	0.993	FBpp0085012 type=protein; loc=3R:join(30474044..30474228,30479119..30479427,30479593..30479780,30483893..30484062,30484120..30484602,30484687..30484752,30485227..30485392,30485454..30485539); ID=FBpp0085012; name=PH4alphaEFB-PA; parent=FBgn0039776,FBtr0085650; dbxref=FlyBase:FBpp0085012,FlyBase_Annotation_IDs:CG31022-PA,GB_protein:AAF57053.2,REFSEQ:NP_733371,GB_protein:AAF57053,FlyMine:FBpp008501…	2.5	1	0.02	LQDTYQLDTSSVAR
434	FBpp0084995|FBgn0015222|CG2216-PA|Fer1HCH-PA FBpp0084996|FBgn0015222|CG2216-PB|Fer1HCH-PB FBpp0084997|FBgn0015222|CG2216-PC|Fer1HCH-PC FBpp0084998|FBgn0015222|CG2216-PD|Fer1HCH-PD FBpp0297542|FBgn0015222|CG2216-PF|Fer1HCH-PF FBpp0297543|FBgn0015222|CG2216-PG|Fer1HCH-PG FBpp0304479|FBgn0015222|CG2216-PI|Fer1HCH-PI FBpp0311091|FBgn0015222|CG2216-PJ|Fer1HCH-PJ	0.993	FBpp0084995 type=protein; loc=3R:complement(join(30387464..30387530,30386319..30386596,30385984..30386256)); ID=FBpp0084995; name=Fer1HCH-PA; parent=FBgn0015222,FBtr0085631; dbxref=FlyBase:FBpp0084995,FlyBase_Annotation_IDs:CG2216-PA,GB_protein:AAF57034.1,REFSEQ:NP_524873,GB_protein:AAF57034; MD5=143f8a780ee15c6f092b32df022835df; length=205; release=r6.09; species=Dmel;;FBpp0084996 type=protein; …	8.8	1	0.02	GQLTEGVSDLINVPTVAK
433	FBpp0084910|FBgn0027583|CG7601-PA|CG7601-PA	0.993	FBpp0084910 type=protein; loc=3R:complement(join(29736490..29736651,29736290..29736433,29736016..29736232,29735714..29735959,29735444..29735655)); ID=FBpp0084910; name=CG7601-PA; parent=FBgn0027583,FBtr0085544; dbxref=FlyBase:FBpp0084910,FlyBase_Annotation_IDs:CG7601-PA,GB_protein:AAF56927.1,REFSEQ:NP_651717,GB_protein:AAF56927,FlyMine:FBpp0084910,modMine:FBpp0084910; MD5=84cae6e512ae66f3450e4940…	5.2	1	0.02	TQLSLNALTGSGSSYGK
432	FBpp0084275|FBgn0039358|CG5028-PA|CG5028-PA FBpp0112201|FBgn0039358|CG5028-PB|CG5028-PB FBpp0112202|FBgn0039358|CG5028-PC|CG5028-PC FBpp0112203|FBgn0039358|CG5028-PD|CG5028-PD	0.993	FBpp0084275 type=protein; loc=3R:join(25680967..25681023,25681121..25681198,25681266..25682045,25682105..25682291,25682356..25682431,25683058..25683088); ID=FBpp0084275; name=CG5028-PA; parent=FBgn0039358,FBtr0084901; dbxref=FlyBase:FBpp0084275,FlyBase_Annotation_IDs:CG5028-PA,GB_protein:AAF56494.2,REFSEQ:NP_651416,GB_protein:AAF56494,FlyMine:FBpp0084275,modMine:FBpp0084275; MD5=546fef11f6ea5fa5e…	4.8	1	0.02	TPDIGGTNSSTDVVENILK
431	FBpp0081811|FBgn0037850|CG14695-PA|CG14695-PA	0.993	FBpp0081811 type=protein; loc=3R:complement(10878404..10879273); ID=FBpp0081811; name=CG14695-PA; parent=FBgn0037850,FBtr0082335; dbxref=FlyBase:FBpp0081811,FlyBase_Annotation_IDs:CG14695-PA,GB_protein:AAF54574.1,REFSEQ:NP_650032,GB_protein:AAF54574,FlyMine:FBpp0081811,modMine:FBpp0081811; MD5=1cf7e878b5e30070a0a504a0cc6f4c65; length=289; release=r6.09; species=Dmel;	4.8	1	0.02	LLASEDLPIVIVDK
430	FBpp0080723|FBgn0086710|CG10652-PB|RpL30-PB FBpp0291653|FBgn0086710|CG10652-PC|RpL30-PC FBpp0309280|FBgn0086710|CG10652-PE|RpL30-PE	0.993	FBpp0080723 type=protein; loc=2L:complement(join(19008949..19009115,19008375..19008543)); ID=FBpp0080723; name=RpL30-PB; parent=FBgn0086710,FBtr0081181; dbxref=FlyBase:FBpp0080723,FlyBase_Annotation_IDs:CG10652-PB,GB_protein:AAN11021.1,REFSEQ:NP_724149,GB_protein:AAN11021,FlyMine:FBpp0080723,modMine:FBpp0080723; MD5=031cba1db79f47afa1ef7dcca63974ea; length=111; release=r6.09; species=Dmel;;FBpp02…	10.8	1	0.02	LVLIASNTPALR
429	FBpp0080102|FBgn0032518|CG9282-PA|RpL24-PA FBpp0309565|FBgn0032518|CG9282-PB|RpL24-PB FBpp0311573|FBgn0032518|CG9282-PC|RpL24-PC	0.993	FBpp0080102 type=protein; loc=2L:complement(join(13395056..13395060,13394865..13394940,13394413..13394799)); ID=FBpp0080102; name=RpL24-PA; parent=FBgn0032518,FBtr0080524; dbxref=FlyBase:FBpp0080102,FlyBase_Annotation_IDs:CG9282-PA,GB_protein:AAF53299.1,REFSEQ:NP_609649,GB_protein:AAF53299,FlyMine:FBpp0080102,modMine:FBpp0080102; MD5=c5b17bcda531c06f8bc1ce96bc8dbb41; length=155; release=r6.09; sp…	8.4	1	0.02	AIVGASLAEILAK
428	FBpp0079732|FBgn0027363|CG6521-PA|Stam-PA	0.993	FBpp0079732 type=protein; loc=2L:join(10858835..10858877,10859370..10859647,10859707..10860910,10860977..10861521); ID=FBpp0079732; name=Stam-PA; parent=FBgn0027363,FBtr0080143; dbxref=FlyBase:FBpp0079732,FlyBase_Annotation_IDs:CG6521-PA,GB_protein:AAF53027.1,REFSEQ:NP_477448,GB_protein:AAF53027,FlyMine:FBpp0079732,modMine:FBpp0079732; MD5=ffa29d1c574161ed4ff139ded1f1e20e; length=689; release=r6.…	2.8	1	0.02	TEAAAAAAAAQPVEIDESK
427	FBpp0079458|FBgn0004868|CG4422-PA|Gdi-PA FBpp0297299|FBgn0004868|CG4422-PB|Gdi-PB FBpp0311558|FBgn0004868|CG4422-PC|Gdi-PC	0.993	FBpp0079458 type=protein; loc=2L:complement(join(9494222..9494615,9492628..9493103,9492084..9492545)); ID=FBpp0079458; name=Gdi-PA; parent=FBgn0004868,FBtr0079862; dbxref=FlyBase:FBpp0079458,FlyBase_Annotation_IDs:CG4422-PA,GB_protein:AAF52777.1,REFSEQ:NP_523524,GB_protein:AAF52777,FlyMine:FBpp0079458,modMine:FBpp0079458; MD5=8e0b9fb864d2aefabb9ec29f7428c05d; length=443; release=r6.09; species=Dm…	3.2	1	0.02	DDEYLNEPAVNTIR
426	FBpp0079187|FBgn0020618|CG7111-PA|Rack1-PA FBpp0303680|FBgn0020618|CG7111-PC|Rack1-PC FBpp0311572|FBgn0020618|CG7111-PD|Rack1-PD	0.993	FBpp0079187 type=protein; loc=2L:complement(join(7827061..7827169,7826770..7826981,7825701..7826336)); ID=FBpp0079187; name=Rack1-PA; parent=FBgn0020618,FBtr0079565; dbxref=FlyBase:FBpp0079187,FlyBase_Annotation_IDs:CG7111-PA,GB_protein:AAF52566.1,REFSEQ:NP_477269,GB_protein:AAF52566,FlyMine:FBpp0079187,modMine:FBpp0079187; MD5=c367551df53d0ddb1b123145df73b49a; length=318; release=r6.09; species=…	3.8	1	0.02	DVLSVAFSADNR
425	FBpp0079157|FBgn0031977|CG7380-PA|baf-PA FBpp0305308|FBgn0031977|CG7380-PB|baf-PB	0.993	FBpp0079157 type=protein; loc=2L:join(8029608..8029733,8029816..8029962); ID=FBpp0079157; name=baf-PA; parent=FBgn0031977,FBtr0079535; dbxref=FlyBase:FBpp0079157,FlyBase_Annotation_IDs:CG7380-PA,GB_protein:AAF52592.1,REFSEQ:NP_609176,GB_protein:AAF52592,FlyMine:FBpp0079157,modMine:FBpp0079157; MD5=15c09e792367a1c7bc3561798c183f28; length=90; release=r6.09; species=Dmel;;FBpp0305308 type=protein; …	16.7	1	0.02	SVTELAGIGETLGGR
424	FBpp0078664|FBgn0028694|CG18174-PA|Rpn11-PA	0.993	FBpp0078664 type=protein; loc=2L:complement(join(5058786..5059550,5058515..5058676)); ID=FBpp0078664; name=Rpn11-PA; parent=FBgn0028694,FBtr0079027; dbxref=FlyBase:FBpp0078664,FlyBase_Annotation_IDs:CG18174-PA,GB_protein:AAF52215.1,REFSEQ:NP_608905,GB_protein:AAF52215,FlyMine:FBpp0078664,modMine:FBpp0078664; MD5=20993a30a8db7fb1dd94a870c167b0e1; length=308; release=r6.09; species=Dmel;	4.2	1	0.02	AVAVVVDPIQSVK
422	FBpp0077424|FBgn0026479|CG3210-PA|Drp1-PA FBpp0307166|FBgn0026479|CG3210-PB|Drp1-PB	0.993	FBpp0077424 type=protein; loc=2L:complement(join(2585170..2585271,2584257..2584401,2583534..2584198,2582867..2583318,2582466..2582811,2582174..2582402,2581898..2582109,2581782..2581838)); ID=FBpp0077424; name=Drp1-PA; parent=FBgn0026479,FBtr0077744; dbxref=FlyBase:FBpp0077424,FlyBase_Annotation_IDs:CG3210-PA,GB_protein:AAF51235.1,REFSEQ:NP_608694,GB_protein:AAF51235,FlyMine:FBpp0077424,modMine:FB…	1.9	1	0.02	TDSDPYSQINLGQR
421	FBpp0077414|FBgn0019830|CG3057-PA|colt-PA FBpp0089377|FBgn0019830|CG3057-PD|colt-PD	0.993	FBpp0077414 type=protein; loc=2L:complement(2768645..2769565); ID=FBpp0077414; name=colt-PA; parent=FBgn0019830,FBtr0077731; dbxref=FlyBase:FBpp0077414,FlyBase_Annotation_IDs:CG3057-PA,GB_protein:AAF51209.1,REFSEQ:NP_477221,GB_protein:AAF51209; MD5=7deb61ab725361dd0f547cdfc82b1f5a; length=306; release=r6.09; species=Dmel;;FBpp0089377 type=protein; loc=2L:complement(2768645..2769565); ID=FBpp00893…	4.2	1	0.02	VLLQTQQGQGGER
420	FBpp0076658|FBgn0035715|CG10103-PA|CG10103-PA FBpp0303094|FBgn0035715|CG10103-PB|CG10103-PB FBpp0303095|FBgn0035715|CG10103-PC|CG10103-PC FBpp0303096|FBgn0035715|CG10103-PD|CG10103-PD FBpp0303097|FBgn0035715|CG10103-PE|CG10103-PE	0.993	FBpp0076658 type=protein; loc=3L:complement(join(6756223..6756404,6755420..6756158,6755073..6755123,6754745..6754807,6754275..6754493)); ID=FBpp0076658; name=CG10103-PA; parent=FBgn0035715,FBtr0076949; dbxref=FlyBase:FBpp0076658,FlyBase_Annotation_IDs:CG10103-PA,GB_protein:AAF50644.1,REFSEQ:NP_648058,GB_protein:AAF50644,FlyMine:FBpp0076658,modMine:FBpp0076658; MD5=895b82f3adebc426349814f0dd0a2fc5…	3.4	1	0.02	NDEDEIDFDDLSR
419	FBpp0075612|FBgn0260441|CG11271-PB|RpS12-PB	0.993	FBpp0075612 type=protein; loc=3L:join(13023509..13023525,13023732..13023866,13024370..13024637); ID=FBpp0075612; name=RpS12-PB; parent=FBgn0260441,FBtr0075878; dbxref=FlyBase:FBpp0075612,GB_protein:AAF49851.1,FlyBase_Annotation_IDs:CG11271-PB,FlyBase:FBpp0075611,GB_protein:AAN11845.1,FlyBase_Annotation_IDs:CG11271-PA,REFSEQ:NP_729866,GB_protein:AAN11845,FlyMine:FBpp0075612,modMine:FBpp0075612; MD…	9.4	1	0.02	DFGEETPALDVVK
417	FBpp0074048|FBgn0030747|CG4301-PA|CG4301-PA FBpp0300828|FBgn0030747|CG4301-PB|CG4301-PB FBpp0300829|FBgn0030747|CG4301-PC|CG4301-PC	0.993	FBpp0074048 type=protein; loc=X:join(16409078..16409209,16409783..16409990,16410072..16410197,16410318..16410864,16410942..16411356,16411423..16412171,16412236..16412732,16412816..16413629,16413694..16414020,16414087..16414300); ID=FBpp0074048; name=CG4301-PA; parent=FBgn0030747,FBtr0074272; dbxref=FlyBase:FBpp0074048,FlyBase_Annotation_IDs:CG4301-PA,GB_protein:AAF48606.2,REFSEQ:NP_573125,GB_prot…	1.6	1	0.02	FLIVILVALIAIVTLLYFLKR
416	FBpp0073949|FBgn0030718|CG9172-PA|ND-20-PA FBpp0073950|FBgn0030718|CG9172-PB|ND-20-PB FBpp0084806|FBgn0039669|CG2014-PA|ND-20L-PA FBpp0308934|FBgn0039669|CG2014-PB|ND-20L-PB FBpp0309363|FBgn0030718|CG9172-PC|ND-20-PC	0.993	FBpp0073949 type=protein; loc=X:complement(15986011..15986676); ID=FBpp0073949; name=ND-20-PA; parent=FBgn0030718,FBtr0074151; dbxref=GB_protein:AAF48552.1,FlyBase:FBpp0073949,FlyBase_Annotation_IDs:CG9172-PA,REFSEQ:NP_573097,GB_protein:AAF48552,FlyMine:FBpp0073949,modMine:FBpp0073949; MD5=3309fc94bfe314740e66f80b298f9fa9; length=221; release=r6.09; species=Dmel;;FBpp0073950 type=protein; loc=X:c…	6.3	1	0.02	QADVIIVAGTLTNK
415	FBpp0071970|FBgn0034877|CG17280-PA|levy-PA FBpp0309930|FBgn0034877|CG17280-PB|levy-PB	0.993	FBpp0071970 type=protein; loc=2R:join(23548290..23548386,23548538..23548770); ID=FBpp0071970; name=levy-PA; parent=FBgn0034877,FBtr0072061; dbxref=FlyBase:FBpp0071970,FlyBase_Annotation_IDs:CG17280-PA,GB_protein:AAF47024.1,REFSEQ:NP_611805,GB_protein:AAF47024,FlyMine:FBpp0071970,modMine:FBpp0071970; MD5=09db1b48eeb1a5d9e29325a4005a83e0; length=109; release=r6.09; species=Dmel;;FBpp0309930 type=pr…	15.6	1	0.02	SLFHNPHVNALPDGYEH
414	FBpp0071845|FBgn0040091|CG4414-PA|Ugt58Fa-PA FBpp0311614|FBgn0040091|CG4414-PB|Ugt58Fa-PB	0.993	FBpp0071845 type=protein; loc=2R:complement(join(22643805..22643807,22643492..22643653,22643343..22643430,22641950..22643286)); ID=FBpp0071845; name=Ugt58Fa-PA; parent=FBgn0040091,FBtr0071934; dbxref=FlyBase:FBpp0071845,FlyBase_Annotation_IDs:CG4414-PA,GB_protein:AAF46872.3,REFSEQ:NP_611694,GB_protein:AAF46872,FlyMine:FBpp0071845,modMine:FBpp0071845; MD5=deef9997c496e5b2f1513356b4633cda; length=5…	2.5	1	0.02	GNLADLGLLPIEK
413	FBpp0070940|FBgn0029897|CG3203-PB|RpL17-PB FBpp0070941|FBgn0029897|CG3203-PC|RpL17-PC FBpp0070942|FBgn0029897|CG3203-PD|RpL17-PD FBpp0070943|FBgn0029897|CG3203-PA|RpL17-PA FBpp0311459|FBgn0029897|CG3203-PE|RpL17-PE	0.993	FBpp0070940 type=protein; loc=X:complement(join(6743058..6743138,6741777..6742256)); ID=FBpp0070940; name=RpL17-PB; parent=FBgn0029897,FBtr0070980; dbxref=FlyBase:FBpp0070940,FlyBase_Annotation_IDs:CG3203-PB,GB_protein:AAN09182.1,REFSEQ:NP_727119,GB_protein:AAN09182; MD5=ac8aff56af05af0bddb89ce79b8e727e; length=186; release=r6.09; species=Dmel;;FBpp0070941 type=protein; loc=X:complement(join(6743…	5.4	1	0.02	SAEFLLQLLR
298b	FBpp0081156|FBgn0010774|CG1101-PA|Ref1-PA	0.993	FBpp0081156 type=protein; loc=3R:complement(join(7079964..7080209,7079254..7079455,7078822..7079019,7078253..7078407)); ID=FBpp0081156; name=Ref1-PA; parent=FBgn0010774,FBtr0081642; dbxref=FlyBase:FBpp0081156,FlyBase_Annotation_IDs:CG1101-PA,GB_protein:AAF54070.1,REFSEQ:NP_651968,GB_protein:AAF54070,FlyMine:FBpp0081156,modMine:FBpp0081156; MD5=a6e9462c9ef48720251002e6880d3a12; length=266; release…	4.1	1	0.02	SIDDLIK+SLGTADVIFER
455	FBpp0087357|FBgn0262114|CG11763-PC|RanBPM-PC FBpp0087358|FBgn0262114|CG11763-PA|RanBPM-PA FBpp0099887|FBgn0262114|CG11763-PD|RanBPM-PD FBpp0297357|FBgn0262114|CG42236-PE|RanBPM-PE FBpp0303464|FBgn0262114|CG42236-PF|RanBPM-PF FBpp0312425|FBgn0262114|CG42236-PG|RanBPM-PG	0.9923	FBpp0087357 type=protein; loc=2R:join(10431672..10431915,10433039..10433203,10433275..10433465,10433542..10433723,10433787..10433899,10433961..10434112,10434171..10434373,10434427..10434590,10434652..10434785,10434918..10435029,10435086..10435222); ID=FBpp0087357; name=RanBPM-PC; parent=FBgn0262114,FBtr0088262; dbxref=FlyBase:FBpp0087357,GB_protein:AAM68758.1,FlyBase_Annotation_IDs:CG11763-PC,Fly…	2.5	1	0.02	LLYPNVNESETPLPR
454	FBpp0085165|FBgn0039857|CG11522-PA|RpL6-PA FBpp0085166|FBgn0039857|CG11522-PB|RpL6-PB	0.9923	FBpp0085165 type=protein; loc=3R:complement(join(31596048..31596158,31595521..31595601,31594924..31595463)); ID=FBpp0085165; name=RpL6-PA; parent=FBgn0039857,FBtr0085804; dbxref=FlyBase:FBpp0085165,FlyBase_Annotation_IDs:CG11522-PA,GB_protein:AAF57166.1,REFSEQ:NP_733433,GB_protein:AAF57166,FlyMine:FBpp0085165,modMine:FBpp0085165; MD5=4f5c0a2419b0ee142378cf1ed6da540b; length=243; release=r6.09; sp…	5.8	1	0.02	NLTPGTVLILLAGR
453	FBpp0083413|FBgn0015790|CG5771-PA|Rab11-PA FBpp0083414|FBgn0015790|CG5771-PB|Rab11-PB	0.9923	FBpp0083413 type=protein; loc=3R:join(21111816..21111855,21113946..21114067,21114753..21115101,21115251..21115384); ID=FBpp0083413; name=Rab11-PA; parent=FBgn0015790,FBtr0084010; dbxref=FlyBase:FBpp0083413,FlyBase_Annotation_IDs:CG5771-PA,GB_protein:AAF55850.1,REFSEQ:NP_599137,GB_protein:AAF55850,FlyMine:FBpp0083413,modMine:FBpp0083413; MD5=608b0fc524be645bdac46a8d93c4e52b; length=214; release=r6…	6.1	1	0.02	GAVGALLVYDIAK
452	FBpp0080775|FBgn0003346|CG9999-PA|RanGAP-PA FBpp0306291|FBgn0003346|CG9999-PB|RanGAP-PB FBpp0306292|FBgn0003346|CG9999-PC|RanGAP-PC	0.9923	FBpp0080775 type=protein; loc=2L:join(19445186..19445285,19445345..19446026,19446097..19446598,19446676..19446852,19446909..19447238); ID=FBpp0080775; name=RanGAP-PA; parent=FBgn0003346,FBtr0081234; dbxref=FlyBase:FBpp0080775,FlyBase_Annotation_IDs:CG9999-PA,GB_protein:AAF53801.1,REFSEQ:NP_476712,GB_protein:AAF53801,FlyMine:FBpp0080775,modMine:FBpp0080775; MD5=e5063e1576797c2935e5527ddbc0869d; le…	2.7	1	0.02	ILNLDGNSFGEEGSEK
451	FBpp0079182|FBgn0261790|CG18591-PA|SmE-PA	0.9923	FBpp0079182 type=protein; loc=2L:complement(7885059..7885343); ID=FBpp0079182; name=SmE-PA; parent=FBgn0261790,FBtr0079560; dbxref=FlyBase:FBpp0079182,FlyBase_Annotation_IDs:CG18591-PA,GB_protein:AAF52576.1,REFSEQ:NP_609162,GB_protein:AAF52576,FlyMine:FBpp0079182,modMine:FBpp0079182; MD5=399da4099f9cb925452c7a8417e2f197; length=94; release=r6.09; species=Dmel;	16	1	0.02	GDNITLIQNVSPTKD
450	FBpp0078296|FBgn0028436|CG10610-PA|ECSIT-PA	0.9923	FBpp0078296 type=protein; loc=3R:5856671..5857900; ID=FBpp0078296; name=ECSIT-PA; parent=FBgn0028436,FBtr0078647; dbxref=FlyBase:FBpp0078296,FlyBase_Annotation_IDs:CG10610-PA,GB_protein:AAF51937.1,REFSEQ:NP_649602,GB_protein:AAF51937,FlyMine:FBpp0078296,modMine:FBpp0078296; MD5=b882e8e1ea48c44c80bf008f98b48ded; length=409; release=r6.09; species=Dmel;	3.4	1	0.02	ADADSEFLSELDER
449	FBpp0074562|FBgn0052528|CG32528-PA|parvin-PA FBpp0311906|FBgn0052528|CG32528-PB|parvin-PB	0.9923	FBpp0074562 type=protein; loc=X:join(19746189..19746309,19746642..19746731,19746811..19747082,19747250..19747870); ID=FBpp0074562; name=parvin-PA; parent=FBgn0052528,FBtr0074793; dbxref=FlyBase:FBpp0074562,FlyBase_Annotation_IDs:CG32528-PA,GB_protein:AAF49016.2,REFSEQ:NP_608352,GB_protein:AAF49016,FlyMine:FBpp0074562,modMine:FBpp0074562; MD5=f237b5d448d5ca075c6b96039129f15b; length=367; release=r…	4.1	1	0.02	AVIDPQSISDPQVIK
448	FBpp0074013|FBgn0005411|CG9998-PA|U2af50-PA FBpp0298005|FBgn0005411|CG9998-PB|U2af50-PB FBpp0298006|FBgn0005411|CG9998-PC|U2af50-PC FBpp0298007|FBgn0005411|CG9998-PD|U2af50-PD	0.9923	FBpp0074013 type=protein; loc=X:complement(join(16358811..16358823,16357643..16358206,16357484..16357572,16357295..16357417,16356756..16357217)); ID=FBpp0074013; name=U2af50-PA; parent=FBgn0005411,FBtr0074234; dbxref=FlyBase:FBpp0074013,FlyBase_Annotation_IDs:CG9998-PA,GB_protein:AAF48596.1,REFSEQ:NP_476891,GB_protein:AAF48596,FlyMine:FBpp0074013,modMine:FBpp0074013; MD5=3a022c1911db0e1434c0a819c…	4.7	1	0.02	SIDETTQAMAFDGINLK
447	FBpp0070430|FBgn0029629|CG8636-PA|eIF3ga-PA	0.9923	FBpp0070430 type=protein; loc=X:complement(2609373..2610182); ID=FBpp0070430; name=eIF3ga-PA; parent=FBgn0029629,FBtr0070446; dbxref=FlyBase:FBpp0070430,FlyBase_Annotation_IDs:CG8636-PA,GB_protein:AAF45796.1,REFSEQ:NP_570011,GB_protein:AAF45796,FlyMine:FBpp0070430,modMine:FBpp0070430; MD5=5450dea4abddd1c19304bae9ab5a30d7; length=269; release=r6.09; species=Dmel;	4.8	1	0.02	ASAAAAAAVDAPK
460	FBpp0088859|FBgn0039714|CG7816-PC|Zip99C-PC FBpp0088860|FBgn0039714|CG7816-PE|Zip99C-PE FBpp0088861|FBgn0039714|CG7816-PD|Zip99C-PD FBpp0088862|FBgn0039714|CG7816-PA|Zip99C-PA FBpp0088863|FBgn0039714|CG7816-PG|Zip99C-PG FBpp0088864|FBgn0039714|CG7816-PF|Zip99C-PF FBpp0292151|FBgn0039714|CG7816-PH|Zip99C-PH FBpp0292152|FBgn0039714|CG7816-PI|Zip99C-PI FBpp0292153|FBgn0039714|CG7816-PJ|Zip99C-PJ	0.9916	FBpp0088859 type=protein; loc=3R:complement(join(29865057..29865267,29864889..29864996,29864413..29864826,29864195..29864350,29863958..29864136)); ID=FBpp0088859; name=Zip99C-PC; parent=FBgn0039714,FBtr0089920; dbxref=FlyBase:FBpp0088859,FlyBase_Annotation_IDs:CG7816-PC,GB_protein:AAN14195.1,REFSEQ:NP_733320,GB_protein:AAN14195; MD5=b2ae46c1437d5e01a9de62d516c18bda; length=355; release=r6.09; spe…	4.5	1	0.02	IFSGYASADEENPQPK
459	FBpp0088274|FBgn0011642|CG32018-PA|Zyx-PA FBpp0088275|FBgn0011642|CG32018-PB|Zyx-PB FBpp0088278|FBgn0011642|CG32018-PG|Zyx-PG FBpp0311465|FBgn0011642|CG32018-PL|Zyx-PL	0.9916	FBpp0088274 type=protein; loc=4:complement(join(1060413..1060604,1059419..1059836,1059101..1059288,1058210..1058504,1057807..1058155,1057633..1057753,1057441..1057572)); ID=FBpp0088274; name=Zyx-PA; parent=FBgn0011642,FBtr0089210; dbxref=FlyBase:FBpp0088274,FlyBase_Annotation_IDs:CG32018-PA,GB_protein:AAN06572.1,REFSEQ:NP_726639,GB_protein:AAN06572,FlyMine:FBpp0088274,modMine:FBpp0088274; MD5=298…	2.5	1	0.02	EPLYSQPLIGVEK
458	FBpp0078024|FBgn0015283|CG7619-PA|Rpn10-PA FBpp0305644|FBgn0015283|CG7619-PB|Rpn10-PB	0.9916	FBpp0078024 type=protein; loc=3L:join(21537113..21537138,21537240..21537380,21537441..21538464); ID=FBpp0078024; name=Rpn10-PA; parent=FBgn0015283,FBtr0078368; dbxref=FlyBase:FBpp0078024,FlyBase_Annotation_IDs:CG7619-PA,GB_protein:AAF51741.1,REFSEQ:NP_524204,GB_protein:AAF51741,FlyMine:FBpp0078024,modMine:FBpp0078024; MD5=617dc68b9d43fd14648614e34422cccc; length=396; release=r6.09; species=Dmel;;…	2.5	1	0.02	GEINLLTGIR
457	FBpp0077113|FBgn0031622|CG3251-PA|CG3251-PA	0.9916	FBpp0077113 type=protein; loc=2L:complement(join(4690558..4690600,4689060..4690504)); ID=FBpp0077113; name=CG3251-PA; parent=FBgn0031622,FBtr0077422; dbxref=FlyBase:FBpp0077113,FlyBase_Annotation_IDs:CG3251-PA,GB_protein:AAF50988.1,REFSEQ:NP_608851,GB_protein:AAF50988,FlyMine:FBpp0077113,modMine:FBpp0077113; MD5=e735599cd939fac3e6fa9b0346b12789; length=495; release=r6.09; species=Dmel;	2.2	1	0.02	NVELTSAIEAR
456	FBpp0074664|FBgn0036919|CG7809-PA|Grasp65-PA	0.9916	FBpp0074664 type=protein; loc=3L:join(19925061..19925106,19925543..19926879); ID=FBpp0074664; name=Grasp65-PA; parent=FBgn0036919,FBtr0074895; dbxref=GB_protein:AAF49092.1,FlyBase:FBpp0074664,FlyBase_Annotation_IDs:CG7809-PA,REFSEQ:NP_649160,GB_protein:AAF49092,FlyMine:FBpp0074664,modMine:FBpp0074664; MD5=c4b359e6cfa8e80efc52d2405bd40c95; length=460; release=r6.09; species=Dmel;	2.8	1	0.02	AYSDYVIGADAIR
461	FBpp0074222|FBgn0030847|CG12991-PA|CG12991-PA FBpp0074223|FBgn0030847|CG12991-PB|CG12991-PB FBpp0307235|FBgn0030847|CG12991-PC|CG12991-PC FBpp0307236|FBgn0030847|CG12991-PD|CG12991-PD FBpp0307237|FBgn0030847|CG12991-PE|CG12991-PE FBpp0307238|FBgn0030847|CG12991-PF|CG12991-PF	0.9914	FBpp0074222 type=protein; loc=X:join(17596700..17596751,17596810..17597320,17597386..17597926,17598011..17598190,17598268..17598378); ID=FBpp0074222; name=CG12991-PA; parent=FBgn0030847,FBtr0074448; dbxref=FlyBase:FBpp0074222,FlyBase_Annotation_IDs:CG12991-PA,GB_protein:AAF48739.2,REFSEQ:NP_573223,GB_protein:AAF48739; MD5=7e987818f1303a8b132cdebe822f51e2; length=464; release=r6.09; species=Dmel;;…	4.6	1	0.03	AGGSASTSTPAGSAATPSTPK
470	FBpp0307583|FBgn0037228|CG1092-PC|CG1092-PC FBpp0307584|FBgn0037228|CG1092-PD|CG1092-PD	0.9909	FBpp0307583 type=protein; loc=3R:join(4266974..4267205,4267261..4268213); ID=FBpp0307583; name=CG1092-PC; parent=FBgn0037228,FBtr0336480; dbxref=REFSEQ:NP_730797,GB_protein:AAN13337,FlyBase:FBpp0307583,FlyBase_Annotation_IDs:CG1092-PC; MD5=ef4b784b975e436bb773b8afea58e895; length=394; release=r6.09; species=Dmel;;FBpp0307584 type=protein; loc=3R:join(4266974..4267205,4267261..4268213); ID=FBpp030…	3	1	0.02	LPQFVNVLDEAR
469	FBpp0293413|FBgn0262534|CG43088-PA|CG43088-PA	0.9909	FBpp0293413 type=protein; loc=X:join(14702358..14702563,14702618..14703044,14703103..14703558); ID=FBpp0293413; name=CG43088-PA; parent=FBgn0262534,FBtr0304873; dbxref=REFSEQ:NP_001245670,GB_protein:AFH07384,FlyBase:FBpp0293413,FlyBase_Annotation_IDs:CG43088-PA,modMine:FBpp0293413; MD5=fb7cafa51ec96fa8684ca86d1960221f; length=362; release=r6.09; species=Dmel;	3.3	1	0.02	YSQESFVLTPYK
468	FBpp0110406|FBgn0260799|CG17484-PA|p120ctn-PA	0.9909	FBpp0110406 type=protein; loc=2R:join(4595428..4595462,4599269..4600087,4606764..4607320,4608359..4609293); ID=FBpp0110406; name=p120ctn-PA; parent=FBgn0260799,FBtr0111114; dbxref=FlyBase_Annotation_IDs:CG17484-PA,GB_protein:EAA45985.1,FlyBase:FBpp0110406,REFSEQ:NP_001036444,GB_protein:EAA45985,FlyMine:FBpp0110406,modMine:FBpp0110406; MD5=6d4bdced5f517dea4ec10f9794a36543; length=781; release=r6.0…	2.4	1	0.02	EANNSDALNEYNISADYSK
467	FBpp0087984|FBgn0033194|CG2093-PA|Vps13-PA FBpp0301727|FBgn0033194|CG2093-PB|Vps13-PB	0.9909	FBpp0087984 type=protein; loc=2R:join(7567265..7567364,7568879..7568965,7569032..7569229,7569300..7569653,7569710..7569931,7570002..7570138,7570200..7570431,7570484..7571999,7572061..7572691,7572747..7572902,7572964..7573306,7573373..7573518,7573582..7573828,7573886..7574158,7574227..7574439,7574499..7574608,7574675..7575274,7575365..7575925,7575987..7576145,7576207..7576815,7576877..7577004,7577…	0.8	1	0.02	DALVDIIESQR+DALVDIIESQRSDPNPLRATIAYPAHN
466	FBpp0087596|FBgn0004360|CG1916-PA|Wnt2-PA FBpp0308474|FBgn0004360|CG1916-PB|Wnt2-PB	0.9909	FBpp0087596 type=protein; loc=2R:join(9495198..9495253,9501371..9501588,9501973..9502256,9502322..9502509,9502727..9503039); ID=FBpp0087596; name=Wnt2-PA; parent=FBgn0004360,FBtr0088512; dbxref=FlyBase:FBpp0087596,FlyBase_Annotation_IDs:CG1916-PA,GB_protein:AAF58933.1,REFSEQ:NP_476810,GB_protein:AAF58933,FlyMine:FBpp0087596,modMine:FBpp0087596; MD5=d884cee4053fd91f06cbd4ba6a69849b; length=352; re…	4.3	1	0.02	CDECDESYEEFTCK
465	FBpp0085208|FBgn0266268|CG2098-PA|FeCH-PA FBpp0085209|FBgn0266268|CG2098-PC|FeCH-PC	0.9909	FBpp0085208 type=protein; loc=3R:complement(join(31812174..31812210,31811741..31812119,31811377..31811478,31811000..31811321,31810626..31810940)); ID=FBpp0085208; name=FeCH-PA; parent=FBgn0266268,FBtr0085849; dbxref=FlyBase:FBpp0085208,FlyBase_Annotation_IDs:CG2098-PA,GB_protein:AAF57206.1,REFSEQ:NP_524613,GB_protein:AAF57206,FlyMine:FBpp0085208,modMine:FBpp0085208; MD5=3e1c855608152b39cda1ec8196…	5.3	1	0.02	YVNPLTENTLAEIEK
463	FBpp0080835|FBgn0032833|CG10664-PA|COX4-PA FBpp0080836|FBgn0032833|CG10664-PB|COX4-PB FBpp0304537|FBgn0032833|CG10664-PC|COX4-PC FBpp0304538|FBgn0032833|CG10664-PD|COX4-PD	0.9909	FBpp0080835 type=protein; loc=2L:join(19959280..19959691,19959751..19959887); ID=FBpp0080835; name=COX4-PA; parent=FBgn0032833,FBtr0081300; dbxref=GB_protein:AAF53857.1,FlyBase:FBpp0080835,FlyBase_Annotation_IDs:CG10664-PA,REFSEQ:NP_610013,GB_protein:AAF53857,FlyMine:FBpp0080835; MD5=5f9cd23e091851ec5fd0a1d5ca9af947; length=182; release=r6.09; species=Dmel;;FBpp0080836 type=protein; loc=2L:join(1…	8.2	1	0.02	IIDLEINPVTGLTSK
462	FBpp0074713|FBgn0036891|CG9372-PA|CG9372-PA	0.9909	FBpp0074713 type=protein; loc=3L:join(19606581..19606668,19606833..19606981,19607041..19607177,19607246..19607825,19608003..19608275); ID=FBpp0074713; name=CG9372-PA; parent=FBgn0036891,FBtr0074945; dbxref=FlyBase:FBpp0074713,FlyBase_Annotation_IDs:CG9372-PA,GB_protein:AAF49135.1,REFSEQ:NP_649132,GB_protein:AAF49135,FlyMine:FBpp0074713,modMine:FBpp0074713; MD5=35b1ba4f549ad2e94828dbecb089d030; le…	3.7	1	0.02	FSPQVVTSADGDEPR
474	FBpp0081152|FBgn0037469|CG1939-PA|Dpck-PA	0.9902	FBpp0081152 type=protein; loc=3R:join(7082277..7082388,7082474..7082765,7082837..7083143); ID=FBpp0081152; name=Dpck-PA; parent=FBgn0037469,FBtr0081638; dbxref=FlyBase:FBpp0081152,FlyBase_Annotation_IDs:CG1939-PA,GB_protein:AAF54069.1,REFSEQ:NP_649692,GB_protein:AAF54069,FlyMine:FBpp0081152,modMine:FBpp0081152; MD5=596a63ac592b6431b7d0102a6e063ea2; length=236; release=r6.09; species=Dmel;	5.1	1	0.02	EVFGDEVLLPSK
473	FBpp0079536|FBgn0005593|CG4897-PA|RpL7-PA FBpp0310250|FBgn0005593|CG4897-PB|RpL7-PB	0.9902	FBpp0079536 type=protein; loc=2L:join(10201230..10201528,10201599..10202058); ID=FBpp0079536; name=RpL7-PA; parent=FBgn0005593,FBtr0079946; dbxref=FlyBase:FBpp0079536,FlyBase_Annotation_IDs:CG4897-PA,GB_protein:AAF52868.1,REFSEQ:NP_523531,GB_protein:AAF52868,FlyMine:FBpp0079536,modMine:FBpp0079536; MD5=6c173242113a02c4d9003f2e5857d863; length=252; release=r6.09; species=Dmel;;FBpp0310250 type=pro…	4.4	1	0.02	VPITDNFVIER
472	FBpp0078689|FBgn0015834|CG8882-PA|Trip1-PA	0.9902	FBpp0078689 type=protein; loc=2L:complement(join(4967691..4967693,4967024..4967513,4966481..4966968)); ID=FBpp0078689; name=Trip1-PA; parent=FBgn0015834,FBtr0079053; dbxref=GB_protein:AAF52183.1,FlyBase:FBpp0078689,FlyBase_Annotation_IDs:CG8882-PA,REFSEQ:NP_523478,GB_protein:AAF52183,FlyMine:FBpp0078689,modMine:FBpp0078689; MD5=b677f500e9ee1074518bd3203c0456f2; length=326; release=r6.09; species=…	5.2	1	0.02	TSNFSFSGNQAAYSTDK
471	FBpp0074756|FBgn0040075|CG9750-PA|rept-PA FBpp0304236|FBgn0040075|CG9750-PB|rept-PB FBpp0311247|FBgn0040075|CG9750-PC|rept-PC	0.9902	FBpp0074756 type=protein; loc=3L:19255515..19256960; ID=FBpp0074756; name=rept-PA; parent=FBgn0040075,FBtr0074988; dbxref=GB_protein:AAF49182.1,FlyBase:FBpp0074756,FlyBase_Annotation_IDs:CG9750-PA,REFSEQ:NP_524156,GB_protein:AAF49182,FlyMine:FBpp0074756,modMine:FBpp0074756; MD5=a3ea44727bd62e2721bb3d2ec2a0204f; length=481; release=r6.09; species=Dmel;;FBpp0304236 type=protein; loc=3L:19255515..19…	2.3	1	0.02	GLGLDDVLEAR
478	FBpp0083695|FBgn0039004|CG6958-PA|Nup133-PA	0.9895	FBpp0083695 type=protein; loc=3R:join(22690700..22690875,22690931..22691105,22691166..22691669,22691721..22692033,22692089..22692927,22692998..22693676,22693747..22694288,22694352..22694726); ID=FBpp0083695; name=Nup133-PA; parent=FBgn0039004,FBtr0084302; dbxref=GB_protein:AAF56042.1,FlyBase:FBpp0083695,FlyBase_Annotation_IDs:CG6958-PA,GB_protein:AAF56042.2,REFSEQ:NP_651080,GB_protein:AAF56042,Fl…	1.4	1	0.02	LAAFAAAESDLTAQVEK
476	FBpp0071191|FBgn0262976|CG32711-PA|lawc-PA FBpp0291291|FBgn0262976|CG32711-PB|lawc-PB FBpp0298287|FBgn0262976|CG32711-PC|lawc-PC FBpp0298288|FBgn0262976|CG32711-PD|lawc-PD	0.9895	FBpp0071191 type=protein; loc=X:complement(8409753..8409974); ID=FBpp0071191; name=lawc-PA; parent=FBgn0262976,FBtr0071248; dbxref=FlyBase:FBpp0071191,FlyBase_Annotation_IDs:CG32711-PA,GB_protein:AAN09231.1,REFSEQ:NP_727260,GB_protein:AAN09231,FlyMine:FBpp0071191,modMine:FBpp0071191; MD5=4d8e8a3dc4d16a3959bf58284faa9899; length=73; release=r6.09; species=Dmel;;FBpp0291291 type=protein; loc=X:comp…	21.9	1	0.02	CSSCCCCCCSCCCYCR
475	FBpp0070162|FBgn0040340|CG11642-PB|TRAM-PB FBpp0070163|FBgn0040340|CG11642-PA|TRAM-PA FBpp0070164|FBgn0040340|CG11642-PC|TRAM-PC FBpp0298011|FBgn0040340|CG11642-PD|TRAM-PD FBpp0304840|FBgn0040340|CG11642-PE|TRAM-PE	0.9895	FBpp0070162 type=protein; loc=X:936349..937455; ID=FBpp0070162; name=TRAM-PB; parent=FBgn0040340,FBtr0070167; dbxref=FlyBase:FBpp0070162,FlyBase_Annotation_IDs:CG11642-PB,GB_protein:AAN09034.1,REFSEQ:NP_726711,GB_protein:AAN09034,FlyMine:FBpp0070162,modMine:FBpp0070162; MD5=c6803b3e6691c65d4ac0dd4ffe29f1d4; length=368; release=r6.09; species=Dmel;;FBpp0070163 type=protein; loc=X:936349..937455; I…	4.3	1	0.02	ESDLPEADQTSPSPIK
480	FBpp0099390|FBgn0261458|CG33979-PA|capt-PA FBpp0099391|FBgn0261458|CG33979-PB|capt-PB FBpp0304563|FBgn0261458|CG33979-PC|capt-PC	0.9888	FBpp0099390 type=protein; loc=2L:complement(join(1153386..1153504,1152771..1153318,1152177..1152700,1152032..1152115)); ID=FBpp0099390; name=capt-PA; parent=FBgn0261458,FBtr0100022; dbxref=FlyBase:FBpp0099390,FlyBase_Annotation_IDs:CG33979-PA,FlyBase:FBpp0077648,GB_protein:AAF51408.2,REFSEQ:NP_001033869,GB_protein:AAF51408,FlyMine:FBpp0099390,modMine:FBpp0099390; MD5=ee0bcccab12f2765e8fb66d069811…	7.3	1	0.02	QAELLKPTSTQISAIQDFR+QYHTTGLVWSGK
479	FBpp0080789|FBgn0032800|CG10137-PA|CG10137-PA	0.9888	FBpp0080789 type=protein; loc=2L:join(19526772..19526811,19528778..19528945,19529094..19530189,19530914..19531028,19531095..19532110,19532167..19532312,19532366..19532467,19532528..19532670); ID=FBpp0080789; name=CG10137-PA; parent=FBgn0032800,FBtr0081248; dbxref=FlyBase:FBpp0080789,FlyBase_Annotation_IDs:CG10137-PA,GB_protein:AAF53820.2,REFSEQ:NP_609981,GB_protein:AAF53820,FlyMine:FBpp0080789,mo…	1.3	1	0.02	KVAERILLLVYK
485	FBpp0087084|FBgn0010339|CG8340-PA|128up-PA	0.9874	FBpp0087084 type=protein; loc=2R:join(12037423..12037464,12037597..12037717,12037771..12038611,12038677..12038779); ID=FBpp0087084; name=128up-PA; parent=FBgn0010339,FBtr0087976; dbxref=FlyBase_Annotation_IDs:CG8340-PA,FlyBase:FBpp0087084,GB_protein:AAF58591.1,REFSEQ:NP_536733,GB_protein:AAF58591,FlyMine:FBpp0087084,modMine:FBpp0087084; MD5=8ebf9607cb9a2f0750a1cf16b780ff5f; length=368; release=r6…	3.8	1	0.02	IQLLDLPGIIEGAK
484	FBpp0086008|FBgn0016701|CG4921-PB|Rab4-PB FBpp0086009|FBgn0016701|CG4921-PA|Rab4-PA	0.9874	FBpp0086008 type=protein; loc=2R:join(17573699..17573714,17573784..17573864,17573935..17574267,17574331..17574542); ID=FBpp0086008; name=Rab4-PB; parent=FBgn0016701,FBtr0086829; dbxref=FlyBase:FBpp0086008,FlyBase_Annotation_IDs:CG4921-PB,GB_protein:AAM68480.1,REFSEQ:NP_523777,GB_protein:AAM68480,FlyMine:FBpp0086008,modMine:FBpp0086008; MD5=dd127ed9e371c2ee97055e0940e7458a; length=213; release=r6.…	7	1	0.02	TLASPNIVILLVGNK
483	FBpp0074865|FBgn0042134|CG18811-PA|Capr-PA FBpp0311792|FBgn0042134|CG18811-PB|Capr-PB	0.9874	FBpp0074865 type=protein; loc=3L:complement(join(18672631..18673011,18671490..18671672,18671268..18671434,18669034..18671188)); ID=FBpp0074865; name=Capr-PA; parent=FBgn0042134,FBtr0075098; dbxref=FlyBase:FBpp0074865,FlyBase_Annotation_IDs:CG18811-PA,GB_protein:AAG22572.1,REFSEQ:NP_652671,GB_protein:AAG22572,FlyMine:FBpp0074865,modMine:FBpp0074865; MD5=927ba82456ba510777179a794cc84d2d; length=961…	1.2	1	0.02	YDAVLANLEFAR
482	FBpp0070325|FBgn0025626|CG4281-PA|CG4281-PA	0.9874	FBpp0070325 type=protein; loc=X:complement(join(2064874..2064991,2064547..2064820,2062947..2064488,2062735..2062891)); ID=FBpp0070325; name=CG4281-PA; parent=FBgn0025626,FBtr0070339; dbxref=FlyBase:FBpp0070325,FlyBase_Annotation_IDs:CG4281-PA,GB_protein:AAF45712.1,REFSEQ:NP_569973,GB_protein:AAF45712,FlyMine:FBpp0070325,modMine:FBpp0070325; MD5=1ba64317b941c838a7988932aebb18cb; length=696; releas…	2.6	1	0.02	MGALESDSLNETTFSPAR
481	FBpp0070320|FBgn0025628|CG4199-PC|CG4199-PC FBpp0070321|FBgn0025628|CG4199-PD|CG4199-PD FBpp0070322|FBgn0025628|CG4199-PB|CG4199-PB FBpp0070323|FBgn0025628|CG4199-PA|CG4199-PA FBpp0289482|FBgn0025628|CG4199-PG|CG4199-PG FBpp0289483|FBgn0025628|CG4199-PH|CG4199-PH FBpp0291627|FBgn0025628|CG4199-PI|CG4199-PI	0.9874	FBpp0070320 type=protein; loc=X:complement(join(2071360..2071426,2066709..2068423)); ID=FBpp0070320; name=CG4199-PC; parent=FBgn0025628,FBtr0070334; dbxref=FlyBase:FBpp0070320,FlyBase_Annotation_IDs:CG4199-PC,GB_protein:AAF45717.2,REFSEQ:NP_726788,GB_protein:AAF45717; MD5=ed34cbd29b1ed74b09f5064306b79ca7; length=593; release=r6.09; species=Dmel;;FBpp0070321 type=protein; loc=X:complement(join(207…	2.7	1	0.02	MESGIAEIVGNEDGK
489	FBpp0074964|FBgn0036740|CG6259-PA|Vps60-PA FBpp0305334|FBgn0036740|CG6259-PB|Vps60-PB	0.9867	FBpp0074964 type=protein; loc=3L:complement(join(17621310..17621378,17621101..17621252,17620729..17620894,17620419..17620649,17620295..17620357)); ID=FBpp0074964; name=Vps60-PA; parent=FBgn0036740,FBtr0075201; dbxref=FlyBase:FBpp0074964,FlyBase_Annotation_IDs:CG6259-PA,GB_protein:AAF49322.2,REFSEQ:NP_648997,GB_protein:AAF49322,FlyMine:FBpp0074964,modMine:FBpp0074964; MD5=69dc6fde1a03d57ae20dc94c1…	5.3	1	0.02	STIETDEFGLPK
488	FBpp0070411|FBgn0005670|CG3656-PB|Cyp4d1-PB	0.9867	FBpp0070411 type=protein; loc=X:complement(join(2161581..2162118,2159625..2160248,2159215..2159564)); ID=FBpp0070411; name=Cyp4d1-PB; parent=FBgn0005670,FBtr0070427; dbxref=FlyBase:FBpp0070411,FlyBase_Annotation_IDs:CG3656-PB,GB_protein:AAF45736.1,REFSEQ:NP_726797,GB_protein:AAF45736,FlyMine:FBpp0070411,modMine:FBpp0070411; MD5=98211c0c3ca5310d91a5ee7206dbdb7e; length=503; release=r6.09; species=…	4.6	1	0.02	MWLLLSLVLLLAIIALEMRRFLR
493	FBpp0082215|FBgn0027610|CG8790-PB|Dic1-PB FBpp0082216|FBgn0027610|CG8790-PA|Dic1-PA FBpp0311942|FBgn0027610|CG8790-PC|Dic1-PC	0.986	FBpp0082215 type=protein; loc=3R:join(13367761..13368161,13368252..13368693); ID=FBpp0082215; name=Dic1-PB; parent=FBgn0027610,FBtr0082747; dbxref=FlyBase:FBpp0082215,FlyBase_Annotation_IDs:CG8790-PB,GB_protein:AAF54932.1,REFSEQ:NP_731793,GB_protein:AAF54932; MD5=46d12d6b3b016d16d8940db92613b415; length=280; release=r6.09; species=Dmel;;FBpp0082216 type=protein; loc=3R:join(13367761..13368161,133…	2.9	1	0.02	LGPLGFFK
492	FBpp0079326|FBgn0027094|CG13391-PA|Aats-ala-PA FBpp0089366|FBgn0027094|CG13391-PB|Aats-ala-PB	0.986	FBpp0079326 type=protein; loc=2L:complement(join(8380448..8381442,8378419..8380324)); ID=FBpp0079326; name=Aats-ala-PA; parent=FBgn0027094,FBtr0079721; dbxref=FlyBase:FBpp0079326,GB_protein:AAF52657.1,FlyBase_Annotation_IDs:CG13391-PA,REFSEQ:NP_523511,GB_protein:AAF52657,FlyMine:FBpp0079326,modMine:FBpp0079326; MD5=ab07c298c3d38c9598b031b38c408ace; length=966; release=r6.09; species=Dmel;;FBpp008…	1.2	1	0.02	SVFDEVYPDPVR
491	FBpp0070658|FBgn0025615|CG3024-PA|Torsin-PA FBpp0311758|FBgn0025615|CG3024-PB|Torsin-PB	0.986	FBpp0070658 type=protein; loc=X:complement(join(4649573..4649765,4648685..4649514)); ID=FBpp0070658; name=Torsin-PA; parent=FBgn0025615,FBtr0070690; dbxref=FlyBase:FBpp0070658,GB_protein:AAF45969.2,FlyBase_Annotation_IDs:CG3024-PA,REFSEQ:NP_572178,GB_protein:AAF45969,FlyMine:FBpp0070658,modMine:FBpp0070658; MD5=e68ad3ad829a5d83fe2fa56d7be97379; length=340; release=r6.09; species=Dmel;;FBpp0311758…	2.6	1	0.02	LSDFEPLLR
490	FBpp0070118|FBgn0025637|CG16983-PA|SkpA-PA FBpp0070119|FBgn0025637|CG16983-PD|SkpA-PD FBpp0070120|FBgn0025637|CG16983-PG|SkpA-PG FBpp0070121|FBgn0025637|CG16983-PB|SkpA-PB FBpp0070122|FBgn0025637|CG16983-PC|SkpA-PC FBpp0070123|FBgn0025637|CG16983-PF|SkpA-PF FBpp0070124|FBgn0025637|CG16983-PE|SkpA-PE FBpp0099971|FBgn0025637|CG16983-PH|SkpA-PH FBpp0311474|FBgn0025637|CG16983-PI|SkpA-PI	0.986	FBpp0070118 type=protein; loc=X:657110..657598; ID=FBpp0070118; name=SkpA-PA; parent=FBgn0025637,FBtr0070123; dbxref=FlyBase_Annotation_IDs:CG16983-PA,FlyBase:FBpp0070118,GB_protein:AAF45538.1,REFSEQ:NP_477390,GB_protein:AAF45538; MD5=5b171fb8c53b7dc37f156d4c089bda5b; length=162; release=r6.09; species=Dmel;;FBpp0070119 type=protein; loc=X:657110..657598; ID=FBpp0070119; name=SkpA-PD; parent=FBgn…	6.8	1	0.02	DFSPAEEEQVR
496	FBpp0080121|FBgn0026373|CG7885-PA|RpII33-PA	0.9853	FBpp0080121 type=protein; loc=2L:13833424..13834251; ID=FBpp0080121; name=RpII33-PA; parent=FBgn0026373,FBtr0080544; dbxref=GB_protein:AAF53342.1,FlyBase:FBpp0080121,FlyBase_Annotation_IDs:CG7885-PA,REFSEQ:NP_477419,GB_protein:AAF53342,FlyMine:FBpp0080121,modMine:FBpp0080121; MD5=40cb92726a1c0bf71b6ec214c86fcaf7; length=275; release=r6.09; species=Dmel;	5.5	1	0.02	FVLEDTELSVANSLR
495	FBpp0078672|FBgn0016075|CG16858-PA|vkg-PA FBpp0305720|FBgn0016075|CG16858-PB|vkg-PB FBpp0305721|FBgn0016075|CG16858-PC|vkg-PC	0.9853	FBpp0078672 type=protein; loc=2L:complement(join(5027037..5027129,5018575..5018757,5018468..5018512,5015691..5018301,5013675..5015592,5013497..5013611,5013212..5013435,5012511..5013144)); ID=FBpp0078672; name=vkg-PA; parent=FBgn0016075,FBtr0079036; dbxref=FlyBase:FBpp0078672,FlyBase_Annotation_IDs:CG16858-PA,GB_protein:AAF52203.1,REFSEQ:NP_477190,GB_protein:AAF52203,FlyMine:FBpp0078672,modMine:FB…	0.7	1	0.02	GPQGESGVVGLDGR
499	FBpp0086705|FBgn0033902|CG8309-PA|Tango7-PA FBpp0308985|FBgn0033902|CG8309-PB|Tango7-PB	0.9846	FBpp0086705 type=protein; loc=2R:complement(join(14164487..14164531,14164191..14164370,14163198..14164136)); ID=FBpp0086705; name=Tango7-PA; parent=FBgn0033902,FBtr0087579; dbxref=FlyBase:FBpp0086705,FlyBase_Annotation_IDs:CG8309-PA,GB_protein:AAF58289.1,REFSEQ:NP_610932,GB_protein:AAF58289,FlyMine:FBpp0086705,modMine:FBpp0086705; MD5=70f5e58e540f3dd516e760c35ced9adc; length=387; release=r6.09; s…	3.9	1	0.02	EGLTSVSSAQLDLAR
501	FBpp0080117|FBgn0028919|CG16865-PA|CG16865-PA FBpp0304016|FBgn0028919|CG16865-PB|CG16865-PB	0.984	FBpp0080117 type=protein; loc=2L:join(13811645..13811765,13811826..13811986,13812052..13812357,13812479..13812634); ID=FBpp0080117; name=CG16865-PA; parent=FBgn0028919,FBtr0080540; dbxref=FlyBase:FBpp0080117,FlyBase_Annotation_IDs:CG16865-PA,GB_protein:AAF53334.1,REFSEQ:NP_609677,GB_protein:AAF53334,FlyMine:FBpp0080117,modMine:FBpp0080117; MD5=90f4f267b916c6a6671aba24f0c428a6; length=247; release…	5.7	1	0.02	GESPLTQLLNSEIK
500	FBpp0070871|FBgn0261955|CG3861-PB|kdn-PB FBpp0070872|FBgn0261955|CG3861-PA|kdn-PA	0.984	FBpp0070871 type=protein; loc=X:join(6350736..6350954,6358902..6359879,6359992..6360363); ID=FBpp0070871; name=kdn-PB; parent=FBgn0261955,FBtr0070906; dbxref=FlyBase:FBpp0070871,FlyBase_Annotation_IDs:CG3861-PB,GB_protein:AAN09169.1,REFSEQ:NP_727091,GB_protein:AAN09169,FlyMine:FBpp0070871,modMine:FBpp0070871; MD5=ad5d0957530d0cbc7225adb0b7ab9394; length=522; release=r6.09; species=Dmel;;FBpp00708…	4.7	1	0.02	ALGVLASLVWDRALGLPIERPK
502	FBpp0082731|FBgn0024491|CG6046-PA|Bin1-PA FBpp0312505|FBgn0024491|CG6046-PB|Bin1-PB FBpp0312506|FBgn0024491|CG6046-PC|Bin1-PC	0.9826	FBpp0082731 type=protein; loc=3R:complement(join(16186712..16186777,16186252..16186638)); ID=FBpp0082731; name=Bin1-PA; parent=FBgn0024491,FBtr0083279; dbxref=FlyBase:FBpp0082731,FlyBase_Annotation_IDs:CG6046-PA,GB_protein:AAF55284.1,REFSEQ:NP_524377,GB_protein:AAF55284,FlyMine:FBpp0082731,modMine:FBpp0082731; MD5=631712ed8651e970e67222d73b13c2a8; length=150; release=r6.09; species=Dmel;;FBpp0312…	9.3	1	0.02	GTYFDFAVVYPNFR
503	FBpp0086895|FBgn0000181|CG3644-PA|bic-PA FBpp0086896|FBgn0000181|CG3644-PB|bic-PB	0.9819	FBpp0086895 type=protein; loc=2R:12870403..12870912; ID=FBpp0086895; name=bic-PA; parent=FBgn0000181,FBtr0087782; dbxref=FlyBase:FBpp0086895,FlyBase_Annotation_IDs:CG3644-PA,GB_protein:AAF58449.1,REFSEQ:NP_476853,GB_protein:AAF58449,FlyMine:FBpp0086895,modMine:FBpp0086895; MD5=d946643f0790edd9996f6a26b50302b7; length=169; release=r6.09; species=Dmel;;FBpp0086896 type=protein; loc=2R:12870403..128…	11.2	1	0.02	AQASLPTNTFAITGHGENK
507	FBpp0076894|FBgn0015379|CG17051-PA|dod-PA	0.9812	FBpp0076894 type=protein; loc=X:join(21345451..21345508,21345620..21345952,21346322..21346431); ID=FBpp0076894; name=dod-PA; parent=FBgn0015379,FBtr0077193; dbxref=FlyBase:FBpp0076894,FlyBase_Annotation_IDs:CG17051-PA,GB_protein:AAF50829.1,REFSEQ:NP_523428,GB_protein:AAF50829,FlyMine:FBpp0076894,modMine:FBpp0076894; MD5=8ee14a2f38036555182679de15b83fe1; length=166; release=r6.09; species=Dmel;	7.8	1	0.02	IVQQEATFDELAR
506	FBpp0074458|FBgn0031006|CG8002-PA|rictor-PA FBpp0310227|FBgn0031006|CG8002-PB|rictor-PB FBpp0310228|FBgn0031006|CG8002-PC|rictor-PC	0.9812	FBpp0074458 type=protein; loc=X:complement(join(19260987..19261050,19259436..19259646,19258827..19259372,19258213..19258366,19257291..19258154,19257047..19257223,19256775..19256983,19255818..19256606,19255591..19255715,19254603..19255521,19253802..19254531,19252722..19253744)); ID=FBpp0074458; name=rictor-PA; parent=FBgn0031006,FBtr0074689; dbxref=FlyBase:FBpp0074458,FlyBase_Annotation_IDs:CG8002…	1.7	1	0.02	FTTEELLYCLSASLVHTFTQVR+LTASILYNVQR
505	FBpp0073016|FBgn0035469|CG14977-PA|CG14977-PA FBpp0303128|FBgn0035469|CG14977-PB|CG14977-PB	0.9812	FBpp0073016 type=protein; loc=3L:join(3896937..3897091,3897148..3897355); ID=FBpp0073016; name=CG14977-PA; parent=FBgn0035469,FBtr0073158; dbxref=FlyBase:FBpp0073016,FlyBase_Annotation_IDs:CG14977-PA,GB_protein:AAF47804.2,REFSEQ:NP_647834,GB_protein:AAF47804,FlyMine:FBpp0073016,modMine:FBpp0073016; MD5=e837ae3389067b02ea783fef352bcda9; length=120; release=r6.09; species=Dmel;;FBpp0303128 type=pro…	10.8	1	0.02	LIVPNQIGYLILK
508	FBpp0084918|FBgn0016685|CG7917-PA|Nlp-PA FBpp0306756|FBgn0016685|CG7917-PB|Nlp-PB	0.9805	FBpp0084918 type=protein; loc=3R:join(30005034..30005055,30005288..30005421,30009678..30009980); ID=FBpp0084918; name=Nlp-PA; parent=FBgn0016685,FBtr0085552; dbxref=FlyBase:FBpp0084918,FlyBase_Annotation_IDs:CG7917-PA,GB_protein:AAF56988.1,REFSEQ:NP_524557,GB_protein:AAF56988,FlyMine:FBpp0084918,modMine:FBpp0084918; MD5=dc47741a9538770e46fb5476f6fca20d; length=152; release=r6.09; species=Dmel;;FB…	8.6	1	0.02	ENEFNVVEVNTPK
510	FBpp0078404|FBgn0037339|CG2929-PB|Pi4KIIalpha-PB FBpp0089178|FBgn0037339|CG2929-PA|Pi4KIIalpha-PA FBpp0089179|FBgn0037339|CG2929-PC|Pi4KIIalpha-PC	0.9785	FBpp0078404 type=protein; loc=3R:complement(join(5560777..5561128,5560075..5560193,5559672..5559802,5559379..5559574,5558499..5559319,5558367..5558435,5558298..5558301)); ID=FBpp0078404; name=Pi4KIIalpha-PB; parent=FBgn0037339,FBtr0078755; dbxref=FlyBase:FBpp0078404,FlyBase_Annotation_IDs:CG2929-PB,GB_protein:AAN13242.1,REFSEQ:NP_730945,GB_protein:AAN13242,FlyMine:FBpp0078404,modMine:FBpp0078404;…	1.6	1	0.02	LVVLDYIIR
509	FBpp0076552|FBgn0011640|CG8597-PA|lark-PA FBpp0076553|FBgn0011640|CG8597-PB|lark-PB FBpp0076554|FBgn0011640|CG8597-PC|lark-PC FBpp0076555|FBgn0011640|CG8597-PD|lark-PD FBpp0076556|FBgn0011640|CG8597-PE|lark-PE	0.9785	FBpp0076552 type=protein; loc=3L:join(7340069..7340770,7340876..7341114,7341353..7341470); ID=FBpp0076552; name=lark-PA; parent=FBgn0011640,FBtr0076841; dbxref=FlyBase_Annotation_IDs:CG8597-PA,FlyBase:FBpp0076552,GB_protein:AAF50578.1,REFSEQ:NP_523957,GB_protein:AAF50578; MD5=498cc25e6484a5d938da98774852f7fd; length=352; release=r6.09; species=Dmel;;FBpp0076553 type=protein; loc=3L:join(7340069..…	3.4	1	0.02	EPPSPLSAGGYR
512	FBpp0079495|FBgn0025700|CG5885-PA|CG5885-PA FBpp0401486|FBgn0025700|CG5885-PB|CG5885-PB	0.9778	FBpp0079495 type=protein; loc=2L:complement(join(9917934..9918081,9917443..9917867)); ID=FBpp0079495; name=CG5885-PA; parent=FBgn0025700,FBtr0079900; dbxref=FlyBase:FBpp0079495,FlyBase_Annotation_IDs:CG5885-PA,GB_protein:AAF52827.1,REFSEQ:NP_609321,GB_protein:AAF52827,FlyMine:FBpp0079495,modMine:FBpp0079495; MD5=aabfad385540bf394849120525b5bc0f; length=190; release=r6.09; species=Dmel;;FBpp040148…	5.8	1	0.02	EEELLLQDFSR
514	FBpp0074691|FBgn0003744|CG8637-PA|trc-PA FBpp0304464|FBgn0003744|CG8637-PB|trc-PB	0.9771	FBpp0074691 type=protein; loc=3L:complement(join(19833610..19834092,19832934..19833143,19832770..19832876,19832228..19832712,19832076..19832170)); ID=FBpp0074691; name=trc-PA; parent=FBgn0003744,FBtr0074922; dbxref=FlyBase:FBpp0074691,FlyBase_Annotation_IDs:CG8637-PA,GB_protein:AAF49104.1,REFSEQ:NP_524170,GB_protein:AAF49104,FlyMine:FBpp0074691,modMine:FBpp0074691; MD5=f9af43ef24be35d2f2ff88903a4…	2.2	1	0.02	LGVEDFEALK
513	FBpp0074180|FBgn0002590|CG8922-PA|RpS5a-PA FBpp0082465|FBgn0038277|CG7014-PA|RpS5b-PA FBpp0300392|FBgn0038277|CG7014-PB|RpS5b-PB FBpp0309957|FBgn0002590|CG8922-PB|RpS5a-PB FBpp0309958|FBgn0002590|CG8922-PC|RpS5a-PC FBpp0311353|FBgn0002590|CG8922-PD|RpS5a-PD	0.9771	FBpp0074180 type=protein; loc=X:complement(join(17146798..17147199,17145016..17145132,17144618..17144716,17143703..17143771)); ID=FBpp0074180; name=RpS5a-PA; parent=FBgn0002590,FBtr0074406; dbxref=FlyBase:FBpp0074180,FlyBase_Annotation_IDs:CG8922-PA,GB_protein:AAF48700.1,REFSEQ:NP_523382,GB_protein:AAF48700,FlyMine:FBpp0074180,modMine:FBpp0074180; MD5=353104e218fcc6d4b660d1bd47016c81; length=228;…	5	1	0.02	QAVDVSPLR
516	FBpp0077850|FBgn0019947|CG18803-PA|Psn-PA FBpp0077851|FBgn0019947|CG18803-PB|Psn-PB FBpp0113009|FBgn0019947|CG18803-PC|Psn-PC FBpp0305665|FBgn0019947|CG18803-PD|Psn-PD FBpp0305666|FBgn0019947|CG18803-PE|Psn-PE	0.9764	FBpp0077850 type=protein; loc=3L:join(20432842..20433006,20433072..20433310,20433378..20433587,20433641..20433861,20433934..20434032,20434087..20434344,20434548..20434712,20434781..20435049); ID=FBpp0077850; name=Psn-PA; parent=FBgn0019947,FBtr0078192; dbxref=FlyBase:FBpp0077850,FlyBase_Annotation_IDs:CG18803-PA,GB_protein:AAF51598.1,REFSEQ:NP_524184,GB_protein:AAF51598,FlyMine:FBpp0077850,modMin…	3.5	1	0.02	ATQNSLASPEAAAASGQR
515	FBpp0076184|FBgn0035987|CG3689-PB|CG3689-PB FBpp0110163|FBgn0035987|CG3689-PC|CG3689-PC	0.9764	FBpp0076184 type=protein; loc=3L:join(9411276..9411421,9411479..9411743,9411817..9411982,9412155..9412189); ID=FBpp0076184; name=CG3689-PB; parent=FBgn0035987,FBtr0076456; dbxref=FlyBase:FBpp0076184,FlyBase_Annotation_IDs:CG3689-PB,GB_protein:AAF50278.2,REFSEQ:NP_648308,GB_protein:AAF50278,FlyMine:FBpp0076184,modMine:FBpp0076184; MD5=fec7d92400272e6118c20dbafa977a1a; length=203; release=r6.09; sp…	8.4	1	0.02	LPGGELNAGEDEVEGLK
518	FBpp0084641|FBgn0039554|CG5003-PA|CG5003-PA	0.9751	FBpp0084641 type=protein; loc=3R:complement(join(27916148..27916428,27915792..27916062,27915611..27915733,27915396..27915557,27914038..27915342)); ID=FBpp0084641; name=CG5003-PA; parent=FBgn0039554,FBtr0085272; dbxref=FlyBase:FBpp0084641,FlyBase_Annotation_IDs:CG5003-PA,GB_protein:AAF56756.1,REFSEQ:NP_651593,GB_protein:AAF56756,FlyMine:FBpp0084641,modMine:FBpp0084641; MD5=efa3700218c40499eb6edb93…	2	1	0.02	AYIYVPDAENANPR
521	FBpp0083376|FBgn0038834|CG15697-PA|RpS30-PA FBpp0083377|FBgn0038834|CG15697-PB|RpS30-PB FBpp0311976|FBgn0038834|CG15697-PC|RpS30-PC	0.9737	FBpp0083376 type=protein; loc=3R:join(20850866..20850943,20851031..20851351); ID=FBpp0083376; name=RpS30-PA; parent=FBgn0038834,FBtr0083969; dbxref=FlyBase:FBpp0083376,FlyBase_Annotation_IDs:CG15697-PA,GB_protein:AAF55815.1,REFSEQ:NP_650922,GB_protein:AAF55815,FlyMine:FBpp0083376,modMine:FBpp0083376; MD5=37bd816fe79d8d27f3e1d4d20b3f2d9a; length=132; release=r6.09; species=Dmel;;FBpp0083377 type=p…	7.6	1	0.02	FVNFVQGFGR
520	FBpp0072054|FBgn0034936|CG2970-PA|CG2970-PA FBpp0304305|FBgn0034936|CG2970-PB|CG2970-PB	0.9737	FBpp0072054 type=protein; loc=2R:join(23949429..23949476,23949542..23949643,23949715..23949922,23949983..23950182,23950245..23950389,23950454..23950569,23952153..23952434); ID=FBpp0072054; name=CG2970-PA; parent=FBgn0034936,FBtr0072145; dbxref=GB_protein:AAF47110.1,FlyBase:FBpp0072054,FlyBase_Annotation_IDs:CG2970-PA,GB_protein:AAF47110.2,REFSEQ:NP_611853,GB_protein:AAF47110,FlyMine:FBpp0072054,m…	4.1	1	0.02	ILDPGLNILVPVADK
522	FBpp0084067|FBgn0039218|CG13628-PA|Rpb10-PA	0.9731	FBpp0084067 type=protein; loc=3R:join(24717618..24717712,24717796..24717904); ID=FBpp0084067; name=Rpb10-PA; parent=FBgn0039218,FBtr0084688; dbxref=FlyBase:FBpp0084067,FlyBase_Annotation_IDs:CG13628-PA,GB_protein:AAF56326.1,REFSEQ:NP_651280,GB_protein:AAF56326,FlyMine:FBpp0084067,modMine:FBpp0084067; MD5=2ea40e848bad6fcb6b4652db5ef41bb9; length=67; release=r6.09; species=Dmel;	13.4	1	0.02	LLNYAPLEK
525	FBpp0075691|FBgn0041775|CG10686-PA|tral-PA FBpp0304881|FBgn0041775|CG10686-PB|tral-PB FBpp0304882|FBgn0041775|CG10686-PC|tral-PC FBpp0304883|FBgn0041775|CG10686-PD|tral-PD FBpp0304884|FBgn0041775|CG10686-PE|tral-PE FBpp0304885|FBgn0041775|CG10686-PF|tral-PF FBpp0304886|FBgn0041775|CG10686-PG|tral-PG FBpp0304887|FBgn0041775|CG10686-PH|tral-PH FBpp0304888|FBgn0041775|CG10686-PI|tral-PI	0.9724	FBpp0075691 type=protein; loc=3L:join(12515452..12515572,12516559..12517059,12517428..12517957,12518024..12518254,12518438..12518667,12518733..12519070,12519144..12519151); ID=FBpp0075691; name=tral-PA; parent=FBgn0041775,FBtr0075959; dbxref=GB_protein:AAF49905.2,FlyBase:FBpp0075691,GB_protein:AAF49905.3,FlyBase_Annotation_IDs:CG10686-PA,REFSEQ:NP_648585,GB_protein:AAF49905,FlyMine:FBpp0075691,mo…	2	1	0.02	FEGDFDFEQANNK
528	FBpp0078007|FBgn0267849|CG5081-PA|Syx7-PA FBpp0078008|FBgn0267849|CG5081-PB|Syx7-PB	0.969	FBpp0078007 type=protein; loc=3L:join(21446255..21446375,21446443..21446512,21446863..21447007,21447081..21447497,21447556..21447651); ID=FBpp0078007; name=Syx7-PA; parent=FBgn0267849,FBtr0078351; dbxref=FlyBase:FBpp0078007,FlyBase_Annotation_IDs:CG5081-PA,GB_protein:AAF51725.1,REFSEQ:NP_730632,GB_protein:AAF51725,FlyMine:FBpp0078007,modMine:FBpp0078007; MD5=8a39c5ed8656829618a3316e532a9f5a; leng…	5	1	0.02	ELENNIVGVNEIYK
529	FBpp0080922|FBgn0262743|CG2637-PA|Fs(2)Ket-PA FBpp0294035|FBgn0262743|CG2637-PB|Fs(2)Ket-PB FBpp0294036|FBgn0262743|CG2637-PC|Fs(2)Ket-PC FBpp0294037|FBgn0262743|CG2637-PD|Fs(2)Ket-PD FBpp0294038|FBgn0262743|CG2637-PE|Fs(2)Ket-PE	0.9684	FBpp0080922 type=protein; loc=2L:join(20735373..20735430,20736103..20736344,20736418..20737446,20737515..20738441,20738504..20738902); ID=FBpp0080922; name=Fs(2)Ket-PA; parent=FBgn0262743,FBtr0081392; dbxref=FlyBase:FBpp0080922,FlyBase_Annotation_IDs:CG2637-PA,GB_protein:AAF53918.1,REFSEQ:NP_477496,GB_protein:AAF53918,FlyMine:FBpp0080922,modMine:FBpp0080922; MD5=4d0f51490dd0744fcf756f3edcd13c3f; …	1.5	1	0.02	GALQFLTPVLVEK
530	FBpp0087217|FBgn0033608|CG13220-PA|CG13220-PA FBpp0304694|FBgn0033608|CG13220-PB|CG13220-PB	0.9677	FBpp0087217 type=protein; loc=2R:11284498..11284959; ID=FBpp0087217; name=CG13220-PA; parent=FBgn0033608,FBtr0088116; dbxref=FlyBase:FBpp0087217,FlyBase_Annotation_IDs:CG13220-PA,GB_protein:AAF58682.1,REFSEQ:NP_610664,GB_protein:AAF58682,FlyMine:FBpp0087217,modMine:FBpp0087217; MD5=9ef10cee553032e1048f92e149e9ea43; length=153; release=r6.09; species=Dmel;;FBpp0304694 type=protein; loc=2R:11284498…	7.2	1	0.02	VGTDYIQDVDK
533	FBpp0072798|FBgn0035346|CG1146-PB|CG1146-PB FBpp0072799|FBgn0035346|CG1146-PC|CG1146-PC FBpp0072800|FBgn0035346|CG1146-PA|CG1146-PA FBpp0310625|FBgn0035346|CG1146-PD|CG1146-PD	0.9617	FBpp0072798 type=protein; loc=3L:2491123..2492070; ID=FBpp0072798; name=CG1146-PB; parent=FBgn0035346,FBtr0072921; dbxref=FlyBase:FBpp0072798,FlyBase_Annotation_IDs:CG1146-PB,GB_protein:AAN11515.1,REFSEQ:NP_728749,GB_protein:AAN11515; MD5=766e56f7cbca6b9ee1cd4e8dabc712ce; length=315; release=r6.09; species=Dmel;;FBpp0072799 type=protein; loc=3L:2491123..2492070; ID=FBpp0072799; name=CG1146-PC; pa…	3.2	1	0.02	VAPITLPEIR
534	FBpp0087954|FBgn0033241|CG2915-PB|CG2915-PB FBpp0087955|FBgn0033241|CG2915-PA|CG2915-PA	0.9604	FBpp0087954 type=protein; loc=2R:complement(join(7959342..7959710,7958290..7959282)); ID=FBpp0087954; name=CG2915-PB; parent=FBgn0033241,FBtr0088878; dbxref=FlyBase:FBpp0087954,FlyBase_Annotation_IDs:CG2915-PB,GB_protein:AAG22303.1,REFSEQ:NP_724631,GB_protein:AAG22303; MD5=d76ccd30b4a9a8a1c1a67f57c156a828; length=453; release=r6.09; species=Dmel;;FBpp0087955 type=protein; loc=2R:complement(join(7…	3.5	1	0.02	VTVLDMGSSTQGNAIK
536	FBpp0099726|FBgn0037913|CG6783-PB|fabp-PB FBpp0099728|FBgn0037913|CG6783-PC|fabp-PC	0.9584	FBpp0099726 type=protein; loc=3R:complement(join(11566918..11566987,11564440..11564711,11564321..11564371)); ID=FBpp0099726; name=fabp-PB; parent=FBgn0037913,FBtr0100321; dbxref=FlyBase_Annotation_IDs:CG6783-PB,FlyBase:FBpp0099726,GB_protein:AAN13512.1,REFSEQ:NP_001027180,GB_protein:AAN13512,FlyMine:FBpp0099726,modMine:FBpp0099726; MD5=08a2f2896907f3e872ec919ee8c98e7c; length=130; release=r6.09; …	6.9	1	0.02	ELGVGLVTR
537	FBpp0074859|FBgn0036805|CG4108-PA|Chmp1-PA FBpp0311533|FBgn0036805|CG4108-PB|Chmp1-PB	0.9551	FBpp0074859 type=protein; loc=3L:complement(join(18683880..18683901,18683219..18683808)); ID=FBpp0074859; name=Chmp1-PA; parent=FBgn0036805,FBtr0075092; dbxref=FlyBase:FBpp0074859,FlyBase_Annotation_IDs:CG4108-PA,GB_protein:AAF49241.2,REFSEQ:NP_649051,GB_protein:AAF49241,FlyMine:FBpp0074859,modMine:FBpp0074859; MD5=0957ff197b5538234021e8c69fe9af67; length=203; release=r6.09; species=Dmel;;FBpp031…	3.9	1	0.02	VQSALTTR
540	FBpp0291869|FBgn0261562|CG42676-PC|CG42676-PC	0.9545	FBpp0291869 type=protein; loc=3L:join(1803210..1803327,1803433..1803567,1803795..1804355,1804417..1804832); ID=FBpp0291869; name=CG42676-PC; parent=FBgn0261562,FBtr0302729; dbxref=FlyBase:FBpp0291869,FlyBase_Annotation_IDs:CG42676-PC,REFSEQ:NP_001189020,GB_protein:ADV37457,FlyMine:FBpp0291869,modMine:FBpp0291869; MD5=f1043c6780b719a52a0f8f7860b7e228; length=409; release=r6.09; species=Dmel;	4.2	1	0.02	TPESMTQAIDPMDIIPK
539	FBpp0072088|FBgn0034971|CG3209-PB|CG3209-PB FBpp0291375|FBgn0034971|CG3209-PC|CG3209-PC FBpp0309994|FBgn0034971|CG3209-PD|CG3209-PD FBpp0309995|FBgn0034971|CG3209-PE|CG3209-PE	0.9545	FBpp0072088 type=protein; loc=2R:join(24069200..24069334,24069739..24069942,24070000..24070242,24071991..24072224,24072705..24072961,24073028..24073331); ID=FBpp0072088; name=CG3209-PB; parent=FBgn0034971,FBtr0072179; dbxref=GB_protein:AAM68301.1,FlyBase:FBpp0072088,FlyBase_Annotation_IDs:CG3209-PB,REFSEQ:NP_726415,GB_protein:AAM68301,FlyMine:FBpp0072088,modMine:FBpp0072088; MD5=07f80cc598d3b3138…	3.7	1	0.02	SGVEAIIEDDVTSR
538	FBpp0070143|FBgn0015288|CG7434-PA|RpL22-PA	0.9545	FBpp0070143 type=protein; loc=X:complement(join(765084..765095,764302..764922,762725..762991)); ID=FBpp0070143; name=RpL22-PA; parent=FBgn0015288,FBtr0070148; dbxref=FlyBase:FBpp0070143,FlyBase_Annotation_IDs:CG7434-PA,GB_protein:AAF45546.1,REFSEQ:NP_477134,GB_protein:AAF45546,FlyMine:FBpp0070143,modMine:FBpp0070143; MD5=a26dc5dfcb32ff692f0397cf729fb53a; length=299; release=r6.09; species=Dmel;	4	1	0.02	VNNLGNNVTFER
543	FBpp0289781|FBgn0259214|CG42314-PI|PMCA-PI FBpp0289782|FBgn0259214|CG42314-PJ|PMCA-PJ FBpp0289783|FBgn0259214|CG42314-PK|PMCA-PK FBpp0289784|FBgn0259214|CG42314-PL|PMCA-PL FBpp0289785|FBgn0259214|CG42314-PM|PMCA-PM FBpp0289786|FBgn0259214|CG42314-PN|PMCA-PN FBpp0293009|FBgn0259214|CG42314-PO|PMCA-PO FBpp0293010|FBgn0259214|CG42314-PP|PMCA-PP FBpp0293011|FBgn0259214|CG42314-PQ|PMCA-PQ FBpp0293012|…	0.9532	FBpp0289781 type=protein; loc=4:complement(join(355310..355466,355031..355225,354680..354966,354351..354561,353943..353978,352181..352590,351884..352126,351586..351827,350765..351209,350603..350690,349730..350043,349481..349679,349213..349424,348995..349146,342922..343060,330271..330339,329207..329428)); ID=FBpp0289781; name=PMCA-PI; parent=FBgn0259214,FBtr0300554; dbxref=REFSEQ:NP_726564,GB_prot…	1.4	1	0.02	EVVAVTGDGTNDGPALK
542	FBpp0088701|FBgn0050159|CG30159-PB|CG30159-PB FBpp0088702|FBgn0050159|CG30159-PA|CG30159-PA FBpp0290927|FBgn0050159|CG30159-PC|CG30159-PC	0.9532	FBpp0088701 type=protein; loc=2R:6993128..6993847; ID=FBpp0088701; name=CG30159-PB; parent=FBgn0050159,FBtr0089760; dbxref=FlyBase:FBpp0088701,FlyBase_Annotation_IDs:CG30159-PB,GB_protein:AAS64795.1,REFSEQ:NP_995768,GB_protein:AAS64795; MD5=5c7e03a5a217f0beb78792636a404979; length=239; release=r6.09; species=Dmel;;FBpp0088702 type=protein; loc=2R:6993128..6993847; ID=FBpp0088702; name=CG30159-PA;…	4.2	1	0.02	FVQDAAAAVK
541	FBpp0078688|FBgn0262467|CG8885-PA|Scox-PA	0.9532	FBpp0078688 type=protein; loc=2L:complement(join(4968432..4968825,4968007..4968368)); ID=FBpp0078688; name=Scox-PA; parent=FBgn0262467,FBtr0079052; dbxref=FlyBase:FBpp0078688,FlyBase_Annotation_IDs:CG8885-PA,GB_protein:AAF52184.1,REFSEQ:NP_608884,GB_protein:AAF52184,FlyMine:FBpp0078688,modMine:FBpp0078688; MD5=88e723833aca99a5490ab176a4d4dc41; length=251; release=r6.09; species=Dmel;	4.8	1	0.02	LLGLTGTVEQIR
546	FBpp0071128|FBgn0017566|CG2286-PA|ND-75-PA FBpp0071129|FBgn0017566|CG2286-PB|ND-75-PB	0.9506	FBpp0071128 type=protein; loc=X:complement(join(8251201..8251383,8250798..8251129,8249703..8250729,8249154..8249642,8248930..8249094)); ID=FBpp0071128; name=ND-75-PA; parent=FBgn0017566,FBtr0071180; dbxref=FlyBase:FBpp0071128,FlyBase_Annotation_IDs:CG2286-PA,GB_protein:AAF46356.1,REFSEQ:NP_511083,GB_protein:AAF46356,FlyMine:FBpp0071128,modMine:FBpp0071128; MD5=0f74f1abf645a3e87a11c2099ddef724; le…	2.5	1	0.02	LGQLEPAGDAGAAGTISK
548	FBpp0081562|FBgn0037731|CG18542-PA|CG18542-PA FBpp0081563|FBgn0052939|CG32939-PA|CG32939-PA	0.9499	FBpp0081562 type=protein; loc=3R:join(9685849..9685971,9686034..9686189,9686247..9686717); ID=FBpp0081562; name=CG18542-PA; parent=FBgn0037731,FBtr0082084; dbxref=FlyBase:FBpp0081562,FlyBase_Annotation_IDs:CG18542-PA,GB_protein:AAG22138.1,REFSEQ:NP_649928,GB_protein:AAG22138; MD5=359b0ac69523704b98de890fb62371ca; length=249; release=r6.09; species=Dmel;;FBpp0081563 type=protein; loc=3R:join(96931…	4.4	1	0.02	DFYDDFGFVTR
547	FBpp0072608|FBgn0035210|CG2213-PA|msd5-PA	0.9499	FBpp0072608 type=protein; loc=3L:complement(1332352..1333113); ID=FBpp0072608; name=msd5-PA; parent=FBgn0035210,FBtr0072724; dbxref=FlyBase:FBpp0072608,FlyBase_Annotation_IDs:CG2213-PA,GB_protein:AAF47482.1,REFSEQ:NP_612101,GB_protein:AAF47482,FlyMine:FBpp0072608,modMine:FBpp0072608; MD5=6dfdebb09208bc95ffc14f4ebfa8bfc9; length=253; release=r6.09; species=Dmel;	5.1	1	0.02	DLSSVADYAELFK
550	FBpp0071295|FBgn0030136|CG2998-PA|RpS28b-PA FBpp0310057|FBgn0030136|CG2998-PB|RpS28b-PB	0.9441	FBpp0071295 type=protein; loc=X:9554710..9554907; ID=FBpp0071295; name=RpS28b-PA; parent=FBgn0030136,FBtr0071360; dbxref=FlyBase:FBpp0071295,FlyBase_Annotation_IDs:CG2998-PA,GB_protein:AAF46503.2,REFSEQ:NP_572568,GB_protein:AAF46503,FlyMine:FBpp0071295,modMine:FBpp0071295; MD5=e405baba3b940bedd5166e924fc2ef55; length=65; release=r6.09; species=Dmel;;FBpp0310057 type=protein; loc=X:9554710..955490…	18.5	1	0.02	EGDILTLLESER
551	FBpp0072455|FBgn0035147|CG12030-PA|Gale-PA FBpp0297771|FBgn0035147|CG12030-PB|Gale-PB	0.9435	FBpp0072455 type=protein; loc=3L:join(649180..649419,650233..650523,650584..651105); ID=FBpp0072455; name=Gale-PA; parent=FBgn0035147,FBtr0072556; dbxref=FlyBase:FBpp0072455,FlyBase_Annotation_IDs:CG12030-PA,GB_protein:AAF47398.1,REFSEQ:NP_612044,GB_protein:AAF47398,FlyMine:FBpp0072455,modMine:FBpp0072455; MD5=a3e0f8add2132dab5db9813b9ceeeb8b; length=350; release=r6.09; species=Dmel;;FBpp0297771 …	5.7	1	0.02	RPSLSVYGSDFPTHDGTGVR
552	FBpp0072227|FBgn0035039|CG3608-PA|Adck-PA FBpp0310095|FBgn0035039|CG3608-PB|Adck-PB	0.9409	FBpp0072227 type=protein; loc=2R:join(24612175..24613287,24613351..24613446,24613508..24613855); ID=FBpp0072227; name=Adck-PA; parent=FBgn0035039,FBtr0072320; dbxref=FlyBase:FBpp0072227,FlyBase_Annotation_IDs:CG3608-PA,GB_protein:AAF47244.2,REFSEQ:NP_611947,GB_protein:AAF47244,FlyMine:FBpp0072227,modMine:FBpp0072227; MD5=85b06a537af19698dd46aa9d483a18dc; length=518; release=r6.09; species=Dmel;;F…	2.5	1	0.02	NLPIELDFLNEGR
553	FBpp0078500|FBgn0087013|CG1059-PA|Karybeta3-PA FBpp0307568|FBgn0087013|CG1059-PB|Karybeta3-PB	0.939	FBpp0078500 type=protein; loc=3R:join(4649687..4649767,4650585..4650734,4650799..4651893,4651983..4653336,4653452..4654089); ID=FBpp0078500; name=Karybeta3-PA; parent=FBgn0087013,FBtr0078860; dbxref=FlyBase:FBpp0078500,FlyBase_Annotation_IDs:CG1059-PA,GB_protein:AAF52107.1,REFSEQ:NP_524226,GB_protein:AAF52107,FlyMine:FBpp0078500,modMine:FBpp0078500; MD5=159db4c67d28d8e2289d4cf0d9f0283a; length=11…	1.5	1	0.02	EIENISPTENAISAFAK
554	FBpp0080395|FBgn0025678|CG5809-PA|CaBP1-PA FBpp0311643|FBgn0025678|CG5809-PB|CaBP1-PB	0.9365	FBpp0080395 type=protein; loc=2L:complement(join(16356540..16356552,16355182..16356470)); ID=FBpp0080395; name=CaBP1-PA; parent=FBgn0025678,FBtr0080837; dbxref=FlyBase:FBpp0080395,FlyBase_Annotation_IDs:CG5809-PA,GB_protein:AAF53532.1,REFSEQ:NP_609792,GB_protein:AAF53532,FlyMine:FBpp0080395,modMine:FBpp0080395; MD5=86f6915d3daac55c1b6d8efecf10cba8; length=433; release=r6.09; species=Dmel;;FBpp031…	4.4	1	0.02	VGSVNADADSTLSGQFGVR
555	FBpp0290109|FBgn0036302|CG10632-PH|sowah-PH FBpp0290110|FBgn0036302|CG10632-PG|sowah-PG FBpp0290111|FBgn0036302|CG10632-PI|sowah-PI FBpp0304352|FBgn0036302|CG10632-PJ|sowah-PJ	0.9352	FBpp0290109 type=protein; loc=3L:complement(join(12572312..12572438,12571539..12572200,12564899..12565039,12548485..12548496,12545403..12545405,12544319..12544321,12541288..12541377,12541182..12541187,12540390..12540462,12540057..12540146,12538996..12539041,12538550..12538576,12538185..12538488)); ID=FBpp0290109; name=sowah-PH; parent=FBgn0036302,FBtr0300887; dbxref=REFSEQ:NP_001137941,GB_protein…	4.9	1	0.02	AVAAASGIPEPSSPGGASLNFDSPMR
557	FBpp0082458|FBgn0067629|CG33332-PA|CG33332-PA	0.934	FBpp0082458 type=protein; loc=3R:join(14887850..14888734,14888795..14888959); ID=FBpp0082458; name=CG33332-PA; parent=FBgn0067629,FBtr0082999; dbxref=FlyBase:FBpp0082458,FlyBase_Annotation_IDs:CG33332-PA,GB_protein:AAF55108.2,REFSEQ:NP_996214,GB_protein:AAF55108,FlyMine:FBpp0082458,modMine:FBpp0082458; MD5=164441bd9a2fb2eb132eb0f1b5557ae7; length=349; release=r6.09; species=Dmel;	5.2	1	0.02	LAALEGGGLGTSTDQDVR
558	FBpp0080690|FBgn0032746|CG10470-PA|CG10470-PA	0.9334	FBpp0080690 type=protein; loc=2L:join(19049175..19049235,19049287..19049364,19049422..19049834); ID=FBpp0080690; name=CG10470-PA; parent=FBgn0032746,FBtr0081146; dbxref=FlyBase:FBpp0080690,FlyBase_Annotation_IDs:CG10470-PA,GB_protein:AAF53747.1,REFSEQ:NP_609936,GB_protein:AAF53747,FlyMine:FBpp0080690,modMine:FBpp0080690; MD5=ff6f0ae63aafb242afa3da20e100bffc; length=183; release=r6.09; species=Dme…	7.7	1	0.02	QGVGLFGPAPGQFK
561	FBpp0301004|FBgn0263346|CG43427-PE|CG43427-PE FBpp0301005|FBgn0263346|CG43427-PF|CG43427-PF FBpp0301006|FBgn0263346|CG43427-PG|CG43427-PG FBpp0301007|FBgn0263346|CG43427-PH|CG43427-PH FBpp0301010|FBgn0263346|CG43427-PM|CG43427-PM FBpp0301011|FBgn0263346|CG43427-PN|CG43427-PN FBpp0301012|FBgn0263346|CG43427-PO|CG43427-PO FBpp0301013|FBgn0263346|CG43427-PP|CG43427-PP	0.9327	FBpp0301004 type=protein; loc=3R:join(4697432..4697542,4698049..4698255,4699717..4699859,4700171..4700327,4701158..4704658); ID=FBpp0301004; name=CG43427-PE; parent=FBgn0263346,FBtr0308849; dbxref=FlyBase:FBpp0301004,FlyBase_Annotation_IDs:CG43427-PE,REFSEQ:NP_730864,GB_protein:AAF52104; MD5=773c1c5a9512b3e372bba750d5597ee3; length=1372; release=r6.09; species=Dmel;;FBpp0301005 type=protein; loc=…	1.3	1	0.02	LSGFEVTSPSDTQEGVEK
560	FBpp0079541|FBgn0032198|CG4912-PA|eEF1delta-PA FBpp0079542|FBgn0032198|CG4912-PB|eEF1delta-PB	0.9327	FBpp0079541 type=protein; loc=2L:join(10232573..10232659,10233757..10234359); ID=FBpp0079541; name=eEF1delta-PA; parent=FBgn0032198,FBtr0079951; dbxref=FlyBase:FBpp0079541,FlyBase_Annotation_IDs:CG4912-PA,GB_protein:AAF52880.1,REFSEQ:NP_723536,GB_protein:AAF52880,FlyMine:FBpp0079541,modMine:FBpp0079541; MD5=2b8417f001316aab12e9452f9b904664; length=229; release=r6.09; species=Dmel;;FBpp0079542 typ…	6.6	1	0.02	TQVSLLNELLTATVK
562	FBpp0070356|FBgn0026090|CG14812-PA|CG14812-PA FBpp0305695|FBgn0026090|CG14812-PB|CG14812-PB	0.9321	FBpp0070356 type=protein; loc=X:complement(join(1858868..1858902,1858736..1858797,1858561..1858678,1858319..1858406)); ID=FBpp0070356; name=CG14812-PA; parent=FBgn0026090,FBtr0070372; dbxref=FlyBase:FBpp0070356,FlyBase_Annotation_IDs:CG14812-PA,GB_protein:AAF45672.1,REFSEQ:NP_569946,GB_protein:AAF45672,FlyMine:FBpp0070356,modMine:FBpp0070356; MD5=f7a895476983ddf6e2598dfff9429f03; length=100; rele…	10	1	0.02	DGEITGVIFK
563	FBpp0082985|FBgn0262559|CG7998-PA|Mdh2-PA	0.9296	FBpp0082985 type=protein; loc=3R:join(18226501..18226566,18226730..18226937,18227705..18227901,18227960..18228499); ID=FBpp0082985; name=Mdh2-PA; parent=FBgn0262559,FBtr0083563; dbxref=FlyBase:FBpp0082985,FlyBase_Annotation_IDs:CG7998-PA,GB_protein:AAF55516.1,REFSEQ:NP_650696,GB_protein:AAF55516,FlyMine:FBpp0082985,modMine:FBpp0082985; MD5=2398d433054476450d18d6f15a6f0f6e; length=336; release=r6.…	3.9	1	0.02	GSDVVVIPAGVPR
564	FBpp0071559|FBgn0034590|CG30388-PA|Magi-PA FBpp0309675|FBgn0034590|CG30388-PB|Magi-PB FBpp0309676|FBgn0034590|CG30388-PC|Magi-PC	0.9284	FBpp0071559 type=protein; loc=2R:complement(join(21138226..21138973,21132728..21132914,21130649..21132662,21130365..21130590,21129875..21130308)); ID=FBpp0071559; name=Magi-PA; parent=FBgn0034590,FBtr0071636; dbxref=FlyBase:FBpp0071559,FlyBase_Annotation_IDs:CG30388-PA,GB_protein:AAF46678.2,REFSEQ:NP_611551,GB_protein:AAF46678,FlyMine:FBpp0071559,modMine:FBpp0071559; MD5=2dc2e1501ebb210342f2e4a1b…	1.2	1	0.02	TPLLQQAPVSTQLR
565	FBpp0099563|FBgn0053517|CG33517-PB|Dop2R-PB FBpp0309861|FBgn0053517|CG33517-PF|Dop2R-PF FBpp0309862|FBgn0053517|CG33517-PG|Dop2R-PG FBpp0309863|FBgn0053517|CG33517-PH|Dop2R-PH FBpp0309864|FBgn0053517|CG33517-PI|Dop2R-PI FBpp0309865|FBgn0053517|CG33517-PJ|Dop2R-PJ	0.9271	FBpp0099563 type=protein; loc=X:complement(join(20013102..20013116,20011455..20011564,20011130..20011382,20010325..20010623,20008854..20009129,20007630..20007764,20007341..20007441,20007019..20007230)); ID=FBpp0099563; name=Dop2R-PB; parent=FBgn0053517,FBtr0070034; dbxref=FlyBase_Annotation_IDs:CG33517-PB,FlyBase:FBpp0099563,GB_protein:AAF45375.2,REFSEQ:NP_001014759,GB_protein:AAF45375,FlyMine:FB…	4.3	1	0.02	KPHLSELTGGSVIENIAQTR
568	FBpp0110466|FBgn0261387|CG17528-PC|CG17528-PC FBpp0110579|FBgn0261387|CG17528-PD|CG17528-PD	0.924	FBpp0110466 type=protein; loc=2R:complement(join(4819288..4819935,4818209..4819229,4817998..4818143,4817785..4817934,4817449..4817730)); ID=FBpp0110466; name=CG17528-PC; parent=FBgn0261387,FBtr0111274; dbxref=FlyBase_Annotation_IDs:CG17528-PC,GB_protein:EAA45997.1,FlyBase:FBpp0110466,REFSEQ:NP_001036463,GB_protein:EAA45997; MD5=2b21960bac75c97664e58255400dd8a3; length=748; release=r6.09; species=…	1.6	1	0.02	ANVVTEASIIEK
569	FBpp0087985|FBgn0261385|CG2092-PA|scra-PA FBpp0087986|FBgn0261385|CG2092-PB|scra-PB FBpp0099586|FBgn0261385|CG2092-PC|scra-PC	0.9228	FBpp0087985 type=protein; loc=2R:join(7590444..7590461,7590568..7590882,7590946..7591425,7591507..7591873,7591938..7592303,7592362..7592533,7592695..7592833,7592901..7593077,7593139..7593360,7593418..7593781,7593895..7594193,7594257..7594976); ID=FBpp0087985; name=scra-PA; parent=FBgn0261385,FBtr0088911; dbxref=FlyBase_Annotation_IDs:CG2092-PA,FlyBase:FBpp0087985,GB_protein:AAM71099.1,REFSEQ:NP_7…	2.4	1	0.02	VEDAVLTAKPPVPQK
572	FBpp0112618|FBgn0263977|CG40451-PA|Tim17b-PA FBpp0311388|FBgn0263977|CG40451-PB|Tim17b-PB	0.9148	FBpp0112618 type=protein; loc=3R:join(3735023..3735166,3735269..3735446,3744836..3745035); ID=FBpp0112618; name=Tim17b-PA; parent=FBgn0263977,FBtr0113895; dbxref=FlyBase_Annotation_IDs:CG40451-PA,FlyBase:FBpp0112618,REFSEQ:NP_001015401,GB_protein:EAA46045,FlyMine:FBpp0112618,modMine:FBpp0112618; MD5=9bddad1690ca0aa652fee3b314f2d99d; length=173; release=r6.09; species=Dmel;;FBpp0311388 type=protei…	9.8	1	0.02	NPIPPAEDPVALGDPGR
571	FBpp0070136|FBgn0260855|CG7359-PA|Sec22-PA FBpp0301847|FBgn0260855|CG7359-PB|Sec22-PB	0.9148	FBpp0070136 type=protein; loc=X:join(806485..806559,806633..806742,806969..807270,807354..807502); ID=FBpp0070136; name=Sec22-PA; parent=FBgn0260855,FBtr0070141; dbxref=FlyBase:FBpp0070136,FlyBase_Annotation_IDs:CG7359-PA,GB_protein:AAF45554.1,REFSEQ:NP_569863,GB_protein:AAF45554,FlyMine:FBpp0070136,modMine:FBpp0070136; MD5=4f0e6f6167c4fbc02aad2ebd7a0f1026; length=211; release=r6.09; species=Dmel…	6.6	1	0.02	NISNINTQLQDVQR
573	FBpp0071844|FBgn0034753|CG2852-PA|CG2852-PA FBpp0311613|FBgn0034753|CG2852-PD|CG2852-PD	0.9136	FBpp0071844 type=protein; loc=2R:complement(join(22646182..22646271,22645921..22646045,22645132..22645534)); ID=FBpp0071844; name=CG2852-PA; parent=FBgn0034753,FBtr0071933; dbxref=FlyBase:FBpp0071844,FlyBase_Annotation_IDs:CG2852-PA,GB_protein:AAF46873.1,REFSEQ:NP_611695,GB_protein:AAF46873,FlyMine:FBpp0071844,modMine:FBpp0071844; MD5=94c925e1fdde0d02d60040918dd6ce3f; length=205; release=r6.09; s…	9.8	1	0.02	DVVIANSGTLPVSEAFSVAK
575	FBpp0072480|FBgn0035165|CG13887-PC|CG13887-PC FBpp0072481|FBgn0035165|CG13887-PB|CG13887-PB FBpp0311657|FBgn0035165|CG13887-PE|CG13887-PE	0.91	FBpp0072480 type=protein; loc=3L:join(838121..838624,839250..839432); ID=FBpp0072480; name=CG13887-PC; parent=FBgn0035165,FBtr0072583; dbxref=FlyBase:FBpp0072480,FlyBase_Annotation_IDs:CG13887-PC,GB_protein:AAN11453.1,REFSEQ:NP_728548,GB_protein:AAN11453; MD5=e5562c367579eac1b4bdef33abe40813; length=228; release=r6.09; species=Dmel;;FBpp0072481 type=protein; loc=3L:join(838121..838624,839250..839…	5.7	1	0.02	EAGEDTTLIELNK
576	FBpp0078278|FBgn0028690|CG1100-PA|Rpn5-PA	0.9094	FBpp0078278 type=protein; loc=3R:join(5789776..5790824,5790884..5791040,5791103..5791405); ID=FBpp0078278; name=Rpn5-PA; parent=FBgn0028690,FBtr0078629; dbxref=FlyBase:FBpp0078278,FlyBase_Annotation_IDs:CG1100-PA,GB_protein:AAF51952.1,REFSEQ:NP_649588,GB_protein:AAF51952,FlyMine:FBpp0078278,modMine:FBpp0078278; MD5=b71ac685f18192aefd215ce53557d974; length=502; release=r6.09; species=Dmel;	3.2	1	0.02	TGLTPVDSAASTDEQK
577	FBpp0086123|FBgn0023172|CG9635-PE|RhoGEF2-PE FBpp0086124|FBgn0023172|CG9635-PF|RhoGEF2-PF FBpp0086125|FBgn0023172|CG9635-PD|RhoGEF2-PD FBpp0293620|FBgn0023172|CG9635-PG|RhoGEF2-PG FBpp0309117|FBgn0023172|CG9635-PH|RhoGEF2-PH	0.9088	FBpp0086123 type=protein; loc=2R:join(17028996..17029021,17031125..17031917,17032255..17032347,17032409..17032466,17034637..17034776,17034835..17035008,17036817..17036901,17036971..17037790,17037846..17038029,17038096..17038207,17038273..17038422,17038479..17038529,17038595..17038904,17038963..17039100,17040388..17040824,17040896..17041487,17041555..17041732,17041800..17041993,17042055..17043627,…	0.7	1	0.02	NEAAASVDELPSQSR
578	FBpp0078561|FBgn0263594|CG14648-PA|lost-PA	0.9085	FBpp0078561 type=protein; loc=3R:join(4403202..4403280,4404469..4404639,4404701..4405419,4405480..4405548,4405601..4405811,4405867..4406255); ID=FBpp0078561; name=lost-PA; parent=FBgn0263594,FBtr0078921; dbxref=FlyBase:FBpp0078561,FlyBase_Annotation_IDs:CG14648-PA,GB_protein:AAF52130.1,REFSEQ:NP_649466,GB_protein:AAF52130,FlyMine:FBpp0078561,modMine:FBpp0078561; MD5=fb8ec086e8c95c678aeb2caf743331…	6.8	1	0.02	ADAQNGGEAVTVAGGDVGGAR+YDTPVDIIATPTEIIR
579	FBpp0073922|FBgn0001092|CG8893-PA|Gapdh2-PA FBpp0087977|FBgn0001091|CG12055-PA|Gapdh1-PA FBpp0099914|FBgn0001091|CG12055-PB|Gapdh1-PB FBpp0304864|FBgn0001092|CG8893-PC|Gapdh2-PC	0.907	FBpp0073922 type=protein; loc=X:15868336..15869334; ID=FBpp0073922; name=Gapdh2-PA; parent=FBgn0001092,FBtr0074112; dbxref=FlyBase:FBpp0073922,FlyBase_Annotation_IDs:CG8893-PA,GB_protein:AAF48531.1,REFSEQ:NP_542445,GB_protein:AAF48531,FlyMine:FBpp0073922,modMine:FBpp0073922; MD5=77b41327d5747c180ed8cfa6963ebaf8; length=332; release=r6.09; species=Dmel;;FBpp0087977 type=protein; loc=2R:complement(…	4.2	1	0.02	LISWYDNEFGYSNR
581	FBpp0081467|FBgn0000412|CG9745-PC|D1-PC FBpp0081468|FBgn0000412|CG9745-PA|D1-PA FBpp0290739|FBgn0000412|CG9745-PD|D1-PD	0.9028	FBpp0081467 type=protein; loc=3R:complement(join(9239490..9239904,9238519..9239171)); ID=FBpp0081467; name=D1-PC; parent=FBgn0000412,FBtr0081987; dbxref=FlyBase:FBpp0081467,FlyBase_Annotation_IDs:CG9745-PC,GB_protein:AAN13412.1,REFSEQ:NP_731320,GB_protein:AAN13412; MD5=27491c3a75fdf5c1c8fa3e7977520c6b; length=355; release=r6.09; species=Dmel;;FBpp0081468 type=protein; loc=3R:complement(join(92394…	3.9	1	0.02	SSTAAVAAISPGIK
580	FBpp0075508|FBgn0250848|CG8947-PA|26-29-p-PA	0.9028	FBpp0075508 type=protein; loc=3L:join(13994352..13994400,13994791..13995780,13995860..13996470); ID=FBpp0075508; name=26-29-p-PA; parent=FBgn0250848,FBtr0075766; dbxref=FlyBase:FBpp0075508,FlyBase_Annotation_IDs:CG8947-PA,GB_protein:AAF49777.1,REFSEQ:NP_620470,GB_protein:AAF49777,FlyMine:FBpp0075508,modMine:FBpp0075508; MD5=f67ac419f61af6647ff7672410d97e4f; length=549; release=r6.09; species=Dmel;	2.7	1	0.02	TYQLAGEGQYGTLLK
582	FBpp0074419|FBgn0030975|CG7349-PA|SdhBL-PA FBpp0085489|FBgn0014028|CG3283-PA|SdhB-PA FBpp0311226|FBgn0030975|CG7349-PC|SdhBL-PC	0.9016	FBpp0074419 type=protein; loc=X:join(18894662..18894893,18895025..18895898,18895955..18896162); ID=FBpp0074419; name=SdhBL-PA; parent=FBgn0030975,FBtr0074648; dbxref=FlyBase:FBpp0074419,FlyBase_Annotation_IDs:CG7349-PA,GB_protein:AAF48905.2,REFSEQ:NP_573340,GB_protein:AAF48905,FlyMine:FBpp0074419,modMine:FBpp0074419; MD5=f806bacaab3363d4f72109f1733fb181; length=437; release=r6.09; species=Dmel;;F…	4	1	0.02	YLGPAVLMQAYR
