# Supplementary material for: Comparative interactome analysis of α-arrestin families in human and Drosophila
Source: eLife. 2024 Jan 25;12:RP88328. doi: 10.7554/eLife.88328 (PMC10945707; doi:10.7554/eLife.88328)
Supplement: Figure 1—source data 1. [file elife-88328-fig1-data1.zip › Drosophila/CG18748/interact-CG18748_2.prot.tsv]

entry no.	protein	protein probability	protein description	percent coverage	tot indep spectra	percent share of spectrum ids	peptides
531a	FBpp0099896|FBgn0265434|CG15792-PD|zip-PD	1.0000	FBpp0099896 type=protein; loc=2R:complement(join(25011312..25011341,25010380..25010616,25005868..25006083,25002288..25002444,25000039..25000160,24998278..24998301,24997209..24997301,24994407..24997146,24994012..24994316,24993391..24993921,24992033..24993328,24991810..24991973,24991137..24991272)); ID=FBpp0099896; name=zip-PD; parent=FBgn0265434,FBtr0100467; dbxref=FlyBase_Annotation_IDs:CG15792-P…	64.3	1780	14.915	AAETERDELAEEIANNANK+AAETERDELAEEIANNANKGSLMIDEK+AAKEELQALSK+AEEDADLAK+AEEDADLAKELEEGK+AEEDADLAKELEEGKK+AGGGGGGDDSSVQDESLDGEDSAN+AGKIDAPLVLDQLR+AGVLAHLEEER+AGVLAHLEEERDFK+AISEQIAQER+AISEQIAQERDTAER+AISEQIAQERDTAEREAR+AKGTLEAENADLATELR+ALEAEVLQLTEDLASSER+ALESQLAELK+ALESQLAELKAQNEELEDDLQLTEDAK+ANDLSQTLAEEEEK+ANDLSQTLAEEEEKAK+AQLQIEQLTTELANEK+AQLQIEQLTTELANEKSNSQKNENGR+AQNEELEDDLQLTEDAK+AQNEELEDDLQLT…
504a	FBpp0085365|FBgn0000043|CG12051-PA|Act42A-PA	1.0000	FBpp0085365 type=protein; loc=2R:complement(6014270..6015400); ID=FBpp0085365; name=Act42A-PA; parent=FBgn0000043,FBtr0086029; dbxref=GB_protein:AAF57294.1,FlyBase:FBpp0085365,FlyBase_Annotation_IDs:CG12051-PA,REFSEQ:NP_523625,GB_protein:AAF57294,FlyMine:FBpp0085365,modMine:FBpp0085365; MD5=2399a0c3c4cdf802eb854e0ba9f098c5; length=376; release=r6.09; species=Dmel;	68.9	718	3.454	AGFAGDDAPR+AGFAGDDAPRAVFPSIVGRPR+AVFPSIVGRPR+DLTDYLMK+DLTDYLMKILTER+DLTDYLMKILTERGYSFTTTAER+DLYANTVLSGGTTMYPGIADR+DLYANTVLSGGTTMYPGIADRMQK+DSYVGDEAQSK+DSYVGDEAQSKR+EITALAPSTMK+EITALAPSTMKIK+EKLCYVALDFEQEMATAASSSSLEK+GYSFTTTAER+HQGVMVGMGQK+HQGVMVGMGQKDSYVGDEAQSK+HQGVMVGMGQKDSYVGDEAQSKR+ILTERGYSFTTTAER+IVAPPER+IVAPPERK+IWHHTFYNELR+IWHHTFYNELRVAPEEHPVLLTEAPLNPK+KDLYANTVLSGGTTMYPGIADR+LDLAGRDLTDYLMK+…
504b	FBpp0071448|FBgn0000044|CG10067-PA|Act57B-PA FBpp0082253|FBgn0000046|CG18290-PA|Act87E-PA FBpp0082254|FBgn0000046|CG18290-PB|Act87E-PB FBpp0312019|FBgn0000046|CG18290-PC|Act87E-PC	1.0000	FBpp0071448 type=protein; loc=2R:join(20944117..20944156,20944844..20945934); ID=FBpp0071448; name=Act57B-PA; parent=FBgn0000044,FBtr0071519; dbxref=FlyBase_Annotation_IDs:CG10067-PA,GB_protein:AAF46640.1,FlyBase:FBpp0071448,REFSEQ:NP_523800,GB_protein:AAF46640,FlyMine:FBpp0071448,modMine:FBpp0071448; MD5=fc18feee98f205c68bee410b300b54e1; length=376; release=r6.09; species=Dmel;;FBpp0082253 type=…	55.1	516	1.313	AGFAGDDAPR+AGFAGDDAPRAVFPSIVGRPR+AVFPSIVGRPR+DLTDYLMK+DLTDYLMKILTER+DLTDYLMKILTERGYSFTTTAER+DLYANIVMSGGTTMYPGIADR+DLYANIVMSGGTTMYPGIADRMQK+DSYVGDEAQSK+DSYVGDEAQSKR+GILTLKYPIEHGIITNWDDMEK+GYSFTTTAER+HQGVMVGMGQK+HQGVMVGMGQKDSYVGDEAQSK+HQGVMVGMGQKDSYVGDEAQSKR+IIAPPER+ILTERGYSFTTTAER+IWHHTFYNELR+IWHHTFYNELRVAPEEHPVLLTEAPLNPK+KDLYANIVMSGGTTMYPGIADR+LDLAGRDLTDYLMK+RGILTLK+RGILTLKYPIEHGIITNWDDMEK+RLDIAG…
504c	FBpp0082597|FBgn0000047|CG5178-PA|Act88F-PA	1.0000	FBpp0082597 type=protein; loc=3R:join(15440616..15441540,15441602..15441807); ID=FBpp0082597; name=Act88F-PA; parent=FBgn0000047,FBtr0083143; dbxref=FlyBase:FBpp0082597,FlyBase_Annotation_IDs:CG5178-PA,GB_protein:AAF55198.1,REFSEQ:NP_524367,GB_protein:AAF55198,FlyMine:FBpp0082597,modMine:FBpp0082597; MD5=34b1c7f3838366fcf2a41c4353a60abc; length=376; release=r6.09; species=Dmel;	57.7	443	1.039	AGFAGDDAPR+AGFAGDDAPRAVFPSIVGRPR+AVFPSIVGRPR+DLTDYLMK+DLTDYLMKILTER+DLTDYLMKILTERGYSFTTTAER+DLYANSVLSGGTTMYPGIADR+DSYVGDEAQSK+DSYVGDEAQSKR+EITALAPSTIKIK+GILTLKYPIEHGIITNWDDMEK+GYSFTTTAER+HQGVMVGMGQK+HQGVMVGMGQKDSYVGDEAQSK+HQGVMVGMGQKDSYVGDEAQSKR+IIAPPER+ILTERGYSFTTTAER+IWHHTFYNELR+IWHHTFYNELRVAPEEHPVLLTEAPLNPK+KDLYANSVLSGGTTMYPGIADR+LDLAGRDLTDYLMK+RGILTLK+RGILTLKYPIEHGIITNWDDMEK+RLDIAGR+SYELPDGQV…
504d	FBpp0078131|FBgn0000045|CG7478-PA|Act79B-PA FBpp0306215|FBgn0000045|CG7478-PB|Act79B-PB	1.0000	FBpp0078131 type=protein; loc=3L:join(21985351..21986275,21986638..21986843); ID=FBpp0078131; name=Act79B-PA; parent=FBgn0000045,FBtr0078478; dbxref=FlyBase:FBpp0078131,FlyBase_Annotation_IDs:CG7478-PA,GB_protein:AAF51800.1,REFSEQ:NP_524210,GB_protein:AAF51800,FlyMine:FBpp0078131,modMine:FBpp0078131; MD5=39641be0e89572229f19b129246a7c7c; length=376; release=r6.09; species=Dmel;;FBpp0306215 type=p…	50.8	434	1.039	AGFAGDDAPR+AGFAGDDAPRAVFPSIVGRPR+AVFPSIVGRPR+DLTDYLMK+DLTDYLMKILTER+DLTDYLMKILTERGYSFTTTAER+DLYANNVLSGGTTMYPGIADR+DLYANNVLSGGTTMYPGIADRMQK+EITALAPSTIKIK+GYSFTTTAER+HQGVMVGMGQK+IIAPPER+ILTERGYSFTTTAER+KDLYANNVLSGGTTMYPGIADR+LDLAGRDLTDYLMK+RLDIAGR+SYELPDGQVITIGNER+SYELPDGQVITIGNERFR+TTGIVLDSGDGVSHTVPIYEGYALPHAILR+VAPEEHPVLLTEAPLNPK+VAPEEHPVLLTEAPLNPKANR+YPIEHGIITNWDDMEK
544a	FBpp0289294|FBgn0004167|CG12008-PE|kst-PE	1.0000	FBpp0289294 type=protein; loc=3L:join(3350255..3350336,3351496..3351686,3351965..3352132,3353738..3353854,3353923..3354185,3354255..3354384,3354637..3354824,3354949..3357922,3357982..3358121,3358179..3359789,3359853..3365751,3365811..3366126,3366200..3366310,3366444..3367010,3367515..3367771); ID=FBpp0289294; name=kst-PE; parent=FBgn0004167,FBtr0300017; dbxref=FlyBase:FBpp0289294,FlyBase_Annotati…	50.0	355	3.087	AALQAEEHVSDAAGATALK+AHDTEFVEVIQLGK+AKLEESLNYHK+AKMEVEDLFTDLADGIK+ALLGGANEIHVFNR+ALNQPPYNPQDGQLVNDIEK+ALVAGQSLISQQHPER+AQQYLFDAGEIESWLGER+AQVEQVEIWLANK+AWQILEYAEHHR+DAEDELQWLAEK+DAEILEQWISSR+DASLISEDYGQDLESIQALGR+DEIAQQVQLLEGDWLK+DGQALVQAGNR+DGQALVQAGNRVPEVESR+DIVSWSSNLR+DKLQQAYDALAFNR+DLAAVEALIR+DLAAVSNLLK+DLNSALALLR+DLPNSLEGIQR+DLQGELNAYSGDILNLNQQADK+DLTEAHQLQLFK+DNGVEGFVPANYVR+DNHFASEQLQYK+DQLN…
489a	FBpp0082514|FBgn0266599|CG4264-PE|Hsc70-4-PE FBpp0082515|FBgn0266599|CG4264-PF|Hsc70-4-PF FBpp0082516|FBgn0266599|CG4264-PA|Hsc70-4-PA FBpp0082517|FBgn0266599|CG4264-PC|Hsc70-4-PC FBpp0082518|FBgn0266599|CG4264-PD|Hsc70-4-PD FBpp0082519|FBgn0266599|CG4264-PB|Hsc70-4-PB FBpp0307982|FBgn0266599|CG4264-PG|Hsc70-4-PG	1.0000	FBpp0082514 type=protein; loc=3R:15244360..15246315; ID=FBpp0082514; name=Hsc70-4-PE; parent=FBgn0266599,FBtr0083055; dbxref=FlyBase:FBpp0082514,FlyBase_Annotation_IDs:CG4264-PE,GB_protein:AAO41567.1,REFSEQ:NP_788679,GB_protein:AAO41567; MD5=050fd5b4b4ff0bfd160c385fb3a7608a; length=651; release=r6.09; species=Dmel;;FBpp0082515 type=protein; loc=3R:15244360..15246315; ID=FBpp0082515; name=Hsc70-4-…	55.1	303	2.311	ARFEELNADLFR+ATLDEDNLK+DAGTIAGLNVLR+DNNLLGK+DNNLLGKFELSGIPPAPR+ETAEAYLGK+FDDAAVQSDMK+FEELNADLFR+FELSGIPPAPR+HWPFEVVSADGKPK+IINEPTAAAIAYGLDK+IINEPTAAAIAYGLDKK+ITITNDK+KFDDAAVQSDMK+KTFFPEEISSMVLTK+LLQDLFNGK+LLQDLFNGKELNK+LVTHFVQEFK+LVTHFVQEFKR+LYQGAGFPPGGMPGGPGGMPGAAGAAGAAGAGGAGPTIEEVD+MKETAEAYLGK+NQVAMNPTQTIFDAK+NQVAMNPTQTIFDAKR+NTTIPTKQTQTFTTYSDNQPGVLIQVYEGER+QTQTFTTYSDNQPGVLIQVYEGER+SINPDEAVAYGA…
451a	FBpp0072672|FBgn0250789|CG1977-PA|alpha-Spec-PA FBpp0305101|FBgn0250789|CG1977-PC|alpha-Spec-PC	1.0000	FBpp0072672 type=protein; loc=3L:complement(join(1784907..1788896,1781759..1783682,1781095..1781698,1779385..1779985,1779182..1779310)); ID=FBpp0072672; name=alpha-Spec-PA; parent=FBgn0250789,FBtr0072789; dbxref=FlyBase:FBpp0072672,FlyBase_Annotation_IDs:CG1977-PA,GB_protein:AAF47569.1,REFSEQ:NP_476739,GB_protein:AAF47569,FlyMine:FBpp0072672,modMine:FBpp0072672; MD5=b8439882282cce78554fdd71ffb18c…	57.3	260	2.293	ADVVESWIDDKENYVR+AGTFGAFEQFGNELLQANHYASPEIK+AIISADELAK+AITAADRPYVTK+ALDIFATK+ALNQAWAELK+ANALNNDDLGK+ASAFNSWFENAEEDLTDPVR+DADEIENWIAEK+DADELESWIHEK+DADETVAWIAEK+DAHAQFQASLSSAEADFK+DALDYIDFTR+DIADEESWIK+DIDETKDWIAEK+DKENHAQIADVVGEDLEEVEVLQK+DKETFVTADEFGQDLEHVEVLQR+DKQAEIANYWQSLTTK+DLASVQALQR+DLASVQNLMK+DLEDEAAWIR+DLIGVQNLIK+DLSTVQTLLTK+DLTGVQNLK+DLVSWINGMK+DMNNQADSLVESGQFDTAGIQEK+DQLINASHAQSPAILK+D…
525a	FBpp0088684|FBgn0261397|CG2146-PC|didum-PC FBpp0088686|FBgn0261397|CG2146-PA|didum-PA	1.0000	FBpp0088684 type=protein; loc=2R:join(7500479..7500508,7500911..7501724,7501790..7502028,7502102..7502590,7502644..7502737,7502802..7503028,7503172..7503195,7503649..7503762,7503829..7504715,7504775..7505301,7505364..7505499,7505649..7505746,7505839..7506019,7506077..7506589,7506655..7506786,7506849..7507377,7507436..7507660,7507715..7507858); ID=FBpp0088684; name=didum-PC; parent=FBgn0261397,FBt…	47.3	227	1.977	ADGSDLPPLRNPAILVGQNDLTTLSYLHEPGVLHNLR+AGQVAFLEQVR+ATSIGASSSPEHGGGPAWK+AVAQFLLVQEELK+AVLLQQSQSMR+DKEVIENENFMLK+DKEVIENENFMLKEELSR+ELNEAYQR+ELTQVLSESNMSLAK+EVIENENFMLK+FGNTQIFFR+FGTTSFFIK+FQFLNMGGAPEIER+GHAMGDLEPHIFALAEEAYTK+GNDVNELMEAFHSQK+GSDESWAGK+HFSDTVEYDVNGFLEK+HGVEINELNAQHAALQEEVR+HGVEINELNAQHAALQEEVRR+HSISGIQTYAR+IESVNEYVLIPNSIEAAQAAR+IISMQQR+ILAGILHLGNIQVSK+ISAAGFPSR+IVPAILNNDEIQR+IWVPHADL…
546a	FBpp0290582|FBgn0011225|CG5695-PH|jar-PH FBpp0306894|FBgn0011225|CG5695-PL|jar-PL	1.0000	FBpp0290582 type=protein; loc=3R:complement(join(24259055..24259241,24258385..24258458,24258196..24258325,24257971..24258132,24257648..24257910,24257177..24257583,24256360..24257104,24255869..24256301,24255562..24255803,24255285..24255505,24254994..24255224,24254634..24254678,24254404..24254448,24254004..24254124,24253828..24253945,24253663..24253764,24253318..24253598)); ID=FBpp0290582; name=jar…	44.4	200	1.703	AALALQEQLEK+AALALQEQLEKEAKDDAK+DAAEGYIQGR+DKIYTYVANILIAVNPYREIK+DKLSLGKPDDYR+DPIIDDYQHFHNLDK+EEIISGVNDIYR+EFEVTPTDR+EGLNVPEITFTDNQDIIELIEAK+ELYAPDTIK+ELYAPDTIKK+EMDSMYTVVMANMNK+EMDSMYTVVMANMNKLTVDLNTK+FFNDNILK+FFNDNILKNEQELYK+FFNDNILKNEQELYKR+FKTQLGELMEK+FKTQLGELMEKLEQNGTNFIR+GAEILEHEFNR+GAEILEHEFNREWER+GGGFKGTVIMVPLKIYEASNAR+GKLNFISVGSK+GLWYAHFDGQWIAR+GPLKDPIIDDYQHFHNLDK+GTVIMVPLK+ILDANPVLEAFGNA…
22	FBpp0070842|FBgn0003514|CG3595-PA|sqh-PA FBpp0308586|FBgn0003514|CG3595-PB|sqh-PB FBpp0308587|FBgn0003514|CG3595-PC|sqh-PC FBpp0308588|FBgn0003514|CG3595-PD|sqh-PD FBpp0311461|FBgn0003514|CG3595-PE|sqh-PE	1.0000	FBpp0070842 type=protein; loc=X:complement(join(6223585..6224004,6223407..6223511)); ID=FBpp0070842; name=sqh-PA; parent=FBgn0003514,FBtr0070877; dbxref=FlyBase:FBpp0070842,FlyBase_Annotation_IDs:CG3595-PA,GB_protein:AAF46132.1,REFSEQ:NP_511057,GB_protein:AAF46132,FlyMine:FBpp0070842,modMine:FBpp0070842; MD5=807e3bc581534791d4f6419b52e6812c; length=174; release=r6.09; species=Dmel;;FBpp0308586 ty…	54.6	168	1.418	ATSNVFAMFDQAQIAEFK+ATSNVFAMFDQAQIAEFKEAFNMIDQNR+DGFVEKEDLHDMLASLGK+EAFNMIDQNR+EAPIKNGLFDYLEFTR+EDLHDMLASLGK+ELLTTMGDR+ELLTTMGDRFTDEDVDEMYR+FTDEDVDEMYR+LQGTDPEDVIK+LRELLTTMGDR+NGLFDYLEFTR
246	FBpp0080795|FBgn0041180|CG10363-PA|Tep4-PA FBpp0303746|FBgn0041180|CG10363-PB|Tep4-PB	1.0000	FBpp0080795 type=protein; loc=2L:join(19549846..19549928,19551682..19552413,19552473..19552899,19552956..19553293,19553362..19553915,19553976..19556092,19556162..19556401); ID=FBpp0080795; name=Tep4-PA; parent=FBgn0041180,FBtr0081254; dbxref=FlyBase:FBpp0080795,FlyBase_Annotation_IDs:CG10363-PA,GB_protein:AAF53826.2,REFSEQ:NP_523603,GB_protein:AAF53826,FlyMine:FBpp0080795,modMine:FBpp0080795; MD5…	59.2	136	0.626	AFFINLK+AISPLAGDAIHKPLK+APAEVKPGADVALEIK+AVAYLSANTAESIELLPK+DFASYLPHK+DGEFNVVLK+DLYTTYPYREPK+DYNVAVAVHQTK+ESNMAILEVSLPSGYTADEDSFADIR+GLGVTNDQTNIK+GTGAAMVQISYQYNLVEKEPKPSFK+GYEFLLTR+HDDGSFSSFGPTK+IGQEYQVILNSSRPLK+IKDIIDLDEQILAK+ITYVDGSLITDTK+LNETGGVQLYPYR+LNGYDTSTPWQGGYSYYPGER+LNTSEENDLLLQTVEFPQGTK+LNWENFKPYIK+LPPLEAGEYNLTAEGVK+LVPNYLVR+MDATQQVSVR+NGDSVVVIYFENLAK+NGFGGFASSQDTVVGLTALIK+NGSTWLTAYVLR…
15	FBpp0070596|FBgn0029688|CG6450-PC|lva-PC FBpp0309608|FBgn0029688|CG6450-PD|lva-PD	1.0000	FBpp0070596 type=protein; loc=X:complement(join(3964701..3964754,3964567..3964638,3964417..3964497,3960642..3964352,3960477..3960584,3956513..3960410,3956307..3956427,3956049..3956245,3955875..3955972)); ID=FBpp0070596; name=lva-PC; parent=FBgn0029688,FBtr0070626; dbxref=FlyBase:FBpp0070596,FlyBase_Annotation_IDs:CG6450-PC,GB_protein:AAF45910.1,REFSEQ:NP_525064,GB_protein:AAF45910,FlyMine:FBpp007…	37.5	136	1.189	ADLDYALMMLHQR+AESLEGELSILQTLVAEQK+ALAEYEQLNAQNAELK+AQLEEVTQQQQR+ASRSPQSEAAHTDAQVSAELAK+ATTTATPTVTVDNDLDSTIIEELK+DAELQDANLVSK+DLISSTSTSSNLSQELSSMQR+DSDPGDVSLLQTSGSEK+EDEILQLQSQLEDAR+ELPQSQQSTQGEATSDIMQK+ELQQLQQDQDSEVEHVR+ELTSSQETVDALNQQIQEYQGLEHAHK+ELTSSQETVDALNQQIQEYQGLEHAHKEEQFK+EQMSSHSQEELAELR+ESYPETEAPLAIVGSDSQR+ESYPETEAPLAIVGSDSQREDEILQLQSQLEDAR+FQSQDGQQQLASLLADNEELQQR+GEVLDKLEQLSAENLQLQAR+GG…
500a	FBpp0085066|FBgn0027598|CG31012-PC|cindr-PC	1.0000	FBpp0085066 type=protein; loc=3R:join(30809271..30809283,30816875..30817124,30817198..30817309,30817634..30818207,30824278..30824886,30824955..30826045); ID=FBpp0085066; name=cindr-PC; parent=FBgn0027598,FBtr0085704; dbxref=FlyBase:FBpp0085066,FlyBase_Annotation_IDs:CG31012-PC,GB_protein:AAF57087.2,REFSEQ:NP_733405,GB_protein:AAF57087,FlyMine:FBpp0085066,modMine:FBpp0085066; MD5=5361233985aa708f7…	54.8	124	1.080	AATIAVEDTDFDR+AATIAVEDTDFDRVER+APWMEELK+ASGVTGMFPDNFVR+ASILTDMR+ATAAAAASAPAEPAAIVSGSGAAAGGGAAAAVPMLPPKPQR+DSLNDILSETGLPTGNVAAQR+EPDELDLQK+ESFGSRDSLNDILSETGLPTGNVAAQR+KKAPWMEELK+KTPTGGVPMTGNLLGGKK+KVSNTASTTSHMTTTNSSNSSTTSVTTQQQK+LTTAVSHDLADGLAASK+MLAPSEVAPINEPPSATQITQNQR+MLSGANQLPESGAAGNVVIR+MLSGANQLPESGAAGNVVIRR+NLDLTKPPGVGASVSIGQQR+QMPGGWWQGTLK+RPPTIGATVTTSALTSK+RRPPSAAINVLGESNNNSVYVNGSGMSGSGGAG…
536a	FBpp0112256|FBgn0042105|CG18748-PB|CG18748-PB	1.0000	FBpp0112256 type=protein; loc=3R:complement(join(7787729..7787843,7787244..7787452,7786601..7787183,7786369..7786541)); ID=FBpp0112256; name=CG18748-PB; parent=FBgn0042105,FBtr0113344; dbxref=FlyBase:FBpp0112256,FlyBase_Annotation_IDs:CG18748-PB,REFSEQ:NP_001097702,GB_protein:ABW08615,FlyMine:FBpp0112256,modMine:FBpp0112256; MD5=23b4d733281efbaa0aededaea9177c3b; length=359; release=r6.09; species…	53.2	120	1.017	AFTVIQVMDINTYNSVSQVPVQAK+ALTLIEGEGAFAPAAPPYPWSEGSTLSPPNYAEAMHSHSDSEK+EMALEPGTR+IGYQIEVVAK+LKADGVLR+SDPLTLELNLPQTGFVPGQTVPANVLIGNESK+SYKPLYPVFDLSTSTVEK+SYKPLYPVFDLSTSTVEKSK+TFGVWPFR+VGLSMMITYYSDLSSGSK+YDSIFSR+YMVDVNIIQPWK
440	sp|GFP_AEQVI|	1.0000	sp GFP_AEQVI	68.1	120	1.071	AEVKFEGDTLVNR+EDGNILGHK+FEGDTLVNR+FEGDTLVNRIELK+FSVSGEGEGDATYGK+GEELFTGVVPILVELDGDVNGHK+GIDFKEDGNILGHK+HNIEDGSVQLADHYQQNTPIGDGPVLLPDNHYLSTQSALSK+IRHNIEDGSVQLADHYQQNTPIGDGPVLLPDNHYLSTQSALSK+LEYNYNSHNVYIMADK+LEYNYNSHNVYIMADKQK+NGIKVNFKIR+SAMPEGYVQER+TIFFKDDGNYK+TIFFKDDGNYKTR
489b	FBpp0073445|FBgn0001218|CG4147-PB|Hsc70-3-PB FBpp0073446|FBgn0001218|CG4147-PA|Hsc70-3-PA FBpp0073447|FBgn0001218|CG4147-PD|Hsc70-3-PD FBpp0073448|FBgn0001218|CG4147-PC|Hsc70-3-PC FBpp0311376|FBgn0001218|CG4147-PE|Hsc70-3-PE	1.0000	FBpp0073445 type=protein; loc=X:complement(join(11804897..11805021,11802613..11804458)); ID=FBpp0073445; name=Hsc70-3-PB; parent=FBgn0001218,FBtr0073608; dbxref=FlyBase:FBpp0073445,FlyBase_Annotation_IDs:CG4147-PB,GB_protein:AAN09299.1,REFSEQ:NP_511132,GB_protein:AAN09299,FlyMine:FBpp0073445,modMine:FBpp0073445; MD5=90cfc2d2c129e8a211bff4d9b740fb53; length=656; release=r6.09; species=Dmel;;FBpp00…	47.3	107	0.749	AKFEELNLDLFR+DAGVIAGLQVMR+DLEAIVQPVIAK+DVHEIVLVGGSTR+ETAEAYLGK+EWSDTNVQHDIK+FEELNLDLFR+IEIESFFEGDDFSETLTR+IINEPTAAAIAYGLDK+IINEPTAAAIAYGLDKK+ITPSYVAFTADGER+IVITNDQNR+KDLEAIVQPVIAK+KSQVFSTASDNQHTVTIQVYEGERPMTK+KVTHAVVTVPAYFNDAQR+LESAIDESIK+LTPEDIDR+LYQGAGGAPPPEGGDDADLKDEL+MKETAEAYLGK+MKETAEAYLGKK+NELESYAYSLK+NQLTTNPENTVFDAK+NQLTTNPENTVFDAKR+NSKPHISVDTSQGAK+SQVFSTASDNQHTVTIQVYEGERPMTK+VEIIANDQGNR+V…
141	FBpp0076893|FBgn0000709|CG1484-PA|fliI-PA	1.0000	FBpp0076893 type=protein; loc=X:join(21339894..21339947,21340111..21343265,21343501..21343651,21343775..21344185); ID=FBpp0076893; name=fliI-PA; parent=FBgn0000709,FBtr0077192; dbxref=FlyBase:FBpp0076893,FlyBase_Annotation_IDs:CG1484-PA,GB_protein:AAF50830.2,REFSEQ:NP_525097,GB_protein:AAF50830,FlyMine:FBpp0076893,modMine:FBpp0076893; MD5=2ff0b8ab01218a3814818b23c05f6854; length=1256; release=r6.…	36.8	106	0.916	AMFGEELEVVR+DKDNEAGAVPEDGKPESLKPK+EHVPEDYQPVQPR+ELFNMMDRPDYALVMR+FAGWDEVMAVDFTR+GKSPVEFFHLR+IFQQQENLK+KLFLTMK+KPYDTDAEYMNYTR+LAGAAVPPSMPSSATPK+LEHLSLNHNR+LETLPPQTR+LLVNDNK+LLVNDNKLNFEGIPSGIGK+LNFEGIPSGIGK+LNLSDNELTELTAGVELWQR+LPEEELGR+LYLVHAYGATIHLEPVAPAITSLDPR+LYQVQLGMGYLELPQVELPEQK+NAGNMGWLTFTFTLQK+NDFSATFPSSMR+NNPELVMPPKPSEASK+NSGIPPELFHLEELTTLDLSHNK+QGEESAEFWQGLGMTSEEADAAEPPKEHVPEDYQPVQPR+QLP…
551a	FBpp0293740|FBgn0260442|CG6831-PB|rhea-PB FBpp0305317|FBgn0260442|CG6831-PE|rhea-PE FBpp0305318|FBgn0260442|CG6831-PF|rhea-PF FBpp0305319|FBgn0260442|CG6831-PG|rhea-PG	1.0000	FBpp0293740 type=protein; loc=3L:join(8561482..8561617,8561687..8562085,8562145..8562336,8562396..8562474,8562533..8563036,8563100..8563188,8563546..8563634,8563979..8564095,8564157..8568744,8568811..8569001,8570968..8571084,8571146..8571661,8572018..8572677,8572898..8573472,8573531..8573789); ID=FBpp0293740; name=rhea-PB; parent=FBgn0260442,FBtr0305210; dbxref=REFSEQ:NP_001246674,GB_protein:AFH0…	31.2	80	0.694	ALLGYISAGQDVLIR+ALQPTVTDIPSATQLSK+AMEATVEAISQEIR+AMHSPPPVGNTQVGPEDLIR+ATFLQHETNR+AVAAGTSNLQADIVSAANLGR+AVANTTAALVLR+DHFGIEGDEGSTMVEESVAPSK+DKFAEAVQGQPSEYGLFISDEQNQQGVWLEPGR+DNNLHGFSGQTMNSASELIDKLEPIR+DPVQLNLLYVQAR+EAIQELQQTVEK+EIASLANEMNAK+EILISWPLTTVR+EITTTAANTPAMK+ELPTYGVTFFLVK+EQGIDEAETVLLR+GIMGASAALVR+GVGTEEMLISTAK+GVIDGVVEMVK+GVTESINQLVDASIQSAPGQK+INAETGIVTGLMEQVNR+INTSMVDGMAQEINAR+ISSVNLTEP…
523a	FBpp0088478|FBgn0014141|CG3937-PA|cher-PA FBpp0288453|FBgn0014141|CG3937-PG|cher-PG FBpp0292427|FBgn0014141|CG3937-PI|cher-PI FBpp0308014|FBgn0014141|CG3937-PL|cher-PL FBpp0308015|FBgn0014141|CG3937-PM|cher-PM FBpp0308016|FBgn0014141|CG3937-PN|cher-PN	1.0000	FBpp0088478 type=protein; loc=3R:complement(join(17116941..17117226,17110610..17110754,17110214..17110549,17108748..17108839,17107399..17108691,17106954..17107340,17105009..17105813,17104457..17104909,17104256..17104391,17101352..17101432,17100988..17101078,17094609..17094749,17094376..17094545,17092287..17094318,17092040..17092224)); ID=FBpp0088478; name=cher-PA; parent=FBgn0014141,FBtr0089471; …	30.8	75	0.634	AGNAPLDVVVQDVFGTK+AVESIEQYSHSEYIEEHTTK+AYGPGIEPIGPVVGAPANFTVETFSAGK+DAVQNASEAMGLADDWLNVR+DGTVSVQYLPTAPGEYQVSVR+EAGGGSLAISVEGPSK+ESVPTFFNVDVGEAGPGR+FADHHVEGSPFTVK+FNGVHIPDSPFR+GASAGGLTMAVEGPSK+GSVDVDIQGPNGEIEK+GVPEVIIIDPANHK+GVVGEAAEFNVWTR+HAGHNNYNVQYLVR+HIPDSPFK+IIDNEDNTYSVEVIPPSK+IPDLPINNFTNDWTTGK+KPTFFDILAK+KVTYTPTSGVPHTVEVNYGGVSTPNSPHR+LADEGAQETSTVIVETVQK+LEVQQFPQGNIQADAPYQFMVR+LIALIEVLSQK+LPL…
508a	FBpp0085720|FBgn0003887|CG9277-PB|betaTub56D-PB	1.0000	FBpp0085720 type=protein; loc=2R:complement(join(19451433..19451489,19447460..19448746)); ID=FBpp0085720; name=betaTub56D-PB; parent=FBgn0003887,FBtr0086536; dbxref=FlyBase:FBpp0085720,FlyBase_Annotation_IDs:CG9277-PB,GB_protein:AAF57555.1,REFSEQ:NP_523795,GB_protein:AAF57555,FlyMine:FBpp0085720,modMine:FBpp0085720; MD5=af532e832c1035fa8fb3355ba120f3d1; length=447; release=r6.09; species=Dmel;	45.9	74	0.460	ALTVPELTQQMFDAK+AVLVDLEPGTMDSVR+EVDEQMLNIQNK+FPGQLNADLR+FPGQLNADLRK+FWEIISDEHGIDATGAYHGDSDLQLER+GHYTEGAELVDSVLDVVR+IMNTYSVVPSPK+INVYYNEASGGK+ISEQFTAMFR+LAVNMVPFPR+LHFFMPGFAPLTSR+MSATFIGNSTAIQEIFK+NSSYFVEWIPNNVK+SGPFGQIFRPDNFVFGQSGAGNNWAK+YLTVAAIFR
34	FBpp0071461|FBgn0034577|CG10540-PA|cpa-PA	1.0000	FBpp0071461 type=protein; loc=2R:join(21058022..21058262,21058384..21058553,21058612..21059061); ID=FBpp0071461; name=cpa-PA; parent=FBgn0034577,FBtr0071532; dbxref=FlyBase:FBpp0071461,FlyBase_Annotation_IDs:CG10540-PA,GB_protein:AAF46660.1,REFSEQ:NP_611539,GB_protein:AAF46660,FlyMine:FBpp0071461,modMine:FBpp0071461; MD5=499fbe04f6ba817a7076f7ee6c44ee1c; length=286; release=r6.09; species=Dmel;	68.5	73	0.635	AALDLETLAYTASHYR+DGASHAFAQYNK+DGASHAFAQYNKDQLTPVR+DQLTPVR+EASDYQDVEADATAEPWR+ELLKNDTLLK+ESVVVSNEQQVAK+HGVSSVFGK+IEGTDHNAIISEHNDLGNGR+IVSDFILHAPPGEFNEVFNDVR+IVSYSIGK+KEASDYQDVEADATAEPWR+LIEDAENEYQLAISENYQTMSDTTFK+SQWHVTFQAGSGTAELK+VQVHYYEDGNVQLVSSK
557a	FBpp0311336|FBgn0266696|CG45186-PAD|CG45186-PAD	1.0000	FBpp0311336 type=protein; loc=3L:join(2402723..2406599,2434626..2436228,2439499..2439830,2442436..2442960,2443390..2443838,2443988..2444087,2444499..2446101,2459591..2460153,2461146..2461268,2463057..2464303); ID=FBpp0311336; name=CG45186-PAD; parent=FBgn0266696,FBtr0345111; dbxref=FlyBase:FBpp0311336,FlyBase_Annotation_IDs:CG45186-PAD,GB_protein:AHN57943,REFSEQ:NP_001286918; MD5=d32d4efde360e40d…	17.2	71	0.384	AAGGANSSWESPLQASSAEHGAPTTPR+AAISSIEDIEVTPDELR+ANMFQQLQEQSR+ANSAPFDISATSAFKPTKPLDIR+ASRPLSSSITSFNPYSSSDYIK+DIVTTEPPVVVQEALQVR+EPSSLTLESIIEPEQEEVKEQVDQDEVK+ESSQHNGFHVLTR+HTTEITSVTVGTR+IAEQSEAQVQQPSVDDNQK+KAAISSIEDIEVTPDELR+LEDELQQIEAVSEAAK+LPQITTVVSK+LQSLEPVSLSVHSR+LVLPDTFR+LVQQQQPQPQPVNR+QPPFGIPVGPIVPAPQSDYLHVEPVR+QSPPASSAEVSSSAADNSMHSDER+RNSLEEAGTGLSPAQAHGILK+SATEPPSSTSPLR+SDDSSSSSPSPTRR+SGEDLPNK…
458a	FBpp0074228|FBgn0250788|CG5870-PA|beta-Spec-PA FBpp0306507|FBgn0250788|CG5870-PB|beta-Spec-PB	1.0000	FBpp0074228 type=protein; loc=X:join(17661184..17667232,17667301..17667497,17667570..17667738,17668276..17668382,17668497..17668663,17668751..17668937); ID=FBpp0074228; name=beta-Spec-PA; parent=FBgn0250788,FBtr0074454; dbxref=FlyBase:FBpp0074228,FlyBase_Annotation_IDs:CG5870-PA,GB_protein:AAF48751.1,REFSEQ:NP_523388,GB_protein:AAF48751,FlyMine:FBpp0074228,modMine:FBpp0074228; MD5=f861fd416d6f903…	28.5	68	0.597	ALESEITSHDPQLQNVAK+DDTPVNLEQAENQLK+DLDHFQTWLTK+DVSGVELLMNNHQSLK+EANSIEDEHPEEAK+EQIVSTDEVGHDLTTVNLMLSK+EVDDLEQWITDR+EVVAGSQELGQDFDHVTLLSER+GEPSYDLQNAAIEIASDYTK+GGTPGAGEGHEGYVTR+GNLEVLLFTLQSK+HEAFLTTMEANDDKINTLLQVADTLVEK+HQAFEAEIAANK+HRPDLVQFEK+ILMIWMEDLVR+IVSSEDVGRDEANVQSLLK+KFEALISDLTQK+KHEAIETDIFAYEER+KHENLEQSVEDYANTIR+KLWQFYWDTADEENWIK+LLDAEDVFVEHPDEK+LLEVLSGER+LMSEADGVEQWIK+LNEALQLFMLSR+LPVANS…
219	FBpp0079625|FBgn0086347|CG7438-PA|Myo31DF-PA FBpp0079626|FBgn0086347|CG7438-PB|Myo31DF-PB FBpp0293078|FBgn0086347|CG7438-PC|Myo31DF-PC	1.0000	FBpp0079625 type=protein; loc=2L:complement(join(10505926..10506014,10497853..10498155,10496629..10496848,10494879..10495104,10494428..10494811,10494288..10494367,10492789..10494195,10492557..10492714,10492331..10492499)); ID=FBpp0079625; name=Myo31DF-PA; parent=FBgn0086347,FBtr0080035; dbxref=FlyBase:FBpp0079625,FlyBase_Annotation_IDs:CG7438-PA,GB_protein:AAF52966.1,REFSEQ:NP_523538,GB_protein:A…	42.5	68	0.598	ADPVGGIITNYLLEK+AFIVSDSTIHK+DANLSEMWPEGAQDIK+DANLSEMWPEGAQDIKK+DLVFSLESEYTPLKEDR+DQLIVFHSSK+EAGVQDFVLLDQVSMEK+EGIEWTNIEYFNNK+ELFENAPHLFAIADSAYR+ELTSISVSPGR+GRELFENAPHLFAIADSAYR+IITVEAASNVEVPNFRPK+ITHYAGDVIYNINGFIEK+LFTWIISR+LLQVTETELSTALTK+MISQYTWPNFR+NEMIPHIVTLLQK+NFHSFYQLLR+NHPADGETFQQVLFSSFVK+NKDLVFSLESEYTPLKEDR+NKDTLYQDFK+NVLIQSNAILETFGNAK+QMNIYGPETIR+RPLTAGTLFQR+RWVGDYLANSQENSGYEAYNGSIK+SIQW…
187	FBpp0078607|FBgn0010225|CG1106-PB|Gel-PB FBpp0078608|FBgn0010225|CG1106-PD|Gel-PD FBpp0078610|FBgn0010225|CG1106-PA|Gel-PA FBpp0078612|FBgn0010225|CG1106-PF|Gel-PF FBpp0301195|FBgn0010225|CG1106-PJ|Gel-PJ FBpp0301196|FBgn0010225|CG1106-PK|Gel-PK FBpp0307688|FBgn0010225|CG1106-PL|Gel-PL	1.0000	FBpp0078607 type=protein; loc=3R:join(4236764..4236804,4237625..4237817,4238303..4238377,4238570..4238765,4238819..4240524,4240589..4240714,4240878..4240937); ID=FBpp0078607; name=Gel-PB; parent=FBgn0010225,FBtr0078968; dbxref=FlyBase:FBpp0078607,FlyBase_Annotation_IDs:CG1106-PB,GB_protein:AAF52163.1,REFSEQ:NP_524865,GB_protein:AAF52163; MD5=61f224cd55506fd6fedefb499d6d5d43; length=798; release=r…	45.7	66	0.587	AFGFMPDHGQNVIETITQYVAKPGSDEIVVSTVPFDEK+DGLLVQTNQGHEPR+EVQDHESQLFLSYFK+FYTGDSFIVLNTIENK+FYTGDSFIVLNTIENKK+GTVESDVHASEVAADSSSLASSDAFVLHSGK+IENFEPVIYPK+IVEGSESAPFK+IYIWNGLGASAFEK+KYPAWTQIHR+LKVDIIGQKPLTQAMLDTR+LLTSFTALPVTAQLFR+LYFNLEPTAR+MFPNWDDNYWQNQPSYEDMK+QHFFDVLGSGSADQVPDESTADEDSAFER+QLVIDANNEV+QYFDTWR+SALGIGSDELLNDDEIDSVVTQLK+SALGIGSDELLNDDEIDSVVTQLKK+SFDTVSIIR+TPGLEIWR+TPGLEIWRIENFEPVIYPK+VDII…
455a	FBpp0073371|FBgn0014133|CG1822-PB|bif-PB FBpp0306539|FBgn0014133|CG1822-PD|bif-PD	1.0000	FBpp0073371 type=protein; loc=X:join(11680853..11681114,11681718..11684254,11687462..11687635,11689201..11689543,11693547..11693938); ID=FBpp0073371; name=bif-PB; parent=FBgn0014133,FBtr0073526; dbxref=FlyBase:FBpp0073371,FlyBase_Annotation_IDs:CG1822-PB,GB_protein:AAN09639.1,REFSEQ:NP_727547,GB_protein:AAN09639,FlyMine:FBpp0073371,modMine:FBpp0073371; MD5=c914c0aee4dd9a54ac6d9f0c4c1af3ad; length…	42.7	61	0.546	DAEATPQSEALSETER+DGELESGEQPAGVVSNSR+EAASSETDASASPLWTLR+EGDLAATEAGPGTADGAGASK+FIIQQQQQQQQQQQQQQQLSPTK+GSAVDEDDYHLTATPGAEVVYSEGTQK+GTAMDNLFQLGVTR+IGSVAGGDVDPQHPPTNPIPDSLDTGEDLSYGPGIVSK+ISTAGAAAAAAPSPPAPK+KGSAVDEDDYHLTATPGAEVVYSEGTQK+KSTATDAGGSVSGSGTVAGAGSGTSPTTSLDSVINTK+MELQEPETPER+MGAAAAGDKPKPPAESAAGGAQR+NQSQTAGGGSGPSSSLHSTENTSMVFNFSK+QIGVIRPLFNSQGAGSTPLTSR+QPSSAAATPPPTGMGFASSTPLR+QVDSPVSALSVMMR+S…
481a	FBpp0080528|FBgn0020503|CG5020-PB|CLIP-190-PB FBpp0080529|FBgn0020503|CG5020-PA|CLIP-190-PA FBpp0290655|FBgn0020503|CG5020-PM|CLIP-190-PM	1.0000	FBpp0080528 type=protein; loc=2L:join(17385631..17385895,17394430..17394492,17400396..17400551,17400612..17400827,17400893..17401058,17401113..17401290,17401519..17401581,17402375..17402485,17404730..17404840,17405356..17405422,17405485..17406941,17406996..17408825,17408893..17409023,17409091..17409299,17409359..17409405); ID=FBpp0080528; name=CLIP-190-PB; parent=FBgn0020503,FBtr0080975; dbxref=F…	34.1	59	0.511	AKTENLELSTGTQTTIK+ATSDSLESER+DLDREDAQNQALQLQK+EITDTLHAELQAER+ELNQQLDEVTTQLNVQK+ELQELLVK+ESIEQQLALK+ESLTSIGTMNSIATTATSR+ESSSIIEAQNTK+ETQDQLLESQK+GNEFDTQLAEYQK+IAEQLEEEQR+INFLNSIIADMQQK+IVELESALDNER+LDESNTVLESQK+LNESNVQLENK+LQAALEELKK+LQAATSQLDAQQATNK+LQQLEQANGELK+LSGELQQVQEANGDIK+LSGELQQVQEANGDIKDSLVK+LTEIQQSLQELQDSVK+LVSATPSLQSILPPDLPSDDGALQEEIAKLQEK+QAQEAQAEFTR+QKEELVQNLEEK+QLEAANAALEK+QLEAANGSL…
155	FBpp0077549|FBgn0011570|CG17158-PA|cpb-PA FBpp0304020|FBgn0011570|CG17158-PB|cpb-PB	1.0000	FBpp0077549 type=protein; loc=2L:join(1705112..1705114,1705400..1706227); ID=FBpp0077549; name=cpb-PA; parent=FBgn0011570,FBtr0077881; dbxref=FlyBase:FBpp0077549,FlyBase_Annotation_IDs:CG17158-PA,GB_protein:AAF51349.1,REFSEQ:NP_477005,GB_protein:AAF51349,FlyMine:FBpp0077549,modMine:FBpp0077549; MD5=63699f7116834714c9842e71742564ae; length=276; release=r6.09; species=Dmel;;FBpp0304020 type=protein…	46.4	59	0.524	KLEIEANYAFDQYR+LEIEANYAFDQYR+LPPQQIEK+LTSTAMLWLQTNK+MVEEMENK+MVEEMENKIR+NTLNEIYFGK+QDLAAAILR+QGSGTMNLGGSLTR+QQEQDANVSESSPHIANIGK+RLPPQQIEK+SPWSNSYYPPLEDGQMPSER+TKDIVNGLR
288	FBpp0083441|FBgn0025865|CG3637-PA|Cortactin-PA FBpp0297440|FBgn0025865|CG3637-PB|Cortactin-PB FBpp0297441|FBgn0025865|CG3637-PC|Cortactin-PC FBpp0297442|FBgn0025865|CG3637-PD|Cortactin-PD	1.0000	FBpp0083441 type=protein; loc=3R:complement(join(21063898..21064064,21063426..21063829,21062226..21063334)); ID=FBpp0083441; name=Cortactin-PA; parent=FBgn0025865,FBtr0084039; dbxref=FlyBase:FBpp0083441,FlyBase_Annotation_IDs:CG3637-PA,GB_protein:AAF55840.1,REFSEQ:NP_524426,GB_protein:AAF55840,FlyMine:FBpp0083441,modMine:FBpp0083441; MD5=f9df6ebf38c67c333b6d660cdc9e6f5a; length=559; release=r6.09…	42.8	55	0.469	ASAGHQIQATSAASAEDDDWETDPDFVNDVSEQEQR+DQNAGYGYGGK+DYATGFGGK+EEPTASTTSAAVAPTPTVVPAR+EEPTASTTSAAVAPTPTVVPAREPETAPVAK+EETEQADLDK+EPETAPVAK+EPIIIPK+FGVQEDR+FGVQSDR+IDDGWWR+KTVAENTPR+QLLKDQNAGYGYGGK+SAVGWDHIEK+SAVGWDHK+SAVGWDHVEK+TAGTIDMDKLREETEQADLDK+TGGIGNAISAFNQMQSPVSETPPAR+VKPVIEGAKPSNLR+YGLFPANYVQVVGQNS
450a	FBpp0072567|FBgn0010246|CG9155-PD|Myo61F-PD	1.0000	FBpp0072567 type=protein; loc=3L:join(1324571..1324629,1325995..1326139,1326201..1326316,1326373..1326835,1326898..1329161,1329224..1329320,1329401..1329415); ID=FBpp0072567; name=Myo61F-PD; parent=FBgn0010246,FBtr0072674; dbxref=GB_protein:AAF47478.3,GB_protein:AAF47478.2,FlyBase:FBpp0072567,FlyBase_Annotation_IDs:CG9155-PD,REFSEQ:NP_476934,GB_protein:AAF47478,FlyMine:FBpp0072567,modMine:FBpp007…	34.2	54	0.469	AGVQDFVLLENYQSEEAFIGNLK+AGVQDFVLLENYQSEEAFIGNLKK+AIYVLDGK+DKGDLILIIPR+DKGHLVIIGTQ+DYIDFNSQLK+EGIEWIPVEYFDNK+FILLSNK+GAPIGGNILNYLLEK+GDLILIIPR+GDVVTSPLNQELAIYAR+GGVIDIQTGAEPGVVR+GKGGVIDIQTGAEPGVVR+HFYEMPPHIFAVTDNAFR+IDFTLTNHNDDLMVIR+KHEIAAIIQAHWK+LFSWLVQR+LLGVNASELEAALTHR+LNISLQAK+LVHYAGEVTYSVNGFLDK+NDAPNGFNEEFIANAK+NNVMGILDIYGFEIFQK+QLPIYTDDHVK+RPETAITQFR+SNPVLEAFGNAK+TLFDTEDAYQEK+TYELFLER+VNDFVA…
236	FBpp0080146|FBgn0001961|CG8978-PB|Arpc1-PB FBpp0080147|FBgn0001961|CG8978-PA|Arpc1-PA	1.0000	FBpp0080146 type=protein; loc=2L:complement(join(13829346..13829418,13828216..13829276)); ID=FBpp0080146; name=Arpc1-PB; parent=FBgn0001961,FBtr0080569; dbxref=FlyBase:FBpp0080146,FlyBase_Annotation_IDs:CG8978-PB,GB_protein:AAN10852.1,REFSEQ:NP_723845,GB_protein:AAN10852; MD5=83db65a9444b399f94cc53e9cef31895; length=377; release=r6.09; species=Dmel;;FBpp0080147 type=protein; loc=2L:complement(joi…	49.6	54	0.462	DIEEPPTPTPWGNR+DRTQIALSPNNHEIHIYSR+KPLGQLMAEFR+LADVLNQHDLR+NAYVWTQGDDGK+NAYVWTQGDDGKWKPALVLLR+NSQTSGGGWINSVSFSSDGNK+STVTSLDWHPNNVLLLAGSTDYK+TENTDTVVDSIHQNAITSVR+TQIALSPNNHEIHIYSR+VFSAFIK+VMGIDWAK+VSTSGVDGQLVIWNVEQGGINGGMR+WSPAENK
84	FBpp0074070|FBgn0011742|CG9901-PA|Arp2-PA FBpp0111781|FBgn0011742|CG9901-PB|Arp2-PB	1.0000	FBpp0074070 type=protein; loc=X:complement(join(16553344..16553391,16552340..16552450,16550250..16550465,16549977..16550186,16549478..16549906,16549242..16549412)); ID=FBpp0074070; name=Arp2-PA; parent=FBgn0011742,FBtr0074295; dbxref=FlyBase:FBpp0074070,FlyBase_Annotation_IDs:CG9901-PA,GB_protein:AAF48621.1,REFSEQ:NP_523372,GB_protein:AAF48621,FlyMine:FBpp0074070,modMine:FBpp0074070; MD5=0ad6307a…	34.3	53	0.250	DLMVGDEASQLR+DMVFIGGAVLAEVTK+GYAFNHSADFETVR+HIVLSGGSTMYPGLPSR+IGDIEVK+IGDIEVKDLMVGDEASQLR+ILLTEPPMNPTK+KMDIDPTNTK+LALETTVLVESYTLPDGR+MDIDPTNTK+MIEVMFEK+RLDIAGR+SLLEVSYPMENGVVR
79	FBpp0073918|FBgn0030699|CG8578-PA|CG8578-PA FBpp0309111|FBgn0030699|CG8578-PB|CG8578-PB FBpp0312008|FBgn0030699|CG8578-PC|CG8578-PC	1.0000	FBpp0073918 type=protein; loc=X:join(15845382..15845468,15845642..15845926,15845984..15846347,15846409..15846567,15846957..15847141,15847203..15847313); ID=FBpp0073918; name=CG8578-PA; parent=FBgn0030699,FBtr0074104; dbxref=FlyBase:FBpp0073918,FlyBase_Annotation_IDs:CG8578-PA,GB_protein:AAF48525.2,REFSEQ:NP_573082,GB_protein:AAF48525,FlyMine:FBpp0073918,modMine:FBpp0073918; MD5=e51078d496eea70b66…	51.8	53	0.456	AEQEIANLQSSLAR+ALVSVENAK+AMITNAQLDNDR+DSLIAEQGLLIVAVENADGSDAK+DSLIAEQGLLIVAVENADGSDAKR+ELLEKLEEAETSNNHLLK+INAEDNALDQITK+KAMITNAQLDNDR+LAYGGLLNVTR+LEEAETSNNHLLK+LHEQLDEYKSDGISGR+LVQGQLNER+SLSQGSFGDENDYEAQR+SSEDSVEEEGR+STAEAAEKAEAELK+STAEAAEKAEAELKLER+VFDMQNSTAVGSETLSAHPVR+VLASVQGSLDVR
509a	FBpp0085768|FBgn0000578|CG15112-PB|ena-PB	1.0000	FBpp0085768 type=protein; loc=2R:join(19155475..19155914,19158734..19159055,19159120..19159352,19159783..19160035,19160177..19160902,19160974..19161132,19161194..19161415,19161473..19161593,19161660..19161688); ID=FBpp0085768; name=ena-PB; parent=FBgn0000578,FBtr0086584; dbxref=FlyBase_Annotation_IDs:CG15112-PB,FlyBase:FBpp0085768,GB_protein:AAM68439.1,REFSEQ:NP_725859,GB_protein:AAM68439,REFSEQ:…	33.5	53	0.423	AGPIYEAPQR+AMMHALEVLSGR+FGSASEETILK+FVYGLNFSSQNDAENFAR+LSGGAGSGSAGSGHEGANGNSGGAGSNTTNSGGESPRPMR+NEIIDAIK+NKVTTSAPENSGSSTSSGGSGNYGTIGR+QNNSIGGHVTPSAQTPTSQTNQNNIPQSPPTPQGHHR+QVNGDGLSLALSNGDLDTLK+SEYYSIEELQELDLLDYR+SQQQQDQMFEQSIIGAR+TMTSEDAAILR+VANNPGGPPTNGNGYEEDMGYR+VKNEIIDAIK+VNGDGLSLALSNGDLDTLK+VTTSAPENSGSSTSSGGSGNYGTIGR+WVPSGSSSGLSK+YHEHEQLVLQLPK
434	FBpp0302793|FBgn0011742|CG9901-PC|Arp2-PC	1.0000	FBpp0302793 type=protein; loc=X:complement(join(16553344..16553391,16552340..16552450,16551475..16551489,16550250..16550465,16549977..16550186,16549478..16549906,16549242..16549412)); ID=FBpp0302793; name=Arp2-PC; parent=FBgn0011742,FBtr0310673; dbxref=FlyBase:FBpp0302793,FlyBase_Annotation_IDs:CG9901-PC,REFSEQ:NP_001259621,GB_protein:AGB95463; MD5=3a438ab37c86712a49d9caad549ca6b6; length=399; re…	35.1	53	0.249	DLHVDDLMVGDEASQLR+DLMVGDEASQLR+DMVFIGGAVLAEVTK+GYAFNHSADFETVR+HIVLSGGSTMYPGLPSR+IGDIEVK+ILLTEPPMNPTK+KMDIDPTNTK+LALETTVLVESYTLPDGR+MDIDPTNTK+MIEVMFEK+RLDIAGR+SLLEVSYPMENGVVR
469a	FBpp0076506|FBgn0035793|CG7546-PB|CG7546-PB FBpp0293610|FBgn0035793|CG7546-PE|CG7546-PE FBpp0304451|FBgn0035793|CG7546-PF|CG7546-PF	1.0000	FBpp0076506 type=protein; loc=3L:join(7511377..7511442,7511511..7511628,7511705..7511916,7511973..7512728,7512786..7513392,7513818..7514354,7515048..7515581,7515641..7515777,7515868..7516050,7516116..7516466); ID=FBpp0076506; name=CG7546-PB; parent=FBgn0035793,FBtr0076792; dbxref=GB_protein:AAF50545.3,GB_protein:AAF50545.2,FlyBase:FBpp0076506,FlyBase_Annotation_IDs:CG7546-PB,REFSEQ:NP_729264,GB_p…	29.7	52	0.458	AAGAAAEMAAGAASAAAGAANAAAAAAR+ALDWFGESLVYLPQYERPEYNSR+ANTLPTTATQTR+APGSASAAGTQTATTAGTQTPTSAGTPTAVAPSQAANLQAATDASR+DLQTQAEQSNRPQPPFSDAYISGMSAK+DLSSDQVEDPIDEPMVGPNAAGAETLAQEQQR+EPEQLLQNNSTSR+LEMDPQLEMAR+NNNIIDMVQDAVTAALSHTGAR+NRAPGSASAAGTQTATTAGTQTPTSAGTPTAVAPSQAANLQAATDASR+NYTVVQLPTVYTNENGETSQQR+SAAAMAEIASR+SNNIFTPNFLAPPSGIINEPFR+TFLNDSLFVGVPINEQTIPGAIGR+TRPQVLAQVIQHYR+VLHVAERPPFSQR+YYEILQNDPTFEESD…
152	FBpp0077378|FBgn0031437|CG9881-PA|Arpc5-PA FBpp0307163|FBgn0031437|CG9881-PB|Arpc5-PB	1.0000	FBpp0077378 type=protein; loc=2L:join(2580369..2580581,2580644..2580886); ID=FBpp0077378; name=Arpc5-PA; parent=FBgn0031437,FBtr0077694; dbxref=FlyBase:FBpp0077378,FlyBase_Annotation_IDs:CG9881-PA,GB_protein:AAF51237.1,REFSEQ:NP_608693,GB_protein:AAF51237,FlyMine:FBpp0077378,modMine:FBpp0077378; MD5=88da80488ded78214c9538518c16fa00; length=151; release=r6.09; species=Dmel;;FBpp0307163 type=protei…	68.2	52	0.467	DHALNITLR+EDDGVESAAAGPDESEITTLLTQGK+GFEIPSEGSSGHLLQWHEK+IDVDQYNEDNFR+IDVDQYNEDNFREDDGVESAAAGPDESEITTLLTQGK+KIDVDQYNEDNFR+KIDVDQYNEDNFREDDGVESAAAGPDESEITTLLTQGK+STQMDQAIDTLDQNDLIDVLMK+SVEALLSALQNAPLR
129	FBpp0076460|FBgn0262716|CG7558-PA|Arp3-PA FBpp0306212|FBgn0262716|CG7558-PB|Arp3-PB	1.0000	FBpp0076460 type=protein; loc=3L:complement(join(8115682..8115725,8115408..8115588,8115030..8115344,8114257..8114793,8114113..8114196,8113956..8114051)); ID=FBpp0076460; name=Arp3-PA; parent=FBgn0262716,FBtr0076737; dbxref=FlyBase:FBpp0076460,FlyBase_Annotation_IDs:CG7558-PA,GB_protein:AAF50488.1,REFSEQ:NP_523968,GB_protein:AAF50488,FlyMine:FBpp0076460,modMine:FBpp0076460; MD5=ddf317cc31cb4aa1759…	34.2	52	0.447	AEPEDHYFLLTEPPLNTPENR+APFNVDVGYER+EPQFIIPSAIAIK+EREVGIPPEQSLETAK+EVGIPPEQSLETAK+HGLVEDWDLMER+HIPIAGR+HNPVFGTMT+ISENLSEGR+LGFAGNKEPQFIIPSAIAIK+NFSGVNTVTK+NITSFIQSLLR+RPLYNNIVLSGGSTMFK
519a	FBpp0088021|FBgn0028687|CG1341-PA|Rpt1-PA	1.0000	FBpp0088021 type=protein; loc=2R:complement(7652536..7653837); ID=FBpp0088021; name=Rpt1-PA; parent=FBgn0028687,FBtr0088947; dbxref=GB_protein:AAF59219.1,FlyBase:FBpp0088021,FlyBase_Annotation_IDs:CG1341-PA,REFSEQ:NP_477473,GB_protein:AAF59219,FlyMine:FBpp0088021,modMine:FBpp0088021; MD5=76480cb616eeeb3d35baf21492c93f5f; length=433; release=r6.09; species=Dmel;	43.6	51	0.442	ESDTGLAPPALWDLAADK+EVVETPLLHPEK+FDDGAGGDNEVQR+FVNLGIEPPK+FVNLGIEPPKGVLLFGPPGTGK+FVVDLADSVAPTDIEEGMR+GVLLFGPPGTGK+IINADSDDPK+KVEFGLPDQDGR+LREVVETPLLHPEK+QILQNEQPLQVAR+SLDEGDIELLK+TMLELINQLDGFDPR+VATEKDFLEAVK+VEFGLPDQDGR+VLMATNRPDTLDPALMRPGR+YQIHIPLPPK
63	FBpp0072904|FBgn0001233|CG1242-PA|Hsp83-PA FBpp0305095|FBgn0001233|CG1242-PB|Hsp83-PB	1.0000	FBpp0072904 type=protein; loc=3L:3194499..3196652; ID=FBpp0072904; name=Hsp83-PA; parent=FBgn0001233,FBtr0073040; dbxref=FlyBase:FBpp0072904,FlyBase_Annotation_IDs:CG1242-PA,GB_protein:AAF47734.1,REFSEQ:NP_523899,GB_protein:AAF47734,FlyMine:FBpp0072904,modMine:FBpp0072904; MD5=f397796e386213d935f678daad2c75b8; length=717; release=r6.09; species=Dmel;;FBpp0305095 type=protein; loc=3L:3194499..3196…	28.2	50	0.409	ALLFIPR+DTATMGYMAGK+EDQTDYLEESK+EGLELPEDESEK+ELISNASDAIDK+ELISNASDAIDKIR+FYDQFSK+GFEVVYMTEPIDEYVIQHLK+GVVDSEDIPLNLSR+HFSVEGQLEFR+KQLEINPDHPIVETLR+NNDDEQYVWESSAGGSFTVR+NPDDISQEEYGEFYK+QLEINPDHPIVETLR+QLVSVTK+QLVSVTKEGLELPEDESEK+RTPFDLFENQK+SDLVNNLGTIAK+TAGTLTIIDTGIGMTK+TMELIEELTEDKENYK+TMELIEELTEDKENYKK+TPFDLFENQK+YTEDEELNK
553a	FBpp0301114|FBgn0263391|CG43443-PI|hts-PI FBpp0301117|FBgn0263391|CG43443-PL|hts-PL FBpp0301118|FBgn0263391|CG43443-PM|hts-PM FBpp0301120|FBgn0263391|CG43443-PO|hts-PO FBpp0309427|FBgn0263391|CG43443-PS|hts-PS	1.0000	FBpp0301114 type=protein; loc=2R:complement(join(19411160..19411255,19410590..19411073,19409805..19410516,19409620..19409743,19408483..19408593,19408124..19408418,19407975..19408055,19407841..19407912,19399026..19399093,19398692..19398805)); ID=FBpp0301114; name=hts-PI; parent=FBgn0263391,FBtr0309106; dbxref=FlyBase_Annotation_IDs:CG43443-PI,FlyBase:FBpp0301114,REFSEQ:NP_725886,GB_protein:AAF5756…	41.8	50	0.453	ARPADIEQDMR+DATVSQAGDHVVMMGAASK+FAAVAAAEDGAATAEKDAAEAVPK+IEDPLQFVPAGTNPR+ISAGPQSHILEGVTWDEASR+KFAAVAAAEDGAATAEK+KYPQSEPETEHQVIEIQTQQAPVPR+LKDATVSQAGDHVVMMGAASK+LLDLYGWTQGLGAQITAR+LLPVGLDNLVLIPEESR+LLPVGLDNLVLIPEESRK+NPFDNVTDDELNEYK+NPFDNVTDDELNEYKR+QAEVVLSDGENVQNGDHSEAHLSTFSQSSK+SHFVLHSVVHAARPDIR+SVHGEYTDTDFSESEAVLQAGTK+TGLLPLTK+VDMQGQIVEQGTTNFGGNK+VEVLETGTPDPK+VGGAEFEALMR+WLNSPNVYQK+YPQSEPETEHQV…
557b	FBpp0311337|FBgn0266696|CG45186-PAE|CG45186-PAE	1.0000	FBpp0311337 type=protein; loc=3L:join(2388767..2388781,2402555..2406599,2434626..2436228,2439499..2439830,2442436..2442960,2443390..2443838,2443988..2444087,2444499..2446101,2459591..2460153,2461146..2461268,2465103..2465577,2484564..2484837,2485073..2485228,2495011..2495152,2495219..2495729,2495801..2495958,2496018..2498036,2498099..2498346,2498406..2498645); ID=FBpp0311337; name=CG45186-PAE; pa…	11.6	49	0.207	AAGGANSSWESPLQASSAEHGAPTTPR+ANMFQQLQEQSR+ANSAPFDISATSAFKPTKPLDIR+ASRPLSSSITSFNPYSSSDYIK+DIVTTEPPVVVQEALQVR+GQVVWAGLEPLAFK+IAEQSEAQVQQPSVDDNQK+LDDKETFENFFSSKPK+LEDELQQIEAVSEAAK+LESYGHNANLAAEAIAGLASVEDFK+QPPFGIPVGPIVPAPQSDYLHVEPVR+QSPPASSAEVSSSAADNSMHSDER+RNSLEEAGTGLSPAQAHGILK+SDDSSSSSPSPTRR+SGEDLPNKYEEYVAEK+SGSPDIIKDDLAVR+SHSGISAPIGLGPQLPPLPLGGGFVK+SLGSALHDLEESTTSPSMLK+SLTEEATKDGDEVASSTR+SPGASGFTS…
526a	FBpp0088899|FBgn0003721|CG4898-PA|Tm1-PA	1.0000	FBpp0088899 type=protein; loc=3R:join(15291382..15291525,15295113..15295246,15295427..15295544,15300110..15300180,15300747..15300822,15301624..15301686,15303153..15303222,15303641..15303723); ID=FBpp0088899; name=Tm1-PA; parent=FBgn0003721,FBtr0089960; dbxref=FlyBase:FBpp0088899,FlyBase_Annotation_IDs:CG4898-PA,GB_protein:AAF55164.2,REFSEQ:NP_524360,GB_protein:AAF55164,FlyMine:FBpp0088899,modMine…	63.1	49	0.424	ATQKEETFETQIK+EEAESEVAALNR+EETFETQIK+EVDRLEDDLLNVR+IQLLEEDLER+IVELEEELR+KLVLMEQDLER+LEDDLLNVR+LGSATAKLSEASQAADESERIR+LIAEEADKKYEEVAR+LLQEEMEATLHDIQNM+LQLEVVR+LSEASQAADESER+LVLMEQDLER+REEAESEVAALNR+SEEKVELSESK+TNMEDDKVALLENQLAQAK+VALLENQLAQAK
489c	FBpp0083974|FBgn0001230|CG5436-PA|Hsp68-PA	1.0000	FBpp0083974 type=protein; loc=3R:complement(24055197..24057104); ID=FBpp0083974; name=Hsp68-PA; parent=FBgn0001230,FBtr0084589; dbxref=FlyBase:FBpp0083974,FlyBase_Annotation_IDs:CG5436-PA,GB_protein:AAF56230.1,REFSEQ:NP_524474,GB_protein:AAF56230,FlyMine:FBpp0083974,modMine:FBpp0083974; MD5=19a6b1d3a1e78c96a21c66915ee98f46; length=635; release=r6.09; species=Dmel;	40.3	48	0.309	DAGAIAGINVLR+DAVITVPAYFNDSQR+DNNVLGTFDLTGVPPAPR+EAAENGGDRISAADKSSIVER+ETAEAYLGTTVK+GGGDGQQAPNFGQQAGGYK+IINEPTAAAIAYGLDK+LVNHFAEEFK+LVNHFAEEFKR+MKETAEAYLGTTVK+NQLETYLFGVK+NTLEPVEK+SQIHDIVLVGGSTR+STAGDTHLGGEDFDNR+TFTTYADNQPAVTIQVFEGER+TLSSSTEASLEIDALYEGHDFYSK+TTPSYVAFTDSER+VEIIANDQGNR+VQNLLQNFFGGK+WLDSNTTAEKEEYEYK
248	FBpp0080890|FBgn0032859|CG10954-PA|Arpc2-PA FBpp0312086|FBgn0032859|CG10954-PB|Arpc2-PB	1.0000	FBpp0080890 type=protein; loc=2L:join(20417594..20417667,20420319..20420412,20420490..20420589,20420648..20420834,20420897..20421117,20422145..20422236,20422302..20422411,20422469..20422496); ID=FBpp0080890; name=Arpc2-PA; parent=FBgn0032859,FBtr0081358; dbxref=FlyBase:FBpp0080890,FlyBase_Annotation_IDs:CG10954-PA,GB_protein:AAF53892.2,REFSEQ:NP_610033,GB_protein:AAF53892,FlyMine:FBpp0080890,modM…	59.1	43	0.367	ASHTAPQVLFSHR+ASHTAPQVLFSHREPPLELANTDAR+DNTINLIHMFR+DYLHYHIK+IADFDGVLYHISNVNGDK+IADFDGVLYHISNVNGDKTK+IIEETLLVK+MILLEINNR+NAQAGLKPESIDIR+NDETLYVEAKPDR+QLQEHGADELLK+QLQEHGADELLKR+RASHTAPQVLFSHR+VFMQELR+VGDNIGYVTFVLFPR+VTVVFSTIFR+VTVVFSTIFRDEDDVIIGK+YFDYQEQGEEGQK+YFDYQEQGEEGQKR
556a	FBpp0307638|FBgn0265935|CG9446-PE|coro-PE FBpp0307639|FBgn0265935|CG9446-PF|coro-PF FBpp0307640|FBgn0265935|CG9446-PG|coro-PG	1.0000	FBpp0307638 type=protein; loc=2R:complement(join(6866687..6866884,6865108..6865374,6864636..6865049,6864278..6864571,6863348..6863554,6863062..6863289)); ID=FBpp0307638; name=coro-PE; parent=FBgn0265935,FBtr0336654; dbxref=FlyBase:FBpp0307638,FlyBase_Annotation_IDs:CG9446-PE,REFSEQ:NP_001260743,GB_protein:AGB93276; MD5=ab4bce5a8784798b6738af63313c1b8b; length=535; release=r6.09; species=Dmel;;FBp…	25.6	41	0.376	AGNILNKPR+DADPITFSLK+GDSASSGATSSSAGGGNFASGNNNEASEGGPPAAVLSEK+GDSASSGATSSSAGGGNFASGNNNEASEGGPPAAVLSEKDLR+HGLIFTTGFNR+IAADHPLVGGHK+TLTEPVVDLVFHQR+VSIVQGGYVSSSVNK+YFEVTPEPPFVHYINTFQTTEPQR
480a	FBpp0080282|FBgn0000317|CG7595-PA|ck-PA FBpp0080283|FBgn0000317|CG7595-PB|ck-PB FBpp0310274|FBgn0000317|CG7595-PC|ck-PC FBpp0310275|FBgn0000317|CG7595-PD|ck-PD	1.0000	FBpp0080282 type=protein; loc=2L:complement(join(15053414..15053431,15052474..15052734,15051794..15052143,15051527..15051727,15049068..15051462,15047561..15049011,15046713..15047499,15046088..15046653,15045879..15046025,15045690..15045810,15045414..15045620)); ID=FBpp0080282; name=ck-PA; parent=FBgn0000317,FBtr0080723; dbxref=FlyBase:FBpp0080282,FlyBase_Annotation_IDs:CG7595-PA,GB_protein:AAF5343…	20.7	41	0.357	APSDGTSFLSFFK+ATVVDNLDATEIPEHINVER+DGANPQFTYQVFFMK+DRPHTLMEYALDHFR+DTFSPDLLHLVSQSTNK+EFDVAIGAR+EFQEAQLMGLDPDAFLK+ETSVFNDLPHAQNVNQDDIIAPIHISEDEEDLSEFK+FAATYFQGNVNHQYAK+GEEFTFQSPNAEDIR+HSWIEQQILEANPILEAFGNAK+KINTAIFKPR+KLEEQELLHR+LDLGMAADYK+LILQYLAAISGK+MGNEITDHIFDGPLK+NADLIFHYHQELPK+QIFAQDIEMGAETR+QLNIMALIDEEAR+QTTEPNYPEMLLIAINK+SDINTSFGLNHFAGVVFYDTR+SIVASYNQDGGMTSEDAK+SKEFQEAQLMGLDPDAFLK+TLFAHGET…
508b	FBpp0072177|FBgn0003888|CG3401-PA|betaTub60D-PA	1.0000	FBpp0072177 type=protein; loc=2R:join(24306082..24306138,24310722..24310830,24310893..24311137,24311194..24312147); ID=FBpp0072177; name=betaTub60D-PA; parent=FBgn0003888,FBtr0072270; dbxref=FlyBase:FBpp0072177,FlyBase_Annotation_IDs:CG3401-PA,GB_protein:AAF47193.2,REFSEQ:NP_523842,GB_protein:AAF47193,FlyMine:FBpp0072177,modMine:FBpp0072177; MD5=faff26e0b4223b934baefc1ca16310b2; length=454; relea…	33.5	40	0.194	ALTVPELTQQMFDAK+FPGQLNADLR+FPGQLNADLRK+GHYTEGAELVDNVLDVVR+IMNTYSVVPSPK+ISEQFSAMFR+LAVNMVPFPR+LHFFMPGFAPLTSR+NSSYFVEWIPNNVK+SGPYGQLFRPDNFVYGQSGAGNNWAK+VSVYYNEASAVTR+YLTVAAVFR
81	FBpp0073966|FBgn0000319|CG9012-PA|Chc-PA FBpp0073967|FBgn0000319|CG9012-PB|Chc-PB FBpp0089397|FBgn0000319|CG9012-PC|Chc-PC FBpp0089398|FBgn0000319|CG9012-PD|Chc-PD FBpp0111709|FBgn0000319|CG9012-PE|Chc-PE FBpp0111710|FBgn0000319|CG9012-PF|Chc-PF FBpp0308531|FBgn0000319|CG9012-PG|Chc-PG	1.0000	FBpp0073966 type=protein; loc=X:complement(join(15834123..15834164,15833492..15833699,15828952..15833253,15828716..15828882,15828563..15828649,15828272..15828502)); ID=FBpp0073966; name=Chc-PA; parent=FBgn0000319,FBtr0074179; dbxref=FlyBase:FBpp0073966,FlyBase_Annotation_IDs:CG9012-PA,GB_protein:AAF48522.1,REFSEQ:NP_477042,GB_protein:AAF48522,FlyMine:FBpp0073966,modMine:FBpp0073966; MD5=7e1eb52b2…	22.8	39	0.313	ADDPSAYVDVVDVASK+AHMGMFTELAILYSK+AINEALNGLLIDEEDYQGLR+ALIDLFEGFK+DAELWAEVLSESNPYK+DAELWAEVLSESNPYKR+EKVNDTAQVVIIDMNDATNPTR+ESYIESELIYAYAR+GQFSTDELVEEVEKR+IILDSSVFSDHR+ISADTIFVTAPHEASGGIIGVNR+IVDFAMPYLIQVLR+IYIDSNNNPER+KFDVNTSAIQVLIDQVNNLER+LADLEEFISGPNHADIQK+LAITLVYLK+LFTAGQYAEAAK+LLEMNLMSAPQVADAILGNAMFTHYDR+LLLPWLESR+LLYNNVSNFAR+NLQNLLILTAIK+NSIDGFDNFDNIALAQK+TGYLPLVKPYLR+TLQIFNIEMK+VNYTPDYVFLLR…
445a	FBpp0070330|FBgn0000667|CG4376-PA|Actn-PA FBpp0302777|FBgn0000667|CG4376-PF|Actn-PF	1.0000	FBpp0070330 type=protein; loc=X:complement(join(2034955..2035068,2030443..2030859,2030215..2030368,2028665..2028750,2027935..2028027,2027521..2027871,2027284..2027462,2025775..2026909,2025541..2025699)); ID=FBpp0070330; name=Actn-PA; parent=FBgn0000667,FBtr0070344; dbxref=FlyBase:FBpp0070330,FlyBase_Annotation_IDs:CG4376-PA,GB_protein:AAN09068.1,REFSEQ:NP_477484,GB_protein:AAN09068,FlyMine:FBpp00…	30.7	38	0.328	AFEEWLLAETMR+AGTAIDNIEEDFR+ATLGEADKEFNLIVNLVR+DNPLENLNTAFDVAEK+EGLLDPAWEK+EYEQAVYAYKPNIEELEK+FAIQDISVEEMTAK+GISQEQLNEFR+GKEEMLQSQDFR+HEAFESDLAAHQDR+HRPDLIDYAK+IDILHLEFAK+IHQAVQESMIFENR+ILAADKPYILPDELR+KHEAFESDLAAHQDR+LASDLLEWIR+LKEYEQAVYAYKPNIEELEK+LSNRPAYLPTEGK+MLDPDDLQNTALPDER+NINEVENQILTR+NVNVQNFHLSFK+QMDAVTAIGMGLQGSLEDQLHR
499a	FBpp0085020|FBgn0082582|CG1539-PE|tmod-PE FBpp0085021|FBgn0082582|CG1539-PD|tmod-PD FBpp0085022|FBgn0082582|CG1539-PF|tmod-PF FBpp0085023|FBgn0082582|CG1539-PC|tmod-PC FBpp0085024|FBgn0082582|CG1539-PA|tmod-PA FBpp0085025|FBgn0082582|CG1539-PB|tmod-PB FBpp0112393|FBgn0082582|CG1539-PG|tmod-PG FBpp0291320|FBgn0082582|CG1539-PH|tmod-PH FBpp0291321|FBgn0082582|CG1539-PI|tmod-PI FBpp0291322|FBgn00825…	1.0000	FBpp0085020 type=protein; loc=3R:join(30533286..30533507,30571809..30571961,30572023..30572535,30572599..30572850,30572925..30573072,30577179..30577210); ID=FBpp0085020; name=tmod-PE; parent=FBgn0082582,FBtr0085658; dbxref=FlyBase:FBpp0085020,FlyBase_Annotation_IDs:CG1539-PE,GB_protein:AAN14242.1,REFSEQ:NP_733383,GB_protein:AAN14242; MD5=e996c3da52b1d24c82bcb8c88ff492f4; length=439; release=r6.09…	35.7	37	0.315	EVDPDDNFLPPDQR+GQPVGLGWDGITK+IEMEITDLVEK+IVQAIIK+LFPMDPPNNTDVEESIK+LFPMDPPNNTDVEESIKR+LGLHLEFNDAR+LIDLNLNNIK+QAIETPDQPEFEPFVQGK+TALLLAAAIEK+TTTLTTPAK+VLNVETNFISPPVIVK
372	FBpp0087109|FBgn0000253|CG8472-PA|Cam-PA FBpp0087110|FBgn0000253|CG8472-PB|Cam-PB FBpp0293502|FBgn0000253|CG8472-PC|Cam-PC FBpp0293503|FBgn0000253|CG8472-PD|Cam-PD FBpp0311269|FBgn0000253|CG8472-PE|Cam-PE	1.0000	FBpp0087109 type=protein; loc=2R:join(12260186..12260188,12264743..12264917,12269193..12269435,12273766..12273794); ID=FBpp0087109; name=Cam-PA; parent=FBgn0000253,FBtr0088001; dbxref=FlyBase:FBpp0087109,FlyBase_Annotation_IDs:CG8472-PA,GB_protein:AAF58542.1,REFSEQ:NP_523710,GB_protein:AAF58542; MD5=0d8d56d0155abaee6c91bd24448526f1; length=149; release=r6.09; species=Dmel;;FBpp0087110 type=protei…	56.4	35	0.317	DTDSEEEIR+EADIDGDGQVNYEEFVTMMTSK+EAFSLFDKDGDGTITTK+HVMTNLGEK+LTDEEVDEMIR+VFDKDGNGFISAAELR
20	FBpp0070749|FBgn0004687|CG3201-PA|Mlc-c-PA FBpp0300803|FBgn0004687|CG3201-PB|Mlc-c-PB	1.0000	FBpp0070749 type=protein; loc=X:complement(join(5622417..5622419,5622252..5622279,5619874..5620286)); ID=FBpp0070749; name=Mlc-c-PA; parent=FBgn0004687,FBtr0070783; dbxref=FlyBase:FBpp0070749,FlyBase_Annotation_IDs:CG3201-PA,GB_protein:AAF46048.1,REFSEQ:NP_511049,GB_protein:AAF46048,FlyMine:FBpp0070749,modMine:FBpp0070749; MD5=eac4fbdd7c06d2566cc246bedafc8907; length=147; release=r6.09; species=D…	70.1	35	0.295	ALGQNPTESDVK+ALGQNPTESDVKK+DASGYISSAELR+HFDKDASGYISSAELR+HLLTTLGEK+ISFEVFLPIYQAISK+KCTHQLKPDER+LTDEEVEQLLANMEDQQGNINYEEFVR+SGDTADDFIEGLR
59	FBpp0072693|FBgn0025725|CG7961-PB|alphaCOP-PB FBpp0072694|FBgn0025725|CG7961-PA|alphaCOP-PA	1.0000	FBpp0072693 type=protein; loc=3L:complement(join(1644012..1644957,1641197..1643955)); ID=FBpp0072693; name=alphaCOP-PB; parent=FBgn0025725,FBtr0072811; dbxref=FlyBase:FBpp0072693,FlyBase_Annotation_IDs:CG7961-PB,GB_protein:AAF47535.1,REFSEQ:NP_728648,GB_protein:AAF47535; MD5=66c92cebeb44706586c8d2870900e903; length=1234; release=r6.09; species=Dmel;;FBpp0072694 type=protein; loc=3L:complement(joi…	27.8	33	0.279	AGSFETAFR+DTVVMQLRPGK+ERPAYAVHGNILYYVK+GHPGATDLFGQADAVVK+GHYNNVSSVLFHPR+GLSPAQQWANNSPLVLDHVK+GVAFHQQMPLFVSGGDDYK+GVNWASFHPTLPLIVSGADDR+KDVSAQYQGALLLGDVK+KYDEVLHMVR+LDAAEAQQLLR+LLELAPRPDVAQQVR+LLHDQLGVVNFQPFK+LQPVHQILTLR+LSFLYLITGNLEK+LVGQSIIAYLQQK+NVAPGPGGLDDHLK+SGAWDESGVFIYTTSNHIK+SSGITAIWVAR+TALNMFFK+TLDLPIYLTR+TSYTANPNLQSLSGYPLR+TVAFHHEYPWILSASDDQTIR+VLHIDPTEYK
550a	FBpp0293530|FBgn0262579|CG34373-PD|Ect4-PD FBpp0293532|FBgn0262579|CG34373-PF|Ect4-PF FBpp0293533|FBgn0262579|CG34373-PG|Ect4-PG FBpp0293534|FBgn0262579|CG34373-PH|Ect4-PH FBpp0293535|FBgn0262579|CG43119-PI|Ect4-PI FBpp0293536|FBgn0262579|CG43119-PJ|Ect4-PJ FBpp0306073|FBgn0262579|CG43119-PK|Ect4-PK	1.0000	FBpp0293530 type=protein; loc=3L:join(8074475..8074825,8093059..8093337,8098346..8098725,8099146..8099536,8102893..8104818,8104880..8105059,8105127..8105296,8105440..8105657,8106016..8106949,8108639..8108723); ID=FBpp0293530; name=Ect4-PD; parent=FBgn0262579,FBtr0304993; dbxref=REFSEQ:NP_001097541,GB_protein:ABW08490,FlyBase:FBpp0293530,FlyBase:FBpp0111510,FlyBase_Annotation_IDs:CG34373-PD,FlyBas…	19.5	33	0.270	ADIGIGNGILLK+AISQSQQSQTMTSNGIISQEK+EINAIEALK+IAAMVPGTPGSVSYQR+KAISQSQQSQTMTSNGIISQEK+LQAGDIDYQESK+LSQQVPLWSVEDVQEWVK+LTSAHPSIDDLR+NFVLVLTPDALHR+NLENSLPSSSEENMAK+NRLEVDGVKTEENAAVIK+QIGFNDYIDKFNESQVDGDLLLK+QSGGLDLLMK+TGDITQQASNNVAASSITVQSENFSADKK+TLDVFVSYR+VGTGILEHLFK+VVTDGFSSEQATSNSAEMK+YSNMLTSIVSSLQEDER
484a	FBpp0081062|FBgn0003885|CG2512-PA|alphaTub84D-PA FBpp0081153|FBgn0003884|CG1913-PA|alphaTub84B-PA	1.0000	FBpp0081062 type=protein; loc=3R:7531259..7532611; ID=FBpp0081062; name=alphaTub84D-PA; parent=FBgn0003885,FBtr0081538; dbxref=FlyBase:FBpp0081062,FlyBase_Annotation_IDs:CG2512-PA,GB_protein:AAF54007.1,REFSEQ:NP_524264,GB_protein:AAF54007,FlyMine:FBpp0081062,modMine:FBpp0081062; MD5=019098f12132864ff22b77f0b7ff682e; length=450; release=r6.09; species=Dmel;;FBpp0081153 type=protein; loc=3R:join(70…	43.6	33	0.296	AFVHWYVGEGMEEGEFSEAR+AVFVDLEPTVVDEVR+DVNAAIATIK+DYEEVGMDSGDGEGEGAEEY+EIVDLVLDR+FDGALNVDLTEFQTNLVPYPR+FDLMYAK+IHFPLVTYAPVISAEK+LIGQIVSSITASLR+NLDIERPTYTNLNR+QLFHPEQLITGK+TVGGGDDSFNTFFSETGAGK+VGINYQPPTVVPGGDLAK
512a	FBpp0087142|FBgn0000556|CG8280-PA|Ef1alpha48D-PA FBpp0304260|FBgn0000556|CG8280-PC|Ef1alpha48D-PC FBpp0311272|FBgn0000556|CG8280-PD|Ef1alpha48D-PD FBpp0311273|FBgn0000556|CG8280-PE|Ef1alpha48D-PE	1.0000	FBpp0087142 type=protein; loc=2R:11893575..11894966; ID=FBpp0087142; name=Ef1alpha48D-PA; parent=FBgn0000556,FBtr0088035; dbxref=FlyBase:FBpp0087142,FlyBase_Annotation_IDs:CG8280-PA,GB_protein:AAF58608.1,REFSEQ:NP_477375,GB_protein:AAF58608,FlyMine:FBpp0087142,modMine:FBpp0087142; MD5=2ae59732b0e0ae621052c7236b70a79c; length=463; release=r6.09; species=Dmel;;FBpp0304260 type=protein; loc=2R:11893…	33.7	32	0.273	EHALLAFTLGVK+IGGIGTVPVGR+IGYNPAAVAFVPISGWHGDNMLEPSTNMPWFK+LPLQDVYK+MDSSEPPYSEAR+QLIVGVNK+QTVAVGVIK+STTTGHLIYK+TLIDALDAILPPARPTDK+VETGVLKPGTVVVFAPANITTEVK+YYVTIIDAPGHR
52	FBpp0072128|FBgn0015268|CG5330-PA|Nap1-PA FBpp0297131|FBgn0015268|CG5330-PB|Nap1-PB FBpp0297132|FBgn0015268|CG5330-PC|Nap1-PC	1.0000	FBpp0072128 type=protein; loc=2R:complement(join(23906615..23906700,23906060..23906528,23905856..23905996,23905605..23905793,23905314..23905541)); ID=FBpp0072128; name=Nap1-PA; parent=FBgn0015268,FBtr0072219; dbxref=FlyBase:FBpp0072128,FlyBase_Annotation_IDs:CG5330-PA,GB_protein:AAF47097.1,REFSEQ:NP_477128,GB_protein:AAF47097,FlyMine:FBpp0072128,modMine:FBpp0072128; MD5=000865d4f250b0cc3d2b7681c0…	39.5	32	0.289	EPESSTDNEADAEHFR+GIPGFWLTVFR+ILDLSLK+KLIDISIK+MLPAPVQNR+NEYFSNSVLTK+NLQLQHLNIEAQFFEDVYK+NLQLQHLNIEAQFFEDVYKLEQK+NTAIMSEMVQPHDEPAIR+RQYLQQMVK+STVDPNDPFAFEGPEIYK+VDPAEEKPQWK+VDPAEEKPQWKEPESSTDNEADAEHFR+YQVQYQPLFDK+YQVQYQPLFDKR
527a	FBpp0088955|FBgn0002174|CG5504-PB|l(2)tid-PB	1.0000	FBpp0088955 type=protein; loc=2R:join(23707154..23708487,23708630..23708858); ID=FBpp0088955; name=l(2)tid-PB; parent=FBgn0002174,FBtr0089504; dbxref=FlyBase:FBpp0088955,FlyBase_Annotation_IDs:CG5504-PB,GB_protein:AAS64764.1,REFSEQ:NP_995932,GB_protein:AAS64764,FlyMine:FBpp0088955,modMine:FBpp0088955; MD5=866804247a35c34a361f9196cb09b5f0; length=520; release=r6.09; species=Dmel;	44.8	31	0.282	ASAAAAGSGASKPGPGAEKSEGKDQWTDNEK+DYYATLGVAK+EGGGSGSGQGDGGGGGFISK+ELFVTFR+EYDTYGQTAENIGR+FGFGQAQEMVMDLTFAQAAR+FQEVSEAYEVLSDEQK+KFQEVSEAYEVLSDEQK+KVTVPVPAGIENGQTVR+LALIEAYAELEEDTPGQIHGIANR+QATAGASEEPGAGAAAK+QGGGFPGGGAGGFGPEGFSQSWQFR+SSIDPEELFR+VQGVYEDQWINVEPGTSSHHK+VTVPVPAGIENGQTVR
394	FBpp0088250|FBgn0010217|CG11154-PA|ATPsynbeta-PA FBpp0305828|FBgn0010217|CG11154-PC|ATPsynbeta-PC FBpp0311086|FBgn0010217|CG11154-PD|ATPsynbeta-PD	1.0000	FBpp0088250 type=protein; loc=4:join(1031890..1031953,1032907..1033218,1033272..1034413); ID=FBpp0088250; name=ATPsynbeta-PA; parent=FBgn0010217,FBtr0089186; dbxref=FlyBase:FBpp0088250,FlyBase_Annotation_IDs:CG11154-PA,GB_protein:AAF59391.1,REFSEQ:NP_726631,GB_protein:AAF59391,FlyMine:FBpp0088250,modMine:FBpp0088250; MD5=0f33e3078353582da35dbfb8cdb4639d; length=505; release=r6.09; species=Dmel;;F…	55.6	30	0.239	AHGGYSVFAGVGER+AIAELGIYPAVDPLDSTSR+EGNDLYNEMIEGGVISLK+FLSQPFQVAEVFTGHAGK+FTQAGSEVSALLGR+GFSAILAGDYDHLPEVAFYMVGPIEEVVEK+GSITSVQAIYVPADDLTDPAPATTFAHLDATTVLSR+IGLFGGAGVGK+IINVIGEPIDER+IPSAVGYQPTLATDMGSMQER+IPVGAETLGR+KGSITSVQAIYVPADDLTDPAPATTFAHLDATTVLSR+LVLEVAQHLGENTVR+LVPLEQTIK+TIAMDGTEGLVR+TVLIMELINNVAK+VALTGLTVAEYFR+VALVYGQMNEPPGAR
97	FBpp0074662|FBgn0028695|CG7762-PA|Rpn1-PA	1.0000	FBpp0074662 type=protein; loc=3L:join(19915191..19917113,19917183..19918019); ID=FBpp0074662; name=Rpn1-PA; parent=FBgn0028695,FBtr0074893; dbxref=FlyBase:FBpp0074662,FlyBase_Annotation_IDs:CG7762-PA,GB_protein:AAF49095.2,REFSEQ:NP_649158,GB_protein:AAF49095,FlyMine:FBpp0074662,modMine:FBpp0074662; MD5=dca0928cc63d49df0550af2d0134e7d9; length=919; release=r6.09; species=Dmel;	32.0	29	0.261	AELATDEYLALTPVMEGFVILK+ASTTSMTSVPKPLK+AVPLALGLISASNPK+DKEQQPELSDEDQQLQEELELLVQHLQEPDAK+DPSNLFMVR+FSHDSDAEVAHNAIFAMGLVGAGTNNAR+HFLNLAR+HLSGEISAHYHDTTGDFR+LALMLNDMDK+LNIIDTLSK+LYQPTLESMAK+MLITFDEELNQLQVPVR+QNLAASFVNGFVNAGFGVDK+SFGNLLR+STEAVMMTLEVLEEPYR+TITGFQTHTTPVLLAIGER+VGAILGLGIAYAGSNR+VGIAIDVVGQAGKPK+VQLIELVK
68	FBpp0073083|FBgn0011692|CG1258-PA|pav-PA	1.0000	FBpp0073083 type=protein; loc=3L:join(4242878..4242888,4242948..4243706,4243765..4244314,4244375..4244696,4244752..4245302,4245364..4245834); ID=FBpp0073083; name=pav-PA; parent=FBgn0011692,FBtr0073227; dbxref=FlyBase:FBpp0073083,FlyBase_Annotation_IDs:CG1258-PA,GB_protein:AAF47868.1,REFSEQ:NP_477025,GB_protein:AAF47868,FlyMine:FBpp0073083,modMine:FBpp0073083; MD5=188823d56b39a149172e19f9b832bb12…	31.3	29	0.253	AANPVPLGTIMQPYLK+EAGNINNSLMTLR+ELMHYLEQR+ENQLAASNGLAPK+FAEMTQEVQIAR+HMFVHGVTEVEVK+HVFQPDATQQDVYAAVAQPLVENLLK+IAVNNLNELGIPEAK+IHESSIDVLNNTLSK+KRPSNGNISALGGGAVPSTVTSAQDVASR+LNGFEILSEEDALLER+LVQAPTDSQGENVVQDR+LVSNILQSEDLPSLPR+NSLLFTYGVTGSGK+QIEELTFK+QNITVSQLSLVDLAGSER+TVEDALEVFQMGQK+VRPLQSDADLTSLR
382	FBpp0087704|FBgn0086656|CG8055-PA|shrb-PA	1.0000	FBpp0087704 type=protein; loc=2R:complement(join(9143620..9143797,9143059..9143236,9142717..9143000,9142615..9142655)); ID=FBpp0087704; name=shrb-PA; parent=FBgn0086656,FBtr0088623; dbxref=FlyBase:FBpp0087704,FlyBase_Annotation_IDs:CG8055-PA,GB_protein:AAF58977.2,REFSEQ:NP_610462,GB_protein:AAF58977,FlyMine:FBpp0087704,modMine:FBpp0087704; MD5=99a6da738faeb6a43409910b700b35da; length=226; release…	68.1	29	0.251	ATTTTAVEDDDDPDMK+EALESANTNTAVLTTMK+EIIGIPEPTPTLPEAPTEDLPEK+EISDAISNPVAFGADLDDEDLER+ELDELEQENFDK+ELDELEQENFDKEIIGIPEPTPTLPEAPTEDLPEK+EVAPTTGEAIQK+IEDELNIAR+LRETENMLIK+QLQQIDGTLSTIEMQR+VHDMMDDIAEQQDVAR
327	FBpp0085265|FBgn0000559|CG2238-PA|EF2-PA FBpp0085266|FBgn0000559|CG2238-PC|EF2-PC FBpp0305182|FBgn0000559|CG2238-PD|EF2-PD	1.0000	FBpp0085265 type=protein; loc=2L:complement(join(21682039..21682041,21681344..21681558,21680757..21681284,21679484..21680180,21678311..21679402)); ID=FBpp0085265; name=EF2-PA; parent=FBgn0000559,FBtr0085911; dbxref=GB_protein:AAF57226.2,FlyBase:FBpp0085265,FlyBase_Annotation_IDs:CG2238-PA,REFSEQ:NP_525105,GB_protein:AAF57226,FlyMine:FBpp0085265,modMine:FBpp0085265; MD5=cb0f7ba7258fdf523fe8177c095…	23.1	29	0.266	ALPMPDGLPEDIDNGDVSAK+ALPMPDGLPEDIDNGDVSAKDEFK+AYLPVNESFGFTADLR+EGLPDLSQYLDK+EGLPDLSQYLDKL+FNIYDVTLHADAIHR+FSVSPVVR+GHVFEENQVVGTPMFVVK+GSVGFGSGLHGWAFTLK+LWGENFFNAK+MEMLYEGPHDDEAAIAVK+NIRNMSVIAHVDHGKSTLTDSLVSK+NMSVIAHVDHGK+STAISMYFEVEEK+VFDAIMNYK+YDYDVTEAR
535c	FBpp0307655|FBgn0085446|CG34417-PS|CG34417-PS	1.0000	FBpp0307655 type=protein; loc=X:join(6543104..6543160,6551906..6552293,6552639..6554771,6554909..6555259,6555866..6561550,6561626..6562159,6562225..6562364,6576790..6576957,6577037..6577112,6577944..6578291,6585696..6585785,6585848..6585950,6586957..6587104,6588067..6588218,6588304..6588427); ID=FBpp0307655; name=CG34417-PS; parent=FBgn0085446,FBtr0336674; dbxref=REFSEQ:NP_001259281,GB_protein:AG…	9.6	27	0.090	AGGSVTTTTTTITTK+DPLATSHGDALLDQNFQSLK+EAPTPSWEQPATR+EEDSITSSYGVGPTDENGLPLFGIR+FSTETTSETVEEYDDRDQPTSR+IIETQVEHPNAPSHSTPR+ISSTTVTR+KELIYSSNADELAAIK+KPSDTNGSPSIK+KVESQQSLPEDAR+LLETVASYEMR+NVFEPVHETHVDSEPTGR+QPVEEDFSTHGFPSVR+QQLQDEDDSSPPLLDAR+QREEDSITSSYGVGPTDENGLPLFGIR+QVTSVDDVLER+SITTTYTTNTTGR+TIETEVVGDDYQEPQR+TIETEVVGDDYQEPQRSPQK+TQLQETVVFGDETSGR+VELASSSSSSTTDGVQVQAQHK+VEQVDSTTPIAPGK+VVSSSSTVEYGDEPR
535b	FBpp0290538|FBgn0085446|CG34417-PI|CG34417-PI	1.0000	FBpp0290538 type=protein; loc=X:join(6543104..6543160,6551906..6552293,6552639..6554771,6554909..6555259,6555866..6561550,6561626..6562159,6562225..6562364,6576444..6576569,6576790..6576957,6577037..6577112,6577944..6578291,6585693..6585785,6585848..6585950,6586957..6587104,6588067..6588218,6588304..6588427); ID=FBpp0290538; name=CG34417-PI; parent=FBgn0085446,FBtr0301323; dbxref=REFSEQ:NP_001162…	9.5	27	0.090	AGGSVTTTTTTITTK+DPLATSHGDALLDQNFQSLK+EAPTPSWEQPATR+EEDSITSSYGVGPTDENGLPLFGIR+FSTETTSETVEEYDDRDQPTSR+IIETQVEHPNAPSHSTPR+ISSTTVTR+KELIYSSNADELAAIK+KPSDTNGSPSIK+KVESQQSLPEDAR+LLETVASYEMR+NVFEPVHETHVDSEPTGR+QPVEEDFSTHGFPSVR+QQLQDEDDSSPPLLDAR+QREEDSITSSYGVGPTDENGLPLFGIR+QVTSVDDVLER+SITTTYTTNTTGR+TIETEVVGDDYQEPQR+TIETEVVGDDYQEPQRSPQK+TQLQETVVFGDETSGR+VELASSSSSSTTDGVQVQAAQHK+VEQVDSTTPIAPGK+VVSSSSTVEYGDE…
535a	FBpp0111619|FBgn0085446|CG34417-PH|CG34417-PH FBpp0290539|FBgn0085446|CG34417-PJ|CG34417-PJ FBpp0292304|FBgn0085446|CG34417-PL|CG34417-PL FBpp0307654|FBgn0085446|CG34417-PR|CG34417-PR FBpp0307656|FBgn0085446|CG34417-PT|CG34417-PT FBpp0307657|FBgn0085446|CG34417-PU|CG34417-PU FBpp0311298|FBgn0085446|CG34417-PW|CG34417-PW FBpp0311299|FBgn0085446|CG34417-PX|CG34417-PX	1.0000	FBpp0111619 type=protein; loc=X:join(6543104..6543160,6551906..6552293,6552639..6554771,6554909..6555259,6555866..6561550,6561626..6562159,6562225..6562364,6576790..6576957,6577037..6577112,6577944..6583351); ID=FBpp0111619; name=CG34417-PH; parent=FBgn0085446,FBtr0112707; dbxref=FlyBase:FBpp0111619,FlyBase_Annotation_IDs:CG34417-PH,REFSEQ:NP_001096896,GB_protein:ABW09348,FlyMine:FBpp0111619,modM…	7.1	27	0.090	AGGSVTTTTTTITTK+DPLATSHGDALLDQNFQSLK+EAPTPSWEQPATR+EEDSITSSYGVGPTDENGLPLFGIR+FSTETTSETVEEYDDRDQPTSR+IIETQVEHPNAPSHSTPR+ISSTTVTR+KELIYSSNADELAAIK+KPSDTNGSPSIK+KVESQQSLPEDAR+LLETVASYEMR+NVFEPVHETHVDSEPTGR+QPVEEDFSTHGFPSVR+QQLQDEDDSSPPLLDAR+QREEDSITSSYGVGPTDENGLPLFGIR+QVTSVDDVLER+SITTTYTTNTTGR+SQPNPAVWKPPTQQSQPPQQSQQHLQPR+TIETEVVGDDYQEPQR+TIETEVVGDDYQEPQRSPQK+TQLQETVVFGDETSGR+VEQVDSTTPIAPGK+VVSSSSTV…
485a	FBpp0081374|FBgn0263231|CG9748-PA|bel-PA FBpp0306433|FBgn0263231|CG9748-PB|bel-PB	1.0000	FBpp0081374 type=protein; loc=3R:complement(join(8659963..8660007,8658015..8658387,8655987..8657843,8655785..8655906)); ID=FBpp0081374; name=bel-PA; parent=FBgn0263231,FBtr0081888; dbxref=FlyBase:FBpp0081374,FlyBase_Annotation_IDs:CG9748-PA,GB_protein:AAF54262.1,REFSEQ:NP_536783,GB_protein:AAF54262,FlyMine:FBpp0081374,modMine:FBpp0081374; MD5=7a5214f0ded2bee922609d09b676d354; length=798; release=…	36.5	27	0.222	ELATQIFEEAK+ELATQIFEEAKK+FEDNYNGGEFDSR+GGGGGSGSNLNEQTAEDGQAQQQQQPR+GGGGNNNAADAESQGQGQGQGQGFDSR+HVINFDLPSDVEEYVHR+IVEQLNMPPTGQR+MGNLGVATSFFNEK+MLDMGFEPQIR+MRPAVLYGGNNTSEQMR+NDRWQEPERPAGFDGSEGGQSAGGNR+QEIPSFMEDMSSDR+QTLMFSATFPK+QYPLGLVLAPTR+SGGSGSGGGGGSYR+TAAFLVPILNQMYELGHVPPPQSTR+TSTNSVTGGVYVPPHLR+VGSTSENITQTILWVYEPDKR+WQEPERPAGFDGSEGGQSAGGNR
360	FBpp0086694|FBgn0001220|CG8542-PA|Hsc70-5-PA FBpp0308990|FBgn0001220|CG8542-PB|Hsc70-5-PB	1.0000	FBpp0086694 type=protein; loc=2R:complement(join(14255834..14255923,14255669..14255715,14254829..14255407,14253553..14254657,14253352..14253492,14253190..14253288)); ID=FBpp0086694; name=Hsc70-5-PA; parent=FBgn0001220,FBtr0087568; dbxref=FlyBase:FBpp0086694,FlyBase_Annotation_IDs:CG8542-PA,GB_protein:AAF58270.1,REFSEQ:NP_523741,GB_protein:AAF58270,FlyMine:FBpp0086694,modMine:FBpp0086694; MD5=453b…	27.0	27	0.217	ATSSLQQSSLK+DAGQIAGLNVLR+ELIEIVNQGESIVHDTETK+EQQIVIQSSGGLSK+EQQIVIQSSGGLSKDEIENMIK+KSQVFSTASDGQTQVEIK+LFELAYK+MKETAEAYLNTPVK+NAVVTVPAYFNDSQR+SEIGEVLLVGGMTR+SKLESLVGDLIK+SQVFSTASDGQTQVEIK+VINEPTAAALAYGMDK+VQSTVQELFGR+VYSPSQIGAFILMK
479a	FBpp0079874|FBgn0032393|CG12264-PA|CG12264-PA	1.0000	FBpp0079874 type=protein; loc=2L:join(11999725..11999854,11999913..12001171); ID=FBpp0079874; name=CG12264-PA; parent=FBgn0032393,FBtr0080290; dbxref=FlyBase:FBpp0079874,FlyBase_Annotation_IDs:CG12264-PA,GB_protein:AAF53143.1,REFSEQ:NP_609533,GB_protein:AAF53143,FlyMine:FBpp0079874,modMine:FBpp0079874; MD5=a30ecd18fd91702c98940874ba57d2fa; length=462; release=r6.09; species=Dmel;	39.4	26	0.215	AIGTDEDLAHSSIR+EIIFTSGATESNNIAVK+EMSPLWEMVQEGIDLK+EQVATLIGADPK+FTTVEEVDYTADK+LEPIQSGGGQER+NEQTEGRPLYLDAQATTPMDPR+RVFFHTDAAQAVGK+SGTVPAPLAVGLGAAAELSLR+THAYGWETESAVEK+VFFHTDAAQAVGK+VPLDVNAMNIDLMSISGHK+WVDFLSNR
283	FBpp0082787|FBgn0015019|CG8977-PA|Cctgamma-PA FBpp0082788|FBgn0015019|CG8977-PB|Cctgamma-PB FBpp0291565|FBgn0015019|CG8977-PC|Cctgamma-PC FBpp0291566|FBgn0015019|CG8977-PD|Cctgamma-PD	1.0000	FBpp0082787 type=protein; loc=3R:join(16647896..16647929,16647988..16648049,16648135..16648634,16648701..16649739); ID=FBpp0082787; name=Cctgamma-PA; parent=FBgn0015019,FBtr0083337; dbxref=FlyBase:FBpp0082787,FlyBase_Annotation_IDs:CG8977-PA,GB_protein:AAF55350.1,REFSEQ:NP_650572,GB_protein:AAF55350,FlyMine:FBpp0082787,modMine:FBpp0082787; MD5=ae00d437d2b4d05c11d214d30848a33e; length=544; release…	33.5	25	0.224	GESQTNVEIIGEQDFTR+GPYTAVAHALEIIPR+GVSDLAQHYLLK+IALDAVETVTLSENGR+IDDIVSGSK+KGESQTNVEIIGEQDFTR+KVQLENIQAGK+LVAGGGAVEMAASQLLTR+MFGGQQPILVLSQNTK+MLMDPMGGIVMTNDGNAILR+MLQIEEEFVQR+NIWEPLAVK+NLQDALHVAR+RGGNEPTNPAAMAQGQE
159	FBpp0077720|FBgn0031256|CG4164-PA|CG4164-PA	1.0000	FBpp0077720 type=protein; loc=2L:join(453262..454270,454330..454385); ID=FBpp0077720; name=CG4164-PA; parent=FBgn0031256,FBtr0078060; dbxref=FlyBase:FBpp0077720,FlyBase_Annotation_IDs:CG4164-PA,GB_protein:AAF51493.1,REFSEQ:NP_608525,GB_protein:AAF51493,FlyMine:FBpp0077720,modMine:FBpp0077720; MD5=76f6f7bc06412e4896f330dacff740ad; length=354; release=r6.09; species=Dmel;	24.3	25	0.220	EGMMDHGGDPFSSFFGDFGFHFGGDGQQQDAPR+FQDLGAAYEVLSNPDK+FQDLGAAYEVLSNPDKR+FVAEGEPHIDGEPGDLIVR+TLEIEVEQGMVDGQETR
492a	FBpp0083843|FBgn0028684|CG10370-PA|Rpt5-PA	1.0000	FBpp0083843 type=protein; loc=3R:join(23753014..23753223,23753288..23753708,23753766..23754421); ID=FBpp0083843; name=Rpt5-PA; parent=FBgn0028684,FBtr0084452; dbxref=FlyBase:FBpp0083843,FlyBase_Annotation_IDs:CG10370-PA,GB_protein:AAF56177.1,REFSEQ:NP_524464,GB_protein:AAF56177,FlyMine:FBpp0083843,modMine:FBpp0083843; MD5=d644ae57f045a0329802b0442d8a3e33; length=428; release=r6.09; species=Dmel;	36.2	24	0.194	AMEVDERPTEQYSDIGGLDK+APAIIFIDELDAIGTK+DSYLILETLPAEYDAR+EKAPAIIFIDELDAIGTK+GVILYGPPGTGK+LAGPQLVQMFIGDGAK+LKPGDLVGVNK+MNVSNDVNFEELSR+QAYFLPVIGLVDAEK+QIQELIEAVVLPMTHK+TMLELLNQLDGFSSTADIK+VDILDPALLR
453a	FBpp0073277|FBgn0003360|CG16944-PA|sesB-PA FBpp0073278|FBgn0003360|CG16944-PC|sesB-PC FBpp0073279|FBgn0003360|CG16944-PB|sesB-PB FBpp0073280|FBgn0003360|CG16944-PD|sesB-PD FBpp0312078|FBgn0003360|CG16944-PE|sesB-PE	1.0000	FBpp0073277 type=protein; loc=X:complement(join(10782380..10782676,10782173..10782300,10781621..10782095)); ID=FBpp0073277; name=sesB-PA; parent=FBgn0003360,FBtr0073421; dbxref=FlyBase:FBpp0073277,FlyBase_Annotation_IDs:CG16944-PA,GB_protein:AAG22341.1,REFSEQ:NP_511109,GB_protein:AAG22341,FlyMine:FBpp0073277,modMine:FBpp0073277; MD5=c2c1ad011a3bcdf20b09b6b6d65bec98; length=299; release=r6.09; spe…	41.1	24	0.221	DFAAGGISAAVSK+DFDAVGFVK+EQGFSSFWR+GAFSNILR+GMLPDPK+GTGGAFVLVLYDEIK+GTGGAFVLVLYDEIKK+KATEVIYK+LLLQVQHISK+QEGTGAFFKGAFSNILRGTGGAFVLVLYDEIK+QVFLGGVDK+SDGIVGLYR+YFPTQALNFAFK+YFPTQALNFAFKDKYK
85	FBpp0074075|FBgn0261609|CG9946-PA|eIF-2alpha-PA FBpp0309768|FBgn0261609|CG9946-PB|eIF-2alpha-PB	1.0000	FBpp0074075 type=protein; loc=X:complement(join(16446185..16446879,16445555..16445885)); ID=FBpp0074075; name=eIF-2alpha-PA; parent=FBgn0261609,FBtr0074300; dbxref=FlyBase:FBpp0074075,FlyBase_Annotation_IDs:CG9946-PA,GB_protein:AAF48615.1,REFSEQ:NP_573130,GB_protein:AAF48615,FlyMine:FBpp0074075,modMine:FBpp0074075; MD5=e3f0b632583d5204c5d718cb0d2136ca; length=341; release=r6.09; species=Dmel;;FBp…	29.6	23	0.198	AEAENAQVAGDDDEEDGADQEGMQFDPEK+AEAENAQVAGDDDEEDGADQEGMQFDPEKEFNHK+ALEVAIEHIR+GLELSTEELPIR+HVADILGFEGNEK+HVADILGFEGNEKLEDLYQK+INLIAPPLYVMTTSTTK+TVAYDIFK
78	FBpp0073902|FBgn0027329|CG8231-PA|Tcp-1zeta-PA	1.0000	FBpp0073902 type=protein; loc=X:join(15746771..15746907,15747308..15748772); ID=FBpp0073902; name=Tcp-1zeta-PA; parent=FBgn0027329,FBtr0074086; dbxref=FlyBase:FBpp0073902,FlyBase_Annotation_IDs:CG8231-PA,GB_protein:AAF48503.1,REFSEQ:NP_573066,GB_protein:AAF48503,FlyMine:FBpp0073902,modMine:FBpp0073902; MD5=bf1bdbb9f23081efbcddee7a5d40b156; length=533; release=r6.09; species=Dmel;	38.6	23	0.204	AEVNSGFFYK+ALEVLDQVK+ASTAQDDSTGDGTTTTVMLIGELLK+DGNVLLHEMQIQHPTASMIAR+DKALEVLDQVK+EGILALR+GIDPISLDALAK+LAVQAFADALLVIPK+LSPELVGLDLATGEPMKPVDLGVYDNYIVK+MLVSGAGDIK+NLVEVANTSLK+QADIYLSEGLHPR+TFVLINQK+TKPVDLHMVELMEMQHK+TLAVNSGYDAQDTIVK
508c	FBpp0289838|FBgn0003890|CG4869-PB|betaTub97EF-PB FBpp0306927|FBgn0003890|CG4869-PC|betaTub97EF-PC	1.0000	FBpp0289838 type=protein; loc=3R:complement(join(27988099..27988155,27974108..27974342,27972921..27973150,27969660..27969827,27968927..27969191,27967269..27967591,27967106..27967201)); ID=FBpp0289838; name=betaTub97EF-PB; parent=FBgn0003890,FBtr0300611; dbxref=REFSEQ:NP_001163753,GB_protein:ACZ95047,FlyBase:FBpp0289838,FlyBase_Annotation_IDs:CG4869-PB,FlyMine:FBpp0289838,modMine:FBpp0289838; MD5=…	23.2	23	0.103	ALTVAELTQQMFDAK+AVLIDLEPGTMDSVR+FPGQLNADLR+FPGQLNADLRK+ISEQFTAMFR+LAVNMVPFPR+LHFFMPGFAPLTAK+MSATFIGNSTAIQEIFK+NSSYFVEWIPNNVK
420	FBpp0289797|FBgn0038369|CG4560-PC|Arpc3A-PC FBpp0306661|FBgn0038369|CG4560-PE|Arpc3A-PE	1.0000	FBpp0289797 type=protein; loc=3R:join(15834766..15834771,15834913..15835086,15835197..15835550); ID=FBpp0289797; name=Arpc3A-PC; parent=FBgn0038369,FBtr0300570; dbxref=REFSEQ:NP_650498,GB_protein:AAF55233,FlyBase:FBpp0289797,FlyBase_Annotation_IDs:CG4560-PC,FlyMine:FBpp0289797,modMine:FBpp0289797; MD5=48077a692935fb65a617ee6c0cc31cdd; length=177; release=r6.09; species=Dmel;;FBpp0306661 type=prot…	46.3	23	0.202	AQGQQDMYSLAISK+FDIPGDAGFPLNAVYAKPQTAQDADLMR+GPAPSANIESDIIDESLYYFK+MALLPLR+QQVGNMAILPLR+QYLLQLR
330	FBpp0085364|FBgn0033051|CG7863-PA|Strica-PA FBpp0307275|FBgn0033051|CG7863-PB|Strica-PB	1.0000	FBpp0085364 type=protein; loc=2R:complement(join(6021938..6023042,6021471..6021882,6021345..6021411)); ID=FBpp0085364; name=Strica-PA; parent=FBgn0033051,FBtr0086028; dbxref=FlyBase:FBpp0085364,FlyBase_Annotation_IDs:CG7863-PA,GB_protein:AAF57292.2,REFSEQ:NP_610193,GB_protein:AAF57292,FlyMine:FBpp0085364,modMine:FBpp0085364; MD5=74222e5afac15cd9bae29c59583c8e5c; length=527; release=r6.09; species…	33.2	23	0.207	ATWASFASTANSSTSSYVSPYR+DDDYSLDDDVVFPILR+MGGEGPIGSTTTTTTTTSSR+RTPSQAELEALFAK+SQPSQELVAQDPR+TPSQAELEALFAK+TSDIDTIMMNVR+TTSSTSSSSASSITSPPKPSSSVSSISSIFK+VQTTSAATETTNTAVQNSTITDNNK+VTAVAQSQDAQGTISTSLGISK
506a	FBpp0085697|FBgn0010434|CG11949-PA|cora-PA FBpp0309411|FBgn0010434|CG11949-PG|cora-PG	1.0000	FBpp0085697 type=protein; loc=2R:join(19235516..19235662,19235763..19236208,19236267..19236419,19236485..19236843,19236942..19237063,19238152..19238314,19238382..19238434,19238789..19241785,19242174..19242395,19242484..19242585,19242704..19242859,19243069..19243179,19243255..19243320); ID=FBpp0085697; name=cora-PA; parent=FBgn0010434,FBtr0086509; dbxref=FlyBase:FBpp0085697,FlyBase_Annotation_IDs:…	18.1	22	0.190	ADATPTDLSGAYVTATAVTTR+ADVAAGLAGAAGSK+ALAEAIQEATAMNPDMTVEK+IGLAFNYAPGNENALK+IYTATGEVDQATGEPLYAATQVDPESGEVYTK+LGKPVSTPTVVK+LIEVGQQIDPIVEVTSLAGK+LILNYAQIDPSHFGK+LLQDPLLSPTTR+LQGSAVDAAAVPLSDSQK+NIDGVTHNVEEEVR+QAQVQTTTETVPITR+SEYGDIDPNTGDIDPATAVTDPVTGK+SLGVLNLDTGLLDTK+SPLFTTSATTGPHVESTR+TGNLHLVSGVADPK+VVLGEDTPGFSGHGEIISTQTVSSK
396	FBpp0088303|FBgn0023213|CG10811-PA|eIF4G-PA FBpp0111817|FBgn0023213|CG10811-PB|eIF4G-PB FBpp0288389|FBgn0023213|CG10811-PC|eIF4G-PC	1.0000	FBpp0088303 type=protein; loc=4:complement(join(929822..929899,926011..926661,925768..925948,925575..925686,925083..925138,918903..921199,918536..918776,918324..918481,917275..917743,916867..917090,916121..916267,915837..916059,915617..915718,915492..915553)); ID=FBpp0088303; name=eIF4G-PA; parent=FBgn0023213,FBtr0089243; dbxref=FlyBase:FBpp0088303,FlyBase_Annotation_IDs:CG10811-PA,GB_protein:AAF…	16.9	22	0.200	AIDEPNFSVSYAR+AQSSVGSSNVNTGPLYR+FDTLVEEIIK+FMLQDVIDLR+HQQQNNVGGNVSGGAGHSNGNNDENTWHVQTSK+ILTISDLWNNNLK+IPQQESVGLNNLTSTSSQGSESR+ISSIINYNEGQWSPNNPSGK+MGGLTQFIWISSDTTR+NALLDKTEQEFTQNVSQSTAK+NTGVDVGLQSDSKPETTLNDK+NVSESIVAPITDETDDAGSTPISR+SLNPFFNSLLNDDAN+SVAPVAVFIEASETDLK+SVVSEIVDLSAASK+WSDFMPESEVADFIK
245	FBpp0080794|FBgn0003231|CG10360-PA|ref(2)P-PA FBpp0099683|FBgn0003231|CG10360-PB|ref(2)P-PB	1.0000	FBpp0080794 type=protein; loc=2L:join(19542817..19542988,19543620..19545101,19545157..19545302); ID=FBpp0080794; name=ref(2)P-PA; parent=FBgn0003231,FBtr0081253; dbxref=FlyBase_Annotation_IDs:CG10360-PA,FlyBase:FBpp0080794,GB_protein:AAF53824.1,REFSEQ:NP_476700,GB_protein:AAF53824; MD5=84e696ba5a5e99cca6d3df66efd78574; length=599; release=r6.09; species=Dmel;;FBpp0099683 type=protein; loc=2L:join…	26.2	22	0.177	AAEQTESPPQAEPTVTAEK+DFGQLGELLR+EIELYLFQER+HAGVLTQFVEMMTNLPLNTTTATAPAEPQKPK+IIDTTEGGDSGIFAPSTTPSAENK+MPTNNGPGMVDAWFTGPGLGR+VEQASANTQTAQVDTVSTSTSTTSVTTNSVGTSPAAPDDKR
243	FBpp0080727|FBgn0032731|CG10641-PA|Swip-1-PA FBpp0309283|FBgn0032731|CG10641-PB|Swip-1-PB	1.0000	FBpp0080727 type=protein; loc=2L:complement(join(18986672..18986910,18978355..18978769)); ID=FBpp0080727; name=Swip-1-PA; parent=FBgn0032731,FBtr0081185; dbxref=FlyBase:FBpp0080727,FlyBase_Annotation_IDs:CG10641-PA,GB_protein:AAF53731.1,REFSEQ:NP_609925,GB_protein:AAF53731,FlyMine:FBpp0080727,modMine:FBpp0080727; MD5=aa96792e1477ff83c91e7dcc3268d4e2; length=217; release=r6.09; species=Dmel;;FBpp0…	57.1	22	0.198	AQAGELDSDSGLNQLAR+DGFLDLQELK+DSVDSPSSTTNTDSSELTHILNR+EFLLIFR+LGAPQTHLGLK+LTEVDVEQVGVSGAK+QEIMESQEAGIEVR+QMIAEVDEDNDGK+RQEIMESQEAGIEVR+VVNVYTDFPEFSR
557c	FBpp0311338|FBgn0266696|CG45186-PAF|CG45186-PAF FBpp0311339|FBgn0266696|CG45186-PAG|CG45186-PAG FBpp0311340|FBgn0266696|CG45186-PAH|CG45186-PAH	1.0000	FBpp0311338 type=protein; loc=3L:join(2388767..2388781,2402555..2408341); ID=FBpp0311338; name=CG45186-PAF; parent=FBgn0266696,FBtr0345113; dbxref=FlyBase:FBpp0311338,FlyBase_Annotation_IDs:CG45186-PAF,GB_protein:AAF47642,REFSEQ:NP_647719; MD5=0cc5b5dd079251aaf772f4f1a8f74477; length=1933; release=r6.09; species=Dmel;;FBpp0311339 type=protein; loc=3L:2402723..2408341; ID=FBpp0311339; name=CG45186…	9.7	21	0.102	ASRPLSSSITSFNPYSSSDYIK+DIVTTEPPVVVQEALQVR+LDETELDESEIIDR+LEDELQQIEAVSEAAK+QPPFGIPVGPIVPAPQSDYLHVEPVR+SGEDLPNKYEEYVAEK+SGSPDIIKDDLAVR+SIVYETPQLNLSISELK+TQPLPLSIYQPTNASTGYVQWQPQPQK+VNYETQVEPVIK
401	FBpp0088675|FBgn0003189|CG18572-PA|r-PA FBpp0309141|FBgn0003189|CG18572-PD|r-PD FBpp0309142|FBgn0003189|CG18572-PE|r-PE	1.0000	FBpp0088675 type=protein; loc=X:join(16656398..16657156,16657221..16660472,16660538..16660642,16665188..16665327,16666035..16667859,16667937..16668320,16668385..16668594); ID=FBpp0088675; name=r-PA; parent=FBgn0003189,FBtr0089734; dbxref=FlyBase:FBpp0088675,FlyBase_Annotation_IDs:CG18572-PA,GB_protein:AAF48639.3,REFSEQ:NP_523377,GB_protein:AAF48639,FlyMine:FBpp0088675,modMine:FBpp0088675; MD5=477…	10.9	21	0.181	AIVGLDVEPLDVLHGVGK+DHLNDIFNLAQLLK+DLTIPQLIEQR+EIDVDAVASDGR+ESNIQTVLINPNIATVQTSK+IILLQSLLTR+LALGLPLPDIK+LLTSEGPGGGVHGISTK+MALLAMVVGGR+MVDSDVLGFDPDVVPLNK+NAVLLSIGSFK+NVLPDTDVLYMTR+QEFGIRPHVK+QSTAAVIMLAHLLDR+TLPDWLK+VNEIGEQVAPSEAVYSVAQALDAASR+VPQFSFSR+WDLAKFVRVSK
342	FBpp0085915|FBgn0265297|CG5119-PC|pAbp-PC FBpp0085917|FBgn0265297|CG5119-PA|pAbp-PA FBpp0085919|FBgn0265297|CG5119-PB|pAbp-PB	1.0000	FBpp0085915 type=protein; loc=2R:join(18141507..18141672,18143413..18144897,18144967..18145220); ID=FBpp0085915; name=pAbp-PC; parent=FBgn0265297,FBtr0086736; dbxref=GB_protein:AAF57746.1,FlyBase:FBpp0085915,FlyBase_Annotation_IDs:CG5119-PC,REFSEQ:NP_725750,GB_protein:AAF57746; MD5=6bee88b82e3f7d3c442e363e78d07870; length=634; release=r6.09; species=Dmel;;FBpp0085917 type=protein; loc=2R:join(181…	39.9	21	0.187	AITGQQTAAPNMQIPGAQIAGGAQQR+ALDTMNFDLVR+FFGSQVATQMR+GAQPQVQGTHAAAAAANNMR+GYGFVHFETEEAANTSIDK+HESVFGVNLYVK+IAFSPYGNITSAK+LFTNVYVK+MQQLGQIYQPNAASGFFVPTLPSNQR+NFTEDFDDEKLKEFFEPYGK+NPPVPQLHQTQPIPQQLQGK+SLGYAYVNFQQPADAER+VVGSKPLYVALAQR+WVPQVRPPAAIQGVQAGAAAAGGFQGTAGAVPTQFR
483a	FBpp0081031|FBgn0023388|CG1099-PA|Dap160-PA FBpp0081032|FBgn0023388|CG1099-PB|Dap160-PB FBpp0290491|FBgn0023388|CG1099-PC|Dap160-PC FBpp0305299|FBgn0023388|CG1099-PG|Dap160-PG FBpp0305300|FBgn0023388|CG1099-PH|Dap160-PH	1.0000	FBpp0081031 type=protein; loc=2L:complement(join(21141625..21141788,21141178..21141552,21140569..21141008,21140217..21140490,21140009..21140156,21139676..21139942,21138712..21139602,21138113..21138361,21137757..21138030,21137477..21137688)); ID=FBpp0081031; name=Dap160-PA; parent=FBgn0023388,FBtr0081503; dbxref=FlyBase:FBpp0081031,FlyBase_Annotation_IDs:CG1099-PA,GB_protein:AAF53962.1,REFSEQ:NP_4…	23.7	20	0.160	AHNTQLNVELSTLNEK+ALQPQAGFVTGAQAK+APSIESVNQGEWAVQAAQK+ASGAALGGENAQQEQLNAAFAHK+GIVPAVAPVVPVVAPPVAVATVISPPGVSVPSGPTPPTSNPPSR+GSTSSLSPLDPLK+HASVSSQSGVGVVDADPTAGLPGQTSFEDK+IPVTLPQEWVPPNLR+LPQVTLAQIWTLSDIDGDGR+QIGWFPATYVK+SEIAQVIAPYEATSTEQLSLTR+YQAVYEFNAR
448a	FBpp0072338|FBgn0035060|CG16932-PC|Eps-15-PC FBpp0072339|FBgn0035060|CG16932-PB|Eps-15-PB FBpp0072340|FBgn0035060|CG16932-PA|Eps-15-PA	1.0000	FBpp0072338 type=protein; loc=2R:complement(join(24774908..24774973,24774577..24774813,24773742..24774505,24773362..24773683,24773212..24773301,24772598..24772795,24772098..24772541,24771849..24772037,24771725..24771790,24769419..24769683,24768681..24769360)); ID=FBpp0072338; name=Eps-15-PC; parent=FBgn0035060,FBtr0072433; dbxref=FlyBase:FBpp0072338,FlyBase_Annotation_IDs:CG16932-PC,GB_protein:AA…	23.5	20	0.164	AAMENQNAELVSEYQLK+AAQPTGGFGSGGGGGFADFDDFDNK+APSGEGFGDGGFVANFPK+ATVAGVDLQPQEVKPTYSNPELEMISK+AVVSVFDAFGEIGTR+DIAPPAAIPPLPVAVPPMTR+HIGVYEAYYK+LNNSFFDAFNDNFSVIQSSSVPTGVVRPNDQR+LTNHLQATQLQISSVR+NFAEDFSSGDEIGSAAK+RTIPSVLPPELR+SLQSELDTLTATLK+SNAITPEPGKDDFGSDPFAALHAPTGQGQVLSPNAQK+TIPSVLPPELR
386	FBpp0087764|FBgn0033342|CG8258-PA|CG8258-PA	1.0000	FBpp0087764 type=protein; loc=2R:complement(join(8906853..8906912,8905643..8906673,8905029..8905578)); ID=FBpp0087764; name=CG8258-PA; parent=FBgn0033342,FBtr0088683; dbxref=FlyBase:FBpp0087764,FlyBase_Annotation_IDs:CG8258-PA,GB_protein:AAF59029.3,REFSEQ:NP_610418,GB_protein:AAF59029,FlyMine:FBpp0087764,modMine:FBpp0087764; MD5=7dde112ff52bde845483a1ed89d6deb5; length=546; release=r6.09; species…	31.3	20	0.179	ALAENSGINGTEIVNQLYLAHNNEAGK+ALEILPNLVSHK+APGVSQMLK+FANALEVFPK+FVEGDVTYAEK+GATDNFMDDIER+LGITTAEISDGYEK+MYSGLEEAVFR+QYGQEDFLNDLVSK+SADELLSFSSGEESLLESQIK+SVNATVLPR+TIGFDIEAEK+VGDMALHFLNK
29	FBpp0071226|FBgn0030086|CG7033-PA|CG7033-PA	1.0000	FBpp0071226 type=protein; loc=X:join(9089596..9089598,9090488..9091177,9091410..9092037,9092110..9092396); ID=FBpp0071226; name=CG7033-PA; parent=FBgn0030086,FBtr0071289; dbxref=FlyBase:FBpp0071226,FlyBase_Annotation_IDs:CG7033-PA,GB_protein:AAF46442.2,REFSEQ:NP_572524,GB_protein:AAF46442,FlyMine:FBpp0071226,modMine:FBpp0071226; MD5=5cd8081ca04f749c775babd3a6f1efb7; length=535; release=r6.09; spe…	28.4	20	0.176	DFFANLAVDAVMR+EAIAIEAFAR+GATQQILDEADR+KSGGTLGDSFLDEGFLLDK+NAGHVEVTNDGATILR+NDLLNIAR+QATQVALEALTAAAQDNSSSDEK+QLIYNYPEQLFADAR+SGGTLGDSFLDEGFLLDK+VMSIEHADFDGIER+VQDEEVGDGTTSVTVLASELLR
270	FBpp0082219|FBgn0038145|CG8863-PA|Droj2-PA FBpp0082220|FBgn0038145|CG8863-PB|Droj2-PB FBpp0082221|FBgn0038145|CG8863-PC|Droj2-PC FBpp0082222|FBgn0038145|CG8863-PD|Droj2-PD FBpp0082223|FBgn0038145|CG8863-PE|Droj2-PE	1.0000	FBpp0082219 type=protein; loc=3R:join(13383479..13384579,13384670..13384780); ID=FBpp0082219; name=Droj2-PA; parent=FBgn0038145,FBtr0082751; dbxref=FlyBase:FBpp0082219,FlyBase_Annotation_IDs:CG8863-PA,GB_protein:AAF54939.1,REFSEQ:NP_650283,GB_protein:AAF54939; MD5=efbff2329a246c0e487de7a3cf5fb77c; length=403; release=r6.09; species=Dmel;;FBpp0082220 type=protein; loc=3R:join(13383479..13384579,13…	39.0	20	0.181	AISQAYEVLSDADK+AISQAYEVLSDADKR+DLIVSTQPGEVIR+DVVHQMSVQLEELYNGATR+ETGYYDILGVKPNATPDELK+ETGYYDILGVKPNATPDELKK+FFGAGFGGSGGGR+GKDVVHQMSVQLEELYNGATR+IVFTGEGDHEPESQPGDIIILLDEK+KVLEVHIEK+MAYDEDDGGYQDGPR+NPMDFFEK+QVYDEGGEAAIK+TLDDRDLIVSTQPGEVIR
470a	FBpp0076727|FBgn0035688|CG10289-PA|CG10289-PA FBpp0304174|FBgn0035688|CG10289-PB|CG10289-PB FBpp0304175|FBgn0035688|CG10289-PC|CG10289-PC	1.0000	FBpp0076727 type=protein; loc=3L:complement(join(6173377..6173436,6173111..6173310,6172732..6173056,6172357..6172670,6172156..6172294,6171982..6172100,6171348..6171921,6171228..6171292,6170117..6171169,6169801..6169927)); ID=FBpp0076727; name=CG10289-PA; parent=FBgn0035688,FBtr0077019; dbxref=FlyBase:FBpp0076727,FlyBase_Annotation_IDs:CG10289-PA,GB_protein:AAF50681.2,REFSEQ:NP_648033,GB_protein:A…	18.2	19	0.168	EPPLNPLLSSFFSK+GYAPSANIEALLEK+HFDTPVIPDLIMQMMK+LAESSVVETAAIVTR+LVELITTEPSEDVPMSK+NLFEWLTEDK+NPPAKPTLETTAAVLTPPFGK+QPAESIGLAVGK+QTEQENDSFEPAFDGSNPILK+TFSMLFTK+VNEFNHANDISSNNVDGHEANITTEQQK
466a	FBpp0075312|FBgn0087035|CG7439-PB|AGO2-PB FBpp0075313|FBgn0087035|CG7439-PC|AGO2-PC	1.0000	FBpp0075312 type=protein; loc=3L:join(15554207..15554222,15554290..15554472,15556850..15558117,15558250..15558338,15558394..15559003,15559100..15560116,15560208..15560578,15560641..15560731); ID=FBpp0075312; name=AGO2-PB; parent=FBgn0087035,FBtr0075559; dbxref=FlyBase:FBpp0075312,FlyBase_Annotation_IDs:CG7439-PB,GB_protein:AAF49619.2,REFSEQ:NP_648775,GB_protein:AAF49619,FlyMine:FBpp0075312,modMin…	18.0	19	0.168	EIPSVVGVAASHDPYGASYNMQYR+GINVVYTPPQSFQSAPR+IMNLLQYFQHNLDPTISR+LPLNSQNPEVTVTDR+NAYPDHIIYYR+NTMYIGADVTHPSPDQR+QGQDGGYQQRPPGQQQGGHQQGR+QGQEGGYQQRPPGQQPNQTQSQGQYQSR+SFPISMPMIEYLER+SLDTIFADLK+SLDTIFADLKR+SQHDLAIVIIPQFR+SVSYPAPAYLAHLVAAR+VTIASYFHSR
430	FBpp0293155|FBgn0010905|CG16757-PB|Spn-PB FBpp0293156|FBgn0010905|CG16757-PC|Spn-PC FBpp0293157|FBgn0010905|CG16757-PD|Spn-PD FBpp0293158|FBgn0010905|CG16757-PE|Spn-PE FBpp0293159|FBgn0010905|CG16757-PF|Spn-PF FBpp0293160|FBgn0010905|CG16757-PG|Spn-PG FBpp0293161|FBgn0010905|CG16757-PH|Spn-PH FBpp0293162|FBgn0010905|CG16757-PI|Spn-PI FBpp0293163|FBgn0010905|CG16757-PJ|Spn-PJ FBpp0311289|FBgn00109…	1.0000	FBpp0293155 type=protein; loc=3L:complement(join(2534711..2536211,2524599..2525718,2514310..2514330,2513696..2514197,2513209..2513638,2512793..2513145,2512532..2512731,2512295..2512472,2511878..2511931,2511163..2511763,2509762..2510575,2509364..2509500,2508639..2508865,2508307..2508573)); ID=FBpp0293155; name=Spn-PB; parent=FBgn0010905,FBtr0304613; dbxref=REFSEQ:NP_001246570,GB_protein:AFH04241,F…	12.8	19	0.160	APAQGSLELQDLEYADTSAGEDEEDIINHLK+EAANLQNMLQQSQGQYMALDK+EVYGSEAELYDTAK+FIVEPAAQVVPTSVVK+LETTGNENELLSER+LGVESNSNVSSR+LQPAYDQTEEQPHSLNYVDVGYR+MHVFPVELMK+NEDVDPVAASAEYELEK+SLVGVTQAYAASVLR+TPFPSGVSLVHNNNNAAIVAQNGVPPEQR+VINLEHELQETQR
419	FBpp0112985|FBgn0033886|CG13349-PD|Rpn13-PD FBpp0112986|FBgn0033886|CG13349-PE|Rpn13-PE FBpp0308980|FBgn0033886|CG13349-PG|Rpn13-PG	1.0000	FBpp0112985 type=protein; loc=2R:complement(join(13959568..13960088,13958645..13959398)); ID=FBpp0112985; name=Rpn13-PD; parent=FBgn0033886,FBtr0114493; dbxref=FlyBase_Annotation_IDs:CG13349-PD,FlyBase:FBpp0112985,REFSEQ:NP_001137662,GB_protein:ACL83116,FlyMine:FBpp0112985,modMine:FBpp0112985; MD5=610f336393ab8eeecf7d4baea9b97bf6; length=424; release=r6.09; species=Dmel;;FBpp0112986 type=protein;…	45.3	19	0.106	INELLNNPPSAHQR+MFFWMQEPK+NTSSSGGGGASALQTPENVSVPR+QFELSNEAVAAAFSGNLEDFVR+QSGLGSSSNSSNLVEFR+SLNIDLSTALPGADAINQIIADPEHVK+SSSNVNSQVGEGAGSSVDADAPGK+STGAYANPFQAYLSNLSPEHGAGR+TLIVHLPESEDVDDDRK+VEDDLIVFPDDFEYK
315	FBpp0084754|FBgn0028692|CG11888-PA|Rpn2-PA FBpp0303405|FBgn0028692|CG11888-PB|Rpn2-PB FBpp0306599|FBgn0028692|CG11888-PC|Rpn2-PC	1.0000	FBpp0084754 type=protein; loc=3R:join(29153731..29154673,29154736..29156043,29156302..29157113); ID=FBpp0084754; name=Rpn2-PA; parent=FBgn0028692,FBtr0085385; dbxref=FlyBase:FBpp0084754,FlyBase_Annotation_IDs:CG11888-PA,GB_protein:AAF56868.1,REFSEQ:NP_651677,GB_protein:AAF56868,FlyMine:FBpp0084754,modMine:FBpp0084754; MD5=6b7894fc98cb2788a266883fac70e746; length=1020; release=r6.09; species=Dmel;…	16.4	19	0.168	DNLDWLAR+DSLALMQSYLPK+EPEPTSEILQNPAR+FDPVNFVR+KEPEPTSEILQNPAR+LEEADPLVTSLSSDKDPVLR+LTATASLGVIHR+NAQAIEDMVSYAQETQHEK+NTAPIPTALPSTFKPQGTTSEDGAK+QALGIALETR+SDEDITEETPADDKVER+SNHADLQVLR+VATAVLSIAAR
511a	FBpp0086747|FBgn0013733|CG18076-PH|shot-PH	1.0000	FBpp0086747 type=protein; loc=2R:complement(join(13907589..13908218,13905222..13905501,13904248..13905161,13903814..13904182,13902654..13903572,13901687..13902317,13901437..13901572,13900366..13900449,13899450..13899671,13894839..13894969,13884095..13894592,13882401..13882547,13874859..13882336,13874234..13874459,13872209..13874168,13871979..13872153,13871294..13871338,13870840..13870911,13870522…	3.3	18	0.094	EFLAILNDFR+GLAQFLER+GWDFDQFLAMGPEQR+GYLDPIEGYVINPYASTK+ISPLELWLDNTER+ITLEQAADQGLIDLQLAK+KEEISEIEPPFTAPLAPFVDQLAETK+LDIQSISVRDPVSGEVIPLR+LINPEELVLLDPK+LLEQMDHLLELNENIAGHASNVESTVESGAELMK+LLNDHLLYLK+LLSNAEPVSRVLETIQAQMEEHK+QEMQVVSTTQSTK+SELDVFSDWLQVAR+SLDNLMELWK+VETIQAQGQEYIK+VGGGWVALDEFLQK+YTGLVDASDNIGALLAESR
489e	FBpp0082105|FBgn0051354|CG5834-PA|Hsp70Bbb-PA FBpp0082106|FBgn0013278|CG31359-PA|Hsp70Bb-PA FBpp0082107|FBgn0013279|CG6489-PA|Hsp70Bc-PA FBpp0082147|FBgn0013277|CG31449-PA|Hsp70Ba-PA	1.0000	FBpp0082105 type=protein; loc=3R:12502752..12504677; ID=FBpp0082105; name=Hsp70Bbb-PA; parent=FBgn0051354,FBtr0082636; dbxref=FlyBase:FBpp0082105,FlyBase_Annotation_IDs:CG5834-PA,GB_protein:AAF54830.2,REFSEQ:NP_788663,GB_protein:AAF54830,FlyMine:FBpp0082105,modMine:FBpp0082105; MD5=3660adb1ab916b3fc1261501f3e0562b; length=641; release=r6.09; species=Dmel;;FBpp0082106 type=protein; loc=3R:12506035…	12.3	18	0.051	DAGHIAGLNVLR+DAVITVPAYFNDSQR+IINEPTAAAIAYGLDK+STAGDTHLGGEDFDNR+TTPSYVAFTDSER+VEIIANDQGNR+VQSLLQEFFHGK
489d	FBpp0081956|FBgn0013276|CG18743-PA|Hsp70Ab-PA FBpp0081986|FBgn0013275|CG31366-PA|Hsp70Aa-PA	1.0000	FBpp0081956 type=protein; loc=3R:11958789..11960717; ID=FBpp0081956; name=Hsp70Ab-PA; parent=FBgn0013276,FBtr0082482; dbxref=FlyBase:FBpp0081956,FlyBase_Annotation_IDs:CG18743-PA,GB_protein:AAG22148.2,REFSEQ:NP_524798,GB_protein:AAG22148; MD5=954ea190c6a47965bc01c7003664a099; length=642; release=r6.09; species=Dmel;;FBpp0081986 type=protein; loc=3R:complement(11954361..11956289); ID=FBpp0081986; …	12.3	18	0.051	DAGHIAGLNVLR+DAVITVPAYFNDSQR+IINEPTAAAIAYGLDK+STAGDTHLGGEDFDNR+TTPSYVAFTDSER+VEIIANDQGNR+VQSLLQDFFHGK
363	FBpp0086736|FBgn0033886|CG13349-PA|Rpn13-PA FBpp0086737|FBgn0033886|CG13349-PB|Rpn13-PB FBpp0112987|FBgn0033886|CG13349-PF|Rpn13-PF	1.0000	FBpp0086736 type=protein; loc=2R:complement(join(13959568..13960088,13959205..13959398,13958645..13959099)); ID=FBpp0086736; name=Rpn13-PA; parent=FBgn0033886,FBtr0087610; dbxref=GB_protein:AAF58312.1,FlyBase:FBpp0086736,FlyBase_Annotation_IDs:CG13349-PA,REFSEQ:NP_610917,GB_protein:AAF58312,FlyMine:FBpp0086736,modMine:FBpp0086736; MD5=fc07f5d055821428f9a70a7ef39a2131; length=389; release=r6.09; s…	43.2	18	0.097	INELLNNPPSAHQR+MFFWMQEPK+NTSSSGGGGASALQTPENVSVPR+QFELSNEAVAAAFSGNLEDFVR+QSGLGSSSNSSNLVEFR+SLNIDLSTALPGADAINQIIADPEHVK+SSSNVNSQVGEGAGSSVDADAPGR+TLIVHLPESEDVDDDRK+VEDDLIVFPDDFEYK
313	FBpp0084623|FBgn0039562|CG5520-PA|Gp93-PA	1.0000	FBpp0084623 type=protein; loc=3R:join(27948862..27948901,27948984..27949073,27949171..27949253,27949342..27950594,27950928..27951825); ID=FBpp0084623; name=Gp93-PA; parent=FBgn0039562,FBtr0085254; dbxref=FlyBase:FBpp0084623,FlyBase_Annotation_IDs:CG5520-PA,GB_protein:AAF56765.1,REFSEQ:NP_651601,GB_protein:AAF56765,FlyMine:FBpp0084623,modMine:FBpp0084623; MD5=abbe18951e5d4fc65b176fc302188ce1; leng…	22.2	18	0.132	EEAQDFLEEDTVR+EEEAIQLDGLNVAQLK+ELETNPELHIR+ELISNASDAIDK+ELISNASDAIDKIR+FTFQTEVNR+GVTSLAEYK+GVVDSDDLPLNVSR+KPAEVTEDEYTSFYK+LIINSLYR+SEDDVEDEDAKVEEAEDEKPK+TVEEEVPVEEEAKPEK+VFITDEFNDMMPNYLSFIR+YSQFINFPIR
281	FBpp0082728|FBgn0040237|CG6815-PA|bor-PA FBpp0297140|FBgn0040237|CG6815-PB|bor-PB	1.0000	FBpp0082728 type=protein; loc=3R:complement(join(16263730..16263952,16263147..16263621,16262262..16263086,16261991..16262189,16261834..16261926)); ID=FBpp0082728; name=bor-PA; parent=FBgn0040237,FBtr0083276; dbxref=FlyBase:FBpp0082728,FlyBase_Annotation_IDs:CG6815-PA,GB_protein:AAF55289.2,REFSEQ:NP_524996,GB_protein:AAF55289,FlyMine:FBpp0082728,modMine:FBpp0082728; MD5=9550e905085694c6b773f07bdce…	32.8	18	0.152	AALNAFLYR+AKPTDALQGVVLNPK+FAFLDALK+FAFLDALKNPLHYLK+FMLVLASNTPEQFDYAINDR+LAEHSGMDFAIMTGGDVAPMGK+LDEMVEFTLPGLEER+LYFDKYVLQPAAAGAK+QQPQPDQTAGFSEGGGAADPEGR+SITGTAAPPLTLTAK+TAGTVIGAGAEAMLTDWDK+VLTAAGGLSLLALGVYTAK+YEDQLLQQQR
253	FBpp0081401|FBgn0037632|CG8351-PA|Tcp-1eta-PA	1.0000	FBpp0081401 type=protein; loc=3R:join(8801678..8801680,8801859..8802119,8802186..8803005,8803079..8803402,8805793..8806019); ID=FBpp0081401; name=Tcp-1eta-PA; parent=FBgn0037632,FBtr0081918; dbxref=FlyBase:FBpp0081401,FlyBase_Annotation_IDs:CG8351-PA,GB_protein:AAF54292.2,REFSEQ:NP_649835,GB_protein:AAF54292,FlyMine:FBpp0081401,modMine:FBpp0081401; MD5=9582736c3c6587027daf68554b2c3f0c; length=544…	32.5	18	0.153	ATISNDGATIMK+EQLLIAAIAK+GGAEQFLEETER+GLEIIPR+IALLNIELELK+IHESGANVVLSK+INEMAVQIVEQSK+LLEIIHPAAK+LPIGDVATQYFADR+QVKPFVEEGVHPR+SLHDAIMIVR+SQDAEVGDGTTSVVLLAGEFLK+TFSYAGFEMAPK+VTGGSLEESQLVSGVAFK+VTGGSLEESQLVSGVAFKK
232	FBpp0080048|FBgn0025724|CG6699-PA|beta'COP-PA	1.0000	FBpp0080048 type=protein; loc=2L:join(13379022..13379376,13379495..13380114,13380177..13380759,13380995..13382181); ID=FBpp0080048; name=beta'COP-PA; parent=FBgn0025724,FBtr0080469; dbxref=FlyBase:FBpp0080048,FlyBase_Annotation_IDs:CG6699-PA,GB_protein:AAF53294.2,REFSEQ:NP_524836,GB_protein:AAF53294,FlyMine:FBpp0080048,modMine:FBpp0080048; MD5=4642d653163872c0bb3f07e4fd6b6fd0; length=914; release…	17.2	18	0.154	AFGSAQEFVWALESNEYAIR+AGQSLADPAQYTNLFPGLGDALR+GTNNVALGYDEGSIIIK+HPLQELFAAEQGAAGQHLEEK+SFTPEYGAESIYGGYYFGVK+TMYLLGYVPK+TSSGLAFYDWETLQLVR+VWQLGSNFANFTLEGHEK+WSQLADVASSK
486a	FBpp0081570|FBgn0051352|CG31352-PA|Unc-115a-PA FBpp0289791|FBgn0051352|CG31352-PB|Unc-115a-PB FBpp0289792|FBgn0051352|CG31352-PC|Unc-115a-PC FBpp0308669|FBgn0051352|CG31352-PE|Unc-115a-PE FBpp0310680|FBgn0051352|CG31352-PF|Unc-115a-PF FBpp0310681|FBgn0051352|CG31352-PG|Unc-115a-PG	1.0000	FBpp0081570 type=protein; loc=3R:complement(join(9704945..9704948,9699051..9699361,9698318..9698989,9697908..9697964,9697208..9697761,9696966..9697139,9696600..9696739,9696422..9696507,9695587..9695653,9695282..9695523,9695110..9695223)); ID=FBpp0081570; name=Unc-115a-PA; parent=FBgn0051352,FBtr0082092; dbxref=GB_protein:AAF54427.3,FlyBase:FBpp0081570,FlyBase_Annotation_IDs:CG31352-PA,GB_protein:…	21.2	17	0.147	ALMGGDLPASSTYSGALSYHYPQAGLIR+DDFPAPPYPYTDPER+EYGRPNAEDISR+IERDDFPAPPYPYTDPER+IYPYHLLLITNYR+IYTYSYLTDAPHYLR+NGFSSDFSYGGLGDK+NLDHQKPFYEDEMFDR+SLGNAPSYNAIHSYR+SPGMNNEEPIELSHYPAAK+TVSPGLILR+VLVDAIR
371	FBpp0087095|FBgn0010621|CG8439-PA|Cct5-PA FBpp0087096|FBgn0010621|CG8439-PB|Cct5-PB	1.0000	FBpp0087095 type=protein; loc=2R:join(12174921..12175028,12175737..12176718,12176778..12177316); ID=FBpp0087095; name=Cct5-PA; parent=FBgn0010621,FBtr0087987; dbxref=FlyBase:FBpp0087095,FlyBase_Annotation_IDs:CG8439-PA,GB_protein:AAF58565.1,REFSEQ:NP_523707,GB_protein:AAF58565,FlyMine:FBpp0087095,modMine:FBpp0087095; MD5=6e68c870a421bfeb8e938b9a0fd0f9f0; length=542; release=r6.09; species=Dmel;;F…	21.3	17	0.142	DVNFELIK+EADQLSTLEQYAFR+FEELTPEK+IMVSPDGDVTVTNDGATIMK+KQQILLSTQLVK+NKEPLIQIAMTTLGSK+QLDAIAQPFPVDPK+WVGGPEIELIAIATGGR
454a	FBpp0073290|FBgn0015245|CG12101-PA|Hsp60-PA FBpp0073291|FBgn0015245|CG12101-PB|Hsp60-PB	1.0000	FBpp0073290 type=protein; loc=X:join(11110041..11111411,11111475..11111825); ID=FBpp0073290; name=Hsp60-PA; parent=FBgn0015245,FBtr0073434; dbxref=FlyBase:FBpp0073290,FlyBase_Annotation_IDs:CG12101-PA,GB_protein:AAF47999.1,REFSEQ:NP_511115,GB_protein:AAF47999,FlyMine:FBpp0073290,modMine:FBpp0073290; MD5=1d69ae8daf6438985512377bc04b9b9e; length=573; release=r6.09; species=Dmel;;FBpp0073291 type=pr…	28.3	16	0.135	AAVEEGIVPGGGTALLR+AMMLQGVDVLADAVAVTMGPK+GYISPYFINSSK+ISSVQSIIPALELANAQR+LASGVALLR+LEGVETTNEDQK+LVQDVANNTNEEAGDGTTTATVLAR+STLTDMAIASGGIVFGDDADLVK+VEFQDALLLLSEK+VGGSSEVEVNEK
121	FBpp0076111|FBgn0267348|CG3322-PA|LanB2-PA FBpp0311281|FBgn0267348|CG3322-PB|LanB2-PB	1.0000	FBpp0076111 type=protein; loc=3L:join(9617247..9617441,9617779..9617912,9617976..9618103,9618170..9618784,9619301..9619712,9619779..9622364,9622423..9622759,9622817..9623117,9623179..9623390); ID=FBpp0076111; name=LanB2-PA; parent=FBgn0267348,FBtr0076382; dbxref=FlyBase:FBpp0076111,FlyBase_Annotation_IDs:CG3322-PA,GB_protein:AAF50238.1,REFSEQ:NP_524006,GB_protein:AAF50238,FlyMine:FBpp0076111,modM…	11.3	16	0.142	ALADKLESEAQFDLK+ANEVYDTALTLLNDVNR+EIQNAESLISQAEEALDGANK+ELQQALDLLNDEGAQALAR+FQADANGEIDR+ISLPIFAQGNGIPDQGVK+LATVEGEINR+LNTFGDELFGDSQVLK+NLREEADQLNHR+SEVGLELSHVK+SIGTTAQGNEHVYFQAPDR+SVEFGQQSEQISDISR
511b	FBpp0086742|FBgn0013733|CG18076-PB|shot-PB FBpp0086743|FBgn0013733|CG18076-PG|shot-PG FBpp0086745|FBgn0013733|CG18076-PA|shot-PA FBpp0271730|FBgn0013733|CG18076-PI|shot-PI FBpp0271731|FBgn0013733|CG18076-PJ|shot-PJ FBpp0271732|FBgn0013733|CG18076-PK|shot-PK FBpp0271733|FBgn0013733|CG18076-PL|shot-PL FBpp0271734|FBgn0013733|CG18076-PM|shot-PM FBpp0290806|FBgn0013733|CG18076-PN|shot-PN FBpp0290807|…	1.0000	FBpp0086742 type=protein; loc=2R:complement(join(13933630..13933726,13917849..13917910,13917118..13917207,13916854..13917024,13905222..13905501,13904248..13905161,13903814..13904182,13902654..13903572,13901687..13902317,13901437..13901572,13900366..13900449,13899450..13899671,13894839..13894969,13894130..13894592,13882401..13882547,13874859..13882336,13874234..13874459,13872209..13874168,13871979…	4.1	15	0.078	DGHNLLSLLEVLSGEHLPR+EFLAILNDFR+GLAQFLER+GWDFDQFLAMGPEQR+ISPLELWLDNTER+ITLEQAADQGLIDLQLAK+LLEQMDHLLELNENIAGHASNVESTVESGAELMK+LLNDHLLYLK+LLSNAEPVSRVLETIQAQMEEHK+SELDVFSDWLQVAR+SLDNLMELWK+VETIQAQGQEYIK+VGGGWVALDEFLQK+YTGLVDASDNIGALLAESR
494a	FBpp0083947|FBgn0043884|CG33106-PA|mask-PA FBpp0083948|FBgn0043884|CG33106-PB|mask-PB FBpp0293580|FBgn0043884|CG33106-PC|mask-PC FBpp0306961|FBgn0043884|CG33106-PE|mask-PE	1.0000	FBpp0083947 type=protein; loc=3R:join(24231724..24232974,24235817..24235955,24236027..24236270,24236342..24236513,24236823..24237122,24237362..24239348,24239416..24239480,24239542..24239757,24239820..24241044,24241115..24241200,24241301..24241576,24241643..24242218,24242280..24242544,24242655..24247642,24247713..24247889,24247976..24248014); ID=FBpp0083947; name=mask-PA; parent=FBgn0043884,FBtr00…	5.6	15	0.130	AAANSNAALNSVLQQQLAAASAAAAHAK+AVAAQHQQQPPTNFVYNVESGDK+DAAAAASASASNR+DLALNTPQLNFFK+DTALTIAADKGHQK+FGGSQSAQAAEAAANSVSTNSQGK+GANIEEVNDEGYTPLMEAAR+NSGGAITHSSEVLQSTAISDRPK+SPGLINPGDVPQDAQR+TGLTPLMEAASGGYIEVGR+YPNISPTENAASANVTQAAPTSNQPGPNQMR
443	sp|TRYP_PIG|	1.0000	sp TRYP_PIG	32.9	15	0.111	IITHPNFNGNTLDNDIMLIK+LGEHNIDVLEGNEQFINAAK+LSSPATLNSR+VATVSLPR+VATVSLPRSCAAAGTECLISGWGNTK
301	FBpp0083802|FBgn0002622|CG6779-PA|RpS3-PA FBpp0312066|FBgn0002622|CG6779-PB|RpS3-PB	1.0000	FBpp0083802 type=protein; loc=3R:join(23358855..23358890,23359154..23359858); ID=FBpp0083802; name=RpS3-PA; parent=FBgn0002622,FBtr0084410; dbxref=FlyBase:FBpp0083802,FlyBase_Annotation_IDs:CG6779-PA,GB_protein:AAF56129.1,REFSEQ:NP_476632,GB_protein:AAF56129,FlyMine:FBpp0083802,modMine:FBpp0083802; MD5=afce2f20264890e9f016128a095a23e6; length=246; release=r6.09; species=Dmel;;FBpp0312066 type=pro…	33.7	15	0.111	ELAEDGYSGVEVR+ELTAMVQK+FNFETGR+FVSDGIFK+IPPPSKPLDDLSEAK+IYETPETEYK+KPLPDNVSVVEPK+TEIIIMATK
191	FBpp0078672|FBgn0016075|CG16858-PA|vkg-PA FBpp0305720|FBgn0016075|CG16858-PB|vkg-PB FBpp0305721|FBgn0016075|CG16858-PC|vkg-PC	1.0000	FBpp0078672 type=protein; loc=2L:complement(join(5027037..5027129,5018575..5018757,5018468..5018512,5015691..5018301,5013675..5015592,5013497..5013611,5013212..5013435,5012511..5013144)); ID=FBpp0078672; name=vkg-PA; parent=FBgn0016075,FBtr0079036; dbxref=FlyBase:FBpp0078672,FlyBase_Annotation_IDs:CG16858-PA,GB_protein:AAF52203.1,REFSEQ:NP_477190,GB_protein:AAF52203,FlyMine:FBpp0078672,modMine:FB…	8.0	15	0.123	ADASSGFTDGSASSNPSGSLK+AIEVGSLR+GDIGYAGQLGFDGAEGLK+GFPGDVGAPGQYGLAGRPGPK+GPQGESGVVGLDGR+GPTGDAGWGGIDGMDGLVGPK+GPVGDSQPALDGVAGR+GYVGLQGDEGPQGPTGEQGAVGR+VHPSNLQAYDEYAR
103	FBpp0075069|FBgn0250814|CG4169-PA|UQCR-C2-PA FBpp0303947|FBgn0250814|CG4169-PB|UQCR-C2-PB	1.0000	FBpp0075069 type=protein; loc=3L:join(16584400..16584444,16584589..16584722,16584779..16585082,16585185..16586024); ID=FBpp0075069; name=UQCR-C2-PA; parent=FBgn0250814,FBtr0075309; dbxref=GB_protein:AAF49444.1,FlyBase:FBpp0075069,FlyBase_Annotation_IDs:CG4169-PA,REFSEQ:NP_648905,GB_protein:AAF49444,FlyMine:FBpp0075069,modMine:FBpp0075069; MD5=c89c08293aa606332e429c50fa8be9d2; length=440; release=…	47.3	15	0.137	AVVAVAGQGAAASNHK+ELVGYTVTTTADNAETGLR+LAGGLSTQNSTAFAIAR+LAVGAIGHLANVPYASDLA+LSSESLLHYVAQTFAAGR+LVVATADATLPVSR+NESYDIQGASHLLR+NIQQVGGTLTTWGDR+NVLEADALLGAIDGISQSQVQEAAK+TVEFLVR+TVVNQLNAVSTEER+VSLVLGAGSR+YLQDLLQPAFKPWELVDNAK
93	FBpp0074549|FBgn0027291|CG12233-PA|l(1)G0156-PA FBpp0300338|FBgn0027291|CG12233-PC|l(1)G0156-PC FBpp0307649|FBgn0027291|CG12233-PD|l(1)G0156-PD	1.0000	FBpp0074549 type=protein; loc=X:complement(join(19521673..19521699,19520660..19520827,19519904..19520298,19519696..19519831,19519287..19519625)); ID=FBpp0074549; name=l(1)G0156-PA; parent=FBgn0027291,FBtr0074780; dbxref=FlyBase:FBpp0074549,FlyBase_Annotation_IDs:CG12233-PA,GB_protein:AAN09496.1,REFSEQ:NP_573388,GB_protein:AAN09496,FlyMine:FBpp0074549,modMine:FBpp0074549; MD5=b20de9f2881c026d8971c…	29.4	14	0.124	ENTEGEYSGIEHEIVDGVVQSIK+FGIPQAAIDSVNTNK+FPEIQFEEK+IFTAANVPIEWEAVDVTPVR+IFTAANVPIEWEAVDVTPVRGPDGK+KVTLIPGDGIGPEISAAVQK+TLYDDVDVVTIR+VTLIPGDGIGPEISAAVQK
88	FBpp0074278|FBgn0283469|CG6842-PA|Vps4-PA FBpp0309628|FBgn0283469|CG6842-PB|Vps4-PB	1.0000	FBpp0074278 type=protein; loc=X:join(17908578..17908713,17908808..17909669,17909781..17910009,17910078..17910179); ID=FBpp0074278; name=Vps4-PA; parent=FBgn0283469,FBtr0074504; dbxref=FlyBase:FBpp0074278,FlyBase_Annotation_IDs:CG6842-PA,GB_protein:AAF48783.1,REFSEQ:NP_573258,GB_protein:AAF48783,FlyMine:FBpp0074278,modMine:FBpp0074278; MD5=91073d84c60a032bf49393ff0e2f5918; length=442; release=r6.0…	30.1	14	0.119	AIDLVTK+EAVILPIKFPQLFTGK+FPQLFTGK+GILLFGPPGTGK+IHLGNTTHVLTEQDLK+IYIPLPEAHAR+KFTEDFGQEG+LEDAIVIEKPK+LFEPPVTMR+LYEHGVEYFLHTIK+TEGYSGADISIVVR+VQWSDVAGLDAAK
492b	FBpp0076890|FBgn0020369|CG1489-PA|Rpt6-PA	1.0000	FBpp0076890 type=protein; loc=X:join(21316178..21316195,21316259..21316403,21316549..21317603); ID=FBpp0076890; name=Rpt6-PA; parent=FBgn0020369,FBtr0077189; dbxref=FlyBase:FBpp0076890,FlyBase_Annotation_IDs:CG1489-PA,GB_protein:AAF50835.1,REFSEQ:NP_608447,GB_protein:AAF50835,FlyMine:FBpp0076890,modMine:FBpp0076890; MD5=22dd41c30e0d27414c18eaf70afa7fdf; length=405; release=r6.09; species=Dmel;	30.4	14	0.116	EELQLLQEQGSYVGEVVKPMDK+EHAPSIIFMDEIDSIGSSR+EVIELPVK+EVIELPVKHPELFDALGIAQPK+GVILYGPPGTGK+IDILDPALLRPGR+ILPNKVDPLVSLMMVEK+TMLELLNQLDGFEATK+VPDSTYEMVGGLDK
51	FBpp0072120|FBgn0263006|CG3725-PG|SERCA-PG FBpp0072121|FBgn0263006|CG3725-PE|SERCA-PE FBpp0072122|FBgn0263006|CG3725-PB|SERCA-PB FBpp0072123|FBgn0263006|CG3725-PD|SERCA-PD FBpp0072124|FBgn0263006|CG3725-PA|SERCA-PA FBpp0072125|FBgn0263006|CG3725-PH|SERCA-PH FBpp0072126|FBgn0263006|CG3725-PC|SERCA-PC FBpp0072127|FBgn0263006|CG3725-PF|SERCA-PF FBpp0309946|FBgn0263006|CG3725-PI|SERCA-PI	1.0000	FBpp0072120 type=protein; loc=2R:complement(join(23932667..23932784,23932574..23932591,23932406..23932488,23930158..23932329,23929983..23930098,23929682..23929918,23929500..23929617,23929231..23929431)); ID=FBpp0072120; name=SERCA-PG; parent=FBgn0263006,FBtr0072211; dbxref=FlyBase:FBpp0072120,GB_protein:AAM68281.1,FlyBase_Annotation_IDs:CG3725-PG,REFSEQ:NP_726386,GB_protein:AAM68281; MD5=b5943523…	15.1	14	0.125	AEIGIAMGSGTAVAK+FSIPVVLLDETLK+IDQSILTGESVSVIK+IGVFAEDEDTTGK+IVEFLQSMNEISAMTGDGVNDAPALK+SAAEMVLADDNFSSIVSAVEEGR+TEMSETEEIKTPLQQK+TVEQSLNFFGTDPER+VGEATETALIVLAEK
478a	FBpp0079831|FBgn0032363|CG6509-PB|Dlg5-PB FBpp0079832|FBgn0032363|CG6509-PA|Dlg5-PA FBpp0307614|FBgn0032363|CG6509-PD|Dlg5-PD	1.0000	FBpp0079831 type=protein; loc=2L:complement(join(11515726..11515780,11511609..11515673,11511179..11511544,11510596..11510850,11510321..11510540,11510024..11510262,11509735..11509964,11509467..11509683,11509300..11509403)); ID=FBpp0079831; name=Dlg5-PB; parent=FBgn0032363,FBtr0080246; dbxref=FlyBase:FBpp0079831,FlyBase_Annotation_IDs:CG6509-PB,GB_protein:AAF53101.1,REFSEQ:NP_609505,GB_protein:AAF5…	10.9	14	0.125	AISDSLMAIR+FAEFFFR+FSKPGTPEDNFEQEHDDAIAALDSVLSENSSEK+GVSSGVGVSGISGGNGANYDILQAQYK+IEQNSLAFYEPELDVGDR+LSLNITPSGDFYQPK+MSDDLVLANK+NSSGSIDHHYVTSTGPVSGGSMSASSSDR+SDGLNLFALK+SMDSVQSIEEVMQLMNDPR+VGIYVHDVAVGSPSDHAGIR+VLQLANADLK
456a	FBpp0073766|FBgn0264078|CG32593-PA|Flo2-PA FBpp0073768|FBgn0264078|CG32593-PE|Flo2-PE FBpp0303247|FBgn0264078|CG32593-PI|Flo2-PI FBpp0303248|FBgn0264078|CG32593-PJ|Flo2-PJ FBpp0303249|FBgn0264078|CG32593-PK|Flo2-PK FBpp0312521|FBgn0264078|CG32593-PM|Flo2-PM	1.0000	FBpp0073766 type=protein; loc=X:join(14840971..14841019,14924226..14924413,14925646..14925684,14926766..14926874,14930747..14931314,14931802..14931985,14932048..14932227); ID=FBpp0073766; name=Flo2-PA; parent=FBgn0264078,FBtr0073949; dbxref=FlyBase:FBpp0073766,FlyBase_Annotation_IDs:CG32593-PA,GB_protein:AAF48407.2,REFSEQ:NP_727797,GB_protein:AAF48407,FlyMine:FBpp0073766,modMine:FBpp0073766; MD5=…	38.4	14	0.122	ADELLGTASEQFLGK+AILGTLTVEEVYKDR+DVYDDVQYLASLGK+IAAEVAAPLAK+IGSAEAHAIELVGK+LPAEAEAFR+LVAQLPPSINALTGVDLSK+MGIEILSFTIK+QIEIESQEVQR+QTILQTLEGHLR+QYGDAAIMNIVLESLPK+TDEIVLIGGNDNITNDVTR
373	FBpp0087164|FBgn0033663|CG8983-PA|ERp60-PA	1.0000	FBpp0087164 type=protein; loc=2R:complement(join(11890671..11890819,11888949..11889389,11888575..11888688,11887745..11888510)); ID=FBpp0087164; name=ERp60-PA; parent=FBgn0033663,FBtr0088058; dbxref=GB_protein:AAF58609.1,FlyBase:FBpp0087164,FlyBase_Annotation_IDs:CG8983-PA,GB_protein:AAF58609.2,REFSEQ:NP_725084,GB_protein:AAF58609,FlyMine:FBpp0087164,modMine:FBpp0087164; MD5=6aae583dd23c482fa809b5…	25.4	14	0.116	DDFQHELNEYGYDFVGDKPVVLAR+DFQNPLITAYYSVDYQK+EFVGQINFAIASK+FEGSSESDLSTFVK+GFPTLFWLPK+MDATANDVPPEFNVR+SEPIPESNDAPVK+YALKDEFSVENLQDFVEK
364	FBpp0086767|FBgn0086356|CG13345-PA|tum-PA	1.0000	FBpp0086767 type=protein; loc=2R:complement(join(13858407..13858485,13857410..13858343,13856553..13857340,13856421..13856497)); ID=FBpp0086767; name=tum-PA; parent=FBgn0086356,FBtr0087641; dbxref=FlyBase:FBpp0086767,FlyBase_Annotation_IDs:CG13345-PA,GB_protein:AAF58324.1,REFSEQ:NP_610912,GB_protein:AAF58324,FlyMine:FBpp0086767,modMine:FBpp0086767; MD5=5cd3c95c6f5f3fe59c08c145ba628fab; length=625;…	20.0	14	0.111	AESTIESLPVIAGNER+DFANAVQNPDTK+DKLAFLHTLPSSR+IMAVADLLR+LAFLHTLPSSR+LSTGLNGSMSGTTPTTGK+NDLLSLYATPFK+SLTEPLIPTSQWK+SSVGIGVEQHTVDVGQGAER+VTIPQDGQGVIR
294	FBpp0083683|FBgn0003676|CG5374-PB|T-cp1-PB FBpp0083684|FBgn0003676|CG5374-PA|T-cp1-PA	1.0000	FBpp0083683 type=protein; loc=3R:complement(join(22491259..22491331,22490868..22491021,22489922..22490812,22489303..22489858)); ID=FBpp0083683; name=T-cp1-PB; parent=FBgn0003676,FBtr0084290; dbxref=FlyBase:FBpp0083683,FlyBase_Annotation_IDs:CG5374-PB,GB_protein:AAN13906.1,REFSEQ:NP_732748,GB_protein:AAN13906,FlyMine:FBpp0083683,modMine:FBpp0083683; MD5=5db5fade362b566973c98af35e11bcaf; length=557…	24.4	14	0.121	AAASIILR+DSLINIAK+EQLAIAEFAK+IIGADAEFFSAMVVDAAQSVK+MGVQVLINDPDKLEAIR+MLVDDIGDVTVTNDGATILR+SSLGPVGLDK+TQNVMAALSISNIVK+WTGLDLIEGVVR+YISEHLTAPVDELGR
26	FBpp0071050|FBgn0004403|CG1524-PB|RpS14a-PB FBpp0071051|FBgn0004403|CG1524-PA|RpS14a-PA FBpp0071052|FBgn0004404|CG1527-PA|RpS14b-PA FBpp0311458|FBgn0004404|CG1527-PB|RpS14b-PB	1.0000	FBpp0071050 type=protein; loc=X:join(7934034..7934270,7934330..7934548); ID=FBpp0071050; name=RpS14a-PB; parent=FBgn0004403,FBtr0071094; dbxref=FlyBase:FBpp0071050,FlyBase_Annotation_IDs:CG1524-PB,GB_protein:AAF46297.1,REFSEQ:NP_524884,GB_protein:AAF46297; MD5=67c629577ede1be33d27f3af361fb96a; length=151; release=r6.09; species=Dmel;;FBpp0071051 type=protein; loc=X:join(7934034..7934270,7934330..…	41.1	14	0.129	ADRDEASPYAAMLAAQDVAEK+DEASPYAAMLAAQDVAEK+EEVQVQLGPQVR+IEDVTPIPSDSTR+TPGPGAQSALR+VKADRDEASPYAAMLAAQDVAEK+VQKEEVQVQLGPQVR
89	FBpp0074348|FBgn0008635|CG6223-PA|betaCOP-PA	1.0000	FBpp0074348 type=protein; loc=X:complement(join(18383463..18385093,18382603..18383258,18382382..18382543,18382040..18382313,18381864..18381969,18381708..18381773)); ID=FBpp0074348; name=betaCOP-PA; parent=FBgn0008635,FBtr0074576; dbxref=FlyBase:FBpp0074348,FlyBase_Annotation_IDs:CG6223-PA,GB_protein:AAF48830.2,REFSEQ:NP_523400,GB_protein:AAF48830,FlyMine:FBpp0074348,modMine:FBpp0074348; MD5=33a7d…	16.1	13	0.119	ALIIEHLIEAFPQIK+DNQLGENVFESSLNQALAGSK+LKEPELLEPLMPAIR+NAFLMLLHADQER+NAVLAIFTIYK+SIFGENALANLSIEKPVDDPDSK+VLAAPDIEVR+VMQDLVMDVLR+VQPDDPVLFAQLSNGR+VTSDGTYATQSAYSLAPVAK
422	FBpp0290421|FBgn0033919|CG8547-PC|CG8547-PC FBpp0290422|FBgn0033919|CG8547-PD|CG8547-PD FBpp0308989|FBgn0033919|CG8547-PE|CG8547-PE	1.0000	FBpp0290421 type=protein; loc=2R:complement(join(14264129..14264197,14263864..14264063,14263590..14263795,14262475..14263529,14261980..14262171,14261786..14261920)); ID=FBpp0290421; name=CG8547-PC; parent=FBgn0033919,FBtr0301203; dbxref=REFSEQ:NP_610947,GB_protein:AAF58267,FlyBase:FBpp0290421,FlyBase_Annotation_IDs:CG8547-PC; MD5=f4fd64d4c5e1a5cd924060777d99b23a; length=618; release=r6.09; specie…	27.3	13	0.110	EIETAVASPNQQHVPSVNK+ETETSNTVNSIHGPPNGGPYEPGLPQSAPLK+HSGTGGQQPFIDDVETFSPTDYSTLQSTAK+RGPDYGSPSPFPVDGVEYPVNSNPPQR+SPAHSPNYGGPHSPPLQPGVNR+SPDQNIDQLDALLEDLKQER+TYTYEIPATGPGSNTSTINR
325	FBpp0085234|FBgn0002645|CG1483-PA|Map205-PA FBpp0085235|FBgn0002645|CG1483-PB|Map205-PB FBpp0306414|FBgn0002645|CG1483-PC|Map205-PC	1.0000	FBpp0085234 type=protein; loc=3R:complement(join(32066329..32067996,32057322..32059145)); ID=FBpp0085234; name=Map205-PA; parent=FBgn0002645,FBtr0085875; dbxref=FlyBase:FBpp0085234,FlyBase_Annotation_IDs:CG1483-PA,GB_protein:AAF57214.1,REFSEQ:NP_524615,GB_protein:AAF57214,FlyMine:FBpp0085234,modMine:FBpp0085234; MD5=a4648a4df4dfaebd3bbd115852724e4b; length=1163; release=r6.09; species=Dmel;;FBpp0…	15.7	13	0.104	DVLDHGPETSVDMELPLDQVPNDADIMK+INMDGIAVPDER+LELESQQAGIVDITPSPLSSTAEK+LHEQDVPAHNAEVPLLDF+LLVPGSSSTTTTSSLR+NDGDFSTNSNTTTSTDEVVAR+QAQEPNQLPEQLQQQQQIESQGVHEDPR+STISSTTTVR+STISSTTTVRK+TSVATVAGGAVVGATK
184	FBpp0078561|FBgn0263594|CG14648-PA|lost-PA	1.0000	FBpp0078561 type=protein; loc=3R:join(4403202..4403280,4404469..4404639,4404701..4405419,4405480..4405548,4405601..4405811,4405867..4406255); ID=FBpp0078561; name=lost-PA; parent=FBgn0263594,FBtr0078921; dbxref=FlyBase:FBpp0078561,FlyBase_Annotation_IDs:CG14648-PA,GB_protein:AAF52130.1,REFSEQ:NP_649466,GB_protein:AAF52130,FlyMine:FBpp0078561,modMine:FBpp0078561; MD5=fb8ec086e8c95c678aeb2caf743331…	19.3	13	0.117	AAALFANEEEFKK+ADAQNGGEAVTVAGGDVGGAR+ILPVLQQLK+KSASSTGANAGAGEDGKADAQNGGEAVTVAGGDVGGAR+SASSTGANAGAGEDGKADAQNGGEAVTVAGGDVGGAR+SISLKEEDTDVEQHQNNR+VGIGFNNIFNR+YDTPVDIIATPTEIIR
157	FBpp0077714|FBgn0003278|CG4033-PA|RpI135-PA	1.0000	FBpp0077714 type=protein; loc=2L:join(404384..404473,404536..406035,406095..407894); ID=FBpp0077714; name=RpI135-PA; parent=FBgn0003278,FBtr0078054; dbxref=FlyBase:FBpp0077714,FlyBase_Annotation_IDs:CG4033-PA,GB_protein:AAF51503.1,REFSEQ:NP_476708,GB_protein:AAF51503,FlyMine:FBpp0077714,modMine:FBpp0077714; MD5=57a1bdc18c8d91ec8b997a7d3469778d; length=1129; release=r6.09; species=Dmel;	12.7	13	0.109	DALISHGAAFLLQDR+FPEVPEWQPDDDVTDFILR+FSEENTAIDYFGK+IFGTLPQMMEIGFIPFKK+LYVVFLDGK+MLEAGGYNYYGTER+SFIGNLFR+TGLGLMQNSGLVIMAENINR+YPAEDLPFTESGLIPDIVFNPHGFPSR
135	FBpp0076722|FBgn0002526|CG10236-PA|LanA-PA	1.0000	FBpp0076722 type=protein; loc=3L:complement(join(6217594..6217815,6217103..6217249,6215095..6215719,6214802..6215011,6214329..6214742,6213990..6214262,6213071..6213923,6212364..6213015,6212021..6212301,6211726..6211954,6211198..6211668,6209236..6211136,6205977..6209168,6205693..6205907,6204175..6205628)); ID=FBpp0076722; name=LanA-PA; parent=FBgn0002526,FBtr0077014; dbxref=FlyBase:FBpp0076722,Fly…	5.4	13	0.111	DALNELNSFNK+GVIRPAGEGSFEIDDEFK+GYVVFNAIQNDVR+LFVGGYPGISDFNAPPDLTTNSFSGDIEDLK+LLDPNSVDLSPSK+LNSMGSQLVIDDR+LNYYDQLADELEPK+NVLEILEPVSVQTPK+SQSVWLDYLVVVPLK+VDATKPNLFVILVK+VGVNFKPSTILELK+VLLQPTSEPQFVTVAGPLGVKPSAIVLDPGR
118	FBpp0075702|FBgn0002466|CG10522-PA|sti-PA FBpp0304889|FBgn0002466|CG10522-PB|sti-PB	1.0000	FBpp0075702 type=protein; loc=3L:complement(join(12514382..12514667,12513881..12514125,12513474..12513824,12512035..12513402,12510301..12511803,12510029..12510224,12508357..12509972)); ID=FBpp0075702; name=sti-PA; parent=FBgn0002466,FBtr0075970; dbxref=FlyBase:FBpp0075702,FlyBase_Annotation_IDs:CG10522-PA,GB_protein:AAF49907.2,REFSEQ:NP_648584,GB_protein:AAF49907,FlyMine:FBpp0075702,modMine:FBpp0…	7.8	13	0.112	AELLDGQNANYEAQTADSNR+DGHVLSLSPVGTPDYIAPELLQTISTYK+DLPFIGYSFVHMEK+EQLAQLNGTATLR+LNEEIASNNELHAEK+LVAQQDQLVEQTNALFATQER+RLNEEIASNNELHAEK+SEIIEHLANVHR+SQVPPIIPTVR+VNADDFLIK
111	FBpp0075471|FBgn0003459|CG3836-PA|stwl-PA FBpp0305255|FBgn0003459|CG3836-PB|stwl-PB FBpp0305256|FBgn0003459|CG3836-PC|stwl-PC	1.0000	FBpp0075471 type=protein; loc=3L:complement(join(14409615..14409762,14403872..14406837)); ID=FBpp0075471; name=stwl-PA; parent=FBgn0003459,FBtr0075728; dbxref=FlyBase:FBpp0075471,FlyBase_Annotation_IDs:CG3836-PA,GB_protein:AAF49741.1,REFSEQ:NP_524068,GB_protein:AAF49741,FlyMine:FBpp0075471,modMine:FBpp0075471; MD5=c563b8ad33aeadb5473cadc288fb1af2; length=1037; release=r6.09; species=Dmel;;FBpp030…	15.5	13	0.106	ATTGASGAVITNIPTTTTAGTSVPVGK+IVAPETQTKPQSPINTK+LAYPLADELR+TLIFPTTDEAIANPQGSGPPQR+TSFQDLLQQASQTVQR+VFQALMETFDDATDFPTSK+VLTIGKPTSSVASGNINNIAIK+VYKPGTGQEIAPTSPAGGLDK+VYKPGTGQEIAPTSPAGGLDKR
540a	FBpp0288898|FBgn0261461|CG42274-PC|RhoGAP18B-PC	1.0000	FBpp0288898 type=protein; loc=X:complement(join(19153028..19154953,19150811..19151959,19145968..19146142,19144564..19144591,19144005..19144496,19143585..19143768)); ID=FBpp0288898; name=RhoGAP18B-PC; parent=FBgn0261461,FBtr0299623; dbxref=FlyBase:FBpp0288898,FlyBase_Annotation_IDs:CG42274-PC,REFSEQ:NP_573352,GB_protein:AAF48921,FlyMine:FBpp0288898,modMine:FBpp0288898; MD5=af68c419830ecf3d03b1bb9b…	10.3	12	0.111	AQQIQEDNEVQQTQQSTILQR+AVLAAGAVAGK+DLPADQQPSVVVHPILR+ELTSPLITQEAYER+LLLTDSVLAWR+LPLFAFSFAGGNDR+RLPLFAFSFAGGNDR+RPAPPPPAQLATSNTTSLAPR+SVASASVSVSPAISESVDVCAAAASR
528a	FBpp0089056|FBgn0032456|CG6214-PA|MRP-PA FBpp0089057|FBgn0032456|CG6214-PB|MRP-PB FBpp0089058|FBgn0032456|CG6214-PC|MRP-PC FBpp0089059|FBgn0032456|CG6214-PD|MRP-PD FBpp0089060|FBgn0032456|CG6214-PE|MRP-PE FBpp0089061|FBgn0032456|CG6214-PF|MRP-PF FBpp0089062|FBgn0032456|CG6214-PG|MRP-PG FBpp0089063|FBgn0032456|CG6214-PH|MRP-PH FBpp0089064|FBgn0032456|CG6214-PI|MRP-PI FBpp0089065|FBgn0032456|CG6214…	1.0000	FBpp0089056 type=protein; loc=2L:join(12722431..12722484,12722559..12724070,12724206..12724343,12724472..12724618,12725712..12725796,12725859..12726678,12726746..12727116,12730843..12731066,12737959..12738176,12738241..12738747,12738807..12739188,12743980..12744171); ID=FBpp0089056; name=MRP-PA; parent=FBgn0032456,FBtr0090013; dbxref=FlyBase:FBpp0089056,FlyBase_Annotation_IDs:CG6214-PA,GB_protein…	10.9	12	0.095	DNILFGQTYDR+ESTVGEIVNLMAVDAQR+GAFADFIIQHLQEGNEEEEELNQIK+GAFADFIIQHLQEGNEEEEELNQIKR+GQIIEFASPTELLDNPK+INLDPFEIK+LAYVPQQAWIQNATVR+MGEISESGTFDQLVK+QEVEGKLIETEKSQTGGVEFAVYK+SSVVQAFLGEMEK+VLVTHGVTFLPQVDSIYVIK
516a	FBpp0087985|FBgn0261385|CG2092-PA|scra-PA FBpp0087986|FBgn0261385|CG2092-PB|scra-PB	1.0000	FBpp0087985 type=protein; loc=2R:join(7590444..7590461,7590568..7590882,7590946..7591425,7591507..7591873,7591938..7592303,7592362..7592533,7592695..7592833,7592901..7593077,7593139..7593360,7593418..7593781,7593895..7594193,7594257..7594976); ID=FBpp0087985; name=scra-PA; parent=FBgn0261385,FBtr0088911; dbxref=FlyBase_Annotation_IDs:CG2092-PA,FlyBase:FBpp0087985,GB_protein:AAM71099.1,REFSEQ:NP_7…	12.5	12	0.094	DKVAALVANAQSSAETR+ELFDNQPSDSSVAAQARPPAPAPSR+LQRMGALYSNTDDLSSPIHR+MGALYSNTDDLSSPIHR+SELSVNQDNDNLVTLVHTVSFYR+TVPTMPGLLSVK+TVPTMPGLLSVKFPDVLQLNNVYADFR+VAALVANAQSSAETR+VEDAVLTAKPPVPQK+VVRPMPPPPPPPIAALSPGLASSK
513a	FBpp0087479|FBgn0261014|CG2331-PA|TER94-PA FBpp0111818|FBgn0261014|CG2331-PC|TER94-PC FBpp0310395|FBgn0261014|CG2331-PE|TER94-PE	1.0000	FBpp0087479 type=protein; loc=2R:join(9989287..9989303,9990471..9990573,9990660..9992696,9992763..9992917,9992984..9993077); ID=FBpp0087479; name=TER94-PA; parent=FBgn0261014,FBtr0088391; dbxref=FlyBase:FBpp0087479,FlyBase_Annotation_IDs:CG2331-PA,GB_protein:AAF58863.1,REFSEQ:NP_477369,GB_protein:AAF58863,FlyMine:FBpp0087479,modMine:FBpp0087479; MD5=9ced7266152b9fad83a07959689b317f; length=801; r…	15.2	12	0.101	EIDIGIPDATGR+ELQELVQYPVEHPDK+ETVVEVPNTTWTDIGGLESVKK+GPELLTMWFGESEANVR+LDQLIYIPLPDDK+LIVEEAQNDDNSVVSLSQAK+QAIEAEIR+VINQILTEMDGMGAK
488a	FBpp0082067|FBgn0004103|CG5650-PA|Pp1-87B-PA	1.0000	FBpp0082067 type=protein; loc=3R:complement(12424780..12425688); ID=FBpp0082067; name=Pp1-87B-PA; parent=FBgn0004103,FBtr0082595; dbxref=FlyBase:FBpp0082067,FlyBase_Annotation_IDs:CG5650-PA,GB_protein:AAF54810.1,REFSEQ:NP_524937,GB_protein:AAF54810,FlyMine:FBpp0082067,modMine:FBpp0082067; MD5=2ac6140bf997e08f4d48b56e2ab79777; length=302; release=r6.09; species=Dmel;	18.2	12	0.056	AHQVVEDGYEFFAK+LFEYGGFPPESNYLFLGDYVDR+NVQLSEGEIR+YSENFFLLR
452a	FBpp0072830|FBgn0010909|CG16973-PA|msn-PA FBpp0089310|FBgn0010909|CG16973-PB|msn-PB FBpp0305557|FBgn0010909|CG16973-PI|msn-PI	1.0000	FBpp0072830 type=protein; loc=3L:complement(join(2585605..2585682,2579455..2579520,2567370..2567814,2567046..2567288,2566434..2566933,2566202..2566375,2565601..2565621,2564397..2564695,2563818..2563959,2561932..2562843,2560116..2560295,2557793..2558389,2557572..2557727,2557341..2557508,2557136..2557285,2556942..2557076,2556792..2556866,2556556..2556729)); ID=FBpp0072830; name=msn-PA; parent=FBgn0…	12.8	12	0.099	ALFLIPR+ESHVNVNVTPTSHEAANDTPEIR+GGGGGGGGGGGGGGSSGVGADGTGLGTPGTR+GQNVLLTDNAEVK+NIATYYGAFIK+RPEPQPQTAAGGQGSQQQAQPEAPPR+SFLTFGFGAGGSGPSR+TSSVLPDLLSQASPATPPR+VYYLSWLK
43	FBpp0071892|FBgn0003062|CG9888-PA|Fib-PA	1.0000	FBpp0071892 type=protein; loc=2R:complement(join(23074582..23074594,23074024..23074463,23073061..23073642)); ID=FBpp0071892; name=Fib-PA; parent=FBgn0003062,FBtr0071982; dbxref=FlyBase:FBpp0071892,FlyBase_Annotation_IDs:CG9888-PA,GB_protein:AAF46950.1,REFSEQ:NP_523817,GB_protein:AAF46950,FlyMine:FBpp0071892,modMine:FBpp0071892; MD5=19665765e4e9749a82627001f88e480a; length=344; release=r6.09; spec…	26.2	12	0.094	DHAVVVGVYRPPPKQ+IVALNAQHFLK+LAAAVLGGVEQIHMPPGSK+LKPQEQLTLEPYER+MLVGMVDTIFADVAQPDQGR+TNIIPIIEDAR
357	FBpp0086484|FBgn0024754|CG8200-PA|Flo1-PA FBpp0086485|FBgn0024754|CG8200-PB|Flo1-PB	1.0000	FBpp0086484 type=protein; loc=2R:complement(join(15569119..15569170,15568751..15568826,15568152..15568506,15567243..15567713,15567029..15567172,15566803..15566967,15566574..15566591)); ID=FBpp0086484; name=Flo1-PA; parent=FBgn0024754,FBtr0087351; dbxref=FlyBase:FBpp0086484,FlyBase_Annotation_IDs:CG8200-PA,GB_protein:AAF58120.1,REFSEQ:NP_477358,GB_protein:AAF58120,FlyMine:FBpp0086484,modMine:FBpp0…	28.9	12	0.109	AFVWPVGQQVQR+EAAMVEMLLDTLPK+ITMVSSGTGDIGAAK+KAEAEMAYELQAAK+LTGEVLSIVNK+SEAEINHIALVTLEGHQR+TQEIAVQEQEIMR+VAAEVAAPLSQAK+VVMEAEAEAESIR
341	FBpp0085860|FBgn0027835|CG5170-PD|Dp1-PD FBpp0085861|FBgn0027835|CG5170-PF|Dp1-PF FBpp0085862|FBgn0027835|CG5170-PE|Dp1-PE FBpp0089201|FBgn0027835|CG5170-PA|Dp1-PA FBpp0089202|FBgn0027835|CG5170-PB|Dp1-PB FBpp0309290|FBgn0027835|CG5170-PG|Dp1-PG FBpp0311418|FBgn0027835|CG5170-PH|Dp1-PH	1.0000	FBpp0085860 type=protein; loc=2R:join(18415250..18415286,18415345..18415595,18415663..18417516,18417577..18418965,18419051..18419425); ID=FBpp0085860; name=Dp1-PD; parent=FBgn0027835,FBtr0086679; dbxref=FlyBase:FBpp0085860,FlyBase_Annotation_IDs:CG5170-PD,GB_protein:AAM68449.1,REFSEQ:NP_725785,GB_protein:AAM68449; MD5=d9f88abad723182825b9423678b39911; length=1301; release=r6.09; species=Dmel;;FBp…	13.7	12	0.100	DAILEIVGDPETLHR+EGIAQAEQEIR+EIQESSHIIEVPIFK+ELLFGMAEDYER+ETGAQIEIVSGK+FSADDDNPNSIFISGK+IDLPAEGDTNEVIVITGK+IIFPSNEDTDKEVITIIGK+INIPSQSDESEFITIAGTK+LRADHDVIISLPK+SVEINAAHWIHK+VYHPFIVGPYSENLNK
316	FBpp0084761|FBgn0029176|CG11901-PB|Ef1gamma-PB FBpp0084762|FBgn0029176|CG11901-PA|Ef1gamma-PA FBpp0291632|FBgn0029176|CG11901-PC|Ef1gamma-PC	1.0000	FBpp0084761 type=protein; loc=3R:join(29220297..29220308,29220430..29220579,29220643..29221776); ID=FBpp0084761; name=Ef1gamma-PB; parent=FBgn0029176,FBtr0085392; dbxref=FlyBase:FBpp0084761,FlyBase_Annotation_IDs:CG11901-PB,GB_protein:AAN14165.1,REFSEQ:NP_733280,GB_protein:AAN14165,FlyMine:FBpp0084761,modMine:FBpp0084761; MD5=7a3335c94c68f5c5ed188081c655b1c3; length=431; release=r6.09; species=Dm…	18.1	12	0.098	AAEPAEELDAADEALAAEPK+ALIAAQYSGAQVK+GTFNFDDFK+GTLYTYPENFR+KAAEPAEELDAADEALAAEPK+LQDATFLAGER+QEAEAVLQQLNQK
311	FBpp0084559|FBgn0040080|CG5692-PA|pins-PA	1.0000	FBpp0084559 type=protein; loc=3R:join(27583088..27584374,27584633..27585322); ID=FBpp0084559; name=pins-PA; parent=FBgn0040080,FBtr0085189; dbxref=FlyBase:FBpp0084559,FlyBase_Annotation_IDs:CG5692-PA,GB_protein:AAF56721.1,REFSEQ:NP_524999,GB_protein:AAF56721,FlyMine:FBpp0084559,modMine:FBpp0084559; MD5=12d22847df5b4f0846d29f933ff2640b; length=658; release=r6.09; species=Dmel;	21.3	12	0.103	AGVAFFQAAIQAGTEDLR+ALYNLGNVYHAK+DDDFFEMLSR+GATVPDEDFFSLIMK+HLAIAQELGDR+KPLVQQNSLFVDPTNLPGLK+SATTTQQPDDDFLDMLMR+SELPRPNVTMDAEAEAPPR+SPSSANPSAIGHGPLAR
223	FBpp0079663|FBgn0032208|CG5604-PA|CG5604-PA	1.0000	FBpp0079663 type=protein; loc=2L:complement(join(10290351..10290490,10288564..10290283,10288268..10288499,10287991..10288209,10282345..10287934,10281997..10282279)); ID=FBpp0079663; name=CG5604-PA; parent=FBgn0032208,FBtr0080074; dbxref=FlyBase:FBpp0079663,FlyBase_Annotation_IDs:CG5604-PA,GB_protein:AAF52899.1,REFSEQ:NP_609369,GB_protein:AAF52899,FlyMine:FBpp0079663,modMine:FBpp0079663; MD5=3e31d…	6.1	12	0.110	AFSDGFNEVFPLK+DGSTWTTLSTHVDDK+EVAAILQSPGEWMSPDHSLLNK+IFLDELAPENVLEVTAR+KWVDPAPLAEYGLTTELLK+LVVGNWVLQSQK+NLLTFMDDEAMENR+QSIEFDDTISAEK+SNAFGGILSLENLK+TFLGSMLGSVR+TQIISNQLAMNTSSSR
137	FBpp0076829|FBgn0263106|CG10578-PA|DnaJ-1-PA FBpp0076830|FBgn0263106|CG10578-PB|DnaJ-1-PB	1.0000	FBpp0076829 type=protein; loc=3L:complement(5750589..5751593); ID=FBpp0076829; name=DnaJ-1-PA; parent=FBgn0263106,FBtr0077123; dbxref=FlyBase:FBpp0076829,FlyBase_Annotation_IDs:CG10578-PA,GB_protein:AAF50753.1,REFSEQ:NP_523936,GB_protein:AAF50753; MD5=8ee2a70fa076c8c410c8f745592d1d60; length=334; release=r6.09; species=Dmel;;FBpp0076830 type=protein; loc=3L:complement(5750589..5751593); ID=FBpp00…	31.7	12	0.109	DIFDNYGEDGLK+FKEIAEAYEVLSDK+FKEIAEAYEVLSDKK+GGQPGPDGGGQPGAYTYQFHGDPR+INGLGLPVPK+IQVNPNHEIIKPTTTR+QQDPPIEHDLFVSLEEVDK+TPADIVFIIR
533a	FBpp0110088|FBgn0025633|CG13366-PB|CG13366-PB FBpp0308517|FBgn0025633|CG13366-PC|CG13366-PC FBpp0308520|FBgn0025633|CG13366-PF|CG13366-PF	1.0000	FBpp0110088 type=protein; loc=X:complement(join(614774..615541,614573..614713,613847..614023,612496..613774,612282..612433,612092..612211,611751..612033,611411..611685,611252..611341)); ID=FBpp0110088; name=CG13366-PB; parent=FBgn0025633,FBtr0110791; dbxref=FlyBase:FBpp0110088,FlyBase_Annotation_IDs:CG13366-PB,REFSEQ:NP_001036254,GB_protein:ABI30962,FlyMine:FBpp0110088,modMine:FBpp0110088; MD5=e9…	12.9	11	0.085	AQLQSLLAETQR+EAEEWQQFQADLLMTVR+IALLDSQLDAANAER+LPVLQSTNLHVNVGNEVGAGQGTNTSSGSGGDLASTTK+QGEAQFSQAMEEISQR+QQQQLLQQPQSNTLPQKK+RQQQQLLQQPQSNTLPQK+SKIEELEADLSR+TQISTLQELLLR
482a	FBpp0080751|FBgn0041789|CG31794-PC|Pax-PC FBpp0080752|FBgn0041789|CG31794-PF|Pax-PF FBpp0080753|FBgn0041789|CG31794-PB|Pax-PB FBpp0080754|FBgn0041789|CG31794-PA|Pax-PA FBpp0099871|FBgn0041789|CG31794-PG|Pax-PG FBpp0297553|FBgn0041789|CG31794-PH|Pax-PH FBpp0306283|FBgn0041789|CG31794-PJ|Pax-PJ FBpp0306284|FBgn0041789|CG31794-PK|Pax-PK	1.0000	FBpp0080751 type=protein; loc=2L:complement(join(19426206..19426218,19410480..19410643,19410248..19410413,19409769..19409910,19409612..19409703,19409404..19409549,19403999..19404682,19401106..19401372)); ID=FBpp0080751; name=Pax-PC; parent=FBgn0041789,FBtr0081210; dbxref=FlyBase:FBpp0080751,GB_protein:AAN11037.1,FlyBase_Annotation_IDs:CG31794-PC,REFSEQ:NP_724183,GB_protein:AAN11037,FlyMine:FBpp00…	22.7	11	0.093	AQPQVYQEHYSVETR+DSYTPNHAVPGQQVHQAYTSQATK+ELDDLMASLSDFK+HQALQQQQFVDNTPGYGSLR+LTGPDGPVGTVEEQIVQQK+NDYFEMFAPK+SPTAGHDFNGSSTTPGYANQGSLPR
459a	FBpp0074440|FBgn0030993|CG7635-PA|Mec2-PA	1.0000	FBpp0074440 type=protein; loc=X:join(19188115..19188283,19189034..19189547,19189640..19189805,19189885..19190088); ID=FBpp0074440; name=Mec2-PA; parent=FBgn0030993,FBtr0074669; dbxref=FlyBase:FBpp0074440,FlyBase_Annotation_IDs:CG7635-PA,GB_protein:AAF48928.1,REFSEQ:NP_573357,GB_protein:AAF48928,FlyMine:FBpp0074440,modMine:FBpp0074440; MD5=5a50802e7ff7c0ced8ce37ecf434af6c; length=350; release=r6.0…	27.4	11	0.095	EASDVISASPSALQLR+ETLAHNMQATLDEATEPWGVMVER+ISDPLYAVIQVEDYSMSTR+NLSELLTER+SDNIVLDALDAWPK+TVTFNVPQQEMLTK
35	FBpp0071475|FBgn0003391|CG3722-PA|shg-PA	1.0000	FBpp0071475 type=protein; loc=2R:complement(join(21055847..21056473,21050806..21054702)); ID=FBpp0071475; name=shg-PA; parent=FBgn0003391,FBtr0071546; dbxref=FlyBase:FBpp0071475,FlyBase_Annotation_IDs:CG3722-PA,GB_protein:AAF46659.1,REFSEQ:NP_476722,GB_protein:AAF46659,FlyMine:FBpp0071475,modMine:FBpp0071475; MD5=80b1dc696951ee9044014498f1469320; length=1507; release=r6.09; species=Dmel;	8.8	11	0.097	AEDEDNASQILYSIESGNVGDAFK+DINDNAPFLINEMPVYWQENR+DPNDIPDIADFLGDKK+IQVEDVNDNIPYYTEVK+LLEDANTNTEVIEVK+NADQHIVYSIHQNDGNR+VVESSIKPPSFVNPIDTPIYLK
312	FBpp0084617|FBgn0003279|CG5502-PA|RpL4-PA	1.0000	FBpp0084617 type=protein; loc=3R:join(27922917..27922919,27923125..27923305,27923370..27923740,27924140..27924790); ID=FBpp0084617; name=RpL4-PA; parent=FBgn0003279,FBtr0085248; dbxref=FlyBase:FBpp0084617,FlyBase_Annotation_IDs:CG5502-PA,GB_protein:AAG22173.1,REFSEQ:NP_524538,GB_protein:AAG22173,FlyMine:FBpp0084617,modMine:FBpp0084617; MD5=c846b6c4b4ed56d364b2ad352ff789f5; length=401; release=r6.…	27.2	11	0.099	APIRPDVVNEVHQLLR+FVIWTESAFAR+GHVIDGVSEFPLVVSDEVQK+LNPYAEVLK+NIPGIETINVDK+QAYAVSELAGHQTSAESWGTGR+YALVSAIAASGVPALVQSK
265	FBpp0081834|FBgn0037891|CG5214-PA|CG5214-PA	1.0000	FBpp0081834 type=protein; loc=3R:join(11244442..11244516,11244787..11244890,11244945..11245046,11245121..11245660,11245739..11245883,11246088..11246393,11246458..11246592); ID=FBpp0081834; name=CG5214-PA; parent=FBgn0037891,FBtr0082358; dbxref=FlyBase:FBpp0081834,FlyBase_Annotation_IDs:CG5214-PA,GB_protein:AAF54625.1,REFSEQ:NP_650064,GB_protein:AAF54625,FlyMine:FBpp0081834,modMine:FBpp0081834; MD…	24.6	11	0.095	AAAPAAAPAPAAPK+AAPRPPPPAPVAALKPAVAQVK+AAVENPAIIVAGL+ASAYALQDQPVVNAVIDGTDIVYR+DGDTVKPGQALFK+FGFMSIFAK+NVEGMNYADIEIALAGLADK
235	FBpp0080121|FBgn0026373|CG7885-PA|RpII33-PA	1.0000	FBpp0080121 type=protein; loc=2L:13833424..13834251; ID=FBpp0080121; name=RpII33-PA; parent=FBgn0026373,FBtr0080544; dbxref=GB_protein:AAF53342.1,FlyBase:FBpp0080121,FlyBase_Annotation_IDs:CG7885-PA,REFSEQ:NP_477419,GB_protein:AAF53342,FlyMine:FBpp0080121,modMine:FBpp0080121; MD5=40cb92726a1c0bf71b6ec214c86fcaf7; length=275; release=r6.09; species=Dmel;	34.2	11	0.096	FFFNVESAGALKPENIVVMGVQVLK+HTLYPKPDEWPK+IGLIPLISDDVVER+NQGEEDNEYGESNDEILIIK+SEHTELEDDQYEAPYNWEAKPNK
229	FBpp0079912|FBgn0032409|CG5336-PA|Ced-12-PA	1.0000	FBpp0079912 type=protein; loc=2L:join(12097951..12098062,12098356..12099366,12099427..12099978,12100042..12100541); ID=FBpp0079912; name=Ced-12-PA; parent=FBgn0032409,FBtr0080330; dbxref=GB_protein:AAF53164.1,FlyBase:FBpp0079912,FlyBase_Annotation_IDs:CG5336-PA,REFSEQ:NP_609548,GB_protein:AAF53164,FlyMine:FBpp0079912,modMine:FBpp0079912; MD5=000e1c893d3482e5d63c78b332b79d7d; length=724; release=r…	16.3	11	0.096	ELTSLSTDHTFALEFIK+GGGSGAGNVNFSQYYK+IAFDDNTNALNQNDDHIR+IALLTYQQITTLR+ISPQILELIK+KLPISEIK+LLQDVNSPVMR+LSFLVEGTHFAK+QNAIALLNALFVK
488c	FBpp0084026|FBgn0003134|CG6593-PA|Pp1alpha-96A-PA FBpp0306442|FBgn0003134|CG6593-PB|Pp1alpha-96A-PB	0.9999	FBpp0084026 type=protein; loc=3R:join(24518659..24518707,24518844..24519192,24519596..24519881,24519940..24520087,24520343..24520494); ID=FBpp0084026; name=Pp1alpha-96A-PA; parent=FBgn0003134,FBtr0084642; dbxref=FlyBase:FBpp0084026,FlyBase_Annotation_IDs:CG6593-PA,GB_protein:AAF56306.1,REFSEQ:NP_524484,GB_protein:AAF56306,FlyMine:FBpp0084026,modMine:FBpp0084026; MD5=bdec996ce6ac233ff52e833f314438…	13.8	11	0.050	AHQVVEDGYEFFAK+LFEYGGFPPESNYLFLGDYVDR+YAENFFLLR
492c	FBpp0083906|FBgn0015282|CG5289-PA|Rpt2-PA FBpp0311982|FBgn0015282|CG5289-PB|Rpt2-PB	1.0000	FBpp0083906 type=protein; loc=3R:complement(join(23931324..23931326,23929946..23931262)); ID=FBpp0083906; name=Rpt2-PA; parent=FBgn0015282,FBtr0084520; dbxref=FlyBase:FBpp0083906,FlyBase_Annotation_IDs:CG5289-PA,GB_protein:AAF56205.1,REFSEQ:NP_524469,GB_protein:AAF56205,FlyMine:FBpp0083906,modMine:FBpp0083906; MD5=8bbd76fd6feaf70fff47dd693733abbe; length=439; release=r6.09; species=Dmel;;FBpp0311…	24.4	10	0.084	APQETYADIGGLDTQIQEIK+AVANQTSATFLR+ESVELPLTHPEYYEEMGIKPPK+GVILYGPPGTGK+IETLDPALIRPGR+IKDYLMMEDEFIR+TMLELLNQLDGFDSR
393	FBpp0088242|FBgn0017545|CG2168-PA|RpS3A-PA FBpp0088243|FBgn0017545|CG2168-PB|RpS3A-PB FBpp0300615|FBgn0017545|CG2168-PF|RpS3A-PF	1.0000	FBpp0088242 type=protein; loc=4:complement(join(66840..67180,66273..66738)); ID=FBpp0088242; name=RpS3A-PA; parent=FBgn0017545,FBtr0089175; dbxref=FlyBase:FBpp0088242,GB_protein:AAF59372.1,FlyBase_Annotation_IDs:CG2168-PA,REFSEQ:NP_524618,GB_protein:AAF59372,FlyMine:FBpp0088242,modMine:FBpp0088242; MD5=01e3a94c58ad043665c9117cee125392; length=268; release=r6.09; species=Dmel;;FBpp0088243 type=pro…	38.5	10	0.082	IYPLHDVYIR+KWQTLIEAIVEAK+LALDSIAK+MTDIITNEVSGADLK+SVEAVVSSEGAVIDRPEGYEPPVQEAV+VFEVSLADLQK+WQTLIEAIVEAK
39	FBpp0071808|FBgn0010078|CG3661-PA|RpL23-PA	1.0000	FBpp0071808 type=protein; loc=2R:join(22854517..22854529,22854647..22854858,22855445..22855642); ID=FBpp0071808; name=RpL23-PA; parent=FBgn0010078,FBtr0071897; dbxref=GB_protein:AAF46914.1,FlyBase:FBpp0071808,FlyBase_Annotation_IDs:CG3661-PA,REFSEQ:NP_523813,GB_protein:AAF46914,FlyMine:FBpp0071808,modMine:FBpp0071808; MD5=91472336627593eb0a972b29a50a5e93; length=140; release=r6.09; species=Dmel;	45.0	10	0.083	DGVFIYFEDNAGVIVNNK+GSAITGPVAK+KVMPAVVIR+LPAAGVGDMFVATVK+NLYVIAVHGIR+VMPAVVIR
38	FBpp0071794|FBgn0011211|CG3612-PA|blw-PA	1.0000	FBpp0071794 type=protein; loc=2R:join(22799204..22799269,22799896..22800476,22800569..22801370,22801483..22801692); ID=FBpp0071794; name=blw-PA; parent=FBgn0011211,FBtr0071883; dbxref=FlyBase:FBpp0071794,FlyBase_Annotation_IDs:CG3612-PA,GB_protein:AAF46903.1,REFSEQ:NP_726243,GB_protein:AAF46903,FlyMine:FBpp0071794,modMine:FBpp0071794; MD5=9adab5c6a725023536c45cc02a2d2dad; length=552; release=r6.0…	19.2	10	0.091	AVDSLVPIGR+DGAISEASDAK+EAYPGDVFYLHSR+HALIIYDDLSK+SAEISNILEER+TALAIDTIINQK+TGAIVDVPVGDELLGR+VLSIGDGIAR+VVDALGNAIDGK
337	FBpp0085736|FBgn0261439|CG17246-PB|SdhA-PB FBpp0085737|FBgn0261439|CG17246-PA|SdhA-PA FBpp0085738|FBgn0261439|CG17246-PC|SdhA-PC	1.0000	FBpp0085736 type=protein; loc=2R:complement(join(19395687..19395743,19392846..19394443,19392639..19392789,19392399..19392578)); ID=FBpp0085736; name=SdhA-PB; parent=FBgn0261439,FBtr0086552; dbxref=FlyBase:FBpp0085736,FlyBase_Annotation_IDs:CG17246-PB,GB_protein:AAM70849.1,REFSEQ:NP_725881,GB_protein:AAM70849; MD5=b44908b45d9ed755369d3069e3c751b9; length=661; release=r6.09; species=Dmel;;FBpp00857…	19.2	10	0.084	AAFGLVAEGFR+AVIELENYGMPFSR+DVIVPGLYAAGEAASSSVHGANR+ENAGEASVANLDK+EPIPVLPTVHYNMGGVPTNYR+NVIDTTLDNEVSTVPPAIR+SMTIEIMEGR+TIAELNKPGAPAPTLK
307	FBpp0084340|FBgn0039402|CG14542-PA|Vps2-PA	1.0000	FBpp0084340 type=protein; loc=3R:join(26052917..26053229,26053290..26053747); ID=FBpp0084340; name=Vps2-PA; parent=FBgn0039402,FBtr0084967; dbxref=FlyBase:FBpp0084340,FlyBase_Annotation_IDs:CG14542-PA,GB_protein:AAF56559.1,REFSEQ:NP_651455,GB_protein:AAF56559,FlyMine:FBpp0084340,modMine:FBpp0084340; MD5=456132bde875dcbce422a0288c5acd75; length=256; release=r6.09; species=Dmel;	26.6	10	0.080	ANIQAVSLK+AQAVAAGGVGGGGAAGGGGASGGGAGGPGAPGGSGASSPMSDADADLQAR+QLNLPQIQK
257	FBpp0081568|FBgn0002431|CG9484-PA|hyd-PA FBpp0308671|FBgn0002431|CG9484-PB|hyd-PB	1.0000	FBpp0081568 type=protein; loc=3R:complement(join(9725464..9725525,9724480..9724677,9724137..9724416,9723860..9724077,9723561..9723799,9723308..9723498,9719720..9723220,9719477..9719621,9719164..9719397,9718631..9719103,9718331..9718541,9717530..9718276,9716517..9717473,9716374..9716450,9715991..9716316,9715724..9715930,9715521..9715668,9715224..9715454,9714952..9715164)); ID=FBpp0081568; name=hyd…	4.8	10	0.084	DALPVLDITALR+FHDLAFFDPALYESFR+LEREDQADTALVVEER+LTLDLFGR+NVSTAATGATGNNSVISNR+RDFFTYCLSLMR+SDLAPQTMQWAIR+VATWMDEQLGYIGAK+VFVIFNLEK+WFWSIVEK+YVVPFSSILR
225	FBpp0079754|FBgn0000146|CG6137-PA|aub-PA FBpp0111705|FBgn0000146|CG6137-PC|aub-PC	1.0000	FBpp0079754 type=protein; loc=2L:complement(join(11001270..11001365,11000786..11000918,11000165..11000658,10999914..11000106,10999727..10999854,10999518..10999672,10999061..10999450,10998897..10999007,10997932..10998832)); ID=FBpp0079754; name=aub-PA; parent=FBgn0000146,FBtr0080165; dbxref=FlyBase:FBpp0079754,FlyBase_Annotation_IDs:CG6137-PA,GB_protein:AAF53046.1,REFSEQ:NP_476734,GB_protein:AAF53…	16.0	10	0.091	APSAGLQNQLYFL+AVGSVQSTDAEQFQVLNLILR+AVQDSPYVLELVTK+DGVGDGQLYQVVNSEVNTLK+INLENFR+NPVPGTVVDDVITLPER+TETLYNILSDAIR+VDFTPDVEATR+YDFFLVSQAVR
216	FBpp0079578|FBgn0032217|CG4972-PA|CG4972-PA	1.0000	FBpp0079578 type=protein; loc=2L:join(10314914..10315073,10315345..10315423,10315489..10315957,10316192..10316374,10316439..10316867,10316932..10317297); ID=FBpp0079578; name=CG4972-PA; parent=FBgn0032217,FBtr0079988; dbxref=FlyBase:FBpp0079578,FlyBase_Annotation_IDs:CG4972-PA,GB_protein:AAF52909.2,REFSEQ:NP_609378,GB_protein:AAF52909,FlyMine:FBpp0079578,modMine:FBpp0079578; MD5=3bcf5b5da320cf9e0…	26.2	10	0.086	DPEFMFYNENEVK+EENILPYFGVK+ELITILEQSMLTHTAAVPIYFAPYNK+HCVLTRLTDLSIHDFDKLR+IIAEALASFMYK+IPIIHGELIPNQLALKPTESVADGQK+LTDLSIHDFDK+TFGIYNDYPVNADAAVLLVLMELFSK+YHINVGGGSIAANK
193	FBpp0078831|FBgn0031781|CG5972-PA|Arpc4-PA	1.0000	FBpp0078831 type=protein; loc=2L:6125249..6125755; ID=FBpp0078831; name=Arpc4-PA; parent=FBgn0031781,FBtr0079200; dbxref=GB_protein:AAF52346.1,FlyBase:FBpp0078831,FlyBase_Annotation_IDs:CG5972-PA,REFSEQ:NP_608996,GB_protein:AAF52346,FlyMine:FBpp0078831,modMine:FBpp0078831; MD5=24092dd47f342cbe416afb961a6d7c6f; length=168; release=r6.09; species=Dmel;	32.1	10	0.089	AESFVILR+ELVLTPVVVSR+KPIEGYDISFLITNFHTEQMYK+RAESFVILR+RKPIEGYDISFLITNFHTEQMYK+VLIEPSINSVR
186	FBpp0078589|FBgn0086605|CG9853-PA|CG9853-PA FBpp0112104|FBgn0086605|CG9853-PB|CG9853-PB FBpp0310621|FBgn0086605|CG9853-PC|CG9853-PC	1.0000	FBpp0078589 type=protein; loc=3R:complement(join(4399742..4399893,4399446..4399680,4398753..4399385)); ID=FBpp0078589; name=CG9853-PA; parent=FBgn0086605,FBtr0078949; dbxref=FlyBase:FBpp0078589,FlyBase_Annotation_IDs:CG9853-PA,GB_protein:AAF52132.1,FlyBase_Annotation_IDs:CG41469-PA,REFSEQ:NP_649464,GB_protein:AAF52132,FlyMine:FBpp0078589,modMine:FBpp0078589; MD5=ecc2651be9699581f7932b1beec5795e; …	24.8	10	0.092	GPQAEDTDNFLWVPR+IGVLYFDEHPEAAHSGPPGLGGMFGDIFNR+LMAGFEEDDADDHDTTLR+RGPQAEDTDNFLWVPR+TAEDTFTEYTR+VLIEISQSR
182	FBpp0078500|FBgn0087013|CG1059-PA|Karybeta3-PA FBpp0307568|FBgn0087013|CG1059-PB|Karybeta3-PB	1.0000	FBpp0078500 type=protein; loc=3R:join(4649687..4649767,4650585..4650734,4650799..4651893,4651983..4653336,4653452..4654089); ID=FBpp0078500; name=Karybeta3-PA; parent=FBgn0087013,FBtr0078860; dbxref=FlyBase:FBpp0078500,FlyBase_Annotation_IDs:CG1059-PA,GB_protein:AAF52107.1,REFSEQ:NP_524226,GB_protein:AAF52107,FlyMine:FBpp0078500,modMine:FBpp0078500; MD5=159db4c67d28d8e2289d4cf0d9f0283a; length=11…	8.1	10	0.084	EGFAEYAEDVVR+IFSSVPSIFGNQEAQYIDLIK+IVDITHALFQTNK+LFTTEFFDFYK+QFEQYLPLVMGPVMR+VTHLLGNIQNGQQSEEAR
125	FBpp0076207|FBgn0005533|CG3922-PB|RpS17-PB	1.0000	FBpp0076207 type=protein; loc=3L:complement(join(9429695..9429697,9429174..9429325,9428874..9429114)); ID=FBpp0076207; name=RpS17-PB; parent=FBgn0005533,FBtr0076479; dbxref=FlyBase:FBpp0076207,FlyBase_Annotation_IDs:CG3922-PB,GB_protein:AAF50272.1,REFSEQ:NP_524002,GB_protein:AAF50272,FlyMine:FBpp0076207,modMine:FBpp0076207; MD5=03edf5c0f514b34ba6142f641ccf4f7a; length=131; release=r6.09; species=…	36.6	10	0.073	DNYVPAVSALEQDIIEVDADTK+GLQLTQPNTNNFGR+IAGYVTHLMGR+RDNYVPAVSALEQDIIEVDADTK
110	FBpp0075401|FBgn0014002|CG6988-PA|Pdi-PA FBpp0312224|FBgn0014002|CG6988-PE|Pdi-PE	1.0000	FBpp0075401 type=protein; loc=3L:complement(join(15142300..15142453,15138188..15139524)); ID=FBpp0075401; name=Pdi-PA; parent=FBgn0014002,FBtr0075648; dbxref=FlyBase:FBpp0075401,FlyBase_Annotation_IDs:CG6988-PA,GB_protein:AAF49659.1,REFSEQ:NP_524079,GB_protein:AAF49659,FlyMine:FBpp0075401,modMine:FBpp0075401; MD5=f07956e0e3a9386abdc94ad4a477c804; length=496; release=r6.09; species=Dmel;;FBpp03122…	27.6	10	0.071	DNEIAIIGFFK+EGGHIEKYVDPLK+FAQVQSLPLIVDFNHESASK+FLDANGEVADSEPVEETEEEEEAPKKDEL+IFEFFGMNK+VANALDSFVFGVSSNADVIAK+VDATVEGELAEQYAVR+YKPESDDLSAETIEAFLK
11	FBpp0070404|FBgn0004397|CG3299-PA|Vinc-PA FBpp0309622|FBgn0004397|CG3299-PB|Vinc-PB FBpp0309623|FBgn0004397|CG3299-PC|Vinc-PC	1.0000	FBpp0070404 type=protein; loc=X:complement(join(2220373..2220429,2215905..2218095,2215713..2215843,2215255..2215653,2215015..2215122)); ID=FBpp0070404; name=Vinc-PA; parent=FBgn0004397,FBtr0070420; dbxref=FlyBase:FBpp0070404,FlyBase_Annotation_IDs:CG3299-PA,GB_protein:AAF45752.1,REFSEQ:NP_476820,GB_protein:AAF45752,FlyMine:FBpp0070404,modMine:FBpp0070404; MD5=7ba1cabc671dbbfd1d32e5bb45c63106; len…	13.2	10	0.088	ATMLGAQGSDEDREATEMLVGNAQNLMQSVK+EGLAPVRPPPPETDDEDEGVFR+IAEASEDVTR+IPTIGTQLK+IVQDFMDVSTPLK+QFTEAVLQPEGTPGR+SLVHQAVLGVDK+WLQHPEINDGGLGER
76	FBpp0073781|FBgn0030612|CG5599-PA|CG5599-PA	1.0000	FBpp0073781 type=protein; loc=X:join(15086227..15086298,15086803..15087486,15087553..15087951,15088015..15088248); ID=FBpp0073781; name=CG5599-PA; parent=FBgn0030612,FBtr0073964; dbxref=FlyBase:FBpp0073781,FlyBase_Annotation_IDs:CG5599-PA,GB_protein:AAF48423.1,REFSEQ:NP_573000,GB_protein:AAF48423,FlyMine:FBpp0073781,modMine:FBpp0073781; MD5=9a4306132d6f7690e2f99c8069017799; length=462; release=r6…	21.9	9	0.083	GDILEFLGQVPPGTNVPHPTLLAK+IPHFAYSDEIDMTQLMQFR+QYLENPALFLLH+TPSAAPSGAASVSVPADR+VIIPATPSVR+YPIVNSSLDLASESLVFK
7	FBpp0070277|FBgn0003517|CG14792-PA|sta-PA FBpp0070278|FBgn0003517|CG14792-PB|sta-PB FBpp0308665|FBgn0003517|CG14792-PE|sta-PE FBpp0308666|FBgn0003517|CG14792-PF|sta-PF	1.0000	FBpp0070277 type=protein; loc=X:complement(join(1482673..1482891,1481887..1482480)); ID=FBpp0070277; name=sta-PA; parent=FBgn0003517,FBtr0070289; dbxref=FlyBase:FBpp0070277,FlyBase_Annotation_IDs:CG14792-PA,GB_protein:AAF45638.2,REFSEQ:NP_476750,GB_protein:AAF45638,FlyMine:FBpp0070277,modMine:FBpp0070277; MD5=0bfecb7568a3ebf3a816b44ac5c6e70a; length=270; release=r6.09; species=Dmel;;FBpp0070278 t…	38.1	9	0.077	ADGVNILNLGK+FTPGAFTNQIQPAFR+LLVVTDPNTDHQPIMEASYVNIPVIAFTNTDSPLR+RADGVNILNLGK+SAHSIGLMWWLLAR+SVEWPVVVDLFFYRDPEEAEKEEAAAK
542a	FBpp0289070|FBgn0259228|CG42328-PD|C3G-PD FBpp0289072|FBgn0259228|CG42328-PF|C3G-PF FBpp0289753|FBgn0259228|CG42328-PH|C3G-PH FBpp0306980|FBgn0259228|CG42328-PI|C3G-PI	1.0000	FBpp0289070 type=protein; loc=X:complement(join(6788461..6788704,6788203..6788393,6787590..6788125,6787351..6787520,6787096..6787248,6786156..6786812,6784624..6784735,6783890..6784554,6783610..6783778,6782963..6783532,6782770..6782895,6782561..6782692,6782354..6782486)); ID=FBpp0289070; name=C3G-PD; parent=FBgn0259228,FBtr0299792; dbxref=FlyBase:FBpp0289070,FlyBase_Annotation_IDs:CG42328-PD,REFSE…	10.8	9	0.076	ADMLINMLEEVNITR+ELSPELEMPPALPPKNYK+EVIDLLEDAVR+IEIPEVLLFAK+TFIQPIDVIEK+TQTPLSTGGGIAGVAGGTGGAGEGVAAAASGDGETNSNR+YSGSGLGGIGAAAEIMGAVTASPGASVPGTGVMR
522a	FBpp0088436|FBgn0053503|CG33503-PA|Cyp12d1-d-PA	1.0000	FBpp0088436 type=protein; loc=2R:complement(join(11125513..11125614,11125127..11125452,11124956..11125072,11123871..11124891)); ID=FBpp0088436; name=Cyp12d1-d-PA; parent=FBgn0053503,FBtr0089418; dbxref=GB_protein:AAG22287.2,FlyBase:FBpp0088436,FlyBase_Annotation_IDs:CG33503-PA,GB_protein:AAG22287.3,FlyBase_Annotation_IDs:CG18240-PA,REFSEQ:NP_995812,GB_protein:AAG22287,FlyMine:FBpp0088436,modMine:…	17.3	9	0.070	EELLSIMPTKDSLLNEENMKDMPYLR+LVFESLGLVAFDR+MYYEPLSNINNEFIER+QAGEKINSNSMLERLMEIDPK+TMFLMEPAITFPFK
55	FBpp0072197|FBgn0002787|CG3416-PA|Rpn8-PA FBpp0303270|FBgn0002787|CG3416-PB|Rpn8-PB FBpp0305141|FBgn0002787|CG3416-PC|Rpn8-PC	1.0000	FBpp0072197 type=protein; loc=2R:join(24403190..24403364,24403432..24404273); ID=FBpp0072197; name=Rpn8-PA; parent=FBgn0002787,FBtr0072290; dbxref=FlyBase:FBpp0072197,FlyBase_Annotation_IDs:CG3416-PA,GB_protein:AAF47199.1,REFSEQ:NP_523845,GB_protein:AAF47199,FlyMine:FBpp0072197,modMine:FBpp0072197; MD5=d3bbb1ebfb548dfd20d99ca1a3374e09; length=338; release=r6.09; species=Dmel;;FBpp0303270 type=pro…	35.2	9	0.076	GVLDVSNSFAVPFDEDDKDK+LHQNDIAINELVR+SIIALHNLINNK+SVWFLDHDYLENMYGMFK+TFEHVPSEIGAEEAEEVGVEHLLR+TNDQMLVVYLASMVR+VIVHPLVLLSVVDHFNR
515a	FBpp0087852|FBgn0020279|CG8715-PA|lig-PA FBpp0087853|FBgn0020279|CG8715-PB|lig-PB FBpp0087854|FBgn0020279|CG8715-PC|lig-PC FBpp0100030|FBgn0020279|CG8715-PD|lig-PD FBpp0291129|FBgn0020279|CG8715-PE|lig-PE FBpp0291130|FBgn0020279|CG8715-PF|lig-PF FBpp0291131|FBgn0020279|CG8715-PG|lig-PG FBpp0293223|FBgn0020279|CG8715-PH|lig-PH FBpp0293224|FBgn0020279|CG8715-PI|lig-PI FBpp0303481|FBgn0020279|CG8715…	1.0000	FBpp0087852 type=protein; loc=2R:join(8069899..8070279,8070335..8070512,8070821..8072238,8072363..8072778,8073127..8073234,8073367..8073471,8073600..8073700,8073974..8074500,8075473..8075607,8075665..8075790,8075860..8076108,8076293..8076448,8077260..8077292,8077731..8077829); ID=FBpp0087852; name=lig-PA; parent=FBgn0020279,FBtr0088774; dbxref=GB_protein:AAM68848.1,FlyBase:FBpp0087852,FlyBase_Ann…	6.7	9	0.064	DNLGSVTYSAMNDGR+IAQITNSTTEDPQINEK+SDPYGQTGGSGNAYQNAYQSSGASK+VGSGFSIDGQQQQQQPDDYQSK+VLLLLTMTQR
505a	FBpp0085461|FBgn0027066|CG3265-PB|Eb1-PB FBpp0085463|FBgn0027066|CG3265-PD|Eb1-PD FBpp0085464|FBgn0027066|CG3265-PA|Eb1-PA FBpp0305157|FBgn0027066|CG3265-PG|Eb1-PG	1.0000	FBpp0085461 type=protein; loc=2R:join(6752664..6752784,6752843..6752988,6754180..6754438,6754702..6754844,6754899..6754981,6755045..6755117,6755185..6755235); ID=FBpp0085461; name=Eb1-PB; parent=FBgn0027066,FBtr0086127; dbxref=FlyBase:FBpp0085461,FlyBase_Annotation_IDs:CG3265-PB,GB_protein:AAM70827.1,REFSEQ:NP_610233,GB_protein:AAM70827; MD5=fc55b43a1f23b55cc9931a81f9d86d39; length=291; release=r…	24.4	9	0.073	GPSATTRPAMTSAVKPTVSK+KNDVSNSVNNQQIEEMSNQVMDMR+SLPGTAASGVSSSYR+TNLEHEYIQNFK
485b	FBpp0078298|FBgn0003261|CG10279-PC|Rm62-PC FBpp0078299|FBgn0003261|CG10279-PD|Rm62-PD FBpp0078300|FBgn0003261|CG10279-PB|Rm62-PB FBpp0078301|FBgn0003261|CG10279-PA|Rm62-PA FBpp0078302|FBgn0003261|CG10279-PE|Rm62-PE FBpp0078303|FBgn0003261|CG10279-PF|Rm62-PF FBpp0291159|FBgn0003261|CG10279-PH|Rm62-PH FBpp0291753|FBgn0003261|CG10279-PI|Rm62-PI	1.0000	FBpp0078298 type=protein; loc=3R:complement(join(6005206..6005216,6004017..6005126,6003673..6003911,6001558..6001736,6001163..6001360)); ID=FBpp0078298; name=Rm62-PC; parent=FBgn0003261,FBtr0078649; dbxref=FlyBase:FBpp0078298,FlyBase_Annotation_IDs:CG10279-PC,GB_protein:AAN14332.1,REFSEQ:NP_731033,GB_protein:AAN14332; MD5=91fd1a2ab1e8d5284cd393f1f664c60d; length=578; release=r6.09; species=Dmel;;…	16.5	9	0.067	EANQEINPALENLAR+ELAQQIQQVATEFGSSSYVR+GDGPIALVLAPTR+GQVPNPIQDFSEVHLPDYVMK+MLDMGFEPQIR+TLLSDIYDTSESPGK
467a	FBpp0075461|FBgn0026409|CG4994-PA|Mpcp-PA FBpp0075462|FBgn0026409|CG4994-PB|Mpcp-PB FBpp0300819|FBgn0026409|CG4994-PC|Mpcp-PC	1.0000	FBpp0075461 type=protein; loc=3L:join(14538032..14538421,14538729..14539069,14539553..14539892); ID=FBpp0075461; name=Mpcp-PA; parent=FBgn0026409,FBtr0075718; dbxref=FlyBase:FBpp0075461,FlyBase_Annotation_IDs:CG4994-PA,GB_protein:AAF49735.1,REFSEQ:NP_524069,GB_protein:AAF49735,FlyMine:FBpp0075461,modMine:FBpp0075461; MD5=17060b81e1ff01c85af78f788bbdb307; length=356; release=r6.09; species=Dmel;;F…	24.2	9	0.065	FGLYELFK+GLVPLWMR+IQTIPGYANNFR+MLKEEGVNAFYK+SLGFSGMWNGLTPR+VALGIPRPPPPEMPASLK+YAEIIGEENAYLYR
429	FBpp0292958|FBgn0033889|CG6701-PB|CG6701-PB FBpp0292959|FBgn0033889|CG6701-PC|CG6701-PC FBpp0292960|FBgn0033889|CG6701-PD|CG6701-PD FBpp0308979|FBgn0033889|CG6701-PE|CG6701-PE	1.0000	FBpp0292958 type=protein; loc=2R:complement(join(13979184..13979340,13978942..13979117,13977645..13977849,13977376..13977580,13975434..13977304,13975269..13975374,13974927..13975203,13974591..13974837,13973653..13974410)); ID=FBpp0292958; name=CG6701-PB; parent=FBgn0033889,FBtr0303989; dbxref=FlyBase:FBpp0292958,FlyBase_Annotation_IDs:CG6701-PB,REFSEQ:NP_001188923,GB_protein:AAF58307; MD5=d22394d…	6.7	9	0.082	ELMGSFLLEMAR+GIASTTDVPGGAPAEGNKPIIEEYK+ILFPGEIPNTPLASGVLQLNNK+NFSLMDFR+SELETIFDELPK+TLLQVEDIER
398	FBpp0088439|FBgn0039757|CG1883-PA|RpS7-PA FBpp0088440|FBgn0039757|CG1883-PC|RpS7-PC FBpp0088970|FBgn0039757|CG1883-PD|RpS7-PD FBpp0308324|FBgn0039757|CG1883-PE|RpS7-PE	1.0000	FBpp0088439 type=protein; loc=3R:complement(join(30208490..30208657,30208093..30208425,30206638..30206721)); ID=FBpp0088439; name=RpS7-PA; parent=FBgn0039757,FBtr0089422; dbxref=FlyBase:FBpp0088439,FlyBase_Annotation_IDs:CG1883-PA,GB_protein:AAF57023.1,REFSEQ:NP_651782,GB_protein:AAF57023,FlyMine:FBpp0088439,modMine:FBpp0088439; MD5=447ca4c3ce12c2358f0f94bf5fea1d6b; length=194; release=r6.09; spe…	35.6	9	0.072	AVIIYVPIPQQK+DVTFEFPDNYLNV+IIKPGGSDPDDFEK+KAVIIYVPIPQQK+SIAQALVELEANSDLKPYLR+VDTFTSVYK
291	FBpp0083610|FBgn0267385|CG7070-PB|PyK-PB FBpp0083611|FBgn0267385|CG7070-PA|PyK-PA	1.0000	FBpp0083610 type=protein; loc=3R:join(22370799..22372167,22372226..22372382,22372469..22372481); ID=FBpp0083610; name=PyK-PB; parent=FBgn0267385,FBtr0084213; dbxref=FlyBase:FBpp0083610,FlyBase_Annotation_IDs:CG7070-PB,GB_protein:AAN14373.1,REFSEQ:NP_732723,GB_protein:AAN14373,FlyMine:FBpp0083610,modMine:FBpp0083610; MD5=2074b6975470bf2c6a31830313052375; length=512; release=r6.09; species=Dmel;;FB…	27.7	9	0.082	EAEAALWHQNLFNDLVR+GAGTIDASHAAAIAAVEAATK+GDLGIEIPAEK+GLVPLIYK+GVNLPGVPVDLPAVSEK+IENQQGMHNLDEIIEAGDGIMVAR+LGYEHPVAIALDTK+LQFDSPVPHVR+MNFSHGSHEYHAATVANVR
282	FBpp0082729|FBgn0010438|CG4337-PA|mtSSB-PA	1.0000	FBpp0082729 type=protein; loc=3R:complement(join(16205216..16205236,16205061..16205148,16204894..16205002,16204314..16204536)); ID=FBpp0082729; name=mtSSB-PA; parent=FBgn0010438,FBtr0083277; dbxref=FlyBase:FBpp0082729,FlyBase_Annotation_IDs:CG4337-PA,GB_protein:AAF55287.2,REFSEQ:NP_536744,GB_protein:AAF55287; MD5=fd2b7a04f19aa1a738316f13e4cf635c; length=146; release=r6.09; species=Dmel;	37.7	9	0.079	DTVLEYLK+GSQEHPVVTFSVATHTNYK+ITYGEITDQQGNQK+TSTSIIADDVLFFR
251	FBpp0081356|FBgn0010173|CG9633-PA|RpA-70-PA	1.0000	FBpp0081356 type=protein; loc=3R:complement(join(8264335..8264370,8264029..8264273,8262753..8263971,8262362..8262673)); ID=FBpp0081356; name=RpA-70-PA; parent=FBgn0010173,FBtr0081867; dbxref=FlyBase:FBpp0081356,FlyBase_Annotation_IDs:CG9633-PA,GB_protein:AAF54206.1,REFSEQ:NP_524274,GB_protein:AAF54206,FlyMine:FBpp0081356,modMine:FBpp0081356; MD5=4425d39514b971d001063620ad1e6d81; length=603; relea…	18.2	9	0.073	AEQIFSALNFTSHIFK+GWFDNGGGDSVANMVSAR+IMHGEVVDAPVLQILAIK+LFSMDLMDESGEIR+LTVQSVAPINHK+VLIISELTVVNPGAEVK+YNLVPISDVSGMENK
165	FBpp0077859|FBgn0037001|CG6020-PA|ND-39-PA FBpp0303954|FBgn0037001|CG6020-PB|ND-39-PB	1.0000	FBpp0077859 type=protein; loc=3L:join(20495480..20495519,20495625..20496075,20496158..20496523,20496592..20496985); ID=FBpp0077859; name=ND-39-PA; parent=FBgn0037001,FBtr0078201; dbxref=FlyBase:FBpp0077859,FlyBase_Annotation_IDs:CG6020-PA,GB_protein:AAF51613.1,REFSEQ:NP_649234,GB_protein:AAF51613,FlyMine:FBpp0077859,modMine:FBpp0077859; MD5=e2bb6733267a0e8d1a06c9104f0af7a4; length=416; release=r6…	21.4	9	0.081	AALYYDAELGEFETPSPPK+QPVYVSDVAQAIINAAK+SSFNGIVATVFGATGFVGR+VTGDLGQVLFHFYNLEDPASIR+YQLSELVDWFHR
145	FBpp0077081|FBgn0031643|CG3008-PA|CG3008-PA	1.0000	FBpp0077081 type=protein; loc=2L:join(4883647..4884339,4884391..4885509); ID=FBpp0077081; name=CG3008-PA; parent=FBgn0031643,FBtr0077389; dbxref=FlyBase:FBpp0077081,FlyBase_Annotation_IDs:CG3008-PA,GB_protein:AAF50965.1,REFSEQ:NP_608871,GB_protein:AAF50965,FlyMine:FBpp0077081,modMine:FBpp0077081; MD5=41726f07513ce613867752d644eb2c1c; length=603; release=r6.09; species=Dmel;	18.4	9	0.083	DGDAEFLHDTAEDDYEEDELEQQK+EQLFEFITGLNSEVHTAAQLEQIHTR+LINNQILEQINGIISTGK+TSEPVQQVNLADIMSEQYAHK+VATAEMGLDAGTR+VIINMWAEK
144	FBpp0077012|FBgn0031118|CG1412-PA|RhoGAP19D-PA FBpp0290752|FBgn0031118|CG1412-PB|RhoGAP19D-PB FBpp0293445|FBgn0031118|CG1412-PC|RhoGAP19D-PC FBpp0309351|FBgn0031118|CG1412-PD|RhoGAP19D-PD FBpp0311266|FBgn0031118|CG1412-PE|RhoGAP19D-PE	1.0000	FBpp0077012 type=protein; loc=X:complement(join(20490547..20490870,20488330..20488647,20487008..20487522,20477639..20478340,20477266..20477567,20476328..20476811,20476165..20476264,20476002..20476100,20475581..20475931,20474553..20475518,20473567..20474482,20472034..20473502)); ID=FBpp0077012; name=RhoGAP19D-PA; parent=FBgn0031118,FBtr0077320; dbxref=FlyBase:FBpp0077012,FlyBase_Annotation_IDs:CG1…	9.2	9	0.077	AAISELSELVNTK+GLGVVGIYRIPGNKAAISELSELVNTK+LFGLLQWK+LQHSATVPIHQGSSTAPTSGAATPVGTPTGSGGAGAIPSR+NLAIIFGPSIIR+QTPAVLTLHVVPK+SATSHNQALYAVGAGPSSAAGSGSGSLSGGSENSDLMIR+SLPDALMPASYYINFIEADKK+SLVEEHPDPTYDVIGGTGGGHEFIETPNGLEDVR
122	FBpp0076181|FBgn0001224|CG4463-PA|Hsp23-PA FBpp0301282|FBgn0001224|CG4463-PB|Hsp23-PB	1.0000	FBpp0076181 type=protein; loc=3L:9381998..9382558; ID=FBpp0076181; name=Hsp23-PA; parent=FBgn0001224,FBtr0076453; dbxref=FlyBase:FBpp0076181,FlyBase_Annotation_IDs:CG4463-PA,GB_protein:AAF50286.1,REFSEQ:NP_523999,GB_protein:AAF50286,FlyMine:FBpp0076181,modMine:FBpp0076181; MD5=69618c165781168a36a651910f4bb6f2; length=186; release=r6.09; species=Dmel;;FBpp0301282 type=protein; loc=3L:9381998..9382…	52.7	9	0.085	IVQIQQVGPAHLNVK+MANIPLLLSLADDLGRMSMVPFYEPYYCQR+NPYLALVGPMEQQLR+VASTLSSDGVLTIK+VQDNSVLVEGNHEER+VQDNSVLVEGNHEEREDDHGFITR
69	FBpp0073126|FBgn0035499|CG14996-PB|Chd64-PB FBpp0302668|FBgn0035499|CG14996-PC|Chd64-PC	1.0000	FBpp0073126 type=protein; loc=3L:complement(join(4122156..4122209,4115305..4115646,4114972..4115142)); ID=FBpp0073126; name=Chd64-PB; parent=FBgn0035499,FBtr0073270; dbxref=FlyBase:FBpp0073126,FlyBase_Annotation_IDs:CG14996-PB,GB_protein:AAF47840.2,REFSEQ:NP_647860,GB_protein:AAF47840,FlyMine:FBpp0073126,modMine:FBpp0073126; MD5=28afced7256b9db15794cd3fbee17f1d; length=188; release=r6.09; species…	36.6	8	0.069	AGANVISLQYGSNK+AVTEEPINTSGDTDNFFEVLK+LANALQPGSIK+NFGVPTQETFQSVDLWER
554a	FBpp0304920|FBgn0086906|CG1915-PP|sls-PP FBpp0304921|FBgn0086906|CG1915-PQ|sls-PQ FBpp0304922|FBgn0086906|CG1915-PR|sls-PR FBpp0304923|FBgn0086906|CG1915-PS|sls-PS FBpp0304924|FBgn0086906|CG1915-PT|sls-PT FBpp0304925|FBgn0086906|CG1915-PU|sls-PU FBpp0304928|FBgn0086906|CG1915-PX|sls-PX	1.0000	FBpp0304920 type=protein; loc=3L:complement(join(2114126..2114297,2105150..2106734,2104855..2105084,2103428..2104792,2100565..2103363,2094926..2100484,2094573..2094860,2094276..2094507,2094008..2094179,2093761..2093947,2092621..2092969,2091248..2092559,2091000..2091129,2081689..2087184,2080164..2081390,2079736..2079803,2079373..2079676,2079240..2079302,2078963..2079037,2078036..2078140,2076902..2…	0.8	8	0.063	EDPNLFIEWYFNGK+GAEGLEQIQDLEDSLR+GGVFYDSLQPDSLQR+KLENALQTPQFASESILK+LVEGQSAHFEAR+QVLSEQSSHTLKGVEHLKPK+QYKPPTPDWQQNVK+VAENQAVHFEAR
490a	FBpp0082987|FBgn0020238|CG31196-PA|14-3-3epsilon-PA FBpp0082988|FBgn0020238|CG31196-PB|14-3-3epsilon-PB FBpp0082989|FBgn0020238|CG31196-PC|14-3-3epsilon-PC FBpp0082990|FBgn0020238|CG31196-PD|14-3-3epsilon-PD	1.0000	FBpp0082987 type=protein; loc=3R:join(18242846..18242909,18247433..18247902,18247971..18248151,18248215..18248288); ID=FBpp0082987; name=14-3-3epsilon-PA; parent=FBgn0020238,FBtr0083565; dbxref=FlyBase:FBpp0082987,FlyBase_Annotation_IDs:CG31196-PA,GB_protein:AAF55519.2,REFSEQ:NP_732309,GB_protein:AAF55519,FlyMine:FBpp0082987,modMine:FBpp0082987; MD5=e3d4754790310e5d929d6f9769e621bf; length=262; r…	19.5	8	0.048	AAFDDAIAELDTLSEESYK+DSTLIMQLLR+NLLSVAYK+VASMDVELTVEER
447a	FBpp0070894|FBgn0086558|CG32744-PA|Ubi-p5E-PA FBpp0073034|FBgn0003943|CG11624-PA|Ubi-p63E-PA FBpp0073035|FBgn0003943|CG11624-PB|Ubi-p63E-PB FBpp0077159|FBgn0003941|CG2960-PA|RpL40-PA FBpp0079606|FBgn0003942|CG5271-PA|RpS27A-PA FBpp0089269|FBgn0003943|CG11624-PC|Ubi-p63E-PC FBpp0305348|FBgn0003943|CG11624-PD|Ubi-p63E-PD FBpp0306837|FBgn0003941|CG2960-PB|RpL40-PB FBpp0311816|FBgn0086558|CG32744-PB|…	1.0000	FBpp0070894 type=protein; loc=X:complement(6277144..6278748); ID=FBpp0070894; name=Ubi-p5E-PA; parent=FBgn0086558,FBtr0070933; dbxref=FlyBase:FBpp0070894,FlyBase_Annotation_IDs:CG32744-PA,GB_protein:AAF46142.3,REFSEQ:NP_727078,GB_protein:AAF46142,FlyMine:FBpp0070894,modMine:FBpp0070894; MD5=e647e40d6d877d42214ce3f015f4d7a0; length=534; release=r6.09; species=Dmel;;FBpp0073034 type=protein; loc=3L…	61.6	8	0.068	ESTLHLVLR+IQDKEGIPPDQQR+TITLEVEPSDTIENVK+TLSDYNIQK
438	FBpp0307583|FBgn0037228|CG1092-PC|CG1092-PC FBpp0307584|FBgn0037228|CG1092-PD|CG1092-PD	1.0000	FBpp0307583 type=protein; loc=3R:join(4266974..4267205,4267261..4268213); ID=FBpp0307583; name=CG1092-PC; parent=FBgn0037228,FBtr0336480; dbxref=REFSEQ:NP_730797,GB_protein:AAN13337,FlyBase:FBpp0307583,FlyBase_Annotation_IDs:CG1092-PC; MD5=ef4b784b975e436bb773b8afea58e895; length=394; release=r6.09; species=Dmel;;FBpp0307584 type=protein; loc=3R:join(4266974..4267205,4267261..4268213); ID=FBpp030…	18.3	8	0.062	DLAEHVFYLGLK+ETYEYFKPLFGYIVTK+LPQFVNVLDEAR+NMLNGESHELDDFLGILDR+TMLDWSMYLFQSR
404	FBpp0091164|FBgn0053926|CG33926-PA|CG33926-PA FBpp0311233|FBgn0053926|CG33926-PB|CG33926-PB	1.0000	FBpp0091164 type=protein; loc=3L:join(9443331..9443364,9445702..9446285); ID=FBpp0091164; name=CG33926-PA; parent=FBgn0053926,FBtr0091930; dbxref=FlyBase:FBpp0091164,FlyBase_Annotation_IDs:CG33926-PA,GB_protein:AAF50268.2,REFSEQ:NP_001027118,GB_protein:AAF50268,FlyMine:FBpp0091164,modMine:FBpp0091164; MD5=4cfdcc225ae4796d5eb086fdffa5515c; length=205; release=r6.09; species=Dmel;;FBpp0311233 type=…	13.7	8	0.068	GAINGTISGTISGTASGTVR+LIFETGAR
354	FBpp0086294|FBgn0034118|CG6251-PA|Nup62-PA FBpp0309066|FBgn0034118|CG6251-PB|Nup62-PB	1.0000	FBpp0086294 type=protein; loc=2R:16344581..16345765; ID=FBpp0086294; name=Nup62-PA; parent=FBgn0034118,FBtr0087150; dbxref=FlyBase:FBpp0086294,FlyBase_Annotation_IDs:CG6251-PA,GB_protein:AAF58007.1,REFSEQ:NP_611120,GB_protein:AAF58007,FlyMine:FBpp0086294,modMine:FBpp0086294; MD5=c12e45b9e3831e5ad360717dbacb2d8b; length=394; release=r6.09; species=Dmel;;FBpp0309066 type=protein; loc=2R:16344581..1…	14.7	8	0.058	SQTYLMVENLDTQLK+TDQQVLDQELEFIATQQK+TTFSFGTPAPTAGIGGGDADNSK+VKTDQQVLDQELEFIATQQK
336	FBpp0085688|FBgn0261456|CG11228-PA|hpo-PA FBpp0304253|FBgn0261456|CG11228-PB|hpo-PB	1.0000	FBpp0085688 type=protein; loc=2R:complement(join(19495461..19496748,19494682..19495403)); ID=FBpp0085688; name=hpo-PA; parent=FBgn0261456,FBtr0086500; dbxref=FlyBase:FBpp0085688,FlyBase_Annotation_IDs:CG11228-PA,GB_protein:AAF57543.2,REFSEQ:NP_611427,GB_protein:AAF57543,FlyMine:FBpp0085688,modMine:FBpp0085688; MD5=4450e9daeb2a8b636773c7b11142555f; length=669; release=r6.09; species=Dmel;;FBpp0304…	14.2	8	0.063	AANILLNTEGYAK+FGEYQQSSASDATMIAHAEQGVDEGTLGPGGLR+FLTFDDLNQR+LADFGVAGQLTDTMAK+LGEGSYGSVYK+SFGGVLAASQAK
320	FBpp0084905|FBgn0020235|CG7610-PA|ATPsyngamma-PA FBpp0084906|FBgn0020235|CG7610-PB|ATPsyngamma-PB FBpp0084907|FBgn0020235|CG7610-PC|ATPsyngamma-PC	1.0000	FBpp0084905 type=protein; loc=3R:complement(29747854..29748747); ID=FBpp0084905; name=ATPsyngamma-PA; parent=FBgn0020235,FBtr0085539; dbxref=FlyBase:FBpp0084905,FlyBase_Annotation_IDs:CG7610-PA,GB_protein:AAN14185.1,REFSEQ:NP_524550,GB_protein:AAN14185,FlyMine:FBpp0084905,modMine:FBpp0084905; MD5=2870f590ec709925b038ac6907413c32; length=297; release=r6.09; species=Dmel;;FBpp0084906 type=protein; …	31.3	8	0.068	AARPYGIGAQQFFEK+ELIEIISGAAALT+GELAQDEANTK+IANEVLQTGYDYTEGK+KLLIAVTSDR+LPPTFLDASK+LTLTFNR+NILMVANEVGR
32	FBpp0071423|FBgn0003204|CG1799-PC|ras-PC FBpp0071424|FBgn0003204|CG1799-PA|ras-PA FBpp0304573|FBgn0003204|CG1799-PD|ras-PD FBpp0309791|FBgn0003204|CG1799-PE|ras-PE	1.0000	FBpp0071423 type=protein; loc=X:join(10745820..10745983,10746076..10746226,10746421..10747072,10747486..10748026,10748098..10748203); ID=FBpp0071423; name=ras-PC; parent=FBgn0003204,FBtr0071494; dbxref=FlyBase:FBpp0071423,FlyBase_Annotation_IDs:CG1799-PC,GB_protein:AAN09265.1,REFSEQ:NP_727442,GB_protein:AAN09265; MD5=eebcdaa73bc2923e5b554d8069043c99; length=537; release=r6.09; species=Dmel;;FBpp0…	19.6	8	0.074	DPSVMSPTNTVGDVLEAR+ETYPELQVIGGNVVTR+GKLPIVNQAGELVAMIAR+NLIDAGVDGLR+QLLVGAAIGTR+VAQGVSGSIVDK+VNGFVESTSSSAAPAIQTK
302	FBpp0083860|FBgn0028691|CG10230-PB|Rpn9-PB FBpp0083861|FBgn0028691|CG10230-PA|Rpn9-PA	1.0000	FBpp0083860 type=protein; loc=3R:complement(join(23732796..23732905,23732627..23732740,23732043..23732573,23731588..23731981)); ID=FBpp0083860; name=Rpn9-PB; parent=FBgn0028691,FBtr0084469; dbxref=FlyBase:FBpp0083860,FlyBase_Annotation_IDs:CG10230-PB,GB_protein:AAF56174.1,REFSEQ:NP_732899,GB_protein:AAF56174; MD5=47306909763c56fdcfaec9640550ea03; length=382; release=r6.09; species=Dmel;;FBpp00838…	16.5	8	0.051	ALALDLVR+DVLEEAGNVTPVHGK+EVELLIMK+GTENEWLMELLK+IPDLAAQEVK+PLLESLK+YYMLASQYYR
296	FBpp0083690|FBgn0038966|CG13848-PA|pinta-PA FBpp0311970|FBgn0038966|CG13848-PB|pinta-PB	1.0000	FBpp0083690 type=protein; loc=3R:complement(join(22424298..22424690,22423852..22424081,22423596..22423794)); ID=FBpp0083690; name=pinta-PA; parent=FBgn0038966,FBtr0084297; dbxref=GB_protein:AAF55994.1,FlyBase:FBpp0083690,FlyBase_Annotation_IDs:CG13848-PA,REFSEQ:NP_651042,GB_protein:AAF55994,FlyMine:FBpp0083690,modMine:FBpp0083690; MD5=89cd6f6774c9abdbcd98a71d28fee14a; length=273; release=r6.09; s…	22.3	8	0.066	ELGGQGLSYMELSVK+HVNFFLNTFR+LLEFTNAPR+MILDLLLK+TEWFDNRDPQLPEIQDLLK
30	FBpp0071279|FBgn0014868|CG9022-PA|Ost48-PA	1.0000	FBpp0071279 type=protein; loc=X:complement(join(9158290..9158431,9157008..9158215)); ID=FBpp0071279; name=Ost48-PA; parent=FBgn0014868,FBtr0071344; dbxref=FlyBase:FBpp0071279,FlyBase_Annotation_IDs:CG9022-PA,GB_protein:AAF46453.1,REFSEQ:NP_511096,GB_protein:AAF46453,FlyMine:FBpp0071279,modMine:FBpp0071279; MD5=1bed9989bd15e38ed422ca79b5f6c5f9; length=449; release=r6.09; species=Dmel;	22.7	8	0.073	ASDIQLEFVR+FKIPDVYGVYQFK+GTGLIADKENPLVLK+LAQFVDDGGNVLVAGSEK+LLTAESTAYSYNPEASVSDYPHAVGR+NVIIFAPSVEEFGGDVSVER
279	FBpp0082605|FBgn0038349|CG6045-PA|AOX3-PA FBpp0390664|FBgn0038349|CG6045-PB|AOX3-PB	1.0000	FBpp0082605 type=protein; loc=3R:complement(join(15547355..15547394,15546729..15546883,15545935..15546669,15545644..15545877,15544497..15545588,15543729..15544437,15542870..15543669)); ID=FBpp0082605; name=AOX3-PA; parent=FBgn0038349,FBtr0083151; dbxref=FlyBase:FBpp0082605,FlyBase_Annotation_IDs:CG6045-PA,GB_protein:AAF55209.1,REFSEQ:NP_650477,GB_protein:AAF55209,FlyMine:FBpp0082605,modMine:FBpp0…	8.5	8	0.071	DASWIETVEAAYGK+HFIDVQGVEELHQHSSEGQQLK+HSEQPAGVIVALTADQAHR+ISELLPQFLESR+LLVGQNPYESSLVEQTFTK+SLSELFDALDK+TFVLPAYPK
274	FBpp0082352|FBgn0038206|CG3172-PA|twf-PA	1.0000	FBpp0082352 type=protein; loc=3R:join(14122712..14122736,14122796..14122873,14122975..14123750,14124035..14124187); ID=FBpp0082352; name=twf-PA; parent=FBgn0038206,FBtr0082891; dbxref=FlyBase:FBpp0082352,FlyBase_Annotation_IDs:CG3172-PA,GB_protein:AAF55022.1,REFSEQ:NP_650338,GB_protein:AAF55022,FlyMine:FBpp0082352,modMine:FBpp0082352; MD5=0daadf0f2adc11db46210159f9637be7; length=343; release=r6.0…	23.0	8	0.062	APFLDELAALGVEVVK+GKHDYLQFR+IDLEEEQIHVSR+KLEIDSGSELTEAFLQDELHPK+TEVHTEINTNTR+VELADLPK
250	FBpp0081255|FBgn0002542|CG2684-PA|lds-PA	1.0000	FBpp0081255 type=protein; loc=3R:join(7920529..7920598,7920667..7921835,7922137..7922461,7922547..7923403,7923468..7924232); ID=FBpp0081255; name=lds-PA; parent=FBgn0002542,FBtr0081758; dbxref=FlyBase:FBpp0081255,FlyBase_Annotation_IDs:CG2684-PA,GB_protein:AAF54167.1,REFSEQ:NP_524850,GB_protein:AAF54167,FlyMine:FBpp0081255,modMine:FBpp0081255; MD5=7033fd9ac47b019f76d3ff8545cf76d8; length=1061; re…	9.6	8	0.073	ELAMDEQWISALR+ELDVYALLK+KLDLADGVLTGAK+LAITDTSTDGQQSVANAGDDGPPLLPDEAR+SHDILVLLLR+SLSPRSSAGASVVKTSK+TLFAQFLHQR
231	FBpp0079992|FBgn0032444|CG5525-PA|CG5525-PA	1.0000	FBpp0079992 type=protein; loc=2L:complement(join(12692717..12692822,12691565..12692217,12691363..12691502,12690619..12691303,12690538..12690555)); ID=FBpp0079992; name=CG5525-PA; parent=FBgn0032444,FBtr0080411; dbxref=FlyBase:FBpp0079992,FlyBase_Annotation_IDs:CG5525-PA,GB_protein:AAF53210.1,REFSEQ:NP_609579,GB_protein:AAF53210,FlyMine:FBpp0079992,modMine:FBpp0079992; MD5=70cb9ff0b09e85a414aa544d…	20.6	8	0.074	AVSDAIR+DAVSDLAQHFLDK+GLHPTAISDSFQR+MIQAGNGEVSITNDGATILK+SYILNIVK+TDMDHNVIVSDYAAMDR+VTDPGKETSVDLK+VVSQQSSLLAPIAVDAVLK
226	FBpp0079771|FBgn0004363|CG6647-PA|porin-PA FBpp0079772|FBgn0004363|CG6647-PB|porin-PB FBpp0100039|FBgn0004363|CG6647-PC|porin-PC FBpp0293784|FBgn0004363|CG6647-PD|porin-PD FBpp0304343|FBgn0004363|CG6647-PE|porin-PE	1.0000	FBpp0079771 type=protein; loc=2L:complement(join(10848544..10848863,10848241..10848468,10847868..10848168)); ID=FBpp0079771; name=porin-PA; parent=FBgn0004363,FBtr0080182; dbxref=FlyBase_Annotation_IDs:CG6647-PA,FlyBase:FBpp0079771,GB_protein:AAF53022.1,REFSEQ:NP_476813,GB_protein:AAF53022; MD5=e98fb50e922a689b02694297d58c4742; length=282; release=r6.09; species=Dmel;;FBpp0079772 type=protein; lo…	38.3	8	0.074	GPLINASAVLGYQGWLAGYQTAFDTQQSK+LSLEGNFAPQSGNK+LTTNNFALGYTTK+TSSGIEFNTAGHSNQESGK+VKDYGLTLTEK+WNTDNTLFTEVAVQDQLLEGLK
221	FBpp0079643|FBgn0027568|CG5366-PA|Cand1-PA FBpp0304507|FBgn0027568|CG5366-PB|Cand1-PB	1.0000	FBpp0079643 type=protein; loc=2L:complement(join(10362463..10362507,10362014..10362397,10361666..10361955,10361422..10361584,10360003..10361361,10358711..10359938,10358502..10358648,10358307..10358437)); ID=FBpp0079643; name=Cand1-PA; parent=FBgn0027568,FBtr0080054; dbxref=FlyBase:FBpp0079643,FlyBase_Annotation_IDs:CG5366-PA,GB_protein:AAF52924.1,REFSEQ:NP_609389,GB_protein:AAF52924,FlyMine:FBpp0…	4.2	8	0.062	FGEFLVPFHSTILK+NQQLVDFLK+QNIGEFLFALR+SDIFHAYVALLK+SVLILVR
220	FBpp0079642|FBgn0053303|CG33303-PA|CG33303-PA FBpp0304506|FBgn0053303|CG33303-PB|CG33303-PB	1.0000	FBpp0079642 type=protein; loc=2L:complement(join(10375148..10375733,10374301..10375091)); ID=FBpp0079642; name=CG33303-PA; parent=FBgn0053303,FBtr0080052; dbxref=FlyBase:FBpp0079642,FlyBase_Annotation_IDs:CG33303-PA,GB_protein:AAS64675.1,REFSEQ:NP_995680,GB_protein:AAS64675,FlyMine:FBpp0079642,modMine:FBpp0079642; MD5=4730c7d543cc804b2f0a4e3a3e917471; length=458; release=r6.09; species=Dmel;;FBpp…	21.4	8	0.071	DFIELELRPR+FPLFGGWK+LPNELVHTYLDTIGRPVVSFSK+LSSSNILSHTQVKPFSVSSNK+NEPVKGEQSFTFTFPR+TQYTLGYNVPSYEYMFNDGNK
217	FBpp0079599|FBgn0051716|CG31716-PA|Cnot4-PA FBpp0079600|FBgn0051716|CG31716-PC|Cnot4-PC FBpp0079601|FBgn0051716|CG31716-PD|Cnot4-PD FBpp0079602|FBgn0051716|CG31716-PE|Cnot4-PE FBpp0079603|FBgn0051716|CG31716-PB|Cnot4-PB FBpp0079604|FBgn0051716|CG31716-PG|Cnot4-PG FBpp0293055|FBgn0051716|CG31716-PH|Cnot4-PH FBpp0293056|FBgn0051716|CG31716-PI|Cnot4-PI FBpp0304027|FBgn0051716|CG31716-PJ|Cnot4-PJ FBp…	1.0000	FBpp0079599 type=protein; loc=2L:join(10398115..10398219,10398279..10398392,10398444..10398593,10398654..10398740,10399317..10399535,10399595..10399688,10399768..10400679,10400735..10400869,10400963..10400998,10401077..10401271,10401334..10401594,10401662..10401741,10401804..10401867,10401926..10402333,10402407..10402562,10402631..10402770); ID=FBpp0079599; name=Cnot4-PA; parent=FBgn0051716,FBtr0…	9.9	8	0.068	AQANAIIQQQLLQQHAGENLFGGNMSK+FTQNSIVDDDLGFDPFVETQK+GLAELMENEVVQK+LNIFDDTPSFFTSPSFQQAPILK+SSTSTETFAEATADAPASTK
202	FBpp0079167|FBgn0011230|CG14472-PA|poe-PA FBpp0305301|FBgn0011230|CG14472-PB|poe-PB	1.0000	FBpp0079167 type=protein; loc=2L:complement(join(8071448..8071566,8071172..8071266,8070636..8071048,8068214..8070380,8067625..8068152,8061570..8067555,8061308..8061512,8060566..8061258,8058841..8060504,8058302..8058784,8056309..8058244,8054657..8056253,8054511..8054593)); ID=FBpp0079167; name=poe-PA; parent=FBgn0011230,FBtr0079545; dbxref=FlyBase:FBpp0079167,FlyBase_Annotation_IDs:CG14472-PA,GB_p…	1.5	8	0.059	DSAGIGSYLPSHMSLLAGK+EALILLLSPR+GLLGDATEEFVETLNNK+MLGNPYPSSEMGLGPLMR+NGALLLSFVK+WFDIPLTR
197	FBpp0078997|FBgn0026196|CG10206-PA|nop5-PA	1.0000	FBpp0078997 type=protein; loc=2L:complement(join(6917341..6918611,6916898..6917162)); ID=FBpp0078997; name=nop5-PA; parent=FBgn0026196,FBtr0079369; dbxref=FlyBase:FBpp0078997,FlyBase_Annotation_IDs:CG10206-PA,GB_protein:AAF52455.2,REFSEQ:NP_477412,GB_protein:AAF52455,FlyMine:FBpp0078997,modMine:FBpp0078997; MD5=927705a12a71536536d1eea6c514361a; length=511; release=r6.09; species=Dmel;	18.8	8	0.074	DNMATSDLSDILPEDVEEK+FNDTTEALAAATAAVEGK+KLEQVDNLYQEFETPEK+QKDEEVEAVEEAAAPEPEDQPTPAK+SEVFTYQPEADNTLNVK
188	FBpp0078640|FBgn0000299|CG4145-PC|Cg25C-PC FBpp0078641|FBgn0000299|CG4145-PB|Cg25C-PB FBpp0078642|FBgn0000299|CG4145-PA|Cg25C-PA	1.0000	FBpp0078640 type=protein; loc=2L:join(5030218..5030237,5030742..5030790,5030855..5031802,5031878..5032374,5032500..5033950,5034013..5034981,5035064..5036208,5036477..5036737); ID=FBpp0078640; name=Cg25C-PC; parent=FBgn0000299,FBtr0079001; dbxref=FlyBase:FBpp0078640,FlyBase_Annotation_IDs:CG4145-PC,GB_protein:AAN10520.1,REFSEQ:NP_723046,GB_protein:AAN10520; MD5=90fd819d7eb397ce044fb52b4f3eca12; le…	4.3	8	0.064	FPIDDSYDIVDSAGVAR+GATGLTGNDGPVGGR+GEPGISRPGPMGPPGLNGLQGEK+GLIGIQGER+TAGTAGSIQDSVK
181	FBpp0078464|FBgn0260462|CG12163-PB|CG12163-PB FBpp0078465|FBgn0260462|CG12163-PA|CG12163-PA	1.0000	FBpp0078464 type=protein; loc=3R:complement(join(5251424..5251531,5239492..5239619,5238454..5239197,5238213..5238394,5237891..5238156)); ID=FBpp0078464; name=CG12163-PB; parent=FBgn0260462,FBtr0078822; dbxref=FlyBase:FBpp0078464,FlyBase_Annotation_IDs:CG12163-PB,GB_protein:AAN13266.1,REFSEQ:NP_649521,GB_protein:AAN13266,FlyMine:FBpp0078464,modMine:FBpp0078464; MD5=07a2d49e566b86a8b443c32f8b91d0d2…	12.4	8	0.070	DIGGLEYEAEYPYK+KNLDHGVLVVGYGVSDYPNFHK+NLDHGVLVVGYGVSDYPNFHK+TLPYWIVK+TLSHVQVAGFVDLPK
153	FBpp0077424|FBgn0026479|CG3210-PA|Drp1-PA FBpp0307166|FBgn0026479|CG3210-PB|Drp1-PB	1.0000	FBpp0077424 type=protein; loc=2L:complement(join(2585170..2585271,2584257..2584401,2583534..2584198,2582867..2583318,2582466..2582811,2582174..2582402,2581898..2582109,2581782..2581838)); ID=FBpp0077424; name=Drp1-PA; parent=FBgn0026479,FBtr0077744; dbxref=FlyBase:FBpp0077424,FlyBase_Annotation_IDs:CG3210-PA,GB_protein:AAF51235.1,REFSEQ:NP_608694,GB_protein:AAF51235,FlyMine:FBpp0077424,modMine:FB…	15.1	8	0.073	DAALVPSLLK+DNLQSELVTHLYK+IVDVVTQLLR+RPLVLQLIYSPLDDR+VNIMATQFQSLLNSYGEDVSDK+VPVGDQPEDIEAQIK+YIENPNSIILAVTAANTDMATSEALK
126	FBpp0076224|FBgn0001225|CG4183-PA|Hsp26-PA FBpp0312157|FBgn0001225|CG4183-PB|Hsp26-PB	1.0000	FBpp0076224 type=protein; loc=3L:complement(9376562..9377188); ID=FBpp0076224; name=Hsp26-PA; parent=FBgn0001225,FBtr0076496; dbxref=FlyBase:FBpp0076224,FlyBase_Annotation_IDs:CG4183-PA,GB_protein:AAF50288.1,REFSEQ:NP_523997,GB_protein:AAF50288,FlyMine:FBpp0076224,modMine:FBpp0076224; MD5=d9d18be05b80bad86dd8e516c3ac0b55; length=208; release=r6.09; species=Dmel;;FBpp0312157 type=protein; loc=3L:c…	37.5	8	0.074	AEQVVSQLSSDGVLTVSIPKPQAVEDK+IIQIQQVGPAHLNVK+SPIYELGLGLHPHSR+VVDDSILVEGK+YVLPLGTQQR
124	FBpp0076200|FBgn0011327|CG3431-PA|Uch-L5-PA FBpp0306000|FBgn0011327|CG3431-PB|Uch-L5-PB	1.0000	FBpp0076200 type=protein; loc=3L:complement(join(9476772..9476847,9475794..9476692)); ID=FBpp0076200; name=Uch-L5-PA; parent=FBgn0011327,FBtr0076472; dbxref=FlyBase:FBpp0076200,FlyBase_Annotation_IDs:CG3431-PA,GB_protein:AAF50257.1,REFSEQ:NP_524003,GB_protein:AAF50257,FlyMine:FBpp0076200,modMine:FBpp0076200; MD5=cae52ea5882f2ce666e0dec8412e6a13; length=324; release=r6.09; species=Dmel;;FBpp030600…	30.9	8	0.066	EGPIDLGEIK+ILGENGQLMPIYEK+KDDDVYHFVGYMPIGGR+LLNPAPNAMDTEEDRQAEISSLR+LYELDGLR+NLEPIHGLIFLFK+SEQNWIDVVRPIIEK
113	FBpp0075561|FBgn0036372|CG10083-PA|Abp1-PA	1.0000	FBpp0075561 type=protein; loc=3L:complement(join(13485603..13485857,13485089..13485540,13484851..13485027,13484310..13484788,13484014..13484246)); ID=FBpp0075561; name=Abp1-PA; parent=FBgn0036372,FBtr0075819; dbxref=FlyBase:FBpp0075561,FlyBase_Annotation_IDs:CG10083-PA,GB_protein:AAF49805.1,REFSEQ:NP_648657,GB_protein:AAF49805,FlyMine:FBpp0075561,modMine:FBpp0075561; MD5=f5d3f97195be75c184c93bcb0…	20.3	8	0.073	ELNASVMQDFWK+INVFNQNQPQDAPVPSPPR+SNSLQSQSPDETTSSNETDTAVSQEQEEEVR+TAPGFANNLTDAER+VSVTVQQSQSVK+VVATGDGGVDELNEDLNSGK
112	FBpp0075517|FBgn0267795|CG32138-PA|CG32138-PA FBpp0075518|FBgn0267795|CG32138-PB|CG32138-PB FBpp0113065|FBgn0267795|CG32138-PC|CG32138-PC FBpp0306179|FBgn0267795|CG32138-PD|CG32138-PD	1.0000	FBpp0075517 type=protein; loc=3L:join(14054068..14054343,14061428..14061511,14065072..14065158,14065589..14067268,14067330..14067543,14067612..14067904,14068192..14068746,14068808..14068927,14069892..14070134); ID=FBpp0075517; name=CG32138-PA; parent=FBgn0267795,FBtr0075775; dbxref=FlyBase:FBpp0075517,FlyBase_Annotation_IDs:CG32138-PA,GB_protein:AAF49761.2,REFSEQ:NP_729954,GB_protein:AAF49761,REF…	8.4	8	0.072	AASVALENVVADVQELEK+AKFPELLNFESELYGTDK+FPELLNFESELYGTDK+KLGMPIDDVIAAIHSLDLK+SSLLHYIVATIR+YGFNMVIQHR+YKLPTLNWIALKPNQVR
106	FBpp0075119|FBgn0002284|CG4097-PA|Prosbeta6-PA	1.0000	FBpp0075119 type=protein; loc=3L:complement(join(16610230..16610318,16609536..16610154)); ID=FBpp0075119; name=Prosbeta6-PA; parent=FBgn0002284,FBtr0075360; dbxref=FlyBase:FBpp0075119,FlyBase_Annotation_IDs:CG4097-PA,GB_protein:AAF49435.1,REFSEQ:NP_524115,GB_protein:AAF49435,FlyMine:FBpp0075119,modMine:FBpp0075119; MD5=4b5675150c283e60863791308b0d6f4b; length=235; release=r6.09; species=Dmel;	43.0	8	0.063	AGGTAGTLLQPVLDNQIGHK+DIYTGDSVLINIITK+FFPYYVSNILAGIDNEGK+HPDFSPYESNGGSIVAIAGDDFAVIAADTR+TMTTEAVAQMLSIAMYNR
83	FBpp0074059|FBgn0061200|CG4453-PA|Nup153-PA FBpp0288862|FBgn0061200|CG4453-PC|Nup153-PC FBpp0309144|FBgn0061200|CG4453-PD|Nup153-PD	1.0000	FBpp0074059 type=protein; loc=X:join(16600155..16600313,16600380..16600895,16600954..16601198,16601376..16605786,16605850..16606008,16607933..16608000,16609005..16609098); ID=FBpp0074059; name=Nup153-PA; parent=FBgn0061200,FBtr0074284; dbxref=FlyBase:FBpp0074059,FlyBase_Annotation_IDs:CG4453-PA,GB_protein:AAF48628.3,GB_protein:AAF48628,REFSEQ:NP_573136,GB_protein:AAF48628,FlyMine:FBpp0074059,modM…	5.5	7	0.065	GLNYEEVALADNIAEHDLAAEDEQTR+ILNLLESYSTPLIDAK+LLSGSASNSGSASASSSPFYQGR+LLVPTMQQLLER+SLNIPFGGSSTATSYNNSLSSLPNHK
71	FBpp0073292|FBgn0028686|CG16916-PA|Rpt3-PA FBpp0312031|FBgn0028686|CG16916-PB|Rpt3-PB	1.0000	FBpp0073292 type=protein; loc=X:join(11125313..11125348,11125423..11125506,11125565..11126686); ID=FBpp0073292; name=Rpt3-PA; parent=FBgn0028686,FBtr0073436; dbxref=FlyBase:FBpp0073292,FlyBase_Annotation_IDs:CG16916-PA,GB_protein:AAF48001.1,REFSEQ:NP_572686,GB_protein:AAF48001,FlyMine:FBpp0073292,modMine:FBpp0073292; MD5=3ce20983cbcc98bbf3405ed68bf3a207; length=413; release=r6.09; species=Dmel;;F…	21.8	7	0.061	DAHSSLDELDMEDLYVR+EAVELPLTHFELYK+ELLKPSASVALHK+EYLHAQEEVK+ILLELLNQMDGFDQTTNVK+TLEFIEVQEEYIKDEQR
558a	sp|ALBU_BOVIN|	1.0000	sp ALBU_BOVIN	14.8	7	0.065	DAFLGSFLYEYSR+HLVDEPQNLIK+KVPQVSTPTLVEVSR+LGEYGFQNALIVR+LVNELTEFAK+RHPEYAVSVLLR+RHPYFYAPELLYYANK
517a	FBpp0087997|FBgn0033205|CG2064-PA|CG2064-PA	1.0000	FBpp0087997 type=protein; loc=2R:join(7665937..7666016,7666146..7666409,7666474..7666630,7666687..7666946,7667004..7667235); ID=FBpp0087997; name=CG2064-PA; parent=FBgn0033205,FBtr0088923; dbxref=FlyBase:FBpp0087997,FlyBase_Annotation_IDs:CG2064-PA,GB_protein:AAF59212.3,REFSEQ:NP_610310,GB_protein:AAF59212,FlyMine:FBpp0087997,modMine:FBpp0087997; MD5=537676c84560af5bb1952fb25f3b62c1; length=330; …	26.4	7	0.058	ELDLSSLDSIR+FFLKPMIWPLLK+GSINVADLNSEK+LHVLINNAGVMR+NWAFFQTNLVK+SGAQTSIYAALDPELK+VFIVTGANTGIGK
490b	FBpp0087502|FBgn0004907|CG17870-PD|14-3-3zeta-PD FBpp0087503|FBgn0004907|CG17870-PE|14-3-3zeta-PE FBpp0099540|FBgn0004907|CG17870-PJ|14-3-3zeta-PJ FBpp0305136|FBgn0004907|CG17870-PK|14-3-3zeta-PK FBpp0305137|FBgn0004907|CG17870-PL|14-3-3zeta-PL	1.0000	FBpp0087502 type=protein; loc=2R:join(10104348..10104409,10104717..10104830,10104941..10105067,10105702..10105825,10105941..10106104,10107467..10107622); ID=FBpp0087502; name=14-3-3zeta-PD; parent=FBgn0004907,FBtr0088414; dbxref=FlyBase_Annotation_IDs:CG17870-PD,FlyBase:FBpp0087502,GB_protein:AAM71060.1,REFSEQ:NP_476885,GB_protein:AAM71060; MD5=f196cab6a894ca73c510c5280d765fbc; length=248; releas…	20.6	7	0.046	DSTLIMQLLR+NLLSVAYK+NTVVDDSQTAYQDAFDISK+SVTETGVELSNEER
465a	FBpp0075175|FBgn0036623|CG4729-PA|CG4729-PA FBpp0075176|FBgn0036623|CG4729-PC|CG4729-PC FBpp0075177|FBgn0036623|CG4729-PB|CG4729-PB FBpp0300976|FBgn0036623|CG4729-PE|CG4729-PE	1.0000	FBpp0075175 type=protein; loc=3L:complement(join(16383927..16384107,16383331..16383866,16382382..16382739,16382072..16382157)); ID=FBpp0075175; name=CG4729-PA; parent=FBgn0036623,FBtr0075417; dbxref=FlyBase:FBpp0075175,FlyBase_Annotation_IDs:CG4729-PA,GB_protein:AAF49471.1,REFSEQ:NP_648888,GB_protein:AAF49471; MD5=5f3bd529f6c00aa6dbdf0c63493ff274; length=386; release=r6.09; species=Dmel;;FBpp0075…	11.9	7	0.065	DKIIDSFLETGSFFK+IIDSFLETGSFFK+TPATMLSLLHGK+VVFSYPDPTWLLLNAEGTR
413	FBpp0111584|FBgn0085436|CG34407-PC|Not1-PC FBpp0111585|FBgn0085436|CG34407-PD|Not1-PD FBpp0111586|FBgn0085436|CG34407-PE|Not1-PE FBpp0291332|FBgn0085436|CG34407-PF|Not1-PF FBpp0293496|FBgn0085436|CG34407-PG|Not1-PG FBpp0308486|FBgn0085436|CG34407-PH|Not1-PH	1.0000	FBpp0111584 type=protein; loc=2R:complement(join(9578185..9578289,9576178..9576384,9575588..9576115,9575070..9575532,9573787..9575007,9572918..9573700,9570214..9572783,9568985..9570156,9568563..9568922,9567978..9568086)); ID=FBpp0111584; name=Not1-PC; parent=FBgn0085436,FBtr0112672; dbxref=FlyBase:FBpp0111584,FlyBase_Annotation_IDs:CG34407-PC,REFSEQ:NP_001097242,GB_protein:ABV53739,FlyMine:FBpp01…	4.3	7	0.066	APVTFLSELR+FVDAQILTYQQER+GQQELLFVVPFVAK+IACATTEQIIRK+LYYFGVTALDR+SIANATNIDTLLVANQEEK+VGAAPATLYAVYSEFAR
399	FBpp0088490|FBgn0264855|CG4260-PA|AP-2alpha-PA FBpp0088945|FBgn0264855|CG4260-PB|AP-2alpha-PB	1.0000	FBpp0088490 type=protein; loc=2L:complement(join(413396..413459,412447..412658,411782..412237,411129..411718,410127..411060,409790..410073,409532..409736,409388..409465)); ID=FBpp0088490; name=AP-2alpha-PA; parent=FBgn0264855,FBtr0089488; dbxref=FlyBase:FBpp0088490,FlyBase_Annotation_IDs:CG4260-PA,GB_protein:AAF56103.2,REFSEQ:NP_476819,GB_protein:AAF56103,FlyMine:FBpp0088490,modMine:FBpp0088490; …	9.6	7	0.063	ESSILAVLK+FFEPTEMNAESFFAR+FINLFPEIR+LLQNYNPVTEEAGVR+SPAPLTSAAQNNALVNNSHSK+TQVPLTNFNPVLQWSAEDALK
346	FBpp0086061|FBgn0034246|CG6493-PA|Dcr-2-PA FBpp0309192|FBgn0034246|CG6493-PB|Dcr-2-PB	1.0000	FBpp0086061 type=protein; loc=2R:complement(join(17581406..17581426,17581215..17581345,17580916..17581093,17580169..17580476,17579416..17580112,17578795..17579352,17578554..17578728,17575395..17578495)); ID=FBpp0086061; name=Dcr-2-PA; parent=FBgn0034246,FBtr0086904; dbxref=FlyBase:FBpp0086061,FlyBase_Annotation_IDs:CG6493-PA,GB_protein:AAF57830.2,REFSEQ:NP_523778,GB_protein:AAF57830,FlyMine:FBpp0…	4.4	7	0.061	ENSYLVVPLILGAGEQK+GEFNMSTNVDVPK+IVTQWYANYDKPMLVTK+NVDPLGNVIPTEDIEEPK+VVGLTGVLIK
345	FBpp0086051|FBgn0034259|CG6459-PA|P32-PA	1.0000	FBpp0086051 type=protein; loc=2R:complement(join(17672330..17672534,17671865..17672209,17671565..17671806)); ID=FBpp0086051; name=P32-PA; parent=FBgn0034259,FBtr0086892; dbxref=FlyBase:FBpp0086051,FlyBase_Annotation_IDs:CG6459-PA,GB_protein:AAF57817.1,REFSEQ:NP_611243,GB_protein:AAF57817,FlyMine:FBpp0086051,modMine:FBpp0086051; MD5=bef56890b401cb5fddef68e68cae796b; length=263; release=r6.09; spec…	37.3	7	0.063	ELVEFLTEEIVAER+LSDLATAHEHTSYIGLLEK+LTGADVELTK+SKPQFEVDIIK+TVPSTLDGFAVK+VVVSFNVNHTVDSEEEPEINPNADKPDLGEMR
314	FBpp0084666|FBgn0039580|CG1345-PA|Gfat2-PA	1.0000	FBpp0084666 type=protein; loc=3R:complement(join(28337870..28339546,28337293..28337667)); ID=FBpp0084666; name=Gfat2-PA; parent=FBgn0039580,FBtr0085297; dbxref=FlyBase:FBpp0084666,FlyBase_Annotation_IDs:CG1345-PA,GB_protein:AAF56785.1,REFSEQ:NP_651617,GB_protein:AAF56785,FlyMine:FBpp0084666,modMine:FBpp0084666; MD5=8fd2d592c025067320afb4dd97552607; length=683; release=r6.09; species=Dmel;	13.5	7	0.061	GQDYSLPIDTHIGIAHTR+LEIIDGLSQLDEHIR+LNSQVQQLAK+QEVLDLLLQGLK+SDEDNSFVVVHNGIITNYK+SRQEVLDLLLQGLK+WATHGVPSEVNSHPQR
275	FBpp0082353|FBgn0262955|CG3180-PA|RpII140-PA FBpp0310926|FBgn0262955|CG3180-PB|RpII140-PB	1.0000	FBpp0082353 type=protein; loc=3R:join(14125947..14125968,14126096..14128264,14128340..14129274,14129334..14129738); ID=FBpp0082353; name=RpII140-PA; parent=FBgn0262955,FBtr0082892; dbxref=FlyBase:FBpp0082353,FlyBase_Annotation_IDs:CG3180-PA,GB_protein:AAF55024.1,REFSEQ:NP_476706,GB_protein:AAF55024,FlyMine:FBpp0082353,modMine:FBpp0082353; MD5=e111e1ececb7182e141885833544dc9b; length=1176; release…	7.6	7	0.064	GEIGDATPFNDAVNVQK+IIAILPYIK+ISTFLQEYGYHLR+IVEDSPAIELQAEAQHTSGEVETPPR+LLFQELMSMNIAPR+QEIPIMIVFR
266	FBpp0081862|FBgn0037894|CG5252-PA|Ranbp9-PA FBpp0312218|FBgn0037894|CG5252-PD|Ranbp9-PD	1.0000	FBpp0081862 type=protein; loc=3R:join(11412694..11412832,11412915..11413559,11413614..11414032,11414091..11414642,11414702..11415490,11415548..11416060); ID=FBpp0081862; name=Ranbp9-PA; parent=FBgn0037894,FBtr0082386; dbxref=FlyBase:FBpp0081862,FlyBase_Annotation_IDs:CG5252-PA,GB_protein:AAF54632.1,REFSEQ:NP_650068,GB_protein:AAF54632,FlyMine:FBpp0081862,modMine:FBpp0081862; MD5=59926746a270deedc…	8.7	7	0.062	ELGPVVIPEVYR+ETNYQGDIADNLQK+LFEYGVATQDNR+QDIALDVLNTIVR+VLISEYQHFQEGK+WVTIPALVK+YTEDPYVLETVQDLIK
249	FBpp0081088|FBgn0011020|CG10061-PA|Sas-4-PA	1.0000	FBpp0081088 type=protein; loc=3R:join(7151408..7153252,7153304..7154164); ID=FBpp0081088; name=Sas-4-PA; parent=FBgn0011020,FBtr0081569; dbxref=GB_protein:AAF54053.1,FlyBase:FBpp0081088,FlyBase_Annotation_IDs:CG10061-PA,GB_protein:AAF54053.2,REFSEQ:NP_649701,GB_protein:AAF54053,FlyMine:FBpp0081088,modMine:FBpp0081088; MD5=2412042b597564c9ddc27a43008a7642; length=901; release=r6.09; species=Dmel;	14.5	7	0.060	FSDSNDTHEYSDATSLNDGSNIQLFEQFK+IQAEIYLHDER+KTPYALDESYASSSSVESEEVQPPVTAPK+LAADPDEHEPEISMADPQPAKPK+SPPNPAPPPAPKPSAQLDDLNEQR+VADDSDHIVVTQQVR
199	FBpp0079118|FBgn0025687|CG7144-PA|LKRSDH-PA FBpp0310050|FBgn0025687|CG7144-PB|LKRSDH-PB	1.0000	FBpp0079118 type=protein; loc=2L:complement(join(7795775..7795834,7795510..7795653,7794592..7794768,7794148..7794526,7793509..7794083,7792175..7793330,7791939..7792115,7791758..7791876)); ID=FBpp0079118; name=LKRSDH-PA; parent=FBgn0025687,FBtr0079495; dbxref=FlyBase:FBpp0079118,FlyBase_Annotation_IDs:CG7144-PA,GB_protein:AAF52559.2,REFSEQ:NP_609150,GB_protein:AAF52559,FlyMine:FBpp0079118,modMine:…	9.9	7	0.061	AQESNMPLLDAILEK+GVLLPFTPDIYRPMLQR+IGDVDGIESLGLLDDTPVVK+LNTPLDTLSHYLSK+MILDGEIQER+SLDFLPGFALEGFPNR
170	FBpp0078134|FBgn0000100|CG7490-PA|RpLP0-PA FBpp0306232|FBgn0000100|CG7490-PB|RpLP0-PB	1.0000	FBpp0078134 type=protein; loc=3L:join(22076288..22076341,22076416..22077315); ID=FBpp0078134; name=RpLP0-PA; parent=FBgn0000100,FBtr0078481; dbxref=FlyBase:FBpp0078134,FlyBase_Annotation_IDs:CG7490-PA,GB_protein:AAF51807.1,REFSEQ:NP_524211,GB_protein:AAF51807,FlyMine:FBpp0078134,modMine:FBpp0078134; MD5=86e1796e988a2ee9e406941fb4905ecb; length=317; release=r6.09; species=Dmel;;FBpp0306232 type=pr…	26.5	7	0.060	APARPGAIAPLHVIIPAQNTGLGPEK+FAAAASASAAPAAGGATEK+GTIEIINDVPILKPGDK+TSFFQALSIPTK+VVELFDEFPK
150	FBpp0077343|FBgn0283427|CG3523-PA|FASN1-PA FBpp0307371|FBgn0283427|CG3523-PC|FASN1-PC	1.0000	FBpp0077343 type=protein; loc=2L:join(3059908..3060142,3060230..3066957,3067020..3067115,3067184..3067327,3067389..3067502); ID=FBpp0077343; name=FASN1-PA; parent=FBgn0283427,FBtr0077659; dbxref=FlyBase:FBpp0077343,FlyBase_Annotation_IDs:CG3523-PA,GB_protein:AAF51148.1,REFSEQ:NP_608748,GB_protein:AAF51148,FlyMine:FBpp0077343,modMine:FBpp0077343; MD5=9f4009e754fc5c6e0b33d332338f2293; length=2438; …	5.1	7	0.053	EEQVETGLPVQWYSDINVIK+FAELMSNEITQPVETIK+LFAAGAQPQVLTLVRPISYPVGR+RLEVPAYGLQYTEAVPSDSLESAAK+TGAVVPLPTSVFNDQQVEQAFR+YQFVPNINTTDLNENSEK
147	FBpp0077147|FBgn0027609|CG15437-PA|morgue-PA	1.0000	FBpp0077147 type=protein; loc=2L:complement(join(4444464..4444607,4443070..4444401)); ID=FBpp0077147; name=morgue-PA; parent=FBgn0027609,FBtr0077457; dbxref=FlyBase:FBpp0077147,FlyBase_Annotation_IDs:CG15437-PA,GB_protein:AAF51013.1,REFSEQ:NP_608833,GB_protein:AAF51013,FlyMine:FBpp0077147,modMine:FBpp0077147; MD5=a5093a958c95bddc9c49d62c7a82ea95; length=491; release=r6.09; species=Dmel;	13.6	7	0.063	AINPFLLPIK+GEANLLNSYESEGISAIPLDR+GQDAQEADPQLGDREPGNVMR+WPLFDSLADNPNWYR
14	FBpp0070589|FBgn0029687|CG5014-PB|Vap-33A-PB FBpp0089169|FBgn0029687|CG5014-PA|Vap-33A-PA FBpp0089170|FBgn0029687|CG5014-PC|Vap-33A-PC FBpp0309607|FBgn0029687|CG5014-PE|Vap-33A-PE	1.0000	FBpp0070589 type=protein; loc=X:join(3949650..3949713,3951415..3951567,3951636..3951745,3951829..3952041,3952108..3952221,3952767..3952922); ID=FBpp0070589; name=Vap-33A-PB; parent=FBgn0029687,FBtr0070616; dbxref=FlyBase:FBpp0070589,FlyBase_Annotation_IDs:CG5014-PB,GB_protein:AAF45909.1,REFSEQ:NP_570087,GB_protein:AAF45909; MD5=d7ab69e9fd084fa9c676527e13d4d5ee; length=269; release=r6.09; species=…	39.6	7	0.059	DLEPEQLMDAK+FKPSNLLETSESLDLLSGEIK+FMVQSVLAPMDADLSDLNK+FVGPFTRPVVTIMTLR+NNSALPLVFK+SLFDLPLTIEPEHELR
98	FBpp0074825|FBgn0000261|CG6871-PA|Cat-PA	1.0000	FBpp0074825 type=protein; loc=3L:join(18822786..18822842,18826338..18827258,18827356..18827898); ID=FBpp0074825; name=Cat-PA; parent=FBgn0000261,FBtr0075058; dbxref=FlyBase_Annotation_IDs:CG6871-PA,FlyBase:FBpp0074825,GB_protein:AAF49228.1,REFSEQ:NP_536731,GB_protein:AAF49228,FlyMine:FBpp0074825,modMine:FBpp0074825; MD5=51c180f836ffa8819f760a2c7e45d62a; length=506; release=r6.09; species=Dmel;	8.9	6	0.053	GPILLQDVNFLDEMSHFDR+NYFAEVEQIAFSPAHLVPGVEPSPDK
92	FBpp0074519|FBgn0031057|CG14224-PA|Ubqn-PA FBpp0309477|FBgn0031057|CG14224-PB|Ubqn-PB	1.0000	FBpp0074519 type=protein; loc=X:join(19684001..19684096,19684440..19685910,19685990..19686066); ID=FBpp0074519; name=Ubqn-PA; parent=FBgn0031057,FBtr0074750; dbxref=FlyBase:FBpp0074519,FlyBase_Annotation_IDs:CG14224-PA,GB_protein:AAF49003.1,REFSEQ:NP_608344,GB_protein:AAF49003,FlyMine:FBpp0074519,modMine:FBpp0074519; MD5=3897ea93189b34cb09c0452404194680; length=547; release=r6.09; species=Dmel;;F…	13.2	6	0.052	FEAEPEQLVLIFAGK+LLSSSPLMSNNPALQEQVR+MQNELLNNGDMLR+NPFAGLVDGGGSGAGNNPQQGTENR
87	FBpp0074215|FBgn0024238|CG8649-PA|Fim-PA FBpp0074216|FBgn0024238|CG8649-PC|Fim-PC FBpp0074217|FBgn0024238|CG8649-PD|Fim-PD	1.0000	FBpp0074215 type=protein; loc=X:complement(join(17301360..17301434,17287927..17289037,17287256..17287534,17286937..17287190,17286673..17286876)); ID=FBpp0074215; name=Fim-PA; parent=FBgn0024238,FBtr0074441; dbxref=FlyBase:FBpp0074215,FlyBase_Annotation_IDs:CG8649-PA,GB_protein:AAF48722.1,REFSEQ:NP_523385,GB_protein:AAF48722,FlyMine:FBpp0074215,modMine:FBpp0074215; MD5=198e21e4dbed9eee868a50063764…	8.1	6	0.053	IVIDLIDAIK+NFNDPAIADGK+QIAGNDADVNLDALR+VYALPEDITEVKPK
74	FBpp0073513|FBgn0015024|CG2028-PB|CkIalpha-PB FBpp0073515|FBgn0015024|CG2028-PA|CkIalpha-PA FBpp0289609|FBgn0015024|CG2028-PD|CkIalpha-PD FBpp0309354|FBgn0015024|CG2028-PE|CkIalpha-PE FBpp0311372|FBgn0015024|CG2028-PF|CkIalpha-PF FBpp0311373|FBgn0015024|CG2028-PG|CkIalpha-PG	1.0000	FBpp0073513 type=protein; loc=X:join(12655238..12655316,12655378..12656152,12656334..12656493); ID=FBpp0073513; name=CkIalpha-PB; parent=FBgn0015024,FBtr0073680; dbxref=FlyBase:FBpp0073513,FlyBase_Annotation_IDs:CG2028-PB,GB_protein:AAF48193.1,REFSEQ:NP_511140,GB_protein:AAF48193; MD5=813ec1f06c30bf507c63b29c590893e9; length=337; release=r6.09; species=Dmel;;FBpp0073515 type=protein; loc=X:join(1…	15.7	6	0.050	DIKPDNFLMGIGR+LFLIDFGLAK+RDDMESLGYVMMYFNR+YASINAHLGIEQSR
548a	FBpp0291790|FBgn0261547|CG42665-PD|Exn-PD FBpp0291791|FBgn0261547|CG42665-PE|Exn-PE	1.0000	FBpp0291790 type=protein; loc=3L:join(16980681..16983862,16985236..16985339,16991014..16991261,16991324..16992298,16992360..16992549,16992617..16993638,16993709..16993913,16993978..16994141); ID=FBpp0291790; name=Exn-PD; parent=FBgn0261547,FBtr0302650; dbxref=FlyBase_Annotation_IDs:CG42665-PD,FlyBase:FBpp0291790,REFSEQ:NP_001189123,GB_protein:ADV37559; MD5=cfcd2f2729a1ed2b3a15f5a32b468ce3; length…	2.8	6	0.054	ILDALEAVDLK+LPLLIDAVFSK+LPPGSVGIPELAIVSEELK+VLNPLNDVTTADGER
532a	FBpp0099974|FBgn0260439|CG17291-PA|Pp2A-29B-PA FBpp0099975|FBgn0260439|CG17291-PB|Pp2A-29B-PB FBpp0293227|FBgn0260439|CG17291-PC|Pp2A-29B-PC	1.0000	FBpp0099974 type=protein; loc=2L:join(8366311..8366394,8367096..8367249,8367312..8367730,8367797..8367871,8367931..8368696,8368758..8369030,8369716..8369720); ID=FBpp0099974; name=Pp2A-29B-PA; parent=FBgn0260439,FBtr0005088; dbxref=FlyBase_Annotation_IDs:CG17291-PA,FlyBase:FBpp0099974,GB_protein:AAF52650.2,REFSEQ:NP_001027227,GB_protein:AAF52650,FlyMine:FBpp0099974,modMine:FBpp0099974; MD5=c07243…	11.0	6	0.055	HFAAQAIAGIAAA+SDLIPNFVQLAQDDQDSVR+TVAAEHSAQDLEIHVVPTLQR+VDLVPAFQYLLK
529a	FBpp0089277|FBgn0003392|CG18102-PG|shi-PG FBpp0089280|FBgn0003392|CG18102-PF|shi-PF FBpp0290809|FBgn0003392|CG18102-PJ|shi-PJ FBpp0290810|FBgn0003392|CG18102-PK|shi-PK FBpp0290811|FBgn0003392|CG18102-PL|shi-PL FBpp0305866|FBgn0003392|CG18102-PN|shi-PN FBpp0309359|FBgn0003392|CG18102-PP|shi-PP	1.0000	FBpp0089277 type=protein; loc=X:join(15893005..15893150,15894693..15894766,15894835..15895591,15895662..15895778,15895846..15896074,15896147..15896304,15896366..15896472,15897102..15897295,15898955..15899074,15901544..15901747,15901823..15901916,15901978..15902117,15902190..15902332,15905774..15905924); ID=FBpp0089277; name=shi-PG; parent=FBgn0003392,FBtr0074124; dbxref=FlyBase:FBpp0089277,GB_pro…	10.6	6	0.054	AMLQMIQQLQSDFER+FMLPLDGLK+GQVNQAVGQAAINELSNAFSSR+VAIGDQPVDIEQQIK+VGLFTPDMAFEAIVK+VSGAVGGAIVQQSGANR
50	FBpp0072097|FBgn0011726|CG4254-PA|tsr-PA	1.0000	FBpp0072097 type=protein; loc=2R:complement(join(24046666..24046668,24044992..24045182,24044814..24044919,24044604..24044750)); ID=FBpp0072097; name=tsr-PA; parent=FBgn0011726,FBtr0072188; dbxref=FlyBase:FBpp0072097,FlyBase_Annotation_IDs:CG4254-PA,GB_protein:AAF47146.1,REFSEQ:NP_477034,GB_protein:AAF47146,FlyMine:FBpp0072097,modMine:FBpp0072097; MD5=02b1c8e7700742cac8cd399509394e00; length=148; …	36.5	6	0.055	MLYSSSFDALKK+NAEYDQFLEDIQK+QIDVETVADR+YIQATDLSEASR+YVIFYIR
473a	FBpp0077824|FBgn0002121|CG2671-PB|l(2)gl-PB FBpp0077825|FBgn0002121|CG2671-PD|l(2)gl-PD FBpp0077826|FBgn0002121|CG2671-PE|l(2)gl-PE FBpp0077827|FBgn0002121|CG2671-PF|l(2)gl-PF FBpp0077828|FBgn0002121|CG2671-PC|l(2)gl-PC FBpp0077829|FBgn0002121|CG2671-PA|l(2)gl-PA FBpp0297544|FBgn0002121|CG2671-PG|l(2)gl-PG FBpp0297545|FBgn0002121|CG2671-PH|l(2)gl-PH FBpp0297546|FBgn0002121|CG2671-PI|l(2)gl-PI FBp…	1.0000	FBpp0077824 type=protein; loc=2L:complement(join(19885..19944,14933..15711,13683..14874,13520..13625,12286..12928,11779..12221,11410..11518,11215..11344)); ID=FBpp0077824; name=l(2)gl-PB; parent=FBgn0002121,FBtr0078166; dbxref=GB_protein:AAG22256.2,FlyBase:FBpp0077824,FlyBase_Annotation_IDs:CG2671-PB,REFSEQ:NP_722583,GB_protein:AAG22256,FlyMine:FBpp0077824,modMine:FBpp0077824; MD5=baf9ead682f4dc9…	7.5	6	0.044	APYLHSVHASAVTCNYLASEVVQSVYESILR+LNPGAIESIR+NTTETSTSSVVIK+SHGDGEADPNISGSLAVSR+VLIASEEQFK
462a	FBpp0074963|FBgn0004401|CG6143-PB|Pep-PB FBpp0089253|FBgn0004401|CG6143-PC|Pep-PC FBpp0293516|FBgn0004401|CG6143-PD|Pep-PD	1.0000	FBpp0074963 type=protein; loc=3L:complement(join(17643979..17643986,17643363..17643726,17641026..17641255,17638505..17640053)); ID=FBpp0074963; name=Pep-PB; parent=FBgn0004401,FBtr0075199; dbxref=FlyBase:FBpp0074963,FlyBase_Annotation_IDs:CG6143-PB,GB_protein:AAF49319.3,REFSEQ:NP_524858,GB_protein:AAF49319,FlyMine:FBpp0074963,modMine:FBpp0074963; MD5=19816eddca9ef235f71f1c63d498b93d; length=716; …	7.4	6	0.055	AAAPAAVASPAAAATSADASPSPAK+IDYDTHLLSAEHLK+NQNPPSLLDLPR
458b	FBpp0292449|FBgn0261836|CG42768-PG|Msp300-PG FBpp0304679|FBgn0261836|CG42768-PM|Msp300-PM	1.0000	FBpp0292449 type=protein; loc=2L:join(5154579..5155217,5155322..5155534,5155589..5155849,5158455..5185964,5187607..5187717,5188117..5188281,5188342..5195460,5195979..5196284,5197867..5198124,5199343..5202302,5203116..5203742,5204451..5204592,5204836..5204903,5205104..5205347); ID=FBpp0292449; name=Msp300-PG; parent=FBgn0261836,FBtr0303387; dbxref=FlyBase_Annotation_IDs:CG42768-PG,FlyBase:FBpp0292…	1.9	6	0.042	DVTLLPTTVVTSLDVIK+EHPVFQPSSQQPTPVR+EPSPAFSEVPSDTSTTSSQIDGAIIK+IIKRVVIIDGK+KLQDAQQHVQQADNLAQEAK+KTTTDNVVESAVDISVPSK+VTIQYENVFSDSAPK
433	FBpp0302537|FBgn0263740|CG43665-PB|eIF-2gamma-PB FBpp0302538|FBgn0263740|CG43665-PC|eIF-2gamma-PC FBpp0307983|FBgn0263740|CG43665-PD|eIF-2gamma-PD	1.0000	FBpp0302537 type=protein; loc=3R:complement(join(15263282..15263347,15262547..15262721,15259450..15259686,15258510..15259383,15258367..15258442)); ID=FBpp0302537; name=eIF-2gamma-PB; parent=FBgn0263740,FBtr0310386; dbxref=FlyBase:FBpp0302537,FlyBase_Annotation_IDs:CG43665-PB,REFSEQ:NP_731993,GB_protein:AAF55153; MD5=ab5df4d5c73143be53d760bf73070cfe; length=475; release=r6.09; species=Dmel;;FBpp03…	18.0	6	0.046	FVQGTVAEGAPIIPISAQLK+GGVAGGSILSGVLK+IVSLFAEQNELQYAVPGGLIGVGTK+LIGWGQIFGGK+VGQEIEVRPGVVTK
432	FBpp0293948|FBgn0028685|CG3455-PB|Rpt4-PB	1.0000	FBpp0293948 type=protein; loc=X:complement(join(6291015..6291123,6290839..6290958,6290055..6290775,6289785..6289925,6289619..6289721)); ID=FBpp0293948; name=Rpt4-PB; parent=FBgn0028685,FBtr0305495; dbxref=REFSEQ:NP_572308,GB_protein:AAF46146,FlyBase:FBpp0293948,FlyBase_Annotation_IDs:CG3455-PB; MD5=8bf62554d9602ab58f44205d0ae8cee7; length=397; release=r6.09; species=Dmel;	14.1	6	0.054	ALQSVGQIVGEVLK+EVDPLVYNMSHEDPGDVTYSAIGGLTDQIR+KIEIPLPNEQAR
410	FBpp0110147|FBgn0052699|CG32699-PB|LPCAT-PB	1.0000	FBpp0110147 type=protein; loc=X:complement(join(9579482..9579682,9574901..9575046,9574347..9574832,9574132..9574269,9573579..9573855,9573404..9573505,9573185..9573326,9573008..9573117)); ID=FBpp0110147; name=LPCAT-PB; parent=FBgn0052699,FBtr0110850; dbxref=FlyBase:FBpp0110147,FlyBase_Annotation_IDs:CG32699-PB,REFSEQ:NP_001036265,GB_protein:ABI30972,FlyMine:FBpp0110147,modMine:FBpp0110147; MD5=649…	9.6	6	0.053	FKPGAFYPGVPVQPVLLK+IINYAQPIYVQR+IPFPGDIVEIER+NSDLLTFLR
407	FBpp0099787|FBgn0086690|CG33957-PC|Plp-PC FBpp0297119|FBgn0086690|CG33957-PD|Plp-PD FBpp0297121|FBgn0086690|CG33957-PF|Plp-PF FBpp0306064|FBgn0086690|CG33957-PG|Plp-PG FBpp0306065|FBgn0086690|CG33957-PH|Plp-PH FBpp0306066|FBgn0086690|CG33957-PJ|Plp-PJ FBpp0306067|FBgn0086690|CG33957-PK|Plp-PK FBpp0306068|FBgn0086690|CG33957-PL|Plp-PL FBpp0306069|FBgn0086690|CG33957-PM|Plp-PM FBpp0306070|FBgn00866…	1.0000	FBpp0099787 type=protein; loc=3L:complement(join(15071980..15072033,15069932..15070633,15067678..15069833,15067502..15067612,15066672..15066978)); ID=FBpp0099787; name=Plp-PC; parent=FBgn0086690,FBtr0099993; dbxref=FlyBase_Annotation_IDs:CG33957-PC,FlyBase:FBpp0099787,GB_protein:AAZ83990.1,REFSEQ:NP_001027573,GB_protein:AAZ83990,FlyMine:FBpp0099787,modMine:FBpp0099787; MD5=396d36d08d31e7ca0763cd3…	8.7	6	0.050	EKELQASQQEASQISSPSGAAGK+ELLNQLEALR+ELNYSAQLDSNILK+LETALDAEDELHK+TLSDIGSITEFPEPDVER+VHELQGEVQNLYEQLAAR
388	FBpp0087972|FBgn0029093|CG1548-PA|cathD-PA	1.0000	FBpp0087972 type=protein; loc=2R:complement(join(7822549..7823466,7822225..7822485)); ID=FBpp0087972; name=cathD-PA; parent=FBgn0029093,FBtr0088898; dbxref=FlyBase:FBpp0087972,FlyBase_Annotation_IDs:CG1548-PA,GB_protein:AAF59186.1,REFSEQ:NP_652013,GB_protein:AAF59186,FlyMine:FBpp0087972,modMine:FBpp0087972; MD5=fbe176b5e485f5702cfdc5f320281c69; length=392; release=r6.09; species=Dmel;	20.7	6	0.056	DPASPEGGEIIFGGSDPNHYTGEFTYLPVTR+DQTFAEALSEPGLVFVAAK+FDGILGLGYNSISVDK+VVFDTGSSNLWVPSK
380	FBpp0087583|FBgn0023143|CG1782-PA|Uba1-PA FBpp0308600|FBgn0023143|CG1782-PC|Uba1-PC	1.0000	FBpp0087583 type=protein; loc=2R:complement(join(9692282..9693040,9689982..9691703,9689611..9689919,9688768..9689553)); ID=FBpp0087583; name=Uba1-PA; parent=FBgn0023143,FBtr0088499; dbxref=FlyBase:FBpp0087583,FlyBase_Annotation_IDs:CG1782-PA,GB_protein:AAF58910.2,REFSEQ:NP_477310,GB_protein:AAF58910,FlyMine:FBpp0087583,modMine:FBpp0087583; MD5=9f5acad33cb62c2cc70fb20052911d64; length=1191; releas…	8.0	6	0.052	IETNEAAAAASANNFDDGELDQDRVDK+ITVLGPYTFSIGDTSK+LPGIQPLEILDSIK+LPGIQPLEILDSIKK+TISFKPLAQATEEPEFLISDFAK
351	FBpp0086110|FBgn0034223|CG6522-PA|Tes-PA	1.0000	FBpp0086110 type=protein; loc=2R:complement(join(17468773..17469067,17468059..17468702,17467075..17467993,17466420..17467012)); ID=FBpp0086110; name=Tes-PA; parent=FBgn0034223,FBtr0086954; dbxref=FlyBase:FBpp0086110,FlyBase_Annotation_IDs:CG6522-PA,GB_protein:AAF57858.1,REFSEQ:NP_611215,GB_protein:AAF57858,FlyMine:FBpp0086110,modMine:FBpp0086110; MD5=3f93b1202c73d5a7ccc4674736e60d6d; length=816; …	15.9	6	0.055	ALASQPVQLEWVPPNAAPDVVTDYMEK+APSSVVISNIPAPVASLAELR+LGTAQIPVAGSDAALK+LGTAQIPVAGSDAALKR+LLGISKPALLSLVTHGIVYDK+LNHAQVEHVAPALMPTQEAQQTWQSLGLMPVADDTLNELLANPK
348	FBpp0086094|FBgn0034230|CG4853-PA|CG4853-PA FBpp0086095|FBgn0034230|CG4853-PB|CG4853-PB FBpp0309191|FBgn0034230|CG4853-PC|CG4853-PC	1.0000	FBpp0086094 type=protein; loc=2R:join(17514738..17515529,17515585..17516322,17516385..17516528,17516585..17516790,17516855..17517104); ID=FBpp0086094; name=CG4853-PA; parent=FBgn0034230,FBtr0086938; dbxref=GB_protein:AAF57849.1,FlyBase:FBpp0086094,FlyBase_Annotation_IDs:CG4853-PA,GB_protein:AAF57849.2,REFSEQ:NP_725689,GB_protein:AAF57849; MD5=ba7ccecd455166bb16787507a5f9318a; length=709; release=…	8.5	6	0.055	AALLEGQMPSVEHLNQLLFR+GLAAFLDGIPQALAQK+TTSNSTFASQATDSDERPVDPLGR
343	FBpp0085947|FBgn0266420|CG5581-PA|Ote-PA	1.0000	FBpp0085947 type=protein; loc=2R:complement(18275805..18277079); ID=FBpp0085947; name=Ote-PA; parent=FBgn0266420,FBtr0086768; dbxref=FlyBase:FBpp0085947,FlyBase_Annotation_IDs:CG5581-PA,GB_protein:AAF57722.3,REFSEQ:NP_476664,GB_protein:AAF57722,FlyMine:FBpp0085947,modMine:FBpp0085947; MD5=3547adbeee0a701f23aeb5504bafcdde; length=424; release=r6.09; species=Dmel;	18.6	6	0.046	ETLAPAPGAPSAPAAASTPVDKLDGNK+SYDYASNPAPGR+TLASGNAGSGSLGYEPR+TYANELSDDTDSKEDQYESTFAR
326	FBpp0085254|FBgn0032956|CG1512-PA|Cul2-PA FBpp0085255|FBgn0032956|CG1512-PB|Cul2-PB	1.0000	FBpp0085254 type=protein; loc=2L:join(21659154..21659272,21659840..21660064,21660123..21661200,21661348..21661465,21661530..21661636,21662084..21662452,21662518..21662631,21662689..21662820); ID=FBpp0085254; name=Cul2-PA; parent=FBgn0032956,FBtr0085899; dbxref=GB_protein:AAF57224.3,FlyBase:FBpp0085254,FlyBase_Annotation_IDs:CG1512-PA,REFSEQ:NP_724352,GB_protein:AAF57224; MD5=111ab9f95c41e5591549c…	10.6	6	0.052	HNALIQEVLSLSK+LLNASSENLAGETR+LTNNITIFK+LYMIEYLSSELVR+RLIHEQSQSMDAEEGMINR+SELITTFLDHIK
322	FBpp0085054|FBgn0028646|CG2139-PC|aralar1-PC FBpp0085055|FBgn0028646|CG2139-PB|aralar1-PB FBpp0085056|FBgn0028646|CG2139-PA|aralar1-PA FBpp0085057|FBgn0028646|CG2139-PD|aralar1-PD FBpp0297541|FBgn0028646|CG2139-PE|aralar1-PE FBpp0303322|FBgn0028646|CG2139-PF|aralar1-PF	1.0000	FBpp0085054 type=protein; loc=3R:complement(join(30455651..30455716,30449807..30449959,30449046..30449208,30448896..30448987,30448635..30448829,30448346..30448569,30447412..30447578,30447230..30447348,30446564..30447173,30446205..30446503)); ID=FBpp0085054; name=aralar1-PC; parent=FBgn0028646,FBtr0085692; dbxref=FlyBase:FBpp0085054,FlyBase_Annotation_IDs:CG2139-PC,GB_protein:AAF57048.1,REFSEQ:NP_…	8.5	6	0.054	ELGLFGLYK+FGLYLPR+IPFSLDGPFIK+SKDPAGTGFISPLDFQDIIVNVK+TAFQLFDR
319	FBpp0084843|FBgn0260990|CG1973-PA|yata-PA FBpp0305956|FBgn0260990|CG1973-PB|yata-PB	1.0000	FBpp0084843 type=protein; loc=3R:join(29749791..29750168,29750228..29750451,29750512..29750917,29750981..29751623,29751694..29751858,29751924..29752069,29752139..29752267,29752329..29752731,29752830..29752957); ID=FBpp0084843; name=yata-PA; parent=FBgn0260990,FBtr0085477; dbxref=FlyBase:FBpp0084843,FlyBase_Annotation_IDs:CG1973-PA,GB_protein:AAF56933.1,REFSEQ:NP_651722,GB_protein:AAF56933,FlyMine…	6.6	6	0.056	HPSILQYLDSLETDK+IPVTLEVYDSPEK+LNYNNLNVEVLR+MLYVATEAVDPLGTYFSK
297	FBpp0083705|FBgn0039026|CG7029-PA|CG7029-PA FBpp0112182|FBgn0039026|CG7029-PC|CG7029-PC FBpp0112183|FBgn0039026|CG7029-PD|CG7029-PD FBpp0301740|FBgn0039026|CG7029-PF|CG7029-PF FBpp0301741|FBgn0039026|CG7029-PG|CG7029-PG FBpp0310701|FBgn0039026|CG7029-PI|CG7029-PI	1.0000	FBpp0083705 type=protein; loc=3R:join(22784763..22785423,22787006..22788517,22788579..22788768,22789493..22792000,22792258..22792599,22792658..22792679); ID=FBpp0083705; name=CG7029-PA; parent=FBgn0039026,FBtr0084312; dbxref=FlyBase:FBpp0083705,FlyBase_Annotation_IDs:CG7029-PA,GB_protein:AAO41591.1,REFSEQ:NP_788719,GB_protein:AAO41591,FlyMine:FBpp0083705,modMine:FBpp0083705; MD5=820041bfc5fa972b1…	5.4	6	0.048	NLDANLAEVDMESFR+QAPIYVIYPNYALPDLGFVK+YFQGQQTQTDEASSSGSSQQPSSGYR+YSLAGATTPTSTTPTSAR
273	FBpp0082319|FBgn0263396|CG16901-PA|sqd-PA FBpp0082320|FBgn0263396|CG16901-PB|sqd-PB FBpp0082321|FBgn0263396|CG16901-PC|sqd-PC FBpp0301102|FBgn0263396|CG16901-PE|sqd-PE	1.0000	FBpp0082319 type=protein; loc=3R:complement(join(13645753..13645919,13643169..13643209,13642829..13643103,13642512..13642755,13642189..13642427)); ID=FBpp0082319; name=sqd-PA; parent=FBgn0263396,FBtr0082854; dbxref=FlyBase:FBpp0082319,FlyBase_Annotation_IDs:CG16901-PA,GB_protein:AAF54964.2,REFSEQ:NP_731826,GB_protein:AAF54964,FlyMine:FBpp0082319,modMine:FBpp0082319; MD5=f3e0c9c10a8c84b1ad97a28350…	23.4	6	0.056	GFAFIVFTNTEAIDK+IFVGGLTTEISDEEIK+LFVGGLSWETTEK+TYFGQFGNIVEVEMPFDK+YGEIESINVK
269	FBpp0082215|FBgn0027610|CG8790-PB|Dic1-PB FBpp0082216|FBgn0027610|CG8790-PA|Dic1-PA FBpp0311942|FBgn0027610|CG8790-PC|Dic1-PC	1.0000	FBpp0082215 type=protein; loc=3R:join(13367761..13368161,13368252..13368693); ID=FBpp0082215; name=Dic1-PB; parent=FBgn0027610,FBtr0082747; dbxref=FlyBase:FBpp0082215,FlyBase_Annotation_IDs:CG8790-PB,GB_protein:AAF54932.1,REFSEQ:NP_731793,GB_protein:AAF54932; MD5=46d12d6b3b016d16d8940db92613b415; length=280; release=r6.09; species=Dmel;;FBpp0082216 type=protein; loc=3R:join(13367761..13368161,133…	15.4	6	0.055	LGPLGFFK+NYNNAFDGLVR+VALAGASGLVGGIVGTPADMVNVR
260	FBpp0081611|FBgn0037746|CG8478-PB|CG8478-PB FBpp0291084|FBgn0037746|CG8478-PC|CG8478-PC FBpp0291085|FBgn0037746|CG8478-PD|CG8478-PD FBpp0304480|FBgn0037746|CG8478-PE|CG8478-PE	1.0000	FBpp0081611 type=protein; loc=3R:join(9763903..9763935,9764041..9764626,9764681..9765547,9765609..9765838); ID=FBpp0081611; name=CG8478-PB; parent=FBgn0037746,FBtr0082133; dbxref=GB_protein:AAN13444.1,FlyBase_Annotation_IDs:CG8478-PB,FlyBase:FBpp0081611,GB_protein:AAN13444.2,REFSEQ:NP_649941,GB_protein:AAN13444,FlyMine:FBpp0081611,modMine:FBpp0081611; MD5=d43a87426bf367d449aa909ae9bff1cf; length=…	12.8	6	0.054	DLHQLTIGEPDQNSPLRPFDK+EVAHVNEVVNEVSELIAK+KRQSMSSTYSGAALPRPR+TGDATMDNVSLQEAAK
252	FBpp0081378|FBgn0024326|CG9738-PA|Mkk4-PA FBpp0289672|FBgn0024326|CG9738-PB|Mkk4-PB FBpp0306434|FBgn0024326|CG9738-PC|Mkk4-PC	1.0000	FBpp0081378 type=protein; loc=3R:complement(join(8650481..8650511,8649478..8650319,8649279..8649419,8648962..8649047,8648722..8648896)); ID=FBpp0081378; name=Mkk4-PA; parent=FBgn0024326,FBtr0081892; dbxref=FlyBase:FBpp0081378,FlyBase_Annotation_IDs:CG9738-PA,GB_protein:AAF54258.1,REFSEQ:NP_477353,GB_protein:AAF54258,FlyMine:FBpp0081378,modMine:FBpp0081378; MD5=13e166d546b56e6fca2f77207f5ff9bd; le…	16.5	6	0.047	DVKPSNILLHR+ITVATVNALNYLK+LLEMPFIR+LLTSYNGMEFSK+LQFGEGGANTHTFTSDDLEDEGEIGR
247	FBpp0080825|FBgn0003732|CG10223-PA|Top2-PA FBpp0304598|FBgn0003732|CG10223-PB|Top2-PB	1.0000	FBpp0080825 type=protein; loc=2L:complement(join(19451728..19452285,19451247..19451670,19448143..19451180,19447738..19448061)); ID=FBpp0080825; name=Top2-PA; parent=FBgn0003732,FBtr0081287; dbxref=GB_protein:AAF53802.2,FlyBase:FBpp0080825,FlyBase_Annotation_IDs:CG10223-PA,REFSEQ:NP_476760,GB_protein:AAF53802,FlyMine:FBpp0080825,modMine:FBpp0080825; MD5=44a7e3677ef6ad5222f7811934e0e1c9; length=144…	4.7	6	0.041	DLYGVFPLR+DTKLSELESLRK+LIYHPLDDPLLDYQVDDGQK+TPEMLWLDDLDALESK+YIFTIMSPLTR
239	FBpp0080535|FBgn0032640|CG5094-PA|Sgt-PA FBpp0296963|FBgn0032640|CG5094-PB|Sgt-PB	1.0000	FBpp0080535 type=protein; loc=2L:17473588..17474583; ID=FBpp0080535; name=Sgt-PA; parent=FBgn0032640,FBtr0080982; dbxref=FlyBase:FBpp0080535,FlyBase_Annotation_IDs:CG5094-PA,GB_protein:AAF53617.1,REFSEQ:NP_609842,GB_protein:AAF53617,FlyMine:FBpp0080535,modMine:FBpp0080535; MD5=73f1081d3ef766dae5c78df51feb077d; length=331; release=r6.09; species=Dmel;;FBpp0296963 type=protein; loc=2L:17473588..174…	13.6	6	0.053	LGVAYSNMGNFEK+LREDLINMLSQPMVR+SFIDYLK+YNEALLQYNR
228	FBpp0079893|FBgn0032397|CG6756-PA|Tom70-PA FBpp0079894|FBgn0032397|CG6756-PB|Tom70-PB FBpp0079895|FBgn0032397|CG6756-PC|Tom70-PC	1.0000	FBpp0079893 type=protein; loc=2L:complement(join(12037155..12038130,12036271..12037064)); ID=FBpp0079893; name=Tom70-PA; parent=FBgn0032397,FBtr0080309; dbxref=FlyBase:FBpp0079893,FlyBase_Annotation_IDs:CG6756-PA,GB_protein:AAF53148.2,REFSEQ:NP_609536,GB_protein:AAF53148,FlyMine:FBpp0079893,modMine:FBpp0079893; MD5=e8b1482c65ac2a5ee7a6c2be549f0d73; length=589; release=r6.09; species=Dmel;;FBpp007…	11.7	6	0.055	AALYIQLDQR+GIADFAEAER+QAISLDGTAPDQELER+SFIADPLQTMK+SQAELVHVYSLR+TDMAIFYQNR
227	FBpp0079818|FBgn0032340|CG6181-PA|Ge-1-PA FBpp0079819|FBgn0032340|CG6181-PB|Ge-1-PB	1.0000	FBpp0079818 type=protein; loc=2L:complement(join(11100294..11100559,11100017..11100225,11099354..11099754,11099042..11099295,11097408..11098984,11097062..11097299,11096765..11097005,11096536..11096701,11095953..11096475,11095688..11095877)); ID=FBpp0079818; name=Ge-1-PA; parent=FBgn0032340,FBtr0080231; dbxref=FlyBase:FBpp0079818,FlyBase_Annotation_IDs:CG6181-PA,GB_protein:AAF53067.2,REFSEQ:NP_609…	5.5	6	0.053	ASTGSSSAMVAVAAAAAAAPSAILQDATK+FYQIYLFDVR+SQAATPAPPYDLR+TSENPNAEVLLNLMNNTLIEDR
213	FBpp0079527|FBgn0267727|CG4799-PA|Pen-PA	1.0000	FBpp0079527 type=protein; loc=2L:join(10057697..10057759,10057821..10058134,10058199..10058769,10058847..10059467); ID=FBpp0079527; name=Pen-PA; parent=FBgn0267727,FBtr0079937; dbxref=FlyBase:FBpp0079527,FlyBase_Annotation_IDs:CG4799-PA,GB_protein:AAF52853.1,REFSEQ:NP_477041,GB_protein:AAF52853,FlyMine:FBpp0079527,modMine:FBpp0079527; MD5=d7e7e91fa9fe3cca56f6dd12013b1888; length=522; release=r6.0…	13.8	6	0.055	HEVTIELR+ILKPFIDLLDTK+IQAVVDSDAVPR+RHEVTIELR+SVGNIVTGTDQQTDVVIASGGLPR+VVQTGLSNLFALAEK
210	FBpp0079485|FBgn0015664|CG5838-PA|Dref-PA FBpp0302627|FBgn0015664|CG5838-PB|Dref-PB	1.0000	FBpp0079485 type=protein; loc=2L:complement(join(9965760..9966885,9965376..9965668,9964928..9965315,9964545..9964867)); ID=FBpp0079485; name=Dref-PA; parent=FBgn0015664,FBtr0079889; dbxref=FlyBase_Annotation_IDs:CG5838-PA,FlyBase:FBpp0079485,GB_protein:AAF52841.1,REFSEQ:NP_523529,GB_protein:AAF52841,FlyMine:FBpp0079485,modMine:FBpp0079485; MD5=3f2b29c47da4b2bf4728d6c75109a053; length=709; release…	12.3	6	0.048	DLASLYHSVPGVVTLSFK+FLEIGEITR+LGIAEQDDPLMMNLK+LLFDSNEIPNPPK+NEVVVQLDESPIEWWLK+NVDSLYDAGFGEFLR
198	FBpp0079113|FBgn0261800|CG7123-PA|LanB1-PA FBpp0079114|FBgn0261800|CG7123-PB|LanB1-PB	1.0000	FBpp0079113 type=protein; loc=2L:join(7814948..7817656,7817733..7820390); ID=FBpp0079113; name=LanB1-PA; parent=FBgn0261800,FBtr0079490; dbxref=FlyBase:FBpp0079113,FlyBase_Annotation_IDs:CG7123-PA,GB_protein:AAF52563.1,REFSEQ:NP_476618,GB_protein:AAF52563,FlyMine:FBpp0079113,modMine:FBpp0079113; MD5=a6326cdf8fd806bb9123b0c40164dfe7; length=1788; release=r6.09; species=Dmel;;FBpp0079114 type=prote…	2.9	6	0.043	LEPEEIETLGDQINR+VPENSELVFTVGDIPR+VSNLSTLKDEANELASNTDR
180	FBpp0078450|FBgn0037312|CG11999-PA|CG11999-PA	1.0000	FBpp0078450 type=protein; loc=3R:complement(join(5354561..5354621,5353844..5354433)); ID=FBpp0078450; name=CG11999-PA; parent=FBgn0037312,FBtr0078807; dbxref=FlyBase:FBpp0078450,FlyBase_Annotation_IDs:CG11999-PA,GB_protein:AAF52043.1,REFSEQ:NP_649527,GB_protein:AAF52043,FlyMine:FBpp0078450,modMine:FBpp0078450; MD5=fe3a7122e76969a61f10f74a32ddaef7; length=216; release=r6.09; species=Dmel;	16.2	6	0.051	EDVNSHWVIK+HIDTGMYLGMSGR+WTTAEGLFIVPK
178	FBpp0078359|FBgn0262125|CG1250-PB|Sec23-PB FBpp0078360|FBgn0262125|CG1250-PA|Sec23-PA FBpp0293334|FBgn0262125|CG1250-PD|Sec23-PD FBpp0301099|FBgn0262125|CG1250-PE|Sec23-PE FBpp0301949|FBgn0262125|CG1250-PF|Sec23-PF FBpp0303346|FBgn0262125|CG1250-PG|Sec23-PG FBpp0308424|FBgn0262125|CG1250-PH|Sec23-PH	1.0000	FBpp0078359 type=protein; loc=3R:join(5649382..5649660,5649720..5650969,5651032..5651185,5651254..5651802,5652381..5652470); ID=FBpp0078359; name=Sec23-PB; parent=FBgn0262125,FBtr0078710; dbxref=FlyBase:FBpp0078359,FlyBase_Annotation_IDs:CG1250-PB,GB_protein:AAF51979.2,REFSEQ:NP_730979,GB_protein:AAF51979; MD5=e1ae7f1fbbe2747f9ad1581afe53e349; length=773; release=r6.09; species=Dmel;;FBpp0078360 …	8.2	6	0.054	GAAPGPQQQQHLPGQPAGAAAPVPPAHR+QLLQAPVDDAQEILQTR+SQFLQVFNNSPDETTFYR
177	FBpp0078278|FBgn0028690|CG1100-PA|Rpn5-PA	1.0000	FBpp0078278 type=protein; loc=3R:join(5789776..5790824,5790884..5791040,5791103..5791405); ID=FBpp0078278; name=Rpn5-PA; parent=FBgn0028690,FBtr0078629; dbxref=FlyBase:FBpp0078278,FlyBase_Annotation_IDs:CG1100-PA,GB_protein:AAF51952.1,REFSEQ:NP_649588,GB_protein:AAF51952,FlyMine:FBpp0078278,modMine:FBpp0078278; MD5=b71ac685f18192aefd215ce53557d974; length=502; release=r6.09; species=Dmel;	11.6	6	0.056	IDRPAGIIYFTQK+KNPDAFHEAIEMMLQLEK+MSELLNLPTSR+TGLTPVDSAASTDEQK
174	FBpp0078210|FBgn0037205|CG11133-PA|BoYb-PA	1.0000	FBpp0078210 type=protein; loc=3L:22902004..22905183; ID=FBpp0078210; name=BoYb-PA; parent=FBgn0037205,FBtr0078559; dbxref=FlyBase:FBpp0078210,FlyBase_Annotation_IDs:CG11133-PA,GB_protein:AAF51884.1,REFSEQ:NP_649430,GB_protein:AAF51884,FlyMine:FBpp0078210,modMine:FBpp0078210; MD5=147a1e16523e221edcaf6ca32e2eacae; length=1059; release=r6.09; species=Dmel;	7.3	6	0.055	EQLQDVQQVLQEILPLSHSPQVVMVSK+KPLYSLVLLDDNNHR+LLALIDPLAFR+LPGWVPYFGER+YGPIALILVPDLR
149	FBpp0077214|FBgn0031544|CG17593-PA|CG17593-PA FBpp0305448|FBgn0031544|CG17593-PB|CG17593-PB	1.0000	FBpp0077214 type=protein; loc=2L:join(3514984..3515277,3515720..3516268,3516330..3516677,3516736..3516975); ID=FBpp0077214; name=CG17593-PA; parent=FBgn0031544,FBtr0077525; dbxref=FlyBase:FBpp0077214,FlyBase_Annotation_IDs:CG17593-PA,GB_protein:AAF51095.1,REFSEQ:NP_608786,GB_protein:AAF51095,FlyMine:FBpp0077214,modMine:FBpp0077214; MD5=fa7fade771163195529712a31d7afa3f; length=476; release=r6.09; …	12.6	6	0.055	ALLDENFALVGDDGK+ALLDENFALVGDDGKAENENPGLIK+AVLLAGFNLPK+GVMDAFVFAVGTK+LNIPNIPLHFR
138	FBpp0076840|FBgn0029118|CG10622-PA|Sucb-PA FBpp0311088|FBgn0029118|CG10622-PC|Sucb-PC	1.0000	FBpp0076840 type=protein; loc=3L:complement(join(5563493..5563543,5563266..5563395,5563085..5563184,5561902..5562871)); ID=FBpp0076840; name=Sucb-PA; parent=FBgn0029118,FBtr0077134; dbxref=FlyBase:FBpp0076840,FlyBase_Annotation_IDs:CG10622-PA,GB_protein:AAF50771.1,REFSEQ:NP_651963,GB_protein:AAF50771,FlyMine:FBpp0076840,modMine:FBpp0076840; MD5=4e0b921c04cd8481b37d8065ba078e98; length=416; releas…	15.9	6	0.050	AFEILTADPK+KLQLNVPLVVR+LNFDDNAQFR+LNGGEPANFLDVGGGVR+NSGLPIQTASDLDDAAHK
130	FBpp0076520|FBgn0035811|CG12262-PA|CG12262-PA	1.0000	FBpp0076520 type=protein; loc=3L:join(7719440..7719457,7720060..7720416,7720477..7721361); ID=FBpp0076520; name=CG12262-PA; parent=FBgn0035811,FBtr0076808; dbxref=FlyBase:FBpp0076520,FlyBase_Annotation_IDs:CG12262-PA,GB_protein:AAF50524.1,REFSEQ:NP_648149,GB_protein:AAF50524,FlyMine:FBpp0076520,modMine:FBpp0076520; MD5=6244d606556faa327a61956fcd94d178; length=419; release=r6.09; species=Dmel;	13.8	6	0.051	AFTGFIVER+ENVLIGEGAGFK+IASDAVQIFGGNGFNSEYPVEK+TRPPVAAGAVGLAQR
114	FBpp0075581|FBgn0260049|CG10724-PA|flr-PA FBpp0075582|FBgn0260049|CG10724-PB|flr-PB	1.0000	FBpp0075581 type=protein; loc=3L:join(13412942..13412975,13413317..13413438,13414058..13414148,13414337..13414600,13414666..13415720,13415777..13415927,13415995..13416104); ID=FBpp0075581; name=flr-PA; parent=FBgn0260049,FBtr0075845; dbxref=FlyBase:FBpp0075581,FlyBase_Annotation_IDs:CG10724-PA,GB_protein:AAF49822.1,REFSEQ:NP_648642,GB_protein:AAF49822,FlyMine:FBpp0075581,modMine:FBpp0075581; MD5=…	14.7	6	0.050	IFSLPIK+NIENPAIADVYTEHSCAVNVAK+QFSVEGNSYTDYVVK+STIYTGSHDGVVTNWNSGSGTNDR+VFLYDGTSSELVGEFGSPAHK
107	FBpp0075122|FBgn0027500|CG17286-PA|spd-2-PA	1.0000	FBpp0075122 type=protein; loc=3L:complement(join(16594882..16594966,16594064..16594820,16591404..16594002)); ID=FBpp0075122; name=spd-2-PA; parent=FBgn0027500,FBtr0075363; dbxref=GB_protein:AAF49440.2,FlyBase:FBpp0075122,FlyBase_Annotation_IDs:CG17286-PA,REFSEQ:NP_648906,GB_protein:AAF49440,FlyMine:FBpp0075122,modMine:FBpp0075122; MD5=ba0a505f5da55e5e8280dbc89f35301c; length=1146; release=r6.09; …	7.2	6	0.046	IAAPTSEIETSVSNSVLAGDPDFSLGNYFQTR+KLQDASQAEASYHLSR+LQDASQAEASYHLSR+SENIWNIVSNSSPNR+TNQPLLEPESNVTLDSVGEK
104	FBpp0075072|FBgn0042178|CG32165-PA|CG32165-PA FBpp0075073|FBgn0042177|CG32164-PA|CG32164-PA FBpp0303948|FBgn0042178|CG32165-PB|CG32165-PB FBpp0303949|FBgn0042177|CG32164-PB|CG32164-PB FBpp0311522|FBgn0042178|CG32165-PC|CG32165-PC	1.0000	FBpp0075072 type=protein; loc=3L:join(16595534..16595599,16596087..16596259,16596319..16597037,16597094..16597500,16598027..16598136,16598196..16599318,16599444..16599661,16599741..16600167); ID=FBpp0075072; name=CG32165-PA; parent=FBgn0042178,FBtr0075312; dbxref=GB_protein:AAG22314.2,FlyBase:FBpp0075072,FlyBase_Annotation_IDs:CG32165-PA,REFSEQ:NP_730182,GB_protein:AAG22314,FlyMine:FBpp0075072,mo…	7.7	6	0.050	AYENPDSLLVLTQIVMSDRPVQER+ENLMPYFPR+GTVAFIIGSLVR+MLDVLYDVFK+VQVLTFVGSLVR+VSNMNPEVFNYVQAL
2	FBpp0070041|FBgn0264492|CG17520-PA|CkIIalpha-PA FBpp0070042|FBgn0264492|CG17520-PB|CkIIalpha-PB FBpp0070043|FBgn0264492|CG17520-PC|CkIIalpha-PC FBpp0110433|FBgn0264492|CG17520-PD|CkIIalpha-PD FBpp0311229|FBgn0264492|CG17520-PE|CkIIalpha-PE FBpp0311359|FBgn0264492|CG17520-PF|CkIIalpha-PF FBpp0311360|FBgn0264492|CG17520-PG|CkIIalpha-PG	1.0000	FBpp0070041 type=protein; loc=3L:23102252..23103262; ID=FBpp0070041; name=CkIIalpha-PA; parent=FBgn0264492,FBtr0070042; dbxref=FlyBase:FBpp0070041,FlyBase_Annotation_IDs:CG17520-PA,GB_protein:AAN11415.1,REFSEQ:NP_730774,GB_protein:AAN11415; MD5=c486e73baf16af529dddb35d8eec70f8; length=336; release=r6.09; species=Dmel;;FBpp0070042 type=protein; loc=3L:23102252..23103262; ID=FBpp0070042; name=CkIIa…	19.9	6	0.055	FVHSDNQHLVSPEALDFLDK+GGTNIITLLAVVK+LIDWGLAEFYHPGQEYNVR+TPALIFEHVNNTDFK
100	FBpp0074964|FBgn0036740|CG6259-PA|Vps60-PA FBpp0305334|FBgn0036740|CG6259-PB|Vps60-PB	1.0000	FBpp0074964 type=protein; loc=3L:complement(join(17621310..17621378,17621101..17621252,17620729..17620894,17620419..17620649,17620295..17620357)); ID=FBpp0074964; name=Vps60-PA; parent=FBgn0036740,FBtr0075201; dbxref=FlyBase:FBpp0074964,FlyBase_Annotation_IDs:CG6259-PA,GB_protein:AAF49322.2,REFSEQ:NP_648997,GB_protein:AAF49322,FlyMine:FBpp0074964,modMine:FBpp0074964; MD5=69dc6fde1a03d57ae20dc94c1…	19.9	5	0.043	APEAPSREPGADSIVPGK+AYEQQAESLR+NQSFNMEQANYAAQSLK
9	FBpp0070355|FBgn0028969|CG14813-PA|deltaCOP-PA FBpp0291138|FBgn0028969|CG14813-PB|deltaCOP-PB	1.0000	FBpp0070355 type=protein; loc=X:complement(join(1861595..1861597,1861446..1861485,1861156..1861379,1860686..1861098,1860427..1860624,1860057..1860370,1859871..1859982,1859519..1859813)); ID=FBpp0070355; name=deltaCOP-PA; parent=FBgn0028969,FBtr0070371; dbxref=FlyBase:FBpp0070355,FlyBase_Annotation_IDs:CG14813-PA,GB_protein:AAF45673.1,REFSEQ:NP_652012,GB_protein:AAF45673,FlyMine:FBpp0070355,modMin…	10.4	5	0.046	ASNILEDLETLR+IANLAPAAPAGGSSAAASASAAAK+IEGLLAAFPK+LYMLLITTK
72	FBpp0073327|FBgn0020255|CG1404-PB|Ran-PB FBpp0073328|FBgn0020255|CG1404-PA|Ran-PA FBpp0309150|FBgn0020255|CG1404-PC|Ran-PC FBpp0309151|FBgn0020255|CG1404-PD|Ran-PD	1.0000	FBpp0073327 type=protein; loc=X:complement(join(11145943..11146377,11145649..11145864)); ID=FBpp0073327; name=Ran-PB; parent=FBgn0020255,FBtr0073471; dbxref=FlyBase:FBpp0073327,FlyBase_Annotation_IDs:CG1404-PB,GB_protein:AAN09287.1,REFSEQ:NP_727499,GB_protein:AAN09287; MD5=b558c3f0de550773a094f4a890d1e023; length=216; release=r6.09; species=Dmel;;FBpp0073328 type=protein; loc=X:complement(join(11…	16.7	5	0.043	KLVGDPNLEFVAMPALLPPEVK+LVGDPNLEFVAMPALLPPEVK+SNYNFEKPFLWLAR
70	FBpp0073173|FBgn0015805|CG7471-PA|HDAC1-PA	1.0000	FBpp0073173 type=protein; loc=3L:join(4626940..4626982,4627420..4627532,4627611..4628856,4628952..4629115); ID=FBpp0073173; name=HDAC1-PA; parent=FBgn0015805,FBtr0073317; dbxref=GB_protein:AAF47924.1,FlyBase:FBpp0073173,FlyBase_Annotation_IDs:CG7471-PA,REFSEQ:NP_647918,GB_protein:AAF47924,FlyMine:FBpp0073173,modMine:FBpp0073173; MD5=90e70ca4897cfa7ff87284e91e5425cd; length=521; release=r6.09; spe…	11.7	5	0.039	LHISPSNMTNQNTSEYLEK+QASEICINWGGGLHHAK+YNLPFLMVGGGGYTIR+YYAVNIPLR
67	FBpp0073017|FBgn0035471|CG10849-PA|Sc2-PA	1.0000	FBpp0073017 type=protein; loc=3L:join(3903541..3903911,3904069..3904285,3904506..3904621,3904684..3904888); ID=FBpp0073017; name=Sc2-PA; parent=FBgn0035471,FBtr0073159; dbxref=FlyBase:FBpp0073017,FlyBase_Annotation_IDs:CG10849-PA,GB_protein:AAF47807.1,REFSEQ:NP_647836,GB_protein:AAF47807,FlyMine:FBpp0073017,modMine:FBpp0073017; MD5=8bdbed142194acee87938fd4eb65b752; length=302; release=r6.09; spec…	11.9	5	0.037	RSIFPFVL+SLKDTDTLESLSLR+VKVPSGATPIGDLR+VPSGATPIGDLR
61	FBpp0072803|FBgn0016794|CG1044-PA|dos-PA FBpp0072804|FBgn0016794|CG1044-PB|dos-PB	1.0000	FBpp0072803 type=protein; loc=3L:join(2589487..2589552,2592162..2592486,2592553..2593319,2593388..2593499,2593561..2593801,2593865..2594465,2594522..2595046); ID=FBpp0072803; name=dos-PA; parent=FBgn0016794,FBtr0072926; dbxref=FlyBase:FBpp0072803,FlyBase_Annotation_IDs:CG1044-PA,GB_protein:AAF47662.1,REFSEQ:NP_523890,GB_protein:AAF47662,FlyMine:FBpp0072803,modMine:FBpp0072803; MD5=2b9e3b9065add78…	21.3	5	0.048	FLPGVPLPGADLAIPNNPTTPLNNLDPK+LAGAASLPEAGDQGTLDK+RPAVIEEQPMPSNAGNNNSDSVYVNTEYSNR+TASAAAAMMSLTAAAAPK+TQHTSSSGGLSNSTQNTTTTSLHSSAGTTAPQASVPNAGGSAQLR+VAGGLPVVEDKPPEEFPAKPPVGVDQLTNK
555a	FBpp0307628|FBgn0265045|CG44162-PB|Strn-Mlck-PB FBpp0307630|FBgn0265045|CG44162-PM|Strn-Mlck-PM FBpp0307633|FBgn0265045|CG44162-PS|Strn-Mlck-PS FBpp0307635|FBgn0265045|CG44162-PU|Strn-Mlck-PU	1.0000	FBpp0307628 type=protein; loc=2R:complement(join(15952348..15952356,15951158..15951466,15950191..15950465,15949606..15950124,15949204..15949545,15949041..15949142,15948808..15948985,15948005..15948710,15947257..15947606)); ID=FBpp0307628; name=Strn-Mlck-PB; parent=FBgn0265045,FBtr0336644; dbxref=FlyBase:FBpp0307628,FlyBase_Annotation_IDs:CG44162-PB,REFSEQ:NP_523754,GB_protein:AAF58089; MD5=202fe5…	5.8	5	0.040	ASTLPTVVHDTEQPVSLELPTK+DFISQLLVHR+STSSDASDR+TYTSLLVLPAIR
537a	FBpp0112388|FBgn0065032|CG8936-PB|Arpc3B-PB FBpp0306538|FBgn0065032|CG8936-PC|Arpc3B-PC	1.0000	FBpp0112388 type=protein; loc=X:complement(join(17105483..17105611,17104642..17104986)); ID=FBpp0112388; name=Arpc3B-PB; parent=FBgn0065032,FBtr0113478; dbxref=FlyBase:FBpp0112388,FlyBase_Annotation_IDs:CG8936-PB,REFSEQ:NP_001097009,GB_protein:ABW09439,FlyMine:FBpp0112388,modMine:FBpp0112388; MD5=a2f8ae9e5d500810662479af0c2f3783; length=157; release=r6.09; species=Dmel;;FBpp0306538 type=protein; …	33.8	5	0.036	FDIPGDAGFPLNGIYTKPEDPELMR+MALLPLR+QYFLQLR+SQGQQELYTLAISR
503a	FBpp0085314|FBgn0032987|CG12775-PA|RpL21-PA FBpp0303728|FBgn0032987|CG12775-PB|RpL21-PB FBpp0311640|FBgn0032987|CG12775-PC|RpL21-PC	1.0000	FBpp0085314 type=protein; loc=2L:complement(22247226..22247705); ID=FBpp0085314; name=RpL21-PA; parent=FBgn0032987,FBtr0085961; dbxref=GB_protein:AAF57259.1,FlyBase:FBpp0085314,FlyBase_Annotation_IDs:CG12775-PA,REFSEQ:NP_610144,GB_protein:AAF57259,FlyMine:FBpp0085314,modMine:FBpp0085314; MD5=b2e4b76ae2c566ebe381be45fdd2f9a9; length=159; release=r6.09; species=Dmel;;FBpp0303728 type=protein; loc=2…	25.2	5	0.041	IFNVTQHAVGVIVNK+IGDIVDIK+KLEEPIALAPIPYEFIA
498a	FBpp0084955|FBgn0003479|CG7948-PA|spn-A-PA	1.0000	FBpp0084955 type=protein; loc=3R:complement(join(30055862..30055939,30054866..30055798)); ID=FBpp0084955; name=spn-A-PA; parent=FBgn0003479,FBtr0085589; dbxref=FlyBase:FBpp0084955,FlyBase_Annotation_IDs:CG7948-PA,GB_protein:AAF57005.1,REFSEQ:NP_524583,GB_protein:AAF57005,FlyMine:FBpp0084955,modMine:FBpp0084955; MD5=c11197c3efc51754f722d1127f1c3c58; length=336; release=r6.09; species=Dmel;	13.4	5	0.032	LNESEVLDNVAFTR+LTNVQAQQEEEEEEGPLSVTK+LVPLGFLSAR
496a	FBpp0084720|FBgn0015589|CG1451-PA|Apc-PA FBpp0307743|FBgn0015589|CG1451-PB|Apc-PB	1.0000	FBpp0084720 type=protein; loc=3R:complement(join(28836899..28840761,28836547..28836685,28833235..28836486)); ID=FBpp0084720; name=Apc-PA; parent=FBgn0015589,FBtr0085351; dbxref=FlyBase:FBpp0084720,FlyBase_Annotation_IDs:CG1451-PA,GB_protein:AAF56820.1,REFSEQ:NP_477152,GB_protein:AAF56820,FlyMine:FBpp0084720,modMine:FBpp0084720; MD5=2047cf85a167b358eb71ec5c195b443a; length=2417; release=r6.09; spe…	3.2	5	0.033	LTMEFVTSAEQLR+SEGQEILLILDDSVK+TSVVKPTTLEPATAVK+YAENQIESDLDISGPAGGQK+YTSSAVEATLGSK
487a	FBpp0081928|FBgn0051363|CG31363-PD|Jupiter-PD FBpp0081929|FBgn0051363|CG31363-PH|Jupiter-PH FBpp0081930|FBgn0051363|CG31363-PE|Jupiter-PE FBpp0081931|FBgn0051363|CG31363-PC|Jupiter-PC FBpp0081932|FBgn0051363|CG31363-PA|Jupiter-PA	1.0000	FBpp0081928 type=protein; loc=3R:complement(join(11619704..11619747,11593633..11593766,11592367..11592624,11591168..11591307)); ID=FBpp0081928; name=Jupiter-PD; parent=FBgn0051363,FBtr0082452; dbxref=FlyBase:FBpp0081928,FlyBase_Annotation_IDs:CG31363-PD,GB_protein:AAN13515.1,REFSEQ:NP_731595,GB_protein:AAN13515,FlyMine:FBpp0081928,modMine:FBpp0081928; MD5=e12a671ab7b5fc99914f3b7c7f5c55a2; length=…	29.8	5	0.046	SGSVSSASSSVSSSTENLK+SSIPFGQNTEAVAAQK+VLRPPGGGSSDIFGSEMPQTPR
464a	FBpp0075170|FBgn0014163|CG4609-PA|fax-PA FBpp0099912|FBgn0014163|CG4609-PC|fax-PC	1.0000	FBpp0075170 type=protein; loc=3L:complement(join(16411002..16411418,16407021..16407359,16405502..16405845,16405326..16405428,16405117..16405170)); ID=FBpp0075170; name=fax-PA; parent=FBgn0014163,FBtr0075412; dbxref=FlyBase_Annotation_IDs:CG4609-PA,FlyBase:FBpp0075170,GB_protein:AAF49465.2,REFSEQ:NP_524106,GB_protein:AAF49465,FlyMine:FBpp0075170,modMine:FBpp0075170; MD5=f177af6dda7040fbd0c071dcd7f…	15.9	5	0.046	AHGIGVHSAEEIEEFGKDDLK+DIIYLYQFSR+LDLNAHIPKPEPETK+SAAPPADSAAAPAAAPAVEK
461a	FBpp0074735|FBgn0036892|CG8798-PA|Lon-PA	1.0000	FBpp0074735 type=protein; loc=3L:complement(join(19611744..19612082,19611325..19611580,19610802..19611207,19610615..19610744,19610252..19610556,19609766..19610188,19608981..19609709,19608732..19608921,19608426..19608668)); ID=FBpp0074735; name=Lon-PA; parent=FBgn0036892,FBtr0074967; dbxref=FlyBase:FBpp0074735,FlyBase_Annotation_IDs:CG8798-PA,GB_protein:AAF49134,REFSEQ:NP_649133,FlyMine:FBpp007473…	7.8	5	0.046	ESAAAEELIQNQTLEPPLK+ITGQVVEDVPPPKPAEDQSTDQADAAPIK+IVEVSNPIIMDLLR+VVPEAIMTVIDEELTK
47	FBpp0072041|FBgn0262619|CG5602-PA|DNA-ligI-PA	1.0000	FBpp0072041 type=protein; loc=2R:join(23890596..23890612,23890670..23890732,23890788..23891078,23891139..23891771,23891827..23892452,23892506..23893119); ID=FBpp0072041; name=DNA-ligI-PA; parent=FBgn0262619,FBtr0072132; dbxref=FlyBase:FBpp0072041,FlyBase_Annotation_IDs:CG5602-PA,GB_protein:AAF47090.3,REFSEQ:NP_611843,GB_protein:AAF47090,FlyMine:FBpp0072041,modMine:FBpp0072041; MD5=0b59cd846cca37c…	10.3	5	0.042	IGTGFTDEDLQTHSEFLGK+NSENATDANQVAHMYQSQDQVK+SQTQLTGDLGIVAEQSR+VSQRMMFQPAPLNVRDVFR
442	sp|K2C1_HUMAN|	1.0000	sp K2C1_HUMAN	8.7	5	0.036	FLEQQNQVLQTK+QISNLQQSISDAEQR+THNLEPYFESFINNLR+THNLEPYFESFINNLRR+WELLQQVDTSTR
441	sp|K1C9_HUMAN|	1.0000	sp K1C9_HUMAN	18.1	5	0.044	EIETYHNLLEGGQEDFESSGAGK+GGSGGSHGGGSGFGGESGGSYGGGEEASGSGGGYGGGSGK+QEIECQNQEYSLLLSIK+SDLEMQYETLQEELMALK+SDLEMQYETLQEELMALKK+VQALEEANNDLENK
415	FBpp0112471|FBgn0039959|CG17514-PA|CG17514-PA	1.0000	FBpp0112471 type=protein; loc=3L:complement(join(28012537..28012551,28012381..28012483,27987738..27988702,27967331..27974140)); ID=FBpp0112471; name=CG17514-PA; parent=FBgn0039959,FBtr0113748; dbxref=FlyBase_Annotation_IDs:CG17514-PA,FlyBase:FBpp0112471,REFSEQ:NP_001015316,GB_protein:EAA46127,FlyMine:FBpp0112471,modMine:FBpp0112471; MD5=7a29d32a7b28ec5c7bc5d992faaf08c4; length=2630; release=r6.09…	2.2	5	0.038	DLAPYLPSIIPGLK+GITPLLPVFR+SLTDAEFDSYIYPSLQR+SNYLDSPSFSYAFEFLK
412	FBpp0111542|FBgn0086901|CG34389-PC|cv-c-PC FBpp0111544|FBgn0086901|CG34389-PD|cv-c-PD	1.0000	FBpp0111542 type=protein; loc=3R:complement(join(14431974..14433180,14427037..14427761,14416434..14417033,14409817..14410487,14408680..14409565,14408154..14408196,14399719..14399790,14395875..14396026,14394111..14395755,14393532..14394018,14393205..14393477,14392952..14393131,14392775..14392889)); ID=FBpp0111542; name=cv-c-PC; parent=FBgn0086901,FBtr0112630; dbxref=FlyBase:FBpp0111542,FlyBase_Ann…	3.8	5	0.046	ATLTAATPAATATTAATTPKPR+LSNSLQQQQQQEQQLQQQQQQQHSNK+NIFVDSDFSYIDDVPR+WADIATPATPNRPTLSPTSPPALHR
411	FBpp0110466|FBgn0261387|CG17528-PC|CG17528-PC FBpp0110579|FBgn0261387|CG17528-PD|CG17528-PD	1.0000	FBpp0110466 type=protein; loc=2R:complement(join(4819288..4819935,4818209..4819229,4817998..4818143,4817785..4817934,4817449..4817730)); ID=FBpp0110466; name=CG17528-PC; parent=FBgn0261387,FBtr0111274; dbxref=FlyBase_Annotation_IDs:CG17528-PC,GB_protein:EAA45997.1,FlyBase:FBpp0110466,REFSEQ:NP_001036463,GB_protein:EAA45997; MD5=2b21960bac75c97664e58255400dd8a3; length=748; release=r6.09; species=…	11.0	5	0.042	FYPGITIPVSNER+LSDFFGSDDVFFAYGTER+NLHSSSLTNSVVVGK+NSPSFDHVLTAITQVVR+VEYNTGSQPLSNLPLSNSR
405	FBpp0099676|FBgn0038571|CG7215-PA|CG7215-PA FBpp0289480|FBgn0038571|CG7215-PB|CG7215-PB	1.0000	FBpp0099676 type=protein; loc=3R:complement(join(18167131..18167178,18166727..18167071)); ID=FBpp0099676; name=CG7215-PA; parent=FBgn0038571,FBtr0100283; dbxref=FlyBase_Annotation_IDs:CG7215-PA,FlyBase:FBpp0099676,GB_protein:AAF55498.1,REFSEQ:NP_650680,GB_protein:AAF55498,FlyMine:FBpp0099676,modMine:FBpp0099676; MD5=54f463a5cd424778448930ab9f4b3bb6; length=130; release=r6.09; species=Dmel;;FBpp02…	43.8	5	0.030	HQIEAELQISATNQK+HYSEPLAER+KINEQSLDDLER+LLLLGRPLNNEQTIASYPNIK
400	FBpp0088527|FBgn0034277|CG6370-PA|OstDelta-PA FBpp0309240|FBgn0034277|CG6370-PB|OstDelta-PB	1.0000	FBpp0088527 type=protein; loc=2R:complement(join(17766869..17766881,17766461..17766699,17765111..17766392,17764681..17765051)); ID=FBpp0088527; name=OstDelta-PA; parent=FBgn0034277,FBtr0089559; dbxref=FlyBase:FBpp0088527,FlyBase_Annotation_IDs:CG6370-PA,GB_protein:AAF57793.1,REFSEQ:NP_611265,GB_protein:AAF57793,FlyMine:FBpp0088527,modMine:FBpp0088527; MD5=d380feff7e3062c77891aeaf26ca8028; length=…	8.4	5	0.041	LQEVLSADSTQK+NTSGPLPEIIHQFR+VEDAIVQADEVDGK+VLGVEINEATQEK
376	FBpp0087307|FBgn0033540|CG11887-PA|Elp2-PA	1.0000	FBpp0087307 type=protein; loc=2R:join(10645849..10645971,10646023..10646806,10646862..10647419,10647480..10647786,10647925..10648422,10648481..10648595); ID=FBpp0087307; name=Elp2-PA; parent=FBgn0033540,FBtr0088212; dbxref=GB_protein:AAF58765.2,FlyBase:FBpp0087307,FlyBase_Annotation_IDs:CG11887-PA,REFSEQ:NP_610600,GB_protein:AAF58765,FlyMine:FBpp0087307,modMine:FBpp0087307; MD5=ed28c8353eeefb9219…	7.9	5	0.039	HISGIENDDAGDVLLDSLPK+TVIIWAPTEEGIWLEEVR+VGEVGGNSVGFYGGK+VLFTLVEHTK
37	FBpp0071766|FBgn0034743|CG4046-PA|RpS16-PA FBpp0309759|FBgn0034743|CG4046-PB|RpS16-PB	1.0000	FBpp0071766 type=protein; loc=2R:join(22606158..22606169,22606247..22606288,22606509..22606640,22606934..22607048,22607755..22607900); ID=FBpp0071766; name=RpS16-PA; parent=FBgn0034743,FBtr0071855; dbxref=FlyBase:FBpp0071766,FlyBase_Annotation_IDs:CG4046-PA,GB_protein:AAF46862.1,REFSEQ:NP_611685,GB_protein:AAF46862,FlyMine:FBpp0071766,modMine:FBpp0071766; MD5=e7f0408a4696f9329449eb7f556de5eb; len…	29.1	5	0.042	FAGVDIR+LQEPLLLLGK+VNGRPLEQIEPK+VSGGGHVAQIYAIR
353	FBpp0086269|FBgn0034138|CG8332-PA|RpS15-PA FBpp0086270|FBgn0034138|CG8332-PB|RpS15-PB	1.0000	FBpp0086269 type=protein; loc=2R:complement(join(16571189..16571197,16570917..16571005,16570626..16570848,16570259..16570384)); ID=FBpp0086269; name=RpS15-PA; parent=FBgn0034138,FBtr0087123; dbxref=FlyBase:FBpp0086269,FlyBase_Annotation_IDs:CG8332-PA,GB_protein:AAF57984.1,REFSEQ:NP_611136,GB_protein:AAF57984,FlyMine:FBpp0086269,modMine:FBpp0086269; MD5=dfe1be0f7a42b717525ecab027c7c122; length=148…	36.1	5	0.046	EAPPNEKPEIVK+GVDLDQLLDMPNNQLVELMHSR+NMIIVPEMTGSIIGVYNGK
352	FBpp0086123|FBgn0023172|CG9635-PE|RhoGEF2-PE FBpp0086124|FBgn0023172|CG9635-PF|RhoGEF2-PF FBpp0086125|FBgn0023172|CG9635-PD|RhoGEF2-PD FBpp0293620|FBgn0023172|CG9635-PG|RhoGEF2-PG FBpp0309117|FBgn0023172|CG9635-PH|RhoGEF2-PH	1.0000	FBpp0086123 type=protein; loc=2R:join(17028996..17029021,17031125..17031917,17032255..17032347,17032409..17032466,17034637..17034776,17034835..17035008,17036817..17036901,17036971..17037790,17037846..17038029,17038096..17038207,17038273..17038422,17038479..17038529,17038595..17038904,17038963..17039100,17040388..17040824,17040896..17041487,17041555..17041732,17041800..17041993,17042055..17043627,…	2.9	5	0.047	DSADIALAAYDQIQTLTK+EVDNVLQLEYDK+ILVEVNQAVK+YPLLFENLYK+YSANGTEANDVTLR
340	FBpp0085842|FBgn0034368|CG5482-PA|CG5482-PA FBpp0309340|FBgn0034368|CG5482-PB|CG5482-PB FBpp0311548|FBgn0034368|CG5482-PC|CG5482-PC FBpp0311549|FBgn0034368|CG5482-PD|CG5482-PD	1.0000	FBpp0085842 type=protein; loc=2R:complement(join(18631133..18631624,18630996..18631078,18630629..18630938,18630338..18630568,18630199..18630276)); ID=FBpp0085842; name=CG5482-PA; parent=FBgn0034368,FBtr0086661; dbxref=GB_protein:AAF57662.1,FlyBase:FBpp0085842,FlyBase_Annotation_IDs:CG5482-PA,REFSEQ:NP_611353,GB_protein:AAF57662,FlyMine:FBpp0085842,modMine:FBpp0085842; MD5=885d787e58cf4fd4d8096ce7…	19.6	5	0.039	DGDPDSEFDKEDLELSNSDTQTLLEDR+GELVTVNFTGK+IAAYDAALQSVEHVLR+KVAAEEAASGDGAPPASVSGDGQK+VAAEEAASGDGAPPASVSGDGQK
339	FBpp0085809|FBgn0034401|CG15100-PA|MetRS-PA	1.0000	FBpp0085809 type=protein; loc=2R:complement(join(18850388..18850490,18850179..18850300,18849265..18850100,18849102..18849206,18847894..18849045,18847083..18847833)); ID=FBpp0085809; name=MetRS-PA; parent=FBgn0034401,FBtr0086627; dbxref=FlyBase:FBpp0085809,FlyBase_Annotation_IDs:CG15100-PA,GB_protein:AAF57625.2,REFSEQ:NP_611382,GB_protein:AAF57625,FlyMine:FBpp0085809,modMine:FBpp0085809; MD5=9809e…	5.9	5	0.033	ATPYLAGDKPSAADIAIWSLLAPDGTLK+LEQSFIDELK+YGGAQATNDAAHSQISAADLEK
335	FBpp0085585|FBgn0010411|CG8900-PB|RpS18-PB FBpp0085586|FBgn0010411|CG8900-PA|RpS18-PA	1.0000	FBpp0085585 type=protein; loc=2R:join(20264108..20264110,20264247..20264432,20264493..20264762); ID=FBpp0085585; name=RpS18-PB; parent=FBgn0010411,FBtr0086273; dbxref=FlyBase:FBpp0085585,FlyBase_Annotation_IDs:CG8900-PB,GB_protein:AAM68401.1,REFSEQ:NP_725943,GB_protein:AAM68401; MD5=97ba9ef101737c9989d87e4dd680b173; length=152; release=r6.09; species=Dmel;;FBpp0085586 type=protein; loc=2R:join(20…	27.0	5	0.046	VGIAMTAIK+VPNWFLNR+VVTIISNPLQYK+YWQLTSSNLDSK
333	FBpp0085375|FBgn0259978|CG8390-PA|vlc-PA FBpp0085376|FBgn0259978|CG8390-PB|vlc-PB FBpp0085377|FBgn0259978|CG8390-PC|vlc-PC FBpp0289729|FBgn0259978|CG8390-PE|vlc-PE FBpp0289730|FBgn0259978|CG8390-PF|vlc-PF FBpp0300185|FBgn0259978|CG8390-PG|vlc-PG FBpp0300186|FBgn0259978|CG8390-PH|vlc-PH FBpp0300187|FBgn0259978|CG8390-PI|vlc-PI	1.0000	FBpp0085375 type=protein; loc=2R:join(5702878..5702947,5703051..5704216,5704286..5704382,5704435..5704919); ID=FBpp0085375; name=vlc-PA; parent=FBgn0259978,FBtr0086039; dbxref=FlyBase:FBpp0085375,FlyBase_Annotation_IDs:CG8390-PA,GB_protein:AAF57316.2,REFSEQ:NP_524868,GB_protein:AAF57316,FlyMine:FBpp0085375,modMine:FBpp0085375; MD5=126da9d2d57c466485bfde077bfd6600; length=605; release=r6.09; speci…	12.2	5	0.040	AQSVADQPDLHTIPTK+IDEPLHSPGLNGDLDLPVFR+LYGPGALAQGFYSPK+YADALSTNPDISEDTFGLLR
332	FBpp0085370|FBgn0027507|CG1344-PA|CG1344-PA FBpp0304298|FBgn0027507|CG1344-PB|CG1344-PB	1.0000	FBpp0085370 type=protein; loc=2R:join(5653707..5653916,5653969..5655810); ID=FBpp0085370; name=CG1344-PA; parent=FBgn0027507,FBtr0086034; dbxref=GB_protein:AAF57325.1,FlyBase:FBpp0085370,FlyBase_Annotation_IDs:CG1344-PA,GB_protein:AAF57325.2,REFSEQ:NP_610175,GB_protein:AAF57325,FlyMine:FBpp0085370,modMine:FBpp0085370; MD5=9cb61ce51d9b936423cd4be19c8e81d1; length=683; release=r6.09; species=Dmel;;…	8.9	5	0.036	AHVWSNGVGPIER+LAGFEYVWR+MVLLDPAAQEFVTPHILR+SEFNEFDFFK+VIDDLSELDIK
323	FBpp0085154|FBgn0028968|CG1528-PA|gammaCOP-PA FBpp0085155|FBgn0028968|CG1528-PB|gammaCOP-PB FBpp0290505|FBgn0028968|CG1528-PC|gammaCOP-PC FBpp0303129|FBgn0028968|CG1528-PD|gammaCOP-PD	1.0000	FBpp0085154 type=protein; loc=3R:join(31572239..31572278,31572498..31573156,31573254..31574724,31574801..31574986,31575045..31575197,31575256..31575386); ID=FBpp0085154; name=gammaCOP-PA; parent=FBgn0028968,FBtr0085793; dbxref=FlyBase:FBpp0085154,FlyBase_Annotation_IDs:CG1528-PA,GB_protein:AAF57160.1,REFSEQ:NP_524608,GB_protein:AAF57160,FlyMine:FBpp0085154,modMine:FBpp0085154; MD5=ee5acdaa59098f9…	5.4	5	0.044	FDISIVPK+LAQLPGIQVLGPIHR+SVATLAITTLLK+VELTLPEGFTTR
285	FBpp0083264|FBgn0038745|CG4538-PA|CG4538-PA FBpp0310666|FBgn0038745|CG4538-PC|CG4538-PC FBpp0310667|FBgn0038745|CG4538-PD|CG4538-PD	1.0000	FBpp0083264 type=protein; loc=3R:complement(join(19902841..19902898,19900432..19901810,19900225..19900374,19899874..19900095,19899596..19899808)); ID=FBpp0083264; name=CG4538-PA; parent=FBgn0038745,FBtr0083855; dbxref=FlyBase:FBpp0083264,FlyBase_Annotation_IDs:CG4538-PA,GB_protein:AAF55713.2,REFSEQ:NP_650843,GB_protein:AAF55713,FlyMine:FBpp0083264,modMine:FBpp0083264; MD5=b42aeda771e098473547eaa6…	8.0	5	0.043	DADAAASGTVATDSDTTTDNDKNFENSEK+DLVEFGMIPEFVGR+LLQDANYNVER
271	FBpp0082265|FBgn0015778|CG9412-PB|rin-PB FBpp0082267|FBgn0015778|CG9412-PE|rin-PE FBpp0312063|FBgn0015778|CG9412-PF|rin-PF FBpp0312064|FBgn0015778|CG9412-PG|rin-PG	1.0000	FBpp0082265 type=protein; loc=3R:join(13649069..13650497,13650809..13651059,13651174..13651566); ID=FBpp0082265; name=rin-PB; parent=FBgn0015778,FBtr0082797; dbxref=FlyBase:FBpp0082265,FlyBase_Annotation_IDs:CG9412-PB,GB_protein:AAG22151.2,REFSEQ:NP_524907,GB_protein:AAG22151; MD5=3d141bc378bcfd81dcc7417d76d5dc94; length=690; release=r6.09; species=Dmel;;FBpp0082267 type=protein; loc=3R:join(1364…	8.6	5	0.046	FTQTFVLAAQSPK+SPLNYGFITYDDPEAVQK+SSNTQQFGDNQQLFLGNIPHHASEDDLR
28	FBpp0071212|FBgn0011661|CG10701-PD|Moe-PD FBpp0071213|FBgn0011661|CG10701-PB|Moe-PB FBpp0071214|FBgn0011661|CG10701-PA|Moe-PA FBpp0071215|FBgn0011661|CG10701-PC|Moe-PC FBpp0089231|FBgn0011661|CG10701-PE|Moe-PE FBpp0089232|FBgn0011661|CG10701-PF|Moe-PF FBpp0089233|FBgn0011661|CG10701-PG|Moe-PG FBpp0089234|FBgn0011661|CG10701-PH|Moe-PH FBpp0089235|FBgn0011661|CG10701-PI|Moe-PI FBpp0089236|FBgn00116…	1.0000	FBpp0071212 type=protein; loc=X:complement(join(8880292..8880306,8876573..8876752,8875094..8875860,8874512..8874899,8874189..8874401,8873947..8874111)); ID=FBpp0071212; name=Moe-PD; parent=FBgn0011661,FBtr0071269; dbxref=FlyBase:FBpp0071212,FlyBase_Annotation_IDs:CG10701-PD,GB_protein:AAF46415.2,REFSEQ:NP_525082,GB_protein:AAF46415; MD5=d6c242ff784024c0f1a1aa08a0168ae5; length=575; release=r6.09;…	9.0	5	0.037	APDFMFFAPR+IAQDLEMYGVNYFEIR+IGFPWSEIR+KPDTIDVQQMK
268	FBpp0082177|FBgn0260962|CG7769-PA|pic-PA	1.0000	FBpp0082177 type=protein; loc=3R:join(13052409..13052469,13052623..13053034,13053237..13054161,13054226..13054577,13054641..13055835,13055892..13056288,13056351..13056431); ID=FBpp0082177; name=pic-PA; parent=FBgn0260962,FBtr0082709; dbxref=FlyBase:FBpp0082177,FlyBase_Annotation_IDs:CG7769-PA,GB_protein:AAF54901.1,REFSEQ:NP_650257,GB_protein:AAF54901,FlyMine:FBpp0082177,modMine:FBpp0082177; MD5=2…	5.4	5	0.042	DAVQGLELTLNGER+DLLFILTR+GDFILVGDLMR+QLLPELAR+VGVDESPYENTLVLAFVGHTR
262	FBpp0081704|FBgn0040078|CG4003-PA|pont-PA	1.0000	FBpp0081704 type=protein; loc=3R:join(10262343..10263159,10263217..10263415,10263477..10263831); ID=FBpp0081704; name=pont-PA; parent=FBgn0040078,FBtr0082226; dbxref=FlyBase:FBpp0081704,FlyBase_Annotation_IDs:CG4003-PA,GB_protein:AAF54514.1,REFSEQ:NP_652608,GB_protein:AAF54514,FlyMine:FBpp0081704,modMine:FBpp0081704; MD5=44c3876ac3fbe345533b6b800122cc21; length=456; release=r6.09; species=Dmel;	16.2	5	0.041	AQTEGLQLEENAFTR+EVYEGEVTELTPVETENPMGGYGK+NQISKDDIEDVHSLFLDAK+SLESPIAPIVIFATNR
240	FBpp0080705|FBgn0086443|CG10687-PA|Aats-asn-PA FBpp0304830|FBgn0086443|CG10687-PB|Aats-asn-PB	1.0000	FBpp0080705 type=protein; loc=2L:complement(join(19131797..19131830,19130043..19131685)); ID=FBpp0080705; name=Aats-asn-PA; parent=FBgn0086443,FBtr0081162; dbxref=FlyBase:FBpp0080705,FlyBase_Annotation_IDs:CG10687-PA,GB_protein:AAF53768.1,REFSEQ:NP_609948,GB_protein:AAF53768,FlyMine:FBpp0080705,modMine:FBpp0080705; MD5=434ad52959249b96b04943514caffc72; length=558; release=r6.09; species=Dmel;;FBp…	10.2	5	0.046	DDGTFYEFGEDIPEAPER+EGIDPQPYYWYTDQR+EPFPTIYVDTKDPNAAEPYEPAAK
23	FBpp0070880|FBgn0029874|CG3342-PA|CG3342-PA	1.0000	FBpp0070880 type=protein; loc=X:complement(join(6527751..6527803,6526368..6527676)); ID=FBpp0070880; name=CG3342-PA; parent=FBgn0029874,FBtr0070918; dbxref=FlyBase:FBpp0070880,FlyBase_Annotation_IDs:CG3342-PA,GB_protein:AAF46167.1,REFSEQ:NP_572324,GB_protein:AAF46167,FlyMine:FBpp0070880,modMine:FBpp0070880; MD5=3dab6cdea8f0fcee5edda9cce454bcea; length=453; release=r6.09; species=Dmel;	13.7	5	0.043	KPSDPLLERDSEDEMLELEQK+MDAILQAMNR+SQVLTTLQLTPR+TTPNPPQPQPR+VTLPTLEK
212	FBpp0079520|FBgn0043456|CG4747-PA|CG4747-PA FBpp0292905|FBgn0043456|CG4747-PB|CG4747-PB FBpp0310306|FBgn0043456|CG4747-PC|CG4747-PC	1.0000	FBpp0079520 type=protein; loc=2L:join(10004047..10004126,10004535..10004571,10005424..10005506,10005568..10006417,10006475..10006585,10006908..10007178,10007255..10007341,10007414..10007503,10007567..10007766); ID=FBpp0079520; name=CG4747-PA; parent=FBgn0043456,FBtr0079930; dbxref=FlyBase:FBpp0079520,FlyBase_Annotation_IDs:CG4747-PA,GB_protein:AAF52846.3,REFSEQ:NP_609336,GB_protein:AAF52846,FlyMi…	11.3	5	0.046	AYVEMSTIDPDTSLDIGEGIK+DVSGEALQDADEASSTPTGR+VETDALLASIAAK+YIDDPAEVDEQVNK
211	FBpp0079500|FBgn0004867|CG5920-PA|RpS2-PA FBpp0303531|FBgn0004867|CG5920-PB|RpS2-PB FBpp0311561|FBgn0004867|CG5920-PC|RpS2-PC	1.0000	FBpp0079500 type=protein; loc=2L:complement(9896327..9897130); ID=FBpp0079500; name=RpS2-PA; parent=FBgn0004867,FBtr0079905; dbxref=FlyBase:FBpp0079500,FlyBase_Annotation_IDs:CG5920-PA,GB_protein:AAF52822.1,REFSEQ:NP_476874,GB_protein:AAF52822,FlyMine:FBpp0079500,modMine:FBpp0079500; MD5=207bcaed11f5ff09092a8f6cd10003e0; length=267; release=r6.09; species=Dmel;;FBpp0303531 type=protein; loc=2L:co…	23.6	5	0.046	AFVAIGDNNGHIGLGVK+EMPLGSTPYQAYSDFLSKPTPR+SLEEIYLYSLPIK+TYAYLTPDLWK
207	FBpp0079453|FBgn0028479|CG4389-PB|Mtpalpha-PB FBpp0079454|FBgn0028479|CG4389-PA|Mtpalpha-PA	1.0000	FBpp0079453 type=protein; loc=2L:complement(join(9575502..9576188,9575295..9575435,9574469..9575238,9573770..9574406)); ID=FBpp0079453; name=Mtpalpha-PB; parent=FBgn0028479,FBtr0079857; dbxref=FlyBase:FBpp0079453,FlyBase_Annotation_IDs:CG4389-PB,GB_protein:AAN10697.1,REFSEQ:NP_723470,GB_protein:AAN10697,FlyMine:FBpp0079453,modMine:FBpp0079453; MD5=72fd0a1c9c90c8b03ffeef2549a1ca19; length=744; rel…	12.8	5	0.034	DQTLASLRPTLDYSDFK+GLIALFR+LGLPEVMLGLLPGGGGTVR+MQLLEIITHPGTSKDTIAQAVAVGLKQGK+MQSYAELYGAPFKPAQTLLDMAK
206	FBpp0079406|FBgn0012036|CG3752-PA|Aldh-PA FBpp0304847|FBgn0012036|CG3752-PB|Aldh-PB	1.0000	FBpp0079406 type=protein; loc=2L:join(9387768..9387890,9389829..9389977,9390040..9390136,9390246..9391439); ID=FBpp0079406; name=Aldh-PA; parent=FBgn0012036,FBtr0079806; dbxref=FlyBase:FBpp0079406,FlyBase_Annotation_IDs:CG3752-PA,GB_protein:AAF52769.1,REFSEQ:NP_609285,GB_protein:AAF52769,FlyMine:FBpp0079406,modMine:FBpp0079406; MD5=d85e4ba5d9619ace3debbc4a0493e55d; length=520; release=r6.09; spec…	13.1	5	0.041	AGTVWVNTYNVLAAQAPFGGYK+ENGEYALSNYTEVK+LVAGGSRPEGLPGYFVQPTVFADVQDDMTIAR
3	FBpp0070057|FBgn0027588|CG14476-PB|GCS2alpha-PB FBpp0070058|FBgn0027588|CG14476-PC|GCS2alpha-PC FBpp0070059|FBgn0027588|CG14476-PA|GCS2alpha-PA FBpp0070060|FBgn0027588|CG14476-PE|GCS2alpha-PE FBpp0070061|FBgn0027588|CG14476-PD|GCS2alpha-PD	1.0000	FBpp0070057 type=protein; loc=X:complement(join(21604463..21604569,21602981..21603730,21601344..21602829,21600843..21601274)); ID=FBpp0070057; name=GCS2alpha-PB; parent=FBgn0027588,FBtr0070058; dbxref=GB_protein:AAF45432.1,FlyBase:FBpp0070057,FlyBase_Annotation_IDs:CG14476-PB,REFSEQ:NP_652145,GB_protein:AAF45432; MD5=d72770cd93520f388055fb0ab9d74c41; length=924; release=r6.09; species=Dmel;;FBpp0…	5.7	5	0.046	ETDGEIVITSEK+LYNLDVFEYVVDSK+VLFGIPEHADSFILK+WYQTGAFLPFFR
185	FBpp0078584|FBgn0037249|CG9805-PA|eIF3-S10-PA FBpp0312226|FBgn0037249|CG9805-PD|eIF3-S10-PD	1.0000	FBpp0078584 type=protein; loc=3R:complement(join(4433699..4433747,4432517..4433601,4430228..4432466,4430119..4430168)); ID=FBpp0078584; name=eIF3-S10-PA; parent=FBgn0037249,FBtr0078944; dbxref=FlyBase:FBpp0078584,FlyBase_Annotation_IDs:CG9805-PA,GB_protein:AAF52126.1,REFSEQ:NP_649470,GB_protein:AAF52126,FlyMine:FBpp0078584,modMine:FBpp0078584; MD5=a9e06dfa231684c2368069e26acb24ea; length=1140; re…	4.6	5	0.032	ANEFIEVGKPLR+EYRPDGPALQSMPSEQIR+KFEAALEAER+LAVLLGLPQPPTR
162	FBpp0077790|FBgn0024352|CG2720-PA|Hop-PA	1.0000	FBpp0077790 type=protein; loc=2L:join(295272..295280,295346..295628,295704..296811,296977..297049); ID=FBpp0077790; name=Hop-PA; parent=FBgn0024352,FBtr0078131; dbxref=FlyBase:FBpp0077790,FlyBase_Annotation_IDs:CG2720-PA,GB_protein:AAF51511.1,REFSEQ:NP_477354,GB_protein:AAF51511,FlyMine:FBpp0077790,modMine:FBpp0077790; MD5=a53cd93a7b5c709a53e05f904613d174; length=490; release=r6.09; species=Dmel;	10.2	5	0.046	ALELDPNNAEAIEGYR+FDEAVAAYTEAIALDDQNHVLYSNR+LAAFDLGLK
161	FBpp0077762|FBgn0031216|CG11376-PA|Zir-PA	1.0000	FBpp0077762 type=protein; loc=2L:join(94852..94892,94989..95070,95132..95301,95354..97833,97884..98470,98527..99723,99785..100516,100572..100703,100762..100942,101016..101194,101249..101619,101876..101918); ID=FBpp0077762; name=Zir-PA; parent=FBgn0031216,FBtr0078103; dbxref=FlyBase:FBpp0077762,FlyBase_Annotation_IDs:CG11376-PA,GB_protein:AAF51561.2,REFSEQ:NP_608489,GB_protein:AAF51561,FlyMine:FBp…	3.3	5	0.043	ELSIDVLHSMAAR+KPQDLQPSVETPIGYTWLPLLEDGK+TLELAAATNQEPADPK+VLQGDINNSVEPYLK
156	FBpp0077571|FBgn0000579|CG17654-PB|Eno-PB FBpp0077572|FBgn0000579|CG17654-PE|Eno-PE FBpp0077573|FBgn0000579|CG17654-PC|Eno-PC FBpp0077574|FBgn0000579|CG17654-PD|Eno-PD FBpp0077575|FBgn0000579|CG17654-PA|Eno-PA FBpp0291325|FBgn0000579|CG17654-PF|Eno-PF	1.0000	FBpp0077571 type=protein; loc=2L:complement(join(1727646..1727833,1725341..1726655)); ID=FBpp0077571; name=Eno-PB; parent=FBgn0000579,FBtr0077905; dbxref=FlyBase:FBpp0077571,FlyBase_Annotation_IDs:CG17654-PB,GB_protein:AAN10455.1,REFSEQ:NP_722721,GB_protein:AAN10455; MD5=192a03ed239ad33bf021aeae31e76f91; length=500; release=r6.09; species=Dmel;;FBpp0077572 type=protein; loc=2L:complement(join(172…	20.6	5	0.045	AAVPSGASTGVHEALELR+EIILPVPAFNVINGGSHAGNK+FGLDATAVGDEGGFAPNIQSNK+LANLYQEFIK+VNQIGTVTESIAAHLLAK
146	FBpp0077113|FBgn0031622|CG3251-PA|CG3251-PA	1.0000	FBpp0077113 type=protein; loc=2L:complement(join(4690558..4690600,4689060..4690504)); ID=FBpp0077113; name=CG3251-PA; parent=FBgn0031622,FBtr0077422; dbxref=FlyBase:FBpp0077113,FlyBase_Annotation_IDs:CG3251-PA,GB_protein:AAF50988.1,REFSEQ:NP_608851,GB_protein:AAF50988,FlyMine:FBpp0077113,modMine:FBpp0077113; MD5=e735599cd939fac3e6fa9b0346b12789; length=495; release=r6.09; species=Dmel;	14.3	5	0.041	FVSGDFDEYLWHLGK+ILLEENNIPFSYLVAK+NVELTSAIEAR+NVIIYEPFDMGR+VVAEQVYDTQMLHYEVR
142	FBpp0076897|FBgn0011710|CG1403-PA|Sep1-PA	1.0000	FBpp0076897 type=protein; loc=X:join(21358376..21358393,21359512..21359704,21359771..21360029,21360156..21360521,21360589..21360838); ID=FBpp0076897; name=Sep1-PA; parent=FBgn0011710,FBtr0077198; dbxref=GB_protein:AAF50825.1,FlyBase:FBpp0076897,FlyBase_Annotation_IDs:CG1403-PA,REFSEQ:NP_523430,GB_protein:AAF50825,FlyMine:FBpp0076897,modMine:FBpp0076897; MD5=596c21fcd0ee97090e1785d227ad1759; lengt…	13.6	5	0.044	GFSSIETPGYVGFANLPNQVHR+LEASTVEIEER+STLVNSLFLTDLYPER
139	FBpp0076856|FBgn0035608|CG10630-PA|blanks-PA	1.0000	FBpp0076856 type=protein; loc=3L:complement(join(5498728..5498848,5497706..5498559)); ID=FBpp0076856; name=blanks-PA; parent=FBgn0035608,FBtr0077152; dbxref=FlyBase:FBpp0076856,FlyBase_Annotation_IDs:CG10630-PA,GB_protein:AAF50777.1,REFSEQ:NP_647966,GB_protein:AAF50777,FlyMine:FBpp0076856,modMine:FBpp0076856; MD5=e9b170756e9c2deb9380c5aac03f605f; length=324; release=r6.09; species=Dmel;	14.8	5	0.046	ALIPNPSAEEDAVAVIPLADNLK+ALIPNPSAEEDAVAVIPLADNLKK+DALMVLNELK+TDDIDVATLYNDLK
115	FBpp0075618|FBgn0011284|CG11276-PA|RpS4-PA FBpp0075619|FBgn0011284|CG11276-PB|RpS4-PB FBpp0312080|FBgn0011284|CG11276-PC|RpS4-PC	1.0000	FBpp0075618 type=protein; loc=3L:join(13042012..13042014,13042110..13042368,13042442..13042539,13043166..13043337,13043574..13043827); ID=FBpp0075618; name=RpS4-PA; parent=FBgn0011284,FBtr0075884; dbxref=FlyBase:FBpp0075618,FlyBase_Annotation_IDs:CG11276-PA,GB_protein:AAF49847.1,REFSEQ:NP_729871,GB_protein:AAF49847,FlyMine:FBpp0075618; MD5=9432bd09df680f6871c732d2390f7b76; length=261; release=r6.…	14.6	5	0.046	ESLPLLIFLR+LRESLPLLIFLR+LTNVFIIGK+TDPTYPAGYMDVITLEK
598	FBpp0074642|FBgn0261283|CG8522-PA|SREBP-PA FBpp0074643|FBgn0261283|CG8522-PB|SREBP-PB FBpp0074644|FBgn0261283|CG8522-PC|SREBP-PC FBpp0306009|FBgn0261283|CG8522-PD|SREBP-PD	0.9997	FBpp0074642 type=protein; loc=3L:join(19794910..19796392,19796453..19797258,19797328..19797719,19797780..19797906,19798133..19798300,19798374..19798739); ID=FBpp0074642; name=SREBP-PA; parent=FBgn0261283,FBtr0074873; dbxref=GB_protein:AAF49115.1,FlyBase:FBpp0074642,FlyBase_Annotation_IDs:CG8522-PA,REFSEQ:NP_730449,GB_protein:AAF49115,FlyMine:FBpp0074642,modMine:FBpp0074642; MD5=a7815e6291188dd27e…	5.5	5	0.035	RESSQTFTTDAGLTPPR+RSGGLFSNAASRK+SGGLPTSSVSGEAEQLQQQQHSGTIVSNVLK
929	FBpp0073067|FBgn0028484|CG14992-PA|Ack-PA	0.9338	FBpp0073067 type=protein; loc=3L:join(4110501..4111639,4111705..4113787); ID=FBpp0073067; name=Ack-PA; parent=FBgn0028484,FBtr0073211; dbxref=FlyBase:FBpp0073067,FlyBase_Annotation_IDs:CG14992-PA,GB_protein:AAF47839.2,REFSEQ:NP_647859,GB_protein:AAF47839,FlyMine:FBpp0073067,modMine:FBpp0073067; MD5=137f4f46cb27698a0c4360854add7142; length=1073; release=r6.09; species=Dmel;	3.2	5	0.019	KVGAAGDVVMR+LQQQQQLDGAHQLYAPVPSDYGR
90	FBpp0074373|FBgn0001079|CG6551-PA|fu-PA	1.0000	FBpp0074373 type=protein; loc=X:join(18657840..18657950,18658023..18659392,18659452..18660026,18660095..18660456); ID=FBpp0074373; name=fu-PA; parent=FBgn0001079,FBtr0074602; dbxref=FlyBase:FBpp0074373,FlyBase_Annotation_IDs:CG6551-PA,GB_protein:AAF48871.1,REFSEQ:NP_477499,GB_protein:AAF48871,FlyMine:FBpp0074373,modMine:FBpp0074373; MD5=56eaf7bf9e0789a427aced2bfa1cb07b; length=805; release=r6.09;…	7.5	4	0.029	HNQENKPPAEAISYANSQPPQQQPQQLK+LNFVSLLQSR+QSDPEVGDLDEALAALDFGESR
82	FBpp0073989|FBgn0004066|CG3422-PA|Prosalpha4-PA	1.0000	FBpp0073989 type=protein; loc=X:join(16276418..16276519,16276597..16276826,16276892..16277309); ID=FBpp0073989; name=Prosalpha4-PA; parent=FBgn0004066,FBtr0074210; dbxref=FlyBase:FBpp0073989,FlyBase_Annotation_IDs:CG3422-PA,GB_protein:AAF48573.1,REFSEQ:NP_525092,GB_protein:AAF48573,FlyMine:FBpp0073989,modMine:FBpp0073989; MD5=2bd44cdf34f51b9f6361a9790c6d0e9f; length=249; release=r6.09; species=Dm…	19.3	4	0.037	AVTIFSPDGHLLQVEYAQEAVR+LNVEDPVTLEYITR+MLDTDVITDYVK
77	FBpp0073898|FBgn0030674|CG8184-PB|CG8184-PB FBpp0308743|FBgn0030674|CG8184-PC|CG8184-PC FBpp0308744|FBgn0030674|CG8184-PD|CG8184-PD FBpp0308745|FBgn0030674|CG8184-PE|CG8184-PE FBpp0308746|FBgn0030674|CG8184-PF|CG8184-PF FBpp0308747|FBgn0030674|CG8184-PG|CG8184-PG FBpp0309265|FBgn0030674|CG8184-PH|CG8184-PH	1.0000	FBpp0073898 type=protein; loc=X:join(15714115..15714381,15714717..15714956,15715026..15715247,15715306..15715577,15715658..15716154,15716292..15721399,15721564..15724378,15724442..15724915,15724974..15725314,15725377..15726447,15726538..15726673,15726733..15729357,15729430..15729831,15729899..15730087,15730152..15730473,15730537..15730702,15730777..15730967,15731045..15731147); ID=FBpp0073898; na…	1.8	4	0.024	ALAELLGTLVK+AYHEHIGGAGSGAGLLDIGGAR+FGQQPTAAAGGATPHNQTPTPPPAAK+HLYNSIEHLTVLLSSQNMDIVLAVLNLLYMFSKR
73	FBpp0073433|FBgn0030354|CG1559-PA|Upf1-PA FBpp0309612|FBgn0030354|CG1559-PB|Upf1-PB	1.0000	FBpp0073433 type=protein; loc=X:complement(join(11904744..11904911,11901349..11904681,11901238..11901279)); ID=FBpp0073433; name=Upf1-PA; parent=FBgn0030354,FBtr0073596; dbxref=FlyBase:FBpp0073433,FlyBase_Annotation_IDs:CG1559-PA,GB_protein:AAF48115.2,REFSEQ:NP_572767,GB_protein:AAF48115,FlyMine:FBpp0073433,modMine:FBpp0073433; MD5=0d1c3b90f9acbb265f6b829c72b870e6; length=1180; release=r6.09; spe…	4.5	4	0.034	AIQQQTGNFSPGNSGPGVTGVGVGR+EAIDSPVSFLALHNQIR+NVFVLGFIPAK
64	FBpp0072918|FBgn0035432|CG17723-PA|ZnT63C-PA FBpp0072919|FBgn0035432|CG17723-PB|ZnT63C-PB FBpp0072920|FBgn0035432|CG17723-PC|ZnT63C-PC FBpp0072921|FBgn0035432|CG17723-PD|ZnT63C-PD FBpp0072922|FBgn0035432|CG17723-PE|ZnT63C-PE FBpp0303136|FBgn0035432|CG17723-PF|ZnT63C-PF FBpp0303137|FBgn0035432|CG17723-PG|ZnT63C-PG	1.0000	FBpp0072918 type=protein; loc=3L:join(3310530..3310706,3310772..3310896,3311730..3311827,3311886..3312402,3312515..3312749,3312815..3313012); ID=FBpp0072918; name=ZnT63C-PA; parent=FBgn0035432,FBtr0073054; dbxref=FlyBase:FBpp0072918,FlyBase_Annotation_IDs:CG17723-PA,REFSEQ:NP_647801,GB_protein:AAF47755,FlyMine:FBpp0072918,modMine:FBpp0072918; MD5=38fc7c9c518505b2fd973b4f5f314d61; length=449; rele…	4.7	4	0.037	LTELANMDEGEDEQNDFAYEK
60	FBpp0072801|FBgn0261602|CG1263-PA|RpL8-PA FBpp0072802|FBgn0261602|CG1263-PB|RpL8-PB	1.0000	FBpp0072801 type=protein; loc=3L:join(2587753..2587890,2588084..2588716); ID=FBpp0072801; name=RpL8-PA; parent=FBgn0261602,FBtr0072924; dbxref=FlyBase:FBpp0072801,FlyBase_Annotation_IDs:CG1263-PA,GB_protein:AAF47659.1,REFSEQ:NP_524726,GB_protein:AAF47659,FlyMine:FBpp0072801,modMine:FBpp0072801; MD5=d09e64c3a15edc7f30e4ac2fa02ce592; length=256; release=r6.09; species=Dmel;;FBpp0072802 type=protein…	11.7	4	0.031	AMVGIVAGGGR+GAPLAVVHFR+KVGLIAARR
552a	FBpp0301004|FBgn0263346|CG43427-PE|CG43427-PE FBpp0301005|FBgn0263346|CG43427-PF|CG43427-PF FBpp0301006|FBgn0263346|CG43427-PG|CG43427-PG	1.0000	FBpp0301004 type=protein; loc=3R:join(4697432..4697542,4698049..4698255,4699717..4699859,4700171..4700327,4701158..4704658); ID=FBpp0301004; name=CG43427-PE; parent=FBgn0263346,FBtr0308849; dbxref=FlyBase:FBpp0301004,FlyBase_Annotation_IDs:CG43427-PE,REFSEQ:NP_730864,GB_protein:AAF52104; MD5=773c1c5a9512b3e372bba750d5597ee3; length=1372; release=r6.09; species=Dmel;;FBpp0301005 type=protein; loc=…	5.5	4	0.035	AIGAASSVAAGVTAQNVDEQLNHINR+LSGFEVTSPSDTQEGVEK+QLDKPPTPPAPPK+SPQPNTGFQIVTEDLVKK
549a	FBpp0291856|FBgn0261556|CG42674-PE|CG42674-PE FBpp0304944|FBgn0261556|CG42674-PF|CG42674-PF	1.0000	FBpp0291856 type=protein; loc=3L:complement(join(20190658..20192274,20158480..20158668,20155901..20155998,20155733..20155827,20155538..20155659,20154901..20155278,20154611..20154838,20154204..20154548,20153469..20154144,20153164..20153335,20151572..20151890)); ID=FBpp0291856; name=CG42674-PE; parent=FBgn0261556,FBtr0302716; dbxref=FlyBase_Annotation_IDs:CG42674-PE,FlyBase:FBpp0291856,REFSEQ:NP_00…	3.8	4	0.027	GGGGGGSGSGTVGGGDSFR+LLPSVSTEETSESGVAPGK+SFIEPQLEQLSEETEK
57	FBpp0072494|FBgn0035162|CG13900-PA|CG13900-PA	1.0000	FBpp0072494 type=protein; loc=3L:complement(join(832715..832940,832042..832407,831316..831790,830908..831242,830034..830341,827878..829851)); ID=FBpp0072494; name=CG13900-PA; parent=FBgn0035162,FBtr0072597; dbxref=FlyBase:FBpp0072494,FlyBase_Annotation_IDs:CG13900-PA,GB_protein:AAF47416.2,REFSEQ:NP_728546,GB_protein:AAF47416,FlyMine:FBpp0072494,modMine:FBpp0072494; MD5=f49d70fcbe69abe9fa6878f622b…	4.9	4	0.035	EMANAFINEVLPEDVFSSPK+LGAVFNQVAFPLQYTPR+QVVITLSGR+TVLDPVSGDLADTR
534a	FBpp0110092|FBgn0039209|CG13624-PE|REPTOR-PE FBpp0110093|FBgn0039209|CG13624-PF|REPTOR-PF	1.0000	FBpp0110092 type=protein; loc=3R:complement(join(24560890..24562842,24560567..24560822,24560382..24560507,24560208..24560317)); ID=FBpp0110092; name=REPTOR-PE; parent=FBgn0039209,FBtr0110795; dbxref=FlyBase:FBpp0110092,FlyBase_Annotation_IDs:CG13624-PE,REFSEQ:NP_001036752,GB_protein:ABI31203,FlyMine:FBpp0110092,modMine:FBpp0110092; MD5=4703981f031711945b96380120c81288; length=814; release=r6.09; …	8.7	4	0.029	NLGESTEEVDQQIAR+SILSQSAALSPGGSSGFGSSASGNSTTTSNQTSGSAVR+TINDMTPVSELPFNVRPK
521a	FBpp0088274|FBgn0011642|CG32018-PA|Zyx-PA FBpp0088275|FBgn0011642|CG32018-PB|Zyx-PB FBpp0088278|FBgn0011642|CG32018-PG|Zyx-PG FBpp0311465|FBgn0011642|CG32018-PL|Zyx-PL	1.0000	FBpp0088274 type=protein; loc=4:complement(join(1060413..1060604,1059419..1059836,1059101..1059288,1058210..1058504,1057807..1058155,1057633..1057753,1057441..1057572)); ID=FBpp0088274; name=Zyx-PA; parent=FBgn0011642,FBtr0089210; dbxref=FlyBase:FBpp0088274,FlyBase_Annotation_IDs:CG32018-PA,GB_protein:AAN06572.1,REFSEQ:NP_726639,GB_protein:AAN06572,FlyMine:FBpp0088274,modMine:FBpp0088274; MD5=298…	11.7	4	0.035	EIETLELLTDETK+EPLYSQPLIGVEK+TTLDNPAILEQQLEALAYHK+YLSSEFGVADTQINR
514a	FBpp0087705|FBgn0260972|CG8057-PA|alc-PA	1.0000	FBpp0087705 type=protein; loc=2R:complement(join(9136952..9137599,9135765..9135995,9135559..9135705)); ID=FBpp0087705; name=alc-PA; parent=FBgn0260972,FBtr0088624; dbxref=FlyBase:FBpp0087705,FlyBase_Annotation_IDs:CG8057-PA,GB_protein:AAF58979.1,REFSEQ:NP_610460,GB_protein:AAF58979,FlyMine:FBpp0087705,modMine:FBpp0087705; MD5=2cac3bf3bc33250b01a74c2898ef7975; length=341; release=r6.09; species=Dm…	18.8	4	0.037	HTAVLNEGSSQEDDDPYYTGTGTGSTR+SHQNFVTIIDLPEGDHQYK+VSGPPVLPPHLLQVILNK
54	FBpp0072169|FBgn0034989|CG3356-PA|CG3356-PA	1.0000	FBpp0072169 type=protein; loc=2R:join(24198101..24198436,24198496..24199216,24199277..24199688,24199745..24199866,24199925..24200689,24200748..24200892,24200951..24201650,24201710..24201877); ID=FBpp0072169; name=CG3356-PA; parent=FBgn0034989,FBtr0072262; dbxref=FlyBase:FBpp0072169,FlyBase_Annotation_IDs:CG3356-PA,GB_protein:AAF47181.1,REFSEQ:NP_611896,GB_protein:AAF47181,FlyMine:FBpp0072169,modM…	4.5	4	0.036	DISMGLVELAFPETR+LNFFYSIR+LYPNPNVADLFEDYEK+VSILQSLVAASK
507a	FBpp0085714|FBgn0012051|CG7563-PB|CalpA-PB FBpp0111782|FBgn0012051|CG7563-PC|CalpA-PC FBpp0309435|FBgn0012051|CG7563-PD|CalpA-PD	1.0000	FBpp0085714 type=protein; loc=2R:join(19426045..19426218,19426630..19426806,19426868..19426944,19427014..19427138,19427201..19427321,19427378..19427618,19427677..19427907,19427970..19428362,19428426..19428544,19429237..19429279,19429338..19429479,19429538..19429765,19429823..19430152,19430214..19430299); ID=FBpp0085714; name=CalpA-PB; parent=FBgn0012051,FBtr0086529; dbxref=FlyBase:FBpp0085714,Fly…	10.0	4	0.037	AYAKLHGSYEALK+DVVGSVINEIFIK+LIGDNPADGGPVTANAIVDETHGFSK+NEFWSALLEK+VFSETQNNMEENDDHVGYGGK
53	FBpp0072135|FBgn0025352|CG4581-PA|Thiolase-PA	1.0000	FBpp0072135 type=protein; loc=2R:complement(join(23868462..23868525,23868053..23868212,23867820..23867994,23866753..23867763)); ID=FBpp0072135; name=Thiolase-PA; parent=FBgn0025352,FBtr0072226; dbxref=FlyBase:FBpp0072135,FlyBase_Annotation_IDs:CG4581-PA,GB_protein:AAF47083.1,REFSEQ:NP_477378,GB_protein:AAF47083,FlyMine:FBpp0072135,modMine:FBpp0072135; MD5=4c65024f55cc2ed72c1614ca8501ff36; length=…	10.2	4	0.036	EAALAAGFSNK+GYFTDLVPFK+TPFLTSGTTYSK+VSGVDQIVDKDNGIR
502a	FBpp0085249|FBgn0051618|CG31618-PA|His2A FBpp0091055|FBgn0053808|CG33808-PA|His2A FBpp0091060|FBgn0053814|CG33814-PA|His2A FBpp0091063|FBgn0053817|CG33817-PA|His2A FBpp0091066|FBgn0053820|CG33820-PA|His2A FBpp0091069|FBgn0053823|CG33823-PA|His2A FBpp0091072|FBgn0053826|CG33826-PA|His2A FBpp0091075|FBgn0053829|CG33829-PA|His2A FBpp0091078|FBgn0053832|CG33832-PA|His2A FBpp0091081|FBgn0053835|CG3383…	1.0000	FBpp0085249 type=protein; loc=2L:21423789..21424163; ID=FBpp0085249; name=His2A:CG31618-PA; parent=FBgn0051618,FBtr0085893; dbxref=FlyBase:FBpp0085249,FlyBase_Annotation_IDs:CG31618-PA,GB_protein:AAN11125.1,REFSEQ:NP_724343,GB_protein:AAN11125; MD5=3612d7213b7a1860260424d7556c43bf; length=124; release=r6.09; species=Dmel;;FBpp0091055 type=protein; loc=2L:21433897..21434271; ID=FBpp0091055; name=H…	31.5	4	0.024	AGLQFPVGR+HLQLAIR+LLSGVTIAQGGVLPNIQAVLLPK
501a	FBpp0085208|FBgn0266268|CG2098-PA|FeCH-PA	1.0000	FBpp0085208 type=protein; loc=3R:complement(join(31812174..31812210,31811741..31812119,31811377..31811478,31811000..31811321,31810626..31810940)); ID=FBpp0085208; name=FeCH-PA; parent=FBgn0266268,FBtr0085849; dbxref=FlyBase:FBpp0085208,FlyBase_Annotation_IDs:CG2098-PA,GB_protein:AAF57206.1,REFSEQ:NP_524613,GB_protein:AAF57206,FlyMine:FBpp0085208,modMine:FBpp0085208; MD5=3e1c855608152b39cda1ec8196…	14.1	4	0.037	AATPNDHPLFIDALTNVVADHLK+VGPLPWLAPATDDAIK+YVNPLTENTLAEIEK
493a	FBpp0083898|FBgn0005674|CG5394-PA|Aats-glupro-PA	1.0000	FBpp0083898 type=protein; loc=3R:complement(join(23958243..23958285,23957146..23958063,23956826..23956997,23955706..23956768,23953446..23955305,23952290..23953378)); ID=FBpp0083898; name=Aats-glupro-PA; parent=FBgn0005674,FBtr0084511; dbxref=FlyBase:FBpp0083898,FlyBase_Annotation_IDs:CG5394-PA,GB_protein:AAF56211.1,REFSEQ:NP_524471,GB_protein:AAF56211,FlyMine:FBpp0083898,modMine:FBpp0083898; MD5=…	3.7	4	0.035	FAGGDYTTTVEAFISASGR+NPDPASVLTVNTLLNK+VDVAYAPPSGYTNVPSPIVLFSIPDGHTK
491a	FBpp0083503|FBgn0016700|CG3320-PA|Rab1-PA	1.0000	FBpp0083503 type=protein; loc=3R:complement(join(21268771..21268793,21267620..21267740,21267510..21267557,21267226..21267453,21266948..21267145)); ID=FBpp0083503; name=Rab1-PA; parent=FBgn0016700,FBtr0084104; dbxref=FlyBase:FBpp0083503,FlyBase_Annotation_IDs:CG3320-PA,GB_protein:AAF55873.1,REFSEQ:NP_732610,GB_protein:AAF55873,FlyMine:FBpp0083503,modMine:FBpp0083503; MD5=02f0195faa4738c01751b8c21a…	20.0	4	0.031	IIILGDSGVGK+SATNVEQAFMTMAAEIK+VVDHTTAAEYAAQLGIPFLETSAK
477a	FBpp0079565|FBgn0004419|CG4916-PA|me31B-PA	1.0000	FBpp0079565 type=protein; loc=2L:join(10239536..10239585,10240492..10240591,10240680..10241058,10241133..10241780,10241846..10242048); ID=FBpp0079565; name=me31B-PA; parent=FBgn0004419,FBtr0079975; dbxref=FlyBase:FBpp0079565,FlyBase_Annotation_IDs:CG4916-PA,GB_protein:AAF52881.2,REFSEQ:NP_523533,GB_protein:AAF52881,FlyMine:FBpp0079565,modMine:FBpp0079565; MD5=13bbcdb1c57fa984e14b75f6806749fc; len…	12.0	4	0.036	DPQILLFSATFPLTVK+GIINDLQIAGNTSDDMGWK+GWERPSPIQEAAIPIALSGK
476a	FBpp0079279|FBgn0027932|CG13388-PA|Akap200-PA FBpp0309213|FBgn0027932|CG13388-PE|Akap200-PE	1.0000	FBpp0079279 type=protein; loc=2L:join(8426911..8427093,8427158..8427553,8427615..8428067,8428320..8429462,8430281..8430367); ID=FBpp0079279; name=Akap200-PA; parent=FBgn0027932,FBtr0079664; dbxref=FlyBase:FBpp0079279,FlyBase_Annotation_IDs:CG13388-PA,GB_protein:AAF52674.3,REFSEQ:NP_477460,GB_protein:AAF52674,FlyMine:FBpp0079279,modMine:FBpp0079279; MD5=92f320b9008efd2f1e8788b9234acb00; length=753…	6.9	4	0.037	GQQIEASSEVIETVTPSQAEEEVVAAIIK+SAAVAEGGDAVAETAK+SAAVAEGGDAVAETAKGEEGSPK
471a	FBpp0077326|FBgn0260639|CG3157-PA|gammaTub23C-PA	1.0000	FBpp0077326 type=protein; loc=2L:join(2973059..2973107,2973166..2973368,2973429..2974604); ID=FBpp0077326; name=gammaTub23C-PA; parent=FBgn0260639,FBtr0077641; dbxref=FlyBase:FBpp0077326,FlyBase_Annotation_IDs:CG3157-PA,GB_protein:AAF51174.1,REFSEQ:NP_476804,GB_protein:AAF51174,FlyMine:FBpp0077326,modMine:FBpp0077326; MD5=d5e01458d1da8fc0446d951772715831; length=475; release=r6.09; species=Dmel;	10.1	4	0.038	DVFFYQADDDHYIPR+KTTVLDVMRR+LQEEVFDIIDR+VINTIMGSVYSK
48	FBpp0072083|FBgn0034968|CG3195-PC|RpL12-PC FBpp0072084|FBgn0034968|CG3195-PA|RpL12-PA FBpp0072085|FBgn0034968|CG3195-PB|RpL12-PB	1.0000	FBpp0072083 type=protein; loc=2R:join(24060538..24060574,24060676..24060749,24060813..24060993,24061150..24061355); ID=FBpp0072083; name=RpL12-PC; parent=FBgn0034968,FBtr0072174; dbxref=FlyBase:FBpp0072083,FlyBase_Annotation_IDs:CG3195-PC,GB_protein:AAF47152.1,REFSEQ:NP_726413,GB_protein:AAF47152; MD5=5bbdaa3af012b6f79b471a6ddab9de70; length=165; release=r6.09; species=Dmel;;FBpp0072084 type=prot…	20.6	4	0.037	HPHDVIDELNEGSIEVPAE+HSGNIGFEDILAIAR
468a	FBpp0075764|FBgn0036213|CG7283-PA|RpL10Ab-PA	1.0000	FBpp0075764 type=protein; loc=3L:join(11822886..11822890,11823200..11823355,11823658..11824150); ID=FBpp0075764; name=RpL10Ab-PA; parent=FBgn0036213,FBtr0076032; dbxref=FlyBase:FBpp0075764,FlyBase_Annotation_IDs:CG7283-PA,GB_protein:AAF50002.2,REFSEQ:NP_648514,GB_protein:AAF50002,FlyMine:FBpp0075764,modMine:FBpp0075764; MD5=10f16de0b4b7aa8b0b1fe2b1479d7ba8; length=217; release=r6.09; species=Dmel;	26.3	4	0.037	ANNVDFMDAEALKK+DTLYEGVNGLLEASAK+FPALLSHQESMIGK+SYDAFLASESLIK
460a	FBpp0074500|FBgn0261593|CG14206-PB|RpS10b-PB FBpp0074501|FBgn0261593|CG14206-PC|RpS10b-PC FBpp0300512|FBgn0261593|CG14206-PD|RpS10b-PD FBpp0310720|FBgn0261593|CG14206-PE|RpS10b-PE	1.0000	FBpp0074500 type=protein; loc=X:19598434..19598916; ID=FBpp0074500; name=RpS10b-PB; parent=FBgn0261593,FBtr0074731; dbxref=FlyBase:FBpp0074500,FlyBase_Annotation_IDs:CG14206-PB,GB_protein:AAF48978.2,REFSEQ:NP_728273,GB_protein:AAF48978,FlyMine:FBpp0074500,modMine:FBpp0074500; MD5=0ae8e030c62f6023a9a1cee4231259cf; length=160; release=r6.09; species=Dmel;;FBpp0074501 type=protein; loc=X:19598434..1…	23.1	4	0.037	GDVGPGAGEVEFR+SYLHLPPEIVPSTLK+VAIYEYLFK
446a	FBpp0070485|FBgn0000479|CG32498-PB|dnc-PB FBpp0070487|FBgn0000479|CG32498-PI|dnc-PI FBpp0070488|FBgn0000479|CG32498-PC|dnc-PC FBpp0070489|FBgn0000479|CG32498-PJ|dnc-PJ FBpp0070491|FBgn0000479|CG32498-PD|dnc-PD FBpp0070493|FBgn0000479|CG32498-PA|dnc-PA FBpp0070494|FBgn0000479|CG32498-PE|dnc-PE FBpp0070495|FBgn0000479|CG32498-PN|dnc-PN FBpp0070496|FBgn0000479|CG32498-PG|dnc-PG FBpp0070497|FBgn00004…	1.0000	FBpp0070485 type=protein; loc=X:join(3244798..3244854,3245073..3246195,3246295..3246685,3321041..3321217,3325927..3325965,3332442..3332546,3334145..3334331,3334555..3334648,3337242..3337582,3337689..3337953,3338026..3338140,3338215..3338377,3338448..3338816,3338970..3339173); ID=FBpp0070485; name=dnc-PB; parent=FBgn0000479,FBtr0070509; dbxref=GB_protein:AAF45858.2,GB_protein:AAF45858.3,FlyBase:FB…	5.0	4	0.035	NNLLSLTNVPASNK+TFLNFMSTLEDHYVK+VEDNPELVAANAAAGQQSAGQYAR
444a	FBpp0070037|FBgn0010215|CG17947-PA|alpha-Cat-PA	1.0000	FBpp0070037 type=protein; loc=3L:complement(join(23337875..23338046,23334364..23334740,23330698..23331015,23329886..23330089,23328714..23329398,23327494..23327645,23326688..23326760,23325889..23325956,23325642..23325823,23319234..23319474,23319061..23319177,23318838..23319002)); ID=FBpp0070037; name=alpha-Cat-PA; parent=FBgn0010215,FBtr0070038; dbxref=FlyBase:FBpp0070037,FlyBase_Annotation_IDs:CG…	7.2	4	0.027	DLLAYLQR+GEQIAYENPDITQEMLTAVDEVKK+TLEPLVLQVTTLVNTK+VQNPIHALSEFQSPADAV
45	FBpp0072023|FBgn0034876|CG3957-PA|wmd-PA FBpp0112025|FBgn0034876|CG3957-PB|wmd-PB	1.0000	FBpp0072023 type=protein; loc=2R:complement(join(23547490..23547610,23545326..23545991,23545064..23545263)); ID=FBpp0072023; name=wmd-PA; parent=FBgn0034876,FBtr0072114; dbxref=FlyBase:FBpp0072023,FlyBase_Annotation_IDs:CG3957-PA,GB_protein:AAF47023.1,REFSEQ:NP_611804,GB_protein:AAF47023,FlyMine:FBpp0072023,modMine:FBpp0072023; MD5=c27ee793186a7726c2d7a987d27df910; length=328; release=r6.09; spec…	12.2	4	0.037	FSPDGELYASGSEDGTLR+VFNLEQPEAQPEEYAGHTGAIK
436	FBpp0305165|FBgn0028737|CG6341-PB|Ef1beta-PB FBpp0311691|FBgn0028737|CG6341-PC|Ef1beta-PC	1.0000	FBpp0305165 type=protein; loc=2R:join(16868312..16868391,16868491..16869079); ID=FBpp0305165; name=Ef1beta-PB; parent=FBgn0028737,FBtr0332947; dbxref=REFSEQ:NP_524808,GB_protein:AAF57941,FlyBase:FBpp0305165,FlyBase_Annotation_IDs:CG6341-PB; MD5=db65b931eba2f027cda91e367d763098; length=222; release=r6.09; species=Dmel;;FBpp0311691 type=protein; loc=2R:join(16868312..16868391,16868491..16869079); I…	26.6	4	0.036	ADLSVFDALGK+APSADNVNVAR+ELNAFLADNSYISGYTPSK+IEEFEDFVQSVDIAAFNK
435	FBpp0303335|FBgn0264324|CG31048-PD|spg-PD FBpp0303336|FBgn0264324|CG31048-PE|spg-PE FBpp0303337|FBgn0264324|CG31048-PF|spg-PF FBpp0307741|FBgn0264324|CG31048-PG|spg-PG FBpp0307742|FBgn0264324|CG31048-PH|spg-PH	1.0000	FBpp0303335 type=protein; loc=3R:join(28845967..28846000,28852879..28853120,28853182..28853330,28862778..28862898,28862961..28863198,28863255..28864988,28865047..28865867,28865929..28866038,28866317..28866523,28866585..28866759,28866819..28867040,28867108..28869063); ID=FBpp0303335; name=spg-PD; parent=FBgn0264324,FBtr0330303; dbxref=FlyBase:FBpp0303335,FlyBase_Annotation_IDs:CG31048-PD,REFSEQ:NP…	3.8	4	0.032	EGPLAVDPHGIGIVKLYNVHVSSADNAKASSSR+FFQNILTQLRPEPEYFR+LTQNADLLSLLQWR+VGFYGMGLPLFVR
431	FBpp0293413|FBgn0262534|CG43088-PA|CG43088-PA	1.0000	FBpp0293413 type=protein; loc=X:join(14702358..14702563,14702618..14703044,14703103..14703558); ID=FBpp0293413; name=CG43088-PA; parent=FBgn0262534,FBtr0304873; dbxref=REFSEQ:NP_001245670,GB_protein:AFH07384,FlyBase:FBpp0293413,FlyBase_Annotation_IDs:CG43088-PA,modMine:FBpp0293413; MD5=fb7cafa51ec96fa8684ca86d1960221f; length=362; release=r6.09; species=Dmel;	10.2	4	0.029	NAEIGTYQHTFNLR+NMVEQTIEVLK+YSQESFVLTPYK
426	FBpp0291495|FBgn0261396|CG10484-PA|Rpn3-PA FBpp0307804|FBgn0261396|CG42641-PB|Rpn3-PB	1.0000	FBpp0291495 type=protein; loc=2L:join(19052054..19052217,19052279..19053599); ID=FBpp0291495; name=Rpn3-PA; parent=FBgn0261396,FBtr0302289; dbxref=REFSEQ:NP_477300,GB_protein:AAF53749,FlyBase:FBpp0291495,FlyBase:FBpp0080691,FlyBase_Annotation_IDs:CG10484-PA,FlyBase_Annotation_IDs:CG42641-PA,FlyMine:FBpp0291495,modMine:FBpp0291495; MD5=f6e814a86c8cfb3f33e1816e37354a8c; length=494; release=r6.09; s…	8.5	4	0.034	DGVIEATLDPAQNFMR+NLAQSIYPAGADR+NYLHYALYDQADK
425	FBpp0291436|FBgn0262124|CG42595-PE|uex-PE FBpp0291437|FBgn0262124|CG42595-PF|uex-PF FBpp0306957|FBgn0262124|CG42595-PG|uex-PG FBpp0312292|FBgn0262124|CG42595-PH|uex-PH	1.0000	FBpp0291436 type=protein; loc=2R:complement(join(3942934..3943067,3938552..3938885,3933275..3933463,3933011..3933226,3919185..3919358,3918475..3919120,3918151..3918417,3900786..3901330)); ID=FBpp0291436; name=uex-PE; parent=FBgn0262124,FBtr0302226; dbxref=REFSEQ:NP_001104391,GB_protein:EDP28149,FlyBase_Annotation_IDs:CG42595-PE,FlyBase:FBpp0291436; MD5=344a365fe50708b0c1e9af6e14e5676a; length=834…	7.0	4	0.033	DVISELILR+LLNQDVFHNIK+SGTFSSETFDDEVER+VTNDVNDLDKNEVNIISGALELR
42	FBpp0071846|FBgn0261596|CG3751-PA|RpS24-PA	1.0000	FBpp0071846 type=protein; loc=2R:complement(22640700..22641095); ID=FBpp0071846; name=RpS24-PA; parent=FBgn0261596,FBtr0071935; dbxref=FlyBase:FBpp0071846,FlyBase_Annotation_IDs:CG3751-PA,GB_protein:AAF46871.1,REFSEQ:NP_611693,GB_protein:AAF46871,FlyMine:FBpp0071846,modMine:FBpp0071846; MD5=7590e7be4b230828427f6faf5d27238c; length=131; release=r6.09; species=Dmel;	20.6	4	0.032	STGFALIYDTLDFAK+VTPDVVFAFGFR
409	FBpp0110121|FBgn0033756|CG17760-PB|CG17760-PB	1.0000	FBpp0110121 type=protein; loc=2R:join(12626799..12626916,12626984..12627168,12627237..12627391,12627598..12627726,12627787..12627916,12627971..12628124,12628194..12628301,12628439..12628521); ID=FBpp0110121; name=CG17760-PB; parent=FBgn0033756,FBtr0110824; dbxref=FlyBase:FBpp0110121,FlyBase_Annotation_IDs:CG17760-PB,REFSEQ:NP_001036539,GB_protein:ABI31089,FlyMine:FBpp0110121,modMine:FBpp0110121; …	12.2	4	0.033	APTTNIVEYPFNLDGFLIR+LEAPYLNAIK+SDYQATDQDILHVR
406	FBpp0099686|FBgn0039713|CG7808-PC|RpS8-PC FBpp0301957|FBgn0039713|CG7808-PE|RpS8-PE FBpp0311986|FBgn0039713|CG7808-PF|RpS8-PF FBpp0311987|FBgn0039713|CG7808-PG|RpS8-PG	1.0000	FBpp0099686 type=protein; loc=3R:join(29861931..29861934,29862199..29862305,29862785..29863196,29863415..29863518); ID=FBpp0099686; name=RpS8-PC; parent=FBgn0039713,FBtr0085489; dbxref=FlyBase_Annotation_IDs:CG7808-PC,FlyBase:FBpp0099686,GB_protein:AAN14192.1,REFSEQ:NP_651740,GB_protein:AAN14192,FlyMine:FBpp0099686,modMine:FBpp0099686; MD5=6f3fd8d03f294cec518e459314d26d3c; length=208; release=r6.…	25.5	4	0.037	LETGNFAWASEGVAR+NSIVVIDATPFR+QWYEAHYVLPLGR+VEQALEDQFTSGR
391	FBpp0088018|FBgn0033206|CG12042-PA|DCTN4-p62-PA	1.0000	FBpp0088018 type=protein; loc=2R:complement(7667401..7668945); ID=FBpp0088018; name=DCTN4-p62-PA; parent=FBgn0033206,FBtr0088944; dbxref=FlyBase:FBpp0088018,FlyBase_Annotation_IDs:CG12042-PA,GB_protein:AAF59211.1,REFSEQ:NP_610311,GB_protein:AAF59211,FlyMine:FBpp0088018,modMine:FBpp0088018; MD5=59533b6ce3af5bbc38e383d0c817f0a4; length=514; release=r6.09; species=Dmel;	7.0	4	0.036	HSQPADQPTAVGSLYPQR+LLTASPPEDPQLSTEATR
387	FBpp0087968|FBgn0050382|CG30382-PA|CG30382-PA FBpp0087969|FBgn0263121|CG18495-PB|Prosalpha1-PB FBpp0087970|FBgn0263121|CG18495-PA|Prosalpha1-PA FBpp0291433|FBgn0050382|CG30382-PB|CG30382-PB	1.0000	FBpp0087968 type=protein; loc=2R:complement(join(7831520..7831595,7831281..7831457,7830511..7830992)); ID=FBpp0087968; name=CG30382-PA; parent=FBgn0050382,FBtr0088894; dbxref=FlyBase:FBpp0087968,FlyBase_Annotation_IDs:CG30382-PA,GB_protein:AAM68869.1,REFSEQ:NP_724616,GB_protein:AAM68869,FlyMine:FBpp0087968,modMine:FBpp0087968; MD5=4137b83427de6b647901cbacf8b3a673; length=244; release=r6.09; speci…	13.1	4	0.037	LYQVEYAFK+NIVPETVTHLFR+TDPAGYFSGFK
374	FBpp0087186|FBgn0010516|CG8996-PA|wal-PA FBpp0087187|FBgn0010516|CG8996-PB|wal-PB	1.0000	FBpp0087186 type=protein; loc=2R:complement(join(11690678..11690719,11690446..11690586,11689079..11689888)); ID=FBpp0087186; name=wal-PA; parent=FBgn0010516,FBtr0088082; dbxref=FlyBase:FBpp0087186,FlyBase_Annotation_IDs:CG8996-PA,GB_protein:AAF58627.1,REFSEQ:NP_725073,GB_protein:AAF58627,FlyMine:FBpp0087186,modMine:FBpp0087186; MD5=28de8d5cb126e2c2d9cc5eb3d1d414a6; length=330; release=r6.09; spec…	13.3	4	0.036	AAVDAGFVPNDLQIGQTGK+LDVSPISEIIDVK+TIYAGNAILTLK
370	FBpp0087063|FBgn0033737|CG8831-PA|Nup54-PA	1.0000	FBpp0087063 type=protein; loc=2R:complement(join(12430882..12430936,12429954..12430460,12429528..12429894,12428910..12429471,12428501..12428842)); ID=FBpp0087063; name=Nup54-PA; parent=FBgn0033737,FBtr0087952; dbxref=FlyBase:FBpp0087063,FlyBase_Annotation_IDs:CG8831-PA,GB_protein:AAF58509.1,REFSEQ:NP_610783,GB_protein:AAF58509,FlyMine:FBpp0087063,modMine:FBpp0087063; MD5=727434eeddf36ecf76e9262fb…	7.7	4	0.028	KVESELTELK+LQNMLAVVSAPTQFK+NQFAANGGAEYALDKEAEDEMK
367	FBpp0086897|FBgn0002069|CG3821-PA|Aats-asp-PA FBpp0305104|FBgn0002069|CG3821-PB|Aats-asp-PB FBpp0308483|FBgn0002069|CG3821-PC|Aats-asp-PC	1.0000	FBpp0086897 type=protein; loc=2R:join(12880790..12880870,12880950..12881275,12881508..12882532,12882742..12882905); ID=FBpp0086897; name=Aats-asp-PA; parent=FBgn0002069,FBtr0087784; dbxref=FlyBase:FBpp0086897,FlyBase_Annotation_IDs:CG3821-PA,GB_protein:AAF58445.1,REFSEQ:NP_476609,GB_protein:AAF58445,FlyMine:FBpp0086897,modMine:FBpp0086897; MD5=d591e774a6a00e15b123c851058b06b9; length=531; release…	13.6	4	0.037	AQLPLQIEDASRPENADDAEGLNIR+EAGVETGDEEDLSTPNEK+QQSSTVQCILAVGDVISKQMVKFAGNIPK
362	FBpp0086705|FBgn0033902|CG8309-PA|Tango7-PA FBpp0308985|FBgn0033902|CG8309-PB|Tango7-PB	1.0000	FBpp0086705 type=protein; loc=2R:complement(join(14164487..14164531,14164191..14164370,14163198..14164136)); ID=FBpp0086705; name=Tango7-PA; parent=FBgn0033902,FBtr0087579; dbxref=FlyBase:FBpp0086705,FlyBase_Annotation_IDs:CG8309-PA,GB_protein:AAF58289.1,REFSEQ:NP_610932,GB_protein:AAF58289,FlyMine:FBpp0086705,modMine:FBpp0086705; MD5=70f5e58e540f3dd516e760c35ced9adc; length=387; release=r6.09; s…	11.6	4	0.037	EGLTSVSSAQLDLAR+ELQINEDEVEPFVIEVLK+LPAYVQFYEDHR
359	FBpp0086661|FBgn0033913|CG8468-PC|CG8468-PC FBpp0086662|FBgn0033913|CG8468-PA|CG8468-PA FBpp0086663|FBgn0033913|CG8468-PB|CG8468-PB	1.0000	FBpp0086661 type=protein; loc=2R:join(14227414..14229295,14229413..14229567); ID=FBpp0086661; name=CG8468-PC; parent=FBgn0033913,FBtr0087532; dbxref=FlyBase:FBpp0086661,FlyBase_Annotation_IDs:CG8468-PC,GB_protein:AAM70992.1,REFSEQ:NP_725368,GB_protein:AAM70992; MD5=e7410c970c0e492899a26c1ff6ee4c86; length=678; release=r6.09; species=Dmel;;FBpp0086662 type=protein; loc=2R:join(14227414..14229295,1…	9.1	4	0.029	ELTTVGENEEEAENDNLLETEAKPVTIQAR+RTLSTMLDTTLLK+SQDELASKGLVSKQPENIK
358	FBpp0086603|FBgn0028689|CG10149-PA|Rpn6-PA FBpp0086604|FBgn0028689|CG10149-PB|Rpn6-PB FBpp0297513|FBgn0028689|CG10149-PC|Rpn6-PC	1.0000	FBpp0086603 type=protein; loc=2R:complement(join(14752793..14752836,14751716..14752040,14751145..14751651,14750783..14750995,14750486..14750716)); ID=FBpp0086603; name=Rpn6-PA; parent=FBgn0028689,FBtr0087474; dbxref=GB_protein:AAF58213.1,FlyBase:FBpp0086603,FlyBase_Annotation_IDs:CG10149-PA,GB_protein:AAF58213.2,REFSEQ:NP_725412,GB_protein:AAF58213,FlyMine:FBpp0086603,modMine:FBpp0086603; MD5=eee…	10.7	4	0.034	IMLGQSDDVNQLVSGK+VQGALDLQSGILHAADER+VTRPFLSSISK
334	FBpp0085380|FBgn0266580|CG7897-PA|Gp210-PA FBpp0307249|FBgn0266580|CG7897-PB|Gp210-PB	1.0000	FBpp0085380 type=protein; loc=2R:join(5760908..5761062,5761134..5762193,5762594..5763961,5764021..5764771,5764831..5765148,5765488..5765619,5765680..5765879,5765940..5766203,5766453..5766578,5766691..5766796,5767285..5767406,5767463..5767561,5767620..5767853,5767914..5768060,5769343..5769495,5770470..5770605,5770806..5770856,5771916..5771990,5772067..5772200); ID=FBpp0085380; name=Gp210-PA; paren…	2.9	4	0.037	NPQTGLIYTPLIENEIR+VASDPLNIQVFAPIR+VLLPIFEDK+VVLPYDPNSLKPLK
324	FBpp0085165|FBgn0039857|CG11522-PA|RpL6-PA FBpp0085166|FBgn0039857|CG11522-PB|RpL6-PB	1.0000	FBpp0085165 type=protein; loc=3R:complement(join(31596048..31596158,31595521..31595601,31594924..31595463)); ID=FBpp0085165; name=RpL6-PA; parent=FBgn0039857,FBtr0085804; dbxref=FlyBase:FBpp0085165,FlyBase_Annotation_IDs:CG11522-PA,GB_protein:AAF57166.1,REFSEQ:NP_733433,GB_protein:AAF57166,FlyMine:FBpp0085165,modMine:FBpp0085165; MD5=4f5c0a2419b0ee142378cf1ed6da540b; length=243; release=r6.09; sp…	12.3	4	0.037	NLTPGTVLILLAGR+YLQNMFALHSSQYPHR
321	FBpp0085035|FBgn0039790|CG2246-PA|CG2246-PA FBpp0085036|FBgn0039790|CG2246-PC|CG2246-PC FBpp0085037|FBgn0039790|CG2246-PB|CG2246-PB FBpp0085038|FBgn0039790|CG2246-PD|CG2246-PD FBpp0085039|FBgn0039790|CG2246-PF|CG2246-PF FBpp0085040|FBgn0039790|CG2246-PE|CG2246-PE FBpp0291519|FBgn0039790|CG2246-PG|CG2246-PG FBpp0291761|FBgn0039790|CG2246-PH|CG2246-PH FBpp0291762|FBgn0039790|CG2246-PI|CG2246-PI FBp…	1.0000	FBpp0085035 type=protein; loc=3R:complement(join(30601201..30601220,30595390..30595626,30595040..30595328,30594818..30594984,30594113..30594169,30593705..30593849,30593489..30593635,30593262..30593420)); ID=FBpp0085035; name=CG2246-PA; parent=FBgn0039790,FBtr0085673; dbxref=GB_protein:AAF57070.1,FlyBase:FBpp0085035,FlyBase_Annotation_IDs:CG2246-PA,GB_protein:AAF57070.2,REFSEQ:NP_733389,GB_protein…	12.0	4	0.023	ASPFLLQYIQESIPDYR+EIQGFFDIPVDNLR+SIVGVIPYLPYSK
310	FBpp0084534|FBgn0015737|CG3373-PA|Hmu-PA	1.0000	FBpp0084534 type=protein; loc=3R:join(27288930..27289045,27289115..27289320,27289380..27289680,27290017..27291133); ID=FBpp0084534; name=Hmu-PA; parent=FBgn0015737,FBtr0085164; dbxref=FlyBase:FBpp0084534,FlyBase_Annotation_IDs:CG3373-PA,GB_protein:AAF56697.1,REFSEQ:NP_477159,GB_protein:AAF56697,FlyMine:FBpp0084534,modMine:FBpp0084534; MD5=3e5953952b72a3fa1528912264781a56; length=579; release=r6.0…	6.9	4	0.031	GALESNFHLEGAER+MLALFELPFR+VDWNGNIVGSLHGFDK
309	FBpp0084464|FBgn0026562|CG6378-PA|SPARC-PA FBpp0306424|FBgn0026562|CG6378-PB|SPARC-PB	1.0000	FBpp0084464 type=protein; loc=3R:complement(join(26870193..26870354,26869378..26870130)); ID=FBpp0084464; name=SPARC-PA; parent=FBgn0026562,FBtr0085094; dbxref=FlyBase:FBpp0084464,FlyBase_Annotation_IDs:CG6378-PA,GB_protein:AAF56632.2,REFSEQ:NP_651509,GB_protein:AAF56632,FlyMine:FBpp0084464,modMine:FBpp0084464; MD5=d20d0440fe5a65d9b797f14e06a9bde8; length=304; release=r6.09; species=Dmel;;FBpp030…	5.6	4	0.033	DWLFNVMR+HELFPIR+MRDWLFNVMR
305	FBpp0084242|FBgn0039300|CG10423-PA|RpS27-PA FBpp0293236|FBgn0039300|CG10423-PB|RpS27-PB	1.0000	FBpp0084242 type=protein; loc=3R:complement(join(25247433..25247438,25246448..25246667,25246353..25246381)); ID=FBpp0084242; name=RpS27-PA; parent=FBgn0039300,FBtr0084868; dbxref=FlyBase:FBpp0084242,FlyBase_Annotation_IDs:CG10423-PA,GB_protein:AAF56428.1,REFSEQ:NP_651359,GB_protein:AAF56428,FlyMine:FBpp0084242,modMine:FBpp0084242; MD5=12891c10f84e6af4a613b302d70f03eb; length=84; release=r6.09; sp…	28.6	4	0.034	DLLHPLPAEEK+LVQHPNSYFMDVK
304	FBpp0084188|FBgn0039302|CG11856-PA|Nup358-PA FBpp0293235|FBgn0039302|CG11856-PB|Nup358-PB	1.0000	FBpp0084188 type=protein; loc=3R:join(25249631..25249702,25250223..25253235,25253292..25256293,25256355..25256855,25256925..25257057,25257122..25258129,25258201..25258559); ID=FBpp0084188; name=Nup358-PA; parent=FBgn0039302,FBtr0084813; dbxref=GB_protein:AAF56430.1,FlyBase:FBpp0084188,FlyBase_Annotation_IDs:CG11856-PA,GB_protein:AAF56430.2,REFSEQ:NP_651361,GB_protein:AAF56430,FlyMine:FBpp0084188,…	3.2	4	0.036	FTGLEDLLK+KDSSESVFGGNKADSQSPATQEAPK+LAFGGIAAPVFGDANPFGGHK+NALNETAKPIEDSPVVGSVSQSTEANKPSQK
295	FBpp0083687|FBgn0028688|CG5378-PA|Rpn7-PA	1.0000	FBpp0083687 type=protein; loc=3R:complement(22460753..22461922); ID=FBpp0083687; name=Rpn7-PA; parent=FBgn0028688,FBtr0084294; dbxref=FlyBase:FBpp0083687,FlyBase_Annotation_IDs:CG5378-PA,GB_protein:AAF56000.1,REFSEQ:NP_651048,GB_protein:AAF56000,FlyMine:FBpp0083687,modMine:FBpp0083687; MD5=c27715168777f07ad513a22502a66ff4; length=389; release=r6.09; species=Dmel;	11.6	4	0.031	FLLTLAEYK+ILGYTQLLESYR+LGLFYLDHDLITR+VYQGVYSVAVR
293	FBpp0083625|FBgn0038964|CG13849-PA|Nop56-PA	1.0000	FBpp0083625 type=protein; loc=3R:complement(join(22420954..22420956,22420388..22420790,22419238..22420322)); ID=FBpp0083625; name=Nop56-PA; parent=FBgn0038964,FBtr0084230; dbxref=GB_protein:AAF55992.2,FlyBase:FBpp0083625,FlyBase_Annotation_IDs:CG13849-PA,REFSEQ:NP_651040,GB_protein:AAF55992,FlyMine:FBpp0083625,modMine:FBpp0083625; MD5=7bbdbbf6ea7ecc71e53659979d1df60b; length=496; release=r6.09; s…	12.5	4	0.037	EAIEAAGQEAAITVQSEK+LAGFAPFK+MNLVAPNLQSLIGDQVGAR+SDNMIIQSIALLDQLDK
290	FBpp0083588|FBgn0038922|CG6439-PA|CG6439-PA FBpp0290012|FBgn0038922|CG6439-PB|CG6439-PB	1.0000	FBpp0083588 type=protein; loc=3R:complement(join(22018992..22019033,22018780..22018827,22018624..22018716,22017980..22018096,22017341..22017922,22016988..22017218)); ID=FBpp0083588; name=CG6439-PA; parent=FBgn0038922,FBtr0084190; dbxref=FlyBase:FBpp0083588,FlyBase_Annotation_IDs:CG6439-PA,GB_protein:AAF55942.1,REFSEQ:NP_651000,GB_protein:AAF55942,FlyMine:FBpp0083588,modMine:FBpp0083588; MD5=65fb8…	13.2	4	0.029	HINLPTYGEIIQNAINK+HTFAEAVGK+LGDGLFLR+LRNDLDLYANVVHVR
284	FBpp0082838|FBgn0038476|CG5175-PA|kuk-PA FBpp0082839|FBgn0038476|CG5175-PB|kuk-PB FBpp0297129|FBgn0038476|CG5175-PC|kuk-PC	1.0000	FBpp0082838 type=protein; loc=3R:17082697..17084409; ID=FBpp0082838; name=kuk-PA; parent=FBgn0038476,FBtr0083397; dbxref=GB_protein:AAN13733.1,FlyBase:FBpp0082838,FlyBase_Annotation_IDs:CG5175-PA,REFSEQ:NP_650595,GB_protein:AAN13733,FlyMine:FBpp0082838,modMine:FBpp0082838; MD5=3604b35c28d2e4e24b66258ae5a78685; length=570; release=r6.09; species=Dmel;;FBpp0082839 type=protein; loc=3R:17082697..170…	9.1	4	0.034	QSTEVELAAQTSSSPAGTPAR+TEAVSSSTSGSLTPQEDVDMEPLQVDASPIR
278	FBpp0082555|FBgn0041188|CG5166-PB|Atx2-PB FBpp0082556|FBgn0041188|CG5166-PC|Atx2-PC FBpp0082557|FBgn0041188|CG5166-PA|Atx2-PA FBpp0310750|FBgn0041188|CG5166-PD|Atx2-PD	1.0000	FBpp0082555 type=protein; loc=3R:join(15409125..15409189,15412121..15412521,15412579..15413512,15413569..15414974,15415104..15415552); ID=FBpp0082555; name=Atx2-PB; parent=FBgn0041188,FBtr0083099; dbxref=FlyBase:FBpp0082555,FlyBase_Annotation_IDs:CG5166-PB,GB_protein:AAN13663.1,REFSEQ:NP_732033,GB_protein:AAN13663,FlyMine:FBpp0082555,modMine:FBpp0082555; MD5=fb714aa9f41d6b25f758a3b70d14ed9e; leng…	5.4	4	0.033	DFDSQYATAGAFQTDGAISDK+DRLDLENGDEEALFAAVERPSTEQDQR
277	FBpp0082494|FBgn0266064|CG6904-PC|GlyS-PC FBpp0082495|FBgn0266064|CG6904-PB|GlyS-PB FBpp0082496|FBgn0266064|CG6904-PA|GlyS-PA FBpp0305474|FBgn0266064|CG6904-PD|GlyS-PD	1.0000	FBpp0082494 type=protein; loc=3R:complement(join(15144266..15145239,15142959..15143826,15142729..15142864,15142203..15142294)); ID=FBpp0082494; name=GlyS-PC; parent=FBgn0266064,FBtr0083035; dbxref=FlyBase:FBpp0082494,FlyBase_Annotation_IDs:CG6904-PC,GB_protein:AAN13624.1,REFSEQ:NP_731968,GB_protein:AAN13624,FlyMine:FBpp0082494,modMine:FBpp0082494; MD5=4e763850c2248c6a5d84574113031e7f; length=689;…	6.2	4	0.035	DTINNVQQAVGK+GADIFIEALAR+GNPLLDAVNSLR+LSDLLDWR
267	FBpp0082123|FBgn0016693|CG6148-PA|Past1-PA FBpp0082124|FBgn0016693|CG6148-PB|Past1-PB	1.0000	FBpp0082123 type=protein; loc=3R:join(12697513..12697538,12698119..12699335,12703639..12703812,12703876..12704081); ID=FBpp0082123; name=Past1-PA; parent=FBgn0016693,FBtr0082654; dbxref=FlyBase:FBpp0082123,FlyBase_Annotation_IDs:CG6148-PA,GB_protein:AAN13552.1,REFSEQ:NP_731737,GB_protein:AAN13552,FlyMine:FBpp0082123,modMine:FBpp0082123; MD5=90bfa61d512e01438d313ad1097fc223; length=540; release=r6…	14.2	4	0.033	EKNTQEVVENVIGELKK+LEDPDFDAKPMILLVGQYSTGK+LFEDEEQDLFR+TDGIFNGLGPVDGK+VYIGSFWDQPLR
261	FBpp0081674|FBgn0028734|CG6203-PB|Fmr1-PB FBpp0081675|FBgn0028734|CG6203-PA|Fmr1-PA FBpp0081676|FBgn0028734|CG6203-PC|Fmr1-PC FBpp0081677|FBgn0028734|CG6203-PD|Fmr1-PD FBpp0081678|FBgn0028734|CG6203-PE|Fmr1-PE FBpp0290600|FBgn0028734|CG6203-PF|Fmr1-PF FBpp0300445|FBgn0028734|CG6203-PG|Fmr1-PG FBpp0307052|FBgn0028734|CG6203-PH|Fmr1-PH FBpp0307053|FBgn0028734|CG6203-PI|Fmr1-PI FBpp0312465|FBgn00287…	1.0000	FBpp0081674 type=protein; loc=3R:complement(join(10108695..10108745,10107430..10107479,10105790..10106113,10105559..10105724,10105434..10105501,10105069..10105369,10104879..10104989,10104289..10104796,10104208..10104218)); ID=FBpp0081674; name=Fmr1-PB; parent=FBgn0028734,FBtr0082196; dbxref=FlyBase:FBpp0081674,FlyBase_Annotation_IDs:CG6203-PB,GB_protein:AAN13454.1,REFSEQ:NP_731446,GB_protein:AAN1…	9.8	4	0.032	ELAHVPFVFIGTVESIANAK+TFYQFTLPVPEELREEAQK+TVDGVTNIELEEK
255	FBpp0081445|FBgn0037653|CG11982-PA|CG11982-PA	1.0000	FBpp0081445 type=protein; loc=3R:9006714..9007856; ID=FBpp0081445; name=CG11982-PA; parent=FBgn0037653,FBtr0081965; dbxref=FlyBase:FBpp0081445,FlyBase_Annotation_IDs:CG11982-PA,GB_protein:AAF54321.1,REFSEQ:NP_649859,GB_protein:AAF54321,FlyMine:FBpp0081445,modMine:FBpp0081445; MD5=577783f3e174051937346b86031f6832; length=380; release=r6.09; species=Dmel;	20.3	4	0.032	EGLDTIVTQMLNQMETSGPPPLSAQR+GSSSSGSQVNVESLR+HSNVLHLGGFGGPSGSDSAR+INEIPNVQINAEEVNR
254	FBpp0081437|FBgn0037643|CG11963-PA|skap-PA FBpp0112118|FBgn0037643|CG11963-PB|skap-PB FBpp0291000|FBgn0037643|CG11963-PC|skap-PC FBpp0291001|FBgn0037643|CG11963-PD|skap-PD FBpp0306436|FBgn0037643|CG11963-PG|skap-PG FBpp0306437|FBgn0037643|CG11963-PH|skap-PH FBpp0312599|FBgn0037643|CG11963-PI|skap-PI FBpp0312600|FBgn0037643|CG11963-PJ|skap-PJ	1.0000	FBpp0081437 type=protein; loc=3R:join(8938820..8938888,8939669..8939772,8940482..8940634,8940699..8940861,8940922..8941189,8941408..8941832,8941901..8942070,8942678..8942834); ID=FBpp0081437; name=skap-PA; parent=FBgn0037643,FBtr0081957; dbxref=FlyBase:FBpp0081437,FlyBase_Annotation_IDs:CG11963-PA,GB_protein:AAF54308.2,REFSEQ:NP_649846,GB_protein:AAF54308,FlyMine:FBpp0081437,modMine:FBpp0081437; …	5.5	4	0.029	DLNLNMPVVVR+VVYDPQTAEELSSK
234	FBpp0080102|FBgn0032518|CG9282-PA|RpL24-PA FBpp0309565|FBgn0032518|CG9282-PB|RpL24-PB FBpp0311573|FBgn0032518|CG9282-PC|RpL24-PC	1.0000	FBpp0080102 type=protein; loc=2L:complement(join(13395056..13395060,13394865..13394940,13394413..13394799)); ID=FBpp0080102; name=RpL24-PA; parent=FBgn0032518,FBtr0080524; dbxref=FlyBase:FBpp0080102,FlyBase_Annotation_IDs:CG9282-PA,GB_protein:AAF53299.1,REFSEQ:NP_609649,GB_protein:AAF53299,FlyMine:FBpp0080102,modMine:FBpp0080102; MD5=c5b17bcda531c06f8bc1ce96bc8dbb41; length=155; release=r6.09; sp…	14.2	4	0.031	AIVGASLAEILAK+KVTWTVLYR+VTWTVLYR
24	FBpp0070940|FBgn0029897|CG3203-PB|RpL17-PB FBpp0070941|FBgn0029897|CG3203-PC|RpL17-PC FBpp0070942|FBgn0029897|CG3203-PD|RpL17-PD FBpp0070943|FBgn0029897|CG3203-PA|RpL17-PA FBpp0311459|FBgn0029897|CG3203-PE|RpL17-PE	1.0000	FBpp0070940 type=protein; loc=X:complement(join(6743058..6743138,6741777..6742256)); ID=FBpp0070940; name=RpL17-PB; parent=FBgn0029897,FBtr0070980; dbxref=FlyBase:FBpp0070940,FlyBase_Annotation_IDs:CG3203-PB,GB_protein:AAN09182.1,REFSEQ:NP_727119,GB_protein:AAN09182; MD5=ac8aff56af05af0bddb89ce79b8e727e; length=186; release=r6.09; species=Dmel;;FBpp0070941 type=protein; loc=X:complement(join(6743…	11.3	4	0.031	KSAEFLLQLLR+LVVHHIQVNR+SAEFLLQLLR
214	FBpp0079536|FBgn0005593|CG4897-PA|RpL7-PA FBpp0310250|FBgn0005593|CG4897-PB|RpL7-PB	1.0000	FBpp0079536 type=protein; loc=2L:join(10201230..10201528,10201599..10202058); ID=FBpp0079536; name=RpL7-PA; parent=FBgn0005593,FBtr0079946; dbxref=FlyBase:FBpp0079536,FlyBase_Annotation_IDs:CG4897-PA,GB_protein:AAF52868.1,REFSEQ:NP_523531,GB_protein:AAF52868,FlyMine:FBpp0079536,modMine:FBpp0079536; MD5=6c173242113a02c4d9003f2e5857d863; length=252; release=r6.09; species=Dmel;;FBpp0310250 type=pro…	14.7	4	0.037	IAEPYITWGYPNLK+QRVPITDNFVIER+YASNFLWPFK
209	FBpp0079484|FBgn0011272|CG4651-PA|RpL13-PA FBpp0099517|FBgn0011272|CG4651-PB|RpL13-PB FBpp0302626|FBgn0011272|CG4651-PC|RpL13-PC	1.0000	FBpp0079484 type=protein; loc=2L:join(9967635..9967877,9967939..9968247,9968317..9968421); ID=FBpp0079484; name=RpL13-PA; parent=FBgn0011272,FBtr0079888; dbxref=GB_protein:AAF52842.1,FlyBase:FBpp0079484,FlyBase_Annotation_IDs:CG4651-PA,REFSEQ:NP_523530,GB_protein:AAF52842; MD5=6aea7ab718156ab77fd20fc1241572d5; length=218; release=r6.09; species=Dmel;;FBpp0099517 type=protein; loc=2L:join(9967635.…	15.6	4	0.037	GFTLEELK+GPVLPIKNEQPAVVEFR+LILFPINEK
203	FBpp0079233|FBgn0032015|CG7830-PA|Ostgamma-PA	1.0000	FBpp0079233 type=protein; loc=2L:complement(join(8307983..8308069,8307147..8307873,8306906..8307068,8306825..8306840)); ID=FBpp0079233; name=Ostgamma-PA; parent=FBgn0032015,FBtr0079613; dbxref=FlyBase:FBpp0079233,FlyBase_Annotation_IDs:CG7830-PA,GB_protein:AAF52636.2,REFSEQ:NP_609204,GB_protein:AAF52636,FlyMine:FBpp0079233,modMine:FBpp0079233; MD5=8ebc498cefe5507b7ddaf1a05ee6afc8; length=330; rel…	7.3	4	0.035	AQGYPYSFLFK+LNTAPVFMHFPAK
201	FBpp0079158|FBgn0044323|CG7392-PA|Cka-PA FBpp0079159|FBgn0044323|CG7392-PB|Cka-PB FBpp0079160|FBgn0044323|CG7392-PD|Cka-PD FBpp0079161|FBgn0044323|CG7392-PC|Cka-PC FBpp0297142|FBgn0044323|CG7392-PE|Cka-PE FBpp0297143|FBgn0044323|CG7392-PF|Cka-PF FBpp0305309|FBgn0044323|CG7392-PG|Cka-PG	1.0000	FBpp0079158 type=protein; loc=2L:join(8032258..8032641,8035821..8036298,8036358..8036576,8037090..8038201); ID=FBpp0079158; name=Cka-PA; parent=FBgn0044323,FBtr0079536; dbxref=FlyBase:FBpp0079158,FlyBase_Annotation_IDs:CG7392-PA,GB_protein:AAF52593.2,REFSEQ:NP_609177,GB_protein:AAF52593; MD5=faac5c817f8b30abdfd13d05796c3b16; length=730; release=r6.09; species=Dmel;;FBpp0079159 type=protein; loc=2…	7.1	4	0.037	SASLDVEPLYTFR+SLIFHPEEPVLITASEDHTLK+TYTASEAEGVPSSVDFVR
196	FBpp0078985|FBgn0031878|CG9188-PA|sip2-PA FBpp0078986|FBgn0031878|CG9188-PB|sip2-PB FBpp0078987|FBgn0031878|CG9188-PC|sip2-PC FBpp0078988|FBgn0031878|CG9188-PD|sip2-PD FBpp0078989|FBgn0031878|CG9188-PE|sip2-PE	1.0000	FBpp0078985 type=protein; loc=2L:complement(join(6961895..6963532,6961591..6961830)); ID=FBpp0078985; name=sip2-PA; parent=FBgn0031878,FBtr0079357; dbxref=FlyBase:FBpp0078985,FlyBase_Annotation_IDs:CG9188-PA,GB_protein:AAF52468.2,REFSEQ:NP_609090,GB_protein:AAF52468,FlyMine:FBpp0078985,modMine:FBpp0078985; MD5=6a30e7d58a0a0532b7ef08039a7f85b7; length=625; release=r6.09; species=Dmel;;FBpp0078986 …	13.0	4	0.037	MLEAVGTEDDLLENESPVK+SPAVAFLQPSIPLR+TGSDPDSTLFQYLHSEDR+TVNLGEDTMYEAGDLEHLDDGDDSFSAFER
195	FBpp0078974|FBgn0004838|CG10377-PA|Hrb27C-PA FBpp0078975|FBgn0004838|CG10377-PC|Hrb27C-PC FBpp0078976|FBgn0004838|CG10377-PB|Hrb27C-PB FBpp0290617|FBgn0004838|CG10377-PD|Hrb27C-PD FBpp0290618|FBgn0004838|CG10377-PE|Hrb27C-PE FBpp0297873|FBgn0004838|CG10377-PF|Hrb27C-PF FBpp0297874|FBgn0004838|CG10377-PG|Hrb27C-PG FBpp0297875|FBgn0004838|CG10377-PH|Hrb27C-PH	1.0000	FBpp0078974 type=protein; loc=2L:join(6923906..6924400,6924685..6925455); ID=FBpp0078974; name=Hrb27C-PA; parent=FBgn0004838,FBtr0079346; dbxref=FlyBase:FBpp0078974,FlyBase_Annotation_IDs:CG10377-PA,GB_protein:AAF52456.1,REFSEQ:NP_476869,GB_protein:AAF52456; MD5=b3cbf4123650d1cce713c03daf50563c; length=421; release=r6.09; species=Dmel;;FBpp0078975 type=protein; loc=2L:join(6923906..6924400,692468…	18.1	4	0.037	AQAWATGGPSTTGPVGGMPR+LFVGGLSWETTQENLSR+SGSEYDYGGYGSGYDYDYSNYVK+VFLGGLPSNVTETDLR
173	FBpp0078191|FBgn0037182|CG6838-PA|ArfGAP3-PA FBpp0078192|FBgn0037182|CG6838-PB|ArfGAP3-PB FBpp0112099|FBgn0037182|CG6838-PC|ArfGAP3-PC FBpp0303206|FBgn0037182|CG6838-PE|ArfGAP3-PE FBpp0303207|FBgn0037182|CG6838-PF|ArfGAP3-PF FBpp0303208|FBgn0037182|CG6838-PG|ArfGAP3-PG FBpp0304160|FBgn0037182|CG6838-PH|ArfGAP3-PH	1.0000	FBpp0078191 type=protein; loc=3L:complement(join(22716971..22717051,22716569..22716892,22716298..22716414,22716056..22716202,22715155..22715998,22714944..22715089)); ID=FBpp0078191; name=ArfGAP3-PA; parent=FBgn0037182,FBtr0078539; dbxref=FlyBase:FBpp0078191,FlyBase_Annotation_IDs:CG6838-PA,GB_protein:AAF51849.1,REFSEQ:NP_649409,GB_protein:AAF51849; MD5=ee4e2565185bb723c2564a8e9a1c16a3; length=552…	8.2	4	0.032	ASSVNFSAPDLDVESVK+TSAAAAPVVKPQTAEDELETVASMR
163	FBpp0077812|FBgn0025683|CG3164-PA|CG3164-PA FBpp0077813|FBgn0025683|CG3164-PB|CG3164-PB FBpp0089109|FBgn0025683|CG3164-PC|CG3164-PC FBpp0099791|FBgn0025683|CG3164-PD|CG3164-PD	1.0000	FBpp0077812 type=protein; loc=2L:complement(join(130508..130551,128800..128942,126110..126227,125077..125266,124087..124920,123856..124024,123694..123794,123129..123629)); ID=FBpp0077812; name=CG3164-PA; parent=FBgn0025683,FBtr0078153; dbxref=FlyBase_Annotation_IDs:CG3164-PA,FlyBase:FBpp0077812,GB_protein:AAN10508.1,REFSEQ:NP_722605,GB_protein:AAN10508,FlyMine:FBpp0077812,modMine:FBpp0077812; MD5…	7.7	4	0.037	EGNVSSALVTTNER+RPAVDLAFHNLTYR+STLLNILSGYK+TSSIEGSVTMNGAER
158	FBpp0077716|FBgn0002593|CG4087-PA|RpLP1-PA FBpp0304265|FBgn0002593|CG4087-PB|RpLP1-PB	1.0000	FBpp0077716 type=protein; loc=2L:join(420075..420146,420292..420558); ID=FBpp0077716; name=RpLP1-PA; parent=FBgn0002593,FBtr0078056; dbxref=FlyBase:FBpp0077716,FlyBase_Annotation_IDs:CG4087-PA,GB_protein:AAF51499.1,REFSEQ:NP_476630,GB_protein:AAF51499,FlyMine:FBpp0077716,modMine:FBpp0077716; MD5=14996ea00a002e01173b79d94ab23b2f; length=112; release=r6.09; species=Dmel;;FBpp0304265 type=protein; l…	35.7	4	0.037	ALEGINVK+DLITNIGSGVGAAPAGGAAPAAAAAAPAAESK
16	FBpp0070611|FBgn0026083|CG4857-PB|tyf-PB FBpp0290153|FBgn0026083|CG4857-PC|tyf-PC FBpp0290346|FBgn0026083|CG4857-PF|tyf-PF FBpp0293709|FBgn0026083|CG4857-PG|tyf-PG FBpp0293710|FBgn0026083|CG4857-PH|tyf-PH FBpp0293711|FBgn0026083|CG4857-PI|tyf-PI FBpp0293712|FBgn0026083|CG4857-PJ|tyf-PJ FBpp0293713|FBgn0026083|CG4857-PK|tyf-PK FBpp0293714|FBgn0026083|CG4857-PL|tyf-PL FBpp0293715|FBgn0026083|CG4857…	1.0000	FBpp0070611 type=protein; loc=X:join(4118418..4119017,4120296..4120424,4120502..4121236,4121454..4121930,4122064..4125787,4125924..4125994); ID=FBpp0070611; name=tyf-PB; parent=FBgn0026083,FBtr0070643; dbxref=FlyBase:FBpp0070611,FlyBase_Annotation_IDs:CG4857-PB,GB_protein:AAF45924.1,REFSEQ:NP_572152,GB_protein:AAF45924,FlyMine:FBpp0070611,modMine:FBpp0070611; MD5=41faf710cde41fdb6958158e39f0b44b;…	3.7	4	0.035	ELPLALPALAR+FLIDALNDTPLEAR+QQAQPSTEAAGGSFSGSVGNK+SNNEFIFGDFNEDELK
148	FBpp0077168|FBgn0031589|CG3714-PC|CG3714-PC FBpp0077169|FBgn0031589|CG3714-PD|CG3714-PD FBpp0077170|FBgn0031589|CG3714-PA|CG3714-PA FBpp0077171|FBgn0031589|CG3714-PB|CG3714-PB FBpp0077172|FBgn0031589|CG3714-PE|CG3714-PE FBpp0111933|FBgn0031589|CG3714-PF|CG3714-PF FBpp0306839|FBgn0031589|CG3714-PG|CG3714-PG FBpp0306840|FBgn0031589|CG3714-PH|CG3714-PH	1.0000	FBpp0077168 type=protein; loc=2L:complement(join(4196475..4196565,4195734..4195904,4195539..4195665,4195017..4195100,4194818..4194945,4193539..4193679,4193310..4193481,4192633..4192968,4190559..4190824,4190083..4190492,4189942..4190019)); ID=FBpp0077168; name=CG3714-PC; parent=FBgn0031589,FBtr0077479; dbxref=FlyBase:FBpp0077168,FlyBase_Annotation_IDs:CG3714-PC,GB_protein:AAN11170.1,REFSEQ:NP_7229…	8.5	4	0.037	LYSADGHALIDLLQK+SDKTDDTAVFDLFFR+YSYTGGFDGTSNVLAGK
143	FBpp0076917|FBgn0001565|CG1666-PA|Hlc-PA FBpp0310396|FBgn0001565|CG1666-PB|Hlc-PB	1.0000	FBpp0076917 type=protein; loc=X:complement(join(21387786..21387851,21386974..21387725,21386350..21386778,21385856..21386291)); ID=FBpp0076917; name=Hlc-PA; parent=FBgn0001565,FBtr0077221; dbxref=FlyBase:FBpp0076917,FlyBase_Annotation_IDs:CG1666-PA,GB_protein:AAF50818.2,REFSEQ:NP_523434,GB_protein:AAF50818,FlyMine:FBpp0076917,modMine:FBpp0076917; MD5=4746b26ab5b49eed10f2af61c2233b44; length=560; r…	13.4	4	0.034	AVAQLGWQQPTLIQSTAIPLLLEGK+ILAEENDKPAILYALLK+LEEPELVPQDQLSHQR+LNASEQYVSAVVLAPTK
127	FBpp0076359|FBgn0017579|CG6253-PA|RpL14-PA	1.0000	FBpp0076359 type=protein; loc=3L:join(8601035..8601037,8601314..8601415,8601648..8601842,8602103..8602303); ID=FBpp0076359; name=RpL14-PA; parent=FBgn0017579,FBtr0076633; dbxref=FlyBase:FBpp0076359,FlyBase_Annotation_IDs:CG6253-PA,GB_protein:AAF50393.1,REFSEQ:NP_523975,GB_protein:AAF50393,FlyMine:FBpp0076359,modMine:FBpp0076359; MD5=a8770f33c4e9685bb6fcb587b1869f19; length=166; release=r6.09; spe…	20.5	4	0.037	LLTIAFNTLK+LVAIVDVIDQNR+VLVDGPLTGVPR
123	FBpp0076182|FBgn0001226|CG4466-PA|Hsp27-PA FBpp0312159|FBgn0001226|CG4466-PB|Hsp27-PB	1.0000	FBpp0076182 type=protein; loc=3L:9384186..9384827; ID=FBpp0076182; name=Hsp27-PA; parent=FBgn0001226,FBtr0076454; dbxref=FlyBase:FBpp0076182,FlyBase_Annotation_IDs:CG4466-PA,GB_protein:AAF50285.1,REFSEQ:NP_524000,GB_protein:AAF50285,FlyMine:FBpp0076182,modMine:FBpp0076182; MD5=924f45e3963a006bd6f95a5dc9fa1999; length=213; release=r6.09; species=Dmel;;FBpp0312159 type=protein; loc=3L:9384186..9384…	19.7	4	0.034	GFDPNEVVSTVSSDGVLTLK+LLLPNTLGLGR+VVDNTVVVEGK
13	FBpp0070572|FBgn0029676|CG2947-PB|HIP-R-PB FBpp0070573|FBgn0029676|CG2947-PA|HIP-R-PA FBpp0070575|FBgn0260484|CG32789-PA|HIP-PA FBpp0305905|FBgn0029676|CG2947-PD|HIP-R-PD	1.0000	FBpp0070572 type=protein; loc=X:join(3790164..3790336,3790417..3790538,3790756..3791402,3791477..3791668); ID=FBpp0070572; name=HIP-R-PB; parent=FBgn0029676,FBtr0070597; dbxref=FlyBase_Annotation_IDs:CG2947-PB,FlyBase:FBpp0070572,GB_protein:AAF45894.2,REFSEQ:NP_726886,GB_protein:AAF45894; MD5=55907034631abaa1c5c104f3be0633d2; length=377; release=r6.09; species=Dmel;;FBpp0070573 type=protein; loc=…	10.6	4	0.037	AIELSPGNALFHAK+ATEEEVEQASELR+LLGDFELAAHDLR
119	FBpp0075759|FBgn0022959|CG5654-PA|yps-PA FBpp0297134|FBgn0022959|CG5654-PB|yps-PB	1.0000	FBpp0075759 type=protein; loc=3L:complement(join(12124712..12124886,12122837..12123574,12122676..12122773,12122107..12122154)); ID=FBpp0075759; name=yps-PA; parent=FBgn0022959,FBtr0076027; dbxref=FlyBase:FBpp0075759,FlyBase_Annotation_IDs:CG5654-PA,GB_protein:AAF49961.3,REFSEQ:NP_524033,GB_protein:AAF49961,FlyMine:FBpp0075759,modMine:FBpp0075759; MD5=e40bca2842ecf7b30a38c770d1369348; length=352; …	18.2	4	0.037	GLGGGDGSAEPGVHDQNPEGLQR+RKDGEVEGEDAESSAQQQQQQAAPIVDGQPQQQVQSGPR
12	FBpp0070425|FBgn0004643|CG9900-PB|Zw10-PB	1.0000	FBpp0070425 type=protein; loc=X:join(2604303..2605652,2605714..2606529); ID=FBpp0070425; name=Zw10-PB; parent=FBgn0004643,FBtr0070441; dbxref=FlyBase_Annotation_IDs:CG9900-PB,FlyBase:FBpp0070425,GB_protein:AAF45794.1,REFSEQ:NP_524901,GB_protein:AAF45794,FlyMine:FBpp0070425,modMine:FBpp0070425; MD5=207a721dde8a6bdc942e08390cf3a75b; length=721; release=r6.09; species=Dmel;	5.1	4	0.030	DLQDMVLVAPNNHSAEVANDPFLFPR+DYLVLLDLVGR
109	FBpp0075352|FBgn0036505|CG7945-PB|CG7945-PB FBpp0075353|FBgn0036505|CG7945-PA|CG7945-PA	1.0000	FBpp0075352 type=protein; loc=3L:complement(join(15523512..15523717,15522560..15522580,15522360..15522502,15521819..15522195)); ID=FBpp0075352; name=CG7945-PB; parent=FBgn0036505,FBtr0075599; dbxref=FlyBase:FBpp0075352,FlyBase_Annotation_IDs:CG7945-PB,GB_protein:AAF49625.1,REFSEQ:NP_648773,GB_protein:AAF49625,FlyMine:FBpp0075352,modMine:FBpp0075352; MD5=c891df7f2646c09327e6671a58a45925; length=24…	13.3	4	0.037	DYLLMSMDLIK+FVTILDSLDAR+KDYLLMSMDLIK+LQALMAYLNK
108	FBpp0075209|FBgn0011016|CG5474-PA|SsRbeta-PA	1.0000	FBpp0075209 type=protein; loc=3L:join(16129909..16130283,16130506..16130703); ID=FBpp0075209; name=SsRbeta-PA; parent=FBgn0011016,FBtr0075453; dbxref=FlyBase:FBpp0075209,FlyBase_Annotation_IDs:CG5474-PA,GB_protein:AAF49532.2,REFSEQ:NP_524103,GB_protein:AAF49532,FlyMine:FBpp0075209,modMine:FBpp0075209; MD5=69a934f5849f30f4841b8ea53654bf24; length=190; release=r6.09; species=Dmel;	27.9	4	0.037	IAPQTNFTHVLVVRPK+LVDSGFHPEAFDVVGGQPTAVVDR+YTIFNVGSGAATK
102	FBpp0075068|FBgn0028693|CG4157-PA|Rpn12-PA	1.0000	FBpp0075068 type=protein; loc=3L:16583100..16583894; ID=FBpp0075068; name=Rpn12-PA; parent=FBgn0028693,FBtr0075308; dbxref=FlyBase:FBpp0075068,FlyBase_Annotation_IDs:CG4157-PA,GB_protein:AAF49445.1,REFSEQ:NP_648904,GB_protein:AAF49445,FlyMine:FBpp0075068,modMine:FBpp0075068; MD5=150bfa1b0cd3dc7bbb9373212a25ccc2; length=264; release=r6.09; species=Dmel;	6.4	4	0.037	ELLPSEELAEQVLSYAR
578	FBpp0086718|FBgn0013770|CG6692-PA|Cp1-PA FBpp0086719|FBgn0013770|CG6692-PC|Cp1-PC FBpp0292990|FBgn0013770|CG6692-PD|Cp1-PD FBpp0308977|FBgn0013770|CG6692-PE|Cp1-PE	0.9999	FBpp0086718 type=protein; loc=2R:join(13962238..13962336,13966755..13966969,13967030..13967741); ID=FBpp0086718; name=Cp1-PA; parent=FBgn0013770,FBtr0087592; dbxref=GB_protein:AAF58311.1,FlyBase:FBpp0086718,FlyBase_Annotation_IDs:CG6692-PA,REFSEQ:NP_725347,GB_protein:AAF58311,FlyMine:FBpp0086718,modMine:FBpp0086718; MD5=80198f2033507b9f20bf9a42a17d717b; length=341; release=r6.09; species=Dmel;;FB…	10.0	4	0.030	GFTDIPQGDEK+NSWGTTWGDK+NSWGTTWGDKGFIK
576	FBpp0085012|FBgn0039776|CG31022-PA|PH4alphaEFB-PA	0.9999	FBpp0085012 type=protein; loc=3R:join(30474044..30474228,30479119..30479427,30479593..30479780,30483893..30484062,30484120..30484602,30484687..30484752,30485227..30485392,30485454..30485539); ID=FBpp0085012; name=PH4alphaEFB-PA; parent=FBgn0039776,FBtr0085650; dbxref=FlyBase:FBpp0085012,FlyBase_Annotation_IDs:CG31022-PA,GB_protein:AAF57053.2,REFSEQ:NP_733371,GB_protein:AAF57053,FlyMine:FBpp008501…	9.1	4	0.028	ADILEYLAFSTYK+EGNIESALTMTNELLQLLPHHER+LQDTYQLDTSSVAR
570	FBpp0081488|FBgn0026380|CG11981-PA|Prosbeta3-PA	0.9999	FBpp0081488 type=protein; loc=3R:complement(9005454..9006071); ID=FBpp0081488; name=Prosbeta3-PA; parent=FBgn0026380,FBtr0082010; dbxref=FlyBase:FBpp0081488,FlyBase_Annotation_IDs:CG11981-PA,GB_protein:AAF54320.1,REFSEQ:NP_649858,GB_protein:AAF54320,FlyMine:FBpp0081488,modMine:FBpp0081488; MD5=da26ef1a63faed6bd81accf1b43b8670; length=205; release=r6.09; species=Dmel;	7.8	4	0.035	FGPYFIEPVVAGLDPK
593	FBpp0086818|FBgn0033844|CG6016-PB|bbc-PB FBpp0086819|FBgn0033844|CG6016-PA|bbc-PA FBpp0297135|FBgn0033844|CG6016-PC|bbc-PC FBpp0305148|FBgn0033844|CG6016-PE|bbc-PE	0.9998	FBpp0086818 type=protein; loc=2R:complement(join(13494251..13494471,13491655..13491895,13491435..13491593,13490740..13490871,13487974..13488132,13487568..13487909)); ID=FBpp0086818; name=bbc-PB; parent=FBgn0033844,FBtr0087699; dbxref=FlyBase:FBpp0086818,FlyBase_Annotation_IDs:CG6016-PB,GB_protein:AAF58369.1,REFSEQ:NP_725301,GB_protein:AAF58369,FlyMine:FBpp0086818,modMine:FBpp0086818; MD5=44765c66…	8.6	4	0.026	GATPHPATASVSSQSNFGSSADK+HILSAQQLR
608	FBpp0076552|FBgn0011640|CG8597-PA|lark-PA FBpp0076553|FBgn0011640|CG8597-PB|lark-PB FBpp0076554|FBgn0011640|CG8597-PC|lark-PC FBpp0076555|FBgn0011640|CG8597-PD|lark-PD FBpp0076556|FBgn0011640|CG8597-PE|lark-PE	0.9996	FBpp0076552 type=protein; loc=3L:join(7340069..7340770,7340876..7341114,7341353..7341470); ID=FBpp0076552; name=lark-PA; parent=FBgn0011640,FBtr0076841; dbxref=FlyBase_Annotation_IDs:CG8597-PA,FlyBase:FBpp0076552,GB_protein:AAF50578.1,REFSEQ:NP_523957,GB_protein:AAF50578; MD5=498cc25e6484a5d938da98774852f7fd; length=352; release=r6.09; species=Dmel;;FBpp0076553 type=protein; loc=3L:join(7340069..…	8.8	4	0.034	DAIQNLNGYTLNEFAIK+DPYPPPPPPPPFLR
617a	FBpp0304046|FBgn0032974|CG3651-PC|CG3651-PC FBpp0304047|FBgn0032974|CG3651-PD|CG3651-PD	0.9992	FBpp0304046 type=protein; loc=2L:join(22121872..22122180,22122251..22123681,22123741..22124028,22124090..22124216,22124782..22124939); ID=FBpp0304046; name=CG3651-PC; parent=FBgn0032974,FBtr0331656; dbxref=FlyBase:FBpp0304046,FlyBase_Annotation_IDs:CG3651-PC,REFSEQ:NP_610133,GB_protein:AAF57247; MD5=5916bcd7d720983e9b237159a099d74d; length=770; release=r6.09; species=Dmel;;FBpp0304047 type=protei…	6.0	4	0.018	DLSLLQQLDDR+LHLSNNNNIVNYSANR+LHSSPIDDFPQEDLMQQQK
619	FBpp0074756|FBgn0040075|CG9750-PA|rept-PA FBpp0304236|FBgn0040075|CG9750-PB|rept-PB FBpp0311247|FBgn0040075|CG9750-PC|rept-PC	0.9991	FBpp0074756 type=protein; loc=3L:19255515..19256960; ID=FBpp0074756; name=rept-PA; parent=FBgn0040075,FBtr0074988; dbxref=GB_protein:AAF49182.1,FlyBase:FBpp0074756,FlyBase_Annotation_IDs:CG9750-PA,REFSEQ:NP_524156,GB_protein:AAF49182,FlyMine:FBpp0074756,modMine:FBpp0074756; MD5=a3ea44727bd62e2721bb3d2ec2a0204f; length=481; release=r6.09; species=Dmel;;FBpp0304236 type=protein; loc=3L:19255515..19…	10.4	4	0.027	EYQDDYMFSEITEEVERDPAAGGGAK+IQAGDVITIDK+TTEMETNYDLGNK
705	FBpp0080045|FBgn0051852|CG31852-PA|Tap42-PA	0.9895	FBpp0080045 type=protein; loc=2L:join(13367724..13367846,13367917..13368936); ID=FBpp0080045; name=Tap42-PA; parent=FBgn0051852,FBtr0080466; dbxref=FlyBase:FBpp0080045,FlyBase_Annotation_IDs:CG31852-PA,GB_protein:AAF53289.2,REFSEQ:NP_723811,GB_protein:AAF53289,FlyMine:FBpp0080045,modMine:FBpp0080045; MD5=d4edbff4c65192589b063e1f96d4b531; length=380; release=r6.09; species=Dmel;	7.4	4	0.029	LAGGESDNEVDSFRPPNQNQSSASSTSR
745	FBpp0086158|FBgn0010591|CG8946-PA|Sply-PA FBpp0086159|FBgn0010591|CG8946-PB|Sply-PB	0.9892	FBpp0086158 type=protein; loc=2R:complement(join(17091359..17091512,17089714..17090375,17089210..17089658,17089005..17089151,17088720..17088945)); ID=FBpp0086158; name=Sply-PA; parent=FBgn0010591,FBtr0087007; dbxref=FlyBase:FBpp0086158,FlyBase_Annotation_IDs:CG8946-PA,GB_protein:AAF57903.1,REFSEQ:NP_652032,GB_protein:AAF57903,FlyMine:FBpp0086158,modMine:FBpp0086158; MD5=c3504e175d28247a004fa5aab6…	8.8	4	0.020	GITRPNIVVPK+KSNAHLTYSETLPEK+VSGAVYGYKPDLVELVTEVYGK
99	FBpp0074949|FBgn0036745|CG7484-PB|CG7484-PB	1.0000	FBpp0074949 type=protein; loc=3L:join(17654688..17654726,17654782..17654900,17655218..17655596); ID=FBpp0074949; name=CG7484-PB; parent=FBgn0036745,FBtr0075184; dbxref=FlyBase:FBpp0074949,FlyBase_Annotation_IDs:CG7484-PB,GB_protein:AAF49314.2,REFSEQ:NP_649000,GB_protein:AAF49314,FlyMine:FBpp0074949,modMine:FBpp0074949; MD5=2c97678d38bdab5dbb69813a489e6016; length=178; release=r6.09; species=Dmel;	19.7	3	0.028	NSYSVVEDADGDDDEDYLR+WNTDTVEEFFETHLAK
96	FBpp0074650|FBgn0024889|CG8548-PA|Kap-alpha1-PA	1.0000	FBpp0074650 type=protein; loc=3L:join(19807937..19808137,19808200..19808684,19808744..19809007,19809075..19809574,19809639..19809820); ID=FBpp0074650; name=Kap-alpha1-PA; parent=FBgn0024889,FBtr0074881; dbxref=GB_protein:AAF49109.1,FlyBase:FBpp0074650,FlyBase_Annotation_IDs:CG8548-PA,REFSEQ:NP_524167,GB_protein:AAF49109,FlyMine:FBpp0074650,modMine:FBpp0074650; MD5=79f9ce8069f21caecaa050bea16c1097…	10.3	3	0.028	DHLLGSGILEPLLHVLSNSDR+GIVPQFVTFLR+VAPVAGTQQFEFDPDNMPSTGFNF
91	FBpp0074431|FBgn0030959|CG6961-PA|CG6961-PA FBpp0074432|FBgn0030956|CG18259-PA|CG18259-PA	1.0000	FBpp0074431 type=protein; loc=X:complement(join(18787981..18788060,18787398..18787918,18786599..18787340,18786461..18786542)); ID=FBpp0074431; name=CG6961-PA; parent=FBgn0030959,FBtr0074660; dbxref=FlyBase:FBpp0074431,FlyBase_Annotation_IDs:CG6961-PA,GB_protein:AAF48885.2,REFSEQ:NP_573325,GB_protein:AAF48885,FlyMine:FBpp0074431,modMine:FBpp0074431; MD5=6dc38ff6a12c5513175baba7ab19ef89; length=474…	8.9	3	0.028	ELFSDIGPVYDAR+SAGPILIDDEEESFEPSHR+YSIGGLDLNR
10	FBpp0070385|FBgn0003079|CG2845-PA|Raf-PA FBpp0310458|FBgn0003079|CG2845-PE|Raf-PE	1.0000	FBpp0070385 type=protein; loc=X:join(2340886..2341048,2341178..2342139,2342204..2342344,2342413..2342786,2342852..2343431); ID=FBpp0070385; name=Raf-PA; parent=FBgn0003079,FBtr0070401; dbxref=FlyBase:FBpp0070385,FlyBase_Annotation_IDs:CG2845-PA,GB_protein:AAF45774.1,REFSEQ:NP_525047,GB_protein:AAF45774,FlyMine:FBpp0070385,modMine:FBpp0070385; MD5=530e11b6a4ffbb073ea3dbb53e84e0fd; length=739; rele…	9.3	3	0.020	FANLQEPPAMYLIEYQELTSK+FKEQPHYQNQTQILQQQR+SLIMQARPPLPHPCTDHSNSTQASPTSTLK
75	FBpp0073686|FBgn0000173|CG18319-PA|ben-PA FBpp0289793|FBgn0000173|CG18319-PB|ben-PB FBpp0298297|FBgn0000173|CG18319-PC|ben-PC FBpp0305066|FBgn0000173|CG18319-PD|ben-PD FBpp0305067|FBgn0000173|CG18319-PE|ben-PE	1.0000	FBpp0073686 type=protein; loc=X:13998161..13998616; ID=FBpp0073686; name=ben-PA; parent=FBgn0000173,FBtr0073855; dbxref=FlyBase:FBpp0073686,FlyBase_Annotation_IDs:CG18319-PA,GB_protein:AAF48338.1,REFSEQ:NP_511150,GB_protein:AAF48338,FlyMine:FBpp0073686,modMine:FBpp0073686; MD5=a4a522714bf83617291de950a026ebfa; length=151; release=r6.09; species=Dmel;;FBpp0289793 type=protein; loc=X:13998161..1399…	25.8	3	0.028	LMQEPVPGINAIPDENNAR+YFHVIVTGPNDSPFEGGVFK
58	FBpp0072605|FBgn0035213|CG2199-PB|CG2199-PB FBpp0072606|FBgn0035213|CG2199-PA|CG2199-PA FBpp0304249|FBgn0035213|CG2199-PC|CG2199-PC	1.0000	FBpp0072605 type=protein; loc=3L:complement(join(1342372..1342391,1341928..1342069,1339822..1341861)); ID=FBpp0072605; name=CG2199-PB; parent=FBgn0035213,FBtr0072721; dbxref=FlyBase:FBpp0072605,FlyBase_Annotation_IDs:CG2199-PB,GB_protein:AAN11474.1,REFSEQ:NP_728599,GB_protein:AAN11474,FlyMine:FBpp0072605,modMine:FBpp0072605; MD5=6023a5ba03ed1610f6cfa181bc7c0059; length=733; release=r6.09; species…	5.4	3	0.022	ILQEEDEVVEIVDAFK+ITDVLETITHR+VVDEIDDQVNNK
547a	FBpp0290687|FBgn0005536|CG32156-PI|Mbs-PI FBpp0290688|FBgn0005536|CG32156-PJ|Mbs-PJ FBpp0300532|FBgn0005536|CG32156-PL|Mbs-PL FBpp0300533|FBgn0005536|CG32156-PM|Mbs-PM FBpp0300534|FBgn0005536|CG32156-PN|Mbs-PN FBpp0300535|FBgn0005536|CG32156-PO|Mbs-PO FBpp0305792|FBgn0005536|CG32156-PQ|Mbs-PQ	1.0000	FBpp0290687 type=protein; loc=3L:join(16053306..16053560,16062131..16062243,16062308..16062862,16063088..16063173,16063886..16063999,16064227..16064317,16066023..16066109,16066185..16066313,16066613..16066829,16068113..16068943,16070120..16070264,16070328..16070570,16070833..16070930,16071109..16071171,16076982..16077124,16077192..16077282,16077723..16077809,16080759..16080845); ID=FBpp0290687; n…	8.9	3	0.027	ISSGPIALNASNQSLNSVGRPVSAPSEGTNNSAYVTPSAR+KAEELAMLNDAKK+TTDSSAGGGGVGGGAGVGAGGASGAATSSSTSAAER+VLGLLLAGR
543a	FBpp0289153|FBgn0032986|CG3262-PD|CG3262-PD FBpp0306285|FBgn0032986|CG3262-PE|CG3262-PE	1.0000	FBpp0289153 type=protein; loc=2L:join(22239932..22240103,22240154..22240863); ID=FBpp0289153; name=CG3262-PD; parent=FBgn0032986,FBtr0299875; dbxref=FlyBase_Annotation_IDs:CG3262-PD,FlyBase:FBpp0289153,REFSEQ:NP_610143,GB_protein:AAF57258,FlyMine:FBpp0289153,modMine:FBpp0289153; MD5=f3fa8b94683e2dad914e6fe06949876a; length=293; release=r6.09; species=Dmel;;FBpp0306285 type=protein; loc=2L:join(22…	14.0	3	0.025	LNVPIFGVVENMK+VGLLDGDIFGPTIPLLMNVHGEPVVNDK
541a	FBpp0288917|FBgn0259174|CG7555-PD|Nedd4-PE FBpp0288920|FBgn0259174|CG7555-PB|Nedd4-PF FBpp0288921|FBgn0259174|CG42279-PG|Nedd4-PG FBpp0288922|FBgn0259174|CG42279-PI|Nedd4-PI FBpp0288923|FBgn0259174|CG42279-PH|Nedd4-PH FBpp0289746|FBgn0259174|CG42279-PJ|Nedd4-PJ FBpp0289747|FBgn0259174|CG42279-PK|Nedd4-PK FBpp0304228|FBgn0259174|CG42279-PM|Nedd4-PM	1.0000	FBpp0288917 type=protein; loc=3L:join(17534488..17534562,17538662..17538744,17538814..17538895,17539456..17539494,17539567..17539727,17540691..17540838,17540902..17541026,17541301..17541403,17543505..17543612,17543764..17544001,17544060..17544184,17544256..17544397,17544461..17544617,17544677..17544970,17545035..17545433,17545508..17545610); ID=FBpp0288917; name=Nedd4-PE; parent=FBgn0259174,FBtr0…	6.9	3	0.028	LLDAFFIRPFYK+LSNPNIAGQAVPYSR+TTQWDRPTVLNSHSSQSTDDQLASDFQR
538a	FBpp0112438|FBgn0024804|CG17023-PB|Dbp80-PB FBpp0304165|FBgn0024804|CG17023-PD|Dbp80-PD FBpp0304166|FBgn0024804|CG17023-PE|Dbp80-PE FBpp0304168|FBgn0024804|CG17023-PG|Dbp80-PG	1.0000	FBpp0112438 type=protein; loc=3L:join(27279375..27279422,27279481..27279539,27292882..27293013,27293076..27293271,27331994..27332108,27332169..27332346,27350220..27350321,27380953..27381088,27420679..27420841,27420901..27421115); ID=FBpp0112438; name=Dbp80-PB; parent=FBgn0024804,FBtr0113715; dbxref=FlyBase_Annotation_IDs:CG17023-PB,FlyBase:FBpp0112438,REFSEQ:NP_001015151,GB_protein:EAL24621,FlyMi…	16.1	3	0.027	IQETALPTLLADPPQNMIAQSQSGTGK+LLDWGIK+TAAFVLAMLSR
56	FBpp0072222|FBgn0035033|CG3548-PA|CG3548-PA	1.0000	FBpp0072222 type=protein; loc=2R:join(24600048..24600385,24600461..24600980,24601109..24601612); ID=FBpp0072222; name=CG3548-PA; parent=FBgn0035033,FBtr0072315; dbxref=FlyBase:FBpp0072222,FlyBase_Annotation_IDs:CG3548-PA,GB_protein:AAF47237.1,REFSEQ:NP_611941,GB_protein:AAF47237,FlyMine:FBpp0072222,modMine:FBpp0072222; MD5=ba496f8e23736b0c7e3a0a986a3cd1e0; length=453; release=r6.09; species=Dmel;	8.4	3	0.029	QFNALNFR+SSSATADEGAENAEDAAEDAGEK+SSSATADEGAENAEDAAEDAGEKEGAGGK+SSSATADEGAENAEDAAEDAGEKEGAGGKK
530a	FBpp0099495|FBgn0063485|CG3849-PB|Lasp-PB FBpp0297281|FBgn0063485|CG3849-PC|Lasp-PC	1.0000	FBpp0099495 type=protein; loc=3L:complement(join(16710943..16711011,16694202..16694296,16681238..16681370,16680812..16680947,16678808..16679932,16678425..16678660,16678179..16678358)); ID=FBpp0099495; name=Lasp-PB; parent=FBgn0063485,FBtr0100145; dbxref=FlyBase_Annotation_IDs:CG3849-PB,FlyBase:FBpp0099495,GB_protein:AAN11739.2,REFSEQ:NP_730192,GB_protein:AAN11739,FlyMine:FBpp0099495,modMine:FBpp0…	8.5	3	0.025	AQQQQLHDPYAHYQQPQALR+QQQQQQQQQQQQLLQQQAIK+TGMLPANYVEQAVI
524a	FBpp0088489|FBgn0016917|CG4257-PF|Stat92E-PF FBpp0099882|FBgn0016917|CG4257-PG|Stat92E-PG FBpp0306648|FBgn0016917|CG4257-PH|Stat92E-PH FBpp0306649|FBgn0016917|CG4257-PI|Stat92E-PI FBpp0306651|FBgn0016917|CG4257-PK|Stat92E-PK FBpp0306652|FBgn0016917|CG4257-PL|Stat92E-PL FBpp0306653|FBgn0016917|CG4257-PM|Stat92E-PM	1.0000	FBpp0088489 type=protein; loc=3R:complement(join(20541680..20541804,20540523..20541553,20539975..20540454,20539659..20539916,20539400..20539600,20539221..20539356,20537409..20537463)); ID=FBpp0088489; name=Stat92E-PF; parent=FBgn0016917,FBtr0089486; dbxref=FlyBase_Annotation_IDs:CG4257-PF,FlyBase:FBpp0088489,GB_protein:AAS65180.1,REFSEQ:NP_996243,GB_protein:AAS65180,FlyMine:FBpp0088489,modMine:FB…	6.5	3	0.026	QEPEPLVLDPVTGYVK+RQEPEPLVLDPVTGYVK+SLTIDNLDFLYEK+SVYGIGTFLLR
518a	FBpp0088013|FBgn0033212|CG1399-PB|LRR-PB FBpp0290003|FBgn0033212|CG1399-PC|LRR-PC FBpp0305131|FBgn0033212|CG1399-PF|LRR-PF FBpp0305132|FBgn0033212|CG1399-PG|LRR-PG	1.0000	FBpp0088013 type=protein; loc=2R:complement(join(7695089..7695194,7688196..7688293,7686904..7686954,7686708..7686836,7686544..7686627,7685363..7685589,7685133..7685294,7684974..7685071,7684113..7684300,7683968..7684045,7683573..7683906,7682526..7683513,7681308..7681470,7680925..7680999,7679342..7679930,7678868..7679272,7678693..7678806,7678570..7678626,7677992..7678404)); ID=FBpp0088013; name=LRR…	3.1	3	0.028	ATDEVLEALTR+HIPPVMDALVNLIQK+TIPFPVFDIAPHLK
510a	FBpp0086252|FBgn0003274|CG4918-PA|RpLP2-PA	1.0000	FBpp0086252 type=protein; loc=2R:16586223..16586564; ID=FBpp0086252; name=RpLP2-PA; parent=FBgn0003274,FBtr0087105; dbxref=FlyBase:FBpp0086252,FlyBase_Annotation_IDs:CG4918-PA,GB_protein:AAF57979.1,REFSEQ:NP_523764,GB_protein:AAF57979,FlyMine:FBpp0086252,modMine:FBpp0086252; MD5=b28d6b4fec46edabc2fa2ec06e21105f; length=113; release=r6.09; species=Dmel;	29.2	3	0.020	ILSSVGVEVDAER+SIDDLIK+YVAAYLLAVLGGK
495a	FBpp0083951|FBgn0011725|CG31137-PA|twin-PA FBpp0083952|FBgn0011725|CG31137-PB|twin-PB FBpp0083953|FBgn0011725|CG31137-PE|twin-PE FBpp0083954|FBgn0011725|CG31137-PC|twin-PC FBpp0083956|FBgn0011725|CG31137-PF|twin-PF	1.0000	FBpp0083951 type=protein; loc=3R:complement(join(24220532..24220538,24220215..24220343,24219965..24220151,24219600..24219775,24199883..24199951,24199275..24199587,24198436..24199213)); ID=FBpp0083951; name=twin-PA; parent=FBgn0011725,FBtr0084566; dbxref=FlyBase:FBpp0083951,FlyBase_Annotation_IDs:CG31137-PA,GB_protein:AAF56259.2,REFSEQ:NP_732965,GB_protein:AAF56259; MD5=8e7ae0509587825ba31b8f323ca…	7.5	3	0.023	GIIDYIFYTK+SLPAELGELIQLR+TGMVPLGLLGPVSNDWLR
49	FBpp0072088|FBgn0034971|CG3209-PB|CG3209-PB FBpp0291375|FBgn0034971|CG3209-PC|CG3209-PC FBpp0309994|FBgn0034971|CG3209-PD|CG3209-PD FBpp0309995|FBgn0034971|CG3209-PE|CG3209-PE	1.0000	FBpp0072088 type=protein; loc=2R:join(24069200..24069334,24069739..24069942,24070000..24070242,24071991..24072224,24072705..24072961,24073028..24073331); ID=FBpp0072088; name=CG3209-PB; parent=FBgn0034971,FBtr0072179; dbxref=GB_protein:AAM68301.1,FlyBase:FBpp0072088,FlyBase_Annotation_IDs:CG3209-PB,REFSEQ:NP_726415,GB_protein:AAM68301,FlyMine:FBpp0072088,modMine:FBpp0072088; MD5=07f80cc598d3b3138…	11.3	3	0.024	GSFEVGGVIYPVAIK+QGGLIDLVWDGQLK+SGVEAIIEDDVTSR
475a	FBpp0078925|FBgn0031842|CG11098-PA|Tango1-PA FBpp0292316|FBgn0031842|CG11098-PC|Tango1-PC	1.0000	FBpp0078925 type=protein; loc=2L:join(6649533..6649680,6649787..6651895,6652008..6652444,6652497..6652629,6652753..6653377,6653435..6653536,6653595..6654333); ID=FBpp0078925; name=Tango1-PA; parent=FBgn0031842,FBtr0079295; dbxref=FlyBase:FBpp0078925,FlyBase_Annotation_IDs:CG11098-PA,GB_protein:AAF52414.2,REFSEQ:NP_609058,GB_protein:AAF52414,FlyMine:FBpp0078925,modMine:FBpp0078925; MD5=16140902db9…	2.6	3	0.020	DLDNAAEAGLELNK+LEVLSGYFR+LQEIQAETESELAK
472a	FBpp0077367|FBgn0024947|CG3059-PA|NTPase-PA FBpp0304732|FBgn0024947|CG3059-PE|NTPase-PE FBpp0304733|FBgn0024947|CG3059-PF|NTPase-PF	1.0000	FBpp0077367 type=protein; loc=2L:complement(join(2882920..2882940,2882692..2882833,2881382..2882511,2881228..2881320)); ID=FBpp0077367; name=NTPase-PA; parent=FBgn0024947,FBtr0077683; dbxref=FlyBase:FBpp0077367,FlyBase_Annotation_IDs:CG3059-PA,GB_protein:AAF51182.1,REFSEQ:NP_477370,GB_protein:AAF51182,FlyMine:FBpp0077367,modMine:FBpp0077367; MD5=bf2f2597898b7be35fad0b911562ae2d; length=461; relea…	6.5	3	0.028	AIESGLVDPLAGGETTVEAYR+LVLYEELFK
463a	FBpp0075100|FBgn0036663|CG9674-PA|CG9674-PA FBpp0075103|FBgn0036663|CG9674-PD|CG9674-PD FBpp0297083|FBgn0036663|CG9674-PF|CG9674-PF FBpp0305785|FBgn0036663|CG9674-PG|CG9674-PG	1.0000	FBpp0075100 type=protein; loc=3L:complement(join(16799484..16799792,16799045..16799172,16795251..16796337,16794499..16794665,16793274..16794437,16793076..16793206,16792649..16793007,16792441..16792586,16791581..16791690,16791391..16791524,16790999..16791330,16789459..16790943,16788662..16789320,16788410..16788543)); ID=FBpp0075100; name=CG9674-PA; parent=FBgn0036663,FBtr0075341; dbxref=FlyBase:FB…	2.3	3	0.024	ELLADFIEK+IWLTNPILSIPDTQLLK+NAGLPWELGVAETHQVLVLNNLR
457a	FBpp0074076|FBgn0030752|CG9947-PA|CG9947-PA	1.0000	FBpp0074076 type=protein; loc=X:complement(join(16441142..16441202,16440657..16440925,16440217..16440412,16439827..16440162,16439597..16439762,16439241..16439286)); ID=FBpp0074076; name=CG9947-PA; parent=FBgn0030752,FBtr0074301; dbxref=FlyBase:FBpp0074076,FlyBase_Annotation_IDs:CG9947-PA,GB_protein:AAF48613.1,REFSEQ:NP_573128,GB_protein:AAF48613,FlyMine:FBpp0074076,modMine:FBpp0074076; MD5=5d4dd4…	9.5	3	0.022	LPAWQPVLTAR+SNMEMINVNPHTQYS+TAALPSFR
449a	FBpp0072539|FBgn0024277|CG18214-PA|trio-PA FBpp0072540|FBgn0024277|CG18214-PC|trio-PC	1.0000	FBpp0072539 type=protein; loc=3L:complement(join(1033650..1033828,1029080..1029623,1026406..1028511,1024466..1026346,1024204..1024407,1009445..1009739,1009322..1009379,1003728..1003821,1003396..1003653,999617..999682,999447..999542,999260..999375,999079..999195,998824..999013,998351..998731,998085..998291)); ID=FBpp0072539; name=trio-PA; parent=FBgn0024277,FBtr0072644; dbxref=FlyBase:FBpp0072539,…	1.4	3	0.025	DLLTLLQER+IEYLLDFLR+MDGNPLSEIEEIVK
439	sp|GELS_HUMAN|	1.0000	sp GELS_HUMAN	3.6	3	0.024	HVVPNEVVVQR+QTQVSVLPEGGETPLFK
44	FBpp0071922|FBgn0034858|CG10315-PC|eIF2B-delta-PC FBpp0071923|FBgn0034858|CG10315-PA|eIF2B-delta-PA FBpp0071924|FBgn0034858|CG10315-PB|eIF2B-delta-PB FBpp0291521|FBgn0034858|CG10315-PD|eIF2B-delta-PD	1.0000	FBpp0071922 type=protein; loc=2R:join(23387127..23387612,23387672..23388232,23388289..23388972); ID=FBpp0071922; name=eIF2B-delta-PC; parent=FBgn0034858,FBtr0072013; dbxref=FlyBase:FBpp0071922,FlyBase_Annotation_IDs:CG10315-PC,GB_protein:AAM68250.1,REFSEQ:NP_726321,GB_protein:AAM68250; MD5=b50682f0f50e1ac0bd282b044d60fc3b; length=576; release=r6.09; species=Dmel;;FBpp0071923 type=protein; loc=2R:…	8.0	3	0.028	IITEVEQTTITTK+NQLTQLPADVPETESK+VIVVDSRPGCEGQELLR
428	FBpp0291869|FBgn0261562|CG42676-PC|CG42676-PC FBpp0291870|FBgn0261562|CG13923-PB|CG42676-PD FBpp0305096|FBgn0261562|CG42676-PE|CG42676-PE FBpp0311800|FBgn0261562|CG42676-PF|CG42676-PF	1.0000	FBpp0291869 type=protein; loc=3L:join(1803210..1803327,1803433..1803567,1803795..1804355,1804417..1804832); ID=FBpp0291869; name=CG42676-PC; parent=FBgn0261562,FBtr0302729; dbxref=FlyBase:FBpp0291869,FlyBase_Annotation_IDs:CG42676-PC,REFSEQ:NP_001189020,GB_protein:ADV37457,FlyMine:FBpp0291869,modMine:FBpp0291869; MD5=f1043c6780b719a52a0f8f7860b7e228; length=409; release=r6.09; species=Dmel;;FBpp0…	40.7	3	0.028	DLNIWDLK+IGFNIPDELLLHYLAQR+SGIIIPFQFR
424	FBpp0291366|FBgn0261268|CG11861-PC|Cul3-PD FBpp0291367|FBgn0261268|CG11861-PA|Cul3-PC FBpp0291368|FBgn0261268|CG11861-PB|Cul3-PE FBpp0291369|FBgn0261268|CG42615-PF|Cul3-PF	1.0000	FBpp0291366 type=protein; loc=2L:complement(join(15270905..15270964,15268821..15269204,15267996..15268757,15267763..15267933,15267530..15267700,15267353..15267467,15267145..15267287,15266796..15267019,15266596..15266734,15266374..15266526)); ID=FBpp0291366; name=Cul3-PD; parent=FBgn0261268,FBtr0302156; dbxref=REFSEQ:NP_723908,GB_protein:AAN10895,FlyBase:FBpp0291366,FlyBase:FBpp0080306,FlyBase_Ann…	6.5	3	0.027	ADVLEALHSNFLPK+NVISSDFEHFLNLNNK+TVYEEDFEKPFLAQSAAFYK
423	FBpp0290694|FBgn0027948|CG5000-PB|msps-PB FBpp0290695|FBgn0027948|CG5000-PC|msps-PC FBpp0293341|FBgn0027948|CG5000-PD|msps-PD FBpp0293342|FBgn0027948|CG5000-PE|msps-PE FBpp0293343|FBgn0027948|CG5000-PF|msps-PF	1.0000	FBpp0290694 type=protein; loc=3R:join(16052145..16052833,16052889..16052959,16053024..16053343,16053403..16055936,16055996..16056233,16056292..16056791,16057552..16057965,16058029..16058218,16058291..16058544,16058604..16058934,16059002..16059175,16059243..16059375,16059461..16059684,16059739..16059819); ID=FBpp0290694; name=msps-PB; parent=FBgn0027948,FBtr0301479; dbxref=REFSEQ:NP_001163627,GB_p…	1.9	3	0.024	AAINELAAIIEAPEK+QVILVFPFVK+VDIAPQITEALLK
421	FBpp0289967|FBgn0037655|CG11984-PD|CG11984-PD FBpp0289968|FBgn0037655|CG11984-PE|CG11984-PE FBpp0289969|FBgn0037655|CG11984-PF|CG11984-PF FBpp0289970|FBgn0037655|CG11984-PG|CG11984-PG FBpp0289971|FBgn0037655|CG11984-PH|CG11984-PH FBpp0289972|FBgn0037655|CG11984-PI|CG11984-PI	1.0000	FBpp0289967 type=protein; loc=3R:complement(join(9013316..9013331,9012837..9013261,9012045..9012305,9011674..9011949,9011363..9011604,9010673..9011252)); ID=FBpp0289967; name=CG11984-PD; parent=FBgn0037655,FBtr0300743; dbxref=REFSEQ:NP_731305,GB_protein:AAF54324,FlyBase:FBpp0289967,FlyBase_Annotation_IDs:CG11984-PD; MD5=19d6a7df1ddfc927b5b7784a3f763578; length=599; release=r6.09; species=Dmel;;FB…	11.4	3	0.028	ANTTQTSGTGGLGGAGATAAPGGGASGAGTKPTADR+ELISFLDEPSAIR+QNASAATAAGNTNQIPDTR
418	FBpp0112712|FBgn0039955|CG41099-PD|CG41099-PD FBpp0112713|FBgn0039955|CG41099-PC|CG41099-PC FBpp0112714|FBgn0039955|CG41099-PB|CG41099-PB FBpp0310922|FBgn0039955|CG41099-PE|CG41099-PE	1.0000	FBpp0112712 type=protein; loc=3R:join(3846891..3846894,3849499..3850235,3864292..3864417,3864466..3864560,3864613..3865460,3866007..3867426,3867500..3867638); ID=FBpp0112712; name=CG41099-PD; parent=FBgn0039955,FBtr0113989; dbxref=FlyBase_Annotation_IDs:CG41099-PD,FlyBase:FBpp0112712,REFSEQ:NP_001104451,GB_protein:EDP28044,FlyMine:FBpp0112712,modMine:FBpp0112712; MD5=1be39c8c6a293cb6ce87f6f4db610…	3.5	3	0.028	DGINIFNFK+SAIFLADFADLDHINFR+TGDSLLQVFALDR
403	FBpp0089041|FBgn0023175|CG1519-PA|Prosalpha7-PA	1.0000	FBpp0089041 type=protein; loc=2R:complement(join(9847697..9847717,9847073..9847638,9846731..9846905)); ID=FBpp0089041; name=Prosalpha7-PA; parent=FBgn0023175,FBtr0089998; dbxref=FlyBase:FBpp0089041,FlyBase_Annotation_IDs:CG1519-PA,GB_protein:AAF58889.1,REFSEQ:NP_724834,GB_protein:AAF58889,FlyMine:FBpp0089041,modMine:FBpp0089041; MD5=788b2e850a21fc0b3ab391936e1f1677; length=253; release=r6.09; spe…	14.6	3	0.025	NIGMAVAGLVADGNFVADIAR+VTGGLHLINPSELTEK
41	FBpp0071845|FBgn0040091|CG4414-PA|Ugt58Fa-PA FBpp0311614|FBgn0040091|CG4414-PB|Ugt58Fa-PB	1.0000	FBpp0071845 type=protein; loc=2R:complement(join(22643805..22643807,22643492..22643653,22643343..22643430,22641950..22643286)); ID=FBpp0071845; name=Ugt58Fa-PA; parent=FBgn0040091,FBtr0071934; dbxref=FlyBase:FBpp0071845,FlyBase_Annotation_IDs:CG4414-PA,GB_protein:AAF46872.3,REFSEQ:NP_611694,GB_protein:AAF46872,FlyMine:FBpp0071845,modMine:FBpp0071845; MD5=deef9997c496e5b2f1513356b4633cda; length=5…	6.6	3	0.022	LDTLFAFFSAR+NVPILGLPLFQHEAR+TLVTELANR
392	FBpp0088087|FBgn0000352|CG1708-PA|cos-PA FBpp0307854|FBgn0000352|CG1708-PB|cos-PB	1.0000	FBpp0088087 type=protein; loc=2R:complement(join(7386328..7386979,7385558..7386269,7385083..7385501,7383197..7385019)); ID=FBpp0088087; name=cos-PA; parent=FBgn0000352,FBtr0089015; dbxref=FlyBase:FBpp0088087,FlyBase_Annotation_IDs:CG1708-PA,GB_protein:AAF59270.1,REFSEQ:NP_477092,GB_protein:AAF59270,FlyMine:FBpp0088087,modMine:FBpp0088087; MD5=26345ae70136846b534d55aba69867ed; length=1201; release…	4.7	3	0.027	EIEETIQVK+EKSDNLEEQPGPEQQETLR+VASQQPPPPIDPESVVDPLESSSGEGIR
389	FBpp0087984|FBgn0033194|CG2093-PA|Vps13-PA FBpp0301727|FBgn0033194|CG2093-PB|Vps13-PB	1.0000	FBpp0087984 type=protein; loc=2R:join(7567265..7567364,7568879..7568965,7569032..7569229,7569300..7569653,7569710..7569931,7570002..7570138,7570200..7570431,7570484..7571999,7572061..7572691,7572747..7572902,7572964..7573306,7573373..7573518,7573582..7573828,7573886..7574158,7574227..7574439,7574499..7574608,7574675..7575274,7575365..7575925,7575987..7576145,7576207..7576815,7576877..7577004,7577…	1.1	3	0.028	IGIWGGDVVLQNLK+SFYDNLHLGPLK+SFYPAIWLSR
377	FBpp0087340|FBgn0027525|CG7686-PA|CG7686-PA FBpp0308558|FBgn0027525|CG7686-PB|CG7686-PB	1.0000	FBpp0087340 type=protein; loc=2R:complement(join(10838647..10838649,10837109..10838587)); ID=FBpp0087340; name=CG7686-PA; parent=FBgn0027525,FBtr0088245; dbxref=FlyBase:FBpp0087340,FlyBase_Annotation_IDs:CG7686-PA,GB_protein:AAF58742.1,REFSEQ:NP_610620,GB_protein:AAF58742,FlyMine:FBpp0087340,modMine:FBpp0087340; MD5=6e8b193b05f8f7086c7bcffe2cdd6658; length=493; release=r6.09; species=Dmel;;FBpp03…	7.7	3	0.027	ENDVVWEFMENPNQAR+NVVEGEEDPTEELVEYEVDDPK
375	FBpp0087217|FBgn0033608|CG13220-PA|CG13220-PA FBpp0304694|FBgn0033608|CG13220-PB|CG13220-PB	1.0000	FBpp0087217 type=protein; loc=2R:11284498..11284959; ID=FBpp0087217; name=CG13220-PA; parent=FBgn0033608,FBtr0088116; dbxref=FlyBase:FBpp0087217,FlyBase_Annotation_IDs:CG13220-PA,GB_protein:AAF58682.1,REFSEQ:NP_610664,GB_protein:AAF58682,FlyMine:FBpp0087217,modMine:FBpp0087217; MD5=9ef10cee553032e1048f92e149e9ea43; length=153; release=r6.09; species=Dmel;;FBpp0304694 type=protein; loc=2R:11284498…	15.7	3	0.028	SALPQDNALLATLAGLGTGAAIVK
365	FBpp0086769|FBgn0033879|CG6543-PA|CG6543-PA FBpp0086770|FBgn0033879|CG6543-PB|CG6543-PB	1.0000	FBpp0086769 type=protein; loc=2R:complement(join(13854102..13854198,13853181..13853905,13853050..13853115)); ID=FBpp0086769; name=CG6543-PA; parent=FBgn0033879,FBtr0087643; dbxref=FlyBase:FBpp0086769,FlyBase_Annotation_IDs:CG6543-PA,GB_protein:AAF58326.1,REFSEQ:NP_610910,GB_protein:AAF58326,modMine:FBpp0086769; MD5=4b91cc34197b0b9aecbe45ee0af9f0af; length=295; release=r6.09; species=Dmel;;FBpp008…	11.9	3	0.026	EAVNTAYETTLQEGLK+FGQPEIALGTIPGAGGTQR
356	FBpp0086469|FBgn0034029|CG8190-PA|eIF2B-gamma-PA	1.0000	FBpp0086469 type=protein; loc=2R:join(15542754..15542904,15542958..15543466,15543522..15543662,15543756..15544322); ID=FBpp0086469; name=eIF2B-gamma-PA; parent=FBgn0034029,FBtr0087336; dbxref=FlyBase:FBpp0086469,FlyBase_Annotation_IDs:CG8190-PA,GB_protein:AAF58125.1,REFSEQ:NP_611046,GB_protein:AAF58125,FlyMine:FBpp0086469,modMine:FBpp0086469; MD5=e03dccd3b7df1b8892cf5f8a850d86ce; length=455; rele…	9.0	3	0.028	ITQTSLFNQSLSQSPYHGDIVR+LDYATIPSDGDFGTADSLR
350	FBpp0086104|FBgn0263197|CG33130-PA|Patronin-PA FBpp0086105|FBgn0263197|CG33130-PB|Patronin-PB FBpp0086106|FBgn0263197|CG33130-PC|Patronin-PC FBpp0271954|FBgn0263197|CG33130-PD|Patronin-PD FBpp0271955|FBgn0263197|CG33130-PE|Patronin-PE FBpp0289830|FBgn0263197|CG33130-PF|Patronin-PF FBpp0304550|FBgn0263197|CG33130-PI|Patronin-PI FBpp0304551|FBgn0263197|CG33130-PJ|Patronin-PJ FBpp0304552|FBgn0263197…	1.0000	FBpp0086104 type=protein; loc=2R:complement(join(17534826..17534855,17531871..17532182,17531714..17531802,17531518..17531653,17531211..17531461,17531047..17531147,17529087..17529191,17528622..17528852,17528313..17528375,17527823..17528105,17527376..17527748,17527214..17527315,17524704..17526317,17524348..17524584,17524084..17524282,17520646..17520928,17520435..17520579)); ID=FBpp0086104; name=Pat…	5.4	3	0.022	ESLSHLHNNNNIGFGNDDVNSKPVTR+HHLDDVSNQSPQQTQQPMSPTR+TWAHSAAAAAYEQQQQIQPSLVDVNAWQTQQHQK
344	FBpp0086013|FBgn0034258|CG4954-PA|eIF3-S8-PA FBpp0309235|FBgn0034258|CG4954-PB|eIF3-S8-PB	1.0000	FBpp0086013 type=protein; loc=2R:join(17666067..17666159,17666222..17668861); ID=FBpp0086013; name=eIF3-S8-PA; parent=FBgn0034258,FBtr0086836; dbxref=FlyBase:FBpp0086013,FlyBase_Annotation_IDs:CG4954-PA,GB_protein:AAF57818.1,REFSEQ:NP_611242,GB_protein:AAF57818,FlyMine:FBpp0086013,modMine:FBpp0086013; MD5=d2c71da1cca2c3e0984f6a9688d8d595; length=910; release=r6.09; species=Dmel;;FBpp0309235 type=…	3.6	3	0.028	DAEIDVPLVLAK+ELLAQGLLPQR+VWDLFYESDR
338	FBpp0085796|FBgn0010551|CG15081-PC|Phb2-PC FBpp0085797|FBgn0010551|CG15081-PB|Phb2-PB FBpp0085798|FBgn0010551|CG15081-PA|Phb2-PA FBpp0111774|FBgn0010551|CG15081-PD|Phb2-PD FBpp0111775|FBgn0010551|CG15081-PE|Phb2-PE FBpp0111776|FBgn0010551|CG15081-PF|Phb2-PF	1.0000	FBpp0085796 type=protein; loc=2R:join(18819633..18819765,18820196..18820542,18820605..18820838,18821041..18821118,18821184..18821291); ID=FBpp0085796; name=Phb2-PC; parent=FBgn0010551,FBtr0086614; dbxref=FlyBase:FBpp0085796,FlyBase_Annotation_IDs:CG15081-PC,GB_protein:AAM68447.1,GB_protein:AAM68447,REFSEQ:NP_725832,GB_protein:AAM68447; MD5=f3577dbaa7059493d393d38b3f6cb5db; length=299; release=r6.…	13.7	3	0.027	IPWFQYPIIYDIR+IVQAEGEAEAAK+LGGIQSDIYSEGLHVR
331	FBpp0085368|FBgn0263855|CG7838-PA|BubR1-PA	1.0000	FBpp0085368 type=protein; loc=2R:complement(join(5973957..5974283,5973498..5973893,5970158..5973121,5969748..5969995,5969240..5969687)); ID=FBpp0085368; name=BubR1-PA; parent=FBgn0263855,FBtr0086032; dbxref=GB_protein:AAF57298.1,FlyBase:FBpp0085368,FlyBase_Annotation_IDs:CG7838-PA,REFSEQ:NP_477382,GB_protein:AAF57298,FlyMine:FBpp0085368,modMine:FBpp0085368; MD5=f5602901404dc9645a8b06e721276c43; l…	5.3	3	0.021	FDIFLDDTQPK+LEAAPSISNLQDSFMCDLSFVPETQPEAVAK+NVSLLQASLSQDSTHGQELLAQR+VAEASELSIYYK
329	FBpp0085325|FBgn0033050|CG7865-PA|Pngl-PA FBpp0307273|FBgn0033050|CG7865-PC|Pngl-PC	1.0000	FBpp0085325 type=protein; loc=2R:join(6017833..6018208,6018264..6018355,6018418..6019253,6019309..6019393,6019453..6019549,6019606..6020015); ID=FBpp0085325; name=Pngl-PA; parent=FBgn0033050,FBtr0085972; dbxref=FlyBase:FBpp0085325,FlyBase_Annotation_IDs:CG7865-PA,GB_protein:AAF57293.2,REFSEQ:NP_610192,GB_protein:AAF57293,FlyMine:FBpp0085325,modMine:FBpp0085325; MD5=935c6dca8a02d67ea6f438efe418e5a…	8.9	3	0.028	APSSNAYTLPTEVSLQQVK+SPPQQSTTSTTPLFIKPSVEYR+TLIPVEELTEMASEK
328	FBpp0085281|FBgn0061209|CG17949-PA|His2B FBpp0091113|FBgn0053868|CG33868-PA|His2B FBpp0091115|FBgn0053870|CG33870-PA|His2B FBpp0091117|FBgn0053872|CG33872-PA|His2B FBpp0091119|FBgn0053874|CG33874-PA|His2B FBpp0091121|FBgn0053876|CG33876-PA|His2B FBpp0091123|FBgn0053878|CG33878-PA|His2B FBpp0091125|FBgn0053880|CG33880-PA|His2B FBpp0091127|FBgn0053882|CG33882-PA|His2B FBpp0091129|FBgn0053884|CG3388…	1.0000	FBpp0085281 type=protein; loc=2L:complement(21423191..21423562); ID=FBpp0085281; name=His2B:CG17949-PA; parent=FBgn0061209,FBtr0085927; dbxref=FlyBase:FBpp0085281,GB_protein:AAN11124.1,FlyBase_Annotation_IDs:CG17949-PA,REFSEQ:NP_724342,GB_protein:AAN11124; MD5=523bf69b6d6b2415c7fc9ac48aafa63e; length=123; release=r6.09; species=Dmel;;FBpp0091113 type=protein; loc=2L:complement(21537682..21538053)…	19.5	3	0.026	AMSIMNSFVNDIFER+LLLPGELAK
317	FBpp0084813|FBgn0039674|CG1907-PA|CG1907-PA	1.0000	FBpp0084813 type=protein; loc=3R:join(29619531..29619650,29619722..29620555); ID=FBpp0084813; name=CG1907-PA; parent=FBgn0039674,FBtr0085447; dbxref=FlyBase:FBpp0084813,FlyBase_Annotation_IDs:CG1907-PA,GB_protein:AAF56907.1,REFSEQ:NP_651703,GB_protein:AAF56907,FlyMine:FBpp0084813,modMine:FBpp0084813; MD5=ca52c17e788e1c28a5fc7e0ce0bef92f; length=317; release=r6.09; species=Dmel;	8.8	3	0.028	EGPLALYQGIGAALLR+LGMYTYLNDLFR
303	FBpp0084050|FBgn0039212|CG13626-PA|Syx18-PA	1.0000	FBpp0084050 type=protein; loc=3R:complement(join(24624475..24625473,24623967..24624155)); ID=FBpp0084050; name=Syx18-PA; parent=FBgn0039212,FBtr0084670; dbxref=FlyBase:FBpp0084050,FlyBase_Annotation_IDs:CG13626-PA,GB_protein:AAF56317.1,REFSEQ:NP_524485,GB_protein:AAF56317,FlyMine:FBpp0084050,modMine:FBpp0084050; MD5=f5ba4f6f5f3676512634be9516490c28; length=395; release=r6.09; species=Dmel;	8.9	3	0.028	IVSAVVGTTENVKDANEQIR+NVVDIAQLQDIFTEK
292	FBpp0083613|FBgn0038953|CG18596-PA|CG18596-PA	1.0000	FBpp0083613 type=protein; loc=3R:join(22376035..22377204,22377261..22377910,22377969..22378154,22378217..22378780,22378844..22379365,22379434..22379604,22379666..22379813); ID=FBpp0083613; name=CG18596-PA; parent=FBgn0038953,FBtr0084216; dbxref=FlyBase:FBpp0083613,FlyBase_Annotation_IDs:CG18596-PA,GB_protein:AAF55981.2,REFSEQ:NP_651031,GB_protein:AAF55981,FlyMine:FBpp0083613,modMine:FBpp0083613; …	3.3	3	0.025	FNLLTQFLAATNR+LLLPELGK+WTLKYFLSHFSLEQISR
289	FBpp0083459|FBgn0002781|CG32491-PA|mod(mdg4)-PA FBpp0083460|FBgn0002781|CG32491-PB|mod(mdg4)-PB FBpp0083461|FBgn0002781|CG32491-PC|mod(mdg4)-PC FBpp0083462|FBgn0002781|CG32491-PD|mod(mdg4)-PD FBpp0083463|FBgn0002781|CG32491-PE|mod(mdg4)-PE FBpp0083464|FBgn0002781|CG32491-PF|mod(mdg4)-PF FBpp0083465|FBgn0002781|CG32491-PG|mod(mdg4)-PG FBpp0083466|FBgn0002781|CG32491-PH|mod(mdg4)-PH FBpp0083467|FBg…	1.0000	FBpp0083459 type=protein; loc=3R:complement(join(21376819..21377032,21376602..21376741,21375060..21375912,21352386..21352636)); ID=FBpp0083459; name=mod(mdg4)-PA; parent=FBgn0002781,FBtr0084060; dbxref=FlyBase:FBpp0083459,FlyBase_Annotation_IDs:CG32491-PA,GB_protein:AAN13862.1,REFSEQ:NP_732620,GB_protein:AAN13862,FlyMine:FBpp0083459,modMine:FBpp0083459; MD5=7f3d5cd41ec6e3890a7b5d7eb521b897; lengt…	13.2	3	0.026	GLTDNDPAPQPPQESSPPPAAPHVQQQQIPAQR+YDDSYFTENEDAGNQTAANTSGGGVTATTSK
287	FBpp0083434|FBgn0283468|CG3412-PA|slmb-PA FBpp0303082|FBgn0283468|CG3412-PB|slmb-PB FBpp0306059|FBgn0283468|CG3412-PC|slmb-PC	1.0000	FBpp0083434 type=protein; loc=3R:complement(join(21126938..21126994,21125162..21125384,21122322..21122593,21122072..21122251,21121553..21122007,21121030..21121219,21120834..21120969,21120720..21120739)); ID=FBpp0083434; name=slmb-PA; parent=FBgn0283468,FBtr0084032; dbxref=FlyBase:FBpp0083434,FlyBase_Annotation_IDs:CG3412-PA,GB_protein:AAF55853.1,REFSEQ:NP_524430,GB_protein:AAF55853,FlyMine:FBpp00…	6.3	3	0.024	DFITLLPIK+LVVSGSSDNSIR+VWDLVAALDPR
276	FBpp0082459|FBgn0038271|CG3731-PA|UQCR-C1-PA FBpp0082460|FBgn0038271|CG3731-PB|UQCR-C1-PB	1.0000	FBpp0082459 type=protein; loc=3R:join(14890358..14890426,14890696..14890902,14890962..14891290,14891353..14891723,14891785..14891876,14891951..14892295); ID=FBpp0082459; name=UQCR-C1-PA; parent=FBgn0038271,FBtr0083000; dbxref=FlyBase:FBpp0082459,FlyBase_Annotation_IDs:CG3731-PA,GB_protein:AAF55110.2,REFSEQ:NP_731954,GB_protein:AAF55110,FlyMine:FBpp0082459,modMine:FBpp0082459; MD5=86d41abaf76ec0ff…	7.9	3	0.028	ADLTDYIQTHYK+AVEILADIIQNSK+TLLNIPATQVTK
264	FBpp0081820|FBgn0037874|CG4800-PA|Tctp-PA FBpp0312492|FBgn0037874|CG4800-PB|Tctp-PB	1.0000	FBpp0081820 type=protein; loc=3R:11210381..11210899; ID=FBpp0081820; name=Tctp-PA; parent=FBgn0037874,FBtr0082344; dbxref=FlyBase:FBpp0081820,FlyBase_Annotation_IDs:CG4800-PA,GB_protein:AAF54603.1,REFSEQ:NP_650048,GB_protein:AAF54603,FlyMine:FBpp0081820,modMine:FBpp0081820; MD5=194d55b50f5e517ec07810161a7b3d5b; length=172; release=r6.09; species=Dmel;;FBpp0312492 type=protein; loc=3R:11210381..11…	15.1	3	0.028	EINGDSVPVLMFFK+LVDDVIYEVYGK
263	FBpp0081717|FBgn0266717|CG6303-PA|Bruce-PA FBpp0304070|FBgn0266717|CG6303-PB|Bruce-PB FBpp0304071|FBgn0266717|CG6303-PC|Bruce-PC FBpp0304072|FBgn0266717|CG6303-PD|Bruce-PD FBpp0304073|FBgn0266717|CG6303-PE|Bruce-PE	1.0000	FBpp0081717 type=protein; loc=3R:complement(join(10330968..10331187,10329691..10330001,10328571..10329633,10327729..10328478,10326829..10327663,10326543..10326763,10326261..10326482,10325242..10325656,10324758..10325179,10324466..10324698,10324286..10324409,10322771..10324196,10322447..10322715,10322208..10322383,10321662..10322147,10321465..10321582,10321155..10321226,10320046..10320830,10319720…	2.2	3	0.027	QLLDSVPLSTDDGVLLR+RDTLSAVLGGISSGASTSLPVAAVNNHPAR+SETSGIPCK+TTDADALINMLHTNEDGSAQLEPQSK+VDYDAFGLVNGFK+VPDFGWNFSNFQR
258	FBpp0081584|FBgn0027338|CG9423-PA|Kap-alpha3-PA FBpp0081585|FBgn0027338|CG9423-PB|Kap-alpha3-PB FBpp0081586|FBgn0027338|CG9423-PC|Kap-alpha3-PC FBpp0290407|FBgn0027338|CG9423-PD|Kap-alpha3-PD	1.0000	FBpp0081584 type=protein; loc=3R:complement(join(9577208..9577267,9576768..9577148,9575877..9576707,9575636..9575812,9575474..9575569)); ID=FBpp0081584; name=Kap-alpha3-PA; parent=FBgn0027338,FBtr0082106; dbxref=FlyBase:FBpp0081584,FlyBase_Annotation_IDs:CG9423-PA,GB_protein:AAF54408.1,REFSEQ:NP_731377,GB_protein:AAF54408; MD5=7c89f9db717ba92f5f8f808941be523e; length=514; release=r6.09; species=D…	7.4	3	0.027	AAADATKPEQQLAAVQAAR+EQVFTLIK+LQSHENVEIYK
256	FBpp0081545|FBgn0037709|CG8199-PA|CG8199-PA	1.0000	FBpp0081545 type=protein; loc=3R:join(9555875..9555943,9556004..9556538,9556605..9556770,9556887..9557436); ID=FBpp0081545; name=CG8199-PA; parent=FBgn0037709,FBtr0082067; dbxref=FlyBase:FBpp0081545,FlyBase_Annotation_IDs:CG8199-PA,GB_protein:AAF54398.1,REFSEQ:NP_649905,GB_protein:AAF54398,FlyMine:FBpp0081545,modMine:FBpp0081545; MD5=df889635400786215e2b2884362cde4f; length=439; release=r6.09; sp…	7.7	3	0.027	EMFEGVYAEMPDHLIEQR+LNLIQPEDYAPIPIYR
244	FBpp0080775|FBgn0003346|CG9999-PA|RanGAP-PA FBpp0306291|FBgn0003346|CG9999-PB|RanGAP-PB FBpp0306292|FBgn0003346|CG9999-PC|RanGAP-PC	1.0000	FBpp0080775 type=protein; loc=2L:join(19445186..19445285,19445345..19446026,19446097..19446598,19446676..19446852,19446909..19447238); ID=FBpp0080775; name=RanGAP-PA; parent=FBgn0003346,FBtr0081234; dbxref=FlyBase:FBpp0080775,FlyBase_Annotation_IDs:CG9999-PA,GB_protein:AAF53801.1,REFSEQ:NP_476712,GB_protein:AAF53801,FlyMine:FBpp0080775,modMine:FBpp0080775; MD5=e5063e1576797c2935e5527ddbc0869d; le…	5.3	3	0.027	IAEALPFLPLLR+VLSWNTAADVQDVVDALNK
25	FBpp0071035|FBgn0029955|CG15478-PA|CG15478-PA FBpp0290060|FBgn0029955|CG15478-PB|CG15478-PB	1.0000	FBpp0071035 type=protein; loc=X:complement(7712825..7714483); ID=FBpp0071035; name=CG15478-PA; parent=FBgn0029955,FBtr0071078; dbxref=FlyBase:FBpp0071035,FlyBase_Annotation_IDs:CG15478-PA,GB_protein:AAF46266.2,REFSEQ:NP_572400,GB_protein:AAF46266,FlyMine:FBpp0071035,modMine:FBpp0071035; MD5=072d305cc00f9fc80ed3b72e428632f0; length=552; release=r6.09; species=Dmel;;FBpp0290060 type=protein; loc=X:…	8.9	3	0.027	LYSQFAAHQAQVQSQDIDAK+VLQLQQQQQQQQQQAQQQQQQQHQAALVR
230	FBpp0079913|FBgn0027081|CG5353-PB|Aats-thr-PB FBpp0079914|FBgn0027081|CG5353-PA|Aats-thr-PA FBpp0079915|FBgn0027081|CG5353-PC|Aats-thr-PC FBpp0312095|FBgn0027081|CG5353-PD|Aats-thr-PD	1.0000	FBpp0079913 type=protein; loc=2L:join(12104501..12104552,12104688..12105121,12105176..12106762); ID=FBpp0079913; name=Aats-thr-PB; parent=FBgn0027081,FBtr0080331; dbxref=GB_protein:AAF53167.1,FlyBase:FBpp0079913,FlyBase_Annotation_IDs:CG5353-PB,REFSEQ:NP_524839,GB_protein:AAF53167,FlyMine:FBpp0079913,modMine:FBpp0079913; MD5=cdb04790d84bd0eb38b66570dd8a0714; length=690; release=r6.09; species=Dme…	5.9	3	0.023	ALAESLNEFGMPWK+GAHIYNTLMGFIK+GISQGLADNTVISK
224	FBpp0079732|FBgn0027363|CG6521-PA|Stam-PA	1.0000	FBpp0079732 type=protein; loc=2L:join(10858835..10858877,10859370..10859647,10859707..10860910,10860977..10861521); ID=FBpp0079732; name=Stam-PA; parent=FBgn0027363,FBtr0080143; dbxref=FlyBase:FBpp0079732,FlyBase_Annotation_IDs:CG6521-PA,GB_protein:AAF53027.1,REFSEQ:NP_477448,GB_protein:AAF53027,FlyMine:FBpp0079732,modMine:FBpp0079732; MD5=ffa29d1c574161ed4ff139ded1f1e20e; length=689; release=r6.…	4.8	3	0.027	ELDLIPALYAK+TEAAAAAAAAQPVEIDESK+TEAAAAAAAAQPVEIDESKIDR
222	FBpp0079648|FBgn0011703|CG5371-PA|RnrL-PA	1.0000	FBpp0079648 type=protein; loc=2L:complement(join(10327827..10327878,10327687..10327775,10327277..10327454,10325099..10327218)); ID=FBpp0079648; name=RnrL-PA; parent=FBgn0011703,FBtr0080059; dbxref=GB_protein:AAF52913.2,FlyBase:FBpp0079648,FlyBase_Annotation_IDs:CG5371-PA,REFSEQ:NP_477027,GB_protein:AAF52913,FlyMine:FBpp0079648,modMine:FBpp0079648; MD5=b217b53a9d2e60495fffb9b35fac9ca1; length=812;…	4.7	3	0.028	AFSDVFEDLYNHVNK+DFGYNYFGFK+IIDINYYPLPEAR
215	FBpp0079538|FBgn0250843|CG4904-PA|Prosalpha6-PA FBpp0310201|FBgn0250843|CG4904-PB|Prosalpha6-PB	1.0000	FBpp0079538 type=protein; loc=2L:join(10221443..10221445,10221514..10222143,10222202..10222408); ID=FBpp0079538; name=Prosalpha6-PA; parent=FBgn0250843,FBtr0079948; dbxref=FlyBase:FBpp0079538,FlyBase_Annotation_IDs:CG4904-PA,GB_protein:AAF52875.1,REFSEQ:NP_523532,GB_protein:AAF52875,FlyMine:FBpp0079538,modMine:FBpp0079538; MD5=886525974845f95b71998d3dd36cfb51; length=279; release=r6.09; species=D…	15.1	3	0.022	DPEVLVATEQRP+FLDSSKDEIIR+NDDDDDRPSPPEEPAAGPRDPEVLVATEQRP
21	FBpp0070765|FBgn0028474|CG4119-PA|CG4119-PA FBpp0309405|FBgn0028474|CG4119-PB|CG4119-PB	1.0000	FBpp0070765 type=protein; loc=X:join(5666406..5666468,5666557..5666798,5667210..5668332,5668398..5669226,5669302..5669945,5670051..5670146); ID=FBpp0070765; name=CG4119-PA; parent=FBgn0028474,FBtr0070799; dbxref=FlyBase:FBpp0070765,FlyBase_Annotation_IDs:CG4119-PA,GB_protein:AAF46056.1,REFSEQ:NP_572242,GB_protein:AAF46056,FlyMine:FBpp0070765,modMine:FBpp0070765; MD5=30e60862de8db5011e39681c9cc99c…	3.4	3	0.027	FFSGEYENPSLEFEK+NEAAASAGSSADAAAANIK
200	FBpp0079157|FBgn0031977|CG7380-PA|baf-PA FBpp0305308|FBgn0031977|CG7380-PB|baf-PB	1.0000	FBpp0079157 type=protein; loc=2L:join(8029608..8029733,8029816..8029962); ID=FBpp0079157; name=baf-PA; parent=FBgn0031977,FBtr0079535; dbxref=FlyBase:FBpp0079157,FlyBase_Annotation_IDs:CG7380-PA,GB_protein:AAF52592.1,REFSEQ:NP_609176,GB_protein:AAF52592,FlyMine:FBpp0079157,modMine:FBpp0079157; MD5=15c09e792367a1c7bc3561798c183f28; length=90; release=r6.09; species=Dmel;;FBpp0305308 type=protein; …	38.9	3	0.027	LKDAGFDMAYTVLGQYLVLK+SVTELAGIGETLGGR
194	FBpp0078864|FBgn0000308|CG9553-PA|chic-PA FBpp0078865|FBgn0000308|CG9553-PC|chic-PC FBpp0078866|FBgn0000308|CG9553-PB|chic-PB FBpp0089196|FBgn0000308|CG9553-PD|chic-PD FBpp0301151|FBgn0000308|CG9553-PE|chic-PE FBpp0301152|FBgn0000308|CG9553-PF|chic-PF	1.0000	FBpp0078864 type=protein; loc=2L:complement(join(5979412..5979522,5976611..5976782,5973577..5973674)); ID=FBpp0078864; name=chic-PA; parent=FBgn0000308,FBtr0079233; dbxref=FlyBase:FBpp0078864,FlyBase_Annotation_IDs:CG9553-PA,GB_protein:AAF52315.1,REFSEQ:NP_477016,GB_protein:AAF52315,FlyMine:FBpp0078864,modMine:FBpp0078864; MD5=9f75c804240ccfc8243c92ceeaeb2a1e; length=126; release=r6.09; species=D…	17.5	3	0.028	LISGFDQQDGLTSNGVTLAGQR
190	FBpp0078667|FBgn0022023|CG9124-PA|eIF-3p40-PA FBpp0089133|FBgn0022023|CG9124-PB|eIF-3p40-PB	1.0000	FBpp0078667 type=protein; loc=2L:complement(join(5052655..5052735,5051637..5052314,5051313..5051570)); ID=FBpp0078667; name=eIF-3p40-PA; parent=FBgn0022023,FBtr0079030; dbxref=GB_protein:AAF52210.2,FlyBase:FBpp0078667,FlyBase_Annotation_IDs:CG9124-PA,GB_protein:AAF52210.3,REFSEQ:NP_524834,GB_protein:AAF52210,FlyMine:FBpp0078667,modMine:FBpp0078667; MD5=efc535d7a60baa7b6616cf1b812e8ae7; length=338…	9.8	3	0.025	GHNFLDLGTATVLENQMR+VGYENLFAEIPIVIK
189	FBpp0078664|FBgn0028694|CG18174-PA|Rpn11-PA	1.0000	FBpp0078664 type=protein; loc=2L:complement(join(5058786..5059550,5058515..5058676)); ID=FBpp0078664; name=Rpn11-PA; parent=FBgn0028694,FBtr0079027; dbxref=FlyBase:FBpp0078664,FlyBase_Annotation_IDs:CG18174-PA,GB_protein:AAF52215.1,REFSEQ:NP_608905,GB_protein:AAF52215,FlyMine:FBpp0078664,modMine:FBpp0078664; MD5=20993a30a8db7fb1dd94a870c167b0e1; length=308; release=r6.09; species=Dmel;	7.8	3	0.028	HYYSISINYR+LINPNMLVLGQEPR
179	FBpp0078448|FBgn0250746|CG12000-PA|Prosbeta7-PA FBpp0078449|FBgn0250746|CG12000-PB|Prosbeta7-PB	1.0000	FBpp0078448 type=protein; loc=3R:complement(join(5357924..5358075,5357355..5357856,5357131..5357283)); ID=FBpp0078448; name=Prosbeta7-PA; parent=FBgn0250746,FBtr0078805; dbxref=FlyBase:FBpp0078448,FlyBase_Annotation_IDs:CG12000-PA,GB_protein:AAF52041.1,REFSEQ:NP_649529,GB_protein:AAF52041; MD5=087beae4556be65dd117d3118c6bff23; length=268; release=r6.09; species=Dmel;;FBpp0078449 type=protein; loc…	16.4	3	0.027	DRDFTAVEASELIR+NILLGGSGDFADIQSIK+SYEDYVVATGFAR
175	FBpp0078222|FBgn0010348|CG8385-PA|Arf79F-PA FBpp0078224|FBgn0010348|CG8385-PB|Arf79F-PB FBpp0078225|FBgn0010348|CG8385-PE|Arf79F-PE FBpp0078226|FBgn0010348|CG8385-PC|Arf79F-PC FBpp0111771|FBgn0010348|CG8385-PF|Arf79F-PF FBpp0289184|FBgn0010348|CG8385-PH|Arf79F-PH FBpp0289185|FBgn0010348|CG8385-PI|Arf79F-PI FBpp0304364|FBgn0010348|CG8385-PJ|Arf79F-PJ	1.0000	FBpp0078222 type=protein; loc=3L:complement(join(22869842..22869989,22869665..22869774,22869346..22869471,22869082..22869246)); ID=FBpp0078222; name=Arf79F-PA; parent=FBgn0010348,FBtr0078571; dbxref=FlyBase:FBpp0078222,FlyBase_Annotation_IDs:CG8385-PA,GB_protein:AAF51871.1,REFSEQ:NP_730757,GB_protein:AAF51871; MD5=11c98ea5641a619318fa4fd02bc06bb2; length=182; release=r6.09; species=Dmel;;FBpp0078…	21.4	3	0.028	DAVLLIFANK+NISFTVWDVGGQDK+QDLPNAMNAAEITDK
172	FBpp0078150|FBgn0027086|CG11471-PA|Aats-ile-PA FBpp0078151|FBgn0027086|CG11471-PC|Aats-ile-PC FBpp0078152|FBgn0027086|CG11471-PD|Aats-ile-PD	1.0000	FBpp0078150 type=protein; loc=3L:join(22288797..22288939,22289004..22290255,22290313..22291163,22291229..22291721,22291783..22292733); ID=FBpp0078150; name=Aats-ile-PA; parent=FBgn0027086,FBtr0078498; dbxref=FlyBase:FBpp0078150,FlyBase_Annotation_IDs:CG11471-PA,GB_protein:AAF51822.2,REFSEQ:NP_730716,GB_protein:AAF51822,FlyMine:FBpp0078150,modMine:FBpp0078150; MD5=569e292448c5a4f522b244946d0fe388;…	4.8	3	0.027	AQLIPTDPVLIFHELAADNK+QEVLEAQAQLAK+SPSGDETVVIGSIK+TLQDFILSELNVR
171	FBpp0078139|FBgn0027532|CG7139-PA|CG7139-PA	1.0000	FBpp0078139 type=protein; loc=3L:complement(join(22070768..22071526,22069376..22070162,22067905..22069195,22067775..22067847)); ID=FBpp0078139; name=CG7139-PA; parent=FBgn0027532,FBtr0078486; dbxref=FlyBase:FBpp0078139,FlyBase_Annotation_IDs:CG7139-PA,GB_protein:AAF51804.1,REFSEQ:NP_649378,GB_protein:AAF51804,FlyMine:FBpp0078139,modMine:FBpp0078139; MD5=0aac84a09d410e1b12e7dcb2b8527378; length=96…	4.7	3	0.027	AQFHTEDELLPPEQELPTATK+LLEAPVPAPAENAFK+SELSIIDLLR
169	FBpp0078058|FBgn0037074|CG7324-PA|CG7324-PA FBpp0304182|FBgn0037074|CG7324-PB|CG7324-PB	1.0000	FBpp0078058 type=protein; loc=3L:complement(join(21343576..21343619,21342931..21343097,21342194..21342452,21341575..21342136,21341367..21341515,21339896..21341291,21339614..21339831,21338870..21339555,21338724..21338812,21338353..21338658)); ID=FBpp0078058; name=CG7324-PA; parent=FBgn0037074,FBtr0078404; dbxref=GB_protein:AAF51710.1,FlyBase:FBpp0078058,FlyBase_Annotation_IDs:CG7324-PA,REFSEQ:NP_6…	3.7	3	0.027	ELLLPSAFWIAEMHSR+GFQTPIQISEQIEQLQK+LLYVLHLPPLLSK
167	FBpp0077913|FBgn0037025|CG11451-PA|Spc105R-PA FBpp0302830|FBgn0037025|CG11451-PB|Spc105R-PB	1.0000	FBpp0077913 type=protein; loc=3L:join(20800543..20800670,20800723..20801468,20801545..20805859,20805922..20806374,20806434..20806671); ID=FBpp0077913; name=Spc105R-PA; parent=FBgn0037025,FBtr0078255; dbxref=FlyBase:FBpp0077913,FlyBase_Annotation_IDs:CG11451-PA,GB_protein:AAF51643.2,REFSEQ:NP_649259,GB_protein:AAF51643,FlyMine:FBpp0077913,modMine:FBpp0077913; MD5=141548e276ba942d6b635b45742e2435; …	2.6	3	0.025	DESMLIPFDMISGK+LSQADEMMLDNTNFLAHAR+TQQGAGGASFSLNVSNNR
166	FBpp0077868|FBgn0037011|CG4858-PA|CG4858-PA	1.0000	FBpp0077868 type=protein; loc=3L:join(20526654..20526764,20526838..20527280,20527593..20527821); ID=FBpp0077868; name=CG4858-PA; parent=FBgn0037011,FBtr0078210; dbxref=FlyBase:FBpp0077868,FlyBase_Annotation_IDs:CG4858-PA,GB_protein:AAF51623.1,REFSEQ:NP_649243,GB_protein:AAF51623,FlyMine:FBpp0077868,modMine:FBpp0077868; MD5=306b718582a1c97a8572eaed416ebd21; length=260; release=r6.09; species=Dmel;	15.0	3	0.028	NVIVVLSGK+VGILAGTTTSVLDELPDSTTAEVLTHIVEK
160	FBpp0077724|FBgn0031261|CG11822-PA|nAChRbeta3-PA	1.0000	FBpp0077724 type=protein; loc=2L:join(545192..545306,545371..545564,545816..546443,546565..546953); ID=FBpp0077724; name=nAChRbeta3-PA; parent=FBgn0031261,FBtr0078064; dbxref=FlyBase:FBpp0077724,FlyBase_Annotation_IDs:CG11822-PA,GB_protein:AAF51485.1,REFSEQ:NP_525098,GB_protein:AAF51485,FlyMine:FBpp0077724,modMine:FBpp0077724; MD5=55e9303fb830ad5b17610a695c936117; length=441; release=r6.09; speci…	11.3	3	0.026	EMDEHPYEEADEQESSPLGINHTEVPGAK+GESLDHDDLVQSPEWEIVDSR
154	FBpp0077487|FBgn0262126|CG10882-PA|Sec24CD-PA FBpp0302999|FBgn0262126|CG10882-PB|Sec24CD-PB FBpp0303000|FBgn0262126|CG10882-PC|Sec24CD-PC	1.0000	FBpp0077487 type=protein; loc=2L:complement(join(2236308..2236541,2234928..2235899,2234409..2234868,2234235..2234350,2233110..2233977,2232257..2233047,2232048..2232188)); ID=FBpp0077487; name=Sec24CD-PA; parent=FBgn0262126,FBtr0077810; dbxref=FlyBase:FBpp0077487,FlyBase_Annotation_IDs:CG10882-PA,GB_protein:AAF51283.2,REFSEQ:NP_608664,GB_protein:AAF51283,FlyMine:FBpp0077487,modMine:FBpp0077487; MD…	4.3	3	0.028	LLVFNSTLPIAEAPGK+TTALPLTLNISPLAK+VGEGEMEPPIVNFGEMGPIR
151	FBpp0077362|FBgn0004584|CG3178-PA|Rrp1-PA FBpp0288680|FBgn0004584|CG3178-PB|Rrp1-PB	1.0000	FBpp0077362 type=protein; loc=2L:complement(join(2971256..2972297,2971117..2971194,2970986..2971054,2970714..2970904,2969992..2970651)); ID=FBpp0077362; name=Rrp1-PA; parent=FBgn0004584,FBtr0077678; dbxref=FlyBase:FBpp0077362,FlyBase_Annotation_IDs:CG3178-PA,GB_protein:AAF51175.1,REFSEQ:NP_476841,GB_protein:AAF51175,FlyMine:FBpp0077362,modMine:FBpp0077362; MD5=a34ef74bae2379ed43d7207c05584f5b; le…	7.2	3	0.024	FYLINVYVPNSGR+LADSEIAAALDEPEVDEVPPK+TAVSAENSEEVEPQK
140	FBpp0076869|FBgn0035589|CG4618-PA|CHMP2B-PA	1.0000	FBpp0076869 type=protein; loc=3L:5139745..5140383; ID=FBpp0076869; name=CHMP2B-PA; parent=FBgn0035589,FBtr0077166; dbxref=FlyBase:FBpp0076869,FlyBase_Annotation_IDs:CG4618-PA,GB_protein:AAF50800.1,REFSEQ:NP_647947,GB_protein:AAF50800,FlyMine:FBpp0076869,modMine:FBpp0076869; MD5=b5146c85d178796c9988d6a1c4bc54c3; length=212; release=r6.09; species=Dmel;	19.3	3	0.028	NMGANIALSEAMGTTAK+VLDEIGIEISGK+VMRPEAIGETVR
136	FBpp0076804|FBgn0035631|CG5495-PA|Txl-PA	1.0000	FBpp0076804 type=protein; loc=3L:join(5766010..5766375,5766433..5766716,5766776..5766989); ID=FBpp0076804; name=Txl-PA; parent=FBgn0035631,FBtr0077098; dbxref=FlyBase:FBpp0076804,FlyBase_Annotation_IDs:CG5495-PA,GB_protein:AAF50750.1,REFSEQ:NP_523938,GB_protein:AAF50750,FlyMine:FBpp0076804,modMine:FBpp0076804; MD5=74cebe615f2db8c8ff476e45b5cdf76c; length=287; release=r6.09; species=Dmel;	14.3	3	0.027	IAPIFETFPTK+IQEHIGTSGGEEGGEDYGQGLMELNTFISK
134	FBpp0076658|FBgn0035715|CG10103-PA|CG10103-PA FBpp0303094|FBgn0035715|CG10103-PB|CG10103-PB FBpp0303095|FBgn0035715|CG10103-PC|CG10103-PC FBpp0303096|FBgn0035715|CG10103-PD|CG10103-PD FBpp0303097|FBgn0035715|CG10103-PE|CG10103-PE FBpp0303098|FBgn0035715|CG10103-PF|CG10103-PF	1.0000	FBpp0076658 type=protein; loc=3L:complement(join(6756223..6756404,6755420..6756158,6755073..6755123,6754745..6754807,6754275..6754493)); ID=FBpp0076658; name=CG10103-PA; parent=FBgn0035715,FBtr0076949; dbxref=FlyBase:FBpp0076658,FlyBase_Annotation_IDs:CG10103-PA,GB_protein:AAF50644.1,REFSEQ:NP_648058,GB_protein:AAF50644,FlyMine:FBpp0076658,modMine:FBpp0076658; MD5=895b82f3adebc426349814f0dd0a2fc5…	10.8	3	0.026	LLVENYLIAIAK+NYNIEYEPDPQVMQEDQPQQPHLIDLSDR
133	FBpp0076643|FBgn0001104|CG10060-PA|Galphai-PA	1.0000	FBpp0076643 type=protein; loc=3L:complement(join(6979518..6979638,6974002..6974473,6973838..6973932,6973590..6973778,6973343..6973533)); ID=FBpp0076643; name=Galphai-PA; parent=FBgn0001104,FBtr0076934; dbxref=FlyBase:FBpp0076643,FlyBase_Annotation_IDs:CG10060-PA,GB_protein:AAF50626.1,REFSEQ:NP_477502,GB_protein:AAF50626,FlyMine:FBpp0076643,modMine:FBpp0076643; MD5=2b71ed52268d723ca2114a08a67481e2…	12.7	3	0.028	EYQLNDSAGYYLNSLDR+IAQPNYIPTQQDVLR+LWADGGVQQSFAR
131	FBpp0076558|FBgn0035771|CG8583-PA|Sec63-PA	1.0000	FBpp0076558 type=protein; loc=3L:join(7360908..7361031,7361744..7362453,7362522..7363770,7363853..7364031); ID=FBpp0076558; name=Sec63-PA; parent=FBgn0035771,FBtr0076847; dbxref=FlyBase:FBpp0076558,FlyBase_Annotation_IDs:CG8583-PA,GB_protein:AAF50571.1,REFSEQ:NP_648111,GB_protein:AAF50571,FlyMine:FBpp0076558,modMine:FBpp0076558; MD5=044c479b2decdf7604d3cb2491651409; length=753; release=r6.09; spe…	5.2	3	0.027	MSPMIIQGLWEFK+QGIKDETNEEAAGDEDEAAAAAPVK+QGIKDETNEEAAGDEDEAAAAAPVKK
117	FBpp0075700|FBgn0004926|CG4153-PA|eIF-2beta-PA	1.0000	FBpp0075700 type=protein; loc=3L:complement(join(12526589..12526603,12525986..12526385,12525154..12525677)); ID=FBpp0075700; name=eIF-2beta-PA; parent=FBgn0004926,FBtr0075968; dbxref=FlyBase:FBpp0075700,FlyBase_Annotation_IDs:CG4153-PA,GB_protein:AAF49902.1,REFSEQ:NP_524043,GB_protein:AAF49902,FlyMine:FBpp0075700,modMine:FBpp0075700; MD5=b87dcb34778371383f92172f7b904e3a; length=312; release=r6.09…	12.5	3	0.028	KEDPQDEASAEGGAAAEEDNLDLESFGK+TSFANFMDIAK
116	FBpp0075688|FBgn0036286|CG10616-PA|CG10616-PA FBpp0301023|FBgn0036286|CG10616-PB|CG10616-PB FBpp0312167|FBgn0036286|CG10616-PC|CG10616-PC	1.0000	FBpp0075688 type=protein; loc=3L:join(12471837..12471929,12472022..12472196,12472547..12472637,12472707..12472832,12473185..12474178); ID=FBpp0075688; name=CG10616-PA; parent=FBgn0036286,FBtr0075956; dbxref=GB_protein:AAF49917.2,REFSEQ:NP_648576,GB_protein:AAF49917,FlyBase:FBpp0075688,FlyBase_Annotation_IDs:CG10616-PA,FlyMine:FBpp0075688,modMine:FBpp0075688; MD5=01427e0644c2e271390ca6f78c5b6b59; …	7.7	3	0.027	LQPTSTTGGTATASSNTTDSLPR+NNEEDADLEDLSEVR
101	FBpp0075053|FBgn0036685|CG6664-PA|CG6664-PA FBpp0075054|FBgn0036685|CG6664-PC|CG6664-PC FBpp0075055|FBgn0036685|CG6664-PB|CG6664-PB	1.0000	FBpp0075053 type=protein; loc=3L:complement(join(17015141..17015256,17014987..17015077,17013993..17014904,17013450..17013929)); ID=FBpp0075053; name=CG6664-PA; parent=FBgn0036685,FBtr0075293; dbxref=FlyBase:FBpp0075053,FlyBase_Annotation_IDs:CG6664-PA,GB_protein:AAF49384.1,REFSEQ:NP_648944,GB_protein:AAF49384,FlyMine:FBpp0075053,modMine:FBpp0075053; MD5=5e7c2c8486e7fc03b28100df36a1851f; length=53…	7.3	3	0.027	FYNENLMGGGSFAVATAAAAAAASAVSAQR+QASVIIQAK
1	FBpp0070006|FBgn0031092|CG9577-PA|CG9577-PA	1.0000	FBpp0070006 type=protein; loc=X:join(20166765..20166816,20166957..20167119,20167191..20167815,20167882..20167980); ID=FBpp0070006; name=CG9577-PA; parent=FBgn0031092,FBtr0070007; dbxref=GB_protein:AAF45374.2,FlyBase:FBpp0070006,FlyBase_Annotation_IDs:CG9577-PA,REFSEQ:NP_608375,GB_protein:AAF45374,FlyMine:FBpp0070006,modMine:FBpp0070006; MD5=3f343cb2598df70fbc496435d01acf7b; length=312; release=r6…	14.4	3	0.022	HFTAGIDLNDMINVGQTLAETDDYARK+LNLLSEDFAQAVAAQLTK
582	FBpp0088734|FBgn0005666|CG32019-PC|bt-PC FBpp0290554|FBgn0005666|CG32019-PF|bt-PF FBpp0306552|FBgn0005666|CG32019-PH|bt-PH FBpp0306553|FBgn0005666|CG32019-PI|bt-PI FBpp0311242|FBgn0005666|CG32019-PJ|bt-PJ	0.9999	FBpp0088734 type=protein; loc=4:join(725717..726029,726662..726683,727461..727623,728104..728245,730777..731000,731063..731465,731560..732233,733217..733564,733920..733964,734279..734401,734478..734537,734714..734812,735515..735823,735905..736030,736149..736187,736819..737046,737736..737909,738953..738988,742403..742550,742788..743161,745166..745291,745372..746071,746476..746829,747307..749019,75…	1.3	3	0.023	ATLAIMTAPKLNVPPR+QGTSEPLTTAQAIIAK+QGTSEPLTTAQAIIAKNPFDVPTKPGTPTIKDFDK+QICEGIR+RNLRNITLSSGTALK+SLLNDITVHAGK+VIDWDSGNVTLIWTRPLSDGGSR
581	FBpp0088419|FBgn0003654|CG18000-PA|sw-PA FBpp0088420|FBgn0003654|CG18000-PB|sw-PB FBpp0088421|FBgn0003654|CG18000-PC|sw-PC FBpp0088422|FBgn0003654|CG18000-PD|sw-PD FBpp0088423|FBgn0003654|CG18000-PE|sw-PE FBpp0088424|FBgn0003654|CG18000-PF|sw-PF FBpp0088425|FBgn0003654|CG18000-PG|sw-PG FBpp0088426|FBgn0003654|CG18000-PH|sw-PH FBpp0088427|FBgn0003654|CG18000-PI|sw-PI FBpp0088428|FBgn0003654|CG1800…	0.9999	FBpp0088419 type=protein; loc=X:complement(join(20235509..20235663,20235288..20235434,20234775..20234902,20233423..20233443,20230441..20230617,20229140..20230062,20228719..20229072)); ID=FBpp0088419; name=sw-PA; parent=FBgn0003654,FBtr0089397; dbxref=FlyBase:FBpp0088419,FlyBase_Annotation_IDs:CG18000-PA,GB_protein:AAN09558.1,REFSEQ:NP_477074,GB_protein:AAN09558,FlyMine:FBpp0088419,modMine:FBpp008…	4.0	3	0.017	LPPGYLTHGLPTVK+QMIILSENFQR
579	FBpp0087457|FBgn0265512|CG12214-PB|mlt-PB FBpp0087458|FBgn0265512|CG12214-PA|mlt-PA FBpp0304278|FBgn0265512|CG12214-PC|mlt-PC	0.9999	FBpp0087457 type=protein; loc=2R:complement(10156670..10158049); ID=FBpp0087457; name=mlt-PB; parent=FBgn0265512,FBtr0088369; dbxref=FlyBase:FBpp0087457,FlyBase_Annotation_IDs:CG12214-PB,GB_protein:AAM68775.1,REFSEQ:NP_724901,GB_protein:AAM68775,FlyMine:FBpp0087457,modMine:FBpp0087457; MD5=89b7f2f9c279958124b9f7cdb82e8c71; length=459; release=r6.09; species=Dmel;;FBpp0087458 type=protein; loc=2R:…	8.5	3	0.018	IEFLNLSK+NQLASPIGTLPTAPTINLK+QVLIDAEEAEQR
573	FBpp0083022|FBgn0038593|CG7146-PA|Vps39-PA	0.9999	FBpp0083022 type=protein; loc=3R:complement(join(18274284..18274353,18273759..18274231,18273448..18273697,18273142..18273389,18272203..18273086,18271746..18272148,18271380..18271682)); ID=FBpp0083022; name=Vps39-PA; parent=FBgn0038593,FBtr0083601; dbxref=FlyBase:FBpp0083022,FlyBase_Annotation_IDs:CG7146-PA,GB_protein:AAF55525.1,REFSEQ:NP_650702,GB_protein:AAF55525,FlyMine:FBpp0083022,modMine:FBpp…	4.3	3	0.023	DSYLVVVDPSQYK+DTLVQTIPELQK+EQASIEGSVLQGR
568	FBpp0080702|FBgn0010300|CG10719-PA|brat-PA FBpp0080703|FBgn0010300|CG10719-PB|brat-PB FBpp0089239|FBgn0010300|CG10719-PC|brat-PC FBpp0307610|FBgn0010300|CG10719-PE|brat-PE FBpp0311161|FBgn0010300|CG10719-PF|brat-PF	0.9999	FBpp0080702 type=protein; loc=2L:19168146..19171259; ID=FBpp0080702; name=brat-PA; parent=FBgn0010300,FBtr0081158; dbxref=GB_protein:AAN11027.1,FlyBase:FBpp0080702,FlyBase_Annotation_IDs:CG10719-PA,REFSEQ:NP_476945,GB_protein:AAN11027,FlyMine:FBpp0080702,modMine:FBpp0080702; MD5=936ae17050e75e4088012943ba84dcc4; length=1037; release=r6.09; species=Dmel;;FBpp0080703 type=protein; loc=2L:19168146..…	3.1	3	0.027	IVLAAAAQANSQEQQR+SPAPPSSLLTEALLLR
563	FBpp0073763|FBgn0030582|CG14411-PA|CG14411-PA FBpp0073764|FBgn0030582|CG14411-PB|CG14411-PB FBpp0289661|FBgn0030582|CG14411-PC|CG14411-PC FBpp0289662|FBgn0030582|CG14411-PD|CG14411-PD	0.9999	FBpp0073763 type=protein; loc=X:14833254..14835785; ID=FBpp0073763; name=CG14411-PA; parent=FBgn0030582,FBtr0073946; dbxref=FlyBase:FBpp0073763,FlyBase_Annotation_IDs:CG14411-PA,GB_protein:AAF48390.1,REFSEQ:NP_572972,GB_protein:AAF48390; MD5=48978bf2e009d812683888f85ca311c5; length=843; release=r6.09; species=Dmel;;FBpp0073764 type=protein; loc=X:14833254..14835785; ID=FBpp0073764; name=CG14411-P…	2.4	3	0.023	NQAITAPLIDLYQENTYLGR
561	FBpp0071261|FBgn0040236|CG12132-PA|c11.1-PA FBpp0310025|FBgn0040236|CG12132-PB|c11.1-PB	0.9999	FBpp0071261 type=protein; loc=X:complement(join(9282793..9282949,9281451..9281628,9278956..9281387,9278252..9278897,9277715..9278189,9277449..9277652,9276494..9277384,9276329..9276431,9276125..9276267)); ID=FBpp0071261; name=c11.1-PA; parent=FBgn0040236,FBtr0071326; dbxref=FlyBase:FBpp0071261,FlyBase_Annotation_IDs:CG12132-PA,GB_protein:AAF46485.2,REFSEQ:NP_652606,GB_protein:AAF46485,FlyMine:FBpp…	3.9	3	0.028	LVPQILALYR+SAAGNSAATGNADASTATAAPNDKPTILEGVLHNIFDGLMDK+YYHPQVNPALEELWER
560	FBpp0070395|FBgn0023529|CG2918-PA|CG2918-PA FBpp0290016|FBgn0023529|CG2918-PB|CG2918-PB	0.9999	FBpp0070395 type=protein; loc=X:complement(join(2274026..2274336,2271491..2273951)); ID=FBpp0070395; name=CG2918-PA; parent=FBgn0023529,FBtr0070411; dbxref=FlyBase:FBpp0070395,FlyBase_Annotation_IDs:CG2918-PA,GB_protein:AAF45769.1,REFSEQ:NP_569995,GB_protein:AAF45769,FlyMine:FBpp0070395,modMine:FBpp0070395; MD5=cfdfc2261bbd406d60be0a8d7ee44248; length=923; release=r6.09; species=Dmel;;FBpp0290016…	10.2	3	0.020	FPYYNIVGDPER+QELGKNLNADESATMGAVYKAADLSAGFK+SPVTYESQTQFVVPLVGSAYDQSVAK+TIGEDAQTIGIKDPNSAYGYLLDLLGK
594	FBpp0087947|FBgn0033246|CG11198-PA|ACC-PA FBpp0087948|FBgn0033246|CG11198-PB|ACC-PB FBpp0111966|FBgn0033246|CG11198-PC|ACC-PC FBpp0308268|FBgn0033246|CG11198-PE|ACC-PE FBpp0308269|FBgn0033246|CG11198-PF|ACC-PF FBpp0308270|FBgn0033246|CG11198-PG|ACC-PG	0.9998	FBpp0087947 type=protein; loc=2R:complement(join(7985602..7985761,7985066..7985451,7984881..7985002,7982641..7983007,7981184..7981472,7977389..7981122,7977022..7977324,7976786..7976956,7976295..7976723,7975304..7976173,7974886..7975233,7974690..7974824,7974487..7974621)); ID=FBpp0087947; name=ACC-PA; parent=FBgn0033246,FBtr0088871; dbxref=FlyBase:FBpp0087947,FlyBase_Annotation_IDs:CG11198-PA,GB_p…	1.6	3	0.024	GQFLQPENAPVPEK+QITESFSSFQTSLEK+YFFLELNPR
590	FBpp0083891|FBgn0015795|CG5915-PA|Rab7-PA FBpp0300835|FBgn0015795|CG5915-PB|Rab7-PB FBpp0300836|FBgn0015795|CG5915-PC|Rab7-PC	0.9998	FBpp0083891 type=protein; loc=3R:join(23994002..23994181,23994246..23994602,23994664..23994750); ID=FBpp0083891; name=Rab7-PA; parent=FBgn0015795,FBtr0084503; dbxref=FlyBase:FBpp0083891,FlyBase_Annotation_IDs:CG5915-PA,GB_protein:AAF56218.1,REFSEQ:NP_524472,GB_protein:AAF56218,FlyMine:FBpp0083891,modMine:FBpp0083891; MD5=e78544b56214ed7a166c21c7564108c5; length=207; release=r6.09; species=Dmel;;F…	13.0	3	0.020	DPDHFPFVVLGNK+VVTMQIWDTAGQER
599	FBpp0084275|FBgn0039358|CG5028-PA|CG5028-PA FBpp0112201|FBgn0039358|CG5028-PB|CG5028-PB FBpp0112202|FBgn0039358|CG5028-PC|CG5028-PC FBpp0112203|FBgn0039358|CG5028-PD|CG5028-PD	0.9997	FBpp0084275 type=protein; loc=3R:join(25680967..25681023,25681121..25681198,25681266..25682045,25682105..25682291,25682356..25682431,25683058..25683088); ID=FBpp0084275; name=CG5028-PA; parent=FBgn0039358,FBtr0084901; dbxref=FlyBase:FBpp0084275,FlyBase_Annotation_IDs:CG5028-PA,GB_protein:AAF56494.2,REFSEQ:NP_651416,GB_protein:AAF56494,FlyMine:FBpp0084275,modMine:FBpp0084275; MD5=546fef11f6ea5fa5e…	12.8	3	0.016	NTGTAIAGKNIANPVAMISASIDMLNHLGHK+TPDIGGTNSSTDVVENILK
610	FBpp0086400|FBgn0010590|CG8392-PA|Prosbeta1-PA	0.9996	FBpp0086400 type=protein; loc=2R:complement(join(16014652..16014696,16014114..16014588,16013891..16014045)); ID=FBpp0086400; name=Prosbeta1-PA; parent=FBgn0010590,FBtr0087262; dbxref=FlyBase:FBpp0086400,FlyBase_Annotation_IDs:CG8392-PA,GB_protein:AAF58077.1,REFSEQ:NP_652031,GB_protein:AAF58077,FlyMine:FBpp0086400,modMine:FBpp0086400; MD5=267437e64a41f10e6a9d67d7b06435ee; length=224; release=r6.09…	19.6	3	0.019	AVQHAIYHDGSSGGVVR+SGSAADTQAIADIVAYSLNYHENQTNK
605	FBpp0072618|FBgn0035229|CG7852-PA|CG7852-PA FBpp0072619|FBgn0035229|CG7852-PB|CG7852-PB FBpp0072620|FBgn0035229|CG7852-PC|CG7852-PC	0.9996	FBpp0072618 type=protein; loc=3L:join(1537710..1537989,1538045..1538154,1538720..1539132,1539196..1539485,1539548..1540628,1540751..1540957,1541656..1541833,1541896..1542235,1542299..1542428,1542486..1542736,1542813..1542958,1543025..1543143,1543210..1543592,1543654..1544075); ID=FBpp0072618; name=CG7852-PA; parent=FBgn0035229,FBtr0072735; dbxref=FlyBase:FBpp0072618,FlyBase_Annotation_IDs:CG7852-…	3.2	3	0.019	FLESQMFATLIDNK+LSPVDQYYQDLR
611	FBpp0070409|FBgn0023542|CG3460-PA|Nmd3-PA	0.9994	FBpp0070409 type=protein; loc=X:complement(join(2183610..2184538,2182913..2183549)); ID=FBpp0070409; name=Nmd3-PA; parent=FBgn0023542,FBtr0070425; dbxref=FlyBase:FBpp0070409,FlyBase_Annotation_IDs:CG3460-PA,GB_protein:AAF45744.1,REFSEQ:NP_477332,GB_protein:AAF45744,FlyMine:FBpp0070409,modMine:FBpp0070409; MD5=5625e0440a0970118b1bf00262bb99ce; length=521; release=r6.09; species=Dmel;	6.3	3	0.023	YDYHEFLDDLEENEDIR+YLQPPNEWIQAALESR
616	FBpp0112160|FBgn0261984|CG4583-PB|Ire1-PB	0.9992	FBpp0112160 type=protein; loc=3R:complement(join(19860886..19861014,19860647..19860761,19857241..19857684,19856960..19857182,19855633..19856902,19855381..19855545,19854440..19855318)); ID=FBpp0112160; name=Ire1-PB; parent=FBgn0261984,FBtr0113248; dbxref=FlyBase:FBpp0112160,FlyBase_Annotation_IDs:CG4583-PB,REFSEQ:NP_001097839,GB_protein:ABW08704,FlyMine:FBpp0112160,modMine:FBpp0112160; MD5=012e3ec…	3.3	3	0.023	LFQSLYVGEHQK+VVQSLATIHNYNDGYGLLANNEK
615	FBpp0086842|FBgn0086532|CG4016-PB|Spt-I-PB FBpp0086843|FBgn0086532|CG4016-PA|Spt-I-PA FBpp0086844|FBgn0086532|CG4016-PC|Spt-I-PC	0.9992	FBpp0086842 type=protein; loc=2R:join(13168841..13168888,13168951..13169450,13169507..13169834,13169890..13170255,13170317..13170481); ID=FBpp0086842; name=Spt-I-PB; parent=FBgn0086532,FBtr0087729; dbxref=GB_protein:AAM68597.1,FlyBase:FBpp0086842,FlyBase_Annotation_IDs:CG4016-PB,REFSEQ:NP_725255,GB_protein:AAM68597; MD5=cda8519b940be555ef384838f0599a85; length=468; release=r6.09; species=Dmel;;FB…	6.8	3	0.023	IIADYEPEPLVADTDPNHPLLHTR+QPVRPSIR
618	FBpp0072616|FBgn0004378|CG9191-PA|Klp61F-PA	0.9991	FBpp0072616 type=protein; loc=3L:complement(join(1245561..1245640,1245194..1245494,1243668..1245000,1242392..1243602,1242076..1242327,1241968..1241991)); ID=FBpp0072616; name=Klp61F-PA; parent=FBgn0004378,FBtr0072733; dbxref=GB_protein:AAF47458.2,FlyBase:FBpp0072616,FlyBase_Annotation_IDs:CG9191-PA,REFSEQ:NP_476818,GB_protein:AAF47458,FlyMine:FBpp0072616,modMine:FBpp0072616; MD5=0a56cdc869c38f45b…	3.6	3	0.019	DIEETLSTLEYAHR+EIQTNLQVIEENNQR+KELVASHMK
624	FBpp0082642|FBgn0038376|CG4225-PA|Hmt-1-PA	0.9989	FBpp0082642 type=protein; loc=3R:complement(join(15856638..15856937,15856383..15856582,15855997..15856322,15855529..15855933,15854096..15855465)); ID=FBpp0082642; name=Hmt-1-PA; parent=FBgn0038376,FBtr0083188; dbxref=FlyBase:FBpp0082642,FlyBase_Annotation_IDs:CG4225-PA,GB_protein:AAF55241.1,REFSEQ:NP_650503,GB_protein:AAF55241,FlyMine:FBpp0082642,modMine:FBpp0082642; MD5=c78b2c8a17bcd2f10b6da092c…	5.1	3	0.022	AIGVVPQDTVLFNNTIFYNIEYAK+APIIVLLDEATSALDTHTER
629	FBpp0087625|FBgn0033427|CG1868-PB|Smyd4-1-PB FBpp0308485|FBgn0033427|CG1868-PC|Smyd4-1-PC	0.9986	FBpp0087625 type=protein; loc=2R:complement(join(9583581..9584233,9582505..9583525,9582129..9582450,9581814..9582073)); ID=FBpp0087625; name=Smyd4-1-PB; parent=FBgn0033427,FBtr0088542; dbxref=GB_protein:AAM71072.1,FlyBase:FBpp0087625,FlyBase_Annotation_IDs:CG1868-PB,REFSEQ:NP_724802,GB_protein:AAM71072,FlyMine:FBpp0087625,modMine:FBpp0087625; MD5=8783c95bff0aa6b70c1ec2f355cbdb7a; length=751; rele…	4.5	3	0.021	MTYLWDIIAQK+TFSQQNELITLNENYKDEFETFK
638a	FBpp0084150|FBgn0046214|CG11844-PB|vig2-PB FBpp0084151|FBgn0046214|CG11844-PC|vig2-PC FBpp0084152|FBgn0046214|CG11844-PA|vig2-PA FBpp0112266|FBgn0046214|CG11844-PD|vig2-PD	0.9980	FBpp0084150 type=protein; loc=3R:join(25123399..25123479,25123632..25124115,25124590..25125356); ID=FBpp0084150; name=vig2-PB; parent=FBgn0046214,FBtr0084775; dbxref=FlyBase:FBpp0084150,FlyBase_Annotation_IDs:CG11844-PB,GB_protein:AAF56404.2,REFSEQ:NP_733083,GB_protein:AAF56404,FlyMine:FBpp0084150,modMine:FBpp0084150; MD5=a347fb02289ec9f37bc83fa6435cdd62; length=443; release=r6.09; species=Dmel;;…	12.6	3	0.014	KKESNSEDELEYDPSLYPQR+TTGETSPQAEKEDSANEQSADPAVAAEEDESK
640	FBpp0077631|FBgn0031318|CG4887-PA|CG4887-PA FBpp0303724|FBgn0031318|CG4887-PB|CG4887-PB	0.9978	FBpp0077631 type=protein; loc=2L:join(1173201..1173319,1173380..1173829,1173884..1174130,1174197..1174266,1174497..1174570,1174910..1174987,1175047..1175173,1175287..1175523,1175579..1176043,1176101..1176881,1176942..1177191,1177256..1177372); ID=FBpp0077631; name=CG4887-PA; parent=FBgn0031318,FBtr0077966; dbxref=FlyBase:FBpp0077631,FlyBase_Annotation_IDs:CG4887-PA,GB_protein:AAF51400.1,REFSEQ:NP…	3.7	3	0.019	GSSDYDSDEGHMR+KMSSIETTITAAATAAAQAAAQVK
658	FBpp0077461|FBgn0264978|CG3539-PC|Slh-PC FBpp0307162|FBgn0264978|CG3539-PG|Slh-PG	0.9936	FBpp0077461 type=protein; loc=2L:complement(join(2492493..2492520,2492259..2492418,2491513..2492201,2490733..2491442,2490346..2490678)); ID=FBpp0077461; name=Slh-PC; parent=FBgn0264978,FBtr0077782; dbxref=FlyBase:FBpp0077461,FlyBase_Annotation_IDs:CG3539-PC,GB_protein:AAF51247.3,FlyBase_Annotation_IDs:CG3539-PB,REFSEQ:NP_995614,GB_protein:AAF51247,FlyMine:FBpp0077461,modMine:FBpp0077461; MD5=9d0c…	9.4	3	0.016	QTLDRPLLDLLR+RLKTSMGIEGESDIAFSLVNDTTAR+SPSISQATQYEGGGTKTVSMFTK
700	FBpp0078978|FBgn0031875|CG3430-PA|CG3430-PA	0.9895	FBpp0078978 type=protein; loc=2L:join(6957098..6958287,6958346..6958589,6958656..6959039); ID=FBpp0078978; name=CG3430-PA; parent=FBgn0031875,FBtr0079350; dbxref=FlyBase:FBpp0078978,FlyBase_Annotation_IDs:CG3430-PA,GB_protein:AAF52465.1,REFSEQ:NP_542438,GB_protein:AAF52465,FlyMine:FBpp0078978,modMine:FBpp0078978; MD5=e621e91589cce4d8ba3b94643068c50f; length=605; release=r6.09; species=Dmel;	3.1	3	0.026	IANGEVIDYNADGNVHGER
750	FBpp0072312|FBgn0002607|CG2746-PA|RpL19-PA FBpp0089141|FBgn0002607|CG2746-PB|RpL19-PB	0.9885	FBpp0072312 type=protein; loc=2R:complement(join(24969469..24969473,24969118..24969224,24968552..24969051)); ID=FBpp0072312; name=RpL19-PA; parent=FBgn0002607,FBtr0072405; dbxref=FlyBase:FBpp0072312,FlyBase_Annotation_IDs:CG2746-PA,GB_protein:AAF47305.1,REFSEQ:NP_476631,GB_protein:AAF47305,FlyMine:FBpp0072312,modMine:FBpp0072312; MD5=fcdd38cc9f41bc412274951108e1b95c; length=203; release=r6.09; sp…	8.4	3	0.027	VWLDPNEINEIANTNSR
811	FBpp0086115|FBgn0025716|CG6546-PA|Bap55-PA	0.9856	FBpp0086115 type=protein; loc=2R:complement(join(17430642..17430840,17429720..17430562,17429425..17429660)); ID=FBpp0086115; name=Bap55-PA; parent=FBgn0025716,FBtr0086960; dbxref=FlyBase:FBpp0086115,FlyBase_Annotation_IDs:CG6546-PA,GB_protein:AAF57868.1,REFSEQ:NP_611209,GB_protein:AAF57868,FlyMine:FBpp0086115,modMine:FBpp0086115; MD5=6b92140b54d51afa731088c76899d3ec; length=425; release=r6.09; sp…	5.2	3	0.023	DGMIDNWDLFEK+YNVPAFFLVK
829	FBpp0089046|FBgn0001991|CG4894-PD|Ca-alpha1D-PD FBpp0089047|FBgn0001991|CG4894-PC|Ca-alpha1D-PC FBpp0089048|FBgn0001991|CG4894-PB|Ca-alpha1D-PB FBpp0089049|FBgn0001991|CG4894-PA|Ca-alpha1D-PA FBpp0304336|FBgn0001991|CG4894-PE|Ca-alpha1D-PE FBpp0304337|FBgn0001991|CG4894-PF|Ca-alpha1D-PF FBpp0304338|FBgn0001991|CG4894-PG|Ca-alpha1D-PG FBpp0304339|FBgn0001991|CG4894-PH|Ca-alpha1D-PH FBpp0304340|FBg…	0.9844	FBpp0089046 type=protein; loc=2L:join(16170708..16171048,16171972..16173248,16173319..16173544,16173718..16173823,16174057..16174196,16174416..16174522,16174855..16175007,16175435..16175616,16175717..16176236,16176300..16176525,16176592..16176802,16176865..16177074,16177133..16177251,16177336..16177394,16178375..16178492,16178907..16179036,16179201..16179367,16179459..16179546,16180139..16180246,…	0.5	3	0.015	ILRVLRVLRPLR
839	FBpp0074061|FBgn0026181|CG9774-PA|Rok-PA FBpp0309137|FBgn0026181|CG9774-PB|Rok-PB FBpp0309138|FBgn0026181|CG9774-PC|Rok-PC FBpp0309139|FBgn0026181|CG9774-PD|Rok-PD	0.9821	FBpp0074061 type=protein; loc=X:complement(join(16636222..16636283,16632768..16632913,16632445..16632701,16627934..16630562,16627596..16627870,16627301..16627494,16627035..16627228,16626861..16626966,16626570..16626794,16626163..16626247)); ID=FBpp0074061; name=Rok-PA; parent=FBgn0026181,FBtr0074286; dbxref=FlyBase:FBpp0074061,FlyBase_Annotation_IDs:CG9774-PA,GB_protein:AAF48631.1,REFSEQ:NP_53679…	0.8	3	0.019	KIIFYNSDIDK
890	FBpp0072045|FBgn0261794|CG5594-PA|kcc-PA FBpp0072046|FBgn0261794|CG5594-PD|kcc-PD FBpp0072047|FBgn0261794|CG5594-PB|kcc-PB FBpp0072048|FBgn0261794|CG5594-PC|kcc-PC FBpp0309964|FBgn0261794|CG5594-PE|kcc-PE FBpp0309965|FBgn0261794|CG5594-PF|kcc-PF FBpp0309966|FBgn0261794|CG5594-PG|kcc-PG	0.9654	FBpp0072045 type=protein; loc=2R:join(23909698..23909833,23911677..23911868,23912188..23912321,23912384..23912466,23912532..23912634,23912729..23912834,23912897..23913026,23913086..23913204,23913268..23913486,23913542..23913698,23913758..23914017,23914079..23914331,23921965..23922327,23922392..23922578,23922641..23922856,23922922..23923029,23924416..23924549,23924616..23924755,23924818..23924909)…	2.7	3	0.013	DEIIPFLAPFAK+IFTVAQIEDNSIQMKK
902	FBpp0081863|FBgn0037897|CG5270-PB|CG5270-PB	0.9569	FBpp0081863 type=protein; loc=3R:join(11422395..11422469,11422524..11424311,11424381..11425659,11425717..11427419,11427480..11427738,11427794..11428863,11428925..11429052,11429110..11429539); ID=FBpp0081863; name=CG5270-PB; parent=FBgn0037897,FBtr0082387; dbxref=FlyBase:FBpp0081863,FlyBase_Annotation_IDs:CG5270-PB,GB_protein:AAF54635.3,REFSEQ:NP_731570,GB_protein:AAF54635,FlyMine:FBpp0081863,modM…	3.8	3	0.016	AVSFSGGVAGKASADGGLAMEQLRAR+EEFSYEHAPSVALSLSILR+RAAFTMLMRR+RPQRGPALLQEILQLIAAIPQVQTQPETLHR
910	FBpp0271744|FBgn0013812|CG3723-PB|Dhc93AB-PB FBpp0307750|FBgn0013812|CG3723-PC|Dhc93AB-PC	0.9526	FBpp0271744 type=protein; loc=3R:complement(join(21041696..21042419,21040978..21041130,21040711..21040922,21040405..21040646,21040058..21040340,21039728..21039993,21039219..21039670,21037518..21039094,21037017..21037289,21035653..21036594,21034521..21035567,21033697..21034409,21033125..21033477,21032222..21033045,21031799..21032160,21031582..21031738,21031400..21031519,21030099..21031328,21029862…	1.1	3	0.016	GQVSGETILAMPVGVEKIVK+IVLCFSPVGSTLR+QISQLSLLITLLLGELSK
95	FBpp0074608|FBgn0003124|CG12306-PA|polo-PA FBpp0099722|FBgn0003124|CG12306-PB|polo-PB	1.0000	FBpp0074608 type=protein; loc=3L:join(20310310..20310408,20311049..20311273,20311335..20312117,20312183..20312611,20312679..20312873); ID=FBpp0074608; name=polo-PA; parent=FBgn0003124,FBtr0074839; dbxref=FlyBase_Annotation_IDs:CG12306-PA,FlyBase:FBpp0074608,GB_protein:AAF49036.1,REFSEQ:NP_524179,GB_protein:AAF49036; MD5=90dbd81ba2243b46d798dac25b12728b; length=576; release=r6.09; species=Dmel;;FB…	5.6	2	0.018	LGNLFLNDLLHVK+SDIESLYQQLTNLINGKPR
94	FBpp0074567|FBgn0031078|CG11943-PB|Nup205-PB FBpp0074568|FBgn0031078|CG11943-PA|Nup205-PA	1.0000	FBpp0074567 type=protein; loc=X:join(19852348..19852569,19852649..19852972,19853060..19853161,19853252..19853814,19853879..19854379,19854436..19855987,19856088..19857472,19857536..19858588,19858663..19858820,19858904..19859316); ID=FBpp0074567; name=Nup205-PB; parent=FBgn0031078,FBtr0074798; dbxref=FlyBase:FBpp0074567,FlyBase_Annotation_IDs:CG11943-PB,GB_protein:AAN09521.1,REFSEQ:NP_728308,GB_pro…	1.5	2	0.018	FISLASDLLPQTLFK+LLLTEQALGVLSNMK
86	FBpp0074189|FBgn0030809|CG9086-PA|Ubr1-PA FBpp0300996|FBgn0030809|CG9086-PB|Ubr1-PB FBpp0312009|FBgn0030809|CG9086-PC|Ubr1-PC	1.0000	FBpp0074189 type=protein; loc=X:complement(join(16967495..16967672,16963703..16963720,16962932..16963266,16962493..16962825,16961741..16962428,16960512..16961673,16960340..16960451,16960144..16960272,16958677..16960075,16957494..16958614)); ID=FBpp0074189; name=Ubr1-PA; parent=FBgn0030809,FBtr0074415; dbxref=FlyBase:FBpp0074189,FlyBase_Annotation_IDs:CG9086-PA,GB_protein:AAF48687.2,REFSEQ:NP_5731…	1.5	2	0.018	APNSELTQLDYIEQLPSR+LSLSAEEQAR
80	FBpp0073922|FBgn0001092|CG8893-PA|Gapdh2-PA FBpp0087977|FBgn0001091|CG12055-PA|Gapdh1-PA FBpp0099914|FBgn0001091|CG12055-PB|Gapdh1-PB FBpp0304864|FBgn0001092|CG8893-PC|Gapdh2-PC	1.0000	FBpp0073922 type=protein; loc=X:15868336..15869334; ID=FBpp0073922; name=Gapdh2-PA; parent=FBgn0001092,FBtr0074112; dbxref=FlyBase:FBpp0073922,FlyBase_Annotation_IDs:CG8893-PA,GB_protein:AAF48531.1,REFSEQ:NP_542445,GB_protein:AAF48531,FlyMine:FBpp0073922,modMine:FBpp0073922; MD5=77b41327d5747c180ed8cfa6963ebaf8; length=332; release=r6.09; species=Dmel;;FBpp0087977 type=protein; loc=2R:complement(…	11.4	2	0.018	LISWYDNEFGYSNR+VINDNFEIVEGLMTTVHATTATQK
8	FBpp0070350|FBgn0023517|CG14816-PA|Pgam5-PA FBpp0308673|FBgn0023517|CG14816-PB|Pgam5-PB	1.0000	FBpp0070350 type=protein; loc=X:complement(join(1872973..1873530,1872595..1872906)); ID=FBpp0070350; name=Pgam5-PA; parent=FBgn0023517,FBtr0070366; dbxref=FlyBase:FBpp0070350,FlyBase_Annotation_IDs:CG14816-PA,GB_protein:AAF45678.1,REFSEQ:NP_569951,GB_protein:AAF45678,FlyMine:FBpp0070350,modMine:FBpp0070350; MD5=5477053abf55ef2ca82348987ec097bf; length=289; release=r6.09; species=Dmel;;FBpp0308673…	12.2	2	0.019	HGEYLDVGDSDDTHHLTER+YLGDSGFMPAELLTNR
66	FBpp0072975|FBgn0266582|CG12079-PA|ND-30-PA	1.0000	FBpp0072975 type=protein; loc=3L:complement(join(3159409..3159472,3159274..3159348,3158557..3159215)); ID=FBpp0072975; name=ND-30-PA; parent=FBgn0266582,FBtr0073113; dbxref=GB_protein:AAF47723.1,FlyBase:FBpp0072975,FlyBase_Annotation_IDs:CG12079-PA,REFSEQ:NP_647775,GB_protein:AAF47723,FlyMine:FBpp0072975,modMine:FBpp0072975; MD5=8f16f67e9cd912ceb0c0243613d37f0c; length=265; release=r6.09; species…	11.7	2	0.018	EIWDMYGVFFANHPDLR+FDLSAPWEQFPNFR
65	FBpp0072957|FBgn0035422|CG12740-PB|RpL28-PB FBpp0072959|FBgn0035422|CG12740-PA|RpL28-PA FBpp0072960|FBgn0035422|CG12740-PD|RpL28-PD FBpp0291506|FBgn0035422|CG12740-PE|RpL28-PE FBpp0291507|FBgn0035422|CG12740-PF|RpL28-PF FBpp0297522|FBgn0035422|CG12740-PG|RpL28-PG	1.0000	FBpp0072957 type=protein; loc=3L:complement(join(3221882..3221974,3221467..3221709,3221185..3221283)); ID=FBpp0072957; name=RpL28-PB; parent=FBgn0035422,FBtr0073095; dbxref=FlyBase:FBpp0072957,FlyBase_Annotation_IDs:CG12740-PB,GB_protein:AAF47742.1,REFSEQ:NP_728839,GB_protein:AAF47742; MD5=89d2a7c6ad0e9f3059192b9b5c0bc76b; length=144; release=r6.09; species=Dmel;;FBpp0072959 type=protein; loc=3L:…	11.8	2	0.018	KPFSTEPNNLASVSSYR
62	FBpp0072887|FBgn0035401|CG1291-PA|CG1291-PA	1.0000	FBpp0072887 type=protein; loc=3L:3143992..3145266; ID=FBpp0072887; name=CG1291-PA; parent=FBgn0035401,FBtr0073023; dbxref=FlyBase:FBpp0072887,FlyBase_Annotation_IDs:CG1291-PA,GB_protein:AAF47719.1,REFSEQ:NP_647772,GB_protein:AAF47719,FlyMine:FBpp0072887,modMine:FBpp0072887; MD5=b554049ec49e5f34f766f0d2cbfc8742; length=424; release=r6.09; species=Dmel;	6.4	2	0.018	LPINWLEEHTIGLADK+SFGGAMLQLFR
545a	FBpp0289823|FBgn0020236|CG8322-PD|ATPCL-PD FBpp0289824|FBgn0020236|CG8322-PE|ATPCL-PE	1.0000	FBpp0289823 type=protein; loc=2R:complement(join(15999805..15999963,15998067..15998252,15997277..15998003,15996895..15997218,15996167..15996365,15994865..15996098,15994462..15994802,15994228..15994396)); ID=FBpp0289823; name=ATPCL-PD; parent=FBgn0020236,FBtr0300596; dbxref=REFSEQ:NP_523755,GB_protein:AAF58082,FlyBase:FBpp0289823,FlyBase_Annotation_IDs:CG8322-PD,FlyMine:FBpp0289823,modMine:FBpp028…	3.1	2	0.018	IGNTGGMLDNILHSK+LPPISADEADSAGISGAQR
539a	FBpp0288790|FBgn0261279|CG42250-PD|lqfR-PD	1.0000	FBpp0288790 type=protein; loc=3R:join(22411585..22411637,22412649..22412850,22412910..22413279,22413361..22413457,22413520..22414277,22414543..22417310); ID=FBpp0288790; name=lqfR-PD; parent=FBgn0261279,FBtr0299516; dbxref=FlyBase_Annotation_IDs:CG42250-PD,FlyBase:FBpp0083623,FlyBase_Annotation_IDs:CG31285-PA,FlyBase:FBpp0288790,REFSEQ:NP_732736,GB_protein:AAN14377,FlyMine:FBpp0288790,modMine:FBp…	1.9	2	0.018	ANPFHPVAGTFFFSLVR+SLLLLNYLVR
520a	FBpp0088026|FBgn0004133|CG1363-PA|blow-PA FBpp0301751|FBgn0004133|CG1363-PD|blow-PD	1.0000	FBpp0088026 type=protein; loc=2R:complement(join(7585056..7585110,7582614..7582928,7580790..7582354)); ID=FBpp0088026; name=blow-PA; parent=FBgn0004133,FBtr0088952; dbxref=FlyBase:FBpp0088026,FlyBase_Annotation_IDs:CG1363-PA,GB_protein:AAF59227.1,REFSEQ:NP_724580,GB_protein:AAF59227,FlyMine:FBpp0088026,modMine:FBpp0088026; MD5=3c3333842a1d4746444b7c7d01304a4d; length=644; release=r6.09; species=D…	3.7	2	0.018	FVYQANNEVDAK+LAEIEQFLLDVR
497a	FBpp0084735|FBgn0039635|CG11876-PA|CG11876-PA FBpp0084738|FBgn0039635|CG11876-PD|CG11876-PD	1.0000	FBpp0084735 type=protein; loc=3R:join(29113258..29113449,29113994..29114155,29115094..29115505,29115567..29115686,29115748..29115959); ID=FBpp0084735; name=CG11876-PA; parent=FBgn0039635,FBtr0085366; dbxref=FlyBase:FBpp0084735,FlyBase_Annotation_IDs:CG11876-PA,GB_protein:AAN14149.1,REFSEQ:NP_733265,GB_protein:AAN14149,FlyMine:FBpp0084735,modMine:FBpp0084735; MD5=8762ea914d234be958c6ca8f8f6ffcef; …	7.7	2	0.018	DALNSALDDELAR+SIRPLDTATIFASVR
6	FBpp0070208|FBgn0023169|CG3051-PA|AMPKalpha-PA FBpp0070209|FBgn0023169|CG3051-PB|AMPKalpha-PB FBpp0089374|FBgn0023169|CG3051-PC|AMPKalpha-PC	1.0000	FBpp0070208 type=protein; loc=X:join(1375909..1376187,1376696..1378165); ID=FBpp0070208; name=AMPKalpha-PA; parent=FBgn0023169,FBtr0070216; dbxref=FlyBase:FBpp0070208,FlyBase_Annotation_IDs:CG3051-PA,GB_protein:AAF45614.1,REFSEQ:NP_477313,GB_protein:AAF45614,FlyMine:FBpp0070208,modMine:FBpp0070208; MD5=47ac5b6cccfe57d6b140c053877d8b3d; length=582; release=r6.09; species=Dmel;;FBpp0070209 type=pro…	9.1	2	0.019	AAAAEAVAAGSANGQPLVK+IADFGLSNMMLDGEFLR+QLAMSVQTSGGGAFPEK
488b	FBpp0071381|FBgn0000711|CG2096-PA|flw-PA FBpp0071382|FBgn0000711|CG2096-PB|flw-PB FBpp0305497|FBgn0000711|CG2096-PC|flw-PC	1.0000	FBpp0071381 type=protein; loc=X:join(10386512..10386563,10388443..10388835,10406353..10406700,10406762..10407105,10407166..10407300,10407366..10407479); ID=FBpp0071381; name=flw-PA; parent=FBgn0000711,FBtr0071446; dbxref=FlyBase:FBpp0071381,FlyBase_Annotation_IDs:CG2096-PA,GB_protein:AAF46582.2,REFSEQ:NP_727418,GB_protein:AAF46582,FlyMine:FBpp0071381,modMine:FBpp0071381; MD5=8ca877cd10701004ffa57…	7.6	2	0.018	AHQVVEDGYEFFAR+IKYPENFFLLR
474a	FBpp0078478|FBgn0004913|CG1119-PA|Gnf1-PA	1.0000	FBpp0078478 type=protein; loc=3R:join(4906714..4906722,4906789..4908119,4908248..4909090,4909149..4909926); ID=FBpp0078478; name=Gnf1-PA; parent=FBgn0004913,FBtr0078837; dbxref=FlyBase:FBpp0078478,FlyBase_Annotation_IDs:CG1119-PA,GB_protein:AAF52082.1,REFSEQ:NP_524229,GB_protein:AAF52082,FlyMine:FBpp0078478,modMine:FBpp0078478; MD5=73af4364f717e3bfd5ea88033ca09fb1; length=986; release=r6.09; spec…	2.5	2	0.018	EIVGQAGAASNVTK+GGMQELIALIK
46	FBpp0072036|FBgn0024234|CG5562-PA|gbb-PA FBpp0309939|FBgn0024234|CG5562-PB|gbb-PB	1.0000	FBpp0072036 type=protein; loc=2R:23851755..23853122; ID=FBpp0072036; name=gbb-PA; parent=FBgn0024234,FBtr0072127; dbxref=FlyBase:FBpp0072036,FlyBase_Annotation_IDs:CG5562-PA,GB_protein:AAF47075.1,REFSEQ:NP_477340,GB_protein:AAF47075,FlyMine:FBpp0072036,modMine:FBpp0072036; MD5=dda5982d440e1461660690c492a45c2f; length=455; release=r6.09; species=Dmel;;FBpp0309939 type=protein; loc=2R:23851755..238…	6.4	2	0.019	AIDESDIIMTFLNK+KVDDEFQPFMIGFFR
437	FBpp0307480|FBgn0265003|CG44154-PA|koi-PA FBpp0307481|FBgn0265003|CG44154-PB|koi-PB FBpp0307482|FBgn0265003|CG44154-PC|koi-PC FBpp0307483|FBgn0265003|CG44154-PD|koi-PD FBpp0307484|FBgn0265003|CG44154-PE|koi-PE FBpp0307485|FBgn0265003|CG44154-PF|koi-PF	1.0000	FBpp0307480 type=protein; loc=2R:join(6811929..6812083,6812781..6813116,6813173..6813753,6815060..6816559,6816617..6816729,6816793..6817005); ID=FBpp0307480; name=koi-PA; parent=FBgn0265003,FBtr0335512; dbxref=REFSEQ:NP_001260738,GB_protein:AGB93271,FlyBase:FBpp0307480,FlyBase_Annotation_IDs:CG44154-PA; MD5=b816c72334d7995ecbaa8dec94cfaa06; length=965; release=r6.09; species=Dmel;;FBpp0307481 typ…	9.3	2	0.019	SQLETTQNTLNSAQEK+VTNLSATETTAYQNYHAK
427	FBpp0291806|FBgn0261550|CG5077-PD|CG42668-PD FBpp0291807|FBgn0261550|CG5077-PH|CG42668-PH FBpp0291808|FBgn0261550|CG5077-PE|CG42668-PE FBpp0291809|FBgn0261550|CG5077-PF|CG42668-PF FBpp0291810|FBgn0261550|CG5077-PG|CG42668-PG FBpp0291813|FBgn0261550|CG42668-PK|CG42668-PK FBpp0292619|FBgn0261550|CG42668-PL|CG42668-PL FBpp0297588|FBgn0261550|CG42668-PM|CG42668-PM FBpp0297589|FBgn0261550|CG42668-PN|C…	1.0000	FBpp0291806 type=protein; loc=3R:join(20321305..20321413,20321476..20321636,20321702..20321880,20321949..20323142,20323215..20323449); ID=FBpp0291806; name=CG42668-PD; parent=FBgn0261550,FBtr0302666; dbxref=FlyBase_Annotation_IDs:CG5077-PD,FlyBase:FBpp0083289,FlyBase:FBpp0291806,FlyBase_Annotation_IDs:CG42668-PD,REFSEQ:NP_732501,GB_protein:AAN13827,FlyMine:FBpp0291806,modMine:FBpp0291806; MD5=156…	4.5	2	0.019	VSEAIANEDQVAATEEK+VVLPTFILEPR
417	FBpp0112507|FBgn0046706|CG40080-PA|Haspin-PA	1.0000	FBpp0112507 type=protein; loc=2R:join(4014165..4014250,4014305..4015214,4029741..4029944,4030002..4030297,4049078..4049282); ID=FBpp0112507; name=Haspin-PA; parent=FBgn0046706,FBtr0113784; dbxref=FlyBase_Annotation_IDs:CG40080-PA,FlyBase:FBpp0112507,REFSEQ:NP_001015349,GB_protein:EAA46104,FlyMine:FBpp0112507,modMine:FBpp0112507; MD5=f5e37ce43eaed2bbb63cc960c4da8948; length=566; release=r6.09; spe…	5.3	2	0.018	LGGTTGLFETDLSPITR+TFSQILPEIIITK
416	FBpp0112504|FBgn0267976|CG40042-PA|Tim23-PA	1.0000	FBpp0112504 type=protein; loc=2L:complement(join(23313329..23313380,23312948..23313230,23312719..23312888,23312539..23312654)); ID=FBpp0112504; name=Tim23-PA; parent=FBgn0267976,FBtr0113781; dbxref=FlyBase_Annotation_IDs:CG40042-PA,FlyBase:FBpp0112504,REFSEQ:NP_001015387,GB_protein:EAA46063,FlyMine:FBpp0112504,modMine:FBpp0112504; MD5=8a78f8fb00e421247f7f48ed3901458d; length=206; release=r6.09; s…	21.8	2	0.019	TPYSDGHAATHEEASKPHYTTTTSSFSR+YLQQAQPEFIFPEGANK
414	FBpp0112456|FBgn0003559|CG17170-PE|su(f)-PE FBpp0297502|FBgn0003559|CG17170-PF|su(f)-PF FBpp0297503|FBgn0003559|CG17170-PG|su(f)-PG	1.0000	FBpp0112456 type=protein; loc=X:join(23097696..23097731,23097793..23098115,23098280..23098555,23098614..23098917,23099218..23099409,23099475..23099888,23099945..23100052,23100502..23100802,23100860..23101107); ID=FBpp0112456; name=su(f)-PE; parent=FBgn0003559,FBtr0113733; dbxref=FlyBase_Annotation_IDs:CG17170-PE,FlyBase:FBpp0112456,REFSEQ:NP_001104479,GB_protein:EDP28024,FlyMine:FBpp0112456,modMi…	4.1	2	0.019	AVVTPIVGIEQLWK+DYIAFEQNINPIISEK
408	FBpp0099888|FBgn0037912|CG6782-PA|sea-PA FBpp0099889|FBgn0037912|CG6782-PC|sea-PC FBpp0099890|FBgn0037912|CG6782-PD|sea-PD FBpp0099892|FBgn0037912|CG6782-PE|sea-PE	1.0000	FBpp0099888 type=protein; loc=3R:complement(join(11560852..11561177,11560165..11560792)); ID=FBpp0099888; name=sea-PA; parent=FBgn0037912,FBtr0100461; dbxref=FlyBase_Annotation_IDs:CG6782-PA,FlyBase:FBpp0099888,GB_protein:AAN13508.1,REFSEQ:NP_001027178,GB_protein:AAN13508,FlyMine:FBpp0099888,modMine:FBpp0099888; MD5=aa9a7b0a297eeab817101e5b2822f6a4; length=317; release=r6.09; species=Dmel;;FBpp00…	5.0	2	0.018	FFVLESLK+FGAFEFLK
402	FBpp0089031|FBgn0000117|CG11579-PE|arm-PE FBpp0089032|FBgn0000117|CG11579-PB|arm-PB FBpp0089033|FBgn0000117|CG11579-PC|arm-PC FBpp0089034|FBgn0000117|CG11579-PA|arm-PA FBpp0089035|FBgn0000117|CG11579-PD|arm-PD FBpp0304835|FBgn0000117|CG11579-PF|arm-PF	1.0000	FBpp0089031 type=protein; loc=X:complement(join(1898980..1899010,1895114..1896753,1894841..1895041,1894508..1894780,1893403..1893499,1891830..1892119)); ID=FBpp0089031; name=arm-PE; parent=FBgn0000117,FBtr0089988; dbxref=GB_protein:AAS65246.1,FlyBase:FBpp0089031,FlyBase_Annotation_IDs:CG11579-PE,REFSEQ:NP_996328,GB_protein:AAS65246; MD5=2b2b00e5786a1e53f538f6974010c19b; length=843; release=r6.09;…	9.4	2	0.020	EASRHAIMNSPQMVAALVRAISNSNDLESTK+HAVVNLINYQDDAELATR+SSIATTGSQQPSAYADGVR
5	FBpp0070150|FBgn0002579|CG7622-PA|RpL36-PA FBpp0070151|FBgn0002579|CG7622-PB|RpL36-PB FBpp0070152|FBgn0002579|CG7622-PD|RpL36-PD FBpp0070153|FBgn0002579|CG7622-PC|RpL36-PC FBpp0311481|FBgn0002579|CG7622-PE|RpL36-PE	1.0000	FBpp0070150 type=protein; loc=X:complement(join(628751..628873,628462..628686)); ID=FBpp0070150; name=RpL36-PA; parent=FBgn0002579,FBtr0070155; dbxref=FlyBase:FBpp0070150,FlyBase_Annotation_IDs:CG7622-PA,GB_protein:AAN09019.1,REFSEQ:NP_476629,GB_protein:AAN09019,FlyMine:FBpp0070150,modMine:FBpp0070150; MD5=07d6ac80b0a55f89b7db46bd5820d6f9; length=115; release=r6.09; species=Dmel;;FBpp0070151 type…	17.4	2	0.018	EELSNILTQLR+YELAIGLNK
397	FBpp0088376|FBgn0283521|CG12052-PE|lola-PE FBpp0088377|FBgn0283521|CG12052-PB|lola-PB FBpp0088378|FBgn0283521|CG12052-PA|lola-PA FBpp0088379|FBgn0283521|CG12052-PC|lola-PC FBpp0088380|FBgn0283521|CG12052-PH|lola-PH FBpp0088381|FBgn0283521|CG12052-PG|lola-PG FBpp0088382|FBgn0283521|CG12052-PF|lola-PF FBpp0088383|FBgn0283521|CG12052-PD|lola-PD FBpp0088384|FBgn0283521|CG12052-PI|lola-PI FBpp0088385|…	1.0000	FBpp0088376 type=protein; loc=2R:complement(join(10533576..10533749,10533118..10533511,10532181..10532894,10532039..10532119,10520394..10521277)); ID=FBpp0088376; name=lola-PE; parent=FBgn0283521,FBtr0089342; dbxref=FlyBase_Annotation_IDs:CG12052-PE,FlyBase:FBpp0088376,GB_protein:AAM68766.1,REFSEQ:NP_724951,GB_protein:AAM68766; MD5=439438a9a567f0a9e481a3179460063f; length=748; release=r6.09; spec…	6.2	2	0.019	GEVNISQDQLAALLK+LATGGAMDTSGDVSGSR
395	FBpp0088256|FBgn0013749|CG11027-PA|Arf102F-PA FBpp0305852|FBgn0013749|CG11027-PB|Arf102F-PB	1.0000	FBpp0088256 type=protein; loc=4:join(1124265..1124331,1124436..1124698,1124768..1124893,1124950..1125036); ID=FBpp0088256; name=Arf102F-PA; parent=FBgn0013749,FBtr0089192; dbxref=FlyBase:FBpp0088256,GB_protein:AAF59383.1,FlyBase_Annotation_IDs:CG11027-PA,REFSEQ:NP_524631,GB_protein:AAF59383,FlyMine:FBpp0088256,modMine:FBpp0088256; MD5=cb4e6c456fb45cf0c5802e6ca46245d5; length=180; release=r6.09; s…	12.2	2	0.018	DAVLLVFANK+ELQNMLQEDELR
40	FBpp0071817|FBgn0034792|CG3499-PB|CG3499-PB FBpp0293463|FBgn0034792|CG3499-PC|CG3499-PC FBpp0305130|FBgn0034792|CG3499-PD|CG3499-PD	1.0000	FBpp0071817 type=protein; loc=2R:complement(join(22885916..22885942,22885414..22885811,22885297..22885356,22885054..22885243,22884908..22885000,22884720..22884793,22884348..22884661,22883901..22884291,22883162..22883825)); ID=FBpp0071817; name=CG3499-PB; parent=FBgn0034792,FBtr0071906; dbxref=GB_protein:AAM71132.2,FlyBase:FBpp0071817,FlyBase_Annotation_IDs:CG3499-PB,REFSEQ:NP_726263,GB_protein:AA…	8.4	2	0.018	GLGTGDTLGPNTIEAVDAEIK+GTSGFTGADLENMINQAALR+VPFFHAAGPEFDEVLVGQGAR
390	FBpp0088006|FBgn0050497|CG30497-PA|CG30497-PA FBpp0088007|FBgn0050497|CG30497-PB|CG30497-PB FBpp0088008|FBgn0050497|CG30497-PC|CG30497-PC FBpp0304297|FBgn0050497|CG30497-PD|CG30497-PD	1.0000	FBpp0088006 type=protein; loc=2R:complement(join(7778475..7779464,7740277..7741920)); ID=FBpp0088006; name=CG30497-PA; parent=FBgn0050497,FBtr0088932; dbxref=GB_protein:AAF59197.3,FlyBase:FBpp0088006,FlyBase_Annotation_IDs:CG30497-PA,REFSEQ:NP_610321,GB_protein:AAF59197,FlyMine:FBpp0088006,modMine:FBpp0088006; MD5=d08258a9bb2171bcfd76378dec815ab6; length=877; release=r6.09; species=Dmel;;FBpp0088…	4.7	2	0.018	FFIDFPDINTQTTK+LAVLSFEQVSK
385	FBpp0087755|FBgn0027607|CG8230-PA|CG8230-PA	1.0000	FBpp0087755 type=protein; loc=2R:complement(join(8947129..8947271,8945864..8947049,8945310..8945807,8945128..8945250,8944906..8945055)); ID=FBpp0087755; name=CG8230-PA; parent=FBgn0027607,FBtr0088674; dbxref=FlyBase:FBpp0087755,FlyBase_Annotation_IDs:CG8230-PA,GB_protein:AAF59014.1,REFSEQ:NP_610431,GB_protein:AAF59014,FlyMine:FBpp0087755,modMine:FBpp0087755; MD5=e6e336fcdceb1d0353827429c155324d; …	3.4	2	0.018	GELGVNEVLEVISK+LVSLFETLAR
384	FBpp0087735|FBgn0033352|CG8232-PA|PAN2-PA FBpp0308411|FBgn0033352|CG8232-PB|PAN2-PB	1.0000	FBpp0087735 type=protein; loc=2R:join(8928300..8928354,8928458..8928648,8928709..8928878,8928936..8930197,8930259..8930380,8930434..8930533,8930591..8930650,8930710..8931005,8931070..8931266,8931331..8931693,8931755..8931953,8932015..8932226,8932291..8932512,8932571..8932680,8932743..8932909); ID=FBpp0087735; name=PAN2-PA; parent=FBgn0033352,FBtr0088654; dbxref=FlyBase:FBpp0087735,FlyBase_Annotat…	3.0	2	0.018	TVPEASALGLILTDR+VVDYLTQFSGIKPGDLDANFSK
383	FBpp0087723|FBgn0033339|CG8266-PA|Sec31-PA FBpp0087724|FBgn0033339|CG8266-PB|Sec31-PB FBpp0308410|FBgn0033339|CG8266-PC|Sec31-PC FBpp0311417|FBgn0033339|CG8266-PD|Sec31-PD	1.0000	FBpp0087723 type=protein; loc=2R:join(8893945..8894141,8894204..8895167,8895230..8895473,8895532..8895644,8895954..8896053,8896204..8897630,8897695..8897802,8897865..8898173,8898251..8898322,8898389..8898577); ID=FBpp0087723; name=Sec31-PA; parent=FBgn0033339,FBtr0088642; dbxref=FlyBase:FBpp0087723,FlyBase_Annotation_IDs:CG8266-PA,GB_protein:AAF59033.1,REFSEQ:NP_610414,GB_protein:AAF59033,FlyMine…	3.8	2	0.018	EKPPLPEEYIYLQTVLEELK+INNAVNLDYTQPQAAVAAAPHGYQPTR
381	FBpp0087631|FBgn0029092|CG11804-PB|ced-6-PB FBpp0087632|FBgn0029092|CG11804-PC|ced-6-PC FBpp0087633|FBgn0029092|CG11804-PA|ced-6-PA FBpp0297720|FBgn0029092|CG11804-PD|ced-6-PD FBpp0308475|FBgn0029092|CG11804-PF|ced-6-PF	1.0000	FBpp0087631 type=protein; loc=2R:complement(join(9437420..9437695,9436362..9436798,9436051..9436292,9435586..9435993,9435394..9435524,9435275..9435334)); ID=FBpp0087631; name=ced-6-PB; parent=FBgn0029092,FBtr0088548; dbxref=FlyBase:FBpp0087631,FlyBase_Annotation_IDs:CG11804-PB,GB_protein:AAF58937.1,REFSEQ:NP_724790,GB_protein:AAF58937; MD5=2dab452a6ea4a21fdf0b6bd163d73ab9; length=517; release=r6.…	5.6	2	0.019	AELDALLFNLGIK+AQQQINHLQQTVNVYK
379	FBpp0087539|FBgn0027580|CG1516-PI|PCB-PI FBpp0087540|FBgn0027580|CG1516-PE|PCB-PE FBpp0087541|FBgn0027580|CG1516-PD|PCB-PD FBpp0087542|FBgn0027580|CG1516-PA|PCB-PA FBpp0087543|FBgn0027580|CG1516-PJ|PCB-PJ FBpp0087544|FBgn0027580|CG1516-PB|PCB-PB FBpp0087545|FBgn0027580|CG1516-PK|PCB-PK FBpp0087546|FBgn0027580|CG1516-PL|PCB-PL FBpp0087547|FBgn0027580|CG1516-PG|PCB-PG FBpp0290074|FBgn0027580|CG1516…	1.0000	FBpp0087539 type=protein; loc=2R:complement(join(9856084..9856182,9854511..9856020,9853683..9853730,9852548..9853205,9851454..9852483,9851137..9851385)); ID=FBpp0087539; name=PCB-PI; parent=FBgn0027580,FBtr0088454; dbxref=GB_protein:AAG22289.2,FlyBase:FBpp0087539,FlyBase_Annotation_IDs:CG1516-PI,REFSEQ:NP_724841,GB_protein:AAG22289,FlyMine:FBpp0087539,modMine:FBpp0087539; MD5=03088370145028e2f777…	2.1	2	0.018	EANLLLGDIIK+TNIPFLLNVLENQK
378	FBpp0087514|FBgn0033482|CG1371-PA|CG1371-PA	1.0000	FBpp0087514 type=protein; loc=2R:complement(join(10075463..10075605,10074796..10075342,10073760..10074645,10073181..10073359,10072154..10073118,10071211..10072090)); ID=FBpp0087514; name=CG1371-PA; parent=FBgn0033482,FBtr0088428; dbxref=GB_protein:AAF58849.1,FlyBase:FBpp0087514,FlyBase_Annotation_IDs:CG1371-PA,REFSEQ:NP_610551,GB_protein:AAF58849,FlyMine:FBpp0087514,modMine:FBpp0087514; MD5=ee04e…	2.6	2	0.018	FITPEPDQLQTLIINAVAHK+LNPGITVFFPR
369	FBpp0086993|FBgn0033761|CG8778-PA|CG8778-PA	1.0000	FBpp0086993 type=protein; loc=2R:complement(join(12652084..12652405,12651443..12652020)); ID=FBpp0086993; name=CG8778-PA; parent=FBgn0033761,FBtr0087880; dbxref=FlyBase:FBpp0086993,FlyBase_Annotation_IDs:CG8778-PA,GB_protein:AAF58477.2,REFSEQ:NP_610805,GB_protein:AAF58477,FlyMine:FBpp0086993,modMine:FBpp0086993; MD5=0332600bd6000226f856b6aaeb76b48b; length=299; release=r6.09; species=Dmel;	9.7	2	0.019	GMVETFNDVLEDIKK+LAEEILPNGPVGVR
368	FBpp0086971|FBgn0086904|CG8759-PB|Nacalpha-PB FBpp0086972|FBgn0086904|CG8759-PC|Nacalpha-PC FBpp0086973|FBgn0086904|CG8759-PA|Nacalpha-PA FBpp0311394|FBgn0086904|CG8759-PD|Nacalpha-PD	1.0000	FBpp0086971 type=protein; loc=2R:complement(12759862..12760515); ID=FBpp0086971; name=Nacalpha-PB; parent=FBgn0086904,FBtr0087858; dbxref=FlyBase:FBpp0086971,FlyBase_Annotation_IDs:CG8759-PB,GB_protein:AAF58457.1,REFSEQ:NP_477216,GB_protein:AAF58457,FlyMine:FBpp0086971,modMine:FBpp0086971; MD5=6cf34b56a6783d3da562f1ee380609de; length=217; release=r6.09; species=Dmel;;FBpp0086972 type=protein; loc…	12.9	2	0.018	IEDLSQQAQVAAAEK+NILFVINNPDVYK
366	FBpp0086790|FBgn0024556|CG6050-PA|EfTuM-PA FBpp0290603|FBgn0024556|CG6050-PB|EfTuM-PB	1.0000	FBpp0086790 type=protein; loc=2R:13507744..13509213; ID=FBpp0086790; name=EfTuM-PA; parent=FBgn0024556,FBtr0087670; dbxref=FlyBase:FBpp0086790,FlyBase_Annotation_IDs:CG6050-PA,GB_protein:AAF58366.1,REFSEQ:NP_524752,GB_protein:AAF58366,FlyMine:FBpp0086790,modMine:FBpp0086790; MD5=7a0e5fa7d05e880ec944f46cbdf44dd5; length=489; release=r6.09; species=Dmel;;FBpp0290603 type=protein; loc=2R:13507744..1…	6.7	2	0.019	ELDKPFLLPVENVYSIPGR+LLQEVDSFIPTPVR
361	FBpp0086701|FBgn0033912|CG8415-PA|RpS23-PA FBpp0308991|FBgn0033912|CG8415-PB|RpS23-PB	1.0000	FBpp0086701 type=protein; loc=2R:complement(join(14216530..14216533,14215951..14216110,14215435..14215702)); ID=FBpp0086701; name=RpS23-PA; parent=FBgn0033912,FBtr0087575; dbxref=FlyBase:FBpp0086701,FlyBase_Annotation_IDs:CG8415-PA,GB_protein:AAF58277.2,REFSEQ:NP_610939,GB_protein:AAF58277,FlyMine:FBpp0086701,modMine:FBpp0086701; MD5=e61e7f18ffb2c6f72e0b266cd817f7b8; length=143; release=r6.09; sp…	14.0	2	0.019	DGSLNYIEENDEVLVAGFGR
355	FBpp0086333|FBgn0034098|CG15707-PA|krimp-PA	1.0000	FBpp0086333 type=protein; loc=2R:complement(join(16239058..16240645,16238334..16238986)); ID=FBpp0086333; name=krimp-PA; parent=FBgn0034098,FBtr0087189; dbxref=GB_protein:AAF58035.2,FlyBase:FBpp0086333,FlyBase_Annotation_IDs:CG15707-PA,REFSEQ:NP_611103,GB_protein:AAF58035,FlyMine:FBpp0086333,modMine:FBpp0086333; MD5=d4fc0893c86059033472ab605248ba4b; length=746; release=r6.09; species=Dmel;	4.4	2	0.018	LPDGFLIR+YPAGITEDDMAMLNEIDESTSDPLK
36	FBpp0071587|FBgn0034654|CG10306-PA|CG10306-PA	1.0000	FBpp0071587 type=protein; loc=2R:join(21685376..21685446,21685513..21686110); ID=FBpp0071587; name=CG10306-PA; parent=FBgn0034654,FBtr0071670; dbxref=FlyBase:FBpp0071587,FlyBase_Annotation_IDs:CG10306-PA,GB_protein:AAF46753.1,REFSEQ:NP_611604,GB_protein:AAF46753,FlyMine:FBpp0071587,modMine:FBpp0071587; MD5=7b6e7acf904fddf3fec896a1f034a937; length=222; release=r6.09; species=Dmel;	12.2	2	0.018	ELLGGIEDSTLESWIK+TLESYVQDQAK
349	FBpp0086103|FBgn0010409|CG6510-PA|RpL18A-PA	1.0000	FBpp0086103 type=protein; loc=2R:complement(join(17547409..17547426,17546471..17546986)); ID=FBpp0086103; name=RpL18A-PA; parent=FBgn0010409,FBtr0086947; dbxref=FlyBase:FBpp0086103,FlyBase_Annotation_IDs:CG6510-PA,GB_protein:AAF57838.1,REFSEQ:NP_523774,GB_protein:AAF57838,FlyMine:FBpp0086103,modMine:FBpp0086103; MD5=25f9c528cffc82e53fb412237bba44d8; length=177; release=r6.09; species=Dmel;	11.9	2	0.018	KLPSEKEPQTPLYK+NFGIWLR
347	FBpp0086066|FBgn0016697|CG10938-PA|Prosalpha5-PA FBpp0086067|FBgn0016697|CG10938-PB|Prosalpha5-PB	1.0000	FBpp0086066 type=protein; loc=2R:join(17412911..17413043,17413102..17413703); ID=FBpp0086066; name=Prosalpha5-PA; parent=FBgn0016697,FBtr0086910; dbxref=FlyBase:FBpp0086066,FlyBase_Annotation_IDs:CG10938-PA,GB_protein:AAF57875.1,REFSEQ:NP_725669,GB_protein:AAF57875,FlyMine:FBpp0086066,modMine:FBpp0086066; MD5=5510e33afda34e2119e220531e1b3946; length=244; release=r6.09; species=Dmel;;FBpp0086067 t…	10.2	2	0.018	LFQVEYAIEAIK+LNSTNVEVMTMTK
33	FBpp0071428|FBgn0052675|CG32675-PB|Tango5-PB FBpp0071429|FBgn0052675|CG32675-PA|Tango5-PA FBpp0071430|FBgn0052675|CG32675-PC|Tango5-PC FBpp0289796|FBgn0052675|CG32675-PD|Tango5-PD FBpp0306533|FBgn0052675|CG32675-PE|Tango5-PE FBpp0312071|FBgn0052675|CG32675-PF|Tango5-PF	1.0000	FBpp0071428 type=protein; loc=X:complement(join(10761915..10762105,10761578..10761859,10761203..10761509,10760486..10760992)); ID=FBpp0071428; name=Tango5-PB; parent=FBgn0052675,FBtr0071499; dbxref=FlyBase:FBpp0071428,FlyBase_Annotation_IDs:CG32675-PB,GB_protein:AAF46619.2,REFSEQ:NP_727446,GB_protein:AAF46619,FlyMine:FBpp0071428,modMine:FBpp0071428; MD5=3c1f6c10d5d22265b68c1673a760052d; length=42…	4.9	2	0.018	LSGYDPEDAEELAEFEALNAK
318	FBpp0084831|FBgn0025457|CG7581-PA|Bub3-PA FBpp0308293|FBgn0025457|CG7581-PB|Bub3-PB	1.0000	FBpp0084831 type=protein; loc=3R:complement(join(29675117..29675308,29674275..29675063)); ID=FBpp0084831; name=Bub3-PA; parent=FBgn0025457,FBtr0085465; dbxref=FlyBase:FBpp0084831,FlyBase_Annotation_IDs:CG7581-PA,GB_protein:AAF56914.1,REFSEQ:NP_477381,GB_protein:AAF56914,FlyMine:FBpp0084831,modMine:FBpp0084831; MD5=6b3640555d637b2af12d35aec82eaa60; length=326; release=r6.09; species=Dmel;;FBpp0308…	10.7	2	0.019	LFDVNTQAESIIGAHEEPIR+SNQYMAASSWDGTLR
308	FBpp0084342|FBgn0039407|CG14544-PA|CG14544-PA FBpp0312340|FBgn0039407|CG14544-PB|CG14544-PB	1.0000	FBpp0084342 type=protein; loc=3R:join(26059580..26059748,26059803..26060261,26060937..26061262); ID=FBpp0084342; name=CG14544-PA; parent=FBgn0039407,FBtr0084969; dbxref=FlyBase:FBpp0084342,FlyBase_Annotation_IDs:CG14544-PA,GB_protein:AAF56565.1,REFSEQ:NP_651461,GB_protein:AAF56565,FlyMine:FBpp0084342,modMine:FBpp0084342; MD5=5a5026481ed76148b47dbca4c6bf4fbf; length=317; release=r6.09; species=Dme…	9.8	2	0.018	ADAVFLDLPAPDLAVPHAFK+TLPVIDLEFLK
306	FBpp0084252|FBgn0039341|CG5112-PA|CG5112-PA	1.0000	FBpp0084252 type=protein; loc=3R:25491558..25493129; ID=FBpp0084252; name=CG5112-PA; parent=FBgn0039341,FBtr0084878; dbxref=FlyBase:FBpp0084252,FlyBase_Annotation_IDs:CG5112-PA,GB_protein:AAF56474.1,REFSEQ:NP_651400,GB_protein:AAF56474,FlyMine:FBpp0084252,modMine:FBpp0084252; MD5=00d2f8914bdf58ccade37ed734bd7b2f; length=523; release=r6.09; species=Dmel;	7.1	2	0.019	DLNAVVDGPFPEALDQAR+SVQDLLGDDGVLFFHSSPR
31	FBpp0071303|FBgn0264691|CG3004-PA|Lst8-PA	1.0000	FBpp0071303 type=protein; loc=X:complement(join(9605762..9605875,9604878..9605705)); ID=FBpp0071303; name=Lst8-PA; parent=FBgn0264691,FBtr0071368; dbxref=FlyBase:FBpp0071303,FlyBase_Annotation_IDs:CG3004-PA,GB_protein:AAF46509.2,REFSEQ:NP_572572,GB_protein:AAF46509,FlyMine:FBpp0071303,modMine:FBpp0071303; MD5=b6690b78f5a9a2c836f470bf4bc93d82; length=313; release=r6.09; species=Dmel;	10.5	2	0.019	AITALSFKDEIVGK+IVPEVDASIQDVAISPDGR
4	FBpp0070143|FBgn0015288|CG7434-PA|RpL22-PA	1.0000	FBpp0070143 type=protein; loc=X:complement(join(765084..765095,764302..764922,762725..762991)); ID=FBpp0070143; name=RpL22-PA; parent=FBgn0015288,FBtr0070148; dbxref=FlyBase:FBpp0070143,FlyBase_Annotation_IDs:CG7434-PA,GB_protein:AAF45546.1,REFSEQ:NP_477134,GB_protein:AAF45546,FlyMine:FBpp0070143,modMine:FBpp0070143; MD5=a26dc5dfcb32ff692f0397cf729fb53a; length=299; release=r6.09; species=Dmel;	12.7	2	0.019	AAAPAAAAPAPAAAAPAVAKPAPKPK+VNNLGNNVTFER
300	FBpp0083801|FBgn0024509|CG6773-PA|Sec13-PA FBpp0311988|FBgn0024509|CG6773-PB|Sec13-PB	1.0000	FBpp0083801 type=protein; loc=3R:join(23356666..23356952,23357398..23358181); ID=FBpp0083801; name=Sec13-PA; parent=FBgn0024509,FBtr0084409; dbxref=FlyBase:FBpp0083801,FlyBase_Annotation_IDs:CG6773-PA,GB_protein:AAF56128.1,REFSEQ:NP_651977,GB_protein:AAF56128,FlyMine:FBpp0083801,modMine:FBpp0083801; MD5=5555c038de46f550469c735b3f79b9db; length=356; release=r6.09; species=Dmel;;FBpp0311988 type=pr…	6.7	2	0.018	DVAWAPSIGLPR+INYESGTAIQSK
299	FBpp0083794|FBgn0004395|CG4620-PA|unk-PA FBpp0083795|FBgn0004395|CG4620-PB|unk-PB FBpp0294022|FBgn0004395|CG4620-PC|unk-PC FBpp0294023|FBgn0004395|CG4620-PD|unk-PD FBpp0294024|FBgn0004395|CG4620-PE|unk-PE FBpp0307981|FBgn0004395|CG4620-PF|unk-PF FBpp0312602|FBgn0004395|CG4620-PG|unk-PG	1.0000	FBpp0083794 type=protein; loc=3R:complement(join(23157779..23157843,23157501..23157710,23156074..23156493,23155809..23156011,23154845..23154967,23154194..23154774,23153940..23154137)); ID=FBpp0083794; name=unk-PA; parent=FBgn0004395,FBtr0084402; dbxref=FlyBase:FBpp0083794,FlyBase_Annotation_IDs:CG4620-PA,GB_protein:AAO41593.1,REFSEQ:NP_788722,GB_protein:AAO41593,FlyMine:FBpp0083794,modMine:FBpp00…	6.2	2	0.018	LSNSLSATQNDSSLFFPSR+NAFSLQSLQSQNNSDLGR
298	FBpp0083716|FBgn0263143|CG4771-PA|vret-PA	1.0000	FBpp0083716 type=protein; loc=3R:complement(join(22745214..22745524,22744740..22745150,22743858..22744674,22743611..22743795,22743361..22743554,22743149..22743306)); ID=FBpp0083716; name=vret-PA; parent=FBgn0263143,FBtr0084323; dbxref=FlyBase:FBpp0083716,FlyBase_Annotation_IDs:CG4771-PA,GB_protein:AAF56058.1,REFSEQ:NP_651092,GB_protein:AAF56058,FlyMine:FBpp0083716,modMine:FBpp0083716; MD5=0ca3341…	2.3	2	0.018	MLINFFGR+YPYLVVPK
286	FBpp0083396|FBgn0038830|CG17272-PA|CG17272-PA	1.0000	FBpp0083396 type=protein; loc=3R:complement(join(20824093..20824095,20823935..20823965,20823803..20823867,20823389..20823739)); ID=FBpp0083396; name=CG17272-PA; parent=FBgn0038830,FBtr0083992; dbxref=FlyBase:FBpp0083396,FlyBase_Annotation_IDs:CG17272-PA,GB_protein:AAF55810.2,REFSEQ:NP_650917,GB_protein:AAF55810,FlyMine:FBpp0083396,modMine:FBpp0083396; MD5=17c8e61cef1f34a3ccc3b32500f8b333; length=…	18.8	2	0.019	MSFADFLDIMHQHSK+NLLQNWGEGLSMR
280	FBpp0082715|FBgn0250823|CG6963-PD|gish-PD FBpp0082716|FBgn0250823|CG6963-PB|gish-PB FBpp0082717|FBgn0250823|CG6963-PA|gish-PA FBpp0082718|FBgn0250823|CG6963-PC|gish-PC FBpp0082719|FBgn0250823|CG6963-PE|gish-PE FBpp0099736|FBgn0250823|CG6963-PF|gish-PF FBpp0099737|FBgn0250823|CG6963-PG|gish-PG FBpp0099738|FBgn0250823|CG6963-PH|gish-PH FBpp0290519|FBgn0250823|CG6963-PI|gish-PI FBpp0293608|FBgn02508…	1.0000	FBpp0082715 type=protein; loc=3R:join(16275144..16275169,16289631..16289839,16292724..16292834,16293987..16294153,16296662..16296776,16296836..16297104,16297175..16297345,16298470..16298550,16299591..16299689,16301245..16301351,16301823..16301874); ID=FBpp0082715; name=gish-PD; parent=FBgn0250823,FBtr0083261; dbxref=FlyBase_Annotation_IDs:CG6963-PD,FlyBase:FBpp0082715,GB_protein:AAN13704.2,REFSEQ…	3.3	2	0.019	LDFFETPDYDFLR+RLDFFETPDYDFLR
272	FBpp0082299|FBgn0000454|CG9285-PA|Dip-B-PA FBpp0082300|FBgn0000454|CG9285-PC|Dip-B-PC FBpp0082301|FBgn0000454|CG9285-PB|Dip-B-PB FBpp0311421|FBgn0000454|CG9285-PD|Dip-B-PD	1.0000	FBpp0082299 type=protein; loc=3R:join(13782828..13782841,13783817..13784093,13784161..13784259,13784317..13785453); ID=FBpp0082299; name=Dip-B-PA; parent=FBgn0000454,FBtr0082831; dbxref=FlyBase:FBpp0082299,FlyBase_Annotation_IDs:CG9285-PA,GB_protein:AAF54991.2,REFSEQ:NP_650318,GB_protein:AAF54991,FlyMine:FBpp0082299,modMine:FBpp0082299; MD5=19bf4237afb23dfa9493f60969bd93da; length=508; release=r6…	7.7	2	0.018	VIGEDLVQANNAPSVR+VPNVDQPVVYAPVSELTDYDDVR
27	FBpp0071189|FBgn0030037|CG12125-PA|CG12125-PA FBpp0289612|FBgn0030037|CG12125-PB|CG12125-PB FBpp0311873|FBgn0030037|CG12125-PC|CG12125-PC	1.0000	FBpp0071189 type=protein; loc=X:complement(join(8436273..8436347,8435018..8436211,8434645..8434953)); ID=FBpp0071189; name=CG12125-PA; parent=FBgn0030037,FBtr0071246; dbxref=FlyBase:FBpp0071189,FlyBase_Annotation_IDs:CG12125-PA,GB_protein:AAF46370.2,REFSEQ:NP_572476,GB_protein:AAF46370,FlyMine:FBpp0071189,modMine:FBpp0071189; MD5=ff3641bc3bcb864981b74436de373cb2; length=525; release=r6.09; specie…	7.2	2	0.018	EEHSIDEAEEEAGEADDDRR+FTTIEEFSQDVLQHMQTR
259	FBpp0081591|FBgn0037710|CG9393-PA|CG9393-PA FBpp0305031|FBgn0037710|CG9393-PB|CG9393-PB	1.0000	FBpp0081591 type=protein; loc=3R:complement(join(9563436..9563522,9563190..9563336,9562817..9563095,9562175..9562570,9561927..9562001)); ID=FBpp0081591; name=CG9393-PA; parent=FBgn0037710,FBtr0082113; dbxref=FlyBase:FBpp0081591,FlyBase_Annotation_IDs:CG9393-PA,GB_protein:AAF54402.1,REFSEQ:NP_649908,GB_protein:AAF54402,FlyMine:FBpp0081591,modMine:FBpp0081591; MD5=f1e0a2ba1d76cd2f0cef210933b26019; …	9.2	2	0.019	TPFPFNFYYPSSYQR+TPSGTEASLTASER
242	FBpp0080723|FBgn0086710|CG10652-PB|RpL30-PB FBpp0291653|FBgn0086710|CG10652-PC|RpL30-PC FBpp0309280|FBgn0086710|CG10652-PE|RpL30-PE	1.0000	FBpp0080723 type=protein; loc=2L:complement(join(19008949..19009115,19008375..19008543)); ID=FBpp0080723; name=RpL30-PB; parent=FBgn0086710,FBtr0081181; dbxref=FlyBase:FBpp0080723,FlyBase_Annotation_IDs:CG10652-PB,GB_protein:AAN11021.1,REFSEQ:NP_724149,GB_protein:AAN11021,FlyMine:FBpp0080723,modMine:FBpp0080723; MD5=031cba1db79f47afa1ef7dcca63974ea; length=111; release=r6.09; species=Dmel;;FBpp02…	21.6	2	0.018	KSEIEYYAMLAK+LVLIASNTPALR
241	FBpp0080707|FBgn0002031|CG10691-PB|l(2)37Cc-PB FBpp0080708|FBgn0002031|CG10691-PA|l(2)37Cc-PA FBpp0312093|FBgn0002031|CG10691-PD|l(2)37Cc-PD	1.0000	FBpp0080707 type=protein; loc=2L:complement(join(19123121..19123552,19122419..19122817)); ID=FBpp0080707; name=l(2)37Cc-PB; parent=FBgn0002031,FBtr0081164; dbxref=GB_protein:AAF53765.1,FlyBase:FBpp0080707,FlyBase_Annotation_IDs:CG10691-PB,REFSEQ:NP_476607,GB_protein:AAF53765,modMine:FBpp0080707; MD5=f6dedd003fb09a6103f763fec2be2c86; length=276; release=r6.09; species=Dmel;;FBpp0080708 type=protei…	17.4	2	0.018	GVAYLPSGQSTLLNLPSTIAQ+IGQMGLGVAVLGGVVNSALYNVEGGHR
238	FBpp0080395|FBgn0025678|CG5809-PA|CaBP1-PA FBpp0311643|FBgn0025678|CG5809-PB|CaBP1-PB	1.0000	FBpp0080395 type=protein; loc=2L:complement(join(16356540..16356552,16355182..16356470)); ID=FBpp0080395; name=CaBP1-PA; parent=FBgn0025678,FBtr0080837; dbxref=FlyBase:FBpp0080395,FlyBase_Annotation_IDs:CG5809-PA,GB_protein:AAF53532.1,REFSEQ:NP_609792,GB_protein:AAF53532,FlyMine:FBpp0080395,modMine:FBpp0080395; MD5=86f6915d3daac55c1b6d8efecf10cba8; length=433; release=r6.09; species=Dmel;;FBpp031…	6.9	2	0.019	AIAEAALAEVK+VGSVNADADSTLSGQFGVR
237	FBpp0080213|FBgn0028530|CG18124-PA|mTTF-PA	1.0000	FBpp0080213 type=protein; loc=2L:complement(join(14348298..14348706,14347653..14348233,14347355..14347597)); ID=FBpp0080213; name=mTTF-PA; parent=FBgn0028530,FBtr0080641; dbxref=FlyBase:FBpp0080213,FlyBase_Annotation_IDs:CG18124-PA,GB_protein:AAF53386.1,REFSEQ:NP_609709,GB_protein:AAF53386,FlyMine:FBpp0080213,modMine:FBpp0080213; MD5=5fd6f215ecd5cdef858682a3226e130a; length=410; release=r6.09; sp…	7.1	2	0.019	SFVEYPWLLSLDNK+VLGEFSSVVEYLAHR
233	FBpp0080075|FBgn0032515|CG6866-PA|loqs-PA FBpp0080076|FBgn0032515|CG6866-PB|loqs-PB FBpp0099590|FBgn0032515|CG6866-PC|loqs-PC FBpp0292361|FBgn0032515|CG6866-PD|loqs-PD FBpp0309561|FBgn0032515|CG6866-PE|loqs-PE FBpp0309562|FBgn0032515|CG6866-PF|loqs-PF	1.0000	FBpp0080075 type=protein; loc=2L:join(13382940..13383664,13383737..13384022,13384984..13385232); ID=FBpp0080075; name=loqs-PA; parent=FBgn0032515,FBtr0080497; dbxref=FlyBase_Annotation_IDs:CG6866-PA,FlyBase:FBpp0080075,GB_protein:AAF53296.1,REFSEQ:NP_723813,GB_protein:AAF53296,FlyMine:FBpp0080075,modMine:FBpp0080075; MD5=aeaf71e7473433a567f654092554073e; length=419; release=r6.09; species=Dmel;;F…	9.2	2	0.018	GITPGYELVQIEGAIHEPTFR+TPVSILQELLSR
218	FBpp0079611|FBgn0267330|CG5183-PA|KdelR-PA FBpp0079612|FBgn0267330|CG5183-PB|KdelR-PB FBpp0079613|FBgn0267330|CG5183-PC|KdelR-PC	1.0000	FBpp0079611 type=protein; loc=2L:10427171..10427809; ID=FBpp0079611; name=KdelR-PA; parent=FBgn0267330,FBtr0080021; dbxref=GB_protein:AAF52948.1,FlyBase:FBpp0079611,FlyBase_Annotation_IDs:CG5183-PA,REFSEQ:NP_477296,GB_protein:AAF52948; MD5=a1e964f6da5f89898359a7f7d95b75f9; length=212; release=r6.09; species=Dmel;;FBpp0079612 type=protein; loc=2L:10427171..10427809; ID=FBpp0079612; name=KdelR-PB; …	13.7	2	0.018	ALYLLNWVYR+TGEAESITSHYLFALGSYR
208	FBpp0079458|FBgn0004868|CG4422-PA|Gdi-PA FBpp0297299|FBgn0004868|CG4422-PB|Gdi-PB FBpp0311558|FBgn0004868|CG4422-PC|Gdi-PC	1.0000	FBpp0079458 type=protein; loc=2L:complement(join(9494222..9494615,9492628..9493103,9492084..9492545)); ID=FBpp0079458; name=Gdi-PA; parent=FBgn0004868,FBtr0079862; dbxref=FlyBase:FBpp0079458,FlyBase_Annotation_IDs:CG4422-PA,GB_protein:AAF52777.1,REFSEQ:NP_523524,GB_protein:AAF52777,FlyMine:FBpp0079458,modMine:FBpp0079458; MD5=8e0b9fb864d2aefabb9ec29f7428c05d; length=443; release=r6.09; species=Dm…	8.4	2	0.018	SPYLYPMYGLGELPQGFAR+YYGGESASITPLEELFQR
205	FBpp0079328|FBgn0010265|CG13389-PA|RpS13-PA FBpp0099990|FBgn0010265|CG13389-PB|RpS13-PB FBpp0312104|FBgn0010265|CG13389-PC|RpS13-PC	1.0000	FBpp0079328 type=protein; loc=2L:complement(join(8364541..8364563,8364188..8364315,8363821..8364125)); ID=FBpp0079328; name=RpS13-PA; parent=FBgn0010265,FBtr0079724; dbxref=FlyBase:FBpp0079328,GB_protein:AAF52649.1,FlyBase_Annotation_IDs:CG13389-PA,REFSEQ:NP_476938,GB_protein:AAF52649; MD5=64e6acba0b4cb2697fd1862d9d26fa02; length=151; release=r6.09; species=Dmel;;FBpp0099990 type=protein; loc=2L:…	11.3	2	0.019	SVGLKPDIPEDLYHMIK
204	FBpp0079325|FBgn0032033|CG13392-PA|CG13392-PA FBpp0304317|FBgn0032033|CG13392-PB|CG13392-PB	1.0000	FBpp0079325 type=protein; loc=2L:complement(join(8382589..8382707,8381971..8382523)); ID=FBpp0079325; name=CG13392-PA; parent=FBgn0032033,FBtr0079720; dbxref=FlyBase:FBpp0079325,FlyBase_Annotation_IDs:CG13392-PA,GB_protein:AAF52658.1,REFSEQ:NP_609220,GB_protein:AAF52658,FlyMine:FBpp0079325,modMine:FBpp0079325; MD5=d2b399cb9e4021315345168e2c0baef1; length=223; release=r6.09; species=Dmel;;FBpp0304…	13.0	2	0.018	EVFLLWR+YTPGILSALAAGTGAYINNHYR
192	FBpp0078688|FBgn0262467|CG8885-PA|Scox-PA	1.0000	FBpp0078688 type=protein; loc=2L:complement(join(4968432..4968825,4968007..4968368)); ID=FBpp0078688; name=Scox-PA; parent=FBgn0262467,FBtr0079052; dbxref=FlyBase:FBpp0078688,FlyBase_Annotation_IDs:CG8885-PA,GB_protein:AAF52184.1,REFSEQ:NP_608884,GB_protein:AAF52184,FlyMine:FBpp0078688,modMine:FBpp0078688; MD5=88e723833aca99a5490ab176a4d4dc41; length=251; release=r6.09; species=Dmel;	12.0	2	0.018	LLGLTGTVEQIR+SPQTPAVQPIFITVDPER
183	FBpp0078532|FBgn0037270|CG9769-PA|CG9769-PA	1.0000	FBpp0078532 type=protein; loc=3R:complement(4713243..4714085); ID=FBpp0078532; name=CG9769-PA; parent=FBgn0037270,FBtr0078892; dbxref=FlyBase:FBpp0078532,FlyBase_Annotation_IDs:CG9769-PA,GB_protein:AAF52101.1,REFSEQ:NP_649489,GB_protein:AAF52101,FlyMine:FBpp0078532,modMine:FBpp0078532; MD5=1dafd31423420d2f9c90f0f37b8336a7; length=280; release=r6.09; species=Dmel;	8.9	2	0.018	LQSLLDLILK+VHPVVLFQVVDAFER
19	FBpp0070743|FBgn0029766|CG15784-PA|CG15784-PA FBpp0309402|FBgn0029766|CG15784-PB|CG15784-PB	1.0000	FBpp0070743 type=protein; loc=X:5430680..5432344; ID=FBpp0070743; name=CG15784-PA; parent=FBgn0029766,FBtr0070777; dbxref=FlyBase:FBpp0070743,FlyBase_Annotation_IDs:CG15784-PA,GB_protein:AAF46035.1,REFSEQ:NP_572223,GB_protein:AAF46035,FlyMine:FBpp0070743,modMine:FBpp0070743; MD5=55be9e2b45071e58ad2e88b99f8804b0; length=554; release=r6.09; species=Dmel;;FBpp0309402 type=protein; loc=X:5430680..543…	2.7	2	0.018	MLEQAMILLAEEEAR
176	FBpp0078273|FBgn0037374|CG10978-PB|jagn-PB FBpp0078274|FBgn0037374|CG10978-PA|jagn-PA	1.0000	FBpp0078273 type=protein; loc=3R:join(5779428..5779516,5779800..5780172,5780235..5780366); ID=FBpp0078273; name=jagn-PB; parent=FBgn0037374,FBtr0078624; dbxref=GB_protein:AAF51956.1,FlyBase:FBpp0078273,FlyBase_Annotation_IDs:CG10978-PB,REFSEQ:NP_731002,GB_protein:AAF51956; MD5=14b0e904991911ef8fadd62c3dbf6269; length=197; release=r6.09; species=Dmel;;FBpp0078274 type=protein; loc=3R:join(5779428.…	14.7	2	0.018	GGPMVAGTDGNDFEFR+SVELDETDIFVWR
18	FBpp0070658|FBgn0025615|CG3024-PA|Torsin-PA FBpp0311758|FBgn0025615|CG3024-PB|Torsin-PB	1.0000	FBpp0070658 type=protein; loc=X:complement(join(4649573..4649765,4648685..4649514)); ID=FBpp0070658; name=Torsin-PA; parent=FBgn0025615,FBtr0070690; dbxref=FlyBase:FBpp0070658,GB_protein:AAF45969.2,FlyBase_Annotation_IDs:CG3024-PA,REFSEQ:NP_572178,GB_protein:AAF45969,FlyMine:FBpp0070658,modMine:FBpp0070658; MD5=e68ad3ad829a5d83fe2fa56d7be97379; length=340; release=r6.09; species=Dmel;;FBpp0311758…	6.8	2	0.018	LSDFEPLLR+NFVAEQIADAMYLK
[truncated: 367 more rows]
