# Supplementary material for: Comparative interactome analysis of α-arrestin families in human and Drosophila
Source: eLife. 2024 Jan 25;12:RP88328. doi: 10.7554/eLife.88328 (PMC10945707; doi:10.7554/eLife.88328)
Supplement: Figure 1—source data 1. [file elife-88328-fig1-data1.zip › Drosophila/CG2641/interact-CG2641_1.prot.tsv]

entry no.	protein	protein probability	protein description	percent coverage	tot indep spectra	percent share of spectrum ids	peptides
295	FBpp0081242|FBgn0037518|CG2641-PA|CG2641-PA	1	FBpp0081242 type=protein; loc=3R:join(7794209..7794320,7794870..7795219,7795593..7796148,7796248..7796519); ID=FBpp0081242; name=CG2641-PA; parent=FBgn0037518,FBtr0081745; dbxref=FlyBase:FBpp0081242,FlyBase_Annotation_IDs:CG2641-PA,GB_protein:AAF54146.1,REFSEQ:NP_649737,GB_protein:AAF54146,FlyMine:FBpp0081242,modMine:FBpp0081242; MD5=9c7c1117b3351d2f81ee8e39509c9351; length=429; release=r6.09; sp…	39.2	585	6.84	AILTTTSEK+AILTTTSEKSVNEVYILFEGEAK+CKPPTFEEATNFGER+EPIYYSGETVNGR+EPIYYSGETVNGRAILTTTSEK+FIDIDQDEHNR+FIDIDQDEHNRTDDFIPR+FNNVFKQPLTVIQTYNLNMSPQLLMPLVR+FTLEIDNQSSGYDLNGIELK+GGKTEHYTEYFR+GKQQYLYTR+IEGTLAIPAVPPSSR+IFYEVSVVIDR+KIEGTLAIPAVPPSSR+KKIEGTLAIPAVPPSSR+QPLTVIQTYNLNMSPQLLMPLVR+QQYLYTR+REPIYYSGETVNGR+SVNEVYILFEGEAK+TDDFIPR+TEHYTEYFR
543	sp|GFP_AEQVI|	1	sp GFP_AEQVI	68.9	331	3.73	AEVKFEGDTLVNR+AEVKFEGDTLVNRIELK+EDGNILGHK+FEGDTLVNR+FEGDTLVNRIELK+FSVSGEGEGDATYGK+FSVSGEGEGDATYGKLTLK+GEELFTGVVPILVELDGDVNGHK+GIDFKEDGNILGHK+HNIEDGSVQLADHYQQNTPIGDGPVLLPDNHYLSTQSALSK+LEYNYNSHNVYIMADK+LEYNYNSHNVYIMADKQK+NGIKVNFK+SAMPEGYVQER+SAMPEGYVQERTIFFK+TIFFKDDGNYK+TIFFKDDGNYKTR+TRAEVKFEGDTLVNR
677a	FBpp0289294|FBgn0004167|CG12008-PE|kst-PE FBpp0304366|FBgn0004167|CG12008-PG|kst-PG	1	FBpp0289294 type=protein; loc=3L:join(3350255..3350336,3351496..3351686,3351965..3352132,3353738..3353854,3353923..3354185,3354255..3354384,3354637..3354824,3354949..3357922,3357982..3358121,3358179..3359789,3359853..3365751,3365811..3366126,3366200..3366310,3366444..3367010,3367515..3367771); ID=FBpp0289294; name=kst-PE; parent=FBgn0004167,FBtr0300017; dbxref=FlyBase:FBpp0289294,FlyBase_Annotati…	39.4	267	3.11	AALQAEEHVSDAAGATALK+AHDTEFVEVIQLGK+ALLGGANEIHVFNR+ALNQPPYNPQDGQLVNDIEK+ALVAGQSLISQQHPER+AQVEQVEIWLANK+AVLSLQQK+DAEDELQWLAEK+DAEILEQWISSR+DASLISEDYGQDLESIQALGR+DDNALLTR+DEIAQQVQLLEGDWLK+DENDFLQQK+DEQFFQAEHFLR+DGQALVQAGNR+DIVSWSSNLR+DLAAVEALIR+DLAAVSNLLK+DLLTLSEDK+DLNSALALLR+DLPNSLEGIQR+DLQGELNAYSGDILNLNQQADK+DLTEAHQLQLFK+DNGVEGFVPANYVR+DNHFASEQLQYK+DQLNADESAR+DVETANNLLK+DYGNDEPSAQALLQR+EAFLNNDDLGD…
557a	FBpp0072672|FBgn0250789|CG1977-PA|alpha-Spec-PA FBpp0305101|FBgn0250789|CG1977-PC|alpha-Spec-PC	1	FBpp0072672 type=protein; loc=3L:complement(join(1784907..1788896,1781759..1783682,1781095..1781698,1779385..1779985,1779182..1779310)); ID=FBpp0072672; name=alpha-Spec-PA; parent=FBgn0250789,FBtr0072789; dbxref=FlyBase:FBpp0072672,FlyBase_Annotation_IDs:CG1977-PA,GB_protein:AAF47569.1,REFSEQ:NP_476739,GB_protein:AAF47569,FlyMine:FBpp0072672,modMine:FBpp0072672; MD5=b8439882282cce78554fdd71ffb18c…	45.3	210	2.51	ADVVESWIDDKENYVR+AIISADELAK+AITAADRPYVTK+ALAALDQK+ALDIFATK+ALNQAWAELK+ANALNNDDLGK+ASQLGSAHEVQR+DAHAQFQASLSSAEADFK+DALDYIDFTR+DEDSSEALLK+DIADEESWIK+DKETFVTADEFGQDLEHVEVLQR+DLAALEDK+DLAALEDKVSTLGAEAQR+DLASVQALQR+DLASVQNLMK+DLEDEAAWIR+DLIGVQNLIK+DLSTVQTLLTK+DLTGVQNLK+DLTSVQNLQK+DMNNQADSLVESGQFDTAGIQEK+DQLINASHAQSPAILK+DQPFASDDIR+DVAGAEALLER+DVVLSSDDYGR+EAADLAQWIR+EAFLNADDDANAGGNVEALIK+EFSMMFK+EHYAAA…
641a	FBpp0085365|FBgn0000043|CG12051-PA|Act42A-PA	1	FBpp0085365 type=protein; loc=2R:complement(6014270..6015400); ID=FBpp0085365; name=Act42A-PA; parent=FBgn0000043,FBtr0086029; dbxref=GB_protein:AAF57294.1,FlyBase:FBpp0085365,FlyBase_Annotation_IDs:CG12051-PA,REFSEQ:NP_523625,GB_protein:AAF57294,FlyMine:FBpp0085365,modMine:FBpp0085365; MD5=2399a0c3c4cdf802eb854e0ba9f098c5; length=376; release=r6.09; species=Dmel;	49.2	104	0.91	AGFAGDDAPR+AVFPSIVGRPR+DLTDYLMK+DLYANTVLSGGTTMYPGIADR+DSYVGDEAQSK+EITALAPSTMK+GYSFTTTAER+HQGVMVGMGQK+IVAPPER+KDLYANTVLSGGTTMYPGIADR+QEYDESGPSIVHR+RGILTLK+RLDIAGR+SYELPDGQVITIGNER+TTGIVLDSGDGVSHTVPIYEGYALPHAILR+VAPEEHPVLLTEAPLNPK
620a	FBpp0082514|FBgn0266599|CG4264-PE|Hsc70-4-PE FBpp0082515|FBgn0266599|CG4264-PF|Hsc70-4-PF FBpp0082516|FBgn0266599|CG4264-PA|Hsc70-4-PA FBpp0082517|FBgn0266599|CG4264-PC|Hsc70-4-PC FBpp0082518|FBgn0266599|CG4264-PD|Hsc70-4-PD FBpp0082519|FBgn0266599|CG4264-PB|Hsc70-4-PB FBpp0307982|FBgn0266599|CG4264-PG|Hsc70-4-PG	1	FBpp0082514 type=protein; loc=3R:15244360..15246315; ID=FBpp0082514; name=Hsc70-4-PE; parent=FBgn0266599,FBtr0083055; dbxref=FlyBase:FBpp0082514,FlyBase_Annotation_IDs:CG4264-PE,GB_protein:AAO41567.1,REFSEQ:NP_788679,GB_protein:AAO41567; MD5=050fd5b4b4ff0bfd160c385fb3a7608a; length=651; release=r6.09; species=Dmel;;FBpp0082515 type=protein; loc=3R:15244360..15246315; ID=FBpp0082515; name=Hsc70-4-…	49.5	88	0.87	ARFEELNADLFR+ATLDEDNLK+DAGTIAGLNVLR+DNNLLGK+ETAEAYLGK+FEELNADLFR+FELSGIPPAPR+IEVTYKDEK+IINEPTAAAIAYGLDK+IINEPTAAAIAYGLDKK+KFDDAAVQSDMK+KTFFPEEISSMVLTK+LLQDLFNGK+LLQDLFNGKELNK+LVTHFVQEFK+LYQGAGFPPGGMPGGPGGMPGAAGAAGAAGAGGAGPTIEEVD+MKETAEAYLGK+NQVAMNPTQTIFDAK+QTQTFTTYSDNQPGVLIQVYEGER+RNTTIPTK+SINPDEAVAYGAAVQAAILHGDK+STAGDTHLGGEDFDNR+SVIHDIVLVGGSTR+TFFPEEISSMVLTK+TTPSYVAFTDTER+TVTNAVITVPAYFNDSQR+VEII…
229	FBpp0079167|FBgn0011230|CG14472-PA|poe-PA FBpp0305301|FBgn0011230|CG14472-PB|poe-PB	1	FBpp0079167 type=protein; loc=2L:complement(join(8071448..8071566,8071172..8071266,8070636..8071048,8068214..8070380,8067625..8068152,8061570..8067555,8061308..8061512,8060566..8061258,8058841..8060504,8058302..8058784,8056309..8058244,8054657..8056253,8054511..8054593)); ID=FBpp0079167; name=poe-PA; parent=FBgn0011230,FBtr0079545; dbxref=FlyBase:FBpp0079167,FlyBase_Annotation_IDs:CG14472-PA,GB_p…	15.8	85	1.01	AFMEILIDTVEK+AGVSDQQMLLMANIIK+ALLAPADR+APQSVTILGR+DGVLLQFVNR+DNSSFVASTTANVLSK+DPQQEDFLQGR+DQNVAASGGSDAPPK+DSAGIGSYLPSHMSLLAGK+EALILLLSPR+EIDPEAFYR+EILSGLTQEAQK+ELQSMQPK+FDFSMYAR+GLLGDATEEFVETLNNK+GTPLIQEEVR+HLLSSGVVR+IFLLENNITQLR+IIQLLAQK+IISLDLPVK+IISLDLPVKDVYK+IMDVVGIR+IYDLAVDTYSPK+IYLQEIK+KESEDAAGEQSAGTSLTSSSNDPELYSSNESIDDQK+LFSTGMFVASTR+LLEMLEDMTSGTEEETR+LMNSYQLLSVIVR+LPEFVSR+LPLASSHYLVVSSLIK…
547	sp|TRYP_PIG|	1	sp TRYP_PIG	25.1	76	0.88	IITHPNFNGNTLDNDIMLIK+LGEHNIDVLEGNEQFINAAK+LSSPATLNSR+VATVSLPR
328	FBpp0082728|FBgn0040237|CG6815-PA|bor-PA FBpp0297140|FBgn0040237|CG6815-PB|bor-PB	1	FBpp0082728 type=protein; loc=3R:complement(join(16263730..16263952,16263147..16263621,16262262..16263086,16261991..16262189,16261834..16261926)); ID=FBpp0082728; name=bor-PA; parent=FBgn0040237,FBtr0083276; dbxref=FlyBase:FBpp0082728,FlyBase_Annotation_IDs:CG6815-PA,GB_protein:AAF55289.2,REFSEQ:NP_524996,GB_protein:AAF55289,FlyMine:FBpp0082728,modMine:FBpp0082728; MD5=9550e905085694c6b773f07bdce…	52	70	0.84	AALNAFLYR+AKPTDALQGVVLNPK+AQYQDQLSR+EALELSK+EYEAHIEQAK+FAFLDALK+FDSSALER+FKLDTFDYGK+FMLVLASNTPEQFDYAINDR+IGKPTLVGETSR+LAEHSGMDFAIMTGGDVAPMGK+LDEMVEFTLPGLEER+LLEHELR+LRDIAIATK+LYFDKYVLQPAAAGAK+MAWLSDQER+NPLHYLK+NRQQPQPDQTAGFSEGGGAADPEGR+NVLMHGPPGTGK+QQPQPDQTAGFSEGGGAADPEGR+QTIEHEIEMK+RQTIEHEIEMK+RYEDQLLQQQR+SITGTAAPPLTLTAK+TAGTVIGAGAEAMLTDWDK+TLIEETK+VKEYEAHIEQAK+VLTAAGGLSLLALGVYTAK+YEDQLLQQQR+YVL…
481	FBpp0088303|FBgn0023213|CG10811-PA|eIF4G-PA FBpp0111817|FBgn0023213|CG10811-PB|eIF4G-PB FBpp0288389|FBgn0023213|CG10811-PC|eIF4G-PC	1	FBpp0088303 type=protein; loc=4:complement(join(929822..929899,926011..926661,925768..925948,925575..925686,925083..925138,918903..921199,918536..918776,918324..918481,917275..917743,916867..917090,916121..916267,915837..916059,915617..915718,915492..915553)); ID=FBpp0088303; name=eIF4G-PA; parent=FBgn0023213,FBtr0089243; dbxref=FlyBase:FBpp0088303,FlyBase_Annotation_IDs:CG10811-PA,GB_protein:AAF…	32.1	63	0.74	AELEAFLEEEER+AQSSVGSSNVNTGPLYR+ATEESMPPNQTHPNLLISDSSK+DSQSVEKPTHQELSLR+FDTLVEEIIK+FIGELFK+FMLQDVIDLR+GLTETLSNFSIHYK+GPPSTPNAPR+IPQQESVGLNNLTSTSSQGSESR+ISSIINYNEGQWSPNNPSGK+LNVDVSEDISSR+LQIIDPTTK+LQPIVDK+LSDQNLETK+NALLDKTEQEFTQNVSQSTAK+NATDETEISAMALQDVNSLDNNQIEK+NEQLSAQYFGTLSSTTPGGSQGGSGK+NILDDFDK+NTGVDVGLQSDSKPETTLNDK+NTGVDVGLQSDSKPETTLNDKQDSTDLK+NVSESIVAPITDETDDAGSTPISR+NVSILPQPNLMPSFIR+SALEKDEL…
641b	FBpp0071448|FBgn0000044|CG10067-PA|Act57B-PA FBpp0082253|FBgn0000046|CG18290-PA|Act87E-PA FBpp0082254|FBgn0000046|CG18290-PB|Act87E-PB FBpp0312019|FBgn0000046|CG18290-PC|Act87E-PC	1	FBpp0071448 type=protein; loc=2R:join(20944117..20944156,20944844..20945934); ID=FBpp0071448; name=Act57B-PA; parent=FBgn0000044,FBtr0071519; dbxref=FlyBase_Annotation_IDs:CG10067-PA,GB_protein:AAF46640.1,FlyBase:FBpp0071448,REFSEQ:NP_523800,GB_protein:AAF46640,FlyMine:FBpp0071448,modMine:FBpp0071448; MD5=fc18feee98f205c68bee410b300b54e1; length=376; release=r6.09; species=Dmel;;FBpp0082253 type=…	42.6	57	0.34	AGFAGDDAPR+AVFPSIVGRPR+DLTDYLMK+DLYANIVMSGGTTMYPGIADR+DSYVGDEAQSK+GYSFTTTAER+HQGVMVGMGQK+IIAPPER+RGILTLK+RLDIAGR+SYELPDGQVITIGNER+TTGIVLDSGDGVSHTVPIYEGYALPHAILR+VAPEEHPVLLTEAPLNPK
576a	FBpp0074228|FBgn0250788|CG5870-PA|beta-Spec-PA	1	FBpp0074228 type=protein; loc=X:join(17661184..17667232,17667301..17667497,17667570..17667738,17668276..17668382,17668497..17668663,17668751..17668937); ID=FBpp0074228; name=beta-Spec-PA; parent=FBgn0250788,FBtr0074454; dbxref=FlyBase:FBpp0074228,FlyBase_Annotation_IDs:CG5870-PA,GB_protein:AAF48751.1,REFSEQ:NP_523388,GB_protein:AAF48751,FlyMine:FBpp0074228,modMine:FBpp0074228; MD5=f861fd416d6f903…	23.2	55	0.61	ALESEITSHDPQLQNVAK+DDTPVNLEQAENQLKR+DEANVQSLLK+DGLAFNAIIHK+DVSGVELLMNNHQSLK+EANSIEDEHPEEAK+EEIDNYTEDYK+EVVAGSQELGQDFDHVTLLSER+GAMLFDANR+GEPSYDLQNAAIEIASDYTK+HQAFEAEIAANK+IADLYVDMR+IEPIVVK+KFEALISDLTQK+LEAIDNR+LLDAEDVFVEHPDEK+LLEVLSGER+LPVANSPDYGNSLFNVHVLK+LTSEGSTSDDPQYMFLR+LTTFELK+LVSQDNFGFDLAAVEAAAK+MLDTMTPGKDIEDVEIMK+NQSLATEIDNHEPR+NYAEVIDALHK+QFSGDDISSGDAVAVK+QIVSGDTANDLTSVNILMQK+QTEVLLSQQEHFL…
678a	FBpp0289747|FBgn0259174|CG42279-PK|Nedd4-PK	1	FBpp0289747 type=protein; loc=3L:join(17530847..17531035,17538662..17538744,17538814..17538895,17539456..17539494,17539567..17539736,17540691..17540838,17540902..17541026,17541301..17541403,17543505..17543612,17543764..17544001,17544060..17544184,17544256..17544397,17544461..17544617,17544677..17544970,17545035..17545433,17545508..17545610); ID=FBpp0289747; name=Nedd4-PK; parent=FBgn0259174,FBtr0…	36.9	54	0.61	AVLSFSNEMR+DIFGASDPYVR+ELYGSNGPQMFTIEK+EWFYLLSK+FHISVDDTESGR+IDLNTINGDINIDSVLTK+IVVLTGQSLAK+KDIFGASDPYVR+LDLPPYEGYLQLK+LLQFVTGTSR+LSNPNIAGQAVPYSR+LVFQVFDENR+MMLQKPIDLK+NSEEDNAAVPPMEQNTGGEEEPLPPR+QEFGNGYTPR+RNSEEDNAAVPPMEQNTGGEEEPLPPR+RVEDDLGPLPEGWEER+SANEDTDHTDSHNPSDISAPSTR+SSGLVAAAALPVPSSSSSVAGGDVPRPPPR+TFFIDHASR+TIGEQSYTLRPR+TSILEDSYR+TYYVNHTAR+VEDDLGPLPEGWEER+VFYIDHNTR+WSMQVAPNGR
636a	FBpp0085066|FBgn0027598|CG31012-PC|cindr-PC	1	FBpp0085066 type=protein; loc=3R:join(30809271..30809283,30816875..30817124,30817198..30817309,30817634..30818207,30824278..30824886,30824955..30826045); ID=FBpp0085066; name=cindr-PC; parent=FBgn0027598,FBtr0085704; dbxref=FlyBase:FBpp0085066,FlyBase_Annotation_IDs:CG31012-PC,GB_protein:AAF57087.2,REFSEQ:NP_733405,GB_protein:AAF57087,FlyMine:FBpp0085066,modMine:FBpp0085066; MD5=5361233985aa708f7…	43.3	54	0.63	AATIAVEDTDFDR+AATIAVEDTDFDRVER+ASGVTGMFPDNFVR+ASILTDMR+ATAAAAASAPAEPAAIVSGSGAAAGGGAAAAVPMLPPKPQR+DSLNDILSETGLPTGNVAAQR+EPDELDLQK+LEGLVLNQQR+LTTAVSHDLADGLAASK+MLAPSEVAPINEPPSATQITQNQR+MLSGANQLPESGAAGNVVIR+NLDLTKPPGVGASVSIGQQR+QMPGGWWQGTLKASGVTGMFPDNFVR+RPPTIGATVTTSALTSK+SPPPPVLSK+SSNASSSQSQEEKPTSQLNNHQDASSSR+SSTSSATTSSATTVATGLTSSSVSK+TIEELVNALK+TPTGGVPMTGNLLGGK+VDDIIAVISTELPDK+VDKLEGLVLNQQR+VEFPYA…
689a	FBpp0293740|FBgn0260442|CG6831-PB|rhea-PB FBpp0305317|FBgn0260442|CG6831-PE|rhea-PE FBpp0305318|FBgn0260442|CG6831-PF|rhea-PF FBpp0305319|FBgn0260442|CG6831-PG|rhea-PG	1	FBpp0293740 type=protein; loc=3L:join(8561482..8561617,8561687..8562085,8562145..8562336,8562396..8562474,8562533..8563036,8563100..8563188,8563546..8563634,8563979..8564095,8564157..8568744,8568811..8569001,8570968..8571084,8571146..8571661,8572018..8572677,8572898..8573472,8573531..8573789); ID=FBpp0293740; name=rhea-PB; parent=FBgn0260442,FBtr0305210; dbxref=REFSEQ:NP_001246674,GB_protein:AFH0…	20.6	51	0.59	ALQPTVTDIPSATQLSK+AMEATVEAISQEIR+APIQELGSDLR+ATFLQHETNR+AVAAGTSNLQADIVSAANLGR+AVANTTAALVLR+DAILDGTHPVTQDK+DHFGIEGDEGSTMVEESVAPSK+DLLSVSMEMAGQTQEEEVR+DTALALGDFTR+EIASLANEMNAK+ELPTYGVTFFLVK+EQGIDEAETVLLR+GIMGASAALVR+GVGTEEMLISTAK+GVIDGVVEMVK+GVTESINQLVDASIQSAPGQK+HVDLSEIDAK+INAETGIVTGLMEQVNR+INTSMVDGMAQEINAR+LIAALMENDTSGDQLLEAAR+LVDPLLEAVK+NAQGFTTDESDTEYAYR+NEFIVLAK+NNAEQLGHAVGEISR+QVATATSDLVQDIK+S…
645a	FBpp0085720|FBgn0003887|CG9277-PB|betaTub56D-PB FBpp0085721|FBgn0003887|CG9277-PA|betaTub56D-PA	1	FBpp0085720 type=protein; loc=2R:complement(join(19451433..19451489,19447460..19448746)); ID=FBpp0085720; name=betaTub56D-PB; parent=FBgn0003887,FBtr0086536; dbxref=FlyBase:FBpp0085720,FlyBase_Annotation_IDs:CG9277-PB,GB_protein:AAF57555.1,REFSEQ:NP_523795,GB_protein:AAF57555,FlyMine:FBpp0085720,modMine:FBpp0085720; MD5=af532e832c1035fa8fb3355ba120f3d1; length=447; release=r6.09; species=Dmel;;FB…	34.7	50	0.39	ALTVPELTQQMFDAK+AVLVDLEPGTMDSVR+EVDEQMLNIQNK+FPGQLNADLR+GHYTEGAELVDSVLDVVR+IMNTYSVVPSPK+INVYYNEASGGK+INVYYNEASGGKYVPR+ISEQFTAMFR+LAVNMVPFPR+LHFFMPGFAPLTSR+MSATFIGNSTAIQEIFK+NSSYFVEWIPNNVK+YLTVAAIFR
620b	FBpp0073445|FBgn0001218|CG4147-PB|Hsc70-3-PB FBpp0073446|FBgn0001218|CG4147-PA|Hsc70-3-PA FBpp0073447|FBgn0001218|CG4147-PD|Hsc70-3-PD FBpp0073448|FBgn0001218|CG4147-PC|Hsc70-3-PC FBpp0311376|FBgn0001218|CG4147-PE|Hsc70-3-PE	1	FBpp0073445 type=protein; loc=X:complement(join(11804897..11805021,11802613..11804458)); ID=FBpp0073445; name=Hsc70-3-PB; parent=FBgn0001218,FBtr0073608; dbxref=FlyBase:FBpp0073445,FlyBase_Annotation_IDs:CG4147-PB,GB_protein:AAN09299.1,REFSEQ:NP_511132,GB_protein:AAN09299,FlyMine:FBpp0073445,modMine:FBpp0073445; MD5=90cfc2d2c129e8a211bff4d9b740fb53; length=656; release=r6.09; species=Dmel;;FBpp00…	37.2	50	0.5	AKFEELNLDLFR+DAGVIAGLQVMR+DLEAIVQPVIAK+DVHEIVLVGGSTR+ETAEAYLGK+FEELNLDLFR+IEIESFFEGDDFSETLTR+IINEPTAAAIAYGLDK+IINEPTAAAIAYGLDKK+ITPSYVAFTADGER+IVITNDQNR+KDLEAIVQPVIAK+LESAIDESIK+LTPEDIDR+LYQGAGGAPPPEGGDDADLKDEL+MKETAEAYLGK+NELESYAYSLK+NQLTTNPENTVFDAK+NQLTTNPENTVFDAKR+NSKPHISVDTSQGAK+VEIIANDQGNR+VFAPEEISAMVLGK+VTHAVVTVPAYFNDAQR
561a	FBpp0073277|FBgn0003360|CG16944-PA|sesB-PA FBpp0073278|FBgn0003360|CG16944-PC|sesB-PC FBpp0073279|FBgn0003360|CG16944-PB|sesB-PB FBpp0073280|FBgn0003360|CG16944-PD|sesB-PD FBpp0312078|FBgn0003360|CG16944-PE|sesB-PE	1	FBpp0073277 type=protein; loc=X:complement(join(10782380..10782676,10782173..10782300,10781621..10782095)); ID=FBpp0073277; name=sesB-PA; parent=FBgn0003360,FBtr0073421; dbxref=FlyBase:FBpp0073277,FlyBase_Annotation_IDs:CG16944-PA,GB_protein:AAG22341.1,REFSEQ:NP_511109,GB_protein:AAG22341,FlyMine:FBpp0073277,modMine:FBpp0073277; MD5=c2c1ad011a3bcdf20b09b6b6d65bec98; length=299; release=r6.09; spe…	47.8	47	0.57	AAYFGFYDTAR+ATEVIYK+DFAAGGISAAVSK+DFDAVGFVK+EQGFSSFWR+GAFSNILR+GMLPDPK+GTGGAFVLVLYDEIK+KATEVIYK+LLLQVQHISK+QEGTGAFFK+QVFLGGVDK+QVFLGGVDKNTQFWR+SDGIVGLYR+TAVAPIER+YFPTQALNFAFK
464	FBpp0087704|FBgn0086656|CG8055-PA|shrb-PA	1	FBpp0087704 type=protein; loc=2R:complement(join(9143620..9143797,9143059..9143236,9142717..9143000,9142615..9142655)); ID=FBpp0087704; name=shrb-PA; parent=FBgn0086656,FBtr0088623; dbxref=FlyBase:FBpp0087704,FlyBase_Annotation_IDs:CG8055-PA,GB_protein:AAF58977.2,REFSEQ:NP_610462,GB_protein:AAF58977,FlyMine:FBpp0087704,modMine:FBpp0087704; MD5=99a6da738faeb6a43409910b700b35da; length=226; release…	72.6	47	0.56	ATTTTAVEDDDDPDMK+EALESANTNTAVLTTMK+EIIGIPEPTPTLPEAPTEDLPEK+EISDAISNPVAFGADLDDEDLER+ELDELEQENFDK+ETENMLIK+EVAPTTGEAIQK+IEDELNIAR+KATTTTAVEDDDDPDMK+KEVAPTTGEAIQK+KQEFLEAK+LRETENMLIK+QEFLEAK+QLQQIDGTLSTIEMQR+VHDMMDDIAEQQDVAR
665a	FBpp0088478|FBgn0014141|CG3937-PA|cher-PA FBpp0288453|FBgn0014141|CG3937-PG|cher-PG FBpp0292427|FBgn0014141|CG3937-PI|cher-PI FBpp0308014|FBgn0014141|CG3937-PL|cher-PL FBpp0308015|FBgn0014141|CG3937-PM|cher-PM FBpp0308016|FBgn0014141|CG3937-PN|cher-PN	1	FBpp0088478 type=protein; loc=3R:complement(join(17116941..17117226,17110610..17110754,17110214..17110549,17108748..17108839,17107399..17108691,17106954..17107340,17105009..17105813,17104457..17104909,17104256..17104391,17101352..17101432,17100988..17101078,17094609..17094749,17094376..17094545,17092287..17094318,17092040..17092224)); ID=FBpp0088478; name=cher-PA; parent=FBgn0014141,FBtr0089471; …	22.3	35	0.39	AGNAPLDVVVQDVFGTK+AYGPGIEPIGPVVGAPANFTVETFSAGK+DGTVSVQYLPTAPGEYQVSVR+EAGGGSLAISVEGPSK+EGQTHADNIFSVDTR+FADHHVEGSPFTVK+GAGNGGLSLAIEGPSEAK+GAYTTTMTYGGQR+HINNSPFK+IIDNEDNTYSVEVIPPSK+IVQGPTDDIFR+IYTEGAGEGEPEVR+LADEGAQETSTVIVETVQK+LEVQQFPQGNIQADAPYQFMVR+LPLPTTGGNVTAEVR+LTNSEGIPVDNLR+MPTGNIGISFTPR+NGVTINQPTSFTVDPSK+NLTYTVSYIPK+QLIKPEELVNPNVDEQSMMTYLSQYPNSK+SINNLETDLSDGLR+SPFIAQILPR+VLVEETVDPSK+VTGPGIQPN…
349	FBpp0083802|FBgn0002622|CG6779-PA|RpS3-PA FBpp0312066|FBgn0002622|CG6779-PB|RpS3-PB	1	FBpp0083802 type=protein; loc=3R:join(23358855..23358890,23359154..23359858); ID=FBpp0083802; name=RpS3-PA; parent=FBgn0002622,FBtr0084410; dbxref=FlyBase:FBpp0083802,FlyBase_Annotation_IDs:CG6779-PA,GB_protein:AAF56129.1,REFSEQ:NP_476632,GB_protein:AAF56129,FlyMine:FBpp0083802,modMine:FBpp0083802; MD5=afce2f20264890e9f016128a095a23e6; length=246; release=r6.09; species=Dmel;;FBpp0312066 type=pro…	47.6	35	0.43	AELNEFLTR+ELAEDGYSGVEVR+ELTAMVQK+FNFETGR+FVSDGIFK+IELYAEK+IPPPSKPLDDLSEAK+IYETPETEYK+IYETPETEYKIPPPSKPLDDLSEAK+KFVSDGIFK+KPLPDNVSVVEPK+LTGGLAVR+RFNFETGR+TEIIIMATK+VMLPYDPK
99	FBpp0074278|FBgn0283469|CG6842-PA|Vps4-PA FBpp0309628|FBgn0283469|CG6842-PB|Vps4-PB	1	FBpp0074278 type=protein; loc=X:join(17908578..17908713,17908808..17909669,17909781..17910009,17910078..17910179); ID=FBpp0074278; name=Vps4-PA; parent=FBgn0283469,FBtr0074504; dbxref=FlyBase:FBpp0074278,FlyBase_Annotation_IDs:CG6842-PA,GB_protein:AAF48783.1,REFSEQ:NP_573258,GB_protein:AAF48783,FlyMine:FBpp0074278,modMine:FBpp0074278; MD5=91073d84c60a032bf49393ff0e2f5918; length=442; release=r6.0…	38	31	0.35	AIDLVTK+DALMEPVR+DALMEPVRK+EAVILPIK+EAVILPIKFPQLFTGK+FPQLFTGK+GILLFGPPGTGK+IHLGNTTHVLTEQDLK+IYIPLPEAHAR+KFTEDFGQEG+LEDAIVIEKPK+LFEPPVTMR+LYEHGVEYFLHTIK+NLFELAR+NYAEALR+TEGYSGADISIVVR+TKPTVNEDDLK+TKPTVNEDDLKK+VQWSDVAGLDAAK
652a	FBpp0087142|FBgn0000556|CG8280-PA|Ef1alpha48D-PA FBpp0304260|FBgn0000556|CG8280-PC|Ef1alpha48D-PC FBpp0311272|FBgn0000556|CG8280-PD|Ef1alpha48D-PD FBpp0311273|FBgn0000556|CG8280-PE|Ef1alpha48D-PE	1	FBpp0087142 type=protein; loc=2R:11893575..11894966; ID=FBpp0087142; name=Ef1alpha48D-PA; parent=FBgn0000556,FBtr0088035; dbxref=FlyBase:FBpp0087142,FlyBase_Annotation_IDs:CG8280-PA,GB_protein:AAF58608.1,REFSEQ:NP_477375,GB_protein:AAF58608,FlyMine:FBpp0087142,modMine:FBpp0087142; MD5=2ae59732b0e0ae621052c7236b70a79c; length=463; release=r6.09; species=Dmel;;FBpp0304260 type=protein; loc=2R:11893…	28.3	31	0.39	EHALLAFTLGVK+EVSSYIK+IGGIGTVPVGR+LPLQDVYK+MDSSEPPYSEAR+QLIVGVNK+QTVAVGVIK+STTTGHLIYK+TLIDALDAILPPARPTDK+VETGVLKPGTVVVFAPANITTEVK+YYVTIIDAPGHR
612a	FBpp0081062|FBgn0003885|CG2512-PA|alphaTub84D-PA FBpp0081153|FBgn0003884|CG1913-PA|alphaTub84B-PA	1	FBpp0081062 type=protein; loc=3R:7531259..7532611; ID=FBpp0081062; name=alphaTub84D-PA; parent=FBgn0003885,FBtr0081538; dbxref=FlyBase:FBpp0081062,FlyBase_Annotation_IDs:CG2512-PA,GB_protein:AAF54007.1,REFSEQ:NP_524264,GB_protein:AAF54007,FlyMine:FBpp0081062,modMine:FBpp0081062; MD5=019098f12132864ff22b77f0b7ff682e; length=450; release=r6.09; species=Dmel;;FBpp0081153 type=protein; loc=3R:join(70…	38	31	0.38	AVFVDLEPTVVDEVR+DVNAAIATIK+EDLAALEK+EIVDLVLDR+FDGALNVDLTEFQTNLVPYPR+FDLMYAK+IHFPLVTYAPVISAEK+LIGQIVSSITASLR+LSVDYGK+NLDIERPTYTNLNR+QLFHPEQLITGK+TVGGGDDSFNTFFSETGAGK+VGINYQPPTVVPGGDLAK
74	FBpp0072693|FBgn0025725|CG7961-PB|alphaCOP-PB FBpp0072694|FBgn0025725|CG7961-PA|alphaCOP-PA	1	FBpp0072693 type=protein; loc=3L:complement(join(1644012..1644957,1641197..1643955)); ID=FBpp0072693; name=alphaCOP-PB; parent=FBgn0025725,FBtr0072811; dbxref=FlyBase:FBpp0072693,FlyBase_Annotation_IDs:CG7961-PB,GB_protein:AAF47535.1,REFSEQ:NP_728648,GB_protein:AAF47535; MD5=66c92cebeb44706586c8d2870900e903; length=1234; release=r6.09; species=Dmel;;FBpp0072694 type=protein; loc=3L:complement(joi…	23.6	30	0.34	DPEFVTLYEVQR+DTVVMQLRPGK+DVSAQYQGALLLGDVK+GFFEGAMVTR+GHPGATDLFGQADAVVK+GVAFHQQMPLFVSGGDDYK+GYPEVALHFVK+ISNLQFR+KDVSAQYQGALLLGDVK+KLDFTTTK+KYDEVLHMVR+LDAAEAQQLLR+LLELAPRPDVAQQVR+LLHDQLGVVNFQPFK+LNDLVAR+LQPVHQILTLR+LSFLYLITGNLEK+LVGQSIIAYLQQK+MLTNFESK+NVAPGPGGLDDHLK+NYSETNIK+TALNMFFK+TLDLPIYLTR+TSYTANPNLQSLSGYPLR+VLHIDPTEYK+VWDISGLR
68	FBpp0072305|FBgn0265434|CG15792-PB|zip-PB FBpp0072306|FBgn0265434|CG15792-PA|zip-PA FBpp0099894|FBgn0265434|CG15792-PC|zip-PC FBpp0099896|FBgn0265434|CG15792-PD|zip-PD FBpp0291728|FBgn0265434|CG15792-PE|zip-PE FBpp0291729|FBgn0265434|CG15792-PF|zip-PF FBpp0291730|FBgn0265434|CG15792-PG|zip-PG FBpp0291731|FBgn0265434|CG15792-PH|zip-PH FBpp0297531|FBgn0265434|CG15792-PI|zip-PI	1	FBpp0072305 type=protein; loc=2R:complement(join(25010380..25010511,25005868..25006083,25002288..25002444,25000039..25000160,24998278..24998301,24997578..24997697,24997209..24997301,24994407..24997146,24994012..24994316,24993391..24993921,24992033..24993328,24991810..24991973,24991137..24991272)); ID=FBpp0072305; name=zip-PB; parent=FBgn0265434,FBtr0072398; dbxref=FlyBase_Annotation_IDs:CG15792-P…	17.4	30	0.36	AAETERDELAEEIANNANK+AGVLAHLEEER+AISEQIAQER+ALESQLAELK+ANDLSQTLAEEEEK+AQNEELEDDLQLTEDAK+DLETELDEER+ELDEAFDKIEDLENK+GTLEAENADLATELR+IANLEEQLENEGK+IATLEEELEEEQSNSEVLLDR+IDAPLVLDQLR+IQSELEDATIELEAQR+IVSAVLLFGSMK+KIETEVADLK+KQELEDMMQELETR+LAEVTTQMQEIK+LQQEAENITNQLEEAELK+NNDQATLPDNTVAQK+RVQVDEMQAQLAK+SASNMESQLTEAQQLLEEETR+SLEEETVNHEGVLADMR+TLQNELDDLANTQGTADK+YELLTPNVIPK
645b	FBpp0072177|FBgn0003888|CG3401-PA|betaTub60D-PA	1	FBpp0072177 type=protein; loc=2R:join(24306082..24306138,24310722..24310830,24310893..24311137,24311194..24312147); ID=FBpp0072177; name=betaTub60D-PA; parent=FBgn0003888,FBtr0072270; dbxref=FlyBase:FBpp0072177,FlyBase_Annotation_IDs:CG3401-PA,GB_protein:AAF47193.2,REFSEQ:NP_523842,GB_protein:AAF47193,FlyMine:FBpp0072177,modMine:FBpp0072177; MD5=faff26e0b4223b934baefc1ca16310b2; length=454; relea…	30.6	30	0.19	AILLDLEPGTMESVR+ALTVPELTQQMFDAK+FPGQLNADLR+IMNTYSVVPSPK+ISEQFSAMFR+LAVNMVPFPR+LHFFMPGFAPLTSR+MSSTFIGNTTAIQELFK+NSSYFVEWIPNNVK+VSVYYNEASAVTR+YLTVAAVFR
700a	sp|K1C10_HUMAN|	1	sp K1C10_HUMAN	34.7	29	0.29	ALEESNYELEGK+ELTTEIDNNIEQISSYK+GSLGGGFSSGGFSGGSFSR+IRLENEIQTYR+LAADDFR+LASYLDK+LENEIQTYR+LKYENEVALR+NQILNLTTDNANILLQIDNAR+NVSTGDVNVEMNAAPGVDLTQLLNNMR+QSLEASLAETEGR+QSVEADINGLR+SEITELR+SLLEGEGSSGGGGR+SQYEQLAEQNR+SQYEQLAEQNRK+VLDELTLTK+VTMQNLNDR
696a	FBpp0311317|FBgn0266696|CG45186-PK|CG45186-PK	1	FBpp0311317 type=protein; loc=3L:join(2429303..2429429,2434626..2436228,2439499..2439830,2442436..2442960,2443390..2443838,2443988..2444087,2444499..2446101,2459591..2460153,2461146..2461268,2463057..2464303); ID=FBpp0311317; name=CG45186-PK; parent=FBgn0266696,FBtr0345092; dbxref=FlyBase:FBpp0311317,FlyBase_Annotation_IDs:CG45186-PK,GB_protein:AAF47644,REFSEQ:NP_647721; MD5=729ae74658c67001ef03c…	17.8	29	0.3	AAGGANSSWESPLQASSAEHGAPTTPR+AAISSIEDIEVTPDELR+ANMFQQLQEQSR+EGVLNLDSPEK+EVQSYDAGEPVNTNR+HPVVPVR+HTTEITSVTVGTR+IAEQSEAQVQQPSVDDNQK+LQSLEPVSLSVHSR+LVLPDTFR+LVQQQQPQPQPVNR+QESTSSEEAVRPPKPILK+RNSLEEAGTGLSPAQAHGILK+RQPLVAVSSGISMK+SASHPVDTPPTQR+SATEPPSSTSPLR+SLGSALHDLEESTTSPSMLK+SPGASGFTSEPVASATANR+SSTTASSVSMTPTPMDYSPIPHDK+STDEGGSALGATNQNSPPAPNQIVSILK+STSLPPEEGLSGDVSLESSSNR+SVYSTPSTQLVEQR+TAASAAALPSIAAA…
97	FBpp0074059|FBgn0061200|CG4453-PA|Nup153-PA FBpp0288862|FBgn0061200|CG4453-PC|Nup153-PC FBpp0309144|FBgn0061200|CG4453-PD|Nup153-PD	1	FBpp0074059 type=protein; loc=X:join(16600155..16600313,16600380..16600895,16600954..16601198,16601376..16605786,16605850..16606008,16607933..16608000,16609005..16609098); ID=FBpp0074059; name=Nup153-PA; parent=FBgn0061200,FBtr0074284; dbxref=FlyBase:FBpp0074059,FlyBase_Annotation_IDs:CG4453-PA,GB_protein:AAF48628.3,GB_protein:AAF48628,REFSEQ:NP_573136,GB_protein:AAF48628,FlyMine:FBpp0074059,modM…	16.1	28	0.33	AVDMRPSDSGSLAETSVGQGGSK+DGNDALSSPANLR+EPAYNFFTGNEAAEGSTGDLPHSIR+EVVKPSVETTTTPAPTSAQFSFGFGQSNQGK+FNASIYGSTSALSDSR+ILNLLESYSTPLIDAK+IMLAEVDADAADDLDDGSDAK+LELETPVNLPNMR+LLSGSASNSGSASASSSPFYQGR+LLVPTMQQLLER+LPLLSSTPAAPLAAATSSSSSQMYK+NHLNLYGSQR+NVSVPNHINELAELR+RLPLLSSTPAAPLAAATSSSSSQMYK+SEYNVFLLR+SLNIPFGGSSTATSYNNSLSSLPNHK+TAEEEAPPPLDLPQISFPDMASAPK
667a	FBpp0088684|FBgn0261397|CG2146-PC|didum-PC FBpp0088686|FBgn0261397|CG2146-PA|didum-PA	1	FBpp0088684 type=protein; loc=2R:join(7500479..7500508,7500911..7501724,7501790..7502028,7502102..7502590,7502644..7502737,7502802..7503028,7503172..7503195,7503649..7503762,7503829..7504715,7504775..7505301,7505364..7505499,7505649..7505746,7505839..7506019,7506077..7506589,7506655..7506786,7506849..7507377,7507436..7507660,7507715..7507858); ID=FBpp0088684; name=didum-PC; parent=FBgn0261397,FBt…	18.1	28	0.33	AGQVAFLEQVR+ASNASSQNEDDVGYASAK+AVAQFLLVQEELK+AVLLQQSQSMR+ELTQVLSESNMSLAK+FGNTQIFFR+FGTTSFFIK+FQFLNMGGAPEIER+GNDVNELMEAFHSQK+KIESVNEYVLIPNSIEAAQAAR+LDDYESEITNVFLEK+LFQYIVGVLNK+LTAGSFSLHAR+LVEMTQEIER+NTLDINRPPDLLSK+NYSYNDSTSLVVK+QIDEIIDMAK+QYGDVDEYVK+SLEPESLQMR+TLEAEFK+VLASSPIMEAFGNAK+VMFESIDEFEDSNVDTLR+VSELEVENEK+YFAAVGGSESETQVER+YITIVQSVVR+YQLLVYR
662a	FBpp0088250|FBgn0010217|CG11154-PA|ATPsynbeta-PA FBpp0305828|FBgn0010217|CG11154-PC|ATPsynbeta-PC FBpp0311086|FBgn0010217|CG11154-PD|ATPsynbeta-PD	1	FBpp0088250 type=protein; loc=4:join(1031890..1031953,1032907..1033218,1033272..1034413); ID=FBpp0088250; name=ATPsynbeta-PA; parent=FBgn0010217,FBtr0089186; dbxref=FlyBase:FBpp0088250,FlyBase_Annotation_IDs:CG11154-PA,GB_protein:AAF59391.1,REFSEQ:NP_726631,GB_protein:AAF59391,FlyMine:FBpp0088250,modMine:FBpp0088250; MD5=0f33e3078353582da35dbfb8cdb4639d; length=505; release=r6.09; species=Dmel;;F…	47.3	28	0.34	AHGGYSVFAGVGER+AIAELGIYPAVDPLDSTSR+EGNDLYNEMIEGGVISLK+FLSQPFQVAEVFTGHAGK+FTQAGSEVSALLGR+IGLFGGAGVGK+IINVIGEPIDER+IMDPNIIGQEHYNVAR+IPSAVGYQPTLATDMGSMQER+LVLEVAQHLGENTVR+LVPLEQTIK+TIAMDGTEGLVR+TVLIMELINNVAK+VALTGLTVAEYFR+VALVYGQMNEPPGAR+VLDTGYPIR+VVDLLAPYAK
646a	FBpp0085768|FBgn0000578|CG15112-PB|ena-PB	1	FBpp0085768 type=protein; loc=2R:join(19155475..19155914,19158734..19159055,19159120..19159352,19159783..19160035,19160177..19160902,19160974..19161132,19161194..19161415,19161473..19161593,19161660..19161688); ID=FBpp0085768; name=ena-PB; parent=FBgn0000578,FBtr0086584; dbxref=FlyBase_Annotation_IDs:CG15112-PB,FlyBase:FBpp0085768,GB_protein:AAM68439.1,REFSEQ:NP_725859,GB_protein:AAM68439,REFSEQ:…	26.7	28	0.33	AGPIYEAPQR+AMMHALEVLSGR+ASVMVYDDNQKK+FGSASEETILK+FVYGLNFSSQNDAENFAR+KDPDPEAEVK+KWVPSGSSSGLSK+MSPPVGGLGSK+NKVTTSAPENSGSSTSSGGSGNYGTIGR+QVNGDGLSLALSNGDLDTLK+RFGSASEETILK+SEYYSIEELQELDLLDYR+SQQQQDQMFEQSIIGAR+TMTSEDAAILR+VANNPGGPPTNGNGYEEDMGYR+VKNEIIDAIK+VNGDGLSLALSNGDLDTLK+VTTSAPENSGSSTSSGGSGNYGTIGR
628a	FBpp0083947|FBgn0043884|CG33106-PA|mask-PA FBpp0083948|FBgn0043884|CG33106-PB|mask-PB FBpp0293580|FBgn0043884|CG33106-PC|mask-PC FBpp0306961|FBgn0043884|CG33106-PE|mask-PE	1	FBpp0083947 type=protein; loc=3R:join(24231724..24232974,24235817..24235955,24236027..24236270,24236342..24236513,24236823..24237122,24237362..24239348,24239416..24239480,24239542..24239757,24239820..24241044,24241115..24241200,24241301..24241576,24241643..24242218,24242280..24242544,24242655..24247642,24247713..24247889,24247976..24248014); ID=FBpp0083947; name=mask-PA; parent=FBgn0043884,FBtr00…	8.3	28	0.32	AGSSYLAQQQPGR+AVAAQHQQQPPTNFVYNVESGDK+DLALNTPQLNFFK+DNSTMLIEASK+FGGSQSAQAAEAAANSVSTNSQGK+FVELLLSR+GANIEEVNDEGYTPLMEAAR+LGDPGIGGGAGAVGDGLPQADASK+NASILLEELDLER+NEPLTTTESSGVLTNTPLPSNSR+NSGGAITHSSEVLQSTAISDRPK+NVSDYTPLSLAASGGYVNIIK+QQQNLQNLQTLQNLQR+QVALQQQQPVTGNAPNMTSK+SPGLINPGDVPQDAQR+SSNISALLEAAANEK+SSTVSPGAQNFAK+VVELLFR+YPNISPTENAASANVTQAAPTSNQPGPNQMR
545	sp|K22E_HUMAN|	1	sp K22E_HUMAN	39.2	27	0.3	AQYEEIAQR+DVDNAYMIK+DYQELMNVK+FLEQQNQVLQTK+GFSSGSAVVSGGSR+GGGFGGGSGFGGGSGFGGGSGFSGGGFGGGGFGGGR+GGSISGGGYGSGGGK+HGGGGGGFGGGGFGSR+KYEDEINKR+LNDLEEALQQAK+NLDLDSIIAEVK+SKEEAEALYHSK+TAAENDFVTLK+TSQNSELNNMQDLVEDYK+TSQNSELNNMQDLVEDYKK+VDLLNQEIEFLK+VLYDAEISQIHQSVTDTNVILSMDNSR+YEELQVTVGR+YLDGLTAER
253	FBpp0079643|FBgn0027568|CG5366-PA|Cand1-PA FBpp0304507|FBgn0027568|CG5366-PB|Cand1-PB	1	FBpp0079643 type=protein; loc=2L:complement(join(10362463..10362507,10362014..10362397,10361666..10361955,10361422..10361584,10360003..10361361,10358711..10359938,10358502..10358648,10358307..10358437)); ID=FBpp0079643; name=Cand1-PA; parent=FBgn0027568,FBtr0080054; dbxref=FlyBase:FBpp0079643,FlyBase_Annotation_IDs:CG5366-PA,GB_protein:AAF52924.1,REFSEQ:NP_609389,GB_protein:AAF52924,FlyMine:FBpp0…	20.5	27	0.31	ALMPQLASSR+ALTLIAASSLR+ATAGAPSEVVQLHK+DISSIGLK+DSITGSSDIIVMDQS+EVEMGPFK+FGEFLVPFHSTILK+FMATNDLMTELQK+FTISDQPQPIDVLLK+HTVDDGLDIR+IFEYIQK+LKVTDVDQEVK+LMAPVLGGNGDVK+LTDDVANDHDSMDQVSGPTSLLIEQLPLIVK+LVLVNPDELLPQLQQALR+NGEVQNLAVK+NQQLVDFLK+QNIGEFLFALR+SDIFHAYVALLK+SLSPALIAR+SVLILVR
559a	FBpp0072904|FBgn0001233|CG1242-PA|Hsp83-PA FBpp0305095|FBgn0001233|CG1242-PB|Hsp83-PB	1	FBpp0072904 type=protein; loc=3L:3194499..3196652; ID=FBpp0072904; name=Hsp83-PA; parent=FBgn0001233,FBtr0073040; dbxref=FlyBase:FBpp0072904,FlyBase_Annotation_IDs:CG1242-PA,GB_protein:AAF47734.1,REFSEQ:NP_523899,GB_protein:AAF47734,FlyMine:FBpp0072904,modMine:FBpp0072904; MD5=f397796e386213d935f678daad2c75b8; length=717; release=r6.09; species=Dmel;;FBpp0305095 type=protein; loc=3L:3194499..3196…	24.4	26	0.29	ALLFIPR+DQVSNSAFVER+DTATMGYMAGK+EDQTDYLEESK+EGLELPEDESEK+ELISNASDAIDK+FYDQFSK+GVVDSEDIPLNLSR+HFSVEGQLEFR+HSQFIGYPIK+HVYFITGESK+NPDDISQEEYGEFYK+QLEINPDHPIVETLR+QLEINPDHPIVETLRQKADADK+RTPFDLFENQK+SDLVNNLGTIAK+TAGTLTIIDTGIGMTK+TPFDLFENQK+YTEDEELNK
659a	FBpp0088021|FBgn0028687|CG1341-PA|Rpt1-PA	1	FBpp0088021 type=protein; loc=2R:complement(7652536..7653837); ID=FBpp0088021; name=Rpt1-PA; parent=FBgn0028687,FBtr0088947; dbxref=GB_protein:AAF59219.1,FlyBase:FBpp0088021,FlyBase_Annotation_IDs:CG1341-PA,REFSEQ:NP_477473,GB_protein:AAF59219,FlyMine:FBpp0088021,modMine:FBpp0088021; MD5=76480cb616eeeb3d35baf21492c93f5f; length=433; release=r6.09; species=Dmel;	40.2	25	0.31	DFLEAVK+ESDTGLAPPALWDLAADK+EVVETPLLHPEK+FDDGAGGDNEVQR+FVNLGIEPPK+FVVDLADSVAPTDIEEGMR+GVLLFGPPGTGK+KVEFGLPDQDGR+QILQNEQPLQVAR+QVNELTGIK+SIEEDIQK+SLDEGDIELLK+TMLELINQLDGFDPR+VATEKDFLEAVK+VEFGLPDQDGR+YQIHIPLPPK
616a	FBpp0081570|FBgn0051352|CG31352-PA|Unc-115a-PA FBpp0081572|FBgn0260463|CG31332-PC|Unc-115b-PC FBpp0081573|FBgn0260463|CG31332-PA|Unc-115b-PA FBpp0289791|FBgn0051352|CG31352-PB|Unc-115a-PB FBpp0289792|FBgn0051352|CG31352-PC|Unc-115a-PC FBpp0292158|FBgn0260463|CG31332-PE|Unc-115b-PE FBpp0310681|FBgn0051352|CG31352-PG|Unc-115a-PG	1	FBpp0081570 type=protein; loc=3R:complement(join(9704945..9704948,9699051..9699361,9698318..9698989,9697908..9697964,9697208..9697761,9696966..9697139,9696600..9696739,9696422..9696507,9695587..9695653,9695282..9695523,9695110..9695223)); ID=FBpp0081570; name=Unc-115a-PA; parent=FBgn0051352,FBtr0082092; dbxref=GB_protein:AAF54427.3,FlyBase:FBpp0081570,FlyBase_Annotation_IDs:CG31352-PA,GB_protein:…	31	25	0.27	ALMGGDLPASSTYSGALSYHYPQAGLIR+DDFPAPPYPYTDPER+EYGRPNAEDISR+IYTYSYLTDAPHYLR+KPIDPYDK+LNSGIGSAIAK+MSSSALSEMYIR+NGFSSDFSYGGLGDK+QATGGGVSSPAPPAESPTR+SEASVDSITEGDR+SEASVDSITEGDRR+SLATGGFFTK+SLGNAPSYNAIHSYR+SPGMNNEEPIELSHYPAAK+SPPKPGYGFK+TTTLPYIR+TVSPGLILR+VLVDAIR+YESPIGASPSR
568a	FBpp0073766|FBgn0264078|CG32593-PA|Flo2-PA FBpp0073768|FBgn0264078|CG32593-PE|Flo2-PE FBpp0303247|FBgn0264078|CG32593-PI|Flo2-PI FBpp0303248|FBgn0264078|CG32593-PJ|Flo2-PJ FBpp0303249|FBgn0264078|CG32593-PK|Flo2-PK FBpp0312521|FBgn0264078|CG32593-PM|Flo2-PM	1	FBpp0073766 type=protein; loc=X:join(14840971..14841019,14924226..14924413,14925646..14925684,14926766..14926874,14930747..14931314,14931802..14931985,14932048..14932227); ID=FBpp0073766; name=Flo2-PA; parent=FBgn0264078,FBtr0073949; dbxref=FlyBase:FBpp0073766,FlyBase_Annotation_IDs:CG32593-PA,GB_protein:AAF48407.2,REFSEQ:NP_727797,GB_protein:AAF48407,FlyMine:FBpp0073766,modMine:FBpp0073766; MD5=…	38.6	25	0.31	ADELLGTASEQFLGK+AESQLAYELQAAK+DQFAALVR+DVYDDVQYLASLGK+EVAAPDVGR+IGSAEAHAIELVGK+LPAEAEAFR+LQTLAQAK+LVAQLPPSINALTGVDLSK+QIEIESQEVQR+QTILQTLEGHLR+QYGDAAIMNIVLESLPK+TDEIVLIGGNDNITNDVTR
620c	FBpp0083974|FBgn0001230|CG5436-PA|Hsp68-PA	1	FBpp0083974 type=protein; loc=3R:complement(24055197..24057104); ID=FBpp0083974; name=Hsp68-PA; parent=FBgn0001230,FBtr0084589; dbxref=FlyBase:FBpp0083974,FlyBase_Annotation_IDs:CG5436-PA,GB_protein:AAF56230.1,REFSEQ:NP_524474,GB_protein:AAF56230,FlyMine:FBpp0083974,modMine:FBpp0083974; MD5=19a6b1d3a1e78c96a21c66915ee98f46; length=635; release=r6.09; species=Dmel;	23.5	24	0.2	DAGAIAGINVLR+DAVITVPAYFNDSQR+DNNVLGTFDLTGVPPAPR+ETAEAYLGTTVK+GGGDGQQAPNFGQQAGGYK+IINEPTAAAIAYGLDK+LVNHFAEEFK+NQLETYLFGVK+STAGDTHLGGEDFDNR+TTPSYVAFTDSER+VEIIANDQGNR+VQNLLQNFFGGK
615a	FBpp0081374|FBgn0263231|CG9748-PA|bel-PA FBpp0306433|FBgn0263231|CG9748-PB|bel-PB	1	FBpp0081374 type=protein; loc=3R:complement(join(8659963..8660007,8658015..8658387,8655987..8657843,8655785..8655906)); ID=FBpp0081374; name=bel-PA; parent=FBgn0263231,FBtr0081888; dbxref=FlyBase:FBpp0081374,FlyBase_Annotation_IDs:CG9748-PA,GB_protein:AAF54262.1,REFSEQ:NP_536783,GB_protein:AAF54262,FlyMine:FBpp0081374,modMine:FBpp0081374; MD5=7a5214f0ded2bee922609d09b676d354; length=798; release=…	32.7	24	0.28	ELATQIFEEAK+ELATQIFEEAKK+FEDNYNGGEFDSR+FLVIDEADR+GGGGGSGSNLNEQTAEDGQAQQQQQPR+GGGGNNNAADAESQGQGQGQGQGFDSR+HVINFDLPSDVEEYVHR+IVEQLNMPPTGQR+LEDMITR+MGNLGVATSFFNEK+MLDMGFEPQIR+QEIPSFMEDMSSDR+QTLMFSATFPK+QYPLGLVLAPTR+SYLLDLLSSIR+TAAFLVPILNQMYELGHVPPPQSTR+TSTNSVTGGVYVPPHLR+VGLENIR+WQEPERPAGFDGSEGGQSAGGNR
62	FBpp0072120|FBgn0263006|CG3725-PG|SERCA-PG FBpp0072121|FBgn0263006|CG3725-PE|SERCA-PE FBpp0072122|FBgn0263006|CG3725-PB|SERCA-PB FBpp0072123|FBgn0263006|CG3725-PD|SERCA-PD FBpp0072124|FBgn0263006|CG3725-PA|SERCA-PA FBpp0072125|FBgn0263006|CG3725-PH|SERCA-PH FBpp0072126|FBgn0263006|CG3725-PC|SERCA-PC FBpp0072127|FBgn0263006|CG3725-PF|SERCA-PF FBpp0309946|FBgn0263006|CG3725-PI|SERCA-PI	1	FBpp0072120 type=protein; loc=2R:complement(join(23932667..23932784,23932574..23932591,23932406..23932488,23930158..23932329,23929983..23930098,23929682..23929918,23929500..23929617,23929231..23929431)); ID=FBpp0072120; name=SERCA-PG; parent=FBgn0263006,FBtr0072211; dbxref=FlyBase:FBpp0072120,GB_protein:AAM68281.1,FlyBase_Annotation_IDs:CG3725-PG,REFSEQ:NP_726386,GB_protein:AAM68281; MD5=b5943523…	24.8	24	0.29	AEIGIAMGSGTAVAK+EFTLEFSR+EIVPGDLVEVSVGDK+EVFDSIVR+FSIPVVLLDETLK+GAPEGVLER+GVVIGTGLSTAIGK+IDQSILTGESVSVIK+IGVFAEDEDTTGK+ILALTGQYGTGR+IVEFLQSMNEISAMTGDGVNDAPALK+KAEIGIAMGSGTAVAK+LDEFGEQLSK+NAESAIEALK+NILFSGTNVAAGK+SAAEMVLADDNFSSIVSAVEEGR+TGTLTTNQMSVSR+TVEQSLNFFGTDPER+VGEATETALIVLAEK
549a	FBpp0070894|FBgn0086558|CG32744-PA|Ubi-p5E-PA FBpp0073034|FBgn0003943|CG11624-PA|Ubi-p63E-PA FBpp0073035|FBgn0003943|CG11624-PB|Ubi-p63E-PB FBpp0077159|FBgn0003941|CG2960-PA|RpL40-PA FBpp0079606|FBgn0003942|CG5271-PA|RpS27A-PA FBpp0089269|FBgn0003943|CG11624-PC|Ubi-p63E-PC FBpp0305348|FBgn0003943|CG11624-PD|Ubi-p63E-PD FBpp0306837|FBgn0003941|CG2960-PB|RpL40-PB FBpp0311816|FBgn0086558|CG32744-PB|…	1	FBpp0070894 type=protein; loc=X:complement(6277144..6278748); ID=FBpp0070894; name=Ubi-p5E-PA; parent=FBgn0086558,FBtr0070933; dbxref=FlyBase:FBpp0070894,FlyBase_Annotation_IDs:CG32744-PA,GB_protein:AAF46142.3,REFSEQ:NP_727078,GB_protein:AAF46142,FlyMine:FBpp0070894,modMine:FBpp0070894; MD5=e647e40d6d877d42214ce3f015f4d7a0; length=534; release=r6.09; species=Dmel;;FBpp0073034 type=protein; loc=3L…	61.6	24	0.28	ESTLHLVLR+IQDKEGIPPDQQR+TITLEVEPSDTIENVK+TLSDYNIQK
690a	FBpp0301114|FBgn0263391|CG43443-PI|hts-PI FBpp0301117|FBgn0263391|CG43443-PL|hts-PL FBpp0301118|FBgn0263391|CG43443-PM|hts-PM	1	FBpp0301114 type=protein; loc=2R:complement(join(19411160..19411255,19410590..19411073,19409805..19410516,19409620..19409743,19408483..19408593,19408124..19408418,19407975..19408055,19407841..19407912,19399026..19399093,19398692..19398805)); ID=FBpp0301114; name=hts-PI; parent=FBgn0263391,FBtr0309106; dbxref=FlyBase_Annotation_IDs:CG43443-PI,FlyBase:FBpp0301114,REFSEQ:NP_725886,GB_protein:AAF5756…	29.2	23	0.26	DATVSQAGDHVVMMGAASK+EFQDVSTDGSPK+FAAVAAAEDGAATAEK+FAAVAAAEDGAATAEKDAAEAVPK+IEDPLQFVPAGTNPR+KGLRTPSFLK+LLPVGLDNLVLIPEESR+NPFDNVTDDELNEYKR+SVHGEYTDTDFSESEAVLQAGTK+TGLLPLTK+VDMQGQIVEQGTTNFGGNK+VEVLETGTPDPK+VGGAEFEALMR+WLNSPNVYQK+WVAEGSPTHSTPVR
648a	FBpp0086718|FBgn0013770|CG6692-PA|Cp1-PA FBpp0086719|FBgn0013770|CG6692-PC|Cp1-PC FBpp0308977|FBgn0013770|CG6692-PE|Cp1-PE	1	FBpp0086718 type=protein; loc=2R:join(13962238..13962336,13966755..13966969,13967030..13967741); ID=FBpp0086718; name=Cp1-PA; parent=FBgn0013770,FBtr0087592; dbxref=GB_protein:AAF58311.1,FlyBase:FBpp0086718,FlyBase_Annotation_IDs:CG6692-PA,REFSEQ:NP_725347,GB_protein:AAF58311,FlyMine:FBpp0086718,modMine:FBpp0086718; MD5=80198f2033507b9f20bf9a42a17d717b; length=341; release=r6.09; species=Dmel;;FB…	20.4	23	0.28	AADESFKGVTFISPAHVTLPK+GFTDIPQGDEK+GFTDIPQGDEKK+GVTFISPAHVTLPK+KNYQDETEER+NSWGTTWGDK+NSWGTTWGDKGFIK+NYQDETEER+YIKDNGGIDTEK
395	FBpp0085265|FBgn0000559|CG2238-PA|EF2-PA FBpp0085266|FBgn0000559|CG2238-PC|EF2-PC FBpp0305182|FBgn0000559|CG2238-PD|EF2-PD	1	FBpp0085265 type=protein; loc=2L:complement(join(21682039..21682041,21681344..21681558,21680757..21681284,21679484..21680180,21678311..21679402)); ID=FBpp0085265; name=EF2-PA; parent=FBgn0000559,FBtr0085911; dbxref=GB_protein:AAF57226.2,FlyBase:FBpp0085265,FlyBase_Annotation_IDs:CG2238-PA,REFSEQ:NP_525105,GB_protein:AAF57226,FlyMine:FBpp0085265,modMine:FBpp0085265; MD5=cb0f7ba7258fdf523fe8177c095…	19.3	23	0.26	ALPMPDGLPEDIDNGDVSAK+ALPMPDGLPEDIDNGDVSAKDEFK+AYLPVNESFGFTADLR+DLVFITHPDQR+EGILADENLR+EGLPDLSQYLDK+EGLPDLSQYLDKL+FSVSPVVR+GHVFEENQVVGTPMFVVK+IMGPNYTPGK+MEMLYEGPHDDEAAIAVK+QFSEMYSEK+SVQYLNEIK+TGTITTFK+YDYDVTEAR
80	FBpp0073083|FBgn0011692|CG1258-PA|pav-PA	1	FBpp0073083 type=protein; loc=3L:join(4242878..4242888,4242948..4243706,4243765..4244314,4244375..4244696,4244752..4245302,4245364..4245834); ID=FBpp0073083; name=pav-PA; parent=FBgn0011692,FBtr0073227; dbxref=FlyBase:FBpp0073083,FlyBase_Annotation_IDs:CG1258-PA,GB_protein:AAF47868.1,REFSEQ:NP_477025,GB_protein:AAF47868,FlyMine:FBpp0073083,modMine:FBpp0073083; MD5=188823d56b39a149172e19f9b832bb12…	27.2	22	0.26	AANPVPLGTIMQPYLK+EAGNINNSLMTLR+ENQLAASNGLAPK+EVQYIFK+FAEMTQEVQIAR+IAVNNLNELGIPEAK+IEDYDENMQVMK+IHESSIDVLNNTLSK+LNGFEILSEEDALLER+LVQAPTDSQGENVVQDR+LVSNILQSEDLPSLPR+MGHTVLNAESSR+NSLLFTYGVTGSGK+QDLGLTPGR+QIEELTFK+QNITVSQLSLVDLAGSER+TVEDALEVFQMGQK+VRPLQSDADLTSLR
601a	FBpp0078298|FBgn0003261|CG10279-PC|Rm62-PC FBpp0078299|FBgn0003261|CG10279-PD|Rm62-PD FBpp0078300|FBgn0003261|CG10279-PB|Rm62-PB FBpp0078301|FBgn0003261|CG10279-PA|Rm62-PA FBpp0078302|FBgn0003261|CG10279-PE|Rm62-PE FBpp0078303|FBgn0003261|CG10279-PF|Rm62-PF FBpp0291159|FBgn0003261|CG10279-PH|Rm62-PH FBpp0291753|FBgn0003261|CG10279-PI|Rm62-PI	1	FBpp0078298 type=protein; loc=3R:complement(join(6005206..6005216,6004017..6005126,6003673..6003911,6001558..6001736,6001163..6001360)); ID=FBpp0078298; name=Rm62-PC; parent=FBgn0003261,FBtr0078649; dbxref=FlyBase:FBpp0078298,FlyBase_Annotation_IDs:CG10279-PC,GB_protein:AAN14332.1,REFSEQ:NP_731033,GB_protein:AAN14332; MD5=91fd1a2ab1e8d5284cd393f1f664c60d; length=578; release=r6.09; species=Dmel;;…	32.5	22	0.22	ALVDVLR+EANQEINPALENLAR+ELAQQIQQVATEFGSSSYVR+FGGGGGGGDYHGIR+GDGPIALVLAPTR+GGGGGGSQDLPMRPVDFSNLAPFK+GTSFAFFTK+LIDFLSAGSTNLK+MLDMGFEPQIR+NFYQEHPNVANR+SNILVATDVAAR+TLGYILPAIVHINNQQPLQR+YVINFDYPQNSEDYIHR
533	FBpp0293155|FBgn0010905|CG16757-PB|Spn-PB FBpp0293156|FBgn0010905|CG16757-PC|Spn-PC FBpp0293157|FBgn0010905|CG16757-PD|Spn-PD FBpp0293158|FBgn0010905|CG16757-PE|Spn-PE FBpp0293159|FBgn0010905|CG16757-PF|Spn-PF FBpp0293160|FBgn0010905|CG16757-PG|Spn-PG FBpp0293161|FBgn0010905|CG16757-PH|Spn-PH FBpp0293162|FBgn0010905|CG16757-PI|Spn-PI FBpp0293163|FBgn0010905|CG16757-PJ|Spn-PJ FBpp0311289|FBgn00109…	1	FBpp0293155 type=protein; loc=3L:complement(join(2534711..2536211,2524599..2525718,2514310..2514330,2513696..2514197,2513209..2513638,2512793..2513145,2512532..2512731,2512295..2512472,2511878..2511931,2511163..2511763,2509762..2510575,2509364..2509500,2508639..2508865,2508307..2508573)); ID=FBpp0293155; name=Spn-PB; parent=FBgn0010905,FBtr0304613; dbxref=REFSEQ:NP_001246570,GB_protein:AFH04241,F…	14.4	22	0.25	ADSTETETTTTTPSTATTATTR+EAANLQNMLQQSQGQYMALDK+EEFYQQLLQEK+EELENGYDLHEK+EVYGSEAELYDTAK+FIVEPAAQVVPTSVVK+GPEGLGLSIIGMGVGADAGLEK+IQVNDQIIEVDGK+LETTGNENELLSER+LGVESNSNVSSR+LQPAYDQTEEQPHSLNYVDVGYR+NEDVDPVAASAEYELEK+QQSLLSDEQAK+SLENLLITSATSSR+SLMQEQQELLR+VSQIANIFQR
417	FBpp0085810|FBgn0034400|CG15099-PA|CG15099-PA FBpp0303087|FBgn0034400|CG15099-PB|CG15099-PB	1	FBpp0085810 type=protein; loc=2R:complement(join(18845711..18845863,18845394..18845572,18844103..18845335,18843727..18844027,18842900..18843668,18842735..18842843,18838385..18842679,18838033..18838228,18837634..18837976,18837347..18837568)); ID=FBpp0085810; name=CG15099-PA; parent=FBgn0034400,FBtr0086628; dbxref=FlyBase:FBpp0085810,FlyBase_Annotation_IDs:CG15099-PA,GB_protein:AAF57626.1,REFSEQ:NP…	12.6	22	0.26	AISSNTQYQVIPR+ALETYSVIFSK+AMYISSGNAEALK+DHDSISELQADALPADEYFR+ESETEVTPAFER+LEHEVHQLR+LNQFAENTLHSADPNDEELIHR+LSELDKDISASDTGQQSSSDLDTPR+MQSQHLLQMQSQSR+QNNAAAAAAAAAAAEEQISVR+QQSLLIDGQTQR+QSPTLQDIVNNR+SAPPDQTPQFQLDEESR+SLPLPASASELSSDSEAQEEK+SVQQLAELQLSPSLR+TSTDSNISGSHVEQPEQEEETEPGTESTINVEDK+VGIVHMQQLYR+VSLSQAGSLNIFTSR+VVNIVTPLLYNITPYLK+YMPDIQEQLANSLR
289	FBpp0080795|FBgn0041180|CG10363-PA|Tep4-PA FBpp0303746|FBgn0041180|CG10363-PB|Tep4-PB FBpp0303747|FBgn0041180|CG10363-PC|Tep4-PC FBpp0303748|FBgn0041180|CG10363-PD|Tep4-PD	1	FBpp0080795 type=protein; loc=2L:join(19549846..19549928,19551682..19552413,19552473..19552899,19552956..19553293,19553362..19553915,19553976..19556092,19556162..19556401); ID=FBpp0080795; name=Tep4-PA; parent=FBgn0041180,FBtr0081254; dbxref=FlyBase:FBpp0080795,FlyBase_Annotation_IDs:CG10363-PA,GB_protein:AAF53826.2,REFSEQ:NP_523603,GB_protein:AAF53826,FlyMine:FBpp0080795,modMine:FBpp0080795; MD5…	20.1	22	0.24	AFFINLK+APAEVKPGADVALEIK+AVAYLSANTAESIELLPK+DGEFNVVLK+DYNVAVAVHQTK+GLGVTNDQTNIK+GYEFLLTR+ITYVDGSLITDTK+LNTSEENDLLLQTVEFPQGTK+LPPLEAGEYNLTAEGVK+LVPNYLVR+NTFELEVPEDVVPDSER+SDELVNFEVEK+TETVELATAGEFK+TFVFESHLNASGVAPFK+TSSSYAQITATVEEDFTGVK+TVQTDYPGHSVVGTADMVGGK+VGANEAAGASFLIRPK+VGITGPSYNKTETVELATAGEFK+VIGNILLK+VVPEGITQYQNR+YKPGDTINYR
124	FBpp0075088|FBgn0036666|CG9712-PA|TSG101-PA	1	FBpp0075088 type=protein; loc=3L:join(16842632..16842676,16842792..16842876,16842967..16843032,16843103..16843378,16843510..16843730,16843792..16844138,16844207..16844393); ID=FBpp0075088; name=TSG101-PA; parent=FBgn0036666,FBtr0075329; dbxref=GB_protein:AAF49406.2,FlyBase:FBpp0075088,FlyBase_Annotation_IDs:CG9712-PA,REFSEQ:NP_524120,GB_protein:AAF49406,FlyMine:FBpp0075088,modMine:FBpp0075088; MD…	26	22	0.27	ALEDLESAEAINPDEAVTTTAPLYR+ASIISAIDDK+ASIISAIDDKLR+DVVDVVTSFR+ELFTIQGTIPVVYK+FVFNDGSSK+GGVIDLETFLK+KDVVDVVTSFR+TKQELLEGSAK+VNQYQAEIETLNR
122	FBpp0075069|FBgn0250814|CG4169-PA|UQCR-C2-PA FBpp0303947|FBgn0250814|CG4169-PB|UQCR-C2-PB	1	FBpp0075069 type=protein; loc=3L:join(16584400..16584444,16584589..16584722,16584779..16585082,16585185..16586024); ID=FBpp0075069; name=UQCR-C2-PA; parent=FBgn0250814,FBtr0075309; dbxref=GB_protein:AAF49444.1,FlyBase:FBpp0075069,FlyBase_Annotation_IDs:CG4169-PA,REFSEQ:NP_648905,GB_protein:AAF49444,FlyMine:FBpp0075069,modMine:FBpp0075069; MD5=c89c08293aa606332e429c50fa8be9d2; length=440; release=…	44.5	22	0.26	AVNASYSDAGLFGFVVSADSK+AVVAVAGQGAAASNHK+ELVGYTVTTTADNAETGLR+LAGGLSTQNSTAFAIAR+LAVGAIGHLANVPYASDLA+LVVATADATLPVSR+NESYDIQGASHLLR+NGLGNSIYSPR+NVLEADALLGAIDGISQSQVQEAAK+TVEFLVR+TVVNQLNAVSTEER+VSLVLGAGSR+YSSDGGLIK
699a	sp|ALBU_BOVIN|	1	sp ALBU_BOVIN	20.9	21	0.24	AEFVEVTK+DAFLGSFLYEYSR+FKDLGEEHFK+HLVDEPQNLIK+HPEYAVSVLLR+KQTALVELLK+KVPQVSTPTLVEVSR+LGEYGFQNALIVR+LVNELTEFAK+LVTDLTK+QTALVELLK+TVMENFVAFVDK+VPQVSTPTLVEVSR+YLYEIAR
684a	FBpp0292385|FBgn0053554|CG33554-PE|Nipped-A-PE	1	FBpp0292385 type=protein; loc=2R:complement(join(5250729..5250965,5245952..5246137,5242385..5242582,5241896..5242062,5217345..5217435,5212329..5212467,5210502..5210874,5204194..5204278,5204005..5204139,5203752..5203955,5201446..5202063,5198468..5199860,5197811..5198106,5195251..5196837,5194912..5195194,5193557..5193707,5185575..5188356,5184124..5184660,5183507..5183626,5180550..5181767,5178050..5…	6.3	21	0.24	AILVLEDMAVNQSMQSK+ALDSNSQQQIYNLLPR+AQVTFQDPVFQK+ETHQTALIGMLVASATK+ETTVQGVGSHTKPDDILR+FFEILDSSMR+GLLLAQIGR+HIFATDLR+HITSPNTIVR+ILQDGEPQFIQENTMQHIR+ISYFDSIENK+IYPYLVVLDSGLGDAR+LSSILQTILR+LYPQAVYFPIR+MIAENLTSYEK+NEINEALEVIESTNLK+NLMIEASSPYR+NVPNLIPLR+VTLVELVYK
682a	FBpp0292304|FBgn0085446|CG34417-PL|CG34417-PL FBpp0311298|FBgn0085446|CG34417-PW|CG34417-PW	1	FBpp0292304 type=protein; loc=X:join(6543104..6543160,6551906..6552293,6552639..6554771,6555866..6561550,6561626..6562159,6562225..6562364,6576790..6576957,6577037..6577112,6577944..6583351); ID=FBpp0292304; name=CG34417-PL; parent=FBgn0085446,FBtr0303206; dbxref=FlyBase:FBpp0292304,FlyBase_Annotation_IDs:CG34417-PL,REFSEQ:NP_001188549,GB_protein:ADV37633,FlyMine:FBpp0292304,modMine:FBpp0292304; …	6.4	21	0.24	AGGSVTTTTTTITTK+DPLATSHGDALLDQNFQSLK+ELIYSSNADELAAIK+EVDAAHRAFAASLRSSSPADSTTSVGSHHQTPR+FSTETTSETVEEYDDRDQPTSR+IIETQVEHPNAPSHSTPR+KVESQQSLPEDAR+QQLQDEDDSSPPLLDAR+QVTSVDDVLER+RLPDGTIVK+SITTTYTTNTTGR+SSPSPAPASPTTAAPPTSAPASSAPPANK+TGATGAAGPVSSSSIGSR+TIETEVVGDDYQEPQR+TTTTSEPLTR+TTTTSTRPDQPDGEVLHTSK+VEQVDSTTPIAPGK+YPDVVQEPDDEPR
631a	FBpp0084048|FBgn0039214|CG5794-PD|puf-PD FBpp0297302|FBgn0039214|CG5794-PF|puf-PF FBpp0303340|FBgn0039214|CG5794-PG|puf-PG FBpp0303341|FBgn0039214|CG5794-PH|puf-PH FBpp0308280|FBgn0039214|CG5794-PI|puf-PI	1	FBpp0084048 type=protein; loc=3R:complement(join(24649644..24649686,24648508..24649545,24647679..24648390,24646693..24647602,24645745..24646631,24642413..24645685,24642173..24642359,24641462..24642114,24641277..24641400,24641031..24641218,24640699..24640969,24640450..24640632,24639824..24640223,24639659..24639764,24639420..24639595,24639155..24639341,24638741..24639093,24637704..24638673,24637298…	6.2	21	0.24	ASQGSSTSGSTPVQPSFK+FILEDPEPAVR+GFPFLYQQIK+IGQLGESLALEAEK+IIAQATGVPASVR+IITQGQELTSDYDER+IVLQQAGLSEK+LATLLNTFNSPEISR+LQFLSSIFSTVGSPK+MGDEEAMYLLR+NITPHPTQYAAAVDELFK+NLQESLDEVTVK+QQQQQQQLEQQLQLQQQQMLQK+RGESNGNVAMGNTPEQVR+SETDEKPTEMTTVSTEEEK+TIFDILPSLVK+VAAQLPVAR
42	FBpp0071461|FBgn0034577|CG10540-PA|cpa-PA	1	FBpp0071461 type=protein; loc=2R:join(21058022..21058262,21058384..21058553,21058612..21059061); ID=FBpp0071461; name=cpa-PA; parent=FBgn0034577,FBtr0071532; dbxref=FlyBase:FBpp0071461,FlyBase_Annotation_IDs:CG10540-PA,GB_protein:AAF46660.1,REFSEQ:NP_611539,GB_protein:AAF46660,FlyMine:FBpp0071461,modMine:FBpp0071461; MD5=499fbe04f6ba817a7076f7ee6c44ee1c; length=286; release=r6.09; species=Dmel;	55.2	21	0.25	AALDLETLAYTASHYR+DGASHAFAQYNK+DQLTPVR+EASDYQDVEADATAEPWR+ESVVVSNEQQVAK+HGVSSVFGK+IEGTDHNAIISEHNDLGNGR+IVSDFILHAPPGEFNEVFNDVR+IVSYSIGK+LIEDAENEYQLAISENYQTMSDTTFK+RQLPITR
675a	FBpp0111584|FBgn0085436|CG34407-PC|Not1-PC FBpp0111585|FBgn0085436|CG34407-PD|Not1-PD FBpp0291332|FBgn0085436|CG34407-PF|Not1-PF FBpp0293496|FBgn0085436|CG34407-PG|Not1-PG	1	FBpp0111584 type=protein; loc=2R:complement(join(9578185..9578289,9576178..9576384,9575588..9576115,9575070..9575532,9573787..9575007,9572918..9573700,9570214..9572783,9568985..9570156,9568563..9568922,9567978..9568086)); ID=FBpp0111584; name=Not1-PC; parent=FBgn0085436,FBtr0112672; dbxref=FlyBase:FBpp0111584,FlyBase_Annotation_IDs:CG34407-PC,REFSEQ:NP_001097242,GB_protein:ABV53739,FlyMine:FBpp01…	10.6	20	0.23	APVTFLSELR+AQQQQQPGLVPPPPPTILR+AVEGLTEGLVNMHENMEQMK+FVDAQILTYQQER+ILDLAQDLK+ILGLLNNSFGAPNTER+LPDPFTPNLK+MEAFMNTAIGVPTLQIQASK+NIILSAFPR+NLAAGMAMITGK+NMRLPDPFTPNLKVDMLSDSSNAPK+NSSMLGNMPAATPGSGPK+QLEPVASAPALPR+SIANATNIDTLLVANQEEK+SLKPVAVADLVGQVAR+VGAAPATLYAVYSEFAR+VLSSYIMNIQPANFK+YLFLNAIANQLR
645c	FBpp0289838|FBgn0003890|CG4869-PB|betaTub97EF-PB FBpp0306927|FBgn0003890|CG4869-PC|betaTub97EF-PC	1	FBpp0289838 type=protein; loc=3R:complement(join(27988099..27988155,27974108..27974342,27972921..27973150,27969660..27969827,27968927..27969191,27967269..27967591,27967106..27967201)); ID=FBpp0289838; name=betaTub97EF-PB; parent=FBgn0003890,FBtr0300611; dbxref=REFSEQ:NP_001163753,GB_protein:ACZ95047,FlyBase:FBpp0289838,FlyBase_Annotation_IDs:CG4869-PB,FlyMine:FBpp0289838,modMine:FBpp0289838; MD5=…	19.9	20	0.1	ALTVAELTQQMFDAK+AVLIDLEPGTMDSVR+FPGQLNADLR+ISEQFTAMFR+LAVNMVPFPR+MSATFIGNSTAIQEIFK+NSSYFVEWIPNNVK
595a	FBpp0076869|FBgn0035589|CG4618-PA|CHMP2B-PA	1	FBpp0076869 type=protein; loc=3L:5139745..5140383; ID=FBpp0076869; name=CHMP2B-PA; parent=FBgn0035589,FBtr0077166; dbxref=FlyBase:FBpp0076869,FlyBase_Annotation_IDs:CG4618-PA,GB_protein:AAF50800.1,REFSEQ:NP_647947,GB_protein:AAF50800,FlyMine:FBpp0076869,modMine:FBpp0076869; MD5=b5146c85d178796c9988d6a1c4bc54c3; length=212; release=r6.09; species=Dmel;	36.3	20	0.25	DIADQLAK+KLELEIR+MSSIPATGSSDFETSGK+MSSIPATGSSDFETSGKR+NMGANIALSEAMGTTAK+TEKDIADQLAK+VLDEIGIEISGK+VMRPEAIGETVR
424	FBpp0085915|FBgn0265297|CG5119-PC|pAbp-PC FBpp0085917|FBgn0265297|CG5119-PA|pAbp-PA FBpp0085919|FBgn0265297|CG5119-PB|pAbp-PB	1	FBpp0085915 type=protein; loc=2R:join(18141507..18141672,18143413..18144897,18144967..18145220); ID=FBpp0085915; name=pAbp-PC; parent=FBgn0265297,FBtr0086736; dbxref=GB_protein:AAF57746.1,FlyBase:FBpp0085915,FlyBase_Annotation_IDs:CG5119-PC,REFSEQ:NP_725750,GB_protein:AAF57746; MD5=6bee88b82e3f7d3c442e363e78d07870; length=634; release=r6.09; species=Dmel;;FBpp0085917 type=protein; loc=2R:join(181…	27.3	20	0.23	AITGQQTAAPNMQIPGAQIAGGAQQR+ALDTMNFDLVR+FFGSQVATQMR+GAQPQVQGTHAAAAAANNMR+IAFSPYGNITSAK+LFTNVYVK+MQQLGQIYQPNAASGFFVPTLPSNQR+NLDDTIDDDR+NLDDTIDDDRLR+NPPVPQLHQTQPIPQQLQGK+SGVGNVFIK+SLGYAYVNFQQPADAER
408	FBpp0085585|FBgn0010411|CG8900-PB|RpS18-PB FBpp0085586|FBgn0010411|CG8900-PA|RpS18-PA	1	FBpp0085585 type=protein; loc=2R:join(20264108..20264110,20264247..20264432,20264493..20264762); ID=FBpp0085585; name=RpS18-PB; parent=FBgn0010411,FBtr0086273; dbxref=FlyBase:FBpp0085585,FlyBase_Annotation_IDs:CG8900-PB,GB_protein:AAM68401.1,REFSEQ:NP_725943,GB_protein:AAM68401; MD5=97ba9ef101737c9989d87e4dd680b173; length=152; release=r6.09; species=Dmel;;FBpp0085586 type=protein; loc=2R:join(20…	51.3	20	0.24	DIIDGKYWQLTSSNLDSK+IMNTNIDGK+IMNTNIDGKR+KVGIAMTAIK+RAGECTEEEVDKVVTIISNPLQYK+RYSNIVLK+VGIAMTAIK+VPNWFLNR+VVTIISNPLQYK+YSNIVLK+YWQLTSSNLDSK
359	FBpp0084340|FBgn0039402|CG14542-PA|Vps2-PA	1	FBpp0084340 type=protein; loc=3R:join(26052917..26053229,26053290..26053747); ID=FBpp0084340; name=Vps2-PA; parent=FBgn0039402,FBtr0084967; dbxref=FlyBase:FBpp0084340,FlyBase_Annotation_IDs:CG14542-PA,GB_protein:AAF56559.1,REFSEQ:NP_651455,GB_protein:AAF56559,FlyMine:FBpp0084340,modMine:FBpp0084340; MD5=456132bde875dcbce422a0288c5acd75; length=256; release=r6.09; species=Dmel;	32	20	0.22	AQAVAAGGVGGGGAAGGGGASGGGAGGPGAPGGSGASSPMSDADADLQAR+ILQDFEK+ISPDEMLR+KIIADIK+KISPDEMLR+QLNLPQIQK
27	FBpp0070861|FBgn0028982|CG12225-PA|Spt6-PA FBpp0309041|FBgn0028982|CG12225-PB|Spt6-PB	1	FBpp0070861 type=protein; loc=X:join(6267907..6267945,6268107..6268191,6268767..6268972,6269125..6269244,6269314..6269465,6269531..6274424); ID=FBpp0070861; name=Spt6-PA; parent=FBgn0028982,FBtr0070896; dbxref=FlyBase:FBpp0070861,FlyBase_Annotation_IDs:CG12225-PA,GB_protein:AAF46140.1,REFSEQ:NP_651962,GB_protein:AAF46140,FlyMine:FBpp0070861,modMine:FBpp0070861; MD5=8195266579396006d5c24707880bbac…	15	20	0.22	ALYQLDQFAK+DNYYDYVTEEQDNRK+EQIAEQLFDENDESIGHR+ETPDSFYVGK+FLLSYLPK+GHFTDMDNEIR+GQIFDTVNSLLR+GTGGGGGGGYGSTPVNDYSTGGGHNR+IHDNESDGEEQHVDEGLVR+LEDDDYDLIEENLGVK+LILDSDFER+NEITQESIGPTELAK+NGMVLIDENSPVYSMK+NQQLEVPFIAFYR+QLAQEPLLR+STLHEEAQQFVLR+SYAEVVAMLAEADQGEVALRPSSK+TIFDIYEPSELKR+YGHNVPSPSSQSSSSQR
19	FBpp0070596|FBgn0029688|CG6450-PC|lva-PC FBpp0309608|FBgn0029688|CG6450-PD|lva-PD	1	FBpp0070596 type=protein; loc=X:complement(join(3964701..3964754,3964567..3964638,3964417..3964497,3960642..3964352,3960477..3960584,3956513..3960410,3956307..3956427,3956049..3956245,3955875..3955972)); ID=FBpp0070596; name=lva-PC; parent=FBgn0029688,FBtr0070626; dbxref=FlyBase:FBpp0070596,FlyBase_Annotation_IDs:CG6450-PC,GB_protein:AAF45910.1,REFSEQ:NP_525064,GB_protein:AAF45910,FlyMine:FBpp007…	11.7	20	0.24	DSDPGDVSLLQTSGSEK+ESYPETEAPLAIVGSDSQR+IAELDTLGQNQTDDQVYIETENKR+ISSAGSNSELLGTTSAAGSDLK+LAGSSNDLSSLQNVSASTTR+MLELQSAQEELR+NATIQSLQR+NQELQLLR+QEQELNELR+QGSGSQSGAGAVAAVAAPTSAAPTAIGVDLSQSGLR+QLEEDKEDQQVSAAPPKDDGETVEK+QMQEDLQQLK+QQIQEQEQLIQER+SALDLEAQGQEAVDESR+SKPLFLEDHSEDSAASK+SSEVVATLDAGEGGPVLFEK+VQELTSQLQEQQELVK+VQLTAAQEQHALLAQQYASDK+VVQAEEDSLK
609a	FBpp0079831|FBgn0032363|CG6509-PB|Dlg5-PB FBpp0079832|FBgn0032363|CG6509-PA|Dlg5-PA FBpp0307614|FBgn0032363|CG6509-PD|Dlg5-PD	1	FBpp0079831 type=protein; loc=2L:complement(join(11515726..11515780,11511609..11515673,11511179..11511544,11510596..11510850,11510321..11510540,11510024..11510262,11509735..11509964,11509467..11509683,11509300..11509403)); ID=FBpp0079831; name=Dlg5-PB; parent=FBgn0032363,FBtr0080246; dbxref=FlyBase:FBpp0079831,FlyBase_Annotation_IDs:CG6509-PB,GB_protein:AAF53101.1,REFSEQ:NP_609505,GB_protein:AAF5…	12.4	19	0.23	AATQEIAANVLR+FAEFFFR+FTDMVEESAR+HAYSVQLK+HTQLFPTFGPGGR+IEQNSLAFYEPELDVGDR+LSLNITPSGDFYQPK+LTDTVTMLVQNK+MSDDLVLANK+NSSGSNMFMPLHPTR+SALLELNTLR+SDGLNLFALK+SPAISEYGMYAK+SQNSIESILSAK+TNISHENPTGTMR+TSGQQAQQQVMNASSTSAGFGVGSGSMVGGTGPAAGEFPVR+VELLDSPIR+VLQLANADLK
401	FBpp0085364|FBgn0033051|CG7863-PA|Strica-PA FBpp0307275|FBgn0033051|CG7863-PB|Strica-PB	1	FBpp0085364 type=protein; loc=2R:complement(join(6021938..6023042,6021471..6021882,6021345..6021411)); ID=FBpp0085364; name=Strica-PA; parent=FBgn0033051,FBtr0086028; dbxref=FlyBase:FBpp0085364,FlyBase_Annotation_IDs:CG7863-PA,GB_protein:AAF57292.2,REFSEQ:NP_610193,GB_protein:AAF57292,FlyMine:FBpp0085364,modMine:FBpp0085364; MD5=74222e5afac15cd9bae29c59583c8e5c; length=527; release=r6.09; species…	34.2	19	0.21	ALITETTTR+DDDYSLDDDVVFPILR+MGGEGPIGSTTTTTTTTSSR+QTVTFLTTR+SQPSQELVAQDPR+TPSQAELEALFAK+TSDIDTIMMNVR+TTSSTSSSSASSITSPPKPSSSVSSISSIFK+TVTQHLETHR+VQTTSAATETTNTAVQNSTITDNNK+VTAVAQSQDAQGTISTSLGISK
31	FBpp0071050|FBgn0004403|CG1524-PB|RpS14a-PB FBpp0071051|FBgn0004403|CG1524-PA|RpS14a-PA FBpp0071052|FBgn0004404|CG1527-PA|RpS14b-PA FBpp0311458|FBgn0004404|CG1527-PB|RpS14b-PB	1	FBpp0071050 type=protein; loc=X:join(7934034..7934270,7934330..7934548); ID=FBpp0071050; name=RpS14a-PB; parent=FBgn0004403,FBtr0071094; dbxref=FlyBase:FBpp0071050,FlyBase_Annotation_IDs:CG1524-PB,GB_protein:AAF46297.1,REFSEQ:NP_524884,GB_protein:AAF46297; MD5=67c629577ede1be33d27f3af361fb96a; length=151; release=r6.09; species=Dmel;;FBpp0071051 type=protein; loc=X:join(7934034..7934270,7934330..…	48.3	19	0.24	ADRDEASPYAAMLAAQDVAEK+DEASPYAAMLAAQDVAEK+EEVQVQLGPQVR+IEDVTPIPSDSTR+IEDVTPIPSDSTRR+TLGITALHIK+TPGPGAQSALR+VKADRDEASPYAAMLAAQDVAEK+VQKEEVQVQLGPQVR
112	FBpp0074673|FBgn0036929|CG7668-PA|CG7668-PA FBpp0304966|FBgn0036929|CG7668-PC|CG7668-PC	1	FBpp0074673 type=protein; loc=3L:join(20002918..20002992,20003303..20004363,20004417..20004549); ID=FBpp0074673; name=CG7668-PA; parent=FBgn0036929,FBtr0074904; dbxref=FlyBase:FBpp0074673,FlyBase_Annotation_IDs:CG7668-PA,GB_protein:AAF49079.2,REFSEQ:NP_649170,GB_protein:AAF49079,FlyMine:FBpp0074673,modMine:FBpp0074673; MD5=b8fb3804c19a9cded87dc5043adfbbb9; length=422; release=r6.09; species=Dmel;…	31	19	0.23	DHDEFVLLGSSK+EGNDQIVEIEK+FREGNDQIVEIEK+IVQLEGAVK+KLAEAEINLK+LAEAEINLK+LLSLGEYSGNAGDAFR+LQTQIMDLQSDLDLSR+MELYIQLVDFDNASAYAR+MKPEDQNNFSQNSR+MTEILSEYNVNNK+YDNFVIGDEK
94	FBpp0073966|FBgn0000319|CG9012-PA|Chc-PA FBpp0073967|FBgn0000319|CG9012-PB|Chc-PB FBpp0089397|FBgn0000319|CG9012-PC|Chc-PC FBpp0089398|FBgn0000319|CG9012-PD|Chc-PD FBpp0111709|FBgn0000319|CG9012-PE|Chc-PE FBpp0111710|FBgn0000319|CG9012-PF|Chc-PF FBpp0308531|FBgn0000319|CG9012-PG|Chc-PG	1	FBpp0073966 type=protein; loc=X:complement(join(15834123..15834164,15833492..15833699,15828952..15833253,15828716..15828882,15828563..15828649,15828272..15828502)); ID=FBpp0073966; name=Chc-PA; parent=FBgn0000319,FBtr0074179; dbxref=FlyBase:FBpp0073966,FlyBase_Annotation_IDs:CG9012-PA,GB_protein:AAF48522.1,REFSEQ:NP_477042,GB_protein:AAF48522,FlyMine:FBpp0073966,modMine:FBpp0073966; MD5=7e1eb52b2…	10.3	18	0.19	ADDPSAYVDVVDVASK+ALEHYTDLYDIK+EAIDSYIK+EFQGAVDSAR+GQFSTDELVEEVEK+HELTEFR+IVDFAMPYLIQVLR+IYIDSNNNPER+LADLEEFISGPNHADIQK+LLYNNVSNFAR+NSIDGFDNFDNIALAQK+TGYLPLVKPYLR+VDKLELNEAQR+VNYTPDYVFLLR
52	FBpp0071794|FBgn0011211|CG3612-PA|blw-PA	1	FBpp0071794 type=protein; loc=2R:join(22799204..22799269,22799896..22800476,22800569..22801370,22801483..22801692); ID=FBpp0071794; name=blw-PA; parent=FBgn0011211,FBtr0071883; dbxref=FlyBase:FBpp0071794,FlyBase_Annotation_IDs:CG3612-PA,GB_protein:AAF46903.1,REFSEQ:NP_726243,GB_protein:AAF46903,FlyMine:FBpp0071794,modMine:FBpp0071794; MD5=9adab5c6a725023536c45cc02a2d2dad; length=552; release=r6.0…	31	18	0.21	AVDSLVPIGR+EAYPGDVFYLHSR+EVAAFAQFGSDLDAATQQLLNR+GMALNLEPDNVGVVVFGNDK+HALIIYDDLSK+LELAQYR+QMSLLLR+SAEISNILEER+STVAQIVK+TALAIDTIINQK+TGAIVDVPVGDELLGR+TSEQALLDTIAK+VLSIGDGIAR+VVDALGNAIDGK
50	FBpp0071766|FBgn0034743|CG4046-PA|RpS16-PA FBpp0309759|FBgn0034743|CG4046-PB|RpS16-PB	1	FBpp0071766 type=protein; loc=2R:join(22606158..22606169,22606247..22606288,22606509..22606640,22606934..22607048,22607755..22607900); ID=FBpp0071766; name=RpS16-PA; parent=FBgn0034743,FBtr0071855; dbxref=FlyBase:FBpp0071766,FlyBase_Annotation_IDs:CG4046-PA,GB_protein:AAF46862.1,REFSEQ:NP_611685,GB_protein:AAF46862,FlyMine:FBpp0071766,modMine:FBpp0071766; MD5=e7f0408a4696f9329449eb7f556de5eb; len…	55.4	18	0.22	ALVAFYQK+EIKDILVQYDR+EPVQAVQVFGR+FAGVDIR+LQEPLLLLGK+REPVQAVQVFGR+TLLVGDPR+VNGRPLEQIEPK+VSGGGHVAQIYAIR
363	FBpp0084610|FBgn0086346|CG12876-PA|ALiX-PA	1	FBpp0084610 type=protein; loc=3R:complement(join(27699768..27699979,27699435..27699553,27699086..27699367,27697135..27698730,27696889..27697074,27696716..27696831)); ID=FBpp0084610; name=ALiX-PA; parent=FBgn0086346,FBtr0085241; dbxref=FlyBase:FBpp0084610,FlyBase_Annotation_IDs:CG12876-PA,GB_protein:AAF56740.1,REFSEQ:NP_651582,GB_protein:AAF56740,FlyMine:FBpp0084610,modMine:FBpp0084610; MD5=92b747…	24.5	18	0.19	AQLAKPLPIAVPLAENFK+DEFLIALQK+DGAIDEPALSLAR+DIFSSLVPVELHR+DNLKDQIIAK+EAIESELK+EATQTLNAVLASLNLPAAVETADGNSGLPPSLK+EILDETER+EVITNAIEADK+FLGVPLK+FYNDLTQLLVVFQNK+IGQVLNPLQQQVR+ISVSELQIPFK+LLQQSAGIFQYLK+NEIVNVEIMK+SGNETYLDEYFSR
270	FBpp0080048|FBgn0025724|CG6699-PA|beta'COP-PA	1	FBpp0080048 type=protein; loc=2L:join(13379022..13379376,13379495..13380114,13380177..13380759,13380995..13382181); ID=FBpp0080048; name=beta'COP-PA; parent=FBgn0025724,FBtr0080469; dbxref=FlyBase:FBpp0080048,FlyBase_Annotation_IDs:CG6699-PA,GB_protein:AAF53294.2,REFSEQ:NP_524836,GB_protein:AAF53294,FlyMine:FBpp0080048,modMine:FBpp0080048; MD5=4642d653163872c0bb3f07e4fd6b6fd0; length=914; release…	18.3	18	0.2	ADVVLPTIPK+AGQSLADPAQYTNLFPGLGDALR+DNNTFASASLDR+EEPAMSMDVVGSK+GTNNVALGYDEGSIIIK+HSEMQQVNLK+LAANLPLNSER+LPEAAFFAR+SFTPEYGAESIYGGYYFGVK+SQALQVSTDADHK+TYLPSQMSR+VFNYNTLEK+WSQLADVASSK
696b	FBpp0311338|FBgn0266696|CG45186-PAF|CG45186-PAF FBpp0311339|FBgn0266696|CG45186-PAG|CG45186-PAG FBpp0311340|FBgn0266696|CG45186-PAH|CG45186-PAH	1	FBpp0311338 type=protein; loc=3L:join(2388767..2388781,2402555..2408341); ID=FBpp0311338; name=CG45186-PAF; parent=FBgn0266696,FBtr0345113; dbxref=FlyBase:FBpp0311338,FlyBase_Annotation_IDs:CG45186-PAF,GB_protein:AAF47642,REFSEQ:NP_647719; MD5=0cc5b5dd079251aaf772f4f1a8f74477; length=1933; release=r6.09; species=Dmel;;FBpp0311339 type=protein; loc=3L:2402723..2408341; ID=FBpp0311339; name=CG45186…	12.2	17	0.19	ASRPLSSSITSFNPYSSSDYIK+DIVTTEPPVVVQEALQVR+DVPATLDLLR+EQHQQAPPPVYPER+LDETELDESEIIDR+LEDELQQIEAVSEAAK+MDNTGVPASSGILR+MSLTPAVAPPPPVYFPR+QSLPNGIDFHYVADATPR+SGEDLPNKYEEYVAEK+SGSPDIIKDDLAVR+SLGLTEPAEPK+TQSANIYNLIQR+TVAPQAAAAEAAAAVGGATR+VNYETQVEPVIK
694a	FBpp0307483|FBgn0265003|CG44154-PD|koi-PD FBpp0307485|FBgn0265003|CG44154-PF|koi-PF	1	FBpp0307483 type=protein; loc=2R:join(6811929..6812083,6812781..6813116,6813173..6813753,6814037..6814314); ID=FBpp0307483; name=koi-PD; parent=FBgn0265003,FBtr0335515; dbxref=REFSEQ:NP_724502,GB_protein:AAG22207,FlyBase:FBpp0307483,FlyBase_Annotation_IDs:CG44154-PD; MD5=17b1d6f3353b9e2f4bc11187e0caa5de; length=449; release=r6.09; species=Dmel;;FBpp0307485 type=protein; loc=2R:join(6811929..68120…	41.4	17	0.21	AFAQLTSDYSSDDMTPDAK+DYLNQEQFESLR+QLAPGIVAMPNMSR+QNSITATVTSILTK+SAAPNVQTIIEEHIVESSISK+SLSEYTFTLPELPK+SQLETTQNTLNSAQEK+TDYTYSELSPHR+TIGQNVVNK+VNYMVQQNPAQEEFIR+VTNLSATETTAYQNYHAK+YTQQVNYDSADELDATFGQQK
685a	FBpp0292725|FBgn0261931|CG42797-PD|CG42797-PD FBpp0292727|FBgn0261931|CG42797-PE|CG42797-PE	1	FBpp0292725 type=protein; loc=X:join(9609298..9609691,9609751..9612206,9612282..9612448,9620343..9620531,9620593..9621667); ID=FBpp0292725; name=CG42797-PD; parent=FBgn0261931,FBtr0303708; dbxref=FlyBase:FBpp0292725,FlyBase_Annotation_IDs:CG42797-PD,REFSEQ:NP_572574,GB_protein:AAF46511,FlyMine:FBpp0292725,modMine:FBpp0292725; MD5=55f89483ecb104749d269ebfdd0470ff; length=1426; release=r6.09; speci…	13.4	17	0.2	DLVALVNTFAQMSR+EFFFLLSR+GFYEVIDSR+GVQEQTESLVR+IGPDSYINTISTQK+LAEEMAQGSGSSNNSPLATPPVR+LDLPPYPTPELLYEK+LLQFVTGTSSIPYEGFSALR+LPSIPER+LQGDVFQFDILDTDER+LVSVFDAR+QPNILEILR+SAYGAAGMASAGATAAGYEDVPIAYNEK+VEGVPALER
661a	FBpp0088242|FBgn0017545|CG2168-PA|RpS3A-PA FBpp0300615|FBgn0017545|CG2168-PF|RpS3A-PF	1	FBpp0088242 type=protein; loc=4:complement(join(66840..67180,66273..66738)); ID=FBpp0088242; name=RpS3A-PA; parent=FBgn0017545,FBtr0089175; dbxref=FlyBase:FBpp0088242,GB_protein:AAF59372.1,FlyBase_Annotation_IDs:CG2168-PA,REFSEQ:NP_524618,GB_protein:AAF59372,FlyMine:FBpp0088242,modMine:FBpp0088242; MD5=01e3a94c58ad043665c9117cee125392; length=268; release=r6.09; species=Dmel;;FBpp0300615 type=pro…	42.2	17	0.2	IASDYLK+IYPLHDVYIR+LALDSIAK+LIAEDVQDR+LLELHGDGGGK+MTDIITNEVSGADLK+SVEAVVSSEGAVIDRPEGYEPPVQEAV+TVDGYLLR+VFEVSLADLQK+VVDPFSR
574a	FBpp0074075|FBgn0261609|CG9946-PA|eIF-2alpha-PA FBpp0309768|FBgn0261609|CG9946-PB|eIF-2alpha-PB	1	FBpp0074075 type=protein; loc=X:complement(join(16446185..16446879,16445555..16445885)); ID=FBpp0074075; name=eIF-2alpha-PA; parent=FBgn0261609,FBtr0074300; dbxref=FlyBase:FBpp0074075,FlyBase_Annotation_IDs:CG9946-PA,GB_protein:AAF48615.1,REFSEQ:NP_573130,GB_protein:AAF48615,FlyMine:FBpp0074075,modMine:FBpp0074075; MD5=e3f0b632583d5204c5d718cb0d2136ca; length=341; release=r6.09; species=Dmel;;FBp…	36.7	17	0.19	AEAENAQVAGDDDEEDGADQEGMQFDPEK+AEAENAQVAGDDDEEDGADQEGMQFDPEKEFNHK+AINSLLR+ALEVAIEHIR+EVLLSNIK+GLELSTEELPIR+INLIAPPLYVMTTSTTK+KLVSPTVK+LVTAIDEADLAR+TSEYDGEFK+TVAYDIFK
48	FBpp0071744|FBgn0034734|CG4554-PA|CG4554-PA	1	FBpp0071744 type=protein; loc=2R:join(22483419..22483463,22483529..22485893,22485957..22488818,22488880..22490741,22490798..22491430,22491492..22491926); ID=FBpp0071744; name=CG4554-PA; parent=FBgn0034734,FBtr0071833; dbxref=FlyBase:FBpp0071744,FlyBase_Annotation_IDs:CG4554-PA,GB_protein:AAF46853.2,REFSEQ:NP_611676,GB_protein:AAF46853,FlyMine:FBpp0071744,modMine:FBpp0071744; MD5=e0908e038085b2e8a…	6.5	17	0.19	EPAEESDEVKAEEDAEADEVPVKK+FILQTLQLK+FLTYVLK+LAPSLLQALVR+LFLQFVDNEYR+LGDLSIISSSDYVR+LGTLAEVK+NEELDEEENATYFQQTIQK+QLAPLFEQVSALPAR+QNPDISPIAASLR+SEAIGLLGELAR+SVAAALEALIGR+VPIALAMVK+YVSELPLVVGTLLK
438	FBpp0086484|FBgn0024754|CG8200-PA|Flo1-PA FBpp0086485|FBgn0024754|CG8200-PB|Flo1-PB	1	FBpp0086484 type=protein; loc=2R:complement(join(15569119..15569170,15568751..15568826,15568152..15568506,15567243..15567713,15567029..15567172,15566803..15566967,15566574..15566591)); ID=FBpp0086484; name=Flo1-PA; parent=FBgn0024754,FBtr0087351; dbxref=FlyBase:FBpp0086484,FlyBase_Annotation_IDs:CG8200-PA,GB_protein:AAF58120.1,REFSEQ:NP_477358,GB_protein:AAF58120,FlyMine:FBpp0086484,modMine:FBpp0…	33.6	17	0.2	AAYDVEVQTK+AEAEMAYELQAAK+AFVWPVGQQVQR+EAAMVEMLLDTLPK+FLNDTDIAK+GEAEAFAIAAK+ITMVSSGTGDIGAAK+LTGEVLSIVNK+NITGVDIAR+TQEIAVQEQEIMR+VAAEVAAPLSQAK+VVMEAEAEAESIR
390	FBpp0085156|FBgn0003268|CG1569-PA|rod-PA	1	FBpp0085156 type=protein; loc=3R:join(31581023..31581118,31581181..31581518,31581608..31581955,31582016..31582215,31582280..31582488,31582544..31583244,31583305..31584572,31584634..31585028,31585089..31585597,31585656..31586025,31586083..31586347,31586418..31587243,31587303..31587936,31587997..31588107); ID=FBpp0085156; name=rod-PA; parent=FBgn0003268,FBtr0085795; dbxref=FlyBase:FBpp0085156,FlyBa…	9.6	17	0.21	DFGFDYQK+DLVNALQDLSVLK+FQDLLQLLSQVESK+GQVEMAYEFFK+GRLEEAEEFGK+HSSSILPLLNEDELR+INLPAQYGSLK+LEEAEEFGK+LFLPHVESVYER+LLTGNISAENNQDDLEAQPGLVITGDQSTMNFR+LNDGSNSFTNTISQR+LNLPDMLDDISALTK+NFMYPIFQEK+QLDVQLLER+VDINALVAEIAK+VQEHLNVLELFK
373	FBpp0084761|FBgn0029176|CG11901-PB|Ef1gamma-PB FBpp0084762|FBgn0029176|CG11901-PA|Ef1gamma-PA FBpp0291632|FBgn0029176|CG11901-PC|Ef1gamma-PC	1	FBpp0084761 type=protein; loc=3R:join(29220297..29220308,29220430..29220579,29220643..29221776); ID=FBpp0084761; name=Ef1gamma-PB; parent=FBgn0029176,FBtr0085392; dbxref=FlyBase:FBpp0084761,FlyBase_Annotation_IDs:CG11901-PB,GB_protein:AAN14165.1,REFSEQ:NP_733280,GB_protein:AAN14165,FlyMine:FBpp0084761,modMine:FBpp0084761; MD5=7a3335c94c68f5c5ed188081c655b1c3; length=431; release=r6.09; species=Dm…	25.5	17	0.21	AAEPAEELDAADEALAAEPK+ALIAAQYSGAQVK+ALVFDPK+DPFDALPK+GTFNFDDFK+GTFNFDDFKR+GTLYTYPENFR+KAAEPAEELDAADEALAAEPK+LQDATFLAGER+QEAEAVLQQLNQK+SAFGNVNR+SIPYFFDK
310	FBpp0081862|FBgn0037894|CG5252-PA|Ranbp9-PA FBpp0312218|FBgn0037894|CG5252-PD|Ranbp9-PD	1	FBpp0081862 type=protein; loc=3R:join(11412694..11412832,11412915..11413559,11413614..11414032,11414091..11414642,11414702..11415490,11415548..11416060); ID=FBpp0081862; name=Ranbp9-PA; parent=FBgn0037894,FBtr0082386; dbxref=FlyBase:FBpp0081862,FlyBase_Annotation_IDs:CG5252-PA,GB_protein:AAF54632.1,REFSEQ:NP_650068,GB_protein:AAF54632,FlyMine:FBpp0081862,modMine:FBpp0081862; MD5=59926746a270deedc…	20.1	17	0.2	DVLLAINDEFGANAIQPLQEALGR+ELGPVVIPEVYR+ELVDDPTDTR+FVDDEDDGGVELTVR+HFSVADAEK+IFDSEQNYSIK+LFEYGVATQDNR+LTTITFK+NILPNGLYDPNSK+NLLVHQESPPLVGR+QDIALDVLNTIVR+QNSFFGNYER+TLNGFLQANETIDGEK+TLNGFLQANETIDGEKR+VLISEYQHFQEGK+WVTIPALVK+YTEDPYVLETVQDLIK
303	FBpp0081568|FBgn0002431|CG9484-PA|hyd-PA FBpp0308671|FBgn0002431|CG9484-PB|hyd-PB	1	FBpp0081568 type=protein; loc=3R:complement(join(9725464..9725525,9724480..9724677,9724137..9724416,9723860..9724077,9723561..9723799,9723308..9723498,9719720..9723220,9719477..9719621,9719164..9719397,9718631..9719103,9718331..9718541,9717530..9718276,9716517..9717473,9716374..9716450,9715991..9716316,9715724..9715930,9715521..9715668,9715224..9715454,9714952..9715164)); ID=FBpp0081568; name=hyd…	6.8	17	0.2	DALPVLDITALR+ELNTQFGNQSR+ESLIVQTFK+IIPSSSQSSMLSNIK+KSPSVVVVDPVDDDNEPLFYSPGK+LGSPTYTFDLAQR+NVSTAATGATGNNSVISNR+STEALMATRPEVIIAPNK+STVPASTTVTTPSIEPHTMATTASNLAR+TIDSDINNYSASNLSTAEQAK+VVLMETDDSLPSTSK+YVVPFSSILR
692a	FBpp0304550|FBgn0263197|CG33130-PI|Patronin-PI FBpp0304552|FBgn0263197|CG33130-PK|Patronin-PK	1	FBpp0304550 type=protein; loc=2R:complement(join(17534826..17534855,17531871..17532182,17531714..17531802,17531518..17531653,17531211..17531461,17531047..17531147,17529087..17529191,17528622..17528852,17528313..17528375,17527823..17528105,17527376..17527748,17527214..17527315,17526834..17526980,17524704..17526416,17524348..17524584,17524084..17524282,17523824..17523898,17521706..17521900,17520646…	14.1	16	0.18	ALVIGADSTNLDPESVDEMER+ALYSYQPETDQVTK+AMAAASGGEDQPPEK+EVDAGLPDDNGSR+GFDDGSSDFSLTPNLNMEYSGPK+GFYISFDDEQPK+GSSSEDYDSGEMISNK+GVPVAESADMPITETVLIQTNPLR+HHLDDVSNQSPQQTQQPMSPTR+IMLLSLQR+KGVPVAESADMPITETVLIQTNPLR+KLSNTSVGSYPVEPAVAVR+LNITSGNLTYR+QLAVSGAMSPTSNER+STSGYDPESTPVR+YTDEPPIQLR
620d	FBpp0081956|FBgn0013276|CG18743-PA|Hsp70Ab-PA FBpp0081986|FBgn0013275|CG31366-PA|Hsp70Aa-PA FBpp0082105|FBgn0051354|CG5834-PA|Hsp70Bbb-PA FBpp0082106|FBgn0013278|CG31359-PA|Hsp70Bb-PA FBpp0082107|FBgn0013279|CG6489-PA|Hsp70Bc-PA FBpp0082147|FBgn0013277|CG31449-PA|Hsp70Ba-PA	1	FBpp0081956 type=protein; loc=3R:11958789..11960717; ID=FBpp0081956; name=Hsp70Ab-PA; parent=FBgn0013276,FBtr0082482; dbxref=FlyBase:FBpp0081956,FlyBase_Annotation_IDs:CG18743-PA,GB_protein:AAG22148.2,REFSEQ:NP_524798,GB_protein:AAG22148; MD5=954ea190c6a47965bc01c7003664a099; length=642; release=r6.09; species=Dmel;;FBpp0081986 type=protein; loc=3R:complement(11954361..11956289); ID=FBpp0081986; …	16.5	16	0.09	DAGHIAGLNVLR+DAVITVPAYFNDSQR+DNNALGTFDLSGIPPAPR+FAPEEISSMVLTK+IINEPTAAAIAYGLDK+LSQAEIDR+STAGDTHLGGEDFDNR+TTPSYVAFTDSER+VEIIANDQGNR
584a	FBpp0075517|FBgn0267795|CG32138-PA|CG32138-PA FBpp0113065|FBgn0267795|CG32138-PC|CG32138-PC	1	FBpp0075517 type=protein; loc=3L:join(14054068..14054343,14061428..14061511,14065072..14065158,14065589..14067268,14067330..14067543,14067612..14067904,14068192..14068746,14068808..14068927,14069892..14070134); ID=FBpp0075517; name=CG32138-PA; parent=FBgn0267795,FBtr0075775; dbxref=FlyBase:FBpp0075517,FlyBase_Annotation_IDs:CG32138-PA,GB_protein:AAF49761.2,REFSEQ:NP_729954,GB_protein:AAF49761,REF…	13.1	16	0.18	AASVALENVVADVQELEK+FPELLNFESELYGTDK+GTIFNELDDEK+LSLENVELLQK+NGSNGTEVDGSLQSSK+NSEFLYK+QIDFNEFEER+QKLEEELTVMQR+QQLPSNGALSLQEAVINELK+VLASMDLPPDK+VQELEDQLER+YAELESESLTLK
468	FBpp0087861|FBgn0033264|CG2158-PA|Nup50-PA	1	FBpp0087861 type=protein; loc=2R:join(8123138..8123363,8123420..8124549,8124610..8124948); ID=FBpp0087861; name=Nup50-PA; parent=FBgn0033264,FBtr0088783; dbxref=FlyBase:FBpp0087861,FlyBase_Annotation_IDs:CG2158-PA,GB_protein:AAF59131.1,REFSEQ:NP_610355,GB_protein:AAF59131,FlyMine:FBpp0087861,modMine:FBpp0087861; MD5=be5d93959adbf8ce49e5360e86ab60a5; length=564; release=r6.09; species=Dmel;	25.7	16	0.18	AATTFTFGKPSAPIGASVSPLAK+ATSLLLR+ESTSTVDGAKPTTSIFGNISAAK+IAGGSSAAEEDGAEEK+KDEPNFSAPK+KIAGGSSAAEEDGAEEK+QVVEDDAIYSKR+SNNDDKPSTSLFAGFGK+SSIFSFGAK+TNGFSFGLK+TSSSSTSLTSTMETSEYR
457	FBpp0087164|FBgn0033663|CG8983-PA|ERp60-PA	1	FBpp0087164 type=protein; loc=2R:complement(join(11890671..11890819,11888949..11889389,11888575..11888688,11887745..11888510)); ID=FBpp0087164; name=ERp60-PA; parent=FBgn0033663,FBtr0088058; dbxref=GB_protein:AAF58609.1,FlyBase:FBpp0087164,FlyBase_Annotation_IDs:CG8983-PA,GB_protein:AAF58609.2,REFSEQ:NP_725084,GB_protein:AAF58609,FlyMine:FBpp0087164,modMine:FBpp0087164; MD5=6aae583dd23c482fa809b5…	36	16	0.19	AAEIVKDDDPPIK+DEFSVENLQDFVEK+DFQNPLITAYYSVDYQK+DTTLFGYFSDSDSK+FEGSSESDLSTFVK+LLANELEPYIK+LQDEDVAIVK+LSPIYEELAEK+MDATANDVPPEFNVR+NFDDLVINNGK+QDEVSQDYNGPR+QGETDKIVLIR+SEPIPESNDAPVK+YSVSGYPTLK
234	FBpp0079278|FBgn0020497|CG13387-PA|emb-PA FBpp0312321|FBgn0020497|CG13387-PB|emb-PB	1	FBpp0079278 type=protein; loc=2L:join(8404288..8405779,8405916..8406286,8406376..8406855,8406924..8407256,8407323..8407688,8407775..8407924); ID=FBpp0079278; name=emb-PA; parent=FBgn0020497,FBtr0079663; dbxref=FlyBase:FBpp0079278,FlyBase_Annotation_IDs:CG13387-PA,GB_protein:AAG22423.2,REFSEQ:NP_723391,GB_protein:AAG22423,FlyMine:FBpp0079278,modMine:FBpp0079278; MD5=d458d192b10be9df690b27d3d2bff62…	18.2	16	0.19	ALGHAYVIQLGR+EATGEDDSDLYLEER+ETLVFLTHLDSVDTDR+FYAPILSK+IVEVVYTAQGEQLR+IYLDMLNVYK+LAQSILTTLK+LLDFSQK+LNMILVHILK+MAKPEEVLVVENENGEVVR+NIPGMLNPHELPEDMQDE+NLSEEVFDFSQGQITQTK+NVADMGLNILFK+SAFTHLSDNQVK+VDSILEYSQNQR
214	FBpp0078598|FBgn0037231|CG9779-PA|Vps24-PA FBpp0312584|FBgn0037231|CG9779-PB|Vps24-PB	1	FBpp0078598 type=protein; loc=3R:complement(join(4310787..4310831,4310414..4310654,4309973..4310358)); ID=FBpp0078598; name=Vps24-PA; parent=FBgn0037231,FBtr0078958; dbxref=FlyBase:FBpp0078598,FlyBase_Annotation_IDs:CG9779-PA,GB_protein:AAF52150.1,REFSEQ:NP_649451,GB_protein:AAF52150,FlyMine:FBpp0078598,modMine:FBpp0078598; MD5=f7ed11e30906dfced9b9e3ca2300c7f7; length=223; release=r6.09; species=…	37.2	16	0.18	AGIIEEMLDETMDSLEESEELEEEASK+LGEAPLPPEATPADK+STEVLQAMQSLVR+VEAEQDDEEGEELQEMQSR+YPELAGIMR
123	FBpp0075072|FBgn0042178|CG32165-PA|CG32165-PA FBpp0075073|FBgn0042177|CG32164-PA|CG32164-PA FBpp0303948|FBgn0042178|CG32165-PB|CG32165-PB FBpp0303949|FBgn0042177|CG32164-PB|CG32164-PB FBpp0311522|FBgn0042178|CG32165-PC|CG32165-PC	1	FBpp0075072 type=protein; loc=3L:join(16595534..16595599,16596087..16596259,16596319..16597037,16597094..16597500,16598027..16598136,16598196..16599318,16599444..16599661,16599741..16600167); ID=FBpp0075072; name=CG32165-PA; parent=FBgn0042178,FBtr0075312; dbxref=GB_protein:AAG22314.2,FlyBase:FBpp0075072,FlyBase_Annotation_IDs:CG32165-PA,REFSEQ:NP_730182,GB_protein:AAG22314,FlyMine:FBpp0075072,mo…	14.5	16	0.17	EEAILSLK+EFATHTGAAFAPYLQSAFENVYK+EMALSAIAAVSAAAK+ENLMPYFPR+GTVAFIIGSLVR+LFGVMEPQNSNQMR+LYHFYIQR+MLDVLYDVFK+QMPDVETTESAVALIK+QNSYFALGEIVFHSEEK+TDDQVAVVLR+VQVLTFVGSLVR
695a	FBpp0307577|FBgn0265042|CG44159-PE|Irk1-PE	1	FBpp0307577 type=protein; loc=3R:join(23174769..23174818,23182946..23183060,23183444..23184164,23184223..23184959); ID=FBpp0307577; name=Irk1-PE; parent=FBgn0265042,FBtr0336474; dbxref=REFSEQ:NP_001189270,GB_protein:ADV37361,FlyBase:FBpp0307577,FlyBase_Annotation_IDs:CG44159-PE; MD5=2bf01938cba840e00c35fe78fec901e0; length=540; release=r6.09; species=Dmel;	23.3	15	0.19	AQTLLFSR+DLVDAMYEYR+EGEVLPFYQQELHIGADGGEDR+FVNVVSFR+IASAASVDHLDPASDESLDSGR+NSPLYMLSASDMLK+SHSIPNGVLASELEPLNNNK+SSYLPSEVLWGHR+TLSASLFQR
666a	FBpp0088537|FBgn0032388|CG6686-PA|CG6686-PA FBpp0088538|FBgn0032388|CG6686-PB|CG6686-PB	1	FBpp0088537 type=protein; loc=2L:complement(join(11987696..11987945,11987495..11987512,11986438..11987387,11985833..11986380,11985007..11985771,11984725..11984950,11984507..11984662)); ID=FBpp0088537; name=CG6686-PA; parent=FBgn0032388,FBtr0089572; dbxref=FlyBase:FBpp0088537,FlyBase_Annotation_IDs:CG6686-PA,GB_protein:AAF53138.2,REFSEQ:NP_723700,GB_protein:AAF53138,FlyMine:FBpp0088537,modMine:FBp…	20.5	15	0.17	AEDLAPLAMGEASGSSDFGSR+AILDEEPDVGAGVANALR+DQDVLNEEEGDTLVNVNMVDEER+ELEELDEAFGVSEILEQEK+KPLPVDFESIQR+LDYIDDNGR+LETLEDTNLQLASDTYSAEELAK+NFVIGENMDEER+NVPGVSGSAIAK+TLGDIPTYGMAGNR+TMSSTDTPLGTLTMLQQK+TVILTLK+VEVEDDDLER
644a	FBpp0085697|FBgn0010434|CG11949-PA|cora-PA FBpp0309411|FBgn0010434|CG11949-PG|cora-PG	1	FBpp0085697 type=protein; loc=2R:join(19235516..19235662,19235763..19236208,19236267..19236419,19236485..19236843,19236942..19237063,19238152..19238314,19238382..19238434,19238789..19241785,19242174..19242395,19242484..19242585,19242704..19242859,19243069..19243179,19243255..19243320); ID=FBpp0085697; name=cora-PA; parent=FBgn0010434,FBtr0086509; dbxref=FlyBase:FBpp0085697,FlyBase_Annotation_IDs:…	14.1	15	0.15	ADATPTDLSGAYVTATAVTTR+EVFQGDVDGK+GPQGYSSGAPGSYKPISDPTADFLESQR+IKSEYGDIDPNTGDIDPATAVTDPVTGK+IYTATGEVDQATGEPLYAATQVDPESGEVYTK+LGKPVSTPTVVK+LGLVVTSGLGDNQQDQNLDEAAR+LIEVGQQIDPIVEVTSLAGK+LQGSAVDAAAVPLSDSQK+QAQVQTTTETVPITR+SPLFTTSATTGPHVESTR+TAQVETSGGQFDPK
527	FBpp0290447|FBgn0031985|CG8683-PB|mon2-PB FBpp0308731|FBgn0031985|CG8683-PC|mon2-PC	1	FBpp0290447 type=protein; loc=2L:complement(join(8123692..8123814,8123304..8123435,8122709..8123245,8121961..8122532,8121473..8121903,8120694..8121409,8120245..8120583,8119504..8120157,8119220..8119407,8118904..8119066,8117927..8118849,8117779..8117861,8117520..8117713)); ID=FBpp0290447; name=mon2-PB; parent=FBgn0031985,FBtr0301229; dbxref=REFSEQ:NP_001033884,GB_protein:AAF52603,FlyBase:FBpp02904…	9.4	15	0.18	AVYLEMLDK+EALLQYTDLLQAPR+ELLQMLGDFER+EPSLFAVAK+GAYLPLVATYAPGVSK+IDASNIPDSYGISVGHAILLDMTR+LITQQVVDQK+LLETGLVNMPR+LMSTQLQDVSILPDFPGTVK+NPTIVNTAGATIR+QLVSLVFER+SLQEIMYHNTAER
523	FBpp0289967|FBgn0037655|CG11984-PD|CG11984-PD FBpp0289968|FBgn0037655|CG11984-PE|CG11984-PE FBpp0289969|FBgn0037655|CG11984-PF|CG11984-PF FBpp0289970|FBgn0037655|CG11984-PG|CG11984-PG FBpp0289971|FBgn0037655|CG11984-PH|CG11984-PH FBpp0289972|FBgn0037655|CG11984-PI|CG11984-PI	1	FBpp0289967 type=protein; loc=3R:complement(join(9013316..9013331,9012837..9013261,9012045..9012305,9011674..9011949,9011363..9011604,9010673..9011252)); ID=FBpp0289967; name=CG11984-PD; parent=FBgn0037655,FBtr0300743; dbxref=REFSEQ:NP_731305,GB_protein:AAF54324,FlyBase:FBpp0289967,FlyBase_Annotation_IDs:CG11984-PD; MD5=19d6a7df1ddfc927b5b7784a3f763578; length=599; release=r6.09; species=Dmel;;FB…	23.2	15	0.17	ANTTQTSGTGGLGGAGATAAPGGGASGAGTKPTADR+ELISFLDEPSAIR+GGPPTSQLQQLQMQMQLDR+KANTTQTSGTGGLGGAGATAAPGGGASGAGTKPTADR+QNASAATAAGNTNQIPDTR+SGRPPPGEMATGSQQPQQQQQSTANPAASQQK+SNMHFSSSSGLSALSPSGR
107	FBpp0074567|FBgn0031078|CG11943-PB|Nup205-PB FBpp0074568|FBgn0031078|CG11943-PA|Nup205-PA	1	FBpp0074567 type=protein; loc=X:join(19852348..19852569,19852649..19852972,19853060..19853161,19853252..19853814,19853879..19854379,19854436..19855987,19856088..19857472,19857536..19858588,19858663..19858820,19858904..19859316); ID=FBpp0074567; name=Nup205-PB; parent=FBgn0031078,FBtr0074798; dbxref=FlyBase:FBpp0074567,FlyBase_Annotation_IDs:CG11943-PB,GB_protein:AAN09521.1,REFSEQ:NP_728308,GB_pro…	8.9	15	0.16	ALVQFAPITANDVNSSFDS+EITGLVTNYAESLVDGSGILGR+FISLASDLLPQTLFK+KLYYILTDELYMVQSIIASGQRK+LLLTEQALGVLSNMK+MLLDLNPR+MLQQDEEQQTNPTDDSK+NAINESNMDDDNDMSVLNASQEEIVQLK+NTIDYANENR+SEQYNLTR+SIADNLLQQR+TPAYEGYLK
830	FBpp0071528|FBgn0020306|CG9696-PD|dom-PD FBpp0071529|FBgn0020306|CG9696-PA|dom-PA FBpp0071530|FBgn0020306|CG9696-PE|dom-PE FBpp0309691|FBgn0020306|CG9696-PG|dom-PG	0.9935	FBpp0071528 type=protein; loc=2R:join(21324200..21324810,21324870..21325173,21325392..21325647,21327419..21328219,21328440..21329661,21329903..21330089,21331120..21331256,21331334..21331520,21331750..21333846,21334374..21334592,21337428..21337463,21337525..21340620,21340684..21341076,21341420..21341425); ID=FBpp0071528; name=dom-PD; parent=FBgn0020306,FBtr0071602; dbxref=FlyBase:FBpp0071528,FlyBa…	1.5	15	0.12	DRIVATTTLSDTPSTVVETEK+KQALDQHLSFIVDQTEK
683a	FBpp0292363|FBgn0261802|CG6448-PA|CG42748-PB FBpp0292364|FBgn0261802|CG6448-PB|CG42748-PC FBpp0292369|FBgn0261802|CG42748-PG|CG42748-PG FBpp0305884|FBgn0261802|CG42748-PJ|CG42748-PJ FBpp0305885|FBgn0261802|CG42748-PK|CG42748-PK	1	FBpp0292363 type=protein; loc=2L:join(22140824..22140971,22141595..22141768,22141834..22144280,22145671..22146996,22154798..22155408,22156621..22156815,22158513..22158744); ID=FBpp0292363; name=CG42748-PB; parent=FBgn0261802,FBtr0303271; dbxref=FlyBase:FBpp0292363,FlyBase:FBpp0085292,FlyBase_Annotation_IDs:CG6448-PA,FlyBase_Annotation_IDs:CG42748-PB,REFSEQ:NP_724384,GB_protein:AAF57249; MD5=613d6…	5.8	14	0.17	DTGLSSQIVVAEETHTVNR+GAPINSSFISVASGSGLLR+LANSLLTQR+NILPPENELQK+SMEFLLDKENQK+TLDSPQTPVIDNSPPELAR+TTSLSSLGSQR
532	FBpp0292958|FBgn0033889|CG6701-PB|CG6701-PB FBpp0292959|FBgn0033889|CG6701-PC|CG6701-PC FBpp0292960|FBgn0033889|CG6701-PD|CG6701-PD FBpp0308979|FBgn0033889|CG6701-PE|CG6701-PE	1	FBpp0292958 type=protein; loc=2R:complement(join(13979184..13979340,13978942..13979117,13977645..13977849,13977376..13977580,13975434..13977304,13975269..13975374,13974927..13975203,13974591..13974837,13973653..13974410)); ID=FBpp0292958; name=CG6701-PB; parent=FBgn0033889,FBtr0303989; dbxref=FlyBase:FBpp0292958,FlyBase_Annotation_IDs:CG6701-PB,REFSEQ:NP_001188923,GB_protein:AAF58307; MD5=d22394d…	13.7	14	0.16	ALQQLSFTR+DFDSILR+EITQENLTGTLR+FENVRPTPEEVR+GIASTTDVPGGAPAEGNKPIIEEYK+HPISMSSNPLSTNTER+KPTVSAATPVAK+LISTNPEQMQAVR+NVDGMVGSLDK+QDAAGTSILVTNAPVTNAAAPSVIPR+SSAYNHIPSGNFR+TLLQVEDIER+TLVGEQYLNEDFITNK
53	FBpp0071808|FBgn0010078|CG3661-PA|RpL23-PA	1	FBpp0071808 type=protein; loc=2R:join(22854517..22854529,22854647..22854858,22855445..22855642); ID=FBpp0071808; name=RpL23-PA; parent=FBgn0010078,FBtr0071897; dbxref=GB_protein:AAF46914.1,FlyBase:FBpp0071808,FlyBase_Annotation_IDs:CG3661-PA,REFSEQ:NP_523813,GB_protein:AAF46914,FlyMine:FBpp0071808,modMine:FBpp0071808; MD5=91472336627593eb0a972b29a50a5e93; length=140; release=r6.09; species=Dmel;	45	14	0.16	DGVFIYFEDNAGVIVNNK+GSAITGPVAK+KVMPAVVIR+LPAAGVGDMFVATVK+NLYVIAVHGIR+VMPAVVIR
435	FBpp0086269|FBgn0034138|CG8332-PA|RpS15-PA FBpp0086270|FBgn0034138|CG8332-PB|RpS15-PB	1	FBpp0086269 type=protein; loc=2R:complement(join(16571189..16571197,16570917..16571005,16570626..16570848,16570259..16570384)); ID=FBpp0086269; name=RpS15-PA; parent=FBgn0034138,FBtr0087123; dbxref=FlyBase:FBpp0086269,FlyBase_Annotation_IDs:CG8332-PA,GB_protein:AAF57984.1,REFSEQ:NP_611136,GB_protein:AAF57984,FlyMine:FBpp0086269,modMine:FBpp0086269; MD5=dfe1be0f7a42b717525ecab027c7c122; length=148…	36.7	14	0.17	EAPPNEKPEIVK+GVDLDQLLDMPNNQLVELMHSR+KEAPPNEKPEIVK+NMIIVPEMTGSIIGVYNGK
382	FBpp0085054|FBgn0028646|CG2139-PC|aralar1-PC FBpp0085055|FBgn0028646|CG2139-PB|aralar1-PB FBpp0085056|FBgn0028646|CG2139-PA|aralar1-PA FBpp0085057|FBgn0028646|CG2139-PD|aralar1-PD FBpp0297541|FBgn0028646|CG2139-PE|aralar1-PE FBpp0303322|FBgn0028646|CG2139-PF|aralar1-PF	1	FBpp0085054 type=protein; loc=3R:complement(join(30455651..30455716,30449807..30449959,30449046..30449208,30448896..30448987,30448635..30448829,30448346..30448569,30447412..30447578,30447230..30447348,30446564..30447173,30446205..30446503)); ID=FBpp0085054; name=aralar1-PC; parent=FBgn0028646,FBtr0085692; dbxref=FlyBase:FBpp0085054,FlyBase_Annotation_IDs:CG2139-PC,GB_protein:AAF57048.1,REFSEQ:NP_…	27.8	14	0.16	AAVPLLAGVESK+DGYNHPLTLLAAGAIAGVPAASLVTPADVIK+DNLVSVTEGHK+DVPFSAIYFPTYAHTK+IDYSDLSNIAPEHYTK+IPFSLDGPFIK+KGNGTVSYADFADVVQK+LFYVDFGGTQPK+LLANIADTSK+LQVAGEIASGSK+LTVNDLVR+NGEHYMTSEDFVR+SAFIQVLESSYR+TAFQLFDR
24	FBpp0070765|FBgn0028474|CG4119-PA|CG4119-PA FBpp0309405|FBgn0028474|CG4119-PB|CG4119-PB	1	FBpp0070765 type=protein; loc=X:join(5666406..5666468,5666557..5666798,5667210..5668332,5668398..5669226,5669302..5669945,5670051..5670146); ID=FBpp0070765; name=CG4119-PA; parent=FBgn0028474,FBtr0070799; dbxref=FlyBase:FBpp0070765,FlyBase_Annotation_IDs:CG4119-PA,GB_protein:AAF46056.1,REFSEQ:NP_572242,GB_protein:AAF46056,FlyMine:FBpp0070765,modMine:FBpp0070765; MD5=30e60862de8db5011e39681c9cc99c…	16.9	14	0.18	APMPPFMNTAIPPPHIMQNMAKPPR+ESSSAAIEITQK+IEATGVFVNDDDNDENINPK+ILINVNQEPPAAATSSVHQR+KIEATGVFVNDDDNDENINPK+LLIYELDAK+NEAAASAGSSADAAAANIK+NEIDSGLMER+NLISSEIGK+NNNNDQSLSNSLSR+QSSAVSAATAAAAAVSQK+VLSENTLEEEKR
191	FBpp0077720|FBgn0031256|CG4164-PA|CG4164-PA	1	FBpp0077720 type=protein; loc=2L:join(453262..454270,454330..454385); ID=FBpp0077720; name=CG4164-PA; parent=FBgn0031256,FBtr0078060; dbxref=FlyBase:FBpp0077720,FlyBase_Annotation_IDs:CG4164-PA,GB_protein:AAF51493.1,REFSEQ:NP_608525,GB_protein:AAF51493,FlyMine:FBpp0077720,modMine:FBpp0077720; MD5=76f6f7bc06412e4896f330dacff740ad; length=354; release=r6.09; species=Dmel;	20.6	14	0.17	FQDLGAAYEVLSNPDK+FQDLGAAYEVLSNPDKR+FVAEGEPHIDGEPGDLIVR+HLDGHLVPVTR+ILDQSSINR+TLEIEVEQGMVDGQETR
151	FBpp0076460|FBgn0262716|CG7558-PA|Arp3-PA FBpp0306212|FBgn0262716|CG7558-PB|Arp3-PB	1	FBpp0076460 type=protein; loc=3L:complement(join(8115682..8115725,8115408..8115588,8115030..8115344,8114257..8114793,8114113..8114196,8113956..8114051)); ID=FBpp0076460; name=Arp3-PA; parent=FBgn0262716,FBtr0076737; dbxref=FlyBase:FBpp0076460,FlyBase_Annotation_IDs:CG7558-PA,GB_protein:AAF50488.1,REFSEQ:NP_523968,GB_protein:AAF50488,FlyMine:FBpp0076460,modMine:FBpp0076460; MD5=ddf317cc31cb4aa1759…	25.4	14	0.17	AEPEDHYFLLTEPPLNTPENR+APFNVDVGYER+EPQFIIPSAIAIK+EREVGIPPEQSLETAK+EVGIPPEQSLETAK+HNPVFGTMT+ISENLSEGR+NFSGVNTVTK+RPLYNNIVLSGGSTMFK
102	FBpp0074431|FBgn0030959|CG6961-PA|CG6961-PA FBpp0074432|FBgn0030956|CG18259-PA|CG18259-PA	1	FBpp0074431 type=protein; loc=X:complement(join(18787981..18788060,18787398..18787918,18786599..18787340,18786461..18786542)); ID=FBpp0074431; name=CG6961-PA; parent=FBgn0030959,FBtr0074660; dbxref=FlyBase:FBpp0074431,FlyBase_Annotation_IDs:CG6961-PA,GB_protein:AAF48885.2,REFSEQ:NP_573325,GB_protein:AAF48885,FlyMine:FBpp0074431,modMine:FBpp0074431; MD5=6dc38ff6a12c5513175baba7ab19ef89; length=474…	24.5	14	0.15	ELFSDIGPVYDAR+GDDVEMSMAPLNNK+IDNNAFSIYEAAR+LLVSNLHTNVTTADIR+LSMSNHADGTIQAK+SAGPILIDDEEESFEPSHR+YIDLDNMQDLEDEEISR+YSIGGLDLNR
89	FBpp0073679|FBgn0030504|CG2691-PA|CG2691-PA FBpp0309168|FBgn0030504|CG2691-PB|CG2691-PB	1	FBpp0073679 type=protein; loc=X:complement(join(13624164..13624305,13623547..13624106,13622560..13623470,13621619..13622500,13621419..13621553,13620924..13621356,13620593..13620855,13620344..13620534,13619738..13620272,13619563..13619665)); ID=FBpp0073679; name=CG2691-PA; parent=FBgn0030504,FBtr0073848; dbxref=FlyBase:FBpp0073679,FlyBase_Annotation_IDs:CG2691-PA,GB_protein:AAF48296.2,REFSEQ:NP_57…	10.5	13	0.15	ALGPELVLTAIPLADGK+EDPDEIVDLADLK+FSPGELAGFVPGDDDVIHR+IQIGYLLK+LDDDDDGMSGSGTAPTGTAPTGTIK+LDPYAYIPLTR+LFNIYTQKPNGTYEADQR+QLTAGNSDAMSVK+SIGNVLTSGSAQTATPAQSQK
687a	FBpp0293530|FBgn0262579|CG34373-PD|Ect4-PD FBpp0293532|FBgn0262579|CG34373-PF|Ect4-PF FBpp0293533|FBgn0262579|CG34373-PG|Ect4-PG FBpp0293534|FBgn0262579|CG34373-PH|Ect4-PH FBpp0293535|FBgn0262579|CG43119-PI|Ect4-PI FBpp0293536|FBgn0262579|CG43119-PJ|Ect4-PJ FBpp0306073|FBgn0262579|CG43119-PK|Ect4-PK	1	FBpp0293530 type=protein; loc=3L:join(8074475..8074825,8093059..8093337,8098346..8098725,8099146..8099536,8102893..8104818,8104880..8105059,8105127..8105296,8105440..8105657,8106016..8106949,8108639..8108723); ID=FBpp0293530; name=Ect4-PD; parent=FBgn0262579,FBtr0304993; dbxref=REFSEQ:NP_001097541,GB_protein:ABW08490,FlyBase:FBpp0293530,FlyBase:FBpp0111510,FlyBase_Annotation_IDs:CG34373-PD,FlyBas…	10.9	13	0.15	ADIGIGNGILLK+EINAIEALK+FAAQALR+LQAGDIDYQESK+LTSAHPSIDDLR+LVPVLSSNR+NFVLVLTPDALHR+SLTAGSGQQEIEQTINK+SMSEINDLAK+VGTGILEHLFK+VVTDGFSSEQATSNSAEMK+YSNMLTSIVSSLQEDER
637a	FBpp0085234|FBgn0002645|CG1483-PA|Map205-PA FBpp0085235|FBgn0002645|CG1483-PB|Map205-PB	1	FBpp0085234 type=protein; loc=3R:complement(join(32066329..32067996,32057322..32059145)); ID=FBpp0085234; name=Map205-PA; parent=FBgn0002645,FBtr0085875; dbxref=FlyBase:FBpp0085234,FlyBase_Annotation_IDs:CG1483-PA,GB_protein:AAF57214.1,REFSEQ:NP_524615,GB_protein:AAF57214,FlyMine:FBpp0085234,modMine:FBpp0085234; MD5=a4648a4df4dfaebd3bbd115852724e4b; length=1163; release=r6.09; species=Dmel;;FBpp0…	12.3	13	0.15	FTHSASLTYNNGSTSR+INMDGIAVPDER+LHEQDVPAHNAEVPLLDF+LLPDTTDEQLLTSALEEK+LLVPGSSSTTTTSSLR+LPISVSDEIPLSSASK+TITNKPTASGTASDNVTR+TSTTSSLTGNPRK+TSVATVAGGAVVGATK
579a	FBpp0074549|FBgn0027291|CG12233-PA|l(1)G0156-PA FBpp0300338|FBgn0027291|CG12233-PC|l(1)G0156-PC FBpp0307649|FBgn0027291|CG12233-PD|l(1)G0156-PD	1	FBpp0074549 type=protein; loc=X:complement(join(19521673..19521699,19520660..19520827,19519904..19520298,19519696..19519831,19519287..19519625)); ID=FBpp0074549; name=l(1)G0156-PA; parent=FBgn0027291,FBtr0074780; dbxref=FlyBase:FBpp0074549,FlyBase_Annotation_IDs:CG12233-PA,GB_protein:AAN09496.1,REFSEQ:NP_573388,GB_protein:AAN09496,FlyMine:FBpp0074549,modMine:FBpp0074549; MD5=b20de9f2881c026d8971c…	29.4	13	0.15	ENTEGEYSGIEHEIVDGVVQSIK+FGIPQAAIDSVNTNK+FPEIQFEEK+KVTLIPGDGIGPEISAAVQK+MSDGLFLR+SLNLALR+TLYDDVDVVTIR+VAEYAFQYAK+VTLIPGDGIGPEISAAVQK
492	FBpp0088675|FBgn0003189|CG18572-PA|r-PA FBpp0309141|FBgn0003189|CG18572-PD|r-PD FBpp0309142|FBgn0003189|CG18572-PE|r-PE	1	FBpp0088675 type=protein; loc=X:join(16656398..16657156,16657221..16660472,16660538..16660642,16665188..16665327,16666035..16667859,16667937..16668320,16668385..16668594); ID=FBpp0088675; name=r-PA; parent=FBgn0003189,FBtr0089734; dbxref=FlyBase:FBpp0088675,FlyBase_Annotation_IDs:CG18572-PA,GB_protein:AAF48639.3,REFSEQ:NP_523377,GB_protein:AAF48639,FlyMine:FBpp0088675,modMine:FBpp0088675; MD5=477…	6.3	13	0.15	DLTIPQLIEQR+ILGTPIQSIIETEDR+KGESLEDSIK+LALGLPLPDIK+LDSASNTTLR+LLTSEGPGGGVHGISTK+SSFVDPNVR+TTPDDINGELR+VNEIGEQVAPSEAVYSVAQALDAASR+VPQFSFSR+VVSSYADVVVLR
484	FBpp0088439|FBgn0039757|CG1883-PA|RpS7-PA FBpp0088440|FBgn0039757|CG1883-PC|RpS7-PC FBpp0088970|FBgn0039757|CG1883-PD|RpS7-PD FBpp0308324|FBgn0039757|CG1883-PE|RpS7-PE	1	FBpp0088439 type=protein; loc=3R:complement(join(30208490..30208657,30208093..30208425,30206638..30206721)); ID=FBpp0088439; name=RpS7-PA; parent=FBgn0039757,FBtr0089422; dbxref=FlyBase:FBpp0088439,FlyBase_Annotation_IDs:CG1883-PA,GB_protein:AAF57023.1,REFSEQ:NP_651782,GB_protein:AAF57023,FlyMine:FBpp0088439,modMine:FBpp0088439; MD5=447ca4c3ce12c2358f0f94bf5fea1d6b; length=194; release=r6.09; spe…	50.5	13	0.16	AVIIYVPIPQQK+DVTFEFPDNYLNV+EIEFGSK+HVVVIAER+IIKPGGSDPDDFEK+IQIILVR+LDGSQLVK+SIAQALVELEANSDLKPYLR+VDTFTSVYK
413	FBpp0085736|FBgn0261439|CG17246-PB|SdhA-PB FBpp0085737|FBgn0261439|CG17246-PA|SdhA-PA FBpp0085738|FBgn0261439|CG17246-PC|SdhA-PC	1	FBpp0085736 type=protein; loc=2R:complement(join(19395687..19395743,19392846..19394443,19392639..19392789,19392399..19392578)); ID=FBpp0085736; name=SdhA-PB; parent=FBgn0261439,FBtr0086552; dbxref=FlyBase:FBpp0085736,FlyBase_Annotation_IDs:CG17246-PB,GB_protein:AAM70849.1,REFSEQ:NP_725881,GB_protein:AAM70849; MD5=b44908b45d9ed755369d3069e3c751b9; length=661; release=r6.09; species=Dmel;;FBpp00857…	23.8	13	0.14	DGPILQDGVNK+DVIVPGLYAAGEAASSSVHGANR+ENAGEASVANLDK+EPIPVLPTVHYNMGGVPTNYR+HANGQITTADLR+LGANSLLDLVVFGR+NTVIATGGYGR+NVIDTTLDNEVSTVPPAIR+TIAELNKPGAPAPTLK+VREDEYDFSKPLDGQQK
371	FBpp0084754|FBgn0028692|CG11888-PA|Rpn2-PA FBpp0303405|FBgn0028692|CG11888-PB|Rpn2-PB FBpp0306599|FBgn0028692|CG11888-PC|Rpn2-PC	1	FBpp0084754 type=protein; loc=3R:join(29153731..29154673,29154736..29156043,29156302..29157113); ID=FBpp0084754; name=Rpn2-PA; parent=FBgn0028692,FBtr0085385; dbxref=FlyBase:FBpp0084754,FlyBase_Annotation_IDs:CG11888-PA,GB_protein:AAF56868.1,REFSEQ:NP_651677,GB_protein:AAF56868,FlyMine:FBpp0084754,modMine:FBpp0084754; MD5=6b7894fc98cb2788a266883fac70e746; length=1020; release=r6.09; species=Dmel;…	17.9	13	0.16	DSLALMQSYLPK+EAIALLEPMVK+EPEPTSEILQNPAR+LEEADPLVTSLSSDKDPVLR+NAQAIEDMVSYAQETQHEK+NTAPIPTALPSTFKPQGTTSEDGAK+QALGIALETR+SAAKPSLYAYPAPLEEK+SDEDITEETPADDKVER+SGMYTIAMAYNGTGSNK+TIDSLNEVEK+VATAVLSIAAR
34	FBpp0071226|FBgn0030086|CG7033-PA|CG7033-PA	1	FBpp0071226 type=protein; loc=X:join(9089596..9089598,9090488..9091177,9091410..9092037,9092110..9092396); ID=FBpp0071226; name=CG7033-PA; parent=FBgn0030086,FBtr0071289; dbxref=FlyBase:FBpp0071226,FlyBase_Annotation_IDs:CG7033-PA,GB_protein:AAF46442.2,REFSEQ:NP_572524,GB_protein:AAF46442,FlyMine:FBpp0071226,modMine:FBpp0071226; MD5=5cd8081ca04f749c775babd3a6f1efb7; length=535; release=r6.09; spe…	31	13	0.16	ALLSLPTAIADNAGYDSAQLVSELR+DFFANLAVDAVMR+GATQQILDEADR+NAGHVEVTNDGATILR+NDLLNIAR+QATQVALEALTAAAQDNSSSDEK+QLIYNYPEQLFADAR+SGGTLGDSFLDEGFLLDK+VMSIEHADFDGIER+VQDEEVGDGTTSVTVLASELLR
32	FBpp0071082|FBgn0027280|CG2206-PB|l(1)G0193-PB	1	FBpp0071082 type=protein; loc=X:complement(join(7943919..7944293,7943684..7943848,7942509..7943227,7942058..7942444,7941704..7941998)); ID=FBpp0071082; name=l(1)G0193-PB; parent=FBgn0027280,FBtr0071130; dbxref=FlyBase:FBpp0071082,FlyBase_Annotation_IDs:CG2206-PB,GB_protein:AAS65275.1,REFSEQ:NP_996366,GB_protein:AAS65275,FlyMine:FBpp0071082,modMine:FBpp0071082; MD5=24dec90f362012fb3406e8e07b65ba2c…	17.8	13	0.1	DLIYISK+GVTYDEVTR+HNQYIDFTNTGLDK+IFHLQIQEGELLPR+IITYDFMPHVQVPK+LSNADVSTR+NGYGGFLGPK+TEYIALER+TIDLDDVDTDDNSFVVTGVR+VMVSQTLYYR
16	FBpp0070425|FBgn0004643|CG9900-PB|Zw10-PB	1	FBpp0070425 type=protein; loc=X:join(2604303..2605652,2605714..2606529); ID=FBpp0070425; name=Zw10-PB; parent=FBgn0004643,FBtr0070441; dbxref=FlyBase_Annotation_IDs:CG9900-PB,FlyBase:FBpp0070425,GB_protein:AAF45794.1,REFSEQ:NP_524901,GB_protein:AAF45794,FlyMine:FBpp0070425,modMine:FBpp0070425; MD5=207a721dde8a6bdc942e08390cf3a75b; length=721; release=r6.09; species=Dmel;	14.7	13	0.16	AFIYGDDSVDGDAQVATPEVR+DLQDMVLVAPNNHSAEVANDPFLFPR+DQHVFGIIGDHVK+DYLVLLDLVGR+EIHDMLENLGSEGLDALDEANVK+EPSSAQLRPNYK
143	FBpp0076207|FBgn0005533|CG3922-PB|RpS17-PB	1	FBpp0076207 type=protein; loc=3L:complement(join(9429695..9429697,9429174..9429325,9428874..9429114)); ID=FBpp0076207; name=RpS17-PB; parent=FBgn0005533,FBtr0076479; dbxref=FlyBase:FBpp0076207,FlyBase_Annotation_IDs:CG3922-PB,GB_protein:AAF50272.1,REFSEQ:NP_524002,GB_protein:AAF50272,FlyMine:FBpp0076207,modMine:FBpp0076207; MD5=03edf5c0f514b34ba6142f641ccf4f7a; length=131; release=r6.09; species=…	42	13	0.15	DNYVPAVSALEQDIIEVDADTK+GLQLTQPNTNNFGR+IAGYVTHLMGR+LLDFHNIR
110	FBpp0074662|FBgn0028695|CG7762-PA|Rpn1-PA	1	FBpp0074662 type=protein; loc=3L:join(19915191..19917113,19917183..19918019); ID=FBpp0074662; name=Rpn1-PA; parent=FBgn0028695,FBtr0074893; dbxref=FlyBase:FBpp0074662,FlyBase_Annotation_IDs:CG7762-PA,GB_protein:AAF49095.2,REFSEQ:NP_649158,GB_protein:AAF49095,FlyMine:FBpp0074662,modMine:FBpp0074662; MD5=dca0928cc63d49df0550af2d0134e7d9; length=919; release=r6.09; species=Dmel;	14.4	13	0.14	AVPLALGLISASNPK+LALMLNDMDK+LNIIDTLSK+LYQPTLESMAK+MLITFDEELNQLQVPVR+QLCADIISVLSMTMGSGK+TITGFQTHTTPVLLAIGER+VGIAIDVVGQAGKPK+VQLIELVK+YLYSTDDNIK
101	FBpp0074348|FBgn0008635|CG6223-PA|betaCOP-PA	1	FBpp0074348 type=protein; loc=X:complement(join(18383463..18385093,18382603..18383258,18382382..18382543,18382040..18382313,18381864..18381969,18381708..18381773)); ID=FBpp0074348; name=betaCOP-PA; parent=FBgn0008635,FBtr0074576; dbxref=FlyBase:FBpp0074348,FlyBase_Annotation_IDs:CG6223-PA,GB_protein:AAF48830.2,REFSEQ:NP_523400,GB_protein:AAF48830,FlyMine:FBpp0074348,modMine:FBpp0074348; MD5=33a7d…	15.7	13	0.16	DLQHPNEFLR+DNQLGENVFESSLNQALAGSK+LKEPELLEPLMPAIR+SIFGENALANLSIEKPVDDPDSK+SQGMALSLGDK+VMQDLVMDVLR+VQPDDPVLFAQLSNGR+VTSDGTYATQSAYSLAPVAK+VTVNTSFTDLHEYLK+YAELETEAR
669a	FBpp0088955|FBgn0002174|CG5504-PB|l(2)tid-PB	1	FBpp0088955 type=protein; loc=2R:join(23707154..23708487,23708630..23708858); ID=FBpp0088955; name=l(2)tid-PB; parent=FBgn0002174,FBtr0089504; dbxref=FlyBase:FBpp0088955,FlyBase_Annotation_IDs:CG5504-PB,GB_protein:AAS64764.1,REFSEQ:NP_995932,GB_protein:AAS64764,FlyMine:FBpp0088955,modMine:FBpp0088955; MD5=866804247a35c34a361f9196cb09b5f0; length=520; release=r6.09; species=Dmel;	23.8	12	0.15	DYYATLGVAK+EGGGSGSGQGDGGGGGFISK+ELFVTFR+EYDTYGQTAENIGR+FGFGQAQEMVMDLTFAQAAR+FQEVSEAYEVLSDEQK+IFGEGNFR+KFQEVSEAYEVLSDEQK+QATAGASEEPGAGAAAK+TNSFDDFADSK
65	FBpp0072169|FBgn0034989|CG3356-PA|CG3356-PA	1	FBpp0072169 type=protein; loc=2R:join(24198101..24198436,24198496..24199216,24199277..24199688,24199745..24199866,24199925..24200689,24200748..24200892,24200951..24201650,24201710..24201877); ID=FBpp0072169; name=CG3356-PA; parent=FBgn0034989,FBtr0072262; dbxref=FlyBase:FBpp0072169,FlyBase_Annotation_IDs:CG3356-PA,GB_protein:AAF47181.1,REFSEQ:NP_611896,GB_protein:AAF47181,FlyMine:FBpp0072169,modM…	12.7	12	0.15	DISMGLVELAFPETR+DLDPPFFIQNTGDMER+EFLSELIK+GFFMVTTDNK+IEYLQLIADYK+LAAESTQLGFSAPLTLISK+LLYTLAFTPK+LNFFYSIR+LYPNPNVADLFEDYEK+VSILQSLVAASK+YSDVDIHQLASLDPELYR
608a	FBpp0079758|FBgn0053129|CG33129-PE|CG33129-PE FBpp0309448|FBgn0053129|CG33129-PF|CG33129-PF	1	FBpp0079758 type=protein; loc=2L:complement(join(10970002..10970122,10969633..10969928,10968962..10969576,10968692..10968896,10968438..10968583,10965993..10966409,10965792..10965910,10965605..10965719)); ID=FBpp0079758; name=CG33129-PE; parent=FBgn0053129,FBtr0080169; dbxref=FlyBase:FBpp0079758,FlyBase_Annotation_IDs:CG33129-PE,GB_protein:AAF53037.2,REFSEQ:NP_788023,GB_protein:AAF53037,FlyMine:FB…	15.5	12	0.14	DDFAAQLEQVK+EVLLSVQEK+FIDQYVPNSSGK+IEAFAAGVSDLAASSYEK+LEELLPTQR+NAALEYYNQFHK+NAGVLPHVQK+QQLPSLLLLK+SAQYPSNLASASLK
607a	FBpp0079754|FBgn0000146|CG6137-PA|aub-PA	1	FBpp0079754 type=protein; loc=2L:complement(join(11001270..11001365,11000786..11000918,11000165..11000658,10999914..11000106,10999727..10999854,10999518..10999672,10999061..10999450,10998897..10999007,10997932..10998832)); ID=FBpp0079754; name=aub-PA; parent=FBgn0000146,FBtr0080165; dbxref=FlyBase:FBpp0079754,FlyBase_Annotation_IDs:CG6137-PA,GB_protein:AAF53046.1,REFSEQ:NP_476734,GB_protein:AAF53…	18.2	12	0.12	APSAGLQNQLYFL+AVQDSPYVLELVTK+DGVGDGQLYQVVNSEVNTLK+INLENFR+LAFLVAESINR+NPVPGTVVDDVITLPER+SDPSHSEGNQASGGNGGGGDAQVGPSIEK+TETLYNILSDAIR+TNDGEISYVDYYK+YDFFLVSQAVR+YFSTVNEHIK
599a	FBpp0077813|FBgn0025683|CG3164-PB|CG3164-PB FBpp0099791|FBgn0025683|CG3164-PD|CG3164-PD	1	FBpp0077813 type=protein; loc=2L:complement(join(128800..128983,126110..126227,125077..125266,124087..124920,123856..124024,123694..123794,123129..123629)); ID=FBpp0077813; name=CG3164-PB; parent=FBgn0025683,FBtr0078154; dbxref=FlyBase_Annotation_IDs:CG3164-PB,FlyBase:FBpp0077813,GB_protein:AAF51548.2,REFSEQ:NP_608494,GB_protein:AAF51548; MD5=d5405d0e8d6c2d01363456a5b7c64d8e; length=698; release=…	19.8	12	0.14	AILDKNDASSVSGR+AQIVPAQPK+EGNVSSALVTTNER+GDAMIDVEK+LGTAGAGQLK+NDNANLLNDNR+SGELTAIMGPSGAGK+SSADYAGLK+STLLNILSGYK+YEDNLTLNNGLLNGMVNDIVKEGNVSSALVTTNER+YGFEGTALATYGYGR
573a	FBpp0074070|FBgn0011742|CG9901-PA|Arp2-PA FBpp0111781|FBgn0011742|CG9901-PB|Arp2-PB	1	FBpp0074070 type=protein; loc=X:complement(join(16553344..16553391,16552340..16552450,16550250..16550465,16549977..16550186,16549478..16549906,16549242..16549412)); ID=FBpp0074070; name=Arp2-PA; parent=FBgn0011742,FBtr0074295; dbxref=FlyBase:FBpp0074070,FlyBase_Annotation_IDs:CG9901-PA,GB_protein:AAF48621.1,REFSEQ:NP_523372,GB_protein:AAF48621,FlyMine:FBpp0074070,modMine:FBpp0074070; MD5=0ad6307a…	25.6	12	0.15	DLMVGDEASQLR+DMVFIGGAVLAEVTK+GYAFNHSADFETVR+HIVLSGGSTMYPGLPSR+ILLTEPPMNPTK+QEYQEQGLK+RLDIAGR+SLLEVSYPMENGVVR
546	sp|K2C1_HUMAN|	1	sp K2C1_HUMAN	17.6	12	0.13	FLEQQNQVLQTK+KYEDEINKR+LNDLEDALQQAK+QISNLQQSISDAEQR+SKAEAESLYQSK+SLDLDSIIAEVK+SLNNQFASFIDK+SLVNLGGSK+TLLEGEESR+TNAENEFVTIK
489	FBpp0088566|FBgn0260634|CG10192-PA|eIF4G2-PA FBpp0310717|FBgn0260634|CG10192-PC|eIF4G2-PC	1	FBpp0088566 type=protein; loc=3R:complement(join(23815241..23817011,23814969..23815106,23814013..23814915,23812700..23813814,23810294..23812585)); ID=FBpp0088566; name=eIF4G2-PA; parent=FBgn0260634,FBtr0089623; dbxref=GB_protein:AAF56194.2,FlyBase:FBpp0088566,FlyBase_Annotation_IDs:CG10192-PA,REFSEQ:NP_651188,GB_protein:AAF56194,FlyMine:FBpp0088566,modMine:FBpp0088566; MD5=6388249d541e8b25e6e492c…	9.2	12	0.13	EIFEEAYSR+FIGELFK+FLPYQQPSAVAGTANAPAGGNK+FMMQDVLDLR+FSNSSATDDSIAK+IQHEFESNVNDANAK+KPPMVPCQK+LTPDNFEVLLK+LVEEALNTR+NVGNRPVSSTQVNASNAPPPTSLLK+QETAAVDDKETAQPTTDTLSATSNNTK+TLFHLLTDYLHK+VESDPESDIKDDSMSNITGEK
456	FBpp0087140|FBgn0013756|CG8274-PA|Mtor-PA FBpp0304737|FBgn0013756|CG8274-PB|Mtor-PB	1	FBpp0087140 type=protein; loc=2R:join(11852756..11852906,11853348..11859483,11859540..11859871,11859930..11860063,11860315..11860602); ID=FBpp0087140; name=Mtor-PA; parent=FBgn0013756,FBtr0088033; dbxref=FlyBase:FBpp0087140,FlyBase_Annotation_IDs:CG8274-PA,GB_protein:AAF58615.1,REFSEQ:NP_477067,GB_protein:AAF58615,FlyMine:FBpp0087140,modMine:FBpp0087140; MD5=a4af95bc081f04da5ea7b1a9a6a18755; leng…	7.5	12	0.14	ANDELNQLK+DIEGDSSTGTEEGVAEK+EILLISGDLNK+FAELEDLLTQK+IQAMEQELASANDLLK+ISDLEAEAMLSNVTEQSK+KIETLNAITDSNR+LAVLASQSQNPNSSLNESAMDGDQSLNASGLTAAEEGR+LDQATVEIESLTK+SENTSLVESLNAAEVK+TDLVNQETTFAGTK
425	FBpp0085947|FBgn0266420|CG5581-PA|Ote-PA	1	FBpp0085947 type=protein; loc=2R:complement(18275805..18277079); ID=FBpp0085947; name=Ote-PA; parent=FBgn0266420,FBtr0086768; dbxref=FlyBase:FBpp0085947,FlyBase_Annotation_IDs:CG5581-PA,GB_protein:AAF57722.3,REFSEQ:NP_476664,GB_protein:AAF57722,FlyMine:FBpp0085947,modMine:FBpp0085947; MD5=3547adbeee0a701f23aeb5504bafcdde; length=424; release=r6.09; species=Dmel;	34.2	12	0.15	ETLAPAPGAPSAPAAASTPVDK+ETLAPAPGAPSAPAAASTPVDKLDGNK+KPETIVEQPASSK+MLAQGLPNIPVTDSSR+SLRPNDNSVSEAFNR+SYDYASNPAPGR+TAAQGYVTAEAPPVASYSSSYK+TLASGNAGSGSLGYEPR+TYANELSDDTDSKEDQYESTFAR
412	FBpp0085719|FBgn0034447|CG7744-PA|CG7744-PA	1	FBpp0085719 type=protein; loc=2R:join(19452689..19452789,19452846..19453214,19453547..19454201,19454253..19455170); ID=FBpp0085719; name=CG7744-PA; parent=FBgn0034447,FBtr0086535; dbxref=FlyBase:FBpp0085719,FlyBase_Annotation_IDs:CG7744-PA,GB_protein:AAF57554.1,REFSEQ:NP_611422,GB_protein:AAF57554,FlyMine:FBpp0085719,modMine:FBpp0085719; MD5=c20f69754cfe451c882c53969b097c04; length=680; release=r…	18.5	12	0.14	FLNYIIK+HGQSNLAQGNTFTR+MEQQAWSSNYGDASTVVAPR+MLTLLIR+NFAVFPPMPSPTPTITPSEYQYSR+STQNLLMPSR+TALPQQQPTMQPGDLLR+TIQAPASLLSLDSLHLSK+TNLLSQVNR
388	FBpp0085138|FBgn0061476|CG18729-PA|Zwilch-PA	1	FBpp0085138 type=protein; loc=3R:complement(join(31212183..31213289,31211630..31212125,31211314..31211568,31211185..31211252)); ID=FBpp0085138; name=Zwilch-PA; parent=FBgn0061476,FBtr0085777; dbxref=FlyBase:FBpp0085138,FlyBase_Annotation_IDs:CG18729-PA,GB_protein:AAF57128.1,REFSEQ:NP_733421,GB_protein:AAF57128,FlyMine:FBpp0085138,modMine:FBpp0085138; MD5=59712b2266fdba68d29a42ca8bfc994f; length=6…	15	12	0.14	DDSSGASMDDGSPQNLPQLR+DYEFIYTESK+ESINQTMTDVSGLIGR+LVESIDDQLSDVMDIR+TPDETLIENSYQVNPHMR+YSISNAEFDIEDVVQR
366	FBpp0084623|FBgn0039562|CG5520-PA|Gp93-PA	1	FBpp0084623 type=protein; loc=3R:join(27948862..27948901,27948984..27949073,27949171..27949253,27949342..27950594,27950928..27951825); ID=FBpp0084623; name=Gp93-PA; parent=FBgn0039562,FBtr0085254; dbxref=FlyBase:FBpp0084623,FlyBase_Annotation_IDs:CG5520-PA,GB_protein:AAF56765.1,REFSEQ:NP_651601,GB_protein:AAF56765,FlyMine:FBpp0084623,modMine:FBpp0084623; MD5=abbe18951e5d4fc65b176fc302188ce1; leng…	18.7	12	0.12	EEAQDFLEEDTVR+EEEAIQLDGLNVAQLK+EGFQLNESEK+ELETNPELHIR+ELISNASDAIDK+FTFQTEVNR+GVVDSDDLPLNVSR+LIINSLYR+SEDDVEDEDAKVEEAEDEKPK+TTWDWTLINDSKPIWTR+TVEEEVPVEEEAKPEK
362	FBpp0084559|FBgn0040080|CG5692-PA|pins-PA	1	FBpp0084559 type=protein; loc=3R:join(27583088..27584374,27584633..27585322); ID=FBpp0084559; name=pins-PA; parent=FBgn0040080,FBtr0085189; dbxref=FlyBase:FBpp0084559,FlyBase_Annotation_IDs:CG5692-PA,GB_protein:AAF56721.1,REFSEQ:NP_524999,GB_protein:AAF56721,FlyMine:FBpp0084559,modMine:FBpp0084559; MD5=12d22847df5b4f0846d29f933ff2640b; length=658; release=r6.09; species=Dmel;	20.4	12	0.14	ALYNLGNVYHAK+AVEFYQENLK+DDDFFEMLSR+KLLGMPDSEPSPTEEEAR+KPLVQQNSLFVDPTNLPGLK+LLGMPDSEPSPTEEEAR+SATTTQQPDDDFLDMLMR+SELPRPNVTMDAEAEAPPR+SPSSANPSAIGHGPLAR+YAEQHLQLAK
319	FBpp0082219|FBgn0038145|CG8863-PA|Droj2-PA FBpp0082220|FBgn0038145|CG8863-PB|Droj2-PB FBpp0082221|FBgn0038145|CG8863-PC|Droj2-PC FBpp0082222|FBgn0038145|CG8863-PD|Droj2-PD FBpp0082223|FBgn0038145|CG8863-PE|Droj2-PE	1	FBpp0082219 type=protein; loc=3R:join(13383479..13384579,13384670..13384780); ID=FBpp0082219; name=Droj2-PA; parent=FBgn0038145,FBtr0082751; dbxref=FlyBase:FBpp0082219,FlyBase_Annotation_IDs:CG8863-PA,GB_protein:AAF54939.1,REFSEQ:NP_650283,GB_protein:AAF54939; MD5=efbff2329a246c0e487de7a3cf5fb77c; length=403; release=r6.09; species=Dmel;;FBpp0082220 type=protein; loc=3R:join(13383479..13384579,13…	24.8	12	0.14	AISQAYEVLSDADKR+DLIVSTQPGEVIR+EHSTFAHAGQDLMMK+ETGYYDILGVKPNATPDELK+ETGYYDILGVKPNATPDELKK+FFGAGFGGSGGGR+MAYDEDDGGYQDGPR+NPMDFFEK
311	FBpp0081894|FBgn0037924|CG14712-PA|CG14712-PA	1	FBpp0081894 type=protein; loc=3R:join(11628941..11629014,11629081..11629248,11629318..11629720,11629784..11632939); ID=FBpp0081894; name=CG14712-PA; parent=FBgn0037924,FBtr0082418; dbxref=FlyBase:FBpp0081894,FlyBase_Annotation_IDs:CG14712-PA,GB_protein:AAG22146.2,REFSEQ:NP_650096,GB_protein:AAG22146,FlyMine:FBpp0081894,modMine:FBpp0081894; MD5=4c6cd830baee08815c7bd4474131f9f7; length=1266; releas…	9.4	12	0.12	AISAPAIQK+AMSMPVVTVAAVPASR+APTLSITQIAPPER+ELTVSVPLR+FNMSSMSPMADSTR+LAIMLSGLK+NLFGLNATTTTPFAFGGAAAGAADK+SFYSGNTLSSLLR+SNSLVGLVPK
290	FBpp0080890|FBgn0032859|CG10954-PA|Arpc2-PA FBpp0312086|FBgn0032859|CG10954-PB|Arpc2-PB	1	FBpp0080890 type=protein; loc=2L:join(20417594..20417667,20420319..20420412,20420490..20420589,20420648..20420834,20420897..20421117,20422145..20422236,20422302..20422411,20422469..20422496); ID=FBpp0080890; name=Arpc2-PA; parent=FBgn0032859,FBtr0081358; dbxref=FlyBase:FBpp0080890,FlyBase_Annotation_IDs:CG10954-PA,GB_protein:AAF53892.2,REFSEQ:NP_610033,GB_protein:AAF53892,FlyMine:FBpp0080890,modM…	28.9	12	0.13	DNTINLIHMFR+IADFDGVLYHISNVNGDK+IIEETLLVK+NDETLYVEAKPDR+VFMQELR+VGDNIGYVTFVLFPR+YFDYQEQGEEGQK+YFDYQEQGEEGQKR
29	FBpp0070880|FBgn0029874|CG3342-PA|CG3342-PA	1	FBpp0070880 type=protein; loc=X:complement(join(6527751..6527803,6526368..6527676)); ID=FBpp0070880; name=CG3342-PA; parent=FBgn0029874,FBtr0070918; dbxref=FlyBase:FBpp0070880,FlyBase_Annotation_IDs:CG3342-PA,GB_protein:AAF46167.1,REFSEQ:NP_572324,GB_protein:AAF46167,FlyMine:FBpp0070880,modMine:FBpp0070880; MD5=3dab6cdea8f0fcee5edda9cce454bcea; length=453; release=r6.09; species=Dmel;	23.4	12	0.12	EQALEDLR+ESYLQFYDDEQR+KLSASSLAVANASTSSDTPLAVTTLDK+LSASSLAVANASTSSDTPLAVTTLDK+MDAILQAMNR+QIFEDDDRPLANESSSLR+SQVLTTLQLTPR+TTPNPPQPQPR+VTLPTLEK
264	FBpp0079893|FBgn0032397|CG6756-PA|Tom70-PA FBpp0079894|FBgn0032397|CG6756-PB|Tom70-PB FBpp0079895|FBgn0032397|CG6756-PC|Tom70-PC	1	FBpp0079893 type=protein; loc=2L:complement(join(12037155..12038130,12036271..12037064)); ID=FBpp0079893; name=Tom70-PA; parent=FBgn0032397,FBtr0080309; dbxref=FlyBase:FBpp0079893,FlyBase_Annotation_IDs:CG6756-PA,GB_protein:AAF53148.2,REFSEQ:NP_609536,GB_protein:AAF53148,FlyMine:FBpp0079893,modMine:FBpp0079893; MD5=e8b1482c65ac2a5ee7a6c2be549f0d73; length=589; release=r6.09; species=Dmel;;FBpp007…	19.5	12	0.14	AALYIQLDQR+AVSIAPNHAIAFVQK+LESVMHTFQNAIER+LSLLAGDQR+NAAVAQINVTK+QAISLDGTAPDQELER+SFIADPLQTMK+SQAELVHVYSLR+TDMAIFYQNR+VEALLMR
174	FBpp0077314|FBgn0031478|CG8814-PA|CG8814-PA	1	FBpp0077314 type=protein; loc=2L:2875388..2876362; ID=FBpp0077314; name=CG8814-PA; parent=FBgn0031478,FBtr0077629; dbxref=FlyBase:FBpp0077314,FlyBase_Annotation_IDs:CG8814-PA,GB_protein:AAF51185.1,REFSEQ:NP_608729,GB_protein:AAF51185,FlyMine:FBpp0077314,modMine:FBpp0077314; MD5=ee8b5ab2451bcdcd4dd91069f2ab8b7f; length=324; release=r6.09; species=Dmel;	20.1	12	0.15	ELAESHPNSPFHSR+FQAAVNVIK+MNSDVGAVQQR+NGPYQPSTSMMLK+QIQAAITR+SLEQSLNELR
135	FBpp0075618|FBgn0011284|CG11276-PA|RpS4-PA FBpp0075619|FBgn0011284|CG11276-PB|RpS4-PB FBpp0312080|FBgn0011284|CG11276-PC|RpS4-PC	1	FBpp0075618 type=protein; loc=3L:join(13042012..13042014,13042110..13042368,13042442..13042539,13043166..13043337,13043574..13043827); ID=FBpp0075618; name=RpS4-PA; parent=FBgn0011284,FBtr0075884; dbxref=FlyBase:FBpp0075618,FlyBase_Annotation_IDs:CG11276-PA,GB_protein:AAF49847.1,REFSEQ:NP_729871,GB_protein:AAF49847,FlyMine:FBpp0075618; MD5=9432bd09df680f6871c732d2390f7b76; length=261; release=r6.…	37.2	12	0.14	DSQGHVFATR+ESLPLLIFLR+GNKPYISLPK+GVPFLVTHDGR+LTNVFIIGK+TDPTYPAGYMDVITLEK+YALNGAEVTK+YPDPLIHANDSVQVDIASGK
698a	FBpp0312553|FBgn0267828|CG46149-PE|Fatp-PE FBpp0312554|FBgn0267828|CG46149-PA|Fatp-PA FBpp0312555|FBgn0267828|CG46149-PB|Fatp-PB FBpp0312556|FBgn0267828|CG46149-PF|Fatp-PF	1	FBpp0312553 type=protein; loc=2L:complement(join(10516486..10516592,10512935..10513564,10512668..10512869,10511667..10512608)); ID=FBpp0312553; name=Fatp-PE; parent=FBgn0267828,FBtr0347403; dbxref=FlyBase:FBpp0312553,FlyBase_Annotation_IDs:CG46149-PE,REFSEQ:NP_001260354,GB_protein:AGB92889; MD5=0ebc3ce62b8e00b48cd668b386a42a05; length=626; release=r6.09; species=Dmel;;FBpp0312554 type=protein; lo…	25.2	11	0.14	AGMAAIYDPER+DTVVYGVTIPHTEGR+GENVSTSEVEAQVSNVAGYK+HGDMAFISGDLLVADEK+IGVITPLINTNLR+NLNALLTTASYEKPNK+VAVVSETQR+VGEFYGATEGNANIMNHDNTVGAIGFVSR+YELLTPQVYDQVQR+YNATIGQYIGEMAR
670a	FBpp0089056|FBgn0032456|CG6214-PA|MRP-PA FBpp0089057|FBgn0032456|CG6214-PB|MRP-PB FBpp0089058|FBgn0032456|CG6214-PC|MRP-PC FBpp0089059|FBgn0032456|CG6214-PD|MRP-PD FBpp0089060|FBgn0032456|CG6214-PE|MRP-PE FBpp0089061|FBgn0032456|CG6214-PF|MRP-PF FBpp0089062|FBgn0032456|CG6214-PG|MRP-PG FBpp0089063|FBgn0032456|CG6214-PH|MRP-PH FBpp0089064|FBgn0032456|CG6214-PI|MRP-PI FBpp0089065|FBgn0032456|CG6214…	1	FBpp0089056 type=protein; loc=2L:join(12722431..12722484,12722559..12724070,12724206..12724343,12724472..12724618,12725712..12725796,12725859..12726678,12726746..12727116,12730843..12731066,12737959..12738176,12738241..12738747,12738807..12739188,12743980..12744171); ID=FBpp0089056; name=MRP-PA; parent=FBgn0032456,FBtr0090013; dbxref=FlyBase:FBpp0089056,FlyBase_Annotation_IDs:CG6214-PA,GB_protein…	9	11	0.13	ADIDILSAGDLTEIGEK+DNILFGQTYDR+GQIIEFASPTELLDNPK+HIFEEVIGPK+INLDPFEIK+KGSLVALVGTVGSGK+LAGVVNTVGK+LMNEVLSGIK+LTIIPQDPVLFSGSLR+MGEISESGTFDQLVK+VEFQNFQVR
647a	FBpp0086699|FBgn0261276|CG8479-PB|Opa1-PB FBpp0086700|FBgn0261276|CG8479-PA|Opa1-PA FBpp0308806|FBgn0261276|CG8479-PC|Opa1-PC FBpp0308807|FBgn0261276|CG8479-PD|Opa1-PD	1	FBpp0086699 type=protein; loc=2R:complement(join(14235286..14235314,14234890..14235187,14234693..14234828,14234268..14234342,14233617..14234206,14233188..14233561,14232965..14233129,14232716..14232903,14231492..14231964,14231308..14231426,14231160..14231244,14230895..14231099,14230774..14230838)); ID=FBpp0086699; name=Opa1-PB; parent=FBgn0261276,FBtr0087573; dbxref=FlyBase:FBpp0086699,FlyBase_Ann…	12.2	11	0.13	ALGYYAVVTGR+AVLDEFSDDEEKK+ETIEQQADAFK+GEILDEVVTLSQISAK+LVQTEETLAQMFGPGQMR+SAVVDEAIR+TSVLESIAK+VDLAEELADPDR+VTLAEGPYHVAQFR
610a	FBpp0080040|FBgn0051729|CG31729-PB|CG31729-PB	1	FBpp0080040 type=protein; loc=2L:join(13290687..13291291,13297619..13298456,13298559..13299333,13299395..13300739,13300801..13300874,13300932..13301065); ID=FBpp0080040; name=CG31729-PB; parent=FBgn0051729,FBtr0080461; dbxref=FlyBase:FBpp0080040,FlyBase_Annotation_IDs:CG31729-PB,GB_protein:AAF53278.2,REFSEQ:NP_609634,GB_protein:AAF53278,FlyMine:FBpp0080040,modMine:FBpp0080040; MD5=65a42fe86caafba…	11	11	0.13	ISYVLTDK+LAQLTHTSSGVAGAGSIGGGGGGSGSATGIK+LSSTNISGYEMVPSSK+QASLAGDFSIPQFSHIAK+SVINIEAPGSTDTEHQYQAASPDEIALVK+SVSTASTVTGGNNSPTK+TGQITFYLK+VAAVTESLER
563a	FBpp0073371|FBgn0014133|CG1822-PB|bif-PB FBpp0306539|FBgn0014133|CG1822-PD|bif-PD	1	FBpp0073371 type=protein; loc=X:join(11680853..11681114,11681718..11684254,11687462..11687635,11689201..11689543,11693547..11693938); ID=FBpp0073371; name=bif-PB; parent=FBgn0014133,FBtr0073526; dbxref=FlyBase:FBpp0073371,FlyBase_Annotation_IDs:CG1822-PB,GB_protein:AAN09639.1,REFSEQ:NP_727547,GB_protein:AAN09639,FlyMine:FBpp0073371,modMine:FBpp0073371; MD5=c914c0aee4dd9a54ac6d9f0c4c1af3ad; length…	19.3	11	0.13	EGDLAATEAGPGTADGAGASK+FIIQQQQQQQQQQQQQQQLSPTK+GSAVDEDDYHLTATPGAEVVYSEGTQK+ISTAGAAAAAAPSPPAPK+NQSQTAGGGSGPSSSLHSTENTSMVFNFSK+QPSSAAATPPPTGMGFASSTPLR+SGAAGGGGTMLGNLPLGSTALGFYTPMK+STATDAGGSVSGSGTVAGAGSGTSPTTSLDSVINTK+VTVKPTMVAMQEMK+YLSLALR
485	FBpp0088469|FBgn0021760|CG32435-PB|chb-PB FBpp0088470|FBgn0021760|CG32435-PA|chb-PA FBpp0088471|FBgn0021760|CG32435-PC|chb-PC	1	FBpp0088469 type=protein; loc=3L:21178133..21182608; ID=FBpp0088469; name=chb-PB; parent=FBgn0021760,FBtr0089460; dbxref=FlyBase:FBpp0088469,FlyBase_Annotation_IDs:CG32435-PB,GB_protein:AAN12152.1,REFSEQ:NP_730596,GB_protein:AAN12152; MD5=625f70a72843ecdff82dc45b0b017c5a; length=1491; release=r6.09; species=Dmel;;FBpp0088470 type=protein; loc=3L:21178133..21182608; ID=FBpp0088470; name=chb-PA; pa…	12.3	11	0.14	DQYGGIGNYYR+EAAIQTLVEIYK+EAEHTLGVGDDGQPDYVSGDYMR+EGGGGGGTGTGTGTAPETRR+IISDSTQTPTTK+IYTDTLNQSK+LGSDFNAYTATVLPHVIDR+LNSNSGGTPATTPGSVTPRPR+QEGLLLPSALK+QSSVEQELLFSSELDIQHNIQK+SLEAFSELIK+TPGTLQKPTPSMR
476	FBpp0087972|FBgn0029093|CG1548-PA|cathD-PA	1	FBpp0087972 type=protein; loc=2R:complement(join(7822549..7823466,7822225..7822485)); ID=FBpp0087972; name=cathD-PA; parent=FBgn0029093,FBtr0088898; dbxref=FlyBase:FBpp0087972,FlyBase_Annotation_IDs:CG1548-PA,GB_protein:AAF59186.1,REFSEQ:NP_652013,GB_protein:AAF59186,FlyMine:FBpp0087972,modMine:FBpp0087972; MD5=fbe176b5e485f5702cfdc5f320281c69; length=392; release=r6.09; species=Dmel;	25.3	11	0.12	DPASPEGGEIIFGGSDPNHYTGEFTYLPVTR+DQTFAEALSEPGLVFVAAK+FDGILGLGYNSISVDK+TFELEGK+VVFDTGSSNLWVPSK+YYTEFDMGNDR
43	FBpp0071475|FBgn0003391|CG3722-PA|shg-PA	1	FBpp0071475 type=protein; loc=2R:complement(join(21055847..21056473,21050806..21054702)); ID=FBpp0071475; name=shg-PA; parent=FBgn0003391,FBtr0071546; dbxref=FlyBase:FBpp0071475,FlyBase_Annotation_IDs:CG3722-PA,GB_protein:AAF46659.1,REFSEQ:NP_476722,GB_protein:AAF46659,FlyMine:FBpp0071475,modMine:FBpp0071475; MD5=80b1dc696951ee9044014498f1469320; length=1507; release=r6.09; species=Dmel;	10.5	11	0.13	AEDEDNASQILYSIESGNVGDAFK+AFDGIYDDYTTVVIK+AFDMDGTSANNIVSFELADNR+DFQSPDALSLK+DTDYDLNVLR+ETIINYEDEGGGER+GEAPETDIGR+LDYETITEYELK+VIASDNSPSSLFDNGEPNR+VVESSIKPPSFVNPIDTPIYLK
416	FBpp0085809|FBgn0034401|CG15100-PA|MetRS-PA	1	FBpp0085809 type=protein; loc=2R:complement(join(18850388..18850490,18850179..18850300,18849265..18850100,18849102..18849206,18847894..18849045,18847083..18847833)); ID=FBpp0085809; name=MetRS-PA; parent=FBgn0034401,FBtr0086627; dbxref=FlyBase:FBpp0085809,FlyBase_Annotation_IDs:CG15100-PA,GB_protein:AAF57625.2,REFSEQ:NP_611382,GB_protein:AAF57625,FlyMine:FBpp0085809,modMine:FBpp0085809; MD5=9809e…	12.8	11	0.12	AAPAANAAPAASPAATADAAK+ALPEVQEVLAEQPLK+GTDVELFQFMAK+LEQSFIDELK+LLVDTTPTVADTVTNEEISAAK+NELAALTGTPVAGGQGK+WGIPVPHEGFEK+YGGAQATNDAAHSQISAADLEK
403	FBpp0085380|FBgn0266580|CG7897-PA|Gp210-PA FBpp0307249|FBgn0266580|CG7897-PB|Gp210-PB	1	FBpp0085380 type=protein; loc=2R:join(5760908..5761062,5761134..5762193,5762594..5763961,5764021..5764771,5764831..5765148,5765488..5765619,5765680..5765879,5765940..5766203,5766453..5766578,5766691..5766796,5767285..5767406,5767463..5767561,5767620..5767853,5767914..5768060,5769343..5769495,5770470..5770605,5770806..5770856,5771916..5771990,5772067..5772200); ID=FBpp0085380; name=Gp210-PA; paren…	6.9	11	0.12	ETNNVIGISLK+LFDTNDNLLLVDQSK+NPQTGLIYTPLIENEIR+QDLISVMPIYK+QSIEVPIIGNTMLAPK+VASDPLNIQVFAPIR+VVLPYDPNSLKPLK+YLTFTDSPYHTVPPTIEK+YTITGNQVGETK
347	FBpp0083749|FBgn0053193|CG33193-PA|sav-PA FBpp0292543|FBgn0053193|CG33193-PB|sav-PB	1	FBpp0083749 type=protein; loc=3R:complement(join(23060372..23061183,23059030..23059983,23058896..23058956)); ID=FBpp0083749; name=sav-PA; parent=FBgn0053193,FBtr0084356; dbxref=FlyBase:FBpp0083749,FlyBase_Annotation_IDs:CG33193-PA,GB_protein:AAF56090.3,REFSEQ:NP_788721,GB_protein:AAF56090,FlyMine:FBpp0083749,modMine:FBpp0083749; MD5=78fbbff40242e50a0768a59bfae17504; length=608; release=r6.09; spe…	14.6	11	0.13	ASSNQLSQNSSNYVNFEQIER+GASTSVQSLYVPPR+QELGTIVGFYER+QQSSPLLQTTSSPAPGAGGFQR+TPPSAVAGAGGSANGSLQK
268	FBpp0080003|FBgn0021796|CG5092-PA|Tor-PA FBpp0307598|FBgn0021796|CG5092-PB|Tor-PB	1	FBpp0080003 type=protein; loc=2L:join(13004786..13005011,13005067..13005287,13005431..13005997,13006353..13007086,13007146..13009087,13009136..13011691,13011766..13012932); ID=FBpp0080003; name=Tor-PA; parent=FBgn0021796,FBtr0080422; dbxref=GB_protein:AAF53237.1,FlyBase:FBpp0080003,FlyBase_Annotation_IDs:CG5092-PA,REFSEQ:NP_524891,GB_protein:AAF53237,FlyMine:FBpp0080003,modMine:FBpp0080003; MD5=9…	7.5	11	0.13	AALIVTAQR+DLLDTELTSMAGESYER+IVDPEYEELLSK+LISSYMNPILK+NAANELNVQGR+NNYTRSLAVMSMVGYILGLGDRHPSNLMLDR+SKPYDPTLQQGGLHNNVADETNSK+TLSDTVSHVIER+TMLNFAPDYDHLTLMQK+VEVFEHALGQTQGDDLAK+VLGLLGAMDPYK+YAVPAVQGFFR
263	FBpp0079874|FBgn0032393|CG12264-PA|CG12264-PA	1	FBpp0079874 type=protein; loc=2L:join(11999725..11999854,11999913..12001171); ID=FBpp0079874; name=CG12264-PA; parent=FBgn0032393,FBtr0080290; dbxref=FlyBase:FBpp0079874,FlyBase_Annotation_IDs:CG12264-PA,GB_protein:AAF53143.1,REFSEQ:NP_609533,GB_protein:AAF53143,FlyMine:FBpp0079874,modMine:FBpp0079874; MD5=a30ecd18fd91702c98940874ba57d2fa; length=462; release=r6.09; species=Dmel;	23.4	11	0.13	AIGTDEDLAHSSIR+ALENEGFK+EIIFTSGATESNNIAVK+EQVATLIGADPK+FTTVEEVDYTADK+LEPIQSGGGQER+VFFHTDAAQAVGK+VPLDVNAMNIDLMSISGHK
240	FBpp0079453|FBgn0028479|CG4389-PB|Mtpalpha-PB FBpp0079454|FBgn0028479|CG4389-PA|Mtpalpha-PA	1	FBpp0079453 type=protein; loc=2L:complement(join(9575502..9576188,9575295..9575435,9574469..9575238,9573770..9574406)); ID=FBpp0079453; name=Mtpalpha-PB; parent=FBgn0028479,FBtr0079857; dbxref=FlyBase:FBpp0079453,FlyBase_Annotation_IDs:CG4389-PB,GB_protein:AAN10697.1,REFSEQ:NP_723470,GB_protein:AAN10697,FlyMine:FBpp0079453,modMine:FBpp0079453; MD5=72fd0a1c9c90c8b03ffeef2549a1ca19; length=744; rel…	19.8	11	0.13	DTIAQAVAVGLK+GLIALFR+ILSTMLSEAIR+IQSFVMDTDFVK+LGLPEVMLGLLPGGGGTVR+LLQEGVDPK+LTSVPTALDMELTGK+MQSYAELYGAPFKPAQTLLDMAK+TAVQVANDLASGK+VNSLGSEVSDEFER+VVGMHYFSPVDK
184	FBpp0077571|FBgn0000579|CG17654-PB|Eno-PB FBpp0077572|FBgn0000579|CG17654-PE|Eno-PE FBpp0077573|FBgn0000579|CG17654-PC|Eno-PC FBpp0077574|FBgn0000579|CG17654-PD|Eno-PD FBpp0077575|FBgn0000579|CG17654-PA|Eno-PA FBpp0291325|FBgn0000579|CG17654-PF|Eno-PF	1	FBpp0077571 type=protein; loc=2L:complement(join(1727646..1727833,1725341..1726655)); ID=FBpp0077571; name=Eno-PB; parent=FBgn0000579,FBtr0077905; dbxref=FlyBase:FBpp0077571,FlyBase_Annotation_IDs:CG17654-PB,GB_protein:AAN10455.1,REFSEQ:NP_722721,GB_protein:AAN10455; MD5=192a03ed239ad33bf021aeae31e76f91; length=500; release=r6.09; species=Dmel;;FBpp0077572 type=protein; loc=2L:complement(join(172…	40.9	11	0.13	AAVPSGASTGVHEALELR+ANLDVVDQASIDNFMIK+AVGHVNDTLGPELIK+EALNLISDAIAK+EIILPVPAFNVINGGSHAGNK+FGLDATAVGDEGGFAPNIQSNK+HIADLAGNK+IEIGMDVAASEFYK+LAMQEFMILPTGATSFTEAMK+LANLYQEFIK+VNQIGTVTESIAAHLLAK
130	FBpp0075401|FBgn0014002|CG6988-PA|Pdi-PA FBpp0312224|FBgn0014002|CG6988-PE|Pdi-PE	1	FBpp0075401 type=protein; loc=3L:complement(join(15142300..15142453,15138188..15139524)); ID=FBpp0075401; name=Pdi-PA; parent=FBgn0014002,FBtr0075648; dbxref=FlyBase:FBpp0075401,FlyBase_Annotation_IDs:CG6988-PA,GB_protein:AAF49659.1,REFSEQ:NP_524079,GB_protein:AAF49659,FlyMine:FBpp0075401,modMine:FBpp0075401; MD5=f07956e0e3a9386abdc94ad4a477c804; length=496; release=r6.09; species=Dmel;;FBpp03122…	33.3	11	0.12	DLTSVADAEQFLK+DNEIAIIGFFK+FAQVQSLPLIVDFNHESASK+FLDANGEVADSEPVEETEEEEEAPKKDEL+IFEFFGMNK+MDSTANELESIK+QLAPIYDQLAEK+VANALDSFVFGVSSNADVIAK+VDATVEGELAEQYAVR+VEEGVLVATVDNFK+VIDFNLDR
127	FBpp0075144|FBgn0036624|CG4877-PB|RAF2-PB FBpp0075145|FBgn0036624|CG4877-PA|RAF2-PA FBpp0305773|FBgn0036624|CG4877-PC|RAF2-PC	1	FBpp0075144 type=protein; loc=3L:join(16386637..16386956,16387021..16389348,16389405..16389620,16389679..16389877,16389936..16390184,16390302..16390343); ID=FBpp0075144; name=RAF2-PB; parent=FBgn0036624,FBtr0075386; dbxref=FlyBase:FBpp0075144,FlyBase_Annotation_IDs:CG4877-PB,GB_protein:AAF49469.2,REFSEQ:NP_648889,GB_protein:AAF49469; MD5=b85936157282c8ec063c01803cfc6fed; length=1117; release=r6.0…	11.5	11	0.13	AMLEEEIDSPMASK+APPQQLAPPQQR+ELFDELNSTMIDK+ENKPTLPAPPQLNYELPER+HSLSAIEK+MPTTPSTNPLQR+RSETVSTQTQGLGSPAASSSTTR+SETVSTQTQGLGSPAASSSTTR+SFVDLNNSDANFHYR
92	FBpp0073902|FBgn0027329|CG8231-PA|Tcp-1zeta-PA	1	FBpp0073902 type=protein; loc=X:join(15746771..15746907,15747308..15748772); ID=FBpp0073902; name=Tcp-1zeta-PA; parent=FBgn0027329,FBtr0074086; dbxref=FlyBase:FBpp0073902,FlyBase_Annotation_IDs:CG8231-PA,GB_protein:AAF48503.1,REFSEQ:NP_573066,GB_protein:AAF48503,FlyMine:FBpp0073902,modMine:FBpp0073902; MD5=bf1bdbb9f23081efbcddee7a5d40b156; length=533; release=r6.09; species=Dmel;	20.6	10	0.12	AAQALAINISAAK+AEVNSGFFYK+ALEVLDQVK+ASTAQDDSTGDGTTTTVMLIGELLK+AYNELVAFK+EGILALR+MLVSGAGDIK+NLVEVANTSLK+TLAVNSGYDAQDTIVK
88	FBpp0073659|FBgn0027537|CG11092-PA|Nup93-1-PA	1	FBpp0073659 type=protein; loc=X:join(13822927..13823087,13823151..13823331,13823411..13824214,13824288..13824916,13825001..13825697); ID=FBpp0073659; name=Nup93-1-PA; parent=FBgn0027537,FBtr0073828; dbxref=FlyBase:FBpp0073659,FlyBase_Annotation_IDs:CG11092-PA,GB_protein:AAF48327.1,REFSEQ:NP_572929,GB_protein:AAF48327,FlyMine:FBpp0073659,modMine:FBpp0073659; MD5=d134bbe928d03072255a3a803ca8ee92; l…	16	10	0.12	ENAILSVIDETNR+LMDSNETASGFFDESK+LTNETNTDTEVPGVER+LVQLEILMH+QTFEPIDPVTETNVQAYLK+QTSPQFVEQAR+SGDMDAAALYLK+SVEQSLLSSDPDDPKPMK+VTQMGTNDLQAHILLGSK
657a	FBpp0087997|FBgn0033205|CG2064-PA|CG2064-PA	1	FBpp0087997 type=protein; loc=2R:join(7665937..7666016,7666146..7666409,7666474..7666630,7666687..7666946,7667004..7667235); ID=FBpp0087997; name=CG2064-PA; parent=FBgn0033205,FBtr0088923; dbxref=FlyBase:FBpp0087997,FlyBase_Annotation_IDs:CG2064-PA,GB_protein:AAF59212.3,REFSEQ:NP_610310,GB_protein:AAF59212,FlyMine:FBpp0087997,modMine:FBpp0087997; MD5=537676c84560af5bb1952fb25f3b62c1; length=330; …	26.7	10	0.12	ELDLSSLDSIR+ELDLSSLDSIRK+GSINVADLNSEK+LEGSGVTVNALHPGVVDTELAR+LHVLINNAGVMR+RLEGSGVTVNALHPGVVDTELAR+SGAQTSIYAALDPELK+VFIVTGANTGIGK
650a	FBpp0087010|FBgn0264560|CG8487-PB|garz-PB	1	FBpp0087010 type=protein; loc=2R:join(12326674..12326775,12326839..12327037,12327093..12328078,12328140..12329120,12329191..12329399,12329464..12329690,12329750..12330980,12331038..12332098,12332473..12332726,12332795..12333496); ID=FBpp0087010; name=garz-PB; parent=FBgn0264560,FBtr0087897; dbxref=FlyBase:FBpp0087010,FlyBase_Annotation_IDs:CG8487-PB,GB_protein:AAF58532.2,REFSEQ:NP_610761,GB_prote…	8.3	10	0.12	APILATTPASPAGNILDMQGK+AQTLTNPAPQAAVAAAPQQQLPAVTILPR+HNSGLEGIVIDSGNSVAAEEK+IGEFLPNLK+LLSYGLIDPTSPNLADIVER+NEEIVMPAEQTGLVR+SDGAISGEEDATAVPER+TADATGPLTSLALASVNK+VENIASFINASSHR
649a	FBpp0086736|FBgn0033886|CG13349-PA|Rpn13-PA FBpp0086737|FBgn0033886|CG13349-PB|Rpn13-PB FBpp0112987|FBgn0033886|CG13349-PF|Rpn13-PF	1	FBpp0086736 type=protein; loc=2R:complement(join(13959568..13960088,13959205..13959398,13958645..13959099)); ID=FBpp0086736; name=Rpn13-PA; parent=FBgn0033886,FBtr0087610; dbxref=GB_protein:AAF58312.1,FlyBase:FBpp0086736,FlyBase_Annotation_IDs:CG13349-PA,REFSEQ:NP_610917,GB_protein:AAF58312,FlyMine:FBpp0086736,modMine:FBpp0086736; MD5=fc07f5d055821428f9a70a7ef39a2131; length=389; release=r6.09; s…	28.3	10	0.13	INELLNNPPSAHQR+NTSSSGGGGASALQTPENVSVPR+QSGLGSSSNSSNLVEFR+SLPPGATMGGKPSASEK+SSSNVNSQVGEGAGSSVDADAPGR+VEDDLIVFPDDFEYK
643a	FBpp0085653|FBgn0260934|CG8201-PH|par-1-PH	1	FBpp0085653 type=protein; loc=2R:join(19464642..19465694,19470597..19470812,19470872..19471092,19471209..19471490,19471552..19471736,19472819..19472931,19472996..19473179,19473440..19473554,19473613..19473740,19473805..19473967,19474528..19474641,19477634..19477704,19478742..19478865,19481151..19481163); ID=FBpp0085653; name=par-1-PH; parent=FBgn0260934,FBtr0086457; dbxref=FlyBase_Annotation_IDs:…	15	10	0.09	AEEIGDATSQGNGSAATNVK+MLTTADTTLNSPAKPR+NISGNDAGANAGSASVQSPTHR+NLAATNAASAAAANSSYASGGGGGTVSSR+NNTALEYSGTSGASGDSSHPGR+SEIEASLSQVR+TDDLAAESSASAAAAVAPK+TQLNPGSLQK
627a	FBpp0083906|FBgn0015282|CG5289-PA|Rpt2-PA FBpp0311982|FBgn0015282|CG5289-PB|Rpt2-PB	1	FBpp0083906 type=protein; loc=3R:complement(join(23931324..23931326,23929946..23931262)); ID=FBpp0083906; name=Rpt2-PA; parent=FBgn0015282,FBtr0084520; dbxref=FlyBase:FBpp0083906,FlyBase_Annotation_IDs:CG5289-PA,GB_protein:AAF56205.1,REFSEQ:NP_524469,GB_protein:AAF56205,FlyMine:FBpp0083906,modMine:FBpp0083906; MD5=8bbd76fd6feaf70fff47dd693733abbe; length=439; release=r6.09; species=Dmel;;FBpp0311…	27.8	10	0.11	APQETYADIGGLDTQIQEIK+AVANQTSATFLR+GVILYGPPGTGK+IKDYLMMEDEFIR+TMLELLNQLDGFDSR+VAEEHAPSIVFIDEIDAVGTK+VHAVVGVLSDDTDPMVTVMK+VVGSELIQK
626a	FBpp0083898|FBgn0005674|CG5394-PA|Aats-glupro-PA	1	FBpp0083898 type=protein; loc=3R:complement(join(23958243..23958285,23957146..23958063,23956826..23956997,23955706..23956768,23953446..23955305,23952290..23953378)); ID=FBpp0083898; name=Aats-glupro-PA; parent=FBgn0005674,FBtr0084511; dbxref=FlyBase:FBpp0083898,FlyBase_Annotation_IDs:CG5394-PA,GB_protein:AAF56211.1,REFSEQ:NP_524471,GB_protein:AAF56211,FlyMine:FBpp0083898,modMine:FBpp0083898; MD5=…	7	10	0.1	AQQLVAVR+DASGNITSVDAALNLENK+EASPVSMASPAKDELTQEINAQGEK+EVTGTDFPVAGR+ITIPLADVEK+NPDPASVLTVNTLLNK+SIAPVTYLVANK+VIVNVAGAK+VLQSLPEDAK
601b	FBpp0076649|FBgn0035720|CG10077-PA|CG10077-PA FBpp0290159|FBgn0035720|CG10077-PC|CG10077-PC FBpp0305296|FBgn0035720|CG10077-PD|CG10077-PD	1	FBpp0076649 type=protein; loc=3L:complement(join(6955381..6955388,6953773..6955169,6951267..6951445,6950330..6951202)); ID=FBpp0076649; name=CG10077-PA; parent=FBgn0035720,FBtr0076940; dbxref=FlyBase:FBpp0076649,FlyBase_Annotation_IDs:CG10077-PA,GB_protein:AAF50635.2,REFSEQ:NP_648062,GB_protein:AAF50635,FlyMine:FBpp0076649,modMine:FBpp0076649; MD5=5a48c8d279608a224e3fdc0d5e1e699d; length=818; rel…	15	10	0.07	DLVGVAQTGSGK+GDGPIALVLAPTR+MGGGAPGGGPGGAGMFQR+MLDMGFEPQIR+TLAYVLPAVVHINNQPR
583a	FBpp0075312|FBgn0087035|CG7439-PB|AGO2-PB FBpp0075313|FBgn0087035|CG7439-PC|AGO2-PC	1	FBpp0075312 type=protein; loc=3L:join(15554207..15554222,15554290..15554472,15556850..15558117,15558250..15558338,15558394..15559003,15559100..15560116,15560208..15560578,15560641..15560731); ID=FBpp0075312; name=AGO2-PB; parent=FBgn0087035,FBtr0075559; dbxref=FlyBase:FBpp0075312,FlyBase_Annotation_IDs:CG7439-PB,GB_protein:AAF49619.2,REFSEQ:NP_648775,GB_protein:AAF49619,FlyMine:FBpp0075312,modMin…	12.1	10	0.12	DGVSDGQFPK+FNNVDPGTVVDR+GINVVYTPPQSFQSAPR+GPPQQQQAAPLPLPPQPAGSIK+LPLNSQNPEVTVTDR+NAYPDHIIYYR+QGQEGGYQQRPPGQQPNQTQSQGQYQSR+SLDTIFADLK+TIVPEFMK+VDQLGGAVLAYDGK
565a	FBpp0073578|FBgn0010303|CG4353-PA|hep-PA	1	FBpp0073578 type=protein; loc=X:complement(join(13089359..13089776,13086653..13087140,13086412..13086591,13085825..13086045,13085596..13085751,13082608..13083098,13082128..13082538,13081513..13082064,13080638..13081118,13080429..13080567)); ID=FBpp0073578; name=hep-PA; parent=FBgn0010303,FBtr0073747; dbxref=FlyBase:FBpp0073578,FlyBase_Annotation_IDs:CG4353-PA,GB_protein:AAN09646.1,REFSEQ:NP_72766…	14.3	10	0.12	DVKPSNILIDER+GPVVSGSVPSAR+LQAQNESHDQIVLSGAR+LQPGNQSPIVLQR+NLLELSGQPPGSPLLHR+TLSAASSSSNTSQSTSPTTEPLPGGGTSSFLR+TQLNSTATSPVASSMDR+VTVATVNALSYLK+YASSGPGGSISTPPSPHILAGLDR+YPELLAQPFIR
558a	FBpp0072830|FBgn0010909|CG16973-PA|msn-PA FBpp0305554|FBgn0010909|CG16973-PF|msn-PF	1	FBpp0072830 type=protein; loc=3L:complement(join(2585605..2585682,2579455..2579520,2567370..2567814,2567046..2567288,2566434..2566933,2566202..2566375,2565601..2565621,2564397..2564695,2563818..2563959,2561932..2562843,2560116..2560295,2557793..2558389,2557572..2557727,2557341..2557508,2557136..2557285,2556942..2557076,2556792..2556866,2556556..2556729)); ID=FBpp0072830; name=msn-PA; parent=FBgn0…	13.4	10	0.12	ESHVNVNVTPTSHEAANDTPEIR+GGGGGGGGGGGGGGSSGVGADGTGLGTPGTR+GQNVLLTDNAEVK+LQQLQQQQQQQQLQQQQQQQNR+NFQQIQEGR+SFLTFGFGAGGSGPSR+SKENDVPGAPGAAAAGTATASAKPGPAAATTTATK+TESVIVLQNAAVR+TSSVLPDLLSQASPATPPR+VYQLISR
473	FBpp0087933|FBgn0027548|CG2910-PA|nito-PA FBpp0087934|FBgn0027548|CG2910-PB|nito-PB FBpp0308267|FBgn0027548|CG2910-PC|nito-PC	1	FBpp0087933 type=protein; loc=2R:join(7962843..7963393,7963452..7965282); ID=FBpp0087933; name=nito-PA; parent=FBgn0027548,FBtr0088857; dbxref=GB_protein:AAM68878.1,FlyBase:FBpp0087933,FlyBase_Annotation_IDs:CG2910-PA,REFSEQ:NP_724633,GB_protein:AAM68878,FlyMine:FBpp0087933,modMine:FBpp0087933; MD5=ccf6f17823c4dfc00317c92a2a234e07; length=793; release=r6.09; species=Dmel;;FBpp0087934 type=protein…	14.8	10	0.11	APDDFIEETLYR+EAAGVISLLNK+FHLTDGDTDIVESLMR+IELSGQYIGK+MAIVEPVYK+NLVSYLK+SPMGQGVPLDHR+SSKPPYDESALEYR+TDFAELPGATPAAPFK+YGVVDDIDIK
444	FBpp0086694|FBgn0001220|CG8542-PA|Hsc70-5-PA FBpp0308990|FBgn0001220|CG8542-PB|Hsc70-5-PB	1	FBpp0086694 type=protein; loc=2R:complement(join(14255834..14255923,14255669..14255715,14254829..14255407,14253553..14254657,14253352..14253492,14253190..14253288)); ID=FBpp0086694; name=Hsc70-5-PA; parent=FBgn0001220,FBtr0087568; dbxref=FlyBase:FBpp0086694,FlyBase_Annotation_IDs:CG8542-PA,GB_protein:AAF58270.1,REFSEQ:NP_523741,GB_protein:AAF58270,FlyMine:FBpp0086694,modMine:FBpp0086694; MD5=453b…	19.5	10	0.1	ATSSLQQSSLK+DAGQIAGLNVLR+ELIEIVNQGESIVHDTETK+EQQIVIQSSGGLSKDEIENMIK+LESLVGDLIK+LFELAYK+NAVVTVPAYFNDSQR+QAVTNSANTFYATK+RNTTIPTK+VINEPTAAALAYGMDK
410	FBpp0085688|FBgn0261456|CG11228-PA|hpo-PA FBpp0304253|FBgn0261456|CG11228-PB|hpo-PB	1	FBpp0085688 type=protein; loc=2R:complement(join(19495461..19496748,19494682..19495403)); ID=FBpp0085688; name=hpo-PA; parent=FBgn0261456,FBtr0086500; dbxref=FlyBase:FBpp0085688,FlyBase_Annotation_IDs:CG11228-PA,GB_protein:AAF57543.2,REFSEQ:NP_611427,GB_protein:AAF57543,FlyMine:FBpp0085688,modMine:FBpp0085688; MD5=4450e9daeb2a8b636773c7b11142555f; length=669; release=r6.09; species=Dmel;;FBpp0304…	17.9	10	0.11	AANILLNTEGYAK+ATATELLEHEFIR+FGEYQQSSASDATMIAHAEQGVDEGTLGPGGLR+LADFGVAGQLTDTMAK+LGEGSYGSVYK+LSEESLLQPPEK+QQNINNNLIK+SFGGVLAASQAK
384	FBpp0085075|FBgn0000416|CG12070-PA|Sap-r-PA FBpp0085076|FBgn0000416|CG12070-PB|Sap-r-PB	1	FBpp0085075 type=protein; loc=3R:complement(join(30888885..30888933,30888661..30888739,30886622..30886904,30884720..30886547,30884175..30884650,30883976..30884117,30883913..30883917)); ID=FBpp0085075; name=Sap-r-PA; parent=FBgn0000416,FBtr0085713; dbxref=FlyBase:FBpp0085075,FlyBase_Annotation_IDs:CG12070-PA,GB_protein:AAF57097.1,REFSEQ:NP_524597,GB_protein:AAF57097,FlyMine:FBpp0085075,modMine:FBp…	4.2	10	0.13	DVPIMPLLPVIEPAQVK+ISLEDDVDGEDK+YDVIALPR
39	FBpp0071394|FBgn0261710|CG17255-PA|nocte-PA FBpp0071395|FBgn0261710|CG17255-PB|nocte-PB FBpp0298823|FBgn0261710|CG17255-PC|nocte-PC FBpp0305169|FBgn0261710|CG17255-PD|nocte-PD	1	FBpp0071394 type=protein; loc=X:complement(join(10471880..10471969,10471618..10471783,10465585..10471538,10465143..10465247,10464453..10465067)); ID=FBpp0071394; name=nocte-PA; parent=FBgn0261710,FBtr0071460; dbxref=FlyBase:FBpp0071394,GB_protein:AAF46591.2,FlyBase_Annotation_IDs:CG17255-PA,GB_protein:AAF46591.3,REFSEQ:NP_572631,GB_protein:AAF46591; MD5=a2d2c4a9b8439b72d64b872c9f88b42c; length=23…	6.6	10	0.11	EQAAAAAVAAQR+GSISSLGSGVTPTGGAGGGGGGVSSSSSAGGDYGQK+GYAGSSGGSSVGSGSSYR+LPLPPGLAAPGSAVGSVTATSSSVVVPGAADK+QVGGGNGPSMNALGGR+SASASSAFDSNSR+SASPAVVGSGSFR+SPLSADMSLGLAK
294	FBpp0081159|FBgn0037465|CG1105-PA|CG1105-PA	1	FBpp0081159 type=protein; loc=3R:complement(join(7066924..7067038,7066142..7066297,7064878..7065720,7064615..7064769)); ID=FBpp0081159; name=CG1105-PA; parent=FBgn0037465,FBtr0081645; dbxref=FlyBase:FBpp0081159,FlyBase_Annotation_IDs:CG1105-PA,GB_protein:AAF54075.1,REFSEQ:NP_649688,GB_protein:AAF54075,FlyMine:FBpp0081159,modMine:FBpp0081159; MD5=5feb20debd8140a192009f3fa453f89f; length=422; relea…	17.1	10	0.13	DDSEHTQMIGDGAFAPR+FLGEANTEWSEEK+IQYYLLGGK+MAFTVIAPVDLNLNPR+VIIANLSVGPVNGGESR
288	FBpp0080794|FBgn0003231|CG10360-PA|ref(2)P-PA FBpp0099683|FBgn0003231|CG10360-PB|ref(2)P-PB	1	FBpp0080794 type=protein; loc=2L:join(19542817..19542988,19543620..19545101,19545157..19545302); ID=FBpp0080794; name=ref(2)P-PA; parent=FBgn0003231,FBtr0081253; dbxref=FlyBase_Annotation_IDs:CG10360-PA,FlyBase:FBpp0080794,GB_protein:AAF53824.1,REFSEQ:NP_476700,GB_protein:AAF53824; MD5=84e696ba5a5e99cca6d3df66efd78574; length=599; release=r6.09; species=Dmel;;FBpp0099683 type=protein; loc=2L:join…	17.7	10	0.12	AAEQTESPPQAEPTVTAEK+DFGQLGELLR+EIELYLFQER+IIDTTEGGDSGIFAPSTTPSAENK+ITYQGAGPQK+KVNTDQSVPR+MPSQNYTILR+TVPVYHTDESINK+VNTDQSVPR
258	FBpp0079771|FBgn0004363|CG6647-PA|porin-PA FBpp0079772|FBgn0004363|CG6647-PB|porin-PB FBpp0100039|FBgn0004363|CG6647-PC|porin-PC FBpp0293784|FBgn0004363|CG6647-PD|porin-PD FBpp0304343|FBgn0004363|CG6647-PE|porin-PE	1	FBpp0079771 type=protein; loc=2L:complement(join(10848544..10848863,10848241..10848468,10847868..10848168)); ID=FBpp0079771; name=porin-PA; parent=FBgn0004363,FBtr0080182; dbxref=FlyBase_Annotation_IDs:CG6647-PA,FlyBase:FBpp0079771,GB_protein:AAF53022.1,REFSEQ:NP_476813,GB_protein:AAF53022; MD5=e98fb50e922a689b02694297d58c4742; length=282; release=r6.09; species=Dmel;;FBpp0079772 type=protein; lo…	31.9	10	0.11	ADSDVNIDLK+DFVLHTAVNDGQEFSGSIFQR+LSLEGNFAPQSGNK+LTTNNFALGYTTK+VFGSLETK+VNNASQVGLGYQQK+YQLDDDASVR
243	FBpp0079497|FBgn0032156|CG13124-PA|CG13124-PA FBpp0079498|FBgn0032156|CG13124-PB|CG13124-PB FBpp0288636|FBgn0032156|CG13124-PD|CG13124-PD FBpp0290088|FBgn0032156|CG13124-PE|CG13124-PE FBpp0290089|FBgn0032156|CG13124-PF|CG13124-PF FBpp0290090|FBgn0032156|CG13124-PG|CG13124-PG FBpp0290091|FBgn0032156|CG13124-PH|CG13124-PH FBpp0290092|FBgn0032156|CG13124-PI|CG13124-PI FBpp0290093|FBgn0032156|CG13124…	1	FBpp0079497 type=protein; loc=2L:complement(join(9906033..9906173,9905875..9905971,9905138..9905291,9904827..9905052,9904282..9904758,9904004..9904216,9903717..9903941)); ID=FBpp0079497; name=CG13124-PA; parent=FBgn0032156,FBtr0079902; dbxref=FlyBase:FBpp0079497,FlyBase_Annotation_IDs:CG13124-PA,GB_protein:AAF52823.3,REFSEQ:NP_609319,GB_protein:AAF52823,FlyMine:FBpp0079497,modMine:FBpp0079497; MD…	24.3	10	0.12	DAFLNAGESAASIR+QAGHSLGNMPGLK+SILVTYPINTGALSGQLPLMNSPSSGNILHTTNR+SLAFNVPGNQTGQMR+SLSSADALTR+SPEFQPGVISR+VELLAQASMNGQQNDTR
238	FBpp0079406|FBgn0012036|CG3752-PA|Aldh-PA FBpp0304847|FBgn0012036|CG3752-PB|Aldh-PB	1	FBpp0079406 type=protein; loc=2L:join(9387768..9387890,9389829..9389977,9390040..9390136,9390246..9391439); ID=FBpp0079406; name=Aldh-PA; parent=FBgn0012036,FBtr0079806; dbxref=FlyBase:FBpp0079406,FlyBase_Annotation_IDs:CG3752-PA,GB_protein:AAF52769.1,REFSEQ:NP_609285,GB_protein:AAF52769,FlyMine:FBpp0079406,modMine:FBpp0079406; MD5=d85e4ba5d9619ace3debbc4a0493e55d; length=520; release=r6.09; spec…	22.5	10	0.12	ANNSEYGLAAAVFTK+ANYIVGGLR+EEIFGPVQQLIR+ENGEYALSNYTEVK+KLDEVIER+LIQLASGNTNLK+TIPMDGDFFTYTR+TVGNPFDLNTEQGPQVNEEQMEK+VAFTGSTDVGK
220	FBpp0078672|FBgn0016075|CG16858-PA|vkg-PA FBpp0305720|FBgn0016075|CG16858-PB|vkg-PB FBpp0305721|FBgn0016075|CG16858-PC|vkg-PC	1	FBpp0078672 type=protein; loc=2L:complement(join(5027037..5027129,5018575..5018757,5018468..5018512,5015691..5018301,5013675..5015592,5013497..5013611,5013212..5013435,5012511..5013144)); ID=FBpp0078672; name=vkg-PA; parent=FBgn0016075,FBtr0079036; dbxref=FlyBase:FBpp0078672,FlyBase_Annotation_IDs:CG16858-PA,GB_protein:AAF52203.1,REFSEQ:NP_477190,GB_protein:AAF52203,FlyMine:FBpp0078672,modMine:FB…	7	10	0.12	ADASSGFTDGSASSNPSGSLK+GDIGYAGQLGFDGAEGLK+GDQGEVGYTGADGPQGQR+GFTGDQGLQGER+GPPGITLPAEKGDEGVAGLDGR+GPQGESGVVGLDGR+GPVGDSQPALDGVAGR+VHPSNLQAYDEYAR
18	FBpp0070589|FBgn0029687|CG5014-PB|Vap-33A-PB FBpp0089169|FBgn0029687|CG5014-PA|Vap-33A-PA FBpp0089170|FBgn0029687|CG5014-PC|Vap-33A-PC FBpp0309607|FBgn0029687|CG5014-PE|Vap-33A-PE	1	FBpp0070589 type=protein; loc=X:join(3949650..3949713,3951415..3951567,3951636..3951745,3951829..3952041,3952108..3952221,3952767..3952922); ID=FBpp0070589; name=Vap-33A-PB; parent=FBgn0029687,FBtr0070616; dbxref=FlyBase:FBpp0070589,FlyBase_Annotation_IDs:CG5014-PB,GB_protein:AAF45909.1,REFSEQ:NP_570087,GB_protein:AAF45909; MD5=d7ab69e9fd084fa9c676527e13d4d5ee; length=269; release=r6.09; species=…	38.3	10	0.12	DLEPEQLMDAK+FKPSNLLETSESLDLLSGEIK+FMVQSVLAPMDADLSDLNK+NNSALPLVFK+QVNEPYAPVLAEK+SLFDLPLTIEPEHELR
138	FBpp0076142|FBgn0040475|CG6757-PA|SH3PX1-PA	1	FBpp0076142 type=protein; loc=3L:complement(join(9712933..9713685,9711500..9712152,9710728..9711019)); ID=FBpp0076142; name=SH3PX1-PA; parent=FBgn0040475,FBtr0076413; dbxref=FlyBase:FBpp0076142,FlyBase_Annotation_IDs:CG6757-PA,GB_protein:AAF50219.2,REFSEQ:NP_648348,GB_protein:AAF50219,FlyMine:FBpp0076142,modMine:FBpp0076142; MD5=193d2304b3fbcc3eeac95125906c773b; length=565; release=r6.09; species…	27.8	10	0.11	AGGLSHSTSDYDNK+AMYDFTGEPGSSELSIATGDVLSVTR+GQIGLFPAAYVEVMSAAEAQK+HLPIAPNDDTQSLASVAGGTGAAGTVK+IGGIFIGIGQAFGDQPK+LSASGATSVPQVPDPFASPPLPR+NAVPLSESVGR+TFIAYQLTPSFNNISVSR
118	FBpp0074964|FBgn0036740|CG6259-PA|Vps60-PA FBpp0305334|FBgn0036740|CG6259-PB|Vps60-PB	1	FBpp0074964 type=protein; loc=3L:complement(join(17621310..17621378,17621101..17621252,17620729..17620894,17620419..17620649,17620295..17620357)); ID=FBpp0074964; name=Vps60-PA; parent=FBgn0036740,FBtr0075201; dbxref=FlyBase:FBpp0074964,FlyBase_Annotation_IDs:CG6259-PA,GB_protein:AAF49322.2,REFSEQ:NP_648997,GB_protein:AAF49322,FlyMine:FBpp0074964,modMine:FBpp0074964; MD5=69dc6fde1a03d57ae20dc94c1…	25.7	10	0.11	APEAPSREPGADSIVPGK+AYEQQAESLR+KAYEQQAESLR+NQSFNMEQANYAAQSLK+STIETDEFGLPK
91	FBpp0073781|FBgn0030612|CG5599-PA|CG5599-PA	1	FBpp0073781 type=protein; loc=X:join(15086227..15086298,15086803..15087486,15087553..15087951,15088015..15088248); ID=FBpp0073781; name=CG5599-PA; parent=FBgn0030612,FBtr0073964; dbxref=FlyBase:FBpp0073781,FlyBase_Annotation_IDs:CG5599-PA,GB_protein:AAF48423.1,REFSEQ:NP_573000,GB_protein:AAF48423,FlyMine:FBpp0073781,modMine:FBpp0073781; MD5=9a4306132d6f7690e2f99c8069017799; length=462; release=r6…	19.9	9	0.11	DLNALVER+MATHLLR+QYLENPALFLLH+TPSAAPSGAASVSVPADRVEVLK+TVSFNLSDIGEGIR+VIIPATPSVR+YPIVNSSLDLASESLVFK
681a	FBpp0292144|FBgn0266719|CG34349-PC|Unc-13-4B-PC FBpp0292145|FBgn0266719|CG34349-PD|Unc-13-4B-PD FBpp0306572|FBgn0266719|CG34349-PE|Unc-13-4B-PE	1	FBpp0292144 type=protein; loc=3R:join(25057100..25057182,25057625..25057904,25060209..25060549,25060613..25060660,25060960..25061119,25061184..25062004,25062071..25062285,25062343..25062620,25062678..25062768,25062833..25062906,25062966..25063331,25063390..25063650,25063708..25063877,25063935..25064116,25064178..25064269); ID=FBpp0292144; name=Unc-13-4B-PC; parent=FBgn0266719,FBtr0303025; dbxref=…	6.9	9	0.09	ALNEVLDILK+ELSIDDIIK+FSPNAELIR+HDNELIGR+IPNATHEEIYEAAR+NSLIVFSIK+QSLPSFIK+SIDDLIK+TVIENALDTER
63	FBpp0072128|FBgn0015268|CG5330-PA|Nap1-PA FBpp0297131|FBgn0015268|CG5330-PB|Nap1-PB FBpp0297132|FBgn0015268|CG5330-PC|Nap1-PC	1	FBpp0072128 type=protein; loc=2R:complement(join(23906615..23906700,23906060..23906528,23905856..23905996,23905605..23905793,23905314..23905541)); ID=FBpp0072128; name=Nap1-PA; parent=FBgn0015268,FBtr0072219; dbxref=FlyBase:FBpp0072128,FlyBase_Annotation_IDs:CG5330-PA,GB_protein:AAF47097.1,REFSEQ:NP_477128,GB_protein:AAF47097,FlyMine:FBpp0072128,modMine:FBpp0072128; MD5=000865d4f250b0cc3d2b7681c0…	17	9	0.1	EPESSTDNEADAEHFR+NTAIMSEMVQPHDEPAIR+STVDPNDPFAFEGPEIYK+YQVQYQPLFDK
581a	FBpp0075012|FBgn0036702|CG6512-PA|CG6512-PA	1	FBpp0075012 type=protein; loc=3L:complement(join(17241785..17241868,17241217..17241719,17240663..17241058,17239111..17240608)); ID=FBpp0075012; name=CG6512-PA; parent=FBgn0036702,FBtr0075251; dbxref=FlyBase:FBpp0075012,FlyBase_Annotation_IDs:CG6512-PA,GB_protein:AAF49365.2,REFSEQ:NP_730248,GB_protein:AAF49365,FlyMine:FBpp0075012,modMine:FBpp0075012; MD5=1bfee21b805c2fd8a4c8b0227fc6bd79; length=82…	15.3	9	0.11	ERTEPLDAGSTPSSPPTKPVTAQSS+GAMLTGPPGTGK+GLGYAQYLPK+HFEQAIER+ITDIAYSQVVR+NLEAAQTEQGTESINFVPVIYR+QIYVPAPDIK+SASEKPSTSTPASVKPSR+TEPLDAGSTPSSPPTKPVTAQSS+TSLDKNELSR
578a	FBpp0074500|FBgn0261593|CG14206-PB|RpS10b-PB FBpp0074501|FBgn0261593|CG14206-PC|RpS10b-PC FBpp0300512|FBgn0261593|CG14206-PD|RpS10b-PD FBpp0310720|FBgn0261593|CG14206-PE|RpS10b-PE	1	FBpp0074500 type=protein; loc=X:19598434..19598916; ID=FBpp0074500; name=RpS10b-PB; parent=FBgn0261593,FBtr0074731; dbxref=FlyBase:FBpp0074500,FlyBase_Annotation_IDs:CG14206-PB,GB_protein:AAF48978.2,REFSEQ:NP_728273,GB_protein:AAF48978,FlyMine:FBpp0074500,modMine:FBpp0074500; MD5=0ae8e030c62f6023a9a1cee4231259cf; length=160; release=r6.09; species=Dmel;;FBpp0074501 type=protein; loc=X:19598434..1…	23.8	9	0.11	GDVGPGAGEVEFR+KGDVGPGAGEVEFR+SYLHLPPEIVPSTLK+VAIYEYLFK
534	FBpp0293413|FBgn0262534|CG43088-PA|CG43088-PA	1	FBpp0293413 type=protein; loc=X:join(14702358..14702563,14702618..14703044,14703103..14703558); ID=FBpp0293413; name=CG43088-PA; parent=FBgn0262534,FBtr0304873; dbxref=REFSEQ:NP_001245670,GB_protein:AFH07384,FlyBase:FBpp0293413,FlyBase_Annotation_IDs:CG43088-PA,modMine:FBpp0293413; MD5=fb7cafa51ec96fa8684ca86d1960221f; length=362; release=r6.09; species=Dmel;	15.2	9	0.11	ERDEIAQSL+ISGIPLSLR+NAEIGTYQHTFNLR+NMVEQTIEVLK+YSQESFVLTPYK
498	FBpp0099686|FBgn0039713|CG7808-PC|RpS8-PC FBpp0301957|FBgn0039713|CG7808-PE|RpS8-PE FBpp0311986|FBgn0039713|CG7808-PF|RpS8-PF FBpp0311987|FBgn0039713|CG7808-PG|RpS8-PG	1	FBpp0099686 type=protein; loc=3R:join(29861931..29861934,29862199..29862305,29862785..29863196,29863415..29863518); ID=FBpp0099686; name=RpS8-PC; parent=FBgn0039713,FBtr0085489; dbxref=FlyBase_Annotation_IDs:CG7808-PC,FlyBase:FBpp0099686,GB_protein:AAN14192.1,REFSEQ:NP_651740,GB_protein:AAN14192,FlyMine:FBpp0099686,modMine:FBpp0099686; MD5=6f3fd8d03f294cec518e459314d26d3c; length=208; release=r6.…	40.4	9	0.11	ELEFYLK+HAQKEDENDVLTK+IADVVYNASNNELVR+LETGNFAWASEGVAR+NSIVVIDATPFR+SDGYILEGK+VEQALEDQFTSGR
487	FBpp0088490|FBgn0264855|CG4260-PA|AP-2alpha-PA FBpp0088945|FBgn0264855|CG4260-PB|AP-2alpha-PB	1	FBpp0088490 type=protein; loc=2L:complement(join(413396..413459,412447..412658,411782..412237,411129..411718,410127..411060,409790..410073,409532..409736,409388..409465)); ID=FBpp0088490; name=AP-2alpha-PA; parent=FBgn0264855,FBtr0089488; dbxref=FlyBase:FBpp0088490,FlyBase_Annotation_IDs:CG4260-PA,GB_protein:AAF56103.2,REFSEQ:NP_476819,GB_protein:AAF56103,FlyMine:FBpp0088490,modMine:FBpp0088490; …	8.6	9	0.11	AAQPLDLPGAR+ALLLSTYIK+ESSILAVLK+LLQNYNPVTEEAGVR+LNETLETILNK+TNIQDVFR+VGGYILGEFGNLIAGDSR
434	FBpp0086167|FBgn0034181|CG8963-PA|CG8963-PA FBpp0086168|FBgn0034181|CG8963-PB|CG8963-PB FBpp0289800|FBgn0034181|CG8963-PC|CG8963-PC FBpp0309119|FBgn0034181|CG8963-PE|CG8963-PE	1	FBpp0086167 type=protein; loc=2R:complement(join(17018063..17018908,17016966..17017799)); ID=FBpp0086167; name=CG8963-PA; parent=FBgn0034181,FBtr0087016; dbxref=FlyBase:FBpp0086167,FlyBase_Annotation_IDs:CG8963-PA,GB_protein:AAF57917.1,REFSEQ:NP_611180,GB_protein:AAF57917,FlyMine:FBpp0086167,modMine:FBpp0086167; MD5=ea78e6f8388de9e80e55c922d6874705; length=559; release=r6.09; species=Dmel;;FBpp00…	16.3	9	0.11	APFQPDDQYEQLR+HQQYQQAGGAGGGAPYGQQQPR+KVSNALGDDEDTVKEPPR+LLASESNENVR+LSDEPVFYGPDGR+SIEQPNFR+VSNALGDDEDTVK+VSNALGDDEDTVKEPPR
368	FBpp0084666|FBgn0039580|CG1345-PA|Gfat2-PA	1	FBpp0084666 type=protein; loc=3R:complement(join(28337870..28339546,28337293..28337667)); ID=FBpp0084666; name=Gfat2-PA; parent=FBgn0039580,FBtr0085297; dbxref=FlyBase:FBpp0084666,FlyBase_Annotation_IDs:CG1345-PA,GB_protein:AAF56785.1,REFSEQ:NP_651617,GB_protein:AAF56785,FlyMine:FBpp0084666,modMine:FBpp0084666; MD5=8fd2d592c025067320afb4dd97552607; length=683; release=r6.09; species=Dmel;	14.3	9	0.1	FDTQTVVLGGIK+GNYDYFMLK+GQDYSLPIDTHIGIAHTR+LATDHIPILYAK+LEIIDGLSQLDEHIR+SDEDNSFVVVHNGIITNYK+VIYLEDDDVAAVK
351	FBpp0084188|FBgn0039302|CG11856-PA|Nup358-PA FBpp0293235|FBgn0039302|CG11856-PB|Nup358-PB	1	FBpp0084188 type=protein; loc=3R:join(25249631..25249702,25250223..25253235,25253292..25256293,25256355..25256855,25256925..25257057,25257122..25258129,25258201..25258559); ID=FBpp0084188; name=Nup358-PA; parent=FBgn0039302,FBtr0084813; dbxref=GB_protein:AAF56430.1,FlyBase:FBpp0084188,FlyBase_Annotation_IDs:CG11856-PA,GB_protein:AAF56430.2,REFSEQ:NP_651361,GB_protein:AAF56430,FlyMine:FBpp0084188,…	6	9	0.11	AIEYLNGYLR+EKPAVAVVTASASAPTSVQTAALGFGK+IGQYEQFLDEVR+LAFGGIAAPVFGDANPFGGHK+LASGEGQGNVLGSIFR+LNSNQLITEGNR+SFVTSTPAANSLINKPQEQTK+SIIGGTPLLFGGSNAFGIPK+TGSTFADLASNPGGTFADLANK
35	FBpp0071261|FBgn0040236|CG12132-PA|c11.1-PA FBpp0310025|FBgn0040236|CG12132-PB|c11.1-PB	1	FBpp0071261 type=protein; loc=X:complement(join(9282793..9282949,9281451..9281628,9278956..9281387,9278252..9278897,9277715..9278189,9277449..9277652,9276494..9277384,9276329..9276431,9276125..9276267)); ID=FBpp0071261; name=c11.1-PA; parent=FBgn0040236,FBtr0071326; dbxref=FlyBase:FBpp0071261,FlyBase_Annotation_IDs:CG12132-PA,GB_protein:AAF46485.2,REFSEQ:NP_652606,GB_protein:AAF46485,FlyMine:FBpp…	5	9	0.11	FGFVPNK+LGTDFIR+LIDLALQELTK+SPHIEYDIAGDDAATEQATPESMGAAGEDR+VAAVGIFSR+VVEMAEQQLGEER+YVASPYDGQR
340	FBpp0083683|FBgn0003676|CG5374-PB|T-cp1-PB FBpp0083684|FBgn0003676|CG5374-PA|T-cp1-PA	1	FBpp0083683 type=protein; loc=3R:complement(join(22491259..22491331,22490868..22491021,22489922..22490812,22489303..22489858)); ID=FBpp0083683; name=T-cp1-PB; parent=FBgn0003676,FBtr0084290; dbxref=FlyBase:FBpp0083683,FlyBase_Annotation_IDs:CG5374-PB,GB_protein:AAN13906.1,REFSEQ:NP_732748,GB_protein:AAN13906,FlyMine:FBpp0083683,modMine:FBpp0083683; MD5=5db5fade362b566973c98af35e11bcaf; length=557…	21.4	9	0.1	AAASIILR+ATGAAFITSLTNMDGEESFDASMVGEAAEVAQER+DSLINIAK+MGVQVLINDPDKLEAIR+MLVDDIGDVTVTNDGATILR+SLLVIPK+SSLGPVGLDK+TQNVMAALSISNIVK
337	FBpp0083610|FBgn0267385|CG7070-PB|PyK-PB FBpp0083611|FBgn0267385|CG7070-PA|PyK-PA	1	FBpp0083610 type=protein; loc=3R:join(22370799..22372167,22372226..22372382,22372469..22372481); ID=FBpp0083610; name=PyK-PB; parent=FBgn0267385,FBtr0084213; dbxref=FlyBase:FBpp0083610,FlyBase_Annotation_IDs:CG7070-PB,GB_protein:AAN14373.1,REFSEQ:NP_732723,GB_protein:AAN14373,FlyMine:FBpp0083610,modMine:FBpp0083610; MD5=2074b6975470bf2c6a31830313052375; length=512; release=r6.09; species=Dmel;;FB…	23	9	0.11	ASAIVVITTSGK+GLVPLIYK+GVNLPGVPVDLPAVSEK+IENQQGMHNLDEIIEAGDGIMVAR+LGYEHPVAIALDTK+NAAALTEIR+QGSGFTNTIR+TGLIGGSGTAEIELK+VQFGLQVGK
335	FBpp0083441|FBgn0025865|CG3637-PA|Cortactin-PA FBpp0297440|FBgn0025865|CG3637-PB|Cortactin-PB FBpp0297441|FBgn0025865|CG3637-PC|Cortactin-PC FBpp0297442|FBgn0025865|CG3637-PD|Cortactin-PD	1	FBpp0083441 type=protein; loc=3R:complement(join(21063898..21064064,21063426..21063829,21062226..21063334)); ID=FBpp0083441; name=Cortactin-PA; parent=FBgn0025865,FBtr0084039; dbxref=FlyBase:FBpp0083441,FlyBase_Annotation_IDs:CG3637-PA,GB_protein:AAF55840.1,REFSEQ:NP_524426,GB_protein:AAF55840,FlyMine:FBpp0083441,modMine:FBpp0083441; MD5=f9df6ebf38c67c333b6d660cdc9e6f5a; length=559; release=r6.09…	16.6	9	0.1	EEPTASTTSAAVAPTPTVVPAR+EEPTASTTSAAVAPTPTVVPAREPETAPVAK+EPIIIPK+FGVQEDR+TGGIGNAISAFNQMQSPVSETPPAR+YGLFPANYVQVVGQNS
315	FBpp0082123|FBgn0016693|CG6148-PA|Past1-PA FBpp0082124|FBgn0016693|CG6148-PB|Past1-PB	1	FBpp0082123 type=protein; loc=3R:join(12697513..12697538,12698119..12699335,12703639..12703812,12703876..12704081); ID=FBpp0082123; name=Past1-PA; parent=FBgn0016693,FBtr0082654; dbxref=FlyBase:FBpp0082123,FlyBase_Annotation_IDs:CG6148-PA,GB_protein:AAN13552.1,REFSEQ:NP_731737,GB_protein:AAN13552,FlyMine:FBpp0082123,modMine:FBpp0082123; MD5=90bfa61d512e01438d313ad1097fc223; length=540; release=r6…	17	9	0.11	EGVIPGNALVVDPK+EHSISPGDFPDIK+GGAFEGVIDDHVSPFGYMK+LDISDEFR+LFEDEEQDLFR+MQEVLQHQDFTK+TDGIFNGLGPVDGK
252	FBpp0079642|FBgn0053303|CG33303-PA|CG33303-PA FBpp0304506|FBgn0053303|CG33303-PB|CG33303-PB	1	FBpp0079642 type=protein; loc=2L:complement(join(10375148..10375733,10374301..10375091)); ID=FBpp0079642; name=CG33303-PA; parent=FBgn0053303,FBtr0080052; dbxref=FlyBase:FBpp0079642,FlyBase_Annotation_IDs:CG33303-PA,GB_protein:AAS64675.1,REFSEQ:NP_995680,GB_protein:AAS64675,FlyMine:FBpp0079642,modMine:FBpp0079642; MD5=4730c7d543cc804b2f0a4e3a3e917471; length=458; release=r6.09; species=Dmel;;FBpp…	22.1	9	0.1	DFIELELRPR+GEQSFTFTFPR+IILPEGSSDIR+LSSSNILSHTQVKPFSVSSNK+LSTPYSISR+NEPVKGEQSFTFTFPR+QTFIVETVASK+TLDLTSQLVK+TYLPASASGVYYR
245	FBpp0079520|FBgn0043456|CG4747-PA|CG4747-PA FBpp0292905|FBgn0043456|CG4747-PB|CG4747-PB FBpp0310306|FBgn0043456|CG4747-PC|CG4747-PC	1	FBpp0079520 type=protein; loc=2L:join(10004047..10004126,10004535..10004571,10005424..10005506,10005568..10006417,10006475..10006585,10006908..10007178,10007255..10007341,10007414..10007503,10007567..10007766); ID=FBpp0079520; name=CG4747-PA; parent=FBgn0043456,FBtr0079930; dbxref=FlyBase:FBpp0079520,FlyBase_Annotation_IDs:CG4747-PA,GB_protein:AAF52846.3,REFSEQ:NP_609336,GB_protein:AAF52846,FlyMi…	12.8	9	0.1	AYVEMSTIDPDTSLDIGEGIK+KLSLSGGDTTEK+LGYSEHDSSAVFVR+RLGYSEHDSSAVFVRSR+VETDALLASIAAK+YIDDPAEVDEQVNK
227	FBpp0078997|FBgn0026196|CG10206-PA|nop5-PA	1	FBpp0078997 type=protein; loc=2L:complement(join(6917341..6918611,6916898..6917162)); ID=FBpp0078997; name=nop5-PA; parent=FBgn0026196,FBtr0079369; dbxref=FlyBase:FBpp0078997,FlyBase_Annotation_IDs:CG10206-PA,GB_protein:AAF52455.2,REFSEQ:NP_477412,GB_protein:AAF52455,FlyMine:FBpp0078997,modMine:FBpp0078997; MD5=927705a12a71536536d1eea6c514361a; length=511; release=r6.09; species=Dmel;	28.8	9	0.1	DNMATSDLSDILPEDVEEK+FNDTTEALAAATAAVEGK+KLEQVDNLYQEFETPEK+MFVLYETPAGYAIFK+MMAMAPNLTVLVGDTVGAR+QKDEEVEAVEEAAAPEPEDQPTPAK+SEVFTYQPEADNTLNVK+VDAFGEEATFELGAAHK
198	FBpp0078134|FBgn0000100|CG7490-PA|RpLP0-PA FBpp0306232|FBgn0000100|CG7490-PB|RpLP0-PB	1	FBpp0078134 type=protein; loc=3L:join(22076288..22076341,22076416..22077315); ID=FBpp0078134; name=RpLP0-PA; parent=FBgn0000100,FBtr0078481; dbxref=FlyBase:FBpp0078134,FlyBase_Annotation_IDs:CG7490-PA,GB_protein:AAF51807.1,REFSEQ:NP_524211,GB_protein:AAF51807,FlyMine:FBpp0078134,modMine:FBpp0078134; MD5=86e1796e988a2ee9e406941fb4905ecb; length=317; release=r6.09; species=Dmel;;FBpp0306232 type=pr…	27.4	9	0.11	FAAAASASAAPAAGGATEK+GHLENNPQLEK+GLAVVLMGK+GNVGFVFTK+GTIEIINDVPILKPGDK+TSFFQALSIPTK+VVELFDEFPK
183	FBpp0077549|FBgn0011570|CG17158-PA|cpb-PA FBpp0304020|FBgn0011570|CG17158-PB|cpb-PB	1	FBpp0077549 type=protein; loc=2L:join(1705112..1705114,1705400..1706227); ID=FBpp0077549; name=cpb-PA; parent=FBgn0011570,FBtr0077881; dbxref=FlyBase:FBpp0077549,FlyBase_Annotation_IDs:CG17158-PA,GB_protein:AAF51349.1,REFSEQ:NP_477005,GB_protein:AAF51349,FlyMine:FBpp0077549,modMine:FBpp0077549; MD5=63699f7116834714c9842e71742564ae; length=276; release=r6.09; species=Dmel;;FBpp0304020 type=protein…	26.8	9	0.1	DIVNGLR+KLEIEANYAFDQYR+NTLNEIYFGK+QDLAAAILR+QGSGTMNLGGSLTR+QQEQDANVSESSPHIANIGK
150	FBpp0076408|FBgn0026252|CG7935-PA|msk-PA	1	FBpp0076408 type=protein; loc=3L:join(8116440..8116529,8117305..8117540,8117596..8118093,8118157..8118333,8118547..8118692,8118745..8119542,8119605..8119828,8119912..8120222,8120278..8120750,8120815..8121011); ID=FBpp0076408; name=msk-PA; parent=FBgn0026252,FBtr0076685; dbxref=FlyBase:FBpp0076408,FlyBase_Annotation_IDs:CG7935-PA,GB_protein:AAF50487.1,REFSEQ:NP_524780,GB_protein:AAF50487,FlyMine:F…	10	9	0.11	ALQEVVVTADQR+AMATIMQIITSPNADNK+ATIDPNPEQR+AVPDSSHLDDDER+ETENEDLTNVMQK+LLAEQSEQSVLLQK+QGGFAFPQTAVPTSFK+VLTDVLNYLK
146	FBpp0076224|FBgn0001225|CG4183-PA|Hsp26-PA FBpp0312157|FBgn0001225|CG4183-PB|Hsp26-PB	1	FBpp0076224 type=protein; loc=3L:complement(9376562..9377188); ID=FBpp0076224; name=Hsp26-PA; parent=FBgn0001225,FBtr0076496; dbxref=FlyBase:FBpp0076224,FlyBase_Annotation_IDs:CG4183-PA,GB_protein:AAF50288.1,REFSEQ:NP_523997,GB_protein:AAF50288,FlyMine:FBpp0076224,modMine:FBpp0076224; MD5=d9d18be05b80bad86dd8e516c3ac0b55; length=208; release=r6.09; species=Dmel;;FBpp0312157 type=protein; loc=3L:c…	30.3	9	0.09	AEQVVSQLSSDGVLTVSIPKPQAVEDK+IIQIQQVGPAHLNVK+VVDDSILVEGK+YVLPLGTQQR
145	FBpp0076215|FBgn0015218|CG4035-PB|eIF-4E-PB FBpp0076216|FBgn0015218|CG4035-PC|eIF-4E-PC FBpp0076217|FBgn0015218|CG4035-PD|eIF-4E-PD FBpp0076218|FBgn0015218|CG4035-PA|eIF-4E-PA FBpp0076219|FBgn0015218|CG4035-PG|eIF-4E-PG FBpp0076220|FBgn0015218|CG4035-PE|eIF-4E-PE FBpp0076221|FBgn0015218|CG4035-PF|eIF-4E-PF FBpp0306016|FBgn0015218|CG4035-PH|eIF-4E-PH FBpp0306017|FBgn0015218|CG4035-PI|eIF-4E-PI	1	FBpp0076215 type=protein; loc=3L:complement(join(9401040..9401096,9400583..9400953,9400419..9400518,9400097..9400184,9399870..9400033)); ID=FBpp0076215; name=eIF-4E-PB; parent=FBgn0015218,FBtr0076487; dbxref=FlyBase:FBpp0076215,FlyBase_Annotation_IDs:CG4035-PB,GB_protein:AAF50282.1,REFSEQ:NP_524829,GB_protein:AAF50282; MD5=8d9bf8f418dbd4c61ab9ea1452badbfc; length=259; release=r6.09; species=Dmel;…	24.2	9	0.09	EDPQETGEPAGNTATTTAPAGDDAVR+NNSLQYQLHK+TSAPSTEQGRPEPPTSAAAPAEAK
140	FBpp0076181|FBgn0001224|CG4463-PA|Hsp23-PA FBpp0301282|FBgn0001224|CG4463-PB|Hsp23-PB	1	FBpp0076181 type=protein; loc=3L:9381998..9382558; ID=FBpp0076181; name=Hsp23-PA; parent=FBgn0001224,FBtr0076453; dbxref=FlyBase:FBpp0076181,FlyBase_Annotation_IDs:CG4463-PA,GB_protein:AAF50286.1,REFSEQ:NP_523999,GB_protein:AAF50286,FlyMine:FBpp0076181,modMine:FBpp0076181; MD5=69618c165781168a36a651910f4bb6f2; length=186; release=r6.09; species=Dmel;;FBpp0301282 type=protein; loc=3L:9381998..9382…	37.6	9	0.11	IVQIQQVGPAHLNVK+NPYLALVGPMEQQLR+VASTLSSDGVLTIK+VQDNSVLVEGNHEER+YALPPGYEADKVASTLSSDGVLTIK
14	FBpp0070355|FBgn0028969|CG14813-PA|deltaCOP-PA FBpp0291138|FBgn0028969|CG14813-PB|deltaCOP-PB	1	FBpp0070355 type=protein; loc=X:complement(join(1861595..1861597,1861446..1861485,1861156..1861379,1860686..1861098,1860427..1860624,1860057..1860370,1859871..1859982,1859519..1859813)); ID=FBpp0070355; name=deltaCOP-PA; parent=FBgn0028969,FBtr0070371; dbxref=FlyBase:FBpp0070355,FlyBase_Annotation_IDs:CG14813-PA,GB_protein:AAF45673.1,REFSEQ:NP_652012,GB_protein:AAF45673,FlyMine:FBpp0070355,modMin…	19.8	9	0.1	ASNILEDLETLR+DGGVQQFENSGLLTLR+DVDSFVDQLK+ESVNLAQIK+GGPSLGGIGSR+IEGLLAAFPK+LSPNHTQGLQLQTHPNVDK+NLGKPFPLNTDVGVLK+SKDVDSFVDQLK
564a	FBpp0073519|FBgn0030418|CG4004-PA|CG4004-PA FBpp0309357|FBgn0030418|CG4004-PD|CG4004-PD FBpp0311957|FBgn0030418|CG4004-PE|CG4004-PE	0.9999	FBpp0073519 type=protein; loc=X:join(12744557..12744949,12746869..12747435); ID=FBpp0073519; name=CG4004-PA; parent=FBgn0030418,FBtr0073686; dbxref=FlyBase:FBpp0073519,FlyBase_Annotation_IDs:CG4004-PA,GB_protein:AAF48198.2,REFSEQ:NP_572824,GB_protein:AAF48198,FlyMine:FBpp0073519,modMine:FBpp0073519; MD5=29f8fd41ba5410a0afabee8a4b2a6cd4; length=319; release=r6.09; species=Dmel;;FBpp0309357 type=pr…	32.9	9	0.07	EPGYQELLK+IISEVLVYGR+LDAVGDGDVEPEPEPDNDPELDNMDDHVDDYR+LSFETQFSMGHK+SENVDDSLDETSIQDVDIMSDAFPHEEDMLR+VQESVNGYQTR
10	FBpp0070277|FBgn0003517|CG14792-PA|sta-PA FBpp0070278|FBgn0003517|CG14792-PB|sta-PB FBpp0308665|FBgn0003517|CG14792-PE|sta-PE FBpp0308666|FBgn0003517|CG14792-PF|sta-PF	1	FBpp0070277 type=protein; loc=X:complement(join(1482673..1482891,1481887..1482480)); ID=FBpp0070277; name=sta-PA; parent=FBgn0003517,FBtr0070289; dbxref=FlyBase:FBpp0070277,FlyBase_Annotation_IDs:CG14792-PA,GB_protein:AAF45638.2,REFSEQ:NP_476750,GB_protein:AAF45638,FlyMine:FBpp0070277,modMine:FBpp0070277; MD5=0bfecb7568a3ebf3a816b44ac5c6e70a; length=270; release=r6.09; species=Dmel;;FBpp0070278 t…	24.8	8	0.1	ADGVNILNLGK+ELLPPPK+FTPGAFTNQIQPAFR+MLVATTHLGSENVNFQMEQYVYK+RADGVNILNLGK+YTDTTPIAGR
87	FBpp0073623|FBgn0010198|CG2033-PC|RpS15Aa-PC FBpp0073624|FBgn0010198|CG2033-PA|RpS15Aa-PA FBpp0073625|FBgn0010198|CG2033-PD|RpS15Aa-PD FBpp0073626|FBgn0010198|CG2033-PE|RpS15Aa-PE FBpp0290052|FBgn0010198|CG2033-PF|RpS15Aa-PF	1	FBpp0073623 type=protein; loc=X:complement(13335985..13336377); ID=FBpp0073623; name=RpS15Aa-PC; parent=FBgn0010198,FBtr0073792; dbxref=FlyBase:FBpp0073623,FlyBase_Annotation_IDs:CG2033-PC,GB_protein:AAN09322.1,REFSEQ:NP_727692,GB_protein:AAN09322; MD5=cff801b442d4e4dfa786d71bafa2fb16; length=130; release=r6.09; species=Dmel;;FBpp0073624 type=protein; loc=X:complement(13335985..13336377); ID=FBpp…	40.8	8	0.07	FDVPINDIEK+HGYIGEFEIVDDHR+MNVLADALK+QFGYVVLTTSGGIMDHEEAR
81	FBpp0073101|FBgn0041171|CG15010-PC|ago-PC FBpp0073102|FBgn0041171|CG15010-PB|ago-PB FBpp0073103|FBgn0041171|CG15010-PA|ago-PA	1	FBpp0073101 type=protein; loc=3L:complement(join(4248724..4251801,4248473..4248654,4248183..4248408,4247912..4248122,4247654..4247825,4247476..4247587)); ID=FBpp0073101; name=ago-PC; parent=FBgn0041171,FBtr0073245; dbxref=FlyBase:FBpp0073101,FlyBase_Annotation_IDs:CG15010-PC,GB_protein:AAG22246.1,REFSEQ:NP_523922,GB_protein:AAG22246; MD5=04a22050465c45d3257193855a5e30f5; length=1326; release=r6.0…	6.5	8	0.09	ADIESMDLIER+DFISLLPR+FVVTSSDDGTVK+LIVSGAYDYMVK+QNILVSGNADSTVK+SNPPAASGAGSVGANPTASVR+VIEPQFQR
693a	FBpp0306828|FBgn0010488|CG3845-PD|NAT1-PD	1	FBpp0306828 type=protein; loc=2R:join(12918398..12920859,12920985..12922810,12922879..12923057); ID=FBpp0306828; name=NAT1-PD; parent=FBgn0010488,FBtr0334772; dbxref=FlyBase:FBpp0306828,FlyBase_Annotation_IDs:CG3845-PD,REFSEQ:NP_001033943,GB_protein:ABC66062; MD5=8a2379a67482db85e78c56fae502cce9; length=1488; release=r6.09; species=Dmel;	9.8	8	0.08	AIIIEGGTSTGDTK+DRNDGQYGGNQLLGSK+FQELSDELLK+KLGTTEGPVPIK+LSEEAPSFDKEPSNSSTFLR+LVITANPSEIER+NSDILGQGLGGNSDSYNGSSSSGR+QLQSDPNPNNFYK+SINSNSVGGGGSGAVGSGSGGSNYR
691a	FBpp0302537|FBgn0263740|CG43665-PB|eIF-2gamma-PB FBpp0307983|FBgn0263740|CG43665-PD|eIF-2gamma-PD	1	FBpp0302537 type=protein; loc=3R:complement(join(15263282..15263347,15262547..15262721,15259450..15259686,15258510..15259383,15258367..15258442)); ID=FBpp0302537; name=eIF-2gamma-PB; parent=FBgn0263740,FBtr0310386; dbxref=FlyBase:FBpp0302537,FlyBase_Annotation_IDs:CG43665-PB,REFSEQ:NP_731993,GB_protein:AAF55153; MD5=ab5df4d5c73143be53d760bf73070cfe; length=475; release=r6.09; species=Dmel;;FBpp03…	21.5	8	0.09	FVQGTVAEGAPIIPISAQLK+GGVAGGSILSGVLK+IVSLFAEQNELQYAVPGGLIGVGTK+LTPLSPEVISR+QDLSNLDVSK+QILILQNK+VGQEIEVRPGVVTK
654a	FBpp0087479|FBgn0261014|CG2331-PA|TER94-PA FBpp0111818|FBgn0261014|CG2331-PC|TER94-PC	1	FBpp0087479 type=protein; loc=2R:join(9989287..9989303,9990471..9990573,9990660..9992696,9992763..9992917,9992984..9993077); ID=FBpp0087479; name=TER94-PA; parent=FBgn0261014,FBtr0088391; dbxref=FlyBase:FBpp0087479,FlyBase_Annotation_IDs:CG2331-PA,GB_protein:AAF58863.1,REFSEQ:NP_477369,GB_protein:AAF58863,FlyMine:FBpp0087479,modMine:FBpp0087479; MD5=9ced7266152b9fad83a07959689b317f; length=801; r…	11.7	8	0.09	AENQNSAMDMDEDDPVPEITSAHFEEAMK+EIDIGIPDATGR+EMVELPLR+EVDLTYIAK+LIVEEAQNDDNSVVSLSQAK+MDELQLFR+QAIEAEIR
629a	FBpp0083951|FBgn0011725|CG31137-PA|twin-PA FBpp0083952|FBgn0011725|CG31137-PB|twin-PB FBpp0083953|FBgn0011725|CG31137-PE|twin-PE FBpp0083954|FBgn0011725|CG31137-PC|twin-PC FBpp0083956|FBgn0011725|CG31137-PF|twin-PF	1	FBpp0083951 type=protein; loc=3R:complement(join(24220532..24220538,24220215..24220343,24219965..24220151,24219600..24219775,24199883..24199951,24199275..24199587,24198436..24199213)); ID=FBpp0083951; name=twin-PA; parent=FBgn0011725,FBtr0084566; dbxref=FlyBase:FBpp0083951,FlyBase_Annotation_IDs:CG31137-PA,GB_protein:AAF56259.2,REFSEQ:NP_732965,GB_protein:AAF56259; MD5=8e7ae0509587825ba31b8f323ca…	17.1	8	0.1	DNIGLAALLK+ELLLNNNFLR+ESLIEFNQLAMANAEGSDNMLNR+LLSNDTNEFTHSFK+LPADVGMLTSLR+NDGYEGIFSPK+SLPAELGELIQLR
627b	FBpp0076890|FBgn0020369|CG1489-PA|Rpt6-PA	1	FBpp0076890 type=protein; loc=X:join(21316178..21316195,21316259..21316403,21316549..21317603); ID=FBpp0076890; name=Rpt6-PA; parent=FBgn0020369,FBtr0077189; dbxref=FlyBase:FBpp0076890,FlyBase_Annotation_IDs:CG1489-PA,GB_protein:AAF50835.1,REFSEQ:NP_608447,GB_protein:AAF50835,FlyMine:FBpp0076890,modMine:FBpp0076890; MD5=22dd41c30e0d27414c18eaf70afa7fdf; length=405; release=r6.09; species=Dmel;	24	8	0.09	EELQLLQEQGSYVGEVVKPMDK+EHAPSIIFMDEIDSIGSSR+FVVDLDK+GVILYGPPGTGK+IDILDPALLRPGR+IEELQLVVAEK+TMLELLNQLDGFEATK+VSGSELVQK
622a	FBpp0082987|FBgn0020238|CG31196-PA|14-3-3epsilon-PA FBpp0082988|FBgn0020238|CG31196-PB|14-3-3epsilon-PB FBpp0082989|FBgn0020238|CG31196-PC|14-3-3epsilon-PC FBpp0082990|FBgn0020238|CG31196-PD|14-3-3epsilon-PD	1	FBpp0082987 type=protein; loc=3R:join(18242846..18242909,18247433..18247902,18247971..18248151,18248215..18248288); ID=FBpp0082987; name=14-3-3epsilon-PA; parent=FBgn0020238,FBtr0083565; dbxref=FlyBase:FBpp0082987,FlyBase_Annotation_IDs:CG31196-PA,GB_protein:AAF55519.2,REFSEQ:NP_732309,GB_protein:AAF55519,FlyMine:FBpp0082987,modMine:FBpp0082987; MD5=e3d4754790310e5d929d6f9769e621bf; length=262; r…	23.8	8	0.06	AAFDDAIAELDTLSEESYK+DSTLIMQLLR+IITSIEQK+VASMDVELTVEER+YLAEFATGSDR
553a	FBpp0072158|FBgn0086129|CG3231-PA|snama-PA	1	FBpp0072158 type=protein; loc=2R:join(24087551..24087716,24087776..24088010,24088065..24088543,24088604..24088878,24088942..24089267,24089556..24089705,24089766..24090059,24090122..24091892); ID=FBpp0072158; name=snama-PA; parent=FBgn0086129,FBtr0072249; dbxref=GB_protein:AAF47162.1,FlyBase:FBpp0072158,FlyBase_Annotation_IDs:CG3231-PA,REFSEQ:NP_611884,GB_protein:AAF47162,FlyMine:FBpp0072158,modMi…	11.8	8	0.09	AQSPSIEINAAQLSPTHNATENVNPK+GQSQVGEVPASYR+IMASQPVINDTEMETNVGK+KPVAEVEPEETEVKPEK+MPQPAADSTTVPSK+SHSILTVGAASDDNLGPR+TEAVEPPPPGFEPLQLTDEDGYR+VGSGPIDDPLEAFNR
552a	FBpp0071429|FBgn0052675|CG32675-PA|Tango5-PA FBpp0071430|FBgn0052675|CG32675-PC|Tango5-PC FBpp0289796|FBgn0052675|CG32675-PD|Tango5-PD FBpp0306533|FBgn0052675|CG32675-PE|Tango5-PE FBpp0312071|FBgn0052675|CG32675-PF|Tango5-PF	1	FBpp0071429 type=protein; loc=X:complement(join(10761915..10762411,10761578..10761859,10761203..10761509,10760486..10760992)); ID=FBpp0071429; name=Tango5-PA; parent=FBgn0052675,FBtr0071500; dbxref=FlyBase:FBpp0071429,FlyBase_Annotation_IDs:CG32675-PA,GB_protein:AAF46618.1,REFSEQ:NP_727444,GB_protein:AAF46618,FlyMine:FBpp0071429,modMine:FBpp0071429; MD5=8babf19666b481df000f1ca6725bb405; length=53…	11.7	8	0.1	GAAGATTGAGDSGNLLSR+LSGYDPEDAEELAEFEALNAK+TLSGSSMQETGSSATSLLAAGGK
522	FBpp0289797|FBgn0038369|CG4560-PC|Arpc3A-PC FBpp0306661|FBgn0038369|CG4560-PE|Arpc3A-PE	1	FBpp0289797 type=protein; loc=3R:join(15834766..15834771,15834913..15835086,15835197..15835550); ID=FBpp0289797; name=Arpc3A-PC; parent=FBgn0038369,FBtr0300570; dbxref=REFSEQ:NP_650498,GB_protein:AAF55233,FlyBase:FBpp0289797,FlyBase_Annotation_IDs:CG4560-PC,FlyMine:FBpp0289797,modMine:FBpp0289797; MD5=48077a692935fb65a617ee6c0cc31cdd; length=177; release=r6.09; species=Dmel;;FBpp0306661 type=prot…	40.7	8	0.09	AQGQQDMYSLAISK+FDIPGDAGFPLNAVYAKPQTAQDADLMR+QQVGNMAILPLR+QYLLQLR+VFNTEDGKPNK
504	FBpp0110147|FBgn0052699|CG32699-PB|LPCAT-PB	1	FBpp0110147 type=protein; loc=X:complement(join(9579482..9579682,9574901..9575046,9574347..9574832,9574132..9574269,9573579..9573855,9573404..9573505,9573185..9573326,9573008..9573117)); ID=FBpp0110147; name=LPCAT-PB; parent=FBgn0052699,FBtr0110850; dbxref=FlyBase:FBpp0110147,FlyBase_Annotation_IDs:CG32699-PB,REFSEQ:NP_001036265,GB_protein:ABI30972,FlyMine:FBpp0110147,modMine:FBpp0110147; MD5=649…	16.5	8	0.09	ALGVPTSDYSFEDVIVMSR+ETADIPLLGK+FKPGAFYPGVPVQPVLLK+IINYAQPIYVQR+IPFPGDIVEIER+LGLNESQR+NSDLLTFLR
488	FBpp0088527|FBgn0034277|CG6370-PA|OstDelta-PA FBpp0309240|FBgn0034277|CG6370-PB|OstDelta-PB	1	FBpp0088527 type=protein; loc=2R:complement(join(17766869..17766881,17766461..17766699,17765111..17766392,17764681..17765051)); ID=FBpp0088527; name=OstDelta-PA; parent=FBgn0034277,FBtr0089559; dbxref=FlyBase:FBpp0088527,FlyBase_Annotation_IDs:CG6370-PA,GB_protein:AAF57793.1,REFSEQ:NP_611265,GB_protein:AAF57793,FlyMine:FBpp0088527,modMine:FBpp0088527; MD5=d380feff7e3062c77891aeaf26ca8028; length=…	13.1	8	0.09	EIIFVAEQDSSK+FANYFLSR+LQEVLSADSTQK+TFNKPVPITADQAVK+VQSLEVGIAESDASAATR+VYSSLNSELGSSQEIFYR
483	FBpp0088431|FBgn0038535|CG18212-PF|alt-PF FBpp0088432|FBgn0038535|CG18212-PE|alt-PE FBpp0088433|FBgn0038535|CG18212-PG|alt-PG FBpp0088434|FBgn0038535|CG18212-PA|alt-PA FBpp0088435|FBgn0038535|CG18212-PD|alt-PD FBpp0088963|FBgn0038535|CG18212-PB|alt-PB FBpp0307032|FBgn0038535|CG18212-PH|alt-PH FBpp0307033|FBgn0038535|CG18212-PI|alt-PI	1	FBpp0088431 type=protein; loc=3R:complement(join(17676837..17678120,17676087..17676749,17675075..17675533,17674889..17675011)); ID=FBpp0088431; name=alt-PF; parent=FBgn0038535,FBtr0089412; dbxref=FlyBase:FBpp0088431,FlyBase_Annotation_IDs:CG18212-PF,GB_protein:AAF55454.1,REFSEQ:NP_732259,GB_protein:AAF55454,FlyMine:FBpp0088431,modMine:FBpp0088431; MD5=9dd87b34f94cb91919334a386aae0abd; length=842;…	10.6	8	0.1	EQELAALNQELSSLNDK+LLAEEQEASIGIQAK+NEVIQQQAQQLQALELQR+QELSAVQQTQSELQR+QNNSIFELEQR+VVAVETEAPVVTK
445	FBpp0086701|FBgn0033912|CG8415-PA|RpS23-PA FBpp0308991|FBgn0033912|CG8415-PB|RpS23-PB	1	FBpp0086701 type=protein; loc=2R:complement(join(14216530..14216533,14215951..14216110,14215435..14215702)); ID=FBpp0086701; name=RpS23-PA; parent=FBgn0033912,FBtr0087575; dbxref=FlyBase:FBpp0086701,FlyBase_Annotation_IDs:CG8415-PA,GB_protein:AAF58277.2,REFSEQ:NP_610939,GB_protein:AAF58277,FlyMine:FBpp0086701,modMine:FBpp0086701; MD5=e61e7f18ffb2c6f72e0b266cd817f7b8; length=143; release=r6.09; sp…	42	8	0.09	ANPFGGASHAK+DGSLNYIEENDEVLVAGFGR+GHAVGDIPGVR+ITAFVPR+VANVSLLALYK
427	FBpp0086013|FBgn0034258|CG4954-PA|eIF3-S8-PA FBpp0309235|FBgn0034258|CG4954-PB|eIF3-S8-PB	1	FBpp0086013 type=protein; loc=2R:join(17666067..17666159,17666222..17668861); ID=FBpp0086013; name=eIF3-S8-PA; parent=FBgn0034258,FBtr0086836; dbxref=FlyBase:FBpp0086013,FlyBase_Annotation_IDs:CG4954-PA,GB_protein:AAF57818.1,REFSEQ:NP_611242,GB_protein:AAF57818,FlyMine:FBpp0086013,modMine:FBpp0086013; MD5=d2c71da1cca2c3e0984f6a9688d8d595; length=910; release=r6.09; species=Dmel;;FBpp0309235 type=…	8.4	8	0.1	DAEIDVPLVLAK+DIPNTLSSFEDLTR+ELLAQGLLPQR+IKDIPNTLSSFEDLTR+QSLVGPPESMR+RGELPATTSTSVDVMDK+YENLTSIIK
407	FBpp0085526|FBgn0265935|CG9446-PA|coro-PA FBpp0085527|FBgn0265935|CG9446-PB|coro-PB FBpp0089194|FBgn0265935|CG9446-PC|coro-PC FBpp0307637|FBgn0265935|CG9446-PD|coro-PD FBpp0307638|FBgn0265935|CG9446-PE|coro-PE FBpp0307639|FBgn0265935|CG9446-PF|coro-PF FBpp0307640|FBgn0265935|CG9446-PG|coro-PG	1	FBpp0085526 type=protein; loc=2R:complement(join(6866687..6866884,6865108..6865374,6864636..6865049,6864278..6864571,6863348..6863533,6863062..6863289)); ID=FBpp0085526; name=coro-PA; parent=FBgn0265935,FBtr0086207; dbxref=FlyBase:FBpp0085526,FlyBase_Annotation_IDs:CG9446-PA,GB_protein:AAF57403.1,REFSEQ:NP_610242,GB_protein:AAF57403; MD5=9e69a59b5bb440c948af7bc73d86b28f; length=528; release=r6.09…	16.5	8	0.09	AGNILNKPR+DADPITFSLK+GDSASSGATSSSAGGGNFASGNNNEASEGGPPAAVLSEK+HVYGQALK+TIQDEIR+TLTEPVVDLVFHQR
244	FBpp0079500|FBgn0004867|CG5920-PA|RpS2-PA FBpp0303531|FBgn0004867|CG5920-PB|RpS2-PB FBpp0311561|FBgn0004867|CG5920-PC|RpS2-PC	1	FBpp0079500 type=protein; loc=2L:complement(9896327..9897130); ID=FBpp0079500; name=RpS2-PA; parent=FBgn0004867,FBtr0079905; dbxref=FlyBase:FBpp0079500,FlyBase_Annotation_IDs:CG5920-PA,GB_protein:AAF52822.1,REFSEQ:NP_476874,GB_protein:AAF52822,FlyMine:FBpp0079500,modMine:FBpp0079500; MD5=207bcaed11f5ff09092a8f6cd10003e0; length=267; release=r6.09; species=Dmel;;FBpp0303531 type=protein; loc=2L:co…	28.5	8	0.1	ATYAAIAK+EMPLGSTPYQAYSDFLSKPTPR+GSTGTLGNFAK+GTGIVSAPVPK+SLEEIYLYSLPIK+TYAYLTPDLWK
216	FBpp0078624|FBgn0037220|CG14641-PA|CG14641-PA	1	FBpp0078624 type=protein; loc=3R:complement(4230986..4232242); ID=FBpp0078624; name=CG14641-PA; parent=FBgn0037220,FBtr0078985; dbxref=FlyBase:FBpp0078624,FlyBase_Annotation_IDs:CG14641-PA,GB_protein:AAF52166.2,REFSEQ:NP_649440,GB_protein:AAF52166,FlyMine:FBpp0078624,modMine:FBpp0078624; MD5=c2e818d483db63c1bdaba8a641b10532; length=418; release=r6.09; species=Dmel;	21.5	8	0.09	AASLPTLEPPEDR+DQFYQFGEIR+EYYIQNIDAQLQDGDGTEAAGAVGR+NITTLYVGNLPEEITEPELR+QEQINVMPAGMK+SLAANEMLSK
210	FBpp0078464|FBgn0260462|CG12163-PB|CG12163-PB FBpp0078465|FBgn0260462|CG12163-PA|CG12163-PA	1	FBpp0078464 type=protein; loc=3R:complement(join(5251424..5251531,5239492..5239619,5238454..5239197,5238213..5238394,5237891..5238156)); ID=FBpp0078464; name=CG12163-PB; parent=FBgn0260462,FBtr0078822; dbxref=FlyBase:FBpp0078464,FlyBase_Annotation_IDs:CG12163-PB,GB_protein:AAN13266.1,REFSEQ:NP_649521,GB_protein:AAN13266,FlyMine:FBpp0078464,modMine:FBpp0078464; MD5=07a2d49e566b86a8b443c32f8b91d0d2…	16	8	0.1	ATGGSAAVVPAYHGELPK+DIGGLEYEAEYPYK+TIEELNANEMGSAK+TLSHVQVAGFVDLPK+YGITEFADMTSSEYK
209	FBpp0078450|FBgn0037312|CG11999-PA|CG11999-PA	1	FBpp0078450 type=protein; loc=3R:complement(join(5354561..5354621,5353844..5354433)); ID=FBpp0078450; name=CG11999-PA; parent=FBgn0037312,FBtr0078807; dbxref=FlyBase:FBpp0078450,FlyBase_Annotation_IDs:CG11999-PA,GB_protein:AAF52043.1,REFSEQ:NP_649527,GB_protein:AAF52043,FlyMine:FBpp0078450,modMine:FBpp0078450; MD5=fe3a7122e76969a61f10f74a32ddaef7; length=216; release=r6.09; species=Dmel;	23.1	8	0.09	HIDTGMYLGMSGR+LLNSDYAFR+SSTHDEYAHSEL+YGSGSGQQSVTGVEQK
208	FBpp0078424|FBgn0037299|CG1115-PA|Vps37B-PA FBpp0293538|FBgn0037299|CG1115-PB|Vps37B-PB FBpp0293539|FBgn0037299|CG1115-PC|Vps37B-PC	1	FBpp0078424 type=protein; loc=3R:5226270..5226914; ID=FBpp0078424; name=Vps37B-PA; parent=FBgn0037299,FBtr0078777; dbxref=FlyBase:FBpp0078424,FlyBase_Annotation_IDs:CG1115-PA,GB_protein:AAF52060.1,REFSEQ:NP_649518,GB_protein:AAF52060,FlyMine:FBpp0078424,modMine:FBpp0078424; MD5=1fbf1a89288f21580c6ead97ce38d858; length=214; release=r6.09; species=Dmel;;FBpp0293538 type=protein; loc=3R:5226270..522…	23.4	8	0.1	EPQIIELR+GQLAELSEDGR+MYQEYLYQLR+NIEREPQIIELR+TSVFEDNR+VDEVLQVLR
188	FBpp0077714|FBgn0003278|CG4033-PA|RpI135-PA	1	FBpp0077714 type=protein; loc=2L:join(404384..404473,404536..406035,406095..407894); ID=FBpp0077714; name=RpI135-PA; parent=FBgn0003278,FBtr0078054; dbxref=FlyBase:FBpp0077714,FlyBase_Annotation_IDs:CG4033-PA,GB_protein:AAF51503.1,REFSEQ:NP_476708,GB_protein:AAF51503,FlyMine:FBpp0077714,modMine:FBpp0077714; MD5=57a1bdc18c8d91ec8b997a7d3469778d; length=1129; release=r6.09; species=Dmel;	9.4	8	0.1	AIESFLATGNIASR+EDESSLSNVVHYLNNGTAK+EMYPDFTTHLELAK+FSEENTAIDYFGK+GQNFSDLGMLVQTVR+LYVVFLDGK+MLEAGGYNYYGTER+SFIGNLFR
177	FBpp0077378|FBgn0031437|CG9881-PA|Arpc5-PA FBpp0307163|FBgn0031437|CG9881-PB|Arpc5-PB	1	FBpp0077378 type=protein; loc=2L:join(2580369..2580581,2580644..2580886); ID=FBpp0077378; name=Arpc5-PA; parent=FBgn0031437,FBtr0077694; dbxref=FlyBase:FBpp0077378,FlyBase_Annotation_IDs:CG9881-PA,GB_protein:AAF51237.1,REFSEQ:NP_608693,GB_protein:AAF51237,FlyMine:FBpp0077378,modMine:FBpp0077378; MD5=88da80488ded78214c9538518c16fa00; length=151; release=r6.09; species=Dmel;;FBpp0307163 type=protei…	41.1	8	0.09	EDDGVESAAAGPDESEITTLLTQGK+STQMDQAIDTLDQNDLIDVLMK+SVEALLSALQNAPLR
153	FBpp0076552|FBgn0011640|CG8597-PA|lark-PA FBpp0076553|FBgn0011640|CG8597-PB|lark-PB FBpp0076554|FBgn0011640|CG8597-PC|lark-PC FBpp0076555|FBgn0011640|CG8597-PD|lark-PD FBpp0076556|FBgn0011640|CG8597-PE|lark-PE	1	FBpp0076552 type=protein; loc=3L:join(7340069..7340770,7340876..7341114,7341353..7341470); ID=FBpp0076552; name=lark-PA; parent=FBgn0011640,FBtr0076841; dbxref=FlyBase_Annotation_IDs:CG8597-PA,FlyBase:FBpp0076552,GB_protein:AAF50578.1,REFSEQ:NP_523957,GB_protein:AAF50578; MD5=498cc25e6484a5d938da98774852f7fd; length=352; release=r6.09; species=Dmel;;FBpp0076553 type=protein; loc=3L:join(7340069..…	21	8	0.1	DAIQNLNGYTLNEFAIK+DPYPPPPPPPPFLR+EPPSPLSAGGYR+GYDTMFSR+IFVGNLTDK+YGSPTPHGYEDFSR
132	FBpp0075461|FBgn0026409|CG4994-PA|Mpcp-PA FBpp0075462|FBgn0026409|CG4994-PB|Mpcp-PB FBpp0300819|FBgn0026409|CG4994-PC|Mpcp-PC	1	FBpp0075461 type=protein; loc=3L:join(14538032..14538421,14538729..14539069,14539553..14539892); ID=FBpp0075461; name=Mpcp-PA; parent=FBgn0026409,FBtr0075718; dbxref=FlyBase:FBpp0075461,FlyBase_Annotation_IDs:CG4994-PA,GB_protein:AAF49735.1,REFSEQ:NP_524069,GB_protein:AAF49735,FlyMine:FBpp0075461,modMine:FBpp0075461; MD5=17060b81e1ff01c85af78f788bbdb307; length=356; release=r6.09; species=Dmel;;F…	23.6	8	0.09	EEGVNAFYK+FGLYELFK+IQTIPGYANNFR+NLVHGFK+TVELLYK+VALGIPRPPPPEMPASLK+VTVAEEGAR+YAEIIGEENAYLYR
98	FBpp0074086|FBgn0010412|CG4464-PA|RpS19a-PA FBpp0074087|FBgn0010412|CG4464-PB|RpS19a-PB FBpp0074088|FBgn0010412|CG4464-PC|RpS19a-PC FBpp0309135|FBgn0010412|CG4464-PD|RpS19a-PD FBpp0311350|FBgn0010412|CG4464-PE|RpS19a-PE	1	FBpp0074086 type=protein; loc=X:join(16638233..16638303,16638406..16638805); ID=FBpp0074086; name=RpS19a-PA; parent=FBgn0010412,FBtr0074311; dbxref=FlyBase:FBpp0074086,FlyBase_Annotation_IDs:CG4464-PA,REFSEQ:NP_523376,GB_protein:AAF48633; MD5=3c25226b523535b66e41a44b0ea5ba1a; length=156; release=r6.09; species=Dmel;;FBpp0074087 type=protein; loc=X:join(16638233..16638303,16638406..16638805); ID=F…	37.2	7	0.08	ALQALEHAR+ELAPYDPDWFYVR+IANQIVFK+QTGPIVISK+SPAGVGSITK+VPDQMDIVK
86	FBpp0073513|FBgn0015024|CG2028-PB|CkIalpha-PB FBpp0073515|FBgn0015024|CG2028-PA|CkIalpha-PA FBpp0289609|FBgn0015024|CG2028-PD|CkIalpha-PD FBpp0309354|FBgn0015024|CG2028-PE|CkIalpha-PE FBpp0311372|FBgn0015024|CG2028-PF|CkIalpha-PF FBpp0311373|FBgn0015024|CG2028-PG|CkIalpha-PG	1	FBpp0073513 type=protein; loc=X:join(12655238..12655316,12655378..12656152,12656334..12656493); ID=FBpp0073513; name=CkIalpha-PB; parent=FBgn0015024,FBtr0073680; dbxref=FlyBase:FBpp0073513,FlyBase_Annotation_IDs:CG2028-PB,GB_protein:AAF48193.1,REFSEQ:NP_511140,GB_protein:AAF48193; MD5=813ec1f06c30bf507c63b29c590893e9; length=337; release=r6.09; species=Dmel;;FBpp0073515 type=protein; loc=X:join(1…	16	7	0.07	DIKPDNFLMGIGR+ESRPEIIVGGK+FEEQPDYMYLR+HPQLLYEAK+ILSGGVGFPR
70	FBpp0072546|FBgn0283500|CG9128-PA|Sac1-PA FBpp0292309|FBgn0283500|CG9128-PB|Sac1-PB	1	FBpp0072546 type=protein; loc=3L:1248291..1250069; ID=FBpp0072546; name=Sac1-PA; parent=FBgn0283500,FBtr0072652; dbxref=FlyBase:FBpp0072546,FlyBase_Annotation_IDs:CG9128-PA,GB_protein:AAF47460.1,REFSEQ:NP_612087,GB_protein:AAF47460,FlyMine:FBpp0072546,modMine:FBpp0072546; MD5=49d880a663fc764c57deb24f8f816a01; length=592; release=r6.09; species=Dmel;;FBpp0292309 type=protein; loc=3L:1248291..12500…	13	7	0.09	EVAQSRPEVSGLLQR+EVAQSRPEVSGLLQRAEQR+QDSIDLFLGK+TNVVQSMLAR+YDLTNSLQR+YLVNDNEGGAVPSPLESK+YYLNNFADGQR
656a	FBpp0087852|FBgn0020279|CG8715-PA|lig-PA FBpp0087853|FBgn0020279|CG8715-PB|lig-PB FBpp0087854|FBgn0020279|CG8715-PC|lig-PC FBpp0100030|FBgn0020279|CG8715-PD|lig-PD FBpp0291129|FBgn0020279|CG8715-PE|lig-PE FBpp0291130|FBgn0020279|CG8715-PF|lig-PF FBpp0291131|FBgn0020279|CG8715-PG|lig-PG FBpp0293223|FBgn0020279|CG8715-PH|lig-PH FBpp0293224|FBgn0020279|CG8715-PI|lig-PI FBpp0303481|FBgn0020279|CG8715…	1	FBpp0087852 type=protein; loc=2R:join(8069899..8070279,8070335..8070512,8070821..8072238,8072363..8072778,8073127..8073234,8073367..8073471,8073600..8073700,8073974..8074500,8075473..8075607,8075665..8075790,8075860..8076108,8076293..8076448,8077260..8077292,8077731..8077829); ID=FBpp0087852; name=lig-PA; parent=FBgn0020279,FBtr0088774; dbxref=GB_protein:AAM68848.1,FlyBase:FBpp0087852,FlyBase_Ann…	5.4	7	0.08	IAQITNSTTEDPQINEK+STSQQQQGVSSAVNATIDQLTK+TQTVSNQSQAGTGSDLTSSMYGK+VLLLLTMTQR
655a	FBpp0087705|FBgn0260972|CG8057-PA|alc-PA	1	FBpp0087705 type=protein; loc=2R:complement(join(9136952..9137599,9135765..9135995,9135559..9135705)); ID=FBpp0087705; name=alc-PA; parent=FBgn0260972,FBtr0088624; dbxref=FlyBase:FBpp0087705,FlyBase_Annotation_IDs:CG8057-PA,GB_protein:AAF58979.1,REFSEQ:NP_610460,GB_protein:AAF58979,FlyMine:FBpp0087705,modMine:FBpp0087705; MD5=2cac3bf3bc33250b01a74c2898ef7975; length=341; release=r6.09; species=Dm…	20.8	7	0.08	ESDFEVFQALAK+HTAVLNEGSSQEDDDPYYTGTGTGSTR+STDLSTPSSPAHFR+TALPTVLR+YVTTLLYKPI
630a	FBpp0084020|FBgn0011225|CG5695-PB|jar-PB FBpp0290581|FBgn0011225|CG5695-PG|jar-PG FBpp0290582|FBgn0011225|CG5695-PH|jar-PH FBpp0290584|FBgn0011225|CG5695-PJ|jar-PJ FBpp0290585|FBgn0011225|CG5695-PK|jar-PK FBpp0306894|FBgn0011225|CG5695-PL|jar-PL FBpp0306895|FBgn0011225|CG5695-PM|jar-PM FBpp0311443|FBgn0011225|CG5695-PN|jar-PN	1	FBpp0084020 type=protein; loc=3R:complement(join(24259055..24259241,24258385..24258458,24258196..24258325,24257971..24258132,24257648..24257910,24257177..24257583,24256360..24257104,24255869..24256301,24255562..24255803,24255285..24255505,24254994..24255224,24254634..24254678,24254004..24254124,24253828..24253945,24253663..24253764,24253318..24253598)); ID=FBpp0084020; name=jar-PB; parent=FBgn001…	6.5	7	0.09	AALALQEQLEK+EEIISGVNDIYR+ILDANPVLEAFGNAK+LANESNGQVEDSPPVIR+LNFISVGSK+QPPLVQPIQEIVTAQHR
623a	FBpp0083099|FBgn0024329|CG7717-PB|Mekk1-PB	1	FBpp0083099 type=protein; loc=3R:complement(join(18743001..18743236,18738398..18738598,18737107..18737888,18736530..18737043,18733754..18736469,18733429..18733608,18733278..18733364)); ID=FBpp0083099; name=Mekk1-PB; parent=FBgn0024329,FBtr0083684; dbxref=FlyBase:FBpp0083099,FlyBase_Annotation_IDs:CG7717-PB,GB_protein:AAN13787.1,REFSEQ:NP_732373,GB_protein:AAN13787,FlyMine:FBpp0083099,modMine:FBpp…	6.7	7	0.08	LEAAEALYPSSQAMGALHPIYK+LLQQDVLQVR+SSAPPLAFAAQLPAGMLR+SSLESTPLALR+TIDYLALQQSLR+TPAATTNAEEQVAR+VVNVTASADLPASVGGTPK
594a	FBpp0076727|FBgn0035688|CG10289-PA|CG10289-PA FBpp0304174|FBgn0035688|CG10289-PB|CG10289-PB FBpp0304175|FBgn0035688|CG10289-PC|CG10289-PC	1	FBpp0076727 type=protein; loc=3L:complement(join(6173377..6173436,6173111..6173310,6172732..6173056,6172357..6172670,6172156..6172294,6171982..6172100,6171348..6171921,6171228..6171292,6170117..6171169,6169801..6169927)); ID=FBpp0076727; name=CG10289-PA; parent=FBgn0035688,FBtr0077019; dbxref=FlyBase:FBpp0076727,FlyBase_Annotation_IDs:CG10289-PA,GB_protein:AAF50681.2,REFSEQ:NP_648033,GB_protein:A…	9	7	0.08	LVELITTEPSEDVPMSK+NPPAKPTLETTAAVLTPPFGK+QTEQENDSFEPAFDGSNPILK+VNEFNHANDISSNNVDGHEANITTEQQK
577a	FBpp0074440|FBgn0030993|CG7635-PA|Mec2-PA	1	FBpp0074440 type=protein; loc=X:join(19188115..19188283,19189034..19189547,19189640..19189805,19189885..19190088); ID=FBpp0074440; name=Mec2-PA; parent=FBgn0030993,FBtr0074669; dbxref=FlyBase:FBpp0074440,FlyBase_Annotation_IDs:CG7635-PA,GB_protein:AAF48928.1,REFSEQ:NP_573357,GB_protein:AAF48928,FlyMine:FBpp0074440,modMine:FBpp0074440; MD5=5a50802e7ff7c0ced8ce37ecf434af6c; length=350; release=r6.0…	18	7	0.08	EASDVISASPSALQLR+NLSELLTER+NSGPASSTAYMVNMGAAGMAPEPALR+YLQTLSSISAEK
566a	FBpp0073588|FBgn0030468|CG1622-PA|CG1622-PA	1	FBpp0073588 type=protein; loc=X:join(13297230..13297239,13297307..13297447,13297527..13297651,13297747..13297882,13298706..13298812,13298896..13299573); ID=FBpp0073588; name=CG1622-PA; parent=FBgn0030468,FBtr0073757; dbxref=FlyBase:FBpp0073588,FlyBase_Annotation_IDs:CG1622-PA,GB_protein:AAF48249.1,REFSEQ:NP_572872,GB_protein:AAF48249,FlyMine:FBpp0073588,modMine:FBpp0073588; MD5=941661e0ca02ab86be…	10.8	7	0.07	ALGFMYLR+IPVPIQK+STAGTGGGPGAAGQDADYQDYPEGGVER
562a	FBpp0073290|FBgn0015245|CG12101-PA|Hsp60-PA FBpp0073291|FBgn0015245|CG12101-PB|Hsp60-PB	1	FBpp0073290 type=protein; loc=X:join(11110041..11111411,11111475..11111825); ID=FBpp0073290; name=Hsp60-PA; parent=FBgn0015245,FBtr0073434; dbxref=FlyBase:FBpp0073290,FlyBase_Annotation_IDs:CG12101-PA,GB_protein:AAF47999.1,REFSEQ:NP_511115,GB_protein:AAF47999,FlyMine:FBpp0073290,modMine:FBpp0073290; MD5=1d69ae8daf6438985512377bc04b9b9e; length=573; release=r6.09; species=Dmel;;FBpp0073291 type=pr…	13.1	7	0.07	DDTLLLK+GYISPYFINSSK+ISSVQSIIPALELANAQR+LVQDVANNTNEEAGDGTTTATVLAR+VEFQDALLLLSEK
57	FBpp0071892|FBgn0003062|CG9888-PA|Fib-PA	1	FBpp0071892 type=protein; loc=2R:complement(join(23074582..23074594,23074024..23074463,23073061..23073642)); ID=FBpp0071892; name=Fib-PA; parent=FBgn0003062,FBtr0071982; dbxref=FlyBase:FBpp0071892,FlyBase_Annotation_IDs:CG9888-PA,GB_protein:AAF46950.1,REFSEQ:NP_523817,GB_protein:AAF46950,FlyMine:FBpp0071892,modMine:FBpp0071892; MD5=19665765e4e9749a82627001f88e480a; length=344; release=r6.09; spec…	21.8	7	0.09	IVALNAQHFLK+LAAAVLGGVEQIHMPPGSK+LKPQEQLTLEPYER+MLVGMVDTIFADVAQPDQGR+TNIIPIIEDAR
529	FBpp0291366|FBgn0261268|CG11861-PC|Cul3-PD FBpp0291367|FBgn0261268|CG11861-PA|Cul3-PC FBpp0291368|FBgn0261268|CG11861-PB|Cul3-PE FBpp0291369|FBgn0261268|CG42615-PF|Cul3-PF	1	FBpp0291366 type=protein; loc=2L:complement(join(15270905..15270964,15268821..15269204,15267996..15268757,15267763..15267933,15267530..15267700,15267353..15267467,15267145..15267287,15266796..15267019,15266596..15266734,15266374..15266526)); ID=FBpp0291366; name=Cul3-PD; parent=FBgn0261268,FBtr0302156; dbxref=REFSEQ:NP_723908,GB_protein:AAN10895,FlyBase:FBpp0291366,FlyBase:FBpp0080306,FlyBase_Ann…	8.5	7	0.07	DIEPTDEFYVNDAFNSK+EAFDIFK+FLPSPVFIK+LLGMVMEER+NNSGLSFEQLYR+SPEYLSLFIDDK
526	FBpp0290421|FBgn0033919|CG8547-PC|CG8547-PC FBpp0290422|FBgn0033919|CG8547-PD|CG8547-PD FBpp0308989|FBgn0033919|CG8547-PE|CG8547-PE	1	FBpp0290421 type=protein; loc=2R:complement(join(14264129..14264197,14263864..14264063,14263590..14263795,14262475..14263529,14261980..14262171,14261786..14261920)); ID=FBpp0290421; name=CG8547-PC; parent=FBgn0033919,FBtr0301203; dbxref=REFSEQ:NP_610947,GB_protein:AAF58267,FlyBase:FBpp0290421,FlyBase_Annotation_IDs:CG8547-PC; MD5=f4fd64d4c5e1a5cd924060777d99b23a; length=618; release=r6.09; specie…	21.5	7	0.09	EIETAVASPNQQHVPSVNK+ELQDIALGDGILPAPGTK+QLPLGSGPAGTPPGNR+SSYQYSSSGDNNVSYQGK+THTLNNSNTLSSTYK+TINNNVELLPATSSTHQTLTSGTTIDK+TYTYEIPATGPGSNTSTINR
517	FBpp0288710|FBgn0019960|CG6455-PC|Mitofilin-PC FBpp0307186|FBgn0019960|CG6455-PD|Mitofilin-PD FBpp0307187|FBgn0019960|CG6455-PE|Mitofilin-PE	1	FBpp0288710 type=protein; loc=3R:complement(join(22022887..22022931,22022400..22022629,22021793..22022266,22021584..22021732,22020825..22021520,22020450..22020608,22020104..22020392,22019860..22020037)); ID=FBpp0288710; name=Mitofilin-PC; parent=FBgn0019960,FBtr0290271; dbxref=FlyBase:FBpp0288710,FlyBase_Annotation_IDs:CG6455-PC,REFSEQ:NP_524444,GB_protein:AAF55943,FlyMine:FBpp0288710,modMine:FBp…	8.3	7	0.09	AQLEYHLEAER+EYNVAIGVLK+GDDLVAAVLESVPK+SGIETVTSTVDSVTSK+YMNLLQGASR
502	FBpp0099974|FBgn0260439|CG17291-PA|Pp2A-29B-PA FBpp0099975|FBgn0260439|CG17291-PB|Pp2A-29B-PB FBpp0293227|FBgn0260439|CG17291-PC|Pp2A-29B-PC FBpp0297239|FBgn0260439|CG17291-PD|Pp2A-29B-PD FBpp0308836|FBgn0260439|CG17291-PE|Pp2A-29B-PE	1	FBpp0099974 type=protein; loc=2L:join(8366311..8366394,8367096..8367249,8367312..8367730,8367797..8367871,8367931..8368696,8368758..8369030,8369716..8369720); ID=FBpp0099974; name=Pp2A-29B-PA; parent=FBgn0260439,FBtr0005088; dbxref=FlyBase_Annotation_IDs:CG17291-PA,FlyBase:FBpp0099974,GB_protein:AAF52650.2,REFSEQ:NP_001027227,GB_protein:AAF52650,FlyMine:FBpp0099974,modMine:FBpp0099974; MD5=c07243…	15.7	7	0.08	LAIIEYMPALAGQLGQEFFDQK+LNTDTDVDVK+LSTIALALGEER+LVSGDWFTSR+SDLIPNFVQLAQDDQDSVR+VDLVPAFQYLLK+VVETEYLK
501	FBpp0099888|FBgn0037912|CG6782-PA|sea-PA FBpp0099889|FBgn0037912|CG6782-PC|sea-PC FBpp0099890|FBgn0037912|CG6782-PD|sea-PD FBpp0099892|FBgn0037912|CG6782-PE|sea-PE	1	FBpp0099888 type=protein; loc=3R:complement(join(11560852..11561177,11560165..11560792)); ID=FBpp0099888; name=sea-PA; parent=FBgn0037912,FBtr0100461; dbxref=FlyBase_Annotation_IDs:CG6782-PA,FlyBase:FBpp0099888,GB_protein:AAN13508.1,REFSEQ:NP_001027178,GB_protein:AAN13508,FlyMine:FBpp0099888,modMine:FBpp0099888; MD5=aa9a7b0a297eeab817101e5b2822f6a4; length=317; release=r6.09; species=Dmel;;FBpp00…	13.9	7	0.08	FFVLESLK+FGAFEFLK+GLSVLVYGSIPK+GLTPTILK+TQLQLDEK
442	FBpp0086664|FBgn0033916|CG8494-PA|Usp20-33-PA	1	FBpp0086664 type=protein; loc=2R:join(14240030..14240113,14240211..14240577,14240635..14241427,14241487..14242877,14242966..14243258); ID=FBpp0086664; name=Usp20-33-PA; parent=FBgn0033916,FBtr0087535; dbxref=FlyBase:FBpp0086664,FlyBase_Annotation_IDs:CG8494-PA,GB_protein:AAF58273.2,REFSEQ:NP_610943,GB_protein:AAF58273,FlyMine:FBpp0086664,modMine:FBpp0086664; MD5=0acd1587e2ebba39e2ce902749e7eb9e; …	9	7	0.07	EETFQDLSLPIPNR+GILYGIR+GNYNAHSNAEPVVSEKDEK+GYQQHDTQEFLR+LGSDYAQLNAR+QPMETESDLRPSSSK+SIISDVFDGK
426	FBpp0085951|FBgn0034313|CG5726-PA|CG5726-PA	1	FBpp0085951 type=protein; loc=2R:complement(join(18179471..18179832,18177580..18178533,18176080..18177064)); ID=FBpp0085951; name=CG5726-PA; parent=FBgn0034313,FBtr0086772; dbxref=FlyBase:FBpp0085951,FlyBase_Annotation_IDs:CG5726-PA,GB_protein:AAF57731.1,REFSEQ:NP_611304,GB_protein:AAF57731,FlyMine:FBpp0085951,modMine:FBpp0085951; MD5=0d41d094028e1f3fb1e0db752fb2e9d1; length=766; release=r6.09; s…	8.6	7	0.08	ELNDTSVVLGTR+FALLFSSR+NAQQTTQYMNYLSAQK+NLDLQDDGIVLNSK+RQQTSPQNPHQHQHQR
383	FBpp0085063|FBgn0004606|CG1322-PB|zfh1-PB FBpp0085064|FBgn0004606|CG1322-PA|zfh1-PA FBpp0303607|FBgn0004606|CG1322-PE|zfh1-PE	1	FBpp0085063 type=protein; loc=3R:join(30766284..30766380,30773573..30773736,30773987..30774697,30783943..30785941,30786010..30786203); ID=FBpp0085063; name=zfh1-PB; parent=FBgn0004606,FBtr0085701; dbxref=FlyBase_Annotation_IDs:CG1322-PB,FlyBase:FBpp0085063,GB_protein:AAF57083.1,REFSEQ:NP_476850,GB_protein:AAF57083,FlyMine:FBpp0085063,modMine:FBpp0085063; MD5=263333947744c13e62b47f566010f5c2; leng…	11.9	7	0.08	EMAPTPEATEAATPIKR+LLQLSAAGQQQR+LVMDIEEPETK+QEQEPLNVAEER+SESSPPYIAPPSGEALNPEAINLSR+TAINEEQQQQLK
372	FBpp0084755|FBgn0039644|CG11897-PA|CG11897-PA FBpp0084756|FBgn0039644|CG11897-PB|CG11897-PB	1	FBpp0084755 type=protein; loc=3R:join(29158611..29158690,29160177..29160407,29160471..29162456,29162517..29163070,29163213..29164161,29164225..29164549); ID=FBpp0084755; name=CG11897-PA; parent=FBgn0039644,FBtr0085386; dbxref=FlyBase:FBpp0084755,FlyBase_Annotation_IDs:CG11897-PA,GB_protein:AAF56869.2,REFSEQ:NP_733278,GB_protein:AAF56869,FlyMine:FBpp0084755,modMine:FBpp0084755; MD5=4b735ef8391de04…	6	7	0.08	ASMYFFNTNSSGR+DLNFTIEPR+GLQGPLTDEELYQHR+SPVFSLTNQTFQGLTTIR+SQVSIIPQDPVLFSGTLR+SSIIQSIFR
338	FBpp0083625|FBgn0038964|CG13849-PA|Nop56-PA	1	FBpp0083625 type=protein; loc=3R:complement(join(22420954..22420956,22420388..22420790,22419238..22420322)); ID=FBpp0083625; name=Nop56-PA; parent=FBgn0038964,FBtr0084230; dbxref=GB_protein:AAF55992.2,FlyBase:FBpp0083625,FlyBase_Annotation_IDs:CG13849-PA,REFSEQ:NP_651040,GB_protein:AAF55992,FlyMine:FBpp0083625,modMine:FBpp0083625; MD5=7bbdbbf6ea7ecc71e53659979d1df60b; length=496; release=r6.09; s…	17.3	7	0.09	EAIEAAGQEAAITVQSEK+FYESGDVPR+LISHAGSLTNLAK+MNLVAPNLQSLIGDQVGAR+NLTQDQLEDLEK+SAGVAQLGLGHSYSR
336	FBpp0083588|FBgn0038922|CG6439-PA|CG6439-PA FBpp0290012|FBgn0038922|CG6439-PB|CG6439-PB	1	FBpp0083588 type=protein; loc=3R:complement(join(22018992..22019033,22018780..22018827,22018624..22018716,22017980..22018096,22017341..22017922,22016988..22017218)); ID=FBpp0083588; name=CG6439-PA; parent=FBgn0038922,FBtr0084190; dbxref=FlyBase:FBpp0083588,FlyBase_Annotation_IDs:CG6439-PA,GB_protein:AAF55942.1,REFSEQ:NP_651000,GB_protein:AAF55942,FlyMine:FBpp0083588,modMine:FBpp0083588; MD5=65fb8…	17	7	0.08	DLGGQSTTQDFTR+FAFDYATK+GVLATPDYSNVGDLQTLNMK+HTFAEAVGK+NDLDLYANVVHVR
334	FBpp0083371|FBgn0019936|CG15693-PA|RpS20-PA	1	FBpp0083371 type=protein; loc=3R:join(20822271..20822273,20822418..20822573,20822802..20822891,20823132..20823245); ID=FBpp0083371; name=RpS20-PA; parent=FBgn0019936,FBtr0083964; dbxref=FlyBase:FBpp0083371,FlyBase_Annotation_IDs:CG15693-PA,GB_protein:AAF55809.1,REFSEQ:NP_524421,GB_protein:AAF55809,FlyMine:FBpp0083371,modMine:FBpp0083371; MD5=3b4eeffb6f1e4ae3364b6e9e8b18e234; length=120; release=r…	22.5	7	0.08	DIEKPHVGDSASVHR+IIDLHSPSEIVK
321	FBpp0082319|FBgn0263396|CG16901-PA|sqd-PA FBpp0082320|FBgn0263396|CG16901-PB|sqd-PB FBpp0082321|FBgn0263396|CG16901-PC|sqd-PC FBpp0301102|FBgn0263396|CG16901-PE|sqd-PE	1	FBpp0082319 type=protein; loc=3R:complement(join(13645753..13645919,13643169..13643209,13642829..13643103,13642512..13642755,13642189..13642427)); ID=FBpp0082319; name=sqd-PA; parent=FBgn0263396,FBtr0082854; dbxref=FlyBase:FBpp0082319,FlyBase_Annotation_IDs:CG16901-PA,GB_protein:AAF54964.2,REFSEQ:NP_731826,GB_protein:AAF54964,FlyMine:FBpp0082319,modMine:FBpp0082319; MD5=f3e0c9c10a8c84b1ad97a28350…	23.4	7	0.09	GFAFIVFTNTEAIDK+IFVGGLTTEISDEEIK+QVDTEINGEDFTK+TYFGQFGNIVEVEMPFDK+YGEIESINVK
320	FBpp0082265|FBgn0015778|CG9412-PB|rin-PB FBpp0082267|FBgn0015778|CG9412-PE|rin-PE FBpp0312063|FBgn0015778|CG9412-PF|rin-PF FBpp0312064|FBgn0015778|CG9412-PG|rin-PG	1	FBpp0082265 type=protein; loc=3R:join(13649069..13650497,13650809..13651059,13651174..13651566); ID=FBpp0082265; name=rin-PB; parent=FBgn0015778,FBtr0082797; dbxref=FlyBase:FBpp0082265,FlyBase_Annotation_IDs:CG9412-PB,GB_protein:AAG22151.2,REFSEQ:NP_524907,GB_protein:AAG22151; MD5=3d141bc378bcfd81dcc7417d76d5dc94; length=690; release=r6.09; species=Dmel;;FBpp0082267 type=protein; loc=3R:join(1364…	11.2	7	0.09	FGNVLELR+FTQTFVLAAQSPK+QQIGGNNLNNNMGR+SPLNYGFITYDDPEAVQK+YQDLYIEDEQDGESR+YYVHNDIFR
317	FBpp0082177|FBgn0260962|CG7769-PA|pic-PA	1	FBpp0082177 type=protein; loc=3R:join(13052409..13052469,13052623..13053034,13053237..13054161,13054226..13054577,13054641..13055835,13055892..13056288,13056351..13056431); ID=FBpp0082177; name=pic-PA; parent=FBgn0260962,FBtr0082709; dbxref=FlyBase:FBpp0082177,FlyBase_Annotation_IDs:CG7769-PA,GB_protein:AAF54901.1,REFSEQ:NP_650257,GB_protein:AAF54901,FlyMine:FBpp0082177,modMine:FBpp0082177; MD5=2…	7.4	7	0.08	DAVQGLELTLNGER+DLLFILTR+LGDDPNTYYVVATSLVIPEEPEPK+LSGEIIPR+NAVILGTIDEIQK+QLLPELAR+YNVMILEAR
285	FBpp0080707|FBgn0002031|CG10691-PB|l(2)37Cc-PB FBpp0080708|FBgn0002031|CG10691-PA|l(2)37Cc-PA FBpp0312093|FBgn0002031|CG10691-PD|l(2)37Cc-PD	1	FBpp0080707 type=protein; loc=2L:complement(join(19123121..19123552,19122419..19122817)); ID=FBpp0080707; name=l(2)37Cc-PB; parent=FBgn0002031,FBtr0081164; dbxref=GB_protein:AAF53765.1,FlyBase:FBpp0080707,FlyBase_Annotation_IDs:CG10691-PB,REFSEQ:NP_476607,GB_protein:AAF53765,modMine:FBpp0080707; MD5=f6dedd003fb09a6103f763fec2be2c86; length=276; release=r6.09; species=Dmel;;FBpp0080708 type=protei…	37.3	7	0.09	AVVAQFDAGELITQR+DLQNVNITLR+GVAYLPSGQSTLLNLPSTIAQ+IEAAEDIAYQLSR+ILYRPIPDQLPK+LASIISAEGDAEAAGLLAK+SFGEAGDGLVELR
266	FBpp0079986|FBgn0032454|CG5787-PA|CG5787-PA FBpp0304683|FBgn0032454|CG5787-PB|CG5787-PB	1	FBpp0079986 type=protein; loc=2L:complement(join(12710362..12712306,12709375..12710225,12709253..12709309)); ID=FBpp0079986; name=CG5787-PA; parent=FBgn0032454,FBtr0080405; dbxref=GB_protein:AAF53220.2,FlyBase:FBpp0079986,FlyBase_Annotation_IDs:CG5787-PA,REFSEQ:NP_609589,GB_protein:AAF53220,FlyMine:FBpp0079986,modMine:FBpp0079986; MD5=91ab23d9292595b10087b2783f44e005; length=950; release=r6.09; s…	9.7	7	0.08	DIGNFNNR+GGGNYSNNSNSGGNNSYPR+GGPSSNFGQANR+KLPVAAPNQYK+NFNNDNFPNR+SGFNPSSNQR+TANLRPGNATGVQK
241	FBpp0079484|FBgn0011272|CG4651-PA|RpL13-PA FBpp0099517|FBgn0011272|CG4651-PB|RpL13-PB FBpp0302626|FBgn0011272|CG4651-PC|RpL13-PC	1	FBpp0079484 type=protein; loc=2L:join(9967635..9967877,9967939..9968247,9968317..9968421); ID=FBpp0079484; name=RpL13-PA; parent=FBgn0011272,FBtr0079888; dbxref=GB_protein:AAF52842.1,FlyBase:FBpp0079484,FlyBase_Annotation_IDs:CG4651-PA,REFSEQ:NP_523530,GB_protein:AAF52842; MD5=6aea7ab718156ab77fd20fc1241572d5; length=218; release=r6.09; species=Dmel;;FBpp0099517 type=protein; loc=2L:join(9967635.…	20.2	7	0.09	GAGIGANFAK+GFTLEELK+GPVLPIKNEQPAVVEFR+LILFPINEK+NEQPAVVEFR
230	FBpp0079233|FBgn0032015|CG7830-PA|Ostgamma-PA	1	FBpp0079233 type=protein; loc=2L:complement(join(8307983..8308069,8307147..8307873,8306906..8307068,8306825..8306840)); ID=FBpp0079233; name=Ostgamma-PA; parent=FBgn0032015,FBtr0079613; dbxref=FlyBase:FBpp0079233,FlyBase_Annotation_IDs:CG7830-PA,GB_protein:AAF52636.2,REFSEQ:NP_609204,GB_protein:AAF52636,FlyMine:FBpp0079233,modMine:FBpp0079233; MD5=8ebc498cefe5507b7ddaf1a05ee6afc8; length=330; rel…	12.7	7	0.09	AQGYPYSFLFK+LNTAPVFMHFPAK+TGLSLSEK+VGFAADSIAK
212	FBpp0078561|FBgn0263594|CG14648-PA|lost-PA	1	FBpp0078561 type=protein; loc=3R:join(4403202..4403280,4404469..4404639,4404701..4405419,4405480..4405548,4405601..4405811,4405867..4406255); ID=FBpp0078561; name=lost-PA; parent=FBgn0263594,FBtr0078921; dbxref=FlyBase:FBpp0078561,FlyBase_Annotation_IDs:CG14648-PA,GB_protein:AAF52130.1,REFSEQ:NP_649466,GB_protein:AAF52130,FlyMine:FBpp0078561,modMine:FBpp0078561; MD5=fb8ec086e8c95c678aeb2caf743331…	16	7	0.08	AAALFANEEEFKK+ADAQNGGEAVTVAGGDVGGAR+ELALLADK+ILPVLQQLK+IPSFVGADK+VGIGFNNIFNR+YDTPVDIIATPTEIIR
211	FBpp0078500|FBgn0087013|CG1059-PA|Karybeta3-PA FBpp0307568|FBgn0087013|CG1059-PB|Karybeta3-PB	1	FBpp0078500 type=protein; loc=3R:join(4649687..4649767,4650585..4650734,4650799..4651893,4651983..4653336,4653452..4654089); ID=FBpp0078500; name=Karybeta3-PA; parent=FBgn0087013,FBtr0078860; dbxref=FlyBase:FBpp0078500,FlyBase_Annotation_IDs:CG1059-PA,GB_protein:AAF52107.1,REFSEQ:NP_524226,GB_protein:AAF52107,FlyMine:FBpp0078500,modMine:FBpp0078500; MD5=159db4c67d28d8e2289d4cf0d9f0283a; length=11…	9.4	7	0.09	AQFLPAFEQVAPHFVK+EGFAEYAEDVVR+FIIQNANSDDLR+IFSSVPSIFGNQEAQYIDLIK+QQAEEAYNNLSR+VIVTEPEPDVQSELLNSLAK+VVEAQSATGTR
182	FBpp0077495|FBgn0003557|CG4244-PB|Su(dx)-PB FBpp0077496|FBgn0003557|CG4244-PA|Su(dx)-PA FBpp0077497|FBgn0003557|CG4244-PC|Su(dx)-PC FBpp0306832|FBgn0003557|CG4244-PE|Su(dx)-PE FBpp0308612|FBgn0003557|CG4244-PF|Su(dx)-PF	1	FBpp0077495 type=protein; loc=2L:join(2039992..2040154,2040217..2040359,2040422..2041573,2041647..2042569,2042653..2042851,2042914..2043183); ID=FBpp0077495; name=Su(dx)-PB; parent=FBgn0003557,FBtr0077822; dbxref=FlyBase:FBpp0077495,FlyBase_Annotation_IDs:CG4244-PB,GB_protein:AAF51312.1,REFSEQ:NP_476753,GB_protein:AAF51312; MD5=da2af6c478426b1d5220d2121b41684b; length=949; release=r6.09; species=…	9.6	7	0.09	LQIQPVAGQQNGNPPVQAVNPSVVSDAAAGR+NNYSLQINPASYVNPDHLQYFK+SGELVAILNGLK+VPVGGFAELMGSNGPQR+VYYVDHNTR
179	FBpp0077424|FBgn0026479|CG3210-PA|Drp1-PA FBpp0307166|FBgn0026479|CG3210-PB|Drp1-PB	1	FBpp0077424 type=protein; loc=2L:complement(join(2585170..2585271,2584257..2584401,2583534..2584198,2582867..2583318,2582466..2582811,2582174..2582402,2581898..2582109,2581782..2581838)); ID=FBpp0077424; name=Drp1-PA; parent=FBgn0026479,FBtr0077744; dbxref=FlyBase:FBpp0077424,FlyBase_Annotation_IDs:CG3210-PA,GB_protein:AAF51235.1,REFSEQ:NP_608694,GB_protein:AAF51235,FlyMine:FBpp0077424,modMine:FB…	11	7	0.08	DAALVPSLLK+IVDVVTQLLR+MDILTAIR+TDSDPYSQINLGQR+TLDSIHPLAGLSK+YIENPNSIILAVTAANTDMATSEALK
152	FBpp0076520|FBgn0035811|CG12262-PA|CG12262-PA	1	FBpp0076520 type=protein; loc=3L:join(7719440..7719457,7720060..7720416,7720477..7721361); ID=FBpp0076520; name=CG12262-PA; parent=FBgn0035811,FBtr0076808; dbxref=FlyBase:FBpp0076520,FlyBase_Annotation_IDs:CG12262-PA,GB_protein:AAF50524.1,REFSEQ:NP_648149,GB_protein:AAF50524,FlyMine:FBpp0076520,modMine:FBpp0076520; MD5=6244d606556faa327a61956fcd94d178; length=419; release=r6.09; species=Dmel;	18.6	7	0.09	AFTGFIVER+EEIIPVAAQYDK+ENVLIGEGAGFK+GITFEDVR+IYQIYEGTSQIQR+NSYYASIAK+TRPPVAAGAVGLAQR
117	FBpp0074865|FBgn0042134|CG18811-PA|Capr-PA FBpp0311792|FBgn0042134|CG18811-PB|Capr-PB	1	FBpp0074865 type=protein; loc=3L:complement(join(18672631..18673011,18671490..18671672,18671268..18671434,18669034..18671188)); ID=FBpp0074865; name=Capr-PA; parent=FBgn0042134,FBtr0075098; dbxref=FlyBase:FBpp0074865,FlyBase_Annotation_IDs:CG18811-PA,GB_protein:AAG22572.1,REFSEQ:NP_652671,GB_protein:AAG22572,FlyMine:FBpp0074865,modMine:FBpp0074865; MD5=927ba82456ba510777179a794cc84d2d; length=961…	10.1	7	0.08	ANAVSAAAVVPEPYNPLK+ELSGDQASAVAK+GGAGNQGGGGGGYINR+QLLVTIEHK+RPETADDVSFIATAQK+SLFQQIQDSGYLDK+YDAVLANLEFAR
115	FBpp0074825|FBgn0000261|CG6871-PA|Cat-PA	1	FBpp0074825 type=protein; loc=3L:join(18822786..18822842,18826338..18827258,18827356..18827898); ID=FBpp0074825; name=Cat-PA; parent=FBgn0000261,FBtr0075058; dbxref=FlyBase_Annotation_IDs:CG6871-PA,FlyBase:FBpp0074825,GB_protein:AAF49228.1,REFSEQ:NP_536731,GB_protein:AAF49228,FlyMine:FBpp0074825,modMine:FBpp0074825; MD5=51c180f836ffa8819f760a2c7e45d62a; length=506; release=r6.09; species=Dmel;	18.2	7	0.08	DAASNQLIDYK+FSTVGGESGSADTAR+LVQNIAGHLSNASQFLQER+NFTQVHADFGR+NSQTVSPGAITTGNGAPIGIK+TADQLASTDPDYSIR
564b	FBpp0073520|FBgn0030418|CG4004-PB|CG4004-PB	0.9988	FBpp0073520 type=protein; loc=X:join(12745415..12745867,12746869..12747435); ID=FBpp0073520; name=CG4004-PB; parent=FBgn0030418,FBtr0073687; dbxref=FlyBase:FBpp0073520,FlyBase_Annotation_IDs:CG4004-PB,GB_protein:AAF48199.2,REFSEQ:NP_727638,GB_protein:AAF48199,FlyMine:FBpp0073520,modMine:FBpp0073520; MD5=b84ac9eee8202261d9711eb0715f0c29; length=339; release=r6.09; species=Dmel;	19.5	7	0.05	IISEVLVYGR+LDAVGDGDVEPEPEPDNDPELDNMDDHVDDYR+LSFETQFSMGHK+TTDSYANIHTLK
643b	FBpp0303278|FBgn0260934|CG8201-PX|par-1-PX	0.9983	FBpp0303278 type=protein; loc=2R:join(19459933..19460616,19470597..19470812,19470872..19471092,19471209..19471490,19471552..19471736,19472819..19472931,19472996..19473164,19473440..19473554,19473613..19473740,19473805..19473967,19477616..19477704,19478742..19478865,19482952..19483101,19483168..19483286,19483349..19484103); ID=FBpp0303278; name=par-1-PX; parent=FBgn0260934,FBtr0330245; dbxref=FlyB…	8.5	7	0.05	KSNSLLSAFQMYSPFSSK+MLTTADTTLNSPAKPR+NISGNDAGANAGSASVQSPTHR+NNTALEYSGTSGASGDSSHPGR+SEIEASLSQVR+TQLNPGSLQK
78	FBpp0073017|FBgn0035471|CG10849-PA|Sc2-PA	1	FBpp0073017 type=protein; loc=3L:join(3903541..3903911,3904069..3904285,3904506..3904621,3904684..3904888); ID=FBpp0073017; name=Sc2-PA; parent=FBgn0035471,FBtr0073159; dbxref=FlyBase:FBpp0073017,FlyBase_Annotation_IDs:CG10849-PA,GB_protein:AAF47807.1,REFSEQ:NP_647836,GB_protein:AAF47807,FlyMine:FBpp0073017,modMine:FBpp0073017; MD5=8bdbed142194acee87938fd4eb65b752; length=302; release=r6.09; spec…	13.2	6	0.08	IPVADGNPLTK+KIPVADGNPLTK+SLKDTDTLESLSLR+VKVPSGATPIGDLR+VPSGATPIGDLR
697a	FBpp0312547|FBgn0039303|CG11857-PC|CG11857-PC	1	FBpp0312547 type=protein; loc=3R:join(25259364..25259432,25259494..25260222); ID=FBpp0312547; name=CG11857-PC; parent=FBgn0039303,FBtr0347395; dbxref=FlyBase:FBpp0312547,FlyBase_Annotation_IDs:CG11857-PC,REFSEQ:NP_001303417,GB_protein:ACL83566; MD5=c594321c7931b5e9376d8efd932d2d3d; length=265; release=r6.09; species=Dmel;	22.6	6	0.07	DVGSPTASSIKPPQIIAIEDY+IDPEFDPYSQDDEDEGPNLPTR+VNDLAGSGPGSVAGNSK
676a	FBpp0288898|FBgn0261461|CG42274-PC|RhoGAP18B-PC FBpp0288899|FBgn0261461|CG42274-PD|RhoGAP18B-PD	1	FBpp0288898 type=protein; loc=X:complement(join(19153028..19154953,19150811..19151959,19145968..19146142,19144564..19144591,19144005..19144496,19143585..19143768)); ID=FBpp0288898; name=RhoGAP18B-PC; parent=FBgn0261461,FBtr0299623; dbxref=FlyBase:FBpp0288898,FlyBase_Annotation_IDs:CG42274-PC,REFSEQ:NP_573352,GB_protein:AAF48921,FlyMine:FBpp0288898,modMine:FBpp0288898; MD5=af68c419830ecf3d03b1bb9b…	8.4	6	0.07	AQQIQEDNEVQQTQQSTILQR+AVLAAGAVAGK+DLPADQQPSVVVHPILR+ELTSPLITQEAYER
671a	FBpp0089088|FBgn0027066|CG3265-PE|Eb1-PE	1	FBpp0089088 type=protein; loc=2R:join(6752664..6752784,6752843..6752988,6754180..6754438,6754705..6754844,6754899..6754981,6755045..6755117,6755185..6755235); ID=FBpp0089088; name=Eb1-PE; parent=FBgn0027066,FBtr0086131; dbxref=FlyBase:FBpp0089088,FlyBase_Annotation_IDs:CG3265-PE,GB_protein:AAS64780.1,REFSEQ:NP_995752,GB_protein:AAS64780,FlyMine:FBpp0089088,modMine:FBpp0089088; MD5=4ba3b715cbf136e…	27.6	6	0.05	EGAPMGFGSGAVK+FFDANYDGR+GPSATTRPAMTSAVKPISK+KNDVSNSVNNQQIEEMSNQVMDMR+SLPGTAASGVSSSYR
663a	FBpp0088382|FBgn0283521|CG12052-PF|lola-PF	1	FBpp0088382 type=protein; loc=2R:complement(join(10533576..10533749,10533118..10533511,10532181..10532894,10532039..10532119,10515835..10516051,10515541..10515658)); ID=FBpp0088382; name=lola-PF; parent=FBgn0283521,FBtr0089348; dbxref=FlyBase_Annotation_IDs:CG12052-PF,FlyBase:FBpp0088382,GB_protein:AAM68767.2,REFSEQ:NP_724952,GB_protein:AAM68767,FlyMine:FBpp0088382,modMine:FBpp0088382; MD5=9ac13d…	16.3	6	0.06	DNSVSSVGSEMVIEPK+DPQAPSSYVSNSSQTPPPIGGSSSASSAQALIR+LATGGAMDTSGDVSGSR+LSGAYTLEQTK+SQDELGLMAQDAQQR
657b	FBpp0087996|FBgn0033204|CG2065-PA|CG2065-PA FBpp0307930|FBgn0033204|CG2065-PB|CG2065-PB	1	FBpp0087996 type=protein; loc=2R:join(7664040..7664296,7664353..7664509,7664575..7664834,7664896..7665124); ID=FBpp0087996; name=CG2065-PA; parent=FBgn0033204,FBtr0088922; dbxref=FlyBase:FBpp0087996,FlyBase_Annotation_IDs:CG2065-PA,GB_protein:AAF59213.1,REFSEQ:NP_610309,GB_protein:AAF59213,FlyMine:FBpp0087996,modMine:FBpp0087996; MD5=55b3b700f5d5a4de4c1d8b0e64eb83c2; length=300; release=r6.09; sp…	21	6	0.06	ELDLSSLESIR+ETVLEIAK+IVNVSSLVHTQGFIK+NGAQTTLYAALDPALK+VFIVTGANTGIGK
639a	FBpp0085249|FBgn0051618|CG31618-PA|His2A FBpp0091055|FBgn0053808|CG33808-PA|His2A FBpp0091060|FBgn0053814|CG33814-PA|His2A FBpp0091063|FBgn0053817|CG33817-PA|His2A FBpp0091066|FBgn0053820|CG33820-PA|His2A FBpp0091069|FBgn0053823|CG33823-PA|His2A FBpp0091072|FBgn0053826|CG33826-PA|His2A FBpp0091075|FBgn0053829|CG33829-PA|His2A FBpp0091078|FBgn0053832|CG33832-PA|His2A FBpp0091081|FBgn0053835|CG3383…	1	FBpp0085249 type=protein; loc=2L:21423789..21424163; ID=FBpp0085249; name=His2A:CG31618-PA; parent=FBgn0051618,FBtr0085893; dbxref=FlyBase:FBpp0085249,FlyBase_Annotation_IDs:CG31618-PA,GB_protein:AAN11125.1,REFSEQ:NP_724343,GB_protein:AAN11125; MD5=3612d7213b7a1860260424d7556c43bf; length=124; release=r6.09; species=Dmel;;FBpp0091055 type=protein; loc=2L:21433897..21434271; ID=FBpp0091055; name=H…	31.5	6	0.06	AGLQFPVGR+HLQLAIR+LLSGVTIAQGGVLPNIQAVLLPK
66	FBpp0072222|FBgn0035033|CG3548-PA|CG3548-PA	1	FBpp0072222 type=protein; loc=2R:join(24600048..24600385,24600461..24600980,24601109..24601612); ID=FBpp0072222; name=CG3548-PA; parent=FBgn0035033,FBtr0072315; dbxref=FlyBase:FBpp0072222,FlyBase_Annotation_IDs:CG3548-PA,GB_protein:AAF47237.1,REFSEQ:NP_611941,GB_protein:AAF47237,FlyMine:FBpp0072222,modMine:FBpp0072222; MD5=ba496f8e23736b0c7e3a0a986a3cd1e0; length=453; release=r6.09; species=Dmel;	12.6	6	0.06	GASSPPEDDDEDEKVELKPQK+LGIYSLK+SSSATADEGAENAEDAAEDAGEK+SSSATADEGAENAEDAAEDAGEKEGAGGK
624a	FBpp0083421|FBgn0264357|CG17299-PA|SNF4Agamma-PA FBpp0083422|FBgn0264357|CG17299-PB|SNF4Agamma-PB	1	FBpp0083421 type=protein; loc=3R:join(21154927..21155071,21155233..21155387,21178278..21178399,21178580..21179204,21179268..21179390,21185548..21185584,21202452..21202585,21207619..21207667,21210789..21211079,21211141..21211319,21211387..21211590,21211748..21212527); ID=FBpp0083421; name=SNF4Agamma-PA; parent=FBgn0264357,FBtr0084018; dbxref=FlyBase:FBpp0083421,FlyBase_Annotation_IDs:CG17299-PA,GB…	9.9	6	0.05	FAVIPEEPQAGSPALGTPPPGGR+LMPTSNYGAISPILQR+SLIEDIPEEETAPAR+SVLHNQVMPLVSIGPDASLYDAIK+VTSSTPQGPPETTLGR
622b	FBpp0087502|FBgn0004907|CG17870-PD|14-3-3zeta-PD FBpp0087503|FBgn0004907|CG17870-PE|14-3-3zeta-PE FBpp0099540|FBgn0004907|CG17870-PJ|14-3-3zeta-PJ FBpp0305136|FBgn0004907|CG17870-PK|14-3-3zeta-PK FBpp0305137|FBgn0004907|CG17870-PL|14-3-3zeta-PL	1	FBpp0087502 type=protein; loc=2R:join(10104348..10104409,10104717..10104830,10104941..10105067,10105702..10105825,10105941..10106104,10107467..10107622); ID=FBpp0087502; name=14-3-3zeta-PD; parent=FBgn0004907,FBtr0088414; dbxref=FlyBase_Annotation_IDs:CG17870-PD,FlyBase:FBpp0087502,GB_protein:AAM71060.1,REFSEQ:NP_476885,GB_protein:AAM71060; MD5=f196cab6a894ca73c510c5280d765fbc; length=248; releas…	19.4	6	0.04	DSTLIMQLLR+NTVVDDSQTAYQDAFDISK+QAFDDAIAELDTLNEDSYK
618a	FBpp0081601|FBgn0267790|CG9373-PA|rump-PA	1	FBpp0081601 type=protein; loc=3R:complement(join(9509436..9510010,9508291..9508429,9506258..9507386,9506144..9506199)); ID=FBpp0081601; name=rump-PA; parent=FBgn0267790,FBtr0082123; dbxref=FlyBase:FBpp0081601,FlyBase_Annotation_IDs:CG9373-PA,GB_protein:AAF54387.1,REFSEQ:NP_649899,GB_protein:AAF54387,FlyMine:FBpp0081601,modMine:FBpp0081601; MD5=dc68983fbe3fceaa9fb39c681c9eae55; length=632; release…	10.9	6	0.06	FTDADGNGNGAGSQGGGVAAR+KSDTIIIK+LPEGLGGVGIGLGPNGEPLR+VFVANLDYK+VYISNIPYDYR
617a	FBpp0081591|FBgn0037710|CG9393-PA|CG9393-PA	1	FBpp0081591 type=protein; loc=3R:complement(join(9563436..9563522,9563190..9563336,9562817..9563095,9562175..9562570,9561927..9562001)); ID=FBpp0081591; name=CG9393-PA; parent=FBgn0037710,FBtr0082113; dbxref=FlyBase:FBpp0081591,FlyBase_Annotation_IDs:CG9393-PA,GB_protein:AAF54402.1,REFSEQ:NP_649908,GB_protein:AAF54402,FlyMine:FBpp0081591,modMine:FBpp0081591; MD5=f1e0a2ba1d76cd2f0cef210933b26019; …	24.2	6	0.08	GIYNQLTTR+HEGDYLVVNAK+KFLDSELNTK+KVVNLLSRK+LPYLQIGNQK+TPSGTEASLTASER+VLDLEGYPIDAHLSTK
601c	FBpp0071084|FBgn0029979|CG10777-PB|CG10777-PB FBpp0310551|FBgn0029979|CG10777-PC|CG10777-PC	1	FBpp0071084 type=protein; loc=X:complement(join(7928794..7930302,7927228..7928556)); ID=FBpp0071084; name=CG10777-PB; parent=FBgn0029979,FBtr0071132; dbxref=FlyBase:FBpp0071084,FlyBase_Annotation_IDs:CG10777-PB,GB_protein:AAF46295.1,REFSEQ:NP_572424,GB_protein:AAF46295,FlyMine:FBpp0071084,modMine:FBpp0071084; MD5=11767947f10d5a65a6259cb7e9cb5704; length=945; release=r6.09; species=Dmel;;FBpp03105…	3.7	6	0.03	ELAQQIQSVVR+GEGPIALVLAPTR+MLDMGFEPQIR
588a	FBpp0075764|FBgn0036213|CG7283-PA|RpL10Ab-PA	1	FBpp0075764 type=protein; loc=3L:join(11822886..11822890,11823200..11823355,11823658..11824150); ID=FBpp0075764; name=RpL10Ab-PA; parent=FBgn0036213,FBtr0076032; dbxref=FlyBase:FBpp0075764,FlyBase_Annotation_IDs:CG7283-PA,GB_protein:AAF50002.2,REFSEQ:NP_648514,GB_protein:AAF50002,FlyMine:FBpp0075764,modMine:FBpp0075764; MD5=10f16de0b4b7aa8b0b1fe2b1479d7ba8; length=217; release=r6.09; species=Dmel;	30	6	0.08	ANNVDFMDAEALK+ANNVDFMDAEALKK+DTLYEGVNGLLEASAK+FPALLSHQESMIGK+LLGPGLNK+SYDAFLASESLIK
586a	FBpp0075691|FBgn0041775|CG10686-PA|tral-PA FBpp0304881|FBgn0041775|CG10686-PB|tral-PB FBpp0304882|FBgn0041775|CG10686-PC|tral-PC FBpp0304885|FBgn0041775|CG10686-PF|tral-PF FBpp0304887|FBgn0041775|CG10686-PH|tral-PH	1	FBpp0075691 type=protein; loc=3L:join(12515452..12515572,12516559..12517059,12517428..12517957,12518024..12518254,12518438..12518667,12518733..12519070,12519144..12519151); ID=FBpp0075691; name=tral-PA; parent=FBgn0041775,FBtr0075959; dbxref=GB_protein:AAF49905.2,FlyBase:FBpp0075691,GB_protein:AAF49905.3,FlyBase_Annotation_IDs:CG10686-PA,REFSEQ:NP_648585,GB_protein:AAF49905,FlyMine:FBpp0075691,mo…	14.9	6	0.06	AANNAAGHGSNATDSSAPNATTATTK+GGGSGTDFYNQQR+KLNTETFGVSSTR+STSLLPEQTQQVAAVSQ+VAEDGAPKPATNATAATATATNEQVGEK
585a	FBpp0075586|FBgn0036365|CG10732-PA|cmb-PA FBpp0303923|FBgn0036365|CG10732-PC|cmb-PC FBpp0303924|FBgn0036365|CG10732-PD|cmb-PD	1	FBpp0075586 type=protein; loc=3L:join(13442719..13442988,13443300..13443456,13443689..13444086,13444213..13444305,13444368..13445898,13446012..13446280,13446342..13446883,13447274..13448384,13448443..13449045); ID=FBpp0075586; name=cmb-PA; parent=FBgn0036365,FBtr0075851; dbxref=FlyBase:FBpp0075586,FlyBase_Annotation_IDs:CG10732-PA,GB_protein:AAF49814.2,REFSEQ:NP_729901,GB_protein:AAF49814,FlyMine…	5.6	6	0.07	LLQIQNLAK+LTATAAQNSTASSPLISPK+NLVDELNSINR+QQAAAAVQMGDDALK+TLNDLLQR+VFALNDVTSELR+YESVQQVQDDMASLVGR
580a	FBpp0074963|FBgn0004401|CG6143-PB|Pep-PB FBpp0089253|FBgn0004401|CG6143-PC|Pep-PC FBpp0293516|FBgn0004401|CG6143-PD|Pep-PD	1	FBpp0074963 type=protein; loc=3L:complement(join(17643979..17643986,17643363..17643726,17641026..17641255,17638505..17640053)); ID=FBpp0074963; name=Pep-PB; parent=FBgn0004401,FBtr0075199; dbxref=FlyBase:FBpp0074963,FlyBase_Annotation_IDs:CG6143-PB,GB_protein:AAF49319.3,REFSEQ:NP_524858,GB_protein:AAF49319,FlyMine:FBpp0074963,modMine:FBpp0074963; MD5=19816eddca9ef235f71f1c63d498b93d; length=716; …	8.8	6	0.06	AAAALEENER+AVGPGLISK+NFGGGNNNYGGPMGANR+NQNPPSLLDLPR+QTLPISTEEEETR
518	FBpp0288789|FBgn0261279|CG42250-PC|lqfR-PC FBpp0288790|FBgn0261279|CG42250-PD|lqfR-PD	1	FBpp0288789 type=protein; loc=3R:join(22411585..22411637,22412649..22412850,22412910..22413279,22413361..22413457,22413520..22414277,22418109..22418578); ID=FBpp0288789; name=lqfR-PC; parent=FBgn0261279,FBtr0299515; dbxref=FlyBase_Annotation_IDs:CG42250-PC,FlyBase:FBpp0288789,REFSEQ:NP_732734,GB_protein:AAF55990,FlyMine:FBpp0288789,modMine:FBpp0288789; MD5=236829346379fba1c883cb730952814f; length…	10.2	6	0.07	ELIDFIQDDDR+SGGYSGYSGGSGGGGGGSGGYNDGDYR+SLLLLNYLVR+TLNSAAVIVDDDDDFNPR
512	FBpp0112618|FBgn0263977|CG40451-PA|Tim17b-PA FBpp0311388|FBgn0263977|CG40451-PB|Tim17b-PB	1	FBpp0112618 type=protein; loc=3R:join(3735023..3735166,3735269..3735446,3744836..3745035); ID=FBpp0112618; name=Tim17b-PA; parent=FBgn0263977,FBtr0113895; dbxref=FlyBase_Annotation_IDs:CG40451-PA,FlyBase:FBpp0112618,REFSEQ:NP_001015401,GB_protein:EAA46045,FlyMine:FBpp0112618,modMine:FBpp0112618; MD5=9bddad1690ca0aa652fee3b314f2d99d; length=173; release=r6.09; species=Dmel;;FBpp0311388 type=protei…	28.9	6	0.05	IVDDCGGAFAMGCIGGGVFQAIK+NFSFESASNR+NPIPPAEDPVALGDPGR
510	FBpp0112471|FBgn0039959|CG17514-PA|CG17514-PA	1	FBpp0112471 type=protein; loc=3L:complement(join(28012537..28012551,28012381..28012483,27987738..27988702,27967331..27974140)); ID=FBpp0112471; name=CG17514-PA; parent=FBgn0039959,FBtr0113748; dbxref=FlyBase_Annotation_IDs:CG17514-PA,FlyBase:FBpp0112471,REFSEQ:NP_001015316,GB_protein:EAA46127,FlyMine:FBpp0112471,modMine:FBpp0112471; MD5=7a29d32a7b28ec5c7bc5d992faaf08c4; length=2630; release=r6.09…	2.7	6	0.07	EQLEEIQLR+GITPLLPVFR+LSLLPPVLDQFDR+NLAANQSSIDVLK+QFLPQLQTTFLK+SVIPHIDSQYETVR
500	FBpp0099787|FBgn0086690|CG33957-PC|Plp-PC FBpp0297119|FBgn0086690|CG33957-PD|Plp-PD FBpp0297121|FBgn0086690|CG33957-PF|Plp-PF FBpp0306064|FBgn0086690|CG33957-PG|Plp-PG FBpp0306065|FBgn0086690|CG33957-PH|Plp-PH FBpp0306066|FBgn0086690|CG33957-PJ|Plp-PJ FBpp0306067|FBgn0086690|CG33957-PK|Plp-PK FBpp0306068|FBgn0086690|CG33957-PL|Plp-PL FBpp0306069|FBgn0086690|CG33957-PM|Plp-PM FBpp0306070|FBgn00866…	1	FBpp0099787 type=protein; loc=3L:complement(join(15071980..15072033,15069932..15070633,15067678..15069833,15067502..15067612,15066672..15066978)); ID=FBpp0099787; name=Plp-PC; parent=FBgn0086690,FBtr0099993; dbxref=FlyBase_Annotation_IDs:CG33957-PC,FlyBase:FBpp0099787,GB_protein:AAZ83990.1,REFSEQ:NP_001027573,GB_protein:AAZ83990,FlyMine:FBpp0099787,modMine:FBpp0099787; MD5=396d36d08d31e7ca0763cd3…	6.1	6	0.07	ADFESELGDR+EINALLAENTQENR+ELNYSAQLDSNILK+QINFSNLTEDSK+TLSDIGSITEFPEPDVER
475	FBpp0087968|FBgn0050382|CG30382-PA|CG30382-PA FBpp0087969|FBgn0263121|CG18495-PB|Prosalpha1-PB FBpp0087970|FBgn0263121|CG18495-PA|Prosalpha1-PA FBpp0291433|FBgn0050382|CG30382-PB|CG30382-PB	1	FBpp0087968 type=protein; loc=2R:complement(join(7831520..7831595,7831281..7831457,7830511..7830992)); ID=FBpp0087968; name=CG30382-PA; parent=FBgn0050382,FBtr0088894; dbxref=FlyBase:FBpp0087968,FlyBase_Annotation_IDs:CG30382-PA,GB_protein:AAM68869.1,REFSEQ:NP_724616,GB_protein:AAM68869,FlyMine:FBpp0087968,modMine:FBpp0087968; MD5=4137b83427de6b647901cbacf8b3a673; length=244; release=r6.09; speci…	29.9	6	0.08	AIAQENITTVALK+EIEEHLTK+HITIFSPEGR+LYQVEYAFK+NIVPETVTHLFR+TDPAGYFSGFK+TLEANSYLEK
472	FBpp0087921|FBgn0015509|CG1877-PC|Cul1-PC FBpp0087922|FBgn0015509|CG1877-PB|Cul1-PB FBpp0087923|FBgn0015509|CG1877-PA|Cul1-PA FBpp0087924|FBgn0015509|CG1877-PD|Cul1-PD	1	FBpp0087921 type=protein; loc=2R:join(7917964..7918839,7918901..7919947,7920004..7920405); ID=FBpp0087921; name=Cul1-PC; parent=FBgn0015509,FBtr0088845; dbxref=GB_protein:AAM68871.1,FlyBase:FBpp0087921,FlyBase_Annotation_IDs:CG1877-PC,REFSEQ:NP_724623,GB_protein:AAM68871,FlyMine:FBpp0087921,modMine:FBpp0087921; MD5=2df26dc6266861e7dcd439fe97e2e485; length=774; release=r6.09; species=Dmel;;FBpp008…	9	6	0.06	AISGEEVLLSR+ESDAFLSTNTVTEYLK+FINSNVVTIANSASK+MYSLVALSSK+QFNEFYAAR+SYLSELLTK
466	FBpp0087764|FBgn0033342|CG8258-PA|CG8258-PA	1	FBpp0087764 type=protein; loc=2R:complement(join(8906853..8906912,8905643..8906673,8905029..8905578)); ID=FBpp0087764; name=CG8258-PA; parent=FBgn0033342,FBtr0088683; dbxref=FlyBase:FBpp0087764,FlyBase_Annotation_IDs:CG8258-PA,GB_protein:AAF59029.3,REFSEQ:NP_610418,GB_protein:AAF59029,FlyMine:FBpp0087764,modMine:FBpp0087764; MD5=7dde112ff52bde845483a1ed89d6deb5; length=546; release=r6.09; species…	15.4	6	0.07	ALAENSGINGTEIVNQLYLAHNNEAGK+FANALEVFPK+GATDNFMDDIER+QYGQEDFLNDLVSK+SADELLSFSSGEESLLESQIK
455	FBpp0087109|FBgn0000253|CG8472-PA|Cam-PA FBpp0087110|FBgn0000253|CG8472-PB|Cam-PB FBpp0293502|FBgn0000253|CG8472-PC|Cam-PC FBpp0293503|FBgn0000253|CG8472-PD|Cam-PD FBpp0311269|FBgn0000253|CG8472-PE|Cam-PE	1	FBpp0087109 type=protein; loc=2R:join(12260186..12260188,12264743..12264917,12269193..12269435,12273766..12273794); ID=FBpp0087109; name=Cam-PA; parent=FBgn0000253,FBtr0088001; dbxref=FlyBase:FBpp0087109,FlyBase_Annotation_IDs:CG8472-PA,GB_protein:AAF58542.1,REFSEQ:NP_523710,GB_protein:AAF58542; MD5=0d8d56d0155abaee6c91bd24448526f1; length=149; release=r6.09; species=Dmel;;FBpp0087110 type=protei…	33.6	6	0.06	EADIDGDGQVNYEEFVTMMTSK+EAFSLFDK+EAFSLFDKDGDGTITTK+LTDEEVDEMIR
453	FBpp0086993|FBgn0033761|CG8778-PA|CG8778-PA	1	FBpp0086993 type=protein; loc=2R:complement(join(12652084..12652405,12651443..12652020)); ID=FBpp0086993; name=CG8778-PA; parent=FBgn0033761,FBtr0087880; dbxref=FlyBase:FBpp0086993,FlyBase_Annotation_IDs:CG8778-PA,GB_protein:AAF58477.2,REFSEQ:NP_610805,GB_protein:AAF58477,FlyMine:FBpp0086993,modMine:FBpp0086993; MD5=0332600bd6000226f856b6aaeb76b48b; length=299; release=r6.09; species=Dmel;	22.1	6	0.07	DLGLVNHVVK+GMTPEEATEFVK+ILSPALAK+LAEEILPNGPVGVR+LAIIPGAGGTQR+LEGLAAFAEK
451	FBpp0086897|FBgn0002069|CG3821-PA|Aats-asp-PA FBpp0305104|FBgn0002069|CG3821-PB|Aats-asp-PB FBpp0308483|FBgn0002069|CG3821-PC|Aats-asp-PC	1	FBpp0086897 type=protein; loc=2R:join(12880790..12880870,12880950..12881275,12881508..12882532,12882742..12882905); ID=FBpp0086897; name=Aats-asp-PA; parent=FBgn0002069,FBtr0087784; dbxref=FlyBase:FBpp0086897,FlyBase_Annotation_IDs:CG3821-PA,GB_protein:AAF58445.1,REFSEQ:NP_476609,GB_protein:AAF58445,FlyMine:FBpp0086897,modMine:FBpp0086897; MD5=d591e774a6a00e15b123c851058b06b9; length=531; release…	16.9	6	0.07	AENASTAAANNAGGDSAEDHAAGR+AQLPLQIEDASRPENADDAEGLNIR+EAGVETGDEEDLSTPNEK+NFVPVSELSGQVGK+VYTVGAVFR
450	FBpp0086842|FBgn0086532|CG4016-PB|Spt-I-PB FBpp0086843|FBgn0086532|CG4016-PA|Spt-I-PA FBpp0086844|FBgn0086532|CG4016-PC|Spt-I-PC	1	FBpp0086842 type=protein; loc=2R:join(13168841..13168888,13168951..13169450,13169507..13169834,13169890..13170255,13170317..13170481); ID=FBpp0086842; name=Spt-I-PB; parent=FBgn0086532,FBtr0087729; dbxref=GB_protein:AAM68597.1,FlyBase:FBpp0086842,FlyBase_Annotation_IDs:CG4016-PB,REFSEQ:NP_725255,GB_protein:AAM68597; MD5=cda8519b940be555ef384838f0599a85; length=468; release=r6.09; species=Dmel;;FB…	16.7	6	0.07	EPQIFEQLQAK+GFYGTMDVHLDLEDR+GVAVVQAAYLQNR+IIADYEPEPLVADTDPNHPLLHTR+LLTELADK+STIVFFK
448	FBpp0086790|FBgn0024556|CG6050-PA|EfTuM-PA FBpp0290603|FBgn0024556|CG6050-PB|EfTuM-PB	1	FBpp0086790 type=protein; loc=2R:13507744..13509213; ID=FBpp0086790; name=EfTuM-PA; parent=FBgn0024556,FBtr0087670; dbxref=FlyBase:FBpp0086790,FlyBase_Annotation_IDs:CG6050-PA,GB_protein:AAF58366.1,REFSEQ:NP_524752,GB_protein:AAF58366,FlyMine:FBpp0086790,modMine:FBpp0086790; MD5=7a0e5fa7d05e880ec944f46cbdf44dd5; length=489; release=r6.09; species=Dmel;;FBpp0290603 type=protein; loc=2R:13507744..1…	14.9	6	0.07	DGNLTLGTGVVTSTLPPLTESQR+ELDKPFLLPVENVYSIPGR+ELLTEMGYDGDKIPVVK+LLQEVDSFIPTPVR
446	FBpp0086767|FBgn0086356|CG13345-PA|tum-PA	1	FBpp0086767 type=protein; loc=2R:complement(join(13858407..13858485,13857410..13858343,13856553..13857340,13856421..13856497)); ID=FBpp0086767; name=tum-PA; parent=FBgn0086356,FBtr0087641; dbxref=FlyBase:FBpp0086767,FlyBase_Annotation_IDs:CG13345-PA,GB_protein:AAF58324.1,REFSEQ:NP_610912,GB_protein:AAF58324,FlyMine:FBpp0086767,modMine:FBpp0086767; MD5=5cd3c95c6f5f3fe59c08c145ba628fab; length=625;…	13.6	6	0.08	AESTIESLPVIAGNER+DFANAVQNPDTK+GLTEVGLYR+IMAVADLLR+LSTGLNGSMSGTTPTTGK+NQIPSVGNK+VTIPQDGQGVIR
433	FBpp0086158|FBgn0010591|CG8946-PA|Sply-PA FBpp0086159|FBgn0010591|CG8946-PB|Sply-PB	1	FBpp0086158 type=protein; loc=2R:complement(join(17091359..17091512,17089714..17090375,17089210..17089658,17089005..17089151,17088720..17088945)); ID=FBpp0086158; name=Sply-PA; parent=FBgn0010591,FBtr0087007; dbxref=FlyBase:FBpp0086158,FlyBase_Annotation_IDs:CG8946-PA,GB_protein:AAF57903.1,REFSEQ:NP_652032,GB_protein:AAF57903,FlyMine:FBpp0086158,modMine:FBpp0086158; MD5=c3504e175d28247a004fa5aab6…	9	6	0.07	GITRPNIVVPK+NDFETEIKK+SNAHLTYSETLPEK+SVDVDPETYEVDIK+SVDVDPETYEVDIKK
400	FBpp0085325|FBgn0033050|CG7865-PA|Pngl-PA FBpp0307273|FBgn0033050|CG7865-PC|Pngl-PC	1	FBpp0085325 type=protein; loc=2R:join(6017833..6018208,6018264..6018355,6018418..6019253,6019309..6019393,6019453..6019549,6019606..6020015); ID=FBpp0085325; name=Pngl-PA; parent=FBgn0033050,FBtr0085972; dbxref=FlyBase:FBpp0085325,FlyBase_Annotation_IDs:CG7865-PA,GB_protein:AAF57293.2,REFSEQ:NP_610192,GB_protein:AAF57293,FlyMine:FBpp0085325,modMine:FBpp0085325; MD5=935c6dca8a02d67ea6f438efe418e5a…	12.7	6	0.07	APSSNAYTLPTEVSLQQVK+LIDIQDQIASGER+SPPQQSTTSTTPLFIKPSVEYR+TLIPVEELTEMASEK+YNDISQLLVSR
396	FBpp0085273|FBgn0022893|CG2207-PA|Df31-PA FBpp0085274|FBgn0022893|CG2207-PB|Df31-PB FBpp0099688|FBgn0022893|CG2207-PF|Df31-PF	1	FBpp0085273 type=protein; loc=2L:complement(join(21629667..21629692,21627842..21628209,21627600..21627757)); ID=FBpp0085273; name=Df31-PA; parent=FBgn0022893,FBtr0085919; dbxref=FlyBase_Annotation_IDs:CG2207-PA,FlyBase:FBpp0085273,GB_protein:AAF57222.1,REFSEQ:NP_523614,GB_protein:AAF57222; MD5=8f7cfd40746a63c3fa185eba8c577a1a; length=183; release=r6.09; species=Dmel;;FBpp0085274 type=protein; loc…	46.4	6	0.07	ASEPTVSFAADKDEK+ASITENGGAEEESVAK+DAVAAEEVAAEK+ESSEAVLPAVENGSEEVTNGDSTDAPAIEAVK+VAAEEVDAVK
360	FBpp0084350|FBgn0266668|CG6095-PA|Exo84-PA FBpp0084351|FBgn0266668|CG6095-PB|Exo84-PB	1	FBpp0084350 type=protein; loc=3R:complement(join(26052190..26052229,26051974..26052129,26051587..26051917,26050760..26051532,26050171..26050700,26049930..26050115)); ID=FBpp0084350; name=Exo84-PA; parent=FBgn0266668,FBtr0084977; dbxref=FlyBase:FBpp0084350,FlyBase_Annotation_IDs:CG6095-PA,GB_protein:AAF56558.1,REFSEQ:NP_651454,GB_protein:AAF56558,FlyMine:FBpp0084350,modMine:FBpp0084350; MD5=8ca7b0…	8.6	6	0.05	AESLEAESTTATEDLENSHATR+EFDDFNFSVEK+HFEDAQELIK+KEIEAYNETTAATLK
354	FBpp0084242|FBgn0039300|CG10423-PA|RpS27-PA FBpp0293236|FBgn0039300|CG10423-PB|RpS27-PB	1	FBpp0084242 type=protein; loc=3R:complement(join(25247433..25247438,25246448..25246667,25246353..25246381)); ID=FBpp0084242; name=RpS27-PA; parent=FBgn0039300,FBtr0084868; dbxref=FlyBase:FBpp0084242,FlyBase_Annotation_IDs:CG10423-PA,GB_protein:AAF56428.1,REFSEQ:NP_651359,GB_protein:AAF56428,FlyMine:FBpp0084242,modMine:FBpp0084242; MD5=12891c10f84e6af4a613b302d70f03eb; length=84; release=r6.09; sp…	28.6	6	0.07	DLLHPLPAEEK+LVQHPNSYFMDVK
330	FBpp0082787|FBgn0015019|CG8977-PA|Cctgamma-PA FBpp0082788|FBgn0015019|CG8977-PB|Cctgamma-PB FBpp0291565|FBgn0015019|CG8977-PC|Cctgamma-PC FBpp0291566|FBgn0015019|CG8977-PD|Cctgamma-PD	1	FBpp0082787 type=protein; loc=3R:join(16647896..16647929,16647988..16648049,16648135..16648634,16648701..16649739); ID=FBpp0082787; name=Cctgamma-PA; parent=FBgn0015019,FBtr0083337; dbxref=FlyBase:FBpp0082787,FlyBase_Annotation_IDs:CG8977-PA,GB_protein:AAF55350.1,REFSEQ:NP_650572,GB_protein:AAF55350,FlyMine:FBpp0082787,modMine:FBpp0082787; MD5=ae00d437d2b4d05c11d214d30848a33e; length=544; release…	10.7	6	0.07	DVGTGAGLFEVK+KGESQTNVEIIGEQDFTR+LVAGGGAVEMAASQLLTR+VQLENIQAGK
308	FBpp0081834|FBgn0037891|CG5214-PA|CG5214-PA	1	FBpp0081834 type=protein; loc=3R:join(11244442..11244516,11244787..11244890,11244945..11245046,11245121..11245660,11245739..11245883,11246088..11246393,11246458..11246592); ID=FBpp0081834; name=CG5214-PA; parent=FBgn0037891,FBtr0082358; dbxref=FlyBase:FBpp0081834,FlyBase_Annotation_IDs:CG5214-PA,GB_protein:AAF54625.1,REFSEQ:NP_650064,GB_protein:AAF54625,FlyMine:FBpp0081834,modMine:FBpp0081834; MD…	13.7	6	0.07	AAAPAAAPAPAAPK+AAVENPAIIVAGL+FGFMSIFAK+GLVVPVIR+NVEGMNYADIEIALAGLADK
305	FBpp0081704|FBgn0040078|CG4003-PA|pont-PA	1	FBpp0081704 type=protein; loc=3R:join(10262343..10263159,10263217..10263415,10263477..10263831); ID=FBpp0081704; name=pont-PA; parent=FBgn0040078,FBtr0082226; dbxref=FlyBase:FBpp0081704,FlyBase_Annotation_IDs:CG4003-PA,GB_protein:AAF54514.1,REFSEQ:NP_652608,GB_protein:AAF54514,FlyMine:FBpp0081704,modMine:FBpp0081704; MD5=44c3876ac3fbe345533b6b800122cc21; length=456; release=r6.09; species=Dmel;	14.5	6	0.07	AQTEGLQLEENAFTR+LDPSIFDALQK+SLESPIAPIVIFATNR+TISNVVIGLK+TLLYSTADMEQIIK
299	FBpp0081401|FBgn0037632|CG8351-PA|Tcp-1eta-PA	1	FBpp0081401 type=protein; loc=3R:join(8801678..8801680,8801859..8802119,8802186..8803005,8803079..8803402,8805793..8806019); ID=FBpp0081401; name=Tcp-1eta-PA; parent=FBgn0037632,FBtr0081918; dbxref=FlyBase:FBpp0081401,FlyBase_Annotation_IDs:CG8351-PA,GB_protein:AAF54292.2,REFSEQ:NP_649835,GB_protein:AAF54292,FlyMine:FBpp0081401,modMine:FBpp0081401; MD5=9582736c3c6587027daf68554b2c3f0c; length=544…	15.1	6	0.08	ATISNDGATIMK+EQLLIAAIAK+GGAEQFLEETER+LPIGDVATQYFADR+SQDAEVGDGTTSVVLLAGEFLK+TFSYAGFEMAPK
291	FBpp0080922|FBgn0262743|CG2637-PA|Fs(2)Ket-PA FBpp0294035|FBgn0262743|CG2637-PB|Fs(2)Ket-PB FBpp0294036|FBgn0262743|CG2637-PC|Fs(2)Ket-PC FBpp0294037|FBgn0262743|CG2637-PD|Fs(2)Ket-PD FBpp0294038|FBgn0262743|CG2637-PE|Fs(2)Ket-PE	1	FBpp0080922 type=protein; loc=2L:join(20735373..20735430,20736103..20736344,20736418..20737446,20737515..20738441,20738504..20738902); ID=FBpp0080922; name=Fs(2)Ket-PA; parent=FBgn0262743,FBtr0081392; dbxref=FlyBase:FBpp0080922,FlyBase_Annotation_IDs:CG2637-PA,GB_protein:AAF53918.1,REFSEQ:NP_477496,GB_protein:AAF53918,FlyMine:FBpp0080922,modMine:FBpp0080922; MD5=4d0f51490dd0744fcf756f3edcd13c3f; …	7.5	6	0.08	ALSEILVNTANSAVAR+GALQFLTPVLVEK+MLCTWAVK+NFLEQAAASNLPEFLK+TVSPDKNELLSAK
278	FBpp0080475|FBgn0051739|CG31739-PA|CG31739-PA FBpp0304012|FBgn0051739|CG31739-PB|CG31739-PB FBpp0304013|FBgn0051739|CG31739-PC|CG31739-PC	1	FBpp0080475 type=protein; loc=2L:join(16827724..16827889,16828052..16828552,16828617..16828795,16828857..16828946,16829003..16830460,16830524..16831378); ID=FBpp0080475; name=CG31739-PA; parent=FBgn0051739,FBtr0080919; dbxref=FlyBase:FBpp0080475,FlyBase_Annotation_IDs:CG31739-PA,GB_protein:AAF53577.3,REFSEQ:NP_724018,GB_protein:AAF53577,FlyMine:FBpp0080475,modMine:FBpp0080475; MD5=a43607e7f5beff9…	6.9	6	0.08	GGGGYADGGGYNDFDNYR+LDYQDFLVENAK+TPGGAQEFVVPTR+TYGLEEYAETGVPIESIVR+VLNPDDPYDGPIK
267	FBpp0079992|FBgn0032444|CG5525-PA|CG5525-PA	1	FBpp0079992 type=protein; loc=2L:complement(join(12692717..12692822,12691565..12692217,12691363..12691502,12690619..12691303,12690538..12690555)); ID=FBpp0079992; name=CG5525-PA; parent=FBgn0032444,FBtr0080411; dbxref=FlyBase:FBpp0079992,FlyBase_Annotation_IDs:CG5525-PA,GB_protein:AAF53210.1,REFSEQ:NP_609579,GB_protein:AAF53210,FlyMine:FBpp0079992,modMine:FBpp0079992; MD5=70cb9ff0b09e85a414aa544d…	12.2	6	0.07	DAVSDLAQHFLDK+MIQAGNGEVSITNDGATILK+VTDPGKETSVDLK+VVSQQSSLLAPIAVDAVLK
26	FBpp0070842|FBgn0003514|CG3595-PA|sqh-PA FBpp0308586|FBgn0003514|CG3595-PB|sqh-PB FBpp0308587|FBgn0003514|CG3595-PC|sqh-PC FBpp0308588|FBgn0003514|CG3595-PD|sqh-PD FBpp0311461|FBgn0003514|CG3595-PE|sqh-PE	1	FBpp0070842 type=protein; loc=X:complement(join(6223585..6224004,6223407..6223511)); ID=FBpp0070842; name=sqh-PA; parent=FBgn0003514,FBtr0070877; dbxref=FlyBase:FBpp0070842,FlyBase_Annotation_IDs:CG3595-PA,GB_protein:AAF46132.1,REFSEQ:NP_511057,GB_protein:AAF46132,FlyMine:FBpp0070842,modMine:FBpp0070842; MD5=807e3bc581534791d4f6419b52e6812c; length=174; release=r6.09; species=Dmel;;FBpp0308586 ty…	28.7	6	0.05	ATSNVFAMFDQAQIAEFK+EAFNMIDQNR+LQGTDPEDVIK+NGLFDYLEFTR
250	FBpp0079578|FBgn0032217|CG4972-PA|CG4972-PA	1	FBpp0079578 type=protein; loc=2L:join(10314914..10315073,10315345..10315423,10315489..10315957,10316192..10316374,10316439..10316867,10316932..10317297); ID=FBpp0079578; name=CG4972-PA; parent=FBgn0032217,FBtr0079988; dbxref=FlyBase:FBpp0079578,FlyBase_Annotation_IDs:CG4972-PA,GB_protein:AAF52909.2,REFSEQ:NP_609378,GB_protein:AAF52909,FlyMine:FBpp0079578,modMine:FBpp0079578; MD5=3bcf5b5da320cf9e0…	12.3	6	0.07	DPEFMFYNENEVK+LPVILITANLK+LTDLSIHDFDK+TSISNFFK+VDPTSSIFEGQLAIK+YDLNGQHYGSR
249	FBpp0079565|FBgn0004419|CG4916-PA|me31B-PA FBpp0079566|FBgn0004419|CG4916-PB|me31B-PB	1	FBpp0079565 type=protein; loc=2L:join(10239536..10239585,10240492..10240591,10240680..10241058,10241133..10241780,10241846..10242048); ID=FBpp0079565; name=me31B-PA; parent=FBgn0004419,FBtr0079975; dbxref=FlyBase:FBpp0079565,FlyBase_Annotation_IDs:CG4916-PA,GB_protein:AAF52881.2,REFSEQ:NP_523533,GB_protein:AAF52881,FlyMine:FBpp0079565,modMine:FBpp0079565; MD5=13bbcdb1c57fa984e14b75f6806749fc; len…	10.5	6	0.07	DPQILLFSATFPLTVK+ELGTEIKPIPK+ELLMGIFEK+ILVLDEADK
217	FBpp0078633|FBgn0031657|CG3756-PA|CG3756-PA	1	FBpp0078633 type=protein; loc=2L:join(4969085..4969224,4969285..4970146); ID=FBpp0078633; name=CG3756-PA; parent=FBgn0031657,FBtr0078994; dbxref=FlyBase:FBpp0078633,FlyBase_Annotation_IDs:CG3756-PA,GB_protein:AAF52185.1,REFSEQ:NP_608885,GB_protein:AAF52185,FlyMine:FBpp0078633,modMine:FBpp0078633; MD5=37789b8c40f59327a400171776c519e2; length=333; release=r6.09; species=Dmel;	23.7	6	0.07	FSPVATATYR+LMLSDVPSMAIEK+QDPQDYGLADDVFSVQAFK+TEESTEAGTEQDTLEFELK+VYIYNNTSIIQDEVLAHR
215	FBpp0078606|FBgn0015331|CG14637-PA|abs-PA	1	FBpp0078606 type=protein; loc=3R:4233129..4234988; ID=FBpp0078606; name=abs-PA; parent=FBgn0015331,FBtr0078967; dbxref=FlyBase:FBpp0078606,FlyBase_Annotation_IDs:CG14637-PA,GB_protein:AAF52165.1,REFSEQ:NP_524220,GB_protein:AAF52165,FlyMine:FBpp0078606,modMine:FBpp0078606; MD5=cf1e3436858801b79fb1ade7dc19643c; length=619; release=r6.09; species=Dmel;	13.9	6	0.07	DLIGIAFTGSGK+ILVEGETPSPPIR+MIDMGFEEDVR+QTLLFSATMPK+SALVKPVTINVGR+TAPPVLIFAEK+VGKKDVLVATDVASK
213	FBpp0078584|FBgn0037249|CG9805-PA|eIF3-S10-PA FBpp0312226|FBgn0037249|CG9805-PD|eIF3-S10-PD	1	FBpp0078584 type=protein; loc=3R:complement(join(4433699..4433747,4432517..4433601,4430228..4432466,4430119..4430168)); ID=FBpp0078584; name=eIF3-S10-PA; parent=FBgn0037249,FBtr0078944; dbxref=FlyBase:FBpp0078584,FlyBase_Annotation_IDs:CG9805-PA,GB_protein:AAF52126.1,REFSEQ:NP_649470,GB_protein:AAF52126,FlyMine:FBpp0078584,modMine:FBpp0078584; MD5=a9e06dfa231684c2368069e26acb24ea; length=1140; re…	5.6	6	0.07	EYRPDGPALQSMPSEQIR+HQNEIQAIR+LAVLLGLPQPPTR+LNVPQLVSEDFR+SQLVNMSTVLTR
3	FBpp0070057|FBgn0027588|CG14476-PB|GCS2alpha-PB FBpp0070058|FBgn0027588|CG14476-PC|GCS2alpha-PC FBpp0070059|FBgn0027588|CG14476-PA|GCS2alpha-PA FBpp0070060|FBgn0027588|CG14476-PE|GCS2alpha-PE FBpp0070061|FBgn0027588|CG14476-PD|GCS2alpha-PD	1	FBpp0070057 type=protein; loc=X:complement(join(21604463..21604569,21602981..21603730,21601344..21602829,21600843..21601274)); ID=FBpp0070057; name=GCS2alpha-PB; parent=FBgn0027588,FBtr0070058; dbxref=GB_protein:AAF45432.1,FlyBase:FBpp0070057,FlyBase_Annotation_IDs:CG14476-PB,REFSEQ:NP_652145,GB_protein:AAF45432; MD5=d72770cd93520f388055fb0ab9d74c41; length=924; release=r6.09; species=Dmel;;FBpp0…	8	6	0.07	AQEPTSHPAENENQQEQDAAVETPK+ASGSLYLDDEK+LYNLDVFEYVVDSK+QVIQNAVIK+VLFGIPEHADSFILK
200	FBpp0078150|FBgn0027086|CG11471-PA|Aats-ile-PA FBpp0078151|FBgn0027086|CG11471-PC|Aats-ile-PC FBpp0078152|FBgn0027086|CG11471-PD|Aats-ile-PD	1	FBpp0078150 type=protein; loc=3L:join(22288797..22288939,22289004..22290255,22290313..22291163,22291229..22291721,22291783..22292733); ID=FBpp0078150; name=Aats-ile-PA; parent=FBgn0027086,FBtr0078498; dbxref=FlyBase:FBpp0078150,FlyBase_Annotation_IDs:CG11471-PA,GB_protein:AAF51822.2,REFSEQ:NP_730716,GB_protein:AAF51822,FlyMine:FBpp0078150,modMine:FBpp0078150; MD5=569e292448c5a4f522b244946d0fe388;…	5.9	6	0.06	ESIDHIEIPSAVPGNPPLR+LIASELVDLK+SPSGDETVVIGSIK+SVALMQSVVELGR+VPENINFPAEEENVLQK
197	FBpp0078076|FBgn0037108|CG11306-PA|CG11306-PA FBpp0305584|FBgn0037108|CG11306-PB|CG11306-PB	1	FBpp0078076 type=protein; loc=3L:join(21626359..21626378,21626432..21626624,21626942..21627400,21627462..21628135,21628193..21628274); ID=FBpp0078076; name=CG11306-PA; parent=FBgn0037108,FBtr0078422; dbxref=FlyBase:FBpp0078076,FlyBase_Annotation_IDs:CG11306-PA,GB_protein:AAF51756.2,REFSEQ:NP_649340,GB_protein:AAF51756,FlyMine:FBpp0078076,modMine:FBpp0078076; MD5=e7a9a903d5c02984aec4e29f3c07f357; …	9.3	6	0.07	DHPLQLQAIYELR+MVIYTGDIDASPNSILQK+NVFNIAVDSDNVK
195	FBpp0077947|FBgn0026179|CG32434-PB|siz-PB FBpp0077948|FBgn0026179|CG32434-PA|siz-PA FBpp0110337|FBgn0026179|CG32434-PC|siz-PC FBpp0290817|FBgn0026179|CG32434-PD|siz-PD	1	FBpp0077947 type=protein; loc=3L:join(21034919..21035301,21068714..21069265,21070620..21071062,21071852..21073152,21073214..21074051,21074216..21074676); ID=FBpp0077947; name=siz-PB; parent=FBgn0026179,FBtr0078289; dbxref=FlyBase:FBpp0077947,FlyBase_Annotation_IDs:CG32434-PB,GB_protein:AAF51675.2,REFSEQ:NP_730594,GB_protein:AAF51675,FlyMine:FBpp0077947,modMine:FBpp0077947; MD5=ae5a523589013050499…	6.9	6	0.07	AQSAYELSQDLLEK+ESISEMDEMESLR+GFLENTPQGVAR+QTPPPPSLLR+TSSITAQQQTQLLLLQR+VTIMAGPAGAASPGLSR
190	FBpp0077716|FBgn0002593|CG4087-PA|RpLP1-PA FBpp0304265|FBgn0002593|CG4087-PB|RpLP1-PB	1	FBpp0077716 type=protein; loc=2L:join(420075..420146,420292..420558); ID=FBpp0077716; name=RpLP1-PA; parent=FBgn0002593,FBtr0078056; dbxref=FlyBase:FBpp0077716,FlyBase_Annotation_IDs:CG4087-PA,GB_protein:AAF51499.1,REFSEQ:NP_476630,GB_protein:AAF51499,FlyMine:FBpp0077716,modMine:FBpp0077716; MD5=14996ea00a002e01173b79d94ab23b2f; length=112; release=r6.09; species=Dmel;;FBpp0304265 type=protein; l…	42.9	6	0.07	AANVEVEPYWPGLFAK+DLITNIGSGVGAAPAGGAAPAAAAAAPAAESK
155	FBpp0076608|FBgn0035726|CG9953-PA|CG9953-PA	1	FBpp0076608 type=protein; loc=3L:join(6969832..6970619,6970681..6970819,6970882..6971353,6971426..6971553); ID=FBpp0076608; name=CG9953-PA; parent=FBgn0035726,FBtr0076898; dbxref=FlyBase:FBpp0076608,FlyBase_Annotation_IDs:CG9953-PA,GB_protein:AAF50628.1,REFSEQ:NP_648067,GB_protein:AAF50628,FlyMine:FBpp0076608,modMine:FBpp0076608; MD5=9ac8c336a6cc7fa8808e474fb9332da6; length=508; release=r6.09; sp…	8.5	6	0.07	FGVDFFIR+LGLVNDMLLK+LVVSATNDNYGALKPK+YFVNADFYR
136	FBpp0075700|FBgn0004926|CG4153-PA|eIF-2beta-PA	1	FBpp0075700 type=protein; loc=3L:complement(join(12526589..12526603,12525986..12526385,12525154..12525677)); ID=FBpp0075700; name=eIF-2beta-PA; parent=FBgn0004926,FBtr0075968; dbxref=FlyBase:FBpp0075700,FlyBase_Annotation_IDs:CG4153-PA,GB_protein:AAF49902.1,REFSEQ:NP_524043,GB_protein:AAF49902,FlyMine:FBpp0075700,modMine:FBpp0075700; MD5=b87dcb34778371383f92172f7b904e3a; length=312; release=r6.09…	16.7	6	0.06	KEDPQDEASAEGGAAAEEDNLDLESFGK+SPETILQK+VFEIILDKNPDMAAGR
108	FBpp0074578|FBgn0031070|CG12702-PA|CG12702-PA FBpp0307136|FBgn0031070|CG12702-PB|CG12702-PB FBpp0312072|FBgn0031070|CG12702-PC|CG12702-PC	1	FBpp0074578 type=protein; loc=X:complement(join(19761256..19762233,19760488..19761198,19760035..19760429,19759732..19759966,19759371..19759664)); ID=FBpp0074578; name=CG12702-PA; parent=FBgn0031070,FBtr0074809; dbxref=FlyBase:FBpp0074578,FlyBase_Annotation_IDs:CG12702-PA,GB_protein:AAF49019.1,REFSEQ:NP_608355,GB_protein:AAF49019,FlyMine:FBpp0074578,modMine:FBpp0074578; MD5=1333272c2016065b4bb6439…	9.4	6	0.07	AAVAEMIANDPSHVAK+LEQAGEQLTIGTQQAHVQSAELER+LLIALLQETK+NELASAPTSQVIELYNHR+VNALLDNIGGIVSR
622c	FBpp0087500|FBgn0004907|CG17870-PB|14-3-3zeta-PB FBpp0087501|FBgn0004907|CG17870-PA|14-3-3zeta-PA FBpp0087505|FBgn0004907|CG17870-PG|14-3-3zeta-PG FBpp0089337|FBgn0004907|CG17870-PH|14-3-3zeta-PH FBpp0099539|FBgn0004907|CG17870-PI|14-3-3zeta-PI	0.9801	FBpp0087500 type=protein; loc=2R:join(10104348..10104409,10104717..10104830,10104941..10105067,10105702..10105825,10106289..10106452,10107467..10107622); ID=FBpp0087500; name=14-3-3zeta-PB; parent=FBgn0004907,FBtr0088412; dbxref=FlyBase_Annotation_IDs:CG17870-PB,FlyBase:FBpp0087500,GB_protein:AAM71062.1,REFSEQ:NP_724886,GB_protein:AAM71062; MD5=c0cf7f1b1a36a7ad910e39ad294a47c6; length=248; releas…	23.8	6	0.03	DSTLIMQLLR+QAFDDAIAELDTLNEDSYK+YLAEVATGDARNTVVDDSKNAYQEAFDIAK
700b	sp|K1C15_SHEEP|	1	sp K1C15_SHEEP	8.6	5	0.04	ALEEANADLEVK+LAADDFR+QSVEADINGLR+VLDELTLTK
73	FBpp0072687|FBgn0026372|CG7977-PA|RpL23A-PA	1	FBpp0072687 type=protein; loc=3L:complement(join(1668596..1668626,1667809..1668221,1667346..1667735)); ID=FBpp0072687; name=RpL23A-PA; parent=FBgn0026372,FBtr0072805; dbxref=FlyBase:FBpp0072687,FlyBase_Annotation_IDs:CG7977-PA,GB_protein:AAF47545.1,REFSEQ:NP_523886,GB_protein:AAF47545,FlyMine:FBpp0072687,modMine:FBpp0072687; MD5=72c109ba1880501fee25f5f1a556a4f0; length=277; release=r6.09; species…	20.9	5	0.06	AVALLNAK+DYDALDIANK+EAAPSAAKPAAAAPK+IEDNNTLVFLTHLR+VNVLIRPDGQK
680a	FBpp0291856|FBgn0261556|CG42674-PE|CG42674-PE FBpp0304944|FBgn0261556|CG42674-PF|CG42674-PF	1	FBpp0291856 type=protein; loc=3L:complement(join(20190658..20192274,20158480..20158668,20155901..20155998,20155733..20155827,20155538..20155659,20154901..20155278,20154611..20154838,20154204..20154548,20153469..20154144,20153164..20153335,20151572..20151890)); ID=FBpp0291856; name=CG42674-PE; parent=FBgn0261556,FBtr0302716; dbxref=FlyBase_Annotation_IDs:CG42674-PE,FlyBase:FBpp0291856,REFSEQ:NP_00…	3.9	5	0.05	IQSISMGATTLPGYENVPK+LLPSVSTEETSESGVAPGK+RIQSISMGATTLPGYENVPK+SFIEPQLEQLSEETEK
673a	FBpp0089277|FBgn0003392|CG18102-PG|shi-PG FBpp0089280|FBgn0003392|CG18102-PF|shi-PF FBpp0290809|FBgn0003392|CG18102-PJ|shi-PJ FBpp0290810|FBgn0003392|CG18102-PK|shi-PK FBpp0290811|FBgn0003392|CG18102-PL|shi-PL FBpp0305866|FBgn0003392|CG18102-PN|shi-PN FBpp0309359|FBgn0003392|CG18102-PP|shi-PP	1	FBpp0089277 type=protein; loc=X:join(15893005..15893150,15894693..15894766,15894835..15895591,15895662..15895778,15895846..15896074,15896147..15896304,15896366..15896472,15897102..15897295,15898955..15899074,15901544..15901747,15901823..15901916,15901978..15902117,15902190..15902332,15905774..15905924); ID=FBpp0089277; name=shi-PG; parent=FBgn0003392,FBtr0074124; dbxref=FlyBase:FBpp0089277,GB_pro…	6.8	5	0.06	EVDPQGVR+HFQPGDASIK+SSVLENFVGK+VAIGDQPVDIEQQIK+VSGAVGGAIVQQSGANR
668a	FBpp0088701|FBgn0050159|CG30159-PB|CG30159-PB FBpp0088702|FBgn0050159|CG30159-PA|CG30159-PA FBpp0290927|FBgn0050159|CG30159-PC|CG30159-PC	1	FBpp0088701 type=protein; loc=2R:6993128..6993847; ID=FBpp0088701; name=CG30159-PB; parent=FBgn0050159,FBtr0089760; dbxref=FlyBase:FBpp0088701,FlyBase_Annotation_IDs:CG30159-PB,GB_protein:AAS64795.1,REFSEQ:NP_995768,GB_protein:AAS64795; MD5=5c7e03a5a217f0beb78792636a404979; length=239; release=r6.09; species=Dmel;;FBpp0088702 type=protein; loc=2R:6993128..6993847; ID=FBpp0088702; name=CG30159-PA;…	11.7	5	0.06	EATFLPLK+FVQDAAAAVK+ILPEIVR+LLDVSETLLK
635a	FBpp0084803|FBgn0015622|CG11958-PA|Cnx99A-PA FBpp0084804|FBgn0015622|CG11958-PB|Cnx99A-PB FBpp0110209|FBgn0015622|CG11958-PD|Cnx99A-PD FBpp0306896|FBgn0015622|CG11958-PE|Cnx99A-PE	1	FBpp0084803 type=protein; loc=3R:complement(join(29319231..29319374,29318274..29318612,29318069..29318140,29317836..29317969,29316923..29317511,29316720..29316860,29316237..29316365,29315945..29316169,29315835..29315879)); ID=FBpp0084803; name=Cnx99A-PA; parent=FBgn0015622,FBtr0085437; dbxref=FlyBase:FBpp0084803,FlyBase_Annotation_IDs:CG11958-PA,GB_protein:AAF56887.2,REFSEQ:NP_733286,GB_protein:A…	8.6	5	0.06	APLIPNPNYK+APMIENPNYQGK+HAAIAAPLR+KDDIAEEISK+LAYESPVIDAK
624b	FBpp0083423|FBgn0264357|CG17299-PF|SNF4Agamma-PF FBpp0290803|FBgn0264357|CG17299-PR|SNF4Agamma-PR FBpp0290804|FBgn0264357|CG17299-PS|SNF4Agamma-PS	1	FBpp0083423 type=protein; loc=3R:join(21173975..21175633,21178278..21178399,21178580..21179204,21179268..21179390,21185548..21185584,21202452..21202585,21207619..21207667,21210789..21211079,21211141..21211319,21211387..21211590,21211748..21212527); ID=FBpp0083423; name=SNF4Agamma-PF; parent=FBgn0264357,FBtr0084020; dbxref=FlyBase:FBpp0083423,FlyBase_Annotation_IDs:CG17299-PF,GB_protein:AAF55864.2…	5.4	5	0.04	ETPVPVTPEPVSPLPLPTEPPLIIK+QFFEPSLVEIR+SLIEDIPEEETAPAR+SVLHNQVMPLVSIGPDASLYDAIK
61	FBpp0072097|FBgn0011726|CG4254-PA|tsr-PA	1	FBpp0072097 type=protein; loc=2R:complement(join(24046666..24046668,24044992..24045182,24044814..24044919,24044604..24044750)); ID=FBpp0072097; name=tsr-PA; parent=FBgn0011726,FBtr0072188; dbxref=FlyBase:FBpp0072097,FlyBase_Annotation_IDs:CG4254-PA,GB_protein:AAF47146.1,REFSEQ:NP_477034,GB_protein:AAF47146,FlyMine:FBpp0072097,modMine:FBpp0072097; MD5=02b1c8e7700742cac8cd399509394e00; length=148; …	29.7	5	0.06	MLYSSSFDALKK+NAEYDQFLEDIQK+YIQATDLSEASR+YVIFYIR
596a	FBpp0076902|FBgn0003423|CG1417-PA|slgA-PA FBpp0076903|FBgn0003423|CG1417-PD|slgA-PD FBpp0076904|FBgn0003423|CG1417-PE|slgA-PE FBpp0076905|FBgn0003423|CG1417-PB|slgA-PB FBpp0089304|FBgn0003423|CG1417-PF|slgA-PF FBpp0089305|FBgn0003423|CG1417-PG|slgA-PG FBpp0089306|FBgn0003423|CG1417-PH|slgA-PH FBpp0300179|FBgn0003423|CG1417-PI|slgA-PI FBpp0300180|FBgn0003423|CG1417-PJ|slgA-PJ FBpp0300181|FBgn00034…	1	FBpp0076902 type=protein; loc=X:join(21376205..21376666,21379588..21379709,21380651..21380737,21380882..21381063,21382180..21382244,21382549..21382727,21382794..21382968,21383030..21383383,21383450..21383627,21383700..21383905); ID=FBpp0076902; name=slgA-PA; parent=FBgn0003423,FBtr0077203; dbxref=FlyBase:FBpp0076902,FlyBase_Annotation_IDs:CG1417-PA,GB_protein:AAF50821.1,REFSEQ:NP_728422,GB_protei…	9.3	5	0.06	DPLDVSFNDPIAAFK+IMVDAEQTYFQPAISR+LVEHNMTLMK+SLGYPDPVNPTFEATTDMYHR
592a	FBpp0076643|FBgn0001104|CG10060-PA|Galphai-PA	1	FBpp0076643 type=protein; loc=3L:complement(join(6979518..6979638,6974002..6974473,6973838..6973932,6973590..6973778,6973343..6973533)); ID=FBpp0076643; name=Galphai-PA; parent=FBgn0001104,FBtr0076934; dbxref=FlyBase:FBpp0076643,FlyBase_Annotation_IDs:CG10060-PA,GB_protein:AAF50626.1,REFSEQ:NP_477502,GB_protein:AAF50626,FlyMine:FBpp0076643,modMine:FBpp0076643; MD5=2b71ed52268d723ca2114a08a67481e2…	12.1	5	0.05	EYQLNDSAGYYLNSLDR+IAQPNYIPTQQDVLR+LLLLGAGESGK
591a	FBpp0076152|FBgn0010408|CG3395-PA|RpS9-PA FBpp0076154|FBgn0010408|CG3395-PD|RpS9-PD FBpp0309532|FBgn0010408|CG3395-PE|RpS9-PE	1	FBpp0076152 type=protein; loc=3L:complement(join(9511056..9511278,9510465..9510651,9509981..9510158)); ID=FBpp0076152; name=RpS9-PA; parent=FBgn0010408,FBtr0076423; dbxref=FlyBase:FBpp0076152,FlyBase_Annotation_IDs:CG3395-PA,GB_protein:AAF50249.1,REFSEQ:NP_524004,GB_protein:AAF50249; MD5=7752e85d52003f2a9702c19d0b7cfb88; length=195; release=r6.09; species=Dmel;;FBpp0076154 type=protein; loc=3L:co…	23.6	5	0.05	ELLTLDEK+IIGEYGLR+LFQGNALLR+MKLDYVLGLK+QVVNIPSFVVR
582a	FBpp0075175|FBgn0036623|CG4729-PA|CG4729-PA FBpp0075176|FBgn0036623|CG4729-PC|CG4729-PC FBpp0075177|FBgn0036623|CG4729-PB|CG4729-PB FBpp0300976|FBgn0036623|CG4729-PE|CG4729-PE	1	FBpp0075175 type=protein; loc=3L:complement(join(16383927..16384107,16383331..16383866,16382382..16382739,16382072..16382157)); ID=FBpp0075175; name=CG4729-PA; parent=FBgn0036623,FBtr0075417; dbxref=FlyBase:FBpp0075175,FlyBase_Annotation_IDs:CG4729-PA,GB_protein:AAF49471.1,REFSEQ:NP_648888,GB_protein:AAF49471; MD5=5f3bd529f6c00aa6dbdf0c63493ff274; length=386; release=r6.09; species=Dmel;;FBpp0075…	14	5	0.05	GFTASLAPIR+IIDSFLETGSFFK+IPLEQVPEDEK+MTVYMDKEDFEK+TIITEQLK
59	FBpp0072075|FBgn0034962|CG3167-PA|MAN1-PA FBpp0072076|FBgn0034962|CG3167-PB|MAN1-PB FBpp0311863|FBgn0034962|CG3167-PC|MAN1-PC	1	FBpp0072075 type=protein; loc=2R:24034698..24036650; ID=FBpp0072075; name=MAN1-PA; parent=FBgn0034962,FBtr0072166; dbxref=FlyBase:FBpp0072075,FlyBase_Annotation_IDs:CG3167-PA,GB_protein:AAF47143.1,REFSEQ:NP_726404,GB_protein:AAF47143,FlyMine:FBpp0072075,modMine:FBpp0072075; MD5=339326f1a6bffaa1f49fc6380bf3e992; length=650; release=r6.09; species=Dmel;;FBpp0072076 type=protein; loc=2R:24034698..24…	9.1	5	0.06	DANLSPALEIGEFVR+FALSDLK+GALDMSEELFR+QSIVESIIEK+SLDESDSSPLQLSASK
569a	FBpp0073822|FBgn0004924|CG6146-PA|Top1-PA FBpp0099689|FBgn0004924|CG6146-PC|Top1-PC FBpp0300905|FBgn0004924|CG6146-PD|Top1-PD	1	FBpp0073822 type=protein; loc=X:join(15319781..15319807,15321154..15321371,15321861..15322827,15322899..15322975,15324071..15325200,15325275..15325525,15325587..15325738,15325816..15325918); ID=FBpp0073822; name=Top1-PA; parent=FBgn0004924,FBtr0074005; dbxref=FlyBase_Annotation_IDs:CG6146-PA,FlyBase:FBpp0073822,GB_protein:AAF48440.1,REFSEQ:NP_511161,GB_protein:AAF48440; MD5=cecbaefb37c41b73b1f5e4…	6.3	5	0.06	ADEPPFVVK+ENVVVFDFPGK+EVFNNNFFK+KLELQETDRDENK+TLQSQLDLLTDPSATVPEK
567a	FBpp0073594|FBgn0040309|CG1633-PB|Jafrac1-PB FBpp0073595|FBgn0040309|CG1633-PA|Jafrac1-PA FBpp0308756|FBgn0040309|CG1633-PC|Jafrac1-PC FBpp0308757|FBgn0040309|CG1633-PD|Jafrac1-PD FBpp0311371|FBgn0040309|CG1633-PE|Jafrac1-PE	1	FBpp0073594 type=protein; loc=X:13331122..13331706; ID=FBpp0073594; name=Jafrac1-PB; parent=FBgn0040309,FBtr0073763; dbxref=FlyBase:FBpp0073594,FlyBase_Annotation_IDs:CG1633-PB,GB_protein:AAF48254.1,REFSEQ:NP_727689,GB_protein:AAF48254,FlyMine:FBpp0073594,modMine:FBpp0073594; MD5=d145d0f26fe3adfbc2bf2e4107e1da94; length=194; release=r6.09; species=Dmel;;FBpp0073595 type=protein; loc=X:13331122..1…	29.9	5	0.06	DYGVLDEETGIPFR+GLFIIDDK+LVQAFQYTDK+QGGLGSMDIPLLADK+QITVNDLPVGR
560a	FBpp0073274|FBgn0262735|CG1691-PC|Imp-PC FBpp0073275|FBgn0262735|CG1691-PB|Imp-PB FBpp0073276|FBgn0262735|CG1691-PA|Imp-PA FBpp0293679|FBgn0262735|CG1691-PK|Imp-PK	1	FBpp0073274 type=protein; loc=X:complement(join(10805266..10805357,10798619..10798993,10797836..10798544,10797508..10797663,10797069..10797437)); ID=FBpp0073274; name=Imp-PC; parent=FBgn0262735,FBtr0073418; dbxref=FlyBase:FBpp0073274,FlyBase_Annotation_IDs:CG1691-PC,GB_protein:AAN09275.1,REFSEQ:NP_727457,GB_protein:AAN09275; MD5=2e3f47ed18dab038025ef199ffddea5f; length=566; release=r6.09; species…	9.9	5	0.05	AAVGLNGVEFEGSK+AMMLSTNPPPITK+ITVSSINDINSFNLER+LNNNISNNYYQQK
556a	FBpp0072593|FBgn0028577|CG12085-PA|pUf68-PA	1	FBpp0072593 type=protein; loc=3L:complement(join(1502467..1502469,1501799..1501892,1499043..1499337,1498293..1498796,1497213..1498230)); ID=FBpp0072593; name=pUf68-PA; parent=FBgn0028577,FBtr0072709; dbxref=FlyBase:FBpp0072593,FlyBase_Annotation_IDs:CG12085-PA,GB_protein:AAF47501.1,REFSEQ:NP_525123,GB_protein:AAF47501,FlyMine:FBpp0072593,modMine:FBpp0072593; MD5=85f3626bea15f95dac29ea00b3f6f147; …	13.7	5	0.06	IQALDAVASNAVLGLSQNTPVMAAGAVVTK+LMDEGDVQTLQQQENMSIK+QTENEDDDEAEIIVK+SALLGLLGGALPK+VAFTPFGPIK
555a	FBpp0072494|FBgn0035162|CG13900-PA|CG13900-PA	1	FBpp0072494 type=protein; loc=3L:complement(join(832715..832940,832042..832407,831316..831790,830908..831242,830034..830341,827878..829851)); ID=FBpp0072494; name=CG13900-PA; parent=FBgn0035162,FBtr0072597; dbxref=FlyBase:FBpp0072494,FlyBase_Annotation_IDs:CG13900-PA,GB_protein:AAF47416.2,REFSEQ:NP_728546,GB_protein:AAF47416,FlyMine:FBpp0072494,modMine:FBpp0072494; MD5=f49d70fcbe69abe9fa6878f622b…	6.2	5	0.06	AVMIGAVEK+ITLETDDDVVSEIK+IVPGQYFAIDPK+LPHSVTDDVDEDPTGTK+MYLYNLTLQK+TVLDPVSGDLADTR
541	FBpp0307583|FBgn0037228|CG1092-PC|CG1092-PC FBpp0307584|FBgn0037228|CG1092-PD|CG1092-PD	1	FBpp0307583 type=protein; loc=3R:join(4266974..4267205,4267261..4268213); ID=FBpp0307583; name=CG1092-PC; parent=FBgn0037228,FBtr0336480; dbxref=REFSEQ:NP_730797,GB_protein:AAN13337,FlyBase:FBpp0307583,FlyBase_Annotation_IDs:CG1092-PC; MD5=ef4b784b975e436bb773b8afea58e895; length=394; release=r6.09; species=Dmel;;FBpp0307584 type=protein; loc=3R:join(4266974..4267205,4267261..4268213); ID=FBpp030…	7.4	5	0.06	IQGSINTEK+LPQFVNVLDEAR+MLAVIYLK
539	FBpp0305906|FBgn0265523|CG4013-PD|Smr-PD FBpp0305907|FBgn0265523|CG4013-PE|Smr-PE FBpp0305908|FBgn0265523|CG4013-PF|Smr-PF FBpp0305909|FBgn0265523|CG4013-PG|Smr-PG	1	FBpp0305906 type=protein; loc=X:complement(join(12730934..12731439,12713661..12715269,12711379..12713314,12710798..12711212,12710310..12710719,12690293..12693425,12690092..12690228,12689291..12690038,12687300..12689211)); ID=FBpp0305906; name=Smr-PD; parent=FBgn0265523,FBtr0333765; dbxref=REFSEQ:NP_536797,GB_protein:AAF48195,FlyBase:FBpp0305906,FlyBase_Annotation_IDs:CG4013-PD; MD5=817633d868f38c…	3.5	5	0.06	FIQNTGYSIAPAPTYR+GDTVTVPSLAAPSSYLYPTR+GQQYGIPDETIPAGAR+ISAAAAAVAQQQQQQQAPPPSQSSQSR+QSHNDMCR+QTTPEGVGSVGPGGASGSGK+TPTSQAGGSAPSPQQIHTK
530	FBpp0291806|FBgn0261550|CG5077-PD|CG42668-PD FBpp0291807|FBgn0261550|CG5077-PH|CG42668-PH FBpp0291808|FBgn0261550|CG5077-PE|CG42668-PE FBpp0291809|FBgn0261550|CG5077-PF|CG42668-PF FBpp0291810|FBgn0261550|CG5077-PG|CG42668-PG FBpp0291813|FBgn0261550|CG42668-PK|CG42668-PK FBpp0292619|FBgn0261550|CG42668-PL|CG42668-PL FBpp0297588|FBgn0261550|CG42668-PM|CG42668-PM FBpp0297589|FBgn0261550|CG42668-PN|C…	1	FBpp0291806 type=protein; loc=3R:join(20321305..20321413,20321476..20321636,20321702..20321880,20321949..20323142,20323215..20323449); ID=FBpp0291806; name=CG42668-PD; parent=FBgn0261550,FBtr0302666; dbxref=FlyBase_Annotation_IDs:CG5077-PD,FlyBase:FBpp0083289,FlyBase:FBpp0291806,FlyBase_Annotation_IDs:CG42668-PD,REFSEQ:NP_732501,GB_protein:AAN13827,FlyMine:FBpp0291806,modMine:FBpp0291806; MD5=156…	10.7	5	0.06	LSDSYYHADLLSK+QLALAVDQVNR+VSEAIANEDQVAATEEK+VVLPTFILEPR+YMVPLDLQEANESQR
519	FBpp0289069|FBgn0259228|CG3126-PB|C3G-PC FBpp0289070|FBgn0259228|CG42328-PD|C3G-PD FBpp0289071|FBgn0259228|CG42328-PE|C3G-PE FBpp0289072|FBgn0259228|CG42328-PF|C3G-PF FBpp0289073|FBgn0259228|CG42328-PG|C3G-PG FBpp0289753|FBgn0259228|CG42328-PH|C3G-PH FBpp0306980|FBgn0259228|CG42328-PI|C3G-PI FBpp0306981|FBgn0259228|CG42328-PJ|C3G-PJ FBpp0306982|FBgn0259228|CG42328-PK|C3G-PK FBpp0309086|FBgn025922…	1	FBpp0289069 type=protein; loc=X:complement(join(6789712..6790222,6788461..6789051,6788203..6788393,6787590..6788125,6787351..6787520,6786156..6786812,6784624..6784735,6783890..6784554,6783610..6783778,6782963..6783532,6782770..6782895,6782561..6782692,6782354..6782486)); ID=FBpp0289069; name=C3G-PC; parent=FBgn0259228,FBtr0299791; dbxref=FlyBase:FBpp0289069,FlyBase:FBpp0070937,FlyBase_Annotation_…	3.4	5	0.05	APPTTEEVLR+EVIDLLEDAVR+SSQSEVAELR+TSLPDIALTPK
508	FBpp0110466|FBgn0261387|CG17528-PC|CG17528-PC FBpp0110579|FBgn0261387|CG17528-PD|CG17528-PD	1	FBpp0110466 type=protein; loc=2R:complement(join(4819288..4819935,4818209..4819229,4817998..4818143,4817785..4817934,4817449..4817730)); ID=FBpp0110466; name=CG17528-PC; parent=FBgn0261387,FBtr0111274; dbxref=FlyBase_Annotation_IDs:CG17528-PC,GB_protein:EAA45997.1,FlyBase:FBpp0110466,REFSEQ:NP_001036463,GB_protein:EAA45997; MD5=2b21960bac75c97664e58255400dd8a3; length=748; release=r6.09; species=…	9.2	5	0.05	HAALLTSTGMEINELPSNIR+IIGDGNFAIVFK+LSDFFGSDDVFFAYGTER+VEYNTGSQPLSNLPLSNSR
51	FBpp0071767|FBgn0034744|CG4071-PA|Vps20-PA FBpp0300826|FBgn0034744|CG4071-PC|Vps20-PC	1	FBpp0071767 type=protein; loc=2R:join(22608544..22608618,22608684..22608793,22608856..22609309); ID=FBpp0071767; name=Vps20-PA; parent=FBgn0034744,FBtr0071856; dbxref=FlyBase:FBpp0071767,FlyBase_Annotation_IDs:CG4071-PA,GB_protein:AAF46863.1,REFSEQ:NP_726213,GB_protein:AAF46863,FlyMine:FBpp0071767,modMine:FBpp0071767; MD5=de371cc6272c2acc533c2272eec76886; length=212; release=r6.09; species=Dmel;;…	24.1	5	0.06	GAQLPDVPTEDLPIPAEIESVEEPAK+LAADIEFAQVEMK+VHEMLDIDEVER
499	FBpp0099724|FBgn0029860|CG15891-PA|CG15891-PA FBpp0312222|FBgn0029860|CG15891-PD|CG15891-PD	1	FBpp0099724 type=protein; loc=X:complement(6294604..6295053); ID=FBpp0099724; name=CG15891-PA; parent=FBgn0029860,FBtr0100319; dbxref=FlyBase_Annotation_IDs:CG15891-PA,FlyBase:FBpp0099724,GB_protein:AAF46148.2,REFSEQ:NP_727085,GB_protein:AAF46148,FlyMine:FBpp0099724,modMine:FBpp0099724; MD5=be599892fff520f61b507498f0e89a46; length=149; release=r6.09; species=Dmel;;FBpp0312222 type=protein; loc=X:…	39.6	5	0.06	QLSVDELAEEYTFALER+QPGAQGPVNYLQDIPFELAPGLANK+YTSTQMQVDSILALLTR
490	FBpp0088622|FBgn0261618|CG42551-PA|larp-PA FBpp0088624|FBgn0261618|CG42551-PB|larp-PB FBpp0290398|FBgn0261618|CG42551-PD|larp-PD FBpp0290399|FBgn0261618|CG42551-PE|larp-PE FBpp0297480|FBgn0261618|CG42551-PF|larp-PF FBpp0297481|FBgn0261618|CG42551-PG|larp-PG FBpp0297482|FBgn0261618|CG42551-PH|larp-PH	1	FBpp0088622 type=protein; loc=3R:complement(join(28323649..28323734,28321373..28323486,28320582..28321279)); ID=FBpp0088622; name=larp-PA; parent=FBgn0261618,FBtr0089680; dbxref=FlyBase:FBpp0088622,GB_protein:AAF56783.3,REFSEQ:NP_524998,GB_protein:AAF56783,FlyBase_Annotation_IDs:CG42551-PA,FlyBase:FBpp0290396,FlyBase_Annotation_IDs:CG14066-PA; MD5=57821b32386f53c8af5ae5196c129f7c; length=965; rel…	6	5	0.06	FFSYGLEK+LGYGQSQEMNTLYR+SVSESDGTAVIAAGGR+VVEPEINEMLQGVGSLNPGR
463	FBpp0087699|FBgn0015477|CG8014-PA|Rme-8-PA FBpp0308461|FBgn0015477|CG8014-PB|Rme-8-PB	1	FBpp0087699 type=protein; loc=2R:complement(join(9176588..9176779,9176393..9176533,9176091..9176235,9175733..9175934,9175167..9175671,9174931..9175109,9174668..9174875,9174200..9174610,9173800..9174141,9173532..9173740,9173306..9173474,9172478..9173245,9171833..9172411,9171664..9171775,9170428..9171601,9169843..9170365,9169293..9169786,9168856..9169231,9168673..9168795,9168310..9168568,9168134..9…	3.2	5	0.06	DSLLATVLDAVR+LFNLLSVQPK+MGNDGILTPTLAPNHPQLQQASTGK+VGYAAFTNLPGFR+YVPLNSSVDEETEANLMR
461	FBpp0087583|FBgn0023143|CG1782-PA|Uba1-PA FBpp0308600|FBgn0023143|CG1782-PC|Uba1-PC	1	FBpp0087583 type=protein; loc=2R:complement(join(9692282..9693040,9689982..9691703,9689611..9689919,9688768..9689553)); ID=FBpp0087583; name=Uba1-PA; parent=FBgn0023143,FBtr0088499; dbxref=FlyBase:FBpp0087583,FlyBase_Annotation_IDs:CG1782-PA,GB_protein:AAF58910.2,REFSEQ:NP_477310,GB_protein:AAF58910,FlyMine:FBpp0087583,modMine:FBpp0087583; MD5=9f5acad33cb62c2cc70fb20052911d64; length=1191; releas…	7.6	5	0.06	IETNEAAAAASANNFDDGELDQDRVDK+LDGVANALDNVDAR+MNPEVNVTAYELR+VFSEDFFGK+VVVLTNSDGEEQQR
437	FBpp0086333|FBgn0034098|CG15707-PA|krimp-PA	1	FBpp0086333 type=protein; loc=2R:complement(join(16239058..16240645,16238334..16238986)); ID=FBpp0086333; name=krimp-PA; parent=FBgn0034098,FBtr0087189; dbxref=GB_protein:AAF58035.2,FlyBase:FBpp0086333,FlyBase_Annotation_IDs:CG15707-PA,REFSEQ:NP_611103,GB_protein:AAF58035,FlyMine:FBpp0086333,modMine:FBpp0086333; MD5=d4fc0893c86059033472ab605248ba4b; length=746; release=r6.09; species=Dmel;	12.2	5	0.06	LPDGFLIR+SEASAPATSDNQSLLAAK+SIDNPYSSIR+STINMPNNWQLENPTEVTAASIEKVNKLPK+YPAGITEDDMAMLNEIDESTSDPLK
428	FBpp0086051|FBgn0034259|CG6459-PA|P32-PA	1	FBpp0086051 type=protein; loc=2R:complement(join(17672330..17672534,17671865..17672209,17671565..17671806)); ID=FBpp0086051; name=P32-PA; parent=FBgn0034259,FBtr0086892; dbxref=FlyBase:FBpp0086051,FlyBase_Annotation_IDs:CG6459-PA,GB_protein:AAF57817.1,REFSEQ:NP_611243,GB_protein:AAF57817,FlyMine:FBpp0086051,modMine:FBpp0086051; MD5=bef56890b401cb5fddef68e68cae796b; length=263; release=r6.09; spec…	16	5	0.05	GISQEFAEK+LTGADVELTK+SKPQFEVDIIK+TVPSTLDGFAVK
402	FBpp0085368|FBgn0263855|CG7838-PA|BubR1-PA	1	FBpp0085368 type=protein; loc=2R:complement(join(5973957..5974283,5973498..5973893,5970158..5973121,5969748..5969995,5969240..5969687)); ID=FBpp0085368; name=BubR1-PA; parent=FBgn0263855,FBtr0086032; dbxref=GB_protein:AAF57298.1,FlyBase:FBpp0085368,FlyBase_Annotation_IDs:CG7838-PA,REFSEQ:NP_477382,GB_protein:AAF57298,FlyMine:FBpp0085368,modMine:FBpp0085368; MD5=f5602901404dc9645a8b06e721276c43; l…	5	5	0.06	DNFAVPAVPVPK+FDIFLDDTQPK+IEIYEDSEEPQPTPK+MLYSTGEEANAVNQELNER+STITSTSSPGSNAVSK
397	FBpp0085281|FBgn0061209|CG17949-PA|His2B FBpp0091113|FBgn0053868|CG33868-PA|His2B FBpp0091115|FBgn0053870|CG33870-PA|His2B FBpp0091117|FBgn0053872|CG33872-PA|His2B FBpp0091119|FBgn0053874|CG33874-PA|His2B FBpp0091121|FBgn0053876|CG33876-PA|His2B FBpp0091123|FBgn0053878|CG33878-PA|His2B FBpp0091125|FBgn0053880|CG33880-PA|His2B FBpp0091127|FBgn0053882|CG33882-PA|His2B FBpp0091129|FBgn0053884|CG3388…	1	FBpp0085281 type=protein; loc=2L:complement(21423191..21423562); ID=FBpp0085281; name=His2B:CG17949-PA; parent=FBgn0061209,FBtr0085927; dbxref=FlyBase:FBpp0085281,GB_protein:AAN11124.1,FlyBase_Annotation_IDs:CG17949-PA,REFSEQ:NP_724342,GB_protein:AAN11124; MD5=523bf69b6d6b2415c7fc9ac48aafa63e; length=123; release=r6.09; species=Dmel;;FBpp0091113 type=protein; loc=2L:complement(21537682..21538053)…	19.5	5	0.06	AMSIMNSFVNDIFER+LLLPGELAK
392	FBpp0085202|FBgn0005632|CG1945-PA|faf-PA FBpp0085203|FBgn0005632|CG1945-PC|faf-PC FBpp0300199|FBgn0005632|CG1945-PD|faf-PD FBpp0300200|FBgn0005632|CG1945-PE|faf-PE FBpp0300202|FBgn0005632|CG1945-PG|faf-PG FBpp0308326|FBgn0005632|CG1945-PH|faf-PH FBpp0308327|FBgn0005632|CG1945-PI|faf-PI	1	FBpp0085202 type=protein; loc=3R:join(31778466..31778758,31779360..31779508,31779563..31780776,31780903..31782816,31782919..31784284,31784343..31784766,31784832..31785147,31785215..31785368,31785432..31785582,31785645..31785953,31786017..31786128,31786189..31786298,31786358..31786709,31786768..31787027,31787147..31787738,31787802..31788197,31789497..31789721); ID=FBpp0085202; name=faf-PA; parent=…	2.3	5	0.05	ALGQPQLMNATLGGSFSDQK+FGQLGGFDNLLER+FNDYFEFPR+LISSFPTTK+THYGNIVILGK
389	FBpp0085154|FBgn0028968|CG1528-PA|gammaCOP-PA FBpp0085155|FBgn0028968|CG1528-PB|gammaCOP-PB FBpp0290505|FBgn0028968|CG1528-PC|gammaCOP-PC FBpp0303129|FBgn0028968|CG1528-PD|gammaCOP-PD	1	FBpp0085154 type=protein; loc=3R:join(31572239..31572278,31572498..31573156,31573254..31574724,31574801..31574986,31575045..31575197,31575256..31575386); ID=FBpp0085154; name=gammaCOP-PA; parent=FBgn0028968,FBtr0085793; dbxref=FlyBase:FBpp0085154,FlyBase_Annotation_IDs:CG1528-PA,GB_protein:AAF57160.1,REFSEQ:NP_524608,GB_protein:AAF57160,FlyMine:FBpp0085154,modMine:FBpp0085154; MD5=ee5acdaa59098f9…	6.5	5	0.06	LAQLPGIQVLGPIHR+SVATLAITTLLK+TFNETPVNPR+TSVLQETR+VELTLPEGFTTR
376	FBpp0084905|FBgn0020235|CG7610-PA|ATPsyngamma-PA FBpp0084906|FBgn0020235|CG7610-PB|ATPsyngamma-PB FBpp0084907|FBgn0020235|CG7610-PC|ATPsyngamma-PC	1	FBpp0084905 type=protein; loc=3R:complement(29747854..29748747); ID=FBpp0084905; name=ATPsyngamma-PA; parent=FBgn0020235,FBtr0085539; dbxref=FlyBase:FBpp0084905,FlyBase_Annotation_IDs:CG7610-PA,GB_protein:AAN14185.1,REFSEQ:NP_524550,GB_protein:AAN14185,FlyMine:FBpp0084905,modMine:FBpp0084905; MD5=2870f590ec709925b038ac6907413c32; length=297; release=r6.09; species=Dmel;;FBpp0084906 type=protein; …	22.9	5	0.06	ELIEIISGAAALT+IANEVLQTGYDYTEGK+LAVYDSLDSDVVK+LTLTFNR+NAGEMIDKLTLTFNR+NILMVANEVGR
374	FBpp0084813|FBgn0039674|CG1907-PA|CG1907-PA	1	FBpp0084813 type=protein; loc=3R:join(29619531..29619650,29619722..29620555); ID=FBpp0084813; name=CG1907-PA; parent=FBgn0039674,FBtr0085447; dbxref=FlyBase:FBpp0084813,FlyBase_Annotation_IDs:CG1907-PA,GB_protein:AAF56907.1,REFSEQ:NP_651703,GB_protein:AAF56907,FlyMine:FBpp0084813,modMine:FBpp0084813; MD5=ca52c17e788e1c28a5fc7e0ce0bef92f; length=317; release=r6.09; species=Dmel;	20.8	5	0.05	AMVVNMTQLASYSQFK+EGPLALYQGIGAALLR+FLFGGLSGMGATMVVQPLDLVK+LGMYTYLNDLFR
343	FBpp0083695|FBgn0039004|CG6958-PA|Nup133-PA	1	FBpp0083695 type=protein; loc=3R:join(22690700..22690875,22690931..22691105,22691166..22691669,22691721..22692033,22692089..22692927,22692998..22693676,22693747..22694288,22694352..22694726); ID=FBpp0083695; name=Nup133-PA; parent=FBgn0039004,FBtr0084302; dbxref=GB_protein:AAF56042.1,FlyBase:FBpp0083695,FlyBase_Annotation_IDs:CG6958-PA,GB_protein:AAF56042.2,REFSEQ:NP_651080,GB_protein:AAF56042,Fl…	4.5	5	0.06	LAAFAAAESDLTAQVEK+MLLESFTPLNMNK+NVTAADPSGAPMDAYK+TIVDELLR
325	FBpp0082494|FBgn0266064|CG6904-PC|GlyS-PC FBpp0082495|FBgn0266064|CG6904-PB|GlyS-PB FBpp0082496|FBgn0266064|CG6904-PA|GlyS-PA FBpp0305474|FBgn0266064|CG6904-PD|GlyS-PD	1	FBpp0082494 type=protein; loc=3R:complement(join(15144266..15145239,15142959..15143826,15142729..15142864,15142203..15142294)); ID=FBpp0082494; name=GlyS-PC; parent=FBgn0266064,FBtr0083035; dbxref=FlyBase:FBpp0082494,FlyBase_Annotation_IDs:CG6904-PC,GB_protein:AAN13624.1,REFSEQ:NP_731968,GB_protein:AAN13624,FlyMine:FBpp0082494,modMine:FBpp0082494; MD5=4e763850c2248c6a5d84574113031e7f; length=689;…	6.4	5	0.06	DTINNVQQAVGK+GNPLLDAVNSLR+TEMEEMEFPR+TNNFNVDSLR
318	FBpp0082215|FBgn0027610|CG8790-PB|Dic1-PB FBpp0082216|FBgn0027610|CG8790-PA|Dic1-PA FBpp0311942|FBgn0027610|CG8790-PC|Dic1-PC	1	FBpp0082215 type=protein; loc=3R:join(13367761..13368161,13368252..13368693); ID=FBpp0082215; name=Dic1-PB; parent=FBgn0027610,FBtr0082747; dbxref=FlyBase:FBpp0082215,FlyBase_Annotation_IDs:CG8790-PB,GB_protein:AAF54932.1,REFSEQ:NP_731793,GB_protein:AAF54932; MD5=46d12d6b3b016d16d8940db92613b415; length=280; release=r6.09; species=Dmel;;FBpp0082216 type=protein; loc=3R:join(13367761..13368161,133…	24.6	5	0.06	FGVYEAGK+LGPLGFFK+NYNNAFDGLVR+VALAGASGLVGGIVGTPADMVNVR+VTLQTQQGHLSVAQLIPK
304	FBpp0081584|FBgn0027338|CG9423-PA|Kap-alpha3-PA FBpp0081585|FBgn0027338|CG9423-PB|Kap-alpha3-PB FBpp0081586|FBgn0027338|CG9423-PC|Kap-alpha3-PC FBpp0290407|FBgn0027338|CG9423-PD|Kap-alpha3-PD	1	FBpp0081584 type=protein; loc=3R:complement(join(9577208..9577267,9576768..9577148,9575877..9576707,9575636..9575812,9575474..9575569)); ID=FBpp0081584; name=Kap-alpha3-PA; parent=FBgn0027338,FBtr0082106; dbxref=FlyBase:FBpp0081584,FlyBase_Annotation_IDs:CG9423-PA,GB_protein:AAF54408.1,REFSEQ:NP_731377,GB_protein:AAF54408; MD5=7c89f9db717ba92f5f8f808941be523e; length=514; release=r6.09; species=D…	10.9	5	0.05	AAADATKPEQQLAAVQAAR+IIENLSK+LIPLLGNSEVK+LQSHENVEIYK+NEVTVELR
286	FBpp0080727|FBgn0032731|CG10641-PA|Swip-1-PA FBpp0309283|FBgn0032731|CG10641-PB|Swip-1-PB	1	FBpp0080727 type=protein; loc=2L:complement(join(18986672..18986910,18978355..18978769)); ID=FBpp0080727; name=Swip-1-PA; parent=FBgn0032731,FBtr0081185; dbxref=FlyBase:FBpp0080727,FlyBase_Annotation_IDs:CG10641-PA,GB_protein:AAF53731.1,REFSEQ:NP_609925,GB_protein:AAF53731,FlyMine:FBpp0080727,modMine:FBpp0080727; MD5=aa96792e1477ff83c91e7dcc3268d4e2; length=217; release=r6.09; species=Dmel;;FBpp0…	24	5	0.06	AQAGELDSDSGLNQLAR+EFLLIFR+LTEVDVEQVGVSGAK+VVNVYTDFPEFSR
282	FBpp0080659|FBgn0015808|CG17320-PA|ScpX-PA FBpp0080666|FBgn0032715|CG17597-PA|CG17597-PA FBpp0311123|FBgn0032715|CG17597-PB|CG17597-PB	1	FBpp0080659 type=protein; loc=2L:join(18831342..18831386,18831723..18832046,18832106..18832296,18832361..18833244,18833305..18833495); ID=FBpp0080659; name=ScpX-PA; parent=FBgn0015808,FBtr0081109; dbxref=FlyBase:FBpp0080659,FlyBase_Annotation_IDs:CG17320-PA,GB_protein:AAF53713.1,REFSEQ:NP_524715,GB_protein:AAF53713,FlyMine:FBpp0080659,modMine:FBpp0080659; MD5=00ac2c5ddd7673fa4c9d0f7dbf0065ae; len…	13.5	5	0.06	FVVNPSGGLISK+HSVNNPYSQFR+QAVEIVGMEMASDPASTFADK+SPQVVEGVLTK
276	FBpp0080265|FBgn0001978|CG3647-PB|stc-PB FBpp0080266|FBgn0001978|CG3647-PA|stc-PA FBpp0304749|FBgn0001978|CG3647-PC|stc-PC FBpp0304750|FBgn0001978|CG3647-PD|stc-PD	1	FBpp0080265 type=protein; loc=2L:join(15113890..15114234,15114300..15115753,15116000..15117067,15117140..15117491,15117554..15117655); ID=FBpp0080265; name=stc-PB; parent=FBgn0001978,FBtr0080705; dbxref=FlyBase:FBpp0080265,FlyBase_Annotation_IDs:CG3647-PB,GB_protein:AAF53441.2,REFSEQ:NP_476599,GB_protein:AAF53441,FlyMine:FBpp0080265,modMine:FBpp0080265; MD5=5c79758415e9a5b113c38660db2110de; lengt…	6.5	5	0.05	AVDDLDTSNESAHPSPEK+IATIQLASSMAEMSR+LAAALSSGNSDTK+LQASAPEFVPNFAK+SVYETLTDLVK
261	FBpp0079818|FBgn0032340|CG6181-PA|Ge-1-PA FBpp0079819|FBgn0032340|CG6181-PB|Ge-1-PB	1	FBpp0079818 type=protein; loc=2L:complement(join(11100294..11100559,11100017..11100225,11099354..11099754,11099042..11099295,11097408..11098984,11097062..11097299,11096765..11097005,11096536..11096701,11095953..11096475,11095688..11095877)); ID=FBpp0079818; name=Ge-1-PA; parent=FBgn0032340,FBtr0080231; dbxref=FlyBase:FBpp0079818,FlyBase_Annotation_IDs:CG6181-PA,GB_protein:AAF53067.2,REFSEQ:NP_609…	6.4	5	0.05	ASTGSSSAMVAVAAAAAAAPSAILQDATK+IQPAALESGYLK+KTPLSASSSPPPSVHR+MELLIDLVK+QFLDTFGK+SQAATPAPPYDLR
251	FBpp0079599|FBgn0051716|CG31716-PA|Cnot4-PA FBpp0079600|FBgn0051716|CG31716-PC|Cnot4-PC FBpp0079601|FBgn0051716|CG31716-PD|Cnot4-PD FBpp0079602|FBgn0051716|CG31716-PE|Cnot4-PE FBpp0079603|FBgn0051716|CG31716-PB|Cnot4-PB FBpp0079604|FBgn0051716|CG31716-PG|Cnot4-PG FBpp0293055|FBgn0051716|CG31716-PH|Cnot4-PH FBpp0293056|FBgn0051716|CG31716-PI|Cnot4-PI FBpp0304027|FBgn0051716|CG31716-PJ|Cnot4-PJ FBp…	1	FBpp0079599 type=protein; loc=2L:join(10398115..10398219,10398279..10398392,10398444..10398593,10398654..10398740,10399317..10399535,10399595..10399688,10399768..10400679,10400735..10400869,10400963..10400998,10401077..10401271,10401334..10401594,10401662..10401741,10401804..10401867,10401926..10402333,10402407..10402562,10402631..10402770); ID=FBpp0079599; name=Cnot4-PA; parent=FBgn0051716,FBtr0…	8.9	5	0.06	EYPENPADFKPLSQEEMIAFK+FTQNSIVDDDLGFDPFVETQK+LNIFDDTPSFFTSPSFQQAPILK+SSTSTETFAEATADAPASTK+VAASLESNR
242	FBpp0079485|FBgn0015664|CG5838-PA|Dref-PA FBpp0302627|FBgn0015664|CG5838-PB|Dref-PB	1	FBpp0079485 type=protein; loc=2L:complement(join(9965760..9966885,9965376..9965668,9964928..9965315,9964545..9964867)); ID=FBpp0079485; name=Dref-PA; parent=FBgn0015664,FBtr0079889; dbxref=FlyBase_Annotation_IDs:CG5838-PA,FlyBase:FBpp0079485,GB_protein:AAF52841.1,REFSEQ:NP_523529,GB_protein:AAF52841,FlyMine:FBpp0079485,modMine:FBpp0079485; MD5=3f2b29c47da4b2bf4728d6c75109a053; length=709; release…	9.2	5	0.06	DADSSVESDLKR+FLEIGEITR+LGIAEQDDPLMMNLK+NVDSLYDAGFGEFLR+QVLGNSAAMPEPHK
237	FBpp0079328|FBgn0010265|CG13389-PA|RpS13-PA FBpp0099990|FBgn0010265|CG13389-PB|RpS13-PB FBpp0312104|FBgn0010265|CG13389-PC|RpS13-PC	1	FBpp0079328 type=protein; loc=2L:complement(join(8364541..8364563,8364188..8364315,8363821..8364125)); ID=FBpp0079328; name=RpS13-PA; parent=FBgn0010265,FBtr0079724; dbxref=FlyBase:FBpp0079328,GB_protein:AAF52649.1,FlyBase_Annotation_IDs:CG13389-PA,REFSEQ:NP_476938,GB_protein:AAF52649; MD5=64e6acba0b4cb2697fd1862d9d26fa02; length=151; release=r6.09; species=Dmel;;FBpp0099990 type=protein; loc=2L:…	30.5	5	0.05	GISQSALPYR+LILVESR+LNADDVKEQIKK+SVGLKPDIPEDLYHMIK
219	FBpp0078667|FBgn0022023|CG9124-PA|eIF-3p40-PA FBpp0089133|FBgn0022023|CG9124-PB|eIF-3p40-PB	1	FBpp0078667 type=protein; loc=2L:complement(join(5052655..5052735,5051637..5052314,5051313..5051570)); ID=FBpp0078667; name=eIF-3p40-PA; parent=FBgn0022023,FBtr0079030; dbxref=GB_protein:AAF52210.2,FlyBase:FBpp0078667,FlyBase_Annotation_IDs:CG9124-PA,GB_protein:AAF52210.3,REFSEQ:NP_524834,GB_protein:AAF52210,FlyMine:FBpp0078667,modMine:FBpp0078667; MD5=efc535d7a60baa7b6616cf1b812e8ae7; length=338…	13.3	5	0.06	DGDFTPEAFR+LAAENAVR+SGDETMDEEMYQLTVMR+VDELYQEAVR
205	FBpp0078296|FBgn0028436|CG10610-PA|ECSIT-PA	1	FBpp0078296 type=protein; loc=3R:5856671..5857900; ID=FBpp0078296; name=ECSIT-PA; parent=FBgn0028436,FBtr0078647; dbxref=FlyBase:FBpp0078296,FlyBase_Annotation_IDs:CG10610-PA,GB_protein:AAF51937.1,REFSEQ:NP_649602,GB_protein:AAF51937,FlyMine:FBpp0078296,modMine:FBpp0078296; MD5=b882e8e1ea48c44c80bf008f98b48ded; length=409; release=r6.09; species=Dmel;	14.2	5	0.04	ADADSEFLSELDER+AEEIEGGASVPATSDNSSQDEHISSR+LLEANGNPSIGEVPVLFR
176	FBpp0077343|FBgn0283427|CG3523-PA|FASN1-PA FBpp0307371|FBgn0283427|CG3523-PC|FASN1-PC	1	FBpp0077343 type=protein; loc=2L:join(3059908..3060142,3060230..3066957,3067020..3067115,3067184..3067327,3067389..3067502); ID=FBpp0077343; name=FASN1-PA; parent=FBgn0283427,FBtr0077659; dbxref=FlyBase:FBpp0077343,FlyBase_Annotation_IDs:CG3523-PA,GB_protein:AAF51148.1,REFSEQ:NP_608748,GB_protein:AAF51148,FlyMine:FBpp0077343,modMine:FBpp0077343; MD5=9f4009e754fc5c6e0b33d332338f2293; length=2438; …	3.1	5	0.06	DTSFEQLVLR+ETYEEIGLNPADVVYVEAHGTGTK+FAELMSNEITQPVETIK+GVDLVLNSLSEEK+LPESSTIEEFK
175	FBpp0077326|FBgn0260639|CG3157-PA|gammaTub23C-PA	1	FBpp0077326 type=protein; loc=2L:join(2973059..2973107,2973166..2973368,2973429..2974604); ID=FBpp0077326; name=gammaTub23C-PA; parent=FBgn0260639,FBtr0077641; dbxref=FlyBase:FBpp0077326,FlyBase_Annotation_IDs:CG3157-PA,GB_protein:AAF51174.1,REFSEQ:NP_476804,GB_protein:AAF51174,FlyMine:FBpp0077326,modMine:FBpp0077326; MD5=d5e01458d1da8fc0446d951772715831; length=475; release=r6.09; species=Dmel;	11.6	5	0.06	DVFFYQADDDHYIPR+LQEEVFDIIDR+LTTAADSVVVLDNTALNR+LYNPENVYLSK
171	FBpp0077168|FBgn0031589|CG3714-PC|CG3714-PC FBpp0077169|FBgn0031589|CG3714-PD|CG3714-PD FBpp0077170|FBgn0031589|CG3714-PA|CG3714-PA FBpp0077171|FBgn0031589|CG3714-PB|CG3714-PB FBpp0077172|FBgn0031589|CG3714-PE|CG3714-PE FBpp0111933|FBgn0031589|CG3714-PF|CG3714-PF FBpp0306839|FBgn0031589|CG3714-PG|CG3714-PG FBpp0306840|FBgn0031589|CG3714-PH|CG3714-PH	1	FBpp0077168 type=protein; loc=2L:complement(join(4196475..4196565,4195734..4195904,4195539..4195665,4195017..4195100,4194818..4194945,4193539..4193679,4193310..4193481,4192633..4192968,4190559..4190824,4190083..4190492,4189942..4190019)); ID=FBpp0077168; name=CG3714-PC; parent=FBgn0031589,FBtr0077479; dbxref=FlyBase:FBpp0077168,FlyBase_Annotation_IDs:CG3714-PC,GB_protein:AAN11170.1,REFSEQ:NP_7229…	9.9	5	0.05	DVTLYAIDEGTVAFPR+LFNIPVK+LYSADGHALIDLLQK+YSYTGGFDGTSNVLAGK
168	FBpp0077081|FBgn0031643|CG3008-PA|CG3008-PA	1	FBpp0077081 type=protein; loc=2L:join(4883647..4884339,4884391..4885509); ID=FBpp0077081; name=CG3008-PA; parent=FBgn0031643,FBtr0077389; dbxref=FlyBase:FBpp0077081,FlyBase_Annotation_IDs:CG3008-PA,GB_protein:AAF50965.1,REFSEQ:NP_608871,GB_protein:AAF50965,FlyMine:FBpp0077081,modMine:FBpp0077081; MD5=41726f07513ce613867752d644eb2c1c; length=603; release=r6.09; species=Dmel;	8.6	5	0.05	DGDAEFLHDTAEDDYEEDELEQQK+TSEPVQQVNLADIMSEQYAHK+VTVTLNK
160	FBpp0076824|FBgn0040298|CG32417-PA|Myt1-PA	1	FBpp0076824 type=protein; loc=3L:complement(join(5778587..5779541,5778379..5778524,5777958..5778322,5777764..5777899)); ID=FBpp0076824; name=Myt1-PA; parent=FBgn0040298,FBtr0077118; dbxref=FlyBase:FBpp0076824,FlyBase_Annotation_IDs:CG32417-PA,GB_protein:AAF50747.3,REFSEQ:NP_647987,GB_protein:AAF50747,FlyMine:FBpp0076824,modMine:FBpp0076824; MD5=df5d39eca0c6aa998ebec807c54ea987; length=533; releas…	10.9	5	0.06	ESLEQYLLR+GYVAVDNNNLNR+HGILPEEFINK+LGEGSFGEVFQVR+YMAPEILQGHFSK
159	FBpp0076820|FBgn0283472|CG10539-PA|S6k-PA FBpp0305462|FBgn0283472|CG10539-PB|S6k-PB	1	FBpp0076820 type=protein; loc=3L:complement(join(5810290..5810400,5807948..5807988,5807134..5807260,5806945..5807076,5806747..5806880,5806493..5806684,5806315..5806405,5806007..5806255,5805828..5805935,5800430..5800717)); ID=FBpp0076820; name=S6k-PA; parent=FBgn0283472,FBtr0077114; dbxref=FlyBase:FBpp0076820,FlyBase_Annotation_IDs:CG10539-PA,GB_protein:AAF50742.1,REFSEQ:NP_523941,GB_protein:AAF50…	9.8	5	0.06	LGSGPEDAAAVQIHPFFK+LNLPAYLTPEAR+SEDDVSQFDTR+TIETILK
158	FBpp0076722|FBgn0002526|CG10236-PA|LanA-PA	1	FBpp0076722 type=protein; loc=3L:complement(join(6217594..6217815,6217103..6217249,6215095..6215719,6214802..6215011,6214329..6214742,6213990..6214262,6213071..6213923,6212364..6213015,6212021..6212301,6211726..6211954,6211198..6211668,6209236..6211136,6205977..6209168,6205693..6205907,6204175..6205628)); ID=FBpp0076722; name=LanA-PA; parent=FBgn0002526,FBtr0077014; dbxref=FlyBase:FBpp0076722,Fly…	1.7	5	0.06	LIDQLPAESQR+LQINSLPVK+NVLEILEPVSVQTPK+TNAPLEADLELPK+YDYDEAAFPGFSSK
149	FBpp0076359|FBgn0017579|CG6253-PA|RpL14-PA	1	FBpp0076359 type=protein; loc=3L:join(8601035..8601037,8601314..8601415,8601648..8601842,8602103..8602303); ID=FBpp0076359; name=RpL14-PA; parent=FBgn0017579,FBtr0076633; dbxref=FlyBase:FBpp0076359,FlyBase_Annotation_IDs:CG6253-PA,GB_protein:AAF50393.1,REFSEQ:NP_523975,GB_protein:AAF50393,FlyMine:FBpp0076359,modMine:FBpp0076359; MD5=a8770f33c4e9685bb6fcb587b1869f19; length=166; release=r6.09; spe…	25.3	5	0.06	LLTIAFNTLK+LNNLHLTK+LVAIVDVIDQNR+VLVDGPLTGVPR
141	FBpp0076182|FBgn0001226|CG4466-PA|Hsp27-PA FBpp0312159|FBgn0001226|CG4466-PB|Hsp27-PB	1	FBpp0076182 type=protein; loc=3L:9384186..9384827; ID=FBpp0076182; name=Hsp27-PA; parent=FBgn0001226,FBtr0076454; dbxref=FlyBase:FBpp0076182,FlyBase_Annotation_IDs:CG4466-PA,GB_protein:AAF50285.1,REFSEQ:NP_524000,GB_protein:AAF50285,FlyMine:FBpp0076182,modMine:FBpp0076182; MD5=924f45e3963a006bd6f95a5dc9fa1999; length=213; release=r6.09; species=Dmel;;FBpp0312159 type=protein; loc=3L:9384186..9384…	28.2	5	0.06	ASGGPNALLPAVGK+GFDPNEVVSTVSSDGVLTLK+IVQIQQTGPAHLSVK+LLLPNTLGLGR
137	FBpp0075759|FBgn0022959|CG5654-PA|yps-PA FBpp0297134|FBgn0022959|CG5654-PB|yps-PB	1	FBpp0075759 type=protein; loc=3L:complement(join(12124712..12124886,12122837..12123574,12122676..12122773,12122107..12122154)); ID=FBpp0075759; name=yps-PA; parent=FBgn0022959,FBtr0076027; dbxref=FlyBase:FBpp0075759,FlyBase_Annotation_IDs:CG5654-PA,GB_protein:AAF49961.3,REFSEQ:NP_524033,GB_protein:AAF49961,FlyMine:FBpp0075759,modMine:FBpp0075759; MD5=e40bca2842ecf7b30a38c770d1369348; length=352; …	15	5	0.06	EDVFVHQSAIAR+GLGGGDGSAEPGVHDQNPEGLQR+GNEAANVTGPSGEPVR
133	FBpp0075471|FBgn0003459|CG3836-PA|stwl-PA FBpp0305255|FBgn0003459|CG3836-PB|stwl-PB FBpp0305256|FBgn0003459|CG3836-PC|stwl-PC	1	FBpp0075471 type=protein; loc=3L:complement(join(14409615..14409762,14403872..14406837)); ID=FBpp0075471; name=stwl-PA; parent=FBgn0003459,FBtr0075728; dbxref=FlyBase:FBpp0075471,FlyBase_Annotation_IDs:CG3836-PA,GB_protein:AAF49741.1,REFSEQ:NP_524068,GB_protein:AAF49741,FlyMine:FBpp0075471,modMine:FBpp0075471; MD5=c563b8ad33aeadb5473cadc288fb1af2; length=1037; release=r6.09; species=Dmel;;FBpp030…	9.5	5	0.06	IVAPETQTKPQSPINTK+SNVVTSISSSTATTNTITK+SQPINKPPSGPVQITK+TLIFPTTDEAIANPQGSGPPQR+VYKPGTGQEIAPTSPAGGLDK
131	FBpp0075448|FBgn0029148|CG5258-PA|NHP2-PA FBpp0305289|FBgn0029148|CG5258-PB|NHP2-PB	1	FBpp0075448 type=protein; loc=3L:complement(join(14801840..14802090,14801548..14801779)); ID=FBpp0075448; name=NHP2-PA; parent=FBgn0029148,FBtr0075698; dbxref=FlyBase:FBpp0075448,FlyBase_Annotation_IDs:CG5258-PA,GB_protein:AAF49701.1,REFSEQ:NP_651965,GB_protein:AAF49701,FlyMine:FBpp0075448,modMine:FBpp0075448; MD5=abda22110bd2ce4ff1b62397e2edb16d; length=160; release=r6.09; species=Dmel;;FBpp0305…	21.9	5	0.05	GIPYTYTPSR+GTVALLVR+SEDADESVVASGDVTIK
125	FBpp0075104|FBgn0025582|CG9677-PA|Int6-PA	1	FBpp0075104 type=protein; loc=3L:complement(join(16786744..16786833,16786257..16786649,16785346..16786170)); ID=FBpp0075104; name=Int6-PA; parent=FBgn0025582,FBtr0075345; dbxref=FlyBase:FBpp0075104,FlyBase_Annotation_IDs:CG9677-PA,GB_protein:AAF49412.1,REFSEQ:NP_477385,GB_protein:AAF49412,FlyMine:FBpp0075104,modMine:FBpp0075104; MD5=65d76ad41ba7bda5d6bd5ed4d6c7a92c; length=435; release=r6.09; spe…	12.9	5	0.06	LGHVVMGTQPLSPYQQLVEK+LNLSQEMPEELVQR+QLQNEVAPIMK+TNMIDYTMDTR
120	FBpp0074984|FBgn0036728|CG7580-PA|UQCR-Q-PA FBpp0291671|FBgn0036728|CG7580-PB|UQCR-Q-PB FBpp0291672|FBgn0036728|CG7580-PC|UQCR-Q-PC FBpp0305844|FBgn0036728|CG7580-PD|UQCR-Q-PD	1	FBpp0074984 type=protein; loc=3L:join(17475420..17475594,17475651..17475745); ID=FBpp0074984; name=UQCR-Q-PA; parent=FBgn0036728,FBtr0075222; dbxref=FlyBase:FBpp0074984,FlyBase_Annotation_IDs:CG7580-PA,GB_protein:AAF49336.1,REFSEQ:NP_648985,GB_protein:AAF49336,FlyMine:FBpp0074984,modMine:FBpp0074984; MD5=4fd8404cdf0b63d354276d88ce4670ba; length=89; release=r6.09; species=Dmel;;FBpp0291671 type=pr…	36	5	0.05	AFAGAISK+GLPNMVR+KNPADYANDE+LSPFEQR
106	FBpp0074564|FBgn0031069|CG12703-PA|Pmp70-PA FBpp0307154|FBgn0031069|CG12703-PB|Pmp70-PB FBpp0307155|FBgn0031069|CG12703-PC|Pmp70-PC FBpp0307156|FBgn0031069|CG12703-PD|Pmp70-PD	1	FBpp0074564 type=protein; loc=X:join(19751434..19751546,19756430..19756542,19756612..19756802,19756871..19756968,19757034..19757497,19757568..19757997,19758102..19758276,19758344..19758757); ID=FBpp0074564; name=Pmp70-PA; parent=FBgn0031069,FBtr0074795; dbxref=FlyBase:FBpp0074564,FlyBase_Annotation_IDs:CG12703-PA,GB_protein:AAF49018.2,REFSEQ:NP_608354,GB_protein:AAF49018,FlyMine:FBpp0074564,modMi…	10.1	5	0.04	GSYEFATIDQDKDHFGS+IQYTIAEK+TMVNGNNLAQNAVGSASSNFGPNK+YLTALPAISVVTNVLK
1	FBpp0070037|FBgn0010215|CG17947-PA|alpha-Cat-PA	1	FBpp0070037 type=protein; loc=3L:complement(join(23337875..23338046,23334364..23334740,23330698..23331015,23329886..23330089,23328714..23329398,23327494..23327645,23326688..23326760,23325889..23325956,23325642..23325823,23319234..23319474,23319061..23319177,23318838..23319002)); ID=FBpp0070037; name=alpha-Cat-PA; parent=FBgn0010215,FBtr0070038; dbxref=FlyBase:FBpp0070037,FlyBase_Annotation_IDs:CG…	5.8	5	0.05	DVDENDFIDASR+IAQQVELFR+VGAAVGALSNNSNKDVDENDFIDASR+VQNPIHALSEFQSPADAV
601d	FBpp0112117|FBgn0037549|CG7878-PA|CG7878-PA	0.9995	FBpp0112117 type=protein; loc=3R:join(8122853..8123503,8123559..8124067,8124130..8124765,8124823..8125138); ID=FBpp0112117; name=CG7878-PA; parent=FBgn0037549,FBtr0113205; dbxref=FlyBase:FBpp0112117,FlyBase_Annotation_IDs:CG7878-PA,REFSEQ:NP_649767,GB_protein:AAF54192,FlyMine:FBpp0112117,modMine:FBpp0112117; MD5=864e1f6c69884ef922fe9c6e27787540; length=703; release=r6.09; species=Dmel;	3.3	5	0.02	GGANVLVLAPTR+MLDMGFEPQIR
1107	FBpp0082038|FBgn0038011|CG4066-PA|CG4066-PA	0.9347	FBpp0082038 type=protein; loc=3R:12311353..12313119; ID=FBpp0082038; name=CG4066-PA; parent=FBgn0038011,FBtr0082566; dbxref=FlyBase:FBpp0082038,FlyBase_Annotation_IDs:CG4066-PA,GB_protein:AAF54775.1,REFSEQ:NP_650174,GB_protein:AAF54775,FlyMine:FBpp0082038,modMine:FBpp0082038; MD5=21f05b89c1615ad1b689b6aec28b0362; length=588; release=r6.09; species=Dmel;	3.9	5	0.05	IDAELDNQAEYLDAIEVTEELLR
100	FBpp0074301|FBgn0030894|CG7192-PA|CG7192-PA FBpp0074302|FBgn0030894|CG7192-PB|CG7192-PB FBpp0301955|FBgn0030894|CG7192-PD|CG7192-PD	1	FBpp0074301 type=protein; loc=X:complement(join(18099506..18099711,18099287..18099442,18098868..18099222,18098579..18098800,18098392..18098511)); ID=FBpp0074301; name=CG7192-PA; parent=FBgn0030894,FBtr0074527; dbxref=FlyBase:FBpp0074301,FlyBase_Annotation_IDs:CG7192-PA,GB_protein:AAF48799.2,REFSEQ:NP_573268,GB_protein:AAF48799; MD5=d607191b8f60e8a61a235dbe444a2fb9; length=352; release=r6.09; spec…	8	4	0.05	NQAVNDIPTLPEISTLLK+SLDYDFQLER
77	FBpp0072930|FBgn0035438|CG12013-PC|PHGPx-PC FBpp0072931|FBgn0035438|CG12013-PA|PHGPx-PA FBpp0072932|FBgn0035438|CG12013-PD|PHGPx-PD	1	FBpp0072930 type=protein; loc=3L:join(3326632..3326712,3327860..3328183,3328251..3328442); ID=FBpp0072930; name=PHGPx-PC; parent=FBgn0035438,FBtr0073066; dbxref=FlyBase:FBpp0072930,FlyBase_Annotation_IDs:CG12013-PC,GB_protein:AAN11561.1,REFSEQ:NP_728868,GB_protein:AAN11561,FlyMine:FBpp0072930,modMine:FBpp0072930; MD5=81b2b418d766a664aebe727462b4f28f; length=198; release=r6.09; species=Dmel;;FBpp0…	20.1	4	0.05	ADIGEVFAK+VDVNGDNAAPLYK+YAPTTDPMDIAK
72	FBpp0072673|FBgn0024510|CG32315-PA|dlt-PA	1	FBpp0072673 type=protein; loc=3L:complement(1789693..1793415); ID=FBpp0072673; name=dlt-PA; parent=FBgn0024510,FBtr0072790; dbxref=FlyBase:FBpp0072673,FlyBase_Annotation_IDs:CG32315-PA,FlyBase:FBpp0072663,GB_protein:AAF47570.1,REFSEQ:NP_728672,GB_protein:AAF47570,FlyMine:FBpp0072673,modMine:FBpp0072673; MD5=a71e125bcc4bddf24d64a1f30382feb9; length=1240; release=r6.09; species=Dmel;	4.4	4	0.05	DAIVASELSPAEQQQR+GFNFPSELGPR+LEQLQQNSSSISK+LVTSSSSVEGQFPR
686a	FBpp0293271|FBgn0015513|CG10379-PB|mbc-PB	1	FBpp0293271 type=protein; loc=3R:join(23782340..23782388,23789928..23790039,23792067..23792223,23792287..23792556,23792927..23794229,23794292..23794580,23794651..23795001,23795066..23795240,23796385..23796498,23797099..23799497,23799564..23799650,23799868..23799958,23800018..23800188,23800251..23800395,23800458..23800771); ID=FBpp0293271; name=mbc-PB; parent=FBgn0015513,FBtr0304729; dbxref=REFSEQ…	2.6	4	0.05	AALISGNLPLDEVR+DYFLTTNPSFPK+KIAECINIMNNILK+LLATNQIDTGNK
8	FBpp0070208|FBgn0023169|CG3051-PA|AMPKalpha-PA FBpp0070209|FBgn0023169|CG3051-PB|AMPKalpha-PB FBpp0089374|FBgn0023169|CG3051-PC|AMPKalpha-PC	1	FBpp0070208 type=protein; loc=X:join(1375909..1376187,1376696..1378165); ID=FBpp0070208; name=AMPKalpha-PA; parent=FBgn0023169,FBtr0070216; dbxref=FlyBase:FBpp0070208,FlyBase_Annotation_IDs:CG3051-PA,GB_protein:AAF45614.1,REFSEQ:NP_477313,GB_protein:AAF45614,FlyMine:FBpp0070208,modMine:FBpp0070208; MD5=47ac5b6cccfe57d6b140c053877d8b3d; length=582; release=r6.09; species=Dmel;;FBpp0070209 type=pro…	6.4	4	0.04	MSLQLYQVDAK+SGIFPIPEYLNK+SQSKPNDIMLEVYR
681b	FBpp0086252|FBgn0003274|CG4918-PA|RpLP2-PA	1	FBpp0086252 type=protein; loc=2R:16586223..16586564; ID=FBpp0086252; name=RpLP2-PA; parent=FBgn0003274,FBtr0087105; dbxref=FlyBase:FBpp0086252,FlyBase_Annotation_IDs:CG4918-PA,GB_protein:AAF57979.1,REFSEQ:NP_523764,GB_protein:AAF57979,FlyMine:FBpp0086252,modMine:FBpp0086252; MD5=b28d6b4fec46edabc2fa2ec06e21105f; length=113; release=r6.09; species=Dmel;	29.2	4	0.03	ILSSVGVEVDAER+SIDDLIK+YVAAYLLAVLGGK
664a	FBpp0088436|FBgn0053503|CG33503-PA|Cyp12d1-d-PA	1	FBpp0088436 type=protein; loc=2R:complement(join(11125513..11125614,11125127..11125452,11124956..11125072,11123871..11124891)); ID=FBpp0088436; name=Cyp12d1-d-PA; parent=FBgn0053503,FBtr0089418; dbxref=GB_protein:AAG22287.2,FlyBase:FBpp0088436,FlyBase_Annotation_IDs:CG33503-PA,GB_protein:AAG22287.3,FlyBase_Annotation_IDs:CG18240-PA,REFSEQ:NP_995812,GB_protein:AAG22287,FlyMine:FBpp0088436,modMine:…	9.2	4	0.05	LREELLSIMPTK+SAINPIFMQPR+TLNDSLNVSQK+TMFLMEPAITFPFK
633a	FBpp0084150|FBgn0046214|CG11844-PB|vig2-PB FBpp0084151|FBgn0046214|CG11844-PC|vig2-PC FBpp0084152|FBgn0046214|CG11844-PA|vig2-PA FBpp0112266|FBgn0046214|CG11844-PD|vig2-PD	1	FBpp0084150 type=protein; loc=3R:join(25123399..25123479,25123632..25124115,25124590..25125356); ID=FBpp0084150; name=vig2-PB; parent=FBgn0046214,FBtr0084775; dbxref=FlyBase:FBpp0084150,FlyBase_Annotation_IDs:CG11844-PB,GB_protein:AAF56404.2,REFSEQ:NP_733083,GB_protein:AAF56404,FlyMine:FBpp0084150,modMine:FBpp0084150; MD5=a347fb02289ec9f37bc83fa6435cdd62; length=443; release=r6.09; species=Dmel;;…	15.3	4	0.05	ESNGEFGNELPQR+ESNSEDELEYDPSLYPQR+TTGETSPQAEKEDSANEQSADPAVAAEEDESK
632a	FBpp0084078|FBgn0039229|CG6995-PB|Saf-B-PB	1	FBpp0084078 type=protein; loc=3R:join(24817617..24817736,24817862..24818350,24818411..24818438,24818586..24818700,24818803..24818849,24819729..24820767,24821097..24821246,24821300..24821725,24821794..24822166); ID=FBpp0084078; name=Saf-B-PB; parent=FBgn0039229,FBtr0084700; dbxref=FlyBase_Annotation_IDs:CG6995-PB,FlyBase:FBpp0084078,GB_protein:AAN14018.2,REFSEQ:NP_733041,GB_protein:AAN14018,FlyMin…	4.8	4	0.05	AEGLDPATHLIVPGAK+APGDAGNKK+FDTNLVSSR+TAIFDAPPPPR
627c	FBpp0083843|FBgn0028684|CG10370-PA|Rpt5-PA	1	FBpp0083843 type=protein; loc=3R:join(23753014..23753223,23753288..23753708,23753766..23754421); ID=FBpp0083843; name=Rpt5-PA; parent=FBgn0028684,FBtr0084452; dbxref=FlyBase:FBpp0083843,FlyBase_Annotation_IDs:CG10370-PA,GB_protein:AAF56177.1,REFSEQ:NP_524464,GB_protein:AAF56177,FlyMine:FBpp0083843,modMine:FBpp0083843; MD5=d644ae57f045a0329802b0442d8a3e33; length=428; release=r6.09; species=Dmel;	9.8	4	0.03	DSYLILETLPAEYDAR+GVILYGPPGTGK+ITHEIQAQNEK+QAYFLPVIGLVDAEK
621a	FBpp0082715|FBgn0250823|CG6963-PD|gish-PD FBpp0082716|FBgn0250823|CG6963-PB|gish-PB FBpp0082718|FBgn0250823|CG6963-PC|gish-PC FBpp0099736|FBgn0250823|CG6963-PF|gish-PF FBpp0099737|FBgn0250823|CG6963-PG|gish-PG FBpp0099738|FBgn0250823|CG6963-PH|gish-PH FBpp0290519|FBgn0250823|CG6963-PI|gish-PI FBpp0293608|FBgn0250823|CG6963-PJ|gish-PJ FBpp0293609|FBgn0250823|CG6963-PK|gish-PK FBpp0303074|FBgn02508…	1	FBpp0082715 type=protein; loc=3R:join(16275144..16275169,16289631..16289839,16292724..16292834,16293987..16294153,16296662..16296776,16296836..16297104,16297175..16297345,16298470..16298550,16299591..16299689,16301245..16301351,16301823..16301874); ID=FBpp0082715; name=gish-PD; parent=FBgn0250823,FBtr0083261; dbxref=FlyBase_Annotation_IDs:CG6963-PD,FlyBase:FBpp0082715,GB_protein:AAN13704.2,REFSEQ…	13.1	4	0.05	LDFFETPDYDFLR+LFQDLFDR+LLGSHADNAPDGIPR+NLYNNEHVAIK
606a	FBpp0079654|FBgn0005322|CG5395-PA|nmd-PA FBpp0310207|FBgn0005322|CG5395-PC|nmd-PC	1	FBpp0079654 type=protein; loc=2L:complement(join(10303655..10303836,10302671..10303598)); ID=FBpp0079654; name=nmd-PA; parent=FBgn0005322,FBtr0080065; dbxref=GB_protein:AAF52903.1,FlyBase:FBpp0079654,FlyBase_Annotation_IDs:CG5395-PA,REFSEQ:NP_609373,GB_protein:AAF52903,FlyMine:FBpp0079654,modMine:FBpp0079654; MD5=67efa648898925b40638d6fb7ce61e1a; length=369; release=r6.09; species=Dmel;;FBpp03102…	13.8	4	0.05	GQIFQVLVR+LILQSEEVSQDVDLNR+LTSAVFSLASR+MPAQFHIGLPSETQR
605a	FBpp0079254|FBgn0031995|CG8475-PA|CG8475-PA FBpp0307178|FBgn0031995|CG8475-PC|CG8475-PC	1	FBpp0079254 type=protein; loc=2L:complement(join(8196796..8196815,8196584..8196735,8196037..8196389,8195629..8195976,8195021..8195569,8193125..8193229,8192492..8193064,8191813..8192429,8191485..8191757,8191139..8191430)); ID=FBpp0079254; name=CG8475-PA; parent=FBgn0031995,FBtr0079638; dbxref=FlyBase_Annotation_IDs:CG8475-PA,FlyBase:FBpp0079254,GB_protein:AAF52613.2,REFSEQ:NP_609189,GB_protein:AAF…	6.7	4	0.05	GASWSVVYVDIDAHNR+SLGLSVTTPGGSSGAPDSGR+VLQGGIFSTNEEDVQLDGDR+YNNGTPEIHASSIGMAK
602a	FBpp0078891|FBgn0027496|CG9543-PA|epsilonCOP-PA	1	FBpp0078891 type=protein; loc=2L:6489191..6490111; ID=FBpp0078891; name=epsilonCOP-PA; parent=FBgn0027496,FBtr0079261; dbxref=FlyBase:FBpp0078891,FlyBase_Annotation_IDs:CG9543-PA,GB_protein:AAF52392.1,REFSEQ:NP_609037,GB_protein:AAF52392,FlyMine:FBpp0078891,modMine:FBpp0078891; MD5=a6ca088659c31a8f0ea6d2dd59429761; length=306; release=r6.09; species=Dmel;	14.1	4	0.05	EGNSTPLQALR+QQNEEDTNSVLFDAR+SDFVTDLDKK+TEELLEK
597a	FBpp0077336|FBgn0031495|CG17257-PB|GABPI-PB FBpp0077337|FBgn0031495|CG17257-PA|GABPI-PA	1	FBpp0077336 type=protein; loc=2L:join(3030760..3030947,3031000..3031893,3031954..3032134); ID=FBpp0077336; name=GABPI-PB; parent=FBgn0031495,FBtr0077651; dbxref=FlyBase:FBpp0077336,FlyBase_Annotation_IDs:CG17257-PB,GB_protein:AAN10406.1,REFSEQ:NP_608741,GB_protein:AAN10406; MD5=bd4c55752c7036eb6025f17b743fbca7; length=420; release=r6.09; species=Dmel;;FBpp0077337 type=protein; loc=2L:join(3030760…	6.9	4	0.04	ALSPLNLVSAQYGTTPK+NIDGMLIAFQDR
590a	FBpp0075958|FBgn0003462|CG11793-PA|Sod-PA	1	FBpp0075958 type=protein; loc=3L:complement(join(11113574..11113639,11112453..11112848)); ID=FBpp0075958; name=Sod-PA; parent=FBgn0003462,FBtr0076229; dbxref=FlyBase:FBpp0075958,FlyBase_Annotation_IDs:CG11793-PA,GB_protein:AAF50095.1,REFSEQ:NP_476735,GB_protein:AAF50095,FlyMine:FBpp0075958,modMine:FBpp0075958; MD5=664bd08a7dfba355bbe0146992ae0f78; length=153; release=r6.09; species=Dmel;	17.6	4	0.05	GTVFFEQESSGTPVK+ITLFGADSIIGR
589a	FBpp0075818|FBgn0015278|CG11621-PC|Pi3K68D-PC FBpp0075819|FBgn0015278|CG11621-PA|Pi3K68D-PA FBpp0291030|FBgn0015278|CG11621-PD|Pi3K68D-PD	1	FBpp0075818 type=protein; loc=3L:complement(join(11787179..11788212,11787058..11787110,11784402..11785115,11784255..11784343,11783560..11784193,11782928..11783498,11782224..11782863,11781884..11782129,11781391..11781827,11780936..11781328,11780678..11780878,11776330..11776526,11776176..11776267,11775964..11776113,11775724..11775903)); ID=FBpp0075818; name=Pi3K68D-PC; parent=FBgn0015278,FBtr007608…	2.5	4	0.05	ALLPSQSNPEAAATFAK+INFVGPDAESLPAIFK+YGSGYQQSSTVAGR
572a	FBpp0074013|FBgn0005411|CG9998-PA|U2af50-PA FBpp0298005|FBgn0005411|CG9998-PB|U2af50-PB FBpp0298006|FBgn0005411|CG9998-PC|U2af50-PC FBpp0298007|FBgn0005411|CG9998-PD|U2af50-PD	1	FBpp0074013 type=protein; loc=X:complement(join(16358811..16358823,16357643..16358206,16357484..16357572,16357295..16357417,16356756..16357217)); ID=FBpp0074013; name=U2af50-PA; parent=FBgn0005411,FBtr0074234; dbxref=FlyBase:FBpp0074013,FlyBase_Annotation_IDs:CG9998-PA,GB_protein:AAF48596.1,REFSEQ:NP_476891,GB_protein:AAF48596,FlyMine:FBpp0074013,modMine:FBpp0074013; MD5=3a022c1911db0e1434c0a819c…	21.9	4	0.04	AMQASGQIPASVVPDTPQTAVPVVGSTITR+ELLLSFGK+IFIGGLPNYLNDDQVK+NFAFLEFR+SIDETTQAMAFDGINLK
554a	FBpp0072166|FBgn0259937|CG3333-PA|Nop60B-PA FBpp0099583|FBgn0259937|CG3333-PB|Nop60B-PB FBpp0289464|FBgn0259937|CG3333-PC|Nop60B-PC FBpp0290083|FBgn0259937|CG3333-PF|Nop60B-PF	1	FBpp0072166 type=protein; loc=2R:join(24174955..24174967,24175028..24175396,24175473..24175724,24175917..24176191,24176427..24176831,24176893..24177105); ID=FBpp0072166; name=Nop60B-PA; parent=FBgn0259937,FBtr0072258; dbxref=FlyBase_Annotation_IDs:CG3333-PA,FlyBase:FBpp0072166,GB_protein:AAF47178.1,REFSEQ:NP_525120,GB_protein:AAF47178; MD5=e11e7d81745512068d7be9dddda65d2a; length=508; release=r6.…	6.1	4	0.04	EYVAIFK+IKEEPLDGDDIGTLQK+ITLPGVLR
550a	FBpp0071087|FBgn0261592|CG10944-PB|RpS6-PB	1	FBpp0071087 type=protein; loc=X:complement(join(7901243..7901248,7900803..7901007,7899754..7900289)); ID=FBpp0071087; name=RpS6-PB; parent=FBgn0261592,FBtr0071135; dbxref=FlyBase:FBpp0071087,FlyBase_Annotation_IDs:CG10944-PB,GB_protein:AAN09218.1,REFSEQ:NP_511073,GB_protein:AAN09218,FlyMine:FBpp0071087,modMine:FBpp0071087; MD5=a5a2be906b55066ce578c7696a06737d; length=248; release=r6.09; species=D…	12.1	4	0.05	DIPGLTDTTIPR+LFEVVDEHK+LITPVVLQR
548a	FBpp0070136|FBgn0260855|CG7359-PA|Sec22-PA	1	FBpp0070136 type=protein; loc=X:join(806485..806559,806633..806742,806969..807270,807354..807502); ID=FBpp0070136; name=Sec22-PA; parent=FBgn0260855,FBtr0070141; dbxref=FlyBase:FBpp0070136,FlyBase_Annotation_IDs:CG7359-PA,GB_protein:AAF45554.1,REFSEQ:NP_569863,GB_protein:AAF45554,FlyMine:FBpp0070136,modMine:FBpp0070136; MD5=4f0e6f6167c4fbc02aad2ebd7a0f1026; length=211; release=r6.09; species=Dmel;	26.1	4	0.05	GTVLAELDTK+IMVQNIDDVLQR+NISNINTQLQDVQR+VIDGLPLVGTMQDDEQSGR
540	FBpp0306641|FBgn0039240|CG3744-PD|CG3744-PD FBpp0306642|FBgn0039240|CG3744-PE|CG3744-PE FBpp0306643|FBgn0039240|CG3744-PF|CG3744-PF FBpp0306644|FBgn0039240|CG3744-PG|CG3744-PG	1	FBpp0306641 type=protein; loc=3R:complement(join(24874993..24875990,24874714..24874933,24874103..24874659,24873359..24873962,24872938..24873249,24872654..24872876,24872219..24872411,24871952..24872153)); ID=FBpp0306641; name=CG3744-PD; parent=FBgn0039240,FBtr0334574; dbxref=FlyBase:FBpp0306641,FlyBase_Annotation_IDs:CG3744-PD,REFSEQ:NP_001262935,GB_protein:AGB96315; MD5=353ba65741e8b6d7089548006e…	3.3	4	0.04	LVYFVGLR+MGQVELTDQVDALR+TITPLQVIYTER
538	FBpp0305165|FBgn0028737|CG6341-PB|Ef1beta-PB FBpp0311691|FBgn0028737|CG6341-PC|Ef1beta-PC	1	FBpp0305165 type=protein; loc=2R:join(16868312..16868391,16868491..16869079); ID=FBpp0305165; name=Ef1beta-PB; parent=FBgn0028737,FBtr0332947; dbxref=REFSEQ:NP_524808,GB_protein:AAF57941,FlyBase:FBpp0305165,FlyBase_Annotation_IDs:CG6341-PB; MD5=db65b931eba2f027cda91e367d763098; length=222; release=r6.09; species=Dmel;;FBpp0311691 type=protein; loc=2R:join(16868312..16868391,16868491..16869079); I…	23	4	0.05	ADLSVFDALGK+APSADNVNVAR+ELNAFLADNSYISGYTPSK+HIASFEAAER
536	FBpp0293948|FBgn0028685|CG3455-PB|Rpt4-PB	1	FBpp0293948 type=protein; loc=X:complement(join(6291015..6291123,6290839..6290958,6290055..6290775,6289785..6289925,6289619..6289721)); ID=FBpp0293948; name=Rpt4-PB; parent=FBgn0028685,FBtr0305495; dbxref=REFSEQ:NP_572308,GB_protein:AAF46146,FlyBase:FBpp0293948,FlyBase_Annotation_IDs:CG3455-PB; MD5=8bf62554d9602ab58f44205d0ae8cee7; length=397; release=r6.09; species=Dmel;	18.1	4	0.05	AVASQLDANFLK+EVDPLVYNMSHEDPGDVTYSAIGGLTDQIR+HGEIDYEAIVK+TLMELLNQMDGFDSLGQVK
54	FBpp0071817|FBgn0034792|CG3499-PB|CG3499-PB FBpp0293463|FBgn0034792|CG3499-PC|CG3499-PC FBpp0305130|FBgn0034792|CG3499-PD|CG3499-PD	1	FBpp0071817 type=protein; loc=2R:complement(join(22885916..22885942,22885414..22885811,22885297..22885356,22885054..22885243,22884908..22885000,22884720..22884793,22884348..22884661,22883901..22884291,22883162..22883825)); ID=FBpp0071817; name=CG3499-PB; parent=FBgn0034792,FBtr0071906; dbxref=GB_protein:AAM71132.2,FlyBase:FBpp0071817,FlyBase_Annotation_IDs:CG3499-PB,REFSEQ:NP_726263,GB_protein:AA…	7.1	4	0.05	AAIDGAETVSMK+EILSLYLTK+GPSLGHTAYIPEK+IAFAEGYLAAANSEDSPK
528	FBpp0291061|FBgn0085442|CG34413-PF|NKAIN-PF FBpp0291062|FBgn0085442|CG34413-PG|NKAIN-PG FBpp0291063|FBgn0085442|CG34413-PH|NKAIN-PH FBpp0293593|FBgn0085442|CG34413-PK|NKAIN-PK	1	FBpp0291061 type=protein; loc=2R:join(24882960..24883019,24883077..24883214,24883278..24883358,24883421..24883612,24883674..24883734,24884526..24885970); ID=FBpp0291061; name=NKAIN-PF; parent=FBgn0085442,FBtr0301847; dbxref=REFSEQ:NP_611975,GB_protein:AAM70797,FlyBase:FBpp0291061,FlyBase_Annotation_IDs:CG34413-PF; MD5=5ebb7c504f057324da8229e3ef664911; length=658; release=r6.09; species=Dmel;;FBpp…	7.6	4	0.04	NYQLSGSNNNTLNNNLHQR+SASFQTQSHPSNNHVTQR+SLEDDEDNFSLQK
524	FBpp0290109|FBgn0036302|CG10632-PH|sowah-PH FBpp0290110|FBgn0036302|CG10632-PG|sowah-PG FBpp0290111|FBgn0036302|CG10632-PI|sowah-PI FBpp0304352|FBgn0036302|CG10632-PJ|sowah-PJ	1	FBpp0290109 type=protein; loc=3L:complement(join(12572312..12572438,12571539..12572200,12564899..12565039,12548485..12548496,12545403..12545405,12544319..12544321,12541288..12541377,12541182..12541187,12540390..12540462,12540057..12540146,12538996..12539041,12538550..12538576,12538185..12538488)); ID=FBpp0290109; name=sowah-PH; parent=FBgn0036302,FBtr0300887; dbxref=REFSEQ:NP_001137941,GB_protein…	6.8	4	0.05	AVAAASGIPEPSSPGGASLNFDSPMR+TYVTLLSTIK
521	FBpp0289404|FBgn0033980|CG10245-PB|Cyp6a20-PB	1	FBpp0289404 type=protein; loc=2R:join(14882132..14883217,14883346..14883764); ID=FBpp0289404; name=Cyp6a20-PB; parent=FBgn0033980,FBtr0300127; dbxref=FlyBase:FBpp0289404,FlyBase_Annotation_IDs:CG10245-PB,REFSEQ:NP_611002,GB_protein:AAF58187,FlyMine:FBpp0289404,modMine:FBpp0289404; MD5=ebae032c3011391821c5689602d2d487; length=501; release=r6.09; species=Dmel;	10.2	4	0.05	DDPLSANLVNIDGQK+FVQMGTTAITER+SMDLLLFGAPELAAK+TDDFLLSSK
520	FBpp0289280|FBgn0259735|CG42389-PE|CG42389-PE FBpp0289281|FBgn0259735|CG31738-PB|CG42389-PF FBpp0289282|FBgn0259735|CG31738-PA|CG42389-PG FBpp0307467|FBgn0259735|CG42389-PH|CG42389-PH	1	FBpp0289280 type=protein; loc=2L:join(16558129..16559944,16652743..16652912,16657499..16657952,16658024..16661778); ID=FBpp0289280; name=CG42389-PE; parent=FBgn0259735,FBtr0300003; dbxref=FlyBase_Annotation_IDs:CG42389-PE,FlyBase:FBpp0289280,REFSEQ:NP_001137829,GB_protein:ACL83035,FlyMine:FBpp0289280,modMine:FBpp0289280; MD5=d5c1d00be8b8695e1a0685b3e7628f6a; length=2064; release=r6.09; species=Dm…	2.8	4	0.05	IAAGGELLYGQPSSPLR+SVSASAISGASGVGADPVAIGR
514	FBpp0271890|FBgn0038651|CG14299-PC|CG14299-PC FBpp0293588|FBgn0038651|CG14299-PD|CG14299-PD	1	FBpp0271890 type=protein; loc=3R:complement(join(18758741..18758770,18757968..18758692,18757628..18757913,18757105..18757565,18756819..18757046,18755542..18756756,18755341..18755484,18755099..18755276,18754062..18755029,18753543..18753999,18752731..18753487,18751962..18752670,18751578..18751898,18750944..18751519,18750572..18750884)); ID=FBpp0271890; name=CG14299-PC; parent=FBgn0038651,FBtr027338…	2.7	4	0.05	AATDTLLLLSR+FTSDAEHLPAQYNSEK+IFTSALR+IPSEEYESALRELSMLLANKK+YGEVDQAAYLFK
511	FBpp0112504|FBgn0267976|CG40042-PA|Tim23-PA	1	FBpp0112504 type=protein; loc=2L:complement(join(23313329..23313380,23312948..23313230,23312719..23312888,23312539..23312654)); ID=FBpp0112504; name=Tim23-PA; parent=FBgn0267976,FBtr0113781; dbxref=FlyBase_Annotation_IDs:CG40042-PA,FlyBase:FBpp0112504,REFSEQ:NP_001015387,GB_protein:EAA46063,FlyMine:FBpp0112504,modMine:FBpp0112504; MD5=8a78f8fb00e421247f7f48ed3901458d; length=206; release=r6.09; s…	23.8	4	0.04	GEDDHINTVIAGSATGLLYK+TPVSPYLNYDSR+YLQQAQPEFIFPEGANK
507	FBpp0110421|FBgn0064225|CG17489-PA|RpL5-PA FBpp0110424|FBgn0064225|CG17489-PB|RpL5-PB FBpp0304879|FBgn0064225|CG17489-PG|RpL5-PG FBpp0311121|FBgn0064225|CG17489-PH|RpL5-PH	1	FBpp0110421 type=protein; loc=2L:complement(join(22536537..22536539,22536115..22536378,22535617..22536054,22534869..22535063)); ID=FBpp0110421; name=RpL5-PA; parent=FBgn0064225,FBtr0111129; dbxref=FlyBase_Annotation_IDs:CG17489-PA,GB_protein:EAA46019.1,FlyBase:FBpp0110421,REFSEQ:NP_001036387,GB_protein:EAA46019; MD5=4509e147e248f30dbcb4ce925dd687bb; length=299; release=r6.09; species=Dmel;;FBpp01…	14.7	4	0.04	GAVDGGLNIPHSVK+RFPGYSAETK+SFNADVHR+SLEEEDEESFKR
506	FBpp0110412|FBgn0040007|CG18001-PA|RpL38-PA FBpp0306998|FBgn0040007|CG18001-PB|RpL38-PB	1	FBpp0110412 type=protein; loc=2R:complement(4516107..4516319); ID=FBpp0110412; name=RpL38-PA; parent=FBgn0040007,FBtr0111120; dbxref=FlyBase_Annotation_IDs:CG18001-PA,FlyBase:FBpp0110412,REFSEQ:NP_001036440,GB_protein:EAA46007,FlyMine:FBpp0110412,modMine:FBpp0110412; MD5=40ed3bf90010bc58fd718fe6ba193c21; length=70; release=r6.09; species=Dmel;;FBpp0306998 type=protein; loc=2R:complement(4516107..…	28.6	4	0.05	FLYTLVVQDK+QSLPPGLQVK
505	FBpp0110410|FBgn0026401|CG17704-PF|Nipped-B-PF FBpp0110411|FBgn0026401|CG17704-PE|Nipped-B-PE FBpp0290669|FBgn0026401|CG17704-PG|Nipped-B-PG FBpp0290670|FBgn0026401|CG17704-PH|Nipped-B-PH FBpp0290671|FBgn0026401|CG17704-PI|Nipped-B-PI FBpp0307004|FBgn0026401|CG17704-PJ|Nipped-B-PJ	1	FBpp0110410 type=protein; loc=2R:complement(join(4728433..4728499,4728180..4728351,4728009..4728124,4727794..4727953,4726848..4727734,4726624..4726788,4722147..4722325,4719770..4720210,4712101..4712775,4711814..4712045,4700940..4701261,4700644..4700872,4700389..4700583,4699059..4699151,4698503..4698996,4695462..4695610,4695119..4695406,4693248..4693483,4693011..4693168,4692296..4692950,4692079..4…	2.9	4	0.04	EILEEFSQINFK+FSNKPQEGNTFDEEGKK+LLNSMSTDVAK+SQVIQGNNSVDNIYTPSFR
503	FBpp0100010|FBgn0001223|CG4460-PA|Hsp22-PA FBpp0100011|FBgn0001223|CG4460-PB|Hsp22-PB	1	FBpp0100010 type=protein; loc=3L:9374251..9374775; ID=FBpp0100010; name=Hsp22-PA; parent=FBgn0001223,FBtr0100558; dbxref=FlyBase_Annotation_IDs:CG4460-PA,FlyBase:FBpp0100010,GB_protein:AAF50290.1,REFSEQ:NP_001027115,GB_protein:AAF50290,FlyMine:FBpp0100010,modMine:FBpp0100010; MD5=5eaba449e61f7748f1fe54bf7b3aecb2; length=174; release=r6.09; species=Dmel;;FBpp0100011 type=protein; loc=3L:9374251..9…	29.3	4	0.05	FVLPEGYEADK+SEQQEAEQGGYSSR+VLDESVVLVEGK+WQEQEFAPPATVNK
495	FBpp0089153|FBgn0016983|CG8571-PA|smid-PA FBpp0290826|FBgn0016983|CG8571-PC|smid-PC FBpp0304233|FBgn0016983|CG8571-PG|smid-PG FBpp0304234|FBgn0016983|CG8571-PH|smid-PH FBpp0305596|FBgn0016983|CG8571-PI|smid-PI	1	FBpp0089153 type=protein; loc=3L:join(7381955..7382011,7382211..7382334,7382387..7382731,7382785..7382835,7382894..7383234,7383301..7384587,7384649..7384981,7385050..7385274,7385337..7385408); ID=FBpp0089153; name=smid-PA; parent=FBgn0016983,FBtr0076851; dbxref=FlyBase:FBpp0089153,FlyBase_Annotation_IDs:CG8571-PA,GB_protein:AAF50566.1,REFSEQ:NP_523959,GB_protein:AAF50566,FlyMine:FBpp0089153,modMi…	5.7	4	0.05	IVNQLLTEMDGVEER+LDTILYVGFPEQSER+MPLMEIPATELIGGISGESEER
49	FBpp0071754|FBgn0022986|CG3613-PA|qkr58E-1-PA FBpp0308620|FBgn0022986|CG3613-PC|qkr58E-1-PC FBpp0312217|FBgn0022986|CG3613-PD|qkr58E-1-PD	1	FBpp0071754 type=protein; loc=2R:complement(join(22415140..22415395,22414570..22415074,22414408..22414509,22414101..22414282,22413195..22413340)); ID=FBpp0071754; name=qkr58E-1-PA; parent=FBgn0022986,FBtr0071843; dbxref=FlyBase:FBpp0071754,FlyBase_Annotation_IDs:CG3613-PA,GB_protein:AAF46844.1,REFSEQ:NP_523809,GB_protein:AAF46844,FlyMine:FBpp0071754,modMine:FBpp0071754; MD5=adaecc409d1adbb607edd9…	16	4	0.05	DEEPAATGAPETPEADGGGHTTSHAALR+ISYALGEIR+LLDDEVEK+YVMDDPNYGIVK
471	FBpp0087908|FBgn0003317|CG1891-PA|sax-PA FBpp0087909|FBgn0003317|CG1891-PB|sax-PB FBpp0300982|FBgn0003317|CG1891-PC|sax-PC	1	FBpp0087908 type=protein; loc=2R:join(7806538..7806598,7807072..7807201,7807569..7807644,7807708..7808366,7808510..7808920,7808982..7809207,7809270..7809419); ID=FBpp0087908; name=sax-PA; parent=FBgn0003317,FBtr0088832; dbxref=FlyBase:FBpp0087908,FlyBase_Annotation_IDs:CG1891-PA,GB_protein:AAF59189.1,REFSEQ:NP_523652,GB_protein:AAF59189,FlyMine:FBpp0087908,modMine:FBpp0087908; MD5=3234502cd361d57…	9	4	0.05	ETEIYSTILLR+EYLQHSVTSGSGSGLPLLVQR+QDPEAYLVNDELLR+TKQDPEAYLVNDELLR
470	FBpp0087901|FBgn0021814|CG12770-PA|Vps28-PA FBpp0302051|FBgn0021814|CG12770-PB|Vps28-PB	1	FBpp0087901 type=protein; loc=2R:complement(8079318..8079950); ID=FBpp0087901; name=Vps28-PA; parent=FBgn0021814,FBtr0088825; dbxref=FlyBase:FBpp0087901,FlyBase_Annotation_IDs:CG12770-PA,GB_protein:AAF59143.1,REFSEQ:NP_652053,GB_protein:AAF59143,FlyMine:FBpp0087901,modMine:FBpp0087901; MD5=7cb4254324d20286de3b4636551eaf0a; length=210; release=r6.09; species=Dmel;;FBpp0302051 type=protein; loc=2R:…	19	4	0.05	LQINTMDALQPDVK+LSLIPEDFDAK+QFLFDLESAYADFNK
467	FBpp0087779|FBgn0263120|CG8732-PA|Acsl-PA FBpp0087780|FBgn0263120|CG8732-PB|Acsl-PB FBpp0087781|FBgn0263120|CG8732-PC|Acsl-PC FBpp0099845|FBgn0263120|CG8732-PD|Acsl-PD FBpp0099846|FBgn0263120|CG8732-PE|Acsl-PE FBpp0099847|FBgn0263120|CG8732-PF|Acsl-PF FBpp0099848|FBgn0263120|CG8732-PG|Acsl-PG FBpp0099849|FBgn0263120|CG8732-PH|Acsl-PH FBpp0099850|FBgn0263120|CG8732-PI|Acsl-PI FBpp0305216|FBgn02631…	1	FBpp0087779 type=protein; loc=2R:join(8674849..8674871,8676472..8676607,8678430..8678868,8678928..8679134,8680012..8680486,8680549..8680721,8680785..8681048,8681110..8681385,8681451..8681605); ID=FBpp0087779; name=Acsl-PA; parent=FBgn0263120,FBtr0088699; dbxref=FlyBase_Annotation_IDs:CG8732-PA,FlyBase:FBpp0087779,GB_protein:AAG22300.2,REFSEQ:NP_724695,GB_protein:AAG22300; MD5=bde64ecb3c3196051323…	7.1	4	0.05	LQAGEYVSLGK+MLQENIDTLEK+QILSEEDEVQQNGR+TGDIGEIQADGVLK
47	FBpp0071628|FBgn0034657|CG17952-PB|LBR-PB FBpp0071629|FBgn0034657|CG17952-PA|LBR-PA FBpp0071630|FBgn0034657|CG17952-PC|LBR-PC	1	FBpp0071628 type=protein; loc=2R:join(21720977..21721327,21721858..21723657); ID=FBpp0071628; name=LBR-PB; parent=FBgn0034657,FBtr0071711; dbxref=FlyBase:FBpp0071628,FlyBase_Annotation_IDs:CG17952-PB,GB_protein:AAM71016.1,REFSEQ:NP_726115,GB_protein:AAM71016; MD5=bce7303a247eb8aa35792ca75e53d4dc; length=716; release=r6.09; species=Dmel;;FBpp0071629 type=protein; loc=2R:join(21720977..21721327,217…	8.9	4	0.05	AEGDGEVDTDSIR+RTEDVSSGPLLAQSK+SSVGPLTGSGSGSSLPIK+TISNLAGTPVTNTEEGSR
458	FBpp0087186|FBgn0010516|CG8996-PA|wal-PA FBpp0087187|FBgn0010516|CG8996-PB|wal-PB	1	FBpp0087186 type=protein; loc=2R:complement(join(11690678..11690719,11690446..11690586,11689079..11689888)); ID=FBpp0087186; name=wal-PA; parent=FBgn0010516,FBtr0088082; dbxref=FlyBase:FBpp0087186,FlyBase_Annotation_IDs:CG8996-PA,GB_protein:AAF58627.1,REFSEQ:NP_725073,GB_protein:AAF58627,FlyMine:FBpp0087186,modMine:FBpp0087186; MD5=28de8d5cb126e2c2d9cc5eb3d1d414a6; length=330; release=r6.09; spec…	17.6	4	0.05	LDVSPISEIIDVK+LLYDLADK+STLVVAEHNNEVLNPITLNTISAAK+TIYAGNAILTLK
432	FBpp0086123|FBgn0023172|CG9635-PE|RhoGEF2-PE FBpp0086124|FBgn0023172|CG9635-PF|RhoGEF2-PF FBpp0086125|FBgn0023172|CG9635-PD|RhoGEF2-PD FBpp0293620|FBgn0023172|CG9635-PG|RhoGEF2-PG FBpp0309117|FBgn0023172|CG9635-PH|RhoGEF2-PH	1	FBpp0086123 type=protein; loc=2R:join(17028996..17029021,17031125..17031917,17032255..17032347,17032409..17032466,17034637..17034776,17034835..17035008,17036817..17036901,17036971..17037790,17037846..17038029,17038096..17038207,17038273..17038422,17038479..17038529,17038595..17038904,17038963..17039100,17040388..17040824,17040896..17041487,17041555..17041732,17041800..17041993,17042055..17043627,…	2.1	4	0.05	DATASESDADYVNTPKPR+LLPENTTEAEAIQR+NEAAASVDELPSQSR
44	FBpp0071562|FBgn0011824|CG4038-PA|CG4038-PA	1	FBpp0071562 type=protein; loc=2R:complement(join(21097042..21097231,21096327..21096707,21096127..21096269)); ID=FBpp0071562; name=CG4038-PA; parent=FBgn0011824,FBtr0071639; dbxref=FlyBase:FBpp0071562,FlyBase_Annotation_IDs:CG4038-PA,GB_protein:AAF46672.1,REFSEQ:NP_477043,GB_protein:AAF46672,FlyMine:FBpp0071562,modMine:FBpp0071562; MD5=4be69a938c32e194320bec4aeff8a533; length=237; release=r6.09; s…	13.1	4	0.04	IDEIFGTVR+LFIDPGK+LSDNVYANSFKPNQK
430	FBpp0086115|FBgn0025716|CG6546-PA|Bap55-PA	1	FBpp0086115 type=protein; loc=2R:complement(join(17430642..17430840,17429720..17430562,17429425..17429660)); ID=FBpp0086115; name=Bap55-PA; parent=FBgn0025716,FBtr0086960; dbxref=FlyBase:FBpp0086115,FlyBase_Annotation_IDs:CG6546-PA,GB_protein:AAF57868.1,REFSEQ:NP_611209,GB_protein:AAF57868,FlyMine:FBpp0086115,modMine:FBpp0086115; MD5=6b92140b54d51afa731088c76899d3ec; length=425; release=r6.09; sp…	5.2	4	0.05	AEIPSVVGIGAAPETNLDPETK
429	FBpp0086110|FBgn0034223|CG6522-PA|Tes-PA	1	FBpp0086110 type=protein; loc=2R:complement(join(17468773..17469067,17468059..17468702,17467075..17467993,17466420..17467012)); ID=FBpp0086110; name=Tes-PA; parent=FBgn0034223,FBtr0086954; dbxref=FlyBase:FBpp0086110,FlyBase_Annotation_IDs:CG6522-PA,GB_protein:AAF57858.1,REFSEQ:NP_611215,GB_protein:AAF57858,FlyMine:FBpp0086110,modMine:FBpp0086110; MD5=3f93b1202c73d5a7ccc4674736e60d6d; length=816; …	6.2	4	0.05	APSSVVISNIPAPVASLAELR+LGTAQIPVAGSDAALK+VAQALASPASAHPK
420	FBpp0085860|FBgn0027835|CG5170-PD|Dp1-PD FBpp0085861|FBgn0027835|CG5170-PF|Dp1-PF FBpp0085862|FBgn0027835|CG5170-PE|Dp1-PE FBpp0089201|FBgn0027835|CG5170-PA|Dp1-PA FBpp0089202|FBgn0027835|CG5170-PB|Dp1-PB FBpp0309290|FBgn0027835|CG5170-PG|Dp1-PG FBpp0311418|FBgn0027835|CG5170-PH|Dp1-PH	1	FBpp0085860 type=protein; loc=2R:join(18415250..18415286,18415345..18415595,18415663..18417516,18417577..18418965,18419051..18419425); ID=FBpp0085860; name=Dp1-PD; parent=FBgn0027835,FBtr0086679; dbxref=FlyBase:FBpp0085860,FlyBase_Annotation_IDs:CG5170-PD,GB_protein:AAM68449.1,REFSEQ:NP_725785,GB_protein:AAM68449; MD5=d9f88abad723182825b9423678b39911; length=1301; release=r6.09; species=Dmel;;FBp…	5.5	4	0.05	DAILEIVGDPETLHR+EGIAQAEQEIR+FSADDDNPNSIFISGK+IIEDNKVNIK+INIPSQSDESEFITIAGTK
418	FBpp0085841|FBgn0050122|CG30122-PB|CG30122-PB FBpp0290145|FBgn0050122|CG30122-PC|CG30122-PC FBpp0290146|FBgn0050122|CG30122-PD|CG30122-PD	1	FBpp0085841 type=protein; loc=2R:complement(join(18638819..18638960,18637847..18638617,18636888..18637739,18636340..18636821,18636143..18636271,18634770..18634941,18633426..18634285,18633192..18633363,18633054..18633124,18632822..18632986)); ID=FBpp0085841; name=CG30122-PB; parent=FBgn0050122,FBtr0086660; dbxref=GB_protein:AAF57660.2,FlyBase:FBpp0085841,FlyBase_Annotation_IDs:CG30122-PB,REFSEQ:NP…	6.1	4	0.05	AYVEGGAGDGENAPVTPSR+SILGEEGALFPHIVTK+SSETAAVSNGDAAAEQANDEK+WDKVYEICLNSLAALEDIAMKR
415	FBpp0085796|FBgn0010551|CG15081-PC|Phb2-PC FBpp0085797|FBgn0010551|CG15081-PB|Phb2-PB FBpp0085798|FBgn0010551|CG15081-PA|Phb2-PA FBpp0111774|FBgn0010551|CG15081-PD|Phb2-PD FBpp0111775|FBgn0010551|CG15081-PE|Phb2-PE FBpp0111776|FBgn0010551|CG15081-PF|Phb2-PF	1	FBpp0085796 type=protein; loc=2R:join(18819633..18819765,18820196..18820542,18820605..18820838,18821041..18821118,18821184..18821291); ID=FBpp0085796; name=Phb2-PC; parent=FBgn0010551,FBtr0086614; dbxref=FlyBase:FBpp0085796,FlyBase_Annotation_IDs:CG15081-PC,GB_protein:AAM68447.1,GB_protein:AAM68447,REFSEQ:NP_725832,GB_protein:AAM68447; MD5=f3577dbaa7059493d393d38b3f6cb5db; length=299; release=r6.…	14.4	4	0.05	AVFFVER+IVQAEGEAEAAK+LGGIQSDIYSEGLHVR+QQVSLLIR
40	FBpp0071404|FBgn0028331|CG2221-PA|l(1)G0289-PA FBpp0312440|FBgn0028331|CG2221-PB|l(1)G0289-PB FBpp0312441|FBgn0028331|CG2221-PC|l(1)G0289-PC	1	FBpp0071404 type=protein; loc=X:complement(join(10366124..10366211,10359297..10360163,10358918..10359127,10358700..10358851,10358563..10358635,10358086..10358504,10357745..10357813)); ID=FBpp0071404; name=l(1)G0289-PA; parent=FBgn0028331,FBtr0071470; dbxref=FlyBase:FBpp0071404,FlyBase_Annotation_IDs:CG2221-PA,GB_protein:AAF46578.1,REFSEQ:NP_572621,GB_protein:AAF46578,FlyMine:FBpp0071404,modMine:F…	8.6	4	0.05	KVASSVVAATMTDPSPAVIDVDVSK+TVPVSPPLPAVTTYR+VVDVPEEEIEAAVK
387	FBpp0085122|FBgn0086362|CG12114-PA|spn-F-PA FBpp0303112|FBgn0086362|CG12114-PB|spn-F-PB	1	FBpp0085122 type=protein; loc=3R:join(31255243..31255969,31256038..31256405); ID=FBpp0085122; name=spn-F-PA; parent=FBgn0086362,FBtr0085760; dbxref=FlyBase:FBpp0085122,FlyBase_Annotation_IDs:CG12114-PA,GB_protein:AAF57139.1,REFSEQ:NP_651858,GB_protein:AAF57139,FlyMine:FBpp0085122,modMine:FBpp0085122; MD5=b4618b28e2a81befabb80db29f6b63b9; length=364; release=r6.09; species=Dmel;;FBpp0303112 type=p…	15.1	4	0.05	ANEIGVTGDVLSLK+DQQLNALPSSTDSR+VASMEEENQQLR+VEETTSEPDANVDAK
386	FBpp0085107|FBgn0010808|CG1715-PA|l(3)03670-PA	1	FBpp0085107 type=protein; loc=3R:complement(join(31053587..31053713,31052763..31053307)); ID=FBpp0085107; name=l(3)03670-PA; parent=FBgn0010808,FBtr0085745; dbxref=FlyBase:FBpp0085107,FlyBase_Annotation_IDs:CG1715-PA,GB_protein:AAF57107.1,REFSEQ:NP_651838,GB_protein:AAF57107,FlyMine:FBpp0085107,modMine:FBpp0085107; MD5=2bad8092d851c33fe1ca057ac49d50d0; length=223; release=r6.09; species=Dmel;	28.7	4	0.04	AAAKPAASSPAASPAPK+TVSMENPTPAGVIDISDDVVK+VSSYPAAVPIYVQGGGHTISAADVQR
381	FBpp0085012|FBgn0039776|CG31022-PA|PH4alphaEFB-PA	1	FBpp0085012 type=protein; loc=3R:join(30474044..30474228,30479119..30479427,30479593..30479780,30483893..30484062,30484120..30484602,30484687..30484752,30485227..30485392,30485454..30485539); ID=FBpp0085012; name=PH4alphaEFB-PA; parent=FBgn0039776,FBtr0085650; dbxref=FlyBase:FBpp0085012,FlyBase_Annotation_IDs:CG31022-PA,GB_protein:AAF57053.2,REFSEQ:NP_733371,GB_protein:AAF57053,FlyMine:FBpp008501…	9.1	4	0.04	EIAQQLQLR+FPSDEDLNGAAVALLR+GELKPSPSDLR+LQDTYQLDTSSVAR
369	FBpp0084667|FBgn0001215|CG9983-PA|Hrb98DE-PA FBpp0084668|FBgn0001215|CG9983-PE|Hrb98DE-PE FBpp0084669|FBgn0001215|CG9983-PB|Hrb98DE-PB FBpp0084670|FBgn0001215|CG9983-PC|Hrb98DE-PC FBpp0084671|FBgn0001215|CG9983-PD|Hrb98DE-PD FBpp0084672|FBgn0001215|CG9983-PF|Hrb98DE-PF	1	FBpp0084667 type=protein; loc=3R:join(28599952..28599999,28600706..28601195,28602772..28602947,28603012..28603318,28603608..28603681); ID=FBpp0084667; name=Hrb98DE-PA; parent=FBgn0001215,FBtr0085298; dbxref=GB_protein:AAF56800.2,FlyBase:FBpp0084667,FlyBase_Annotation_IDs:CG9983-PA,REFSEQ:NP_733249,GB_protein:AAF56800,FlyMine:FBpp0084667,modMine:FBpp0084667; MD5=3eacfd0ffece75815b4831e66336bb90; l…	10.3	4	0.03	GFAFVEFDDYDPVDK+LFIGGLDYR+QDIDSPNAGATVK
365	FBpp0084618|FBgn0027579|CG5508-PA|mino-PA FBpp0084619|FBgn0027579|CG5508-PC|mino-PC FBpp0084620|FBgn0027579|CG5508-PB|mino-PB FBpp0307019|FBgn0027579|CG5508-PE|mino-PE	1	FBpp0084618 type=protein; loc=3R:join(27925881..27925993,27929231..27929348,27929981..27930145,27930204..27931198,27931320..27931624,27931688..27932025,27932090..27932399,27932462..27932670); ID=FBpp0084618; name=mino-PA; parent=FBgn0027579,FBtr0085249; dbxref=FlyBase:FBpp0084618,FlyBase_Annotation_IDs:CG5508-PA,GB_protein:AAF56761.1,REFSEQ:NP_651597,GB_protein:AAF56761,FlyMine:FBpp0084618,modMin…	5.7	4	0.05	IDFNEPYSIR+KIDAIVPK+LLFASETPSQQR+SPGTPLIFVPLHR
358	FBpp0084306|FBgn0039359|CG4759-PA|RpL27-PA FBpp0303778|FBgn0039359|CG4759-PB|RpL27-PB FBpp0303779|FBgn0039359|CG4759-PC|RpL27-PC FBpp0303780|FBgn0039359|CG4759-PD|RpL27-PD	1	FBpp0084306 type=protein; loc=3R:complement(25684095..25684502); ID=FBpp0084306; name=RpL27-PA; parent=FBgn0039359,FBtr0084932; dbxref=FlyBase:FBpp0084306,FlyBase_Annotation_IDs:CG4759-PA,GB_protein:AAF56495.1,REFSEQ:NP_651417,GB_protein:AAF56495,FlyMine:FBpp0084306,modMine:FBpp0084306; MD5=eaa1d2f62e656422362032085ffd53da; length=135; release=r6.09; species=Dmel;;FBpp0303778 type=protein; loc=3R…	15.6	4	0.04	SLNYNHLMPTR+YTAHDISFEK
356	FBpp0084271|FBgn0040212|CG4625-PA|Dhap-at-PA FBpp0303400|FBgn0040212|CG4625-PB|Dhap-at-PB FBpp0303401|FBgn0040212|CG4625-PC|Dhap-at-PC	1	FBpp0084271 type=protein; loc=3R:complement(join(25488524..25489088,25486995..25488271,25486604..25486936)); ID=FBpp0084271; name=Dhap-at-PA; parent=FBgn0040212,FBtr0084897; dbxref=FlyBase:FBpp0084271,FlyBase_Annotation_IDs:CG4625-PA,GB_protein:AAF56473.2,REFSEQ:NP_525010,GB_protein:AAF56473,FlyMine:FBpp0084271,modMine:FBpp0084271; MD5=75f877ad7c0d16118dcf6a8eab95accd; length=724; release=r6.09; …	7.2	4	0.05	AIIDEIGLDR+EFNPQVAYEFEK+ICDGFYVNSASMANVRK+NIIAPGNEASMTR
355	FBpp0084252|FBgn0039341|CG5112-PA|CG5112-PA	1	FBpp0084252 type=protein; loc=3R:25491558..25493129; ID=FBpp0084252; name=CG5112-PA; parent=FBgn0039341,FBtr0084878; dbxref=FlyBase:FBpp0084252,FlyBase_Annotation_IDs:CG5112-PA,GB_protein:AAF56474.1,REFSEQ:NP_651400,GB_protein:AAF56474,FlyMine:FBpp0084252,modMine:FBpp0084252; MD5=00d2f8914bdf58ccade37ed734bd7b2f; length=523; release=r6.09; species=Dmel;	8.4	4	0.05	DLNAVVDGPFPEALDQAR+LPFLGVPFSTK+VSGPPSLEQQTTITK
36	FBpp0071279|FBgn0014868|CG9022-PA|Ost48-PA	1	FBpp0071279 type=protein; loc=X:complement(join(9158290..9158431,9157008..9158215)); ID=FBpp0071279; name=Ost48-PA; parent=FBgn0014868,FBtr0071344; dbxref=FlyBase:FBpp0071279,FlyBase_Annotation_IDs:CG9022-PA,GB_protein:AAF46453.1,REFSEQ:NP_511096,GB_protein:AAF46453,FlyMine:FBpp0071279,modMine:FBpp0071279; MD5=1bed9989bd15e38ed422ca79b5f6c5f9; length=449; release=r6.09; species=Dmel;	13.1	4	0.04	GTGLIADKENPLVLK+LAQFVDDGGNVLVAGSEK+LLTAESTAYSYNPEASVSDYPHAVGR
344	FBpp0083697|FBgn0039006|CG12800-PA|Cyp6d4-PA	1	FBpp0083697 type=protein; loc=3R:join(22698396..22699084,22699142..22699344,22699405..22700060); ID=FBpp0083697; name=Cyp6d4-PA; parent=FBgn0039006,FBtr0084304; dbxref=FlyBase:FBpp0083697,FlyBase_Annotation_IDs:CG12800-PA,GB_protein:AAF56044.1,REFSEQ:NP_651082,GB_protein:AAF56044,FlyMine:FBpp0083697,modMine:FBpp0083697; MD5=18cc271458ac9597ba9842b9b9780583; length=515; release=r6.09; species=Dmel;	7.6	4	0.05	NYNPTAFMPFGEGPR+SMFSTSEDIGDK+VLAQDFASFHDR
332	FBpp0082838|FBgn0038476|CG5175-PA|kuk-PA FBpp0082839|FBgn0038476|CG5175-PB|kuk-PB FBpp0297129|FBgn0038476|CG5175-PC|kuk-PC	1	FBpp0082838 type=protein; loc=3R:17082697..17084409; ID=FBpp0082838; name=kuk-PA; parent=FBgn0038476,FBtr0083397; dbxref=GB_protein:AAN13733.1,FlyBase:FBpp0082838,FlyBase_Annotation_IDs:CG5175-PA,REFSEQ:NP_650595,GB_protein:AAN13733,FlyMine:FBpp0082838,modMine:FBpp0082838; MD5=3604b35c28d2e4e24b66258ae5a78685; length=570; release=r6.09; species=Dmel;;FBpp0082839 type=protein; loc=3R:17082697..170…	10.5	4	0.04	QSTEVELAAQTSSSPAGTPAR+TEAVSSSTSGSLTPQEDVDMEPLQVDASPIR+TFAQISGR
327	FBpp0082642|FBgn0038376|CG4225-PA|Hmt-1-PA	1	FBpp0082642 type=protein; loc=3R:complement(join(15856638..15856937,15856383..15856582,15855997..15856322,15855529..15855933,15854096..15855465)); ID=FBpp0082642; name=Hmt-1-PA; parent=FBgn0038376,FBtr0083188; dbxref=FlyBase:FBpp0082642,FlyBase_Annotation_IDs:CG4225-PA,GB_protein:AAF55241.1,REFSEQ:NP_650503,GB_protein:AAF55241,FlyMine:FBpp0082642,modMine:FBpp0082642; MD5=c78b2c8a17bcd2f10b6da092c…	5.8	4	0.05	AGGAGGPSGTGTGGAHFR+LDNDTANESQGNVQTGSAFR+SVDSLLNFETVK
33	FBpp0071189|FBgn0030037|CG12125-PA|CG12125-PA FBpp0289612|FBgn0030037|CG12125-PB|CG12125-PB FBpp0311873|FBgn0030037|CG12125-PC|CG12125-PC	1	FBpp0071189 type=protein; loc=X:complement(join(8436273..8436347,8435018..8436211,8434645..8434953)); ID=FBpp0071189; name=CG12125-PA; parent=FBgn0030037,FBtr0071246; dbxref=FlyBase:FBpp0071189,FlyBase_Annotation_IDs:CG12125-PA,GB_protein:AAF46370.2,REFSEQ:NP_572476,GB_protein:AAF46370,FlyMine:FBpp0071189,modMine:FBpp0071189; MD5=ff3641bc3bcb864981b74436de373cb2; length=525; release=r6.09; specie…	7.2	4	0.05	EEHSIDEAEEEAGEADDDRR+FTTIEEFSQDVLQHMQTR
309	FBpp0081845|FBgn0086472|CG6684-PA|RpS25-PA FBpp0081846|FBgn0086472|CG6684-PB|RpS25-PB	1	FBpp0081845 type=protein; loc=3R:complement(join(11216259..11216261,11215693..11215969,11215551..11215624)); ID=FBpp0081845; name=RpS25-PA; parent=FBgn0086472,FBtr0082369; dbxref=FlyBase:FBpp0081845,FlyBase_Annotation_IDs:CG6684-PA,GB_protein:AAN13495.1,REFSEQ:NP_524315,GB_protein:AAN13495,FlyMine:FBpp0081845,modMine:FBpp0081845; MD5=8c5e61719f2edf88581cb7dbfdab6582; length=117; release=r6.09; sp…	17.9	4	0.05	DKLNNQVLFDK+LITPSVVSER+LNNQVLFDK
306	FBpp0081811|FBgn0037850|CG14695-PA|CG14695-PA	1	FBpp0081811 type=protein; loc=3R:complement(10878404..10879273); ID=FBpp0081811; name=CG14695-PA; parent=FBgn0037850,FBtr0082335; dbxref=FlyBase:FBpp0081811,FlyBase_Annotation_IDs:CG14695-PA,GB_protein:AAF54574.1,REFSEQ:NP_650032,GB_protein:AAF54574,FlyMine:FBpp0081811,modMine:FBpp0081811; MD5=1cf7e878b5e30070a0a504a0cc6f4c65; length=289; release=r6.09; species=Dmel;	15.9	4	0.05	ANNYLGVGFTR+FTFDGPK+LLASEDLPIVIVDK+QPELIDFDADGEPR
4	FBpp0070118|FBgn0025637|CG16983-PA|SkpA-PA FBpp0070119|FBgn0025637|CG16983-PD|SkpA-PD FBpp0070120|FBgn0025637|CG16983-PG|SkpA-PG FBpp0070121|FBgn0025637|CG16983-PB|SkpA-PB FBpp0070122|FBgn0025637|CG16983-PC|SkpA-PC FBpp0070123|FBgn0025637|CG16983-PF|SkpA-PF FBpp0070124|FBgn0025637|CG16983-PE|SkpA-PE FBpp0099971|FBgn0025637|CG16983-PH|SkpA-PH FBpp0311474|FBgn0025637|CG16983-PI|SkpA-PI	1	FBpp0070118 type=protein; loc=X:657110..657598; ID=FBpp0070118; name=SkpA-PA; parent=FBgn0025637,FBtr0070123; dbxref=FlyBase_Annotation_IDs:CG16983-PA,FlyBase:FBpp0070118,GB_protein:AAF45538.1,REFSEQ:NP_477390,GB_protein:AAF45538; MD5=5b171fb8c53b7dc37f156d4c089bda5b; length=162; release=r6.09; species=Dmel;;FBpp0070119 type=protein; loc=X:657110..657598; ID=FBpp0070119; name=SkpA-PD; parent=FBgn…	17.9	4	0.05	DFSPAEEEQVR+DFSPAEEEQVRK+LQSSDEEIFDTDIQIAK
300	FBpp0081437|FBgn0037643|CG11963-PA|skap-PA FBpp0112118|FBgn0037643|CG11963-PB|skap-PB FBpp0291000|FBgn0037643|CG11963-PC|skap-PC FBpp0291001|FBgn0037643|CG11963-PD|skap-PD FBpp0306436|FBgn0037643|CG11963-PG|skap-PG FBpp0306437|FBgn0037643|CG11963-PH|skap-PH FBpp0312599|FBgn0037643|CG11963-PI|skap-PI FBpp0312600|FBgn0037643|CG11963-PJ|skap-PJ	1	FBpp0081437 type=protein; loc=3R:join(8938820..8938888,8939669..8939772,8940482..8940634,8940699..8940861,8940922..8941189,8941408..8941832,8941901..8942070,8942678..8942834); ID=FBpp0081437; name=skap-PA; parent=FBgn0037643,FBtr0081957; dbxref=FlyBase:FBpp0081437,FlyBase_Annotation_IDs:CG11963-PA,GB_protein:AAF54308.2,REFSEQ:NP_649846,GB_protein:AAF54308,FlyMine:FBpp0081437,modMine:FBpp0081437; …	9.3	4	0.04	DLNLNMPVVVR+FDDNAEFR+MIDQLLVTK+VVYDPQTAEELSSK
280	FBpp0080528|FBgn0020503|CG5020-PB|CLIP-190-PB FBpp0080529|FBgn0020503|CG5020-PA|CLIP-190-PA FBpp0080530|FBgn0020503|CG5020-PC|CLIP-190-PC FBpp0290655|FBgn0020503|CG5020-PM|CLIP-190-PM FBpp0290656|FBgn0020503|CG5020-PN|CLIP-190-PN FBpp0304724|FBgn0020503|CG5020-PP|CLIP-190-PP FBpp0304726|FBgn0020503|CG5020-PR|CLIP-190-PR FBpp0304727|FBgn0020503|CG5020-PS|CLIP-190-PS	1	FBpp0080528 type=protein; loc=2L:join(17385631..17385895,17394430..17394492,17400396..17400551,17400612..17400827,17400893..17401058,17401113..17401290,17401519..17401581,17402375..17402485,17404730..17404840,17405356..17405422,17405485..17406941,17406996..17408825,17408893..17409023,17409091..17409299,17409359..17409405); ID=FBpp0080528; name=CLIP-190-PB; parent=FBgn0020503,FBtr0080975; dbxref=F…	3.4	4	0.04	LDESNTVLESQK+LQAATSQLDAQQATNK+QLEAANAALEK+TENLELSTGTQTTIK
277	FBpp0080284|FBgn0001977|CG4180-PA|CIAPIN1-PA	1	FBpp0080284 type=protein; loc=2L:complement(join(15038640..15038775,15038054..15038550,15037872..15037985)); ID=FBpp0080284; name=CIAPIN1-PA; parent=FBgn0001977,FBtr0080725; dbxref=FlyBase:FBpp0080284,FlyBase_Annotation_IDs:CG4180-PA,GB_protein:AAF53433.1,REFSEQ:NP_524938,GB_protein:AAF53433,FlyMine:FBpp0080284,modMine:FBpp0080284; MD5=2b985930e366a07045844962f2d5d5f5; length=248; release=r6.09; …	17.3	4	0.05	AATGGDVALENVHR+ISGDDEELIDEEELLDEEDK+VQLADNLLK
262	FBpp0079829|FBgn0028490|CG31705-PA|CG31705-PA FBpp0302839|FBgn0028490|CG31705-PD|CG31705-PD FBpp0311762|FBgn0028490|CG31705-PE|CG31705-PE	1	FBpp0079829 type=protein; loc=2L:complement(join(11524568..11525666,11523550..11524499)); ID=FBpp0079829; name=CG31705-PA; parent=FBgn0028490,FBtr0080242; dbxref=FlyBase:FBpp0079829,FlyBase_Annotation_IDs:CG31705-PA,GB_protein:AAF53106.2,REFSEQ:NP_609509,GB_protein:AAF53106; MD5=e481e40744a00e860685bf29b50350f6; length=682; release=r6.09; species=Dmel;;FBpp0302839 type=protein; loc=2L:complement(…	9.8	4	0.05	LSYGGGSHSQPVSK+NNSTGGFGSSGGYQPITATNAHNVQSSYPR+VVESSNSYSGGGGGGGTHGGDDK
255	FBpp0079710|FBgn0027868|CG6743-PA|Nup107-PA	1	FBpp0079710 type=protein; loc=2L:complement(join(10733773..10735945,10733344..10733708)); ID=FBpp0079710; name=Nup107-PA; parent=FBgn0027868,FBtr0080121; dbxref=FlyBase:FBpp0079710,FlyBase_Annotation_IDs:CG6743-PA,GB_protein:AAF53002.1,REFSEQ:NP_609446,GB_protein:AAF53002,FlyMine:FBpp0079710,modMine:FBpp0079710; MD5=b4631c73d74b1af4b8c6eee3e18b129b; length=845; release=r6.09; species=Dmel;	4.9	4	0.04	FLEQVEQK+LADEISSENR+LAHQPLGEFGEPQSGEISAIDQR
25	FBpp0070793|FBgn0029819|CG3016-PA|Usp30-PA FBpp0310141|FBgn0029819|CG3016-PB|Usp30-PB	1	FBpp0070793 type=protein; loc=X:complement(join(5879377..5879458,5878046..5879322,5877606..5877805,5877430..5877547)); ID=FBpp0070793; name=Usp30-PA; parent=FBgn0029819,FBtr0070828; dbxref=FlyBase:FBpp0070793,FlyBase_Annotation_IDs:CG3016-PA,GB_protein:AAF46096.1,REFSEQ:NP_572274,GB_protein:AAF46096,FlyMine:FBpp0070793,modMine:FBpp0070793; MD5=65e0d8f9eee0235a10c4114ed7963243; length=558; release…	4.7	4	0.03	GDPYSPGAVLR+LPQSQQQQDEGLNR+LPQSQQQQDEGLNRR
232	FBpp0079244|FBgn0032006|CG8222-PA|Pvr-PA FBpp0079245|FBgn0032006|CG8222-PB|Pvr-PB FBpp0089341|FBgn0032006|CG8222-PD|Pvr-PD FBpp0089342|FBgn0032006|CG8222-PE|Pvr-PE FBpp0290552|FBgn0032006|CG8222-PG|Pvr-PG FBpp0290553|FBgn0032006|CG8222-PH|Pvr-PH FBpp0291357|FBgn0032006|CG8222-PI|Pvr-PI FBpp0291358|FBgn0032006|CG8222-PJ|Pvr-PJ FBpp0292227|FBgn0032006|CG8222-PK|Pvr-PK FBpp0292228|FBgn0032006|CG8222…	1	FBpp0079244 type=protein; loc=2L:complement(join(8230125..8230194,8228494..8229011,8228083..8228257,8226458..8226606,8226210..8226393,8225672..8226141,8225486..8225512,8225106..8225415,8224593..8225042,8224052..8224531,8223825..8223984,8223223..8223449,8222892..8223161,8222581..8222830,8222446..8222518,8222226..8222376,8221549..8222114)); ID=FBpp0079244; name=Pvr-PA; parent=FBgn0032006,FBtr007962…	4	4	0.05	QLGAGAFGVVLK+QQYVTPTPSPR+QSTDYLALMGSPDELAPAAPR+VPYPGIDPNQELFNK
231	FBpp0079234|FBgn0261020|CG7870-PA|wol-PA	1	FBpp0079234 type=protein; loc=2L:complement(join(8302758..8302823,8302524..8302698,8301936..8302332,8301537..8301879)); ID=FBpp0079234; name=wol-PA; parent=FBgn0261020,FBtr0079614; dbxref=FlyBase:FBpp0079234,FlyBase_Annotation_IDs:CG7870-PA,GB_protein:AAF52633.1,REFSEQ:NP_609202,GB_protein:AAF52633,FlyMine:FBpp0079234,modMine:FBpp0079234; MD5=4bdbe78ea4952d5b5e913c7ad1532aec; length=326; release=…	12.3	4	0.04	AHLENDAIATR+FPDYDKLEVALK+LPMSEVAVR+VLELIENR
228	FBpp0079118|FBgn0025687|CG7144-PA|LKRSDH-PA FBpp0310050|FBgn0025687|CG7144-PB|LKRSDH-PB	1	FBpp0079118 type=protein; loc=2L:complement(join(7795775..7795834,7795510..7795653,7794592..7794768,7794148..7794526,7793509..7794083,7792175..7793330,7791939..7792115,7791758..7791876)); ID=FBpp0079118; name=LKRSDH-PA; parent=FBgn0025687,FBtr0079495; dbxref=FlyBase:FBpp0079118,FlyBase_Annotation_IDs:CG7144-PA,GB_protein:AAF52559.2,REFSEQ:NP_609150,GB_protein:AAF52559,FlyMine:FBpp0079118,modMine:…	4.8	4	0.03	IGDVDGIESLGLLDDTPVVK+SLDFLPGFALEGFPNR+YGNLYGLGR
224	FBpp0078806|FBgn0001942|CG9075-PA|eIF-4a-PA FBpp0078807|FBgn0001942|CG9075-PC|eIF-4a-PC FBpp0078808|FBgn0001942|CG9075-PB|eIF-4a-PB FBpp0078809|FBgn0001942|CG9075-PD|eIF-4a-PD FBpp0297911|FBgn0001942|CG9075-PE|eIF-4a-PE FBpp0303628|FBgn0001942|CG9075-PF|eIF-4a-PF	1	FBpp0078806 type=protein; loc=2L:join(5981834..5981835,5983010..5983236,5984011..5984624,5984719..5984942,5985026..5985170); ID=FBpp0078806; name=eIF-4a-PA; parent=FBgn0001942,FBtr0079175; dbxref=FlyBase:FBpp0078806,FlyBase_Annotation_IDs:CG9075-PA,GB_protein:AAF52317.2,REFSEQ:NP_723137,GB_protein:AAF52317,FlyMine:FBpp0078806,modMine:FBpp0078806; MD5=5891fcac3bcd1da6b7c83506890f24e3; length=403; …	15.4	4	0.05	DPVSILVK+ELATQIQR+ILESGCHVVVGTPGRVYDMINRK+LFVLDEADEMLSR+VLITTDLLAR
222	FBpp0078733|FBgn0002525|CG6944-PA|Lam-PA FBpp0297901|FBgn0002525|CG6944-PB|Lam-PB FBpp0297902|FBgn0002525|CG6944-PC|Lam-PC FBpp0312110|FBgn0002525|CG6944-PD|Lam-PD	1	FBpp0078733 type=protein; loc=2L:join(5543332..5543794,5544038..5544741,5544807..5545508); ID=FBpp0078733; name=Lam-PA; parent=FBgn0002525,FBtr0079100; dbxref=FlyBase:FBpp0078733,FlyBase_Annotation_IDs:CG6944-PA,GB_protein:AAF52262.1,REFSEQ:NP_476616,GB_protein:AAF52262,FlyMine:FBpp0078733,modMine:FBpp0078733; MD5=3c317e8fc67e7c24cc1bba84fa2623e5; length=622; release=r6.09; species=Dmel;;FBpp0297…	10.6	4	0.05	LNITPATNTATVQSFSQSLR+NIFEAELLETR+SVTAVDGNEQLYHQQGDPQQSNEK+VDLENTIQSLR
218	FBpp0078640|FBgn0000299|CG4145-PC|Cg25C-PC FBpp0078641|FBgn0000299|CG4145-PB|Cg25C-PB FBpp0078642|FBgn0000299|CG4145-PA|Cg25C-PA	1	FBpp0078640 type=protein; loc=2L:join(5030218..5030237,5030742..5030790,5030855..5031802,5031878..5032374,5032500..5033950,5034013..5034981,5035064..5036208,5036477..5036737); ID=FBpp0078640; name=Cg25C-PC; parent=FBgn0000299,FBtr0079001; dbxref=FlyBase:FBpp0078640,FlyBase_Annotation_IDs:CG4145-PC,GB_protein:AAN10520.1,REFSEQ:NP_723046,GB_protein:AAN10520; MD5=90fd819d7eb397ce044fb52b4f3eca12; le…	3.1	4	0.05	FPIDDSYDIVDSAGVAR+GATGLTGNDGPVGGR+GLTGPAGVAGAK+GYEGAIGLIGQK
22	FBpp0070658|FBgn0025615|CG3024-PA|Torsin-PA FBpp0311758|FBgn0025615|CG3024-PB|Torsin-PB	1	FBpp0070658 type=protein; loc=X:complement(join(4649573..4649765,4648685..4649514)); ID=FBpp0070658; name=Torsin-PA; parent=FBgn0025615,FBtr0070690; dbxref=FlyBase:FBpp0070658,GB_protein:AAF45969.2,FlyBase_Annotation_IDs:CG3024-PA,REFSEQ:NP_572178,GB_protein:AAF45969,FlyMine:FBpp0070658,modMine:FBpp0070658; MD5=e68ad3ad829a5d83fe2fa56d7be97379; length=340; release=r6.09; species=Dmel;;FBpp0311758…	12.4	4	0.05	LSDFEPLLR+NFVAEQIADAMYLK+SLFIFDEVDK+YLGQADFPK
21	FBpp0070611|FBgn0026083|CG4857-PB|tyf-PB FBpp0290153|FBgn0026083|CG4857-PC|tyf-PC FBpp0290346|FBgn0026083|CG4857-PF|tyf-PF FBpp0293709|FBgn0026083|CG4857-PG|tyf-PG FBpp0293710|FBgn0026083|CG4857-PH|tyf-PH FBpp0293711|FBgn0026083|CG4857-PI|tyf-PI FBpp0293712|FBgn0026083|CG4857-PJ|tyf-PJ FBpp0293713|FBgn0026083|CG4857-PK|tyf-PK FBpp0293714|FBgn0026083|CG4857-PL|tyf-PL FBpp0293715|FBgn0026083|CG4857…	1	FBpp0070611 type=protein; loc=X:join(4118418..4119017,4120296..4120424,4120502..4121236,4121454..4121930,4122064..4125787,4125924..4125994); ID=FBpp0070611; name=tyf-PB; parent=FBgn0026083,FBtr0070643; dbxref=FlyBase:FBpp0070611,FlyBase_Annotation_IDs:CG4857-PB,GB_protein:AAF45924.1,REFSEQ:NP_572152,GB_protein:AAF45924,FlyMine:FBpp0070611,modMine:FBpp0070611; MD5=41faf710cde41fdb6958158e39f0b44b;…	3.7	4	0.05	ELPLALPALAR+FLIDALNDTPLEAR+MVPAAAAVAAAPMGGK+QQAQPSTEAAGGSFSGSVGNK
199	FBpp0078139|FBgn0027532|CG7139-PA|CG7139-PA	1	FBpp0078139 type=protein; loc=3L:complement(join(22070768..22071526,22069376..22070162,22067905..22069195,22067775..22067847)); ID=FBpp0078139; name=CG7139-PA; parent=FBgn0027532,FBtr0078486; dbxref=FlyBase:FBpp0078139,FlyBase_Annotation_IDs:CG7139-PA,GB_protein:AAF51804.1,REFSEQ:NP_649378,GB_protein:AAF51804,FlyMine:FBpp0078139,modMine:FBpp0078139; MD5=0aac84a09d410e1b12e7dcb2b8527378; length=96…	4	4	0.05	SELSIIDLLR+STLAESLLR+YATAEAPSSIR+YSVELPQLR
192	FBpp0077814|FBgn0031220|CG4822-PA|CG4822-PA FBpp0077815|FBgn0031220|CG4822-PC|CG4822-PC FBpp0077816|FBgn0031220|CG4822-PD|CG4822-PD FBpp0077817|FBgn0031220|CG4822-PB|CG4822-PB FBpp0099712|FBgn0031220|CG4822-PE|CG4822-PE FBpp0099713|FBgn0031220|CG4822-PF|CG4822-PF	1	FBpp0077814 type=protein; loc=2L:complement(join(119828..120032,119431..119554,119288..119375,119134..119235,118931..119076,118361..118874,118136..118304,117820..118076,117331..117759)); ID=FBpp0077814; name=CG4822-PA; parent=FBgn0031220,FBtr0078156; dbxref=FlyBase:FBpp0077814,FlyBase_Annotation_IDs:CG4822-PA,GB_protein:AAF51549.2,REFSEQ:NP_722602,GB_protein:AAF51549; MD5=c20c951d97b20f29938767e2…	6.8	4	0.05	DQFDEEISPK+GSNIVPFLK+HSMEGLVASLYDYGR+LEVIDEILGMLR
189	FBpp0077715|FBgn0263933|CG4063-PA|ebi-PA	1	FBpp0077715 type=protein; loc=2L:join(415389..415446,415512..416710,416789..417634); ID=FBpp0077715; name=ebi-PA; parent=FBgn0263933,FBtr0078055; dbxref=FlyBase:FBpp0077715,FlyBase_Annotation_IDs:CG4063-PA,GB_protein:AAF51501.1,REFSEQ:NP_477329,GB_protein:AAF51501,FlyMine:FBpp0077715,modMine:FBpp0077715; MD5=328640e01275fc7031a62776b15cbb80; length=700; release=r6.09; species=Dmel;	8.4	4	0.04	IEPGTGVAGSAGGNK+TEPGKPGAVDSSAPAGGNQNNNAKPEIK+VGASASDGSVFVLDLR
187	FBpp0077631|FBgn0031318|CG4887-PA|CG4887-PA FBpp0303724|FBgn0031318|CG4887-PB|CG4887-PB	1	FBpp0077631 type=protein; loc=2L:join(1173201..1173319,1173380..1173829,1173884..1174130,1174197..1174266,1174497..1174570,1174910..1174987,1175047..1175173,1175287..1175523,1175579..1176043,1176101..1176881,1176942..1177191,1177256..1177372); ID=FBpp0077631; name=CG4887-PA; parent=FBgn0031318,FBtr0077966; dbxref=FlyBase:FBpp0077631,FlyBase_Annotation_IDs:CG4887-PA,GB_protein:AAF51400.1,REFSEQ:NP…	5.6	4	0.04	DYTAVATPQPILANEVATTSR+GNQGGYADVGFSILEK+QSTSATPAMPISSSNVGSR
180	FBpp0077461|FBgn0264978|CG3539-PC|Slh-PC FBpp0307162|FBgn0264978|CG3539-PG|Slh-PG	1	FBpp0077461 type=protein; loc=2L:complement(join(2492493..2492520,2492259..2492418,2491513..2492201,2490733..2491442,2490346..2490678)); ID=FBpp0077461; name=Slh-PC; parent=FBgn0264978,FBtr0077782; dbxref=FlyBase:FBpp0077461,FlyBase_Annotation_IDs:CG3539-PC,GB_protein:AAF51247.3,FlyBase_Annotation_IDs:CG3539-PB,REFSEQ:NP_995614,GB_protein:AAF51247,FlyMine:FBpp0077461,modMine:FBpp0077461; MD5=9d0c…	7.5	4	0.05	IATAILNFIK+QMLNLNSQQPK+SNAETDDYLYLDPK+VGQDIISPIISIK
178	FBpp0077397|FBgn0031453|CG9894-PB|Bacc-PB FBpp0077398|FBgn0031453|CG9894-PA|Bacc-PA FBpp0297923|FBgn0031453|CG9894-PC|Bacc-PC FBpp0307124|FBgn0031453|CG9894-PD|Bacc-PD	1	FBpp0077397 type=protein; loc=2L:join(2753415..2753660,2756008..2756170,2756245..2756294); ID=FBpp0077397; name=Bacc-PB; parent=FBgn0031453,FBtr0077713; dbxref=FlyBase:FBpp0077397,FlyBase_Annotation_IDs:CG9894-PB,GB_protein:AAN10413.1,REFSEQ:NP_608706,GB_protein:AAN10413,FlyMine:FBpp0077397; MD5=4c496eb0d3aca50804fbd6d04d9073f1; length=152; release=r6.09; species=Dmel;;FBpp0077398 type=protein; l…	30.3	4	0.05	AAAADAAGDAADNGTSKDGEDAADAAAAAPAK+DGEDAADAAAAAPAK+VAADDVSAVKDDLK
173	FBpp0077214|FBgn0031544|CG17593-PA|CG17593-PA FBpp0305448|FBgn0031544|CG17593-PB|CG17593-PB	1	FBpp0077214 type=protein; loc=2L:join(3514984..3515277,3515720..3516268,3516330..3516677,3516736..3516975); ID=FBpp0077214; name=CG17593-PA; parent=FBgn0031544,FBtr0077525; dbxref=FlyBase:FBpp0077214,FlyBase_Annotation_IDs:CG17593-PA,GB_protein:AAF51095.1,REFSEQ:NP_608786,GB_protein:AAF51095,FlyMine:FBpp0077214,modMine:FBpp0077214; MD5=fa7fade771163195529712a31d7afa3f; length=476; release=r6.09; …	9	4	0.04	ALLDENFALVGDDGK+ALLDENFALVGDDGKAENENPGLIK+AVLLAGFNLPK+IITALNK
169	FBpp0077103|FBgn0031635|CG15626-PA|tank-PA FBpp0077104|FBgn0031635|CG15626-PB|tank-PB	1	FBpp0077103 type=protein; loc=2L:complement(join(4837602..4837616,4837235..4837533,4836483..4837157,4835740..4836244)); ID=FBpp0077103; name=tank-PA; parent=FBgn0031635,FBtr0077412; dbxref=FlyBase:FBpp0077103,FlyBase_Annotation_IDs:CG15626-PA,GB_protein:AAF50975.1,REFSEQ:NP_608864,GB_protein:AAF50975; MD5=33da11e3f3570058c963943003358a2f; length=497; release=r6.09; species=Dmel;;FBpp0077104 type=…	6.8	4	0.05	GAAPLVPTPVPGAPR+LQQEQLMR+YAQAPVFDAGR
166	FBpp0076917|FBgn0001565|CG1666-PA|Hlc-PA FBpp0310396|FBgn0001565|CG1666-PB|Hlc-PB	1	FBpp0076917 type=protein; loc=X:complement(join(21387786..21387851,21386974..21387725,21386350..21386778,21385856..21386291)); ID=FBpp0076917; name=Hlc-PA; parent=FBgn0001565,FBtr0077221; dbxref=FlyBase:FBpp0076917,FlyBase_Annotation_IDs:CG1666-PA,GB_protein:AAF50818.2,REFSEQ:NP_523434,GB_protein:AAF50818,FlyMine:FBpp0076917,modMine:FBpp0076917; MD5=4746b26ab5b49eed10f2af61c2233b44; length=560; r…	10.9	4	0.05	LEEPELVPQDQLSHQR+QVNDPLMASQVDFGK+VADIADSSNDTVTQR+VVGTSSSPVGASEAK
164	FBpp0076880|FBgn0035586|CG10671-PB|CG10671-PB FBpp0076881|FBgn0035586|CG10671-PA|CG10671-PA	1	FBpp0076880 type=protein; loc=3L:complement(join(5145195..5145897,5144396..5145135)); ID=FBpp0076880; name=CG10671-PB; parent=FBgn0035586,FBtr0077177; dbxref=GB_protein:AAN12239.2,FlyBase:FBpp0076880,FlyBase_Annotation_IDs:CG10671-PB,REFSEQ:NP_729053,GB_protein:AAN12239,FlyMine:FBpp0076880,modMine:FBpp0076880; MD5=78323f66202612292c35568887bcb03e; length=480; release=r6.09; species=Dmel;;FBpp0076…	8.7	4	0.04	DQQIPTFMGMPLFTSPK+EIPTFPFK+STAENSGTNPLR
163	FBpp0076856|FBgn0035608|CG10630-PA|blanks-PA	1	FBpp0076856 type=protein; loc=3L:complement(join(5498728..5498848,5497706..5498559)); ID=FBpp0076856; name=blanks-PA; parent=FBgn0035608,FBtr0077152; dbxref=FlyBase:FBpp0076856,FlyBase_Annotation_IDs:CG10630-PA,GB_protein:AAF50777.1,REFSEQ:NP_647966,GB_protein:AAF50777,FlyMine:FBpp0076856,modMine:FBpp0076856; MD5=e9b170756e9c2deb9380c5aac03f605f; length=324; release=r6.09; species=Dmel;	13.9	4	0.05	ALIPNPSAEEDAVAVIPLADNLK+DALMVLNELK+SLESDEDDILEK
161	FBpp0076829|FBgn0263106|CG10578-PA|DnaJ-1-PA FBpp0076830|FBgn0263106|CG10578-PB|DnaJ-1-PB	1	FBpp0076829 type=protein; loc=3L:complement(5750589..5751593); ID=FBpp0076829; name=DnaJ-1-PA; parent=FBgn0263106,FBtr0077123; dbxref=FlyBase:FBpp0076829,FlyBase_Annotation_IDs:CG10578-PA,GB_protein:AAF50753.1,REFSEQ:NP_523936,GB_protein:AAF50753; MD5=8ee2a70fa076c8c410c8f745592d1d60; length=334; release=r6.09; species=Dmel;;FBpp0076830 type=protein; loc=3L:complement(5750589..5751593); ID=FBpp00…	15.3	4	0.05	EIAEAYEVLSDK+IQVNPNHEIIKPTTTR+ITFPQEGDSAPNK+TPADIVFIIR
157	FBpp0076708|FBgn0024921|CG7398-PA|Trn-PA FBpp0076709|FBgn0024921|CG7398-PB|Trn-PB FBpp0076710|FBgn0024921|CG7398-PC|Trn-PC FBpp0305273|FBgn0024921|CG7398-PD|Trn-PD	1	FBpp0076708 type=protein; loc=3L:join(6194052..6194150,6194218..6194889,6194973..6196085,6196143..6196313,6196383..6196554,6196616..6196711,6197037..6197112,6197383..6197557,6197614..6197721); ID=FBpp0076708; name=Trn-PA; parent=FBgn0024921,FBtr0077000; dbxref=FlyBase:FBpp0076708,FlyBase_Annotation_IDs:CG7398-PA,GB_protein:AAF50674.1,REFSEQ:NP_477368,GB_protein:AAF50674,FlyMine:FBpp0076708,modMin…	8.3	4	0.05	DVLAPYLAQLAPVLVR+ESQSPDTATQMAVQMK+LGYVCPVEVAPYLPEFVR+QSSFALLGDLTK+TLLENTAITIGR
15	FBpp0070404|FBgn0004397|CG3299-PA|Vinc-PA FBpp0309622|FBgn0004397|CG3299-PB|Vinc-PB FBpp0309623|FBgn0004397|CG3299-PC|Vinc-PC	1	FBpp0070404 type=protein; loc=X:complement(join(2220373..2220429,2215905..2218095,2215713..2215843,2215255..2215653,2215015..2215122)); ID=FBpp0070404; name=Vinc-PA; parent=FBgn0004397,FBtr0070420; dbxref=FlyBase:FBpp0070404,FlyBase_Annotation_IDs:CG3299-PA,GB_protein:AAF45752.1,REFSEQ:NP_476820,GB_protein:AAF45752,FlyMine:FBpp0070404,modMine:FBpp0070404; MD5=7ba1cabc671dbbfd1d32e5bb45c63106; len…	4.3	4	0.05	QFTEAVLQPEGTPGR+SNNLQAFSDR+VEGASQLLEEASDMLR
134	FBpp0075560|FBgn0086785|CG10711-PA|Vps36-PA	1	FBpp0075560 type=protein; loc=3L:complement(join(13512929..13513024,13512140..13512865,13511704..13512081)); ID=FBpp0075560; name=Vps36-PA; parent=FBgn0086785,FBtr0075818; dbxref=FlyBase:FBpp0075560,FlyBase_Annotation_IDs:CG10711-PA,GB_protein:AAF49802.2,REFSEQ:NP_648660,GB_protein:AAF49802,FlyMine:FBpp0075560,modMine:FBpp0075560; MD5=cc7f7d18a5f85e35be35fe79f5bd7734; length=399; release=r6.09; s…	10.8	4	0.04	DNFTSNSAYFSSLAR+SYLMSLGIDDPVTR+VEAAESLAVEELAK
128	FBpp0075170|FBgn0014163|CG4609-PA|fax-PA FBpp0099912|FBgn0014163|CG4609-PC|fax-PC	1	FBpp0075170 type=protein; loc=3L:complement(join(16411002..16411418,16407021..16407359,16405502..16405845,16405326..16405428,16405117..16405170)); ID=FBpp0075170; name=fax-PA; parent=FBgn0014163,FBtr0075412; dbxref=FlyBase_Annotation_IDs:CG4609-PA,FlyBase:FBpp0075170,GB_protein:AAF49465.2,REFSEQ:NP_524106,GB_protein:AAF49465,FlyMine:FBpp0075170,modMine:FBpp0075170; MD5=f177af6dda7040fbd0c071dcd7f…	10.1	4	0.05	DIIYLYQFSR+KDEAVAAPVATK+SAAPPADSAAAPAAAPAVEK
121	FBpp0074993|FBgn0266669|CG3885-PA|Sec3-PA	1	FBpp0074993 type=protein; loc=3L:complement(join(17424446..17425099,17424160..17424387,17423652..17424101,17423098..17423579,17422534..17423041,17422108..17422455)); ID=FBpp0074993; name=Sec3-PA; parent=FBgn0266669,FBtr0075231; dbxref=FlyBase:FBpp0074993,FlyBase_Annotation_IDs:CG3885-PA,GB_protein:AAF49347.2,REFSEQ:NP_648976,GB_protein:AAF49347,FlyMine:FBpp0074993,modMine:FBpp0074993; MD5=35f231c…	5.8	4	0.05	DAEQFIEQLSR+LNQFFEGVQLK+QNFLAVLNR+VISQLDLPHSQQQALDEPDLK
114	FBpp0074742|FBgn0262517|CG32210-PA|Ltn1-PA	1	FBpp0074742 type=protein; loc=3L:complement(join(19552220..19552267,19551365..19552158,19551128..19551307,19550030..19551071,19548664..19549971,19548377..19548609,19548132..19548315,19547799..19548074,19547297..19547731,19547118..19547229,19545309..19545520,19544847..19545038,19544605..19544772,19544482..19544541)); ID=FBpp0074742; name=Ltn1-PA; parent=FBgn0262517,FBtr0074974; dbxref=GB_protein:A…	3.5	4	0.05	FDTYAPAASIASQSFR+IDETLTALLETPLK+VTQASLQDLDIYDFYQR+YYLNLASDPEHTVR
109	FBpp0074642|FBgn0261283|CG8522-PA|SREBP-PA FBpp0074643|FBgn0261283|CG8522-PB|SREBP-PB FBpp0074644|FBgn0261283|CG8522-PC|SREBP-PC FBpp0306009|FBgn0261283|CG8522-PD|SREBP-PD	1	FBpp0074642 type=protein; loc=3L:join(19794910..19796392,19796453..19797258,19797328..19797719,19797780..19797906,19798133..19798300,19798374..19798739); ID=FBpp0074642; name=SREBP-PA; parent=FBgn0261283,FBtr0074873; dbxref=GB_protein:AAF49115.1,FlyBase:FBpp0074642,FlyBase_Annotation_IDs:CG8522-PA,REFSEQ:NP_730449,GB_protein:AAF49115,FlyMine:FBpp0074642,modMine:FBpp0074642; MD5=a7815e6291188dd27e…	5.6	4	0.04	ELALLFNR+SGGLPTSSVSGEAEQLQQQQHSGTIVSNVLK+THTQQTQSVDQQPQSVEQQPHVK
105	FBpp0074544|FBgn0026430|CG3917-PA|Grip84-PA FBpp0074545|FBgn0026430|CG3917-PB|Grip84-PB FBpp0074546|FBgn0026430|CG3917-PC|Grip84-PC FBpp0290522|FBgn0026430|CG3917-PD|Grip84-PD FBpp0290523|FBgn0026430|CG3917-PE|Grip84-PE FBpp0310187|FBgn0026430|CG3917-PF|Grip84-PF	1	FBpp0074544 type=protein; loc=X:complement(join(19565414..19565469,19564773..19565307,19564186..19564692,19563076..19564118,19562692..19563013,19562411..19562509,19561577..19561795)); ID=FBpp0074544; name=Grip84-PA; parent=FBgn0026430,FBtr0074775; dbxref=FlyBase:FBpp0074544,FlyBase_Annotation_IDs:CG3917-PA,GB_protein:AAN09501.1,REFSEQ:NP_728264,GB_protein:AAN09501,FlyMine:FBpp0074544,modMine:FBpp…	5.1	4	0.05	DAQQLIIGLVR+SMPNDLVTLTDVPDEYR+VLNAVSDQSLSGYR
103	FBpp0074458|FBgn0031006|CG8002-PA|rictor-PA FBpp0310227|FBgn0031006|CG8002-PB|rictor-PB FBpp0310228|FBgn0031006|CG8002-PC|rictor-PC	1	FBpp0074458 type=protein; loc=X:complement(join(19260987..19261050,19259436..19259646,19258827..19259372,19258213..19258366,19257291..19258154,19257047..19257223,19256775..19256983,19255818..19256606,19255591..19255715,19254603..19255521,19253802..19254531,19252722..19253744)); ID=FBpp0074458; name=rictor-PA; parent=FBgn0031006,FBtr0074689; dbxref=FlyBase:FBpp0074458,FlyBase_Annotation_IDs:CG8002…	4.5	4	0.04	AEATAPTAMQAMPFK+LSADELNVLLPTLNAPK+MLAIAPEDISPAVVR+RYVLLVEADTHSSLTLHIR+SRLDSVSSSDESNSQASTSSR
2	FBpp0070041|FBgn0264492|CG17520-PA|CkIIalpha-PA FBpp0070042|FBgn0264492|CG17520-PB|CkIIalpha-PB FBpp0070043|FBgn0264492|CG17520-PC|CkIIalpha-PC FBpp0110433|FBgn0264492|CG17520-PD|CkIIalpha-PD FBpp0311229|FBgn0264492|CG17520-PE|CkIIalpha-PE FBpp0311359|FBgn0264492|CG17520-PF|CkIIalpha-PF FBpp0311360|FBgn0264492|CG17520-PG|CkIIalpha-PG	1	FBpp0070041 type=protein; loc=3L:23102252..23103262; ID=FBpp0070041; name=CkIIalpha-PA; parent=FBgn0264492,FBtr0070042; dbxref=FlyBase:FBpp0070041,FlyBase_Annotation_IDs:CG17520-PA,GB_protein:AAN11415.1,REFSEQ:NP_730774,GB_protein:AAN11415; MD5=c486e73baf16af529dddb35d8eec70f8; length=336; release=r6.09; species=Dmel;;FBpp0070042 type=protein; loc=3L:23102252..23103262; ID=FBpp0070042; name=CkIIa…	14.9	4	0.05	EAMAHPYFLPIVNGQMNPNNQQ+TPALIFEHVNNTDFK+VLGTEELYAYLDK
724	FBpp0086294|FBgn0034118|CG6251-PA|Nup62-PA FBpp0309066|FBgn0034118|CG6251-PB|Nup62-PB	0.9999	FBpp0086294 type=protein; loc=2R:16344581..16345765; ID=FBpp0086294; name=Nup62-PA; parent=FBgn0034118,FBtr0087150; dbxref=FlyBase:FBpp0086294,FlyBase_Annotation_IDs:CG6251-PA,GB_protein:AAF58007.1,REFSEQ:NP_611120,GB_protein:AAF58007,FlyMine:FBpp0086294,modMine:FBpp0086294; MD5=c12e45b9e3831e5ad360717dbacb2d8b; length=394; release=r6.09; species=Dmel;;FBpp0309066 type=protein; loc=2R:16344581..1…	10.4	4	0.04	TDQQVLDQELEFIATQQK+TTFSFGTPAPTAGIGGGDADNSK
604a	FBpp0079228|FBgn0032026|CG7627-PA|CG7627-PA FBpp0297935|FBgn0032026|CG7627-PB|CG7627-PB	0.9999	FBpp0079228 type=protein; loc=2L:complement(join(8361101..8361177,8360947..8361032,8360210..8360518,8359636..8359844,8357943..8359570,8357358..8357881,8357034..8357299,8356045..8356974,8355936..8355974)); ID=FBpp0079228; name=CG7627-PA; parent=FBgn0032026,FBtr0079608; dbxref=GB_protein:AAF52648.1,FlyBase:FBpp0079228,FlyBase_Annotation_IDs:CG7627-PA,GB_protein:AAF52648.2,REFSEQ:NP_609215,GB_protei…	3.2	4	0.03	ISIIPQEPVLFSGTMR+SSLINALFR+VVEYEDIEPEGALEAPADK
755	FBpp0078210|FBgn0037205|CG11133-PA|BoYb-PA	0.9997	FBpp0078210 type=protein; loc=3L:22902004..22905183; ID=FBpp0078210; name=BoYb-PA; parent=FBgn0037205,FBtr0078559; dbxref=FlyBase:FBpp0078210,FlyBase_Annotation_IDs:CG11133-PA,GB_protein:AAF51884.1,REFSEQ:NP_649430,GB_protein:AAF51884,FlyMine:FBpp0078210,modMine:FBpp0078210; MD5=147a1e16523e221edcaf6ca32e2eacae; length=1059; release=r6.09; species=Dmel;	3.7	4	0.03	FAEVSLLPDILETMR+LLALIDPLAFR+YGPIALILVPDLR
769	FBpp0087357|FBgn0262114|CG11763-PC|RanBPM-PC FBpp0087358|FBgn0262114|CG11763-PA|RanBPM-PA FBpp0099887|FBgn0262114|CG11763-PD|RanBPM-PD FBpp0297357|FBgn0262114|CG42236-PE|RanBPM-PE FBpp0303464|FBgn0262114|CG42236-PF|RanBPM-PF FBpp0312425|FBgn0262114|CG42236-PG|RanBPM-PG	0.9996	FBpp0087357 type=protein; loc=2R:join(10431672..10431915,10433039..10433203,10433275..10433465,10433542..10433723,10433787..10433899,10433961..10434112,10434171..10434373,10434427..10434590,10434652..10434785,10434918..10435029,10435086..10435222); ID=FBpp0087357; name=RanBPM-PC; parent=FBgn0262114,FBtr0088262; dbxref=FlyBase:FBpp0087357,GB_protein:AAM68758.1,FlyBase_Annotation_IDs:CG11763-PC,Fly…	9	4	0.03	LILTGKMSQAIEHTLRSFPGLLENNK+LLYPNVNESETPLPR+LVSTYLVHNAFSK
826	FBpp0080067|FBgn0032479|CG16974-PA|CG16974-PA FBpp0294006|FBgn0032479|CG16974-PB|CG16974-PB	0.9943	FBpp0080067 type=protein; loc=2L:complement(join(13187573..13189573,13187033..13187325,13186333..13186964,13185417..13186264)); ID=FBpp0080067; name=CG16974-PA; parent=FBgn0032479,FBtr0080489; dbxref=FlyBase:FBpp0080067,FlyBase_Annotation_IDs:CG16974-PA,GB_protein:AAF53254.1,REFSEQ:NP_609610,GB_protein:AAF53254,FlyMine:FBpp0080067,modMine:FBpp0080067; MD5=3c9f9b9e89f0b005fce774a1ec66a665; length=…	4.7	4	0.03	IGSILFGTALATAFLLLTLIVQGLR+INPVETTSLTSTVAPVMQAR+MLNLSQNLLTELPR
991	FBpp0077342|FBgn0042627|CG3524-PA|FASN2-PA FBpp0307370|FBgn0042627|CG3524-PB|FASN2-PB	0.9863	FBpp0077342 type=protein; loc=2L:join(3045712..3045883,3046950..3048427,3049392..3054620,3054688..3054783,3055170..3055313,3055377..3055487); ID=FBpp0077342; name=FASN2-PA; parent=FBgn0042627,FBtr0077657; dbxref=FlyBase:FBpp0077342,FlyBase_Annotation_IDs:CG3524-PA,GB_protein:AAF51149.1,REFSEQ:NP_647613,GB_protein:AAF51149,FlyMine:FBpp0077342,modMine:FBpp0077342; MD5=dbc9b26cf5b9e467caf8659c89776b…	2.1	4	0.02	AGEAEQSLSLVTCSGR+AILRSLSPQISYVSLMQR+KAACMFK+TEDAVNQLLK
1057	FBpp0076558|FBgn0035771|CG8583-PA|Sec63-PA	0.9713	FBpp0076558 type=protein; loc=3L:join(7360908..7361031,7361744..7362453,7362522..7363770,7363853..7364031); ID=FBpp0076558; name=Sec63-PA; parent=FBgn0035771,FBtr0076847; dbxref=FlyBase:FBpp0076558,FlyBase_Annotation_IDs:CG8583-PA,GB_protein:AAF50571.1,REFSEQ:NP_648111,GB_protein:AAF50571,FlyMine:FBpp0076558,modMine:FBpp0076558; MD5=044c479b2decdf7604d3cb2491651409; length=753; release=r6.09; spe…	5	4	0.03	QGIKDETNEEAAGDEDEAAAAAPVK+QGIKDETNEEAAGDEDEAAAAAPVKK+QSDNDEVPALIR
1085	FBpp0078935|FBgn0031854|CG11323-PA|TTLL3A-PA	0.9541	FBpp0078935 type=protein; loc=2L:complement(join(6738796..6740176,6738090..6738157,6737585..6738029,6736449..6737533)); ID=FBpp0078935; name=TTLL3A-PA; parent=FBgn0031854,FBtr0079305; dbxref=FlyBase:FBpp0078935,FlyBase_Annotation_IDs:CG11323-PA,GB_protein:AAF52432.1,REFSEQ:NP_609069,GB_protein:AAF52432,FlyMine:FBpp0078935,modMine:FBpp0078935; MD5=27170fd71a9ae290b2bd65db8b3be79f; length=992; rele…	6.4	4	0.02	NIAATAGGSSNLAAR+QVVPPTPAYMGLNLFVK+RNTGGSLSGEQVQSTALPPKR+SSLCSQLPQK
96	FBpp0074055|FBgn0262734|CG4429-PA|Rbp2-PA FBpp0074056|FBgn0262734|CG4429-PB|Rbp2-PB FBpp0089381|FBgn0262734|CG4429-PC|Rbp2-PC FBpp0310225|FBgn0262734|CG4429-PD|Rbp2-PD FBpp0310226|FBgn0262734|CG4429-PE|Rbp2-PE	1	FBpp0074055 type=protein; loc=X:join(16448698..16448729,16449874..16450179,16450314..16450501,16451275..16451559,16451919..16452085); ID=FBpp0074055; name=Rbp2-PA; parent=FBgn0262734,FBtr0074279; dbxref=FlyBase:FBpp0074055,FlyBase_Annotation_IDs:CG4429-PA,GB_protein:AAF48616.1,REFSEQ:NP_524959,GB_protein:AAF48616,FlyMine:FBpp0074055,modMine:FBpp0074055; MD5=a62b218a3d25dcbfe45695b96c0d393b; lengt…	6.6	3	0.04	IFQDFEVK+TIAAPINAVAETK
95	FBpp0074017|FBgn0004432|CG9916-PA|Cyp1-PA	1	FBpp0074017 type=protein; loc=X:complement(join(16320079..16320336,16318182..16318607)); ID=FBpp0074017; name=Cyp1-PA; parent=FBgn0004432,FBtr0074238; dbxref=GB_protein:AAF48589.1,FlyBase:FBpp0074017,FlyBase_Annotation_IDs:CG9916-PA,GB_protein:AAF48589.2,REFSEQ:NP_523366,GB_protein:AAF48589,FlyMine:FBpp0074017,modMine:FBpp0074017; MD5=57b8ab74b3c125f25f28fc1df27fe914; length=227; release=r6.09; s…	12.8	3	0.04	HVVFGEVVEGLDVVK+VFFDMTADNEPLGR
93	FBpp0073965|FBgn0027093|CG9020-PA|Aats-arg-PA	1	FBpp0073965 type=protein; loc=X:complement(join(15844040..15844081,15843853..15843981,15843443..15843789,15843055..15843384,15841842..15842991)); ID=FBpp0073965; name=Aats-arg-PA; parent=FBgn0027093,FBtr0074178; dbxref=FlyBase:FBpp0073965,FlyBase_Annotation_IDs:CG9020-PA,GB_protein:AAF48524.1,REFSEQ:NP_573081,GB_protein:AAF48524,FlyMine:FBpp0073965,modMine:FBpp0073965; MD5=e5e47dc220f38c592ce0c80…	6.2	3	0.04	DTPVIIAPVNSTSAK+NSGEDFTNLPEILK+VLVDFSSPNIAK
90	FBpp0073686|FBgn0000173|CG18319-PA|ben-PA FBpp0289793|FBgn0000173|CG18319-PB|ben-PB FBpp0298297|FBgn0000173|CG18319-PC|ben-PC FBpp0305066|FBgn0000173|CG18319-PD|ben-PD FBpp0305067|FBgn0000173|CG18319-PE|ben-PE	1	FBpp0073686 type=protein; loc=X:13998161..13998616; ID=FBpp0073686; name=ben-PA; parent=FBgn0000173,FBtr0073855; dbxref=FlyBase:FBpp0073686,FlyBase_Annotation_IDs:CG18319-PA,GB_protein:AAF48338.1,REFSEQ:NP_511150,GB_protein:AAF48338,FlyMine:FBpp0073686,modMine:FBpp0073686; MD5=a4a522714bf83617291de950a026ebfa; length=151; release=r6.09; species=Dmel;;FBpp0289793 type=protein; loc=X:13998161..1399…	22.5	3	0.04	LELFLPEDYPMSAPK+LMQEPVPGINAIPDENNAR
85	FBpp0073433|FBgn0030354|CG1559-PA|Upf1-PA FBpp0309612|FBgn0030354|CG1559-PB|Upf1-PB	1	FBpp0073433 type=protein; loc=X:complement(join(11904744..11904911,11901349..11904681,11901238..11901279)); ID=FBpp0073433; name=Upf1-PA; parent=FBgn0030354,FBtr0073596; dbxref=FlyBase:FBpp0073433,FlyBase_Annotation_IDs:CG1559-PA,GB_protein:AAF48115.2,REFSEQ:NP_572767,GB_protein:AAF48115,FlyMine:FBpp0073433,modMine:FBpp0073433; MD5=0d1c3b90f9acbb265f6b829c72b870e6; length=1180; release=r6.09; spe…	3.3	3	0.04	AIQQQTGNFSPGNSGPGVTGVGVGR+VPDNFGDDVGLELK
79	FBpp0073032|FBgn0035473|CG14981-PB|mge-PB FBpp0073033|FBgn0035473|CG14981-PA|mge-PA	1	FBpp0073032 type=protein; loc=3L:complement(join(3909757..3909780,3909004..3909039,3908223..3908531)); ID=FBpp0073032; name=mge-PB; parent=FBgn0035473,FBtr0073175; dbxref=FlyBase:FBpp0073032,FlyBase_Annotation_IDs:CG14981-PB,GB_protein:AAG22242.1,REFSEQ:NP_728910,GB_protein:AAG22242,FlyMine:FBpp0073032,modMine:FBpp0073032; MD5=7f7ac4176135b75dcd6fb07101c497f9; length=122; release=r6.09; species=D…	28.7	3	0.03	NAVGAVSSATVK+QVLLGPGSAMGPGGPSPSLPLIR
688a	FBpp0293576|FBgn0039132|CG5864-PB|AP-1sigma-PB FBpp0293577|FBgn0039132|CG5864-PC|AP-1sigma-PC	1	FBpp0293576 type=protein; loc=3R:join(23958796..23958798,23959032..23959210,23959280..23959388,23959456..23959593,23960898..23960942); ID=FBpp0293576; name=AP-1sigma-PB; parent=FBgn0039132,FBtr0305039; dbxref=REFSEQ:NP_001247273,GB_protein:AFH06591,FlyBase:FBpp0293576,FlyBase_Annotation_IDs:CG5864-PB,modMine:FBpp0293576; MD5=46f99ff0af4c568f90e0bb50d2a9047f; length=157; release=r6.09; species=Dme…	17.8	3	0.04	AIASQDLLQEDEAVEGTLR+ELVTTILAR
71	FBpp0072637|FBgn0035244|CG7955-PA|ABCB7-PA FBpp0072638|FBgn0035244|CG7955-PB|ABCB7-PB	1	FBpp0072637 type=protein; loc=3L:join(1618501..1618617,1620428..1620554,1620817..1621042,1621103..1621257,1621317..1622665,1622732..1622989); ID=FBpp0072637; name=ABCB7-PA; parent=FBgn0035244,FBtr0072754; dbxref=GB_protein:AAF47525.1,GB_protein:AAF47525.2,FlyBase:FBpp0072637,FlyBase_Annotation_IDs:CG7955-PA,REFSEQ:NP_728642,GB_protein:AAF47525,FlyMine:FBpp0072637,modMine:FBpp0072637; MD5=1faa8b61…	6.8	3	0.03	AVDSLINYETVK+LLGGVFGK+QTGALSKTIDR+VLIGGQDISAVDLESLR
679a	FBpp0290528|FBgn0265991|CG30084-PI|Zasp52-PI	1	FBpp0290528 type=protein; loc=2R:complement(join(15803361..15803471,15783315..15783466,15783088..15783244,15781773..15781906,15780985..15781079,15780058..15780277,15778352..15778546,15777178..15777286,15774428..15775507,15773816..15773966,15763926..15764835,15763646..15763829,15763350..15763589,15763193..15763270)); ID=FBpp0290528; name=Zasp52-PI; parent=FBgn0265991,FBtr0301313; dbxref=REFSEQ:NP_…	3.6	3	0.03	SNVGQQVPTGAQSAAK+SPNAYNQLLK+VNAGSLSEQAGLQPGDAVVK
674a	FBpp0111456|FBgn0085370|CG34341-PB|Pde11-PB FBpp0111457|FBgn0085370|CG34341-PC|Pde11-PC FBpp0310380|FBgn0085370|CG34341-PF|Pde11-PF FBpp0310381|FBgn0085370|CG34341-PG|Pde11-PG	1	FBpp0111456 type=protein; loc=2L:complement(join(18546525..18546717,18543262..18543715,18541857..18542003,18541185..18541620,18540629..18540768,18539523..18539673,18538030..18538185,18537166..18537687,18536814..18536990,18535586..18535672,18535361..18535528,18535185..18535294,18534940..18535128,18534661..18534877,18534518..18534601,18533335..18534459)); ID=FBpp0111456; name=Pde11-PB; parent=FBgn0…	4.1	3	0.04	ASVNGSNVANNSSNTNK+LVAANLNALQR+QELNITPIDIMNR+SIEEPATTPLQFQPTGR
672a	FBpp0089110|FBgn0024987|CG3056-PB|ssx-PB FBpp0308820|FBgn0024987|CG3056-PD|ssx-PD FBpp0308821|FBgn0024987|CG3056-PE|ssx-PE	1	FBpp0089110 type=protein; loc=X:join(1371308..1371370,1371451..1371774,1371915..1372022,1372086..1372267,1372461..1373115); ID=FBpp0089110; name=ssx-PB; parent=FBgn0024987,FBtr0070215; dbxref=GB_protein:AAS65244.1,FlyBase:FBpp0089110,FlyBase_Annotation_IDs:CG3056-PB,REFSEQ:NP_996326,GB_protein:AAS65244,FlyMine:FBpp0089110,modMine:FBpp0089110; MD5=0d196ee0d1dd438600b750724c006809; length=443; rele…	9	3	0.04	DTNLYVINLSR+IFSPYGLIVQR+TSATNLIINYLPQDMTDR
69	FBpp0072480|FBgn0035165|CG13887-PC|CG13887-PC FBpp0072481|FBgn0035165|CG13887-PB|CG13887-PB FBpp0311657|FBgn0035165|CG13887-PE|CG13887-PE	1	FBpp0072480 type=protein; loc=3L:join(838121..838624,839250..839432); ID=FBpp0072480; name=CG13887-PC; parent=FBgn0035165,FBtr0072583; dbxref=FlyBase:FBpp0072480,FlyBase_Annotation_IDs:CG13887-PC,GB_protein:AAN11453.1,REFSEQ:NP_728548,GB_protein:AAN11453; MD5=e5562c367579eac1b4bdef33abe40813; length=228; release=r6.09; species=Dmel;;FBpp0072481 type=protein; loc=3L:join(838121..838624,839250..839…	10.1	3	0.04	EAGEDTTLIELNK+VQELTSDLNR
658a	FBpp0088013|FBgn0033212|CG1399-PB|LRR-PB FBpp0290003|FBgn0033212|CG1399-PC|LRR-PC FBpp0305131|FBgn0033212|CG1399-PF|LRR-PF FBpp0305132|FBgn0033212|CG1399-PG|LRR-PG	1	FBpp0088013 type=protein; loc=2R:complement(join(7695089..7695194,7688196..7688293,7686904..7686954,7686708..7686836,7686544..7686627,7685363..7685589,7685133..7685294,7684974..7685071,7684113..7684300,7683968..7684045,7683573..7683906,7682526..7683513,7681308..7681470,7680925..7680999,7679342..7679930,7678868..7679272,7678693..7678806,7678570..7678626,7677992..7678404)); ID=FBpp0088013; name=LRR…	2.9	3	0.03	ATDEVLEALTR+SYLEETMETMMR+VGEIEQSLAAAISDR
653a	FBpp0087431|FBgn0033504|CG18408-PF|CAP-PF FBpp0087432|FBgn0033504|CG18408-PC|CAP-PC FBpp0289103|FBgn0033504|CG18408-PK|CAP-PK FBpp0289107|FBgn0033504|CG18408-PO|CAP-PO FBpp0297629|FBgn0033504|CG18408-PU|CAP-PU FBpp0297630|FBgn0033504|CG18408-PV|CAP-PV FBpp0307676|FBgn0033504|CG18408-PX|CAP-PX	1	FBpp0087431 type=protein; loc=2R:join(10288229..10288271,10292495..10292872,10293341..10293439,10293622..10293761,10293861..10293933,10294150..10294182,10294612..10294765,10294846..10294966,10295291..10295323,10295742..10295794,10295869..10296047,10300490..10300588,10304624..10304930,10304988..10305102,10305472..10305678,10305738..10305970,10306145..10306313); ID=FBpp0087431; name=CAP-PF; parent=…	7.1	3	0.03	ESGYTSDSNLVFR+QYDGIGPVTNDGMPIILR+SLQAGGEPPLLGFR
651a	FBpp0087115|FBgn0033699|CG8857-PC|RpS11-PC	1	FBpp0087115 type=protein; loc=2R:complement(join(12200775..12200786,12200116..12200241,12199834..12200039,12199466..12199589)); ID=FBpp0087115; name=RpS11-PC; parent=FBgn0033699,FBtr0088007; dbxref=FlyBase:FBpp0087115,FlyBase_Annotation_IDs:CG8857-PC,GB_protein:AAM71028.1,REFSEQ:NP_725114,GB_protein:AAM71028,FlyMine:FBpp0087115,modMine:FBpp0087115; MD5=038e064738fe0ce33cf03a06f5707dc8; length=155…	12.3	3	0.04	EAIDGTYIDKK+QFGVNLNR
642a	FBpp0085489|FBgn0014028|CG3283-PA|SdhB-PA	1	FBpp0085489 type=protein; loc=2R:join(6807755..6807817,6808090..6808526,6808583..6808976); ID=FBpp0085489; name=SdhB-PA; parent=FBgn0014028,FBtr0086156; dbxref=FlyBase:FBpp0085489,FlyBase_Annotation_IDs:CG3283-PA,GB_protein:AAF57396.1,REFSEQ:NP_477101,GB_protein:AAF57396,FlyMine:FBpp0085489,modMine:FBpp0085489; MD5=07875fa885061be522ab24df6cd88565; length=297; release=r6.09; species=Dmel;	10.8	3	0.03	LETAALHK+LLSGLASKPAPK+YLGPAVLMQAYR
640a	FBpp0085314|FBgn0032987|CG12775-PA|RpL21-PA FBpp0303728|FBgn0032987|CG12775-PB|RpL21-PB FBpp0311640|FBgn0032987|CG12775-PC|RpL21-PC	1	FBpp0085314 type=protein; loc=2L:complement(22247226..22247705); ID=FBpp0085314; name=RpL21-PA; parent=FBgn0032987,FBtr0085961; dbxref=GB_protein:AAF57259.1,FlyBase:FBpp0085314,FlyBase_Annotation_IDs:CG12775-PA,REFSEQ:NP_610144,GB_protein:AAF57259,FlyMine:FBpp0085314,modMine:FBpp0085314; MD5=b2e4b76ae2c566ebe381be45fdd2f9a9; length=159; release=r6.09; species=Dmel;;FBpp0303728 type=protein; loc=2…	15.7	3	0.03	IGDIVDIK+KLEEPIALAPIPYEFIA
634a	FBpp0084735|FBgn0039635|CG11876-PA|CG11876-PA FBpp0084738|FBgn0039635|CG11876-PD|CG11876-PD	1	FBpp0084735 type=protein; loc=3R:join(29113258..29113449,29113994..29114155,29115094..29115505,29115567..29115686,29115748..29115959); ID=FBpp0084735; name=CG11876-PA; parent=FBgn0039635,FBtr0085366; dbxref=FlyBase:FBpp0084735,FlyBase_Annotation_IDs:CG11876-PA,GB_protein:AAN14149.1,REFSEQ:NP_733265,GB_protein:AAN14149,FlyMine:FBpp0084735,modMine:FBpp0084735; MD5=8762ea914d234be958c6ca8f8f6ffcef; …	10.1	3	0.04	AVETSLLAAAELAK+DALNSALDDELAR+GIEAEVINLR
64	FBpp0072135|FBgn0025352|CG4581-PA|Thiolase-PA	1	FBpp0072135 type=protein; loc=2R:complement(join(23868462..23868525,23868053..23868212,23867820..23867994,23866753..23867763)); ID=FBpp0072135; name=Thiolase-PA; parent=FBgn0025352,FBtr0072226; dbxref=FlyBase:FBpp0072135,FlyBase_Annotation_IDs:CG4581-PA,GB_protein:AAF47083.1,REFSEQ:NP_477378,GB_protein:AAF47083,FlyMine:FBpp0072135,modMine:FBpp0072135; MD5=4c65024f55cc2ed72c1614ca8501ff36; length=…	6.6	3	0.03	NSQNIVLVDGVR+SEQDEYALR+VSGVDQIVDK
614a	FBpp0081370|FBgn0037607|CG8036-PB|CG8036-PB FBpp0081371|FBgn0037607|CG8036-PC|CG8036-PC FBpp0081372|FBgn0037607|CG8036-PD|CG8036-PD	1	FBpp0081370 type=protein; loc=3R:join(8669825..8669928,8671711..8673309,8673378..8673555); ID=FBpp0081370; name=CG8036-PB; parent=FBgn0037607,FBtr0081881; dbxref=GB_protein:AAF54265.2,FlyBase:FBpp0081370,FlyBase_Annotation_IDs:CG8036-PB,GB_protein:AAF54265.3,REFSEQ:NP_649812,GB_protein:AAF54265,FlyMine:FBpp0081370,modMine:FBpp0081370; MD5=4abd5a114372b4edb4e5ef669201d22b; length=626; release=r6.0…	6.9	3	0.03	KIDSDLEGHPTPR+LAYGTALAK+TIPGSTIFYPSDAVSTER
613a	FBpp0081148|FBgn0037466|CG1965-PA|CG1965-PA	1	FBpp0081148 type=protein; loc=3R:join(7067510..7067729,7067788..7068089,7068708..7068948,7069006..7069188,7069285..7069938,7070025..7070573,7070632..7070824,7070894..7071217,7071273..7071324); ID=FBpp0081148; name=CG1965-PA; parent=FBgn0037466,FBtr0081634; dbxref=FlyBase:FBpp0081148,FlyBase_Annotation_IDs:CG1965-PA,GB_protein:AAF54074.3,REFSEQ:NP_649689,GB_protein:AAF54074,FlyMine:FBpp0081148,mod…	3.5	3	0.04	ALLSFADDEDDGEVFQVR+LALENDVFIPIFPK
611a	FBpp0080775|FBgn0003346|CG9999-PA|RanGAP-PA FBpp0306291|FBgn0003346|CG9999-PB|RanGAP-PB FBpp0306292|FBgn0003346|CG9999-PC|RanGAP-PC	1	FBpp0080775 type=protein; loc=2L:join(19445186..19445285,19445345..19446026,19446097..19446598,19446676..19446852,19446909..19447238); ID=FBpp0080775; name=RanGAP-PA; parent=FBgn0003346,FBtr0081234; dbxref=FlyBase:FBpp0080775,FlyBase_Annotation_IDs:CG9999-PA,GB_protein:AAF53801.1,REFSEQ:NP_476712,GB_protein:AAF53801,FlyMine:FBpp0080775,modMine:FBpp0080775; MD5=e5063e1576797c2935e5527ddbc0869d; le…	7.1	3	0.03	GLEELLR+ILNLDGNSFGEEGSEK+LFNDTTNSMASETFAVANK
603a	FBpp0079187|FBgn0020618|CG7111-PA|Rack1-PA FBpp0303680|FBgn0020618|CG7111-PC|Rack1-PC FBpp0311572|FBgn0020618|CG7111-PD|Rack1-PD	1	FBpp0079187 type=protein; loc=2L:complement(join(7827061..7827169,7826770..7826981,7825701..7826336)); ID=FBpp0079187; name=Rack1-PA; parent=FBgn0020618,FBtr0079565; dbxref=FlyBase:FBpp0079187,FlyBase_Annotation_IDs:CG7111-PA,GB_protein:AAF52566.1,REFSEQ:NP_477269,GB_protein:AAF52566,FlyMine:FBpp0079187,modMine:FBpp0079187; MD5=c367551df53d0ddb1b123145df73b49a; length=318; release=r6.09; species=…	11.6	3	0.04	DPDTIISASR+DVLSVAFSADNR+TVEELRPEVVSPTSK
600a	FBpp0078058|FBgn0037074|CG7324-PA|CG7324-PA	1	FBpp0078058 type=protein; loc=3L:complement(join(21343576..21343619,21342931..21343097,21342194..21342452,21341575..21342136,21341367..21341515,21339896..21341291,21339614..21339831,21338870..21339555,21338724..21338812,21338353..21338658)); ID=FBpp0078058; name=CG7324-PA; parent=FBgn0037074,FBtr0078404; dbxref=GB_protein:AAF51710.1,FlyBase:FBpp0078058,FlyBase_Annotation_IDs:CG7324-PA,REFSEQ:NP_6…	3	3	0.03	EMNPGLYEDLVEK+QTALMNTFK+YESIDTFSDISDLGAAR
598a	FBpp0077414|FBgn0019830|CG3057-PA|colt-PA FBpp0089377|FBgn0019830|CG3057-PD|colt-PD	1	FBpp0077414 type=protein; loc=2L:complement(2768645..2769565); ID=FBpp0077414; name=colt-PA; parent=FBgn0019830,FBtr0077731; dbxref=FlyBase:FBpp0077414,FlyBase_Annotation_IDs:CG3057-PA,GB_protein:AAF51209.1,REFSEQ:NP_477221,GB_protein:AAF51209; MD5=7deb61ab725361dd0f547cdfc82b1f5a; length=306; release=r6.09; species=Dmel;;FBpp0089377 type=protein; loc=2L:complement(2768645..2769565); ID=FBpp00893…	10.1	3	0.04	DGPLALYR+LQSAPEGTYK+VLLQTQQGQGGER
593a	FBpp0076658|FBgn0035715|CG10103-PA|CG10103-PA FBpp0303094|FBgn0035715|CG10103-PB|CG10103-PB FBpp0303095|FBgn0035715|CG10103-PC|CG10103-PC FBpp0303096|FBgn0035715|CG10103-PD|CG10103-PD FBpp0303097|FBgn0035715|CG10103-PE|CG10103-PE	1	FBpp0076658 type=protein; loc=3L:complement(join(6756223..6756404,6755420..6756158,6755073..6755123,6754745..6754807,6754275..6754493)); ID=FBpp0076658; name=CG10103-PA; parent=FBgn0035715,FBtr0076949; dbxref=FlyBase:FBpp0076658,FlyBase_Annotation_IDs:CG10103-PA,GB_protein:AAF50644.1,REFSEQ:NP_648058,GB_protein:AAF50644,FlyMine:FBpp0076658,modMine:FBpp0076658; MD5=895b82f3adebc426349814f0dd0a2fc5…	9.2	3	0.03	KNDEDEIDFDDLSR+LLVENYLIAIAK+LQSDIAELK
60	FBpp0072083|FBgn0034968|CG3195-PC|RpL12-PC FBpp0072084|FBgn0034968|CG3195-PA|RpL12-PA FBpp0072085|FBgn0034968|CG3195-PB|RpL12-PB	1	FBpp0072083 type=protein; loc=2R:join(24060538..24060574,24060676..24060749,24060813..24060993,24061150..24061355); ID=FBpp0072083; name=RpL12-PC; parent=FBgn0034968,FBtr0072174; dbxref=FlyBase:FBpp0072083,FlyBase_Annotation_IDs:CG3195-PC,GB_protein:AAF47152.1,REFSEQ:NP_726413,GB_protein:AAF47152; MD5=5bbdaa3af012b6f79b471a6ddab9de70; length=165; release=r6.09; species=Dmel;;FBpp0072084 type=prot…	26.1	3	0.04	HPHDVIDELNEGSIEVPAE+HSGNIGFEDILAIAR+IGPLGLSPK
587a	FBpp0075714|FBgn0052103|CG32103-PB|CG32103-PB FBpp0304400|FBgn0052103|CG32103-PE|CG32103-PE	1	FBpp0075714 type=protein; loc=3L:complement(join(12413448..12413903,12412330..12412456,12412185..12412272,12412011..12412122,12405002..12405160,12404363..12404936,12404055..12404290)); ID=FBpp0075714; name=CG32103-PB; parent=FBgn0052103,FBtr0075982; dbxref=FlyBase:FBpp0075714,FlyBase_Annotation_IDs:CG32103-PB,GB_protein:AAF49921.2,REFSEQ:NP_729802,GB_protein:AAF49921; MD5=2a3f3aca353c501f093f87d2…	7.5	3	0.03	HSTYLDIGEDMNVPDDFTQK+LQAQAAETIANQK+VDLEELISAFK
575a	FBpp0074160|FBgn0260748|CG5004-PA|CG5004-PA	1	FBpp0074160 type=protein; loc=X:join(17124903..17125017,17126001..17126085,17126302..17127901,17127999..17128174,17128238..17128917,17129150..17129285,17130964..17131159,17134225..17134670,17134745..17134877,17134945..17135121); ID=FBpp0074160; name=CG5004-PA; parent=FBgn0260748,FBtr0074386; dbxref=FlyBase:FBpp0074160,FlyBase_Annotation_IDs:CG5004-PA,GB_protein:AAF48698.1,REFSEQ:NP_573195,GB_prot…	3.4	3	0.03	LSQGAMITIGNSNYLR+VFSSDLVTVNMPAK+YLPIFSPDLNLR
571a	FBpp0073996|FBgn0011571|CG3606-PB|caz-PB	1	FBpp0073996 type=protein; loc=X:join(16288951..16288957,16289027..16289158,16289226..16289322,16291057..16291091,16291941..16292110,16292195..16292643,16292886..16293195); ID=FBpp0073996; name=caz-PB; parent=FBgn0011571,FBtr0074217; dbxref=FlyBase:FBpp0073996,FlyBase_Annotation_IDs:CG3606-PB,GB_protein:AAN09389.1,REFSEQ:NP_523365,GB_protein:AAN09389,FlyMine:FBpp0073996,modMine:FBpp0073996; MD5=b7…	9.8	3	0.03	GDDEGSSGGGGGGGYGGGGGGGGYDR+TGNYNEPPPNYGK
58	FBpp0072054|FBgn0034936|CG2970-PA|CG2970-PA FBpp0304305|FBgn0034936|CG2970-PB|CG2970-PB	1	FBpp0072054 type=protein; loc=2R:join(23949429..23949476,23949542..23949643,23949715..23949922,23949983..23950182,23950245..23950389,23950454..23950569,23952153..23952434); ID=FBpp0072054; name=CG2970-PA; parent=FBgn0034936,FBtr0072145; dbxref=GB_protein:AAF47110.1,FlyBase:FBpp0072054,FlyBase_Annotation_IDs:CG2970-PA,GB_protein:AAF47110.2,REFSEQ:NP_611853,GB_protein:AAF47110,FlyMine:FBpp0072054,m…	9.6	3	0.03	AAILESEGVR+EAEINIAEGK+ILDPGLNILVPVADK
551a	FBpp0071301|FBgn0027084|CG12141-PA|Aats-lys-PA FBpp0071302|FBgn0027084|CG12141-PB|Aats-lys-PB FBpp0292593|FBgn0027084|CG12141-PC|Aats-lys-PC	1	FBpp0071301 type=protein; loc=X:complement(join(9608719..9608750,9607629..9608292,9606620..9607567,9606473..9606553)); ID=FBpp0071301; name=Aats-lys-PA; parent=FBgn0027084,FBtr0071366; dbxref=FlyBase:FBpp0071301,FlyBase_Annotation_IDs:CG12141-PA,GB_protein:AAN09255.1,REFSEQ:NP_572573,GB_protein:AAN09255,FlyMine:FBpp0071301,modMine:FBpp0071301; MD5=7a217c9fe3bfd072cd4704963c945458; length=574; rel…	4.7	3	0.03	LIFYDLR+MLVVGGLDR+YLDLILNNNVR
56	FBpp0071846|FBgn0261596|CG3751-PA|RpS24-PA	1	FBpp0071846 type=protein; loc=2R:complement(22640700..22641095); ID=FBpp0071846; name=RpS24-PA; parent=FBgn0261596,FBtr0071935; dbxref=FlyBase:FBpp0071846,FlyBase_Annotation_IDs:CG3751-PA,GB_protein:AAF46871.1,REFSEQ:NP_611693,GB_protein:AAF46871,FlyMine:FBpp0071846,modMine:FBpp0071846; MD5=7590e7be4b230828427f6faf5d27238c; length=131; release=r6.09; species=Dmel;	20.6	3	0.04	STGFALIYDTLDFAK+VTPDVVFAFGFR
542	FBpp0401442|FBgn0283438|CG46280-PA|CG46280-PA FBpp0401443|FBgn0283438|CG46280-PB|CG46280-PB	1	FBpp0401442 type=protein; loc=3R:complement(join(13029919..13030051,13028205..13028884,13028027..13028146,13027301..13027966)); ID=FBpp0401442; name=CG46280-PA; parent=FBgn0283438,FBtr0445182; dbxref=FlyBase:FBpp0401442,FlyBase_Annotation_IDs:CG46280-PA,REFSEQ:NP_650253,GB_protein:AAF54893; MD5=aecd324fbf92429a53c5a041400aaf10; length=532; release=r6.09; species=Dmel;;FBpp0401443 type=protein; lo…	7.5	3	0.03	DLVSVIDQPQTK+LMQEMAGEFPAFSDVFVR+VVLVEGDSVK
537	FBpp0297987|FBgn0267350|CG10260-PC|PI4KIIIalpha-PC FBpp0303977|FBgn0267350|CG10260-PD|PI4KIIIalpha-PD	1	FBpp0297987 type=protein; loc=X:join(2625018..2625113,2625572..2625785,2625864..2626925,2627863..2628364,2628423..2629409,2629476..2631280,2631365..2632281,2632344..2632532,2632605..2632851,2632912..2633297); ID=FBpp0297987; name=PI4KIIIalpha-PC; parent=FBgn0267350,FBtr0307158; dbxref=REFSEQ:NP_570014,GB_protein:AAF45800,FlyBase:FBpp0297987,FlyBase_Annotation_IDs:CG10260-PC; MD5=12436d0213b8ac002…	1.6	3	0.04	ATVPLLFGLAR+DFLVAPSPILGK+SPLLISQTAHK
535	FBpp0293890|FBgn0262617|CG11870-PD|CG43143-PD FBpp0293891|FBgn0262617|CG11870-PA|CG43143-PA FBpp0293892|FBgn0262617|CG11870-PC|CG43143-PC FBpp0293893|FBgn0262617|CG11870-PB|CG43143-PB FBpp0293894|FBgn0262617|CG43143-PE|CG43143-PE FBpp0293895|FBgn0262617|CG43143-PF|CG43143-PF FBpp0293896|FBgn0262617|CG43143-PG|CG43143-PG FBpp0307978|FBgn0262617|CG43143-PH|CG43143-PH FBpp0307979|FBgn0262617|CG43143…	1	FBpp0293890 type=protein; loc=3R:join(10291247..10291452,10291573..10291772,10291837..10292054,10292116..10292713,10293194..10294318,10296734..10297109,10297440..10297697,10297769..10297897,10298246..10298375,10298449..10298591,10299634..10299793); ID=FBpp0293890; name=CG43143-PD; parent=FBgn0262617,FBtr0305351; dbxref=REFSEQ:NP_996191,GB_protein:AAS65135,FlyBase:FBpp0293890,FlyBase:FBpp0089076,F…	4.6	3	0.03	ATNPPAAEGPTPGELR+IGSLLSEAGFDEGSPFQK+RILDMVAAGGEAALMPSPTR
531	FBpp0291836|FBgn0261553|CG18490-PC|CG42671-PB FBpp0291837|FBgn0261553|CG42671-PC|CG42671-PC FBpp0291838|FBgn0261553|CG42671-PD|CG42671-PD FBpp0291839|FBgn0261553|CG42671-PE|CG42671-PE FBpp0291840|FBgn0261553|CG42671-PF|CG42671-PF FBpp0293472|FBgn0261553|CG42671-PG|CG42671-PG FBpp0293473|FBgn0261553|CG42671-PH|CG42671-PH FBpp0303315|FBgn0261553|CG42671-PI|CG42671-PI FBpp0308938|FBgn0261553|CG42671…	1	FBpp0291836 type=protein; loc=3L:join(11216829..11217282,11222618..11223565,11223704..11224224,11224993..11226568,11226636..11226801,11227673..11227709); ID=FBpp0291836; name=CG42671-PB; parent=FBgn0261553,FBtr0302696; dbxref=FlyBase:FBpp0075898,FlyBase_Annotation_IDs:CG18490-PC,FlyBase:FBpp0291836,FlyBase_Annotation_IDs:CG42671-PB,REFSEQ:NP_001189083,GB_protein:ADV37519; MD5=5f2e068e688126d002ca…	3.5	3	0.04	SLAQDVSGTSAAR+SPSKIPSPLHTLGRAR+SSSFQQQQGQPPVR
525	FBpp0290166|FBgn0010531|CG17753-PB|Ccs-PB FBpp0305282|FBgn0010531|CG17753-PC|Ccs-PC	1	FBpp0290166 type=protein; loc=2R:complement(join(10122510..10122524,10121815..10122458,10121618..10121753)); ID=FBpp0290166; name=Ccs-PB; parent=FBgn0010531,FBtr0300944; dbxref=REFSEQ:NP_001163108,GB_protein:ACZ94384,FlyBase:FBpp0290166,FlyBase_Annotation_IDs:CG17753-PB,modMine:FBpp0290166; MD5=bc221e1469d40be8c0d320cc3d09fe36; length=264; release=r6.09; species=Dmel;;FBpp0305282 type=protein; lo…	17.4	3	0.03	AVLSGFGGQSAVALINTTGSVVDK+AVVLTANADDLGR+TPIQGVVR
515	FBpp0288377|FBgn0037443|CG1021-PD|Dmtn-PD FBpp0288378|FBgn0037443|CG1021-PE|Dmtn-PE FBpp0288765|FBgn0037443|CG1021-PF|Dmtn-PF FBpp0288766|FBgn0037443|CG1021-PG|Dmtn-PG FBpp0289489|FBgn0037443|CG1021-PH|Dmtn-PH	1	FBpp0288377 type=protein; loc=3R:complement(join(6391305..6392007,6391161..6391225,6390588..6391093,6390389..6390509,6390202..6390306,6390011..6390124,6389758..6389933,6389559..6389685)); ID=FBpp0288377; name=Dmtn-PD; parent=FBgn0037443,FBtr0289939; dbxref=FlyBase:FBpp0288377,FlyBase_Annotation_IDs:CG1021-PD,REFSEQ:NP_731081,GB_protein:AAF54123; MD5=6670ae3811671e6cbee879b97005dc1f; length=638; r…	11.4	3	0.03	EFNNLTATLESER+LQQVPGAGTSTGSGGGGQNNNTGGAGSGTGK+SQSGASQYHIVLK
497	FBpp0090944|FBgn0053506|CG33506-PA|CG33506-PA	1	FBpp0090944 type=protein; loc=2R:complement(join(14858424..14858596,14857908..14858364,14857513..14857845)); ID=FBpp0090944; name=CG33506-PA; parent=FBgn0053506,FBtr0091446; dbxref=FlyBase:FBpp0090944,FlyBase_Annotation_IDs:CG33506-PA,GB_protein:AAX52703.1,REFSEQ:NP_001014528,GB_protein:AAX52703,FlyMine:FBpp0090944,modMine:FBpp0090944; MD5=28906e9c2ee1a89a478ca8d02003c3ee; length=320; release=r6.…	15.3	3	0.04	ALDQLGVTPFER+ELIGNDVYTALGNENYMIR+LATMGPQLVAAGASFYDK
494	FBpp0088820|FBgn0021761|CG4579-PA|Nup154-PA FBpp0309199|FBgn0021761|CG4579-PC|Nup154-PC FBpp0309200|FBgn0021761|CG4579-PD|Nup154-PD	1	FBpp0088820 type=protein; loc=2L:join(11004980..11005078,11005139..11005301,11005368..11005861,11005921..11006093,11006162..11007132,11007192..11007431,11007495..11007656,11007715..11008261,11008320..11008845,11008911..11009377,11009443..11009565,11009627..11009759); ID=FBpp0088820; name=Nup154-PA; parent=FBgn0021761,FBtr0089881; dbxref=FlyBase:FBpp0088820,FlyBase_Annotation_IDs:CG4579-PA,GB_prot…	3.3	3	0.04	ATMSGLNDYDYQSLSFLK+NMANQTLGPNTTNVR+VLSEQAQVEETR
493	FBpp0088690|FBgn0031450|CG2903-PA|Hrs-PA FBpp0088691|FBgn0031450|CG2903-PB|Hrs-PB FBpp0088692|FBgn0031450|CG2903-PC|Hrs-PC	1	FBpp0088690 type=protein; loc=2L:join(2741010..2741051,2741108..2741482,2741559..2743085); ID=FBpp0088690; name=Hrs-PA; parent=FBgn0031450,FBtr0089749; dbxref=FlyBase:FBpp0088690,FlyBase_Annotation_IDs:CG2903-PA,GB_protein:AAF51222.1,REFSEQ:NP_722831,GB_protein:AAF51222,FlyMine:FBpp0088690,modMine:FBpp0088690; MD5=05b7bb9fe382c5870e9a3331d961bc5d; length=647; release=r6.09; species=Dmel;;FBpp0088…	5.4	3	0.03	AALDQLR+AEEPATAELISFD+SADEVQIDEFAANMR
491	FBpp0088653|FBgn0029941|CG1677-PA|CG1677-PA FBpp0292476|FBgn0029941|CG1677-PB|CG1677-PB FBpp0308852|FBgn0029941|CG1677-PC|CG1677-PC FBpp0308853|FBgn0029941|CG1677-PD|CG1677-PD	1	FBpp0088653 type=protein; loc=X:complement(join(7283941..7284714,7282242..7283868,7282024..7282176,7281823..7281960,7281439..7281749)); ID=FBpp0088653; name=CG1677-PA; parent=FBgn0029941,FBtr0089712; dbxref=FlyBase:FBpp0088653,FlyBase_Annotation_IDs:CG1677-PA,GB_protein:AAF46248.2,REFSEQ:NP_572387,GB_protein:AAF46248,FlyMine:FBpp0088653,modMine:FBpp0088653; MD5=8a487ec36a85d7be6c21413076ebd54a; l…	3	3	0.03	AGGSAYSSHASATADYHDYR+KRSPISIEIK
479	FBpp0088179|FBgn0026262|CG2009-PA|bip2-PA	1	FBpp0088179 type=protein; loc=4:complement(join(466501..466669,464797..465315,463055..464740,462388..462501,461505..462328,460714..461047,460203..460656,460021..460141)); ID=FBpp0088179; name=bip2-PA; parent=FBgn0026262,FBtr0089110; dbxref=FlyBase:FBpp0088179,FlyBase_Annotation_IDs:CG2009-PA,GB_protein:AAF59342.1,REFSEQ:NP_651923,GB_protein:AAF59342,FlyMine:FBpp0088179,modMine:FBpp0088179; MD5=a9…	3	3	0.03	FSLAGGADLIPLSR+IVPFSSLGGTIPNQIK+LPEDIIPDIVEK
477	FBpp0088066|FBgn0010548|CG11140-PI|Aldh-III-PI FBpp0089176|FBgn0010548|CG11140-PE|Aldh-III-PE FBpp0289704|FBgn0010548|CG11140-PK|Aldh-III-PK FBpp0289705|FBgn0010548|CG11140-PL|Aldh-III-PL FBpp0289706|FBgn0010548|CG11140-PM|Aldh-III-PM FBpp0289707|FBgn0010548|CG11140-PN|Aldh-III-PN FBpp0289708|FBgn0010548|CG11140-PO|Aldh-III-PO FBpp0300518|FBgn0010548|CG11140-PQ|Aldh-III-PQ FBpp0302794|FBgn0010548…	1	FBpp0088066 type=protein; loc=2R:complement(join(7473722..7473739,7473288..7473346,7470702..7470882,7470394..7470615,7469909..7470072,7469615..7469845,7469360..7469557,7469110..7469225,7467691..7467826,7467483..7467633,7467296..7467316)); ID=FBpp0088066; name=Aldh-III-PI; parent=FBgn0010548,FBtr0088993; dbxref=FlyBase:FBpp0088066,FlyBase_Annotation_IDs:CG11140-PI,GB_protein:AAM68895.1,REFSEQ:NP_7…	8.7	3	0.03	FIADVIPK+FIEPTILVDVK+QESLIVETEFMK+YLTPTTLELGGK
465	FBpp0087723|FBgn0033339|CG8266-PA|Sec31-PA FBpp0087724|FBgn0033339|CG8266-PB|Sec31-PB FBpp0308410|FBgn0033339|CG8266-PC|Sec31-PC FBpp0311417|FBgn0033339|CG8266-PD|Sec31-PD	1	FBpp0087723 type=protein; loc=2R:join(8893945..8894141,8894204..8895167,8895230..8895473,8895532..8895644,8895954..8896053,8896204..8897630,8897695..8897802,8897865..8898173,8898251..8898322,8898389..8898577); ID=FBpp0087723; name=Sec31-PA; parent=FBgn0033339,FBtr0088642; dbxref=FlyBase:FBpp0087723,FlyBase_Annotation_IDs:CG8266-PA,GB_protein:AAF59033.1,REFSEQ:NP_610414,GB_protein:AAF59033,FlyMine…	3.2	3	0.04	INNAVNLDYTQPQAAVAAAPHGYQPTR+VQQLTTESALVDR
460	FBpp0087539|FBgn0027580|CG1516-PI|PCB-PI FBpp0087540|FBgn0027580|CG1516-PE|PCB-PE FBpp0087541|FBgn0027580|CG1516-PD|PCB-PD FBpp0087542|FBgn0027580|CG1516-PA|PCB-PA FBpp0087543|FBgn0027580|CG1516-PJ|PCB-PJ FBpp0087544|FBgn0027580|CG1516-PB|PCB-PB FBpp0087545|FBgn0027580|CG1516-PK|PCB-PK FBpp0087546|FBgn0027580|CG1516-PL|PCB-PL FBpp0087547|FBgn0027580|CG1516-PG|PCB-PG FBpp0290074|FBgn0027580|CG1516…	1	FBpp0087539 type=protein; loc=2R:complement(join(9856084..9856182,9854511..9856020,9853683..9853730,9852548..9853205,9851454..9852483,9851137..9851385)); ID=FBpp0087539; name=PCB-PI; parent=FBgn0027580,FBtr0088454; dbxref=GB_protein:AAG22289.2,FlyBase:FBpp0087539,FlyBase_Annotation_IDs:CG1516-PI,REFSEQ:NP_724841,GB_protein:AAG22289,FlyMine:FBpp0087539,modMine:FBpp0087539; MD5=03088370145028e2f777…	3.6	3	0.04	KMEDVEESFQR+VAAIEAGVPIVPGTDGPVTTK+VGEEFDVPLER
454	FBpp0087095|FBgn0010621|CG8439-PA|Cct5-PA FBpp0087096|FBgn0010621|CG8439-PB|Cct5-PB	1	FBpp0087095 type=protein; loc=2R:join(12174921..12175028,12175737..12176718,12176778..12177316); ID=FBpp0087095; name=Cct5-PA; parent=FBgn0010621,FBtr0087987; dbxref=FlyBase:FBpp0087095,FlyBase_Annotation_IDs:CG8439-PA,GB_protein:AAF58565.1,REFSEQ:NP_523707,GB_protein:AAF58565,FlyMine:FBpp0087095,modMine:FBpp0087095; MD5=6e68c870a421bfeb8e938b9a0fd0f9f0; length=542; release=r6.09; species=Dmel;;F…	9	3	0.04	FEELTPEK+IMVSPDGDVTVTNDGATIMK+QMAEMAVDAVLNVADIEK
447	FBpp0086789|FBgn0033846|CG6061-PA|mip120-PA FBpp0290602|FBgn0033846|CG6061-PB|mip120-PB	1	FBpp0086789 type=protein; loc=2R:join(13506769..13506793,13509789..13511236,13511295..13512208,13512297..13512436,13512504..13512829); ID=FBpp0086789; name=mip120-PA; parent=FBgn0033846,FBtr0087669; dbxref=FlyBase:FBpp0086789,FlyBase_Annotation_IDs:CG6061-PA,GB_protein:AAF58365.1,REFSEQ:NP_610879,GB_protein:AAF58365,FlyMine:FBpp0086789,modMine:FBpp0086789; MD5=e1b2569d261ef3764f3424fac4be740f; le…	5.6	3	0.03	LSPSTGNVVLNKPVGQVVVR+SAAGTSATASIPK+SVPGTQSSTAVTGSPSGGIR
45	FBpp0071587|FBgn0034654|CG10306-PA|CG10306-PA	1	FBpp0071587 type=protein; loc=2R:join(21685376..21685446,21685513..21686110); ID=FBpp0071587; name=CG10306-PA; parent=FBgn0034654,FBtr0071670; dbxref=FlyBase:FBpp0071587,FlyBase_Annotation_IDs:CG10306-PA,GB_protein:AAF46753.1,REFSEQ:NP_611604,GB_protein:AAF46753,FlyMine:FBpp0071587,modMine:FBpp0071587; MD5=7b6e7acf904fddf3fec896a1f034a937; length=222; release=r6.09; species=Dmel;	11.3	3	0.03	NNTYDLEANLAVLK+TLESYVQDQAK
440	FBpp0086571|FBgn0015602|CG10159-PA|BEAF-32-PA FBpp0086572|FBgn0015602|CG10159-PB|BEAF-32-PB FBpp0294039|FBgn0015602|CG10159-PC|BEAF-32-PC	1	FBpp0086571 type=protein; loc=2R:join(14770586..14770829,14771800..14772407); ID=FBpp0086571; name=BEAF-32-PA; parent=FBgn0015602,FBtr0087441; dbxref=FlyBase:FBpp0086571,FlyBase_Annotation_IDs:CG10159-PA,GB_protein:AAF58205.1,REFSEQ:NP_523747,GB_protein:AAF58205,FlyMine:FBpp0086571,modMine:FBpp0086571; MD5=a2b98eba9b86b1e6be89bd0901b85276; length=283; release=r6.09; species=Dmel;;FBpp0086572 type…	9.6	3	0.04	IESNVANYLGEAGALPQK+NNLETSIER
439	FBpp0086555|FBgn0033989|CG7639-PB|CG7639-PB	1	FBpp0086555 type=protein; loc=2R:complement(join(14988935..14989443,14988762..14988873,14988143..14988701,14987932..14988083)); ID=FBpp0086555; name=CG7639-PB; parent=FBgn0033989,FBtr0087424; dbxref=FlyBase:FBpp0086555,FlyBase_Annotation_IDs:CG7639-PB,GB_protein:AAS64850.1,REFSEQ:NP_995838,GB_protein:AAS64850,FlyMine:FBpp0086555,modMine:FBpp0086555; MD5=09830501469b18c05dedb677473b4fb6; length=44…	9.5	3	0.04	GADASPQGYEVTFK+MMGSAGTEIGQNEGSLR+TELTIPNILGR
436	FBpp0086328|FBgn0001308|CG7765-PA|Khc-PA	1	FBpp0086328 type=protein; loc=2R:complement(join(16271339..16271485,16269794..16270253,16267776..16269655,16267264..16267704)); ID=FBpp0086328; name=Khc-PA; parent=FBgn0001308,FBtr0087184; dbxref=GB_protein:AAF58029.1,FlyBase:FBpp0086328,FlyBase_Annotation_IDs:CG7765-PA,REFSEQ:NP_476590,GB_protein:AAF58029,FlyMine:FBpp0086328,modMine:FBpp0086328; MD5=4ad89c4c85a3bbd7f2e94c8acefb8757; length=975; …	4.3	3	0.04	NVVNEESEEDGGSLAQK+QENLENQK+TALANMSASVAVNEQAR
431	FBpp0086120|FBgn0034179|CG6805-PA|CG6805-PA FBpp0297529|FBgn0034179|CG6805-PB|CG6805-PB	1	FBpp0086120 type=protein; loc=2R:join(17005761..17006507,17006789..17007115); ID=FBpp0086120; name=CG6805-PA; parent=FBgn0034179,FBtr0086966; dbxref=FlyBase:FBpp0086120,FlyBase_Annotation_IDs:CG6805-PA,GB_protein:AAF57919.1,REFSEQ:NP_611178,GB_protein:AAF57919,FlyMine:FBpp0086120,modMine:FBpp0086120; MD5=93c7cb55da385849cf6d3cb49ae0fd2e; length=357; release=r6.09; species=Dmel;;FBpp0297529 type=p…	11.2	3	0.04	GNAFSLLEEQQPNFAPTFK+IADSLSDHQFVK+LDQLNLLR
423	FBpp0085888|FBgn0266671|CG5341-PA|Sec6-PA	1	FBpp0085888 type=protein; loc=2R:join(18625343..18626314,18626380..18627624); ID=FBpp0085888; name=Sec6-PA; parent=FBgn0266671,FBtr0086709; dbxref=FlyBase:FBpp0085888,FlyBase_Annotation_IDs:CG5341-PA,GB_protein:AAF57664.2,REFSEQ:NP_611351,GB_protein:AAF57664,FlyMine:FBpp0085888,modMine:FBpp0085888; MD5=fae72f8a56f110550ac2026cb8324b62; length=738; release=r6.09; species=Dmel;	4.3	3	0.04	GVPEVYDALEVVR+HIFNVDASVQK+QIILEDLR
421	FBpp0085863|FBgn0034345|CG5174-PJ|CG5174-PJ FBpp0085865|FBgn0034345|CG5174-PA|CG5174-PA FBpp0085866|FBgn0034345|CG5174-PH|CG5174-PH FBpp0085868|FBgn0034345|CG5174-PG|CG5174-PG FBpp0085869|FBgn0034345|CG5174-PB|CG5174-PB FBpp0290371|FBgn0034345|CG5174-PL|CG5174-PL FBpp0290372|FBgn0034345|CG5174-PM|CG5174-PM FBpp0297591|FBgn0034345|CG5174-PN|CG5174-PN FBpp0297592|FBgn0034345|CG5174-PO|CG5174-PO FBp…	1	FBpp0085863 type=protein; loc=2R:join(18421544..18421553,18424127..18424251,18424326..18424486,18424607..18424666,18424872..18425034,18425964..18426005); ID=FBpp0085863; name=CG5174-PJ; parent=FBgn0034345,FBtr0086684; dbxref=FlyBase:FBpp0085863,FlyBase_Annotation_IDs:CG5174-PJ,GB_protein:AAM68452.1,REFSEQ:NP_725788,GB_protein:AAM68452,FlyMine:FBpp0085863,modMine:FBpp0085863; MD5=9fdcb2a1ca6480a8b…	21.1	3	0.04	EVTDDVNQGLK+TASVFGSITSGISSK+VEEEINTLR
419	FBpp0085842|FBgn0034368|CG5482-PA|CG5482-PA FBpp0309340|FBgn0034368|CG5482-PB|CG5482-PB FBpp0311548|FBgn0034368|CG5482-PC|CG5482-PC FBpp0311549|FBgn0034368|CG5482-PD|CG5482-PD	1	FBpp0085842 type=protein; loc=2R:complement(join(18631133..18631624,18630996..18631078,18630629..18630938,18630338..18630568,18630199..18630276)); ID=FBpp0085842; name=CG5482-PA; parent=FBgn0034368,FBtr0086661; dbxref=GB_protein:AAF57662.1,FlyBase:FBpp0085842,FlyBase_Annotation_IDs:CG5482-PA,REFSEQ:NP_611353,GB_protein:AAF57662,FlyMine:FBpp0085842,modMine:FBpp0085842; MD5=885d787e58cf4fd4d8096ce7…	12.6	3	0.04	GELVTVNFTGK+IAAYDAALQSVEHVLR+VAAEEAASGDGAPPASVSGDGQK
404	FBpp0085398|FBgn0033029|CG8426-PA|Not3-PA FBpp0304299|FBgn0033029|CG8426-PB|Not3-PB	1	FBpp0085398 type=protein; loc=2R:complement(join(5662619..5662643,5662456..5662553,5662227..5662376,5661359..5662168,5661219..5661288,5660807..5661157,5660601..5660747,5657643..5658217,5657372..5657581,5657211..5657309)); ID=FBpp0085398; name=Not3-PA; parent=FBgn0033029,FBtr0086062; dbxref=GB_protein:AAF57324.2,FlyBase:FBpp0085398,FlyBase_Annotation_IDs:CG8426-PA,REFSEQ:NP_610176,GB_protein:AAF57…	3.6	3	0.04	LPLSSDTQVNK+SAIDPNSLNQQQTSSIDLR
41	FBpp0071451|FBgn0261394|CG9327-PA|Prosalpha3-PA	1	FBpp0071451 type=protein; loc=2R:join(20994991..20994993,20995103..20995308,20995446..20996031); ID=FBpp0071451; name=Prosalpha3-PA; parent=FBgn0261394,FBtr0071522; dbxref=FlyBase:FBpp0071451,FlyBase_Annotation_IDs:CG9327-PA,GB_protein:AAF46651.1,REFSEQ:NP_476691,GB_protein:AAF46651,FlyMine:FBpp0071451,modMine:FBpp0071451; MD5=97f7d9107be4d3d54d2f75cd622282e6; length=264; release=r6.09; species=D…	12.5	3	0.03	LLDSAIPSEK+TVYSVLEKPDVEK+VLSMTLDTTK
5	FBpp0070129|FBgn0040383|CG5254-PA|CG5254-PA FBpp0310321|FBgn0040383|CG5254-PB|CG5254-PB	1	FBpp0070129 type=protein; loc=X:join(756336..756506,757805..758554); ID=FBpp0070129; name=CG5254-PA; parent=FBgn0040383,FBtr0070134; dbxref=FlyBase:FBpp0070129,FlyBase_Annotation_IDs:CG5254-PA,GB_protein:AAF45544.1,REFSEQ:NP_569856,GB_protein:AAF45544,FlyMine:FBpp0070129,modMine:FBpp0070129; MD5=c2faa20e76b60242ae567f510c2673b5; length=306; release=r6.09; species=Dmel;;FBpp0310321 type=protein; l…	16	3	0.03	GIIQQDGLGFSGLNK+GTLSSMGIVYR+IQGPQPVPGQIK
399	FBpp0085317|FBgn0032979|CG1832-PA|Clamp-PA FBpp0099821|FBgn0032979|CG1832-PB|Clamp-PB	1	FBpp0085317 type=protein; loc=2L:complement(join(22168380..22168535,22168120..22168320,22167637..22168066,22167303..22167576,22167050..22167238,22166552..22166987)); ID=FBpp0085317; name=Clamp-PA; parent=FBgn0032979,FBtr0085964; dbxref=GB_protein:AAF57252.1,FlyBase:FBpp0085317,FlyBase_Annotation_IDs:CG1832-PA,REFSEQ:NP_610137,GB_protein:AAF57252,FlyMine:FBpp0085317,modMine:FBpp0085317; MD5=a2f8a9…	8.4	3	0.04	IQIVNQNKPIAANTISNISFK+NIIFTNAINGQPATIQYQTADGTILK
398	FBpp0085295|FBgn0025674|CG15218-PA|CycK-PA FBpp0085296|FBgn0025674|CG15218-PB|CycK-PB FBpp0310472|FBgn0025674|CG15218-PC|CycK-PC	1	FBpp0085295 type=protein; loc=2L:complement(22128521..22129723); ID=FBpp0085295; name=CycK-PA; parent=FBgn0025674,FBtr0085941; dbxref=FlyBase:FBpp0085295,FlyBase_Annotation_IDs:CG15218-PA,GB_protein:AAN11146.1,REFSEQ:NP_788082,GB_protein:AAN11146,FlyMine:FBpp0085295,modMine:FBpp0085295; MD5=6625904a925b2a7bc5161d3256c503a0; length=400; release=r6.09; species=Dmel;;FBpp0085296 type=protein; loc=2L…	11.5	3	0.03	EALQPTSPPQKPPSR+ETPSILDGISFETER+GILTDNYFYSFGDDPK
385	FBpp0085104|FBgn0002413|CG2048-PA|dco-PA FBpp0085105|FBgn0002413|CG2048-PB|dco-PB FBpp0085106|FBgn0002413|CG2048-PC|dco-PC FBpp0306615|FBgn0002413|CG2048-PD|dco-PD	1	FBpp0085104 type=protein; loc=3R:complement(31056529..31057851); ID=FBpp0085104; name=dco-PA; parent=FBgn0002413,FBtr0085742; dbxref=FlyBase:FBpp0085104,FlyBase_Annotation_IDs:CG2048-PA,GB_protein:AAF57110.1,REFSEQ:NP_733414,GB_protein:AAF57110,FlyMine:FBpp0085104,modMine:FBpp0085104; MD5=28dd3b77392d3a39c76762301067e361; length=440; release=r6.09; species=Dmel;;FBpp0085105 type=protein; loc=3R:c…	11.4	3	0.04	DIKPDNFLMGLGK+FSLKTVLLLADQMISRIDYIHSR+YASINTHLGIEQSR
377	FBpp0084910|FBgn0027583|CG7601-PA|CG7601-PA	1	FBpp0084910 type=protein; loc=3R:complement(join(29736490..29736651,29736290..29736433,29736016..29736232,29735714..29735959,29735444..29735655)); ID=FBpp0084910; name=CG7601-PA; parent=FBgn0027583,FBtr0085544; dbxref=FlyBase:FBpp0084910,FlyBase_Annotation_IDs:CG7601-PA,GB_protein:AAF56927.1,REFSEQ:NP_651717,GB_protein:AAF56927,FlyMine:FBpp0084910,modMine:FBpp0084910; MD5=84cae6e512ae66f3450e4940…	8.6	3	0.03	HAMQAFADSLR+TQLSLNALTGSGSSYGK
375	FBpp0084843|FBgn0260990|CG1973-PA|yata-PA FBpp0305956|FBgn0260990|CG1973-PB|yata-PB	1	FBpp0084843 type=protein; loc=3R:join(29749791..29750168,29750228..29750451,29750512..29750917,29750981..29751623,29751694..29751858,29751924..29752069,29752139..29752267,29752329..29752731,29752830..29752957); ID=FBpp0084843; name=yata-PA; parent=FBgn0260990,FBtr0085477; dbxref=FlyBase:FBpp0084843,FlyBase_Annotation_IDs:CG1973-PA,GB_protein:AAF56933.1,REFSEQ:NP_651722,GB_protein:AAF56933,FlyMine…	3.4	3	0.04	LNYNNLNVEVLR+MLYVATEAVDPLGTYFSK
370	FBpp0084726|FBgn0027873|CG1957-PA|Cpsf100-PA	1	FBpp0084726 type=protein; loc=3R:join(29034663..29034811,29034871..29036992); ID=FBpp0084726; name=Cpsf100-PA; parent=FBgn0027873,FBtr0085357; dbxref=FlyBase:FBpp0084726,FlyBase_Annotation_IDs:CG1957-PA,GB_protein:AAF56844.1,REFSEQ:NP_651658,GB_protein:AAF56844,FlyMine:FBpp0084726,modMine:FBpp0084726; MD5=ec05a2b3024522b0f15d33ae10e94f92; length=756; release=r6.09; species=Dmel;	6	3	0.04	AIEAPMDVTVEQDASVQEGK+LMTNILQTVR+VVLASTPDLESGFTR
364	FBpp0084617|FBgn0003279|CG5502-PA|RpL4-PA	1	FBpp0084617 type=protein; loc=3R:join(27922917..27922919,27923125..27923305,27923370..27923740,27924140..27924790); ID=FBpp0084617; name=RpL4-PA; parent=FBgn0003279,FBtr0085248; dbxref=FlyBase:FBpp0084617,FlyBase_Annotation_IDs:CG5502-PA,GB_protein:AAG22173.1,REFSEQ:NP_524538,GB_protein:AAG22173,FlyMine:FBpp0084617,modMine:FBpp0084617; MD5=c846b6c4b4ed56d364b2ad352ff789f5; length=401; release=r6.…	12	3	0.04	GHVIDGVSEFPLVVSDEVQK+LNPYAEVLK+YALVSAIAASGVPALVQSK
361	FBpp0084367|FBgn0000064|CG6058-PB|Ald-PB FBpp0084368|FBgn0000064|CG6058-PC|Ald-PC FBpp0084372|FBgn0000064|CG6058-PD|Ald-PD FBpp0084373|FBgn0000064|CG6058-PE|Ald-PE FBpp0089214|FBgn0000064|CG6058-PH|Ald-PH FBpp0113036|FBgn0000064|CG6058-PI|Ald-PI FBpp0297612|FBgn0000064|CG6058-PJ|Ald-PJ FBpp0302780|FBgn0000064|CG6058-PK|Ald-PK FBpp0302781|FBgn0000064|CG6058-PL|Ald-PL FBpp0308680|FBgn0000064|CG6058…	1	FBpp0084367 type=protein; loc=3R:complement(join(26257225..26258020,26256933..26257132,26255342..26255431)); ID=FBpp0084367; name=Ald-PB; parent=FBgn0000064,FBtr0084994; dbxref=FlyBase:FBpp0084367,FlyBase_Annotation_IDs:CG6058-PB,GB_protein:AAF56579.1,REFSEQ:NP_733141,GB_protein:AAF56579,FlyMine:FBpp0084367,modMine:FBpp0084367; MD5=66fd46374a26fffc4d299b217558b30d; length=361; release=r6.09; spec…	8.6	3	0.04	ADDGTPFAEILK+IVPIVEPEVLPDGDHDLDR
37	FBpp0071286|FBgn0030087|CG7766-PA|CG7766-PA FBpp0071287|FBgn0030087|CG7766-PB|CG7766-PB FBpp0113086|FBgn0030087|CG7766-PC|CG7766-PC FBpp0113087|FBgn0030087|CG7766-PD|CG7766-PD FBpp0301189|FBgn0030087|CG7766-PG|CG7766-PG FBpp0301190|FBgn0030087|CG7766-PH|CG7766-PH FBpp0309977|FBgn0030087|CG7766-PI|CG7766-PI	1	FBpp0071286 type=protein; loc=X:complement(join(9102495..9103071,9101566..9102233,9101096..9101419,9100513..9100657,9098084..9098413,9097756..9098007,9097355..9097513,9096766..9096825,9095395..9095651,9095066..9095333,9094411..9095008,9094243..9094348)); ID=FBpp0071286; name=CG7766-PA; parent=FBgn0030087,FBtr0071351; dbxref=GB_protein:AAF46443.3,FlyBase:FBpp0071286,FlyBase_Annotation_IDs:CG7766-P…	3.5	3	0.03	AALEAMNELDLFGAR+KLGLSGRK+SINVDSDNLGMEGPSPLTER
357	FBpp0084275|FBgn0039358|CG5028-PA|CG5028-PA FBpp0112201|FBgn0039358|CG5028-PB|CG5028-PB FBpp0112202|FBgn0039358|CG5028-PC|CG5028-PC FBpp0112203|FBgn0039358|CG5028-PD|CG5028-PD	1	FBpp0084275 type=protein; loc=3R:join(25680967..25681023,25681121..25681198,25681266..25682045,25682105..25682291,25682356..25682431,25683058..25683088); ID=FBpp0084275; name=CG5028-PA; parent=FBgn0039358,FBtr0084901; dbxref=FlyBase:FBpp0084275,FlyBase_Annotation_IDs:CG5028-PA,GB_protein:AAF56494.2,REFSEQ:NP_651416,GB_protein:AAF56494,FlyMine:FBpp0084275,modMine:FBpp0084275; MD5=546fef11f6ea5fa5e…	9.7	3	0.04	LSDGLFLEVANR+TPDIGGTNSSTDVVENILK+YAFEFAR
353	FBpp0084241|FBgn0039304|CG10425-PA|CG10425-PA	1	FBpp0084241 type=protein; loc=3R:complement(join(25262184..25262400,25261545..25262113,25261256..25261480)); ID=FBpp0084241; name=CG10425-PA; parent=FBgn0039304,FBtr0084867; dbxref=FlyBase:FBpp0084241,FlyBase_Annotation_IDs:CG10425-PA,GB_protein:AAF56432.1,REFSEQ:NP_651363,GB_protein:AAF56432,FlyMine:FBpp0084241,modMine:FBpp0084241; MD5=ea88f5fc68388f830bbd315eee739605; length=336; release=r6.09;…	11.9	3	0.04	AMAETIAMESR+IISGGGGLIEPEVMAK+MLSGAVALMEVIR
350	FBpp0083891|FBgn0015795|CG5915-PA|Rab7-PA FBpp0300835|FBgn0015795|CG5915-PB|Rab7-PB FBpp0300836|FBgn0015795|CG5915-PC|Rab7-PC	1	FBpp0083891 type=protein; loc=3R:join(23994002..23994181,23994246..23994602,23994664..23994750); ID=FBpp0083891; name=Rab7-PA; parent=FBgn0015795,FBtr0084503; dbxref=FlyBase:FBpp0083891,FlyBase_Annotation_IDs:CG5915-PA,GB_protein:AAF56218.1,REFSEQ:NP_524472,GB_protein:AAF56218,FlyMine:FBpp0083891,modMine:FBpp0083891; MD5=e78544b56214ed7a166c21c7564108c5; length=207; release=r6.09; species=Dmel;;F…	18.4	3	0.03	DPDHFPFVVLGNK+EGINVEMAFQVIAK+NDIPYYETSAK
348	FBpp0083794|FBgn0004395|CG4620-PA|unk-PA FBpp0083795|FBgn0004395|CG4620-PB|unk-PB FBpp0294022|FBgn0004395|CG4620-PC|unk-PC FBpp0294023|FBgn0004395|CG4620-PD|unk-PD FBpp0294024|FBgn0004395|CG4620-PE|unk-PE FBpp0307981|FBgn0004395|CG4620-PF|unk-PF FBpp0312602|FBgn0004395|CG4620-PG|unk-PG	1	FBpp0083794 type=protein; loc=3R:complement(join(23157779..23157843,23157501..23157710,23156074..23156493,23155809..23156011,23154845..23154967,23154194..23154774,23153940..23154137)); ID=FBpp0083794; name=unk-PA; parent=FBgn0004395,FBtr0084402; dbxref=FlyBase:FBpp0083794,FlyBase_Annotation_IDs:CG4620-PA,GB_protein:AAO41593.1,REFSEQ:NP_788722,GB_protein:AAO41593,FlyMine:FBpp0083794,modMine:FBpp00…	9	3	0.04	DDINSSSVGNSLFENTLNTAK+ENSLSASLANTSLLTR+IISPGFGDGLSISPSVR
345	FBpp0083705|FBgn0039026|CG7029-PA|CG7029-PA FBpp0112182|FBgn0039026|CG7029-PC|CG7029-PC FBpp0112183|FBgn0039026|CG7029-PD|CG7029-PD FBpp0301740|FBgn0039026|CG7029-PF|CG7029-PF FBpp0301741|FBgn0039026|CG7029-PG|CG7029-PG FBpp0310701|FBgn0039026|CG7029-PI|CG7029-PI	1	FBpp0083705 type=protein; loc=3R:join(22784763..22785423,22787006..22788517,22788579..22788768,22789493..22792000,22792258..22792599,22792658..22792679); ID=FBpp0083705; name=CG7029-PA; parent=FBgn0039026,FBtr0084312; dbxref=FlyBase:FBpp0083705,FlyBase_Annotation_IDs:CG7029-PA,GB_protein:AAO41591.1,REFSEQ:NP_788719,GB_protein:AAO41591,FlyMine:FBpp0083705,modMine:FBpp0083705; MD5=820041bfc5fa972b1…	3.9	3	0.04	HDEEEHYPDTETPR+YFQGQQTQTDEASSSGSSQQPSSGYR+YSLAGATTPTSTTPTSAR
342	FBpp0083690|FBgn0038966|CG13848-PA|pinta-PA FBpp0311970|FBgn0038966|CG13848-PB|pinta-PB	1	FBpp0083690 type=protein; loc=3R:complement(join(22424298..22424690,22423852..22424081,22423596..22423794)); ID=FBpp0083690; name=pinta-PA; parent=FBgn0038966,FBtr0084297; dbxref=GB_protein:AAF55994.1,FlyBase:FBpp0083690,FlyBase_Annotation_IDs:CG13848-PA,REFSEQ:NP_651042,GB_protein:AAF55994,FlyMine:FBpp0083690,modMine:FBpp0083690; MD5=89cd6f6774c9abdbcd98a71d28fee14a; length=273; release=r6.09; s…	13.9	3	0.04	ELGGQGLSYMELSVK+LGVFLPIGPDAEQR+LLEFTNAPR
333	FBpp0083354|FBgn0023212|CG4204-PA|EloB-PA	1	FBpp0083354 type=protein; loc=3R:complement(join(20579454..20579456,20579139..20579232,20578914..20579058,20578678..20578792)); ID=FBpp0083354; name=EloB-PA; parent=FBgn0023212,FBtr0083947; dbxref=FlyBase:FBpp0083354,FlyBase_Annotation_IDs:CG4204-PA,GB_protein:AAG22163.1,REFSEQ:NP_524416,GB_protein:AAG22163,FlyMine:FBpp0083354,modMine:FBpp0083354; MD5=f32a6699c24b3e529dd8a5d2b0ea3439; length=118;…	39.8	3	0.03	AQAPAQLGLTFR+ENTTVAELKR+NEVGDFETLDMTPYSAPPDLPEVMK
331	FBpp0082833|FBgn0266053|CG5208-PA|Patr-1-PA FBpp0308299|FBgn0266053|CG5208-PB|Patr-1-PB	1	FBpp0082833 type=protein; loc=3R:join(17043650..17043688,17043859..17044672,17044903..17046431,17046549..17046794,17046851..17047129); ID=FBpp0082833; name=Patr-1-PA; parent=FBgn0266053,FBtr0083392; dbxref=FlyBase:FBpp0082833,FlyBase_Annotation_IDs:CG5208-PA,GB_protein:AAF55382.1,REFSEQ:NP_650592,GB_protein:AAF55382,FlyMine:FBpp0082833,modMine:FBpp0082833; MD5=93aebe7e3b799b9593031e8096fb765b; le…	5.4	3	0.04	LDDMDLSSFTTDSEAGGLSNR+NMIIQQAIPK+RPAESSGNTDFADQGNGAFLR
329	FBpp0082729|FBgn0010438|CG4337-PA|mtSSB-PA	1	FBpp0082729 type=protein; loc=3R:complement(join(16205216..16205236,16205061..16205148,16204894..16205002,16204314..16204536)); ID=FBpp0082729; name=mtSSB-PA; parent=FBgn0010438,FBtr0083277; dbxref=FlyBase:FBpp0082729,FlyBase_Annotation_IDs:CG4337-PA,GB_protein:AAF55287.2,REFSEQ:NP_536744,GB_protein:AAF55287; MD5=fd2b7a04f19aa1a738316f13e4cf635c; length=146; release=r6.09; species=Dmel;	24.7	3	0.04	DTVLEYLK+ITYGEITDQQGNQK+TSTSIIADDVLFFR
326	FBpp0082541|FBgn0038320|CG4931-PA|Sra-1-PA	1	FBpp0082541 type=protein; loc=3R:join(15333389..15333595,15333666..15335497,15335553..15335845,15335906..15336018,15336073..15336272,15336334..15336869,15336931..15337025,15337079..15337465,15337524..15337736); ID=FBpp0082541; name=Sra-1-PA; parent=FBgn0038320,FBtr0083085; dbxref=FlyBase:FBpp0082541,FlyBase_Annotation_IDs:CG4931-PA,GB_protein:AAF55173.1,REFSEQ:NP_650447,GB_protein:AAF55173,FlyMin…	2.6	3	0.03	ANFDTNFEDR+DFVSEAYLLTLGK+TVEVLAPEVNK
322	FBpp0082332|FBgn0038195|CG3061-PA|CG3061-PA	1	FBpp0082332 type=protein; loc=3R:join(14032690..14032822,14033267..14033441,14033506..14033920,14033987..14034099,14034162..14034325,14034380..14034492); ID=FBpp0082332; name=CG3061-PA; parent=FBgn0038195,FBtr0082869; dbxref=FlyBase:FBpp0082332,FlyBase_Annotation_IDs:CG3061-PA,GB_protein:AAF55010.1,REFSEQ:NP_650328,GB_protein:AAF55010,FlyMine:FBpp0082332,modMine:FBpp0082332; MD5=4887acb17854322e1…	7.3	3	0.03	DNFYSEYQGSVAR+LEESVEEDFVNHLK
316	FBpp0082148|FBgn0038058|CG5608-PA|CG5608-PA	1	FBpp0082148 type=protein; loc=3R:complement(join(12465120..12465217,12464901..12465051,12464607..12464837,12464074..12464539,12463695..12464021,12463525..12463633,12463166..12463462,12462856..12463098,12462661..12462802)); ID=FBpp0082148; name=CG5608-PA; parent=FBgn0038058,FBtr0082680; dbxref=FlyBase:FBpp0082148,FlyBase_Annotation_IDs:CG5608-PA,GB_protein:AAF54829.1,REFSEQ:NP_650208,GB_protein:AA…	4.9	3	0.03	MEDTINTLITHAQSPNELIK+SGIDFDALEQHFIK
314	FBpp0082093|FBgn0037998|CG4848-PA|CG4848-PA FBpp0306663|FBgn0037998|CG4848-PB|CG4848-PB FBpp0306664|FBgn0037998|CG4848-PC|CG4848-PC	1	FBpp0082093 type=protein; loc=3R:complement(join(12219471..12219604,12218732..12219414,12217606..12218663,12216881..12217546,12215834..12215953)); ID=FBpp0082093; name=CG4848-PA; parent=FBgn0037998,FBtr0082624; dbxref=FlyBase:FBpp0082093,FlyBase_Annotation_IDs:CG4848-PA,GB_protein:AAF54760.1,REFSEQ:NP_650162,GB_protein:AAF54760,FlyMine:FBpp0082093,modMine:FBpp0082093; MD5=6b9a6d459446e7b057789ed9…	5.6	3	0.04	ETAEEQLTEYLSNLK+SLNEQQLLGFQSTANASAK+TLYDQIHAQQNQLR
312	FBpp0081928|FBgn0051363|CG31363-PD|Jupiter-PD FBpp0081929|FBgn0051363|CG31363-PH|Jupiter-PH FBpp0081930|FBgn0051363|CG31363-PE|Jupiter-PE FBpp0081931|FBgn0051363|CG31363-PC|Jupiter-PC FBpp0081932|FBgn0051363|CG31363-PA|Jupiter-PA	1	FBpp0081928 type=protein; loc=3R:complement(join(11619704..11619747,11593633..11593766,11592367..11592624,11591168..11591307)); ID=FBpp0081928; name=Jupiter-PD; parent=FBgn0051363,FBtr0082452; dbxref=FlyBase:FBpp0081928,FlyBase_Annotation_IDs:CG31363-PD,GB_protein:AAN13515.1,REFSEQ:NP_731595,GB_protein:AAN13515,FlyMine:FBpp0081928,modMine:FBpp0081928; MD5=e12a671ab7b5fc99914f3b7c7f5c55a2; length=…	25.1	3	0.03	LFGEPTRPITPGK+SGSVSSASSSVSSSTENLK+SSIPFGQNTEAVAAQK
307	FBpp0081820|FBgn0037874|CG4800-PA|Tctp-PA FBpp0312492|FBgn0037874|CG4800-PB|Tctp-PB	1	FBpp0081820 type=protein; loc=3R:11210381..11210899; ID=FBpp0081820; name=Tctp-PA; parent=FBgn0037874,FBtr0082344; dbxref=FlyBase:FBpp0081820,FlyBase_Annotation_IDs:CG4800-PA,GB_protein:AAF54603.1,REFSEQ:NP_650048,GB_protein:AAF54603,FlyMine:FBpp0081820,modMine:FBpp0081820; MD5=194d55b50f5e517ec07810161a7b3d5b; length=172; release=r6.09; species=Dmel;;FBpp0312492 type=protein; loc=3R:11210381..11…	20.3	3	0.04	DIITGDEMFADTYK+LVDDVIYEVYGK+SPDQVDIFK
302	FBpp0081545|FBgn0037709|CG8199-PA|CG8199-PA	1	FBpp0081545 type=protein; loc=3R:join(9555875..9555943,9556004..9556538,9556605..9556770,9556887..9557436); ID=FBpp0081545; name=CG8199-PA; parent=FBgn0037709,FBtr0082067; dbxref=FlyBase:FBpp0081545,FlyBase_Annotation_IDs:CG8199-PA,GB_protein:AAF54398.1,REFSEQ:NP_649905,GB_protein:AAF54398,FlyMine:FBpp0081545,modMine:FBpp0081545; MD5=df889635400786215e2b2884362cde4f; length=439; release=r6.09; sp…	8	3	0.04	LNLIQPEDYAPIPIYR+VMDQDGYIADETQDPQLGR
298	FBpp0081378|FBgn0024326|CG9738-PA|Mkk4-PA FBpp0289672|FBgn0024326|CG9738-PB|Mkk4-PB FBpp0306434|FBgn0024326|CG9738-PC|Mkk4-PC	1	FBpp0081378 type=protein; loc=3R:complement(join(8650481..8650511,8649478..8650319,8649279..8649419,8648962..8649047,8648722..8648896)); ID=FBpp0081378; name=Mkk4-PA; parent=FBgn0024326,FBtr0081892; dbxref=FlyBase:FBpp0081378,FlyBase_Annotation_IDs:CG9738-PA,GB_protein:AAF54258.1,REFSEQ:NP_477353,GB_protein:AAF54258,FlyMine:FBpp0081378,modMine:FBpp0081378; MD5=13e166d546b56e6fca2f77207f5ff9bd; le…	8.3	3	0.03	ITVATVNALNYLK+LLEMPFIR+NPPDQLSLNNLSIR
297	FBpp0081356|FBgn0010173|CG9633-PA|RpA-70-PA	1	FBpp0081356 type=protein; loc=3R:complement(join(8264335..8264370,8264029..8264273,8262753..8263971,8262362..8262673)); ID=FBpp0081356; name=RpA-70-PA; parent=FBgn0010173,FBtr0081867; dbxref=FlyBase:FBpp0081356,FlyBase_Annotation_IDs:CG9633-PA,GB_protein:AAF54206.1,REFSEQ:NP_524274,GB_protein:AAF54206,FlyMine:FBpp0081356,modMine:FBpp0081356; MD5=4425d39514b971d001063620ad1e6d81; length=603; relea…	6.8	3	0.04	IGEPVTYENAAK+LFSMDLMDESGEIR+YNLVPISDVSGMENK
296	FBpp0081261|FBgn0004901|CG2867-PA|Prat-PA FBpp0293248|FBgn0004901|CG2867-PB|Prat-PB	1	FBpp0081261 type=protein; loc=3R:complement(7909969..7911609); ID=FBpp0081261; name=Prat-PA; parent=FBgn0004901,FBtr0081764; dbxref=FlyBase:FBpp0081261,FlyBase_Annotation_IDs:CG2867-PA,GB_protein:AAF54163.2,REFSEQ:NP_524271,GB_protein:AAF54163,FlyMine:FBpp0081261,modMine:FBpp0081261; MD5=09aac43e86eb4f3757a3b15035803e24; length=546; release=r6.09; species=Dmel;;FBpp0293248 type=protein; loc=3R:co…	8.6	3	0.04	EAPVEADIVSSVPESGTAAAHGYAR+EVEPGEIVELSR+LVLIDDSIVR
293	FBpp0081152|FBgn0037469|CG1939-PA|Dpck-PA	1	FBpp0081152 type=protein; loc=3R:join(7082277..7082388,7082474..7082765,7082837..7083143); ID=FBpp0081152; name=Dpck-PA; parent=FBgn0037469,FBtr0081638; dbxref=FlyBase:FBpp0081152,FlyBase_Annotation_IDs:CG1939-PA,GB_protein:AAF54069.1,REFSEQ:NP_649692,GB_protein:AAF54069,FlyMine:FBpp0081152,modMine:FBpp0081152; MD5=596a63ac592b6431b7d0102a6e063ea2; length=236; release=r6.09; species=Dmel;	13.1	3	0.03	EVFGDEVLLPSK+NELSESEAR+QGIPVIDADK
30	FBpp0071047|FBgn0029975|CG1444-PA|CG1444-PA	1	FBpp0071047 type=protein; loc=X:join(7909372..7909537,7909878..7909924,7910709..7910784,7910853..7911193,7911252..7911587); ID=FBpp0071047; name=CG1444-PA; parent=FBgn0029975,FBtr0071091; dbxref=FlyBase:FBpp0071047,FlyBase_Annotation_IDs:CG1444-PA,GB_protein:AAF46291.1,REFSEQ:NP_572420,GB_protein:AAF46291,FlyMine:FBpp0071047,modMine:FBpp0071047; MD5=213b39c7e5ac603371db010effd3fe4a; length=321; r…	13.4	3	0.04	ASVFAPSPETYVR+EHGILIQSVQPGFVATNMSK+VFGSSVDLSK
287	FBpp0080751|FBgn0041789|CG31794-PC|Pax-PC FBpp0080752|FBgn0041789|CG31794-PF|Pax-PF FBpp0080753|FBgn0041789|CG31794-PB|Pax-PB FBpp0080754|FBgn0041789|CG31794-PA|Pax-PA FBpp0099871|FBgn0041789|CG31794-PG|Pax-PG FBpp0297553|FBgn0041789|CG31794-PH|Pax-PH FBpp0306283|FBgn0041789|CG31794-PJ|Pax-PJ FBpp0306284|FBgn0041789|CG31794-PK|Pax-PK	1	FBpp0080751 type=protein; loc=2L:complement(join(19426206..19426218,19410480..19410643,19410248..19410413,19409769..19409910,19409612..19409703,19409404..19409549,19403999..19404682,19401106..19401372)); ID=FBpp0080751; name=Pax-PC; parent=FBgn0041789,FBtr0081210; dbxref=FlyBase:FBpp0080751,GB_protein:AAN11037.1,FlyBase_Annotation_IDs:CG31794-PC,REFSEQ:NP_724183,GB_protein:AAN11037,FlyMine:FBpp00…	5.8	3	0.03	IDVPVNYSTPVSK+LTGPDGPVGTVEEQIVQQK
283	FBpp0080686|FBgn0086442|CG17492-PA|mib2-PA FBpp0307801|FBgn0086442|CG17492-PB|mib2-PB FBpp0307802|FBgn0086442|CG17492-PC|mib2-PC	1	FBpp0080686 type=protein; loc=2L:join(19035799..19035865,19037804..19037971,19038085..19038754,19038816..19038978,19039041..19041122); ID=FBpp0080686; name=mib2-PA; parent=FBgn0086442,FBtr0081142; dbxref=FlyBase:FBpp0080686,FlyBase_Annotation_IDs:CG17492-PA,GB_protein:AAF53743.1,REFSEQ:NP_609933,GB_protein:AAF53743,FlyMine:FBpp0080686,modMine:FBpp0080686; MD5=ed5476c1dfe42d5454c73cfc559dc13d; len…	3.1	3	0.03	AGIAGIVFK+VGDLVTIINDANK+YTTPNSLGVR
281	FBpp0080535|FBgn0032640|CG5094-PA|Sgt-PA FBpp0296963|FBgn0032640|CG5094-PB|Sgt-PB	1	FBpp0080535 type=protein; loc=2L:17473588..17474583; ID=FBpp0080535; name=Sgt-PA; parent=FBgn0032640,FBtr0080982; dbxref=FlyBase:FBpp0080535,FlyBase_Annotation_IDs:CG5094-PA,GB_protein:AAF53617.1,REFSEQ:NP_609842,GB_protein:AAF53617,FlyMine:FBpp0080535,modMine:FBpp0080535; MD5=73f1081d3ef766dae5c78df51feb077d; length=331; release=r6.09; species=Dmel;;FBpp0296963 type=protein; loc=2L:17473588..174…	10.6	3	0.03	AIELEPDNEVYK+NPESLALAESIK+SALVYNNNYSK
275	FBpp0080146|FBgn0001961|CG8978-PB|Arpc1-PB FBpp0080147|FBgn0001961|CG8978-PA|Arpc1-PA	1	FBpp0080146 type=protein; loc=2L:complement(join(13829346..13829418,13828216..13829276)); ID=FBpp0080146; name=Arpc1-PB; parent=FBgn0001961,FBtr0080569; dbxref=FlyBase:FBpp0080146,FlyBase_Annotation_IDs:CG8978-PB,GB_protein:AAN10852.1,REFSEQ:NP_723845,GB_protein:AAN10852; MD5=83db65a9444b399f94cc53e9cef31895; length=377; release=r6.09; species=Dmel;;FBpp0080147 type=protein; loc=2L:complement(joi…	9.8	3	0.04	TENTDTVVDSIHQNAITSVR+TQIALSPNNHEIHIYSR
28	FBpp0070877|FBgn0014026|CG3314-PA|RpL7A-PA FBpp0070878|FBgn0014026|CG3314-PD|RpL7A-PD FBpp0309986|FBgn0014026|CG3314-PE|RpL7A-PE FBpp0309987|FBgn0014026|CG3314-PF|RpL7A-PF FBpp0311460|FBgn0014026|CG3314-PG|RpL7A-PG	1	FBpp0070877 type=protein; loc=X:complement(join(6532490..6532504,6532298..6532421,6531835..6532205,6531126..6531431)); ID=FBpp0070877; name=RpL7A-PA; parent=FBgn0014026,FBtr0070915; dbxref=FlyBase:FBpp0070877,FlyBase_Annotation_IDs:CG3314-PA,GB_protein:AAN09170.1,REFSEQ:NP_727094,GB_protein:AAN09170,FlyMine:FBpp0070877,modMine:FBpp0070877; MD5=9dd5cf6ed8fd7a8831cd15e06ca47ffe; length=271; release…	10.3	3	0.03	NFGIGQNVQPK+VAPAPLAVK+VVNQLFEK
269	FBpp0080044|FBgn0032509|CG6523-PA|CG6523-PA	1	FBpp0080044 type=protein; loc=2L:join(13366531..13366740,13366805..13367067,13367131..13367308); ID=FBpp0080044; name=CG6523-PA; parent=FBgn0032509,FBtr0080465; dbxref=FlyBase:FBpp0080044,FlyBase_Annotation_IDs:CG6523-PA,GB_protein:AAF53288.1,REFSEQ:NP_609641,GB_protein:AAF53288,FlyMine:FBpp0080044,modMine:FBpp0080044; MD5=648f3efe1b7a429eca3d151f90f0044a; length=216; release=r6.09; species=Dmel;	19.4	3	0.04	ALINTAPLMIFMK+GELIGGLDIIK+LAENASSAAATGQTLEER
260	FBpp0079815|FBgn0027582|CG6230-PA|CG6230-PA	1	FBpp0079815 type=protein; loc=2L:complement(join(11118141..11120171,11117166..11118075,11116910..11117106,11116702..11116844,11116509..11116641,11116311..11116454,11116136..11116255)); ID=FBpp0079815; name=CG6230-PA; parent=FBgn0027582,FBtr0080228; dbxref=GB_protein:AAF53072.1,FlyBase:FBpp0079815,FlyBase_Annotation_IDs:CG6230-PA,REFSEQ:NP_609490,GB_protein:AAF53072,FlyMine:FBpp0079815,modMine:FBp…	2.7	3	0.04	ESLESLDNLDVEMDAEGDGK+LGDASIAAPFTSK
257	FBpp0079752|FBgn0015756|CG6141-PA|RpL9-PA FBpp0079753|FBgn0015756|CG6141-PB|RpL9-PB FBpp0309201|FBgn0015756|CG6141-PC|RpL9-PC	1	FBpp0079752 type=protein; loc=2L:complement(join(11003511..11003751,11002907..11003238)); ID=FBpp0079752; name=RpL9-PA; parent=FBgn0015756,FBtr0080163; dbxref=FlyBase:FBpp0079752,FlyBase_Annotation_IDs:CG6141-PA,GB_protein:AAF53048.2,REFSEQ:NP_477161,GB_protein:AAF53048; MD5=34fd4750956f462f757b4355f18215dd; length=190; release=r6.09; species=Dmel;;FBpp0079753 type=protein; loc=2L:complement(join…	18.9	3	0.04	FLDGLYVSEK+GVTFGFQYK+RVEMAPGVTVVNSTAQK
254	FBpp0079663|FBgn0032208|CG5604-PA|CG5604-PA	1	FBpp0079663 type=protein; loc=2L:complement(join(10290351..10290490,10288564..10290283,10288268..10288499,10287991..10288209,10282345..10287934,10281997..10282279)); ID=FBpp0079663; name=CG5604-PA; parent=FBgn0032208,FBtr0080074; dbxref=FlyBase:FBpp0079663,FlyBase_Annotation_IDs:CG5604-PA,GB_protein:AAF52899.1,REFSEQ:NP_609369,GB_protein:AAF52899,FlyMine:FBpp0079663,modMine:FBpp0079663; MD5=3e31d…	1.6	3	0.04	DGSTWTTLSTHVDDK+QTVETIAENVFASAK+SNAFGGILSLENLK
246	FBpp0079527|FBgn0267727|CG4799-PA|Pen-PA	1	FBpp0079527 type=protein; loc=2L:join(10057697..10057759,10057821..10058134,10058199..10058769,10058847..10059467); ID=FBpp0079527; name=Pen-PA; parent=FBgn0267727,FBtr0079937; dbxref=FlyBase:FBpp0079527,FlyBase_Annotation_IDs:CG4799-PA,GB_protein:AAF52853.1,REFSEQ:NP_477041,GB_protein:AAF52853,FlyMine:FBpp0079527,modMine:FBpp0079527; MD5=d7e7e91fa9fe3cca56f6dd12013b1888; length=522; release=r6.0…	9.8	3	0.04	LLQMDEPSIIVPALR+NKNPSPPFDQVK+SVGNIVTGTDQQTDVVIASGGLPR
235	FBpp0079279|FBgn0027932|CG13388-PA|Akap200-PA FBpp0079280|FBgn0027932|CG13388-PC|Akap200-PC FBpp0079281|FBgn0027932|CG13388-PB|Akap200-PB FBpp0079282|FBgn0027932|CG13388-PD|Akap200-PD FBpp0309213|FBgn0027932|CG13388-PE|Akap200-PE FBpp0309214|FBgn0027932|CG13388-PF|Akap200-PF FBpp0309215|FBgn0027932|CG13388-PG|Akap200-PG	1	FBpp0079279 type=protein; loc=2L:join(8426911..8427093,8427158..8427553,8427615..8428067,8428320..8429462,8430281..8430367); ID=FBpp0079279; name=Akap200-PA; parent=FBgn0027932,FBtr0079664; dbxref=FlyBase:FBpp0079279,FlyBase_Annotation_IDs:CG13388-PA,GB_protein:AAF52674.3,REFSEQ:NP_477460,GB_protein:AAF52674,FlyMine:FBpp0079279,modMine:FBpp0079279; MD5=92f320b9008efd2f1e8788b9234acb00; length=753…	10.8	3	0.04	EAAAGEDITPLADESIK+SAAVAEGGDAVAETAK+SAAVAEGGDAVAETAKGEEGSPK
226	FBpp0078985|FBgn0031878|CG9188-PA|sip2-PA FBpp0078986|FBgn0031878|CG9188-PB|sip2-PB FBpp0078987|FBgn0031878|CG9188-PC|sip2-PC FBpp0078988|FBgn0031878|CG9188-PD|sip2-PD FBpp0078989|FBgn0031878|CG9188-PE|sip2-PE	1	FBpp0078985 type=protein; loc=2L:complement(join(6961895..6963532,6961591..6961830)); ID=FBpp0078985; name=sip2-PA; parent=FBgn0031878,FBtr0079357; dbxref=FlyBase:FBpp0078985,FlyBase_Annotation_IDs:CG9188-PA,GB_protein:AAF52468.2,REFSEQ:NP_609090,GB_protein:AAF52468,FlyMine:FBpp0078985,modMine:FBpp0078985; MD5=6a30e7d58a0a0532b7ef08039a7f85b7; length=625; release=r6.09; species=Dmel;;FBpp0078986 …	5.9	3	0.04	MLEAVGTEDDLLENESPVK+TGSDPDSTLFQYLHSEDR
225	FBpp0078896|FBgn0086357|CG9539-PA|Sec61alpha-PA FBpp0311774|FBgn0086357|CG9539-PB|Sec61alpha-PB	1	FBpp0078896 type=protein; loc=2L:complement(join(6480324..6480330,6480034..6480101,6477971..6479062,6477634..6477897)); ID=FBpp0078896; name=Sec61alpha-PA; parent=FBgn0086357,FBtr0079266; dbxref=FlyBase:FBpp0078896,FlyBase_Annotation_IDs:CG9539-PA,GB_protein:AAF52389.2,REFSEQ:NP_609034,GB_protein:AAF52389,FlyMine:FBpp0078896,modMine:FBpp0078896; MD5=7ebf272103cd1edb2363bdc448a608ca; length=476; r…	6.1	3	0.03	AFSPTTVTTGR+GQYSSYPIK+IIEVGDTPK
223	FBpp0078765|FBgn0024191|CG7238-PA|sip1-PA FBpp0311644|FBgn0024191|CG7238-PB|sip1-PB	1	FBpp0078765 type=protein; loc=2L:join(5721136..5721244,5721296..5723574,5723638..5723769); ID=FBpp0078765; name=sip1-PA; parent=FBgn0024191,FBtr0079134; dbxref=FlyBase:FBpp0078765,FlyBase_Annotation_IDs:CG7238-PA,GB_protein:AAF52282.1,REFSEQ:NP_524725,GB_protein:AAF52282,FlyMine:FBpp0078765,modMine:FBpp0078765; MD5=ec90f1294a1ab31774c8f7dc67693655; length=839; release=r6.09; species=Dmel;;FBpp031…	5.8	3	0.04	DYTMPVNFVAGGIQQAGK+GAIGAYGPETAASIGGK+LIDNPDLSLPQAER
23	FBpp0070749|FBgn0004687|CG3201-PA|Mlc-c-PA FBpp0300803|FBgn0004687|CG3201-PB|Mlc-c-PB	1	FBpp0070749 type=protein; loc=X:complement(join(5622417..5622419,5622252..5622279,5619874..5620286)); ID=FBpp0070749; name=Mlc-c-PA; parent=FBgn0004687,FBtr0070783; dbxref=FlyBase:FBpp0070749,FlyBase_Annotation_IDs:CG3201-PA,GB_protein:AAF46048.1,REFSEQ:NP_511049,GB_protein:AAF46048,FlyMine:FBpp0070749,modMine:FBpp0070749; MD5=eac4fbdd7c06d2566cc246bedafc8907; length=147; release=r6.09; species=D…	23.1	3	0.04	DASGYISSAELR+HLLTTLGEK+SGDTADDFIEGLR
207	FBpp0078404|FBgn0037339|CG2929-PB|Pi4KIIalpha-PB FBpp0089178|FBgn0037339|CG2929-PA|Pi4KIIalpha-PA FBpp0089179|FBgn0037339|CG2929-PC|Pi4KIIalpha-PC	1	FBpp0078404 type=protein; loc=3R:complement(join(5560777..5561128,5560075..5560193,5559672..5559802,5559379..5559574,5558499..5559319,5558367..5558435,5558298..5558301)); ID=FBpp0078404; name=Pi4KIIalpha-PB; parent=FBgn0037339,FBtr0078755; dbxref=FlyBase:FBpp0078404,FlyBase_Annotation_IDs:CG2929-PB,GB_protein:AAN13242.1,REFSEQ:NP_730945,GB_protein:AAN13242,FlyMine:FBpp0078404,modMine:FBpp0078404;…	6.6	3	0.04	IAAIDNGLAFPFK+LVVLDYIIR+SPVQLVQMPAVIVER
202	FBpp0078222|FBgn0010348|CG8385-PA|Arf79F-PA FBpp0078224|FBgn0010348|CG8385-PB|Arf79F-PB FBpp0078225|FBgn0010348|CG8385-PE|Arf79F-PE FBpp0078226|FBgn0010348|CG8385-PC|Arf79F-PC FBpp0111771|FBgn0010348|CG8385-PF|Arf79F-PF FBpp0289184|FBgn0010348|CG8385-PH|Arf79F-PH FBpp0289185|FBgn0010348|CG8385-PI|Arf79F-PI FBpp0304364|FBgn0010348|CG8385-PJ|Arf79F-PJ	1	FBpp0078222 type=protein; loc=3L:complement(join(22869842..22869989,22869665..22869774,22869346..22869471,22869082..22869246)); ID=FBpp0078222; name=Arf79F-PA; parent=FBgn0010348,FBtr0078571; dbxref=FlyBase:FBpp0078222,FlyBase_Annotation_IDs:CG8385-PA,GB_protein:AAF51871.1,REFSEQ:NP_730757,GB_protein:AAF51871; MD5=11c98ea5641a619318fa4fd02bc06bb2; length=182; release=r6.09; species=Dmel;;FBpp0078…	13.7	3	0.03	DAVLLIFANK+QDLPNAMNAAEITDK
193	FBpp0077859|FBgn0037001|CG6020-PA|ND-39-PA FBpp0303954|FBgn0037001|CG6020-PB|ND-39-PB	1	FBpp0077859 type=protein; loc=3L:join(20495480..20495519,20495625..20496075,20496158..20496523,20496592..20496985); ID=FBpp0077859; name=ND-39-PA; parent=FBgn0037001,FBtr0078201; dbxref=FlyBase:FBpp0077859,FlyBase_Annotation_IDs:CG6020-PA,GB_protein:AAF51613.1,REFSEQ:NP_649234,GB_protein:AAF51613,FlyMine:FBpp0077859,modMine:FBpp0077859; MD5=e2bb6733267a0e8d1a06c9104f0af7a4; length=416; release=r6…	8.7	3	0.04	AALYYDAELGEFETPSPPK+QPVYVSDVAQAIINAAK
[truncated: 586 more rows]
