# Supplementary material for: Comparative interactome analysis of α-arrestin families in human and Drosophila
Source: eLife. 2024 Jan 25;12:RP88328. doi: 10.7554/eLife.88328 (PMC10945707; doi:10.7554/eLife.88328)
Supplement: Figure 1—source data 1. [file elife-88328-fig1-data1.zip › Drosophila/CG2641/interact-CG2641_2.prot.tsv]

entry no.	protein	protein probability	protein description	percent coverage	tot indep spectra	percent share of spectrum ids	peptides
207	FBpp0081242|FBgn0037518|CG2641-PA|CG2641-PA	1.0000	FBpp0081242 type=protein; loc=3R:join(7794209..7794320,7794870..7795219,7795593..7796148,7796248..7796519); ID=FBpp0081242; name=CG2641-PA; parent=FBgn0037518,FBtr0081745; dbxref=FlyBase:FBpp0081242,FlyBase_Annotation_IDs:CG2641-PA,GB_protein:AAF54146.1,REFSEQ:NP_649737,GB_protein:AAF54146,FlyMine:FBpp0081242,modMine:FBpp0081242; MD5=9c7c1117b3351d2f81ee8e39509c9351; length=429; release=r6.09; sp…	43.1	596	8.09	AILTTTSEK+AILTTTSEKSVNEVYILFEGEAK+CKPPTFEEATNFGER+EPIYYSGETVNGR+FIDIDQDEHNR+FIDIDQDEHNRTDDFIPR+FNNVFKQPLTVIQTYNLNMSPQLLMPLVR+FQAQTPHHK+FTLEIDNQSSGYDLNGIELK+GGKTEHYTEYFR+GKQQYLYTR+IEGTLAIPAVPPSSR+IFYEVSVVIDR+KIEGTLAIPAVPPSSR+KKIEGTLAIPAVPPSSR+LKQIYKFQAQTPHHK+QIYKFQAQTPHHK+QPLTVIQTYNLNMSPQLLMPLVR+QQYLYTR+REPIYYSGETVNGR+SVNEVYILFEGEAK+TDDFIPR+TEHYTEYFR+TRGGKTEHYTEYFR
371	sp|GFP_AEQVI|	1.0000	sp GFP_AEQVI	74.8	304	4.12	AEVKFEGDTLVNR+AEVKFEGDTLVNRIELK+EDGNILGHK+FEGDTLVNR+FEGDTLVNRIELK+FSVSGEGEGDATYGK+FSVSGEGEGDATYGKLTLK+GEELFTGVVPILVELDGDVNGHK+GIDFKEDGNILGHK+HNIEDGSVQLADHYQQNTPIGDGPVLLPDNHYLSTQSALSK+IRHNIEDGSVQLADHYQQNTPIGDGPVLLPDNHYLSTQSALSK+LEYNYNSHNVYIMADK+LEYNYNSHNVYIMADKQK+NGIKVNFK+NGIKVNFKIR+SAMPEGYVQER+SAMPEGYVQERTIFFKDDGNYK+TIFFKDDGNYK+TIFFKDDGNYKTR+TRAEVKFEGDTLVNR+YPDHMKQHDFFK
474a	FBpp0289294|FBgn0004167|CG12008-PE|kst-PE FBpp0304366|FBgn0004167|CG12008-PG|kst-PG	1.0000	FBpp0289294 type=protein; loc=3L:join(3350255..3350336,3351496..3351686,3351965..3352132,3353738..3353854,3353923..3354185,3354255..3354384,3354637..3354824,3354949..3357922,3357982..3358121,3358179..3359789,3359853..3365751,3365811..3366126,3366200..3366310,3366444..3367010,3367515..3367771); ID=FBpp0289294; name=kst-PE; parent=FBgn0004167,FBtr0300017; dbxref=FlyBase:FBpp0289294,FlyBase_Annotati…	40.9	247	3.34	AALQAEEHVSDAAGATALK+AHDTEFVEVIQLGK+AKMEVEDLFTDLADGIK+ALEDEIK+ALLGGANEIHVFNR+ALNQPPYNPQDGQLVNDIEK+ALVAGQSLISQQHPER+AQQYLFDAGEIESWLGER+AQVEQVEIWLANK+DAEDELQWLAEK+DAEILEQWISSR+DASLISEDYGQDLESIQALGR+DEIAQQVQLLEGDWLK+DENDFLQQK+DGQALVQAGNR+DGQALVQAGNRVPEVESR+DIVSWSSNLR+DKLQQAYDALAFNR+DLAAVEALIR+DLAAVSNLLK+DLLTLSEDK+DLNSALALLR+DLPNSLEGIQR+DLQGELNAYSGDILNLNQQADK+DLTEAHQLQLFK+DNGVEGFVPANYVR+DNHFASEQLQYK+D…
386a	FBpp0072672|FBgn0250789|CG1977-PA|alpha-Spec-PA FBpp0305101|FBgn0250789|CG1977-PC|alpha-Spec-PC	1.0000	FBpp0072672 type=protein; loc=3L:complement(join(1784907..1788896,1781759..1783682,1781095..1781698,1779385..1779985,1779182..1779310)); ID=FBpp0072672; name=alpha-Spec-PA; parent=FBgn0250789,FBtr0072789; dbxref=FlyBase:FBpp0072672,FlyBase_Annotation_IDs:CG1977-PA,GB_protein:AAF47569.1,REFSEQ:NP_476739,GB_protein:AAF47569,FlyMine:FBpp0072672,modMine:FBpp0072672; MD5=b8439882282cce78554fdd71ffb18c…	53.5	213	2.90	ADVVESWIDDKENYVR+AGTFGAFEQFGNELLQANHYASPEIK+AIISADELAK+AITAADRPYVTK+ALDIFATK+ALNQAWAELK+ANALNNDDLGK+ANALNNDDLGKDLR+ASAFNSWFENAEEDLTDPVR+ASQLGSAHEVQR+DADELESWIHEK+DADETVAWIAEK+DAHAQFQASLSSAEADFK+DALDYIDFTR+DIADEESWIK+DIDETKDWIAEK+DKENHAQIADVVGEDLEEVEVLQK+DKETFVTADEFGQDLEHVEVLQR+DLAALEDKVSTLGAEAQR+DLASVQALQR+DLASVQNLMK+DLEDEAAWIR+DLIGVQNLIK+DLSTVQTLLTK+DLTGVQNLK+DLVSWINGMK+DMNNQADSLVESGQFDTAGIQEK+D…
381a	FBpp0071448|FBgn0000044|CG10067-PA|Act57B-PA FBpp0082253|FBgn0000046|CG18290-PA|Act87E-PA FBpp0082254|FBgn0000046|CG18290-PB|Act87E-PB FBpp0312019|FBgn0000046|CG18290-PC|Act87E-PC	1.0000	FBpp0071448 type=protein; loc=2R:join(20944117..20944156,20944844..20945934); ID=FBpp0071448; name=Act57B-PA; parent=FBgn0000044,FBtr0071519; dbxref=FlyBase_Annotation_IDs:CG10067-PA,GB_protein:AAF46640.1,FlyBase:FBpp0071448,REFSEQ:NP_523800,GB_protein:AAF46640,FlyMine:FBpp0071448,modMine:FBpp0071448; MD5=fc18feee98f205c68bee410b300b54e1; length=376; release=r6.09; species=Dmel;;FBpp0082253 type=…	52.4	184	1.05	AGFAGDDAPR+AVFPSIVGRPR+DLTDYLMK+DLYANIVMSGGTTMYPGIADR+DSYVGDEAQSK+DSYVGDEAQSKR+GYSFTTTAER+HQGVMVGMGQK+HQGVMVGMGQKDSYVGDEAQSK+HQGVMVGMGQKDSYVGDEAQSKR+IIAPPER+IIAPPERK+IKIIAPPERK+IWHHTFYNELR+KDLYANIVMSGGTTMYPGIADR+LDLAGRDLTDYLMK+RGILTLK+RLDIAGR+SYELPDGQVITIGNER+TTGIVLDSGDGVSHTVPIYEGYALPHAILR+VAPEEHPVLLTEAPLNPK+YPIEHGIITNWDDMEK
381b	FBpp0085365|FBgn0000043|CG12051-PA|Act42A-PA	1.0000	FBpp0085365 type=protein; loc=2R:complement(6014270..6015400); ID=FBpp0085365; name=Act42A-PA; parent=FBgn0000043,FBtr0086029; dbxref=GB_protein:AAF57294.1,FlyBase:FBpp0085365,FlyBase_Annotation_IDs:CG12051-PA,REFSEQ:NP_523625,GB_protein:AAF57294,FlyMine:FBpp0085365,modMine:FBpp0085365; MD5=2399a0c3c4cdf802eb854e0ba9f098c5; length=376; release=r6.09; species=Dmel;	53.7	173	1.09	AGFAGDDAPR+AVFPSIVGRPR+DLTDYLMK+DLYANTVLSGGTTMYPGIADR+DSYVGDEAQSK+DSYVGDEAQSKR+EITALAPSTMK+GYSFTTTAER+HQGVMVGMGQK+HQGVMVGMGQKDSYVGDEAQSK+HQGVMVGMGQKDSYVGDEAQSKR+IVAPPER+IWHHTFYNELR+KDLYANTVLSGGTTMYPGIADR+LDLAGRDLTDYLMK+QEYDESGPSIVHR+RGILTLK+RLDIAGR+SYELPDGQVITIGNER+TTGIVLDSGDGVSHTVPIYEGYALPHAILR+VAPEEHPVLLTEAPLNPK
381d	FBpp0078131|FBgn0000045|CG7478-PA|Act79B-PA FBpp0306215|FBgn0000045|CG7478-PB|Act79B-PB	1.0000	FBpp0078131 type=protein; loc=3L:join(21985351..21986275,21986638..21986843); ID=FBpp0078131; name=Act79B-PA; parent=FBgn0000045,FBtr0078478; dbxref=FlyBase:FBpp0078131,FlyBase_Annotation_IDs:CG7478-PA,GB_protein:AAF51800.1,REFSEQ:NP_524210,GB_protein:AAF51800,FlyMine:FBpp0078131,modMine:FBpp0078131; MD5=39641be0e89572229f19b129246a7c7c; length=376; release=r6.09; species=Dmel;;FBpp0306215 type=p…	44.7	136	0.59	AGFAGDDAPR+AVFPSIVGRPR+DLTDYLMK+DLYANNVLSGGTTMYPGIADR+GYSFTTTAER+HQGVMVGMGQK+IIAPPER+IIAPPERK+IKIIAPPERK+KDLYANNVLSGGTTMYPGIADR+LDLAGRDLTDYLMK+RLDIAGR+SYELPDGQVITIGNER+TTGIVLDSGDGVSHTVPIYEGYALPHAILR+VAPEEHPVLLTEAPLNPK+YPIEHGIITNWDDMEK
381c	FBpp0082597|FBgn0000047|CG5178-PA|Act88F-PA	1.0000	FBpp0082597 type=protein; loc=3R:join(15440616..15441540,15441602..15441807); ID=FBpp0082597; name=Act88F-PA; parent=FBgn0000047,FBtr0083143; dbxref=FlyBase:FBpp0082597,FlyBase_Annotation_IDs:CG5178-PA,GB_protein:AAF55198.1,REFSEQ:NP_524367,GB_protein:AAF55198,FlyMine:FBpp0082597,modMine:FBpp0082597; MD5=34b1c7f3838366fcf2a41c4353a60abc; length=376; release=r6.09; species=Dmel;	44.4	133	0.46	AGFAGDDAPR+AVFPSIVGRPR+DLTDYLMK+DLYANSVLSGGTTMYPGIADR+DSYVGDEAQSK+DSYVGDEAQSKR+GYSFTTTAER+HQGVMVGMGQK+HQGVMVGMGQKDSYVGDEAQSK+HQGVMVGMGQKDSYVGDEAQSKR+IIAPPER+IIAPPERK+IKIIAPPERK+IWHHTFYNELR+KDLYANSVLSGGTTMYPGIADR+LDLAGRDLTDYLMK+RGILTLK+RLDIAGR+SYELPDGQVITIGNER+VAPEEHPVLLTEAPLNPK+YPIEHGIITNWDDMEK
373	sp|K1C9_HUMAN|	1.0000	sp K1C9_HUMAN	57.3	106	1.44	DIENQYETQITQIEHEVSSSGQEVQSSAK+DQIVDLTVGNNK+EEMSQLTGQNSGDVNVEINVAPGK+EIETYHNLLEGGQEDFESSGAGK+FEMEQNLR+FSSSSGYGGGSSR+GGGGSFGYSYGGGSGGGFSASSLGGGFGGGSR+GGSGGSHGGGSGFGGESGGSYGGGEEASGSGGGYGGGSGK+GGSGGSYGGGGSGGGYGGGSGSR+HGVQELEIELQSQLSK+IKFEMEQNLR+IQDWYDK+KDIENQYETQITQIEHEVSSSGQEVQSSAK+LASYLDK+LASYLDKVQALEEANNDLENK+MTLDDFR+NHKEEMSQLTGQNSGDVNVEINVAPGK+NYSPYYNTIDDLK+NYSPYYNTIDDLKDQIVDLTVGNNK+QEYEQLIAK+QFS…
492a	sp|K2C1_HUMAN|	1.0000	sp K2C1_HUMAN	45.9	103	1.32	AEAESLYQSK+DYQELMNTK+FASFIDK+FLEQQNQVLQTK+GGGGGGYGSGGSSYGSGGGSYGSGGGGGGGR+GSYGSGGSSYGSGGGSYGSGGGGGGHGSYGSGSSSGGYR+IEISELNR+KQISNLQQSISDAEQR+KYEDEINKR+LNDLEDALQQAK+LRSEIDNVKK+NKLNDLEDALQQAK+NKYEDEINK+NKYEDEINKR+NMQDMVEDYR+QISNLQQSISDAEQR+QISNLQQSISDAEQRGENALK+SGGGFSSGSAGIINYQR+SISISVAR+SKAEAESLYQSK+SLDLDSIIAEVK+SLNNQFASFIDK+SLNNQFASFIDKVR+SLVNLGGSK+THNLEPYFESFINNLR+TLLEGEESR+TNAENEFVTIK+TNAENEFVTI…
433a	FBpp0082514|FBgn0266599|CG4264-PE|Hsc70-4-PE FBpp0082515|FBgn0266599|CG4264-PF|Hsc70-4-PF FBpp0082516|FBgn0266599|CG4264-PA|Hsc70-4-PA FBpp0082517|FBgn0266599|CG4264-PC|Hsc70-4-PC FBpp0082518|FBgn0266599|CG4264-PD|Hsc70-4-PD FBpp0082519|FBgn0266599|CG4264-PB|Hsc70-4-PB FBpp0307982|FBgn0266599|CG4264-PG|Hsc70-4-PG	1.0000	FBpp0082514 type=protein; loc=3R:15244360..15246315; ID=FBpp0082514; name=Hsc70-4-PE; parent=FBgn0266599,FBtr0083055; dbxref=FlyBase:FBpp0082514,FlyBase_Annotation_IDs:CG4264-PE,GB_protein:AAO41567.1,REFSEQ:NP_788679,GB_protein:AAO41567; MD5=050fd5b4b4ff0bfd160c385fb3a7608a; length=651; release=r6.09; species=Dmel;;FBpp0082515 type=protein; loc=3R:15244360..15246315; ID=FBpp0082515; name=Hsc70-4-…	47.8	77	0.93	ARFEELNADLFR+ATLDEDNLK+DAGTIAGLNVLR+DNNLLGKFELSGIPPAPR+FEELNADLFR+FELSGIPPAPR+HWPFEVVSADGKPK+IEVTYKDEK+IINEPTAAAIAYGLDK+IINEPTAAAIAYGLDKK+KFDDAAVQSDMK+KTFFPEEISSMVLTK+LLQDLFNGK+LLQDLFNGKELNK+LVTHFVQEFK+MKETAEAYLGK+NQVAMNPTQTIFDAK+NQVAMNPTQTIFDAKR+QTQTFTTYSDNQPGVLIQVYEGER+SINPDEAVAYGAAVQAAILHGDK+STAGDTHLGGEDFDNR+STMDPVEK+SVIHDIVLVGGSTR+TFFPEEISSMVLTK+TTPSYVAFTDTER+TVTNAVITVPAYFNDSQR+VEIIANDQGNR+WL…
374	sp|KCRM_HUMAN|	1.0000	sp KCRM_HUMAN	45.4	76	1.02	FEEILTR+FKLNYKPEEEYPDLSK+GGDDLDPNYVLSSR+GQSIDDMIPAQK+GTGGVDTAAVGSVFDVSNADR+HPKFEEILTR+IEEIFKK+LGSSEVEQVQLVVDGVK+LMVEMEK+LNYKPEEEYPDLSK+LSVEALNSLTGEFK+RGTGGVDTAAVGSVFDVSNADR+SFLVWVNEEDHLR+SMTEKEQQQLIDDHFLFDKPVSPLLLASGMAR+TDLNHENLK+TDLNHENLKGGDDLDPNYVLSSR
162	FBpp0079167|FBgn0011230|CG14472-PA|poe-PA FBpp0305301|FBgn0011230|CG14472-PB|poe-PB	1.0000	FBpp0079167 type=protein; loc=2L:complement(join(8071448..8071566,8071172..8071266,8070636..8071048,8068214..8070380,8067625..8068152,8061570..8067555,8061308..8061512,8060566..8061258,8058841..8060504,8058302..8058784,8056309..8058244,8054657..8056253,8054511..8054593)); ID=FBpp0079167; name=poe-PA; parent=FBgn0011230,FBtr0079545; dbxref=FlyBase:FBpp0079167,FlyBase_Annotation_IDs:CG14472-PA,GB_p…	13.0	74	0.97	AFMEILIDTVEK+AGVSDQQMLLMANIIK+ALLAPADR+AMFNESMLFAVLK+APQSVTILGR+DGVLLQFVNR+DNSSFVASTTANVLSK+DQNVAASGGSDAPPK+DSAGIGSYLPSHMSLLAGK+EALILLLSPR+EIDPEAFYR+GLLGDATEEFVETLNNK+HAENVSAQLR+HLLSSGVVR+IFLLENNITQLR+IISLDLPVK+IISLDLPVKDVYK+IMDVVGIR+IYDLAVDTYSPK+IYLQEIK+LFSTGMFVASTR+LLEMLEDMTSGTEEETR+LMNSYQLLSVIVR+LPEFVSR+LPLASSHYLVVSSLIK+LPYQILR+MLGNPYPSSEMGLGPLMR+MLGPVLESYLALR+NESDQGSGNAPAASAGAGTSAGASTK+NEVVNL…
227	FBpp0082728|FBgn0040237|CG6815-PA|bor-PA FBpp0297140|FBgn0040237|CG6815-PB|bor-PB	1.0000	FBpp0082728 type=protein; loc=3R:complement(join(16263730..16263952,16263147..16263621,16262262..16263086,16261991..16262189,16261834..16261926)); ID=FBpp0082728; name=bor-PA; parent=FBgn0040237,FBtr0083276; dbxref=FlyBase:FBpp0082728,FlyBase_Annotation_IDs:CG6815-PA,GB_protein:AAF55289.2,REFSEQ:NP_524996,GB_protein:AAF55289,FlyMine:FBpp0082728,modMine:FBpp0082728; MD5=9550e905085694c6b773f07bdce…	51.0	68	0.96	AALNAFLYR+AKPTDALQGVVLNPK+AQYQDQLSR+EYEAHIEQAK+FAFLDALK+FDSSALER+FKLDTFDYGK+FMLVLASNTPEQFDYAINDR+IGKPTLVGETSR+KRYEDQLLQQQR+LAEHSGMDFAIMTGGDVAPMGK+LDEMVEFTLPGLEER+LDTFDYGK+LLEHELR+LYFDKYVLQPAAAGAK+MAWLSDQER+NPLHYLK+NRQQPQPDQTAGFSEGGGAADPEGR+NVLMHGPPGTGK+QQPQPDQTAGFSEGGGAADPEGR+QTIEHEIEMK+RQTIEHEIEMK+RYEDQLLQQQR+SITGTAAPPLTLTAK+TAGTVIGAGAEAMLTDWDK+TLIEETK+TLIEETKQQQQR+VKEYEAHIEQAK+VKEYEAHIEQAKVEQK+…
491a	sp|K1C10_HUMAN|	1.0000	sp K1C10_HUMAN	39.6	65	0.83	ALEESNYELEGK+DAEAWFNEK+ELTTEIDNNIEQISSYK+GSLGGGFSSGGFSGGSFSR+IRLENEIQTYR+LAADDFR+LASYLDK+LENEIQTYR+LKYENEVALR+NQILNLTTDNANILLQIDNAR+NVQALEIELQSQLALK+NVSTGDVNVEMNAAPGVDLTQLLNNMR+QSLEASLAETEGR+QSVEADINGLR+QSVEADINGLRR+RVLDELTLTK+SEITELR+SEITELRR+SKELTTEIDNNIEQISSYK+SLLEGEGSSGGGGR+SQYEQLAEQNR+SQYEQLAEQNRK+VLDELTLTK+VTMQNLNDR
489a	sp|ALDOA_RABIT|	1.0000	sp ALDOA_RABIT	43.9	65	0.88	ADDGRPFPQVIK+ALQASALK+ELSDIAHR+GILAADESTGSIAK+GILAADESTGSIAKR+GVVPLAGTNGETTTQGLDGLSER+IGEHTPSALAIMENANVLAR+LQSIGTENTEENR+LQSIGTENTEENRR+QLLLTADDR+RLQSIGTENTEENR+SKGGVVGIKVDK+TVPPAVTGVTFLSGGQSEEEASINLNAINK+VDKGVVPLAGTNGETTTQGLDGLSER+VLAAVYK
444a	FBpp0085066|FBgn0027598|CG31012-PC|cindr-PC	1.0000	FBpp0085066 type=protein; loc=3R:join(30809271..30809283,30816875..30817124,30817198..30817309,30817634..30818207,30824278..30824886,30824955..30826045); ID=FBpp0085066; name=cindr-PC; parent=FBgn0027598,FBtr0085704; dbxref=FlyBase:FBpp0085066,FlyBase_Annotation_IDs:CG31012-PC,GB_protein:AAF57087.2,REFSEQ:NP_733405,GB_protein:AAF57087,FlyMine:FBpp0085066,modMine:FBpp0085066; MD5=5361233985aa708f7…	50.9	63	0.84	AATIAVEDTDFDR+AATIAVEDTDFDRVER+ASGVTGMFPDNFVR+ASILTDMR+ATAAAAASAPAEPAAIVSGSGAAAGGGAAAAVPMLPPKPQR+DSLNDILSETGLPTGNVAAQR+EPDELDLQK+KTPTGGVPMTGNLLGGKK+LTTAVSHDLADGLAASK+MLAPSEVAPINEPPSATQITQNQR+MLSGANQLPESGAAGNVVIR+NLDLTKPPGVGASVSIGQQR+RPPTIGATVTTSALTSK+SSNASSSQSQEEKPTSQLNNHQDASSSR+SSTSSATTSSATTVATGLTSSSVSK+TIEELVNALK+TPTGGVPMTGNLLGGK+TSDDNSTGEEPQLAKPKPR+VDDIIAVISTELPDK+VDKLEGLVLNQQR+VEFPYAPQNDDELEL…
492b	sp|K22E_HUMAN|	1.0000	sp K22E_HUMAN	53.6	61	0.73	AQYEEIAQR+DVDNAYMIK+DYQELMNVK+FASFIDK+FGGFGGPGGVGGLGGPGGFGPGGYPGGIHEVSVNQSLLQPLNVK+FLEQQNQVLQTK+GFSSGSAVVSGGSR+GGSGGGGSISGGGYGSGGGSGGR+GSSSGGGYSSGSSSYGSGGR+HGGGGGGFGGGGFGSR+IEISELNR+KYEDEINKR+LNDLEEALQQAK+LQGEIAHVK+NKLNDLEEALQQAK+NLDLDSIIAEVK+NVQDAIADAEQR+SKEEAEALYHSK+SLVGLGGTK+TAAENDFVTLK+TAAENDFVTLKK+TSQNSELNNMQDLVEDYK+TSQNSELNNMQDLVEDYKK+VDLLNQEIEFLK+VDPEIQNVK+VLYDAEISQIHQSVTDTNVILSMDNSR+YEDEI…
376	sp|TRYP_PIG|	1.0000	sp TRYP_PIG	25.1	59	0.83	IITHPNFNGNTLDNDIMLIK+LGEHNIDVLEGNEQFINAAK+LSSPATLNSR+VATVSLPR
452a	FBpp0085720|FBgn0003887|CG9277-PB|betaTub56D-PB FBpp0085721|FBgn0003887|CG9277-PA|betaTub56D-PA	1.0000	FBpp0085720 type=protein; loc=2R:complement(join(19451433..19451489,19447460..19448746)); ID=FBpp0085720; name=betaTub56D-PB; parent=FBgn0003887,FBtr0086536; dbxref=FlyBase:FBpp0085720,FlyBase_Annotation_IDs:CG9277-PB,GB_protein:AAF57555.1,REFSEQ:NP_523795,GB_protein:AAF57555,FlyMine:FBpp0085720,modMine:FBpp0085720; MD5=af532e832c1035fa8fb3355ba120f3d1; length=447; release=r6.09; species=Dmel;;FB…	41.4	52	0.45	ALTVPELTQQMFDAK+AVLVDLEPGTMDSVR+EVDEQMLNIQNK+FPGQLNADLR+GHYTEGAELVDSVLDVVR+IMNTYSVVPSPK+INVYYNEASGGK+IREEYPDR+ISEQFTAMFR+LAVNMVPFPR+LHFFMPGFAPLTSR+MSATFIGNSTAIQEIFK+MSATFIGNSTAIQEIFKR+NSSYFVEWIPNNVK+SGPFGQIFRPDNFVFGQSGAGNNWAK+YLTVAAIFR
327	FBpp0088303|FBgn0023213|CG10811-PA|eIF4G-PA FBpp0111817|FBgn0023213|CG10811-PB|eIF4G-PB FBpp0288389|FBgn0023213|CG10811-PC|eIF4G-PC	1.0000	FBpp0088303 type=protein; loc=4:complement(join(929822..929899,926011..926661,925768..925948,925575..925686,925083..925138,918903..921199,918536..918776,918324..918481,917275..917743,916867..917090,916121..916267,915837..916059,915617..915718,915492..915553)); ID=FBpp0088303; name=eIF4G-PA; parent=FBgn0023213,FBtr0089243; dbxref=FlyBase:FBpp0088303,FlyBase_Annotation_IDs:CG10811-PA,GB_protein:AAF…	30.9	51	0.70	AELEAFLEEEER+AQSSVGSSNVNTGPLYR+ATEESMPPNQTHPNLLISDSSK+DSQSVEKPTHQELSLR+FDTLVEEIIK+FKDSQSVEKPTHQELSLR+FMLQDVIDLR+FNRLEYVENESK+GLTETLSNFSIHYK+GPPSTPNAPR+GSEQQTSATFSQTTR+ILTISDLWNNNLK+IPQQESVGLNNLTSTSSQGSESR+ISSIINYNEGQWSPNNPSGK+KIPIVSPK+LNVDVSEDISSR+LQIIDPTTK+LQIIDPTTKK+NALLDKTEQEFTQNVSQSTAK+NEQLSAQYFGTLSSTTPGGSQGGSGK+NILDDFDK+NILDDFDKTK+NTGVDVGLQSDSKPETTLNDK+NTGVDVGLQSDSKPETTLNDKQDSTDLK+NVSESIVAPI…
315	FBpp0087704|FBgn0086656|CG8055-PA|shrb-PA	1.0000	FBpp0087704 type=protein; loc=2R:complement(join(9143620..9143797,9143059..9143236,9142717..9143000,9142615..9142655)); ID=FBpp0087704; name=shrb-PA; parent=FBgn0086656,FBtr0088623; dbxref=FlyBase:FBpp0087704,FlyBase_Annotation_IDs:CG8055-PA,GB_protein:AAF58977.2,REFSEQ:NP_610462,GB_protein:AAF58977,FlyMine:FBpp0087704,modMine:FBpp0087704; MD5=99a6da738faeb6a43409910b700b35da; length=226; release…	76.5	51	0.71	AHQNMDVDKVHDMMDDIAEQQDVAR+ATTTTAVEDDDDPDMK+EALESANTNTAVLTTMK+EIIGIPEPTPTLPEAPTEDLPEK+EISDAISNPVAFGADLDDEDLER+ELDELEQENFDKEIIGIPEPTPTLPEAPTEDLPEK+ETENMLIK+EVAPTTGEAIQK+IEDELNIAR+KATTTTAVEDDDDPDMK+KEVAPTTGEAIQK+KQEFLEAK+LRETENMLIK+QEFLEAK+QLQQIDGTLSTIEMQR+VHDMMDDIAEQQDVAR
475a	FBpp0289747|FBgn0259174|CG42279-PK|Nedd4-PK	1.0000	FBpp0289747 type=protein; loc=3L:join(17530847..17531035,17538662..17538744,17538814..17538895,17539456..17539494,17539567..17539736,17540691..17540838,17540902..17541026,17541301..17541403,17543505..17543612,17543764..17544001,17544060..17544184,17544256..17544397,17544461..17544617,17544677..17544970,17545035..17545433,17545508..17545610); ID=FBpp0289747; name=Nedd4-PK; parent=FBgn0259174,FBtr0…	45.4	49	0.62	AVLSFSNEMR+DIFGASDPYVR+DMESVDTEYYNSLMWIK+ELYGSNGPQMFTIEK+EWFYLLSK+FHISVDDTESGR+IDLNTINGDINIDSVLTK+IVVLTGQSLAK+KPTNVPNKFEIR+LDLPPYEGYLQLK+LLDAFFIRPFYK+LLQFVTGTSR+LSNPNIAGQAVPYSR+LVFQVFDENR+MMLQKPIDLK+QEFGNGYTPR+RFHISVDDTESGR+RNSEEDNAAVPPMEQNTGGEEEPLPPR+SANEDTDHTDSHNPSDISAPSTR+SQHELKPGGANIDVTNENKDEYIK+SSGLVAAAALPVPSSSSSVAGGDVPRPPPR+TFFIDHASR+TIGEQSYTLRPR+TLNPTWNEEFIFR+TSILEDSYR+TTQWDRPTVLNSHSSQSTDD…
433b	FBpp0073445|FBgn0001218|CG4147-PB|Hsc70-3-PB FBpp0073446|FBgn0001218|CG4147-PA|Hsc70-3-PA FBpp0073447|FBgn0001218|CG4147-PD|Hsc70-3-PD FBpp0073448|FBgn0001218|CG4147-PC|Hsc70-3-PC FBpp0311376|FBgn0001218|CG4147-PE|Hsc70-3-PE	1.0000	FBpp0073445 type=protein; loc=X:complement(join(11804897..11805021,11802613..11804458)); ID=FBpp0073445; name=Hsc70-3-PB; parent=FBgn0001218,FBtr0073608; dbxref=FlyBase:FBpp0073445,FlyBase_Annotation_IDs:CG4147-PB,GB_protein:AAN09299.1,REFSEQ:NP_511132,GB_protein:AAN09299,FlyMine:FBpp0073445,modMine:FBpp0073445; MD5=90cfc2d2c129e8a211bff4d9b740fb53; length=656; release=r6.09; species=Dmel;;FBpp00…	41.0	44	0.50	AKFEELNLDLFR+DAGVIAGLQVMR+DLEAIVQPVIAK+DVHEIVLVGGSTR+FEELNLDLFR+IEIESFFEGDDFSETLTR+IINEPTAAAIAYGLDK+IINEPTAAAIAYGLDKK+ITPSYVAFTADGER+IVITNDQNR+LTPEDIDR+LYQGAGGAPPPEGGDDADLKDEL+MKETAEAYLGK+NELESYAYSLK+NQLTTNPENTVFDAK+NSKPHISVDTSQGAK+SQVFSTASDNQHTVTIQVYEGERPMTK+VEIIANDQGNR+VFAPEEISAMVLGK+VLEDADMNKK+VTHAVVTVPAYFNDAQR
465a	FBpp0088250|FBgn0010217|CG11154-PA|ATPsynbeta-PA FBpp0305828|FBgn0010217|CG11154-PC|ATPsynbeta-PC FBpp0311086|FBgn0010217|CG11154-PD|ATPsynbeta-PD	1.0000	FBpp0088250 type=protein; loc=4:join(1031890..1031953,1032907..1033218,1033272..1034413); ID=FBpp0088250; name=ATPsynbeta-PA; parent=FBgn0010217,FBtr0089186; dbxref=FlyBase:FBpp0088250,FlyBase_Annotation_IDs:CG11154-PA,GB_protein:AAF59391.1,REFSEQ:NP_726631,GB_protein:AAF59391,FlyMine:FBpp0088250,modMine:FBpp0088250; MD5=0f33e3078353582da35dbfb8cdb4639d; length=505; release=r6.09; species=Dmel;;F…	54.7	43	0.58	AHGGYSVFAGVGER+AIAELGIYPAVDPLDSTSR+EGNDLYNEMIEGGVISLK+FLSQPFQVAEVFTGHAGK+FTQAGSEVSALLGR+IGLFGGAGVGK+IINVIGEPIDER+IMDPNIIGQEHYNVAR+IPSAVGYQPTLATDMGSMQER+KGSITSVQAIYVPADDLTDPAPATTFAHLDATTVLSR+LVLEVAQHLGENTVR+LVPLEQTIK+TIAMDGTEGLVR+TVLIMELINNVAK+VALTGLTVAEYFR+VALVYGQMNEPPGAR+VLDTGYPIR+VVDLLAPYAK
389a	FBpp0073277|FBgn0003360|CG16944-PA|sesB-PA FBpp0073278|FBgn0003360|CG16944-PC|sesB-PC FBpp0073279|FBgn0003360|CG16944-PB|sesB-PB FBpp0073280|FBgn0003360|CG16944-PD|sesB-PD FBpp0312078|FBgn0003360|CG16944-PE|sesB-PE	1.0000	FBpp0073277 type=protein; loc=X:complement(join(10782380..10782676,10782173..10782300,10781621..10782095)); ID=FBpp0073277; name=sesB-PA; parent=FBgn0003360,FBtr0073421; dbxref=FlyBase:FBpp0073277,FlyBase_Annotation_IDs:CG16944-PA,GB_protein:AAG22341.1,REFSEQ:NP_511109,GB_protein:AAG22341,FlyMine:FBpp0073277,modMine:FBpp0073277; MD5=c2c1ad011a3bcdf20b09b6b6d65bec98; length=299; release=r6.09; spe…	45.8	43	0.57	AAYFGFYDTAR+ATEVIYK+DFAAGGISAAVSK+DFDAVGFVK+EQGFSSFWR+GAFSNILR+GMLPDPK+GTGGAFVLVLYDEIK+GTGGAFVLVLYDEIKK+IFKSDGIVGLYR+KATEVIYK+LLLQVQHISK+QEGTGAFFK+QVFLGGVDK+SDGIVGLYR+YFPTQALNFAFK+YFPTQALNFAFKDK+YFPTQALNFAFKDKYK
486a	FBpp0311334|FBgn0266696|CG45186-PAB|CG45186-PAB FBpp0311336|FBgn0266696|CG45186-PAD|CG45186-PAD	1.0000	FBpp0311334 type=protein; loc=3L:join(2388767..2388781,2402555..2406599,2434626..2436228,2439499..2439830,2443390..2443838,2443988..2444087,2444499..2446101,2459591..2460153,2461146..2461268,2463057..2464303); ID=FBpp0311334; name=CG45186-PAB; parent=FBgn0266696,FBtr0345109; dbxref=FlyBase:FBpp0311334,FlyBase_Annotation_IDs:CG45186-PAB,GB_protein:AHN57941,REFSEQ:NP_001286916; MD5=56b62d166981f39d…	15.7	40	0.26	AAGGANSSWESPLQASSAEHGAPTTPR+ANMFQQLQEQSR+ASRPLSSSITSFNPYSSSDYIK+DIVTTEPPVVVQEALQVR+DVPATLDLLR+EQHQQAPPPVYPER+EVQSYDAGEPVNTNR+GNHSIGGSSQQLSGK+HPSQGGAIAQLPER+IAEQSEAQVQQPSVDDNQK+IPLSAIR+LEDELQQIEAVSEAAK+LLMQPGVQGNGYQQPK+LPQITTVVSK+LQSLEPVSLSVHSR+LVLPDTFR+LVQQQQPQPQPVNR+MDNTGVPASSGILR+QDVQPGMDLAAALDAIATSQATPSTPVDFVTTPTSISVAER+QESTSSEEAVRPPKPILK+QPPFGIPVGPIVPAPQSDYLHVEPVR+QSPPASSAEVSSSAADNSMHSDER+RNS…
399a	FBpp0074228|FBgn0250788|CG5870-PA|beta-Spec-PA FBpp0306507|FBgn0250788|CG5870-PB|beta-Spec-PB	1.0000	FBpp0074228 type=protein; loc=X:join(17661184..17667232,17667301..17667497,17667570..17667738,17668276..17668382,17668497..17668663,17668751..17668937); ID=FBpp0074228; name=beta-Spec-PA; parent=FBgn0250788,FBtr0074454; dbxref=FlyBase:FBpp0074228,FlyBase_Annotation_IDs:CG5870-PA,GB_protein:AAF48751.1,REFSEQ:NP_523388,GB_protein:AAF48751,FlyMine:FBpp0074228,modMine:FBpp0074228; MD5=f861fd416d6f903…	19.1	37	0.52	ALESEITSHDPQLQNVAK+DDTPVNLEQAENQLK+DGLAFNAIIHK+DVSGVELLMNNHQSLK+EVVAGSQELGQDFDHVTLLSER+GEPSYDLQNAAIEIASDYTK+GNLEVLLFTLQSK+HQAFEAEIAANK+KFEALISDLTQK+LLDAEDVFVEHPDEK+LLDALSLYK+LLEVLSGER+LPVANSPDYGNSLFNVHVLK+LTSEGSTSDDPQYMFLR+LTTFELK+LVSQDNFGFDLAAVEAAAK+MLDTMTPGKDIEDVEIMK+NQSLATEIDNHEPR+NYAEVIDALHK+QFSGDDISSGDAVAVK+QIVSGDTANDLTSVNILMQK+QLLMTDDYGK+QQVIQTQMAVK+QVEEIDKQTEYLQK+QVLLSQSLDQQLFNR+RQELAEEAER…
486b	FBpp0311337|FBgn0266696|CG45186-PAE|CG45186-PAE	1.0000	FBpp0311337 type=protein; loc=3L:join(2388767..2388781,2402555..2406599,2434626..2436228,2439499..2439830,2442436..2442960,2443390..2443838,2443988..2444087,2444499..2446101,2459591..2460153,2461146..2461268,2465103..2465577,2484564..2484837,2485073..2485228,2495011..2495152,2495219..2495729,2495801..2495958,2496018..2498036,2498099..2498346,2498406..2498645); ID=FBpp0311337; name=CG45186-PAE; pa…	10.8	36	0.18	AAGGANSSWESPLQASSAEHGAPTTPR+ANMFQQLQEQSR+ASRPLSSSITSFNPYSSSDYIK+DIVTTEPPVVVQEALQVR+DVPATLDLLR+EIEAIIK+EQHQQAPPPVYPER+EVQSYDAGEPVNTNR+GNHSIGGSSQQLSGK+HPSQGGAIAQLPER+IAEQSEAQVQQPSVDDNQK+IPLSAIR+LEDELQQIEAVSEAAK+LLMQPGVQGNGYQQPK+MDNTGVPASSGILR+QDVQPGMDLAAALDAIATSQATPSTPVDFVTTPTSISVAER+QESTSSEEAVRPPKPILK+QPPFGIPVGPIVPAPQSDYLHVEPVR+QSPPASSAEVSSSAADNSMHSDER+RNSLEEAGTGLSPAQAHGILK+SGEDLPNKYEEYVAEK+SGLPTP…
453a	FBpp0085768|FBgn0000578|CG15112-PB|ena-PB	1.0000	FBpp0085768 type=protein; loc=2R:join(19155475..19155914,19158734..19159055,19159120..19159352,19159783..19160035,19160177..19160902,19160974..19161132,19161194..19161415,19161473..19161593,19161660..19161688); ID=FBpp0085768; name=ena-PB; parent=FBgn0000578,FBtr0086584; dbxref=FlyBase_Annotation_IDs:CG15112-PB,FlyBase:FBpp0085768,GB_protein:AAM68439.1,REFSEQ:NP_725859,GB_protein:AAM68439,REFSEQ:…	34.8	36	0.47	AGPIYEAPQR+AMMHALEVLSGR+ASVMVYDDNQKK+FGSASEETILK+FVYGLNFSSQNDAENFAR+KDPDPEAEVK+LSGGAGSGSAGSGHEGANGNSGGAGSNTTNSGGESPRPMR+NKVTTSAPENSGSSTSSGGSGNYGTIGR+QNNSIGGHVTPSAQTPTSQTNQNNIPQSPPTPQGHHR+QVNGDGLSLALSNGDLDTLK+RFGSASEETILK+SEYYSIEELQELDLLDYR+SQQQQDQMFEQSIIGAR+TMTSEDAAILR+VANNPGGPPTNGNGYEEDMGYR+VKNEIIDAIK+VNGDGLSLALSNGDLDTLK+VQIYHHQQNNTFR+VTTSAPENSGSSTSSGGSGNYGTIGR
452b	FBpp0081524|FBgn0003889|CG9359-PA|betaTub85D-PA	1.0000	FBpp0081524 type=protein; loc=3R:complement(join(9409660..9410052,9408653..9409600)); ID=FBpp0081524; name=betaTub85D-PA; parent=FBgn0003889,FBtr0082046; dbxref=FlyBase:FBpp0081524,FlyBase_Annotation_IDs:CG9359-PA,GB_protein:AAF54373.1,REFSEQ:NP_524290,GB_protein:AAF54373,FlyMine:FBpp0081524,modMine:FBpp0081524; MD5=0aa0b500c2b326a8676660072c521f73; length=446; release=r6.09; species=Dmel;	24.2	34	0.21	ALTVPELTQQMFDAK+EVDEQMLNIQNK+FPGQLNADLR+GHYTEGAELVDSVLDVVR+IMNTFSVVPSPK+IREEYPDR+LAVNMVPFPR+LHFFMPGFAPLTSR+MSATFIGNSTAIQEIFK+MSATFIGNSTAIQEIFKR+YLTVAAIFR
427a	FBpp0081062|FBgn0003885|CG2512-PA|alphaTub84D-PA FBpp0081153|FBgn0003884|CG1913-PA|alphaTub84B-PA	1.0000	FBpp0081062 type=protein; loc=3R:7531259..7532611; ID=FBpp0081062; name=alphaTub84D-PA; parent=FBgn0003885,FBtr0081538; dbxref=FlyBase:FBpp0081062,FlyBase_Annotation_IDs:CG2512-PA,GB_protein:AAF54007.1,REFSEQ:NP_524264,GB_protein:AAF54007,FlyMine:FBpp0081062,modMine:FBpp0081062; MD5=019098f12132864ff22b77f0b7ff682e; length=450; release=r6.09; species=Dmel;;FBpp0081153 type=protein; loc=3R:join(70…	40.0	34	0.45	AVFVDLEPTVVDEVR+DVNAAIATIK+EDLAALEK+EIVDLVLDR+FDGALNVDLTEFQTNLVPYPR+FDLMYAK+IHFPLVTYAPVISAEK+LIGQIVSSITASLR+LSVDYGK+NLDIERPTYTNLNR+QLFHPEQLITGK+QLFHPEQLITGKEDAANNYAR+TVGGGDDSFNTFFSETGAGK+VGINYQPPTVVPGGDLAK
243	FBpp0083802|FBgn0002622|CG6779-PA|RpS3-PA FBpp0312066|FBgn0002622|CG6779-PB|RpS3-PB	1.0000	FBpp0083802 type=protein; loc=3R:join(23358855..23358890,23359154..23359858); ID=FBpp0083802; name=RpS3-PA; parent=FBgn0002622,FBtr0084410; dbxref=FlyBase:FBpp0083802,FlyBase_Annotation_IDs:CG6779-PA,GB_protein:AAF56129.1,REFSEQ:NP_476632,GB_protein:AAF56129,FlyMine:FBpp0083802,modMine:FBpp0083802; MD5=afce2f20264890e9f016128a095a23e6; length=246; release=r6.09; species=Dmel;;FBpp0312066 type=pro…	48.4	34	0.47	AELNEFLTR+ELAEDGYSGVEVR+ELTAMVQK+FNFETGR+FVSDGIFK+IELYAEK+IPPPSKPLDDLSEAK+IYETPETEYK+IYETPETEYKIPPPSKPLDDLSEAK+KPLPDNVSVVEPK+KPLPDNVSVVEPKEEK+LTGGLAVR+RFNFETGR+TEIIIMATK+VMLPYDPK
480a	FBpp0293740|FBgn0260442|CG6831-PB|rhea-PB FBpp0305317|FBgn0260442|CG6831-PE|rhea-PE FBpp0305318|FBgn0260442|CG6831-PF|rhea-PF FBpp0305319|FBgn0260442|CG6831-PG|rhea-PG FBpp0305320|FBgn0260442|CG6831-PH|rhea-PH	1.0000	FBpp0293740 type=protein; loc=3L:join(8561482..8561617,8561687..8562085,8562145..8562336,8562396..8562474,8562533..8563036,8563100..8563188,8563546..8563634,8563979..8564095,8564157..8568744,8568811..8569001,8570968..8571084,8571146..8571661,8572018..8572677,8572898..8573472,8573531..8573789); ID=FBpp0293740; name=rhea-PB; parent=FBgn0260442,FBtr0305210; dbxref=REFSEQ:NP_001246674,GB_protein:AFH0…	18.9	33	0.47	ALQPTVTDIPSATQLSK+AMHSPPPVGNTQVGPEDLIR+AVAAGTSNLQADIVSAANLGR+AVANTTAALVLR+DAILDGTHPVTQDK+DHFGIEGDEGSTMVEESVAPSK+DTALALGDFTR+EAIQELQQTVEK+EDNEAQNENLPDNK+EILISWPLTTVR+EITTTAANTPAMK+ELPTYGVTFFLVK+EQGIDEAETVLLRR+GVGTEEMLISTAK+GVTESINQLVDASIQSAPGQK+HVDLSEIDAK+INAETGIVTGLMEQVNR+INTSMVDGMAQEINAR+KAQEPVIQAGR+LVDPLLEAVK+NNAEQLGHAVGEISR+QVATATSDLVQDIK+SANNTTSSSSELGAVKPLESSFSQMTLNTDGGK+SLALTPDNPPVWQQLSMHSTP…
46	FBpp0072120|FBgn0263006|CG3725-PG|SERCA-PG FBpp0072121|FBgn0263006|CG3725-PE|SERCA-PE FBpp0072122|FBgn0263006|CG3725-PB|SERCA-PB FBpp0072123|FBgn0263006|CG3725-PD|SERCA-PD FBpp0072124|FBgn0263006|CG3725-PA|SERCA-PA FBpp0072125|FBgn0263006|CG3725-PH|SERCA-PH FBpp0072126|FBgn0263006|CG3725-PC|SERCA-PC FBpp0072127|FBgn0263006|CG3725-PF|SERCA-PF FBpp0309946|FBgn0263006|CG3725-PI|SERCA-PI	1.0000	FBpp0072120 type=protein; loc=2R:complement(join(23932667..23932784,23932574..23932591,23932406..23932488,23930158..23932329,23929983..23930098,23929682..23929918,23929500..23929617,23929231..23929431)); ID=FBpp0072120; name=SERCA-PG; parent=FBgn0263006,FBtr0072211; dbxref=FlyBase:FBpp0072120,GB_protein:AAM68281.1,FlyBase_Annotation_IDs:CG3725-PG,REFSEQ:NP_726386,GB_protein:AAM68281; MD5=b5943523…	23.8	33	0.45	AEIGIAMGSGTAVAK+AKEIVPGDLVEVSVGDKIPADIR+EFTLEFSR+GAPEGVLER+IDQSILTGESVSVIK+IGVFAEDEDTTGK+ILALTGQYGTGR+IVEFLQSMNEISAMTGDGVNDAPALK+IVEFLQSMNEISAMTGDGVNDAPALKK+KAEIGIAMGSGTAVAK+KEFTLEFSR+LDEFGEQLSK+LNSFSVNK+NAESAIEALKEYEPEMGK+NILFSGTNVAAGK+SAAEMVLADDNFSSIVSAVEEGR+TGTLTTNQMSVSR+TVEQSLNFFGTDPER+VGEATETALIVLAEK
379a	FBpp0070894|FBgn0086558|CG32744-PA|Ubi-p5E-PA FBpp0073034|FBgn0003943|CG11624-PA|Ubi-p63E-PA FBpp0073035|FBgn0003943|CG11624-PB|Ubi-p63E-PB FBpp0077159|FBgn0003941|CG2960-PA|RpL40-PA FBpp0079606|FBgn0003942|CG5271-PA|RpS27A-PA FBpp0089269|FBgn0003943|CG11624-PC|Ubi-p63E-PC FBpp0305348|FBgn0003943|CG11624-PD|Ubi-p63E-PD FBpp0306837|FBgn0003941|CG2960-PB|RpL40-PB FBpp0311816|FBgn0086558|CG32744-PB|…	1.0000	FBpp0070894 type=protein; loc=X:complement(6277144..6278748); ID=FBpp0070894; name=Ubi-p5E-PA; parent=FBgn0086558,FBtr0070933; dbxref=FlyBase:FBpp0070894,FlyBase_Annotation_IDs:CG32744-PA,GB_protein:AAF46142.3,REFSEQ:NP_727078,GB_protein:AAF46142,FlyMine:FBpp0070894,modMine:FBpp0070894; MD5=e647e40d6d877d42214ce3f015f4d7a0; length=534; release=r6.09; species=Dmel;;FBpp0073034 type=protein; loc=3L…	72.1	33	0.42	AKIQDKEGIPPDQQR+EGIPPDQQR+ESTLHLVLR+IQDKEGIPPDQQR+QLEDGRTLSDYNIQK+TITLEVEPSDTIENVK+TITLEVEPSDTIENVKAK+TLSDYNIQK+TLSDYNIQKESTLHLVLR
56	FBpp0072693|FBgn0025725|CG7961-PB|alphaCOP-PB FBpp0072694|FBgn0025725|CG7961-PA|alphaCOP-PA	1.0000	FBpp0072693 type=protein; loc=3L:complement(join(1644012..1644957,1641197..1643955)); ID=FBpp0072693; name=alphaCOP-PB; parent=FBgn0025725,FBtr0072811; dbxref=FlyBase:FBpp0072693,FlyBase_Annotation_IDs:CG7961-PB,GB_protein:AAF47535.1,REFSEQ:NP_728648,GB_protein:AAF47535; MD5=66c92cebeb44706586c8d2870900e903; length=1234; release=r6.09; species=Dmel;;FBpp0072694 type=protein; loc=3L:complement(joi…	23.6	32	0.45	DTVVMQLRPGK+DVSAQYQGALLLGDVK+GFFEGAMVTR+GHPGATDLFGQADAVVK+GLSPAQQWANNSPLVLDHVK+GVAFHQQMPLFVSGGDDYK+GYPEVALHFVK+ISNLQFR+KLDFTTTK+KYDEVLHMVR+LDAAEAQQLLR+LLHDQLGVVNFQPFK+LQPVHQILTLR+LSFLYLITGNLEK+LVGQSIIAYLQQK+LVSVGSIK+NVAPGPGGLDDHLK+SSGITAIWVAR+TALNMFFK+TLDLPIYLTR+TSYTANPNLQSLSGYPLR+VLHIDPTEYK+VWDISGLR+YAITNGDHGIIR
461a	FBpp0087142|FBgn0000556|CG8280-PA|Ef1alpha48D-PA FBpp0304260|FBgn0000556|CG8280-PC|Ef1alpha48D-PC FBpp0311272|FBgn0000556|CG8280-PD|Ef1alpha48D-PD FBpp0311273|FBgn0000556|CG8280-PE|Ef1alpha48D-PE	1.0000	FBpp0087142 type=protein; loc=2R:11893575..11894966; ID=FBpp0087142; name=Ef1alpha48D-PA; parent=FBgn0000556,FBtr0088035; dbxref=FlyBase:FBpp0087142,FlyBase_Annotation_IDs:CG8280-PA,GB_protein:AAF58608.1,REFSEQ:NP_477375,GB_protein:AAF58608,FlyMine:FBpp0087142,modMine:FBpp0087142; MD5=2ae59732b0e0ae621052c7236b70a79c; length=463; release=r6.09; species=Dmel;;FBpp0304260 type=protein; loc=2R:11893…	26.3	32	0.44	ALRLPLQDVYK+EVSSYIK+IGGIGTVPVGR+LPLQDVYK+MDSSEPPYSEAR+QLIVGVNK+QTVAVGVIK+STTTGHLIYK+TLIDALDAILPPARPTDK+VETGVLKPGTVVVFAPANITTEVK+YYVTIIDAPGHR
452c	FBpp0072177|FBgn0003888|CG3401-PA|betaTub60D-PA	1.0000	FBpp0072177 type=protein; loc=2R:join(24306082..24306138,24310722..24310830,24310893..24311137,24311194..24312147); ID=FBpp0072177; name=betaTub60D-PA; parent=FBgn0003888,FBtr0072270; dbxref=FlyBase:FBpp0072177,FlyBase_Annotation_IDs:CG3401-PA,GB_protein:AAF47193.2,REFSEQ:NP_523842,GB_protein:AAF47193,FlyMine:FBpp0072177,modMine:FBpp0072177; MD5=faff26e0b4223b934baefc1ca16310b2; length=454; relea…	32.8	30	0.22	AILLDLEPGTMESVR+ALTVPELTQQMFDAK+EVDEQMLAVQNK+FPGQLNADLR+IMNTYSVVPSPK+IREEYPDR+LAVNMVPFPR+LHFFMPGFAPLTSR+MSSTFIGNTTAIQELFK+NSSYFVEWIPNNVK+VSVYYNEASAVTR+YLTVAAVFR
420a	FBpp0078298|FBgn0003261|CG10279-PC|Rm62-PC FBpp0078299|FBgn0003261|CG10279-PD|Rm62-PD FBpp0078300|FBgn0003261|CG10279-PB|Rm62-PB FBpp0078301|FBgn0003261|CG10279-PA|Rm62-PA FBpp0078302|FBgn0003261|CG10279-PE|Rm62-PE FBpp0078303|FBgn0003261|CG10279-PF|Rm62-PF FBpp0291159|FBgn0003261|CG10279-PH|Rm62-PH FBpp0291753|FBgn0003261|CG10279-PI|Rm62-PI	1.0000	FBpp0078298 type=protein; loc=3R:complement(join(6005206..6005216,6004017..6005126,6003673..6003911,6001558..6001736,6001163..6001360)); ID=FBpp0078298; name=Rm62-PC; parent=FBgn0003261,FBtr0078649; dbxref=FlyBase:FBpp0078298,FlyBase_Annotation_IDs:CG10279-PC,GB_protein:AAN14332.1,REFSEQ:NP_731033,GB_protein:AAN14332; MD5=91fd1a2ab1e8d5284cd393f1f664c60d; length=578; release=r6.09; species=Dmel;;…	50.8	29	0.33	ALVDVLR+EANQEINPALENLAR+ELAQQIQQVATEFGSSSYVR+FGGGGGFGDR+FGGGGGGGDYHGIR+GDGPIALVLAPTR+GGGGGGSQDLPMRPVDFSNLAPFK+GLDVDGIK+GQVPNPIQDFSEVHLPDYVMK+GTSFAFFTK+IIIFVETK+LIDFLSAGSTNLK+MLDMGFEPQIR+NFYQEHPNVANR+QGYKAPTAIQAQGWPIAMSGSNFVGIAKTGSGK+SNILVATDVAAR+TLGYILPAIVHINNQQPLQR+TLLSDIYDTSESPGK+YREEQEITVR+YVINFDYPQNSEDYIHR
180	FBpp0079643|FBgn0027568|CG5366-PA|Cand1-PA FBpp0304507|FBgn0027568|CG5366-PB|Cand1-PB	1.0000	FBpp0079643 type=protein; loc=2L:complement(join(10362463..10362507,10362014..10362397,10361666..10361955,10361422..10361584,10360003..10361361,10358711..10359938,10358502..10358648,10358307..10358437)); ID=FBpp0079643; name=Cand1-PA; parent=FBgn0027568,FBtr0080054; dbxref=FlyBase:FBpp0079643,FlyBase_Annotation_IDs:CG5366-PA,GB_protein:AAF52924.1,REFSEQ:NP_609389,GB_protein:AAF52924,FlyMine:FBpp0…	21.0	29	0.39	ALMPQLASSR+ATAGAPSEVVQLHK+DSIILDDESEKK+FGEFLVPFHSTILK+FMATNDLMTELQK+FTISDQPQPIDVLLK+HTVDDGLDIR+IFEYIQK+LITDLQK+LKVTDVDQEVK+LMAPVLGGNGDVK+LSTAIEKEDVSVK+LTDDVANDHDSMDQVSGPTSLLIEQLPLIVK+LVLVNPDELLPQLQQALR+NGEVQNLAVK+NQQLVDFLK+QELVEDFYR+SDIFHAYVALLK+SLSPALIAR+SVLILVR+VALVAFNSAVHNKPSLVR+VTDVDQEVK
467a	FBpp0088478|FBgn0014141|CG3937-PA|cher-PA FBpp0288453|FBgn0014141|CG3937-PG|cher-PG FBpp0292427|FBgn0014141|CG3937-PI|cher-PI FBpp0308014|FBgn0014141|CG3937-PL|cher-PL FBpp0308015|FBgn0014141|CG3937-PM|cher-PM FBpp0308016|FBgn0014141|CG3937-PN|cher-PN	1.0000	FBpp0088478 type=protein; loc=3R:complement(join(17116941..17117226,17110610..17110754,17110214..17110549,17108748..17108839,17107399..17108691,17106954..17107340,17105009..17105813,17104457..17104909,17104256..17104391,17101352..17101432,17100988..17101078,17094609..17094749,17094376..17094545,17092287..17094318,17092040..17092224)); ID=FBpp0088478; name=cher-PA; parent=FBgn0014141,FBtr0089471; …	15.3	27	0.36	AGNAPLDVVVQDVFGTK+AYGPGIEPIGPVVGAPANFTVETFSAGK+ESVPTFFNVDVGEAGPGR+FADHHVEGSPFTVK+GAGNGGLSLAIEGPSEAK+HINNSPFK+IIDNEDNTYSVEVIPPSK+IYTEGAGEGEPEVR+KTPASLPAEFEIDTK+LENVSVALK+LIALIEVLSQK+LPLPTTGGNVTAEVR+LTNSEGIPVDNLR+MPTGNIGISFTPR+NLTYTVSYIPK+SPFIAQILPR+VTGPGIQPNGVTIK+VVQQTTQSELVNGK+VVVEQTVDVSK+VYGPGIEHGQVR+VYVGVPVDAAK+YNGEPVQGSPFK+YSEMHIPGSPFQFTVGPLR+YTPLLPGEHYITVK
81	FBpp0074278|FBgn0283469|CG6842-PA|Vps4-PA FBpp0309628|FBgn0283469|CG6842-PB|Vps4-PB	1.0000	FBpp0074278 type=protein; loc=X:join(17908578..17908713,17908808..17909669,17909781..17910009,17910078..17910179); ID=FBpp0074278; name=Vps4-PA; parent=FBgn0283469,FBtr0074504; dbxref=FlyBase:FBpp0074278,FlyBase_Annotation_IDs:CG6842-PA,GB_protein:AAF48783.1,REFSEQ:NP_573258,GB_protein:AAF48783,FlyMine:FBpp0074278,modMine:FBpp0074278; MD5=91073d84c60a032bf49393ff0e2f5918; length=442; release=r6.0…	36.2	25	0.35	AIDLVTK+DALMEPVR+EAVILPIK+EAVILPIKFPQLFTGK+FPQLFTGK+GILLFGPPGTGK+IHLGNTTHVLTEQDLK+IYIPLPEAHAR+KFTEDFGQEG+LEDAIVIEKPK+LFEPPVTMR+LYEHGVEYFLHTIK+NLFELAR+STFFSVSSSDLMSK+TKPTVNEDDLK+TKPTVNEDDLKK+VQWSDVAGLDAAK
393a	FBpp0073766|FBgn0264078|CG32593-PA|Flo2-PA FBpp0073768|FBgn0264078|CG32593-PE|Flo2-PE FBpp0303249|FBgn0264078|CG32593-PK|Flo2-PK	1.0000	FBpp0073766 type=protein; loc=X:join(14840971..14841019,14924226..14924413,14925646..14925684,14926766..14926874,14930747..14931314,14931802..14931985,14932048..14932227); ID=FBpp0073766; name=Flo2-PA; parent=FBgn0264078,FBtr0073949; dbxref=FlyBase:FBpp0073766,FlyBase_Annotation_IDs:CG32593-PA,GB_protein:AAF48407.2,REFSEQ:NP_727797,GB_protein:AAF48407,FlyMine:FBpp0073766,modMine:FBpp0073766; MD5=…	40.6	24	0.32	ADELLGTASEQFLGK+AESQLAYELQAAK+AILGTLTVEEVYK+AILGTLTVEEVYKDR+DVYDDVQYLASLGK+IGSAEAHAIELVGK+IRNEEIQIEVVER+LQTLAQAK+LVAQLPPSINALTGVDLSK+QIEIESQEVQR+QTDYHNDEADELLGTASEQFLGK+QTILQTLEGHLR+QYGDAAIMNIVLESLPK+TDEIVLIGGNDNITNDVTR
39	FBpp0071794|FBgn0011211|CG3612-PA|blw-PA	1.0000	FBpp0071794 type=protein; loc=2R:join(22799204..22799269,22799896..22800476,22800569..22801370,22801483..22801692); ID=FBpp0071794; name=blw-PA; parent=FBgn0011211,FBtr0071883; dbxref=FlyBase:FBpp0071794,FlyBase_Annotation_IDs:CG3612-PA,GB_protein:AAF46903.1,REFSEQ:NP_726243,GB_protein:AAF46903,FlyMine:FBpp0071794,modMine:FBpp0071794; MD5=9adab5c6a725023536c45cc02a2d2dad; length=552; release=r6.0…	35.5	24	0.33	AVDSLVPIGR+DGAISEASDAK+EAYPGDVFYLHSR+EVAAFAQFGSDLDAATQQLLNR+GIRPAINVGLSVSR+GMALNLEPDNVGVVVFGNDK+HALIIYDDLSK+LELAQYR+QMSLLLR+SAEISNILEER+STVAQIVK+TALAIDTIINQK+TGAIVDVPVGDELLGR+TSEQALLDTIAK+VLSIGDGIAR+VVDALGNAIDGK
78	FBpp0074059|FBgn0061200|CG4453-PA|Nup153-PA FBpp0288862|FBgn0061200|CG4453-PC|Nup153-PC FBpp0309144|FBgn0061200|CG4453-PD|Nup153-PD	1.0000	FBpp0074059 type=protein; loc=X:join(16600155..16600313,16600380..16600895,16600954..16601198,16601376..16605786,16605850..16606008,16607933..16608000,16609005..16609098); ID=FBpp0074059; name=Nup153-PA; parent=FBgn0061200,FBtr0074284; dbxref=FlyBase:FBpp0074059,FlyBase_Annotation_IDs:CG4453-PA,GB_protein:AAF48628.3,GB_protein:AAF48628,REFSEQ:NP_573136,GB_protein:AAF48628,FlyMine:FBpp0074059,modM…	17.8	23	0.30	DLTMDETGTGPAMSSEEHLNHLLR+EVVKPSVETTTTPAPTSAQFSFGFGQSNQGK+FNASIYGSTSALSDSR+GLNYEEVALADNIAEHDLAAEDEQTR+ILNLLESYSTPLIDAK+IMLAEVDADAADDLDDGSDAK+LLVPTMQQLLER+LPLLSSTPAAPLAAATSSSSSQMYK+QREPAYNFFTGNEAAEGSTGDLPHSIR+RFNASIYGSTSALSDSR+SEYNVFLLR+SLNIPFGGSSTATSYNNSLSSLPNHK+SNLSSSAASSMLGLNSAGSSPAHQLHASMTGGIGYGMK+SSTPIANSSYPSINNNLPAGSGFDISFTR+TAEEEAPPPLDLPQISFPDMASAPK+TVSFGTGIK
481a	FBpp0301110|FBgn0263391|CG43443-PD|hts-PD FBpp0301112|FBgn0263391|CG43443-PA|hts-PA FBpp0301114|FBgn0263391|CG43443-PI|hts-PI FBpp0301116|FBgn0263391|CG43443-PK|hts-PK FBpp0301117|FBgn0263391|CG43443-PL|hts-PL FBpp0301118|FBgn0263391|CG43443-PM|hts-PM FBpp0301119|FBgn0263391|CG43443-PN|hts-PN FBpp0301120|FBgn0263391|CG43443-PO|hts-PO FBpp0301121|FBgn0263391|CG43443-PP|hts-PP FBpp0301122|FBgn02633…	1.0000	FBpp0301110 type=protein; loc=2R:complement(join(19411160..19411255,19410590..19411073,19409805..19410516,19409620..19409743,19408483..19408593,19408124..19408418,19407975..19408055,19407841..19407912,19407125..19407156)); ID=FBpp0301110; name=hts-PD; parent=FBgn0263391,FBtr0309102; dbxref=FlyBase_Annotation_IDs:CG43443-PD,FlyBase:FBpp0301110,REFSEQ:NP_725889,GB_protein:AAM70850; MD5=28f38977bac8…	31.4	23	0.31	ARPADIEQDMR+DGGAGASGILQQLSDIVGVPVSR+FAAVAAAEDGAATAEK+FAAVAAAEDGAATAEKDAAEAVPK+GFQHNATVYK+IEDPLQFVPAGTNPR+ISAGPQSHILEGVTWDEASR+LLPVGLDNLVLIPEESR+LLPVGLDNLVLIPEESRK+NPFDNVTDDELNEYKR+SVHGEYTDTDFSESEAVLQAGTK+TGLLPLTK+VDMQGQIVEQGTTNFGGNK+VEVLETGTPDPK+VGGAEFEALMR
420b	FBpp0081374|FBgn0263231|CG9748-PA|bel-PA FBpp0306433|FBgn0263231|CG9748-PB|bel-PB	1.0000	FBpp0081374 type=protein; loc=3R:complement(join(8659963..8660007,8658015..8658387,8655987..8657843,8655785..8655906)); ID=FBpp0081374; name=bel-PA; parent=FBgn0263231,FBtr0081888; dbxref=FlyBase:FBpp0081374,FlyBase_Annotation_IDs:CG9748-PA,GB_protein:AAF54262.1,REFSEQ:NP_536783,GB_protein:AAF54262,FlyMine:FBpp0081374,modMine:FBpp0081374; MD5=7a5214f0ded2bee922609d09b676d354; length=798; release=…	29.3	23	0.29	ELATQIFEEAKK+FEDNYNGGEFDSR+FLVIDEADR+GGGGGSGSNLNEQTAEDGQAQQQQQPR+GGGGNNNAADAESQGQGQGQGQGFDSR+HAIPIIINGR+HVINFDLPSDVEEYVHR+MGNLGVATSFFNEK+MLDMGFEPQIR+MRPAVLYGGNNTSEQMR+QEIPSFMEDMSSDR+QYPLGLVLAPTR+SYLLDLLSSIR+TAAFLVPILNQMYELGHVPPPQSTR+TSTNSVTGGVYVPPHLR+VGLENIR
325	FBpp0088021|FBgn0028687|CG1341-PA|Rpt1-PA	1.0000	FBpp0088021 type=protein; loc=2R:complement(7652536..7653837); ID=FBpp0088021; name=Rpt1-PA; parent=FBgn0028687,FBtr0088947; dbxref=GB_protein:AAF59219.1,FlyBase:FBpp0088021,FlyBase_Annotation_IDs:CG1341-PA,REFSEQ:NP_477473,GB_protein:AAF59219,FlyMine:FBpp0088021,modMine:FBpp0088021; MD5=76480cb616eeeb3d35baf21492c93f5f; length=433; release=r6.09; species=Dmel;	33.5	22	0.28	DFLEAVK+ESDTGLAPPALWDLAADK+EVVETPLLHPEK+FVNLGIEPPK+FVVDLADSVAPTDIEEGMR+IINADSDDPK+QILQNEQPLQVAR+QVNELTGIK+SLDEGDIELLK+TMLELINQLDGFDPR+VEFGLPDQDGR+YQIHIPLPPK
98	FBpp0075088|FBgn0036666|CG9712-PA|TSG101-PA	1.0000	FBpp0075088 type=protein; loc=3L:join(16842632..16842676,16842792..16842876,16842967..16843032,16843103..16843378,16843510..16843730,16843792..16844138,16844207..16844393); ID=FBpp0075088; name=TSG101-PA; parent=FBgn0036666,FBtr0075329; dbxref=GB_protein:AAF49406.2,FlyBase:FBpp0075088,FlyBase_Annotation_IDs:CG9712-PA,REFSEQ:NP_524120,GB_protein:AAF49406,FlyMine:FBpp0075088,modMine:FBpp0075088; MD…	35.5	21	0.30	ALEDLESAEAINPDEAVTTTAPLYR+ASIISAIDDK+ASIISAIDDKLR+DVVDVVTSFR+ELFTIQGTIPVVYK+FVFNDGSSK+GGVIDLETFLK+IDAIIER+KDVVDVVTSFR+QLLNAYADEAATEDAIYYLGEGLR+SLTYDLQR+TKQELLEGSAK+VNQYQAEIETLNR
96	FBpp0075069|FBgn0250814|CG4169-PA|UQCR-C2-PA FBpp0303947|FBgn0250814|CG4169-PB|UQCR-C2-PB	1.0000	FBpp0075069 type=protein; loc=3L:join(16584400..16584444,16584589..16584722,16584779..16585082,16585185..16586024); ID=FBpp0075069; name=UQCR-C2-PA; parent=FBgn0250814,FBtr0075309; dbxref=GB_protein:AAF49444.1,FlyBase:FBpp0075069,FlyBase_Annotation_IDs:CG4169-PA,REFSEQ:NP_648905,GB_protein:AAF49444,FlyMine:FBpp0075069,modMine:FBpp0075069; MD5=c89c08293aa606332e429c50fa8be9d2; length=440; release=…	52.7	21	0.28	AAVVGVGIDNNTLAGFAQTLQFPSGGSK+AVNASYSDAGLFGFVVSADSK+AVVAVAGQGAAASNHK+ELVGYTVTTTADNAETGLR+LAGGLSTQNSTAFAIAR+LAVGAIGHLANVPYASDLA+LSSESLLHYVAQTFAAGR+LVVATADATLPVSR+NESYDIQGASHLLR+NVLEADALLGAIDGISQSQVQEAAK+NVLEADALLGAIDGISQSQVQEAAKK+TVEFLVR+TVVNQLNAVSTEER+VSLVLGAGSR+YSSDGGLIK
61	FBpp0073083|FBgn0011692|CG1258-PA|pav-PA	1.0000	FBpp0073083 type=protein; loc=3L:join(4242878..4242888,4242948..4243706,4243765..4244314,4244375..4244696,4244752..4245302,4245364..4245834); ID=FBpp0073083; name=pav-PA; parent=FBgn0011692,FBtr0073227; dbxref=FlyBase:FBpp0073083,FlyBase_Annotation_IDs:CG1258-PA,GB_protein:AAF47868.1,REFSEQ:NP_477025,GB_protein:AAF47868,FlyMine:FBpp0073083,modMine:FBpp0073083; MD5=188823d56b39a149172e19f9b832bb12…	27.8	21	0.28	AANPVPLGTIMQPYLK+ENQLAASNGLAPK+EVQYIFK+FAEMTQEVQIAR+HMFVHGVTEVEVK+HVFQPDATQQDVYAAVAQPLVENLLK+IAVNNLNELGIPEAK+IEDYDENMQVMK+IHESSIDVLNNTLSK+KRPSNGNISALGGGAVPSTVTSAQDVASR+LNGFEILSEEDALLER+LVQAPTDSQGENVVQDR+LVSNILQSEDLPSLPR+MGHTVLNAESSR+TVEDALEVFQMGQK+VRPLQSDADLTSLR
486c	FBpp0311338|FBgn0266696|CG45186-PAF|CG45186-PAF FBpp0311339|FBgn0266696|CG45186-PAG|CG45186-PAG FBpp0311340|FBgn0266696|CG45186-PAH|CG45186-PAH	1.0000	FBpp0311338 type=protein; loc=3L:join(2388767..2388781,2402555..2408341); ID=FBpp0311338; name=CG45186-PAF; parent=FBgn0266696,FBtr0345113; dbxref=FlyBase:FBpp0311338,FlyBase_Annotation_IDs:CG45186-PAF,GB_protein:AAF47642,REFSEQ:NP_647719; MD5=0cc5b5dd079251aaf772f4f1a8f74477; length=1933; release=r6.09; species=Dmel;;FBpp0311339 type=protein; loc=3L:2402723..2408341; ID=FBpp0311339; name=CG45186…	15.0	20	0.12	ASRPLSSSITSFNPYSSSDYIK+DIVTTEPPVVVQEALQVR+DVPATLDLLR+EQHQQAPPPVYPER+GNHSIGGSSQQLSGK+HPSQGGAIAQLPER+LDETELDESEIIDR+LEDELQQIEAVSEAAK+LLMQPGVQGNGYQQPK+MDNTGVPASSGILR+QPPFGIPVGPIVPAPQSDYLHVEPVR+SGEDLPNKYEEYVAEK+SGLPTPSPAPQQPLAKPR+SGSPDIIKDDLAVR+SMNNDDEGDEEMQAGSEEKVDEEENSVTETQTHR+TVAPQAAAAEAAAAVGGATR
284	FBpp0085810|FBgn0034400|CG15099-PA|CG15099-PA FBpp0303087|FBgn0034400|CG15099-PB|CG15099-PB	1.0000	FBpp0085810 type=protein; loc=2R:complement(join(18845711..18845863,18845394..18845572,18844103..18845335,18843727..18844027,18842900..18843668,18842735..18842843,18838385..18842679,18838033..18838228,18837634..18837976,18837347..18837568)); ID=FBpp0085810; name=CG15099-PA; parent=FBgn0034400,FBtr0086628; dbxref=FlyBase:FBpp0085810,FlyBase_Annotation_IDs:CG15099-PA,GB_protein:AAF57626.1,REFSEQ:NP…	9.6	20	0.27	EKTPGENSLNSLEQK+ELQVASITTLFDLISLLR+LEHEVHQLR+LNQFAENTLHSADPNDEELIHR+LSELDKDISASDTGQQSSSDLDTPR+NSPTYDTLSLDTSNAPLEEEPEPYFVK+QNNAAAAAAAAAAAEEQISVR+QNVEILR+QQSLLIDGQTQR+QSPTLQDIVNNR+SAPPDQTPQFQLDEESR+SVQQLAELQLSPSLR+TSTDSNISGSHVEQPEQEEETEPGTESTINVEDK+VSLSQAGSLNIFTSR
264	FBpp0085054|FBgn0028646|CG2139-PC|aralar1-PC FBpp0085055|FBgn0028646|CG2139-PB|aralar1-PB FBpp0085056|FBgn0028646|CG2139-PA|aralar1-PA FBpp0085057|FBgn0028646|CG2139-PD|aralar1-PD FBpp0297541|FBgn0028646|CG2139-PE|aralar1-PE FBpp0303322|FBgn0028646|CG2139-PF|aralar1-PF	1.0000	FBpp0085054 type=protein; loc=3R:complement(join(30455651..30455716,30449807..30449959,30449046..30449208,30448896..30448987,30448635..30448829,30448346..30448569,30447412..30447578,30447230..30447348,30446564..30447173,30446205..30446503)); ID=FBpp0085054; name=aralar1-PC; parent=FBgn0028646,FBtr0085692; dbxref=FlyBase:FBpp0085054,FlyBase_Annotation_IDs:CG2139-PC,GB_protein:AAF57048.1,REFSEQ:NP_…	37.6	20	0.25	AAVPLLAGVESK+DGYNHPLTLLAAGAIAGVPAASLVTPADVIK+DNLVSVTEGHK+DVPFSAIYFPTYAHTK+ELGLFGLYK+FGLYLPR+HEGFMGLYRGLLPQLMGVAPEK+HLLTPGVR+IDYSDLSNIAPEHYTK+IPFSLDGPFIK+KGNGTVSYADFADVVQK+LFYVDFGGTQPK+LLANIADTSK+NGEHYMTSEDFVR+SAFIQVLESSYR+SKDPAGTGFISPLDFQDIIVNVK+SSPQFGVTLVTYELLQR+TAFQLFDR
252	FBpp0084340|FBgn0039402|CG14542-PA|Vps2-PA	1.0000	FBpp0084340 type=protein; loc=3R:join(26052917..26053229,26053290..26053747); ID=FBpp0084340; name=Vps2-PA; parent=FBgn0039402,FBtr0084967; dbxref=FlyBase:FBpp0084340,FlyBase_Annotation_IDs:CG14542-PA,GB_protein:AAF56559.1,REFSEQ:NP_651455,GB_protein:AAF56559,FlyMine:FBpp0084340,modMine:FBpp0084340; MD5=456132bde875dcbce422a0288c5acd75; length=256; release=r6.09; species=Dmel;	35.5	20	0.25	ANIQAVSLK+AQAVAAGGVGGGGAAGGGGASGGGAGGPGAPGGSGASSPMSDADADLQAR+ILQDFEK+ISPDEMLR+KIIADIK+KISPDEMLR+QLNLPQIQK
488a	sp|ALBU_BOVIN|	1.0000	sp ALBU_BOVIN	21.4	19	0.25	AEFVEVTK+DAFLGSFLYEYSR+FKDLGEEHFK+HLVDEPQNLIK+HPEYAVSVLLR+HPYFYAPELLYYANK+KQTALVELLK+KVPQVSTPTLVEVSR+LGEYGFQNALIVR+LVNELTEFAK+LVTDLTK+QTALVELLK+VPQVSTPTLVEVSR+YLYEIAR
456a	FBpp0086718|FBgn0013770|CG6692-PA|Cp1-PA FBpp0086719|FBgn0013770|CG6692-PC|Cp1-PC FBpp0308977|FBgn0013770|CG6692-PE|Cp1-PE	1.0000	FBpp0086718 type=protein; loc=2R:join(13962238..13962336,13966755..13966969,13967030..13967741); ID=FBpp0086718; name=Cp1-PA; parent=FBgn0013770,FBtr0087592; dbxref=GB_protein:AAF58311.1,FlyBase:FBpp0086718,FlyBase_Annotation_IDs:CG6692-PA,REFSEQ:NP_725347,GB_protein:AAF58311,FlyMine:FBpp0086718,modMine:FBpp0086718; MD5=80198f2033507b9f20bf9a42a17d717b; length=341; release=r6.09; species=Dmel;;FB…	20.4	19	0.27	AADESFKGVTFISPAHVTLPK+GFTDIPQGDEK+GFTDIPQGDEKK+GVTFISPAHVTLPK+NSWGTTWGDKGFIK+YADLLHHEFR+YIKDNGGIDTEK
32	FBpp0071461|FBgn0034577|CG10540-PA|cpa-PA	1.0000	FBpp0071461 type=protein; loc=2R:join(21058022..21058262,21058384..21058553,21058612..21059061); ID=FBpp0071461; name=cpa-PA; parent=FBgn0034577,FBtr0071532; dbxref=FlyBase:FBpp0071461,FlyBase_Annotation_IDs:CG10540-PA,GB_protein:AAF46660.1,REFSEQ:NP_611539,GB_protein:AAF46660,FlyMine:FBpp0071461,modMine:FBpp0071461; MD5=499fbe04f6ba817a7076f7ee6c44ee1c; length=286; release=r6.09; species=Dmel;	50.0	19	0.26	AALDLETLAYTASHYR+DGASHAFAQYNK+DQLTPVR+EASDYQDVEADATAEPWR+ESVVVSNEQQVAK+HGVSSVFGK+IEGTDHNAIISEHNDLGNGR+IVSDFILHAPPGEFNEVFNDVR+LIEDAENEYQLAISENYQTMSDTTFK
297	FBpp0086269|FBgn0034138|CG8332-PA|RpS15-PA FBpp0086270|FBgn0034138|CG8332-PB|RpS15-PB	1.0000	FBpp0086269 type=protein; loc=2R:complement(join(16571189..16571197,16570917..16571005,16570626..16570848,16570259..16570384)); ID=FBpp0086269; name=RpS15-PA; parent=FBgn0034138,FBtr0087123; dbxref=FlyBase:FBpp0086269,FlyBase_Annotation_IDs:CG8332-PA,GB_protein:AAF57984.1,REFSEQ:NP_611136,GB_protein:AAF57984,FlyMine:FBpp0086269,modMine:FBpp0086269; MD5=dfe1be0f7a42b717525ecab027c7c122; length=148…	36.7	19	0.26	EAPPNEKPEIVK+GVDLDQLLDMPNNQLVELMHSR+KEAPPNEKPEIVK+NMIIVPEMTGSIIGVYNGK
277	FBpp0085585|FBgn0010411|CG8900-PB|RpS18-PB FBpp0085586|FBgn0010411|CG8900-PA|RpS18-PA	1.0000	FBpp0085585 type=protein; loc=2R:join(20264108..20264110,20264247..20264432,20264493..20264762); ID=FBpp0085585; name=RpS18-PB; parent=FBgn0010411,FBtr0086273; dbxref=FlyBase:FBpp0085585,FlyBase_Annotation_IDs:CG8900-PB,GB_protein:AAM68401.1,REFSEQ:NP_725943,GB_protein:AAM68401; MD5=97ba9ef101737c9989d87e4dd680b173; length=152; release=r6.09; species=Dmel;;FBpp0085586 type=protein; loc=2R:join(20…	49.3	19	0.26	IMNTNIDGK+IMNTNIDGKR+KVGIAMTAIK+LRDDLER+QKDIIDGKYWQLTSSNLDSK+RYSNIVLK+VPNWFLNR+VVTIISNPLQYK+YSNIVLK+YWQLTSSNLDSK
484a	FBpp0307483|FBgn0265003|CG44154-PD|koi-PD FBpp0307485|FBgn0265003|CG44154-PF|koi-PF	1.0000	FBpp0307483 type=protein; loc=2R:join(6811929..6812083,6812781..6813116,6813173..6813753,6814037..6814314); ID=FBpp0307483; name=koi-PD; parent=FBgn0265003,FBtr0335515; dbxref=REFSEQ:NP_724502,GB_protein:AAG22207,FlyBase:FBpp0307483,FlyBase_Annotation_IDs:CG44154-PD; MD5=17b1d6f3353b9e2f4bc11187e0caa5de; length=449; release=r6.09; species=Dmel;;FBpp0307485 type=protein; loc=2R:join(6811929..68120…	38.3	18	0.15	AFAQLTSDYSSDDMTPDAK+DYLNQEQFESLR+LNQSNGNLSSGNVSDYLAYIEYR+QLAPGIVAMPNMSR+QNSITATVTSILTK+SAAPNVQTIIEEHIVESSISK+SLSEYTFTLPELPK+VNYMVQQNPAQEEFIR+VTNLSATETTAYQNYHAK+YTQQVNYDSADELDATFGQQK
429a	FBpp0081570|FBgn0051352|CG31352-PA|Unc-115a-PA FBpp0081572|FBgn0260463|CG31332-PC|Unc-115b-PC FBpp0081573|FBgn0260463|CG31332-PA|Unc-115b-PA FBpp0081574|FBgn0260463|CG31332-PB|Unc-115b-PB FBpp0081575|FBgn0260463|CG31332-PD|Unc-115b-PD FBpp0289791|FBgn0051352|CG31352-PB|Unc-115a-PB FBpp0289792|FBgn0051352|CG31352-PC|Unc-115a-PC FBpp0292158|FBgn0260463|CG31332-PE|Unc-115b-PE FBpp0308669|FBgn0051352…	1.0000	FBpp0081570 type=protein; loc=3R:complement(join(9704945..9704948,9699051..9699361,9698318..9698989,9697908..9697964,9697208..9697761,9696966..9697139,9696600..9696739,9696422..9696507,9695587..9695653,9695282..9695523,9695110..9695223)); ID=FBpp0081570; name=Unc-115a-PA; parent=FBgn0051352,FBtr0082092; dbxref=GB_protein:AAF54427.3,FlyBase:FBpp0081570,FlyBase_Annotation_IDs:CG31352-PA,GB_protein:…	25.6	18	0.25	ALMGGDLPASSTYSGALSYHYPQAGLIR+DDFPAPPYPYTDPER+IYTYSYLTDAPHYLR+LNSGIGSAIAK+QATGGGVSSPAPPAESPTR+SEASVDSITEGDRR+SLATGGFFTK+SLGNAPSYNAIHSYR+SPGMNNEEPIELSHYPAAK+TPSASKEPLYK+TTTLPYIR+TVSPGLILR+VLVDAIR+YESPIGASPSR
142	FBpp0077720|FBgn0031256|CG4164-PA|CG4164-PA	1.0000	FBpp0077720 type=protein; loc=2L:join(453262..454270,454330..454385); ID=FBpp0077720; name=CG4164-PA; parent=FBgn0031256,FBtr0078060; dbxref=FlyBase:FBpp0077720,FlyBase_Annotation_IDs:CG4164-PA,GB_protein:AAF51493.1,REFSEQ:NP_608525,GB_protein:AAF51493,FlyMine:FBpp0077720,modMine:FBpp0077720; MD5=76f6f7bc06412e4896f330dacff740ad; length=354; release=r6.09; species=Dmel;	24.0	18	0.25	FQDLGAAYEVLSNPDK+FQDLGAAYEVLSNPDKR+FVAEGEPHIDGEPGDLIVR+HLDGHLVPVTR+ILDQSSINR+KDLTEEDKEALK+TLEIEVEQGMVDGQETR
91	FBpp0074673|FBgn0036929|CG7668-PA|CG7668-PA FBpp0304966|FBgn0036929|CG7668-PC|CG7668-PC	1.0000	FBpp0074673 type=protein; loc=3L:join(20002918..20002992,20003303..20004363,20004417..20004549); ID=FBpp0074673; name=CG7668-PA; parent=FBgn0036929,FBtr0074904; dbxref=FlyBase:FBpp0074673,FlyBase_Annotation_IDs:CG7668-PA,GB_protein:AAF49079.2,REFSEQ:NP_649170,GB_protein:AAF49079,FlyMine:FBpp0074673,modMine:FBpp0074673; MD5=b8fb3804c19a9cded87dc5043adfbbb9; length=422; release=r6.09; species=Dmel;…	29.9	17	0.24	DHDEFVLLGSSK+EGNDQIVEIEK+FREGNDQIVEIEK+KLAEAEINLK+LLSLGEYSGNAGDAFR+LQTQIMDLQSDLDLSR+MKPEDQNNFSQNSR+MTEILSEYNVNNK+MTEILSEYNVNNKDHDEFVLLGSSK+QKYKLLSLGEYSGNAGDAFR+SHINHIIVGNPFAMESSK+YDNFVIGDEK
478a	FBpp0292725|FBgn0261931|CG42797-PD|CG42797-PD FBpp0292727|FBgn0261931|CG42797-PE|CG42797-PE	1.0000	FBpp0292725 type=protein; loc=X:join(9609298..9609691,9609751..9612206,9612282..9612448,9620343..9620531,9620593..9621667); ID=FBpp0292725; name=CG42797-PD; parent=FBgn0261931,FBtr0303708; dbxref=FlyBase:FBpp0292725,FlyBase_Annotation_IDs:CG42797-PD,REFSEQ:NP_572574,GB_protein:AAF46511,FlyMine:FBpp0292725,modMine:FBpp0292725; MD5=55f89483ecb104749d269ebfdd0470ff; length=1426; release=r6.09; speci…	14.3	17	0.24	DLVALVNTFAQMSR+EFFFLLSR+GFYEVIDSR+GVGGALQDAVPPGTPTFHGQRPQQR+GVQEQTESLVR+LAVLWDTEEGLDYGGPSR+LDLPPYPTPELLYEK+LLQFVTGTSSIPYEGFSALR+LPSIPER+LQGDVFQFDILDTDER+LVSVFDAR+NIIINEK+QPNILEILR+SAYGAAGMASAGATAAGYEDVPIAYNEK+VEGVPALER
433c	FBpp0083974|FBgn0001230|CG5436-PA|Hsp68-PA	1.0000	FBpp0083974 type=protein; loc=3R:complement(24055197..24057104); ID=FBpp0083974; name=Hsp68-PA; parent=FBgn0001230,FBtr0084589; dbxref=FlyBase:FBpp0083974,FlyBase_Annotation_IDs:CG5436-PA,GB_protein:AAF56230.1,REFSEQ:NP_524474,GB_protein:AAF56230,FlyMine:FBpp0083974,modMine:FBpp0083974; MD5=19a6b1d3a1e78c96a21c66915ee98f46; length=635; release=r6.09; species=Dmel;	20.5	17	0.14	DAGAIAGINVLR+DAVITVPAYFNDSQR+DNNVLGTFDLTGVPPAPR+ETAEAYLGTTVK+IINEPTAAAIAYGLDK+LVNHFAEEFK+NQLETYLFGVK+STAGDTHLGGEDFDNR+TTPSYVAFTDSER+VEIIANDQGNR+VQNLLQNFFGGK
12	FBpp0070589|FBgn0029687|CG5014-PB|Vap-33A-PB FBpp0089169|FBgn0029687|CG5014-PA|Vap-33A-PA FBpp0089170|FBgn0029687|CG5014-PC|Vap-33A-PC FBpp0309607|FBgn0029687|CG5014-PE|Vap-33A-PE	1.0000	FBpp0070589 type=protein; loc=X:join(3949650..3949713,3951415..3951567,3951636..3951745,3951829..3952041,3952108..3952221,3952767..3952922); ID=FBpp0070589; name=Vap-33A-PB; parent=FBgn0029687,FBtr0070616; dbxref=FlyBase:FBpp0070589,FlyBase_Annotation_IDs:CG5014-PB,GB_protein:AAF45909.1,REFSEQ:NP_570087,GB_protein:AAF45909; MD5=d7ab69e9fd084fa9c676527e13d4d5ee; length=269; release=r6.09; species=…	45.1	17	0.24	DLEPEQLMDAK+FKPSNLLETSESLDLLSGEIK+FMVQSVLAPMDADLSDLNK+FVGPFTRPVVTIMTLR+NNSALPLVFK+QVNEPYAPVLAEK+SLFDLPLTIEPEHELR
84	FBpp0074431|FBgn0030959|CG6961-PA|CG6961-PA FBpp0074432|FBgn0030956|CG18259-PA|CG18259-PA	1.0000	FBpp0074431 type=protein; loc=X:complement(join(18787981..18788060,18787398..18787918,18786599..18787340,18786461..18786542)); ID=FBpp0074431; name=CG6961-PA; parent=FBgn0030959,FBtr0074660; dbxref=FlyBase:FBpp0074431,FlyBase_Annotation_IDs:CG6961-PA,GB_protein:AAF48885.2,REFSEQ:NP_573325,GB_protein:AAF48885,FlyMine:FBpp0074431,modMine:FBpp0074431; MD5=6dc38ff6a12c5513175baba7ab19ef89; length=474…	29.1	16	0.20	ELFSDIGPVYDAR+GDDVEMSMAPLNNK+IADARDLINKSVR+KFNANFSKPR+LLVSNLHTNVTTADIR+LSMSNHADGTIQAK+SAGPILIDDEEESFEPSHR+VVRPGTAEVIYK+YIDLDNMQDLEDEEISR+YSIGGLDLNRGDDVEMSMAPLNNK
484b	FBpp0307480|FBgn0265003|CG44154-PA|koi-PA FBpp0307482|FBgn0265003|CG44154-PC|koi-PC	1.0000	FBpp0307480 type=protein; loc=2R:join(6811929..6812083,6812781..6813116,6813173..6813753,6815060..6816559,6816617..6816729,6816793..6817005); ID=FBpp0307480; name=koi-PA; parent=FBgn0265003,FBtr0335512; dbxref=REFSEQ:NP_001260738,GB_protein:AGB93271,FlyBase:FBpp0307480,FlyBase_Annotation_IDs:CG44154-PA; MD5=b816c72334d7995ecbaa8dec94cfaa06; length=965; release=r6.09; species=Dmel;;FBpp0307482 typ…	16.2	16	0.12	AFAQLTSDYSSDDMTPDAK+LNQSNGNLSSGNVSDYLAYIEYR+LSLVEILGFK+QLAPGIVAMPNMSR+QNSITATVTSILTK+SAAPNVQTIIEEHIVESSISK+VNYMVQQNPAQEEFIR+VTNLSATETTAYQNYHAK+YTQQVNYDSADELDATFGQQK
471a	FBpp0088955|FBgn0002174|CG5504-PB|l(2)tid-PB FBpp0297363|FBgn0002174|CG5504-PD|l(2)tid-PD	1.0000	FBpp0088955 type=protein; loc=2R:join(23707154..23708487,23708630..23708858); ID=FBpp0088955; name=l(2)tid-PB; parent=FBgn0002174,FBtr0089504; dbxref=FlyBase:FBpp0088955,FlyBase_Annotation_IDs:CG5504-PB,GB_protein:AAS64764.1,REFSEQ:NP_995932,GB_protein:AAS64764,FlyMine:FBpp0088955,modMine:FBpp0088955; MD5=866804247a35c34a361f9196cb09b5f0; length=520; release=r6.09; species=Dmel;;FBpp0297363 type=…	29.0	16	0.23	EGGGSGSGQGDGGGGGFISK+ELFVTFR+EYDTYGQTAENIGR+FGFGQAQEMVMDLTFAQAAR+FQEVSEAYEVLSDEQK+IFGEGNFR+KFQEVSEAYEVLSDEQK+LALIEAYAELEEDTPGQIHGIANR+QGGGFPGGGAGGFGPEGFSQSWQFR+YHPDTNKEDPDAGR
440a	FBpp0084048|FBgn0039214|CG5794-PD|puf-PD FBpp0297302|FBgn0039214|CG5794-PF|puf-PF FBpp0303340|FBgn0039214|CG5794-PG|puf-PG FBpp0303341|FBgn0039214|CG5794-PH|puf-PH FBpp0308280|FBgn0039214|CG5794-PI|puf-PI	1.0000	FBpp0084048 type=protein; loc=3R:complement(join(24649644..24649686,24648508..24649545,24647679..24648390,24646693..24647602,24645745..24646631,24642413..24645685,24642173..24642359,24641462..24642114,24641277..24641400,24641031..24641218,24640699..24640969,24640450..24640632,24639824..24640223,24639659..24639764,24639420..24639595,24639155..24639341,24638741..24639093,24637704..24638673,24637298…	5.6	16	0.20	ASQGSSTSGSTPVQPSFK+FILEDPEPAVR+IIAQATGVPASVR+IITQGQELTSDYDER+IVLQQAGLSEK+KQQQQQQQLEQQLQLQQQQMLQK+LATLLNTFNSPEISR+LQFLSSIFSTVGSPK+NITPHPTQYAAAVDELFK+QQQQQQQLEQQLQLQQQQMLQK+RRNSNEQPPPPPPEVK+SGESNVAAAAAAVAAAAAATGTAQQTLVAMNR+SLVDFYLGHK+VAAQLPVAR+VFLLNFPLYIAHK
22	FBpp0071050|FBgn0004403|CG1524-PB|RpS14a-PB FBpp0071051|FBgn0004403|CG1524-PA|RpS14a-PA FBpp0071052|FBgn0004404|CG1527-PA|RpS14b-PA FBpp0311458|FBgn0004404|CG1527-PB|RpS14b-PB	1.0000	FBpp0071050 type=protein; loc=X:join(7934034..7934270,7934330..7934548); ID=FBpp0071050; name=RpS14a-PB; parent=FBgn0004403,FBtr0071094; dbxref=FlyBase:FBpp0071050,FlyBase_Annotation_IDs:CG1524-PB,GB_protein:AAF46297.1,REFSEQ:NP_524884,GB_protein:AAF46297; MD5=67c629577ede1be33d27f3af361fb96a; length=151; release=r6.09; species=Dmel;;FBpp0071051 type=protein; loc=X:join(7934034..7934270,7934330..…	41.7	16	0.22	ADRDEASPYAAMLAAQDVAEK+DEASPYAAMLAAQDVAEK+EEVQVQLGPQVR+IEDVTPIPSDSTR+IEDVTPIPSDSTRR+TPGPGAQSALR+VKADRDEASPYAAMLAAQDVAEK+VQKEEVQVQLGPQVR
19	FBpp0070861|FBgn0028982|CG12225-PA|Spt6-PA FBpp0309041|FBgn0028982|CG12225-PB|Spt6-PB	1.0000	FBpp0070861 type=protein; loc=X:join(6267907..6267945,6268107..6268191,6268767..6268972,6269125..6269244,6269314..6269465,6269531..6274424); ID=FBpp0070861; name=Spt6-PA; parent=FBgn0028982,FBtr0070896; dbxref=FlyBase:FBpp0070861,FlyBase_Annotation_IDs:CG12225-PA,GB_protein:AAF46140.1,REFSEQ:NP_651962,GB_protein:AAF46140,FlyMine:FBpp0070861,modMine:FBpp0070861; MD5=8195266579396006d5c24707880bbac…	11.6	16	0.23	ALYQLDQFAK+FLLSYLPK+GQIFDTVNSLLR+GTGGGGGGGYGSTPVNDYSTGGGHNR+IDTSSLGDSTEAYVEVLDGSR+IHDNESDGEEQHVDEGLVR+KPVSDLFGDQFIK+LILDSDFER+NEITQESIGPTELAK+NQQLEVPFIAFYR+STLHEEAQQFVLR+SYAEVVAMLAEADQGEVALRPSSK+TIFDIYEPSELKR+TPYTKPSAEELFDMLTK
83	FBpp0074348|FBgn0008635|CG6223-PA|betaCOP-PA	1.0000	FBpp0074348 type=protein; loc=X:complement(join(18383463..18385093,18382603..18383258,18382382..18382543,18382040..18382313,18381864..18381969,18381708..18381773)); ID=FBpp0074348; name=betaCOP-PA; parent=FBgn0008635,FBtr0074576; dbxref=FlyBase:FBpp0074348,FlyBase_Annotation_IDs:CG6223-PA,GB_protein:AAF48830.2,REFSEQ:NP_523400,GB_protein:AAF48830,FlyMine:FBpp0074348,modMine:FBpp0074348; MD5=33a7d…	13.2	15	0.21	DLQHPNEFLR+DNQLGENVFESSLNQALAGSK+SIFGENALANLSIEKPVDDPDSK+SQGMALSLGDK+VMQDLVMDVLR+VQPDDPVLFAQLSNGR+VTSDGTYATQSAYSLAPVAK+VTVNTSFTDLHEYLK
407a	FBpp0075517|FBgn0267795|CG32138-PA|CG32138-PA FBpp0075518|FBgn0267795|CG32138-PB|CG32138-PB FBpp0113065|FBgn0267795|CG32138-PC|CG32138-PC	1.0000	FBpp0075517 type=protein; loc=3L:join(14054068..14054343,14061428..14061511,14065072..14065158,14065589..14067268,14067330..14067543,14067612..14067904,14068192..14068746,14068808..14068927,14069892..14070134); ID=FBpp0075517; name=CG32138-PA; parent=FBgn0267795,FBtr0075775; dbxref=FlyBase:FBpp0075517,FlyBase_Annotation_IDs:CG32138-PA,GB_protein:AAF49761.2,REFSEQ:NP_729954,GB_protein:AAF49761,REF…	13.8	15	0.19	AASVALENVVADVQELEK+AKFPELLNFESELYGTDK+FPELLNFESELYGTDK+GTIFNELDDEK+LGMPIDDVIAAIHSLDLK+LLQQDEVYNGALEDILLGLK+LSLENVELLQK+MVGESTSTQVLR+NSEFLYK+QKLEEELTVMQR+RPDNVSLLEHTR+VQELEDQLER+YAELESESLTLK
388a	FBpp0072904|FBgn0001233|CG1242-PA|Hsp83-PA FBpp0305095|FBgn0001233|CG1242-PB|Hsp83-PB	1.0000	FBpp0072904 type=protein; loc=3L:3194499..3196652; ID=FBpp0072904; name=Hsp83-PA; parent=FBgn0001233,FBtr0073040; dbxref=FlyBase:FBpp0072904,FlyBase_Annotation_IDs:CG1242-PA,GB_protein:AAF47734.1,REFSEQ:NP_523899,GB_protein:AAF47734,FlyMine:FBpp0072904,modMine:FBpp0072904; MD5=f397796e386213d935f678daad2c75b8; length=717; release=r6.09; species=Dmel;;FBpp0305095 type=protein; loc=3L:3194499..3196…	15.5	15	0.20	ALLFIPR+DQVSNSAFVER+EDQTDYLEESK+EGLELPEDESEK+ELISNASDAIDK+FYDQFSK+GVVDSEDIPLNLSR+NPDDISQEEYGEFYK+RTPFDLFENQK+SDLVNNLGTIAK+TAGTLTIIDTGIGMTK+YTEDEELNK
289	FBpp0085915|FBgn0265297|CG5119-PC|pAbp-PC FBpp0085917|FBgn0265297|CG5119-PA|pAbp-PA FBpp0085919|FBgn0265297|CG5119-PB|pAbp-PB	1.0000	FBpp0085915 type=protein; loc=2R:join(18141507..18141672,18143413..18144897,18144967..18145220); ID=FBpp0085915; name=pAbp-PC; parent=FBgn0265297,FBtr0086736; dbxref=GB_protein:AAF57746.1,FlyBase:FBpp0085915,FlyBase_Annotation_IDs:CG5119-PC,REFSEQ:NP_725750,GB_protein:AAF57746; MD5=6bee88b82e3f7d3c442e363e78d07870; length=634; release=r6.09; species=Dmel;;FBpp0085917 type=protein; loc=2R:join(181…	22.7	15	0.20	AITGQQTAAPNMQIPGAQIAGGAQQR+ALDTMNFDLVR+FFGSQVATQMR+GAQPQVQGTHAAAAAANNMR+IAFSPYGNITSAK+LFTNVYVK+MQQLGQIYQPNAASGFFVPTLPSNQR+NPPVPQLHQTQPIPQQLQGK+SGVGNVFIK
274	FBpp0085364|FBgn0033051|CG7863-PA|Strica-PA FBpp0307275|FBgn0033051|CG7863-PB|Strica-PB	1.0000	FBpp0085364 type=protein; loc=2R:complement(join(6021938..6023042,6021471..6021882,6021345..6021411)); ID=FBpp0085364; name=Strica-PA; parent=FBgn0033051,FBtr0086028; dbxref=FlyBase:FBpp0085364,FlyBase_Annotation_IDs:CG7863-PA,GB_protein:AAF57292.2,REFSEQ:NP_610193,GB_protein:AAF57292,FlyMine:FBpp0085364,modMine:FBpp0085364; MD5=74222e5afac15cd9bae29c59583c8e5c; length=527; release=r6.09; species…	30.4	15	0.21	ALITETTTR+DDDYSLDDDVVFPILR+MGGEGPIGSTTTTTTTTSSR+RTPSQAELEALFAK+SQPSQELVAQDPR+TPSQAELEALFAK+TTSSTSSSSASSITSPPKPSSSVSSISSIFK+TVTQHLETHR+VQTTSAATETTNTAVQNSTITDNNK+VTAVAQSQDAQGTISTSLGISK
13	FBpp0070596|FBgn0029688|CG6450-PC|lva-PC FBpp0309608|FBgn0029688|CG6450-PD|lva-PD	1.0000	FBpp0070596 type=protein; loc=X:complement(join(3964701..3964754,3964567..3964638,3964417..3964497,3960642..3964352,3960477..3960584,3956513..3960410,3956307..3956427,3956049..3956245,3955875..3955972)); ID=FBpp0070596; name=lva-PC; parent=FBgn0029688,FBtr0070626; dbxref=FlyBase:FBpp0070596,FlyBase_Annotation_IDs:CG6450-PC,GB_protein:AAF45910.1,REFSEQ:NP_525064,GB_protein:AAF45910,FlyMine:FBpp007…	7.1	15	0.21	ALAEYEQLNAQNAELK+AQLEEVTQQQQR+EQMSSHSQEELAELR+HSQLTATAQAER+LQHDSAEQDVLELQELR+MLELQSAQEELR+QSAEITQLQLQSEQFDQLLNSK+QTEAEQLQLVAR+SALDLEAQGQEAVDESR+TTELNVLNVNLR+VNEEPTAVEDLRR+VQELTSQLQEQQELVK+VQLTAAQEQHALLAQQYASDK
106	FBpp0076142|FBgn0040475|CG6757-PA|SH3PX1-PA	1.0000	FBpp0076142 type=protein; loc=3L:complement(join(9712933..9713685,9711500..9712152,9710728..9711019)); ID=FBpp0076142; name=SH3PX1-PA; parent=FBgn0040475,FBtr0076413; dbxref=FlyBase:FBpp0076142,FlyBase_Annotation_IDs:CG6757-PA,GB_protein:AAF50219.2,REFSEQ:NP_648348,GB_protein:AAF50219,FlyMine:FBpp0076142,modMine:FBpp0076142; MD5=193d2304b3fbcc3eeac95125906c773b; length=565; release=r6.09; species…	29.0	15	0.19	AGGLSHSTSDYDNK+GQIGLFPAAYVEVMSAAEAQK+HDWIPLSDR+HLPIAPNDDTQSLASVAGGTGAAGTVK+IGGIFIGIGQAFGDQPK+LSASGATSVPQVPDPFASPPLPR+MNNPQLHDVNR+NAVPLSESVGR+SSDSYILGLSSTK+TFIAYQLTPSFNNISVSR
485a	FBpp0307577|FBgn0265042|CG44159-PE|Irk1-PE	1.0000	FBpp0307577 type=protein; loc=3R:join(23174769..23174818,23182946..23183060,23183444..23184164,23184223..23184959); ID=FBpp0307577; name=Irk1-PE; parent=FBgn0265042,FBtr0336474; dbxref=REFSEQ:NP_001189270,GB_protein:ADV37361,FlyBase:FBpp0307577,FlyBase_Annotation_IDs:CG44159-PE; MD5=2bf01938cba840e00c35fe78fec901e0; length=540; release=r6.09; species=Dmel;	27.4	14	0.19	AQTLLFSR+DLVDAMYEYR+EGEVLPFYQQELHIGADGGEDR+FVNVVSFR+HGASFTMGGLTITTTAPSIPNLSSINEK+IASAASVDHLDPASDESLDSGR+LMFIWPTTIVHK+NSPLYMLSASDMLK+QLDELKSEYSK+SSYLPSEVLWGHR
473a	FBpp0111616|FBgn0085446|CG34417-PD|CG34417-PD FBpp0111618|FBgn0085446|CG34417-PF|CG34417-PF FBpp0111619|FBgn0085446|CG34417-PH|CG34417-PH FBpp0290538|FBgn0085446|CG34417-PI|CG34417-PI FBpp0290539|FBgn0085446|CG34417-PJ|CG34417-PJ FBpp0292303|FBgn0085446|CG34417-PK|CG34417-PK FBpp0292304|FBgn0085446|CG34417-PL|CG34417-PL FBpp0307653|FBgn0085446|CG34417-PQ|CG34417-PQ FBpp0307654|FBgn0085446|CG34417…	1.0000	FBpp0111616 type=protein; loc=X:join(6543104..6543160,6551906..6552293,6552639..6554771,6554909..6555259,6555866..6561550,6561626..6562159,6562225..6562364,6576790..6576957,6577037..6577112,6585693..6585785,6585848..6585950,6586957..6587104,6588067..6588218,6588304..6588427); ID=FBpp0111616; name=CG34417-PD; parent=FBgn0085446,FBtr0112704; dbxref=FlyBase:FBpp0111616,FlyBase_Annotation_IDs:CG34417…	5.8	14	0.18	AGGSVTTTTTTITTK+DPLATSHGDALLDQNFQSLK+FSTETTSETVEEYDDRDQPTSR+IIETQVEHPNAPSHSTPR+LEKLLETVASYEMR+LNGGGLAEFK+RPHDEPEPQLR+SITTTYTTNTTGR+SSSPADSTTSVGSHHQTPR+TASEPRSPTPKAGGSVTTTTTTITTK+TIETEVVGDDYQEPQRSPQK+VVSSSSTVEYGDEPR
464a	FBpp0087997|FBgn0033205|CG2064-PA|CG2064-PA	1.0000	FBpp0087997 type=protein; loc=2R:join(7665937..7666016,7666146..7666409,7666474..7666630,7666687..7666946,7667004..7667235); ID=FBpp0087997; name=CG2064-PA; parent=FBgn0033205,FBtr0088923; dbxref=FlyBase:FBpp0087997,FlyBase_Annotation_IDs:CG2064-PA,GB_protein:AAF59212.3,REFSEQ:NP_610310,GB_protein:AAF59212,FlyMine:FBpp0087997,modMine:FBpp0087997; MD5=537676c84560af5bb1952fb25f3b62c1; length=330; …	32.4	14	0.18	ELDLSSLDSIR+ELDLSSLDSIRK+ETALEIAR+GSINVADLNSEK+LEGSGVTVNALHPGVVDTELAR+LHVLINNAGVMR+NWAFFQTNLVK+RLEGSGVTVNALHPGVVDTELAR+SGAQTSIYAALDPELK+VFIVTGANTGIGK
37	FBpp0071766|FBgn0034743|CG4046-PA|RpS16-PA FBpp0309759|FBgn0034743|CG4046-PB|RpS16-PB	1.0000	FBpp0071766 type=protein; loc=2R:join(22606158..22606169,22606247..22606288,22606509..22606640,22606934..22607048,22607755..22607900); ID=FBpp0071766; name=RpS16-PA; parent=FBgn0034743,FBtr0071855; dbxref=FlyBase:FBpp0071766,FlyBase_Annotation_IDs:CG4046-PA,GB_protein:AAF46862.1,REFSEQ:NP_611685,GB_protein:AAF46862,FlyMine:FBpp0071766,modMine:FBpp0071766; MD5=e7f0408a4696f9329449eb7f556de5eb; len…	50.7	14	0.19	ALVAFYQK+EIKDILVQYDR+EPVQAVQVFGR+FAGVDIR+LQEPLLLLGK+REPVQAVQVFGR+RREPVQAVQVFGR+VNGRPLEQIEPK+VSGGGHVAQIYAIR
260	FBpp0084761|FBgn0029176|CG11901-PB|Ef1gamma-PB FBpp0084762|FBgn0029176|CG11901-PA|Ef1gamma-PA FBpp0291632|FBgn0029176|CG11901-PC|Ef1gamma-PC	1.0000	FBpp0084761 type=protein; loc=3R:join(29220297..29220308,29220430..29220579,29220643..29221776); ID=FBpp0084761; name=Ef1gamma-PB; parent=FBgn0029176,FBtr0085392; dbxref=FlyBase:FBpp0084761,FlyBase_Annotation_IDs:CG11901-PB,GB_protein:AAN14165.1,REFSEQ:NP_733280,GB_protein:AAN14165,FlyMine:FBpp0084761,modMine:FBpp0084761; MD5=7a3335c94c68f5c5ed188081c655b1c3; length=431; release=r6.09; species=Dm…	21.8	14	0.18	AAEPAEELDAADEALAAEPK+ALIAAQYSGAQVK+ALVFDPK+DPFDALPK+GTFNFDDFK+GTFNFDDFKR+GTLYTYPENFR+KAAEPAEELDAADEALAAEPK+LQDATFLAGER+QEAEAVLQQLNQK
25	FBpp0071226|FBgn0030086|CG7033-PA|CG7033-PA	1.0000	FBpp0071226 type=protein; loc=X:join(9089596..9089598,9090488..9091177,9091410..9092037,9092110..9092396); ID=FBpp0071226; name=CG7033-PA; parent=FBgn0030086,FBtr0071289; dbxref=FlyBase:FBpp0071226,FlyBase_Annotation_IDs:CG7033-PA,GB_protein:AAF46442.2,REFSEQ:NP_572524,GB_protein:AAF46442,FlyMine:FBpp0071226,modMine:FBpp0071226; MD5=5cd8081ca04f749c775babd3a6f1efb7; length=535; release=r6.09; spe…	31.0	14	0.16	ALLSLPTAIADNAGYDSAQLVSELR+DFFANLAVDAVMR+GATQQILDEADR+LSSFIGAIAIGDLVK+NAGHVEVTNDGATILR+NDLLNIAR+QATQVALEALTAAAQDNSSSDEK+SGGTLGDSFLDEGFLLDK+VMSIEHADFDGIER+VQDEEVGDGTTSVTVLASELLR
469a	FBpp0088684|FBgn0261397|CG2146-PC|didum-PC FBpp0088686|FBgn0261397|CG2146-PA|didum-PA	1.0000	FBpp0088684 type=protein; loc=2R:join(7500479..7500508,7500911..7501724,7501790..7502028,7502102..7502590,7502644..7502737,7502802..7503028,7503172..7503195,7503649..7503762,7503829..7504715,7504775..7505301,7505364..7505499,7505649..7505746,7505839..7506019,7506077..7506589,7506655..7506786,7506849..7507377,7507436..7507660,7507715..7507858); ID=FBpp0088684; name=didum-PC; parent=FBgn0261397,FBt…	9.2	13	0.18	AVAQFLLVQEELK+AVLLQQSQSMR+FGTTSFFIK+FQFLNMGGAPEIER+HSISGIQTYAR+LDDYESEITNVFLEK+LFQYIVGVLNK+NTLDINRPPDLLSK+VLASSPIMEAFGNAK+VMFESIDEFEDSNVDTLR+VSELEVENEK+YFAAVGGSESETQVER+YQLLVYR
433d	FBpp0081956|FBgn0013276|CG18743-PA|Hsp70Ab-PA FBpp0081986|FBgn0013275|CG31366-PA|Hsp70Aa-PA	1.0000	FBpp0081956 type=protein; loc=3R:11958789..11960717; ID=FBpp0081956; name=Hsp70Ab-PA; parent=FBgn0013276,FBtr0082482; dbxref=FlyBase:FBpp0081956,FlyBase_Annotation_IDs:CG18743-PA,GB_protein:AAG22148.2,REFSEQ:NP_524798,GB_protein:AAG22148; MD5=954ea190c6a47965bc01c7003664a099; length=642; release=r6.09; species=Dmel;;FBpp0081986 type=protein; loc=3R:complement(11954361..11956289); ID=FBpp0081986; …	12.3	13	0.08	DAGHIAGLNVLR+DAVITVPAYFNDSQR+IINEPTAAAIAYGLDK+STAGDTHLGGEDFDNR+TTPSYVAFTDSER+VEIIANDQGNR+VQSLLQDFFHGK
424a	FBpp0079874|FBgn0032393|CG12264-PA|CG12264-PA	1.0000	FBpp0079874 type=protein; loc=2L:join(11999725..11999854,11999913..12001171); ID=FBpp0079874; name=CG12264-PA; parent=FBgn0032393,FBtr0080290; dbxref=FlyBase:FBpp0079874,FlyBase_Annotation_IDs:CG12264-PA,GB_protein:AAF53143.1,REFSEQ:NP_609533,GB_protein:AAF53143,FlyMine:FBpp0079874,modMine:FBpp0079874; MD5=a30ecd18fd91702c98940874ba57d2fa; length=462; release=r6.09; species=Dmel;	29.7	13	0.18	AIGTDEDLAHSSIR+EIIFTSGATESNNIAVK+LEPIQSGGGQER+NEQTEGRPLYLDAQATTPMDPR+SGTVPAPLAVGLGAAAELSLR+VFFHTDAAQAVGK+VLDAMLPYLTNFYGNPHSR+VPLDVNAMNIDLMSISGHK
417a	FBpp0077501|FBgn0004507|CG7254-PA|GlyP-PA FBpp0099923|FBgn0004507|CG7254-PB|GlyP-PB	1.0000	FBpp0077501 type=protein; loc=2L:join(2131012..2131254,2134439..2134967,2135038..2136644,2136731..2136886); ID=FBpp0077501; name=GlyP-PA; parent=FBgn0004507,FBtr0077828; dbxref=FlyBase_Annotation_IDs:CG7254-PA,FlyBase:FBpp0077501,GB_protein:AAF51303.1,REFSEQ:NP_722762,GB_protein:AAF51303; MD5=b6891c845712baff0128902f8a2e0909; length=844; release=r6.09; species=Dmel;;FBpp0099923 type=protein; loc=…	7.9	13	0.18	GIAEVGNVTEVK+GIAEVGNVTEVKK+IADLLLK+NLAENISR+VAIQLNDTHPSLAIPELMR+VIFLENYR+VLYPNDNFFEGK+YGNPWEK
331	FBpp0088469|FBgn0021760|CG32435-PB|chb-PB FBpp0088470|FBgn0021760|CG32435-PA|chb-PA FBpp0088471|FBgn0021760|CG32435-PC|chb-PC	1.0000	FBpp0088469 type=protein; loc=3L:21178133..21182608; ID=FBpp0088469; name=chb-PB; parent=FBgn0021760,FBtr0089460; dbxref=FlyBase:FBpp0088469,FlyBase_Annotation_IDs:CG32435-PB,GB_protein:AAN12152.1,REFSEQ:NP_730596,GB_protein:AAN12152; MD5=625f70a72843ecdff82dc45b0b017c5a; length=1491; release=r6.09; species=Dmel;;FBpp0088470 type=protein; loc=3L:21178133..21182608; ID=FBpp0088470; name=chb-PA; pa…	9.7	13	0.16	DQYGGIGNYYR+EAAIQTLVEIYK+EAEHTLGVGDDGQPDYVSGDYMR+IISDSTQTPTTK+LGSDFNAYTATVLPHVIDR+LNSNSGGTPATTPGSVTPRPR+QEGLLLPSALK+SISAVDTAAAQR+SLEAFSELIK+TPGTLQKPTPSMR
330	FBpp0088439|FBgn0039757|CG1883-PA|RpS7-PA FBpp0088440|FBgn0039757|CG1883-PC|RpS7-PC FBpp0088970|FBgn0039757|CG1883-PD|RpS7-PD FBpp0308324|FBgn0039757|CG1883-PE|RpS7-PE	1.0000	FBpp0088439 type=protein; loc=3R:complement(join(30208490..30208657,30208093..30208425,30206638..30206721)); ID=FBpp0088439; name=RpS7-PA; parent=FBgn0039757,FBtr0089422; dbxref=FlyBase:FBpp0088439,FlyBase_Annotation_IDs:CG1883-PA,GB_protein:AAF57023.1,REFSEQ:NP_651782,GB_protein:AAF57023,FlyMine:FBpp0088439,modMine:FBpp0088439; MD5=447ca4c3ce12c2358f0f94bf5fea1d6b; length=194; release=r6.09; spe…	57.2	13	0.17	DVTFEFPDNYLNV+EIEFGSK+HVVVIAER+IIKPGGSDPDDFEK+ILPKPTR+IQIILVR+KAVIIYVPIPQQK+LDGSQLVK+SIAQALVELEANSDLKPYLR+VHLDKNQQTTIEHK
324	FBpp0087972|FBgn0029093|CG1548-PA|cathD-PA	1.0000	FBpp0087972 type=protein; loc=2R:complement(join(7822549..7823466,7822225..7822485)); ID=FBpp0087972; name=cathD-PA; parent=FBgn0029093,FBtr0088898; dbxref=FlyBase:FBpp0087972,FlyBase_Annotation_IDs:CG1548-PA,GB_protein:AAF59186.1,REFSEQ:NP_652013,GB_protein:AAF59186,FlyMine:FBpp0087972,modMine:FBpp0087972; MD5=fbe176b5e485f5702cfdc5f320281c69; length=392; release=r6.09; species=Dmel;	25.3	13	0.19	DPASPEGGEIIFGGSDPNHYTGEFTYLPVTR+DQTFAEALSEPGLVFVAAK+FDGILGLGYNSISVDK+TFELEGK+VVFDTGSSNLWVPSK+YYTEFDMGNDR
270	FBpp0085265|FBgn0000559|CG2238-PA|EF2-PA FBpp0085266|FBgn0000559|CG2238-PC|EF2-PC FBpp0305182|FBgn0000559|CG2238-PD|EF2-PD	1.0000	FBpp0085265 type=protein; loc=2L:complement(join(21682039..21682041,21681344..21681558,21680757..21681284,21679484..21680180,21678311..21679402)); ID=FBpp0085265; name=EF2-PA; parent=FBgn0000559,FBtr0085911; dbxref=GB_protein:AAF57226.2,FlyBase:FBpp0085265,FlyBase_Annotation_IDs:CG2238-PA,REFSEQ:NP_525105,GB_protein:AAF57226,FlyMine:FBpp0085265,modMine:FBpp0085265; MD5=cb0f7ba7258fdf523fe8177c095…	14.9	13	0.15	ALPMPDGLPEDIDNGDVSAK+ALPMPDGLPEDIDNGDVSAKDEFK+AYLPVNESFGFTADLR+DLVFITHPDQR+EGLPDLSQYLDK+EGLPDLSQYLDKL+FSVSPVVR+GHVFEENQVVGTPMFVVK+IMGPNYTPGK+MEMLYEGPHDDEAAIAVK+SDPVVSYR
203	FBpp0080795|FBgn0041180|CG10363-PA|Tep4-PA FBpp0303746|FBgn0041180|CG10363-PB|Tep4-PB FBpp0303747|FBgn0041180|CG10363-PC|Tep4-PC FBpp0303748|FBgn0041180|CG10363-PD|Tep4-PD	1.0000	FBpp0080795 type=protein; loc=2L:join(19549846..19549928,19551682..19552413,19552473..19552899,19552956..19553293,19553362..19553915,19553976..19556092,19556162..19556401); ID=FBpp0080795; name=Tep4-PA; parent=FBgn0041180,FBtr0081254; dbxref=FlyBase:FBpp0080795,FlyBase_Annotation_IDs:CG10363-PA,GB_protein:AAF53826.2,REFSEQ:NP_523603,GB_protein:AAF53826,FlyMine:FBpp0080795,modMine:FBpp0080795; MD5…	11.7	13	0.18	APAEVKPGADVALEIK+GYEFLLTR+ITYVDGSLITDTK+LPPLEAGEYNLTAEGVK+LVPNYLVR+NTFELEVPEDVVPDSER+NYAFYAFGTDHQEPELPTIEK+SDELVNFEVEK+TSSSYAQITATVEEDFTGVK+VEFGLVGDLLGPVVK+VVLPDLPDIANFTR+VVPEGITQYQNR
433e	FBpp0075504|FBgn0001216|CG8937-PA|Hsc70-1-PA	0.9999	FBpp0075504 type=protein; loc=3L:join(13974571..13974775,13975917..13977637); ID=FBpp0075504; name=Hsc70-1-PA; parent=FBgn0001216,FBtr0075762; dbxref=FlyBase:FBpp0075504,FlyBase_Annotation_IDs:CG8937-PA,GB_protein:AAF49782.1,REFSEQ:NP_524063,GB_protein:AAF49782,FlyMine:FBpp0075504,modMine:FBpp0075504; MD5=8b48cc71a713218dd3b871aeae7e589d; length=641; release=r6.09; species=Dmel;	9.2	13	0.08	DAGAIAGINVLR+IINEPTAAAIAYGLDK+LLQDFFNGK+SINPDEAVAYGAAVQAAILHGDK+VEIIANDQGNR
86	FBpp0074567|FBgn0031078|CG11943-PB|Nup205-PB FBpp0074568|FBgn0031078|CG11943-PA|Nup205-PA	1.0000	FBpp0074567 type=protein; loc=X:join(19852348..19852569,19852649..19852972,19853060..19853161,19853252..19853814,19853879..19854379,19854436..19855987,19856088..19857472,19857536..19858588,19858663..19858820,19858904..19859316); ID=FBpp0074567; name=Nup205-PB; parent=FBgn0031078,FBtr0074798; dbxref=FlyBase:FBpp0074567,FlyBase_Annotation_IDs:CG11943-PB,GB_protein:AAN09521.1,REFSEQ:NP_728308,GB_pro…	6.2	12	0.16	ALVQFAPITANDVNSSFDS+EITGLVTNYAESLVDGSGILGR+FISLASDLLPQTLFK+LLLTEQALGVLSNMK+MLLDLNPR+NDFNTNIGMSGETIYR+QGFVECLEMEVCVGK+QSYIELSQR+SIADNLLQQR
76	FBpp0073966|FBgn0000319|CG9012-PA|Chc-PA FBpp0073967|FBgn0000319|CG9012-PB|Chc-PB FBpp0089397|FBgn0000319|CG9012-PC|Chc-PC FBpp0089398|FBgn0000319|CG9012-PD|Chc-PD FBpp0111709|FBgn0000319|CG9012-PE|Chc-PE FBpp0111710|FBgn0000319|CG9012-PF|Chc-PF FBpp0308531|FBgn0000319|CG9012-PG|Chc-PG	1.0000	FBpp0073966 type=protein; loc=X:complement(join(15834123..15834164,15833492..15833699,15828952..15833253,15828716..15828882,15828563..15828649,15828272..15828502)); ID=FBpp0073966; name=Chc-PA; parent=FBgn0000319,FBtr0074179; dbxref=FlyBase:FBpp0073966,FlyBase_Annotation_IDs:CG9012-PA,GB_protein:AAF48522.1,REFSEQ:NP_477042,GB_protein:AAF48522,FlyMine:FBpp0073966,modMine:FBpp0073966; MD5=7e1eb52b2…	9.2	12	0.17	ADDPSAYVDVVDVASK+EAIDSYIK+ESYIESELIYAYAR+HNRPAEGALQTR+IYIDSNNNPER+LADLEEFISGPNHADIQK+LLYNNVSNFAR+NLQNLLILTAIK+NNLAGAEDLFVR+NSIDGFDNFDNIALAQK+TGYLPLVKPYLR+VNYTPDYVFLLR
468a	FBpp0088537|FBgn0032388|CG6686-PA|CG6686-PA FBpp0088538|FBgn0032388|CG6686-PB|CG6686-PB	1.0000	FBpp0088537 type=protein; loc=2L:complement(join(11987696..11987945,11987495..11987512,11986438..11987387,11985833..11986380,11985007..11985771,11984725..11984950,11984507..11984662)); ID=FBpp0088537; name=CG6686-PA; parent=FBgn0032388,FBtr0089572; dbxref=FlyBase:FBpp0088537,FlyBase_Annotation_IDs:CG6686-PA,GB_protein:AAF53138.2,REFSEQ:NP_723700,GB_protein:AAF53138,FlyMine:FBpp0088537,modMine:FBp…	16.4	12	0.14	AEDLAPLAMGEASGSSDFGSR+AILDEEPDVGAGVANALR+DQDVLNEEEGDTLVNVNMVDEER+DRFHFGPITDFK+FHFGPITDFK+LDYIDDNGR+LETLEDTNLQLASDTYSAEELAK+NVPGVSGSAIAK+RVTEDEDVTLDLTDDSSSR+TLGDIPTYGMAGNR+TVILTLK
445a	FBpp0085156|FBgn0003268|CG1569-PA|rod-PA	1.0000	FBpp0085156 type=protein; loc=3R:join(31581023..31581118,31581181..31581518,31581608..31581955,31582016..31582215,31582280..31582488,31582544..31583244,31583305..31584572,31584634..31585028,31585089..31585597,31585656..31586025,31586083..31586347,31586418..31587243,31587303..31587936,31587997..31588107); ID=FBpp0085156; name=rod-PA; parent=FBgn0003268,FBtr0085795; dbxref=FlyBase:FBpp0085156,FlyBa…	6.9	12	0.17	DLVNALQDLSVLK+FNADMDNIEDLLK+FQDLLQLLSQVESK+HSSSILPLLNEDELR+INLPAQYGSLK+LIDEALER+LNDGSNSFTNTISQR+LTFEDDEEDMLEIDEQLHR+MIHSHPVENLR+QLDVQLLER+VDINALVAEIAK+VQEHLNVLELFK
423a	FBpp0079831|FBgn0032363|CG6509-PB|Dlg5-PB FBpp0079832|FBgn0032363|CG6509-PA|Dlg5-PA FBpp0307614|FBgn0032363|CG6509-PD|Dlg5-PD	1.0000	FBpp0079831 type=protein; loc=2L:complement(join(11515726..11515780,11511609..11515673,11511179..11511544,11510596..11510850,11510321..11510540,11510024..11510262,11509735..11509964,11509467..11509683,11509300..11509403)); ID=FBpp0079831; name=Dlg5-PB; parent=FBgn0032363,FBtr0080246; dbxref=FlyBase:FBpp0079831,FlyBase_Annotation_IDs:CG6509-PB,GB_protein:AAF53101.1,REFSEQ:NP_609505,GB_protein:AAF5…	7.8	12	0.16	AATQEIAANVLR+AISDSLMAIR+HSLYGVTAEEINQKPIQR+IEQNSLAFYEPELDVGDR+KGDQILEYNGVDLSGVTAEQAANEISK+SDGLNLFALK+SQNSIESILSAK+TNISHENPTGTMR+VGIYVHDVAVGSPSDHAGIR+VLQLANADLK
336	FBpp0088675|FBgn0003189|CG18572-PA|r-PA FBpp0309141|FBgn0003189|CG18572-PD|r-PD FBpp0309142|FBgn0003189|CG18572-PE|r-PE	1.0000	FBpp0088675 type=protein; loc=X:join(16656398..16657156,16657221..16660472,16660538..16660642,16665188..16665327,16666035..16667859,16667937..16668320,16668385..16668594); ID=FBpp0088675; name=r-PA; parent=FBgn0003189,FBtr0089734; dbxref=FlyBase:FBpp0088675,FlyBase_Annotation_IDs:CG18572-PA,GB_protein:AAF48639.3,REFSEQ:NP_523377,GB_protein:AAF48639,FlyMine:FBpp0088675,modMine:FBpp0088675; MD5=477…	6.0	12	0.18	AIVGLDVEPLDVLHGVGK+ESNIQTVLINPNIATVQTSK+LALGLPLPDIK+MVDSDVLGFDPDVVPLNK+NAVLLSIGSFK+SVGEVMAIGR+TTPDDINGELR+VNEIGEQVAPSEAVYSVAQALDAASR+VPQFSFSR
299	FBpp0086484|FBgn0024754|CG8200-PA|Flo1-PA FBpp0086485|FBgn0024754|CG8200-PB|Flo1-PB	1.0000	FBpp0086484 type=protein; loc=2R:complement(join(15569119..15569170,15568751..15568826,15568152..15568506,15567243..15567713,15567029..15567172,15566803..15566967,15566574..15566591)); ID=FBpp0086484; name=Flo1-PA; parent=FBgn0024754,FBtr0087351; dbxref=FlyBase:FBpp0086484,FlyBase_Annotation_IDs:CG8200-PA,GB_protein:AAF58120.1,REFSEQ:NP_477358,GB_protein:AAF58120,FlyMine:FBpp0086484,modMine:FBpp0…	23.7	12	0.17	AFVWPVGQQVQR+EAAMVEMLLDTLPK+FLNDTDIAK+NITGVDIAR+SEAEINHIALVTLEGHQR+TQEIAVQEQEIMR+VAAEVAAPLSQAK+VVMEAEAEAESIR
217	FBpp0081862|FBgn0037894|CG5252-PA|Ranbp9-PA FBpp0312218|FBgn0037894|CG5252-PD|Ranbp9-PD	1.0000	FBpp0081862 type=protein; loc=3R:join(11412694..11412832,11412915..11413559,11413614..11414032,11414091..11414642,11414702..11415490,11415548..11416060); ID=FBpp0081862; name=Ranbp9-PA; parent=FBgn0037894,FBtr0082386; dbxref=FlyBase:FBpp0081862,FlyBase_Annotation_IDs:CG5252-PA,GB_protein:AAF54632.1,REFSEQ:NP_650068,GB_protein:AAF54632,FlyMine:FBpp0081862,modMine:FBpp0081862; MD5=59926746a270deedc…	14.7	12	0.18	DVLLAINDEFGANAIQPLQEALGR+ELGPVVIPEVYR+ELVDDPTDTR+HFSVADAEK+IFDSEQNYSIK+LFEYGVATQDNR+LTTITFK+NLLVHQESPPLVGR+QDIALDVLNTIVR+VLISEYQHFQEGK+WVTIPALVK+YTEDPYVLETVQDLIK
192	FBpp0080048|FBgn0025724|CG6699-PA|beta'COP-PA	1.0000	FBpp0080048 type=protein; loc=2L:join(13379022..13379376,13379495..13380114,13380177..13380759,13380995..13382181); ID=FBpp0080048; name=beta'COP-PA; parent=FBgn0025724,FBtr0080469; dbxref=FlyBase:FBpp0080048,FlyBase_Annotation_IDs:CG6699-PA,GB_protein:AAF53294.2,REFSEQ:NP_524836,GB_protein:AAF53294,FlyMine:FBpp0080048,modMine:FBpp0080048; MD5=4642d653163872c0bb3f07e4fd6b6fd0; length=914; release…	17.3	12	0.18	ADVVLPTIPK+AGQSLADPAQYTNLFPGLGDALR+DNNTFASASLDR+GTNNVALGYDEGSIIIK+HPLQELFAAEQGAAGQHLEEK+HSEMQQVNLK+LAANLPLNSER+LPEAAFFAR+SFTPEYGAESIYGGYYFGVK+VFNYNTLEK+VGREEPAMSMDVVGSK
170	FBpp0079453|FBgn0028479|CG4389-PB|Mtpalpha-PB FBpp0079454|FBgn0028479|CG4389-PA|Mtpalpha-PA	1.0000	FBpp0079453 type=protein; loc=2L:complement(join(9575502..9576188,9575295..9575435,9574469..9575238,9573770..9574406)); ID=FBpp0079453; name=Mtpalpha-PB; parent=FBgn0028479,FBtr0079857; dbxref=FlyBase:FBpp0079453,FlyBase_Annotation_IDs:CG4389-PB,GB_protein:AAN10697.1,REFSEQ:NP_723470,GB_protein:AAN10697,FlyMine:FBpp0079453,modMine:FBpp0079453; MD5=72fd0a1c9c90c8b03ffeef2549a1ca19; length=744; rel…	16.5	12	0.17	DTIAQAVAVGLK+GANAPEDLTLR+GLIALFR+GTRPVNNDALEIVK+LGLPEVMLGLLPGGGGTVR+LLQEGVDPK+LTSVPTALDMELTGK+TAVQVANDLASGK+VNSLGSEVSDEFER+VVNGVLVIK
169	FBpp0079406|FBgn0012036|CG3752-PA|Aldh-PA FBpp0304847|FBgn0012036|CG3752-PB|Aldh-PB	1.0000	FBpp0079406 type=protein; loc=2L:join(9387768..9387890,9389829..9389977,9390040..9390136,9390246..9391439); ID=FBpp0079406; name=Aldh-PA; parent=FBgn0012036,FBtr0079806; dbxref=FlyBase:FBpp0079406,FlyBase_Annotation_IDs:CG3752-PA,GB_protein:AAF52769.1,REFSEQ:NP_609285,GB_protein:AAF52769,FlyMine:FBpp0079406,modMine:FBpp0079406; MD5=d85e4ba5d9619ace3debbc4a0493e55d; length=520; release=r6.09; spec…	26.2	12	0.16	ANNSEYGLAAAVFTK+ANYIVGGLR+EEIFGPVQQLIR+ENGEYALSNYTEVK+IYDEFVER+LIQLASGNTNLK+LVAGGSRPEGLPGYFVQPTVFADVQDDMTIAR+TVGNPFDLNTEQGPQVNEEQMEK+VAFTGSTDVGK
16	FBpp0070765|FBgn0028474|CG4119-PA|CG4119-PA FBpp0309405|FBgn0028474|CG4119-PB|CG4119-PB	1.0000	FBpp0070765 type=protein; loc=X:join(5666406..5666468,5666557..5666798,5667210..5668332,5668398..5669226,5669302..5669945,5670051..5670146); ID=FBpp0070765; name=CG4119-PA; parent=FBgn0028474,FBtr0070799; dbxref=FlyBase:FBpp0070765,FlyBase_Annotation_IDs:CG4119-PA,GB_protein:AAF46056.1,REFSEQ:NP_572242,GB_protein:AAF46056,FlyMine:FBpp0070765,modMine:FBpp0070765; MD5=30e60862de8db5011e39681c9cc99c…	15.3	12	0.16	ESSSAAIEITQK+IEATGVFVNDDDNDENINPK+ILINVNQEPPAAATSSVHQR+KIEATGVFVNDDDNDENINPK+LLIYELDAK+NEAAASAGSSADAAAANIK+NEIDSGLMER+NLISSEIGK+NSATISSQPTVYQRPPEPQPQFR+QSSAVSAATAAAAAVSQK+VLSENTLEEEKR
135	FBpp0077495|FBgn0003557|CG4244-PB|Su(dx)-PB FBpp0077496|FBgn0003557|CG4244-PA|Su(dx)-PA FBpp0077497|FBgn0003557|CG4244-PC|Su(dx)-PC FBpp0306832|FBgn0003557|CG4244-PE|Su(dx)-PE FBpp0308612|FBgn0003557|CG4244-PF|Su(dx)-PF	1.0000	FBpp0077495 type=protein; loc=2L:join(2039992..2040154,2040217..2040359,2040422..2041573,2041647..2042569,2042653..2042851,2042914..2043183); ID=FBpp0077495; name=Su(dx)-PB; parent=FBgn0003557,FBtr0077822; dbxref=FlyBase:FBpp0077495,FlyBase_Annotation_IDs:CG4244-PB,GB_protein:AAF51312.1,REFSEQ:NP_476753,GB_protein:AAF51312; MD5=da2af6c478426b1d5220d2121b41684b; length=949; release=r6.09; species=…	18.5	12	0.15	FIYSGFTMPFYK+LQIQPVAGQQNGNPPVQAVNPSVVSDAAAGR+NNYSLQINPASYVNPDHLQYFK+QTLFEDSYHQIMR+SGELVAILNGLK+STQAPPVWEQQQQQSQNQQQPLR+TTFEDPRPGAPK+VPVGGFAELMGSNGPQR+YLYSQQQQQPTAVTAQVTQDDEDALGPLPDGWEK
104	FBpp0075618|FBgn0011284|CG11276-PA|RpS4-PA FBpp0075619|FBgn0011284|CG11276-PB|RpS4-PB FBpp0312080|FBgn0011284|CG11276-PC|RpS4-PC	1.0000	FBpp0075618 type=protein; loc=3L:join(13042012..13042014,13042110..13042368,13042442..13042539,13043166..13043337,13043574..13043827); ID=FBpp0075618; name=RpS4-PA; parent=FBgn0011284,FBtr0075884; dbxref=FlyBase:FBpp0075618,FlyBase_Annotation_IDs:CG11276-PA,GB_protein:AAF49847.1,REFSEQ:NP_729871,GB_protein:AAF49847,FlyMine:FBpp0075618; MD5=9432bd09df680f6871c732d2390f7b76; length=261; release=r6.…	33.3	12	0.16	ESLPLLIFLR+GNKPYISLPK+HPGSFDIVHIK+LTNVFIIGK+TDPTYPAGYMDVITLEK+YALNGAEVTK+YPDPLIHANDSVQVDIASGK
97	FBpp0075072|FBgn0042178|CG32165-PA|CG32165-PA FBpp0075073|FBgn0042177|CG32164-PA|CG32164-PA FBpp0303948|FBgn0042178|CG32165-PB|CG32165-PB FBpp0303949|FBgn0042177|CG32164-PB|CG32164-PB FBpp0311522|FBgn0042178|CG32165-PC|CG32165-PC	1.0000	FBpp0075072 type=protein; loc=3L:join(16595534..16595599,16596087..16596259,16596319..16597037,16597094..16597500,16598027..16598136,16598196..16599318,16599444..16599661,16599741..16600167); ID=FBpp0075072; name=CG32165-PA; parent=FBgn0042178,FBtr0075312; dbxref=GB_protein:AAG22314.2,FlyBase:FBpp0075072,FlyBase_Annotation_IDs:CG32165-PA,REFSEQ:NP_730182,GB_protein:AAG22314,FlyMine:FBpp0075072,mo…	11.5	11	0.16	ANYPELFSK+AYENPDSLLVLTQIVMSDRPVQER+EFATHTGAAFAPYLQSAFENVYK+LYHFYIQR+MIDHPQGDVR+MLDVLYDVFK+QMPDVETTESAVALIK+TDDQVAVVLR+VQVLTFVGSLVR
51	FBpp0072305|FBgn0265434|CG15792-PB|zip-PB FBpp0072306|FBgn0265434|CG15792-PA|zip-PA FBpp0099894|FBgn0265434|CG15792-PC|zip-PC FBpp0099896|FBgn0265434|CG15792-PD|zip-PD FBpp0291728|FBgn0265434|CG15792-PE|zip-PE FBpp0291729|FBgn0265434|CG15792-PF|zip-PF FBpp0291730|FBgn0265434|CG15792-PG|zip-PG FBpp0291731|FBgn0265434|CG15792-PH|zip-PH FBpp0297531|FBgn0265434|CG15792-PI|zip-PI	1.0000	FBpp0072305 type=protein; loc=2R:complement(join(25010380..25010511,25005868..25006083,25002288..25002444,25000039..25000160,24998278..24998301,24997578..24997697,24997209..24997301,24994407..24997146,24994012..24994316,24993391..24993921,24992033..24993328,24991810..24991973,24991137..24991272)); ID=FBpp0072305; name=zip-PB; parent=FBgn0265434,FBtr0072398; dbxref=FlyBase_Annotation_IDs:CG15792-P…	8.5	11	0.14	ALESQLAELK+ANDLSQTLAEEEEK+ELDEAFDKIEDLENK+GTLEAENADLATELR+IANLEEQLENEGK+IDAPLVLDQLR+KAEEDADLAK+LAEVTTQMQEIK+LQQEAENITNQLEEAELK+NNDQATLPDNTVAQK+SLEEETVNHEGVLADMR+TLQNELDDLANTQGTADK
425a	FBpp0080040|FBgn0051729|CG31729-PB|CG31729-PB	1.0000	FBpp0080040 type=protein; loc=2L:join(13290687..13291291,13297619..13298456,13298559..13299333,13299395..13300739,13300801..13300874,13300932..13301065); ID=FBpp0080040; name=CG31729-PB; parent=FBgn0051729,FBtr0080461; dbxref=FlyBase:FBpp0080040,FlyBase_Annotation_IDs:CG31729-PB,GB_protein:AAF53278.2,REFSEQ:NP_609634,GB_protein:AAF53278,FlyMine:FBpp0080040,modMine:FBpp0080040; MD5=65a42fe86caafba…	11.7	11	0.14	LAQLTHTSSGVAGAGSIGGGGGGSGSATGIK+LSGNILQQQQGSLSSSSSGGDSTKPMMFGNR+LSSTNISGYEMVPSSK+STTIPEELGR+SVINIEAPGSTDTEHQYQAASPDEIALVK+TDAHQELNSFR+TGQITFYLK+VAAVTESLER
414a	FBpp0076869|FBgn0035589|CG4618-PA|CHMP2B-PA	1.0000	FBpp0076869 type=protein; loc=3L:5139745..5140383; ID=FBpp0076869; name=CHMP2B-PA; parent=FBgn0035589,FBtr0077166; dbxref=FlyBase:FBpp0076869,FlyBase_Annotation_IDs:CG4618-PA,GB_protein:AAF50800.1,REFSEQ:NP_647947,GB_protein:AAF50800,FlyMine:FBpp0076869,modMine:FBpp0076869; MD5=b5146c85d178796c9988d6a1c4bc54c3; length=212; release=r6.09; species=Dmel;	36.3	11	0.16	KLELEIR+MSSIPATGSSDFETSGK+MSSIPATGSSDFETSGKR+NMGANIALSEAMGTTAK+TEKDIADQLAK+VLDEIGIEISGK+VMRPEAIGETVR
402a	FBpp0074549|FBgn0027291|CG12233-PA|l(1)G0156-PA FBpp0300338|FBgn0027291|CG12233-PC|l(1)G0156-PC FBpp0307649|FBgn0027291|CG12233-PD|l(1)G0156-PD	1.0000	FBpp0074549 type=protein; loc=X:complement(join(19521673..19521699,19520660..19520827,19519904..19520298,19519696..19519831,19519287..19519625)); ID=FBpp0074549; name=l(1)G0156-PA; parent=FBgn0027291,FBtr0074780; dbxref=FlyBase:FBpp0074549,FlyBase_Annotation_IDs:CG12233-PA,GB_protein:AAN09496.1,REFSEQ:NP_573388,GB_protein:AAN09496,FlyMine:FBpp0074549,modMine:FBpp0074549; MD5=b20de9f2881c026d8971c…	29.9	11	0.15	ENTEGEYSGIEHEIVDGVVQSIK+FGIPQAAIDSVNTNK+FPEIQFEEK+HMELNTYADK+KVTLIPGDGIGPEISAAVQK+MSDGLFLR+TLYDDVDVVTIR+VTLIPGDGIGPEISAAVQK+YLTGDLGGR
390a	FBpp0073371|FBgn0014133|CG1822-PB|bif-PB FBpp0306539|FBgn0014133|CG1822-PD|bif-PD	1.0000	FBpp0073371 type=protein; loc=X:join(11680853..11681114,11681718..11684254,11687462..11687635,11689201..11689543,11693547..11693938); ID=FBpp0073371; name=bif-PB; parent=FBgn0014133,FBtr0073526; dbxref=FlyBase:FBpp0073371,FlyBase_Annotation_IDs:CG1822-PB,GB_protein:AAN09639.1,REFSEQ:NP_727547,GB_protein:AAN09639,FlyMine:FBpp0073371,modMine:FBpp0073371; MD5=c914c0aee4dd9a54ac6d9f0c4c1af3ad; length…	17.0	11	0.13	EAASSETDASASPLWTLR+EGDLAATEAGPGTADGAGASK+GSAVDEDDYHLTATPGAEVVYSEGTQK+IGSVAGGDVDPQHPPTNPIPDSLDTGEDLSYGPGIVSK+ISTAGAAAAAAPSPPAPK+KGSAVDEDDYHLTATPGAEVVYSEGTQK+MELQEPETPER+QPSSAAATPPPTGMGFASSTPLR+STATDAGGSVSGSGTVAGAGSGTSPTTSLDSVINTK+YLSLALR
40	FBpp0071808|FBgn0010078|CG3661-PA|RpL23-PA	1.0000	FBpp0071808 type=protein; loc=2R:join(22854517..22854529,22854647..22854858,22855445..22855642); ID=FBpp0071808; name=RpL23-PA; parent=FBgn0010078,FBtr0071897; dbxref=GB_protein:AAF46914.1,FlyBase:FBpp0071808,FlyBase_Annotation_IDs:CG3661-PA,REFSEQ:NP_523813,GB_protein:AAF46914,FlyMine:FBpp0071808,modMine:FBpp0071808; MD5=91472336627593eb0a972b29a50a5e93; length=140; release=r6.09; species=Dmel;	45.0	11	0.14	GSAITGPVAK+LPAAGVGDMFVATVK+NLYVIAVHGIR+RDGVFIYFEDNAGVIVNNK+VMPAVVIR
361	FBpp0293155|FBgn0010905|CG16757-PB|Spn-PB FBpp0293156|FBgn0010905|CG16757-PC|Spn-PC FBpp0293157|FBgn0010905|CG16757-PD|Spn-PD FBpp0293158|FBgn0010905|CG16757-PE|Spn-PE FBpp0293159|FBgn0010905|CG16757-PF|Spn-PF FBpp0293160|FBgn0010905|CG16757-PG|Spn-PG FBpp0293161|FBgn0010905|CG16757-PH|Spn-PH FBpp0293162|FBgn0010905|CG16757-PI|Spn-PI FBpp0293163|FBgn0010905|CG16757-PJ|Spn-PJ FBpp0311289|FBgn00109…	1.0000	FBpp0293155 type=protein; loc=3L:complement(join(2534711..2536211,2524599..2525718,2514310..2514330,2513696..2514197,2513209..2513638,2512793..2513145,2512532..2512731,2512295..2512472,2511878..2511931,2511163..2511763,2509762..2510575,2509364..2509500,2508639..2508865,2508307..2508573)); ID=FBpp0293155; name=Spn-PB; parent=FBgn0010905,FBtr0304613; dbxref=REFSEQ:NP_001246570,GB_protein:AFH04241,F…	11.6	11	0.16	GPEGLGLSIIGMGVGADAGLEK+IQVNDQIIEVDGK+LGVESNSNVSSR+LQPAYDQTEEQPHSLNYVDVGYR+NEDVDPVAASAEYELEK+SLENLLITSATSSR+SVDESSPSANNSQQQQQHSIPGSAAGSPQR+TPFPSGVSLVHNNNNAAIVAQNGVPPEQR+VAKPAMEPPQPPPNASPNPPMR+VINLEHELQETQR
360	FBpp0292385|FBgn0053554|CG33554-PE|Nipped-A-PE FBpp0312589|FBgn0053554|CG33554-PF|Nipped-A-PF	1.0000	FBpp0292385 type=protein; loc=2R:complement(join(5250729..5250965,5245952..5246137,5242385..5242582,5241896..5242062,5217345..5217435,5212329..5212467,5210502..5210874,5204194..5204278,5204005..5204139,5203752..5203955,5201446..5202063,5198468..5199860,5197811..5198106,5195251..5196837,5194912..5195194,5193557..5193707,5185575..5188356,5184124..5184660,5183507..5183626,5180550..5181767,5178050..5…	4.5	11	0.14	ELIPFLSSGTNVNQK+EPNVMTQVPSIR+FFEILDSSMR+FLNITVPR+GLLLAQIGR+HITSPNTIVR+ILISTLEK+IYPYLVVLDSGLGDAR+LAEDNPNSISLLK+LGSTFGIGIENVPGSVTSSISNSAASESLAR+LSSILQTILR+NEINEALEVIESTNLK+VTLVELVYK
354	FBpp0289967|FBgn0037655|CG11984-PD|CG11984-PD FBpp0289968|FBgn0037655|CG11984-PE|CG11984-PE FBpp0289969|FBgn0037655|CG11984-PF|CG11984-PF FBpp0289970|FBgn0037655|CG11984-PG|CG11984-PG FBpp0289971|FBgn0037655|CG11984-PH|CG11984-PH FBpp0289972|FBgn0037655|CG11984-PI|CG11984-PI	1.0000	FBpp0289967 type=protein; loc=3R:complement(join(9013316..9013331,9012837..9013261,9012045..9012305,9011674..9011949,9011363..9011604,9010673..9011252)); ID=FBpp0289967; name=CG11984-PD; parent=FBgn0037655,FBtr0300743; dbxref=REFSEQ:NP_731305,GB_protein:AAF54324,FlyBase:FBpp0289967,FlyBase_Annotation_IDs:CG11984-PD; MD5=19d6a7df1ddfc927b5b7784a3f763578; length=599; release=r6.09; species=Dmel;;FB…	20.4	11	0.13	ANTTQTSGTGGLGGAGATAAPGGGASGAGTKPTADR+ELISFLDEPSAIR+KANTTQTSGTGGLGGAGATAAPGGGASGAGTKPTADR+QNASAATAAGNTNQIPDTR+SGRPPPGEMATGSQQPQQQQQSTANPAASQQK+SNMHFSSSSGLSALSPSGR+YKQNASAATAAGNTNQIPDTR
346	FBpp0111584|FBgn0085436|CG34407-PC|Not1-PC FBpp0111585|FBgn0085436|CG34407-PD|Not1-PD FBpp0111586|FBgn0085436|CG34407-PE|Not1-PE FBpp0291332|FBgn0085436|CG34407-PF|Not1-PF FBpp0293496|FBgn0085436|CG34407-PG|Not1-PG FBpp0308486|FBgn0085436|CG34407-PH|Not1-PH	1.0000	FBpp0111584 type=protein; loc=2R:complement(join(9578185..9578289,9576178..9576384,9575588..9576115,9575070..9575532,9573787..9575007,9572918..9573700,9570214..9572783,9568985..9570156,9568563..9568922,9567978..9568086)); ID=FBpp0111584; name=Not1-PC; parent=FBgn0085436,FBtr0112672; dbxref=FlyBase:FBpp0111584,FlyBase_Annotation_IDs:CG34407-PC,REFSEQ:NP_001097242,GB_protein:ABV53739,FlyMine:FBpp01…	6.1	11	0.16	APVTFLSELR+AQQQQQPGLVPPPPPTILR+GQQELLFVVPFVAK+ILGLLNNSFGAPNTER+LPDPFTPNLK+LRDQESAFNLLTR+NSSMLGNMPAATPGSGPK+SIANATNIDTLLVANQEEK+VGAAPATLYAVYSEFAR
320	FBpp0087861|FBgn0033264|CG2158-PA|Nup50-PA	1.0000	FBpp0087861 type=protein; loc=2R:join(8123138..8123363,8123420..8124549,8124610..8124948); ID=FBpp0087861; name=Nup50-PA; parent=FBgn0033264,FBtr0088783; dbxref=FlyBase:FBpp0087861,FlyBase_Annotation_IDs:CG2158-PA,GB_protein:AAF59131.1,REFSEQ:NP_610355,GB_protein:AAF59131,FlyMine:FBpp0087861,modMine:FBpp0087861; MD5=be5d93959adbf8ce49e5360e86ab60a5; length=564; release=r6.09; species=Dmel;	22.0	11	0.14	AATTFTFGKPSAPIGASVSPLAK+GFSFTNSATPFSLGNIHPPAAAAAPAEEEK+IAGGSSAAEEDGAEEK+KDEPNFSAPK+KIAGGSSAAEEDGAEEK+SNNDDKPSTSLFAGFGK+SSIFSFGAK+TSSSSTSLTSTMETSEYR
246	FBpp0083947|FBgn0043884|CG33106-PA|mask-PA FBpp0083948|FBgn0043884|CG33106-PB|mask-PB FBpp0293580|FBgn0043884|CG33106-PC|mask-PC FBpp0306960|FBgn0043884|CG33106-PD|mask-PD FBpp0306961|FBgn0043884|CG33106-PE|mask-PE FBpp0311438|FBgn0043884|CG33106-PF|mask-PF	1.0000	FBpp0083947 type=protein; loc=3R:join(24231724..24232974,24235817..24235955,24236027..24236270,24236342..24236513,24236823..24237122,24237362..24239348,24239416..24239480,24239542..24239757,24239820..24241044,24241115..24241200,24241301..24241576,24241643..24242218,24242280..24242544,24242655..24247642,24247713..24247889,24247976..24248014); ID=FBpp0083947; name=mask-PA; parent=FBgn0043884,FBtr00…	4.4	11	0.14	AGSSYLAQQQPGR+AVAAQHQQQPPTNFVYNVESGDK+DLALNTPQLNFFK+NASILLEELDLER+NSGGAITHSSEVLQSTAISDRPK+QQQNLQNLQTLQNLQR+RSSNISALLEAAANEK+SLVAACTDNDVNTVKR+TGLTPLMEAASGGYIEVGR+VVELLFR
205	FBpp0080890|FBgn0032859|CG10954-PA|Arpc2-PA FBpp0312086|FBgn0032859|CG10954-PB|Arpc2-PB	1.0000	FBpp0080890 type=protein; loc=2L:join(20417594..20417667,20420319..20420412,20420490..20420589,20420648..20420834,20420897..20421117,20422145..20422236,20422302..20422411,20422469..20422496); ID=FBpp0080890; name=Arpc2-PA; parent=FBgn0032859,FBtr0081358; dbxref=FlyBase:FBpp0080890,FlyBase_Annotation_IDs:CG10954-PA,GB_protein:AAF53892.2,REFSEQ:NP_610033,GB_protein:AAF53892,FlyMine:FBpp0080890,modM…	29.2	11	0.15	ASHTAPQVLFSHR+IADFDGVLYHISNVNGDK+IIEETLLVK+NDETLYVEAKPDR+VFMQELR+VGDNIGYVTFVLFPR+YFDYQEQGEEGQK
113	FBpp0076460|FBgn0262716|CG7558-PA|Arp3-PA FBpp0306212|FBgn0262716|CG7558-PB|Arp3-PB	1.0000	FBpp0076460 type=protein; loc=3L:complement(join(8115682..8115725,8115408..8115588,8115030..8115344,8114257..8114793,8114113..8114196,8113956..8114051)); ID=FBpp0076460; name=Arp3-PA; parent=FBgn0262716,FBtr0076737; dbxref=FlyBase:FBpp0076460,FlyBase_Annotation_IDs:CG7558-PA,GB_protein:AAF50488.1,REFSEQ:NP_523968,GB_protein:AAF50488,FlyMine:FBpp0076460,modMine:FBpp0076460; MD5=ddf317cc31cb4aa1759…	27.8	11	0.16	AEPEDHYFLLTEPPLNTPENR+APFNVDVGYER+EPQFIIPSAIAIK+EREVGIPPEQSLETAK+GIEDLDFFIGDEAFDATGYSIK+ISENLSEGR+LGFAGNKEPQFIIPSAIAIK+RPLYNNIVLSGGSTMFK
107	FBpp0076181|FBgn0001224|CG4463-PA|Hsp23-PA FBpp0301282|FBgn0001224|CG4463-PB|Hsp23-PB	1.0000	FBpp0076181 type=protein; loc=3L:9381998..9382558; ID=FBpp0076181; name=Hsp23-PA; parent=FBgn0001224,FBtr0076453; dbxref=FlyBase:FBpp0076181,FlyBase_Annotation_IDs:CG4463-PA,GB_protein:AAF50286.1,REFSEQ:NP_523999,GB_protein:AAF50286,FlyMine:FBpp0076181,modMine:FBpp0076181; MD5=69618c165781168a36a651910f4bb6f2; length=186; release=r6.09; species=Dmel;;FBpp0301282 type=protein; loc=3L:9381998..9382…	37.6	11	0.14	IVQIQQVGPAHLNVK+NPYLALVGPMEQQLR+VASTLSSDGVLTIK+VQDNSVLVEGNHEER+YALPPGYEADKVASTLSSDGVLTIK
11	FBpp0070425|FBgn0004643|CG9900-PB|Zw10-PB	1.0000	FBpp0070425 type=protein; loc=X:join(2604303..2605652,2605714..2606529); ID=FBpp0070425; name=Zw10-PB; parent=FBgn0004643,FBtr0070441; dbxref=FlyBase_Annotation_IDs:CG9900-PB,FlyBase:FBpp0070425,GB_protein:AAF45794.1,REFSEQ:NP_524901,GB_protein:AAF45794,FlyMine:FBpp0070425,modMine:FBpp0070425; MD5=207a721dde8a6bdc942e08390cf3a75b; length=721; release=r6.09; species=Dmel;	12.9	11	0.14	AFIYGDDSVDGDAQVATPEVR+DLQDMVLVAPNNHSAEVANDPFLFPR+DYLVLLDLVGR+EIHDMLENLGSEGLDALDEANVK+EPSSAQLRPNYK
529	FBpp0071528|FBgn0020306|CG9696-PD|dom-PD FBpp0071529|FBgn0020306|CG9696-PA|dom-PA FBpp0071530|FBgn0020306|CG9696-PE|dom-PE FBpp0309691|FBgn0020306|CG9696-PG|dom-PG	0.9994	FBpp0071528 type=protein; loc=2R:join(21324200..21324810,21324870..21325173,21325392..21325647,21327419..21328219,21328440..21329661,21329903..21330089,21331120..21331256,21331334..21331520,21331750..21333846,21334374..21334592,21337428..21337463,21337525..21340620,21340684..21341076,21341420..21341425); ID=FBpp0071528; name=dom-PD; parent=FBgn0020306,FBtr0071602; dbxref=FlyBase:FBpp0071528,FlyBa…	0.7	11	0.06	KQALDQHLSFIVDQTEK
477a	FBpp0292363|FBgn0261802|CG6448-PA|CG42748-PB FBpp0292364|FBgn0261802|CG6448-PB|CG42748-PC FBpp0292369|FBgn0261802|CG42748-PG|CG42748-PG FBpp0305884|FBgn0261802|CG42748-PJ|CG42748-PJ FBpp0305885|FBgn0261802|CG42748-PK|CG42748-PK	1.0000	FBpp0292363 type=protein; loc=2L:join(22140824..22140971,22141595..22141768,22141834..22144280,22145671..22146996,22154798..22155408,22156621..22156815,22158513..22158744); ID=FBpp0292363; name=CG42748-PB; parent=FBgn0261802,FBtr0303271; dbxref=FlyBase:FBpp0292363,FlyBase:FBpp0085292,FlyBase_Annotation_IDs:CG6448-PA,FlyBase_Annotation_IDs:CG42748-PB,REFSEQ:NP_724384,GB_protein:AAF57249; MD5=613d6…	6.0	10	0.13	DTGLSSQIVVAEETHTVNR+GAPINSSFISVASGSGLLR+LNIPDWFR+NILPPENELQK+SHDHNPGALSEHQLR+TLDSPQTPVIDNSPPELAR+TTSLSSLGSQR
49	FBpp0072169|FBgn0034989|CG3356-PA|CG3356-PA	1.0000	FBpp0072169 type=protein; loc=2R:join(24198101..24198436,24198496..24199216,24199277..24199688,24199745..24199866,24199925..24200689,24200748..24200892,24200951..24201650,24201710..24201877); ID=FBpp0072169; name=CG3356-PA; parent=FBgn0034989,FBtr0072262; dbxref=FlyBase:FBpp0072169,FlyBase_Annotation_IDs:CG3356-PA,GB_protein:AAF47181.1,REFSEQ:NP_611896,GB_protein:AAF47181,FlyMine:FBpp0072169,modM…	10.2	10	0.14	DISMGLVELAFPETR+EFLSELIK+LAAESTQLGFSAPLTLISK+LDLPLDRPTDLPLTHSSR+LNFFYSIR+LYPNPNVADLFEDYEK+VSILQSLVAASK+YSDVDIHQLASLDPELYR
443a	FBpp0084735|FBgn0039635|CG11876-PA|CG11876-PA FBpp0084738|FBgn0039635|CG11876-PD|CG11876-PD	1.0000	FBpp0084735 type=protein; loc=3R:join(29113258..29113449,29113994..29114155,29115094..29115505,29115567..29115686,29115748..29115959); ID=FBpp0084735; name=CG11876-PA; parent=FBgn0039635,FBtr0085366; dbxref=FlyBase:FBpp0084735,FlyBase_Annotation_IDs:CG11876-PA,GB_protein:AAN14149.1,REFSEQ:NP_733265,GB_protein:AAN14149,FlyMine:FBpp0084735,modMine:FBpp0084735; MD5=8762ea914d234be958c6ca8f8f6ffcef; …	21.6	10	0.14	AVETSLLAAAELAK+DALNSALDDELAR+GIEAEVINLR+KGIEAEVINLRSIRPLDTATIFASVR+VFILGEEVAQYDGAYK+VQDLVEATLK
420c	FBpp0076649|FBgn0035720|CG10077-PA|CG10077-PA FBpp0305296|FBgn0035720|CG10077-PD|CG10077-PD	1.0000	FBpp0076649 type=protein; loc=3L:complement(join(6955381..6955388,6953773..6955169,6951267..6951445,6950330..6951202)); ID=FBpp0076649; name=CG10077-PA; parent=FBgn0035720,FBtr0076940; dbxref=FlyBase:FBpp0076649,FlyBase_Annotation_IDs:CG10077-PA,GB_protein:AAF50635.2,REFSEQ:NP_648062,GB_protein:AAF50635,FlyMine:FBpp0076649,modMine:FBpp0076649; MD5=5a48c8d279608a224e3fdc0d5e1e699d; length=818; rel…	9.5	10	0.09	ELAQQIQQVAIEFGSNTHVR+FVINYDYPSNSEDYVHR+GDGPIALVLAPTR+MLDMGFEPQIR+TLAYVLPAVVHINNQPR
418a	FBpp0077813|FBgn0025683|CG3164-PB|CG3164-PB FBpp0099791|FBgn0025683|CG3164-PD|CG3164-PD	1.0000	FBpp0077813 type=protein; loc=2L:complement(join(128800..128983,126110..126227,125077..125266,124087..124920,123856..124024,123694..123794,123129..123629)); ID=FBpp0077813; name=CG3164-PB; parent=FBgn0025683,FBtr0078154; dbxref=FlyBase_Annotation_IDs:CG3164-PB,FlyBase:FBpp0077813,GB_protein:AAF51548.2,REFSEQ:NP_608494,GB_protein:AAF51548; MD5=d5405d0e8d6c2d01363456a5b7c64d8e; length=698; release=…	18.3	10	0.13	AILDKNDASSVSGR+AQIVPAQPK+EGNVSSALVTTNER+KLVDAIDNGKR+LGTAGAGQLK+RPAVDLAFHNLTYR+SGELTAIMGPSGAGK+STLLNILSGYK+TSSIEGSVTMNGAER+YGFEGTALATYGYGR
405a	FBpp0075312|FBgn0087035|CG7439-PB|AGO2-PB FBpp0075313|FBgn0087035|CG7439-PC|AGO2-PC	1.0000	FBpp0075312 type=protein; loc=3L:join(15554207..15554222,15554290..15554472,15556850..15558117,15558250..15558338,15558394..15559003,15559100..15560116,15560208..15560578,15560641..15560731); ID=FBpp0075312; name=AGO2-PB; parent=FBgn0087035,FBtr0075559; dbxref=FlyBase:FBpp0075312,FlyBase_Annotation_IDs:CG7439-PB,GB_protein:AAF49619.2,REFSEQ:NP_648775,GB_protein:AAF49619,FlyMine:FBpp0075312,modMin…	9.4	10	0.11	EIPSVVGVAASHDPYGASYNMQYR+LPLNSQNPEVTVTDR+QGQEGGYQQRPPGQQPNQTQSQGQYQSR+QGQEGGYQQRPPGQQQGGHEQGR+SLDTIFADLK+VDQLGGAVLAYDGK
397a	FBpp0074075|FBgn0261609|CG9946-PA|eIF-2alpha-PA FBpp0309768|FBgn0261609|CG9946-PB|eIF-2alpha-PB	1.0000	FBpp0074075 type=protein; loc=X:complement(join(16446185..16446879,16445555..16445885)); ID=FBpp0074075; name=eIF-2alpha-PA; parent=FBgn0261609,FBtr0074300; dbxref=FlyBase:FBpp0074075,FlyBase_Annotation_IDs:CG9946-PA,GB_protein:AAF48615.1,REFSEQ:NP_573130,GB_protein:AAF48615,FlyMine:FBpp0074075,modMine:FBpp0074075; MD5=e3f0b632583d5204c5d718cb0d2136ca; length=341; release=r6.09; species=Dmel;;FBp…	35.5	10	0.14	AEAENAQVAGDDDEEDGADQEGMQFDPEKEFNHK+AINSLLR+ALEVAIEHIR+EVLLSNIK+GLELSTEELPIR+HVADILGFEGNEK+INLIAPPLYVMTTSTTK+LVTAIDEADLAR+TVAYDIFK
394a	FBpp0073922|FBgn0001092|CG8893-PA|Gapdh2-PA FBpp0304864|FBgn0001092|CG8893-PC|Gapdh2-PC	1.0000	FBpp0073922 type=protein; loc=X:15868336..15869334; ID=FBpp0073922; name=Gapdh2-PA; parent=FBgn0001092,FBtr0074112; dbxref=FlyBase:FBpp0073922,FlyBase_Annotation_IDs:CG8893-PA,GB_protein:AAF48531.1,REFSEQ:NP_542445,GB_protein:AAF48531,FlyMine:FBpp0073922,modMine:FBpp0073922; MD5=77b41327d5747c180ed8cfa6963ebaf8; length=332; release=r6.09; species=Dmel;;FBpp0304864 type=protein; loc=X:15868336..15…	6.6	10	0.14	GAAQNIIPASTGAAK+LTGMAFR
387a	FBpp0072830|FBgn0010909|CG16973-PA|msn-PA	1.0000	FBpp0072830 type=protein; loc=3L:complement(join(2585605..2585682,2579455..2579520,2567370..2567814,2567046..2567288,2566434..2566933,2566202..2566375,2565601..2565621,2564397..2564695,2563818..2563959,2561932..2562843,2560116..2560295,2557793..2558389,2557572..2557727,2557341..2557508,2557136..2557285,2556942..2557076,2556792..2556866,2556556..2556729)); ID=FBpp0072830; name=msn-PA; parent=FBgn0…	7.9	10	0.14	ESHVNVNVTPTSHEAANDTPEIR+GQNVLLTDNAEVK+LQQLQQQQQQQQLQQQQQQQNR+RPEPQPQTAAGGQGSQQQAQPEAPPR+SFLTFGFGAGGSGPSR+TSSVLPDLLSQASPATPPR
337	FBpp0099686|FBgn0039713|CG7808-PC|RpS8-PC FBpp0301957|FBgn0039713|CG7808-PE|RpS8-PE FBpp0311986|FBgn0039713|CG7808-PF|RpS8-PF FBpp0311987|FBgn0039713|CG7808-PG|RpS8-PG	1.0000	FBpp0099686 type=protein; loc=3R:join(29861931..29861934,29862199..29862305,29862785..29863196,29863415..29863518); ID=FBpp0099686; name=RpS8-PC; parent=FBgn0039713,FBtr0085489; dbxref=FlyBase_Annotation_IDs:CG7808-PC,FlyBase:FBpp0099686,GB_protein:AAN14192.1,REFSEQ:NP_651740,GB_protein:AAN14192,FlyMine:FBpp0099686,modMine:FBpp0099686; MD5=6f3fd8d03f294cec518e459314d26d3c; length=208; release=r6.…	46.6	10	0.14	ELEFYLK+HAQKEDENDVLTK+IADVVYNASNNELVR+LETGNFAWASEGVAR+NSIVVIDATPFR+QWYEAHYVLPLGR+SDGYILEGK+VEQALEDQFTSGR
281	FBpp0085736|FBgn0261439|CG17246-PB|SdhA-PB FBpp0085737|FBgn0261439|CG17246-PA|SdhA-PA FBpp0085738|FBgn0261439|CG17246-PC|SdhA-PC	1.0000	FBpp0085736 type=protein; loc=2R:complement(join(19395687..19395743,19392846..19394443,19392639..19392789,19392399..19392578)); ID=FBpp0085736; name=SdhA-PB; parent=FBgn0261439,FBtr0086552; dbxref=FlyBase:FBpp0085736,FlyBase_Annotation_IDs:CG17246-PB,GB_protein:AAM70849.1,REFSEQ:NP_725881,GB_protein:AAM70849; MD5=b44908b45d9ed755369d3069e3c751b9; length=661; release=r6.09; species=Dmel;;FBpp00857…	20.3	10	0.14	DVIVPGLYAAGEAASSSVHGANR+ENAGEASVANLDK+EPIPVLPTVHYNMGGVPTNYR+LGANSLLDLVVFGR+NTVIATGGYGR+NVIDTTLDNEVSTVPPAIR+TIAELNKPGAPAPTLK+VREDEYDFSKPLDGQQK
218	FBpp0082123|FBgn0016693|CG6148-PA|Past1-PA FBpp0082124|FBgn0016693|CG6148-PB|Past1-PB	1.0000	FBpp0082123 type=protein; loc=3R:join(12697513..12697538,12698119..12699335,12703639..12703812,12703876..12704081); ID=FBpp0082123; name=Past1-PA; parent=FBgn0016693,FBtr0082654; dbxref=FlyBase:FBpp0082123,FlyBase_Annotation_IDs:CG6148-PA,GB_protein:AAN13552.1,REFSEQ:NP_731737,GB_protein:AAN13552,FlyMine:FBpp0082123,modMine:FBpp0082123; MD5=90bfa61d512e01438d313ad1097fc223; length=540; release=r6…	20.4	10	0.13	EKNTQEVVENVIGELKK+GGAFEGVIDDHVSPFGYMK+IGPEPTTDR+LDISDEFR+LEDPDFDAKPMILLVGQYSTGK+LFEDEEQDLFR+NTQEVVENVIGELKK+TDGIFNGLGPVDGK+VLQTPEVAR
202	FBpp0080794|FBgn0003231|CG10360-PA|ref(2)P-PA FBpp0099683|FBgn0003231|CG10360-PB|ref(2)P-PB	1.0000	FBpp0080794 type=protein; loc=2L:join(19542817..19542988,19543620..19545101,19545157..19545302); ID=FBpp0080794; name=ref(2)P-PA; parent=FBgn0003231,FBtr0081253; dbxref=FlyBase_Annotation_IDs:CG10360-PA,FlyBase:FBpp0080794,GB_protein:AAF53824.1,REFSEQ:NP_476700,GB_protein:AAF53824; MD5=84e696ba5a5e99cca6d3df66efd78574; length=599; release=r6.09; species=Dmel;;FBpp0099683 type=protein; loc=2L:join…	18.0	10	0.15	AAEQTESPPQAEPTVTAEK+DFGQLGELLR+HAGVLTQFVEMMTNLPLNTTTATAPAEPQKPK+IIDTTEGGDSGIFAPSTTPSAENK+ITYQGAGPQK+TVPVYHTDESINK
166	FBpp0079278|FBgn0020497|CG13387-PA|emb-PA FBpp0312321|FBgn0020497|CG13387-PB|emb-PB	1.0000	FBpp0079278 type=protein; loc=2L:join(8404288..8405779,8405916..8406286,8406376..8406855,8406924..8407256,8407323..8407688,8407775..8407924); ID=FBpp0079278; name=emb-PA; parent=FBgn0020497,FBtr0079663; dbxref=FlyBase:FBpp0079278,FlyBase_Annotation_IDs:CG13387-PA,GB_protein:AAG22423.2,REFSEQ:NP_723391,GB_protein:AAG22423,FlyMine:FBpp0079278,modMine:FBpp0079278; MD5=d458d192b10be9df690b27d3d2bff62…	13.0	10	0.14	ITSENIIQAIEVNGVNVNNQPLIK+IVEVVYTAQGEQLR+LAQSILTTLK+MAKPEEVLVVENENGEVVR+NLSEEVFDFSQGQITQTK+NVADMGLNILFK+QHITNEVPK+VFVTGLFNLDENVQAFK+YMQLPNQVWDDIISR
153	FBpp0078598|FBgn0037231|CG9779-PA|Vps24-PA FBpp0312584|FBgn0037231|CG9779-PB|Vps24-PB	1.0000	FBpp0078598 type=protein; loc=3R:complement(join(4310787..4310831,4310414..4310654,4309973..4310358)); ID=FBpp0078598; name=Vps24-PA; parent=FBgn0037231,FBtr0078958; dbxref=FlyBase:FBpp0078598,FlyBase_Annotation_IDs:CG9779-PA,GB_protein:AAF52150.1,REFSEQ:NP_649451,GB_protein:AAF52150,FlyMine:FBpp0078598,modMine:FBpp0078598; MD5=f7ed11e30906dfced9b9e3ca2300c7f7; length=223; release=r6.09; species=…	28.7	10	0.14	AGIIEEMLDETMDSLEESEELEEEASK+VEAEQDDEEGEELQEMQSR+VLWEITDGK+YPELAGIMR
130	FBpp0077314|FBgn0031478|CG8814-PA|CG8814-PA	1.0000	FBpp0077314 type=protein; loc=2L:2875388..2876362; ID=FBpp0077314; name=CG8814-PA; parent=FBgn0031478,FBtr0077629; dbxref=FlyBase:FBpp0077314,FlyBase_Annotation_IDs:CG8814-PA,GB_protein:AAF51185.1,REFSEQ:NP_608729,GB_protein:AAF51185,FlyMine:FBpp0077314,modMine:FBpp0077314; MD5=ee8b5ab2451bcdcd4dd91069f2ab8b7f; length=324; release=r6.09; species=Dmel;	22.8	10	0.14	ELAESHPNSPFHSR+FQAAVNVIK+MNSDVGAVQQR+NGPYQPSTSMMLK+QIQAAITR+SLEQSLNELR+SLPAWWPFR
109	FBpp0076207|FBgn0005533|CG3922-PB|RpS17-PB	1.0000	FBpp0076207 type=protein; loc=3L:complement(join(9429695..9429697,9429174..9429325,9428874..9429114)); ID=FBpp0076207; name=RpS17-PB; parent=FBgn0005533,FBtr0076479; dbxref=FlyBase:FBpp0076207,FlyBase_Annotation_IDs:CG3922-PB,GB_protein:AAF50272.1,REFSEQ:NP_524002,GB_protein:AAF50272,FlyMine:FBpp0076207,modMine:FBpp0076207; MD5=03edf5c0f514b34ba6142f641ccf4f7a; length=131; release=r6.09; species=…	45.8	10	0.14	DNYVPAVSALEQDIIEVDADTK+DNYVPAVSALEQDIIEVDADTKEMLK+GLQLTQPNTNNFGR+IAGYVTHLMGR+LLDFHNIR+RDNYVPAVSALEQDIIEVDADTK
89	FBpp0074662|FBgn0028695|CG7762-PA|Rpn1-PA	1.0000	FBpp0074662 type=protein; loc=3L:join(19915191..19917113,19917183..19918019); ID=FBpp0074662; name=Rpn1-PA; parent=FBgn0028695,FBtr0074893; dbxref=FlyBase:FBpp0074662,FlyBase_Annotation_IDs:CG7762-PA,GB_protein:AAF49095.2,REFSEQ:NP_649158,GB_protein:AAF49095,FlyMine:FBpp0074662,modMine:FBpp0074662; MD5=dca0928cc63d49df0550af2d0134e7d9; length=919; release=r6.09; species=Dmel;	13.1	9	0.13	ASTTSMTSVPKPLK+AVPLALGLISASNPK+HLSGEISAHYHDTTGDFR+LNIIDTLSK+MLITFDEELNQLQVPVR+QLAFMLAR+QNLAASFVNGFVNAGFGVDK+TITGFQTHTTPVLLAIGER
9	FBpp0070355|FBgn0028969|CG14813-PA|deltaCOP-PA FBpp0291138|FBgn0028969|CG14813-PB|deltaCOP-PB	1.0000	FBpp0070355 type=protein; loc=X:complement(join(1861595..1861597,1861446..1861485,1861156..1861379,1860686..1861098,1860427..1860624,1860057..1860370,1859871..1859982,1859519..1859813)); ID=FBpp0070355; name=deltaCOP-PA; parent=FBgn0028969,FBtr0070371; dbxref=FlyBase:FBpp0070355,FlyBase_Annotation_IDs:CG14813-PA,GB_protein:AAF45673.1,REFSEQ:NP_652012,GB_protein:AAF45673,FlyMine:FBpp0070355,modMin…	25.4	9	0.13	ASNILEDLETLR+DGGVQQFENSGLLTLR+GGPSLGGIGSR+IANLAPAAPAGGSSAAASASAAAK+IEGLLAAFPK+NLGKPFPLNTDVGVLK+SGGFSADGIGSSGVSSSSGASSANTGITSIDVDTK+YSSESILFVEK
71	FBpp0073679|FBgn0030504|CG2691-PA|CG2691-PA FBpp0309168|FBgn0030504|CG2691-PB|CG2691-PB	1.0000	FBpp0073679 type=protein; loc=X:complement(join(13624164..13624305,13623547..13624106,13622560..13623470,13621619..13622500,13621419..13621553,13620924..13621356,13620593..13620855,13620344..13620534,13619738..13620272,13619563..13619665)); ID=FBpp0073679; name=CG2691-PA; parent=FBgn0030504,FBtr0073848; dbxref=FlyBase:FBpp0073679,FlyBase_Annotation_IDs:CG2691-PA,GB_protein:AAF48296.2,REFSEQ:NP_57…	7.1	9	0.11	ALGPELVLTAIPLADGK+HEQSQAFNAETTTVNDVAGSLR+LFNIYTQKPNGTYEADQR+LQIEHTVISAIK+SIGNVLTSGSAQTATPAQSQK+SWLLPLLR
70	FBpp0073659|FBgn0027537|CG11092-PA|Nup93-1-PA	1.0000	FBpp0073659 type=protein; loc=X:join(13822927..13823087,13823151..13823331,13823411..13824214,13824288..13824916,13825001..13825697); ID=FBpp0073659; name=Nup93-1-PA; parent=FBgn0027537,FBtr0073828; dbxref=FlyBase:FBpp0073659,FlyBase_Annotation_IDs:CG11092-PA,GB_protein:AAF48327.1,REFSEQ:NP_572929,GB_protein:AAF48327,FlyMine:FBpp0073659,modMine:FBpp0073659; MD5=d134bbe928d03072255a3a803ca8ee92; l…	12.9	9	0.10	AFTNMAASVPYR+ENAILSVIDETNRSIFK+LTNETNTDTEVPGVER+LVNSLLAQVVHQPTQNGSVR+QTSPQFVEQAR+SGDMDAAALYLK+SVEQSLLSSDPDDPKPMK
491b	sp|K1C15_SHEEP|	1.0000	sp K1C15_SHEEP	8.8	9	0.07	ALEEANADLEVK+LAADDFR+QSVEADINGLR+QSVEADINGLRR+RVLDELTLTK+VLDELTLTK
472a	FBpp0089056|FBgn0032456|CG6214-PA|MRP-PA FBpp0089057|FBgn0032456|CG6214-PB|MRP-PB FBpp0089058|FBgn0032456|CG6214-PC|MRP-PC FBpp0089059|FBgn0032456|CG6214-PD|MRP-PD FBpp0089060|FBgn0032456|CG6214-PE|MRP-PE FBpp0089061|FBgn0032456|CG6214-PF|MRP-PF FBpp0089062|FBgn0032456|CG6214-PG|MRP-PG FBpp0089063|FBgn0032456|CG6214-PH|MRP-PH FBpp0089064|FBgn0032456|CG6214-PI|MRP-PI FBpp0089065|FBgn0032456|CG6214…	1.0000	FBpp0089056 type=protein; loc=2L:join(12722431..12722484,12722559..12724070,12724206..12724343,12724472..12724618,12725712..12725796,12725859..12726678,12726746..12727116,12730843..12731066,12737959..12738176,12738241..12738747,12738807..12739188,12743980..12744171); ID=FBpp0089056; name=MRP-PA; parent=FBgn0032456,FBtr0090013; dbxref=FlyBase:FBpp0089056,FlyBase_Annotation_IDs:CG6214-PA,GB_protein…	6.8	9	0.12	ADIDILSAGDLTEIGEK+AQFSNGNVTFENPHGEK+DNILFGQTYDR+GQIIEFASPTELLDNPK+INLDPFEIK+LAGVVNTVGK+LTIIPQDPVLFSGSLR+VEFQNFQVR
458a	FBpp0087010|FBgn0264560|CG8487-PB|garz-PB	1.0000	FBpp0087010 type=protein; loc=2R:join(12326674..12326775,12326839..12327037,12327093..12328078,12328140..12329120,12329191..12329399,12329464..12329690,12329750..12330980,12331038..12332098,12332473..12332726,12332795..12333496); ID=FBpp0087010; name=garz-PB; parent=FBgn0264560,FBtr0087897; dbxref=FlyBase:FBpp0087010,FlyBase_Annotation_IDs:CG8487-PB,GB_protein:AAF58532.2,REFSEQ:NP_610761,GB_prote…	7.4	9	0.12	AQTLTNPAPQAAVAAAPQQQLPAVTILPR+EPTYEEQDFIK+FTIGDAASGATQEK+KSSAVEEPPQTPQSANLTVPGHLK+LLSYGLIDPTSPNLADIVER+LQSGGEGVGITSEQLAK+TADATGPLTSLALASVNK+VENIASFINASSHR
432a	FBpp0082421|FBgn0013981|CG3379-PA|His4r-PA FBpp0082422|FBgn0013981|CG3379-PB|His4r-PB FBpp0082423|FBgn0013981|CG3379-PC|His4r-PC FBpp0085280|FBgn0051611|CG31611-PA|His4 FBpp0091116|FBgn0053871|CG33871-PA|His4 FBpp0091118|FBgn0053873|CG33873-PA|His4 FBpp0091120|FBgn0053875|CG33875-PA|His4 FBpp0091128|FBgn0053883|CG33883-PA|His4 FBpp0091130|FBgn0053885|CG33885-PA|His4 FBpp0091132|FBgn0053887|CG3388…	1.0000	FBpp0082421 type=protein; loc=3R:join(14626050..14626229,14626294..14626425); ID=FBpp0082421; name=His4r-PA; parent=FBgn0013981,FBtr0082962; dbxref=FlyBase:FBpp0082421,FlyBase_Annotation_IDs:CG3379-PA,GB_protein:AAF55080.1,REFSEQ:NP_731927,GB_protein:AAF55080; MD5=8599e638a42068811d569d74bd7f4a5e; length=103; release=r6.09; species=Dmel;;FBpp0082422 type=protein; loc=3R:join(14626050..14626229,14…	50.5	9	0.13	DAVTYTEHAK+DNIQGITKPAIR+ISGLIYEETR+TVTAMDVVYALK+VFLENVIR
417b	FBpp0085075|FBgn0000416|CG12070-PA|Sap-r-PA FBpp0085076|FBgn0000416|CG12070-PB|Sap-r-PB	1.0000	FBpp0085075 type=protein; loc=3R:complement(join(30888885..30888933,30888661..30888739,30886622..30886904,30884720..30886547,30884175..30884650,30883976..30884117,30883913..30883917)); ID=FBpp0085075; name=Sap-r-PA; parent=FBgn0000416,FBtr0085713; dbxref=FlyBase:FBpp0085075,FlyBase_Annotation_IDs:CG12070-PA,GB_protein:AAF57097.1,REFSEQ:NP_524597,GB_protein:AAF57097,FlyMine:FBpp0085075,modMine:FBp…	2.7	9	0.12	DVPIMPLLPVIEPAQVK+IADLLLK
406a	FBpp0075461|FBgn0026409|CG4994-PA|Mpcp-PA FBpp0075462|FBgn0026409|CG4994-PB|Mpcp-PB FBpp0300819|FBgn0026409|CG4994-PC|Mpcp-PC	1.0000	FBpp0075461 type=protein; loc=3L:join(14538032..14538421,14538729..14539069,14539553..14539892); ID=FBpp0075461; name=Mpcp-PA; parent=FBgn0026409,FBtr0075718; dbxref=FlyBase:FBpp0075461,FlyBase_Annotation_IDs:CG4994-PA,GB_protein:AAF49735.1,REFSEQ:NP_524069,GB_protein:AAF49735,FlyMine:FBpp0075461,modMine:FBpp0075461; MD5=17060b81e1ff01c85af78f788bbdb307; length=356; release=r6.09; species=Dmel;;F…	23.3	9	0.11	FGLYELFK+GLVPLWMR+IQTIPGYANNFR+SLGFSGMWNGLTPR+VALGIPRPPPPEMPASLK+VTVAEEGAR+YAEIIGEENAYLYR
372	sp|HBA_HUMAN|	1.0000	sp HBA_HUMAN	41.8	9	0.13	FLASVSTVLTSK+MFLSFPTTK+TYFPHFDLSHGSAQVK+VDPVNFK+VGAHAGEYGAEALER
363	FBpp0293530|FBgn0262579|CG34373-PD|Ect4-PD FBpp0293531|FBgn0262579|CG34373-PE|Ect4-PE FBpp0293532|FBgn0262579|CG34373-PF|Ect4-PF FBpp0293533|FBgn0262579|CG34373-PG|Ect4-PG FBpp0293534|FBgn0262579|CG34373-PH|Ect4-PH FBpp0293535|FBgn0262579|CG43119-PI|Ect4-PI FBpp0293536|FBgn0262579|CG43119-PJ|Ect4-PJ FBpp0306073|FBgn0262579|CG43119-PK|Ect4-PK	1.0000	FBpp0293530 type=protein; loc=3L:join(8074475..8074825,8093059..8093337,8098346..8098725,8099146..8099536,8102893..8104818,8104880..8105059,8105127..8105296,8105440..8105657,8106016..8106949,8108639..8108723); ID=FBpp0293530; name=Ect4-PD; parent=FBgn0262579,FBtr0304993; dbxref=REFSEQ:NP_001097541,GB_protein:ABW08490,FlyBase:FBpp0293530,FlyBase:FBpp0111510,FlyBase_Annotation_IDs:CG34373-PD,FlyBas…	9.0	9	0.11	EINAIEALK+NFVLVLTPDALHR+NLENSLPSSSEENMAK+QIGFNDYIDKFNESQVDGDLLLK+SLTAGSGQQEIEQTINK+YSNMLTSIVSSLQEDER
357	FBpp0290447|FBgn0031985|CG8683-PB|mon2-PB FBpp0308731|FBgn0031985|CG8683-PC|mon2-PC	1.0000	FBpp0290447 type=protein; loc=2L:complement(join(8123692..8123814,8123304..8123435,8122709..8123245,8121961..8122532,8121473..8121903,8120694..8121409,8120245..8120583,8119504..8120157,8119220..8119407,8118904..8119066,8117927..8118849,8117779..8117861,8117520..8117713)); ID=FBpp0290447; name=mon2-PB; parent=FBgn0031985,FBtr0301229; dbxref=REFSEQ:NP_001033884,GB_protein:AAF52603,FlyBase:FBpp02904…	5.2	9	0.13	EALLQYTDLLQAPR+LITQQVVDQK+LLETGLVNMPR+LMSTQLQDVSILPDFPGTVK+QLLIFSK+SLQEIMYHNTAER+VDASGNILIHHSR
35	FBpp0071744|FBgn0034734|CG4554-PA|CG4554-PA	1.0000	FBpp0071744 type=protein; loc=2R:join(22483419..22483463,22483529..22485893,22485957..22488818,22488880..22490741,22490798..22491430,22491492..22491926); ID=FBpp0071744; name=CG4554-PA; parent=FBgn0034734,FBtr0071833; dbxref=FlyBase:FBpp0071744,FlyBase_Annotation_IDs:CG4554-PA,GB_protein:AAF46853.2,REFSEQ:NP_611676,GB_protein:AAF46853,FlyMine:FBpp0071744,modMine:FBpp0071744; MD5=e0908e038085b2e8a…	5.5	9	0.12	EDDQSDFIDFEEEDPNEPVVEQQR+FILQTLQLK+LAPSLLQALVR+LFLQFVDNEYR+LPLVLPTLVNVLTLGHAEAGGR+QLAPLFEQVSALPAR+SEAIGLLGELAR+SVAAALEALIGR+TLPDEDLLLAGLDNESILEQQQR+TLTQFLLPLATR
29	FBpp0071394|FBgn0261710|CG17255-PA|nocte-PA FBpp0071395|FBgn0261710|CG17255-PB|nocte-PB FBpp0298823|FBgn0261710|CG17255-PC|nocte-PC FBpp0305169|FBgn0261710|CG17255-PD|nocte-PD	1.0000	FBpp0071394 type=protein; loc=X:complement(join(10471880..10471969,10471618..10471783,10465585..10471538,10465143..10465247,10464453..10465067)); ID=FBpp0071394; name=nocte-PA; parent=FBgn0261710,FBtr0071460; dbxref=FlyBase:FBpp0071394,GB_protein:AAF46591.2,FlyBase_Annotation_IDs:CG17255-PA,GB_protein:AAF46591.3,REFSEQ:NP_572631,GB_protein:AAF46591; MD5=a2d2c4a9b8439b72d64b872c9f88b42c; length=23…	6.6	9	0.13	GGVSGGGGGVSGGAQANAGQGR+GSISSLGSGVTPTGGAGGGGGGVSSSSSAGGDYGQK+GSSGNVGAPVAGGIALDASVYER+LINNSVGSSGGGGQGGSGGGGSSGVGGGSGSGSGGHSVNSPK+QHSSAQLQAQGSSSSTDQR+QQQQQQQQLPR
262	FBpp0084905|FBgn0020235|CG7610-PA|ATPsyngamma-PA FBpp0084906|FBgn0020235|CG7610-PB|ATPsyngamma-PB FBpp0084907|FBgn0020235|CG7610-PC|ATPsyngamma-PC	1.0000	FBpp0084905 type=protein; loc=3R:complement(29747854..29748747); ID=FBpp0084905; name=ATPsyngamma-PA; parent=FBgn0020235,FBtr0085539; dbxref=FlyBase:FBpp0084905,FlyBase_Annotation_IDs:CG7610-PA,GB_protein:AAN14185.1,REFSEQ:NP_524550,GB_protein:AAN14185,FlyMine:FBpp0084905,modMine:FBpp0084905; MD5=2870f590ec709925b038ac6907413c32; length=297; release=r6.09; species=Dmel;;FBpp0084906 type=protein; …	26.6	9	0.12	ELIEIISGAAALT+GELAQDEANTK+IANEVLQTGYDYTEGK+LAVYDSLDSDVVK+LTLTFNR+NAGEMIDKLTLTFNR+NILMVANEVGR
250	FBpp0084242|FBgn0039300|CG10423-PA|RpS27-PA FBpp0293236|FBgn0039300|CG10423-PB|RpS27-PB	1.0000	FBpp0084242 type=protein; loc=3R:complement(join(25247433..25247438,25246448..25246667,25246353..25246381)); ID=FBpp0084242; name=RpS27-PA; parent=FBgn0039300,FBtr0084868; dbxref=FlyBase:FBpp0084242,FlyBase_Annotation_IDs:CG10423-PA,GB_protein:AAF56428.1,REFSEQ:NP_651359,GB_protein:AAF56428,FlyMine:FBpp0084242,modMine:FBpp0084242; MD5=12891c10f84e6af4a613b302d70f03eb; length=84; release=r6.09; sp…	29.8	9	0.12	DLLHPLPAEEK+DLLHPLPAEEKR+LVQHPNSYFMDVK
238	FBpp0083683|FBgn0003676|CG5374-PB|T-cp1-PB FBpp0083684|FBgn0003676|CG5374-PA|T-cp1-PA	1.0000	FBpp0083683 type=protein; loc=3R:complement(join(22491259..22491331,22490868..22491021,22489922..22490812,22489303..22489858)); ID=FBpp0083683; name=T-cp1-PB; parent=FBgn0003676,FBtr0084290; dbxref=FlyBase:FBpp0083683,FlyBase_Annotation_IDs:CG5374-PB,GB_protein:AAN13906.1,REFSEQ:NP_732748,GB_protein:AAN13906,FlyMine:FBpp0083683,modMine:FBpp0083683; MD5=5db5fade362b566973c98af35e11bcaf; length=557…	15.6	9	0.13	AAASIILR+DSLINIAK+MGVQVLINDPDKLEAIR+MLVDDIGDVTVTNDGATILR+SLLVIPK+TQNVMAALSISNIVK+WTGLDLIEGVVR
222	FBpp0082219|FBgn0038145|CG8863-PA|Droj2-PA FBpp0082220|FBgn0038145|CG8863-PB|Droj2-PB FBpp0082221|FBgn0038145|CG8863-PC|Droj2-PC FBpp0082222|FBgn0038145|CG8863-PD|Droj2-PD FBpp0082223|FBgn0038145|CG8863-PE|Droj2-PE	1.0000	FBpp0082219 type=protein; loc=3R:join(13383479..13384579,13384670..13384780); ID=FBpp0082219; name=Droj2-PA; parent=FBgn0038145,FBtr0082751; dbxref=FlyBase:FBpp0082219,FlyBase_Annotation_IDs:CG8863-PA,GB_protein:AAF54939.1,REFSEQ:NP_650283,GB_protein:AAF54939; MD5=efbff2329a246c0e487de7a3cf5fb77c; length=403; release=r6.09; species=Dmel;;FBpp0082220 type=protein; loc=3R:join(13383479..13384579,13…	20.3	9	0.13	AISQAYEVLSDADKR+DLIVSTQPGEVIR+ETGYYDILGVKPNATPDELKK+FFGAGFGGSGGGR+MAYDEDDGGYQDGPR+TLDDRDLIVSTQPGEVIR
211	FBpp0081568|FBgn0002431|CG9484-PA|hyd-PA FBpp0308671|FBgn0002431|CG9484-PB|hyd-PB	1.0000	FBpp0081568 type=protein; loc=3R:complement(join(9725464..9725525,9724480..9724677,9724137..9724416,9723860..9724077,9723561..9723799,9723308..9723498,9719720..9723220,9719477..9719621,9719164..9719397,9718631..9719103,9718331..9718541,9717530..9718276,9716517..9717473,9716374..9716450,9715991..9716316,9715724..9715930,9715521..9715668,9715224..9715454,9714952..9715164)); ID=FBpp0081568; name=hyd…	4.3	9	0.10	DALPVLDITALR+IIPSSSQSSMLSNIK+KSPSVVVVDPVDDDNEPLFYSPGK+LTLDLFGR+NVSTAATGATGNNSVISNR+STEALMATRPEVIIAPNK+STVPASTTVTTPSIEPHTMATTASNLAR
146	FBpp0078134|FBgn0000100|CG7490-PA|RpLP0-PA FBpp0306232|FBgn0000100|CG7490-PB|RpLP0-PB	1.0000	FBpp0078134 type=protein; loc=3L:join(22076288..22076341,22076416..22077315); ID=FBpp0078134; name=RpLP0-PA; parent=FBgn0000100,FBtr0078481; dbxref=FlyBase:FBpp0078134,FlyBase_Annotation_IDs:CG7490-PA,GB_protein:AAF51807.1,REFSEQ:NP_524211,GB_protein:AAF51807,FlyMine:FBpp0078134,modMine:FBpp0078134; MD5=86e1796e988a2ee9e406941fb4905ecb; length=317; release=r6.09; species=Dmel;;FBpp0306232 type=pr…	32.8	9	0.12	APARPGAIAPLHVIIPAQNTGLGPEK+FAAAASASAAPAAGGATEK+GHLENNPQLEK+GNVGFVFTK+GTIEIINDVPILKPGDK+TSFFQALSIPTK+VVELFDEFPK
136	FBpp0077549|FBgn0011570|CG17158-PA|cpb-PA FBpp0304020|FBgn0011570|CG17158-PB|cpb-PB	1.0000	FBpp0077549 type=protein; loc=2L:join(1705112..1705114,1705400..1706227); ID=FBpp0077549; name=cpb-PA; parent=FBgn0011570,FBtr0077881; dbxref=FlyBase:FBpp0077549,FlyBase_Annotation_IDs:CG17158-PA,GB_protein:AAF51349.1,REFSEQ:NP_477005,GB_protein:AAF51349,FlyMine:FBpp0077549,modMine:FBpp0077549; MD5=63699f7116834714c9842e71742564ae; length=276; release=r6.09; species=Dmel;;FBpp0304020 type=protein…	29.0	9	0.12	DIVNGLR+NTLNEIYFGK+QDLAAAILR+QGSGTMNLGGSLTR+QQEQDANVSESSPHIANIGK+SPWSNSYYPPLEDGQMPSER
479a	FBpp0292958|FBgn0033889|CG6701-PB|CG6701-PB FBpp0292959|FBgn0033889|CG6701-PC|CG6701-PC FBpp0292960|FBgn0033889|CG6701-PD|CG6701-PD FBpp0308979|FBgn0033889|CG6701-PE|CG6701-PE	1.0000	FBpp0292958 type=protein; loc=2R:complement(join(13979184..13979340,13978942..13979117,13977645..13977849,13977376..13977580,13975434..13977304,13975269..13975374,13974927..13975203,13974591..13974837,13973653..13974410)); ID=FBpp0292958; name=CG6701-PB; parent=FBgn0033889,FBtr0303989; dbxref=FlyBase:FBpp0292958,FlyBase_Annotation_IDs:CG6701-PB,REFSEQ:NP_001188923,GB_protein:AAF58307; MD5=d22394d…	9.2	8	0.11	EITQENLTGTLR+HPISMSSNPLSTNTER+IGSLIHR+ILFPGEIPNTPLASGVLQLNNK+KPTVSAATPVAK+LLQTDIGIISPYK+QLPDNTTYTLIFRPLR+SSAYNHIPSGNFR+YQYRALQQLSFTRHSDVQR
457a	FBpp0086736|FBgn0033886|CG13349-PA|Rpn13-PA FBpp0086737|FBgn0033886|CG13349-PB|Rpn13-PB FBpp0112987|FBgn0033886|CG13349-PF|Rpn13-PF	1.0000	FBpp0086736 type=protein; loc=2R:complement(join(13959568..13960088,13959205..13959398,13958645..13959099)); ID=FBpp0086736; name=Rpn13-PA; parent=FBgn0033886,FBtr0087610; dbxref=GB_protein:AAF58312.1,FlyBase:FBpp0086736,FlyBase_Annotation_IDs:CG13349-PA,REFSEQ:NP_610917,GB_protein:AAF58312,FlyMine:FBpp0086736,modMine:FBpp0086736; MD5=fc07f5d055821428f9a70a7ef39a2131; length=389; release=r6.09; s…	23.9	8	0.11	INELLNNPPSAHQR+NTSSSGGGGASALQTPENVSVPR+QSGLGSSSNSSNLVEFR+SSSNVNSQVGEGAGSSVDADAPGR+VEDDLIVFPDDFEYK
446a	FBpp0085234|FBgn0002645|CG1483-PA|Map205-PA FBpp0085235|FBgn0002645|CG1483-PB|Map205-PB	1.0000	FBpp0085234 type=protein; loc=3R:complement(join(32066329..32067996,32057322..32059145)); ID=FBpp0085234; name=Map205-PA; parent=FBgn0002645,FBtr0085875; dbxref=FlyBase:FBpp0085234,FlyBase_Annotation_IDs:CG1483-PA,GB_protein:AAF57214.1,REFSEQ:NP_524615,GB_protein:AAF57214,FlyMine:FBpp0085234,modMine:FBpp0085234; MD5=a4648a4df4dfaebd3bbd115852724e4b; length=1163; release=r6.09; species=Dmel;;FBpp0…	14.1	8	0.12	DVLDHGPETSVDMELPLDQVPNDADIMK+INMDGIAVPDER+LHEQDVPAHNAEVPLLDF+LLPDTTDEQLLTSALEEK+LLVPGSSSTTTTSSLR+LPISVSDEIPLSSASK+NFVVEEERLPISVSDEIPLSSASK+TITNKPTASGTASDNVTR+TSVATVAGGAVVGATK+VRPAATMTAPVKPK
437a	FBpp0083898|FBgn0005674|CG5394-PA|Aats-glupro-PA	1.0000	FBpp0083898 type=protein; loc=3R:complement(join(23958243..23958285,23957146..23958063,23956826..23956997,23955706..23956768,23953446..23955305,23952290..23953378)); ID=FBpp0083898; name=Aats-glupro-PA; parent=FBgn0005674,FBtr0084511; dbxref=FlyBase:FBpp0083898,FlyBase_Annotation_IDs:CG5394-PA,GB_protein:AAF56211.1,REFSEQ:NP_524471,GB_protein:AAF56211,FlyMine:FBpp0083898,modMine:FBpp0083898; MD5=…	8.2	8	0.09	AIQGATSHHLGQNFSK+EASPVSMASPAKDELTQEINAQGEK+FAGGDYTTTVEAFISASGR+GIPQHVQR+IYIDYVDAEALK+NPDPASVLTVNTLLNK+SIAPVTYLVANK+VLQSLPEDAK+VYPTYDFACPIVDAIENVTHTLR
411a	FBpp0076215|FBgn0015218|CG4035-PB|eIF-4E-PB FBpp0076216|FBgn0015218|CG4035-PC|eIF-4E-PC FBpp0076217|FBgn0015218|CG4035-PD|eIF-4E-PD FBpp0076218|FBgn0015218|CG4035-PA|eIF-4E-PA FBpp0076219|FBgn0015218|CG4035-PG|eIF-4E-PG FBpp0076220|FBgn0015218|CG4035-PE|eIF-4E-PE FBpp0076221|FBgn0015218|CG4035-PF|eIF-4E-PF FBpp0306016|FBgn0015218|CG4035-PH|eIF-4E-PH FBpp0306017|FBgn0015218|CG4035-PI|eIF-4E-PI	1.0000	FBpp0076215 type=protein; loc=3L:complement(join(9401040..9401096,9400583..9400953,9400419..9400518,9400097..9400184,9399870..9400033)); ID=FBpp0076215; name=eIF-4E-PB; parent=FBgn0015218,FBtr0076487; dbxref=FlyBase:FBpp0076215,FlyBase_Annotation_IDs:CG4035-PB,GB_protein:AAF50282.1,REFSEQ:NP_524829,GB_protein:AAF50282; MD5=8d9bf8f418dbd4c61ab9ea1452badbfc; length=259; release=r6.09; species=Dmel;…	24.2	8	0.10	EDPQETGEPAGNTATTTAPAGDDAVR+LGSDYSLFKK+TSAPSTEQGRPEPPTSAAAPAEAK
396a	FBpp0074070|FBgn0011742|CG9901-PA|Arp2-PA FBpp0111781|FBgn0011742|CG9901-PB|Arp2-PB	1.0000	FBpp0074070 type=protein; loc=X:complement(join(16553344..16553391,16552340..16552450,16550250..16550465,16549977..16550186,16549478..16549906,16549242..16549412)); ID=FBpp0074070; name=Arp2-PA; parent=FBgn0011742,FBtr0074295; dbxref=FlyBase:FBpp0074070,FlyBase_Annotation_IDs:CG9901-PA,GB_protein:AAF48621.1,REFSEQ:NP_523372,GB_protein:AAF48621,FlyMine:FBpp0074070,modMine:FBpp0074070; MD5=0ad6307a…	21.3	8	0.11	DLMVGDEASQLR+GYAFNHSADFETVR+HIVLSGGSTMYPGLPSR+IGDIEVK+ILLTEPPMNPTK+RLDIAGR+SLLEVSYPMENGVVR
391a	FBpp0073519|FBgn0030418|CG4004-PA|CG4004-PA FBpp0309357|FBgn0030418|CG4004-PD|CG4004-PD FBpp0311957|FBgn0030418|CG4004-PE|CG4004-PE	1.0000	FBpp0073519 type=protein; loc=X:join(12744557..12744949,12746869..12747435); ID=FBpp0073519; name=CG4004-PA; parent=FBgn0030418,FBtr0073686; dbxref=FlyBase:FBpp0073519,FlyBase_Annotation_IDs:CG4004-PA,GB_protein:AAF48198.2,REFSEQ:NP_572824,GB_protein:AAF48198,FlyMine:FBpp0073519,modMine:FBpp0073519; MD5=29f8fd41ba5410a0afabee8a4b2a6cd4; length=319; release=r6.09; species=Dmel;;FBpp0309357 type=pr…	23.2	8	0.10	EPGYQELLK+IISEVLVYGR+LDAVGDGDVEPEPEPDNDPELDNMDDHVDDYR+LSFETQFSMGHK+VQESVNGYQTR
383a	FBpp0072166|FBgn0259937|CG3333-PA|Nop60B-PA FBpp0099583|FBgn0259937|CG3333-PB|Nop60B-PB FBpp0289464|FBgn0259937|CG3333-PC|Nop60B-PC FBpp0290083|FBgn0259937|CG3333-PF|Nop60B-PF	1.0000	FBpp0072166 type=protein; loc=2R:join(24174955..24174967,24175028..24175396,24175473..24175724,24175917..24176191,24176427..24176831,24176893..24177105); ID=FBpp0072166; name=Nop60B-PA; parent=FBgn0259937,FBtr0072258; dbxref=FlyBase_Annotation_IDs:CG3333-PA,FlyBase:FBpp0072166,GB_protein:AAF47178.1,REFSEQ:NP_525120,GB_protein:AAF47178; MD5=e11e7d81745512068d7be9dddda65d2a; length=508; release=r6.…	17.9	8	0.11	EYVAIFK+GALFQRPPLISAVK+IAELDTSQWPLLLK+IKEEPLDGDDIGTLQK+QGNFQIKPSSK+SNHYTPLAHGSSPLNR+VIKPLEGLLVNHK
382a	FBpp0072158|FBgn0086129|CG3231-PA|snama-PA	1.0000	FBpp0072158 type=protein; loc=2R:join(24087551..24087716,24087776..24088010,24088065..24088543,24088604..24088878,24088942..24089267,24089556..24089705,24089766..24090059,24090122..24091892); ID=FBpp0072158; name=snama-PA; parent=FBgn0086129,FBtr0072249; dbxref=GB_protein:AAF47162.1,FlyBase:FBpp0072158,FlyBase_Annotation_IDs:CG3231-PA,REFSEQ:NP_611884,GB_protein:AAF47162,FlyMine:FBpp0072158,modMi…	8.6	8	0.10	GQSQVGEVPASYR+KAENAIFAK+KPVAEVEPEETEVKPEK+LSEANSVNLSK+SHSILTVGAASDDNLGPR+TEAVEPPPPGFEPLQLTDEDGYR+VGSGPIDDPLEAFNR
380a	FBpp0071082|FBgn0027280|CG2206-PB|l(1)G0193-PB	1.0000	FBpp0071082 type=protein; loc=X:complement(join(7943919..7944293,7943684..7943848,7942509..7943227,7942058..7942444,7941704..7941998)); ID=FBpp0071082; name=l(1)G0193-PB; parent=FBgn0027280,FBtr0071130; dbxref=FlyBase:FBpp0071082,FlyBase_Annotation_IDs:CG2206-PB,GB_protein:AAS65275.1,REFSEQ:NP_996366,GB_protein:AAS65275,FlyMine:FBpp0071082,modMine:FBpp0071082; MD5=24dec90f362012fb3406e8e07b65ba2c…	13.8	8	0.10	ALWNYLAK+GVTYDEVTR+HNQYIDFTNTGLDK+IFHLQIQEGELLPR+IITYDFMPHVQVPK+NGYGGFLGPK+TIDLDDVDTDDNSFVVTGVR
353	FBpp0289797|FBgn0038369|CG4560-PC|Arpc3A-PC FBpp0306661|FBgn0038369|CG4560-PE|Arpc3A-PE	1.0000	FBpp0289797 type=protein; loc=3R:join(15834766..15834771,15834913..15835086,15835197..15835550); ID=FBpp0289797; name=Arpc3A-PC; parent=FBgn0038369,FBtr0300570; dbxref=REFSEQ:NP_650498,GB_protein:AAF55233,FlyBase:FBpp0289797,FlyBase_Annotation_IDs:CG4560-PC,FlyMine:FBpp0289797,modMine:FBpp0289797; MD5=48077a692935fb65a617ee6c0cc31cdd; length=177; release=r6.09; species=Dmel;;FBpp0306661 type=prot…	48.6	8	0.11	AQGQQDMYSLAISK+FDIPGDAGFPLNAVYAKPQTAQDADLMR+GPAPSANIESDIIDESLYYFK+QQVGNMAILPLR+VFNTEDGKPNK
333	FBpp0088527|FBgn0034277|CG6370-PA|OstDelta-PA FBpp0309240|FBgn0034277|CG6370-PB|OstDelta-PB	1.0000	FBpp0088527 type=protein; loc=2R:complement(join(17766869..17766881,17766461..17766699,17765111..17766392,17764681..17765051)); ID=FBpp0088527; name=OstDelta-PA; parent=FBgn0034277,FBtr0089559; dbxref=FlyBase:FBpp0088527,FlyBase_Annotation_IDs:CG6370-PA,GB_protein:AAF57793.1,REFSEQ:NP_611265,GB_protein:AAF57793,FlyMine:FBpp0088527,modMine:FBpp0088527; MD5=d380feff7e3062c77891aeaf26ca8028; length=…	15.5	8	0.11	AVLVDESTSKPLAVHQAFVR+NTSGPLPEIIHQFR+TFNKPVPITADQAVK+VLGVEINEATQEK+VQSLEVGIAESDASAATR+VYSSLNSELGSSQEIFYR
326	FBpp0088242|FBgn0017545|CG2168-PA|RpS3A-PA FBpp0088243|FBgn0017545|CG2168-PB|RpS3A-PB FBpp0300615|FBgn0017545|CG2168-PF|RpS3A-PF	1.0000	FBpp0088242 type=protein; loc=4:complement(join(66840..67180,66273..66738)); ID=FBpp0088242; name=RpS3A-PA; parent=FBgn0017545,FBtr0089175; dbxref=FlyBase:FBpp0088242,GB_protein:AAF59372.1,FlyBase_Annotation_IDs:CG2168-PA,REFSEQ:NP_524618,GB_protein:AAF59372,FlyMine:FBpp0088242,modMine:FBpp0088242; MD5=01e3a94c58ad043665c9117cee125392; length=268; release=r6.09; species=Dmel;;FBpp0088243 type=pro…	41.7	8	0.12	IYPLHDVYIR+LALDSIAK+LIAEDVQDR+LLELHGDGGGK+MTDIITNEVSGADLK+SVEAVVSSEGAVIDRPEGYEPPVQEAV+VFEVSLADLQK
276	FBpp0085526|FBgn0265935|CG9446-PA|coro-PA FBpp0085527|FBgn0265935|CG9446-PB|coro-PB FBpp0089194|FBgn0265935|CG9446-PC|coro-PC FBpp0307637|FBgn0265935|CG9446-PD|coro-PD FBpp0307638|FBgn0265935|CG9446-PE|coro-PE FBpp0307639|FBgn0265935|CG9446-PF|coro-PF FBpp0307640|FBgn0265935|CG9446-PG|coro-PG	1.0000	FBpp0085526 type=protein; loc=2R:complement(join(6866687..6866884,6865108..6865374,6864636..6865049,6864278..6864571,6863348..6863533,6863062..6863289)); ID=FBpp0085526; name=coro-PA; parent=FBgn0265935,FBtr0086207; dbxref=FlyBase:FBpp0085526,FlyBase_Annotation_IDs:CG9446-PA,GB_protein:AAF57403.1,REFSEQ:NP_610242,GB_protein:AAF57403; MD5=9e69a59b5bb440c948af7bc73d86b28f; length=528; release=r6.09…	12.3	8	0.10	GDSASSGATSSSAGGGNFASGNNNEASEGGPPAAVLSEK+IAADHPLVGGHK+TLTEPVVDLVFHQR
267	FBpp0085154|FBgn0028968|CG1528-PA|gammaCOP-PA FBpp0085155|FBgn0028968|CG1528-PB|gammaCOP-PB FBpp0290505|FBgn0028968|CG1528-PC|gammaCOP-PC FBpp0303129|FBgn0028968|CG1528-PD|gammaCOP-PD	1.0000	FBpp0085154 type=protein; loc=3R:join(31572239..31572278,31572498..31573156,31573254..31574724,31574801..31574986,31575045..31575197,31575256..31575386); ID=FBpp0085154; name=gammaCOP-PA; parent=FBgn0028968,FBtr0085793; dbxref=FlyBase:FBpp0085154,FlyBase_Annotation_IDs:CG1528-PA,GB_protein:AAF57160.1,REFSEQ:NP_524608,GB_protein:AAF57160,FlyMine:FBpp0085154,modMine:FBpp0085154; MD5=ee5acdaa59098f9…	10.9	8	0.09	AAIVKPVIANDVMLVTSSAPRPPK+ATYYLSILNSERPELYK+FDISIVPK+GGAEILVR+LAQLPGIQVLGPIHR+SVATLAITTLLK+VELTLPEGFTTR
259	FBpp0084755|FBgn0039644|CG11897-PA|CG11897-PA FBpp0084756|FBgn0039644|CG11897-PB|CG11897-PB	1.0000	FBpp0084755 type=protein; loc=3R:join(29158611..29158690,29160177..29160407,29160471..29162456,29162517..29163070,29163213..29164161,29164225..29164549); ID=FBpp0084755; name=CG11897-PA; parent=FBgn0039644,FBtr0085386; dbxref=FlyBase:FBpp0084755,FlyBase_Annotation_IDs:CG11897-PA,GB_protein:AAF56869.2,REFSEQ:NP_733278,GB_protein:AAF56869,FlyMine:FBpp0084755,modMine:FBpp0084755; MD5=4b735ef8391de04…	6.8	8	0.09	ELGHPYELLQR+IDDVDIEHIGLHDLR+IEFINFK+QLVDNTGAATSFALQQAAEQSYSK+SPVFSLTNQTFQGLTTIR+SQVSIIPQDPVLFSGTLR
253	FBpp0084559|FBgn0040080|CG5692-PA|pins-PA	1.0000	FBpp0084559 type=protein; loc=3R:join(27583088..27584374,27584633..27585322); ID=FBpp0084559; name=pins-PA; parent=FBgn0040080,FBtr0085189; dbxref=FlyBase:FBpp0084559,FlyBase_Annotation_IDs:CG5692-PA,GB_protein:AAF56721.1,REFSEQ:NP_524999,GB_protein:AAF56721,FlyMine:FBpp0084559,modMine:FBpp0084559; MD5=12d22847df5b4f0846d29f933ff2640b; length=658; release=r6.09; species=Dmel;	14.7	8	0.11	AGVAFFQAAIQAGTEDLR+ALYNLGNVYHAK+KLLGMPDSEPSPTEEEAR+KPLVQQNSLFVDPTNLPGLK+LLGMPDSEPSPTEEEAR+SPSSANPSAIGHGPLAR+SVPEAAVPGAPR
234	FBpp0083588|FBgn0038922|CG6439-PA|CG6439-PA FBpp0290012|FBgn0038922|CG6439-PB|CG6439-PB	1.0000	FBpp0083588 type=protein; loc=3R:complement(join(22018992..22019033,22018780..22018827,22018624..22018716,22017980..22018096,22017341..22017922,22016988..22017218)); ID=FBpp0083588; name=CG6439-PA; parent=FBgn0038922,FBtr0084190; dbxref=FlyBase:FBpp0083588,FlyBase_Annotation_IDs:CG6439-PA,GB_protein:AAF55942.1,REFSEQ:NP_651000,GB_protein:AAF55942,FlyMine:FBpp0083588,modMine:FBpp0083588; MD5=65fb8…	17.0	8	0.10	DLGGQSTTQDFTR+FAFDYATK+GVLATPDYSNVGDLQTLNMK+HTFAEAVGK+NDLDLYANVVHVR
206	FBpp0080922|FBgn0262743|CG2637-PA|Fs(2)Ket-PA FBpp0294035|FBgn0262743|CG2637-PB|Fs(2)Ket-PB FBpp0294036|FBgn0262743|CG2637-PC|Fs(2)Ket-PC FBpp0294037|FBgn0262743|CG2637-PD|Fs(2)Ket-PD FBpp0294038|FBgn0262743|CG2637-PE|Fs(2)Ket-PE	1.0000	FBpp0080922 type=protein; loc=2L:join(20735373..20735430,20736103..20736344,20736418..20737446,20737515..20738441,20738504..20738902); ID=FBpp0080922; name=Fs(2)Ket-PA; parent=FBgn0262743,FBtr0081392; dbxref=FlyBase:FBpp0080922,FlyBase_Annotation_IDs:CG2637-PA,GB_protein:AAF53918.1,REFSEQ:NP_477496,GB_protein:AAF53918,FlyMine:FBpp0080922,modMine:FBpp0080922; MD5=4d0f51490dd0744fcf756f3edcd13c3f; …	8.3	8	0.11	ALSEILVNTANSAVAR+ESILEAYTGIIQGLK+GALQFLTPVLVEK+NFLEQAAASNLPEFLK+TVSPDKNELLSAK
179	FBpp0079642|FBgn0053303|CG33303-PA|CG33303-PA FBpp0304506|FBgn0053303|CG33303-PB|CG33303-PB	1.0000	FBpp0079642 type=protein; loc=2L:complement(join(10375148..10375733,10374301..10375091)); ID=FBpp0079642; name=CG33303-PA; parent=FBgn0053303,FBtr0080052; dbxref=FlyBase:FBpp0079642,FlyBase_Annotation_IDs:CG33303-PA,GB_protein:AAS64675.1,REFSEQ:NP_995680,GB_protein:AAS64675,FlyMine:FBpp0079642,modMine:FBpp0079642; MD5=4730c7d543cc804b2f0a4e3a3e917471; length=458; release=r6.09; species=Dmel;;FBpp…	22.1	8	0.11	IILPEGSSDIR+LSSSNILSHTQVKPFSVSSNK+LSTPYSISR+NEPVKGEQSFTFTFPR+QTFIVETVASK+TLDLTSQLVK+TYLPASASGVYYR+YTGNLHLYSK
152	FBpp0078584|FBgn0037249|CG9805-PA|eIF3-S10-PA FBpp0312226|FBgn0037249|CG9805-PD|eIF3-S10-PD	1.0000	FBpp0078584 type=protein; loc=3R:complement(join(4433699..4433747,4432517..4433601,4430228..4432466,4430119..4430168)); ID=FBpp0078584; name=eIF3-S10-PA; parent=FBgn0037249,FBtr0078944; dbxref=FlyBase:FBpp0078584,FlyBase_Annotation_IDs:CG9805-PA,GB_protein:AAF52126.1,REFSEQ:NP_649470,GB_protein:AAF52126,FlyMine:FBpp0078584,modMine:FBpp0078584; MD5=a9e06dfa231684c2368069e26acb24ea; length=1140; re…	9.5	8	0.11	AGNQLFHAAALLK+EAASGGVGGNWR+EGLFQYR+EYRPDGPALQSMPSEQIR+LNVPQLVSEDFR+NSIYFGTDLTESQR+QISQVYESIK+RLEEIPLFEK+SQLVNMSTVLTR
150	FBpp0078500|FBgn0087013|CG1059-PA|Karybeta3-PA FBpp0307568|FBgn0087013|CG1059-PB|Karybeta3-PB	1.0000	FBpp0078500 type=protein; loc=3R:join(4649687..4649767,4650585..4650734,4650799..4651893,4651983..4653336,4653452..4654089); ID=FBpp0078500; name=Karybeta3-PA; parent=FBgn0087013,FBtr0078860; dbxref=FlyBase:FBpp0078500,FlyBase_Annotation_IDs:CG1059-PA,GB_protein:AAF52107.1,REFSEQ:NP_524226,GB_protein:AAF52107,FlyMine:FBpp0078500,modMine:FBpp0078500; MD5=159db4c67d28d8e2289d4cf0d9f0283a; length=11…	11.2	8	0.11	AQFLPAFEQVAPHFVK+EGFAEYAEDVVR+FIIQNANSDDLR+IFSSVPSIFGNQEAQYIDLIK+IVDITHALFQTNK+LFTTEFFDFYK+MIHITGETIEAQDDQSLLK+VIVTEPEPDVQSELLNSLAK
114	FBpp0076520|FBgn0035811|CG12262-PA|CG12262-PA	1.0000	FBpp0076520 type=protein; loc=3L:join(7719440..7719457,7720060..7720416,7720477..7721361); ID=FBpp0076520; name=CG12262-PA; parent=FBgn0035811,FBtr0076808; dbxref=FlyBase:FBpp0076520,FlyBase_Annotation_IDs:CG12262-PA,GB_protein:AAF50524.1,REFSEQ:NP_648149,GB_protein:AAF50524,FlyMine:FBpp0076520,modMine:FBpp0076520; MD5=6244d606556faa327a61956fcd94d178; length=419; release=r6.09; species=Dmel;	22.0	8	0.11	AFTGFIVER+EEIIPVAAQYDK+ENVLIGEGAGFK+IASDAVQIFGGNGFNSEYPVEK+IYQIYEGTSQIQR+NSYYASIAK+TRPPVAAGAVGLAQR
549	FBpp0082987|FBgn0020238|CG31196-PA|14-3-3epsilon-PA FBpp0082988|FBgn0020238|CG31196-PB|14-3-3epsilon-PB FBpp0082989|FBgn0020238|CG31196-PC|14-3-3epsilon-PC FBpp0082990|FBgn0020238|CG31196-PD|14-3-3epsilon-PD	0.9984	FBpp0082987 type=protein; loc=3R:join(18242846..18242909,18247433..18247902,18247971..18248151,18248215..18248288); ID=FBpp0082987; name=14-3-3epsilon-PA; parent=FBgn0020238,FBtr0083565; dbxref=FlyBase:FBpp0082987,FlyBase_Annotation_IDs:CG31196-PA,GB_protein:AAF55519.2,REFSEQ:NP_732309,GB_protein:AAF55519,FlyMine:FBpp0082987,modMine:FBpp0082987; MD5=e3d4754790310e5d929d6f9769e621bf; length=262; r…	14.5	8	0.08	AAFDDAIAELDTLSEESYK+DSTLIMQLLR+NLLSVAYK
99	FBpp0075144|FBgn0036624|CG4877-PB|RAF2-PB FBpp0075145|FBgn0036624|CG4877-PA|RAF2-PA FBpp0305773|FBgn0036624|CG4877-PC|RAF2-PC	1.0000	FBpp0075144 type=protein; loc=3L:join(16386637..16386956,16387021..16389348,16389405..16389620,16389679..16389877,16389936..16390184,16390302..16390343); ID=FBpp0075144; name=RAF2-PB; parent=FBgn0036624,FBtr0075386; dbxref=FlyBase:FBpp0075144,FlyBase_Annotation_IDs:CG4877-PB,GB_protein:AAF49469.2,REFSEQ:NP_648889,GB_protein:AAF49469; MD5=b85936157282c8ec063c01803cfc6fed; length=1117; release=r6.0…	8.1	7	0.09	ANPLGNNENGASILDEFLVK+ELFDELNSTMIDK+ENKPTLPAPPQLNYELPER+RSETVSTQTQGLGSPAASSSTTR+SETVSTQTQGLGSPAASSSTTR+SFVDLNNSDANFHYR
94	FBpp0074964|FBgn0036740|CG6259-PA|Vps60-PA FBpp0305334|FBgn0036740|CG6259-PB|Vps60-PB	1.0000	FBpp0074964 type=protein; loc=3L:complement(join(17621310..17621378,17621101..17621252,17620729..17620894,17620419..17620649,17620295..17620357)); ID=FBpp0074964; name=Vps60-PA; parent=FBgn0036740,FBtr0075201; dbxref=FlyBase:FBpp0074964,FlyBase_Annotation_IDs:CG6259-PA,GB_protein:AAF49322.2,REFSEQ:NP_648997,GB_protein:AAF49322,FlyMine:FBpp0074964,modMine:FBpp0074964; MD5=69dc6fde1a03d57ae20dc94c1…	25.7	7	0.10	APEAPSREPGADSIVPGK+AYEQQAESLR+EPGADSIVPGK+KAYEQQAESLR+NQSFNMEQANYAAQSLK+STIETDEFGLPK
73	FBpp0073781|FBgn0030612|CG5599-PA|CG5599-PA	1.0000	FBpp0073781 type=protein; loc=X:join(15086227..15086298,15086803..15087486,15087553..15087951,15088015..15088248); ID=FBpp0073781; name=CG5599-PA; parent=FBgn0030612,FBtr0073964; dbxref=FlyBase:FBpp0073781,FlyBase_Annotation_IDs:CG5599-PA,GB_protein:AAF48423.1,REFSEQ:NP_573000,GB_protein:AAF48423,FlyMine:FBpp0073781,modMine:FBpp0073781; MD5=9a4306132d6f7690e2f99c8069017799; length=462; release=r6…	26.0	7	0.07	DLNALVER+GDILEFLGQVPPGTNVPHPTLLAK+MATHLLR+NQLQLVAK+QSAEASATPTEGRVIIPATPSVRR+QYLENPALFLLH+TPSAAPSGAASVSVPADRVEVLK+TVSFNLSDIGEGIR
66	FBpp0073513|FBgn0015024|CG2028-PB|CkIalpha-PB FBpp0073515|FBgn0015024|CG2028-PA|CkIalpha-PA FBpp0289609|FBgn0015024|CG2028-PD|CkIalpha-PD FBpp0309354|FBgn0015024|CG2028-PE|CkIalpha-PE FBpp0311372|FBgn0015024|CG2028-PF|CkIalpha-PF FBpp0311373|FBgn0015024|CG2028-PG|CkIalpha-PG	1.0000	FBpp0073513 type=protein; loc=X:join(12655238..12655316,12655378..12656152,12656334..12656493); ID=FBpp0073513; name=CkIalpha-PB; parent=FBgn0015024,FBtr0073680; dbxref=FlyBase:FBpp0073513,FlyBase_Annotation_IDs:CG2028-PB,GB_protein:AAF48193.1,REFSEQ:NP_511140,GB_protein:AAF48193; MD5=813ec1f06c30bf507c63b29c590893e9; length=337; release=r6.09; species=Dmel;;FBpp0073515 type=protein; loc=X:join(1…	25.8	7	0.09	DIKPDNFLMGIGR+ESRPEIIVGGK+FEEQPDYMYLR+HPQLLYEAK+LFLIDFGLAK+THQGQPNPAILLEQLDKDK+YASINAHLGIEQSR
7	FBpp0070329|FBgn0000667|CG4376-PB|Actn-PB FBpp0070330|FBgn0000667|CG4376-PA|Actn-PA FBpp0070331|FBgn0000667|CG4376-PC|Actn-PC FBpp0292167|FBgn0000667|CG4376-PD|Actn-PD FBpp0302777|FBgn0000667|CG4376-PF|Actn-PF FBpp0302778|FBgn0000667|CG4376-PG|Actn-PG FBpp0302779|FBgn0000667|CG4376-PH|Actn-PH FBpp0305935|FBgn0000667|CG4376-PI|Actn-PI FBpp0305936|FBgn0000667|CG4376-PJ|Actn-PJ	1.0000	FBpp0070329 type=protein; loc=X:complement(join(2034955..2035068,2030443..2030859,2030215..2030368,2029841..2029926,2027935..2028027,2027521..2027871,2027284..2027462,2025775..2026909,2025541..2025699)); ID=FBpp0070329; name=Actn-PB; parent=FBgn0000667,FBtr0070343; dbxref=FlyBase:FBpp0070329,FlyBase_Annotation_IDs:CG4376-PB,GB_protein:AAF45706.2,REFSEQ:NP_726784,GB_protein:AAF45706,FlyMine:FBpp00…	6.3	7	0.10	ALDFIASK+GISQEQLNEFR+HEAFESDLAAHQDR+HRPDLIDYAK+KHEAFESDLAAHQDR+NINEVENQILTR
6	FBpp0070277|FBgn0003517|CG14792-PA|sta-PA FBpp0070278|FBgn0003517|CG14792-PB|sta-PB FBpp0308665|FBgn0003517|CG14792-PE|sta-PE FBpp0308666|FBgn0003517|CG14792-PF|sta-PF	1.0000	FBpp0070277 type=protein; loc=X:complement(join(1482673..1482891,1481887..1482480)); ID=FBpp0070277; name=sta-PA; parent=FBgn0003517,FBtr0070289; dbxref=FlyBase:FBpp0070277,FlyBase_Annotation_IDs:CG14792-PA,GB_protein:AAF45638.2,REFSEQ:NP_476750,GB_protein:AAF45638,FlyMine:FBpp0070277,modMine:FBpp0070277; MD5=0bfecb7568a3ebf3a816b44ac5c6e70a; length=270; release=r6.09; species=Dmel;;FBpp0070278 t…	35.2	7	0.10	FTPGAFTNQIQPAFR+LLVVTDPNTDHQPIMEASYVNIPVIAFTNTDSPLR+MLVATTHLGSENVNFQMEQYVYK+RADGVNILNLGK+YTDTTPIAGR
462a	FBpp0087705|FBgn0260972|CG8057-PA|alc-PA	1.0000	FBpp0087705 type=protein; loc=2R:complement(join(9136952..9137599,9135765..9135995,9135559..9135705)); ID=FBpp0087705; name=alc-PA; parent=FBgn0260972,FBtr0088624; dbxref=FlyBase:FBpp0087705,FlyBase_Annotation_IDs:CG8057-PA,GB_protein:AAF58979.1,REFSEQ:NP_610460,GB_protein:AAF58979,FlyMine:FBpp0087705,modMine:FBpp0087705; MD5=2cac3bf3bc33250b01a74c2898ef7975; length=341; release=r6.09; species=Dm…	17.9	7	0.09	ESDFEVFQALAK+HTAVLNEGSSQEDDDPYYTGTGTGSTR+STDLSTPSSPAHFR+TALPTVLR
451a	FBpp0085697|FBgn0010434|CG11949-PA|cora-PA FBpp0309410|FBgn0010434|CG11949-PF|cora-PF FBpp0309411|FBgn0010434|CG11949-PG|cora-PG	1.0000	FBpp0085697 type=protein; loc=2R:join(19235516..19235662,19235763..19236208,19236267..19236419,19236485..19236843,19236942..19237063,19238152..19238314,19238382..19238434,19238789..19241785,19242174..19242395,19242484..19242585,19242704..19242859,19243069..19243179,19243255..19243320); ID=FBpp0085697; name=cora-PA; parent=FBgn0010434,FBtr0086509; dbxref=FlyBase:FBpp0085697,FlyBase_Annotation_IDs:…	6.8	7	0.10	LIEVGQQIDPIVEVTSLAGK+LQGSAVDAAAVPLSDSQK+QAQVQTTTETVPITR+RIDAENGSIEHSTGILDPATGLIDTK+SLGVLNLDTGLLDTK+TAQVETSGGQFDPK
422a	FBpp0079758|FBgn0053129|CG33129-PE|CG33129-PE FBpp0309448|FBgn0053129|CG33129-PF|CG33129-PF	1.0000	FBpp0079758 type=protein; loc=2L:complement(join(10970002..10970122,10969633..10969928,10968962..10969576,10968692..10968896,10968438..10968583,10965993..10966409,10965792..10965910,10965605..10965719)); ID=FBpp0079758; name=CG33129-PE; parent=FBgn0053129,FBtr0080169; dbxref=FlyBase:FBpp0079758,FlyBase_Annotation_IDs:CG33129-PE,GB_protein:AAF53037.2,REFSEQ:NP_788023,GB_protein:AAF53037,FlyMine:FB…	10.6	7	0.10	DDFAAQLEQVK+EVLLSVQEK+FIDQYVPNSSGK+IEAFAAGVSDLAASSYEK+NAALEYYNQFHK+QQLPSLLLLK
401a	FBpp0074500|FBgn0261593|CG14206-PB|RpS10b-PB FBpp0074501|FBgn0261593|CG14206-PC|RpS10b-PC FBpp0300512|FBgn0261593|CG14206-PD|RpS10b-PD FBpp0310720|FBgn0261593|CG14206-PE|RpS10b-PE	1.0000	FBpp0074500 type=protein; loc=X:19598434..19598916; ID=FBpp0074500; name=RpS10b-PB; parent=FBgn0261593,FBtr0074731; dbxref=FlyBase:FBpp0074500,FlyBase_Annotation_IDs:CG14206-PB,GB_protein:AAF48978.2,REFSEQ:NP_728273,GB_protein:AAF48978,FlyMine:FBpp0074500,modMine:FBpp0074500; MD5=0ae8e030c62f6023a9a1cee4231259cf; length=160; release=r6.09; species=Dmel;;FBpp0074501 type=protein; loc=X:19598434..1…	32.5	7	0.10	GDVGPGAGEVEFR+HPELESIPNLHVIK+KGDVGPGAGEVEFR+SYLHLPPEIVPSTLK+VAIYEYLFK
370	sp|FABPH_HUMAN|	1.0000	sp FABPH_HUMAN	29.5	7	0.08	NTEISFK+QVASMTKPTTIIEK+SIVTLDGGK+SLGVGFATR
343	FBpp0110147|FBgn0052699|CG32699-PB|LPCAT-PB	1.0000	FBpp0110147 type=protein; loc=X:complement(join(9579482..9579682,9574901..9575046,9574347..9574832,9574132..9574269,9573579..9573855,9573404..9573505,9573185..9573326,9573008..9573117)); ID=FBpp0110147; name=LPCAT-PB; parent=FBgn0052699,FBtr0110850; dbxref=FlyBase:FBpp0110147,FlyBase_Annotation_IDs:CG32699-PB,REFSEQ:NP_001036265,GB_protein:ABI30972,FlyMine:FBpp0110147,modMine:FBpp0110147; MD5=649…	13.1	7	0.10	ALGVPTSDYSFEDVIVMSR+FKPGAFYPGVPVQPVLLK+IINYAQPIYVQR+IPFPGDIVEIER+NSDLLTFLR
334	FBpp0088566|FBgn0260634|CG10192-PA|eIF4G2-PA FBpp0310717|FBgn0260634|CG10192-PC|eIF4G2-PC	1.0000	FBpp0088566 type=protein; loc=3R:complement(join(23815241..23817011,23814969..23815106,23814013..23814915,23812700..23813814,23810294..23812585)); ID=FBpp0088566; name=eIF4G2-PA; parent=FBgn0260634,FBtr0089623; dbxref=GB_protein:AAF56194.2,FlyBase:FBpp0088566,FlyBase_Annotation_IDs:CG10192-PA,REFSEQ:NP_651188,GB_protein:AAF56194,FlyMine:FBpp0088566,modMine:FBpp0088566; MD5=6388249d541e8b25e6e492c…	7.4	7	0.09	FSNSSATDDSIAK+GQSMVTPAGPSTPPPPSR+IQHEFESNVNDANAK+LTPDNFEVLLK+NVGNRPVSSTQVNASNAPPPTSLLK+QETAAVDDKETAQPTTDTLSATSNNTK+SLFTSSLITR+SSPVHKATGSGPGSPK+VSMAGGQDEDDDVEGVLK
332	FBpp0088490|FBgn0264855|CG4260-PA|AP-2alpha-PA FBpp0088945|FBgn0264855|CG4260-PB|AP-2alpha-PB	1.0000	FBpp0088490 type=protein; loc=2L:complement(join(413396..413459,412447..412658,411782..412237,411129..411718,410127..411060,409790..410073,409532..409736,409388..409465)); ID=FBpp0088490; name=AP-2alpha-PA; parent=FBgn0264855,FBtr0089488; dbxref=FlyBase:FBpp0088490,FlyBase_Annotation_IDs:CG4260-PA,GB_protein:AAF56103.2,REFSEQ:NP_476819,GB_protein:AAF56103,FlyMine:FBpp0088490,modMine:FBpp0088490; …	7.4	7	0.10	ESSILAVLK+FINLFPEIR+LLQNYNPVTEEAGVR+LNETLETILNK+TNIQDVFR+VGGYILGEFGNLIAGDSR
310	FBpp0087164|FBgn0033663|CG8983-PA|ERp60-PA	1.0000	FBpp0087164 type=protein; loc=2R:complement(join(11890671..11890819,11888949..11889389,11888575..11888688,11887745..11888510)); ID=FBpp0087164; name=ERp60-PA; parent=FBgn0033663,FBtr0088058; dbxref=GB_protein:AAF58609.1,FlyBase:FBpp0087164,FlyBase_Annotation_IDs:CG8983-PA,GB_protein:AAF58609.2,REFSEQ:NP_725084,GB_protein:AAF58609,FlyMine:FBpp0087164,modMine:FBpp0087164; MD5=6aae583dd23c482fa809b5…	20.7	7	0.08	AAEIVKDDDPPIK+DDFQHELNEYGYDFVGDKPVVLAR+DFQNPLITAYYSVDYQK+LLANELEPYIK+QDEVSQDYNGPR+QGETDKIVLIR+SEPIPESNDAPVK
308	FBpp0086993|FBgn0033761|CG8778-PA|CG8778-PA	1.0000	FBpp0086993 type=protein; loc=2R:complement(join(12652084..12652405,12651443..12652020)); ID=FBpp0086993; name=CG8778-PA; parent=FBgn0033761,FBtr0087880; dbxref=FlyBase:FBpp0086993,FlyBase_Annotation_IDs:CG8778-PA,GB_protein:AAF58477.2,REFSEQ:NP_610805,GB_protein:AAF58477,FlyMine:FBpp0086993,modMine:FBpp0086993; MD5=0332600bd6000226f856b6aaeb76b48b; length=299; release=r6.09; species=Dmel;	25.8	7	0.09	ELIFTAR+GMTPEEATEFVK+ILSPALAK+LAEEILPNGPVGVR+LAIIPGAGGTQR+LEGLAAFAEK+QNETQDAAYQQALK
292	FBpp0086051|FBgn0034259|CG6459-PA|P32-PA	1.0000	FBpp0086051 type=protein; loc=2R:complement(join(17672330..17672534,17671865..17672209,17671565..17671806)); ID=FBpp0086051; name=P32-PA; parent=FBgn0034259,FBtr0086892; dbxref=FlyBase:FBpp0086051,FlyBase_Annotation_IDs:CG6459-PA,GB_protein:AAF57817.1,REFSEQ:NP_611243,GB_protein:AAF57817,FlyMine:FBpp0086051,modMine:FBpp0086051; MD5=bef56890b401cb5fddef68e68cae796b; length=263; release=r6.09; spec…	23.2	7	0.08	GISQEFAEK+LSDLATAHEHTSYIGLLEK+LTGADVELTK+SKPQFEVDIIK+TVPSTLDGFAVK
290	FBpp0085947|FBgn0266420|CG5581-PA|Ote-PA	1.0000	FBpp0085947 type=protein; loc=2R:complement(18275805..18277079); ID=FBpp0085947; name=Ote-PA; parent=FBgn0266420,FBtr0086768; dbxref=FlyBase:FBpp0085947,FlyBase_Annotation_IDs:CG5581-PA,GB_protein:AAF57722.3,REFSEQ:NP_476664,GB_protein:AAF57722,FlyMine:FBpp0085947,modMine:FBpp0085947; MD5=3547adbeee0a701f23aeb5504bafcdde; length=424; release=r6.09; species=Dmel;	26.7	7	0.10	ETLAPAPGAPSAPAAASTPVDKLDGNK+KPETIVEQPASSK+MLAQGLPNIPVTDSSR+SYDYASNPAPGR+TAAQGYVTAEAPPVASYSSSYK+TYANELSDDTDSKEDQYESTFAR
280	FBpp0085719|FBgn0034447|CG7744-PA|CG7744-PA	1.0000	FBpp0085719 type=protein; loc=2R:join(19452689..19452789,19452846..19453214,19453547..19454201,19454253..19455170); ID=FBpp0085719; name=CG7744-PA; parent=FBgn0034447,FBtr0086535; dbxref=FlyBase:FBpp0085719,FlyBase_Annotation_IDs:CG7744-PA,GB_protein:AAF57554.1,REFSEQ:NP_611422,GB_protein:AAF57554,FlyMine:FBpp0085719,modMine:FBpp0085719; MD5=c20f69754cfe451c882c53969b097c04; length=680; release=r…	7.2	7	0.09	HGQSNLAQGNTFTR+TALPQQQPTMQPGDLLR+TIQAPASLLSLDSLHLSK
266	FBpp0085138|FBgn0061476|CG18729-PA|Zwilch-PA	1.0000	FBpp0085138 type=protein; loc=3R:complement(join(31212183..31213289,31211630..31212125,31211314..31211568,31211185..31211252)); ID=FBpp0085138; name=Zwilch-PA; parent=FBgn0061476,FBtr0085777; dbxref=FlyBase:FBpp0085138,FlyBase_Annotation_IDs:CG18729-PA,GB_protein:AAF57128.1,REFSEQ:NP_733421,GB_protein:AAF57128,FlyMine:FBpp0085138,modMine:FBpp0085138; MD5=59712b2266fdba68d29a42ca8bfc994f; length=6…	13.7	7	0.10	DDSSGASMDDGSPQNLPQLR+ESINQTMTDVSGLIGR+GILSYQGVRPAYLVTSQALVR+KEGSADLDLTGSPLK+LVESIDDQLSDVMDIR
254	FBpp0084610|FBgn0086346|CG12876-PA|ALiX-PA	1.0000	FBpp0084610 type=protein; loc=3R:complement(join(27699768..27699979,27699435..27699553,27699086..27699367,27697135..27698730,27696889..27697074,27696716..27696831)); ID=FBpp0084610; name=ALiX-PA; parent=FBgn0086346,FBtr0085241; dbxref=FlyBase:FBpp0084610,FlyBase_Annotation_IDs:CG12876-PA,GB_protein:AAF56740.1,REFSEQ:NP_651582,GB_protein:AAF56740,FlyMine:FBpp0084610,modMine:FBpp0084610; MD5=92b747…	9.4	7	0.10	AQLAKPLPIAVPLAENFK+DIFSSLVPVELHR+EVITNAIEADK+IGQVLNPLQQQVR+ISVSELQIPFK+SGNETYLDEYFSR
251	FBpp0084252|FBgn0039341|CG5112-PA|CG5112-PA	1.0000	FBpp0084252 type=protein; loc=3R:25491558..25493129; ID=FBpp0084252; name=CG5112-PA; parent=FBgn0039341,FBtr0084878; dbxref=FlyBase:FBpp0084252,FlyBase_Annotation_IDs:CG5112-PA,GB_protein:AAF56474.1,REFSEQ:NP_651400,GB_protein:AAF56474,FlyMine:FBpp0084252,modMine:FBpp0084252; MD5=00d2f8914bdf58ccade37ed734bd7b2f; length=523; release=r6.09; species=Dmel;	19.1	7	0.07	DLNAVVDGPFPEALDQAR+ESGAIIIATSNVPEVNK+GMPLGIQVVANPNNDR+ILGQSDYSMAAIYGLIDSVLPK+LPFLGVPFSTK+RVSGPPSLEQQTTITK
26	FBpp0071261|FBgn0040236|CG12132-PA|c11.1-PA FBpp0310025|FBgn0040236|CG12132-PB|c11.1-PB	1.0000	FBpp0071261 type=protein; loc=X:complement(join(9282793..9282949,9281451..9281628,9278956..9281387,9278252..9278897,9277715..9278189,9277449..9277652,9276494..9277384,9276329..9276431,9276125..9276267)); ID=FBpp0071261; name=c11.1-PA; parent=FBgn0040236,FBtr0071326; dbxref=FlyBase:FBpp0071261,FlyBase_Annotation_IDs:CG12132-PA,GB_protein:AAF46485.2,REFSEQ:NP_652606,GB_protein:AAF46485,FlyMine:FBpp…	5.1	7	0.10	KIPDLLLQINR+LGTDFIR+LIDLALQELTK+LVPQILALYR+SPHIEYDIAGDDAATEQATPESMGAAGEDR+VAAVGIFSR+YSETAIGALLK
233	FBpp0083441|FBgn0025865|CG3637-PA|Cortactin-PA FBpp0297440|FBgn0025865|CG3637-PB|Cortactin-PB FBpp0297441|FBgn0025865|CG3637-PC|Cortactin-PC FBpp0297442|FBgn0025865|CG3637-PD|Cortactin-PD	1.0000	FBpp0083441 type=protein; loc=3R:complement(join(21063898..21064064,21063426..21063829,21062226..21063334)); ID=FBpp0083441; name=Cortactin-PA; parent=FBgn0025865,FBtr0084039; dbxref=FlyBase:FBpp0083441,FlyBase_Annotation_IDs:CG3637-PA,GB_protein:AAF55840.1,REFSEQ:NP_524426,GB_protein:AAF55840,FlyMine:FBpp0083441,modMine:FBpp0083441; MD5=f9df6ebf38c67c333b6d660cdc9e6f5a; length=559; release=r6.09…	13.1	7	0.09	EEPTASTTSAAVAPTPTVVPAR+EEPTASTTSAAVAPTPTVVPAREPETAPVAK+FGVQEDR+LREETEQADLDK+YGLFPANYVQVVGQNS
232	FBpp0083371|FBgn0019936|CG15693-PA|RpS20-PA	1.0000	FBpp0083371 type=protein; loc=3R:join(20822271..20822273,20822418..20822573,20822802..20822891,20823132..20823245); ID=FBpp0083371; name=RpS20-PA; parent=FBgn0019936,FBtr0083964; dbxref=FlyBase:FBpp0083371,FlyBase_Annotation_IDs:CG15693-PA,GB_protein:AAF55809.1,REFSEQ:NP_524421,GB_protein:AAF55809,FlyMine:FBpp0083371,modMine:FBpp0083371; MD5=3b4eeffb6f1e4ae3364b6e9e8b18e234; length=120; release=r…	22.5	7	0.10	DIEKPHVGDSASVHR+IIDLHSPSEIVK
221	FBpp0082215|FBgn0027610|CG8790-PB|Dic1-PB FBpp0082216|FBgn0027610|CG8790-PA|Dic1-PA FBpp0311942|FBgn0027610|CG8790-PC|Dic1-PC	1.0000	FBpp0082215 type=protein; loc=3R:join(13367761..13368161,13368252..13368693); ID=FBpp0082215; name=Dic1-PB; parent=FBgn0027610,FBtr0082747; dbxref=FlyBase:FBpp0082215,FlyBase_Annotation_IDs:CG8790-PB,GB_protein:AAF54932.1,REFSEQ:NP_731793,GB_protein:AAF54932; MD5=46d12d6b3b016d16d8940db92613b415; length=280; release=r6.09; species=Dmel;;FBpp0082216 type=protein; loc=3R:join(13367761..13368161,133…	21.8	7	0.09	LGPLGFFK+NYNNAFDGLVR+VALAGASGLVGGIVGTPADMVNVR+VTLQTQQGHLSVAQLIPK
215	FBpp0081834|FBgn0037891|CG5214-PA|CG5214-PA	1.0000	FBpp0081834 type=protein; loc=3R:join(11244442..11244516,11244787..11244890,11244945..11245046,11245121..11245660,11245739..11245883,11246088..11246393,11246458..11246592); ID=FBpp0081834; name=CG5214-PA; parent=FBgn0037891,FBtr0082358; dbxref=FlyBase:FBpp0081834,FlyBase_Annotation_IDs:CG5214-PA,GB_protein:AAF54625.1,REFSEQ:NP_650064,GB_protein:AAF54625,FlyMine:FBpp0081834,modMine:FBpp0081834; MD…	19.2	7	0.10	AAAPAAAPAPAAPK+AAPRPPPPAPVAALKPAVAQVK+AAVENPAIIVAGL+ASAYALQDQPVVNAVIDGTDIVYR+FGFMSIFAK+GLVVPVIR
213	FBpp0081591|FBgn0037710|CG9393-PA|CG9393-PA FBpp0305031|FBgn0037710|CG9393-PB|CG9393-PB	1.0000	FBpp0081591 type=protein; loc=3R:complement(join(9563436..9563522,9563190..9563336,9562817..9563095,9562175..9562570,9561927..9562001)); ID=FBpp0081591; name=CG9393-PA; parent=FBgn0037710,FBtr0082113; dbxref=FlyBase:FBpp0081591,FlyBase_Annotation_IDs:CG9393-PA,GB_protein:AAF54402.1,REFSEQ:NP_649908,GB_protein:AAF54402,FlyMine:FBpp0081591,modMine:FBpp0081591; MD5=f1e0a2ba1d76cd2f0cef210933b26019; …	24.1	7	0.08	EACDVVQVMAGFDVNDK+KFLDSELNTK+KVVNLLSRK+LPYLQIGNQK+TPSGTEASLTASER+VLDLEGYPIDAHLSTK
193	FBpp0080146|FBgn0001961|CG8978-PB|Arpc1-PB FBpp0080147|FBgn0001961|CG8978-PA|Arpc1-PA	1.0000	FBpp0080146 type=protein; loc=2L:complement(join(13829346..13829418,13828216..13829276)); ID=FBpp0080146; name=Arpc1-PB; parent=FBgn0001961,FBtr0080569; dbxref=FlyBase:FBpp0080146,FlyBase_Annotation_IDs:CG8978-PB,GB_protein:AAN10852.1,REFSEQ:NP_723845,GB_protein:AAN10852; MD5=83db65a9444b399f94cc53e9cef31895; length=377; release=r6.09; species=Dmel;;FBpp0080147 type=protein; loc=2L:complement(joi…	21.8	7	0.10	KPLGQLMAEFR+LADVLNQHDLR+STVTSLDWHPNNVLLLAGSTDYK+TENTDTVVDSIHQNAITSVR+TQIALSPNNHEIHIYSR
174	FBpp0079500|FBgn0004867|CG5920-PA|RpS2-PA FBpp0303531|FBgn0004867|CG5920-PB|RpS2-PB FBpp0311561|FBgn0004867|CG5920-PC|RpS2-PC	1.0000	FBpp0079500 type=protein; loc=2L:complement(9896327..9897130); ID=FBpp0079500; name=RpS2-PA; parent=FBgn0004867,FBtr0079905; dbxref=FlyBase:FBpp0079500,FlyBase_Annotation_IDs:CG5920-PA,GB_protein:AAF52822.1,REFSEQ:NP_476874,GB_protein:AAF52822,FlyMine:FBpp0079500,modMine:FBpp0079500; MD5=207bcaed11f5ff09092a8f6cd10003e0; length=267; release=r6.09; species=Dmel;;FBpp0303531 type=protein; loc=2L:co…	21.3	7	0.10	EMPLGSTPYQAYSDFLSKPTPR+GSTGTLGNFAK+SLEEIYLYSLPIK+TYAYLTPDLWK
164	FBpp0079233|FBgn0032015|CG7830-PA|Ostgamma-PA	1.0000	FBpp0079233 type=protein; loc=2L:complement(join(8307983..8308069,8307147..8307873,8306906..8307068,8306825..8306840)); ID=FBpp0079233; name=Ostgamma-PA; parent=FBgn0032015,FBtr0079613; dbxref=FlyBase:FBpp0079233,FlyBase_Annotation_IDs:CG7830-PA,GB_protein:AAF52636.2,REFSEQ:NP_609204,GB_protein:AAF52636,FlyMine:FBpp0079233,modMine:FBpp0079233; MD5=8ebc498cefe5507b7ddaf1a05ee6afc8; length=330; rel…	15.8	7	0.09	AQGYPYSFLFK+LNTAPVFMHFPAK+TGLSLSEK+VGFAADSIAK+VQNLVDMNAK
155	FBpp0078624|FBgn0037220|CG14641-PA|CG14641-PA	1.0000	FBpp0078624 type=protein; loc=3R:complement(4230986..4232242); ID=FBpp0078624; name=CG14641-PA; parent=FBgn0037220,FBtr0078985; dbxref=FlyBase:FBpp0078624,FlyBase_Annotation_IDs:CG14641-PA,GB_protein:AAF52166.2,REFSEQ:NP_649440,GB_protein:AAF52166,FlyMine:FBpp0078624,modMine:FBpp0078624; MD5=c2e818d483db63c1bdaba8a641b10532; length=418; release=r6.09; species=Dmel;	15.1	7	0.09	AASLPTLEPPEDR+DQFYQFGEIR+FDLAGIPPPSAKPNDYFNLR+NITTLYVGNLPEEITEPELR
148	FBpp0078450|FBgn0037312|CG11999-PA|CG11999-PA	1.0000	FBpp0078450 type=protein; loc=3R:complement(join(5354561..5354621,5353844..5354433)); ID=FBpp0078450; name=CG11999-PA; parent=FBgn0037312,FBtr0078807; dbxref=FlyBase:FBpp0078450,FlyBase_Annotation_IDs:CG11999-PA,GB_protein:AAF52043.1,REFSEQ:NP_649527,GB_protein:AAF52043,FlyMine:FBpp0078450,modMine:FBpp0078450; MD5=fe3a7122e76969a61f10f74a32ddaef7; length=216; release=r6.09; species=Dmel;	34.7	7	0.10	EKSSTHDEYAHSEL+HIDTGMYLGMSGR+LLNSDYAFR+SSTHDEYAHSEL+SYGRPISGQMEIVGVHKPQHGTR+YGSGSGQQSVTGVEQK
118	FBpp0076829|FBgn0263106|CG10578-PA|DnaJ-1-PA FBpp0076830|FBgn0263106|CG10578-PB|DnaJ-1-PB	1.0000	FBpp0076829 type=protein; loc=3L:complement(5750589..5751593); ID=FBpp0076829; name=DnaJ-1-PA; parent=FBgn0263106,FBtr0077123; dbxref=FlyBase:FBpp0076829,FlyBase_Annotation_IDs:CG10578-PA,GB_protein:AAF50753.1,REFSEQ:NP_523936,GB_protein:AAF50753; MD5=8ee2a70fa076c8c410c8f745592d1d60; length=334; release=r6.09; species=Dmel;;FBpp0076830 type=protein; loc=3L:complement(5750589..5751593); ID=FBpp00…	28.1	7	0.09	DIFDNYGEDGLK+FPDTLAPSLQNQLSELLPN+GGQPGPDGGGQPGAYTYQFHGDPR+IQVNPNHEIIKPTTTR+ITFPQEGDSAPNK+TPADIVFIIR
112	FBpp0076408|FBgn0026252|CG7935-PA|msk-PA	1.0000	FBpp0076408 type=protein; loc=3L:join(8116440..8116529,8117305..8117540,8117596..8118093,8118157..8118333,8118547..8118692,8118745..8119542,8119605..8119828,8119912..8120222,8120278..8120750,8120815..8121011); ID=FBpp0076408; name=msk-PA; parent=FBgn0026252,FBtr0076685; dbxref=FlyBase:FBpp0076408,FlyBase_Annotation_IDs:CG7935-PA,GB_protein:AAF50487.1,REFSEQ:NP_524780,GB_protein:AAF50487,FlyMine:F…	10.7	7	0.09	ALQEVVVTADQR+ATIDPNPEQR+IIGFVPTILQIVMQTTVEQPVR+IYYALTQYTLPLDLITK+LLAEQSEQSVLLQK+QGGFAFPQTAVPTSFK+VLTDVLNYLK+YGSPSNVVSEK
487a	FBpp0312553|FBgn0267828|CG46149-PE|Fatp-PE FBpp0312554|FBgn0267828|CG46149-PA|Fatp-PA FBpp0312555|FBgn0267828|CG46149-PB|Fatp-PB FBpp0312556|FBgn0267828|CG46149-PF|Fatp-PF	1.0000	FBpp0312553 type=protein; loc=2L:complement(join(10516486..10516592,10512935..10513564,10512668..10512869,10511667..10512608)); ID=FBpp0312553; name=Fatp-PE; parent=FBgn0267828,FBtr0347403; dbxref=FlyBase:FBpp0312553,FlyBase_Annotation_IDs:CG46149-PE,REFSEQ:NP_001260354,GB_protein:AGB92889; MD5=0ebc3ce62b8e00b48cd668b386a42a05; length=626; release=r6.09; species=Dmel;;FBpp0312554 type=protein; lo…	12.8	6	0.09	ELDLDVFAASLAK+IGVITPLINTNLR+LNYTVADVFER+VGEFYGATEGNANIMNHDNTVGAIGFVSR+YELLTPQVYDQVQR
476a	FBpp0292144|FBgn0266719|CG34349-PC|Unc-13-4B-PC FBpp0292145|FBgn0266719|CG34349-PD|Unc-13-4B-PD FBpp0306572|FBgn0266719|CG34349-PE|Unc-13-4B-PE	1.0000	FBpp0292144 type=protein; loc=3R:join(25057100..25057182,25057625..25057904,25060209..25060549,25060613..25060660,25060960..25061119,25061184..25062004,25062071..25062285,25062343..25062620,25062678..25062768,25062833..25062906,25062966..25063331,25063390..25063650,25063708..25063877,25063935..25064116,25064178..25064269); ID=FBpp0292144; name=Unc-13-4B-PC; parent=FBgn0266719,FBtr0303025; dbxref=…	6.0	6	0.08	ALNEVLDILK+DSNGLSDPFVTLYLESNGSHR+FSPNAELIR+LYSLETSDLIHQYYLER+SIDDLIK+TVIENALDTER
466a	FBpp0088382|FBgn0283521|CG12052-PF|lola-PF	1.0000	FBpp0088382 type=protein; loc=2R:complement(join(10533576..10533749,10533118..10533511,10532181..10532894,10532039..10532119,10515835..10516051,10515541..10515658)); ID=FBpp0088382; name=lola-PF; parent=FBgn0283521,FBtr0089348; dbxref=FlyBase_Annotation_IDs:CG12052-PF,FlyBase:FBpp0088382,GB_protein:AAM68767.2,REFSEQ:NP_724952,GB_protein:AAM68767,FlyMine:FBpp0088382,modMine:FBpp0088382; MD5=9ac13d…	17.3	6	0.08	DPQAPSSYVSNSSQTPPPIGGSSSASSAQALIR+GLSDNRTGGGVAPKPESSGHHR+LATGGAMDTSGDVSGSR+LSGAYTLEQTK+SQDELGLMAQDAQQR
47	FBpp0072128|FBgn0015268|CG5330-PA|Nap1-PA FBpp0297131|FBgn0015268|CG5330-PB|Nap1-PB FBpp0297132|FBgn0015268|CG5330-PC|Nap1-PC	1.0000	FBpp0072128 type=protein; loc=2R:complement(join(23906615..23906700,23906060..23906528,23905856..23905996,23905605..23905793,23905314..23905541)); ID=FBpp0072128; name=Nap1-PA; parent=FBgn0015268,FBtr0072219; dbxref=FlyBase:FBpp0072128,FlyBase_Annotation_IDs:CG5330-PA,GB_protein:AAF47097.1,REFSEQ:NP_477128,GB_protein:AAF47097,FlyMine:FBpp0072128,modMine:FBpp0072128; MD5=000865d4f250b0cc3d2b7681c0…	17.0	6	0.08	EPESSTDNEADAEHFR+NTAIMSEMVQPHDEPAIR+STVDPNDPFAFEGPEIYK+YQVQYQPLFDK
447a	FBpp0085249|FBgn0051618|CG31618-PA|His2A FBpp0091055|FBgn0053808|CG33808-PA|His2A FBpp0091060|FBgn0053814|CG33814-PA|His2A FBpp0091063|FBgn0053817|CG33817-PA|His2A FBpp0091066|FBgn0053820|CG33820-PA|His2A FBpp0091069|FBgn0053823|CG33823-PA|His2A FBpp0091072|FBgn0053826|CG33826-PA|His2A FBpp0091075|FBgn0053829|CG33829-PA|His2A FBpp0091078|FBgn0053832|CG33832-PA|His2A FBpp0091081|FBgn0053835|CG3383…	1.0000	FBpp0085249 type=protein; loc=2L:21423789..21424163; ID=FBpp0085249; name=His2A:CG31618-PA; parent=FBgn0051618,FBtr0085893; dbxref=FlyBase:FBpp0085249,FlyBase_Annotation_IDs:CG31618-PA,GB_protein:AAN11125.1,REFSEQ:NP_724343,GB_protein:AAN11125; MD5=3612d7213b7a1860260424d7556c43bf; length=124; release=r6.09; species=Dmel;;FBpp0091055 type=protein; loc=2L:21433897..21434271; ID=FBpp0091055; name=H…	31.5	6	0.09	AGLQFPVGR+HLQLAIR+LLSGVTIAQGGVLPNIQAVLLPK
421a	FBpp0079754|FBgn0000146|CG6137-PA|aub-PA	1.0000	FBpp0079754 type=protein; loc=2L:complement(join(11001270..11001365,11000786..11000918,11000165..11000658,10999914..11000106,10999727..10999854,10999518..10999672,10999061..10999450,10998897..10999007,10997932..10998832)); ID=FBpp0079754; name=aub-PA; parent=FBgn0000146,FBtr0080165; dbxref=FlyBase:FBpp0079754,FlyBase_Annotation_IDs:CG6137-PA,GB_protein:AAF53046.1,REFSEQ:NP_476734,GB_protein:AAF53…	12.7	6	0.08	AVGSVQSTDAEQFQVLNLILR+AVQDSPYVLELVTK+GGNDQAIMIIPELAR+INLENFR+QPLVMSRPTDK+SDPSHSEGNQASGGNGGGGDAQVGPSIEK+TETLYNILSDAIR
415a	FBpp0076902|FBgn0003423|CG1417-PA|slgA-PA FBpp0076903|FBgn0003423|CG1417-PD|slgA-PD FBpp0076904|FBgn0003423|CG1417-PE|slgA-PE FBpp0076905|FBgn0003423|CG1417-PB|slgA-PB FBpp0089304|FBgn0003423|CG1417-PF|slgA-PF FBpp0089305|FBgn0003423|CG1417-PG|slgA-PG FBpp0089306|FBgn0003423|CG1417-PH|slgA-PH FBpp0300179|FBgn0003423|CG1417-PI|slgA-PI FBpp0300180|FBgn0003423|CG1417-PJ|slgA-PJ FBpp0300181|FBgn00034…	1.0000	FBpp0076902 type=protein; loc=X:join(21376205..21376666,21379588..21379709,21380651..21380737,21380882..21381063,21382180..21382244,21382549..21382727,21382794..21382968,21383030..21383383,21383450..21383627,21383700..21383905); ID=FBpp0076902; name=slgA-PA; parent=FBgn0003423,FBtr0077203; dbxref=FlyBase:FBpp0076902,FlyBase_Annotation_IDs:CG1417-PA,GB_protein:AAF50821.1,REFSEQ:NP_728422,GB_protei…	12.3	6	0.08	DPLDVSFNDPIAAFK+IGIMVASHNEDTVR+IMVDAEQTYFQPAISR+SLGYPDPVNPTFEATTDMYHR+YIPYGPVEEVLPYLSR
400a	FBpp0074440|FBgn0030993|CG7635-PA|Mec2-PA	1.0000	FBpp0074440 type=protein; loc=X:join(19188115..19188283,19189034..19189547,19189640..19189805,19189885..19190088); ID=FBpp0074440; name=Mec2-PA; parent=FBgn0030993,FBtr0074669; dbxref=FlyBase:FBpp0074440,FlyBase_Annotation_IDs:CG7635-PA,GB_protein:AAF48928.1,REFSEQ:NP_573357,GB_protein:AAF48928,FlyMine:FBpp0074440,modMine:FBpp0074440; MD5=5a50802e7ff7c0ced8ce37ecf434af6c; length=350; release=r6.0…	22.0	6	0.08	EASDVISASPSALQLR+NLSELLTER+NSGPASSTAYMVNMGAAGMAPEPALR+SDNIVLDALDAWPK+YLQTLSSISAEK
395a	FBpp0074013|FBgn0005411|CG9998-PA|U2af50-PA FBpp0298005|FBgn0005411|CG9998-PB|U2af50-PB FBpp0298006|FBgn0005411|CG9998-PC|U2af50-PC FBpp0298007|FBgn0005411|CG9998-PD|U2af50-PD	1.0000	FBpp0074013 type=protein; loc=X:complement(join(16358811..16358823,16357643..16358206,16357484..16357572,16357295..16357417,16356756..16357217)); ID=FBpp0074013; name=U2af50-PA; parent=FBgn0005411,FBtr0074234; dbxref=FlyBase:FBpp0074013,FlyBase_Annotation_IDs:CG9998-PA,GB_protein:AAF48596.1,REFSEQ:NP_476891,GB_protein:AAF48596,FlyMine:FBpp0074013,modMine:FBpp0074013; MD5=3a022c1911db0e1434c0a819c…	17.5	6	0.08	ELLLSFGK+IFIGGLPNYLNDDQVK+NFAFLEFR+SIDETTQAMAFDGINLK+VVVTSYFDPDKYHR
384a	FBpp0072494|FBgn0035162|CG13900-PA|CG13900-PA	1.0000	FBpp0072494 type=protein; loc=3L:complement(join(832715..832940,832042..832407,831316..831790,830908..831242,830034..830341,827878..829851)); ID=FBpp0072494; name=CG13900-PA; parent=FBgn0035162,FBtr0072597; dbxref=FlyBase:FBpp0072494,FlyBase_Annotation_IDs:CG13900-PA,GB_protein:AAF47416.2,REFSEQ:NP_728546,GB_protein:AAF47416,FlyMine:FBpp0072494,modMine:FBpp0072494; MD5=f49d70fcbe69abe9fa6878f622b…	7.4	6	0.07	AVMIGAVEK+EMANAFINEVLPEDVFSSPK+IVPGQYFAIDPK+LGAVFNQVAFPLQYTPR+LPHSVTDDVDEDPTGTK+MLIAETDHNAYTEDTK
362	FBpp0293413|FBgn0262534|CG43088-PA|CG43088-PA	1.0000	FBpp0293413 type=protein; loc=X:join(14702358..14702563,14702618..14703044,14703103..14703558); ID=FBpp0293413; name=CG43088-PA; parent=FBgn0262534,FBtr0304873; dbxref=REFSEQ:NP_001245670,GB_protein:AFH07384,FlyBase:FBpp0293413,FlyBase_Annotation_IDs:CG43088-PA,modMine:FBpp0293413; MD5=fb7cafa51ec96fa8684ca86d1960221f; length=362; release=r6.09; species=Dmel;	12.7	6	0.09	ISGIPLSLR+NAEIGTYQHTFNLR+NMVEQTIEVLK+YSQESFVLTPYK
356	FBpp0290421|FBgn0033919|CG8547-PC|CG8547-PC FBpp0290422|FBgn0033919|CG8547-PD|CG8547-PD FBpp0308989|FBgn0033919|CG8547-PE|CG8547-PE	1.0000	FBpp0290421 type=protein; loc=2R:complement(join(14264129..14264197,14263864..14264063,14263590..14263795,14262475..14263529,14261980..14262171,14261786..14261920)); ID=FBpp0290421; name=CG8547-PC; parent=FBgn0033919,FBtr0301203; dbxref=REFSEQ:NP_610947,GB_protein:AAF58267,FlyBase:FBpp0290421,FlyBase_Annotation_IDs:CG8547-PC; MD5=f4fd64d4c5e1a5cd924060777d99b23a; length=618; release=r6.09; specie…	17.3	6	0.08	RGPDYGSPSPFPVDGVEYPVNSNPPQR+SSYQYSSSGDNNVSYQGK+THTLNNSNTLSSTYK+TINNNVELLPATSSTHQTLTSGTTIDK+TYTYEIPATGPGSNTSTINR
36	FBpp0071754|FBgn0022986|CG3613-PA|qkr58E-1-PA FBpp0308620|FBgn0022986|CG3613-PC|qkr58E-1-PC FBpp0312217|FBgn0022986|CG3613-PD|qkr58E-1-PD	1.0000	FBpp0071754 type=protein; loc=2R:complement(join(22415140..22415395,22414570..22415074,22414408..22414509,22414101..22414282,22413195..22413340)); ID=FBpp0071754; name=qkr58E-1-PA; parent=FBgn0022986,FBtr0071843; dbxref=FlyBase:FBpp0071754,FlyBase_Annotation_IDs:CG3613-PA,GB_protein:AAF46844.1,REFSEQ:NP_523809,GB_protein:AAF46844,FlyMine:FBpp0071754,modMine:FBpp0071754; MD5=adaecc409d1adbb607edd9…	21.6	6	0.08	DEEPAATGAPETPEADGGGHTTSHAALR+FMIPDANDDIR+IPKPEIYANVYSEKPIR+ISYALGEIR+YVMDDPNYGIVK
344	FBpp0110410|FBgn0026401|CG17704-PF|Nipped-B-PF FBpp0110411|FBgn0026401|CG17704-PE|Nipped-B-PE FBpp0290669|FBgn0026401|CG17704-PG|Nipped-B-PG FBpp0290670|FBgn0026401|CG17704-PH|Nipped-B-PH FBpp0290671|FBgn0026401|CG17704-PI|Nipped-B-PI FBpp0307004|FBgn0026401|CG17704-PJ|Nipped-B-PJ	1.0000	FBpp0110410 type=protein; loc=2R:complement(join(4728433..4728499,4728180..4728351,4728009..4728124,4727794..4727953,4726848..4727734,4726624..4726788,4722147..4722325,4719770..4720210,4712101..4712775,4711814..4712045,4700940..4701261,4700644..4700872,4700389..4700583,4699059..4699151,4698503..4698996,4695462..4695610,4695119..4695406,4693248..4693483,4693011..4693168,4692296..4692950,4692079..4…	5.2	6	0.08	EILEEFSQINFK+EMNDVSSGMASR+GIEQSIRLVSLDYLGIVAAR+NSILGDILTSIDR+RPFSQSFDGCLKK+SQVIQGNNSVDNIYTPSFR+TYIDYNNAQLIAQYLATK
341	FBpp0099974|FBgn0260439|CG17291-PA|Pp2A-29B-PA FBpp0099975|FBgn0260439|CG17291-PB|Pp2A-29B-PB FBpp0293227|FBgn0260439|CG17291-PC|Pp2A-29B-PC FBpp0297239|FBgn0260439|CG17291-PD|Pp2A-29B-PD FBpp0308836|FBgn0260439|CG17291-PE|Pp2A-29B-PE	1.0000	FBpp0099974 type=protein; loc=2L:join(8366311..8366394,8367096..8367249,8367312..8367730,8367797..8367871,8367931..8368696,8368758..8369030,8369716..8369720); ID=FBpp0099974; name=Pp2A-29B-PA; parent=FBgn0260439,FBtr0005088; dbxref=FlyBase_Annotation_IDs:CG17291-PA,FlyBase:FBpp0099974,GB_protein:AAF52650.2,REFSEQ:NP_001027227,GB_protein:AAF52650,FlyMine:FBpp0099974,modMine:FBpp0099974; MD5=c07243…	19.3	6	0.09	ISPFLEASVIDAQVKPTLDK+LAIIEYMPALAGQLGQEFFDQK+LSTIALALGEER+SDLIPNFVQLAQDDQDSVR+TVAAEHSAQDLEIHVVPTLQR+VDLVPAFQYLLK+VVETEYLK
335	FBpp0088653|FBgn0029941|CG1677-PA|CG1677-PA FBpp0292476|FBgn0029941|CG1677-PB|CG1677-PB FBpp0308852|FBgn0029941|CG1677-PC|CG1677-PC FBpp0308853|FBgn0029941|CG1677-PD|CG1677-PD	1.0000	FBpp0088653 type=protein; loc=X:complement(join(7283941..7284714,7282242..7283868,7282024..7282176,7281823..7281960,7281439..7281749)); ID=FBpp0088653; name=CG1677-PA; parent=FBgn0029941,FBtr0089712; dbxref=FlyBase:FBpp0088653,FlyBase_Annotation_IDs:CG1677-PA,GB_protein:AAF46248.2,REFSEQ:NP_572387,GB_protein:AAF46248,FlyMine:FBpp0088653,modMine:FBpp0088653; MD5=8a487ec36a85d7be6c21413076ebd54a; l…	8.2	6	0.08	AGGSAYSSHASATADYHDYR+ALLPLQYSVYGPPPDR+KRSPISIEIK+TLLPDGAPVVVENAWER+YGRPQYMPPQYDDVDAYGR
33	FBpp0071475|FBgn0003391|CG3722-PA|shg-PA	1.0000	FBpp0071475 type=protein; loc=2R:complement(join(21055847..21056473,21050806..21054702)); ID=FBpp0071475; name=shg-PA; parent=FBgn0003391,FBtr0071546; dbxref=FlyBase:FBpp0071475,FlyBase_Annotation_IDs:CG3722-PA,GB_protein:AAF46659.1,REFSEQ:NP_476722,GB_protein:AAF46659,FlyMine:FBpp0071475,modMine:FBpp0071475; MD5=80b1dc696951ee9044014498f1469320; length=1507; release=r6.09; species=Dmel;	6.2	6	0.08	AEDEDNASQILYSIESGNVGDAFK+AVSNMPDKPEVIFELNTGR+IQVEDVNDNIPYYTEVK+NTHELGTEHQIK+VVESSIKPPSFVNPIDTPIYLK
302	FBpp0086664|FBgn0033916|CG8494-PA|Usp20-33-PA	1.0000	FBpp0086664 type=protein; loc=2R:join(14240030..14240113,14240211..14240577,14240635..14241427,14241487..14242877,14242966..14243258); ID=FBpp0086664; name=Usp20-33-PA; parent=FBgn0033916,FBtr0087535; dbxref=FlyBase:FBpp0086664,FlyBase_Annotation_IDs:CG8494-PA,GB_protein:AAF58273.2,REFSEQ:NP_610943,GB_protein:AAF58273,FlyMine:FBpp0086664,modMine:FBpp0086664; MD5=0acd1587e2ebba39e2ce902749e7eb9e; …	10.2	6	0.08	EETFQDLSLPIPNR+GNYNAHSNAEPVVSEKDEK+GYQQHDTQEFLR+QPMETESDLRPSSSK+SIISDVFDGK+TVAFPSEYSLPISIPFQSDNFQVNGVHEK
291	FBpp0086013|FBgn0034258|CG4954-PA|eIF3-S8-PA FBpp0309235|FBgn0034258|CG4954-PB|eIF3-S8-PB	1.0000	FBpp0086013 type=protein; loc=2R:join(17666067..17666159,17666222..17668861); ID=FBpp0086013; name=eIF3-S8-PA; parent=FBgn0034258,FBtr0086836; dbxref=FlyBase:FBpp0086013,FlyBase_Annotation_IDs:CG4954-PA,GB_protein:AAF57818.1,REFSEQ:NP_611242,GB_protein:AAF57818,FlyMine:FBpp0086013,modMine:FBpp0086013; MD5=d2c71da1cca2c3e0984f6a9688d8d595; length=910; release=r6.09; species=Dmel;;FBpp0309235 type=…	7.7	6	0.08	DAEIDVPLVLAK+DIPNTLSSFEDLTR+DLVLMSHLQDNIDAADPATR+ELLAQGLLPQR+IKDIPNTLSSFEDLTR+LQALAMQFVDK
272	FBpp0085281|FBgn0061209|CG17949-PA|His2B FBpp0091113|FBgn0053868|CG33868-PA|His2B FBpp0091115|FBgn0053870|CG33870-PA|His2B FBpp0091117|FBgn0053872|CG33872-PA|His2B FBpp0091119|FBgn0053874|CG33874-PA|His2B FBpp0091121|FBgn0053876|CG33876-PA|His2B FBpp0091123|FBgn0053878|CG33878-PA|His2B FBpp0091125|FBgn0053880|CG33880-PA|His2B FBpp0091127|FBgn0053882|CG33882-PA|His2B FBpp0091129|FBgn0053884|CG3388…	1.0000	FBpp0085281 type=protein; loc=2L:complement(21423191..21423562); ID=FBpp0085281; name=His2B:CG17949-PA; parent=FBgn0061209,FBtr0085927; dbxref=FlyBase:FBpp0085281,GB_protein:AAN11124.1,FlyBase_Annotation_IDs:CG17949-PA,REFSEQ:NP_724342,GB_protein:AAN11124; MD5=523bf69b6d6b2415c7fc9ac48aafa63e; length=123; release=r6.09; species=Dmel;;FBpp0091113 type=protein; loc=2L:complement(21537682..21538053)…	19.5	6	0.08	AMSIMNSFVNDIFER+LLLPGELAK
27	FBpp0071279|FBgn0014868|CG9022-PA|Ost48-PA	1.0000	FBpp0071279 type=protein; loc=X:complement(join(9158290..9158431,9157008..9158215)); ID=FBpp0071279; name=Ost48-PA; parent=FBgn0014868,FBtr0071344; dbxref=FlyBase:FBpp0071279,FlyBase_Annotation_IDs:CG9022-PA,GB_protein:AAF46453.1,REFSEQ:NP_511096,GB_protein:AAF46453,FlyMine:FBpp0071279,modMine:FBpp0071279; MD5=1bed9989bd15e38ed422ca79b5f6c5f9; length=449; release=r6.09; species=Dmel;	17.6	6	0.08	GTGLIADKENPLVLK+LAQFVDDGGNVLVAGSEK+LLTAESTAYSYNPEASVSDYPHAVGR+NVIIFAPSVEEFGGDVSVER
258	FBpp0084754|FBgn0028692|CG11888-PA|Rpn2-PA FBpp0303405|FBgn0028692|CG11888-PB|Rpn2-PB FBpp0306599|FBgn0028692|CG11888-PC|Rpn2-PC	1.0000	FBpp0084754 type=protein; loc=3R:join(29153731..29154673,29154736..29156043,29156302..29157113); ID=FBpp0084754; name=Rpn2-PA; parent=FBgn0028692,FBtr0085385; dbxref=FlyBase:FBpp0084754,FlyBase_Annotation_IDs:CG11888-PA,GB_protein:AAF56868.1,REFSEQ:NP_651677,GB_protein:AAF56868,FlyMine:FBpp0084754,modMine:FBpp0084754; MD5=6b7894fc98cb2788a266883fac70e746; length=1020; release=r6.09; species=Dmel;…	8.8	6	0.07	EPEPTSEILQNPAR+LEEADPLVTSLSSDKDPVLR+NAQAIEDMVSYAQETQHEK+QALGIALETR+SDEDITEETPADDKVER+TIDSLNEVEK
245	FBpp0083906|FBgn0015282|CG5289-PA|Rpt2-PA FBpp0311982|FBgn0015282|CG5289-PB|Rpt2-PB	1.0000	FBpp0083906 type=protein; loc=3R:complement(join(23931324..23931326,23929946..23931262)); ID=FBpp0083906; name=Rpt2-PA; parent=FBgn0015282,FBtr0084520; dbxref=FlyBase:FBpp0083906,FlyBase_Annotation_IDs:CG5289-PA,GB_protein:AAF56205.1,REFSEQ:NP_524469,GB_protein:AAF56205,FlyMine:FBpp0083906,modMine:FBpp0083906; MD5=8bbd76fd6feaf70fff47dd693733abbe; length=439; release=r6.09; species=Dmel;;FBpp0311…	15.9	6	0.06	AVANQTSATFLR+IETLDPALIRPGR+TMLELLNQLDGFDSR+VAEEHAPSIVFIDEIDAVGTK+VVGSELIQK
241	FBpp0083749|FBgn0053193|CG33193-PA|sav-PA FBpp0292543|FBgn0053193|CG33193-PB|sav-PB	1.0000	FBpp0083749 type=protein; loc=3R:complement(join(23060372..23061183,23059030..23059983,23058896..23058956)); ID=FBpp0083749; name=sav-PA; parent=FBgn0053193,FBtr0084356; dbxref=FlyBase:FBpp0083749,FlyBase_Annotation_IDs:CG33193-PA,GB_protein:AAF56090.3,REFSEQ:NP_788721,GB_protein:AAF56090,FlyMine:FBpp0083749,modMine:FBpp0083749; MD5=78fbbff40242e50a0768a59bfae17504; length=608; release=r6.09; spe…	5.8	6	0.08	ASSNQLSQNSSNYVNFEQIER+GASTSVQSLYVPPR
20	FBpp0070880|FBgn0029874|CG3342-PA|CG3342-PA	1.0000	FBpp0070880 type=protein; loc=X:complement(join(6527751..6527803,6526368..6527676)); ID=FBpp0070880; name=CG3342-PA; parent=FBgn0029874,FBtr0070918; dbxref=FlyBase:FBpp0070880,FlyBase_Annotation_IDs:CG3342-PA,GB_protein:AAF46167.1,REFSEQ:NP_572324,GB_protein:AAF46167,FlyMine:FBpp0070880,modMine:FBpp0070880; MD5=3dab6cdea8f0fcee5edda9cce454bcea; length=453; release=r6.09; species=Dmel;	17.4	6	0.06	ESYLQFYDDEQR+KLSASSLAVANASTSSDTPLAVTTLDK+KPSDPLLERDSEDEMLELEQK+TTPNPPQPQPR+VTLPTLEK
190	FBpp0080003|FBgn0021796|CG5092-PA|Tor-PA FBpp0307598|FBgn0021796|CG5092-PB|Tor-PB	1.0000	FBpp0080003 type=protein; loc=2L:join(13004786..13005011,13005067..13005287,13005431..13005997,13006353..13007086,13007146..13009087,13009136..13011691,13011766..13012932); ID=FBpp0080003; name=Tor-PA; parent=FBgn0021796,FBtr0080422; dbxref=GB_protein:AAF53237.1,FlyBase:FBpp0080003,FlyBase_Annotation_IDs:CG5092-PA,REFSEQ:NP_524891,GB_protein:AAF53237,FlyMine:FBpp0080003,modMine:FBpp0080003; MD5=9…	3.2	6	0.09	AVLAVHHDDFETAQR+IVDPEYEELLSK+LHEPESNPGVILNVLR+SKPYDPTLQQGGLHNNVADETNSK+YAVPAVQGFFR
178	FBpp0079578|FBgn0032217|CG4972-PA|CG4972-PA	1.0000	FBpp0079578 type=protein; loc=2L:join(10314914..10315073,10315345..10315423,10315489..10315957,10316192..10316374,10316439..10316867,10316932..10317297); ID=FBpp0079578; name=CG4972-PA; parent=FBgn0032217,FBtr0079988; dbxref=FlyBase:FBpp0079578,FlyBase_Annotation_IDs:CG4972-PA,GB_protein:AAF52909.2,REFSEQ:NP_609378,GB_protein:AAF52909,FlyMine:FBpp0079578,modMine:FBpp0079578; MD5=3bcf5b5da320cf9e0…	13.0	6	0.06	FLLSDAGVLLNFQGSK+IIAEALASFMYK+IPIIHGELIPNQLALKPTESVADGQK+TSISNFFK+YDLNGQHYGSR
172	FBpp0079485|FBgn0015664|CG5838-PA|Dref-PA FBpp0302627|FBgn0015664|CG5838-PB|Dref-PB	1.0000	FBpp0079485 type=protein; loc=2L:complement(join(9965760..9966885,9965376..9965668,9964928..9965315,9964545..9964867)); ID=FBpp0079485; name=Dref-PA; parent=FBgn0015664,FBtr0079889; dbxref=FlyBase_Annotation_IDs:CG5838-PA,FlyBase:FBpp0079485,GB_protein:AAF52841.1,REFSEQ:NP_523529,GB_protein:AAF52841,FlyMine:FBpp0079485,modMine:FBpp0079485; MD5=3f2b29c47da4b2bf4728d6c75109a053; length=709; release…	10.9	6	0.07	FLEIGEITR+LGIAEQDDPLMMNLK+NVDSLYDAGFGEFLR+VATPSSALMHGR+YNINFGGVGEGESNEVAATSSVVAIK
161	FBpp0078997|FBgn0026196|CG10206-PA|nop5-PA	1.0000	FBpp0078997 type=protein; loc=2L:complement(join(6917341..6918611,6916898..6917162)); ID=FBpp0078997; name=nop5-PA; parent=FBgn0026196,FBtr0079369; dbxref=FlyBase:FBpp0078997,FlyBase_Annotation_IDs:CG10206-PA,GB_protein:AAF52455.2,REFSEQ:NP_477412,GB_protein:AAF52455,FlyMine:FBpp0078997,modMine:FBpp0078997; MD5=927705a12a71536536d1eea6c514361a; length=511; release=r6.09; species=Dmel;	14.7	6	0.08	FNDTTEALAAATAAVEGK+KLEQVDNLYQEFETPEK+MFVLYETPAGYAIFK+QKDEEVEAVEEAAAPEPEDQPTPAK
158	FBpp0078672|FBgn0016075|CG16858-PA|vkg-PA FBpp0305720|FBgn0016075|CG16858-PB|vkg-PB FBpp0305721|FBgn0016075|CG16858-PC|vkg-PC	1.0000	FBpp0078672 type=protein; loc=2L:complement(join(5027037..5027129,5018575..5018757,5018468..5018512,5015691..5018301,5013675..5015592,5013497..5013611,5013212..5013435,5012511..5013144)); ID=FBpp0078672; name=vkg-PA; parent=FBgn0016075,FBtr0079036; dbxref=FlyBase:FBpp0078672,FlyBase_Annotation_IDs:CG16858-PA,GB_protein:AAF52203.1,REFSEQ:NP_477190,GB_protein:AAF52203,FlyMine:FBpp0078672,modMine:FB…	4.2	6	0.09	ADASSGFTDGSASSNPSGSLK+GDQGEVGYTGADGPQGQR+GFTGDQGLQGER+GPVGDSQPALDGVAGR+VHPSNLQAYDEYAR
149	FBpp0078464|FBgn0260462|CG12163-PB|CG12163-PB FBpp0078465|FBgn0260462|CG12163-PA|CG12163-PA	1.0000	FBpp0078464 type=protein; loc=3R:complement(join(5251424..5251531,5239492..5239619,5238454..5239197,5238213..5238394,5237891..5238156)); ID=FBpp0078464; name=CG12163-PB; parent=FBgn0260462,FBtr0078822; dbxref=FlyBase:FBpp0078464,FlyBase_Annotation_IDs:CG12163-PB,GB_protein:AAN13266.1,REFSEQ:NP_649521,GB_protein:AAN13266,FlyMine:FBpp0078464,modMine:FBpp0078464; MD5=07a2d49e566b86a8b443c32f8b91d0d2…	16.6	6	0.09	DIGGLEYEAEYPYK+NLDHGVLVVGYGVSDYPNFHK+TIEELNANEMGSAK+TLSHVQVAGFVDLPK+YGITEFADMTSSEYK
139	FBpp0077714|FBgn0003278|CG4033-PA|RpI135-PA	1.0000	FBpp0077714 type=protein; loc=2L:join(404384..404473,404536..406035,406095..407894); ID=FBpp0077714; name=RpI135-PA; parent=FBgn0003278,FBtr0078054; dbxref=FlyBase:FBpp0077714,FlyBase_Annotation_IDs:CG4033-PA,GB_protein:AAF51503.1,REFSEQ:NP_476708,GB_protein:AAF51503,FlyMine:FBpp0077714,modMine:FBpp0077714; MD5=57a1bdc18c8d91ec8b997a7d3469778d; length=1129; release=r6.09; species=Dmel;	6.9	6	0.07	AIESFLATGNIASR+EDESSLSNVVHYLNNGTAK+FSEENTAIDYFGK+LYVVFLDGK+SFIGNLFR+TPINMDLGEVPIMLR
137	FBpp0077571|FBgn0000579|CG17654-PB|Eno-PB FBpp0077572|FBgn0000579|CG17654-PE|Eno-PE FBpp0077573|FBgn0000579|CG17654-PC|Eno-PC FBpp0077574|FBgn0000579|CG17654-PD|Eno-PD FBpp0077575|FBgn0000579|CG17654-PA|Eno-PA FBpp0291325|FBgn0000579|CG17654-PF|Eno-PF	1.0000	FBpp0077571 type=protein; loc=2L:complement(join(1727646..1727833,1725341..1726655)); ID=FBpp0077571; name=Eno-PB; parent=FBgn0000579,FBtr0077905; dbxref=FlyBase:FBpp0077571,FlyBase_Annotation_IDs:CG17654-PB,GB_protein:AAN10455.1,REFSEQ:NP_722721,GB_protein:AAN10455; MD5=192a03ed239ad33bf021aeae31e76f91; length=500; release=r6.09; species=Dmel;;FBpp0077572 type=protein; loc=2L:complement(join(172…	24.0	6	0.09	AAVPSGASTGVHEALELR+AVGHVNDTLGPELIK+FGLDATAVGDEGGFAPNIQSNK+LAMQEFMILPTGATSFTEAMK+LANLYQEFIK+VNQIGTVTESIAAHLLAK
127	FBpp0077168|FBgn0031589|CG3714-PC|CG3714-PC FBpp0077169|FBgn0031589|CG3714-PD|CG3714-PD FBpp0077170|FBgn0031589|CG3714-PA|CG3714-PA FBpp0077171|FBgn0031589|CG3714-PB|CG3714-PB FBpp0077172|FBgn0031589|CG3714-PE|CG3714-PE FBpp0111933|FBgn0031589|CG3714-PF|CG3714-PF FBpp0306839|FBgn0031589|CG3714-PG|CG3714-PG FBpp0306840|FBgn0031589|CG3714-PH|CG3714-PH	1.0000	FBpp0077168 type=protein; loc=2L:complement(join(4196475..4196565,4195734..4195904,4195539..4195665,4195017..4195100,4194818..4194945,4193539..4193679,4193310..4193481,4192633..4192968,4190559..4190824,4190083..4190492,4189942..4190019)); ID=FBpp0077168; name=CG3714-PC; parent=FBgn0031589,FBtr0077479; dbxref=FlyBase:FBpp0077168,FlyBase_Annotation_IDs:CG3714-PC,GB_protein:AAN11170.1,REFSEQ:NP_7229…	11.2	6	0.07	DVTLYAIDEGTVAFPR+LFNIPVK+LLEFGLR+LYSADGHALIDLLQK+YSYTGGFDGTSNVLAGK
121	FBpp0076890|FBgn0020369|CG1489-PA|Rpt6-PA	1.0000	FBpp0076890 type=protein; loc=X:join(21316178..21316195,21316259..21316403,21316549..21317603); ID=FBpp0076890; name=Rpt6-PA; parent=FBgn0020369,FBtr0077189; dbxref=FlyBase:FBpp0076890,FlyBase_Annotation_IDs:CG1489-PA,GB_protein:AAF50835.1,REFSEQ:NP_608447,GB_protein:AAF50835,FlyMine:FBpp0076890,modMine:FBpp0076890; MD5=22dd41c30e0d27414c18eaf70afa7fdf; length=405; release=r6.09; species=Dmel;	14.3	6	0.07	FVVDLDK+IAELMPGASGAEVK+IDILDPALLRPGR+IEELQLVVAEK+IESGSGGDSEVQR
110	FBpp0076224|FBgn0001225|CG4183-PA|Hsp26-PA FBpp0312157|FBgn0001225|CG4183-PB|Hsp26-PB	1.0000	FBpp0076224 type=protein; loc=3L:complement(9376562..9377188); ID=FBpp0076224; name=Hsp26-PA; parent=FBgn0001225,FBtr0076496; dbxref=FlyBase:FBpp0076224,FlyBase_Annotation_IDs:CG4183-PA,GB_protein:AAF50288.1,REFSEQ:NP_523997,GB_protein:AAF50288,FlyMine:FBpp0076224,modMine:FBpp0076224; MD5=d9d18be05b80bad86dd8e516c3ac0b55; length=208; release=r6.09; species=Dmel;;FBpp0312157 type=protein; loc=3L:c…	44.2	6	0.08	AEQVVSQLSSDGVLTVSIPKPQAVEDK+IIQIQQVGPAHLNVK+SINGCPCASPICPSSPAGQVLALRR+SPIYELGLGLHPHSR+YVLPLGTQQR
550	FBpp0073290|FBgn0015245|CG12101-PA|Hsp60-PA FBpp0073291|FBgn0015245|CG12101-PB|Hsp60-PB	0.9983	FBpp0073290 type=protein; loc=X:join(11110041..11111411,11111475..11111825); ID=FBpp0073290; name=Hsp60-PA; parent=FBgn0015245,FBtr0073434; dbxref=FlyBase:FBpp0073290,FlyBase_Annotation_IDs:CG12101-PA,GB_protein:AAF47999.1,REFSEQ:NP_511115,GB_protein:AAF47999,FlyMine:FBpp0073290,modMine:FBpp0073290; MD5=1d69ae8daf6438985512377bc04b9b9e; length=573; release=r6.09; species=Dmel;;FBpp0073291 type=pr…	10.5	6	0.05	AAVEEGIVPGGGTALLR+ISSVQSIIPALELANAQR+LVQDVANNTNEEAGDGTTTATVLAR
87	FBpp0074578|FBgn0031070|CG12702-PA|CG12702-PA FBpp0307136|FBgn0031070|CG12702-PB|CG12702-PB FBpp0312072|FBgn0031070|CG12702-PC|CG12702-PC	1.0000	FBpp0074578 type=protein; loc=X:complement(join(19761256..19762233,19760488..19761198,19760035..19760429,19759732..19759966,19759371..19759664)); ID=FBpp0074578; name=CG12702-PA; parent=FBgn0031070,FBtr0074809; dbxref=FlyBase:FBpp0074578,FlyBase_Annotation_IDs:CG12702-PA,GB_protein:AAF49019.1,REFSEQ:NP_608355,GB_protein:AAF49019,FlyMine:FBpp0074578,modMine:FBpp0074578; MD5=1333272c2016065b4bb6439…	8.7	5	0.06	LEQAGEQLTIGTQQAHVQSAELER+LVASAERPDTDAGQVLATLR+NELASAPTSQVIELYNHR+VNALLDNIGGIVSR
79	FBpp0074086|FBgn0010412|CG4464-PA|RpS19a-PA FBpp0074087|FBgn0010412|CG4464-PB|RpS19a-PB FBpp0074088|FBgn0010412|CG4464-PC|RpS19a-PC FBpp0309135|FBgn0010412|CG4464-PD|RpS19a-PD FBpp0311350|FBgn0010412|CG4464-PE|RpS19a-PE	1.0000	FBpp0074086 type=protein; loc=X:join(16638233..16638303,16638406..16638805); ID=FBpp0074086; name=RpS19a-PA; parent=FBgn0010412,FBtr0074311; dbxref=FlyBase:FBpp0074086,FlyBase_Annotation_IDs:CG4464-PA,REFSEQ:NP_523376,GB_protein:AAF48633; MD5=3c25226b523535b66e41a44b0ea5ba1a; length=156; release=r6.09; species=Dmel;;FBpp0074087 type=protein; loc=X:join(16638233..16638303,16638406..16638805); ID=F…	32.7	5	0.07	ELAPYDPDWFYVR+IANQIVFK+LKVPDQMDIVK+QTGPIVISK+SPAGVGSITK
75	FBpp0073902|FBgn0027329|CG8231-PA|Tcp-1zeta-PA	1.0000	FBpp0073902 type=protein; loc=X:join(15746771..15746907,15747308..15748772); ID=FBpp0073902; name=Tcp-1zeta-PA; parent=FBgn0027329,FBtr0074086; dbxref=FlyBase:FBpp0073902,FlyBase_Annotation_IDs:CG8231-PA,GB_protein:AAF48503.1,REFSEQ:NP_573066,GB_protein:AAF48503,FlyMine:FBpp0073902,modMine:FBpp0073902; MD5=bf1bdbb9f23081efbcddee7a5d40b156; length=533; release=r6.09; species=Dmel;	10.1	5	0.07	ALEVLDQVK+MLVSGAGDIK+NLVEVANTSLK+TFVLINQK+TLAVNSGYDAQDTIVK
74	FBpp0073822|FBgn0004924|CG6146-PA|Top1-PA FBpp0073823|FBgn0004924|CG6146-PB|Top1-PB FBpp0099689|FBgn0004924|CG6146-PC|Top1-PC FBpp0300905|FBgn0004924|CG6146-PD|Top1-PD FBpp0309379|FBgn0004924|CG6146-PE|Top1-PE	1.0000	FBpp0073822 type=protein; loc=X:join(15319781..15319807,15321154..15321371,15321861..15322827,15322899..15322975,15324071..15325200,15325275..15325525,15325587..15325738,15325816..15325918); ID=FBpp0073822; name=Top1-PA; parent=FBgn0004924,FBtr0074005; dbxref=FlyBase_Annotation_IDs:CG6146-PA,FlyBase:FBpp0073822,GB_protein:AAF48440.1,REFSEQ:NP_511161,GB_protein:AAF48440; MD5=cecbaefb37c41b73b1f5e4…	6.2	5	0.07	AVALYFIDK+LEPPGLFR+TLQSQLDLLTDPSATVPEK
72	FBpp0073686|FBgn0000173|CG18319-PA|ben-PA FBpp0289793|FBgn0000173|CG18319-PB|ben-PB FBpp0298297|FBgn0000173|CG18319-PC|ben-PC FBpp0305066|FBgn0000173|CG18319-PD|ben-PD FBpp0305067|FBgn0000173|CG18319-PE|ben-PE	1.0000	FBpp0073686 type=protein; loc=X:13998161..13998616; ID=FBpp0073686; name=ben-PA; parent=FBgn0000173,FBtr0073855; dbxref=FlyBase:FBpp0073686,FlyBase_Annotation_IDs:CG18319-PA,GB_protein:AAF48338.1,REFSEQ:NP_511150,GB_protein:AAF48338,FlyMine:FBpp0073686,modMine:FBpp0073686; MD5=a4a522714bf83617291de950a026ebfa; length=151; release=r6.09; species=Dmel;;FBpp0289793 type=protein; loc=X:13998161..1399…	22.5	5	0.07	LELFLPEDYPMSAPK+LMQEPVPGINAIPDENNAR
69	FBpp0073623|FBgn0010198|CG2033-PC|RpS15Aa-PC FBpp0073624|FBgn0010198|CG2033-PA|RpS15Aa-PA FBpp0073625|FBgn0010198|CG2033-PD|RpS15Aa-PD FBpp0073626|FBgn0010198|CG2033-PE|RpS15Aa-PE FBpp0290052|FBgn0010198|CG2033-PF|RpS15Aa-PF	1.0000	FBpp0073623 type=protein; loc=X:complement(13335985..13336377); ID=FBpp0073623; name=RpS15Aa-PC; parent=FBgn0010198,FBtr0073792; dbxref=FlyBase:FBpp0073623,FlyBase_Annotation_IDs:CG2033-PC,GB_protein:AAN09322.1,REFSEQ:NP_727692,GB_protein:AAN09322; MD5=cff801b442d4e4dfa786d71bafa2fb16; length=130; release=r6.09; species=Dmel;;FBpp0073624 type=protein; loc=X:complement(13335985..13336377); ID=FBpp…	40.8	5	0.05	FDVPINDIEK+HGYIGEFEIVDDHR+MNVLADALK+QFGYVVLTTSGGIMDHEEAR
62	FBpp0073101|FBgn0041171|CG15010-PC|ago-PC FBpp0073102|FBgn0041171|CG15010-PB|ago-PB FBpp0073103|FBgn0041171|CG15010-PA|ago-PA	1.0000	FBpp0073101 type=protein; loc=3L:complement(join(4248724..4251801,4248473..4248654,4248183..4248408,4247912..4248122,4247654..4247825,4247476..4247587)); ID=FBpp0073101; name=ago-PC; parent=FBgn0041171,FBtr0073245; dbxref=FlyBase:FBpp0073101,FlyBase_Annotation_IDs:CG15010-PC,GB_protein:AAG22246.1,REFSEQ:NP_523922,GB_protein:AAG22246; MD5=04a22050465c45d3257193855a5e30f5; length=1326; release=r6.0…	5.1	5	0.07	DFISLLPR+DNPPPELQHWLAQFQR+FVVTSSDDGTVK+IAYDFASTPR+SNPPAASGAGSVGANPTASVR
60	FBpp0073017|FBgn0035471|CG10849-PA|Sc2-PA	1.0000	FBpp0073017 type=protein; loc=3L:join(3903541..3903911,3904069..3904285,3904506..3904621,3904684..3904888); ID=FBpp0073017; name=Sc2-PA; parent=FBgn0035471,FBtr0073159; dbxref=FlyBase:FBpp0073017,FlyBase_Annotation_IDs:CG10849-PA,GB_protein:AAF47807.1,REFSEQ:NP_647836,GB_protein:AAF47807,FlyMine:FBpp0073017,modMine:FBpp0073017; MD5=8bdbed142194acee87938fd4eb65b752; length=302; release=r6.09; spec…	15.9	5	0.08	KIPVADGNPLTK+RSIFPFVL+SLKDTDTLESLSLR+VKVPSGATPIGDLR+VPSGATPIGDLR
483a	FBpp0306828|FBgn0010488|CG3845-PD|NAT1-PD	1.0000	FBpp0306828 type=protein; loc=2R:join(12918398..12920859,12920985..12922810,12922879..12923057); ID=FBpp0306828; name=NAT1-PD; parent=FBgn0010488,FBtr0334772; dbxref=FlyBase:FBpp0306828,FlyBase_Annotation_IDs:CG3845-PD,REFSEQ:NP_001033943,GB_protein:ABC66062; MD5=8a2379a67482db85e78c56fae502cce9; length=1488; release=r6.09; species=Dmel;	7.3	5	0.07	AIIIEGGTSTGDTK+FQELSDELLK+KLSFLYPLLK+LSEEAPSFDKEPSNSSTFLR+SQAGKASTPPPITGRWIPPSLRPQHGLTQSEK+TLLNTSPNLLPITTATDTFNNLK
464b	FBpp0087996|FBgn0033204|CG2065-PA|CG2065-PA FBpp0307930|FBgn0033204|CG2065-PB|CG2065-PB	1.0000	FBpp0087996 type=protein; loc=2R:join(7664040..7664296,7664353..7664509,7664575..7664834,7664896..7665124); ID=FBpp0087996; name=CG2065-PA; parent=FBgn0033204,FBtr0088922; dbxref=FlyBase:FBpp0087996,FlyBase_Annotation_IDs:CG2065-PA,GB_protein:AAF59213.1,REFSEQ:NP_610309,GB_protein:AAF59213,FlyMine:FBpp0087996,modMine:FBpp0087996; MD5=55b3b700f5d5a4de4c1d8b0e64eb83c2; length=300; release=r6.09; sp…	18.7	5	0.06	ELDLSSLESIR+ELDLSSLESIRK+IVNVSSLVHTQGFIK+NGAQTTLYAALDPALK+VFIVTGANTGIGK
459a	FBpp0087109|FBgn0000253|CG8472-PA|Cam-PA FBpp0087110|FBgn0000253|CG8472-PB|Cam-PB FBpp0293502|FBgn0000253|CG8472-PC|Cam-PC FBpp0293503|FBgn0000253|CG8472-PD|Cam-PD FBpp0311269|FBgn0000253|CG8472-PE|Cam-PE	1.0000	FBpp0087109 type=protein; loc=2R:join(12260186..12260188,12264743..12264917,12269193..12269435,12273766..12273794); ID=FBpp0087109; name=Cam-PA; parent=FBgn0000253,FBtr0088001; dbxref=FlyBase:FBpp0087109,FlyBase_Annotation_IDs:CG8472-PA,GB_protein:AAF58542.1,REFSEQ:NP_523710,GB_protein:AAF58542; MD5=0d8d56d0155abaee6c91bd24448526f1; length=149; release=r6.09; species=Dmel;;FBpp0087110 type=protei…	23.5	5	0.04	EAFSLFDKDGDGTITTK+ELGTVMR+LTDEEVDEMIR
454a	FBpp0086104|FBgn0263197|CG33130-PA|Patronin-PA FBpp0086105|FBgn0263197|CG33130-PB|Patronin-PB FBpp0086106|FBgn0263197|CG33130-PC|Patronin-PC FBpp0271954|FBgn0263197|CG33130-PD|Patronin-PD FBpp0271955|FBgn0263197|CG33130-PE|Patronin-PE FBpp0289830|FBgn0263197|CG33130-PF|Patronin-PF FBpp0304550|FBgn0263197|CG33130-PI|Patronin-PI FBpp0304551|FBgn0263197|CG33130-PJ|Patronin-PJ FBpp0304552|FBgn0263197…	1.0000	FBpp0086104 type=protein; loc=2R:complement(join(17534826..17534855,17531871..17532182,17531714..17531802,17531518..17531653,17531211..17531461,17531047..17531147,17529087..17529191,17528622..17528852,17528313..17528375,17527823..17528105,17527376..17527748,17527214..17527315,17524704..17526317,17524348..17524584,17524084..17524282,17520646..17520928,17520435..17520579)); ID=FBpp0086104; name=Pat…	4.4	5	0.07	ALYSYQPETDQVTK+EVDAGLPDDNGSR+IMLLSLQR+LNITSGNLTYR+WETMSNESKR+YTDEPPIQLR
441a	FBpp0084078|FBgn0039229|CG6995-PB|Saf-B-PB	1.0000	FBpp0084078 type=protein; loc=3R:join(24817617..24817736,24817862..24818350,24818411..24818438,24818586..24818700,24818803..24818849,24819729..24820767,24821097..24821246,24821300..24821725,24821794..24822166); ID=FBpp0084078; name=Saf-B-PB; parent=FBgn0039229,FBtr0084700; dbxref=FlyBase_Annotation_IDs:CG6995-PB,FlyBase:FBpp0084078,GB_protein:AAN14018.2,REFSEQ:NP_733041,GB_protein:AAN14018,FlyMin…	9.3	5	0.07	AEGLDPATHLIVPGAK+APGDAGNKK+GAVDDYTAVPTKR+HLPLSGTVGGGSSSSYLHK+SLASQDRPR+STAAPGGATSSTASSAAGSK
434a	FBpp0083421|FBgn0264357|CG17299-PA|SNF4Agamma-PA FBpp0083422|FBgn0264357|CG17299-PB|SNF4Agamma-PB FBpp0083423|FBgn0264357|CG17299-PF|SNF4Agamma-PF FBpp0290803|FBgn0264357|CG17299-PR|SNF4Agamma-PR FBpp0290804|FBgn0264357|CG17299-PS|SNF4Agamma-PS	1.0000	FBpp0083421 type=protein; loc=3R:join(21154927..21155071,21155233..21155387,21178278..21178399,21178580..21179204,21179268..21179390,21185548..21185584,21202452..21202585,21207619..21207667,21210789..21211079,21211141..21211319,21211387..21211590,21211748..21212527); ID=FBpp0083421; name=SNF4Agamma-PA; parent=FBgn0264357,FBtr0084018; dbxref=FlyBase:FBpp0083421,FlyBase_Annotation_IDs:CG17299-PA,GB…	10.0	5	0.06	IGTYNNIETADETTSIITALKK+LPVIDPATGNVLYILTHKR+QHPAVTITSADGTQSTAK+SGEDSPVLNQSTVHGIASPNR+SLIEDIPEEETAPAR
45	FBpp0072097|FBgn0011726|CG4254-PA|tsr-PA	1.0000	FBpp0072097 type=protein; loc=2R:complement(join(24046666..24046668,24044992..24045182,24044814..24044919,24044604..24044750)); ID=FBpp0072097; name=tsr-PA; parent=FBgn0011726,FBtr0072188; dbxref=FlyBase:FBpp0072097,FlyBase_Annotation_IDs:CG4254-PA,GB_protein:AAF47146.1,REFSEQ:NP_477034,GB_protein:AAF47146,FlyMine:FBpp0072097,modMine:FBpp0072097; MD5=02b1c8e7700742cac8cd399509394e00; length=148; …	35.8	5	0.07	MLYSSSFDALK+NAEYDQFLEDIQK+QIDVETVADR+YIQATDLSEASR+YVIFYIR
413a	FBpp0076727|FBgn0035688|CG10289-PA|CG10289-PA FBpp0304174|FBgn0035688|CG10289-PB|CG10289-PB FBpp0304175|FBgn0035688|CG10289-PC|CG10289-PC	1.0000	FBpp0076727 type=protein; loc=3L:complement(join(6173377..6173436,6173111..6173310,6172732..6173056,6172357..6172670,6172156..6172294,6171982..6172100,6171348..6171921,6171228..6171292,6170117..6171169,6169801..6169927)); ID=FBpp0076727; name=CG10289-PA; parent=FBgn0035688,FBtr0077019; dbxref=FlyBase:FBpp0076727,FlyBase_Annotation_IDs:CG10289-PA,GB_protein:AAF50681.2,REFSEQ:NP_648033,GB_protein:A…	8.3	5	0.07	EPPLNPLLSSFFSK+LVELITTEPSEDVPMSK+NPPAKPTLETTAAVLTPPFGK+VNEFNHANDISSNNVDGHEANITTEQQK
375	sp|PRDX1_HUMAN|	1.0000	sp PRDX1_HUMAN	24.1	5	0.06	ADEGISFR+ATAVMPDGQFK+GLFIIDDK+QITVNDLPVGR+TIAQDYGVLK
352	FBpp0289069|FBgn0259228|CG3126-PB|C3G-PC FBpp0289070|FBgn0259228|CG42328-PD|C3G-PD FBpp0289071|FBgn0259228|CG42328-PE|C3G-PE FBpp0289072|FBgn0259228|CG42328-PF|C3G-PF FBpp0289073|FBgn0259228|CG42328-PG|C3G-PG FBpp0289753|FBgn0259228|CG42328-PH|C3G-PH FBpp0306980|FBgn0259228|CG42328-PI|C3G-PI FBpp0306981|FBgn0259228|CG42328-PJ|C3G-PJ FBpp0306982|FBgn0259228|CG42328-PK|C3G-PK FBpp0309086|FBgn025922…	1.0000	FBpp0289069 type=protein; loc=X:complement(join(6789712..6790222,6788461..6789051,6788203..6788393,6787590..6788125,6787351..6787520,6786156..6786812,6784624..6784735,6783890..6784554,6783610..6783778,6782963..6783532,6782770..6782895,6782561..6782692,6782354..6782486)); ID=FBpp0289069; name=C3G-PC; parent=FBgn0259228,FBtr0299791; dbxref=FlyBase:FBpp0289069,FlyBase:FBpp0070937,FlyBase_Annotation_…	4.4	5	0.07	EVIDLLEDAVR+IEIPEVLLFAK+SSQSEVAELR+TFIQPIDVIEK+TSLPDIALTPK
338	FBpp0099724|FBgn0029860|CG15891-PA|CG15891-PA FBpp0312222|FBgn0029860|CG15891-PD|CG15891-PD	1.0000	FBpp0099724 type=protein; loc=X:complement(6294604..6295053); ID=FBpp0099724; name=CG15891-PA; parent=FBgn0029860,FBtr0100319; dbxref=FlyBase_Annotation_IDs:CG15891-PA,FlyBase:FBpp0099724,GB_protein:AAF46148.2,REFSEQ:NP_727085,GB_protein:AAF46148,FlyMine:FBpp0099724,modMine:FBpp0099724; MD5=be599892fff520f61b507498f0e89a46; length=149; release=r6.09; species=Dmel;;FBpp0312222 type=protein; loc=X:…	39.6	5	0.06	QLSVDELAEEYTFALER+QPGAQGPVNYLQDIPFELAPGLANK+YTSTQMQVDSILALLTR
34	FBpp0071562|FBgn0011824|CG4038-PA|CG4038-PA	1.0000	FBpp0071562 type=protein; loc=2R:complement(join(21097042..21097231,21096327..21096707,21096127..21096269)); ID=FBpp0071562; name=CG4038-PA; parent=FBgn0011824,FBtr0071639; dbxref=FlyBase:FBpp0071562,FlyBase_Annotation_IDs:CG4038-PA,GB_protein:AAF46672.1,REFSEQ:NP_477043,GB_protein:AAF46672,FlyMine:FBpp0071562,modMine:FBpp0071562; MD5=4be69a938c32e194320bec4aeff8a533; length=237; release=r6.09; s…	14.3	5	0.06	IDEIFGTVR+LFIDPGK+VDIQDVPYFNAPIFLENK
323	FBpp0087968|FBgn0050382|CG30382-PA|CG30382-PA FBpp0087969|FBgn0263121|CG18495-PB|Prosalpha1-PB FBpp0087970|FBgn0263121|CG18495-PA|Prosalpha1-PA FBpp0291433|FBgn0050382|CG30382-PB|CG30382-PB	1.0000	FBpp0087968 type=protein; loc=2R:complement(join(7831520..7831595,7831281..7831457,7830511..7830992)); ID=FBpp0087968; name=CG30382-PA; parent=FBgn0050382,FBtr0088894; dbxref=FlyBase:FBpp0087968,FlyBase_Annotation_IDs:CG30382-PA,GB_protein:AAM68869.1,REFSEQ:NP_724616,GB_protein:AAM68869,FlyMine:FBpp0087968,modMine:FBpp0087968; MD5=4137b83427de6b647901cbacf8b3a673; length=244; release=r6.09; speci…	20.1	5	0.07	EIEEHLTK+HITIFSPEGR+LYQVEYAFK+NIVPETVTHLFR+TLEANSYLEK
322	FBpp0087933|FBgn0027548|CG2910-PA|nito-PA FBpp0087934|FBgn0027548|CG2910-PB|nito-PB FBpp0308267|FBgn0027548|CG2910-PC|nito-PC	1.0000	FBpp0087933 type=protein; loc=2R:join(7962843..7963393,7963452..7965282); ID=FBpp0087933; name=nito-PA; parent=FBgn0027548,FBtr0088857; dbxref=GB_protein:AAM68878.1,FlyBase:FBpp0087933,FlyBase_Annotation_IDs:CG2910-PA,REFSEQ:NP_724633,GB_protein:AAM68878,FlyMine:FBpp0087933,modMine:FBpp0087933; MD5=ccf6f17823c4dfc00317c92a2a234e07; length=793; release=r6.09; species=Dmel;;FBpp0087934 type=protein…	8.6	5	0.07	APDDFIEETLYR+FHLTDGDTDIVESLMR+SSKPPYDESALEYR+TDFAELPGATPAAPFK+YGVVDDIDIK
312	FBpp0087479|FBgn0261014|CG2331-PA|TER94-PA FBpp0111818|FBgn0261014|CG2331-PC|TER94-PC FBpp0111819|FBgn0261014|CG2331-PD|TER94-PD FBpp0310395|FBgn0261014|CG2331-PE|TER94-PE	1.0000	FBpp0087479 type=protein; loc=2R:join(9989287..9989303,9990471..9990573,9990660..9992696,9992763..9992917,9992984..9993077); ID=FBpp0087479; name=TER94-PA; parent=FBgn0261014,FBtr0088391; dbxref=FlyBase:FBpp0087479,FlyBase_Annotation_IDs:CG2331-PA,GB_protein:AAF58863.1,REFSEQ:NP_477369,GB_protein:AAF58863,FlyMine:FBpp0087479,modMine:FBpp0087479; MD5=9ced7266152b9fad83a07959689b317f; length=801; r…	7.8	5	0.06	EIDIGIPDATGR+ELQELVQYPVEHPDK+EMVELPLR+ETVCIVLSDDTCPDEK+MDELQLFR
304	FBpp0086767|FBgn0086356|CG13345-PA|tum-PA	1.0000	FBpp0086767 type=protein; loc=2R:complement(join(13858407..13858485,13857410..13858343,13856553..13857340,13856421..13856497)); ID=FBpp0086767; name=tum-PA; parent=FBgn0086356,FBtr0087641; dbxref=FlyBase:FBpp0086767,FlyBase_Annotation_IDs:CG13345-PA,GB_protein:AAF58324.1,REFSEQ:NP_610912,GB_protein:AAF58324,FlyMine:FBpp0086767,modMine:FBpp0086767; MD5=5cd3c95c6f5f3fe59c08c145ba628fab; length=625;…	10.2	5	0.06	AESTIESLPVIAGNER+IMAVADLLR+LSTGLNGSMSGTTPTTGK+NQIPSVGNK+VTIPQDGQGVIR
301	FBpp0086571|FBgn0015602|CG10159-PA|BEAF-32-PA FBpp0086572|FBgn0015602|CG10159-PB|BEAF-32-PB FBpp0294039|FBgn0015602|CG10159-PC|BEAF-32-PC	1.0000	FBpp0086571 type=protein; loc=2R:join(14770586..14770829,14771800..14772407); ID=FBpp0086571; name=BEAF-32-PA; parent=FBgn0015602,FBtr0087441; dbxref=FlyBase:FBpp0086571,FlyBase_Annotation_IDs:CG10159-PA,GB_protein:AAF58205.1,REFSEQ:NP_523747,GB_protein:AAF58205,FlyMine:FBpp0086571,modMine:FBpp0086571; MD5=a2b98eba9b86b1e6be89bd0901b85276; length=283; release=r6.09; species=Dmel;;FBpp0086572 type…	12.1	5	0.07	IESNVANYLGEAGALPQK+IQDILFK+NNLETSIER
285	FBpp0085841|FBgn0050122|CG30122-PB|CG30122-PB FBpp0290145|FBgn0050122|CG30122-PC|CG30122-PC FBpp0290146|FBgn0050122|CG30122-PD|CG30122-PD	1.0000	FBpp0085841 type=protein; loc=2R:complement(join(18638819..18638960,18637847..18638617,18636888..18637739,18636340..18636821,18636143..18636271,18634770..18634941,18633426..18634285,18633192..18633363,18633054..18633124,18632822..18632986)); ID=FBpp0085841; name=CG30122-PB; parent=FBgn0050122,FBtr0086660; dbxref=GB_protein:AAF57660.2,FlyBase:FBpp0085841,FlyBase_Annotation_IDs:CG30122-PB,REFSEQ:NP…	5.1	5	0.06	AYVEGGAGDGENAPVTPSR+DEPHVRGFRVGFSMPK+LSEESVPENSHYFR+SILGEEGALFPHIVTK
28	FBpp0071286|FBgn0030087|CG7766-PA|CG7766-PA FBpp0071287|FBgn0030087|CG7766-PB|CG7766-PB FBpp0113086|FBgn0030087|CG7766-PC|CG7766-PC FBpp0113087|FBgn0030087|CG7766-PD|CG7766-PD FBpp0301189|FBgn0030087|CG7766-PG|CG7766-PG FBpp0301190|FBgn0030087|CG7766-PH|CG7766-PH FBpp0309977|FBgn0030087|CG7766-PI|CG7766-PI	1.0000	FBpp0071286 type=protein; loc=X:complement(join(9102495..9103071,9101566..9102233,9101096..9101419,9100513..9100657,9098084..9098413,9097756..9098007,9097355..9097513,9096766..9096825,9095395..9095651,9095066..9095333,9094411..9095008,9094243..9094348)); ID=FBpp0071286; name=CG7766-PA; parent=FBgn0030087,FBtr0071351; dbxref=GB_protein:AAF46443.3,FlyBase:FBpp0071286,FlyBase_Annotation_IDs:CG7766-P…	8.1	5	0.07	AALEAMNELDLFGAR+ELDSGLLCVIGFPAFAVDDAQLIHNTKDAILSR+SEDGILLVPESYAVPQDLVGFEYQKPGSQVR+SINVDSDNLGMEGPSPLTER
261	FBpp0084813|FBgn0039674|CG1907-PA|CG1907-PA	1.0000	FBpp0084813 type=protein; loc=3R:join(29619531..29619650,29619722..29620555); ID=FBpp0084813; name=CG1907-PA; parent=FBgn0039674,FBtr0085447; dbxref=FlyBase:FBpp0084813,FlyBase_Annotation_IDs:CG1907-PA,GB_protein:AAF56907.1,REFSEQ:NP_651703,GB_protein:AAF56907,FlyMine:FBpp0084813,modMine:FBpp0084813; MD5=ca52c17e788e1c28a5fc7e0ce0bef92f; length=317; release=r6.09; species=Dmel;	19.2	5	0.07	EGPLALYQGIGAALLR+FLFGGLSGMGATMVVQPLDLVK+LGMYTYLNDLFR+NYTNVANALAR
256	FBpp0084623|FBgn0039562|CG5520-PA|Gp93-PA	1.0000	FBpp0084623 type=protein; loc=3R:join(27948862..27948901,27948984..27949073,27949171..27949253,27949342..27950594,27950928..27951825); ID=FBpp0084623; name=Gp93-PA; parent=FBgn0039562,FBtr0085254; dbxref=FlyBase:FBpp0084623,FlyBase_Annotation_IDs:CG5520-PA,GB_protein:AAF56765.1,REFSEQ:NP_651601,GB_protein:AAF56765,FlyMine:FBpp0084623,modMine:FBpp0084623; MD5=abbe18951e5d4fc65b176fc302188ce1; leng…	6.9	5	0.06	EEEAIQLDGLNVAQLK+ELETNPELHIR+ELISNASDAIDK+KPAEVTEDEYTSFYK
244	FBpp0083843|FBgn0028684|CG10370-PA|Rpt5-PA	1.0000	FBpp0083843 type=protein; loc=3R:join(23753014..23753223,23753288..23753708,23753766..23754421); ID=FBpp0083843; name=Rpt5-PA; parent=FBgn0028684,FBtr0084452; dbxref=FlyBase:FBpp0083843,FlyBase_Annotation_IDs:CG10370-PA,GB_protein:AAF56177.1,REFSEQ:NP_524464,GB_protein:AAF56177,FlyMine:FBpp0083843,modMine:FBpp0083843; MD5=d644ae57f045a0329802b0442d8a3e33; length=428; release=r6.09; species=Dmel;	15.9	5	0.05	DSYLILETLPAEYDAR+ITHEIQAQNEK+LAGPQLVQMFIGDGAK+QAYFLPVIGLVDAEK+VDILDPALLR
239	FBpp0083695|FBgn0039004|CG6958-PA|Nup133-PA	1.0000	FBpp0083695 type=protein; loc=3R:join(22690700..22690875,22690931..22691105,22691166..22691669,22691721..22692033,22692089..22692927,22692998..22693676,22693747..22694288,22694352..22694726); ID=FBpp0083695; name=Nup133-PA; parent=FBgn0039004,FBtr0084302; dbxref=GB_protein:AAF56042.1,FlyBase:FBpp0083695,FlyBase_Annotation_IDs:CG6958-PA,GB_protein:AAF56042.2,REFSEQ:NP_651080,GB_protein:AAF56042,Fl…	3.4	5	0.06	LAAFAAAESDLTAQVEK+NVTAADPSGAPMDAYK+TIVDELLR
236	FBpp0083625|FBgn0038964|CG13849-PA|Nop56-PA	1.0000	FBpp0083625 type=protein; loc=3R:complement(join(22420954..22420956,22420388..22420790,22419238..22420322)); ID=FBpp0083625; name=Nop56-PA; parent=FBgn0038964,FBtr0084230; dbxref=GB_protein:AAF55992.2,FlyBase:FBpp0083625,FlyBase_Annotation_IDs:CG13849-PA,REFSEQ:NP_651040,GB_protein:AAF55992,FlyMine:FBpp0083625,modMine:FBpp0083625; MD5=7bbdbbf6ea7ecc71e53659979d1df60b; length=496; release=r6.09; s…	12.5	5	0.07	FYESGDVPR+LISHAGSLTNLAK+NLTQDQLEDLEK+SAGVAQLGLGHSYSR+YPASTVQILGAEK
235	FBpp0083610|FBgn0267385|CG7070-PB|PyK-PB FBpp0083611|FBgn0267385|CG7070-PA|PyK-PA	1.0000	FBpp0083610 type=protein; loc=3R:join(22370799..22372167,22372226..22372382,22372469..22372481); ID=FBpp0083610; name=PyK-PB; parent=FBgn0267385,FBtr0084213; dbxref=FlyBase:FBpp0083610,FlyBase_Annotation_IDs:CG7070-PB,GB_protein:AAN14373.1,REFSEQ:NP_732723,GB_protein:AAN14373,FlyMine:FBpp0083610,modMine:FBpp0083610; MD5=2074b6975470bf2c6a31830313052375; length=512; release=r6.09; species=Dmel;;FB…	12.7	5	0.07	GDLGIEIPAEK+GVNLPGVPVDLPAVSEK+NAAALTEIR+TGLIGGSGTAEIELK+VFVDDGLISLIVR
224	FBpp0082316|FBgn0004237|CG12749-PA|Hrb87F-PA FBpp0289817|FBgn0004237|CG12749-PC|Hrb87F-PC FBpp0302741|FBgn0004237|CG12749-PD|Hrb87F-PD FBpp0306562|FBgn0004237|CG12749-PE|Hrb87F-PE	1.0000	FBpp0082316 type=protein; loc=3R:complement(join(13660340..13660387,13658637..13659648,13658467..13658564)); ID=FBpp0082316; name=Hrb87F-PA; parent=FBgn0004237,FBtr0082851; dbxref=FlyBase:FBpp0082316,FlyBase_Annotation_IDs:CG12749-PA,GB_protein:AAF54967.1,REFSEQ:NP_476807,GB_protein:AAF54967,FlyMine:FBpp0082316,modMine:FBpp0082316; MD5=1d07be69479a573a56608e31e9576694; length=385; release=r6.09; …	12.2	5	0.06	GFAFIEFDDYDPVDK+LFIGGLDYR+NSNFGNNRPAPYSQGGGGGGFNK
212	FBpp0081584|FBgn0027338|CG9423-PA|Kap-alpha3-PA FBpp0081585|FBgn0027338|CG9423-PB|Kap-alpha3-PB FBpp0081586|FBgn0027338|CG9423-PC|Kap-alpha3-PC FBpp0290407|FBgn0027338|CG9423-PD|Kap-alpha3-PD	1.0000	FBpp0081584 type=protein; loc=3R:complement(join(9577208..9577267,9576768..9577148,9575877..9576707,9575636..9575812,9575474..9575569)); ID=FBpp0081584; name=Kap-alpha3-PA; parent=FBgn0027338,FBtr0082106; dbxref=FlyBase:FBpp0081584,FlyBase_Annotation_IDs:CG9423-PA,GB_protein:AAF54408.1,REFSEQ:NP_731377,GB_protein:AAF54408; MD5=7c89f9db717ba92f5f8f808941be523e; length=514; release=r6.09; species=D…	13.8	5	0.07	AAADATKPEQQLAAVQAAR+LIPLLGNSEVK+LQSHENVEIYK+NEVTVELR+NVPNLDSNTDEEEQLSSSIDLK
210	FBpp0081401|FBgn0037632|CG8351-PA|Tcp-1eta-PA	1.0000	FBpp0081401 type=protein; loc=3R:join(8801678..8801680,8801859..8802119,8802186..8803005,8803079..8803402,8805793..8806019); ID=FBpp0081401; name=Tcp-1eta-PA; parent=FBgn0037632,FBtr0081918; dbxref=FlyBase:FBpp0081401,FlyBase_Annotation_IDs:CG8351-PA,GB_protein:AAF54292.2,REFSEQ:NP_649835,GB_protein:AAF54292,FlyMine:FBpp0081401,modMine:FBpp0081401; MD5=9582736c3c6587027daf68554b2c3f0c; length=544…	12.1	5	0.07	ATISNDGATIMK+EQLLIAAIAK+GGAEQFLEETER+LPIGDVATQYFADR+VTGGSLEESQLVSGVAFK
209	FBpp0081378|FBgn0024326|CG9738-PA|Mkk4-PA FBpp0289672|FBgn0024326|CG9738-PB|Mkk4-PB FBpp0306434|FBgn0024326|CG9738-PC|Mkk4-PC	1.0000	FBpp0081378 type=protein; loc=3R:complement(join(8650481..8650511,8649478..8650319,8649279..8649419,8648962..8649047,8648722..8648896)); ID=FBpp0081378; name=Mkk4-PA; parent=FBgn0024326,FBtr0081892; dbxref=FlyBase:FBpp0081378,FlyBase_Annotation_IDs:CG9738-PA,GB_protein:AAF54258.1,REFSEQ:NP_477353,GB_protein:AAF54258,FlyMine:FBpp0081378,modMine:FBpp0081378; MD5=13e166d546b56e6fca2f77207f5ff9bd; le…	18.6	5	0.06	DVKPSNILLHR+GETSHTDVAVYVADILESMEK+ITVATVNALNYLK+LLEMPFIR+LQFGEGGANTHTFTSDDLEDEGEIGR
200	FBpp0080727|FBgn0032731|CG10641-PA|Swip-1-PA FBpp0309283|FBgn0032731|CG10641-PB|Swip-1-PB	1.0000	FBpp0080727 type=protein; loc=2L:complement(join(18986672..18986910,18978355..18978769)); ID=FBpp0080727; name=Swip-1-PA; parent=FBgn0032731,FBtr0081185; dbxref=FlyBase:FBpp0080727,FlyBase_Annotation_IDs:CG10641-PA,GB_protein:AAF53731.1,REFSEQ:NP_609925,GB_protein:AAF53731,FlyMine:FBpp0080727,modMine:FBpp0080727; MD5=aa96792e1477ff83c91e7dcc3268d4e2; length=217; release=r6.09; species=Dmel;;FBpp0…	25.3	5	0.07	AQAGELDSDSGLNQLAR+DSVDSPSSTTNTDSSELTHILNR+LTEVDVEQVGVSGAK
198	FBpp0080706|FBgn0086444|CG10689-PA|l(2)37Cb-PA	1.0000	FBpp0080706 type=protein; loc=2L:complement(join(19126574..19126923,19126376..19126512,19124746..19126315,19124051..19124678)); ID=FBpp0080706; name=l(2)37Cb-PA; parent=FBgn0086444,FBtr0081163; dbxref=GB_protein:AAF53766.1,FlyBase:FBpp0080706,FlyBase_Annotation_IDs:CG10689-PA,REFSEQ:NP_609946,GB_protein:AAF53766,FlyMine:FBpp0080706,modMine:FBpp0080706; MD5=2c04ce51ce94d014e2ad71e9b0e1e0fa; length…	5.6	5	0.05	FSAFFDDAPIFR+KAATAGYFYHVAR+LGNEVGYSIR+TTQVPQYLVEAGFTK
187	FBpp0079912|FBgn0032409|CG5336-PA|Ced-12-PA	1.0000	FBpp0079912 type=protein; loc=2L:join(12097951..12098062,12098356..12099366,12099427..12099978,12100042..12100541); ID=FBpp0079912; name=Ced-12-PA; parent=FBgn0032409,FBtr0080330; dbxref=GB_protein:AAF53164.1,FlyBase:FBpp0079912,FlyBase_Annotation_IDs:CG5336-PA,REFSEQ:NP_609548,GB_protein:AAF53164,FlyMine:FBpp0079912,modMine:FBpp0079912; MD5=000e1c893d3482e5d63c78b332b79d7d; length=724; release=r…	5.7	5	0.07	IAFDDNTNALNQNDDHIR+ISPQILELIK+QNAIALLNALFVK
185	FBpp0079818|FBgn0032340|CG6181-PA|Ge-1-PA FBpp0079819|FBgn0032340|CG6181-PB|Ge-1-PB	1.0000	FBpp0079818 type=protein; loc=2L:complement(join(11100294..11100559,11100017..11100225,11099354..11099754,11099042..11099295,11097408..11098984,11097062..11097299,11096765..11097005,11096536..11096701,11095953..11096475,11095688..11095877)); ID=FBpp0079818; name=Ge-1-PA; parent=FBgn0032340,FBtr0080231; dbxref=FlyBase:FBpp0079818,FlyBase_Annotation_IDs:CG6181-PA,GB_protein:AAF53067.2,REFSEQ:NP_609…	3.5	5	0.07	IQPAALESGYLK+LTEFLAAR+QFLDTFGK+SIDSAVLQTIR+SLEILLAR
184	FBpp0079771|FBgn0004363|CG6647-PA|porin-PA FBpp0079772|FBgn0004363|CG6647-PB|porin-PB FBpp0100039|FBgn0004363|CG6647-PC|porin-PC FBpp0293784|FBgn0004363|CG6647-PD|porin-PD FBpp0304343|FBgn0004363|CG6647-PE|porin-PE	1.0000	FBpp0079771 type=protein; loc=2L:complement(join(10848544..10848863,10848241..10848468,10847868..10848168)); ID=FBpp0079771; name=porin-PA; parent=FBgn0004363,FBtr0080182; dbxref=FlyBase_Annotation_IDs:CG6647-PA,FlyBase:FBpp0079771,GB_protein:AAF53022.1,REFSEQ:NP_476813,GB_protein:AAF53022; MD5=e98fb50e922a689b02694297d58c4742; length=282; release=r6.09; species=Dmel;;FBpp0079772 type=protein; lo…	25.5	5	0.07	DFVLHTAVNDGQEFSGSIFQR+LSLEGNFAPQSGNK+LTTNNFALGYTTK+VNNASQVGLGYQQK+YQLDDDASVR
176	FBpp0079527|FBgn0267727|CG4799-PA|Pen-PA	1.0000	FBpp0079527 type=protein; loc=2L:join(10057697..10057759,10057821..10058134,10058199..10058769,10058847..10059467); ID=FBpp0079527; name=Pen-PA; parent=FBgn0267727,FBtr0079937; dbxref=FlyBase:FBpp0079527,FlyBase_Annotation_IDs:CG4799-PA,GB_protein:AAF52853.1,REFSEQ:NP_477041,GB_protein:AAF52853,FlyMine:FBpp0079527,modMine:FBpp0079527; MD5=d7e7e91fa9fe3cca56f6dd12013b1888; length=522; release=r6.0…	14.9	5	0.07	ILKPFIDLLDTK+IQAVVDSDAVPR+LLQMDEPSIIVPALR+SVGNIVTGTDQQTDVVIASGGLPR+VVQTGLSNLFALAEK
168	FBpp0079328|FBgn0010265|CG13389-PA|RpS13-PA FBpp0099990|FBgn0010265|CG13389-PB|RpS13-PB FBpp0312104|FBgn0010265|CG13389-PC|RpS13-PC	1.0000	FBpp0079328 type=protein; loc=2L:complement(join(8364541..8364563,8364188..8364315,8363821..8364125)); ID=FBpp0079328; name=RpS13-PA; parent=FBgn0010265,FBtr0079724; dbxref=FlyBase:FBpp0079328,GB_protein:AAF52649.1,FlyBase_Annotation_IDs:CG13389-PA,REFSEQ:NP_476938,GB_protein:AAF52649; MD5=64e6acba0b4cb2697fd1862d9d26fa02; length=151; release=r6.09; species=Dmel;;FBpp0099990 type=protein; loc=2L:…	22.5	5	0.07	GISQSALPYR+LILVESR+SVGLKPDIPEDLYHMIK
156	FBpp0078633|FBgn0031657|CG3756-PA|CG3756-PA	1.0000	FBpp0078633 type=protein; loc=2L:join(4969085..4969224,4969285..4970146); ID=FBpp0078633; name=CG3756-PA; parent=FBgn0031657,FBtr0078994; dbxref=FlyBase:FBpp0078633,FlyBase_Annotation_IDs:CG3756-PA,GB_protein:AAF52185.1,REFSEQ:NP_608885,GB_protein:AAF52185,FlyMine:FBpp0078633,modMine:FBpp0078633; MD5=37789b8c40f59327a400171776c519e2; length=333; release=r6.09; species=Dmel;	18.0	5	0.06	FSPVATATYR+LMLSDVPSMAIEK+QDPQDYGLADDVFSVQAFK+VYIYNNTSIIQDEVLAHR
15	FBpp0070749|FBgn0004687|CG3201-PA|Mlc-c-PA FBpp0300803|FBgn0004687|CG3201-PB|Mlc-c-PB	1.0000	FBpp0070749 type=protein; loc=X:complement(join(5622417..5622419,5622252..5622279,5619874..5620286)); ID=FBpp0070749; name=Mlc-c-PA; parent=FBgn0004687,FBtr0070783; dbxref=FlyBase:FBpp0070749,FlyBase_Annotation_IDs:CG3201-PA,GB_protein:AAF46048.1,REFSEQ:NP_511049,GB_protein:AAF46048,FlyMine:FBpp0070749,modMine:FBpp0070749; MD5=eac4fbdd7c06d2566cc246bedafc8907; length=147; release=r6.09; species=D…	49.7	5	0.07	ALGQNPTESDVK+DASGYISSAELR+HLLTTLGEK+LTDEEVEQLLANMEDQQGNINYEEFVR+SGDTADDFIEGLR
133	FBpp0077424|FBgn0026479|CG3210-PA|Drp1-PA FBpp0307166|FBgn0026479|CG3210-PB|Drp1-PB	1.0000	FBpp0077424 type=protein; loc=2L:complement(join(2585170..2585271,2584257..2584401,2583534..2584198,2582867..2583318,2582466..2582811,2582174..2582402,2581898..2582109,2581782..2581838)); ID=FBpp0077424; name=Drp1-PA; parent=FBgn0026479,FBtr0077744; dbxref=FlyBase:FBpp0077424,FlyBase_Annotation_IDs:CG3210-PA,GB_protein:AAF51235.1,REFSEQ:NP_608694,GB_protein:AAF51235,FlyMine:FBpp0077424,modMine:FB…	7.8	5	0.05	IVDVVTQLLR+MDILTAIR+TLDSIHPLAGLSK+YIENPNSIILAVTAANTDMATSEALK
131	FBpp0077378|FBgn0031437|CG9881-PA|Arpc5-PA FBpp0307163|FBgn0031437|CG9881-PB|Arpc5-PB	1.0000	FBpp0077378 type=protein; loc=2L:join(2580369..2580581,2580644..2580886); ID=FBpp0077378; name=Arpc5-PA; parent=FBgn0031437,FBtr0077694; dbxref=FlyBase:FBpp0077378,FlyBase_Annotation_IDs:CG9881-PA,GB_protein:AAF51237.1,REFSEQ:NP_608693,GB_protein:AAF51237,FlyMine:FBpp0077378,modMine:FBpp0077378; MD5=88da80488ded78214c9538518c16fa00; length=151; release=r6.09; species=Dmel;;FBpp0307163 type=protei…	24.5	5	0.07	STQMDQAIDTLDQNDLIDVLMK+SVEALLSALQNAPLR
120	FBpp0076856|FBgn0035608|CG10630-PA|blanks-PA	1.0000	FBpp0076856 type=protein; loc=3L:complement(join(5498728..5498848,5497706..5498559)); ID=FBpp0076856; name=blanks-PA; parent=FBgn0035608,FBtr0077152; dbxref=FlyBase:FBpp0076856,FlyBase_Annotation_IDs:CG10630-PA,GB_protein:AAF50777.1,REFSEQ:NP_647966,GB_protein:AAF50777,FlyMine:FBpp0076856,modMine:FBpp0076856; MD5=e9b170756e9c2deb9380c5aac03f605f; length=324; release=r6.09; species=Dmel;	17.0	5	0.06	ALIPNPSAEEDAVAVIPLADNLK+DALMVLNELK+GVTVDNMQIK+SLESDEDDILEK
103	FBpp0075471|FBgn0003459|CG3836-PA|stwl-PA FBpp0305255|FBgn0003459|CG3836-PB|stwl-PB FBpp0305256|FBgn0003459|CG3836-PC|stwl-PC	1.0000	FBpp0075471 type=protein; loc=3L:complement(join(14409615..14409762,14403872..14406837)); ID=FBpp0075471; name=stwl-PA; parent=FBgn0003459,FBtr0075728; dbxref=FlyBase:FBpp0075471,FlyBase_Annotation_IDs:CG3836-PA,GB_protein:AAF49741.1,REFSEQ:NP_524068,GB_protein:AAF49741,FlyMine:FBpp0075471,modMine:FBpp0075471; MD5=c563b8ad33aeadb5473cadc288fb1af2; length=1037; release=r6.09; species=Dmel;;FBpp030…	8.0	5	0.07	ASISFAGIR+ELQHFNINTPSGFEHITDPELR+IVAPETQTKPQSPINTK+SQPINKPPSGPVQITK+TSFQDLLQQASQTVQR
102	FBpp0075401|FBgn0014002|CG6988-PA|Pdi-PA FBpp0312224|FBgn0014002|CG6988-PE|Pdi-PE	1.0000	FBpp0075401 type=protein; loc=3L:complement(join(15142300..15142453,15138188..15139524)); ID=FBpp0075401; name=Pdi-PA; parent=FBgn0014002,FBtr0075648; dbxref=FlyBase:FBpp0075401,FlyBase_Annotation_IDs:CG6988-PA,GB_protein:AAF49659.1,REFSEQ:NP_524079,GB_protein:AAF49659,FlyMine:FBpp0075401,modMine:FBpp0075401; MD5=f07956e0e3a9386abdc94ad4a477c804; length=496; release=r6.09; species=Dmel;;FBpp03122…	12.9	5	0.07	DLTSVADAEQFLK+FLDANGEVADSEPVEETEEEEEAPKKDEL+VEEGVLVATVDNFK+VIDFNLDR
531	FBpp0073215|FBgn0261797|CG7507-PA|Dhc64C-PA FBpp0271878|FBgn0261797|CG7507-PC|Dhc64C-PC FBpp0304986|FBgn0261797|CG7507-PD|Dhc64C-PD FBpp0304987|FBgn0261797|CG7507-PE|Dhc64C-PE FBpp0304988|FBgn0261797|CG7507-PF|Dhc64C-PF FBpp0304989|FBgn0261797|CG7507-PG|Dhc64C-PG FBpp0304990|FBgn0261797|CG7507-PH|Dhc64C-PH FBpp0304991|FBgn0261797|CG7507-PI|Dhc64C-PI	0.9993	FBpp0073215 type=protein; loc=3L:complement(join(4825328..4825571,4823587..4824161,4822690..4823524,4822023..4822626,4821864..4821969,4821111..4821266,4816987..4821042,4815493..4816645,4813328..4815436,4812057..4812255,4811552..4811669,4807892..4811490,4807667..4807832)); ID=FBpp0073215; name=Dhc64C-PA; parent=FBgn0261797,FBtr0073359; dbxref=FlyBase_Annotation_IDs:CG7507-PA,FlyBase:FBpp0073215,GB…	1.7	5	0.04	EGEEVHFMNPVSTVEHPK+EGSEAWEAAVK+LSISDVFHEWARK+RVEDVLGK+VDLEKPNWHAPDFFPSVCPLVPANPTHR
95	FBpp0074984|FBgn0036728|CG7580-PA|UQCR-Q-PA FBpp0291671|FBgn0036728|CG7580-PB|UQCR-Q-PB FBpp0291672|FBgn0036728|CG7580-PC|UQCR-Q-PC FBpp0305844|FBgn0036728|CG7580-PD|UQCR-Q-PD	1.0000	FBpp0074984 type=protein; loc=3L:join(17475420..17475594,17475651..17475745); ID=FBpp0074984; name=UQCR-Q-PA; parent=FBgn0036728,FBtr0075222; dbxref=FlyBase:FBpp0074984,FlyBase_Annotation_IDs:CG7580-PA,GB_protein:AAF49336.1,REFSEQ:NP_648985,GB_protein:AAF49336,FlyMine:FBpp0074984,modMine:FBpp0074984; MD5=4fd8404cdf0b63d354276d88ce4670ba; length=89; release=r6.09; species=Dmel;;FBpp0291671 type=pr…	29.2	4	0.05	AFAGAISK+KNPADYANDE+VHGIVTYK
82	FBpp0074301|FBgn0030894|CG7192-PA|CG7192-PA FBpp0074302|FBgn0030894|CG7192-PB|CG7192-PB FBpp0301955|FBgn0030894|CG7192-PD|CG7192-PD	1.0000	FBpp0074301 type=protein; loc=X:complement(join(18099506..18099711,18099287..18099442,18098868..18099222,18098579..18098800,18098392..18098511)); ID=FBpp0074301; name=CG7192-PA; parent=FBgn0030894,FBtr0074527; dbxref=FlyBase:FBpp0074301,FlyBase_Annotation_IDs:CG7192-PA,GB_protein:AAF48799.2,REFSEQ:NP_573268,GB_protein:AAF48799; MD5=d607191b8f60e8a61a235dbe444a2fb9; length=352; release=r6.09; spec…	8.0	4	0.06	NQAVNDIPTLPEISTLLK+SLDYDFQLER
8	FBpp0070350|FBgn0023517|CG14816-PA|Pgam5-PA FBpp0308673|FBgn0023517|CG14816-PB|Pgam5-PB	1.0000	FBpp0070350 type=protein; loc=X:complement(join(1872973..1873530,1872595..1872906)); ID=FBpp0070350; name=Pgam5-PA; parent=FBgn0023517,FBtr0070366; dbxref=FlyBase:FBpp0070350,FlyBase_Annotation_IDs:CG14816-PA,GB_protein:AAF45678.1,REFSEQ:NP_569951,GB_protein:AAF45678,FlyMine:FBpp0070350,modMine:FBpp0070350; MD5=5477053abf55ef2ca82348987ec097bf; length=289; release=r6.09; species=Dmel;;FBpp0308673…	17.7	4	0.06	HGEYLDVGDSDDTHHLTER+NSQPEEENRYNAELEK+YLGDSGFMPAELLTNR
68	FBpp0073594|FBgn0040309|CG1633-PB|Jafrac1-PB FBpp0073595|FBgn0040309|CG1633-PA|Jafrac1-PA FBpp0308756|FBgn0040309|CG1633-PC|Jafrac1-PC FBpp0308757|FBgn0040309|CG1633-PD|Jafrac1-PD FBpp0311371|FBgn0040309|CG1633-PE|Jafrac1-PE	1.0000	FBpp0073594 type=protein; loc=X:13331122..13331706; ID=FBpp0073594; name=Jafrac1-PB; parent=FBgn0040309,FBtr0073763; dbxref=FlyBase:FBpp0073594,FlyBase_Annotation_IDs:CG1633-PB,GB_protein:AAF48254.1,REFSEQ:NP_727689,GB_protein:AAF48254,FlyMine:FBpp0073594,modMine:FBpp0073594; MD5=d145d0f26fe3adfbc2bf2e4107e1da94; length=194; release=r6.09; species=Dmel;;FBpp0073595 type=protein; loc=X:13331122..1…	22.2	4	0.04	DYGVLDEETGIPFR+GLFIIDDK+LVQAFQYTDK+QITVNDLPVGR
67	FBpp0073588|FBgn0030468|CG1622-PA|CG1622-PA	1.0000	FBpp0073588 type=protein; loc=X:join(13297230..13297239,13297307..13297447,13297527..13297651,13297747..13297882,13298706..13298812,13298896..13299573); ID=FBpp0073588; name=CG1622-PA; parent=FBgn0030468,FBtr0073757; dbxref=FlyBase:FBpp0073588,FlyBase_Annotation_IDs:CG1622-PA,GB_protein:AAF48249.1,REFSEQ:NP_572872,GB_protein:AAF48249,FlyMine:FBpp0073588,modMine:FBpp0073588; MD5=941661e0ca02ab86be…	8.8	4	0.06	IPVPIQK+STAGTGGGPGAAGQDADYQDYPEGGVER
53	FBpp0072546|FBgn0283500|CG9128-PA|Sac1-PA FBpp0292309|FBgn0283500|CG9128-PB|Sac1-PB	1.0000	FBpp0072546 type=protein; loc=3L:1248291..1250069; ID=FBpp0072546; name=Sac1-PA; parent=FBgn0283500,FBtr0072652; dbxref=FlyBase:FBpp0072546,FlyBase_Annotation_IDs:CG9128-PA,GB_protein:AAF47460.1,REFSEQ:NP_612087,GB_protein:AAF47460,FlyMine:FBpp0072546,modMine:FBpp0072546; MD5=49d880a663fc764c57deb24f8f816a01; length=592; release=r6.09; species=Dmel;;FBpp0292309 type=protein; loc=3L:1248291..12500…	7.4	4	0.05	FFYFSYR+LAGYDIIPYIPNSFQR+QDSIDLFLGK+YYLNNFADGQR
482a	FBpp0302537|FBgn0263740|CG43665-PB|eIF-2gamma-PB FBpp0302538|FBgn0263740|CG43665-PC|eIF-2gamma-PC FBpp0307983|FBgn0263740|CG43665-PD|eIF-2gamma-PD	1.0000	FBpp0302537 type=protein; loc=3R:complement(join(15263282..15263347,15262547..15262721,15259450..15259686,15258510..15259383,15258367..15258442)); ID=FBpp0302537; name=eIF-2gamma-PB; parent=FBgn0263740,FBtr0310386; dbxref=FlyBase:FBpp0302537,FlyBase_Annotation_IDs:CG43665-PB,REFSEQ:NP_731993,GB_protein:AAF55153; MD5=ab5df4d5c73143be53d760bf73070cfe; length=475; release=r6.09; species=Dmel;;FBpp03…	16.1	4	0.06	FVQGTVAEGAPIIPISAQLK+IVSLFAEQNELQYAVPGGLIGVGTK+QATINIGTIGHVAHGK+VGQEIEVRPGVVTK
50	FBpp0072222|FBgn0035033|CG3548-PA|CG3548-PA	1.0000	FBpp0072222 type=protein; loc=2R:join(24600048..24600385,24600461..24600980,24601109..24601612); ID=FBpp0072222; name=CG3548-PA; parent=FBgn0035033,FBtr0072315; dbxref=FlyBase:FBpp0072222,FlyBase_Annotation_IDs:CG3548-PA,GB_protein:AAF47237.1,REFSEQ:NP_611941,GB_protein:AAF47237,FlyMine:FBpp0072222,modMine:FBpp0072222; MD5=ba496f8e23736b0c7e3a0a986a3cd1e0; length=453; release=r6.09; species=Dmel;	15.9	4	0.05	GASSPPEDDDEDEKVELKPQK+LGIYSLK+SGGLNGSIQDQSSAK+SSSATADEGAENAEDAAEDAGEKEGAGGK
470a	FBpp0088701|FBgn0050159|CG30159-PB|CG30159-PB FBpp0088702|FBgn0050159|CG30159-PA|CG30159-PA FBpp0290927|FBgn0050159|CG30159-PC|CG30159-PC	1.0000	FBpp0088701 type=protein; loc=2R:6993128..6993847; ID=FBpp0088701; name=CG30159-PB; parent=FBgn0050159,FBtr0089760; dbxref=FlyBase:FBpp0088701,FlyBase_Annotation_IDs:CG30159-PB,GB_protein:AAS64795.1,REFSEQ:NP_995768,GB_protein:AAS64795; MD5=5c7e03a5a217f0beb78792636a404979; length=239; release=r6.09; species=Dmel;;FBpp0088702 type=protein; loc=2R:6993128..6993847; ID=FBpp0088702; name=CG30159-PA;…	11.7	4	0.06	EATFLPLK+FVQDAAAAVK+ILPEIVR+LLDVSETLLK
48	FBpp0072135|FBgn0025352|CG4581-PA|Thiolase-PA	1.0000	FBpp0072135 type=protein; loc=2R:complement(join(23868462..23868525,23868053..23868212,23867820..23867994,23866753..23867763)); ID=FBpp0072135; name=Thiolase-PA; parent=FBgn0025352,FBtr0072226; dbxref=FlyBase:FBpp0072135,FlyBase_Annotation_IDs:CG4581-PA,GB_protein:AAF47083.1,REFSEQ:NP_477378,GB_protein:AAF47083,FlyMine:FBpp0072135,modMine:FBpp0072135; MD5=4c65024f55cc2ed72c1614ca8501ff36; length=…	8.5	4	0.06	GYFTDLVPFK+HSLLSLLQK+LASAFNVSR+NSQNIVLVDGVR
455a	FBpp0086699|FBgn0261276|CG8479-PB|Opa1-PB FBpp0086700|FBgn0261276|CG8479-PA|Opa1-PA FBpp0308806|FBgn0261276|CG8479-PC|Opa1-PC FBpp0308807|FBgn0261276|CG8479-PD|Opa1-PD	1.0000	FBpp0086699 type=protein; loc=2R:complement(join(14235286..14235314,14234890..14235187,14234693..14234828,14234268..14234342,14233617..14234206,14233188..14233561,14232965..14233129,14232716..14232903,14231492..14231964,14231308..14231426,14231160..14231244,14230895..14231099,14230774..14230838)); ID=FBpp0086699; name=Opa1-PB; parent=FBgn0261276,FBtr0087573; dbxref=FlyBase:FBpp0086699,FlyBase_Ann…	6.9	4	0.06	LEEFINSLNQEK+TTVAALGITSDESRKK+VDLAEELADPDR+VIQLNTLEDR+VTLAEGPYHVAQFR
450a	FBpp0085461|FBgn0027066|CG3265-PB|Eb1-PB FBpp0085463|FBgn0027066|CG3265-PD|Eb1-PD FBpp0085464|FBgn0027066|CG3265-PA|Eb1-PA FBpp0089088|FBgn0027066|CG3265-PE|Eb1-PE FBpp0305157|FBgn0027066|CG3265-PG|Eb1-PG	1.0000	FBpp0085461 type=protein; loc=2R:join(6752664..6752784,6752843..6752988,6754180..6754438,6754702..6754844,6754899..6754981,6755045..6755117,6755185..6755235); ID=FBpp0085461; name=Eb1-PB; parent=FBgn0027066,FBtr0086127; dbxref=FlyBase:FBpp0085461,FlyBase_Annotation_IDs:CG3265-PB,GB_protein:AAM70827.1,REFSEQ:NP_610233,GB_protein:AAM70827; MD5=fc55b43a1f23b55cc9931a81f9d86d39; length=291; release=r…	21.0	4	0.05	EGAPMGFGSGAVK+FFDANYDGR+KNDVSNSVNNQQIEEMSNQVMDMR+SLPGTAASGVSSSYR
449a	FBpp0085314|FBgn0032987|CG12775-PA|RpL21-PA FBpp0303728|FBgn0032987|CG12775-PB|RpL21-PB FBpp0311640|FBgn0032987|CG12775-PC|RpL21-PC	1.0000	FBpp0085314 type=protein; loc=2L:complement(22247226..22247705); ID=FBpp0085314; name=RpL21-PA; parent=FBgn0032987,FBtr0085961; dbxref=GB_protein:AAF57259.1,FlyBase:FBpp0085314,FlyBase_Annotation_IDs:CG12775-PA,REFSEQ:NP_610144,GB_protein:AAF57259,FlyMine:FBpp0085314,modMine:FBpp0085314; MD5=b2e4b76ae2c566ebe381be45fdd2f9a9; length=159; release=r6.09; species=Dmel;;FBpp0303728 type=protein; loc=2…	15.7	4	0.05	IGDIVDIK+KLEEPIALAPIPYEFIA
448a	FBpp0085295|FBgn0025674|CG15218-PA|CycK-PA FBpp0085296|FBgn0025674|CG15218-PB|CycK-PB FBpp0310472|FBgn0025674|CG15218-PC|CycK-PC	1.0000	FBpp0085295 type=protein; loc=2L:complement(22128521..22129723); ID=FBpp0085295; name=CycK-PA; parent=FBgn0025674,FBtr0085941; dbxref=FlyBase:FBpp0085295,FlyBase_Annotation_IDs:CG15218-PA,GB_protein:AAN11146.1,REFSEQ:NP_788082,GB_protein:AAN11146,FlyMine:FBpp0085295,modMine:FBpp0085295; MD5=6625904a925b2a7bc5161d3256c503a0; length=400; release=r6.09; species=Dmel;;FBpp0085296 type=protein; loc=2L…	13.0	4	0.04	EALQPTSPPQKPPSR+FDLQVEHPYTFLLK+GILTDNYFYSFGDDPK+ILLQTIK
436a	FBpp0083727|FBgn0039003|CG4917-PA|wfs1-PA	1.0000	FBpp0083727 type=protein; loc=3R:complement(join(22690233..22690296,22690075..22690173,22688453..22690017,22687567..22688400)); ID=FBpp0083727; name=wfs1-PA; parent=FBgn0039003,FBtr0084334; dbxref=GB_protein:AAN13917.1,FlyBase:FBpp0083727,FlyBase_Annotation_IDs:CG4917-PA,GB_protein:AAN13917.2,REFSEQ:NP_651079,GB_protein:AAN13917,FlyMine:FBpp0083727,modMine:FBpp0083727; MD5=2ca24e7755c08ad9c36140f…	6.0	4	0.04	AARELFACLSNGNEHITPK+DLGTASIER+ELLDNSIVEPNLAK+STTTDVILR
435a	FBpp0083503|FBgn0016700|CG3320-PA|Rab1-PA	1.0000	FBpp0083503 type=protein; loc=3R:complement(join(21268771..21268793,21267620..21267740,21267510..21267557,21267226..21267453,21266948..21267145)); ID=FBpp0083503; name=Rab1-PA; parent=FBgn0016700,FBtr0084104; dbxref=FlyBase:FBpp0083503,FlyBase_Annotation_IDs:CG3320-PA,GB_protein:AAF55873.1,REFSEQ:NP_732610,GB_protein:AAF55873,FlyMine:FBpp0083503,modMine:FBpp0083503; MD5=02f0195faa4738c01751b8c21a…	21.0	4	0.06	FADDTYTESYISTIGVDFK+IIILGDSGVGK+VVDHTTAAEYAAQLGIPFLETSAK
431a	FBpp0082089|FBgn0011270|CG17645-PA|Pglym87-PA	1.0000	FBpp0082089 type=protein; loc=3R:complement(12231799..12232677); ID=FBpp0082089; name=Pglym87-PA; parent=FBgn0011270,FBtr0082620; dbxref=FlyBase:FBpp0082089,FlyBase_Annotation_IDs:CG17645-PA,GB_protein:AAF54767.1,REFSEQ:NP_652041,GB_protein:AAF54767,FlyMine:FBpp0082089,modMine:FBpp0082089; MD5=532baac066012aa6828ce42f021edd33; length=292; release=r6.09; species=Dmel;	7.2	4	0.06	HYGGLTGLNK+VLIAAHGNSLR
430a	FBpp0081601|FBgn0267790|CG9373-PA|rump-PA	1.0000	FBpp0081601 type=protein; loc=3R:complement(join(9509436..9510010,9508291..9508429,9506258..9507386,9506144..9506199)); ID=FBpp0081601; name=rump-PA; parent=FBgn0267790,FBtr0082123; dbxref=FlyBase:FBpp0081601,FlyBase_Annotation_IDs:CG9373-PA,GB_protein:AAF54387.1,REFSEQ:NP_649899,GB_protein:AAF54387,FlyMine:FBpp0081601,modMine:FBpp0081601; MD5=dc68983fbe3fceaa9fb39c681c9eae55; length=632; release…	11.7	4	0.06	FTDADGNGNGAGSQGGGVAAR+GFAVIEYDHPVEAVQAISMLDR+LPEGLGGVGIGLGPNGEPLR+VYISNIPYDYR
426a	FBpp0081002|FBgn0010100|CG9244-PB|Acon-PB FBpp0289654|FBgn0010100|CG9244-PD|Acon-PD FBpp0310408|FBgn0010100|CG9244-PE|Acon-PE FBpp0312178|FBgn0010100|CG9244-PF|Acon-PF	1.0000	FBpp0081002 type=protein; loc=2L:join(21168772..21168804,21170191..21171828,21171895..21172398,21172460..21172648); ID=FBpp0081002; name=Acon-PB; parent=FBgn0010100,FBtr0081473; dbxref=FlyBase:FBpp0081002,FlyBase_Annotation_IDs:CG9244-PB,GB_protein:AAF53973.2,REFSEQ:NP_524708,GB_protein:AAF53973,FlyMine:FBpp0081002,modMine:FBpp0081002; MD5=1b570e5362a3461cb0ab88bcbcd57492; length=787; release=r6.…	5.2	4	0.05	AGSALNRMKELAQ+LNRPLTLSEK+LQLLEPFDK+NTIVTSYNR
412a	FBpp0076643|FBgn0001104|CG10060-PA|Galphai-PA	1.0000	FBpp0076643 type=protein; loc=3L:complement(join(6979518..6979638,6974002..6974473,6973838..6973932,6973590..6973778,6973343..6973533)); ID=FBpp0076643; name=Galphai-PA; parent=FBgn0001104,FBtr0076934; dbxref=FlyBase:FBpp0076643,FlyBase_Annotation_IDs:CG10060-PA,GB_protein:AAF50626.1,REFSEQ:NP_477502,GB_protein:AAF50626,FlyMine:FBpp0076643,modMine:FBpp0076643; MD5=2b71ed52268d723ca2114a08a67481e2…	12.1	4	0.06	EYQLNDSAGYYLNSLDR+IAQPNYIPTQQDVLR+LLLLGAGESGK
410a	FBpp0076152|FBgn0010408|CG3395-PA|RpS9-PA FBpp0076154|FBgn0010408|CG3395-PD|RpS9-PD FBpp0309532|FBgn0010408|CG3395-PE|RpS9-PE	1.0000	FBpp0076152 type=protein; loc=3L:complement(join(9511056..9511278,9510465..9510651,9509981..9510158)); ID=FBpp0076152; name=RpS9-PA; parent=FBgn0010408,FBtr0076423; dbxref=FlyBase:FBpp0076152,FlyBase_Annotation_IDs:CG3395-PA,GB_protein:AAF50249.1,REFSEQ:NP_524004,GB_protein:AAF50249; MD5=7752e85d52003f2a9702c19d0b7cfb88; length=195; release=r6.09; species=Dmel;;FBpp0076154 type=protein; loc=3L:co…	14.4	4	0.06	IEDFLER+LDYVLGLK+MKLDYVLGLK+QVVNIPSFVVR
408a	FBpp0075691|FBgn0041775|CG10686-PA|tral-PA FBpp0304881|FBgn0041775|CG10686-PB|tral-PB FBpp0304882|FBgn0041775|CG10686-PC|tral-PC FBpp0304885|FBgn0041775|CG10686-PF|tral-PF FBpp0304887|FBgn0041775|CG10686-PH|tral-PH	1.0000	FBpp0075691 type=protein; loc=3L:join(12515452..12515572,12516559..12517059,12517428..12517957,12518024..12518254,12518438..12518667,12518733..12519070,12519144..12519151); ID=FBpp0075691; name=tral-PA; parent=FBgn0041775,FBtr0075959; dbxref=GB_protein:AAF49905.2,FlyBase:FBpp0075691,GB_protein:AAF49905.3,FlyBase_Annotation_IDs:CG10686-PA,REFSEQ:NP_648585,GB_protein:AAF49905,FlyMine:FBpp0075691,mo…	8.3	4	0.05	GGGSGTDFYNQQR+KLNTETFGVSSTR+VAEDGAPKPATNATAATATATNEQVGEK
404a	FBpp0075175|FBgn0036623|CG4729-PA|CG4729-PA FBpp0075176|FBgn0036623|CG4729-PC|CG4729-PC FBpp0075177|FBgn0036623|CG4729-PB|CG4729-PB FBpp0300976|FBgn0036623|CG4729-PE|CG4729-PE	1.0000	FBpp0075175 type=protein; loc=3L:complement(join(16383927..16384107,16383331..16383866,16382382..16382739,16382072..16382157)); ID=FBpp0075175; name=CG4729-PA; parent=FBgn0036623,FBtr0075417; dbxref=FlyBase:FBpp0075175,FlyBase_Annotation_IDs:CG4729-PA,GB_protein:AAF49471.1,REFSEQ:NP_648888,GB_protein:AAF49471; MD5=5f3bd529f6c00aa6dbdf0c63493ff274; length=386; release=r6.09; species=Dmel;;FBpp0075…	8.5	4	0.06	DKIIDSFLETGSFFK+GFTASLAPIR+IIDSFLETGSFFK+TIITEQLK
41	FBpp0071846|FBgn0261596|CG3751-PA|RpS24-PA	1.0000	FBpp0071846 type=protein; loc=2R:complement(22640700..22641095); ID=FBpp0071846; name=RpS24-PA; parent=FBgn0261596,FBtr0071935; dbxref=FlyBase:FBpp0071846,FlyBase_Annotation_IDs:CG3751-PA,GB_protein:AAF46871.1,REFSEQ:NP_611693,GB_protein:AAF46871,FlyMine:FBpp0071846,modMine:FBpp0071846; MD5=7590e7be4b230828427f6faf5d27238c; length=131; release=r6.09; species=Dmel;	26.0	4	0.05	HGLFEQK+STGFALIYDTLDFAK+VTPDVVFAFGFR
385a	FBpp0072593|FBgn0028577|CG12085-PA|pUf68-PA	1.0000	FBpp0072593 type=protein; loc=3L:complement(join(1502467..1502469,1501799..1501892,1499043..1499337,1498293..1498796,1497213..1498230)); ID=FBpp0072593; name=pUf68-PA; parent=FBgn0028577,FBtr0072709; dbxref=FlyBase:FBpp0072593,FlyBase_Annotation_IDs:CG12085-PA,GB_protein:AAF47501.1,REFSEQ:NP_525123,GB_protein:AAF47501,FlyMine:FBpp0072593,modMine:FBpp0072593; MD5=85f3626bea15f95dac29ea00b3f6f147; …	7.8	4	0.06	GYGFIEYANK+IPYLSQPLYDLK+QTENEDDDEAEIIVK+SALLGLLGGALPK
38	FBpp0071767|FBgn0034744|CG4071-PA|Vps20-PA FBpp0300826|FBgn0034744|CG4071-PC|Vps20-PC	1.0000	FBpp0071767 type=protein; loc=2R:join(22608544..22608618,22608684..22608793,22608856..22609309); ID=FBpp0071767; name=Vps20-PA; parent=FBgn0034744,FBtr0071856; dbxref=FlyBase:FBpp0071767,FlyBase_Annotation_IDs:CG4071-PA,GB_protein:AAF46863.1,REFSEQ:NP_726213,GB_protein:AAF46863,FlyMine:FBpp0071767,modMine:FBpp0071767; MD5=de371cc6272c2acc533c2272eec76886; length=212; release=r6.09; species=Dmel;;…	24.1	4	0.04	GAQLPDVPTEDLPIPAEIESVEEPAK+LAADIEFAQVEMK+VHEMLDIDEVER
369	sp|DHE3_BOVIN|	1.0000	sp DHE3_BOVIN	7.3	4	0.05	IIAEGANGPTTPEADK+IIAEGANGPTTPEADKIFLER+YSTDVSVDEVK+YSTDVSVDEVKALASLMTYK
358	FBpp0291366|FBgn0261268|CG11861-PC|Cul3-PD FBpp0291367|FBgn0261268|CG11861-PA|Cul3-PC FBpp0291368|FBgn0261268|CG11861-PB|Cul3-PE FBpp0291369|FBgn0261268|CG42615-PF|Cul3-PF	1.0000	FBpp0291366 type=protein; loc=2L:complement(join(15270905..15270964,15268821..15269204,15267996..15268757,15267763..15267933,15267530..15267700,15267353..15267467,15267145..15267287,15266796..15267019,15266596..15266734,15266374..15266526)); ID=FBpp0291366; name=Cul3-PD; parent=FBgn0261268,FBtr0302156; dbxref=REFSEQ:NP_723908,GB_protein:AAN10895,FlyBase:FBpp0291366,FlyBase:FBpp0080306,FlyBase_Ann…	5.6	4	0.05	EAFDIFK+FLPSPVFIK+LAHNLLVSDVTSQLK+SPEYLSLFIDDK
349	FBpp0288710|FBgn0019960|CG6455-PC|Mitofilin-PC FBpp0307186|FBgn0019960|CG6455-PD|Mitofilin-PD FBpp0307187|FBgn0019960|CG6455-PE|Mitofilin-PE	1.0000	FBpp0288710 type=protein; loc=3R:complement(join(22022887..22022931,22022400..22022629,22021793..22022266,22021584..22021732,22020825..22021520,22020450..22020608,22020104..22020392,22019860..22020037)); ID=FBpp0288710; name=Mitofilin-PC; parent=FBgn0019960,FBtr0290271; dbxref=FlyBase:FBpp0288710,FlyBase_Annotation_IDs:CG6455-PC,REFSEQ:NP_524444,GB_protein:AAF55943,FlyMine:FBpp0288710,modMine:FBp…	5.4	4	0.06	GDDLVAAVLESVPK+SGIETVTSTVDSVTSK+VALQEEPPFK
348	FBpp0112504|FBgn0267976|CG40042-PA|Tim23-PA	1.0000	FBpp0112504 type=protein; loc=2L:complement(join(23313329..23313380,23312948..23313230,23312719..23312888,23312539..23312654)); ID=FBpp0112504; name=Tim23-PA; parent=FBgn0267976,FBtr0113781; dbxref=FlyBase_Annotation_IDs:CG40042-PA,FlyBase:FBpp0112504,REFSEQ:NP_001015387,GB_protein:EAA46063,FlyMine:FBpp0112504,modMine:FBpp0112504; MD5=8a78f8fb00e421247f7f48ed3901458d; length=206; release=r6.09; s…	27.7	4	0.06	TPVSPYLNYDSR+TPYSDGHAATHEEASKPHYTTTTSSFSR+YLQQAQPEFIFPEGANK
347	FBpp0112471|FBgn0039959|CG17514-PA|CG17514-PA	1.0000	FBpp0112471 type=protein; loc=3L:complement(join(28012537..28012551,28012381..28012483,27987738..27988702,27967331..27974140)); ID=FBpp0112471; name=CG17514-PA; parent=FBgn0039959,FBtr0113748; dbxref=FlyBase_Annotation_IDs:CG17514-PA,FlyBase:FBpp0112471,REFSEQ:NP_001015316,GB_protein:EAA46127,FlyMine:FBpp0112471,modMine:FBpp0112471; MD5=7a29d32a7b28ec5c7bc5d992faaf08c4; length=2630; release=r6.09…	3.3	4	0.06	DLAPYLPSIIPGLK+ENAAQGLGEVIFLTNAKSLQPSVVHITGPLIR+GITPLLPVFR+SGAAQGLSEVVGGLGVEK+SNSELALISILR
340	FBpp0099888|FBgn0037912|CG6782-PA|sea-PA FBpp0099889|FBgn0037912|CG6782-PC|sea-PC FBpp0099890|FBgn0037912|CG6782-PD|sea-PD FBpp0099892|FBgn0037912|CG6782-PE|sea-PE	1.0000	FBpp0099888 type=protein; loc=3R:complement(join(11560852..11561177,11560165..11560792)); ID=FBpp0099888; name=sea-PA; parent=FBgn0037912,FBtr0100461; dbxref=FlyBase_Annotation_IDs:CG6782-PA,FlyBase:FBpp0099888,GB_protein:AAN13508.1,REFSEQ:NP_001027178,GB_protein:AAN13508,FlyMine:FBpp0099888,modMine:FBpp0099888; MD5=aa9a7b0a297eeab817101e5b2822f6a4; length=317; release=r6.09; species=Dmel;;FBpp00…	11.4	4	0.06	FFVLESLK+FGAFEFLK+GLSVLVYGSIPK+TQLQLDEK
305	FBpp0086790|FBgn0024556|CG6050-PA|EfTuM-PA FBpp0290603|FBgn0024556|CG6050-PB|EfTuM-PB	1.0000	FBpp0086790 type=protein; loc=2R:13507744..13509213; ID=FBpp0086790; name=EfTuM-PA; parent=FBgn0024556,FBtr0087670; dbxref=FlyBase:FBpp0086790,FlyBase_Annotation_IDs:CG6050-PA,GB_protein:AAF58366.1,REFSEQ:NP_524752,GB_protein:AAF58366,FlyMine:FBpp0086790,modMine:FBpp0086790; MD5=7a0e5fa7d05e880ec944f46cbdf44dd5; length=489; release=r6.09; species=Dmel;;FBpp0290603 type=protein; loc=2R:13507744..1…	12.3	4	0.06	ELDKPFLLPVENVYSIPGR+LLQEVDSFIPTPVR+NMITGTAQMDGAILVVAATDGAMPQTR
4	FBpp0070143|FBgn0015288|CG7434-PA|RpL22-PA	1.0000	FBpp0070143 type=protein; loc=X:complement(join(765084..765095,764302..764922,762725..762991)); ID=FBpp0070143; name=RpL22-PA; parent=FBgn0015288,FBtr0070148; dbxref=FlyBase:FBpp0070143,FlyBase_Annotation_IDs:CG7434-PA,GB_protein:AAF45546.1,REFSEQ:NP_477134,GB_protein:AAF45546,FlyMine:FBpp0070143,modMine:FBpp0070143; MD5=a26dc5dfcb32ff692f0397cf729fb53a; length=299; release=r6.09; species=Dmel;	16.7	4	0.05	AAAPAAAAPAPAAAAPAVAKPAPKPK+AASTPAAAPPAK+VNNLGNNVTFER
300	FBpp0086555|FBgn0033989|CG7639-PB|CG7639-PB	1.0000	FBpp0086555 type=protein; loc=2R:complement(join(14988935..14989443,14988762..14988873,14988143..14988701,14987932..14988083)); ID=FBpp0086555; name=CG7639-PB; parent=FBgn0033989,FBtr0087424; dbxref=FlyBase:FBpp0086555,FlyBase_Annotation_IDs:CG7639-PB,GB_protein:AAS64850.1,REFSEQ:NP_995838,GB_protein:AAS64850,FlyMine:FBpp0086555,modMine:FBpp0086555; MD5=09830501469b18c05dedb677473b4fb6; length=44…	9.5	4	0.06	GADASPQGYEVTFK+MMGSAGTEIGQNEGSLR+TELTIPNILGR
278	FBpp0085688|FBgn0261456|CG11228-PA|hpo-PA FBpp0304253|FBgn0261456|CG11228-PB|hpo-PB	1.0000	FBpp0085688 type=protein; loc=2R:complement(join(19495461..19496748,19494682..19495403)); ID=FBpp0085688; name=hpo-PA; parent=FBgn0261456,FBtr0086500; dbxref=FlyBase:FBpp0085688,FlyBase_Annotation_IDs:CG11228-PA,GB_protein:AAF57543.2,REFSEQ:NP_611427,GB_protein:AAF57543,FlyMine:FBpp0085688,modMine:FBpp0085688; MD5=4450e9daeb2a8b636773c7b11142555f; length=669; release=r6.09; species=Dmel;;FBpp0304…	9.7	4	0.04	AANILLNTEGYAK+ATATELLEHEFIR+KLSEESLLQPPEK+LADFGVAGQLTDTMAK+QQNINNNLIK
275	FBpp0085380|FBgn0266580|CG7897-PA|Gp210-PA FBpp0307249|FBgn0266580|CG7897-PB|Gp210-PB	1.0000	FBpp0085380 type=protein; loc=2R:join(5760908..5761062,5761134..5762193,5762594..5763961,5764021..5764771,5764831..5765148,5765488..5765619,5765680..5765879,5765940..5766203,5766453..5766578,5766691..5766796,5767285..5767406,5767463..5767561,5767620..5767853,5767914..5768060,5769343..5769495,5770470..5770605,5770806..5770856,5771916..5771990,5772067..5772200); ID=FBpp0085380; name=Gp210-PA; paren…	3.3	4	0.06	LFDTNDNLLLVDQSK+NPQTGLIYTPLIENEIR+VASDPLNIQVFAPIR+VVLPYDPNSLKPLK
269	FBpp0085202|FBgn0005632|CG1945-PA|faf-PA FBpp0085203|FBgn0005632|CG1945-PC|faf-PC FBpp0300199|FBgn0005632|CG1945-PD|faf-PD FBpp0300200|FBgn0005632|CG1945-PE|faf-PE FBpp0300202|FBgn0005632|CG1945-PG|faf-PG FBpp0308326|FBgn0005632|CG1945-PH|faf-PH FBpp0308327|FBgn0005632|CG1945-PI|faf-PI	1.0000	FBpp0085202 type=protein; loc=3R:join(31778466..31778758,31779360..31779508,31779563..31780776,31780903..31782816,31782919..31784284,31784343..31784766,31784832..31785147,31785215..31785368,31785432..31785582,31785645..31785953,31786017..31786128,31786189..31786298,31786358..31786709,31786768..31787027,31787147..31787738,31787802..31788197,31789497..31789721); ID=FBpp0085202; name=faf-PA; parent=…	3.2	4	0.04	ALGQPQLMNATLGGSFSDQK+EGLLETIQR+NHSSLTESLEQYVK+SIDDMEIVTHSNETMAAFK+TQLQEELDAPDQSDNTNDESKDSK
268	FBpp0085165|FBgn0039857|CG11522-PA|RpL6-PA FBpp0085166|FBgn0039857|CG11522-PB|RpL6-PB	1.0000	FBpp0085165 type=protein; loc=3R:complement(join(31596048..31596158,31595521..31595601,31594924..31595463)); ID=FBpp0085165; name=RpL6-PA; parent=FBgn0039857,FBtr0085804; dbxref=FlyBase:FBpp0085165,FlyBase_Annotation_IDs:CG11522-PA,GB_protein:AAF57166.1,REFSEQ:NP_733433,GB_protein:AAF57166,FlyMine:FBpp0085165,modMine:FBpp0085165; MD5=4f5c0a2419b0ee142378cf1ed6da540b; length=243; release=r6.09; sp…	18.5	4	0.06	HPVNSYLK+TGEADIFAAK+VPEHLNDAYFR+YLQNMFALHSSQYPHR
265	FBpp0085063|FBgn0004606|CG1322-PB|zfh1-PB FBpp0085064|FBgn0004606|CG1322-PA|zfh1-PA FBpp0303607|FBgn0004606|CG1322-PE|zfh1-PE	1.0000	FBpp0085063 type=protein; loc=3R:join(30766284..30766380,30773573..30773736,30773987..30774697,30783943..30785941,30786010..30786203); ID=FBpp0085063; name=zfh1-PB; parent=FBgn0004606,FBtr0085701; dbxref=FlyBase_Annotation_IDs:CG1322-PB,FlyBase:FBpp0085063,GB_protein:AAF57083.1,REFSEQ:NP_476850,GB_protein:AAF57083,FlyMine:FBpp0085063,modMine:FBpp0085063; MD5=263333947744c13e62b47f566010f5c2; leng…	8.2	4	0.06	HMISHDESALLR+LLQLSAAGQQQR+SESSPPYIAPPSGEALNPEAINLSR+TAINEEQQQQLK
255	FBpp0084617|FBgn0003279|CG5502-PA|RpL4-PA	1.0000	FBpp0084617 type=protein; loc=3R:join(27922917..27922919,27923125..27923305,27923370..27923740,27924140..27924790); ID=FBpp0084617; name=RpL4-PA; parent=FBgn0003279,FBtr0085248; dbxref=FlyBase:FBpp0084617,FlyBase_Annotation_IDs:CG5502-PA,GB_protein:AAG22173.1,REFSEQ:NP_524538,GB_protein:AAG22173,FlyMine:FBpp0084617,modMine:FBpp0084617; MD5=c846b6c4b4ed56d364b2ad352ff789f5; length=401; release=r6.…	18.0	4	0.06	APIRPDVVNEVHQLLR+GHVIDGVSEFPLVVSDEVQK+NIPGIETINVDKLNLLK+YALVSAIAASGVPALVQSK
247	FBpp0084188|FBgn0039302|CG11856-PA|Nup358-PA FBpp0293235|FBgn0039302|CG11856-PB|Nup358-PB	1.0000	FBpp0084188 type=protein; loc=3R:join(25249631..25249702,25250223..25253235,25253292..25256293,25256355..25256855,25256925..25257057,25257122..25258129,25258201..25258559); ID=FBpp0084188; name=Nup358-PA; parent=FBgn0039302,FBtr0084813; dbxref=GB_protein:AAF56430.1,FlyBase:FBpp0084188,FlyBase_Annotation_IDs:CG11856-PA,GB_protein:AAF56430.2,REFSEQ:NP_651361,GB_protein:AAF56430,FlyMine:FBpp0084188,…	1.4	4	0.05	AIEYLNGYLR+LAFGGIAAPVFGDANPFGGHK+QGFSILR
220	FBpp0082177|FBgn0260962|CG7769-PA|pic-PA	1.0000	FBpp0082177 type=protein; loc=3R:join(13052409..13052469,13052623..13053034,13053237..13054161,13054226..13054577,13054641..13055835,13055892..13056288,13056351..13056431); ID=FBpp0082177; name=pic-PA; parent=FBgn0260962,FBtr0082709; dbxref=FlyBase:FBpp0082177,FlyBase_Annotation_IDs:CG7769-PA,GB_protein:AAF54901.1,REFSEQ:NP_650257,GB_protein:AAF54901,FlyMine:FBpp0082177,modMine:FBpp0082177; MD5=2…	3.8	4	0.05	FHLGDTVNVFR+LGDDPNTYYVVATSLVIPEEPEPK+LSGEIIPR
208	FBpp0081356|FBgn0010173|CG9633-PA|RpA-70-PA	1.0000	FBpp0081356 type=protein; loc=3R:complement(join(8264335..8264370,8264029..8264273,8262753..8263971,8262362..8262673)); ID=FBpp0081356; name=RpA-70-PA; parent=FBgn0010173,FBtr0081867; dbxref=FlyBase:FBpp0081356,FlyBase_Annotation_IDs:CG9633-PA,GB_protein:AAF54206.1,REFSEQ:NP_524274,GB_protein:AAF54206,FlyMine:FBpp0081356,modMine:FBpp0081356; MD5=4425d39514b971d001063620ad1e6d81; length=603; relea…	7.5	4	0.05	GWFDNGGGDSVANMVSAR+IGEPVTYENAAK+YNLVPISDVSGMENK
189	FBpp0079992|FBgn0032444|CG5525-PA|CG5525-PA	1.0000	FBpp0079992 type=protein; loc=2L:complement(join(12692717..12692822,12691565..12692217,12691363..12691502,12690619..12691303,12690538..12690555)); ID=FBpp0079992; name=CG5525-PA; parent=FBgn0032444,FBtr0080411; dbxref=FlyBase:FBpp0079992,FlyBase_Annotation_IDs:CG5525-PA,GB_protein:AAF53210.1,REFSEQ:NP_609579,GB_protein:AAF53210,FlyMine:FBpp0079992,modMine:FBpp0079992; MD5=70cb9ff0b09e85a414aa544d…	10.5	4	0.05	MIQAGNGEVSITNDGATILK+TDMDHNVIVSDYAAMDR+VVSQQSSLLAPIAVDAVLK
188	FBpp0079986|FBgn0032454|CG5787-PA|CG5787-PA FBpp0304683|FBgn0032454|CG5787-PB|CG5787-PB	1.0000	FBpp0079986 type=protein; loc=2L:complement(join(12710362..12712306,12709375..12710225,12709253..12709309)); ID=FBpp0079986; name=CG5787-PA; parent=FBgn0032454,FBtr0080405; dbxref=GB_protein:AAF53220.2,FlyBase:FBpp0079986,FlyBase_Annotation_IDs:CG5787-PA,REFSEQ:NP_609589,GB_protein:AAF53220,FlyMine:FBpp0079986,modMine:FBpp0079986; MD5=91ab23d9292595b10087b2783f44e005; length=950; release=r6.09; s…	6.7	4	0.05	GPAVGGSGGPGFKPNSGGNFGNNNSGGGFSNNISR+STAEDDVKDQQAIAR+TANLRPGNATGVQK
186	FBpp0079893|FBgn0032397|CG6756-PA|Tom70-PA FBpp0079894|FBgn0032397|CG6756-PB|Tom70-PB FBpp0079895|FBgn0032397|CG6756-PC|Tom70-PC	1.0000	FBpp0079893 type=protein; loc=2L:complement(join(12037155..12038130,12036271..12037064)); ID=FBpp0079893; name=Tom70-PA; parent=FBgn0032397,FBtr0080309; dbxref=FlyBase:FBpp0079893,FlyBase_Annotation_IDs:CG6756-PA,GB_protein:AAF53148.2,REFSEQ:NP_609536,GB_protein:AAF53148,FlyMine:FBpp0079893,modMine:FBpp0079893; MD5=e8b1482c65ac2a5ee7a6c2be549f0d73; length=589; release=r6.09; species=Dmel;;FBpp007…	9.2	4	0.06	AVSIAPNHAIAFVQK+QAISLDGTAPDQELER+SFIADPLQTMK+SQAELVHVYSLR
175	FBpp0079520|FBgn0043456|CG4747-PA|CG4747-PA FBpp0292905|FBgn0043456|CG4747-PB|CG4747-PB FBpp0310306|FBgn0043456|CG4747-PC|CG4747-PC	1.0000	FBpp0079520 type=protein; loc=2L:join(10004047..10004126,10004535..10004571,10005424..10005506,10005568..10006417,10006475..10006585,10006908..10007178,10007255..10007341,10007414..10007503,10007567..10007766); ID=FBpp0079520; name=CG4747-PA; parent=FBgn0043456,FBtr0079930; dbxref=FlyBase:FBpp0079520,FlyBase_Annotation_IDs:CG4747-PA,GB_protein:AAF52846.3,REFSEQ:NP_609336,GB_protein:AAF52846,FlyMi…	8.0	4	0.04	AYVEMSTIDPDTSLDIGEGIK+VETDALLASIAAK+YIDDPAEVDEQVNK
18	FBpp0070842|FBgn0003514|CG3595-PA|sqh-PA FBpp0308586|FBgn0003514|CG3595-PB|sqh-PB FBpp0308587|FBgn0003514|CG3595-PC|sqh-PC FBpp0308588|FBgn0003514|CG3595-PD|sqh-PD FBpp0311461|FBgn0003514|CG3595-PE|sqh-PE	1.0000	FBpp0070842 type=protein; loc=X:complement(join(6223585..6224004,6223407..6223511)); ID=FBpp0070842; name=sqh-PA; parent=FBgn0003514,FBtr0070877; dbxref=FlyBase:FBpp0070842,FlyBase_Annotation_IDs:CG3595-PA,GB_protein:AAF46132.1,REFSEQ:NP_511057,GB_protein:AAF46132,FlyMine:FBpp0070842,modMine:FBpp0070842; MD5=807e3bc581534791d4f6419b52e6812c; length=174; release=r6.09; species=Dmel;;FBpp0308586 ty…	28.7	4	0.05	ATSNVFAMFDQAQIAEFK+EAFNMIDQNR+LQGTDPEDVIK+NGLFDYLEFTR
165	FBpp0079234|FBgn0261020|CG7870-PA|wol-PA	1.0000	FBpp0079234 type=protein; loc=2L:complement(join(8302758..8302823,8302524..8302698,8301936..8302332,8301537..8301879)); ID=FBpp0079234; name=wol-PA; parent=FBgn0261020,FBtr0079614; dbxref=FlyBase:FBpp0079234,FlyBase_Annotation_IDs:CG7870-PA,GB_protein:AAF52633.1,REFSEQ:NP_609202,GB_protein:AAF52633,FlyMine:FBpp0079234,modMine:FBpp0079234; MD5=4bdbe78ea4952d5b5e913c7ad1532aec; length=326; release=…	10.4	4	0.05	AHLENDAIATR+HKDEETFLDPHTIK+LPMSEVAVR
160	FBpp0078831|FBgn0031781|CG5972-PA|Arpc4-PA	1.0000	FBpp0078831 type=protein; loc=2L:6125249..6125755; ID=FBpp0078831; name=Arpc4-PA; parent=FBgn0031781,FBtr0079200; dbxref=GB_protein:AAF52346.1,FlyBase:FBpp0078831,FlyBase_Annotation_IDs:CG5972-PA,REFSEQ:NP_608996,GB_protein:AAF52346,FlyMine:FBpp0078831,modMine:FBpp0078831; MD5=24092dd47f342cbe416afb961a6d7c6f; length=168; release=r6.09; species=Dmel;	17.9	4	0.04	AESFVILR+ELVLTPVVVSR+VLIEPSINSVR
151	FBpp0078561|FBgn0263594|CG14648-PA|lost-PA	1.0000	FBpp0078561 type=protein; loc=3R:join(4403202..4403280,4404469..4404639,4404701..4405419,4405480..4405548,4405601..4405811,4405867..4406255); ID=FBpp0078561; name=lost-PA; parent=FBgn0263594,FBtr0078921; dbxref=FlyBase:FBpp0078561,FlyBase_Annotation_IDs:CG14648-PA,GB_protein:AAF52130.1,REFSEQ:NP_649466,GB_protein:AAF52130,FlyMine:FBpp0078561,modMine:FBpp0078561; MD5=fb8ec086e8c95c678aeb2caf743331…	10.1	4	0.06	AAALFANEEEFKK+AESAETATPVQTK+ILPVLQQLK+IPSFVGADK+VGIGFNNIFNR
147	FBpp0078210|FBgn0037205|CG11133-PA|BoYb-PA	1.0000	FBpp0078210 type=protein; loc=3L:22902004..22905183; ID=FBpp0078210; name=BoYb-PA; parent=FBgn0037205,FBtr0078559; dbxref=FlyBase:FBpp0078210,FlyBase_Annotation_IDs:CG11133-PA,GB_protein:AAF51884.1,REFSEQ:NP_649430,GB_protein:AAF51884,FlyMine:FBpp0078210,modMine:FBpp0078210; MD5=147a1e16523e221edcaf6ca32e2eacae; length=1059; release=r6.09; species=Dmel;	3.2	4	0.05	LLALIDPLAFR+LVDFLQLHQK+YGPIALILVPDLR
145	FBpp0078076|FBgn0037108|CG11306-PA|CG11306-PA FBpp0305584|FBgn0037108|CG11306-PB|CG11306-PB	1.0000	FBpp0078076 type=protein; loc=3L:join(21626359..21626378,21626432..21626624,21626942..21627400,21627462..21628135,21628193..21628274); ID=FBpp0078076; name=CG11306-PA; parent=FBgn0037108,FBtr0078422; dbxref=FlyBase:FBpp0078076,FlyBase_Annotation_IDs:CG11306-PA,GB_protein:AAF51756.2,REFSEQ:NP_649340,GB_protein:AAF51756,FlyMine:FBpp0078076,modMine:FBpp0078076; MD5=e7a9a903d5c02984aec4e29f3c07f357; …	9.3	4	0.06	DHPLQLQAIYELR+MVIYTGDIDASPNSILQK+NVFNIAVDSDNVK
141	FBpp0077716|FBgn0002593|CG4087-PA|RpLP1-PA FBpp0304265|FBgn0002593|CG4087-PB|RpLP1-PB	1.0000	FBpp0077716 type=protein; loc=2L:join(420075..420146,420292..420558); ID=FBpp0077716; name=RpLP1-PA; parent=FBgn0002593,FBtr0078056; dbxref=FlyBase:FBpp0077716,FlyBase_Annotation_IDs:CG4087-PA,GB_protein:AAF51499.1,REFSEQ:NP_476630,GB_protein:AAF51499,FlyMine:FBpp0077716,modMine:FBpp0077716; MD5=14996ea00a002e01173b79d94ab23b2f; length=112; release=r6.09; species=Dmel;;FBpp0304265 type=protein; l…	42.9	4	0.05	AANVEVEPYWPGLFAK+DLITNIGSGVGAAPAGGAAPAAAAAAPAAESK
126	FBpp0077142|FBgn0261606|CG15442-PA|RpL27A-PA FBpp0307135|FBgn0261606|CG15442-PC|RpL27A-PC FBpp0311452|FBgn0261606|CG15442-PD|RpL27A-PD	1.0000	FBpp0077142 type=protein; loc=2L:complement(join(4458289..4458291,4457740..4458057,4457381..4457509)); ID=FBpp0077142; name=RpL27A-PA; parent=FBgn0261606,FBtr0077452; dbxref=FlyBase:FBpp0077142,FlyBase_Annotation_IDs:CG15442-PA,GB_protein:AAF51006.3,REFSEQ:NP_476963,GB_protein:AAF51006,FlyMine:FBpp0077142,modMine:FBpp0077142; MD5=3a141d01287cde921853f9d495117e4b; length=149; release=r6.09; specie…	27.5	4	0.06	APVIDLVK+FRPEINLDK+GHLPARPVIVK+INFDKYHPGYFGK+YHPGYFGK
125	FBpp0077103|FBgn0031635|CG15626-PA|tank-PA FBpp0077104|FBgn0031635|CG15626-PB|tank-PB	1.0000	FBpp0077103 type=protein; loc=2L:complement(join(4837602..4837616,4837235..4837533,4836483..4837157,4835740..4836244)); ID=FBpp0077103; name=tank-PA; parent=FBgn0031635,FBtr0077412; dbxref=FlyBase:FBpp0077103,FlyBase_Annotation_IDs:CG15626-PA,GB_protein:AAF50975.1,REFSEQ:NP_608864,GB_protein:AAF50975; MD5=33da11e3f3570058c963943003358a2f; length=497; release=r6.09; species=Dmel;;FBpp0077104 type=…	11.1	4	0.06	DSSASSTHSSNAPSINSHRPPPYYGSSLR+GAAPLVPTPVPGAPR+YAQAPVFDAGR
124	FBpp0077081|FBgn0031643|CG3008-PA|CG3008-PA	1.0000	FBpp0077081 type=protein; loc=2L:join(4883647..4884339,4884391..4885509); ID=FBpp0077081; name=CG3008-PA; parent=FBgn0031643,FBtr0077389; dbxref=FlyBase:FBpp0077081,FlyBase_Annotation_IDs:CG3008-PA,GB_protein:AAF50965.1,REFSEQ:NP_608871,GB_protein:AAF50965,FlyMine:FBpp0077081,modMine:FBpp0077081; MD5=41726f07513ce613867752d644eb2c1c; length=603; release=r6.09; species=Dmel;	10.4	4	0.05	DGDAEFLHDTAEDDYEEDELEQQK+LINNQILEQINGIISTGK+TSEPVQQVNLADIMSEQYAHK
115	FBpp0076552|FBgn0011640|CG8597-PA|lark-PA FBpp0076553|FBgn0011640|CG8597-PB|lark-PB FBpp0076554|FBgn0011640|CG8597-PC|lark-PC FBpp0076555|FBgn0011640|CG8597-PD|lark-PD FBpp0076556|FBgn0011640|CG8597-PE|lark-PE	1.0000	FBpp0076552 type=protein; loc=3L:join(7340069..7340770,7340876..7341114,7341353..7341470); ID=FBpp0076552; name=lark-PA; parent=FBgn0011640,FBtr0076841; dbxref=FlyBase_Annotation_IDs:CG8597-PA,FlyBase:FBpp0076552,GB_protein:AAF50578.1,REFSEQ:NP_523957,GB_protein:AAF50578; MD5=498cc25e6484a5d938da98774852f7fd; length=352; release=r6.09; species=Dmel;;FBpp0076553 type=protein; loc=3L:join(7340069..…	14.8	4	0.06	DAIQNLNGYTLNEFAIK+EPPSPLSAGGYR+IFVGNLTDK+YGSPTPHGYEDFSR
101	FBpp0075209|FBgn0011016|CG5474-PA|SsRbeta-PA	1.0000	FBpp0075209 type=protein; loc=3L:join(16129909..16130283,16130506..16130703); ID=FBpp0075209; name=SsRbeta-PA; parent=FBgn0011016,FBtr0075453; dbxref=FlyBase:FBpp0075209,FlyBase_Annotation_IDs:CG5474-PA,GB_protein:AAF49532.2,REFSEQ:NP_524103,GB_protein:AAF49532,FlyMine:FBpp0075209,modMine:FBpp0075209; MD5=69a934f5849f30f4841b8ea53654bf24; length=190; release=r6.09; species=Dmel;	21.1	4	0.06	IAPQTNFTHVLVVRPK+LVDSGFHPEAFDVVGGQPTAVVDR
2	FBpp0070057|FBgn0027588|CG14476-PB|GCS2alpha-PB FBpp0070058|FBgn0027588|CG14476-PC|GCS2alpha-PC FBpp0070059|FBgn0027588|CG14476-PA|GCS2alpha-PA FBpp0070060|FBgn0027588|CG14476-PE|GCS2alpha-PE FBpp0070061|FBgn0027588|CG14476-PD|GCS2alpha-PD	1.0000	FBpp0070057 type=protein; loc=X:complement(join(21604463..21604569,21602981..21603730,21601344..21602829,21600843..21601274)); ID=FBpp0070057; name=GCS2alpha-PB; parent=FBgn0027588,FBtr0070058; dbxref=GB_protein:AAF45432.1,FlyBase:FBpp0070057,FlyBase_Annotation_IDs:CG14476-PB,REFSEQ:NP_652145,GB_protein:AAF45432; MD5=d72770cd93520f388055fb0ab9d74c41; length=924; release=r6.09; species=Dmel;;FBpp0…	5.0	4	0.05	LYNLDVFEYVVDSK+MALYGSVPVIYGHGAQR+VLFGIPEHADSFILK
509a	FBpp0085646|FBgn0260934|CG8201-PA|par-1-PA FBpp0303278|FBgn0260934|CG8201-PX|par-1-PX	0.9999	FBpp0085646 type=protein; loc=2R:join(19459933..19460616,19470597..19470812,19470872..19471092,19471209..19471490,19471552..19471736,19472819..19472931,19472996..19473164,19473440..19473554,19473613..19473740,19473805..19473967,19477616..19477704,19478742..19478865,19482952..19483101,19483168..19483286,19483349..19483407); ID=FBpp0085646; name=par-1-PA; parent=FBgn0260934,FBtr0086450; dbxref=FlyB…	7.8	4	0.05	ASSGVGPTNAAATVAAATGAVGAVNPSNNYNAAGSAADR+NISGNDAGANAGSASVQSPTHR+RPTIADEAAKPR
502	FBpp0081255|FBgn0002542|CG2684-PA|lds-PA	0.9999	FBpp0081255 type=protein; loc=3R:join(7920529..7920598,7920667..7921835,7922137..7922461,7922547..7923403,7923468..7924232); ID=FBpp0081255; name=lds-PA; parent=FBgn0002542,FBtr0081758; dbxref=FlyBase:FBpp0081255,FlyBase_Annotation_IDs:CG2684-PA,GB_protein:AAF54167.1,REFSEQ:NP_524850,GB_protein:AAF54167,FlyMine:FBpp0081255,modMine:FBpp0081255; MD5=7033fd9ac47b019f76d3ff8545cf76d8; length=1061; re…	4.6	4	0.05	DESSDSDSEDDK+KLDLADGVLTGAK+RSNPVFNLHRPSSK+TLFAQFLHQR
515	FBpp0075816|FBgn0036206|CG5964-PA|CG5964-PA	0.9998	FBpp0075816 type=protein; loc=3L:complement(join(11791799..11793129,11790278..11791733)); ID=FBpp0075816; name=CG5964-PA; parent=FBgn0036206,FBtr0076085; dbxref=FlyBase:FBpp0075816,FlyBase_Annotation_IDs:CG5964-PA,GB_protein:AAF50010.1,REFSEQ:NP_648507,GB_protein:AAF50010,FlyMine:FBpp0075816,modMine:FBpp0075816; MD5=4e1732706fc2b7358626dbcf68859db9; length=928; release=r6.09; species=Dmel;	1.2	4	0.05	QSHELDLEGIR
490a	sp|CYC_HUMAN|	0.9996	sp CYC_HUMAN	18.3	4	0.04	ADLIAYLK+TGPNLHGLFGR
673	sp|HBB_HUMAN|	0.9924	sp HBB_HUMAN	6.8	4	0.05	LLVVYPWTQR
723	FBpp0293671|FBgn0053196|CG33196-PI|dpy-PI FBpp0293672|FBgn0053196|CG33196-PJ|dpy-PJ FBpp0304620|FBgn0053196|CG33196-PO|dpy-PO FBpp0304621|FBgn0053196|CG33196-PP|dpy-PP FBpp0304622|FBgn0053196|CG33196-PQ|dpy-PQ FBpp0304623|FBgn0053196|CG33196-PR|dpy-PR FBpp0304625|FBgn0053196|CG33196-PT|dpy-PT FBpp0304626|FBgn0053196|CG33196-PU|dpy-PU FBpp0304627|FBgn0053196|CG33196-PV|dpy-PV FBpp0304628|FBgn00531…	0.9890	FBpp0293671 type=protein; loc=2L:complement(join(4574284..4574337,4570857..4571085,4570680..4570781,4570479..4570595,4563680..4564189,4563111..4563467,4555206..4562483,4554351..4554659,4552397..4554205,4552243..4552335,4548005..4548802,4540442..4546933,4538913..4540356,4535244..4538827,4533571..4534974,4532243..4532386,4532103..4532180,4531353..4531970,4530832..4531053,4530531..4530713,4529792..4…	0.5	4	0.03	CYCDTDDDVNRPDCSMK+DVPTTRPFEASTPSPASLK+STHPAVSPDTTIPSEIPATR
100	FBpp0075170|FBgn0014163|CG4609-PA|fax-PA FBpp0099912|FBgn0014163|CG4609-PC|fax-PC	1.0000	FBpp0075170 type=protein; loc=3L:complement(join(16411002..16411418,16407021..16407359,16405502..16405845,16405326..16405428,16405117..16405170)); ID=FBpp0075170; name=fax-PA; parent=FBgn0014163,FBtr0075412; dbxref=FlyBase_Annotation_IDs:CG4609-PA,FlyBase:FBpp0075170,GB_protein:AAF49465.2,REFSEQ:NP_524106,GB_protein:AAF49465,FlyMine:FBpp0075170,modMine:FBpp0075170; MD5=f177af6dda7040fbd0c071dcd7f…	7.2	3	0.04	DIIYLYQFSR+SAAPPADSAAAPAAAPAVEK
92	FBpp0074865|FBgn0042134|CG18811-PA|Capr-PA FBpp0311792|FBgn0042134|CG18811-PB|Capr-PB	1.0000	FBpp0074865 type=protein; loc=3L:complement(join(18672631..18673011,18671490..18671672,18671268..18671434,18669034..18671188)); ID=FBpp0074865; name=Capr-PA; parent=FBgn0042134,FBtr0075098; dbxref=FlyBase:FBpp0074865,FlyBase_Annotation_IDs:CG18811-PA,GB_protein:AAG22572.1,REFSEQ:NP_652671,GB_protein:AAG22572,FlyMine:FBpp0074865,modMine:FBpp0074865; MD5=927ba82456ba510777179a794cc84d2d; length=961…	4.4	3	0.04	ANAVSAAAVVPEPYNPLK+KLENTELELLEK+YDAVLANLEFAR
10	FBpp0070389|FBgn0040389|CG14048-PA|mRpL14-PA FBpp0305877|FBgn0040389|CG14048-PB|mRpL14-PB	1.0000	FBpp0070389 type=protein; loc=X:complement(2344050..2344535); ID=FBpp0070389; name=mRpL14-PA; parent=FBgn0040389,FBtr0070405; dbxref=FlyBase:FBpp0070389,FlyBase_Annotation_IDs:CG14048-PA,GB_protein:AAF45775.1,REFSEQ:NP_525048,GB_protein:AAF45775,FlyMine:FBpp0070389,modMine:FBpp0070389; MD5=8ae94cf2e27fdf27c84ab3538d463db6; length=161; release=r6.09; species=Dmel;;FBpp0305877 type=protein; loc=X:c…	18.0	3	0.04	FDSNNLVLIDDNGSPLGTR+IHVPIPTILR
88	FBpp0074650|FBgn0024889|CG8548-PA|Kap-alpha1-PA	1.0000	FBpp0074650 type=protein; loc=3L:join(19807937..19808137,19808200..19808684,19808744..19809007,19809075..19809574,19809639..19809820); ID=FBpp0074650; name=Kap-alpha1-PA; parent=FBgn0024889,FBtr0074881; dbxref=GB_protein:AAF49109.1,FlyBase:FBpp0074650,FlyBase_Annotation_IDs:CG8548-PA,REFSEQ:NP_524167,GB_protein:AAF49109,FlyMine:FBpp0074650,modMine:FBpp0074650; MD5=79f9ce8069f21caecaa050bea16c1097…	5.3	3	0.04	GIVPQFVTFLR+LVELLLHPQQNVSTAALR
77	FBpp0074017|FBgn0004432|CG9916-PA|Cyp1-PA	1.0000	FBpp0074017 type=protein; loc=X:complement(join(16320079..16320336,16318182..16318607)); ID=FBpp0074017; name=Cyp1-PA; parent=FBgn0004432,FBtr0074238; dbxref=GB_protein:AAF48589.1,FlyBase:FBpp0074017,FlyBase_Annotation_IDs:CG9916-PA,GB_protein:AAF48589.2,REFSEQ:NP_523366,GB_protein:AAF48589,FlyMine:FBpp0074017,modMine:FBpp0074017; MD5=57b8ab74b3c125f25f28fc1df27fe914; length=227; release=r6.09; s…	12.8	3	0.04	HVVFGEVVEGLDVVK+VFFDMTADNEPLGR
63	FBpp0073126|FBgn0035499|CG14996-PB|Chd64-PB FBpp0302668|FBgn0035499|CG14996-PC|Chd64-PC	1.0000	FBpp0073126 type=protein; loc=3L:complement(join(4122156..4122209,4115305..4115646,4114972..4115142)); ID=FBpp0073126; name=Chd64-PB; parent=FBgn0035499,FBtr0073270; dbxref=FlyBase:FBpp0073126,FlyBase_Annotation_IDs:CG14996-PB,GB_protein:AAF47840.2,REFSEQ:NP_647860,GB_protein:AAF47840,FlyMine:FBpp0073126,modMine:FBpp0073126; MD5=28afced7256b9db15794cd3fbee17f1d; length=188; release=r6.09; species…	22.3	3	0.04	AGANVISLQYGSNK+LANALQPGSIK+YSEELAQESLEWIK
58	FBpp0072887|FBgn0035401|CG1291-PA|CG1291-PA	1.0000	FBpp0072887 type=protein; loc=3L:3143992..3145266; ID=FBpp0072887; name=CG1291-PA; parent=FBgn0035401,FBtr0073023; dbxref=FlyBase:FBpp0072887,FlyBase_Annotation_IDs:CG1291-PA,GB_protein:AAF47719.1,REFSEQ:NP_647772,GB_protein:AAF47719,FlyMine:FBpp0072887,modMine:FBpp0072887; MD5=b554049ec49e5f34f766f0d2cbfc8742; length=424; release=r6.09; species=Dmel;	10.8	3	0.04	FSFQAFADR+LSTVPDVLYPSLHTQYFDQMQK+VLFLHPDLGIGGAER
55	FBpp0072687|FBgn0026372|CG7977-PA|RpL23A-PA	1.0000	FBpp0072687 type=protein; loc=3L:complement(join(1668596..1668626,1667809..1668221,1667346..1667735)); ID=FBpp0072687; name=RpL23A-PA; parent=FBgn0026372,FBtr0072805; dbxref=FlyBase:FBpp0072687,FlyBase_Annotation_IDs:CG7977-PA,GB_protein:AAF47545.1,REFSEQ:NP_523886,GB_protein:AAF47545,FlyMine:FBpp0072687,modMine:FBpp0072687; MD5=72c109ba1880501fee25f5f1a556a4f0; length=277; release=r6.09; species…	14.8	3	0.04	EAAPSAAKPAAAAPK+KIEDNNTLVFLTHLR+VNVLIRPDGQK
442a	FBpp0084150|FBgn0046214|CG11844-PB|vig2-PB FBpp0084151|FBgn0046214|CG11844-PC|vig2-PC FBpp0084152|FBgn0046214|CG11844-PA|vig2-PA FBpp0112266|FBgn0046214|CG11844-PD|vig2-PD	1.0000	FBpp0084150 type=protein; loc=3R:join(25123399..25123479,25123632..25124115,25124590..25125356); ID=FBpp0084150; name=vig2-PB; parent=FBgn0046214,FBtr0084775; dbxref=FlyBase:FBpp0084150,FlyBase_Annotation_IDs:CG11844-PB,GB_protein:AAF56404.2,REFSEQ:NP_733083,GB_protein:AAF56404,FlyMine:FBpp0084150,modMine:FBpp0084150; MD5=a347fb02289ec9f37bc83fa6435cdd62; length=443; release=r6.09; species=Dmel;;…	7.5	3	0.04	ESNGEFGNELPQR+ESNSEDELEYDPSLYPQR
439a	FBpp0084020|FBgn0011225|CG5695-PB|jar-PB FBpp0290581|FBgn0011225|CG5695-PG|jar-PG FBpp0290582|FBgn0011225|CG5695-PH|jar-PH FBpp0290584|FBgn0011225|CG5695-PJ|jar-PJ FBpp0290585|FBgn0011225|CG5695-PK|jar-PK FBpp0306894|FBgn0011225|CG5695-PL|jar-PL FBpp0306895|FBgn0011225|CG5695-PM|jar-PM FBpp0311443|FBgn0011225|CG5695-PN|jar-PN	1.0000	FBpp0084020 type=protein; loc=3R:complement(join(24259055..24259241,24258385..24258458,24258196..24258325,24257971..24258132,24257648..24257910,24257177..24257583,24256360..24257104,24255869..24256301,24255562..24255803,24255285..24255505,24254994..24255224,24254634..24254678,24254004..24254124,24253828..24253945,24253663..24253764,24253318..24253598)); ID=FBpp0084020; name=jar-PB; parent=FBgn001…	3.4	3	0.04	ILDANPVLEAFGNAK+QPPLVQPIQEIVTAQHR+VLFADLYSMYK
438a	FBpp0083951|FBgn0011725|CG31137-PA|twin-PA FBpp0083952|FBgn0011725|CG31137-PB|twin-PB FBpp0083953|FBgn0011725|CG31137-PE|twin-PE FBpp0083954|FBgn0011725|CG31137-PC|twin-PC FBpp0083956|FBgn0011725|CG31137-PF|twin-PF	1.0000	FBpp0083951 type=protein; loc=3R:complement(join(24220532..24220538,24220215..24220343,24219965..24220151,24219600..24219775,24199883..24199951,24199275..24199587,24198436..24199213)); ID=FBpp0083951; name=twin-PA; parent=FBgn0011725,FBtr0084566; dbxref=FlyBase:FBpp0083951,FlyBase_Annotation_IDs:CG31137-PA,GB_protein:AAF56259.2,REFSEQ:NP_732965,GB_protein:AAF56259; MD5=8e7ae0509587825ba31b8f323ca…	7.2	3	0.04	LLSNDTNEFTHSFK+LPADVGMLTSLR+SLPAELGELIQLR
43	FBpp0072075|FBgn0034962|CG3167-PA|MAN1-PA FBpp0072076|FBgn0034962|CG3167-PB|MAN1-PB FBpp0311863|FBgn0034962|CG3167-PC|MAN1-PC	1.0000	FBpp0072075 type=protein; loc=2R:24034698..24036650; ID=FBpp0072075; name=MAN1-PA; parent=FBgn0034962,FBtr0072166; dbxref=FlyBase:FBpp0072075,FlyBase_Annotation_IDs:CG3167-PA,GB_protein:AAF47143.1,REFSEQ:NP_726404,GB_protein:AAF47143,FlyMine:FBpp0072075,modMine:FBpp0072075; MD5=339326f1a6bffaa1f49fc6380bf3e992; length=650; release=r6.09; species=Dmel;;FBpp0072076 type=protein; loc=2R:24034698..24…	5.8	3	0.04	DANLSPALEIGEFVR+FALSDLK+LIQSGFPSTPVTETTR
416a	FBpp0077420|FBgn0031451|CG9961-PA|CG9961-PA	1.0000	FBpp0077420 type=protein; loc=2L:complement(join(2744767..2744924,2744604..2744712,2743458..2744537)); ID=FBpp0077420; name=CG9961-PA; parent=FBgn0031451,FBtr0077740; dbxref=FlyBase:FBpp0077420,FlyBase_Annotation_IDs:CG9961-PA,GB_protein:AAF51220.2,REFSEQ:NP_608704,GB_protein:AAF51220,FlyMine:FBpp0077420,modMine:FBpp0077420; MD5=3ce07d3921dcf1d256ac8bb2e04b6e0e; length=448; release=r6.09; species…	5.8	3	0.03	VDFNVPMK+VSHVSTGGGASLELLEGK
409a	FBpp0075958|FBgn0003462|CG11793-PA|Sod-PA	1.0000	FBpp0075958 type=protein; loc=3L:complement(join(11113574..11113639,11112453..11112848)); ID=FBpp0075958; name=Sod-PA; parent=FBgn0003462,FBtr0076229; dbxref=FlyBase:FBpp0075958,FlyBase_Annotation_IDs:CG11793-PA,GB_protein:AAF50095.1,REFSEQ:NP_476735,GB_protein:AAF50095,FlyMine:FBpp0075958,modMine:FBpp0075958; MD5=664bd08a7dfba355bbe0146992ae0f78; length=153; release=r6.09; species=Dmel;	17.6	3	0.04	GTVFFEQESSGTPVK+ITLFGADSIIGR
42	FBpp0071892|FBgn0003062|CG9888-PA|Fib-PA	1.0000	FBpp0071892 type=protein; loc=2R:complement(join(23074582..23074594,23074024..23074463,23073061..23073642)); ID=FBpp0071892; name=Fib-PA; parent=FBgn0003062,FBtr0071982; dbxref=FlyBase:FBpp0071892,FlyBase_Annotation_IDs:CG9888-PA,GB_protein:AAF46950.1,REFSEQ:NP_523817,GB_protein:AAF46950,FlyMine:FBpp0071892,modMine:FBpp0071892; MD5=19665765e4e9749a82627001f88e480a; length=344; release=r6.09; spec…	13.4	3	0.05	DHAVVVGVYRPPPKQ+GKEDALVTR+IVALNAQHFLK+TNIIPIIEDAR
403a	FBpp0075012|FBgn0036702|CG6512-PA|CG6512-PA	1.0000	FBpp0075012 type=protein; loc=3L:complement(join(17241785..17241868,17241217..17241719,17240663..17241058,17239111..17240608)); ID=FBpp0075012; name=CG6512-PA; parent=FBgn0036702,FBtr0075251; dbxref=FlyBase:FBpp0075012,FlyBase_Annotation_IDs:CG6512-PA,GB_protein:AAF49365.2,REFSEQ:NP_730248,GB_protein:AAF49365,FlyMine:FBpp0075012,modMine:FBpp0075012; MD5=1bfee21b805c2fd8a4c8b0227fc6bd79; length=82…	5.0	3	0.03	HFEQAIER+KGGGLFGGVMQSTAK+SASEKPSTSTPASVKPSR
398a	FBpp0074160|FBgn0260748|CG5004-PA|CG5004-PA FBpp0291570|FBgn0260748|CG5004-PB|CG5004-PB FBpp0291571|FBgn0260748|CG5004-PC|CG5004-PC FBpp0291572|FBgn0260748|CG5004-PD|CG5004-PD	1.0000	FBpp0074160 type=protein; loc=X:join(17124903..17125017,17126001..17126085,17126302..17127901,17127999..17128174,17128238..17128917,17129150..17129285,17130964..17131159,17134225..17134670,17134745..17134877,17134945..17135121); ID=FBpp0074160; name=CG5004-PA; parent=FBgn0260748,FBtr0074386; dbxref=FlyBase:FBpp0074160,FlyBase_Annotation_IDs:CG5004-PA,GB_protein:AAF48698.1,REFSEQ:NP_573195,GB_prot…	12.2	3	0.04	LNQKPGEPVDDQVQK+SYNLQAASDSAAR+YLPIFSPDLNLR
378a	FBpp0070136|FBgn0260855|CG7359-PA|Sec22-PA	1.0000	FBpp0070136 type=protein; loc=X:join(806485..806559,806633..806742,806969..807270,807354..807502); ID=FBpp0070136; name=Sec22-PA; parent=FBgn0260855,FBtr0070141; dbxref=FlyBase:FBpp0070136,FlyBase_Annotation_IDs:CG7359-PA,GB_protein:AAF45554.1,REFSEQ:NP_569863,GB_protein:AAF45554,FlyMine:FBpp0070136,modMine:FBpp0070136; MD5=4f0e6f6167c4fbc02aad2ebd7a0f1026; length=211; release=r6.09; species=Dmel;	21.3	3	0.05	IMVQNIDDVLQR+NISNINTQLQDVQR+VIDGLPLVGTMQDDEQSGR
377a	FBpp0070037|FBgn0010215|CG17947-PA|alpha-Cat-PA	1.0000	FBpp0070037 type=protein; loc=3L:complement(join(23337875..23338046,23334364..23334740,23330698..23331015,23329886..23330089,23328714..23329398,23327494..23327645,23326688..23326760,23325889..23325956,23325642..23325823,23319234..23319474,23319061..23319177,23318838..23319002)); ID=FBpp0070037; name=alpha-Cat-PA; parent=FBgn0010215,FBtr0070038; dbxref=FlyBase:FBpp0070037,FlyBase_Annotation_IDs:CG…	4.7	3	0.04	HPELDLAK+IAQQVELFR+VGAAVGALSNNSNKDVDENDFIDASR
368	sp|CASB_BOVIN|	1.0000	sp CASB_BOVIN	8.5	3	0.04	DMPIQAFLLYQEPVLGPVR
366	FBpp0307583|FBgn0037228|CG1092-PC|CG1092-PC FBpp0307584|FBgn0037228|CG1092-PD|CG1092-PD	1.0000	FBpp0307583 type=protein; loc=3R:join(4266974..4267205,4267261..4268213); ID=FBpp0307583; name=CG1092-PC; parent=FBgn0037228,FBtr0336480; dbxref=REFSEQ:NP_730797,GB_protein:AAN13337,FlyBase:FBpp0307583,FlyBase_Annotation_IDs:CG1092-PC; MD5=ef4b784b975e436bb773b8afea58e895; length=394; release=r6.09; species=Dmel;;FBpp0307584 type=protein; loc=3R:join(4266974..4267205,4267261..4268213); ID=FBpp030…	5.1	3	0.03	LPQFVNVLDEAR+MLAVIYLK
365	FBpp0305165|FBgn0028737|CG6341-PB|Ef1beta-PB FBpp0311691|FBgn0028737|CG6341-PC|Ef1beta-PC	1.0000	FBpp0305165 type=protein; loc=2R:join(16868312..16868391,16868491..16869079); ID=FBpp0305165; name=Ef1beta-PB; parent=FBgn0028737,FBtr0332947; dbxref=REFSEQ:NP_524808,GB_protein:AAF57941,FlyBase:FBpp0305165,FlyBase_Annotation_IDs:CG6341-PB; MD5=db65b931eba2f027cda91e367d763098; length=222; release=r6.09; species=Dmel;;FBpp0311691 type=protein; loc=2R:join(16868312..16868391,16868491..16869079); I…	18.5	3	0.04	ADLSVFDALGK+APSADNVNVAR+ELNAFLADNSYISGYTPSK
364	FBpp0304655|FBgn0003048|CG3443-PC|pcx-PC FBpp0309618|FBgn0003048|CG3443-PE|pcx-PE FBpp0310566|FBgn0003048|CG3443-PF|pcx-PF	1.0000	FBpp0304655 type=protein; loc=X:join(2225711..2225863,2225918..2226227,2226282..2227232,2227322..2230333,2230390..2231847,2231998..2232158,2232220..2232619,2232680..2233026,2233083..2235515,2235579..2236595); ID=FBpp0304655; name=pcx-PC; parent=FBgn0003048,FBtr0332381; dbxref=REFSEQ:NP_001259182,GB_protein:AGB95028,FlyBase:FBpp0304655,FlyBase_Annotation_IDs:CG3443-PC; MD5=44231c9c7cbade92f34da446…	1.2	3	0.04	GPSGEAGTSGGAGGTGGVR+SGAAVSTLGHTGAGTAPAQHVR
359	FBpp0291806|FBgn0261550|CG5077-PD|CG42668-PD FBpp0291807|FBgn0261550|CG5077-PH|CG42668-PH FBpp0291808|FBgn0261550|CG5077-PE|CG42668-PE FBpp0291809|FBgn0261550|CG5077-PF|CG42668-PF FBpp0291810|FBgn0261550|CG5077-PG|CG42668-PG FBpp0291813|FBgn0261550|CG42668-PK|CG42668-PK FBpp0292619|FBgn0261550|CG42668-PL|CG42668-PL FBpp0297588|FBgn0261550|CG42668-PM|CG42668-PM FBpp0297589|FBgn0261550|CG42668-PN|C…	1.0000	FBpp0291806 type=protein; loc=3R:join(20321305..20321413,20321476..20321636,20321702..20321880,20321949..20323142,20323215..20323449); ID=FBpp0291806; name=CG42668-PD; parent=FBgn0261550,FBtr0302666; dbxref=FlyBase_Annotation_IDs:CG5077-PD,FlyBase:FBpp0083289,FlyBase:FBpp0291806,FlyBase_Annotation_IDs:CG42668-PD,REFSEQ:NP_732501,GB_protein:AAN13827,FlyMine:FBpp0291806,modMine:FBpp0291806; MD5=156…	6.9	3	0.04	VSEAIANEDQVAATEEK+VVLPTFILEPR+YMVPLDLQEANESQR
355	FBpp0290109|FBgn0036302|CG10632-PH|sowah-PH FBpp0290110|FBgn0036302|CG10632-PG|sowah-PG FBpp0290111|FBgn0036302|CG10632-PI|sowah-PI FBpp0304352|FBgn0036302|CG10632-PJ|sowah-PJ	1.0000	FBpp0290109 type=protein; loc=3L:complement(join(12572312..12572438,12571539..12572200,12564899..12565039,12548485..12548496,12545403..12545405,12544319..12544321,12541288..12541377,12541182..12541187,12540390..12540462,12540057..12540146,12538996..12539041,12538550..12538576,12538185..12538488)); ID=FBpp0290109; name=sowah-PH; parent=FBgn0036302,FBtr0300887; dbxref=REFSEQ:NP_001137941,GB_protein…	6.8	3	0.04	AVAAASGIPEPSSPGGASLNFDSPMR+TYVTLLSTIK
350	FBpp0288789|FBgn0261279|CG42250-PC|lqfR-PC FBpp0288790|FBgn0261279|CG42250-PD|lqfR-PD	1.0000	FBpp0288789 type=protein; loc=3R:join(22411585..22411637,22412649..22412850,22412910..22413279,22413361..22413457,22413520..22414277,22418109..22418578); ID=FBpp0288789; name=lqfR-PC; parent=FBgn0261279,FBtr0299515; dbxref=FlyBase_Annotation_IDs:CG42250-PC,FlyBase:FBpp0288789,REFSEQ:NP_732734,GB_protein:AAF55990,FlyMine:FBpp0288789,modMine:FBpp0288789; MD5=236829346379fba1c883cb730952814f; length…	6.0	3	0.04	ELIDFIQDDDR+SLLLLNYLVR+TLNSAAVIVDDDDDFNPR
345	FBpp0110412|FBgn0040007|CG18001-PA|RpL38-PA FBpp0306998|FBgn0040007|CG18001-PB|RpL38-PB	1.0000	FBpp0110412 type=protein; loc=2R:complement(4516107..4516319); ID=FBpp0110412; name=RpL38-PA; parent=FBgn0040007,FBtr0111120; dbxref=FlyBase_Annotation_IDs:CG18001-PA,FlyBase:FBpp0110412,REFSEQ:NP_001036440,GB_protein:EAA46007,FlyMine:FBpp0110412,modMine:FBpp0110412; MD5=40ed3bf90010bc58fd718fe6ba193c21; length=70; release=r6.09; species=Dmel;;FBpp0306998 type=protein; loc=2R:complement(4516107..…	28.6	3	0.04	FLYTLVVQDK+QSLPPGLQVK
321	FBpp0087901|FBgn0021814|CG12770-PA|Vps28-PA FBpp0302051|FBgn0021814|CG12770-PB|Vps28-PB	1.0000	FBpp0087901 type=protein; loc=2R:complement(8079318..8079950); ID=FBpp0087901; name=Vps28-PA; parent=FBgn0021814,FBtr0088825; dbxref=FlyBase:FBpp0087901,FlyBase_Annotation_IDs:CG12770-PA,GB_protein:AAF59143.1,REFSEQ:NP_652053,GB_protein:AAF59143,FlyMine:FBpp0087901,modMine:FBpp0087901; MD5=7cb4254324d20286de3b4636551eaf0a; length=210; release=r6.09; species=Dmel;;FBpp0302051 type=protein; loc=2R:…	19.0	3	0.04	LQINTMDALQPDVK+LSLIPEDFDAK+QFLFDLESAYADFNK
318	FBpp0087779|FBgn0263120|CG8732-PA|Acsl-PA FBpp0087780|FBgn0263120|CG8732-PB|Acsl-PB FBpp0087781|FBgn0263120|CG8732-PC|Acsl-PC FBpp0099845|FBgn0263120|CG8732-PD|Acsl-PD FBpp0099846|FBgn0263120|CG8732-PE|Acsl-PE FBpp0099847|FBgn0263120|CG8732-PF|Acsl-PF FBpp0099848|FBgn0263120|CG8732-PG|Acsl-PG FBpp0099849|FBgn0263120|CG8732-PH|Acsl-PH FBpp0099850|FBgn0263120|CG8732-PI|Acsl-PI FBpp0305216|FBgn02631…	1.0000	FBpp0087779 type=protein; loc=2R:join(8674849..8674871,8676472..8676607,8678430..8678868,8678928..8679134,8680012..8680486,8680549..8680721,8680785..8681048,8681110..8681385,8681451..8681605); ID=FBpp0087779; name=Acsl-PA; parent=FBgn0263120,FBtr0088699; dbxref=FlyBase_Annotation_IDs:CG8732-PA,FlyBase:FBpp0087779,GB_protein:AAG22300.2,REFSEQ:NP_724695,GB_protein:AAG22300; MD5=bde64ecb3c3196051323…	5.2	3	0.03	ILPFNQVVK+QILSEEDEVQQNGR+TGDIGEIQADGVLK
313	FBpp0087583|FBgn0023143|CG1782-PA|Uba1-PA FBpp0308600|FBgn0023143|CG1782-PC|Uba1-PC	1.0000	FBpp0087583 type=protein; loc=2R:complement(join(9692282..9693040,9689982..9691703,9689611..9689919,9688768..9689553)); ID=FBpp0087583; name=Uba1-PA; parent=FBgn0023143,FBtr0088499; dbxref=FlyBase:FBpp0087583,FlyBase_Annotation_IDs:CG1782-PA,GB_protein:AAF58910.2,REFSEQ:NP_477310,GB_protein:AAF58910,FlyMine:FBpp0087583,modMine:FBpp0087583; MD5=9f5acad33cb62c2cc70fb20052911d64; length=1191; releas…	5.5	3	0.04	IETNEAAAAASANNFDDGELDQDRVDK+LDGVANALDNVDAR+VVVLTNSDGEEQQR
309	FBpp0087140|FBgn0013756|CG8274-PA|Mtor-PA FBpp0304737|FBgn0013756|CG8274-PB|Mtor-PB	1.0000	FBpp0087140 type=protein; loc=2R:join(11852756..11852906,11853348..11859483,11859540..11859871,11859930..11860063,11860315..11860602); ID=FBpp0087140; name=Mtor-PA; parent=FBgn0013756,FBtr0088033; dbxref=FlyBase:FBpp0087140,FlyBase_Annotation_IDs:CG8274-PA,GB_protein:AAF58615.1,REFSEQ:NP_477067,GB_protein:AAF58615,FlyMine:FBpp0087140,modMine:FBpp0087140; MD5=a4af95bc081f04da5ea7b1a9a6a18755; leng…	1.8	3	0.04	FAELEDLLTQK+ISDLEAEAMLSNVTEQSK+TDLVNQETTFAGTK
306	FBpp0086897|FBgn0002069|CG3821-PA|Aats-asp-PA FBpp0305104|FBgn0002069|CG3821-PB|Aats-asp-PB FBpp0308483|FBgn0002069|CG3821-PC|Aats-asp-PC	1.0000	FBpp0086897 type=protein; loc=2R:join(12880790..12880870,12880950..12881275,12881508..12882532,12882742..12882905); ID=FBpp0086897; name=Aats-asp-PA; parent=FBgn0002069,FBtr0087784; dbxref=FlyBase:FBpp0086897,FlyBase_Annotation_IDs:CG3821-PA,GB_protein:AAF58445.1,REFSEQ:NP_476609,GB_protein:AAF58445,FlyMine:FBpp0086897,modMine:FBpp0086897; MD5=d591e774a6a00e15b123c851058b06b9; length=531; release…	12.6	3	0.04	AENASTAAANNAGGDSAEDHAAGR+AQLPLQIEDASRPENADDAEGLNIR+EAGVETGDEEDLSTPNEK
303	FBpp0086701|FBgn0033912|CG8415-PA|RpS23-PA FBpp0308991|FBgn0033912|CG8415-PB|RpS23-PB	1.0000	FBpp0086701 type=protein; loc=2R:complement(join(14216530..14216533,14215951..14216110,14215435..14215702)); ID=FBpp0086701; name=RpS23-PA; parent=FBgn0033912,FBtr0087575; dbxref=FlyBase:FBpp0086701,FlyBase_Annotation_IDs:CG8415-PA,GB_protein:AAF58277.2,REFSEQ:NP_610939,GB_protein:AAF58277,FlyMine:FBpp0086701,modMine:FBpp0086701; MD5=e61e7f18ffb2c6f72e0b266cd817f7b8; length=143; release=r6.09; sp…	26.6	3	0.04	DGSLNYIEENDEVLVAGFGR+ITAFVPR+VANVSLLALYK
31	FBpp0071428|FBgn0052675|CG32675-PB|Tango5-PB FBpp0071429|FBgn0052675|CG32675-PA|Tango5-PA FBpp0071430|FBgn0052675|CG32675-PC|Tango5-PC FBpp0289796|FBgn0052675|CG32675-PD|Tango5-PD FBpp0306533|FBgn0052675|CG32675-PE|Tango5-PE FBpp0312071|FBgn0052675|CG32675-PF|Tango5-PF	1.0000	FBpp0071428 type=protein; loc=X:complement(join(10761915..10762105,10761578..10761859,10761203..10761509,10760486..10760992)); ID=FBpp0071428; name=Tango5-PB; parent=FBgn0052675,FBtr0071499; dbxref=FlyBase:FBpp0071428,FlyBase_Annotation_IDs:CG32675-PB,GB_protein:AAF46619.2,REFSEQ:NP_727446,GB_protein:AAF46619,FlyMine:FBpp0071428,modMine:FBpp0071428; MD5=3c1f6c10d5d22265b68c1673a760052d; length=42…	9.1	3	0.04	GAAGATTGAGDSGNLLSR+LSGYDPEDAEELAEFEALNAK
298	FBpp0086333|FBgn0034098|CG15707-PA|krimp-PA	1.0000	FBpp0086333 type=protein; loc=2R:complement(join(16239058..16240645,16238334..16238986)); ID=FBpp0086333; name=krimp-PA; parent=FBgn0034098,FBtr0087189; dbxref=GB_protein:AAF58035.2,FlyBase:FBpp0086333,FlyBase_Annotation_IDs:CG15707-PA,REFSEQ:NP_611103,GB_protein:AAF58035,FlyMine:FBpp0086333,modMine:FBpp0086333; MD5=d4fc0893c86059033472ab605248ba4b; length=746; release=r6.09; species=Dmel;	3.5	3	0.04	LPDGFLIR+SEASAPATSDNQSLLAAK
294	FBpp0086123|FBgn0023172|CG9635-PE|RhoGEF2-PE FBpp0086124|FBgn0023172|CG9635-PF|RhoGEF2-PF FBpp0086125|FBgn0023172|CG9635-PD|RhoGEF2-PD FBpp0293620|FBgn0023172|CG9635-PG|RhoGEF2-PG FBpp0309117|FBgn0023172|CG9635-PH|RhoGEF2-PH	1.0000	FBpp0086123 type=protein; loc=2R:join(17028996..17029021,17031125..17031917,17032255..17032347,17032409..17032466,17034637..17034776,17034835..17035008,17036817..17036901,17036971..17037790,17037846..17038029,17038096..17038207,17038273..17038422,17038479..17038529,17038595..17038904,17038963..17039100,17040388..17040824,17040896..17041487,17041555..17041732,17041800..17041993,17042055..17043627,…	2.1	3	0.04	DSADIALAAYDQIQTLTK+LLPENTTEAEAIQR+NEAAASVDELPSQSR
293	FBpp0086115|FBgn0025716|CG6546-PA|Bap55-PA	1.0000	FBpp0086115 type=protein; loc=2R:complement(join(17430642..17430840,17429720..17430562,17429425..17429660)); ID=FBpp0086115; name=Bap55-PA; parent=FBgn0025716,FBtr0086960; dbxref=FlyBase:FBpp0086115,FlyBase_Annotation_IDs:CG6546-PA,GB_protein:AAF57868.1,REFSEQ:NP_611209,GB_protein:AAF57868,FlyMine:FBpp0086115,modMine:FBpp0086115; MD5=6b92140b54d51afa731088c76899d3ec; length=425; release=r6.09; sp…	9.9	3	0.04	AEIPSVVGIGAAPETNLDPETK+SPLGGDFLSR+YNVPAFFLVK
30	FBpp0071404|FBgn0028331|CG2221-PA|l(1)G0289-PA FBpp0312440|FBgn0028331|CG2221-PB|l(1)G0289-PB FBpp0312441|FBgn0028331|CG2221-PC|l(1)G0289-PC	1.0000	FBpp0071404 type=protein; loc=X:complement(join(10366124..10366211,10359297..10360163,10358918..10359127,10358700..10358851,10358563..10358635,10358086..10358504,10357745..10357813)); ID=FBpp0071404; name=l(1)G0289-PA; parent=FBgn0028331,FBtr0071470; dbxref=FlyBase:FBpp0071404,FlyBase_Annotation_IDs:CG2221-PA,GB_protein:AAF46578.1,REFSEQ:NP_572621,GB_protein:AAF46578,FlyMine:FBpp0071404,modMine:F…	8.2	3	0.04	KPTLLGQSGNPK+KVASSVVAATMTDPSPAVIDVDVSK+VVDVPEEEIEAAVK
288	FBpp0085863|FBgn0034345|CG5174-PJ|CG5174-PJ FBpp0085865|FBgn0034345|CG5174-PA|CG5174-PA FBpp0085866|FBgn0034345|CG5174-PH|CG5174-PH FBpp0085868|FBgn0034345|CG5174-PG|CG5174-PG FBpp0085869|FBgn0034345|CG5174-PB|CG5174-PB FBpp0290371|FBgn0034345|CG5174-PL|CG5174-PL FBpp0290372|FBgn0034345|CG5174-PM|CG5174-PM FBpp0297591|FBgn0034345|CG5174-PN|CG5174-PN FBpp0297592|FBgn0034345|CG5174-PO|CG5174-PO FBp…	1.0000	FBpp0085863 type=protein; loc=2R:join(18421544..18421553,18424127..18424251,18424326..18424486,18424607..18424666,18424872..18425034,18425964..18426005); ID=FBpp0085863; name=CG5174-PJ; parent=FBgn0034345,FBtr0086684; dbxref=FlyBase:FBpp0085863,FlyBase_Annotation_IDs:CG5174-PJ,GB_protein:AAM68452.1,REFSEQ:NP_725788,GB_protein:AAM68452,FlyMine:FBpp0085863,modMine:FBpp0085863; MD5=9fdcb2a1ca6480a8b…	14.5	3	0.04	TASVFGSITSGISSK+VEEEINTLR
287	FBpp0085860|FBgn0027835|CG5170-PD|Dp1-PD FBpp0085861|FBgn0027835|CG5170-PF|Dp1-PF FBpp0085862|FBgn0027835|CG5170-PE|Dp1-PE FBpp0089201|FBgn0027835|CG5170-PA|Dp1-PA FBpp0089202|FBgn0027835|CG5170-PB|Dp1-PB FBpp0309290|FBgn0027835|CG5170-PG|Dp1-PG FBpp0311418|FBgn0027835|CG5170-PH|Dp1-PH	1.0000	FBpp0085860 type=protein; loc=2R:join(18415250..18415286,18415345..18415595,18415663..18417516,18417577..18418965,18419051..18419425); ID=FBpp0085860; name=Dp1-PD; parent=FBgn0027835,FBtr0086679; dbxref=FlyBase:FBpp0085860,FlyBase_Annotation_IDs:CG5170-PD,GB_protein:AAM68449.1,REFSEQ:NP_725785,GB_protein:AAM68449; MD5=d9f88abad723182825b9423678b39911; length=1301; release=r6.09; species=Dmel;;FBp…	2.7	3	0.04	FSADDDNPNSIFISGK+INIPSQSDESEFITIAGTK
283	FBpp0085809|FBgn0034401|CG15100-PA|MetRS-PA	1.0000	FBpp0085809 type=protein; loc=2R:complement(join(18850388..18850490,18850179..18850300,18849265..18850100,18849102..18849206,18847894..18849045,18847083..18847833)); ID=FBpp0085809; name=MetRS-PA; parent=FBgn0034401,FBtr0086627; dbxref=FlyBase:FBpp0085809,FlyBase_Annotation_IDs:CG15100-PA,GB_protein:AAF57625.2,REFSEQ:NP_611382,GB_protein:AAF57625,FlyMine:FBpp0085809,modMine:FBpp0085809; MD5=9809e…	5.6	3	0.04	AAPAANAAPAASPAATADAAK+ADANALPVLNALVK+YGGAQATNDAAHSQISAADLEK
282	FBpp0085796|FBgn0010551|CG15081-PC|Phb2-PC FBpp0085797|FBgn0010551|CG15081-PB|Phb2-PB FBpp0085798|FBgn0010551|CG15081-PA|Phb2-PA FBpp0111774|FBgn0010551|CG15081-PD|Phb2-PD FBpp0111775|FBgn0010551|CG15081-PE|Phb2-PE FBpp0111776|FBgn0010551|CG15081-PF|Phb2-PF	1.0000	FBpp0085796 type=protein; loc=2R:join(18819633..18819765,18820196..18820542,18820605..18820838,18821041..18821118,18821184..18821291); ID=FBpp0085796; name=Phb2-PC; parent=FBgn0010551,FBtr0086614; dbxref=FlyBase:FBpp0085796,FlyBase_Annotation_IDs:CG15081-PC,GB_protein:AAM68447.1,GB_protein:AAM68447,REFSEQ:NP_725832,GB_protein:AAM68447; MD5=f3577dbaa7059493d393d38b3f6cb5db; length=299; release=r6.…	9.0	3	0.04	AVFFVER+IVQAEGEAEAAK+QQVSLLIR
257	FBpp0084666|FBgn0039580|CG1345-PA|Gfat2-PA	1.0000	FBpp0084666 type=protein; loc=3R:complement(join(28337870..28339546,28337293..28337667)); ID=FBpp0084666; name=Gfat2-PA; parent=FBgn0039580,FBtr0085297; dbxref=FlyBase:FBpp0084666,FlyBase_Annotation_IDs:CG1345-PA,GB_protein:AAF56785.1,REFSEQ:NP_651617,GB_protein:AAF56785,FlyMine:FBpp0084666,modMine:FBpp0084666; MD5=8fd2d592c025067320afb4dd97552607; length=683; release=r6.09; species=Dmel;	5.4	3	0.04	LATDHIPILYAK+LEIIDGLSQLDEHIR+LNSQVQQLAK
249	FBpp0084241|FBgn0039304|CG10425-PA|CG10425-PA	1.0000	FBpp0084241 type=protein; loc=3R:complement(join(25262184..25262400,25261545..25262113,25261256..25261480)); ID=FBpp0084241; name=CG10425-PA; parent=FBgn0039304,FBtr0084867; dbxref=FlyBase:FBpp0084241,FlyBase_Annotation_IDs:CG10425-PA,GB_protein:AAF56432.1,REFSEQ:NP_651363,GB_protein:AAF56432,FlyMine:FBpp0084241,modMine:FBpp0084241; MD5=ea88f5fc68388f830bbd315eee739605; length=336; release=r6.09;…	11.3	3	0.04	GANVTVIAR+IISGGGGLIEPEVMAK+SLDISGDYDQVAK
248	FBpp0084189|FBgn0039303|CG11857-PA|CG11857-PA FBpp0312547|FBgn0039303|CG11857-PC|CG11857-PC	1.0000	FBpp0084189 type=protein; loc=3R:join(25259364..25259432,25259494..25260036); ID=FBpp0084189; name=CG11857-PA; parent=FBgn0039303,FBtr0084814; dbxref=FlyBase_Annotation_IDs:CG11857-PA,FlyBase:FBpp0084189,GB_protein:AAF56431,REFSEQ:NP_651362,FlyMine:FBpp0084189,modMine:FBpp0084189; MD5=045969d49468599b898aa07cb27f7545; length=203; release=r6.09; species=Dmel;;FBpp0312547 type=protein; loc=3R:join(…	24.6	3	0.04	IDPEFDPYSQDDEDEGPNLPTR+LSQTYQSALDR+VNDLAGSGPGSVAGNSK
229	FBpp0082985|FBgn0262559|CG7998-PA|Mdh2-PA	1.0000	FBpp0082985 type=protein; loc=3R:join(18226501..18226566,18226730..18226937,18227705..18227901,18227960..18228499); ID=FBpp0082985; name=Mdh2-PA; parent=FBgn0262559,FBtr0083563; dbxref=FlyBase:FBpp0082985,FlyBase_Annotation_IDs:CG7998-PA,GB_protein:AAF55516.1,REFSEQ:NP_650696,GB_protein:AAF55516,FlyMine:FBpp0082985,modMine:FBpp0082985; MD5=2398d433054476450d18d6f15a6f0f6e; length=336; release=r6.…	7.7	3	0.04	AGAGSATLSMAYAGAR+IQEAGTEVVK
225	FBpp0082319|FBgn0263396|CG16901-PA|sqd-PA FBpp0082320|FBgn0263396|CG16901-PB|sqd-PB FBpp0082321|FBgn0263396|CG16901-PC|sqd-PC FBpp0301102|FBgn0263396|CG16901-PE|sqd-PE	1.0000	FBpp0082319 type=protein; loc=3R:complement(join(13645753..13645919,13643169..13643209,13642829..13643103,13642512..13642755,13642189..13642427)); ID=FBpp0082319; name=sqd-PA; parent=FBgn0263396,FBtr0082854; dbxref=FlyBase:FBpp0082319,FlyBase_Annotation_IDs:CG16901-PA,GB_protein:AAF54964.2,REFSEQ:NP_731826,GB_protein:AAF54964,FlyMine:FBpp0082319,modMine:FBpp0082319; MD5=f3e0c9c10a8c84b1ad97a28350…	11.0	3	0.04	IFVGGLTTEISDEEIK+TYFGQFGNIVEVEMPFDK
23	FBpp0071087|FBgn0261592|CG10944-PB|RpS6-PB FBpp0071088|FBgn0261592|CG10944-PA|RpS6-PA	1.0000	FBpp0071087 type=protein; loc=X:complement(join(7901243..7901248,7900803..7901007,7899754..7900289)); ID=FBpp0071087; name=RpS6-PB; parent=FBgn0261592,FBtr0071135; dbxref=FlyBase:FBpp0071087,FlyBase_Annotation_IDs:CG10944-PB,GB_protein:AAN09218.1,REFSEQ:NP_511073,GB_protein:AAN09218,FlyMine:FBpp0071087,modMine:FBpp0071087; MD5=a5a2be906b55066ce578c7696a06737d; length=248; release=r6.09; species=D…	9.7	3	0.04	DIPGLTDTTIPR+LITPVVLQR
214	FBpp0081822|FBgn0020910|CG4863-PA|RpL3-PA FBpp0307759|FBgn0020910|CG4863-PH|RpL3-PH	1.0000	FBpp0081822 type=protein; loc=3R:join(11221930..11221932,11222175..11222367,11222561..11222729,11223395..11223530,11223858..11224247,11224491..11224850); ID=FBpp0081822; name=RpL3-PA; parent=FBgn0020910,FBtr0082346; dbxref=FlyBase:FBpp0081822,FlyBase_Annotation_IDs:CG4863-PA,GB_protein:AAF54610.2,REFSEQ:NP_524316,GB_protein:AAF54610,FlyMine:FBpp0081822,modMine:FBpp0081822; MD5=96aa8a3d3896e3e1a66…	7.7	3	0.04	LKEEAAATTAAAAAATTTSA+NNASTEYDLTDK
201	FBpp0080751|FBgn0041789|CG31794-PC|Pax-PC FBpp0080752|FBgn0041789|CG31794-PF|Pax-PF FBpp0080753|FBgn0041789|CG31794-PB|Pax-PB FBpp0080754|FBgn0041789|CG31794-PA|Pax-PA FBpp0099871|FBgn0041789|CG31794-PG|Pax-PG FBpp0297553|FBgn0041789|CG31794-PH|Pax-PH FBpp0306283|FBgn0041789|CG31794-PJ|Pax-PJ FBpp0306284|FBgn0041789|CG31794-PK|Pax-PK	1.0000	FBpp0080751 type=protein; loc=2L:complement(join(19426206..19426218,19410480..19410643,19410248..19410413,19409769..19409910,19409612..19409703,19409404..19409549,19403999..19404682,19401106..19401372)); ID=FBpp0080751; name=Pax-PC; parent=FBgn0041789,FBtr0081210; dbxref=FlyBase:FBpp0080751,GB_protein:AAN11037.1,FlyBase_Annotation_IDs:CG31794-PC,REFSEQ:NP_724183,GB_protein:AAN11037,FlyMine:FBpp00…	11.2	3	0.04	GSQQAHLTQTIEETTIVEDSR+HVTITVR+IDVPVNYSTPVSK+QAAGASTGLSELDSLLQDLQK
195	FBpp0080551|FBgn0032643|CG6453-PA|GCS2beta-PA FBpp0296964|FBgn0032643|CG6453-PB|GCS2beta-PB	1.0000	FBpp0080551 type=protein; loc=2L:complement(join(17483156..17484158,17482447..17483090)); ID=FBpp0080551; name=GCS2beta-PA; parent=FBgn0032643,FBtr0080998; dbxref=FlyBase:FBpp0080551,FlyBase_Annotation_IDs:CG6453-PA,GB_protein:AAF53621.1,REFSEQ:NP_609844,GB_protein:AAF53621,FlyMine:FBpp0080551,modMine:FBpp0080551; MD5=1885d8b8d8eecbe263c7529464d27dbd; length=548; release=r6.09; species=Dmel;;FBpp…	5.5	3	0.04	EIQQEVNEIDDQNNK+QTAEALEAEAIEIFK
191	FBpp0080044|FBgn0032509|CG6523-PA|CG6523-PA	1.0000	FBpp0080044 type=protein; loc=2L:join(13366531..13366740,13366805..13367067,13367131..13367308); ID=FBpp0080044; name=CG6523-PA; parent=FBgn0032509,FBtr0080465; dbxref=FlyBase:FBpp0080044,FlyBase_Annotation_IDs:CG6523-PA,GB_protein:AAF53288.1,REFSEQ:NP_609641,GB_protein:AAF53288,FlyMine:FBpp0080044,modMine:FBpp0080044; MD5=648f3efe1b7a429eca3d151f90f0044a; length=216; release=r6.09; species=Dmel;	19.4	3	0.04	ALINTAPLMIFMK+GELIGGLDIIK+LAENASSAAATGQTLEER
183	FBpp0079732|FBgn0027363|CG6521-PA|Stam-PA	1.0000	FBpp0079732 type=protein; loc=2L:join(10858835..10858877,10859370..10859647,10859707..10860910,10860977..10861521); ID=FBpp0079732; name=Stam-PA; parent=FBgn0027363,FBtr0080143; dbxref=FlyBase:FBpp0079732,FlyBase_Annotation_IDs:CG6521-PA,GB_protein:AAF53027.1,REFSEQ:NP_477448,GB_protein:AAF53027,FlyMine:FBpp0079732,modMine:FBpp0079732; MD5=ffa29d1c574161ed4ff139ded1f1e20e; length=689; release=r6.…	7.7	3	0.04	ELDLIPALYAK+GEGLFPSNFVTADLSVDPER+TEAAAAAAAAQPVEIDESKIDR
177	FBpp0079541|FBgn0032198|CG4912-PA|eEF1delta-PA FBpp0079542|FBgn0032198|CG4912-PB|eEF1delta-PB	1.0000	FBpp0079541 type=protein; loc=2L:join(10232573..10232659,10233757..10234359); ID=FBpp0079541; name=eEF1delta-PA; parent=FBgn0032198,FBtr0079951; dbxref=FlyBase:FBpp0079541,FlyBase_Annotation_IDs:CG4912-PA,GB_protein:AAF52880.1,REFSEQ:NP_723536,GB_protein:AAF52880,FlyMine:FBpp0079541,modMine:FBpp0079541; MD5=2b8417f001316aab12e9452f9b904664; length=229; release=r6.09; species=Dmel;;FBpp0079542 typ…	11.4	3	0.04	FVPVAFGIQK+IDGVTLDDGLNSELAK
173	FBpp0079497|FBgn0032156|CG13124-PA|CG13124-PA FBpp0079498|FBgn0032156|CG13124-PB|CG13124-PB FBpp0288636|FBgn0032156|CG13124-PD|CG13124-PD FBpp0290088|FBgn0032156|CG13124-PE|CG13124-PE FBpp0290089|FBgn0032156|CG13124-PF|CG13124-PF FBpp0290090|FBgn0032156|CG13124-PG|CG13124-PG FBpp0290091|FBgn0032156|CG13124-PH|CG13124-PH FBpp0290092|FBgn0032156|CG13124-PI|CG13124-PI FBpp0290093|FBgn0032156|CG13124…	1.0000	FBpp0079497 type=protein; loc=2L:complement(join(9906033..9906173,9905875..9905971,9905138..9905291,9904827..9905052,9904282..9904758,9904004..9904216,9903717..9903941)); ID=FBpp0079497; name=CG13124-PA; parent=FBgn0032156,FBtr0079902; dbxref=FlyBase:FBpp0079497,FlyBase_Annotation_IDs:CG13124-PA,GB_protein:AAF52823.3,REFSEQ:NP_609319,GB_protein:AAF52823,FlyMine:FBpp0079497,modMine:FBpp0079497; MD…	12.6	3	0.04	SILVTYPINTGALSGQLPLMNSPSSGNILHTTNR+SLAFNVPGNQTGQMR+SLSSADALTR
171	FBpp0079484|FBgn0011272|CG4651-PA|RpL13-PA FBpp0099517|FBgn0011272|CG4651-PB|RpL13-PB FBpp0302626|FBgn0011272|CG4651-PC|RpL13-PC	1.0000	FBpp0079484 type=protein; loc=2L:join(9967635..9967877,9967939..9968247,9968317..9968421); ID=FBpp0079484; name=RpL13-PA; parent=FBgn0011272,FBtr0079888; dbxref=GB_protein:AAF52842.1,FlyBase:FBpp0079484,FlyBase_Annotation_IDs:CG4651-PA,REFSEQ:NP_523530,GB_protein:AAF52842; MD5=6aea7ab718156ab77fd20fc1241572d5; length=218; release=r6.09; species=Dmel;;FBpp0099517 type=protein; loc=2L:join(9967635.…	15.6	3	0.04	GFTLEELK+GPVLPIKNEQPAVVEFR+LILFPINEK
167	FBpp0079279|FBgn0027932|CG13388-PA|Akap200-PA FBpp0079280|FBgn0027932|CG13388-PC|Akap200-PC FBpp0079281|FBgn0027932|CG13388-PB|Akap200-PB FBpp0079282|FBgn0027932|CG13388-PD|Akap200-PD FBpp0309213|FBgn0027932|CG13388-PE|Akap200-PE FBpp0309214|FBgn0027932|CG13388-PF|Akap200-PF FBpp0309215|FBgn0027932|CG13388-PG|Akap200-PG	1.0000	FBpp0079279 type=protein; loc=2L:join(8426911..8427093,8427158..8427553,8427615..8428067,8428320..8429462,8430281..8430367); ID=FBpp0079279; name=Akap200-PA; parent=FBgn0027932,FBtr0079664; dbxref=FlyBase:FBpp0079279,FlyBase_Annotation_IDs:CG13388-PA,GB_protein:AAF52674.3,REFSEQ:NP_477460,GB_protein:AAF52674,FlyMine:FBpp0079279,modMine:FBpp0079279; MD5=92f320b9008efd2f1e8788b9234acb00; length=753…	10.8	3	0.04	EAAAGEDITPLADESIK+SAAVAEGGDAVAETAK+SAAVAEGGDAVAETAKGEEGSPK
159	FBpp0078688|FBgn0262467|CG8885-PA|Scox-PA	1.0000	FBpp0078688 type=protein; loc=2L:complement(join(4968432..4968825,4968007..4968368)); ID=FBpp0078688; name=Scox-PA; parent=FBgn0262467,FBtr0079052; dbxref=FlyBase:FBpp0078688,FlyBase_Annotation_IDs:CG8885-PA,GB_protein:AAF52184.1,REFSEQ:NP_608884,GB_protein:AAF52184,FlyMine:FBpp0078688,modMine:FBpp0078688; MD5=88e723833aca99a5490ab176a4d4dc41; length=251; release=r6.09; species=Dmel;	12.0	3	0.04	LLGLTGTVEQIR+SPQTPAVQPIFITVDPER
154	FBpp0078606|FBgn0015331|CG14637-PA|abs-PA	1.0000	FBpp0078606 type=protein; loc=3R:4233129..4234988; ID=FBpp0078606; name=abs-PA; parent=FBgn0015331,FBtr0078967; dbxref=FlyBase:FBpp0078606,FlyBase_Annotation_IDs:CG14637-PA,GB_protein:AAF52165.1,REFSEQ:NP_524220,GB_protein:AAF52165,FlyMine:FBpp0078606,modMine:FBpp0078606; MD5=cf1e3436858801b79fb1ade7dc19643c; length=619; release=r6.09; species=Dmel;	6.0	3	0.04	ILVEGETPSPPIR+SALVKPVTINVGR+TAPPVLIFAEK
140	FBpp0077715|FBgn0263933|CG4063-PA|ebi-PA	1.0000	FBpp0077715 type=protein; loc=2L:join(415389..415446,415512..416710,416789..417634); ID=FBpp0077715; name=ebi-PA; parent=FBgn0263933,FBtr0078055; dbxref=FlyBase:FBpp0077715,FlyBase_Annotation_IDs:CG4063-PA,GB_protein:AAF51501.1,REFSEQ:NP_477329,GB_protein:AAF51501,FlyMine:FBpp0077715,modMine:FBpp0077715; MD5=328640e01275fc7031a62776b15cbb80; length=700; release=r6.09; species=Dmel;	8.4	3	0.04	IEPGTGVAGSAGGNK+TEPGKPGAVDSSAPAGGNQNNNAKPEIK+VGASASDGSVFVLDLR
134	FBpp0077461|FBgn0264978|CG3539-PC|Slh-PC FBpp0307162|FBgn0264978|CG3539-PG|Slh-PG	1.0000	FBpp0077461 type=protein; loc=2L:complement(join(2492493..2492520,2492259..2492418,2491513..2492201,2490733..2491442,2490346..2490678)); ID=FBpp0077461; name=Slh-PC; parent=FBgn0264978,FBtr0077782; dbxref=FlyBase:FBpp0077461,FlyBase_Annotation_IDs:CG3539-PC,GB_protein:AAF51247.3,FlyBase_Annotation_IDs:CG3539-PB,REFSEQ:NP_995614,GB_protein:AAF51247,FlyMine:FBpp0077461,modMine:FBpp0077461; MD5=9d0c…	3.8	3	0.04	IATAILNFIK+SNAETDDYLYLDPK
129	FBpp0077214|FBgn0031544|CG17593-PA|CG17593-PA FBpp0305448|FBgn0031544|CG17593-PB|CG17593-PB	1.0000	FBpp0077214 type=protein; loc=2L:join(3514984..3515277,3515720..3516268,3516330..3516677,3516736..3516975); ID=FBpp0077214; name=CG17593-PA; parent=FBgn0031544,FBtr0077525; dbxref=FlyBase:FBpp0077214,FlyBase_Annotation_IDs:CG17593-PA,GB_protein:AAF51095.1,REFSEQ:NP_608786,GB_protein:AAF51095,FlyMine:FBpp0077214,modMine:FBpp0077214; MD5=fa7fade771163195529712a31d7afa3f; length=476; release=r6.09; …	9.0	3	0.04	ALLDENFALVGDDGK+AVLLAGFNLPK+NADSFSGGAGSSHGESR
122	FBpp0077012|FBgn0031118|CG1412-PA|RhoGAP19D-PA FBpp0290752|FBgn0031118|CG1412-PB|RhoGAP19D-PB FBpp0293445|FBgn0031118|CG1412-PC|RhoGAP19D-PC FBpp0309351|FBgn0031118|CG1412-PD|RhoGAP19D-PD FBpp0311266|FBgn0031118|CG1412-PE|RhoGAP19D-PE	1.0000	FBpp0077012 type=protein; loc=X:complement(join(20490547..20490870,20488330..20488647,20487008..20487522,20477639..20478340,20477266..20477567,20476328..20476811,20476165..20476264,20476002..20476100,20475581..20475931,20474553..20475518,20473567..20474482,20472034..20473502)); ID=FBpp0077012; name=RhoGAP19D-PA; parent=FBgn0031118,FBtr0077320; dbxref=FlyBase:FBpp0077012,FlyBase_Annotation_IDs:CG1…	1.6	3	0.04	NLAIIFGPSIIR+YHQTQQQTTTTTTVDGQTSSR
116	FBpp0076608|FBgn0035726|CG9953-PA|CG9953-PA	1.0000	FBpp0076608 type=protein; loc=3L:join(6969832..6970619,6970681..6970819,6970882..6971353,6971426..6971553); ID=FBpp0076608; name=CG9953-PA; parent=FBgn0035726,FBtr0076898; dbxref=FlyBase:FBpp0076608,FlyBase_Annotation_IDs:CG9953-PA,GB_protein:AAF50628.1,REFSEQ:NP_648067,GB_protein:AAF50628,FlyMine:FBpp0076608,modMine:FBpp0076608; MD5=9ac8c336a6cc7fa8808e474fb9332da6; length=508; release=r6.09; sp…	6.9	3	0.04	LGLVNDMLLK+LVVSATNDNYGALKPK+YFVNADFYR
111	FBpp0076359|FBgn0017579|CG6253-PA|RpL14-PA	1.0000	FBpp0076359 type=protein; loc=3L:join(8601035..8601037,8601314..8601415,8601648..8601842,8602103..8602303); ID=FBpp0076359; name=RpL14-PA; parent=FBgn0017579,FBtr0076633; dbxref=FlyBase:FBpp0076359,FlyBase_Annotation_IDs:CG6253-PA,GB_protein:AAF50393.1,REFSEQ:NP_523975,GB_protein:AAF50393,FlyMine:FBpp0076359,modMine:FBpp0076359; MD5=a8770f33c4e9685bb6fcb587b1869f19; length=166; release=r6.09; spe…	20.5	3	0.04	LLTIAFNTLK+LVAIVDVIDQNR+VLVDGPLTGVPR
1	FBpp0070041|FBgn0264492|CG17520-PA|CkIIalpha-PA FBpp0070042|FBgn0264492|CG17520-PB|CkIIalpha-PB FBpp0070043|FBgn0264492|CG17520-PC|CkIIalpha-PC FBpp0110433|FBgn0264492|CG17520-PD|CkIIalpha-PD FBpp0311229|FBgn0264492|CG17520-PE|CkIIalpha-PE FBpp0311359|FBgn0264492|CG17520-PF|CkIIalpha-PF FBpp0311360|FBgn0264492|CG17520-PG|CkIIalpha-PG	1.0000	FBpp0070041 type=protein; loc=3L:23102252..23103262; ID=FBpp0070041; name=CkIIalpha-PA; parent=FBgn0264492,FBtr0070042; dbxref=FlyBase:FBpp0070041,FlyBase_Annotation_IDs:CG17520-PA,GB_protein:AAN11415.1,REFSEQ:NP_730774,GB_protein:AAN11415; MD5=c486e73baf16af529dddb35d8eec70f8; length=336; release=r6.09; species=Dmel;;FBpp0070042 type=protein; loc=3L:23102252..23103262; ID=FBpp0070042; name=CkIIa…	6.8	3	0.04	TPALIFEHVNNTDFK+YYLFELLK
504	FBpp0082715|FBgn0250823|CG6963-PD|gish-PD FBpp0082716|FBgn0250823|CG6963-PB|gish-PB FBpp0082717|FBgn0250823|CG6963-PA|gish-PA FBpp0082718|FBgn0250823|CG6963-PC|gish-PC FBpp0082719|FBgn0250823|CG6963-PE|gish-PE FBpp0099736|FBgn0250823|CG6963-PF|gish-PF FBpp0099737|FBgn0250823|CG6963-PG|gish-PG FBpp0099738|FBgn0250823|CG6963-PH|gish-PH FBpp0290519|FBgn0250823|CG6963-PI|gish-PI FBpp0293608|FBgn02508…	0.9999	FBpp0082715 type=protein; loc=3R:join(16275144..16275169,16289631..16289839,16292724..16292834,16293987..16294153,16296662..16296776,16296836..16297104,16297175..16297345,16298470..16298550,16299591..16299689,16301245..16301351,16301823..16301874); ID=FBpp0082715; name=gish-PD; parent=FBgn0250823,FBtr0083261; dbxref=FlyBase_Annotation_IDs:CG6963-PD,FlyBase:FBpp0082715,GB_protein:AAN13704.2,REFSEQ…	7.6	3	0.03	LDFFETPDYDFLR+LFQDLFDR+NLYNNEHVAIK
498	FBpp0077397|FBgn0031453|CG9894-PB|Bacc-PB FBpp0077398|FBgn0031453|CG9894-PA|Bacc-PA FBpp0297923|FBgn0031453|CG9894-PC|Bacc-PC FBpp0307124|FBgn0031453|CG9894-PD|Bacc-PD	0.9999	FBpp0077397 type=protein; loc=2L:join(2753415..2753660,2756008..2756170,2756245..2756294); ID=FBpp0077397; name=Bacc-PB; parent=FBgn0031453,FBtr0077713; dbxref=FlyBase:FBpp0077397,FlyBase_Annotation_IDs:CG9894-PB,GB_protein:AAN10413.1,REFSEQ:NP_608706,GB_protein:AAN10413,FlyMine:FBpp0077397; MD5=4c496eb0d3aca50804fbd6d04d9073f1; length=152; release=r6.09; species=Dmel;;FBpp0077398 type=protein; l…	30.3	3	0.03	AAAADAAGDAADNGTSKDGEDAADAAAAAPAK+VAADDVSAVKDDLK
517	FBpp0077487|FBgn0262126|CG10882-PA|Sec24CD-PA FBpp0302999|FBgn0262126|CG10882-PB|Sec24CD-PB FBpp0303000|FBgn0262126|CG10882-PC|Sec24CD-PC	0.9998	FBpp0077487 type=protein; loc=2L:complement(join(2236308..2236541,2234928..2235899,2234409..2234868,2234235..2234350,2233110..2233977,2232257..2233047,2232048..2232188)); ID=FBpp0077487; name=Sec24CD-PA; parent=FBgn0262126,FBtr0077810; dbxref=FlyBase:FBpp0077487,FlyBase_Annotation_IDs:CG10882-PA,GB_protein:AAF51283.2,REFSEQ:NP_608664,GB_protein:AAF51283,FlyMine:FBpp0077487,modMine:FBpp0077487; MD…	2.8	3	0.03	ETETILYPAIQAGLEALK+LLVFNSTLPIAEAPGK
516	FBpp0076824|FBgn0040298|CG32417-PA|Myt1-PA	0.9998	FBpp0076824 type=protein; loc=3L:complement(join(5778587..5779541,5778379..5778524,5777958..5778322,5777764..5777899)); ID=FBpp0076824; name=Myt1-PA; parent=FBgn0040298,FBtr0077118; dbxref=FlyBase:FBpp0076824,FlyBase_Annotation_IDs:CG32417-PA,GB_protein:AAF50747.3,REFSEQ:NP_647987,GB_protein:AAF50747,FlyMine:FBpp0076824,modMine:FBpp0076824; MD5=df5d39eca0c6aa998ebec807c54ea987; length=533; releas…	4.5	3	0.04	HGILPEEFINK+LGEGSFGEVFQVR
513	FBpp0075398|FBgn0036489|CG7011-PA|CG7011-PA	0.9998	FBpp0075398 type=protein; loc=3L:complement(join(15163408..15163495,15162987..15163338,15162500..15162837,15161165..15161372,15160964..15161099)); ID=FBpp0075398; name=CG7011-PA; parent=FBgn0036489,FBtr0075645; dbxref=FlyBase:FBpp0075398,FlyBase_Annotation_IDs:CG7011-PA,GB_protein:AAF49653.1,REFSEQ:NP_648758,GB_protein:AAF49653,FlyMine:FBpp0075398,modMine:FBpp0075398; MD5=95a0fe3d83730e98ba3a3158…	6.7	3	0.03	GNSDGEPIYTNQFSVTR+TLDDFSVR
523	FBpp0086120|FBgn0034179|CG6805-PA|CG6805-PA FBpp0297529|FBgn0034179|CG6805-PB|CG6805-PB	0.9997	FBpp0086120 type=protein; loc=2R:join(17005761..17006507,17006789..17007115); ID=FBpp0086120; name=CG6805-PA; parent=FBgn0034179,FBtr0086966; dbxref=FlyBase:FBpp0086120,FlyBase_Annotation_IDs:CG6805-PA,GB_protein:AAF57919.1,REFSEQ:NP_611178,GB_protein:AAF57919,FlyMine:FBpp0086120,modMine:FBpp0086120; MD5=93c7cb55da385849cf6d3cb49ae0fd2e; length=357; release=r6.09; species=Dmel;;FBpp0297529 type=p…	7.8	3	0.04	GNAFSLLEEQQPNFAPTFK+LDQLNLLR
476b	FBpp0086252|FBgn0003274|CG4918-PA|RpLP2-PA	0.9997	FBpp0086252 type=protein; loc=2R:16586223..16586564; ID=FBpp0086252; name=RpLP2-PA; parent=FBgn0003274,FBtr0087105; dbxref=FlyBase:FBpp0086252,FlyBase_Annotation_IDs:CG4918-PA,GB_protein:AAF57979.1,REFSEQ:NP_523764,GB_protein:AAF57979,FlyMine:FBpp0086252,modMine:FBpp0086252; MD5=b28d6b4fec46edabc2fa2ec06e21105f; length=113; release=r6.09; species=Dmel;	17.7	3	0.04	ILSSVGVEVDAER+SIDDLIK
524	FBpp0076708|FBgn0024921|CG7398-PA|Trn-PA FBpp0076709|FBgn0024921|CG7398-PB|Trn-PB FBpp0076710|FBgn0024921|CG7398-PC|Trn-PC FBpp0305273|FBgn0024921|CG7398-PD|Trn-PD	0.9996	FBpp0076708 type=protein; loc=3L:join(6194052..6194150,6194218..6194889,6194973..6196085,6196143..6196313,6196383..6196554,6196616..6196711,6197037..6197112,6197383..6197557,6197614..6197721); ID=FBpp0076708; name=Trn-PA; parent=FBgn0024921,FBtr0077000; dbxref=FlyBase:FBpp0076708,FlyBase_Annotation_IDs:CG7398-PA,GB_protein:AAF50674.1,REFSEQ:NP_477368,GB_protein:AAF50674,FlyMine:FBpp0076708,modMin…	5.2	3	0.03	DVLAPYLAQLAPVLVR+LGYVCPVEVAPYLPEFVR+TLLENTAITIGR
416b	FBpp0077419|FBgn0250906|CG3127-PA|Pgk-PA FBpp0303560|FBgn0250906|CG3127-PB|Pgk-PB FBpp0303561|FBgn0250906|CG3127-PC|Pgk-PC FBpp0303562|FBgn0250906|CG3127-PD|Pgk-PD FBpp0306279|FBgn0250906|CG3127-PE|Pgk-PE	0.9996	FBpp0077419 type=protein; loc=2L:complement(join(2748320..2748381,2747311..2748255,2747012..2747252)); ID=FBpp0077419; name=Pgk-PA; parent=FBgn0250906,FBtr0077739; dbxref=FlyBase:FBpp0077419,FlyBase_Annotation_IDs:CG3127-PA,GB_protein:AAF51218.1,REFSEQ:NP_476676,GB_protein:AAF51218,FlyMine:FBpp0077419,modMine:FBpp0077419; MD5=16e0bbc16937d77a9068daf8c33b97f4; length=415; release=r6.09; species=Dm…	8.2	3	0.04	VNEMIIGGGMAFTFLK+VSHVSTGGGASLELLEGK
527	FBpp0086694|FBgn0001220|CG8542-PA|Hsc70-5-PA FBpp0308990|FBgn0001220|CG8542-PB|Hsc70-5-PB	0.9995	FBpp0086694 type=protein; loc=2R:complement(join(14255834..14255923,14255669..14255715,14254829..14255407,14253553..14254657,14253352..14253492,14253190..14253288)); ID=FBpp0086694; name=Hsc70-5-PA; parent=FBgn0001220,FBtr0087568; dbxref=FlyBase:FBpp0086694,FlyBase_Annotation_IDs:CG8542-PA,GB_protein:AAF58270.1,REFSEQ:NP_523741,GB_protein:AAF58270,FlyMine:FBpp0086694,modMine:FBpp0086694; MD5=453b…	7.3	3	0.03	LFELAYK+QAVTNSANTFYATK+SGEVKGAVIGIDLGTTNSCLAVMEGKQAK
534a	FBpp0078806|FBgn0001942|CG9075-PA|eIF-4a-PA FBpp0078807|FBgn0001942|CG9075-PC|eIF-4a-PC FBpp0078808|FBgn0001942|CG9075-PB|eIF-4a-PB FBpp0078809|FBgn0001942|CG9075-PD|eIF-4a-PD FBpp0297911|FBgn0001942|CG9075-PE|eIF-4a-PE FBpp0303628|FBgn0001942|CG9075-PF|eIF-4a-PF	0.9993	FBpp0078806 type=protein; loc=2L:join(5981834..5981835,5983010..5983236,5984011..5984624,5984719..5984942,5985026..5985170); ID=FBpp0078806; name=eIF-4a-PA; parent=FBgn0001942,FBtr0079175; dbxref=FlyBase:FBpp0078806,FlyBase_Annotation_IDs:CG9075-PA,GB_protein:AAF52317.2,REFSEQ:NP_723137,GB_protein:AAF52317,FlyMine:FBpp0078806,modMine:FBpp0078806; MD5=5891fcac3bcd1da6b7c83506890f24e3; length=403; …	9.2	3	0.02	GRDVIAQAQSGTGK+LFVLDEADEMLSR+VLITTDLLAR
539	FBpp0079829|FBgn0028490|CG31705-PA|CG31705-PA FBpp0302839|FBgn0028490|CG31705-PD|CG31705-PD FBpp0311762|FBgn0028490|CG31705-PE|CG31705-PE	0.9991	FBpp0079829 type=protein; loc=2L:complement(join(11524568..11525666,11523550..11524499)); ID=FBpp0079829; name=CG31705-PA; parent=FBgn0028490,FBtr0080242; dbxref=FlyBase:FBpp0079829,FlyBase_Annotation_IDs:CG31705-PA,GB_protein:AAF53106.2,REFSEQ:NP_609509,GB_protein:AAF53106; MD5=e481e40744a00e860685bf29b50350f6; length=682; release=r6.09; species=Dmel;;FBpp0302839 type=protein; loc=2L:complement(…	6.5	3	0.04	LSYGGGSHSQPVSK+NNSTGGFGSSGGYQPITATNAHNVQSSYPR
538	FBpp0079599|FBgn0051716|CG31716-PA|Cnot4-PA FBpp0079600|FBgn0051716|CG31716-PC|Cnot4-PC FBpp0079601|FBgn0051716|CG31716-PD|Cnot4-PD FBpp0079602|FBgn0051716|CG31716-PE|Cnot4-PE FBpp0079603|FBgn0051716|CG31716-PB|Cnot4-PB FBpp0079604|FBgn0051716|CG31716-PG|Cnot4-PG FBpp0293055|FBgn0051716|CG31716-PH|Cnot4-PH FBpp0293056|FBgn0051716|CG31716-PI|Cnot4-PI FBpp0304027|FBgn0051716|CG31716-PJ|Cnot4-PJ FBp…	0.9991	FBpp0079599 type=protein; loc=2L:join(10398115..10398219,10398279..10398392,10398444..10398593,10398654..10398740,10399317..10399535,10399595..10399688,10399768..10400679,10400735..10400869,10400963..10400998,10401077..10401271,10401334..10401594,10401662..10401741,10401804..10401867,10401926..10402333,10402407..10402562,10402631..10402770); ID=FBpp0079599; name=Cnot4-PA; parent=FBgn0051716,FBtr0…	4.8	3	0.03	AQANAIIQQQLLQQHAGENLFGGNMSK+LNIFDDTPSFFTSPSFQQAPILK
547	FBpp0074713|FBgn0036891|CG9372-PA|CG9372-PA	0.9988	FBpp0074713 type=protein; loc=3L:join(19606581..19606668,19606833..19606981,19607041..19607177,19607246..19607825,19608003..19608275); ID=FBpp0074713; name=CG9372-PA; parent=FBgn0036891,FBtr0074945; dbxref=FlyBase:FBpp0074713,FlyBase_Annotation_IDs:CG9372-PA,GB_protein:AAF49135.1,REFSEQ:NP_649132,GB_protein:AAF49135,FlyMine:FBpp0074713,modMine:FBpp0074713; MD5=35b1ba4f549ad2e94828dbecb089d030; le…	6.4	3	0.02	FSPQVVTSADGDEPR+QAPTSQLLENK
552	FBpp0072938|FBgn0035444|CG12012-PA|CG12012-PA FBpp0312150|FBgn0035444|CG12012-PC|CG12012-PC	0.9982	FBpp0072938 type=protein; loc=3L:join(3376881..3376947,3376999..3377300); ID=FBpp0072938; name=CG12012-PA; parent=FBgn0035444,FBtr0073076; dbxref=FlyBase:FBpp0072938,FlyBase_Annotation_IDs:CG12012-PA,GB_protein:AAF47770.2,REFSEQ:NP_647813,GB_protein:AAF47770,FlyMine:FBpp0072938,modMine:FBpp0072938; MD5=4c636cdbe68df0a99e90b92f43a958f9; length=122; release=r6.09; species=Dmel;;FBpp0312150 type=pro…	15.6	3	0.04	DAAPPSYEEVMNSPSQDSR
557	FBpp0080117|FBgn0028919|CG16865-PA|CG16865-PA FBpp0304016|FBgn0028919|CG16865-PB|CG16865-PB	0.9975	FBpp0080117 type=protein; loc=2L:join(13811645..13811765,13811826..13811986,13812052..13812357,13812479..13812634); ID=FBpp0080117; name=CG16865-PA; parent=FBgn0028919,FBtr0080540; dbxref=FlyBase:FBpp0080117,FlyBase_Annotation_IDs:CG16865-PA,GB_protein:AAF53334.1,REFSEQ:NP_609677,GB_protein:AAF53334,FlyMine:FBpp0080117,modMine:FBpp0080117; MD5=90f4f267b916c6a6671aba24f0c428a6; length=247; release…	20.2	3	0.03	APAAKPATSAGPDDSGIVDASGK+EIADSYANNAR+NKGESPLTQLLNSEIK
559a	FBpp0075100|FBgn0036663|CG9674-PA|CG9674-PA FBpp0075103|FBgn0036663|CG9674-PD|CG9674-PD FBpp0297083|FBgn0036663|CG9674-PF|CG9674-PF FBpp0305785|FBgn0036663|CG9674-PG|CG9674-PG	0.9973	FBpp0075100 type=protein; loc=3L:complement(join(16799484..16799792,16799045..16799172,16795251..16796337,16794499..16794665,16793274..16794437,16793076..16793206,16792649..16793007,16792441..16792586,16791581..16791690,16791391..16791524,16790999..16791330,16789459..16790943,16788662..16789320,16788410..16788543)); ID=FBpp0075100; name=CG9674-PA; parent=FBgn0036663,FBtr0075341; dbxref=FlyBase:FB…	2.3	3	0.03	AGHFVTVFER+ELLADFIEK+QLFAQVTNPPIDPFR+TVPSNQSAIGVVAR
567	FBpp0111456|FBgn0085370|CG34341-PB|Pde11-PB FBpp0111457|FBgn0085370|CG34341-PC|Pde11-PC FBpp0292261|FBgn0085370|CG34341-PD|Pde11-PD FBpp0292262|FBgn0085370|CG34341-PE|Pde11-PE FBpp0310380|FBgn0085370|CG34341-PF|Pde11-PF FBpp0310381|FBgn0085370|CG34341-PG|Pde11-PG	0.9969	FBpp0111456 type=protein; loc=2L:complement(join(18546525..18546717,18543262..18543715,18541857..18542003,18541185..18541620,18540629..18540768,18539523..18539673,18538030..18538185,18537166..18537687,18536814..18536990,18535586..18535672,18535361..18535528,18535185..18535294,18534940..18535128,18534661..18534877,18534518..18534601,18533335..18534459)); ID=FBpp0111456; name=Pde11-PB; parent=FBgn0…	5.1	3	0.04	SIEEPATTPLQFQPTGR+VAWGTGIAGHVAESGEPVNIPDAYQDERFNCEIDSLTGYR
570	FBpp0078974|FBgn0004838|CG10377-PA|Hrb27C-PA FBpp0078975|FBgn0004838|CG10377-PC|Hrb27C-PC FBpp0078976|FBgn0004838|CG10377-PB|Hrb27C-PB FBpp0290617|FBgn0004838|CG10377-PD|Hrb27C-PD FBpp0290618|FBgn0004838|CG10377-PE|Hrb27C-PE FBpp0297873|FBgn0004838|CG10377-PF|Hrb27C-PF FBpp0297874|FBgn0004838|CG10377-PG|Hrb27C-PG FBpp0297875|FBgn0004838|CG10377-PH|Hrb27C-PH	0.9966	FBpp0078974 type=protein; loc=2L:join(6923906..6924400,6924685..6925455); ID=FBpp0078974; name=Hrb27C-PA; parent=FBgn0004838,FBtr0079346; dbxref=FlyBase:FBpp0078974,FlyBase_Annotation_IDs:CG10377-PA,GB_protein:AAF52456.1,REFSEQ:NP_476869,GB_protein:AAF52456; MD5=b3cbf4123650d1cce713c03daf50563c; length=421; release=r6.09; species=Dmel;;FBpp0078975 type=protein; loc=2L:join(6923906..6924400,692468…	9.3	3	0.04	SGSEYDYGGYGSGYDYDYSNYVK+VFLGGLPSNVTETDLR
580	FBpp0112160|FBgn0261984|CG4583-PB|Ire1-PB	0.9951	FBpp0112160 type=protein; loc=3R:complement(join(19860886..19861014,19860647..19860761,19857241..19857684,19856960..19857182,19855633..19856902,19855381..19855545,19854440..19855318)); ID=FBpp0112160; name=Ire1-PB; parent=FBgn0261984,FBtr0113248; dbxref=FlyBase:FBpp0112160,FlyBase_Annotation_IDs:CG4583-PB,REFSEQ:NP_001097839,GB_protein:ABW08704,FlyMine:FBpp0112160,modMine:FBpp0112160; MD5=012e3ec…	3.0	3	0.03	DGSIYQLGQMGSLK+LLDGPTGDQNSNQETDPR
806	FBpp0077167|FBgn0001075|CG3352-PA|ft-PA	0.9522	FBpp0077167 type=protein; loc=2L:complement(join(4212417..4217840,4209457..4209765,4209150..4209383,4208888..4209089,4208539..4208825,4205478..4208240,4201865..4205421,4199132..4201799)); ID=FBpp0077167; name=ft-PA; parent=FBgn0001075,FBtr0077478; dbxref=FlyBase:FBpp0077167,FlyBase_Annotation_IDs:CG3352-PA,GB_protein:AAF51036.1,REFSEQ:NP_477497,GB_protein:AAF51036,FlyMine:FBpp0077167,modMine:FBpp…	1.3	3	0.02	GSMAGNYMLLEATVSDNGIPR+QSFKIDVQTGEISTASRLDR+WFSMDPLTGLIVTTGPLDR+YSISGGNER
93	FBpp0074962|FBgn0004401|CG6143-PA|Pep-PA FBpp0074963|FBgn0004401|CG6143-PB|Pep-PB FBpp0089253|FBgn0004401|CG6143-PC|Pep-PC FBpp0293516|FBgn0004401|CG6143-PD|Pep-PD	1.0000	FBpp0074962 type=protein; loc=3L:complement(join(17643363..17643665,17640027..17640053)); ID=FBpp0074962; name=Pep-PA; parent=FBgn0004401,FBtr0075198; dbxref=GB_protein:AAF49317.3,GB_protein:AAF49317.2,FlyBase:FBpp0074962,FlyBase_Annotation_IDs:CG6143-PA,REFSEQ:NP_730290,GB_protein:AAF49317,REFSEQ:NP_730290,GB_protein:AAF49317,FlyMine:FBpp0074962,modMine:FBpp0074962; MD5=1da03060a3242b399a5da63ac…	26.6	2	0.03	NFGGGNNNYGGPMGANR+NQNPPSLLDLPR
90	FBpp0074672|FBgn0036928|CG7654-PA|Tom20-PA FBpp0304965|FBgn0036928|CG7654-PB|Tom20-PB	1.0000	FBpp0074672 type=protein; loc=3L:join(20001167..20001296,20001361..20001436,20001850..20002159); ID=FBpp0074672; name=Tom20-PA; parent=FBgn0036928,FBtr0074903; dbxref=FlyBase:FBpp0074672,FlyBase_Annotation_IDs:CG7654-PA,GB_protein:AAF49080.2,REFSEQ:NP_649169,GB_protein:AAF49080,FlyMine:FBpp0074672,modMine:FBpp0074672; MD5=3aa035e64293d9f78d3d72f6a65fc132; length=171; release=r6.09; species=Dmel;;…	21.6	2	0.03	AAEGNDGPIVLGQSSEQQLDGAK+SGVPNLNDHEAIER
85	FBpp0074564|FBgn0031069|CG12703-PA|Pmp70-PA FBpp0307154|FBgn0031069|CG12703-PB|Pmp70-PB FBpp0307155|FBgn0031069|CG12703-PC|Pmp70-PC FBpp0307156|FBgn0031069|CG12703-PD|Pmp70-PD	1.0000	FBpp0074564 type=protein; loc=X:join(19751434..19751546,19756430..19756542,19756612..19756802,19756871..19756968,19757034..19757497,19757568..19757997,19758102..19758276,19758344..19758757); ID=FBpp0074564; name=Pmp70-PA; parent=FBgn0031069,FBtr0074795; dbxref=FlyBase:FBpp0074564,FlyBase_Annotation_IDs:CG12703-PA,GB_protein:AAF49018.2,REFSEQ:NP_608354,GB_protein:AAF49018,FlyMine:FBpp0074564,modMi…	5.1	2	0.03	GSYEFATIDQDKDHFGS+LITNSEEVAFYQGNVR
80	FBpp0074180|FBgn0002590|CG8922-PA|RpS5a-PA FBpp0082465|FBgn0038277|CG7014-PA|RpS5b-PA FBpp0300392|FBgn0038277|CG7014-PB|RpS5b-PB FBpp0309957|FBgn0002590|CG8922-PB|RpS5a-PB FBpp0309958|FBgn0002590|CG8922-PC|RpS5a-PC FBpp0311353|FBgn0002590|CG8922-PD|RpS5a-PD	1.0000	FBpp0074180 type=protein; loc=X:complement(join(17146798..17147199,17145016..17145132,17144618..17144716,17143703..17143771)); ID=FBpp0074180; name=RpS5a-PA; parent=FBgn0002590,FBtr0074406; dbxref=FlyBase:FBpp0074180,FlyBase_Annotation_IDs:CG8922-PA,GB_protein:AAF48700.1,REFSEQ:NP_523382,GB_protein:AAF48700,FlyMine:FBpp0074180,modMine:FBpp0074180; MD5=353104e218fcc6d4b660d1bd47016c81; length=228;…	5.6	2	0.03	QAVDVSPLR+RQAVDVSPLR
65	FBpp0073401|FBgn0030334|CG4139-PA|Karl-PA FBpp0073402|FBgn0030334|CG4139-PB|Karl-PB FBpp0312033|FBgn0030334|CG4139-PC|Karl-PC FBpp0312034|FBgn0030334|CG4139-PD|Karl-PD	1.0000	FBpp0073401 type=protein; loc=X:join(11788939..11789103,11790858..11790995,11791061..11791184,11791358..11791731); ID=FBpp0073401; name=Karl-PA; parent=FBgn0030334,FBtr0073556; dbxref=FlyBase:FBpp0073401,FlyBase_Annotation_IDs:CG4139-PA,GB_protein:AAF48091.2,REFSEQ:NP_727559,GB_protein:AAF48091; MD5=da9c363fe92c04a40fdf763df32a4caa; length=266; release=r6.09; species=Dmel;;FBpp0073402 type=protei…	7.9	2	0.03	TSLADNEISFLR+YLSALLLSR
64	FBpp0073292|FBgn0028686|CG16916-PA|Rpt3-PA FBpp0312031|FBgn0028686|CG16916-PB|Rpt3-PB	1.0000	FBpp0073292 type=protein; loc=X:join(11125313..11125348,11125423..11125506,11125565..11126686); ID=FBpp0073292; name=Rpt3-PA; parent=FBgn0028686,FBtr0073436; dbxref=FlyBase:FBpp0073292,FlyBase_Annotation_IDs:CG16916-PA,GB_protein:AAF48001.1,REFSEQ:NP_572686,GB_protein:AAF48001,FlyMine:FBpp0073292,modMine:FBpp0073292; MD5=3ce20983cbcc98bbf3405ed68bf3a207; length=413; release=r6.09; species=Dmel;;F…	6.5	2	0.03	EAVELPLTHFELYK+ELLKPSASVALHK
59	FBpp0073010|FBgn0004888|CG1065-PA|Scsalpha-PA FBpp0292215|FBgn0004888|CG1065-PB|Scsalpha-PB	1.0000	FBpp0073010 type=protein; loc=3L:join(3814319..3814355,3816632..3817080,3817437..3817721,3817784..3817999); ID=FBpp0073010; name=Scsalpha-PA; parent=FBgn0004888,FBtr0073151; dbxref=FlyBase:FBpp0073010,FlyBase_Annotation_IDs:CG1065-PA,GB_protein:AAF47796.2,REFSEQ:NP_523905,GB_protein:AAF47796,FlyMine:FBpp0073010,modMine:FBpp0073010; MD5=770d68231aafea52ee150be7f7454d1f; length=328; release=r6.09; …	9.8	2	0.03	AKPVVSFIAGVSAPPGR+GIILIGEIGGVAEEK
57	FBpp0072801|FBgn0261602|CG1263-PA|RpL8-PA FBpp0072802|FBgn0261602|CG1263-PB|RpL8-PB	1.0000	FBpp0072801 type=protein; loc=3L:join(2587753..2587890,2588084..2588716); ID=FBpp0072801; name=RpL8-PA; parent=FBgn0261602,FBtr0072924; dbxref=FlyBase:FBpp0072801,FlyBase_Annotation_IDs:CG1263-PA,GB_protein:AAF47659.1,REFSEQ:NP_524726,GB_protein:AAF47659,FlyMine:FBpp0072801,modMine:FBpp0072801; MD5=d09e64c3a15edc7f30e4ac2fa02ce592; length=256; release=r6.09; species=Dmel;;FBpp0072802 type=protein…	10.5	2	0.03	AMVGIVAGGGR+TSGNYATVIAHNQDTK
54	FBpp0072637|FBgn0035244|CG7955-PA|ABCB7-PA FBpp0072638|FBgn0035244|CG7955-PB|ABCB7-PB	1.0000	FBpp0072637 type=protein; loc=3L:join(1618501..1618617,1620428..1620554,1620817..1621042,1621103..1621257,1621317..1622665,1622732..1622989); ID=FBpp0072637; name=ABCB7-PA; parent=FBgn0035244,FBtr0072754; dbxref=GB_protein:AAF47525.1,GB_protein:AAF47525.2,FlyBase:FBpp0072637,FlyBase_Annotation_IDs:CG7955-PA,REFSEQ:NP_728642,GB_protein:AAF47525,FlyMine:FBpp0072637,modMine:FBpp0072637; MD5=1faa8b61…	4.1	2	0.03	AVDSLINYETVK+VLIGGQDISAVDLESLR
52	FBpp0072484|FBgn0035169|CG13890-PA|CG13890-PA	1.0000	FBpp0072484 type=protein; loc=3L:join(851442..851714,851774..851893,851953..852348); ID=FBpp0072484; name=CG13890-PA; parent=FBgn0035169,FBtr0072587; dbxref=FlyBase:FBpp0072484,FlyBase_Annotation_IDs:CG13890-PA,GB_protein:AAF47423.1,REFSEQ:NP_612065,GB_protein:AAF47423,FlyMine:FBpp0072484,modMine:FBpp0072484; MD5=195e7328bf5513dfcca6cd8af1de4d6c; length=262; release=r6.09; species=Dmel;	10.7	2	0.03	DGFLENLIK+LGLVPEGGSSYMLPLILGR
463a	FBpp0087985|FBgn0261385|CG2092-PA|scra-PA FBpp0087986|FBgn0261385|CG2092-PB|scra-PB	1.0000	FBpp0087985 type=protein; loc=2R:join(7590444..7590461,7590568..7590882,7590946..7591425,7591507..7591873,7591938..7592303,7592362..7592533,7592695..7592833,7592901..7593077,7593139..7593360,7593418..7593781,7593895..7594193,7594257..7594976); ID=FBpp0087985; name=scra-PA; parent=FBgn0261385,FBtr0088911; dbxref=FlyBase_Annotation_IDs:CG2092-PA,FlyBase:FBpp0087985,GB_protein:AAM71099.1,REFSEQ:NP_7…	2.2	2	0.03	VEDAVLTAKPPVPQK+VENSIRPVGAPK
460a	FBpp0087115|FBgn0033699|CG8857-PC|RpS11-PC	1.0000	FBpp0087115 type=protein; loc=2R:complement(join(12200775..12200786,12200116..12200241,12199834..12200039,12199466..12199589)); ID=FBpp0087115; name=RpS11-PC; parent=FBgn0033699,FBtr0088007; dbxref=FlyBase:FBpp0087115,FlyBase_Annotation_IDs:CG8857-PC,GB_protein:AAM71028.1,REFSEQ:NP_725114,GB_protein:AAM71028,FlyMine:FBpp0087115,modMine:FBpp0087115; MD5=038e064738fe0ce33cf03a06f5707dc8; length=155…	12.3	2	0.02	EAIDGTYIDKK+QFGVNLNR
428a	FBpp0081148|FBgn0037466|CG1965-PA|CG1965-PA	1.0000	FBpp0081148 type=protein; loc=3R:join(7067510..7067729,7067788..7068089,7068708..7068948,7069006..7069188,7069285..7069938,7070025..7070573,7070632..7070824,7070894..7071217,7071273..7071324); ID=FBpp0081148; name=CG1965-PA; parent=FBgn0037466,FBtr0081634; dbxref=FlyBase:FBpp0081148,FlyBase_Annotation_IDs:CG1965-PA,GB_protein:AAF54074.3,REFSEQ:NP_649689,GB_protein:AAF54074,FlyMine:FBpp0081148,mod…	5.9	2	0.03	AENSGHPGGENGSTQHLESSGGPSSGPPNSNSNPANAGR+LALENDVFIPIFPK
44	FBpp0072083|FBgn0034968|CG3195-PC|RpL12-PC FBpp0072084|FBgn0034968|CG3195-PA|RpL12-PA FBpp0072085|FBgn0034968|CG3195-PB|RpL12-PB	1.0000	FBpp0072083 type=protein; loc=2R:join(24060538..24060574,24060676..24060749,24060813..24060993,24061150..24061355); ID=FBpp0072083; name=RpL12-PC; parent=FBgn0034968,FBtr0072174; dbxref=FlyBase:FBpp0072083,FlyBase_Annotation_IDs:CG3195-PC,GB_protein:AAF47152.1,REFSEQ:NP_726413,GB_protein:AAF47152; MD5=5bbdaa3af012b6f79b471a6ddab9de70; length=165; release=r6.09; species=Dmel;;FBpp0072084 type=prot…	20.6	2	0.03	HPHDVIDELNEGSIEVPAE+HSGNIGFEDILAIAR
5	FBpp0070150|FBgn0002579|CG7622-PA|RpL36-PA FBpp0070151|FBgn0002579|CG7622-PB|RpL36-PB FBpp0070152|FBgn0002579|CG7622-PD|RpL36-PD FBpp0070153|FBgn0002579|CG7622-PC|RpL36-PC FBpp0311481|FBgn0002579|CG7622-PE|RpL36-PE	1.0000	FBpp0070150 type=protein; loc=X:complement(join(628751..628873,628462..628686)); ID=FBpp0070150; name=RpL36-PA; parent=FBgn0002579,FBtr0070155; dbxref=FlyBase:FBpp0070150,FlyBase_Annotation_IDs:CG7622-PA,GB_protein:AAN09019.1,REFSEQ:NP_476629,GB_protein:AAN09019,FlyMine:FBpp0070150,modMine:FBpp0070150; MD5=07d6ac80b0a55f89b7db46bd5820d6f9; length=115; release=r6.09; species=Dmel;;FBpp0070151 type…	17.4	2	0.03	EELSNILTQLR+YELAIGLNK
392a	FBpp0073578|FBgn0010303|CG4353-PA|hep-PA	1.0000	FBpp0073578 type=protein; loc=X:complement(join(13089359..13089776,13086653..13087140,13086412..13086591,13085825..13086045,13085596..13085751,13082608..13083098,13082128..13082538,13081513..13082064,13080638..13081118,13080429..13080567)); ID=FBpp0073578; name=hep-PA; parent=FBgn0010303,FBtr0073747; dbxref=FlyBase:FBpp0073578,FlyBase_Annotation_IDs:CG4353-PA,GB_protein:AAN09646.1,REFSEQ:NP_72766…	2.5	2	0.03	LQPGNQSPIVLQR+TQLNSTATSPVASSMDR
367	sp|CAS1_BOVIN|	1.0000	sp CAS1_BOVIN	10.3	2	0.03	FFVAPFPEVFGK+YLGYLEQLLR
351	FBpp0288898|FBgn0261461|CG42274-PC|RhoGAP18B-PC FBpp0288899|FBgn0261461|CG42274-PD|RhoGAP18B-PD	1.0000	FBpp0288898 type=protein; loc=X:complement(join(19153028..19154953,19150811..19151959,19145968..19146142,19144564..19144591,19144005..19144496,19143585..19143768)); ID=FBpp0288898; name=RhoGAP18B-PC; parent=FBgn0261461,FBtr0299623; dbxref=FlyBase:FBpp0288898,FlyBase_Annotation_IDs:CG42274-PC,REFSEQ:NP_573352,GB_protein:AAF48921,FlyMine:FBpp0288898,modMine:FBpp0288898; MD5=af68c419830ecf3d03b1bb9b…	5.1	2	0.03	DLPADQQPSVVVHPILR+RPAPPPPAQLATSNTTSLAPR
342	FBpp0100010|FBgn0001223|CG4460-PA|Hsp22-PA FBpp0100011|FBgn0001223|CG4460-PB|Hsp22-PB	1.0000	FBpp0100010 type=protein; loc=3L:9374251..9374775; ID=FBpp0100010; name=Hsp22-PA; parent=FBgn0001223,FBtr0100558; dbxref=FlyBase_Annotation_IDs:CG4460-PA,FlyBase:FBpp0100010,GB_protein:AAF50290.1,REFSEQ:NP_001027115,GB_protein:AAF50290,FlyMine:FBpp0100010,modMine:FBpp0100010; MD5=5eaba449e61f7748f1fe54bf7b3aecb2; length=174; release=r6.09; species=Dmel;;FBpp0100011 type=protein; loc=3L:9374251..9…	14.9	2	0.03	VLDESVVLVEGK+WQEQEFAPPATVNK
339	FBpp0099787|FBgn0086690|CG33957-PC|Plp-PC FBpp0297119|FBgn0086690|CG33957-PD|Plp-PD FBpp0297121|FBgn0086690|CG33957-PF|Plp-PF FBpp0306064|FBgn0086690|CG33957-PG|Plp-PG FBpp0306065|FBgn0086690|CG33957-PH|Plp-PH FBpp0306066|FBgn0086690|CG33957-PJ|Plp-PJ FBpp0306067|FBgn0086690|CG33957-PK|Plp-PK FBpp0306068|FBgn0086690|CG33957-PL|Plp-PL FBpp0306069|FBgn0086690|CG33957-PM|Plp-PM FBpp0306070|FBgn00866…	1.0000	FBpp0099787 type=protein; loc=3L:complement(join(15071980..15072033,15069932..15070633,15067678..15069833,15067502..15067612,15066672..15066978)); ID=FBpp0099787; name=Plp-PC; parent=FBgn0086690,FBtr0099993; dbxref=FlyBase_Annotation_IDs:CG33957-PC,FlyBase:FBpp0099787,GB_protein:AAZ83990.1,REFSEQ:NP_001027573,GB_protein:AAZ83990,FlyMine:FBpp0099787,modMine:FBpp0099787; MD5=396d36d08d31e7ca0763cd3…	2.9	2	0.03	ELNYSAQLDSNILK+TLSDIGSITEFPEPDVER
329	FBpp0088431|FBgn0038535|CG18212-PF|alt-PF FBpp0088432|FBgn0038535|CG18212-PE|alt-PE FBpp0088433|FBgn0038535|CG18212-PG|alt-PG FBpp0088434|FBgn0038535|CG18212-PA|alt-PA FBpp0088435|FBgn0038535|CG18212-PD|alt-PD FBpp0088963|FBgn0038535|CG18212-PB|alt-PB FBpp0307032|FBgn0038535|CG18212-PH|alt-PH FBpp0307033|FBgn0038535|CG18212-PI|alt-PI	1.0000	FBpp0088431 type=protein; loc=3R:complement(join(17676837..17678120,17676087..17676749,17675075..17675533,17674889..17675011)); ID=FBpp0088431; name=alt-PF; parent=FBgn0038535,FBtr0089412; dbxref=FlyBase:FBpp0088431,FlyBase_Annotation_IDs:CG18212-PF,GB_protein:AAF55454.1,REFSEQ:NP_732259,GB_protein:AAF55454,FlyMine:FBpp0088431,modMine:FBpp0088431; MD5=9dd87b34f94cb91919334a386aae0abd; length=842;…	3.3	2	0.03	SQVGSLTDAHAQQQK+VVAVETEAPVVTK
328	FBpp0088416|FBgn0266186|CG1599-PA|Vamp7-PA FBpp0312219|FBgn0266186|CG1599-PC|Vamp7-PC	1.0000	FBpp0088416 type=protein; loc=2R:complement(join(9841847..9842050,9841540..9841768,9841408..9841475,9841194..9841349)); ID=FBpp0088416; name=Vamp7-PA; parent=FBgn0266186,FBtr0089394; dbxref=FlyBase:FBpp0088416,FlyBase_Annotation_IDs:CG1599-PA,GB_protein:AAF58892.1,REFSEQ:NP_610524,GB_protein:AAF58892,FlyMine:FBpp0088416,modMine:FBpp0088416; MD5=af2bfe8ee063ec4f17584ee207377b9f; length=218; releas…	11.5	2	0.03	ILAQQMVYFSQSR+TENLSNNSVAFR
319	FBpp0087807|FBgn0033315|CG8734-PA|beta3GalTII-PA	1.0000	FBpp0087807 type=protein; loc=2R:complement(8626436..8627584); ID=FBpp0087807; name=beta3GalTII-PA; parent=FBgn0033315,FBtr0088728; dbxref=FlyBase:FBpp0087807,FlyBase_Annotation_IDs:CG8734-PA,GB_protein:AAF59065.1,REFSEQ:NP_610399,GB_protein:AAF59065,FlyMine:FBpp0087807,modMine:FBpp0087807; MD5=045af98ae8c7ae7fd1302becc701c586; length=382; release=r6.09; species=Dmel;	7.3	2	0.03	EQNQNNDLLLLNR+NYLPYALGGGYVLSR
317	FBpp0087764|FBgn0033342|CG8258-PA|CG8258-PA	1.0000	FBpp0087764 type=protein; loc=2R:complement(join(8906853..8906912,8905643..8906673,8905029..8905578)); ID=FBpp0087764; name=CG8258-PA; parent=FBgn0033342,FBtr0088683; dbxref=FlyBase:FBpp0087764,FlyBase_Annotation_IDs:CG8258-PA,GB_protein:AAF59029.3,REFSEQ:NP_610418,GB_protein:AAF59029,FlyMine:FBpp0087764,modMine:FBpp0087764; MD5=7dde112ff52bde845483a1ed89d6deb5; length=546; release=r6.09; species…	7.1	2	0.03	ALAENSGINGTEIVNQLYLAHNNEAGK+GATDNFMDDIER
316	FBpp0087755|FBgn0027607|CG8230-PA|CG8230-PA	1.0000	FBpp0087755 type=protein; loc=2R:complement(join(8947129..8947271,8945864..8947049,8945310..8945807,8945128..8945250,8944906..8945055)); ID=FBpp0087755; name=CG8230-PA; parent=FBgn0027607,FBtr0088674; dbxref=FlyBase:FBpp0087755,FlyBase_Annotation_IDs:CG8230-PA,GB_protein:AAF59014.1,REFSEQ:NP_610431,GB_protein:AAF59014,FlyMine:FBpp0087755,modMine:FBpp0087755; MD5=e6e336fcdceb1d0353827429c155324d; …	3.3	2	0.03	AGQAAGGGELSQR+LVSLFETLAR
314	FBpp0087608|FBgn0025286|CG1821-PA|RpL31-PA FBpp0087609|FBgn0025286|CG1821-PC|RpL31-PC FBpp0087610|FBgn0025286|CG1821-PB|RpL31-PB	1.0000	FBpp0087608 type=protein; loc=2R:join(9587483..9587706,9587777..9587927); ID=FBpp0087608; name=RpL31-PA; parent=FBgn0025286,FBtr0088525; dbxref=FlyBase:FBpp0087608,FlyBase_Annotation_IDs:CG1821-PA,GB_protein:AAM71073.1,REFSEQ:NP_724804,GB_protein:AAM71073,FlyMine:FBpp0087608,modMine:FBpp0087608; MD5=c0c2c61de126706eeb326248c8db3bbb; length=124; release=r6.09; species=Dmel;;FBpp0087609 type=protei…	18.5	2	0.03	LYTYVTYVPVSTFK+SAINEVVTR
311	FBpp0087367|FBgn0033529|CG17765-PA|CG17765-PA	1.0000	FBpp0087367 type=protein; loc=2R:join(10480255..10480263,10480323..10480542,10481090..10481169,10481227..10481290,10481363..10481589); ID=FBpp0087367; name=CG17765-PA; parent=FBgn0033529,FBtr0088274; dbxref=FlyBase:FBpp0087367,FlyBase_Annotation_IDs:CG17765-PA,GB_protein:AAF58783.1,REFSEQ:NP_610592,GB_protein:AAF58783,FlyMine:FBpp0087367,modMine:FBpp0087367; MD5=72289d2aa83ff7c995b4f457e88b16e4; …	12.6	2	0.03	FSPEFINFLVK+INASELQAALVNGR
307	FBpp0086974|FBgn0011227|CG8764-PA|ox-PA	1.0000	FBpp0086974 type=protein; loc=2R:complement(join(12757298..12757429,12757196..12757231)); ID=FBpp0086974; name=ox-PA; parent=FBgn0011227,FBtr0087861; dbxref=FlyBase:FBpp0086974,FlyBase_Annotation_IDs:CG8764-PA,GB_protein:AAF58459.1,REFSEQ:NP_476985,GB_protein:AAF58459,FlyMine:FBpp0086974,modMine:FBpp0086974; MD5=889c9b62836606a53b03dfa7b0e04174; length=55; release=r6.09; species=Dmel;	41.8	2	0.03	ALDVTSVAIFEGINK+VIYNTLFK
296	FBpp0086167|FBgn0034181|CG8963-PA|CG8963-PA FBpp0086168|FBgn0034181|CG8963-PB|CG8963-PB FBpp0289800|FBgn0034181|CG8963-PC|CG8963-PC FBpp0309119|FBgn0034181|CG8963-PE|CG8963-PE	1.0000	FBpp0086167 type=protein; loc=2R:complement(join(17018063..17018908,17016966..17017799)); ID=FBpp0086167; name=CG8963-PA; parent=FBgn0034181,FBtr0087016; dbxref=FlyBase:FBpp0086167,FlyBase_Annotation_IDs:CG8963-PA,GB_protein:AAF57917.1,REFSEQ:NP_611180,GB_protein:AAF57917,FlyMine:FBpp0086167,modMine:FBpp0086167; MD5=ea78e6f8388de9e80e55c922d6874705; length=559; release=r6.09; species=Dmel;;FBpp00…	7.7	2	0.03	HQQYQQAGGAGGGAPYGQQQPR+KVSNALGDDEDTVKEPPR+VSNALGDDEDTVKEPPR
295	FBpp0086158|FBgn0010591|CG8946-PA|Sply-PA FBpp0086159|FBgn0010591|CG8946-PB|Sply-PB	1.0000	FBpp0086158 type=protein; loc=2R:complement(join(17091359..17091512,17089714..17090375,17089210..17089658,17089005..17089151,17088720..17088945)); ID=FBpp0086158; name=Sply-PA; parent=FBgn0010591,FBtr0087007; dbxref=FlyBase:FBpp0086158,FlyBase_Annotation_IDs:CG8946-PA,GB_protein:AAF57903.1,REFSEQ:NP_652032,GB_protein:AAF57903,FlyMine:FBpp0086158,modMine:FBpp0086158; MD5=c3504e175d28247a004fa5aab6…	8.1	2	0.03	DPGQPVVGKMALYGMAQSIPDRSVIGEVTR+MALYGMAQSIPDR+SNAHLTYSETLPEK
286	FBpp0085842|FBgn0034368|CG5482-PA|CG5482-PA FBpp0309340|FBgn0034368|CG5482-PB|CG5482-PB FBpp0311548|FBgn0034368|CG5482-PC|CG5482-PC FBpp0311549|FBgn0034368|CG5482-PD|CG5482-PD	1.0000	FBpp0085842 type=protein; loc=2R:complement(join(18631133..18631624,18630996..18631078,18630629..18630938,18630338..18630568,18630199..18630276)); ID=FBpp0085842; name=CG5482-PA; parent=FBgn0034368,FBtr0086661; dbxref=GB_protein:AAF57662.1,FlyBase:FBpp0085842,FlyBase_Annotation_IDs:CG5482-PA,REFSEQ:NP_611353,GB_protein:AAF57662,FlyMine:FBpp0085842,modMine:FBpp0085842; MD5=885d787e58cf4fd4d8096ce7…	10.8	2	0.03	DGDPDSEFDKEDLELSNSDTQTLLEDR+IAAYDAALQSVEHVLR
279	FBpp0085717|FBgn0013325|CG7726-PA|RpL11-PA FBpp0309436|FBgn0013325|CG7726-PB|RpL11-PB	1.0000	FBpp0085717 type=protein; loc=2R:join(19442484..19442489,19442618..19442740,19442801..19443098,19443313..19443440); ID=FBpp0085717; name=RpL11-PA; parent=FBgn0013325,FBtr0086533; dbxref=FlyBase:FBpp0085717,FlyBase_Annotation_IDs:CG7726-PA,GB_protein:AAF57560.1,REFSEQ:NP_477054,GB_protein:AAF57560,FlyMine:FBpp0085717,modMine:FBpp0085717; MD5=682ca7a32dc65d4c4fb73f03ce0cdc71; length=184; release=r6…	12.5	2	0.03	VLEQLTGQQPVFSK+YDGIILNTK
273	FBpp0085308|FBgn0032988|CG3278-PA|Tif-IA-PA	1.0000	FBpp0085308 type=protein; loc=2L:join(22250099..22250314,22250372..22250853,22253194..22253685,22253746..22253921,22257653..22257902,22257960..22258179); ID=FBpp0085308; name=Tif-IA-PA; parent=FBgn0032988,FBtr0085955; dbxref=GB_protein:AAF57260.3,FlyBase:FBpp0085308,FlyBase_Annotation_IDs:CG3278-PA,REFSEQ:NP_788084,GB_protein:AAF57260,FlyMine:FBpp0085308,modMine:FBpp0085308; MD5=0b580da9cc43d2dc4…	3.1	2	0.03	DLLFLQSLQLSR+EFTYFLR
271	FBpp0085273|FBgn0022893|CG2207-PA|Df31-PA FBpp0085274|FBgn0022893|CG2207-PB|Df31-PB FBpp0099688|FBgn0022893|CG2207-PF|Df31-PF	1.0000	FBpp0085273 type=protein; loc=2L:complement(join(21629667..21629692,21627842..21628209,21627600..21627757)); ID=FBpp0085273; name=Df31-PA; parent=FBgn0022893,FBtr0085919; dbxref=FlyBase_Annotation_IDs:CG2207-PA,FlyBase:FBpp0085273,GB_protein:AAF57222.1,REFSEQ:NP_523614,GB_protein:AAF57222; MD5=8f7cfd40746a63c3fa185eba8c577a1a; length=183; release=r6.09; species=Dmel;;FBpp0085274 type=protein; loc…	17.5	2	0.03	DAVAAEEVAAEK+ENGAADSSATEPTDAVDGEK
263	FBpp0084910|FBgn0027583|CG7601-PA|CG7601-PA	1.0000	FBpp0084910 type=protein; loc=3R:complement(join(29736490..29736651,29736290..29736433,29736016..29736232,29735714..29735959,29735444..29735655)); ID=FBpp0084910; name=CG7601-PA; parent=FBgn0027583,FBtr0085544; dbxref=FlyBase:FBpp0084910,FlyBase_Annotation_IDs:CG7601-PA,GB_protein:AAF56927.1,REFSEQ:NP_651717,GB_protein:AAF56927,FlyMine:FBpp0084910,modMine:FBpp0084910; MD5=84cae6e512ae66f3450e4940…	8.6	2	0.03	HAMQAFADSLR+TQLSLNALTGSGSSYGK
242	FBpp0083794|FBgn0004395|CG4620-PA|unk-PA FBpp0083795|FBgn0004395|CG4620-PB|unk-PB FBpp0294022|FBgn0004395|CG4620-PC|unk-PC FBpp0294023|FBgn0004395|CG4620-PD|unk-PD FBpp0294024|FBgn0004395|CG4620-PE|unk-PE FBpp0307981|FBgn0004395|CG4620-PF|unk-PF FBpp0312602|FBgn0004395|CG4620-PG|unk-PG	1.0000	FBpp0083794 type=protein; loc=3R:complement(join(23157779..23157843,23157501..23157710,23156074..23156493,23155809..23156011,23154845..23154967,23154194..23154774,23153940..23154137)); ID=FBpp0083794; name=unk-PA; parent=FBgn0004395,FBtr0084402; dbxref=FlyBase:FBpp0083794,FlyBase_Annotation_IDs:CG4620-PA,GB_protein:AAO41593.1,REFSEQ:NP_788722,GB_protein:AAO41593,FlyMine:FBpp0083794,modMine:FBpp00…	5.8	2	0.03	IISPGFGDGLSISPSVR+NAFSLQSLQSQNNSDLGR
240	FBpp0083705|FBgn0039026|CG7029-PA|CG7029-PA FBpp0112182|FBgn0039026|CG7029-PC|CG7029-PC FBpp0112183|FBgn0039026|CG7029-PD|CG7029-PD FBpp0301740|FBgn0039026|CG7029-PF|CG7029-PF FBpp0301741|FBgn0039026|CG7029-PG|CG7029-PG FBpp0310701|FBgn0039026|CG7029-PI|CG7029-PI	1.0000	FBpp0083705 type=protein; loc=3R:join(22784763..22785423,22787006..22788517,22788579..22788768,22789493..22792000,22792258..22792599,22792658..22792679); ID=FBpp0083705; name=CG7029-PA; parent=FBgn0039026,FBtr0084312; dbxref=FlyBase:FBpp0083705,FlyBase_Annotation_IDs:CG7029-PA,GB_protein:AAO41591.1,REFSEQ:NP_788719,GB_protein:AAO41591,FlyMine:FBpp0083705,modMine:FBpp0083705; MD5=820041bfc5fa972b1…	2.9	2	0.03	AESFLASLPR+TNASTDVIFSPFNYK+YSLAGATTPTSTTPTSAR
237	FBpp0083630|FBgn0038950|CG5382-PB|CG5382-PB	1.0000	FBpp0083630 type=protein; loc=3R:complement(join(22365712..22365813,22365537..22365648,22365276..22365469,22365019..22365220,22364668..22364957)); ID=FBpp0083630; name=CG5382-PB; parent=FBgn0038950,FBtr0084237; dbxref=FlyBase_Annotation_IDs:CG5382-PB,FlyBase:FBpp0083630,GB_protein:AAF55977.1,REFSEQ:NP_732721,GB_protein:AAF55977,FlyMine:FBpp0083630,modMine:FBpp0083630; MD5=5879c8202d271c63ba84bc2e…	9.7	2	0.03	NGLGLALLSEEQSSSLK+VASQAAVSNMTK
231	FBpp0083269|FBgn0038738|CG4572-PA|CG4572-PA FBpp0083270|FBgn0038738|CG4572-PB|CG4572-PB FBpp0291533|FBgn0038738|CG4572-PD|CG4572-PD	1.0000	FBpp0083269 type=protein; loc=3R:complement(19862722..19864170); ID=FBpp0083269; name=CG4572-PA; parent=FBgn0038738,FBtr0083860; dbxref=FlyBase:FBpp0083269,FlyBase_Annotation_IDs:CG4572-PA,GB_protein:AAF55705.1,REFSEQ:NP_732456,GB_protein:AAF55705; MD5=8d361eeadcf8af0a9ca71abb186a8bba; length=482; release=r6.09; species=Dmel;;FBpp0083270 type=protein; loc=3R:complement(19862722..19864170); ID=FBp…	7.3	2	0.03	GVAIGNGLSDPLHQLK+THDDDGANLGEFLQAGATR
24	FBpp0071189|FBgn0030037|CG12125-PA|CG12125-PA FBpp0289612|FBgn0030037|CG12125-PB|CG12125-PB FBpp0311873|FBgn0030037|CG12125-PC|CG12125-PC	1.0000	FBpp0071189 type=protein; loc=X:complement(join(8436273..8436347,8435018..8436211,8434645..8434953)); ID=FBpp0071189; name=CG12125-PA; parent=FBgn0030037,FBtr0071246; dbxref=FlyBase:FBpp0071189,FlyBase_Annotation_IDs:CG12125-PA,GB_protein:AAF46370.2,REFSEQ:NP_572476,GB_protein:AAF46370,FlyMine:FBpp0071189,modMine:FBpp0071189; MD5=ff3641bc3bcb864981b74436de373cb2; length=525; release=r6.09; specie…	7.2	2	0.03	EEHSIDEAEEEAGEADDDRR+FTTIEEFSQDVLQHMQTR
230	FBpp0083099|FBgn0024329|CG7717-PB|Mekk1-PB FBpp0303771|FBgn0024329|CG7717-PD|Mekk1-PD	1.0000	FBpp0083099 type=protein; loc=3R:complement(join(18743001..18743236,18738398..18738598,18737107..18737888,18736530..18737043,18733754..18736469,18733429..18733608,18733278..18733364)); ID=FBpp0083099; name=Mekk1-PB; parent=FBgn0024329,FBtr0083684; dbxref=FlyBase:FBpp0083099,FlyBase_Annotation_IDs:CG7717-PB,GB_protein:AAN13787.1,REFSEQ:NP_732373,GB_protein:AAN13787,FlyMine:FBpp0083099,modMine:FBpp…	2.2	2	0.03	TANIFLVDGSNSLK+VVNVTASADLPASVGGTPK
228	FBpp0082729|FBgn0010438|CG4337-PA|mtSSB-PA	1.0000	FBpp0082729 type=protein; loc=3R:complement(join(16205216..16205236,16205061..16205148,16204894..16205002,16204314..16204536)); ID=FBpp0082729; name=mtSSB-PA; parent=FBgn0010438,FBtr0083277; dbxref=FlyBase:FBpp0082729,FlyBase_Annotation_IDs:CG4337-PA,GB_protein:AAF55287.2,REFSEQ:NP_536744,GB_protein:AAF55287; MD5=fd2b7a04f19aa1a738316f13e4cf635c; length=146; release=r6.09; species=Dmel;	27.4	2	0.03	GATTTTAAAPAK+ITYGEITDQQGNQK+TSTSIIADDVLFFR
226	FBpp0082522|FBgn0016691|CG4307-PA|ATPsynO-PA	1.0000	FBpp0082522 type=protein; loc=3R:join(15265661..15265690,15265927..15266370,15266433..15266588); ID=FBpp0082522; name=ATPsynO-PA; parent=FBgn0016691,FBtr0083063; dbxref=FlyBase:FBpp0082522,FlyBase_Annotation_IDs:CG4307-PA,GB_protein:AAF55156.1,REFSEQ:NP_524358,GB_protein:AAF55156,FlyMine:FBpp0082522,modMine:FBpp0082522; MD5=681e3e4e217d034ab53eca3bd98fd250; length=209; release=r6.09; species=Dmel;	13.4	2	0.03	FAPATVNLLGLLADNGR+YATALYSAASK
223	FBpp0082265|FBgn0015778|CG9412-PB|rin-PB FBpp0082267|FBgn0015778|CG9412-PE|rin-PE FBpp0312063|FBgn0015778|CG9412-PF|rin-PF FBpp0312064|FBgn0015778|CG9412-PG|rin-PG	1.0000	FBpp0082265 type=protein; loc=3R:join(13649069..13650497,13650809..13651059,13651174..13651566); ID=FBpp0082265; name=rin-PB; parent=FBgn0015778,FBtr0082797; dbxref=FlyBase:FBpp0082265,FlyBase_Annotation_IDs:CG9412-PB,GB_protein:AAG22151.2,REFSEQ:NP_524907,GB_protein:AAG22151; MD5=3d141bc378bcfd81dcc7417d76d5dc94; length=690; release=r6.09; species=Dmel;;FBpp0082267 type=protein; loc=3R:join(1364…	5.9	2	0.03	FTQTFVLAAQSPK+SSNTQQFGDNQQLFLGNIPHHASEDDLR
219	FBpp0082148|FBgn0038058|CG5608-PA|CG5608-PA	1.0000	FBpp0082148 type=protein; loc=3R:complement(join(12465120..12465217,12464901..12465051,12464607..12464837,12464074..12464539,12463695..12464021,12463525..12463633,12463166..12463462,12462856..12463098,12462661..12462802)); ID=FBpp0082148; name=CG5608-PA; parent=FBgn0038058,FBtr0082680; dbxref=FlyBase:FBpp0082148,FlyBase_Annotation_IDs:CG5608-PA,GB_protein:AAF54829.1,REFSEQ:NP_650208,GB_protein:AA…	3.9	2	0.03	LIEVLATDYATSR+SGIDFDALEQHFIK
216	FBpp0081845|FBgn0086472|CG6684-PA|RpS25-PA FBpp0081846|FBgn0086472|CG6684-PB|RpS25-PB	1.0000	FBpp0081845 type=protein; loc=3R:complement(join(11216259..11216261,11215693..11215969,11215551..11215624)); ID=FBpp0081845; name=RpS25-PA; parent=FBgn0086472,FBtr0082369; dbxref=FlyBase:FBpp0081845,FlyBase_Annotation_IDs:CG6684-PA,GB_protein:AAN13495.1,REFSEQ:NP_524315,GB_protein:AAN13495,FlyMine:FBpp0081845,modMine:FBpp0081845; MD5=8c5e61719f2edf88581cb7dbfdab6582; length=117; release=r6.09; sp…	16.2	2	0.03	LITPSVVSER+LNNQVLFDK
204	FBpp0080817|FBgn0032799|CG10166-PA|CG10166-PA	1.0000	FBpp0080817 type=protein; loc=2L:complement(join(19526221..19526324,19525953..19526163,19525474..19525884)); ID=FBpp0080817; name=CG10166-PA; parent=FBgn0032799,FBtr0081279; dbxref=FlyBase:FBpp0080817,FlyBase_Annotation_IDs:CG10166-PA,GB_protein:AAF53817.1,REFSEQ:NP_609980,GB_protein:AAF53817,FlyMine:FBpp0080817,modMine:FBpp0080817; MD5=be346c0e2287f029eb6f7935dae36f02; length=241; release=r6.09;…	9.5	2	0.03	LGGTEIIQFAK+LGLGTAYIHGIK
21	FBpp0070940|FBgn0029897|CG3203-PB|RpL17-PB FBpp0070941|FBgn0029897|CG3203-PC|RpL17-PC FBpp0070942|FBgn0029897|CG3203-PD|RpL17-PD FBpp0070943|FBgn0029897|CG3203-PA|RpL17-PA FBpp0311459|FBgn0029897|CG3203-PE|RpL17-PE	1.0000	FBpp0070940 type=protein; loc=X:complement(join(6743058..6743138,6741777..6742256)); ID=FBpp0070940; name=RpL17-PB; parent=FBgn0029897,FBtr0070980; dbxref=FlyBase:FBpp0070940,FlyBase_Annotation_IDs:CG3203-PB,GB_protein:AAN09182.1,REFSEQ:NP_727119,GB_protein:AAN09182; MD5=ac8aff56af05af0bddb89ce79b8e727e; length=186; release=r6.09; species=Dmel;;FBpp0070941 type=protein; loc=X:complement(join(6743…	18.8	2	0.03	FNGGVGRCAQAKQWK+LVVHHIQVNR+SAEFLLQLLR
3	FBpp0070118|FBgn0025637|CG16983-PA|SkpA-PA FBpp0070119|FBgn0025637|CG16983-PD|SkpA-PD FBpp0070120|FBgn0025637|CG16983-PG|SkpA-PG FBpp0070121|FBgn0025637|CG16983-PB|SkpA-PB FBpp0070122|FBgn0025637|CG16983-PC|SkpA-PC FBpp0070123|FBgn0025637|CG16983-PF|SkpA-PF FBpp0070124|FBgn0025637|CG16983-PE|SkpA-PE FBpp0099971|FBgn0025637|CG16983-PH|SkpA-PH FBpp0311474|FBgn0025637|CG16983-PI|SkpA-PI	1.0000	FBpp0070118 type=protein; loc=X:657110..657598; ID=FBpp0070118; name=SkpA-PA; parent=FBgn0025637,FBtr0070123; dbxref=FlyBase_Annotation_IDs:CG16983-PA,FlyBase:FBpp0070118,GB_protein:AAF45538.1,REFSEQ:NP_477390,GB_protein:AAF45538; MD5=5b171fb8c53b7dc37f156d4c089bda5b; length=162; release=r6.09; species=Dmel;;FBpp0070119 type=protein; loc=X:657110..657598; ID=FBpp0070119; name=SkpA-PD; parent=FBgn…	17.3	2	0.03	DFSPAEEEQVR+LQSSDEEIFDTDIQIAK
199	FBpp0080707|FBgn0002031|CG10691-PB|l(2)37Cc-PB FBpp0080708|FBgn0002031|CG10691-PA|l(2)37Cc-PA FBpp0312093|FBgn0002031|CG10691-PD|l(2)37Cc-PD	1.0000	FBpp0080707 type=protein; loc=2L:complement(join(19123121..19123552,19122419..19122817)); ID=FBpp0080707; name=l(2)37Cc-PB; parent=FBgn0002031,FBtr0081164; dbxref=GB_protein:AAF53765.1,FlyBase:FBpp0080707,FlyBase_Annotation_IDs:CG10691-PB,REFSEQ:NP_476607,GB_protein:AAF53765,modMine:FBpp0080707; MD5=f6dedd003fb09a6103f763fec2be2c86; length=276; release=r6.09; species=Dmel;;FBpp0080708 type=protei…	12.3	2	0.03	GVAYLPSGQSTLLNLPSTIAQ+SFGEAGDGLVELR
197	FBpp0080705|FBgn0086443|CG10687-PA|Aats-asn-PA FBpp0304830|FBgn0086443|CG10687-PB|Aats-asn-PB	1.0000	FBpp0080705 type=protein; loc=2L:complement(join(19131797..19131830,19130043..19131685)); ID=FBpp0080705; name=Aats-asn-PA; parent=FBgn0086443,FBtr0081162; dbxref=FlyBase:FBpp0080705,FlyBase_Annotation_IDs:CG10687-PA,GB_protein:AAF53768.1,REFSEQ:NP_609948,GB_protein:AAF53768,FlyMine:FBpp0080705,modMine:FBpp0080705; MD5=434ad52959249b96b04943514caffc72; length=558; release=r6.09; species=Dmel;;FBp…	5.2	2	0.03	DDGTFYEFGEDIPEAPER+ISEDPSLPVAR
196	FBpp0080659|FBgn0015808|CG17320-PA|ScpX-PA FBpp0080666|FBgn0032715|CG17597-PA|CG17597-PA FBpp0311123|FBgn0032715|CG17597-PB|CG17597-PB	1.0000	FBpp0080659 type=protein; loc=2L:join(18831342..18831386,18831723..18832046,18832106..18832296,18832361..18833244,18833305..18833495); ID=FBpp0080659; name=ScpX-PA; parent=FBgn0015808,FBtr0081109; dbxref=FlyBase:FBpp0080659,FlyBase_Annotation_IDs:CG17320-PA,GB_protein:AAF53713.1,REFSEQ:NP_524715,GB_protein:AAF53713,FlyMine:FBpp0080659,modMine:FBpp0080659; MD5=00ac2c5ddd7673fa4c9d0f7dbf0065ae; len…	8.1	2	0.03	DEYTLEQIMKSPQVVEGVLTK+FVVNPSGGLISK+SPQVVEGVLTK
194	FBpp0080265|FBgn0001978|CG3647-PB|stc-PB FBpp0080266|FBgn0001978|CG3647-PA|stc-PA FBpp0304749|FBgn0001978|CG3647-PC|stc-PC FBpp0304750|FBgn0001978|CG3647-PD|stc-PD	1.0000	FBpp0080265 type=protein; loc=2L:join(15113890..15114234,15114300..15115753,15116000..15117067,15117140..15117491,15117554..15117655); ID=FBpp0080265; name=stc-PB; parent=FBgn0001978,FBtr0080705; dbxref=FlyBase:FBpp0080265,FlyBase_Annotation_IDs:CG3647-PB,GB_protein:AAF53441.2,REFSEQ:NP_476599,GB_protein:AAF53441,FlyMine:FBpp0080265,modMine:FBpp0080265; MD5=5c79758415e9a5b113c38660db2110de; lengt…	2.9	2	0.03	AVDDLDTSNESAHPSPEK+LQASAPEFVPNFAK
182	FBpp0079710|FBgn0027868|CG6743-PA|Nup107-PA	1.0000	FBpp0079710 type=protein; loc=2L:complement(join(10733773..10735945,10733344..10733708)); ID=FBpp0079710; name=Nup107-PA; parent=FBgn0027868,FBtr0080121; dbxref=FlyBase:FBpp0079710,FlyBase_Annotation_IDs:CG6743-PA,GB_protein:AAF53002.1,REFSEQ:NP_609446,GB_protein:AAF53002,FlyMine:FBpp0079710,modMine:FBpp0079710; MD5=b4631c73d74b1af4b8c6eee3e18b129b; length=845; release=r6.09; species=Dmel;	2.0	2	0.03	KPQTSHAASSQDNFTER
181	FBpp0079654|FBgn0005322|CG5395-PA|nmd-PA FBpp0310206|FBgn0005322|CG5395-PB|nmd-PB FBpp0310207|FBgn0005322|CG5395-PC|nmd-PC	1.0000	FBpp0079654 type=protein; loc=2L:complement(join(10303655..10303836,10302671..10303598)); ID=FBpp0079654; name=nmd-PA; parent=FBgn0005322,FBtr0080065; dbxref=GB_protein:AAF52903.1,FlyBase:FBpp0079654,FlyBase_Annotation_IDs:CG5395-PA,REFSEQ:NP_609373,GB_protein:AAF52903,FlyMine:FBpp0079654,modMine:FBpp0079654; MD5=67efa648898925b40638d6fb7ce61e1a; length=369; release=r6.09; species=Dmel;;FBpp03102…	9.0	2	0.03	LTNGFSGSDLR+MPAQFHIGLPSETQR
163	FBpp0079182|FBgn0261790|CG18591-PA|SmE-PA	1.0000	FBpp0079182 type=protein; loc=2L:complement(7885059..7885343); ID=FBpp0079182; name=SmE-PA; parent=FBgn0261790,FBtr0079560; dbxref=FlyBase:FBpp0079182,FlyBase_Annotation_IDs:CG18591-PA,GB_protein:AAF52576.1,REFSEQ:NP_609162,GB_protein:AAF52576,FlyMine:FBpp0079182,modMine:FBpp0079182; MD5=399da4099f9cb925452c7a8417e2f197; length=94; release=r6.09; species=Dmel;	27.7	2	0.03	GDNITLIQNVSPTKD+VMVQPINLIFR
17	FBpp0070795|FBgn0029818|CG3033-PA|GAA1-PA	1.0000	FBpp0070795 type=protein; loc=X:complement(join(5873079..5873256,5871340..5873018,5871103..5871270)); ID=FBpp0070795; name=GAA1-PA; parent=FBgn0029818,FBtr0070830; dbxref=FlyBase:FBpp0070795,FlyBase_Annotation_IDs:CG3033-PA,GB_protein:AAF46094.1,REFSEQ:NP_572273,GB_protein:AAF46094,FlyMine:FBpp0070795,modMine:FBpp0070795; MD5=841805530d3597fcdcbb8c10932a3c27; length=674; release=r6.09; species=Dm…	3.7	2	0.03	AYLRPGNLPAR+IASTEGIVFAAPYR
157	FBpp0078640|FBgn0000299|CG4145-PC|Cg25C-PC FBpp0078641|FBgn0000299|CG4145-PB|Cg25C-PB FBpp0078642|FBgn0000299|CG4145-PA|Cg25C-PA	1.0000	FBpp0078640 type=protein; loc=2L:join(5030218..5030237,5030742..5030790,5030855..5031802,5031878..5032374,5032500..5033950,5034013..5034981,5035064..5036208,5036477..5036737); ID=FBpp0078640; name=Cg25C-PC; parent=FBgn0000299,FBtr0079001; dbxref=FlyBase:FBpp0078640,FlyBase_Annotation_IDs:CG4145-PC,GB_protein:AAN10520.1,REFSEQ:NP_723046,GB_protein:AAN10520; MD5=90fd819d7eb397ce044fb52b4f3eca12; le…	2.1	2	0.03	DGTPGLPGQK+GATGLTGNDGPVGGR+GYEGAIGLIGQK
144	FBpp0078024|FBgn0015283|CG7619-PA|Rpn10-PA FBpp0305644|FBgn0015283|CG7619-PB|Rpn10-PB	1.0000	FBpp0078024 type=protein; loc=3L:join(21537113..21537138,21537240..21537380,21537441..21538464); ID=FBpp0078024; name=Rpn10-PA; parent=FBgn0015283,FBtr0078368; dbxref=FlyBase:FBpp0078024,FlyBase_Annotation_IDs:CG7619-PA,GB_protein:AAF51741.1,REFSEQ:NP_524204,GB_protein:AAF51741,FlyMine:FBpp0078024,modMine:FBpp0078024; MD5=617dc68b9d43fd14648614e34422cccc; length=396; release=r6.09; species=Dmel;;…	7.1	2	0.03	GEINLLTGIR+IVVFVGSPINHEEGDLVK
143	FBpp0077792|FBgn0017457|CG3582-PA|U2af38-PA FBpp0305600|FBgn0017457|CG3582-PB|U2af38-PB	1.0000	FBpp0077792 type=protein; loc=2L:complement(join(294441..294484,293622..294372)); ID=FBpp0077792; name=U2af38-PA; parent=FBgn0017457,FBtr0078133; dbxref=FlyBase:FBpp0077792,FlyBase_Annotation_IDs:CG3582-PA,GB_protein:AAF51512.1,REFSEQ:NP_477208,GB_protein:AAF51512,FlyMine:FBpp0077792,modMine:FBpp0077792; MD5=df11e82fa4d57097b20d30b586445e75; length=264; release=r6.09; species=Dmel;;FBpp0305600 ty…	14.8	2	0.03	GDGVGGGNYLNNER+IHNKPTFSQTVLLQNLYVNPQNSAK
138	FBpp0077626|FBgn0031312|CG4775-PA|Tango14-PA FBpp0303723|FBgn0031312|CG4775-PB|Tango14-PB	1.0000	FBpp0077626 type=protein; loc=2L:join(1158976..1159467,1159756..1160100); ID=FBpp0077626; name=Tango14-PA; parent=FBgn0031312,FBtr0077961; dbxref=FlyBase:FBpp0077626,FlyBase_Annotation_IDs:CG4775-PA,GB_protein:AAF51407.1,REFSEQ:NP_608577,GB_protein:AAF51407,FlyMine:FBpp0077626,modMine:FBpp0077626; MD5=5e0fa727d4a9c3822bc0f92e04a70c87; length=278; release=r6.09; species=Dmel;;FBpp0303723 type=prot…	10.4	2	0.03	EALTEQISDMLSK+LGFEAPEPELGIVFAR
132	FBpp0077414|FBgn0019830|CG3057-PA|colt-PA FBpp0089377|FBgn0019830|CG3057-PD|colt-PD	1.0000	FBpp0077414 type=protein; loc=2L:complement(2768645..2769565); ID=FBpp0077414; name=colt-PA; parent=FBgn0019830,FBtr0077731; dbxref=FlyBase:FBpp0077414,FlyBase_Annotation_IDs:CG3057-PA,GB_protein:AAF51209.1,REFSEQ:NP_477221,GB_protein:AAF51209; MD5=7deb61ab725361dd0f547cdfc82b1f5a; length=306; release=r6.09; species=Dmel;;FBpp0089377 type=protein; loc=2L:complement(2768645..2769565); ID=FBpp00893…	6.9	2	0.03	DGPLALYR+VLLQTQQGQGGER
14	FBpp0070658|FBgn0025615|CG3024-PA|Torsin-PA FBpp0311758|FBgn0025615|CG3024-PB|Torsin-PB	1.0000	FBpp0070658 type=protein; loc=X:complement(join(4649573..4649765,4648685..4649514)); ID=FBpp0070658; name=Torsin-PA; parent=FBgn0025615,FBtr0070690; dbxref=FlyBase:FBpp0070658,GB_protein:AAF45969.2,FlyBase_Annotation_IDs:CG3024-PA,REFSEQ:NP_572178,GB_protein:AAF45969,FlyMine:FBpp0070658,modMine:FBpp0070658; MD5=e68ad3ad829a5d83fe2fa56d7be97379; length=340; release=r6.09; species=Dmel;;FBpp0311758…	5.6	2	0.03	LSDFEPLLR+SLFIFDEVDK
128	FBpp0077211|FBgn0051776|CG31776-PA|CG31776-PA	1.0000	FBpp0077211 type=protein; loc=2L:join(3470214..3470680,3470734..3471076,3471137..3471559,3471666..3472325); ID=FBpp0077211; name=CG31776-PA; parent=FBgn0051776,FBtr0077522; dbxref=GB_protein:AAF51101.2,FlyBase:FBpp0077211,FlyBase_Annotation_IDs:CG31776-PA,GB_protein:AAF51101.3,REFSEQ:NP_722909,GB_protein:AAF51101,FlyMine:FBpp0077211,modMine:FBpp0077211; MD5=f71d31ed3f07b8785fcc9f1379a06ec9; lengt…	3.5	2	0.03	LIVRLLLAILLTSLVTTILMGK
123	FBpp0077033|FBgn0031098|CG17068-PA|CG17068-PA	1.0000	FBpp0077033 type=protein; loc=X:complement(20248869..20250953); ID=FBpp0077033; name=CG17068-PA; parent=FBgn0031098,FBtr0077341; dbxref=GB_protein:AAF50925.1,FlyBase:FBpp0077033,FlyBase_Annotation_IDs:CG17068-PA,REFSEQ:NP_608379,GB_protein:AAF50925,FlyMine:FBpp0077033,modMine:FBpp0077033; MD5=af21b98ece1b31de2d4b42572a5954f4; length=694; release=r6.09; species=Dmel;	5.0	2	0.03	FLTMTPQQFAEGPAR+GILNESGQEETASGGQVLTK
119	FBpp0076848|FBgn0035600|CG4769-PA|Cyt-c1-PA FBpp0297223|FBgn0035600|CG4769-PB|Cyt-c1-PB	1.0000	FBpp0076848 type=protein; loc=3L:join(5360340..5360411,5360692..5360739,5360877..5361025,5361493..5361625,5361695..5361988,5362103..5362330); ID=FBpp0076848; name=Cyt-c1-PA; parent=FBgn0035600,FBtr0077144; dbxref=FlyBase:FBpp0076848,FlyBase_Annotation_IDs:CG4769-PA,GB_protein:AAF50785.1,REFSEQ:NP_647958,GB_protein:AAF50785,FlyMine:FBpp0076848,modMine:FBpp0076848; MD5=fbe46bfe8a882962625e32b223365…	7.5	2	0.03	DVATFLK+LSDYFPSPYPNEEAAR
117	FBpp0076820|FBgn0283472|CG10539-PA|S6k-PA FBpp0305462|FBgn0283472|CG10539-PB|S6k-PB	1.0000	FBpp0076820 type=protein; loc=3L:complement(join(5810290..5810400,5807948..5807988,5807134..5807260,5806945..5807076,5806747..5806880,5806493..5806684,5806315..5806405,5806007..5806255,5805828..5805935,5800430..5800717)); ID=FBpp0076820; name=S6k-PA; parent=FBgn0283472,FBtr0077114; dbxref=FlyBase:FBpp0076820,FlyBase_Annotation_IDs:CG10539-PA,GB_protein:AAF50742.1,REFSEQ:NP_523941,GB_protein:AAF50…	5.9	2	0.03	LGSGPEDAAAVQIHPFFK+SEDDVSQFDTR
108	FBpp0076182|FBgn0001226|CG4466-PA|Hsp27-PA FBpp0312159|FBgn0001226|CG4466-PB|Hsp27-PB	1.0000	FBpp0076182 type=protein; loc=3L:9384186..9384827; ID=FBpp0076182; name=Hsp27-PA; parent=FBgn0001226,FBtr0076454; dbxref=FlyBase:FBpp0076182,FlyBase_Annotation_IDs:CG4466-PA,GB_protein:AAF50285.1,REFSEQ:NP_524000,GB_protein:AAF50285,FlyMine:FBpp0076182,modMine:FBpp0076182; MD5=924f45e3963a006bd6f95a5dc9fa1999; length=213; release=r6.09; species=Dmel;;FBpp0312159 type=protein; loc=3L:9384186..9384…	12.2	2	0.03	IVQIQQTGPAHLSVK+LLLPNTLGLGR
105	FBpp0075759|FBgn0022959|CG5654-PA|yps-PA FBpp0297134|FBgn0022959|CG5654-PB|yps-PB	1.0000	FBpp0075759 type=protein; loc=3L:complement(join(12124712..12124886,12122837..12123574,12122676..12122773,12122107..12122154)); ID=FBpp0075759; name=yps-PA; parent=FBgn0022959,FBtr0076027; dbxref=FlyBase:FBpp0075759,FlyBase_Annotation_IDs:CG5654-PA,GB_protein:AAF49961.3,REFSEQ:NP_524033,GB_protein:AAF49961,FlyMine:FBpp0075759,modMine:FBpp0075759; MD5=e40bca2842ecf7b30a38c770d1369348; length=352; …	11.5	2	0.03	GLGGGDGSAEPGVHDQNPEGLQR+GNEAANVTGPSGEPVR
508	FBpp0087347|FBgn0033548|CG7637-PA|CG7637-PA	0.9999	FBpp0087347 type=protein; loc=2R:complement(join(10810823..10810876,10810617..10810757)); ID=FBpp0087347; name=CG7637-PA; parent=FBgn0033548,FBtr0088252; dbxref=FlyBase:FBpp0087347,FlyBase_Annotation_IDs:CG7637-PA,GB_protein:AAF58753.1,REFSEQ:NP_610610,GB_protein:AAF58753,FlyMine:FBpp0087347,modMine:FBpp0087347; MD5=dbbc7ab535b4aa22e22263237f632e04; length=64; release=r6.09; species=Dmel;	43.8	2	0.03	FGLLLTQKPEPIY+RTEDGRPTLSAHPAR
507	FBpp0087250|FBgn0021795|CG9035-PA|Tapdelta-PA FBpp0311866|FBgn0021795|CG9035-PB|Tapdelta-PB	0.9999	FBpp0087250 type=protein; loc=2R:complement(join(11370773..11371012,11370453..11370713)); ID=FBpp0087250; name=Tapdelta-PA; parent=FBgn0021795,FBtr0088153; dbxref=FlyBase:FBpp0087250,FlyBase_Annotation_IDs:CG9035-PA,GB_protein:AAF58651.1,REFSEQ:NP_610679,GB_protein:AAF58651,FlyMine:FBpp0087250,modMine:FBpp0087250; MD5=bf33d2cfa08fef1fcf9e77cde5d9455d; length=166; release=r6.09; species=Dmel;;FBpp…	12.7	2	0.03	LFDEDGYANVR+YQVSWVEDIK
506	FBpp0087186|FBgn0010516|CG8996-PA|wal-PA FBpp0087187|FBgn0010516|CG8996-PB|wal-PB	0.9999	FBpp0087186 type=protein; loc=2R:complement(join(11690678..11690719,11690446..11690586,11689079..11689888)); ID=FBpp0087186; name=wal-PA; parent=FBgn0010516,FBtr0088082; dbxref=FlyBase:FBpp0087186,FlyBase_Annotation_IDs:CG8996-PA,GB_protein:AAF58627.1,REFSEQ:NP_725073,GB_protein:AAF58627,FlyMine:FBpp0087186,modMine:FBpp0087186; MD5=28de8d5cb126e2c2d9cc5eb3d1d414a6; length=330; release=r6.09; spec…	6.4	2	0.03	LDVSPISEIIDVK+LLYDLADK
505	FBpp0084618|FBgn0027579|CG5508-PA|mino-PA FBpp0084619|FBgn0027579|CG5508-PC|mino-PC FBpp0084620|FBgn0027579|CG5508-PB|mino-PB FBpp0307019|FBgn0027579|CG5508-PE|mino-PE	0.9999	FBpp0084618 type=protein; loc=3R:join(27925881..27925993,27929231..27929348,27929981..27930145,27930204..27931198,27931320..27931624,27931688..27932025,27932090..27932399,27932462..27932670); ID=FBpp0084618; name=mino-PA; parent=FBgn0027579,FBtr0085249; dbxref=FlyBase:FBpp0084618,FlyBase_Annotation_IDs:CG5508-PA,GB_protein:AAF56761.1,REFSEQ:NP_651597,GB_protein:AAF56761,FlyMine:FBpp0084618,modMin…	2.8	2	0.03	GLGAFFIK+SPGTPLIFVPLHR
503	FBpp0082459|FBgn0038271|CG3731-PA|UQCR-C1-PA FBpp0082460|FBgn0038271|CG3731-PB|UQCR-C1-PB	0.9999	FBpp0082459 type=protein; loc=3R:join(14890358..14890426,14890696..14890902,14890962..14891290,14891353..14891723,14891785..14891876,14891951..14892295); ID=FBpp0082459; name=UQCR-C1-PA; parent=FBgn0038271,FBtr0083000; dbxref=FlyBase:FBpp0082459,FlyBase_Annotation_IDs:CG3731-PA,GB_protein:AAF55110.2,REFSEQ:NP_731954,GB_protein:AAF55110,FlyMine:FBpp0082459,modMine:FBpp0082459; MD5=86d41abaf76ec0ff…	5.7	2	0.03	AVEILADIIQNSK+SQGGGANNASNLAR
501	FBpp0079251|FBgn0003607|CG8409-PA|Su(var)205-PA FBpp0079252|FBgn0003607|CG8409-PB|Su(var)205-PB	0.9999	FBpp0079251 type=protein; loc=2L:complement(join(8210730..8210843,8210550..8210666,8210353..8210473,8209835..8210103)); ID=FBpp0079251; name=Su(var)205-PA; parent=FBgn0003607,FBtr0079635; dbxref=FlyBase:FBpp0079251,FlyBase_Annotation_IDs:CG8409-PA,GB_protein:AAF52618.1,REFSEQ:NP_476755,GB_protein:AAF52618,FlyMine:FBpp0079251,modMine:FBpp0079251; MD5=25039beca53aac205b3a6a4f00f54efc; length=206; r…	21.8	2	0.03	GVDQAEMVPSSVANEK+KIDNPESSAK+TTDAEQDTIPVSGSTGFDR
500	FBpp0078891|FBgn0027496|CG9543-PA|epsilonCOP-PA	0.9999	FBpp0078891 type=protein; loc=2L:6489191..6490111; ID=FBpp0078891; name=epsilonCOP-PA; parent=FBgn0027496,FBtr0079261; dbxref=FlyBase:FBpp0078891,FlyBase_Annotation_IDs:CG9543-PA,GB_protein:AAF52392.1,REFSEQ:NP_609037,GB_protein:AAF52392,FlyMine:FBpp0078891,modMine:FBpp0078891; MD5=a6ca088659c31a8f0ea6d2dd59429761; length=306; release=r6.09; species=Dmel;	3.6	2	0.03	LVHEAFEQPSR
499	FBpp0078139|FBgn0027532|CG7139-PA|CG7139-PA	0.9999	FBpp0078139 type=protein; loc=3L:complement(join(22070768..22071526,22069376..22070162,22067905..22069195,22067775..22067847)); ID=FBpp0078139; name=CG7139-PA; parent=FBgn0027532,FBtr0078486; dbxref=FlyBase:FBpp0078139,FlyBase_Annotation_IDs:CG7139-PA,GB_protein:AAF51804.1,REFSEQ:NP_649378,GB_protein:AAF51804,FlyMine:FBpp0078139,modMine:FBpp0078139; MD5=0aac84a09d410e1b12e7dcb2b8527378; length=96…	2.2	2	0.03	DFVLSSDDYFK+SELSIIDLLR
497	FBpp0076921|FBgn0029067|CG1696-PA|Dd-PA FBpp0308686|FBgn0029067|CG1696-PB|Dd-PB FBpp0308687|FBgn0029067|CG1696-PC|Dd-PC	0.9999	FBpp0076921 type=protein; loc=X:complement(join(21323131..21323229,21321905..21322162,21321637..21321819,21321322..21321513)); ID=FBpp0076921; name=Dd-PA; parent=FBgn0029067,FBtr0077226; dbxref=FlyBase:FBpp0076921,FlyBase_Annotation_IDs:CG1696-PA,GB_protein:AAF50833.1,REFSEQ:NP_608449,GB_protein:AAF50833,FlyMine:FBpp0076921,modMine:FBpp0076921; MD5=2c8ea9e1d94fe4c7d934458a3959664e; length=243; re…	13.7	2	0.03	NTVKPGTPHDFTVK+YELFPLSPVSR
496	FBpp0076658|FBgn0035715|CG10103-PA|CG10103-PA FBpp0303094|FBgn0035715|CG10103-PB|CG10103-PB FBpp0303095|FBgn0035715|CG10103-PC|CG10103-PC FBpp0303096|FBgn0035715|CG10103-PD|CG10103-PD FBpp0303097|FBgn0035715|CG10103-PE|CG10103-PE FBpp0303098|FBgn0035715|CG10103-PF|CG10103-PF	0.9999	FBpp0076658 type=protein; loc=3L:complement(join(6756223..6756404,6755420..6756158,6755073..6755123,6754745..6754807,6754275..6754493)); ID=FBpp0076658; name=CG10103-PA; parent=FBgn0035715,FBtr0076949; dbxref=FlyBase:FBpp0076658,FlyBase_Annotation_IDs:CG10103-PA,GB_protein:AAF50644.1,REFSEQ:NP_648058,GB_protein:AAF50644,FlyMine:FBpp0076658,modMine:FBpp0076658; MD5=895b82f3adebc426349814f0dd0a2fc5…	5.5	2	0.03	IISDIFVTK+LLVENYLIAIAK
495	FBpp0074993|FBgn0266669|CG3885-PA|Sec3-PA	0.9999	FBpp0074993 type=protein; loc=3L:complement(join(17424446..17425099,17424160..17424387,17423652..17424101,17423098..17423579,17422534..17423041,17422108..17422455)); ID=FBpp0074993; name=Sec3-PA; parent=FBgn0266669,FBtr0075231; dbxref=FlyBase:FBpp0074993,FlyBase_Annotation_IDs:CG3885-PA,GB_protein:AAF49347.2,REFSEQ:NP_648976,GB_protein:AAF49347,FlyMine:FBpp0074993,modMine:FBpp0074993; MD5=35f231c…	3.6	2	0.03	DAEQFIEQLSR+VISQLDLPHSQQQALDEPDLK
494	FBpp0073910|FBgn0030692|CG8470-PA|mRpS30-PA FBpp0312012|FBgn0030692|CG8470-PB|mRpS30-PB	0.9999	FBpp0073910 type=protein; loc=X:join(15786172..15786629,15786794..15788009); ID=FBpp0073910; name=mRpS30-PA; parent=FBgn0030692,FBtr0074094; dbxref=FlyBase:FBpp0073910,FlyBase_Annotation_IDs:CG8470-PA,GB_protein:AAF48515.1,REFSEQ:NP_511167,GB_protein:AAF48515,FlyMine:FBpp0073910,modMine:FBpp0073910; MD5=a9eaa0dae44c6da4c9d9bc79c8b41a50; length=557; release=r6.09; species=Dmel;;FBpp0312012 type=pr…	4.1	2	0.03	ALLQSLSEEYK+TEAESENLELSK
493	FBpp0071817|FBgn0034792|CG3499-PB|CG3499-PB FBpp0293463|FBgn0034792|CG3499-PC|CG3499-PC FBpp0305130|FBgn0034792|CG3499-PD|CG3499-PD	0.9999	FBpp0071817 type=protein; loc=2R:complement(join(22885916..22885942,22885414..22885811,22885297..22885356,22885054..22885243,22884908..22885000,22884720..22884793,22884348..22884661,22883901..22884291,22883162..22883825)); ID=FBpp0071817; name=CG3499-PB; parent=FBgn0034792,FBtr0071906; dbxref=GB_protein:AAM71132.2,FlyBase:FBpp0071817,FlyBase_Annotation_IDs:CG3499-PB,REFSEQ:NP_726263,GB_protein:AA…	4.6	2	0.03	GPSLGHTAYIPEK+VPFFHAAGPEFDEVLVGQGAR
519	FBpp0111542|FBgn0086901|CG34389-PC|cv-c-PC FBpp0111544|FBgn0086901|CG34389-PD|cv-c-PD	0.9998	FBpp0111542 type=protein; loc=3R:complement(join(14431974..14433180,14427037..14427761,14416434..14417033,14409817..14410487,14408680..14409565,14408154..14408196,14399719..14399790,14395875..14396026,14394111..14395755,14393532..14394018,14393205..14393477,14392952..14393131,14392775..14392889)); ID=FBpp0111542; name=cv-c-PC; parent=FBgn0086901,FBtr0112630; dbxref=FlyBase:FBpp0111542,FlyBase_Ann…	1.7	2	0.02	IAAFAAGNEQQQAAR+LSNSLQQQQQQEQQLQQQQQQQHSNK
518	FBpp0087399|FBgn0261862|CG12891-PA|whd-PA FBpp0087400|FBgn0261862|CG12891-PB|whd-PB FBpp0290496|FBgn0261862|CG12891-PC|whd-PC FBpp0290497|FBgn0261862|CG12891-PD|whd-PD	0.9998	FBpp0087399 type=protein; loc=2R:complement(join(10473269..10473409,10472475..10473212,10472016..10472215,10471618..10471956,10471214..10471273,10470368..10470749,10469946..10470305,10469763..10469885)); ID=FBpp0087399; name=whd-PA; parent=FBgn0261862,FBtr0088307; dbxref=FlyBase:FBpp0087399,FlyBase_Annotation_IDs:CG12891-PA,GB_protein:AAF58785.2,REFSEQ:NP_523685,GB_protein:AAF58785; MD5=e9820913a…	2.7	2	0.02	FAQNISQALSDIR+LINEVNLR
514	FBpp0075700|FBgn0004926|CG4153-PA|eIF-2beta-PA	0.9998	FBpp0075700 type=protein; loc=3L:complement(join(12526589..12526603,12525986..12526385,12525154..12525677)); ID=FBpp0075700; name=eIF-2beta-PA; parent=FBgn0004926,FBtr0075968; dbxref=FlyBase:FBpp0075700,FlyBase_Annotation_IDs:CG4153-PA,GB_protein:AAF49902.1,REFSEQ:NP_524043,GB_protein:AAF49902,FlyMine:FBpp0075700,modMine:FBpp0075700; MD5=b87dcb34778371383f92172f7b904e3a; length=312; release=r6.09…	14.1	2	0.02	KEDPQDEASAEGGAAAEEDNLDLESFGK+VFEIILDKNPDMAAGR
512	FBpp0075352|FBgn0036505|CG7945-PB|CG7945-PB FBpp0075353|FBgn0036505|CG7945-PA|CG7945-PA	0.9998	FBpp0075352 type=protein; loc=3L:complement(join(15523512..15523717,15522560..15522580,15522360..15522502,15521819..15522195)); ID=FBpp0075352; name=CG7945-PB; parent=FBgn0036505,FBtr0075599; dbxref=FlyBase:FBpp0075352,FlyBase_Annotation_IDs:CG7945-PB,GB_protein:AAF49625.1,REFSEQ:NP_648773,GB_protein:AAF49625,FlyMine:FBpp0075352,modMine:FBpp0075352; MD5=c891df7f2646c09327e6671a58a45925; length=24…	10.5	2	0.02	FVTILDSLDAR+KFESVLLGCTLDDQK
511	FBpp0071303|FBgn0264691|CG3004-PA|Lst8-PA	0.9998	FBpp0071303 type=protein; loc=X:complement(join(9605762..9605875,9604878..9605705)); ID=FBpp0071303; name=Lst8-PA; parent=FBgn0264691,FBtr0071368; dbxref=FlyBase:FBpp0071303,FlyBase_Annotation_IDs:CG3004-PA,GB_protein:AAF46509.2,REFSEQ:NP_572572,GB_protein:AAF46509,FlyMine:FBpp0071303,modMine:FBpp0071303; MD5=b6690b78f5a9a2c836f470bf4bc93d82; length=313; release=r6.09; species=Dmel;	6.1	2	0.02	IVPEVDASIQDVAISPDGR
510	FBpp0071280|FBgn0004828|CG8989-PA|His3.3B-PA FBpp0071281|FBgn0004828|CG8989-PB|His3.3B-PB FBpp0071282|FBgn0004828|CG8989-PC|His3.3B-PC FBpp0078649|FBgn0014857|CG5825-PA|His3.3A-PA FBpp0085250|FBgn0051613|CG31613-PA|His3 FBpp0091051|FBgn0053803|CG33803-PA|His3 FBpp0091053|FBgn0053806|CG33806-PA|His3 FBpp0091056|FBgn0053809|CG33809-PA|His3 FBpp0091058|FBgn0053812|CG33812-PA|His3 FBpp0091061|FBgn005…	0.9998	FBpp0071280 type=protein; loc=X:complement(join(9154380..9154661,9154112..9154240)); ID=FBpp0071280; name=His3.3B-PA; parent=FBgn0004828,FBtr0071345; dbxref=FlyBase_Annotation_IDs:CG8989-PA,FlyBase:FBpp0071280,GB_protein:AAF46452.1,REFSEQ:NP_511095,GB_protein:AAF46452; MD5=75af9cdffcfb130af1f1a16243a56648; length=136; release=r6.09; species=Dmel;;FBpp0071281 type=protein; loc=X:complement(join(91…	11.8	2	0.03	STELLIR+YRPGTVALR
522	FBpp0079148|FBgn0004177|CG7109-PA|mts-PA FBpp0310062|FBgn0004177|CG7109-PB|mts-PB FBpp0310063|FBgn0004177|CG7109-PC|mts-PC	0.9997	FBpp0079148 type=protein; loc=2L:join(7828052..7828153,7830462..7831025,7831469..7831659,7831734..7831806); ID=FBpp0079148; name=mts-PA; parent=FBgn0004177,FBtr0079525; dbxref=FlyBase:FBpp0079148,FlyBase_Annotation_IDs:CG7109-PA,GB_protein:AAF52567.2,REFSEQ:NP_476805,GB_protein:AAF52567,FlyMine:FBpp0079148,modMine:FBpp0079148; MD5=785c6302230690e9d0d3637853552395; length=309; release=r6.09; speci…	8.4	2	0.03	FSFLQFDPAPR+SPDTNYLFMGDYVDR
521	FBpp0078296|FBgn0028436|CG10610-PA|ECSIT-PA	0.9997	FBpp0078296 type=protein; loc=3R:5856671..5857900; ID=FBpp0078296; name=ECSIT-PA; parent=FBgn0028436,FBtr0078647; dbxref=FlyBase:FBpp0078296,FlyBase_Annotation_IDs:CG10610-PA,GB_protein:AAF51937.1,REFSEQ:NP_649602,GB_protein:AAF51937,FlyMine:FBpp0078296,modMine:FBpp0078296; MD5=b882e8e1ea48c44c80bf008f98b48ded; length=409; release=r6.09; species=Dmel;	10.8	2	0.03	AEEIEGGASVPATSDNSSQDEHISSR+LLEANGNPSIGEVPVLFR
520	FBpp0077113|FBgn0031622|CG3251-PA|CG3251-PA	0.9997	FBpp0077113 type=protein; loc=2L:complement(join(4690558..4690600,4689060..4690504)); ID=FBpp0077113; name=CG3251-PA; parent=FBgn0031622,FBtr0077422; dbxref=FlyBase:FBpp0077113,FlyBase_Annotation_IDs:CG3251-PA,GB_protein:AAF50988.1,REFSEQ:NP_608851,GB_protein:AAF50988,FlyMine:FBpp0077113,modMine:FBpp0077113; MD5=e735599cd939fac3e6fa9b0346b12789; length=495; release=r6.09; species=Dmel;	6.9	2	0.03	ILLEENNIPFSYLVAK+LVDVPSDNLHPLPPDEFK
419a	FBpp0078013|FBgn0037093|CG7597-PB|Cdk12-PB FBpp0078014|FBgn0037093|CG7597-PA|Cdk12-PA FBpp0304962|FBgn0037093|CG7597-PC|Cdk12-PC	0.9997	FBpp0078013 type=protein; loc=3L:join(21517582..21517790,21517846..21518699,21518758..21518917,21519111..21520338,21520402..21520790,21521082..21521555,21521622..21521781); ID=FBpp0078013; name=Cdk12-PB; parent=FBgn0037093,FBtr0078357; dbxref=FlyBase:FBpp0078013,FlyBase_Annotation_IDs:CG7597-PB,GB_protein:AAN12171.1,REFSEQ:NP_730643,GB_protein:AAN12171; MD5=9d48407f95328b5c751c8d0e3b2205e4; lengt…	3.2	2	0.02	IADFGLAR+QSPSGGLSSGSNAFRHGGSHKHK+YGTTVSSTPSHTTR
528	FBpp0087984|FBgn0033194|CG2093-PA|Vps13-PA FBpp0301727|FBgn0033194|CG2093-PB|Vps13-PB	0.9995	FBpp0087984 type=protein; loc=2R:join(7567265..7567364,7568879..7568965,7569032..7569229,7569300..7569653,7569710..7569931,7570002..7570138,7570200..7570431,7570484..7571999,7572061..7572691,7572747..7572902,7572964..7573306,7573373..7573518,7573582..7573828,7573886..7574158,7574227..7574439,7574499..7574608,7574675..7575274,7575365..7575925,7575987..7576145,7576207..7576815,7576877..7577004,7577…	0.7	2	0.03	DALVDIIESQR+KGIFTLHEVHR
526	FBpp0085398|FBgn0033029|CG8426-PA|Not3-PA FBpp0304299|FBgn0033029|CG8426-PB|Not3-PB	0.9995	FBpp0085398 type=protein; loc=2R:complement(join(5662619..5662643,5662456..5662553,5662227..5662376,5661359..5662168,5661219..5661288,5660807..5661157,5660601..5660747,5657643..5658217,5657372..5657581,5657211..5657309)); ID=FBpp0085398; name=Not3-PA; parent=FBgn0033029,FBtr0086062; dbxref=GB_protein:AAF57324.2,FlyBase:FBpp0085398,FlyBase_Annotation_IDs:CG8426-PA,REFSEQ:NP_610176,GB_protein:AAF57…	3.6	2	0.03	LPLSSDTQVNK+SAIDPNSLNQQQTSSIDLR
525	FBpp0079324|FBgn0263852|CG13393-PA|l(2)k12914-PA	0.9995	FBpp0079324 type=protein; loc=2L:complement(8383674..8384012); ID=FBpp0079324; name=l(2)k12914-PA; parent=FBgn0263852,FBtr0079719; dbxref=FlyBase:FBpp0079324,FlyBase_Annotation_IDs:CG13393-PA,GB_protein:AAF52660.1,REFSEQ:NP_609222,GB_protein:AAF52660,FlyMine:FBpp0079324,modMine:FBpp0079324; MD5=817245775f6da7eba97e1349ac54ade2; length=112; release=r6.09; species=Dmel;	18.8	2	0.02	FYNDYVQNTPK+SVFAGISPER
530	FBpp0110406|FBgn0260799|CG17484-PA|p120ctn-PA	0.9994	FBpp0110406 type=protein; loc=2R:join(4595428..4595462,4599269..4600087,4606764..4607320,4608359..4609293); ID=FBpp0110406; name=p120ctn-PA; parent=FBgn0260799,FBtr0111114; dbxref=FlyBase_Annotation_IDs:CG17484-PA,GB_protein:EAA45985.1,FlyBase:FBpp0110406,REFSEQ:NP_001036444,GB_protein:EAA45985,FlyMine:FBpp0110406,modMine:FBpp0110406; MD5=6d4bdced5f517dea4ec10f9794a36543; length=781; release=r6.0…	6.0	2	0.03	EANNSDALNEYNISADYSK+HFTAHNTPPSSPNNVNNTLNRPMASQGR
533	FBpp0084667|FBgn0001215|CG9983-PA|Hrb98DE-PA FBpp0084668|FBgn0001215|CG9983-PE|Hrb98DE-PE FBpp0084669|FBgn0001215|CG9983-PB|Hrb98DE-PB FBpp0084670|FBgn0001215|CG9983-PC|Hrb98DE-PC FBpp0084671|FBgn0001215|CG9983-PD|Hrb98DE-PD FBpp0084672|FBgn0001215|CG9983-PF|Hrb98DE-PF	0.9993	FBpp0084667 type=protein; loc=3R:join(28599952..28599999,28600706..28601195,28602772..28602947,28603012..28603318,28603608..28603681); ID=FBpp0084667; name=Hrb98DE-PA; parent=FBgn0001215,FBtr0085298; dbxref=GB_protein:AAF56800.2,FlyBase:FBpp0084667,FlyBase_Annotation_IDs:CG9983-PA,REFSEQ:NP_733249,GB_protein:AAF56800,FlyMine:FBpp0084667,modMine:FBpp0084667; MD5=3eacfd0ffece75815b4831e66336bb90; l…	6.7	2	0.02	GFAFVEFDDYDPVDK+LFIGGLDYR
532	FBpp0075498|FBgn0001108|CG9206-PA|DCTN1-p150-PA	0.9993	FBpp0075498 type=protein; loc=3L:join(13929849..13931198,13931746..13934193); ID=FBpp0075498; name=DCTN1-p150-PA; parent=FBgn0001108,FBtr0075756; dbxref=FlyBase:FBpp0075498,FlyBase_Annotation_IDs:CG9206-PA,GB_protein:AAF49788.1,REFSEQ:NP_524061,GB_protein:AAF49788,FlyMine:FBpp0075498,modMine:FBpp0075498; MD5=d2f89d389347e92f2b60e0b276e76a95; length=1265; release=r6.09; species=Dmel;	3.0	2	0.03	SIEDVSGATPTAAQPTK+SQDSVNSGTR+YEETSLQLQLK
535	FBpp0076917|FBgn0001565|CG1666-PA|Hlc-PA FBpp0310396|FBgn0001565|CG1666-PB|Hlc-PB	0.9992	FBpp0076917 type=protein; loc=X:complement(join(21387786..21387851,21386974..21387725,21386350..21386778,21385856..21386291)); ID=FBpp0076917; name=Hlc-PA; parent=FBgn0001565,FBtr0077221; dbxref=FlyBase:FBpp0076917,FlyBase_Annotation_IDs:CG1666-PA,GB_protein:AAF50818.2,REFSEQ:NP_523434,GB_protein:AAF50818,FlyMine:FBpp0076917,modMine:FBpp0076917; MD5=4746b26ab5b49eed10f2af61c2233b44; length=560; r…	9.6	2	0.02	LEEPELVPQDQLSHQR+VADIADSSNDTVTQR+VVGTSSSPVGASEAKQPRQSAAK
541	FBpp0081894|FBgn0037924|CG14712-PA|CG14712-PA	0.9991	FBpp0081894 type=protein; loc=3R:join(11628941..11629014,11629081..11629248,11629318..11629720,11629784..11632939); ID=FBpp0081894; name=CG14712-PA; parent=FBgn0037924,FBtr0082418; dbxref=FlyBase:FBpp0081894,FlyBase_Annotation_IDs:CG14712-PA,GB_protein:AAG22146.2,REFSEQ:NP_650096,GB_protein:AAG22146,FlyMine:FBpp0081894,modMine:FBpp0081894; MD5=4c6cd830baee08815c7bd4474131f9f7; length=1266; releas…	3.0	2	0.02	NLFGLNATTTTPFAFGGAAAGAADK+SFYSGNTLSSLLR
540	FBpp0080114|FBgn0028538|CG7578-PA|Sec71-PA	0.9991	FBpp0080114 type=protein; loc=2L:join(13793848..13794628,13794896..13798938,13799008..13799145); ID=FBpp0080114; name=Sec71-PA; parent=FBgn0028538,FBtr0080537; dbxref=GB_protein:AAF53331.2,FlyBase:FBpp0080114,FlyBase_Annotation_IDs:CG7578-PA,REFSEQ:NP_609675,GB_protein:AAF53331,FlyMine:FBpp0080114,modMine:FBpp0080114; MD5=3921cfb2a6d6ecf6810c2eca8336e72b; length=1653; release=r6.09; species=Dmel;	1.9	2	0.02	KEDAETLAQAAADLTGGR+KNASPAIRDMVVR
537	FBpp0076558|FBgn0035771|CG8583-PA|Sec63-PA	0.9991	FBpp0076558 type=protein; loc=3L:join(7360908..7361031,7361744..7362453,7362522..7363770,7363853..7364031); ID=FBpp0076558; name=Sec63-PA; parent=FBgn0035771,FBtr0076847; dbxref=FlyBase:FBpp0076558,FlyBase_Annotation_IDs:CG8583-PA,GB_protein:AAF50571.1,REFSEQ:NP_648111,GB_protein:AAF50571,FlyMine:FBpp0076558,modMine:FBpp0076558; MD5=044c479b2decdf7604d3cb2491651409; length=753; release=r6.09; spe…	3.5	2	0.02	QGIKDETNEEAAGDEDEAAAAAPVK+QGIKDETNEEAAGDEDEAAAAAPVKK
536	FBpp0075586|FBgn0036365|CG10732-PA|cmb-PA FBpp0075587|FBgn0036365|CG10732-PB|cmb-PB FBpp0303923|FBgn0036365|CG10732-PC|cmb-PC FBpp0303924|FBgn0036365|CG10732-PD|cmb-PD	0.9991	FBpp0075586 type=protein; loc=3L:join(13442719..13442988,13443300..13443456,13443689..13444086,13444213..13444305,13444368..13445898,13446012..13446280,13446342..13446883,13447274..13448384,13448443..13449045); ID=FBpp0075586; name=cmb-PA; parent=FBgn0036365,FBtr0075851; dbxref=FlyBase:FBpp0075586,FlyBase_Annotation_IDs:CG10732-PA,GB_protein:AAF49814.2,REFSEQ:NP_729901,GB_protein:AAF49814,FlyMine…	3.3	2	0.02	QQAAAAVQMGDDALK+VFALNDVTSELR
544	FBpp0080686|FBgn0086442|CG17492-PA|mib2-PA FBpp0307801|FBgn0086442|CG17492-PB|mib2-PB FBpp0307802|FBgn0086442|CG17492-PC|mib2-PC	0.9990	FBpp0080686 type=protein; loc=2L:join(19035799..19035865,19037804..19037971,19038085..19038754,19038816..19038978,19039041..19041122); ID=FBpp0080686; name=mib2-PA; parent=FBgn0086442,FBtr0081142; dbxref=FlyBase:FBpp0080686,FlyBase_Annotation_IDs:CG17492-PA,GB_protein:AAF53743.1,REFSEQ:NP_609933,GB_protein:AAF53743,FlyMine:FBpp0080686,modMine:FBpp0080686; MD5=ed5476c1dfe42d5454c73cfc559dc13d; len…	2.2	2	0.02	VGDLVTIINDANK+YTTPNSLGVR
543	FBpp0079051|FBgn0031888|CG13780-PA|Pvf2-PA	0.9990	FBpp0079051 type=protein; loc=2L:complement(join(7083186..7083623,7074254..7074356,7070421..7070946,7070161..7070311)); ID=FBpp0079051; name=Pvf2-PA; parent=FBgn0031888,FBtr0079423; dbxref=FlyBase:FBpp0079051,FlyBase_Annotation_IDs:CG13780-PA,GB_protein:AAF52484.2,REFSEQ:NP_523499,GB_protein:AAF52484,FlyMine:FBpp0079051,modMine:FBpp0079051; MD5=1ebfd6c2fafd5e5db30e6d94e6d6a67d; length=405; releas…	5.7	2	0.02	DQAPQQVILQGR+VPRPEVVHITR
542	FBpp0070611|FBgn0026083|CG4857-PB|tyf-PB FBpp0290153|FBgn0026083|CG4857-PC|tyf-PC FBpp0290346|FBgn0026083|CG4857-PF|tyf-PF FBpp0293709|FBgn0026083|CG4857-PG|tyf-PG FBpp0293710|FBgn0026083|CG4857-PH|tyf-PH FBpp0293711|FBgn0026083|CG4857-PI|tyf-PI FBpp0293712|FBgn0026083|CG4857-PJ|tyf-PJ FBpp0293713|FBgn0026083|CG4857-PK|tyf-PK FBpp0293714|FBgn0026083|CG4857-PL|tyf-PL FBpp0293715|FBgn0026083|CG4857…	0.9990	FBpp0070611 type=protein; loc=X:join(4118418..4119017,4120296..4120424,4120502..4121236,4121454..4121930,4122064..4125787,4125924..4125994); ID=FBpp0070611; name=tyf-PB; parent=FBgn0026083,FBtr0070643; dbxref=FlyBase:FBpp0070611,FlyBase_Annotation_IDs:CG4857-PB,GB_protein:AAF45924.1,REFSEQ:NP_572152,GB_protein:AAF45924,FlyMine:FBpp0070611,modMine:FBpp0070611; MD5=41faf710cde41fdb6958158e39f0b44b;…	2.3	2	0.02	FLIDALNDTPLEAR+KLQQQAQYLAALTGQFGLGLEEEK
546	sp|PPIA_HUMAN|	0.9989	sp PPIA_HUMAN	14.0	2	0.02	EGMNIVEAMER+VSFELFADKVPK
545	FBpp0290166|FBgn0010531|CG17753-PB|Ccs-PB FBpp0305282|FBgn0010531|CG17753-PC|Ccs-PC	0.9989	FBpp0290166 type=protein; loc=2R:complement(join(10122510..10122524,10121815..10122458,10121618..10121753)); ID=FBpp0290166; name=Ccs-PB; parent=FBgn0010531,FBtr0300944; dbxref=REFSEQ:NP_001163108,GB_protein:ACZ94384,FlyBase:FBpp0290166,FlyBase_Annotation_IDs:CG17753-PB,modMine:FBpp0290166; MD5=bc221e1469d40be8c0d320cc3d09fe36; length=264; release=r6.09; species=Dmel;;FBpp0305282 type=protein; lo…	10.1	2	0.03	HAGDLGNIR+SALDGVGQVEIDTQEGR
548	FBpp0072132|FBgn0034921|CG11183-PA|DCP1-PA FBpp0290862|FBgn0034921|CG11183-PB|DCP1-PB	0.9985	FBpp0072132 type=protein; loc=2R:complement(23889074..23890192); ID=FBpp0072132; name=DCP1-PA; parent=FBgn0034921,FBtr0072223; dbxref=FlyBase:FBpp0072132,FlyBase_Annotation_IDs:CG11183-PA,GB_protein:AAF47089.1,REFSEQ:NP_611842,GB_protein:AAF47089; MD5=4a804f52953b598aefeb3510c87e9510; length=372; release=r6.09; species=Dmel;;FBpp0290862 type=protein; loc=2R:complement(23889074..23890192); ID=FBpp…	7.3	2	0.02	NAEPFHSIFINNR+TPSAENVTAGNVLK
551	FBpp0087124|FBgn0033688|CG8877-PA|Prp8-PA	0.9983	FBpp0087124 type=protein; loc=2R:complement(join(12162080..12162693,12161808..12162023,12161535..12161747,12161347..12161472,12160647..12161066,12160371..12160588,12159262..12160313,12159007..12159199,12158210..12158783,12157993..12158143,12157755..12157931,12157385..12157676,12154377..12157321)); ID=FBpp0087124; name=Prp8-PA; parent=FBgn0033688,FBtr0088016; dbxref=FlyBase:FBpp0087124,FlyBase_Ann…	2.6	2	0.02	IAFPYLYNNMPHFVHLSWYHTPNVVYIK+NNVNVASLTQSEIR+TEDPDLPAFYFDPLINPISHR
553	FBpp0090954|FBgn0053523|CG33523-PD|Vap-33B-PD FBpp0090955|FBgn0053523|CG33523-PB|Vap-33B-PB FBpp0090956|FBgn0053523|CG33523-PC|Vap-33B-PC FBpp0090957|FBgn0053523|CG33523-PA|Vap-33B-PA FBpp0303152|FBgn0053523|CG33523-PF|Vap-33B-PF	0.9982	FBpp0090954 type=protein; loc=3L:join(5924105..5924195,5924837..5925322,5925401..5925624,5928224..5928296,5928537..5928640,5928704..5929039,5929104..5929286); ID=FBpp0090954; name=Vap-33B-PD; parent=FBgn0053523,FBtr0091475; dbxref=FlyBase:FBpp0090954,FlyBase_Annotation_IDs:CG33523-PD,GB_protein:AAN12232.2,REFSEQ:NP_001014569,GB_protein:AAN12232,FlyMine:FBpp0090954,modMine:FBpp0090954; MD5=ca4bae8…	10.2	2	0.02	SIATSAVTYK+SPTSADVEQHR
554	FBpp0073416|FBgn0030352|CG15738-PA|sicily-PA FBpp0311993|FBgn0030352|CG15738-PB|sicily-PB	0.9978	FBpp0073416 type=protein; loc=X:join(11892038..11892219,11892289..11892403,11892730..11893355,11893590..11893671); ID=FBpp0073416; name=sicily-PA; parent=FBgn0030352,FBtr0073572; dbxref=FlyBase:FBpp0073416,FlyBase_Annotation_IDs:CG15738-PA,GB_protein:AAF48113.1,REFSEQ:NP_572765,GB_protein:AAF48113,FlyMine:FBpp0073416,modMine:FBpp0073416; MD5=d9318fe1af16f6688affa0981cb110ea; length=334; release=r…	6.9	2	0.02	DLNADHAASHLGK+SYVEDQPVLR
556	FBpp0308291|FBgn0000150|CG2210-PC|awd-PC FBpp0311978|FBgn0000150|CG2210-PD|awd-PD FBpp0312191|FBgn0000150|CG2210-PE|awd-PE	0.9976	FBpp0308291 type=protein; loc=3R:complement(join(31745770..31745943,31745258..31745590)); ID=FBpp0308291; name=awd-PC; parent=FBgn0000150,FBtr0339146; dbxref=GB_protein:AAF57188,REFSEQ:NP_476761,FlyBase:FBpp0308291,FlyBase_Annotation_IDs:CG2210-PC; MD5=34ee4782189a44d77c8310bd9862bcf2; length=168; release=r6.09; species=Dmel;;FBpp0311978 type=protein; loc=3R:complement(join(31745770..31745943,317…	20.3	2	0.03	NIIHGSDAVESAEK+QMLGATNPADSLPGTIR
555	FBpp0077351|FBgn0031497|CG17259-PA|CG17259-PA FBpp0307454|FBgn0031497|CG17259-PB|CG17259-PB	0.9976	FBpp0077351 type=protein; loc=2L:complement(3035645..3037150); ID=FBpp0077351; name=CG17259-PA; parent=FBgn0031497,FBtr0077667; dbxref=FlyBase:FBpp0077351,FlyBase_Annotation_IDs:CG17259-PA,GB_protein:AAF51155.1,REFSEQ:NP_608743,GB_protein:AAF51155,FlyMine:FBpp0077351,modMine:FBpp0077351; MD5=ba4ce5819a59738c9cd887b0c89b50ce; length=501; release=r6.09; species=Dmel;;FBpp0307454 type=protein; loc=2…	8.0	2	0.02	FQDEIPFVKPAPIDLELAAAEK+KKEPVGAMSEDLPADVTK
558	FBpp0288695|FBgn0034970|CG4005-PD|yki-PD FBpp0288697|FBgn0034970|CG4005-PF|yki-PF FBpp0301274|FBgn0034970|CG4005-PG|yki-PG	0.9975	FBpp0288695 type=protein; loc=2R:complement(join(24067465..24068246,24067163..24067254,24066261..24066313,24066073..24066177)); ID=FBpp0288695; name=yki-PD; parent=FBgn0034970,FBtr0290256; dbxref=FlyBase_Annotation_IDs:CG4005-PD,FlyBase:FBpp0288695,REFSEQ:NP_611879,GB_protein:AAF47156,FlyMine:FBpp0288695,modMine:FBpp0288695; MD5=f5e5c85515e13d2c51db2326d0ea9858; length=343; release=r6.09; species…	7.6	2	0.02	SYDVISPIQLNR+TNDGQIYYLNHTTK
562	FBpp0289280|FBgn0259735|CG42389-PE|CG42389-PE FBpp0289281|FBgn0259735|CG31738-PB|CG42389-PF FBpp0289282|FBgn0259735|CG31738-PA|CG42389-PG FBpp0307467|FBgn0259735|CG42389-PH|CG42389-PH	0.9972	FBpp0289280 type=protein; loc=2L:join(16558129..16559944,16652743..16652912,16657499..16657952,16658024..16661778); ID=FBpp0289280; name=CG42389-PE; parent=FBgn0259735,FBtr0300003; dbxref=FlyBase_Annotation_IDs:CG42389-PE,FlyBase:FBpp0289280,REFSEQ:NP_001137829,GB_protein:ACL83035,FlyMine:FBpp0289280,modMine:FBpp0289280; MD5=d5c1d00be8b8695e1a0685b3e7628f6a; length=2064; release=r6.09; species=Dm…	3.1	2	0.02	RLPQQHQGQAHQVAQQQQSQAR+SVSASAISGASGVGADPVAIGR
571	FBpp0080297|FBgn0002524|CG4162-PA|lace-PA FBpp0310302|FBgn0002524|CG4162-PB|lace-PB	0.9965	FBpp0080297 type=protein; loc=2L:join(15499221..15499424,15502117..15503226,15503291..15503553,15503699..15503915); ID=FBpp0080297; name=lace-PA; parent=FBgn0002524,FBtr0080738; dbxref=FlyBase_Annotation_IDs:CG4162-PA,FlyBase:FBpp0080297,GB_protein:AAF53465.1,REFSEQ:NP_476614,GB_protein:AAF53465,FlyMine:FBpp0080297,modMine:FBpp0080297; MD5=259e47a15666fb092e3659715d17006f; length=597; release=r6.…	5.0	2	0.02	LPEVIALK+SIPNGHASILDQESKPNQAEGK
574	FBpp0077343|FBgn0283427|CG3523-PA|FASN1-PA FBpp0307371|FBgn0283427|CG3523-PC|FASN1-PC	0.9961	FBpp0077343 type=protein; loc=2L:join(3059908..3060142,3060230..3066957,3067020..3067115,3067184..3067327,3067389..3067502); ID=FBpp0077343; name=FASN1-PA; parent=FBgn0283427,FBtr0077659; dbxref=FlyBase:FBpp0077343,FlyBase_Annotation_IDs:CG3523-PA,GB_protein:AAF51148.1,REFSEQ:NP_608748,GB_protein:AAF51148,FlyMine:FBpp0077343,modMine:FBpp0077343; MD5=9f4009e754fc5c6e0b33d332338f2293; length=2438; …	2.4	2	0.03	ALGPDATNLSLVK+ETYEEIGLNPADVVYVEAHGTGTK+NIQDGASLADLGMDSLMSAEIK
575a	FBpp0289788|FBgn0260945|CG10967-PB|Atg1-PB	0.9959	FBpp0289788 type=protein; loc=3L:complement(join(12804355..12804444,12797683..12797856,12788541..12788628,12788249..12788374,12788016..12788089,12787793..12787953,12787387..12787733,12785871..12787028,12785672..12785808,12785471..12785606,12785337..12785413)); ID=FBpp0289788; name=Atg1-PB; parent=FBgn0260945,FBtr0300561; dbxref=REFSEQ:NP_001163433,GB_protein:ACZ94704,FlyBase_Annotation_IDs:CG1096…	3.3	2	0.02	KAAVSPGEPSQAANLR+SPLQQQLEQELK
576	FBpp0079072|FBgn0031912|CG5261-PB|CG5261-PB FBpp0079073|FBgn0031912|CG5261-PA|CG5261-PA FBpp0304794|FBgn0031912|CG5261-PC|CG5261-PC FBpp0304795|FBgn0031912|CG5261-PD|CG5261-PD FBpp0304796|FBgn0031912|CG5261-PE|CG5261-PE FBpp0304797|FBgn0031912|CG5261-PF|CG5261-PF	0.9958	FBpp0079072 type=protein; loc=2L:join(7427201..7427361,7428047..7428216,7428281..7428679,7428878..7429104,7429167..7429515,7429582..7429684,7429743..7429872); ID=FBpp0079072; name=CG5261-PB; parent=FBgn0031912,FBtr0079444; dbxref=FlyBase:FBpp0079072,FlyBase_Annotation_IDs:CG5261-PB,GB_protein:AAF52514.1,REFSEQ:NP_609118,GB_protein:AAF52514,FlyMine:FBpp0079072,modMine:FBpp0079072; MD5=3762d6d5ec09…	5.0	2	0.03	GLITPIVFNADR+VSVNDFIIK
577	FBpp0074825|FBgn0000261|CG6871-PA|Cat-PA	0.9957	FBpp0074825 type=protein; loc=3L:join(18822786..18822842,18826338..18827258,18827356..18827898); ID=FBpp0074825; name=Cat-PA; parent=FBgn0000261,FBtr0075058; dbxref=FlyBase_Annotation_IDs:CG6871-PA,FlyBase:FBpp0074825,GB_protein:AAF49228.1,REFSEQ:NP_536731,GB_protein:AAF49228,FlyMine:FBpp0074825,modMine:FBpp0074825; MD5=51c180f836ffa8819f760a2c7e45d62a; length=506; release=r6.09; species=Dmel;	5.1	2	0.02	FSTVGGESGSADTAR+NFTQVHADFGR
579	FBpp0081704|FBgn0040078|CG4003-PA|pont-PA	0.9953	FBpp0081704 type=protein; loc=3R:join(10262343..10263159,10263217..10263415,10263477..10263831); ID=FBpp0081704; name=pont-PA; parent=FBgn0040078,FBtr0082226; dbxref=FlyBase:FBpp0081704,FlyBase_Annotation_IDs:CG4003-PA,GB_protein:AAF54514.1,REFSEQ:NP_652608,GB_protein:AAF54514,FlyMine:FBpp0081704,modMine:FBpp0081704; MD5=44c3876ac3fbe345533b6b800122cc21; length=456; release=r6.09; species=Dmel;	9.2	2	0.02	AQTEGLQLEENAFTR+LDPSIFDALQK+SLESPIAPIVIFATNR
581	FBpp0288416|FBgn0031077|CG15618-PB|CG15618-PB	0.9951	FBpp0288416 type=protein; loc=X:complement(join(19865350..19865458,19865085..19865262,19864728..19865009,19863826..19864658,19861507..19863758,19861272..19861436,19859788..19861209)); ID=FBpp0288416; name=CG15618-PB; parent=FBgn0031077,FBtr0289978; dbxref=FlyBase:FBpp0288416,FlyBase_Annotation_IDs:CG15618-PB,REFSEQ:NP_608361,GB_protein:AAF49027,FlyMine:FBpp0288416,modMine:FBpp0288416; MD5=19d56d3…	1.3	2	0.02	LNPLYGLLFASR+LTFDDFNMVQR
582a	FBpp0081928|FBgn0051363|CG31363-PD|Jupiter-PD FBpp0081929|FBgn0051363|CG31363-PH|Jupiter-PH FBpp0081930|FBgn0051363|CG31363-PE|Jupiter-PE FBpp0081931|FBgn0051363|CG31363-PC|Jupiter-PC FBpp0081932|FBgn0051363|CG31363-PA|Jupiter-PA	0.9950	FBpp0081928 type=protein; loc=3R:complement(join(11619704..11619747,11593633..11593766,11592367..11592624,11591168..11591307)); ID=FBpp0081928; name=Jupiter-PD; parent=FBgn0051363,FBtr0082452; dbxref=FlyBase:FBpp0081928,FlyBase_Annotation_IDs:CG31363-PD,GB_protein:AAN13515.1,REFSEQ:NP_731595,GB_protein:AAN13515,FlyMine:FBpp0081928,modMine:FBpp0081928; MD5=e12a671ab7b5fc99914f3b7c7f5c55a2; length=…	15.2	2	0.02	QESSNGGTPVINK+SSIPFGQNTEAVAAQK
583	FBpp0082642|FBgn0038376|CG4225-PA|Hmt-1-PA	0.9946	FBpp0082642 type=protein; loc=3R:complement(join(15856638..15856937,15856383..15856582,15855997..15856322,15855529..15855933,15854096..15855465)); ID=FBpp0082642; name=Hmt-1-PA; parent=FBgn0038376,FBtr0083188; dbxref=FlyBase:FBpp0082642,FlyBase_Annotation_IDs:CG4225-PA,GB_protein:AAF55241.1,REFSEQ:NP_650503,GB_protein:AAF55241,FlyMine:FBpp0082642,modMine:FBpp0082642; MD5=c78b2c8a17bcd2f10b6da092c…	3.7	2	0.02	LDNDTANESQGNVQTGSAFR+SVDSLLNFETVK
584	FBpp0085375|FBgn0259978|CG8390-PA|vlc-PA FBpp0085376|FBgn0259978|CG8390-PB|vlc-PB FBpp0085377|FBgn0259978|CG8390-PC|vlc-PC FBpp0289729|FBgn0259978|CG8390-PE|vlc-PE FBpp0289730|FBgn0259978|CG8390-PF|vlc-PF FBpp0300185|FBgn0259978|CG8390-PG|vlc-PG FBpp0300186|FBgn0259978|CG8390-PH|vlc-PH FBpp0300187|FBgn0259978|CG8390-PI|vlc-PI	0.9942	FBpp0085375 type=protein; loc=2R:join(5702878..5702947,5703051..5704216,5704286..5704382,5704435..5704919); ID=FBpp0085375; name=vlc-PA; parent=FBgn0259978,FBtr0086039; dbxref=FlyBase:FBpp0085375,FlyBase_Annotation_IDs:CG8390-PA,GB_protein:AAF57316.2,REFSEQ:NP_524868,GB_protein:AAF57316,FlyMine:FBpp0085375,modMine:FBpp0085375; MD5=126da9d2d57c466485bfde077bfd6600; length=605; release=r6.09; speci…	5.5	2	0.02	GQVEIDSLQGSELAR+TIKPSKVGVSQVKTVGK
660	FBpp0087723|FBgn0033339|CG8266-PA|Sec31-PA FBpp0087724|FBgn0033339|CG8266-PB|Sec31-PB FBpp0308410|FBgn0033339|CG8266-PC|Sec31-PC FBpp0311417|FBgn0033339|CG8266-PD|Sec31-PD	0.9924	FBpp0087723 type=protein; loc=2R:join(8893945..8894141,8894204..8895167,8895230..8895473,8895532..8895644,8895954..8896053,8896204..8897630,8897695..8897802,8897865..8898173,8898251..8898322,8898389..8898577); ID=FBpp0087723; name=Sec31-PA; parent=FBgn0033339,FBtr0088642; dbxref=FlyBase:FBpp0087723,FlyBase_Annotation_IDs:CG8266-PA,GB_protein:AAF59033.1,REFSEQ:NP_610414,GB_protein:AAF59033,FlyMine…	3.8	2	0.03	GVLGMSWCLQDNDLMVSCGK+INNAVNLDYTQPQAAVAAAPHGYQPTR
657	FBpp0086110|FBgn0034223|CG6522-PA|Tes-PA	0.9924	FBpp0086110 type=protein; loc=2R:complement(join(17468773..17469067,17468059..17468702,17467075..17467993,17466420..17467012)); ID=FBpp0086110; name=Tes-PA; parent=FBgn0034223,FBtr0086954; dbxref=FlyBase:FBpp0086110,FlyBase_Annotation_IDs:CG6522-PA,GB_protein:AAF57858.1,REFSEQ:NP_611215,GB_protein:AAF57858,FlyMine:FBpp0086110,modMine:FBpp0086110; MD5=3f93b1202c73d5a7ccc4674736e60d6d; length=816; …	2.6	2	0.03	APSSVVISNIPAPVASLAELR
656	FBpp0085811|FBgn0034398|CG15098-PA|CG15098-PA	0.9924	FBpp0085811 type=protein; loc=2R:complement(join(18834476..18834662,18834311..18834396,18833965..18834118,18833651..18833784)); ID=FBpp0085811; name=CG15098-PA; parent=FBgn0034398,FBtr0086629; dbxref=GB_protein:AAF57628.1,FlyBase:FBpp0085811,FlyBase_Annotation_IDs:CG15098-PA,GB_protein:AAF57628.2,REFSEQ:NP_611379,GB_protein:AAF57628,FlyMine:FBpp0085811,modMine:FBpp0085811; MD5=a081f227ca6f447de7d…	11.8	2	0.03	EIQRPLIPQPTQQTNSYPSYTK
653	FBpp0085107|FBgn0010808|CG1715-PA|l(3)03670-PA	0.9924	FBpp0085107 type=protein; loc=3R:complement(join(31053587..31053713,31052763..31053307)); ID=FBpp0085107; name=l(3)03670-PA; parent=FBgn0010808,FBtr0085745; dbxref=FlyBase:FBpp0085107,FlyBase_Annotation_IDs:CG1715-PA,GB_protein:AAF57107.1,REFSEQ:NP_651838,GB_protein:AAF57107,FlyMine:FBpp0085107,modMine:FBpp0085107; MD5=2bad8092d851c33fe1ca057ac49d50d0; length=223; release=r6.09; species=Dmel;	11.7	2	0.03	VSSYPAAVPIYVQGGGHTISAADVQR
650	FBpp0084971|FBgn0039735|CG7911-PA|Nph-PA FBpp0112220|FBgn0039735|CG7911-PB|Nph-PB	0.9924	FBpp0084971 type=protein; loc=3R:complement(join(30004582..30004603,30004304..30004449,30003990..30004157,30003770..30003904)); ID=FBpp0084971; name=Nph-PA; parent=FBgn0039735,FBtr0085606; dbxref=FlyBase:FBpp0084971,FlyBase_Annotation_IDs:CG7911-PA,GB_protein:AAF56987.1,REFSEQ:NP_651760,GB_protein:AAF56987,FlyMine:FBpp0084971,modMine:FBpp0084971; MD5=04e8200910019a5c495f95b2c9c991e6; length=156; …	12.8	2	0.03	TGEFNVVQAETNINDDGEKK
645	FBpp0083891|FBgn0015795|CG5915-PA|Rab7-PA FBpp0300835|FBgn0015795|CG5915-PB|Rab7-PB FBpp0300836|FBgn0015795|CG5915-PC|Rab7-PC	0.9924	FBpp0083891 type=protein; loc=3R:join(23994002..23994181,23994246..23994602,23994664..23994750); ID=FBpp0083891; name=Rab7-PA; parent=FBgn0015795,FBtr0084503; dbxref=FlyBase:FBpp0083891,FlyBase_Annotation_IDs:CG5915-PA,GB_protein:AAF56218.1,REFSEQ:NP_524472,GB_protein:AAF56218,FlyMine:FBpp0083891,modMine:FBpp0083891; MD5=e78544b56214ed7a166c21c7564108c5; length=207; release=r6.09; species=Dmel;;F…	6.3	2	0.03	DPDHFPFVVLGNK
643	FBpp0083060|FBgn0004652|CG14307-PH|fru-PH FBpp0083061|FBgn0004652|CG14307-PB|fru-PB FBpp0083062|FBgn0004652|CG14307-PC|fru-PC FBpp0083063|FBgn0004652|CG14307-PE|fru-PE FBpp0083064|FBgn0004652|CG14307-PF|fru-PF FBpp0083065|FBgn0004652|CG14307-PG|fru-PG FBpp0083066|FBgn0004652|CG14307-PA|fru-PA FBpp0083067|FBgn0004652|CG14307-PD|fru-PD FBpp0089355|FBgn0004652|CG14307-PI|fru-PI FBpp0089356|FBgn00046…	0.9924	FBpp0083060 type=protein; loc=3R:complement(join(18435643..18435768,18435370..18435570,18434235..18435062,18432564..18432818,18430832..18430964,18422638..18423182)); ID=FBpp0083060; name=fru-PH; parent=FBgn0004652,FBtr0083640; dbxref=FlyBase:FBpp0083060,FlyBase_Annotation_IDs:CG14307-PH,GB_protein:AAN13775.1,REFSEQ:NP_732346,GB_protein:AAN13775,FlyMine:FBpp0083060,modMine:FBpp0083060; MD5=370f7a1…	3.8	2	0.03	SPSVGSASAAAAAAAVAAAVAAAANR
626	FBpp0079168|FBgn0031980|CG7424-PA|RpL36A-PA FBpp0311488|FBgn0031980|CG7424-PB|RpL36A-PB	0.9924	FBpp0079168 type=protein; loc=2L:complement(join(8042823..8042825,8042440..8042613,8041988..8042125)); ID=FBpp0079168; name=RpL36A-PA; parent=FBgn0031980,FBtr0079546; dbxref=FlyBase:FBpp0079168,FlyBase_Annotation_IDs:CG7424-PA,GB_protein:AAF52596.2,REFSEQ:NP_609179,GB_protein:AAF52596,FlyMine:FBpp0079168,modMine:FBpp0079168; MD5=61c3da38bf53d806d267c02a4756c096; length=104; release=r6.09; species…	12.5	2	0.02	QQGFGGQTKPIFR
625	FBpp0079118|FBgn0025687|CG7144-PA|LKRSDH-PA FBpp0310050|FBgn0025687|CG7144-PB|LKRSDH-PB	0.9924	FBpp0079118 type=protein; loc=2L:complement(join(7795775..7795834,7795510..7795653,7794592..7794768,7794148..7794526,7793509..7794083,7792175..7793330,7791939..7792115,7791758..7791876)); ID=FBpp0079118; name=LKRSDH-PA; parent=FBgn0025687,FBtr0079495; dbxref=FlyBase:FBpp0079118,FlyBase_Annotation_IDs:CG7144-PA,GB_protein:AAF52559.2,REFSEQ:NP_609150,GB_protein:AAF52559,FlyMine:FBpp0079118,modMine:…	2.2	2	0.03	IGDVDGIESLGLLDDTPVVK
616	FBpp0077147|FBgn0027609|CG15437-PA|morgue-PA	0.9924	FBpp0077147 type=protein; loc=2L:complement(join(4444464..4444607,4443070..4444401)); ID=FBpp0077147; name=morgue-PA; parent=FBgn0027609,FBtr0077457; dbxref=FlyBase:FBpp0077147,FlyBase_Annotation_IDs:CG15437-PA,GB_protein:AAF51013.1,REFSEQ:NP_608833,GB_protein:AAF51013,FlyMine:FBpp0077147,modMine:FBpp0077147; MD5=a5093a958c95bddc9c49d62c7a82ea95; length=491; release=r6.09; species=Dmel;	4.3	2	0.03	GEANLLNSYESEGISAIPLDR
613	FBpp0076095|FBgn0036052|CG10809-PA|CG10809-PA FBpp0289912|FBgn0036052|CG10809-PB|CG10809-PB	0.9924	FBpp0076095 type=protein; loc=3L:complement(9858413..9859489); ID=FBpp0076095; name=CG10809-PA; parent=FBgn0036052,FBtr0076366; dbxref=FlyBase:FBpp0076095,FlyBase_Annotation_IDs:CG10809-PA,GB_protein:AAF50195.1,REFSEQ:NP_648365,GB_protein:AAF50195,FlyMine:FBpp0076095,modMine:FBpp0076095; MD5=16ed2323a0d429268eaecc4b36f875d9; length=358; release=r6.09; species=Dmel;;FBpp0289912 type=protein; loc=3…	4.5	2	0.03	ILEGGANPNAADEYNR
594	FBpp0071869|FBgn0021979|CG3082-PB|l(2)k09913-PB FBpp0071870|FBgn0021979|CG3082-PA|l(2)k09913-PA FBpp0071871|FBgn0021979|CG3082-PC|l(2)k09913-PC FBpp0071872|FBgn0021979|CG3082-PD|l(2)k09913-PD FBpp0309880|FBgn0021979|CG3082-PE|l(2)k09913-PE FBpp0309881|FBgn0021979|CG3082-PF|l(2)k09913-PF FBpp0309882|FBgn0021979|CG3082-PG|l(2)k09913-PG FBpp0309883|FBgn0021979|CG3082-PH|l(2)k09913-PH FBpp0309884|FBg…	0.9924	FBpp0071869 type=protein; loc=2R:join(23067727..23067841,23067947..23068128,23070607..23070888,23070965..23071555); ID=FBpp0071869; name=l(2)k09913-PB; parent=FBgn0021979,FBtr0071958; dbxref=FlyBase:FBpp0071869,FlyBase_Annotation_IDs:CG3082-PB,GB_protein:AAF46948.1,REFSEQ:NP_726285,GB_protein:AAF46948; MD5=eb51755d38fd94af5a24e293a7b1f592; length=389; release=r6.09; species=Dmel;;FBpp0071870 type…	7.3	2	0.03	APALFFVSDNDPIGPPSSNQSVR
593	FBpp0071845|FBgn0040091|CG4414-PA|Ugt58Fa-PA FBpp0311614|FBgn0040091|CG4414-PB|Ugt58Fa-PB	0.9924	FBpp0071845 type=protein; loc=2R:complement(join(22643805..22643807,22643492..22643653,22643343..22643430,22641950..22643286)); ID=FBpp0071845; name=Ugt58Fa-PA; parent=FBgn0040091,FBtr0071934; dbxref=FlyBase:FBpp0071845,FlyBase_Annotation_IDs:CG4414-PA,GB_protein:AAF46872.3,REFSEQ:NP_611694,GB_protein:AAF46872,FlyMine:FBpp0071845,modMine:FBpp0071845; MD5=deef9997c496e5b2f1513356b4633cda; length=5…	2.5	2	0.03	GNLADLGLLPIEK
591	FBpp0071295|FBgn0030136|CG2998-PA|RpS28b-PA FBpp0310057|FBgn0030136|CG2998-PB|RpS28b-PB	0.9924	FBpp0071295 type=protein; loc=X:9554710..9554907; ID=FBpp0071295; name=RpS28b-PA; parent=FBgn0030136,FBtr0071360; dbxref=FlyBase:FBpp0071295,FlyBase_Annotation_IDs:CG2998-PA,GB_protein:AAF46503.2,REFSEQ:NP_572568,GB_protein:AAF46503,FlyMine:FBpp0071295,modMine:FBpp0071295; MD5=e405baba3b940bedd5166e924fc2ef55; length=65; release=r6.09; species=Dmel;;FBpp0310057 type=protein; loc=X:9554710..955490…	18.5	2	0.03	EGDILTLLESER
589	FBpp0070914|FBgn0028336|CG4094-PA|l(1)G0255-PA FBpp0070915|FBgn0028336|CG4094-PB|l(1)G0255-PB FBpp0070916|FBgn0029890|CG4095-PA|CG4095-PA	0.9924	FBpp0070914 type=protein; loc=X:join(6678530..6678616,6679826..6679957,6680298..6680498,6680568..6681372,6681437..6681699); ID=FBpp0070914; name=l(1)G0255-PA; parent=FBgn0028336,FBtr0070953; dbxref=FlyBase:FBpp0070914,FlyBase_Annotation_IDs:CG4094-PA,GB_protein:AAF46186.3,REFSEQ:NP_572339,GB_protein:AAF46186,FlyMine:FBpp0070914,modMine:FBpp0070914; MD5=9e8bc263b895d8f503da0b29e0cc88b2; length=495…	4.3	2	0.03	IMNESLMLVTALNPHIGYDK
588	FBpp0070606|FBgn0000221|CG4934-PA|brn-PA	0.9924	FBpp0070606 type=protein; loc=X:4104486..4105463; ID=FBpp0070606; name=brn-PA; parent=FBgn0000221,FBtr0070638; dbxref=FlyBase:FBpp0070606,FlyBase_Annotation_IDs:CG4934-PA,GB_protein:AAF45918.1,REFSEQ:NP_476901,GB_protein:AAF45918,FlyMine:FBpp0070606,modMine:FBpp0070606; MD5=75a239c85c51bdd25df8d6ea6445ae2b; length=325; release=r6.09; species=Dmel;	4.6	2	0.03	VPSFTAEVPVDQPAR
586	FBpp0070162|FBgn0040340|CG11642-PB|TRAM-PB FBpp0070163|FBgn0040340|CG11642-PA|TRAM-PA FBpp0070164|FBgn0040340|CG11642-PC|TRAM-PC FBpp0298011|FBgn0040340|CG11642-PD|TRAM-PD FBpp0304840|FBgn0040340|CG11642-PE|TRAM-PE	0.9924	FBpp0070162 type=protein; loc=X:936349..937455; ID=FBpp0070162; name=TRAM-PB; parent=FBgn0040340,FBtr0070167; dbxref=FlyBase:FBpp0070162,FlyBase_Annotation_IDs:CG11642-PB,GB_protein:AAN09034.1,REFSEQ:NP_726711,GB_protein:AAN09034,FlyMine:FBpp0070162,modMine:FBpp0070162; MD5=c6803b3e6691c65d4ac0dd4ffe29f1d4; length=368; release=r6.09; species=Dmel;;FBpp0070163 type=protein; loc=X:936349..937455; I…	4.3	2	0.03	ESDLPEADQTSPSPIK
674	FBpp0087500|FBgn0004907|CG17870-PB|14-3-3zeta-PB FBpp0087501|FBgn0004907|CG17870-PA|14-3-3zeta-PA FBpp0087502|FBgn0004907|CG17870-PD|14-3-3zeta-PD FBpp0087503|FBgn0004907|CG17870-PE|14-3-3zeta-PE FBpp0087504|FBgn0004907|CG17870-PF|14-3-3zeta-PF FBpp0087505|FBgn0004907|CG17870-PG|14-3-3zeta-PG FBpp0089337|FBgn0004907|CG17870-PH|14-3-3zeta-PH FBpp0089338|FBgn0004907|CG17870-PC|14-3-3zeta-PC FBpp009…	0.9923	FBpp0087500 type=protein; loc=2R:join(10104348..10104409,10104717..10104830,10104941..10105067,10105702..10105825,10106289..10106452,10107467..10107622); ID=FBpp0087500; name=14-3-3zeta-PB; parent=FBgn0004907,FBtr0088412; dbxref=FlyBase_Annotation_IDs:CG17870-PB,FlyBase:FBpp0087500,GB_protein:AAM71062.1,REFSEQ:NP_724886,GB_protein:AAM71062; MD5=c0cf7f1b1a36a7ad910e39ad294a47c6; length=248; releas…	18.1	2	0.06	DSTLIMQLLR+NLLSVAYK+QAFDDAIAELDTLNEDSYK+VISSIEQK
692	FBpp0086742|FBgn0013733|CG18076-PB|shot-PB FBpp0086743|FBgn0013733|CG18076-PG|shot-PG FBpp0086744|FBgn0013733|CG18076-PE|shot-PE FBpp0086745|FBgn0013733|CG18076-PA|shot-PA FBpp0086746|FBgn0013733|CG18076-PC|shot-PC FBpp0086747|FBgn0013733|CG18076-PH|shot-PH FBpp0271730|FBgn0013733|CG18076-PI|shot-PI FBpp0271731|FBgn0013733|CG18076-PJ|shot-PJ FBpp0271732|FBgn0013733|CG18076-PK|shot-PK FBpp0271733|…	0.9916	FBpp0086742 type=protein; loc=2R:complement(join(13933630..13933726,13917849..13917910,13917118..13917207,13916854..13917024,13905222..13905501,13904248..13905161,13903814..13904182,13902654..13903572,13901687..13902317,13901437..13901572,13900366..13900449,13899450..13899671,13894839..13894969,13894130..13894592,13882401..13882547,13874859..13882336,13874234..13874459,13872209..13874168,13871979…	0.4	2	0.02	YTGLVDASDNIGALLAESR
682	FBpp0078663|FBgn0031681|CG31651-PA|pgant5-PA FBpp0110323|FBgn0031681|CG31651-PB|pgant5-PB	0.9916	FBpp0078663 type=protein; loc=2L:complement(join(5078462..5078988,5078234..5078400,5077774..5078092,5077535..5077712,5077077..5077257,5074390..5074529,5074092..5074325,5073883..5074029)); ID=FBpp0078663; name=pgant5-PA; parent=FBgn0031681,FBtr0079026; dbxref=FlyBase:FBpp0078663,FlyBase_Annotation_IDs:CG31651-PA,GB_protein:AAF52218.2,REFSEQ:NP_608906,GB_protein:AAF52218,FlyMine:FBpp0078663,modMine…	2.1	2	0.03	SGEYDVELPNAER
696	FBpp0291836|FBgn0261553|CG18490-PC|CG42671-PB FBpp0291837|FBgn0261553|CG42671-PC|CG42671-PC FBpp0291838|FBgn0261553|CG42671-PD|CG42671-PD FBpp0291839|FBgn0261553|CG42671-PE|CG42671-PE FBpp0291840|FBgn0261553|CG42671-PF|CG42671-PF FBpp0293472|FBgn0261553|CG42671-PG|CG42671-PG FBpp0293473|FBgn0261553|CG42671-PH|CG42671-PH FBpp0303315|FBgn0261553|CG42671-PI|CG42671-PI FBpp0308938|FBgn0261553|CG42671…	0.9913	FBpp0291836 type=protein; loc=3L:join(11216829..11217282,11222618..11223565,11223704..11224224,11224993..11226568,11226636..11226801,11227673..11227709); ID=FBpp0291836; name=CG42671-PB; parent=FBgn0261553,FBtr0302696; dbxref=FlyBase:FBpp0075898,FlyBase_Annotation_IDs:CG18490-PC,FlyBase:FBpp0291836,FlyBase_Annotation_IDs:CG42671-PB,REFSEQ:NP_001189083,GB_protein:ADV37519; MD5=5f2e068e688126d002ca…	5.5	2	0.02	QQVPLSPPTPPSPAADMGCFTSVTTSGVLAK+SLAQDVSGTSAAR+SPAQSSPQHSLESGMGAGAGGGYR
702	FBpp0080395|FBgn0025678|CG5809-PA|CaBP1-PA FBpp0311643|FBgn0025678|CG5809-PB|CaBP1-PB	0.9909	FBpp0080395 type=protein; loc=2L:complement(join(16356540..16356552,16355182..16356470)); ID=FBpp0080395; name=CaBP1-PA; parent=FBgn0025678,FBtr0080837; dbxref=FlyBase:FBpp0080395,FlyBase_Annotation_IDs:CG5809-PA,GB_protein:AAF53532.1,REFSEQ:NP_609792,GB_protein:AAF53532,FlyMine:FBpp0080395,modMine:FBpp0080395; MD5=86f6915d3daac55c1b6d8efecf10cba8; length=433; release=r6.09; species=Dmel;;FBpp031…	4.4	2	0.03	VGSVNADADSTLSGQFGVR
698	FBpp0074055|FBgn0262734|CG4429-PA|Rbp2-PA FBpp0074056|FBgn0262734|CG4429-PB|Rbp2-PB FBpp0089381|FBgn0262734|CG4429-PC|Rbp2-PC FBpp0310225|FBgn0262734|CG4429-PD|Rbp2-PD FBpp0310226|FBgn0262734|CG4429-PE|Rbp2-PE	0.9909	FBpp0074055 type=protein; loc=X:join(16448698..16448729,16449874..16450179,16450314..16450501,16451275..16451559,16451919..16452085); ID=FBpp0074055; name=Rbp2-PA; parent=FBgn0262734,FBtr0074279; dbxref=FlyBase:FBpp0074055,FlyBase_Annotation_IDs:CG4429-PA,GB_protein:AAF48616.1,REFSEQ:NP_524959,GB_protein:AAF48616,FlyMine:FBpp0074055,modMine:FBpp0074055; MD5=a62b218a3d25dcbfe45695b96c0d393b; lengt…	4.1	2	0.02	TIAAPINAVAETK
697	FBpp0070377|FBgn0023549|CG3456-PA|Mct1-PA FBpp0309617|FBgn0023549|CG3456-PB|Mct1-PB	0.9909	FBpp0070377 type=protein; loc=X:join(2198802..2198943,2199820..2199939,2200005..2200606,2200675..2200869,2200936..2201061,2204107..2204437,2204509..2204709,2204765..2204928); ID=FBpp0070377; name=Mct1-PA; parent=FBgn0023549,FBtr0070393; dbxref=FlyBase:FBpp0070377,FlyBase_Annotation_IDs:CG3456-PA,GB_protein:AAF45749.2,REFSEQ:NP_477334,GB_protein:AAF45749,FlyMine:FBpp0070377,modMine:FBpp0070377; MD…	2.7	2	0.03	SAIIDQNTTAAELEPLK
710	FBpp0079443|FBgn0015393|CG3949-PA|hoip-PA FBpp0307465|FBgn0015393|CG3949-PB|hoip-PB	0.9901	FBpp0079443 type=protein; loc=2L:join(9699935..9699937,9700000..9700380); ID=FBpp0079443; name=hoip-PA; parent=FBgn0015393,FBtr0079846; dbxref=FlyBase:FBpp0079443,FlyBase_Annotation_IDs:CG3949-PA,GB_protein:AAF52798.2,REFSEQ:NP_524714,GB_protein:AAF52798,FlyMine:FBpp0079443,modMine:FBpp0079443; MD5=43324dbc09fbb618991714f746bad42b; length=127; release=r6.09; species=Dmel;;FBpp0307465 type=protein…	9.4	2	0.03	SQITSIQQEIER
721	FBpp0306641|FBgn0039240|CG3744-PD|CG3744-PD FBpp0306642|FBgn0039240|CG3744-PE|CG3744-PE FBpp0306643|FBgn0039240|CG3744-PF|CG3744-PF FBpp0306644|FBgn0039240|CG3744-PG|CG3744-PG	0.9894	FBpp0306641 type=protein; loc=3R:complement(join(24874993..24875990,24874714..24874933,24874103..24874659,24873359..24873962,24872938..24873249,24872654..24872876,24872219..24872411,24871952..24872153)); ID=FBpp0306641; name=CG3744-PD; parent=FBgn0039240,FBtr0334574; dbxref=FlyBase:FBpp0306641,FlyBase_Annotation_IDs:CG3744-PD,REFSEQ:NP_001262935,GB_protein:AGB96315; MD5=353ba65741e8b6d7089548006e…	1.2	2	0.02	TITPLQVIYTER
719	FBpp0084271|FBgn0040212|CG4625-PA|Dhap-at-PA FBpp0303400|FBgn0040212|CG4625-PB|Dhap-at-PB FBpp0303401|FBgn0040212|CG4625-PC|Dhap-at-PC	0.9894	FBpp0084271 type=protein; loc=3R:complement(join(25488524..25489088,25486995..25488271,25486604..25486936)); ID=FBpp0084271; name=Dhap-at-PA; parent=FBgn0040212,FBtr0084897; dbxref=FlyBase:FBpp0084271,FlyBase_Annotation_IDs:CG4625-PA,GB_protein:AAF56473.2,REFSEQ:NP_525010,GB_protein:AAF56473,FlyMine:FBpp0084271,modMine:FBpp0084271; MD5=75f877ad7c0d16118dcf6a8eab95accd; length=724; release=r6.09; …	1.7	2	0.02	EFNPQVAYEFEK
716	FBpp0081370|FBgn0037607|CG8036-PB|CG8036-PB FBpp0081371|FBgn0037607|CG8036-PC|CG8036-PC FBpp0081372|FBgn0037607|CG8036-PD|CG8036-PD	0.9894	FBpp0081370 type=protein; loc=3R:join(8669825..8669928,8671711..8673309,8673378..8673555); ID=FBpp0081370; name=CG8036-PB; parent=FBgn0037607,FBtr0081881; dbxref=GB_protein:AAF54265.2,FlyBase:FBpp0081370,FlyBase_Annotation_IDs:CG8036-PB,GB_protein:AAF54265.3,REFSEQ:NP_649812,GB_protein:AAF54265,FlyMine:FBpp0081370,modMine:FBpp0081370; MD5=4abd5a114372b4edb4e5ef669201d22b; length=626; release=r6.0…	3.1	2	0.03	TIPGSTIFYPSDAVSTER
722	FBpp0071373|FBgn0028342|CG2968-PA|ATPsyndelta-PA FBpp0305117|FBgn0028342|CG2968-PB|ATPsyndelta-PB FBpp0310433|FBgn0028342|CG2968-PC|ATPsyndelta-PC	0.9890	FBpp0071373 type=protein; loc=X:join(10213287..10213485,10213560..10213771,10214099..10214161); ID=FBpp0071373; name=ATPsyndelta-PA; parent=FBgn0028342,FBtr0071438; dbxref=FlyBase:FBpp0071373,FlyBase_Annotation_IDs:CG2968-PA,GB_protein:AAF46561.1,REFSEQ:NP_572610,GB_protein:AAF46561,FlyMine:FBpp0071373,modMine:FBpp0071373; MD5=ca2107c2e02ed1027a0e7dcf9958d8f9; length=157; release=r6.09; species=D…	19.7	2	0.02	AQAAIAVEVAEALVK+QIDVPSFSGSFGILAK
735	FBpp0084071|FBgn0000140|CG6875-PA|asp-PA	0.9858	FBpp0084071 type=protein; loc=3R:join(24754041..24754055,24754128..24754304,24754357..24754569,24754649..24759530,24759591..24759892,24759957..24760232); ID=FBpp0084071; name=asp-PA; parent=FBgn0000140,FBtr0084692; dbxref=GB_protein:AAF56330.2,FlyBase:FBpp0084071,FlyBase_Annotation_IDs:CG6875-PA,GB_protein:AAF56330.3,REFSEQ:NP_524488,GB_protein:AAF56330,FlyMine:FBpp0084071,modMine:FBpp0084071; MD…	1.7	2	0.02	AIVQFEDVPITK+KCNADYLALR+TLQLKSPTGAGK
741	FBpp0089363|FBgn0267791|CG13425-PC|HnRNP-K-PC FBpp0089365|FBgn0267791|CG13425-PA|HnRNP-K-PA FBpp0290974|FBgn0267791|CG13425-PE|HnRNP-K-PE FBpp0307711|FBgn0267791|CG13425-PF|HnRNP-K-PF	0.9840	FBpp0089363 type=protein; loc=2R:join(20589661..20589667,20595557..20595663,20595758..20595814,20597548..20597591,20598453..20598525,20598599..20598694,20604696..20605619,20605682..20605851,20606444..20606474); ID=FBpp0089363; name=HnRNP-K-PC; parent=FBgn0267791,FBtr0086221; dbxref=FlyBase:FBpp0089363,FlyBase_Annotation_IDs:CG13425-PC,GB_protein:AAM68389.2,REFSEQ:NP_995906,GB_protein:AAM68389,Fly…	5.5	2	0.02	ATVSVDDSQGPER+ILIPSSIAGAVIGK
747	FBpp0072673|FBgn0024510|CG32315-PA|dlt-PA	0.9833	FBpp0072673 type=protein; loc=3L:complement(1789693..1793415); ID=FBpp0072673; name=dlt-PA; parent=FBgn0024510,FBtr0072790; dbxref=FlyBase:FBpp0072673,FlyBase_Annotation_IDs:CG32315-PA,FlyBase:FBpp0072663,GB_protein:AAF47570.1,REFSEQ:NP_728672,GB_protein:AAF47570,FlyMine:FBpp0072673,modMine:FBpp0072673; MD5=a71e125bcc4bddf24d64a1f30382feb9; length=1240; release=r6.09; species=Dmel;	1.9	2	0.02	GFNFPSELGPR+LEQLQQNSSSISK
749	FBpp0079244|FBgn0032006|CG8222-PA|Pvr-PA FBpp0079245|FBgn0032006|CG8222-PB|Pvr-PB FBpp0089341|FBgn0032006|CG8222-PD|Pvr-PD FBpp0089342|FBgn0032006|CG8222-PE|Pvr-PE FBpp0290552|FBgn0032006|CG8222-PG|Pvr-PG FBpp0290553|FBgn0032006|CG8222-PH|Pvr-PH FBpp0291357|FBgn0032006|CG8222-PI|Pvr-PI FBpp0291358|FBgn0032006|CG8222-PJ|Pvr-PJ FBpp0292227|FBgn0032006|CG8222-PK|Pvr-PK FBpp0292228|FBgn0032006|CG8222…	0.9826	FBpp0079244 type=protein; loc=2L:complement(join(8230125..8230194,8228494..8229011,8228083..8228257,8226458..8226606,8226210..8226393,8225672..8226141,8225486..8225512,8225106..8225415,8224593..8225042,8224052..8224531,8223825..8223984,8223223..8223449,8222892..8223161,8222581..8222830,8222446..8222518,8222226..8222376,8221549..8222114)); ID=FBpp0079244; name=Pvr-PA; parent=FBgn0032006,FBtr007962…	2.0	2	0.02	MAMLPRLILLPLLLILR+QLGAGAFGVVLK
746a	FBpp0075278|FBgn0000212|CG5942-PC|brm-PC FBpp0075279|FBgn0000212|CG5942-PD|brm-PD FBpp0075280|FBgn0000212|CG5942-PA|brm-PA FBpp0075281|FBgn0000212|CG5942-PB|brm-PB FBpp0305757|FBgn0000212|CG5942-PF|brm-PF	0.9792	FBpp0075278 type=protein; loc=3L:complement(join(15982268..15982508,15982123..15982199,15972159..15975096,15971294..15972085,15970377..15971233)); ID=FBpp0075278; name=brm-PC; parent=FBgn0000212,FBtr0075523; dbxref=FlyBase:FBpp0075278,FlyBase_Annotation_IDs:CG5942-PC,GB_protein:AAN11773.1,REFSEQ:NP_536745,GB_protein:AAN11773,FlyMine:FBpp0075278,modMine:FBpp0075278; MD5=8331fa585b2497b233bbce8a051…	1.5	2	0.02	KEESDDDSLILK+KYTISDDDDDDMD
765	FBpp0289404|FBgn0033980|CG10245-PB|Cyp6a20-PB	0.9782	FBpp0289404 type=protein; loc=2R:join(14882132..14883217,14883346..14883764); ID=FBpp0289404; name=Cyp6a20-PB; parent=FBgn0033980,FBtr0300127; dbxref=FlyBase:FBpp0289404,FlyBase_Annotation_IDs:CG10245-PB,REFSEQ:NP_611002,GB_protein:AAF58187,FlyMine:FBpp0289404,modMine:FBpp0289404; MD5=ebae032c3011391821c5689602d2d487; length=501; release=r6.09; species=Dmel;	3.0	2	0.02	DDPLSANLVNIDGQK
399b	FBpp0292447|FBgn0261836|CG42768-PD|Msp300-PD FBpp0292450|FBgn0261836|CG42768-PH|Msp300-PH FBpp0292451|FBgn0261836|CG42768-PI|Msp300-PI FBpp0304676|FBgn0261836|CG42768-PJ|Msp300-PJ FBpp0304677|FBgn0261836|CG42768-PK|Msp300-PK FBpp0304678|FBgn0261836|CG42768-PL|Msp300-PL	0.9732	FBpp0292447 type=protein; loc=2L:join(5109146..5111021,5117577..5117638,5121676..5121948,5122435..5122601,5122661..5122937,5123016..5125622,5125828..5139015,5139359..5139673,5139779..5140921,5141311..5141517,5141653..5141890,5142003..5144785,5146993..5147298,5148731..5148882,5154248..5155217,5155322..5155534,5155589..5155849,5187607..5187717,5188117..5188281,5188342..5195460,5195979..5196284,5197…	0.6	2	0.02	KQAGQNVIDGYR+LLEVLSGER+QMLHTLPMRLKMSVSPVK+VLIASQQSK
781	FBpp0081261|FBgn0004901|CG2867-PA|Prat-PA FBpp0293248|FBgn0004901|CG2867-PB|Prat-PB	0.9724	FBpp0081261 type=protein; loc=3R:complement(7909969..7911609); ID=FBpp0081261; name=Prat-PA; parent=FBgn0004901,FBtr0081764; dbxref=FlyBase:FBpp0081261,FlyBase_Annotation_IDs:CG2867-PA,GB_protein:AAF54163.2,REFSEQ:NP_524271,GB_protein:AAF54163,FlyMine:FBpp0081261,modMine:FBpp0081261; MD5=09aac43e86eb4f3757a3b15035803e24; length=546; release=r6.09; species=Dmel;;FBpp0293248 type=protein; loc=3R:co…	4.6	2	0.02	EAPVEADIVSSVPESGTAAAHGYAR
782	FBpp0074558|FBgn0010380|CG12532-PA|AP-1-2beta-PA	0.9705	FBpp0074558 type=protein; loc=X:join(19731400..19732824,19732890..19734230); ID=FBpp0074558; name=AP-1-2beta-PA; parent=FBgn0010380,FBtr0074789; dbxref=FlyBase:FBpp0074558,FlyBase_Annotation_IDs:CG12532-PA,GB_protein:AAF49013.1,REFSEQ:NP_523415,GB_protein:AAF49013,FlyMine:FBpp0074558,modMine:FBpp0074558; MD5=f91b02d83e21a4e920fa5518111a0a8e; length=921; release=r6.09; species=Dmel;	2.4	2	0.02	EYATEVDVDFVR+LLSTDPAAAK
784	FBpp0291919|FBgn0261565|CG32171-PG|Lmpt-PG FBpp0291920|FBgn0261565|CG32171-PH|Lmpt-PH FBpp0291921|FBgn0261565|CG32171-PB|Lmpt-PB FBpp0291922|FBgn0261565|CG32171-PD|Lmpt-PD FBpp0297643|FBgn0261565|CG42679-PM|Lmpt-PM FBpp0304949|FBgn0261565|CG42679-PN|Lmpt-PN	0.9680	FBpp0291919 type=protein; loc=3L:join(16866866..16866946,16883919..16884004,16896804..16897180,16897384..16897628,16912129..16912329,16913224..16913398,16920882..16921051,16921180..16921366,16921437..16921594); ID=FBpp0291919; name=Lmpt-PG; parent=FBgn0261565,FBtr0302779; dbxref=FlyBase:FBpp0088993,FlyBase_Annotation_IDs:CG32171-PG,FlyBase_Annotation_IDs:CG42679-PG,FlyBase:FBpp0291919,REFSEQ:NP_9…	2.2	2	0.02	YFEQLPDEMVPR
786	FBpp0074189|FBgn0030809|CG9086-PA|Ubr1-PA FBpp0300996|FBgn0030809|CG9086-PB|Ubr1-PB FBpp0312009|FBgn0030809|CG9086-PC|Ubr1-PC	0.9638	FBpp0074189 type=protein; loc=X:complement(join(16967495..16967672,16963703..16963720,16962932..16963266,16962493..16962825,16961741..16962428,16960512..16961673,16960340..16960451,16960144..16960272,16958677..16960075,16957494..16958614)); ID=FBpp0074189; name=Ubr1-PA; parent=FBgn0030809,FBtr0074415; dbxref=FlyBase:FBpp0074189,FlyBase_Annotation_IDs:CG9086-PA,GB_protein:AAF48687.2,REFSEQ:NP_5731…	1.8	2	0.02	LSGVVGGLAQFER+MSTSGGGGCCDCGDDEAWK
788	FBpp0086097|FBgn0034237|CG4878-PB|eIF3-S9-PB FBpp0086098|FBgn0034237|CG4878-PA|eIF3-S9-PA	0.9637	FBpp0086097 type=protein; loc=2R:join(17536465..17536579,17536696..17537011,17537070..17538622,17538694..17538782); ID=FBpp0086097; name=eIF3-S9-PB; parent=FBgn0034237,FBtr0086941; dbxref=FlyBase:FBpp0086097,FlyBase_Annotation_IDs:CG4878-PB,GB_protein:AAG22261.1,REFSEQ:NP_611228,GB_protein:AAG22261; MD5=a673b99d3ae6cc810f8396fcadd5d859; length=690; release=r6.09; species=Dmel;;FBpp0086098 type=pr…	2.9	2	0.02	LFSNYGEIVNVVYPVDEEGK
419b	FBpp0307255|FBgn0264959|CG44128-PB|Src42A-PB	0.9632	FBpp0307255 type=protein; loc=2R:join(5997798..6001423,6009063..6009184,6009271..6009355,6009423..6009501,6010379..6010547,6010610..6010768,6010932..6011109,6011171..6011337,6011403..6011611); ID=FBpp0307255; name=Src42A-PB; parent=FBgn0264959,FBtr0335276; dbxref=REFSEQ:NP_610191,GB_protein:AAM68338,FlyBase:FBpp0307255,FlyBase_Annotation_IDs:CG44128-PB; MD5=6813943393a71da36c0ec486710f969a; lengt…	1.3	2	0.02	IADFGLAR+TLVSSSTTEAMR
785a	FBpp0088054|FBgn0033184|CG12736-PA|CG12736-PA	0.9624	FBpp0088054 type=protein; loc=2R:complement(join(7509707..7510111,7508875..7509640,7508621..7508820)); ID=FBpp0088054; name=CG12736-PA; parent=FBgn0033184,FBtr0088981; dbxref=FlyBase:FBpp0088054,FlyBase_Annotation_IDs:CG12736-PA,GB_protein:AAF59240.1,REFSEQ:NP_610288,GB_protein:AAF59240,FlyMine:FBpp0088054,modMine:FBpp0088054; MD5=b689100843d02b72343d98f78194617e; length=456; release=r6.09; speci…	5.0	2	0.01	GITINACHIGYSTTER+IIVFINK
793	FBpp0088006|FBgn0050497|CG30497-PA|CG30497-PA FBpp0088007|FBgn0050497|CG30497-PB|CG30497-PB FBpp0088008|FBgn0050497|CG30497-PC|CG30497-PC FBpp0304297|FBgn0050497|CG30497-PD|CG30497-PD	0.9619	FBpp0088006 type=protein; loc=2R:complement(join(7778475..7779464,7740277..7741920)); ID=FBpp0088006; name=CG30497-PA; parent=FBgn0050497,FBtr0088932; dbxref=GB_protein:AAF59197.3,FlyBase:FBpp0088006,FlyBase_Annotation_IDs:CG30497-PA,REFSEQ:NP_610321,GB_protein:AAF59197,FlyMine:FBpp0088006,modMine:FBpp0088006; MD5=d08258a9bb2171bcfd76378dec815ab6; length=877; release=r6.09; species=Dmel;;FBpp0088…	3.8	2	0.02	GNFPTLEVK+LAVLSFEQVSK
805	FBpp0073387|FBgn0003277|CG1554-PA|RpII215-PA	0.9531	FBpp0073387 type=protein; loc=X:complement(join(11569886..11569966,11567043..11569286,11564734..11566978,11563512..11564605)); ID=FBpp0073387; name=RpII215-PA; parent=FBgn0003277,FBtr0073542; dbxref=FlyBase:FBpp0073387,FlyBase_Annotation_IDs:CG1554-PA,GB_protein:AAF48057.1,REFSEQ:NP_511124,GB_protein:AAF48057,FlyMine:FBpp0073387,modMine:FBpp0073387; MD5=c749514bf9bc0cb81f3aa0aa1b2fb007; length=18…	1.7	2	0.02	KNEASGAAAHVIQENIK+THSTHPDEEDEGPYK
810	FBpp0072840|FBgn0044452|CG1241-PA|Atg2-PA FBpp0305632|FBgn0044452|CG1241-PB|Atg2-PB	0.9472	FBpp0072840 type=protein; loc=3L:2774693..2780413; ID=FBpp0072840; name=Atg2-PA; parent=FBgn0044452,FBtr0072970; dbxref=FlyBase:FBpp0072840,FlyBase_Annotation_IDs:CG1241-PA,GB_protein:AAF47687.1,REFSEQ:NP_647748,GB_protein:AAF47687,FlyMine:FBpp0072840,modMine:FBpp0072840; MD5=4f873a7f1a913a4155bfd04381a7e720; length=1906; release=r6.09; species=Dmel;;FBpp0305632 type=protein; loc=3L:2774693..2780…	1.3	2	0.02	LTNTTLNIEYILPR+QVLLVSEIEIR
812	FBpp0271898|FBgn0052113|CG32113-PB|CG32113-PB	0.9450	FBpp0271898 type=protein; loc=3L:join(12755146..12755242,12755304..12756094,12756405..12757454,12757512..12758422,12758634..12758764,12758902..12759042,12759101..12759728,12759788..12759907,12759969..12760293,12760360..12761152,12761205..12761457,12761519..12761663,12761735..12765070,12765134..12765346,12765405..12766259,12766318..12766626,12766685..12767179,12767237..12768352,12768511..12768561)…	1.3	2	0.02	IVPPNESNSMQLHTTSITFNSLDIIANQDTIIEILNFAK+LSGIINIQQYK
[truncated: 226 more rows]
