# Supplementary material for: Comparative interactome analysis of α-arrestin families in human and Drosophila
Source: eLife. 2024 Jan 25;12:RP88328. doi: 10.7554/eLife.88328 (PMC10945707; doi:10.7554/eLife.88328)
Supplement: Figure 1—source data 1. [file elife-88328-fig1-data1.zip › Drosophila/CG2993/interact-CG2993_2.prot.tsv]

entry no.	protein	protein probability	protein description	percent coverage	tot indep spectra	percent share of spectrum ids	peptides
511	sp|GFP_AEQVI|	1.0000	sp GFP_AEQVI	74.8	368	4.59	AEVKFEGDTLVNR+AEVKFEGDTLVNRIELK+EDGNILGHK+EDGNILGHKLEYNYNSHNVYIMADK+EDGNILGHKLEYNYNSHNVYIMADKQK+FEGDTLVNR+FEGDTLVNRIELK+FSVSGEGEGDATYGK+FSVSGEGEGDATYGKLTLK+GEELFTGVVPILVELDGDVNGHK+GIDFKEDGNILGHK+HNIEDGSVQLADHYQQNTPIGDGPVLLPDNHYLSTQSALSK+IRHNIEDGSVQLADHYQQNTPIGDGPVLLPDNHYLSTQSALSK+LEYNYNSHNVYIMADK+LEYNYNSHNVYIMADKQK+NGIKVNFK+NGIKVNFKIR+QHDFFKSAMPEGYVQER+SAMPEGYVQER+SAMPEGYVQERTIFFK+SAMPEGYVQERTIFF…
572a	FBpp0081268|FBgn0037521|CG2993-PA|CG2993-PA FBpp0304081|FBgn0037521|CG2993-PC|CG2993-PC	1.0000	FBpp0081268 type=protein; loc=3R:complement(join(7809039..7809153,7807974..7808326,7806912..7807767,7806559..7806770)); ID=FBpp0081268; name=CG2993-PA; parent=FBgn0037521,FBtr0081771; dbxref=FlyBase:FBpp0081268,FlyBase_Annotation_IDs:CG2993-PA,GB_protein:AAF54149.3,REFSEQ:NP_649740,GB_protein:AAF54149,FlyMine:FBpp0081268,modMine:FBpp0081268; MD5=2eddbc352394def466fab9ca495a91f8; length=511; relea…	38.9	283	3.55	FNRQQQQHQVVSQNLQMSTQQR+FSDDTEFLTNVSMSSILSAQADVTTSEPFKPR+GIHVTVSGYAK+IIVNPTEFHWK+IKGIHVTVSGYAK+IKGIHVTVSGYAKIR+IPLTIGSIPIMDGPEALLR+ISASVQQR+ISSINNNNNNHGR+KQFGNVLR+LKIPLTIGSIPIMDGPEALLR+LKQEVSYESHDPQHEYR+LKQEVSYESHDPQHEYRYDK+LPFTVIQPLDLNADAIYR+QEVSYESHDPQHEYR+QEVSYESHDPQHEYRYDK+QFGNVLR+QQQQHQVVSQNLQMSTQQR+QQQQHQVVSQNLQMSTQQRQR+VFKLPFTVIQPLDLNADAIYR+VPLEILDR+VPLEILDRK+YGQIHYEIITTIER+YGQIHYEIITTIERAAR
629a	FBpp0289747|FBgn0259174|CG42279-PK|Nedd4-PK	1.0000	FBpp0289747 type=protein; loc=3L:join(17530847..17531035,17538662..17538744,17538814..17538895,17539456..17539494,17539567..17539736,17540691..17540838,17540902..17541026,17541301..17541403,17543505..17543612,17543764..17544001,17544060..17544184,17544256..17544397,17544461..17544617,17544677..17544970,17545035..17545433,17545508..17545610); ID=FBpp0289747; name=Nedd4-PK; parent=FBgn0259174,FBtr0…	60.4	254	3.17	AIEGSQGFAGVD+ASPMPNQTR+AVLSFSNEMR+DIFGASDPYVR+DMESVDTEYYNSLMWIK+ELYGSNGPQMFTIEK+EWFYLLSK+FHISVDDTESGR+IDLNTINGDINIDSVLTK+IISSVTKTDLLK+IVVLTGQSLAK+KDIFGASDPYVR+KPTNVPNKFEIR+KTLNPTWNEEFIFR+LDLPPYEGYLQLK+LLDAFFIRPFYK+LLQFVTGTSR+LSNPNIAGQAVPYSR+LVFQVFDENR+LVFQVFDENRLTR+MMLQKPIDLK+NSEEDNAAVPPMEQNTGGEEEPLPPR+QEFGNGYTPR+RFHISVDDTESGR+RNSEEDNAAVPPMEQNTGGEEEPLPPR+RTSILEDSYR+RVEDDLGPLPEGWEER+RVEDDLGPLPEGWE…
579a	FBpp0082514|FBgn0266599|CG4264-PE|Hsc70-4-PE FBpp0082515|FBgn0266599|CG4264-PF|Hsc70-4-PF FBpp0082516|FBgn0266599|CG4264-PA|Hsc70-4-PA FBpp0082517|FBgn0266599|CG4264-PC|Hsc70-4-PC FBpp0082518|FBgn0266599|CG4264-PD|Hsc70-4-PD FBpp0082519|FBgn0266599|CG4264-PB|Hsc70-4-PB FBpp0307982|FBgn0266599|CG4264-PG|Hsc70-4-PG	1.0000	FBpp0082514 type=protein; loc=3R:15244360..15246315; ID=FBpp0082514; name=Hsc70-4-PE; parent=FBgn0266599,FBtr0083055; dbxref=FlyBase:FBpp0082514,FlyBase_Annotation_IDs:CG4264-PE,GB_protein:AAO41567.1,REFSEQ:NP_788679,GB_protein:AAO41567; MD5=050fd5b4b4ff0bfd160c385fb3a7608a; length=651; release=r6.09; species=Dmel;;FBpp0082515 type=protein; loc=3R:15244360..15246315; ID=FBpp0082515; name=Hsc70-4-…	58.4	195	2.26	ARFEELNADLFR+ATLDEDNLK+ATLDEDNLKTK+DAGTIAGLNVLR+DNNLLGKFELSGIPPAPR+ETAEAYLGK+FDDAAVQSDMK+FEELNADLFR+FELSGIPPAPR+HWPFEVVSADGKPK+IEVTYKDEK+IINEPTAAAIAYGLDK+IINEPTAAAIAYGLDKK+ITITNDK+KFDDAAVQSDMK+KTFFPEEISSMVLTK+LDKSVIHDIVLVGGSTR+LIGDAAKNQVAMNPTQTIFDAK+LLQDLFNGK+LLQDLFNGKELNK+LVTHFVQEFK+LVTHFVQEFKR+LYQGAGFPPGGMPGGPGGMPGAAGAAGAAGAGGAGPTIEEVD+MKETAEAYLGK+NQVAMNPTQTIFDAK+NQVAMNPTQTIFDAKR+NTTIPTKQTQTFTT…
628a	FBpp0289294|FBgn0004167|CG12008-PE|kst-PE FBpp0304366|FBgn0004167|CG12008-PG|kst-PG	1.0000	FBpp0289294 type=protein; loc=3L:join(3350255..3350336,3351496..3351686,3351965..3352132,3353738..3353854,3353923..3354185,3354255..3354384,3354637..3354824,3354949..3357922,3357982..3358121,3358179..3359789,3359853..3365751,3365811..3366126,3366200..3366310,3366444..3367010,3367515..3367771); ID=FBpp0289294; name=kst-PE; parent=FBgn0004167,FBtr0300017; dbxref=FlyBase:FBpp0289294,FlyBase_Annotati…	29.3	133	1.65	AHDTEFVEVIQLGK+ALNQPPYNPQDGQLVNDIEK+ALVAGQSLISQQHPER+AQQYLFDAGEIESWLGER+AQVEQVEIWLANK+AWQILEYAEHHR+DAEDELQWLAEK+DASLISEDYGQDLESIQALGR+DEIAQQVQLLEGDWLK+DGQALVQAGNR+DIVSWSSNLR+DKLQQAYDALAFNR+DLAAVEALIR+DLAAVSNLLK+DLLTLSEDK+DLNSALALLR+DLPNSLEGIQR+DLQGELNAYSGDILNLNQQADK+DLTEAHQLQLFK+DNGVEGFVPANYVR+DVAEALFR+DVETANNLLK+DYGNDEPSAQALLQR+EAFLNNDDLGDSYTAVER+EIASTTEAVR+ELELWVNDMIK+ELTAFKPSIEK+EMIQVLSDPR+ENL…
528a	FBpp0072672|FBgn0250789|CG1977-PA|alpha-Spec-PA FBpp0305101|FBgn0250789|CG1977-PC|alpha-Spec-PC	1.0000	FBpp0072672 type=protein; loc=3L:complement(join(1784907..1788896,1781759..1783682,1781095..1781698,1779385..1779985,1779182..1779310)); ID=FBpp0072672; name=alpha-Spec-PA; parent=FBgn0250789,FBtr0072789; dbxref=FlyBase:FBpp0072672,FlyBase_Annotation_IDs:CG1977-PA,GB_protein:AAF47569.1,REFSEQ:NP_476739,GB_protein:AAF47569,FlyMine:FBpp0072672,modMine:FBpp0072672; MD5=b8439882282cce78554fdd71ffb18c…	41.1	116	1.47	ADVVESWIDDK+ADVVESWIDDKENYVR+AIISADELAK+AITAADRPYVTK+ALDIFATK+ALNQAWAELK+ANALNNDDLGK+ASAFNSWFENAEEDLTDPVR+DADEIENWIAEK+DADELESWIHEK+DADETVAWIAEK+DAHAQFQASLSSAEADFK+DALDYIDFTR+DKETFVTADEFGQDLEHVEVLQR+DLAALEDK+DLASVQALQR+DLASVQNLMK+DLEDEAAWIR+DLIGVQNLIK+DLSTVQTLLTK+DLTGVQNLK+DLTSVQNLQK+DMNNQADSLVESGQFDTAGIQEK+DQLINASHAQSPAILK+DQPFASDDIR+DVAGAEALLER+DVVLSSDDYGR+EAADLAQWIR+EAFLNADDDANAGGNVEALIK+EINEM…
599a	FBpp0085365|FBgn0000043|CG12051-PA|Act42A-PA	1.0000	FBpp0085365 type=protein; loc=2R:complement(6014270..6015400); ID=FBpp0085365; name=Act42A-PA; parent=FBgn0000043,FBtr0086029; dbxref=GB_protein:AAF57294.1,FlyBase:FBpp0085365,FlyBase_Annotation_IDs:CG12051-PA,REFSEQ:NP_523625,GB_protein:AAF57294,FlyMine:FBpp0085365,modMine:FBpp0085365; MD5=2399a0c3c4cdf802eb854e0ba9f098c5; length=376; release=r6.09; species=Dmel;	58.0	106	1.03	AGFAGDDAPR+AVFPSIVGRPR+DLTDYLMK+DLYANTVLSGGTTMYPGIADR+DSYVGDEAQSK+DSYVGDEAQSKR+EITALAPSTMK+GYSFTTTAER+HQGVMVGMGQK+HQGVMVGMGQKDSYVGDEAQSK+HQGVMVGMGQKDSYVGDEAQSKR+IVAPPER+IWHHTFYNELR+KDLYANTVLSGGTTMYPGIADR+LDLAGRDLTDYLMK+MCDEEVAALVVDNGSGMCKAGFAGDDAPR+MQKEITALAPSTMK+QEYDESGPSIVHR+SYELPDGQVITIGNER+TTGIVLDSGDGVSHTVPIYEGYALPHAILR+VAPEEHPVLLTEAPLNPK
602b	FBpp0085721|FBgn0003887|CG9277-PA|betaTub56D-PA	1.0000	FBpp0085721 type=protein; loc=2R:complement(join(19449327..19449410,19447460..19448746)); ID=FBpp0085721; name=betaTub56D-PA; parent=FBgn0003887,FBtr0086537; dbxref=FlyBase:FBpp0085721,FlyBase_Annotation_IDs:CG9277-PA,GB_protein:AAF57556.1,REFSEQ:NP_725896,GB_protein:AAF57556,FlyMine:FBpp0085721,modMine:FBpp0085721; MD5=9e1226b0fb87864622e691bd5a1d0888; length=456; release=r6.09; species=Dmel;	47.6	85	0.43	ALTVPELTQQMFDAK+AVLVDLEPGTMDSVR+EVDEQMLNIQNK+FPGQLNADLR+FWEIISDEHGIDATGAYHGDSDLQLER+GHYTEGAELVDSVLDVVR+IMNTYSVVPSPK+INVYYNEASGGK+INVYYNEASGGKYVPR+IREEYPDR+IREEYPDRIMNTYSVVPSPK+ISEQFTAMFR+KLAVNMVPFPR+LAVNMVPFPR+LHFFMPGFAPLTSR+MSATFIGNSTAIQEIFK+MSATFIGNSTAIQEIFKR+NSSYFVEWIPNNVK+SGPFGQIFRPDNFVFGQSGAGNNWAK+YLTVAAIFR
602a	FBpp0085720|FBgn0003887|CG9277-PB|betaTub56D-PB	1.0000	FBpp0085720 type=protein; loc=2R:complement(join(19451433..19451489,19447460..19448746)); ID=FBpp0085720; name=betaTub56D-PB; parent=FBgn0003887,FBtr0086536; dbxref=FlyBase:FBpp0085720,FlyBase_Annotation_IDs:CG9277-PB,GB_protein:AAF57555.1,REFSEQ:NP_523795,GB_protein:AAF57555,FlyMine:FBpp0085720,modMine:FBpp0085720; MD5=af532e832c1035fa8fb3355ba120f3d1; length=447; release=r6.09; species=Dmel;	48.5	85	0.43	ALTVPELTQQMFDAK+AVLVDLEPGTMDSVR+EVDEQMLNIQNK+FPGQLNADLR+FWEIISDEHGIDATGAYHGDSDLQLER+GHYTEGAELVDSVLDVVR+IMNTYSVVPSPK+INVYYNEASGGK+INVYYNEASGGKYVPR+IREEYPDR+IREEYPDRIMNTYSVVPSPK+ISEQFTAMFR+KLAVNMVPFPR+LAVNMVPFPR+LHFFMPGFAPLTSR+MSATFIGNSTAIQEIFK+MSATFIGNSTAIQEIFKR+NSSYFVEWIPNNVK+SGPFGQIFRPDNFVFGQSGAGNNWAK+YLTVAAIFR
317	FBpp0082728|FBgn0040237|CG6815-PA|bor-PA FBpp0297140|FBgn0040237|CG6815-PB|bor-PB	1.0000	FBpp0082728 type=protein; loc=3R:complement(join(16263730..16263952,16263147..16263621,16262262..16263086,16261991..16262189,16261834..16261926)); ID=FBpp0082728; name=bor-PA; parent=FBgn0040237,FBtr0083276; dbxref=FlyBase:FBpp0082728,FlyBase_Annotation_IDs:CG6815-PA,GB_protein:AAF55289.2,REFSEQ:NP_524996,GB_protein:AAF55289,FlyMine:FBpp0082728,modMine:FBpp0082728; MD5=9550e905085694c6b773f07bdce…	46.4	72	0.91	AALNAFLYR+AKPTDALQGVVLNPK+AQYQDQLSR+EALELSK+FAFLDALK+FDSSALER+FKLDTFDYGK+FMLVLASNTPEQFDYAINDR+IGKPTLVGETSR+LAEHSGMDFAIMTGGDVAPMGK+LDEMVEFTLPGLEER+LDTFDYGK+LYFDKYVLQPAAAGAK+NPLHYLK+NRQQPQPDQTAGFSEGGGAADPEGR+NRQQPQPDQTAGFSEGGGAADPEGRTAGEK+NVLMHGPPGTGK+QQPQPDQTAGFSEGGGAADPEGR+QTIEHEIEMK+SITGTAAPPLTLTAK+TAGTVIGAGAEAMLTDWDK+TLIEETK+VLTAAGGLSLLALGVYTAK+YEDQLLQQQR+YVLQPAAAGAK
632a	FBpp0292725|FBgn0261931|CG42797-PD|CG42797-PD FBpp0292727|FBgn0261931|CG42797-PE|CG42797-PE	1.0000	FBpp0292725 type=protein; loc=X:join(9609298..9609691,9609751..9612206,9612282..9612448,9620343..9620531,9620593..9621667); ID=FBpp0292725; name=CG42797-PD; parent=FBgn0261931,FBtr0303708; dbxref=FlyBase:FBpp0292725,FlyBase_Annotation_IDs:CG42797-PD,REFSEQ:NP_572574,GB_protein:AAF46511,FlyMine:FBpp0292725,modMine:FBpp0292725; MD5=55f89483ecb104749d269ebfdd0470ff; length=1426; release=r6.09; speci…	33.2	69	0.86	DLVALVNTFAQMSR+EFFFLLSR+GFYEVIDSR+GVGGALQDAVPPGTPTFHGQRPQQR+GVQEQTESLVR+IFYIDHTTR+IGPDSYINTISTQK+KIGPDSYINTISTQK+LAEEMAQGSGSSNNSPLATPPVR+LAVLWDTEEGLDYGGPSR+LDLPPYPTPELLYEK+LLQFVTGTSSIPYEGFSALR+LPSIPER+LQGDVFQFDILDTDER+LQQEEQAEGDDEEEEEEEEDDDDDPKEEEAFYEAR+LVSVFDAR+NIIINEK+QFFIDHQHR+QPNILEILR+SAAAAAAAAAAAAGAALMEPGTGTVSGSSGAGAAGEPPLPPAWEAR+SASPLDISLSPEQHSPTR+SAYGAAGMASAGATAAGYEDVPIAYNEK+SPVDPIAVR+SWT…
469	FBpp0088653|FBgn0029941|CG1677-PA|CG1677-PA FBpp0292476|FBgn0029941|CG1677-PB|CG1677-PB FBpp0308852|FBgn0029941|CG1677-PC|CG1677-PC FBpp0308853|FBgn0029941|CG1677-PD|CG1677-PD	1.0000	FBpp0088653 type=protein; loc=X:complement(join(7283941..7284714,7282242..7283868,7282024..7282176,7281823..7281960,7281439..7281749)); ID=FBpp0088653; name=CG1677-PA; parent=FBgn0029941,FBtr0089712; dbxref=FlyBase:FBpp0088653,FlyBase_Annotation_IDs:CG1677-PA,GB_protein:AAF46248.2,REFSEQ:NP_572387,GB_protein:AAF46248,FlyMine:FBpp0088653,modMine:FBpp0088653; MD5=8a487ec36a85d7be6c21413076ebd54a; l…	38.4	68	0.83	AGGSAYSSHASATADYHDYR+ALLPLQYSVYGPPPDR+ASSGDEKEPFAK+AVEDAIAK+DEVVADHGGESPGGGGDPILDR+DIVSVSTSSSQEK+EPSPMESTANETNQTK+EQDMDFEDK+ESESAAGTPVNADQPGSPNAK+ETHTDDASNGLAPATALQEDLVK+GDEWSDPWMR+GNYTMFDNVIRPVPMQGGSTGASAPAAPSSTAAPR+KRSPISIEIK+LSEQQREQQQHSPINERESESAAGTPVNADQPGSPNAK+MNLTLSPDEMEK+NSMRPADENEDGAISNDSLPTLGEEDEVEQK+SPISIEIK+SPPPPSANVR+SPSQIPR+SQPSSFLSSVR+TLLPDGAPVVVENAWER+TSNMVGVSALASASNSADSDAEKDHDNGK…
599b	FBpp0082597|FBgn0000047|CG5178-PA|Act88F-PA	1.0000	FBpp0082597 type=protein; loc=3R:join(15440616..15441540,15441602..15441807); ID=FBpp0082597; name=Act88F-PA; parent=FBgn0000047,FBtr0083143; dbxref=FlyBase:FBpp0082597,FlyBase_Annotation_IDs:CG5178-PA,GB_protein:AAF55198.1,REFSEQ:NP_524367,GB_protein:AAF55198,FlyMine:FBpp0082597,modMine:FBpp0082597; MD5=34b1c7f3838366fcf2a41c4353a60abc; length=376; release=r6.09; species=Dmel;	42.6	58	0.40	AGFAGDDAPR+AVFPSIVGRPR+DLTDYLMK+DLYANSVLSGGTTMYPGIADRMQK+DSYVGDEAQSK+DSYVGDEAQSKR+GYSFTTTAER+HQGVMVGMGQK+HQGVMVGMGQKDSYVGDEAQSK+HQGVMVGMGQKDSYVGDEAQSKR+IIAPPER+IWHHTFYNELR+LDLAGRDLTDYLMK+SYELPDGQVITIGNER+VAPEEHPVLLTEAPLNPK+YPIEHGIITNWDDMEK
532a	FBpp0073290|FBgn0015245|CG12101-PA|Hsp60-PA FBpp0073291|FBgn0015245|CG12101-PB|Hsp60-PB	1.0000	FBpp0073290 type=protein; loc=X:join(11110041..11111411,11111475..11111825); ID=FBpp0073290; name=Hsp60-PA; parent=FBgn0015245,FBtr0073434; dbxref=FlyBase:FBpp0073290,FlyBase_Annotation_IDs:CG12101-PA,GB_protein:AAF47999.1,REFSEQ:NP_511115,GB_protein:AAF47999,FlyMine:FBpp0073290,modMine:FBpp0073290; MD5=1d69ae8daf6438985512377bc04b9b9e; length=573; release=r6.09; species=Dmel;;FBpp0073291 type=pr…	53.4	58	0.72	AAVEEGIVPGGGTALLR+AMMLQGVDVLADAVAVTMGPK+ANQIKDQIEDTTSEYEK+DDTLLLK+DKFQNIGAK+DQIEDTTSEYEK+GEYGNLIEK+GVMLAVETVK+GVMLAVETVKDNLK+IGLQVAAVK+ISSVQSIIPALELANAQR+LASGVALLR+LEGVETTNEDQK+LVQDVANNTNEEAGDGTTTATVLAR+NAGVDGAMVVAK+NVIIEQSWGSPK+SIELKDKFQNIGAK+STLTDMAIASGGIVFGDDADLVK+TLTDELEVIEGMK+TMSRPVSTPEEIAQVATISANGDQAIGNLISEAMK+VEFQDALLLLSEK+VGGSSEVEVNEK+VSDLGQVGEVVITK+VSDLGQVGEVVITKDDTLLLK
579b	FBpp0073445|FBgn0001218|CG4147-PB|Hsc70-3-PB FBpp0073446|FBgn0001218|CG4147-PA|Hsc70-3-PA FBpp0073447|FBgn0001218|CG4147-PD|Hsc70-3-PD FBpp0073448|FBgn0001218|CG4147-PC|Hsc70-3-PC FBpp0311376|FBgn0001218|CG4147-PE|Hsc70-3-PE	1.0000	FBpp0073445 type=protein; loc=X:complement(join(11804897..11805021,11802613..11804458)); ID=FBpp0073445; name=Hsc70-3-PB; parent=FBgn0001218,FBtr0073608; dbxref=FlyBase:FBpp0073445,FlyBase_Annotation_IDs:CG4147-PB,GB_protein:AAN09299.1,REFSEQ:NP_511132,GB_protein:AAN09299,FlyMine:FBpp0073445,modMine:FBpp0073445; MD5=90cfc2d2c129e8a211bff4d9b740fb53; length=656; release=r6.09; species=Dmel;;FBpp00…	39.8	54	0.54	AKFEELNLDLFR+DLEAIVQPVIAK+DVHEIVLVGGSTR+ETAEAYLGK+EWSDTNVQHDIK+FEELNLDLFR+IEIESFFEGDDFSETLTR+IINEPTAAAIAYGLDK+IINEPTAAAIAYGLDKK+ITPSYVAFTADGER+LESAIDESIK+LTPEDIDR+LYQGAGGAPPPEGGDDADLKDEL+MKETAEAYLGK+NELESYAYSLK+NQLTTNPENTVFDAK+NQLTTNPENTVFDAKR+SQVFSTASDNQHTVTIQVYEGERPMTK+VEIIANDQGNR+VFAPEEISAMVLGK+VTHAVVTVPAYFNDAQR+WLEQNPDADPEEYK+WLEQNPDADPEEYKK
458	FBpp0088303|FBgn0023213|CG10811-PA|eIF4G-PA FBpp0111817|FBgn0023213|CG10811-PB|eIF4G-PB FBpp0288389|FBgn0023213|CG10811-PC|eIF4G-PC	1.0000	FBpp0088303 type=protein; loc=4:complement(join(929822..929899,926011..926661,925768..925948,925575..925686,925083..925138,918903..921199,918536..918776,918324..918481,917275..917743,916867..917090,916121..916267,915837..916059,915617..915718,915492..915553)); ID=FBpp0088303; name=eIF4G-PA; parent=FBgn0023213,FBtr0089243; dbxref=FlyBase:FBpp0088303,FlyBase_Annotation_IDs:CG10811-PA,GB_protein:AAF…	28.7	48	0.60	AELEAFLEEEER+AIDEPNFSVSYAR+AQSSVGSSNVNTGPLYR+ATEESMPPNQTHPNLLISDSSK+FDTLVEEIIK+FKDSQSVEKPTHQELSLR+FMLQDVIDLR+GLTETLSNFSIHYK+GPPSTPNAPR+ILTISDLWNNNLK+IPQQESVGLNNLTSTSSQGSESR+ISSIINYNEGQWSPNNPSGK+LQIIDPTTK+MGGLTQFIWISSDTTR+NALLDKTEQEFTQNVSQSTAK+NATDETEISAMALQDVNSLDNNQIEK+NEQLSAQYFGTLSSTTPGGSQGGSGK+NILDDFDK+NTGVDVGLQSDSKPETTLNDK+NVSESIVAPITDETDDAGSTPISR+SLNPFFNSLLNDDAN+SNESAGNYIGK+SNTDNEFSDQVTSTNTPA…
335	FBpp0083802|FBgn0002622|CG6779-PA|RpS3-PA FBpp0312066|FBgn0002622|CG6779-PB|RpS3-PB	1.0000	FBpp0083802 type=protein; loc=3R:join(23358855..23358890,23359154..23359858); ID=FBpp0083802; name=RpS3-PA; parent=FBgn0002622,FBtr0084410; dbxref=FlyBase:FBpp0083802,FlyBase_Annotation_IDs:CG6779-PA,GB_protein:AAF56129.1,REFSEQ:NP_476632,GB_protein:AAF56129,FlyMine:FBpp0083802,modMine:FBpp0083802; MD5=afce2f20264890e9f016128a095a23e6; length=246; release=r6.09; species=Dmel;;FBpp0312066 type=pro…	48.4	48	0.60	AELNEFLTR+ELAEDGYSGVEVR+ELTAMVQK+FNFETGR+FVSDGIFK+IELYAEK+IPPPSKPLDDLSEAK+IYETPETEYK+IYETPETEYKIPPPSKPLDDLSEAK+KFVSDGIFK+KPLPDNVSVVEPK+KPLPDNVSVVEPKEEK+LTGGLAVR+TEIIIMATK+VMLPYDPK
294	FBpp0081568|FBgn0002431|CG9484-PA|hyd-PA FBpp0308671|FBgn0002431|CG9484-PB|hyd-PB	1.0000	FBpp0081568 type=protein; loc=3R:complement(join(9725464..9725525,9724480..9724677,9724137..9724416,9723860..9724077,9723561..9723799,9723308..9723498,9719720..9723220,9719477..9719621,9719164..9719397,9718631..9719103,9718331..9718541,9717530..9718276,9716517..9717473,9716374..9716450,9715991..9716316,9715724..9715930,9715521..9715668,9715224..9715454,9714952..9715164)); ID=FBpp0081568; name=hyd…	16.0	45	0.56	AEGSTDSNIYVQLK+DALPVLDITALR+DVAVTSSNIFEYVR+EDQADTALVVEER+ESLIVQTFK+FPAINAAAVAAAAAATSSTSNTASTSK+GDVPNPAGSASENSNSEGFNMFIQTQHGSTLLDK+IININTNSGVDK+IIPSSSQSSMLSNIK+IQNDEAIAVQAFVEK+KSPSVVVVDPVDDDNEPLFYSPGK+LGFSNSLK+LGSPTYTFDLAQR+LLIDWNAVR+LYIPLYSSK+NVSTAATGATGNNSVISNR+QGFASFER+QISELISILSYNVLNDIETSLK+SDLAPQTMQWAIR+SPSVVVVDPVDDDNEPLFYSPGK+SQAAGNNLNAHGITPDKDLPK+STEALMATRPEVIIAPNK+STSDHLLLFPAR+TIDSDINNYSAS…
571a	FBpp0081062|FBgn0003885|CG2512-PA|alphaTub84D-PA FBpp0081153|FBgn0003884|CG1913-PA|alphaTub84B-PA	1.0000	FBpp0081062 type=protein; loc=3R:7531259..7532611; ID=FBpp0081062; name=alphaTub84D-PA; parent=FBgn0003885,FBtr0081538; dbxref=FlyBase:FBpp0081062,FlyBase_Annotation_IDs:CG2512-PA,GB_protein:AAF54007.1,REFSEQ:NP_524264,GB_protein:AAF54007,FlyMine:FBpp0081062,modMine:FBpp0081062; MD5=019098f12132864ff22b77f0b7ff682e; length=450; release=r6.09; species=Dmel;;FBpp0081153 type=protein; loc=3R:join(70…	44.0	44	0.55	AFVHWYVGEGMEEGEFSEAR+AVFVDLEPTVVDEVR+AVFVDLEPTVVDEVRTGTYR+DVNAAIATIK+EDLAALEK+EIVDLVLDR+FDGALNVDLTEFQTNLVPYPR+FDLMYAK+IHFPLVTYAPVISAEK+LIGQIVSSITASLR+NLDIERPTYTNLNR+QLFHPEQLITGK+QLFHPEQLITGKEDAANNYAR+TVGGGDDSFNTFFSETGAGK+VGINYQPPTVVPGGDLAK
602c	FBpp0072177|FBgn0003888|CG3401-PA|betaTub60D-PA	1.0000	FBpp0072177 type=protein; loc=2R:join(24306082..24306138,24310722..24310830,24310893..24311137,24311194..24312147); ID=FBpp0072177; name=betaTub60D-PA; parent=FBgn0003888,FBtr0072270; dbxref=FlyBase:FBpp0072177,FlyBase_Annotation_IDs:CG3401-PA,GB_protein:AAF47193.2,REFSEQ:NP_523842,GB_protein:AAF47193,FlyMine:FBpp0072177,modMine:FBpp0072177; MD5=faff26e0b4223b934baefc1ca16310b2; length=454; relea…	35.5	43	0.23	ALTVPELTQQMFDAK+EVDEQMLAVQNK+FPGQLNADLR+IMNTYSVVPSPK+IREEYPDR+IREEYPDRIMNTYSVVPSPK+KLAVNMVPFPR+LAVNMVPFPR+LHFFMPGFAPLTSR+MSSTFIGNTTAIQELFK+NSSYFVEWIPNNVK+SGPYGQLFRPDNFVYGQSGAGNNWAK+VSVYYNEASAVTR+YLTVAAVFR
531a	FBpp0073277|FBgn0003360|CG16944-PA|sesB-PA FBpp0073278|FBgn0003360|CG16944-PC|sesB-PC FBpp0073279|FBgn0003360|CG16944-PB|sesB-PB FBpp0073280|FBgn0003360|CG16944-PD|sesB-PD FBpp0312078|FBgn0003360|CG16944-PE|sesB-PE	1.0000	FBpp0073277 type=protein; loc=X:complement(join(10782380..10782676,10782173..10782300,10781621..10782095)); ID=FBpp0073277; name=sesB-PA; parent=FBgn0003360,FBtr0073421; dbxref=FlyBase:FBpp0073277,FlyBase_Annotation_IDs:CG16944-PA,GB_protein:AAG22341.1,REFSEQ:NP_511109,GB_protein:AAG22341,FlyMine:FBpp0073277,modMine:FBpp0073277; MD5=c2c1ad011a3bcdf20b09b6b6d65bec98; length=299; release=r6.09; spe…	40.8	43	0.55	AAYFGFYDTAR+ATEVIYK+DFAAGGISAAVSK+DFDAVGFVK+EQGFSSFWR+GAFSNILR+GMLPDPK+GTGGAFVLVLYDEIK+GTGGAFVLVLYDEIKK+KATEVIYK+QEGTGAFFK+QVFLGGVDK+SDGIVGLYR+YFPTQALNFAFK+YFPTQALNFAFKDK
74	FBpp0072904|FBgn0001233|CG1242-PA|Hsp83-PA FBpp0305095|FBgn0001233|CG1242-PB|Hsp83-PB	1.0000	FBpp0072904 type=protein; loc=3L:3194499..3196652; ID=FBpp0072904; name=Hsp83-PA; parent=FBgn0001233,FBtr0073040; dbxref=FlyBase:FBpp0072904,FlyBase_Annotation_IDs:CG1242-PA,GB_protein:AAF47734.1,REFSEQ:NP_523899,GB_protein:AAF47734,FlyMine:FBpp0072904,modMine:FBpp0072904; MD5=f397796e386213d935f678daad2c75b8; length=717; release=r6.09; species=Dmel;;FBpp0305095 type=protein; loc=3L:3194499..3196…	38.4	41	0.48	ALLFIPR+DQVSNSAFVER+EDQTDYLEESK+EGLELPEDESEK+EGLELPEDESEKK+ELISNASDAIDK+FYDQFSK+GFEVVYMTEPIDEYVIQHLK+GVVDSEDIPLNLSR+HFSVEGQLEFR+HSQFIGYPIK+HVYFITGESK+KQLEINPDHPIVETLR+LGLGIDEDEPMTTDDAQSAGDAPSLVEDTEDASHMEEVD+NNDDEQYVWESSAGGSFTVR+NPDDISQEEYGEFYK+QLEINPDHPIVETLR+QLVSVTK+RTPFDLFENQK+SDLVNNLGTIAK+SLTNDWEDHLAVK+TAGTLTIIDTGIGMTK+TMELIEELTEDKENYK+TMELIEELTEDKENYKK+TPFDLFENQK+YTEDEELNK
284	FBpp0080795|FBgn0041180|CG10363-PA|Tep4-PA FBpp0303746|FBgn0041180|CG10363-PB|Tep4-PB FBpp0303747|FBgn0041180|CG10363-PC|Tep4-PC FBpp0303748|FBgn0041180|CG10363-PD|Tep4-PD	1.0000	FBpp0080795 type=protein; loc=2L:join(19549846..19549928,19551682..19552413,19552473..19552899,19552956..19553293,19553362..19553915,19553976..19556092,19556162..19556401); ID=FBpp0080795; name=Tep4-PA; parent=FBgn0041180,FBtr0081254; dbxref=FlyBase:FBpp0080795,FlyBase_Annotation_IDs:CG10363-PA,GB_protein:AAF53826.2,REFSEQ:NP_523603,GB_protein:AAF53826,FlyMine:FBpp0080795,modMine:FBpp0080795; MD5…	31.2	40	0.50	AFFINLK+APAEVKPGADVALEIK+AVAYLSANTAESIELLPK+DLYTTYPYR+DYNVAVAVHQTK+GYEFLLTR+HDDGSFSSFGPTK+IKDIIDLDEQILAK+LNETGGVQLYPYR+LNTSEENDLLLQTVEFPQGTK+LNWENFKPYIK+LPPLEAGEYNLTAEGVK+LVPNYLVR+NGDSVVVIYFENLAK+NGFGGFASSQDTVVGLTALIK+NGSTWLTAYVLR+NTFELEVPEDVVPDSER+NYAFYAFGTDHQEPELPTIEK+QIENPSSEEEKEWFR+SDELVNFEVEK+TETVELATAGEFK+TFQPFFVSVR+TFVFESHLNASGVAPFK+TGVVTMTNAYFFYNR+TVQTDYPGHSVVGTADMVGGK+VDLAEPQTTVNVTIKPTFL…
593a	FBpp0085066|FBgn0027598|CG31012-PC|cindr-PC FBpp0301769|FBgn0027598|CG31012-PE|cindr-PE	1.0000	FBpp0085066 type=protein; loc=3R:join(30809271..30809283,30816875..30817124,30817198..30817309,30817634..30818207,30824278..30824886,30824955..30826045); ID=FBpp0085066; name=cindr-PC; parent=FBgn0027598,FBtr0085704; dbxref=FlyBase:FBpp0085066,FlyBase_Annotation_IDs:CG31012-PC,GB_protein:AAF57087.2,REFSEQ:NP_733405,GB_protein:AAF57087,FlyMine:FBpp0085066,modMine:FBpp0085066; MD5=5361233985aa708f7…	37.0	36	0.45	AATIAVEDTDFDR+AATIAVEDTDFDRVER+APWMEELK+ASGVTGMFPDNFVR+ATAAAAASAPAEPAAIVSGSGAAAGGGAAAAVPMLPPKPQR+KTPTGGVPMTGNLLGGKK+LTTAVSHDLADGLAASK+MLAPSEVAPINEPPSATQITQNQR+MLSGANQLPESGAAGNVVIR+MLSGANQLPESGAAGNVVIRR+NLDLTKPPGVGASVSIGQQR+RPPTIGATVTTSALTSK+SSTSSATTSSATTVATGLTSSSVSK+TGSSSNSTTSSTTTASSSAGR+TIEELVNALK+TPTGGVPMTGNLLGGK+VDDIIAVISTELPDK+VEFPYAPQNDDELELK+VGVFPDNFVK+VGVFPSNFVQHIEPSPVLASK
374	FBpp0085265|FBgn0000559|CG2238-PA|EF2-PA FBpp0085266|FBgn0000559|CG2238-PC|EF2-PC FBpp0305182|FBgn0000559|CG2238-PD|EF2-PD	1.0000	FBpp0085265 type=protein; loc=2L:complement(join(21682039..21682041,21681344..21681558,21680757..21681284,21679484..21680180,21678311..21679402)); ID=FBpp0085265; name=EF2-PA; parent=FBgn0000559,FBtr0085911; dbxref=GB_protein:AAF57226.2,FlyBase:FBpp0085265,FlyBase_Annotation_IDs:CG2238-PA,REFSEQ:NP_525105,GB_protein:AAF57226,FlyMine:FBpp0085265,modMine:FBpp0085265; MD5=cb0f7ba7258fdf523fe8177c095…	32.1	36	0.44	ALPMPDGLPEDIDNGDVSAK+ALPMPDGLPEDIDNGDVSAKDEFK+AYLPVNESFGFTADLR+DLVFITHPDQR+DSVVAGFQWASK+EGILADENLR+EGLPDLSQYLDK+EGLPDLSQYLDKL+FSVSPVVR+GGGQIIPTTR+GHVFEENQVVGTPMFVVK+GSVGFGSGLHGWAFTLK+IMGPNYTPGK+IVENVNVIIATYNDDGGPMGEVR+KEEIGTLLEK+LWGENFFNAK+MEMLYEGPHDDEAAIAVK+NMSVIAHVDHGK+STAISMYFEVEEK+STLTDSLVSK+TGTITTFK+VFDAIMNYK+YDYDVTEAR
71	FBpp0072693|FBgn0025725|CG7961-PB|alphaCOP-PB FBpp0072694|FBgn0025725|CG7961-PA|alphaCOP-PA	1.0000	FBpp0072693 type=protein; loc=3L:complement(join(1644012..1644957,1641197..1643955)); ID=FBpp0072693; name=alphaCOP-PB; parent=FBgn0025725,FBtr0072811; dbxref=FlyBase:FBpp0072693,FlyBase_Annotation_IDs:CG7961-PB,GB_protein:AAF47535.1,REFSEQ:NP_728648,GB_protein:AAF47535; MD5=66c92cebeb44706586c8d2870900e903; length=1234; release=r6.09; species=Dmel;;FBpp0072694 type=protein; loc=3L:complement(joi…	31.1	35	0.45	AGSFETAFR+ASALDSNYYAAPNK+DPEFVTLYEVQR+DTVVMQLRPGK+DVSAQYQGALLLGDVK+ERPAYAVHGNILYYVK+GFFEGAMVTR+GHPGATDLFGQADAVVK+GHYNNVSSVLFHPR+GLSPAQQWANNSPLVLDHVK+GVAFHQQMPLFVSGGDDYK+GVNWASFHPTLPLIVSGADDR+GYPEVALHFVK+ISNLQFR+KDVSAQYQGALLLGDVK+LDAAEAQQLLR+LLELAPRPDVAQQVR+LLHDQLGVVNFQPFK+LSFLYLITGNLEK+LVGQSIIAYLQQK+NVAPGPGGLDDHLK+QDLILSNGEDR+SGAWDESGVFIYTTSNHIK+TALNMFFK+TLDLPIYLTR+TSYTANPNLQSLSGYPLR+TVAFHHEYPWIL…
643a	sp|ALBU_BOVIN|	1.0000	sp ALBU_BOVIN	26.4	35	0.46	AEFVEVTK+DAFLGSFLYEYSR+DAIPENLPPLTADFAEDK+DLGEEHFK+HLVDEPQNLIK+HPEYAVSVLLR+HPYFYAPELLYYANK+KQTALVELLK+KVPQVSTPTLVEVSR+LGEYGFQNALIVR+LVNELTEFAK+LVTDLTK+QTALVELLK+RHPEYAVSVLLR+RHPYFYAPELLYYANK+TVMENFVAFVDK+VPQVSTPTLVEVSR+YLYEIAR
129	FBpp0075069|FBgn0250814|CG4169-PA|UQCR-C2-PA FBpp0303947|FBgn0250814|CG4169-PB|UQCR-C2-PB	1.0000	FBpp0075069 type=protein; loc=3L:join(16584400..16584444,16584589..16584722,16584779..16585082,16585185..16586024); ID=FBpp0075069; name=UQCR-C2-PA; parent=FBgn0250814,FBtr0075309; dbxref=GB_protein:AAF49444.1,FlyBase:FBpp0075069,FlyBase_Annotation_IDs:CG4169-PA,REFSEQ:NP_648905,GB_protein:AAF49444,FlyMine:FBpp0075069,modMine:FBpp0075069; MD5=c89c08293aa606332e429c50fa8be9d2; length=440; release=…	66.1	35	0.44	AASANWYGGDAR+AAVVGVGIDNNTLAGFAQTLQFPSGGSK+AVNASYSDAGLFGFVVSADSK+AVVAVAGQGAAASNHK+ELVGYTVTTTADNAETGLR+GTSAGLFGEAVNCAGGVGASVK+LAGGLSTQNSTAFAIAR+LAVGAIGHLANVPYASDLA+LSSESLLHYVAQTFAAGR+LVVATADATLPVSR+NESYDIQGASHLLR+NGLGNSIYSPR+NIQQVGGTLTTWGDR+NVLEADALLGAIDGISQSQVQEAAK+TVEFLVR+TVVNQLNAVSTEER+VSLVLGAGSR+YSSDGGLIK
610a	FBpp0087142|FBgn0000556|CG8280-PA|Ef1alpha48D-PA FBpp0304260|FBgn0000556|CG8280-PC|Ef1alpha48D-PC FBpp0311272|FBgn0000556|CG8280-PD|Ef1alpha48D-PD FBpp0311273|FBgn0000556|CG8280-PE|Ef1alpha48D-PE	1.0000	FBpp0087142 type=protein; loc=2R:11893575..11894966; ID=FBpp0087142; name=Ef1alpha48D-PA; parent=FBgn0000556,FBtr0088035; dbxref=FlyBase:FBpp0087142,FlyBase_Annotation_IDs:CG8280-PA,GB_protein:AAF58608.1,REFSEQ:NP_477375,GB_protein:AAF58608,FlyMine:FBpp0087142,modMine:FBpp0087142; MD5=2ae59732b0e0ae621052c7236b70a79c; length=463; release=r6.09; species=Dmel;;FBpp0304260 type=protein; loc=2R:11893…	30.5	34	0.45	ALRLPLQDVYK+EGNADGKTLIDALDAILPPARPTDK+EHALLAFTLGVK+EVSSYIK+IGGIGTVPVGR+LPLQDVYK+MDSSEPPYSEAR+QLIVGVNK+QTVAVGVIK+STTTGHLIYK+TLIDALDAILPPARPTDK+VETGVLKPGTVVVFAPANITTEVK+YYVTIIDAPGHR
515	sp|TRYP_PIG|	1.0000	sp TRYP_PIG	25.1	33	0.40	IITHPNFNGNTLDNDIMLIK+LGEHNIDVLEGNEQFINAAK+LSSPATLNSR+VATVSLPR
256	FBpp0079663|FBgn0032208|CG5604-PA|CG5604-PA	1.0000	FBpp0079663 type=protein; loc=2L:complement(join(10290351..10290490,10288564..10290283,10288268..10288499,10287991..10288209,10282345..10287934,10281997..10282279)); ID=FBpp0079663; name=CG5604-PA; parent=FBgn0032208,FBtr0080074; dbxref=FlyBase:FBpp0079663,FlyBase_Annotation_IDs:CG5604-PA,GB_protein:AAF52899.1,REFSEQ:NP_609369,GB_protein:AAF52899,FlyMine:FBpp0079663,modMine:FBpp0079663; MD5=3e31d…	13.0	33	0.41	AFSDGFNEVFPLK+AFSDGFNEVFPLKK+AQALINPDNANQK+DGSTWTTLSTHVDDK+DNISGPSPLSR+DTLHSAMSVVSR+FGAYPDLR+FVNVLLSMSGDER+GAVAILTDIVK+GDPEMAPIYLK+GSPSITHDILR+HTFSAETVLGPDFASGWSTAK+IVSIDGAIK+IWEPTYTIVYR+LAAFTPSEAR+LPDYPTEEIMK+LVSVLESTEK+LVVGNWVLQSQK+NASGQTHYLSLSGFEIYGR+NLLTFMDDEAMENR+QIIVTSEEFPTK+QSIEFDDTISAEK+QTVETIAENVFASAK+SNAFGGILSLENLK+SSTSVVVAPRPTSDDPMEDAK+STYFYLK+STYFYLKK+SWDDEFVLK+TQEEFLDHFAR+TQIISNQLAMN…
615a	FBpp0088021|FBgn0028687|CG1341-PA|Rpt1-PA	1.0000	FBpp0088021 type=protein; loc=2R:complement(7652536..7653837); ID=FBpp0088021; name=Rpt1-PA; parent=FBgn0028687,FBtr0088947; dbxref=GB_protein:AAF59219.1,FlyBase:FBpp0088021,FlyBase_Annotation_IDs:CG1341-PA,REFSEQ:NP_477473,GB_protein:AAF59219,FlyMine:FBpp0088021,modMine:FBpp0088021; MD5=76480cb616eeeb3d35baf21492c93f5f; length=433; release=r6.09; species=Dmel;	38.8	31	0.40	DFLEAVK+ESDTGLAPPALWDLAADK+EVVETPLLHPEK+FDDGAGGDNEVQR+FVNLGIEPPK+FVNLGIEPPKGVLLFGPPGTGK+FVVDLADSVAPTDIEEGMR+GVLLFGPPGTGK+IINADSDDPK+KVEFGLPDQDGR+LREVVETPLLHPEK+QVNELTGIK+SIEEDIQK+SLDEGDIELLK+TMLELINQLDGFDPR+VEFGLPDQDGR+YQIHIPLPPK
622a	FBpp0088955|FBgn0002174|CG5504-PB|l(2)tid-PB	1.0000	FBpp0088955 type=protein; loc=2R:join(23707154..23708487,23708630..23708858); ID=FBpp0088955; name=l(2)tid-PB; parent=FBgn0002174,FBtr0089504; dbxref=FlyBase:FBpp0088955,FlyBase_Annotation_IDs:CG5504-PB,GB_protein:AAS64764.1,REFSEQ:NP_995932,GB_protein:AAS64764,FlyMine:FBpp0088955,modMine:FBpp0088955; MD5=866804247a35c34a361f9196cb09b5f0; length=520; release=r6.09; species=Dmel;	41.2	30	0.37	DYYATLGVAK+EGGGSGSGQGDGGGGGFISK+ELFVTFR+EYDTYGQTAENIGR+FGFGQAQEMVMDLTFAQAAR+FQEVSEAYEVLSDEQK+KFQEVSEAYEVLSDEQK+KVTVPVPAGIENGQTVR+LALIEAYAELEEDTPGQIHGIANR+QATAGASEEPGAGAAAK+QGGGFPGGGAGGFGPEGFSQSWQFR+REYDTYGQTAENIGR+SSIDPEELFR+TNSFDDFADSK+VQGVYEDQWINVEPGTSSHHK+VTVPVPAGIENGQTVR
579c	FBpp0083974|FBgn0001230|CG5436-PA|Hsp68-PA	1.0000	FBpp0083974 type=protein; loc=3R:complement(24055197..24057104); ID=FBpp0083974; name=Hsp68-PA; parent=FBgn0001230,FBtr0084589; dbxref=FlyBase:FBpp0083974,FlyBase_Annotation_IDs:CG5436-PA,GB_protein:AAF56230.1,REFSEQ:NP_524474,GB_protein:AAF56230,FlyMine:FBpp0083974,modMine:FBpp0083974; MD5=19a6b1d3a1e78c96a21c66915ee98f46; length=635; release=r6.09; species=Dmel;	25.7	29	0.26	DAGAIAGINVLR+DAVITVPAYFNDSQR+DNNVLGTFDLTGVPPAPR+ETAEAYLGTTVK+GGGDGQQAPNFGQQAGGYK+IINEPTAAAIAYGLDK+LVNHFAEEFK+NQLETYLFGVK+SQIHDIVLVGGSTR+STAGDTHLGGEDFDNR+TTPSYVAFTDSER+VEIIANDQGNR+VQNLLQNFFGGK
618a	FBpp0088250|FBgn0010217|CG11154-PA|ATPsynbeta-PA FBpp0305828|FBgn0010217|CG11154-PC|ATPsynbeta-PC FBpp0311086|FBgn0010217|CG11154-PD|ATPsynbeta-PD	1.0000	FBpp0088250 type=protein; loc=4:join(1031890..1031953,1032907..1033218,1033272..1034413); ID=FBpp0088250; name=ATPsynbeta-PA; parent=FBgn0010217,FBtr0089186; dbxref=FlyBase:FBpp0088250,FlyBase_Annotation_IDs:CG11154-PA,GB_protein:AAF59391.1,REFSEQ:NP_726631,GB_protein:AAF59391,FlyMine:FBpp0088250,modMine:FBpp0088250; MD5=0f33e3078353582da35dbfb8cdb4639d; length=505; release=r6.09; species=Dmel;;F…	41.0	27	0.34	AIAELGIYPAVDPLDSTSR+FLSQPFQVAEVFTGHAGK+FTQAGSEVSALLGR+IGLFGGAGVGK+IINVIGEPIDER+IMDPNIIGQEHYNVAR+IPSAVGYQPTLATDMGSMQER+IPVGAETLGR+LVLEVAQHLGENTVR+LVPLEQTIK+TIAMDGTEGLVR+TVLIMELINNVAK+VALTGLTVAEYFR+VALVYGQMNEPPGAR+VLDTGYPIR
573a	FBpp0081374|FBgn0263231|CG9748-PA|bel-PA FBpp0306433|FBgn0263231|CG9748-PB|bel-PB	1.0000	FBpp0081374 type=protein; loc=3R:complement(join(8659963..8660007,8658015..8658387,8655987..8657843,8655785..8655906)); ID=FBpp0081374; name=bel-PA; parent=FBgn0263231,FBtr0081888; dbxref=FlyBase:FBpp0081374,FlyBase_Annotation_IDs:CG9748-PA,GB_protein:AAF54262.1,REFSEQ:NP_536783,GB_protein:AAF54262,FlyMine:FBpp0081374,modMine:FBpp0081374; MD5=7a5214f0ded2bee922609d09b676d354; length=798; release=…	30.1	27	0.29	ELATQIFEEAK+ELATQIFEEAKK+FEDNYNGGEFDSR+HAIPIIINGR+HVINFDLPSDVEEYVHR+IVEQLNMPPTGQR+MGNLGVATSFFNEK+MLDMGFEPQIR+MRPAVLYGGNNTSEQMR+NDRWQEPERPAGFDGSEGGQSAGGNR+QEIPSFMEDMSSDR+QTLMFSATFPK+QYPLGLVLAPTR+TAAFLVPILNQMYELGHVPPPQSTR+TSTNSVTGGVYVPPHLR+VGLENIR+VGSTSENITQTILWVYEPDKR+WQEPERPAGFDGSEGGQSAGGNR
351	FBpp0084559|FBgn0040080|CG5692-PA|pins-PA	1.0000	FBpp0084559 type=protein; loc=3R:join(27583088..27584374,27584633..27585322); ID=FBpp0084559; name=pins-PA; parent=FBgn0040080,FBtr0085189; dbxref=FlyBase:FBpp0084559,FlyBase_Annotation_IDs:CG5692-PA,GB_protein:AAF56721.1,REFSEQ:NP_524999,GB_protein:AAF56721,FlyMine:FBpp0084559,modMine:FBpp0084559; MD5=12d22847df5b4f0846d29f933ff2640b; length=658; release=r6.09; species=Dmel;	31.0	27	0.33	AGVAFFQAAIQAGTEDLR+ALYNLGNVYHAK+ANSNLGNSHIFLGQFEDAAEHYK+AVEFYQENLK+DDDFFEMLSR+GATVPDEDFFSLIMK+HLAIAQELGDR+KPLVQQNSLFVDPTNLPGLK+LLGMPDSEPSPTEEEAR+SELPRPNVTMDAEAEAPPR+SPSSANPSAIGHGPLAR+SSGNLGNTLK+SVPEAAVPGAPR+YAEQHLQLAK
602d	FBpp0289838|FBgn0003890|CG4869-PB|betaTub97EF-PB FBpp0306927|FBgn0003890|CG4869-PC|betaTub97EF-PC	1.0000	FBpp0289838 type=protein; loc=3R:complement(join(27988099..27988155,27974108..27974342,27972921..27973150,27969660..27969827,27968927..27969191,27967269..27967591,27967106..27967201)); ID=FBpp0289838; name=betaTub97EF-PB; parent=FBgn0003890,FBtr0300611; dbxref=REFSEQ:NP_001163753,GB_protein:ACZ95047,FlyBase:FBpp0289838,FlyBase_Annotation_IDs:CG4869-PB,FlyMine:FBpp0289838,modMine:FBpp0289838; MD5=…	22.1	26	0.13	ALTVAELTQQMFDAK+AVLIDLEPGTMDSVR+FPGQLNADLR+IREEYPDR+ISEQFTAMFR+KLAVNMVPFPR+LAVNMVPFPR+MSATFIGNSTAIQEIFK+MSATFIGNSTAIQEIFKR+NSSYFVEWIPNNVK
517a	FBpp0070894|FBgn0086558|CG32744-PA|Ubi-p5E-PA FBpp0073034|FBgn0003943|CG11624-PA|Ubi-p63E-PA FBpp0073035|FBgn0003943|CG11624-PB|Ubi-p63E-PB FBpp0077159|FBgn0003941|CG2960-PA|RpL40-PA FBpp0079606|FBgn0003942|CG5271-PA|RpS27A-PA FBpp0089269|FBgn0003943|CG11624-PC|Ubi-p63E-PC FBpp0305348|FBgn0003943|CG11624-PD|Ubi-p63E-PD FBpp0306837|FBgn0003941|CG2960-PB|RpL40-PB FBpp0311816|FBgn0086558|CG32744-PB|…	1.0000	FBpp0070894 type=protein; loc=X:complement(6277144..6278748); ID=FBpp0070894; name=Ubi-p5E-PA; parent=FBgn0086558,FBtr0070933; dbxref=FlyBase:FBpp0070894,FlyBase_Annotation_IDs:CG32744-PA,GB_protein:AAF46142.3,REFSEQ:NP_727078,GB_protein:AAF46142,FlyMine:FBpp0070894,modMine:FBpp0070894; MD5=e647e40d6d877d42214ce3f015f4d7a0; length=534; release=r6.09; species=Dmel;;FBpp0073034 type=protein; loc=3L…	86.5	26	0.31	EGIPPDQQR+ESTLHLVLR+IQDKEGIPPDQQR+LIFAGKQLEDGR+TITLEVEPSDTIENVK+TITLEVEPSDTIENVKAK+TLSDYNIQK+TLSDYNIQKESTLHLVLR+TLTGKTITLEVEPSDTIENVK
140	FBpp0075618|FBgn0011284|CG11276-PA|RpS4-PA FBpp0075619|FBgn0011284|CG11276-PB|RpS4-PB FBpp0312080|FBgn0011284|CG11276-PC|RpS4-PC	1.0000	FBpp0075618 type=protein; loc=3L:join(13042012..13042014,13042110..13042368,13042442..13042539,13043166..13043337,13043574..13043827); ID=FBpp0075618; name=RpS4-PA; parent=FBgn0011284,FBtr0075884; dbxref=FlyBase:FBpp0075618,FlyBase_Annotation_IDs:CG11276-PA,GB_protein:AAF49847.1,REFSEQ:NP_729871,GB_protein:AAF49847,FlyMine:FBpp0075618; MD5=9432bd09df680f6871c732d2390f7b76; length=261; release=r6.…	41.8	26	0.33	ERHPGSFDIVHIK+GNKPYISLPK+GVPFLVTHDGR+HPGSFDIVHIK+LRESLPLLIFLR+LSIAEER+LTNVFIIGK+TDPTYPAGYMDVITLEK+YALNGAEVTK+YPDPLIHANDSVQVDIASGK
108	FBpp0074448|FBgn0040068|CG7893-PA|Vav-PA FBpp0074449|FBgn0040068|CG7893-PB|Vav-PB FBpp0112228|FBgn0040068|CG7893-PC|Vav-PC FBpp0305901|FBgn0040068|CG7893-PD|Vav-PD	1.0000	FBpp0074448 type=protein; loc=X:join(19262339..19262593,19263133..19263314,19263881..19263955,19269257..19269365,19269484..19269651,19269721..19270550,19270622..19270999,19271073..19271225,19271283..19271454,19271519..19271578); ID=FBpp0074448; name=Vav-PA; parent=FBgn0040068,FBtr0074677; dbxref=FlyBase:FBpp0074448,FlyBase_Annotation_IDs:CG7893-PA,GB_protein:AAF48943.3,REFSEQ:NP_573372,GB_protein…	25.9	26	0.32	AGSNQLQLR+DADLFEPTMLYDLTNFHR+DILSVPMQR+EAMIDVSQYINEVK+ELIDTESNYLDVLTALK+EVIATALYDYEPK+LLLDGELHIK+NDLGENFAGLNQSLQWPYK+NQIIDQLVQK+QLSEFNWFAGNMDR+TAFTLYLK+TIVELVSYYER+VLITLSK+VQQLHPDLIGFNLQLSPTER+VRPQGPSTAHETMYALSLK+YQLLLAR
407	FBpp0086269|FBgn0034138|CG8332-PA|RpS15-PA FBpp0086270|FBgn0034138|CG8332-PB|RpS15-PB	1.0000	FBpp0086269 type=protein; loc=2R:complement(join(16571189..16571197,16570917..16571005,16570626..16570848,16570259..16570384)); ID=FBpp0086269; name=RpS15-PA; parent=FBgn0034138,FBtr0087123; dbxref=FlyBase:FBpp0086269,FlyBase_Annotation_IDs:CG8332-PA,GB_protein:AAF57984.1,REFSEQ:NP_611136,GB_protein:AAF57984,FlyMine:FBpp0086269,modMine:FBpp0086269; MD5=dfe1be0f7a42b717525ecab027c7c122; length=148…	55.1	25	0.29	DFGQVEVKPEMIGHYLGEFALTYKPVK+EAPPNEKPEIVK+GVDLDQLLDMPNNQLVELMHSR+KEAPPNEKPEIVK+NMIIVPEMTGSIIGVYNGK
306	FBpp0082177|FBgn0260962|CG7769-PA|pic-PA	1.0000	FBpp0082177 type=protein; loc=3R:join(13052409..13052469,13052623..13053034,13053237..13054161,13054226..13054577,13054641..13055835,13055892..13056288,13056351..13056431); ID=FBpp0082177; name=pic-PA; parent=FBgn0260962,FBtr0082709; dbxref=FlyBase:FBpp0082177,FlyBase_Annotation_IDs:CG7769-PA,GB_protein:AAF54901.1,REFSEQ:NP_650257,GB_protein:AAF54901,FlyMine:FBpp0082177,modMine:FBpp0082177; MD5=2…	26.6	25	0.32	ANGNVSDSVGIPSEGGVIAAIDPK+DAVQGLELTLNGER+DLLFILTR+ESIVYHDGSNYHAVAPLTFR+FHLGDTVNVFR+GDFILVGDLMR+IAYQESSQTFAVSTLR+KSADVEDVIK+LGDDPNTYYVVATSLVIPEEPEPK+LSGEIIPR+LVFSNVNLK+MVNDVITVVTK+NAVILGTIDEIQK+NNQVEIDLVTPEGLRPLK+QDNVETEATMLIPVPSPIGGVIVIGR+QMEGIFVEIAR+VGVDESPYENTLVLAFVGHTR+VIGMCLYQGLFTIIPMDK+VLAGIGSFVR+VTLGTQPTTLR+YNVMILEAR
623a	FBpp0089057|FBgn0032456|CG6214-PB|MRP-PB FBpp0089058|FBgn0032456|CG6214-PC|MRP-PC FBpp0089059|FBgn0032456|CG6214-PD|MRP-PD FBpp0089061|FBgn0032456|CG6214-PF|MRP-PF FBpp0089065|FBgn0032456|CG6214-PJ|MRP-PJ FBpp0089066|FBgn0032456|CG6214-PK|MRP-PK	1.0000	FBpp0089057 type=protein; loc=2L:join(12722431..12722484,12722559..12724070,12724206..12724343,12724765..12724911,12725712..12725796,12725859..12726678,12726746..12727116,12729931..12730151,12737959..12738176,12738241..12738747,12738807..12739188,12743980..12744171); ID=FBpp0089057; name=MRP-PB; parent=FBgn0032456,FBtr0090014; dbxref=GB_protein:AAG22430.2,FlyBase:FBpp0089057,FlyBase_Annotation_ID…	17.0	24	0.29	ADIDILSAGDLTEIGEK+ALELSHLK+AQFSNGNVTFENPHGEK+DNILFGQTYDR+GQIIEFASPTELLDNPK+HIFEEVIGPK+INLDPFEIK+ITYQWFDK+LAYVPQQAWIQNATVR+LTIIPQDPVLFSGSLR+LYAWEPSFEK+MGEISESGTFDQLVK+MSSDIETNIVSVER+SFGGVFLFGALMK+SPIYSHFSETVTGASTIR+SSLTLALFR+SSVVQAFLGEMEK+TALINAIYR+VLVTHGVTFLPQVDSIYVIK+WPMELFDTTPLGR
542a	FBpp0074075|FBgn0261609|CG9946-PA|eIF-2alpha-PA FBpp0309768|FBgn0261609|CG9946-PB|eIF-2alpha-PB	1.0000	FBpp0074075 type=protein; loc=X:complement(join(16446185..16446879,16445555..16445885)); ID=FBpp0074075; name=eIF-2alpha-PA; parent=FBgn0261609,FBtr0074300; dbxref=FlyBase:FBpp0074075,FlyBase_Annotation_IDs:CG9946-PA,GB_protein:AAF48615.1,REFSEQ:NP_573130,GB_protein:AAF48615,FlyMine:FBpp0074075,modMine:FBpp0074075; MD5=e3f0b632583d5204c5d718cb0d2136ca; length=341; release=r6.09; species=Dmel;;FBp…	44.9	24	0.30	AEAENAQVAGDDDEEDGADQEGMQFDPEK+AEAENAQVAGDDDEEDGADQEGMQFDPEKEFNHK+AINSLLR+ALEVAIEHIR+EVLLSNIK+GLELSTEELPIR+GYIDLSK+HVADILGFEGNEK+INLIAPPLYVMTTSTTK+KLVSPTVK+LVTAIDEADLAR+TEPVVVIR+TSEYDGEFK+TVAYDIFK
603a	FBpp0085768|FBgn0000578|CG15112-PB|ena-PB	1.0000	FBpp0085768 type=protein; loc=2R:join(19155475..19155914,19158734..19159055,19159120..19159352,19159783..19160035,19160177..19160902,19160974..19161132,19161194..19161415,19161473..19161593,19161660..19161688); ID=FBpp0085768; name=ena-PB; parent=FBgn0000578,FBtr0086584; dbxref=FlyBase_Annotation_IDs:CG15112-PB,FlyBase:FBpp0085768,GB_protein:AAM68439.1,REFSEQ:NP_725859,GB_protein:AAM68439,REFSEQ:…	22.5	23	0.26	AGPIYEAPQR+AMMHALEVLSGR+ASVMVYDDNQK+FVYGLNFSSQNDAENFAR+KDPDPEAEVK+NKVTTSAPENSGSSTSSGGSGNYGTIGR+SQQQQDQMFEQSIIGAR+SSNGMASMMDEMAK+TMTSEDAAILR+VANNPGGPPTNGNGYEEDMGYR+VKNEIIDAIK+VQIYHHQQNNTFR+VTTSAPENSGSSTSSGGSGNYGTIGR+WVPSGSSSGLSK
93	FBpp0073898|FBgn0030674|CG8184-PB|CG8184-PB FBpp0308743|FBgn0030674|CG8184-PC|CG8184-PC FBpp0308744|FBgn0030674|CG8184-PD|CG8184-PD FBpp0308745|FBgn0030674|CG8184-PE|CG8184-PE FBpp0308746|FBgn0030674|CG8184-PF|CG8184-PF FBpp0308747|FBgn0030674|CG8184-PG|CG8184-PG FBpp0309265|FBgn0030674|CG8184-PH|CG8184-PH	1.0000	FBpp0073898 type=protein; loc=X:join(15714115..15714381,15714717..15714956,15715026..15715247,15715306..15715577,15715658..15716154,15716292..15721399,15721564..15724378,15724442..15724915,15724974..15725314,15725377..15726447,15726538..15726673,15726733..15729357,15729430..15729831,15729899..15730087,15730152..15730473,15730537..15730702,15730777..15730967,15731045..15731147); ID=FBpp0073898; na…	5.6	22	0.26	AALGDLEVPEGVDPSFLAALPSEMR+AELSSQLPSSLAPK+ALAELLGTLVK+ELIDELTK+FGQQPTAAAGGATPHNQTPTPPPAAK+GEYLINTNSTTLADDAR+INDLISNITK+LDETELLLLQLTDR+NIMETSLTQSLR+QAAQTANPEDPVDTAAFFQNLPENLR+QGVMTYLTK+SFMPNAAGFGLR+SNIFLINR+SSLSGGSSGTSGMGAGSINR+TAPDGSGTVHSDELISLR+TQLPTLSVALPVTPSKPR+TQQAGGVVGSGAGATGTPAAASQAVK+VLLSPDYLVAMR
552a	FBpp0075517|FBgn0267795|CG32138-PA|CG32138-PA FBpp0113065|FBgn0267795|CG32138-PC|CG32138-PC	1.0000	FBpp0075517 type=protein; loc=3L:join(14054068..14054343,14061428..14061511,14065072..14065158,14065589..14067268,14067330..14067543,14067612..14067904,14068192..14068746,14068808..14068927,14069892..14070134); ID=FBpp0075517; name=CG32138-PA; parent=FBgn0267795,FBtr0075775; dbxref=FlyBase:FBpp0075517,FlyBase_Annotation_IDs:CG32138-PA,GB_protein:AAF49761.2,REFSEQ:NP_729954,GB_protein:AAF49761,REF…	16.8	22	0.28	AASVALENVVADVQELEK+AKFPELLNFESELYGTDK+FPELLNFESELYGTDK+GTIFNELDDEK+KLLQQDEVYNGALEDILLGLK+KQQLPSNGALSLQEAVINELK+LEEELTVMQR+LQSLDTLIDTK+LSLENVELLQK+NADAAAFFALIVR+NMELQTLSR+QIDFNEFEER+QQLPSNGALSLQEAVINELK+RPDNVSLLEHTR+VQELEDQLER+YAELESESLTLK+YGFNMVIQHR
536a	FBpp0073766|FBgn0264078|CG32593-PA|Flo2-PA FBpp0073768|FBgn0264078|CG32593-PE|Flo2-PE FBpp0303249|FBgn0264078|CG32593-PK|Flo2-PK	1.0000	FBpp0073766 type=protein; loc=X:join(14840971..14841019,14924226..14924413,14925646..14925684,14926766..14926874,14930747..14931314,14931802..14931985,14932048..14932227); ID=FBpp0073766; name=Flo2-PA; parent=FBgn0264078,FBtr0073949; dbxref=FlyBase:FBpp0073766,FlyBase_Annotation_IDs:CG32593-PA,GB_protein:AAF48407.2,REFSEQ:NP_727797,GB_protein:AAF48407,FlyMine:FBpp0073766,modMine:FBpp0073766; MD5=…	44.3	22	0.25	ADELLGTASEQFLGK+AESQLAYELQAAK+ANFDQEINTAK+DADAGVAEANR+DQFAALVR+DVYDDVQYLASLGK+IAAEVAAPLAK+IGSAEAHAIELVGK+LVAQLPPSINALTGVDLSK+MGIEILSFTIK+QIEIESQEVQR+QTDYHNDEADELLGTASEQFLGK+QTILQTLEGHLR+QYGDAAIMNIVLESLPK+TDEIVLIGGNDNITNDVTR
358	FBpp0084754|FBgn0028692|CG11888-PA|Rpn2-PA FBpp0303405|FBgn0028692|CG11888-PB|Rpn2-PB FBpp0306599|FBgn0028692|CG11888-PC|Rpn2-PC	1.0000	FBpp0084754 type=protein; loc=3R:join(29153731..29154673,29154736..29156043,29156302..29157113); ID=FBpp0084754; name=Rpn2-PA; parent=FBgn0028692,FBtr0085385; dbxref=FlyBase:FBpp0084754,FlyBase_Annotation_IDs:CG11888-PA,GB_protein:AAF56868.1,REFSEQ:NP_651677,GB_protein:AAF56868,FlyMine:FBpp0084754,modMine:FBpp0084754; MD5=6b7894fc98cb2788a266883fac70e746; length=1020; release=r6.09; species=Dmel;…	21.5	22	0.25	DSLALMQSYLPK+EAIALLEPMVK+FDPVNFVR+LEEADPLVTSLSSDKDPVLR+LTATASLGVIHR+NAQAIEDMVSYAQETQHEK+NEYTETIIAK+NTAPIPTALPSTFKPQGTTSEDGAK+QALGIALETR+QDLYEQLK+SAAKPSLYAYPAPLEEK+SDEDITEETPADDKVER+TIDSLNEVEK+VATAVLSIAAR+VLSVIDGQSYEPLK+YGAILAQGIIDAGGR
308	FBpp0082219|FBgn0038145|CG8863-PA|Droj2-PA FBpp0082220|FBgn0038145|CG8863-PB|Droj2-PB FBpp0082221|FBgn0038145|CG8863-PC|Droj2-PC FBpp0082222|FBgn0038145|CG8863-PD|Droj2-PD FBpp0082223|FBgn0038145|CG8863-PE|Droj2-PE	1.0000	FBpp0082219 type=protein; loc=3R:join(13383479..13384579,13384670..13384780); ID=FBpp0082219; name=Droj2-PA; parent=FBgn0038145,FBtr0082751; dbxref=FlyBase:FBpp0082219,FlyBase_Annotation_IDs:CG8863-PA,GB_protein:AAF54939.1,REFSEQ:NP_650283,GB_protein:AAF54939; MD5=efbff2329a246c0e487de7a3cf5fb77c; length=403; release=r6.09; species=Dmel;;FBpp0082220 type=protein; loc=3R:join(13383479..13384579,13…	34.0	22	0.28	AISQAYEVLSDADK+AISQAYEVLSDADKR+DLIVSTQPGEVIR+DVVHQMSVQLEELYNGATR+ETGYYDILGVKPNATPDELK+ETGYYDILGVKPNATPDELKK+FFGAGFGGSGGGR+IVFTGEGDHEPESQPGDIIILLDEK+MAYDEDDGGYQDGPR+NPMDFFEK+VLEVHIEK
585a	FBpp0083843|FBgn0028684|CG10370-PA|Rpt5-PA	1.0000	FBpp0083843 type=protein; loc=3R:join(23753014..23753223,23753288..23753708,23753766..23754421); ID=FBpp0083843; name=Rpt5-PA; parent=FBgn0028684,FBtr0084452; dbxref=FlyBase:FBpp0083843,FlyBase_Annotation_IDs:CG10370-PA,GB_protein:AAF56177.1,REFSEQ:NP_524464,GB_protein:AAF56177,FlyMine:FBpp0083843,modMine:FBpp0083843; MD5=d644ae57f045a0329802b0442d8a3e33; length=428; release=r6.09; species=Dmel;	36.0	21	0.25	AMEVDERPTEQYSDIGGLDK+APAIIFIDELDAIGTK+DSYLILETLPAEYDAR+EKAPAIIFIDELDAIGTK+GVILYGPPGTGK+LAGPQLVQMFIGDGAK+MNVSNDVNFEELSR+QAYFLPVIGLVDAEK+QIQELIEAVVLPMTHK+SANSVTHEDFMDAIMEVQAK+TMLELLNQLDGFSSTADIK
562a	FBpp0077813|FBgn0025683|CG3164-PB|CG3164-PB FBpp0099791|FBgn0025683|CG3164-PD|CG3164-PD	1.0000	FBpp0077813 type=protein; loc=2L:complement(join(128800..128983,126110..126227,125077..125266,124087..124920,123856..124024,123694..123794,123129..123629)); ID=FBpp0077813; name=CG3164-PB; parent=FBgn0025683,FBtr0078154; dbxref=FlyBase_Annotation_IDs:CG3164-PB,FlyBase:FBpp0077813,GB_protein:AAF51548.2,REFSEQ:NP_608494,GB_protein:AAF51548; MD5=d5405d0e8d6c2d01363456a5b7c64d8e; length=698; release=…	25.6	21	0.26	AILDKNDASSVSGR+AQIVPAQPK+EGNVSSALVTTNER+GDAMIDVEK+KLVDAIDNGKR+KYEDNLTLNNGLLNGMVNDIVK+LGTAGAGQLK+LVDAIDNGK+NDASSVSGRK+NDNANLLNDNR+SGELTAIMGPSGAGK+STLLNILSGYK+TSSIEGSVTMNGAER+WITYLSYIR+YGFEGTALATYGYGR+YPTSQFHQFWVVLK
337	FBpp0083947|FBgn0043884|CG33106-PA|mask-PA FBpp0083948|FBgn0043884|CG33106-PB|mask-PB FBpp0293580|FBgn0043884|CG33106-PC|mask-PC FBpp0306960|FBgn0043884|CG33106-PD|mask-PD FBpp0306961|FBgn0043884|CG33106-PE|mask-PE FBpp0311438|FBgn0043884|CG33106-PF|mask-PF	1.0000	FBpp0083947 type=protein; loc=3R:join(24231724..24232974,24235817..24235955,24236027..24236270,24236342..24236513,24236823..24237122,24237362..24239348,24239416..24239480,24239542..24239757,24239820..24241044,24241115..24241200,24241301..24241576,24241643..24242218,24242280..24242544,24242655..24247642,24247713..24247889,24247976..24248014); ID=FBpp0083947; name=mask-PA; parent=FBgn0043884,FBtr00…	6.3	21	0.26	AAANSNAALNSVLQQQLAAASAAAAHAK+AVAAQHQQQPPTNFVYNVESGDK+DLALNTPQLNFFK+FGGSQSAQAAEAAANSVSTNSQGK+GANIEEVNDEGYTPLMEAAR+NASILLEELDLER+NSGGAITHSSEVLQSTAISDRPK+NVSDYTPLSLAASGGYVNIIK+QPGGAAAQR+SPGLINPGDVPQDAQR+TGLTPLMEAASGGYIEVGR+VVELLFR+WTGQEQLVGVVR
253	FBpp0079642|FBgn0053303|CG33303-PA|CG33303-PA FBpp0304506|FBgn0053303|CG33303-PB|CG33303-PB	1.0000	FBpp0079642 type=protein; loc=2L:complement(join(10375148..10375733,10374301..10375091)); ID=FBpp0079642; name=CG33303-PA; parent=FBgn0053303,FBtr0080052; dbxref=FlyBase:FBpp0079642,FlyBase_Annotation_IDs:CG33303-PA,GB_protein:AAS64675.1,REFSEQ:NP_995680,GB_protein:AAS64675,FlyMine:FBpp0079642,modMine:FBpp0079642; MD5=4730c7d543cc804b2f0a4e3a3e917471; length=458; release=r6.09; species=Dmel;;FBpp…	45.9	21	0.26	DFIELELRPR+FPLFGGWK+GEQSFTFTFPR+GIRPHPEEIR+IILPEGSSDIR+LPNELVHTYLDTIGRPVVSFSK+LSSSNILSHTQVKPFSVSSNK+LSTPYSISR+MHLIDHIYDNMAIDEATIK+NEPVKGEQSFTFTFPR+QTFIVETVASK+SNLVESHISDFTLHYSFSK+TLDLTSQLVK+TQYTLGYNVPSYEYMFNDGNK+TYLPASASGVYYR+YTGNLHLYSK
242	FBpp0079500|FBgn0004867|CG5920-PA|RpS2-PA FBpp0303531|FBgn0004867|CG5920-PB|RpS2-PB FBpp0311561|FBgn0004867|CG5920-PC|RpS2-PC	1.0000	FBpp0079500 type=protein; loc=2L:complement(9896327..9897130); ID=FBpp0079500; name=RpS2-PA; parent=FBgn0004867,FBtr0079905; dbxref=FlyBase:FBpp0079500,FlyBase_Annotation_IDs:CG5920-PA,GB_protein:AAF52822.1,REFSEQ:NP_476874,GB_protein:AAF52822,FlyMine:FBpp0079500,modMine:FBpp0079500; MD5=207bcaed11f5ff09092a8f6cd10003e0; length=267; release=r6.09; species=Dmel;;FBpp0303531 type=protein; loc=2L:co…	37.5	21	0.26	AFVAIGDNNGHIGLGVK+ATYAAIAK+EMPLGSTPYQAYSDFLSKPTPR+GSTGTLGNFAK+GTGIVSAPVPK+LSVVPVR+SLEEIYLYSLPIK+TYAYLTPDLWK
396	FBpp0085915|FBgn0265297|CG5119-PC|pAbp-PC FBpp0085917|FBgn0265297|CG5119-PA|pAbp-PA FBpp0085919|FBgn0265297|CG5119-PB|pAbp-PB	1.0000	FBpp0085915 type=protein; loc=2R:join(18141507..18141672,18143413..18144897,18144967..18145220); ID=FBpp0085915; name=pAbp-PC; parent=FBgn0265297,FBtr0086736; dbxref=GB_protein:AAF57746.1,FlyBase:FBpp0085915,FlyBase_Annotation_IDs:CG5119-PC,REFSEQ:NP_725750,GB_protein:AAF57746; MD5=6bee88b82e3f7d3c442e363e78d07870; length=634; release=r6.09; species=Dmel;;FBpp0085917 type=protein; loc=2R:join(181…	33.4	20	0.24	AITGQQTAAPNMQIPGAQIAGGAQQR+ALDTMNFDLVR+FSSAGPVLSIR+GYGFVHFETEEAANTSIDK+IAFSPYGNITSAK+MQQLGQIYQPNAASGFFVPTLPSNQR+NFTEDFDDEK+NPPVPQLHQTQPIPQQLQGK+SGVGNVFIK+SLGYAYVNFQQPADAER+VVGSKPLYVALAQR+WVPQVRPPAAIQGVQAGAAAAGGFQGTAGAVPTQFR
30	FBpp0071226|FBgn0030086|CG7033-PA|CG7033-PA	1.0000	FBpp0071226 type=protein; loc=X:join(9089596..9089598,9090488..9091177,9091410..9092037,9092110..9092396); ID=FBpp0071226; name=CG7033-PA; parent=FBgn0030086,FBtr0071289; dbxref=FlyBase:FBpp0071226,FlyBase_Annotation_IDs:CG7033-PA,GB_protein:AAF46442.2,REFSEQ:NP_572524,GB_protein:AAF46442,FlyMine:FBpp0071226,modMine:FBpp0071226; MD5=5cd8081ca04f749c775babd3a6f1efb7; length=535; release=r6.09; spe…	37.8	20	0.24	EAIAIEAFAR+ELGITESFAVK+GATQQILDEADR+KSGGTLGDSFLDEGFLLDK+LHPQIIVSGWR+LSSFIGAIAIGDLVK+NAGHVEVTNDGATILR+NDLLNIAR+QATQVALEALTAAAQDNSSSDEK+QLIYNYPEQLFADAR+QTLGLDMELGK+QVLMSASEAAEMILR+SGGTLGDSFLDEGFLLDK+VMSIEHADFDGIER+VQDEEVGDGTTSVTVLASELLR
267	FBpp0080048|FBgn0025724|CG6699-PA|beta'COP-PA	1.0000	FBpp0080048 type=protein; loc=2L:join(13379022..13379376,13379495..13380114,13380177..13380759,13380995..13382181); ID=FBpp0080048; name=beta'COP-PA; parent=FBgn0025724,FBtr0080469; dbxref=FlyBase:FBpp0080048,FlyBase_Annotation_IDs:CG6699-PA,GB_protein:AAF53294.2,REFSEQ:NP_524836,GB_protein:AAF53294,FlyMine:FBpp0080048,modMine:FBpp0080048; MD5=4642d653163872c0bb3f07e4fd6b6fd0; length=914; release…	26.3	20	0.26	ADVVLPTIPK+AFGSAQEFVWALESNEYAIR+AGQSLADPAQYTNLFPGLGDALR+DNNTFASASLDR+HPLQELFAAEQGAAGQHLEEK+HSEMQQVNLK+INYYVGGEIVTVSHLDR+LAANLPLNSER+LPEAAFFAR+NWILTGSDDMQIR+SFTPEYGAESIYGGYYFGVK+TMYLLGYVPK+TSSGLAFYDWETLQLVR+VFNYNTLEK+VHSFEAHSDYLR+VWQLGSNFANFTLEGHEK+VWTISSMR
237	FBpp0079453|FBgn0028479|CG4389-PB|Mtpalpha-PB FBpp0079454|FBgn0028479|CG4389-PA|Mtpalpha-PA	1.0000	FBpp0079453 type=protein; loc=2L:complement(join(9575502..9576188,9575295..9575435,9574469..9575238,9573770..9574406)); ID=FBpp0079453; name=Mtpalpha-PB; parent=FBgn0028479,FBtr0079857; dbxref=FlyBase:FBpp0079453,FlyBase_Annotation_IDs:CG4389-PB,GB_protein:AAN10697.1,REFSEQ:NP_723470,GB_protein:AAN10697,FlyMine:FBpp0079453,modMine:FBpp0079453; MD5=72fd0a1c9c90c8b03ffeef2549a1ca19; length=744; rel…	23.5	20	0.24	DTIAQAVAVGLK+GANAPEDLTLR+GFGELSATPESK+GIFLYDGQK+GTRPVNNDALEIVK+ILSTMLSEAIR+IQSFVMDTDFVK+LGLPEVMLGLLPGGGGTVR+LLQEGVDPK+LTSVPTALDMELTGK+MQLLEIITHPGTSK+MQLLEIITHPGTSKDTIAQAVAVGLK+TAVQVANDLASGK+VVITVGDGPGFYTTR+VVNGVLVIK
209	FBpp0078606|FBgn0015331|CG14637-PA|abs-PA	1.0000	FBpp0078606 type=protein; loc=3R:4233129..4234988; ID=FBpp0078606; name=abs-PA; parent=FBgn0015331,FBtr0078967; dbxref=FlyBase:FBpp0078606,FlyBase_Annotation_IDs:CG14637-PA,GB_protein:AAF52165.1,REFSEQ:NP_524220,GB_protein:AAF52165,FlyMine:FBpp0078606,modMine:FBpp0078606; MD5=cf1e3436858801b79fb1ade7dc19643c; length=619; release=r6.09; species=Dmel;	30.4	20	0.26	AGAASMNVTQQVEYVK+ALMGVAELAK+DLIGIAFTGSGK+DVLVATDVASK+GIQYEQPIK+HLLIEGK+ILVEGETPSPPIR+IVQLVSETAQPK+MIDMGFEEDVR+NPTPIQVQGLPTVLAGR+QTHEIIQHYSK+QTLLFSATMPK+SALVKPVTINVGR+TAPPVLIFAEK+TTEQSVLLDLK+YNISLLDQHTELK
54	FBpp0072120|FBgn0263006|CG3725-PG|SERCA-PG FBpp0072121|FBgn0263006|CG3725-PE|SERCA-PE FBpp0072122|FBgn0263006|CG3725-PB|SERCA-PB FBpp0072123|FBgn0263006|CG3725-PD|SERCA-PD FBpp0072124|FBgn0263006|CG3725-PA|SERCA-PA FBpp0072125|FBgn0263006|CG3725-PH|SERCA-PH FBpp0072126|FBgn0263006|CG3725-PC|SERCA-PC FBpp0072127|FBgn0263006|CG3725-PF|SERCA-PF FBpp0309946|FBgn0263006|CG3725-PI|SERCA-PI	1.0000	FBpp0072120 type=protein; loc=2R:complement(join(23932667..23932784,23932574..23932591,23932406..23932488,23930158..23932329,23929983..23930098,23929682..23929918,23929500..23929617,23929231..23929431)); ID=FBpp0072120; name=SERCA-PG; parent=FBgn0263006,FBtr0072211; dbxref=FlyBase:FBpp0072120,GB_protein:AAM68281.1,FlyBase_Annotation_IDs:CG3725-PG,REFSEQ:NP_726386,GB_protein:AAM68281; MD5=b5943523…	20.6	19	0.25	AEIGIAMGSGTAVAK+EFDDLSPTEQK+EFTLEFSR+EIVPGDLVEVSVGDK+FSIPVVLLDETLK+IDQSILTGESVSVIK+IGVFAEDEDTTGK+ITHIYSTTLR+LDEFGEQLSK+NAESAIEALK+NILFSGTNVAAGK+SAAEMVLADDNFSSIVSAVEEGR+TVEQSLNFFGTDPER+VGEATETALIVLAEK+VPLTSALK+YGPNELPTEEGK
514	sp|K2C1_HUMAN|	1.0000	sp K2C1_HUMAN	36.5	19	0.22	AEAESLYQSK+FLEQQNQVLQTK+GGGGGGYGSGGSSYGSGGGSYGSGGGGGGGR+GSYGSGGSSYGSGGGSYGSGGGGGGHGSYGSGSSSGGYR+IEISELNR+KYEDEINKR+LNDLEDALQQAK+NMQDMVEDYR+QISNLQQSISDAEQR+SGGGFSSGSAGIINYQR+SLDLDSIIAEVK+SLNNQFASFIDK+SLVNLGGSK+THNLEPYFESFINNLR+TNAENEFVTIK+WELLQQVDTSTR
27	FBpp0071050|FBgn0004403|CG1524-PB|RpS14a-PB FBpp0071051|FBgn0004403|CG1524-PA|RpS14a-PA FBpp0071052|FBgn0004404|CG1527-PA|RpS14b-PA FBpp0311458|FBgn0004404|CG1527-PB|RpS14b-PB	1.0000	FBpp0071050 type=protein; loc=X:join(7934034..7934270,7934330..7934548); ID=FBpp0071050; name=RpS14a-PB; parent=FBgn0004403,FBtr0071094; dbxref=FlyBase:FBpp0071050,FlyBase_Annotation_IDs:CG1524-PB,GB_protein:AAF46297.1,REFSEQ:NP_524884,GB_protein:AAF46297; MD5=67c629577ede1be33d27f3af361fb96a; length=151; release=r6.09; species=Dmel;;FBpp0071051 type=protein; loc=X:join(7934034..7934270,7934330..…	42.4	19	0.24	ADRDEASPYAAMLAAQDVAEK+DEASPYAAMLAAQDVAEK+EEVQVQLGPQVR+IEDVTPIPSDSTR+IEDVTPIPSDSTRR+IGRIEDVTPIPSDSTR+IGRIEDVTPIPSDSTRR+TPGPGAQSALR+VQKEEVQVQLGPQVR
644a	sp|K1C10_HUMAN|	1.0000	sp K1C10_HUMAN	30.7	18	0.19	ALEESNYELEGK+DAEAWFNEK+ELTTEIDNNIEQISSYK+GSLGGGFSSGGFSGGSFSR+IRLENEIQTYR+LAADDFR+LASYLDK+LENEIQTYR+LKYENEVALR+NVSTGDVNVEMNAAPGVDLTQLLNNMR+QSLEASLAETEGR+QSVEADINGLR+SEITELR+SKELTTEIDNNIEQISSYK+SQYEQLAEQNR+SQYEQLAEQNRK+VLDELTLTK+VTMQNLNDR
513	sp|K22E_HUMAN|	1.0000	sp K22E_HUMAN	36.7	18	0.22	AQYEEIAQR+FLEQQNQVLQTK+GFSSGSAVVSGGSR+GGSGGGGSISGGGYGSGGGSGGR+GSSSGGGYSSGSSSYGSGGR+IEISELNR+KYEDEINKR+LNDLEEALQQAK+NLDLDSIIAEVK+SISISVAGGGGGFGAAGGFGGR+TAAENDFVTLK+TSQNSELNNMQDLVEDYK+VDLLNQEIEFLK+VDPEIQNVK+VLYDAEISQIHQSVTDTNVILSMDNSR+YEELQVTVGR+YLDGLTAER
360	FBpp0084761|FBgn0029176|CG11901-PB|Ef1gamma-PB FBpp0084762|FBgn0029176|CG11901-PA|Ef1gamma-PA FBpp0291632|FBgn0029176|CG11901-PC|Ef1gamma-PC	1.0000	FBpp0084761 type=protein; loc=3R:join(29220297..29220308,29220430..29220579,29220643..29221776); ID=FBpp0084761; name=Ef1gamma-PB; parent=FBgn0029176,FBtr0085392; dbxref=FlyBase:FBpp0084761,FlyBase_Annotation_IDs:CG11901-PB,GB_protein:AAN14165.1,REFSEQ:NP_733280,GB_protein:AAN14165,FlyMine:FBpp0084761,modMine:FBpp0084761; MD5=7a3335c94c68f5c5ed188081c655b1c3; length=431; release=r6.09; species=Dm…	30.2	18	0.23	AAEPAEELDAADEALAAEPK+ALIAAQYSGAQVK+ALVFDPK+FDAENYSIWFGEYK+GTFNFDDFK+GTFNFDDFKR+GTLYTYPENFR+KAAEPAEELDAADEALAAEPK+LQDATFLAGER+LVTQYFSWSGTDK+QEAEAVLQQLNQK+SIPYFFDK+WFVTILNQK
155	FBpp0076722|FBgn0002526|CG10236-PA|LanA-PA	1.0000	FBpp0076722 type=protein; loc=3L:complement(join(6217594..6217815,6217103..6217249,6215095..6215719,6214802..6215011,6214329..6214742,6213990..6214262,6213071..6213923,6212364..6213015,6212021..6212301,6211726..6211954,6211198..6211668,6209236..6211136,6205977..6209168,6205693..6205907,6204175..6205628)); ID=FBpp0076722; name=LanA-PA; parent=FBgn0002526,FBtr0077014; dbxref=FlyBase:FBpp0076722,Fly…	6.0	18	0.22	AATAYSGIVEAVEAAQK+AQDLAAQYTDMTASAEPAIK+DALNELNSFNK+GVIRPAGEGSFEIDDEFK+GYVVFNAIQNDVR+LLDPNSVDLSPSK+LNSMGSQLVIDDR+LNYYDQLADELEPK+NVLEILEPVSVQTPK+QYNDDLLVEETFDQTK+SAPVLAVELPIYLGGVNK+SGYLEGSQNILHVDK+TNAPLEADLELPK+YDYDEAAFPGFSSK+YIFVIDYISDR
105	FBpp0074348|FBgn0008635|CG6223-PA|betaCOP-PA	1.0000	FBpp0074348 type=protein; loc=X:complement(join(18383463..18385093,18382603..18383258,18382382..18382543,18382040..18382313,18381864..18381969,18381708..18381773)); ID=FBpp0074348; name=betaCOP-PA; parent=FBgn0008635,FBtr0074576; dbxref=FlyBase:FBpp0074348,FlyBase_Annotation_IDs:CG6223-PA,GB_protein:AAF48830.2,REFSEQ:NP_523400,GB_protein:AAF48830,FlyMine:FBpp0074348,modMine:FBpp0074348; MD5=33a7d…	20.7	18	0.23	ALIIEHLIEAFPQIK+DNQLGENVFESSLNQALAGSK+LKEPELLEPLMPAIR+NAVLAIFTIYK+SGFPSKPITNDDTDR+SIFGENALANLSIEKPVDDPDSK+VLAAPDIEVR+VMQDLVMDVLR+VQPDDPVLFAQLSNGR+VTSDGTYATQSAYSLAPVAK+VTVNTSFTDLHEYLK+YESAGTLITLSLAPTAIK+YPGLIMTIIR
99	FBpp0074059|FBgn0061200|CG4453-PA|Nup153-PA FBpp0288862|FBgn0061200|CG4453-PC|Nup153-PC FBpp0309144|FBgn0061200|CG4453-PD|Nup153-PD	1.0000	FBpp0074059 type=protein; loc=X:join(16600155..16600313,16600380..16600895,16600954..16601198,16601376..16605786,16605850..16606008,16607933..16608000,16609005..16609098); ID=FBpp0074059; name=Nup153-PA; parent=FBgn0061200,FBtr0074284; dbxref=FlyBase:FBpp0074059,FlyBase_Annotation_IDs:CG4453-PA,GB_protein:AAF48628.3,GB_protein:AAF48628,REFSEQ:NP_573136,GB_protein:AAF48628,FlyMine:FBpp0074059,modM…	14.2	17	0.21	AVDMRPSDSGSLAETSVGQGGSK+DGNDALSSPANLR+EVVKPSVETTTTPAPTSAQFSFGFGQSNQGK+GLNYEEVALADNIAEHDLAAEDEQTR+ILNLLESYSTPLIDAK+IMLAEVDADAADDLDDGSDAK+LELETPVNLPNMR+LLSGSASNSGSASASSSPFYQGR+LLVPTMQQLLER+NSTWSLNSLTQR+SEYNVFLLR+SNLSSSAASSMLGLNSAGSSPAHQLHASMTGGIGYGMK+VSSILPASLSGWFSPSSK+YTFSAPAPLDDLR
573b	FBpp0078298|FBgn0003261|CG10279-PC|Rm62-PC FBpp0078299|FBgn0003261|CG10279-PD|Rm62-PD FBpp0078300|FBgn0003261|CG10279-PB|Rm62-PB FBpp0078301|FBgn0003261|CG10279-PA|Rm62-PA FBpp0078302|FBgn0003261|CG10279-PE|Rm62-PE FBpp0078303|FBgn0003261|CG10279-PF|Rm62-PF FBpp0291159|FBgn0003261|CG10279-PH|Rm62-PH FBpp0291753|FBgn0003261|CG10279-PI|Rm62-PI	1.0000	FBpp0078298 type=protein; loc=3R:complement(join(6005206..6005216,6004017..6005126,6003673..6003911,6001558..6001736,6001163..6001360)); ID=FBpp0078298; name=Rm62-PC; parent=FBgn0003261,FBtr0078649; dbxref=FlyBase:FBpp0078298,FlyBase_Annotation_IDs:CG10279-PC,GB_protein:AAN14332.1,REFSEQ:NP_731033,GB_protein:AAN14332; MD5=91fd1a2ab1e8d5284cd393f1f664c60d; length=578; release=r6.09; species=Dmel;;…	31.7	17	0.15	APTAIQAQGWPIAMSGSNFVGIAK+EANQEINPALENLAR+ELAQQIQQVATEFGSSSYVR+GDGPIALVLAPTR+GGGGGGSQDLPMRPVDFSNLAPFK+GQVPNPIQDFSEVHLPDYVMK+GTSFAFFTK+LIDFLSAGSTNLK+MLDMGFEPQIR+TLLSDIYDTSESPGK+YVINFDYPQNSEDYIHR
565a	FBpp0079244|FBgn0032006|CG8222-PA|Pvr-PA FBpp0304691|FBgn0032006|CG8222-PO|Pvr-PO	1.0000	FBpp0079244 type=protein; loc=2L:complement(join(8230125..8230194,8228494..8229011,8228083..8228257,8226458..8226606,8226210..8226393,8225672..8226141,8225486..8225512,8225106..8225415,8224593..8225042,8224052..8224531,8223825..8223984,8223223..8223449,8222892..8223161,8222581..8222830,8222446..8222518,8222226..8222376,8221549..8222114)); ID=FBpp0079244; name=Pvr-PA; parent=FBgn0032006,FBtr007962…	10.7	17	0.21	IEELPDDYMEMSR+LEGESSDFPDFSSETTFNFPGAR+LLITHLYPGDEGVYK+QLGAGAFGVVLK+QSTDYLALMGSPDELAPAAPR+QYTDVVIPCKPAMPDTEVLLETSNGESTWK+TTTGGGGAAAGASTEAFSNPSYQPLSTVNEK+VPYPGIDPNQELFNK
522a	FBpp0071794|FBgn0011211|CG3612-PA|blw-PA	1.0000	FBpp0071794 type=protein; loc=2R:join(22799204..22799269,22799896..22800476,22800569..22801370,22801483..22801692); ID=FBpp0071794; name=blw-PA; parent=FBgn0011211,FBtr0071883; dbxref=FlyBase:FBpp0071794,FlyBase_Annotation_IDs:CG3612-PA,GB_protein:AAF46903.1,REFSEQ:NP_726243,GB_protein:AAF46903,FlyMine:FBpp0071794,modMine:FBpp0071794; MD5=9adab5c6a725023536c45cc02a2d2dad; length=552; release=r6.0…	29.5	17	0.21	AVDSLVPIGR+ELIIGDR+GIRPAINVGLSVSR+GMALNLEPDNVGVVVFGNDK+HALIIYDDLSK+SAEISNILEER+STVAQIVK+TALAIDTIINQK+TGAIVDVPVGDELLGR+TSEQALLDTIAK+VLSIGDGIAR+VVDALGNAIDGK+VYGLNNIQADEMVEFSSGLK
512	sp|K1C9_HUMAN|	1.0000	sp K1C9_HUMAN	35.5	17	0.19	DQIVDLTVGNNK+EIETYHNLLEGGQEDFESSGAGK+GGGGSFGYSYGGGSGGGFSASSLGGGFGGGSR+GGSGGSHGGGSGFGGESGGSYGGGEEASGSGGGYGGGSGK+HGVQELEIELQSQLSK+IKFEMEQNLR+LASYLDK+MTLDDFR+NYSPYYNTIDDLK+QEYEQLIAK+QGVDADINGLR+SDLEMQYETLQEELMALK+TLLDIDNTR+VQALEEANNDLENK
444	FBpp0087764|FBgn0033342|CG8258-PA|CG8258-PA	1.0000	FBpp0087764 type=protein; loc=2R:complement(join(8906853..8906912,8905643..8906673,8905029..8905578)); ID=FBpp0087764; name=CG8258-PA; parent=FBgn0033342,FBtr0088683; dbxref=FlyBase:FBpp0087764,FlyBase_Annotation_IDs:CG8258-PA,GB_protein:AAF59029.3,REFSEQ:NP_610418,GB_protein:AAF59029,FlyMine:FBpp0087764,modMine:FBpp0087764; MD5=7dde112ff52bde845483a1ed89d6deb5; length=546; release=r6.09; species…	30.2	17	0.22	ALAENSGINGTEIVNQLYLAHNNEAGK+ALDDAINNFK+FANALEVFPK+FVEGDVTYAEK+GATDNFMDDIER+IATVVIR+LFDLYQSK+LGITTAEISDGYEK+MYSGLEEAVFR+QYGQEDFLNDLVSK+SADELLSFSSGEESLLESQIK+SVNATVLPR+VGDMALHFLNK
378	FBpp0085364|FBgn0033051|CG7863-PA|Strica-PA FBpp0307275|FBgn0033051|CG7863-PB|Strica-PB	1.0000	FBpp0085364 type=protein; loc=2R:complement(join(6021938..6023042,6021471..6021882,6021345..6021411)); ID=FBpp0085364; name=Strica-PA; parent=FBgn0033051,FBtr0086028; dbxref=FlyBase:FBpp0085364,FlyBase_Annotation_IDs:CG7863-PA,GB_protein:AAF57292.2,REFSEQ:NP_610193,GB_protein:AAF57292,FlyMine:FBpp0085364,modMine:FBpp0085364; MD5=74222e5afac15cd9bae29c59583c8e5c; length=527; release=r6.09; species…	26.8	17	0.22	DDDYSLDDDVVFPILR+MGGEGPIGSTTTTTTTTSSR+RTPSQAELEALFAK+SQPSQELVAQDPR+TPSQAELEALFAK+TTSSTSSSSASSITSPPKPSSSVSSISSIFK+VQTTSAATETTNTAVQNSTITDNNK+VTAVAQSQDAQGTISTSLGISK
36	FBpp0071461|FBgn0034577|CG10540-PA|cpa-PA	1.0000	FBpp0071461 type=protein; loc=2R:join(21058022..21058262,21058384..21058553,21058612..21059061); ID=FBpp0071461; name=cpa-PA; parent=FBgn0034577,FBtr0071532; dbxref=FlyBase:FBpp0071461,FlyBase_Annotation_IDs:CG10540-PA,GB_protein:AAF46660.1,REFSEQ:NP_611539,GB_protein:AAF46660,FlyMine:FBpp0071461,modMine:FBpp0071461; MD5=499fbe04f6ba817a7076f7ee6c44ee1c; length=286; release=r6.09; species=Dmel;	50.7	17	0.22	AALDLETLAYTASHYR+DGASHAFAQYNK+EASDYQDVEADATAEPWR+ESVVVSNEQQVAK+IEGTDHNAIISEHNDLGNGR+IVSDFILHAPPGEFNEVFNDVR+KEASDYQDVEADATAEPWR+LIEDAENEYQLAISENYQTMSDTTFK+VQVHYYEDGNVQLVSSK
290	FBpp0081401|FBgn0037632|CG8351-PA|Tcp-1eta-PA	1.0000	FBpp0081401 type=protein; loc=3R:join(8801678..8801680,8801859..8802119,8802186..8803005,8803079..8803402,8805793..8806019); ID=FBpp0081401; name=Tcp-1eta-PA; parent=FBgn0037632,FBtr0081918; dbxref=FlyBase:FBpp0081401,FlyBase_Annotation_IDs:CG8351-PA,GB_protein:AAF54292.2,REFSEQ:NP_649835,GB_protein:AAF54292,FlyMine:FBpp0081401,modMine:FBpp0081401; MD5=9582736c3c6587027daf68554b2c3f0c; length=544…	33.1	17	0.20	ATISNDGATIMK+EQLLIAAIAK+GGAEQFLEETER+GLEIIPR+HDSVVAGGGAIEMELSK+IHESGANVVLSK+INEMAVQIVEQSK+LPIGDVATQYFADR+MQPQIVLLK+SLHDAIMIVR+SQDAEVGDGTTSVVLLAGEFLK+TFSYAGFEMAPK+VTGGSLEESQLVSGVAFK+VVDAEWQILYNK
227	FBpp0079167|FBgn0011230|CG14472-PA|poe-PA FBpp0305301|FBgn0011230|CG14472-PB|poe-PB	1.0000	FBpp0079167 type=protein; loc=2L:complement(join(8071448..8071566,8071172..8071266,8070636..8071048,8068214..8070380,8067625..8068152,8061570..8067555,8061308..8061512,8060566..8061258,8058841..8060504,8058302..8058784,8056309..8058244,8054657..8056253,8054511..8054593)); ID=FBpp0079167; name=poe-PA; parent=FBgn0011230,FBtr0079545; dbxref=FlyBase:FBpp0079167,FlyBase_Annotation_IDs:CG14472-PA,GB_p…	3.6	17	0.20	AGVSDQQMLLMANIIK+APQSVTILGR+DGVLLQFVNR+EALILLLSPR+EIDPEAFYR+EILSGLTQEAQK+LPEFVSR+NGALLLSFVK+SLYLPLTQVEATAVK+TANAEVETQLK+TASALLLLPTPNPVQTQAR+VLAALVYGNEVK+VQQGFGELNAAIANHSIK+WNLFSVSSMPDTQK+YFIDLLK+YVLATLYGTR
138	FBpp0075312|FBgn0087035|CG7439-PB|AGO2-PB FBpp0075313|FBgn0087035|CG7439-PC|AGO2-PC FBpp0304266|FBgn0087035|CG7439-PE|AGO2-PE	1.0000	FBpp0075312 type=protein; loc=3L:join(15554207..15554222,15554290..15554472,15556850..15558117,15558250..15558338,15558394..15559003,15559100..15560116,15560208..15560578,15560641..15560731); ID=FBpp0075312; name=AGO2-PB; parent=FBgn0087035,FBtr0075559; dbxref=FlyBase:FBpp0075312,FlyBase_Annotation_IDs:CG7439-PB,GB_protein:AAF49619.2,REFSEQ:NP_648775,GB_protein:AAF49619,FlyMine:FBpp0075312,modMin…	22.9	17	0.21	DGVSDGQFPK+EIPSVVGVAASHDPYGASYNMQYR+FLEPFLR+FNNVDPGTVVDR+GINVVYTPPQSFQSAPR+IANDFIVVSTR+LPLNSQNPEVTVTDR+NAYPDHIIYYR+NTMYIGADVTHPSPDQR+SLDTIFADLK+SQHDLAIVIIPQFR+TIVPEFMK+VDQLGGAVLAYDGK+VTIASYFHSR
617a	FBpp0088242|FBgn0017545|CG2168-PA|RpS3A-PA FBpp0300615|FBgn0017545|CG2168-PF|RpS3A-PF	1.0000	FBpp0088242 type=protein; loc=4:complement(join(66840..67180,66273..66738)); ID=FBpp0088242; name=RpS3A-PA; parent=FBgn0017545,FBtr0089175; dbxref=FlyBase:FBpp0088242,GB_protein:AAF59372.1,FlyBase_Annotation_IDs:CG2168-PA,REFSEQ:NP_524618,GB_protein:AAF59372,FlyMine:FBpp0088242,modMine:FBpp0088242; MD5=01e3a94c58ad043665c9117cee125392; length=268; release=r6.09; species=Dmel;;FBpp0300615 type=pro…	41.0	16	0.20	APNMFQTR+IASDYLK+IYPLHDVYIR+LALDSIAK+LIAEDVQDR+MTDIITNEVSGADLK+SVEAVVSSEGAVIDRPEGYEPPVQEAV+TVDGYLLR+VFEVSLADLQK+VVDPFSR
592a	FBpp0085056|FBgn0028646|CG2139-PA|aralar1-PA FBpp0085057|FBgn0028646|CG2139-PD|aralar1-PD FBpp0303322|FBgn0028646|CG2139-PF|aralar1-PF	1.0000	FBpp0085056 type=protein; loc=3R:complement(join(30450229..30450255,30449807..30449959,30449046..30449208,30448896..30448987,30448635..30448829,30448346..30448569,30447412..30447578,30447230..30447348,30446564..30447173,30446205..30446503)); ID=FBpp0085056; name=aralar1-PA; parent=FBgn0028646,FBtr0085694; dbxref=FlyBase:FBpp0085056,FlyBase_Annotation_IDs:CG2139-PA,GB_protein:AAF57049.1,REFSEQ:NP_…	26.5	16	0.20	AAVPLLAGVESK+AGSYIGEVAYR+DGYNHPLTLLAAGAIAGVPAASLVTPADVIK+ELGLFGLYK+FGLYLPR+FLGLFSESAFNDESVR+GLLPQLMGVAPEK+IDYSDLSNIAPEHYTK+IPFSLDGPFIK+LTVNDLVR+SAFIQVLESSYR+SLPNSPSLLK+SSPQFGVTLVTYELLQR+TAFQLFDR
585b	FBpp0076890|FBgn0020369|CG1489-PA|Rpt6-PA	1.0000	FBpp0076890 type=protein; loc=X:join(21316178..21316195,21316259..21316403,21316549..21317603); ID=FBpp0076890; name=Rpt6-PA; parent=FBgn0020369,FBtr0077189; dbxref=FlyBase:FBpp0076890,FlyBase_Annotation_IDs:CG1489-PA,GB_protein:AAF50835.1,REFSEQ:NP_608447,GB_protein:AAF50835,FlyMine:FBpp0076890,modMine:FBpp0076890; MD5=22dd41c30e0d27414c18eaf70afa7fdf; length=405; release=r6.09; species=Dmel;	28.1	16	0.19	EELQLLQEQGSYVGEVVKPMDK+EHAPSIIFMDEIDSIGSSR+FVVDLDK+GVILYGPPGTGK+IDILDPALLRPGR+IEELQLVVAEK+TMLELLNQLDGFEATK+VDPLVSLMMVEK+VPDSTYEMVGGLDK
543a	FBpp0074228|FBgn0250788|CG5870-PA|beta-Spec-PA FBpp0306507|FBgn0250788|CG5870-PB|beta-Spec-PB	1.0000	FBpp0074228 type=protein; loc=X:join(17661184..17667232,17667301..17667497,17667570..17667738,17668276..17668382,17668497..17668663,17668751..17668937); ID=FBpp0074228; name=beta-Spec-PA; parent=FBgn0250788,FBtr0074454; dbxref=FlyBase:FBpp0074228,FlyBase_Annotation_IDs:CG5870-PA,GB_protein:AAF48751.1,REFSEQ:NP_523388,GB_protein:AAF48751,FlyMine:FBpp0074228,modMine:FBpp0074228; MD5=f861fd416d6f903…	10.7	16	0.20	ALESEITSHDPQLQNVAK+DDTPVNLEQAENQLK+DGLAFNAIIHK+DVSGVELLMNNHQSLK+EFENSLAGVQGQLAQFSNYR+ELLTRNHYASADIK+EVDDLEQWITDR+EVVAGSQELGQDFDHVTLLSER+GEPSYDLQNAAIEIASDYTK+LLEVLSGER+NQSLATEIDNHEPR+NYAEVIDALHK+TNAIHNLNNAFDVAEDK+TQTDVASEDTPTSLPEAEK+VGSELITEGHFGADR+VQQLEDAYAELVR
507	FBpp0300162|FBgn0051601|CG31601-PB|CG31601-PB FBpp0300802|FBgn0051601|CG31601-PC|CG31601-PC	1.0000	FBpp0300162 type=protein; loc=2L:complement(join(22043537..22043687,22043347..22043466,22043247..22043283,22043102..22043193,22042402..22043042,22042107..22042347,22040790..22041688)); ID=FBpp0300162; name=CG31601-PB; parent=FBgn0051601,FBtr0307507; dbxref=REFSEQ:NP_001246130,GB_protein:AFH03804,FlyBase:FBpp0300162,FlyBase_Annotation_IDs:CG31601-PB; MD5=da77db1db6afd48008d96ab0fdc4c763; length=72…	16.3	16	0.20	APLLPTPTISELLAEQK+HDPVESVDLEDGELFGEDNEVSSNTIK+NIYIGATQYK+NPGNLYFNLENTQLEGDDEK+NPPNVLPNAPK+NQQPQISLGNIR+NSSSLLGILIK+RAPLLPTPTISELLAEQK+RNPGNLYFNLENTQLEGDDEK+YLLMQLLR
462	FBpp0088439|FBgn0039757|CG1883-PA|RpS7-PA FBpp0088440|FBgn0039757|CG1883-PC|RpS7-PC FBpp0088970|FBgn0039757|CG1883-PD|RpS7-PD FBpp0308324|FBgn0039757|CG1883-PE|RpS7-PE	1.0000	FBpp0088439 type=protein; loc=3R:complement(join(30208490..30208657,30208093..30208425,30206638..30206721)); ID=FBpp0088439; name=RpS7-PA; parent=FBgn0039757,FBtr0089422; dbxref=FlyBase:FBpp0088439,FlyBase_Annotation_IDs:CG1883-PA,GB_protein:AAF57023.1,REFSEQ:NP_651782,GB_protein:AAF57023,FlyMine:FBpp0088439,modMine:FBpp0088439; MD5=447ca4c3ce12c2358f0f94bf5fea1d6b; length=194; release=r6.09; spe…	49.0	16	0.21	AVIIYVPIPQQK+DVTFEFPDNYLNV+EIEFGSK+IIKPGGSDPDDFEK+IQIILVR+KAVIIYVPIPQQK+LDGSQLVK+LTGRDVTFEFPDNYLNV+SIAQALVELEANSDLKPYLR+VDTFTSVYK
42	FBpp0071766|FBgn0034743|CG4046-PA|RpS16-PA FBpp0309759|FBgn0034743|CG4046-PB|RpS16-PB	1.0000	FBpp0071766 type=protein; loc=2R:join(22606158..22606169,22606247..22606288,22606509..22606640,22606934..22607048,22607755..22607900); ID=FBpp0071766; name=RpS16-PA; parent=FBgn0034743,FBtr0071855; dbxref=FlyBase:FBpp0071766,FlyBase_Annotation_IDs:CG4046-PA,GB_protein:AAF46862.1,REFSEQ:NP_611685,GB_protein:AAF46862,FlyMine:FBpp0071766,modMine:FBpp0071766; MD5=e7f0408a4696f9329449eb7f556de5eb; len…	50.7	16	0.20	ALVAFYQK+DILVQYDR+EIKDILVQYDR+EPVQAVQVFGR+FAGVDIR+LQEPLLLLGK+REPVQAVQVFGR+RREPVQAVQVFGR+VNGRPLEQIEPK+VSGGGHVAQIYAIR
391	FBpp0085736|FBgn0261439|CG17246-PB|SdhA-PB FBpp0085737|FBgn0261439|CG17246-PA|SdhA-PA FBpp0085738|FBgn0261439|CG17246-PC|SdhA-PC	1.0000	FBpp0085736 type=protein; loc=2R:complement(join(19395687..19395743,19392846..19394443,19392639..19392789,19392399..19392578)); ID=FBpp0085736; name=SdhA-PB; parent=FBgn0261439,FBtr0086552; dbxref=FlyBase:FBpp0085736,FlyBase_Annotation_IDs:CG17246-PB,GB_protein:AAM70849.1,REFSEQ:NP_725881,GB_protein:AAM70849; MD5=b44908b45d9ed755369d3069e3c751b9; length=661; release=r6.09; species=Dmel;;FBpp00857…	26.5	16	0.19	AAFGLVAEGFR+AVIELENYGMPFSR+DGPILQDGVNK+DVIVPGLYAAGEAASSSVHGANR+EDEYDFSKPLDGQQK+ENAGEASVANLDK+EPIPVLPTVHYNMGGVPTNYR+GSDWLGDQDAIHYMTR+GVLALNLEDGTLHR+NVIDTTLDNEVSTVPPAIR+TIAELNKPGAPAPTLK+VREDEYDFSKPLDGQQK
327	FBpp0083683|FBgn0003676|CG5374-PB|T-cp1-PB FBpp0083684|FBgn0003676|CG5374-PA|T-cp1-PA	1.0000	FBpp0083683 type=protein; loc=3R:complement(join(22491259..22491331,22490868..22491021,22489922..22490812,22489303..22489858)); ID=FBpp0083683; name=T-cp1-PB; parent=FBgn0003676,FBtr0084290; dbxref=FlyBase:FBpp0083683,FlyBase_Annotation_IDs:CG5374-PB,GB_protein:AAN13906.1,REFSEQ:NP_732748,GB_protein:AAN13906,FlyMine:FBpp0083683,modMine:FBpp0083683; MD5=5db5fade362b566973c98af35e11bcaf; length=557…	26.2	16	0.18	AAASIILR+DSLINIAK+EQLAIAEFAK+FATEAAITILR+IIGADAEFFSAMVVDAAQSVK+KAGVLEPAMSK+MGVQVLINDPDKLEAIR+SLLVIPK+TQNVMAALSISNIVK+WTGLDLIEGVVR+YFVEAGAMAVR+YISEHLTAPVDELGR
319	FBpp0082787|FBgn0015019|CG8977-PA|Cctgamma-PA FBpp0082788|FBgn0015019|CG8977-PB|Cctgamma-PB FBpp0291565|FBgn0015019|CG8977-PC|Cctgamma-PC FBpp0291566|FBgn0015019|CG8977-PD|Cctgamma-PD	1.0000	FBpp0082787 type=protein; loc=3R:join(16647896..16647929,16647988..16648049,16648135..16648634,16648701..16649739); ID=FBpp0082787; name=Cctgamma-PA; parent=FBgn0015019,FBtr0083337; dbxref=FlyBase:FBpp0082787,FlyBase_Annotation_IDs:CG8977-PA,GB_protein:AAF55350.1,REFSEQ:NP_650572,GB_protein:AAF55350,FlyMine:FBpp0082787,modMine:FBpp0082787; MD5=ae00d437d2b4d05c11d214d30848a33e; length=544; release…	22.2	16	0.20	DILNETER+GESQTNVEIIGEQDFTR+GPYTAVAHALEIIPR+GVSDLAQHYLLK+KGESQTNVEIIGEQDFTR+KVQLENIQAGK+LVAGGGAVEMAASQLLTR+MLQIEEEFVQR+NLQDALHVAR+NLVLEPR+TAVETAILLLR+VQLENIQAGK
211	FBpp0078633|FBgn0031657|CG3756-PA|CG3756-PA	1.0000	FBpp0078633 type=protein; loc=2L:join(4969085..4969224,4969285..4970146); ID=FBpp0078633; name=CG3756-PA; parent=FBgn0031657,FBtr0078994; dbxref=FlyBase:FBpp0078633,FlyBase_Annotation_IDs:CG3756-PA,GB_protein:AAF52185.1,REFSEQ:NP_608885,GB_protein:AAF52185,FlyMine:FBpp0078633,modMine:FBpp0078633; MD5=37789b8c40f59327a400171776c519e2; length=333; release=r6.09; species=Dmel;	37.2	16	0.19	DAGKDQSNFDDIYK+EPLLYMEEYR+FSPVATATYR+LMLSDVPSMAIEK+MGLLPLR+QDPQDYGLADDVFSVQAFK+TEESTEAGTEQDTLEFELK+VKQDPQDYGLADDVFSVQAFK+VYIYNNTSIIQDEVLAHR+YPQLNDAVTLAR
182	FBpp0077773|FBgn0001142|CG2718-PB|Gs1-PB FBpp0077774|FBgn0001142|CG2718-PC|Gs1-PC FBpp0289795|FBgn0001142|CG2718-PD|Gs1-PD	1.0000	FBpp0077773 type=protein; loc=2L:132483..133682; ID=FBpp0077773; name=Gs1-PB; parent=FBgn0001142,FBtr0078114; dbxref=FlyBase:FBpp0077773,FlyBase_Annotation_IDs:CG2718-PB,GB_protein:AAF51547.1,REFSEQ:NP_476570,GB_protein:AAF51547,FlyMine:FBpp0077773,modMine:FBpp0077773; MD5=1fb1c0671762b91796d7e7379e26325d; length=399; release=r6.09; species=Dmel;;FBpp0077774 type=protein; loc=2L:132483..133682; I…	28.3	16	0.21	AIEEAIEK+AIYRDPFKPGK+FSWGVANR+LETSSIDKFSWGVANR+NLETPANR+NLETPANRVQATYLWIDGTGENIR+SQFLANSPNTALDK+SQFLANSPNTALDKSILQR+SQFLANSPNTALDKSILQRYR+VPSSVEDLPDWQYDGSSTYQAHGENSDTTLKPR+VQATYLWIDGTGENIR
181	FBpp0077720|FBgn0031256|CG4164-PA|CG4164-PA	1.0000	FBpp0077720 type=protein; loc=2L:join(453262..454270,454330..454385); ID=FBpp0077720; name=CG4164-PA; parent=FBgn0031256,FBtr0078060; dbxref=FlyBase:FBpp0077720,FlyBase_Annotation_IDs:CG4164-PA,GB_protein:AAF51493.1,REFSEQ:NP_608525,GB_protein:AAF51493,FlyMine:FBpp0077720,modMine:FBpp0077720; MD5=76f6f7bc06412e4896f330dacff740ad; length=354; release=r6.09; species=Dmel;	17.5	16	0.21	FQDLGAAYEVLSNPDK+FQDLGAAYEVLSNPDKR+FVAEGEPHIDGEPGDLIVR+ILDQSSINR+TLEIEVEQGMVDGQETR
179	FBpp0077714|FBgn0003278|CG4033-PA|RpI135-PA	1.0000	FBpp0077714 type=protein; loc=2L:join(404384..404473,404536..406035,406095..407894); ID=FBpp0077714; name=RpI135-PA; parent=FBgn0003278,FBtr0078054; dbxref=FlyBase:FBpp0077714,FlyBase_Annotation_IDs:CG4033-PA,GB_protein:AAF51503.1,REFSEQ:NP_476708,GB_protein:AAF51503,FlyMine:FBpp0077714,modMine:FBpp0077714; MD5=57a1bdc18c8d91ec8b997a7d3469778d; length=1129; release=r6.09; species=Dmel;	18.5	16	0.21	AIESFLATGNIASR+DALISHGAAFLLQDR+EDESSLSNVVHYLNNGTAK+FSEENTAIDYFGK+GAAIHGNVYDATPFR+GFAYGSIYK+GQNFSDLGMLVQTVR+LYVVFLDGK+MLEAGGYNYYGTER+NGQFPGLYIATGPAR+SFIGNLFR+TIPVLTNSRPEFK+VPQDVIDVR+YLVTELSSVNINAR+YPAEDLPFTESGLIPDIVFNPHGFPSR
176	FBpp0077495|FBgn0003557|CG4244-PB|Su(dx)-PB FBpp0077496|FBgn0003557|CG4244-PA|Su(dx)-PA FBpp0077497|FBgn0003557|CG4244-PC|Su(dx)-PC FBpp0306832|FBgn0003557|CG4244-PE|Su(dx)-PE FBpp0308612|FBgn0003557|CG4244-PF|Su(dx)-PF	1.0000	FBpp0077495 type=protein; loc=2L:join(2039992..2040154,2040217..2040359,2040422..2041573,2041647..2042569,2042653..2042851,2042914..2043183); ID=FBpp0077495; name=Su(dx)-PB; parent=FBgn0003557,FBtr0077822; dbxref=FlyBase:FBpp0077495,FlyBase_Annotation_IDs:CG4244-PB,GB_protein:AAF51312.1,REFSEQ:NP_476753,GB_protein:AAF51312; MD5=da2af6c478426b1d5220d2121b41684b; length=949; release=r6.09; species=…	19.7	16	0.21	DIETIDPEFYNSLIWVK+FIYSGFTMPFYK+LQIQPVAGQQNGNPPVQAVNPSVVSDAAAGR+NNGFLKPNPYVELLIDSK+NNYSLQINPASYVNPDHLQYFK+QVVWFWQFVR+SGELVAILNGLK+STQAPPVWEQQQQQSQNQQQPLR+TTQWEDPR+VPVGGFAELMGSNGPQR+VTEENKEEYITLMTEWR
116	FBpp0074662|FBgn0028695|CG7762-PA|Rpn1-PA	1.0000	FBpp0074662 type=protein; loc=3L:join(19915191..19917113,19917183..19918019); ID=FBpp0074662; name=Rpn1-PA; parent=FBgn0028695,FBtr0074893; dbxref=FlyBase:FBpp0074662,FlyBase_Annotation_IDs:CG7762-PA,GB_protein:AAF49095.2,REFSEQ:NP_649158,GB_protein:AAF49095,FlyMine:FBpp0074662,modMine:FBpp0074662; MD5=dca0928cc63d49df0550af2d0134e7d9; length=919; release=r6.09; species=Dmel;	20.7	16	0.21	ASTTSMTSVPKPLK+AVPLALGLISASNPK+DPSNLFMVR+HFLNLAR+HLSGEISAHYHDTTGDFR+LNIIDTLSK+LYQPTLESMAK+MLITFDEELNQLQVPVR+QLAFMLAR+QNLAASFVNGFVNAGFGVDK+TITGFQTHTTPVLLAIGER+TVFSFGSNNK+VGIAIDVVGQAGKPK+VQLIELVK+YLYSTDDNIK
620a	FBpp0088478|FBgn0014141|CG3937-PA|cher-PA FBpp0288453|FBgn0014141|CG3937-PG|cher-PG FBpp0292427|FBgn0014141|CG3937-PI|cher-PI FBpp0308014|FBgn0014141|CG3937-PL|cher-PL FBpp0308015|FBgn0014141|CG3937-PM|cher-PM FBpp0308016|FBgn0014141|CG3937-PN|cher-PN	1.0000	FBpp0088478 type=protein; loc=3R:complement(join(17116941..17117226,17110610..17110754,17110214..17110549,17108748..17108839,17107399..17108691,17106954..17107340,17105009..17105813,17104457..17104909,17104256..17104391,17101352..17101432,17100988..17101078,17094609..17094749,17094376..17094545,17092287..17094318,17092040..17092224)); ID=FBpp0088478; name=cher-PA; parent=FBgn0014141,FBtr0089471; …	9.0	15	0.18	AGNAPLDVVVQDVFGTK+AVESIEQYSHSEYIEEHTTK+AYGPGIEPIGPVVGAPANFTVETFSAGK+EGQTHADNIFSVDTR+ESVPTFFNVDVGEAGPGR+LIALIEVLSQK+LTNSEGIPVDNLR+NGVTINQPTSFTVDPSK+NLTYTVSYIPK+RMPTGNIGISFTPR+SINNLETDLSDGLR+SPFIAQILPR+VYGPGIEHGQVR
567a	FBpp0079874|FBgn0032393|CG12264-PA|CG12264-PA	1.0000	FBpp0079874 type=protein; loc=2L:join(11999725..11999854,11999913..12001171); ID=FBpp0079874; name=CG12264-PA; parent=FBgn0032393,FBtr0080290; dbxref=FlyBase:FBpp0079874,FlyBase_Annotation_IDs:CG12264-PA,GB_protein:AAF53143.1,REFSEQ:NP_609533,GB_protein:AAF53143,FlyMine:FBpp0079874,modMine:FBpp0079874; MD5=a30ecd18fd91702c98940874ba57d2fa; length=462; release=r6.09; species=Dmel;	34.4	15	0.19	AIGTDEDLAHSSIR+ALENEGFK+EIIFTSGATESNNIAVK+EQVATLIGADPK+FTTVEEVDYTADK+LEPIQSGGGQER+NEQTEGRPLYLDAQATTPMDPR+SGTVPAPLAVGLGAAAELSLR+VFFHTDAAQAVGK+VPLDVNAMNIDLMSISGHK+WVDFLSNR
470	FBpp0088675|FBgn0003189|CG18572-PA|r-PA FBpp0309141|FBgn0003189|CG18572-PD|r-PD FBpp0309142|FBgn0003189|CG18572-PE|r-PE	1.0000	FBpp0088675 type=protein; loc=X:join(16656398..16657156,16657221..16660472,16660538..16660642,16665188..16665327,16666035..16667859,16667937..16668320,16668385..16668594); ID=FBpp0088675; name=r-PA; parent=FBgn0003189,FBtr0089734; dbxref=FlyBase:FBpp0088675,FlyBase_Annotation_IDs:CG18572-PA,GB_protein:AAF48639.3,REFSEQ:NP_523377,GB_protein:AAF48639,FlyMine:FBpp0088675,modMine:FBpp0088675; MD5=477…	8.1	15	0.20	DLTIPQLIEQR+EIDVDAVASDGR+ESNIQTVLINPNIATVQTSK+ETFTQFQELAK+IILLQSLLTR+LALGLPLPDIK+LAVDYSIPLVTDVK+MALLAMVVGGR+MVDSDVLGFDPDVVPLNK+NAVLLSIGSFK+NVLPDTDVLYMTR+VNEIGEQVAPSEAVYSVAQALDAASR+VVSSYADVVVLR
441	FBpp0087704|FBgn0086656|CG8055-PA|shrb-PA	1.0000	FBpp0087704 type=protein; loc=2R:complement(join(9143620..9143797,9143059..9143236,9142717..9143000,9142615..9142655)); ID=FBpp0087704; name=shrb-PA; parent=FBgn0086656,FBtr0088623; dbxref=FlyBase:FBpp0087704,FlyBase_Annotation_IDs:CG8055-PA,GB_protein:AAF58977.2,REFSEQ:NP_610462,GB_protein:AAF58977,FlyMine:FBpp0087704,modMine:FBpp0087704; MD5=99a6da738faeb6a43409910b700b35da; length=226; release…	63.7	15	0.18	ATTTTAVEDDDDPDMK+EALESANTNTAVLTTMK+EISDAISNPVAFGADLDDEDLER+ELDELEQENFDK+ELDELEQENFDKEIIGIPEPTPTLPEAPTEDLPEK+EVAPTTGEAIQK+IEDELNIAR+QLQQIDGTLSTIEMQR+VHDMMDDIAEQQDVAR
386	FBpp0085585|FBgn0010411|CG8900-PB|RpS18-PB FBpp0085586|FBgn0010411|CG8900-PA|RpS18-PA	1.0000	FBpp0085585 type=protein; loc=2R:join(20264108..20264110,20264247..20264432,20264493..20264762); ID=FBpp0085585; name=RpS18-PB; parent=FBgn0010411,FBtr0086273; dbxref=FlyBase:FBpp0085585,FlyBase_Annotation_IDs:CG8900-PB,GB_protein:AAM68401.1,REFSEQ:NP_725943,GB_protein:AAM68401; MD5=97ba9ef101737c9989d87e4dd680b173; length=152; release=r6.09; species=Dmel;;FBpp0085586 type=protein; loc=2R:join(20…	43.4	15	0.20	DIIDGKYWQLTSSNLDSK+IMNTNIDGK+KVGIAMTAIK+QKDIIDGKYWQLTSSNLDSK+VGIAMTAIK+VPNWFLNR+VVTIISNPLQYK+YSNIVLK+YWQLTSSNLDSK
259	FBpp0079754|FBgn0000146|CG6137-PA|aub-PA FBpp0111705|FBgn0000146|CG6137-PC|aub-PC	1.0000	FBpp0079754 type=protein; loc=2L:complement(join(11001270..11001365,11000786..11000918,11000165..11000658,10999914..11000106,10999727..10999854,10999518..10999672,10999061..10999450,10998897..10999007,10997932..10998832)); ID=FBpp0079754; name=aub-PA; parent=FBgn0000146,FBtr0080165; dbxref=FlyBase:FBpp0079754,FlyBase_Annotation_IDs:CG6137-PA,GB_protein:AAF53046.1,REFSEQ:NP_476734,GB_protein:AAF53…	23.4	15	0.20	AVGSVQSTDAEQFQVLNLILR+AVMGMVILTDYNNK+AVQDSPYVLELVTK+DGVGDGQLYQVVNSEVNTLK+GGNDQAIMIIPELAR+GVVGTHITVQANYFK+IGTVSPTSYNVISDNMGLNADK+LAFLVAESINR+NPVPGTVVDDVITLPER+TETLYNILSDAIR+TNDGEISYVDYYK+YDFFLVSQAVR
207	FBpp0078584|FBgn0037249|CG9805-PA|eIF3-S10-PA FBpp0312226|FBgn0037249|CG9805-PD|eIF3-S10-PD	1.0000	FBpp0078584 type=protein; loc=3R:complement(join(4433699..4433747,4432517..4433601,4430228..4432466,4430119..4430168)); ID=FBpp0078584; name=eIF3-S10-PA; parent=FBgn0037249,FBtr0078944; dbxref=FlyBase:FBpp0078584,FlyBase_Annotation_IDs:CG9805-PA,GB_protein:AAF52126.1,REFSEQ:NP_649470,GB_protein:AAF52126,FlyMine:FBpp0078584,modMine:FBpp0078584; MD5=a9e06dfa231684c2368069e26acb24ea; length=1140; re…	10.8	15	0.19	AGNQLFHAAALLK+ALDTLQEVFR+ANEFIEVGKPLR+AVSIVYPNR+EYRPDGPALQSMPSEQIR+LAVLLGLPQPPTR+LEEIPLFEK+LNVPQLVSEDFR+NSIYFGTDLTESQR+RLEEIPLFEK+SQLVNMSTVLTR
634a	FBpp0301110|FBgn0263391|CG43443-PD|hts-PD FBpp0301112|FBgn0263391|CG43443-PA|hts-PA FBpp0301114|FBgn0263391|CG43443-PI|hts-PI FBpp0301116|FBgn0263391|CG43443-PK|hts-PK FBpp0301117|FBgn0263391|CG43443-PL|hts-PL FBpp0301118|FBgn0263391|CG43443-PM|hts-PM FBpp0301119|FBgn0263391|CG43443-PN|hts-PN FBpp0301120|FBgn0263391|CG43443-PO|hts-PO FBpp0301121|FBgn0263391|CG43443-PP|hts-PP FBpp0301122|FBgn02633…	1.0000	FBpp0301110 type=protein; loc=2R:complement(join(19411160..19411255,19410590..19411073,19409805..19410516,19409620..19409743,19408483..19408593,19408124..19408418,19407975..19408055,19407841..19407912,19407125..19407156)); ID=FBpp0301110; name=hts-PD; parent=FBgn0263391,FBtr0309102; dbxref=FlyBase_Annotation_IDs:CG43443-PD,FlyBase:FBpp0301110,REFSEQ:NP_725889,GB_protein:AAM70850; MD5=28f38977bac8…	25.9	14	0.18	FAAVAAAEDGAATAEK+IEDPLQFVPAGTNPR+ISAGPQSHILEGVTWDEASR+KYPQSEPETEHQVIEIQTQQAPVPR+LLPVGLDNLVLIPEESR+NPFDNVTDDELNEYK+NPFDNVTDDELNEYKR+SVHGEYTDTDFSESEAVLQAGTK+VDMQGQIVEQGTTNFGGNK+VEVLETGTPDPK+WLNSPNVYQK+YPQSEPETEHQVIEIQTQQAPVPR
611a	FBpp0087479|FBgn0261014|CG2331-PA|TER94-PA	1.0000	FBpp0087479 type=protein; loc=2R:join(9989287..9989303,9990471..9990573,9990660..9992696,9992763..9992917,9992984..9993077); ID=FBpp0087479; name=TER94-PA; parent=FBgn0261014,FBtr0088391; dbxref=FlyBase:FBpp0087479,FlyBase_Annotation_IDs:CG2331-PA,GB_protein:AAF58863.1,REFSEQ:NP_477369,GB_protein:AAF58863,FlyMine:FBpp0087479,modMine:FBpp0087479; MD5=9ced7266152b9fad83a07959689b317f; length=801; r…	23.3	14	0.17	AVANETGAFFFLINGPEIMSK+EIDIGIPDATGR+ELQELVQYPVEHPDK+EMVELPLR+ETVVEVPNTTWTDIGGLESVK+ETVVEVPNTTWTDIGGLESVKK+EVDLTYIAK+GEDLATAILK+GILMYGPPGTGK+GPELLTMWFGESEANVR+IVSQLLTLMDGMK+LDQLIYIPLPDDK+LIVEEAQNDDNSVVSLSQAK+VINQILTEMDGMGAK
585c	FBpp0083906|FBgn0015282|CG5289-PA|Rpt2-PA FBpp0311982|FBgn0015282|CG5289-PB|Rpt2-PB	1.0000	FBpp0083906 type=protein; loc=3R:complement(join(23931324..23931326,23929946..23931262)); ID=FBpp0083906; name=Rpt2-PA; parent=FBgn0015282,FBtr0084520; dbxref=FlyBase:FBpp0083906,FlyBase_Annotation_IDs:CG5289-PA,GB_protein:AAF56205.1,REFSEQ:NP_524469,GB_protein:AAF56205,FlyMine:FBpp0083906,modMine:FBpp0083906; MD5=8bbd76fd6feaf70fff47dd693733abbe; length=439; release=r6.09; species=Dmel;;FBpp0311…	27.3	14	0.15	APQETYADIGGLDTQIQEIK+AVANQTSATFLR+ESVELPLTHPEYYEEMGIKPPK+GVILYGPPGTGK+IEFPLPDEK+TMLELLNQLDGFDSR+VAEEHAPSIVFIDEIDAVGTK+VVGSELIQK
546a	FBpp0074500|FBgn0261593|CG14206-PB|RpS10b-PB FBpp0074501|FBgn0261593|CG14206-PC|RpS10b-PC FBpp0300512|FBgn0261593|CG14206-PD|RpS10b-PD FBpp0310720|FBgn0261593|CG14206-PE|RpS10b-PE	1.0000	FBpp0074500 type=protein; loc=X:19598434..19598916; ID=FBpp0074500; name=RpS10b-PB; parent=FBgn0261593,FBtr0074731; dbxref=FlyBase:FBpp0074500,FlyBase_Annotation_IDs:CG14206-PB,GB_protein:AAF48978.2,REFSEQ:NP_728273,GB_protein:AAF48978,FlyMine:FBpp0074500,modMine:FBpp0074500; MD5=0ae8e030c62f6023a9a1cee4231259cf; length=160; release=r6.09; species=Dmel;;FBpp0074501 type=protein; loc=X:19598434..1…	41.9	14	0.19	GDVGPGAGEVEFR+HPELESIPNLHVIK+HYYWYLTNEGIEELR+KGDVGPGAGEVEFR+SYLHLPPEIVPSTLK+VAIYEYLFK
505	FBpp0293530|FBgn0262579|CG34373-PD|Ect4-PD FBpp0293531|FBgn0262579|CG34373-PE|Ect4-PE FBpp0293532|FBgn0262579|CG34373-PF|Ect4-PF FBpp0293533|FBgn0262579|CG34373-PG|Ect4-PG FBpp0293534|FBgn0262579|CG34373-PH|Ect4-PH FBpp0293535|FBgn0262579|CG43119-PI|Ect4-PI FBpp0293536|FBgn0262579|CG43119-PJ|Ect4-PJ FBpp0306073|FBgn0262579|CG43119-PK|Ect4-PK	1.0000	FBpp0293530 type=protein; loc=3L:join(8074475..8074825,8093059..8093337,8098346..8098725,8099146..8099536,8102893..8104818,8104880..8105059,8105127..8105296,8105440..8105657,8106016..8106949,8108639..8108723); ID=FBpp0293530; name=Ect4-PD; parent=FBgn0262579,FBtr0304993; dbxref=REFSEQ:NP_001097541,GB_protein:ABW08490,FlyBase:FBpp0293530,FlyBase:FBpp0111510,FlyBase_Annotation_IDs:CG34373-PD,FlyBas…	15.4	14	0.17	ADIGIGNGILLK+EINAIEALK+FDNGLLNSIR+LVPVLSSNR+NFVLVLTPDALHR+NLENSLPSSSEENMAK+QIGFNDYIDK+SLTAGSGQQEIEQTINK+TGDITQQASNNVAASSITVQSENFSADKK+TLDVFVSYR+VGTGILEHLFK+YSNMLTSIVSSLQEDER
446	FBpp0087861|FBgn0033264|CG2158-PA|Nup50-PA	1.0000	FBpp0087861 type=protein; loc=2R:join(8123138..8123363,8123420..8124549,8124610..8124948); ID=FBpp0087861; name=Nup50-PA; parent=FBgn0033264,FBtr0088783; dbxref=FlyBase:FBpp0087861,FlyBase_Annotation_IDs:CG2158-PA,GB_protein:AAF59131.1,REFSEQ:NP_610355,GB_protein:AAF59131,FlyMine:FBpp0087861,modMine:FBpp0087861; MD5=be5d93959adbf8ce49e5360e86ab60a5; length=564; release=r6.09; species=Dmel;	24.1	14	0.16	AATTFTFGKPSAPIGASVSPLAK+DLQDEESAR+ESTSTVDGAKPTTSIFGNISAAK+ESVADLNR+QATSNLNHENWDLEEEPEER+SNNDDKPSTSLFAGFGK+SSIFSFGAK+TNGFSFGLK+TSSSSTSLTSTMETSEYR
416	FBpp0086694|FBgn0001220|CG8542-PA|Hsc70-5-PA FBpp0308990|FBgn0001220|CG8542-PB|Hsc70-5-PB	1.0000	FBpp0086694 type=protein; loc=2R:complement(join(14255834..14255923,14255669..14255715,14254829..14255407,14253553..14254657,14253352..14253492,14253190..14253288)); ID=FBpp0086694; name=Hsc70-5-PA; parent=FBgn0001220,FBtr0087568; dbxref=FlyBase:FBpp0086694,FlyBase_Annotation_IDs:CG8542-PA,GB_protein:AAF58270.1,REFSEQ:NP_523741,GB_protein:AAF58270,FlyMine:FBpp0086694,modMine:FBpp0086694; MD5=453b…	23.0	14	0.17	DAGQIAGLNVLR+ELIEIVNQGESIVHDTETK+ETAEAYLNTPVK+GAVIGIDLGTTNSCLAVMEGK+LFELAYK+NAVVTVPAYFNDSQR+SEIGEVLLVGGMTR+SQVFSTASDGQTQVEIK+VINEPTAAALAYGMDK+VQSTVQELFGR+VYSPSQIGAFILMK
371	FBpp0085202|FBgn0005632|CG1945-PA|faf-PA FBpp0085203|FBgn0005632|CG1945-PC|faf-PC FBpp0300199|FBgn0005632|CG1945-PD|faf-PD FBpp0300200|FBgn0005632|CG1945-PE|faf-PE FBpp0300202|FBgn0005632|CG1945-PG|faf-PG FBpp0308326|FBgn0005632|CG1945-PH|faf-PH FBpp0308327|FBgn0005632|CG1945-PI|faf-PI	1.0000	FBpp0085202 type=protein; loc=3R:join(31778466..31778758,31779360..31779508,31779563..31780776,31780903..31782816,31782919..31784284,31784343..31784766,31784832..31785147,31785215..31785368,31785432..31785582,31785645..31785953,31786017..31786128,31786189..31786298,31786358..31786709,31786768..31787027,31787147..31787738,31787802..31788197,31789497..31789721); ID=FBpp0085202; name=faf-PA; parent=…	6.7	14	0.17	EGLLETIQR+EQALTLDDLDAVWR+FGQLGGFDNLLER+FNDYFEFPR+LFLYIVGSVLSRVGDEPMICDLDNGSR+LYQLGSDLEHGR+NHSSLTESLEQYVK+QNFSTMPSSSQGTLR+SEPVAQPGGVLEGSTGGTEQLPENK+SSDVLGVVLK+TQLQEELDAPDQSDNTNDESK+VITTGGEEIASK
20	FBpp0070743|FBgn0029766|CG15784-PA|CG15784-PA FBpp0309402|FBgn0029766|CG15784-PB|CG15784-PB	1.0000	FBpp0070743 type=protein; loc=X:5430680..5432344; ID=FBpp0070743; name=CG15784-PA; parent=FBgn0029766,FBtr0070777; dbxref=FlyBase:FBpp0070743,FlyBase_Annotation_IDs:CG15784-PA,GB_protein:AAF46035.1,REFSEQ:NP_572223,GB_protein:AAF46035,FlyMine:FBpp0070743,modMine:FBpp0070743; MD5=55be9e2b45071e58ad2e88b99f8804b0; length=554; release=r6.09; species=Dmel;;FBpp0309402 type=protein; loc=X:5430680..543…	6.5	14	0.19	GDLGFGFGPGYGYGYGQTRPR+MLEQAMILLAEEEAR
107	FBpp0074431|FBgn0030959|CG6961-PA|CG6961-PA FBpp0074432|FBgn0030956|CG18259-PA|CG18259-PA	1.0000	FBpp0074431 type=protein; loc=X:complement(join(18787981..18788060,18787398..18787918,18786599..18787340,18786461..18786542)); ID=FBpp0074431; name=CG6961-PA; parent=FBgn0030959,FBtr0074660; dbxref=FlyBase:FBpp0074431,FlyBase_Annotation_IDs:CG6961-PA,GB_protein:AAF48885.2,REFSEQ:NP_573325,GB_protein:AAF48885,FlyMine:FBpp0074431,modMine:FBpp0074431; MD5=6dc38ff6a12c5513175baba7ab19ef89; length=474…	27.4	14	0.18	DPHISHGIYANENR+ELFSDIGPVYDAR+GDDVEMSMAPLNNK+IDNNAFSIYEAAR+LLVSNLHTNVTTADIR+QLLNKPFFKPSGAR+SAGPILIDDEEESFEPSHR+YIDLDNMQDLEDEEISR+YSIGGLDLNR
94	FBpp0073902|FBgn0027329|CG8231-PA|Tcp-1zeta-PA	1.0000	FBpp0073902 type=protein; loc=X:join(15746771..15746907,15747308..15748772); ID=FBpp0073902; name=Tcp-1zeta-PA; parent=FBgn0027329,FBtr0074086; dbxref=FlyBase:FBpp0073902,FlyBase_Annotation_IDs:CG8231-PA,GB_protein:AAF48503.1,REFSEQ:NP_573066,GB_protein:AAF48503,FlyMine:FBpp0073902,modMine:FBpp0073902; MD5=bf1bdbb9f23081efbcddee7a5d40b156; length=533; release=r6.09; species=Dmel;	28.0	13	0.16	AAQALAINISAAK+AEVNSGFFYK+AINNTIADK+ALEVLDQVK+ASTAQDDSTGDGTTTTVMLIGELLK+AYNELVAFK+EGILALR+GIDPISLDALAK+NLVEVANTSLK+QADIYLSEGLHPR+TFVLINQK+TLAVNSGYDAQDTIVK+VPVEINK
626a	FBpp0288898|FBgn0261461|CG42274-PC|RhoGAP18B-PC	1.0000	FBpp0288898 type=protein; loc=X:complement(join(19153028..19154953,19150811..19151959,19145968..19146142,19144564..19144591,19144005..19144496,19143585..19143768)); ID=FBpp0288898; name=RhoGAP18B-PC; parent=FBgn0261461,FBtr0299623; dbxref=FlyBase:FBpp0288898,FlyBase_Annotation_IDs:CG42274-PC,REFSEQ:NP_573352,GB_protein:AAF48921,FlyMine:FBpp0288898,modMine:FBpp0288898; MD5=af68c419830ecf3d03b1bb9b…	11.8	13	0.16	APAPSTPTTPPTPPTK+AQQIQEDNEVQQTQQSTILQR+AVLAAGAVAGK+DLPADQQPSVVVHPILR+DPSSSAEESTVTLR+ELTSPLITQEAYER+FAVNSNVFR+RPAPPPPAQLATSNTTSLAPR+SVSIGNLLDLPGEDDKK+YSAIFYDYHLSLVHQR
555a	FBpp0076152|FBgn0010408|CG3395-PA|RpS9-PA FBpp0076154|FBgn0010408|CG3395-PD|RpS9-PD FBpp0309532|FBgn0010408|CG3395-PE|RpS9-PE	1.0000	FBpp0076152 type=protein; loc=3L:complement(join(9511056..9511278,9510465..9510651,9509981..9510158)); ID=FBpp0076152; name=RpS9-PA; parent=FBgn0010408,FBtr0076423; dbxref=FlyBase:FBpp0076152,FlyBase_Annotation_IDs:CG3395-PA,GB_protein:AAF50249.1,REFSEQ:NP_524004,GB_protein:AAF50249; MD5=7752e85d52003f2a9702c19d0b7cfb88; length=195; release=r6.09; species=Dmel;;FBpp0076154 type=protein; loc=3L:co…	36.9	13	0.15	ELLTLDEK+ELLTLDEKDEK+ELLTLDEKDEKR+HIDFSLK+IEDFLER+IIGEYGLR+IPSVFSK+KQVVNIPSFVVR+LDYVLGLK+LFQGNALLR+MKLDYVLGLK+QVVNIPSFVVR
541a	FBpp0074070|FBgn0011742|CG9901-PA|Arp2-PA FBpp0111781|FBgn0011742|CG9901-PB|Arp2-PB	1.0000	FBpp0074070 type=protein; loc=X:complement(join(16553344..16553391,16552340..16552450,16550250..16550465,16549977..16550186,16549478..16549906,16549242..16549412)); ID=FBpp0074070; name=Arp2-PA; parent=FBgn0011742,FBtr0074295; dbxref=FlyBase:FBpp0074070,FlyBase_Annotation_IDs:CG9901-PA,GB_protein:AAF48621.1,REFSEQ:NP_523372,GB_protein:AAF48621,FlyMine:FBpp0074070,modMine:FBpp0074070; MD5=0ad6307a…	19.5	13	0.14	DLMVGDEASQLR+GYAFNHSADFETVR+HIVLSGGSTMYPGLPSR+IGDIEVK+ILLTEPPMNPTK+SLLEVSYPMENGVVR
475	FBpp0099686|FBgn0039713|CG7808-PC|RpS8-PC FBpp0301957|FBgn0039713|CG7808-PE|RpS8-PE FBpp0311986|FBgn0039713|CG7808-PF|RpS8-PF FBpp0311987|FBgn0039713|CG7808-PG|RpS8-PG	1.0000	FBpp0099686 type=protein; loc=3R:join(29861931..29861934,29862199..29862305,29862785..29863196,29863415..29863518); ID=FBpp0099686; name=RpS8-PC; parent=FBgn0039713,FBtr0085489; dbxref=FlyBase_Annotation_IDs:CG7808-PC,FlyBase:FBpp0099686,GB_protein:AAN14192.1,REFSEQ:NP_651740,GB_protein:AAN14192,FlyMine:FBpp0099686,modMine:FBpp0099686; MD5=6f3fd8d03f294cec518e459314d26d3c; length=208; release=r6.…	46.2	13	0.17	ALRLETGNFAWASEGVAR+EDENDVLTK+ELEFYLK+IADVVYNASNNELVR+LETGNFAWASEGVAR+NSIVVIDATPFR+QWYEAHYVLPLGR+SDGYILEGK+VEQALEDQFTSGR
453	FBpp0087984|FBgn0033194|CG2093-PA|Vps13-PA FBpp0301727|FBgn0033194|CG2093-PB|Vps13-PB	1.0000	FBpp0087984 type=protein; loc=2R:join(7567265..7567364,7568879..7568965,7569032..7569229,7569300..7569653,7569710..7569931,7570002..7570138,7570200..7570431,7570484..7571999,7572061..7572691,7572747..7572902,7572964..7573306,7573373..7573518,7573582..7573828,7573886..7574158,7574227..7574439,7574499..7574608,7574675..7575274,7575365..7575925,7575987..7576145,7576207..7576815,7576877..7577004,7577…	6.5	13	0.16	AALDALEAAR+AIGYQENAKPTDLPESYEAIR+APIIIVPIGSQDR+DALVDIIESQR+DVPELNLSGR+ESVYIKPAPVSETAR+IGIWGGDVVLQNLK+IHVSFSMAGSDTKALPGFLGSLVQGVGVTLTDVNDVVFR+LNVGLTNTQFDNLMK+SSAILAAQELVPVESSSHEVPNR+SVASTTSLKPFIECSMVQR+VIANLDQVGLVLTGR+VLGDYIENLDR
412	FBpp0086484|FBgn0024754|CG8200-PA|Flo1-PA FBpp0086485|FBgn0024754|CG8200-PB|Flo1-PB	1.0000	FBpp0086484 type=protein; loc=2R:complement(join(15569119..15569170,15568751..15568826,15568152..15568506,15567243..15567713,15567029..15567172,15566803..15566967,15566574..15566591)); ID=FBpp0086484; name=Flo1-PA; parent=FBgn0024754,FBtr0087351; dbxref=FlyBase:FBpp0086484,FlyBase_Annotation_IDs:CG8200-PA,GB_protein:AAF58120.1,REFSEQ:NP_477358,GB_protein:AAF58120,FlyMine:FBpp0086484,modMine:FBpp0…	30.8	13	0.16	AFVWPVGQQVQR+AIMGSMTVEEIYK+EAAMVEMLLDTLPK+ITMVSSGTGDIGAAK+LTGEVLSIVNK+NITGVDIAR+SEAEINHIALVTLEGHQR+TQEIAVQEQEIMR+VAAEVAAPLSQAK+VVMEAEAEAESIR
265	FBpp0079992|FBgn0032444|CG5525-PA|CG5525-PA	1.0000	FBpp0079992 type=protein; loc=2L:complement(join(12692717..12692822,12691565..12692217,12691363..12691502,12690619..12691303,12690538..12690555)); ID=FBpp0079992; name=CG5525-PA; parent=FBgn0032444,FBtr0080411; dbxref=FlyBase:FBpp0079992,FlyBase_Annotation_IDs:CG5525-PA,GB_protein:AAF53210.1,REFSEQ:NP_609579,GB_protein:AAF53210,FlyMine:FBpp0079992,modMine:FBpp0079992; MD5=70cb9ff0b09e85a414aa544d…	18.9	13	0.17	DAVSDLAQHFLDK+GLHPTAISDSFQR+MIQAGNGEVSITNDGATILK+QMSTPIELDDR+SYILNIVK+TDMDHNVIVSDYAAMDR+VVSQQSSLLAPIAVDAVLK
156	FBpp0076727|FBgn0035688|CG10289-PA|CG10289-PA FBpp0304174|FBgn0035688|CG10289-PB|CG10289-PB FBpp0304175|FBgn0035688|CG10289-PC|CG10289-PC FBpp0304176|FBgn0035688|CG10289-PD|CG10289-PD	1.0000	FBpp0076727 type=protein; loc=3L:complement(join(6173377..6173436,6173111..6173310,6172732..6173056,6172357..6172670,6172156..6172294,6171982..6172100,6171348..6171921,6171228..6171292,6170117..6171169,6169801..6169927)); ID=FBpp0076727; name=CG10289-PA; parent=FBgn0035688,FBtr0077019; dbxref=FlyBase:FBpp0076727,FlyBase_Annotation_IDs:CG10289-PA,GB_protein:AAF50681.2,REFSEQ:NP_648033,GB_protein:A…	14.7	13	0.16	EIHQEVQETVITVMAPR+EPPLNPLLSSFFSK+GYAPSANIEALLEK+LVELITTEPSEDVPMSK+NLFEWLTEDK+NPPAKPTLETTAAVLTPPFGK+QTEQENDSFEPAFDGSNPILK+TFSMLFTK+VFTALLETK+VGTEESEVEMK
112	FBpp0074549|FBgn0027291|CG12233-PA|l(1)G0156-PA FBpp0300338|FBgn0027291|CG12233-PC|l(1)G0156-PC FBpp0307649|FBgn0027291|CG12233-PD|l(1)G0156-PD	1.0000	FBpp0074549 type=protein; loc=X:complement(join(19521673..19521699,19520660..19520827,19519904..19520298,19519696..19519831,19519287..19519625)); ID=FBpp0074549; name=l(1)G0156-PA; parent=FBgn0027291,FBtr0074780; dbxref=FlyBase:FBpp0074549,FlyBase_Annotation_IDs:CG12233-PA,GB_protein:AAN09496.1,REFSEQ:NP_573388,GB_protein:AAN09496,FlyMine:FBpp0074549,modMine:FBpp0074549; MD5=b20de9f2881c026d8971c…	28.5	13	0.17	FGIPQAAIDSVNTNK+FPEIQFEEK+IFTAANVPIEWEAVDVTPVR+SLNLALR+TLYDDVDVVTIR+VAEYAFQYAK+VTLIPGDGIGPEISAAVQK+YLTGDLGGR
95	FBpp0073966|FBgn0000319|CG9012-PA|Chc-PA FBpp0073967|FBgn0000319|CG9012-PB|Chc-PB FBpp0089397|FBgn0000319|CG9012-PC|Chc-PC FBpp0089398|FBgn0000319|CG9012-PD|Chc-PD FBpp0111709|FBgn0000319|CG9012-PE|Chc-PE FBpp0111710|FBgn0000319|CG9012-PF|Chc-PF FBpp0308531|FBgn0000319|CG9012-PG|Chc-PG	1.0000	FBpp0073966 type=protein; loc=X:complement(join(15834123..15834164,15833492..15833699,15828952..15833253,15828716..15828882,15828563..15828649,15828272..15828502)); ID=FBpp0073966; name=Chc-PA; parent=FBgn0000319,FBtr0074179; dbxref=FlyBase:FBpp0073966,FlyBase_Annotation_IDs:CG9012-PA,GB_protein:AAF48522.1,REFSEQ:NP_477042,GB_protein:AAF48522,FlyMine:FBpp0073966,modMine:FBpp0073966; MD5=7e1eb52b2…	8.9	12	0.15	ALEHYTDLYDIK+ALIDLFEGFK+DAELWAEVLSESNPYK+GQFSTDELVEEVEK+KVSQAIEGHAASFATFK+LLYNNVSNFAR+NLILVVK+NLQNLLILTAIK+NNLAGAEDLFVR+NSIDGFDNFDNIALAQK+VNYTPDYVFLLR+YDTIYLITK
641a	FBpp0311334|FBgn0266696|CG45186-PAB|CG45186-PAB FBpp0311335|FBgn0266696|CG45186-PAC|CG45186-PAC FBpp0311336|FBgn0266696|CG45186-PAD|CG45186-PAD	1.0000	FBpp0311334 type=protein; loc=3L:join(2388767..2388781,2402555..2406599,2434626..2436228,2439499..2439830,2443390..2443838,2443988..2444087,2444499..2446101,2459591..2460153,2461146..2461268,2463057..2464303); ID=FBpp0311334; name=CG45186-PAB; parent=FBgn0266696,FBtr0345109; dbxref=FlyBase:FBpp0311334,FlyBase_Annotation_IDs:CG45186-PAB,GB_protein:AHN57941,REFSEQ:NP_001286916; MD5=56b62d166981f39d…	5.7	12	0.14	AAGGANSSWESPLQASSAEHGAPTTPR+AAISSIEDIEVTPDELR+ANMFQQLQEQSR+IAEQSEAQVQQPSVDDNQK+LEDELQQIEAVSEAAK+LPQITTVVSK+LVLPDTFR+LVQQQQPQPQPVNR+QSPPASSAEVSSSAADNSMHSDER+SATEPPSSTSPLR+VVHLAGQATGGSALAR
639a	FBpp0307483|FBgn0265003|CG44154-PD|koi-PD FBpp0307485|FBgn0265003|CG44154-PF|koi-PF	1.0000	FBpp0307483 type=protein; loc=2R:join(6811929..6812083,6812781..6813116,6813173..6813753,6814037..6814314); ID=FBpp0307483; name=koi-PD; parent=FBgn0265003,FBtr0335515; dbxref=REFSEQ:NP_724502,GB_protein:AAG22207,FlyBase:FBpp0307483,FlyBase_Annotation_IDs:CG44154-PD; MD5=17b1d6f3353b9e2f4bc11187e0caa5de; length=449; release=r6.09; species=Dmel;;FBpp0307485 type=protein; loc=2R:join(6811929..68120…	35.4	12	0.15	AFAQLTSDYSSDDMTPDAK+DYLNQEQFESLR+QLAPGIVAMPNMSR+QNSITATVTSILTK+SAAPNVQTIIEEHIVESSISK+SLSEYTFTLPELPK+SQLETTQNTLNSAQEK+TDYTYSELSPHR+VNYMVQQNPAQEEFIR+YTQQVNYDSADELDATFGQQK
633a	FBpp0293740|FBgn0260442|CG6831-PB|rhea-PB FBpp0305317|FBgn0260442|CG6831-PE|rhea-PE FBpp0305318|FBgn0260442|CG6831-PF|rhea-PF FBpp0305319|FBgn0260442|CG6831-PG|rhea-PG FBpp0305320|FBgn0260442|CG6831-PH|rhea-PH	1.0000	FBpp0293740 type=protein; loc=3L:join(8561482..8561617,8561687..8562085,8562145..8562336,8562396..8562474,8562533..8563036,8563100..8563188,8563546..8563634,8563979..8564095,8564157..8568744,8568811..8569001,8570968..8571084,8571146..8571661,8572018..8572677,8572898..8573472,8573531..8573789); ID=FBpp0293740; name=rhea-PB; parent=FBgn0260442,FBtr0305210; dbxref=REFSEQ:NP_001246674,GB_protein:AFH0…	7.5	12	0.15	APIQELGSDLR+AVAAGTSNLQADIVSAANLGR+DPVQLNLLYVQAR+EILISWPLTTVR+ELPTYGVTFFLVK+EVRLIAALMENDTSGDQLLEAARNLCSAFSDLLK+INAETGIVTGLMEQVNR+QAAIAGQLRPLPGQTVENTADELR+QVATATSDLVQDIK+SVVESAITLVQSAK+TLQGASNPEALTQAGR+VAQVLAALQAGSR
613a	FBpp0087852|FBgn0020279|CG8715-PA|lig-PA FBpp0087853|FBgn0020279|CG8715-PB|lig-PB FBpp0087854|FBgn0020279|CG8715-PC|lig-PC FBpp0100030|FBgn0020279|CG8715-PD|lig-PD FBpp0291129|FBgn0020279|CG8715-PE|lig-PE FBpp0291130|FBgn0020279|CG8715-PF|lig-PF FBpp0291131|FBgn0020279|CG8715-PG|lig-PG FBpp0293223|FBgn0020279|CG8715-PH|lig-PH FBpp0303481|FBgn0020279|CG8715-PK|lig-PK FBpp0312421|FBgn0020279|CG8715…	1.0000	FBpp0087852 type=protein; loc=2R:join(8069899..8070279,8070335..8070512,8070821..8072238,8072363..8072778,8073127..8073234,8073367..8073471,8073600..8073700,8073974..8074500,8075473..8075607,8075665..8075790,8075860..8076108,8076293..8076448,8077260..8077292,8077731..8077829); ID=FBpp0087852; name=lig-PA; parent=FBgn0020279,FBtr0088774; dbxref=GB_protein:AAM68848.1,FlyBase:FBpp0087852,FlyBase_Ann…	10.0	12	0.15	DNLGSVTYSAMNDGR+IAQITNSTTEDPQINEK+SDPYGQTGGSGNAYQNAYQSSGASK+STSQQQQGVSSAVNATIDQLTK+TQTVSNQSQAGTGSDLTSSMYGK+VLLLLTMTQR+VPHVQGYYDLNYPPASLGAGR
557a	FBpp0076505|FBgn0035793|CG7546-PA|CG7546-PA FBpp0076506|FBgn0035793|CG7546-PB|CG7546-PB FBpp0288464|FBgn0035793|CG7546-PC|CG7546-PC FBpp0288465|FBgn0035793|CG7546-PD|CG7546-PD FBpp0293610|FBgn0035793|CG7546-PE|CG7546-PE FBpp0304451|FBgn0035793|CG7546-PF|CG7546-PF FBpp0304453|FBgn0035793|CG7546-PH|CG7546-PH	1.0000	FBpp0076505 type=protein; loc=3L:join(7511377..7511442,7511511..7511628,7511705..7511916,7511973..7512728,7512786..7513392,7513523..7513621,7513818..7514354,7514649..7515581,7515641..7515777,7515868..7516050,7516116..7516466); ID=FBpp0076505; name=CG7546-PA; parent=FBgn0035793,FBtr0076791; dbxref=FlyBase:FBpp0076505,FlyBase_Annotation_IDs:CG7546-PA,GB_protein:AAF50546.2,REFSEQ:NP_648132,GB_protei…	15.1	12	0.15	AAGAAAEMAAGAASAAAGAANAAAAAAR+ANTLPTTATQTR+APGSASAAGTQTATTAGTQTPTSAGTPTAVAPSQAANLQAATDASR+DLQTQAEQSNRPQPPFSDAYISGMSAK+NNNIIDMVQDAVTAALSHTGAR+SNNIFTPNFLAPPSGIINEPFR+YYEILQNDPTFEESDTDGR
464	FBpp0088490|FBgn0264855|CG4260-PA|AP-2alpha-PA FBpp0088945|FBgn0264855|CG4260-PB|AP-2alpha-PB	1.0000	FBpp0088490 type=protein; loc=2L:complement(join(413396..413459,412447..412658,411782..412237,411129..411718,410127..411060,409790..410073,409532..409736,409388..409465)); ID=FBpp0088490; name=AP-2alpha-PA; parent=FBgn0264855,FBtr0089488; dbxref=FlyBase:FBpp0088490,FlyBase_Annotation_IDs:CG4260-PA,GB_protein:AAF56103.2,REFSEQ:NP_476819,GB_protein:AAF56103,FlyMine:FBpp0088490,modMine:FBpp0088490; …	14.5	12	0.16	ALLLSTYIK+DMAESFSNEIPK+ESSILAVLK+FFEPTEMNAESFFAR+FINLFPEIR+LLQNYNPVTEEAGVR+LNETLETILNK+SADAELQQR+SPAPLTSAAQNNALVNNSHSK+TNIQDVFR+VGGYILGEFGNLIAGDSR
426	FBpp0087095|FBgn0010621|CG8439-PA|Cct5-PA FBpp0087096|FBgn0010621|CG8439-PB|Cct5-PB	1.0000	FBpp0087095 type=protein; loc=2R:join(12174921..12175028,12175737..12176718,12176778..12177316); ID=FBpp0087095; name=Cct5-PA; parent=FBgn0010621,FBtr0087987; dbxref=FlyBase:FBpp0087095,FlyBase_Annotation_IDs:CG8439-PA,GB_protein:AAF58565.1,REFSEQ:NP_523707,GB_protein:AAF58565,FlyMine:FBpp0087095,modMine:FBpp0087095; MD5=6e68c870a421bfeb8e938b9a0fd0f9f0; length=542; release=r6.09; species=Dmel;;F…	22.9	12	0.16	AVTIFLR+DVNFELIK+EADQLSTLEQYAFR+FEELTPEK+IMVSPDGDVTVTNDGATIMK+LDVTSAEDYR+LGVAGLVR+QLDAIAQPFPVDPK+QQILLSTQLVK+WVGGPEIELIAIATGGR
381	FBpp0085380|FBgn0266580|CG7897-PA|Gp210-PA FBpp0307249|FBgn0266580|CG7897-PB|Gp210-PB	1.0000	FBpp0085380 type=protein; loc=2R:join(5760908..5761062,5761134..5762193,5762594..5763961,5764021..5764771,5764831..5765148,5765488..5765619,5765680..5765879,5765940..5766203,5766453..5766578,5766691..5766796,5767285..5767406,5767463..5767561,5767620..5767853,5767914..5768060,5769343..5769495,5770470..5770605,5770806..5770856,5771916..5771990,5772067..5772200); ID=FBpp0085380; name=Gp210-PA; paren…	10.1	12	0.14	EQVATISSTVVTAHK+ETNNVIGISLK+GPSALLTVAYPNR+HTGIAQVLSHR+KGHMILLEGINTGTAK+LFDTNDNLLLVDQSK+LGEQENVGPGEIR+LSAYDLSEVVADQSILSVR+QDLISVMPIYK+QISELEFNHGVTLPSR+SVDTFSGPEYR+VLLPIFEDK+VTDLKPHEIHISGLDK+VVLPYDPNSLKPLK
331	FBpp0083705|FBgn0039026|CG7029-PA|CG7029-PA FBpp0112182|FBgn0039026|CG7029-PC|CG7029-PC FBpp0112183|FBgn0039026|CG7029-PD|CG7029-PD FBpp0301740|FBgn0039026|CG7029-PF|CG7029-PF FBpp0301741|FBgn0039026|CG7029-PG|CG7029-PG FBpp0310701|FBgn0039026|CG7029-PI|CG7029-PI	1.0000	FBpp0083705 type=protein; loc=3R:join(22784763..22785423,22787006..22788517,22788579..22788768,22789493..22792000,22792258..22792599,22792658..22792679); ID=FBpp0083705; name=CG7029-PA; parent=FBgn0039026,FBtr0084312; dbxref=FlyBase:FBpp0083705,FlyBase_Annotation_IDs:CG7029-PA,GB_protein:AAO41591.1,REFSEQ:NP_788719,GB_protein:AAO41591,FlyMine:FBpp0083705,modMine:FBpp0083705; MD5=820041bfc5fa972b1…	11.2	12	0.12	AESFLASLPR+HVADWQSLATLLPSEYR+MDSGVETSPGSQLTQTPPQPMPR+NLDANLAEVDMESFR+NPLNSPSNSPFSNTAQTTIGK+QAPIYVIYPNYALPDLGFVK+YFQGQQTQTDEASSSGSSQQPSSGYR+YPSGNNNTETITITR+YSLAGATTPTSTTPTSAR
325	FBpp0083441|FBgn0025865|CG3637-PA|Cortactin-PA FBpp0297440|FBgn0025865|CG3637-PB|Cortactin-PB FBpp0297441|FBgn0025865|CG3637-PC|Cortactin-PC FBpp0297442|FBgn0025865|CG3637-PD|Cortactin-PD	1.0000	FBpp0083441 type=protein; loc=3R:complement(join(21063898..21064064,21063426..21063829,21062226..21063334)); ID=FBpp0083441; name=Cortactin-PA; parent=FBgn0025865,FBtr0084039; dbxref=FlyBase:FBpp0083441,FlyBase_Annotation_IDs:CG3637-PA,GB_protein:AAF55840.1,REFSEQ:NP_524426,GB_protein:AAF55840,FlyMine:FBpp0083441,modMine:FBpp0083441; MD5=f9df6ebf38c67c333b6d660cdc9e6f5a; length=559; release=r6.09…	21.6	12	0.14	ASAGHQIQATSAASAEDDDWETDPDFVNDVSEQEQR+EEPTASTTSAAVAPTPTVVPAR+FGVQEDR+KEPIIIPK+TGGIGNAISAFNQMQSPVSETPPAR+YGLFPANYVQVVGQNS
280	FBpp0080706|FBgn0086444|CG10689-PA|l(2)37Cb-PA	1.0000	FBpp0080706 type=protein; loc=2L:complement(join(19126574..19126923,19126376..19126512,19124746..19126315,19124051..19124678)); ID=FBpp0080706; name=l(2)37Cb-PA; parent=FBgn0086444,FBtr0081163; dbxref=GB_protein:AAF53766.1,FlyBase:FBpp0080706,FlyBase_Annotation_IDs:CG10689-PA,REFSEQ:NP_609946,GB_protein:AAF53766,FlyMine:FBpp0080706,modMine:FBpp0080706; MD5=2c04ce51ce94d014e2ad71e9b0e1e0fa; length…	15.3	12	0.15	EFLSEPDLASYSVMIIDEAHER+EHQVLIIEGETGSGK+ELIVIPVYANLPSDMQAK+FSAFFDDAPIFR+IFEPTPPNAR+INLGNAVLMLK+LLISSATLDAEK+TGMESLMVVPISK+TTQVPQYLVEAGFTK+YPVDIFYTK
272	FBpp0080146|FBgn0001961|CG8978-PB|Arpc1-PB FBpp0080147|FBgn0001961|CG8978-PA|Arpc1-PA	1.0000	FBpp0080146 type=protein; loc=2L:complement(join(13829346..13829418,13828216..13829276)); ID=FBpp0080146; name=Arpc1-PB; parent=FBgn0001961,FBtr0080569; dbxref=FlyBase:FBpp0080146,FlyBase_Annotation_IDs:CG8978-PB,GB_protein:AAN10852.1,REFSEQ:NP_723845,GB_protein:AAN10852; MD5=83db65a9444b399f94cc53e9cef31895; length=377; release=r6.09; species=Dmel;;FBpp0080147 type=protein; loc=2L:complement(joi…	30.5	12	0.16	KPLGQLMAEFR+LADVLNQHDLR+NAYVWTQGDDGK+NSQTSGGGWINSVSFSSDGNK+STVTSLDWHPNNVLLLAGSTDYK+TENTDTVVDSIHQNAITSVR+TQIALSPNNHEIHIYSR
2	FBpp0070057|FBgn0027588|CG14476-PB|GCS2alpha-PB FBpp0070058|FBgn0027588|CG14476-PC|GCS2alpha-PC FBpp0070059|FBgn0027588|CG14476-PA|GCS2alpha-PA FBpp0070060|FBgn0027588|CG14476-PE|GCS2alpha-PE FBpp0070061|FBgn0027588|CG14476-PD|GCS2alpha-PD	1.0000	FBpp0070057 type=protein; loc=X:complement(join(21604463..21604569,21602981..21603730,21601344..21602829,21600843..21601274)); ID=FBpp0070057; name=GCS2alpha-PB; parent=FBgn0027588,FBtr0070058; dbxref=GB_protein:AAF45432.1,FlyBase:FBpp0070057,FlyBase_Annotation_IDs:CG14476-PB,REFSEQ:NP_652145,GB_protein:AAF45432; MD5=d72770cd93520f388055fb0ab9d74c41; length=924; release=r6.09; species=Dmel;;FBpp0…	18.5	12	0.15	AQEPTSHPAENENQQEQDAAVETPK+EAFGVDNQLLVQDR+IVIAGLEK+LEALVGSTFR+LYNLDVFEYVVDSK+NGDWWYDVDTYQR+NWLYFEHLR+SGYVSVPVDDFKIPVWQR+VDVYFPAIDDK+VLFGIPEHADSFILK+WYQTGAFLPFFR+YALIPGTLNTYADSLTADLVNK
642a	FBpp0312553|FBgn0267828|CG46149-PE|Fatp-PE FBpp0312554|FBgn0267828|CG46149-PA|Fatp-PA FBpp0312555|FBgn0267828|CG46149-PB|Fatp-PB FBpp0312556|FBgn0267828|CG46149-PF|Fatp-PF	1.0000	FBpp0312553 type=protein; loc=2L:complement(join(10516486..10516592,10512935..10513564,10512668..10512869,10511667..10512608)); ID=FBpp0312553; name=Fatp-PE; parent=FBgn0267828,FBtr0347403; dbxref=FlyBase:FBpp0312553,FlyBase_Annotation_IDs:CG46149-PE,REFSEQ:NP_001260354,GB_protein:AGB92889; MD5=0ebc3ce62b8e00b48cd668b386a42a05; length=626; release=r6.09; species=Dmel;;FBpp0312554 type=protein; lo…	24.9	11	0.15	AEYVATWLGLSK+DLTALWAYIK+DTVVYGVTIPHTEGR+ELDLDVFAASLAK+GENVSTSEVEAQVSNVAGYK+IGVITPLINTNLR+LVYIYTSGTTGLPK+NLNALLTTASYEKPNK+VGEFYGATEGNANIMNHDNTVGAIGFVSR+YELLTPQVYDQVQR
573c	FBpp0112117|FBgn0037549|CG7878-PA|CG7878-PA	1.0000	FBpp0112117 type=protein; loc=3R:join(8122853..8123503,8123559..8124067,8124130..8124765,8124823..8125138); ID=FBpp0112117; name=CG7878-PA; parent=FBgn0037549,FBtr0113205; dbxref=FlyBase:FBpp0112117,FlyBase_Annotation_IDs:CG7878-PA,REFSEQ:NP_649767,GB_protein:AAF54192,FlyMine:FBpp0112117,modMine:FBpp0112117; MD5=864e1f6c69884ef922fe9c6e27787540; length=703; release=r6.09; species=Dmel;	11.1	11	0.08	DSAGGGGGDFSESLSIASEMVGK+GNSYEFNPTSSESNK+ILVATDVASR+MLDMGFEPQIR+TLAFLLPGMIHTEYQSTPR
556a	FBpp0076215|FBgn0015218|CG4035-PB|eIF-4E-PB FBpp0076216|FBgn0015218|CG4035-PC|eIF-4E-PC FBpp0076217|FBgn0015218|CG4035-PD|eIF-4E-PD FBpp0076218|FBgn0015218|CG4035-PA|eIF-4E-PA FBpp0076219|FBgn0015218|CG4035-PG|eIF-4E-PG FBpp0076220|FBgn0015218|CG4035-PE|eIF-4E-PE FBpp0076221|FBgn0015218|CG4035-PF|eIF-4E-PF FBpp0306016|FBgn0015218|CG4035-PH|eIF-4E-PH FBpp0306017|FBgn0015218|CG4035-PI|eIF-4E-PI	1.0000	FBpp0076215 type=protein; loc=3L:complement(join(9401040..9401096,9400583..9400953,9400419..9400518,9400097..9400184,9399870..9400033)); ID=FBpp0076215; name=eIF-4E-PB; parent=FBgn0015218,FBtr0076487; dbxref=FlyBase:FBpp0076215,FlyBase_Annotation_IDs:CG4035-PB,GB_protein:AAF50282.1,REFSEQ:NP_524829,GB_protein:AAF50282; MD5=8d9bf8f418dbd4c61ab9ea1452badbfc; length=259; release=r6.09; species=Dmel;…	26.6	11	0.12	EDPQETGEPAGNTATTTAPAGDDAVR+LGSDYSLFK+TSAPSTEQGRPEPPTSAAAPAEAK+WVITLNK
547a	FBpp0074963|FBgn0004401|CG6143-PB|Pep-PB FBpp0089253|FBgn0004401|CG6143-PC|Pep-PC FBpp0293516|FBgn0004401|CG6143-PD|Pep-PD	1.0000	FBpp0074963 type=protein; loc=3L:complement(join(17643979..17643986,17643363..17643726,17641026..17641255,17638505..17640053)); ID=FBpp0074963; name=Pep-PB; parent=FBgn0004401,FBtr0075199; dbxref=FlyBase:FBpp0074963,FlyBase_Annotation_IDs:CG6143-PB,GB_protein:AAF49319.3,REFSEQ:NP_524858,GB_protein:AAF49319,FlyMine:FBpp0074963,modMine:FBpp0074963; MD5=19816eddca9ef235f71f1c63d498b93d; length=716; …	10.7	11	0.14	AAAPAAVASPAAAATSADASPSPAK+AAAPAAVASPAAAATSADASPSPAKK+AVGPGLISK+FFDTEVTAEIHSR+IDYDTHLLSAEHLK+NQNPPSLLDLPR
535a	FBpp0073623|FBgn0010198|CG2033-PC|RpS15Aa-PC FBpp0073624|FBgn0010198|CG2033-PA|RpS15Aa-PA FBpp0073625|FBgn0010198|CG2033-PD|RpS15Aa-PD FBpp0073626|FBgn0010198|CG2033-PE|RpS15Aa-PE FBpp0290052|FBgn0010198|CG2033-PF|RpS15Aa-PF	1.0000	FBpp0073623 type=protein; loc=X:complement(13335985..13336377); ID=FBpp0073623; name=RpS15Aa-PC; parent=FBgn0010198,FBtr0073792; dbxref=FlyBase:FBpp0073623,FlyBase_Annotation_IDs:CG2033-PC,GB_protein:AAN09322.1,REFSEQ:NP_727692,GB_protein:AAN09322; MD5=cff801b442d4e4dfa786d71bafa2fb16; length=130; release=r6.09; species=Dmel;;FBpp0073624 type=protein; loc=X:complement(13335985..13336377); ID=FBpp…	53.8	11	0.14	FDVPINDIEK+HGYIGEFEIVDDHR+IVVNLTGR+MNVLADALK+QFGYVVLTTSGGIMDHEEAR+WTNNLLPSR
480	FBpp0110147|FBgn0052699|CG32699-PB|LPCAT-PB	1.0000	FBpp0110147 type=protein; loc=X:complement(join(9579482..9579682,9574901..9575046,9574347..9574832,9574132..9574269,9573579..9573855,9573404..9573505,9573185..9573326,9573008..9573117)); ID=FBpp0110147; name=LPCAT-PB; parent=FBgn0052699,FBtr0110850; dbxref=FlyBase:FBpp0110147,FlyBase_Annotation_IDs:CG32699-PB,REFSEQ:NP_001036265,GB_protein:ABI30972,FlyMine:FBpp0110147,modMine:FBpp0110147; MD5=649…	18.6	11	0.13	ALGVPTSDYSFEDVIVMSR+ETADIPLLGK+FKPGAFYPGVPVQPVLLK+GYNYINPFVHR+IINYAQPIYVQR+IPFPGDIVEIER+LGLNESQR+NSDLLTFLR
465	FBpp0088527|FBgn0034277|CG6370-PA|OstDelta-PA FBpp0309240|FBgn0034277|CG6370-PB|OstDelta-PB	1.0000	FBpp0088527 type=protein; loc=2R:complement(join(17766869..17766881,17766461..17766699,17765111..17766392,17764681..17765051)); ID=FBpp0088527; name=OstDelta-PA; parent=FBgn0034277,FBtr0089559; dbxref=FlyBase:FBpp0088527,FlyBase_Annotation_IDs:CG6370-PA,GB_protein:AAF57793.1,REFSEQ:NP_611265,GB_protein:AAF57793,FlyMine:FBpp0088527,modMine:FBpp0088527; MD5=d380feff7e3062c77891aeaf26ca8028; length=…	21.8	11	0.12	AVLVDESTSKPLAVHQAFVR+EIIFVAEQDSSK+NTSGPLPEIIHQFR+TFNKPVPITADQAVK+TTYVADLASLKPAR+VEDAIVQADEVDGK+VLGVEINEATQEK+VQSLEVGIAESDASAATR+VYSSLNSELGSSQEIFYR
428	FBpp0087140|FBgn0013756|CG8274-PA|Mtor-PA FBpp0304737|FBgn0013756|CG8274-PB|Mtor-PB	1.0000	FBpp0087140 type=protein; loc=2R:join(11852756..11852906,11853348..11859483,11859540..11859871,11859930..11860063,11860315..11860602); ID=FBpp0087140; name=Mtor-PA; parent=FBgn0013756,FBtr0088033; dbxref=FlyBase:FBpp0087140,FlyBase_Annotation_IDs:CG8274-PA,GB_protein:AAF58615.1,REFSEQ:NP_477067,GB_protein:AAF58615,FlyMine:FBpp0087140,modMine:FBpp0087140; MD5=a4af95bc081f04da5ea7b1a9a6a18755; leng…	5.8	11	0.14	EELLQGISEIK+EILLISGDLNK+EQQSQSLLLNSLEFIK+ESLQAAYDELLR+FAELEDLLTQK+IEEINVENTSLR+ISDLEAEAMLSNVTEQSK+SDLSLTELYSMYAK+SENTSLVESLNAAEVK+TDLVNQETTFAGTK
43	FBpp0071808|FBgn0010078|CG3661-PA|RpL23-PA	1.0000	FBpp0071808 type=protein; loc=2R:join(22854517..22854529,22854647..22854858,22855445..22855642); ID=FBpp0071808; name=RpL23-PA; parent=FBgn0010078,FBtr0071897; dbxref=GB_protein:AAF46914.1,FlyBase:FBpp0071808,FlyBase_Annotation_IDs:CG3661-PA,REFSEQ:NP_523813,GB_protein:AAF46914,FlyMine:FBpp0071808,modMine:FBpp0071808; MD5=91472336627593eb0a972b29a50a5e93; length=140; release=r6.09; species=Dmel;	31.4	11	0.15	GSAITGPVAK+LPAAGVGDMFVATVK+NLYVIAVHGIR+VMPAVVIR
417	FBpp0086701|FBgn0033912|CG8415-PA|RpS23-PA FBpp0308991|FBgn0033912|CG8415-PB|RpS23-PB	1.0000	FBpp0086701 type=protein; loc=2R:complement(join(14216530..14216533,14215951..14216110,14215435..14215702)); ID=FBpp0086701; name=RpS23-PA; parent=FBgn0033912,FBtr0087575; dbxref=FlyBase:FBpp0086701,FlyBase_Annotation_IDs:CG8415-PA,GB_protein:AAF58277.2,REFSEQ:NP_610939,GB_protein:AAF58277,FlyMine:FBpp0086701,modMine:FBpp0086701; MD5=e61e7f18ffb2c6f72e0b266cd817f7b8; length=143; release=r6.09; sp…	34.3	11	0.14	ANPFGGASHAK+DGSLNYIEENDEVLVAGFGR+ITAFVPR+VANVSLLALYK
388	FBpp0085688|FBgn0261456|CG11228-PA|hpo-PA FBpp0304253|FBgn0261456|CG11228-PB|hpo-PB	1.0000	FBpp0085688 type=protein; loc=2R:complement(join(19495461..19496748,19494682..19495403)); ID=FBpp0085688; name=hpo-PA; parent=FBgn0261456,FBtr0086500; dbxref=FlyBase:FBpp0085688,FlyBase_Annotation_IDs:CG11228-PA,GB_protein:AAF57543.2,REFSEQ:NP_611427,GB_protein:AAF57543,FlyMine:FBpp0085688,modMine:FBpp0085688; MD5=4450e9daeb2a8b636773c7b11142555f; length=669; release=r6.09; species=Dmel;;FBpp0304…	21.4	11	0.13	AANILLNTEGYAK+AIFMIPQKPPPSFR+ATATELLEHEFIR+LADFGVAGQLTDTMAK+LSEESLLQPPEK+LVPVESDLHEIIK+QQNINNNLIK+SFGGVLAASQAK+SLATQENGMQQHITDNAFMEDPGTLVPEK+WSTEFIDFVSK
375	FBpp0085281|FBgn0061209|CG17949-PA|His2B FBpp0091113|FBgn0053868|CG33868-PA|His2B FBpp0091115|FBgn0053870|CG33870-PA|His2B FBpp0091117|FBgn0053872|CG33872-PA|His2B FBpp0091119|FBgn0053874|CG33874-PA|His2B FBpp0091121|FBgn0053876|CG33876-PA|His2B FBpp0091123|FBgn0053878|CG33878-PA|His2B FBpp0091125|FBgn0053880|CG33880-PA|His2B FBpp0091127|FBgn0053882|CG33882-PA|His2B FBpp0091129|FBgn0053884|CG3388…	1.0000	FBpp0085281 type=protein; loc=2L:complement(21423191..21423562); ID=FBpp0085281; name=His2B:CG17949-PA; parent=FBgn0061209,FBtr0085927; dbxref=FlyBase:FBpp0085281,GB_protein:AAN11124.1,FlyBase_Annotation_IDs:CG17949-PA,REFSEQ:NP_724342,GB_protein:AAN11124; MD5=523bf69b6d6b2415c7fc9ac48aafa63e; length=123; release=r6.09; species=Dmel;;FBpp0091113 type=protein; loc=2L:complement(21537682..21538053)…	36.6	11	0.13	AMSIMNSFVNDIFER+ESYAIYIYK+LLLPGELAK+LLLPGELAKHAVSEGTKAVTK
356	FBpp0084666|FBgn0039580|CG1345-PA|Gfat2-PA	1.0000	FBpp0084666 type=protein; loc=3R:complement(join(28337870..28339546,28337293..28337667)); ID=FBpp0084666; name=Gfat2-PA; parent=FBgn0039580,FBtr0085297; dbxref=FlyBase:FBpp0084666,FlyBase_Annotation_IDs:CG1345-PA,GB_protein:AAF56785.1,REFSEQ:NP_651617,GB_protein:AAF56785,FlyMine:FBpp0084666,modMine:FBpp0084666; MD5=8fd2d592c025067320afb4dd97552607; length=683; release=r6.09; species=Dmel;	18.7	11	0.14	ELTYMHSEGILAGELK+FDTQTVVLGGIK+GNYDYFMLK+GQDYSLPIDTHIGIAHTR+LEIIDGLSQLDEHIR+LNSQVQQLAK+SDEDNSFVVVHNGIITNYK+VIYLEDDDVAAVK+WATHGVPSEVNSHPQR
355	FBpp0084626|FBgn0039566|CG4849-PA|CG4849-PA	1.0000	FBpp0084626 type=protein; loc=3R:join(27963688..27963801,27963862..27964530,27964589..27964680,27964740..27964931,27964985..27966487,27966553..27966910); ID=FBpp0084626; name=CG4849-PA; parent=FBgn0039566,FBtr0085257; dbxref=FlyBase:FBpp0084626,FlyBase_Annotation_IDs:CG4849-PA,GB_protein:AAF56769.1,REFSEQ:NP_651605,GB_protein:AAF56769,FlyMine:FBpp0084626,modMine:FBpp0084626; MD5=85e35ef6a1004e5b1…	10.8	11	0.14	AFIPAIDSFGFETDLR+ATPVTLVLQDVK+DSIVQGFQWGTR+FFDDPMLLELAR+GGGQIIPTAR+LYADTYEGVAYLDFAK+SFVEFILEPMYK+VLGENYTLQDEEDSR
341	FBpp0084188|FBgn0039302|CG11856-PA|Nup358-PA FBpp0293235|FBgn0039302|CG11856-PB|Nup358-PB	1.0000	FBpp0084188 type=protein; loc=3R:join(25249631..25249702,25250223..25253235,25253292..25256293,25256355..25256855,25256925..25257057,25257122..25258129,25258201..25258559); ID=FBpp0084188; name=Nup358-PA; parent=FBgn0039302,FBtr0084813; dbxref=GB_protein:AAF56430.1,FlyBase:FBpp0084188,FlyBase_Annotation_IDs:CG11856-PA,GB_protein:AAF56430.2,REFSEQ:NP_651361,GB_protein:AAF56430,FlyMine:FBpp0084188,…	6.4	11	0.12	DDTSGGDGEQNTLEILMYK+EVYDSSNLGNR+FTGLEDLLK+IDQAFNYALK+IGQYEQFLDEVR+LASGEGQGNVLGSIFR+LDQYLFK+LNSNQLITEGNR+NALNETAKPIEDSPVVGSVSQSTEANKPSQK+QLEVTPVTPIVMAQPSQEMEQAVK+SFVTSTPAANSLINKPQEQTK
298	FBpp0081717|FBgn0266717|CG6303-PA|Bruce-PA FBpp0304070|FBgn0266717|CG6303-PB|Bruce-PB FBpp0304071|FBgn0266717|CG6303-PC|Bruce-PC FBpp0304072|FBgn0266717|CG6303-PD|Bruce-PD FBpp0304073|FBgn0266717|CG6303-PE|Bruce-PE	1.0000	FBpp0081717 type=protein; loc=3R:complement(join(10330968..10331187,10329691..10330001,10328571..10329633,10327729..10328478,10326829..10327663,10326543..10326763,10326261..10326482,10325242..10325656,10324758..10325179,10324466..10324698,10324286..10324409,10322771..10324196,10322447..10322715,10322208..10322383,10321662..10322147,10321465..10321582,10321155..10321226,10320046..10320830,10319720…	3.3	11	0.14	AAIANTFPELPR+DNDVTPTNDTPR+GNENSPVGNNFSNLFANVLGSENPNK+INEHISFDDFGK+IVTIAQLQQLVR+LSSIDGVDFR+NSELSNVAHLQAFINK+QPSEVTIPEEEELSNQSQTDETK+SSPTILPVTGLDIK+TADLTLEDLK+VDYDAFGLVNGFK
249	FBpp0079578|FBgn0032217|CG4972-PA|CG4972-PA	1.0000	FBpp0079578 type=protein; loc=2L:join(10314914..10315073,10315345..10315423,10315489..10315957,10316192..10316374,10316439..10316867,10316932..10317297); ID=FBpp0079578; name=CG4972-PA; parent=FBgn0032217,FBtr0079988; dbxref=FlyBase:FBpp0079578,FlyBase_Annotation_IDs:CG4972-PA,GB_protein:AAF52909.2,REFSEQ:NP_609378,GB_protein:AAF52909,FlyMine:FBpp0079578,modMine:FBpp0079578; MD5=3bcf5b5da320cf9e0…	18.7	11	0.15	DPEFMFYNENEVK+EENILPYFGVK+IIAEALASFMYK+QGAGGLILMLPANILNLDPETK+TSISNFFK+VDPTSSIFEGQLAIK+YHINVGGGSIAANK+YPSFTLSSVK
229	FBpp0079233|FBgn0032015|CG7830-PA|Ostgamma-PA	1.0000	FBpp0079233 type=protein; loc=2L:complement(join(8307983..8308069,8307147..8307873,8306906..8307068,8306825..8306840)); ID=FBpp0079233; name=Ostgamma-PA; parent=FBgn0032015,FBtr0079613; dbxref=FlyBase:FBpp0079233,FlyBase_Annotation_IDs:CG7830-PA,GB_protein:AAF52636.2,REFSEQ:NP_609204,GB_protein:AAF52636,FlyMine:FBpp0079233,modMine:FBpp0079233; MD5=8ebc498cefe5507b7ddaf1a05ee6afc8; length=330; rel…	22.7	11	0.13	AQGYPYSFLFK+HAHDEFAIVANSYR+LNTAPVFMHFPAK+NNLEFLYNK+TGLSLSEK+VGFAADSIAK+VQNLVDMNAK
202	FBpp0078450|FBgn0037312|CG11999-PA|CG11999-PA	1.0000	FBpp0078450 type=protein; loc=3R:complement(join(5354561..5354621,5353844..5354433)); ID=FBpp0078450; name=CG11999-PA; parent=FBgn0037312,FBtr0078807; dbxref=FlyBase:FBpp0078450,FlyBase_Annotation_IDs:CG11999-PA,GB_protein:AAF52043.1,REFSEQ:NP_649527,GB_protein:AAF52043,FlyMine:FBpp0078450,modMine:FBpp0078450; MD5=fe3a7122e76969a61f10f74a32ddaef7; length=216; release=r6.09; species=Dmel;	27.8	11	0.13	HIDTGMYLGMSGR+LLNSDYAFR+SSTHDEYAHSEL+YGSGSGQQSVTGVEQK+YGSGSGQQSVTGVEQKEDVNSHWVIK
151	FBpp0076460|FBgn0262716|CG7558-PA|Arp3-PA FBpp0306212|FBgn0262716|CG7558-PB|Arp3-PB	1.0000	FBpp0076460 type=protein; loc=3L:complement(join(8115682..8115725,8115408..8115588,8115030..8115344,8114257..8114793,8114113..8114196,8113956..8114051)); ID=FBpp0076460; name=Arp3-PA; parent=FBgn0262716,FBtr0076737; dbxref=FlyBase:FBpp0076460,FlyBase_Annotation_IDs:CG7558-PA,GB_protein:AAF50488.1,REFSEQ:NP_523968,GB_protein:AAF50488,FlyMine:FBpp0076460,modMine:FBpp0076460; MD5=ddf317cc31cb4aa1759…	21.1	11	0.13	AEPEDHYFLLTEPPLNTPENR+APFNVDVGYER+EPQFIIPSAIAIK+EREVGIPPEQSLETAK+EVGIPPEQSLETAK+NFSGVNTVTK+RPLYNNIVLSGGSTMFK
148	FBpp0076207|FBgn0005533|CG3922-PB|RpS17-PB	1.0000	FBpp0076207 type=protein; loc=3L:complement(join(9429695..9429697,9429174..9429325,9428874..9429114)); ID=FBpp0076207; name=RpS17-PB; parent=FBgn0005533,FBtr0076479; dbxref=FlyBase:FBpp0076207,FlyBase_Annotation_IDs:CG3922-PB,GB_protein:AAF50272.1,REFSEQ:NP_524002,GB_protein:AAF50272,FlyMine:FBpp0076207,modMine:FBpp0076207; MD5=03edf5c0f514b34ba6142f641ccf4f7a; length=131; release=r6.09; species=…	36.6	11	0.15	DNYVPAVSALEQDIIEVDADTK+GLQLTQPNTNNFGR+IAGYVTHLMGR+RDNYVPAVSALEQDIIEVDADTK
15	FBpp0070596|FBgn0029688|CG6450-PC|lva-PC FBpp0309608|FBgn0029688|CG6450-PD|lva-PD	1.0000	FBpp0070596 type=protein; loc=X:complement(join(3964701..3964754,3964567..3964638,3964417..3964497,3960642..3964352,3960477..3960584,3956513..3960410,3956307..3956427,3956049..3956245,3955875..3955972)); ID=FBpp0070596; name=lva-PC; parent=FBgn0029688,FBtr0070626; dbxref=FlyBase:FBpp0070596,FlyBase_Annotation_IDs:CG6450-PC,GB_protein:AAF45910.1,REFSEQ:NP_525064,GB_protein:AAF45910,FlyMine:FBpp007…	4.7	11	0.15	AQLEEVTQQQQR+ELQQLQQDQDSEVEHVR+ESYPETEAPLAIVGSDSQR+FQSQDGQQQLASLLADNEELQQR+LNEEFQEVER+QQIQEQEQLIQER+TSHQLLESQSQQQAESLQVAER+VQELTSQLQEQQELVK
139	FBpp0075401|FBgn0014002|CG6988-PA|Pdi-PA FBpp0312224|FBgn0014002|CG6988-PE|Pdi-PE	1.0000	FBpp0075401 type=protein; loc=3L:complement(join(15142300..15142453,15138188..15139524)); ID=FBpp0075401; name=Pdi-PA; parent=FBgn0014002,FBtr0075648; dbxref=FlyBase:FBpp0075401,FlyBase_Annotation_IDs:CG6988-PA,GB_protein:AAF49659.1,REFSEQ:NP_524079,GB_protein:AAF49659,FlyMine:FBpp0075401,modMine:FBpp0075401; MD5=f07956e0e3a9386abdc94ad4a477c804; length=496; release=r6.09; species=Dmel;;FBpp03122…	39.7	11	0.15	DLTSVADAEQFLK+DNEIAIIGFFK+FLDANGEVADSEPVEETEEEEEAPKKDEL+IFEFFGMNK+KFAQVQSLPLIVDFNHESASK+KSVFEGELNEENLKK+MDSTANELESIK+QAADIIAWVTK+QLAPIYDQLAEK+VANALDSFVFGVSSNADVIAK+VDATVEGELAEQYAVR+VEEGVLVATVDNFK+VLVSSNFESVALDK
14	FBpp0070589|FBgn0029687|CG5014-PB|Vap-33A-PB FBpp0089169|FBgn0029687|CG5014-PA|Vap-33A-PA FBpp0089170|FBgn0029687|CG5014-PC|Vap-33A-PC FBpp0309607|FBgn0029687|CG5014-PE|Vap-33A-PE	1.0000	FBpp0070589 type=protein; loc=X:join(3949650..3949713,3951415..3951567,3951636..3951745,3951829..3952041,3952108..3952221,3952767..3952922); ID=FBpp0070589; name=Vap-33A-PB; parent=FBgn0029687,FBtr0070616; dbxref=FlyBase:FBpp0070589,FlyBase_Annotation_IDs:CG5014-PB,GB_protein:AAF45909.1,REFSEQ:NP_570087,GB_protein:AAF45909; MD5=d7ab69e9fd084fa9c676527e13d4d5ee; length=269; release=r6.09; species=…	38.3	11	0.13	DLEPEQLMDAK+FKPSNLLETSESLDLLSGEIK+FMVQSVLAPMDADLSDLNK+NNSALPLVFK+QVNEPYAPVLAEK+SLFDLPLTIEPEHELR
110	FBpp0074462|FBgn0027603|CG12359-PA|Ulp1-PA	1.0000	FBpp0074462 type=protein; loc=X:complement(join(19205073..19207759,19204064..19204936,19203827..19203991,19203566..19203767,19202872..19203486)); ID=FBpp0074462; name=Ulp1-PA; parent=FBgn0027603,FBtr0074693; dbxref=FlyBase:FBpp0074462,FlyBase_Annotation_IDs:CG12359-PA,GB_protein:AAF48933.1,REFSEQ:NP_573362,GB_protein:AAF48933,FlyMine:FBpp0074462,modMine:FBpp0074462; MD5=731928ec3d2c90489d43e879f4…	10.6	11	0.15	ANPELTEYAK+ASEIQDQNQQTLTEIPEK+DISESLVADPEQPEAEAHR+DVPITFSQAEMLYFR+FTFPSQNYSPLLPR+LADVCHKVLTEIIHGR+LITNETAEDLIPNNSMAK+LSIFNPPVYTQHR+NDAPHVPTPFDDEESSQR+SGAPHRPFFEIGPLEQPEEK
637a	FBpp0304046|FBgn0032974|CG3651-PC|CG3651-PC FBpp0304047|FBgn0032974|CG3651-PD|CG3651-PD	1.0000	FBpp0304046 type=protein; loc=2L:join(22121872..22122180,22122251..22123681,22123741..22124028,22124090..22124216,22124782..22124939); ID=FBpp0304046; name=CG3651-PC; parent=FBgn0032974,FBtr0331656; dbxref=FlyBase:FBpp0304046,FlyBase_Annotation_IDs:CG3651-PC,REFSEQ:NP_610133,GB_protein:AAF57247; MD5=5916bcd7d720983e9b237159a099d74d; length=770; release=r6.09; species=Dmel;;FBpp0304047 type=protei…	13.6	10	0.12	AATTSAQAVAVDEQVVGAVGGGGAK+DLSLLQQLDDR+ELLHGYFK+GEGADFDMNMDIIATGR+LHLSNNNNIVNYSANR+LHSSPIDDFPQEDLMQQQK+TEWVPINVR
614a	FBpp0087997|FBgn0033205|CG2064-PA|CG2064-PA	1.0000	FBpp0087997 type=protein; loc=2R:join(7665937..7666016,7666146..7666409,7666474..7666630,7666687..7666946,7667004..7667235); ID=FBpp0087997; name=CG2064-PA; parent=FBgn0033205,FBtr0088923; dbxref=FlyBase:FBpp0087997,FlyBase_Annotation_IDs:CG2064-PA,GB_protein:AAF59212.3,REFSEQ:NP_610310,GB_protein:AAF59212,FlyMine:FBpp0087997,modMine:FBpp0087997; MD5=537676c84560af5bb1952fb25f3b62c1; length=330; …	28.5	10	0.09	ELDLSSLDSIR+ELDLSSLDSIRK+ETNNQNIFSR+GSINVADLNSEK+LANVLFTR+LHVLINNAGVMR+NWAFFQTNLVK+SGAQTSIYAALDPELK+VFIVTGANTGIGK
596a	FBpp0085248|FBgn0051617|CG31617-PA|His1 FBpp0091052|FBgn0053804|CG33804-PA|His1 FBpp0091054|FBgn0053807|CG33807-PA|His1 FBpp0091057|FBgn0053810|CG33810-PA|His1 FBpp0091059|FBgn0053813|CG33813-PA|His1 FBpp0091062|FBgn0053816|CG33816-PA|His1 FBpp0091065|FBgn0053819|CG33819-PA|His1 FBpp0091068|FBgn0053822|CG33822-PA|His1 FBpp0091071|FBgn0053825|CG33825-PA|His1 FBpp0091074|FBgn0053828|CG33828-PA|His1…	1.0000	FBpp0085248 type=protein; loc=2L:21422014..21422784; ID=FBpp0085248; name=His1:CG31617-PA; parent=FBgn0051617,FBtr0085892; dbxref=FlyBase:FBpp0085248,GB_protein:AAN11123.1,FlyBase_Annotation_IDs:CG31617-PA,REFSEQ:NP_724341,GB_protein:AAN11123; MD5=a658ef96ad1c84037a19a2cb3a519e65; length=256; release=r6.09; species=Dmel;;FBpp0091052 type=protein; loc=2L:21427075..21427845; ID=FBpp0091052; name=Hi…	11.3	10	0.13	ASATPSHPPTQQMVDASIK+GGSSLLAIK+KASATPSHPPTQQMVDASIK
61	FBpp0072305|FBgn0265434|CG15792-PB|zip-PB FBpp0072306|FBgn0265434|CG15792-PA|zip-PA FBpp0099894|FBgn0265434|CG15792-PC|zip-PC FBpp0099896|FBgn0265434|CG15792-PD|zip-PD FBpp0291728|FBgn0265434|CG15792-PE|zip-PE FBpp0291729|FBgn0265434|CG15792-PF|zip-PF FBpp0291730|FBgn0265434|CG15792-PG|zip-PG FBpp0291731|FBgn0265434|CG15792-PH|zip-PH FBpp0297531|FBgn0265434|CG15792-PI|zip-PI	1.0000	FBpp0072305 type=protein; loc=2R:complement(join(25010380..25010511,25005868..25006083,25002288..25002444,25000039..25000160,24998278..24998301,24997578..24997697,24997209..24997301,24994407..24997146,24994012..24994316,24993391..24993921,24992033..24993328,24991810..24991973,24991137..24991272)); ID=FBpp0072305; name=zip-PB; parent=FBgn0265434,FBtr0072398; dbxref=FlyBase_Annotation_IDs:CG15792-P…	6.5	10	0.13	ALEAEVLQLTEDLASSER+ALESQLAELK+ANDLSQTLAEEEEK+AQNEELEDDLQLTEDAK+GTLEAENADLATELR+GVADFAIVHYAGR+IANLEEQLENEGK+IDAPLVLDQLR+TLQNELDDLANTQGTADK
574a	FBpp0081570|FBgn0051352|CG31352-PA|Unc-115a-PA FBpp0081572|FBgn0260463|CG31332-PC|Unc-115b-PC FBpp0081573|FBgn0260463|CG31332-PA|Unc-115b-PA FBpp0289791|FBgn0051352|CG31352-PB|Unc-115a-PB FBpp0289792|FBgn0051352|CG31352-PC|Unc-115a-PC FBpp0292158|FBgn0260463|CG31332-PE|Unc-115b-PE FBpp0310681|FBgn0051352|CG31352-PG|Unc-115a-PG	1.0000	FBpp0081570 type=protein; loc=3R:complement(join(9704945..9704948,9699051..9699361,9698318..9698989,9697908..9697964,9697208..9697761,9696966..9697139,9696600..9696739,9696422..9696507,9695587..9695653,9695282..9695523,9695110..9695223)); ID=FBpp0081570; name=Unc-115a-PA; parent=FBgn0051352,FBtr0082092; dbxref=GB_protein:AAF54427.3,FlyBase:FBpp0081570,FlyBase_Annotation_IDs:CG31352-PA,GB_protein:…	13.3	10	0.11	EYGRPNAEDISR+IYTYSYLTDAPHYLR+QATGGGVSSPAPPAESPTR+SLGNAPSYNAIHSYR+SPGMNNEEPIELSHYPAAK+TPSFNGSLYSSSR+TVSPGLILR
551a	FBpp0075461|FBgn0026409|CG4994-PA|Mpcp-PA FBpp0075462|FBgn0026409|CG4994-PB|Mpcp-PB FBpp0300819|FBgn0026409|CG4994-PC|Mpcp-PC	1.0000	FBpp0075461 type=protein; loc=3L:join(14538032..14538421,14538729..14539069,14539553..14539892); ID=FBpp0075461; name=Mpcp-PA; parent=FBgn0026409,FBtr0075718; dbxref=FlyBase:FBpp0075461,FlyBase_Annotation_IDs:CG4994-PA,GB_protein:AAF49735.1,REFSEQ:NP_524069,GB_protein:AAF49735,FlyMine:FBpp0075461,modMine:FBpp0075461; MD5=17060b81e1ff01c85af78f788bbdb307; length=356; release=r6.09; species=Dmel;;F…	23.3	10	0.11	FGLYELFK+GLVPLWMR+IQTIPGYANNFR+SLGFSGMWNGLTPR+VALGIPRPPPPEMPASLK+VTVAEEGAR+YAEIIGEENAYLYR
50	FBpp0072075|FBgn0034962|CG3167-PA|MAN1-PA FBpp0072076|FBgn0034962|CG3167-PB|MAN1-PB FBpp0311863|FBgn0034962|CG3167-PC|MAN1-PC	1.0000	FBpp0072075 type=protein; loc=2R:24034698..24036650; ID=FBpp0072075; name=MAN1-PA; parent=FBgn0034962,FBtr0072166; dbxref=FlyBase:FBpp0072075,FlyBase_Annotation_IDs:CG3167-PA,GB_protein:AAF47143.1,REFSEQ:NP_726404,GB_protein:AAF47143,FlyMine:FBpp0072075,modMine:FBpp0072075; MD5=339326f1a6bffaa1f49fc6380bf3e992; length=650; release=r6.09; species=Dmel;;FBpp0072076 type=protein; loc=2R:24034698..24…	16.3	10	0.13	DANLSPALEIGEFVR+FALSDLK+GALDMSEELFR+HMFDSSEVDQANLK+LIQSGFPSTPVTETTR+LSDGGVVNR+QSIVESIIEK+SLDESDSSPLQLSASK+VLFGMVNR
47	FBpp0071892|FBgn0003062|CG9888-PA|Fib-PA	1.0000	FBpp0071892 type=protein; loc=2R:complement(join(23074582..23074594,23074024..23074463,23073061..23073642)); ID=FBpp0071892; name=Fib-PA; parent=FBgn0003062,FBtr0071982; dbxref=FlyBase:FBpp0071892,FlyBase_Annotation_IDs:CG9888-PA,GB_protein:AAF46950.1,REFSEQ:NP_523817,GB_protein:AAF46950,FlyMine:FBpp0071892,modMine:FBpp0071892; MD5=19665765e4e9749a82627001f88e480a; length=344; release=r6.09; spec…	20.3	10	0.12	DHAVVVGVYRPPPK+DHAVVVGVYRPPPKQ+IVALNAQHFLK+LAAAVLGGVEQIHMPPGSK+LKPQEQLTLEPYER+TNIIPIIEDAR
448	FBpp0087908|FBgn0003317|CG1891-PA|sax-PA FBpp0087909|FBgn0003317|CG1891-PB|sax-PB FBpp0300982|FBgn0003317|CG1891-PC|sax-PC	1.0000	FBpp0087908 type=protein; loc=2R:join(7806538..7806598,7807072..7807201,7807569..7807644,7807708..7808366,7808510..7808920,7808982..7809207,7809270..7809419); ID=FBpp0087908; name=sax-PA; parent=FBgn0003317,FBtr0088832; dbxref=FlyBase:FBpp0087908,FlyBase_Annotation_IDs:CG1891-PA,GB_protein:AAF59189.1,REFSEQ:NP_523652,GB_protein:AAF59189,FlyMine:FBpp0087908,modMine:FBpp0087908; MD5=3234502cd361d57…	17.4	10	0.12	ELPAVPQNSVQTHPR+ETEIYSTILLR+EYLQHSVTSGSGSGLPLLVQR+HENILGFIGSDMTSR+QDPEAYLVNDELLR+VPFYDVVPMDPSFEDMR
394	FBpp0085860|FBgn0027835|CG5170-PD|Dp1-PD FBpp0085861|FBgn0027835|CG5170-PF|Dp1-PF FBpp0085862|FBgn0027835|CG5170-PE|Dp1-PE FBpp0089201|FBgn0027835|CG5170-PA|Dp1-PA FBpp0089202|FBgn0027835|CG5170-PB|Dp1-PB FBpp0309290|FBgn0027835|CG5170-PG|Dp1-PG FBpp0311418|FBgn0027835|CG5170-PH|Dp1-PH	1.0000	FBpp0085860 type=protein; loc=2R:join(18415250..18415286,18415345..18415595,18415663..18417516,18417577..18418965,18419051..18419425); ID=FBpp0085860; name=Dp1-PD; parent=FBgn0027835,FBtr0086679; dbxref=FlyBase:FBpp0085860,FlyBase_Annotation_IDs:CG5170-PD,GB_protein:AAM68449.1,REFSEQ:NP_725785,GB_protein:AAM68449; MD5=d9f88abad723182825b9423678b39911; length=1301; release=r6.09; species=Dmel;;FBp…	8.5	10	0.13	ADHDVIISLPK+DAILEIVGDPETLHR+EGIAQAEQEIR+ELLFGMAEDYER+IDLPAEGDTNEVIVITGK+IISITGYQANAEAAR+INIPSQSDESEFITIAGTK+NQSLTFLIK
365	FBpp0084905|FBgn0020235|CG7610-PA|ATPsyngamma-PA FBpp0084906|FBgn0020235|CG7610-PB|ATPsyngamma-PB FBpp0084907|FBgn0020235|CG7610-PC|ATPsyngamma-PC	1.0000	FBpp0084905 type=protein; loc=3R:complement(29747854..29748747); ID=FBpp0084905; name=ATPsyngamma-PA; parent=FBgn0020235,FBtr0085539; dbxref=FlyBase:FBpp0084905,FlyBase_Annotation_IDs:CG7610-PA,GB_protein:AAN14185.1,REFSEQ:NP_524550,GB_protein:AAN14185,FlyMine:FBpp0084905,modMine:FBpp0084905; MD5=2870f590ec709925b038ac6907413c32; length=297; release=r6.09; species=Dmel;;FBpp0084906 type=protein; …	26.6	10	0.12	ELIEIISGAAALT+IANEVLQTGYDYTEGK+LAVYDSLDSDVVK+LLIAVTSDR+LPPTFLDASK+LTLTFNR+NILMVANEVGR
354	FBpp0084623|FBgn0039562|CG5520-PA|Gp93-PA	1.0000	FBpp0084623 type=protein; loc=3R:join(27948862..27948901,27948984..27949073,27949171..27949253,27949342..27950594,27950928..27951825); ID=FBpp0084623; name=Gp93-PA; parent=FBgn0039562,FBtr0085254; dbxref=FlyBase:FBpp0084623,FlyBase_Annotation_IDs:CG5520-PA,GB_protein:AAF56765.1,REFSEQ:NP_651601,GB_protein:AAF56765,FlyMine:FBpp0084623,modMine:FBpp0084623; MD5=abbe18951e5d4fc65b176fc302188ce1; leng…	10.5	10	0.11	EEAQDFLEEDTVR+EEEAIQLDGLNVAQLK+ELISNASDAIDK+GSVISLYLK+KPAEVTEDEYTSFYK+LIINSLYR+YSQFINFPIR
345	FBpp0084242|FBgn0039300|CG10423-PA|RpS27-PA FBpp0293236|FBgn0039300|CG10423-PB|RpS27-PB	1.0000	FBpp0084242 type=protein; loc=3R:complement(join(25247433..25247438,25246448..25246667,25246353..25246381)); ID=FBpp0084242; name=RpS27-PA; parent=FBgn0039300,FBtr0084868; dbxref=FlyBase:FBpp0084242,FlyBase_Annotation_IDs:CG10423-PA,GB_protein:AAF56428.1,REFSEQ:NP_651359,GB_protein:AAF56428,FlyMine:FBpp0084242,modMine:FBpp0084242; MD5=12891c10f84e6af4a613b302d70f03eb; length=84; release=r6.09; sp…	29.8	10	0.11	DLLHPLPAEEK+DLLHPLPAEEKR+LVQHPNSYFMDVK
285	FBpp0080890|FBgn0032859|CG10954-PA|Arpc2-PA FBpp0312086|FBgn0032859|CG10954-PB|Arpc2-PB	1.0000	FBpp0080890 type=protein; loc=2L:join(20417594..20417667,20420319..20420412,20420490..20420589,20420648..20420834,20420897..20421117,20422145..20422236,20422302..20422411,20422469..20422496); ID=FBpp0080890; name=Arpc2-PA; parent=FBgn0032859,FBtr0081358; dbxref=FlyBase:FBpp0080890,FlyBase_Annotation_IDs:CG10954-PA,GB_protein:AAF53892.2,REFSEQ:NP_610033,GB_protein:AAF53892,FlyMine:FBpp0080890,modM…	32.6	10	0.13	ASHTAPQVLFSHR+DNTINLIHMFR+MILLEINNR+NAQAGLKPESIDIR+NDETLYVEAKPDR+VGDNIGYVTFVLFPR+VTVVFSTIFR+YFDYQEQGEEGQK
273	FBpp0080475|FBgn0051739|CG31739-PA|CG31739-PA FBpp0304012|FBgn0051739|CG31739-PB|CG31739-PB FBpp0304013|FBgn0051739|CG31739-PC|CG31739-PC	1.0000	FBpp0080475 type=protein; loc=2L:join(16827724..16827889,16828052..16828552,16828617..16828795,16828857..16828946,16829003..16830460,16830524..16831378); ID=FBpp0080475; name=CG31739-PA; parent=FBgn0051739,FBtr0080919; dbxref=FlyBase:FBpp0080475,FlyBase_Annotation_IDs:CG31739-PA,GB_protein:AAF53577.3,REFSEQ:NP_724018,GB_protein:AAF53577,FlyMine:FBpp0080475,modMine:FBpp0080475; MD5=a43607e7f5beff9…	13.0	10	0.12	ADPDEPSPSNPLASEAATPAR+DDIMQLIEETLR+FGFLLNNVSEIIEK+GGGGYADGGGYNDFDNYR+RMNNMPENTTLTIVGLVMR+TPGGAQEFVVPTR+TVTLVGWIPSTK+TYGLEEYAETGVPIESIVR+VLNPDDPYDGPIK
234	FBpp0079328|FBgn0010265|CG13389-PA|RpS13-PA FBpp0099990|FBgn0010265|CG13389-PB|RpS13-PB FBpp0312104|FBgn0010265|CG13389-PC|RpS13-PC	1.0000	FBpp0079328 type=protein; loc=2L:complement(join(8364541..8364563,8364188..8364315,8363821..8364125)); ID=FBpp0079328; name=RpS13-PA; parent=FBgn0010265,FBtr0079724; dbxref=FlyBase:FBpp0079328,GB_protein:AAF52649.1,FlyBase_Annotation_IDs:CG13389-PA,REFSEQ:NP_476938,GB_protein:AAF52649; MD5=64e6acba0b4cb2697fd1862d9d26fa02; length=151; release=r6.09; species=Dmel;;FBpp0099990 type=protein; loc=2L:…	29.8	10	0.13	GISQSALPYR+LILVESR+LNADDVKEQIK+SVGLKPDIPEDLYHMIK
104	FBpp0074278|FBgn0283469|CG6842-PA|Vps4-PA FBpp0309628|FBgn0283469|CG6842-PB|Vps4-PB	1.0000	FBpp0074278 type=protein; loc=X:join(17908578..17908713,17908808..17909669,17909781..17910009,17910078..17910179); ID=FBpp0074278; name=Vps4-PA; parent=FBgn0283469,FBtr0074504; dbxref=FlyBase:FBpp0074278,FlyBase_Annotation_IDs:CG6842-PA,GB_protein:AAF48783.1,REFSEQ:NP_573258,GB_protein:AAF48783,FlyMine:FBpp0074278,modMine:FBpp0074278; MD5=91073d84c60a032bf49393ff0e2f5918; length=442; release=r6.0…	21.9	10	0.12	EAVILPIK+FPQLFTGK+GILLFGPPGTGK+IHLGNTTHVLTEQDLK+LEDAIVIEKPK+LYEHGVEYFLHTIK+STFFSVSSSDLMSK+TEGYSGADISIVVR
83	FBpp0073433|FBgn0030354|CG1559-PA|Upf1-PA FBpp0309612|FBgn0030354|CG1559-PB|Upf1-PB	1.0000	FBpp0073433 type=protein; loc=X:complement(join(11904744..11904911,11901349..11904681,11901238..11901279)); ID=FBpp0073433; name=Upf1-PA; parent=FBgn0030354,FBtr0073596; dbxref=FlyBase:FBpp0073433,FlyBase_Annotation_IDs:CG1559-PA,GB_protein:AAF48115.2,REFSEQ:NP_572767,GB_protein:AAF48115,FlyMine:FBpp0073433,modMine:FBpp0073433; MD5=0d1c3b90f9acbb265f6b829c72b870e6; length=1180; release=r6.09; spe…	7.7	9	0.10	AIQQQTGNFSPGNSGPGVTGVGVGR+EAIDSPVSFLALHNQIR+NVFVLGFIPAK+TVTSATIVYQLVK+VLVEGSLNNLK+VPDNFGDDVGLELK
68	FBpp0072657|FBgn0035268|CG8001-PA|CG8001-PA FBpp0289520|FBgn0035268|CG8001-PB|CG8001-PB FBpp0306198|FBgn0035268|CG8001-PC|CG8001-PC FBpp0306199|FBgn0035268|CG8001-PD|CG8001-PD	1.0000	FBpp0072657 type=protein; loc=3L:join(1756427..1756536,1756612..1757203,1757307..1758146,1758207..1758349,1758414..1758654,1758716..1759036); ID=FBpp0072657; name=CG8001-PA; parent=FBgn0035268,FBtr0072774; dbxref=FlyBase:FBpp0072657,FlyBase_Annotation_IDs:CG8001-PA,GB_protein:AAF47563.1,REFSEQ:NP_647657,GB_protein:AAF47563,FlyMine:FBpp0072657,modMine:FBpp0072657; MD5=423795e92591dba3948d9caf9876d…	13.3	9	0.12	ENQLQDESEQSEEHLANK+GFLQGSGASHLR+GGHTSASSFGQGYYGSR+GVNFFGPR+HELMSAGEDAAVK+IWTPQGPER+NTEAIINYMK+YTWNYDQELLQR
640a	FBpp0307577|FBgn0265042|CG44159-PE|Irk1-PE	1.0000	FBpp0307577 type=protein; loc=3R:join(23174769..23174818,23182946..23183060,23183444..23184164,23184223..23184959); ID=FBpp0307577; name=Irk1-PE; parent=FBgn0265042,FBtr0336474; dbxref=REFSEQ:NP_001189270,GB_protein:ADV37361,FlyBase:FBpp0307577,FlyBase_Annotation_IDs:CG44159-PE; MD5=2bf01938cba840e00c35fe78fec901e0; length=540; release=r6.09; species=Dmel;	20.0	9	0.12	DLVDAMYEYR+EGEVLPFYQQELHIGADGGEDR+FVNVVSFR+IASAASVDHLDPASDESLDSGR+LMFIWPTTIVHK+NSPLYMLSASDMLK+SHSIPNGVLASELEPLNNNK
631a	FBpp0292363|FBgn0261802|CG6448-PA|CG42748-PB FBpp0292364|FBgn0261802|CG6448-PB|CG42748-PC FBpp0292369|FBgn0261802|CG42748-PG|CG42748-PG FBpp0305884|FBgn0261802|CG42748-PJ|CG42748-PJ FBpp0305885|FBgn0261802|CG42748-PK|CG42748-PK	1.0000	FBpp0292363 type=protein; loc=2L:join(22140824..22140971,22141595..22141768,22141834..22144280,22145671..22146996,22154798..22155408,22156621..22156815,22158513..22158744); ID=FBpp0292363; name=CG42748-PB; parent=FBgn0261802,FBtr0303271; dbxref=FlyBase:FBpp0292363,FlyBase:FBpp0085292,FlyBase_Annotation_IDs:CG6448-PA,FlyBase_Annotation_IDs:CG42748-PB,REFSEQ:NP_724384,GB_protein:AAF57249; MD5=613d6…	7.2	9	0.12	DTGLSSQIVVAEETHTVNR+GAPINSSFISVASGSGLLR+GNFLLDEISK+LAGHGDATRPTVVTAVPVSVAPVAEVDK+LANSLLTQR+LNIPDWFR+TLDSPQTPVIDNSPPELAR+TTSLSSLGSQR
630a	FBpp0290505|FBgn0028968|CG1528-PC|gammaCOP-PC FBpp0303129|FBgn0028968|CG1528-PD|gammaCOP-PD	1.0000	FBpp0290505 type=protein; loc=3R:join(31572239..31572278,31572501..31573156,31573254..31574724,31574801..31574986,31575045..31575197,31575256..31575386); ID=FBpp0290505; name=gammaCOP-PC; parent=FBgn0028968,FBtr0301290; dbxref=REFSEQ:NP_001163784,GB_protein:ACZ95077,FlyBase:FBpp0290505,FlyBase_Annotation_IDs:CG1528-PC,FlyMine:FBpp0290505,modMine:FBpp0290505; MD5=e60b6f8e92f702b667ecfaca9e8d1824; …	12.8	9	0.12	ATYYLSILNSERPELYK+EKDDEEDGPSNAYQNLEK+FDISIVPK+ILYLINQGEQLVAR+LAQLPGIQVLGPIHR+SEMVIYEAAHAIVNLK+SVATLAITTLLK+VELTLPEGFTTR
619a	FBpp0088436|FBgn0053503|CG33503-PA|Cyp12d1-d-PA	1.0000	FBpp0088436 type=protein; loc=2R:complement(join(11125513..11125614,11125127..11125452,11124956..11125072,11123871..11124891)); ID=FBpp0088436; name=Cyp12d1-d-PA; parent=FBgn0053503,FBtr0089418; dbxref=GB_protein:AAG22287.2,FlyBase:FBpp0088436,FlyBase_Annotation_IDs:CG33503-PA,GB_protein:AAG22287.3,FlyBase_Annotation_IDs:CG18240-PA,REFSEQ:NP_995812,GB_protein:AAG22287,FlyMine:FBpp0088436,modMine:…	15.9	9	0.11	DNSDALTLFQTSR+GTTVLLGSNVLMK+LVFESLGLVAFDR+MYYEPLSNINNEFIER+TLEVPEDFTDEISR+TMFLMEPAITFPFK
573d	FBpp0076649|FBgn0035720|CG10077-PA|CG10077-PA FBpp0305296|FBgn0035720|CG10077-PD|CG10077-PD	1.0000	FBpp0076649 type=protein; loc=3L:complement(join(6955381..6955388,6953773..6955169,6951267..6951445,6950330..6951202)); ID=FBpp0076649; name=CG10077-PA; parent=FBgn0035720,FBtr0076940; dbxref=FlyBase:FBpp0076649,FlyBase_Annotation_IDs:CG10077-PA,GB_protein:AAF50635.2,REFSEQ:NP_648062,GB_protein:AAF50635,FlyMine:FBpp0076649,modMine:FBpp0076649; MD5=5a48c8d279608a224e3fdc0d5e1e699d; length=818; rel…	6.5	9	0.05	ANDLIQVLR+ELAQQIQQVAIEFGSNTHVR+GDGPIALVLAPTR+MLDMGFEPQIR
58	FBpp0072169|FBgn0034989|CG3356-PA|CG3356-PA	1.0000	FBpp0072169 type=protein; loc=2R:join(24198101..24198436,24198496..24199216,24199277..24199688,24199745..24199866,24199925..24200689,24200748..24200892,24200951..24201650,24201710..24201877); ID=FBpp0072169; name=CG3356-PA; parent=FBgn0034989,FBtr0072262; dbxref=FlyBase:FBpp0072169,FlyBase_Annotation_IDs:CG3356-PA,GB_protein:AAF47181.1,REFSEQ:NP_611896,GB_protein:AAF47181,FlyMine:FBpp0072169,modM…	11.1	9	0.11	DISMGLVELAFPETR+DLDPPFFIQNTGDMER+EFLSELIK+LAAESTQLGFSAPLTLISK+LYPNPNVADLFEDYEK+SLYDALESAGPAESDSTSSR+VSILQSLVAASK+YSDVDIHQLASLDPELYR
530a	FBpp0072830|FBgn0010909|CG16973-PA|msn-PA	1.0000	FBpp0072830 type=protein; loc=3L:complement(join(2585605..2585682,2579455..2579520,2567370..2567814,2567046..2567288,2566434..2566933,2566202..2566375,2565601..2565621,2564397..2564695,2563818..2563959,2561932..2562843,2560116..2560295,2557793..2558389,2557572..2557727,2557341..2557508,2557136..2557285,2556942..2557076,2556792..2556866,2556556..2556729)); ID=FBpp0072830; name=msn-PA; parent=FBgn0…	11.6	9	0.10	ESHVNVNVTPTSHEAANDTPEIR+GQNVLLTDNAEVK+LQQLQQQQQQQQLQQQQQQQNR+RPEPQPQTAAGGQGSQQQAQPEAPPR+SFLTFGFGAGGSGPSR+SKENDVPGAPGAAAAGTATASAKPGPAAATTTATK+SSSEEYQAAISSSVHSTPSK+TSSVLPDLLSQASPATPPR
6	FBpp0070277|FBgn0003517|CG14792-PA|sta-PA FBpp0070278|FBgn0003517|CG14792-PB|sta-PB FBpp0308665|FBgn0003517|CG14792-PE|sta-PE FBpp0308666|FBgn0003517|CG14792-PF|sta-PF	1.0000	FBpp0070277 type=protein; loc=X:complement(join(1482673..1482891,1481887..1482480)); ID=FBpp0070277; name=sta-PA; parent=FBgn0003517,FBtr0070289; dbxref=FlyBase:FBpp0070277,FlyBase_Annotation_IDs:CG14792-PA,GB_protein:AAF45638.2,REFSEQ:NP_476750,GB_protein:AAF45638,FlyMine:FBpp0070277,modMine:FBpp0070277; MD5=0bfecb7568a3ebf3a816b44ac5c6e70a; length=270; release=r6.09; species=Dmel;;FBpp0070278 t…	44.4	9	0.11	ADGVNILNLGK+AIVAIDNPSDIFVISSRPIGQR+FTPGAFTNQIQPAFR+FTPGAFTNQIQPAFREPR+LLVVTDPNTDHQPIMEASYVNIPVIAFTNTDSPLR+MLVATTHLGSENVNFQMEQYVYK+RADGVNILNLGK+YTDTTPIAGR
487	FBpp0288695|FBgn0034970|CG4005-PD|yki-PD FBpp0288697|FBgn0034970|CG4005-PF|yki-PF FBpp0301274|FBgn0034970|CG4005-PG|yki-PG	1.0000	FBpp0288695 type=protein; loc=2R:complement(join(24067465..24068246,24067163..24067254,24066261..24066313,24066073..24066177)); ID=FBpp0288695; name=yki-PD; parent=FBgn0034970,FBtr0290256; dbxref=FlyBase_Annotation_IDs:CG4005-PD,FlyBase:FBpp0288695,REFSEQ:NP_611879,GB_protein:AAF47156,FlyMine:FBpp0288695,modMine:FBpp0288695; MD5=f5e5c85515e13d2c51db2326d0ea9858; length=343; release=r6.09; species…	36.2	9	0.11	ANSADSTYDAGSQSSINIGNK+ASIVQQPDGQSPIAAIPQLQIQPSPQHSR+EIDDEDMLSPIK+SSPASLQQNYNVR+SYDVISPIQLNR+TNDGQIYYLNHTTK+VNQDTDDNLQALFDSVLNPGDAK
427	FBpp0087124|FBgn0033688|CG8877-PA|Prp8-PA	1.0000	FBpp0087124 type=protein; loc=2R:complement(join(12162080..12162693,12161808..12162023,12161535..12161747,12161347..12161472,12160647..12161066,12160371..12160588,12159262..12160313,12159007..12159199,12158210..12158783,12157993..12158143,12157755..12157931,12157385..12157676,12154377..12157321)); ID=FBpp0087124; name=Prp8-PA; parent=FBgn0033688,FBtr0088016; dbxref=FlyBase:FBpp0087124,FlyBase_Ann…	5.2	9	0.11	EELGLIEQAYDNPHEALSR+ETGYTYILPK+HGDEIITSTTSNYETQTFSSK+LLILALER+LTLEDLEDSWDR+NNVNVASLTQSEIR+TEDPDLPAFYFDPLINPISHR+YLTEHPDPNNENIVGYNNK
420	FBpp0086736|FBgn0033886|CG13349-PA|Rpn13-PA FBpp0086737|FBgn0033886|CG13349-PB|Rpn13-PB FBpp0112987|FBgn0033886|CG13349-PF|Rpn13-PF	1.0000	FBpp0086736 type=protein; loc=2R:complement(join(13959568..13960088,13959205..13959398,13958645..13959099)); ID=FBpp0086736; name=Rpn13-PA; parent=FBgn0033886,FBtr0087610; dbxref=GB_protein:AAF58312.1,FlyBase:FBpp0086736,FlyBase_Annotation_IDs:CG13349-PA,REFSEQ:NP_610917,GB_protein:AAF58312,FlyMine:FBpp0086736,modMine:FBpp0086736; MD5=fc07f5d055821428f9a70a7ef39a2131; length=389; release=r6.09; s…	32.6	9	0.08	INELLNNPPSAHQR+NTSSSGGGGASALQTPENVSVPR+QSGLGSSSNSSNLVEFR+SLPPGATMGGKPSASEK+SSSNVNSQVGEGAGSSVDADAPGR+TLIVHLPESEDVDDDRK+VEDDLIVFPDDFEYK
303	FBpp0081894|FBgn0037924|CG14712-PA|CG14712-PA	1.0000	FBpp0081894 type=protein; loc=3R:join(11628941..11629014,11629081..11629248,11629318..11629720,11629784..11632939); ID=FBpp0081894; name=CG14712-PA; parent=FBgn0037924,FBtr0082418; dbxref=FlyBase:FBpp0081894,FlyBase_Annotation_IDs:CG14712-PA,GB_protein:AAG22146.2,REFSEQ:NP_650096,GB_protein:AAG22146,FlyMine:FBpp0081894,modMine:FBpp0081894; MD5=4c6cd830baee08815c7bd4474131f9f7; length=1266; releas…	8.5	9	0.12	APTLSITQIAPPER+ELTVSVPLR+GELYLGEPDELDAPAPK+LNLSQVDPR+NDTLASGGSSPENSPENVAK+SFYSGNTLSSLLR+SMSASNLYNPLTQPR+SNSLVGLVPK
254	FBpp0079643|FBgn0027568|CG5366-PA|Cand1-PA FBpp0304507|FBgn0027568|CG5366-PB|Cand1-PB	1.0000	FBpp0079643 type=protein; loc=2L:complement(join(10362463..10362507,10362014..10362397,10361666..10361955,10361422..10361584,10360003..10361361,10358711..10359938,10358502..10358648,10358307..10358437)); ID=FBpp0079643; name=Cand1-PA; parent=FBgn0027568,FBtr0080054; dbxref=FlyBase:FBpp0079643,FlyBase_Annotation_IDs:CG5366-PA,GB_protein:AAF52924.1,REFSEQ:NP_609389,GB_protein:AAF52924,FlyMine:FBpp0…	6.5	9	0.10	ALTLIAASSLR+ATAGAPSEVVQLHK+FMATNDLMTELQK+NQQLVDFLK+QNIGEFLFALR+SDIFHAYVALLK+SMLLLSQYSQR
26	FBpp0071047|FBgn0029975|CG1444-PA|CG1444-PA	1.0000	FBpp0071047 type=protein; loc=X:join(7909372..7909537,7909878..7909924,7910709..7910784,7910853..7911193,7911252..7911587); ID=FBpp0071047; name=CG1444-PA; parent=FBgn0029975,FBtr0071091; dbxref=FlyBase:FBpp0071047,FlyBase_Annotation_IDs:CG1444-PA,GB_protein:AAF46291.1,REFSEQ:NP_572420,GB_protein:AAF46291,FlyMine:FBpp0071047,modMine:FBpp0071047; MD5=213b39c7e5ac603371db010effd3fe4a; length=321; r…	28.3	9	0.11	ADPPFLR+EHGILIQSVQPGFVATNMSK+FSDDLQTEYK+MGEWAVVTGSTDGIGK+VFGSSVDLSK+VIDVDFTGGDEIYDK+VLPWIYANVVGPK
22	FBpp0070765|FBgn0028474|CG4119-PA|CG4119-PA FBpp0309405|FBgn0028474|CG4119-PB|CG4119-PB	1.0000	FBpp0070765 type=protein; loc=X:join(5666406..5666468,5666557..5666798,5667210..5668332,5668398..5669226,5669302..5669945,5670051..5670146); ID=FBpp0070765; name=CG4119-PA; parent=FBgn0028474,FBtr0070799; dbxref=FlyBase:FBpp0070765,FlyBase_Annotation_IDs:CG4119-PA,GB_protein:AAF46056.1,REFSEQ:NP_572242,GB_protein:AAF46056,FlyMine:FBpp0070765,modMine:FBpp0070765; MD5=30e60862de8db5011e39681c9cc99c…	12.6	9	0.11	EFVEDYDDERDDSLYYR+ESSSAAIEITQK+FFSGEYENPSLEFEK+IEATGVFVNDDDNDENINPK+ILINVNQEPPAAATSSVHQR+NEAAASAGSSADAAAANIK+NSATISSQPTVYQRPPEPQPQFR
177	FBpp0077549|FBgn0011570|CG17158-PA|cpb-PA FBpp0304020|FBgn0011570|CG17158-PB|cpb-PB	1.0000	FBpp0077549 type=protein; loc=2L:join(1705112..1705114,1705400..1706227); ID=FBpp0077549; name=cpb-PA; parent=FBgn0011570,FBtr0077881; dbxref=FlyBase:FBpp0077549,FlyBase_Annotation_IDs:CG17158-PA,GB_protein:AAF51349.1,REFSEQ:NP_477005,GB_protein:AAF51349,FlyMine:FBpp0077549,modMine:FBpp0077549; MD5=63699f7116834714c9842e71742564ae; length=276; release=r6.09; species=Dmel;;FBpp0304020 type=protein…	26.8	9	0.10	LEIEANYAFDQYR+LPPQQIEK+NTLNEIYFGK+QDLAAAILR+QGSGTMNLGGSLTR+SPWSNSYYPPLEDGQMPSER
167	FBpp0077113|FBgn0031622|CG3251-PA|CG3251-PA	1.0000	FBpp0077113 type=protein; loc=2L:complement(join(4690558..4690600,4689060..4690504)); ID=FBpp0077113; name=CG3251-PA; parent=FBgn0031622,FBtr0077422; dbxref=FlyBase:FBpp0077113,FlyBase_Annotation_IDs:CG3251-PA,GB_protein:AAF50988.1,REFSEQ:NP_608851,GB_protein:AAF50988,FlyMine:FBpp0077113,modMine:FBpp0077113; MD5=e735599cd939fac3e6fa9b0346b12789; length=495; release=r6.09; species=Dmel;	14.9	9	0.10	ILLEENNIPFSYLVAK+LVDVPSDNLHPLPPDEFK+NVELTSAIEAR+NVIIYEPFDMGR+VVAEQVYDTQMLHYEVR
166	FBpp0077081|FBgn0031643|CG3008-PA|CG3008-PA	1.0000	FBpp0077081 type=protein; loc=2L:join(4883647..4884339,4884391..4885509); ID=FBpp0077081; name=CG3008-PA; parent=FBgn0031643,FBtr0077389; dbxref=FlyBase:FBpp0077081,FlyBase_Annotation_IDs:CG3008-PA,GB_protein:AAF50965.1,REFSEQ:NP_608871,GB_protein:AAF50965,FlyMine:FBpp0077081,modMine:FBpp0077081; MD5=41726f07513ce613867752d644eb2c1c; length=603; release=r6.09; species=Dmel;	14.3	9	0.11	DGDAEFLHDTAEDDYEEDELEQQK+GLPNIYTK+LINNQILEQINGIISTGK+MQAIGLNVPDVVVLK+TSEPVQQVNLADIMSEQYAHK
137	FBpp0075282|FBgn0263599|CG5931-PA|l(3)72Ab-PA	1.0000	FBpp0075282 type=protein; loc=3L:complement(join(15967708..15967752,15966916..15967611,15962115..15966858,15961876..15962050,15961538..15961820,15960994..15961479)); ID=FBpp0075282; name=l(3)72Ab-PA; parent=FBgn0263599,FBtr0075527; dbxref=FlyBase:FBpp0075282,FlyBase_Annotation_IDs:CG5931-PA,GB_protein:AAF49564.4,REFSEQ:NP_648818,GB_protein:AAF49564,FlyMine:FBpp0075282,modMine:FBpp0075282; MD5=e2f…	6.3	9	0.10	EDEVTGPVIAPFFPQK+GATLLSEGIDEMVGIVYRPK+GDAEDGGAAAAGQVAGVR+GKGDAEDGGAAAAGQVAGVR+HLILPEK+IDHTLHAENLANEEAANNVK+MKGATLLSEGIDEMVGIVYRPK+NPTLYGVSHDAIK+RDEATGEVCSLVGK+SLVQEMVGNFGR+YVQPVFEGFK
135	FBpp0075144|FBgn0036624|CG4877-PB|RAF2-PB FBpp0075145|FBgn0036624|CG4877-PA|RAF2-PA FBpp0305773|FBgn0036624|CG4877-PC|RAF2-PC	1.0000	FBpp0075144 type=protein; loc=3L:join(16386637..16386956,16387021..16389348,16389405..16389620,16389679..16389877,16389936..16390184,16390302..16390343); ID=FBpp0075144; name=RAF2-PB; parent=FBgn0036624,FBtr0075386; dbxref=FlyBase:FBpp0075144,FlyBase_Annotation_IDs:CG4877-PB,GB_protein:AAF49469.2,REFSEQ:NP_648889,GB_protein:AAF49469; MD5=b85936157282c8ec063c01803cfc6fed; length=1117; release=r6.0…	12.5	9	0.11	APPQQLAPPQQR+APPQQLATAPFAPPR+DAPNEAESLVVDATLK+ELFDELNSTMIDK+ENKPTLPAPPQLNYELPER+LLNYAELNQNIIQLLR+SETVSTQTQGLGSPAASSSTTR+SFVDLNNSDANFHYR
84	FBpp0073513|FBgn0015024|CG2028-PB|CkIalpha-PB FBpp0073515|FBgn0015024|CG2028-PA|CkIalpha-PA FBpp0289609|FBgn0015024|CG2028-PD|CkIalpha-PD FBpp0309354|FBgn0015024|CG2028-PE|CkIalpha-PE FBpp0311372|FBgn0015024|CG2028-PF|CkIalpha-PF FBpp0311373|FBgn0015024|CG2028-PG|CkIalpha-PG	1.0000	FBpp0073513 type=protein; loc=X:join(12655238..12655316,12655378..12656152,12656334..12656493); ID=FBpp0073513; name=CkIalpha-PB; parent=FBgn0015024,FBtr0073680; dbxref=FlyBase:FBpp0073513,FlyBase_Annotation_IDs:CG2028-PB,GB_protein:AAF48193.1,REFSEQ:NP_511140,GB_protein:AAF48193; MD5=813ec1f06c30bf507c63b29c590893e9; length=337; release=r6.09; species=Dmel;;FBpp0073515 type=protein; loc=X:join(1…	19.0	8	0.09	DIKPDNFLMGIGR+ESRPEIIVGGK+FEEQPDYMYLR+HPQLLYEAK+ILSGGVGFPR+LFLIDFGLAK
70	FBpp0072687|FBgn0026372|CG7977-PA|RpL23A-PA	1.0000	FBpp0072687 type=protein; loc=3L:complement(join(1668596..1668626,1667809..1668221,1667346..1667735)); ID=FBpp0072687; name=RpL23A-PA; parent=FBgn0026372,FBtr0072805; dbxref=FlyBase:FBpp0072687,FlyBase_Annotation_IDs:CG7977-PA,GB_protein:AAF47545.1,REFSEQ:NP_523886,GB_protein:AAF47545,FlyMine:FBpp0072687,modMine:FBpp0072687; MD5=72c109ba1880501fee25f5f1a556a4f0; length=277; release=r6.09; species…	24.5	8	0.09	DYDALDIANK+EAAPSAAKPAAAAPK+IEDNNTLVFLTHLR+MDAYNIIK+VNVLIRPDGQK+YPLTTEAAMK
621a	FBpp0088881|FBgn0025682|CG9148-PA|scf-PA	1.0000	FBpp0088881 type=protein; loc=3L:join(1298726..1299200,1299319..1299833); ID=FBpp0088881; name=scf-PA; parent=FBgn0025682,FBtr0089942; dbxref=FlyBase:FBpp0088881,FlyBase_Annotation_IDs:CG9148-PA,GB_protein:AAF47468.2,REFSEQ:NP_477392,GB_protein:AAF47468,FlyMine:FBpp0088881,modMine:FBpp0088881; MD5=6ee7efdbfff24cdb0d157ae9d7d8b6f9; length=329; release=r6.09; species=Dmel;	26.7	8	0.08	EEILDKYDVFVGSQATDFGEALAR+ETITDLDKDHDGK+HFDGGEHNAQFDHEAFLGPDESK+ISVDEYIGDMYR+STGAEDEEPEWVANER
614b	FBpp0087996|FBgn0033204|CG2065-PA|CG2065-PA FBpp0307930|FBgn0033204|CG2065-PB|CG2065-PB	1.0000	FBpp0087996 type=protein; loc=2R:join(7664040..7664296,7664353..7664509,7664575..7664834,7664896..7665124); ID=FBpp0087996; name=CG2065-PA; parent=FBgn0033204,FBtr0088922; dbxref=FlyBase:FBpp0087996,FlyBase_Annotation_IDs:CG2065-PA,GB_protein:AAF59213.1,REFSEQ:NP_610309,GB_protein:AAF59213,FlyMine:FBpp0087996,modMine:FBpp0087996; MD5=55b3b700f5d5a4de4c1d8b0e64eb83c2; length=300; release=r6.09; sp…	24.3	8	0.08	ELDLSSLESIR+ETNNQNIFSR+IVNVSSLVHTQGFIK+LANVLFTR+NGAQTTLYAALDPALK+VFIVTGANTGIGK
605a	FBpp0086097|FBgn0034237|CG4878-PB|eIF3-S9-PB FBpp0086098|FBgn0034237|CG4878-PA|eIF3-S9-PA	1.0000	FBpp0086097 type=protein; loc=2R:join(17536465..17536579,17536696..17537011,17537070..17538622,17538694..17538782); ID=FBpp0086097; name=eIF3-S9-PB; parent=FBgn0034237,FBtr0086941; dbxref=FlyBase:FBpp0086097,FlyBase_Annotation_IDs:CG4878-PB,GB_protein:AAG22261.1,REFSEQ:NP_611228,GB_protein:AAG22261; MD5=a673b99d3ae6cc810f8396fcadd5d859; length=690; release=r6.09; species=Dmel;;FBpp0086098 type=pr…	16.1	8	0.09	EIPVDSVEIR+IIIWDIR+LFSNYGEIVNVVYPVDEEGK+SFVADGMSVLSMFR+SIKIPGIRGFSWSPTDNVIAYWVEEQNQIPAR+VTLMEIPK+WEPPTVQTFK+YVVTGVSSWK
601a	FBpp0085697|FBgn0010434|CG11949-PA|cora-PA FBpp0309410|FBgn0010434|CG11949-PF|cora-PF FBpp0309411|FBgn0010434|CG11949-PG|cora-PG	1.0000	FBpp0085697 type=protein; loc=2R:join(19235516..19235662,19235763..19236208,19236267..19236419,19236485..19236843,19236942..19237063,19238152..19238314,19238382..19238434,19238789..19241785,19242174..19242395,19242484..19242585,19242704..19242859,19243069..19243179,19243255..19243320); ID=FBpp0085697; name=cora-PA; parent=FBgn0010434,FBtr0086509; dbxref=FlyBase:FBpp0085697,FlyBase_Annotation_IDs:…	7.4	8	0.09	KSGADGQEQLSPTSQQK+LIEVGQQIDPIVEVTSLAGK+LQGSAVDAAAVPLSDSQK+QYEYAVDNDGNTSPTRK+SLGVLNLDTGLLDTK+SPLFTTSATTGPHVESTR+TAQVETSGGQFDPK
589a	FBpp0084150|FBgn0046214|CG11844-PB|vig2-PB FBpp0084151|FBgn0046214|CG11844-PC|vig2-PC FBpp0084152|FBgn0046214|CG11844-PA|vig2-PA FBpp0112266|FBgn0046214|CG11844-PD|vig2-PD	1.0000	FBpp0084150 type=protein; loc=3R:join(25123399..25123479,25123632..25124115,25124590..25125356); ID=FBpp0084150; name=vig2-PB; parent=FBgn0046214,FBtr0084775; dbxref=FlyBase:FBpp0084150,FlyBase_Annotation_IDs:CG11844-PB,GB_protein:AAF56404.2,REFSEQ:NP_733083,GB_protein:AAF56404,FlyMine:FBpp0084150,modMine:FBpp0084150; MD5=a347fb02289ec9f37bc83fa6435cdd62; length=443; release=r6.09; species=Dmel;;…	13.1	8	0.11	EDSANEQSADPAVAAEEDESK+ESNGEFGNELPQR+ESNSEDELEYDPSLYPQR+KESNSEDELEYDPSLYPQR+KKESNSEDELEYDPSLYPQR
559a	FBpp0076902|FBgn0003423|CG1417-PA|slgA-PA FBpp0076903|FBgn0003423|CG1417-PD|slgA-PD FBpp0076904|FBgn0003423|CG1417-PE|slgA-PE FBpp0076905|FBgn0003423|CG1417-PB|slgA-PB FBpp0089304|FBgn0003423|CG1417-PF|slgA-PF FBpp0089305|FBgn0003423|CG1417-PG|slgA-PG FBpp0089306|FBgn0003423|CG1417-PH|slgA-PH FBpp0300179|FBgn0003423|CG1417-PI|slgA-PI FBpp0300180|FBgn0003423|CG1417-PJ|slgA-PJ FBpp0300181|FBgn00034…	1.0000	FBpp0076902 type=protein; loc=X:join(21376205..21376666,21379588..21379709,21380651..21380737,21380882..21381063,21382180..21382244,21382549..21382727,21382794..21382968,21383030..21383383,21383450..21383627,21383700..21383905); ID=FBpp0076902; name=slgA-PA; parent=FBgn0003423,FBtr0077203; dbxref=FlyBase:FBpp0076902,FlyBase_Annotation_IDs:CG1417-PA,GB_protein:AAF50821.1,REFSEQ:NP_728422,GB_protei…	11.7	8	0.09	DPLDVSFNDPIAAFK+EFLNNVTSDK+IMVDAEQTYFQPAISR+SLGYPDPVNPTFEATTDMYHR+YIPYGPVEEVLPYLSR
554a	FBpp0075764|FBgn0036213|CG7283-PA|RpL10Ab-PA	1.0000	FBpp0075764 type=protein; loc=3L:join(11822886..11822890,11823200..11823355,11823658..11824150); ID=FBpp0075764; name=RpL10Ab-PA; parent=FBgn0036213,FBtr0076032; dbxref=FlyBase:FBpp0075764,FlyBase_Annotation_IDs:CG7283-PA,GB_protein:AAF50002.2,REFSEQ:NP_648514,GB_protein:AAF50002,FlyMine:FBpp0075764,modMine:FBpp0075764; MD5=10f16de0b4b7aa8b0b1fe2b1479d7ba8; length=217; release=r6.09; species=Dmel;	30.0	8	0.11	ANNVDFMDAEALK+ANNVDFMDAEALKK+DTLYEGVNGLLEASAK+FPALLSHQESMIGK+LLGPGLNK+SYDAFLASESLIK
548a	FBpp0075170|FBgn0014163|CG4609-PA|fax-PA FBpp0099912|FBgn0014163|CG4609-PC|fax-PC	1.0000	FBpp0075170 type=protein; loc=3L:complement(join(16411002..16411418,16407021..16407359,16405502..16405845,16405326..16405428,16405117..16405170)); ID=FBpp0075170; name=fax-PA; parent=FBgn0014163,FBtr0075412; dbxref=FlyBase_Annotation_IDs:CG4609-PA,FlyBase:FBpp0075170,GB_protein:AAF49465.2,REFSEQ:NP_524106,GB_protein:AAF49465,FlyMine:FBpp0075170,modMine:FBpp0075170; MD5=f177af6dda7040fbd0c071dcd7f…	17.6	8	0.10	DIIYLYQFSR+KDEAVAAPVATK+LDLNAHIPKPEPETK+SAAPPADSAAAPAAAPAVEK+TNFEKDIIYLYQFSR+YLDSGLTAEQR
544a	FBpp0074440|FBgn0030993|CG7635-PA|Mec2-PA	1.0000	FBpp0074440 type=protein; loc=X:join(19188115..19188283,19189034..19189547,19189640..19189805,19189885..19190088); ID=FBpp0074440; name=Mec2-PA; parent=FBgn0030993,FBtr0074669; dbxref=FlyBase:FBpp0074440,FlyBase_Annotation_IDs:CG7635-PA,GB_protein:AAF48928.1,REFSEQ:NP_573357,GB_protein:AAF48928,FlyMine:FBpp0074440,modMine:FBpp0074440; MD5=5a50802e7ff7c0ced8ce37ecf434af6c; length=350; release=r6.0…	23.4	8	0.10	DVSLPVSMQR+EASDVISASPSALQLR+ISDPLYAVIQVEDYSMSTR+NLSELLTER+SDNIVLDALDAWPK+TVTFNVPQQEMLTK
533a	FBpp0073292|FBgn0028686|CG16916-PA|Rpt3-PA FBpp0312031|FBgn0028686|CG16916-PB|Rpt3-PB	1.0000	FBpp0073292 type=protein; loc=X:join(11125313..11125348,11125423..11125506,11125565..11126686); ID=FBpp0073292; name=Rpt3-PA; parent=FBgn0028686,FBtr0073436; dbxref=FlyBase:FBpp0073292,FlyBase_Annotation_IDs:CG16916-PA,GB_protein:AAF48001.1,REFSEQ:NP_572686,GB_protein:AAF48001,FlyMine:FBpp0073292,modMine:FBpp0073292; MD5=3ce20983cbcc98bbf3405ed68bf3a207; length=413; release=r6.09; species=Dmel;;F…	18.2	8	0.10	ADTLDPALLRPGR+EAVELPLTHFELYK+ELLKPSASVALHK+MNLSEDVDLEEFVARPDK+TLEFIEVQEEYIK+TLEFIEVQEEYIKDEQR
503	FBpp0293155|FBgn0010905|CG16757-PB|Spn-PB FBpp0293156|FBgn0010905|CG16757-PC|Spn-PC FBpp0293157|FBgn0010905|CG16757-PD|Spn-PD FBpp0293158|FBgn0010905|CG16757-PE|Spn-PE FBpp0293159|FBgn0010905|CG16757-PF|Spn-PF FBpp0293160|FBgn0010905|CG16757-PG|Spn-PG FBpp0293161|FBgn0010905|CG16757-PH|Spn-PH FBpp0293162|FBgn0010905|CG16757-PI|Spn-PI FBpp0293163|FBgn0010905|CG16757-PJ|Spn-PJ FBpp0311289|FBgn00109…	1.0000	FBpp0293155 type=protein; loc=3L:complement(join(2534711..2536211,2524599..2525718,2514310..2514330,2513696..2514197,2513209..2513638,2512793..2513145,2512532..2512731,2512295..2512472,2511878..2511931,2511163..2511763,2509762..2510575,2509364..2509500,2508639..2508865,2508307..2508573)); ID=FBpp0293155; name=Spn-PB; parent=FBgn0010905,FBtr0304613; dbxref=REFSEQ:NP_001246570,GB_protein:AFH04241,F…	5.0	8	0.11	EEFYQQLLQEK+EVYGSEAELYDTAK+LETTGNENELLSER+NEDVDPVAASAEYELEK+SLENLLITSATSSR+SLVGVTQAYAASVLR
496	FBpp0291495|FBgn0261396|CG10484-PA|Rpn3-PA FBpp0307804|FBgn0261396|CG42641-PB|Rpn3-PB	1.0000	FBpp0291495 type=protein; loc=2L:join(19052054..19052217,19052279..19053599); ID=FBpp0291495; name=Rpn3-PA; parent=FBgn0261396,FBtr0302289; dbxref=REFSEQ:NP_477300,GB_protein:AAF53749,FlyBase:FBpp0291495,FlyBase:FBpp0080691,FlyBase_Annotation_IDs:CG10484-PA,FlyBase_Annotation_IDs:CG42641-PA,FlyMine:FBpp0291495,modMine:FBpp0291495; MD5=f6e814a86c8cfb3f33e1816e37354a8c; length=494; release=r6.09; s…	22.7	8	0.08	APIAEVDAYFYLLLLVK+DATELPDVPK+DGVIEATLDPAQNFMR+NLAQSIYPAGADR+NYLHYALYDQADK+QSLGAYFQLTQAVR+SIGLSYSR+SVYPESASNNEWAR+SYFYFSR
477	FBpp0099974|FBgn0260439|CG17291-PA|Pp2A-29B-PA FBpp0099975|FBgn0260439|CG17291-PB|Pp2A-29B-PB FBpp0293227|FBgn0260439|CG17291-PC|Pp2A-29B-PC FBpp0297239|FBgn0260439|CG17291-PD|Pp2A-29B-PD FBpp0308836|FBgn0260439|CG17291-PE|Pp2A-29B-PE	1.0000	FBpp0099974 type=protein; loc=2L:join(8366311..8366394,8367096..8367249,8367312..8367730,8367797..8367871,8367931..8368696,8368758..8369030,8369716..8369720); ID=FBpp0099974; name=Pp2A-29B-PA; parent=FBgn0260439,FBtr0005088; dbxref=FlyBase_Annotation_IDs:CG17291-PA,FlyBase:FBpp0099974,GB_protein:AAF52650.2,REFSEQ:NP_001027227,GB_protein:AAF52650,FlyMine:FBpp0099974,modMine:FBpp0099974; MD5=c07243…	19.0	8	0.10	AVGPEITR+LAIIEYMPALAGQLGQEFFDQK+LNTDTDVDVK+LSTIALALGEER+SDLIPNFVQLAQDDQDSVR+TVAAEHSAQDLEIHVVPTLQR+VDLVPAFQYLLK+VVETEYLK
451	FBpp0087968|FBgn0050382|CG30382-PA|CG30382-PA FBpp0087969|FBgn0263121|CG18495-PB|Prosalpha1-PB FBpp0087970|FBgn0263121|CG18495-PA|Prosalpha1-PA FBpp0291433|FBgn0050382|CG30382-PB|CG30382-PB	1.0000	FBpp0087968 type=protein; loc=2R:complement(join(7831520..7831595,7831281..7831457,7830511..7830992)); ID=FBpp0087968; name=CG30382-PA; parent=FBgn0050382,FBtr0088894; dbxref=FlyBase:FBpp0087968,FlyBase_Annotation_IDs:CG30382-PA,GB_protein:AAM68869.1,REFSEQ:NP_724616,GB_protein:AAM68869,FlyMine:FBpp0087968,modMine:FBpp0087968; MD5=4137b83427de6b647901cbacf8b3a673; length=244; release=r6.09; speci…	29.9	8	0.10	AIAQENITTVALK+EIEEHLTK+HITIFSPEGR+LYQVEYAFK+NIVPETVTHLFR+TDPAGYFSGFK+TLEANSYLEK
429	FBpp0087164|FBgn0033663|CG8983-PA|ERp60-PA	1.0000	FBpp0087164 type=protein; loc=2R:complement(join(11890671..11890819,11888949..11889389,11888575..11888688,11887745..11888510)); ID=FBpp0087164; name=ERp60-PA; parent=FBgn0033663,FBtr0088058; dbxref=GB_protein:AAF58609.1,FlyBase:FBpp0087164,FlyBase_Annotation_IDs:CG8983-PA,GB_protein:AAF58609.2,REFSEQ:NP_725084,GB_protein:AAF58609,FlyMine:FBpp0087164,modMine:FBpp0087164; MD5=6aae583dd23c482fa809b5…	19.6	8	0.10	AAEIVKDDDPPIK+FEGSSESDLSTFVK+GFPTLFWLPK+LLANELEPYIK+LSPIYEELAEK+MDATANDVPPEFNVR+QDEVSQDYNGPR+YSVSGYPTLK
32	FBpp0071279|FBgn0014868|CG9022-PA|Ost48-PA	1.0000	FBpp0071279 type=protein; loc=X:complement(join(9158290..9158431,9157008..9158215)); ID=FBpp0071279; name=Ost48-PA; parent=FBgn0014868,FBtr0071344; dbxref=FlyBase:FBpp0071279,FlyBase_Annotation_IDs:CG9022-PA,GB_protein:AAF46453.1,REFSEQ:NP_511096,GB_protein:AAF46453,FlyMine:FBpp0071279,modMine:FBpp0071279; MD5=1bed9989bd15e38ed422ca79b5f6c5f9; length=449; release=r6.09; species=Dmel;	18.9	8	0.09	ASDIQLEFVR+GTLLIAALQAR+LAQFVDDGGNVLVAGSEK+LLTAESTAYSYNPEASVSDYPHAVGR+NVIIFAPSVEEFGGDVSVER
309	FBpp0082265|FBgn0015778|CG9412-PB|rin-PB FBpp0082267|FBgn0015778|CG9412-PE|rin-PE FBpp0312063|FBgn0015778|CG9412-PF|rin-PF FBpp0312064|FBgn0015778|CG9412-PG|rin-PG	1.0000	FBpp0082265 type=protein; loc=3R:join(13649069..13650497,13650809..13651059,13651174..13651566); ID=FBpp0082265; name=rin-PB; parent=FBgn0015778,FBtr0082797; dbxref=FlyBase:FBpp0082265,FlyBase_Annotation_IDs:CG9412-PB,GB_protein:AAG22151.2,REFSEQ:NP_524907,GB_protein:AAG22151; MD5=3d141bc378bcfd81dcc7417d76d5dc94; length=690; release=r6.09; species=Dmel;;FBpp0082267 type=protein; loc=3R:join(1364…	14.9	8	0.10	FGNVLELR+FTQTFVLAAQSPK+QQKPPTPVEDFK+SPLNYGFITYDDPEAVQK+SSNTQQFGDNQQLFLGNIPHHASEDDLR+YQDLYIEDEQDGESR+YYVHNDIFR
297	FBpp0081704|FBgn0040078|CG4003-PA|pont-PA	1.0000	FBpp0081704 type=protein; loc=3R:join(10262343..10263159,10263217..10263415,10263477..10263831); ID=FBpp0081704; name=pont-PA; parent=FBgn0040078,FBtr0082226; dbxref=FlyBase:FBpp0081704,FlyBase_Annotation_IDs:CG4003-PA,GB_protein:AAF54514.1,REFSEQ:NP_652608,GB_protein:AAF54514,FlyMine:FBpp0081704,modMine:FBpp0081704; MD5=44c3876ac3fbe345533b6b800122cc21; length=456; release=r6.09; species=Dmel;	21.5	8	0.10	AQTEGLQLEENAFTR+GLGLDEVGAAVHSAAGLVGQK+LDPSIFDALQK+LSEIGTSSTLR+SLESPIAPIVIFATNR+TISNVVIGLK+TLLYSTADMEQIIK
288	FBpp0081356|FBgn0010173|CG9633-PA|RpA-70-PA	1.0000	FBpp0081356 type=protein; loc=3R:complement(join(8264335..8264370,8264029..8264273,8262753..8263971,8262362..8262673)); ID=FBpp0081356; name=RpA-70-PA; parent=FBgn0010173,FBtr0081867; dbxref=FlyBase:FBpp0081356,FlyBase_Annotation_IDs:CG9633-PA,GB_protein:AAF54206.1,REFSEQ:NP_524274,GB_protein:AAF54206,FlyMine:FBpp0081356,modMine:FBpp0081356; MD5=4425d39514b971d001063620ad1e6d81; length=603; relea…	14.3	8	0.08	AEQIFSALNFTSHIFK+EVGELQSFVAR+IGEPVTYENAAK+IMHGEVVDAPVLQILAIK+LFSMDLMDESGEIR+YNLVPISDVSGMENK
286	FBpp0080922|FBgn0262743|CG2637-PA|Fs(2)Ket-PA FBpp0294035|FBgn0262743|CG2637-PB|Fs(2)Ket-PB FBpp0294036|FBgn0262743|CG2637-PC|Fs(2)Ket-PC FBpp0294037|FBgn0262743|CG2637-PD|Fs(2)Ket-PD FBpp0294038|FBgn0262743|CG2637-PE|Fs(2)Ket-PE	1.0000	FBpp0080922 type=protein; loc=2L:join(20735373..20735430,20736103..20736344,20736418..20737446,20737515..20738441,20738504..20738902); ID=FBpp0080922; name=Fs(2)Ket-PA; parent=FBgn0262743,FBtr0081392; dbxref=FlyBase:FBpp0080922,FlyBase_Annotation_IDs:CG2637-PA,GB_protein:AAF53918.1,REFSEQ:NP_477496,GB_protein:AAF53918,FlyMine:FBpp0080922,modMine:FBpp0080922; MD5=4d0f51490dd0744fcf756f3edcd13c3f; …	9.4	8	0.11	ALSEILVNTANSAVAR+ESILEAYTGIIQGLK+GALQFLTPVLVEK+LAATTALHNSLEFTK+NFLEQAAASNLPEFLK+TTLVILER
283	FBpp0080794|FBgn0003231|CG10360-PA|ref(2)P-PA FBpp0099683|FBgn0003231|CG10360-PB|ref(2)P-PB	1.0000	FBpp0080794 type=protein; loc=2L:join(19542817..19542988,19543620..19545101,19545157..19545302); ID=FBpp0080794; name=ref(2)P-PA; parent=FBgn0003231,FBtr0081253; dbxref=FlyBase_Annotation_IDs:CG10360-PA,FlyBase:FBpp0080794,GB_protein:AAF53824.1,REFSEQ:NP_476700,GB_protein:AAF53824; MD5=84e696ba5a5e99cca6d3df66efd78574; length=599; release=r6.09; species=Dmel;;FBpp0099683 type=protein; loc=2L:join…	21.5	8	0.10	AAEQTESPPQAEPTVTAEK+DFGQLGELLR+EIELYLFQER+HAGVLTQFVEMMTNLPLNTTTATAPAEPQKPK+IIDTTEGGDSGIFAPSTTPSAENK+MPTNNGPGMVDAWFTGPGLGR+TVPVYHTDESINK
263	FBpp0079893|FBgn0032397|CG6756-PA|Tom70-PA FBpp0079894|FBgn0032397|CG6756-PB|Tom70-PB FBpp0079895|FBgn0032397|CG6756-PC|Tom70-PC	1.0000	FBpp0079893 type=protein; loc=2L:complement(join(12037155..12038130,12036271..12037064)); ID=FBpp0079893; name=Tom70-PA; parent=FBgn0032397,FBtr0080309; dbxref=FlyBase:FBpp0079893,FlyBase_Annotation_IDs:CG6756-PA,GB_protein:AAF53148.2,REFSEQ:NP_609536,GB_protein:AAF53148,FlyMine:FBpp0079893,modMine:FBpp0079893; MD5=e8b1482c65ac2a5ee7a6c2be549f0d73; length=589; release=r6.09; species=Dmel;;FBpp007…	14.9	8	0.10	AALYIQLDQR+AVELFEK+GIADFAEAER+LNPENPDVYHQR+QAISLDGTAPDQELER+SFIADPLQTMK+SQAELVHVYSLR+TDMAIFYQNR
243	FBpp0079520|FBgn0043456|CG4747-PA|CG4747-PA FBpp0292905|FBgn0043456|CG4747-PB|CG4747-PB FBpp0310306|FBgn0043456|CG4747-PC|CG4747-PC	1.0000	FBpp0079520 type=protein; loc=2L:join(10004047..10004126,10004535..10004571,10005424..10005506,10005568..10006417,10006475..10006585,10006908..10007178,10007255..10007341,10007414..10007503,10007567..10007766); ID=FBpp0079520; name=CG4747-PA; parent=FBgn0043456,FBtr0079930; dbxref=FlyBase:FBpp0079520,FlyBase_Annotation_IDs:CG4747-PA,GB_protein:AAF52846.3,REFSEQ:NP_609336,GB_protein:AAF52846,FlyMi…	15.9	8	0.10	AYVEMSTIDPDTSLDIGEGIK+DVSGEALQDADEASSTPTGR+GDFNPQQPLSHMQR+LGYSEHDSSAVFVR+VETDALLASIAAK+YIDDPAEVDEQVNK
239	FBpp0079485|FBgn0015664|CG5838-PA|Dref-PA FBpp0302627|FBgn0015664|CG5838-PB|Dref-PB	1.0000	FBpp0079485 type=protein; loc=2L:complement(join(9965760..9966885,9965376..9965668,9964928..9965315,9964545..9964867)); ID=FBpp0079485; name=Dref-PA; parent=FBgn0015664,FBtr0079889; dbxref=FlyBase_Annotation_IDs:CG5838-PA,FlyBase:FBpp0079485,GB_protein:AAF52841.1,REFSEQ:NP_523529,GB_protein:AAF52841,FlyMine:FBpp0079485,modMine:FBpp0079485; MD5=3f2b29c47da4b2bf4728d6c75109a053; length=709; release…	13.4	8	0.10	DADSSVESDLKR+DLASLYHSVPGVVTLSFK+FLEIGEITR+LGIAEQDDPLMMNLK+NVDSLYDAGFGEFLR+YNINFGGVGEGESNEVAATSSVVAIK
235	FBpp0079406|FBgn0012036|CG3752-PA|Aldh-PA FBpp0304847|FBgn0012036|CG3752-PB|Aldh-PB	1.0000	FBpp0079406 type=protein; loc=2L:join(9387768..9387890,9389829..9389977,9390040..9390136,9390246..9391439); ID=FBpp0079406; name=Aldh-PA; parent=FBgn0012036,FBtr0079806; dbxref=FlyBase:FBpp0079406,FlyBase_Annotation_IDs:CG3752-PA,GB_protein:AAF52769.1,REFSEQ:NP_609285,GB_protein:AAF52769,FlyMine:FBpp0079406,modMine:FBpp0079406; MD5=d85e4ba5d9619ace3debbc4a0493e55d; length=520; release=r6.09; spec…	21.3	8	0.11	AGTVWVNTYNVLAAQAPFGGYK+ANNSEYGLAAAVFTK+EEIFGPVQQLIR+ENGEYALSNYTEVK+LIQLASGNTNLK+TIPMDGDFFTYTR+TVGNPFDLNTEQGPQVNEEQMEK
184	FBpp0077790|FBgn0024352|CG2720-PA|Hop-PA	1.0000	FBpp0077790 type=protein; loc=2L:join(295272..295280,295346..295628,295704..296811,296977..297049); ID=FBpp0077790; name=Hop-PA; parent=FBgn0024352,FBtr0078131; dbxref=FlyBase:FBpp0077790,FlyBase_Annotation_IDs:CG2720-PA,GB_protein:AAF51511.1,REFSEQ:NP_477354,GB_protein:AAF51511,FlyMine:FBpp0077790,modMine:FBpp0077790; MD5=a53cd93a7b5c709a53e05f904613d174; length=490; release=r6.09; species=Dmel;	22.4	8	0.09	AFEAYNEGLK+AFEAYNEGLKYDPTNAILLQGR+ALELDPNNAEAIEGYR+APSPPPAKPAEPPKPAEPR+EQGNLFFK+FDEAVAAYTEAIALDDQNHVLYSNR+FQEALEDAEK+LLESGIIQIH
178	FBpp0077571|FBgn0000579|CG17654-PB|Eno-PB FBpp0077572|FBgn0000579|CG17654-PE|Eno-PE FBpp0077573|FBgn0000579|CG17654-PC|Eno-PC FBpp0077574|FBgn0000579|CG17654-PD|Eno-PD FBpp0077575|FBgn0000579|CG17654-PA|Eno-PA FBpp0291325|FBgn0000579|CG17654-PF|Eno-PF	1.0000	FBpp0077571 type=protein; loc=2L:complement(join(1727646..1727833,1725341..1726655)); ID=FBpp0077571; name=Eno-PB; parent=FBgn0000579,FBtr0077905; dbxref=FlyBase:FBpp0077571,FlyBase_Annotation_IDs:CG17654-PB,GB_protein:AAN10455.1,REFSEQ:NP_722721,GB_protein:AAN10455; MD5=192a03ed239ad33bf021aeae31e76f91; length=500; release=r6.09; species=Dmel;;FBpp0077572 type=protein; loc=2L:complement(join(172…	18.2	8	0.10	AAVPSGASTGVHEALELR+EALNLISDAIAK+EIILPVPAFNVINGGSHAGNK+LANLYQEFIK+VNQIGTVTESIAAHLLAK
132	FBpp0075104|FBgn0025582|CG9677-PA|Int6-PA	1.0000	FBpp0075104 type=protein; loc=3L:complement(join(16786744..16786833,16786257..16786649,16785346..16786170)); ID=FBpp0075104; name=Int6-PA; parent=FBgn0025582,FBtr0075345; dbxref=FlyBase:FBpp0075104,FlyBase_Annotation_IDs:CG9677-PA,GB_protein:AAF49412.1,REFSEQ:NP_477385,GB_protein:AAF49412,FlyMine:FBpp0075104,modMine:FBpp0075104; MD5=65d76ad41ba7bda5d6bd5ed4d6c7a92c; length=435; release=r6.09; spe…	14.7	8	0.09	KAEVLATLK+LGHVVMGTQPLSPYQQLVEK+LNLSQEMPEELVQR+QLQNEVAPIMK+YLATAVVINR
573e	FBpp0071084|FBgn0029979|CG10777-PB|CG10777-PB FBpp0310551|FBgn0029979|CG10777-PC|CG10777-PC	0.9999	FBpp0071084 type=protein; loc=X:complement(join(7928794..7930302,7927228..7928556)); ID=FBpp0071084; name=CG10777-PB; parent=FBgn0029979,FBtr0071132; dbxref=FlyBase:FBpp0071084,FlyBase_Annotation_IDs:CG10777-PB,GB_protein:AAF46295.1,REFSEQ:NP_572424,GB_protein:AAF46295,FlyMine:FBpp0071084,modMine:FBpp0071084; MD5=11767947f10d5a65a6259cb7e9cb5704; length=945; release=r6.09; species=Dmel;;FBpp03105…	3.4	8	0.04	GEGPIALVLAPTR+LIDFLENR+MLDMGFEPQIR
10	FBpp0070355|FBgn0028969|CG14813-PA|deltaCOP-PA FBpp0291138|FBgn0028969|CG14813-PB|deltaCOP-PB	1.0000	FBpp0070355 type=protein; loc=X:complement(join(1861595..1861597,1861446..1861485,1861156..1861379,1860686..1861098,1860427..1860624,1860057..1860370,1859871..1859982,1859519..1859813)); ID=FBpp0070355; name=deltaCOP-PA; parent=FBgn0028969,FBtr0070371; dbxref=FlyBase:FBpp0070355,FlyBase_Annotation_IDs:CG14813-PA,GB_protein:AAF45673.1,REFSEQ:NP_652012,GB_protein:AAF45673,FlyMine:FBpp0070355,modMin…	13.6	7	0.09	ASNILEDLETLR+DGGVQQFENSGLLTLR+DVDSFVDQLK+IANLAPAAPAGGSSAAASASAAAK+IEGLLAAFPK
598a	FBpp0085354|FBgn0033062|CG7843-PA|Ars2-PA FBpp0085356|FBgn0033062|CG7843-PD|Ars2-PD FBpp0085357|FBgn0033062|CG7843-PC|Ars2-PC FBpp0302785|FBgn0033062|CG7843-PE|Ars2-PE FBpp0302787|FBgn0033062|CG7843-PG|Ars2-PG	1.0000	FBpp0085354 type=protein; loc=2R:complement(join(6085086..6085225,6084847..6085031,6084508..6084787,6083941..6084007,6081912..6083884,6081736..6081840,6081334..6081415)); ID=FBpp0085354; name=Ars2-PA; parent=FBgn0033062,FBtr0086018; dbxref=FlyBase:FBpp0085354,FlyBase_Annotation_IDs:CG7843-PA,GB_protein:AAF57281.2,REFSEQ:NP_610203,GB_protein:AAF57281,FlyMine:FBpp0085354,modMine:FBpp0085354; MD5=3b…	7.9	7	0.09	INTYEEIDNTLK+KPVRPVNSDGENWDDDDAENSAPK+QFLDTQDENISDSEVMR+VAIADPLVER+VDSSQADALIR
595a	FBpp0085234|FBgn0002645|CG1483-PA|Map205-PA FBpp0085235|FBgn0002645|CG1483-PB|Map205-PB	1.0000	FBpp0085234 type=protein; loc=3R:complement(join(32066329..32067996,32057322..32059145)); ID=FBpp0085234; name=Map205-PA; parent=FBgn0002645,FBtr0085875; dbxref=FlyBase:FBpp0085234,FlyBase_Annotation_IDs:CG1483-PA,GB_protein:AAF57214.1,REFSEQ:NP_524615,GB_protein:AAF57214,FlyMine:FBpp0085234,modMine:FBpp0085234; MD5=a4648a4df4dfaebd3bbd115852724e4b; length=1163; release=r6.09; species=Dmel;;FBpp0…	11.3	7	0.09	KTTASSTSVYGANK+LHEQDVPAHNAEVPLLDF+LLVPGSSSTTTTSSLR+LPISVSDEIPLSSASK+NDGDFSTNSNTTTSTDEVVAR+NTSSTTTSTATATITK+SLSSNVGSTVKPPTK+TSVATVAGGAVVGATK
583a	FBpp0083423|FBgn0264357|CG17299-PF|SNF4Agamma-PF FBpp0290803|FBgn0264357|CG17299-PR|SNF4Agamma-PR FBpp0290804|FBgn0264357|CG17299-PS|SNF4Agamma-PS	1.0000	FBpp0083423 type=protein; loc=3R:join(21173975..21175633,21178278..21178399,21178580..21179204,21179268..21179390,21185548..21185584,21202452..21202585,21207619..21207667,21210789..21211079,21211141..21211319,21211387..21211590,21211748..21212527); ID=FBpp0083423; name=SNF4Agamma-PF; parent=FBgn0264357,FBtr0084020; dbxref=FlyBase:FBpp0083423,FlyBase_Annotation_IDs:CG17299-PF,GB_protein:AAF55864.2…	7.7	7	0.08	ETPVPVTPEPVSPLPLPTEPPLIIK+LPVIDPATGNVLYILTHK+QFFEPSLVEIR+QHPAVTITSADGTQSTAK+SGEDSPVLNQSTVHGIASPNR+SLIEDIPEEETAPAR
581a	FBpp0082715|FBgn0250823|CG6963-PD|gish-PD FBpp0082716|FBgn0250823|CG6963-PB|gish-PB FBpp0082718|FBgn0250823|CG6963-PC|gish-PC FBpp0099737|FBgn0250823|CG6963-PG|gish-PG FBpp0099738|FBgn0250823|CG6963-PH|gish-PH FBpp0290519|FBgn0250823|CG6963-PI|gish-PI FBpp0293608|FBgn0250823|CG6963-PJ|gish-PJ FBpp0293609|FBgn0250823|CG6963-PK|gish-PK FBpp0303074|FBgn0250823|CG6963-PL|gish-PL FBpp0306673|FBgn02508…	1.0000	FBpp0082715 type=protein; loc=3R:join(16275144..16275169,16289631..16289839,16292724..16292834,16293987..16294153,16296662..16296776,16296836..16297104,16297175..16297345,16298470..16298550,16299591..16299689,16301245..16301351,16301823..16301874); ID=FBpp0082715; name=gish-PD; parent=FBgn0250823,FBtr0083261; dbxref=FlyBase_Annotation_IDs:CG6963-PD,FlyBase:FBpp0082715,GB_protein:AAN13704.2,REFSEQ…	19.4	7	0.08	GSLPWQGLK+LDFFETPDYDFLR+LFQDLFDR+LLGSHADNAPDGIPR+QSVSTTTGVLMVGPNFR+TMSTPVGSLQTGHEVIISPNK
56	FBpp0072135|FBgn0025352|CG4581-PA|Thiolase-PA	1.0000	FBpp0072135 type=protein; loc=2R:complement(join(23868462..23868525,23868053..23868212,23867820..23867994,23866753..23867763)); ID=FBpp0072135; name=Thiolase-PA; parent=FBgn0025352,FBtr0072226; dbxref=FlyBase:FBpp0072135,FlyBase_Annotation_IDs:CG4581-PA,GB_protein:AAF47083.1,REFSEQ:NP_477378,GB_protein:AAF47083,FlyMine:FBpp0072135,modMine:FBpp0072135; MD5=4c65024f55cc2ed72c1614ca8501ff36; length=…	15.8	7	0.09	ELIDYIVYGSVIQEVK+GYFTDLVPFK+HSLLSLLQK+NSQNIVLVDGVR+TPFLTSGTTYSK+VSGVDQIVDK+VSGVDQIVDKDNGIR
534a	FBpp0073371|FBgn0014133|CG1822-PB|bif-PB FBpp0306539|FBgn0014133|CG1822-PD|bif-PD	1.0000	FBpp0073371 type=protein; loc=X:join(11680853..11681114,11681718..11684254,11687462..11687635,11689201..11689543,11693547..11693938); ID=FBpp0073371; name=bif-PB; parent=FBgn0014133,FBtr0073526; dbxref=FlyBase:FBpp0073371,FlyBase_Annotation_IDs:CG1822-PB,GB_protein:AAN09639.1,REFSEQ:NP_727547,GB_protein:AAN09639,FlyMine:FBpp0073371,modMine:FBpp0073371; MD5=c914c0aee4dd9a54ac6d9f0c4c1af3ad; length…	10.0	7	0.09	EAASSETDASASPLWTLR+GSAVDEDDYHLTATPGAEVVYSEGTQK+GTAMDNLFQLGVTR+KGSAVDEDDYHLTATPGAEVVYSEGTQK+NQSQTAGGGSGPSSSLHSTENTSMVFNFSK+SGAAGGGGTMLGNLPLGSTALGFYTPMK
508	FBpp0304655|FBgn0003048|CG3443-PC|pcx-PC FBpp0309618|FBgn0003048|CG3443-PE|pcx-PE FBpp0310566|FBgn0003048|CG3443-PF|pcx-PF	1.0000	FBpp0304655 type=protein; loc=X:join(2225711..2225863,2225918..2226227,2226282..2227232,2227322..2230333,2230390..2231847,2231998..2232158,2232220..2232619,2232680..2233026,2233083..2235515,2235579..2236595); ID=FBpp0304655; name=pcx-PC; parent=FBgn0003048,FBtr0332381; dbxref=REFSEQ:NP_001259182,GB_protein:AGB95028,FlyBase:FBpp0304655,FlyBase_Annotation_IDs:CG3443-PC; MD5=44231c9c7cbade92f34da446…	5.0	7	0.09	ATLPIASGGAGGEPGKDLTAPQTQVEHEPSPRSTK+DHGADDQLETDQDLPLQQK+DLGADDNNLNSIFYEHLTR+EFGQFEVLNAPK+GGSPADAAEAGNEFALVK+LDDAVQQQQQLEDALAEESK+LSSSSGSLGLGMGVGLGNIITTPGDYPR+QELSHQSGAVIPAPNPPVPIR
501	FBpp0292958|FBgn0033889|CG6701-PB|CG6701-PB FBpp0292959|FBgn0033889|CG6701-PC|CG6701-PC FBpp0292960|FBgn0033889|CG6701-PD|CG6701-PD FBpp0308979|FBgn0033889|CG6701-PE|CG6701-PE	1.0000	FBpp0292958 type=protein; loc=2R:complement(join(13979184..13979340,13978942..13979117,13977645..13977849,13977376..13977580,13975434..13977304,13975269..13975374,13974927..13975203,13974591..13974837,13973653..13974410)); ID=FBpp0292958; name=CG6701-PB; parent=FBgn0033889,FBtr0303989; dbxref=FlyBase:FBpp0292958,FlyBase_Annotation_IDs:CG6701-PB,REFSEQ:NP_001188923,GB_protein:AAF58307; MD5=d22394d…	6.7	7	0.08	ASFNINPYR+HPISMSSNPLSTNTER+LISTNPEQMQAVR+LSSQGATNIGSLLHR+QDAAGTSILVTNAPVTNAAAPSVIPR+TLLQVEDIER
494	FBpp0290421|FBgn0033919|CG8547-PC|CG8547-PC FBpp0290422|FBgn0033919|CG8547-PD|CG8547-PD FBpp0308989|FBgn0033919|CG8547-PE|CG8547-PE	1.0000	FBpp0290421 type=protein; loc=2R:complement(join(14264129..14264197,14263864..14264063,14263590..14263795,14262475..14263529,14261980..14262171,14261786..14261920)); ID=FBpp0290421; name=CG8547-PC; parent=FBgn0033919,FBtr0301203; dbxref=REFSEQ:NP_610947,GB_protein:AAF58267,FlyBase:FBpp0290421,FlyBase_Annotation_IDs:CG8547-PC; MD5=f4fd64d4c5e1a5cd924060777d99b23a; length=618; release=r6.09; specie…	23.3	7	0.08	EIETAVASPNQQHVPSVNK+ELQDIALGDGILPAPGTK+ETETSNTVNSIHGPPNGGPYEPGLPQSAPLK+GPDYGSPSPFPVDGVEYPVNSNPPQR+HSGTGGQQPFIDDVETFSPTDYSTLQSTAK+TYTYEIPATGPGSNTSTINR
476	FBpp0099888|FBgn0037912|CG6782-PA|sea-PA FBpp0099889|FBgn0037912|CG6782-PC|sea-PC FBpp0099890|FBgn0037912|CG6782-PD|sea-PD FBpp0099892|FBgn0037912|CG6782-PE|sea-PE	1.0000	FBpp0099888 type=protein; loc=3R:complement(join(11560852..11561177,11560165..11560792)); ID=FBpp0099888; name=sea-PA; parent=FBgn0037912,FBtr0100461; dbxref=FlyBase_Annotation_IDs:CG6782-PA,FlyBase:FBpp0099888,GB_protein:AAN13508.1,REFSEQ:NP_001027178,GB_protein:AAN13508,FlyMine:FBpp0099888,modMine:FBpp0099888; MD5=aa9a7b0a297eeab817101e5b2822f6a4; length=317; release=r6.09; species=Dmel;;FBpp00…	16.7	7	0.09	FFVLESLK+FGAFEFLK+GFLGLYR+GLSVLVYGSIPK+NEGPAAFYK+SEGISGIYK
468	FBpp0088622|FBgn0261618|CG42551-PA|larp-PA FBpp0088624|FBgn0261618|CG42551-PB|larp-PB FBpp0290398|FBgn0261618|CG42551-PD|larp-PD FBpp0290399|FBgn0261618|CG42551-PE|larp-PE FBpp0297480|FBgn0261618|CG42551-PF|larp-PF FBpp0297481|FBgn0261618|CG42551-PG|larp-PG FBpp0297482|FBgn0261618|CG42551-PH|larp-PH	1.0000	FBpp0088622 type=protein; loc=3R:complement(join(28323649..28323734,28321373..28323486,28320582..28321279)); ID=FBpp0088622; name=larp-PA; parent=FBgn0261618,FBtr0089680; dbxref=FlyBase:FBpp0088622,GB_protein:AAF56783.3,REFSEQ:NP_524998,GB_protein:AAF56783,FlyBase_Annotation_IDs:CG42551-PA,FlyBase:FBpp0290396,FlyBase_Annotation_IDs:CG14066-PA; MD5=57821b32386f53c8af5ae5196c129f7c; length=965; rel…	11.4	7	0.08	AIGTLEQEQLEQNDGQEK+ATTKTTTTSTATTTTNNNIK+ENATTPPQQQQPPLSQTLNNNNDNVK+LGYGQSQEMNTLYR+SLALEDAGNGFR+VVEPEINEMLQGVGSLNPGR
452	FBpp0087972|FBgn0029093|CG1548-PA|cathD-PA	1.0000	FBpp0087972 type=protein; loc=2R:complement(join(7822549..7823466,7822225..7822485)); ID=FBpp0087972; name=cathD-PA; parent=FBgn0029093,FBtr0088898; dbxref=FlyBase:FBpp0087972,FlyBase_Annotation_IDs:CG1548-PA,GB_protein:AAF59186.1,REFSEQ:NP_652013,GB_protein:AAF59186,FlyMine:FBpp0087972,modMine:FBpp0087972; MD5=fbe176b5e485f5702cfdc5f320281c69; length=392; release=r6.09; species=Dmel;	20.7	7	0.09	DPASPEGGEIIFGGSDPNHYTGEFTYLPVTR+DQTFAEALSEPGLVFVAAK+FDGILGLGYNSISVDK+VVFDTGSSNLWVPSK
439	FBpp0087583|FBgn0023143|CG1782-PA|Uba1-PA FBpp0308600|FBgn0023143|CG1782-PC|Uba1-PC	1.0000	FBpp0087583 type=protein; loc=2R:complement(join(9692282..9693040,9689982..9691703,9689611..9689919,9688768..9689553)); ID=FBpp0087583; name=Uba1-PA; parent=FBgn0023143,FBtr0088499; dbxref=FlyBase:FBpp0087583,FlyBase_Annotation_IDs:CG1782-PA,GB_protein:AAF58910.2,REFSEQ:NP_477310,GB_protein:AAF58910,FlyMine:FBpp0087583,modMine:FBpp0087583; MD5=9f5acad33cb62c2cc70fb20052911d64; length=1191; releas…	6.8	7	0.08	IETNEAAAAASANNFDDGELDQDRVDK+LDGVANALDNVDAR+LPGIQPLEILDSIK+VVVLTNSDGEEQQR
408	FBpp0086294|FBgn0034118|CG6251-PA|Nup62-PA FBpp0309066|FBgn0034118|CG6251-PB|Nup62-PB	1.0000	FBpp0086294 type=protein; loc=2R:16344581..16345765; ID=FBpp0086294; name=Nup62-PA; parent=FBgn0034118,FBtr0087150; dbxref=FlyBase:FBpp0086294,FlyBase_Annotation_IDs:CG6251-PA,GB_protein:AAF58007.1,REFSEQ:NP_611120,GB_protein:AAF58007,FlyMine:FBpp0086294,modMine:FBpp0086294; MD5=c12e45b9e3831e5ad360717dbacb2d8b; length=394; release=r6.09; species=Dmel;;FBpp0309066 type=protein; loc=2R:16344581..1…	19.3	7	0.08	EFVNLPR+GQDTTDPIIQIGK+SQTYLMVENLDTQLK+TDQQVLDQELEFIATQQK+TTFSFGTPAPTAGIGGGDADNSK
395	FBpp0085902|FBgn0261119|CG5519-PA|Prp19-PA	1.0000	FBpp0085902 type=protein; loc=2R:complement(join(18450890..18450908,18449472..18450825,18447467..18447611)); ID=FBpp0085902; name=Prp19-PA; parent=FBgn0261119,FBtr0086723; dbxref=FlyBase:FBpp0085902,FlyBase_Annotation_IDs:CG5519-PA,GB_protein:AAF57684.1,REFSEQ:NP_523783,GB_protein:AAF57684,FlyMine:FBpp0085902,modMine:FBpp0085902; MD5=0c3487754cd63a1e17f46fe83bb9ed50; length=505; release=r6.09; sp…	13.5	7	0.08	ELKPEELIEIK+TIQLDDGYEVK+TVPEDLVTTDQVK+VFNDHTALATGVR+VIYHPNEDTVITGSPDMNIR
385	FBpp0085526|FBgn0265935|CG9446-PA|coro-PA FBpp0085527|FBgn0265935|CG9446-PB|coro-PB FBpp0089194|FBgn0265935|CG9446-PC|coro-PC FBpp0307637|FBgn0265935|CG9446-PD|coro-PD FBpp0307638|FBgn0265935|CG9446-PE|coro-PE FBpp0307639|FBgn0265935|CG9446-PF|coro-PF FBpp0307640|FBgn0265935|CG9446-PG|coro-PG	1.0000	FBpp0085526 type=protein; loc=2R:complement(join(6866687..6866884,6865108..6865374,6864636..6865049,6864278..6864571,6863348..6863533,6863062..6863289)); ID=FBpp0085526; name=coro-PA; parent=FBgn0265935,FBtr0086207; dbxref=FlyBase:FBpp0085526,FlyBase_Annotation_IDs:CG9446-PA,GB_protein:AAF57403.1,REFSEQ:NP_610242,GB_protein:AAF57403; MD5=9e69a59b5bb440c948af7bc73d86b28f; length=528; release=r6.09…	18.4	7	0.08	DADPITFSLK+GDSASSGATSSSAGGGNFASGNNNEASEGGPPAAVLSEK+HGLIFTTGFNR+IAADHPLVGGHK+TLTEPVVDLVFHQR+VWQIPDGGLSR
353	FBpp0084617|FBgn0003279|CG5502-PA|RpL4-PA	1.0000	FBpp0084617 type=protein; loc=3R:join(27922917..27922919,27923125..27923305,27923370..27923740,27924140..27924790); ID=FBpp0084617; name=RpL4-PA; parent=FBgn0003279,FBtr0085248; dbxref=FlyBase:FBpp0084617,FlyBase_Annotation_IDs:CG5502-PA,GB_protein:AAG22173.1,REFSEQ:NP_524538,GB_protein:AAG22173,FlyMine:FBpp0084617,modMine:FBpp0084617; MD5=c846b6c4b4ed56d364b2ad352ff789f5; length=401; release=r6.…	23.9	7	0.09	APIRPDVVNEVHQLLR+GHVIDGVSEFPLVVSDEVQK+GPLVVYDKDEGLR+LNDLFGTWK+NIPGIETINVDK+QAVIFLR+YALVSAIAASGVPALVQSK
333	FBpp0083794|FBgn0004395|CG4620-PA|unk-PA FBpp0083795|FBgn0004395|CG4620-PB|unk-PB FBpp0294022|FBgn0004395|CG4620-PC|unk-PC FBpp0294023|FBgn0004395|CG4620-PD|unk-PD FBpp0294024|FBgn0004395|CG4620-PE|unk-PE FBpp0307981|FBgn0004395|CG4620-PF|unk-PF FBpp0312602|FBgn0004395|CG4620-PG|unk-PG	1.0000	FBpp0083794 type=protein; loc=3R:complement(join(23157779..23157843,23157501..23157710,23156074..23156493,23155809..23156011,23154845..23154967,23154194..23154774,23153940..23154137)); ID=FBpp0083794; name=unk-PA; parent=FBgn0004395,FBtr0084402; dbxref=FlyBase:FBpp0083794,FlyBase_Annotation_IDs:CG4620-PA,GB_protein:AAO41593.1,REFSEQ:NP_788722,GB_protein:AAO41593,FlyMine:FBpp0083794,modMine:FBpp00…	15.2	7	0.09	DDINSSSVGNSLFENTLNTAK+ENSLSASLANTSLLTR+IISPGFGDGLSISPSVR+LSNSLSATQNDSSLFFPSR+NAFSLQSLQSQNNSDLGR
310	FBpp0082319|FBgn0263396|CG16901-PA|sqd-PA FBpp0082320|FBgn0263396|CG16901-PB|sqd-PB FBpp0082321|FBgn0263396|CG16901-PC|sqd-PC FBpp0301102|FBgn0263396|CG16901-PE|sqd-PE	1.0000	FBpp0082319 type=protein; loc=3R:complement(join(13645753..13645919,13643169..13643209,13642829..13643103,13642512..13642755,13642189..13642427)); ID=FBpp0082319; name=sqd-PA; parent=FBgn0263396,FBtr0082854; dbxref=FlyBase:FBpp0082319,FlyBase_Annotation_IDs:CG16901-PA,GB_protein:AAF54964.2,REFSEQ:NP_731826,GB_protein:AAF54964,FlyMine:FBpp0082319,modMine:FBpp0082319; MD5=f3e0c9c10a8c84b1ad97a28350…	27.6	7	0.09	GFAFIVFTNTEAIDK+IFVGGLTTEISDEEIK+LFVGGLSWETTEK+QVDTEINGEDFTK+TYFGQFGNIVEVEMPFDK+YGEIESINVK
289	FBpp0081378|FBgn0024326|CG9738-PA|Mkk4-PA FBpp0289672|FBgn0024326|CG9738-PB|Mkk4-PB FBpp0306434|FBgn0024326|CG9738-PC|Mkk4-PC	1.0000	FBpp0081378 type=protein; loc=3R:complement(join(8650481..8650511,8649478..8650319,8649279..8649419,8648962..8649047,8648722..8648896)); ID=FBpp0081378; name=Mkk4-PA; parent=FBgn0024326,FBtr0081892; dbxref=FlyBase:FBpp0081378,FlyBase_Annotation_IDs:CG9738-PA,GB_protein:AAF54258.1,REFSEQ:NP_477353,GB_protein:AAF54258,FlyMine:FBpp0081378,modMine:FBpp0081378; MD5=13e166d546b56e6fca2f77207f5ff9bd; le…	13.9	7	0.08	ITVATVNALNYLK+LLEMPFIR+LLTSYNGMEFSK+LQFGEGGANTHTFTSDDLEDEGEIGR
281	FBpp0080727|FBgn0032731|CG10641-PA|Swip-1-PA FBpp0309283|FBgn0032731|CG10641-PB|Swip-1-PB	1.0000	FBpp0080727 type=protein; loc=2L:complement(join(18986672..18986910,18978355..18978769)); ID=FBpp0080727; name=Swip-1-PA; parent=FBgn0032731,FBtr0081185; dbxref=FlyBase:FBpp0080727,FlyBase_Annotation_IDs:CG10641-PA,GB_protein:AAF53731.1,REFSEQ:NP_609925,GB_protein:AAF53731,FlyMine:FBpp0080727,modMine:FBpp0080727; MD5=aa96792e1477ff83c91e7dcc3268d4e2; length=217; release=r6.09; species=Dmel;;FBpp0…	39.2	7	0.09	AQAGELDSDSGLNQLAR+DGFLDLQELK+DSVDSPSSTTNTDSSELTHILNR+EFLLIFR+LTEVDVEQVGVSGAK+VVNVYTDFPEFSR
271	FBpp0080121|FBgn0026373|CG7885-PA|RpII33-PA	1.0000	FBpp0080121 type=protein; loc=2L:13833424..13834251; ID=FBpp0080121; name=RpII33-PA; parent=FBgn0026373,FBtr0080544; dbxref=GB_protein:AAF53342.1,FlyBase:FBpp0080121,FlyBase_Annotation_IDs:CG7885-PA,REFSEQ:NP_477419,GB_protein:AAF53342,FlyMine:FBpp0080121,modMine:FBpp0080121; MD5=40cb92726a1c0bf71b6ec214c86fcaf7; length=275; release=r6.09; species=Dmel;	33.1	7	0.09	FVLEDTELSVANSLR+IGLIPLISDDVVER+LSNLQTQLSHESQNDALAV+NQGEEDNEYGESNDEILIIK+SEHTELEDDQYEAPYNWEAKPNK
268	FBpp0080067|FBgn0032479|CG16974-PA|CG16974-PA FBpp0294006|FBgn0032479|CG16974-PB|CG16974-PB	1.0000	FBpp0080067 type=protein; loc=2L:complement(join(13187573..13189573,13187033..13187325,13186333..13186964,13185417..13186264)); ID=FBpp0080067; name=CG16974-PA; parent=FBgn0032479,FBtr0080489; dbxref=FlyBase:FBpp0080067,FlyBase_Annotation_IDs:CG16974-PA,GB_protein:AAF53254.1,REFSEQ:NP_609610,GB_protein:AAF53254,FlyMine:FBpp0080067,modMine:FBpp0080067; MD5=3c9f9b9e89f0b005fce774a1ec66a665; length=…	4.5	7	0.09	INPVETTSLTSTVAPVMQAR+LLSFPDNFFAR+LTYLPATLFANTPNIR+LYIDPIVFYR
257	FBpp0079710|FBgn0027868|CG6743-PA|Nup107-PA	1.0000	FBpp0079710 type=protein; loc=2L:complement(join(10733773..10735945,10733344..10733708)); ID=FBpp0079710; name=Nup107-PA; parent=FBgn0027868,FBtr0080121; dbxref=FlyBase:FBpp0079710,FlyBase_Annotation_IDs:CG6743-PA,GB_protein:AAF53002.1,REFSEQ:NP_609446,GB_protein:AAF53002,FlyMine:FBpp0079710,modMine:FBpp0079710; MD5=b4631c73d74b1af4b8c6eee3e18b129b; length=845; release=r6.09; species=Dmel;	6.3	7	0.07	DFAQSQLGIIQR+FLEQVEQK+GWLVDPFIAK+LAHQPLGEFGEPQSGEISAIDQR
247	FBpp0079565|FBgn0004419|CG4916-PA|me31B-PA FBpp0079566|FBgn0004419|CG4916-PB|me31B-PB	1.0000	FBpp0079565 type=protein; loc=2L:join(10239536..10239585,10240492..10240591,10240680..10241058,10241133..10241780,10241846..10242048); ID=FBpp0079565; name=me31B-PA; parent=FBgn0004419,FBtr0079975; dbxref=FlyBase:FBpp0079565,FlyBase_Annotation_IDs:CG4916-PA,GB_protein:AAF52881.2,REFSEQ:NP_523533,GB_protein:AAF52881,FlyMine:FBpp0079565,modMine:FBpp0079565; MD5=13bbcdb1c57fa984e14b75f6806749fc; len…	16.1	7	0.09	DPQILLFSATFPLTVK+DYIQALVMVPTR+ELGTEIKPIPK+ELLMGIFEK+GVTQYYAFVQER+ILVLDEADK
244	FBpp0079527|FBgn0267727|CG4799-PA|Pen-PA	1.0000	FBpp0079527 type=protein; loc=2L:join(10057697..10057759,10057821..10058134,10058199..10058769,10058847..10059467); ID=FBpp0079527; name=Pen-PA; parent=FBgn0267727,FBtr0079937; dbxref=FlyBase:FBpp0079527,FlyBase_Annotation_IDs:CG4799-PA,GB_protein:AAF52853.1,REFSEQ:NP_477041,GB_protein:AAF52853,FlyMine:FBpp0079527,modMine:FBpp0079527; MD5=d7e7e91fa9fe3cca56f6dd12013b1888; length=522; release=r6.0…	19.0	7	0.08	EAAWAVTNTTTSGTPEQIVDLIEK+EAAWTVSNITAGNQK+ILKPFIDLLDTK+IQAVVDSDAVPR+NINDEDLTSPLK+SVGNIVTGTDQQTDVVIASGGLPR
224	FBpp0079113|FBgn0261800|CG7123-PA|LanB1-PA FBpp0079114|FBgn0261800|CG7123-PB|LanB1-PB	1.0000	FBpp0079113 type=protein; loc=2L:join(7814948..7817656,7817733..7820390); ID=FBpp0079113; name=LanB1-PA; parent=FBgn0261800,FBtr0079490; dbxref=FlyBase:FBpp0079113,FlyBase_Annotation_IDs:CG7123-PA,GB_protein:AAF52563.1,REFSEQ:NP_476618,GB_protein:AAF52563,FlyMine:FBpp0079113,modMine:FBpp0079113; MD5=a6326cdf8fd806bb9123b0c40164dfe7; length=1788; release=r6.09; species=Dmel;;FBpp0079114 type=prote…	6.6	7	0.08	CECSNNVDLYDTGNCDR+DAIQQANSNIELAGQDLEK+HDVDSPTATILVDSLTLIPR+ILDSANSVVESLAAADESQGK+LEPEEIETLGDQINR+LQAEIGPLNK+VPENSELVFTVGDIPR
212	FBpp0078640|FBgn0000299|CG4145-PC|Cg25C-PC FBpp0078641|FBgn0000299|CG4145-PB|Cg25C-PB FBpp0078642|FBgn0000299|CG4145-PA|Cg25C-PA	1.0000	FBpp0078640 type=protein; loc=2L:join(5030218..5030237,5030742..5030790,5030855..5031802,5031878..5032374,5032500..5033950,5034013..5034981,5035064..5036208,5036477..5036737); ID=FBpp0078640; name=Cg25C-PC; parent=FBgn0000299,FBtr0079001; dbxref=FlyBase:FBpp0078640,FlyBase_Annotation_IDs:CG4145-PC,GB_protein:AAN10520.1,REFSEQ:NP_723046,GB_protein:AAN10520; MD5=90fd819d7eb397ce044fb52b4f3eca12; le…	3.0	7	0.09	FPIDDSYDIVDSAGVAR+GATGLTGNDGPVGGR+GLIGIQGER+TAGTAGSIQDSVK
173	FBpp0077378|FBgn0031437|CG9881-PA|Arpc5-PA FBpp0307163|FBgn0031437|CG9881-PB|Arpc5-PB	1.0000	FBpp0077378 type=protein; loc=2L:join(2580369..2580581,2580644..2580886); ID=FBpp0077378; name=Arpc5-PA; parent=FBgn0031437,FBtr0077694; dbxref=FlyBase:FBpp0077378,FlyBase_Annotation_IDs:CG9881-PA,GB_protein:AAF51237.1,REFSEQ:NP_608693,GB_protein:AAF51237,FlyMine:FBpp0077378,modMine:FBpp0077378; MD5=88da80488ded78214c9538518c16fa00; length=151; release=r6.09; species=Dmel;;FBpp0307163 type=protei…	61.6	7	0.08	EDDGVESAAAGPDESEITTLLTQGK+GFEIPSEGSSGHLLQWHEK+IDVDQYNEDNFR+STQMDQAIDTLDQNDLIDVLMK+SVEALLSALQNAPLR
170	FBpp0077168|FBgn0031589|CG3714-PC|CG3714-PC FBpp0077169|FBgn0031589|CG3714-PD|CG3714-PD FBpp0077170|FBgn0031589|CG3714-PA|CG3714-PA FBpp0077171|FBgn0031589|CG3714-PB|CG3714-PB FBpp0077172|FBgn0031589|CG3714-PE|CG3714-PE FBpp0111933|FBgn0031589|CG3714-PF|CG3714-PF FBpp0306839|FBgn0031589|CG3714-PG|CG3714-PG FBpp0306840|FBgn0031589|CG3714-PH|CG3714-PH	1.0000	FBpp0077168 type=protein; loc=2L:complement(join(4196475..4196565,4195734..4195904,4195539..4195665,4195017..4195100,4194818..4194945,4193539..4193679,4193310..4193481,4192633..4192968,4190559..4190824,4190083..4190492,4189942..4190019)); ID=FBpp0077168; name=CG3714-PC; parent=FBgn0031589,FBtr0077479; dbxref=FlyBase:FBpp0077168,FlyBase_Annotation_IDs:CG3714-PC,GB_protein:AAN11170.1,REFSEQ:NP_7229…	15.9	7	0.08	AYVIPSHVESLYK+DVTLYAIDEGTVAFPR+FLDSFHYSQSDIEYLK+LFNIPVK+LLEFGLR+TDDTAVFDLFFR+YSYTGGFDGTSNVLAGK
163	FBpp0076856|FBgn0035608|CG10630-PA|blanks-PA	1.0000	FBpp0076856 type=protein; loc=3L:complement(join(5498728..5498848,5497706..5498559)); ID=FBpp0076856; name=blanks-PA; parent=FBgn0035608,FBtr0077152; dbxref=FlyBase:FBpp0076856,FlyBase_Annotation_IDs:CG10630-PA,GB_protein:AAF50777.1,REFSEQ:NP_647966,GB_protein:AAF50777,FlyMine:FBpp0076856,modMine:FBpp0076856; MD5=e9b170756e9c2deb9380c5aac03f605f; length=324; release=r6.09; species=Dmel;	17.6	7	0.08	ALIPNPSAEEDAVAVIPLADNLK+ALIPNPSAEEDAVAVIPLADNLKK+ALQEILTTK+DALMVLNELK+TDDIDVATLYNDLK
160	FBpp0076829|FBgn0263106|CG10578-PA|DnaJ-1-PA FBpp0076830|FBgn0263106|CG10578-PB|DnaJ-1-PB	1.0000	FBpp0076829 type=protein; loc=3L:complement(5750589..5751593); ID=FBpp0076829; name=DnaJ-1-PA; parent=FBgn0263106,FBtr0077123; dbxref=FlyBase:FBpp0076829,FlyBase_Annotation_IDs:CG10578-PA,GB_protein:AAF50753.1,REFSEQ:NP_523936,GB_protein:AAF50753; MD5=8ee2a70fa076c8c410c8f745592d1d60; length=334; release=r6.09; species=Dmel;;FBpp0076830 type=protein; loc=3L:complement(5750589..5751593); ID=FBpp00…	25.1	7	0.09	DIFDNYGEDGLK+EIAEAYEVLSDK+GGQPGPDGGGQPGAYTYQFHGDPR+INGLGLPVPK+IQVNPNHEIIKPTTTR+TPADIVFIIR
153	FBpp0076552|FBgn0011640|CG8597-PA|lark-PA FBpp0076553|FBgn0011640|CG8597-PB|lark-PB FBpp0076554|FBgn0011640|CG8597-PC|lark-PC FBpp0076555|FBgn0011640|CG8597-PD|lark-PD FBpp0076556|FBgn0011640|CG8597-PE|lark-PE	1.0000	FBpp0076552 type=protein; loc=3L:join(7340069..7340770,7340876..7341114,7341353..7341470); ID=FBpp0076552; name=lark-PA; parent=FBgn0011640,FBtr0076841; dbxref=FlyBase_Annotation_IDs:CG8597-PA,FlyBase:FBpp0076552,GB_protein:AAF50578.1,REFSEQ:NP_523957,GB_protein:AAF50578; MD5=498cc25e6484a5d938da98774852f7fd; length=352; release=r6.09; species=Dmel;;FBpp0076553 type=protein; loc=3L:join(7340069..…	16.2	7	0.08	DAIQNLNGYTLNEFAIK+DPYPPPPPPPPFLR+EPPSPLSAGGYR+YGSPTPHGYEDFSR
111	FBpp0074482|FBgn0027621|CG3400-PF|Pfrx-PF FBpp0074483|FBgn0027621|CG3400-PA|Pfrx-PA FBpp0074484|FBgn0027621|CG3400-PI|Pfrx-PI FBpp0074485|FBgn0027621|CG3400-PG|Pfrx-PG FBpp0074486|FBgn0027621|CG3400-PB|Pfrx-PB FBpp0074487|FBgn0027621|CG3400-PH|Pfrx-PH FBpp0074488|FBgn0027621|CG3400-PD|Pfrx-PD FBpp0074489|FBgn0027621|CG3400-PE|Pfrx-PE FBpp0298021|FBgn0027621|CG3400-PJ|Pfrx-PJ FBpp0298022|FBgn00276…	1.0000	FBpp0074482 type=protein; loc=X:19506917..19508527; ID=FBpp0074482; name=Pfrx-PF; parent=FBgn0027621,FBtr0074713; dbxref=FlyBase:FBpp0074482,FlyBase_Annotation_IDs:CG3400-PF,GB_protein:AAN09493.1,REFSEQ:NP_728252,GB_protein:AAN09493; MD5=cee8104552d505971c263885e23dc36a; length=536; release=r6.09; species=Dmel;;FBpp0074483 type=protein; loc=X:19506917..19508527; ID=FBpp0074483; name=Pfrx-PA; pare…	20.1	7	0.07	GHQYANALSTFIAQQQIDGLR+HGESEYNLSGLIGGDSNLSAR+IPGDVSEPGLDGLSGELVAPDGVGK+SADELPYLYVPLHTVIK+VFNLGEYR+VSSPDYLNMNTELVVR
82	FBpp0073126|FBgn0035499|CG14996-PB|Chd64-PB FBpp0302668|FBgn0035499|CG14996-PC|Chd64-PC	1.0000	FBpp0073126 type=protein; loc=3L:complement(join(4122156..4122209,4115305..4115646,4114972..4115142)); ID=FBpp0073126; name=Chd64-PB; parent=FBgn0035499,FBtr0073270; dbxref=FlyBase:FBpp0073126,FlyBase_Annotation_IDs:CG14996-PB,GB_protein:AAF47840.2,REFSEQ:NP_647860,GB_protein:AAF47840,FlyMine:FBpp0073126,modMine:FBpp0073126; MD5=28afced7256b9db15794cd3fbee17f1d; length=188; release=r6.09; species…	43.4	6	0.08	AGANVISLQYGSNK+ASNFNKPSIGPK+AVTEEPINTSGDTDNFFEVLK+LANALQPGSIK+NFGVPTQETFQSVDLWER
635a	FBpp0302537|FBgn0263740|CG43665-PB|eIF-2gamma-PB FBpp0302538|FBgn0263740|CG43665-PC|eIF-2gamma-PC FBpp0307983|FBgn0263740|CG43665-PD|eIF-2gamma-PD	1.0000	FBpp0302537 type=protein; loc=3R:complement(join(15263282..15263347,15262547..15262721,15259450..15259686,15258510..15259383,15258367..15258442)); ID=FBpp0302537; name=eIF-2gamma-PB; parent=FBgn0263740,FBtr0310386; dbxref=FlyBase:FBpp0302537,FlyBase_Annotation_IDs:CG43665-PB,REFSEQ:NP_731993,GB_protein:AAF55153; MD5=ab5df4d5c73143be53d760bf73070cfe; length=475; release=r6.09; species=Dmel;;FBpp03…	16.1	6	0.08	FVQGTVAEGAPIIPISAQLK+GGVAGGSILSGVLK+LTPLSPEVISR+QATINIGTIGHVAHGK+VGQEIEVRPGVVTK
616a	FBpp0088159|FBgn0024728|CG1783-PA|Slip1-PA	1.0000	FBpp0088159 type=protein; loc=4:join(663701..663742,663855..664340,664988..665305,665951..666932,668420..668574,669130..669450); ID=FBpp0088159; name=Slip1-PA; parent=FBgn0024728,FBtr0089090; dbxref=FlyBase:FBpp0088159,GB_protein:AAF59321.1,FlyBase_Annotation_IDs:CG1783-PA,REFSEQ:NP_651933,GB_protein:AAF59321,FlyMine:FBpp0088159,modMine:FBpp0088159; MD5=edf277dede3fd31fb770266eb0c563fe; length=76…	6.4	6	0.06	HNALDLELK+NQEELETQIAR+VDNPGELSVLTDK+YNEVTTTEDDTISEVK
612a	FBpp0087705|FBgn0260972|CG8057-PA|alc-PA	1.0000	FBpp0087705 type=protein; loc=2R:complement(join(9136952..9137599,9135765..9135995,9135559..9135705)); ID=FBpp0087705; name=alc-PA; parent=FBgn0260972,FBtr0088624; dbxref=FlyBase:FBpp0087705,FlyBase_Annotation_IDs:CG8057-PA,GB_protein:AAF58979.1,REFSEQ:NP_610460,GB_protein:AAF58979,FlyMine:FBpp0087705,modMine:FBpp0087705; MD5=2cac3bf3bc33250b01a74c2898ef7975; length=341; release=r6.09; species=Dm…	19.4	6	0.06	ESDFEVFQALAK+HTAVLNEGSSQEDDDPYYTGTGTGSTR+SHQNFVTIIDLPEGDHQYK+TALPTVLR
608a	FBpp0086699|FBgn0261276|CG8479-PB|Opa1-PB FBpp0086700|FBgn0261276|CG8479-PA|Opa1-PA FBpp0308806|FBgn0261276|CG8479-PC|Opa1-PC FBpp0308807|FBgn0261276|CG8479-PD|Opa1-PD	1.0000	FBpp0086699 type=protein; loc=2R:complement(join(14235286..14235314,14234890..14235187,14234693..14234828,14234268..14234342,14233617..14234206,14233188..14233561,14232965..14233129,14232716..14232903,14231492..14231964,14231308..14231426,14231160..14231244,14230895..14231099,14230774..14230838)); ID=FBpp0086699; name=Opa1-PB; parent=FBgn0261276,FBtr0087573; dbxref=FlyBase:FBpp0086699,FlyBase_Ann…	7.6	6	0.08	ALGYYAVVTGR+GEILDEVVTLSQISAK+LEEFINSLNQEK+QYEEDFFK+VIQLNTLEDR+VTLAEGPYHVAQFR
604a	FBpp0085863|FBgn0034345|CG5174-PJ|CG5174-PJ FBpp0085865|FBgn0034345|CG5174-PA|CG5174-PA FBpp0085869|FBgn0034345|CG5174-PB|CG5174-PB FBpp0290371|FBgn0034345|CG5174-PL|CG5174-PL FBpp0297591|FBgn0034345|CG5174-PN|CG5174-PN FBpp0297592|FBgn0034345|CG5174-PO|CG5174-PO FBpp0309317|FBgn0034345|CG5174-PP|CG5174-PP	1.0000	FBpp0085863 type=protein; loc=2R:join(18421544..18421553,18424127..18424251,18424326..18424486,18424607..18424666,18424872..18425034,18425964..18426005); ID=FBpp0085863; name=CG5174-PJ; parent=FBgn0034345,FBtr0086684; dbxref=FlyBase:FBpp0085863,FlyBase_Annotation_IDs:CG5174-PJ,GB_protein:AAM68452.1,REFSEQ:NP_725788,GB_protein:AAM68452,FlyMine:FBpp0085863,modMine:FBpp0085863; MD5=9fdcb2a1ca6480a8b…	40.9	6	0.08	ESTVYQSVEQSVGTFTK+EVTDDVNQGLK+SIEASVGSAYENVK+TASVFGSITSGISSK+TVYEAPLYQR+VEEEINTLR
582a	FBpp0082987|FBgn0020238|CG31196-PA|14-3-3epsilon-PA FBpp0082988|FBgn0020238|CG31196-PB|14-3-3epsilon-PB FBpp0082989|FBgn0020238|CG31196-PC|14-3-3epsilon-PC FBpp0082990|FBgn0020238|CG31196-PD|14-3-3epsilon-PD	1.0000	FBpp0082987 type=protein; loc=3R:join(18242846..18242909,18247433..18247902,18247971..18248151,18248215..18248288); ID=FBpp0082987; name=14-3-3epsilon-PA; parent=FBgn0020238,FBtr0083565; dbxref=FlyBase:FBpp0082987,FlyBase_Annotation_IDs:CG31196-PA,GB_protein:AAF55519.2,REFSEQ:NP_732309,GB_protein:AAF55519,FlyMine:FBpp0082987,modMine:FBpp0082987; MD5=e3d4754790310e5d929d6f9769e621bf; length=262; r…	19.5	6	0.06	AAFDDAIAELDTLSEESYK+DSTLIMQLLR+NLLSVAYK+VASMDVELTVEER
566a	FBpp0079654|FBgn0005322|CG5395-PA|nmd-PA FBpp0310207|FBgn0005322|CG5395-PC|nmd-PC	1.0000	FBpp0079654 type=protein; loc=2L:complement(join(10303655..10303836,10302671..10303598)); ID=FBpp0079654; name=nmd-PA; parent=FBgn0005322,FBtr0080065; dbxref=GB_protein:AAF52903.1,FlyBase:FBpp0079654,FlyBase_Annotation_IDs:CG5395-PA,REFSEQ:NP_609373,GB_protein:AAF52903,FlyMine:FBpp0079654,modMine:FBpp0079654; MD5=67efa648898925b40638d6fb7ce61e1a; length=369; release=r6.09; species=Dmel;;FBpp03102…	16.0	6	0.07	GQIFQVLVR+LSVASLITYYSVK+LTNGFSGSDLR+LTSAVFSLASR+MPAQFHIGLPSETQR
549a	FBpp0075175|FBgn0036623|CG4729-PA|CG4729-PA FBpp0075176|FBgn0036623|CG4729-PC|CG4729-PC FBpp0075177|FBgn0036623|CG4729-PB|CG4729-PB FBpp0300976|FBgn0036623|CG4729-PE|CG4729-PE	1.0000	FBpp0075175 type=protein; loc=3L:complement(join(16383927..16384107,16383331..16383866,16382382..16382739,16382072..16382157)); ID=FBpp0075175; name=CG4729-PA; parent=FBgn0036623,FBtr0075417; dbxref=FlyBase:FBpp0075175,FlyBase_Annotation_IDs:CG4729-PA,GB_protein:AAF49471.1,REFSEQ:NP_648888,GB_protein:AAF49471; MD5=5f3bd529f6c00aa6dbdf0c63493ff274; length=386; release=r6.09; species=Dmel;;FBpp0075…	22.8	6	0.08	DKIIDSFLETGSFFK+EAAAWLQNLFVEK+GFTASLAPIR+IIDSFLETGSFFK+IPLEQVPEDEK+TIITEQLK+TPATMLSLLHGK+VVFSYPDPTWLLLNAEGTR
539a	FBpp0074013|FBgn0005411|CG9998-PA|U2af50-PA FBpp0298005|FBgn0005411|CG9998-PB|U2af50-PB FBpp0298006|FBgn0005411|CG9998-PC|U2af50-PC FBpp0298007|FBgn0005411|CG9998-PD|U2af50-PD	1.0000	FBpp0074013 type=protein; loc=X:complement(join(16358811..16358823,16357643..16358206,16357484..16357572,16357295..16357417,16356756..16357217)); ID=FBpp0074013; name=U2af50-PA; parent=FBgn0005411,FBtr0074234; dbxref=FlyBase:FBpp0074013,FlyBase_Annotation_IDs:CG9998-PA,GB_protein:AAF48596.1,REFSEQ:NP_476891,GB_protein:AAF48596,FlyMine:FBpp0074013,modMine:FBpp0074013; MD5=3a022c1911db0e1434c0a819c…	17.5	6	0.08	ELLLSFGK+IFIGGLPNYLNDDQVK+NFAFLEFR+SIDETTQAMAFDGINLK+VVVTSYFDPDKYHR
521a	FBpp0071429|FBgn0052675|CG32675-PA|Tango5-PA FBpp0071430|FBgn0052675|CG32675-PC|Tango5-PC FBpp0289796|FBgn0052675|CG32675-PD|Tango5-PD FBpp0306533|FBgn0052675|CG32675-PE|Tango5-PE FBpp0312071|FBgn0052675|CG32675-PF|Tango5-PF	1.0000	FBpp0071429 type=protein; loc=X:complement(join(10761915..10762411,10761578..10761859,10761203..10761509,10760486..10760992)); ID=FBpp0071429; name=Tango5-PA; parent=FBgn0052675,FBtr0071500; dbxref=FlyBase:FBpp0071429,FlyBase_Annotation_IDs:CG32675-PA,GB_protein:AAF46618.1,REFSEQ:NP_727444,GB_protein:AAF46618,FlyMine:FBpp0071429,modMine:FBpp0071429; MD5=8babf19666b481df000f1ca6725bb405; length=53…	10.9	6	0.07	AVDLLATLPVLGHK+LSGYDPEDAEELAEFEALNAK+TLSGSSMQETGSSATSLLAAGGK
518a	FBpp0071077|FBgn0003656|CG2212-PA|sws-PA FBpp0290889|FBgn0003656|CG2212-PC|sws-PC	1.0000	FBpp0071077 type=protein; loc=X:complement(join(7967440..7967541,7964218..7964949,7963208..7964142,7962570..7963141,7961806..7962224,7961439..7961714,7961177..7961363,7959996..7960112,7958271..7958482,7957866..7958210,7957418..7957798)); ID=FBpp0071077; name=sws-PA; parent=FBgn0003656,FBtr0071125; dbxref=FlyBase:FBpp0071077,FlyBase_Annotation_IDs:CG2212-PA,GB_protein:AAF46305.3,REFSEQ:NP_511075,G…	5.1	6	0.06	SGSGAPGAPVEANPVTHK+TLAFGSFDEIR+TQTGQEQELQQEQQDQGATAEQLVDK+TVEPPAEYLEETIEGSDR
498	FBpp0291841|FBgn0261554|CG42672-PD|CG42672-PD FBpp0291842|FBgn0261554|CG42672-PL|CG42672-PL FBpp0291843|FBgn0261554|CG42672-PF|CG42672-PF FBpp0291844|FBgn0261554|CG42672-PG|CG42672-PG FBpp0291846|FBgn0261554|CG42672-PJ|CG42672-PJ FBpp0291847|FBgn0261554|CG42672-PM|CG42672-PM FBpp0309686|FBgn0261554|CG42672-PI|CG42672-PI FBpp0309687|FBgn0261554|CG42672-PK|CG42672-PK FBpp0310600|FBgn0261554|CG42672…	1.0000	FBpp0291841 type=protein; loc=2R:join(21303909..21304019,21304079..21304276,21304335..21307099,21307168..21307346,21307404..21307639,21307705..21307875,21307934..21308158,21308452..21308548,21309629..21309895,21309956..21310143); ID=FBpp0291841; name=CG42672-PD; parent=FBgn0261554,FBtr0302701; dbxref=FlyBase_Annotation_IDs:CG42672-PD,FlyBase_Annotation_IDs:CG30387-PI,FlyBase:FBpp0290530,FlyBase:F…	5.4	6	0.07	LGQNPQTVLDLSR+LSESVASSTGSNLHR+LSNASEIISSQEK+PLLELDR+SGGGDYQTDDGPTLGHSVSAR+TILGQVFGAR
493	FBpp0289967|FBgn0037655|CG11984-PD|CG11984-PD FBpp0289968|FBgn0037655|CG11984-PE|CG11984-PE FBpp0289969|FBgn0037655|CG11984-PF|CG11984-PF FBpp0289970|FBgn0037655|CG11984-PG|CG11984-PG FBpp0289971|FBgn0037655|CG11984-PH|CG11984-PH FBpp0289972|FBgn0037655|CG11984-PI|CG11984-PI	1.0000	FBpp0289967 type=protein; loc=3R:complement(join(9013316..9013331,9012837..9013261,9012045..9012305,9011674..9011949,9011363..9011604,9010673..9011252)); ID=FBpp0289967; name=CG11984-PD; parent=FBgn0037655,FBtr0300743; dbxref=REFSEQ:NP_731305,GB_protein:AAF54324,FlyBase:FBpp0289967,FlyBase_Annotation_IDs:CG11984-PD; MD5=19d6a7df1ddfc927b5b7784a3f763578; length=599; release=r6.09; species=Dmel;;FB…	15.7	6	0.08	ANTTQTSGTGGLGGAGATAAPGGGASGAGTKPTADR+ANTTQTSGTGGLGGAGATAAPGGGASGAGTKPTADRGIERR+ELISFLDEPSAIR+QNASAATAAGNTNQIPDTR+SNMHFSSSSGLSALSPSGR+YKQNASAATAAGNTNQIPDTR
484	FBpp0111584|FBgn0085436|CG34407-PC|Not1-PC FBpp0111585|FBgn0085436|CG34407-PD|Not1-PD FBpp0111586|FBgn0085436|CG34407-PE|Not1-PE FBpp0291332|FBgn0085436|CG34407-PF|Not1-PF FBpp0293496|FBgn0085436|CG34407-PG|Not1-PG FBpp0308486|FBgn0085436|CG34407-PH|Not1-PH	1.0000	FBpp0111584 type=protein; loc=2R:complement(join(9578185..9578289,9576178..9576384,9575588..9576115,9575070..9575532,9573787..9575007,9572918..9573700,9570214..9572783,9568985..9570156,9568563..9568922,9567978..9568086)); ID=FBpp0111584; name=Not1-PC; parent=FBgn0085436,FBtr0112672; dbxref=FlyBase:FBpp0111584,FlyBase_Annotation_IDs:CG34407-PC,REFSEQ:NP_001097242,GB_protein:ABV53739,FlyMine:FBpp01…	3.1	6	0.07	EVEDEVNSYFQR+LYYFGVTALDR+NIILSAFPR+SIANATNIDTLLVANQEEK+VGAAPATLYAVYSEFAR
467	FBpp0088565|FBgn0040227|CG10161-PB|eIF-3p66-PB	1.0000	FBpp0088565 type=protein; loc=3R:join(23680191..23680389,23680512..23681147,23681217..23681509,23681586..23682140); ID=FBpp0088565; name=eIF-3p66-PB; parent=FBgn0040227,FBtr0089622; dbxref=FlyBase:FBpp0088565,FlyBase_Annotation_IDs:CG10161-PB,GB_protein:AAF56158.1,REFSEQ:NP_524463,GB_protein:AAF56158,FlyMine:FBpp0088565,modMine:FBpp0088565; MD5=6cb344c89e8f05537062d0d2a0a3426a; length=560; releas…	8.6	6	0.07	GAVLANELR+IVHTVTTTDDPVIR+SNYSWDIVIEK+WTVQAVLAGSDQLK
466	FBpp0088537|FBgn0032388|CG6686-PA|CG6686-PA FBpp0088538|FBgn0032388|CG6686-PB|CG6686-PB	1.0000	FBpp0088537 type=protein; loc=2L:complement(join(11987696..11987945,11987495..11987512,11986438..11987387,11985833..11986380,11985007..11985771,11984725..11984950,11984507..11984662)); ID=FBpp0088537; name=CG6686-PA; parent=FBgn0032388,FBtr0089572; dbxref=FlyBase:FBpp0088537,FlyBase_Annotation_IDs:CG6686-PA,GB_protein:AAF53138.2,REFSEQ:NP_723700,GB_protein:AAF53138,FlyMine:FBpp0088537,modMine:FBp…	6.7	6	0.08	AEDLAPLAMGEASGSSDFGSR+AILDEEPDVGAGVANALR+ELTAPPPPQISK+TLGDIPTYGMAGNR
447	FBpp0087897|FBgn0033260|CG8711-PA|Cul4-PA FBpp0290569|FBgn0033260|CG8711-PB|Cul4-PB	1.0000	FBpp0087897 type=protein; loc=2R:complement(join(8105525..8105849,8105213..8105457,8104691..8105151,8104453..8104639,8104162..8104354,8103967..8104103,8103523..8103912,8103183..8103461,8102970..8103122,8102811..8102906)); ID=FBpp0087897; name=Cul4-PA; parent=FBgn0033260,FBtr0088821; dbxref=FlyBase:FBpp0087897,FlyBase_Annotation_IDs:CG8711-PA,GB_protein:AAF59135.2,REFSEQ:NP_610352,GB_protein:AAF59…	11.3	6	0.08	AENVAPTAAAASSVGR+EAFEFFINQR+EILDGDQFDFNNEFTNK+GLDSLLEDNR+LKQECGGGFTSKLEGMFK+TASTTSNLLNR+TVDGLLTLIEK
45	FBpp0071845|FBgn0040091|CG4414-PA|Ugt58Fa-PA FBpp0311614|FBgn0040091|CG4414-PB|Ugt58Fa-PB	1.0000	FBpp0071845 type=protein; loc=2R:complement(join(22643805..22643807,22643492..22643653,22643343..22643430,22641950..22643286)); ID=FBpp0071845; name=Ugt58Fa-PA; parent=FBgn0040091,FBtr0071934; dbxref=FlyBase:FBpp0071845,FlyBase_Annotation_IDs:CG4414-PA,GB_protein:AAF46872.3,REFSEQ:NP_611694,GB_protein:AAF46872,FlyMine:FBpp0071845,modMine:FBpp0071845; MD5=deef9997c496e5b2f1513356b4633cda; length=5…	9.5	6	0.07	AFLTNGDLLNLQEGIMR+GNLADLGLLPIEK+LDTLFAFFSAR+TLVTELANR
418	FBpp0086705|FBgn0033902|CG8309-PA|Tango7-PA FBpp0308985|FBgn0033902|CG8309-PB|Tango7-PB	1.0000	FBpp0086705 type=protein; loc=2R:complement(join(14164487..14164531,14164191..14164370,14163198..14164136)); ID=FBpp0086705; name=Tango7-PA; parent=FBgn0033902,FBtr0087579; dbxref=FlyBase:FBpp0086705,FlyBase_Annotation_IDs:CG8309-PA,GB_protein:AAF58289.1,REFSEQ:NP_610932,GB_protein:AAF58289,FlyMine:FBpp0086705,modMine:FBpp0086705; MD5=70f5e58e540f3dd516e760c35ced9adc; length=387; release=r6.09; s…	17.8	6	0.07	EGLTSVSSAQLDLAR+ELQINEDEVEPFVIEVLK+LFNNLDTASPLR+LPAYVQFYEDHR+YHVYYHLVQVAK
414	FBpp0086603|FBgn0028689|CG10149-PA|Rpn6-PA FBpp0086604|FBgn0028689|CG10149-PB|Rpn6-PB FBpp0297513|FBgn0028689|CG10149-PC|Rpn6-PC	1.0000	FBpp0086603 type=protein; loc=2R:complement(join(14752793..14752836,14751716..14752040,14751145..14751651,14750783..14750995,14750486..14750716)); ID=FBpp0086603; name=Rpn6-PA; parent=FBgn0028689,FBtr0087474; dbxref=GB_protein:AAF58213.1,FlyBase:FBpp0086603,FlyBase_Annotation_IDs:CG10149-PA,GB_protein:AAF58213.2,REFSEQ:NP_725412,GB_protein:AAF58213,FlyMine:FBpp0086603,modMine:FBpp0086603; MD5=eee…	15.2	6	0.06	EQGILQQGELYK+FSGILDQGEGVLIVFEETPVDK+IKEQGILQQGELYK+SLADFQAALK+VQGALDLQSGILHAADER
401	FBpp0086013|FBgn0034258|CG4954-PA|eIF3-S8-PA FBpp0309235|FBgn0034258|CG4954-PB|eIF3-S8-PB	1.0000	FBpp0086013 type=protein; loc=2R:join(17666067..17666159,17666222..17668861); ID=FBpp0086013; name=eIF3-S8-PA; parent=FBgn0034258,FBtr0086836; dbxref=FlyBase:FBpp0086013,FlyBase_Annotation_IDs:CG4954-PA,GB_protein:AAF57818.1,REFSEQ:NP_611242,GB_protein:AAF57818,FlyMine:FBpp0086013,modMine:FBpp0086013; MD5=d2c71da1cca2c3e0984f6a9688d8d595; length=910; release=r6.09; species=Dmel;;FBpp0309235 type=…	10.2	6	0.08	DAEIDVPLVLAK+DIPNTLSSFEDLTR+ELLAQGLLPQR+LQALAMQFVDK+RLQIDLLFELRDISDQHNLGTAVSVK+VWDLFYESDR+YENLTSIIK
397	FBpp0085947|FBgn0266420|CG5581-PA|Ote-PA	1.0000	FBpp0085947 type=protein; loc=2R:complement(18275805..18277079); ID=FBpp0085947; name=Ote-PA; parent=FBgn0266420,FBtr0086768; dbxref=FlyBase:FBpp0085947,FlyBase_Annotation_IDs:CG5581-PA,GB_protein:AAF57722.3,REFSEQ:NP_476664,GB_protein:AAF57722,FlyMine:FBpp0085947,modMine:FBpp0085947; MD5=3547adbeee0a701f23aeb5504bafcdde; length=424; release=r6.09; species=Dmel;	19.1	6	0.07	ETLAPAPGAPSAPAAASTPVDK+ETLAPAPGAPSAPAAASTPVDKLDGNK+SLRPNDNSVSEAFNR+TAAQGYVTAEAPPVASYSSSYK+TLASGNAGSGSLGYEPR
383	FBpp0085408|FBgn0033028|CG11665-PA|CG11665-PA FBpp0311514|FBgn0033028|CG11665-PB|CG11665-PB	1.0000	FBpp0085408 type=protein; loc=2R:complement(join(5647722..5647821,5643817..5644041,5643592..5643718,5642011..5643535)); ID=FBpp0085408; name=CG11665-PA; parent=FBgn0033028,FBtr0086072; dbxref=FlyBase:FBpp0085408,FlyBase_Annotation_IDs:CG11665-PA,GB_protein:AAF57326.2,REFSEQ:NP_610174,GB_protein:AAF57326,FlyMine:FBpp0085408,modMine:FBpp0085408; MD5=652e71f8a5bf572cd7acd34a49e950a2; length=658; rel…	9.0	6	0.08	ANAEEQLDAQIEK+NQTFTPGQLNSQSSLYAVPEGR+SPSTSSFLYVSTPYHGSTLSFQPK
376	FBpp0085295|FBgn0025674|CG15218-PA|CycK-PA FBpp0085296|FBgn0025674|CG15218-PB|CycK-PB FBpp0310472|FBgn0025674|CG15218-PC|CycK-PC	1.0000	FBpp0085295 type=protein; loc=2L:complement(22128521..22129723); ID=FBpp0085295; name=CycK-PA; parent=FBgn0025674,FBtr0085941; dbxref=FlyBase:FBpp0085295,FlyBase_Annotation_IDs:CG15218-PA,GB_protein:AAN11146.1,REFSEQ:NP_788082,GB_protein:AAN11146,FlyMine:FBpp0085295,modMine:FBpp0085295; MD5=6625904a925b2a7bc5161d3256c503a0; length=400; release=r6.09; species=Dmel;;FBpp0085296 type=protein; loc=2L…	15.0	6	0.07	EALQPTSPPQKPPSR+ETPSILDGISFETER+FDLQVEHPYTFLLK+GILTDNYFYSFGDDPK
372	FBpp0085249|FBgn0051618|CG31618-PA|His2A FBpp0091055|FBgn0053808|CG33808-PA|His2A FBpp0091060|FBgn0053814|CG33814-PA|His2A FBpp0091063|FBgn0053817|CG33817-PA|His2A FBpp0091066|FBgn0053820|CG33820-PA|His2A FBpp0091069|FBgn0053823|CG33823-PA|His2A FBpp0091072|FBgn0053826|CG33826-PA|His2A FBpp0091075|FBgn0053829|CG33829-PA|His2A FBpp0091078|FBgn0053832|CG33832-PA|His2A FBpp0091081|FBgn0053835|CG3383…	1.0000	FBpp0085249 type=protein; loc=2L:21423789..21424163; ID=FBpp0085249; name=His2A:CG31618-PA; parent=FBgn0051618,FBtr0085893; dbxref=FlyBase:FBpp0085249,FlyBase_Annotation_IDs:CG31618-PA,GB_protein:AAN11125.1,REFSEQ:NP_724343,GB_protein:AAN11125; MD5=3612d7213b7a1860260424d7556c43bf; length=124; release=r6.09; species=Dmel;;FBpp0091055 type=protein; loc=2L:21433897..21434271; ID=FBpp0091055; name=H…	31.5	6	0.05	AGLQFPVGR+HLQLAIR+LLSGVTIAQGGVLPNIQAVLLPK
367	FBpp0084971|FBgn0039735|CG7911-PA|Nph-PA FBpp0112220|FBgn0039735|CG7911-PB|Nph-PB	1.0000	FBpp0084971 type=protein; loc=3R:complement(join(30004582..30004603,30004304..30004449,30003990..30004157,30003770..30003904)); ID=FBpp0084971; name=Nph-PA; parent=FBgn0039735,FBtr0085606; dbxref=FlyBase:FBpp0084971,FlyBase_Annotation_IDs:CG7911-PA,GB_protein:AAF56987.1,REFSEQ:NP_651760,GB_protein:AAF56987,FlyMine:FBpp0084971,modMine:FBpp0084971; MD5=04e8200910019a5c495f95b2c9c991e6; length=156; …	32.1	6	0.08	EAIAQFEVPDVPEEYIVHSHK+QISLGPEAK+TGEFNVVQAETNINDDGEK+TGEFNVVQAETNINDDGEKK
364	FBpp0084843|FBgn0260990|CG1973-PA|yata-PA FBpp0305956|FBgn0260990|CG1973-PB|yata-PB	1.0000	FBpp0084843 type=protein; loc=3R:join(29749791..29750168,29750228..29750451,29750512..29750917,29750981..29751623,29751694..29751858,29751924..29752069,29752139..29752267,29752329..29752731,29752830..29752957); ID=FBpp0084843; name=yata-PA; parent=FBgn0260990,FBtr0085477; dbxref=FlyBase:FBpp0084843,FlyBase_Annotation_IDs:CG1973-PA,GB_protein:AAF56933.1,REFSEQ:NP_651722,GB_protein:AAF56933,FlyMine…	8.8	6	0.08	IPVTLEVYDSPEK+LLDEVEYQK+LNSHVTSPSKQSMLRPK+LNYNNLNVEVLR+MLYVATEAVDPLGTYFSK+VLVSAFIR
361	FBpp0084813|FBgn0039674|CG1907-PA|CG1907-PA	1.0000	FBpp0084813 type=protein; loc=3R:join(29619531..29619650,29619722..29620555); ID=FBpp0084813; name=CG1907-PA; parent=FBgn0039674,FBtr0085447; dbxref=FlyBase:FBpp0084813,FlyBase_Annotation_IDs:CG1907-PA,GB_protein:AAF56907.1,REFSEQ:NP_651703,GB_protein:AAF56907,FlyMine:FBpp0084813,modMine:FBpp0084813; MD5=ca52c17e788e1c28a5fc7e0ce0bef92f; length=317; release=r6.09; species=Dmel;	19.2	6	0.08	EGPLALYQGIGAALLR+FLFGGLSGMGATMVVQPLDLVK+LGMYTYLNDLFR+NYTNVANALAR
359	FBpp0084755|FBgn0039644|CG11897-PA|CG11897-PA FBpp0084756|FBgn0039644|CG11897-PB|CG11897-PB	1.0000	FBpp0084755 type=protein; loc=3R:join(29158611..29158690,29160177..29160407,29160471..29162456,29162517..29163070,29163213..29164161,29164225..29164549); ID=FBpp0084755; name=CG11897-PA; parent=FBgn0039644,FBtr0085386; dbxref=FlyBase:FBpp0084755,FlyBase_Annotation_IDs:CG11897-PA,GB_protein:AAF56869.2,REFSEQ:NP_733278,GB_protein:AAF56869,FlyMine:FBpp0084755,modMine:FBpp0084755; MD5=4b735ef8391de04…	7.1	6	0.08	ADIYLLDDPLSAVDTHVGK+DNIVFVEDYNER+GLQGPLTDEELYQHR+LALSGLIYR+QLVDNTGAATSFALQQAAEQSYSK+SPVFSLTNQTFQGLTTIR
328	FBpp0083687|FBgn0028688|CG5378-PA|Rpn7-PA	1.0000	FBpp0083687 type=protein; loc=3R:complement(22460753..22461922); ID=FBpp0083687; name=Rpn7-PA; parent=FBgn0028688,FBtr0084294; dbxref=FlyBase:FBpp0083687,FlyBase_Annotation_IDs:CG5378-PA,GB_protein:AAF56000.1,REFSEQ:NP_651048,GB_protein:AAF56000,FlyMine:FBpp0083687,modMine:FBpp0083687; MD5=c27715168777f07ad513a22502a66ff4; length=389; release=r6.09; species=Dmel;	15.7	6	0.08	FLLTLAEYK+GSEIQEVLHGLPDVK+ILGYTQLLESYR+NPNLELAQTK+VEVEQLDAAIEDAEK
302	FBpp0081862|FBgn0037894|CG5252-PA|Ranbp9-PA FBpp0312218|FBgn0037894|CG5252-PD|Ranbp9-PD	1.0000	FBpp0081862 type=protein; loc=3R:join(11412694..11412832,11412915..11413559,11413614..11414032,11414091..11414642,11414702..11415490,11415548..11416060); ID=FBpp0081862; name=Ranbp9-PA; parent=FBgn0037894,FBtr0082386; dbxref=FlyBase:FBpp0081862,FlyBase_Annotation_IDs:CG5252-PA,GB_protein:AAF54632.1,REFSEQ:NP_650068,GB_protein:AAF54632,FlyMine:FBpp0081862,modMine:FBpp0081862; MD5=59926746a270deedc…	6.7	6	0.07	LFEYGVATQDNR+NLLVHQESPPLVGR+QDIALDVLNTIVR+TLNGFLQANETIDGEK+VLISEYQHFQEGK
300	FBpp0081834|FBgn0037891|CG5214-PA|CG5214-PA	1.0000	FBpp0081834 type=protein; loc=3R:join(11244442..11244516,11244787..11244890,11244945..11245046,11245121..11245660,11245739..11245883,11246088..11246393,11246458..11246592); ID=FBpp0081834; name=CG5214-PA; parent=FBgn0037891,FBtr0082358; dbxref=FlyBase:FBpp0081834,FlyBase_Annotation_IDs:CG5214-PA,GB_protein:AAF54625.1,REFSEQ:NP_650064,GB_protein:AAF54625,FlyMine:FBpp0081834,modMine:FBpp0081834; MD…	15.2	6	0.07	AAAPAAAPAPAAPK+AAPRPPPPAPVAALKPAVAQVK+AAVENPAIIVAGL+DGDTVKPGQALFK+FGFMSIFAK
292	FBpp0081445|FBgn0037653|CG11982-PA|CG11982-PA	1.0000	FBpp0081445 type=protein; loc=3R:9006714..9007856; ID=FBpp0081445; name=CG11982-PA; parent=FBgn0037653,FBtr0081965; dbxref=FlyBase:FBpp0081445,FlyBase_Annotation_IDs:CG11982-PA,GB_protein:AAF54321.1,REFSEQ:NP_649859,GB_protein:AAF54321,FlyMine:FBpp0081445,modMine:FBpp0081445; MD5=577783f3e174051937346b86031f6832; length=380; release=r6.09; species=Dmel;	20.3	6	0.08	GSSSSGSQVNVESLR+HSNVLHLGGFGGPSGSDSAR+INEIPNVQINAEEVNR+SASTATGTDNPSPANNPSQAAAEGGR
276	FBpp0080686|FBgn0086442|CG17492-PA|mib2-PA FBpp0307801|FBgn0086442|CG17492-PB|mib2-PB FBpp0307802|FBgn0086442|CG17492-PC|mib2-PC	1.0000	FBpp0080686 type=protein; loc=2L:join(19035799..19035865,19037804..19037971,19038085..19038754,19038816..19038978,19039041..19041122); ID=FBpp0080686; name=mib2-PA; parent=FBgn0086442,FBtr0081142; dbxref=FlyBase:FBpp0080686,FlyBase_Annotation_IDs:CG17492-PA,GB_protein:AAF53743.1,REFSEQ:NP_609933,GB_protein:AAF53743,FlyMine:FBpp0080686,modMine:FBpp0080686; MD5=ed5476c1dfe42d5454c73cfc559dc13d; len…	7.1	6	0.08	AGIAGIVFK+IQQLDDGFEWTLNPK+QLIFGQQGEAESLPR+SNLQSAAEPQPEEAPEIHK+VVALPTSTSSPSDPTR
274	FBpp0080551|FBgn0032643|CG6453-PA|GCS2beta-PA FBpp0296964|FBgn0032643|CG6453-PB|GCS2beta-PB	1.0000	FBpp0080551 type=protein; loc=2L:complement(join(17483156..17484158,17482447..17483090)); ID=FBpp0080551; name=GCS2beta-PA; parent=FBgn0032643,FBtr0080998; dbxref=FlyBase:FBpp0080551,FlyBase_Annotation_IDs:CG6453-PA,GB_protein:AAF53621.1,REFSEQ:NP_609844,GB_protein:AAF53621,FlyMine:FBpp0080551,modMine:FBpp0080551; MD5=1885d8b8d8eecbe263c7529464d27dbd; length=548; release=r6.09; species=Dmel;;FBpp…	8.8	6	0.07	EIQQEVNEIDDQNNK+ITAVSEPNR+QEATLTFVR+QTAEALEAEAIEIFK
28	FBpp0071087|FBgn0261592|CG10944-PB|RpS6-PB FBpp0071088|FBgn0261592|CG10944-PA|RpS6-PA	1.0000	FBpp0071087 type=protein; loc=X:complement(join(7901243..7901248,7900803..7901007,7899754..7900289)); ID=FBpp0071087; name=RpS6-PB; parent=FBgn0261592,FBtr0071135; dbxref=FlyBase:FBpp0071087,FlyBase_Annotation_IDs:CG10944-PB,GB_protein:AAN09218.1,REFSEQ:NP_511073,GB_protein:AAN09218,FlyMine:FBpp0071087,modMine:FBpp0071087; MD5=a5a2be906b55066ce578c7696a06737d; length=248; release=r6.09; species=D…	16.6	6	0.08	DIPGLTDTTIPR+LITPVVLQR+MGQVVEADILGDEWK
264	FBpp0079912|FBgn0032409|CG5336-PA|Ced-12-PA	1.0000	FBpp0079912 type=protein; loc=2L:join(12097951..12098062,12098356..12099366,12099427..12099978,12100042..12100541); ID=FBpp0079912; name=Ced-12-PA; parent=FBgn0032409,FBtr0080330; dbxref=GB_protein:AAF53164.1,FlyBase:FBpp0079912,FlyBase_Annotation_IDs:CG5336-PA,REFSEQ:NP_609548,GB_protein:AAF53164,FlyMine:FBpp0079912,modMine:FBpp0079912; MD5=000e1c893d3482e5d63c78b332b79d7d; length=724; release=r…	11.5	6	0.08	GGGSGAGNVNFSQYYK+IAFDDNTNALNQNDDHIR+IALLTYQQITTLR+ISPQILELIK+NGSVLQLQYSPSK+QNAIALLNALFVK
262	FBpp0079831|FBgn0032363|CG6509-PB|Dlg5-PB FBpp0079832|FBgn0032363|CG6509-PA|Dlg5-PA FBpp0307613|FBgn0032363|CG6509-PC|Dlg5-PC FBpp0307614|FBgn0032363|CG6509-PD|Dlg5-PD	1.0000	FBpp0079831 type=protein; loc=2L:complement(join(11515726..11515780,11511609..11515673,11511179..11511544,11510596..11510850,11510321..11510540,11510024..11510262,11509735..11509964,11509467..11509683,11509300..11509403)); ID=FBpp0079831; name=Dlg5-PB; parent=FBgn0032363,FBtr0080246; dbxref=FlyBase:FBpp0079831,FlyBase_Annotation_IDs:CG6509-PB,GB_protein:AAF53101.1,REFSEQ:NP_609505,GB_protein:AAF5…	4.5	6	0.07	FAEFFFR+HSLYGVTAEEINQKPIQR+IEQNSLAFYEPELDVGDR+QQVYDVFHPPPLPK+SDGLNLFALK
258	FBpp0079732|FBgn0027363|CG6521-PA|Stam-PA	1.0000	FBpp0079732 type=protein; loc=2L:join(10858835..10858877,10859370..10859647,10859707..10860910,10860977..10861521); ID=FBpp0079732; name=Stam-PA; parent=FBgn0027363,FBtr0080143; dbxref=FlyBase:FBpp0079732,FlyBase_Annotation_IDs:CG6521-PA,GB_protein:AAF53027.1,REFSEQ:NP_477448,GB_protein:AAF53027,FlyMine:FBpp0079732,modMine:FBpp0079732; MD5=ffa29d1c574161ed4ff139ded1f1e20e; length=689; release=r6.…	11.9	6	0.08	DPNVVSSQQEEDDIAK+ELDLIPALYAK+GEGLFPSNFVTADLSVDPER+MGIFGQSSPFDADVEK+TEAAAAAAAAQPVEIDESK
223	FBpp0078997|FBgn0026196|CG10206-PA|nop5-PA	1.0000	FBpp0078997 type=protein; loc=2L:complement(join(6917341..6918611,6916898..6917162)); ID=FBpp0078997; name=nop5-PA; parent=FBgn0026196,FBtr0079369; dbxref=FlyBase:FBpp0078997,FlyBase_Annotation_IDs:CG10206-PA,GB_protein:AAF52455.2,REFSEQ:NP_477412,GB_protein:AAF52455,FlyMine:FBpp0078997,modMine:FBpp0078997; MD5=927705a12a71536536d1eea6c514361a; length=511; release=r6.09; species=Dmel;	16.6	6	0.08	FNDTTEALAAATAAVEGK+KLEQVDNLYQEFETPEK+SEVFTYQPEADNTLNVK+VDAFGEEATFELGAAHK+YGLIYHAQLVGQASQK
218	FBpp0078733|FBgn0002525|CG6944-PA|Lam-PA FBpp0297901|FBgn0002525|CG6944-PB|Lam-PB FBpp0297902|FBgn0002525|CG6944-PC|Lam-PC FBpp0312110|FBgn0002525|CG6944-PD|Lam-PD	1.0000	FBpp0078733 type=protein; loc=2L:join(5543332..5543794,5544038..5544741,5544807..5545508); ID=FBpp0078733; name=Lam-PA; parent=FBgn0002525,FBtr0079100; dbxref=FlyBase:FBpp0078733,FlyBase_Annotation_IDs:CG6944-PA,GB_protein:AAF52262.1,REFSEQ:NP_476616,GB_protein:AAF52262,FlyMine:FBpp0078733,modMine:FBpp0078733; MD5=3c317e8fc67e7c24cc1bba84fa2623e5; length=622; release=r6.09; species=Dmel;;FBpp0297…	7.7	6	0.08	AVVDESEDHSVADYYVSASAK+NIFEAELLETR+TILLNSEGEAVANLDR
215	FBpp0078672|FBgn0016075|CG16858-PA|vkg-PA FBpp0305720|FBgn0016075|CG16858-PB|vkg-PB FBpp0305721|FBgn0016075|CG16858-PC|vkg-PC	1.0000	FBpp0078672 type=protein; loc=2L:complement(join(5027037..5027129,5018575..5018757,5018468..5018512,5015691..5018301,5013675..5015592,5013497..5013611,5013212..5013435,5012511..5013144)); ID=FBpp0078672; name=vkg-PA; parent=FBgn0016075,FBtr0079036; dbxref=FlyBase:FBpp0078672,FlyBase_Annotation_IDs:CG16858-PA,GB_protein:AAF52203.1,REFSEQ:NP_477190,GB_protein:AAF52203,FlyMine:FBpp0078672,modMine:FB…	4.5	6	0.07	ADASSGFTDGSASSNPSGSLK+GPAGEVIPGPVGAK+GPIGLAGQSGDPGLNGSR+GPQGESGVVGLDGR+GPTGDAGWGGIDGMDGLVGPK
210	FBpp0078624|FBgn0037220|CG14641-PA|CG14641-PA	1.0000	FBpp0078624 type=protein; loc=3R:complement(4230986..4232242); ID=FBpp0078624; name=CG14641-PA; parent=FBgn0037220,FBtr0078985; dbxref=FlyBase:FBpp0078624,FlyBase_Annotation_IDs:CG14641-PA,GB_protein:AAF52166.2,REFSEQ:NP_649440,GB_protein:AAF52166,FlyMine:FBpp0078624,modMine:FBpp0078624; MD5=c2e818d483db63c1bdaba8a641b10532; length=418; release=r6.09; species=Dmel;	16.0	6	0.08	DQFYQFGEIR+EYYIQNIDAQLQDGDGTEAAGAVGR+NITTLYVGNLPEEITEPELR+QEQINVMPAGMK
205	FBpp0078561|FBgn0263594|CG14648-PA|lost-PA	1.0000	FBpp0078561 type=protein; loc=3R:join(4403202..4403280,4404469..4404639,4404701..4405419,4405480..4405548,4405601..4405811,4405867..4406255); ID=FBpp0078561; name=lost-PA; parent=FBgn0263594,FBtr0078921; dbxref=FlyBase:FBpp0078561,FlyBase_Annotation_IDs:CG14648-PA,GB_protein:AAF52130.1,REFSEQ:NP_649466,GB_protein:AAF52130,FlyMine:FBpp0078561,modMine:FBpp0078561; MD5=fb8ec086e8c95c678aeb2caf743331…	13.6	6	0.07	ADAQNGGEAVTVAGGDVGGAR+ELALLADK+ILPVLQQLK+IPSFVGADK+VGIGFNNIFNR+YDTPVDIIATPTEIIR
193	FBpp0078134|FBgn0000100|CG7490-PA|RpLP0-PA FBpp0306232|FBgn0000100|CG7490-PB|RpLP0-PB	1.0000	FBpp0078134 type=protein; loc=3L:join(22076288..22076341,22076416..22077315); ID=FBpp0078134; name=RpLP0-PA; parent=FBgn0000100,FBtr0078481; dbxref=FlyBase:FBpp0078134,FlyBase_Annotation_IDs:CG7490-PA,GB_protein:AAF51807.1,REFSEQ:NP_524211,GB_protein:AAF51807,FlyMine:FBpp0078134,modMine:FBpp0078134; MD5=86e1796e988a2ee9e406941fb4905ecb; length=317; release=r6.09; species=Dmel;;FBpp0306232 type=pr…	26.5	6	0.08	APARPGAIAPLHVIIPAQNTGLGPEK+FAAAASASAAPAAGGATEK+GTIEIINDVPILKPGDK+TSFFQALSIPTK+VVELFDEFPK
180	FBpp0077716|FBgn0002593|CG4087-PA|RpLP1-PA FBpp0304265|FBgn0002593|CG4087-PB|RpLP1-PB	1.0000	FBpp0077716 type=protein; loc=2L:join(420075..420146,420292..420558); ID=FBpp0077716; name=RpLP1-PA; parent=FBgn0002593,FBtr0078056; dbxref=FlyBase:FBpp0077716,FlyBase_Annotation_IDs:CG4087-PA,GB_protein:AAF51499.1,REFSEQ:NP_476630,GB_protein:AAF51499,FlyMine:FBpp0077716,modMine:FBpp0077716; MD5=14996ea00a002e01173b79d94ab23b2f; length=112; release=r6.09; species=Dmel;;FBpp0304265 type=protein; l…	42.9	6	0.08	AANVEVEPYWPGLFAK+DLITNIGSGVGAAPAGGAAPAAAAAAPAAESK
152	FBpp0076520|FBgn0035811|CG12262-PA|CG12262-PA	1.0000	FBpp0076520 type=protein; loc=3L:join(7719440..7719457,7720060..7720416,7720477..7721361); ID=FBpp0076520; name=CG12262-PA; parent=FBgn0035811,FBtr0076808; dbxref=FlyBase:FBpp0076520,FlyBase_Annotation_IDs:CG12262-PA,GB_protein:AAF50524.1,REFSEQ:NP_648149,GB_protein:AAF50524,FlyMine:FBpp0076520,modMine:FBpp0076520; MD5=6244d606556faa327a61956fcd94d178; length=419; release=r6.09; species=Dmel;	16.9	6	0.07	AFTGFIVER+ENVLIGEGAGFK+IASDAVQIFGGNGFNSEYPVEK+IYQIYEGTSQIQR+TRPPVAAGAVGLAQR
16	FBpp0070606|FBgn0000221|CG4934-PA|brn-PA	1.0000	FBpp0070606 type=protein; loc=X:4104486..4105463; ID=FBpp0070606; name=brn-PA; parent=FBgn0000221,FBtr0070638; dbxref=FlyBase:FBpp0070606,FlyBase_Annotation_IDs:CG4934-PA,GB_protein:AAF45918.1,REFSEQ:NP_476901,GB_protein:AAF45918,FlyMine:FBpp0070606,modMine:FBpp0070606; MD5=75a239c85c51bdd25df8d6ea6445ae2b; length=325; release=r6.09; species=Dmel;	19.1	6	0.07	FDDVYLGIVALK+GPDSYSSVIASHEFGDPEEMTR+QLYAASVHLPLFR+VPSFTAEVPVDQPAR
141	FBpp0075700|FBgn0004926|CG4153-PA|eIF-2beta-PA	1.0000	FBpp0075700 type=protein; loc=3L:complement(join(12526589..12526603,12525986..12526385,12525154..12525677)); ID=FBpp0075700; name=eIF-2beta-PA; parent=FBgn0004926,FBtr0075968; dbxref=FlyBase:FBpp0075700,FlyBase_Annotation_IDs:CG4153-PA,GB_protein:AAF49902.1,REFSEQ:NP_524043,GB_protein:AAF49902,FlyMine:FBpp0075700,modMine:FBpp0075700; MD5=b87dcb34778371383f92172f7b904e3a; length=312; release=r6.09…	20.2	6	0.07	KEDPQDEASAEGGAAAEEDNLDLESFGK+SPETILQK+TSFANFMDIAK+VFEIILDKNPDMAAGR
133	FBpp0075119|FBgn0002284|CG4097-PA|Prosbeta6-PA	1.0000	FBpp0075119 type=protein; loc=3L:complement(join(16610230..16610318,16609536..16610154)); ID=FBpp0075119; name=Prosbeta6-PA; parent=FBgn0002284,FBtr0075360; dbxref=FlyBase:FBpp0075119,FlyBase_Annotation_IDs:CG4097-PA,GB_protein:AAF49435.1,REFSEQ:NP_524115,GB_protein:AAF49435,FlyMine:FBpp0075119,modMine:FBpp0075119; MD5=4b5675150c283e60863791308b0d6f4b; length=235; release=r6.09; species=Dmel;	35.3	6	0.07	AGGTAGTLLQPVLDNQIGHK+AVSVASDTFISAAER+DIYTGDSVLINIITK+FFPYYVSNILAGIDNEGK+LGFEQFPDYQVPGMK
130	FBpp0075072|FBgn0042178|CG32165-PA|CG32165-PA FBpp0075073|FBgn0042177|CG32164-PA|CG32164-PA FBpp0303948|FBgn0042178|CG32165-PB|CG32165-PB FBpp0303949|FBgn0042177|CG32164-PB|CG32164-PB FBpp0311522|FBgn0042178|CG32165-PC|CG32165-PC	1.0000	FBpp0075072 type=protein; loc=3L:join(16595534..16595599,16596087..16596259,16596319..16597037,16597094..16597500,16598027..16598136,16598196..16599318,16599444..16599661,16599741..16600167); ID=FBpp0075072; name=CG32165-PA; parent=FBgn0042178,FBtr0075312; dbxref=GB_protein:AAG22314.2,FlyBase:FBpp0075072,FlyBase_Annotation_IDs:CG32165-PA,REFSEQ:NP_730182,GB_protein:AAG22314,FlyMine:FBpp0075072,mo…	7.7	6	0.07	EEAILSLK+EFATHTGAAFAPYLQSAFENVYK+EMALSAIAAVSAAAK+ENLMPYFPR+MLDVLYDVFK+QNSYFALGEIVFHSEEK
119	FBpp0074673|FBgn0036929|CG7668-PA|CG7668-PA FBpp0304966|FBgn0036929|CG7668-PC|CG7668-PC	1.0000	FBpp0074673 type=protein; loc=3L:join(20002918..20002992,20003303..20004363,20004417..20004549); ID=FBpp0074673; name=CG7668-PA; parent=FBgn0036929,FBtr0074904; dbxref=FlyBase:FBpp0074673,FlyBase_Annotation_IDs:CG7668-PA,GB_protein:AAF49079.2,REFSEQ:NP_649170,GB_protein:AAF49079,FlyMine:FBpp0074673,modMine:FBpp0074673; MD5=b8fb3804c19a9cded87dc5043adfbbb9; length=422; release=r6.09; species=Dmel;…	14.2	6	0.07	DHDEFVLLGSSK+LAEAEINLK+LLSLGEYSGNAGDAFR+MTEILSEYNVNNK+YDNFVIGDEK
114	FBpp0074567|FBgn0031078|CG11943-PB|Nup205-PB FBpp0074568|FBgn0031078|CG11943-PA|Nup205-PA	1.0000	FBpp0074567 type=protein; loc=X:join(19852348..19852569,19852649..19852972,19853060..19853161,19853252..19853814,19853879..19854379,19854436..19855987,19856088..19857472,19857536..19858588,19858663..19858820,19858904..19859316); ID=FBpp0074567; name=Nup205-PB; parent=FBgn0031078,FBtr0074798; dbxref=FlyBase:FBpp0074567,FlyBase_Annotation_IDs:CG11943-PB,GB_protein:AAN09521.1,REFSEQ:NP_728308,GB_pro…	5.6	6	0.08	ASLPNISFGPNGK+FISLASDLLPQTLFK+LLLTEQALGVLSNMK+NDFNTNIGMSGETIYR+NEPQTFLPSIDDR+SLGAGQRTPAYEGYLKSMINSVLLK+SLKPSLLQETSQGLHVTR
102	FBpp0074189|FBgn0030809|CG9086-PA|Ubr1-PA FBpp0300996|FBgn0030809|CG9086-PB|Ubr1-PB FBpp0312009|FBgn0030809|CG9086-PC|Ubr1-PC	1.0000	FBpp0074189 type=protein; loc=X:complement(join(16967495..16967672,16963703..16963720,16962932..16963266,16962493..16962825,16961741..16962428,16960512..16961673,16960340..16960451,16960144..16960272,16958677..16960075,16957494..16958614)); ID=FBpp0074189; name=Ubr1-PA; parent=FBgn0030809,FBtr0074415; dbxref=FlyBase:FBpp0074189,FlyBase_Annotation_IDs:CG9086-PA,GB_protein:AAF48687.2,REFSEQ:NP_5731…	3.0	6	0.07	APNSELTQLDYIEQLPSR+MSTSGGGGCCDCGDDEAWK+VLVPFQFGVLNLMVPEK
101	FBpp0074086|FBgn0010412|CG4464-PA|RpS19a-PA FBpp0074087|FBgn0010412|CG4464-PB|RpS19a-PB FBpp0074088|FBgn0010412|CG4464-PC|RpS19a-PC FBpp0309135|FBgn0010412|CG4464-PD|RpS19a-PD FBpp0311350|FBgn0010412|CG4464-PE|RpS19a-PE	1.0000	FBpp0074086 type=protein; loc=X:join(16638233..16638303,16638406..16638805); ID=FBpp0074086; name=RpS19a-PA; parent=FBgn0010412,FBtr0074311; dbxref=FlyBase:FBpp0074086,FlyBase_Annotation_IDs:CG4464-PA,REFSEQ:NP_523376,GB_protein:AAF48633; MD5=3c25226b523535b66e41a44b0ea5ba1a; length=156; release=r6.09; species=Dmel;;FBpp0074087 type=protein; loc=X:join(16638233..16638303,16638406..16638805); ID=F…	32.7	6	0.08	ELAPYDPDWFYVR+IANQIVFK+LKVPDQMDIVK+QTGPIVISK+SPAGVGSITK
89	FBpp0073686|FBgn0000173|CG18319-PA|ben-PA FBpp0289793|FBgn0000173|CG18319-PB|ben-PB FBpp0298297|FBgn0000173|CG18319-PC|ben-PC FBpp0305066|FBgn0000173|CG18319-PD|ben-PD FBpp0305067|FBgn0000173|CG18319-PE|ben-PE	1.0000	FBpp0073686 type=protein; loc=X:13998161..13998616; ID=FBpp0073686; name=ben-PA; parent=FBgn0000173,FBtr0073855; dbxref=FlyBase:FBpp0073686,FlyBase_Annotation_IDs:CG18319-PA,GB_protein:AAF48338.1,REFSEQ:NP_511150,GB_protein:AAF48338,FlyMine:FBpp0073686,modMine:FBpp0073686; MD5=a4a522714bf83617291de950a026ebfa; length=151; release=r6.09; species=Dmel;;FBpp0289793 type=protein; loc=X:13998161..1399…	41.1	5	0.07	LELFLPEDYPMSAPK+LMQEPVPGINAIPDENNAR+VNEAEAIR+YFHVIVTGPNDSPFEGGVFK
76	FBpp0072938|FBgn0035444|CG12012-PA|CG12012-PA FBpp0312150|FBgn0035444|CG12012-PC|CG12012-PC	1.0000	FBpp0072938 type=protein; loc=3L:join(3376881..3376947,3376999..3377300); ID=FBpp0072938; name=CG12012-PA; parent=FBgn0035444,FBtr0073076; dbxref=FlyBase:FBpp0072938,FlyBase_Annotation_IDs:CG12012-PA,GB_protein:AAF47770.2,REFSEQ:NP_647813,GB_protein:AAF47770,FlyMine:FBpp0072938,modMine:FBpp0072938; MD5=4c636cdbe68df0a99e90b92f43a958f9; length=122; release=r6.09; species=Dmel;;FBpp0312150 type=pro…	16.4	5	0.07	DAAPPSYEEVMNSPSQDSR+KDAAPPSYEEVMNSPSQDSR
75	FBpp0072918|FBgn0035432|CG17723-PA|ZnT63C-PA FBpp0072919|FBgn0035432|CG17723-PB|ZnT63C-PB FBpp0072920|FBgn0035432|CG17723-PC|ZnT63C-PC FBpp0072921|FBgn0035432|CG17723-PD|ZnT63C-PD FBpp0072922|FBgn0035432|CG17723-PE|ZnT63C-PE FBpp0303136|FBgn0035432|CG17723-PF|ZnT63C-PF FBpp0303137|FBgn0035432|CG17723-PG|ZnT63C-PG	1.0000	FBpp0072918 type=protein; loc=3L:join(3310530..3310706,3310772..3310896,3311730..3311827,3311886..3312402,3312515..3312749,3312815..3313012); ID=FBpp0072918; name=ZnT63C-PA; parent=FBgn0035432,FBtr0073054; dbxref=FlyBase:FBpp0072918,FlyBase_Annotation_IDs:CG17723-PA,REFSEQ:NP_647801,GB_protein:AAF47755,FlyMine:FBpp0072918,modMine:FBpp0072918; MD5=38fc7c9c518505b2fd973b4f5f314d61; length=449; rele…	8.9	5	0.06	LTELANMDEGEDEQNDFAYEK+VDGVLAVHEFHVWQLAGDR
636a	FBpp0303361|FBgn0263998|CG43741-PA|Ack-like-PA FBpp0303363|FBgn0263998|CG43741-PD|Ack-like-PD	1.0000	FBpp0303361 type=protein; loc=2R:complement(join(13152619..13152622,13151367..13151436,13150889..13151288,13149750..13150832,13148953..13149683,13148671..13148890,13143375..13144688,13143126..13143317)); ID=FBpp0303361; name=Ack-like-PA; parent=FBgn0263998,FBtr0330329; dbxref=FlyBase_Annotation_IDs:CG43741-PA,FlyBase:FBpp0303361,REFSEQ:NP_477086,GB_protein:AAG22275; MD5=d25b335598346f60b2a556e874…	4.3	5	0.06	ALLDIGPSPAATLLR+EGLEAYNSLIER+FGEIYDQLPDMKPEQLK+KYPLIIPANGLQR
627a	FBpp0289070|FBgn0259228|CG42328-PD|C3G-PD FBpp0289072|FBgn0259228|CG42328-PF|C3G-PF FBpp0289753|FBgn0259228|CG42328-PH|C3G-PH FBpp0306980|FBgn0259228|CG42328-PI|C3G-PI	1.0000	FBpp0289070 type=protein; loc=X:complement(join(6788461..6788704,6788203..6788393,6787590..6788125,6787351..6787520,6787096..6787248,6786156..6786812,6784624..6784735,6783890..6784554,6783610..6783778,6782963..6783532,6782770..6782895,6782561..6782692,6782354..6782486)); ID=FBpp0289070; name=C3G-PD; parent=FBgn0259228,FBtr0299792; dbxref=FlyBase:FBpp0289070,FlyBase_Annotation_IDs:CG42328-PD,REFSE…	5.8	5	0.05	EVIDLLEDAVR+GGYIDALIVHASR+TFIQPIDVIEK+TQTPLSTGGGIAGVAGGTGGAGEGVAAAASGDGETNSNR
625a	FBpp0111615|FBgn0085446|CG34417-PC|CG34417-PC FBpp0111616|FBgn0085446|CG34417-PD|CG34417-PD FBpp0111618|FBgn0085446|CG34417-PF|CG34417-PF FBpp0111619|FBgn0085446|CG34417-PH|CG34417-PH FBpp0290538|FBgn0085446|CG34417-PI|CG34417-PI FBpp0290539|FBgn0085446|CG34417-PJ|CG34417-PJ FBpp0292303|FBgn0085446|CG34417-PK|CG34417-PK FBpp0292304|FBgn0085446|CG34417-PL|CG34417-PL FBpp0307650|FBgn0085446|CG34417…	1.0000	FBpp0111615 type=protein; loc=X:join(6543104..6543160,6551906..6552293,6552639..6554782); ID=FBpp0111615; name=CG34417-PC; parent=FBgn0085446,FBtr0112703; dbxref=FlyBase:FBpp0111615,FlyBase_Annotation_IDs:CG34417-PC,REFSEQ:NP_001096892,GB_protein:ABW09345,FlyMine:FBpp0111615,modMine:FBpp0111615; MD5=424a721b8988f03fea510f748f9bfd1b; length=862; release=r6.09; species=Dmel;;FBpp0111616 type=protei…	9.6	5	0.06	AGGSVTTTTTTITTK+DPLATSHGDALLDQNFQSLK+QPVEEDFSTHGFPSVR+TIETEVVGDDYQEPQR+TQLQETVVFGDETSGR
600a	FBpp0085461|FBgn0027066|CG3265-PB|Eb1-PB FBpp0085463|FBgn0027066|CG3265-PD|Eb1-PD FBpp0085464|FBgn0027066|CG3265-PA|Eb1-PA FBpp0089088|FBgn0027066|CG3265-PE|Eb1-PE FBpp0305157|FBgn0027066|CG3265-PG|Eb1-PG	1.0000	FBpp0085461 type=protein; loc=2R:join(6752664..6752784,6752843..6752988,6754180..6754438,6754702..6754844,6754899..6754981,6755045..6755117,6755185..6755235); ID=FBpp0085461; name=Eb1-PB; parent=FBgn0027066,FBtr0086127; dbxref=FlyBase:FBpp0085461,FlyBase_Annotation_IDs:CG3265-PB,GB_protein:AAM70827.1,REFSEQ:NP_610233,GB_protein:AAM70827; MD5=fc55b43a1f23b55cc9931a81f9d86d39; length=291; release=r…	13.8	5	0.05	EGAPMGFGSGAVK+SLPGTAASGVSSSYR+TNLEHEYIQNFK
590a	FBpp0084735|FBgn0039635|CG11876-PA|CG11876-PA FBpp0084738|FBgn0039635|CG11876-PD|CG11876-PD	1.0000	FBpp0084735 type=protein; loc=3R:join(29113258..29113449,29113994..29114155,29115094..29115505,29115567..29115686,29115748..29115959); ID=FBpp0084735; name=CG11876-PA; parent=FBgn0039635,FBtr0085366; dbxref=FlyBase:FBpp0084735,FlyBase_Annotation_IDs:CG11876-PA,GB_protein:AAN14149.1,REFSEQ:NP_733265,GB_protein:AAN14149,FlyMine:FBpp0084735,modMine:FBpp0084735; MD5=8762ea914d234be958c6ca8f8f6ffcef; …	17.0	5	0.07	AVETSLLAAAELAK+DALNSALDDELAR+GIEAEVINLR+SIRPLDTATIFASVR+VQDLVEATLK
588a	FBpp0083951|FBgn0011725|CG31137-PA|twin-PA FBpp0083952|FBgn0011725|CG31137-PB|twin-PB FBpp0083953|FBgn0011725|CG31137-PE|twin-PE FBpp0083954|FBgn0011725|CG31137-PC|twin-PC FBpp0083956|FBgn0011725|CG31137-PF|twin-PF	1.0000	FBpp0083951 type=protein; loc=3R:complement(join(24220532..24220538,24220215..24220343,24219965..24220151,24219600..24219775,24199883..24199951,24199275..24199587,24198436..24199213)); ID=FBpp0083951; name=twin-PA; parent=FBgn0011725,FBtr0084566; dbxref=FlyBase:FBpp0083951,FlyBase_Annotation_IDs:CG31137-PA,GB_protein:AAF56259.2,REFSEQ:NP_732965,GB_protein:AAF56259; MD5=8e7ae0509587825ba31b8f323ca…	11.2	5	0.06	ELLLNNNFLR+GIIDYIFYTK+LLSNDTNEFTHSFK+QQIFLSQEDIAAGK+SLPAELGELIQLR
582b	FBpp0087502|FBgn0004907|CG17870-PD|14-3-3zeta-PD FBpp0087503|FBgn0004907|CG17870-PE|14-3-3zeta-PE FBpp0099540|FBgn0004907|CG17870-PJ|14-3-3zeta-PJ FBpp0305136|FBgn0004907|CG17870-PK|14-3-3zeta-PK FBpp0305137|FBgn0004907|CG17870-PL|14-3-3zeta-PL	1.0000	FBpp0087502 type=protein; loc=2R:join(10104348..10104409,10104717..10104830,10104941..10105067,10105702..10105825,10105941..10106104,10107467..10107622); ID=FBpp0087502; name=14-3-3zeta-PD; parent=FBgn0004907,FBtr0088414; dbxref=FlyBase_Annotation_IDs:CG17870-PD,FlyBase:FBpp0087502,GB_protein:AAM71060.1,REFSEQ:NP_476885,GB_protein:AAM71060; MD5=f196cab6a894ca73c510c5280d765fbc; length=248; releas…	22.6	5	0.04	DSTLIMQLLR+NLLSVAYK+NTVVDDSQTAYQDAFDISK+QAFDDAIAELDTLNEDSYK
570a	FBpp0080751|FBgn0041789|CG31794-PC|Pax-PC FBpp0080752|FBgn0041789|CG31794-PF|Pax-PF FBpp0080753|FBgn0041789|CG31794-PB|Pax-PB FBpp0080754|FBgn0041789|CG31794-PA|Pax-PA FBpp0099871|FBgn0041789|CG31794-PG|Pax-PG FBpp0297553|FBgn0041789|CG31794-PH|Pax-PH FBpp0306283|FBgn0041789|CG31794-PJ|Pax-PJ FBpp0306284|FBgn0041789|CG31794-PK|Pax-PK	1.0000	FBpp0080751 type=protein; loc=2L:complement(join(19426206..19426218,19410480..19410643,19410248..19410413,19409769..19409910,19409612..19409703,19409404..19409549,19403999..19404682,19401106..19401372)); ID=FBpp0080751; name=Pax-PC; parent=FBgn0041789,FBtr0081210; dbxref=FlyBase:FBpp0080751,GB_protein:AAN11037.1,FlyBase_Annotation_IDs:CG31794-PC,REFSEQ:NP_724183,GB_protein:AAN11037,FlyMine:FBpp00…	13.7	5	0.05	AQPQVYQEHYSVETR+ELDDLMASLSDFK+IDVPVNYSTPVSK+NDYFEMFAPK+SPTAGHDFNGSSTTPGYANQGSLPR
550a	FBpp0075276|FBgn0036556|CG5830-PA|CG5830-PA	1.0000	FBpp0075276 type=protein; loc=3L:complement(join(16003899..16003980,15995610..15995845,15995358..15995539,15995135..15995288,15994731..15995066)); ID=FBpp0075276; name=CG5830-PA; parent=FBgn0036556,FBtr0075521; dbxref=FlyBase:FBpp0075276,FlyBase_Annotation_IDs:CG5830-PA,GB_protein:AAF49553.2,REFSEQ:NP_648825,GB_protein:AAF49553,FlyMine:FBpp0075276,modMine:FBpp0075276; MD5=1674505bf155ea4d121efb97…	15.2	5	0.07	DDEQLNVYPSYPNDKDDVDR+ELIPLFEK+IVIVDNSPASYIFHPDNAVPVK
545a	FBpp0074453|FBgn0031011|CG8034-PA|CG8034-PA	1.0000	FBpp0074453 type=protein; loc=X:complement(join(19297116..19297196,19283357..19284818,19283002..19283193,19282727..19282935)); ID=FBpp0074453; name=CG8034-PA; parent=FBgn0031011,FBtr0074684; dbxref=FlyBase:FBpp0074453,FlyBase_Annotation_IDs:CG8034-PA,GB_protein:AAF48947.1,GB_protein:AAF48947,REFSEQ:NP_573376,GB_protein:AAF48947,FlyMine:FBpp0074453,modMine:FBpp0074453; MD5=9311a6050fc8ae2515872b78…	15.0	5	0.07	IMSLAGVQSAAHGAGGDSGGYTSQAEVNATQLR+IVLPPIFDR+SIEPSFGLLFGDTLK+TADAAQLPTQDVGATTTATSDQNDVK+VGTATGSIVLGGHR
540a	FBpp0074017|FBgn0004432|CG9916-PA|Cyp1-PA	1.0000	FBpp0074017 type=protein; loc=X:complement(join(16320079..16320336,16318182..16318607)); ID=FBpp0074017; name=Cyp1-PA; parent=FBgn0004432,FBtr0074238; dbxref=GB_protein:AAF48589.1,FlyBase:FBpp0074017,FlyBase_Annotation_IDs:CG9916-PA,GB_protein:AAF48589.2,REFSEQ:NP_523366,GB_protein:AAF48589,FlyMine:FBpp0074017,modMine:FBpp0074017; MD5=57b8ab74b3c125f25f28fc1df27fe914; length=227; release=r6.09; s…	16.7	5	0.07	FPDENFELK+HVVFGEVVEGLDVVK+VFFDMTADNEPLGR
529a	FBpp0072688|FBgn0035253|CG7971-PA|CG7971-PA FBpp0072689|FBgn0035253|CG7971-PC|CG7971-PC FBpp0292226|FBgn0035253|CG7971-PF|CG7971-PF FBpp0301191|FBgn0035253|CG7971-PG|CG7971-PG	1.0000	FBpp0072688 type=protein; loc=3L:complement(join(1664532..1664770,1663920..1664021,1661227..1661592,1661109..1661165,1659846..1659990,1658520..1658590,1656679..1658464,1655525..1655709,1655254..1655460,1655121..1655151)); ID=FBpp0072688; name=CG7971-PA; parent=FBgn0035253,FBtr0072806; dbxref=FlyBase_Annotation_IDs:CG7971-PA,FlyBase:FBpp0072688,GB_protein:AAF47543.2,REFSEQ:NP_647642,GB_protein:AAF…	5.6	5	0.07	AAEDTVNDILGTK+EAFNISEYFVEGSSFDGDR+ESLAAAAAAAAAGK+VSTATVAAAESAAR
53	FBpp0072097|FBgn0011726|CG4254-PA|tsr-PA	1.0000	FBpp0072097 type=protein; loc=2R:complement(join(24046666..24046668,24044992..24045182,24044814..24044919,24044604..24044750)); ID=FBpp0072097; name=tsr-PA; parent=FBgn0011726,FBtr0072188; dbxref=FlyBase:FBpp0072097,FlyBase_Annotation_IDs:CG4254-PA,GB_protein:AAF47146.1,REFSEQ:NP_477034,GB_protein:AAF47146,FlyMine:FBpp0072097,modMine:FBpp0072097; MD5=02b1c8e7700742cac8cd399509394e00; length=148; …	28.4	5	0.06	NAEYDQFLEDIQK+QIDVETVADR+YIQATDLSEASR+YVIFYIR
488	FBpp0288710|FBgn0019960|CG6455-PC|Mitofilin-PC FBpp0307186|FBgn0019960|CG6455-PD|Mitofilin-PD FBpp0307187|FBgn0019960|CG6455-PE|Mitofilin-PE	1.0000	FBpp0288710 type=protein; loc=3R:complement(join(22022887..22022931,22022400..22022629,22021793..22022266,22021584..22021732,22020825..22021520,22020450..22020608,22020104..22020392,22019860..22020037)); ID=FBpp0288710; name=Mitofilin-PC; parent=FBgn0019960,FBtr0290271; dbxref=FlyBase:FBpp0288710,FlyBase_Annotation_IDs:CG6455-PC,REFSEQ:NP_524444,GB_protein:AAF55943,FlyMine:FBpp0288710,modMine:FBp…	5.4	5	0.06	EYNVAIGVLK+GDDLVAAVLESVPK+SGIETVTSTVDSVTSK
49	FBpp0072036|FBgn0024234|CG5562-PA|gbb-PA FBpp0309939|FBgn0024234|CG5562-PB|gbb-PB	1.0000	FBpp0072036 type=protein; loc=2R:23851755..23853122; ID=FBpp0072036; name=gbb-PA; parent=FBgn0024234,FBtr0072127; dbxref=FlyBase:FBpp0072036,FlyBase_Annotation_IDs:CG5562-PA,GB_protein:AAF47075.1,REFSEQ:NP_477340,GB_protein:AAF47075,FlyMine:FBpp0072036,modMine:FBpp0072036; MD5=dda5982d440e1461660690c492a45c2f; length=455; release=r6.09; species=Dmel;;FBpp0309939 type=protein; loc=2R:23851755..238…	11.0	5	0.07	AIDESDIIMTFLNK+ITAEEGLSDQDEDDDYER+LGALPVLYHLNDENVNLK
461	FBpp0088431|FBgn0038535|CG18212-PF|alt-PF FBpp0088432|FBgn0038535|CG18212-PE|alt-PE FBpp0088433|FBgn0038535|CG18212-PG|alt-PG FBpp0088434|FBgn0038535|CG18212-PA|alt-PA FBpp0088435|FBgn0038535|CG18212-PD|alt-PD FBpp0088963|FBgn0038535|CG18212-PB|alt-PB FBpp0307032|FBgn0038535|CG18212-PH|alt-PH FBpp0307033|FBgn0038535|CG18212-PI|alt-PI	1.0000	FBpp0088431 type=protein; loc=3R:complement(join(17676837..17678120,17676087..17676749,17675075..17675533,17674889..17675011)); ID=FBpp0088431; name=alt-PF; parent=FBgn0038535,FBtr0089412; dbxref=FlyBase:FBpp0088431,FlyBase_Annotation_IDs:CG18212-PF,GB_protein:AAF55454.1,REFSEQ:NP_732259,GB_protein:AAF55454,FlyMine:FBpp0088431,modMine:FBpp0088431; MD5=9dd87b34f94cb91919334a386aae0abd; length=842;…	11.0	5	0.07	AVAANGGGSASSAKSEQQRIR+EQELAALNQELSSLNDK+KIAGGNVSK+QANALQSQLQEAQQR+QELSAVQQTQSELQR+QHVEFEPDAEVLTDQR
460	FBpp0088376|FBgn0283521|CG12052-PE|lola-PE FBpp0088377|FBgn0283521|CG12052-PB|lola-PB FBpp0088378|FBgn0283521|CG12052-PA|lola-PA FBpp0088379|FBgn0283521|CG12052-PC|lola-PC FBpp0088380|FBgn0283521|CG12052-PH|lola-PH FBpp0088381|FBgn0283521|CG12052-PG|lola-PG FBpp0088382|FBgn0283521|CG12052-PF|lola-PF FBpp0088383|FBgn0283521|CG12052-PD|lola-PD FBpp0088384|FBgn0283521|CG12052-PI|lola-PI FBpp0088385|…	1.0000	FBpp0088376 type=protein; loc=2R:complement(join(10533576..10533749,10533118..10533511,10532181..10532894,10532039..10532119,10520394..10521277)); ID=FBpp0088376; name=lola-PE; parent=FBgn0283521,FBtr0089342; dbxref=FlyBase_Annotation_IDs:CG12052-PE,FlyBase:FBpp0088376,GB_protein:AAM68766.1,REFSEQ:NP_724951,GB_protein:AAM68766; MD5=439438a9a567f0a9e481a3179460063f; length=748; release=r6.09; spec…	11.0	5	0.06	DNSVSSVGSEMVIEPK+GEVNISQDQLAALLK+LSGAYTLEQTK+SQDELGLMAQDAQQR
456	FBpp0088055|FBgn0015929|CG1616-PA|dpa-PA FBpp0311783|FBgn0015929|CG1616-PB|dpa-PB	1.0000	FBpp0088055 type=protein; loc=2R:complement(join(7499702..7499774,7499327..7499637,7498339..7499267,7497907..7498278,7497479..7497845,7496957..7497409,7496801..7496896)); ID=FBpp0088055; name=dpa-PA; parent=FBgn0015929,FBtr0088982; dbxref=FlyBase:FBpp0088055,FlyBase_Annotation_IDs:CG1616-PA,GB_protein:AAF59242.1,REFSEQ:NP_477185,GB_protein:AAF59242,FlyMine:FBpp0088055,modMine:FBpp0088055; MD5=619…	7.0	5	0.06	AIAPSIYENDDIK+GIASQDVETPMR+GILLQLFGGTK+QVAIGGGSGLEPIPEK+VELLQLLAK
449	FBpp0087933|FBgn0027548|CG2910-PA|nito-PA FBpp0087934|FBgn0027548|CG2910-PB|nito-PB FBpp0308267|FBgn0027548|CG2910-PC|nito-PC	1.0000	FBpp0087933 type=protein; loc=2R:join(7962843..7963393,7963452..7965282); ID=FBpp0087933; name=nito-PA; parent=FBgn0027548,FBtr0088857; dbxref=GB_protein:AAM68878.1,FlyBase:FBpp0087933,FlyBase_Annotation_IDs:CG2910-PA,REFSEQ:NP_724633,GB_protein:AAM68878,FlyMine:FBpp0087933,modMine:FBpp0087933; MD5=ccf6f17823c4dfc00317c92a2a234e07; length=793; release=r6.09; species=Dmel;;FBpp0087934 type=protein…	8.4	5	0.07	APDDFIEETLYR+NDALASASTVPDVAR+SSKPPYDESALEYR+TDFAELPGATPAAPFK+YGVVDDIDIK
437	FBpp0087536|FBgn0033460|CG1472-PA|Sec24AB-PA FBpp0308496|FBgn0033460|CG1472-PB|Sec24AB-PB FBpp0308497|FBgn0033460|CG1472-PC|Sec24AB-PC	1.0000	FBpp0087536 type=protein; loc=2R:complement(join(9879696..9881192,9879508..9879634,9878944..9879443,9878659..9878884,9877932..9878554,9877644..9877876,9877493..9877590,9877301..9877439,9877126..9877237)); ID=FBpp0087536; name=Sec24AB-PA; parent=FBgn0033460,FBtr0088451; dbxref=GB_protein:AAF58880.1,FlyBase:FBpp0087536,FlyBase_Annotation_IDs:CG1472-PA,REFSEQ:NP_610531,GB_protein:AAF58880,FlyMine:FB…	5.2	5	0.05	IAQNLPSGQSGQLIAPR+SESSLSYYEFLQHIR+TYINPFVYFVDSK+VNELPDDFQFDPATK
432	FBpp0087340|FBgn0027525|CG7686-PA|CG7686-PA FBpp0308558|FBgn0027525|CG7686-PB|CG7686-PB	1.0000	FBpp0087340 type=protein; loc=2R:complement(join(10838647..10838649,10837109..10838587)); ID=FBpp0087340; name=CG7686-PA; parent=FBgn0027525,FBtr0088245; dbxref=FlyBase:FBpp0087340,FlyBase_Annotation_IDs:CG7686-PA,GB_protein:AAF58742.1,REFSEQ:NP_610620,GB_protein:AAF58742,FlyMine:FBpp0087340,modMine:FBpp0087340; MD5=6e8b193b05f8f7086c7bcffe2cdd6658; length=493; release=r6.09; species=Dmel;;FBpp03…	13.0	5	0.07	ALANLADESPAATGPK+FTEYSMSSSVIR+NVVEGEEDPTEELVEYEVDDPK+SVLSTLSVLSIRPK
425	FBpp0086971|FBgn0086904|CG8759-PB|Nacalpha-PB FBpp0086972|FBgn0086904|CG8759-PC|Nacalpha-PC FBpp0086973|FBgn0086904|CG8759-PA|Nacalpha-PA FBpp0311394|FBgn0086904|CG8759-PD|Nacalpha-PD	1.0000	FBpp0086971 type=protein; loc=2R:complement(12759862..12760515); ID=FBpp0086971; name=Nacalpha-PB; parent=FBgn0086904,FBtr0087858; dbxref=FlyBase:FBpp0086971,FlyBase_Annotation_IDs:CG8759-PB,GB_protein:AAF58457.1,REFSEQ:NP_477216,GB_protein:AAF58457,FlyMine:FBpp0086971,modMine:FBpp0086971; MD5=6cf34b56a6783d3da562f1ee380609de; length=217; release=r6.09; species=Dmel;;FBpp0086972 type=protein; loc…	37.3	5	0.07	APEAAGAADSVGATTSVAPIAEEDEEDVDDTGVDEK+IEDLSQQAQVAAAEK+NILFVINNPDVYK+SEAAPSTSAEAKPEDVR
422	FBpp0086795|FBgn0014877|CG6155-PA|Roe1-PA	1.0000	FBpp0086795 type=protein; loc=2R:join(13554181..13554266,13554387..13554681,13555027..13555287); ID=FBpp0086795; name=Roe1-PA; parent=FBgn0014877,FBtr0087675; dbxref=FlyBase:FBpp0086795,FlyBase_Annotation_IDs:CG6155-PA,GB_protein:AAF58354.1,REFSEQ:NP_610886,GB_protein:AAF58354,FlyMine:FBpp0086795,modMine:FBpp0086795; MD5=6eccc9cf1550718320e4a1b07cfe837e; length=213; release=r6.09; species=Dmel;	24.4	5	0.06	DLLEVADTLGHATQAVPK+HGLEPLDPINQK+NLYEGLTMTR+TVEPNTVVEVTK
419	FBpp0086718|FBgn0013770|CG6692-PA|Cp1-PA FBpp0086719|FBgn0013770|CG6692-PC|Cp1-PC FBpp0292990|FBgn0013770|CG6692-PD|Cp1-PD FBpp0308977|FBgn0013770|CG6692-PE|Cp1-PE	1.0000	FBpp0086718 type=protein; loc=2R:join(13962238..13962336,13966755..13966969,13967030..13967741); ID=FBpp0086718; name=Cp1-PA; parent=FBgn0013770,FBtr0087592; dbxref=GB_protein:AAF58311.1,FlyBase:FBpp0086718,FlyBase_Annotation_IDs:CG6692-PA,REFSEQ:NP_725347,GB_protein:AAF58311,FlyMine:FBpp0086718,modMine:FBpp0086718; MD5=80198f2033507b9f20bf9a42a17d717b; length=341; release=r6.09; species=Dmel;;FB…	15.7	5	0.07	GFTDIPQGDEK+GVTFISPAHVTLPK+NSWGTTWGDK+NSWGTTWGDKGFIK
415	FBpp0086616|FBgn0033935|CG10105-PA|Sin1-PA	1.0000	FBpp0086616 type=protein; loc=2R:14411907..14413616; ID=FBpp0086616; name=Sin1-PA; parent=FBgn0033935,FBtr0087487; dbxref=GB_protein:AAF58247.1,FlyBase:FBpp0086616,FlyBase_Annotation_IDs:CG10105-PA,REFSEQ:NP_610963,GB_protein:AAF58247,FlyMine:FBpp0086616,modMine:FBpp0086616; MD5=57fd212659c93bb8a9cfbec21f8969df; length=569; release=r6.09; species=Dmel;	9.5	5	0.07	FDGTSQVGMQTK+FGFSQLTLAER+INVFLNMLPEPDR+SVNYQEEVQPPESDDFFK
392	FBpp0085754|FBgn0267351|CG15104-PA|Topors-PA FBpp0304302|FBgn0267351|CG15104-PB|Topors-PB	1.0000	FBpp0085754 type=protein; loc=2R:join(18973327..18973722,18973783..18974243,18974311..18975725,18975893..18976737); ID=FBpp0085754; name=Topors-PA; parent=FBgn0267351,FBtr0086570; dbxref=FlyBase:FBpp0085754,FlyBase_Annotation_IDs:CG15104-PA,GB_protein:AAF57614.1,REFSEQ:NP_611388,GB_protein:AAF57614,FlyMine:FBpp0085754,modMine:FBpp0085754; MD5=b6520c664b5605e9aa4272d8a0134bf2; length=1038; release…	6.5	5	0.04	LYALPVSDSVTGHFR+NAAHSVNTVMTLMSDLLPMTSLLGPTFR+TLDDYDRYPVQTTSPVPTENPSLR
380	FBpp0085370|FBgn0027507|CG1344-PA|CG1344-PA FBpp0304298|FBgn0027507|CG1344-PB|CG1344-PB	1.0000	FBpp0085370 type=protein; loc=2R:join(5653707..5653916,5653969..5655810); ID=FBpp0085370; name=CG1344-PA; parent=FBgn0027507,FBtr0086034; dbxref=GB_protein:AAF57325.1,FlyBase:FBpp0085370,FlyBase_Annotation_IDs:CG1344-PA,GB_protein:AAF57325.2,REFSEQ:NP_610175,GB_protein:AAF57325,FlyMine:FBpp0085370,modMine:FBpp0085370; MD5=9cb61ce51d9b936423cd4be19c8e81d1; length=683; release=r6.09; species=Dmel;;…	5.7	5	0.06	DMEPIIEIR+LAGFEYVWR+SEFNEFDFFK+VIDDLSELDIK
379	FBpp0085368|FBgn0263855|CG7838-PA|BubR1-PA	1.0000	FBpp0085368 type=protein; loc=2R:complement(join(5973957..5974283,5973498..5973893,5970158..5973121,5969748..5969995,5969240..5969687)); ID=FBpp0085368; name=BubR1-PA; parent=FBgn0263855,FBtr0086032; dbxref=GB_protein:AAF57298.1,FlyBase:FBpp0085368,FlyBase_Annotation_IDs:CG7838-PA,REFSEQ:NP_477382,GB_protein:AAF57298,FlyMine:FBpp0085368,modMine:FBpp0085368; MD5=f5602901404dc9645a8b06e721276c43; l…	2.7	5	0.07	FDIFLDDTQPK+SGLPGVVQVEPSTTTSR+VAEASELSIYYK
373	FBpp0085254|FBgn0032956|CG1512-PA|Cul2-PA FBpp0085255|FBgn0032956|CG1512-PB|Cul2-PB	1.0000	FBpp0085254 type=protein; loc=2L:join(21659154..21659272,21659840..21660064,21660123..21661200,21661348..21661465,21661530..21661636,21662084..21662452,21662518..21662631,21662689..21662820); ID=FBpp0085254; name=Cul2-PA; parent=FBgn0032956,FBtr0085899; dbxref=GB_protein:AAF57224.3,FlyBase:FBpp0085254,FlyBase_Annotation_IDs:CG1512-PA,REFSEQ:NP_724352,GB_protein:AAF57224; MD5=111ab9f95c41e5591549c…	7.6	5	0.06	EIQNTLQLNDETFQK+HNALIQEVLSLSK+LFLQAAIVR+LTNNITIFK+SEGLQTVSALK
37	FBpp0071508|FBgn0003891|CG9450-PA|tud-PA FBpp0309672|FBgn0003891|CG9450-PB|tud-PB	1.0000	FBpp0071508 type=protein; loc=2R:join(21184086..21184454,21184518..21185021,21185075..21185908,21185969..21187047,21187103..21187932,21188025..21188256,21188374..21188573,21188627..21192126); ID=FBpp0071508; name=tud-PA; parent=FBgn0003891,FBtr0071582; dbxref=FlyBase:FBpp0071508,FlyBase_Annotation_IDs:CG9450-PA,GB_protein:AAF46693.1,REFSEQ:NP_476773,GB_protein:AAF46693,FlyMine:FBpp0071508,modMine…	3.1	5	0.06	AEFLTEVAPEIR+ANYQPAVPAAQPYVPK+ESLAVTTK+SSGVGSDIASSSSESVAAAKPEK+SVQVTPSRPLNADAPDYTPK
34	FBpp0071404|FBgn0028331|CG2221-PA|l(1)G0289-PA FBpp0312440|FBgn0028331|CG2221-PB|l(1)G0289-PB FBpp0312441|FBgn0028331|CG2221-PC|l(1)G0289-PC	1.0000	FBpp0071404 type=protein; loc=X:complement(join(10366124..10366211,10359297..10360163,10358918..10359127,10358700..10358851,10358563..10358635,10358086..10358504,10357745..10357813)); ID=FBpp0071404; name=l(1)G0289-PA; parent=FBgn0028331,FBtr0071470; dbxref=FlyBase:FBpp0071404,FlyBase_Annotation_IDs:CG2221-PA,GB_protein:AAF46578.1,REFSEQ:NP_572621,GB_protein:AAF46578,FlyMine:FBpp0071404,modMine:F…	9.3	5	0.06	ESVDFHEYYNSVLYENK+KPTLLGQSGNPK+TVPVSPPLPAVTTYR+VVDVPEEEIEAAVK
330	FBpp0083695|FBgn0039004|CG6958-PA|Nup133-PA	1.0000	FBpp0083695 type=protein; loc=3R:join(22690700..22690875,22690931..22691105,22691166..22691669,22691721..22692033,22692089..22692927,22692998..22693676,22693747..22694288,22694352..22694726); ID=FBpp0083695; name=Nup133-PA; parent=FBgn0039004,FBtr0084302; dbxref=GB_protein:AAF56042.1,FlyBase:FBpp0083695,FlyBase_Annotation_IDs:CG6958-PA,GB_protein:AAF56042.2,REFSEQ:NP_651080,GB_protein:AAF56042,Fl…	4.7	5	0.06	ELISVLIK+FNVLQQQFEAQR+LAAFAAAESDLTAQVEK+LTYEYVADMFK+TIVDELLR
322	FBpp0083264|FBgn0038745|CG4538-PA|CG4538-PA FBpp0310666|FBgn0038745|CG4538-PC|CG4538-PC FBpp0310667|FBgn0038745|CG4538-PD|CG4538-PD	1.0000	FBpp0083264 type=protein; loc=3R:complement(join(19902841..19902898,19900432..19901810,19900225..19900374,19899874..19900095,19899596..19899808)); ID=FBpp0083264; name=CG4538-PA; parent=FBgn0038745,FBtr0083855; dbxref=FlyBase:FBpp0083264,FlyBase_Annotation_IDs:CG4538-PA,GB_protein:AAF55713.2,REFSEQ:NP_650843,GB_protein:AAF55713,FlyMine:FBpp0083264,modMine:FBpp0083264; MD5=b42aeda771e098473547eaa6…	11.9	5	0.06	AQTGIVFLDEVDK+DADAAASGTVATDSDTTTDNDKNFENSEK+DLVEFGMIPEFVGR+IGAVPGIHQLR+SNIIMLGPTGSGK
313	FBpp0082459|FBgn0038271|CG3731-PA|UQCR-C1-PA FBpp0082460|FBgn0038271|CG3731-PB|UQCR-C1-PB	1.0000	FBpp0082459 type=protein; loc=3R:join(14890358..14890426,14890696..14890902,14890962..14891290,14891353..14891723,14891785..14891876,14891951..14892295); ID=FBpp0082459; name=UQCR-C1-PA; parent=FBgn0038271,FBtr0083000; dbxref=FlyBase:FBpp0082459,FlyBase_Annotation_IDs:CG3731-PA,GB_protein:AAF55110.2,REFSEQ:NP_731954,GB_protein:AAF55110,FlyMine:FBpp0082459,modMine:FBpp0082459; MD5=86d41abaf76ec0ff…	9.6	5	0.06	ADLTDYIQTHYK+AVEILADIIQNSK+IDAVSVGNVR+IVLAAAGGVK
312	FBpp0082353|FBgn0262955|CG3180-PA|RpII140-PA FBpp0310926|FBgn0262955|CG3180-PB|RpII140-PB	1.0000	FBpp0082353 type=protein; loc=3R:join(14125947..14125968,14126096..14128264,14128340..14129274,14129334..14129738); ID=FBpp0082353; name=RpII140-PA; parent=FBgn0262955,FBtr0082892; dbxref=FlyBase:FBpp0082353,FlyBase_Annotation_IDs:CG3180-PA,GB_protein:AAF55024.1,REFSEQ:NP_476706,GB_protein:AAF55024,FlyMine:FBpp0082353,modMine:FBpp0082353; MD5=e111e1ececb7182e141885833544dc9b; length=1176; release…	5.3	5	0.06	GEIGDATPFNDAVNVQK+IVEDSPAIELQAEAQHTSGEVETPPR+LFEVSDPYR+QEIPIMIVFR
305	FBpp0082123|FBgn0016693|CG6148-PA|Past1-PA FBpp0082124|FBgn0016693|CG6148-PB|Past1-PB	1.0000	FBpp0082123 type=protein; loc=3R:join(12697513..12697538,12698119..12699335,12703639..12703812,12703876..12704081); ID=FBpp0082123; name=Past1-PA; parent=FBgn0016693,FBtr0082654; dbxref=FlyBase:FBpp0082123,FlyBase_Annotation_IDs:CG6148-PA,GB_protein:AAN13552.1,REFSEQ:NP_731737,GB_protein:AAN13552,FlyMine:FBpp0082123,modMine:FBpp0082123; MD5=90bfa61d512e01438d313ad1097fc223; length=540; release=r6…	13.1	5	0.07	EGVIPGNALVVDPK+GGAFEGVIDDHVSPFGYMK+LFEDEEQDLFR+TDGIFNGLGPVDGK+VYIGSFWDQPLR
304	FBpp0082062|FBgn0086134|CG5266-PA|Prosalpha2-PA	1.0000	FBpp0082062 type=protein; loc=3R:join(12431441..12431481,12431584..12431660,12431746..12432001,12432067..12432222,12432287..12432461); ID=FBpp0082062; name=Prosalpha2-PA; parent=FBgn0086134,FBtr0082590; dbxref=FlyBase:FBpp0082062,FlyBase_Annotation_IDs:CG5266-PA,GB_protein:AAF54814.1,REFSEQ:NP_524328,GB_protein:AAF54814,FlyMine:FBpp0082062,modMine:FBpp0082062; MD5=af9c5e4c69e67ef7aec6e097041ebc22…	22.6	5	0.06	EPIPVSQLVQR+IAQTYYLTYK+YSEDLELDDAVHTAILTLK+YSFSLTTFSPSGK
295	FBpp0081584|FBgn0027338|CG9423-PA|Kap-alpha3-PA FBpp0081585|FBgn0027338|CG9423-PB|Kap-alpha3-PB FBpp0081586|FBgn0027338|CG9423-PC|Kap-alpha3-PC FBpp0290407|FBgn0027338|CG9423-PD|Kap-alpha3-PD	1.0000	FBpp0081584 type=protein; loc=3R:complement(join(9577208..9577267,9576768..9577148,9575877..9576707,9575636..9575812,9575474..9575569)); ID=FBpp0081584; name=Kap-alpha3-PA; parent=FBgn0027338,FBtr0082106; dbxref=FlyBase:FBpp0081584,FlyBase_Annotation_IDs:CG9423-PA,GB_protein:AAF54408.1,REFSEQ:NP_731377,GB_protein:AAF54408; MD5=7c89f9db717ba92f5f8f808941be523e; length=514; release=r6.09; species=D…	10.9	5	0.06	AAADATKPEQQLAAVQAAR+EAAWAISNLTISGNR+LIPLLGNSEVK+LQSHENVEIYK
279	FBpp0080705|FBgn0086443|CG10687-PA|Aats-asn-PA FBpp0304830|FBgn0086443|CG10687-PB|Aats-asn-PB	1.0000	FBpp0080705 type=protein; loc=2L:complement(join(19131797..19131830,19130043..19131685)); ID=FBpp0080705; name=Aats-asn-PA; parent=FBgn0086443,FBtr0081162; dbxref=FlyBase:FBpp0080705,FlyBase_Annotation_IDs:CG10687-PA,GB_protein:AAF53768.1,REFSEQ:NP_609948,GB_protein:AAF53768,FlyMine:FBpp0080705,modMine:FBpp0080705; MD5=434ad52959249b96b04943514caffc72; length=558; release=r6.09; species=Dmel;;FBp…	9.7	5	0.05	DDGTFYEFGEDIPEAPER+EPFPTIYVDTK+ISEDPSLPVAR+KMTDTINEPIMLCR
277	FBpp0080688|FBgn0263198|CG10473-PB|Acn-PB FBpp0080689|FBgn0263198|CG10473-PA|Acn-PA FBpp0307803|FBgn0263198|CG10473-PC|Acn-PC	1.0000	FBpp0080688 type=protein; loc=2L:join(19045567..19047047,19047152..19047362,19047420..19047654,19047716..19047825,19047914..19048096); ID=FBpp0080688; name=Acn-PB; parent=FBgn0263198,FBtr0081144; dbxref=FlyBase:FBpp0080688,FlyBase_Annotation_IDs:CG10473-PB,GB_protein:AAN11023.1,REFSEQ:NP_724153,GB_protein:AAN11023,FlyMine:FBpp0080688,modMine:FBpp0080688; MD5=42fbd866a3c5a1c639bc00c4a3eb2892; leng…	5.3	5	0.06	TPPVLAISTDSLK+TTSDVLDIQTEEVDER+TTSDVLDIQTEEVDERDEEASAPAER
270	FBpp0080102|FBgn0032518|CG9282-PA|RpL24-PA FBpp0309565|FBgn0032518|CG9282-PB|RpL24-PB FBpp0311573|FBgn0032518|CG9282-PC|RpL24-PC	1.0000	FBpp0080102 type=protein; loc=2L:complement(join(13395056..13395060,13394865..13394940,13394413..13394799)); ID=FBpp0080102; name=RpL24-PA; parent=FBgn0032518,FBtr0080524; dbxref=FlyBase:FBpp0080102,FlyBase_Annotation_IDs:CG9282-PA,GB_protein:AAF53299.1,REFSEQ:NP_609649,GB_protein:AAF53299,FlyMine:FBpp0080102,modMine:FBpp0080102; MD5=c5b17bcda531c06f8bc1ce96bc8dbb41; length=155; release=r6.09; sp…	14.2	5	0.07	AIVGASLAEILAK+AIVGASLAEILAKR+VTWTVLYR
260	FBpp0079771|FBgn0004363|CG6647-PA|porin-PA FBpp0079772|FBgn0004363|CG6647-PB|porin-PB FBpp0100039|FBgn0004363|CG6647-PC|porin-PC FBpp0293784|FBgn0004363|CG6647-PD|porin-PD FBpp0304343|FBgn0004363|CG6647-PE|porin-PE	1.0000	FBpp0079771 type=protein; loc=2L:complement(join(10848544..10848863,10848241..10848468,10847868..10848168)); ID=FBpp0079771; name=porin-PA; parent=FBgn0004363,FBtr0080182; dbxref=FlyBase_Annotation_IDs:CG6647-PA,FlyBase:FBpp0079771,GB_protein:AAF53022.1,REFSEQ:NP_476813,GB_protein:AAF53022; MD5=e98fb50e922a689b02694297d58c4742; length=282; release=r6.09; species=Dmel;;FBpp0079772 type=protein; lo…	23.8	5	0.06	DFVLHTAVNDGQEFSGSIFQR+LSLEGNFAPQSGNK+LTTNNFALGYTTK+TSSGIEFNTAGHSNQESGK
232	FBpp0079278|FBgn0020497|CG13387-PA|emb-PA FBpp0312321|FBgn0020497|CG13387-PB|emb-PB	1.0000	FBpp0079278 type=protein; loc=2L:join(8404288..8405779,8405916..8406286,8406376..8406855,8406924..8407256,8407323..8407688,8407775..8407924); ID=FBpp0079278; name=emb-PA; parent=FBgn0020497,FBtr0079663; dbxref=FlyBase:FBpp0079278,FlyBase_Annotation_IDs:CG13387-PA,GB_protein:AAG22423.2,REFSEQ:NP_723391,GB_protein:AAG22423,FlyMine:FBpp0079278,modMine:FBpp0079278; MD5=d458d192b10be9df690b27d3d2bff62…	5.2	5	0.06	ALGHAYVIQLGR+EATGEDDSDLYLEER+LAQSILTTLK+NLSEEVFDFSQGQITQTK
225	FBpp0079118|FBgn0025687|CG7144-PA|LKRSDH-PA FBpp0310050|FBgn0025687|CG7144-PB|LKRSDH-PB	1.0000	FBpp0079118 type=protein; loc=2L:complement(join(7795775..7795834,7795510..7795653,7794592..7794768,7794148..7794526,7793509..7794083,7792175..7793330,7791939..7792115,7791758..7791876)); ID=FBpp0079118; name=LKRSDH-PA; parent=FBgn0025687,FBtr0079495; dbxref=FlyBase:FBpp0079118,FlyBase_Annotation_IDs:CG7144-PA,GB_protein:AAF52559.2,REFSEQ:NP_609150,GB_protein:AAF52559,FlyMine:FBpp0079118,modMine:…	5.5	5	0.06	AQESNMPLLDAILEK+IGDVDGIESLGLLDDTPVVK+SLDFLPGFALEGFPNR
221	FBpp0078974|FBgn0004838|CG10377-PA|Hrb27C-PA FBpp0078975|FBgn0004838|CG10377-PC|Hrb27C-PC FBpp0078976|FBgn0004838|CG10377-PB|Hrb27C-PB FBpp0290617|FBgn0004838|CG10377-PD|Hrb27C-PD FBpp0290618|FBgn0004838|CG10377-PE|Hrb27C-PE FBpp0297873|FBgn0004838|CG10377-PF|Hrb27C-PF FBpp0297874|FBgn0004838|CG10377-PG|Hrb27C-PG FBpp0297875|FBgn0004838|CG10377-PH|Hrb27C-PH	1.0000	FBpp0078974 type=protein; loc=2L:join(6923906..6924400,6924685..6925455); ID=FBpp0078974; name=Hrb27C-PA; parent=FBgn0004838,FBtr0079346; dbxref=FlyBase:FBpp0078974,FlyBase_Annotation_IDs:CG10377-PA,GB_protein:AAF52456.1,REFSEQ:NP_476869,GB_protein:AAF52456; MD5=b3cbf4123650d1cce713c03daf50563c; length=421; release=r6.09; species=Dmel;;FBpp0078975 type=protein; loc=2L:join(6923906..6924400,692468…	12.6	5	0.07	AQAWATGGPSTTGPVGGMPR+LFVGGLSWETTQENLSR+VFLGGLPSNVTETDLR
220	FBpp0078831|FBgn0031781|CG5972-PA|Arpc4-PA	1.0000	FBpp0078831 type=protein; loc=2L:6125249..6125755; ID=FBpp0078831; name=Arpc4-PA; parent=FBgn0031781,FBtr0079200; dbxref=GB_protein:AAF52346.1,FlyBase:FBpp0078831,FlyBase_Annotation_IDs:CG5972-PA,REFSEQ:NP_608996,GB_protein:AAF52346,FlyMine:FBpp0078831,modMine:FBpp0078831; MD5=24092dd47f342cbe416afb961a6d7c6f; length=168; release=r6.09; species=Dmel;	18.5	5	0.06	AESFVILR+ELVLTPVVVSR+RAESFVILR+VLIEPSINSVR
217	FBpp0078689|FBgn0015834|CG8882-PA|Trip1-PA	1.0000	FBpp0078689 type=protein; loc=2L:complement(join(4967691..4967693,4967024..4967513,4966481..4966968)); ID=FBpp0078689; name=Trip1-PA; parent=FBgn0015834,FBtr0079053; dbxref=GB_protein:AAF52183.1,FlyBase:FBpp0078689,FlyBase_Annotation_IDs:CG8882-PA,REFSEQ:NP_523478,GB_protein:AAF52183,FlyMine:FBpp0078689,modMine:FBpp0078689; MD5=b677f500e9ee1074518bd3203c0456f2; length=326; release=r6.09; species=…	24.2	5	0.07	FFHLIYEEEFAR+IWDVEYGTVIASIPTK+TERPVNSAAISPIMDHVVLGGGQDAMEVTTTSTK+TSNFSFSGNQAAYSTDK
213	FBpp0078667|FBgn0022023|CG9124-PA|eIF-3p40-PA FBpp0089133|FBgn0022023|CG9124-PB|eIF-3p40-PB	1.0000	FBpp0078667 type=protein; loc=2L:complement(join(5052655..5052735,5051637..5052314,5051313..5051570)); ID=FBpp0078667; name=eIF-3p40-PA; parent=FBgn0022023,FBtr0079030; dbxref=GB_protein:AAF52210.2,FlyBase:FBpp0078667,FlyBase_Annotation_IDs:CG9124-PA,GB_protein:AAF52210.3,REFSEQ:NP_524834,GB_protein:AAF52210,FlyMine:FBpp0078667,modMine:FBpp0078667; MD5=efc535d7a60baa7b6616cf1b812e8ae7; length=338…	15.7	5	0.06	DGDFTPEAFR+GHNFLDLGTATVLENQMR+VDELYQEAVR+VGYENLFAEIPIVIK
206	FBpp0078566|FBgn0037252|CG14650-PA|CG14650-PA	1.0000	FBpp0078566 type=protein; loc=3R:join(4437628..4439759,4439817..4439970,4440027..4440151,4440221..4440323,4440393..4440685,4440747..4440852); ID=FBpp0078566; name=CG14650-PA; parent=FBgn0037252,FBtr0078926; dbxref=FlyBase:FBpp0078566,FlyBase_Annotation_IDs:CG14650-PA,GB_protein:AAF52123.1,REFSEQ:NP_649473,GB_protein:AAF52123,FlyMine:FBpp0078566,modMine:FBpp0078566; MD5=a40c2a69737c9662f5a2b9d7642…	9.2	5	0.06	AFELIGEPENR+ITLAYVAALAYAR+LIYDQSIAETLHTEK+SNAYSSTNSPTHANSFSSNR+TTPVSANSSLQNHSNVLNFTPATNSSTSSR
196	FBpp0078210|FBgn0037205|CG11133-PA|BoYb-PA	1.0000	FBpp0078210 type=protein; loc=3L:22902004..22905183; ID=FBpp0078210; name=BoYb-PA; parent=FBgn0037205,FBtr0078559; dbxref=FlyBase:FBpp0078210,FlyBase_Annotation_IDs:CG11133-PA,GB_protein:AAF51884.1,REFSEQ:NP_649430,GB_protein:AAF51884,FlyMine:FBpp0078210,modMine:FBpp0078210; MD5=147a1e16523e221edcaf6ca32e2eacae; length=1059; release=r6.09; species=Dmel;	7.0	5	0.06	FAEVSLLPDILETMR+KPLYSLVLLDDNNHR+LLALIDPLAFR+LPGWVPYFGER+YETPEIPHQSNESDIPQSNEDR
195	FBpp0078150|FBgn0027086|CG11471-PA|Aats-ile-PA FBpp0078151|FBgn0027086|CG11471-PC|Aats-ile-PC FBpp0078152|FBgn0027086|CG11471-PD|Aats-ile-PD	1.0000	FBpp0078150 type=protein; loc=3L:join(22288797..22288939,22289004..22290255,22290313..22291163,22291229..22291721,22291783..22292733); ID=FBpp0078150; name=Aats-ile-PA; parent=FBgn0027086,FBtr0078498; dbxref=FlyBase:FBpp0078150,FlyBase_Annotation_IDs:CG11471-PA,GB_protein:AAF51822.2,REFSEQ:NP_730716,GB_protein:AAF51822,FlyMine:FBpp0078150,modMine:FBpp0078150; MD5=569e292448c5a4f522b244946d0fe388;…	5.8	5	0.06	AQLIPTDPVLIFHELAADNK+ESLLEFFATEMK+LSAGYELSPAPYSK+LYLINSPVVR+NLIASGLVLAADGQK
186	FBpp0077859|FBgn0037001|CG6020-PA|ND-39-PA FBpp0303954|FBgn0037001|CG6020-PB|ND-39-PB	1.0000	FBpp0077859 type=protein; loc=3L:join(20495480..20495519,20495625..20496075,20496158..20496523,20496592..20496985); ID=FBpp0077859; name=ND-39-PA; parent=FBgn0037001,FBtr0078201; dbxref=FlyBase:FBpp0077859,FlyBase_Annotation_IDs:CG6020-PA,GB_protein:AAF51613.1,REFSEQ:NP_649234,GB_protein:AAF51613,FlyMine:FBpp0077859,modMine:FBpp0077859; MD5=e2bb6733267a0e8d1a06c9104f0af7a4; length=416; release=r6…	11.3	5	0.06	AALYYDAELGEFETPSPPK+HSNVVINLVGR+QPVYVSDVAQAIINAAK
19	FBpp0070658|FBgn0025615|CG3024-PA|Torsin-PA FBpp0311758|FBgn0025615|CG3024-PB|Torsin-PB	1.0000	FBpp0070658 type=protein; loc=X:complement(join(4649573..4649765,4648685..4649514)); ID=FBpp0070658; name=Torsin-PA; parent=FBgn0025615,FBtr0070690; dbxref=FlyBase:FBpp0070658,GB_protein:AAF45969.2,FlyBase_Annotation_IDs:CG3024-PA,REFSEQ:NP_572178,GB_protein:AAF45969,FlyMine:FBpp0070658,modMine:FBpp0070658; MD5=e68ad3ad829a5d83fe2fa56d7be97379; length=340; release=r6.09; species=Dmel;;FBpp0311758…	18.2	5	0.06	IIEDIINSSISYDR+KPLVISFHGQPGTGK+LSDFEPLLR+NFVAEQIADAMYLK+SLFIFDEVDK
172	FBpp0077369|FBgn0051694|CG31694-PA|CG31694-PA	1.0000	FBpp0077369 type=protein; loc=2L:complement(join(2873636..2873672,2871004..2871688,2870689..2870932,2869323..2869550,2869171..2869254)); ID=FBpp0077369; name=CG31694-PA; parent=FBgn0051694,FBtr0077685; dbxref=FlyBase:FBpp0077369,FlyBase_Annotation_IDs:CG31694-PA,GB_protein:AAF51186.2,REFSEQ:NP_722858,GB_protein:AAF51186,FlyMine:FBpp0077369,modMine:FBpp0077369; MD5=daf3eda59deea0325f9d3da385f3d886…	11.5	5	0.06	AHEEDFLEDDIAELSEAVK+LAPLLVLQMGGDEGISK+YLEEDISPEISIR
169	FBpp0077147|FBgn0027609|CG15437-PA|morgue-PA	1.0000	FBpp0077147 type=protein; loc=2L:complement(join(4444464..4444607,4443070..4444401)); ID=FBpp0077147; name=morgue-PA; parent=FBgn0027609,FBtr0077457; dbxref=FlyBase:FBpp0077147,FlyBase_Annotation_IDs:CG15437-PA,GB_protein:AAF51013.1,REFSEQ:NP_608833,GB_protein:AAF51013,FlyMine:FBpp0077147,modMine:FBpp0077147; MD5=a5093a958c95bddc9c49d62c7a82ea95; length=491; release=r6.09; species=Dmel;	12.0	5	0.07	AINPFLLPIK+ATAPLALPHYMHELADGR+GEANLLNSYESEGISAIPLDR+YAMYELIAPR
164	FBpp0076869|FBgn0035589|CG4618-PA|CHMP2B-PA	1.0000	FBpp0076869 type=protein; loc=3L:5139745..5140383; ID=FBpp0076869; name=CHMP2B-PA; parent=FBgn0035589,FBtr0077166; dbxref=FlyBase:FBpp0076869,FlyBase_Annotation_IDs:CG4618-PA,GB_protein:AAF50800.1,REFSEQ:NP_647947,GB_protein:AAF50800,FlyMine:FBpp0076869,modMine:FBpp0076869; MD5=b5146c85d178796c9988d6a1c4bc54c3; length=212; release=r6.09; species=Dmel;	21.7	5	0.05	MSSIPATGSSDFETSGK+NMGANIALSEAMGTTAK+VMRPEAIGETVR
17	FBpp0070611|FBgn0026083|CG4857-PB|tyf-PB FBpp0290153|FBgn0026083|CG4857-PC|tyf-PC FBpp0290346|FBgn0026083|CG4857-PF|tyf-PF FBpp0293709|FBgn0026083|CG4857-PG|tyf-PG FBpp0293710|FBgn0026083|CG4857-PH|tyf-PH FBpp0293711|FBgn0026083|CG4857-PI|tyf-PI FBpp0293712|FBgn0026083|CG4857-PJ|tyf-PJ FBpp0293713|FBgn0026083|CG4857-PK|tyf-PK FBpp0293714|FBgn0026083|CG4857-PL|tyf-PL FBpp0293715|FBgn0026083|CG4857…	1.0000	FBpp0070611 type=protein; loc=X:join(4118418..4119017,4120296..4120424,4120502..4121236,4121454..4121930,4122064..4125787,4125924..4125994); ID=FBpp0070611; name=tyf-PB; parent=FBgn0026083,FBtr0070643; dbxref=FlyBase:FBpp0070611,FlyBase_Annotation_IDs:CG4857-PB,GB_protein:AAF45924.1,REFSEQ:NP_572152,GB_protein:AAF45924,FlyMine:FBpp0070611,modMine:FBpp0070611; MD5=41faf710cde41fdb6958158e39f0b44b;…	3.3	5	0.05	ELPLALPALAR+FLIDALNDTPLEAR+NTTTVDVESVAGYR+SNNEFIFGDFNEDELK
149	FBpp0076224|FBgn0001225|CG4183-PA|Hsp26-PA FBpp0312157|FBgn0001225|CG4183-PB|Hsp26-PB	1.0000	FBpp0076224 type=protein; loc=3L:complement(9376562..9377188); ID=FBpp0076224; name=Hsp26-PA; parent=FBgn0001225,FBtr0076496; dbxref=FlyBase:FBpp0076224,FlyBase_Annotation_IDs:CG4183-PA,GB_protein:AAF50288.1,REFSEQ:NP_523997,GB_protein:AAF50288,FlyMine:FBpp0076224,modMine:FBpp0076224; MD5=d9d18be05b80bad86dd8e516c3ac0b55; length=208; release=r6.09; species=Dmel;;FBpp0312157 type=protein; loc=3L:c…	25.5	5	0.07	AEQVVSQLSSDGVLTVSIPKPQAVEDK+IIQIQQVGPAHLNVK+VVDDSILVEGK
144	FBpp0076111|FBgn0267348|CG3322-PA|LanB2-PA FBpp0311281|FBgn0267348|CG3322-PB|LanB2-PB	1.0000	FBpp0076111 type=protein; loc=3L:join(9617247..9617441,9617779..9617912,9617976..9618103,9618170..9618784,9619301..9619712,9619779..9622364,9622423..9622759,9622817..9623117,9623179..9623390); ID=FBpp0076111; name=LanB2-PA; parent=FBgn0267348,FBtr0076382; dbxref=FlyBase:FBpp0076111,FlyBase_Annotation_IDs:CG3322-PA,GB_protein:AAF50238.1,REFSEQ:NP_524006,GB_protein:AAF50238,FlyMine:FBpp0076111,modM…	5.3	5	0.07	ANEVYDTALTLLNDVNR+DNSGDGGQTYAEVIDDLHK+LNTFGDELFGDSQVLK+SIGTTAQGNEHVYFQAPDR+SVEFGQQSEQISDISR
134	FBpp0075122|FBgn0027500|CG17286-PA|spd-2-PA	1.0000	FBpp0075122 type=protein; loc=3L:complement(join(16594882..16594966,16594064..16594820,16591404..16594002)); ID=FBpp0075122; name=spd-2-PA; parent=FBgn0027500,FBtr0075363; dbxref=GB_protein:AAF49440.2,FlyBase:FBpp0075122,FlyBase_Annotation_IDs:CG17286-PA,REFSEQ:NP_648906,GB_protein:AAF49440,FlyMine:FBpp0075122,modMine:FBpp0075122; MD5=ba0a505f5da55e5e8280dbc89f35301c; length=1146; release=r6.09; …	4.7	5	0.07	GTNISFEPAEITGR+LTDTMSFTDSVLNSTDFR+SRTNQPLLEPESNVTLDSVGEK+TNQPLLEPESNVTLDSVGEK
124	FBpp0074865|FBgn0042134|CG18811-PA|Capr-PA FBpp0311792|FBgn0042134|CG18811-PB|Capr-PB	1.0000	FBpp0074865 type=protein; loc=3L:complement(join(18672631..18673011,18671490..18671672,18671268..18671434,18669034..18671188)); ID=FBpp0074865; name=Capr-PA; parent=FBgn0042134,FBtr0075098; dbxref=FlyBase:FBpp0074865,FlyBase_Annotation_IDs:CG18811-PA,GB_protein:AAG22572.1,REFSEQ:NP_652671,GB_protein:AAG22572,FlyMine:FBpp0074865,modMine:FBpp0074865; MD5=927ba82456ba510777179a794cc84d2d; length=961…	9.1	5	0.07	ANAVSAAAVVPEPYNPLK+GETTQATPPAPPTK+KLENTELELLEK+NNDTNAAATAALTNVLK+SLFQQIQDSGYLDK+YDAVLANLEFAR
122	FBpp0074833|FBgn0036825|CG6846-PA|RpL26-PA FBpp0305858|FBgn0036825|CG6846-PB|RpL26-PB FBpp0312574|FBgn0036825|CG6846-PC|RpL26-PC	1.0000	FBpp0074833 type=protein; loc=3L:18899320..18899769; ID=FBpp0074833; name=RpL26-PA; parent=FBgn0036825,FBtr0075066; dbxref=FlyBase:FBpp0074833,FlyBase_Annotation_IDs:CG6846-PA,GB_protein:AAF49215.1,REFSEQ:NP_649070,GB_protein:AAF49215,FlyMine:FBpp0074833,modMine:FBpp0074833; MD5=fc887ba6bfe903798c48d38d79bdb0a7; length=149; release=r6.09; species=Dmel;;FBpp0305858 type=protein; loc=3L:18899320..1…	27.5	5	0.07	DDEVQVIR+ENANGTNVYVGIHPSK+FVVYVEK+KFVVYVEK+QNPFVSSSR
115	FBpp0074650|FBgn0024889|CG8548-PA|Kap-alpha1-PA	1.0000	FBpp0074650 type=protein; loc=3L:join(19807937..19808137,19808200..19808684,19808744..19809007,19809075..19809574,19809639..19809820); ID=FBpp0074650; name=Kap-alpha1-PA; parent=FBgn0024889,FBtr0074881; dbxref=GB_protein:AAF49109.1,FlyBase:FBpp0074650,FlyBase_Annotation_IDs:CG8548-PA,REFSEQ:NP_524167,GB_protein:AAF49109,FlyMine:FBpp0074650,modMine:FBpp0074650; MD5=79f9ce8069f21caecaa050bea16c1097…	10.7	5	0.05	DPNPPIEEVIQK+GIVPQFVTFLR+LVELLLHPQQNVSTAALR+SFYIIEQYFGNEEEDSR
109	FBpp0074458|FBgn0031006|CG8002-PA|rictor-PA FBpp0310227|FBgn0031006|CG8002-PB|rictor-PB FBpp0310228|FBgn0031006|CG8002-PC|rictor-PC	1.0000	FBpp0074458 type=protein; loc=X:complement(join(19260987..19261050,19259436..19259646,19258827..19259372,19258213..19258366,19257291..19258154,19257047..19257223,19256775..19256983,19255818..19256606,19255591..19255715,19254603..19255521,19253802..19254531,19252722..19253744)); ID=FBpp0074458; name=rictor-PA; parent=FBgn0031006,FBtr0074689; dbxref=FlyBase:FBpp0074458,FlyBase_Annotation_IDs:CG8002…	4.5	5	0.06	AEATAPTAMQAMPFK+LALLSVLR+LYSTQFMAVLLR+NVLDLFPTR+RNCNQRPQTVPPNVAPHLYGQMAQTGQGMTALR+VSQDPEDFYR
669	FBpp0091164|FBgn0053926|CG33926-PA|CG33926-PA FBpp0311233|FBgn0053926|CG33926-PB|CG33926-PB	0.9999	FBpp0091164 type=protein; loc=3L:join(9443331..9443364,9445702..9446285); ID=FBpp0091164; name=CG33926-PA; parent=FBgn0053926,FBtr0091930; dbxref=FlyBase:FBpp0091164,FlyBase_Annotation_IDs:CG33926-PA,GB_protein:AAF50268.2,REFSEQ:NP_001027118,GB_protein:AAF50268,FlyMine:FBpp0091164,modMine:FBpp0091164; MD5=4cfdcc225ae4796d5eb086fdffa5515c; length=205; release=r6.09; species=Dmel;;FBpp0311233 type=…	13.7	5	0.06	GAINGTISGTISGTASGTVR+LIFETGAR
968	FBpp0081204|FBgn0037429|CG15189-PA|Osi19-PA FBpp0290708|FBgn0037429|CG15189-PB|Osi19-PB	0.9535	FBpp0081204 type=protein; loc=3R:join(6335443..6335643,6335922..6336198,6336280..6336461,6336800..6336940); ID=FBpp0081204; name=Osi19-PA; parent=FBgn0037429,FBtr0081707; dbxref=FlyBase:FBpp0081204,FlyBase_Annotation_IDs:CG15189-PA,GB_protein:AAF54139.1,REFSEQ:NP_649640,GB_protein:AAF54139,FlyMine:FBpp0081204,modMine:FBpp0081204; MD5=77b6996135185b85ac97ae49792e97b3; length=266; release=r6.09; sp…	10.1	5	0.03	AITVIPMAIGILK+KLAMPILVLILLK
97	FBpp0074034|FBgn0030724|CG9212-PC|Nipsnap-PC FBpp0074035|FBgn0030724|CG9212-PA|Nipsnap-PA FBpp0074036|FBgn0030724|CG9212-PB|Nipsnap-PB FBpp0310192|FBgn0030724|CG9212-PF|Nipsnap-PF	1.0000	FBpp0074034 type=protein; loc=X:complement(join(16073027..16073082,16071721..16071900,16071238..16071531,16071035..16071177,16070720..16070868)); ID=FBpp0074034; name=Nipsnap-PC; parent=FBgn0030724,FBtr0074257; dbxref=GB_protein:AAN09384.1,FlyBase:FBpp0074034,FlyBase_Annotation_IDs:CG9212-PC,REFSEQ:NP_727932,GB_protein:AAN09384; MD5=bc3d3aa2ff83f4dc62043a0a72f0aa75; length=273; release=r6.09; spe…	13.2	4	0.05	EDLWNDPEYLSLMQER+TTVALINEK+VLAPTEFSPSQ
96	FBpp0073989|FBgn0004066|CG3422-PA|Prosalpha4-PA	1.0000	FBpp0073989 type=protein; loc=X:join(16276418..16276519,16276597..16276826,16276892..16277309); ID=FBpp0073989; name=Prosalpha4-PA; parent=FBgn0004066,FBtr0074210; dbxref=FlyBase:FBpp0073989,FlyBase_Annotation_IDs:CG3422-PA,GB_protein:AAF48573.1,REFSEQ:NP_525092,GB_protein:AAF48573,FlyMine:FBpp0073989,modMine:FBpp0073989; MD5=2bd44cdf34f51b9f6361a9790c6d0e9f; length=249; release=r6.09; species=Dm…	10.4	4	0.05	LNVEDPVTLEYITR+MLDTDVITDYVK
92	FBpp0073781|FBgn0030612|CG5599-PA|CG5599-PA	1.0000	FBpp0073781 type=protein; loc=X:join(15086227..15086298,15086803..15087486,15087553..15087951,15088015..15088248); ID=FBpp0073781; name=CG5599-PA; parent=FBgn0030612,FBtr0073964; dbxref=FlyBase:FBpp0073781,FlyBase_Annotation_IDs:CG5599-PA,GB_protein:AAF48423.1,REFSEQ:NP_573000,GB_protein:AAF48423,FlyMine:FBpp0073781,modMine:FBpp0073781; MD5=9a4306132d6f7690e2f99c8069017799; length=462; release=r6…	11.3	4	0.05	DLNALVER+QYLENPALFLLH+TPSAAPSGAASVSVPADR+TVSFNLSDIGEGIR
90	FBpp0073763|FBgn0030582|CG14411-PA|CG14411-PA FBpp0073764|FBgn0030582|CG14411-PB|CG14411-PB FBpp0289661|FBgn0030582|CG14411-PC|CG14411-PC FBpp0289662|FBgn0030582|CG14411-PD|CG14411-PD	1.0000	FBpp0073763 type=protein; loc=X:14833254..14835785; ID=FBpp0073763; name=CG14411-PA; parent=FBgn0030582,FBtr0073946; dbxref=FlyBase:FBpp0073763,FlyBase_Annotation_IDs:CG14411-PA,GB_protein:AAF48390.1,REFSEQ:NP_572972,GB_protein:AAF48390; MD5=48978bf2e009d812683888f85ca311c5; length=843; release=r6.09; species=Dmel;;FBpp0073764 type=protein; loc=X:14833254..14835785; ID=FBpp0073764; name=CG14411-P…	3.9	4	0.05	EATFGLLSVTNFK+NQAITAPLIDLYQENTYLGR
86	FBpp0073561|FBgn0029133|CG1591-PA|REG-PA FBpp0302766|FBgn0029133|CG1591-PB|REG-PB	1.0000	FBpp0073561 type=protein; loc=X:join(13212589..13212958,13213156..13213523); ID=FBpp0073561; name=REG-PA; parent=FBgn0029133,FBtr0073730; dbxref=FlyBase:FBpp0073561,FlyBase_Annotation_IDs:CG1591-PA,GB_protein:AAF48241.1,REFSEQ:NP_572866,GB_protein:AAF48241,FlyMine:FBpp0073561,modMine:FBpp0073561; MD5=fe5c12a44b00838b0d2befa1d14ebc93; length=245; release=r6.09; species=Dmel;;FBpp0302766 type=prote…	21.2	4	0.05	LNELLATPIFNER+LVEDSNLLK+NFEEVHQDLNIPVLPPLLVK+YSSLHDIVIK
81	FBpp0073083|FBgn0011692|CG1258-PA|pav-PA	1.0000	FBpp0073083 type=protein; loc=3L:join(4242878..4242888,4242948..4243706,4243765..4244314,4244375..4244696,4244752..4245302,4245364..4245834); ID=FBpp0073083; name=pav-PA; parent=FBgn0011692,FBtr0073227; dbxref=FlyBase:FBpp0073083,FlyBase_Annotation_IDs:CG1258-PA,GB_protein:AAF47868.1,REFSEQ:NP_477025,GB_protein:AAF47868,FlyMine:FBpp0073083,modMine:FBpp0073083; MD5=188823d56b39a149172e19f9b832bb12…	5.3	4	0.05	IAVNNLNELGIPEAK+QNITVSQLSLVDLAGSER+TVEDALEVFQMGQK
79	FBpp0072990|FBgn0005640|CG10579-PD|Eip63E-PD FBpp0072991|FBgn0005640|CG10579-PE|Eip63E-PE FBpp0072992|FBgn0005640|CG10579-PA|Eip63E-PA FBpp0072993|FBgn0005640|CG10579-PB|Eip63E-PB FBpp0072994|FBgn0005640|CG10579-PC|Eip63E-PC FBpp0110220|FBgn0005640|CG10579-PF|Eip63E-PF FBpp0110221|FBgn0005640|CG10579-PG|Eip63E-PG FBpp0110222|FBgn0005640|CG10579-PH|Eip63E-PH FBpp0110223|FBgn0005640|CG10579-PI|Eip6…	1.0000	FBpp0072990 type=protein; loc=3L:join(3516774..3516828,3552787..3552864,3578289..3578480,3588042..3588080,3593329..3593546,3594651..3594742,3598065..3598239,3598360..3598621,3600013..3600225,3600312..3600491,3607502..3607566); ID=FBpp0072990; name=Eip63E-PD; parent=FBgn0005640,FBtr0073131; dbxref=FlyBase:FBpp0072990,FlyBase_Annotation_IDs:CG10579-PD,GB_protein:AAN11568.1,REFSEQ:NP_523904,GB_prote…	9.8	4	0.04	FSAFGGDSPFGK+LFLFQLLR+LGADDALQHPYFAQLPK+LQEEEGAPFTAIR
609a	FBpp0087115|FBgn0033699|CG8857-PC|RpS11-PC	1.0000	FBpp0087115 type=protein; loc=2R:complement(join(12200775..12200786,12200116..12200241,12199834..12200039,12199466..12199589)); ID=FBpp0087115; name=RpS11-PC; parent=FBgn0033699,FBtr0088007; dbxref=FlyBase:FBpp0087115,FlyBase_Annotation_IDs:CG8857-PC,GB_protein:AAM71028.1,REFSEQ:NP_725114,GB_protein:AAM71028,FlyMine:FBpp0087115,modMine:FBpp0087115; MD5=038e064738fe0ce33cf03a06f5707dc8; length=155…	16.8	4	0.04	DYLHFVR+EAIDGTYIDK+EAIDGTYIDKK+QFGVNLNR
597a	FBpp0085314|FBgn0032987|CG12775-PA|RpL21-PA FBpp0303728|FBgn0032987|CG12775-PB|RpL21-PB FBpp0311640|FBgn0032987|CG12775-PC|RpL21-PC	1.0000	FBpp0085314 type=protein; loc=2L:complement(22247226..22247705); ID=FBpp0085314; name=RpL21-PA; parent=FBgn0032987,FBtr0085961; dbxref=GB_protein:AAF57259.1,FlyBase:FBpp0085314,FlyBase_Annotation_IDs:CG12775-PA,REFSEQ:NP_610144,GB_protein:AAF57259,FlyMine:FBpp0085314,modMine:FBpp0085314; MD5=b2e4b76ae2c566ebe381be45fdd2f9a9; length=159; release=r6.09; species=Dmel;;FBpp0303728 type=protein; loc=2…	25.2	4	0.04	IFNVTQHAVGVIVNK+IGDIVDIK+KLEEPIALAPIPYEFIA
587a	FBpp0083898|FBgn0005674|CG5394-PA|Aats-glupro-PA	1.0000	FBpp0083898 type=protein; loc=3R:complement(join(23958243..23958285,23957146..23958063,23956826..23956997,23955706..23956768,23953446..23955305,23952290..23953378)); ID=FBpp0083898; name=Aats-glupro-PA; parent=FBgn0005674,FBtr0084511; dbxref=FlyBase:FBpp0083898,FlyBase_Annotation_IDs:CG5394-PA,GB_protein:AAF56211.1,REFSEQ:NP_524471,GB_protein:AAF56211,FlyMine:FBpp0083898,modMine:FBpp0083898; MD5=…	3.4	4	0.05	FAGGDYTTTVEAFISASGR+IYIDYVDAEALK+NPDPASVLTVNTLLNK+SIAPVTYLVANK
7	FBpp0070329|FBgn0000667|CG4376-PB|Actn-PB FBpp0070330|FBgn0000667|CG4376-PA|Actn-PA FBpp0070331|FBgn0000667|CG4376-PC|Actn-PC FBpp0292167|FBgn0000667|CG4376-PD|Actn-PD FBpp0302777|FBgn0000667|CG4376-PF|Actn-PF FBpp0302778|FBgn0000667|CG4376-PG|Actn-PG FBpp0302779|FBgn0000667|CG4376-PH|Actn-PH FBpp0305935|FBgn0000667|CG4376-PI|Actn-PI FBpp0305936|FBgn0000667|CG4376-PJ|Actn-PJ	1.0000	FBpp0070329 type=protein; loc=X:complement(join(2034955..2035068,2030443..2030859,2030215..2030368,2029841..2029926,2027935..2028027,2027521..2027871,2027284..2027462,2025775..2026909,2025541..2025699)); ID=FBpp0070329; name=Actn-PB; parent=FBgn0000667,FBtr0070343; dbxref=FlyBase:FBpp0070329,FlyBase_Annotation_IDs:CG4376-PB,GB_protein:AAF45706.2,REFSEQ:NP_726784,GB_protein:AAF45706,FlyMine:FBpp00…	6.1	4	0.05	AGTAIDNIEEDFR+ESTDTDTAEQVIDSFR+ILAADKPYILPDELR+LETNFNTLQTK
586a	FBpp0083860|FBgn0028691|CG10230-PB|Rpn9-PB FBpp0083861|FBgn0028691|CG10230-PA|Rpn9-PA	1.0000	FBpp0083860 type=protein; loc=3R:complement(join(23732796..23732905,23732627..23732740,23732043..23732573,23731588..23731981)); ID=FBpp0083860; name=Rpn9-PB; parent=FBgn0028691,FBtr0084469; dbxref=FlyBase:FBpp0083860,FlyBase_Annotation_IDs:CG10230-PB,GB_protein:AAF56174.1,REFSEQ:NP_732899,GB_protein:AAF56174; MD5=47306909763c56fdcfaec9640550ea03; length=382; release=r6.09; species=Dmel;;FBpp00838…	15.7	4	0.05	AISFTDIAQETK+ALALDLVR+ALALDLVRGEIDQVAGVVNMSWVQPRVLNR+EAIEFLEK+YYMLASQYYR
578a	FBpp0082426|FBgn0038251|CG3508-PA|Hexim-PA	1.0000	FBpp0082426 type=protein; loc=3R:join(14659561..14659582,14659744..14660310,14660375..14660835); ID=FBpp0082426; name=Hexim-PA; parent=FBgn0038251,FBtr0082967; dbxref=FlyBase:FBpp0082426,FlyBase_Annotation_IDs:CG3508-PA,GB_protein:AAF55085.1,REFSEQ:NP_650381,GB_protein:AAF55085,FlyMine:FBpp0082426,modMine:FBpp0082426; MD5=aab052a6b866c64bb96464b5cab6fd76; length=349; release=r6.09; species=Dmel;	14.3	4	0.05	LDMSTGAGATLEGNQR+NESGSQQRPLDSGGGGGASGGGGVAVGGGSGMPK
576a	FBpp0081928|FBgn0051363|CG31363-PD|Jupiter-PD FBpp0081929|FBgn0051363|CG31363-PH|Jupiter-PH FBpp0081930|FBgn0051363|CG31363-PE|Jupiter-PE FBpp0081931|FBgn0051363|CG31363-PC|Jupiter-PC	1.0000	FBpp0081928 type=protein; loc=3R:complement(join(11619704..11619747,11593633..11593766,11592367..11592624,11591168..11591307)); ID=FBpp0081928; name=Jupiter-PD; parent=FBgn0051363,FBtr0082452; dbxref=FlyBase:FBpp0081928,FlyBase_Annotation_IDs:CG31363-PD,GB_protein:AAN13515.1,REFSEQ:NP_731595,GB_protein:AAN13515,FlyMine:FBpp0081928,modMine:FBpp0081928; MD5=e12a671ab7b5fc99914f3b7c7f5c55a2; length=…	36.1	4	0.05	SEGNPVTGEGYK+SGSVSSASSSVSSSTENLK+SSIPFGQNTEAVAAQK+VLRPPGGGSSDIFGSEMPQTPR
568a	FBpp0080040|FBgn0051729|CG31729-PB|CG31729-PB FBpp0080041|FBgn0051729|CG31729-PA|CG31729-PA FBpp0310554|FBgn0051729|CG31729-PC|CG31729-PC FBpp0311166|FBgn0051729|CG31729-PD|CG31729-PD	1.0000	FBpp0080040 type=protein; loc=2L:join(13290687..13291291,13297619..13298456,13298559..13299333,13299395..13300739,13300801..13300874,13300932..13301065); ID=FBpp0080040; name=CG31729-PB; parent=FBgn0051729,FBtr0080461; dbxref=FlyBase:FBpp0080040,FlyBase_Annotation_IDs:CG31729-PB,GB_protein:AAF53278.2,REFSEQ:NP_609634,GB_protein:AAF53278,FlyMine:FBpp0080040,modMine:FBpp0080040; MD5=65a42fe86caafba…	6.7	4	0.05	LSSTNISGYEMVPSSK+SVINIEAPGSTDTEHQYQAASPDEIALVK+VLTEEQYSDFETR+VPADLILLR
564a	FBpp0077947|FBgn0026179|CG32434-PB|siz-PB	1.0000	FBpp0077947 type=protein; loc=3L:join(21034919..21035301,21068714..21069265,21070620..21071062,21071852..21073152,21073214..21074051,21074216..21074676); ID=FBpp0077947; name=siz-PB; parent=FBgn0026179,FBtr0078289; dbxref=FlyBase:FBpp0077947,FlyBase_Annotation_IDs:CG32434-PB,GB_protein:AAF51675.2,REFSEQ:NP_730594,GB_protein:AAF51675,FlyMine:FBpp0077947,modMine:FBpp0077947; MD5=ae5a523589013050499…	2.5	4	0.05	AQSAYELSQDLLEK+LPVDLDDNFPQK+QVDVALR
563a	FBpp0077814|FBgn0031220|CG4822-PA|CG4822-PA FBpp0077815|FBgn0031220|CG4822-PC|CG4822-PC FBpp0077816|FBgn0031220|CG4822-PD|CG4822-PD FBpp0077817|FBgn0031220|CG4822-PB|CG4822-PB FBpp0099712|FBgn0031220|CG4822-PE|CG4822-PE FBpp0099713|FBgn0031220|CG4822-PF|CG4822-PF	1.0000	FBpp0077814 type=protein; loc=2L:complement(join(119828..120032,119431..119554,119288..119375,119134..119235,118931..119076,118361..118874,118136..118304,117820..118076,117331..117759)); ID=FBpp0077814; name=CG4822-PA; parent=FBgn0031220,FBtr0078156; dbxref=FlyBase:FBpp0077814,FlyBase_Annotation_IDs:CG4822-PA,GB_protein:AAF51549.2,REFSEQ:NP_722602,GB_protein:AAF51549; MD5=c20c951d97b20f29938767e2…	7.8	4	0.05	DQFDEEISPK+GSNIVPFLK+TDTTSGASSFYER+VNGMFHSHELTAIIGPSGAGK
560a	FBpp0077326|FBgn0260639|CG3157-PA|gammaTub23C-PA	1.0000	FBpp0077326 type=protein; loc=2L:join(2973059..2973107,2973166..2973368,2973429..2974604); ID=FBpp0077326; name=gammaTub23C-PA; parent=FBgn0260639,FBtr0077641; dbxref=FlyBase:FBpp0077326,FlyBase_Annotation_IDs:CG3157-PA,GB_protein:AAF51174.1,REFSEQ:NP_476804,GB_protein:AAF51174,FlyMine:FBpp0077326,modMine:FBpp0077326; MD5=d5e01458d1da8fc0446d951772715831; length=475; release=r6.09; species=Dmel;	8.6	4	0.05	AVLIDLEPR+LQEEVFDIIDR+LTTAADSVVVLDNTALNR+VINTIMGSVYSK
553a	FBpp0075691|FBgn0041775|CG10686-PA|tral-PA FBpp0304881|FBgn0041775|CG10686-PB|tral-PB FBpp0304882|FBgn0041775|CG10686-PC|tral-PC FBpp0304885|FBgn0041775|CG10686-PF|tral-PF FBpp0304887|FBgn0041775|CG10686-PH|tral-PH	1.0000	FBpp0075691 type=protein; loc=3L:join(12515452..12515572,12516559..12517059,12517428..12517957,12518024..12518254,12518438..12518667,12518733..12519070,12519144..12519151); ID=FBpp0075691; name=tral-PA; parent=FBgn0041775,FBtr0075959; dbxref=GB_protein:AAF49905.2,FlyBase:FBpp0075691,GB_protein:AAF49905.3,FlyBase_Annotation_IDs:CG10686-PA,REFSEQ:NP_648585,GB_protein:AAF49905,FlyMine:FBpp0075691,mo…	6.3	4	0.05	GGGSGTDFYNQQR+VAEDGAPKPATNATAATATATNEQVGEK
55	FBpp0072128|FBgn0015268|CG5330-PA|Nap1-PA FBpp0297131|FBgn0015268|CG5330-PB|Nap1-PB FBpp0297132|FBgn0015268|CG5330-PC|Nap1-PC	1.0000	FBpp0072128 type=protein; loc=2R:complement(join(23906615..23906700,23906060..23906528,23905856..23905996,23905605..23905793,23905314..23905541)); ID=FBpp0072128; name=Nap1-PA; parent=FBgn0015268,FBtr0072219; dbxref=FlyBase:FBpp0072128,FlyBase_Annotation_IDs:CG5330-PA,GB_protein:AAF47097.1,REFSEQ:NP_477128,GB_protein:AAF47097,FlyMine:FBpp0072128,modMine:FBpp0072128; MD5=000865d4f250b0cc3d2b7681c0…	17.0	4	0.05	EPESSTDNEADAEHFR+NTAIMSEMVQPHDEPAIR+STVDPNDPFAFEGPEIYK+YQVQYQPLFDK
538a	FBpp0074011|FBgn0004227|CG4211-PA|nonA-PA FBpp0074012|FBgn0004227|CG4211-PB|nonA-PB FBpp0100043|FBgn0004227|CG4211-PC|nonA-PC FBpp0309274|FBgn0004227|CG4211-PD|nonA-PD	1.0000	FBpp0074011 type=protein; loc=X:join(16361698..16362054,16363358..16364630,16365205..16365513,16365587..16365642,16366904..16367011); ID=FBpp0074011; name=nonA-PA; parent=FBgn0004227,FBtr0074232; dbxref=FlyBase_Annotation_IDs:CG4211-PA,FlyBase:FBpp0074011,GB_protein:AAF48597.2,REFSEQ:NP_523367,GB_protein:AAF48597,FlyMine:FBpp0074011,modMine:FBpp0074011; MD5=3db46fb606889bf3705432380be6276e; lengt…	8.6	4	0.04	LYVGNLTNDITDDELR+SFEIFGPIER+SISGPTFELEPVEVPTETK+VSNLTPFVSNELLYK
524a	FBpp0072166|FBgn0259937|CG3333-PA|Nop60B-PA FBpp0099583|FBgn0259937|CG3333-PB|Nop60B-PB FBpp0289464|FBgn0259937|CG3333-PC|Nop60B-PC FBpp0290083|FBgn0259937|CG3333-PF|Nop60B-PF	1.0000	FBpp0072166 type=protein; loc=2R:join(24174955..24174967,24175028..24175396,24175473..24175724,24175917..24176191,24176427..24176831,24176893..24177105); ID=FBpp0072166; name=Nop60B-PA; parent=FBgn0259937,FBtr0072258; dbxref=FlyBase_Annotation_IDs:CG3333-PA,FlyBase:FBpp0072166,GB_protein:AAF47178.1,REFSEQ:NP_525120,GB_protein:AAF47178; MD5=e11e7d81745512068d7be9dddda65d2a; length=508; release=r6.…	9.1	4	0.04	EWLTGYVDYNAK+GDEEAPEAAEEEAEPVEK+IKEEPLDGDDIGTLQK
519a	FBpp0071301|FBgn0027084|CG12141-PA|Aats-lys-PA FBpp0071302|FBgn0027084|CG12141-PB|Aats-lys-PB FBpp0292593|FBgn0027084|CG12141-PC|Aats-lys-PC	1.0000	FBpp0071301 type=protein; loc=X:complement(join(9608719..9608750,9607629..9608292,9606620..9607567,9606473..9606553)); ID=FBpp0071301; name=Aats-lys-PA; parent=FBgn0027084,FBtr0071366; dbxref=FlyBase:FBpp0071301,FlyBase_Annotation_IDs:CG12141-PA,GB_protein:AAN09255.1,REFSEQ:NP_572573,GB_protein:AAN09255,FlyMine:FBpp0071301,modMine:FBpp0071301; MD5=7a217c9fe3bfd072cd4704963c945458; length=574; rel…	6.4	4	0.05	FELFVAK+LAMFLTDSNNIK+LIFYDLR+YLDLILNNNVR
52	FBpp0072088|FBgn0034971|CG3209-PB|CG3209-PB FBpp0291375|FBgn0034971|CG3209-PC|CG3209-PC FBpp0309994|FBgn0034971|CG3209-PD|CG3209-PD FBpp0309995|FBgn0034971|CG3209-PE|CG3209-PE	1.0000	FBpp0072088 type=protein; loc=2R:join(24069200..24069334,24069739..24069942,24070000..24070242,24071991..24072224,24072705..24072961,24073028..24073331); ID=FBpp0072088; name=CG3209-PB; parent=FBgn0034971,FBtr0072179; dbxref=GB_protein:AAM68301.1,FlyBase:FBpp0072088,FlyBase_Annotation_IDs:CG3209-PB,REFSEQ:NP_726415,GB_protein:AAM68301,FlyMine:FBpp0072088,modMine:FBpp0072088; MD5=07f80cc598d3b3138…	12.1	4	0.05	DAVLLPQPQEPAPEKPVSSTK+EIQQVEFANR+GSFEVGGVIYPVAIK
492	FBpp0289797|FBgn0038369|CG4560-PC|Arpc3A-PC FBpp0306661|FBgn0038369|CG4560-PE|Arpc3A-PE	1.0000	FBpp0289797 type=protein; loc=3R:join(15834766..15834771,15834913..15835086,15835197..15835550); ID=FBpp0289797; name=Arpc3A-PC; parent=FBgn0038369,FBtr0300570; dbxref=REFSEQ:NP_650498,GB_protein:AAF55233,FlyBase:FBpp0289797,FlyBase_Annotation_IDs:CG4560-PC,FlyMine:FBpp0289797,modMine:FBpp0289797; MD5=48077a692935fb65a617ee6c0cc31cdd; length=177; release=r6.09; species=Dmel;;FBpp0306661 type=prot…	14.7	4	0.05	AQGQQDMYSLAISK+QQVGNMAILPLR
483	FBpp0111565|FBgn0085430|CG34401-PA|CG34401-PA FBpp0305363|FBgn0085430|CG34401-PB|CG34401-PB	1.0000	FBpp0111565 type=protein; loc=X:join(18865440..18865719,18871631..18871873,18871938..18872101,18872216..18872526,18872594..18877351,18877435..18877773,18877843..18877992,18878055..18878121); ID=FBpp0111565; name=CG34401-PA; parent=FBgn0085430,FBtr0112653; dbxref=GB_protein:AAF48900,FlyBase:FBpp0074417,GB_protein:AAF48899.1,GB_protein:AAF48900.2,FlyBase:FBpp0111565,FlyBase:FBpp0074416,FlyBase_Anno…	1.6	4	0.05	FYTNPADLDGGAALAGGGSGR+LANQEADILALLK
481	FBpp0110412|FBgn0040007|CG18001-PA|RpL38-PA FBpp0306998|FBgn0040007|CG18001-PB|RpL38-PB	1.0000	FBpp0110412 type=protein; loc=2R:complement(4516107..4516319); ID=FBpp0110412; name=RpL38-PA; parent=FBgn0040007,FBtr0111120; dbxref=FlyBase_Annotation_IDs:CG18001-PA,FlyBase:FBpp0110412,REFSEQ:NP_001036440,GB_protein:EAA46007,FlyMine:FBpp0110412,modMine:FBpp0110412; MD5=40ed3bf90010bc58fd718fe6ba193c21; length=70; release=r6.09; species=Dmel;;FBpp0306998 type=protein; loc=2R:complement(4516107..…	41.4	4	0.05	FLYTLVVQDK+KNPTNTKFK+QSLPPGLQVK
479	FBpp0110121|FBgn0033756|CG17760-PB|CG17760-PB	1.0000	FBpp0110121 type=protein; loc=2R:join(12626799..12626916,12626984..12627168,12627237..12627391,12627598..12627726,12627787..12627916,12627971..12628124,12628194..12628301,12628439..12628521); ID=FBpp0110121; name=CG17760-PB; parent=FBgn0033756,FBtr0110824; dbxref=FlyBase:FBpp0110121,FlyBase_Annotation_IDs:CG17760-PB,REFSEQ:NP_001036539,GB_protein:ABI31089,FlyMine:FBpp0110121,modMine:FBpp0110121; …	14.2	4	0.05	APTTNIVEYPFNLDGFLIR+EYQLTDSTEYFLNDIAR+SDYQATDQDILHVR
474	FBpp0099467|FBgn0262127|CG33967-PA|kibra-PA FBpp0310756|FBgn0262127|CG33967-PB|kibra-PB	1.0000	FBpp0099467 type=protein; loc=3R:complement(join(14723311..14723573,14702891..14703189,14700956..14702585,14700709..14700889,14700245..14700638,14699861..14700172,14699678..14699798,14699401..14699610,14698884..14699340)); ID=FBpp0099467; name=kibra-PA; parent=FBgn0262127,FBtr0100008; dbxref=FlyBase:FBpp0099467,FlyBase_Annotation_IDs:CG33967-PA,GB_protein:AAF55090.1,GB_protein:AAF55090.2,FlyBase_…	2.6	4	0.06	ITFFTRK+LLNDLNSISLK+QQISEENSDLASPFDR+TTWIDPR
455	FBpp0088040|FBgn0033160|CG11107-PA|Dhx15-PA FBpp0307849|FBgn0033160|CG11107-PB|Dhx15-PB	1.0000	FBpp0088040 type=protein; loc=2R:join(7387528..7387580,7387635..7388428,7388708..7389181,7389247..7389510,7390078..7390200,7390268..7390621,7390680..7390807); ID=FBpp0088040; name=Dhx15-PA; parent=FBgn0033160,FBtr0088966; dbxref=FlyBase:FBpp0088040,FlyBase_Annotation_IDs:CG11107-PA,GB_protein:AAF59269.1,REFSEQ:NP_610269,GB_protein:AAF59269,FlyMine:FBpp0088040,modMine:FBpp0088040; MD5=b1505c072857…	4.9	4	0.05	EIDNLGSEIGELK+SNLGTVVLQLK+TLATDILMGVLK
46	FBpp0071846|FBgn0261596|CG3751-PA|RpS24-PA	1.0000	FBpp0071846 type=protein; loc=2R:complement(22640700..22641095); ID=FBpp0071846; name=RpS24-PA; parent=FBgn0261596,FBtr0071935; dbxref=FlyBase:FBpp0071846,FlyBase_Annotation_IDs:CG3751-PA,GB_protein:AAF46871.1,REFSEQ:NP_611693,GB_protein:AAF46871,FlyMine:FBpp0071846,modMine:FBpp0071846; MD5=7590e7be4b230828427f6faf5d27238c; length=131; release=r6.09; species=Dmel;	20.6	4	0.05	STGFALIYDTLDFAK+VTPDVVFAFGFR
450	FBpp0087947|FBgn0033246|CG11198-PA|ACC-PA FBpp0087948|FBgn0033246|CG11198-PB|ACC-PB FBpp0111966|FBgn0033246|CG11198-PC|ACC-PC FBpp0308268|FBgn0033246|CG11198-PE|ACC-PE FBpp0308269|FBgn0033246|CG11198-PF|ACC-PF FBpp0308270|FBgn0033246|CG11198-PG|ACC-PG	1.0000	FBpp0087947 type=protein; loc=2R:complement(join(7985602..7985761,7985066..7985451,7984881..7985002,7982641..7983007,7981184..7981472,7977389..7981122,7977022..7977324,7976786..7976956,7976295..7976723,7975304..7976173,7974886..7975233,7974690..7974824,7974487..7974621)); ID=FBpp0087947; name=ACC-PA; parent=FBgn0033246,FBtr0088871; dbxref=FlyBase:FBpp0087947,FlyBase_Annotation_IDs:CG11198-PA,GB_p…	2.6	4	0.05	EASFEYLQNEGER+EGLVFLGPPER+FGAYIVDGLR+GQFLQPENAPVPEK+VDTTEEFPGLFR
440	FBpp0087608|FBgn0025286|CG1821-PA|RpL31-PA FBpp0087609|FBgn0025286|CG1821-PC|RpL31-PC FBpp0087610|FBgn0025286|CG1821-PB|RpL31-PB	1.0000	FBpp0087608 type=protein; loc=2R:join(9587483..9587706,9587777..9587927); ID=FBpp0087608; name=RpL31-PA; parent=FBgn0025286,FBtr0088525; dbxref=FlyBase:FBpp0087608,FlyBase_Annotation_IDs:CG1821-PA,GB_protein:AAM71073.1,REFSEQ:NP_724804,GB_protein:AAM71073,FlyMine:FBpp0087608,modMine:FBpp0087608; MD5=c0c2c61de126706eeb326248c8db3bbb; length=124; release=r6.09; species=Dmel;;FBpp0087609 type=protei…	35.5	4	0.05	LYTYVTYVPVSTFK+NDDEDSPNKLYTYVTYVPVSTFK+NLQTENVESSDD+SAINEVVTR
436	FBpp0087514|FBgn0033482|CG1371-PA|CG1371-PA	1.0000	FBpp0087514 type=protein; loc=2R:complement(join(10075463..10075605,10074796..10075342,10073760..10074645,10073181..10073359,10072154..10073118,10071211..10072090)); ID=FBpp0087514; name=CG1371-PA; parent=FBgn0033482,FBtr0088428; dbxref=GB_protein:AAF58849.1,FlyBase:FBpp0087514,FlyBase_Annotation_IDs:CG1371-PA,REFSEQ:NP_610551,GB_protein:AAF58849,FlyMine:FBpp0087514,modMine:FBpp0087514; MD5=ee04e…	4.5	4	0.05	AAGVQFFPVQQQTEVR+DINLVAISPLK+LNPGITVFFPR+VAETDAQGSYTLENLK
44	FBpp0071817|FBgn0034792|CG3499-PB|CG3499-PB FBpp0293463|FBgn0034792|CG3499-PC|CG3499-PC FBpp0305130|FBgn0034792|CG3499-PD|CG3499-PD	1.0000	FBpp0071817 type=protein; loc=2R:complement(join(22885916..22885942,22885414..22885811,22885297..22885356,22885054..22885243,22884908..22885000,22884720..22884793,22884348..22884661,22883901..22884291,22883162..22883825)); ID=FBpp0071817; name=CG3499-PB; parent=FBgn0034792,FBtr0071906; dbxref=GB_protein:AAM71132.2,FlyBase:FBpp0071817,FlyBase_Annotation_IDs:CG3499-PB,REFSEQ:NP_726263,GB_protein:AA…	7.7	4	0.04	AAEELVFGTDK+GPSLGHTAYIPEK+GTSGFTGADLENMINQAALR+RLLAKSEEHGFNK
424	FBpp0086897|FBgn0002069|CG3821-PA|Aats-asp-PA FBpp0305104|FBgn0002069|CG3821-PB|Aats-asp-PB FBpp0308483|FBgn0002069|CG3821-PC|Aats-asp-PC	1.0000	FBpp0086897 type=protein; loc=2R:join(12880790..12880870,12880950..12881275,12881508..12882532,12882742..12882905); ID=FBpp0086897; name=Aats-asp-PA; parent=FBgn0002069,FBtr0087784; dbxref=FlyBase:FBpp0086897,FlyBase_Annotation_IDs:CG3821-PA,GB_protein:AAF58445.1,REFSEQ:NP_476609,GB_protein:AAF58445,FlyMine:FBpp0086897,modMine:FBpp0086897; MD5=d591e774a6a00e15b123c851058b06b9; length=531; release…	13.6	4	0.05	AQLPLQIEDASRPENADDAEGLNIR+DILTEQGFTEIHTPK+EAGVETGDEEDLSTPNEK+NFVPVSELSGQVGK
423	FBpp0086842|FBgn0086532|CG4016-PB|Spt-I-PB FBpp0086843|FBgn0086532|CG4016-PA|Spt-I-PA FBpp0086844|FBgn0086532|CG4016-PC|Spt-I-PC	1.0000	FBpp0086842 type=protein; loc=2R:join(13168841..13168888,13168951..13169450,13169507..13169834,13169890..13170255,13170317..13170481); ID=FBpp0086842; name=Spt-I-PB; parent=FBgn0086532,FBtr0087729; dbxref=GB_protein:AAM68597.1,FlyBase:FBpp0086842,FlyBase_Annotation_IDs:CG4016-PB,REFSEQ:NP_725255,GB_protein:AAM68597; MD5=cda8519b940be555ef384838f0599a85; length=468; release=r6.09; species=Dmel;;FB…	11.3	4	0.05	GVAVVQAAYLQNR+HNDVEDLER+IIADYEPEPLVADTDPNHPLLHTR+STIVFFK
410	FBpp0086433|FBgn0034049|CG8291-PA|bdg-PA FBpp0086434|FBgn0034049|CG8291-PB|bdg-PB FBpp0086435|FBgn0034049|CG8291-PC|bdg-PC FBpp0309031|FBgn0034049|CG8291-PD|bdg-PD	1.0000	FBpp0086433 type=protein; loc=2R:complement(join(15926745..15927555,15925495..15926681,15925264..15925431,15924922..15925201,15924079..15924863,15923774..15924009,15923183..15923711)); ID=FBpp0086433; name=bdg-PA; parent=FBgn0034049,FBtr0087298; dbxref=FlyBase:FBpp0086433,FlyBase_Annotation_IDs:CG8291-PA,GB_protein:AAF58096.2,REFSEQ:NP_611064,GB_protein:AAF58096; MD5=6141cd0651b41615048356ed44dbd…	3.8	4	0.05	EEDDIPTLLVELPPR+QPLQLQPISFR+RPYTAEDVVTILR+YLAHGPPDILER
406	FBpp0086167|FBgn0034181|CG8963-PA|CG8963-PA FBpp0086168|FBgn0034181|CG8963-PB|CG8963-PB FBpp0289800|FBgn0034181|CG8963-PC|CG8963-PC FBpp0309119|FBgn0034181|CG8963-PE|CG8963-PE	1.0000	FBpp0086167 type=protein; loc=2R:complement(join(17018063..17018908,17016966..17017799)); ID=FBpp0086167; name=CG8963-PA; parent=FBgn0034181,FBtr0087016; dbxref=FlyBase:FBpp0086167,FlyBase_Annotation_IDs:CG8963-PA,GB_protein:AAF57917.1,REFSEQ:NP_611180,GB_protein:AAF57917,FlyMine:FBpp0086167,modMine:FBpp0086167; MD5=ea78e6f8388de9e80e55c922d6874705; length=559; release=r6.09; species=Dmel;;FBpp00…	9.2	4	0.05	APFQPDDQYEQLR+HQQYQQAGGAGGGAPYGQQQPR+LSDEPVFYGPDGR
393	FBpp0085809|FBgn0034401|CG15100-PA|MetRS-PA	1.0000	FBpp0085809 type=protein; loc=2R:complement(join(18850388..18850490,18850179..18850300,18849265..18850100,18849102..18849206,18847894..18849045,18847083..18847833)); ID=FBpp0085809; name=MetRS-PA; parent=FBgn0034401,FBtr0086627; dbxref=FlyBase:FBpp0085809,FlyBase_Annotation_IDs:CG15100-PA,GB_protein:AAF57625.2,REFSEQ:NP_611382,GB_protein:AAF57625,FlyMine:FBpp0085809,modMine:FBpp0085809; MD5=9809e…	9.2	4	0.05	AAPAANAAPAASPAATADAAK+ALPEVQEVLAEQPLK+KTATAAAPAATPAPSNGSQSVQDLEK+NELAALTGTPVAGGQGK+NNSELLNNLGNFVNR
389	FBpp0085717|FBgn0013325|CG7726-PA|RpL11-PA FBpp0309436|FBgn0013325|CG7726-PB|RpL11-PB	1.0000	FBpp0085717 type=protein; loc=2R:join(19442484..19442489,19442618..19442740,19442801..19443098,19443313..19443440); ID=FBpp0085717; name=RpL11-PA; parent=FBgn0013325,FBtr0086533; dbxref=FlyBase:FBpp0085717,FlyBase_Annotation_IDs:CG7726-PA,GB_protein:AAF57560.1,REFSEQ:NP_477054,GB_protein:AAF57560,FlyMine:FBpp0085717,modMine:FBpp0085717; MD5=682ca7a32dc65d4c4fb73f03ce0cdc71; length=184; release=r6…	12.5	4	0.05	VLEQLTGQQPVFSK+YDGIILNTK
377	FBpp0085325|FBgn0033050|CG7865-PA|Pngl-PA FBpp0307273|FBgn0033050|CG7865-PC|Pngl-PC	1.0000	FBpp0085325 type=protein; loc=2R:join(6017833..6018208,6018264..6018355,6018418..6019253,6019309..6019393,6019453..6019549,6019606..6020015); ID=FBpp0085325; name=Pngl-PA; parent=FBgn0033050,FBtr0085972; dbxref=FlyBase:FBpp0085325,FlyBase_Annotation_IDs:CG7865-PA,GB_protein:AAF57293.2,REFSEQ:NP_610192,GB_protein:AAF57293,FlyMine:FBpp0085325,modMine:FBpp0085325; MD5=935c6dca8a02d67ea6f438efe418e5a…	9.8	4	0.05	LIDIQDQIASGER+RQLNVRYSCATDTYER+SPPQQSTTSTTPLFIKPSVEYR+YNDISQLLVSR
38	FBpp0071587|FBgn0034654|CG10306-PA|CG10306-PA	1.0000	FBpp0071587 type=protein; loc=2R:join(21685376..21685446,21685513..21686110); ID=FBpp0071587; name=CG10306-PA; parent=FBgn0034654,FBtr0071670; dbxref=FlyBase:FBpp0071587,FlyBase_Annotation_IDs:CG10306-PA,GB_protein:AAF46753.1,REFSEQ:NP_611604,GB_protein:AAF46753,FlyMine:FBpp0071587,modMine:FBpp0071587; MD5=7b6e7acf904fddf3fec896a1f034a937; length=222; release=r6.09; species=Dmel;	24.3	4	0.04	ELLGGIEDSTLESWIK+FVSHVVGTTFQTIR+HITGFHDSIR+NNTYDLEANLAVLK
368	FBpp0085012|FBgn0039776|CG31022-PA|PH4alphaEFB-PA	1.0000	FBpp0085012 type=protein; loc=3R:join(30474044..30474228,30479119..30479427,30479593..30479780,30483893..30484062,30484120..30484602,30484687..30484752,30485227..30485392,30485454..30485539); ID=FBpp0085012; name=PH4alphaEFB-PA; parent=FBgn0039776,FBtr0085650; dbxref=FlyBase:FBpp0085012,FlyBase_Annotation_IDs:CG31022-PA,GB_protein:AAF57053.2,REFSEQ:NP_733371,GB_protein:AAF57053,FlyMine:FBpp008501…	10.9	4	0.05	ADILEYLAFSTYK+EHSDASHDITAYVSNPINAYLLTK+EIAQQLQLR+LQDTYQLDTSSVAR
363	FBpp0084842|FBgn0039691|CG1972-PA|IntS11-PA	1.0000	FBpp0084842 type=protein; loc=3R:join(29745470..29745683,29745763..29746737,29746793..29747397); ID=FBpp0084842; name=IntS11-PA; parent=FBgn0039691,FBtr0085476; dbxref=FlyBase:FBpp0084842,FlyBase_Annotation_IDs:CG1972-PA,GB_protein:AAF56931.1,REFSEQ:NP_651721,GB_protein:AAF56931,FlyMine:FBpp0084842,modMine:FBpp0084842; MD5=ef68ca907f7d783366000ce6e82bc320; length=597; release=r6.09; species=Dmel;	8.4	4	0.05	AIAPILLEDMR+IPVDASVSLLK+VGSQSVVYTGDYNMTPDR+VLIPVFALGR
362	FBpp0084831|FBgn0025457|CG7581-PA|Bub3-PA FBpp0308293|FBgn0025457|CG7581-PB|Bub3-PB	1.0000	FBpp0084831 type=protein; loc=3R:complement(join(29675117..29675308,29674275..29675063)); ID=FBpp0084831; name=Bub3-PA; parent=FBgn0025457,FBtr0085465; dbxref=FlyBase:FBpp0084831,FlyBase_Annotation_IDs:CG7581-PA,GB_protein:AAF56914.1,REFSEQ:NP_477381,GB_protein:AAF56914,FlyMine:FBpp0084831,modMine:FBpp0084831; MD5=6b3640555d637b2af12d35aec82eaa60; length=326; release=r6.09; species=Dmel;;FBpp0308…	13.8	4	0.05	FYDVPANQLR+LFDVNTQAESIIGAHEEPIR+SNQYMAASSWDGTLR
349	FBpp0084384|FBgn0039427|CG5447-PA|CG5447-PA FBpp0303185|FBgn0039427|CG5447-PB|CG5447-PB	1.0000	FBpp0084384 type=protein; loc=3R:join(26452861..26453022,26453089..26453241,26453569..26453709); ID=FBpp0084384; name=CG5447-PA; parent=FBgn0039427,FBtr0085012; dbxref=FlyBase:FBpp0084384,FlyBase_Annotation_IDs:CG5447-PA,GB_protein:AAF56592.1,REFSEQ:NP_651478,GB_protein:AAF56592,FlyMine:FBpp0084384,modMine:FBpp0084384; MD5=a566e074e487758d3b926d7c7718e98f; length=151; release=r6.09; species=Dmel;…	21.2	4	0.05	HVFEATINR+LPAELEGMIER+VIEITIFDRPGR
347	FBpp0084340|FBgn0039402|CG14542-PA|Vps2-PA	1.0000	FBpp0084340 type=protein; loc=3R:join(26052917..26053229,26053290..26053747); ID=FBpp0084340; name=Vps2-PA; parent=FBgn0039402,FBtr0084967; dbxref=FlyBase:FBpp0084340,FlyBase_Annotation_IDs:CG14542-PA,GB_protein:AAF56559.1,REFSEQ:NP_651455,GB_protein:AAF56559,FlyMine:FBpp0084340,modMine:FBpp0084340; MD5=456132bde875dcbce422a0288c5acd75; length=256; release=r6.09; species=Dmel;	26.6	4	0.04	ANIQAVSLK+AQAVAAGGVGGGGAAGGGGASGGGAGGPGAPGGSGASSPMSDADADLQAR+QLNLPQIQK
346	FBpp0084275|FBgn0039358|CG5028-PA|CG5028-PA FBpp0112201|FBgn0039358|CG5028-PB|CG5028-PB FBpp0112202|FBgn0039358|CG5028-PC|CG5028-PC FBpp0112203|FBgn0039358|CG5028-PD|CG5028-PD	1.0000	FBpp0084275 type=protein; loc=3R:join(25680967..25681023,25681121..25681198,25681266..25682045,25682105..25682291,25682356..25682431,25683058..25683088); ID=FBpp0084275; name=CG5028-PA; parent=FBgn0039358,FBtr0084901; dbxref=FlyBase:FBpp0084275,FlyBase_Annotation_IDs:CG5028-PA,GB_protein:AAF56494.2,REFSEQ:NP_651416,GB_protein:AAF56494,FlyMine:FBpp0084275,modMine:FBpp0084275; MD5=546fef11f6ea5fa5e…	17.1	4	0.04	EHANVIQEAVYQTIVNDAIR+NYGDHYAIFEPGTR+TPDIGGTNSSTDVVENILK+VTGTDIPSAQYGGR
344	FBpp0084241|FBgn0039304|CG10425-PA|CG10425-PA	1.0000	FBpp0084241 type=protein; loc=3R:complement(join(25262184..25262400,25261545..25262113,25261256..25261480)); ID=FBpp0084241; name=CG10425-PA; parent=FBgn0039304,FBtr0084867; dbxref=FlyBase:FBpp0084241,FlyBase_Annotation_IDs:CG10425-PA,GB_protein:AAF56432.1,REFSEQ:NP_651363,GB_protein:AAF56432,FlyMine:FBpp0084241,modMine:FBpp0084241; MD5=ea88f5fc68388f830bbd315eee739605; length=336; release=r6.09;…	16.1	4	0.04	AGDGIIVITASQAAMFGIYGYGPYSATK+MLSGAVALMEVIR+SLDISGDYDQVAK
343	FBpp0084205|FBgn0051436|CG31436-PA|CG31436-PA	1.0000	FBpp0084205 type=protein; loc=3R:join(25304214..25304768,25304821..25305346,25305408..25305589); ID=FBpp0084205; name=CG31436-PA; parent=FBgn0051436,FBtr0084830; dbxref=FlyBase:FBpp0084205,FlyBase_Annotation_IDs:CG31436-PA,GB_protein:AAN14047.1,REFSEQ:NP_733096,GB_protein:AAN14047,FlyMine:FBpp0084205,modMine:FBpp0084205; MD5=312ac4d3c1141a0aee63caed06315b6d; length=420; release=r6.09; species=Dme…	12.1	4	0.05	DMLGGSPIFETEMGLYTK+LDQLGLLHA+TGMEFFVELLGK+VLEGNELEAAVK
342	FBpp0084189|FBgn0039303|CG11857-PA|CG11857-PA FBpp0312547|FBgn0039303|CG11857-PC|CG11857-PC	1.0000	FBpp0084189 type=protein; loc=3R:join(25259364..25259432,25259494..25260036); ID=FBpp0084189; name=CG11857-PA; parent=FBgn0039303,FBtr0084814; dbxref=FlyBase_Annotation_IDs:CG11857-PA,FlyBase:FBpp0084189,GB_protein:AAF56431,REFSEQ:NP_651362,FlyMine:FBpp0084189,modMine:FBpp0084189; MD5=045969d49468599b898aa07cb27f7545; length=203; release=r6.09; species=Dmel;;FBpp0312547 type=protein; loc=3R:join(…	19.2	4	0.05	IDPEFDPYSQDDEDEGPNLPTR+VNDLAGSGPGSVAGNSK
35	FBpp0071423|FBgn0003204|CG1799-PC|ras-PC FBpp0071424|FBgn0003204|CG1799-PA|ras-PA FBpp0304573|FBgn0003204|CG1799-PD|ras-PD FBpp0309791|FBgn0003204|CG1799-PE|ras-PE	1.0000	FBpp0071423 type=protein; loc=X:join(10745820..10745983,10746076..10746226,10746421..10747072,10747486..10748026,10748098..10748203); ID=FBpp0071423; name=ras-PC; parent=FBgn0003204,FBtr0071494; dbxref=FlyBase:FBpp0071423,FlyBase_Annotation_IDs:CG1799-PC,GB_protein:AAN09265.1,REFSEQ:NP_727442,GB_protein:AAN09265; MD5=eebcdaa73bc2923e5b554d8069043c99; length=537; release=r6.09; species=Dmel;;FBpp0…	15.8	4	0.06	DPSVMSPTNTVGDVLEAR+NLIDAGVDGLR+QFGVPVIADGGIQSIGHIVK+VAQGVSGSIVDKGSVLR+VNGFVESTSSSAAPAIQTK
324	FBpp0083376|FBgn0038834|CG15697-PA|RpS30-PA FBpp0083377|FBgn0038834|CG15697-PB|RpS30-PB FBpp0311976|FBgn0038834|CG15697-PC|RpS30-PC	1.0000	FBpp0083376 type=protein; loc=3R:join(20850866..20850943,20851031..20851351); ID=FBpp0083376; name=RpS30-PA; parent=FBgn0038834,FBtr0083969; dbxref=FlyBase:FBpp0083376,FlyBase_Annotation_IDs:CG15697-PA,GB_protein:AAF55815.1,REFSEQ:NP_650922,GB_protein:AAF55815,FlyMine:FBpp0083376,modMine:FBpp0083376; MD5=37bd816fe79d8d27f3e1d4d20b3f2d9a; length=132; release=r6.09; species=Dmel;;FBpp0083377 type=p…	8.3	4	0.05	FVNFVQGFGR+RFVNFVQGFGR
323	FBpp0083371|FBgn0019936|CG15693-PA|RpS20-PA	1.0000	FBpp0083371 type=protein; loc=3R:join(20822271..20822273,20822418..20822573,20822802..20822891,20823132..20823245); ID=FBpp0083371; name=RpS20-PA; parent=FBgn0019936,FBtr0083964; dbxref=FlyBase:FBpp0083371,FlyBase_Annotation_IDs:CG15693-PA,GB_protein:AAF55809.1,REFSEQ:NP_524421,GB_protein:AAF55809,FlyMine:FBpp0083371,modMine:FBpp0083371; MD5=3b4eeffb6f1e4ae3364b6e9e8b18e234; length=120; release=r…	37.5	4	0.05	DIEKPHVGDSASVHR+IIDLHSPSEIVK+ITSINIEPGVEVEVTIAN
33	FBpp0071307|FBgn0028327|CG32701-PA|l(1)G0320-PA FBpp0310058|FBgn0028327|CG32701-PB|l(1)G0320-PB	1.0000	FBpp0071307 type=protein; loc=X:complement(join(9553452..9553515,9551939..9552783)); ID=FBpp0071307; name=l(1)G0320-PA; parent=FBgn0028327,FBtr0071372; dbxref=FlyBase:FBpp0071307,FlyBase_Annotation_IDs:CG32701-PA,GB_protein:AAF46502.1,REFSEQ:NP_572567,GB_protein:AAF46502,FlyMine:FBpp0071307,modMine:FBpp0071307; MD5=5a0e09ae30f01e87917aa0ed85d0d144; length=302; release=r6.09; species=Dmel;;FBpp031…	7.6	4	0.04	VIETGTANDSTIDYDWVPQETLR
320	FBpp0082838|FBgn0038476|CG5175-PA|kuk-PA FBpp0082839|FBgn0038476|CG5175-PB|kuk-PB FBpp0297129|FBgn0038476|CG5175-PC|kuk-PC	1.0000	FBpp0082838 type=protein; loc=3R:17082697..17084409; ID=FBpp0082838; name=kuk-PA; parent=FBgn0038476,FBtr0083397; dbxref=GB_protein:AAN13733.1,FlyBase:FBpp0082838,FlyBase_Annotation_IDs:CG5175-PA,REFSEQ:NP_650595,GB_protein:AAN13733,FlyMine:FBpp0082838,modMine:FBpp0082838; MD5=3604b35c28d2e4e24b66258ae5a78685; length=570; release=r6.09; species=Dmel;;FBpp0082839 type=protein; loc=3R:17082697..170…	5.8	4	0.05	QSTEVELAAQTSSSPAGTPAR+SIRPIDSLTPSK
318	FBpp0082729|FBgn0010438|CG4337-PA|mtSSB-PA	1.0000	FBpp0082729 type=protein; loc=3R:complement(join(16205216..16205236,16205061..16205148,16204894..16205002,16204314..16204536)); ID=FBpp0082729; name=mtSSB-PA; parent=FBgn0010438,FBtr0083277; dbxref=FlyBase:FBpp0082729,FlyBase_Annotation_IDs:CG4337-PA,GB_protein:AAF55287.2,REFSEQ:NP_536744,GB_protein:AAF55287; MD5=fd2b7a04f19aa1a738316f13e4cf635c; length=146; release=r6.09; species=Dmel;	47.3	4	0.05	GATTTTAAAPAK+GSQEHPVVTFSVATHTNYK+ITYGEITDQQGNQK+TSTSIIADDVLFFR+TVNTVTILGR
316	FBpp0082605|FBgn0038349|CG6045-PA|AOX3-PA FBpp0390664|FBgn0038349|CG6045-PB|AOX3-PB	1.0000	FBpp0082605 type=protein; loc=3R:complement(join(15547355..15547394,15546729..15546883,15545935..15546669,15545644..15545877,15544497..15545588,15543729..15544437,15542870..15543669)); ID=FBpp0082605; name=AOX3-PA; parent=FBgn0038349,FBtr0083151; dbxref=FlyBase:FBpp0082605,FlyBase_Annotation_IDs:CG6045-PA,GB_protein:AAF55209.1,REFSEQ:NP_650477,GB_protein:AAF55209,FlyMine:FBpp0082605,modMine:FBpp0…	5.0	4	0.05	DASWIETVEAAYGK+HSEQPAGVIVALTADQAHR+LLVGQNPYESSLVEQTFTK+SLSELFDALDK
293	FBpp0081544|FBgn0037707|CG16788-PA|RnpS1-PA	1.0000	FBpp0081544 type=protein; loc=3R:join(9552183..9552184,9552261..9552422,9552691..9553651); ID=FBpp0081544; name=RnpS1-PA; parent=FBgn0037707,FBtr0082066; dbxref=FlyBase:FBpp0081544,FlyBase_Annotation_IDs:CG16788-PA,GB_protein:AAF54396.2,REFSEQ:NP_649903,GB_protein:AAF54396,FlyMine:FBpp0081544,modMine:FBpp0081544; MD5=6e5e8f24104be1cb55ccc8d653e10d7d; length=374; release=r6.09; species=Dmel;	9.4	4	0.05	DHVFEIFSSFGDVK+HMDGGQIDGQEITVSPVVLVK
291	FBpp0081437|FBgn0037643|CG11963-PA|skap-PA FBpp0112118|FBgn0037643|CG11963-PB|skap-PB FBpp0291000|FBgn0037643|CG11963-PC|skap-PC FBpp0291001|FBgn0037643|CG11963-PD|skap-PD FBpp0306436|FBgn0037643|CG11963-PG|skap-PG FBpp0306437|FBgn0037643|CG11963-PH|skap-PH FBpp0312599|FBgn0037643|CG11963-PI|skap-PI FBpp0312600|FBgn0037643|CG11963-PJ|skap-PJ	1.0000	FBpp0081437 type=protein; loc=3R:join(8938820..8938888,8939669..8939772,8940482..8940634,8940699..8940861,8940922..8941189,8941408..8941832,8941901..8942070,8942678..8942834); ID=FBpp0081437; name=skap-PA; parent=FBgn0037643,FBtr0081957; dbxref=FlyBase:FBpp0081437,FlyBase_Annotation_IDs:CG11963-PA,GB_protein:AAF54308.2,REFSEQ:NP_649846,GB_protein:AAF54308,FlyMine:FBpp0081437,modMine:FBpp0081437; …	10.6	4	0.05	LYGGEPANFLDVGGGATAEAVK+MDVNFEIPDAQK+VVYDPQTAEELSSK
275	FBpp0080638|FBgn0086707|CG12750-PA|ncm-PA	1.0000	FBpp0080638 type=protein; loc=2L:complement(join(18448249..18448854,18446781..18448092,18444642..18446716)); ID=FBpp0080638; name=ncm-PA; parent=FBgn0086707,FBtr0081088; dbxref=FlyBase:FBpp0080638,FlyBase_Annotation_IDs:CG12750-PA,GB_protein:AAF53667.3,REFSEQ:NP_609877,GB_protein:AAF53667,FlyMine:FBpp0080638,modMine:FBpp0080638; MD5=87aecedb14c57ec0e9cd565fe5aa417b; length=1330; release=r6.09; sp…	4.8	4	0.05	AEAGDIIDSTETNLIALR+FYGLLAQR+IYIPPFEEIFK+KTPAAEPR+SVPAINAEILANAGGNPFR
261	FBpp0079788|FBgn0262647|CG4738-PA|Nup160-PA FBpp0310208|FBgn0262647|CG4738-PB|Nup160-PB	1.0000	FBpp0079788 type=protein; loc=2L:join(11123879..11123975,11124040..11124142,11124196..11124687,11124745..11124926,11125000..11125409,11125483..11126149,11126215..11126320,11126389..11126550,11126606..11126848,11126904..11127022,11127078..11127692,11127758..11128279,11128336..11128733,11128807..11128926); ID=FBpp0079788; name=Nup160-PA; parent=FBgn0262647,FBtr0080199; dbxref=GB_protein:AAF53075.1,…	3.3	4	0.04	INTGTQSTLQDLK+VAGQEGGAASPEDLLSQSIFYDVNDK+VNLQFDVK
252	FBpp0079625|FBgn0086347|CG7438-PA|Myo31DF-PA FBpp0079626|FBgn0086347|CG7438-PB|Myo31DF-PB FBpp0293078|FBgn0086347|CG7438-PC|Myo31DF-PC	1.0000	FBpp0079625 type=protein; loc=2L:complement(join(10505926..10506014,10497853..10498155,10496629..10496848,10494879..10495104,10494428..10494811,10494288..10494367,10492789..10494195,10492557..10492714,10492331..10492499)); ID=FBpp0079625; name=Myo31DF-PA; parent=FBgn0086347,FBtr0080035; dbxref=FlyBase:FBpp0079625,FlyBase_Annotation_IDs:CG7438-PA,GB_protein:AAF52966.1,REFSEQ:NP_523538,GB_protein:A…	4.7	4	0.05	ADPVGGIITNYLLEK+EAGVQDFVLLDQVSMEK+YIAAVTNAQGQNEIER
251	FBpp0079623|FBgn0026431|CG6176-PA|Grip75-PA	1.0000	FBpp0079623 type=protein; loc=2L:join(10483358..10483426,10483484..10483628,10483687..10483972,10484034..10484193,10484254..10484760,10484825..10485197,10485254..10485527,10485594..10485732); ID=FBpp0079623; name=Grip75-PA; parent=FBgn0026431,FBtr0080033; dbxref=FlyBase:FBpp0079623,FlyBase_Annotation_IDs:CG6176-PA,GB_protein:AAF52962.2,REFSEQ:NP_609412,GB_protein:AAF52962,FlyMine:FBpp0079623,modM…	7.5	4	0.05	DFFLLGR+GIEMALEEYYAEIGR+LSEIAVNEVDLER+VYQEVEQFTHSSGR
246	FBpp0079538|FBgn0250843|CG4904-PA|Prosalpha6-PA FBpp0310201|FBgn0250843|CG4904-PB|Prosalpha6-PB	1.0000	FBpp0079538 type=protein; loc=2L:join(10221443..10221445,10221514..10222143,10222202..10222408); ID=FBpp0079538; name=Prosalpha6-PA; parent=FBgn0250843,FBtr0079948; dbxref=FlyBase:FBpp0079538,FlyBase_Annotation_IDs:CG4904-PA,GB_protein:AAF52875.1,REFSEQ:NP_523532,GB_protein:AAF52875,FlyMine:FBpp0079538,modMine:FBpp0079538; MD5=886525974845f95b71998d3dd36cfb51; length=279; release=r6.09; species=D…	14.3	4	0.05	AILGTLPTDEQGK+DPEVLVATEQRP+NQYDSDVTVWSPQGR
25	FBpp0070940|FBgn0029897|CG3203-PB|RpL17-PB FBpp0070941|FBgn0029897|CG3203-PC|RpL17-PC FBpp0070942|FBgn0029897|CG3203-PD|RpL17-PD FBpp0070943|FBgn0029897|CG3203-PA|RpL17-PA FBpp0311459|FBgn0029897|CG3203-PE|RpL17-PE	1.0000	FBpp0070940 type=protein; loc=X:complement(join(6743058..6743138,6741777..6742256)); ID=FBpp0070940; name=RpL17-PB; parent=FBgn0029897,FBtr0070980; dbxref=FlyBase:FBpp0070940,FlyBase_Annotation_IDs:CG3203-PB,GB_protein:AAN09182.1,REFSEQ:NP_727119,GB_protein:AAN09182; MD5=ac8aff56af05af0bddb89ce79b8e727e; length=186; release=r6.09; species=Dmel;;FBpp0070941 type=protein; loc=X:complement(join(6743…	10.8	4	0.05	LVVHHIQVNR+SAEFLLQLLR
24	FBpp0070861|FBgn0028982|CG12225-PA|Spt6-PA FBpp0309041|FBgn0028982|CG12225-PB|Spt6-PB	1.0000	FBpp0070861 type=protein; loc=X:join(6267907..6267945,6268107..6268191,6268767..6268972,6269125..6269244,6269314..6269465,6269531..6274424); ID=FBpp0070861; name=Spt6-PA; parent=FBgn0028982,FBtr0070896; dbxref=FlyBase:FBpp0070861,FlyBase_Annotation_IDs:CG12225-PA,GB_protein:AAF46140.1,REFSEQ:NP_651962,GB_protein:AAF46140,FlyMine:FBpp0070861,modMine:FBpp0070861; MD5=8195266579396006d5c24707880bbac…	2.9	4	0.05	EQIAEQLFDENDESIGHR+FLLSYLPK+NEITQESIGPTELAK+NQQLEVPFIAFYR
226	FBpp0079148|FBgn0004177|CG7109-PA|mts-PA FBpp0310062|FBgn0004177|CG7109-PB|mts-PB FBpp0310063|FBgn0004177|CG7109-PC|mts-PC	1.0000	FBpp0079148 type=protein; loc=2L:join(7828052..7828153,7830462..7831025,7831469..7831659,7831734..7831806); ID=FBpp0079148; name=mts-PA; parent=FBgn0004177,FBtr0079525; dbxref=FlyBase:FBpp0079148,FlyBase_Annotation_IDs:CG7109-PA,GB_protein:AAF52567.2,REFSEQ:NP_476805,GB_protein:AAF52567,FlyMine:FBpp0079148,modMine:FBpp0079148; MD5=785c6302230690e9d0d3637853552395; length=309; release=r6.09; speci…	8.4	4	0.05	FSFLQFDPAPR+SPDTNYLFMGDYVDR
23	FBpp0070842|FBgn0003514|CG3595-PA|sqh-PA FBpp0308586|FBgn0003514|CG3595-PB|sqh-PB FBpp0308587|FBgn0003514|CG3595-PC|sqh-PC FBpp0308588|FBgn0003514|CG3595-PD|sqh-PD FBpp0311461|FBgn0003514|CG3595-PE|sqh-PE	1.0000	FBpp0070842 type=protein; loc=X:complement(join(6223585..6224004,6223407..6223511)); ID=FBpp0070842; name=sqh-PA; parent=FBgn0003514,FBtr0070877; dbxref=FlyBase:FBpp0070842,FlyBase_Annotation_IDs:CG3595-PA,GB_protein:AAF46132.1,REFSEQ:NP_511057,GB_protein:AAF46132,FlyMine:FBpp0070842,modMine:FBpp0070842; MD5=807e3bc581534791d4f6419b52e6812c; length=174; release=r6.09; species=Dmel;;FBpp0308586 ty…	29.3	4	0.05	ATSNVFAMFDQAQIAEFK+FTDEDVDEMYR+LQGTDPEDVIK+NGLFDYLEFTR
216	FBpp0078688|FBgn0262467|CG8885-PA|Scox-PA	1.0000	FBpp0078688 type=protein; loc=2L:complement(join(4968432..4968825,4968007..4968368)); ID=FBpp0078688; name=Scox-PA; parent=FBgn0262467,FBtr0079052; dbxref=FlyBase:FBpp0078688,FlyBase_Annotation_IDs:CG8885-PA,GB_protein:AAF52184.1,REFSEQ:NP_608884,GB_protein:AAF52184,FlyMine:FBpp0078688,modMine:FBpp0078688; MD5=88e723833aca99a5490ab176a4d4dc41; length=251; release=r6.09; species=Dmel;	22.7	4	0.05	AAIGGSWELVDSQGAVR+LLGLTGTVEQIR+MAAVVDEVEK+SPQTPAVQPIFITVDPER
214	FBpp0078669|FBgn0031673|CG31650-PA|CG31650-PA FBpp0078670|FBgn0031673|CG31650-PB|CG31650-PB FBpp0078671|FBgn0031673|CG31650-PC|CG31650-PC FBpp0291119|FBgn0031673|CG31650-PD|CG31650-PD FBpp0291120|FBgn0031673|CG31650-PE|CG31650-PE FBpp0291121|FBgn0031673|CG31650-PF|CG31650-PF FBpp0305719|FBgn0031673|CG31650-PG|CG31650-PG	1.0000	FBpp0078669 type=protein; loc=2L:complement(join(5042491..5042713,5041689..5041836,5040882..5041539)); ID=FBpp0078669; name=CG31650-PA; parent=FBgn0031673,FBtr0079033; dbxref=FlyBase:FBpp0078669,FlyBase_Annotation_IDs:CG31650-PA,GB_protein:AAN10521.1,REFSEQ:NP_723048,GB_protein:AAN10521; MD5=f8a6a9bdee69fa8f449448cd611c94fe; length=342; release=r6.09; species=Dmel;;FBpp0078670 type=protein; loc=2…	13.7	4	0.05	EAQEFDSLSPDESK+ETIDYDSYEDEQK+LSEEEAADRFEEIDQDADER
204	FBpp0078532|FBgn0037270|CG9769-PA|CG9769-PA	1.0000	FBpp0078532 type=protein; loc=3R:complement(4713243..4714085); ID=FBpp0078532; name=CG9769-PA; parent=FBgn0037270,FBtr0078892; dbxref=FlyBase:FBpp0078532,FlyBase_Annotation_IDs:CG9769-PA,GB_protein:AAF52101.1,REFSEQ:NP_649489,GB_protein:AAF52101,FlyMine:FBpp0078532,modMine:FBpp0078532; MD5=1dafd31423420d2f9c90f0f37b8336a7; length=280; release=r6.09; species=Dmel;	18.9	4	0.05	LQSLLDLILK+TVPPMLDLAQISEASTK+VHPVVLFQVVDAFER+VIGTLLGSVDK
203	FBpp0078464|FBgn0260462|CG12163-PB|CG12163-PB FBpp0078465|FBgn0260462|CG12163-PA|CG12163-PA	1.0000	FBpp0078464 type=protein; loc=3R:complement(join(5251424..5251531,5239492..5239619,5238454..5239197,5238213..5238394,5237891..5238156)); ID=FBpp0078464; name=CG12163-PB; parent=FBgn0260462,FBtr0078822; dbxref=FlyBase:FBpp0078464,FlyBase_Annotation_IDs:CG12163-PB,GB_protein:AAN13266.1,REFSEQ:NP_649521,GB_protein:AAN13266,FlyMine:FBpp0078464,modMine:FBpp0078464; MD5=07a2d49e566b86a8b443c32f8b91d0d2…	10.5	4	0.05	DIGGLEYEAEYPYK+NLDHGVLVVGYGVSDYPNFHK+TLSHVQVAGFVDLPK
194	FBpp0078139|FBgn0027532|CG7139-PA|CG7139-PA	1.0000	FBpp0078139 type=protein; loc=3L:complement(join(22070768..22071526,22069376..22070162,22067905..22069195,22067775..22067847)); ID=FBpp0078139; name=CG7139-PA; parent=FBgn0027532,FBtr0078486; dbxref=FlyBase:FBpp0078139,FlyBase_Annotation_IDs:CG7139-PA,GB_protein:AAF51804.1,REFSEQ:NP_649378,GB_protein:AAF51804,FlyMine:FBpp0078139,modMine:FBpp0078139; MD5=0aac84a09d410e1b12e7dcb2b8527378; length=96…	4.3	4	0.04	AQFHTEDELLPPEQELPTATK+DFVLSSDDYFK+SELSIIDLLR
192	FBpp0078076|FBgn0037108|CG11306-PA|CG11306-PA FBpp0305584|FBgn0037108|CG11306-PB|CG11306-PB	1.0000	FBpp0078076 type=protein; loc=3L:join(21626359..21626378,21626432..21626624,21626942..21627400,21627462..21628135,21628193..21628274); ID=FBpp0078076; name=CG11306-PA; parent=FBgn0037108,FBtr0078422; dbxref=FlyBase:FBpp0078076,FlyBase_Annotation_IDs:CG11306-PA,GB_protein:AAF51756.2,REFSEQ:NP_649340,GB_protein:AAF51756,FlyMine:FBpp0078076,modMine:FBpp0078076; MD5=e7a9a903d5c02984aec4e29f3c07f357; …	9.3	4	0.05	DHPLQLQAIYELR+MVIYTGDIDASPNSILQK+NVFNIAVDSDNVK
191	FBpp0078024|FBgn0015283|CG7619-PA|Rpn10-PA FBpp0305644|FBgn0015283|CG7619-PB|Rpn10-PB	1.0000	FBpp0078024 type=protein; loc=3L:join(21537113..21537138,21537240..21537380,21537441..21538464); ID=FBpp0078024; name=Rpn10-PA; parent=FBgn0015283,FBtr0078368; dbxref=FlyBase:FBpp0078024,FlyBase_Annotation_IDs:CG7619-PA,GB_protein:AAF51741.1,REFSEQ:NP_524204,GB_protein:AAF51741,FlyMine:FBpp0078024,modMine:FBpp0078024; MD5=617dc68b9d43fd14648614e34422cccc; length=396; release=r6.09; species=Dmel;;…	10.1	4	0.05	DGTGSHLVSVPR+GEINLLTGIR+IVVFVGSPINHEEGDLVK
174	FBpp0077424|FBgn0026479|CG3210-PA|Drp1-PA FBpp0307166|FBgn0026479|CG3210-PB|Drp1-PB	1.0000	FBpp0077424 type=protein; loc=2L:complement(join(2585170..2585271,2584257..2584401,2583534..2584198,2582867..2583318,2582466..2582811,2582174..2582402,2581898..2582109,2581782..2581838)); ID=FBpp0077424; name=Drp1-PA; parent=FBgn0026479,FBtr0077744; dbxref=FlyBase:FBpp0077424,FlyBase_Annotation_IDs:CG3210-PA,GB_protein:AAF51235.1,REFSEQ:NP_608694,GB_protein:AAF51235,FlyMine:FBpp0077424,modMine:FB…	8.3	4	0.05	DAALVPSLLK+IVDVVTQLLR+RPLVLQLIYSPLDDR+YIENPNSIILAVTAANTDMATSEALK
171	FBpp0077214|FBgn0031544|CG17593-PA|CG17593-PA FBpp0305448|FBgn0031544|CG17593-PB|CG17593-PB	1.0000	FBpp0077214 type=protein; loc=2L:join(3514984..3515277,3515720..3516268,3516330..3516677,3516736..3516975); ID=FBpp0077214; name=CG17593-PA; parent=FBgn0031544,FBtr0077525; dbxref=FlyBase:FBpp0077214,FlyBase_Annotation_IDs:CG17593-PA,GB_protein:AAF51095.1,REFSEQ:NP_608786,GB_protein:AAF51095,FlyMine:FBpp0077214,modMine:FBpp0077214; MD5=fa7fade771163195529712a31d7afa3f; length=476; release=r6.09; …	10.3	4	0.05	ALLDENFALVGDDGK+ALLDENFALVGDDGKAENENPGLIK+AVLLAGFNLPK+GVMDAFVFAVGTK
18	FBpp0070651|FBgn0022942|CG7035-PA|Cbp80-PA FBpp0070652|FBgn0022942|CG7035-PB|Cbp80-PB	1.0000	FBpp0070651 type=protein; loc=X:join(4650330..4650372,4650432..4651770,4651832..4651935,4656583..4657071,4657141..4657265,4657336..4657524,4657593..4657706); ID=FBpp0070651; name=Cbp80-PA; parent=FBgn0022942,FBtr0070683; dbxref=GB_protein:AAN09124.1,FlyBase:FBpp0070651,FlyBase_Annotation_IDs:CG7035-PA,REFSEQ:NP_726938,GB_protein:AAN09124,FlyMine:FBpp0070651,modMine:FBpp0070651; MD5=cd1046f49b372b…	6.5	4	0.05	ESALESLLLR+FIQEVLQK+LIPLTPVPNYK+YANEEAANLPGTTVAHQLVVAIR
161	FBpp0076840|FBgn0029118|CG10622-PA|Sucb-PA FBpp0311088|FBgn0029118|CG10622-PC|Sucb-PC	1.0000	FBpp0076840 type=protein; loc=3L:complement(join(5563493..5563543,5563266..5563395,5563085..5563184,5561902..5562871)); ID=FBpp0076840; name=Sucb-PA; parent=FBgn0029118,FBtr0077134; dbxref=FlyBase:FBpp0076840,FlyBase_Annotation_IDs:CG10622-PA,GB_protein:AAF50771.1,REFSEQ:NP_651963,GB_protein:AAF50771,FlyMine:FBpp0076840,modMine:FBpp0076840; MD5=4e0b921c04cd8481b37d8065ba078e98; length=416; releas…	15.6	4	0.05	LNGGEPANFLDVGGGVR+LQLNVPLVVR+NSGLPIQTASDLDDAAHK+TVPLDIGKPIPESTLLEVAK
154	FBpp0076602|FBgn0035753|CG8615-PA|RpL18-PA FBpp0305562|FBgn0035753|CG8615-PB|RpL18-PB FBpp0311286|FBgn0035753|CG8615-PC|RpL18-PC	1.0000	FBpp0076602 type=protein; loc=3L:complement(join(7241226..7241228,7240855..7240941,7240301..7240777)); ID=FBpp0076602; name=RpL18-PA; parent=FBgn0035753,FBtr0076892; dbxref=GB_protein:AAF50596.1,FlyBase:FBpp0076602,FlyBase_Annotation_IDs:CG8615-PA,REFSEQ:NP_648091,GB_protein:AAF50596,FlyMine:FBpp0076602,modMine:FBpp0076602; MD5=7321237c81d349ed4322de58426e4c66; length=188; release=r6.09; species=…	16.0	4	0.05	AANQPESTIVVVGTVTDDAR+INRPPLSLQR
150	FBpp0076359|FBgn0017579|CG6253-PA|RpL14-PA	1.0000	FBpp0076359 type=protein; loc=3L:join(8601035..8601037,8601314..8601415,8601648..8601842,8602103..8602303); ID=FBpp0076359; name=RpL14-PA; parent=FBgn0017579,FBtr0076633; dbxref=FlyBase:FBpp0076359,FlyBase_Annotation_IDs:CG6253-PA,GB_protein:AAF50393.1,REFSEQ:NP_523975,GB_protein:AAF50393,FlyMine:FBpp0076359,modMine:FBpp0076359; MD5=a8770f33c4e9685bb6fcb587b1869f19; length=166; release=r6.09; spe…	20.5	4	0.05	LLTIAFNTLK+LVAIVDVIDQNR+VLVDGPLTGVPR
146	FBpp0076181|FBgn0001224|CG4463-PA|Hsp23-PA FBpp0301282|FBgn0001224|CG4463-PB|Hsp23-PB	1.0000	FBpp0076181 type=protein; loc=3L:9381998..9382558; ID=FBpp0076181; name=Hsp23-PA; parent=FBgn0001224,FBtr0076453; dbxref=FlyBase:FBpp0076181,FlyBase_Annotation_IDs:CG4463-PA,GB_protein:AAF50286.1,REFSEQ:NP_523999,GB_protein:AAF50286,FlyMine:FBpp0076181,modMine:FBpp0076181; MD5=69618c165781168a36a651910f4bb6f2; length=186; release=r6.09; species=Dmel;;FBpp0301282 type=protein; loc=3L:9381998..9382…	15.6	4	0.05	NPYLALVGPMEQQLR+VASTLSSDGVLTIK
136	FBpp0075209|FBgn0011016|CG5474-PA|SsRbeta-PA	1.0000	FBpp0075209 type=protein; loc=3L:join(16129909..16130283,16130506..16130703); ID=FBpp0075209; name=SsRbeta-PA; parent=FBgn0011016,FBtr0075453; dbxref=FlyBase:FBpp0075209,FlyBase_Annotation_IDs:CG5474-PA,GB_protein:AAF49532.2,REFSEQ:NP_524103,GB_protein:AAF49532,FlyMine:FBpp0075209,modMine:FBpp0075209; MD5=69a934f5849f30f4841b8ea53654bf24; length=190; release=r6.09; species=Dmel;	35.8	4	0.05	AFGYFNFTAAEVSYK+IAPQTNFTHVLVVRPK+LVDSGFHPEAFDVVGGQPTAVVDR+YTIFNVGSGAATK
118	FBpp0074672|FBgn0036928|CG7654-PA|Tom20-PA FBpp0304965|FBgn0036928|CG7654-PB|Tom20-PB	1.0000	FBpp0074672 type=protein; loc=3L:join(20001167..20001296,20001361..20001436,20001850..20002159); ID=FBpp0074672; name=Tom20-PA; parent=FBgn0036928,FBtr0074903; dbxref=FlyBase:FBpp0074672,FlyBase_Annotation_IDs:CG7654-PA,GB_protein:AAF49080.2,REFSEQ:NP_649169,GB_protein:AAF49080,FlyMine:FBpp0074672,modMine:FBpp0074672; MD5=3aa035e64293d9f78d3d72f6a65fc132; length=171; release=r6.09; species=Dmel;;…	21.6	4	0.05	AAEGNDGPIVLGQSSEQQLDGAK+SGVPNLNDHEAIER
117	FBpp0074664|FBgn0036919|CG7809-PA|Grasp65-PA	1.0000	FBpp0074664 type=protein; loc=3L:join(19925061..19925106,19925543..19926879); ID=FBpp0074664; name=Grasp65-PA; parent=FBgn0036919,FBtr0074895; dbxref=GB_protein:AAF49092.1,FlyBase:FBpp0074664,FlyBase_Annotation_IDs:CG7809-PA,REFSEQ:NP_649160,GB_protein:AAF49092,FlyMine:FBpp0074664,modMine:FBpp0074664; MD5=c4b359e6cfa8e80efc52d2405bd40c95; length=460; release=r6.09; species=Dmel;	11.5	4	0.05	AYSDYVIGADAIR+HENDDLFTLIETHEQQPLK+MGSSHSIHVPGGGTEGYHVLK
12	FBpp0070409|FBgn0023542|CG3460-PA|Nmd3-PA	1.0000	FBpp0070409 type=protein; loc=X:complement(join(2183610..2184538,2182913..2183549)); ID=FBpp0070409; name=Nmd3-PA; parent=FBgn0023542,FBtr0070425; dbxref=FlyBase:FBpp0070409,FlyBase_Annotation_IDs:CG3460-PA,GB_protein:AAF45744.1,REFSEQ:NP_477332,GB_protein:AAF45744,FlyMine:FBpp0070409,modMine:FBpp0070409; MD5=5625e0440a0970118b1bf00262bb99ce; length=521; release=r6.09; species=Dmel;	10.4	4	0.05	LSSDEIPDVILVR+MVDFLLTMVPGK+YDYHEFLDDLEENEDIR+YNWSVEIAPVSK
106	FBpp0074373|FBgn0001079|CG6551-PA|fu-PA	1.0000	FBpp0074373 type=protein; loc=X:join(18657840..18657950,18658023..18659392,18659452..18660026,18660095..18660456); ID=FBpp0074373; name=fu-PA; parent=FBgn0001079,FBtr0074602; dbxref=FlyBase:FBpp0074373,FlyBase_Annotation_IDs:CG6551-PA,GB_protein:AAF48871.1,REFSEQ:NP_477499,GB_protein:AAF48871,FlyMine:FBpp0074373,modMine:FBpp0074373; MD5=56eaf7bf9e0789a427aced2bfa1cb07b; length=805; release=r6.09;…	6.7	4	0.05	LNFVSLLQSR+LSQNLDNFSVR+QSDPEVGDLDEALAALDFGESR+VVVPFADLSYR
11	FBpp0070389|FBgn0040389|CG14048-PA|mRpL14-PA FBpp0305877|FBgn0040389|CG14048-PB|mRpL14-PB	1.0000	FBpp0070389 type=protein; loc=X:complement(2344050..2344535); ID=FBpp0070389; name=mRpL14-PA; parent=FBgn0040389,FBtr0070405; dbxref=FlyBase:FBpp0070389,FlyBase_Annotation_IDs:CG14048-PA,GB_protein:AAF45775.1,REFSEQ:NP_525048,GB_protein:AAF45775,FlyMine:FBpp0070389,modMine:FBpp0070389; MD5=8ae94cf2e27fdf27c84ab3538d463db6; length=161; release=r6.09; species=Dmel;;FBpp0305877 type=protein; loc=X:c…	18.0	4	0.05	FDSNNLVLIDDNGSPLGTR+IHVPIPTILR
1	FBpp0070041|FBgn0264492|CG17520-PA|CkIIalpha-PA FBpp0070042|FBgn0264492|CG17520-PB|CkIIalpha-PB FBpp0070043|FBgn0264492|CG17520-PC|CkIIalpha-PC FBpp0110433|FBgn0264492|CG17520-PD|CkIIalpha-PD FBpp0311229|FBgn0264492|CG17520-PE|CkIIalpha-PE FBpp0311359|FBgn0264492|CG17520-PF|CkIIalpha-PF FBpp0311360|FBgn0264492|CG17520-PG|CkIIalpha-PG	1.0000	FBpp0070041 type=protein; loc=3L:23102252..23103262; ID=FBpp0070041; name=CkIIalpha-PA; parent=FBgn0264492,FBtr0070042; dbxref=FlyBase:FBpp0070041,FlyBase_Annotation_IDs:CG17520-PA,GB_protein:AAN11415.1,REFSEQ:NP_730774,GB_protein:AAN11415; MD5=c486e73baf16af529dddb35d8eec70f8; length=336; release=r6.09; species=Dmel;;FBpp0070042 type=protein; loc=3L:23102252..23103262; ID=FBpp0070042; name=CkIIa…	15.2	4	0.05	GGTNIITLLAVVK+TPALIFEHVNNTDFK+YSEVFEAINITTTEK+YYLFELLK
653	FBpp0074972|FBgn0052177|CG32177-PA|Ndfip-PA	0.9999	FBpp0074972 type=protein; loc=3L:complement(17648441..17649244); ID=FBpp0074972; name=Ndfip-PA; parent=FBgn0052177,FBtr0075210; dbxref=FlyBase:FBpp0074972,FlyBase_Annotation_IDs:CG32177-PA,GB_protein:AAF49316.1,REFSEQ:NP_730291,GB_protein:AAF49316,FlyMine:FBpp0074972,modMine:FBpp0074972; MD5=8d0db2b97ea277a37c2be8e14c896707; length=267; release=r6.09; species=Dmel;	9.0	4	0.05	LPTYEEVQMEK+YGALSGFGLSLAK
652	FBpp0074735|FBgn0036892|CG8798-PA|Lon-PA FBpp0271918|FBgn0036892|CG8798-PC|Lon-PC	0.9999	FBpp0074735 type=protein; loc=3L:complement(join(19611744..19612082,19611325..19611580,19610802..19611207,19610615..19610744,19610252..19610556,19609766..19610188,19608981..19609709,19608732..19608921,19608426..19608668)); ID=FBpp0074735; name=Lon-PA; parent=FBgn0036892,FBtr0074967; dbxref=FlyBase:FBpp0074735,FlyBase_Annotation_IDs:CG8798-PA,GB_protein:AAF49134,REFSEQ:NP_649133,FlyMine:FBpp007473…	4.4	4	0.04	EGEHFPVNADNLTTFLGK+FSVGGMTDVAEIK+IENPLVLIDEVDK
680	FBpp0073327|FBgn0020255|CG1404-PB|Ran-PB FBpp0073328|FBgn0020255|CG1404-PA|Ran-PA FBpp0309150|FBgn0020255|CG1404-PC|Ran-PC FBpp0309151|FBgn0020255|CG1404-PD|Ran-PD	0.9998	FBpp0073327 type=protein; loc=X:complement(join(11145943..11146377,11145649..11145864)); ID=FBpp0073327; name=Ran-PB; parent=FBgn0020255,FBtr0073471; dbxref=FlyBase:FBpp0073327,FlyBase_Annotation_IDs:CG1404-PB,GB_protein:AAN09287.1,REFSEQ:NP_727499,GB_protein:AAN09287; MD5=b558c3f0de550773a094f4a890d1e023; length=216; release=r6.09; species=Dmel;;FBpp0073328 type=protein; loc=X:complement(join(11…	17.6	4	0.05	DLQEAQATALPDEDEEL+LVGDPNLEFVAMPALLPPEVK
718	FBpp0082316|FBgn0004237|CG12749-PA|Hrb87F-PA FBpp0289817|FBgn0004237|CG12749-PC|Hrb87F-PC FBpp0302741|FBgn0004237|CG12749-PD|Hrb87F-PD FBpp0306562|FBgn0004237|CG12749-PE|Hrb87F-PE	0.9988	FBpp0082316 type=protein; loc=3R:complement(join(13660340..13660387,13658637..13659648,13658467..13658564)); ID=FBpp0082316; name=Hrb87F-PA; parent=FBgn0004237,FBtr0082851; dbxref=FlyBase:FBpp0082316,FlyBase_Annotation_IDs:CG12749-PA,GB_protein:AAF54967.1,REFSEQ:NP_476807,GB_protein:AAF54967,FlyMine:FBpp0082316,modMine:FBpp0082316; MD5=1d07be69479a573a56608e31e9576694; length=385; release=r6.09; …	10.1	4	0.04	GFAFIEFDDYDPVDK+KLFIGGLDYR+LFIGGLDYR+QEIDSPNAGATVKK
644b	sp|K1C15_SHEEP|	0.9944	sp K1C15_SHEEP	8.6	4	0.03	ALEEANADLEVK+LAADDFR+QSVEADINGLR+VLDELTLTK
969	FBpp0077803|FBgn0266557|CG3696-PA|kis-PA FBpp0077804|FBgn0266557|CG3696-PB|kis-PB FBpp0289115|FBgn0266557|CG3696-PC|kis-PC FBpp0300573|FBgn0266557|CG3696-PD|kis-PD FBpp0300574|FBgn0266557|CG3696-PE|kis-PE FBpp0300575|FBgn0266557|CG3696-PF|kis-PF	0.9532	FBpp0077803 type=protein; loc=2L:complement(join(242244..242287,234237..242143,233997..234174,232292..232379,231963..232101,230758..231034,230538..230627,229173..229382,228133..228281,227372..227547,226116..226508,216632..218885,216345..216573,216077..216275,215773..216007,215034..215676,212185..214942)); ID=FBpp0077803; name=kis-PA; parent=FBgn0266557,FBtr0078144; dbxref=FlyBase:FBpp0077803,FlyB…	3.5	4	0.02	GALPTDLAALQAFSQGK+GKEDFNPETTEKEALDESTNLNK+QSSGQFSKPAVPAMK+SASSSGAIDLSEVQDFSMPSK
98	FBpp0074055|FBgn0262734|CG4429-PA|Rbp2-PA FBpp0074056|FBgn0262734|CG4429-PB|Rbp2-PB FBpp0089381|FBgn0262734|CG4429-PC|Rbp2-PC FBpp0310225|FBgn0262734|CG4429-PD|Rbp2-PD FBpp0310226|FBgn0262734|CG4429-PE|Rbp2-PE	1.0000	FBpp0074055 type=protein; loc=X:join(16448698..16448729,16449874..16450179,16450314..16450501,16451275..16451559,16451919..16452085); ID=FBpp0074055; name=Rbp2-PA; parent=FBgn0262734,FBtr0074279; dbxref=FlyBase:FBpp0074055,FlyBase_Annotation_IDs:CG4429-PA,GB_protein:AAF48616.1,REFSEQ:NP_524959,GB_protein:AAF48616,FlyMine:FBpp0074055,modMine:FBpp0074055; MD5=a62b218a3d25dcbfe45695b96c0d393b; lengt…	7.6	3	0.04	IKLDDLSAPLR+LDDLSAPLR+TIAAPINAVAETK
91	FBpp0073774|FBgn0052594|CG32594-PC|be-PC FBpp0301953|FBgn0052594|CG32594-PF|be-PF	1.0000	FBpp0073774 type=protein; loc=X:join(15024703..15024954,15030586..15030847,15030911..15031068,15031178..15031467,15031543..15032573,15033606..15034090); ID=FBpp0073774; name=be-PC; parent=FBgn0052594,FBtr0073957; dbxref=FlyBase:FBpp0073774,FlyBase_Annotation_IDs:CG32594-PC,GB_protein:AAF48413.2,REFSEQ:NP_727817,GB_protein:AAF48413,FlyMine:FBpp0073774,modMine:FBpp0073774; MD5=ff6441dbfc630b1e16ca5…	4.2	3	0.04	QALQNSPQFHPNQLTSTR+QILQILPPLQPPPYTQR
87	FBpp0073659|FBgn0027537|CG11092-PA|Nup93-1-PA	1.0000	FBpp0073659 type=protein; loc=X:join(13822927..13823087,13823151..13823331,13823411..13824214,13824288..13824916,13825001..13825697); ID=FBpp0073659; name=Nup93-1-PA; parent=FBgn0027537,FBtr0073828; dbxref=FlyBase:FBpp0073659,FlyBase_Annotation_IDs:CG11092-PA,GB_protein:AAF48327.1,REFSEQ:NP_572929,GB_protein:AAF48327,FlyMine:FBpp0073659,modMine:FBpp0073659; MD5=d134bbe928d03072255a3a803ca8ee92; l…	6.1	3	0.04	ENAILSVIDETNR+QTFEPIDPVTETNVQAYLK+SVEQSLLSSDPDDPKPMK
85	FBpp0073551|FBgn0261524|CG12244-PA|lic-PA	1.0000	FBpp0073551 type=protein; loc=X:join(13091483..13091541,13091612..13092002,13092089..13092221,13092284..13092486,13093160..13093378); ID=FBpp0073551; name=lic-PA; parent=FBgn0261524,FBtr0073720; dbxref=FlyBase:FBpp0073551,FlyBase_Annotation_IDs:CG12244-PA,GB_protein:AAF48223.1,REFSEQ:NP_477162,GB_protein:AAF48223,FlyMine:FBpp0073551,modMine:FBpp0073551; MD5=7f33f11c0db2c8166caacaf1cb63cd2e; lengt…	10.2	3	0.03	HSFIVEHLQR+IDPQGNPAQYDIR+TFDIDADSLEK
9	FBpp0070350|FBgn0023517|CG14816-PA|Pgam5-PA FBpp0308673|FBgn0023517|CG14816-PB|Pgam5-PB	1.0000	FBpp0070350 type=protein; loc=X:complement(join(1872973..1873530,1872595..1872906)); ID=FBpp0070350; name=Pgam5-PA; parent=FBgn0023517,FBtr0070366; dbxref=FlyBase:FBpp0070350,FlyBase_Annotation_IDs:CG14816-PA,GB_protein:AAF45678.1,REFSEQ:NP_569951,GB_protein:AAF45678,FlyMine:FBpp0070350,modMine:FBpp0070350; MD5=5477053abf55ef2ca82348987ec097bf; length=289; release=r6.09; species=Dmel;;FBpp0308673…	12.2	3	0.04	HGEYLDVGDSDDTHHLTER+YLGDSGFMPAELLTNR
80	FBpp0073017|FBgn0035471|CG10849-PA|Sc2-PA	1.0000	FBpp0073017 type=protein; loc=3L:join(3903541..3903911,3904069..3904285,3904506..3904621,3904684..3904888); ID=FBpp0073017; name=Sc2-PA; parent=FBgn0035471,FBtr0073159; dbxref=FlyBase:FBpp0073017,FlyBase_Annotation_IDs:CG10849-PA,GB_protein:AAF47807.1,REFSEQ:NP_647836,GB_protein:AAF47807,FlyMine:FBpp0073017,modMine:FBpp0073017; MD5=8bdbed142194acee87938fd4eb65b752; length=302; release=r6.09; spec…	12.9	3	0.05	DTDTLESLSLR+IPVADGNPLTK+SLKDTDTLESLSLR+VKVPSGATPIGDLR+VPSGATPIGDLR
73	FBpp0072840|FBgn0044452|CG1241-PA|Atg2-PA FBpp0305632|FBgn0044452|CG1241-PB|Atg2-PB	1.0000	FBpp0072840 type=protein; loc=3L:2774693..2780413; ID=FBpp0072840; name=Atg2-PA; parent=FBgn0044452,FBtr0072970; dbxref=FlyBase:FBpp0072840,FlyBase_Annotation_IDs:CG1241-PA,GB_protein:AAF47687.1,REFSEQ:NP_647748,GB_protein:AAF47687,FlyMine:FBpp0072840,modMine:FBpp0072840; MD5=4f873a7f1a913a4155bfd04381a7e720; length=1906; release=r6.09; species=Dmel;;FBpp0305632 type=protein; loc=3L:2774693..2780…	1.6	3	0.04	AVVEDIFLK+DFDIIHDEEISR+GAQNIQINIK
67	FBpp0072628|FBgn0035236|CG12004-PA|CG12004-PA FBpp0072629|FBgn0035236|CG12004-PB|CG12004-PB FBpp0112035|FBgn0035236|CG12004-PC|CG12004-PC FBpp0311521|FBgn0035236|CG12004-PD|CG12004-PD	1.0000	FBpp0072628 type=protein; loc=3L:join(1571987..1572238,1572292..1572457,1572524..1572782,1572969..1573308,1573546..1573620,1573680..1573764,1573994..1574028); ID=FBpp0072628; name=CG12004-PA; parent=FBgn0035236,FBtr0072745; dbxref=FlyBase:FBpp0072628,FlyBase_Annotation_IDs:CG12004-PA,GB_protein:AAF47516.2,REFSEQ:NP_647627,GB_protein:AAF47516,FlyMine:FBpp0072628,modMine:FBpp0072628; MD5=000a61b4d0…	8.2	3	0.04	DLLTPFEPVLK+SVTMQSISSSLK+YAFPYQVYAR
638a	FBpp0306828|FBgn0010488|CG3845-PD|NAT1-PD	1.0000	FBpp0306828 type=protein; loc=2R:join(12918398..12920859,12920985..12922810,12922879..12923057); ID=FBpp0306828; name=NAT1-PD; parent=FBgn0010488,FBtr0334772; dbxref=FlyBase:FBpp0306828,FlyBase_Annotation_IDs:CG3845-PD,REFSEQ:NP_001033943,GB_protein:ABC66062; MD5=8a2379a67482db85e78c56fae502cce9; length=1488; release=r6.09; species=Dmel;	3.0	3	0.04	LSEEAPSFDKEPSNSSTFLR+SINSNSVGGGGSGAVGSGSGGSNYR
624a	FBpp0099554|FBgn0028341|CG32697-PA|Ptpmeg2-PA FBpp0099555|FBgn0028341|CG32697-PB|Ptpmeg2-PB FBpp0099556|FBgn0028341|CG32697-PC|Ptpmeg2-PC FBpp0292591|FBgn0028341|CG32697-PG|Ptpmeg2-PG	1.0000	FBpp0099554 type=protein; loc=X:complement(join(9650485..9650598,9643957..9644367,9643657..9643887,9630194..9631095,9629963..9630123,9629668..9629897,9629396..9629603,9629106..9629332)); ID=FBpp0099554; name=Ptpmeg2-PA; parent=FBgn0028341,FBtr0071405; dbxref=FlyBase_Annotation_IDs:CG32697-PA,FlyBase:FBpp0099554,GB_protein:AAF46514.2,REFSEQ:NP_572576,GB_protein:AAF46514,FlyMine:FBpp0099554,modMine…	4.6	3	0.04	AGLVFIYDMSGSK+AVSLYEQHEQIR+VLIVTAPLWFK
64	FBpp0072494|FBgn0035162|CG13900-PA|CG13900-PA	1.0000	FBpp0072494 type=protein; loc=3L:complement(join(832715..832940,832042..832407,831316..831790,830908..831242,830034..830341,827878..829851)); ID=FBpp0072494; name=CG13900-PA; parent=FBgn0035162,FBtr0072597; dbxref=FlyBase:FBpp0072494,FlyBase_Annotation_IDs:CG13900-PA,GB_protein:AAF47416.2,REFSEQ:NP_728546,GB_protein:AAF47416,FlyMine:FBpp0072494,modMine:FBpp0072494; MD5=f49d70fcbe69abe9fa6878f622b…	2.5	3	0.03	LGAVFNQVAFPLQYTPR+TVLDPVSGDLADTR
607a	FBpp0086337|FBgn0034091|CG8448-PD|mrj-PD FBpp0086338|FBgn0034091|CG8448-PB|mrj-PB FBpp0086339|FBgn0034091|CG8448-PC|mrj-PC FBpp0086340|FBgn0034091|CG8448-PA|mrj-PA	1.0000	FBpp0086337 type=protein; loc=2R:complement(join(16205901..16205965,16205710..16205819,16204825..16205031,16204442..16204754,16204297..16204381)); ID=FBpp0086337; name=mrj-PD; parent=FBgn0034091,FBtr0087193; dbxref=GB_protein:AAM68507.1,FlyBase:FBpp0086337,FlyBase_Annotation_IDs:CG8448-PD,REFSEQ:NP_725544,GB_protein:AAM68507; MD5=5c0adf28be850225b4834b9988c27ba6; length=259; release=r6.09; specie…	10.8	3	0.04	EFFGIHSPFADLFR+ELSEAYEVLSDEK+ELSEAYEVLSDEKK
606a	FBpp0086252|FBgn0003274|CG4918-PA|RpLP2-PA	1.0000	FBpp0086252 type=protein; loc=2R:16586223..16586564; ID=FBpp0086252; name=RpLP2-PA; parent=FBgn0003274,FBtr0087105; dbxref=FlyBase:FBpp0086252,FlyBase_Annotation_IDs:CG4918-PA,GB_protein:AAF57979.1,REFSEQ:NP_523764,GB_protein:AAF57979,FlyMine:FBpp0086252,modMine:FBpp0086252; MD5=b28d6b4fec46edabc2fa2ec06e21105f; length=113; release=r6.09; species=Dmel;	29.2	3	0.03	ILSSVGVEVDAER+SIDDLIK+YVAAYLLAVLGGK
63	FBpp0072427|FBgn0027587|CG7028-PA|CG7028-PA FBpp0303824|FBgn0027587|CG7028-PB|CG7028-PB FBpp0311155|FBgn0027587|CG7028-PC|CG7028-PC FBpp0311156|FBgn0027587|CG7028-PD|CG7028-PD FBpp0311157|FBgn0027587|CG7028-PE|CG7028-PE	1.0000	FBpp0072427 type=protein; loc=3L:complement(join(211292..211308,210815..211219,209784..210738,209450..209713,209142..209374,208971..209079,208372..208908,208114..208317)); ID=FBpp0072427; name=CG7028-PA; parent=FBgn0027587,FBtr0072528; dbxref=FlyBase:FBpp0072427,FlyBase_Annotation_IDs:CG7028-PA,GB_protein:AAF47349.1,REFSEQ:NP_612010,GB_protein:AAF47349,FlyMine:FBpp0072427,modMine:FBpp0072427; MD5…	5.3	3	0.03	SLQQELIADQNLPDDQHR+SYTQQLFLALK+VGKPLLPTDPSSLVEEITK
591a	FBpp0084955|FBgn0003479|CG7948-PA|spn-A-PA	1.0000	FBpp0084955 type=protein; loc=3R:complement(join(30055862..30055939,30054866..30055798)); ID=FBpp0084955; name=spn-A-PA; parent=FBgn0003479,FBtr0085589; dbxref=FlyBase:FBpp0084955,FlyBase_Annotation_IDs:CG7948-PA,GB_protein:AAF57005.1,REFSEQ:NP_524583,GB_protein:AAF57005,FlyMine:FBpp0084955,modMine:FBpp0084955; MD5=c11197c3efc51754f722d1127f1c3c58; length=336; release=r6.09; species=Dmel;	10.4	3	0.03	LNESEVLDNVAFTR+LTNVQAQQEEEEEEGPLSVTK
60	FBpp0072227|FBgn0035039|CG3608-PA|Adck-PA FBpp0310095|FBgn0035039|CG3608-PB|Adck-PB	1.0000	FBpp0072227 type=protein; loc=2R:join(24612175..24613287,24613351..24613446,24613508..24613855); ID=FBpp0072227; name=Adck-PA; parent=FBgn0035039,FBtr0072320; dbxref=FlyBase:FBpp0072227,FlyBase_Annotation_IDs:CG3608-PA,GB_protein:AAF47244.2,REFSEQ:NP_611947,GB_protein:AAF47244,FlyMine:FBpp0072227,modMine:FBpp0072227; MD5=85b06a537af19698dd46aa9d483a18dc; length=518; release=r6.09; species=Dmel;;F…	7.1	3	0.04	EPLGTASLAQVHK+IGQLYSEMIFR+NLPIELDFLNEGR
577a	FBpp0082421|FBgn0013981|CG3379-PA|His4r-PA FBpp0082422|FBgn0013981|CG3379-PB|His4r-PB FBpp0082423|FBgn0013981|CG3379-PC|His4r-PC FBpp0085280|FBgn0051611|CG31611-PA|His4 FBpp0091116|FBgn0053871|CG33871-PA|His4 FBpp0091118|FBgn0053873|CG33873-PA|His4 FBpp0091120|FBgn0053875|CG33875-PA|His4 FBpp0091128|FBgn0053883|CG33883-PA|His4 FBpp0091130|FBgn0053885|CG33885-PA|His4 FBpp0091132|FBgn0053887|CG3388…	1.0000	FBpp0082421 type=protein; loc=3R:join(14626050..14626229,14626294..14626425); ID=FBpp0082421; name=His4r-PA; parent=FBgn0013981,FBtr0082962; dbxref=FlyBase:FBpp0082421,FlyBase_Annotation_IDs:CG3379-PA,GB_protein:AAF55080.1,REFSEQ:NP_731927,GB_protein:AAF55080; MD5=8599e638a42068811d569d74bd7f4a5e; length=103; release=r6.09; species=Dmel;;FBpp0082422 type=protein; loc=3R:join(14626050..14626229,14…	31.1	3	0.04	DNIQGITKPAIR+TVTAMDVVYALK+VFLENVIR
59	FBpp0072197|FBgn0002787|CG3416-PA|Rpn8-PA FBpp0303270|FBgn0002787|CG3416-PB|Rpn8-PB FBpp0305141|FBgn0002787|CG3416-PC|Rpn8-PC	1.0000	FBpp0072197 type=protein; loc=2R:join(24403190..24403364,24403432..24404273); ID=FBpp0072197; name=Rpn8-PA; parent=FBgn0002787,FBtr0072290; dbxref=FlyBase:FBpp0072197,FlyBase_Annotation_IDs:CG3416-PA,GB_protein:AAF47199.1,REFSEQ:NP_523845,GB_protein:AAF47199,FlyMine:FBpp0072197,modMine:FBpp0072197; MD5=d3bbb1ebfb548dfd20d99ca1a3374e09; length=338; release=r6.09; species=Dmel;;FBpp0303270 type=pro…	16.0	3	0.04	GVLDVSNSFAVPFDEDDK+SIIALHNLINNK+TFEHVPSEIGAEEAEEVGVEHLLR
569a	FBpp0080682|FBgn0051793|CG31793-PA|CG31793-PA FBpp0309279|FBgn0051793|CG31793-PC|CG31793-PC	1.0000	FBpp0080682 type=protein; loc=2L:join(19003669..19003736,19003948..19004202,19004273..19004426,19004493..19006291,19006351..19007977,19008033..19008053); ID=FBpp0080682; name=CG31793-PA; parent=FBgn0051793,FBtr0081138; dbxref=FlyBase:FBpp0080682,FlyBase_Annotation_IDs:CG31793-PA,GB_protein:AAN11020.1,REFSEQ:NP_609930,GB_protein:AAN11020,FlyMine:FBpp0080682,modMine:FBpp0080682; MD5=c6ff3a606939d74…	2.7	3	0.03	DNILFGLPMDK+SSLINALFR+TALYFFHTNPSGR
561a	FBpp0077336|FBgn0031495|CG17257-PB|GABPI-PB FBpp0077337|FBgn0031495|CG17257-PA|GABPI-PA	1.0000	FBpp0077336 type=protein; loc=2L:join(3030760..3030947,3031000..3031893,3031954..3032134); ID=FBpp0077336; name=GABPI-PB; parent=FBgn0031495,FBtr0077651; dbxref=FlyBase:FBpp0077336,FlyBase_Annotation_IDs:CG17257-PB,GB_protein:AAN10406.1,REFSEQ:NP_608741,GB_protein:AAN10406; MD5=bd4c55752c7036eb6025f17b743fbca7; length=420; release=r6.09; species=Dmel;;FBpp0077337 type=protein; loc=2L:join(3030760…	6.9	3	0.03	ALSPLNLVSAQYGTTPK+NIDGMLIAFQDR
57	FBpp0072158|FBgn0086129|CG3231-PA|snama-PA	1.0000	FBpp0072158 type=protein; loc=2R:join(24087551..24087716,24087776..24088010,24088065..24088543,24088604..24088878,24088942..24089267,24089556..24089705,24089766..24090059,24090122..24091892); ID=FBpp0072158; name=snama-PA; parent=FBgn0086129,FBtr0072249; dbxref=GB_protein:AAF47162.1,FlyBase:FBpp0072158,FlyBase_Annotation_IDs:CG3231-PA,REFSEQ:NP_611884,GB_protein:AAF47162,FlyMine:FBpp0072158,modMi…	4.1	3	0.04	AAGASDDPSEITSDVLR+SHSILTVGAASDDNLGPR+VGSGPIDDPLEAFNR
525a	FBpp0072593|FBgn0028577|CG12085-PA|pUf68-PA	1.0000	FBpp0072593 type=protein; loc=3L:complement(join(1502467..1502469,1501799..1501892,1499043..1499337,1498293..1498796,1497213..1498230)); ID=FBpp0072593; name=pUf68-PA; parent=FBgn0028577,FBtr0072709; dbxref=FlyBase:FBpp0072593,FlyBase_Annotation_IDs:CG12085-PA,GB_protein:AAF47501.1,REFSEQ:NP_525123,GB_protein:AAF47501,FlyMine:FBpp0072593,modMine:FBpp0072593; MD5=85f3626bea15f95dac29ea00b3f6f147; …	7.5	3	0.04	GYGFIEYANK+QTENEDDDEAEIIVK+SALLGLLGGALPK+VAFTPFGPIK
523a	FBpp0072045|FBgn0261794|CG5594-PA|kcc-PA FBpp0072046|FBgn0261794|CG5594-PD|kcc-PD FBpp0309964|FBgn0261794|CG5594-PE|kcc-PE FBpp0309965|FBgn0261794|CG5594-PF|kcc-PF	1.0000	FBpp0072045 type=protein; loc=2R:join(23909698..23909833,23911677..23911868,23912188..23912321,23912384..23912466,23912532..23912634,23912729..23912834,23912897..23913026,23913086..23913204,23913268..23913486,23913542..23913698,23913758..23914017,23914079..23914331,23921965..23922327,23922392..23922578,23922641..23922856,23922922..23923029,23924416..23924549,23924616..23924755,23924818..23924909)…	5.4	3	0.03	ADEDTALDYNQDESASGK+DEIIPFLAPFAK+NSIDLDGPENADTPETTSNKDESTEK
520a	FBpp0071386|FBgn0030208|CG2890-PA|PPP4R2r-PA FBpp0071387|FBgn0030208|CG2890-PB|PPP4R2r-PB FBpp0089154|FBgn0030208|CG2890-PC|PPP4R2r-PC	1.0000	FBpp0071386 type=protein; loc=X:join(10479501..10479717,10479836..10480024,10480084..10481507); ID=FBpp0071386; name=PPP4R2r-PA; parent=FBgn0030208,FBtr0071451; dbxref=FlyBase:FBpp0071386,FlyBase_Annotation_IDs:CG2890-PA,GB_protein:AAF46594.2,REFSEQ:NP_727427,GB_protein:AAF46594; MD5=32fb74511f72745f57c93a05373a2572; length=609; release=r6.09; species=Dmel;;FBpp0071387 type=protein; loc=X:join(10…	7.4	3	0.04	ELEEYLQYVAK+NILVVSTIDPGR+QDDIDSTETDDAPSAEKPAEEK
516a	FBpp0070485|FBgn0000479|CG32498-PB|dnc-PB FBpp0070487|FBgn0000479|CG32498-PI|dnc-PI FBpp0070488|FBgn0000479|CG32498-PC|dnc-PC FBpp0070489|FBgn0000479|CG32498-PJ|dnc-PJ FBpp0070491|FBgn0000479|CG32498-PD|dnc-PD FBpp0070493|FBgn0000479|CG32498-PA|dnc-PA FBpp0070494|FBgn0000479|CG32498-PE|dnc-PE FBpp0070495|FBgn0000479|CG32498-PN|dnc-PN FBpp0070496|FBgn0000479|CG32498-PG|dnc-PG FBpp0070497|FBgn00004…	1.0000	FBpp0070485 type=protein; loc=X:join(3244798..3244854,3245073..3246195,3246295..3246685,3321041..3321217,3325927..3325965,3332442..3332546,3334145..3334331,3334555..3334648,3337242..3337582,3337689..3337953,3338026..3338140,3338215..3338377,3338448..3338816,3338970..3339173); ID=FBpp0070485; name=dnc-PB; parent=FBgn0000479,FBtr0070509; dbxref=GB_protein:AAF45858.2,GB_protein:AAF45858.3,FlyBase:FB…	4.4	3	0.03	KMVIDIVLSTDMSK+NNLLSLTNVPASNK+SGNPPGAPLSQGEEAYTR
510	FBpp0307583|FBgn0037228|CG1092-PC|CG1092-PC FBpp0307584|FBgn0037228|CG1092-PD|CG1092-PD	1.0000	FBpp0307583 type=protein; loc=3R:join(4266974..4267205,4267261..4268213); ID=FBpp0307583; name=CG1092-PC; parent=FBgn0037228,FBtr0336480; dbxref=REFSEQ:NP_730797,GB_protein:AAN13337,FlyBase:FBpp0307583,FlyBase_Annotation_IDs:CG1092-PC; MD5=ef4b784b975e436bb773b8afea58e895; length=394; release=r6.09; species=Dmel;;FBpp0307584 type=protein; loc=3R:join(4266974..4267205,4267261..4268213); ID=FBpp030…	9.1	3	0.04	DLAEHVFYLGLK+ETYEYFKPLFGYIVTK+MLAVIYLK
509	FBpp0305165|FBgn0028737|CG6341-PB|Ef1beta-PB FBpp0311691|FBgn0028737|CG6341-PC|Ef1beta-PC	1.0000	FBpp0305165 type=protein; loc=2R:join(16868312..16868391,16868491..16869079); ID=FBpp0305165; name=Ef1beta-PB; parent=FBgn0028737,FBtr0332947; dbxref=REFSEQ:NP_524808,GB_protein:AAF57941,FlyBase:FBpp0305165,FlyBase_Annotation_IDs:CG6341-PB; MD5=db65b931eba2f027cda91e367d763098; length=222; release=r6.09; species=Dmel;;FBpp0311691 type=protein; loc=2R:join(16868312..16868391,16868491..16869079); I…	18.5	3	0.04	ADLSVFDALGK+APSADNVNVAR+ELNAFLADNSYISGYTPSK
506	FBpp0293948|FBgn0028685|CG3455-PB|Rpt4-PB	1.0000	FBpp0293948 type=protein; loc=X:complement(join(6291015..6291123,6290839..6290958,6290055..6290775,6289785..6289925,6289619..6289721)); ID=FBpp0293948; name=Rpt4-PB; parent=FBgn0028685,FBtr0305495; dbxref=REFSEQ:NP_572308,GB_protein:AAF46146,FlyBase:FBpp0293948,FlyBase_Annotation_IDs:CG3455-PB; MD5=8bf62554d9602ab58f44205d0ae8cee7; length=397; release=r6.09; species=Dmel;	13.1	3	0.04	AVASQLDANFLK+EVDPLVYNMSHEDPGDVTYSAIGGLTDQIR+EYVIQEDFMK
504	FBpp0293413|FBgn0262534|CG43088-PA|CG43088-PA	1.0000	FBpp0293413 type=protein; loc=X:join(14702358..14702563,14702618..14703044,14703103..14703558); ID=FBpp0293413; name=CG43088-PA; parent=FBgn0262534,FBtr0304873; dbxref=REFSEQ:NP_001245670,GB_protein:AFH07384,FlyBase:FBpp0293413,FlyBase_Annotation_IDs:CG43088-PA,modMine:FBpp0293413; MD5=fb7cafa51ec96fa8684ca86d1960221f; length=362; release=r6.09; species=Dmel;	12.7	3	0.04	ERDEIAQSL+NAEIGTYQHTFNLR+NMVEQTIEVLK+YSQESFVLTPYK
502	FBpp0293061|FBgn0262601|CG5352-PB|SmB-PB	1.0000	FBpp0293061 type=protein; loc=2L:complement(join(10426494..10426496,10425528..10426124)); ID=FBpp0293061; name=SmB-PB; parent=FBgn0262601,FBtr0304118; dbxref=FlyBase:FBpp0293061,FlyBase_Annotation_IDs:CG5352-PB,REFSEQ:NP_001188780,GB_protein:ADV37030; MD5=61f4e1aaf8cf50d82e671a0638546550; length=199; release=r6.09; species=Dmel;	14.6	3	0.04	TFIGTFK+VLGFVLLR+VPIPGAAPGPGIGR
51	FBpp0072083|FBgn0034968|CG3195-PC|RpL12-PC FBpp0072084|FBgn0034968|CG3195-PA|RpL12-PA FBpp0072085|FBgn0034968|CG3195-PB|RpL12-PB	1.0000	FBpp0072083 type=protein; loc=2R:join(24060538..24060574,24060676..24060749,24060813..24060993,24061150..24061355); ID=FBpp0072083; name=RpL12-PC; parent=FBgn0034968,FBtr0072174; dbxref=FlyBase:FBpp0072083,FlyBase_Annotation_IDs:CG3195-PC,GB_protein:AAF47152.1,REFSEQ:NP_726413,GB_protein:AAF47152; MD5=5bbdaa3af012b6f79b471a6ddab9de70; length=165; release=r6.09; species=Dmel;;FBpp0072084 type=prot…	20.6	3	0.04	HPHDVIDELNEGSIEVPAE+HSGNIGFEDILAIAR
500	FBpp0292447|FBgn0261836|CG42768-PD|Msp300-PD FBpp0292449|FBgn0261836|CG42768-PG|Msp300-PG FBpp0292450|FBgn0261836|CG42768-PH|Msp300-PH FBpp0292451|FBgn0261836|CG42768-PI|Msp300-PI FBpp0304676|FBgn0261836|CG42768-PJ|Msp300-PJ FBpp0304677|FBgn0261836|CG42768-PK|Msp300-PK FBpp0304678|FBgn0261836|CG42768-PL|Msp300-PL FBpp0304679|FBgn0261836|CG42768-PM|Msp300-PM	1.0000	FBpp0292447 type=protein; loc=2L:join(5109146..5111021,5117577..5117638,5121676..5121948,5122435..5122601,5122661..5122937,5123016..5125622,5125828..5139015,5139359..5139673,5139779..5140921,5141311..5141517,5141653..5141890,5142003..5144785,5146993..5147298,5148731..5148882,5154248..5155217,5155322..5155534,5155589..5155849,5187607..5187717,5188117..5188281,5188342..5195460,5195979..5196284,5197…	0.5	3	0.03	MTQLSGIANK+TQVNTSGLAASAQNLEQR+VVSLQDAADQLLR
499	FBpp0291852|FBgn0261556|CG42348-PA|CG42674-PA FBpp0291853|FBgn0261556|CG42348-PB|CG42674-PB FBpp0291854|FBgn0261556|CG42348-PC|CG42674-PC FBpp0291855|FBgn0261556|CG42348-PD|CG42674-PD FBpp0291856|FBgn0261556|CG42674-PE|CG42674-PE FBpp0304944|FBgn0261556|CG42674-PF|CG42674-PF FBpp0304945|FBgn0261556|CG42674-PG|CG42674-PG	1.0000	FBpp0291852 type=protein; loc=3L:complement(join(20162455..20164170,20158480..20158668,20156680..20157222,20155901..20155998,20155733..20155827,20155538..20155659,20154901..20155278,20154611..20154838,20154204..20154548,20153469..20154144,20153164..20153335,20151572..20151890)); ID=FBpp0291852; name=CG42674-PA; parent=FBgn0261556,FBtr0302712; dbxref=FlyBase:FBpp0291852,FlyBase:FBpp0289208,FlyBase…	3.1	3	0.03	IESYDVVDTNNEVLDK+LLPSVSTEETSESGVAPGK+YSLLLAAIK
497	FBpp0291784|FBgn0261545|CG42663-PC|CG42663-PC FBpp0291785|FBgn0261545|CG42663-PB|CG42663-PB FBpp0302713|FBgn0261545|CG42663-PD|CG42663-PD	1.0000	FBpp0291784 type=protein; loc=2R:join(12722972..12723006,12734921..12735119,12746609..12746661,12747678..12747747,12748913..12749461,12749523..12750275,12750338..12750598); ID=FBpp0291784; name=CG42663-PC; parent=FBgn0261545,FBtr0302644; dbxref=FlyBase_Annotation_IDs:CG42663-PC,FlyBase:FBpp0291784,REFSEQ:NP_610816,GB_protein:AAF58464,FlyMine:FBpp0291784,modMine:FBpp0291784; MD5=015b6fe9495b6130ac…	4.5	3	0.04	DLEAQNAALSASPVK+TPVESEAGTLSLER
495	FBpp0291436|FBgn0262124|CG42595-PE|uex-PE FBpp0291437|FBgn0262124|CG42595-PF|uex-PF FBpp0306957|FBgn0262124|CG42595-PG|uex-PG FBpp0312292|FBgn0262124|CG42595-PH|uex-PH	1.0000	FBpp0291436 type=protein; loc=2R:complement(join(3942934..3943067,3938552..3938885,3933275..3933463,3933011..3933226,3919185..3919358,3918475..3919120,3918151..3918417,3900786..3901330)); ID=FBpp0291436; name=uex-PE; parent=FBgn0262124,FBtr0302226; dbxref=REFSEQ:NP_001104391,GB_protein:EDP28149,FlyBase_Annotation_IDs:CG42595-PE,FlyBase:FBpp0291436; MD5=344a365fe50708b0c1e9af6e14e5676a; length=834…	4.0	3	0.04	SGTFSSETFDDEVER+SPDFVYNSVDEAIQDDTK
491	FBpp0289781|FBgn0259214|CG42314-PI|PMCA-PI FBpp0289782|FBgn0259214|CG42314-PJ|PMCA-PJ FBpp0289783|FBgn0259214|CG42314-PK|PMCA-PK FBpp0289784|FBgn0259214|CG42314-PL|PMCA-PL FBpp0289785|FBgn0259214|CG42314-PM|PMCA-PM FBpp0289786|FBgn0259214|CG42314-PN|PMCA-PN FBpp0293009|FBgn0259214|CG42314-PO|PMCA-PO FBpp0293010|FBgn0259214|CG42314-PP|PMCA-PP FBpp0293011|FBgn0259214|CG42314-PQ|PMCA-PQ FBpp0293012|…	1.0000	FBpp0289781 type=protein; loc=4:complement(join(355310..355466,355031..355225,354680..354966,354351..354561,353943..353978,352181..352590,351884..352126,351586..351827,350765..351209,350603..350690,349730..350043,349481..349679,349213..349424,348995..349146,342922..343060,330271..330339,329207..329428)); ID=FBpp0289781; name=PMCA-PI; parent=FBgn0259214,FBtr0300554; dbxref=REFSEQ:NP_726564,GB_prot…	4.0	3	0.04	ADVGFAMGIAGTDVAK+EVVAVTGDGTNDGPALK+VDESSLTGESDHVK
490	FBpp0289147|FBgn0024733|CG17521-PC|RpL10-PC FBpp0289148|FBgn0024733|CG17521-PD|RpL10-PD FBpp0306039|FBgn0024733|CG17521-PE|RpL10-PE	1.0000	FBpp0289147 type=protein; loc=3L:complement(join(23095275..23095297,23094906..23095211,23094684..23094846,23093714..23093878)); ID=FBpp0289147; name=RpL10-PC; parent=FBgn0024733,FBtr0299869; dbxref=FlyBase:FBpp0289147,FlyBase_Annotation_IDs:CG17521-PC,REFSEQ:NP_651954,GB_protein:AAF45440,FlyMine:FBpp0289147,modMine:FBpp0289147; MD5=a21ae4fdf57e935a5fb2b1b7c681fc43; length=218; release=r6.09; spec…	13.3	3	0.03	AQVIEALR+GAFGKPQGTVAR+IGQPIMSVR
486	FBpp0112618|FBgn0263977|CG40451-PA|Tim17b-PA FBpp0311388|FBgn0263977|CG40451-PB|Tim17b-PB	1.0000	FBpp0112618 type=protein; loc=3R:join(3735023..3735166,3735269..3735446,3744836..3745035); ID=FBpp0112618; name=Tim17b-PA; parent=FBgn0263977,FBtr0113895; dbxref=FlyBase_Annotation_IDs:CG40451-PA,FlyBase:FBpp0112618,REFSEQ:NP_001015401,GB_protein:EAA46045,FlyMine:FBpp0112618,modMine:FBpp0112618; MD5=9bddad1690ca0aa652fee3b314f2d99d; length=173; release=r6.09; species=Dmel;;FBpp0311388 type=protei…	9.8	3	0.04	NPIPPAEDPVALGDPGR
485	FBpp0112504|FBgn0267976|CG40042-PA|Tim23-PA	1.0000	FBpp0112504 type=protein; loc=2L:complement(join(23313329..23313380,23312948..23313230,23312719..23312888,23312539..23312654)); ID=FBpp0112504; name=Tim23-PA; parent=FBgn0267976,FBtr0113781; dbxref=FlyBase_Annotation_IDs:CG40042-PA,FlyBase:FBpp0112504,REFSEQ:NP_001015387,GB_protein:EAA46063,FlyMine:FBpp0112504,modMine:FBpp0112504; MD5=8a78f8fb00e421247f7f48ed3901458d; length=206; release=r6.09; s…	14.1	3	0.04	TPVSPYLNYDSR+YLQQAQPEFIFPEGANK
482	FBpp0110421|FBgn0064225|CG17489-PA|RpL5-PA FBpp0110424|FBgn0064225|CG17489-PB|RpL5-PB FBpp0304879|FBgn0064225|CG17489-PG|RpL5-PG FBpp0311121|FBgn0064225|CG17489-PH|RpL5-PH	1.0000	FBpp0110421 type=protein; loc=2L:complement(join(22536537..22536539,22536115..22536378,22535617..22536054,22534869..22535063)); ID=FBpp0110421; name=RpL5-PA; parent=FBgn0064225,FBtr0111129; dbxref=FlyBase_Annotation_IDs:CG17489-PA,GB_protein:EAA46019.1,FlyBase:FBpp0110421,REFSEQ:NP_001036387,GB_protein:EAA46019; MD5=4509e147e248f30dbcb4ce925dd687bb; length=299; release=r6.09; species=Dmel;;FBpp01…	7.7	3	0.04	ADDLEDIYK+GAVDGGLNIPHSVK
472	FBpp0088701|FBgn0050159|CG30159-PB|CG30159-PB FBpp0088702|FBgn0050159|CG30159-PA|CG30159-PA FBpp0290927|FBgn0050159|CG30159-PC|CG30159-PC	1.0000	FBpp0088701 type=protein; loc=2R:6993128..6993847; ID=FBpp0088701; name=CG30159-PB; parent=FBgn0050159,FBtr0089760; dbxref=FlyBase:FBpp0088701,FlyBase_Annotation_IDs:CG30159-PB,GB_protein:AAS64795.1,REFSEQ:NP_995768,GB_protein:AAS64795; MD5=5c7e03a5a217f0beb78792636a404979; length=239; release=r6.09; species=Dmel;;FBpp0088702 type=protein; loc=2R:6993128..6993847; ID=FBpp0088702; name=CG30159-PA;…	11.7	3	0.04	EATFLPLK+FVQDAAAAVK+LLDVSETLLK
463	FBpp0088469|FBgn0021760|CG32435-PB|chb-PB FBpp0088470|FBgn0021760|CG32435-PA|chb-PA FBpp0088471|FBgn0021760|CG32435-PC|chb-PC	1.0000	FBpp0088469 type=protein; loc=3L:21178133..21182608; ID=FBpp0088469; name=chb-PB; parent=FBgn0021760,FBtr0089460; dbxref=FlyBase:FBpp0088469,FlyBase_Annotation_IDs:CG32435-PB,GB_protein:AAN12152.1,REFSEQ:NP_730596,GB_protein:AAN12152; MD5=625f70a72843ecdff82dc45b0b017c5a; length=1491; release=r6.09; species=Dmel;;FBpp0088470 type=protein; loc=3L:21178133..21182608; ID=FBpp0088470; name=chb-PA; pa…	4.0	3	0.03	DGLISLTQYLADGK+LDAFCWSILEHLINLIQNSAKVIASASTIALKYIIK+LYFVLGEEK
445	FBpp0087797|FBgn0040777|CG14767-PA|CG14767-PA FBpp0087798|FBgn0040777|CG14767-PC|CG14767-PC FBpp0087799|FBgn0040777|CG14767-PB|CG14767-PB	1.0000	FBpp0087797 type=protein; loc=2R:complement(join(8723257..8723430,8719855..8720032,8719646..8719784,8718694..8719489)); ID=FBpp0087797; name=CG14767-PA; parent=FBgn0040777,FBtr0088718; dbxref=FlyBase:FBpp0087797,GB_protein:AAM68833.2,GB_protein:AAM68833.1,FlyBase_Annotation_IDs:CG14767-PA,REFSEQ:NP_652400,GB_protein:AAM68833,FlyMine:FBpp0087797,modMine:FBpp0087797; MD5=b93e7dc7d5b58b00f9cb6c6ea1c…	12.6	3	0.04	QPNIPGQVFGGR+SYSTLLPNYDEAIAQYLK+TLFPFLEPPTGVHSVGGTFGAEER
442	FBpp0087723|FBgn0033339|CG8266-PA|Sec31-PA FBpp0087724|FBgn0033339|CG8266-PB|Sec31-PB FBpp0308410|FBgn0033339|CG8266-PC|Sec31-PC FBpp0311417|FBgn0033339|CG8266-PD|Sec31-PD	1.0000	FBpp0087723 type=protein; loc=2R:join(8893945..8894141,8894204..8895167,8895230..8895473,8895532..8895644,8895954..8896053,8896204..8897630,8897695..8897802,8897865..8898173,8898251..8898322,8898389..8898577); ID=FBpp0087723; name=Sec31-PA; parent=FBgn0033339,FBtr0088642; dbxref=FlyBase:FBpp0087723,FlyBase_Annotation_IDs:CG8266-PA,GB_protein:AAF59033.1,REFSEQ:NP_610414,GB_protein:AAF59033,FlyMine…	3.2	3	0.04	INNAVNLDYTQPQAAVAAAPHGYQPTR+VQQLTTESALVDR
438	FBpp0087539|FBgn0027580|CG1516-PI|PCB-PI FBpp0087540|FBgn0027580|CG1516-PE|PCB-PE FBpp0087541|FBgn0027580|CG1516-PD|PCB-PD FBpp0087542|FBgn0027580|CG1516-PA|PCB-PA FBpp0087543|FBgn0027580|CG1516-PJ|PCB-PJ FBpp0087544|FBgn0027580|CG1516-PB|PCB-PB FBpp0087545|FBgn0027580|CG1516-PK|PCB-PK FBpp0087546|FBgn0027580|CG1516-PL|PCB-PL FBpp0087547|FBgn0027580|CG1516-PG|PCB-PG FBpp0290074|FBgn0027580|CG1516…	1.0000	FBpp0087539 type=protein; loc=2R:complement(join(9856084..9856182,9854511..9856020,9853683..9853730,9852548..9853205,9851454..9852483,9851137..9851385)); ID=FBpp0087539; name=PCB-PI; parent=FBgn0027580,FBtr0088454; dbxref=GB_protein:AAG22289.2,FlyBase:FBpp0087539,FlyBase_Annotation_IDs:CG1516-PI,REFSEQ:NP_724841,GB_protein:AAG22289,FlyMine:FBpp0087539,modMine:FBpp0087539; MD5=03088370145028e2f777…	3.5	3	0.04	EANLLLGDIIK+TNIPFLLNVLENQK+VTTEDPANDFQPNTGR
435	FBpp0087450|FBgn0003660|CG12210-PA|Syb-PA FBpp0087451|FBgn0003660|CG12210-PB|Syb-PB FBpp0271782|FBgn0003660|CG12210-PC|Syb-PC FBpp0271783|FBgn0003660|CG12210-PD|Syb-PD FBpp0308541|FBgn0003660|CG12210-PE|Syb-PE	1.0000	FBpp0087450 type=protein; loc=2R:complement(join(10251928..10251974,10250879..10251144,10249751..10249827)); ID=FBpp0087450; name=Syb-PA; parent=FBgn0003660,FBtr0088362; dbxref=FlyBase_Annotation_IDs:CG12210-PA,FlyBase:FBpp0087450,GB_protein:AAF58820,REFSEQ:NP_523680,FlyMine:FBpp0087450,modMine:FBpp0087450; MD5=eaa52a936c4772a66122c4ce998d7921; length=129; release=r6.09; species=Dmel;;FBpp0087451…	15.6	3	0.04	ADQLEQGASQFEQQAGK
434	FBpp0087399|FBgn0261862|CG12891-PA|whd-PA FBpp0087400|FBgn0261862|CG12891-PB|whd-PB FBpp0290496|FBgn0261862|CG12891-PC|whd-PC FBpp0290497|FBgn0261862|CG12891-PD|whd-PD	1.0000	FBpp0087399 type=protein; loc=2R:complement(join(10473269..10473409,10472475..10473212,10472016..10472215,10471618..10471956,10471214..10471273,10470368..10470749,10469946..10470305,10469763..10469885)); ID=FBpp0087399; name=whd-PA; parent=FBgn0261862,FBtr0088307; dbxref=FlyBase:FBpp0087399,FlyBase_Annotation_IDs:CG12891-PA,GB_protein:AAF58785.2,REFSEQ:NP_523685,GB_protein:AAF58785; MD5=e9820913a…	5.8	3	0.04	ATPVEGEEHLAALTAWNR+NTFFSWGVNQTSLR+SVRPLLDDENYTR
433	FBpp0087357|FBgn0262114|CG11763-PC|RanBPM-PC FBpp0087358|FBgn0262114|CG11763-PA|RanBPM-PA FBpp0099887|FBgn0262114|CG11763-PD|RanBPM-PD FBpp0297357|FBgn0262114|CG42236-PE|RanBPM-PE FBpp0303464|FBgn0262114|CG42236-PF|RanBPM-PF FBpp0312425|FBgn0262114|CG42236-PG|RanBPM-PG	1.0000	FBpp0087357 type=protein; loc=2R:join(10431672..10431915,10433039..10433203,10433275..10433465,10433542..10433723,10433787..10433899,10433961..10434112,10434171..10434373,10434427..10434590,10434652..10434785,10434918..10435029,10435086..10435222); ID=FBpp0087357; name=RanBPM-PC; parent=FBgn0262114,FBtr0088262; dbxref=FlyBase:FBpp0087357,GB_protein:AAM68758.1,FlyBase_Annotation_IDs:CG11763-PC,Fly…	12.0	3	0.04	LLYPNVNESETPLPR+SGSGNGNVNINQTQQQNNTAIPAVIKPQGGDRPDIK+TAEAFNGYTNQTFNEDLASIK
431	FBpp0087250|FBgn0021795|CG9035-PA|Tapdelta-PA FBpp0311866|FBgn0021795|CG9035-PB|Tapdelta-PB	1.0000	FBpp0087250 type=protein; loc=2R:complement(join(11370773..11371012,11370453..11370713)); ID=FBpp0087250; name=Tapdelta-PA; parent=FBgn0021795,FBtr0088153; dbxref=FlyBase:FBpp0087250,FlyBase_Annotation_IDs:CG9035-PA,GB_protein:AAF58651.1,REFSEQ:NP_610679,GB_protein:AAF58651,FlyMine:FBpp0087250,modMine:FBpp0087250; MD5=bf33d2cfa08fef1fcf9e77cde5d9455d; length=166; release=r6.09; species=Dmel;;FBpp…	18.7	3	0.04	LFDEDGYANVR+SLLDISVPTK+YQVSWVEDIK
430	FBpp0087186|FBgn0010516|CG8996-PA|wal-PA FBpp0087187|FBgn0010516|CG8996-PB|wal-PB	1.0000	FBpp0087186 type=protein; loc=2R:complement(join(11690678..11690719,11690446..11690586,11689079..11689888)); ID=FBpp0087186; name=wal-PA; parent=FBgn0010516,FBtr0088082; dbxref=FlyBase:FBpp0087186,FlyBase_Annotation_IDs:CG8996-PA,GB_protein:AAF58627.1,REFSEQ:NP_725073,GB_protein:AAF58627,FlyMine:FBpp0087186,modMine:FBpp0087186; MD5=28de8d5cb126e2c2d9cc5eb3d1d414a6; length=330; release=r6.09; spec…	15.5	3	0.04	FTHILAGASAFGK+LDVSPISEIIDVK+STLVVAEHNNEVLNPITLNTISAAK
411	FBpp0086469|FBgn0034029|CG8190-PA|eIF2B-gamma-PA	1.0000	FBpp0086469 type=protein; loc=2R:join(15542754..15542904,15542958..15543466,15543522..15543662,15543756..15544322); ID=FBpp0086469; name=eIF2B-gamma-PA; parent=FBgn0034029,FBtr0087336; dbxref=FlyBase:FBpp0086469,FlyBase_Annotation_IDs:CG8190-PA,GB_protein:AAF58125.1,REFSEQ:NP_611046,GB_protein:AAF58125,FlyMine:FBpp0086469,modMine:FBpp0086469; MD5=e03dccd3b7df1b8892cf5f8a850d86ce; length=455; rele…	6.8	3	0.04	LDYATIPSDGDFGTADSLR+VNNTLSFLAINR
409	FBpp0086400|FBgn0010590|CG8392-PA|Prosbeta1-PA	1.0000	FBpp0086400 type=protein; loc=2R:complement(join(16014652..16014696,16014114..16014588,16013891..16014045)); ID=FBpp0086400; name=Prosbeta1-PA; parent=FBgn0010590,FBtr0087262; dbxref=FlyBase:FBpp0086400,FlyBase_Annotation_IDs:CG8392-PA,GB_protein:AAF58077.1,REFSEQ:NP_652031,GB_protein:AAF58077,FlyMine:FBpp0086400,modMine:FBpp0086400; MD5=267437e64a41f10e6a9d67d7b06435ee; length=224; release=r6.09…	24.1	3	0.04	DALVFEAASEFR+GGQVYSIPLGGMLTR+SGSAADTQAIADIVAYSLNYHENQTNK
405	FBpp0086158|FBgn0010591|CG8946-PA|Sply-PA FBpp0086159|FBgn0010591|CG8946-PB|Sply-PB	1.0000	FBpp0086158 type=protein; loc=2R:complement(join(17091359..17091512,17089714..17090375,17089210..17089658,17089005..17089151,17088720..17088945)); ID=FBpp0086158; name=Sply-PA; parent=FBgn0010591,FBtr0087007; dbxref=FlyBase:FBpp0086158,FlyBase_Annotation_IDs:CG8946-PA,GB_protein:AAF57903.1,REFSEQ:NP_652032,GB_protein:AAF57903,FlyMine:FBpp0086158,modMine:FBpp0086158; MD5=c3504e175d28247a004fa5aab6…	8.3	3	0.03	LRPFDFEVK+SNAHLTYSETLPEK+VSGAVYGYKPDLVELVTEVYGK
41	FBpp0071754|FBgn0022986|CG3613-PA|qkr58E-1-PA FBpp0308620|FBgn0022986|CG3613-PC|qkr58E-1-PC FBpp0312217|FBgn0022986|CG3613-PD|qkr58E-1-PD	1.0000	FBpp0071754 type=protein; loc=2R:complement(join(22415140..22415395,22414570..22415074,22414408..22414509,22414101..22414282,22413195..22413340)); ID=FBpp0071754; name=qkr58E-1-PA; parent=FBgn0022986,FBtr0071843; dbxref=FlyBase:FBpp0071754,FlyBase_Annotation_IDs:CG3613-PA,GB_protein:AAF46844.1,REFSEQ:NP_523809,GB_protein:AAF46844,FlyMine:FBpp0071754,modMine:FBpp0071754; MD5=adaecc409d1adbb607edd9…	10.6	3	0.03	IPKPEIYANVYSEKPIR+ISYALGEIR+TNAYLQECLLEK
400	FBpp0086011|FBgn0029006|CG4943-PA|Smurf-PA FBpp0305371|FBgn0029006|CG4943-PB|Smurf-PB	1.0000	FBpp0086011 type=protein; loc=2R:join(17593850..17593904,17593966..17594004,17599850..17600086,17600142..17602347,17602404..17602603,17602663..17602826,17602902..17603186); ID=FBpp0086011; name=Smurf-PA; parent=FBgn0029006,FBtr0086833; dbxref=FlyBase:FBpp0086011,FlyBase_Annotation_IDs:CG4943-PA,GB_protein:AAF57824.3,REFSEQ:NP_523779,GB_protein:AAF57824,FlyMine:FBpp0086011,modMine:FBpp0086011; MD5…	4.6	3	0.04	IPAFNIQSLK+TLEQRPTNEPATPTSSTTSASVR+VQVDGTGQVYSTEISK
399	FBpp0085954|FBgn0034310|CG5733-PA|Nup75-PA	1.0000	FBpp0085954 type=protein; loc=2R:complement(join(18167045..18167071,18165825..18166987,18165418..18165763,18165160..18165350,18164955..18165102,18164764..18164895)); ID=FBpp0085954; name=Nup75-PA; parent=FBgn0034310,FBtr0086775; dbxref=FlyBase:FBpp0085954,FlyBase_Annotation_IDs:CG5733-PA,GB_protein:AAF57735.1,REFSEQ:NP_611300,GB_protein:AAF57735,FlyMine:FBpp0085954,modMine:FBpp0085954; MD5=a6149a…	6.4	3	0.04	IQSGLFATEPELEQLIR+SYFDQNNIDLPALR+VENVDEIMNLLR
398	FBpp0085951|FBgn0034313|CG5726-PA|CG5726-PA	1.0000	FBpp0085951 type=protein; loc=2R:complement(join(18179471..18179832,18177580..18178533,18176080..18177064)); ID=FBpp0085951; name=CG5726-PA; parent=FBgn0034313,FBtr0086772; dbxref=FlyBase:FBpp0085951,FlyBase_Annotation_IDs:CG5726-PA,GB_protein:AAF57731.1,REFSEQ:NP_611304,GB_protein:AAF57731,FlyMine:FBpp0085951,modMine:FBpp0085951; MD5=0d41d094028e1f3fb1e0db752fb2e9d1; length=766; release=r6.09; s…	4.4	3	0.03	ELNDTSVVLGTR+FALLFSSR+LYNSITLLGEYYHR
40	FBpp0071675|FBgn0002715|CG5303-PA|mei-S332-PA FBpp0309743|FBgn0002715|CG5303-PB|mei-S332-PB	1.0000	FBpp0071675 type=protein; loc=2R:join(22122998..22123474,22123536..22124264); ID=FBpp0071675; name=mei-S332-PA; parent=FBgn0002715,FBtr0071761; dbxref=FlyBase:FBpp0071675,FlyBase_Annotation_IDs:CG5303-PA,GB_protein:AAF46802.1,REFSEQ:NP_476634,GB_protein:AAF46802,FlyMine:FBpp0071675,modMine:FBpp0071675; MD5=35963ec9d4b9f79509d4c818b3f16751; length=401; release=r6.09; species=Dmel;;FBpp0309743 type…	6.5	3	0.04	EVDTNIPVAVSLSR+LLNAELMDQVQK
384	FBpp0085516|FBgn0033121|CG3567-PA|Cyp6u1-PA FBpp0311262|FBgn0033121|CG3567-PB|Cyp6u1-PB FBpp0311788|FBgn0033121|CG3567-PC|Cyp6u1-PC	1.0000	FBpp0085516 type=protein; loc=2R:complement(join(6972788..6973829,6972305..6972729)); ID=FBpp0085516; name=Cyp6u1-PA; parent=FBgn0033121,FBtr0086185; dbxref=GB_protein:AAF57417.1,FlyBase:FBpp0085516,FlyBase_Annotation_IDs:CG3567-PA,GB_protein:AAF57417.2,REFSEQ:NP_610252,GB_protein:AAF57417,FlyMine:FBpp0085516,modMine:FBpp0085516; MD5=710315e0a063bc9aed10b6ce6899b580; length=488; release=r6.09; sp…	7.2	3	0.04	EFEVPGSVFVIAK+GLYSNPSGEPLSHNLLQLDGHK
382	FBpp0085398|FBgn0033029|CG8426-PA|Not3-PA FBpp0304299|FBgn0033029|CG8426-PB|Not3-PB	1.0000	FBpp0085398 type=protein; loc=2R:complement(join(5662619..5662643,5662456..5662553,5662227..5662376,5661359..5662168,5661219..5661288,5660807..5661157,5660601..5660747,5657643..5658217,5657372..5657581,5657211..5657309)); ID=FBpp0085398; name=Not3-PA; parent=FBgn0033029,FBtr0086062; dbxref=GB_protein:AAF57324.2,FlyBase:FBpp0085398,FlyBase_Annotation_IDs:CG8426-PA,REFSEQ:NP_610176,GB_protein:AAF57…	3.8	3	0.04	SAIDPNSLNQQQTSSIDLR+VAEGVETFEDIWK
370	FBpp0085165|FBgn0039857|CG11522-PA|RpL6-PA FBpp0085166|FBgn0039857|CG11522-PB|RpL6-PB	1.0000	FBpp0085165 type=protein; loc=3R:complement(join(31596048..31596158,31595521..31595601,31594924..31595463)); ID=FBpp0085165; name=RpL6-PA; parent=FBgn0039857,FBtr0085804; dbxref=FlyBase:FBpp0085165,FlyBase_Annotation_IDs:CG11522-PA,GB_protein:AAF57166.1,REFSEQ:NP_733433,GB_protein:AAF57166,FlyMine:FBpp0085165,modMine:FBpp0085165; MD5=4f5c0a2419b0ee142378cf1ed6da540b; length=243; release=r6.09; sp…	16.9	3	0.04	NLTPGTVLILLAGR+VPEHLNDAYFR+YLQNMFALHSSQYPHR
369	FBpp0085035|FBgn0039790|CG2246-PA|CG2246-PA FBpp0085036|FBgn0039790|CG2246-PC|CG2246-PC FBpp0085037|FBgn0039790|CG2246-PB|CG2246-PB FBpp0085038|FBgn0039790|CG2246-PD|CG2246-PD FBpp0085039|FBgn0039790|CG2246-PF|CG2246-PF FBpp0085040|FBgn0039790|CG2246-PE|CG2246-PE FBpp0291519|FBgn0039790|CG2246-PG|CG2246-PG FBpp0291761|FBgn0039790|CG2246-PH|CG2246-PH FBpp0291762|FBgn0039790|CG2246-PI|CG2246-PI FBp…	1.0000	FBpp0085035 type=protein; loc=3R:complement(join(30601201..30601220,30595390..30595626,30595040..30595328,30594818..30594984,30594113..30594169,30593705..30593849,30593489..30593635,30593262..30593420)); ID=FBpp0085035; name=CG2246-PA; parent=FBgn0039790,FBtr0085673; dbxref=GB_protein:AAF57070.1,FlyBase:FBpp0085035,FlyBase_Annotation_IDs:CG2246-PA,GB_protein:AAF57070.2,REFSEQ:NP_733389,GB_protein…	11.7	3	0.04	EIQGFFDIPVDNLR+IYVLATHGLLSSDAPR+SIVGVIPYLPYSK
366	FBpp0084958|FBgn0002626|CG7939-PB|RpL32-PB FBpp0084959|FBgn0002626|CG7939-PC|RpL32-PC FBpp0084960|FBgn0002626|CG7939-PA|RpL32-PA FBpp0113047|FBgn0002626|CG7939-PD|RpL32-PD	1.0000	FBpp0084958 type=protein; loc=3R:complement(join(30045687..30045779,30045313..30045624)); ID=FBpp0084958; name=RpL32-PB; parent=FBgn0002626,FBtr0085592; dbxref=FlyBase:FBpp0084958,FlyBase_Annotation_IDs:CG7939-PB,GB_protein:AAN14211.1,REFSEQ:NP_733340,GB_protein:AAN14211; MD5=87c84aad8f988c3e1b9d85ae272baaaf; length=134; release=r6.09; species=Dmel;;FBpp0084959 type=protein; loc=3R:complement(joi…	17.9	3	0.04	ELEVLLMQNR+GQYLMPNIGYGSNK
357	FBpp0084720|FBgn0015589|CG1451-PA|Apc-PA FBpp0307743|FBgn0015589|CG1451-PB|Apc-PB FBpp0401491|FBgn0015589|CG1451-PC|Apc-PC	1.0000	FBpp0084720 type=protein; loc=3R:complement(join(28836899..28840761,28836547..28836685,28833235..28836486)); ID=FBpp0084720; name=Apc-PA; parent=FBgn0015589,FBtr0085351; dbxref=FlyBase:FBpp0084720,FlyBase_Annotation_IDs:CG1451-PA,GB_protein:AAF56820.1,REFSEQ:NP_477152,GB_protein:AAF56820,FlyMine:FBpp0084720,modMine:FBpp0084720; MD5=2047cf85a167b358eb71ec5c195b443a; length=2417; release=r6.09; spe…	4.0	3	0.04	AQQMQEQPIVGSSSVQSNPSLK+GAAWTTSFDER+SEGQEILLILDDSVK+STVVNSEVDVAEETIR
339	FBpp0084044|FBgn0020018|CG5796-PA|Ppox-PA	1.0000	FBpp0084044 type=protein; loc=3R:complement(24660298..24661725); ID=FBpp0084044; name=Ppox-PA; parent=FBgn0020018,FBtr0084664; dbxref=FlyBase:FBpp0084044,FlyBase_Annotation_IDs:CG5796-PA,GB_protein:AAF56323.1,REFSEQ:NP_651278,GB_protein:AAF56323,FlyMine:FBpp0084044,modMine:FBpp0084044; MD5=7372958c493a8d0e4b21ab4cae2ed866; length=475; release=r6.09; species=Dmel;	7.2	3	0.04	LEDESIYSFAER+NFIFESGPR+QDGFGLLVPPVEK
338	FBpp0084013|FBgn0039188|CG17785-PA|Golgin84-PA	1.0000	FBpp0084013 type=protein; loc=3R:complement(join(24356541..24357876,24356271..24356485)); ID=FBpp0084013; name=Golgin84-PA; parent=FBgn0039188,FBtr0084629; dbxref=FlyBase:FBpp0084013,FlyBase_Annotation_IDs:CG17785-PA,GB_protein:AAF56287.2,REFSEQ:NP_651250,GB_protein:AAF56287,FlyMine:FBpp0084013,modMine:FBpp0084013; MD5=c93fb80f8940fa6f7f7e29425d446e08; length=516; release=r6.09; species=Dmel;	6.0	3	0.04	IALNEITAER+LQLDDYVSQER+VLTQELASLR
332	FBpp0083716|FBgn0263143|CG4771-PA|vret-PA	1.0000	FBpp0083716 type=protein; loc=3R:complement(join(22745214..22745524,22744740..22745150,22743858..22744674,22743611..22743795,22743361..22743554,22743149..22743306)); ID=FBpp0083716; name=vret-PA; parent=FBgn0263143,FBtr0084323; dbxref=FlyBase:FBpp0083716,FlyBase_Annotation_IDs:CG4771-PA,GB_protein:AAF56058.1,REFSEQ:NP_651092,GB_protein:AAF56058,FlyMine:FBpp0083716,modMine:FBpp0083716; MD5=0ca3341…	4.1	3	0.04	GSLLATNDPIQR+MLINFFGR+YPYLVVPK
329	FBpp0083690|FBgn0038966|CG13848-PA|pinta-PA FBpp0311970|FBgn0038966|CG13848-PB|pinta-PB	1.0000	FBpp0083690 type=protein; loc=3R:complement(join(22424298..22424690,22423852..22424081,22423596..22423794)); ID=FBpp0083690; name=pinta-PA; parent=FBgn0038966,FBtr0084297; dbxref=GB_protein:AAF55994.1,FlyBase:FBpp0083690,FlyBase_Annotation_IDs:CG13848-PA,REFSEQ:NP_651042,GB_protein:AAF55994,FlyMine:FBpp0083690,modMine:FBpp0083690; MD5=89cd6f6774c9abdbcd98a71d28fee14a; length=273; release=r6.09; s…	13.9	3	0.04	ELGGQGLSYMELSVK+LGVFLPIGPDAEQR+LLEFTNAPR
326	FBpp0083625|FBgn0038964|CG13849-PA|Nop56-PA	1.0000	FBpp0083625 type=protein; loc=3R:complement(join(22420954..22420956,22420388..22420790,22419238..22420322)); ID=FBpp0083625; name=Nop56-PA; parent=FBgn0038964,FBtr0084230; dbxref=GB_protein:AAF55992.2,FlyBase:FBpp0083625,FlyBase_Annotation_IDs:CG13849-PA,REFSEQ:NP_651040,GB_protein:AAF55992,FlyMine:FBpp0083625,modMine:FBpp0083625; MD5=7bbdbbf6ea7ecc71e53659979d1df60b; length=496; release=r6.09; s…	10.9	3	0.04	CSIASRIDCFLEQPTSVFGETLK+MNLVAPNLQSLIGDQVGAR+NLTQDQLEDLEK
315	FBpp0082555|FBgn0041188|CG5166-PB|Atx2-PB FBpp0082556|FBgn0041188|CG5166-PC|Atx2-PC FBpp0082557|FBgn0041188|CG5166-PA|Atx2-PA FBpp0310750|FBgn0041188|CG5166-PD|Atx2-PD	1.0000	FBpp0082555 type=protein; loc=3R:join(15409125..15409189,15412121..15412521,15412579..15413512,15413569..15414974,15415104..15415552); ID=FBpp0082555; name=Atx2-PB; parent=FBgn0041188,FBtr0083099; dbxref=FlyBase:FBpp0082555,FlyBase_Annotation_IDs:CG5166-PB,GB_protein:AAN13663.1,REFSEQ:NP_732033,GB_protein:AAN13663,FlyMine:FBpp0082555,modMine:FBpp0082555; MD5=fb714aa9f41d6b25f758a3b70d14ed9e; leng…	8.2	3	0.03	DFDSQYATAGAFQTDGAISDK+DRLDLENGDEEALFAAVERPSTEQDQR+KNENTFGVTSTFDDSLASYTVPLDK
314	FBpp0082541|FBgn0038320|CG4931-PA|Sra-1-PA	1.0000	FBpp0082541 type=protein; loc=3R:join(15333389..15333595,15333666..15335497,15335553..15335845,15335906..15336018,15336073..15336272,15336334..15336869,15336931..15337025,15337079..15337465,15337524..15337736); ID=FBpp0082541; name=Sra-1-PA; parent=FBgn0038320,FBtr0083085; dbxref=FlyBase:FBpp0082541,FlyBase_Annotation_IDs:CG4931-PA,GB_protein:AAF55173.1,REFSEQ:NP_650447,GB_protein:AAF55173,FlyMin…	2.7	3	0.04	DFVSEAYLLTLGK+FQVLNSQIFSILNK+TLMIAMPK
4	FBpp0070129|FBgn0040383|CG5254-PA|CG5254-PA FBpp0310321|FBgn0040383|CG5254-PB|CG5254-PB	1.0000	FBpp0070129 type=protein; loc=X:join(756336..756506,757805..758554); ID=FBpp0070129; name=CG5254-PA; parent=FBgn0040383,FBtr0070134; dbxref=FlyBase:FBpp0070129,FlyBase_Annotation_IDs:CG5254-PA,GB_protein:AAF45544.1,REFSEQ:NP_569856,GB_protein:AAF45544,FlyMine:FBpp0070129,modMine:FBpp0070129; MD5=c2faa20e76b60242ae567f510c2673b5; length=306; release=r6.09; species=Dmel;;FBpp0310321 type=protein; l…	16.5	3	0.03	GIIQQDGLGFSGLNK+GIMPPILAETPK+IQGPQPVPGQIK
299	FBpp0081811|FBgn0037850|CG14695-PA|CG14695-PA	1.0000	FBpp0081811 type=protein; loc=3R:complement(10878404..10879273); ID=FBpp0081811; name=CG14695-PA; parent=FBgn0037850,FBtr0082335; dbxref=FlyBase:FBpp0081811,FlyBase_Annotation_IDs:CG14695-PA,GB_protein:AAF54574.1,REFSEQ:NP_650032,GB_protein:AAF54574,FlyMine:FBpp0081811,modMine:FBpp0081811; MD5=1cf7e878b5e30070a0a504a0cc6f4c65; length=289; release=r6.09; species=Dmel;	13.5	3	0.04	ANNYLGVGFTR+LLASEDLPIVIVDK+QPELIDFDADGEPR
296	FBpp0081611|FBgn0037746|CG8478-PB|CG8478-PB FBpp0291084|FBgn0037746|CG8478-PC|CG8478-PC FBpp0291085|FBgn0037746|CG8478-PD|CG8478-PD FBpp0304480|FBgn0037746|CG8478-PE|CG8478-PE	1.0000	FBpp0081611 type=protein; loc=3R:join(9763903..9763935,9764041..9764626,9764681..9765547,9765609..9765838); ID=FBpp0081611; name=CG8478-PB; parent=FBgn0037746,FBtr0082133; dbxref=GB_protein:AAN13444.1,FlyBase_Annotation_IDs:CG8478-PB,FlyBase:FBpp0081611,GB_protein:AAN13444.2,REFSEQ:NP_649941,GB_protein:AAN13444,FlyMine:FBpp0081611,modMine:FBpp0081611; MD5=d43a87426bf367d449aa909ae9bff1cf; length=…	2.8	3	0.04	TGDATMDNVSLQEAAK
287	FBpp0081088|FBgn0011020|CG10061-PA|Sas-4-PA	1.0000	FBpp0081088 type=protein; loc=3R:join(7151408..7153252,7153304..7154164); ID=FBpp0081088; name=Sas-4-PA; parent=FBgn0011020,FBtr0081569; dbxref=GB_protein:AAF54053.1,FlyBase:FBpp0081088,FlyBase_Annotation_IDs:CG10061-PA,GB_protein:AAF54053.2,REFSEQ:NP_649701,GB_protein:AAF54053,FlyMine:FBpp0081088,modMine:FBpp0081088; MD5=2412042b597564c9ddc27a43008a7642; length=901; release=r6.09; species=Dmel;	5.3	3	0.04	LAADPDEHEPEISMADPQPAKPK+SALFQALEQK+VADDSDHIVVTQQVR
282	FBpp0080775|FBgn0003346|CG9999-PA|RanGAP-PA FBpp0306291|FBgn0003346|CG9999-PB|RanGAP-PB FBpp0306292|FBgn0003346|CG9999-PC|RanGAP-PC	1.0000	FBpp0080775 type=protein; loc=2L:join(19445186..19445285,19445345..19446026,19446097..19446598,19446676..19446852,19446909..19447238); ID=FBpp0080775; name=RanGAP-PA; parent=FBgn0003346,FBtr0081234; dbxref=FlyBase:FBpp0080775,FlyBase_Annotation_IDs:CG9999-PA,GB_protein:AAF53801.1,REFSEQ:NP_476712,GB_protein:AAF53801,FlyMine:FBpp0080775,modMine:FBpp0080775; MD5=e5063e1576797c2935e5527ddbc0869d; le…	4.9	3	0.03	IAEALPFLPLLR+LEDAGATEMATAFQTLK
29	FBpp0071189|FBgn0030037|CG12125-PA|CG12125-PA FBpp0289612|FBgn0030037|CG12125-PB|CG12125-PB FBpp0311873|FBgn0030037|CG12125-PC|CG12125-PC	1.0000	FBpp0071189 type=protein; loc=X:complement(join(8436273..8436347,8435018..8436211,8434645..8434953)); ID=FBpp0071189; name=CG12125-PA; parent=FBgn0030037,FBtr0071246; dbxref=FlyBase:FBpp0071189,FlyBase_Annotation_IDs:CG12125-PA,GB_protein:AAF46370.2,REFSEQ:NP_572476,GB_protein:AAF46370,FlyMine:FBpp0071189,modMine:FBpp0071189; MD5=ff3641bc3bcb864981b74436de373cb2; length=525; release=r6.09; specie…	8.8	3	0.03	DLDAPPASVTAVVQNR+FTTIEEFSQDVLQHMQTR+SPNDLISIAGSK
269	FBpp0080100|FBgn0032520|CG10859-PA|CG10859-PA FBpp0309563|FBgn0032520|CG10859-PB|CG10859-PB	1.0000	FBpp0080100 type=protein; loc=2L:complement(join(13396874..13398421,13396474..13396809)); ID=FBpp0080100; name=CG10859-PA; parent=FBgn0032520,FBtr0080522; dbxref=FlyBase:FBpp0080100,FlyBase_Annotation_IDs:CG10859-PA,GB_protein:AAF53301.1,REFSEQ:NP_609651,GB_protein:AAF53301,FlyMine:FBpp0080100,modMine:FBpp0080100; MD5=b95d165878677d9fc0c527f61bc82760; length=627; release=r6.09; species=Dmel;;FBpp…	8.9	3	0.04	DLLMPVHEVLAEPDPQTVQNR+GTTPQDTIVAAYQLFAGPIR+LNTEFYSGSLDGSIK
266	FBpp0080045|FBgn0051852|CG31852-PA|Tap42-PA	1.0000	FBpp0080045 type=protein; loc=2L:join(13367724..13367846,13367917..13368936); ID=FBpp0080045; name=Tap42-PA; parent=FBgn0051852,FBtr0080466; dbxref=FlyBase:FBpp0080045,FlyBase_Annotation_IDs:CG31852-PA,GB_protein:AAF53289.2,REFSEQ:NP_723811,GB_protein:AAF53289,FlyMine:FBpp0080045,modMine:FBpp0080045; MD5=d4edbff4c65192589b063e1f96d4b531; length=380; release=r6.09; species=Dmel;	11.8	3	0.04	AVEELQAEQDDPEYIDR+LAGGESDNEVDSFRPPNQNQSSASSTSR
245	FBpp0079536|FBgn0005593|CG4897-PA|RpL7-PA FBpp0310250|FBgn0005593|CG4897-PB|RpL7-PB	1.0000	FBpp0079536 type=protein; loc=2L:join(10201230..10201528,10201599..10202058); ID=FBpp0079536; name=RpL7-PA; parent=FBgn0005593,FBtr0079946; dbxref=FlyBase:FBpp0079536,FlyBase_Annotation_IDs:CG4897-PA,GB_protein:AAF52868.1,REFSEQ:NP_523531,GB_protein:AAF52868,FlyMine:FBpp0079536,modMine:FBpp0079536; MD5=6c173242113a02c4d9003f2e5857d863; length=252; release=r6.09; species=Dmel;;FBpp0310250 type=pro…	13.9	3	0.04	IAEPYITWGYPNLK+VPITDNFVIER+YASNFLWPFK
241	FBpp0079495|FBgn0025700|CG5885-PA|CG5885-PA FBpp0401486|FBgn0025700|CG5885-PB|CG5885-PB	1.0000	FBpp0079495 type=protein; loc=2L:complement(join(9917934..9918081,9917443..9917867)); ID=FBpp0079495; name=CG5885-PA; parent=FBgn0025700,FBtr0079900; dbxref=FlyBase:FBpp0079495,FlyBase_Annotation_IDs:CG5885-PA,GB_protein:AAF52827.1,REFSEQ:NP_609321,GB_protein:AAF52827,FlyMine:FBpp0079495,modMine:FBpp0079495; MD5=aabfad385540bf394849120525b5bc0f; length=190; release=r6.09; species=Dmel;;FBpp040148…	10.0	3	0.03	EEELLLQDFSR+VQSSGFTKEEELLLQDFSR
238	FBpp0079471|FBgn0024285|CG4602-PA|Srp54-PA	1.0000	FBpp0079471 type=protein; loc=2L:9913048..9914589; ID=FBpp0079471; name=Srp54-PA; parent=FBgn0024285,FBtr0079875; dbxref=FlyBase:FBpp0079471,GB_protein:AAF52825.1,FlyBase_Annotation_IDs:CG4602-PA,REFSEQ:NP_477347,GB_protein:AAF52825,FlyMine:FBpp0079471,modMine:FBpp0079471; MD5=0e78f067430298bd3edd21627d28bb08; length=513; release=r6.09; species=Dmel;	5.1	3	0.04	ALIVIPVLAIPEEYR+IEGQLPQQVIK
236	FBpp0079443|FBgn0015393|CG3949-PA|hoip-PA FBpp0307465|FBgn0015393|CG3949-PB|hoip-PB	1.0000	FBpp0079443 type=protein; loc=2L:join(9699935..9699937,9700000..9700380); ID=FBpp0079443; name=hoip-PA; parent=FBgn0015393,FBtr0079846; dbxref=FlyBase:FBpp0079443,FlyBase_Annotation_IDs:CG3949-PA,GB_protein:AAF52798.2,REFSEQ:NP_524714,GB_protein:AAF52798,FlyMine:FBpp0079443,modMine:FBpp0079443; MD5=43324dbc09fbb618991714f746bad42b; length=127; release=r6.09; species=Dmel;;FBpp0307465 type=protein…	30.7	3	0.04	AFPLADAQLTAK+IMNLLQQALNYNQLR+SQITSIQQEIER
231	FBpp0079266|FBgn0032030|CG17293-PA|Wdr82-PA	1.0000	FBpp0079266 type=protein; loc=2L:8374527..8375480; ID=FBpp0079266; name=Wdr82-PA; parent=FBgn0032030,FBtr0079650; dbxref=FlyBase:FBpp0079266,FlyBase_Annotation_IDs:CG17293-PA,GB_protein:AAF52654.1,REFSEQ:NP_609217,GB_protein:AAF52654,FlyMine:FBpp0079266,modMine:FBpp0079266; MD5=7c437a2a2b66beb7039286fda788c9a3; length=317; release=r6.09; species=Dmel;	17.4	3	0.04	GIPIEASFSPDSQFIFSGSTDGR+LVDAFHGTPLQTFTGYPNNK+TILISTNGSVIR
222	FBpp0078985|FBgn0031878|CG9188-PA|sip2-PA FBpp0078986|FBgn0031878|CG9188-PB|sip2-PB FBpp0078987|FBgn0031878|CG9188-PC|sip2-PC FBpp0078988|FBgn0031878|CG9188-PD|sip2-PD FBpp0078989|FBgn0031878|CG9188-PE|sip2-PE	1.0000	FBpp0078985 type=protein; loc=2L:complement(join(6961895..6963532,6961591..6961830)); ID=FBpp0078985; name=sip2-PA; parent=FBgn0031878,FBtr0079357; dbxref=FlyBase:FBpp0078985,FlyBase_Annotation_IDs:CG9188-PA,GB_protein:AAF52468.2,REFSEQ:NP_609090,GB_protein:AAF52468,FlyMine:FBpp0078985,modMine:FBpp0078985; MD5=6a30e7d58a0a0532b7ef08039a7f85b7; length=625; release=r6.09; species=Dmel;;FBpp0078986 …	8.2	3	0.03	MLEAVGTEDDLLENESPVK+SPAVAFLQPSIPLR+TGSDPDSTLFQYLHSEDR
208	FBpp0078603|FBgn0037215|CG12582-PA|beta-Man-PA FBpp0297164|FBgn0037215|CG12582-PD|beta-Man-PD FBpp0307683|FBgn0037215|CG12582-PF|beta-Man-PF FBpp0307684|FBgn0037215|CG12582-PG|beta-Man-PG FBpp0307685|FBgn0037215|CG12582-PH|beta-Man-PH	1.0000	FBpp0078603 type=protein; loc=3R:join(4197415..4197562,4197737..4197871,4198259..4198772,4198830..4198926,4199005..4199293,4201843..4202322,4202376..4202797,4203782..4204162,4204213..4204473); ID=FBpp0078603; name=beta-Man-PA; parent=FBgn0037215,FBtr0078964; dbxref=FlyBase:FBpp0078603,FlyBase_Annotation_IDs:CG12582-PA,GB_protein:AAF52172.2,REFSEQ:NP_649436,GB_protein:AAF52172,FlyMine:FBpp0078603,…	6.2	3	0.04	DFLAPISIVALYEK+TLDLVEDPAPDGVGNTFLFR+VIAISDLLQGEFTR
3	FBpp0070118|FBgn0025637|CG16983-PA|SkpA-PA FBpp0070119|FBgn0025637|CG16983-PD|SkpA-PD FBpp0070120|FBgn0025637|CG16983-PG|SkpA-PG FBpp0070121|FBgn0025637|CG16983-PB|SkpA-PB FBpp0070122|FBgn0025637|CG16983-PC|SkpA-PC FBpp0070123|FBgn0025637|CG16983-PF|SkpA-PF FBpp0070124|FBgn0025637|CG16983-PE|SkpA-PE FBpp0099971|FBgn0025637|CG16983-PH|SkpA-PH FBpp0311474|FBgn0025637|CG16983-PI|SkpA-PI	1.0000	FBpp0070118 type=protein; loc=X:657110..657598; ID=FBpp0070118; name=SkpA-PA; parent=FBgn0025637,FBtr0070123; dbxref=FlyBase_Annotation_IDs:CG16983-PA,FlyBase:FBpp0070118,GB_protein:AAF45538.1,REFSEQ:NP_477390,GB_protein:AAF45538; MD5=5b171fb8c53b7dc37f156d4c089bda5b; length=162; release=r6.09; species=Dmel;;FBpp0070119 type=protein; loc=X:657110..657598; ID=FBpp0070119; name=SkpA-PD; parent=FBgn…	25.3	3	0.04	DFSPAEEEQVR+LQSSDEEIFDTDIQIAK+TDDIISWDADFLK
199	FBpp0078273|FBgn0037374|CG10978-PB|jagn-PB FBpp0078274|FBgn0037374|CG10978-PA|jagn-PA	1.0000	FBpp0078273 type=protein; loc=3R:join(5779428..5779516,5779800..5780172,5780235..5780366); ID=FBpp0078273; name=jagn-PB; parent=FBgn0037374,FBtr0078624; dbxref=GB_protein:AAF51956.1,FlyBase:FBpp0078273,FlyBase_Annotation_IDs:CG10978-PB,REFSEQ:NP_731002,GB_protein:AAF51956; MD5=14b0e904991911ef8fadd62c3dbf6269; length=197; release=r6.09; species=Dmel;;FBpp0078274 type=protein; loc=3R:join(5779428.…	14.2	3	0.04	GGPMVAGTDGNDFEFR+VAGTYQISLLNK
198	FBpp0078222|FBgn0010348|CG8385-PA|Arf79F-PA FBpp0078224|FBgn0010348|CG8385-PB|Arf79F-PB FBpp0078225|FBgn0010348|CG8385-PE|Arf79F-PE FBpp0078226|FBgn0010348|CG8385-PC|Arf79F-PC FBpp0111771|FBgn0010348|CG8385-PF|Arf79F-PF FBpp0289184|FBgn0010348|CG8385-PH|Arf79F-PH FBpp0289185|FBgn0010348|CG8385-PI|Arf79F-PI FBpp0304364|FBgn0010348|CG8385-PJ|Arf79F-PJ	1.0000	FBpp0078222 type=protein; loc=3L:complement(join(22869842..22869989,22869665..22869774,22869346..22869471,22869082..22869246)); ID=FBpp0078222; name=Arf79F-PA; parent=FBgn0010348,FBtr0078571; dbxref=FlyBase:FBpp0078222,FlyBase_Annotation_IDs:CG8385-PA,GB_protein:AAF51871.1,REFSEQ:NP_730757,GB_protein:AAF51871; MD5=11c98ea5641a619318fa4fd02bc06bb2; length=182; release=r6.09; species=Dmel;;FBpp0078…	13.7	3	0.04	DAVLLIFANK+QDLPNAMNAAEITDK
197	FBpp0078219|FBgn0044324|CG10712-PB|Chro-PB FBpp0078220|FBgn0044324|CG10712-PC|Chro-PC FBpp0078221|FBgn0044324|CG10712-PA|Chro-PA FBpp0304363|FBgn0044324|CG10712-PD|Chro-PD FBpp0311928|FBgn0044324|CG10712-PE|Chro-PE	1.0000	FBpp0078219 type=protein; loc=3L:complement(join(22877937..22877994,22877450..22877875,22876457..22877388,22875124..22876390,22874602..22874699)); ID=FBpp0078219; name=Chro-PB; parent=FBgn0044324,FBtr0078568; dbxref=GB_protein:AAF51877.2,GB_protein:AAF51877.1,FlyBase:FBpp0078219,FlyBase_Annotation_IDs:CG10712-PB,REFSEQ:NP_730762,GB_protein:AAF51877; MD5=826bf315c055b394b2a4b6285cbd83ed; length=92…	6.8	3	0.04	QALSQQQSSQQQK+SKPSTPTPSSVPSAGAVKPNNR+VENSEAPAPVSPAPVPQK+VPYFLQMFEK
187	FBpp0077868|FBgn0037011|CG4858-PA|CG4858-PA	1.0000	FBpp0077868 type=protein; loc=3L:join(20526654..20526764,20526838..20527280,20527593..20527821); ID=FBpp0077868; name=CG4858-PA; parent=FBgn0037011,FBtr0078210; dbxref=FlyBase:FBpp0077868,FlyBase_Annotation_IDs:CG4858-PA,GB_protein:AAF51623.1,REFSEQ:NP_649243,GB_protein:AAF51623,FlyMine:FBpp0077868,modMine:FBpp0077868; MD5=306b718582a1c97a8572eaed416ebd21; length=260; release=r6.09; species=Dmel;	19.6	3	0.04	NVIVVLSGK+STVSTQLSLALR+VGILAGTTTSVLDELPDSTTAEVLTHIVEK
185	FBpp0077792|FBgn0017457|CG3582-PA|U2af38-PA FBpp0305600|FBgn0017457|CG3582-PB|U2af38-PB	1.0000	FBpp0077792 type=protein; loc=2L:complement(join(294441..294484,293622..294372)); ID=FBpp0077792; name=U2af38-PA; parent=FBgn0017457,FBtr0078133; dbxref=FlyBase:FBpp0077792,FlyBase_Annotation_IDs:CG3582-PA,GB_protein:AAF51512.1,REFSEQ:NP_477208,GB_protein:AAF51512,FlyMine:FBpp0077792,modMine:FBpp0077792; MD5=df11e82fa4d57097b20d30b586445e75; length=264; release=r6.09; species=Dmel;;FBpp0305600 ty…	21.6	3	0.04	GDGVGGGNYLNNER+IHNKPTFSQTVLLQNLYVNPQNSAK+WFGGRPVYSELSPVTDFR
168	FBpp0077142|FBgn0261606|CG15442-PA|RpL27A-PA FBpp0307135|FBgn0261606|CG15442-PC|RpL27A-PC FBpp0311452|FBgn0261606|CG15442-PD|RpL27A-PD	1.0000	FBpp0077142 type=protein; loc=2L:complement(join(4458289..4458291,4457740..4458057,4457381..4457509)); ID=FBpp0077142; name=RpL27A-PA; parent=FBgn0261606,FBtr0077452; dbxref=FlyBase:FBpp0077142,FlyBase_Annotation_IDs:CG15442-PA,GB_protein:AAF51006.3,REFSEQ:NP_476963,GB_protein:AAF51006,FlyMine:FBpp0077142,modMine:FBpp0077142; MD5=3a141d01287cde921853f9d495117e4b; length=149; release=r6.09; specie…	18.8	3	0.04	APVIDLVK+GHLPARPVIVK+LWSLVGAEK
165	FBpp0077012|FBgn0031118|CG1412-PA|RhoGAP19D-PA FBpp0290752|FBgn0031118|CG1412-PB|RhoGAP19D-PB FBpp0293445|FBgn0031118|CG1412-PC|RhoGAP19D-PC FBpp0309351|FBgn0031118|CG1412-PD|RhoGAP19D-PD FBpp0311266|FBgn0031118|CG1412-PE|RhoGAP19D-PE	1.0000	FBpp0077012 type=protein; loc=X:complement(join(20490547..20490870,20488330..20488647,20487008..20487522,20477639..20478340,20477266..20477567,20476328..20476811,20476165..20476264,20476002..20476100,20475581..20475931,20474553..20475518,20473567..20474482,20472034..20473502)); ID=FBpp0077012; name=RhoGAP19D-PA; parent=FBgn0031118,FBtr0077320; dbxref=FlyBase:FBpp0077012,FlyBase_Annotation_IDs:CG1…	1.9	3	0.04	AAISELSELVNTK+DLDYFETLQETGVTNK+NLAIIFGPSIIR
162	FBpp0076848|FBgn0035600|CG4769-PA|Cyt-c1-PA FBpp0297223|FBgn0035600|CG4769-PB|Cyt-c1-PB	1.0000	FBpp0076848 type=protein; loc=3L:join(5360340..5360411,5360692..5360739,5360877..5361025,5361493..5361625,5361695..5361988,5362103..5362330); ID=FBpp0076848; name=Cyt-c1-PA; parent=FBgn0035600,FBtr0077144; dbxref=FlyBase:FBpp0076848,FlyBase_Annotation_IDs:CG4769-PA,GB_protein:AAF50785.1,REFSEQ:NP_647958,GB_protein:AAF50785,FlyMine:FBpp0076848,modMine:FBpp0076848; MD5=fbe46bfe8a882962625e32b223365…	9.1	3	0.04	GLFDALDHQSVR+LSDYFPSPYPNEEAAR
159	FBpp0076824|FBgn0040298|CG32417-PA|Myt1-PA	1.0000	FBpp0076824 type=protein; loc=3L:complement(join(5778587..5779541,5778379..5778524,5777958..5778322,5777764..5777899)); ID=FBpp0076824; name=Myt1-PA; parent=FBgn0040298,FBtr0077118; dbxref=FlyBase:FBpp0076824,FlyBase_Annotation_IDs:CG32417-PA,GB_protein:AAF50747.3,REFSEQ:NP_647987,GB_protein:AAF50747,FlyMine:FBpp0076824,modMine:FBpp0076824; MD5=df5d39eca0c6aa998ebec807c54ea987; length=533; releas…	6.4	3	0.04	ESLEQYLLR+GYVAVDNNNLNR+LGEGSFGEVFQVR
158	FBpp0076820|FBgn0283472|CG10539-PA|S6k-PA FBpp0305462|FBgn0283472|CG10539-PB|S6k-PB	1.0000	FBpp0076820 type=protein; loc=3L:complement(join(5810290..5810400,5807948..5807988,5807134..5807260,5806945..5807076,5806747..5806880,5806493..5806684,5806315..5806405,5806007..5806255,5805828..5805935,5800430..5800717)); ID=FBpp0076820; name=S6k-PA; parent=FBgn0283472,FBtr0077114; dbxref=FlyBase:FBpp0076820,FlyBase_Annotation_IDs:CG10539-PA,GB_protein:AAF50742.1,REFSEQ:NP_523941,GB_protein:AAF50…	6.1	3	0.04	LGSGPEDAAAVQIHPFFK+LNLPAYLTPEAR
145	FBpp0076142|FBgn0040475|CG6757-PA|SH3PX1-PA	1.0000	FBpp0076142 type=protein; loc=3L:complement(join(9712933..9713685,9711500..9712152,9710728..9711019)); ID=FBpp0076142; name=SH3PX1-PA; parent=FBgn0040475,FBtr0076413; dbxref=FlyBase:FBpp0076142,FlyBase_Annotation_IDs:CG6757-PA,GB_protein:AAF50219.2,REFSEQ:NP_648348,GB_protein:AAF50219,FlyMine:FBpp0076142,modMine:FBpp0076142; MD5=193d2304b3fbcc3eeac95125906c773b; length=565; release=r6.09; species…	11.0	3	0.03	HLPIAPNDDTQSLASVAGGTGAAGTVK+IGGIFIGIGQAFGDQPK+TFIAYQLTPSFNNISVSR
143	FBpp0075759|FBgn0022959|CG5654-PA|yps-PA FBpp0297134|FBgn0022959|CG5654-PB|yps-PB	1.0000	FBpp0075759 type=protein; loc=3L:complement(join(12124712..12124886,12122837..12123574,12122676..12122773,12122107..12122154)); ID=FBpp0075759; name=yps-PA; parent=FBgn0022959,FBtr0076027; dbxref=FlyBase:FBpp0075759,FlyBase_Annotation_IDs:CG5654-PA,GB_protein:AAF49961.3,REFSEQ:NP_524033,GB_protein:AAF49961,FlyMine:FBpp0075759,modMine:FBpp0075759; MD5=e40bca2842ecf7b30a38c770d1369348; length=352; …	22.4	3	0.04	DGEVEGEDAESSAQQQQQQAAPIVDGQPQQQVQSGPR+GLGGGDGSAEPGVHDQNPEGLQR+GNEAANVTGPSGEPVR
142	FBpp0075754|FBgn0036258|CG5642-PA|CG5642-PA	1.0000	FBpp0075754 type=protein; loc=3L:complement(join(12145956..12145988,12144772..12145250,12143745..12144717,12143551..12143685)); ID=FBpp0075754; name=CG5642-PA; parent=FBgn0036258,FBtr0076022; dbxref=FlyBase:FBpp0075754,FlyBase_Annotation_IDs:CG5642-PA,GB_protein:AAF49952.1,REFSEQ:NP_648553,GB_protein:AAF49952,FlyMine:FBpp0075754,modMine:FBpp0075754; MD5=2d6fc2eeccd40d5d11351a6b24b74340; length=53…	6.3	3	0.03	LASFIDPNASEDDVSK+TFSDILLYIQR+VFLILYK
131	FBpp0075088|FBgn0036666|CG9712-PA|TSG101-PA	1.0000	FBpp0075088 type=protein; loc=3L:join(16842632..16842676,16842792..16842876,16842967..16843032,16843103..16843378,16843510..16843730,16843792..16844138,16844207..16844393); ID=FBpp0075088; name=TSG101-PA; parent=FBgn0036666,FBtr0075329; dbxref=GB_protein:AAF49406.2,FlyBase:FBpp0075088,FlyBase_Annotation_IDs:CG9712-PA,REFSEQ:NP_524120,GB_protein:AAF49406,FlyMine:FBpp0075088,modMine:FBpp0075088; MD…	9.1	3	0.04	DVVDVVTSFR+ELFTIQGTIPVVYK+VNQYQAEIETLNR
127	FBpp0075012|FBgn0036702|CG6512-PA|CG6512-PA FBpp0075013|FBgn0036702|CG6512-PB|CG6512-PB	1.0000	FBpp0075012 type=protein; loc=3L:complement(join(17241785..17241868,17241217..17241719,17240663..17241058,17239111..17240608)); ID=FBpp0075012; name=CG6512-PA; parent=FBgn0036702,FBtr0075251; dbxref=FlyBase:FBpp0075012,FlyBase_Annotation_IDs:CG6512-PA,GB_protein:AAF49365.2,REFSEQ:NP_730248,GB_protein:AAF49365,FlyMine:FBpp0075012,modMine:FBpp0075012; MD5=1bfee21b805c2fd8a4c8b0227fc6bd79; length=82…	6.3	3	0.04	ITDIAYSQVVR+NLEAAQTEQGTESINFVPVIYR+NPQQYIDLGAK
121	FBpp0074742|FBgn0262517|CG32210-PA|Ltn1-PA	1.0000	FBpp0074742 type=protein; loc=3L:complement(join(19552220..19552267,19551365..19552158,19551128..19551307,19550030..19551071,19548664..19549971,19548377..19548609,19548132..19548315,19547799..19548074,19547297..19547731,19547118..19547229,19545309..19545520,19544847..19545038,19544605..19544772,19544482..19544541)); ID=FBpp0074742; name=Ltn1-PA; parent=FBgn0262517,FBtr0074974; dbxref=GB_protein:A…	1.8	3	0.03	IDETLTALLETPLK+VTQASLQDLDIYDFYQR
13	FBpp0070572|FBgn0029676|CG2947-PB|HIP-R-PB FBpp0070573|FBgn0029676|CG2947-PA|HIP-R-PA FBpp0070575|FBgn0260484|CG32789-PA|HIP-PA FBpp0305905|FBgn0029676|CG2947-PD|HIP-R-PD	1.0000	FBpp0070572 type=protein; loc=X:join(3790164..3790336,3790417..3790538,3790756..3791402,3791477..3791668); ID=FBpp0070572; name=HIP-R-PB; parent=FBgn0029676,FBtr0070597; dbxref=FlyBase_Annotation_IDs:CG2947-PB,FlyBase:FBpp0070572,GB_protein:AAF45894.2,REFSEQ:NP_726886,GB_protein:AAF45894; MD5=55907034631abaa1c5c104f3be0633d2; length=377; release=r6.09; species=Dmel;;FBpp0070573 type=protein; loc=…	9.3	3	0.04	ATEEEVEQASELR+FDEAIALYTK+LDFDEETDEWLK
678a	FBpp0072803|FBgn0016794|CG1044-PA|dos-PA	0.9999	FBpp0072803 type=protein; loc=3L:join(2589487..2589552,2592162..2592486,2592553..2593319,2593388..2593499,2593561..2593801,2593865..2594465,2594522..2595046); ID=FBpp0072803; name=dos-PA; parent=FBgn0016794,FBtr0072926; dbxref=FlyBase:FBpp0072803,FlyBase_Annotation_IDs:CG1044-PA,GB_protein:AAF47662.1,REFSEQ:NP_523890,GB_protein:AAF47662,FlyMine:FBpp0072803,modMine:FBpp0072803; MD5=2b9e3b9065add78…	6.5	3	0.03	LGAAQLQQPIGPPSVDR+RPAVIEEQPMPSNAGNNNSDSVYVNTEYSNR+TFYEGWLIK
670	FBpp0099390|FBgn0261458|CG33979-PA|capt-PA FBpp0099391|FBgn0261458|CG33979-PB|capt-PB FBpp0304563|FBgn0261458|CG33979-PC|capt-PC	0.9999	FBpp0099390 type=protein; loc=2L:complement(join(1153386..1153504,1152771..1153318,1152177..1152700,1152032..1152115)); ID=FBpp0099390; name=capt-PA; parent=FBgn0261458,FBtr0100022; dbxref=FlyBase:FBpp0099390,FlyBase_Annotation_IDs:CG33979-PA,FlyBase:FBpp0077648,GB_protein:AAF51408.2,REFSEQ:NP_001033869,GB_protein:AAF51408,FlyMine:FBpp0099390,modMine:FBpp0099390; MD5=ee0bcccab12f2765e8fb66d069811…	9.9	3	0.04	QAELLKPTSTQISAIQDFR+SAFGSQLQYVTLATQIAQPAQPK
663	FBpp0081822|FBgn0020910|CG4863-PA|RpL3-PA FBpp0307759|FBgn0020910|CG4863-PH|RpL3-PH	0.9999	FBpp0081822 type=protein; loc=3R:join(11221930..11221932,11222175..11222367,11222561..11222729,11223395..11223530,11223858..11224247,11224491..11224850); ID=FBpp0081822; name=RpL3-PA; parent=FBgn0020910,FBtr0082346; dbxref=FlyBase:FBpp0081822,FlyBase_Annotation_IDs:CG4863-PA,GB_protein:AAF54610.2,REFSEQ:NP_524316,GB_protein:AAF54610,FlyMine:FBpp0081822,modMine:FBpp0081822; MD5=96aa8a3d3896e3e1a66…	13.0	3	0.03	LKEEAAATTAAAAAATTTSA+NNASTEYDLTDK+SITPMGGFPHYGEVNNDFVMIK
662	FBpp0081031|FBgn0023388|CG1099-PA|Dap160-PA FBpp0081032|FBgn0023388|CG1099-PB|Dap160-PB FBpp0290491|FBgn0023388|CG1099-PC|Dap160-PC FBpp0297159|FBgn0023388|CG1099-PD|Dap160-PD FBpp0305299|FBgn0023388|CG1099-PG|Dap160-PG FBpp0305300|FBgn0023388|CG1099-PH|Dap160-PH	0.9999	FBpp0081031 type=protein; loc=2L:complement(join(21141625..21141788,21141178..21141552,21140569..21141008,21140217..21140490,21140009..21140156,21139676..21139942,21138712..21139602,21138113..21138361,21137757..21138030,21137477..21137688)); ID=FBpp0081031; name=Dap160-PA; parent=FBgn0023388,FBtr0081503; dbxref=FlyBase:FBpp0081031,FlyBase_Annotation_IDs:CG1099-PA,GB_protein:AAF53962.1,REFSEQ:NP_4…	6.6	3	0.03	ALQPQAGFVTGAQAK+ASGAALGGENAQQEQLNAAFAHK+EDINTNDVQMSELKAELSALITKCEDLYK
649	FBpp0073416|FBgn0030352|CG15738-PA|sicily-PA FBpp0311993|FBgn0030352|CG15738-PB|sicily-PB	0.9999	FBpp0073416 type=protein; loc=X:join(11892038..11892219,11892289..11892403,11892730..11893355,11893590..11893671); ID=FBpp0073416; name=sicily-PA; parent=FBgn0030352,FBtr0073572; dbxref=FlyBase:FBpp0073416,FlyBase_Annotation_IDs:CG15738-PA,GB_protein:AAF48113.1,REFSEQ:NP_572765,GB_protein:AAF48113,FlyMine:FBpp0073416,modMine:FBpp0073416; MD5=d9318fe1af16f6688affa0981cb110ea; length=334; release=r…	9.9	3	0.03	AQGIATLLR+IFLSAVATDAYLER+SYVEDQPVLR
645	FBpp0070259|FBgn0000482|CG3093-PA|dor-PA	0.9999	FBpp0070259 type=protein; loc=X:join(1665123..1665411,1665474..1666132,1666187..1667612,1667674..1667825,1667888..1668370); ID=FBpp0070259; name=dor-PA; parent=FBgn0000482,FBtr0070269; dbxref=FlyBase:FBpp0070259,FlyBase_Annotation_IDs:CG3093-PA,GB_protein:AAF45652.1,REFSEQ:NP_477286,GB_protein:AAF45652,FlyMine:FBpp0070259,modMine:FBpp0070259; MD5=d70eb27847fb75bde6a1d27ba718735e; length=1002; rel…	5.1	3	0.03	AIPPGEAVLEKYLSGSGYKITR+GLIFETELNPAADGHVQR+LVPTLIIMENR
690	FBpp0080535|FBgn0032640|CG5094-PA|Sgt-PA FBpp0296963|FBgn0032640|CG5094-PB|Sgt-PB	0.9997	FBpp0080535 type=protein; loc=2L:17473588..17474583; ID=FBpp0080535; name=Sgt-PA; parent=FBgn0032640,FBtr0080982; dbxref=FlyBase:FBpp0080535,FlyBase_Annotation_IDs:CG5094-PA,GB_protein:AAF53617.1,REFSEQ:NP_609842,GB_protein:AAF53617,FlyMine:FBpp0080535,modMine:FBpp0080535; MD5=73f1081d3ef766dae5c78df51feb077d; length=331; release=r6.09; species=Dmel;;FBpp0296963 type=protein; loc=2L:17473588..174…	7.3	3	0.03	AIELEPDNEVYK+NPESLALAESIK
688	FBpp0076200|FBgn0011327|CG3431-PA|Uch-L5-PA FBpp0306000|FBgn0011327|CG3431-PB|Uch-L5-PB	0.9997	FBpp0076200 type=protein; loc=3L:complement(join(9476772..9476847,9475794..9476692)); ID=FBpp0076200; name=Uch-L5-PA; parent=FBgn0011327,FBtr0076472; dbxref=FlyBase:FBpp0076200,FlyBase_Annotation_IDs:CG3431-PA,GB_protein:AAF50257.1,REFSEQ:NP_524003,GB_protein:AAF50257,FlyMine:FBpp0076200,modMine:FBpp0076200; MD5=cae52ea5882f2ce666e0dec8412e6a13; length=324; release=r6.09; species=Dmel;;FBpp030600…	9.0	3	0.03	EGPIDLGEIK+GLTLSNASQIR+LYELDGLR
686	FBpp0072250|FBgn0016687|CG4634-PA|Nurf-38-PA FBpp0271761|FBgn0016687|CG4634-PB|Nurf-38-PB FBpp0297127|FBgn0016687|CG4634-PC|Nurf-38-PC	0.9997	FBpp0072250 type=protein; loc=2R:complement(join(24560853..24561060,24560292..24560410,24559830..24560225,24559623..24559774,24559455..24559564,24559101..24559132)); ID=FBpp0072250; name=Nurf-38-PA; parent=FBgn0016687,FBtr0072343; dbxref=FlyBase_Annotation_IDs:CG4634-PA,FlyBase:FBpp0072250,GB_protein:AAF47227,REFSEQ:NP_523849,FlyMine:FBpp0072250,modMine:FBpp0072250; MD5=71a0b66df47f0abab128bb713b…	10.3	3	0.03	GDNDPIDVIEIGYR+VNDIADVDQYFPGLLR
584a	FBpp0083503|FBgn0016700|CG3320-PA|Rab1-PA	0.9997	FBpp0083503 type=protein; loc=3R:complement(join(21268771..21268793,21267620..21267740,21267510..21267557,21267226..21267453,21266948..21267145)); ID=FBpp0083503; name=Rab1-PA; parent=FBgn0016700,FBtr0084104; dbxref=FlyBase:FBpp0083503,FlyBase_Annotation_IDs:CG3320-PA,GB_protein:AAF55873.1,REFSEQ:NP_732610,GB_protein:AAF55873,FlyMine:FBpp0083503,modMine:FBpp0083503; MD5=02f0195faa4738c01751b8c21a…	11.7	3	0.03	IIILGDSGVGK+VVDHTTAAEYAAQLGIPFLETSAK
700	FBpp0112985|FBgn0033886|CG13349-PD|Rpn13-PD FBpp0112986|FBgn0033886|CG13349-PE|Rpn13-PE FBpp0308980|FBgn0033886|CG13349-PG|Rpn13-PG	0.9996	FBpp0112985 type=protein; loc=2R:complement(join(13959568..13960088,13958645..13959398)); ID=FBpp0112985; name=Rpn13-PD; parent=FBgn0033886,FBtr0114493; dbxref=FlyBase_Annotation_IDs:CG13349-PD,FlyBase:FBpp0112985,REFSEQ:NP_001137662,GB_protein:ACL83116,FlyMine:FBpp0112985,modMine:FBpp0112985; MD5=610f336393ab8eeecf7d4baea9b97bf6; length=424; release=r6.09; species=Dmel;;FBpp0112986 type=protein;…	32.5	3	0.07	INELLNNPPSAHQR+NTSSSGGGGASALQTPENVSVPR+QSGLGSSSNSSNLVEFR+SLPPGATMGGKPSASEK+SSSNVNSQVGEGAGSSVDADAPGK+SSSNVNSQVGEGAGSSVDADAPGKNSTTSTTTASK+TLIVHLPESEDVDDDRK+VEDDLIVFPDDFEYK
695	FBpp0070877|FBgn0014026|CG3314-PA|RpL7A-PA FBpp0070878|FBgn0014026|CG3314-PD|RpL7A-PD FBpp0309986|FBgn0014026|CG3314-PE|RpL7A-PE FBpp0309987|FBgn0014026|CG3314-PF|RpL7A-PF FBpp0311460|FBgn0014026|CG3314-PG|RpL7A-PG	0.9996	FBpp0070877 type=protein; loc=X:complement(join(6532490..6532504,6532298..6532421,6531835..6532205,6531126..6531431)); ID=FBpp0070877; name=RpL7A-PA; parent=FBgn0014026,FBtr0070915; dbxref=FlyBase:FBpp0070877,FlyBase_Annotation_IDs:CG3314-PA,GB_protein:AAN09170.1,REFSEQ:NP_727094,GB_protein:AAN09170,FlyMine:FBpp0070877,modMine:FBpp0070877; MD5=9dd5cf6ed8fd7a8831cd15e06ca47ffe; length=271; release…	14.4	3	0.03	KPSYVSAGTNTVTK+NFGIGQNVQPK+VPPPIHQFSQTLDK
694	FBpp0070325|FBgn0025626|CG4281-PA|CG4281-PA	0.9996	FBpp0070325 type=protein; loc=X:complement(join(2064874..2064991,2064547..2064820,2062947..2064488,2062735..2062891)); ID=FBpp0070325; name=CG4281-PA; parent=FBgn0025626,FBtr0070339; dbxref=FlyBase:FBpp0070325,FlyBase_Annotation_IDs:CG4281-PA,GB_protein:AAF45712.1,REFSEQ:NP_569973,GB_protein:AAF45712,FlyMine:FBpp0070325,modMine:FBpp0070325; MD5=1ba64317b941c838a7988932aebb18cb; length=696; releas…	5.5	3	0.03	MGALESDSLNETTFSPAR+TGNTTQTVSMDHLQQGLQPR
708a	FBpp0084525|FBgn0011289|CG5930-PA|TfIIA-L-PA FBpp0084526|FBgn0011289|CG5930-PB|TfIIA-L-PB	0.9994	FBpp0084525 type=protein; loc=3R:join(27253602..27253625,27254528..27254728,27255016..27255024,27255090..27255395,27255456..27255663,27255726..27255970,27256034..27256141); ID=FBpp0084525; name=TfIIA-L-PA; parent=FBgn0011289,FBtr0085155; dbxref=FlyBase:FBpp0084525,FlyBase_Annotation_IDs:CG5930-PA,GB_protein:AAF56687.2,REFSEQ:NP_476995,GB_protein:AAF56687,FlyMine:FBpp0084525,modMine:FBpp0084525; M…	10.7	3	0.03	DAFLDEGVDEQVLQEMK+QQQAASSGQGSIPIVATLDPNR
712	FBpp0072312|FBgn0002607|CG2746-PA|RpL19-PA FBpp0089141|FBgn0002607|CG2746-PB|RpL19-PB	0.9991	FBpp0072312 type=protein; loc=2R:complement(join(24969469..24969473,24969118..24969224,24968552..24969051)); ID=FBpp0072312; name=RpL19-PA; parent=FBgn0002607,FBtr0072405; dbxref=FlyBase:FBpp0072312,FlyBase_Annotation_IDs:CG2746-PA,GB_protein:AAF47305.1,REFSEQ:NP_476631,GB_protein:AAF47305,FlyMine:FBpp0072312,modMine:FBpp0072312; MD5=fcdd38cc9f41bc412274951108e1b95c; length=203; release=r6.09; sp…	17.7	3	0.03	HLYHDLYMK+KQELIALHAK+VWLDPNEINEIANTNSR
717a	FBpp0086747|FBgn0013733|CG18076-PH|shot-PH	0.9989	FBpp0086747 type=protein; loc=2R:complement(join(13907589..13908218,13905222..13905501,13904248..13905161,13903814..13904182,13902654..13903572,13901687..13902317,13901437..13901572,13900366..13900449,13899450..13899671,13894839..13894969,13884095..13894592,13882401..13882547,13874859..13882336,13874234..13874459,13872209..13874168,13871979..13872153,13871294..13871338,13870840..13870911,13870522…	0.5	3	0.03	LGLLSVVGAPLVAAEGALR+LLDPEDVDTNEPDEK+VETIQAQGQEYIK
734	FBpp0083060|FBgn0004652|CG14307-PH|fru-PH FBpp0083061|FBgn0004652|CG14307-PB|fru-PB FBpp0083062|FBgn0004652|CG14307-PC|fru-PC FBpp0083063|FBgn0004652|CG14307-PE|fru-PE FBpp0083064|FBgn0004652|CG14307-PF|fru-PF FBpp0083065|FBgn0004652|CG14307-PG|fru-PG FBpp0083066|FBgn0004652|CG14307-PA|fru-PA FBpp0083067|FBgn0004652|CG14307-PD|fru-PD FBpp0089355|FBgn0004652|CG14307-PI|fru-PI FBpp0089356|FBgn00046…	0.9981	FBpp0083060 type=protein; loc=3R:complement(join(18435643..18435768,18435370..18435570,18434235..18435062,18432564..18432818,18430832..18430964,18422638..18423182)); ID=FBpp0083060; name=fru-PH; parent=FBgn0004652,FBtr0083640; dbxref=FlyBase:FBpp0083060,FlyBase_Annotation_IDs:CG14307-PH,GB_protein:AAN13775.1,REFSEQ:NP_732346,GB_protein:AAN13775,FlyMine:FBpp0083060,modMine:FBpp0083060; MD5=370f7a1…	6.7	3	0.03	GPSNYTGGLGGAGGVADAMR+SPSVGSASAAAAAAAVAAAVAAAANR
741	FBpp0074825|FBgn0000261|CG6871-PA|Cat-PA	0.9974	FBpp0074825 type=protein; loc=3L:join(18822786..18822842,18826338..18827258,18827356..18827898); ID=FBpp0074825; name=Cat-PA; parent=FBgn0000261,FBtr0075058; dbxref=FlyBase_Annotation_IDs:CG6871-PA,FlyBase:FBpp0074825,GB_protein:AAF49228.1,REFSEQ:NP_536731,GB_protein:AAF49228,FlyMine:FBpp0074825,modMine:FBpp0074825; MD5=51c180f836ffa8819f760a2c7e45d62a; length=506; release=r6.09; species=Dmel;	5.9	3	0.02	FSTVGGESGSADTAR+TADQLASTDPDYSIR
747	FBpp0070208|FBgn0023169|CG3051-PA|AMPKalpha-PA FBpp0070209|FBgn0023169|CG3051-PB|AMPKalpha-PB FBpp0089374|FBgn0023169|CG3051-PC|AMPKalpha-PC	0.9969	FBpp0070208 type=protein; loc=X:join(1375909..1376187,1376696..1378165); ID=FBpp0070208; name=AMPKalpha-PA; parent=FBgn0023169,FBtr0070216; dbxref=FlyBase:FBpp0070208,FlyBase_Annotation_IDs:CG3051-PA,GB_protein:AAF45614.1,REFSEQ:NP_477313,GB_protein:AAF45614,FlyMine:FBpp0070208,modMine:FBpp0070208; MD5=47ac5b6cccfe57d6b140c053877d8b3d; length=582; release=r6.09; species=Dmel;;FBpp0070209 type=pro…	6.9	3	0.03	IADFGLSNMMLDGEFLR+MSLQLYQVDAK+SGIFPIPEYLNK
754	FBpp0070457|FBgn0024996|CG2677-PA|eIF2B-beta-PA	0.9928	FBpp0070457 type=protein; loc=X:join(2704718..2704773,2704837..2704923,2704993..2705449,2705540..2705925,2705994..2706066); ID=FBpp0070457; name=eIF2B-beta-PA; parent=FBgn0024996,FBtr0070479; dbxref=FlyBase:FBpp0070457,FlyBase_Annotation_IDs:CG2677-PA,GB_protein:AAF45809.1,REFSEQ:NP_570020,GB_protein:AAF45809,FlyMine:FBpp0070457,modMine:FBpp0070457; MD5=695a08d5a3d0b7aef14f558db721a086; length=35…	9.9	3	0.03	LLTELYHPEDLEI+LVTQTSESNVSVDYSVPQHGLR
792	FBpp0080639|FBgn0261597|CG10305-PA|RpS26-PA FBpp0080640|FBgn0261597|CG10305-PB|RpS26-PB FBpp0080641|FBgn0261597|CG10305-PC|RpS26-PC FBpp0303872|FBgn0261597|CG10305-PD|RpS26-PD FBpp0312181|FBgn0261597|CG10305-PE|RpS26-PE	0.9903	FBpp0080639 type=protein; loc=2L:complement(18442718..18443062); ID=FBpp0080639; name=RpS26-PA; parent=FBgn0261597,FBtr0081089; dbxref=FlyBase:FBpp0080639,FlyBase_Annotation_IDs:CG10305-PA,GB_protein:AAN11004.1,REFSEQ:NP_724109,GB_protein:AAN11004; MD5=74d7b460a2e4bf86bb497542b5fd62cd; length=114; release=r6.09; species=Dmel;;FBpp0080640 type=protein; loc=2L:complement(18442718..18443062); ID=FBp…	13.2	3	0.04	DITEASIWDSYVLPK
776	FBpp0074562|FBgn0052528|CG32528-PA|parvin-PA FBpp0311906|FBgn0052528|CG32528-PB|parvin-PB	0.9903	FBpp0074562 type=protein; loc=X:join(19746189..19746309,19746642..19746731,19746811..19747082,19747250..19747870); ID=FBpp0074562; name=parvin-PA; parent=FBgn0052528,FBtr0074793; dbxref=FlyBase:FBpp0074562,FlyBase_Annotation_IDs:CG32528-PA,GB_protein:AAF49016.2,REFSEQ:NP_608352,GB_protein:AAF49016,FlyMine:FBpp0074562,modMine:FBpp0074562; MD5=f237b5d448d5ca075c6b96039129f15b; length=367; release=r…	12.0	3	0.02	AVIDPQSISDPQVIK+FQEQITSEYDDLGMR+ILVDWINDELAEQR
763	FBpp0071295|FBgn0030136|CG2998-PA|RpS28b-PA FBpp0310057|FBgn0030136|CG2998-PB|RpS28b-PB	0.9903	FBpp0071295 type=protein; loc=X:9554710..9554907; ID=FBpp0071295; name=RpS28b-PA; parent=FBgn0030136,FBtr0071360; dbxref=FlyBase:FBpp0071295,FlyBase_Annotation_IDs:CG2998-PA,GB_protein:AAF46503.2,REFSEQ:NP_572568,GB_protein:AAF46503,FlyMine:FBpp0071295,modMine:FBpp0071295; MD5=e405baba3b940bedd5166e924fc2ef55; length=65; release=r6.09; species=Dmel;;FBpp0310057 type=protein; loc=X:9554710..955490…	18.5	3	0.04	EGDILTLLESER
829	FBpp0084176|FBgn0020626|CG6708-PA|Osbp-PA	0.9893	FBpp0084176 type=protein; loc=3R:complement(join(24936255..24937859,24935399..24936148)); ID=FBpp0084176; name=Osbp-PA; parent=FBgn0020626,FBtr0084801; dbxref=FlyBase:FBpp0084176,FlyBase_Annotation_IDs:CG6708-PA,GB_protein:AAF56371.1,REFSEQ:NP_477271,GB_protein:AAF56371,FlyMine:FBpp0084176,modMine:FBpp0084176; MD5=e67ea729e130327e38ec33bfaecb6c82; length=784; release=r6.09; species=Dmel;	2.0	3	0.04	ALNDLETNEEESLGSR
867	FBpp0074107|FBgn0030792|CG4789-PA|CG4789-PA	0.9856	FBpp0074107 type=protein; loc=X:join(16800960..16801005,16801069..16801587,16801654..16801913); ID=FBpp0074107; name=CG4789-PA; parent=FBgn0030792,FBtr0074333; dbxref=FlyBase:FBpp0074107,FlyBase_Annotation_IDs:CG4789-PA,GB_protein:AAF48668.2,REFSEQ:NP_573166,GB_protein:AAF48668,FlyMine:FBpp0074107,modMine:FBpp0074107; MD5=d0b1588a68dcb09e530fac2feb9c822d; length=274; release=r6.09; species=Dmel;	12.0	3	0.03	AALAFGVSSSNAVSPPDR+MEDSVLPLLDTQDLK
882a	FBpp0086170|FBgn0034180|CG15609-PB|Ehbp1-PB FBpp0113120|FBgn0034180|CG15609-PG|Ehbp1-PG FBpp0309079|FBgn0034180|CG15609-PI|Ehbp1-PI	0.9825	FBpp0086170 type=protein; loc=2R:complement(join(17014949..17015052,17013789..17013996,17013546..17013727,17013285..17013481,17011952..17012774,17011614..17011816,17011154..17011548,17010887..17010976,17010263..17010535,17010053..17010173,17008846..17008942,17008597..17008785,17008455..17008536)); ID=FBpp0086170; name=Ehbp1-PB; parent=FBgn0034180,FBtr0087019; dbxref=FlyBase:FBpp0086170,FlyBase_An…	5.2	3	0.03	AVMGGNPKTEETEEQLLSQWFTLVNK+EAANKLDLPTAASGGSSGAEESLK
913	FBpp0079444|FBgn0011207|CG3959-PA|pelo-PA	0.9770	FBpp0079444 type=protein; loc=2L:join(9701053..9701093,9701153..9701874,9701930..9702122,9706640..9706746,9708145..9708269); ID=FBpp0079444; name=pelo-PA; parent=FBgn0011207,FBtr0079847; dbxref=FlyBase:FBpp0079444,FlyBase_Annotation_IDs:CG3959-PA,GB_protein:AAF52799.1,REFSEQ:NP_476982,GB_protein:AAF52799,FlyMine:FBpp0079444,modMine:FBpp0079444; MD5=a21f597f6aec967debf3d737748bf328; length=395; re…	2.8	3	0.03	KPEWDTIALER
956	FBpp0084342|FBgn0039407|CG14544-PA|CG14544-PA FBpp0312340|FBgn0039407|CG14544-PB|CG14544-PB	0.9596	FBpp0084342 type=protein; loc=3R:join(26059580..26059748,26059803..26060261,26060937..26061262); ID=FBpp0084342; name=CG14544-PA; parent=FBgn0039407,FBtr0084969; dbxref=FlyBase:FBpp0084342,FlyBase_Annotation_IDs:CG14544-PA,GB_protein:AAF56565.1,REFSEQ:NP_651461,GB_protein:AAF56565,FlyMine:FBpp0084342,modMine:FBpp0084342; MD5=5a5026481ed76148b47dbca4c6bf4fbf; length=317; release=r6.09; species=Dme…	18.9	3	0.02	ADAVFLDLPAPDLAVPHAFK+KYLTSSNPQTLPGHTGFLTFATLPPNIPK+TLPVIDLEFLK
[truncated: 431 more rows]
