# Supplementary material for: Comparative interactome analysis of α-arrestin families in human and Drosophila
Source: eLife. 2024 Jan 25;12:RP88328. doi: 10.7554/eLife.88328 (PMC10945707; doi:10.7554/eLife.88328)
Supplement: Figure 1—source data 1. [file elife-88328-fig1-data1.zip › Drosophila/fly_APMS_control/interact-GFP_1_S2Rplus.prot.tsv]

entry no.	protein	protein probability	protein description	percent coverage	tot indep spectra	percent share of spectrum ids	peptides
134	sp|GFP_AEQVI|	1.0000	sp GFP_AEQVI	68.9	351	13.50	AEVKFEGDTLVNR+AEVKFEGDTLVNRIELK+EDGNILGHK+EDGNILGHKLEYNYNSHNVYIMADK+EDGNILGHKLEYNYNSHNVYIMADKQK+FEGDTLVNR+FEGDTLVNRIELK+FSVSGEGEGDATYGK+FSVSGEGEGDATYGKLTLK+GEELFTGVVPILVELDGDVNGHK+GIDFKEDGNILGHK+HNIEDGSVQLADHYQQNTPIGDGPVLLPDNHYLSTQSALSK+IELKGIDFK+IELKGIDFKEDGNILGHK+IRHNIEDGSVQLADHYQQNTPIGDGPVLLPDNHYLSTQSALSK+LEYNYNSHNVYIMADK+LEYNYNSHNVYIMADKQK+QHDFFKSAMPEGYVQER+SAMPEGYVQER+SAMPEGYVQERTIFFK+TIFFKD…
181a	sp|K1C10_HUMAN|	1.0000	sp K1C10_HUMAN	39.3	53	1.89	ALEESNYELEGK+DAEAWFNEK+ELTTEIDNNIEQISSYK+GSLGGGFSSGGFSGGSFSR+IRLENEIQTYR+LAADDFR+LASYLDK+LENEIQTYR+LKYENEVALR+NQILNLTTDNANILLQIDNAR+NVQALEIELQSQLALK+NVSTGDVNVEMNAAPGVDLTQLLNNMR+QSLEASLAETEGR+QSVEADINGLR+QSVEADINGLRR+SEITELR+SKELTTEIDNNIEQISSYK+SLLEGEGSSGGGGR+SQYEQLAEQNR+VLDELTLTK+VTMQNLNDR+YENEVALR
182b	sp|K2C1_HUMAN|	1.0000	sp K2C1_HUMAN	35.1	50	1.88	AEAESLYQSK+DVDGAYMTK+DYQELMNTK+FLEQQNQVLQTK+IEISELNR+KQISNLQQSISDAEQR+LALDLEIATYR+LNDLEDALQQAK+NKLNDLEDALQQAK+NMQDMVEDYR+QISNLQQSISDAEQR+SGGGFSSGSAGIINYQR+SISISVAR+SLDLDSIIAEVK+SLNNQFASFIDK+SLNNQFASFIDKVR+SLVNLGGSK+THNLEPYFESFINNLR+TLLEGEESR+TNAENEFVTIK+TNAENEFVTIKK+WELLQQVDTSTR+YEDEINK+YEDEINKR+YEELQITAGR
182a	sp|K22E_HUMAN|	1.0000	sp K22E_HUMAN	55.0	44	1.70	AQYEEIAQR+DVDNAYMIK+DYQELMNVK+FGGFGGPGGVGGLGGPGGFGPGGYPGGIHEVSVNQSLLQPLNVK+FLEQQNQVLQTK+GFSSGSAVVSGGSR+GGGFGGGSGFGGGSGFGGGSGFSGGGFGGGGFGGGR+GGSGGGGSISGGGYGSGGGSGGR+GGSISGGGYGSGGGK+HGGGGGGFGGGGFGSR+IEISELNR+LNDLEEALQQAK+NLDLDSIIAEVK+SISISVAGGGGGFGAAGGFGGR+SLVGLGGTK+TAAENDFVTLK+TSQNSELNNMQDLVEDYK+TSQNSELNNMQDLVEDYKK+VDLLNQEIEFLK+VDPEIQNVK+VLYDAEISQIHQSVTDTNVILSMDNSR+YEDEINK+YEDEINKR+YEELQVTVGR+YLDG…
175a	FBpp0089204|FBgn0004167|CG12008-PC|kst-PC FBpp0289294|FBgn0004167|CG12008-PE|kst-PE FBpp0304366|FBgn0004167|CG12008-PG|kst-PG FBpp0304367|FBgn0004167|CG12008-PH|kst-PH	1.0000	FBpp0089204 type=protein; loc=3L:join(3351567..3351686,3351965..3352132,3353738..3353854,3353923..3354185,3354255..3354384,3354637..3354824,3354949..3357922,3357982..3358121,3358179..3359789,3359853..3365751,3365811..3366126,3366200..3366310,3366444..3366773,3367515..3367771); ID=FBpp0089204; name=kst-PC; parent=FBgn0004167,FBtr0073072; dbxref=FlyBase:FBpp0089204,GB_protein:AAS64957.1,FlyBase_Ann…	13.3	44	1.70	AHDTEFVEVIQLGK+DAEDELQWLAEK+DLAAVSNLLK+DLNSALALLR+DLPNSLEGIQR+DNGVEGFVPANYVR+EAFLNNDDLGDSYTAVER+ELTAFKPSIEK+ENLEDSLSLQQFLR+FANSILEGEPK+FESNRPVSLQPDSISFSR+FNDLTAMAEELDR+GLEEAQDSLEFNSQLDK+IANIVGQLMDADR+INAFNAAASQQHQPDYFNNNTAR+INQTYDELQEMAQK+IQEIQDTGVILLSK+IQHDAIYGEIEAR+ITAPELANSVAGAELLLASTK+ITMLEQLFR+LAASSDLQTFLTDVR+LADLEEAYSELLR+LEADVAHHGELADQLK+LESIGAEDIVDGNPR+LGEIYPDAK+LIDSESPYANEVEK+LINQAQVPADT…
155a	FBpp0082514|FBgn0266599|CG4264-PE|Hsc70-4-PE FBpp0082515|FBgn0266599|CG4264-PF|Hsc70-4-PF FBpp0082516|FBgn0266599|CG4264-PA|Hsc70-4-PA FBpp0082517|FBgn0266599|CG4264-PC|Hsc70-4-PC FBpp0082518|FBgn0266599|CG4264-PD|Hsc70-4-PD FBpp0082519|FBgn0266599|CG4264-PB|Hsc70-4-PB FBpp0307982|FBgn0266599|CG4264-PG|Hsc70-4-PG	1.0000	FBpp0082514 type=protein; loc=3R:15244360..15246315; ID=FBpp0082514; name=Hsc70-4-PE; parent=FBgn0266599,FBtr0083055; dbxref=FlyBase:FBpp0082514,FlyBase_Annotation_IDs:CG4264-PE,GB_protein:AAO41567.1,REFSEQ:NP_788679,GB_protein:AAO41567; MD5=050fd5b4b4ff0bfd160c385fb3a7608a; length=651; release=r6.09; species=Dmel;;FBpp0082515 type=protein; loc=3R:15244360..15246315; ID=FBpp0082515; name=Hsc70-4-…	40.6	44	1.60	ARFEELNADLFR+ATLDEDNLK+DAGTIAGLNVLR+ETAEAYLGK+FDDAAVQSDMK+FEELNADLFR+FELSGIPPAPR+IINEPTAAAIAYGLDK+IINEPTAAAIAYGLDKK+LLQDLFNGK+LVTHFVQEFK+NQVAMNPTQTIFDAK+QTQTFTTYSDNQPGVLIQVYEGER+SINPDEAVAYGAAVQAAILHGDK+STAGDTHLGGEDFDNR+SVIHDIVLVGGSTR+TFFPEEISSMVLTK+TTPSYVAFTDTER+TVTNAVITVPAYFNDSQR+VEIIANDQGNR+WLDANQLADKEEYEHR
162a	FBpp0085720|FBgn0003887|CG9277-PB|betaTub56D-PB FBpp0085721|FBgn0003887|CG9277-PA|betaTub56D-PA	1.0000	FBpp0085720 type=protein; loc=2R:complement(join(19451433..19451489,19447460..19448746)); ID=FBpp0085720; name=betaTub56D-PB; parent=FBgn0003887,FBtr0086536; dbxref=FlyBase:FBpp0085720,FlyBase_Annotation_IDs:CG9277-PB,GB_protein:AAF57555.1,REFSEQ:NP_523795,GB_protein:AAF57555,FlyMine:FBpp0085720,modMine:FBpp0085720; MD5=af532e832c1035fa8fb3355ba120f3d1; length=447; release=r6.09; species=Dmel;;FB…	39.6	39	1.21	ALTVPELTQQMFDAK+AVLVDLEPGTMDSVR+EVDEQMLNIQNK+FPGQLNADLR+GHYTEGAELVDSVLDVVR+IMNTYSVVPSPK+INVYYNEASGGK+ISEQFTAMFR+LAVNMVPFPR+LHFFMPGFAPLTSR+MSATFIGNSTAIQEIFK+NSSYFVEWIPNNVK+SGPFGQIFRPDNFVFGQSGAGNNWAK+YLTVAAIFR
142a	FBpp0073766|FBgn0264078|CG32593-PA|Flo2-PA FBpp0073768|FBgn0264078|CG32593-PE|Flo2-PE FBpp0303249|FBgn0264078|CG32593-PK|Flo2-PK	1.0000	FBpp0073766 type=protein; loc=X:join(14840971..14841019,14924226..14924413,14925646..14925684,14926766..14926874,14930747..14931314,14931802..14931985,14932048..14932227); ID=FBpp0073766; name=Flo2-PA; parent=FBgn0264078,FBtr0073949; dbxref=FlyBase:FBpp0073766,FlyBase_Annotation_IDs:CG32593-PA,GB_protein:AAF48407.2,REFSEQ:NP_727797,GB_protein:AAF48407,FlyMine:FBpp0073766,modMine:FBpp0073766; MD5=…	54.8	34	1.33	ADELLGTASEQFLGK+AESQLAYELQAAK+AILGTLTVEEVYK+AILGTLTVEEVYKDR+ANFDQEINTAK+DADAGVAEANR+DQFAALVR+DVYDDVQYLASLGK+EVAAPDVGR+IAAEVAAPLAK+IGSAEAHAIELVGK+IRNEEIQIEVVER+LPAEAEAFR+LVAQLPPSINALTGVDLSK+MGIEILSFTIK+QIEIESQEVQR+QTDYHNDEADELLGTASEQFLGK+QTILQTLEGHLR+QYGDAAIMNIVLESLPK+TDEIVLIGGNDNITNDVTR
164a	FBpp0086484|FBgn0024754|CG8200-PA|Flo1-PA	1.0000	FBpp0086484 type=protein; loc=2R:complement(join(15569119..15569170,15568751..15568826,15568152..15568506,15567243..15567713,15567029..15567172,15566803..15566967,15566574..15566591)); ID=FBpp0086484; name=Flo1-PA; parent=FBgn0024754,FBtr0087351; dbxref=FlyBase:FBpp0086484,FlyBase_Annotation_IDs:CG8200-PA,GB_protein:AAF58120.1,REFSEQ:NP_477358,GB_protein:AAF58120,FlyMine:FBpp0086484,modMine:FBpp0…	41.5	33	1.34	AAYDVEVQTK+AEAEMAYELQAAK+AFVWPVGQQVQR+AIMGSMTVEEIYK+DLRDEEGYLR+EAAMVEMLLDTLPK+GEAEAFAIAAK+IRGEAEAFAIAAK+ITMVSSGTGDIGAAK+LTGEVLSIVNK+NITGVDIAR+SEAEINHIALVTLEGHQR+TQEIAVQEQEIMR+VAAEVAAPLSQAK+VVMEAEAEAESIR
22	FBpp0072672|FBgn0250789|CG1977-PA|alpha-Spec-PA FBpp0305100|FBgn0250789|CG1977-PB|alpha-Spec-PB FBpp0305101|FBgn0250789|CG1977-PC|alpha-Spec-PC FBpp0305102|FBgn0250789|CG1977-PD|alpha-Spec-PD	1.0000	FBpp0072672 type=protein; loc=3L:complement(join(1784907..1788896,1781759..1783682,1781095..1781698,1779385..1779985,1779182..1779310)); ID=FBpp0072672; name=alpha-Spec-PA; parent=FBgn0250789,FBtr0072789; dbxref=FlyBase:FBpp0072672,FlyBase_Annotation_IDs:CG1977-PA,GB_protein:AAF47569.1,REFSEQ:NP_476739,GB_protein:AAF47569,FlyMine:FBpp0072672,modMine:FBpp0072672; MD5=b8439882282cce78554fdd71ffb18c…	16.5	30	1.12	AIISADELAK+AITAADRPYVTK+ALDIFATK+ALNQAWAELK+ANALNNDDLGK+DADEIENWIAEK+DADETVAWIAEK+DALDYIDFTR+DKETFVTADEFGQDLEHVEVLQR+DLASVQNLMK+DLIGVQNLIK+DMNNQADSLVESGQFDTAGIQEK+DQLINASHAQSPAILK+DQPFASDDIR+DVAGAEALLER+DVVLSSDDYGR+FATDDSYLDPTNLNGK+HQAFEAELAANADR+IAALQTVADQLIAQNHYASNLVDEK+IDAGLSASQQNLVDNHSIAK+IEDITNVGTELIEK+IKDMNNQADSLVESGQFDTAGIQEK+ILETVEDIQER+KGDVLTLLNSNNK+LDNLSALAAR+LEAELGSHEPAIQAVQEAGEK+LIDGQ…
173a	FBpp0088955|FBgn0002174|CG5504-PB|l(2)tid-PB	1.0000	FBpp0088955 type=protein; loc=2R:join(23707154..23708487,23708630..23708858); ID=FBpp0088955; name=l(2)tid-PB; parent=FBgn0002174,FBtr0089504; dbxref=FlyBase:FBpp0088955,FlyBase_Annotation_IDs:CG5504-PB,GB_protein:AAS64764.1,REFSEQ:NP_995932,GB_protein:AAS64764,FlyMine:FBpp0088955,modMine:FBpp0088955; MD5=866804247a35c34a361f9196cb09b5f0; length=520; release=r6.09; species=Dmel;	38.5	27	1.02	DYYATLGVAK+EGGGSGSGQGDGGGGGFISK+ELFVTFR+EYDTYGQTAENIGR+FGFGQAQEMVMDLTFAQAAR+FQEVSEAYEVLSDEQK+IFGEGNFR+KFQEVSEAYEVLSDEQK+KVTVPVPAGIENGQTVR+LALIEAYAELEEDTPGQIHGIANR+QATAGASEEPGAGAAAK+QGGGFPGGGAGGFGPEGFSQSWQFR+SSIDPEELFR+TNSFDDFADSK+VTVPVPAGIENGQTVR
155b	FBpp0073445|FBgn0001218|CG4147-PB|Hsc70-3-PB FBpp0073446|FBgn0001218|CG4147-PA|Hsc70-3-PA FBpp0073447|FBgn0001218|CG4147-PD|Hsc70-3-PD FBpp0073448|FBgn0001218|CG4147-PC|Hsc70-3-PC FBpp0311376|FBgn0001218|CG4147-PE|Hsc70-3-PE	1.0000	FBpp0073445 type=protein; loc=X:complement(join(11804897..11805021,11802613..11804458)); ID=FBpp0073445; name=Hsc70-3-PB; parent=FBgn0001218,FBtr0073608; dbxref=FlyBase:FBpp0073445,FlyBase_Annotation_IDs:CG4147-PB,GB_protein:AAN09299.1,REFSEQ:NP_511132,GB_protein:AAN09299,FlyMine:FBpp0073445,modMine:FBpp0073445; MD5=90cfc2d2c129e8a211bff4d9b740fb53; length=656; release=r6.09; species=Dmel;;FBpp00…	31.4	26	0.92	DAGVIAGLQVMR+DLEAIVQPVIAK+ETAEAYLGK+FEELNLDLFR+IINEPTAAAIAYGLDK+IINEPTAAAIAYGLDKK+ITPSYVAFTADGER+LESAIDESIK+LYQGAGGAPPPEGGDDADLKDEL+NQLTTNPENTVFDAK+SQVFSTASDNQHTVTIQVYEGERPMTK+VEIIANDQGNR+VFAPEEISAMVLGK+VTHAVVTVPAYFNDAQR+WLEQNPDADPEEYKK
137a	FBpp0070787|FBgn0000042|CG4027-PA|Act5C-PA FBpp0070788|FBgn0000042|CG4027-PB|Act5C-PB FBpp0085365|FBgn0000043|CG12051-PA|Act42A-PA FBpp0100124|FBgn0000042|CG4027-PC|Act5C-PC FBpp0100125|FBgn0000042|CG4027-PD|Act5C-PD FBpp0311818|FBgn0000042|CG4027-PE|Act5C-PE	1.0000	FBpp0070787 type=protein; loc=X:5902698..5903828; ID=FBpp0070787; name=Act5C-PA; parent=FBgn0000042,FBtr0070822; dbxref=FlyBase_Annotation_IDs:CG4027-PA,FlyBase:FBpp0070787,GB_protein:AAF46098.1,REFSEQ:NP_727048,GB_protein:AAF46098; MD5=88db72d41de81d7f219b741d3b28d3d2; length=376; release=r6.09; species=Dmel;;FBpp0070788 type=protein; loc=X:5902698..5903828; ID=FBpp0070788; name=Act5C-PB; parent…	39.6	26	0.90	AGFAGDDAPR+AVFPSIVGRPR+DLTDYLMK+DLYANTVLSGGTTMYPGIADR+EITALAPSTMK+GYSFTTTAER+KDLYANTVLSGGTTMYPGIADR+QEYDESGPSIVHR+SYELPDGQVITIGNER+TTGIVLDSGDGVSHTVPIYEGYALPHAILR+VAPEEHPVLLTEAPLNPK
135	sp|K1C9_HUMAN|	1.0000	sp K1C9_HUMAN	43.7	26	1.06	DIENQYETQITQIEHEVSSSGQEVQSSAK+DQIVDLTVGNNK+EIETYHNLLEGGQEDFESSGAGK+FEMEQNLR+GGGGSFGYSYGGGSGGGFSASSLGGGFGGGSR+GGSGGSHGGGSGFGGESGGSYGGGEEASGSGGGYGGGSGK+HGVQELEIELQSQLSK+IKFEMEQNLR+LASYLDK+MTLDDFR+NHKEEMSQLTGQNSGDVNVEINVAPGK+QEYEQLIAK+QGVDADINGLR+QVLDNLTMEK+SGGGGGGGLGSGGSIR+TLLDIDNTR+VQALEEANNDLENK
90	FBpp0083802|FBgn0002622|CG6779-PA|RpS3-PA FBpp0312066|FBgn0002622|CG6779-PB|RpS3-PB	1.0000	FBpp0083802 type=protein; loc=3R:join(23358855..23358890,23359154..23359858); ID=FBpp0083802; name=RpS3-PA; parent=FBgn0002622,FBtr0084410; dbxref=FlyBase:FBpp0083802,FlyBase_Annotation_IDs:CG6779-PA,GB_protein:AAF56129.1,REFSEQ:NP_476632,GB_protein:AAF56129,FlyMine:FBpp0083802,modMine:FBpp0083802; MD5=afce2f20264890e9f016128a095a23e6; length=246; release=r6.09; species=Dmel;;FBpp0312066 type=pro…	46.7	25	1.00	AELNEFLTR+ELAEDGYSGVEVR+ELTAMVQK+FNFETGR+FVSDGIFK+IELYAEK+IPPPSKPLDDLSEAK+IYETPETEYK+KPLPDNVSVVEPK+LTGGLAVR+TEIIIMATK+VMLPYDPK
140a	FBpp0073277|FBgn0003360|CG16944-PA|sesB-PA FBpp0073278|FBgn0003360|CG16944-PC|sesB-PC FBpp0073279|FBgn0003360|CG16944-PB|sesB-PB FBpp0073280|FBgn0003360|CG16944-PD|sesB-PD FBpp0312078|FBgn0003360|CG16944-PE|sesB-PE	1.0000	FBpp0073277 type=protein; loc=X:complement(join(10782380..10782676,10782173..10782300,10781621..10782095)); ID=FBpp0073277; name=sesB-PA; parent=FBgn0003360,FBtr0073421; dbxref=FlyBase:FBpp0073277,FlyBase_Annotation_IDs:CG16944-PA,GB_protein:AAG22341.1,REFSEQ:NP_511109,GB_protein:AAG22341,FlyMine:FBpp0073277,modMine:FBpp0073277; MD5=c2c1ad011a3bcdf20b09b6b6d65bec98; length=299; release=r6.09; spe…	37.5	25	1.05	AAYFGFYDTAR+DFAAGGISAAVSK+DFDAVGFVK+EQGFSSFWR+GAFSNILR+GMLPDPK+GTGGAFVLVLYDEIKK+QEGTGAFFK+QVFLGGVDK+SDGIVGLYR+YFPTQALNFAFK
136	sp|TRYP_PIG|	1.0000	sp TRYP_PIG	25.1	25	0.97	IITHPNFNGNTLDNDIMLIK+LGEHNIDVLEGNEQFINAAK+LSSPATLNSR+VATVSLPR
87	FBpp0082728|FBgn0040237|CG6815-PA|bor-PA FBpp0297140|FBgn0040237|CG6815-PB|bor-PB	1.0000	FBpp0082728 type=protein; loc=3R:complement(join(16263730..16263952,16263147..16263621,16262262..16263086,16261991..16262189,16261834..16261926)); ID=FBpp0082728; name=bor-PA; parent=FBgn0040237,FBtr0083276; dbxref=FlyBase:FBpp0082728,FlyBase_Annotation_IDs:CG6815-PA,GB_protein:AAF55289.2,REFSEQ:NP_524996,GB_protein:AAF55289,FlyMine:FBpp0082728,modMine:FBpp0082728; MD5=9550e905085694c6b773f07bdce…	35.8	24	0.86	AALNAFLYR+AKPTDALQGVVLNPK+AQYQDQLSR+FAFLDALK+FDSSALER+FKLDTFDYGK+FMLVLASNTPEQFDYAINDR+IGKPTLVGETSR+LAEHSGMDFAIMTGGDVAPMGK+LDEMVEFTLPGLEER+LDTFDYGK+QQPQPDQTAGFSEGGGAADPEGR+QTIEHEIEMK+SITGTAAPPLTLTAK+TAGTVIGAGAEAMLTDWDK+YEDQLLQQQR+YVLQPAAAGAK
167a	FBpp0087142|FBgn0000556|CG8280-PA|Ef1alpha48D-PA FBpp0304260|FBgn0000556|CG8280-PC|Ef1alpha48D-PC FBpp0311272|FBgn0000556|CG8280-PD|Ef1alpha48D-PD FBpp0311273|FBgn0000556|CG8280-PE|Ef1alpha48D-PE	1.0000	FBpp0087142 type=protein; loc=2R:11893575..11894966; ID=FBpp0087142; name=Ef1alpha48D-PA; parent=FBgn0000556,FBtr0088035; dbxref=FlyBase:FBpp0087142,FlyBase_Annotation_IDs:CG8280-PA,GB_protein:AAF58608.1,REFSEQ:NP_477375,GB_protein:AAF58608,FlyMine:FBpp0087142,modMine:FBpp0087142; MD5=2ae59732b0e0ae621052c7236b70a79c; length=463; release=r6.09; species=Dmel;;FBpp0304260 type=protein; loc=2R:11893…	23.5	23	0.96	EVSSYIK+IGGIGTVPVGR+LPLQDVYK+MDSSEPPYSEAR+QLIVGVNK+QTVAVGVIK+TLIDALDAILPPARPTDK+VETGVLKPGTVVVFAPANITTEVK+YYVTIIDAPGHR
84	FBpp0082219|FBgn0038145|CG8863-PA|Droj2-PA FBpp0082220|FBgn0038145|CG8863-PB|Droj2-PB FBpp0082221|FBgn0038145|CG8863-PC|Droj2-PC FBpp0082222|FBgn0038145|CG8863-PD|Droj2-PD FBpp0082223|FBgn0038145|CG8863-PE|Droj2-PE	1.0000	FBpp0082219 type=protein; loc=3R:join(13383479..13384579,13384670..13384780); ID=FBpp0082219; name=Droj2-PA; parent=FBgn0038145,FBtr0082751; dbxref=FlyBase:FBpp0082219,FlyBase_Annotation_IDs:CG8863-PA,GB_protein:AAF54939.1,REFSEQ:NP_650283,GB_protein:AAF54939; MD5=efbff2329a246c0e487de7a3cf5fb77c; length=403; release=r6.09; species=Dmel;;FBpp0082220 type=protein; loc=3R:join(13383479..13384579,13…	27.8	22	0.85	AISQAYEVLSDADK+AISQAYEVLSDADKR+DLIVSTQPGEVIR+DVVHQMSVQLEELYNGATR+ETGYYDILGVKPNATPDELK+ETGYYDILGVKPNATPDELKK+FFGAGFGGSGGGR+MAYDEDDGGYQDGPR+NPMDFFEK+VLEVHIEK
162b	FBpp0072177|FBgn0003888|CG3401-PA|betaTub60D-PA	1.0000	FBpp0072177 type=protein; loc=2R:join(24306082..24306138,24310722..24310830,24310893..24311137,24311194..24312147); ID=FBpp0072177; name=betaTub60D-PA; parent=FBgn0003888,FBtr0072270; dbxref=FlyBase:FBpp0072177,FlyBase_Annotation_IDs:CG3401-PA,GB_protein:AAF47193.2,REFSEQ:NP_523842,GB_protein:AAF47193,FlyMine:FBpp0072177,modMine:FBpp0072177; MD5=faff26e0b4223b934baefc1ca16310b2; length=454; relea…	23.1	22	0.50	ALTVPELTQQMFDAK+FPGQLNADLR+IMNTYSVVPSPK+LAVNMVPFPR+LHFFMPGFAPLTSR+MSSTFIGNTTAIQELFK+NSSYFVEWIPNNVK+VSVYYNEASAVTR
152a	FBpp0081062|FBgn0003885|CG2512-PA|alphaTub84D-PA FBpp0081153|FBgn0003884|CG1913-PA|alphaTub84B-PA	1.0000	FBpp0081062 type=protein; loc=3R:7531259..7532611; ID=FBpp0081062; name=alphaTub84D-PA; parent=FBgn0003885,FBtr0081538; dbxref=FlyBase:FBpp0081062,FlyBase_Annotation_IDs:CG2512-PA,GB_protein:AAF54007.1,REFSEQ:NP_524264,GB_protein:AAF54007,FlyMine:FBpp0081062,modMine:FBpp0081062; MD5=019098f12132864ff22b77f0b7ff682e; length=450; release=r6.09; species=Dmel;;FBpp0081153 type=protein; loc=3R:join(70…	30.0	21	0.89	AVFVDLEPTVVDEVR+DVNAAIATIK+EIVDLVLDR+FDLMYAK+IHFPLVTYAPVISAEK+LIGQIVSSITASLR+NLDIERPTYTNLNR+QLFHPEQLITGK+TVGGGDDSFNTFFSETGAGK+VGINYQPPTVVPGGDLAK
180a	sp|ALBU_BOVIN|	1.0000	sp ALBU_BOVIN	24.7	20	0.85	AEFVEVTK+DAFLGSFLYEYSR+DAIPENLPPLTADFAEDK+HLVDEPQNLIK+HPYFYAPELLYYANK+KVPQVSTPTLVEVSR+LGEYGFQNALIVR+LVNELTEFAK+LVTDLTK+QTALVELLK+RHPEYAVSVLLR+TVMENFVAFVDK+VPQVSTPTLVEVSR+YLYEIAR
15	FBpp0071794|FBgn0011211|CG3612-PA|blw-PA	1.0000	FBpp0071794 type=protein; loc=2R:join(22799204..22799269,22799896..22800476,22800569..22801370,22801483..22801692); ID=FBpp0071794; name=blw-PA; parent=FBgn0011211,FBtr0071883; dbxref=FlyBase:FBpp0071794,FlyBase_Annotation_IDs:CG3612-PA,GB_protein:AAF46903.1,REFSEQ:NP_726243,GB_protein:AAF46903,FlyMine:FBpp0071794,modMine:FBpp0071794; MD5=9adab5c6a725023536c45cc02a2d2dad; length=552; release=r6.0…	29.0	20	0.84	AVDSLVPIGR+DGAISEASDAK+EAYPGDVFYLHSR+GIRPAINVGLSVSR+GMALNLEPDNVGVVVFGNDK+HALIIYDDLSK+SAEISNILEER+STVAQIVK+TALAIDTIINQK+TGAIVDVPVGDELLGR+TSEQALLDTIAK+VLSIGDGIAR+VVDALGNAIDGK
123	FBpp0088303|FBgn0023213|CG10811-PA|eIF4G-PA FBpp0111817|FBgn0023213|CG10811-PB|eIF4G-PB FBpp0288389|FBgn0023213|CG10811-PC|eIF4G-PC	1.0000	FBpp0088303 type=protein; loc=4:complement(join(929822..929899,926011..926661,925768..925948,925575..925686,925083..925138,918903..921199,918536..918776,918324..918481,917275..917743,916867..917090,916121..916267,915837..916059,915617..915718,915492..915553)); ID=FBpp0088303; name=eIF4G-PA; parent=FBgn0023213,FBtr0089243; dbxref=FlyBase:FBpp0088303,FlyBase_Annotation_IDs:CG10811-PA,GB_protein:AAF…	13.0	20	0.85	AELEAFLEEEER+AIDEPNFSVSYAR+AQSSVGSSNVNTGPLYR+ATEESMPPNQTHPNLLISDSSK+FDTLVEEIIK+FMLQDVIDLR+IPQQESVGLNNLTSTSSQGSESR+LQIIDPTTK+NTGVDVGLQSDSKPETTLNDK+NVSESIVAPITDETDDAGSTPISR+SVVSEIVDLSAASK+TEQEFTQNVSQSTAK+TNAPYIPIETTPISR+VQSMVGIIGNR
36	FBpp0075069|FBgn0250814|CG4169-PA|UQCR-C2-PA FBpp0303947|FBgn0250814|CG4169-PB|UQCR-C2-PB	1.0000	FBpp0075069 type=protein; loc=3L:join(16584400..16584444,16584589..16584722,16584779..16585082,16585185..16586024); ID=FBpp0075069; name=UQCR-C2-PA; parent=FBgn0250814,FBtr0075309; dbxref=GB_protein:AAF49444.1,FlyBase:FBpp0075069,FlyBase_Annotation_IDs:CG4169-PA,REFSEQ:NP_648905,GB_protein:AAF49444,FlyMine:FBpp0075069,modMine:FBpp0075069; MD5=c89c08293aa606332e429c50fa8be9d2; length=440; release=…	49.5	19	0.77	AIELVHK+AVNASYSDAGLFGFVVSADSK+AVVAVAGQGAAASNHK+ELVGYTVTTTADNAETGLR+LAGGLSTQNSTAFAIAR+LAVGAIGHLANVPYASDLA+LVVATADATLPVSR+NESYDIQGASHLLR+NGLGNSIYSPR+NIQQVGGTLTTWGDR+NVLEADALLGAIDGISQSQVQEAAK+TVEFLVR+TVVNQLNAVSTEER+VSLVLGAGSR+YSSDGGLIK
23	FBpp0072693|FBgn0025725|CG7961-PB|alphaCOP-PB FBpp0072694|FBgn0025725|CG7961-PA|alphaCOP-PA	1.0000	FBpp0072693 type=protein; loc=3L:complement(join(1644012..1644957,1641197..1643955)); ID=FBpp0072693; name=alphaCOP-PB; parent=FBgn0025725,FBtr0072811; dbxref=FlyBase:FBpp0072693,FlyBase_Annotation_IDs:CG7961-PB,GB_protein:AAF47535.1,REFSEQ:NP_728648,GB_protein:AAF47535; MD5=66c92cebeb44706586c8d2870900e903; length=1234; release=r6.09; species=Dmel;;FBpp0072694 type=protein; loc=3L:complement(joi…	17.7	19	0.74	AGSFETAFR+ASALDSNYYAAPNK+DVSAQYQGALLLGDVK+ERPAYAVHGNILYYVK+GFFEGAMVTR+GHPGATDLFGQADAVVK+GHYNNVSSVLFHPR+GVAFHQQMPLFVSGGDDYK+GVNWASFHPTLPLIVSGADDR+LLELAPRPDVAQQVR+LLHDQLGVVNFQPFK+LQPVHQILTLR+LVGQSIIAYLQQK+QDLILSNGEDR+TALNMFFK+TLDLPIYLTR
170a	FBpp0088021|FBgn0028687|CG1341-PA|Rpt1-PA	1.0000	FBpp0088021 type=protein; loc=2R:complement(7652536..7653837); ID=FBpp0088021; name=Rpt1-PA; parent=FBgn0028687,FBtr0088947; dbxref=GB_protein:AAF59219.1,FlyBase:FBpp0088021,FlyBase_Annotation_IDs:CG1341-PA,REFSEQ:NP_477473,GB_protein:AAF59219,FlyMine:FBpp0088021,modMine:FBpp0088021; MD5=76480cb616eeeb3d35baf21492c93f5f; length=433; release=r6.09; species=Dmel;	33.0	18	0.65	EVVETPLLHPEK+FDDGAGGDNEVQR+FVNLGIEPPK+FVVDLADSVAPTDIEEGMR+GVLLFGPPGTGK+QILQNEQPLQVAR+SIEEDIQK+SLDEGDIELLK+TMLELINQLDGFDPR+VEFGLPDQDGR+VIGSELVQK+YQIHIPLPPK
137b	FBpp0071448|FBgn0000044|CG10067-PA|Act57B-PA FBpp0078131|FBgn0000045|CG7478-PA|Act79B-PA FBpp0082253|FBgn0000046|CG18290-PA|Act87E-PA FBpp0082254|FBgn0000046|CG18290-PB|Act87E-PB FBpp0306215|FBgn0000045|CG7478-PB|Act79B-PB FBpp0312019|FBgn0000046|CG18290-PC|Act87E-PC	0.9179	FBpp0071448 type=protein; loc=2R:join(20944117..20944156,20944844..20945934); ID=FBpp0071448; name=Act57B-PA; parent=FBgn0000044,FBtr0071519; dbxref=FlyBase_Annotation_IDs:CG10067-PA,GB_protein:AAF46640.1,FlyBase:FBpp0071448,REFSEQ:NP_523800,GB_protein:AAF46640,FlyMine:FBpp0071448,modMine:FBpp0071448; MD5=fc18feee98f205c68bee410b300b54e1; length=376; release=r6.09; species=Dmel;;FBpp0078131 type=…	33.5	17	0.14	AGFAGDDAPR+AVFPSIVGRPR+DLTDYLMK+GYSFTTTAER+IIAPPER+SYELPDGQVITIGNER+TTGIVLDSGDGVSHTVPIYEGYALPHAILR+VAPEEHPVLLTEAPLNPK+YPIEHGIITNWDDMEK
10	FBpp0071050|FBgn0004403|CG1524-PB|RpS14a-PB FBpp0071051|FBgn0004403|CG1524-PA|RpS14a-PA FBpp0071052|FBgn0004404|CG1527-PA|RpS14b-PA FBpp0311458|FBgn0004404|CG1527-PB|RpS14b-PB	1.0000	FBpp0071050 type=protein; loc=X:join(7934034..7934270,7934330..7934548); ID=FBpp0071050; name=RpS14a-PB; parent=FBgn0004403,FBtr0071094; dbxref=FlyBase:FBpp0071050,FlyBase_Annotation_IDs:CG1524-PB,GB_protein:AAF46297.1,REFSEQ:NP_524884,GB_protein:AAF46297; MD5=67c629577ede1be33d27f3af361fb96a; length=151; release=r6.09; species=Dmel;;FBpp0071051 type=protein; loc=X:join(7934034..7934270,7934330..…	39.7	15	0.64	ADRDEASPYAAMLAAQDVAEK+DEASPYAAMLAAQDVAEK+EEVQVQLGPQVR+IEDVTPIPSDSTR+TPGPGAQSALR+VQKEEVQVQLGPQVR
73	FBpp0080048|FBgn0025724|CG6699-PA|beta'COP-PA	1.0000	FBpp0080048 type=protein; loc=2L:join(13379022..13379376,13379495..13380114,13380177..13380759,13380995..13382181); ID=FBpp0080048; name=beta'COP-PA; parent=FBgn0025724,FBtr0080469; dbxref=FlyBase:FBpp0080048,FlyBase_Annotation_IDs:CG6699-PA,GB_protein:AAF53294.2,REFSEQ:NP_524836,GB_protein:AAF53294,FlyMine:FBpp0080048,modMine:FBpp0080048; MD5=4642d653163872c0bb3f07e4fd6b6fd0; length=914; release…	17.4	14	0.55	ADVVLPTIPK+AGQSLADPAQYTNLFPGLGDALR+DNNTFASASLDR+GTNNVALGYDEGSIIIK+HPLQELFAAEQGAAGQHLEEK+INYYVGGEIVTVSHLDR+LAANLPLNSER+LPEAAFFAR+SFTPEYGAESIYGGYYFGVK+TMYLLGYVPK+VFNYNTLEK
171a	FBpp0088250|FBgn0010217|CG11154-PA|ATPsynbeta-PA FBpp0305828|FBgn0010217|CG11154-PC|ATPsynbeta-PC FBpp0311086|FBgn0010217|CG11154-PD|ATPsynbeta-PD	1.0000	FBpp0088250 type=protein; loc=4:join(1031890..1031953,1032907..1033218,1033272..1034413); ID=FBpp0088250; name=ATPsynbeta-PA; parent=FBgn0010217,FBtr0089186; dbxref=FlyBase:FBpp0088250,FlyBase_Annotation_IDs:CG11154-PA,GB_protein:AAF59391.1,REFSEQ:NP_726631,GB_protein:AAF59391,FlyMine:FBpp0088250,modMine:FBpp0088250; MD5=0f33e3078353582da35dbfb8cdb4639d; length=505; release=r6.09; species=Dmel;;F…	28.3	14	0.53	AIAELGIYPAVDPLDSTSR+FTQAGSEVSALLGR+IGLFGGAGVGK+IINVIGEPIDER+IPSAVGYQPTLATDMGSMQER+LVLEVAQHLGENTVR+TVLIMELINNVAK+VALTGLTVAEYFR+VALVYGQMNEPPGAR+VVDLLAPYAK
77	FBpp0081568|FBgn0002431|CG9484-PA|hyd-PA FBpp0308671|FBgn0002431|CG9484-PB|hyd-PB	1.0000	FBpp0081568 type=protein; loc=3R:complement(join(9725464..9725525,9724480..9724677,9724137..9724416,9723860..9724077,9723561..9723799,9723308..9723498,9719720..9723220,9719477..9719621,9719164..9719397,9718631..9719103,9718331..9718541,9717530..9718276,9716517..9717473,9716374..9716450,9715991..9716316,9715724..9715930,9715521..9715668,9715224..9715454,9714952..9715164)); ID=FBpp0081568; name=hyd…	6.1	13	0.47	AEGSTDSNIYVQLK+DALPVLDITALR+ESLIVQTFK+FPAINAAAVAAAAAATSSTSNTASTSK+IQNDEAIAVQAFVEK+LTLDLFGR+LYIPLYSSK+NVSTAATGATGNNSVISNR+STSDHLLLFPAR+TIDSDINNYSASNLSTAEQAK+VELISANFIR+VFVIFNLEK+VNEAIEIITFK
69	FBpp0079642|FBgn0053303|CG33303-PA|CG33303-PA FBpp0304506|FBgn0053303|CG33303-PB|CG33303-PB	1.0000	FBpp0079642 type=protein; loc=2L:complement(join(10375148..10375733,10374301..10375091)); ID=FBpp0079642; name=CG33303-PA; parent=FBgn0053303,FBtr0080052; dbxref=FlyBase:FBpp0079642,FlyBase_Annotation_IDs:CG33303-PA,GB_protein:AAS64675.1,REFSEQ:NP_995680,GB_protein:AAS64675,FlyMine:FBpp0079642,modMine:FBpp0079642; MD5=4730c7d543cc804b2f0a4e3a3e917471; length=458; release=r6.09; species=Dmel;;FBpp…	30.6	13	0.53	FPLFGGWK+GEQSFTFTFPR+IILPEGSSDIR+LSSSNILSHTQVKPFSVSSNK+MHLIDHIYDNMAIDEATIK+NEPVKGEQSFTFTFPR+QTFIVETVASK+TLDLTSQLVK+TQYTLGYNVPSYEYMFNDGNK+TYLPASASGVYYR+YTGNLHLYSK
55	FBpp0077720|FBgn0031256|CG4164-PA|CG4164-PA	1.0000	FBpp0077720 type=protein; loc=2L:join(453262..454270,454330..454385); ID=FBpp0077720; name=CG4164-PA; parent=FBgn0031256,FBtr0078060; dbxref=FlyBase:FBpp0077720,FlyBase_Annotation_IDs:CG4164-PA,GB_protein:AAF51493.1,REFSEQ:NP_608525,GB_protein:AAF51493,FlyMine:FBpp0077720,modMine:FBpp0077720; MD5=76f6f7bc06412e4896f330dacff740ad; length=354; release=r6.09; species=Dmel;	20.6	13	0.56	FQDLGAAYEVLSNPDK+FQDLGAAYEVLSNPDKR+FVAEGEPHIDGEPGDLIVR+HLDGHLVPVTR+ILDQSSINR+TLEIEVEQGMVDGQETR
32	FBpp0074431|FBgn0030959|CG6961-PA|CG6961-PA FBpp0074432|FBgn0030956|CG18259-PA|CG18259-PA	1.0000	FBpp0074431 type=protein; loc=X:complement(join(18787981..18788060,18787398..18787918,18786599..18787340,18786461..18786542)); ID=FBpp0074431; name=CG6961-PA; parent=FBgn0030959,FBtr0074660; dbxref=FlyBase:FBpp0074431,FlyBase_Annotation_IDs:CG6961-PA,GB_protein:AAF48885.2,REFSEQ:NP_573325,GB_protein:AAF48885,FlyMine:FBpp0074431,modMine:FBpp0074431; MD5=6dc38ff6a12c5513175baba7ab19ef89; length=474…	27.2	13	0.49	ELFSDIGPVYDAR+IDNNAFSIYEAAR+LLVSNLHTNVTTADIR+SAGPILIDDEEESFEPSHR+TVTTNSSGVEVDIDALHSVLFR+WDSDDGVVELGNHMLSGLR+YIDLDNMQDLEDEEISR+YSIGGLDLNR
97	FBpp0084905|FBgn0020235|CG7610-PA|ATPsyngamma-PA FBpp0084906|FBgn0020235|CG7610-PB|ATPsyngamma-PB FBpp0084907|FBgn0020235|CG7610-PC|ATPsyngamma-PC	1.0000	FBpp0084905 type=protein; loc=3R:complement(29747854..29748747); ID=FBpp0084905; name=ATPsyngamma-PA; parent=FBgn0020235,FBtr0085539; dbxref=FlyBase:FBpp0084905,FlyBase_Annotation_IDs:CG7610-PA,GB_protein:AAN14185.1,REFSEQ:NP_524550,GB_protein:AAN14185,FlyMine:FBpp0084905,modMine:FBpp0084905; MD5=2870f590ec709925b038ac6907413c32; length=297; release=r6.09; species=Dmel;;FBpp0084906 type=protein; …	30.3	12	0.43	ELIEIISGAAALT+GELAQDEANTK+IANEVLQTGYDYTEGK+LAVYDSLDSDVVK+LLIAVTSDR+LPPTFLDASK+LTLTFNR+NILMVANEVGR
105	FBpp0085585|FBgn0010411|CG8900-PB|RpS18-PB FBpp0085586|FBgn0010411|CG8900-PA|RpS18-PA	1.0000	FBpp0085585 type=protein; loc=2R:join(20264108..20264110,20264247..20264432,20264493..20264762); ID=FBpp0085585; name=RpS18-PB; parent=FBgn0010411,FBtr0086273; dbxref=FlyBase:FBpp0085585,FlyBase_Annotation_IDs:CG8900-PB,GB_protein:AAM68401.1,REFSEQ:NP_725943,GB_protein:AAM68401; MD5=97ba9ef101737c9989d87e4dd680b173; length=152; release=r6.09; species=Dmel;;FBpp0085586 type=protein; loc=2R:join(20…	38.2	11	0.44	IMNTNIDGK+KVGIAMTAIK+VGIAMTAIK+VPNWFLNR+VVTIISNPLQYK+YSNIVLK+YWQLTSSNLDSK
7	FBpp0070765|FBgn0028474|CG4119-PA|CG4119-PA FBpp0309405|FBgn0028474|CG4119-PB|CG4119-PB	1.0000	FBpp0070765 type=protein; loc=X:join(5666406..5666468,5666557..5666798,5667210..5668332,5668398..5669226,5669302..5669945,5670051..5670146); ID=FBpp0070765; name=CG4119-PA; parent=FBgn0028474,FBtr0070799; dbxref=FlyBase:FBpp0070765,FlyBase_Annotation_IDs:CG4119-PA,GB_protein:AAF46056.1,REFSEQ:NP_572242,GB_protein:AAF46056,FlyMine:FBpp0070765,modMine:FBpp0070765; MD5=30e60862de8db5011e39681c9cc99c…	15.4	10	0.35	ESSSAAIEITQK+FFSGEYENPSLEFEK+GPIITVFVGNISER+ILINVNQEPPAAATSSVHQR+LLIYELDAK+NEAAASAGSSADAAAANIK+NEIDSGLMER+NNNNDQSLSNSLSR+NSATISSQPTVYQRPPEPQPQFR+QSSAVSAATAAAAAVSQK
151a	FBpp0079874|FBgn0032393|CG12264-PA|CG12264-PA	1.0000	FBpp0079874 type=protein; loc=2L:join(11999725..11999854,11999913..12001171); ID=FBpp0079874; name=CG12264-PA; parent=FBgn0032393,FBtr0080290; dbxref=FlyBase:FBpp0079874,FlyBase_Annotation_IDs:CG12264-PA,GB_protein:AAF53143.1,REFSEQ:NP_609533,GB_protein:AAF53143,FlyMine:FBpp0079874,modMine:FBpp0079874; MD5=a30ecd18fd91702c98940874ba57d2fa; length=462; release=r6.09; species=Dmel;	25.5	10	0.41	AIGTDEDLAHSSIR+EIIFTSGATESNNIAVK+EQVATLIGADPK+NEQTEGRPLYLDAQATTPMDPR+SGTVPAPLAVGLGAAAELSLR+VFFHTDAAQAVGK+VPLDVNAMNIDLMSISGHK
155c	FBpp0075504|FBgn0001216|CG8937-PA|Hsc70-1-PA	0.9927	FBpp0075504 type=protein; loc=3L:join(13974571..13974775,13975917..13977637); ID=FBpp0075504; name=Hsc70-1-PA; parent=FBgn0001216,FBtr0075762; dbxref=FlyBase:FBpp0075504,FlyBase_Annotation_IDs:CG8937-PA,GB_protein:AAF49782.1,REFSEQ:NP_524063,GB_protein:AAF49782,FlyMine:FBpp0075504,modMine:FBpp0075504; MD5=8b48cc71a713218dd3b871aeae7e589d; length=641; release=r6.09; species=Dmel;	7.8	10	0.19	DAGAIAGINVLR+IINEPTAAAIAYGLDK+SINPDEAVAYGAAVQAAILHGDK+VEIIANDQGNR
68	FBpp0079578|FBgn0032217|CG4972-PA|CG4972-PA	1.0000	FBpp0079578 type=protein; loc=2L:join(10314914..10315073,10315345..10315423,10315489..10315957,10316192..10316374,10316439..10316867,10316932..10317297); ID=FBpp0079578; name=CG4972-PA; parent=FBgn0032217,FBtr0079988; dbxref=FlyBase:FBpp0079578,FlyBase_Annotation_IDs:CG4972-PA,GB_protein:AAF52909.2,REFSEQ:NP_609378,GB_protein:AAF52909,FlyMine:FBpp0079578,modMine:FBpp0079578; MD5=3bcf5b5da320cf9e0…	20.1	9	0.36	DPEFMFYNENEVK+EENILPYFGVK+FLLSDAGVLLNFQGSK+IPIIHGELIPNQLALKPTESVADGQK+TSISNFFK+VDPTSSIFEGQLAIK+YHINVGGGSIAANK+YPSFTLSSVK
178a	FBpp0301110|FBgn0263391|CG43443-PD|hts-PD FBpp0301112|FBgn0263391|CG43443-PA|hts-PA FBpp0301114|FBgn0263391|CG43443-PI|hts-PI FBpp0301116|FBgn0263391|CG43443-PK|hts-PK FBpp0301117|FBgn0263391|CG43443-PL|hts-PL FBpp0301118|FBgn0263391|CG43443-PM|hts-PM FBpp0301119|FBgn0263391|CG43443-PN|hts-PN FBpp0301120|FBgn0263391|CG43443-PO|hts-PO FBpp0301121|FBgn0263391|CG43443-PP|hts-PP FBpp0301122|FBgn02633…	1.0000	FBpp0301110 type=protein; loc=2R:complement(join(19411160..19411255,19410590..19411073,19409805..19410516,19409620..19409743,19408483..19408593,19408124..19408418,19407975..19408055,19407841..19407912,19407125..19407156)); ID=FBpp0301110; name=hts-PD; parent=FBgn0263391,FBtr0309102; dbxref=FlyBase_Annotation_IDs:CG43443-PD,FlyBase:FBpp0301110,REFSEQ:NP_725889,GB_protein:AAM70850; MD5=28f38977bac8…	18.3	9	0.33	FAAVAAAEDGAATAEK+IEDPLQFVPAGTNPR+LLPVGLDNLVLIPEESR+NPFDNVTDDELNEYK+SVHGEYTDTDFSESEAVLQAGTK+VEVLETGTPDPK+YPQSEPETEHQVIEIQTQQAPVPR
16	FBpp0071808|FBgn0010078|CG3661-PA|RpL23-PA	1.0000	FBpp0071808 type=protein; loc=2R:join(22854517..22854529,22854647..22854858,22855445..22855642); ID=FBpp0071808; name=RpL23-PA; parent=FBgn0010078,FBtr0071897; dbxref=GB_protein:AAF46914.1,FlyBase:FBpp0071808,FlyBase_Annotation_IDs:CG3661-PA,REFSEQ:NP_523813,GB_protein:AAF46914,FlyMine:FBpp0071808,modMine:FBpp0071808; MD5=91472336627593eb0a972b29a50a5e93; length=140; release=r6.09; species=Dmel;	31.4	9	0.37	GSAITGPVAK+LPAAGVGDMFVATVK+NLYVIAVHGIR+VMPAVVIR
146a	FBpp0074549|FBgn0027291|CG12233-PA|l(1)G0156-PA FBpp0300338|FBgn0027291|CG12233-PC|l(1)G0156-PC FBpp0307649|FBgn0027291|CG12233-PD|l(1)G0156-PD	1.0000	FBpp0074549 type=protein; loc=X:complement(join(19521673..19521699,19520660..19520827,19519904..19520298,19519696..19519831,19519287..19519625)); ID=FBpp0074549; name=l(1)G0156-PA; parent=FBgn0027291,FBtr0074780; dbxref=FlyBase:FBpp0074549,FlyBase_Annotation_IDs:CG12233-PA,GB_protein:AAN09496.1,REFSEQ:NP_573388,GB_protein:AAN09496,FlyMine:FBpp0074549,modMine:FBpp0074549; MD5=b20de9f2881c026d8971c…	23.2	9	0.34	FGIPQAAIDSVNTNK+FPEIQFEEK+GPLMTPVGK+MSDGLFLR+TLYDDVDVVTIR+VAEYAFQYAK+VTLIPGDGIGPEISAAVQK
139a	FBpp0072904|FBgn0001233|CG1242-PA|Hsp83-PA FBpp0305095|FBgn0001233|CG1242-PB|Hsp83-PB	1.0000	FBpp0072904 type=protein; loc=3L:3194499..3196652; ID=FBpp0072904; name=Hsp83-PA; parent=FBgn0001233,FBtr0073040; dbxref=FlyBase:FBpp0072904,FlyBase_Annotation_IDs:CG1242-PA,GB_protein:AAF47734.1,REFSEQ:NP_523899,GB_protein:AAF47734,FlyMine:FBpp0072904,modMine:FBpp0072904; MD5=f397796e386213d935f678daad2c75b8; length=717; release=r6.09; species=Dmel;;FBpp0305095 type=protein; loc=3L:3194499..3196…	9.9	9	0.34	ALLFIPR+EDQTDYLEESK+ELISNASDAIDK+GVVDSEDIPLNLSR+NPDDISQEEYGEFYK+SDLVNNLGTIAK+TAGTLTIIDTGIGMTK+TPFDLFENQK
14	FBpp0071766|FBgn0034743|CG4046-PA|RpS16-PA FBpp0309759|FBgn0034743|CG4046-PB|RpS16-PB	1.0000	FBpp0071766 type=protein; loc=2R:join(22606158..22606169,22606247..22606288,22606509..22606640,22606934..22607048,22607755..22607900); ID=FBpp0071766; name=RpS16-PA; parent=FBgn0034743,FBtr0071855; dbxref=FlyBase:FBpp0071766,FlyBase_Annotation_IDs:CG4046-PA,GB_protein:AAF46862.1,REFSEQ:NP_611685,GB_protein:AAF46862,FlyMine:FBpp0071766,modMine:FBpp0071766; MD5=e7f0408a4696f9329449eb7f556de5eb; len…	46.6	9	0.38	ALVAFYQK+DILVQYDR+EIKDILVQYDR+EPVQAVQVFGR+FAGVDIR+LQEPLLLLGK+TLLVGDPR+VSGGGHVAQIYAIR
91	FBpp0084242|FBgn0039300|CG10423-PA|RpS27-PA FBpp0293236|FBgn0039300|CG10423-PB|RpS27-PB	1.0000	FBpp0084242 type=protein; loc=3R:complement(join(25247433..25247438,25246448..25246667,25246353..25246381)); ID=FBpp0084242; name=RpS27-PA; parent=FBgn0039300,FBtr0084868; dbxref=FlyBase:FBpp0084242,FlyBase_Annotation_IDs:CG10423-PA,GB_protein:AAF56428.1,REFSEQ:NP_651359,GB_protein:AAF56428,FlyMine:FBpp0084242,modMine:FBpp0084242; MD5=12891c10f84e6af4a613b302d70f03eb; length=84; release=r6.09; sp…	28.6	8	0.31	DLLHPLPAEEK+LVQHPNSYFMDVK
40	FBpp0075517|FBgn0267795|CG32138-PA|CG32138-PA FBpp0075518|FBgn0267795|CG32138-PB|CG32138-PB FBpp0113065|FBgn0267795|CG32138-PC|CG32138-PC FBpp0306179|FBgn0267795|CG32138-PD|CG32138-PD	1.0000	FBpp0075517 type=protein; loc=3L:join(14054068..14054343,14061428..14061511,14065072..14065158,14065589..14067268,14067330..14067543,14067612..14067904,14068192..14068746,14068808..14068927,14069892..14070134); ID=FBpp0075517; name=CG32138-PA; parent=FBgn0267795,FBtr0075775; dbxref=FlyBase:FBpp0075517,FlyBase_Annotation_IDs:CG32138-PA,GB_protein:AAF49761.2,REFSEQ:NP_729954,GB_protein:AAF49761,REF…	8.0	8	0.32	AASVALENVVADVQELEK+FPELLNFESELYGTDK+GTIFNELDDEK+LQSLDTLIDTK+LSLENVELLQK+VQELEDQLER+YAELESESLTLK
174a	FBpp0089056|FBgn0032456|CG6214-PA|MRP-PA FBpp0089057|FBgn0032456|CG6214-PB|MRP-PB FBpp0089058|FBgn0032456|CG6214-PC|MRP-PC FBpp0089059|FBgn0032456|CG6214-PD|MRP-PD FBpp0089060|FBgn0032456|CG6214-PE|MRP-PE FBpp0089061|FBgn0032456|CG6214-PF|MRP-PF FBpp0089062|FBgn0032456|CG6214-PG|MRP-PG FBpp0089063|FBgn0032456|CG6214-PH|MRP-PH FBpp0089064|FBgn0032456|CG6214-PI|MRP-PI FBpp0089065|FBgn0032456|CG6214…	1.0000	FBpp0089056 type=protein; loc=2L:join(12722431..12722484,12722559..12724070,12724206..12724343,12724472..12724618,12725712..12725796,12725859..12726678,12726746..12727116,12730843..12731066,12737959..12738176,12738241..12738747,12738807..12739188,12743980..12744171); ID=FBpp0089056; name=MRP-PA; parent=FBgn0032456,FBtr0090013; dbxref=FlyBase:FBpp0089056,FlyBase_Annotation_IDs:CG6214-PA,GB_protein…	6.7	8	0.31	ADIDILSAGDLTEIGEK+EGLDLVLR+GQIIEFASPTELLDNPK+LMNEVLSGIK+MGEISESGTFDQLVK+MSSDIETNIVSVER+SSVVQAFLGEMEK+VEFQNFQVR
153a	FBpp0081374|FBgn0263231|CG9748-PA|bel-PA FBpp0306433|FBgn0263231|CG9748-PB|bel-PB	1.0000	FBpp0081374 type=protein; loc=3R:complement(join(8659963..8660007,8658015..8658387,8655987..8657843,8655785..8655906)); ID=FBpp0081374; name=bel-PA; parent=FBgn0263231,FBtr0081888; dbxref=FlyBase:FBpp0081374,FlyBase_Annotation_IDs:CG9748-PA,GB_protein:AAF54262.1,REFSEQ:NP_536783,GB_protein:AAF54262,FlyMine:FBpp0081374,modMine:FBpp0081374; MD5=7a5214f0ded2bee922609d09b676d354; length=798; release=…	13.5	8	0.22	AGRGGGGRYGGGFGSR+ELATQIFEEAK+IVEQLNMPPTGQR+MGNLGVATSFFNEK+MLDMGFEPQIR+QEIPSFMEDMSSDR+QYPLGLVLAPTR+TSTNSVTGGVYVPPHLR
150a	FBpp0079831|FBgn0032363|CG6509-PB|Dlg5-PB FBpp0079832|FBgn0032363|CG6509-PA|Dlg5-PA FBpp0307614|FBgn0032363|CG6509-PD|Dlg5-PD	1.0000	FBpp0079831 type=protein; loc=2L:complement(join(11515726..11515780,11511609..11515673,11511179..11511544,11510596..11510850,11510321..11510540,11510024..11510262,11509735..11509964,11509467..11509683,11509300..11509403)); ID=FBpp0079831; name=Dlg5-PB; parent=FBgn0032363,FBtr0080246; dbxref=FlyBase:FBpp0079831,FlyBase_Annotation_IDs:CG6509-PB,GB_protein:AAF53101.1,REFSEQ:NP_609505,GB_protein:AAF5…	4.9	8	0.34	FAEFFFR+IEQNSLAFYEPELDVGDR+LSLNITPSGDFYQPK+LTDTVTMLVQNK+SALLELNTLR+SDGLNLFALK+SQNSIESILSAK+VLQLANADLK
125	FBpp0088527|FBgn0034277|CG6370-PA|OstDelta-PA FBpp0309240|FBgn0034277|CG6370-PB|OstDelta-PB	1.0000	FBpp0088527 type=protein; loc=2R:complement(join(17766869..17766881,17766461..17766699,17765111..17766392,17764681..17765051)); ID=FBpp0088527; name=OstDelta-PA; parent=FBgn0034277,FBtr0089559; dbxref=FlyBase:FBpp0088527,FlyBase_Annotation_IDs:CG6370-PA,GB_protein:AAF57793.1,REFSEQ:NP_611265,GB_protein:AAF57793,FlyMine:FBpp0088527,modMine:FBpp0088527; MD5=d380feff7e3062c77891aeaf26ca8028; length=…	13.4	8	0.30	FANYFLSR+TTYVADLASLKPAR+VEDAIVQADEVDGK+VLGVEINEATQEK+VQSLEVGIAESDASAATR+VYSSLNSELGSSQEIFYR
181b	sp|K1C15_SHEEP|	0.9987	sp K1C15_SHEEP	8.8	8	0.18	ALEEANADLEVK+LAADDFR+QSVEADINGLR+QSVEADINGLRR+VLDELTLTK
94	FBpp0084754|FBgn0028692|CG11888-PA|Rpn2-PA FBpp0303405|FBgn0028692|CG11888-PB|Rpn2-PB FBpp0306599|FBgn0028692|CG11888-PC|Rpn2-PC	1.0000	FBpp0084754 type=protein; loc=3R:join(29153731..29154673,29154736..29156043,29156302..29157113); ID=FBpp0084754; name=Rpn2-PA; parent=FBgn0028692,FBtr0085385; dbxref=FlyBase:FBpp0084754,FlyBase_Annotation_IDs:CG11888-PA,GB_protein:AAF56868.1,REFSEQ:NP_651677,GB_protein:AAF56868,FlyMine:FBpp0084754,modMine:FBpp0084754; MD5=6b7894fc98cb2788a266883fac70e746; length=1020; release=r6.09; species=Dmel;…	9.9	7	0.26	AEDQELVEPVAAFGPMNDEEK+EPEPTSEILQNPAR+FDPVNFVR+NAQAIEDMVSYAQETQHEK+NTAPIPTALPSTFKPQGTTSEDGAK+VLSVIDGQSYEPLK
58	FBpp0078450|FBgn0037312|CG11999-PA|CG11999-PA	1.0000	FBpp0078450 type=protein; loc=3R:complement(join(5354561..5354621,5353844..5354433)); ID=FBpp0078450; name=CG11999-PA; parent=FBgn0037312,FBtr0078807; dbxref=FlyBase:FBpp0078450,FlyBase_Annotation_IDs:CG11999-PA,GB_protein:AAF52043.1,REFSEQ:NP_649527,GB_protein:AAF52043,FlyMine:FBpp0078450,modMine:FBpp0078450; MD5=fe3a7122e76969a61f10f74a32ddaef7; length=216; release=r6.09; species=Dmel;	15.7	7	0.23	HIDTGMYLGMSGR+LLNSDYAFR+SSTHDEYAHSEL
31	FBpp0074348|FBgn0008635|CG6223-PA|betaCOP-PA	1.0000	FBpp0074348 type=protein; loc=X:complement(join(18383463..18385093,18382603..18383258,18382382..18382543,18382040..18382313,18381864..18381969,18381708..18381773)); ID=FBpp0074348; name=betaCOP-PA; parent=FBgn0008635,FBtr0074576; dbxref=FlyBase:FBpp0074348,FlyBase_Annotation_IDs:CG6223-PA,GB_protein:AAF48830.2,REFSEQ:NP_523400,GB_protein:AAF48830,FlyMine:FBpp0074348,modMine:FBpp0074348; MD5=33a7d…	12.8	7	0.27	DNQLGENVFESSLNQALAGSK+SIFGENALANLSIEKPVDDPDSK+VLAAPDIEVR+VQPDDPVLFAQLSNGR+VTSDGTYATQSAYSLAPVAK+VTVNTSFTDLHEYLK+YESAGTLITLSLAPTAIK
27	FBpp0074059|FBgn0061200|CG4453-PA|Nup153-PA FBpp0288862|FBgn0061200|CG4453-PC|Nup153-PC FBpp0309144|FBgn0061200|CG4453-PD|Nup153-PD	1.0000	FBpp0074059 type=protein; loc=X:join(16600155..16600313,16600380..16600895,16600954..16601198,16601376..16605786,16605850..16606008,16607933..16608000,16609005..16609098); ID=FBpp0074059; name=Nup153-PA; parent=FBgn0061200,FBtr0074284; dbxref=FlyBase:FBpp0074059,FlyBase_Annotation_IDs:CG4453-PA,GB_protein:AAF48628.3,GB_protein:AAF48628,REFSEQ:NP_573136,GB_protein:AAF48628,FlyMine:FBpp0074059,modM…	6.9	7	0.22	DGNDALSSPANLR+ILNLLESYSTPLIDAK+IMLAEVDADAADDLDDGSDAK+KSSTPIANSSYPSINNNLPAGSGFDISFTR+LELETPVNLPNMR+LLVPTMQQLLER+LPLLSSTPAAPLAAATSSSSSQMYK
26	FBpp0073902|FBgn0027329|CG8231-PA|Tcp-1zeta-PA	1.0000	FBpp0073902 type=protein; loc=X:join(15746771..15746907,15747308..15748772); ID=FBpp0073902; name=Tcp-1zeta-PA; parent=FBgn0027329,FBtr0074086; dbxref=FlyBase:FBpp0073902,FlyBase_Annotation_IDs:CG8231-PA,GB_protein:AAF48503.1,REFSEQ:NP_573066,GB_protein:AAF48503,FlyMine:FBpp0073902,modMine:FBpp0073902; MD5=bf1bdbb9f23081efbcddee7a5d40b156; length=533; release=r6.09; species=Dmel;	15.4	7	0.31	AAQALAINISAAK+ALEVLDQVK+ALVPGAGAFEVR+AYNELVAFK+GIDPISLDALAK+NLVEVANTSLK+TLAVNSGYDAQDTIVK
3	FBpp0070355|FBgn0028969|CG14813-PA|deltaCOP-PA FBpp0291138|FBgn0028969|CG14813-PB|deltaCOP-PB	1.0000	FBpp0070355 type=protein; loc=X:complement(join(1861595..1861597,1861446..1861485,1861156..1861379,1860686..1861098,1860427..1860624,1860057..1860370,1859871..1859982,1859519..1859813)); ID=FBpp0070355; name=deltaCOP-PA; parent=FBgn0028969,FBtr0070371; dbxref=FlyBase:FBpp0070355,FlyBase_Annotation_IDs:CG14813-PA,GB_protein:AAF45673.1,REFSEQ:NP_652012,GB_protein:AAF45673,FlyMine:FBpp0070355,modMin…	13.7	7	0.29	ASNILEDLETLR+DGGVQQFENSGLLTLR+GGPSLGGIGSR+IANLAPAAPAGGSSAAASASAAAK+IEGLLAAFPK
179a	FBpp0312553|FBgn0267828|CG46149-PE|Fatp-PE FBpp0312554|FBgn0267828|CG46149-PA|Fatp-PA FBpp0312555|FBgn0267828|CG46149-PB|Fatp-PB FBpp0312556|FBgn0267828|CG46149-PF|Fatp-PF	1.0000	FBpp0312553 type=protein; loc=2L:complement(join(10516486..10516592,10512935..10513564,10512668..10512869,10511667..10512608)); ID=FBpp0312553; name=Fatp-PE; parent=FBgn0267828,FBtr0347403; dbxref=FlyBase:FBpp0312553,FlyBase_Annotation_IDs:CG46149-PE,REFSEQ:NP_001260354,GB_protein:AGB92889; MD5=0ebc3ce62b8e00b48cd668b386a42a05; length=626; release=r6.09; species=Dmel;;FBpp0312554 type=protein; lo…	15.3	7	0.27	DTVVYGVTIPHTEGR+EFLGYVDEK+GDVVALLLENR+GENVSTSEVEAQVSNVAGYK+IGVITPLINTNLR+LVYIYTSGTTGLPK+YELLTPQVYDQVQR
177a	FBpp0292363|FBgn0261802|CG6448-PA|CG42748-PB FBpp0292364|FBgn0261802|CG6448-PB|CG42748-PC FBpp0292369|FBgn0261802|CG42748-PG|CG42748-PG FBpp0305884|FBgn0261802|CG42748-PJ|CG42748-PJ FBpp0305885|FBgn0261802|CG42748-PK|CG42748-PK	1.0000	FBpp0292363 type=protein; loc=2L:join(22140824..22140971,22141595..22141768,22141834..22144280,22145671..22146996,22154798..22155408,22156621..22156815,22158513..22158744); ID=FBpp0292363; name=CG42748-PB; parent=FBgn0261802,FBtr0303271; dbxref=FlyBase:FBpp0292363,FlyBase:FBpp0085292,FlyBase_Annotation_IDs:CG6448-PA,FlyBase_Annotation_IDs:CG42748-PB,REFSEQ:NP_724384,GB_protein:AAF57249; MD5=613d6…	6.0	7	0.25	DTGLSSQIVVAEETHTVNR+GAPINSSFISVASGSGLLR+LANSLLTQR+SMEFLLDKENQK+TLDSPQTPVIDNSPPELAR+TLHSVSTEIQSSIK+TTSLSSLGSQR
19	FBpp0072120|FBgn0263006|CG3725-PG|SERCA-PG FBpp0072121|FBgn0263006|CG3725-PE|SERCA-PE FBpp0072122|FBgn0263006|CG3725-PB|SERCA-PB FBpp0072123|FBgn0263006|CG3725-PD|SERCA-PD FBpp0072124|FBgn0263006|CG3725-PA|SERCA-PA FBpp0072125|FBgn0263006|CG3725-PH|SERCA-PH FBpp0072126|FBgn0263006|CG3725-PC|SERCA-PC FBpp0072127|FBgn0263006|CG3725-PF|SERCA-PF FBpp0309946|FBgn0263006|CG3725-PI|SERCA-PI	1.0000	FBpp0072120 type=protein; loc=2R:complement(join(23932667..23932784,23932574..23932591,23932406..23932488,23930158..23932329,23929983..23930098,23929682..23929918,23929500..23929617,23929231..23929431)); ID=FBpp0072120; name=SERCA-PG; parent=FBgn0263006,FBtr0072211; dbxref=FlyBase:FBpp0072120,GB_protein:AAM68281.1,FlyBase_Annotation_IDs:CG3725-PG,REFSEQ:NP_726386,GB_protein:AAM68281; MD5=b5943523…	8.8	7	0.29	EFTLEFSR+EIVPGDLVEVSVGDK+IDQSILTGESVSVIK+ILALTGQYGTGR+NAESAIEALK+NILFSGTNVAAGK+TVEQSLNFFGTDPER
172a	FBpp0088436|FBgn0053503|CG33503-PA|Cyp12d1-d-PA	1.0000	FBpp0088436 type=protein; loc=2R:complement(join(11125513..11125614,11125127..11125452,11124956..11125072,11123871..11124891)); ID=FBpp0088436; name=Cyp12d1-d-PA; parent=FBgn0053503,FBtr0089418; dbxref=GB_protein:AAG22287.2,FlyBase:FBpp0088436,FlyBase_Annotation_IDs:CG33503-PA,GB_protein:AAG22287.3,FlyBase_Annotation_IDs:CG18240-PA,REFSEQ:NP_995812,GB_protein:AAG22287,FlyMine:FBpp0088436,modMine:…	15.5	7	0.24	DNSDALTLFQTSR+GTTVLLGSNVLMK+MYYEPLSNINNEFIER+SAINPIFMQPR+TLEVPEDFTDEISR+TMFLMEPAITFPFK
159a	FBpp0085066|FBgn0027598|CG31012-PC|cindr-PC FBpp0301769|FBgn0027598|CG31012-PE|cindr-PE	1.0000	FBpp0085066 type=protein; loc=3R:join(30809271..30809283,30816875..30817124,30817198..30817309,30817634..30818207,30824278..30824886,30824955..30826045); ID=FBpp0085066; name=cindr-PC; parent=FBgn0027598,FBtr0085704; dbxref=FlyBase:FBpp0085066,FlyBase_Annotation_IDs:CG31012-PC,GB_protein:AAF57087.2,REFSEQ:NP_733405,GB_protein:AAF57087,FlyMine:FBpp0085066,modMine:FBpp0085066; MD5=5361233985aa708f7…	13.3	7	0.30	AATIAVEDTDFDR+ASGVTGMFPDNFVR+LTTAVSHDLADGLAASK+MLAPSEVAPINEPPSATQITQNQR+NLDLTKPPGVGASVSIGQQR+VDDIIAVISTELPDK+VGVFPDNFVK
153b	FBpp0078298|FBgn0003261|CG10279-PC|Rm62-PC FBpp0078299|FBgn0003261|CG10279-PD|Rm62-PD FBpp0078300|FBgn0003261|CG10279-PB|Rm62-PB FBpp0078301|FBgn0003261|CG10279-PA|Rm62-PA FBpp0078302|FBgn0003261|CG10279-PE|Rm62-PE FBpp0078303|FBgn0003261|CG10279-PF|Rm62-PF FBpp0291159|FBgn0003261|CG10279-PH|Rm62-PH FBpp0291753|FBgn0003261|CG10279-PI|Rm62-PI	1.0000	FBpp0078298 type=protein; loc=3R:complement(join(6005206..6005216,6004017..6005126,6003673..6003911,6001558..6001736,6001163..6001360)); ID=FBpp0078298; name=Rm62-PC; parent=FBgn0003261,FBtr0078649; dbxref=FlyBase:FBpp0078298,FlyBase_Annotation_IDs:CG10279-PC,GB_protein:AAN14332.1,REFSEQ:NP_731033,GB_protein:AAN14332; MD5=91fd1a2ab1e8d5284cd393f1f664c60d; length=578; release=r6.09; species=Dmel;;…	11.7	7	0.25	EANQEINPALENLAR+GDGPIALVLAPTR+LIDFLSAGSTNLK+MLDMGFEPQIR+TLLSDIYDTSESPGK
124	FBpp0088439|FBgn0039757|CG1883-PA|RpS7-PA FBpp0088440|FBgn0039757|CG1883-PC|RpS7-PC FBpp0088970|FBgn0039757|CG1883-PD|RpS7-PD FBpp0308324|FBgn0039757|CG1883-PE|RpS7-PE	1.0000	FBpp0088439 type=protein; loc=3R:complement(join(30208490..30208657,30208093..30208425,30206638..30206721)); ID=FBpp0088439; name=RpS7-PA; parent=FBgn0039757,FBtr0089422; dbxref=FlyBase:FBpp0088439,FlyBase_Annotation_IDs:CG1883-PA,GB_protein:AAF57023.1,REFSEQ:NP_651782,GB_protein:AAF57023,FlyMine:FBpp0088439,modMine:FBpp0088439; MD5=447ca4c3ce12c2358f0f94bf5fea1d6b; length=194; release=r6.09; spe…	35.6	7	0.29	AVIIYVPIPQQK+DVTFEFPDNYLNV+EIEFGSK+IQIILVR+KAVIIYVPIPQQK+SIAQALVELEANSDLKPYLR+VDTFTSVYK
118	FBpp0087861|FBgn0033264|CG2158-PA|Nup50-PA	1.0000	FBpp0087861 type=protein; loc=2R:join(8123138..8123363,8123420..8124549,8124610..8124948); ID=FBpp0087861; name=Nup50-PA; parent=FBgn0033264,FBtr0088783; dbxref=FlyBase:FBpp0087861,FlyBase_Annotation_IDs:CG2158-PA,GB_protein:AAF59131.1,REFSEQ:NP_610355,GB_protein:AAF59131,FlyMine:FBpp0087861,modMine:FBpp0087861; MD5=be5d93959adbf8ce49e5360e86ab60a5; length=564; release=r6.09; species=Dmel;	17.4	7	0.27	AATTFTFGKPSAPIGASVSPLAK+ESTSTVDGAKPTTSIFGNISAAK+ESVADLNR+SNNDDKPSTSLFAGFGK+SSIFSFGAK+TSSSSTSLTSTMETSEYR
115	FBpp0087514|FBgn0033482|CG1371-PA|CG1371-PA	1.0000	FBpp0087514 type=protein; loc=2R:complement(join(10075463..10075605,10074796..10075342,10073760..10074645,10073181..10073359,10072154..10073118,10071211..10072090)); ID=FBpp0087514; name=CG1371-PA; parent=FBgn0033482,FBtr0088428; dbxref=GB_protein:AAF58849.1,FlyBase:FBpp0087514,FlyBase_Annotation_IDs:CG1371-PA,REFSEQ:NP_610551,GB_protein:AAF58849,FlyMine:FBpp0087514,modMine:FBpp0087514; MD5=ee04e…	6.8	7	0.23	AAGVQFFPVQQQTEVR+FDSSSPLPGNLGVALYK+LNPGITVFFPR+LPSTTFVADR+VAETDAQGSYTLENLK+YTIEVLTTDADK
12	FBpp0071279|FBgn0014868|CG9022-PA|Ost48-PA	1.0000	FBpp0071279 type=protein; loc=X:complement(join(9158290..9158431,9157008..9158215)); ID=FBpp0071279; name=Ost48-PA; parent=FBgn0014868,FBtr0071344; dbxref=FlyBase:FBpp0071279,FlyBase_Annotation_IDs:CG9022-PA,GB_protein:AAF46453.1,REFSEQ:NP_511096,GB_protein:AAF46453,FlyMine:FBpp0071279,modMine:FBpp0071279; MD5=1bed9989bd15e38ed422ca79b5f6c5f9; length=449; release=r6.09; species=Dmel;	19.4	7	0.23	GTLLIAALQAR+LADDSSLLLSK+LAQFVDDGGNVLVAGSEK+LLTAESTAYSYNPEASVSDYPHAVGR+NLIQADTIVGK+QADAAPLLYR
104	FBpp0085380|FBgn0266580|CG7897-PA|Gp210-PA FBpp0307249|FBgn0266580|CG7897-PB|Gp210-PB	1.0000	FBpp0085380 type=protein; loc=2R:join(5760908..5761062,5761134..5762193,5762594..5763961,5764021..5764771,5764831..5765148,5765488..5765619,5765680..5765879,5765940..5766203,5766453..5766578,5766691..5766796,5767285..5767406,5767463..5767561,5767620..5767853,5767914..5768060,5769343..5769495,5770470..5770605,5770806..5770856,5771916..5771990,5772067..5772200); ID=FBpp0085380; name=Gp210-PA; paren…	4.5	7	0.28	ETNNVIGISLK+GPSALLTVAYPNR+LFDTNDNLLLVDQSK+NPQTGLIYTPLIENEIR+SSQDDTFGDSFNVR+VVLPYDPNSLKPLK
95	FBpp0084761|FBgn0029176|CG11901-PB|Ef1gamma-PB FBpp0084762|FBgn0029176|CG11901-PA|Ef1gamma-PA FBpp0291632|FBgn0029176|CG11901-PC|Ef1gamma-PC	1.0000	FBpp0084761 type=protein; loc=3R:join(29220297..29220308,29220430..29220579,29220643..29221776); ID=FBpp0084761; name=Ef1gamma-PB; parent=FBgn0029176,FBtr0085392; dbxref=FlyBase:FBpp0084761,FlyBase_Annotation_IDs:CG11901-PB,GB_protein:AAN14165.1,REFSEQ:NP_733280,GB_protein:AAN14165,FlyMine:FBpp0084761,modMine:FBpp0084761; MD5=7a3335c94c68f5c5ed188081c655b1c3; length=431; release=r6.09; species=Dm…	14.6	6	0.24	AAEPAEELDAADEALAAEPK+ALIAAQYSGAQVK+GTLYTYPENFR+LQDATFLAGER+SIPYFFDK
92	FBpp0084623|FBgn0039562|CG5520-PA|Gp93-PA	1.0000	FBpp0084623 type=protein; loc=3R:join(27948862..27948901,27948984..27949073,27949171..27949253,27949342..27950594,27950928..27951825); ID=FBpp0084623; name=Gp93-PA; parent=FBgn0039562,FBtr0085254; dbxref=FlyBase:FBpp0084623,FlyBase_Annotation_IDs:CG5520-PA,GB_protein:AAF56765.1,REFSEQ:NP_651601,GB_protein:AAF56765,FlyMine:FBpp0084623,modMine:FBpp0084623; MD5=abbe18951e5d4fc65b176fc302188ce1; leng…	9.3	6	0.18	EEAQDFLEEDTVR+EEEAIQLDGLNVAQLK+ELISNASDAIDK+FTFQTEVNR+KPAEVTEDEYTSFYK+LIINSLYR
80	FBpp0081894|FBgn0037924|CG14712-PA|CG14712-PA	1.0000	FBpp0081894 type=protein; loc=3R:join(11628941..11629014,11629081..11629248,11629318..11629720,11629784..11632939); ID=FBpp0081894; name=CG14712-PA; parent=FBgn0037924,FBtr0082418; dbxref=FlyBase:FBpp0081894,FlyBase_Annotation_IDs:CG14712-PA,GB_protein:AAG22146.2,REFSEQ:NP_650096,GB_protein:AAG22146,FlyMine:FBpp0081894,modMine:FBpp0081894; MD5=4c6cd830baee08815c7bd4474131f9f7; length=1266; releas…	6.5	6	0.24	AMSMPVVTVAAVPASR+APTLSITQIAPPER+ELTVSVPLR+NDTLASGGSSPENSPENVAK+SFYSGNTLSSLLR+SNSLVGLVPK
78	FBpp0081584|FBgn0027338|CG9423-PA|Kap-alpha3-PA FBpp0081585|FBgn0027338|CG9423-PB|Kap-alpha3-PB FBpp0081586|FBgn0027338|CG9423-PC|Kap-alpha3-PC FBpp0290407|FBgn0027338|CG9423-PD|Kap-alpha3-PD	1.0000	FBpp0081584 type=protein; loc=3R:complement(join(9577208..9577267,9576768..9577148,9575877..9576707,9575636..9575812,9575474..9575569)); ID=FBpp0081584; name=Kap-alpha3-PA; parent=FBgn0027338,FBtr0082106; dbxref=FlyBase:FBpp0081584,FlyBase_Annotation_IDs:CG9423-PA,GB_protein:AAF54408.1,REFSEQ:NP_731377,GB_protein:AAF54408; MD5=7c89f9db717ba92f5f8f808941be523e; length=514; release=r6.09; species=D…	12.5	6	0.23	AAADATKPEQQLAAVQAAR+EAAWAISNLTISGNR+LIPLLGNSEVK+LQSHENVEIYK+NEVTVELR
67	FBpp0079565|FBgn0004419|CG4916-PA|me31B-PA FBpp0079566|FBgn0004419|CG4916-PB|me31B-PB	1.0000	FBpp0079565 type=protein; loc=2L:join(10239536..10239585,10240492..10240591,10240680..10241058,10241133..10241780,10241846..10242048); ID=FBpp0079565; name=me31B-PA; parent=FBgn0004419,FBtr0079975; dbxref=FlyBase:FBpp0079565,FlyBase_Annotation_IDs:CG4916-PA,GB_protein:AAF52881.2,REFSEQ:NP_523533,GB_protein:AAF52881,FlyMine:FBpp0079565,modMine:FBpp0079565; MD5=13bbcdb1c57fa984e14b75f6806749fc; len…	12.4	6	0.19	DYIQALVMVPTR+ELLMGIFEK+GVTQYYAFVQER+ILVLDEADK+VMVTTGGTILK
65	FBpp0079500|FBgn0004867|CG5920-PA|RpS2-PA FBpp0303531|FBgn0004867|CG5920-PB|RpS2-PB FBpp0311561|FBgn0004867|CG5920-PC|RpS2-PC	1.0000	FBpp0079500 type=protein; loc=2L:complement(9896327..9897130); ID=FBpp0079500; name=RpS2-PA; parent=FBgn0004867,FBtr0079905; dbxref=FlyBase:FBpp0079500,FlyBase_Annotation_IDs:CG5920-PA,GB_protein:AAF52822.1,REFSEQ:NP_476874,GB_protein:AAF52822,FlyMine:FBpp0079500,modMine:FBpp0079500; MD5=207bcaed11f5ff09092a8f6cd10003e0; length=267; release=r6.09; species=Dmel;;FBpp0303531 type=protein; loc=2L:co…	27.7	6	0.24	AFVAIGDNNGHIGLGVK+EMPLGSTPYQAYSDFLSKPTPR+GTGIVSAPVPK+SLEEIYLYSLPIK+TYAYLTPDLWK
63	FBpp0079233|FBgn0032015|CG7830-PA|Ostgamma-PA	1.0000	FBpp0079233 type=protein; loc=2L:complement(join(8307983..8308069,8307147..8307873,8306906..8307068,8306825..8306840)); ID=FBpp0079233; name=Ostgamma-PA; parent=FBgn0032015,FBtr0079613; dbxref=FlyBase:FBpp0079233,FlyBase_Annotation_IDs:CG7830-PA,GB_protein:AAF52636.2,REFSEQ:NP_609204,GB_protein:AAF52636,FlyMine:FBpp0079233,modMine:FBpp0079233; MD5=8ebc498cefe5507b7ddaf1a05ee6afc8; length=330; rel…	19.7	6	0.24	AQGYPYSFLFK+HAHDEFAIVANSYR+LNTAPVFMHFPAK+NNLEFLYNK+TGLSLSEK+VGFAADSIAK
48	FBpp0076840|FBgn0029118|CG10622-PA|Sucb-PA FBpp0311088|FBgn0029118|CG10622-PC|Sucb-PC	1.0000	FBpp0076840 type=protein; loc=3L:complement(join(5563493..5563543,5563266..5563395,5563085..5563184,5561902..5562871)); ID=FBpp0076840; name=Sucb-PA; parent=FBgn0029118,FBtr0077134; dbxref=FlyBase:FBpp0076840,FlyBase_Annotation_IDs:CG10622-PA,GB_protein:AAF50771.1,REFSEQ:NP_651963,GB_protein:AAF50771,FlyMine:FBpp0076840,modMine:FBpp0076840; MD5=4e0b921c04cd8481b37d8065ba078e98; length=416; releas…	22.8	6	0.25	AFEILTADPK+EHNGPVLIASPAGGMDIEAVAEETPEK+LNGGEPANFLDVGGGVR+NSGLPIQTASDLDDAAHK+SEVLSLTQQMIGNR+YGVAIQQFK
46	FBpp0076520|FBgn0035811|CG12262-PA|CG12262-PA	1.0000	FBpp0076520 type=protein; loc=3L:join(7719440..7719457,7720060..7720416,7720477..7721361); ID=FBpp0076520; name=CG12262-PA; parent=FBgn0035811,FBtr0076808; dbxref=FlyBase:FBpp0076520,FlyBase_Annotation_IDs:CG12262-PA,GB_protein:AAF50524.1,REFSEQ:NP_648149,GB_protein:AAF50524,FlyMine:FBpp0076520,modMine:FBpp0076520; MD5=6244d606556faa327a61956fcd94d178; length=419; release=r6.09; species=Dmel;	13.6	6	0.22	AFTGFIVER+ENVLIGEGAGFK+GITFEDVR+IYQIYEGTSQIQR+TRPPVAAGAVGLAQR
35	FBpp0075012|FBgn0036702|CG6512-PA|CG6512-PA FBpp0075013|FBgn0036702|CG6512-PB|CG6512-PB	1.0000	FBpp0075012 type=protein; loc=3L:complement(join(17241785..17241868,17241217..17241719,17240663..17241058,17239111..17240608)); ID=FBpp0075012; name=CG6512-PA; parent=FBgn0036702,FBtr0075251; dbxref=FlyBase:FBpp0075012,FlyBase_Annotation_IDs:CG6512-PA,GB_protein:AAF49365.2,REFSEQ:NP_730248,GB_protein:AAF49365,FlyMine:FBpp0075012,modMine:FBpp0075012; MD5=1bfee21b805c2fd8a4c8b0227fc6bd79; length=82…	9.0	6	0.20	GLGYAQYLPK+ITDIAYSQVVR+NLEAAQTEQGTESINFVPVIYR+NPQQYIDLGAK+VAEELFFNR
33	FBpp0074662|FBgn0028695|CG7762-PA|Rpn1-PA	1.0000	FBpp0074662 type=protein; loc=3L:join(19915191..19917113,19917183..19918019); ID=FBpp0074662; name=Rpn1-PA; parent=FBgn0028695,FBtr0074893; dbxref=FlyBase:FBpp0074662,FlyBase_Annotation_IDs:CG7762-PA,GB_protein:AAF49095.2,REFSEQ:NP_649158,GB_protein:AAF49095,FlyMine:FBpp0074662,modMine:FBpp0074662; MD5=dca0928cc63d49df0550af2d0134e7d9; length=919; release=r6.09; species=Dmel;	7.9	6	0.21	AVPLALGLISASNPK+ELDIMEPK+LNIIDTLSK+MLITFDEELNQLQVPVR+RAVPLALGLISASNPKLNIIDTLSK+VGIAIDVVGQAGKPK+VQLIELVK
156a	FBpp0083421|FBgn0264357|CG17299-PA|SNF4Agamma-PA FBpp0083422|FBgn0264357|CG17299-PB|SNF4Agamma-PB	1.0000	FBpp0083421 type=protein; loc=3R:join(21154927..21155071,21155233..21155387,21178278..21178399,21178580..21179204,21179268..21179390,21185548..21185584,21202452..21202585,21207619..21207667,21210789..21211079,21211141..21211319,21211387..21211590,21211748..21212527); ID=FBpp0083421; name=SNF4Agamma-PA; parent=FBgn0264357,FBtr0084018; dbxref=FlyBase:FBpp0083421,FlyBase_Annotation_IDs:CG17299-PA,GB…	7.9	6	0.21	AFYALVYNGVR+LMPTSNYGAISPILQR+SGEDSPVLNQSTVHGIASPNR+SLIEDIPEEETAPAR+VSALPLVDSDGR
145a	FBpp0074500|FBgn0261593|CG14206-PB|RpS10b-PB FBpp0074501|FBgn0261593|CG14206-PC|RpS10b-PC FBpp0300512|FBgn0261593|CG14206-PD|RpS10b-PD FBpp0310720|FBgn0261593|CG14206-PE|RpS10b-PE	1.0000	FBpp0074500 type=protein; loc=X:19598434..19598916; ID=FBpp0074500; name=RpS10b-PB; parent=FBgn0261593,FBtr0074731; dbxref=FlyBase:FBpp0074500,FlyBase_Annotation_IDs:CG14206-PB,GB_protein:AAF48978.2,REFSEQ:NP_728273,GB_protein:AAF48978,FlyMine:FBpp0074500,modMine:FBpp0074500; MD5=0ae8e030c62f6023a9a1cee4231259cf; length=160; release=r6.09; species=Dmel;;FBpp0074501 type=protein; loc=X:19598434..1…	32.5	6	0.24	GDVGPGAGEVEFR+HPELESIPNLHVIK+KGDVGPGAGEVEFR+SYLHLPPEIVPSTLK+VAIYEYLFK
127	FBpp0099686|FBgn0039713|CG7808-PC|RpS8-PC FBpp0301957|FBgn0039713|CG7808-PE|RpS8-PE FBpp0311986|FBgn0039713|CG7808-PF|RpS8-PF FBpp0311987|FBgn0039713|CG7808-PG|RpS8-PG	1.0000	FBpp0099686 type=protein; loc=3R:join(29861931..29861934,29862199..29862305,29862785..29863196,29863415..29863518); ID=FBpp0099686; name=RpS8-PC; parent=FBgn0039713,FBtr0085489; dbxref=FlyBase_Annotation_IDs:CG7808-PC,FlyBase:FBpp0099686,GB_protein:AAN14192.1,REFSEQ:NP_651740,GB_protein:AAN14192,FlyMine:FBpp0099686,modMine:FBpp0099686; MD5=6f3fd8d03f294cec518e459314d26d3c; length=208; release=r6.…	29.8	6	0.25	ELEFYLK+IADVVYNASNNELVR+LETGNFAWASEGVAR+NSIVVIDATPFR+VEQALEDQFTSGR
126	FBpp0088675|FBgn0003189|CG18572-PA|r-PA FBpp0309141|FBgn0003189|CG18572-PD|r-PD FBpp0309142|FBgn0003189|CG18572-PE|r-PE	1.0000	FBpp0088675 type=protein; loc=X:join(16656398..16657156,16657221..16660472,16660538..16660642,16665188..16665327,16666035..16667859,16667937..16668320,16668385..16668594); ID=FBpp0088675; name=r-PA; parent=FBgn0003189,FBtr0089734; dbxref=FlyBase:FBpp0088675,FlyBase_Annotation_IDs:CG18572-PA,GB_protein:AAF48639.3,REFSEQ:NP_523377,GB_protein:AAF48639,FlyMine:FBpp0088675,modMine:FBpp0088675; MD5=477…	3.4	6	0.24	DLTIPQLIEQR+IILLQSLLTR+LALGLPLPDIK+LAVDYSIPLVTDVK+MVDSDVLGFDPDVVPLNK+NAVLLSIGSFK
109	FBpp0086694|FBgn0001220|CG8542-PA|Hsc70-5-PA FBpp0308990|FBgn0001220|CG8542-PB|Hsc70-5-PB	1.0000	FBpp0086694 type=protein; loc=2R:complement(join(14255834..14255923,14255669..14255715,14254829..14255407,14253553..14254657,14253352..14253492,14253190..14253288)); ID=FBpp0086694; name=Hsc70-5-PA; parent=FBgn0001220,FBtr0087568; dbxref=FlyBase:FBpp0086694,FlyBase_Annotation_IDs:CG8542-PA,GB_protein:AAF58270.1,REFSEQ:NP_523741,GB_protein:AAF58270,FlyMine:FBpp0086694,modMine:FBpp0086694; MD5=453b…	13.0	6	0.26	DAGQIAGLNVLR+ELIEIVNQGESIVHDTETK+SEIGEVLLVGGMTR+SQVFSTASDGQTQVEIK+VINEPTAAALAYGMDK+VQSTVQELFGR
107	FBpp0085915|FBgn0265297|CG5119-PC|pAbp-PC FBpp0085917|FBgn0265297|CG5119-PA|pAbp-PA FBpp0085919|FBgn0265297|CG5119-PB|pAbp-PB	1.0000	FBpp0085915 type=protein; loc=2R:join(18141507..18141672,18143413..18144897,18144967..18145220); ID=FBpp0085915; name=pAbp-PC; parent=FBgn0265297,FBtr0086736; dbxref=GB_protein:AAF57746.1,FlyBase:FBpp0085915,FlyBase_Annotation_IDs:CG5119-PC,REFSEQ:NP_725750,GB_protein:AAF57746; MD5=6bee88b82e3f7d3c442e363e78d07870; length=634; release=r6.09; species=Dmel;;FBpp0085917 type=protein; loc=2R:join(181…	13.6	6	0.24	AITGQQTAAPNMQIPGAQIAGGAQQR+ALDTMNFDLVR+FSSAGPVLSIR+IAFSPYGNITSAK+LFTNVYVK+SLGYAYVNFQQPADAER
2	FBpp0070277|FBgn0003517|CG14792-PA|sta-PA FBpp0070278|FBgn0003517|CG14792-PB|sta-PB FBpp0308665|FBgn0003517|CG14792-PE|sta-PE FBpp0308666|FBgn0003517|CG14792-PF|sta-PF	1.0000	FBpp0070277 type=protein; loc=X:complement(join(1482673..1482891,1481887..1482480)); ID=FBpp0070277; name=sta-PA; parent=FBgn0003517,FBtr0070289; dbxref=FlyBase:FBpp0070277,FlyBase_Annotation_IDs:CG14792-PA,GB_protein:AAF45638.2,REFSEQ:NP_476750,GB_protein:AAF45638,FlyMine:FBpp0070277,modMine:FBpp0070277; MD5=0bfecb7568a3ebf3a816b44ac5c6e70a; length=270; release=r6.09; species=Dmel;;FBpp0070278 t…	24.4	6	0.24	ADGVNILNLGK+ELLPPPK+FTPGAFTNQIQPAFR+MLVATTHLGSENVNFQMEQYVYK+YTDTTPIAGR
54	FBpp0077714|FBgn0003278|CG4033-PA|RpI135-PA	1.0000	FBpp0077714 type=protein; loc=2L:join(404384..404473,404536..406035,406095..407894); ID=FBpp0077714; name=RpI135-PA; parent=FBgn0003278,FBtr0078054; dbxref=FlyBase:FBpp0077714,FlyBase_Annotation_IDs:CG4033-PA,GB_protein:AAF51503.1,REFSEQ:NP_476708,GB_protein:AAF51503,FlyMine:FBpp0077714,modMine:FBpp0077714; MD5=57a1bdc18c8d91ec8b997a7d3469778d; length=1129; release=r6.09; species=Dmel;	6.6	5	0.20	AIESFLATGNIASR+EDESSLSNVVHYLNNGTAK+FSEENTAIDYFGK+GQNFSDLGMLVQTVR+MLEAGGYNYYGTER
53	FBpp0077571|FBgn0000579|CG17654-PB|Eno-PB FBpp0077572|FBgn0000579|CG17654-PE|Eno-PE FBpp0077573|FBgn0000579|CG17654-PC|Eno-PC FBpp0077574|FBgn0000579|CG17654-PD|Eno-PD FBpp0077575|FBgn0000579|CG17654-PA|Eno-PA FBpp0291325|FBgn0000579|CG17654-PF|Eno-PF	1.0000	FBpp0077571 type=protein; loc=2L:complement(join(1727646..1727833,1725341..1726655)); ID=FBpp0077571; name=Eno-PB; parent=FBgn0000579,FBtr0077905; dbxref=FlyBase:FBpp0077571,FlyBase_Annotation_IDs:CG17654-PB,GB_protein:AAN10455.1,REFSEQ:NP_722721,GB_protein:AAN10455; MD5=192a03ed239ad33bf021aeae31e76f91; length=500; release=r6.09; species=Dmel;;FBpp0077572 type=protein; loc=2L:complement(join(172…	19.9	5	0.12	AVGHVNDTLGPELIK+EIILPVPAFNVINGGSHAGNK+FGLDATAVGDEGGFAPNIQSNK+LANLYQEFIK+VNQIGTVTESIAAHLLAK
43	FBpp0076207|FBgn0005533|CG3922-PB|RpS17-PB	1.0000	FBpp0076207 type=protein; loc=3L:complement(join(9429695..9429697,9429174..9429325,9428874..9429114)); ID=FBpp0076207; name=RpS17-PB; parent=FBgn0005533,FBtr0076479; dbxref=FlyBase:FBpp0076207,FlyBase_Annotation_IDs:CG3922-PB,GB_protein:AAF50272.1,REFSEQ:NP_524002,GB_protein:AAF50272,FlyMine:FBpp0076207,modMine:FBpp0076207; MD5=03edf5c0f514b34ba6142f641ccf4f7a; length=131; release=r6.09; species=…	25.2	5	0.22	GLQLTQPNTNNFGR+IAGYVTHLMGR+LLDFHNIR
41	FBpp0075618|FBgn0011284|CG11276-PA|RpS4-PA FBpp0075619|FBgn0011284|CG11276-PB|RpS4-PB FBpp0312080|FBgn0011284|CG11276-PC|RpS4-PC	1.0000	FBpp0075618 type=protein; loc=3L:join(13042012..13042014,13042110..13042368,13042442..13042539,13043166..13043337,13043574..13043827); ID=FBpp0075618; name=RpS4-PA; parent=FBgn0011284,FBtr0075884; dbxref=FlyBase:FBpp0075618,FlyBase_Annotation_IDs:CG11276-PA,GB_protein:AAF49847.1,REFSEQ:NP_729871,GB_protein:AAF49847,FlyMine:FBpp0075618; MD5=9432bd09df680f6871c732d2390f7b76; length=261; release=r6.…	21.8	5	0.18	GVPFLVTHDGR+LTNVFIIGK+TDPTYPAGYMDVITLEK+YPDPLIHANDSVQVDIASGK
28	FBpp0074086|FBgn0010412|CG4464-PA|RpS19a-PA FBpp0074087|FBgn0010412|CG4464-PB|RpS19a-PB FBpp0074088|FBgn0010412|CG4464-PC|RpS19a-PC FBpp0309135|FBgn0010412|CG4464-PD|RpS19a-PD FBpp0311350|FBgn0010412|CG4464-PE|RpS19a-PE	1.0000	FBpp0074086 type=protein; loc=X:join(16638233..16638303,16638406..16638805); ID=FBpp0074086; name=RpS19a-PA; parent=FBgn0010412,FBtr0074311; dbxref=FlyBase:FBpp0074086,FlyBase_Annotation_IDs:CG4464-PA,REFSEQ:NP_523376,GB_protein:AAF48633; MD5=3c25226b523535b66e41a44b0ea5ba1a; length=156; release=r6.09; species=Dmel;;FBpp0074087 type=protein; loc=X:join(16638233..16638303,16638406..16638805); ID=F…	31.4	5	0.18	ELAPYDPDWFYVR+IANQIVFK+QTGPIVISK+SPAGVGSITK+VPDQMDIVK
168a	FBpp0087705|FBgn0260972|CG8057-PA|alc-PA	1.0000	FBpp0087705 type=protein; loc=2R:complement(join(9136952..9137599,9135765..9135995,9135559..9135705)); ID=FBpp0087705; name=alc-PA; parent=FBgn0260972,FBtr0088624; dbxref=FlyBase:FBpp0087705,FlyBase_Annotation_IDs:CG8057-PA,GB_protein:AAF58979.1,REFSEQ:NP_610460,GB_protein:AAF58979,FlyMine:FBpp0087705,modMine:FBpp0087705; MD5=2cac3bf3bc33250b01a74c2898ef7975; length=341; release=r6.09; species=Dm…	16.7	5	0.19	ESDFEVFQALAK+HTAVLNEGSSQEDDDPYYTGTGTGSTR+TALPTVLR+YVTTLLYKPI
144a	FBpp0074013|FBgn0005411|CG9998-PA|U2af50-PA FBpp0298005|FBgn0005411|CG9998-PB|U2af50-PB FBpp0298006|FBgn0005411|CG9998-PC|U2af50-PC FBpp0298007|FBgn0005411|CG9998-PD|U2af50-PD	1.0000	FBpp0074013 type=protein; loc=X:complement(join(16358811..16358823,16357643..16358206,16357484..16357572,16357295..16357417,16356756..16357217)); ID=FBpp0074013; name=U2af50-PA; parent=FBgn0005411,FBtr0074234; dbxref=FlyBase:FBpp0074013,FlyBase_Annotation_IDs:CG9998-PA,GB_protein:AAF48596.1,REFSEQ:NP_476891,GB_protein:AAF48596,FlyMine:FBpp0074013,modMine:FBpp0074013; MD5=3a022c1911db0e1434c0a819c…	16.7	5	0.17	ELLLSFGK+IFIGGLPNYLNDDQVK+NFAFLEFR+SIDETTQAMAFDGINLK+VVVTSYFDPDK
122	FBpp0088242|FBgn0017545|CG2168-PA|RpS3A-PA FBpp0088243|FBgn0017545|CG2168-PB|RpS3A-PB FBpp0300615|FBgn0017545|CG2168-PF|RpS3A-PF	1.0000	FBpp0088242 type=protein; loc=4:complement(join(66840..67180,66273..66738)); ID=FBpp0088242; name=RpS3A-PA; parent=FBgn0017545,FBtr0089175; dbxref=FlyBase:FBpp0088242,GB_protein:AAF59372.1,FlyBase_Annotation_IDs:CG2168-PA,REFSEQ:NP_524618,GB_protein:AAF59372,FlyMine:FBpp0088242,modMine:FBpp0088242; MD5=01e3a94c58ad043665c9117cee125392; length=268; release=r6.09; species=Dmel;;FBpp0088243 type=pro…	19.3	5	0.19	LALDSIAK+MTDIITNEVSGADLK+TVDGYLLR+VFEVSLADLQK
121	FBpp0087972|FBgn0029093|CG1548-PA|cathD-PA	1.0000	FBpp0087972 type=protein; loc=2R:complement(join(7822549..7823466,7822225..7822485)); ID=FBpp0087972; name=cathD-PA; parent=FBgn0029093,FBtr0088898; dbxref=FlyBase:FBpp0087972,FlyBase_Annotation_IDs:CG1548-PA,GB_protein:AAF59186.1,REFSEQ:NP_652013,GB_protein:AAF59186,FlyMine:FBpp0087972,modMine:FBpp0087972; MD5=fbe176b5e485f5702cfdc5f320281c69; length=392; release=r6.09; species=Dmel;	19.6	5	0.20	DPASPEGGEIIFGGSDPNHYTGEFTYLPVTR+DQTFAEALSEPGLVFVAAK+FDGILGLGYNSISVDK+YYTEFDMGNDR
120	FBpp0087968|FBgn0050382|CG30382-PA|CG30382-PA FBpp0087969|FBgn0263121|CG18495-PB|Prosalpha1-PB FBpp0087970|FBgn0263121|CG18495-PA|Prosalpha1-PA FBpp0291433|FBgn0050382|CG30382-PB|CG30382-PB	1.0000	FBpp0087968 type=protein; loc=2R:complement(join(7831520..7831595,7831281..7831457,7830511..7830992)); ID=FBpp0087968; name=CG30382-PA; parent=FBgn0050382,FBtr0088894; dbxref=FlyBase:FBpp0087968,FlyBase_Annotation_IDs:CG30382-PA,GB_protein:AAM68869.1,REFSEQ:NP_724616,GB_protein:AAM68869,FlyMine:FBpp0087968,modMine:FBpp0087968; MD5=4137b83427de6b647901cbacf8b3a673; length=244; release=r6.09; speci…	22.1	5	0.19	AIAQENITTVALK+HITIFSPEGR+LYQVEYAFK+NIVPETVTHLFR+TLEANSYLEK
106	FBpp0085736|FBgn0261439|CG17246-PB|SdhA-PB FBpp0085737|FBgn0261439|CG17246-PA|SdhA-PA FBpp0085738|FBgn0261439|CG17246-PC|SdhA-PC	1.0000	FBpp0085736 type=protein; loc=2R:complement(join(19395687..19395743,19392846..19394443,19392639..19392789,19392399..19392578)); ID=FBpp0085736; name=SdhA-PB; parent=FBgn0261439,FBtr0086552; dbxref=FlyBase:FBpp0085736,FlyBase_Annotation_IDs:CG17246-PB,GB_protein:AAM70849.1,REFSEQ:NP_725881,GB_protein:AAM70849; MD5=b44908b45d9ed755369d3069e3c751b9; length=661; release=r6.09; species=Dmel;;FBpp00857…	12.0	5	0.16	AVIELENYGMPFSR+DGPILQDGVNK+DVIVPGLYAAGEAASSSVHGANR+EDEYDFSKPLDGQQK+TIAELNKPGAPAPTLK
100	FBpp0085054|FBgn0028646|CG2139-PC|aralar1-PC FBpp0085055|FBgn0028646|CG2139-PB|aralar1-PB FBpp0085056|FBgn0028646|CG2139-PA|aralar1-PA FBpp0085057|FBgn0028646|CG2139-PD|aralar1-PD FBpp0297541|FBgn0028646|CG2139-PE|aralar1-PE FBpp0303322|FBgn0028646|CG2139-PF|aralar1-PF	1.0000	FBpp0085054 type=protein; loc=3R:complement(join(30455651..30455716,30449807..30449959,30449046..30449208,30448896..30448987,30448635..30448829,30448346..30448569,30447412..30447578,30447230..30447348,30446564..30447173,30446205..30446503)); ID=FBpp0085054; name=aralar1-PC; parent=FBgn0028646,FBtr0085692; dbxref=FlyBase:FBpp0085054,FlyBase_Annotation_IDs:CG2139-PC,GB_protein:AAF57048.1,REFSEQ:NP_…	8.1	4	0.15	FLGLFSESAFNDESVR+IDYSDLSNIAPEHYTK+IPFSLDGPFIK+SAFIQVLESSYR
98	FBpp0084918|FBgn0016685|CG7917-PA|Nlp-PA FBpp0306756|FBgn0016685|CG7917-PB|Nlp-PB	1.0000	FBpp0084918 type=protein; loc=3R:join(30005034..30005055,30005288..30005421,30009678..30009980); ID=FBpp0084918; name=Nlp-PA; parent=FBgn0016685,FBtr0085552; dbxref=FlyBase:FBpp0084918,FlyBase_Annotation_IDs:CG7917-PA,GB_protein:AAF56988.1,REFSEQ:NP_524557,GB_protein:AAF56988,FlyMine:FBpp0084918,modMine:FBpp0084918; MD5=dc47741a9538770e46fb5476f6fca20d; length=152; release=r6.09; species=Dmel;;FB…	16.4	4	0.13	AVNPDVEFYESK+ENEFNVVEVNTPK
93	FBpp0084666|FBgn0039580|CG1345-PA|Gfat2-PA	1.0000	FBpp0084666 type=protein; loc=3R:complement(join(28337870..28339546,28337293..28337667)); ID=FBpp0084666; name=Gfat2-PA; parent=FBgn0039580,FBtr0085297; dbxref=FlyBase:FBpp0084666,FlyBase_Annotation_IDs:CG1345-PA,GB_protein:AAF56785.1,REFSEQ:NP_651617,GB_protein:AAF56785,FlyMine:FBpp0084666,modMine:FBpp0084666; MD5=8fd2d592c025067320afb4dd97552607; length=683; release=r6.09; species=Dmel;	7.2	4	0.17	FDTQTVVLGGIK+GNYDYFMLK+LEIIDGLSQLDEHIR+VIYLEDDDVAAVK
83	FBpp0082123|FBgn0016693|CG6148-PA|Past1-PA FBpp0082124|FBgn0016693|CG6148-PB|Past1-PB	1.0000	FBpp0082123 type=protein; loc=3R:join(12697513..12697538,12698119..12699335,12703639..12703812,12703876..12704081); ID=FBpp0082123; name=Past1-PA; parent=FBgn0016693,FBtr0082654; dbxref=FlyBase:FBpp0082123,FlyBase_Annotation_IDs:CG6148-PA,GB_protein:AAN13552.1,REFSEQ:NP_731737,GB_protein:AAN13552,FlyMine:FBpp0082123,modMine:FBpp0082123; MD5=90bfa61d512e01438d313ad1097fc223; length=540; release=r6…	9.4	4	0.17	EGVIPGNALVVDPK+LDISDEFR+NTQEVVENVIGELK+TDGIFNGLGPVDGK
9	FBpp0071047|FBgn0029975|CG1444-PA|CG1444-PA	1.0000	FBpp0071047 type=protein; loc=X:join(7909372..7909537,7909878..7909924,7910709..7910784,7910853..7911193,7911252..7911587); ID=FBpp0071047; name=CG1444-PA; parent=FBgn0029975,FBtr0071091; dbxref=FlyBase:FBpp0071047,FlyBase_Annotation_IDs:CG1444-PA,GB_protein:AAF46291.1,REFSEQ:NP_572420,GB_protein:AAF46291,FlyMine:FBpp0071047,modMine:FBpp0071047; MD5=213b39c7e5ac603371db010effd3fe4a; length=321; r…	18.4	4	0.15	ASVFAPSPETYVR+EHGILIQSVQPGFVATNMSK+FSDDLQTEYK+MGEWAVVTGSTDGIGK
79	FBpp0081811|FBgn0037850|CG14695-PA|CG14695-PA	1.0000	FBpp0081811 type=protein; loc=3R:complement(10878404..10879273); ID=FBpp0081811; name=CG14695-PA; parent=FBgn0037850,FBtr0082335; dbxref=FlyBase:FBpp0081811,FlyBase_Annotation_IDs:CG14695-PA,GB_protein:AAF54574.1,REFSEQ:NP_650032,GB_protein:AAF54574,FlyMine:FBpp0081811,modMine:FBpp0081811; MD5=1cf7e878b5e30070a0a504a0cc6f4c65; length=289; release=r6.09; species=Dmel;	13.5	4	0.13	ANNYLGVGFTR+LLASEDLPIVIVDK+QPELIDFDADGEPR
76	FBpp0081437|FBgn0037643|CG11963-PA|skap-PA FBpp0112118|FBgn0037643|CG11963-PB|skap-PB FBpp0291000|FBgn0037643|CG11963-PC|skap-PC FBpp0291001|FBgn0037643|CG11963-PD|skap-PD FBpp0306436|FBgn0037643|CG11963-PG|skap-PG FBpp0306437|FBgn0037643|CG11963-PH|skap-PH FBpp0312599|FBgn0037643|CG11963-PI|skap-PI FBpp0312600|FBgn0037643|CG11963-PJ|skap-PJ	1.0000	FBpp0081437 type=protein; loc=3R:join(8938820..8938888,8939669..8939772,8940482..8940634,8940699..8940861,8940922..8941189,8941408..8941832,8941901..8942070,8942678..8942834); ID=FBpp0081437; name=skap-PA; parent=FBgn0037643,FBtr0081957; dbxref=FlyBase:FBpp0081437,FlyBase_Annotation_IDs:CG11963-PA,GB_protein:AAF54308.2,REFSEQ:NP_649846,GB_protein:AAF54308,FlyMine:FBpp0081437,modMine:FBpp0081437; …	9.5	4	0.13	EANDIATKLKTDNLVLK+MDVNFEIPDAQK+VVYDPQTAEELSSK
75	FBpp0080475|FBgn0051739|CG31739-PA|CG31739-PA FBpp0304012|FBgn0051739|CG31739-PB|CG31739-PB FBpp0304013|FBgn0051739|CG31739-PC|CG31739-PC	1.0000	FBpp0080475 type=protein; loc=2L:join(16827724..16827889,16828052..16828552,16828617..16828795,16828857..16828946,16829003..16830460,16830524..16831378); ID=FBpp0080475; name=CG31739-PA; parent=FBgn0051739,FBtr0080919; dbxref=FlyBase:FBpp0080475,FlyBase_Annotation_IDs:CG31739-PA,GB_protein:AAF53577.3,REFSEQ:NP_724018,GB_protein:AAF53577,FlyMine:FBpp0080475,modMine:FBpp0080475; MD5=a43607e7f5beff9…	3.4	4	0.13	LDYQDFLVENAK+TPGGAQEFVVPTR+TVTLVGWIPSTK
71	FBpp0079771|FBgn0004363|CG6647-PA|porin-PA FBpp0079772|FBgn0004363|CG6647-PB|porin-PB FBpp0100039|FBgn0004363|CG6647-PC|porin-PC FBpp0293784|FBgn0004363|CG6647-PD|porin-PD FBpp0304343|FBgn0004363|CG6647-PE|porin-PE	1.0000	FBpp0079771 type=protein; loc=2L:complement(join(10848544..10848863,10848241..10848468,10847868..10848168)); ID=FBpp0079771; name=porin-PA; parent=FBgn0004363,FBtr0080182; dbxref=FlyBase_Annotation_IDs:CG6647-PA,FlyBase:FBpp0079771,GB_protein:AAF53022.1,REFSEQ:NP_476813,GB_protein:AAF53022; MD5=e98fb50e922a689b02694297d58c4742; length=282; release=r6.09; species=Dmel;;FBpp0079772 type=protein; lo…	22.0	4	0.15	DFVLHTAVNDGQEFSGSIFQR+LSLEGNFAPQSGNK+LTTNNFALGYTTK+VNNASQVGLGYQQK
70	FBpp0079754|FBgn0000146|CG6137-PA|aub-PA FBpp0111705|FBgn0000146|CG6137-PC|aub-PC	1.0000	FBpp0079754 type=protein; loc=2L:complement(join(11001270..11001365,11000786..11000918,11000165..11000658,10999914..11000106,10999727..10999854,10999518..10999672,10999061..10999450,10998897..10999007,10997932..10998832)); ID=FBpp0079754; name=aub-PA; parent=FBgn0000146,FBtr0080165; dbxref=FlyBase:FBpp0079754,FlyBase_Annotation_IDs:CG6137-PA,GB_protein:AAF53046.1,REFSEQ:NP_476734,GB_protein:AAF53…	6.4	4	0.15	APSAGLQNQLYFL+AVQDSPYVLELVTK+TNDGEISYVDYYK+YDFFLVSQAVR
66	FBpp0079520|FBgn0043456|CG4747-PA|CG4747-PA FBpp0292905|FBgn0043456|CG4747-PB|CG4747-PB FBpp0310306|FBgn0043456|CG4747-PC|CG4747-PC	1.0000	FBpp0079520 type=protein; loc=2L:join(10004047..10004126,10004535..10004571,10005424..10005506,10005568..10006417,10006475..10006585,10006908..10007178,10007255..10007341,10007414..10007503,10007567..10007766); ID=FBpp0079520; name=CG4747-PA; parent=FBgn0043456,FBtr0079930; dbxref=FlyBase:FBpp0079520,FlyBase_Annotation_IDs:CG4747-PA,GB_protein:AAF52846.3,REFSEQ:NP_609336,GB_protein:AAF52846,FlyMi…	9.1	4	0.13	AYVEMSTIDPDTSLDIGEGIK+DVSGEALQDADEASSTPTGR+YIDDPAEVDEQVNK
62	FBpp0079187|FBgn0020618|CG7111-PA|Rack1-PA FBpp0303680|FBgn0020618|CG7111-PC|Rack1-PC FBpp0311572|FBgn0020618|CG7111-PD|Rack1-PD	1.0000	FBpp0079187 type=protein; loc=2L:complement(join(7827061..7827169,7826770..7826981,7825701..7826336)); ID=FBpp0079187; name=Rack1-PA; parent=FBgn0020618,FBtr0079565; dbxref=FlyBase:FBpp0079187,FlyBase_Annotation_IDs:CG7111-PA,GB_protein:AAF52566.1,REFSEQ:NP_477269,GB_protein:AAF52566,FlyMine:FBpp0079187,modMine:FBpp0079187; MD5=c367551df53d0ddb1b123145df73b49a; length=318; release=r6.09; species=…	11.6	4	0.13	ALLWDLNDGK+DVLSVAFSADNR+TVEELRPEVVSPTSK
51	FBpp0077168|FBgn0031589|CG3714-PC|CG3714-PC FBpp0077169|FBgn0031589|CG3714-PD|CG3714-PD FBpp0077170|FBgn0031589|CG3714-PA|CG3714-PA FBpp0077171|FBgn0031589|CG3714-PB|CG3714-PB FBpp0077172|FBgn0031589|CG3714-PE|CG3714-PE FBpp0111933|FBgn0031589|CG3714-PF|CG3714-PF FBpp0306839|FBgn0031589|CG3714-PG|CG3714-PG FBpp0306840|FBgn0031589|CG3714-PH|CG3714-PH	1.0000	FBpp0077168 type=protein; loc=2L:complement(join(4196475..4196565,4195734..4195904,4195539..4195665,4195017..4195100,4194818..4194945,4193539..4193679,4193310..4193481,4192633..4192968,4190559..4190824,4190083..4190492,4189942..4190019)); ID=FBpp0077168; name=CG3714-PC; parent=FBgn0031589,FBtr0077479; dbxref=FlyBase:FBpp0077168,FlyBase_Annotation_IDs:CG3714-PC,GB_protein:AAN11170.1,REFSEQ:NP_7229…	7.2	4	0.16	DVTLYAIDEGTVAFPR+LFNIPVK+YSYTGGFDGTSNVLAGK
39	FBpp0075461|FBgn0026409|CG4994-PA|Mpcp-PA FBpp0075462|FBgn0026409|CG4994-PB|Mpcp-PB FBpp0300819|FBgn0026409|CG4994-PC|Mpcp-PC	1.0000	FBpp0075461 type=protein; loc=3L:join(14538032..14538421,14538729..14539069,14539553..14539892); ID=FBpp0075461; name=Mpcp-PA; parent=FBgn0026409,FBtr0075718; dbxref=FlyBase:FBpp0075461,FlyBase_Annotation_IDs:CG4994-PA,GB_protein:AAF49735.1,REFSEQ:NP_524069,GB_protein:AAF49735,FlyMine:FBpp0075461,modMine:FBpp0075461; MD5=17060b81e1ff01c85af78f788bbdb307; length=356; release=r6.09; species=Dmel;;F…	13.2	4	0.15	EEGVNAFYK+FGLYELFK+IQTIPGYANNFR+VALGIPRPPPPEMPASLK
37	FBpp0075119|FBgn0002284|CG4097-PA|Prosbeta6-PA	1.0000	FBpp0075119 type=protein; loc=3L:complement(join(16610230..16610318,16609536..16610154)); ID=FBpp0075119; name=Prosbeta6-PA; parent=FBgn0002284,FBtr0075360; dbxref=FlyBase:FBpp0075119,FlyBase_Annotation_IDs:CG4097-PA,GB_protein:AAF49435.1,REFSEQ:NP_524115,GB_protein:AAF49435,FlyMine:FBpp0075119,modMine:FBpp0075119; MD5=4b5675150c283e60863791308b0d6f4b; length=235; release=r6.09; species=Dmel;	21.3	4	0.13	AGGTAGTLLQPVLDNQIGHK+DIYTGDSVLINIITK+LGFEQFPDYQVPGMK
29	FBpp0074228|FBgn0250788|CG5870-PA|beta-Spec-PA FBpp0306507|FBgn0250788|CG5870-PB|beta-Spec-PB FBpp0306508|FBgn0250788|CG5870-PC|beta-Spec-PC	1.0000	FBpp0074228 type=protein; loc=X:join(17661184..17667232,17667301..17667497,17667570..17667738,17668276..17668382,17668497..17668663,17668751..17668937); ID=FBpp0074228; name=beta-Spec-PA; parent=FBgn0250788,FBtr0074454; dbxref=FlyBase:FBpp0074228,FlyBase_Annotation_IDs:CG5870-PA,GB_protein:AAF48751.1,REFSEQ:NP_523388,GB_protein:AAF48751,FlyMine:FBpp0074228,modMine:FBpp0074228; MD5=f861fd416d6f903…	3.0	4	0.16	ALESEITSHDPQLQNVAK+TQTDVASEDTPTSLPEAEK+VGSELITEGHFGADR+VQQLEDAYAELVR
176a	FBpp0113115|FBgn0000578|CG15112-PF|ena-PF	1.0000	FBpp0113115 type=protein; loc=2R:join(19155475..19156367,19158734..19159055,19159120..19159352,19159795..19160035,19160177..19160902,19160974..19161132,19161194..19161415,19161476..19161593,19161660..19161688); ID=FBpp0113115; name=ena-PF; parent=FBgn0000578,FBtr0114623; dbxref=FlyBase_Annotation_IDs:CG15112-PF,FlyBase:FBpp0113115,REFSEQ:NP_001137709,GB_protein:ACL83163,FlyMine:FBpp0113115,modMin…	5.9	4	0.16	AGPIYEAPQR+FGSASEETILK+FVYGLNFSSQNDAENFAR+VNGDGLSLALSNGDLDTLK
165a	FBpp0086699|FBgn0261276|CG8479-PB|Opa1-PB FBpp0086700|FBgn0261276|CG8479-PA|Opa1-PA FBpp0308806|FBgn0261276|CG8479-PC|Opa1-PC FBpp0308807|FBgn0261276|CG8479-PD|Opa1-PD	1.0000	FBpp0086699 type=protein; loc=2R:complement(join(14235286..14235314,14234890..14235187,14234693..14234828,14234268..14234342,14233617..14234206,14233188..14233561,14232965..14233129,14232716..14232903,14231492..14231964,14231308..14231426,14231160..14231244,14230895..14231099,14230774..14230838)); ID=FBpp0086699; name=Opa1-PB; parent=FBgn0261276,FBtr0087573; dbxref=FlyBase:FBpp0086699,FlyBase_Ann…	4.1	4	0.14	LEEFINSLNQEK+VDLAEELADPDR+VTLAEGPYHVAQFR
157a	FBpp0084150|FBgn0046214|CG11844-PB|vig2-PB FBpp0084151|FBgn0046214|CG11844-PC|vig2-PC FBpp0084152|FBgn0046214|CG11844-PA|vig2-PA FBpp0112266|FBgn0046214|CG11844-PD|vig2-PD	1.0000	FBpp0084150 type=protein; loc=3R:join(25123399..25123479,25123632..25124115,25124590..25125356); ID=FBpp0084150; name=vig2-PB; parent=FBgn0046214,FBtr0084775; dbxref=FlyBase:FBpp0084150,FlyBase_Annotation_IDs:CG11844-PB,GB_protein:AAF56404.2,REFSEQ:NP_733083,GB_protein:AAF56404,FlyMine:FBpp0084150,modMine:FBpp0084150; MD5=a347fb02289ec9f37bc83fa6435cdd62; length=443; release=r6.09; species=Dmel;;…	7.5	4	0.15	ESNGEFGNELPQR+ESNSEDELEYDPSLYPQR
17	FBpp0071892|FBgn0003062|CG9888-PA|Fib-PA	1.0000	FBpp0071892 type=protein; loc=2R:complement(join(23074582..23074594,23074024..23074463,23073061..23073642)); ID=FBpp0071892; name=Fib-PA; parent=FBgn0003062,FBtr0071982; dbxref=FlyBase:FBpp0071892,FlyBase_Annotation_IDs:CG9888-PA,GB_protein:AAF46950.1,REFSEQ:NP_523817,GB_protein:AAF46950,FlyMine:FBpp0071892,modMine:FBpp0071892; MD5=19665765e4e9749a82627001f88e480a; length=344; release=r6.09; spec…	16.9	4	0.16	DHAVVVGVYRPPPK+LAAAVLGGVEQIHMPPGSK+LKPQEQLTLEPYER+TNIIPIIEDAR
149a	FBpp0076890|FBgn0020369|CG1489-PA|Rpt6-PA	1.0000	FBpp0076890 type=protein; loc=X:join(21316178..21316195,21316259..21316403,21316549..21317603); ID=FBpp0076890; name=Rpt6-PA; parent=FBgn0020369,FBtr0077189; dbxref=FlyBase:FBpp0076890,FlyBase_Annotation_IDs:CG1489-PA,GB_protein:AAF50835.1,REFSEQ:NP_608447,GB_protein:AAF50835,FlyMine:FBpp0076890,modMine:FBpp0076890; MD5=22dd41c30e0d27414c18eaf70afa7fdf; length=405; release=r6.09; species=Dmel;	10.6	4	0.12	GVILYGPPGTGK+IAELMPGASGAEVK+IDILDPALLRPGR+TMLELLNQLDGFEATK
147a	FBpp0075175|FBgn0036623|CG4729-PA|CG4729-PA FBpp0075176|FBgn0036623|CG4729-PC|CG4729-PC FBpp0075177|FBgn0036623|CG4729-PB|CG4729-PB FBpp0300976|FBgn0036623|CG4729-PE|CG4729-PE	1.0000	FBpp0075175 type=protein; loc=3L:complement(join(16383927..16384107,16383331..16383866,16382382..16382739,16382072..16382157)); ID=FBpp0075175; name=CG4729-PA; parent=FBgn0036623,FBtr0075417; dbxref=FlyBase:FBpp0075175,FlyBase_Annotation_IDs:CG4729-PA,GB_protein:AAF49471.1,REFSEQ:NP_648888,GB_protein:AAF49471; MD5=5f3bd529f6c00aa6dbdf0c63493ff274; length=386; release=r6.09; species=Dmel;;FBpp0075…	10.9	4	0.15	GFTASLAPIR+IIDSFLETGSFFK+IPLEQVPEDEK+TIITEQLK
143a	FBpp0074011|FBgn0004227|CG4211-PA|nonA-PA FBpp0074012|FBgn0004227|CG4211-PB|nonA-PB FBpp0100043|FBgn0004227|CG4211-PC|nonA-PC FBpp0309274|FBgn0004227|CG4211-PD|nonA-PD	1.0000	FBpp0074011 type=protein; loc=X:join(16361698..16362054,16363358..16364630,16365205..16365513,16365587..16365642,16366904..16367011); ID=FBpp0074011; name=nonA-PA; parent=FBgn0004227,FBtr0074232; dbxref=FlyBase_Annotation_IDs:CG4211-PA,FlyBase:FBpp0074011,GB_protein:AAF48597.2,REFSEQ:NP_523367,GB_protein:AAF48597,FlyMine:FBpp0074011,modMine:FBpp0074011; MD5=3db46fb606889bf3705432380be6276e; lengt…	8.5	4	0.14	FADPNSFEHEYGSR+LYVGNLTNDITDDELR+SFEIFGPIER+SISGPTFELEPVEVPTETK
133	FBpp0307583|FBgn0037228|CG1092-PC|CG1092-PC FBpp0307584|FBgn0037228|CG1092-PD|CG1092-PD	1.0000	FBpp0307583 type=protein; loc=3R:join(4266974..4267205,4267261..4268213); ID=FBpp0307583; name=CG1092-PC; parent=FBgn0037228,FBtr0336480; dbxref=REFSEQ:NP_730797,GB_protein:AAN13337,FlyBase:FBpp0307583,FlyBase_Annotation_IDs:CG1092-PC; MD5=ef4b784b975e436bb773b8afea58e895; length=394; release=r6.09; species=Dmel;;FBpp0307584 type=protein; loc=3R:join(4266974..4267205,4267261..4268213); ID=FBpp030…	9.9	4	0.14	LPQFVNVLDEAR+MLAVIYLK+NMLNGESHELDDFLGILDR
128	FBpp0099888|FBgn0037912|CG6782-PA|sea-PA FBpp0099889|FBgn0037912|CG6782-PC|sea-PC FBpp0099890|FBgn0037912|CG6782-PD|sea-PD FBpp0099892|FBgn0037912|CG6782-PE|sea-PE	1.0000	FBpp0099888 type=protein; loc=3R:complement(join(11560852..11561177,11560165..11560792)); ID=FBpp0099888; name=sea-PA; parent=FBgn0037912,FBtr0100461; dbxref=FlyBase_Annotation_IDs:CG6782-PA,FlyBase:FBpp0099888,GB_protein:AAN13508.1,REFSEQ:NP_001027178,GB_protein:AAN13508,FlyMine:FBpp0099888,modMine:FBpp0099888; MD5=aa9a7b0a297eeab817101e5b2822f6a4; length=317; release=r6.09; species=Dmel;;FBpp00…	11.0	4	0.14	FFVLESLK+FGAFEFLK+GFLGLYR+GLSVLVYGSIPK
13	FBpp0071461|FBgn0034577|CG10540-PA|cpa-PA	1.0000	FBpp0071461 type=protein; loc=2R:join(21058022..21058262,21058384..21058553,21058612..21059061); ID=FBpp0071461; name=cpa-PA; parent=FBgn0034577,FBtr0071532; dbxref=FlyBase:FBpp0071461,FlyBase_Annotation_IDs:CG10540-PA,GB_protein:AAF46660.1,REFSEQ:NP_611539,GB_protein:AAF46660,FlyMine:FBpp0071461,modMine:FBpp0071461; MD5=499fbe04f6ba817a7076f7ee6c44ee1c; length=286; release=r6.09; species=Dmel;	16.4	4	0.13	AALDLETLAYTASHYR+EASDYQDVEADATAEPWR+ESVVVSNEQQVAK
112	FBpp0086993|FBgn0033761|CG8778-PA|CG8778-PA	1.0000	FBpp0086993 type=protein; loc=2R:complement(join(12652084..12652405,12651443..12652020)); ID=FBpp0086993; name=CG8778-PA; parent=FBgn0033761,FBtr0087880; dbxref=FlyBase:FBpp0086993,FlyBase_Annotation_IDs:CG8778-PA,GB_protein:AAF58477.2,REFSEQ:NP_610805,GB_protein:AAF58477,FlyMine:FBpp0086993,modMine:FBpp0086993; MD5=0332600bd6000226f856b6aaeb76b48b; length=299; release=r6.09; species=Dmel;	16.7	4	0.12	GMTPEEATEFVK+LAEEILPNGPVGVR+LEGLAAFAEK+QNETQDAAYQQALK
108	FBpp0086013|FBgn0034258|CG4954-PA|eIF3-S8-PA FBpp0309235|FBgn0034258|CG4954-PB|eIF3-S8-PB	1.0000	FBpp0086013 type=protein; loc=2R:join(17666067..17666159,17666222..17668861); ID=FBpp0086013; name=eIF3-S8-PA; parent=FBgn0034258,FBtr0086836; dbxref=FlyBase:FBpp0086013,FlyBase_Annotation_IDs:CG4954-PA,GB_protein:AAF57818.1,REFSEQ:NP_611242,GB_protein:AAF57818,FlyMine:FBpp0086013,modMine:FBpp0086013; MD5=d2c71da1cca2c3e0984f6a9688d8d595; length=910; release=r6.09; species=Dmel;;FBpp0309235 type=…	4.7	4	0.17	DAEIDVPLVLAK+ELLAQGLLPQR+LQALAMQFVDK+YENLTSIIK
103	FBpp0085364|FBgn0033051|CG7863-PA|Strica-PA FBpp0307275|FBgn0033051|CG7863-PB|Strica-PB	1.0000	FBpp0085364 type=protein; loc=2R:complement(join(6021938..6023042,6021471..6021882,6021345..6021411)); ID=FBpp0085364; name=Strica-PA; parent=FBgn0033051,FBtr0086028; dbxref=FlyBase:FBpp0085364,FlyBase_Annotation_IDs:CG7863-PA,GB_protein:AAF57292.2,REFSEQ:NP_610193,GB_protein:AAF57292,FlyMine:FBpp0085364,modMine:FBpp0085364; MD5=74222e5afac15cd9bae29c59583c8e5c; length=527; release=r6.09; species…	9.7	4	0.17	DDDYSLDDDVVFPILR+QTVTFLTTR+SQPSQELVAQDPR+TPSQAELEALFAK
101	FBpp0085281|FBgn0061209|CG17949-PA|His2B FBpp0091113|FBgn0053868|CG33868-PA|His2B FBpp0091115|FBgn0053870|CG33870-PA|His2B FBpp0091117|FBgn0053872|CG33872-PA|His2B FBpp0091119|FBgn0053874|CG33874-PA|His2B FBpp0091121|FBgn0053876|CG33876-PA|His2B FBpp0091123|FBgn0053878|CG33878-PA|His2B FBpp0091125|FBgn0053880|CG33880-PA|His2B FBpp0091127|FBgn0053882|CG33882-PA|His2B FBpp0091129|FBgn0053884|CG3388…	1.0000	FBpp0085281 type=protein; loc=2L:complement(21423191..21423562); ID=FBpp0085281; name=His2B:CG17949-PA; parent=FBgn0061209,FBtr0085927; dbxref=FlyBase:FBpp0085281,GB_protein:AAN11124.1,FlyBase_Annotation_IDs:CG17949-PA,REFSEQ:NP_724342,GB_protein:AAN11124; MD5=523bf69b6d6b2415c7fc9ac48aafa63e; length=123; release=r6.09; species=Dmel;;FBpp0091113 type=protein; loc=2L:complement(21537682..21538053)…	26.8	4	0.13	AMSIMNSFVNDIFER+ESYAIYIYK+LLLPGELAK
1	FBpp0070057|FBgn0027588|CG14476-PB|GCS2alpha-PB FBpp0070058|FBgn0027588|CG14476-PC|GCS2alpha-PC FBpp0070059|FBgn0027588|CG14476-PA|GCS2alpha-PA FBpp0070060|FBgn0027588|CG14476-PE|GCS2alpha-PE FBpp0070061|FBgn0027588|CG14476-PD|GCS2alpha-PD	1.0000	FBpp0070057 type=protein; loc=X:complement(join(21604463..21604569,21602981..21603730,21601344..21602829,21600843..21601274)); ID=FBpp0070057; name=GCS2alpha-PB; parent=FBgn0027588,FBtr0070058; dbxref=GB_protein:AAF45432.1,FlyBase:FBpp0070057,FlyBase_Annotation_IDs:CG14476-PB,REFSEQ:NP_652145,GB_protein:AAF45432; MD5=d72770cd93520f388055fb0ab9d74c41; length=924; release=r6.09; species=Dmel;;FBpp0…	5.2	4	0.17	ASGSLYLDDEK+EAFGVDNQLLVQDR+SGYVSVPVDDFK+VDVYFPAIDDK
196	FBpp0088483|FBgn0036640|CG4118-PA|nxf2-PA FBpp0088484|FBgn0036640|CG4118-PB|nxf2-PB FBpp0303951|FBgn0036640|CG4118-PC|nxf2-PC	0.9999	FBpp0088483 type=protein; loc=3L:complement(join(16579652..16579897,16579136..16579591,16578946..16579083,16578737..16578883,16578576..16578677,16577383..16578513,16577007..16577312)); ID=FBpp0088483; name=nxf2-PA; parent=FBgn0036640,FBtr0089478; dbxref=GB_protein:AAF49448.2,FlyBase:FBpp0088483,FlyBase_Annotation_IDs:CG4118-PA,GB_protein:AAF49448.3,REFSEQ:NP_524111,GB_protein:AAF49448,FlyMine:FBp…	3.8	4	0.10	TDIGGVLLGFSR+VLDFGDGSVPIQLDYPDSK
186	FBpp0074070|FBgn0011742|CG9901-PA|Arp2-PA FBpp0111781|FBgn0011742|CG9901-PB|Arp2-PB FBpp0302793|FBgn0011742|CG9901-PC|Arp2-PC	0.9999	FBpp0074070 type=protein; loc=X:complement(join(16553344..16553391,16552340..16552450,16550250..16550465,16549977..16550186,16549478..16549906,16549242..16549412)); ID=FBpp0074070; name=Arp2-PA; parent=FBgn0011742,FBtr0074295; dbxref=FlyBase:FBpp0074070,FlyBase_Annotation_IDs:CG9901-PA,GB_protein:AAF48621.1,REFSEQ:NP_523372,GB_protein:AAF48621,FlyMine:FBpp0074070,modMine:FBpp0074070; MD5=0ad6307a…	16.2	4	0.12	GYAFNHSADFETVR+HIVLSGGSTMYPGLPSR+LALETTVLVESYTLPDGR+SLLEVSYPMENGVVR
216a	FBpp0307483|FBgn0265003|CG44154-PD|koi-PD FBpp0307485|FBgn0265003|CG44154-PF|koi-PF	0.9996	FBpp0307483 type=protein; loc=2R:join(6811929..6812083,6812781..6813116,6813173..6813753,6814037..6814314); ID=FBpp0307483; name=koi-PD; parent=FBgn0265003,FBtr0335515; dbxref=REFSEQ:NP_724502,GB_protein:AAG22207,FlyBase:FBpp0307483,FlyBase_Annotation_IDs:CG44154-PD; MD5=17b1d6f3353b9e2f4bc11187e0caa5de; length=449; release=r6.09; species=Dmel;;FBpp0307485 type=protein; loc=2R:join(6811929..68120…	10.5	4	0.10	AFAQLTSDYSSDDMTPDAK+DYLNQEQFESLR+SQLETTQNTLNSAQEK
214	FBpp0077859|FBgn0037001|CG6020-PA|ND-39-PA FBpp0303954|FBgn0037001|CG6020-PB|ND-39-PB	0.9996	FBpp0077859 type=protein; loc=3L:join(20495480..20495519,20495625..20496075,20496158..20496523,20496592..20496985); ID=FBpp0077859; name=ND-39-PA; parent=FBgn0037001,FBtr0078201; dbxref=FlyBase:FBpp0077859,FlyBase_Annotation_IDs:CG6020-PA,GB_protein:AAF51613.1,REFSEQ:NP_649234,GB_protein:AAF51613,FlyMine:FBpp0077859,modMine:FBpp0077859; MD5=e2bb6733267a0e8d1a06c9104f0af7a4; length=416; release=r6…	7.2	4	0.09	AALYYDAELGEFETPSPPK+HSNVVINLVGR
220	FBpp0086269|FBgn0034138|CG8332-PA|RpS15-PA FBpp0086270|FBgn0034138|CG8332-PB|RpS15-PB	0.9994	FBpp0086269 type=protein; loc=2R:complement(join(16571189..16571197,16570917..16571005,16570626..16570848,16570259..16570384)); ID=FBpp0086269; name=RpS15-PA; parent=FBgn0034138,FBtr0087123; dbxref=FlyBase:FBpp0086269,FlyBase_Annotation_IDs:CG8332-PA,GB_protein:AAF57984.1,REFSEQ:NP_611136,GB_protein:AAF57984,FlyMine:FBpp0086269,modMine:FBpp0086269; MD5=dfe1be0f7a42b717525ecab027c7c122; length=148…	21.1	4	0.11	EAPPNEKPEIVK+NMIIVPEMTGSIIGVYNGK
241	FBpp0085796|FBgn0010551|CG15081-PC|Phb2-PC FBpp0085797|FBgn0010551|CG15081-PB|Phb2-PB FBpp0085798|FBgn0010551|CG15081-PA|Phb2-PA FBpp0111774|FBgn0010551|CG15081-PD|Phb2-PD FBpp0111775|FBgn0010551|CG15081-PE|Phb2-PE FBpp0111776|FBgn0010551|CG15081-PF|Phb2-PF	0.9977	FBpp0085796 type=protein; loc=2R:join(18819633..18819765,18820196..18820542,18820605..18820838,18821041..18821118,18821184..18821291); ID=FBpp0085796; name=Phb2-PC; parent=FBgn0010551,FBtr0086614; dbxref=FlyBase:FBpp0085796,FlyBase_Annotation_IDs:CG15081-PC,GB_protein:AAM68447.1,GB_protein:AAM68447,REFSEQ:NP_725832,GB_protein:AAM68447; MD5=f3577dbaa7059493d393d38b3f6cb5db; length=299; release=r6.…	15.1	4	0.10	FNASQLITQR+GGPPGLGIGLK+LGGIQSDIYSEGLHVR+QQVSLLIR
99	FBpp0085012|FBgn0039776|CG31022-PA|PH4alphaEFB-PA	1.0000	FBpp0085012 type=protein; loc=3R:join(30474044..30474228,30479119..30479427,30479593..30479780,30483893..30484062,30484120..30484602,30484687..30484752,30485227..30485392,30485454..30485539); ID=FBpp0085012; name=PH4alphaEFB-PA; parent=FBgn0039776,FBtr0085650; dbxref=FlyBase:FBpp0085012,FlyBase_Annotation_IDs:CG31022-PA,GB_protein:AAF57053.2,REFSEQ:NP_733371,GB_protein:AAF57053,FlyMine:FBpp008501…	11.5	3	0.10	ADILEYLAFSTYK+ATVQNSVTGALETANYR+KGTAAFWMNLHRDGQGDVR+LQDTYQLDTSSVAR
96	FBpp0084813|FBgn0039674|CG1907-PA|CG1907-PA	1.0000	FBpp0084813 type=protein; loc=3R:join(29619531..29619650,29619722..29620555); ID=FBpp0084813; name=CG1907-PA; parent=FBgn0039674,FBtr0085447; dbxref=FlyBase:FBpp0084813,FlyBase_Annotation_IDs:CG1907-PA,GB_protein:AAF56907.1,REFSEQ:NP_651703,GB_protein:AAF56907,FlyMine:FBpp0084813,modMine:FBpp0084813; MD5=ca52c17e788e1c28a5fc7e0ce0bef92f; length=317; release=r6.09; species=Dmel;	13.6	3	0.13	AMVVNMTQLASYSQFK+EGPLALYQGIGAALLR+NYTNVANALAR
89	FBpp0083683|FBgn0003676|CG5374-PB|T-cp1-PB FBpp0083684|FBgn0003676|CG5374-PA|T-cp1-PA	1.0000	FBpp0083683 type=protein; loc=3R:complement(join(22491259..22491331,22490868..22491021,22489922..22490812,22489303..22489858)); ID=FBpp0083683; name=T-cp1-PB; parent=FBgn0003676,FBtr0084290; dbxref=FlyBase:FBpp0083683,FlyBase_Annotation_IDs:CG5374-PB,GB_protein:AAN13906.1,REFSEQ:NP_732748,GB_protein:AAN13906,FlyMine:FBpp0083683,modMine:FBpp0083683; MD5=5db5fade362b566973c98af35e11bcaf; length=557…	4.5	3	0.12	EQLAIAEFAK+TQNVMAALSISNIVK
82	FBpp0082062|FBgn0086134|CG5266-PA|Prosalpha2-PA	1.0000	FBpp0082062 type=protein; loc=3R:join(12431441..12431481,12431584..12431660,12431746..12432001,12432067..12432222,12432287..12432461); ID=FBpp0082062; name=Prosalpha2-PA; parent=FBgn0086134,FBtr0082590; dbxref=FlyBase:FBpp0082062,FlyBase_Annotation_IDs:CG5266-PA,GB_protein:AAF54814.1,REFSEQ:NP_524328,GB_protein:AAF54814,FlyMine:FBpp0082062,modMine:FBpp0082062; MD5=af9c5e4c69e67ef7aec6e097041ebc22…	14.5	3	0.11	EPIPVSQLVQR+IAQTYYLTYK+YSFSLTTFSPSGK
74	FBpp0080297|FBgn0002524|CG4162-PA|lace-PA FBpp0310302|FBgn0002524|CG4162-PB|lace-PB	1.0000	FBpp0080297 type=protein; loc=2L:join(15499221..15499424,15502117..15503226,15503291..15503553,15503699..15503915); ID=FBpp0080297; name=lace-PA; parent=FBgn0002524,FBtr0080738; dbxref=FlyBase_Annotation_IDs:CG4162-PA,FlyBase:FBpp0080297,GB_protein:AAF53465.1,REFSEQ:NP_476614,GB_protein:AAF53465,FlyMine:FBpp0080297,modMine:FBpp0080297; MD5=259e47a15666fb092e3659715d17006f; length=597; release=r6.…	7.0	3	0.13	GVTDYFNVDPK+HIAAVGAGFPATPIMEGR+SFGSAGGYLAGSK
60	FBpp0078765|FBgn0024191|CG7238-PA|sip1-PA FBpp0311644|FBgn0024191|CG7238-PB|sip1-PB	1.0000	FBpp0078765 type=protein; loc=2L:join(5721136..5721244,5721296..5723574,5723638..5723769); ID=FBpp0078765; name=sip1-PA; parent=FBgn0024191,FBtr0079134; dbxref=FlyBase:FBpp0078765,FlyBase_Annotation_IDs:CG7238-PA,GB_protein:AAF52282.1,REFSEQ:NP_524725,GB_protein:AAF52282,FlyMine:FBpp0078765,modMine:FBpp0078765; MD5=ec90f1294a1ab31774c8f7dc67693655; length=839; release=r6.09; species=Dmel;;FBpp031…	5.5	3	0.13	GAIGAYGPETAASIGGK+ITPEETLYDTEATEK+LIDNPDLSLPQAER
6	FBpp0070606|FBgn0000221|CG4934-PA|brn-PA	1.0000	FBpp0070606 type=protein; loc=X:4104486..4105463; ID=FBpp0070606; name=brn-PA; parent=FBgn0000221,FBtr0070638; dbxref=FlyBase:FBpp0070606,FlyBase_Annotation_IDs:CG4934-PA,GB_protein:AAF45918.1,REFSEQ:NP_476901,GB_protein:AAF45918,FlyMine:FBpp0070606,modMine:FBpp0070606; MD5=75a239c85c51bdd25df8d6ea6445ae2b; length=325; release=r6.09; species=Dmel;	15.1	3	0.13	FDDVYLGIVALK+GPDSYSSVIASHEFGDPEEMTR+VPSFTAEVPVDQPAR
47	FBpp0076829|FBgn0263106|CG10578-PA|DnaJ-1-PA FBpp0076830|FBgn0263106|CG10578-PB|DnaJ-1-PB	1.0000	FBpp0076829 type=protein; loc=3L:complement(5750589..5751593); ID=FBpp0076829; name=DnaJ-1-PA; parent=FBgn0263106,FBtr0077123; dbxref=FlyBase:FBpp0076829,FlyBase_Annotation_IDs:CG10578-PA,GB_protein:AAF50753.1,REFSEQ:NP_523936,GB_protein:AAF50753; MD5=8ee2a70fa076c8c410c8f745592d1d60; length=334; release=r6.09; species=Dmel;;FBpp0076830 type=protein; loc=3L:complement(5750589..5751593); ID=FBpp00…	13.5	3	0.13	DIFDNYGEDGLK+EIAEAYEVLSDK+RGDLIVSFDIK+TPADIVFIIR
45	FBpp0076460|FBgn0262716|CG7558-PA|Arp3-PA FBpp0306212|FBgn0262716|CG7558-PB|Arp3-PB	1.0000	FBpp0076460 type=protein; loc=3L:complement(join(8115682..8115725,8115408..8115588,8115030..8115344,8114257..8114793,8114113..8114196,8113956..8114051)); ID=FBpp0076460; name=Arp3-PA; parent=FBgn0262716,FBtr0076737; dbxref=FlyBase:FBpp0076460,FlyBase_Annotation_IDs:CG7558-PA,GB_protein:AAF50488.1,REFSEQ:NP_523968,GB_protein:AAF50488,FlyMine:FBpp0076460,modMine:FBpp0076460; MD5=ddf317cc31cb4aa1759…	9.8	3	0.10	APFNVDVGYER+EPQFIIPSAIAIK+RPLYNNIVLSGGSTMFK
44	FBpp0076359|FBgn0017579|CG6253-PA|RpL14-PA	1.0000	FBpp0076359 type=protein; loc=3L:join(8601035..8601037,8601314..8601415,8601648..8601842,8602103..8602303); ID=FBpp0076359; name=RpL14-PA; parent=FBgn0017579,FBtr0076633; dbxref=FlyBase:FBpp0076359,FlyBase_Annotation_IDs:CG6253-PA,GB_protein:AAF50393.1,REFSEQ:NP_523975,GB_protein:AAF50393,FlyMine:FBpp0076359,modMine:FBpp0076359; MD5=a8770f33c4e9685bb6fcb587b1869f19; length=166; release=r6.09; spe…	20.5	3	0.13	LLTIAFNTLK+LVAIVDVIDQNR+VLVDGPLTGVPR
38	FBpp0075209|FBgn0011016|CG5474-PA|SsRbeta-PA	1.0000	FBpp0075209 type=protein; loc=3L:join(16129909..16130283,16130506..16130703); ID=FBpp0075209; name=SsRbeta-PA; parent=FBgn0011016,FBtr0075453; dbxref=FlyBase:FBpp0075209,FlyBase_Annotation_IDs:CG5474-PA,GB_protein:AAF49532.2,REFSEQ:NP_524103,GB_protein:AAF49532,FlyMine:FBpp0075209,modMine:FBpp0075209; MD5=69a934f5849f30f4841b8ea53654bf24; length=190; release=r6.09; species=Dmel;	27.9	3	0.14	IAPQTNFTHVLVVRPK+LVDSGFHPEAFDVVGGQPTAVVDR+YTIFNVGSGAATK
30	FBpp0074278|FBgn0283469|CG6842-PA|Vps4-PA FBpp0309628|FBgn0283469|CG6842-PB|Vps4-PB	1.0000	FBpp0074278 type=protein; loc=X:join(17908578..17908713,17908808..17909669,17909781..17910009,17910078..17910179); ID=FBpp0074278; name=Vps4-PA; parent=FBgn0283469,FBtr0074504; dbxref=FlyBase:FBpp0074278,FlyBase_Annotation_IDs:CG6842-PA,GB_protein:AAF48783.1,REFSEQ:NP_573258,GB_protein:AAF48783,FlyMine:FBpp0074278,modMine:FBpp0074278; MD5=91073d84c60a032bf49393ff0e2f5918; length=442; release=r6.0…	7.7	3	0.11	FPQLFTGK+GILLFGPPGTGK+STFFSVSSSDLMSK
21	FBpp0072305|FBgn0265434|CG15792-PB|zip-PB FBpp0072306|FBgn0265434|CG15792-PA|zip-PA FBpp0099894|FBgn0265434|CG15792-PC|zip-PC FBpp0099896|FBgn0265434|CG15792-PD|zip-PD FBpp0291728|FBgn0265434|CG15792-PE|zip-PE FBpp0291729|FBgn0265434|CG15792-PF|zip-PF FBpp0291730|FBgn0265434|CG15792-PG|zip-PG FBpp0291731|FBgn0265434|CG15792-PH|zip-PH FBpp0297531|FBgn0265434|CG15792-PI|zip-PI	1.0000	FBpp0072305 type=protein; loc=2R:complement(join(25010380..25010511,25005868..25006083,25002288..25002444,25000039..25000160,24998278..24998301,24997578..24997697,24997209..24997301,24994407..24997146,24994012..24994316,24993391..24993921,24992033..24993328,24991810..24991973,24991137..24991272)); ID=FBpp0072305; name=zip-PB; parent=FBgn0265434,FBtr0072398; dbxref=FlyBase_Annotation_IDs:CG15792-P…	2.3	3	0.11	AQNEELEDDLQLTEDAK+GTLEAENADLATELR+IANLEEQLENEGK
20	FBpp0072169|FBgn0034989|CG3356-PA|CG3356-PA	1.0000	FBpp0072169 type=protein; loc=2R:join(24198101..24198436,24198496..24199216,24199277..24199688,24199745..24199866,24199925..24200689,24200748..24200892,24200951..24201650,24201710..24201877); ID=FBpp0072169; name=CG3356-PA; parent=FBgn0034989,FBtr0072262; dbxref=FlyBase:FBpp0072169,FlyBase_Annotation_IDs:CG3356-PA,GB_protein:AAF47181.1,REFSEQ:NP_611896,GB_protein:AAF47181,FlyMine:FBpp0072169,modM…	4.0	3	0.13	DISMGLVELAFPETR+VSILQSLVAASK+YSDVDIHQLASLDPELYR
166a	FBpp0086736|FBgn0033886|CG13349-PA|Rpn13-PA FBpp0086737|FBgn0033886|CG13349-PB|Rpn13-PB FBpp0112987|FBgn0033886|CG13349-PF|Rpn13-PF	1.0000	FBpp0086736 type=protein; loc=2R:complement(join(13959568..13960088,13959205..13959398,13958645..13959099)); ID=FBpp0086736; name=Rpn13-PA; parent=FBgn0033886,FBtr0087610; dbxref=GB_protein:AAF58312.1,FlyBase:FBpp0086736,FlyBase_Annotation_IDs:CG13349-PA,REFSEQ:NP_610917,GB_protein:AAF58312,FlyMine:FBpp0086736,modMine:FBpp0086736; MD5=fc07f5d055821428f9a70a7ef39a2131; length=389; release=r6.09; s…	14.4	3	0.12	QSGLGSSSNSSNLVEFR+SSSNVNSQVGEGAGSSVDADAPGR+VEDDLIVFPDDFEYK
163a	FBpp0086337|FBgn0034091|CG8448-PD|mrj-PD FBpp0086338|FBgn0034091|CG8448-PB|mrj-PB FBpp0086339|FBgn0034091|CG8448-PC|mrj-PC FBpp0086340|FBgn0034091|CG8448-PA|mrj-PA	1.0000	FBpp0086337 type=protein; loc=2R:complement(join(16205901..16205965,16205710..16205819,16204825..16205031,16204442..16204754,16204297..16204381)); ID=FBpp0086337; name=mrj-PD; parent=FBgn0034091,FBtr0087193; dbxref=GB_protein:AAM68507.1,FlyBase:FBpp0086337,FlyBase_Annotation_IDs:CG8448-PD,REFSEQ:NP_725544,GB_protein:AAM68507; MD5=5c0adf28be850225b4834b9988c27ba6; length=259; release=r6.09; specie…	10.0	3	0.13	ELSEAYEVLSDEK+ELSEAYEVLSDEKK+ETVFSYENDVLK
158a	FBpp0084735|FBgn0039635|CG11876-PA|CG11876-PA FBpp0084738|FBgn0039635|CG11876-PD|CG11876-PD	1.0000	FBpp0084735 type=protein; loc=3R:join(29113258..29113449,29113994..29114155,29115094..29115505,29115567..29115686,29115748..29115959); ID=FBpp0084735; name=CG11876-PA; parent=FBgn0039635,FBtr0085366; dbxref=FlyBase:FBpp0084735,FlyBase_Annotation_IDs:CG11876-PA,GB_protein:AAN14149.1,REFSEQ:NP_733265,GB_protein:AAN14149,FlyMine:FBpp0084735,modMine:FBpp0084735; MD5=8762ea914d234be958c6ca8f8f6ffcef; …	10.1	3	0.13	AVETSLLAAAELAK+DALNSALDDELAR+GIEAEVINLR
154a	FBpp0081570|FBgn0051352|CG31352-PA|Unc-115a-PA FBpp0081572|FBgn0260463|CG31332-PC|Unc-115b-PC FBpp0081573|FBgn0260463|CG31332-PA|Unc-115b-PA FBpp0081574|FBgn0260463|CG31332-PB|Unc-115b-PB FBpp0081575|FBgn0260463|CG31332-PD|Unc-115b-PD FBpp0289791|FBgn0051352|CG31352-PB|Unc-115a-PB FBpp0289792|FBgn0051352|CG31352-PC|Unc-115a-PC FBpp0292158|FBgn0260463|CG31332-PE|Unc-115b-PE FBpp0308669|FBgn0051352…	1.0000	FBpp0081570 type=protein; loc=3R:complement(join(9704945..9704948,9699051..9699361,9698318..9698989,9697908..9697964,9697208..9697761,9696966..9697139,9696600..9696739,9696422..9696507,9695587..9695653,9695282..9695523,9695110..9695223)); ID=FBpp0081570; name=Unc-115a-PA; parent=FBgn0051352,FBtr0082092; dbxref=GB_protein:AAF54427.3,FlyBase:FBpp0081570,FlyBase_Annotation_IDs:CG31352-PA,GB_protein:…	5.3	3	0.11	NGFSSDFSYGGLGDK+SLATGGFFTK+SLGNAPSYNAIHSYR
149b	FBpp0083906|FBgn0015282|CG5289-PA|Rpt2-PA FBpp0311982|FBgn0015282|CG5289-PB|Rpt2-PB	1.0000	FBpp0083906 type=protein; loc=3R:complement(join(23931324..23931326,23929946..23931262)); ID=FBpp0083906; name=Rpt2-PA; parent=FBgn0015282,FBtr0084520; dbxref=FlyBase:FBpp0083906,FlyBase_Annotation_IDs:CG5289-PA,GB_protein:AAF56205.1,REFSEQ:NP_524469,GB_protein:AAF56205,FlyMine:FBpp0083906,modMine:FBpp0083906; MD5=8bbd76fd6feaf70fff47dd693733abbe; length=439; release=r6.09; species=Dmel;;FBpp0311…	10.7	3	0.10	APQETYADIGGLDTQIQEIK+GVILYGPPGTGK+TMLELLNQLDGFDSR
148a	FBpp0075764|FBgn0036213|CG7283-PA|RpL10Ab-PA	1.0000	FBpp0075764 type=protein; loc=3L:join(11822886..11822890,11823200..11823355,11823658..11824150); ID=FBpp0075764; name=RpL10Ab-PA; parent=FBgn0036213,FBtr0076032; dbxref=FlyBase:FBpp0075764,FlyBase_Annotation_IDs:CG7283-PA,GB_protein:AAF50002.2,REFSEQ:NP_648514,GB_protein:AAF50002,FlyMine:FBpp0075764,modMine:FBpp0075764; MD5=10f16de0b4b7aa8b0b1fe2b1479d7ba8; length=217; release=r6.09; species=Dmel;	19.4	3	0.13	ANNVDFMDAEALK+DTLYEGVNGLLEASAK+SYDAFLASESLIK
141a	FBpp0073623|FBgn0010198|CG2033-PC|RpS15Aa-PC FBpp0073624|FBgn0010198|CG2033-PA|RpS15Aa-PA FBpp0073625|FBgn0010198|CG2033-PD|RpS15Aa-PD FBpp0073626|FBgn0010198|CG2033-PE|RpS15Aa-PE FBpp0290052|FBgn0010198|CG2033-PF|RpS15Aa-PF	1.0000	FBpp0073623 type=protein; loc=X:complement(13335985..13336377); ID=FBpp0073623; name=RpS15Aa-PC; parent=FBgn0010198,FBtr0073792; dbxref=FlyBase:FBpp0073623,FlyBase_Annotation_IDs:CG2033-PC,GB_protein:AAN09322.1,REFSEQ:NP_727692,GB_protein:AAN09322; MD5=cff801b442d4e4dfa786d71bafa2fb16; length=130; release=r6.09; species=Dmel;;FBpp0073624 type=protein; loc=X:complement(13335985..13336377); ID=FBpp…	33.8	3	0.09	FDVPINDIEK+HGYIGEFEIVDDHR+QFGYVVLTTSGGIMDHEEAR
138a	FBpp0072593|FBgn0028577|CG12085-PA|pUf68-PA	1.0000	FBpp0072593 type=protein; loc=3L:complement(join(1502467..1502469,1501799..1501892,1499043..1499337,1498293..1498796,1497213..1498230)); ID=FBpp0072593; name=pUf68-PA; parent=FBgn0028577,FBtr0072709; dbxref=FlyBase:FBpp0072593,FlyBase_Annotation_IDs:CG12085-PA,GB_protein:AAF47501.1,REFSEQ:NP_525123,GB_protein:AAF47501,FlyMine:FBpp0072593,modMine:FBpp0072593; MD5=85f3626bea15f95dac29ea00b3f6f147; …	5.5	3	0.13	IPYLSQPLYDLK+SALLGLLGGALPK+VAFTPFGPIK
131	FBpp0110412|FBgn0040007|CG18001-PA|RpL38-PA FBpp0306998|FBgn0040007|CG18001-PB|RpL38-PB	1.0000	FBpp0110412 type=protein; loc=2R:complement(4516107..4516319); ID=FBpp0110412; name=RpL38-PA; parent=FBgn0040007,FBtr0111120; dbxref=FlyBase_Annotation_IDs:CG18001-PA,FlyBase:FBpp0110412,REFSEQ:NP_001036440,GB_protein:EAA46007,FlyMine:FBpp0110412,modMine:FBpp0110412; MD5=40ed3bf90010bc58fd718fe6ba193c21; length=70; release=r6.09; species=Dmel;;FBpp0306998 type=protein; loc=2R:complement(4516107..…	28.6	3	0.13	FLYTLVVQDK+QSLPPGLQVK
130	FBpp0110147|FBgn0052699|CG32699-PB|LPCAT-PB	1.0000	FBpp0110147 type=protein; loc=X:complement(join(9579482..9579682,9574901..9575046,9574347..9574832,9574132..9574269,9573579..9573855,9573404..9573505,9573185..9573326,9573008..9573117)); ID=FBpp0110147; name=LPCAT-PB; parent=FBgn0052699,FBtr0110850; dbxref=FlyBase:FBpp0110147,FlyBase_Annotation_IDs:CG32699-PB,REFSEQ:NP_001036265,GB_protein:ABI30972,FlyMine:FBpp0110147,modMine:FBpp0110147; MD5=649…	6.9	3	0.11	ALIHLYSESSQQIDR+ETADIPLLGK+IINYAQPIYVQR
119	FBpp0087933|FBgn0027548|CG2910-PA|nito-PA FBpp0087934|FBgn0027548|CG2910-PB|nito-PB FBpp0308267|FBgn0027548|CG2910-PC|nito-PC	1.0000	FBpp0087933 type=protein; loc=2R:join(7962843..7963393,7963452..7965282); ID=FBpp0087933; name=nito-PA; parent=FBgn0027548,FBtr0088857; dbxref=GB_protein:AAM68878.1,FlyBase:FBpp0087933,FlyBase_Annotation_IDs:CG2910-PA,REFSEQ:NP_724633,GB_protein:AAM68878,FlyMine:FBpp0087933,modMine:FBpp0087933; MD5=ccf6f17823c4dfc00317c92a2a234e07; length=793; release=r6.09; species=Dmel;;FBpp0087934 type=protein…	5.4	3	0.13	APDDFIEETLYR+NDALASASTVPDVAR+TDFAELPGATPAAPFK
117	FBpp0087704|FBgn0086656|CG8055-PA|shrb-PA	1.0000	FBpp0087704 type=protein; loc=2R:complement(join(9143620..9143797,9143059..9143236,9142717..9143000,9142615..9142655)); ID=FBpp0087704; name=shrb-PA; parent=FBgn0086656,FBtr0088623; dbxref=FlyBase:FBpp0087704,FlyBase_Annotation_IDs:CG8055-PA,GB_protein:AAF58977.2,REFSEQ:NP_610462,GB_protein:AAF58977,FlyMine:FBpp0087704,modMine:FBpp0087704; MD5=99a6da738faeb6a43409910b700b35da; length=226; release…	23.0	3	0.11	EALESANTNTAVLTTMK+EIIGIPEPTPTLPEAPTEDLPEK+ELDELEQENFDK
116	FBpp0087608|FBgn0025286|CG1821-PA|RpL31-PA FBpp0087609|FBgn0025286|CG1821-PC|RpL31-PC FBpp0087610|FBgn0025286|CG1821-PB|RpL31-PB	1.0000	FBpp0087608 type=protein; loc=2R:join(9587483..9587706,9587777..9587927); ID=FBpp0087608; name=RpL31-PA; parent=FBgn0025286,FBtr0088525; dbxref=FlyBase:FBpp0087608,FlyBase_Annotation_IDs:CG1821-PA,GB_protein:AAM71073.1,REFSEQ:NP_724804,GB_protein:AAM71073,FlyMine:FBpp0087608,modMine:FBpp0087608; MD5=c0c2c61de126706eeb326248c8db3bbb; length=124; release=r6.09; species=Dmel;;FBpp0087609 type=protei…	18.5	3	0.13	LYTYVTYVPVSTFK+SAINEVVTR
113	FBpp0087186|FBgn0010516|CG8996-PA|wal-PA FBpp0087187|FBgn0010516|CG8996-PB|wal-PB	1.0000	FBpp0087186 type=protein; loc=2R:complement(join(11690678..11690719,11690446..11690586,11689079..11689888)); ID=FBpp0087186; name=wal-PA; parent=FBgn0010516,FBtr0088082; dbxref=FlyBase:FBpp0087186,FlyBase_Annotation_IDs:CG8996-PA,GB_protein:AAF58627.1,REFSEQ:NP_725073,GB_protein:AAF58627,FlyMine:FBpp0087186,modMine:FBpp0087186; MD5=28de8d5cb126e2c2d9cc5eb3d1d414a6; length=330; release=r6.09; spec…	13.3	3	0.12	AAVDAGFVPNDLQIGQTGK+FTHILAGASAFGK+TIYAGNAILTLK
110	FBpp0086718|FBgn0013770|CG6692-PA|Cp1-PA FBpp0086719|FBgn0013770|CG6692-PC|Cp1-PC FBpp0292990|FBgn0013770|CG6692-PD|Cp1-PD FBpp0308977|FBgn0013770|CG6692-PE|Cp1-PE	1.0000	FBpp0086718 type=protein; loc=2R:join(13962238..13962336,13966755..13966969,13967030..13967741); ID=FBpp0086718; name=Cp1-PA; parent=FBgn0013770,FBtr0087592; dbxref=GB_protein:AAF58311.1,FlyBase:FBpp0086718,FlyBase_Annotation_IDs:CG6692-PA,REFSEQ:NP_725347,GB_protein:AAF58311,FlyMine:FBpp0086718,modMine:FBpp0086718; MD5=80198f2033507b9f20bf9a42a17d717b; length=341; release=r6.09; species=Dmel;;FB…	10.0	3	0.13	GFTDIPQGDEK+GVTFISPAHVTLPK
11	FBpp0071226|FBgn0030086|CG7033-PA|CG7033-PA	1.0000	FBpp0071226 type=protein; loc=X:join(9089596..9089598,9090488..9091177,9091410..9092037,9092110..9092396); ID=FBpp0071226; name=CG7033-PA; parent=FBgn0030086,FBtr0071289; dbxref=FlyBase:FBpp0071226,FlyBase_Annotation_IDs:CG7033-PA,GB_protein:AAF46442.2,REFSEQ:NP_572524,GB_protein:AAF46442,FlyMine:FBpp0071226,modMine:FBpp0071226; MD5=5cd8081ca04f749c775babd3a6f1efb7; length=535; release=r6.09; spe…	7.9	3	0.12	GATQQILDEADR+NDLLNIAR+VQDEEVGDGTTSVTVLASELLR
194	FBpp0086688|FBgn0033925|CG8617-PA|CG8617-PA	0.9999	FBpp0086688 type=protein; loc=2R:complement(join(14357136..14357198,14356171..14356950)); ID=FBpp0086688; name=CG8617-PA; parent=FBgn0033925,FBtr0087561; dbxref=FlyBase:FBpp0086688,FlyBase_Annotation_IDs:CG8617-PA,GB_protein:AAF58257.1,REFSEQ:NP_610954,GB_protein:AAF58257,FlyMine:FBpp0086688,modMine:FBpp0086688; MD5=ce7d30d60835f86f180f9ab12a7a4494; length=280; release=r6.09; species=Dmel;	11.1	3	0.10	LFNVVSITNR+YNVTNLYDGPAGGGSSLSSGR
193	FBpp0085154|FBgn0028968|CG1528-PA|gammaCOP-PA FBpp0085155|FBgn0028968|CG1528-PB|gammaCOP-PB FBpp0290505|FBgn0028968|CG1528-PC|gammaCOP-PC FBpp0303129|FBgn0028968|CG1528-PD|gammaCOP-PD	0.9999	FBpp0085154 type=protein; loc=3R:join(31572239..31572278,31572498..31573156,31573254..31574724,31574801..31574986,31575045..31575197,31575256..31575386); ID=FBpp0085154; name=gammaCOP-PA; parent=FBgn0028968,FBtr0085793; dbxref=FlyBase:FBpp0085154,FlyBase_Annotation_IDs:CG1528-PA,GB_protein:AAF57160.1,REFSEQ:NP_524608,GB_protein:AAF57160,FlyMine:FBpp0085154,modMine:FBpp0085154; MD5=ee5acdaa59098f9…	7.2	3	0.12	FDISIVPK+KHTVLMNFLSGMLR+MLSPAFSILQLFCSSPK+SVATLAITTLLK+VELTLPEGFTTR
190	FBpp0081378|FBgn0024326|CG9738-PA|Mkk4-PA FBpp0289672|FBgn0024326|CG9738-PB|Mkk4-PB FBpp0306434|FBgn0024326|CG9738-PC|Mkk4-PC	0.9999	FBpp0081378 type=protein; loc=3R:complement(join(8650481..8650511,8649478..8650319,8649279..8649419,8648962..8649047,8648722..8648896)); ID=FBpp0081378; name=Mkk4-PA; parent=FBgn0024326,FBtr0081892; dbxref=FlyBase:FBpp0081378,FlyBase_Annotation_IDs:CG9738-PA,GB_protein:AAF54258.1,REFSEQ:NP_477353,GB_protein:AAF54258,FlyMine:FBpp0081378,modMine:FBpp0081378; MD5=13e166d546b56e6fca2f77207f5ff9bd; le…	11.1	3	0.10	ITVATVNALNYLK+LLEMPFIR+LQFGEGGANTHTFTSDDLEDEGEIGR
189	FBpp0079118|FBgn0025687|CG7144-PA|LKRSDH-PA FBpp0310050|FBgn0025687|CG7144-PB|LKRSDH-PB	0.9999	FBpp0079118 type=protein; loc=2L:complement(join(7795775..7795834,7795510..7795653,7794592..7794768,7794148..7794526,7793509..7794083,7792175..7793330,7791939..7792115,7791758..7791876)); ID=FBpp0079118; name=LKRSDH-PA; parent=FBgn0025687,FBtr0079495; dbxref=FlyBase:FBpp0079118,FlyBase_Annotation_IDs:CG7144-PA,GB_protein:AAF52559.2,REFSEQ:NP_609150,GB_protein:AAF52559,FlyMine:FBpp0079118,modMine:…	3.9	3	0.12	IGDVDGIESLGLLDDTPVVK+SLDFLPGFALEGFPNR
188	FBpp0078606|FBgn0015331|CG14637-PA|abs-PA	0.9999	FBpp0078606 type=protein; loc=3R:4233129..4234988; ID=FBpp0078606; name=abs-PA; parent=FBgn0015331,FBtr0078967; dbxref=FlyBase:FBpp0078606,FlyBase_Annotation_IDs:CG14637-PA,GB_protein:AAF52165.1,REFSEQ:NP_524220,GB_protein:AAF52165,FlyMine:FBpp0078606,modMine:FBpp0078606; MD5=cf1e3436858801b79fb1ade7dc19643c; length=619; release=r6.09; species=Dmel;	6.8	3	0.09	DLIGIAFTGSGK+NPTPIQVQGLPTVLAGR+SALVKPVTINVGR
187	FBpp0075401|FBgn0014002|CG6988-PA|Pdi-PA FBpp0312224|FBgn0014002|CG6988-PE|Pdi-PE	0.9999	FBpp0075401 type=protein; loc=3L:complement(join(15142300..15142453,15138188..15139524)); ID=FBpp0075401; name=Pdi-PA; parent=FBgn0014002,FBtr0075648; dbxref=FlyBase:FBpp0075401,FlyBase_Annotation_IDs:CG6988-PA,GB_protein:AAF49659.1,REFSEQ:NP_524079,GB_protein:AAF49659,FlyMine:FBpp0075401,modMine:FBpp0075401; MD5=f07956e0e3a9386abdc94ad4a477c804; length=496; release=r6.09; species=Dmel;;FBpp03122…	6.5	3	0.11	DLTSVADAEQFLK+DNEIAIIGFFK+VIDFNLDR
183	FBpp0071845|FBgn0040091|CG4414-PA|Ugt58Fa-PA FBpp0311614|FBgn0040091|CG4414-PB|Ugt58Fa-PB	0.9999	FBpp0071845 type=protein; loc=2R:complement(join(22643805..22643807,22643492..22643653,22643343..22643430,22641950..22643286)); ID=FBpp0071845; name=Ugt58Fa-PA; parent=FBgn0040091,FBtr0071934; dbxref=FlyBase:FBpp0071845,FlyBase_Annotation_IDs:CG4414-PA,GB_protein:AAF46872.3,REFSEQ:NP_611694,GB_protein:AAF46872,FlyMine:FBpp0071845,modMine:FBpp0071845; MD5=deef9997c496e5b2f1513356b4633cda; length=5…	4.2	3	0.09	GNLADLGLLPIEK+TLVTELANR
210a	FBpp0081148|FBgn0037466|CG1965-PA|CG1965-PA	0.9998	FBpp0081148 type=protein; loc=3R:join(7067510..7067729,7067788..7068089,7068708..7068948,7069006..7069188,7069285..7069938,7070025..7070573,7070632..7070824,7070894..7071217,7071273..7071324); ID=FBpp0081148; name=CG1965-PA; parent=FBgn0037466,FBtr0081634; dbxref=FlyBase:FBpp0081148,FlyBase_Annotation_IDs:CG1965-PA,GB_protein:AAF54074.3,REFSEQ:NP_649689,GB_protein:AAF54074,FlyMine:FBpp0081148,mod…	4.6	3	0.08	APVIYDLEK+IDPDINLVPALIEK+QMLESGSIPDAAMIHAARK
208a	FBpp0077326|FBgn0260639|CG3157-PA|gammaTub23C-PA	0.9998	FBpp0077326 type=protein; loc=2L:join(2973059..2973107,2973166..2973368,2973429..2974604); ID=FBpp0077326; name=gammaTub23C-PA; parent=FBgn0260639,FBtr0077641; dbxref=FlyBase:FBpp0077326,FlyBase_Annotation_IDs:CG3157-PA,GB_protein:AAF51174.1,REFSEQ:NP_476804,GB_protein:AAF51174,FlyMine:FBpp0077326,modMine:FBpp0077326; MD5=d5e01458d1da8fc0446d951772715831; length=475; release=r6.09; species=Dmel;	6.1	3	0.10	AVLIDLEPR+LQEEVFDIIDR+LTTAADSVVVLDNTALNR
206	FBpp0084275|FBgn0039358|CG5028-PA|CG5028-PA FBpp0112201|FBgn0039358|CG5028-PB|CG5028-PB FBpp0112202|FBgn0039358|CG5028-PC|CG5028-PC FBpp0112203|FBgn0039358|CG5028-PD|CG5028-PD	0.9998	FBpp0084275 type=protein; loc=3R:join(25680967..25681023,25681121..25681198,25681266..25682045,25682105..25682291,25682356..25682431,25683058..25683088); ID=FBpp0084275; name=CG5028-PA; parent=FBgn0039358,FBtr0084901; dbxref=FlyBase:FBpp0084275,FlyBase_Annotation_IDs:CG5028-PA,GB_protein:AAF56494.2,REFSEQ:NP_651416,GB_protein:AAF56494,FlyMine:FBpp0084275,modMine:FBpp0084275; MD5=546fef11f6ea5fa5e…	8.4	3	0.09	NYGDHYAIFEPGTR+TPDIGGTNSSTDVVENILK
203	FBpp0081862|FBgn0037894|CG5252-PA|Ranbp9-PA FBpp0312218|FBgn0037894|CG5252-PD|Ranbp9-PD	0.9998	FBpp0081862 type=protein; loc=3R:join(11412694..11412832,11412915..11413559,11413614..11414032,11414091..11414642,11414702..11415490,11415548..11416060); ID=FBpp0081862; name=Ranbp9-PA; parent=FBgn0037894,FBtr0082386; dbxref=FlyBase:FBpp0081862,FlyBase_Annotation_IDs:CG5252-PA,GB_protein:AAF54632.1,REFSEQ:NP_650068,GB_protein:AAF54632,FlyMine:FBpp0081862,modMine:FBpp0081862; MD5=59926746a270deedc…	2.6	3	0.10	ELGPVVIPEVYR+ETNYQGDIADNLQK
212a	FBpp0076215|FBgn0015218|CG4035-PB|eIF-4E-PB FBpp0076216|FBgn0015218|CG4035-PC|eIF-4E-PC FBpp0076217|FBgn0015218|CG4035-PD|eIF-4E-PD FBpp0076218|FBgn0015218|CG4035-PA|eIF-4E-PA FBpp0076219|FBgn0015218|CG4035-PG|eIF-4E-PG FBpp0076220|FBgn0015218|CG4035-PE|eIF-4E-PE FBpp0076221|FBgn0015218|CG4035-PF|eIF-4E-PF FBpp0306016|FBgn0015218|CG4035-PH|eIF-4E-PH FBpp0306017|FBgn0015218|CG4035-PI|eIF-4E-PI	0.9997	FBpp0076215 type=protein; loc=3L:complement(join(9401040..9401096,9400583..9400953,9400419..9400518,9400097..9400184,9399870..9400033)); ID=FBpp0076215; name=eIF-4E-PB; parent=FBgn0015218,FBtr0076487; dbxref=FlyBase:FBpp0076215,FlyBase_Annotation_IDs:CG4035-PB,GB_protein:AAF50282.1,REFSEQ:NP_524829,GB_protein:AAF50282; MD5=8d9bf8f418dbd4c61ab9ea1452badbfc; length=259; release=r6.09; species=Dmel;…	13.3	3	0.09	LGSDYSLFK+TSAPSTEQGRPEPPTSAAAPAEAK
217	FBpp0083610|FBgn0267385|CG7070-PB|PyK-PB FBpp0083611|FBgn0267385|CG7070-PA|PyK-PA	0.9995	FBpp0083610 type=protein; loc=3R:join(22370799..22372167,22372226..22372382,22372469..22372481); ID=FBpp0083610; name=PyK-PB; parent=FBgn0267385,FBtr0084213; dbxref=FlyBase:FBpp0083610,FlyBase_Annotation_IDs:CG7070-PB,GB_protein:AAN14373.1,REFSEQ:NP_732723,GB_protein:AAN14373,FlyMine:FBpp0083610,modMine:FBpp0083610; MD5=2074b6975470bf2c6a31830313052375; length=512; release=r6.09; species=Dmel;;FB…	4.9	3	0.09	GDLGIEIPAEK+LGYEHPVAIALDTK
221a	FBpp0088701|FBgn0050159|CG30159-PB|CG30159-PB FBpp0088702|FBgn0050159|CG30159-PA|CG30159-PA FBpp0290927|FBgn0050159|CG30159-PC|CG30159-PC	0.9994	FBpp0088701 type=protein; loc=2R:6993128..6993847; ID=FBpp0088701; name=CG30159-PB; parent=FBgn0050159,FBtr0089760; dbxref=FlyBase:FBpp0088701,FlyBase_Annotation_IDs:CG30159-PB,GB_protein:AAS64795.1,REFSEQ:NP_995768,GB_protein:AAS64795; MD5=5c7e03a5a217f0beb78792636a404979; length=239; release=r6.09; species=Dmel;;FBpp0088702 type=protein; loc=2R:6993128..6993847; ID=FBpp0088702; name=CG30159-PA;…	7.5	3	0.09	EATFLPLK+ILPEIVR+LLDVSETLLK
226	FBpp0084842|FBgn0039691|CG1972-PA|IntS11-PA	0.9991	FBpp0084842 type=protein; loc=3R:join(29745470..29745683,29745763..29746737,29746793..29747397); ID=FBpp0084842; name=IntS11-PA; parent=FBgn0039691,FBtr0085476; dbxref=FlyBase:FBpp0084842,FlyBase_Annotation_IDs:CG1972-PA,GB_protein:AAF56931.1,REFSEQ:NP_651721,GB_protein:AAF56931,FlyMine:FBpp0084842,modMine:FBpp0084842; MD5=ef68ca907f7d783366000ce6e82bc320; length=597; release=r6.09; species=Dmel;	4.7	3	0.12	VGSQSVVYTGDYNMTPDR+VLIPVFALGR
234	FBpp0087764|FBgn0033342|CG8258-PA|CG8258-PA	0.9986	FBpp0087764 type=protein; loc=2R:complement(join(8906853..8906912,8905643..8906673,8905029..8905578)); ID=FBpp0087764; name=CG8258-PA; parent=FBgn0033342,FBtr0088683; dbxref=FlyBase:FBpp0087764,FlyBase_Annotation_IDs:CG8258-PA,GB_protein:AAF59029.3,REFSEQ:NP_610418,GB_protein:AAF59029,FlyMine:FBpp0087764,modMine:FBpp0087764; MD5=7dde112ff52bde845483a1ed89d6deb5; length=546; release=r6.09; species…	4.4	3	0.07	FANALEVFPK+LGITTAEISDGYEK
310a	FBpp0076902|FBgn0003423|CG1417-PA|slgA-PA FBpp0076903|FBgn0003423|CG1417-PD|slgA-PD FBpp0076904|FBgn0003423|CG1417-PE|slgA-PE FBpp0076905|FBgn0003423|CG1417-PB|slgA-PB FBpp0089304|FBgn0003423|CG1417-PF|slgA-PF FBpp0089305|FBgn0003423|CG1417-PG|slgA-PG FBpp0089306|FBgn0003423|CG1417-PH|slgA-PH FBpp0300179|FBgn0003423|CG1417-PI|slgA-PI FBpp0300180|FBgn0003423|CG1417-PJ|slgA-PJ FBpp0300181|FBgn00034…	0.9814	FBpp0076902 type=protein; loc=X:join(21376205..21376666,21379588..21379709,21380651..21380737,21380882..21381063,21382180..21382244,21382549..21382727,21382794..21382968,21383030..21383383,21383450..21383627,21383700..21383905); ID=FBpp0076902; name=slgA-PA; parent=FBgn0003423,FBtr0077203; dbxref=FlyBase:FBpp0076902,FlyBase_Annotation_IDs:CG1417-PA,GB_protein:AAF50821.1,REFSEQ:NP_728422,GB_protei…	3.7	3	0.08	DPLDVSFNDPIAAFK+EFLNNVTSDK
319	FBpp0088055|FBgn0015929|CG1616-PA|dpa-PA FBpp0311783|FBgn0015929|CG1616-PB|dpa-PB	0.9758	FBpp0088055 type=protein; loc=2R:complement(join(7499702..7499774,7499327..7499637,7498339..7499267,7497907..7498278,7497479..7497845,7496957..7497409,7496801..7496896)); ID=FBpp0088055; name=dpa-PA; parent=FBgn0015929,FBtr0088982; dbxref=FlyBase:FBpp0088055,FlyBase_Annotation_IDs:CG1616-PA,GB_protein:AAF59242.1,REFSEQ:NP_477185,GB_protein:AAF59242,FlyMine:FBpp0088055,modMine:FBpp0088055; MD5=619…	4.0	3	0.07	GILLQLFGGTK+IDVGILTTGLSTAAR+VELLQLLAK
337	FBpp0076552|FBgn0011640|CG8597-PA|lark-PA FBpp0076553|FBgn0011640|CG8597-PB|lark-PB FBpp0076554|FBgn0011640|CG8597-PC|lark-PC FBpp0076555|FBgn0011640|CG8597-PD|lark-PD FBpp0076556|FBgn0011640|CG8597-PE|lark-PE	0.9502	FBpp0076552 type=protein; loc=3L:join(7340069..7340770,7340876..7341114,7341353..7341470); ID=FBpp0076552; name=lark-PA; parent=FBgn0011640,FBtr0076841; dbxref=FlyBase_Annotation_IDs:CG8597-PA,FlyBase:FBpp0076552,GB_protein:AAF50578.1,REFSEQ:NP_523957,GB_protein:AAF50578; MD5=498cc25e6484a5d938da98774852f7fd; length=352; release=r6.09; species=Dmel;;FBpp0076553 type=protein; loc=3L:join(7340069..…	8.0	3	0.06	DPYPPPPPPPPFLR+EPMPLPPTLSGSLR
88	FBpp0083625|FBgn0038964|CG13849-PA|Nop56-PA	1.0000	FBpp0083625 type=protein; loc=3R:complement(join(22420954..22420956,22420388..22420790,22419238..22420322)); ID=FBpp0083625; name=Nop56-PA; parent=FBgn0038964,FBtr0084230; dbxref=GB_protein:AAF55992.2,FlyBase:FBpp0083625,FlyBase_Annotation_IDs:CG13849-PA,REFSEQ:NP_651040,GB_protein:AAF55992,FlyMine:FBpp0083625,modMine:FBpp0083625; MD5=7bbdbbf6ea7ecc71e53659979d1df60b; length=496; release=r6.09; s…	4.0	2	0.09	LAGFAPFK+NLTQDQLEDLEK
86	FBpp0082459|FBgn0038271|CG3731-PA|UQCR-C1-PA FBpp0082460|FBgn0038271|CG3731-PB|UQCR-C1-PB	1.0000	FBpp0082459 type=protein; loc=3R:join(14890358..14890426,14890696..14890902,14890962..14891290,14891353..14891723,14891785..14891876,14891951..14892295); ID=FBpp0082459; name=UQCR-C1-PA; parent=FBgn0038271,FBtr0083000; dbxref=FlyBase:FBpp0082459,FlyBase_Annotation_IDs:CG3731-PA,GB_protein:AAF55110.2,REFSEQ:NP_731954,GB_protein:AAF55110,FlyMine:FBpp0082459,modMine:FBpp0082459; MD5=86d41abaf76ec0ff…	5.3	2	0.09	ADLTDYIQTHYK+AVEILADIIQNSK
85	FBpp0082265|FBgn0015778|CG9412-PB|rin-PB FBpp0082267|FBgn0015778|CG9412-PE|rin-PE FBpp0312063|FBgn0015778|CG9412-PF|rin-PF FBpp0312064|FBgn0015778|CG9412-PG|rin-PG	1.0000	FBpp0082265 type=protein; loc=3R:join(13649069..13650497,13650809..13651059,13651174..13651566); ID=FBpp0082265; name=rin-PB; parent=FBgn0015778,FBtr0082797; dbxref=FlyBase:FBpp0082265,FlyBase_Annotation_IDs:CG9412-PB,GB_protein:AAG22151.2,REFSEQ:NP_524907,GB_protein:AAG22151; MD5=3d141bc378bcfd81dcc7417d76d5dc94; length=690; release=r6.09; species=Dmel;;FBpp0082267 type=protein; loc=3R:join(1364…	4.5	2	0.09	FTQTFVLAAQSPK+SPLNYGFITYDDPEAVQK
81	FBpp0081958|FBgn0260743|CG18347-PA|GC1-PA FBpp0306270|FBgn0260743|CG18347-PB|GC1-PB	1.0000	FBpp0081958 type=protein; loc=3R:join(11969218..11969276,11970095..11970229,11970288..11970773,11970834..11970974,11971031..11971175); ID=FBpp0081958; name=GC1-PA; parent=FBgn0260743,FBtr0082484; dbxref=FlyBase:FBpp0081958,FlyBase_Annotation_IDs:CG18347-PA,GB_protein:AAF54725.1,REFSEQ:NP_650134,GB_protein:AAF54725,FlyMine:FBpp0081958,modMine:FBpp0081958; MD5=aa5ac2287dfd311316ca9696578fb24b; leng…	7.8	2	0.08	GSGVNILLITPEK+VSATQLASQLIK
72	FBpp0079893|FBgn0032397|CG6756-PA|Tom70-PA FBpp0079894|FBgn0032397|CG6756-PB|Tom70-PB FBpp0079895|FBgn0032397|CG6756-PC|Tom70-PC	1.0000	FBpp0079893 type=protein; loc=2L:complement(join(12037155..12038130,12036271..12037064)); ID=FBpp0079893; name=Tom70-PA; parent=FBgn0032397,FBtr0080309; dbxref=FlyBase:FBpp0079893,FlyBase_Annotation_IDs:CG6756-PA,GB_protein:AAF53148.2,REFSEQ:NP_609536,GB_protein:AAF53148,FlyMine:FBpp0079893,modMine:FBpp0079893; MD5=e8b1482c65ac2a5ee7a6c2be549f0d73; length=589; release=r6.09; species=Dmel;;FBpp007…	4.6	2	0.08	QAISLDGTAPDQELER+SFIADPLQTMK
8	FBpp0070894|FBgn0086558|CG32744-PA|Ubi-p5E-PA FBpp0073034|FBgn0003943|CG11624-PA|Ubi-p63E-PA FBpp0073035|FBgn0003943|CG11624-PB|Ubi-p63E-PB FBpp0077159|FBgn0003941|CG2960-PA|RpL40-PA FBpp0079606|FBgn0003942|CG5271-PA|RpS27A-PA FBpp0089269|FBgn0003943|CG11624-PC|Ubi-p63E-PC FBpp0305348|FBgn0003943|CG11624-PD|Ubi-p63E-PD FBpp0305700|FBgn0029856|CG11700-PB|CG11700-PB FBpp0306837|FBgn0003941|CG2960-P…	1.0000	FBpp0070894 type=protein; loc=X:complement(6277144..6278748); ID=FBpp0070894; name=Ubi-p5E-PA; parent=FBgn0086558,FBtr0070933; dbxref=FlyBase:FBpp0070894,FlyBase_Annotation_IDs:CG32744-PA,GB_protein:AAF46142.3,REFSEQ:NP_727078,GB_protein:AAF46142,FlyMine:FBpp0070894,modMine:FBpp0070894; MD5=e647e40d6d877d42214ce3f015f4d7a0; length=534; release=r6.09; species=Dmel;;FBpp0073034 type=protein; loc=3L…	32.8	2	0.09	ESTLHLVLR+TITLEVEPSDTIENVK
64	FBpp0079453|FBgn0028479|CG4389-PB|Mtpalpha-PB FBpp0079454|FBgn0028479|CG4389-PA|Mtpalpha-PA	1.0000	FBpp0079453 type=protein; loc=2L:complement(join(9575502..9576188,9575295..9575435,9574469..9575238,9573770..9574406)); ID=FBpp0079453; name=Mtpalpha-PB; parent=FBgn0028479,FBtr0079857; dbxref=FlyBase:FBpp0079453,FlyBase_Annotation_IDs:CG4389-PB,GB_protein:AAN10697.1,REFSEQ:NP_723470,GB_protein:AAN10697,FlyMine:FBpp0079453,modMine:FBpp0079453; MD5=72fd0a1c9c90c8b03ffeef2549a1ca19; length=744; rel…	3.5	2	0.08	DTIAQAVAVGLK+VNSLGSEVSDEFER
61	FBpp0078891|FBgn0027496|CG9543-PA|epsilonCOP-PA	1.0000	FBpp0078891 type=protein; loc=2L:6489191..6490111; ID=FBpp0078891; name=epsilonCOP-PA; parent=FBgn0027496,FBtr0079261; dbxref=FlyBase:FBpp0078891,FlyBase_Annotation_IDs:CG9543-PA,GB_protein:AAF52392.1,REFSEQ:NP_609037,GB_protein:AAF52392,FlyMine:FBpp0078891,modMine:FBpp0078891; MD5=a6ca088659c31a8f0ea6d2dd59429761; length=306; release=r6.09; species=Dmel;	8.5	2	0.08	LVHEAFEQPSR+QQNEEDTNSVLFDAR
59	FBpp0078633|FBgn0031657|CG3756-PA|CG3756-PA	1.0000	FBpp0078633 type=protein; loc=2L:join(4969085..4969224,4969285..4970146); ID=FBpp0078633; name=CG3756-PA; parent=FBgn0031657,FBtr0078994; dbxref=FlyBase:FBpp0078633,FlyBase_Annotation_IDs:CG3756-PA,GB_protein:AAF52185.1,REFSEQ:NP_608885,GB_protein:AAF52185,FlyMine:FBpp0078633,modMine:FBpp0078633; MD5=37789b8c40f59327a400171776c519e2; length=333; release=r6.09; species=Dmel;	9.6	2	0.09	LMLSDVPSMAIEK+QDPQDYGLADDVFSVQAFK
57	FBpp0078134|FBgn0000100|CG7490-PA|RpLP0-PA FBpp0306232|FBgn0000100|CG7490-PB|RpLP0-PB	1.0000	FBpp0078134 type=protein; loc=3L:join(22076288..22076341,22076416..22077315); ID=FBpp0078134; name=RpLP0-PA; parent=FBgn0000100,FBtr0078481; dbxref=FlyBase:FBpp0078134,FlyBase_Annotation_IDs:CG7490-PA,GB_protein:AAF51807.1,REFSEQ:NP_524211,GB_protein:AAF51807,FlyMine:FBpp0078134,modMine:FBpp0078134; MD5=86e1796e988a2ee9e406941fb4905ecb; length=317; release=r6.09; species=Dmel;;FBpp0306232 type=pr…	6.0	2	0.08	GNVGFVFTK+VVELFDEFPK
56	FBpp0077812|FBgn0025683|CG3164-PA|CG3164-PA FBpp0077813|FBgn0025683|CG3164-PB|CG3164-PB FBpp0089109|FBgn0025683|CG3164-PC|CG3164-PC FBpp0099791|FBgn0025683|CG3164-PD|CG3164-PD	1.0000	FBpp0077812 type=protein; loc=2L:complement(join(130508..130551,128800..128942,126110..126227,125077..125266,124087..124920,123856..124024,123694..123794,123129..123629)); ID=FBpp0077812; name=CG3164-PA; parent=FBgn0025683,FBtr0078153; dbxref=FlyBase_Annotation_IDs:CG3164-PA,FlyBase:FBpp0077812,GB_protein:AAN10508.1,REFSEQ:NP_722605,GB_protein:AAN10508,FlyMine:FBpp0077812,modMine:FBpp0077812; MD5…	3.6	2	0.09	EGNVSSALVTTNER+STLLNILSGYK
52	FBpp0077214|FBgn0031544|CG17593-PA|CG17593-PA FBpp0305448|FBgn0031544|CG17593-PB|CG17593-PB	1.0000	FBpp0077214 type=protein; loc=2L:join(3514984..3515277,3515720..3516268,3516330..3516677,3516736..3516975); ID=FBpp0077214; name=CG17593-PA; parent=FBgn0031544,FBtr0077525; dbxref=FlyBase:FBpp0077214,FlyBase_Annotation_IDs:CG17593-PA,GB_protein:AAF51095.1,REFSEQ:NP_608786,GB_protein:AAF51095,FlyMine:FBpp0077214,modMine:FBpp0077214; MD5=fa7fade771163195529712a31d7afa3f; length=476; release=r6.09; …	5.5	2	0.09	ALLDENFALVGDDGK+AVLLAGFNLPK
50	FBpp0076856|FBgn0035608|CG10630-PA|blanks-PA	1.0000	FBpp0076856 type=protein; loc=3L:complement(join(5498728..5498848,5497706..5498559)); ID=FBpp0076856; name=blanks-PA; parent=FBgn0035608,FBtr0077152; dbxref=FlyBase:FBpp0076856,FlyBase_Annotation_IDs:CG10630-PA,GB_protein:AAF50777.1,REFSEQ:NP_647966,GB_protein:AAF50777,FlyMine:FBpp0076856,modMine:FBpp0076856; MD5=e9b170756e9c2deb9380c5aac03f605f; length=324; release=r6.09; species=Dmel;	10.2	2	0.09	ALIPNPSAEEDAVAVIPLADNLK+DALMVLNELK
49	FBpp0076848|FBgn0035600|CG4769-PA|Cyt-c1-PA FBpp0297223|FBgn0035600|CG4769-PB|Cyt-c1-PB	1.0000	FBpp0076848 type=protein; loc=3L:join(5360340..5360411,5360692..5360739,5360877..5361025,5361493..5361625,5361695..5361988,5362103..5362330); ID=FBpp0076848; name=Cyt-c1-PA; parent=FBgn0035600,FBtr0077144; dbxref=FlyBase:FBpp0076848,FlyBase_Annotation_IDs:CG4769-PA,GB_protein:AAF50785.1,REFSEQ:NP_647958,GB_protein:AAF50785,FlyMine:FBpp0076848,modMine:FBpp0076848; MD5=fbe46bfe8a882962625e32b223365…	9.1	2	0.09	GLFDALDHQSVR+LSDYFPSPYPNEEAAR
42	FBpp0075759|FBgn0022959|CG5654-PA|yps-PA FBpp0297134|FBgn0022959|CG5654-PB|yps-PB	1.0000	FBpp0075759 type=protein; loc=3L:complement(join(12124712..12124886,12122837..12123574,12122676..12122773,12122107..12122154)); ID=FBpp0075759; name=yps-PA; parent=FBgn0022959,FBtr0076027; dbxref=FlyBase:FBpp0075759,FlyBase_Annotation_IDs:CG5654-PA,GB_protein:AAF49961.3,REFSEQ:NP_524033,GB_protein:AAF49961,FlyMine:FBpp0075759,modMine:FBpp0075759; MD5=e40bca2842ecf7b30a38c770d1369348; length=352; …	11.5	2	0.09	GLGGGDGSAEPGVHDQNPEGLQR+GNEAANVTGPSGEPVR
5	FBpp0070589|FBgn0029687|CG5014-PB|Vap-33A-PB FBpp0089169|FBgn0029687|CG5014-PA|Vap-33A-PA FBpp0089170|FBgn0029687|CG5014-PC|Vap-33A-PC FBpp0309607|FBgn0029687|CG5014-PE|Vap-33A-PE	1.0000	FBpp0070589 type=protein; loc=X:join(3949650..3949713,3951415..3951567,3951636..3951745,3951829..3952041,3952108..3952221,3952767..3952922); ID=FBpp0070589; name=Vap-33A-PB; parent=FBgn0029687,FBtr0070616; dbxref=FlyBase:FBpp0070589,FlyBase_Annotation_IDs:CG5014-PB,GB_protein:AAF45909.1,REFSEQ:NP_570087,GB_protein:AAF45909; MD5=d7ab69e9fd084fa9c676527e13d4d5ee; length=269; release=r6.09; species=…	12.3	2	0.09	QVNEPYAPVLAEK+SLFDLPLTIEPEHELR
34	FBpp0074756|FBgn0040075|CG9750-PA|rept-PA FBpp0304236|FBgn0040075|CG9750-PB|rept-PB FBpp0311247|FBgn0040075|CG9750-PC|rept-PC	1.0000	FBpp0074756 type=protein; loc=3L:19255515..19256960; ID=FBpp0074756; name=rept-PA; parent=FBgn0040075,FBtr0074988; dbxref=GB_protein:AAF49182.1,FlyBase:FBpp0074756,FlyBase_Annotation_IDs:CG9750-PA,REFSEQ:NP_524156,GB_protein:AAF49182,FlyMine:FBpp0074756,modMine:FBpp0074756; MD5=a3ea44727bd62e2721bb3d2ec2a0204f; length=481; release=r6.09; species=Dmel;;FBpp0304236 type=protein; loc=3L:19255515..19…	4.4	2	0.09	GLGLDDVLEAR+VYSLFLDENR
4	FBpp0070365|FBgn0023507|CG3835-PB|D2hgdh-PB FBpp0070366|FBgn0023507|CG3835-PC|D2hgdh-PC FBpp0070367|FBgn0023507|CG3835-PA|D2hgdh-PA	1.0000	FBpp0070365 type=protein; loc=X:join(2143057..2143248,2143311..2143452,2143527..2144220,2144287..2144860); ID=FBpp0070365; name=D2hgdh-PB; parent=FBgn0023507,FBtr0070381; dbxref=FlyBase:FBpp0070365,FlyBase_Annotation_IDs:CG3835-PB,GB_protein:AAF45731.1,REFSEQ:NP_726794,GB_protein:AAF45731; MD5=2d390d325232bddb7ea5c7d367c45fae; length=533; release=r6.09; species=Dmel;;FBpp0070366 type=protein; loc…	4.3	2	0.09	ALNTALEQFK+EVGLTVPLDLGAK
25	FBpp0073290|FBgn0015245|CG12101-PA|Hsp60-PA FBpp0073291|FBgn0015245|CG12101-PB|Hsp60-PB FBpp0078742|FBgn0031728|CG7235-PA|Hsp60C-PA FBpp0078743|FBgn0031728|CG7235-PC|Hsp60C-PC FBpp0078744|FBgn0031728|CG7235-PB|Hsp60C-PB	1.0000	FBpp0073290 type=protein; loc=X:join(11110041..11111411,11111475..11111825); ID=FBpp0073290; name=Hsp60-PA; parent=FBgn0015245,FBtr0073434; dbxref=FlyBase:FBpp0073290,FlyBase_Annotation_IDs:CG12101-PA,GB_protein:AAF47999.1,REFSEQ:NP_511115,GB_protein:AAF47999,FlyMine:FBpp0073290,modMine:FBpp0073290; MD5=1d69ae8daf6438985512377bc04b9b9e; length=573; release=r6.09; species=Dmel;;FBpp0073291 type=pr…	7.3	2	0.09	AAVEEGIVPGGGTALLR+LVQDVANNTNEEAGDGTTTATVLAR
24	FBpp0073017|FBgn0035471|CG10849-PA|Sc2-PA	1.0000	FBpp0073017 type=protein; loc=3L:join(3903541..3903911,3904069..3904285,3904506..3904621,3904684..3904888); ID=FBpp0073017; name=Sc2-PA; parent=FBgn0035471,FBtr0073159; dbxref=FlyBase:FBpp0073017,FlyBase_Annotation_IDs:CG10849-PA,GB_protein:AAF47807.1,REFSEQ:NP_647836,GB_protein:AAF47807,FlyMine:FBpp0073017,modMine:FBpp0073017; MD5=8bdbed142194acee87938fd4eb65b752; length=302; release=r6.09; spec…	7.3	2	0.09	DTDTLESLSLR+IPVADGNPLTK
18	FBpp0072088|FBgn0034971|CG3209-PB|CG3209-PB FBpp0291375|FBgn0034971|CG3209-PC|CG3209-PC FBpp0309994|FBgn0034971|CG3209-PD|CG3209-PD FBpp0309995|FBgn0034971|CG3209-PE|CG3209-PE	1.0000	FBpp0072088 type=protein; loc=2R:join(24069200..24069334,24069739..24069942,24070000..24070242,24071991..24072224,24072705..24072961,24073028..24073331); ID=FBpp0072088; name=CG3209-PB; parent=FBgn0034971,FBtr0072179; dbxref=GB_protein:AAM68301.1,FlyBase:FBpp0072088,FlyBase_Annotation_IDs:CG3209-PB,REFSEQ:NP_726415,GB_protein:AAM68301,FlyMine:FBpp0072088,modMine:FBpp0072088; MD5=07f80cc598d3b3138…	9.2	2	0.09	DAVLLPQPQEPAPEKPVSSTK+SGVEAIIEDDVTSR
161a	FBpp0085653|FBgn0260934|CG8201-PH|par-1-PH	1.0000	FBpp0085653 type=protein; loc=2R:join(19464642..19465694,19470597..19470812,19470872..19471092,19471209..19471490,19471552..19471736,19472819..19472931,19472996..19473179,19473440..19473554,19473613..19473740,19473805..19473967,19474528..19474641,19477634..19477704,19478742..19478865,19481151..19481163); ID=FBpp0085653; name=par-1-PH; parent=FBgn0260934,FBtr0086457; dbxref=FlyBase_Annotation_IDs:…	3.2	2	0.09	AENLLLDSELNIK+TDDLAAESSASAAAAVAPK
132	FBpp0292542|FBgn0039048|CG17111-PB|CG17111-PB	1.0000	FBpp0292542 type=protein; loc=3R:complement(join(23066651..23066741,23065538..23065882,23065279..23065468,23064561..23064801,23064282..23064462,23064012..23064225,23063756..23063953,23062775..23063693)); ID=FBpp0292542; name=CG17111-PB; parent=FBgn0039048,FBtr0303508; dbxref=FlyBase:FBpp0292542,FlyBase_Annotation_IDs:CG17111-PB,REFSEQ:NP_651119,GB_protein:AAF56092,FlyMine:FBpp0292542,modMine:FBpp…	3.0	2	0.08	LAIAAILLILQLNASVALLLK+LCKLAIAAILLILQLNASVALLLK
129	FBpp0099974|FBgn0260439|CG17291-PA|Pp2A-29B-PA FBpp0099975|FBgn0260439|CG17291-PB|Pp2A-29B-PB FBpp0293227|FBgn0260439|CG17291-PC|Pp2A-29B-PC FBpp0297239|FBgn0260439|CG17291-PD|Pp2A-29B-PD FBpp0308836|FBgn0260439|CG17291-PE|Pp2A-29B-PE	1.0000	FBpp0099974 type=protein; loc=2L:join(8366311..8366394,8367096..8367249,8367312..8367730,8367797..8367871,8367931..8368696,8368758..8369030,8369716..8369720); ID=FBpp0099974; name=Pp2A-29B-PA; parent=FBgn0260439,FBtr0005088; dbxref=FlyBase_Annotation_IDs:CG17291-PA,FlyBase:FBpp0099974,GB_protein:AAF52650.2,REFSEQ:NP_001027227,GB_protein:AAF52650,FlyMine:FBpp0099974,modMine:FBpp0099974; MD5=c07243…	8.8	2	0.10	LSTIALALGEER+SDLIPNFVQLAQDDQDSVR+TVAAEHSAQDLEIHVVPTLQR
114	FBpp0087250|FBgn0021795|CG9035-PA|Tapdelta-PA FBpp0311866|FBgn0021795|CG9035-PB|Tapdelta-PB	1.0000	FBpp0087250 type=protein; loc=2R:complement(join(11370773..11371012,11370453..11370713)); ID=FBpp0087250; name=Tapdelta-PA; parent=FBgn0021795,FBtr0088153; dbxref=FlyBase:FBpp0087250,FlyBase_Annotation_IDs:CG9035-PA,GB_protein:AAF58651.1,REFSEQ:NP_610679,GB_protein:AAF58651,FlyMine:FBpp0087250,modMine:FBpp0087250; MD5=bf33d2cfa08fef1fcf9e77cde5d9455d; length=166; release=r6.09; species=Dmel;;FBpp…	12.7	2	0.09	LFDEDGYANVR+SLLDISVPTK
111	FBpp0086842|FBgn0086532|CG4016-PB|Spt-I-PB FBpp0086843|FBgn0086532|CG4016-PA|Spt-I-PA FBpp0086844|FBgn0086532|CG4016-PC|Spt-I-PC	1.0000	FBpp0086842 type=protein; loc=2R:join(13168841..13168888,13168951..13169450,13169507..13169834,13169890..13170255,13170317..13170481); ID=FBpp0086842; name=Spt-I-PB; parent=FBgn0086532,FBtr0087729; dbxref=GB_protein:AAM68597.1,FlyBase:FBpp0086842,FlyBase_Annotation_IDs:CG4016-PB,REFSEQ:NP_725255,GB_protein:AAM68597; MD5=cda8519b940be555ef384838f0599a85; length=468; release=r6.09; species=Dmel;;FB…	4.3	2	0.09	GVAVVQAAYLQNR+STIVFFK
102	FBpp0085295|FBgn0025674|CG15218-PA|CycK-PA FBpp0085296|FBgn0025674|CG15218-PB|CycK-PB FBpp0310472|FBgn0025674|CG15218-PC|CycK-PC	1.0000	FBpp0085295 type=protein; loc=2L:complement(22128521..22129723); ID=FBpp0085295; name=CycK-PA; parent=FBgn0025674,FBtr0085941; dbxref=FlyBase:FBpp0085295,FlyBase_Annotation_IDs:CG15218-PA,GB_protein:AAN11146.1,REFSEQ:NP_788082,GB_protein:AAN11146,FlyMine:FBpp0085295,modMine:FBpp0085295; MD5=6625904a925b2a7bc5161d3256c503a0; length=400; release=r6.09; species=Dmel;;FBpp0085296 type=protein; loc=2L…	7.2	2	0.09	ETPSILDGISFETER+FDLQVEHPYTFLLK
199a	FBpp0078013|FBgn0037093|CG7597-PB|Cdk12-PB FBpp0078014|FBgn0037093|CG7597-PA|Cdk12-PA FBpp0304962|FBgn0037093|CG7597-PC|Cdk12-PC	0.9999	FBpp0078013 type=protein; loc=3L:join(21517582..21517790,21517846..21518699,21518758..21518917,21519111..21520338,21520402..21520790,21521082..21521555,21521622..21521781); ID=FBpp0078013; name=Cdk12-PB; parent=FBgn0037093,FBtr0078357; dbxref=FlyBase:FBpp0078013,FlyBase_Annotation_IDs:CG7597-PB,GB_protein:AAN12171.1,REFSEQ:NP_730643,GB_protein:AAN12171; MD5=9d48407f95328b5c751c8d0e3b2205e4; lengt…	1.0	2	0.08	IADFGLAR+ISETSLFAELVK
198	FBpp0293155|FBgn0010905|CG16757-PB|Spn-PB FBpp0293156|FBgn0010905|CG16757-PC|Spn-PC FBpp0293157|FBgn0010905|CG16757-PD|Spn-PD FBpp0293158|FBgn0010905|CG16757-PE|Spn-PE FBpp0293159|FBgn0010905|CG16757-PF|Spn-PF FBpp0293160|FBgn0010905|CG16757-PG|Spn-PG FBpp0293161|FBgn0010905|CG16757-PH|Spn-PH FBpp0293162|FBgn0010905|CG16757-PI|Spn-PI FBpp0293163|FBgn0010905|CG16757-PJ|Spn-PJ FBpp0311289|FBgn00109…	0.9999	FBpp0293155 type=protein; loc=3L:complement(join(2534711..2536211,2524599..2525718,2514310..2514330,2513696..2514197,2513209..2513638,2512793..2513145,2512532..2512731,2512295..2512472,2511878..2511931,2511163..2511763,2509762..2510575,2509364..2509500,2508639..2508865,2508307..2508573)); ID=FBpp0293155; name=Spn-PB; parent=FBgn0010905,FBtr0304613; dbxref=REFSEQ:NP_001246570,GB_protein:AFH04241,F…	1.8	2	0.08	IQVNDQIIEVDGK+NEDVDPVAASAEYELEK
197	FBpp0289967|FBgn0037655|CG11984-PD|CG11984-PD FBpp0289968|FBgn0037655|CG11984-PE|CG11984-PE FBpp0289969|FBgn0037655|CG11984-PF|CG11984-PF FBpp0289970|FBgn0037655|CG11984-PG|CG11984-PG FBpp0289971|FBgn0037655|CG11984-PH|CG11984-PH FBpp0289972|FBgn0037655|CG11984-PI|CG11984-PI	0.9999	FBpp0289967 type=protein; loc=3R:complement(join(9013316..9013331,9012837..9013261,9012045..9012305,9011674..9011949,9011363..9011604,9010673..9011252)); ID=FBpp0289967; name=CG11984-PD; parent=FBgn0037655,FBtr0300743; dbxref=REFSEQ:NP_731305,GB_protein:AAF54324,FlyBase:FBpp0289967,FlyBase_Annotation_IDs:CG11984-PD; MD5=19d6a7df1ddfc927b5b7784a3f763578; length=599; release=r6.09; species=Dmel;;FB…	5.3	2	0.07	ELISFLDEPSAIR+QNASAATAAGNTNQIPDTR
195	FBpp0086974|FBgn0011227|CG8764-PA|ox-PA	0.9999	FBpp0086974 type=protein; loc=2R:complement(join(12757298..12757429,12757196..12757231)); ID=FBpp0086974; name=ox-PA; parent=FBgn0011227,FBtr0087861; dbxref=FlyBase:FBpp0086974,FlyBase_Annotation_IDs:CG8764-PA,GB_protein:AAF58459.1,REFSEQ:NP_476985,GB_protein:AAF58459,FlyMine:FBpp0086974,modMine:FBpp0086974; MD5=889c9b62836606a53b03dfa7b0e04174; length=55; release=r6.09; species=Dmel;	41.8	2	0.07	ALDVTSVAIFEGINK+VIYNTLFK
192	FBpp0084434|FBgn0001197|CG5499-PA|His2Av-PA FBpp0085249|FBgn0051618|CG31618-PA|His2A FBpp0091055|FBgn0053808|CG33808-PA|His2A FBpp0091060|FBgn0053814|CG33814-PA|His2A FBpp0091063|FBgn0053817|CG33817-PA|His2A FBpp0091066|FBgn0053820|CG33820-PA|His2A FBpp0091069|FBgn0053823|CG33823-PA|His2A FBpp0091072|FBgn0053826|CG33826-PA|His2A FBpp0091075|FBgn0053829|CG33829-PA|His2A FBpp0091078|FBgn0053832|CG3…	0.9999	FBpp0084434 type=protein; loc=3R:join(26867093..26867095,26867409..26867486,26867669..26867782,26868356..26868586); ID=FBpp0084434; name=His2Av-PA; parent=FBgn0001197,FBtr0085062; dbxref=FlyBase:FBpp0084434,FlyBase_Annotation_IDs:CG5499-PA,GB_protein:AAF56631.1,REFSEQ:NP_524519,GB_protein:AAF56631,FlyMine:FBpp0084434,modMine:FBpp0084434; MD5=676bf5e5c89ab8fb7409c747b9e0392d; length=141; release=r…	12.9	2	0.08	AGLQFPVGR+HLQLAIR
191	FBpp0084188|FBgn0039302|CG11856-PA|Nup358-PA FBpp0293235|FBgn0039302|CG11856-PB|Nup358-PB	0.9999	FBpp0084188 type=protein; loc=3R:join(25249631..25249702,25250223..25253235,25253292..25256293,25256355..25256855,25256925..25257057,25257122..25258129,25258201..25258559); ID=FBpp0084188; name=Nup358-PA; parent=FBgn0039302,FBtr0084813; dbxref=GB_protein:AAF56430.1,FlyBase:FBpp0084188,FlyBase_Annotation_IDs:CG11856-PA,GB_protein:AAF56430.2,REFSEQ:NP_651361,GB_protein:AAF56430,FlyMine:FBpp0084188,…	0.9	2	0.08	IGQYEQFLDEVR+LNSNQLITEGNR
185	FBpp0073121|FBgn0264693|CG14998-PB|ens-PB FBpp0073122|FBgn0264693|CG14998-PA|ens-PA FBpp0073123|FBgn0264693|CG14998-PC|ens-PC FBpp0073124|FBgn0264693|CG14998-PD|ens-PD FBpp0073125|FBgn0264693|CG14998-PE|ens-PE FBpp0112048|FBgn0264693|CG14998-PF|ens-PF FBpp0302753|FBgn0264693|CG14998-PG|ens-PG FBpp0302754|FBgn0264693|CG14998-PH|ens-PH FBpp0302755|FBgn0264693|CG14998-PI|ens-PI FBpp0302756|FBgn02646…	0.9999	FBpp0073121 type=protein; loc=3L:complement(join(4134454..4134502,4133769..4133822,4131956..4132212,4131750..4131889,4131121..4131236,4126989..4127162,4126762..4126931,4125881..4126702,4125578..4125808,4125136..4125500,4124919..4125079,4124836..4124852)); ID=FBpp0073121; name=ens-PB; parent=FBgn0264693,FBtr0073265; dbxref=GB_protein:AAF47841.2,FlyBase_Annotation_IDs:CG14998-PB,FlyBase:FBpp0073121…	3.2	2	0.08	NSIGFAFGSSTPR+STSISNVAGASLTR
184	FBpp0072637|FBgn0035244|CG7955-PA|ABCB7-PA FBpp0072638|FBgn0035244|CG7955-PB|ABCB7-PB	0.9999	FBpp0072637 type=protein; loc=3L:join(1618501..1618617,1620428..1620554,1620817..1621042,1621103..1621257,1621317..1622665,1622732..1622989); ID=FBpp0072637; name=ABCB7-PA; parent=FBgn0035244,FBtr0072754; dbxref=GB_protein:AAF47525.1,GB_protein:AAF47525.2,FlyBase:FBpp0072637,FlyBase_Annotation_IDs:CG7955-PA,REFSEQ:NP_728642,GB_protein:AAF47525,FlyMine:FBpp0072637,modMine:FBpp0072637; MD5=1faa8b61…	4.1	2	0.09	AVDSLINYETVK+VLIGGQDISAVDLESLR
211a	FBpp0088951|FBgn0283521|CG12052-PX|lola-PX	0.9998	FBpp0088951 type=protein; loc=2R:complement(join(10533576..10533749,10533118..10533511,10532181..10532894,10532039..10532119,10487981..10488426)); ID=FBpp0088951; name=lola-PX; parent=FBgn0283521,FBtr0089365; dbxref=FlyBase_Annotation_IDs:CG12052-PX,FlyBase:FBpp0088951,GB_protein:AAS64874.1,REFSEQ:NP_995805,GB_protein:AAS64874,FlyMine:FBpp0088951,modMine:FBpp0088951; MD5=a8f20ac14193ba3e1f90601c1…	5.5	2	0.07	KAMATSDAMIALQQLASISTAR+LSGAYTLEQTK
209a	FBpp0079654|FBgn0005322|CG5395-PA|nmd-PA FBpp0310207|FBgn0005322|CG5395-PC|nmd-PC	0.9998	FBpp0079654 type=protein; loc=2L:complement(join(10303655..10303836,10302671..10303598)); ID=FBpp0079654; name=nmd-PA; parent=FBgn0005322,FBtr0080065; dbxref=GB_protein:AAF52903.1,FlyBase:FBpp0079654,FlyBase_Annotation_IDs:CG5395-PA,REFSEQ:NP_609373,GB_protein:AAF52903,FlyMine:FBpp0079654,modMine:FBpp0079654; MD5=67efa648898925b40638d6fb7ce61e1a; length=369; release=r6.09; species=Dmel;;FBpp03102…	6.8	2	0.07	GQIFQVLVR+LILQSEEVSQDVDLNR
207	FBpp0088040|FBgn0033160|CG11107-PA|Dhx15-PA FBpp0307849|FBgn0033160|CG11107-PB|Dhx15-PB	0.9998	FBpp0088040 type=protein; loc=2R:join(7387528..7387580,7387635..7388428,7388708..7389181,7389247..7389510,7390078..7390200,7390268..7390621,7390680..7390807); ID=FBpp0088040; name=Dhx15-PA; parent=FBgn0033160,FBtr0088966; dbxref=FlyBase:FBpp0088040,FlyBase_Annotation_IDs:CG11107-PA,GB_protein:AAF59269.1,REFSEQ:NP_610269,GB_protein:AAF59269,FlyMine:FBpp0088040,modMine:FBpp0088040; MD5=b1505c072857…	3.3	2	0.08	EIDNLGSEIGELK+VESLLVSPISK
205	FBpp0083690|FBgn0038966|CG13848-PA|pinta-PA FBpp0311970|FBgn0038966|CG13848-PB|pinta-PB	0.9998	FBpp0083690 type=protein; loc=3R:complement(join(22424298..22424690,22423852..22424081,22423596..22423794)); ID=FBpp0083690; name=pinta-PA; parent=FBgn0038966,FBtr0084297; dbxref=GB_protein:AAF55994.1,FlyBase:FBpp0083690,FlyBase_Annotation_IDs:CG13848-PA,REFSEQ:NP_651042,GB_protein:AAF55994,FlyMine:FBpp0083690,modMine:FBpp0083690; MD5=89cd6f6774c9abdbcd98a71d28fee14a; length=273; release=r6.09; s…	8.4	2	0.08	LGVFLPIGPDAEQR+LLEFTNAPR
204	FBpp0082215|FBgn0027610|CG8790-PB|Dic1-PB FBpp0082216|FBgn0027610|CG8790-PA|Dic1-PA FBpp0311942|FBgn0027610|CG8790-PC|Dic1-PC	0.9998	FBpp0082215 type=protein; loc=3R:join(13367761..13368161,13368252..13368693); ID=FBpp0082215; name=Dic1-PB; parent=FBgn0027610,FBtr0082747; dbxref=FlyBase:FBpp0082215,FlyBase_Annotation_IDs:CG8790-PB,GB_protein:AAF54932.1,REFSEQ:NP_731793,GB_protein:AAF54932; MD5=46d12d6b3b016d16d8940db92613b415; length=280; release=r6.09; species=Dmel;;FBpp0082216 type=protein; loc=3R:join(13367761..13368161,133…	11.4	2	0.08	LGPLGFFK+VALAGASGLVGGIVGTPADMVNVR
202	FBpp0081834|FBgn0037891|CG5214-PA|CG5214-PA	0.9998	FBpp0081834 type=protein; loc=3R:join(11244442..11244516,11244787..11244890,11244945..11245046,11245121..11245660,11245739..11245883,11246088..11246393,11246458..11246592); ID=FBpp0081834; name=CG5214-PA; parent=FBgn0037891,FBtr0082358; dbxref=FlyBase:FBpp0081834,FlyBase_Annotation_IDs:CG5214-PA,GB_protein:AAF54625.1,REFSEQ:NP_650064,GB_protein:AAF54625,FlyMine:FBpp0081834,modMine:FBpp0081834; MD…	5.8	2	0.09	AAAPAAAPAPAAPK+AAVENPAIIVAGL
201	FBpp0076824|FBgn0040298|CG32417-PA|Myt1-PA	0.9998	FBpp0076824 type=protein; loc=3L:complement(join(5778587..5779541,5778379..5778524,5777958..5778322,5777764..5777899)); ID=FBpp0076824; name=Myt1-PA; parent=FBgn0040298,FBtr0077118; dbxref=FlyBase:FBpp0076824,FlyBase_Annotation_IDs:CG32417-PA,GB_protein:AAF50747.3,REFSEQ:NP_647987,GB_protein:AAF50747,FlyMine:FBpp0076824,modMine:FBpp0076824; MD5=df5d39eca0c6aa998ebec807c54ea987; length=533; releas…	4.1	2	0.08	ESLEQYLLR+LGEGSFGEVFQVR
200	FBpp0073083|FBgn0011692|CG1258-PA|pav-PA	0.9998	FBpp0073083 type=protein; loc=3L:join(4242878..4242888,4242948..4243706,4243765..4244314,4244375..4244696,4244752..4245302,4245364..4245834); ID=FBpp0073083; name=pav-PA; parent=FBgn0011692,FBtr0073227; dbxref=FlyBase:FBpp0073083,FlyBase_Annotation_IDs:CG1258-PA,GB_protein:AAF47868.1,REFSEQ:NP_477025,GB_protein:AAF47868,FlyMine:FBpp0073083,modMine:FBpp0073083; MD5=188823d56b39a149172e19f9b832bb12…	3.7	2	0.08	IAVNNLNELGIPEAK+QNITVSQLSLVDLAGSER
215	FBpp0083264|FBgn0038745|CG4538-PA|CG4538-PA FBpp0310666|FBgn0038745|CG4538-PC|CG4538-PC FBpp0310667|FBgn0038745|CG4538-PD|CG4538-PD	0.9996	FBpp0083264 type=protein; loc=3R:complement(join(19902841..19902898,19900432..19901810,19900225..19900374,19899874..19900095,19899596..19899808)); ID=FBpp0083264; name=CG4538-PA; parent=FBgn0038745,FBtr0083855; dbxref=FlyBase:FBpp0083264,FlyBase_Annotation_IDs:CG4538-PA,GB_protein:AAF55713.2,REFSEQ:NP_650843,GB_protein:AAF55713,FlyMine:FBpp0083264,modMine:FBpp0083264; MD5=b42aeda771e098473547eaa6…	4.0	2	0.08	AQTGIVFLDEVDK+DLVEFGMIPEFVGR
213	FBpp0073822|FBgn0004924|CG6146-PA|Top1-PA FBpp0073823|FBgn0004924|CG6146-PB|Top1-PB FBpp0099689|FBgn0004924|CG6146-PC|Top1-PC FBpp0300905|FBgn0004924|CG6146-PD|Top1-PD FBpp0309379|FBgn0004924|CG6146-PE|Top1-PE	0.9996	FBpp0073822 type=protein; loc=X:join(15319781..15319807,15321154..15321371,15321861..15322827,15322899..15322975,15324071..15325200,15325275..15325525,15325587..15325738,15325816..15325918); ID=FBpp0073822; name=Top1-PA; parent=FBgn0004924,FBtr0074005; dbxref=FlyBase_Annotation_IDs:CG6146-PA,FlyBase:FBpp0073822,GB_protein:AAF48440.1,REFSEQ:NP_511161,GB_protein:AAF48440; MD5=cecbaefb37c41b73b1f5e4…	3.4	2	0.06	ENVVVFDFPGK+EVFNNNFFK
219	FBpp0086068|FBgn0022029|CG4798-PA|l(2)k01209-PA FBpp0086069|FBgn0022029|CG4798-PB|l(2)k01209-PB FBpp0086070|FBgn0022029|CG4798-PC|l(2)k01209-PC FBpp0086071|FBgn0022029|CG4798-PD|l(2)k01209-PD	0.9994	FBpp0086068 type=protein; loc=2R:join(17420509..17420573,17423656..17423963,17424028..17424134,17424198..17424505,17424573..17424759,17424819..17425412,17425470..17425586); ID=FBpp0086068; name=l(2)k01209-PA; parent=FBgn0022029,FBtr0086912; dbxref=GB_protein:AAF57873.1,FlyBase:FBpp0086068,FlyBase_Annotation_IDs:CG4798-PA,GB_protein:AAF57873.2,REFSEQ:NP_611206,GB_protein:AAF57873,FlyMine:FBpp00860…	4.1	2	0.07	FYVIPGIGNFGDR+IFVDTDPDIR
218	FBpp0079406|FBgn0012036|CG3752-PA|Aldh-PA FBpp0304847|FBgn0012036|CG3752-PB|Aldh-PB	0.9994	FBpp0079406 type=protein; loc=2L:join(9387768..9387890,9389829..9389977,9390040..9390136,9390246..9391439); ID=FBpp0079406; name=Aldh-PA; parent=FBgn0012036,FBtr0079806; dbxref=FlyBase:FBpp0079406,FlyBase_Annotation_IDs:CG3752-PA,GB_protein:AAF52769.1,REFSEQ:NP_609285,GB_protein:AAF52769,FlyMine:FBpp0079406,modMine:FBpp0079406; MD5=d85e4ba5d9619ace3debbc4a0493e55d; length=520; release=r6.09; spec…	5.2	2	0.08	ANNSEYGLAAAVFTK+EEIFGPVQQLIR
224	FBpp0079279|FBgn0027932|CG13388-PA|Akap200-PA FBpp0079280|FBgn0027932|CG13388-PC|Akap200-PC FBpp0079281|FBgn0027932|CG13388-PB|Akap200-PB FBpp0079282|FBgn0027932|CG13388-PD|Akap200-PD FBpp0309213|FBgn0027932|CG13388-PE|Akap200-PE FBpp0309214|FBgn0027932|CG13388-PF|Akap200-PF FBpp0309215|FBgn0027932|CG13388-PG|Akap200-PG	0.9993	FBpp0079279 type=protein; loc=2L:join(8426911..8427093,8427158..8427553,8427615..8428067,8428320..8429462,8430281..8430367); ID=FBpp0079279; name=Akap200-PA; parent=FBgn0027932,FBtr0079664; dbxref=FlyBase:FBpp0079279,FlyBase_Annotation_IDs:CG13388-PA,GB_protein:AAF52674.3,REFSEQ:NP_477460,GB_protein:AAF52674,FlyMine:FBpp0079279,modMine:FBpp0079279; MD5=92f320b9008efd2f1e8788b9234acb00; length=753…	8.9	2	0.08	EAAAGEDITPLADESIK+SAAVAEGGDAVAETAK
223	FBpp0078222|FBgn0010348|CG8385-PA|Arf79F-PA FBpp0078224|FBgn0010348|CG8385-PB|Arf79F-PB FBpp0078225|FBgn0010348|CG8385-PE|Arf79F-PE FBpp0078226|FBgn0010348|CG8385-PC|Arf79F-PC FBpp0111771|FBgn0010348|CG8385-PF|Arf79F-PF FBpp0289184|FBgn0010348|CG8385-PH|Arf79F-PH FBpp0289185|FBgn0010348|CG8385-PI|Arf79F-PI FBpp0304364|FBgn0010348|CG8385-PJ|Arf79F-PJ	0.9993	FBpp0078222 type=protein; loc=3L:complement(join(22869842..22869989,22869665..22869774,22869346..22869471,22869082..22869246)); ID=FBpp0078222; name=Arf79F-PA; parent=FBgn0010348,FBtr0078571; dbxref=FlyBase:FBpp0078222,FlyBase_Annotation_IDs:CG8385-PA,GB_protein:AAF51871.1,REFSEQ:NP_730757,GB_protein:AAF51871; MD5=11c98ea5641a619318fa4fd02bc06bb2; length=182; release=r6.09; species=Dmel;;FBpp0078…	13.7	2	0.08	DAVLLIFANK+QDLPNAMNAAEITDK
222	FBpp0073659|FBgn0027537|CG11092-PA|Nup93-1-PA	0.9993	FBpp0073659 type=protein; loc=X:join(13822927..13823087,13823151..13823331,13823411..13824214,13824288..13824916,13825001..13825697); ID=FBpp0073659; name=Nup93-1-PA; parent=FBgn0027537,FBtr0073828; dbxref=FlyBase:FBpp0073659,FlyBase_Annotation_IDs:CG11092-PA,GB_protein:AAF48327.1,REFSEQ:NP_572929,GB_protein:AAF48327,FlyMine:FBpp0073659,modMine:FBpp0073659; MD5=d134bbe928d03072255a3a803ca8ee92; l…	3.2	2	0.06	ENAILSVIDETNR+YSLAEMVGDELSK
225	FBpp0073551|FBgn0261524|CG12244-PA|lic-PA	0.9992	FBpp0073551 type=protein; loc=X:join(13091483..13091541,13091612..13092002,13092089..13092221,13092284..13092486,13093160..13093378); ID=FBpp0073551; name=lic-PA; parent=FBgn0261524,FBtr0073720; dbxref=FlyBase:FBpp0073551,FlyBase_Annotation_IDs:CG12244-PA,GB_protein:AAF48223.1,REFSEQ:NP_477162,GB_protein:AAF48223,FlyMine:FBpp0073551,modMine:FBpp0073551; MD5=7f33f11c0db2c8166caacaf1cb63cd2e; lengt…	6.3	2	0.06	LVMDLDISMR+TFDIDADSLEK
228	FBpp0084559|FBgn0040080|CG5692-PA|pins-PA	0.9990	FBpp0084559 type=protein; loc=3R:join(27583088..27584374,27584633..27585322); ID=FBpp0084559; name=pins-PA; parent=FBgn0040080,FBtr0085189; dbxref=FlyBase:FBpp0084559,FlyBase_Annotation_IDs:CG5692-PA,GB_protein:AAF56721.1,REFSEQ:NP_524999,GB_protein:AAF56721,FlyMine:FBpp0084559,modMine:FBpp0084559; MD5=12d22847df5b4f0846d29f933ff2640b; length=658; release=r6.09; species=Dmel;	4.4	2	0.08	AVEFYQENLK+SELPRPNVTMDAEAEAPPR
227	FBpp0073459|FBgn0030365|CG1796-PA|Tango4-PA	0.9990	FBpp0073459 type=protein; loc=X:join(12021160..12021278,12021338..12022667); ID=FBpp0073459; name=Tango4-PA; parent=FBgn0030365,FBtr0073622; dbxref=FlyBase:FBpp0073459,FlyBase_Annotation_IDs:CG1796-PA,GB_protein:AAF48133.1,REFSEQ:NP_572778,GB_protein:AAF48133,FlyMine:FBpp0073459,modMine:FBpp0073459; MD5=55995a65b5afe1c1f6fa537076d5b996; length=482; release=r6.09; species=Dmel;	8.1	2	0.07	THDLFVSNQGNLPEIDER+TLAITDGSATDAASGAGSLVK
230	FBpp0311310|FBgn0266696|CG45186-PV|CG45186-PV FBpp0311312|FBgn0266696|CG45186-PL|CG45186-PL FBpp0311313|FBgn0266696|CG45186-PM|CG45186-PM FBpp0311317|FBgn0266696|CG45186-PK|CG45186-PK FBpp0311318|FBgn0266696|CG45186-PE|CG45186-PE FBpp0311319|FBgn0266696|CG45186-PF|CG45186-PF FBpp0311320|FBgn0266696|CG45186-PC|CG45186-PC FBpp0311321|FBgn0266696|CG45186-PA|CG45186-PA FBpp0311323|FBgn0266696|CG45186…	0.9989	FBpp0311310 type=protein; loc=3L:join(2439713..2439830,2442439..2442960,2443390..2443838,2443988..2444087,2444499..2446101,2459591..2460153,2461146..2461268,2463057..2464303); ID=FBpp0311310; name=CG45186-PV; parent=FBgn0266696,FBtr0345085; dbxref=FlyBase:FBpp0311310,FlyBase_Annotation_IDs:CG45186-PV,GB_protein:AHN57939,REFSEQ:NP_001286914; MD5=deb02f0618b98929cf910da47c3fe0d6; length=1574; relea…	1.6	2	0.08	AAISSIEDIEVTPDELR+LVLPDTFR
229	FBpp0086705|FBgn0033902|CG8309-PA|Tango7-PA FBpp0308985|FBgn0033902|CG8309-PB|Tango7-PB	0.9989	FBpp0086705 type=protein; loc=2R:complement(join(14164487..14164531,14164191..14164370,14163198..14164136)); ID=FBpp0086705; name=Tango7-PA; parent=FBgn0033902,FBtr0087579; dbxref=FlyBase:FBpp0086705,FlyBase_Annotation_IDs:CG8309-PA,GB_protein:AAF58289.1,REFSEQ:NP_610932,GB_protein:AAF58289,FlyMine:FBpp0086705,modMine:FBpp0086705; MD5=70f5e58e540f3dd516e760c35ced9adc; length=387; release=r6.09; s…	7.0	2	0.08	EGLTSVSSAQLDLAR+LFNNLDTASPLR
232	FBpp0087681|FBgn0033400|CG2063-PA|CG2063-PA	0.9988	FBpp0087681 type=protein; loc=2R:complement(join(9286415..9286507,9285603..9286348,9285400..9285538)); ID=FBpp0087681; name=CG2063-PA; parent=FBgn0033400,FBtr0088600; dbxref=FlyBase:FBpp0087681,FlyBase_Annotation_IDs:CG2063-PA,GB_protein:AAF58957.2,REFSEQ:NP_610475,GB_protein:AAF58957,FlyMine:FBpp0087681,modMine:FBpp0087681; MD5=715e6624c4624f5726072513502635e3; length=325; release=r6.09; species…	8.0	2	0.07	GTVISAFGSLPK+TTLPALTTTVTGTK
231	FBpp0085265|FBgn0000559|CG2238-PA|EF2-PA FBpp0085266|FBgn0000559|CG2238-PC|EF2-PC FBpp0305182|FBgn0000559|CG2238-PD|EF2-PD	0.9988	FBpp0085265 type=protein; loc=2L:complement(join(21682039..21682041,21681344..21681558,21680757..21681284,21679484..21680180,21678311..21679402)); ID=FBpp0085265; name=EF2-PA; parent=FBgn0000559,FBtr0085911; dbxref=GB_protein:AAF57226.2,FlyBase:FBpp0085265,FlyBase_Annotation_IDs:CG2238-PA,REFSEQ:NP_525105,GB_protein:AAF57226,FlyMine:FBpp0085265,modMine:FBpp0085265; MD5=cb0f7ba7258fdf523fe8177c095…	2.5	2	0.06	EGLPDLSQYLDK+SVQYLNEIK
169a	FBpp0087997|FBgn0033205|CG2064-PA|CG2064-PA	0.9988	FBpp0087997 type=protein; loc=2R:join(7665937..7666016,7666146..7666409,7666474..7666630,7666687..7666946,7667004..7667235); ID=FBpp0087997; name=CG2064-PA; parent=FBgn0033205,FBtr0088923; dbxref=FlyBase:FBpp0087997,FlyBase_Annotation_IDs:CG2064-PA,GB_protein:AAF59212.3,REFSEQ:NP_610310,GB_protein:AAF59212,FlyMine:FBpp0087997,modMine:FBpp0087997; MD5=537676c84560af5bb1952fb25f3b62c1; length=330; …	5.8	2	0.07	ELDLSSLDSIR+LANVLFTR
235	FBpp0293413|FBgn0262534|CG43088-PA|CG43088-PA	0.9985	FBpp0293413 type=protein; loc=X:join(14702358..14702563,14702618..14703044,14703103..14703558); ID=FBpp0293413; name=CG43088-PA; parent=FBgn0262534,FBtr0304873; dbxref=REFSEQ:NP_001245670,GB_protein:AFH07384,FlyBase:FBpp0293413,FlyBase_Annotation_IDs:CG43088-PA,modMine:FBpp0293413; MD5=fb7cafa51ec96fa8684ca86d1960221f; length=362; release=r6.09; species=Dmel;	7.2	2	0.08	NAEIGTYQHTFNLR+YSQESFVLTPYK
236	FBpp0073513|FBgn0015024|CG2028-PB|CkIalpha-PB FBpp0073515|FBgn0015024|CG2028-PA|CkIalpha-PA FBpp0289609|FBgn0015024|CG2028-PD|CkIalpha-PD FBpp0309354|FBgn0015024|CG2028-PE|CkIalpha-PE FBpp0311372|FBgn0015024|CG2028-PF|CkIalpha-PF FBpp0311373|FBgn0015024|CG2028-PG|CkIalpha-PG	0.9984	FBpp0073513 type=protein; loc=X:join(12655238..12655316,12655378..12656152,12656334..12656493); ID=FBpp0073513; name=CkIalpha-PB; parent=FBgn0015024,FBtr0073680; dbxref=FlyBase:FBpp0073513,FlyBase_Annotation_IDs:CG2028-PB,GB_protein:AAF48193.1,REFSEQ:NP_511140,GB_protein:AAF48193; MD5=813ec1f06c30bf507c63b29c590893e9; length=337; release=r6.09; species=Dmel;;FBpp0073515 type=protein; loc=X:join(1…	8.9	2	0.08	DIKPDNFLMGIGR+THQGQPNPAILLEQLDK
237	FBpp0288710|FBgn0019960|CG6455-PC|Mitofilin-PC FBpp0307186|FBgn0019960|CG6455-PD|Mitofilin-PD FBpp0307187|FBgn0019960|CG6455-PE|Mitofilin-PE	0.9983	FBpp0288710 type=protein; loc=3R:complement(join(22022887..22022931,22022400..22022629,22021793..22022266,22021584..22021732,22020825..22021520,22020450..22020608,22020104..22020392,22019860..22020037)); ID=FBpp0288710; name=Mitofilin-PC; parent=FBgn0019960,FBtr0290271; dbxref=FlyBase:FBpp0288710,FlyBase_Annotation_IDs:CG6455-PC,REFSEQ:NP_524444,GB_protein:AAF55943,FlyMine:FBpp0288710,modMine:FBp…	4.1	2	0.07	GDDLVAAVLESVPK+SGIETVTSTVDSVTSK
238	FBpp0085354|FBgn0033062|CG7843-PA|Ars2-PA FBpp0085356|FBgn0033062|CG7843-PD|Ars2-PD FBpp0085357|FBgn0033062|CG7843-PC|Ars2-PC FBpp0302785|FBgn0033062|CG7843-PE|Ars2-PE FBpp0302787|FBgn0033062|CG7843-PG|Ars2-PG	0.9981	FBpp0085354 type=protein; loc=2R:complement(join(6085086..6085225,6084847..6085031,6084508..6084787,6083941..6084007,6081912..6083884,6081736..6081840,6081334..6081415)); ID=FBpp0085354; name=Ars2-PA; parent=FBgn0033062,FBtr0086018; dbxref=FlyBase:FBpp0085354,FlyBase_Annotation_IDs:CG7843-PA,GB_protein:AAF57281.2,REFSEQ:NP_610203,GB_protein:AAF57281,FlyMine:FBpp0085354,modMine:FBpp0085354; MD5=3b…	2.1	2	0.08	DEQLISVLDR+VAIADPLVER
239	FBpp0073781|FBgn0030612|CG5599-PA|CG5599-PA	0.9978	FBpp0073781 type=protein; loc=X:join(15086227..15086298,15086803..15087486,15087553..15087951,15088015..15088248); ID=FBpp0073781; name=CG5599-PA; parent=FBgn0030612,FBtr0073964; dbxref=FlyBase:FBpp0073781,FlyBase_Annotation_IDs:CG5599-PA,GB_protein:AAF48423.1,REFSEQ:NP_573000,GB_protein:AAF48423,FlyMine:FBpp0073781,modMine:FBpp0073781; MD5=9a4306132d6f7690e2f99c8069017799; length=462; release=r6…	6.9	2	0.07	TPSAAPSGAASVSVPADR+TVSFNLSDIGEGIR
240	FBpp0073010|FBgn0004888|CG1065-PA|Scsalpha-PA FBpp0292215|FBgn0004888|CG1065-PB|Scsalpha-PB	0.9977	FBpp0073010 type=protein; loc=3L:join(3814319..3814355,3816632..3817080,3817437..3817721,3817784..3817999); ID=FBpp0073010; name=Scsalpha-PA; parent=FBgn0004888,FBtr0073151; dbxref=FlyBase:FBpp0073010,FlyBase_Annotation_IDs:CG1065-PA,GB_protein:AAF47796.2,REFSEQ:NP_523905,GB_protein:AAF47796,FlyMine:FBpp0073010,modMine:FBpp0073010; MD5=770d68231aafea52ee150be7f7454d1f; length=328; release=r6.09; …	9.8	2	0.07	AKPVVSFIAGVSAPPGR+GIILIGEIGGVAEEK
242	FBpp0077424|FBgn0026479|CG3210-PA|Drp1-PA FBpp0307166|FBgn0026479|CG3210-PB|Drp1-PB	0.9971	FBpp0077424 type=protein; loc=2L:complement(join(2585170..2585271,2584257..2584401,2583534..2584198,2582867..2583318,2582466..2582811,2582174..2582402,2581898..2582109,2581782..2581838)); ID=FBpp0077424; name=Drp1-PA; parent=FBgn0026479,FBtr0077744; dbxref=FlyBase:FBpp0077424,FlyBase_Annotation_IDs:CG3210-PA,GB_protein:AAF51235.1,REFSEQ:NP_608694,GB_protein:AAF51235,FlyMine:FBpp0077424,modMine:FB…	3.3	2	0.08	IVDVVTQLLR+TDSDPYSQINLGQR
243	FBpp0075205|FBgn0010280|CG5444-PA|Taf4-PA FBpp0075206|FBgn0010280|CG5444-PB|Taf4-PB FBpp0075207|FBgn0010280|CG5444-PC|Taf4-PC FBpp0089259|FBgn0010280|CG5444-PD|Taf4-PD FBpp0113081|FBgn0010280|CG5444-PE|Taf4-PE FBpp0291125|FBgn0010280|CG5444-PF|Taf4-PF FBpp0305485|FBgn0010280|CG5444-PG|Taf4-PG FBpp0305486|FBgn0010280|CG5444-PH|Taf4-PH FBpp0311865|FBgn0010280|CG5444-PI|Taf4-PI	0.9968	FBpp0075205 type=protein; loc=3L:join(16114472..16114720,16115669..16115830,16116032..16116241,16117545..16118108,16118172..16118399,16118507..16119400,16119458..16119631,16119692..16119817,16119914..16120072); ID=FBpp0075205; name=Taf4-PA; parent=FBgn0010280,FBtr0075448; dbxref=FlyBase:FBpp0075205,FlyBase_Annotation_IDs:CG5444-PA,GB_protein:AAF49535.1,REFSEQ:NP_524102,GB_protein:AAF49535; MD5=ee…	2.8	2	0.07	DANLTALQAIGPR+INASLTPIGAK
245	FBpp0088490|FBgn0264855|CG4260-PA|AP-2alpha-PA FBpp0088945|FBgn0264855|CG4260-PB|AP-2alpha-PB	0.9965	FBpp0088490 type=protein; loc=2L:complement(join(413396..413459,412447..412658,411782..412237,411129..411718,410127..411060,409790..410073,409532..409736,409388..409465)); ID=FBpp0088490; name=AP-2alpha-PA; parent=FBgn0264855,FBtr0089488; dbxref=FlyBase:FBpp0088490,FlyBase_Annotation_IDs:CG4260-PA,GB_protein:AAF56103.2,REFSEQ:NP_476819,GB_protein:AAF56103,FlyMine:FBpp0088490,modMine:FBpp0088490; …	2.4	2	0.07	LLQNYNPVTEEAGVR+TNIQDVFR
246	FBpp0073686|FBgn0000173|CG18319-PA|ben-PA FBpp0289793|FBgn0000173|CG18319-PB|ben-PB FBpp0298297|FBgn0000173|CG18319-PC|ben-PC FBpp0305066|FBgn0000173|CG18319-PD|ben-PD FBpp0305067|FBgn0000173|CG18319-PE|ben-PE	0.9962	FBpp0073686 type=protein; loc=X:13998161..13998616; ID=FBpp0073686; name=ben-PA; parent=FBgn0000173,FBtr0073855; dbxref=FlyBase:FBpp0073686,FlyBase_Annotation_IDs:CG18319-PA,GB_protein:AAF48338.1,REFSEQ:NP_511150,GB_protein:AAF48338,FlyMine:FBpp0073686,modMine:FBpp0073686; MD5=a4a522714bf83617291de950a026ebfa; length=151; release=r6.09; species=Dmel;;FBpp0289793 type=protein; loc=X:13998161..1399…	25.8	2	0.06	LMQEPVPGINAIPDENNAR+YFHVIVTGPNDSPFEGGVFK
247	FBpp0078896|FBgn0086357|CG9539-PA|Sec61alpha-PA FBpp0311774|FBgn0086357|CG9539-PB|Sec61alpha-PB	0.9955	FBpp0078896 type=protein; loc=2L:complement(join(6480324..6480330,6480034..6480101,6477971..6479062,6477634..6477897)); ID=FBpp0078896; name=Sec61alpha-PA; parent=FBgn0086357,FBtr0079266; dbxref=FlyBase:FBpp0078896,FlyBase_Annotation_IDs:CG9539-PA,GB_protein:AAF52389.2,REFSEQ:NP_609034,GB_protein:AAF52389,FlyMine:FBpp0078896,modMine:FBpp0078896; MD5=7ebf272103cd1edb2363bdc448a608ca; length=476; r…	4.2	2	0.07	AFSPTTVTTGR+IIEVGDTPK
249	FBpp0077081|FBgn0031643|CG3008-PA|CG3008-PA	0.9953	FBpp0077081 type=protein; loc=2L:join(4883647..4884339,4884391..4885509); ID=FBpp0077081; name=CG3008-PA; parent=FBgn0031643,FBtr0077389; dbxref=FlyBase:FBpp0077081,FlyBase_Annotation_IDs:CG3008-PA,GB_protein:AAF50965.1,REFSEQ:NP_608871,GB_protein:AAF50965,FlyMine:FBpp0077081,modMine:FBpp0077081; MD5=41726f07513ce613867752d644eb2c1c; length=603; release=r6.09; species=Dmel;	3.8	2	0.07	GLPNIYTK+MQAIGLNVPDVVVLK
248	FBpp0072166|FBgn0259937|CG3333-PA|Nop60B-PA FBpp0099583|FBgn0259937|CG3333-PB|Nop60B-PB FBpp0289464|FBgn0259937|CG3333-PC|Nop60B-PC FBpp0290083|FBgn0259937|CG3333-PF|Nop60B-PF FBpp0293141|FBgn0259937|CG3333-PG|Nop60B-PG	0.9953	FBpp0072166 type=protein; loc=2R:join(24174955..24174967,24175028..24175396,24175473..24175724,24175917..24176191,24176427..24176831,24176893..24177105); ID=FBpp0072166; name=Nop60B-PA; parent=FBgn0259937,FBtr0072258; dbxref=FlyBase_Annotation_IDs:CG3333-PA,FlyBase:FBpp0072166,GB_protein:AAF47178.1,REFSEQ:NP_525120,GB_protein:AAF47178; MD5=e11e7d81745512068d7be9dddda65d2a; length=508; release=r6.…	7.0	2	0.07	IKEEPLDGDDIGTLQK
250	FBpp0081845|FBgn0086472|CG6684-PA|RpS25-PA FBpp0081846|FBgn0086472|CG6684-PB|RpS25-PB	0.9950	FBpp0081845 type=protein; loc=3R:complement(join(11216259..11216261,11215693..11215969,11215551..11215624)); ID=FBpp0081845; name=RpS25-PA; parent=FBgn0086472,FBtr0082369; dbxref=FlyBase:FBpp0081845,FlyBase_Annotation_IDs:CG6684-PA,GB_protein:AAN13495.1,REFSEQ:NP_524315,GB_protein:AAN13495,FlyMine:FBpp0081845,modMine:FBpp0081845; MD5=8c5e61719f2edf88581cb7dbfdab6582; length=117; release=r6.09; sp…	16.2	2	0.07	LITPSVVSER+LNNQVLFDK
265	FBpp0084910|FBgn0027583|CG7601-PA|CG7601-PA	0.9943	FBpp0084910 type=protein; loc=3R:complement(join(29736490..29736651,29736290..29736433,29736016..29736232,29735714..29735959,29735444..29735655)); ID=FBpp0084910; name=CG7601-PA; parent=FBgn0027583,FBtr0085544; dbxref=FlyBase:FBpp0084910,FlyBase_Annotation_IDs:CG7601-PA,GB_protein:AAF56927.1,REFSEQ:NP_651717,GB_protein:AAF56927,FlyMine:FBpp0084910,modMine:FBpp0084910; MD5=84cae6e512ae66f3450e4940…	5.2	2	0.08	TQLSLNALTGSGSSYGK
264	FBpp0083371|FBgn0019936|CG15693-PA|RpS20-PA	0.9943	FBpp0083371 type=protein; loc=3R:join(20822271..20822273,20822418..20822573,20822802..20822891,20823132..20823245); ID=FBpp0083371; name=RpS20-PA; parent=FBgn0019936,FBtr0083964; dbxref=FlyBase:FBpp0083371,FlyBase_Annotation_IDs:CG15693-PA,GB_protein:AAF55809.1,REFSEQ:NP_524421,GB_protein:AAF55809,FlyMine:FBpp0083371,modMine:FBpp0083371; MD5=3b4eeffb6f1e4ae3364b6e9e8b18e234; length=120; release=r…	10.0	2	0.09	IIDLHSPSEIVK
258	FBpp0079812|FBgn0028700|CG6258-PA|RfC38-PA FBpp0311114|FBgn0028700|CG6258-PB|RfC38-PB	0.9943	FBpp0079812 type=protein; loc=2L:complement(join(11130112..11130171,11128991..11130001)); ID=FBpp0079812; name=RfC38-PA; parent=FBgn0028700,FBtr0080225; dbxref=GB_protein:AAF53076.2,FlyBase:FBpp0079812,FlyBase_Annotation_IDs:CG6258-PA,REFSEQ:NP_609494,GB_protein:AAF53076,FlyMine:FBpp0079812,modMine:FBpp0079812; MD5=ad299be1c1a3b45356504aeebd7afb09; length=356; release=r6.09; species=Dmel;;FBpp031…	5.6	2	0.07	TVVIDLIK+VIVISEGDELTK
255	FBpp0077716|FBgn0002593|CG4087-PA|RpLP1-PA FBpp0304265|FBgn0002593|CG4087-PB|RpLP1-PB	0.9943	FBpp0077716 type=protein; loc=2L:join(420075..420146,420292..420558); ID=FBpp0077716; name=RpLP1-PA; parent=FBgn0002593,FBtr0078056; dbxref=FlyBase:FBpp0077716,FlyBase_Annotation_IDs:CG4087-PA,GB_protein:AAF51499.1,REFSEQ:NP_476630,GB_protein:AAF51499,FlyMine:FBpp0077716,modMine:FBpp0077716; MD5=14996ea00a002e01173b79d94ab23b2f; length=112; release=r6.09; species=Dmel;;FBpp0304265 type=protein; l…	28.6	2	0.09	DLITNIGSGVGAAPAGGAAPAAAAAAPAAESK
253	FBpp0074029|FBgn0042650|CG32577-PA|disco-r-PA FBpp0301984|FBgn0042650|CG32577-PB|disco-r-PB FBpp0301985|FBgn0042650|CG32577-PC|disco-r-PC FBpp0301986|FBgn0042650|CG32577-PD|disco-r-PD	0.9943	FBpp0074029 type=protein; loc=X:complement(join(16121269..16123194,16119051..16121060)); ID=FBpp0074029; name=disco-r-PA; parent=FBgn0042650,FBtr0074251; dbxref=FlyBase:FBpp0074029,FlyBase_Annotation_IDs:CG32577-PA,GB_protein:AAF48566.2,REFSEQ:NP_727938,GB_protein:AAF48566,FlyMine:FBpp0074029,modMine:FBpp0074029; MD5=c86ca3202ab45742e595c6138ef6f3a2; length=1311; release=r6.09; species=Dmel;;FBpp…	1.0	2	0.06	CTVDGCSMMFSSR
252	FBpp0073966|FBgn0000319|CG9012-PA|Chc-PA FBpp0073967|FBgn0000319|CG9012-PB|Chc-PB FBpp0089397|FBgn0000319|CG9012-PC|Chc-PC FBpp0089398|FBgn0000319|CG9012-PD|Chc-PD FBpp0111709|FBgn0000319|CG9012-PE|Chc-PE FBpp0111710|FBgn0000319|CG9012-PF|Chc-PF FBpp0308531|FBgn0000319|CG9012-PG|Chc-PG	0.9943	FBpp0073966 type=protein; loc=X:complement(join(15834123..15834164,15833492..15833699,15828952..15833253,15828716..15828882,15828563..15828649,15828272..15828502)); ID=FBpp0073966; name=Chc-PA; parent=FBgn0000319,FBtr0074179; dbxref=FlyBase:FBpp0073966,FlyBase_Annotation_IDs:CG9012-PA,GB_protein:AAF48522.1,REFSEQ:NP_477042,GB_protein:AAF48522,FlyMine:FBpp0073966,modMine:FBpp0073966; MD5=7e1eb52b2…	1.0	2	0.09	ADDPSAYVDVVDVASK
273	FBpp0111336|FBgn0085257|CG34228-PA|CG34228-PA	0.9939	FBpp0111336 type=protein; loc=2R:join(11651942..11652071,11652140..11652276); ID=FBpp0111336; name=CG34228-PA; parent=FBgn0085257,FBtr0112421; dbxref=FlyBase:FBpp0111336,FlyBase_Annotation_IDs:CG34228-PA,REFSEQ:NP_001097274,GB_protein:ABV53767,FlyMine:FBpp0111336,modMine:FBpp0111336; MD5=6361718d3b895932df53ae1796309241; length=88; release=r6.09; species=Dmel;	28.4	2	0.07	LTEESLNTDAANVEK+MWPIVMALIR
280	FBpp0081614|FBgn0261599|CG8495-PA|RpS29-PA FBpp0306740|FBgn0261599|CG8495-PB|RpS29-PB	0.9915	FBpp0081614 type=protein; loc=3R:join(9778135..9778196,9778619..9778718,9778777..9778785); ID=FBpp0081614; name=RpS29-PA; parent=FBgn0261599,FBtr0082136; dbxref=FlyBase:FBpp0081614,FlyBase_Annotation_IDs:CG8495-PA,GB_protein:AAF54450.1,REFSEQ:NP_649946,GB_protein:AAF54450,FlyMine:FBpp0081614,modMine:FBpp0081614; MD5=74313849e15abf84651b66029eb2c15e; length=56; release=r6.09; species=Dmel;;FBpp030…	16.1	2	0.09	EYANDIGFK
284	FBpp0306828|FBgn0010488|CG3845-PD|NAT1-PD	0.9901	FBpp0306828 type=protein; loc=2R:join(12918398..12920859,12920985..12922810,12922879..12923057); ID=FBpp0306828; name=NAT1-PD; parent=FBgn0010488,FBtr0334772; dbxref=FlyBase:FBpp0306828,FlyBase_Annotation_IDs:CG3845-PD,REFSEQ:NP_001033943,GB_protein:ABC66062; MD5=8a2379a67482db85e78c56fae502cce9; length=1488; release=r6.09; species=Dmel;	1.3	2	0.06	GVILLIFDK+LDLNSIAILK
271a	FBpp0075278|FBgn0000212|CG5942-PC|brm-PC FBpp0075279|FBgn0000212|CG5942-PD|brm-PD FBpp0075280|FBgn0000212|CG5942-PA|brm-PA FBpp0075281|FBgn0000212|CG5942-PB|brm-PB FBpp0305757|FBgn0000212|CG5942-PF|brm-PF	0.9884	FBpp0075278 type=protein; loc=3L:complement(join(15982268..15982508,15982123..15982199,15972159..15975096,15971294..15972085,15970377..15971233)); ID=FBpp0075278; name=brm-PC; parent=FBgn0000212,FBtr0075523; dbxref=FlyBase:FBpp0075278,FlyBase_Annotation_IDs:CG5942-PC,GB_protein:AAN11773.1,REFSEQ:NP_536745,GB_protein:AAN11773,FlyMine:FBpp0075278,modMine:FBpp0075278; MD5=8331fa585b2497b233bbce8a051…	1.2	2	0.05	KLIDQKK+KYTISDDDDDDMD
289	FBpp0070658|FBgn0025615|CG3024-PA|Torsin-PA FBpp0311758|FBgn0025615|CG3024-PB|Torsin-PB	0.9877	FBpp0070658 type=protein; loc=X:complement(join(4649573..4649765,4648685..4649514)); ID=FBpp0070658; name=Torsin-PA; parent=FBgn0025615,FBtr0070690; dbxref=FlyBase:FBpp0070658,GB_protein:AAF45969.2,FlyBase_Annotation_IDs:CG3024-PA,REFSEQ:NP_572178,GB_protein:AAF45969,FlyMine:FBpp0070658,modMine:FBpp0070658; MD5=e68ad3ad829a5d83fe2fa56d7be97379; length=340; release=r6.09; species=Dmel;;FBpp0311758…	5.6	2	0.06	LSDFEPLLR+SLFIFDEVDK
291	FBpp0075620|FBgn0036341|CG11278-PA|Syx13-PA FBpp0304386|FBgn0036341|CG11278-PB|Syx13-PB	0.9872	FBpp0075620 type=protein; loc=3L:join(13044920..13045595,13046217..13046395); ID=FBpp0075620; name=Syx13-PA; parent=FBgn0036341,FBtr0075886; dbxref=FlyBase:FBpp0075620,FlyBase_Annotation_IDs:CG11278-PA,GB_protein:AAF49845.1,REFSEQ:NP_524054,GB_protein:AAF49845,FlyMine:FBpp0075620,modMine:FBpp0075620; MD5=5d83c4b62c35a780e2b59fb42c043ea9; length=284; release=r6.09; species=Dmel;;FBpp0304386 type=p…	8.5	2	0.06	KILILLVIAVIIGLIVTGVIVAK+RKILILLVIAVIIGLIVTGVIVAK
292	FBpp0086795|FBgn0014877|CG6155-PA|Roe1-PA	0.9871	FBpp0086795 type=protein; loc=2R:join(13554181..13554266,13554387..13554681,13555027..13555287); ID=FBpp0086795; name=Roe1-PA; parent=FBgn0014877,FBtr0087675; dbxref=FlyBase:FBpp0086795,FlyBase_Annotation_IDs:CG6155-PA,GB_protein:AAF58354.1,REFSEQ:NP_610886,GB_protein:AAF58354,FlyMine:FBpp0086795,modMine:FBpp0086795; MD5=6eccc9cf1550718320e4a1b07cfe837e; length=213; release=r6.09; species=Dmel;	18.8	2	0.07	DLLEVADTLGHATQAVPK+FDPNQHEALFQK+NLYEGLTMTR
294	FBpp0088542|FBgn0037137|CG7421-PB|Nopp140-PB FBpp0089003|FBgn0037137|CG7421-PA|Nopp140-PA FBpp0305034|FBgn0037137|CG7421-PE|Nopp140-PE FBpp0305035|FBgn0037137|CG7421-PF|Nopp140-PF	0.9868	FBpp0088542 type=protein; loc=3L:join(21832879..21832977,21833180..21834829,21835071..21835229,21835983..21836135); ID=FBpp0088542; name=Nopp140-PB; parent=FBgn0037137,FBtr0089579; dbxref=FlyBase_Annotation_IDs:CG7421-PB,FlyBase:FBpp0088542,GB_protein:AAF51789.2,REFSEQ:NP_730693,GB_protein:AAF51789,FlyMine:FBpp0088542,modMine:FBpp0088542; MD5=26422b442d81871bcfe5726d80a4d007; length=686; release=…	4.1	2	0.06	AASSTSEDSDSEEEK+IADAIVLEYLQSK
305	FBpp0082319|FBgn0263396|CG16901-PA|sqd-PA FBpp0082320|FBgn0263396|CG16901-PB|sqd-PB FBpp0082321|FBgn0263396|CG16901-PC|sqd-PC FBpp0301102|FBgn0263396|CG16901-PE|sqd-PE	0.9834	FBpp0082319 type=protein; loc=3R:complement(join(13645753..13645919,13643169..13643209,13642829..13643103,13642512..13642755,13642189..13642427)); ID=FBpp0082319; name=sqd-PA; parent=FBgn0263396,FBtr0082854; dbxref=FlyBase:FBpp0082319,FlyBase_Annotation_IDs:CG16901-PA,GB_protein:AAF54964.2,REFSEQ:NP_731826,GB_protein:AAF54964,FlyMine:FBpp0082319,modMine:FBpp0082319; MD5=f3e0c9c10a8c84b1ad97a28350…	9.4	2	0.06	IFVGGLTTEISDEEIK+QVDTEINGEDFTK
306	FBpp0293530|FBgn0262579|CG34373-PD|Ect4-PD FBpp0293531|FBgn0262579|CG34373-PE|Ect4-PE FBpp0293532|FBgn0262579|CG34373-PF|Ect4-PF FBpp0293533|FBgn0262579|CG34373-PG|Ect4-PG FBpp0293534|FBgn0262579|CG34373-PH|Ect4-PH FBpp0293535|FBgn0262579|CG43119-PI|Ect4-PI FBpp0293536|FBgn0262579|CG43119-PJ|Ect4-PJ FBpp0306073|FBgn0262579|CG43119-PK|Ect4-PK	0.9832	FBpp0293530 type=protein; loc=3L:join(8074475..8074825,8093059..8093337,8098346..8098725,8099146..8099536,8102893..8104818,8104880..8105059,8105127..8105296,8105440..8105657,8106016..8106949,8108639..8108723); ID=FBpp0293530; name=Ect4-PD; parent=FBgn0262579,FBtr0304993; dbxref=REFSEQ:NP_001097541,GB_protein:ABW08490,FlyBase:FBpp0293530,FlyBase:FBpp0111510,FlyBase_Annotation_IDs:CG34373-PD,FlyBas…	1.6	2	0.09	SLTAGSGQQEIEQTINK
307	FBpp0071295|FBgn0030136|CG2998-PA|RpS28b-PA FBpp0310057|FBgn0030136|CG2998-PB|RpS28b-PB	0.9828	FBpp0071295 type=protein; loc=X:9554710..9554907; ID=FBpp0071295; name=RpS28b-PA; parent=FBgn0030136,FBtr0071360; dbxref=FlyBase:FBpp0071295,FlyBase_Annotation_IDs:CG2998-PA,GB_protein:AAF46503.2,REFSEQ:NP_572568,GB_protein:AAF46503,FlyMine:FBpp0071295,modMine:FBpp0071295; MD5=e405baba3b940bedd5166e924fc2ef55; length=65; release=r6.09; species=Dmel;;FBpp0310057 type=protein; loc=X:9554710..955490…	32.3	2	0.06	EGDILTLLESER+VEFLGEQNR
311	FBpp0072484|FBgn0035169|CG13890-PA|CG13890-PA	0.9816	FBpp0072484 type=protein; loc=3L:join(851442..851714,851774..851893,851953..852348); ID=FBpp0072484; name=CG13890-PA; parent=FBgn0035169,FBtr0072587; dbxref=FlyBase:FBpp0072484,FlyBase_Annotation_IDs:CG13890-PA,GB_protein:AAF47423.1,REFSEQ:NP_612065,GB_protein:AAF47423,FlyMine:FBpp0072484,modMine:FBpp0072484; MD5=195e7328bf5513dfcca6cd8af1de4d6c; length=262; release=r6.09; species=Dmel;	8.8	2	0.06	DGFLENLIK+QYSELPTNSLLQGK
312a	FBpp0087115|FBgn0033699|CG8857-PC|RpS11-PC	0.9797	FBpp0087115 type=protein; loc=2R:complement(join(12200775..12200786,12200116..12200241,12199834..12200039,12199466..12199589)); ID=FBpp0087115; name=RpS11-PC; parent=FBgn0033699,FBtr0088007; dbxref=FlyBase:FBpp0087115,FlyBase_Annotation_IDs:CG8857-PC,GB_protein:AAM71028.1,REFSEQ:NP_725114,GB_protein:AAM71028,FlyMine:FBpp0087115,modMine:FBpp0087115; MD5=038e064738fe0ce33cf03a06f5707dc8; length=155…	9.7	2	0.06	DYLHFVR+QFGVNLNR
315	FBpp0080102|FBgn0032518|CG9282-PA|RpL24-PA FBpp0309565|FBgn0032518|CG9282-PB|RpL24-PB FBpp0311573|FBgn0032518|CG9282-PC|RpL24-PC	0.9788	FBpp0080102 type=protein; loc=2L:complement(join(13395056..13395060,13394865..13394940,13394413..13394799)); ID=FBpp0080102; name=RpL24-PA; parent=FBgn0032518,FBtr0080524; dbxref=FlyBase:FBpp0080102,FlyBase_Annotation_IDs:CG9282-PA,GB_protein:AAF53299.1,REFSEQ:NP_609649,GB_protein:AAF53299,FlyMine:FBpp0080102,modMine:FBpp0080102; MD5=c5b17bcda531c06f8bc1ce96bc8dbb41; length=155; release=r6.09; sp…	8.4	2	0.09	AIVGASLAEILAK
317	FBpp0079234|FBgn0261020|CG7870-PA|wol-PA	0.9786	FBpp0079234 type=protein; loc=2L:complement(join(8302758..8302823,8302524..8302698,8301936..8302332,8301537..8301879)); ID=FBpp0079234; name=wol-PA; parent=FBgn0261020,FBtr0079614; dbxref=FlyBase:FBpp0079234,FlyBase_Annotation_IDs:CG7870-PA,GB_protein:AAF52633.1,REFSEQ:NP_609202,GB_protein:AAF52633,FlyMine:FBpp0079234,modMine:FBpp0079234; MD5=4bdbe78ea4952d5b5e913c7ad1532aec; length=326; release=…	6.1	2	0.06	NLLFADADGATK+VLELIENR
324	FBpp0088478|FBgn0014141|CG3937-PA|cher-PA FBpp0288453|FBgn0014141|CG3937-PG|cher-PG FBpp0292427|FBgn0014141|CG3937-PI|cher-PI FBpp0308014|FBgn0014141|CG3937-PL|cher-PL FBpp0308015|FBgn0014141|CG3937-PM|cher-PM FBpp0308016|FBgn0014141|CG3937-PN|cher-PN	0.9709	FBpp0088478 type=protein; loc=3R:complement(join(17116941..17117226,17110610..17110754,17110214..17110549,17108748..17108839,17107399..17108691,17106954..17107340,17105009..17105813,17104457..17104909,17104256..17104391,17101352..17101432,17100988..17101078,17094609..17094749,17094376..17094545,17092287..17094318,17092040..17092224)); ID=FBpp0088478; name=cher-PA; parent=FBgn0014141,FBtr0089471; …	1.6	2	0.06	AGNAPLDVVVQDVFGTK+ESVPTFFNVDVGEAGPGR
330	FBpp0086062|FBgn0034245|CG14482-PA|UQCR-6.4-PA FBpp0302902|FBgn0034245|CG14482-PB|UQCR-6.4-PB	0.9653	FBpp0086062 type=protein; loc=2R:complement(join(17572652..17572704,17572403..17572523)); ID=FBpp0086062; name=UQCR-6.4-PA; parent=FBgn0034245,FBtr0086905; dbxref=GB_protein:AAF57832.1,FlyBase:FBpp0086062,FlyBase_Annotation_IDs:CG14482-PA,REFSEQ:NP_611233,GB_protein:AAF57832,FlyMine:FBpp0086062,modMine:FBpp0086062; MD5=3892fdd015aacb7b08da0e782461f72b; length=57; release=r6.09; species=Dmel;;FBpp…	21.1	2	0.08	LVLQYVPIYGSK
329	FBpp0073763|FBgn0030582|CG14411-PA|CG14411-PA FBpp0073764|FBgn0030582|CG14411-PB|CG14411-PB FBpp0289661|FBgn0030582|CG14411-PC|CG14411-PC FBpp0289662|FBgn0030582|CG14411-PD|CG14411-PD	0.9653	FBpp0073763 type=protein; loc=X:14833254..14835785; ID=FBpp0073763; name=CG14411-PA; parent=FBgn0030582,FBtr0073946; dbxref=FlyBase:FBpp0073763,FlyBase_Annotation_IDs:CG14411-PA,GB_protein:AAF48390.1,REFSEQ:NP_572972,GB_protein:AAF48390; MD5=48978bf2e009d812683888f85ca311c5; length=843; release=r6.09; species=Dmel;;FBpp0073764 type=protein; loc=X:14833254..14835785; ID=FBpp0073764; name=CG14411-P…	2.7	2	0.06	EATFGLLSVTNFK+HDLSFAYAHR
336	FBpp0078985|FBgn0031878|CG9188-PA|sip2-PA FBpp0078986|FBgn0031878|CG9188-PB|sip2-PB FBpp0078987|FBgn0031878|CG9188-PC|sip2-PC FBpp0078988|FBgn0031878|CG9188-PD|sip2-PD FBpp0078989|FBgn0031878|CG9188-PE|sip2-PE	0.9510	FBpp0078985 type=protein; loc=2L:complement(join(6961895..6963532,6961591..6961830)); ID=FBpp0078985; name=sip2-PA; parent=FBgn0031878,FBtr0079357; dbxref=FlyBase:FBpp0078985,FlyBase_Annotation_IDs:CG9188-PA,GB_protein:AAF52468.2,REFSEQ:NP_609090,GB_protein:AAF52468,FlyMine:FBpp0078985,modMine:FBpp0078985; MD5=6a30e7d58a0a0532b7ef08039a7f85b7; length=625; release=r6.09; species=Dmel;;FBpp0078986 …	8.2	2	0.05	MLEAVGTEDDLLENESPVK+TNASSSYETATDTSLSGTLLNVDELFYAAIAK
339	FBpp0079328|FBgn0010265|CG13389-PA|RpS13-PA FBpp0099990|FBgn0010265|CG13389-PB|RpS13-PB FBpp0312104|FBgn0010265|CG13389-PC|RpS13-PC	0.9458	FBpp0079328 type=protein; loc=2L:complement(join(8364541..8364563,8364188..8364315,8363821..8364125)); ID=FBpp0079328; name=RpS13-PA; parent=FBgn0010265,FBtr0079724; dbxref=FlyBase:FBpp0079328,GB_protein:AAF52649.1,FlyBase_Annotation_IDs:CG13389-PA,REFSEQ:NP_476938,GB_protein:AAF52649; MD5=64e6acba0b4cb2697fd1862d9d26fa02; length=151; release=r6.09; species=Dmel;;FBpp0099990 type=protein; loc=2L:…	6.6	2	0.09	GISQSALPYR
341	FBpp0087164|FBgn0033663|CG8983-PA|ERp60-PA	0.9430	FBpp0087164 type=protein; loc=2R:complement(join(11890671..11890819,11888949..11889389,11888575..11888688,11887745..11888510)); ID=FBpp0087164; name=ERp60-PA; parent=FBgn0033663,FBtr0088058; dbxref=GB_protein:AAF58609.1,FlyBase:FBpp0087164,FlyBase_Annotation_IDs:CG8983-PA,GB_protein:AAF58609.2,REFSEQ:NP_725084,GB_protein:AAF58609,FlyMine:FBpp0087164,modMine:FBpp0087164; MD5=6aae583dd23c482fa809b5…	4.3	2	0.05	LSPIYEELAEK+YSVSGYPTLK
343	FBpp0070208|FBgn0023169|CG3051-PA|AMPKalpha-PA FBpp0070209|FBgn0023169|CG3051-PB|AMPKalpha-PB FBpp0089374|FBgn0023169|CG3051-PC|AMPKalpha-PC	0.9372	FBpp0070208 type=protein; loc=X:join(1375909..1376187,1376696..1378165); ID=FBpp0070208; name=AMPKalpha-PA; parent=FBgn0023169,FBtr0070216; dbxref=FlyBase:FBpp0070208,FlyBase_Annotation_IDs:CG3051-PA,GB_protein:AAF45614.1,REFSEQ:NP_477313,GB_protein:AAF45614,FlyMine:FBpp0070208,modMine:FBpp0070208; MD5=47ac5b6cccfe57d6b140c053877d8b3d; length=582; release=r6.09; species=Dmel;;FBpp0070209 type=pro…	4.0	2	0.05	MSLQLYQVDAK+SGIFPIPEYLNK
344	FBpp0086428|FBgn0034051|CG8295-PA|Mlf-PA FBpp0086429|FBgn0034051|CG8295-PB|Mlf-PB FBpp0086430|FBgn0034051|CG8295-PC|Mlf-PC FBpp0089346|FBgn0034051|CG8295-PD|Mlf-PD FBpp0291359|FBgn0034051|CG8295-PE|Mlf-PE FBpp0297604|FBgn0034051|CG8295-PF|Mlf-PF FBpp0297605|FBgn0034051|CG8295-PG|Mlf-PG FBpp0297606|FBgn0034051|CG8295-PH|Mlf-PH	0.9325	FBpp0086428 type=protein; loc=2R:complement(join(15939910..15939965,15939037..15939257,15938447..15938978,15936460..15936580)); ID=FBpp0086428; name=Mlf-PA; parent=FBgn0034051,FBtr0087292; dbxref=FlyBase:FBpp0086428,FlyBase_Annotation_IDs:CG8295-PA,GB_protein:AAF58093.2,REFSEQ:NP_523753,GB_protein:AAF58093,FlyMine:FBpp0086428,modMine:FBpp0086428; MD5=0405b49e115ff54c4f2c946c5fbe8f43; length=309; …	5.9	2	0.09	QEFINLEEGEAEQFDR
149c	FBpp0083843|FBgn0028684|CG10370-PA|Rpt5-PA	0.9112	FBpp0083843 type=protein; loc=3R:join(23753014..23753223,23753288..23753708,23753766..23754421); ID=FBpp0083843; name=Rpt5-PA; parent=FBgn0028684,FBtr0084452; dbxref=FlyBase:FBpp0083843,FlyBase_Annotation_IDs:CG10370-PA,GB_protein:AAF56177.1,REFSEQ:NP_524464,GB_protein:AAF56177,FlyMine:FBpp0083843,modMine:FBpp0083843; MD5=d644ae57f045a0329802b0442d8a3e33; length=428; release=r6.09; species=Dmel;	3.3	2	0.04	GVILYGPPGTGK+MNVSNDVNFEELSR
233	FBpp0083441|FBgn0025865|CG3637-PA|Cortactin-PA FBpp0297440|FBgn0025865|CG3637-PB|Cortactin-PB FBpp0297441|FBgn0025865|CG3637-PC|Cortactin-PC FBpp0297442|FBgn0025865|CG3637-PD|Cortactin-PD	0.9987	FBpp0083441 type=protein; loc=3R:complement(join(21063898..21064064,21063426..21063829,21062226..21063334)); ID=FBpp0083441; name=Cortactin-PA; parent=FBgn0025865,FBtr0084039; dbxref=FlyBase:FBpp0083441,FlyBase_Annotation_IDs:CG3637-PA,GB_protein:AAF55840.1,REFSEQ:NP_524426,GB_protein:AAF55840,FlyMine:FBpp0083441,modMine:FBpp0083441; MD5=f9df6ebf38c67c333b6d660cdc9e6f5a; length=559; release=r6.09…	8.4	1	0.05	EEPTASTTSAAVAPTPTVVPAR+TGGIGNAISAFNQMQSPVSETPPAR
244	FBpp0079167|FBgn0011230|CG14472-PA|poe-PA FBpp0305301|FBgn0011230|CG14472-PB|poe-PB	0.9967	FBpp0079167 type=protein; loc=2L:complement(join(8071448..8071566,8071172..8071266,8070636..8071048,8068214..8070380,8067625..8068152,8061570..8067555,8061308..8061512,8060566..8061258,8058841..8060504,8058302..8058784,8056309..8058244,8054657..8056253,8054511..8054593)); ID=FBpp0079167; name=poe-PA; parent=FBgn0011230,FBtr0079545; dbxref=FlyBase:FBpp0079167,FlyBase_Annotation_IDs:CG14472-PA,GB_p…	1.5	1	0.06	EALILLLSPR+NVLGDPYAAGGGLASQSAQASGGASGPGVQLLKPIK+QTASTSQGSGVGGSSGGQSNK+SFFSPLTNVSEGVK
270	sp|THIO_HUMAN|	0.9943	sp THIO_HUMAN	12.5	1	0.04	TAFQEALDAAGDK
269	FBpp0288897|FBgn0261461|CG7481-PA|RhoGAP18B-PB FBpp0288898|FBgn0261461|CG42274-PC|RhoGAP18B-PC FBpp0288899|FBgn0261461|CG42274-PD|RhoGAP18B-PD FBpp0288900|FBgn0261461|CG42274-PF|RhoGAP18B-PF FBpp0308368|FBgn0261461|CG42274-PH|RhoGAP18B-PH	0.9943	FBpp0288897 type=protein; loc=X:complement(join(19164151..19164678,19145968..19146142,19144564..19144591,19144005..19144496,19143585..19143768)); ID=FBpp0288897; name=RhoGAP18B-PB; parent=FBgn0261461,FBtr0299622; dbxref=FlyBase:FBpp0288897,FlyBase:FBpp0074468,FlyBase_Annotation_IDs:CG7481-PA,FlyBase_Annotation_IDs:CG42274-PB,REFSEQ:NP_573351,GB_protein:AAF48919,FlyMine:FBpp0288897,modMine:FBpp028…	4.5	1	0.04	AQQIQEDNEVQQTQQSTILQR
268	FBpp0086818|FBgn0033844|CG6016-PB|bbc-PB FBpp0086819|FBgn0033844|CG6016-PA|bbc-PA FBpp0297135|FBgn0033844|CG6016-PC|bbc-PC FBpp0305148|FBgn0033844|CG6016-PE|bbc-PE	0.9943	FBpp0086818 type=protein; loc=2R:complement(join(13494251..13494471,13491655..13491895,13491435..13491593,13490740..13490871,13487974..13488132,13487568..13487909)); ID=FBpp0086818; name=bbc-PB; parent=FBgn0033844,FBtr0087699; dbxref=FlyBase:FBpp0086818,FlyBase_Annotation_IDs:CG6016-PB,GB_protein:AAF58369.1,REFSEQ:NP_725301,GB_protein:AAF58369,FlyMine:FBpp0086818,modMine:FBpp0086818; MD5=44765c66…	6.2	1	0.04	GATPHPATASVSSQSNFGSSADK
267	FBpp0086701|FBgn0033912|CG8415-PA|RpS23-PA FBpp0308991|FBgn0033912|CG8415-PB|RpS23-PB	0.9943	FBpp0086701 type=protein; loc=2R:complement(join(14216530..14216533,14215951..14216110,14215435..14215702)); ID=FBpp0086701; name=RpS23-PA; parent=FBgn0033912,FBtr0087575; dbxref=FlyBase:FBpp0086701,FlyBase_Annotation_IDs:CG8415-PA,GB_protein:AAF58277.2,REFSEQ:NP_610939,GB_protein:AAF58277,FlyMine:FBpp0086701,modMine:FBpp0086701; MD5=e61e7f18ffb2c6f72e0b266cd817f7b8; length=143; release=r6.09; sp…	7.7	1	0.04	VANVSLLALYK
266	FBpp0085902|FBgn0261119|CG5519-PA|Prp19-PA	0.9943	FBpp0085902 type=protein; loc=2R:complement(join(18450890..18450908,18449472..18450825,18447467..18447611)); ID=FBpp0085902; name=Prp19-PA; parent=FBgn0261119,FBtr0086723; dbxref=FlyBase:FBpp0085902,FlyBase_Annotation_IDs:CG5519-PA,GB_protein:AAF57684.1,REFSEQ:NP_523783,GB_protein:AAF57684,FlyMine:FBpp0085902,modMine:FBpp0085902; MD5=0c3487754cd63a1e17f46fe83bb9ed50; length=505; release=r6.09; sp…	2.6	1	0.04	VFNDHTALATGVR
263	FBpp0082833|FBgn0266053|CG5208-PA|Patr-1-PA FBpp0308299|FBgn0266053|CG5208-PB|Patr-1-PB	0.9943	FBpp0082833 type=protein; loc=3R:join(17043650..17043688,17043859..17044672,17044903..17046431,17046549..17046794,17046851..17047129); ID=FBpp0082833; name=Patr-1-PA; parent=FBgn0266053,FBtr0083392; dbxref=FlyBase:FBpp0082833,FlyBase_Annotation_IDs:CG5208-PA,GB_protein:AAF55382.1,REFSEQ:NP_650592,GB_protein:AAF55382,FlyMine:FBpp0082833,modMine:FBpp0082833; MD5=93aebe7e3b799b9593031e8096fb765b; le…	2.2	1	0.04	LDDMDLSSFTTDSEAGGLSNR
262	FBpp0081157|FBgn0037467|CG1104-PA|CG1104-PA FBpp0293859|FBgn0037467|CG1104-PC|CG1104-PC	0.9943	FBpp0081157 type=protein; loc=3R:complement(join(7074249..7074325,7073182..7074182,7072654..7073125,7071916..7072574,7071722..7071861)); ID=FBpp0081157; name=CG1104-PA; parent=FBgn0037467,FBtr0081643; dbxref=FlyBase:FBpp0081157,FlyBase_Annotation_IDs:CG1104-PA,GB_protein:AAF54073.1,REFSEQ:NP_649690,GB_protein:AAF54073,FlyMine:FBpp0081157,modMine:FBpp0081157; MD5=e707ae403bf37aee0b044b0f4caca09c; …	1.5	1	0.04	QFPNEEFLYLKR
261	FBpp0081152|FBgn0037469|CG1939-PA|Dpck-PA	0.9943	FBpp0081152 type=protein; loc=3R:join(7082277..7082388,7082474..7082765,7082837..7083143); ID=FBpp0081152; name=Dpck-PA; parent=FBgn0037469,FBtr0081638; dbxref=FlyBase:FBpp0081152,FlyBase_Annotation_IDs:CG1939-PA,GB_protein:AAF54069.1,REFSEQ:NP_649692,GB_protein:AAF54069,FlyMine:FBpp0081152,modMine:FBpp0081152; MD5=596a63ac592b6431b7d0102a6e063ea2; length=236; release=r6.09; species=Dmel;	5.1	1	0.04	EVFGDEVLLPSK
260	FBpp0080922|FBgn0262743|CG2637-PA|Fs(2)Ket-PA FBpp0294035|FBgn0262743|CG2637-PB|Fs(2)Ket-PB FBpp0294036|FBgn0262743|CG2637-PC|Fs(2)Ket-PC FBpp0294037|FBgn0262743|CG2637-PD|Fs(2)Ket-PD FBpp0294038|FBgn0262743|CG2637-PE|Fs(2)Ket-PE	0.9943	FBpp0080922 type=protein; loc=2L:join(20735373..20735430,20736103..20736344,20736418..20737446,20737515..20738441,20738504..20738902); ID=FBpp0080922; name=Fs(2)Ket-PA; parent=FBgn0262743,FBtr0081392; dbxref=FlyBase:FBpp0080922,FlyBase_Annotation_IDs:CG2637-PA,GB_protein:AAF53918.1,REFSEQ:NP_477496,GB_protein:AAF53918,FlyMine:FBpp0080922,modMine:FBpp0080922; MD5=4d0f51490dd0744fcf756f3edcd13c3f; …	1.5	1	0.04	GALQFLTPVLVEK
259	FBpp0080887|FBgn0003475|CG10076-PC|spir-PC	0.9943	FBpp0080887 type=protein; loc=2L:join(20342193..20342481,20343599..20343672,20343743..20343947,20345173..20345259,20345525..20345670,20345906..20346244,20346308..20346511,20346578..20346891,20346950..20347169); ID=FBpp0080887; name=spir-PC; parent=FBgn0003475,FBtr0081355; dbxref=FlyBase:FBpp0080887,FlyBase_Annotation_IDs:CG10076-PC,GB_protein:AAN11072.2,REFSEQ:NP_724256,GB_protein:AAN11072,FlyMin…	2.1	1	0.04	ASASNNPPTPKPR
257	FBpp0078757|FBgn0031716|CG14015-PA|CG14015-PA	0.9943	FBpp0078757 type=protein; loc=2L:complement(join(5538757..5539110,5538088..5538683,5537801..5538029,5537460..5537732)); ID=FBpp0078757; name=CG14015-PA; parent=FBgn0031716,FBtr0079126; dbxref=FlyBase:FBpp0078757,FlyBase_Annotation_IDs:CG14015-PA,GB_protein:AAF52260.2,REFSEQ:NP_608937,GB_protein:AAF52260,FlyMine:FBpp0078757,modMine:FBpp0078757; MD5=cb961e6691704a4b8ab09bba955758bb; length=483; rel…	5.4	1	0.04	KLKILLLLAIVALLVITIIVLGSSGR
256	FBpp0078575|FBgn0051523|CG31523-PC|CG31523-PC FBpp0078576|FBgn0051523|CG31523-PB|CG31523-PB FBpp0078577|FBgn0051523|CG31523-PA|CG31523-PA FBpp0078578|FBgn0051523|CG31523-PD|CG31523-PD FBpp0307410|FBgn0051523|CG31523-PE|CG31523-PE FBpp0307411|FBgn0051523|CG31523-PF|CG31523-PF FBpp0311363|FBgn0051523|CG31523-PG|CG31523-PG	0.9943	FBpp0078575 type=protein; loc=3R:complement(join(4468464..4468524,4468214..4468404,4468066..4468146,4467844..4468006,4467632..4467768,4467294..4467572,4466691..4466843)); ID=FBpp0078575; name=CG31523-PC; parent=FBgn0051523,FBtr0078935; dbxref=FlyBase:FBpp0078575,FlyBase_Annotation_IDs:CG31523-PC,GB_protein:AAN13326.2,REFSEQ:NP_730848,GB_protein:AAN13326; MD5=7ddb4c343f17a1fd862a44b222028f32; leng…	6.5	1	0.04	EGVLSNNDAIFNPDSSSSSLHQR
254	FBpp0077633|FBgn0031319|CG4896-PD|CG4896-PD FBpp0300904|FBgn0031319|CG4896-PG|CG4896-PG FBpp0307377|FBgn0031319|CG4896-PI|CG4896-PI FBpp0307378|FBgn0031319|CG4896-PJ|CG4896-PJ FBpp0311118|FBgn0031319|CG4896-PK|CG4896-PK	0.9943	FBpp0077633 type=protein; loc=2L:join(1177950..1178044,1178108..1178467,1178841..1179069,1179127..1179196,1179452..1179525,1179860..1179937,1179997..1180123,1180213..1180449,1180513..1180926,1180995..1181793,1181855..1182104,1182170..1182286); ID=FBpp0077633; name=CG4896-PD; parent=FBgn0031319,FBtr0077968; dbxref=GB_protein:AAN10483.1,FlyBase:FBpp0077633,FlyBase_Annotation_IDs:CG4896-PD,GB_protei…	5.3	1	0.04	CSSDEDSDMASEFR
251	FBpp0072808|FBgn0035357|CG1244-PC|MEP-1-PC FBpp0072809|FBgn0035357|CG1244-PA|MEP-1-PA FBpp0072810|FBgn0035357|CG1244-PB|MEP-1-PB FBpp0072811|FBgn0035357|CG1244-PD|MEP-1-PD FBpp0072812|FBgn0035357|CG1244-PF|MEP-1-PF FBpp0072813|FBgn0035357|CG1244-PE|MEP-1-PE FBpp0288779|FBgn0035357|CG1244-PG|MEP-1-PG	0.9943	FBpp0072808 type=protein; loc=3L:join(2637133..2639553,2639615..2639872,2640026..2640271,2640337..2640516,2640578..2640926,2641012..2641016); ID=FBpp0072808; name=MEP-1-PC; parent=FBgn0035357,FBtr0072931; dbxref=FlyBase:FBpp0072808,FlyBase_Annotation_IDs:CG1244-PC,GB_protein:AAF47670.1,REFSEQ:NP_728762,GB_protein:AAF47670,FlyMine:FBpp0072808,modMine:FBpp0072808; MD5=aac77aed4570c18164f2eaa077a59c…	2.3	1	0.04	GDDESWSEQSDDDDDEDDDDDSESGVR
272	FBpp0293890|FBgn0262617|CG11870-PD|CG43143-PD FBpp0293891|FBgn0262617|CG11870-PA|CG43143-PA FBpp0293892|FBgn0262617|CG11870-PC|CG43143-PC FBpp0293893|FBgn0262617|CG11870-PB|CG43143-PB FBpp0293894|FBgn0262617|CG43143-PE|CG43143-PE FBpp0293895|FBgn0262617|CG43143-PF|CG43143-PF FBpp0293896|FBgn0262617|CG43143-PG|CG43143-PG FBpp0307978|FBgn0262617|CG43143-PH|CG43143-PH FBpp0307979|FBgn0262617|CG43143…	0.9941	FBpp0293890 type=protein; loc=3R:join(10291247..10291452,10291573..10291772,10291837..10292054,10292116..10292713,10293194..10294318,10296734..10297109,10297440..10297697,10297769..10297897,10298246..10298375,10298449..10298591,10299634..10299793); ID=FBpp0293890; name=CG43143-PD; parent=FBgn0262617,FBtr0305351; dbxref=REFSEQ:NP_996191,GB_protein:AAS65135,FlyBase:FBpp0293890,FlyBase:FBpp0089076,F…	2.2	1	0.05	EFIIPIAVEGGGFITPR+ETGQEVAIK
275	FBpp0086499|FBgn0034002|CG8079-PB|CG8079-PB FBpp0086500|FBgn0034002|CG8079-PA|CG8079-PA FBpp0309012|FBgn0034002|CG8079-PC|CG8079-PC	0.9938	FBpp0086499 type=protein; loc=2R:join(15218464..15218655,15218713..15218836,15221429..15221565,15221728..15221817,15222044..15222425,15222497..15222982,15223042..15223159,15223221..15223326,15223384..15223548); ID=FBpp0086499; name=CG8079-PB; parent=FBgn0034002,FBtr0087367; dbxref=FlyBase:FBpp0086499,FlyBase_Annotation_IDs:CG8079-PB,GB_protein:AAM68526.1,REFSEQ:NP_725443,GB_protein:AAM68526,FlyMi…	2.4	1	0.04	ASDMFGQSDDSD
274	FBpp0085526|FBgn0265935|CG9446-PA|coro-PA FBpp0085527|FBgn0265935|CG9446-PB|coro-PB FBpp0089194|FBgn0265935|CG9446-PC|coro-PC FBpp0307637|FBgn0265935|CG9446-PD|coro-PD FBpp0307638|FBgn0265935|CG9446-PE|coro-PE FBpp0307639|FBgn0265935|CG9446-PF|coro-PF FBpp0307640|FBgn0265935|CG9446-PG|coro-PG	0.9938	FBpp0085526 type=protein; loc=2R:complement(join(6866687..6866884,6865108..6865374,6864636..6865049,6864278..6864571,6863348..6863533,6863062..6863289)); ID=FBpp0085526; name=coro-PA; parent=FBgn0265935,FBtr0086207; dbxref=FlyBase:FBpp0085526,FlyBase_Annotation_IDs:CG9446-PA,GB_protein:AAF57403.1,REFSEQ:NP_610242,GB_protein:AAF57403; MD5=9e69a59b5bb440c948af7bc73d86b28f; length=528; release=r6.09…	2.7	1	0.04	TLTEPVVDLVFHQR
276	FBpp0082332|FBgn0038195|CG3061-PA|CG3061-PA	0.9932	FBpp0082332 type=protein; loc=3R:join(14032690..14032822,14033267..14033441,14033506..14033920,14033987..14034099,14034162..14034325,14034380..14034492); ID=FBpp0082332; name=CG3061-PA; parent=FBgn0038195,FBtr0082869; dbxref=FlyBase:FBpp0082332,FlyBase_Annotation_IDs:CG3061-PA,GB_protein:AAF55010.1,REFSEQ:NP_650328,GB_protein:AAF55010,FlyMine:FBpp0082332,modMine:FBpp0082332; MD5=4887acb17854322e1…	3.8	1	0.04	LEESVEEDFVNHLK
277	FBpp0078584|FBgn0037249|CG9805-PA|eIF3-S10-PA FBpp0312226|FBgn0037249|CG9805-PD|eIF3-S10-PD	0.9927	FBpp0078584 type=protein; loc=3R:complement(join(4433699..4433747,4432517..4433601,4430228..4432466,4430119..4430168)); ID=FBpp0078584; name=eIF3-S10-PA; parent=FBgn0037249,FBtr0078944; dbxref=FlyBase:FBpp0078584,FlyBase_Annotation_IDs:CG9805-PA,GB_protein:AAF52126.1,REFSEQ:NP_649470,GB_protein:AAF52126,FlyMine:FBpp0078584,modMine:FBpp0078584; MD5=a9e06dfa231684c2368069e26acb24ea; length=1140; re…	1.2	1	0.04	NSIYFGTDLTESQR
279	FBpp0080690|FBgn0032746|CG10470-PA|CG10470-PA	0.9921	FBpp0080690 type=protein; loc=2L:join(19049175..19049235,19049287..19049364,19049422..19049834); ID=FBpp0080690; name=CG10470-PA; parent=FBgn0032746,FBtr0081146; dbxref=FlyBase:FBpp0080690,FlyBase_Annotation_IDs:CG10470-PA,GB_protein:AAF53747.1,REFSEQ:NP_609936,GB_protein:AAF53747,FlyMine:FBpp0080690,modMine:FBpp0080690; MD5=ff6f0ae63aafb242afa3da20e100bffc; length=183; release=r6.09; species=Dme…	7.7	1	0.04	QGVGLFGPAPGQFK
278	FBpp0071970|FBgn0034877|CG17280-PA|levy-PA FBpp0309930|FBgn0034877|CG17280-PB|levy-PB	0.9921	FBpp0071970 type=protein; loc=2R:join(23548290..23548386,23548538..23548770); ID=FBpp0071970; name=levy-PA; parent=FBgn0034877,FBtr0072061; dbxref=FlyBase:FBpp0071970,FlyBase_Annotation_IDs:CG17280-PA,GB_protein:AAF47024.1,REFSEQ:NP_611805,GB_protein:AAF47024,FlyMine:FBpp0071970,modMine:FBpp0071970; MD5=09db1b48eeb1a5d9e29325a4005a83e0; length=109; release=r6.09; species=Dmel;;FBpp0309930 type=pr…	15.6	1	0.04	SLFHNPHVNALPDGYEH
283	FBpp0085947|FBgn0266420|CG5581-PA|Ote-PA	0.9910	FBpp0085947 type=protein; loc=2R:complement(18275805..18277079); ID=FBpp0085947; name=Ote-PA; parent=FBgn0266420,FBtr0086768; dbxref=FlyBase:FBpp0085947,FlyBase_Annotation_IDs:CG5581-PA,GB_protein:AAF57722.3,REFSEQ:NP_476664,GB_protein:AAF57722,FlyMine:FBpp0085947,modMine:FBpp0085947; MD5=3547adbeee0a701f23aeb5504bafcdde; length=424; release=r6.09; species=Dmel;	3.8	1	0.04	MLAQGLPNIPVTDSSR
282	FBpp0083506|FBgn0038871|CG3337-PA|CG3337-PA FBpp0312515|FBgn0038871|CG3337-PB|CG3337-PB	0.9910	FBpp0083506 type=protein; loc=3R:complement(join(21223257..21223533,21222857..21223194)); ID=FBpp0083506; name=CG3337-PA; parent=FBgn0038871,FBtr0084107; dbxref=FlyBase:FBpp0083506,FlyBase_Annotation_IDs:CG3337-PA,GB_protein:AAF55868.1,REFSEQ:NP_650957,GB_protein:AAF55868,FlyMine:FBpp0083506,modMine:FBpp0083506; MD5=47cf2b7b333c6e0a109f967ddba48053; length=204; release=r6.09; species=Dmel;;FBpp03…	13.2	1	0.04	ILIAATGGVGIGLSIVCASFVAPAFRR
281	FBpp0077470|FBgn0014010|CG3664-PB|Rab5-PB FBpp0077471|FBgn0014010|CG3664-PF|Rab5-PF FBpp0077472|FBgn0014010|CG3664-PD|Rab5-PD FBpp0077473|FBgn0014010|CG3664-PC|Rab5-PC FBpp0077474|FBgn0014010|CG3664-PE|Rab5-PE FBpp0077475|FBgn0014010|CG3664-PA|Rab5-PA FBpp0303518|FBgn0014010|CG3664-PG|Rab5-PG FBpp0303519|FBgn0014010|CG3664-PH|Rab5-PH FBpp0303520|FBgn0014010|CG3664-PI|Rab5-PI	0.9910	FBpp0077470 type=protein; loc=2L:complement(join(2361160..2361428,2360972..2361092,2360633..2360801,2360469..2360569)); ID=FBpp0077470; name=Rab5-PB; parent=FBgn0014010,FBtr0077793; dbxref=FlyBase:FBpp0077470,FlyBase_Annotation_IDs:CG3664-PB,GB_protein:AAN10422.1,REFSEQ:NP_722796,GB_protein:AAN10422; MD5=701228716725ef6004baf39054bd97a5; length=219; release=r6.09; species=Dmel;;FBpp0077471 type=p…	6.4	1	0.04	QASPNIVIALAGNK
285	FBpp0076727|FBgn0035688|CG10289-PA|CG10289-PA FBpp0304174|FBgn0035688|CG10289-PB|CG10289-PB FBpp0304175|FBgn0035688|CG10289-PC|CG10289-PC FBpp0304176|FBgn0035688|CG10289-PD|CG10289-PD	0.9893	FBpp0076727 type=protein; loc=3L:complement(join(6173377..6173436,6173111..6173310,6172732..6173056,6172357..6172670,6172156..6172294,6171982..6172100,6171348..6171921,6171228..6171292,6170117..6171169,6169801..6169927)); ID=FBpp0076727; name=CG10289-PA; parent=FBgn0035688,FBtr0077019; dbxref=FlyBase:FBpp0076727,FlyBase_Annotation_IDs:CG10289-PA,GB_protein:AAF50681.2,REFSEQ:NP_648033,GB_protein:A…	1.4	1	0.04	GYAPSANIEALLEK
288	FBpp0081571|FBgn0053105|CG33105-PA|p24-2-PA FBpp0081576|FBgn0069242|CG33104-PA|eca-PA FBpp0292157|FBgn0053105|CG33105-PB|p24-2-PB	0.9888	FBpp0081571 type=protein; loc=3R:complement(join(9692567..9692699,9691903..9692504)); ID=FBpp0081571; name=p24-2-PA; parent=FBgn0053105,FBtr0082093; dbxref=FlyBase:FBpp0081571,FlyBase_Annotation_IDs:CG33105-PA,GB_protein:AAO41528.1,REFSEQ:NP_788617,GB_protein:AAO41528,FlyMine:FBpp0081571,modMine:FBpp0081571; MD5=c35398f402e39fd2c5afaa5e3a9b0778; length=244; release=r6.09; species=Dmel;;FBpp008157…	5.1	1	0.04	QLLDQVEQITK
287	FBpp0079497|FBgn0032156|CG13124-PA|CG13124-PA FBpp0079498|FBgn0032156|CG13124-PB|CG13124-PB FBpp0288636|FBgn0032156|CG13124-PD|CG13124-PD FBpp0290088|FBgn0032156|CG13124-PE|CG13124-PE FBpp0290089|FBgn0032156|CG13124-PF|CG13124-PF FBpp0290090|FBgn0032156|CG13124-PG|CG13124-PG FBpp0290091|FBgn0032156|CG13124-PH|CG13124-PH FBpp0290092|FBgn0032156|CG13124-PI|CG13124-PI FBpp0290093|FBgn0032156|CG13124…	0.9888	FBpp0079497 type=protein; loc=2L:complement(join(9906033..9906173,9905875..9905971,9905138..9905291,9904827..9905052,9904282..9904758,9904004..9904216,9903717..9903941)); ID=FBpp0079497; name=CG13124-PA; parent=FBgn0032156,FBtr0079902; dbxref=FlyBase:FBpp0079497,FlyBase_Annotation_IDs:CG13124-PA,GB_protein:AAF52823.3,REFSEQ:NP_609319,GB_protein:AAF52823,FlyMine:FBpp0079497,modMine:FBpp0079497; MD…	3.0	1	0.04	DAFLNAGESAASIR
286	FBpp0079157|FBgn0031977|CG7380-PA|baf-PA FBpp0305308|FBgn0031977|CG7380-PB|baf-PB	0.9888	FBpp0079157 type=protein; loc=2L:join(8029608..8029733,8029816..8029962); ID=FBpp0079157; name=baf-PA; parent=FBgn0031977,FBtr0079535; dbxref=FlyBase:FBpp0079157,FlyBase_Annotation_IDs:CG7380-PA,GB_protein:AAF52592.1,REFSEQ:NP_609176,GB_protein:AAF52592,FlyMine:FBpp0079157,modMine:FBpp0079157; MD5=15c09e792367a1c7bc3561798c183f28; length=90; release=r6.09; species=Dmel;;FBpp0305308 type=protein; …	16.7	1	0.04	SVTELAGIGETLGGR
290	FBpp0074709|FBgn0010417|CG32211-PA|Taf6-PA FBpp0305470|FBgn0010417|CG32211-PB|Taf6-PB	0.9876	FBpp0074709 type=protein; loc=3L:join(19599160..19600044,19600107..19600276,19600334..19600789,19600910..19601219); ID=FBpp0074709; name=Taf6-PA; parent=FBgn0010417,FBtr0074941; dbxref=GB_protein:AAF49139.2,FlyBase:FBpp0074709,FlyBase_Annotation_IDs:CG32211-PA,REFSEQ:NP_524161,GB_protein:AAF49139,FlyMine:FBpp0074709,modMine:FBpp0074709; MD5=390a32b35746666b0daed379a2a68f6f; length=606; release=r6…	2.8	1	0.04	VIAESIGVGSLSDDAAK
293	FBpp0110421|FBgn0064225|CG17489-PA|RpL5-PA FBpp0110424|FBgn0064225|CG17489-PB|RpL5-PB FBpp0304879|FBgn0064225|CG17489-PG|RpL5-PG FBpp0311121|FBgn0064225|CG17489-PH|RpL5-PH	0.9871	FBpp0110421 type=protein; loc=2L:complement(join(22536537..22536539,22536115..22536378,22535617..22536054,22534869..22535063)); ID=FBpp0110421; name=RpL5-PA; parent=FBgn0064225,FBtr0111129; dbxref=FlyBase_Annotation_IDs:CG17489-PA,GB_protein:EAA46019.1,FlyBase:FBpp0110421,REFSEQ:NP_001036387,GB_protein:EAA46019; MD5=4509e147e248f30dbcb4ce925dd687bb; length=299; release=r6.09; species=Dmel;;FBpp01…	3.0	1	0.04	ADDLEDIYK
297	FBpp0084133|FBgn0045866|CG11785-PA|bai-PA	0.9865	FBpp0084133 type=protein; loc=3R:join(25039450..25039629,25039701..25039821,25039886..25039956,25040022..25040148,25040212..25040333); ID=FBpp0084133; name=bai-PA; parent=FBgn0045866,FBtr0084758; dbxref=FlyBase:FBpp0084133,FlyBase_Annotation_IDs:CG11785-PA,GB_protein:AAF56382.2,REFSEQ:NP_651323,GB_protein:AAF56382,FlyMine:FBpp0084133,modMine:FBpp0084133; MD5=fea398461111c5935c48e27ebc1bb295; leng…	4.9	1	0.04	LEDLSDSIVR
296	FBpp0080146|FBgn0001961|CG8978-PB|Arpc1-PB FBpp0080147|FBgn0001961|CG8978-PA|Arpc1-PA	0.9865	FBpp0080146 type=protein; loc=2L:complement(join(13829346..13829418,13828216..13829276)); ID=FBpp0080146; name=Arpc1-PB; parent=FBgn0001961,FBtr0080569; dbxref=FlyBase:FBpp0080146,FlyBase_Annotation_IDs:CG8978-PB,GB_protein:AAN10852.1,REFSEQ:NP_723845,GB_protein:AAN10852; MD5=83db65a9444b399f94cc53e9cef31895; length=377; release=r6.09; species=Dmel;;FBpp0080147 type=protein; loc=2L:complement(joi…	5.3	1	0.04	TENTDTVVDSIHQNAITSVR
295	FBpp0078663|FBgn0031681|CG31651-PA|pgant5-PA FBpp0110323|FBgn0031681|CG31651-PB|pgant5-PB	0.9865	FBpp0078663 type=protein; loc=2L:complement(join(5078462..5078988,5078234..5078400,5077774..5078092,5077535..5077712,5077077..5077257,5074390..5074529,5074092..5074325,5073883..5074029)); ID=FBpp0078663; name=pgant5-PA; parent=FBgn0031681,FBtr0079026; dbxref=FlyBase:FBpp0078663,FlyBase_Annotation_IDs:CG31651-PA,GB_protein:AAF52218.2,REFSEQ:NP_608906,GB_protein:AAF52218,FlyMine:FBpp0078663,modMine…	2.1	1	0.04	SGEYDVELPNAER
298	FBpp0087479|FBgn0261014|CG2331-PA|TER94-PA FBpp0111818|FBgn0261014|CG2331-PC|TER94-PC FBpp0111819|FBgn0261014|CG2331-PD|TER94-PD FBpp0310395|FBgn0261014|CG2331-PE|TER94-PE	0.9862	FBpp0087479 type=protein; loc=2R:join(9989287..9989303,9990471..9990573,9990660..9992696,9992763..9992917,9992984..9993077); ID=FBpp0087479; name=TER94-PA; parent=FBgn0261014,FBtr0088391; dbxref=FlyBase:FBpp0087479,FlyBase_Annotation_IDs:CG2331-PA,GB_protein:AAF58863.1,REFSEQ:NP_477369,GB_protein:AAF58863,FlyMine:FBpp0087479,modMine:FBpp0087479; MD5=9ced7266152b9fad83a07959689b317f; length=801; r…	3.3	1	0.05	EIDIGIPDATGR+LDQLIYIPLPDDK
300	FBpp0089153|FBgn0016983|CG8571-PA|smid-PA FBpp0290826|FBgn0016983|CG8571-PC|smid-PC FBpp0304233|FBgn0016983|CG8571-PG|smid-PG FBpp0304234|FBgn0016983|CG8571-PH|smid-PH FBpp0305596|FBgn0016983|CG8571-PI|smid-PI	0.9854	FBpp0089153 type=protein; loc=3L:join(7381955..7382011,7382211..7382334,7382387..7382731,7382785..7382835,7382894..7383234,7383301..7384587,7384649..7384981,7385050..7385274,7385337..7385408); ID=FBpp0089153; name=smid-PA; parent=FBgn0016983,FBtr0076851; dbxref=FlyBase:FBpp0089153,FlyBase_Annotation_IDs:CG8571-PA,GB_protein:AAF50566.1,REFSEQ:NP_523959,GB_protein:AAF50566,FlyMine:FBpp0089153,modMi…	1.5	1	0.04	AIANEAGINFISVK
299	FBpp0078464|FBgn0260462|CG12163-PB|CG12163-PB FBpp0078465|FBgn0260462|CG12163-PA|CG12163-PA	0.9854	FBpp0078464 type=protein; loc=3R:complement(join(5251424..5251531,5239492..5239619,5238454..5239197,5238213..5238394,5237891..5238156)); ID=FBpp0078464; name=CG12163-PB; parent=FBgn0260462,FBtr0078822; dbxref=FlyBase:FBpp0078464,FlyBase_Annotation_IDs:CG12163-PB,GB_protein:AAN13266.1,REFSEQ:NP_649521,GB_protein:AAN13266,FlyMine:FBpp0078464,modMine:FBpp0078464; MD5=07a2d49e566b86a8b443c32f8b91d0d2…	2.9	1	0.04	DIGGLEYEAEYPYK
304	FBpp0081650|FBgn0027524|CG3909-PA|CG3909-PA	0.9849	FBpp0081650 type=protein; loc=3R:join(10043347..10043349,10043403..10043694,10043766..10044004,10044062..10044249,10044304..10044577); ID=FBpp0081650; name=CG3909-PA; parent=FBgn0027524,FBtr0082172; dbxref=FlyBase:FBpp0081650,FlyBase_Annotation_IDs:CG3909-PA,GB_protein:AAF54480.1,REFSEQ:NP_649969,GB_protein:AAF54480,FlyMine:FBpp0081650,modMine:FBpp0081650; MD5=001f07132615ade1fa14017316d05dcd; le…	3.9	1	0.04	DFLVTGGLDDLVK
303	FBpp0079495|FBgn0025700|CG5885-PA|CG5885-PA FBpp0401486|FBgn0025700|CG5885-PB|CG5885-PB	0.9849	FBpp0079495 type=protein; loc=2L:complement(join(9917934..9918081,9917443..9917867)); ID=FBpp0079495; name=CG5885-PA; parent=FBgn0025700,FBtr0079900; dbxref=FlyBase:FBpp0079495,FlyBase_Annotation_IDs:CG5885-PA,GB_protein:AAF52827.1,REFSEQ:NP_609321,GB_protein:AAF52827,FlyMine:FBpp0079495,modMine:FBpp0079495; MD5=aabfad385540bf394849120525b5bc0f; length=190; release=r6.09; species=Dmel;;FBpp040148…	5.8	1	0.04	EEELLLQDFSR
302	FBpp0075398|FBgn0036489|CG7011-PA|CG7011-PA	0.9849	FBpp0075398 type=protein; loc=3L:complement(join(15163408..15163495,15162987..15163338,15162500..15162837,15161165..15161372,15160964..15161099)); ID=FBpp0075398; name=CG7011-PA; parent=FBgn0036489,FBtr0075645; dbxref=FlyBase:FBpp0075398,FlyBase_Annotation_IDs:CG7011-PA,GB_protein:AAF49653.1,REFSEQ:NP_648758,GB_protein:AAF49653,FlyMine:FBpp0075398,modMine:FBpp0075398; MD5=95a0fe3d83730e98ba3a3158…	4.6	1	0.04	GNSDGEPIYTNQFSVTR
301	FBpp0074713|FBgn0036891|CG9372-PA|CG9372-PA	0.9849	FBpp0074713 type=protein; loc=3L:join(19606581..19606668,19606833..19606981,19607041..19607177,19607246..19607825,19608003..19608275); ID=FBpp0074713; name=CG9372-PA; parent=FBgn0036891,FBtr0074945; dbxref=FlyBase:FBpp0074713,FlyBase_Annotation_IDs:CG9372-PA,GB_protein:AAF49135.1,REFSEQ:NP_649132,GB_protein:AAF49135,FlyMine:FBpp0074713,modMine:FBpp0074713; MD5=35b1ba4f549ad2e94828dbecb089d030; le…	3.7	1	0.04	FSPQVVTSADGDEPR
308	FBpp0087347|FBgn0033548|CG7637-PA|CG7637-PA	0.9827	FBpp0087347 type=protein; loc=2R:complement(join(10810823..10810876,10810617..10810757)); ID=FBpp0087347; name=CG7637-PA; parent=FBgn0033548,FBtr0088252; dbxref=FlyBase:FBpp0087347,FlyBase_Annotation_IDs:CG7637-PA,GB_protein:AAF58753.1,REFSEQ:NP_610610,GB_protein:AAF58753,FlyMine:FBpp0087347,modMine:FBpp0087347; MD5=dbbc7ab535b4aa22e22263237f632e04; length=64; release=r6.09; species=Dmel;	20.3	1	0.04	FGLLLTQKPEPIY
309	FBpp0078733|FBgn0002525|CG6944-PA|Lam-PA FBpp0297901|FBgn0002525|CG6944-PB|Lam-PB FBpp0297902|FBgn0002525|CG6944-PC|Lam-PC FBpp0312110|FBgn0002525|CG6944-PD|Lam-PD	0.9821	FBpp0078733 type=protein; loc=2L:join(5543332..5543794,5544038..5544741,5544807..5545508); ID=FBpp0078733; name=Lam-PA; parent=FBgn0002525,FBtr0079100; dbxref=FlyBase:FBpp0078733,FlyBase_Annotation_IDs:CG6944-PA,GB_protein:AAF52262.1,REFSEQ:NP_476616,GB_protein:AAF52262,FlyMine:FBpp0078733,modMine:FBpp0078733; MD5=3c317e8fc67e7c24cc1bba84fa2623e5; length=622; release=r6.09; species=Dmel;;FBpp0297…	3.4	1	0.04	AVVDESEDHSVADYYVSASAK
314	FBpp0080723|FBgn0086710|CG10652-PB|RpL30-PB FBpp0291653|FBgn0086710|CG10652-PC|RpL30-PC FBpp0309280|FBgn0086710|CG10652-PE|RpL30-PE	0.9794	FBpp0080723 type=protein; loc=2L:complement(join(19008949..19009115,19008375..19008543)); ID=FBpp0080723; name=RpL30-PB; parent=FBgn0086710,FBtr0081181; dbxref=FlyBase:FBpp0080723,FlyBase_Annotation_IDs:CG10652-PB,GB_protein:AAN11021.1,REFSEQ:NP_724149,GB_protein:AAN11021,FlyMine:FBpp0080723,modMine:FBpp0080723; MD5=031cba1db79f47afa1ef7dcca63974ea; length=111; release=r6.09; species=Dmel;;FBpp02…	10.8	1	0.04	LVLIASNTPALR
313	FBpp0071087|FBgn0261592|CG10944-PB|RpS6-PB FBpp0071088|FBgn0261592|CG10944-PA|RpS6-PA	0.9794	FBpp0071087 type=protein; loc=X:complement(join(7901243..7901248,7900803..7901007,7899754..7900289)); ID=FBpp0071087; name=RpS6-PB; parent=FBgn0261592,FBtr0071135; dbxref=FlyBase:FBpp0071087,FlyBase_Annotation_IDs:CG10944-PB,GB_protein:AAN09218.1,REFSEQ:NP_511073,GB_protein:AAN09218,FlyMine:FBpp0071087,modMine:FBpp0071087; MD5=a5a2be906b55066ce578c7696a06737d; length=248; release=r6.09; species=D…	5.5	1	0.04	DIPGLTDTTIPR
316	FBpp0083376|FBgn0038834|CG15697-PA|RpS30-PA FBpp0083377|FBgn0038834|CG15697-PB|RpS30-PB FBpp0311976|FBgn0038834|CG15697-PC|RpS30-PC	0.9788	FBpp0083376 type=protein; loc=3R:join(20850866..20850943,20851031..20851351); ID=FBpp0083376; name=RpS30-PA; parent=FBgn0038834,FBtr0083969; dbxref=FlyBase:FBpp0083376,FlyBase_Annotation_IDs:CG15697-PA,GB_protein:AAF55815.1,REFSEQ:NP_650922,GB_protein:AAF55815,FlyMine:FBpp0083376,modMine:FBpp0083376; MD5=37bd816fe79d8d27f3e1d4d20b3f2d9a; length=132; release=r6.09; species=Dmel;;FBpp0083377 type=p…	7.6	1	0.04	FVNFVQGFGR
318	FBpp0077549|FBgn0011570|CG17158-PA|cpb-PA FBpp0304020|FBgn0011570|CG17158-PB|cpb-PB	0.9777	FBpp0077549 type=protein; loc=2L:join(1705112..1705114,1705400..1706227); ID=FBpp0077549; name=cpb-PA; parent=FBgn0011570,FBtr0077881; dbxref=FlyBase:FBpp0077549,FlyBase_Annotation_IDs:CG17158-PA,GB_protein:AAF51349.1,REFSEQ:NP_477005,GB_protein:AAF51349,FlyMine:FBpp0077549,modMine:FBpp0077549; MD5=63699f7116834714c9842e71742564ae; length=276; release=r6.09; species=Dmel;;FBpp0304020 type=protein…	3.6	1	0.04	NTLNEIYFGK
320	FBpp0070749|FBgn0004687|CG3201-PA|Mlc-c-PA FBpp0300803|FBgn0004687|CG3201-PB|Mlc-c-PB	0.9750	FBpp0070749 type=protein; loc=X:complement(join(5622417..5622419,5622252..5622279,5619874..5620286)); ID=FBpp0070749; name=Mlc-c-PA; parent=FBgn0004687,FBtr0070783; dbxref=FlyBase:FBpp0070749,FlyBase_Annotation_IDs:CG3201-PA,GB_protein:AAF46048.1,REFSEQ:NP_511049,GB_protein:AAF46048,FlyMine:FBpp0070749,modMine:FBpp0070749; MD5=eac4fbdd7c06d2566cc246bedafc8907; length=147; release=r6.09; species=D…	8.8	1	0.04	SGDTADDFIEGLR
321	FBpp0079443|FBgn0015393|CG3949-PA|hoip-PA FBpp0307465|FBgn0015393|CG3949-PB|hoip-PB	0.9745	FBpp0079443 type=protein; loc=2L:join(9699935..9699937,9700000..9700380); ID=FBpp0079443; name=hoip-PA; parent=FBgn0015393,FBtr0079846; dbxref=FlyBase:FBpp0079443,FlyBase_Annotation_IDs:CG3949-PA,GB_protein:AAF52798.2,REFSEQ:NP_524714,GB_protein:AAF52798,FlyMine:FBpp0079443,modMine:FBpp0079443; MD5=43324dbc09fbb618991714f746bad42b; length=127; release=r6.09; species=Dmel;;FBpp0307465 type=protein…	9.4	1	0.04	SQITSIQQEIER
322	FBpp0072587|FBgn0035227|CG12090-PA|Iml1-PA FBpp0072588|FBgn0035227|CG12090-PB|Iml1-PB FBpp0072589|FBgn0035227|CG12090-PC|Iml1-PC FBpp0305593|FBgn0035227|CG12090-PD|Iml1-PD FBpp0305594|FBgn0035227|CG12090-PE|Iml1-PE	0.9728	FBpp0072587 type=protein; loc=3L:complement(join(1533857..1533908,1533494..1533801,1532945..1533433,1532283..1532887,1532051..1532222,1531580..1531988,1531391..1531522,1529106..1529228,1527674..1528076,1527439..1527613,1527190..1527381,1526660..1526752,1526334..1526398,1525285..1525392,1525022..1525228,1524868..1524965,1524641..1524808,1524425..1524585,1524195..1524357,1524027..1524139,1523914..1…	1.1	1	0.04	AQTINNSADGELFQLK
323	FBpp0080117|FBgn0028919|CG16865-PA|CG16865-PA FBpp0304016|FBgn0028919|CG16865-PB|CG16865-PB	0.9717	FBpp0080117 type=protein; loc=2L:join(13811645..13811765,13811826..13811986,13812052..13812357,13812479..13812634); ID=FBpp0080117; name=CG16865-PA; parent=FBgn0028919,FBtr0080540; dbxref=FlyBase:FBpp0080117,FlyBase_Annotation_IDs:CG16865-PA,GB_protein:AAF53334.1,REFSEQ:NP_609677,GB_protein:AAF53334,FlyMine:FBpp0080117,modMine:FBpp0080117; MD5=90f4f267b916c6a6671aba24f0c428a6; length=247; release…	7.7	1	0.04	FSSVTVSTIDEEEDEIEAR
325	FBpp0085408|FBgn0033028|CG11665-PA|CG11665-PA FBpp0311514|FBgn0033028|CG11665-PB|CG11665-PB	0.9707	FBpp0085408 type=protein; loc=2R:complement(join(5647722..5647821,5643817..5644041,5643592..5643718,5642011..5643535)); ID=FBpp0085408; name=CG11665-PA; parent=FBgn0033028,FBtr0086072; dbxref=FlyBase:FBpp0085408,FlyBase_Annotation_IDs:CG11665-PA,GB_protein:AAF57326.2,REFSEQ:NP_610174,GB_protein:AAF57326,FlyMine:FBpp0085408,modMine:FBpp0085408; MD5=652e71f8a5bf572cd7acd34a49e950a2; length=658; rel…	2.0	1	0.04	ANAEEQLDAQIEK
326	FBpp0078831|FBgn0031781|CG5972-PA|Arpc4-PA	0.9696	FBpp0078831 type=protein; loc=2L:6125249..6125755; ID=FBpp0078831; name=Arpc4-PA; parent=FBgn0031781,FBtr0079200; dbxref=GB_protein:AAF52346.1,FlyBase:FBpp0078831,FlyBase_Annotation_IDs:CG5972-PA,REFSEQ:NP_608996,GB_protein:AAF52346,FlyMine:FBpp0078831,modMine:FBpp0078831; MD5=24092dd47f342cbe416afb961a6d7c6f; length=168; release=r6.09; species=Dmel;	6.5	1	0.04	ELVLTPVVVSR
328	FBpp0080775|FBgn0003346|CG9999-PA|RanGAP-PA FBpp0306291|FBgn0003346|CG9999-PB|RanGAP-PB FBpp0306292|FBgn0003346|CG9999-PC|RanGAP-PC	0.9680	FBpp0080775 type=protein; loc=2L:join(19445186..19445285,19445345..19446026,19446097..19446598,19446676..19446852,19446909..19447238); ID=FBpp0080775; name=RanGAP-PA; parent=FBgn0003346,FBtr0081234; dbxref=FlyBase:FBpp0080775,FlyBase_Annotation_IDs:CG9999-PA,GB_protein:AAF53801.1,REFSEQ:NP_476712,GB_protein:AAF53801,FlyMine:FBpp0080775,modMine:FBpp0080775; MD5=e5063e1576797c2935e5527ddbc0869d; le…	2.9	1	0.04	LEDAGATEMATAFQTLK
327	FBpp0080707|FBgn0002031|CG10691-PB|l(2)37Cc-PB FBpp0080708|FBgn0002031|CG10691-PA|l(2)37Cc-PA FBpp0312093|FBgn0002031|CG10691-PD|l(2)37Cc-PD	0.9680	FBpp0080707 type=protein; loc=2L:complement(join(19123121..19123552,19122419..19122817)); ID=FBpp0080707; name=l(2)37Cc-PB; parent=FBgn0002031,FBtr0081164; dbxref=GB_protein:AAF53765.1,FlyBase:FBpp0080707,FlyBase_Annotation_IDs:CG10691-PB,REFSEQ:NP_476607,GB_protein:AAF53765,modMine:FBpp0080707; MD5=f6dedd003fb09a6103f763fec2be2c86; length=276; release=r6.09; species=Dmel;;FBpp0080708 type=protei…	4.7	1	0.04	SFGEAGDGLVELR
331	FBpp0085688|FBgn0261456|CG11228-PA|hpo-PA FBpp0304253|FBgn0261456|CG11228-PB|hpo-PB	0.9600	FBpp0085688 type=protein; loc=2R:complement(join(19495461..19496748,19494682..19495403)); ID=FBpp0085688; name=hpo-PA; parent=FBgn0261456,FBtr0086500; dbxref=FlyBase:FBpp0085688,FlyBase_Annotation_IDs:CG11228-PA,GB_protein:AAF57543.2,REFSEQ:NP_611427,GB_protein:AAF57543,FlyMine:FBpp0085688,modMine:FBpp0085688; MD5=4450e9daeb2a8b636773c7b11142555f; length=669; release=r6.09; species=Dmel;;FBpp0304…	1.9	1	0.04	AANILLNTEGYAK
332	FBpp0076820|FBgn0283472|CG10539-PA|S6k-PA FBpp0305462|FBgn0283472|CG10539-PB|S6k-PB	0.9589	FBpp0076820 type=protein; loc=3L:complement(join(5810290..5810400,5807948..5807988,5807134..5807260,5806945..5807076,5806747..5806880,5806493..5806684,5806315..5806405,5806007..5806255,5805828..5805935,5800430..5800717)); ID=FBpp0076820; name=S6k-PA; parent=FBgn0283472,FBtr0077114; dbxref=FlyBase:FBpp0076820,FlyBase_Annotation_IDs:CG10539-PA,GB_protein:AAF50742.1,REFSEQ:NP_523941,GB_protein:AAF50…	2.4	1	0.04	LNLPAYLTPEAR
333	FBpp0088833|FBgn0038474|CG5184-PA|mRpS11-PA	0.9587	FBpp0088833 type=protein; loc=3R:join(17072798..17072994,17073053..17073183,17073238..17073338,17073502..17073567,17073628..17073735); ID=FBpp0088833; name=mRpS11-PA; parent=FBgn0038474,FBtr0089894; dbxref=FlyBase:FBpp0088833,FlyBase_Annotation_IDs:CG5184-PA,GB_protein:AAF55385.1,REFSEQ:NP_524382,GB_protein:AAF55385,FlyMine:FBpp0088833,modMine:FBpp0088833; MD5=963d8d4e7e5d57b04bd367a89715d413; le…	13.0	1	0.05	GTNIAAQATAVTISGK+TVDIDTLINR
334	FBpp0087807|FBgn0033315|CG8734-PA|beta3GalTII-PA	0.9573	FBpp0087807 type=protein; loc=2R:complement(8626436..8627584); ID=FBpp0087807; name=beta3GalTII-PA; parent=FBgn0033315,FBtr0088728; dbxref=FlyBase:FBpp0087807,FlyBase_Annotation_IDs:CG8734-PA,GB_protein:AAF59065.1,REFSEQ:NP_610399,GB_protein:AAF59065,FlyMine:FBpp0087807,modMine:FBpp0087807; MD5=045af98ae8c7ae7fd1302becc701c586; length=382; release=r6.09; species=Dmel;	3.4	1	0.04	LDSLVNTLVSYDR
335	FBpp0086097|FBgn0034237|CG4878-PB|eIF3-S9-PB FBpp0086098|FBgn0034237|CG4878-PA|eIF3-S9-PA	0.9563	FBpp0086097 type=protein; loc=2R:join(17536465..17536579,17536696..17537011,17537070..17538622,17538694..17538782); ID=FBpp0086097; name=eIF3-S9-PB; parent=FBgn0034237,FBtr0086941; dbxref=FlyBase:FBpp0086097,FlyBase_Annotation_IDs:CG4878-PB,GB_protein:AAG22261.1,REFSEQ:NP_611228,GB_protein:AAG22261; MD5=a673b99d3ae6cc810f8396fcadd5d859; length=690; release=r6.09; species=Dmel;;FBpp0086098 type=pr…	2.9	1	0.04	LFSNYGEIVNVVYPVDEEGK
338	FBpp0083716|FBgn0263143|CG4771-PA|vret-PA	0.9489	FBpp0083716 type=protein; loc=3R:complement(join(22745214..22745524,22744740..22745150,22743858..22744674,22743611..22743795,22743361..22743554,22743149..22743306)); ID=FBpp0083716; name=vret-PA; parent=FBgn0263143,FBtr0084323; dbxref=FlyBase:FBpp0083716,FlyBase_Annotation_IDs:CG4771-PA,GB_protein:AAF56058.1,REFSEQ:NP_651092,GB_protein:AAF56058,FlyMine:FBpp0083716,modMine:FBpp0083716; MD5=0ca3341…	1.7	1	0.04	GSLLATNDPIQR
340a	FBpp0086085|FBgn0050103|CG30103-PA|CG30103-PA	0.9457	FBpp0086085 type=protein; loc=2R:join(17493775..17493980,17494041..17494182,17494235..17494491,17494551..17494827,17494884..17495187,17495243..17495811); ID=FBpp0086085; name=CG30103-PA; parent=FBgn0050103,FBtr0086929; dbxref=FlyBase:FBpp0086085,FlyBase_Annotation_IDs:CG30103-PA,GB_protein:AAF57854.3,REFSEQ:NP_725682,GB_protein:AAF57854,FlyMine:FBpp0086085,modMine:FBpp0086085; MD5=3498328d324b518…	4.6	1	0.05	HMTSAHLQVSGLRLK+KVPVVQAYAYTK
342	FBpp0302537|FBgn0263740|CG43665-PB|eIF-2gamma-PB FBpp0302538|FBgn0263740|CG43665-PC|eIF-2gamma-PC FBpp0307983|FBgn0263740|CG43665-PD|eIF-2gamma-PD	0.9386	FBpp0302537 type=protein; loc=3R:complement(join(15263282..15263347,15262547..15262721,15259450..15259686,15258510..15259383,15258367..15258442)); ID=FBpp0302537; name=eIF-2gamma-PB; parent=FBgn0263740,FBtr0310386; dbxref=FlyBase:FBpp0302537,FlyBase_Annotation_IDs:CG43665-PB,REFSEQ:NP_731993,GB_protein:AAF55153; MD5=ab5df4d5c73143be53d760bf73070cfe; length=475; release=r6.09; species=Dmel;;FBpp03…	3.0	1	0.04	GGVAGGSILSGVLK
345	FBpp0071846|FBgn0261596|CG3751-PA|RpS24-PA	0.9280	FBpp0071846 type=protein; loc=2R:complement(22640700..22641095); ID=FBpp0071846; name=RpS24-PA; parent=FBgn0261596,FBtr0071935; dbxref=FlyBase:FBpp0071846,FlyBase_Annotation_IDs:CG3751-PA,GB_protein:AAF46871.1,REFSEQ:NP_611693,GB_protein:AAF46871,FlyMine:FBpp0071846,modMine:FBpp0071846; MD5=7590e7be4b230828427f6faf5d27238c; length=131; release=r6.09; species=Dmel;	9.2	1	0.04	VTPDVVFAFGFR
346	FBpp0080705|FBgn0086443|CG10687-PA|Aats-asn-PA FBpp0304830|FBgn0086443|CG10687-PB|Aats-asn-PB	0.9250	FBpp0080705 type=protein; loc=2L:complement(join(19131797..19131830,19130043..19131685)); ID=FBpp0080705; name=Aats-asn-PA; parent=FBgn0086443,FBtr0081162; dbxref=FlyBase:FBpp0080705,FlyBase_Annotation_IDs:CG10687-PA,GB_protein:AAF53768.1,REFSEQ:NP_609948,GB_protein:AAF53768,FlyMine:FBpp0080705,modMine:FBpp0080705; MD5=434ad52959249b96b04943514caffc72; length=558; release=r6.09; species=Dmel;;FBp…	3.2	1	0.04	DDGTFYEFGEDIPEAPER
347	FBpp0086115|FBgn0025716|CG6546-PA|Bap55-PA	0.9240	FBpp0086115 type=protein; loc=2R:complement(join(17430642..17430840,17429720..17430562,17429425..17429660)); ID=FBpp0086115; name=Bap55-PA; parent=FBgn0025716,FBtr0086960; dbxref=FlyBase:FBpp0086115,FlyBase_Annotation_IDs:CG6546-PA,GB_protein:AAF57868.1,REFSEQ:NP_611209,GB_protein:AAF57868,FlyMine:FBpp0086115,modMine:FBpp0086115; MD5=6b92140b54d51afa731088c76899d3ec; length=425; release=r6.09; sp…	2.4	1	0.04	YNVPAFFLVK
348	FBpp0078076|FBgn0037108|CG11306-PA|CG11306-PA FBpp0305584|FBgn0037108|CG11306-PB|CG11306-PB	0.9195	FBpp0078076 type=protein; loc=3L:join(21626359..21626378,21626432..21626624,21626942..21627400,21627462..21628135,21628193..21628274); ID=FBpp0078076; name=CG11306-PA; parent=FBgn0037108,FBtr0078422; dbxref=FlyBase:FBpp0078076,FlyBase_Annotation_IDs:CG11306-PA,GB_protein:AAF51756.2,REFSEQ:NP_649340,GB_protein:AAF51756,FlyMine:FBpp0078076,modMine:FBpp0078076; MD5=e7a9a903d5c02984aec4e29f3c07f357; …	2.7	1	0.04	NVFNIAVDSDNVK
349	FBpp0074458|FBgn0031006|CG8002-PA|rictor-PA FBpp0310227|FBgn0031006|CG8002-PB|rictor-PB FBpp0310228|FBgn0031006|CG8002-PC|rictor-PC	0.9175	FBpp0074458 type=protein; loc=X:complement(join(19260987..19261050,19259436..19259646,19258827..19259372,19258213..19258366,19257291..19258154,19257047..19257223,19256775..19256983,19255818..19256606,19255591..19255715,19254603..19255521,19253802..19254531,19252722..19253744)); ID=FBpp0074458; name=rictor-PA; parent=FBgn0031006,FBtr0074689; dbxref=FlyBase:FBpp0074458,FlyBase_Annotation_IDs:CG8002…	1.5	1	0.05	LTASILYNVQR+NQLATSMLPSTLSPMAMK
350	FBpp0079472|FBgn0040064|CG4600-PA|yip2-PA	0.9166	FBpp0079472 type=protein; loc=2L:join(9915348..9915366,9915625..9915791,9916052..9916980,9917040..9917121); ID=FBpp0079472; name=yip2-PA; parent=FBgn0040064,FBtr0079876; dbxref=FlyBase:FBpp0079472,GB_protein:AAF52826.1,FlyBase_Annotation_IDs:CG4600-PA,REFSEQ:NP_523528,GB_protein:AAF52826,FlyMine:FBpp0079472,modMine:FBpp0079472; MD5=d79ec2c91b1a135bb7f75eae5bf6f2bf; length=398; release=r6.09; spec…	3.0	1	0.04	EGAFNAEITPIK
351	FBpp0073922|FBgn0001092|CG8893-PA|Gapdh2-PA FBpp0087977|FBgn0001091|CG12055-PA|Gapdh1-PA FBpp0099914|FBgn0001091|CG12055-PB|Gapdh1-PB FBpp0304864|FBgn0001092|CG8893-PC|Gapdh2-PC	0.9131	FBpp0073922 type=protein; loc=X:15868336..15869334; ID=FBpp0073922; name=Gapdh2-PA; parent=FBgn0001092,FBtr0074112; dbxref=FlyBase:FBpp0073922,FlyBase_Annotation_IDs:CG8893-PA,GB_protein:AAF48531.1,REFSEQ:NP_542445,GB_protein:AAF48531,FlyMine:FBpp0073922,modMine:FBpp0073922; MD5=77b41327d5747c180ed8cfa6963ebaf8; length=332; release=r6.09; species=Dmel;;FBpp0087977 type=protein; loc=2R:complement(…	4.2	1	0.04	LISWYDNEFGYSNR
352	FBpp0080040|FBgn0051729|CG31729-PB|CG31729-PB FBpp0080041|FBgn0051729|CG31729-PA|CG31729-PA FBpp0310554|FBgn0051729|CG31729-PC|CG31729-PC FBpp0311166|FBgn0051729|CG31729-PD|CG31729-PD	0.9107	FBpp0080040 type=protein; loc=2L:join(13290687..13291291,13297619..13298456,13298559..13299333,13299395..13300739,13300801..13300874,13300932..13301065); ID=FBpp0080040; name=CG31729-PB; parent=FBgn0051729,FBtr0080461; dbxref=FlyBase:FBpp0080040,FlyBase_Annotation_IDs:CG31729-PB,GB_protein:AAF53278.2,REFSEQ:NP_609634,GB_protein:AAF53278,FlyMine:FBpp0080040,modMine:FBpp0080040; MD5=65a42fe86caafba…	1.6	1	0.04	LSSTNISGYEMVPSSK
353	FBpp0086895|FBgn0000181|CG3644-PA|bic-PA FBpp0086896|FBgn0000181|CG3644-PB|bic-PB	0.9078	FBpp0086895 type=protein; loc=2R:12870403..12870912; ID=FBpp0086895; name=bic-PA; parent=FBgn0000181,FBtr0087782; dbxref=FlyBase:FBpp0086895,FlyBase_Annotation_IDs:CG3644-PA,GB_protein:AAF58449.1,REFSEQ:NP_476853,GB_protein:AAF58449,FlyMine:FBpp0086895,modMine:FBpp0086895; MD5=d946643f0790edd9996f6a26b50302b7; length=169; release=r6.09; species=Dmel;;FBpp0086896 type=protein; loc=2R:12870403..128…	11.2	1	0.04	AQASLPTNTFAITGHGENK
354	FBpp0075104|FBgn0025582|CG9677-PA|Int6-PA	0.9006	FBpp0075104 type=protein; loc=3L:complement(join(16786744..16786833,16786257..16786649,16785346..16786170)); ID=FBpp0075104; name=Int6-PA; parent=FBgn0025582,FBtr0075345; dbxref=FlyBase:FBpp0075104,FlyBase_Annotation_IDs:CG9677-PA,GB_protein:AAF49412.1,REFSEQ:NP_477385,GB_protein:AAF49412,FlyMine:FBpp0075104,modMine:FBpp0075104; MD5=65d76ad41ba7bda5d6bd5ed4d6c7a92c; length=435; release=r6.09; spe…	2.3	1	0.04	YLATAVVINR
