# Supplementary material for: Comparative interactome analysis of α-arrestin families in human and Drosophila
Source: eLife. 2024 Jan 25;12:RP88328. doi: 10.7554/eLife.88328 (PMC10945707; doi:10.7554/eLife.88328)
Supplement: Figure 1—source data 1. [file elife-88328-fig1-data1.zip › Drosophila/fly_APMS_control/interact-GFP_S2R__4.prot.tsv]

entry no.	protein	protein probability	protein description	percent coverage	tot indep spectra	percent share of spectrum ids	peptides
170	sp|GFP_AEQVI|	1	sp GFP_AEQVI	74.8	1366	31.12	AEVKFEGDTLVNR+AEVKFEGDTLVNRIELK+DDGNYKTR+EDGNILGHK+EDGNILGHKLEYNYNSHNVYIMADK+EDGNILGHKLEYNYNSHNVYIMADKQK+FEGDTLVNR+FEGDTLVNRIELK+FSVSGEGEGDATYGK+FSVSGEGEGDATYGKLTLK+GEELFTGVVPILVELDGDVNGHK+GIDFKEDGNILGHK+HNIEDGSVQLADHYQQNTPIGDGPVLLPDNHYLSTQSALSK+IELKGIDFKEDGNILGHK+IRHNIEDGSVQLADHYQQNTPIGDGPVLLPDNHYLSTQSALSK+LEYNYNSHNVYIMADK+LEYNYNSHNVYIMADKQK+NGIKVNFK+QHDFFKSAMPEGYVQER+SAMPEGYVQER+TIFFKDDGNYK+TIF…
209a	sp|K2C1_HUMAN|	1	sp K2C1_HUMAN	56.3	148	3.14	AEAESLYQSK+AEAESLYQSKYEELQITAGR+DVDGAYMTK+FASFIDK+FASFIDKVR+FLEQQNQVLQTK+FLEQQNQVLQTKWELLQQVDTSTR+GGGGGGYGSGGSSYGSGGGSYGSGGGGGGGR+GSYGSGGSSYGSGGGSYGSGGGGGGHGSYGSGSSSGGYR+KQISNLQQSISDAEQR+KYEDEINKR+LALDLEIATYR+LDSELKNMQDMVEDYR+LLRDYQELMNTK+LNDLEDALQQAK+LNDLEDALQQAKEDLAR+LRSEIDNVKK+MSGECAPNVSVSVSTSHTTISGGGSR+NKLNDLEDALQQAK+NKYEDEINKR+NMQDMVEDYR+NSKIEISELNR+QISNLQQSISDAEQR+QISNLQQSISDAEQRGENALK+QISN…
208a	sp|K1C10_HUMAN|	1	sp K1C10_HUMAN	39.3	117	2.52	ALEESNYELEGK+ALEESNYELEGKIK+ALEESNYELEGKIKEWYEK+DAEAWFNEK+ELTTEIDNNIEQISSYK+GSLGGGFSSGGFSGGSFSR+IKEWYEK+IRLENEIQTYR+KDAEAWFNEK+LAADDFR+LASYLDK+LASYLDKVR+LENEIQTYR+LKYENEVALR+NHEEEMKDLR+NVQALEIELQSQLALK+NVSTGDVNVEMNAAPGVDLTQLLNNMR+QSLEASLAETEGR+QSVEADINGLR+QSVEADINGLRR+RVLDELTLTK+SEITELR+SEITELRR+SKELTTEIDNNIEQISSYK+SLLEGEGSSGGGGR+SQYEQLAEQNR+SQYEQLAEQNRK+SQYEQLAEQNRKDAEAWFNEK+VLDELTLTK+VTMQNLNDR+…
171	sp|K1C9_HUMAN|	1	sp K1C9_HUMAN	56	111	2.41	DIENQYETQITQIEHEVSSSGQEVQSSAK+EIETYHNLLEGGQEDFESSGAGK+FEMEQNLR+FSSSSGYGGGSSR+GGGGSFGYSYGGGSGGGFSASSLGGGFGGGSR+GGSGGSHGGGSGFGGESGGSYGGGEEASGSGGGYGGGSGK+GGSGGSYGGGGSGGGYGGGSGSR+HGVQELEIELQSQLSK+IKFEMEQNLR+IQDWYDK+KDIENQYETQITQIEHEVSSSGQEVQSSAK+LASYLDK+LASYLDKVQALEEANNDLENK+LEKEIETYHNLLEGGQEDFESSGAGK+MTLDDFR+NYSPYYNTIDDLK+NYSPYYNTIDDLKDQIVDLTVGNNK+QFSSSYLSR+QGVDADINGLR+QVLDNLTMEK+SDLEMQYETLQEELMALKK…
209b	sp|K22E_HUMAN|	1	sp K22E_HUMAN	65.4	83	1.75	AAFGGSGGRGSSSGGGYSSGSSSYGSGGR+AQYEEIAQR+DVDNAYMIK+DVDNAYMIKVELQSK+DYQELMNVK+FASFIDK+FASFIDKVR+FLEQQNQVLQTK+GFSSGSAVVSGGSR+GFSSGSAVVSGGSRR+GGGFGGGSGFGGGSGFGGGSGFSGGGFGGGGFGGGR+GGSGGGGSISGGGYGSGGGSGGR+GGSISGGGYGSGGGK+GSSSGGGYSSGSSSYGSGGR+HGGGGGGFGGGGFGSR+KYEDEINKR+LALDVEIATYR+LLRDYQELMNVK+LNDLEEALQQAK+LQGEIAHVK+MSGDLSSNVTVSVTSSTISSNVASK+NLDLDSIIAEVK+NVQDAIADAEQR+SISISVAGGGGGFGAAGGFGGR+SKEEAEALYHSK+…
172	sp|TRYP_PIG|	1	sp TRYP_PIG	25.1	77	1.62	IITHPNFNGNTLDNDIMLIK+LGEHNIDVLEGNEQFINAAK+LSSPATLNSR+VATVSLPR
188a	FBpp0082514|FBgn0266599|CG4264-PE|Hsc70-4-PE FBpp0082515|FBgn0266599|CG4264-PF|Hsc70-4-PF FBpp0082516|FBgn0266599|CG4264-PA|Hsc70-4-PA FBpp0082517|FBgn0266599|CG4264-PC|Hsc70-4-PC FBpp0082518|FBgn0266599|CG4264-PD|Hsc70-4-PD FBpp0082519|FBgn0266599|CG4264-PB|Hsc70-4-PB FBpp0307982|FBgn0266599|CG4264-PG|Hsc70-4-PG	1	FBpp0082514 type=protein; loc=3R:15244360..15246315; ID=FBpp0082514; name=Hsc70-4-PE; parent=FBgn0266599,FBtr0083055; dbxref=FlyBase:FBpp0082514,FlyBase_Annotation_IDs:CG4264-PE,GB_protein:AAO41567.1,REFSEQ:NP_788679,GB_protein:AAO41567; MD5=050fd5b4b4ff0bfd160c385fb3a7608a; length=651; release=r6.09; species=Dmel;;FBpp0082515 type=protein; loc=3R:15244360..15246315; ID=FBpp0082515; name=Hsc70-4-…	47.6	75	1.56	ARFEELNADLFR+ATLDEDNLK+DAGTIAGLNVLR+DNNLLGKFELSGIPPAPR+FEELNADLFR+FELSGIPPAPR+HWPFEVVSADGKPK+IINEPTAAAIAYGLDK+IINEPTAAAIAYGLDKK+KFDDAAVQSDMK+KTFFPEEISSMVLTK+LLQDLFNGK+LLQDLFNGKELNK+LVTHFVQEFK+LVTHFVQEFKR+MKETAEAYLGK+NQVAMNPTQTIFDAK+NQVAMNPTQTIFDAKR+NTTIPTK+QTQTFTTYSDNQPGVLIQVYEGER+SINPDEAVAYGAAVQAAILHGDK+STAGDTHLGGEDFDNR+STMDPVEK+SVIHDIVLVGGSTR+TFFPEEISSMVLTK+TTPSYVAFTDTER+TVTNAVITVPAYFNDSQR+VEII…
193a	FBpp0085720|FBgn0003887|CG9277-PB|betaTub56D-PB FBpp0085721|FBgn0003887|CG9277-PA|betaTub56D-PA	1	FBpp0085720 type=protein; loc=2R:complement(join(19451433..19451489,19447460..19448746)); ID=FBpp0085720; name=betaTub56D-PB; parent=FBgn0003887,FBtr0086536; dbxref=FlyBase:FBpp0085720,FlyBase_Annotation_IDs:CG9277-PB,GB_protein:AAF57555.1,REFSEQ:NP_523795,GB_protein:AAF57555,FlyMine:FBpp0085720,modMine:FBpp0085720; MD5=af532e832c1035fa8fb3355ba120f3d1; length=447; release=r6.09; species=Dmel;;FB…	32.4	71	1.12	ALTVPELTQQMFDAK+AVLVDLEPGTMDSVR+EVDEQMLNIQNK+GHYTEGAELVDSVLDVVR+IMNTYSVVPSPK+INVYYNEASGGK+ISEQFTAMFR+LAVNMVPFPR+LHFFMPGFAPLTSR+MSATFIGNSTAIQEIFK+MSATFIGNSTAIQEIFKR+MSMKEVDEQMLNIQNK+NSSYFVEWIPNNVK+YLTVAAIFR
191a	FBpp0085365|FBgn0000043|CG12051-PA|Act42A-PA	1	FBpp0085365 type=protein; loc=2R:complement(6014270..6015400); ID=FBpp0085365; name=Act42A-PA; parent=FBgn0000043,FBtr0086029; dbxref=GB_protein:AAF57294.1,FlyBase:FBpp0085365,FlyBase_Annotation_IDs:CG12051-PA,REFSEQ:NP_523625,GB_protein:AAF57294,FlyMine:FBpp0085365,modMine:FBpp0085365; MD5=2399a0c3c4cdf802eb854e0ba9f098c5; length=376; release=r6.09; species=Dmel;	47.1	68	1.04	AGFAGDDAPR+AVFPSIVGRPR+DLTDYLMK+DLYANTVLSGGTTMYPGIADR+DSYVGDEAQSK+DSYVGDEAQSKR+EITALAPSTMK+GYSFTTTAER+IKIVAPPER+KDLYANTVLSGGTTMYPGIADR+QEYDESGPSIVHR+QEYDESGPSIVHRK+RGILTLK+SYELPDGQVITIGNER+TTGIVLDSGDGVSHTVPIYEGYALPHAILR+VAPEEHPVLLTEAPLNPK
197a	FBpp0087142|FBgn0000556|CG8280-PA|Ef1alpha48D-PA FBpp0304260|FBgn0000556|CG8280-PC|Ef1alpha48D-PC FBpp0311272|FBgn0000556|CG8280-PD|Ef1alpha48D-PD FBpp0311273|FBgn0000556|CG8280-PE|Ef1alpha48D-PE	1	FBpp0087142 type=protein; loc=2R:11893575..11894966; ID=FBpp0087142; name=Ef1alpha48D-PA; parent=FBgn0000556,FBtr0088035; dbxref=FlyBase:FBpp0087142,FlyBase_Annotation_IDs:CG8280-PA,GB_protein:AAF58608.1,REFSEQ:NP_477375,GB_protein:AAF58608,FlyMine:FBpp0087142,modMine:FBpp0087142; MD5=2ae59732b0e0ae621052c7236b70a79c; length=463; release=r6.09; species=Dmel;;FBpp0304260 type=protein; loc=2R:11893…	34.3	53	1.18	ALRLPLQDVYK+EHALLAFTLGVK+EVSSYIK+EVSSYIKK+IGGIGTVPVGR+LPLQDVYK+MDSSEPPYSEAR+MDSSEPPYSEARYEEIKK+QLIVGVNK+QLIVGVNKMDSSEPPYSEAR+QTVAVGVIK+STTTGHLIYK+TIEKFEKEAQEMGK+TLIDALDAILPPARPTDK+VETGVLKPGTVVVFAPANITTEVK+YYVTIIDAPGHR+YYVTIIDAPGHRDFIK
18	FBpp0071808|FBgn0010078|CG3661-PA|RpL23-PA	1	FBpp0071808 type=protein; loc=2R:join(22854517..22854529,22854647..22854858,22855445..22855642); ID=FBpp0071808; name=RpL23-PA; parent=FBgn0010078,FBtr0071897; dbxref=GB_protein:AAF46914.1,FlyBase:FBpp0071808,FlyBase_Annotation_IDs:CG3661-PA,REFSEQ:NP_523813,GB_protein:AAF46914,FlyMine:FBpp0071808,modMine:FBpp0071808; MD5=91472336627593eb0a972b29a50a5e93; length=140; release=r6.09; species=Dmel;	50.7	53	1.19	DGVFIYFEDNAGVIVNNKGEMK+GSAITGPVAK+KVMPAVVIR+LNRLPAAGVGDMFVATVK+LPAAGVGDMFVATVK+LPAAGVGDMFVATVKK+NLYVIAVHGIR+VMPAVVIR
188b	FBpp0073445|FBgn0001218|CG4147-PB|Hsc70-3-PB FBpp0073446|FBgn0001218|CG4147-PA|Hsc70-3-PA FBpp0073447|FBgn0001218|CG4147-PD|Hsc70-3-PD FBpp0073448|FBgn0001218|CG4147-PC|Hsc70-3-PC FBpp0311376|FBgn0001218|CG4147-PE|Hsc70-3-PE	1	FBpp0073445 type=protein; loc=X:complement(join(11804897..11805021,11802613..11804458)); ID=FBpp0073445; name=Hsc70-3-PB; parent=FBgn0001218,FBtr0073608; dbxref=FlyBase:FBpp0073445,FlyBase_Annotation_IDs:CG4147-PB,GB_protein:AAN09299.1,REFSEQ:NP_511132,GB_protein:AAN09299,FlyMine:FBpp0073445,modMine:FBpp0073445; MD5=90cfc2d2c129e8a211bff4d9b740fb53; length=656; release=r6.09; species=Dmel;;FBpp00…	44.7	42	0.79	AKFEELNLDLFR+DAGVIAGLQVMR+DLEAIVQPVIAK+DVHEIVLVGGSTR+EWSDTNVQHDIK+FDLTGIPPAPR+FEELNLDLFR+IEIESFFEGDDFSETLTR+IINEPTAAAIAYGLDK+IINEPTAAAIAYGLDKK+ITPSYVAFTADGER+LTPEDIDR+LYQGAGGAPPPEGGDDADLKDEL+MKETAEAYLGK+NQLTTNPENTVFDAK+NQLTTNPENTVFDAKR+NSKPHISVDTSQGAK+SQVFSTASDNQHTVTIQVYEGERPMTK+VEIIANDQGNR+VESRNELESYAYSLK+VFAPEEISAMVLGK+VTHAVVTVPAYFNDAQR+WLEQNPDADPEEYKK
191b	FBpp0071448|FBgn0000044|CG10067-PA|Act57B-PA FBpp0082253|FBgn0000046|CG18290-PA|Act87E-PA FBpp0082254|FBgn0000046|CG18290-PB|Act87E-PB FBpp0312019|FBgn0000046|CG18290-PC|Act87E-PC	1	FBpp0071448 type=protein; loc=2R:join(20944117..20944156,20944844..20945934); ID=FBpp0071448; name=Act57B-PA; parent=FBgn0000044,FBtr0071519; dbxref=FlyBase_Annotation_IDs:CG10067-PA,GB_protein:AAF46640.1,FlyBase:FBpp0071448,REFSEQ:NP_523800,GB_protein:AAF46640,FlyMine:FBpp0071448,modMine:FBpp0071448; MD5=fc18feee98f205c68bee410b300b54e1; length=376; release=r6.09; species=Dmel;;FBpp0082253 type=…	38.3	41	0.46	AGFAGDDAPR+AVFPSIVGRPR+DLTDYLMK+DSYVGDEAQSK+DSYVGDEAQSKR+GYSFTTTAER+IIAPPER+RGILTLK+SYELPDGQVITIGNER+TTGIVLDSGDGVSHTVPIYEGYALPHAILR+VAPEEHPVLLTEAPLNPK+YPIEHGIITNWDDMEK
193b	FBpp0310087|FBgn0003888|CG3401-PB|betaTub60D-PB	1	FBpp0310087 type=protein; loc=2R:join(24306082..24306138,24310722..24310830,24310896..24311137,24311194..24312147); ID=FBpp0310087; name=betaTub60D-PB; parent=FBgn0003888,FBtr0343443; dbxref=GB_protein:AHN56630,REFSEQ:NP_001286835,FlyBase:FBpp0310087,FlyBase_Annotation_IDs:CG3401-PB; MD5=808c0718419ec38015f30f7cbf6600fb; length=453; release=r6.09; species=Dmel;	24.1	37	0.32	AILLDLEPGTMESVR+ALTVPELTQQMFDAK+IMNTYSVVPSPK+LAVNMVPFPR+LHFFMPGFAPLTSR+MSSTFIGNTTAIQELFK+NSSYFVEWIPNNVK+VSVYYNEASVTR
193c	FBpp0072177|FBgn0003888|CG3401-PA|betaTub60D-PA	0.9992	FBpp0072177 type=protein; loc=2R:join(24306082..24306138,24310722..24310830,24310893..24311137,24311194..24312147); ID=FBpp0072177; name=betaTub60D-PA; parent=FBgn0003888,FBtr0072270; dbxref=FlyBase:FBpp0072177,FlyBase_Annotation_IDs:CG3401-PA,GB_protein:AAF47193.2,REFSEQ:NP_523842,GB_protein:AAF47193,FlyMine:FBpp0072177,modMine:FBpp0072177; MD5=faff26e0b4223b934baefc1ca16310b2; length=454; relea…	24.2	37	0.28	AILLDLEPGTMESVR+ALTVPELTQQMFDAK+IMNTYSVVPSPK+LAVNMVPFPR+LHFFMPGFAPLTSR+MSSTFIGNTTAIQELFK+NSSYFVEWIPNNVK+VSVYYNEASAVTR
158	FBpp0088439|FBgn0039757|CG1883-PA|RpS7-PA FBpp0088440|FBgn0039757|CG1883-PC|RpS7-PC FBpp0088970|FBgn0039757|CG1883-PD|RpS7-PD FBpp0308324|FBgn0039757|CG1883-PE|RpS7-PE	1	FBpp0088439 type=protein; loc=3R:complement(join(30208490..30208657,30208093..30208425,30206638..30206721)); ID=FBpp0088439; name=RpS7-PA; parent=FBgn0039757,FBtr0089422; dbxref=FlyBase:FBpp0088439,FlyBase_Annotation_IDs:CG1883-PA,GB_protein:AAF57023.1,REFSEQ:NP_651782,GB_protein:AAF57023,FlyMine:FBpp0088439,modMine:FBpp0088439; MD5=447ca4c3ce12c2358f0f94bf5fea1d6b; length=194; release=r6.09; spe…	59.3	36	0.82	AVIIYVPIPQQK+DVTFEFPDNYLNV+EIEFGSK+HVVVIAER+IIKPGGSDPDDFEK+IQIILVR+KAVIIYVPIPQQK+LDGSQLVK+LTGRDVTFEFPDNYLNV+NQQTTIEHKVDTFTSVYK+SIAQALVELEANSDLKPYLR+VDTFTSVYK+VDTFTSVYKK+VKLDGSQLVK
130	FBpp0085585|FBgn0010411|CG8900-PB|RpS18-PB FBpp0085586|FBgn0010411|CG8900-PA|RpS18-PA	1	FBpp0085585 type=protein; loc=2R:join(20264108..20264110,20264247..20264432,20264493..20264762); ID=FBpp0085585; name=RpS18-PB; parent=FBgn0010411,FBtr0086273; dbxref=FlyBase:FBpp0085585,FlyBase_Annotation_IDs:CG8900-PB,GB_protein:AAM68401.1,REFSEQ:NP_725943,GB_protein:AAM68401; MD5=97ba9ef101737c9989d87e4dd680b173; length=152; release=r6.09; species=Dmel;;FBpp0085586 type=protein; loc=2R:join(20…	37.5	36	0.81	DIIDGKYWQLTSSNLDSK+IMNTNIDGK+IMNTNIDGKR+KVGIAMTAIK+QKDIIDGKYWQLTSSNLDSK+RYSNIVLK+VGIAMTAIK+VPNWFLNR+YSNIVLK+YSNIVLKK+YWQLTSSNLDSK
116	FBpp0083802|FBgn0002622|CG6779-PA|RpS3-PA FBpp0312066|FBgn0002622|CG6779-PB|RpS3-PB	1	FBpp0083802 type=protein; loc=3R:join(23358855..23358890,23359154..23359858); ID=FBpp0083802; name=RpS3-PA; parent=FBgn0002622,FBtr0084410; dbxref=FlyBase:FBpp0083802,FlyBase_Annotation_IDs:CG6779-PA,GB_protein:AAF56129.1,REFSEQ:NP_476632,GB_protein:AAF56129,FlyMine:FBpp0083802,modMine:FBpp0083802; MD5=afce2f20264890e9f016128a095a23e6; length=246; release=r6.09; species=Dmel;;FBpp0312066 type=pro…	50	36	0.82	AELNEFLTR+ELTAMVQK+FVSDGIFK+IELYAEK+IPPPSKPLDDLSEAK+IRELTAMVQK+IYETPETEYK+IYETPETEYKIPPPSKPLDDLSEAK+KPLPDNVSVVEPK+KPLPDNVSVVEPKEEK+LTGGLAVR+RFNFETGR+TEIIIMATK+TQQVLGEK+VMLPYDPK+VTPSRTEIIIMATK+YKLTGGLAVR
200a	FBpp0088242|FBgn0017545|CG2168-PA|RpS3A-PA FBpp0300615|FBgn0017545|CG2168-PF|RpS3A-PF	1	FBpp0088242 type=protein; loc=4:complement(join(66840..67180,66273..66738)); ID=FBpp0088242; name=RpS3A-PA; parent=FBgn0017545,FBtr0089175; dbxref=FlyBase:FBpp0088242,GB_protein:AAF59372.1,FlyBase_Annotation_IDs:CG2168-PA,REFSEQ:NP_524618,GB_protein:AAF59372,FlyMine:FBpp0088242,modMine:FBpp0088242; MD5=01e3a94c58ad043665c9117cee125392; length=268; release=r6.09; species=Dmel;;FBpp0300615 type=pro…	51.9	31	0.72	APNMFQTR+GRVFEVSLADLQK+IASDYLK+IYPLHDVYIR+LALDSIAK+LALDSIAKDIEK+LIAEDVQDR+MAVGKNKGLSK+MTDIITNEVSGADLK+SVEAVVSSEGAVIDRPEGYEPPVQEAV+TVDGYLLR+VFEVSLADLQK+VVDPFSR+WQTLIEAIVEAK
109	FBpp0082728|FBgn0040237|CG6815-PA|bor-PA FBpp0297140|FBgn0040237|CG6815-PB|bor-PB	1	FBpp0082728 type=protein; loc=3R:complement(join(16263730..16263952,16263147..16263621,16262262..16263086,16261991..16262189,16261834..16261926)); ID=FBpp0082728; name=bor-PA; parent=FBgn0040237,FBtr0083276; dbxref=FlyBase:FBpp0082728,FlyBase_Annotation_IDs:CG6815-PA,GB_protein:AAF55289.2,REFSEQ:NP_524996,GB_protein:AAF55289,FlyMine:FBpp0082728,modMine:FBpp0082728; MD5=9550e905085694c6b773f07bdce…	31.5	31	0.68	AALNAFLYR+AKPTDALQGVVLNPK+FAFLDALK+FDSSALER+FKLDTFDYGK+IGKPTLVGETSR+LLEHELR+LRDIAIATK+LYFDKYVLQPAAAGAK+NVLMHGPPGTGK+QQPQPDQTAGFSEGGGAADPEGR+QTIEHEIEMKEK+SITGTAAPPLTLTAK+TTVLEGIK+VKEYEAHIEQAK+VKEYEAHIEQAKVEQK+YEDQLLQQQR+YVLQPAAAGAK
207a	sp|ALBU_BOVIN|	1	sp ALBU_BOVIN	26.9	29	0.64	AEFVEVTK+DAFLGSFLYEYSR+DAIPENLPPLTADFAEDK+FKDLGEEHFK+HLVDEPQNLIK+KQTALVELLK+KVPQVSTPTLVEVSR+LGEYGFQNALIVR+LSQKFPK+LVNELTEFAK+LVTDLTK+LVVSTQTALA+QTALVELLK+RHPEYAVSVLLR+TVMENFVAFVDK+VPQVSTPTLVEVSR+YLYEIAR
185a	FBpp0081062|FBgn0003885|CG2512-PA|alphaTub84D-PA FBpp0081153|FBgn0003884|CG1913-PA|alphaTub84B-PA	1	FBpp0081062 type=protein; loc=3R:7531259..7532611; ID=FBpp0081062; name=alphaTub84D-PA; parent=FBgn0003885,FBtr0081538; dbxref=FlyBase:FBpp0081062,FlyBase_Annotation_IDs:CG2512-PA,GB_protein:AAF54007.1,REFSEQ:NP_524264,GB_protein:AAF54007,FlyMine:FBpp0081062,modMine:FBpp0081062; MD5=019098f12132864ff22b77f0b7ff682e; length=450; release=r6.09; species=Dmel;;FBpp0081153 type=protein; loc=3R:join(70…	36.9	28	0.6	AVFVDLEPTVVDEVR+DVNAAIATIK+EIVDLVLDR+FDGALNVDLTEFQTNLVPYPR+IHFPLVTYAPVISAEK+LIGQIVSSITASLR+LSVDYGKK+NLDIERPTYTNLNR+QLFHPEQLITGK+QLFHPEQLITGKEDAANNYAR+TVGGGDDSFNTFFSETGAGK+VGINYQPPTVVPGGDLAK
10	FBpp0071050|FBgn0004403|CG1524-PB|RpS14a-PB FBpp0071051|FBgn0004403|CG1524-PA|RpS14a-PA FBpp0071052|FBgn0004404|CG1527-PA|RpS14b-PA FBpp0311458|FBgn0004404|CG1527-PB|RpS14b-PB	1	FBpp0071050 type=protein; loc=X:join(7934034..7934270,7934330..7934548); ID=FBpp0071050; name=RpS14a-PB; parent=FBgn0004403,FBtr0071094; dbxref=FlyBase:FBpp0071050,FlyBase_Annotation_IDs:CG1524-PB,GB_protein:AAF46297.1,REFSEQ:NP_524884,GB_protein:AAF46297; MD5=67c629577ede1be33d27f3af361fb96a; length=151; release=r6.09; species=Dmel;;FBpp0071051 type=protein; loc=X:join(7934034..7934270,7934330..…	50.3	26	0.58	ADRDEASPYAAMLAAQDVAEK+DEASPYAAMLAAQDVAEK+EEVQVQLGPQVR+IEDVTPIPSDSTR+IEDVTPIPSDSTRR+IGRIEDVTPIPSDSTR+IGRIEDVTPIPSDSTRR+TLGITALHIK+TPGPGAQSALR+VKADRDEASPYAAMLAAQDVAEK+VQKEEVQVQLGPQVR
175a	FBpp0073277|FBgn0003360|CG16944-PA|sesB-PA FBpp0073278|FBgn0003360|CG16944-PC|sesB-PC FBpp0073279|FBgn0003360|CG16944-PB|sesB-PB FBpp0073280|FBgn0003360|CG16944-PD|sesB-PD FBpp0312078|FBgn0003360|CG16944-PE|sesB-PE	1	FBpp0073277 type=protein; loc=X:complement(join(10782380..10782676,10782173..10782300,10781621..10782095)); ID=FBpp0073277; name=sesB-PA; parent=FBgn0003360,FBtr0073421; dbxref=FlyBase:FBpp0073277,FlyBase_Annotation_IDs:CG16944-PA,GB_protein:AAG22341.1,REFSEQ:NP_511109,GB_protein:AAG22341,FlyMine:FBpp0073277,modMine:FBpp0073277; MD5=c2c1ad011a3bcdf20b09b6b6d65bec98; length=299; release=r6.09; spe…	43.8	26	0.56	AAYFGFYDTAR+DFAAGGISAAVSK+DFDAVGFVK+EQGFSSFWR+GAFSNILR+GMLPDPK+GTGGAFVLVLYDEIKK+IFKSDGIVGLYR+KATEVIYK+QEGTGAFFK+QVFLGGVDKNTQFWR+SDGIVGLYR+YFPTQALNFAFK+YFPTQALNFAFKDK
17	FBpp0071794|FBgn0011211|CG3612-PA|blw-PA	1	FBpp0071794 type=protein; loc=2R:join(22799204..22799269,22799896..22800476,22800569..22801370,22801483..22801692); ID=FBpp0071794; name=blw-PA; parent=FBgn0011211,FBtr0071883; dbxref=FlyBase:FBpp0071794,FlyBase_Annotation_IDs:CG3612-PA,GB_protein:AAF46903.1,REFSEQ:NP_726243,GB_protein:AAF46903,FlyMine:FBpp0071794,modMine:FBpp0071794; MD5=9adab5c6a725023536c45cc02a2d2dad; length=552; release=r6.0…	36.4	26	0.58	AVDSLVPIGR+DGAISEASDAK+EAYPGDVFYLHSR+GIRPAINVGLSVSR+GMALNLEPDNVGVVVFGNDK+HALIIYDDLSK+QMSLLLR+RTGAIVDVPVGDELLGR+SAEISNILEER+STVAQIVK+TALAIDTIINQK+TALAIDTIINQKR+TGAIVDVPVGDELLGR+TSEQALLDTIAK+VLSIGDGIAR+VSVREPMQTGIK+VVDALGNAIDGK+VYGLNNIQADEMVEFSSGLK
44	FBpp0075069|FBgn0250814|CG4169-PA|UQCR-C2-PA FBpp0303947|FBgn0250814|CG4169-PB|UQCR-C2-PB	1	FBpp0075069 type=protein; loc=3L:join(16584400..16584444,16584589..16584722,16584779..16585082,16585185..16586024); ID=FBpp0075069; name=UQCR-C2-PA; parent=FBgn0250814,FBtr0075309; dbxref=GB_protein:AAF49444.1,FlyBase:FBpp0075069,FlyBase_Annotation_IDs:CG4169-PA,REFSEQ:NP_648905,GB_protein:AAF49444,FlyMine:FBpp0075069,modMine:FBpp0075069; MD5=c89c08293aa606332e429c50fa8be9d2; length=440; release=…	60	25	0.55	AASANWYGGDAR+AAVVGVGIDNNTLAGFAQTLQFPSGGSK+AVNASYSDAGLFGFVVSADSK+AVVAVAGQGAAASNHK+ELVGYTVTTTADNAETGLR+LAGGLSTQNSTAFAIAR+LAVGAIGHLANVPYASDLA+LSSESLLHYVAQTFAAGR+LVVATADATLPVSR+NESYDIQGASHLLR+NGLGNSIYSPR+NVLEADALLGAIDGISQSQVQEAAK+TVEFLVR+TVVNQLNAVSTEER+YLQDLLQPAFKPWELVDNAK+YSSDGGLIK
203a	FBpp0088955|FBgn0002174|CG5504-PB|l(2)tid-PB	1	FBpp0088955 type=protein; loc=2R:join(23707154..23708487,23708630..23708858); ID=FBpp0088955; name=l(2)tid-PB; parent=FBgn0002174,FBtr0089504; dbxref=FlyBase:FBpp0088955,FlyBase_Annotation_IDs:CG5504-PB,GB_protein:AAS64764.1,REFSEQ:NP_995932,GB_protein:AAS64764,FlyMine:FBpp0088955,modMine:FBpp0088955; MD5=866804247a35c34a361f9196cb09b5f0; length=520; release=r6.09; species=Dmel;	35	24	0.56	DYYATLGVAK+ELFVTFR+EYDTYGQTAENIGR+FQEVSEAYEVLSDEQK+FQEVSEAYEVLSDEQKR+IFGEGNFR+KIFGEGNFR+KVTVPVPAGIENGQTVR+LALIEAYAELEEDTPGQIHGIANR+QATAGASEEPGAGAAAK+QGGGFPGGGAGGFGPEGFSQSWQFR+SSIDPEELFR+SSIDPEELFRK+TNSFDDFADSK+VQGVYEDQWINVEPGTSSHHK+VTVPVPAGIENGQTVR
90	FBpp0079874|FBgn0032393|CG12264-PA|CG12264-PA	1	FBpp0079874 type=protein; loc=2L:join(11999725..11999854,11999913..12001171); ID=FBpp0079874; name=CG12264-PA; parent=FBgn0032393,FBtr0080290; dbxref=FlyBase:FBpp0079874,FlyBase_Annotation_IDs:CG12264-PA,GB_protein:AAF53143.1,REFSEQ:NP_609533,GB_protein:AAF53143,FlyMine:FBpp0079874,modMine:FBpp0079874; MD5=a30ecd18fd91702c98940874ba57d2fa; length=462; release=r6.09; species=Dmel;	35.3	23	0.52	AIGTDEDLAHSSIR+ALENEGFK+AREQVATLIGADPK+EIIFTSGATESNNIAVK+EQVATLIGADPK+FTTVEEVDYTADK+GVGALYVR+LEPIQSGGGQER+SGTVPAPLAVGLGAAAELSLR+THAYGWETESAVEK+VFFHTDAAQAVGK+VPLDVNAMNIDLMSISGHK+VRLEPIQSGGGQER+WVDFLSNR
33	FBpp0074059|FBgn0061200|CG4453-PA|Nup153-PA FBpp0288862|FBgn0061200|CG4453-PC|Nup153-PC FBpp0309144|FBgn0061200|CG4453-PD|Nup153-PD	1	FBpp0074059 type=protein; loc=X:join(16600155..16600313,16600380..16600895,16600954..16601198,16601376..16605786,16605850..16606008,16607933..16608000,16609005..16609098); ID=FBpp0074059; name=Nup153-PA; parent=FBgn0061200,FBtr0074284; dbxref=FlyBase:FBpp0074059,FlyBase_Annotation_IDs:CG4453-PA,GB_protein:AAF48628.3,GB_protein:AAF48628,REFSEQ:NP_573136,GB_protein:AAF48628,FlyMine:FBpp0074059,modM…	12	23	0.46	AVDMRPSDSGSLAETSVGQGGSK+FNASIYGSTSALSDSR+ILNLLESYSTPLIDAK+ILNLLESYSTPLIDAKR+IMLAEVDADAADDLDDGSDAK+LLSGSASNSGSASASSSPFYQGR+LLVPTMQQLLER+NHLNLYGSQR+NSTWSLNSLTQR+RFNASIYGSTSALSDSR+SEYNVFLLR+SLNIPFGGSSTATSYNNSLSSLPNHK+TAEEEAPPPLDLPQISFPDMASAPK+VSSILPASLSGWFSPSSK+YTFSAPAPLDDLR
16	FBpp0071766|FBgn0034743|CG4046-PA|RpS16-PA FBpp0309759|FBgn0034743|CG4046-PB|RpS16-PB	1	FBpp0071766 type=protein; loc=2R:join(22606158..22606169,22606247..22606288,22606509..22606640,22606934..22607048,22607755..22607900); ID=FBpp0071766; name=RpS16-PA; parent=FBgn0034743,FBtr0071855; dbxref=FlyBase:FBpp0071766,FlyBase_Annotation_IDs:CG4046-PA,GB_protein:AAF46862.1,REFSEQ:NP_611685,GB_protein:AAF46862,FlyMine:FBpp0071766,modMine:FBpp0071766; MD5=e7f0408a4696f9329449eb7f556de5eb; len…	52	20	0.47	ALVAFYQK+DILVQYDR+EIKDILVQYDR+EPVQAVQVFGR+FAGVDIR+LQEPLLLLGK+LQEPLLLLGKEK+REPVQAVQVFGR+RREPVQAVQVFGR+VNGRPLEQIEPK+VSGGGHVAQIYAIR
199a	FBpp0088021|FBgn0028687|CG1341-PA|Rpt1-PA	1	FBpp0088021 type=protein; loc=2R:complement(7652536..7653837); ID=FBpp0088021; name=Rpt1-PA; parent=FBgn0028687,FBtr0088947; dbxref=GB_protein:AAF59219.1,FlyBase:FBpp0088021,FlyBase_Annotation_IDs:CG1341-PA,REFSEQ:NP_477473,GB_protein:AAF59219,FlyMine:FBpp0088021,modMine:FBpp0088021; MD5=76480cb616eeeb3d35baf21492c93f5f; length=433; release=r6.09; species=Dmel;	33.5	19	0.4	ESDTGLAPPALWDLAADK+FDDGAGGDNEVQR+FVNLGIEPPK+FVNLGIEPPKGVLLFGPPGTGK+FVVDLADSVAPTDIEEGMR+GVLLFGPPGTGK+IINADSDDPKYIINVK+QILQNEQPLQVAR+QVNELTGIKESDTGLAPPALWDLAADK+SLDEGDIELLK+TMLELINQLDGFDPR+VIGSELVQK
26	FBpp0072693|FBgn0025725|CG7961-PB|alphaCOP-PB FBpp0072694|FBgn0025725|CG7961-PA|alphaCOP-PA	1	FBpp0072693 type=protein; loc=3L:complement(join(1644012..1644957,1641197..1643955)); ID=FBpp0072693; name=alphaCOP-PB; parent=FBgn0025725,FBtr0072811; dbxref=FlyBase:FBpp0072693,FlyBase_Annotation_IDs:CG7961-PB,GB_protein:AAF47535.1,REFSEQ:NP_728648,GB_protein:AAF47535; MD5=66c92cebeb44706586c8d2870900e903; length=1234; release=r6.09; species=Dmel;;FBpp0072694 type=protein; loc=3L:complement(joi…	11.4	17	0.33	GFFEGAMVTR+GHPGATDLFGQADAVVK+GLSPAQQWANNSPLVLDHVK+LLHDQLGVVNFQPFK+LVGQSIIAYLQQK+QDLILSNGEDR+SSGITAIWVAR+TALNMFFK+TLDLPIYLTR+TSYTANPNLQSLSGYPLR+VWDISGLR
103	FBpp0081894|FBgn0037924|CG14712-PA|CG14712-PA	1	FBpp0081894 type=protein; loc=3R:join(11628941..11629014,11629081..11629248,11629318..11629720,11629784..11632939); ID=FBpp0081894; name=CG14712-PA; parent=FBgn0037924,FBtr0082418; dbxref=FlyBase:FBpp0081894,FlyBase_Annotation_IDs:CG14712-PA,GB_protein:AAG22146.2,REFSEQ:NP_650096,GB_protein:AAG22146,FlyMine:FBpp0081894,modMine:FBpp0081894; MD5=4c6cd830baee08815c7bd4474131f9f7; length=1266; releas…	14.5	17	0.39	APTLSITQIAPPER+ELTVSVPLR+IDASLLNNRPAASNFLR+INTEDTQQAQDYTK+INTEDTQQAQDYTKR+LVLGQPAPPAK+NDTLASGGSSPENSPENVAK+NLFGLNATTTTPFAFGGAAAGAADK+NLQQQQNQSFKR+QKLNLSQVDPR+RAPASPLPYK+SMSASNLYNPLTQPR+SVLEELKEISR+TFADVHSSGLSSR
62	FBpp0077720|FBgn0031256|CG4164-PA|CG4164-PA	1	FBpp0077720 type=protein; loc=2L:join(453262..454270,454330..454385); ID=FBpp0077720; name=CG4164-PA; parent=FBgn0031256,FBtr0078060; dbxref=FlyBase:FBpp0077720,FlyBase_Annotation_IDs:CG4164-PA,GB_protein:AAF51493.1,REFSEQ:NP_608525,GB_protein:AAF51493,FlyMine:FBpp0077720,modMine:FBpp0077720; MD5=76f6f7bc06412e4896f330dacff740ad; length=354; release=r6.09; species=Dmel;	20.6	16	0.34	FQDLGAAYEVLSNPDK+FQDLGAAYEVLSNPDKR+FVAEGEPHIDGEPGDLIVR+HLDGHLVPVTR+ILDQSSINR+TLEIEVEQGMVDGQETR
50	FBpp0076207|FBgn0005533|CG3922-PB|RpS17-PB	1	FBpp0076207 type=protein; loc=3L:complement(join(9429695..9429697,9429174..9429325,9428874..9429114)); ID=FBpp0076207; name=RpS17-PB; parent=FBgn0005533,FBtr0076479; dbxref=FlyBase:FBpp0076207,FlyBase_Annotation_IDs:CG3922-PB,GB_protein:AAF50272.1,REFSEQ:NP_524002,GB_protein:AAF50272,FlyMine:FBpp0076207,modMine:FBpp0076207; MD5=03edf5c0f514b34ba6142f641ccf4f7a; length=131; release=r6.09; species=…	50.4	16	0.36	DNYVPAVSALEQDIIEVDADTK+GLQLTQPNTNNFGR+IAGYVTHLMGR+LLDFHNIR+LTLDFHTNKR+RDNYVPAVSALEQDIIEVDADTK
23	FBpp0072305|FBgn0265434|CG15792-PB|zip-PB FBpp0072306|FBgn0265434|CG15792-PA|zip-PA FBpp0099894|FBgn0265434|CG15792-PC|zip-PC FBpp0099896|FBgn0265434|CG15792-PD|zip-PD FBpp0291728|FBgn0265434|CG15792-PE|zip-PE FBpp0291729|FBgn0265434|CG15792-PF|zip-PF FBpp0291730|FBgn0265434|CG15792-PG|zip-PG FBpp0291731|FBgn0265434|CG15792-PH|zip-PH FBpp0297531|FBgn0265434|CG15792-PI|zip-PI	1	FBpp0072305 type=protein; loc=2R:complement(join(25010380..25010511,25005868..25006083,25002288..25002444,25000039..25000160,24998278..24998301,24997578..24997697,24997209..24997301,24994407..24997146,24994012..24994316,24993391..24993921,24992033..24993328,24991810..24991973,24991137..24991272)); ID=FBpp0072305; name=zip-PB; parent=FBgn0265434,FBtr0072398; dbxref=FlyBase_Annotation_IDs:CG15792-P…	10	16	0.37	ALESQLAELK+EHGDEVEVELAETGKR+ELESQLAEIQEDLEAEK+FILDDVK+IANLEEQLENEGK+IANLEEQLENEGKER+IDAPLVLDQLR+IPFQEFR+LQQEAENITNQLEEAELK+LVWVPHENQGFVAASIK+NLDETEEELQKEK+NQFNDPATQAEWTQK+RVQVDEMQAQLAK+SASNMESQLTEAQQLLEEETR+SLEEETVNHEGVLADMR
204a	FBpp0089204|FBgn0004167|CG12008-PC|kst-PC FBpp0289294|FBgn0004167|CG12008-PE|kst-PE FBpp0304366|FBgn0004167|CG12008-PG|kst-PG FBpp0304367|FBgn0004167|CG12008-PH|kst-PH	1	FBpp0089204 type=protein; loc=3L:join(3351567..3351686,3351965..3352132,3353738..3353854,3353923..3354185,3354255..3354384,3354637..3354824,3354949..3357922,3357982..3358121,3358179..3359789,3359853..3365751,3365811..3366126,3366200..3366310,3366444..3366773,3367515..3367771); ID=FBpp0089204; name=kst-PC; parent=FBgn0004167,FBtr0073072; dbxref=FlyBase:FBpp0089204,GB_protein:AAS64957.1,FlyBase_Ann…	5.3	16	0.35	AALQAEEHVSDAAGATALK+DLNSALALLR+DLPNSLEGIQR+DYGNDEPSAQALLQR+EAFLNNDDLGDSYTAVER+FANSILEGEPK+INAFNAAASQQHQPDYFNNNTAR+IQEIQDTGVILLSK+ITMLEQLFR+LADLEEAYSELLR+LGDSIPQVEDLLR+MLQLDTAVITPDLR+NAQVGQEYEDLLR+QLVAGSQDLGTSLLSVQGLQK+SWGNLQALSVK+VTYLGNSVK
163	FBpp0089056|FBgn0032456|CG6214-PA|MRP-PA FBpp0089057|FBgn0032456|CG6214-PB|MRP-PB FBpp0089058|FBgn0032456|CG6214-PC|MRP-PC FBpp0089059|FBgn0032456|CG6214-PD|MRP-PD FBpp0089060|FBgn0032456|CG6214-PE|MRP-PE FBpp0089061|FBgn0032456|CG6214-PF|MRP-PF FBpp0089062|FBgn0032456|CG6214-PG|MRP-PG FBpp0089063|FBgn0032456|CG6214-PH|MRP-PH FBpp0089064|FBgn0032456|CG6214-PI|MRP-PI FBpp0089065|FBgn0032456|CG6214…	1	FBpp0089056 type=protein; loc=2L:join(12722431..12722484,12722559..12724070,12724206..12724343,12724472..12724618,12725712..12725796,12725859..12726678,12726746..12727116,12730843..12731066,12737959..12738176,12738241..12738747,12738807..12739188,12743980..12744171); ID=FBpp0089056; name=MRP-PA; parent=FBgn0032456,FBtr0090013; dbxref=FlyBase:FBpp0089056,FlyBase_Annotation_IDs:CG6214-PA,GB_protein…	10.5	16	0.36	ADIDILSAGDLTEIGEK+AQFSNGNVTFENPHGEK+ITYQWFDK+LAYVPQQAWIQNATVR+LMNEVLSGIK+LTIIPQDPVLFSGSLR+MGEISESGTFDQLVK+MSSDIETNIVSVER+SLAAGLNHEIAEGGENLSVGQR+SPIYSHFSETVTGASTIR+VEFQNFQVR
139	FBpp0086269|FBgn0034138|CG8332-PA|RpS15-PA FBpp0086270|FBgn0034138|CG8332-PB|RpS15-PB	1	FBpp0086269 type=protein; loc=2R:complement(join(16571189..16571197,16570917..16571005,16570626..16570848,16570259..16570384)); ID=FBpp0086269; name=RpS15-PA; parent=FBgn0034138,FBtr0087123; dbxref=FlyBase:FBpp0086269,FlyBase_Annotation_IDs:CG8332-PA,GB_protein:AAF57984.1,REFSEQ:NP_611136,GB_protein:AAF57984,FlyMine:FBpp0086269,modMine:FBpp0086269; MD5=dfe1be0f7a42b717525ecab027c7c122; length=148…	36.7	16	0.36	EAPPNEKPEIVK+GVDLDQLLDMPNNQLVELMHSR+KEAPPNEKPEIVK+NMIIVPEMTGSIIGVYNGK
129	FBpp0085380|FBgn0266580|CG7897-PA|Gp210-PA FBpp0307249|FBgn0266580|CG7897-PB|Gp210-PB	1	FBpp0085380 type=protein; loc=2R:join(5760908..5761062,5761134..5762193,5762594..5763961,5764021..5764771,5764831..5765148,5765488..5765619,5765680..5765879,5765940..5766203,5766453..5766578,5766691..5766796,5767285..5767406,5767463..5767561,5767620..5767853,5767914..5768060,5769343..5769495,5770470..5770605,5770806..5770856,5771916..5771990,5772067..5772200); ID=FBpp0085380; name=Gp210-PA; paren…	9.5	16	0.37	ETNNVIGISLK+GPSALLTVAYPNR+LFDTNDNLLLVDQSK+LGEQENVGPGEIR+LSVVESDNLFPTK+NPQTGLIYTPLIENEIR+SSQDDTFGDSFNVR+SVDTFSGPEYR+TLELVTPNAIK+VASDPLNIQVFAPIR+VLLPIFEDK+VTIAMPQAEYK+VVLPYDPNSLKPLK+YTITGNQVGETK
125	FBpp0084905|FBgn0020235|CG7610-PA|ATPsyngamma-PA FBpp0084906|FBgn0020235|CG7610-PB|ATPsyngamma-PB FBpp0084907|FBgn0020235|CG7610-PC|ATPsyngamma-PC	1	FBpp0084905 type=protein; loc=3R:complement(29747854..29748747); ID=FBpp0084905; name=ATPsyngamma-PA; parent=FBgn0020235,FBtr0085539; dbxref=FlyBase:FBpp0084905,FlyBase_Annotation_IDs:CG7610-PA,GB_protein:AAN14185.1,REFSEQ:NP_524550,GB_protein:AAN14185,FlyMine:FBpp0084905,modMine:FBpp0084905; MD5=2870f590ec709925b038ac6907413c32; length=297; release=r6.09; species=Dmel;;FBpp0084906 type=protein; …	35.7	15	0.32	AARPYGIGAQQFFEK+ELIEIISGAAALT+GELAQDEANTK+IANEVLQTGYDYTEGK+KLLIAVTSDR+LAVYDSLDSDVVK+LPPTFLDASK+LTLTFNR+NILMVANEVGR
105	FBpp0082219|FBgn0038145|CG8863-PA|Droj2-PA FBpp0082220|FBgn0038145|CG8863-PB|Droj2-PB FBpp0082221|FBgn0038145|CG8863-PC|Droj2-PC FBpp0082222|FBgn0038145|CG8863-PD|Droj2-PD FBpp0082223|FBgn0038145|CG8863-PE|Droj2-PE	1	FBpp0082219 type=protein; loc=3R:join(13383479..13384579,13384670..13384780); ID=FBpp0082219; name=Droj2-PA; parent=FBgn0038145,FBtr0082751; dbxref=FlyBase:FBpp0082219,FlyBase_Annotation_IDs:CG8863-PA,GB_protein:AAF54939.1,REFSEQ:NP_650283,GB_protein:AAF54939; MD5=efbff2329a246c0e487de7a3cf5fb77c; length=403; release=r6.09; species=Dmel;;FBpp0082220 type=protein; loc=3R:join(13383479..13384579,13…	23.1	15	0.37	AISQAYEVLSDADK+AISQAYEVLSDADKR+DLIVSTQPGEVIR+DVVHQMSVQLEELYNGATR+FFGAGFGGSGGGR+MAYDEDDGGYQDGPR+QVYDEGGEAAIKK+TLDDRDLIVSTQPGEVIR
7	FBpp0070765|FBgn0028474|CG4119-PA|CG4119-PA FBpp0309405|FBgn0028474|CG4119-PB|CG4119-PB	1	FBpp0070765 type=protein; loc=X:join(5666406..5666468,5666557..5666798,5667210..5668332,5668398..5669226,5669302..5669945,5670051..5670146); ID=FBpp0070765; name=CG4119-PA; parent=FBgn0028474,FBtr0070799; dbxref=FlyBase:FBpp0070765,FlyBase_Annotation_IDs:CG4119-PA,GB_protein:AAF46056.1,REFSEQ:NP_572242,GB_protein:AAF46056,FlyMine:FBpp0070765,modMine:FBpp0070765; MD5=30e60862de8db5011e39681c9cc99c…	17.4	14	0.32	ASMADTASNASGVYAK+ESSSAAIEITQK+HGKNEAAASAGSSADAAAANIK+ILINVNQEPPAAATSSVHQR+LLIYELDAK+NEAAASAGSSADAAAANIK+NLISSEIGK+NNNNDQSLSNSLSR+QSSAVSAATAAAAAVSQK+SGSSSTAAASSSSATATSSTPAADGADMSDKTDKESVAVVIK+VLSENTLEEEKR
39	FBpp0074431|FBgn0030959|CG6961-PA|CG6961-PA FBpp0074432|FBgn0030956|CG18259-PA|CG18259-PA	1	FBpp0074431 type=protein; loc=X:complement(join(18787981..18788060,18787398..18787918,18786599..18787340,18786461..18786542)); ID=FBpp0074431; name=CG6961-PA; parent=FBgn0030959,FBtr0074660; dbxref=FlyBase:FBpp0074431,FlyBase_Annotation_IDs:CG6961-PA,GB_protein:AAF48885.2,REFSEQ:NP_573325,GB_protein:AAF48885,FlyMine:FBpp0074431,modMine:FBpp0074431; MD5=6dc38ff6a12c5513175baba7ab19ef89; length=474…	35.7	14	0.34	ELFSDIGPVYDAR+IDNNAFSIYEAAR+LLVSNLHTNVTTADIR+LSMSNHADGTIQAK+SAGPILIDDEEESFEPSHR+TVTTNSSGVEVDIDALHSVLFR+VVRPGTAEVIYK+WDSDDGVVELGNHMLSGLR+YIDLDNMQDLEDEEISR+YSIGGLDLNRGDDVEMSMAPLNNK
179a	FBpp0074549|FBgn0027291|CG12233-PA|l(1)G0156-PA FBpp0300338|FBgn0027291|CG12233-PC|l(1)G0156-PC FBpp0307649|FBgn0027291|CG12233-PD|l(1)G0156-PD	1	FBpp0074549 type=protein; loc=X:complement(join(19521673..19521699,19520660..19520827,19519904..19520298,19519696..19519831,19519287..19519625)); ID=FBpp0074549; name=l(1)G0156-PA; parent=FBgn0027291,FBtr0074780; dbxref=FlyBase:FBpp0074549,FlyBase_Annotation_IDs:CG12233-PA,GB_protein:AAN09496.1,REFSEQ:NP_573388,GB_protein:AAN09496,FlyMine:FBpp0074549,modMine:FBpp0074549; MD5=b20de9f2881c026d8971c…	33.6	14	0.31	ENTEGEYSGIEHEIVDGVVQSIK+FGIPQAAIDSVNTNK+FPEIQFEEK+HMELNTYADKIER+IFTAANVPIEWEAVDVTPVR+MSDGLFLR+TLYDDVDVVTIR+VTLIPGDGIGPEISAAVQK
154	FBpp0087861|FBgn0033264|CG2158-PA|Nup50-PA	1	FBpp0087861 type=protein; loc=2R:join(8123138..8123363,8123420..8124549,8124610..8124948); ID=FBpp0087861; name=Nup50-PA; parent=FBgn0033264,FBtr0088783; dbxref=FlyBase:FBpp0087861,FlyBase_Annotation_IDs:CG2158-PA,GB_protein:AAF59131.1,REFSEQ:NP_610355,GB_protein:AAF59131,FlyMine:FBpp0087861,modMine:FBpp0087861; MD5=be5d93959adbf8ce49e5360e86ab60a5; length=564; release=r6.09; species=Dmel;	29.3	14	0.33	AATTFTFGKPSAPIGASVSPLAK+DTTTKKDEPNFSAPK+ESTSTVDGAKPTTSIFGNISAAK+IAGGSSAAEEDGAEEK+IAGGSSAAEEDGAEEKTAEPK+NYDEHLKDLQDEESAR+QATSNLNHENWDLEEEPEER+QVVEDDAIYSKR+SNNDDKPSTSLFAGFGK+SSIFSFGAK+TNGFSFGLK
80	FBpp0079328|FBgn0010265|CG13389-PA|RpS13-PA FBpp0099990|FBgn0010265|CG13389-PB|RpS13-PB FBpp0312104|FBgn0010265|CG13389-PC|RpS13-PC	1	FBpp0079328 type=protein; loc=2L:complement(join(8364541..8364563,8364188..8364315,8363821..8364125)); ID=FBpp0079328; name=RpS13-PA; parent=FBgn0010265,FBtr0079724; dbxref=FlyBase:FBpp0079328,GB_protein:AAF52649.1,FlyBase_Annotation_IDs:CG13389-PA,REFSEQ:NP_476938,GB_protein:AAF52649; MD5=64e6acba0b4cb2697fd1862d9d26fa02; length=151; release=r6.09; species=Dmel;;FBpp0099990 type=protein; loc=2L:…	40.4	13	0.26	GISQSALPYR+LILVESR+LNADDVKEQIK+LNADDVKEQIKK+SVGLKPDIPEDLYHMIK+SVLPPNWK+TVPSWLK
41	FBpp0074662|FBgn0028695|CG7762-PA|Rpn1-PA	1	FBpp0074662 type=protein; loc=3L:join(19915191..19917113,19917183..19918019); ID=FBpp0074662; name=Rpn1-PA; parent=FBgn0028695,FBtr0074893; dbxref=FlyBase:FBpp0074662,FlyBase_Annotation_IDs:CG7762-PA,GB_protein:AAF49095.2,REFSEQ:NP_649158,GB_protein:AAF49095,FlyMine:FBpp0074662,modMine:FBpp0074662; MD5=dca0928cc63d49df0550af2d0134e7d9; length=919; release=r6.09; species=Dmel;	12.8	13	0.29	ASTTSMTSVPKPLK+AVPLALGLISASNPK+DPSNLFMVR+LNIIDTLSK+LYQPTLESMAK+QLAFMLAR+TITGFQTHTTPVLLAIGER+TVFSFGSNNK+VGIAIDVVGQAGKPK+VQLIELVK
208b	sp|K1C15_SHEEP|	1	sp K1C15_SHEEP	8.8	13	0.19	ALEEANADLEVK+LAADDFR+QSVEADINGLR+QSVEADINGLRR+RVLDELTLTK+VLDELTLTK
118	FBpp0084242|FBgn0039300|CG10423-PA|RpS27-PA FBpp0293236|FBgn0039300|CG10423-PB|RpS27-PB	1	FBpp0084242 type=protein; loc=3R:complement(join(25247433..25247438,25246448..25246667,25246353..25246381)); ID=FBpp0084242; name=RpS27-PA; parent=FBgn0039300,FBtr0084868; dbxref=FlyBase:FBpp0084242,FlyBase_Annotation_IDs:CG10423-PA,GB_protein:AAF56428.1,REFSEQ:NP_651359,GB_protein:AAF56428,FlyMine:FBpp0084242,modMine:FBpp0084242; MD5=12891c10f84e6af4a613b302d70f03eb; length=84; release=r6.09; sp…	29.8	13	0.31	DLLHPLPAEEK+DLLHPLPAEEKR+LVQHPNSYFMDVK
24	FBpp0072672|FBgn0250789|CG1977-PA|alpha-Spec-PA FBpp0305100|FBgn0250789|CG1977-PB|alpha-Spec-PB FBpp0305101|FBgn0250789|CG1977-PC|alpha-Spec-PC FBpp0305102|FBgn0250789|CG1977-PD|alpha-Spec-PD	1	FBpp0072672 type=protein; loc=3L:complement(join(1784907..1788896,1781759..1783682,1781095..1781698,1779385..1779985,1779182..1779310)); ID=FBpp0072672; name=alpha-Spec-PA; parent=FBgn0250789,FBtr0072789; dbxref=FlyBase:FBpp0072672,FlyBase_Annotation_IDs:CG1977-PA,GB_protein:AAF47569.1,REFSEQ:NP_476739,GB_protein:AAF47569,FlyMine:FBpp0072672,modMine:FBpp0072672; MD5=b8439882282cce78554fdd71ffb18c…	7.2	12	0.27	ADVVESWIDDKENYVR+DADEIENWIAEK+DLSTVQTLLTK+EAADLAQWIR+FIESGHFDADNIR+IAALQTVADQLIAQNHYASNLVDEK+IEDITNVGTELIEK+ILETVEDIQER+LGDEQTLQQFSR+LIDGQHYAADDVAQR+LQAASEESYRDPTNLQAK+SGQPIKDALDYIDFTR
201a	FBpp0088250|FBgn0010217|CG11154-PA|ATPsynbeta-PA FBpp0305828|FBgn0010217|CG11154-PC|ATPsynbeta-PC FBpp0311086|FBgn0010217|CG11154-PD|ATPsynbeta-PD	1	FBpp0088250 type=protein; loc=4:join(1031890..1031953,1032907..1033218,1033272..1034413); ID=FBpp0088250; name=ATPsynbeta-PA; parent=FBgn0010217,FBtr0089186; dbxref=FlyBase:FBpp0088250,FlyBase_Annotation_IDs:CG11154-PA,GB_protein:AAF59391.1,REFSEQ:NP_726631,GB_protein:AAF59391,FlyMine:FBpp0088250,modMine:FBpp0088250; MD5=0f33e3078353582da35dbfb8cdb4639d; length=505; release=r6.09; species=Dmel;;F…	27.5	12	0.28	FTQAGSEVSALLGR+IINVIGEPIDER+IINVIGEPIDERGPIDTDK+LVLEVAQHLGENTVR+LVPLEQTIK+TIAMDGTEGLVR+TVLIMELINNVAK+VALTGLTVAEYFR+VALVYGQMNEPPGAR+VLDTGYPIRIPVGAETLGR+VVDLLAPYAK
184a	FBpp0078298|FBgn0003261|CG10279-PC|Rm62-PC FBpp0078299|FBgn0003261|CG10279-PD|Rm62-PD FBpp0078300|FBgn0003261|CG10279-PB|Rm62-PB FBpp0078301|FBgn0003261|CG10279-PA|Rm62-PA FBpp0078302|FBgn0003261|CG10279-PE|Rm62-PE FBpp0078303|FBgn0003261|CG10279-PF|Rm62-PF FBpp0291159|FBgn0003261|CG10279-PH|Rm62-PH FBpp0291753|FBgn0003261|CG10279-PI|Rm62-PI	1	FBpp0078298 type=protein; loc=3R:complement(join(6005206..6005216,6004017..6005126,6003673..6003911,6001558..6001736,6001163..6001360)); ID=FBpp0078298; name=Rm62-PC; parent=FBgn0003261,FBtr0078649; dbxref=FlyBase:FBpp0078298,FlyBase_Annotation_IDs:CG10279-PC,GB_protein:AAN14332.1,REFSEQ:NP_731033,GB_protein:AAN14332; MD5=91fd1a2ab1e8d5284cd393f1f664c60d; length=578; release=r6.09; species=Dmel;;…	24.9	12	0.23	ALVDVLR+APTAIQAQGWPIAMSGSNFVGIAK+EANQEINPALENLAR+ELAQQIQQVATEFGSSSYVR+GDGPIALVLAPTR+GTSFAFFTK+MLDMGFEPQIR+NFYQEHPNVANR+TLLSDIYDTSESPGK+YVINFDYPQNSEDYIHR
174a	FBpp0072904|FBgn0001233|CG1242-PA|Hsp83-PA FBpp0305095|FBgn0001233|CG1242-PB|Hsp83-PB	1	FBpp0072904 type=protein; loc=3L:3194499..3196652; ID=FBpp0072904; name=Hsp83-PA; parent=FBgn0001233,FBtr0073040; dbxref=FlyBase:FBpp0072904,FlyBase_Annotation_IDs:CG1242-PA,GB_protein:AAF47734.1,REFSEQ:NP_523899,GB_protein:AAF47734,FlyMine:FBpp0072904,modMine:FBpp0072904; MD5=f397796e386213d935f678daad2c75b8; length=717; release=r6.09; species=Dmel;;FBpp0305095 type=protein; loc=3L:3194499..3196…	14.2	11	0.24	ALLFIPR+GVVDSEDIPLNLSR+HVYFITGESK+IVLYIKEDQTDYLEESK+NPDDISQEEYGEFYK+QLEINPDHPIVETLR+SDLVNNLGTIAK+TAGTLTIIDTGIGMTK+TAGTLTIIDTGIGMTKSDLVNNLGTIAK+TPFDLFENQK
157	FBpp0088303|FBgn0023213|CG10811-PA|eIF4G-PA FBpp0111817|FBgn0023213|CG10811-PB|eIF4G-PB FBpp0288389|FBgn0023213|CG10811-PC|eIF4G-PC	1	FBpp0088303 type=protein; loc=4:complement(join(929822..929899,926011..926661,925768..925948,925575..925686,925083..925138,918903..921199,918536..918776,918324..918481,917275..917743,916867..917090,916121..916267,915837..916059,915617..915718,915492..915553)); ID=FBpp0088303; name=eIF4G-PA; parent=FBgn0023213,FBtr0089243; dbxref=FlyBase:FBpp0088303,FlyBase_Annotation_IDs:CG10811-PA,GB_protein:AAF…	10.2	11	0.25	AIDEPNFSVSYAR+AQSSVGSSNVNTGPLYR+FDTLVEEIIK+IPQQESVGLNNLTSTSSQGSESR+NVSESIVAPITDETDDAGSTPISR+SVAPVAVFIEASETDLK+SVVSEIVDLSAASK+TDVGPTPIVSAMTDAPSVEILPTPQR+TNAPYIPIETTPISR+VQSMVGIIGNR
49	FBpp0075618|FBgn0011284|CG11276-PA|RpS4-PA FBpp0075619|FBgn0011284|CG11276-PB|RpS4-PB FBpp0312080|FBgn0011284|CG11276-PC|RpS4-PC	1	FBpp0075618 type=protein; loc=3L:join(13042012..13042014,13042110..13042368,13042442..13042539,13043166..13043337,13043574..13043827); ID=FBpp0075618; name=RpS4-PA; parent=FBgn0011284,FBtr0075884; dbxref=FlyBase:FBpp0075618,FlyBase_Annotation_IDs:CG11276-PA,GB_protein:AAF49847.1,REFSEQ:NP_729871,GB_protein:AAF49847,FlyMine:FBpp0075618; MD5=9432bd09df680f6871c732d2390f7b76; length=261; release=r6.…	36	10	0.22	ESLPLLIFLR+GNKPYISLPK+GVPFLVTHDGR+LSIAEER+LTNVFIIGK+TDPTYPAGYMDVITLEK+YALNGAEVTK+YPDPLIHANDSVQVDIASGK
192a	FBpp0085653|FBgn0260934|CG8201-PH|par-1-PH	1	FBpp0085653 type=protein; loc=2R:join(19464642..19465694,19470597..19470812,19470872..19471092,19471209..19471490,19471552..19471736,19472819..19472931,19472996..19473179,19473440..19473554,19473613..19473740,19473805..19473967,19474528..19474641,19477634..19477704,19478742..19478865,19481151..19481163); ID=FBpp0085653; name=par-1-PH; parent=FBgn0260934,FBtr0086457; dbxref=FlyBase_Annotation_IDs:…	14.5	10	0.15	MLTTADTTLNSPAKPR+NEFYIVGDGYHR+NISGNDAGANAGSASVQSPTHR+NLAATNAASAAAANSSYASGGGGGTVSSR+NNTALEYSGTSGASGDSSHPGR+SEIEASLSQVR+TDDLAAESSASAAAAVAPK+YDDVFATYLLLGR
167	FBpp0289967|FBgn0037655|CG11984-PD|CG11984-PD FBpp0289968|FBgn0037655|CG11984-PE|CG11984-PE FBpp0289969|FBgn0037655|CG11984-PF|CG11984-PF FBpp0289970|FBgn0037655|CG11984-PG|CG11984-PG FBpp0289971|FBgn0037655|CG11984-PH|CG11984-PH FBpp0289972|FBgn0037655|CG11984-PI|CG11984-PI	1	FBpp0289967 type=protein; loc=3R:complement(join(9013316..9013331,9012837..9013261,9012045..9012305,9011674..9011949,9011363..9011604,9010673..9011252)); ID=FBpp0289967; name=CG11984-PD; parent=FBgn0037655,FBtr0300743; dbxref=REFSEQ:NP_731305,GB_protein:AAF54324,FlyBase:FBpp0289967,FlyBase_Annotation_IDs:CG11984-PD; MD5=19d6a7df1ddfc927b5b7784a3f763578; length=599; release=r6.09; species=Dmel;;FB…	22.5	10	0.21	ANTTQTSGTGGLGGAGATAAPGGGASGAGTKPTADR+ELISFLDEPSAIR+KANTTQTSGTGGLGGAGATAAPGGGASGAGTKPTADR+SGRPPPGEMATGSQQPQQQQQSTANPAASQQK+TTEWPVTASFSTSASNHSQTQSSLAANSLNAR+YKQNASAATAAGNTNQIPDTR
141	FBpp0086694|FBgn0001220|CG8542-PA|Hsc70-5-PA FBpp0308990|FBgn0001220|CG8542-PB|Hsc70-5-PB	1	FBpp0086694 type=protein; loc=2R:complement(join(14255834..14255923,14255669..14255715,14254829..14255407,14253553..14254657,14253352..14253492,14253190..14253288)); ID=FBpp0086694; name=Hsc70-5-PA; parent=FBgn0001220,FBtr0087568; dbxref=FlyBase:FBpp0086694,FlyBase_Annotation_IDs:CG8542-PA,GB_protein:AAF58270.1,REFSEQ:NP_523741,GB_protein:AAF58270,FlyMine:FBpp0086694,modMine:FBpp0086694; MD5=453b…	17.1	10	0.23	ALSDAEVSKSEIGEVLLVGGMTR+DAGQIAGLNVLR+ELIEIVNQGESIVHDTETK+NTTIPTK+QAVTNSANTFYATK+SQVFSTASDGQTQVEIK+VQSTVQELFGR+VYSPSQIGAFILMK
135	FBpp0085915|FBgn0265297|CG5119-PC|pAbp-PC FBpp0085917|FBgn0265297|CG5119-PA|pAbp-PA FBpp0085919|FBgn0265297|CG5119-PB|pAbp-PB	1	FBpp0085915 type=protein; loc=2R:join(18141507..18141672,18143413..18144897,18144967..18145220); ID=FBpp0085915; name=pAbp-PC; parent=FBgn0265297,FBtr0086736; dbxref=GB_protein:AAF57746.1,FlyBase:FBpp0085915,FlyBase_Annotation_IDs:CG5119-PC,REFSEQ:NP_725750,GB_protein:AAF57746; MD5=6bee88b82e3f7d3c442e363e78d07870; length=634; release=r6.09; species=Dmel;;FBpp0085917 type=protein; loc=2R:join(181…	17.8	10	0.23	AITGQQTAAPNMQIPGAQIAGGAQQR+ALDTMNFDLVR+FFGSQVATQMR+GAQPQVQGTHAAAAAANNMR+IAFSPYGNITSAK+LIASLLANAKPQEQK+SLGYAYVNFQQPADAER
22	FBpp0072120|FBgn0263006|CG3725-PG|SERCA-PG FBpp0072121|FBgn0263006|CG3725-PE|SERCA-PE FBpp0072122|FBgn0263006|CG3725-PB|SERCA-PB FBpp0072123|FBgn0263006|CG3725-PD|SERCA-PD FBpp0072124|FBgn0263006|CG3725-PA|SERCA-PA FBpp0072125|FBgn0263006|CG3725-PH|SERCA-PH FBpp0072126|FBgn0263006|CG3725-PC|SERCA-PC FBpp0072127|FBgn0263006|CG3725-PF|SERCA-PF FBpp0309946|FBgn0263006|CG3725-PI|SERCA-PI	1	FBpp0072120 type=protein; loc=2R:complement(join(23932667..23932784,23932574..23932591,23932406..23932488,23930158..23932329,23929983..23930098,23929682..23929918,23929500..23929617,23929231..23929431)); ID=FBpp0072120; name=SERCA-PG; parent=FBgn0263006,FBtr0072211; dbxref=FlyBase:FBpp0072120,GB_protein:AAM68281.1,FlyBase_Annotation_IDs:CG3725-PG,REFSEQ:NP_726386,GB_protein:AAM68281; MD5=b5943523…	10.8	9	0.22	EFDDLSPTEQK+GVVIGTGLSTAIGK+IDQSILTGESVSVIK+IGVFAEDEDTTGK+ILALTGQYGTGR+NILFSGTNVAAGK+TVEQSLNFFGTDPER+VGEATETALIVLAEK
176a	FBpp0073766|FBgn0264078|CG32593-PA|Flo2-PA FBpp0073768|FBgn0264078|CG32593-PE|Flo2-PE FBpp0303247|FBgn0264078|CG32593-PI|Flo2-PI FBpp0303248|FBgn0264078|CG32593-PJ|Flo2-PJ FBpp0303249|FBgn0264078|CG32593-PK|Flo2-PK FBpp0312521|FBgn0264078|CG32593-PM|Flo2-PM	1	FBpp0073766 type=protein; loc=X:join(14840971..14841019,14924226..14924413,14925646..14925684,14926766..14926874,14930747..14931314,14931802..14931985,14932048..14932227); ID=FBpp0073766; name=Flo2-PA; parent=FBgn0264078,FBtr0073949; dbxref=FlyBase:FBpp0073766,FlyBase_Annotation_IDs:CG32593-PA,GB_protein:AAF48407.2,REFSEQ:NP_727797,GB_protein:AAF48407,FlyMine:FBpp0073766,modMine:FBpp0073766; MD5=…	19.8	9	0.18	ADELLGTASEQFLGK+AESQLAYELQAAK+ANFDQEINTAK+DVYDDVQYLASLGK+IGSAEAHAIELVGK+TDEIVLIGGNDNITNDVTR
162	FBpp0088675|FBgn0003189|CG18572-PA|r-PA FBpp0309141|FBgn0003189|CG18572-PD|r-PD FBpp0309142|FBgn0003189|CG18572-PE|r-PE	1	FBpp0088675 type=protein; loc=X:join(16656398..16657156,16657221..16660472,16660538..16660642,16665188..16665327,16666035..16667859,16667937..16668320,16668385..16668594); ID=FBpp0088675; name=r-PA; parent=FBgn0003189,FBtr0089734; dbxref=FlyBase:FBpp0088675,FlyBase_Annotation_IDs:CG18572-PA,GB_protein:AAF48639.3,REFSEQ:NP_523377,GB_protein:AAF48639,FlyMine:FBpp0088675,modMine:FBpp0088675; MD5=477…	5.4	9	0.16	AIVGLDVEPLDVLHGVGK+ATGYPLAYVAAK+ESNIQTVLINPNIATVQTSK+GASVTLLPWSAR+IILLQSLLTR+LALGLPLPDIK+NAVLLSIGSFK+VNEIGEQVAPSEAVYSVAQALDAASR
155	FBpp0087968|FBgn0050382|CG30382-PA|CG30382-PA FBpp0087969|FBgn0263121|CG18495-PB|Prosalpha1-PB FBpp0087970|FBgn0263121|CG18495-PA|Prosalpha1-PA FBpp0291433|FBgn0050382|CG30382-PB|CG30382-PB	1	FBpp0087968 type=protein; loc=2R:complement(join(7831520..7831595,7831281..7831457,7830511..7830992)); ID=FBpp0087968; name=CG30382-PA; parent=FBgn0050382,FBtr0088894; dbxref=FlyBase:FBpp0087968,FlyBase_Annotation_IDs:CG30382-PA,GB_protein:AAM68869.1,REFSEQ:NP_724616,GB_protein:AAM68869,FlyMine:FBpp0087968,modMine:FBpp0087968; MD5=4137b83427de6b647901cbacf8b3a673; length=244; release=r6.09; speci…	25.8	9	0.21	AIAQENITTVALK+LYQVEYAFK+NIVPETVTHLFR+TDPAGYFSGFK+TLEANSYLEK+TLEANSYLEKK+YEAANFR
188c	FBpp0075504|FBgn0001216|CG8937-PA|Hsc70-1-PA	0.9824	FBpp0075504 type=protein; loc=3L:join(13974571..13974775,13975917..13977637); ID=FBpp0075504; name=Hsc70-1-PA; parent=FBgn0001216,FBtr0075762; dbxref=FlyBase:FBpp0075504,FlyBase_Annotation_IDs:CG8937-PA,GB_protein:AAF49782.1,REFSEQ:NP_524063,GB_protein:AAF49782,FlyMine:FBpp0075504,modMine:FBpp0075504; MD5=8b48cc71a713218dd3b871aeae7e589d; length=641; release=r6.09; species=Dmel;	10.9	9	0.08	IINEPTAAAIAYGLDK+NTTIPTK+SINPDEAVAYGAAVQAAILHGDK+TTPSYVAFTESER+VEIIANDQGNR
97	FBpp0080922|FBgn0262743|CG2637-PA|Fs(2)Ket-PA FBpp0294035|FBgn0262743|CG2637-PB|Fs(2)Ket-PB FBpp0294036|FBgn0262743|CG2637-PC|Fs(2)Ket-PC FBpp0294037|FBgn0262743|CG2637-PD|Fs(2)Ket-PD FBpp0294038|FBgn0262743|CG2637-PE|Fs(2)Ket-PE	1	FBpp0080922 type=protein; loc=2L:join(20735373..20735430,20736103..20736344,20736418..20737446,20737515..20738441,20738504..20738902); ID=FBpp0080922; name=Fs(2)Ket-PA; parent=FBgn0262743,FBtr0081392; dbxref=FlyBase:FBpp0080922,FlyBase_Annotation_IDs:CG2637-PA,GB_protein:AAF53918.1,REFSEQ:NP_477496,GB_protein:AAF53918,FlyMine:FBpp0080922,modMine:FBpp0080922; MD5=4d0f51490dd0744fcf756f3edcd13c3f; …	8.3	8	0.17	ALSEILVNTANSAVAR+GALQFLTPVLVEK+LAATTALHNSLEFTK+NFLEQAAASNLPEFLK+TVSPDKNELLSAK
92	FBpp0080048|FBgn0025724|CG6699-PA|beta'COP-PA	1	FBpp0080048 type=protein; loc=2L:join(13379022..13379376,13379495..13380114,13380177..13380759,13380995..13382181); ID=FBpp0080048; name=beta'COP-PA; parent=FBgn0025724,FBtr0080469; dbxref=FlyBase:FBpp0080048,FlyBase_Annotation_IDs:CG6699-PA,GB_protein:AAF53294.2,REFSEQ:NP_524836,GB_protein:AAF53294,FlyMine:FBpp0080048,modMine:FBpp0080048; MD5=4642d653163872c0bb3f07e4fd6b6fd0; length=914; release…	10.1	8	0.2	ADVVLPTIPK+AGQSLADPAQYTNLFPGLGDALR+GTNNVALGYDEGSIIIK+HSEMQQVNLK+LAANLPLNSER+TIADGTEIKDGER+VWTISSMR
87	FBpp0079642|FBgn0053303|CG33303-PA|CG33303-PA FBpp0304506|FBgn0053303|CG33303-PB|CG33303-PB	1	FBpp0079642 type=protein; loc=2L:complement(join(10375148..10375733,10374301..10375091)); ID=FBpp0079642; name=CG33303-PA; parent=FBgn0053303,FBtr0080052; dbxref=FlyBase:FBpp0079642,FlyBase_Annotation_IDs:CG33303-PA,GB_protein:AAS64675.1,REFSEQ:NP_995680,GB_protein:AAS64675,FlyMine:FBpp0079642,modMine:FBpp0079642; MD5=4730c7d543cc804b2f0a4e3a3e917471; length=458; release=r6.09; species=Dmel;;FBpp…	18.8	8	0.17	FPLFGGWK+IILPEGSSDIR+LSSSNILSHTQVKPFSVSSNK+LSTPYSISR+NEPVKGEQSFTFTFPR+QTFIVETVASK+TLDLTSQLVK
77	FBpp0079233|FBgn0032015|CG7830-PA|Ostgamma-PA	1	FBpp0079233 type=protein; loc=2L:complement(join(8307983..8308069,8307147..8307873,8306906..8307068,8306825..8306840)); ID=FBpp0079233; name=Ostgamma-PA; parent=FBgn0032015,FBtr0079613; dbxref=FlyBase:FBpp0079233,FlyBase_Annotation_IDs:CG7830-PA,GB_protein:AAF52636.2,REFSEQ:NP_609204,GB_protein:AAF52636,FlyMine:FBpp0079233,modMine:FBpp0079233; MD5=8ebc498cefe5507b7ddaf1a05ee6afc8; length=330; rel…	13.3	8	0.13	AQGYPYSFLFK+LNTAPVFMHFPAK+VGFAADSIAK+VQNLVDMNAK
66	FBpp0078450|FBgn0037312|CG11999-PA|CG11999-PA	1	FBpp0078450 type=protein; loc=3R:complement(join(5354561..5354621,5353844..5354433)); ID=FBpp0078450; name=CG11999-PA; parent=FBgn0037312,FBtr0078807; dbxref=FlyBase:FBpp0078450,FlyBase_Annotation_IDs:CG11999-PA,GB_protein:AAF52043.1,REFSEQ:NP_649527,GB_protein:AAF52043,FlyMine:FBpp0078450,modMine:FBpp0078450; MD5=fe3a7122e76969a61f10f74a32ddaef7; length=216; release=r6.09; species=Dmel;	33.3	8	0.19	EDVNSHWVIK+HIDTGMYLGMSGR+LLNSDYAFR+SSTHDEYAHSEL+WTTAEGLFIVPK+YGSGSGQQSVTGVEQK+YGSGSGQQSVTGVEQKEDVNSHWVIK
59	FBpp0077571|FBgn0000579|CG17654-PB|Eno-PB FBpp0077572|FBgn0000579|CG17654-PE|Eno-PE FBpp0077573|FBgn0000579|CG17654-PC|Eno-PC FBpp0077574|FBgn0000579|CG17654-PD|Eno-PD FBpp0077575|FBgn0000579|CG17654-PA|Eno-PA FBpp0291325|FBgn0000579|CG17654-PF|Eno-PF	1	FBpp0077571 type=protein; loc=2L:complement(join(1727646..1727833,1725341..1726655)); ID=FBpp0077571; name=Eno-PB; parent=FBgn0000579,FBtr0077905; dbxref=FlyBase:FBpp0077571,FlyBase_Annotation_IDs:CG17654-PB,GB_protein:AAN10455.1,REFSEQ:NP_722721,GB_protein:AAN10455; MD5=192a03ed239ad33bf021aeae31e76f91; length=500; release=r6.09; species=Dmel;;FBpp0077572 type=protein; loc=2L:complement(join(172…	25.9	8	0.19	AAVPSGASTGVHEALELR+ANLDVVDQASIDNFMIK+AVGHVNDTLGPELIK+EALNLISDAIAK+FGLDATAVGDEGGFAPNIQSNK+IEEEIGAGVK+VNQIGTVTESIAAHLLAK
166	FBpp0110412|FBgn0040007|CG18001-PA|RpL38-PA FBpp0306998|FBgn0040007|CG18001-PB|RpL38-PB	1	FBpp0110412 type=protein; loc=2R:complement(4516107..4516319); ID=FBpp0110412; name=RpL38-PA; parent=FBgn0040007,FBtr0111120; dbxref=FlyBase_Annotation_IDs:CG18001-PA,FlyBase:FBpp0110412,REFSEQ:NP_001036440,GB_protein:EAA46007,FlyMine:FBpp0110412,modMine:FBpp0110412; MD5=40ed3bf90010bc58fd718fe6ba193c21; length=70; release=r6.09; species=Dmel;;FBpp0306998 type=protein; loc=2R:complement(4516107..…	42.9	8	0.2	EVKDFLNK+FLYTLVVQDK+FLYTLVVQDKEK+QSLPPGLQVK
128	FBpp0085364|FBgn0033051|CG7863-PA|Strica-PA FBpp0307275|FBgn0033051|CG7863-PB|Strica-PB	1	FBpp0085364 type=protein; loc=2R:complement(join(6021938..6023042,6021471..6021882,6021345..6021411)); ID=FBpp0085364; name=Strica-PA; parent=FBgn0033051,FBtr0086028; dbxref=FlyBase:FBpp0085364,FlyBase_Annotation_IDs:CG7863-PA,GB_protein:AAF57292.2,REFSEQ:NP_610193,GB_protein:AAF57292,FlyMine:FBpp0085364,modMine:FBpp0085364; MD5=74222e5afac15cd9bae29c59583c8e5c; length=527; release=r6.09; species…	14.6	8	0.15	ATWASFASTANSSTSSYVSPYR+MGGEGPIGSTTTTTTTTSSR+QTVTFLTTR+SQPSQELVAQDPR+TPSQAELEALFAK
1	FBpp0070057|FBgn0027588|CG14476-PB|GCS2alpha-PB FBpp0070058|FBgn0027588|CG14476-PC|GCS2alpha-PC FBpp0070059|FBgn0027588|CG14476-PA|GCS2alpha-PA FBpp0070060|FBgn0027588|CG14476-PE|GCS2alpha-PE FBpp0070061|FBgn0027588|CG14476-PD|GCS2alpha-PD	1	FBpp0070057 type=protein; loc=X:complement(join(21604463..21604569,21602981..21603730,21601344..21602829,21600843..21601274)); ID=FBpp0070057; name=GCS2alpha-PB; parent=FBgn0027588,FBtr0070058; dbxref=GB_protein:AAF45432.1,FlyBase:FBpp0070057,FlyBase_Annotation_IDs:CG14476-PB,REFSEQ:NP_652145,GB_protein:AAF45432; MD5=d72770cd93520f388055fb0ab9d74c41; length=924; release=r6.09; species=Dmel;;FBpp0…	10.2	8	0.13	AQEPTSHPAENENQQEQDAAVETPK+ASGSLYLDDEKSYAYR+EAFGVDNQLLVQDR+SGYVSVPVDDFK+VDVYFPAIDDKK+WNYNDERDVTSVSAK
192b	FBpp0085646|FBgn0260934|CG8201-PA|par-1-PA FBpp0290718|FBgn0260934|CG8201-PP|par-1-PP FBpp0303277|FBgn0260934|CG8201-PV|par-1-PV	0.9999	FBpp0085646 type=protein; loc=2R:join(19459933..19460616,19470597..19470812,19470872..19471092,19471209..19471490,19471552..19471736,19472819..19472931,19472996..19473164,19473440..19473554,19473613..19473740,19473805..19473967,19477616..19477704,19478742..19478865,19482952..19483101,19483168..19483286,19483349..19483407); ID=FBpp0085646; name=par-1-PA; parent=FBgn0260934,FBtr0086450; dbxref=FlyB…	11.1	8	0.11	IAFDLKL+MLTTADTTLNSPAKPR+NISGNDAGANAGSASVQSPTHR+NNTALEYSGTSGASGDSSHPGR+SEIEASLSQVR+TTSPLMPDQIMQK+YDDVFATYLLLGR
100	FBpp0081568|FBgn0002431|CG9484-PA|hyd-PA FBpp0308671|FBgn0002431|CG9484-PB|hyd-PB	1	FBpp0081568 type=protein; loc=3R:complement(join(9725464..9725525,9724480..9724677,9724137..9724416,9723860..9724077,9723561..9723799,9723308..9723498,9719720..9723220,9719477..9719621,9719164..9719397,9718631..9719103,9718331..9718541,9717530..9718276,9716517..9717473,9716374..9716450,9715991..9716316,9715724..9715930,9715521..9715668,9715224..9715454,9714952..9715164)); ID=FBpp0081568; name=hyd…	3	7	0.13	DALPVLDITALR+DVAVTSSNIFEYVR+IPNLESVQVGTNHSK+LGSPTYTFDLAQR+LLIDWNAVR+RTAPTAYCDCWEK+YVVPFSSILR
99	FBpp0081437|FBgn0037643|CG11963-PA|skap-PA FBpp0112118|FBgn0037643|CG11963-PB|skap-PB FBpp0291000|FBgn0037643|CG11963-PC|skap-PC FBpp0291001|FBgn0037643|CG11963-PD|skap-PD FBpp0306436|FBgn0037643|CG11963-PG|skap-PG FBpp0306437|FBgn0037643|CG11963-PH|skap-PH FBpp0312599|FBgn0037643|CG11963-PI|skap-PI FBpp0312600|FBgn0037643|CG11963-PJ|skap-PJ	1	FBpp0081437 type=protein; loc=3R:join(8938820..8938888,8939669..8939772,8940482..8940634,8940699..8940861,8940922..8941189,8941408..8941832,8941901..8942070,8942678..8942834); ID=FBpp0081437; name=skap-PA; parent=FBgn0037643,FBtr0081957; dbxref=FlyBase:FBpp0081437,FlyBase_Annotation_IDs:CG11963-PA,GB_protein:AAF54308.2,REFSEQ:NP_649846,GB_protein:AAF54308,FlyMine:FBpp0081437,modMine:FBpp0081437; …	25.3	7	0.15	AFNGPVLIASK+DLNLNMPVVVR+EGGVDIEEVAASSPDAILYEPIDIGTGLTSEQAEK+LYGGEPANFLDVGGGATAEAVK+MDVNFEIPDAQK+MIDQLLVTK+VVYDPQTAEELSSK
94	FBpp0080475|FBgn0051739|CG31739-PA|CG31739-PA FBpp0304012|FBgn0051739|CG31739-PB|CG31739-PB FBpp0304013|FBgn0051739|CG31739-PC|CG31739-PC	1	FBpp0080475 type=protein; loc=2L:join(16827724..16827889,16828052..16828552,16828617..16828795,16828857..16828946,16829003..16830460,16830524..16831378); ID=FBpp0080475; name=CG31739-PA; parent=FBgn0051739,FBtr0080919; dbxref=FlyBase:FBpp0080475,FlyBase_Annotation_IDs:CG31739-PA,GB_protein:AAF53577.3,REFSEQ:NP_724018,GB_protein:AAF53577,FlyMine:FBpp0080475,modMine:FBpp0080475; MD5=a43607e7f5beff9…	8.2	7	0.15	DAYGQTQVLLSPK+TPGGAQEFVVPTRK+TVTLVGWIPSTK+TYGLEEYAETGVPIESIVR+VLNPDDPYDGPIK+VLNPDDPYDGPIKAKEK+YDTGEVEVSVTSVK
60	FBpp0077714|FBgn0003278|CG4033-PA|RpI135-PA	1	FBpp0077714 type=protein; loc=2L:join(404384..404473,404536..406035,406095..407894); ID=FBpp0077714; name=RpI135-PA; parent=FBgn0003278,FBtr0078054; dbxref=FlyBase:FBpp0077714,FlyBase_Annotation_IDs:CG4033-PA,GB_protein:AAF51503.1,REFSEQ:NP_476708,GB_protein:AAF51503,FlyMine:FBpp0077714,modMine:FBpp0077714; MD5=57a1bdc18c8d91ec8b997a7d3469778d; length=1129; release=r6.09; species=Dmel;	7.3	7	0.14	AIESFLATGNIASR+DALISHGAAFLLQDR+GAAIHGNVYDATPFR+LYVVFLDGK+MLEAGGYNYYGTER+NGQFPGLYIATGPAR
205a	FBpp0292363|FBgn0261802|CG6448-PA|CG42748-PB FBpp0292364|FBgn0261802|CG6448-PB|CG42748-PC FBpp0292365|FBgn0261802|CG6448-PC|CG42748-PD FBpp0292369|FBgn0261802|CG42748-PG|CG42748-PG FBpp0305884|FBgn0261802|CG42748-PJ|CG42748-PJ FBpp0305885|FBgn0261802|CG42748-PK|CG42748-PK FBpp0305887|FBgn0261802|CG42748-PM|CG42748-PM	1	FBpp0292363 type=protein; loc=2L:join(22140824..22140971,22141595..22141768,22141834..22144280,22145671..22146996,22154798..22155408,22156621..22156815,22158513..22158744); ID=FBpp0292363; name=CG42748-PB; parent=FBgn0261802,FBtr0303271; dbxref=FlyBase:FBpp0292363,FlyBase:FBpp0085292,FlyBase_Annotation_IDs:CG6448-PA,FlyBase_Annotation_IDs:CG42748-PB,REFSEQ:NP_724384,GB_protein:AAF57249; MD5=613d6…	6.3	7	0.16	DTGLSSQIVVAEETHTVNR+EVTSAIVHFVNDQQQSQHPR+LANSLLTQR+LNIPDWFR+QPYLGWR+SMEFLLDKENQK+TTSLSSLGSQR+WSTSHLNSTQMSPGASQR
3	FBpp0070277|FBgn0003517|CG14792-PA|sta-PA FBpp0070278|FBgn0003517|CG14792-PB|sta-PB FBpp0308665|FBgn0003517|CG14792-PE|sta-PE FBpp0308666|FBgn0003517|CG14792-PF|sta-PF	1	FBpp0070277 type=protein; loc=X:complement(join(1482673..1482891,1481887..1482480)); ID=FBpp0070277; name=sta-PA; parent=FBgn0003517,FBtr0070289; dbxref=FlyBase:FBpp0070277,FlyBase_Annotation_IDs:CG14792-PA,GB_protein:AAF45638.2,REFSEQ:NP_476750,GB_protein:AAF45638,FlyMine:FBpp0070277,modMine:FBpp0070277; MD5=0bfecb7568a3ebf3a816b44ac5c6e70a; length=270; release=r6.09; species=Dmel;;FBpp0070278 t…	23	7	0.18	ADGVNILNLGK+AIVAIDNPSDIFVISSRPIGQR+FTPGAFTNQIQPAFR+FTPGAFTNQIQPAFREPR+RADGVNILNLGK+YTDTTPIAGR
190a	FBpp0083843|FBgn0028684|CG10370-PA|Rpt5-PA	1	FBpp0083843 type=protein; loc=3R:join(23753014..23753223,23753288..23753708,23753766..23754421); ID=FBpp0083843; name=Rpt5-PA; parent=FBgn0028684,FBtr0084452; dbxref=FlyBase:FBpp0083843,FlyBase_Annotation_IDs:CG10370-PA,GB_protein:AAF56177.1,REFSEQ:NP_524464,GB_protein:AAF56177,FlyMine:FBpp0083843,modMine:FBpp0083843; MD5=d644ae57f045a0329802b0442d8a3e33; length=428; release=r6.09; species=Dmel;	19.4	7	0.13	DSYLILETLPAEYDAR+GVILYGPPGTGK+LAGPQLVQMFIGDGAK+QAYFLPVIGLVDAEK+TMLELLNQLDGFSSTADIK+VDILDPALLR+VIAATNRVDILDPALLR
189a	FBpp0083421|FBgn0264357|CG17299-PA|SNF4Agamma-PA FBpp0083422|FBgn0264357|CG17299-PB|SNF4Agamma-PB	1	FBpp0083421 type=protein; loc=3R:join(21154927..21155071,21155233..21155387,21178278..21178399,21178580..21179204,21179268..21179390,21185548..21185584,21202452..21202585,21207619..21207667,21210789..21211079,21211141..21211319,21211387..21211590,21211748..21212527); ID=FBpp0083421; name=SNF4Agamma-PA; parent=FBgn0264357,FBtr0084018; dbxref=FlyBase:FBpp0083421,FlyBase_Annotation_IDs:CG17299-PA,GB…	9.2	7	0.16	FAVIPEEPQAGSPALGTPPPGGR+FDVINLAAEK+QHPAVTITSADGTQSTAK+SGEDSPVLNQSTVHGIASPNR+SLIEDIPEEETAPAR
186a	FBpp0081570|FBgn0051352|CG31352-PA|Unc-115a-PA FBpp0081572|FBgn0260463|CG31332-PC|Unc-115b-PC FBpp0081573|FBgn0260463|CG31332-PA|Unc-115b-PA FBpp0081574|FBgn0260463|CG31332-PB|Unc-115b-PB FBpp0081575|FBgn0260463|CG31332-PD|Unc-115b-PD FBpp0289791|FBgn0051352|CG31352-PB|Unc-115a-PB FBpp0289792|FBgn0051352|CG31352-PC|Unc-115a-PC FBpp0292158|FBgn0260463|CG31332-PE|Unc-115b-PE FBpp0308669|FBgn0051352…	1	FBpp0081570 type=protein; loc=3R:complement(join(9704945..9704948,9699051..9699361,9698318..9698989,9697908..9697964,9697208..9697761,9696966..9697139,9696600..9696739,9696422..9696507,9695587..9695653,9695282..9695523,9695110..9695223)); ID=FBpp0081570; name=Unc-115a-PA; parent=FBgn0051352,FBtr0082092; dbxref=GB_protein:AAF54427.3,FlyBase:FBpp0081570,FlyBase_Annotation_IDs:CG31352-PA,GB_protein:…	7.9	7	0.16	EYGRPNAEDISR+IYTYSYLTDAPHYLR+SLGNAPSYNAIHSYR+TTTLPYIR+TVSPGLILR
182a	FBpp0076152|FBgn0010408|CG3395-PA|RpS9-PA FBpp0076154|FBgn0010408|CG3395-PD|RpS9-PD FBpp0309532|FBgn0010408|CG3395-PE|RpS9-PE	1	FBpp0076152 type=protein; loc=3L:complement(join(9511056..9511278,9510465..9510651,9509981..9510158)); ID=FBpp0076152; name=RpS9-PA; parent=FBgn0010408,FBtr0076423; dbxref=FlyBase:FBpp0076152,FlyBase_Annotation_IDs:CG3395-PA,GB_protein:AAF50249.1,REFSEQ:NP_524004,GB_protein:AAF50249; MD5=7752e85d52003f2a9702c19d0b7cfb88; length=195; release=r6.09; species=Dmel;;FBpp0076154 type=protein; loc=3L:co…	28.2	7	0.16	ELLTLDEKDEKR+HIDFSLK+IEDFLER+IIGEYGLR+MKLDYVLGLK+QVVNIPSFVVR
164	FBpp0099686|FBgn0039713|CG7808-PC|RpS8-PC FBpp0301957|FBgn0039713|CG7808-PE|RpS8-PE FBpp0311986|FBgn0039713|CG7808-PF|RpS8-PF FBpp0311987|FBgn0039713|CG7808-PG|RpS8-PG	1	FBpp0099686 type=protein; loc=3R:join(29861931..29861934,29862199..29862305,29862785..29863196,29863415..29863518); ID=FBpp0099686; name=RpS8-PC; parent=FBgn0039713,FBtr0085489; dbxref=FlyBase_Annotation_IDs:CG7808-PC,FlyBase:FBpp0099686,GB_protein:AAN14192.1,REFSEQ:NP_651740,GB_protein:AAN14192,FlyMine:FBpp0099686,modMine:FBpp0099686; MD5=6f3fd8d03f294cec518e459314d26d3c; length=208; release=r6.…	26.4	7	0.17	IADVVYNASNNELVR+LETGNFAWASEGVAR+NSIVVIDATPFR+QWYEAHYVLPLGR
140	FBpp0086484|FBgn0024754|CG8200-PA|Flo1-PA FBpp0086485|FBgn0024754|CG8200-PB|Flo1-PB	1	FBpp0086484 type=protein; loc=2R:complement(join(15569119..15569170,15568751..15568826,15568152..15568506,15567243..15567713,15567029..15567172,15566803..15566967,15566574..15566591)); ID=FBpp0086484; name=Flo1-PA; parent=FBgn0024754,FBtr0087351; dbxref=FlyBase:FBpp0086484,FlyBase_Annotation_IDs:CG8200-PA,GB_protein:AAF58120.1,REFSEQ:NP_477358,GB_protein:AAF58120,FlyMine:FBpp0086484,modMine:FBpp0…	18.3	7	0.17	AAYDVEVQTK+AFVWPVGQQVQR+LTGEVLSIVNK+LTGEVLSIVNKVPELVK+TQEIAVQEQEIMR+VAAEVAAPLSQAK+VVMEAEAEAESIR
123	FBpp0084761|FBgn0029176|CG11901-PB|Ef1gamma-PB FBpp0084762|FBgn0029176|CG11901-PA|Ef1gamma-PA FBpp0291632|FBgn0029176|CG11901-PC|Ef1gamma-PC	1	FBpp0084761 type=protein; loc=3R:join(29220297..29220308,29220430..29220579,29220643..29221776); ID=FBpp0084761; name=Ef1gamma-PB; parent=FBgn0029176,FBtr0085392; dbxref=FlyBase:FBpp0084761,FlyBase_Annotation_IDs:CG11901-PB,GB_protein:AAN14165.1,REFSEQ:NP_733280,GB_protein:AAN14165,FlyMine:FBpp0084761,modMine:FBpp0084761; MD5=7a3335c94c68f5c5ed188081c655b1c3; length=431; release=r6.09; species=Dm…	16.5	7	0.17	GTFNFDDFKR+KAAEPAEELDAADEALAAEPK+LQDATFLAGER+LVTQYFSWSGTDKDGR+QEAEAVLQQLNQK
232a	FBpp0077326|FBgn0260639|CG3157-PA|gammaTub23C-PA	0.9999	FBpp0077326 type=protein; loc=2L:join(2973059..2973107,2973166..2973368,2973429..2974604); ID=FBpp0077326; name=gammaTub23C-PA; parent=FBgn0260639,FBtr0077641; dbxref=FlyBase:FBpp0077326,FlyBase_Annotation_IDs:CG3157-PA,GB_protein:AAF51174.1,REFSEQ:NP_476804,GB_protein:AAF51174,FlyMine:FBpp0077326,modMine:FBpp0077326; MD5=d5e01458d1da8fc0446d951772715831; length=475; release=r6.09; species=Dmel;	8.2	7	0.07	KTTVLDVMRR+LTTAADSVVVLDNTALNR+LYNPENVYLSK
214	FBpp0073623|FBgn0010198|CG2033-PC|RpS15Aa-PC FBpp0073624|FBgn0010198|CG2033-PA|RpS15Aa-PA FBpp0073625|FBgn0010198|CG2033-PD|RpS15Aa-PD FBpp0073626|FBgn0010198|CG2033-PE|RpS15Aa-PE FBpp0290052|FBgn0010198|CG2033-PF|RpS15Aa-PF	0.9999	FBpp0073623 type=protein; loc=X:complement(13335985..13336377); ID=FBpp0073623; name=RpS15Aa-PC; parent=FBgn0010198,FBtr0073792; dbxref=FlyBase:FBpp0073623,FlyBase_Annotation_IDs:CG2033-PC,GB_protein:AAN09322.1,REFSEQ:NP_727692,GB_protein:AAN09322; MD5=cff801b442d4e4dfa786d71bafa2fb16; length=130; release=r6.09; species=Dmel;;FBpp0073624 type=protein; loc=X:complement(13335985..13336377); ID=FBpp…	36.9	7	0.11	FDVPINDIEK+MNVLADALK+QFGYVVLTTSGGIMDHEEAR+WTNNLLPSR
84	FBpp0079500|FBgn0004867|CG5920-PA|RpS2-PA FBpp0303531|FBgn0004867|CG5920-PB|RpS2-PB FBpp0311561|FBgn0004867|CG5920-PC|RpS2-PC	1	FBpp0079500 type=protein; loc=2L:complement(9896327..9897130); ID=FBpp0079500; name=RpS2-PA; parent=FBgn0004867,FBtr0079905; dbxref=FlyBase:FBpp0079500,FlyBase_Annotation_IDs:CG5920-PA,GB_protein:AAF52822.1,REFSEQ:NP_476874,GB_protein:AAF52822,FlyMine:FBpp0079500,modMine:FBpp0079500; MD5=207bcaed11f5ff09092a8f6cd10003e0; length=267; release=r6.09; species=Dmel;;FBpp0303531 type=protein; loc=2L:co…	28.5	6	0.12	ATYAAIAK+EMPLGSTPYQAYSDFLSKPTPR+GSTGTLGNFAK+GTGIVSAPVPK+SLEEIYLYSLPIK+TYAYLTPDLWK
70	FBpp0078765|FBgn0024191|CG7238-PA|sip1-PA FBpp0311644|FBgn0024191|CG7238-PB|sip1-PB	1	FBpp0078765 type=protein; loc=2L:join(5721136..5721244,5721296..5723574,5723638..5723769); ID=FBpp0078765; name=sip1-PA; parent=FBgn0024191,FBtr0079134; dbxref=FlyBase:FBpp0078765,FlyBase_Annotation_IDs:CG7238-PA,GB_protein:AAF52282.1,REFSEQ:NP_524725,GB_protein:AAF52282,FlyMine:FBpp0078765,modMine:FBpp0078765; MD5=ec90f1294a1ab31774c8f7dc67693655; length=839; release=r6.09; species=Dmel;;FBpp031…	8.1	6	0.12	ELVQWQPLENPTEPLPLIK+GAIGAYGPETAASIGGK+LEEAVYPQIR+LIDNPDLSLPQAER+SVEEVIAK
53	FBpp0076520|FBgn0035811|CG12262-PA|CG12262-PA	1	FBpp0076520 type=protein; loc=3L:join(7719440..7719457,7720060..7720416,7720477..7721361); ID=FBpp0076520; name=CG12262-PA; parent=FBgn0035811,FBtr0076808; dbxref=FlyBase:FBpp0076520,FlyBase_Annotation_IDs:CG12262-PA,GB_protein:AAF50524.1,REFSEQ:NP_648149,GB_protein:AAF50524,FlyMine:FBpp0076520,modMine:FBpp0076520; MD5=6244d606556faa327a61956fcd94d178; length=419; release=r6.09; species=Dmel;	19.8	6	0.13	AFTGFIVER+EEIIPVAAQYDK+ENVLIGEGAGFK+IASDAVQIFGGNGFNSEYPVEK+IYQIYEGTSQIQR+TRPPVAAGAVGLAQR
34	FBpp0074075|FBgn0261609|CG9946-PA|eIF-2alpha-PA FBpp0309768|FBgn0261609|CG9946-PB|eIF-2alpha-PB	1	FBpp0074075 type=protein; loc=X:complement(join(16446185..16446879,16445555..16445885)); ID=FBpp0074075; name=eIF-2alpha-PA; parent=FBgn0261609,FBtr0074300; dbxref=FlyBase:FBpp0074075,FlyBase_Annotation_IDs:CG9946-PA,GB_protein:AAF48615.1,REFSEQ:NP_573130,GB_protein:AAF48615,FlyMine:FBpp0074075,modMine:FBpp0074075; MD5=e3f0b632583d5204c5d718cb0d2136ca; length=341; release=r6.09; species=Dmel;;FBp…	13.8	6	0.1	ALEVAIEHIR+INLIAPPLYVMTTSTTK+LVTAIDEADLAR+TVAYDIFK
31	FBpp0073902|FBgn0027329|CG8231-PA|Tcp-1zeta-PA	1	FBpp0073902 type=protein; loc=X:join(15746771..15746907,15747308..15748772); ID=FBpp0073902; name=Tcp-1zeta-PA; parent=FBgn0027329,FBtr0074086; dbxref=FlyBase:FBpp0073902,FlyBase_Annotation_IDs:CG8231-PA,GB_protein:AAF48503.1,REFSEQ:NP_573066,GB_protein:AAF48503,FlyMine:FBpp0073902,modMine:FBpp0073902; MD5=bf1bdbb9f23081efbcddee7a5d40b156; length=533; release=r6.09; species=Dmel;	12	6	0.12	AAQALAINISAAK+ALVPGAGAFEVR+GIDPISLDALAK+NLVEVANTSLK+TLAVNSGYDAQDTIVK
206a	FBpp0302537|FBgn0263740|CG43665-PB|eIF-2gamma-PB FBpp0302538|FBgn0263740|CG43665-PC|eIF-2gamma-PC FBpp0307983|FBgn0263740|CG43665-PD|eIF-2gamma-PD	1	FBpp0302537 type=protein; loc=3R:complement(join(15263282..15263347,15262547..15262721,15259450..15259686,15258510..15259383,15258367..15258442)); ID=FBpp0302537; name=eIF-2gamma-PB; parent=FBgn0263740,FBtr0310386; dbxref=FlyBase:FBpp0302537,FlyBase_Annotation_IDs:CG43665-PB,REFSEQ:NP_731993,GB_protein:AAF55153; MD5=ab5df4d5c73143be53d760bf73070cfe; length=475; release=r6.09; species=Dmel;;FBpp03…	16.9	6	0.13	FVQGTVAEGAPIIPISAQLK+IVSLFAEQNELQYAVPGGLIGVGTK+LIGWGQIFGGK+LTPLSPEVISR+TITPVLDSQVAK
178a	FBpp0074500|FBgn0261593|CG14206-PB|RpS10b-PB FBpp0074501|FBgn0261593|CG14206-PC|RpS10b-PC FBpp0300512|FBgn0261593|CG14206-PD|RpS10b-PD FBpp0310720|FBgn0261593|CG14206-PE|RpS10b-PE	1	FBpp0074500 type=protein; loc=X:19598434..19598916; ID=FBpp0074500; name=RpS10b-PB; parent=FBgn0261593,FBtr0074731; dbxref=FlyBase:FBpp0074500,FlyBase_Annotation_IDs:CG14206-PB,GB_protein:AAF48978.2,REFSEQ:NP_728273,GB_protein:AAF48978,FlyMine:FBpp0074500,modMine:FBpp0074500; MD5=0ae8e030c62f6023a9a1cee4231259cf; length=160; release=r6.09; species=Dmel;;FBpp0074501 type=protein; loc=X:19598434..1…	14.4	6	0.14	GDVGPGAGEVEFR+KGDVGPGAGEVEFR+VAIYEYLFK
173a	FBpp0072593|FBgn0028577|CG12085-PA|pUf68-PA	1	FBpp0072593 type=protein; loc=3L:complement(join(1502467..1502469,1501799..1501892,1499043..1499337,1498293..1498796,1497213..1498230)); ID=FBpp0072593; name=pUf68-PA; parent=FBgn0028577,FBtr0072709; dbxref=FlyBase:FBpp0072593,FlyBase_Annotation_IDs:CG12085-PA,GB_protein:AAF47501.1,REFSEQ:NP_525123,GB_protein:AAF47501,FlyMine:FBpp0072593,modMine:FBpp0072593; MD5=85f3626bea15f95dac29ea00b3f6f147; …	12.4	6	0.13	IQALDAVASNAVLGLSQNTPVMAAGAVVTK+QTLAHQQQQLATQR+SALLGLLGGALPK+SINMSWDPITQK+VAFTPFGPIK
156	FBpp0087972|FBgn0029093|CG1548-PA|cathD-PA	1	FBpp0087972 type=protein; loc=2R:complement(join(7822549..7823466,7822225..7822485)); ID=FBpp0087972; name=cathD-PA; parent=FBgn0029093,FBtr0088898; dbxref=FlyBase:FBpp0087972,FlyBase_Annotation_IDs:CG1548-PA,GB_protein:AAF59186.1,REFSEQ:NP_652013,GB_protein:AAF59186,FlyMine:FBpp0087972,modMine:FBpp0087972; MD5=fbe176b5e485f5702cfdc5f320281c69; length=392; release=r6.09; species=Dmel;	11	6	0.13	FDGILGLGYNSISVDK+TFELEGKDYILR+VVFDTGSSNLWVPSK
148	FBpp0087140|FBgn0013756|CG8274-PA|Mtor-PA FBpp0304737|FBgn0013756|CG8274-PB|Mtor-PB	1	FBpp0087140 type=protein; loc=2R:join(11852756..11852906,11853348..11859483,11859540..11859871,11859930..11860063,11860315..11860602); ID=FBpp0087140; name=Mtor-PA; parent=FBgn0013756,FBtr0088033; dbxref=FlyBase:FBpp0087140,FlyBase_Annotation_IDs:CG8274-PA,GB_protein:AAF58615.1,REFSEQ:NP_477067,GB_protein:AAF58615,FlyMine:FBpp0087140,modMine:FBpp0087140; MD5=a4af95bc081f04da5ea7b1a9a6a18755; leng…	3.8	6	0.14	EQQSQSLLLNSLEFIK+FAELEDLLTQK+HTPSSSNVTTTQAGCSSQGIK+IEEINVENTSLR+SENTSLVESLNAAEVK+TDLVNQETTFAGTK
145	FBpp0086795|FBgn0014877|CG6155-PA|Roe1-PA	1	FBpp0086795 type=protein; loc=2R:join(13554181..13554266,13554387..13554681,13555027..13555287); ID=FBpp0086795; name=Roe1-PA; parent=FBgn0014877,FBtr0087675; dbxref=FlyBase:FBpp0086795,FlyBase_Annotation_IDs:CG6155-PA,GB_protein:AAF58354.1,REFSEQ:NP_610886,GB_protein:AAF58354,FlyMine:FBpp0086795,modMine:FBpp0086795; MD5=6eccc9cf1550718320e4a1b07cfe837e; length=213; release=r6.09; species=Dmel;	28.2	6	0.15	ASLLQVFK+DLLEVADTLGHATQAVPK+HGLEPLDPINQK+NLYEGLTMTR+TVEPNTVVEVTK
143	FBpp0086718|FBgn0013770|CG6692-PA|Cp1-PA FBpp0086719|FBgn0013770|CG6692-PC|Cp1-PC FBpp0292990|FBgn0013770|CG6692-PD|Cp1-PD FBpp0308977|FBgn0013770|CG6692-PE|Cp1-PE	1	FBpp0086718 type=protein; loc=2R:join(13962238..13962336,13966755..13966969,13967030..13967741); ID=FBpp0086718; name=Cp1-PA; parent=FBgn0013770,FBtr0087592; dbxref=GB_protein:AAF58311.1,FlyBase:FBpp0086718,FlyBase_Annotation_IDs:CG6692-PA,REFSEQ:NP_725347,GB_protein:AAF58311,FlyMine:FBpp0086718,modMine:FBpp0086718; MD5=80198f2033507b9f20bf9a42a17d717b; length=341; release=r6.09; species=Dmel;;FB…	15.3	6	0.14	GFTDIPQGDEK+GFTDIPQGDEKK+NSWGTTWGDK+NSWGTTWGDKGFIK+YIKDNGGIDTEK
142	FBpp0086701|FBgn0033912|CG8415-PA|RpS23-PA FBpp0308991|FBgn0033912|CG8415-PB|RpS23-PB	1	FBpp0086701 type=protein; loc=2R:complement(join(14216530..14216533,14215951..14216110,14215435..14215702)); ID=FBpp0086701; name=RpS23-PA; parent=FBgn0033912,FBtr0087575; dbxref=FlyBase:FBpp0086701,FlyBase_Annotation_IDs:CG8415-PA,GB_protein:AAF58277.2,REFSEQ:NP_610939,GB_protein:AAF58277,FlyMine:FBpp0086701,modMine:FBpp0086701; MD5=e61e7f18ffb2c6f72e0b266cd817f7b8; length=143; release=r6.09; sp…	27.3	6	0.14	DGSLNYIEENDEVLVAGFGR+ITAFVPR+KITAFVPR+VANVSLLALYK
15	FBpp0071461|FBgn0034577|CG10540-PA|cpa-PA	1	FBpp0071461 type=protein; loc=2R:join(21058022..21058262,21058384..21058553,21058612..21059061); ID=FBpp0071461; name=cpa-PA; parent=FBgn0034577,FBtr0071532; dbxref=FlyBase:FBpp0071461,FlyBase_Annotation_IDs:CG10540-PA,GB_protein:AAF46660.1,REFSEQ:NP_611539,GB_protein:AAF46660,FlyMine:FBpp0071461,modMine:FBpp0071461; MD5=499fbe04f6ba817a7076f7ee6c44ee1c; length=286; release=r6.09; species=Dmel;	25.5	6	0.12	AALDLETLAYTASHYR+EASDYQDVEADATAEPWR+ESVVVSNEQQVAK+LIEDAENEYQLAISENYQTMSDTTFK
133	FBpp0085766|FBgn0000578|CG15112-PC|ena-PC FBpp0085767|FBgn0000578|CG15112-PA|ena-PA FBpp0085768|FBgn0000578|CG15112-PB|ena-PB FBpp0099530|FBgn0000578|CG15112-PD|ena-PD FBpp0099532|FBgn0000578|CG15112-PE|ena-PE FBpp0113115|FBgn0000578|CG15112-PF|ena-PF FBpp0309392|FBgn0000578|CG15112-PG|ena-PG	1	FBpp0085766 type=protein; loc=2R:join(19152023..19152027,19158734..19159055,19159120..19159352,19159795..19160035,19160177..19160902,19160974..19161132,19161194..19161415,19161476..19161593,19161660..19161688); ID=FBpp0085766; name=ena-PC; parent=FBgn0000578,FBtr0086582; dbxref=FlyBase_Annotation_IDs:CG15112-PC,FlyBase:FBpp0085766,GB_protein:AAM68438.2,REFSEQ:NP_725858,GB_protein:AAM68438; MD5=d9…	8.6	6	0.1	FVYGLNFSSQNDAENFAR+KWVPSGSSSGLSK+NKVTTSAPENSGSSTSSGGSGNYGTIGR+VTTSAPENSGSSTSSGGSGNYGTIGR
120	FBpp0084626|FBgn0039566|CG4849-PA|CG4849-PA	1	FBpp0084626 type=protein; loc=3R:join(27963688..27963801,27963862..27964530,27964589..27964680,27964740..27964931,27964985..27966487,27966553..27966910); ID=FBpp0084626; name=CG4849-PA; parent=FBgn0039566,FBtr0085257; dbxref=FlyBase:FBpp0084626,FlyBase_Annotation_IDs:CG4849-PA,GB_protein:AAF56769.1,REFSEQ:NP_651605,GB_protein:AAF56769,FlyMine:FBpp0084626,modMine:FBpp0084626; MD5=85e35ef6a1004e5b1…	7.8	6	0.15	ATPVTLVLQDVK+DSIVQGFQWGTR+IAVEPVNPSELPK+ILDGVIANEALHR+VLGENYTLQDEEDSR+YTDTLFTEQER
111	FBpp0083371|FBgn0019936|CG15693-PA|RpS20-PA	1	FBpp0083371 type=protein; loc=3R:join(20822271..20822273,20822418..20822573,20822802..20822891,20823132..20823245); ID=FBpp0083371; name=RpS20-PA; parent=FBgn0019936,FBtr0083964; dbxref=FlyBase:FBpp0083371,FlyBase_Annotation_IDs:CG15693-PA,GB_protein:AAF55809.1,REFSEQ:NP_524421,GB_protein:AAF55809,FlyMine:FBpp0083371,modMine:FBpp0083371; MD5=3b4eeffb6f1e4ae3364b6e9e8b18e234; length=120; release=r…	23.3	6	0.14	DIEKPHVGDSASVHR+IIDLHSPSEIVK+IIDLHSPSEIVKK
83	FBpp0079485|FBgn0015664|CG5838-PA|Dref-PA FBpp0302627|FBgn0015664|CG5838-PB|Dref-PB	1	FBpp0079485 type=protein; loc=2L:complement(join(9965760..9966885,9965376..9965668,9964928..9965315,9964545..9964867)); ID=FBpp0079485; name=Dref-PA; parent=FBgn0015664,FBtr0079889; dbxref=FlyBase_Annotation_IDs:CG5838-PA,FlyBase:FBpp0079485,GB_protein:AAF52841.1,REFSEQ:NP_523529,GB_protein:AAF52841,FlyMine:FBpp0079485,modMine:FBpp0079485; MD5=3f2b29c47da4b2bf4728d6c75109a053; length=709; release…	12.4	5	0.12	FLEIGEITR+LLFDSNEIPNPPKR+LTTIDNLER+NVDSLYDAGFGEFLR+YFGFPSNDNNEVITK+YNINFGGVGEGESNEVAATSSVVAIK
64	FBpp0078134|FBgn0000100|CG7490-PA|RpLP0-PA FBpp0306232|FBgn0000100|CG7490-PB|RpLP0-PB	1	FBpp0078134 type=protein; loc=3L:join(22076288..22076341,22076416..22077315); ID=FBpp0078134; name=RpLP0-PA; parent=FBgn0000100,FBtr0078481; dbxref=FlyBase:FBpp0078134,FlyBase_Annotation_IDs:CG7490-PA,GB_protein:AAF51807.1,REFSEQ:NP_524211,GB_protein:AAF51807,FlyMine:FBpp0078134,modMine:FBpp0078134; MD5=86e1796e988a2ee9e406941fb4905ecb; length=317; release=r6.09; species=Dmel;;FBpp0306232 type=pr…	15.8	5	0.12	FAAAASASAAPAAGGATEK+GNVGFVFTK+TSFFQALSIPTK+VVELFDEFPK
61	FBpp0077716|FBgn0002593|CG4087-PA|RpLP1-PA FBpp0304265|FBgn0002593|CG4087-PB|RpLP1-PB	1	FBpp0077716 type=protein; loc=2L:join(420075..420146,420292..420558); ID=FBpp0077716; name=RpLP1-PA; parent=FBgn0002593,FBtr0078056; dbxref=FlyBase:FBpp0077716,FlyBase_Annotation_IDs:CG4087-PA,GB_protein:AAF51499.1,REFSEQ:NP_476630,GB_protein:AAF51499,FlyMine:FBpp0077716,modMine:FBpp0077716; MD5=14996ea00a002e01173b79d94ab23b2f; length=112; release=r6.09; species=Dmel;;FBpp0304265 type=protein; l…	42.9	5	0.12	AANVEVEPYWPGLFAK+DLITNIGSGVGAAPAGGAAPAAAAAAPAAESK
48	FBpp0075461|FBgn0026409|CG4994-PA|Mpcp-PA FBpp0075462|FBgn0026409|CG4994-PB|Mpcp-PB FBpp0300819|FBgn0026409|CG4994-PC|Mpcp-PC	1	FBpp0075461 type=protein; loc=3L:join(14538032..14538421,14538729..14539069,14539553..14539892); ID=FBpp0075461; name=Mpcp-PA; parent=FBgn0026409,FBtr0075718; dbxref=FlyBase:FBpp0075461,FlyBase_Annotation_IDs:CG4994-PA,GB_protein:AAF49735.1,REFSEQ:NP_524069,GB_protein:AAF49735,FlyMine:FBpp0075461,modMine:FBpp0075461; MD5=17060b81e1ff01c85af78f788bbdb307; length=356; release=r6.09; species=Dmel;;F…	13.2	5	0.11	IQTIPGYANNFR+SLGFSGMWNGLTPR+TVELLYK+YAEIIGEENAYLYR
42	FBpp0074984|FBgn0036728|CG7580-PA|UQCR-Q-PA FBpp0291671|FBgn0036728|CG7580-PB|UQCR-Q-PB FBpp0291672|FBgn0036728|CG7580-PC|UQCR-Q-PC FBpp0305844|FBgn0036728|CG7580-PD|UQCR-Q-PD	1	FBpp0074984 type=protein; loc=3L:join(17475420..17475594,17475651..17475745); ID=FBpp0074984; name=UQCR-Q-PA; parent=FBgn0036728,FBtr0075222; dbxref=FlyBase:FBpp0074984,FlyBase_Annotation_IDs:CG7580-PA,GB_protein:AAF49336.1,REFSEQ:NP_648985,GB_protein:AAF49336,FlyMine:FBpp0074984,modMine:FBpp0074984; MD5=4fd8404cdf0b63d354276d88ce4670ba; length=89; release=r6.09; species=Dmel;;FBpp0291671 type=pr…	36	5	0.11	GLPNMVR+KNPADYANDE+LSPFEQR+VHGIVTYK
35	FBpp0074086|FBgn0010412|CG4464-PA|RpS19a-PA FBpp0074087|FBgn0010412|CG4464-PB|RpS19a-PB FBpp0074088|FBgn0010412|CG4464-PC|RpS19a-PC FBpp0309135|FBgn0010412|CG4464-PD|RpS19a-PD FBpp0311350|FBgn0010412|CG4464-PE|RpS19a-PE	1	FBpp0074086 type=protein; loc=X:join(16638233..16638303,16638406..16638805); ID=FBpp0074086; name=RpS19a-PA; parent=FBgn0010412,FBtr0074311; dbxref=FlyBase:FBpp0074086,FlyBase_Annotation_IDs:CG4464-PA,REFSEQ:NP_523376,GB_protein:AAF48633; MD5=3c25226b523535b66e41a44b0ea5ba1a; length=156; release=r6.09; species=Dmel;;FBpp0074087 type=protein; loc=X:join(16638233..16638303,16638406..16638805); ID=F…	26.9	5	0.12	FKELAPYDPDWFYVR+IANQIVFK+QTGPIVISK+SPAGVGSITK
32	FBpp0074034|FBgn0030724|CG9212-PC|Nipsnap-PC FBpp0074035|FBgn0030724|CG9212-PA|Nipsnap-PA FBpp0074036|FBgn0030724|CG9212-PB|Nipsnap-PB FBpp0310192|FBgn0030724|CG9212-PF|Nipsnap-PF	1	FBpp0074034 type=protein; loc=X:complement(join(16073027..16073082,16071721..16071900,16071238..16071531,16071035..16071177,16070720..16070868)); ID=FBpp0074034; name=Nipsnap-PC; parent=FBgn0030724,FBtr0074257; dbxref=GB_protein:AAN09384.1,FlyBase:FBpp0074034,FlyBase_Annotation_IDs:CG9212-PC,REFSEQ:NP_727932,GB_protein:AAN09384; MD5=bc3d3aa2ff83f4dc62043a0a72f0aa75; length=273; release=r6.09; spe…	16.8	5	0.12	KIEPTKESHSR+LTPGTMIEWGNNWAR+TTVALINEK+VLAPTEFSPSQ
28	FBpp0072990|FBgn0005640|CG10579-PD|Eip63E-PD FBpp0072991|FBgn0005640|CG10579-PE|Eip63E-PE FBpp0072992|FBgn0005640|CG10579-PA|Eip63E-PA FBpp0072993|FBgn0005640|CG10579-PB|Eip63E-PB FBpp0072994|FBgn0005640|CG10579-PC|Eip63E-PC FBpp0110220|FBgn0005640|CG10579-PF|Eip63E-PF FBpp0110221|FBgn0005640|CG10579-PG|Eip63E-PG FBpp0110222|FBgn0005640|CG10579-PH|Eip63E-PH FBpp0110223|FBgn0005640|CG10579-PI|Eip6…	1	FBpp0072990 type=protein; loc=3L:join(3516774..3516828,3552787..3552864,3578289..3578480,3588042..3588080,3593329..3593546,3594651..3594742,3598065..3598239,3598360..3598621,3600013..3600225,3600312..3600491,3607502..3607566); ID=FBpp0072990; name=Eip63E-PD; parent=FBgn0005640,FBtr0073131; dbxref=FlyBase:FBpp0072990,FlyBase_Annotation_IDs:CG10579-PD,GB_protein:AAN11568.1,REFSEQ:NP_523904,GB_prote…	8.3	5	0.12	FSAFGGDSPFGK+LGADDALQHPYFAQLPK+LQEEEGAPFTAIR
198a	FBpp0087997|FBgn0033205|CG2064-PA|CG2064-PA	1	FBpp0087997 type=protein; loc=2R:join(7665937..7666016,7666146..7666409,7666474..7666630,7666687..7666946,7667004..7667235); ID=FBpp0087997; name=CG2064-PA; parent=FBgn0033205,FBtr0088923; dbxref=FlyBase:FBpp0087997,FlyBase_Annotation_IDs:CG2064-PA,GB_protein:AAF59212.3,REFSEQ:NP_610310,GB_protein:AAF59212,FlyMine:FBpp0087997,modMine:FBpp0087997; MD5=537676c84560af5bb1952fb25f3b62c1; length=330; …	16.7	5	0.12	ELDLSSLDSIR+GSINVADLNSEK+LANVLFTR+NWAFFQTNLVK+VFIVTGANTGIGK
190c	FBpp0083906|FBgn0015282|CG5289-PA|Rpt2-PA FBpp0311982|FBgn0015282|CG5289-PB|Rpt2-PB	1	FBpp0083906 type=protein; loc=3R:complement(join(23931324..23931326,23929946..23931262)); ID=FBpp0083906; name=Rpt2-PA; parent=FBgn0015282,FBtr0084520; dbxref=FlyBase:FBpp0083906,FlyBase_Annotation_IDs:CG5289-PA,GB_protein:AAF56205.1,REFSEQ:NP_524469,GB_protein:AAF56205,FlyMine:FBpp0083906,modMine:FBpp0083906; MD5=8bbd76fd6feaf70fff47dd693733abbe; length=439; release=r6.09; species=Dmel;;FBpp0311…	17.1	5	0.11	APQETYADIGGLDTQIQEIK+GVILYGPPGTGK+IETLDPALIRPGR+VAEEHAPSIVFIDEIDAVGTK+VVGSELIQK
190b	FBpp0076890|FBgn0020369|CG1489-PA|Rpt6-PA	1	FBpp0076890 type=protein; loc=X:join(21316178..21316195,21316259..21316403,21316549..21317603); ID=FBpp0076890; name=Rpt6-PA; parent=FBgn0020369,FBtr0077189; dbxref=FlyBase:FBpp0076890,FlyBase_Annotation_IDs:CG1489-PA,GB_protein:AAF50835.1,REFSEQ:NP_608447,GB_protein:AAF50835,FlyMine:FBpp0076890,modMine:FBpp0076890; MD5=22dd41c30e0d27414c18eaf70afa7fdf; length=405; release=r6.09; species=Dmel;	13.3	5	0.09	GVILYGPPGTGK+IDILDPALLRPGR+IEELQLVVAEK+TMLELLNQLDGFEATK+VPDSTYEMVGGLDK
20	FBpp0071892|FBgn0003062|CG9888-PA|Fib-PA	1	FBpp0071892 type=protein; loc=2R:complement(join(23074582..23074594,23074024..23074463,23073061..23073642)); ID=FBpp0071892; name=Fib-PA; parent=FBgn0003062,FBtr0071982; dbxref=FlyBase:FBpp0071892,FlyBase_Annotation_IDs:CG9888-PA,GB_protein:AAF46950.1,REFSEQ:NP_523817,GB_protein:AAF46950,FlyMine:FBpp0071892,modMine:FBpp0071892; MD5=19665765e4e9749a82627001f88e480a; length=344; release=r6.09; spec…	18.6	5	0.09	DHAVVVGVYRPPPKQ+IVALNAQHFLK+LKPQEQLTLEPYER+NFVPGSEVYGEKR+TNIIPIIEDAR
187a	FBpp0082490|FBgn0038294|CG6803-PB|Mf-PB FBpp0082492|FBgn0038294|CG6803-PD|Mf-PD FBpp0291352|FBgn0038294|CG6803-PF|Mf-PF FBpp0291354|FBgn0038294|CG6803-PH|Mf-PH FBpp0291355|FBgn0038294|CG6803-PI|Mf-PI FBpp0291356|FBgn0038294|CG6803-PJ|Mf-PJ FBpp0297598|FBgn0038294|CG6803-PL|Mf-PL FBpp0297599|FBgn0038294|CG6803-PM|Mf-PM FBpp0306948|FBgn0038294|CG6803-PO|Mf-PO	1	FBpp0082490 type=protein; loc=3R:complement(join(15179039..15179129,15178280..15178489,15176364..15176433,15176184..15176293,15173981..15174343,15172600..15172830,15172084..15172106)); ID=FBpp0082490; name=Mf-PB; parent=FBgn0038294,FBtr0083031; dbxref=FlyBase:FBpp0082490,FlyBase_Annotation_IDs:CG6803-PB,GB_protein:AAF55133.2,REFSEQ:NP_650423,GB_protein:AAF55133,FlyMine:FBpp0082490,modMine:FBpp008…	21.3	5	0.11	AGSEPYVPPPSYWNR+ASRPYSSYLDSPSYR+FWQSYIR+SIYDEPATANER
19	FBpp0071846|FBgn0261596|CG3751-PA|RpS24-PA	1	FBpp0071846 type=protein; loc=2R:complement(22640700..22641095); ID=FBpp0071846; name=RpS24-PA; parent=FBgn0261596,FBtr0071935; dbxref=FlyBase:FBpp0071846,FlyBase_Annotation_IDs:CG3751-PA,GB_protein:AAF46871.1,REFSEQ:NP_611693,GB_protein:AAF46871,FlyMine:FBpp0071846,modMine:FBpp0071846; MD5=7590e7be4b230828427f6faf5d27238c; length=131; release=r6.09; species=Dmel;	20.6	5	0.09	STGFALIYDTLDFAK+VTPDVVFAFGFR
180a	FBpp0075517|FBgn0267795|CG32138-PA|CG32138-PA FBpp0075518|FBgn0267795|CG32138-PB|CG32138-PB FBpp0113065|FBgn0267795|CG32138-PC|CG32138-PC FBpp0306179|FBgn0267795|CG32138-PD|CG32138-PD	1	FBpp0075517 type=protein; loc=3L:join(14054068..14054343,14061428..14061511,14065072..14065158,14065589..14067268,14067330..14067543,14067612..14067904,14068192..14068746,14068808..14068927,14069892..14070134); ID=FBpp0075517; name=CG32138-PA; parent=FBgn0267795,FBtr0075775; dbxref=FlyBase:FBpp0075517,FlyBase_Annotation_IDs:CG32138-PA,GB_protein:AAF49761.2,REFSEQ:NP_729954,GB_protein:AAF49761,REF…	5.2	5	0.11	AASVALENVVADVQELEK+DLEISLR+LSLENVELLQK+VQELEDQLER+YAELESESLTLK
177a	FBpp0074440|FBgn0030993|CG7635-PA|Mec2-PA	1	FBpp0074440 type=protein; loc=X:join(19188115..19188283,19189034..19189547,19189640..19189805,19189885..19190088); ID=FBpp0074440; name=Mec2-PA; parent=FBgn0030993,FBtr0074669; dbxref=FlyBase:FBpp0074440,FlyBase_Annotation_IDs:CG7635-PA,GB_protein:AAF48928.1,REFSEQ:NP_573357,GB_protein:AAF48928,FlyMine:FBpp0074440,modMine:FBpp0074440; MD5=5a50802e7ff7c0ced8ce37ecf434af6c; length=350; release=r6.0…	11.1	5	0.11	EASDVISASPSALQLR+NLSELLTER+SDNIVLDALDAWPK
160	FBpp0088527|FBgn0034277|CG6370-PA|OstDelta-PA FBpp0309240|FBgn0034277|CG6370-PB|OstDelta-PB	1	FBpp0088527 type=protein; loc=2R:complement(join(17766869..17766881,17766461..17766699,17765111..17766392,17764681..17765051)); ID=FBpp0088527; name=OstDelta-PA; parent=FBgn0034277,FBtr0089559; dbxref=FlyBase:FBpp0088527,FlyBase_Annotation_IDs:CG6370-PA,GB_protein:AAF57793.1,REFSEQ:NP_611265,GB_protein:AAF57793,FlyMine:FBpp0088527,modMine:FBpp0088527; MD5=d380feff7e3062c77891aeaf26ca8028; length=…	11.1	5	0.12	FANYFLSR+LNSFEKDYYYIGASR+TFNKPVPITADQAVK+VLGVEINEATQEK+VQSLEVGIAESDASAATRK
151	FBpp0087514|FBgn0033482|CG1371-PA|CG1371-PA	1	FBpp0087514 type=protein; loc=2R:complement(join(10075463..10075605,10074796..10075342,10073760..10074645,10073181..10073359,10072154..10073118,10071211..10072090)); ID=FBpp0087514; name=CG1371-PA; parent=FBgn0033482,FBtr0088428; dbxref=GB_protein:AAF58849.1,FlyBase:FBpp0087514,FlyBase_Annotation_IDs:CG1371-PA,REFSEQ:NP_610551,GB_protein:AAF58849,FlyMine:FBpp0087514,modMine:FBpp0087514; MD5=ee04e…	5.6	5	0.1	FDSSSPLPGNLGVALYK+LNPGITVFFPR+VAETDAQGSYTLENLK+VLSTEPTADSIK+YLLQAINLDSK
149	FBpp0087186|FBgn0010516|CG8996-PA|wal-PA FBpp0087187|FBgn0010516|CG8996-PB|wal-PB	1	FBpp0087186 type=protein; loc=2R:complement(join(11690678..11690719,11690446..11690586,11689079..11689888)); ID=FBpp0087186; name=wal-PA; parent=FBgn0010516,FBtr0088082; dbxref=FlyBase:FBpp0087186,FlyBase_Annotation_IDs:CG8996-PA,GB_protein:AAF58627.1,REFSEQ:NP_725073,GB_protein:AAF58627,FlyMine:FBpp0087186,modMine:FBpp0087186; MD5=28de8d5cb126e2c2d9cc5eb3d1d414a6; length=330; release=r6.09; spec…	19.1	5	0.1	AAVDAGFVPNDLQIGQTGK+KIGGDVTVLVAGTK+LDVSPISEIIDVK+LLYDLADKFGAAVGASR
146	FBpp0086993|FBgn0033761|CG8778-PA|CG8778-PA	1	FBpp0086993 type=protein; loc=2R:complement(join(12652084..12652405,12651443..12652020)); ID=FBpp0086993; name=CG8778-PA; parent=FBgn0033761,FBtr0087880; dbxref=FlyBase:FBpp0086993,FlyBase_Annotation_IDs:CG8778-PA,GB_protein:AAF58477.2,REFSEQ:NP_610805,GB_protein:AAF58477,FlyMine:FBpp0086993,modMine:FBpp0086993; MD5=0332600bd6000226f856b6aaeb76b48b; length=299; release=r6.09; species=Dmel;	17.1	5	0.1	GMVETFNDVLEDIKK+ILSPALAK+LAEEILPNGPVGVR+QNETQDAAYQQALK
126	FBpp0085054|FBgn0028646|CG2139-PC|aralar1-PC FBpp0085055|FBgn0028646|CG2139-PB|aralar1-PB FBpp0085056|FBgn0028646|CG2139-PA|aralar1-PA FBpp0085057|FBgn0028646|CG2139-PD|aralar1-PD FBpp0297541|FBgn0028646|CG2139-PE|aralar1-PE FBpp0303322|FBgn0028646|CG2139-PF|aralar1-PF	1	FBpp0085054 type=protein; loc=3R:complement(join(30455651..30455716,30449807..30449959,30449046..30449208,30448896..30448987,30448635..30448829,30448346..30448569,30447412..30447578,30447230..30447348,30446564..30447173,30446205..30446503)); ID=FBpp0085054; name=aralar1-PC; parent=FBgn0028646,FBtr0085692; dbxref=FlyBase:FBpp0085054,FlyBase_Annotation_IDs:CG2139-PC,GB_protein:AAF57048.1,REFSEQ:NP_…	7.5	5	0.12	FGLYLPR+LFYVDFGGTQPK+LQVAGEIASGSK+SAFIQVLESSYR+TAFQLFDR
122	FBpp0084754|FBgn0028692|CG11888-PA|Rpn2-PA FBpp0303405|FBgn0028692|CG11888-PB|Rpn2-PB FBpp0306599|FBgn0028692|CG11888-PC|Rpn2-PC	1	FBpp0084754 type=protein; loc=3R:join(29153731..29154673,29154736..29156043,29156302..29157113); ID=FBpp0084754; name=Rpn2-PA; parent=FBgn0028692,FBtr0085385; dbxref=FlyBase:FBpp0084754,FlyBase_Annotation_IDs:CG11888-PA,GB_protein:AAF56868.1,REFSEQ:NP_651677,GB_protein:AAF56868,FlyMine:FBpp0084754,modMine:FBpp0084754; MD5=6b7894fc98cb2788a266883fac70e746; length=1020; release=r6.09; species=Dmel;…	7.6	5	0.12	NTAPIPTALPSTFKPQGTTSEDGAK+QALGIALETR+SDEDITEETPADDKVER+VATAVLSIAAR+YGAILAQGIIDAGGR
215	FBpp0073686|FBgn0000173|CG18319-PA|ben-PA FBpp0289793|FBgn0000173|CG18319-PB|ben-PB FBpp0298297|FBgn0000173|CG18319-PC|ben-PC FBpp0305066|FBgn0000173|CG18319-PD|ben-PD FBpp0305067|FBgn0000173|CG18319-PE|ben-PE	0.9999	FBpp0073686 type=protein; loc=X:13998161..13998616; ID=FBpp0073686; name=ben-PA; parent=FBgn0000173,FBtr0073855; dbxref=FlyBase:FBpp0073686,FlyBase_Annotation_IDs:CG18319-PA,GB_protein:AAF48338.1,REFSEQ:NP_511150,GB_protein:AAF48338,FlyMine:FBpp0073686,modMine:FBpp0073686; MD5=a4a522714bf83617291de950a026ebfa; length=151; release=r6.09; species=Dmel;;FBpp0289793 type=protein; loc=X:13998161..1399…	12.6	5	0.08	LMQEPVPGINAIPDENNAR
98	FBpp0081152|FBgn0037469|CG1939-PA|Dpck-PA	1	FBpp0081152 type=protein; loc=3R:join(7082277..7082388,7082474..7082765,7082837..7083143); ID=FBpp0081152; name=Dpck-PA; parent=FBgn0037469,FBtr0081638; dbxref=FlyBase:FBpp0081152,FlyBase_Annotation_IDs:CG1939-PA,GB_protein:AAF54069.1,REFSEQ:NP_649692,GB_protein:AAF54069,FlyMine:FBpp0081152,modMine:FBpp0081152; MD5=596a63ac592b6431b7d0102a6e063ea2; length=236; release=r6.09; species=Dmel;	11	4	0.09	EVFGDEVLLPSK+EVFGDEVLLPSKEINR+QGIPVIDADK
96	FBpp0080706|FBgn0086444|CG10689-PA|l(2)37Cb-PA	1	FBpp0080706 type=protein; loc=2L:complement(join(19126574..19126923,19126376..19126512,19124746..19126315,19124051..19124678)); ID=FBpp0080706; name=l(2)37Cb-PA; parent=FBgn0086444,FBtr0081163; dbxref=GB_protein:AAF53766.1,FlyBase:FBpp0080706,FlyBase_Annotation_IDs:CG10689-PA,REFSEQ:NP_609946,GB_protein:AAF53766,FlyMine:FBpp0080706,modMine:FBpp0080706; MD5=2c04ce51ce94d014e2ad71e9b0e1e0fa; length…	5.7	4	0.09	FSAFFDDAPIFR+LGNEVGYSIR+RMAEFPVDPMMGKMLLASEK+YPVDIFYTK
95	FBpp0080639|FBgn0261597|CG10305-PA|RpS26-PA FBpp0080640|FBgn0261597|CG10305-PB|RpS26-PB FBpp0080641|FBgn0261597|CG10305-PC|RpS26-PC FBpp0303872|FBgn0261597|CG10305-PD|RpS26-PD FBpp0312181|FBgn0261597|CG10305-PE|RpS26-PE	1	FBpp0080639 type=protein; loc=2L:complement(18442718..18443062); ID=FBpp0080639; name=RpS26-PA; parent=FBgn0261597,FBtr0081089; dbxref=FlyBase:FBpp0080639,FlyBase_Annotation_IDs:CG10305-PA,GB_protein:AAN11004.1,REFSEQ:NP_724109,GB_protein:AAN11004; MD5=74d7b460a2e4bf86bb497542b5fd62cd; length=114; release=r6.09; species=Dmel;;FBpp0080640 type=protein; loc=2L:complement(18442718..18443062); ID=FBp…	21.1	4	0.1	DITEASIWDSYVLPK+NIVEAAAVR
86	FBpp0079578|FBgn0032217|CG4972-PA|CG4972-PA	1	FBpp0079578 type=protein; loc=2L:join(10314914..10315073,10315345..10315423,10315489..10315957,10316192..10316374,10316439..10316867,10316932..10317297); ID=FBpp0079578; name=CG4972-PA; parent=FBgn0032217,FBtr0079988; dbxref=FlyBase:FBpp0079578,FlyBase_Annotation_IDs:CG4972-PA,GB_protein:AAF52909.2,REFSEQ:NP_609378,GB_protein:AAF52909,FlyMine:FBpp0079578,modMine:FBpp0079578; MD5=3bcf5b5da320cf9e0…	8.4	4	0.09	FLLSDAGVLLNFQGSK+IIAEALASFMYK+LPVILITANLK+TSISNFFK
9	FBpp0071047|FBgn0029975|CG1444-PA|CG1444-PA	1	FBpp0071047 type=protein; loc=X:join(7909372..7909537,7909878..7909924,7910709..7910784,7910853..7911193,7911252..7911587); ID=FBpp0071047; name=CG1444-PA; parent=FBgn0029975,FBtr0071091; dbxref=FlyBase:FBpp0071047,FlyBase_Annotation_IDs:CG1444-PA,GB_protein:AAF46291.1,REFSEQ:NP_572420,GB_protein:AAF46291,FlyMine:FBpp0071047,modMine:FBpp0071047; MD5=213b39c7e5ac603371db010effd3fe4a; length=321; r…	17.4	4	0.1	ASVFAPSPETYVR+MGEWAVVTGSTDGIGK+VFGSSVDLSK+VIDVDFTGGDEIYDKIR
76	FBpp0079187|FBgn0020618|CG7111-PA|Rack1-PA FBpp0303680|FBgn0020618|CG7111-PC|Rack1-PC FBpp0311572|FBgn0020618|CG7111-PD|Rack1-PD	1	FBpp0079187 type=protein; loc=2L:complement(join(7827061..7827169,7826770..7826981,7825701..7826336)); ID=FBpp0079187; name=Rack1-PA; parent=FBgn0020618,FBtr0079565; dbxref=FlyBase:FBpp0079187,FlyBase_Annotation_IDs:CG7111-PA,GB_protein:AAF52566.1,REFSEQ:NP_477269,GB_protein:AAF52566,FlyMine:FBpp0079187,modMine:FBpp0079187; MD5=c367551df53d0ddb1b123145df73b49a; length=318; release=r6.09; species=…	11.6	4	0.1	ALLWDLNDGK+DVLSVAFSADNR+TVEELRPEVVSPTSK
74	FBpp0079167|FBgn0011230|CG14472-PA|poe-PA FBpp0305301|FBgn0011230|CG14472-PB|poe-PB	1	FBpp0079167 type=protein; loc=2L:complement(join(8071448..8071566,8071172..8071266,8070636..8071048,8068214..8070380,8067625..8068152,8061570..8067555,8061308..8061512,8060566..8061258,8058841..8060504,8058302..8058784,8056309..8058244,8054657..8056253,8054511..8054593)); ID=FBpp0079167; name=poe-PA; parent=FBgn0011230,FBtr0079545; dbxref=FlyBase:FBpp0079167,FlyBase_Annotation_IDs:CG14472-PA,GB_p…	1.4	4	0.08	QGSTKDDQEQPGPSGVAGSGGVAVLSAMSSSEDNEANEDDKLSK+SSLPVGQPVLTR+TPVFVFER+WFDIPLTR
71	FBpp0078891|FBgn0027496|CG9543-PA|epsilonCOP-PA	1	FBpp0078891 type=protein; loc=2L:6489191..6490111; ID=FBpp0078891; name=epsilonCOP-PA; parent=FBgn0027496,FBtr0079261; dbxref=FlyBase:FBpp0078891,FlyBase_Annotation_IDs:CG9543-PA,GB_protein:AAF52392.1,REFSEQ:NP_609037,GB_protein:AAF52392,FlyMine:FBpp0078891,modMine:FBpp0078891; MD5=a6ca088659c31a8f0ea6d2dd59429761; length=306; release=r6.09; species=Dmel;	13.7	4	0.1	IVASDIKEGNSTPLQALR+QQNEEDTNSVLFDAR+YEEADSVLR
67	FBpp0078633|FBgn0031657|CG3756-PA|CG3756-PA	1	FBpp0078633 type=protein; loc=2L:join(4969085..4969224,4969285..4970146); ID=FBpp0078633; name=CG3756-PA; parent=FBgn0031657,FBtr0078994; dbxref=FlyBase:FBpp0078633,FlyBase_Annotation_IDs:CG3756-PA,GB_protein:AAF52185.1,REFSEQ:NP_608885,GB_protein:AAF52185,FlyMine:FBpp0078633,modMine:FBpp0078633; MD5=37789b8c40f59327a400171776c519e2; length=333; release=r6.09; species=Dmel;	14.7	4	0.08	TEESTEAGTEQDTLEFELK+VYIYNNTSIIQDEVLAHR+YPQLNDAVTLAR
58	FBpp0077142|FBgn0261606|CG15442-PA|RpL27A-PA FBpp0307135|FBgn0261606|CG15442-PC|RpL27A-PC FBpp0311452|FBgn0261606|CG15442-PD|RpL27A-PD	1	FBpp0077142 type=protein; loc=2L:complement(join(4458289..4458291,4457740..4458057,4457381..4457509)); ID=FBpp0077142; name=RpL27A-PA; parent=FBgn0261606,FBtr0077452; dbxref=FlyBase:FBpp0077142,FlyBase_Annotation_IDs:CG15442-PA,GB_protein:AAF51006.3,REFSEQ:NP_476963,GB_protein:AAF51006,FlyMine:FBpp0077142,modMine:FBpp0077142; MD5=3a141d01287cde921853f9d495117e4b; length=149; release=r6.09; specie…	24.2	4	0.08	APVIDLVK+FAELEKEK+GHLPARPVIVK+LWSLVGAEK
55	FBpp0076840|FBgn0029118|CG10622-PA|Sucb-PA FBpp0311088|FBgn0029118|CG10622-PC|Sucb-PC	1	FBpp0076840 type=protein; loc=3L:complement(join(5563493..5563543,5563266..5563395,5563085..5563184,5561902..5562871)); ID=FBpp0076840; name=Sucb-PA; parent=FBgn0029118,FBtr0077134; dbxref=FlyBase:FBpp0076840,FlyBase_Annotation_IDs:CG10622-PA,GB_protein:AAF50771.1,REFSEQ:NP_651963,GB_protein:AAF50771,FlyMine:FBpp0076840,modMine:FBpp0076840; MD5=4e0b921c04cd8481b37d8065ba078e98; length=416; releas…	12.3	4	0.09	AFEILTADPK+NSGLPIQTASDLDDAAHK+SEVLSLTQQMIGNR+YGVAIQQFK
52	FBpp0076359|FBgn0017579|CG6253-PA|RpL14-PA	1	FBpp0076359 type=protein; loc=3L:join(8601035..8601037,8601314..8601415,8601648..8601842,8602103..8602303); ID=FBpp0076359; name=RpL14-PA; parent=FBgn0017579,FBtr0076633; dbxref=FlyBase:FBpp0076359,FlyBase_Annotation_IDs:CG6253-PA,GB_protein:AAF50393.1,REFSEQ:NP_523975,GB_protein:AAF50393,FlyMine:FBpp0076359,modMine:FBpp0076359; MD5=a8770f33c4e9685bb6fcb587b1869f19; length=166; release=r6.09; spe…	26.5	4	0.1	LLTIAFNTLK+LVAIVDVIDQNR+SSLNDFDRFK+VLVDGPLTGVPR
43	FBpp0075012|FBgn0036702|CG6512-PA|CG6512-PA FBpp0075013|FBgn0036702|CG6512-PB|CG6512-PB	1	FBpp0075012 type=protein; loc=3L:complement(join(17241785..17241868,17241217..17241719,17240663..17241058,17239111..17240608)); ID=FBpp0075012; name=CG6512-PA; parent=FBgn0036702,FBtr0075251; dbxref=FlyBase:FBpp0075012,FlyBase_Annotation_IDs:CG6512-PA,GB_protein:AAF49365.2,REFSEQ:NP_730248,GB_protein:AAF49365,FlyMine:FBpp0075012,modMine:FBpp0075012; MD5=1bfee21b805c2fd8a4c8b0227fc6bd79; length=82…	5.7	4	0.09	GLGYAQYLPK+ITDIAYSQVVR+QIYVPAPDIK+VAEELFFNR
5	FBpp0070589|FBgn0029687|CG5014-PB|Vap-33A-PB FBpp0089169|FBgn0029687|CG5014-PA|Vap-33A-PA FBpp0089170|FBgn0029687|CG5014-PC|Vap-33A-PC FBpp0309607|FBgn0029687|CG5014-PE|Vap-33A-PE	1	FBpp0070589 type=protein; loc=X:join(3949650..3949713,3951415..3951567,3951636..3951745,3951829..3952041,3952108..3952221,3952767..3952922); ID=FBpp0070589; name=Vap-33A-PB; parent=FBgn0029687,FBtr0070616; dbxref=FlyBase:FBpp0070589,FlyBase_Annotation_IDs:CG5014-PB,GB_protein:AAF45909.1,REFSEQ:NP_570087,GB_protein:AAF45909; MD5=d7ab69e9fd084fa9c676527e13d4d5ee; length=269; release=r6.09; species=…	15.7	4	0.1	DLEPEQLMDAK+NNSALPLVFK+SLFDLPLTIEPEHELR
183a	FBpp0077812|FBgn0025683|CG3164-PA|CG3164-PA FBpp0077813|FBgn0025683|CG3164-PB|CG3164-PB FBpp0089109|FBgn0025683|CG3164-PC|CG3164-PC FBpp0099791|FBgn0025683|CG3164-PD|CG3164-PD	1	FBpp0077812 type=protein; loc=2L:complement(join(130508..130551,128800..128942,126110..126227,125077..125266,124087..124920,123856..124024,123694..123794,123129..123629)); ID=FBpp0077812; name=CG3164-PA; parent=FBgn0025683,FBtr0078153; dbxref=FlyBase_Annotation_IDs:CG3164-PA,FlyBase:FBpp0077812,GB_protein:AAN10508.1,REFSEQ:NP_722605,GB_protein:AAN10508,FlyMine:FBpp0077812,modMine:FBpp0077812; MD5…	5.7	4	0.1	AILDKNDASSVSGR+SGELTAIMGPSGAGK+STLLNILSGYK
181a	FBpp0075764|FBgn0036213|CG7283-PA|RpL10Ab-PA	1	FBpp0075764 type=protein; loc=3L:join(11822886..11822890,11823200..11823355,11823658..11824150); ID=FBpp0075764; name=RpL10Ab-PA; parent=FBgn0036213,FBtr0076032; dbxref=FlyBase:FBpp0075764,FlyBase_Annotation_IDs:CG7283-PA,GB_protein:AAF50002.2,REFSEQ:NP_648514,GB_protein:AAF50002,FlyMine:FBpp0075764,modMine:FBpp0075764; MD5=10f16de0b4b7aa8b0b1fe2b1479d7ba8; length=217; release=r6.09; species=Dmel;	19.8	4	0.1	ANNVDFMDAEALKK+DTLYEGVNGLLEASAK+SYDAFLASESLIK
161	FBpp0088537|FBgn0032388|CG6686-PA|CG6686-PA FBpp0088538|FBgn0032388|CG6686-PB|CG6686-PB	1	FBpp0088537 type=protein; loc=2L:complement(join(11987696..11987945,11987495..11987512,11986438..11987387,11985833..11986380,11985007..11985771,11984725..11984950,11984507..11984662)); ID=FBpp0088537; name=CG6686-PA; parent=FBgn0032388,FBtr0089572; dbxref=FlyBase:FBpp0088537,FlyBase_Annotation_IDs:CG6686-PA,GB_protein:AAF53138.2,REFSEQ:NP_723700,GB_protein:AAF53138,FlyMine:FBpp0088537,modMine:FBp…	5.3	4	0.09	AILDEEPDVGAGVANALR+NVPGVSGSAIAK+SFSPIPENGAGDVLSITETNK
159	FBpp0088483|FBgn0036640|CG4118-PA|nxf2-PA FBpp0088484|FBgn0036640|CG4118-PB|nxf2-PB FBpp0303951|FBgn0036640|CG4118-PC|nxf2-PC	1	FBpp0088483 type=protein; loc=3L:complement(join(16579652..16579897,16579136..16579591,16578946..16579083,16578737..16578883,16578576..16578677,16577383..16578513,16577007..16577312)); ID=FBpp0088483; name=nxf2-PA; parent=FBgn0036640,FBtr0089478; dbxref=GB_protein:AAF49448.2,FlyBase:FBpp0088483,FlyBase_Annotation_IDs:CG4118-PA,GB_protein:AAF49448.3,REFSEQ:NP_524111,GB_protein:AAF49448,FlyMine:FBp…	8	4	0.09	ELLLENNPIVK+EVFPQLTTLDGVDLQTNPGQSLQK+TDIGGVLLGFSR+VLDFGDGSVPIQLDYPDSK
152	FBpp0087608|FBgn0025286|CG1821-PA|RpL31-PA FBpp0087609|FBgn0025286|CG1821-PC|RpL31-PC FBpp0087610|FBgn0025286|CG1821-PB|RpL31-PB	1	FBpp0087608 type=protein; loc=2R:join(9587483..9587706,9587777..9587927); ID=FBpp0087608; name=RpL31-PA; parent=FBgn0025286,FBtr0088525; dbxref=FlyBase:FBpp0087608,FlyBase_Annotation_IDs:CG1821-PA,GB_protein:AAM71073.1,REFSEQ:NP_724804,GB_protein:AAM71073,FlyMine:FBpp0087608,modMine:FBpp0087608; MD5=c0c2c61de126706eeb326248c8db3bbb; length=124; release=r6.09; species=Dmel;;FBpp0087609 type=protei…	25.8	4	0.1	LYTYVTYVPVSTFK+NDDEDSPNKLYTYVTYVPVSTFK+SAINEVVTR
147	FBpp0087124|FBgn0033688|CG8877-PA|Prp8-PA	1	FBpp0087124 type=protein; loc=2R:complement(join(12162080..12162693,12161808..12162023,12161535..12161747,12161347..12161472,12160647..12161066,12160371..12160588,12159262..12160313,12159007..12159199,12158210..12158783,12157993..12158143,12157755..12157931,12157385..12157676,12154377..12157321)); ID=FBpp0087124; name=Prp8-PA; parent=FBgn0033688,FBtr0088016; dbxref=FlyBase:FBpp0087124,FlyBase_Ann…	2	4	0.08	DGVWNLQNEITK+IDLTLLNR+KFGFVDTQK+LLILALER+LTPSGFEWGSK
144	FBpp0086789|FBgn0033846|CG6061-PA|mip120-PA FBpp0290602|FBgn0033846|CG6061-PB|mip120-PB	1	FBpp0086789 type=protein; loc=2R:join(13506769..13506793,13509789..13511236,13511295..13512208,13512297..13512436,13512504..13512829); ID=FBpp0086789; name=mip120-PA; parent=FBgn0033846,FBtr0087669; dbxref=FlyBase:FBpp0086789,FlyBase_Annotation_IDs:CG6061-PA,GB_protein:AAF58365.1,REFSEQ:NP_610879,GB_protein:AAF58365,FlyMine:FBpp0086789,modMine:FBpp0086789; MD5=e1b2569d261ef3764f3424fac4be740f; le…	7.3	4	0.09	ALGAISNASKPASAASSSATPSASQELPR+LSPSTGNVVLNKPVGQVVVR+SVPGTQSSTAVTGSPSGGIR
127	FBpp0085295|FBgn0025674|CG15218-PA|CycK-PA FBpp0085296|FBgn0025674|CG15218-PB|CycK-PB FBpp0310472|FBgn0025674|CG15218-PC|CycK-PC	1	FBpp0085295 type=protein; loc=2L:complement(22128521..22129723); ID=FBpp0085295; name=CycK-PA; parent=FBgn0025674,FBtr0085941; dbxref=FlyBase:FBpp0085295,FlyBase_Annotation_IDs:CG15218-PA,GB_protein:AAN11146.1,REFSEQ:NP_788082,GB_protein:AAN11146,FlyMine:FBpp0085295,modMine:FBpp0085295; MD5=6625904a925b2a7bc5161d3256c503a0; length=400; release=r6.09; species=Dmel;;FBpp0085296 type=protein; loc=2L…	13.5	4	0.08	EALQPTSPPQKPPSR+ETPSILDGISFETERR+FDLQVEHPYTFLLK+FTVQDWEGR
13	FBpp0071373|FBgn0028342|CG2968-PA|ATPsyndelta-PA FBpp0305117|FBgn0028342|CG2968-PB|ATPsyndelta-PB FBpp0310433|FBgn0028342|CG2968-PC|ATPsyndelta-PC	1	FBpp0071373 type=protein; loc=X:join(10213287..10213485,10213560..10213771,10214099..10214161); ID=FBpp0071373; name=ATPsyndelta-PA; parent=FBgn0028342,FBtr0071438; dbxref=FlyBase:FBpp0071373,FlyBase_Annotation_IDs:CG2968-PA,GB_protein:AAF46561.1,REFSEQ:NP_572610,GB_protein:AAF46561,FlyMine:FBpp0071373,modMine:FBpp0071373; MD5=ca2107c2e02ed1027a0e7dcf9958d8f9; length=157; release=r6.09; species=D…	25.5	4	0.08	AQAAIAVEVAEALVK+QIDVPSFSGSFGILAK+TFYDAAVVR
119	FBpp0084623|FBgn0039562|CG5520-PA|Gp93-PA	1	FBpp0084623 type=protein; loc=3R:join(27948862..27948901,27948984..27949073,27949171..27949253,27949342..27950594,27950928..27951825); ID=FBpp0084623; name=Gp93-PA; parent=FBgn0039562,FBtr0085254; dbxref=FlyBase:FBpp0084623,FlyBase_Annotation_IDs:CG5520-PA,GB_protein:AAF56765.1,REFSEQ:NP_651601,GB_protein:AAF56765,FlyMine:FBpp0084623,modMine:FBpp0084623; MD5=abbe18951e5d4fc65b176fc302188ce1; leng…	6.1	4	0.08	EEEAIQLDGLNVAQLK+FTFQTEVNR+WLNDVALKDQISK+YSQFINFPIR
101	FBpp0081584|FBgn0027338|CG9423-PA|Kap-alpha3-PA FBpp0081585|FBgn0027338|CG9423-PB|Kap-alpha3-PB FBpp0081586|FBgn0027338|CG9423-PC|Kap-alpha3-PC FBpp0290407|FBgn0027338|CG9423-PD|Kap-alpha3-PD	1	FBpp0081584 type=protein; loc=3R:complement(join(9577208..9577267,9576768..9577148,9575877..9576707,9575636..9575812,9575474..9575569)); ID=FBpp0081584; name=Kap-alpha3-PA; parent=FBgn0027338,FBtr0082106; dbxref=FlyBase:FBpp0081584,FlyBase_Annotation_IDs:CG9423-PA,GB_protein:AAF54408.1,REFSEQ:NP_731377,GB_protein:AAF54408; MD5=7c89f9db717ba92f5f8f808941be523e; length=514; release=r6.09; species=D…	10.9	4	0.09	AAADATKPEQQLAAVQAAR+EAAWAISNLTISGNR+LIPLLGNSEVK+LQSHENVEIYK
11	FBpp0071087|FBgn0261592|CG10944-PB|RpS6-PB FBpp0071088|FBgn0261592|CG10944-PA|RpS6-PA	1	FBpp0071087 type=protein; loc=X:complement(join(7901243..7901248,7900803..7901007,7899754..7900289)); ID=FBpp0071087; name=RpS6-PB; parent=FBgn0261592,FBtr0071135; dbxref=FlyBase:FBpp0071087,FlyBase_Annotation_IDs:CG10944-PB,GB_protein:AAN09218.1,REFSEQ:NP_511073,GB_protein:AAN09218,FlyMine:FBpp0071087,modMine:FBpp0071087; MD5=a5a2be906b55066ce578c7696a06737d; length=248; release=r6.09; species=D…	16.6	4	0.09	DIPGLTDTTIPR+LITPVVLQR+MGQVVEADILGDEWK
234	FBpp0072128|FBgn0015268|CG5330-PA|Nap1-PA FBpp0297131|FBgn0015268|CG5330-PB|Nap1-PB FBpp0297132|FBgn0015268|CG5330-PC|Nap1-PC	0.9998	FBpp0072128 type=protein; loc=2R:complement(join(23906615..23906700,23906060..23906528,23905856..23905996,23905605..23905793,23905314..23905541)); ID=FBpp0072128; name=Nap1-PA; parent=FBgn0015268,FBtr0072219; dbxref=FlyBase:FBpp0072128,FlyBase_Annotation_IDs:CG5330-PA,GB_protein:AAF47097.1,REFSEQ:NP_477128,GB_protein:AAF47097,FlyMine:FBpp0072128,modMine:FBpp0072128; MD5=000865d4f250b0cc3d2b7681c0…	7.8	4	0.04	STVDPNDPFAFEGPEIYK+YQVQYQPLFDK
244	FBpp0074278|FBgn0283469|CG6842-PA|Vps4-PA FBpp0309628|FBgn0283469|CG6842-PB|Vps4-PB	0.9997	FBpp0074278 type=protein; loc=X:join(17908578..17908713,17908808..17909669,17909781..17910009,17910078..17910179); ID=FBpp0074278; name=Vps4-PA; parent=FBgn0283469,FBtr0074504; dbxref=FlyBase:FBpp0074278,FlyBase_Annotation_IDs:CG6842-PA,GB_protein:AAF48783.1,REFSEQ:NP_573258,GB_protein:AAF48783,FlyMine:FBpp0074278,modMine:FBpp0074278; MD5=91073d84c60a032bf49393ff0e2f5918; length=442; release=r6.0…	9	4	0.06	EAVILPIK+GILLFGPPGTGK+NLFELAR+VQWSDVAGLDAAK
93	FBpp0080117|FBgn0028919|CG16865-PA|CG16865-PA FBpp0304016|FBgn0028919|CG16865-PB|CG16865-PB	1	FBpp0080117 type=protein; loc=2L:join(13811645..13811765,13811826..13811986,13812052..13812357,13812479..13812634); ID=FBpp0080117; name=CG16865-PA; parent=FBgn0028919,FBtr0080540; dbxref=FlyBase:FBpp0080117,FlyBase_Annotation_IDs:CG16865-PA,GB_protein:AAF53334.1,REFSEQ:NP_609677,GB_protein:AAF53334,FlyMine:FBpp0080117,modMine:FBpp0080117; MD5=90f4f267b916c6a6671aba24f0c428a6; length=247; release…	17	3	0.07	APAAKPATSAGPDDSGIVDASGK+FSSVTVSTIDEEEDEIEAR
85	FBpp0079527|FBgn0267727|CG4799-PA|Pen-PA	1	FBpp0079527 type=protein; loc=2L:join(10057697..10057759,10057821..10058134,10058199..10058769,10058847..10059467); ID=FBpp0079527; name=Pen-PA; parent=FBgn0267727,FBtr0079937; dbxref=FlyBase:FBpp0079527,FlyBase_Annotation_IDs:CG4799-PA,GB_protein:AAF52853.1,REFSEQ:NP_477041,GB_protein:AAF52853,FlyMine:FBpp0079527,modMine:FBpp0079527; MD5=d7e7e91fa9fe3cca56f6dd12013b1888; length=522; release=r6.0…	7.5	3	0.07	EAAWTVSNITAGNQK+SVGNIVTGTDQQTDVVIASGGLPR
73	FBpp0079118|FBgn0025687|CG7144-PA|LKRSDH-PA FBpp0310050|FBgn0025687|CG7144-PB|LKRSDH-PB	1	FBpp0079118 type=protein; loc=2L:complement(join(7795775..7795834,7795510..7795653,7794592..7794768,7794148..7794526,7793509..7794083,7792175..7793330,7791939..7792115,7791758..7791876)); ID=FBpp0079118; name=LKRSDH-PA; parent=FBgn0025687,FBtr0079495; dbxref=FlyBase:FBpp0079118,FlyBase_Annotation_IDs:CG7144-PA,GB_protein:AAF52559.2,REFSEQ:NP_609150,GB_protein:AAF52559,FlyMine:FBpp0079118,modMine:…	3.1	3	0.07	IGDVDGIESLGLLDDTPVVK+YGNLYGLGR
8	FBpp0070894|FBgn0086558|CG32744-PA|Ubi-p5E-PA FBpp0073034|FBgn0003943|CG11624-PA|Ubi-p63E-PA FBpp0073035|FBgn0003943|CG11624-PB|Ubi-p63E-PB FBpp0077159|FBgn0003941|CG2960-PA|RpL40-PA FBpp0079606|FBgn0003942|CG5271-PA|RpS27A-PA FBpp0089269|FBgn0003943|CG11624-PC|Ubi-p63E-PC FBpp0305348|FBgn0003943|CG11624-PD|Ubi-p63E-PD FBpp0305700|FBgn0029856|CG11700-PB|CG11700-PB FBpp0306837|FBgn0003941|CG2960-P…	1	FBpp0070894 type=protein; loc=X:complement(6277144..6278748); ID=FBpp0070894; name=Ubi-p5E-PA; parent=FBgn0086558,FBtr0070933; dbxref=FlyBase:FBpp0070894,FlyBase_Annotation_IDs:CG32744-PA,GB_protein:AAF46142.3,REFSEQ:NP_727078,GB_protein:AAF46142,FlyMine:FBpp0070894,modMine:FBpp0070894; MD5=e647e40d6d877d42214ce3f015f4d7a0; length=534; release=r6.09; species=Dmel;;FBpp0073034 type=protein; loc=3L…	32.8	3	0.07	ESTLHLVLR+TITLEVEPSDTIENVK
57	FBpp0076917|FBgn0001565|CG1666-PA|Hlc-PA FBpp0310396|FBgn0001565|CG1666-PB|Hlc-PB	1	FBpp0076917 type=protein; loc=X:complement(join(21387786..21387851,21386974..21387725,21386350..21386778,21385856..21386291)); ID=FBpp0076917; name=Hlc-PA; parent=FBgn0001565,FBtr0077221; dbxref=FlyBase:FBpp0076917,FlyBase_Annotation_IDs:CG1666-PA,GB_protein:AAF50818.2,REFSEQ:NP_523434,GB_protein:AAF50818,FlyMine:FBpp0076917,modMine:FBpp0076917; MD5=4746b26ab5b49eed10f2af61c2233b44; length=560; r…	7.5	3	0.07	TVQFHELELDQR+VADIADSSNDTVTQR+VQSHLSDMPEYIVPK
51	FBpp0076208|FBgn0035989|CG3967-PB|CG3967-PB FBpp0076209|FBgn0035989|CG3967-PC|CG3967-PC FBpp0076210|FBgn0035989|CG3967-PD|CG3967-PD FBpp0076211|FBgn0035989|CG3967-PE|CG3967-PE FBpp0076212|FBgn0035989|CG3967-PA|CG3967-PA FBpp0303974|FBgn0035989|CG3967-PF|CG3967-PF	1	FBpp0076208 type=protein; loc=3L:complement(join(9419095..9419201,9418844..9418999,9418344..9418724,9417652..9417814,9415408..9415466,9415287..9415296)); ID=FBpp0076208; name=CG3967-PB; parent=FBgn0035989,FBtr0076480; dbxref=FlyBase:FBpp0076208,FlyBase_Annotation_IDs:CG3967-PB,GB_protein:AAF50276.1,REFSEQ:NP_729489,GB_protein:AAF50276,FlyMine:FBpp0076208,modMine:FBpp0076208; MD5=f3a9881293a1e38dc…	11.7	3	0.06	FDIKPLFAQPIIK+NLYLFDEAGK+VTSNLLPNTFR
47	FBpp0075401|FBgn0014002|CG6988-PA|Pdi-PA FBpp0312224|FBgn0014002|CG6988-PE|Pdi-PE	1	FBpp0075401 type=protein; loc=3L:complement(join(15142300..15142453,15138188..15139524)); ID=FBpp0075401; name=Pdi-PA; parent=FBgn0014002,FBtr0075648; dbxref=FlyBase:FBpp0075401,FlyBase_Annotation_IDs:CG6988-PA,GB_protein:AAF49659.1,REFSEQ:NP_524079,GB_protein:AAF49659,FlyMine:FBpp0075401,modMine:FBpp0075401; MD5=f07956e0e3a9386abdc94ad4a477c804; length=496; release=r6.09; species=Dmel;;FBpp03122…	8.1	3	0.07	AAQQLAEKESPIK+QAADIIAWVTK+VDATVEGELAEQYAVR
46	FBpp0075282|FBgn0263599|CG5931-PA|l(3)72Ab-PA	1	FBpp0075282 type=protein; loc=3L:complement(join(15967708..15967752,15966916..15967611,15962115..15966858,15961876..15962050,15961538..15961820,15960994..15961479)); ID=FBpp0075282; name=l(3)72Ab-PA; parent=FBgn0263599,FBtr0075527; dbxref=FlyBase:FBpp0075282,FlyBase_Annotation_IDs:CG5931-PA,GB_protein:AAF49564.4,REFSEQ:NP_648818,GB_protein:AAF49564,FlyMine:FBpp0075282,modMine:FBpp0075282; MD5=e2f…	1.9	3	0.07	FALLVNLGK+GKGDAEDGGAAAAGQVAGVR+SLVQEMVGNFGR
45	FBpp0075209|FBgn0011016|CG5474-PA|SsRbeta-PA	1	FBpp0075209 type=protein; loc=3L:join(16129909..16130283,16130506..16130703); ID=FBpp0075209; name=SsRbeta-PA; parent=FBgn0011016,FBtr0075453; dbxref=FlyBase:FBpp0075209,FlyBase_Annotation_IDs:CG5474-PA,GB_protein:AAF49532.2,REFSEQ:NP_524103,GB_protein:AAF49532,FlyMine:FBpp0075209,modMine:FBpp0075209; MD5=69a934f5849f30f4841b8ea53654bf24; length=190; release=r6.09; species=Dmel;	21.1	3	0.07	IAPQTNFTHVLVVRPK+LVDSGFHPEAFDVVGGQPTAVVDR
40	FBpp0074660|FBgn0036915|CG7757-PA|Prp3-PA FBpp0074661|FBgn0036915|CG7757-PB|Prp3-PB	1	FBpp0074660 type=protein; loc=3L:join(19910478..19911519,19911574..19912328); ID=FBpp0074660; name=Prp3-PA; parent=FBgn0036915,FBtr0074891; dbxref=FlyBase:FBpp0074660,FlyBase_Annotation_IDs:CG7757-PA,GB_protein:AAF49097.1,REFSEQ:NP_649156,GB_protein:AAF49097,FlyMine:FBpp0074660,modMine:FBpp0074660; MD5=ccd9a73e0113b6de476affc2479f75a7; length=598; release=r6.09; species=Dmel;;FBpp0074661 type=pro…	6.1	3	0.06	LGLVAPPEPK+LQNEISQIAR+TINIPTVTPTLK
38	FBpp0074414|FBgn0030969|CG7288-PA|Usp39-PA	1	FBpp0074414 type=protein; loc=X:join(18858295..18858316,18858379..18858432,18858489..18859641,18859699..18859954); ID=FBpp0074414; name=Usp39-PA; parent=FBgn0030969,FBtr0074643; dbxref=FlyBase:FBpp0074414,FlyBase_Annotation_IDs:CG7288-PA,GB_protein:AAF48897.2,REFSEQ:NP_573334,GB_protein:AAF48897,FlyMine:FBpp0074414,modMine:FBpp0074414; MD5=29faa2047da6ac821185af964fdbbc7c; length=494; release=r6.…	9.3	3	0.05	NPTIVNFPIK+TPANPVEEDETPSVFNPK+TVDGVLYLPGVVGLNNIK
36	FBpp0074107|FBgn0030792|CG4789-PA|CG4789-PA	1	FBpp0074107 type=protein; loc=X:join(16800960..16801005,16801069..16801587,16801654..16801913); ID=FBpp0074107; name=CG4789-PA; parent=FBgn0030792,FBtr0074333; dbxref=FlyBase:FBpp0074107,FlyBase_Annotation_IDs:CG4789-PA,GB_protein:AAF48668.2,REFSEQ:NP_573166,GB_protein:AAF48668,FlyMine:FBpp0074107,modMine:FBpp0074107; MD5=d0b1588a68dcb09e530fac2feb9c822d; length=274; release=r6.09; species=Dmel;	9.5	3	0.07	IVVVGDSGVGK+MEDSVLPLLDTQDLK
4	FBpp0070389|FBgn0040389|CG14048-PA|mRpL14-PA FBpp0305877|FBgn0040389|CG14048-PB|mRpL14-PB	1	FBpp0070389 type=protein; loc=X:complement(2344050..2344535); ID=FBpp0070389; name=mRpL14-PA; parent=FBgn0040389,FBtr0070405; dbxref=FlyBase:FBpp0070389,FlyBase_Annotation_IDs:CG14048-PA,GB_protein:AAF45775.1,REFSEQ:NP_525048,GB_protein:AAF45775,FlyMine:FBpp0070389,modMine:FBpp0070389; MD5=8ae94cf2e27fdf27c84ab3538d463db6; length=161; release=r6.09; species=Dmel;;FBpp0305877 type=protein; loc=X:c…	11.8	3	0.07	FDSNNLVLIDDNGSPLGTR
30	FBpp0073513|FBgn0015024|CG2028-PB|CkIalpha-PB FBpp0073515|FBgn0015024|CG2028-PA|CkIalpha-PA FBpp0289609|FBgn0015024|CG2028-PD|CkIalpha-PD FBpp0309354|FBgn0015024|CG2028-PE|CkIalpha-PE FBpp0311372|FBgn0015024|CG2028-PF|CkIalpha-PF FBpp0311373|FBgn0015024|CG2028-PG|CkIalpha-PG	1	FBpp0073513 type=protein; loc=X:join(12655238..12655316,12655378..12656152,12656334..12656493); ID=FBpp0073513; name=CkIalpha-PB; parent=FBgn0015024,FBtr0073680; dbxref=FlyBase:FBpp0073513,FlyBase_Annotation_IDs:CG2028-PB,GB_protein:AAF48193.1,REFSEQ:NP_511140,GB_protein:AAF48193; MD5=813ec1f06c30bf507c63b29c590893e9; length=337; release=r6.09; species=Dmel;;FBpp0073515 type=protein; loc=X:join(1…	8.6	3	0.07	HPQLLYEAK+ILSGGVGFPR+LFLIDFGLAK
25	FBpp0072687|FBgn0026372|CG7977-PA|RpL23A-PA	1	FBpp0072687 type=protein; loc=3L:complement(join(1668596..1668626,1667809..1668221,1667346..1667735)); ID=FBpp0072687; name=RpL23A-PA; parent=FBgn0026372,FBtr0072805; dbxref=FlyBase:FBpp0072687,FlyBase_Annotation_IDs:CG7977-PA,GB_protein:AAF47545.1,REFSEQ:NP_523886,GB_protein:AAF47545,FlyMine:FBpp0072687,modMine:FBpp0072687; MD5=72c109ba1880501fee25f5f1a556a4f0; length=277; release=r6.09; species…	12.6	3	0.06	DYDALDIANK+IEDNNTLVFLTHLR+VNVLIRPDGQK
202a	FBpp0088701|FBgn0050159|CG30159-PB|CG30159-PB FBpp0088702|FBgn0050159|CG30159-PA|CG30159-PA FBpp0290927|FBgn0050159|CG30159-PC|CG30159-PC	1	FBpp0088701 type=protein; loc=2R:6993128..6993847; ID=FBpp0088701; name=CG30159-PB; parent=FBgn0050159,FBtr0089760; dbxref=FlyBase:FBpp0088701,FlyBase_Annotation_IDs:CG30159-PB,GB_protein:AAS64795.1,REFSEQ:NP_995768,GB_protein:AAS64795; MD5=5c7e03a5a217f0beb78792636a404979; length=239; release=r6.09; species=Dmel;;FBpp0088702 type=protein; loc=2R:6993128..6993847; ID=FBpp0088702; name=CG30159-PA;…	8.4	3	0.07	FVQDAAAAVK+ILPEIVR+LLDVSETLLK
196a	FBpp0087115|FBgn0033699|CG8857-PC|RpS11-PC	1	FBpp0087115 type=protein; loc=2R:complement(join(12200775..12200786,12200116..12200241,12199834..12200039,12199466..12199589)); ID=FBpp0087115; name=RpS11-PC; parent=FBgn0033699,FBtr0088007; dbxref=FlyBase:FBpp0087115,FlyBase_Annotation_IDs:CG8857-PC,GB_protein:AAM71028.1,REFSEQ:NP_725114,GB_protein:AAM71028,FlyMine:FBpp0087115,modMine:FBpp0087115; MD5=038e064738fe0ce33cf03a06f5707dc8; length=155…	18.1	3	0.07	EAIDGTYIDKK+QFGVNLNR+SRDVGLGFK
195a	FBpp0086736|FBgn0033886|CG13349-PA|Rpn13-PA FBpp0086737|FBgn0033886|CG13349-PB|Rpn13-PB FBpp0112987|FBgn0033886|CG13349-PF|Rpn13-PF	1	FBpp0086736 type=protein; loc=2R:complement(join(13959568..13960088,13959205..13959398,13958645..13959099)); ID=FBpp0086736; name=Rpn13-PA; parent=FBgn0033886,FBtr0087610; dbxref=GB_protein:AAF58312.1,FlyBase:FBpp0086736,FlyBase_Annotation_IDs:CG13349-PA,REFSEQ:NP_610917,GB_protein:AAF58312,FlyMine:FBpp0086736,modMine:FBpp0086736; MD5=fc07f5d055821428f9a70a7ef39a2131; length=389; release=r6.09; s…	12.1	3	0.07	NTSSSGGGGASALQTPENVSVPR+SSSNVNSQVGEGAGSSVDADAPGR
21	FBpp0071970|FBgn0034877|CG17280-PA|levy-PA FBpp0309930|FBgn0034877|CG17280-PB|levy-PB	1	FBpp0071970 type=protein; loc=2R:join(23548290..23548386,23548538..23548770); ID=FBpp0071970; name=levy-PA; parent=FBgn0034877,FBtr0072061; dbxref=FlyBase:FBpp0071970,FlyBase_Annotation_IDs:CG17280-PA,GB_protein:AAF47024.1,REFSEQ:NP_611805,GB_protein:AAF47024,FlyMine:FBpp0071970,modMine:FBpp0071970; MD5=09db1b48eeb1a5d9e29325a4005a83e0; length=109; release=r6.09; species=Dmel;;FBpp0309930 type=pr…	22.9	3	0.06	FPWGEGQK+SLFHNPHVNALPDGYEH
184b	FBpp0081374|FBgn0263231|CG9748-PA|bel-PA FBpp0306433|FBgn0263231|CG9748-PB|bel-PB	1	FBpp0081374 type=protein; loc=3R:complement(join(8659963..8660007,8658015..8658387,8655987..8657843,8655785..8655906)); ID=FBpp0081374; name=bel-PA; parent=FBgn0263231,FBtr0081888; dbxref=FlyBase:FBpp0081374,FlyBase_Annotation_IDs:CG9748-PA,GB_protein:AAF54262.1,REFSEQ:NP_536783,GB_protein:AAF54262,FlyMine:FBpp0081374,modMine:FBpp0081374; MD5=7a5214f0ded2bee922609d09b676d354; length=798; release=…	4.5	3	0.05	MGNLGVATSFFNEK+MLDMGFEPQIR+QTLMFSATFPK
168	FBpp0293061|FBgn0262601|CG5352-PB|SmB-PB	1	FBpp0293061 type=protein; loc=2L:complement(join(10426494..10426496,10425528..10426124)); ID=FBpp0293061; name=SmB-PB; parent=FBgn0262601,FBtr0304118; dbxref=FlyBase:FBpp0293061,FlyBase_Annotation_IDs:CG5352-PB,REFSEQ:NP_001188780,GB_protein:ADV37030; MD5=61f4e1aaf8cf50d82e671a0638546550; length=199; release=r6.09; species=Dmel;	14.6	3	0.07	TFIGTFK+VLGFVLLR+VPIPGAAPGPGIGR
165	FBpp0110147|FBgn0052699|CG32699-PB|LPCAT-PB	1	FBpp0110147 type=protein; loc=X:complement(join(9579482..9579682,9574901..9575046,9574347..9574832,9574132..9574269,9573579..9573855,9573404..9573505,9573185..9573326,9573008..9573117)); ID=FBpp0110147; name=LPCAT-PB; parent=FBgn0052699,FBtr0110850; dbxref=FlyBase:FBpp0110147,FlyBase_Annotation_IDs:CG32699-PB,REFSEQ:NP_001036265,GB_protein:ABI30972,FlyMine:FBpp0110147,modMine:FBpp0110147; MD5=649…	6.4	3	0.06	ETADIPLLGK+IINYAQPIYVQR+IPFPGDIVEIER
153	FBpp0087755|FBgn0027607|CG8230-PA|CG8230-PA	1	FBpp0087755 type=protein; loc=2R:complement(join(8947129..8947271,8945864..8947049,8945310..8945807,8945128..8945250,8944906..8945055)); ID=FBpp0087755; name=CG8230-PA; parent=FBgn0027607,FBtr0088674; dbxref=FlyBase:FBpp0087755,FlyBase_Annotation_IDs:CG8230-PA,GB_protein:AAF59014.1,REFSEQ:NP_610431,GB_protein:AAF59014,FlyMine:FBpp0087755,modMine:FBpp0087755; MD5=e6e336fcdceb1d0353827429c155324d; …	5.2	3	0.07	GELGVNEVLEVISK+LVSLFETLAR+TADLGSNQWLQR
150	FBpp0087250|FBgn0021795|CG9035-PA|Tapdelta-PA FBpp0311866|FBgn0021795|CG9035-PB|Tapdelta-PB	1	FBpp0087250 type=protein; loc=2R:complement(join(11370773..11371012,11370453..11370713)); ID=FBpp0087250; name=Tapdelta-PA; parent=FBgn0021795,FBtr0088153; dbxref=FlyBase:FBpp0087250,FlyBase_Annotation_IDs:CG9035-PA,GB_protein:AAF58651.1,REFSEQ:NP_610679,GB_protein:AAF58651,FlyMine:FBpp0087250,modMine:FBpp0087250; MD5=bf33d2cfa08fef1fcf9e77cde5d9455d; length=166; release=r6.09; species=Dmel;;FBpp…	21.7	3	0.07	LFDEDGYANVR+SLLDISVPTK+VGDNKYQVSWVEDIK
137	FBpp0086051|FBgn0034259|CG6459-PA|P32-PA	1	FBpp0086051 type=protein; loc=2R:complement(join(17672330..17672534,17671865..17672209,17671565..17671806)); ID=FBpp0086051; name=P32-PA; parent=FBgn0034259,FBtr0086892; dbxref=FlyBase:FBpp0086051,FlyBase_Annotation_IDs:CG6459-PA,GB_protein:AAF57817.1,REFSEQ:NP_611243,GB_protein:AAF57817,FlyMine:FBpp0086051,modMine:FBpp0086051; MD5=bef56890b401cb5fddef68e68cae796b; length=263; release=r6.09; spec…	15.6	3	0.07	LSDLATAHEHTSYIGLLEK+LTGADVELTK+TVPSTLDGFAVK
136	FBpp0085947|FBgn0266420|CG5581-PA|Ote-PA	1	FBpp0085947 type=protein; loc=2R:complement(18275805..18277079); ID=FBpp0085947; name=Ote-PA; parent=FBgn0266420,FBtr0086768; dbxref=FlyBase:FBpp0085947,FlyBase_Annotation_IDs:CG5581-PA,GB_protein:AAF57722.3,REFSEQ:NP_476664,GB_protein:AAF57722,FlyMine:FBpp0085947,modMine:FBpp0085947; MD5=3547adbeee0a701f23aeb5504bafcdde; length=424; release=r6.09; species=Dmel;	11.8	3	0.07	ETLAPAPGAPSAPAAASTPVDKLDGNK+TYANELSDDTDSKEDQYESTFAR
132	FBpp0085736|FBgn0261439|CG17246-PB|SdhA-PB FBpp0085737|FBgn0261439|CG17246-PA|SdhA-PA FBpp0085738|FBgn0261439|CG17246-PC|SdhA-PC	1	FBpp0085736 type=protein; loc=2R:complement(join(19395687..19395743,19392846..19394443,19392639..19392789,19392399..19392578)); ID=FBpp0085736; name=SdhA-PB; parent=FBgn0261439,FBtr0086552; dbxref=FlyBase:FBpp0085736,FlyBase_Annotation_IDs:CG17246-PB,GB_protein:AAM70849.1,REFSEQ:NP_725881,GB_protein:AAM70849; MD5=b44908b45d9ed755369d3069e3c751b9; length=661; release=r6.09; species=Dmel;;FBpp00857…	6.2	3	0.07	AAFGLVAEGFR+AVIELENYGMPFSR+GSDWLGDQDAIHYMTR
131	FBpp0085688|FBgn0261456|CG11228-PA|hpo-PA FBpp0304253|FBgn0261456|CG11228-PB|hpo-PB	1	FBpp0085688 type=protein; loc=2R:complement(join(19495461..19496748,19494682..19495403)); ID=FBpp0085688; name=hpo-PA; parent=FBgn0261456,FBtr0086500; dbxref=FlyBase:FBpp0085688,FlyBase_Annotation_IDs:CG11228-PA,GB_protein:AAF57543.2,REFSEQ:NP_611427,GB_protein:AAF57543,FlyMine:FBpp0085688,modMine:FBpp0085688; MD5=4450e9daeb2a8b636773c7b11142555f; length=669; release=r6.09; species=Dmel;;FBpp0304…	5.8	3	0.06	AANILLNTEGYAK+FLTFDDLNQR+LADFGVAGQLTDTMAK
124	FBpp0084842|FBgn0039691|CG1972-PA|IntS11-PA	1	FBpp0084842 type=protein; loc=3R:join(29745470..29745683,29745763..29746737,29746793..29747397); ID=FBpp0084842; name=IntS11-PA; parent=FBgn0039691,FBtr0085476; dbxref=FlyBase:FBpp0084842,FlyBase_Annotation_IDs:CG1972-PA,GB_protein:AAF56931.1,REFSEQ:NP_651721,GB_protein:AAF56931,FlyMine:FBpp0084842,modMine:FBpp0084842; MD5=ef68ca907f7d783366000ce6e82bc320; length=597; release=r6.09; species=Dmel;	3.7	3	0.07	ITPLGAGQDVGR+VLIPVFALGR
121	FBpp0084666|FBgn0039580|CG1345-PA|Gfat2-PA	1	FBpp0084666 type=protein; loc=3R:complement(join(28337870..28339546,28337293..28337667)); ID=FBpp0084666; name=Gfat2-PA; parent=FBgn0039580,FBtr0085297; dbxref=FlyBase:FBpp0084666,FlyBase_Annotation_IDs:CG1345-PA,GB_protein:AAF56785.1,REFSEQ:NP_651617,GB_protein:AAF56785,FlyMine:FBpp0084666,modMine:FBpp0084666; MD5=8fd2d592c025067320afb4dd97552607; length=683; release=r6.09; species=Dmel;	5.1	3	0.07	LATDHIPILYAK+LNSQVQQLAK+VIYLEDDDVAAVK
117	FBpp0084189|FBgn0039303|CG11857-PA|CG11857-PA FBpp0312547|FBgn0039303|CG11857-PC|CG11857-PC	1	FBpp0084189 type=protein; loc=3R:join(25259364..25259432,25259494..25260036); ID=FBpp0084189; name=CG11857-PA; parent=FBgn0039303,FBtr0084814; dbxref=FlyBase_Annotation_IDs:CG11857-PA,FlyBase:FBpp0084189,GB_protein:AAF56431,REFSEQ:NP_651362,FlyMine:FBpp0084189,modMine:FBpp0084189; MD5=045969d49468599b898aa07cb27f7545; length=203; release=r6.09; species=Dmel;;FBpp0312547 type=protein; loc=3R:join(…	19.2	3	0.07	IDPEFDPYSQDDEDEGPNLPTR+VNDLAGSGPGSVAGNSK
113	FBpp0083683|FBgn0003676|CG5374-PB|T-cp1-PB FBpp0083684|FBgn0003676|CG5374-PA|T-cp1-PA	1	FBpp0083683 type=protein; loc=3R:complement(join(22491259..22491331,22490868..22491021,22489922..22490812,22489303..22489858)); ID=FBpp0083683; name=T-cp1-PB; parent=FBgn0003676,FBtr0084290; dbxref=FlyBase:FBpp0083683,FlyBase_Annotation_IDs:CG5374-PB,GB_protein:AAN13906.1,REFSEQ:NP_732748,GB_protein:AAN13906,FlyMine:FBpp0083683,modMine:FBpp0083683; MD5=5db5fade362b566973c98af35e11bcaf; length=557…	5.7	3	0.07	EQLAIAEFAK+SSLGPVGLDK+WTGLDLIEGVVR
112	FBpp0083610|FBgn0267385|CG7070-PB|PyK-PB FBpp0083611|FBgn0267385|CG7070-PA|PyK-PA	1	FBpp0083610 type=protein; loc=3R:join(22370799..22372167,22372226..22372382,22372469..22372481); ID=FBpp0083610; name=PyK-PB; parent=FBgn0267385,FBtr0084213; dbxref=FlyBase:FBpp0083610,FlyBase_Annotation_IDs:CG7070-PB,GB_protein:AAN14373.1,REFSEQ:NP_732723,GB_protein:AAN14373,FlyMine:FBpp0083610,modMine:FBpp0083610; MD5=2074b6975470bf2c6a31830313052375; length=512; release=r6.09; species=Dmel;;FB…	7.2	3	0.06	GDLGIEIPAEK+LQFDSPVPHVR+TGLIGGSGTAEIELK
12	FBpp0071279|FBgn0014868|CG9022-PA|Ost48-PA	1	FBpp0071279 type=protein; loc=X:complement(join(9158290..9158431,9157008..9158215)); ID=FBpp0071279; name=Ost48-PA; parent=FBgn0014868,FBtr0071344; dbxref=FlyBase:FBpp0071279,FlyBase_Annotation_IDs:CG9022-PA,GB_protein:AAF46453.1,REFSEQ:NP_511096,GB_protein:AAF46453,FlyMine:FBpp0071279,modMine:FBpp0071279; MD5=1bed9989bd15e38ed422ca79b5f6c5f9; length=449; release=r6.09; species=Dmel;	11.8	3	0.07	GTGLIADKENPLVLK+LAQFVDDGGNVLVAGSEK+NVIIFAPSVEEFGGDVSVER
107	FBpp0082459|FBgn0038271|CG3731-PA|UQCR-C1-PA FBpp0082460|FBgn0038271|CG3731-PB|UQCR-C1-PB	1	FBpp0082459 type=protein; loc=3R:join(14890358..14890426,14890696..14890902,14890962..14891290,14891353..14891723,14891785..14891876,14891951..14892295); ID=FBpp0082459; name=UQCR-C1-PA; parent=FBgn0038271,FBtr0083000; dbxref=FlyBase:FBpp0082459,FlyBase_Annotation_IDs:CG3731-PA,GB_protein:AAF55110.2,REFSEQ:NP_731954,GB_protein:AAF55110,FlyMine:FBpp0082459,modMine:FBpp0082459; MD5=86d41abaf76ec0ff…	7.4	3	0.07	AVEILADIIQNSK+IDAVSVGNVR+TLLNIPATQVTK
106	FBpp0082332|FBgn0038195|CG3061-PA|CG3061-PA	1	FBpp0082332 type=protein; loc=3R:join(14032690..14032822,14033267..14033441,14033506..14033920,14033987..14034099,14034162..14034325,14034380..14034492); ID=FBpp0082332; name=CG3061-PA; parent=FBgn0038195,FBtr0082869; dbxref=FlyBase:FBpp0082332,FlyBase_Annotation_IDs:CG3061-PA,GB_protein:AAF55010.1,REFSEQ:NP_650328,GB_protein:AAF55010,FlyMine:FBpp0082332,modMine:FBpp0082332; MD5=4887acb17854322e1…	7.3	3	0.07	DNFYSEYQGSVAR+LEESVEEDFVNHLK
102	FBpp0081811|FBgn0037850|CG14695-PA|CG14695-PA	1	FBpp0081811 type=protein; loc=3R:complement(10878404..10879273); ID=FBpp0081811; name=CG14695-PA; parent=FBgn0037850,FBtr0082335; dbxref=FlyBase:FBpp0081811,FlyBase_Annotation_IDs:CG14695-PA,GB_protein:AAF54574.1,REFSEQ:NP_650032,GB_protein:AAF54574,FlyMine:FBpp0081811,modMine:FBpp0081811; MD5=1cf7e878b5e30070a0a504a0cc6f4c65; length=289; release=r6.09; species=Dmel;	14.2	3	0.07	ANNYLGVGFTR+LLASEDLPIVIVDK+NRQPELIDFDADGEPR
2	FBpp0070143|FBgn0015288|CG7434-PA|RpL22-PA	1	FBpp0070143 type=protein; loc=X:complement(join(765084..765095,764302..764922,762725..762991)); ID=FBpp0070143; name=RpL22-PA; parent=FBgn0015288,FBtr0070148; dbxref=FlyBase:FBpp0070143,FlyBase_Annotation_IDs:CG7434-PA,GB_protein:AAF45546.1,REFSEQ:NP_477134,GB_protein:AAF45546,FlyMine:FBpp0070143,modMine:FBpp0070143; MD5=a26dc5dfcb32ff692f0397cf729fb53a; length=299; release=r6.09; species=Dmel;	16.7	3	0.07	AAAPAAAAPAPAAAAPAVAKPAPKPK+VNNLGNNVTFER+VVANEKDSYELR
229	FBpp0112504|FBgn0267976|CG40042-PA|Tim23-PA	0.9999	FBpp0112504 type=protein; loc=2L:complement(join(23313329..23313380,23312948..23313230,23312719..23312888,23312539..23312654)); ID=FBpp0112504; name=Tim23-PA; parent=FBgn0267976,FBtr0113781; dbxref=FlyBase_Annotation_IDs:CG40042-PA,FlyBase:FBpp0112504,REFSEQ:NP_001015387,GB_protein:EAA46063,FlyMine:FBpp0112504,modMine:FBpp0112504; MD5=8a78f8fb00e421247f7f48ed3901458d; length=206; release=r6.09; s…	14.1	3	0.06	TPVSPYLNYDSR+YLQQAQPEFIFPEGANK
222	FBpp0083264|FBgn0038745|CG4538-PA|CG4538-PA FBpp0310666|FBgn0038745|CG4538-PC|CG4538-PC FBpp0310667|FBgn0038745|CG4538-PD|CG4538-PD	0.9999	FBpp0083264 type=protein; loc=3R:complement(join(19902841..19902898,19900432..19901810,19900225..19900374,19899874..19900095,19899596..19899808)); ID=FBpp0083264; name=CG4538-PA; parent=FBgn0038745,FBtr0083855; dbxref=FlyBase:FBpp0083264,FlyBase_Annotation_IDs:CG4538-PA,GB_protein:AAF55713.2,REFSEQ:NP_650843,GB_protein:AAF55713,FlyMine:FBpp0083264,modMine:FBpp0083264; MD5=b42aeda771e098473547eaa6…	5.9	3	0.06	DADAAASGTVATDSDTTTDNDKNFENSEK+VLAVAVYNHYK
219	FBpp0077549|FBgn0011570|CG17158-PA|cpb-PA FBpp0304020|FBgn0011570|CG17158-PB|cpb-PB	0.9999	FBpp0077549 type=protein; loc=2L:join(1705112..1705114,1705400..1706227); ID=FBpp0077549; name=cpb-PA; parent=FBgn0011570,FBtr0077881; dbxref=FlyBase:FBpp0077549,FlyBase_Annotation_IDs:CG17158-PA,GB_protein:AAF51349.1,REFSEQ:NP_477005,GB_protein:AAF51349,FlyMine:FBpp0077549,modMine:FBpp0077549; MD5=63699f7116834714c9842e71742564ae; length=276; release=r6.09; species=Dmel;;FBpp0304020 type=protein…	10.9	3	0.05	NTLNEIYFGK+QQEQDANVSESSPHIANIGK
216	FBpp0074825|FBgn0000261|CG6871-PA|Cat-PA	0.9999	FBpp0074825 type=protein; loc=3L:join(18822786..18822842,18826338..18827258,18827356..18827898); ID=FBpp0074825; name=Cat-PA; parent=FBgn0000261,FBtr0075058; dbxref=FlyBase_Annotation_IDs:CG6871-PA,FlyBase:FBpp0074825,GB_protein:AAF49228.1,REFSEQ:NP_536731,GB_protein:AAF49228,FlyMine:FBpp0074825,modMine:FBpp0074825; MD5=51c180f836ffa8819f760a2c7e45d62a; length=506; release=r6.09; species=Dmel;	6.7	3	0.06	LVQNIAGHLSNASQFLQER+TADQLASTDPDYSIR
210	FBpp0070355|FBgn0028969|CG14813-PA|deltaCOP-PA FBpp0291138|FBgn0028969|CG14813-PB|deltaCOP-PB	0.9999	FBpp0070355 type=protein; loc=X:complement(join(1861595..1861597,1861446..1861485,1861156..1861379,1860686..1861098,1860427..1860624,1860057..1860370,1859871..1859982,1859519..1859813)); ID=FBpp0070355; name=deltaCOP-PA; parent=FBgn0028969,FBtr0070371; dbxref=FlyBase:FBpp0070355,FlyBase_Annotation_IDs:CG14813-PA,GB_protein:AAF45673.1,REFSEQ:NP_652012,GB_protein:AAF45673,FlyMine:FBpp0070355,modMin…	5.3	3	0.07	ASNILEDLETLR+DGGVQQFENSGLLTLR
243a	FBpp0087479|FBgn0261014|CG2331-PA|TER94-PA FBpp0111818|FBgn0261014|CG2331-PC|TER94-PC FBpp0310395|FBgn0261014|CG2331-PE|TER94-PE	0.9998	FBpp0087479 type=protein; loc=2R:join(9989287..9989303,9990471..9990573,9990660..9992696,9992763..9992917,9992984..9993077); ID=FBpp0087479; name=TER94-PA; parent=FBgn0261014,FBtr0088391; dbxref=FlyBase:FBpp0087479,FlyBase_Annotation_IDs:CG2331-PA,GB_protein:AAF58863.1,REFSEQ:NP_477369,GB_protein:AAF58863,FlyMine:FBpp0087479,modMine:FBpp0087479; MD5=9ced7266152b9fad83a07959689b317f; length=801; r…	4.4	3	0.07	LIVEEAQNDDNSVVSLSQAK+VINQILTEMDGMGAK
240	FBpp0084617|FBgn0003279|CG5502-PA|RpL4-PA	0.9998	FBpp0084617 type=protein; loc=3R:join(27922917..27922919,27923125..27923305,27923370..27923740,27924140..27924790); ID=FBpp0084617; name=RpL4-PA; parent=FBgn0003279,FBtr0085248; dbxref=FlyBase:FBpp0084617,FlyBase_Annotation_IDs:CG5502-PA,GB_protein:AAG22173.1,REFSEQ:NP_524538,GB_protein:AAG22173,FlyMine:FBpp0084617,modMine:FBpp0084617; MD5=c846b6c4b4ed56d364b2ad352ff789f5; length=401; release=r6.…	7	3	0.06	LNDLFGTWK+YALVSAIAASGVPALVQSK
237	FBpp0078561|FBgn0263594|CG14648-PA|lost-PA	0.9998	FBpp0078561 type=protein; loc=3R:join(4403202..4403280,4404469..4404639,4404701..4405419,4405480..4405548,4405601..4405811,4405867..4406255); ID=FBpp0078561; name=lost-PA; parent=FBgn0263594,FBtr0078921; dbxref=FlyBase:FBpp0078561,FlyBase_Annotation_IDs:CG14648-PA,GB_protein:AAF52130.1,REFSEQ:NP_649466,GB_protein:AAF52130,FlyMine:FBpp0078561,modMine:FBpp0078561; MD5=fb8ec086e8c95c678aeb2caf743331…	5	3	0.05	VGIGFNNIFNR+YDTPVDIIATPTEIIR
236	FBpp0073327|FBgn0020255|CG1404-PB|Ran-PB FBpp0073328|FBgn0020255|CG1404-PA|Ran-PA FBpp0309150|FBgn0020255|CG1404-PC|Ran-PC FBpp0309151|FBgn0020255|CG1404-PD|Ran-PD	0.9998	FBpp0073327 type=protein; loc=X:complement(join(11145943..11146377,11145649..11145864)); ID=FBpp0073327; name=Ran-PB; parent=FBgn0020255,FBtr0073471; dbxref=FlyBase:FBpp0073327,FlyBase_Annotation_IDs:CG1404-PB,GB_protein:AAN09287.1,REFSEQ:NP_727499,GB_protein:AAN09287; MD5=b558c3f0de550773a094f4a890d1e023; length=216; release=r6.09; species=Dmel;;FBpp0073328 type=protein; loc=X:complement(join(11…	17.6	3	0.06	DLQEAQATALPDEDEEL+FNVWDTAGQEK+NLQYYDISAK
251	FBpp0071303|FBgn0264691|CG3004-PA|Lst8-PA	0.9996	FBpp0071303 type=protein; loc=X:complement(join(9605762..9605875,9604878..9605705)); ID=FBpp0071303; name=Lst8-PA; parent=FBgn0264691,FBtr0071368; dbxref=FlyBase:FBpp0071303,FlyBase_Annotation_IDs:CG3004-PA,GB_protein:AAF46509.2,REFSEQ:NP_572572,GB_protein:AAF46509,FlyMine:FBpp0071303,modMine:FBpp0071303; MD5=b6690b78f5a9a2c836f470bf4bc93d82; length=313; release=r6.09; species=Dmel;	6.1	3	0.04	IVPEVDASIQDVAISPDGR
260	FBpp0070362|FBgn0000382|CG3954-PA|csw-PA FBpp0305458|FBgn0000382|CG3954-PD|csw-PD	0.9993	FBpp0070362 type=protein; loc=X:join(2094405..2094418,2095010..2095197,2095270..2095396,2108380..2108542,2109235..2109414,2109483..2109600,2109729..2110666,2110745..2110835,2110950..2111139,2111205..2111623,2111704..2111801); ID=FBpp0070362; name=csw-PA; parent=FBgn0000382,FBtr0070378; dbxref=FlyBase:FBpp0070362,FlyBase_Annotation_IDs:CG3954-PA,GB_protein:AAF45724.2,REFSEQ:NP_477130,GB_protein:AA…	3.3	3	0.06	LLQEQGFDGSFLAR+LSSSNPGAFTLSVR
264	FBpp0081461|FBgn0010803|CG9735-PB|Aats-trp-PB	0.9989	FBpp0081461 type=protein; loc=3R:complement(join(9266596..9266791,9266118..9266529,9265480..9266059,9265304..9265408)); ID=FBpp0081461; name=Aats-trp-PB; parent=FBgn0010803,FBtr0081981; dbxref=FlyBase:FBpp0081461,FlyBase_Annotation_IDs:CG9735-PB,GB_protein:AAF54352.1,REFSEQ:NP_524826,GB_protein:AAF54352; MD5=9c741ce92d91bbe87424e3fe662fe979; length=430; release=r6.09; species=Dmel;	9.3	3	0.05	IDEELIAR+LAVETLTPIVEQHQAAR+LGGVPEVDVSYQLLK
270	FBpp0085717|FBgn0013325|CG7726-PA|RpL11-PA FBpp0309436|FBgn0013325|CG7726-PB|RpL11-PB	0.9976	FBpp0085717 type=protein; loc=2R:join(19442484..19442489,19442618..19442740,19442801..19443098,19443313..19443440); ID=FBpp0085717; name=RpL11-PA; parent=FBgn0013325,FBtr0086533; dbxref=FlyBase:FBpp0085717,FlyBase_Annotation_IDs:CG7726-PA,GB_protein:AAF57560.1,REFSEQ:NP_477054,GB_protein:AAF57560,FlyMine:FBpp0085717,modMine:FBpp0085717; MD5=682ca7a32dc65d4c4fb73f03ce0cdc71; length=184; release=r6…	7.6	3	0.06	VLEQLTGQQPVFSK
269	FBpp0079324|FBgn0263852|CG13393-PA|l(2)k12914-PA	0.9976	FBpp0079324 type=protein; loc=2L:complement(8383674..8384012); ID=FBpp0079324; name=l(2)k12914-PA; parent=FBgn0263852,FBtr0079719; dbxref=FlyBase:FBpp0079324,FlyBase_Annotation_IDs:CG13393-PA,GB_protein:AAF52660.1,REFSEQ:NP_609222,GB_protein:AAF52660,FlyMine:FBpp0079324,modMine:FBpp0079324; MD5=817245775f6da7eba97e1349ac54ade2; length=112; release=r6.09; species=Dmel;	18.8	3	0.05	FYNDYVQNTPK+SVFAGISPER
272	FBpp0074013|FBgn0005411|CG9998-PA|U2af50-PA FBpp0298005|FBgn0005411|CG9998-PB|U2af50-PB FBpp0298006|FBgn0005411|CG9998-PC|U2af50-PC FBpp0298007|FBgn0005411|CG9998-PD|U2af50-PD	0.9965	FBpp0074013 type=protein; loc=X:complement(join(16358811..16358823,16357643..16358206,16357484..16357572,16357295..16357417,16356756..16357217)); ID=FBpp0074013; name=U2af50-PA; parent=FBgn0005411,FBtr0074234; dbxref=FlyBase:FBpp0074013,FlyBase_Annotation_IDs:CG9998-PA,GB_protein:AAF48596.1,REFSEQ:NP_476891,GB_protein:AAF48596,FlyMine:FBpp0074013,modMine:FBpp0074013; MD5=3a022c1911db0e1434c0a819c…	13.1	3	0.05	AMQASGQIPASVVPDTPQTAVPVVGSTITR+SIDETTQAMAFDGINLK
276	FBpp0071365|FBgn0030177|CG2972-PA|CG2972-PA FBpp0309414|FBgn0030177|CG2972-PB|CG2972-PB	0.9951	FBpp0071365 type=protein; loc=X:join(10083248..10083322,10083382..10084725); ID=FBpp0071365; name=CG2972-PA; parent=FBgn0030177,FBtr0071430; dbxref=FlyBase:FBpp0071365,FlyBase_Annotation_IDs:CG2972-PA,GB_protein:AAF46553.2,REFSEQ:NP_572603,GB_protein:AAF46553,FlyMine:FBpp0071365,modMine:FBpp0071365; MD5=0f18624cb7fc892f070f1b2b4616e6a1; length=472; release=r6.09; species=Dmel;;FBpp0309414 type=pr…	6.4	3	0.05	NPILFEDQPMPR+TNALDQDYTAGFSPFVLR
289	FBpp0080146|FBgn0001961|CG8978-PB|Arpc1-PB FBpp0080147|FBgn0001961|CG8978-PA|Arpc1-PA	0.9912	FBpp0080146 type=protein; loc=2L:complement(join(13829346..13829418,13828216..13829276)); ID=FBpp0080146; name=Arpc1-PB; parent=FBgn0001961,FBtr0080569; dbxref=FlyBase:FBpp0080146,FlyBase_Annotation_IDs:CG8978-PB,GB_protein:AAN10852.1,REFSEQ:NP_723845,GB_protein:AAN10852; MD5=83db65a9444b399f94cc53e9cef31895; length=377; release=r6.09; species=Dmel;;FBpp0080147 type=protein; loc=2L:complement(joi…	5.3	3	0.07	TENTDTVVDSIHQNAITSVR
306	FBpp0112194|FBgn0039264|CG11786-PB|CG11786-PB	0.9909	FBpp0112194 type=protein; loc=3R:join(25046373..25046481,25046736..25047215,25047281..25047360); ID=FBpp0112194; name=CG11786-PB; parent=FBgn0039264,FBtr0113282; dbxref=FlyBase:FBpp0112194,FlyBase_Annotation_IDs:CG11786-PB,REFSEQ:NP_001097906,GB_protein:AAF56384,FlyMine:FBpp0112194,modMine:FBpp0112194; MD5=007ac65fc138e908dadf109cb7c19336; length=222; release=r6.09; species=Dmel;	15.8	3	0.04	DDMMSGSGESDGMESK+FIGLIFLLLVLPKLK+KIVKFIGLIFLLLVLPK
366a	FBpp0307205|FBgn0261808|CG31299-PF|cu-PF	0.9742	FBpp0307205 type=protein; loc=3R:join(11197784..11197848,11206906..11207138,11207193..11207255,11207360..11207481,11207549..11208181,11208247..11208456); ID=FBpp0307205; name=cu-PF; parent=FBgn0261808,FBtr0335218; dbxref=REFSEQ:NP_731540,GB_protein:AAF54601,FlyBase:FBpp0307205,FlyBase_Annotation_IDs:CG31299-PF; MD5=d50c76f201e766415594f96efbe00f85; length=441; release=r6.09; species=Dmel;	7.3	3	0.04	ESGSGSGSDGENETEVEGSK+KLLMGSFNSAPK
380	FBpp0082123|FBgn0016693|CG6148-PA|Past1-PA FBpp0082124|FBgn0016693|CG6148-PB|Past1-PB	0.96	FBpp0082123 type=protein; loc=3R:join(12697513..12697538,12698119..12699335,12703639..12703812,12703876..12704081); ID=FBpp0082123; name=Past1-PA; parent=FBgn0016693,FBtr0082654; dbxref=FlyBase:FBpp0082123,FlyBase_Annotation_IDs:CG6148-PA,GB_protein:AAN13552.1,REFSEQ:NP_731737,GB_protein:AAN13552,FlyMine:FBpp0082123,modMine:FBpp0082123; MD5=90bfa61d512e01438d313ad1097fc223; length=540; release=r6…	4.3	3	0.05	LFEDEEQDLFR+VYIGSFWDQPLR
91	FBpp0079893|FBgn0032397|CG6756-PA|Tom70-PA FBpp0079894|FBgn0032397|CG6756-PB|Tom70-PB FBpp0079895|FBgn0032397|CG6756-PC|Tom70-PC	1	FBpp0079893 type=protein; loc=2L:complement(join(12037155..12038130,12036271..12037064)); ID=FBpp0079893; name=Tom70-PA; parent=FBgn0032397,FBtr0080309; dbxref=FlyBase:FBpp0079893,FlyBase_Annotation_IDs:CG6756-PA,GB_protein:AAF53148.2,REFSEQ:NP_609536,GB_protein:AAF53148,FlyMine:FBpp0079893,modMine:FBpp0079893; MD5=e8b1482c65ac2a5ee7a6c2be549f0d73; length=589; release=r6.09; species=Dmel;;FBpp007…	4.8	2	0.05	QAISLDGTAPDQELER+SQAELVHVYSLR
89	FBpp0079771|FBgn0004363|CG6647-PA|porin-PA FBpp0079772|FBgn0004363|CG6647-PB|porin-PB FBpp0100039|FBgn0004363|CG6647-PC|porin-PC FBpp0293784|FBgn0004363|CG6647-PD|porin-PD FBpp0304343|FBgn0004363|CG6647-PE|porin-PE	1	FBpp0079771 type=protein; loc=2L:complement(join(10848544..10848863,10848241..10848468,10847868..10848168)); ID=FBpp0079771; name=porin-PA; parent=FBgn0004363,FBtr0080182; dbxref=FlyBase_Annotation_IDs:CG6647-PA,FlyBase:FBpp0079771,GB_protein:AAF53022.1,REFSEQ:NP_476813,GB_protein:AAF53022; MD5=e98fb50e922a689b02694297d58c4742; length=282; release=r6.09; species=Dmel;;FBpp0079772 type=protein; lo…	9.6	2	0.05	LSLEGNFAPQSGNK+LTTNNFALGYTTK
88	FBpp0079654|FBgn0005322|CG5395-PA|nmd-PA FBpp0310206|FBgn0005322|CG5395-PB|nmd-PB FBpp0310207|FBgn0005322|CG5395-PC|nmd-PC	1	FBpp0079654 type=protein; loc=2L:complement(join(10303655..10303836,10302671..10303598)); ID=FBpp0079654; name=nmd-PA; parent=FBgn0005322,FBtr0080065; dbxref=GB_protein:AAF52903.1,FlyBase:FBpp0079654,FlyBase_Annotation_IDs:CG5395-PA,REFSEQ:NP_609373,GB_protein:AAF52903,FlyMine:FBpp0079654,modMine:FBpp0079654; MD5=67efa648898925b40638d6fb7ce61e1a; length=369; release=r6.09; species=Dmel;;FBpp03102…	5.5	2	0.05	LILQSEEVSQDVDLNR
82	FBpp0079453|FBgn0028479|CG4389-PB|Mtpalpha-PB FBpp0079454|FBgn0028479|CG4389-PA|Mtpalpha-PA	1	FBpp0079453 type=protein; loc=2L:complement(join(9575502..9576188,9575295..9575435,9574469..9575238,9573770..9574406)); ID=FBpp0079453; name=Mtpalpha-PB; parent=FBgn0028479,FBtr0079857; dbxref=FlyBase:FBpp0079453,FlyBase_Annotation_IDs:CG4389-PB,GB_protein:AAN10697.1,REFSEQ:NP_723470,GB_protein:AAN10697,FlyMine:FBpp0079453,modMine:FBpp0079453; MD5=72fd0a1c9c90c8b03ffeef2549a1ca19; length=744; rel…	6.3	2	0.05	ILSTMLSEAIR+TVGVLGAGLMGAGIVQVSVDK+VVITVGDGPGFYTTR
81	FBpp0079443|FBgn0015393|CG3949-PA|hoip-PA FBpp0307465|FBgn0015393|CG3949-PB|hoip-PB	1	FBpp0079443 type=protein; loc=2L:join(9699935..9699937,9700000..9700380); ID=FBpp0079443; name=hoip-PA; parent=FBgn0015393,FBtr0079846; dbxref=FlyBase:FBpp0079443,FlyBase_Annotation_IDs:CG3949-PA,GB_protein:AAF52798.2,REFSEQ:NP_524714,GB_protein:AAF52798,FlyMine:FBpp0079443,modMine:FBpp0079443; MD5=43324dbc09fbb618991714f746bad42b; length=127; release=r6.09; species=Dmel;;FBpp0307465 type=protein…	18.9	2	0.05	AFPLADAQLTAK+SQITSIQQEIER
79	FBpp0079304|FBgn0032053|CG13098-PA|mRpL51-PA	1	FBpp0079304 type=protein; loc=2L:complement(8516768..8517292); ID=FBpp0079304; name=mRpL51-PA; parent=FBgn0032053,FBtr0079696; dbxref=FlyBase:FBpp0079304,FlyBase_Annotation_IDs:CG13098-PA,GB_protein:AAF52690.2,REFSEQ:NP_609239,GB_protein:AAF52690,FlyMine:FBpp0079304,modMine:FBpp0079304; MD5=6b389171478d37480c7d09427b34e7f5; length=174; release=r6.09; species=Dmel;	16.1	2	0.05	ALFGQNDYIDILGNDR+GVSGNEYQVLLR
78	FBpp0079279|FBgn0027932|CG13388-PA|Akap200-PA FBpp0079280|FBgn0027932|CG13388-PC|Akap200-PC FBpp0079281|FBgn0027932|CG13388-PB|Akap200-PB FBpp0079282|FBgn0027932|CG13388-PD|Akap200-PD FBpp0309213|FBgn0027932|CG13388-PE|Akap200-PE FBpp0309214|FBgn0027932|CG13388-PF|Akap200-PF FBpp0309215|FBgn0027932|CG13388-PG|Akap200-PG	1	FBpp0079279 type=protein; loc=2L:join(8426911..8427093,8427158..8427553,8427615..8428067,8428320..8429462,8430281..8430367); ID=FBpp0079279; name=Akap200-PA; parent=FBgn0027932,FBtr0079664; dbxref=FlyBase:FBpp0079279,FlyBase_Annotation_IDs:CG13388-PA,GB_protein:AAF52674.3,REFSEQ:NP_477460,GB_protein:AAF52674,FlyMine:FBpp0079279,modMine:FBpp0079279; MD5=92f320b9008efd2f1e8788b9234acb00; length=753…	10.8	2	0.05	EAAAGEDITPLADESIK+SAAVAEGGDAVAETAKGEEGSPK
75	FBpp0079182|FBgn0261790|CG18591-PA|SmE-PA	1	FBpp0079182 type=protein; loc=2L:complement(7885059..7885343); ID=FBpp0079182; name=SmE-PA; parent=FBgn0261790,FBtr0079560; dbxref=FlyBase:FBpp0079182,FlyBase_Annotation_IDs:CG18591-PA,GB_protein:AAF52576.1,REFSEQ:NP_609162,GB_protein:AAF52576,FlyMine:FBpp0079182,modMine:FBpp0079182; MD5=399da4099f9cb925452c7a8417e2f197; length=94; release=r6.09; species=Dmel;	27.7	2	0.05	GDNITLIQNVSPTKD+VMVQPINLIFR
72	FBpp0078896|FBgn0086357|CG9539-PA|Sec61alpha-PA FBpp0311774|FBgn0086357|CG9539-PB|Sec61alpha-PB	1	FBpp0078896 type=protein; loc=2L:complement(join(6480324..6480330,6480034..6480101,6477971..6479062,6477634..6477897)); ID=FBpp0078896; name=Sec61alpha-PA; parent=FBgn0086357,FBtr0079266; dbxref=FlyBase:FBpp0078896,FlyBase_Annotation_IDs:CG9539-PA,GB_protein:AAF52389.2,REFSEQ:NP_609034,GB_protein:AAF52389,FlyMine:FBpp0078896,modMine:FBpp0078896; MD5=7ebf272103cd1edb2363bdc448a608ca; length=476; r…	4.2	2	0.05	AFSPTTVTTGR+IIEVGDTPK
69	FBpp0078688|FBgn0262467|CG8885-PA|Scox-PA	1	FBpp0078688 type=protein; loc=2L:complement(join(4968432..4968825,4968007..4968368)); ID=FBpp0078688; name=Scox-PA; parent=FBgn0262467,FBtr0079052; dbxref=FlyBase:FBpp0078688,FlyBase_Annotation_IDs:CG8885-PA,GB_protein:AAF52184.1,REFSEQ:NP_608884,GB_protein:AAF52184,FlyMine:FBpp0078688,modMine:FBpp0078688; MD5=88e723833aca99a5490ab176a4d4dc41; length=251; release=r6.09; species=Dmel;	11.6	2	0.05	AAIGGSWELVDSQGAVR+LLGLTGTVEQIR
68	FBpp0078655|FBgn0261608|CG5827-PA|RpL37A-PA FBpp0078656|FBgn0261608|CG5827-PB|RpL37A-PB FBpp0291726|FBgn0261608|CG5827-PC|RpL37A-PC	1	FBpp0078655 type=protein; loc=2L:join(5071155..5071157,5071227..5071355,5071609..5071755); ID=FBpp0078655; name=RpL37A-PA; parent=FBgn0261608,FBtr0079016; dbxref=REFSEQ:NP_524781,GB_protein:AAF52217,FlyBase_Annotation_IDs:CG5827-PA,FlyBase:FBpp0290844; MD5=81326c3e6dd0bbaffacb4945b717014c; length=92; release=r6.09; species=Dmel;;FBpp0078656 type=protein; loc=2L:join(5071155..5071157,5071227..5071…	19.6	2	0.05	TVAGGAWVYSTTAAASVR
65	FBpp0078296|FBgn0028436|CG10610-PA|ECSIT-PA	1	FBpp0078296 type=protein; loc=3R:5856671..5857900; ID=FBpp0078296; name=ECSIT-PA; parent=FBgn0028436,FBtr0078647; dbxref=FlyBase:FBpp0078296,FlyBase_Annotation_IDs:CG10610-PA,GB_protein:AAF51937.1,REFSEQ:NP_649602,GB_protein:AAF51937,FlyMine:FBpp0078296,modMine:FBpp0078296; MD5=b882e8e1ea48c44c80bf008f98b48ded; length=409; release=r6.09; species=Dmel;	12.7	2	0.05	FTSEVPAKAEEIEGGASVPATSDNSSQDEHISSR+LLEANGNPSIGEVPVLFR
63	FBpp0078009|FBgn0037087|CG7519-PA|CG7519-PA FBpp0304957|FBgn0037087|CG7519-PB|CG7519-PB	1	FBpp0078009 type=protein; loc=3L:join(21493185..21493196,21493248..21493355,21493420..21493782); ID=FBpp0078009; name=CG7519-PA; parent=FBgn0037087,FBtr0078353; dbxref=GB_protein:AAF51730.1,FlyBase:FBpp0078009,FlyBase_Annotation_IDs:CG7519-PA,REFSEQ:NP_649318,GB_protein:AAF51730,FlyMine:FBpp0078009,modMine:FBpp0078009; MD5=ca5a8caeefe45543b57cf85b7062d5c3; length=160; release=r6.09; species=Dmel;…	16.6	2	0.05	EFSPDNSIFVFR+LTPYDDQIYATFR
56	FBpp0076848|FBgn0035600|CG4769-PA|Cyt-c1-PA FBpp0297223|FBgn0035600|CG4769-PB|Cyt-c1-PB	1	FBpp0076848 type=protein; loc=3L:join(5360340..5360411,5360692..5360739,5360877..5361025,5361493..5361625,5361695..5361988,5362103..5362330); ID=FBpp0076848; name=Cyt-c1-PA; parent=FBgn0035600,FBtr0077144; dbxref=FlyBase:FBpp0076848,FlyBase_Annotation_IDs:CG4769-PA,GB_protein:AAF50785.1,REFSEQ:NP_647958,GB_protein:AAF50785,FlyMine:FBpp0076848,modMine:FBpp0076848; MD5=fbe46bfe8a882962625e32b223365…	9.4	2	0.05	LSDYFPSPYPNEEAAR+NLVGVTHTEAEAK
54	FBpp0076819|FBgn0035640|CG17498-PA|mad2-PA	1	FBpp0076819 type=protein; loc=3L:complement(join(5812942..5813014,5812715..5812861,5812250..5812653)); ID=FBpp0076819; name=mad2-PA; parent=FBgn0035640,FBtr0077113; dbxref=FlyBase:FBpp0076819,FlyBase_Annotation_IDs:CG17498-PA,GB_protein:AAF50740.1,REFSEQ:NP_647991,GB_protein:AAF50740,FlyMine:FBpp0076819,modMine:FBpp0076819; MD5=5bfc47e345ce7a28fd25af039caae858; length=207; release=r6.09; species=…	10.1	2	0.05	GSAQIIVEYLK+YGINSILFQR
6	FBpp0070749|FBgn0004687|CG3201-PA|Mlc-c-PA FBpp0300803|FBgn0004687|CG3201-PB|Mlc-c-PB	1	FBpp0070749 type=protein; loc=X:complement(join(5622417..5622419,5622252..5622279,5619874..5620286)); ID=FBpp0070749; name=Mlc-c-PA; parent=FBgn0004687,FBtr0070783; dbxref=FlyBase:FBpp0070749,FlyBase_Annotation_IDs:CG3201-PA,GB_protein:AAF46048.1,REFSEQ:NP_511049,GB_protein:AAF46048,FlyMine:FBpp0070749,modMine:FBpp0070749; MD5=eac4fbdd7c06d2566cc246bedafc8907; length=147; release=r6.09; species=D…	15	2	0.05	HLLTTLGEK+SGDTADDFIEGLR
37	FBpp0074373|FBgn0001079|CG6551-PA|fu-PA	1	FBpp0074373 type=protein; loc=X:join(18657840..18657950,18658023..18659392,18659452..18660026,18660095..18660456); ID=FBpp0074373; name=fu-PA; parent=FBgn0001079,FBtr0074602; dbxref=FlyBase:FBpp0074373,FlyBase_Annotation_IDs:CG6551-PA,GB_protein:AAF48871.1,REFSEQ:NP_477499,GB_protein:AAF48871,FlyMine:FBpp0074373,modMine:FBpp0074373; MD5=56eaf7bf9e0789a427aced2bfa1cb07b; length=805; release=r6.09;…	2.6	2	0.05	LNFVSLLQSR+VVVPFADLSYR
29	FBpp0073017|FBgn0035471|CG10849-PA|Sc2-PA	1	FBpp0073017 type=protein; loc=3L:join(3903541..3903911,3904069..3904285,3904506..3904621,3904684..3904888); ID=FBpp0073017; name=Sc2-PA; parent=FBgn0035471,FBtr0073159; dbxref=FlyBase:FBpp0073017,FlyBase_Annotation_IDs:CG10849-PA,GB_protein:AAF47807.1,REFSEQ:NP_647836,GB_protein:AAF47807,FlyMine:FBpp0073017,modMine:FBpp0073017; MD5=8bdbed142194acee87938fd4eb65b752; length=302; release=r6.09; spec…	9.3	2	0.05	SLKDTDTLESLSLR+VKVPSGATPIGDLR
27	FBpp0072830|FBgn0010909|CG16973-PA|msn-PA FBpp0305554|FBgn0010909|CG16973-PF|msn-PF	1	FBpp0072830 type=protein; loc=3L:complement(join(2585605..2585682,2579455..2579520,2567370..2567814,2567046..2567288,2566434..2566933,2566202..2566375,2565601..2565621,2564397..2564695,2563818..2563959,2561932..2562843,2560116..2560295,2557793..2558389,2557572..2557727,2557341..2557508,2557136..2557285,2556942..2557076,2556792..2556866,2556556..2556729)); ID=FBpp0072830; name=msn-PA; parent=FBgn0…	4.1	2	0.05	LQQLQQQQQQQQLQQQQQQQNR+SKENDVPGAPGAAAAGTATASAKPGPAAATTTATK
194a	FBpp0086337|FBgn0034091|CG8448-PD|mrj-PD FBpp0086338|FBgn0034091|CG8448-PB|mrj-PB FBpp0086339|FBgn0034091|CG8448-PC|mrj-PC FBpp0086340|FBgn0034091|CG8448-PA|mrj-PA	1	FBpp0086337 type=protein; loc=2R:complement(join(16205901..16205965,16205710..16205819,16204825..16205031,16204442..16204754,16204297..16204381)); ID=FBpp0086337; name=mrj-PD; parent=FBgn0034091,FBtr0087193; dbxref=GB_protein:AAM68507.1,FlyBase:FBpp0086337,FlyBase_Annotation_IDs:CG8448-PD,REFSEQ:NP_725544,GB_protein:AAM68507; MD5=5c0adf28be850225b4834b9988c27ba6; length=259; release=r6.09; specie…	11.2	2	0.05	ELSEAYEVLSDEK+WHPDKNPDNLDEANKR
169	FBpp0305165|FBgn0028737|CG6341-PB|Ef1beta-PB FBpp0311691|FBgn0028737|CG6341-PC|Ef1beta-PC	1	FBpp0305165 type=protein; loc=2R:join(16868312..16868391,16868491..16869079); ID=FBpp0305165; name=Ef1beta-PB; parent=FBgn0028737,FBtr0332947; dbxref=REFSEQ:NP_524808,GB_protein:AAF57941,FlyBase:FBpp0305165,FlyBase_Annotation_IDs:CG6341-PB; MD5=db65b931eba2f027cda91e367d763098; length=222; release=r6.09; species=Dmel;;FBpp0311691 type=protein; loc=2R:join(16868312..16868391,16868491..16869079); I…	13.5	2	0.05	ADLSVFDALGK+ELNAFLADNSYISGYTPSK
138	FBpp0086062|FBgn0034245|CG14482-PA|UQCR-6.4-PA FBpp0302902|FBgn0034245|CG14482-PB|UQCR-6.4-PB	1	FBpp0086062 type=protein; loc=2R:complement(join(17572652..17572704,17572403..17572523)); ID=FBpp0086062; name=UQCR-6.4-PA; parent=FBgn0034245,FBtr0086905; dbxref=GB_protein:AAF57832.1,FlyBase:FBpp0086062,FlyBase_Annotation_IDs:CG14482-PA,REFSEQ:NP_611233,GB_protein:AAF57832,FlyMine:FBpp0086062,modMine:FBpp0086062; MD5=3892fdd015aacb7b08da0e782461f72b; length=57; release=r6.09; species=Dmel;;FBpp…	38.6	2	0.05	HAEIASSFIR+LVLQYVPIYGSK
134	FBpp0085875|FBgn0034351|CG5190-PA|CG5190-PA	1	FBpp0085875 type=protein; loc=2R:18451376..18452716; ID=FBpp0085875; name=CG5190-PA; parent=FBgn0034351,FBtr0086696; dbxref=FlyBase:FBpp0085875,FlyBase_Annotation_IDs:CG5190-PA,GB_protein:AAF57683.1,REFSEQ:NP_611335,GB_protein:AAF57683,FlyMine:FBpp0085875,modMine:FBpp0085875; MD5=05ae7d35f44c54c6d6685e14d73ede0b; length=446; release=r6.09; species=Dmel;	6.1	2	0.05	IYDTTINHWQNNR+VLQLEADIAHQEGR
14	FBpp0071394|FBgn0261710|CG17255-PA|nocte-PA FBpp0071395|FBgn0261710|CG17255-PB|nocte-PB FBpp0298823|FBgn0261710|CG17255-PC|nocte-PC FBpp0305169|FBgn0261710|CG17255-PD|nocte-PD	1	FBpp0071394 type=protein; loc=X:complement(join(10471880..10471969,10471618..10471783,10465585..10471538,10465143..10465247,10464453..10465067)); ID=FBpp0071394; name=nocte-PA; parent=FBgn0261710,FBtr0071460; dbxref=FlyBase:FBpp0071394,GB_protein:AAF46591.2,FlyBase_Annotation_IDs:CG17255-PA,GB_protein:AAF46591.3,REFSEQ:NP_572631,GB_protein:AAF46591; MD5=a2d2c4a9b8439b72d64b872c9f88b42c; length=23…	3.9	2	0.05	FTALDINR+GSSGNVGAPVAGGIALDASVYER+LINNSVGSSGGGGQGGSGGGGSSGVGGGSGSGSGGHSVNSPK+QVGGGNGPSMNALGGR
115	FBpp0083715|FBgn0039020|CG17141-PA|CG17141-PA	1	FBpp0083715 type=protein; loc=3R:complement(join(22747328..22747526,22746500..22747272)); ID=FBpp0083715; name=CG17141-PA; parent=FBgn0039020,FBtr0084322; dbxref=FlyBase_Annotation_IDs:CG17141-PA,FlyBase:FBpp0083715,GB_protein:AAF56060.1,GB_protein:AAF56060.2,REFSEQ:NP_651094,GB_protein:AAF56060,FlyMine:FBpp0083715,modMine:FBpp0083715; MD5=07909eace5c46973dccc714710e640d8; length=323; release=r6.…	9.6	2	0.05	NNGVLDILPLATR+TQAAEHNLMIIGVPNVGK
114	FBpp0083687|FBgn0028688|CG5378-PA|Rpn7-PA	1	FBpp0083687 type=protein; loc=3R:complement(22460753..22461922); ID=FBpp0083687; name=Rpn7-PA; parent=FBgn0028688,FBtr0084294; dbxref=FlyBase:FBpp0083687,FlyBase_Annotation_IDs:CG5378-PA,GB_protein:AAF56000.1,REFSEQ:NP_651048,GB_protein:AAF56000,FlyMine:FBpp0083687,modMine:FBpp0083687; MD5=c27715168777f07ad513a22502a66ff4; length=389; release=r6.09; species=Dmel;	6.9	2	0.05	GSEIQEVLHGLPDVK+ILGYTQLLESYR
110	FBpp0082729|FBgn0010438|CG4337-PA|mtSSB-PA	1	FBpp0082729 type=protein; loc=3R:complement(join(16205216..16205236,16205061..16205148,16204894..16205002,16204314..16204536)); ID=FBpp0082729; name=mtSSB-PA; parent=FBgn0010438,FBtr0083277; dbxref=FlyBase:FBpp0082729,FlyBase_Annotation_IDs:CG4337-PA,GB_protein:AAF55287.2,REFSEQ:NP_536744,GB_protein:AAF55287; MD5=fd2b7a04f19aa1a738316f13e4cf635c; length=146; release=r6.09; species=Dmel;	16.4	2	0.05	TSTSIIADDVLFFR+TVNTVTILGR
108	FBpp0082494|FBgn0266064|CG6904-PC|GlyS-PC FBpp0082495|FBgn0266064|CG6904-PB|GlyS-PB FBpp0082496|FBgn0266064|CG6904-PA|GlyS-PA FBpp0305474|FBgn0266064|CG6904-PD|GlyS-PD	1	FBpp0082494 type=protein; loc=3R:complement(join(15144266..15145239,15142959..15143826,15142729..15142864,15142203..15142294)); ID=FBpp0082494; name=GlyS-PC; parent=FBgn0266064,FBtr0083035; dbxref=FlyBase:FBpp0082494,FlyBase_Annotation_IDs:CG6904-PC,GB_protein:AAN13624.1,REFSEQ:NP_731968,GB_protein:AAN13624,FlyMine:FBpp0082494,modMine:FBpp0082494; MD5=4e763850c2248c6a5d84574113031e7f; length=689;…	2.9	2	0.05	GNPLLDAVNSLR+LSDLLDWR
104	FBpp0082215|FBgn0027610|CG8790-PB|Dic1-PB FBpp0082216|FBgn0027610|CG8790-PA|Dic1-PA FBpp0311942|FBgn0027610|CG8790-PC|Dic1-PC	1	FBpp0082215 type=protein; loc=3R:join(13367761..13368161,13368252..13368693); ID=FBpp0082215; name=Dic1-PB; parent=FBgn0027610,FBtr0082747; dbxref=FlyBase:FBpp0082215,FlyBase_Annotation_IDs:CG8790-PB,GB_protein:AAF54932.1,REFSEQ:NP_731793,GB_protein:AAF54932; MD5=46d12d6b3b016d16d8940db92613b415; length=280; release=r6.09; species=Dmel;;FBpp0082216 type=protein; loc=3R:join(13367761..13368161,133…	11.4	2	0.05	LGPLGFFK+VALAGASGLVGGIVGTPADMVNVR
233a	FBpp0086252|FBgn0003274|CG4918-PA|RpLP2-PA	0.9999	FBpp0086252 type=protein; loc=2R:16586223..16586564; ID=FBpp0086252; name=RpLP2-PA; parent=FBgn0003274,FBtr0087105; dbxref=FlyBase:FBpp0086252,FlyBase_Annotation_IDs:CG4918-PA,GB_protein:AAF57979.1,REFSEQ:NP_523764,GB_protein:AAF57979,FlyMine:FBpp0086252,modMine:FBpp0086252; MD5=b28d6b4fec46edabc2fa2ec06e21105f; length=113; release=r6.09; species=Dmel;	17.7	2	0.03	ILSSVGVEVDAER+SIDDLIK
231a	FBpp0073290|FBgn0015245|CG12101-PA|Hsp60-PA FBpp0073291|FBgn0015245|CG12101-PB|Hsp60-PB	0.9999	FBpp0073290 type=protein; loc=X:join(11110041..11111411,11111475..11111825); ID=FBpp0073290; name=Hsp60-PA; parent=FBgn0015245,FBtr0073434; dbxref=FlyBase:FBpp0073290,FlyBase_Annotation_IDs:CG12101-PA,GB_protein:AAF47999.1,REFSEQ:NP_511115,GB_protein:AAF47999,FlyMine:FBpp0073290,modMine:FBpp0073290; MD5=1d69ae8daf6438985512377bc04b9b9e; length=573; release=r6.09; species=Dmel;;FBpp0073291 type=pr…	5.1	2	0.05	AAVEEGIVPGGGTALLR+GYISPYFINSSK
230	FBpp0307583|FBgn0037228|CG1092-PC|CG1092-PC FBpp0307584|FBgn0037228|CG1092-PD|CG1092-PD	0.9999	FBpp0307583 type=protein; loc=3R:join(4266974..4267205,4267261..4268213); ID=FBpp0307583; name=CG1092-PC; parent=FBgn0037228,FBtr0336480; dbxref=REFSEQ:NP_730797,GB_protein:AAN13337,FlyBase:FBpp0307583,FlyBase_Annotation_IDs:CG1092-PC; MD5=ef4b784b975e436bb773b8afea58e895; length=394; release=r6.09; species=Dmel;;FBpp0307584 type=protein; loc=3R:join(4266974..4267205,4267261..4268213); ID=FBpp030…	5.1	2	0.05	LPQFVNVLDEAR+MLAVIYLK
228	FBpp0100010|FBgn0001223|CG4460-PA|Hsp22-PA FBpp0100011|FBgn0001223|CG4460-PB|Hsp22-PB	0.9999	FBpp0100010 type=protein; loc=3L:9374251..9374775; ID=FBpp0100010; name=Hsp22-PA; parent=FBgn0001223,FBtr0100558; dbxref=FlyBase_Annotation_IDs:CG4460-PA,FlyBase:FBpp0100010,GB_protein:AAF50290.1,REFSEQ:NP_001027115,GB_protein:AAF50290,FlyMine:FBpp0100010,modMine:FBpp0100010; MD5=5eaba449e61f7748f1fe54bf7b3aecb2; length=174; release=r6.09; species=Dmel;;FBpp0100011 type=protein; loc=3L:9374251..9…	14.9	2	0.05	VLDESVVLVEGK+WQEQEFAPPATVNK
227	FBpp0089153|FBgn0016983|CG8571-PA|smid-PA FBpp0290826|FBgn0016983|CG8571-PC|smid-PC FBpp0304233|FBgn0016983|CG8571-PG|smid-PG FBpp0304234|FBgn0016983|CG8571-PH|smid-PH FBpp0305596|FBgn0016983|CG8571-PI|smid-PI	0.9999	FBpp0089153 type=protein; loc=3L:join(7381955..7382011,7382211..7382334,7382387..7382731,7382785..7382835,7382894..7383234,7383301..7384587,7384649..7384981,7385050..7385274,7385337..7385408); ID=FBpp0089153; name=smid-PA; parent=FBgn0016983,FBtr0076851; dbxref=FlyBase:FBpp0089153,FlyBase_Annotation_IDs:CG8571-PA,GB_protein:AAF50566.1,REFSEQ:NP_523959,GB_protein:AAF50566,FlyMine:FBpp0089153,modMi…	3.1	2	0.04	IVNQLLTEMDGVEER+LMEEVPEIAVAAK
226	FBpp0088436|FBgn0053503|CG33503-PA|Cyp12d1-d-PA FBpp0088437|FBgn0050489|CG30489-PA|Cyp12d1-p-PA FBpp0311725|FBgn0050489|CG30489-PB|Cyp12d1-p-PB	0.9999	FBpp0088436 type=protein; loc=2R:complement(join(11125513..11125614,11125127..11125452,11124956..11125072,11123871..11124891)); ID=FBpp0088436; name=Cyp12d1-d-PA; parent=FBgn0053503,FBtr0089418; dbxref=GB_protein:AAG22287.2,FlyBase:FBpp0088436,FlyBase_Annotation_IDs:CG33503-PA,GB_protein:AAG22287.3,FlyBase_Annotation_IDs:CG18240-PA,REFSEQ:NP_995812,GB_protein:AAG22287,FlyMine:FBpp0088436,modMine:…	5.2	2	0.04	DNSDALTLFQTSR+TLEVPEDFTDEISR
225	FBpp0086699|FBgn0261276|CG8479-PB|Opa1-PB FBpp0086700|FBgn0261276|CG8479-PA|Opa1-PA FBpp0308806|FBgn0261276|CG8479-PC|Opa1-PC FBpp0308807|FBgn0261276|CG8479-PD|Opa1-PD FBpp0308808|FBgn0261276|CG8479-PE|Opa1-PE	0.9999	FBpp0086699 type=protein; loc=2R:complement(join(14235286..14235314,14234890..14235187,14234693..14234828,14234268..14234342,14233617..14234206,14233188..14233561,14232965..14233129,14232716..14232903,14231492..14231964,14231308..14231426,14231160..14231244,14230895..14231099,14230774..14230838)); ID=FBpp0086699; name=Opa1-PB; parent=FBgn0261276,FBtr0087573; dbxref=FlyBase:FBpp0086699,FlyBase_Ann…	4.2	2	0.04	VDLAEELADPDR+VTLAEGPYHVAQFR
224	FBpp0085012|FBgn0039776|CG31022-PA|PH4alphaEFB-PA	0.9999	FBpp0085012 type=protein; loc=3R:join(30474044..30474228,30479119..30479427,30479593..30479780,30483893..30484062,30484120..30484602,30484687..30484752,30485227..30485392,30485454..30485539); ID=FBpp0085012; name=PH4alphaEFB-PA; parent=FBgn0039776,FBtr0085650; dbxref=FlyBase:FBpp0085012,FlyBase_Annotation_IDs:CG31022-PA,GB_protein:AAF57053.2,REFSEQ:NP_733371,GB_protein:AAF57053,FlyMine:FBpp008501…	4.9	2	0.04	ADILEYLAFSTYK+LQDTYQLDTSSVAR
223	FBpp0083860|FBgn0028691|CG10230-PB|Rpn9-PB FBpp0083861|FBgn0028691|CG10230-PA|Rpn9-PA	0.9999	FBpp0083860 type=protein; loc=3R:complement(join(23732796..23732905,23732627..23732740,23732043..23732573,23731588..23731981)); ID=FBpp0083860; name=Rpn9-PB; parent=FBgn0028691,FBtr0084469; dbxref=FlyBase:FBpp0083860,FlyBase_Annotation_IDs:CG10230-PB,GB_protein:AAF56174.1,REFSEQ:NP_732899,GB_protein:AAF56174; MD5=47306909763c56fdcfaec9640550ea03; length=382; release=r6.09; species=Dmel;;FBpp00838…	4.7	2	0.05	ALALDLVR+IPDLAAQEVK
221	FBpp0080102|FBgn0032518|CG9282-PA|RpL24-PA FBpp0309565|FBgn0032518|CG9282-PB|RpL24-PB FBpp0311573|FBgn0032518|CG9282-PC|RpL24-PC	0.9999	FBpp0080102 type=protein; loc=2L:complement(join(13395056..13395060,13394865..13394940,13394413..13394799)); ID=FBpp0080102; name=RpL24-PA; parent=FBgn0032518,FBtr0080524; dbxref=FlyBase:FBpp0080102,FlyBase_Annotation_IDs:CG9282-PA,GB_protein:AAF53299.1,REFSEQ:NP_609649,GB_protein:AAF53299,FlyMine:FBpp0080102,modMine:FBpp0080102; MD5=c5b17bcda531c06f8bc1ce96bc8dbb41; length=155; release=r6.09; sp…	14.2	2	0.04	AIVGASLAEILAK+KVTWTVLYR
220	FBpp0078076|FBgn0037108|CG11306-PA|CG11306-PA FBpp0305584|FBgn0037108|CG11306-PB|CG11306-PB	0.9999	FBpp0078076 type=protein; loc=3L:join(21626359..21626378,21626432..21626624,21626942..21627400,21627462..21628135,21628193..21628274); ID=FBpp0078076; name=CG11306-PA; parent=FBgn0037108,FBtr0078422; dbxref=FlyBase:FBpp0078076,FlyBase_Annotation_IDs:CG11306-PA,GB_protein:AAF51756.2,REFSEQ:NP_649340,GB_protein:AAF51756,FlyMine:FBpp0078076,modMine:FBpp0078076; MD5=e7a9a903d5c02984aec4e29f3c07f357; …	5.7	2	0.04	NVFNIAVDSDNVK+TLLAQDEALWNQIK
218	FBpp0076820|FBgn0283472|CG10539-PA|S6k-PA FBpp0305462|FBgn0283472|CG10539-PB|S6k-PB	0.9999	FBpp0076820 type=protein; loc=3L:complement(join(5810290..5810400,5807948..5807988,5807134..5807260,5806945..5807076,5806747..5806880,5806493..5806684,5806315..5806405,5806007..5806255,5805828..5805935,5800430..5800717)); ID=FBpp0076820; name=S6k-PA; parent=FBgn0283472,FBtr0077114; dbxref=FlyBase:FBpp0076820,FlyBase_Annotation_IDs:CG10539-PA,GB_protein:AAF50742.1,REFSEQ:NP_523941,GB_protein:AAF50…	5.9	2	0.04	LGSGPEDAAAVQIHPFFK+SEDDVSQFDTR
217	FBpp0076602|FBgn0035753|CG8615-PA|RpL18-PA FBpp0305562|FBgn0035753|CG8615-PB|RpL18-PB FBpp0311286|FBgn0035753|CG8615-PC|RpL18-PC	0.9999	FBpp0076602 type=protein; loc=3L:complement(join(7241226..7241228,7240855..7240941,7240301..7240777)); ID=FBpp0076602; name=RpL18-PA; parent=FBgn0035753,FBtr0076892; dbxref=GB_protein:AAF50596.1,FlyBase:FBpp0076602,FlyBase_Annotation_IDs:CG8615-PA,REFSEQ:NP_648091,GB_protein:AAF50596,FlyMine:FBpp0076602,modMine:FBpp0076602; MD5=7321237c81d349ed4322de58426e4c66; length=188; release=r6.09; species=…	12.8	2	0.04	AGGEVLTFDQLALR+INRPPLSLQR
213	FBpp0072927|FBgn0035436|CG12016-PA|CG12016-PA FBpp0072928|FBgn0035436|CG12016-PB|CG12016-PB	0.9999	FBpp0072927 type=protein; loc=3L:3320745..3321716; ID=FBpp0072927; name=CG12016-PA; parent=FBgn0035436,FBtr0073063; dbxref=GB_protein:AAF47759.2,FlyBase:FBpp0072927,FlyBase_Annotation_IDs:CG12016-PA,REFSEQ:NP_647805,GB_protein:AAF47759,FlyMine:FBpp0072927,modMine:FBpp0072927; MD5=d79b00b1e72dca3d8524328a04cffb9d; length=323; release=r6.09; species=Dmel;;FBpp0072928 type=protein; loc=3L:3320745..3…	9.3	2	0.04	GAPLWNSPYTIGEVR+LISQDDYFLPVEDKR
212	FBpp0070842|FBgn0003514|CG3595-PA|sqh-PA FBpp0308586|FBgn0003514|CG3595-PB|sqh-PB FBpp0308587|FBgn0003514|CG3595-PC|sqh-PC FBpp0308588|FBgn0003514|CG3595-PD|sqh-PD FBpp0311461|FBgn0003514|CG3595-PE|sqh-PE	0.9999	FBpp0070842 type=protein; loc=X:complement(join(6223585..6224004,6223407..6223511)); ID=FBpp0070842; name=sqh-PA; parent=FBgn0003514,FBtr0070877; dbxref=FlyBase:FBpp0070842,FlyBase_Annotation_IDs:CG3595-PA,GB_protein:AAF46132.1,REFSEQ:NP_511057,GB_protein:AAF46132,FlyMine:FBpp0070842,modMine:FBpp0070842; MD5=807e3bc581534791d4f6419b52e6812c; length=174; release=r6.09; species=Dmel;;FBpp0308586 ty…	12.6	2	0.05	LQGTDPEDVIK+NGLFDYLEFTR
211	FBpp0070606|FBgn0000221|CG4934-PA|brn-PA	0.9999	FBpp0070606 type=protein; loc=X:4104486..4105463; ID=FBpp0070606; name=brn-PA; parent=FBgn0000221,FBtr0070638; dbxref=FlyBase:FBpp0070606,FlyBase_Annotation_IDs:CG4934-PA,GB_protein:AAF45918.1,REFSEQ:NP_476901,GB_protein:AAF45918,FlyMine:FBpp0070606,modMine:FBpp0070606; MD5=75a239c85c51bdd25df8d6ea6445ae2b; length=325; release=r6.09; species=Dmel;	11.4	2	0.04	GPDSYSSVIASHEFGDPEEMTR+VPSFTAEVPVDQPAR
242	FBpp0099679|FBgn0050481|CG30481-PA|mRpL53-PA	0.9998	FBpp0099679 type=protein; loc=2R:join(13954300..13954445,13954917..13955044,13955215..13955408); ID=FBpp0099679; name=mRpL53-PA; parent=FBgn0050481,FBtr0100285; dbxref=FlyBase_Annotation_IDs:CG30481-PA,FlyBase:FBpp0099679,GB_protein:AAM68563.1,REFSEQ:NP_725343,GB_protein:AAM68563,FlyMine:FBpp0099679,modMine:FBpp0099679; MD5=c8be79948c9e640aac32cf43b5c7c7fe; length=155; release=r6.09; species=Dmel;	15.5	2	0.04	EFLFLLSTPK+FALIDSAQEQAQVK
241	FBpp0085796|FBgn0010551|CG15081-PC|Phb2-PC FBpp0085797|FBgn0010551|CG15081-PB|Phb2-PB FBpp0085798|FBgn0010551|CG15081-PA|Phb2-PA FBpp0111774|FBgn0010551|CG15081-PD|Phb2-PD FBpp0111775|FBgn0010551|CG15081-PE|Phb2-PE FBpp0111776|FBgn0010551|CG15081-PF|Phb2-PF	0.9998	FBpp0085796 type=protein; loc=2R:join(18819633..18819765,18820196..18820542,18820605..18820838,18821041..18821118,18821184..18821291); ID=FBpp0085796; name=Phb2-PC; parent=FBgn0010551,FBtr0086614; dbxref=FlyBase:FBpp0085796,FlyBase_Annotation_IDs:CG15081-PC,GB_protein:AAM68447.1,GB_protein:AAM68447,REFSEQ:NP_725832,GB_protein:AAM68447; MD5=f3577dbaa7059493d393d38b3f6cb5db; length=299; release=r6.…	8.7	2	0.04	FNASQLITQR+LGGIQSDIYSEGLHVR
239	FBpp0082838|FBgn0038476|CG5175-PA|kuk-PA FBpp0082839|FBgn0038476|CG5175-PB|kuk-PB FBpp0297129|FBgn0038476|CG5175-PC|kuk-PC	0.9998	FBpp0082838 type=protein; loc=3R:17082697..17084409; ID=FBpp0082838; name=kuk-PA; parent=FBgn0038476,FBtr0083397; dbxref=GB_protein:AAN13733.1,FlyBase:FBpp0082838,FlyBase_Annotation_IDs:CG5175-PA,REFSEQ:NP_650595,GB_protein:AAN13733,FlyMine:FBpp0082838,modMine:FBpp0082838; MD5=3604b35c28d2e4e24b66258ae5a78685; length=570; release=r6.09; species=Dmel;;FBpp0082839 type=protein; loc=3R:17082697..170…	6.8	2	0.05	QSTEVELAAQTSSSPAGTPAR+SVHGNLNAVPTATSTPGR
238	FBpp0079484|FBgn0011272|CG4651-PA|RpL13-PA FBpp0099517|FBgn0011272|CG4651-PB|RpL13-PB FBpp0302626|FBgn0011272|CG4651-PC|RpL13-PC	0.9998	FBpp0079484 type=protein; loc=2L:join(9967635..9967877,9967939..9968247,9968317..9968421); ID=FBpp0079484; name=RpL13-PA; parent=FBgn0011272,FBtr0079888; dbxref=GB_protein:AAF52842.1,FlyBase:FBpp0079484,FlyBase_Annotation_IDs:CG4651-PA,REFSEQ:NP_523530,GB_protein:AAF52842; MD5=6aea7ab718156ab77fd20fc1241572d5; length=218; release=r6.09; species=Dmel;;FBpp0099517 type=protein; loc=2L:join(9967635.…	8.7	2	0.05	GAGIGANFAK+LILFPINEK
235	FBpp0072169|FBgn0034989|CG3356-PA|CG3356-PA	0.9998	FBpp0072169 type=protein; loc=2R:join(24198101..24198436,24198496..24199216,24199277..24199688,24199745..24199866,24199925..24200689,24200748..24200892,24200951..24201650,24201710..24201877); ID=FBpp0072169; name=CG3356-PA; parent=FBgn0034989,FBtr0072262; dbxref=FlyBase:FBpp0072169,FlyBase_Annotation_IDs:CG3356-PA,GB_protein:AAF47181.1,REFSEQ:NP_611896,GB_protein:AAF47181,FlyMine:FBpp0072169,modM…	2.7	2	0.04	VSILQSLVAASK+YSDVDIHQLASLDPELYR
250a	FBpp0073594|FBgn0040309|CG1633-PB|Jafrac1-PB FBpp0073595|FBgn0040309|CG1633-PA|Jafrac1-PA FBpp0308756|FBgn0040309|CG1633-PC|Jafrac1-PC FBpp0308757|FBgn0040309|CG1633-PD|Jafrac1-PD FBpp0311371|FBgn0040309|CG1633-PE|Jafrac1-PE	0.9997	FBpp0073594 type=protein; loc=X:13331122..13331706; ID=FBpp0073594; name=Jafrac1-PB; parent=FBgn0040309,FBtr0073763; dbxref=FlyBase:FBpp0073594,FlyBase_Annotation_IDs:CG1633-PB,GB_protein:AAF48254.1,REFSEQ:NP_727689,GB_protein:AAF48254,FlyMine:FBpp0073594,modMine:FBpp0073594; MD5=d145d0f26fe3adfbc2bf2e4107e1da94; length=194; release=r6.09; species=Dmel;;FBpp0073595 type=protein; loc=X:13331122..1…	12.9	2	0.05	DYGVLDEETGIPFR+QITVNDLPVGR
249	sp|CATA_HUMAN|	0.9997	sp CATA_HUMAN	7	2	0.04	ADVLTTGAGNPVGDKLNVITVGPR+FNTANDDNVTQVR
248	sp|CAS1_BOVIN|	0.9997	sp CAS1_BOVIN	14	2	0.05	EGIHAQQK+FFVAPFPEVFGK+YLGYLEQLLR
247	FBpp0085902|FBgn0261119|CG5519-PA|Prp19-PA	0.9997	FBpp0085902 type=protein; loc=2R:complement(join(18450890..18450908,18449472..18450825,18447467..18447611)); ID=FBpp0085902; name=Prp19-PA; parent=FBgn0261119,FBtr0086723; dbxref=FlyBase:FBpp0085902,FlyBase_Annotation_IDs:CG5519-PA,GB_protein:AAF57684.1,REFSEQ:NP_523783,GB_protein:AAF57684,FlyMine:FBpp0085902,modMine:FBpp0085902; MD5=0c3487754cd63a1e17f46fe83bb9ed50; length=505; release=r6.09; sp…	5.3	2	0.04	IWHVPTSQTQLLLR+TVPEDLVTTDQVK
246	FBpp0079536|FBgn0005593|CG4897-PA|RpL7-PA FBpp0310250|FBgn0005593|CG4897-PB|RpL7-PB	0.9997	FBpp0079536 type=protein; loc=2L:join(10201230..10201528,10201599..10202058); ID=FBpp0079536; name=RpL7-PA; parent=FBgn0005593,FBtr0079946; dbxref=FlyBase:FBpp0079536,FlyBase_Annotation_IDs:CG4897-PA,GB_protein:AAF52868.1,REFSEQ:NP_523531,GB_protein:AAF52868,FlyMine:FBpp0079536,modMine:FBpp0079536; MD5=6c173242113a02c4d9003f2e5857d863; length=252; release=r6.09; species=Dmel;;FBpp0310250 type=pro…	9.5	2	0.05	IAEPYITWGYPNLK+YASNFLWPFK
245	FBpp0079325|FBgn0032033|CG13392-PA|CG13392-PA FBpp0304317|FBgn0032033|CG13392-PB|CG13392-PB	0.9997	FBpp0079325 type=protein; loc=2L:complement(join(8382589..8382707,8381971..8382523)); ID=FBpp0079325; name=CG13392-PA; parent=FBgn0032033,FBtr0079720; dbxref=FlyBase:FBpp0079325,FlyBase_Annotation_IDs:CG13392-PA,GB_protein:AAF52658.1,REFSEQ:NP_609220,GB_protein:AAF52658,FlyMine:FBpp0079325,modMine:FBpp0079325; MD5=d2b399cb9e4021315345168e2c0baef1; length=223; release=r6.09; species=Dmel;;FBpp0304…	9	2	0.05	DAVVITEDQALK+IGEVWSLR
253	FBpp0292393|FBgn0261816|CG42758-PA|CG42758-PA	0.9996	FBpp0292393 type=protein; loc=3L:14567683..14568057; ID=FBpp0292393; name=CG42758-PA; parent=FBgn0261816,FBtr0303303; dbxref=FlyBase:FBpp0292393,FlyBase_Annotation_IDs:CG42758-PA,REFSEQ:NP_001189106,GB_protein:ADV37542,FlyMine:FBpp0292393,modMine:FBpp0292393; MD5=4612ec81a0e0638afa8403f1b500cf05; length=124; release=r6.09; species=Dmel;	11.3	2	0.04	SCCCACMTCCR+SCCCACMTCCRSKC
252	FBpp0074348|FBgn0008635|CG6223-PA|betaCOP-PA	0.9996	FBpp0074348 type=protein; loc=X:complement(join(18383463..18385093,18382603..18383258,18382382..18382543,18382040..18382313,18381864..18381969,18381708..18381773)); ID=FBpp0074348; name=betaCOP-PA; parent=FBgn0008635,FBtr0074576; dbxref=FlyBase:FBpp0074348,FlyBase_Annotation_IDs:CG6223-PA,GB_protein:AAF48830.2,REFSEQ:NP_523400,GB_protein:AAF48830,FlyMine:FBpp0074348,modMine:FBpp0074348; MD5=33a7d…	3.1	2	0.04	VLAAPDIEVR+VTSDGTYATQSAYSLAPVAK
259a	FBpp0087705|FBgn0260972|CG8057-PA|alc-PA	0.9994	FBpp0087705 type=protein; loc=2R:complement(join(9136952..9137599,9135765..9135995,9135559..9135705)); ID=FBpp0087705; name=alc-PA; parent=FBgn0260972,FBtr0088624; dbxref=FlyBase:FBpp0087705,FlyBase_Annotation_IDs:CG8057-PA,GB_protein:AAF58979.1,REFSEQ:NP_610460,GB_protein:AAF58979,FlyMine:FBpp0087705,modMine:FBpp0087705; MD5=2cac3bf3bc33250b01a74c2898ef7975; length=341; release=r6.09; species=Dm…	10.3	2	0.03	HTAVLNEGSSQEDDDPYYTGTGTGSTR+TALPTVLR
258	FBpp0088833|FBgn0038474|CG5184-PA|mRpS11-PA	0.9994	FBpp0088833 type=protein; loc=3R:join(17072798..17072994,17073053..17073183,17073238..17073338,17073502..17073567,17073628..17073735); ID=FBpp0088833; name=mRpS11-PA; parent=FBgn0038474,FBtr0089894; dbxref=FlyBase:FBpp0088833,FlyBase_Annotation_IDs:CG5184-PA,GB_protein:AAF55385.1,REFSEQ:NP_524382,GB_protein:AAF55385,FlyMine:FBpp0088833,modMine:FBpp0088833; MD5=963d8d4e7e5d57b04bd367a89715d413; le…	15.5	2	0.04	EMLASLPAKDEGTVGEK+VSPNNTIISVTDHK
257	FBpp0082421|FBgn0013981|CG3379-PA|His4r-PA FBpp0082422|FBgn0013981|CG3379-PB|His4r-PB FBpp0082423|FBgn0013981|CG3379-PC|His4r-PC FBpp0085280|FBgn0051611|CG31611-PA|His4 FBpp0091114|FBgn0053869|CG33869-PA|His4 FBpp0091116|FBgn0053871|CG33871-PA|His4 FBpp0091118|FBgn0053873|CG33873-PA|His4 FBpp0091120|FBgn0053875|CG33875-PA|His4 FBpp0091122|FBgn0053877|CG33877-PA|His4 FBpp0091124|FBgn0053879|CG3387…	0.9994	FBpp0082421 type=protein; loc=3R:join(14626050..14626229,14626294..14626425); ID=FBpp0082421; name=His4r-PA; parent=FBgn0013981,FBtr0082962; dbxref=FlyBase:FBpp0082421,FlyBase_Annotation_IDs:CG3379-PA,GB_protein:AAF55080.1,REFSEQ:NP_731927,GB_protein:AAF55080; MD5=8599e638a42068811d569d74bd7f4a5e; length=103; release=r6.09; species=Dmel;;FBpp0082422 type=protein; loc=3R:join(14626050..14626229,14…	17.5	2	0.05	ISGLIYEETR+VFLENVIR
256	FBpp0080707|FBgn0002031|CG10691-PB|l(2)37Cc-PB FBpp0080708|FBgn0002031|CG10691-PA|l(2)37Cc-PA FBpp0312093|FBgn0002031|CG10691-PD|l(2)37Cc-PD	0.9994	FBpp0080707 type=protein; loc=2L:complement(join(19123121..19123552,19122419..19122817)); ID=FBpp0080707; name=l(2)37Cc-PB; parent=FBgn0002031,FBtr0081164; dbxref=GB_protein:AAF53765.1,FlyBase:FBpp0080707,FlyBase_Annotation_IDs:CG10691-PB,REFSEQ:NP_476607,GB_protein:AAF53765,modMine:FBpp0080707; MD5=f6dedd003fb09a6103f763fec2be2c86; length=276; release=r6.09; species=Dmel;;FBpp0080708 type=protei…	7.6	2	0.05	DLQNVNITLR+VLPSIAPEVLK
255	FBpp0078995|FBgn0031869|CG18304-PA|CG18304-PA FBpp0297395|FBgn0031869|CG18304-PB|CG18304-PB FBpp0304604|FBgn0031869|CG18304-PC|CG18304-PC FBpp0304605|FBgn0031869|CG18304-PD|CG18304-PD	0.9994	FBpp0078995 type=protein; loc=2L:complement(join(6940737..6940918,6940611..6940681,6939525..6939715,6939265..6939458,6938203..6939205,6937936..6938148,6937540..6937876,6934990..6936697,6934806..6934908,6934572..6934742,6934047..6934511,6933418..6933933,6933110..6933337,6932813..6933052,6932685..6932750)); ID=FBpp0078995; name=CG18304-PA; parent=FBgn0031869,FBtr0079367; dbxref=GB_protein:AAF52458,…	1.1	2	0.04	GSMHSSDDDDK+KEADSVASK
254	FBpp0078464|FBgn0260462|CG12163-PB|CG12163-PB FBpp0078465|FBgn0260462|CG12163-PA|CG12163-PA	0.9994	FBpp0078464 type=protein; loc=3R:complement(join(5251424..5251531,5239492..5239619,5238454..5239197,5238213..5238394,5237891..5238156)); ID=FBpp0078464; name=CG12163-PB; parent=FBgn0260462,FBtr0078822; dbxref=FlyBase:FBpp0078464,FlyBase_Annotation_IDs:CG12163-PB,GB_protein:AAN13266.1,REFSEQ:NP_649521,GB_protein:AAN13266,FlyMine:FBpp0078464,modMine:FBpp0078464; MD5=07a2d49e566b86a8b443c32f8b91d0d2…	4.6	2	0.04	DIGGLEYEAEYPYK+TLPYWIVK
261	FBpp0084735|FBgn0039635|CG11876-PA|CG11876-PA FBpp0084738|FBgn0039635|CG11876-PD|CG11876-PD	0.9991	FBpp0084735 type=protein; loc=3R:join(29113258..29113449,29113994..29114155,29115094..29115505,29115567..29115686,29115748..29115959); ID=FBpp0084735; name=CG11876-PA; parent=FBgn0039635,FBtr0085366; dbxref=FlyBase:FBpp0084735,FlyBase_Annotation_IDs:CG11876-PA,GB_protein:AAN14149.1,REFSEQ:NP_733265,GB_protein:AAN14149,FlyMine:FBpp0084735,modMine:FBpp0084735; MD5=8762ea914d234be958c6ca8f8f6ffcef; …	6.6	2	0.05	AVETSLLAAAELAK+VQDLVEATLK
262	FBpp0292958|FBgn0033889|CG6701-PB|CG6701-PB FBpp0292959|FBgn0033889|CG6701-PC|CG6701-PC FBpp0292960|FBgn0033889|CG6701-PD|CG6701-PD FBpp0308979|FBgn0033889|CG6701-PE|CG6701-PE	0.999	FBpp0292958 type=protein; loc=2R:complement(join(13979184..13979340,13978942..13979117,13977645..13977849,13977376..13977580,13975434..13977304,13975269..13975374,13974927..13975203,13974591..13974837,13973653..13974410)); ID=FBpp0292958; name=CG6701-PB; parent=FBgn0033889,FBtr0303989; dbxref=FlyBase:FBpp0292958,FlyBase_Annotation_IDs:CG6701-PB,REFSEQ:NP_001188923,GB_protein:AAF58307; MD5=d22394d…	2.4	2	0.04	LLQTDIGIISPYK+LNVLLSRPISLLILIGNPR
263	FBpp0079634|FBgn0032248|CG5343-PA|Bug22-PA	0.9989	FBpp0079634 type=protein; loc=2L:complement(join(10430439..10430714,10430059..10430382)); ID=FBpp0079634; name=Bug22-PA; parent=FBgn0032248,FBtr0080044; dbxref=GB_protein:AAF52950.1,FlyBase:FBpp0079634,FlyBase_Annotation_IDs:CG5343-PA,REFSEQ:NP_609402,GB_protein:AAF52950,FlyMine:FBpp0079634,modMine:FBpp0079634; MD5=45af6b079a7a457eccb099294058bc7e; length=199; release=r6.09; species=Dmel;	11.6	2	0.05	LFLPIQKPVQK+LYSEDELPPEFK
265a	FBpp0085208|FBgn0266268|CG2098-PA|FeCH-PA FBpp0085209|FBgn0266268|CG2098-PC|FeCH-PC	0.9988	FBpp0085208 type=protein; loc=3R:complement(join(31812174..31812210,31811741..31812119,31811377..31811478,31811000..31811321,31810626..31810940)); ID=FBpp0085208; name=FeCH-PA; parent=FBgn0266268,FBtr0085849; dbxref=FlyBase:FBpp0085208,FlyBase_Annotation_IDs:CG2098-PA,GB_protein:AAF57206.1,REFSEQ:NP_524613,GB_protein:AAF57206,FlyMine:FBpp0085208,modMine:FBpp0085208; MD5=3e1c855608152b39cda1ec8196…	8.5	2	0.04	LGPWIAQR+VGPLPWLAPATDDAIK
267	FBpp0099888|FBgn0037912|CG6782-PA|sea-PA FBpp0099889|FBgn0037912|CG6782-PC|sea-PC FBpp0099890|FBgn0037912|CG6782-PD|sea-PD FBpp0099892|FBgn0037912|CG6782-PE|sea-PE	0.9981	FBpp0099888 type=protein; loc=3R:complement(join(11560852..11561177,11560165..11560792)); ID=FBpp0099888; name=sea-PA; parent=FBgn0037912,FBtr0100461; dbxref=FlyBase_Annotation_IDs:CG6782-PA,FlyBase:FBpp0099888,GB_protein:AAN13508.1,REFSEQ:NP_001027178,GB_protein:AAN13508,FlyMine:FBpp0099888,modMine:FBpp0099888; MD5=aa9a7b0a297eeab817101e5b2822f6a4; length=317; release=r6.09; species=Dmel;;FBpp00…	6.3	2	0.04	FGAFEFLK+GLSVLVYGSIPK
266a	FBpp0301110|FBgn0263391|CG43443-PD|hts-PD FBpp0301112|FBgn0263391|CG43443-PA|hts-PA FBpp0301114|FBgn0263391|CG43443-PI|hts-PI FBpp0301116|FBgn0263391|CG43443-PK|hts-PK FBpp0301117|FBgn0263391|CG43443-PL|hts-PL FBpp0301118|FBgn0263391|CG43443-PM|hts-PM FBpp0301119|FBgn0263391|CG43443-PN|hts-PN FBpp0301120|FBgn0263391|CG43443-PO|hts-PO FBpp0301121|FBgn0263391|CG43443-PP|hts-PP FBpp0301122|FBgn02633…	0.9971	FBpp0301110 type=protein; loc=2R:complement(join(19411160..19411255,19410590..19411073,19409805..19410516,19409620..19409743,19408483..19408593,19408124..19408418,19407975..19408055,19407841..19407912,19407125..19407156)); ID=FBpp0301110; name=hts-PD; parent=FBgn0263391,FBtr0309102; dbxref=FlyBase_Annotation_IDs:CG43443-PD,FlyBase:FBpp0301110,REFSEQ:NP_725889,GB_protein:AAM70850; MD5=28f38977bac8…	3.7	2	0.04	VGGAEFEALMR+WVAEGSPTHSTPVR
271	FBpp0075688|FBgn0036286|CG10616-PA|CG10616-PA FBpp0301023|FBgn0036286|CG10616-PB|CG10616-PB FBpp0312167|FBgn0036286|CG10616-PC|CG10616-PC	0.9969	FBpp0075688 type=protein; loc=3L:join(12471837..12471929,12472022..12472196,12472547..12472637,12472707..12472832,12473185..12474178); ID=FBpp0075688; name=CG10616-PA; parent=FBgn0036286,FBtr0075956; dbxref=GB_protein:AAF49917.2,REFSEQ:NP_648576,GB_protein:AAF49917,FlyBase:FBpp0075688,FlyBase_Annotation_IDs:CG10616-PA,FlyMine:FBpp0075688,modMine:FBpp0075688; MD5=01427e0644c2e271390ca6f78c5b6b59; …	5.9	2	0.04	LASEGIIGGTETIR+NNEEDADLEDLSEVR
274a	FBpp0073922|FBgn0001092|CG8893-PA|Gapdh2-PA FBpp0087977|FBgn0001091|CG12055-PA|Gapdh1-PA FBpp0099914|FBgn0001091|CG12055-PB|Gapdh1-PB FBpp0304864|FBgn0001092|CG8893-PC|Gapdh2-PC	0.9958	FBpp0073922 type=protein; loc=X:15868336..15869334; ID=FBpp0073922; name=Gapdh2-PA; parent=FBgn0001092,FBtr0074112; dbxref=FlyBase:FBpp0073922,FlyBase_Annotation_IDs:CG8893-PA,GB_protein:AAF48531.1,REFSEQ:NP_542445,GB_protein:AAF48531,FlyMine:FBpp0073922,modMine:FBpp0073922; MD5=77b41327d5747c180ed8cfa6963ebaf8; length=332; release=r6.09; species=Dmel;;FBpp0087977 type=protein; loc=2R:complement(…	6.3	2	0.03	LTGMAFR+VPTPNVSVVDLTVR
273	FBpp0079211|FBgn0015299|CG8396-PA|Ssb-c31a-PA	0.9958	FBpp0079211 type=protein; loc=2L:join(8211446..8211502,8211559..8211834); ID=FBpp0079211; name=Ssb-c31a-PA; parent=FBgn0015299,FBtr0079590; dbxref=FlyBase:FBpp0079211,FlyBase_Annotation_IDs:CG8396-PA,GB_protein:AAF52619.1,REFSEQ:NP_477136,GB_protein:AAF52619,FlyMine:FBpp0079211,modMine:FBpp0079211; MD5=9379573ea464754c3688f9689dcb0a49; length=110; release=r6.09; species=Dmel;	10.9	2	0.04	GISLSLIQWK+KGISLSLIQWKK
275	FBpp0110421|FBgn0064225|CG17489-PA|RpL5-PA FBpp0110424|FBgn0064225|CG17489-PB|RpL5-PB FBpp0304879|FBgn0064225|CG17489-PG|RpL5-PG FBpp0311121|FBgn0064225|CG17489-PH|RpL5-PH	0.9955	FBpp0110421 type=protein; loc=2L:complement(join(22536537..22536539,22536115..22536378,22535617..22536054,22534869..22535063)); ID=FBpp0110421; name=RpL5-PA; parent=FBgn0064225,FBtr0111129; dbxref=FlyBase_Annotation_IDs:CG17489-PA,GB_protein:EAA46019.1,FlyBase:FBpp0110421,REFSEQ:NP_001036387,GB_protein:EAA46019; MD5=4509e147e248f30dbcb4ce925dd687bb; length=299; release=r6.09; species=Dmel;;FBpp01…	13.4	2	0.04	GAVDGGLNIPHSVK+LSNKDITVQIAYAR+SLEEEDEESFKR
277	FBpp0075312|FBgn0087035|CG7439-PB|AGO2-PB FBpp0075313|FBgn0087035|CG7439-PC|AGO2-PC FBpp0304266|FBgn0087035|CG7439-PE|AGO2-PE	0.9936	FBpp0075312 type=protein; loc=3L:join(15554207..15554222,15554290..15554472,15556850..15558117,15558250..15558338,15558394..15559003,15559100..15560116,15560208..15560578,15560641..15560731); ID=FBpp0075312; name=AGO2-PB; parent=FBgn0087035,FBtr0075559; dbxref=FlyBase:FBpp0075312,FlyBase_Annotation_IDs:CG7439-PB,GB_protein:AAF49619.2,REFSEQ:NP_648775,GB_protein:AAF49619,FlyMine:FBpp0075312,modMin…	2.4	2	0.04	FLEPFLR+FNNVDPGTVVDR
296	FBpp0086818|FBgn0033844|CG6016-PB|bbc-PB FBpp0086819|FBgn0033844|CG6016-PA|bbc-PA FBpp0297135|FBgn0033844|CG6016-PC|bbc-PC FBpp0305148|FBgn0033844|CG6016-PE|bbc-PE	0.9912	FBpp0086818 type=protein; loc=2R:complement(join(13494251..13494471,13491655..13491895,13491435..13491593,13490740..13490871,13487974..13488132,13487568..13487909)); ID=FBpp0086818; name=bbc-PB; parent=FBgn0033844,FBtr0087699; dbxref=FlyBase:FBpp0086818,FlyBase_Annotation_IDs:CG6016-PB,GB_protein:AAF58369.1,REFSEQ:NP_725301,GB_protein:AAF58369,FlyMine:FBpp0086818,modMine:FBpp0086818; MD5=44765c66…	6.2	2	0.05	GATPHPATASVSSQSNFGSSADK
293	FBpp0082833|FBgn0266053|CG5208-PA|Patr-1-PA FBpp0308299|FBgn0266053|CG5208-PB|Patr-1-PB	0.9912	FBpp0082833 type=protein; loc=3R:join(17043650..17043688,17043859..17044672,17044903..17046431,17046549..17046794,17046851..17047129); ID=FBpp0082833; name=Patr-1-PA; parent=FBgn0266053,FBtr0083392; dbxref=FlyBase:FBpp0082833,FlyBase_Annotation_IDs:CG5208-PA,GB_protein:AAF55382.1,REFSEQ:NP_650592,GB_protein:AAF55382,FlyMine:FBpp0082833,modMine:FBpp0082833; MD5=93aebe7e3b799b9593031e8096fb765b; le…	2	2	0.05	LVQEIQQNHPLLQQAAVVR
288	FBpp0079992|FBgn0032444|CG5525-PA|CG5525-PA	0.9912	FBpp0079992 type=protein; loc=2L:complement(join(12692717..12692822,12691565..12692217,12691363..12691502,12690619..12691303,12690538..12690555)); ID=FBpp0079992; name=CG5525-PA; parent=FBgn0032444,FBtr0080411; dbxref=FlyBase:FBpp0079992,FlyBase_Annotation_IDs:CG5525-PA,GB_protein:AAF53210.1,REFSEQ:NP_609579,GB_protein:AAF53210,FlyMine:FBpp0079992,modMine:FBpp0079992; MD5=70cb9ff0b09e85a414aa544d…	3.6	2	0.04	VVSQQSSLLAPIAVDAVLK
285	FBpp0074833|FBgn0036825|CG6846-PA|RpL26-PA FBpp0305858|FBgn0036825|CG6846-PB|RpL26-PB FBpp0312574|FBgn0036825|CG6846-PC|RpL26-PC	0.9912	FBpp0074833 type=protein; loc=3L:18899320..18899769; ID=FBpp0074833; name=RpL26-PA; parent=FBgn0036825,FBtr0075066; dbxref=FlyBase:FBpp0074833,FlyBase_Annotation_IDs:CG6846-PA,GB_protein:AAF49215.1,REFSEQ:NP_649070,GB_protein:AAF49215,FlyMine:FBpp0074833,modMine:FBpp0074833; MD5=fc887ba6bfe903798c48d38d79bdb0a7; length=149; release=r6.09; species=Dmel;;FBpp0305858 type=protein; loc=3L:18899320..1…	10.7	2	0.05	ENANGTNVYVGIHPSK
279	FBpp0071295|FBgn0030136|CG2998-PA|RpS28b-PA FBpp0310057|FBgn0030136|CG2998-PB|RpS28b-PB	0.9912	FBpp0071295 type=protein; loc=X:9554710..9554907; ID=FBpp0071295; name=RpS28b-PA; parent=FBgn0030136,FBtr0071360; dbxref=FlyBase:FBpp0071295,FlyBase_Annotation_IDs:CG2998-PA,GB_protein:AAF46503.2,REFSEQ:NP_572568,GB_protein:AAF46503,FlyMine:FBpp0071295,modMine:FBpp0071295; MD5=e405baba3b940bedd5166e924fc2ef55; length=65; release=r6.09; species=Dmel;;FBpp0310057 type=protein; loc=X:9554710..955490…	18.5	2	0.05	EGDILTLLESER
315	FBpp0086705|FBgn0033902|CG8309-PA|Tango7-PA FBpp0308985|FBgn0033902|CG8309-PB|Tango7-PB	0.9903	FBpp0086705 type=protein; loc=2R:complement(join(14164487..14164531,14164191..14164370,14163198..14164136)); ID=FBpp0086705; name=Tango7-PA; parent=FBgn0033902,FBtr0087579; dbxref=FlyBase:FBpp0086705,FlyBase_Annotation_IDs:CG8309-PA,GB_protein:AAF58289.1,REFSEQ:NP_610932,GB_protein:AAF58289,FlyMine:FBpp0086705,modMine:FBpp0086705; MD5=70f5e58e540f3dd516e760c35ced9adc; length=387; release=r6.09; s…	3.9	2	0.05	EGLTSVSSAQLDLAR
314	FBpp0085314|FBgn0032987|CG12775-PA|RpL21-PA FBpp0303728|FBgn0032987|CG12775-PB|RpL21-PB FBpp0311640|FBgn0032987|CG12775-PC|RpL21-PC	0.9903	FBpp0085314 type=protein; loc=2L:complement(22247226..22247705); ID=FBpp0085314; name=RpL21-PA; parent=FBgn0032987,FBtr0085961; dbxref=GB_protein:AAF57259.1,FlyBase:FBpp0085314,FlyBase_Annotation_IDs:CG12775-PA,REFSEQ:NP_610144,GB_protein:AAF57259,FlyMine:FBpp0085314,modMine:FBpp0085314; MD5=b2e4b76ae2c566ebe381be45fdd2f9a9; length=159; release=r6.09; species=Dmel;;FBpp0303728 type=protein; loc=2…	10.7	2	0.03	KLEEPIALAPIPYEFIA
307	FBpp0076215|FBgn0015218|CG4035-PB|eIF-4E-PB FBpp0076216|FBgn0015218|CG4035-PC|eIF-4E-PC FBpp0076217|FBgn0015218|CG4035-PD|eIF-4E-PD FBpp0076218|FBgn0015218|CG4035-PA|eIF-4E-PA FBpp0076219|FBgn0015218|CG4035-PG|eIF-4E-PG FBpp0076220|FBgn0015218|CG4035-PE|eIF-4E-PE FBpp0076221|FBgn0015218|CG4035-PF|eIF-4E-PF FBpp0306016|FBgn0015218|CG4035-PH|eIF-4E-PH FBpp0306017|FBgn0015218|CG4035-PI|eIF-4E-PI	0.9903	FBpp0076215 type=protein; loc=3L:complement(join(9401040..9401096,9400583..9400953,9400419..9400518,9400097..9400184,9399870..9400033)); ID=FBpp0076215; name=eIF-4E-PB; parent=FBgn0015218,FBtr0076487; dbxref=FlyBase:FBpp0076215,FlyBase_Annotation_IDs:CG4035-PB,GB_protein:AAF50282.1,REFSEQ:NP_524829,GB_protein:AAF50282; MD5=8d9bf8f418dbd4c61ab9ea1452badbfc; length=259; release=r6.09; species=Dmel;…	9.7	2	0.03	TSAPSTEQGRPEPPTSAAAPAEAK
322	FBpp0077581|FBgn0021906|CG7361-PB|RFeSP-PB FBpp0306867|FBgn0021906|CG7361-PD|RFeSP-PD FBpp0306868|FBgn0021906|CG7361-PE|RFeSP-PE	0.9895	FBpp0077581 type=protein; loc=2L:complement(join(1613983..1614076,1613044..1613423,1612770..1612988)); ID=FBpp0077581; name=RFeSP-PB; parent=FBgn0021906,FBtr0077915; dbxref=GB_protein:AAF51354.3,FlyBase:FBpp0077581,FlyBase_Annotation_IDs:CG7361-PB,REFSEQ:NP_722715,GB_protein:AAF51354,FlyMine:FBpp0077581,modMine:FBpp0077581; MD5=a8bc103a8d427d0704b8f12cf158d784; length=230; release=r6.09; species=…	7	2	0.04	NVPTSTLRDPEADDQR
326	FBpp0289244|FBgn0259714|CG42368-PA|DIP-epsilon-PA	0.989	FBpp0289244 type=protein; loc=2L:complement(join(6408245..6408383,6394837..6394943,6391128..6391344,6386089..6386247,6385903..6386031,6385684..6385834,6380648..6380790,6379110..6379280,6378840..6379027)); ID=FBpp0289244; name=DIP-epsilon-PA; parent=FBgn0259714,FBtr0299967; dbxref=FlyBase:FBpp0289244,FlyBase_Annotation_IDs:CG42368-PA,REFSEQ:NP_001137799,GB_protein:ACL83005,FlyMine:FBpp0289244,modM…	6	2	0.04	EGDNVTLR+LHMGAYLCIASNGVPPSVSK
330	FBpp0084918|FBgn0016685|CG7917-PA|Nlp-PA FBpp0306756|FBgn0016685|CG7917-PB|Nlp-PB	0.9886	FBpp0084918 type=protein; loc=3R:join(30005034..30005055,30005288..30005421,30009678..30009980); ID=FBpp0084918; name=Nlp-PA; parent=FBgn0016685,FBtr0085552; dbxref=FlyBase:FBpp0084918,FlyBase_Annotation_IDs:CG7917-PA,GB_protein:AAF56988.1,REFSEQ:NP_524557,GB_protein:AAF56988,FlyMine:FBpp0084918,modMine:FBpp0084918; MD5=dc47741a9538770e46fb5476f6fca20d; length=152; release=r6.09; species=Dmel;;FB…	7.9	2	0.03	AVNPDVEFYESK
332	FBpp0073989|FBgn0004066|CG3422-PA|Prosalpha4-PA	0.9879	FBpp0073989 type=protein; loc=X:join(16276418..16276519,16276597..16276826,16276892..16277309); ID=FBpp0073989; name=Prosalpha4-PA; parent=FBgn0004066,FBtr0074210; dbxref=FlyBase:FBpp0073989,FlyBase_Annotation_IDs:CG3422-PA,GB_protein:AAF48573.1,REFSEQ:NP_525092,GB_protein:AAF48573,FlyMine:FBpp0073989,modMine:FBpp0073989; MD5=2bd44cdf34f51b9f6361a9790c6d0e9f; length=249; release=r6.09; species=Dm…	10.4	2	0.04	LNVEDPVTLEYITR+MLDTDVITDYVK
336	FBpp0076594|FBgn0035763|CG8602-PA|CG8602-PA FBpp0304980|FBgn0035763|CG8602-PB|CG8602-PB	0.9868	FBpp0076594 type=protein; loc=3L:complement(7326892..7328328); ID=FBpp0076594; name=CG8602-PA; parent=FBgn0035763,FBtr0076884; dbxref=FlyBase:FBpp0076594,FlyBase_Annotation_IDs:CG8602-PA,GB_protein:AAF50582.1,REFSEQ:NP_648103,GB_protein:AAF50582,FlyMine:FBpp0076594,modMine:FBpp0076594; MD5=e9aa4a642798f3448de2e4bd47575e99; length=478; release=r6.09; species=Dmel;;FBpp0304980 type=protein; loc=3L:…	4	2	0.05	IVDNEEVSRPTEEDQVVSR
334	FBpp0070940|FBgn0029897|CG3203-PB|RpL17-PB FBpp0070941|FBgn0029897|CG3203-PC|RpL17-PC FBpp0070942|FBgn0029897|CG3203-PD|RpL17-PD FBpp0070943|FBgn0029897|CG3203-PA|RpL17-PA FBpp0311459|FBgn0029897|CG3203-PE|RpL17-PE	0.9868	FBpp0070940 type=protein; loc=X:complement(join(6743058..6743138,6741777..6742256)); ID=FBpp0070940; name=RpL17-PB; parent=FBgn0029897,FBtr0070980; dbxref=FlyBase:FBpp0070940,FlyBase_Annotation_IDs:CG3203-PB,GB_protein:AAN09182.1,REFSEQ:NP_727119,GB_protein:AAN09182; MD5=ac8aff56af05af0bddb89ce79b8e727e; length=186; release=r6.09; species=Dmel;;FBpp0070941 type=protein; loc=X:complement(join(6743…	5.4	2	0.05	SAEFLLQLLR
338	FBpp0081704|FBgn0040078|CG4003-PA|pont-PA	0.9863	FBpp0081704 type=protein; loc=3R:join(10262343..10263159,10263217..10263415,10263477..10263831); ID=FBpp0081704; name=pont-PA; parent=FBgn0040078,FBtr0082226; dbxref=FlyBase:FBpp0081704,FlyBase_Annotation_IDs:CG4003-PA,GB_protein:AAF54514.1,REFSEQ:NP_652608,GB_protein:AAF54514,FlyMine:FBpp0081704,modMine:FBpp0081704; MD5=44c3876ac3fbe345533b6b800122cc21; length=456; release=r6.09; species=Dmel;	5	2	0.04	ALLLAGPPGTGK+EAAGIVVDLIK
341	FBpp0077168|FBgn0031589|CG3714-PC|CG3714-PC FBpp0077169|FBgn0031589|CG3714-PD|CG3714-PD FBpp0077170|FBgn0031589|CG3714-PA|CG3714-PA FBpp0077171|FBgn0031589|CG3714-PB|CG3714-PB FBpp0077172|FBgn0031589|CG3714-PE|CG3714-PE FBpp0111933|FBgn0031589|CG3714-PF|CG3714-PF FBpp0306839|FBgn0031589|CG3714-PG|CG3714-PG FBpp0306840|FBgn0031589|CG3714-PH|CG3714-PH	0.9857	FBpp0077168 type=protein; loc=2L:complement(join(4196475..4196565,4195734..4195904,4195539..4195665,4195017..4195100,4194818..4194945,4193539..4193679,4193310..4193481,4192633..4192968,4190559..4190824,4190083..4190492,4189942..4190019)); ID=FBpp0077168; name=CG3714-PC; parent=FBgn0031589,FBtr0077479; dbxref=FlyBase:FBpp0077168,FlyBase_Annotation_IDs:CG3714-PC,GB_protein:AAN11170.1,REFSEQ:NP_7229…	5.6	2	0.03	DVTLYAIDEGTVAFPR+LYSADGHALIDLLQK
347	FBpp0086603|FBgn0028689|CG10149-PA|Rpn6-PA FBpp0086604|FBgn0028689|CG10149-PB|Rpn6-PB FBpp0297513|FBgn0028689|CG10149-PC|Rpn6-PC	0.9843	FBpp0086603 type=protein; loc=2R:complement(join(14752793..14752836,14751716..14752040,14751145..14751651,14750783..14750995,14750486..14750716)); ID=FBpp0086603; name=Rpn6-PA; parent=FBgn0028689,FBtr0087474; dbxref=GB_protein:AAF58213.1,FlyBase:FBpp0086603,FlyBase_Annotation_IDs:CG10149-PA,GB_protein:AAF58213.2,REFSEQ:NP_725412,GB_protein:AAF58213,FlyMine:FBpp0086603,modMine:FBpp0086603; MD5=eee…	4.5	2	0.05	AQALSSVNREEQDSSLLNK
352	FBpp0078024|FBgn0015283|CG7619-PA|Rpn10-PA FBpp0305644|FBgn0015283|CG7619-PB|Rpn10-PB	0.9824	FBpp0078024 type=protein; loc=3L:join(21537113..21537138,21537240..21537380,21537441..21538464); ID=FBpp0078024; name=Rpn10-PA; parent=FBgn0015283,FBtr0078368; dbxref=FlyBase:FBpp0078024,FlyBase_Annotation_IDs:CG7619-PA,GB_protein:AAF51741.1,REFSEQ:NP_524204,GB_protein:AAF51741,FlyMine:FBpp0078024,modMine:FBpp0078024; MD5=617dc68b9d43fd14648614e34422cccc; length=396; release=r6.09; species=Dmel;;…	7.1	2	0.03	GEINLLTGIR+IVVFVGSPINHEEGDLVK
355	FBpp0087681|FBgn0033400|CG2063-PA|CG2063-PA	0.9811	FBpp0087681 type=protein; loc=2R:complement(join(9286415..9286507,9285603..9286348,9285400..9285538)); ID=FBpp0087681; name=CG2063-PA; parent=FBgn0033400,FBtr0088600; dbxref=FlyBase:FBpp0087681,FlyBase_Annotation_IDs:CG2063-PA,GB_protein:AAF58957.2,REFSEQ:NP_610475,GB_protein:AAF58957,FlyMine:FBpp0087681,modMine:FBpp0087681; MD5=715e6624c4624f5726072513502635e3; length=325; release=r6.09; species…	7.7	2	0.03	DMDKVEQATALAR+GTVISAFGSLPK
356	FBpp0083376|FBgn0038834|CG15697-PA|RpS30-PA FBpp0083377|FBgn0038834|CG15697-PB|RpS30-PB FBpp0311976|FBgn0038834|CG15697-PC|RpS30-PC	0.9808	FBpp0083376 type=protein; loc=3R:join(20850866..20850943,20851031..20851351); ID=FBpp0083376; name=RpS30-PA; parent=FBgn0038834,FBtr0083969; dbxref=FlyBase:FBpp0083376,FlyBase_Annotation_IDs:CG15697-PA,GB_protein:AAF55815.1,REFSEQ:NP_650922,GB_protein:AAF55815,FlyMine:FBpp0083376,modMine:FBpp0083376; MD5=37bd816fe79d8d27f3e1d4d20b3f2d9a; length=132; release=r6.09; species=Dmel;;FBpp0083377 type=p…	7.6	2	0.05	FVNFVQGFGR
364	FBpp0311310|FBgn0266696|CG45186-PV|CG45186-PV FBpp0311312|FBgn0266696|CG45186-PL|CG45186-PL FBpp0311313|FBgn0266696|CG45186-PM|CG45186-PM FBpp0311317|FBgn0266696|CG45186-PK|CG45186-PK FBpp0311318|FBgn0266696|CG45186-PE|CG45186-PE FBpp0311319|FBgn0266696|CG45186-PF|CG45186-PF FBpp0311320|FBgn0266696|CG45186-PC|CG45186-PC FBpp0311321|FBgn0266696|CG45186-PA|CG45186-PA FBpp0311323|FBgn0266696|CG45186…	0.9756	FBpp0311310 type=protein; loc=3L:join(2439713..2439830,2442439..2442960,2443390..2443838,2443988..2444087,2444499..2446101,2459591..2460153,2461146..2461268,2463057..2464303); ID=FBpp0311310; name=CG45186-PV; parent=FBgn0266696,FBtr0345085; dbxref=FlyBase:FBpp0311310,FlyBase_Annotation_IDs:CG45186-PV,GB_protein:AHN57939,REFSEQ:NP_001286914; MD5=deb02f0618b98929cf910da47c3fe0d6; length=1574; relea…	1.7	2	0.04	LPQITTVVSK+TQSLPPSQVEATNAHVK
365	FBpp0080727|FBgn0032731|CG10641-PA|Swip-1-PA FBpp0309283|FBgn0032731|CG10641-PB|Swip-1-PB	0.9753	FBpp0080727 type=protein; loc=2L:complement(join(18986672..18986910,18978355..18978769)); ID=FBpp0080727; name=Swip-1-PA; parent=FBgn0032731,FBtr0081185; dbxref=FlyBase:FBpp0080727,FlyBase_Annotation_IDs:CG10641-PA,GB_protein:AAF53731.1,REFSEQ:NP_609925,GB_protein:AAF53731,FlyMine:FBpp0080727,modMine:FBpp0080727; MD5=aa96792e1477ff83c91e7dcc3268d4e2; length=217; release=r6.09; species=Dmel;;FBpp0…	12.9	2	0.03	LTEVDVEQVGVSGAK+VVNVYTDFPEFSR
385	FBpp0084067|FBgn0039218|CG13628-PA|Rpb10-PA	0.9565	FBpp0084067 type=protein; loc=3R:join(24717618..24717712,24717796..24717904); ID=FBpp0084067; name=Rpb10-PA; parent=FBgn0039218,FBtr0084688; dbxref=FlyBase:FBpp0084067,FlyBase_Annotation_IDs:CG13628-PA,GB_protein:AAF56326.1,REFSEQ:NP_651280,GB_protein:AAF56326,FlyMine:FBpp0084067,modMine:FBpp0084067; MD5=2ea40e848bad6fcb6b4652db5ef41bb9; length=67; release=r6.09; species=Dmel;	13.4	2	0.05	LLNYAPLEK
392	FBpp0084726|FBgn0027873|CG1957-PA|Cpsf100-PA	0.9444	FBpp0084726 type=protein; loc=3R:join(29034663..29034811,29034871..29036992); ID=FBpp0084726; name=Cpsf100-PA; parent=FBgn0027873,FBtr0085357; dbxref=FlyBase:FBpp0084726,FlyBase_Annotation_IDs:CG1957-PA,GB_protein:AAF56844.1,REFSEQ:NP_651658,GB_protein:AAF56844,FlyMine:FBpp0084726,modMine:FBpp0084726; MD5=ec05a2b3024522b0f15d33ae10e94f92; length=756; release=r6.09; species=Dmel;	2	2	0.03	VVLASTPDLESGFTR
396	FBpp0307781|FBgn0265082|CG44193-PG|Cdep-PG	0.9336	FBpp0307781 type=protein; loc=3R:join(4917874..4918131,4922592..4922824,4922947..4923168,4923234..4923477,4923532..4923692,4923754..4923828,4925546..4925652,4925894..4926009,4926076..4926331,4926787..4932590,4932730..4938075); ID=FBpp0307781; name=Cdep-PG; parent=FBgn0265082,FBtr0336812; dbxref=FlyBase:FBpp0307781,FlyBase_Annotation_IDs:CG44193-PG,REFSEQ:NP_001097685,GB_protein:ABW08601; MD5=4cc3…	0.5	2	0.03	EFLFTQNIDLSK+NYEMPTTTGK
400	FBpp0111540|FBgn0259108|CG34387-PC|futsch-PC FBpp0300235|FBgn0259108|CG34387-PE|futsch-PE FBpp0300236|FBgn0259108|CG34387-PF|futsch-PF	0.9201	FBpp0111540 type=protein; loc=X:join(1414262..1414685,1427676..1427774,1432743..1432915,1432975..1433197,1433254..1433412,1433476..1447295,1447364..1448783,1448847..1449016); ID=FBpp0111540; name=futsch-PC; parent=FBgn0259108,FBtr0112628; dbxref=FlyBase:FBpp0111540,FlyBase_Annotation_IDs:CG34387-PC,REFSEQ:NP_001096864,GB_protein:ABW09325,FlyMine:FBpp0111540,modMine:FBpp0111540; MD5=2275a4302a4ed8…	0.4	2	0.03	AMSTMGDESPMDK+RAPAPGSPVK
403	FBpp0086013|FBgn0034258|CG4954-PA|eIF3-S8-PA FBpp0309235|FBgn0034258|CG4954-PB|eIF3-S8-PB	0.9149	FBpp0086013 type=protein; loc=2R:join(17666067..17666159,17666222..17668861); ID=FBpp0086013; name=eIF3-S8-PA; parent=FBgn0034258,FBtr0086836; dbxref=FlyBase:FBpp0086013,FlyBase_Annotation_IDs:CG4954-PA,GB_protein:AAF57818.1,REFSEQ:NP_611242,GB_protein:AAF57818,FlyMine:FBpp0086013,modMine:FBpp0086013; MD5=d2c71da1cca2c3e0984f6a9688d8d595; length=910; release=r6.09; species=Dmel;;FBpp0309235 type=…	2.4	2	0.03	ELLAQGLLPQR+LQALAMQFVDK
268	FBpp0087321|FBgn0033555|CG12324-PA|RpS15Ab-PA	0.998	FBpp0087321 type=protein; loc=2R:10821813..10822205; ID=FBpp0087321; name=RpS15Ab-PA; parent=FBgn0033555,FBtr0088226; dbxref=FlyBase:FBpp0087321,FlyBase_Annotation_IDs:CG12324-PA,GB_protein:AAM68752.1,REFSEQ:NP_610616,GB_protein:AAM68752,FlyMine:FBpp0087321,modMine:FBpp0087321; MD5=cda2fb03d73ec1a07821e7491861c8ae; length=130; release=r6.09; species=Dmel;	36.9	1	0.09	FDAPINDIEK+MNVLADALK+QFGYVVLTTSGGIMDHEEAR+WTNNLLPSR
305	FBpp0307480|FBgn0265003|CG44154-PA|koi-PA FBpp0307481|FBgn0265003|CG44154-PB|koi-PB FBpp0307482|FBgn0265003|CG44154-PC|koi-PC FBpp0307483|FBgn0265003|CG44154-PD|koi-PD FBpp0307484|FBgn0265003|CG44154-PE|koi-PE FBpp0307485|FBgn0265003|CG44154-PF|koi-PF	0.9912	FBpp0307480 type=protein; loc=2R:join(6811929..6812083,6812781..6813116,6813173..6813753,6815060..6816559,6816617..6816729,6816793..6817005); ID=FBpp0307480; name=koi-PA; parent=FBgn0265003,FBtr0335512; dbxref=REFSEQ:NP_001260738,GB_protein:AGB93271,FlyBase:FBpp0307480,FlyBase_Annotation_IDs:CG44154-PA; MD5=b816c72334d7995ecbaa8dec94cfaa06; length=965; release=r6.09; species=Dmel;;FBpp0307481 typ…	8.5	1	0.03	QLAPGIVAMPNMSRK+SQLETTQNTLNSAQEK
304	FBpp0293948|FBgn0028685|CG3455-PB|Rpt4-PB	0.9912	FBpp0293948 type=protein; loc=X:complement(join(6291015..6291123,6290839..6290958,6290055..6290775,6289785..6289925,6289619..6289721)); ID=FBpp0293948; name=Rpt4-PB; parent=FBgn0028685,FBtr0305495; dbxref=REFSEQ:NP_572308,GB_protein:AAF46146,FlyBase:FBpp0293948,FlyBase_Annotation_IDs:CG3455-PB; MD5=8bf62554d9602ab58f44205d0ae8cee7; length=397; release=r6.09; species=Dmel;	3	1	0.02	AVASQLDANFLK
303	FBpp0289993|FBgn0038073|CG14395-PB|CG14395-PB FBpp0302733|FBgn0038073|CG14395-PD|CG14395-PD FBpp0307034|FBgn0038073|CG14395-PE|CG14395-PE FBpp0307035|FBgn0038073|CG14395-PF|CG14395-PF FBpp0307036|FBgn0038073|CG14395-PG|CG14395-PG FBpp0307037|FBgn0038073|CG14395-PH|CG14395-PH FBpp0307038|FBgn0038073|CG14395-PI|CG14395-PI FBpp0307039|FBgn0038073|CG14395-PJ|CG14395-PJ	0.9912	FBpp0289993 type=protein; loc=3R:join(12668794..12669008,12670134..12670521,12670582..12670826,12670947..12671759,12671864..12672161,12672221..12672507,12672638..12673613); ID=FBpp0289993; name=CG14395-PB; parent=FBgn0038073,FBtr0300769; dbxref=REFSEQ:NP_650222,GB_protein:AAF54847,FlyBase:FBpp0289993,FlyBase_Annotation_IDs:CG14395-PB,FlyMine:FBpp0289993,modMine:FBpp0289993; MD5=a5ad56feb2ad9b14c6…	1.5	1	0.02	CYCSMVEEEPASSMER
302	FBpp0289909|FBgn0037531|CG10445-PC|CG10445-PC FBpp0293247|FBgn0037531|CG10445-PD|CG10445-PD FBpp0308768|FBgn0037531|CG10445-PE|CG10445-PE	0.9912	FBpp0289909 type=protein; loc=3R:complement(join(7919862..7920012,7919404..7919801,7917856..7919277,7916928..7917794)); ID=FBpp0289909; name=CG10445-PC; parent=FBgn0037531,FBtr0300685; dbxref=REFSEQ:NP_649751,GB_protein:AAF54166,FlyBase:FBpp0289909,FlyBase_Annotation_IDs:CG10445-PC,FlyMine:FBpp0289909,modMine:FBpp0289909; MD5=4f25f058ad1702f2c6afea26006e6541; length=945; release=r6.09; species=Dm…	2	1	0.02	FDETDSEDDCCDEEDSTRR
301	FBpp0088027|FBgn0004132|CG30498-PA|boca-PA	0.9912	FBpp0088027 type=protein; loc=2R:complement(join(7566513..7566662,7565958..7566350)); ID=FBpp0088027; name=boca-PA; parent=FBgn0004132,FBtr0088953; dbxref=FlyBase:FBpp0088027,FlyBase_Annotation_IDs:CG30498-PA,GB_protein:AAF59229.2,REFSEQ:NP_724578,GB_protein:AAF59229,FlyMine:FBpp0088027,modMine:FBpp0088027; MD5=f69155bae0f916d9a7087a6fbbf627b3; length=180; release=r6.09; species=Dmel;	8.9	1	0.02	LVLLLLALTPLVLAKK
300	FBpp0087515|FBgn0013435|CG1362-PA|Cdc2rk-PA	0.9912	FBpp0087515 type=protein; loc=2R:complement(join(10068506..10068634,10068372..10068444,10067938..10068315,10067438..10067884,10067236..10067372)); ID=FBpp0087515; name=Cdc2rk-PA; parent=FBgn0013435,FBtr0088429; dbxref=GB_protein:AAF58851.1,FlyBase:FBpp0087515,FlyBase_Annotation_IDs:CG1362-PA,REFSEQ:NP_523674,GB_protein:AAF58851,FlyMine:FBpp0087515,modMine:FBpp0087515; MD5=e8b9bf5e169474ad1829d274…	2.8	1	0.02	VGEGSYGIVYR
299	FBpp0087170|FBgn0033654|CG8991-PA|Sobp-PA FBpp0311728|FBgn0033654|CG8991-PB|Sobp-PB	0.9912	FBpp0087170 type=protein; loc=2R:complement(join(11839272..11839353,11837896..11838038,11829968..11830436,11827360..11829107)); ID=FBpp0087170; name=Sobp-PA; parent=FBgn0033654,FBtr0088064; dbxref=GB_protein:AAF58619.2,FlyBase:FBpp0087170,FlyBase_Annotation_IDs:CG8991-PA,REFSEQ:NP_610703,GB_protein:AAF58619,FlyMine:FBpp0087170,modMine:FBpp0087170; MD5=1c26914165bffaef2c8b7821b52d37c7; length=813;…	2.8	1	0.02	EADADPEAECNMSGSHSNSGSAK
298	FBpp0087109|FBgn0000253|CG8472-PA|Cam-PA FBpp0087110|FBgn0000253|CG8472-PB|Cam-PB FBpp0293502|FBgn0000253|CG8472-PC|Cam-PC FBpp0293503|FBgn0000253|CG8472-PD|Cam-PD FBpp0311269|FBgn0000253|CG8472-PE|Cam-PE	0.9912	FBpp0087109 type=protein; loc=2R:join(12260186..12260188,12264743..12264917,12269193..12269435,12273766..12273794); ID=FBpp0087109; name=Cam-PA; parent=FBgn0000253,FBtr0088001; dbxref=FlyBase:FBpp0087109,FlyBase_Annotation_IDs:CG8472-PA,GB_protein:AAF58542.1,REFSEQ:NP_523710,GB_protein:AAF58542; MD5=0d8d56d0155abaee6c91bd24448526f1; length=149; release=r6.09; species=Dmel;;FBpp0087110 type=protei…	11.4	1	0.02	EAFSLFDKDGDGTITTK
297	FBpp0086895|FBgn0000181|CG3644-PA|bic-PA FBpp0086896|FBgn0000181|CG3644-PB|bic-PB	0.9912	FBpp0086895 type=protein; loc=2R:12870403..12870912; ID=FBpp0086895; name=bic-PA; parent=FBgn0000181,FBtr0087782; dbxref=FlyBase:FBpp0086895,FlyBase_Annotation_IDs:CG3644-PA,GB_protein:AAF58449.1,REFSEQ:NP_476853,GB_protein:AAF58449,FlyMine:FBpp0086895,modMine:FBpp0086895; MD5=d946643f0790edd9996f6a26b50302b7; length=169; release=r6.09; species=Dmel;;FBpp0086896 type=protein; loc=2R:12870403..128…	11.2	1	0.02	AQASLPTNTFAITGHGENK
295	FBpp0086158|FBgn0010591|CG8946-PA|Sply-PA FBpp0086159|FBgn0010591|CG8946-PB|Sply-PB	0.9912	FBpp0086158 type=protein; loc=2R:complement(join(17091359..17091512,17089714..17090375,17089210..17089658,17089005..17089151,17088720..17088945)); ID=FBpp0086158; name=Sply-PA; parent=FBgn0010591,FBtr0087007; dbxref=FlyBase:FBpp0086158,FlyBase_Annotation_IDs:CG8946-PA,GB_protein:AAF57903.1,REFSEQ:NP_652032,GB_protein:AAF57903,FlyMine:FBpp0086158,modMine:FBpp0086158; MD5=c3504e175d28247a004fa5aab6…	2.6	1	0.02	SNAHLTYSETLPEK
294	FBpp0085066|FBgn0027598|CG31012-PC|cindr-PC FBpp0085067|FBgn0027598|CG31012-PD|cindr-PD FBpp0085068|FBgn0027598|CG31012-PB|cindr-PB FBpp0085069|FBgn0027598|CG31012-PA|cindr-PA FBpp0301769|FBgn0027598|CG31012-PE|cindr-PE FBpp0301770|FBgn0027598|CG31012-PF|cindr-PF FBpp0301771|FBgn0027598|CG31012-PG|cindr-PG FBpp0301772|FBgn0027598|CG31012-PH|cindr-PH FBpp0301773|FBgn0027598|CG31012-PI|cindr-PI FBp…	0.9912	FBpp0085066 type=protein; loc=3R:join(30809271..30809283,30816875..30817124,30817198..30817309,30817634..30818207,30824278..30824886,30824955..30826045); ID=FBpp0085066; name=cindr-PC; parent=FBgn0027598,FBtr0085704; dbxref=FlyBase:FBpp0085066,FlyBase_Annotation_IDs:CG31012-PC,GB_protein:AAF57087.2,REFSEQ:NP_733405,GB_protein:AAF57087,FlyMine:FBpp0085066,modMine:FBpp0085066; MD5=5361233985aa708f7…	3.2	1	0.02	LTTAVSHDLADGLAASK
292	FBpp0081205|FBgn0037430|CG15188-PA|Osi20-PA	0.9912	FBpp0081205 type=protein; loc=3R:join(6340188..6340590,6340657..6341096); ID=FBpp0081205; name=Osi20-PA; parent=FBgn0037430,FBtr0081708; dbxref=FlyBase:FBpp0081205,FlyBase_Annotation_IDs:CG15188-PA,GB_protein:AAF54138.1,REFSEQ:NP_649641,GB_protein:AAF54138,FlyMine:FBpp0081205,modMine:FBpp0081205; MD5=e710754bd2040eb4457da802aad06c56; length=280; release=r6.09; species=Dmel;	6.1	1	0.02	FKLKVIMPILLALIGLK
291	FBpp0081204|FBgn0037429|CG15189-PA|Osi19-PA FBpp0290708|FBgn0037429|CG15189-PB|Osi19-PB	0.9912	FBpp0081204 type=protein; loc=3R:join(6335443..6335643,6335922..6336198,6336280..6336461,6336800..6336940); ID=FBpp0081204; name=Osi19-PA; parent=FBgn0037429,FBtr0081707; dbxref=FlyBase:FBpp0081204,FlyBase_Annotation_IDs:CG15189-PA,GB_protein:AAF54139.1,REFSEQ:NP_649640,GB_protein:AAF54139,FlyMine:FBpp0081204,modMine:FBpp0081204; MD5=77b6996135185b85ac97ae49792e97b3; length=266; release=r6.09; sp…	10.1	1	0.02	KLAMPILVLILLKAITVIPMAIGILK
290	FBpp0080704|FBgn0086447|CG10685-PA|l(2)37Cg-PA FBpp0304829|FBgn0086447|CG10685-PC|l(2)37Cg-PC FBpp0307611|FBgn0086447|CG10685-PD|l(2)37Cg-PD	0.9912	FBpp0080704 type=protein; loc=2L:complement(join(19133409..19133426,19133052..19133351)); ID=FBpp0080704; name=l(2)37Cg-PA; parent=FBgn0086447,FBtr0081161; dbxref=GB_protein:AAF53770.1,FlyBase:FBpp0080704,FlyBase_Annotation_IDs:CG10685-PA,REFSEQ:NP_609950,GB_protein:AAF53770,FlyMine:FBpp0080704,modMine:FBpp0080704; MD5=bcd0e89ea51e33821d7bbe65c7a03d72; length=105; release=r6.09; species=Dmel;;FBp…	15.2	1	0.02	TFVFTNEGHTLGNALK
287	FBpp0078636|FBgn0031662|CG3792-PA|CG3792-PA	0.9912	FBpp0078636 type=protein; loc=2L:join(4977598..4977685,4977748..4978418); ID=FBpp0078636; name=CG3792-PA; parent=FBgn0031662,FBtr0078997; dbxref=FlyBase:FBpp0078636,FlyBase_Annotation_IDs:CG3792-PA,GB_protein:AAF52190.2,REFSEQ:NP_608889,GB_protein:AAF52190,FlyMine:FBpp0078636,modMine:FBpp0078636; MD5=b87a65a8e81d78d9d2aaa98d23102813; length=252; release=r6.09; species=Dmel;	9.9	1	0.02	GLGLAIIAGSVLVKVPQVLKILNSK
286	FBpp0075759|FBgn0022959|CG5654-PA|yps-PA FBpp0297134|FBgn0022959|CG5654-PB|yps-PB	0.9912	FBpp0075759 type=protein; loc=3L:complement(join(12124712..12124886,12122837..12123574,12122676..12122773,12122107..12122154)); ID=FBpp0075759; name=yps-PA; parent=FBgn0022959,FBtr0076027; dbxref=FlyBase:FBpp0075759,FlyBase_Annotation_IDs:CG5654-PA,GB_protein:AAF49961.3,REFSEQ:NP_524033,GB_protein:AAF49961,FlyMine:FBpp0075759,modMine:FBpp0075759; MD5=e40bca2842ecf7b30a38c770d1369348; length=352; …	7.1	1	0.02	RGLGGGDGSAEPGVHDQNPEGLQR
284	FBpp0073963|FBgn0014391|CG9032-PA|sun-PA FBpp0073964|FBgn0014391|CG9032-PB|sun-PB	0.9912	FBpp0073963 type=protein; loc=X:complement(join(15849136..15849164,15848886..15849016,15847979..15848004)); ID=FBpp0073963; name=sun-PA; parent=FBgn0014391,FBtr0074176; dbxref=FlyBase:FBpp0073963,FlyBase_Annotation_IDs:CG9032-PA,GB_protein:AAF48526.1,REFSEQ:NP_524682,GB_protein:AAF48526,FlyMine:FBpp0073963,modMine:FBpp0073963; MD5=302073de658a8b6c06aeba11290e9fd6; length=61; release=r6.09; specie…	26.3	1	0.02	AAGITYIQYSNIAAR
283	FBpp0073011|FBgn0004875|CG10847-PB|enc-PB FBpp0089267|FBgn0004875|CG10847-PA|enc-PA FBpp0111757|FBgn0004875|CG10847-PD|enc-PD FBpp0111758|FBgn0004875|CG10847-PE|enc-PE FBpp0305410|FBgn0004875|CG10847-PF|enc-PF FBpp0305411|FBgn0004875|CG10847-PG|enc-PG FBpp0305412|FBgn0004875|CG10847-PH|enc-PH	0.9912	FBpp0073011 type=protein; loc=3L:join(3829442..3829861,3831721..3832543,3832617..3832758,3832856..3833009,3833072..3833398,3833456..3833670,3836022..3836934,3836999..3837605,3837662..3839361,3839424..3839523,3839633..3839688); ID=FBpp0073011; name=enc-PB; parent=FBgn0004875,FBtr0073152; dbxref=FlyBase:FBpp0073011,FlyBase_Annotation_IDs:CG10847-PB,GB_protein:AAF47799.2,REFSEQ:NP_524765,GB_protein:…	0.9	1	0.02	YGQTYFAHPSVALPNSR
282	FBpp0072097|FBgn0011726|CG4254-PA|tsr-PA	0.9912	FBpp0072097 type=protein; loc=2R:complement(join(24046666..24046668,24044992..24045182,24044814..24044919,24044604..24044750)); ID=FBpp0072097; name=tsr-PA; parent=FBgn0011726,FBtr0072188; dbxref=FlyBase:FBpp0072097,FlyBase_Annotation_IDs:CG4254-PA,GB_protein:AAF47146.1,REFSEQ:NP_477034,GB_protein:AAF47146,FlyMine:FBpp0072097,modMine:FBpp0072097; MD5=02b1c8e7700742cac8cd399509394e00; length=148; …	8.1	1	0.02	YIQATDLSEASR
281	FBpp0072083|FBgn0034968|CG3195-PC|RpL12-PC FBpp0072084|FBgn0034968|CG3195-PA|RpL12-PA FBpp0072085|FBgn0034968|CG3195-PB|RpL12-PB	0.9912	FBpp0072083 type=protein; loc=2R:join(24060538..24060574,24060676..24060749,24060813..24060993,24061150..24061355); ID=FBpp0072083; name=RpL12-PC; parent=FBgn0034968,FBtr0072174; dbxref=FlyBase:FBpp0072083,FlyBase_Annotation_IDs:CG3195-PC,GB_protein:AAF47152.1,REFSEQ:NP_726413,GB_protein:AAF47152; MD5=5bbdaa3af012b6f79b471a6ddab9de70; length=165; release=r6.09; species=Dmel;;FBpp0072084 type=prot…	9.1	1	0.02	HSGNIGFEDILAIAR
280	FBpp0071845|FBgn0040091|CG4414-PA|Ugt58Fa-PA FBpp0311614|FBgn0040091|CG4414-PB|Ugt58Fa-PB	0.9912	FBpp0071845 type=protein; loc=2R:complement(join(22643805..22643807,22643492..22643653,22643343..22643430,22641950..22643286)); ID=FBpp0071845; name=Ugt58Fa-PA; parent=FBgn0040091,FBtr0071934; dbxref=FlyBase:FBpp0071845,FlyBase_Annotation_IDs:CG4414-PA,GB_protein:AAF46872.3,REFSEQ:NP_611694,GB_protein:AAF46872,FlyMine:FBpp0071845,modMine:FBpp0071845; MD5=deef9997c496e5b2f1513356b4633cda; length=5…	2.5	1	0.02	GNLADLGLLPIEK
278	FBpp0070118|FBgn0025637|CG16983-PA|SkpA-PA FBpp0070119|FBgn0025637|CG16983-PD|SkpA-PD FBpp0070120|FBgn0025637|CG16983-PG|SkpA-PG FBpp0070121|FBgn0025637|CG16983-PB|SkpA-PB FBpp0070122|FBgn0025637|CG16983-PC|SkpA-PC FBpp0070123|FBgn0025637|CG16983-PF|SkpA-PF FBpp0070124|FBgn0025637|CG16983-PE|SkpA-PE FBpp0099971|FBgn0025637|CG16983-PH|SkpA-PH FBpp0311474|FBgn0025637|CG16983-PI|SkpA-PI	0.9912	FBpp0070118 type=protein; loc=X:657110..657598; ID=FBpp0070118; name=SkpA-PA; parent=FBgn0025637,FBtr0070123; dbxref=FlyBase_Annotation_IDs:CG16983-PA,FlyBase:FBpp0070118,GB_protein:AAF45538.1,REFSEQ:NP_477390,GB_protein:AAF45538; MD5=5b171fb8c53b7dc37f156d4c089bda5b; length=162; release=r6.09; species=Dmel;;FBpp0070119 type=protein; loc=X:657110..657598; ID=FBpp0070119; name=SkpA-PD; parent=FBgn…	10.5	1	0.02	LQSSDEEIFDTDIQIAK
318	FBpp0312553|FBgn0267828|CG46149-PE|Fatp-PE FBpp0312554|FBgn0267828|CG46149-PA|Fatp-PA FBpp0312555|FBgn0267828|CG46149-PB|Fatp-PB FBpp0312556|FBgn0267828|CG46149-PF|Fatp-PF	0.9903	FBpp0312553 type=protein; loc=2L:complement(join(10516486..10516592,10512935..10513564,10512668..10512869,10511667..10512608)); ID=FBpp0312553; name=Fatp-PE; parent=FBgn0267828,FBtr0347403; dbxref=FlyBase:FBpp0312553,FlyBase_Annotation_IDs:CG46149-PE,REFSEQ:NP_001260354,GB_protein:AGB92889; MD5=0ebc3ce62b8e00b48cd668b386a42a05; length=626; release=r6.09; species=Dmel;;FBpp0312554 type=protein; lo…	2.9	1	0.02	EGYDPNAIKDALYYQTSK
317	FBpp0306247|FBgn0264747|CG44005-PA|CG44005-PA FBpp0306248|FBgn0264747|CG44005-PB|CG44005-PB	0.9903	FBpp0306247 type=protein; loc=3L:complement(join(18071577..18072069,18070660..18071222,18070539..18070595)); ID=FBpp0306247; name=CG44005-PA; parent=FBgn0264747,FBtr0334130; dbxref=FlyBase:FBpp0306247,FlyBase_Annotation_IDs:CG44005-PA,REFSEQ:NP_001262003,GB_protein:AGB94696; MD5=6f963a7650aa87ae3a44252dfc99294e; length=370; release=r6.09; species=Dmel;;FBpp0306248 type=protein; loc=3L:complement(…	7	1	0.02	LQVLSTQMGGIKIYQAFVTSVVDILK
316	FBpp0087535|FBgn0033463|CG1513-PA|CG1513-PA	0.9903	FBpp0087535 type=protein; loc=2R:complement(join(9891235..9891402,9889607..9889735,9888888..9889124,9888737..9888814,9887166..9887409,9886931..9887054,9885573..9885980,9885361..9885512,9885200..9885301,9884963..9885137,9884766..9884901,9884622..9884708,9884085..9884206,9883897..9884002,9883757..9883843)); ID=FBpp0087535; name=CG1513-PA; parent=FBgn0033463,FBtr0088450; dbxref=GB_protein:AAF58878.3…	1.3	1	0.02	HSIVSLQIAK
313	FBpp0084971|FBgn0039735|CG7911-PA|Nph-PA FBpp0112220|FBgn0039735|CG7911-PB|Nph-PB	0.9903	FBpp0084971 type=protein; loc=3R:complement(join(30004582..30004603,30004304..30004449,30003990..30004157,30003770..30003904)); ID=FBpp0084971; name=Nph-PA; parent=FBgn0039735,FBtr0085606; dbxref=FlyBase:FBpp0084971,FlyBase_Annotation_IDs:CG7911-PA,GB_protein:AAF56987.1,REFSEQ:NP_651760,GB_protein:AAF56987,FlyMine:FBpp0084971,modMine:FBpp0084971; MD5=04e8200910019a5c495f95b2c9c991e6; length=156; …	12.8	1	0.02	TGEFNVVQAETNINDDGEKK
312	FBpp0084843|FBgn0260990|CG1973-PA|yata-PA FBpp0305956|FBgn0260990|CG1973-PB|yata-PB	0.9903	FBpp0084843 type=protein; loc=3R:join(29749791..29750168,29750228..29750451,29750512..29750917,29750981..29751623,29751694..29751858,29751924..29752069,29752139..29752267,29752329..29752731,29752830..29752957); ID=FBpp0084843; name=yata-PA; parent=FBgn0260990,FBtr0085477; dbxref=FlyBase:FBpp0084843,FlyBase_Annotation_IDs:CG1973-PA,GB_protein:AAF56933.1,REFSEQ:NP_651722,GB_protein:AAF56933,FlyMine…	1.4	1	0.02	LNYNNLNVEVLR
311	FBpp0082062|FBgn0086134|CG5266-PA|Prosalpha2-PA	0.9903	FBpp0082062 type=protein; loc=3R:join(12431441..12431481,12431584..12431660,12431746..12432001,12432067..12432222,12432287..12432461); ID=FBpp0082062; name=Prosalpha2-PA; parent=FBgn0086134,FBtr0082590; dbxref=FlyBase:FBpp0082062,FlyBase_Annotation_IDs:CG5266-PA,GB_protein:AAF54814.1,REFSEQ:NP_524328,GB_protein:AAF54814,FlyMine:FBpp0082062,modMine:FBpp0082062; MD5=af9c5e4c69e67ef7aec6e097041ebc22…	5.6	1	0.02	YSFSLTTFSPSGK
310	FBpp0080723|FBgn0086710|CG10652-PB|RpL30-PB FBpp0291653|FBgn0086710|CG10652-PC|RpL30-PC FBpp0309280|FBgn0086710|CG10652-PE|RpL30-PE	0.9903	FBpp0080723 type=protein; loc=2L:complement(join(19008949..19009115,19008375..19008543)); ID=FBpp0080723; name=RpL30-PB; parent=FBgn0086710,FBtr0081181; dbxref=FlyBase:FBpp0080723,FlyBase_Annotation_IDs:CG10652-PB,GB_protein:AAN11021.1,REFSEQ:NP_724149,GB_protein:AAN11021,FlyMine:FBpp0080723,modMine:FBpp0080723; MD5=031cba1db79f47afa1ef7dcca63974ea; length=111; release=r6.09; species=Dmel;;FBpp02…	10.8	1	0.02	LVLIASNTPALR
309	FBpp0079623|FBgn0026431|CG6176-PA|Grip75-PA	0.9903	FBpp0079623 type=protein; loc=2L:join(10483358..10483426,10483484..10483628,10483687..10483972,10484034..10484193,10484254..10484760,10484825..10485197,10485254..10485527,10485594..10485732); ID=FBpp0079623; name=Grip75-PA; parent=FBgn0026431,FBtr0080033; dbxref=FlyBase:FBpp0079623,FlyBase_Annotation_IDs:CG6176-PA,GB_protein:AAF52962.2,REFSEQ:NP_609412,GB_protein:AAF52962,FlyMine:FBpp0079623,modM…	2.2	1	0.02	VYQEVEQFTHSSGR
308	FBpp0078761|FBgn0031708|CG7382-PA|CG7382-PA	0.9903	FBpp0078761 type=protein; loc=2L:complement(join(5519683..5519812,5519212..5519621,5518986..5519156)); ID=FBpp0078761; name=CG7382-PA; parent=FBgn0031708,FBtr0079130; dbxref=FlyBase:FBpp0078761,FlyBase_Annotation_IDs:CG7382-PA,GB_protein:AAF52252.1,REFSEQ:NP_608929,GB_protein:AAF52252,FlyMine:FBpp0078761,modMine:FBpp0078761; MD5=e00c848bde3f9635de10bec575f71167; length=236; release=r6.09; species…	7.2	1	0.02	SQDNTQVSTDVRPIGEK
325	FBpp0099642|FBgn0032240|CG17768-PA|CG17768-PA FBpp0293054|FBgn0032240|CG17768-PB|CG17768-PB	0.9895	FBpp0099642 type=protein; loc=2L:complement(join(10403993..10403995,10403891..10403932,10403730..10403828,10403236..10403556)); ID=FBpp0099642; name=CG17768-PA; parent=FBgn0032240,FBtr0100253; dbxref=FlyBase_Annotation_IDs:CG17768-PA,FlyBase:FBpp0099642,GB_protein:AAF52938.3,REFSEQ:NP_001027236,GB_protein:AAF52938,FlyMine:FBpp0099642,modMine:FBpp0099642; MD5=c78064f346eab59cbc97277897dd594e; leng…	13	1	0.02	NNVGNRPGQGYGGAANNAMR
324	FBpp0089110|FBgn0024987|CG3056-PB|ssx-PB FBpp0308820|FBgn0024987|CG3056-PD|ssx-PD FBpp0308821|FBgn0024987|CG3056-PE|ssx-PE	0.9895	FBpp0089110 type=protein; loc=X:join(1371308..1371370,1371451..1371774,1371915..1372022,1372086..1372267,1372461..1373115); ID=FBpp0089110; name=ssx-PB; parent=FBgn0024987,FBtr0070215; dbxref=GB_protein:AAS65244.1,FlyBase:FBpp0089110,FlyBase_Annotation_IDs:CG3056-PB,REFSEQ:NP_996326,GB_protein:AAS65244,FlyMine:FBpp0089110,modMine:FBpp0089110; MD5=0d196ee0d1dd438600b750724c006809; length=443; rele…	2.5	1	0.02	IFSPYGLIVQR
323	FBpp0086068|FBgn0022029|CG4798-PA|l(2)k01209-PA FBpp0086069|FBgn0022029|CG4798-PB|l(2)k01209-PB FBpp0086070|FBgn0022029|CG4798-PC|l(2)k01209-PC FBpp0086071|FBgn0022029|CG4798-PD|l(2)k01209-PD	0.9895	FBpp0086068 type=protein; loc=2R:join(17420509..17420573,17423656..17423963,17424028..17424134,17424198..17424505,17424573..17424759,17424819..17425412,17425470..17425586); ID=FBpp0086068; name=l(2)k01209-PA; parent=FBgn0022029,FBtr0086912; dbxref=GB_protein:AAF57873.1,FlyBase:FBpp0086068,FlyBase_Annotation_IDs:CG4798-PA,GB_protein:AAF57873.2,REFSEQ:NP_611206,GB_protein:AAF57873,FlyMine:FBpp00860…	2.3	1	0.02	IVTSALDPEINSK
321	FBpp0077229|FBgn0051955|CG31955-PA|CG31955-PA FBpp0311642|FBgn0051955|CG31955-PC|CG31955-PC FBpp0311703|FBgn0051955|CG31955-PD|CG31955-PD	0.9895	FBpp0077229 type=protein; loc=2L:complement(join(3712498..3712782,3712269..3712445)); ID=FBpp0077229; name=CG31955-PA; parent=FBgn0051955,FBtr0077540; dbxref=FlyBase:FBpp0077229,FlyBase_Annotation_IDs:CG31955-PA,GB_protein:AAN10381.1,REFSEQ:NP_722935,GB_protein:AAN10381,FlyMine:FBpp0077229,modMine:FBpp0077229; MD5=06d0828bcad54b9378cfe59466e7ebbc; length=153; release=r6.09; species=Dmel;;FBpp0311…	8.5	1	0.02	NILDSAYASAEGK
320	FBpp0076312|FBgn0020633|CG4978-PA|Mcm7-PA	0.9895	FBpp0076312 type=protein; loc=3L:join(8891749..8891779,8891844..8892213,8892285..8892786,8892854..8893911,8893974..8894175); ID=FBpp0076312; name=Mcm7-PA; parent=FBgn0020633,FBtr0076585; dbxref=FlyBase:FBpp0076312,FlyBase_Annotation_IDs:CG4978-PA,GB_protein:AAF50357.1,REFSEQ:NP_523984,GB_protein:AAF50357,FlyMine:FBpp0076312,modMine:FBpp0076312; MD5=bdfdd35dc09e148c54b8b301c0a8d3a4; length=720; re…	1.8	1	0.02	VSILAAANPAFGR
319	FBpp0072457|FBgn0035149|CG17183-PA|MED30-PA	0.9895	FBpp0072457 type=protein; loc=3L:complement(653054..654010); ID=FBpp0072457; name=MED30-PA; parent=FBgn0035149,FBtr0072558; dbxref=GB_protein:AAF47400.1,FlyBase:FBpp0072457,FlyBase_Annotation_IDs:CG17183-PA,REFSEQ:NP_612046,GB_protein:AAF47400,FlyMine:FBpp0072457,modMine:FBpp0072457; MD5=6412bd466db0b2a4e29d9facbbb82037; length=318; release=r6.09; species=Dmel;	3.8	1	0.02	LGQETVQDIASR
331	FBpp0085154|FBgn0028968|CG1528-PA|gammaCOP-PA FBpp0085155|FBgn0028968|CG1528-PB|gammaCOP-PB FBpp0290505|FBgn0028968|CG1528-PC|gammaCOP-PC FBpp0303129|FBgn0028968|CG1528-PD|gammaCOP-PD	0.9886	FBpp0085154 type=protein; loc=3R:join(31572239..31572278,31572498..31573156,31573254..31574724,31574801..31574986,31575045..31575197,31575256..31575386); ID=FBpp0085154; name=gammaCOP-PA; parent=FBgn0028968,FBtr0085793; dbxref=FlyBase:FBpp0085154,FlyBase_Annotation_IDs:CG1528-PA,GB_protein:AAF57160.1,REFSEQ:NP_524608,GB_protein:AAF57160,FlyMine:FBpp0085154,modMine:FBpp0085154; MD5=ee5acdaa59098f9…	1.4	1	0.02	SVATLAITTLLK
329	FBpp0084118|FBgn0039223|CG5805-PA|CG5805-PA FBpp0308362|FBgn0039223|CG5805-PB|CG5805-PB	0.9886	FBpp0084118 type=protein; loc=3R:complement(join(24785973..24786672,24785787..24785914,24785396..24785587)); ID=FBpp0084118; name=CG5805-PA; parent=FBgn0039223,FBtr0084743; dbxref=FlyBase:FBpp0084118,FlyBase_Annotation_IDs:CG5805-PA,GB_protein:AAF56335.1,REFSEQ:NP_651284,GB_protein:AAF56335,FlyMine:FBpp0084118,modMine:FBpp0084118; MD5=ec0710bed1e7dc1f6ad43269d59849e8; length=339; release=r6.09; s…	5.6	1	0.02	LAVAPTGVGGAAEGATYIR
328	FBpp0083801|FBgn0024509|CG6773-PA|Sec13-PA FBpp0311988|FBgn0024509|CG6773-PB|Sec13-PB	0.9886	FBpp0083801 type=protein; loc=3R:join(23356666..23356952,23357398..23358181); ID=FBpp0083801; name=Sec13-PA; parent=FBgn0024509,FBtr0084409; dbxref=FlyBase:FBpp0083801,FlyBase_Annotation_IDs:CG6773-PA,GB_protein:AAF56128.1,REFSEQ:NP_651977,GB_protein:AAF56128,FlyMine:FBpp0083801,modMine:FBpp0083801; MD5=5555c038de46f550469c735b3f79b9db; length=356; release=r6.09; species=Dmel;;FBpp0311988 type=pr…	3.4	1	0.02	DVAWAPSIGLPR
327	FBpp0077965|FBgn0037061|CG12975-PA|CG12975-PA	0.9886	FBpp0077965 type=protein; loc=3L:complement(join(21216644..21216721,21216477..21216578,21216129..21216323)); ID=FBpp0077965; name=CG12975-PA; parent=FBgn0037061,FBtr0078309; dbxref=FlyBase:FBpp0077965,FlyBase_Annotation_IDs:CG12975-PA,GB_protein:AAF51690.1,REFSEQ:NP_649293,GB_protein:AAF51690,FlyMine:FBpp0077965,modMine:FBpp0077965; MD5=2fc757a7601e27ec60dd0d8a3c83cb5b; length=124; release=r6.09;…	11.3	1	0.02	EVVESEFNPTFVER
333	FBpp0073010|FBgn0004888|CG1065-PA|Scsalpha-PA FBpp0292215|FBgn0004888|CG1065-PB|Scsalpha-PB	0.9877	FBpp0073010 type=protein; loc=3L:join(3814319..3814355,3816632..3817080,3817437..3817721,3817784..3817999); ID=FBpp0073010; name=Scsalpha-PA; parent=FBgn0004888,FBtr0073151; dbxref=FlyBase:FBpp0073010,FlyBase_Annotation_IDs:CG1065-PA,GB_protein:AAF47796.2,REFSEQ:NP_523905,GB_protein:AAF47796,FlyMine:FBpp0073010,modMine:FBpp0073010; MD5=770d68231aafea52ee150be7f7454d1f; length=328; release=r6.09; …	4.6	1	0.02	GIILIGEIGGVAEEK
337	FBpp0303301|FBgn0263995|CG43738-PN|cpo-PN FBpp0303302|FBgn0263995|CG43738-PO|cpo-PO FBpp0303303|FBgn0263995|CG43738-PP|cpo-PP FBpp0303304|FBgn0263995|CG43738-PQ|cpo-PQ FBpp0303305|FBgn0263995|CG43738-PR|cpo-PR FBpp0303306|FBgn0263995|CG43738-PS|cpo-PS FBpp0303307|FBgn0263995|CG43738-PT|cpo-PT FBpp0303308|FBgn0263995|CG43738-PU|cpo-PU FBpp0303309|FBgn0263995|CG43738-PV|cpo-PV FBpp0303310|FBgn02639…	0.9868	FBpp0303301 type=protein; loc=3R:join(17966509..17967828,18006935..18007012,18007078..18007131,18007262..18007324,18008868..18009009,18009948..18010111); ID=FBpp0303301; name=cpo-PN; parent=FBgn0263995,FBtr0330269; dbxref=FlyBase:FBpp0303301,FlyBase_Annotation_IDs:CG43738-PN,REFSEQ:NP_732284,GB_protein:AAF55484; MD5=fef6166cac9bb8d3037502d0f3c7704b; length=606; release=r6.09; species=Dmel;;FBpp03…	5.8	1	0.02	RQCAAAVSVLPVTVPVPVPVSVPLPVSVPVPVSVK
335	FBpp0074180|FBgn0002590|CG8922-PA|RpS5a-PA FBpp0082465|FBgn0038277|CG7014-PA|RpS5b-PA FBpp0300392|FBgn0038277|CG7014-PB|RpS5b-PB FBpp0309957|FBgn0002590|CG8922-PB|RpS5a-PB FBpp0309958|FBgn0002590|CG8922-PC|RpS5a-PC FBpp0311353|FBgn0002590|CG8922-PD|RpS5a-PD	0.9868	FBpp0074180 type=protein; loc=X:complement(join(17146798..17147199,17145016..17145132,17144618..17144716,17143703..17143771)); ID=FBpp0074180; name=RpS5a-PA; parent=FBgn0002590,FBtr0074406; dbxref=FlyBase:FBpp0074180,FlyBase_Annotation_IDs:CG8922-PA,GB_protein:AAF48700.1,REFSEQ:NP_523382,GB_protein:AAF48700,FlyMine:FBpp0074180,modMine:FBpp0074180; MD5=353104e218fcc6d4b660d1bd47016c81; length=228;…	5	1	0.02	QAVDVSPLR
340	FBpp0086115|FBgn0025716|CG6546-PA|Bap55-PA	0.986	FBpp0086115 type=protein; loc=2R:complement(join(17430642..17430840,17429720..17430562,17429425..17429660)); ID=FBpp0086115; name=Bap55-PA; parent=FBgn0025716,FBtr0086960; dbxref=FlyBase:FBpp0086115,FlyBase_Annotation_IDs:CG6546-PA,GB_protein:AAF57868.1,REFSEQ:NP_611209,GB_protein:AAF57868,FlyMine:FBpp0086115,modMine:FBpp0086115; MD5=6b92140b54d51afa731088c76899d3ec; length=425; release=r6.09; sp…	2.4	1	0.02	YNVPAFFLVK
339	FBpp0078575|FBgn0051523|CG31523-PC|CG31523-PC FBpp0078576|FBgn0051523|CG31523-PB|CG31523-PB FBpp0078577|FBgn0051523|CG31523-PA|CG31523-PA FBpp0078578|FBgn0051523|CG31523-PD|CG31523-PD FBpp0307410|FBgn0051523|CG31523-PE|CG31523-PE FBpp0307411|FBgn0051523|CG31523-PF|CG31523-PF FBpp0311363|FBgn0051523|CG31523-PG|CG31523-PG	0.986	FBpp0078575 type=protein; loc=3R:complement(join(4468464..4468524,4468214..4468404,4468066..4468146,4467844..4468006,4467632..4467768,4467294..4467572,4466691..4466843)); ID=FBpp0078575; name=CG31523-PC; parent=FBgn0051523,FBtr0078935; dbxref=FlyBase:FBpp0078575,FlyBase_Annotation_IDs:CG31523-PC,GB_protein:AAN13326.2,REFSEQ:NP_730848,GB_protein:AAN13326; MD5=7ddb4c343f17a1fd862a44b222028f32; leng…	6.5	1	0.02	EGVLSNNDAIFNPDSSSSSLHQR
343	FBpp0082446|FBgn0038233|CG8464-PA|HtrA2-PA FBpp0303078|FBgn0038233|CG8464-PB|HtrA2-PB	0.9851	FBpp0082446 type=protein; loc=3R:complement(join(14510819..14511406,14510236..14510750,14509986..14510151)); ID=FBpp0082446; name=HtrA2-PA; parent=FBgn0038233,FBtr0082987; dbxref=FlyBase:FBpp0082446,FlyBase_Annotation_IDs:CG8464-PA,GB_protein:AAF55062.1,REFSEQ:NP_650366,GB_protein:AAF55062,FlyMine:FBpp0082446,modMine:FBpp0082446; MD5=80e183f86f85bd3ebc3ed8a8f156d8ee; length=422; release=r6.09; sp…	1.9	1	0.02	TLDIVILR
342	FBpp0070898|FBgn0040918|CG3576-PA|schlank-PA FBpp0070899|FBgn0040918|CG3576-PB|schlank-PB	0.9851	FBpp0070898 type=protein; loc=X:complement(join(6266407..6266591,6259604..6259724,6259312..6259533,6258897..6259234,6258650..6258794,6258315..6258506)); ID=FBpp0070898; name=schlank-PA; parent=FBgn0040918,FBtr0070937; dbxref=FlyBase:FBpp0070898,FlyBase_Annotation_IDs:CG3576-PA,GB_protein:AAF46137.2,REFSEQ:NP_727075,GB_protein:AAF46137; MD5=9eaff6979ff6b7b0ba1b9aa74d9a410c; length=400; release=r6.…	2.8	1	0.02	IIYSSSVEAPR
348a	FBpp0074756|FBgn0040075|CG9750-PA|rept-PA FBpp0304236|FBgn0040075|CG9750-PB|rept-PB FBpp0311247|FBgn0040075|CG9750-PC|rept-PC	0.9843	FBpp0074756 type=protein; loc=3L:19255515..19256960; ID=FBpp0074756; name=rept-PA; parent=FBgn0040075,FBtr0074988; dbxref=GB_protein:AAF49182.1,FlyBase:FBpp0074756,FlyBase_Annotation_IDs:CG9750-PA,REFSEQ:NP_524156,GB_protein:AAF49182,FlyMine:FBpp0074756,modMine:FBpp0074756; MD5=a3ea44727bd62e2721bb3d2ec2a0204f; length=481; release=r6.09; species=Dmel;;FBpp0304236 type=protein; loc=3L:19255515..19…	3.7	1	0.03	EVKEILK+GLGLDDVLEAR
346	FBpp0083485|FBgn0004110|CG7895-PA|tin-PA	0.9843	FBpp0083485 type=protein; loc=3R:join(21379247..21379431,21380334..21380944,21381373..21381827); ID=FBpp0083485; name=tin-PA; parent=FBgn0004110,FBtr0084086; dbxref=FlyBase:FBpp0083485,FlyBase_Annotation_IDs:CG7895-PA,GB_protein:AAF55890.1,REFSEQ:NP_524433,GB_protein:AAF55890,FlyMine:FBpp0083485,modMine:FBpp0083485; MD5=e4105b6c45571a914c2af2991740f750; length=416; release=r6.09; species=Dmel;	5	1	0.02	EIIAQKLNLSATQVKIWFQNR
345	FBpp0079157|FBgn0031977|CG7380-PA|baf-PA FBpp0305308|FBgn0031977|CG7380-PB|baf-PB	0.9843	FBpp0079157 type=protein; loc=2L:join(8029608..8029733,8029816..8029962); ID=FBpp0079157; name=baf-PA; parent=FBgn0031977,FBtr0079535; dbxref=FlyBase:FBpp0079157,FlyBase_Annotation_IDs:CG7380-PA,GB_protein:AAF52592.1,REFSEQ:NP_609176,GB_protein:AAF52592,FlyMine:FBpp0079157,modMine:FBpp0079157; MD5=15c09e792367a1c7bc3561798c183f28; length=90; release=r6.09; species=Dmel;;FBpp0305308 type=protein; …	16.7	1	0.02	SVTELAGIGETLGGR
344	FBpp0073285|FBgn0027498|CG2061-PA|CG2061-PA FBpp0073287|FBgn0027498|CG2061-PB|CG2061-PB FBpp0304657|FBgn0027498|CG2061-PD|CG2061-PD	0.9843	FBpp0073285 type=protein; loc=X:11093045..11094304; ID=FBpp0073285; name=CG2061-PA; parent=FBgn0027498,FBtr0073429; dbxref=FlyBase:FBpp0073285,FlyBase_Annotation_IDs:CG2061-PA,GB_protein:AAF47995.1,REFSEQ:NP_572682,GB_protein:AAF47995,FlyMine:FBpp0073285,modMine:FBpp0073285; MD5=7bcb1da5d7a6633d66a58f4e5fed44c7; length=419; release=r6.09; species=Dmel;;FBpp0073287 type=protein; loc=X:11093045..11…	2.9	1	0.02	TLPISAPAAELR
349	FBpp0080077|FBgn0032517|CG7099-PA|CG7099-PA	0.9834	FBpp0080077 type=protein; loc=2L:join(13387636..13387720,13387779..13388331,13388386..13389121,13389196..13390215,13390272..13391273,13391333..13392699,13392765..13393722); ID=FBpp0080077; name=CG7099-PA; parent=FBgn0032517,FBtr0080499; dbxref=FlyBase:FBpp0080077,FlyBase_Annotation_IDs:CG7099-PA,GB_protein:AAF53298.1,REFSEQ:NP_609648,GB_protein:AAF53298,FlyMine:FBpp0080077,modMine:FBpp0080077; MD…	0.8	1	0.02	QHYLLSQLKLETIVPR
351	FBpp0082787|FBgn0015019|CG8977-PA|Cctgamma-PA FBpp0082788|FBgn0015019|CG8977-PB|Cctgamma-PB FBpp0291565|FBgn0015019|CG8977-PC|Cctgamma-PC FBpp0291566|FBgn0015019|CG8977-PD|Cctgamma-PD	0.9825	FBpp0082787 type=protein; loc=3R:join(16647896..16647929,16647988..16648049,16648135..16648634,16648701..16649739); ID=FBpp0082787; name=Cctgamma-PA; parent=FBgn0015019,FBtr0083337; dbxref=FlyBase:FBpp0082787,FlyBase_Annotation_IDs:CG8977-PA,GB_protein:AAF55350.1,REFSEQ:NP_650572,GB_protein:AAF55350,FlyMine:FBpp0082787,modMine:FBpp0082787; MD5=ae00d437d2b4d05c11d214d30848a33e; length=544; release…	2	1	0.02	TAVETAILLLR
350	FBpp0081192|FBgn0004779|CG1330-PA|Ccp84Ae-PA	0.9825	FBpp0081192 type=protein; loc=3R:complement(join(6691692..6691703,6690959..6691573)); ID=FBpp0081192; name=Ccp84Ae-PA; parent=FBgn0004779,FBtr0081694; dbxref=FlyBase:FBpp0081192,FlyBase_Annotation_IDs:CG1330-PA,GB_protein:AAF54094.1,REFSEQ:NP_649679,GB_protein:AAF54094,FlyMine:FBpp0081192,modMine:FBpp0081192; MD5=772333e84939aed967e6e114790d6798; length=208; release=r6.09; species=Dmel;	16.3	1	0.02	IVIALALFAVAHGAVLRTAAPVAVASAPVPVLAK
354	FBpp0080690|FBgn0032746|CG10470-PA|CG10470-PA	0.9817	FBpp0080690 type=protein; loc=2L:join(19049175..19049235,19049287..19049364,19049422..19049834); ID=FBpp0080690; name=CG10470-PA; parent=FBgn0032746,FBtr0081146; dbxref=FlyBase:FBpp0080690,FlyBase_Annotation_IDs:CG10470-PA,GB_protein:AAF53747.1,REFSEQ:NP_609936,GB_protein:AAF53747,FlyMine:FBpp0080690,modMine:FBpp0080690; MD5=ff6f0ae63aafb242afa3da20e100bffc; length=183; release=r6.09; species=Dme…	7.7	1	0.02	QGVGLFGPAPGQFK
353	FBpp0073297|FBgn0030276|CG1938-PA|Dlic-PA FBpp0073299|FBgn0030276|CG1938-PD|Dlic-PD FBpp0073300|FBgn0030276|CG1938-PB|Dlic-PB	0.9817	FBpp0073297 type=protein; loc=X:join(11155137..11155228,11161061..11161251,11161318..11161718,11161783..11162012,11162086..11162197,11162269..11162454,11162516..11162785); ID=FBpp0073297; name=Dlic-PA; parent=FBgn0030276,FBtr0073441; dbxref=FlyBase:FBpp0073297,FlyBase_Annotation_IDs:CG1938-PA,GB_protein:AAF48011.2,REFSEQ:NP_572694,GB_protein:AAF48011; MD5=23c3000fc9d03b2a6b49f686b74645a5; length=…	3.8	1	0.02	EAEVQTEDEQAFLAR
358	FBpp0086974|FBgn0011227|CG8764-PA|ox-PA	0.9808	FBpp0086974 type=protein; loc=2R:complement(join(12757298..12757429,12757196..12757231)); ID=FBpp0086974; name=ox-PA; parent=FBgn0011227,FBtr0087861; dbxref=FlyBase:FBpp0086974,FlyBase_Annotation_IDs:CG8764-PA,GB_protein:AAF58459.1,REFSEQ:NP_476985,GB_protein:AAF58459,FlyMine:FBpp0086974,modMine:FBpp0086974; MD5=889c9b62836606a53b03dfa7b0e04174; length=55; release=r6.09; species=Dmel;	27.3	1	0.02	ALDVTSVAIFEGINK
357	FBpp0084803|FBgn0015622|CG11958-PA|Cnx99A-PA FBpp0084804|FBgn0015622|CG11958-PB|Cnx99A-PB FBpp0110209|FBgn0015622|CG11958-PD|Cnx99A-PD FBpp0306896|FBgn0015622|CG11958-PE|Cnx99A-PE	0.9808	FBpp0084803 type=protein; loc=3R:complement(join(29319231..29319374,29318274..29318612,29318069..29318140,29317836..29317969,29316923..29317511,29316720..29316860,29316237..29316365,29315945..29316169,29315835..29315879)); ID=FBpp0084803; name=Cnx99A-PA; parent=FBgn0015622,FBtr0085437; dbxref=FlyBase:FBpp0084803,FlyBase_Annotation_IDs:CG11958-PA,GB_protein:AAF56887.2,REFSEQ:NP_733286,GB_protein:A…	2	1	0.02	IVWANDLGLVLK
360	FBpp0077778|FBgn0031229|CG3436-PA|CG3436-PA FBpp0309501|FBgn0031229|CG3436-PC|CG3436-PC	0.9791	FBpp0077778 type=protein; loc=2L:join(156241..156348,156423..156552,156736..157541); ID=FBpp0077778; name=CG3436-PA; parent=FBgn0031229,FBtr0078119; dbxref=FlyBase:FBpp0077778,FlyBase_Annotation_IDs:CG3436-PA,GB_protein:AAF51536.1,REFSEQ:NP_608501,GB_protein:AAF51536,FlyMine:FBpp0077778,modMine:FBpp0077778; MD5=16a72ec72cba3f28343906a82068cb93; length=347; release=r6.09; species=Dmel;;FBpp0309501…	3.5	1	0.02	TLAFWDIATGQR
359	FBpp0077470|FBgn0014010|CG3664-PB|Rab5-PB FBpp0077471|FBgn0014010|CG3664-PF|Rab5-PF FBpp0077472|FBgn0014010|CG3664-PD|Rab5-PD FBpp0077473|FBgn0014010|CG3664-PC|Rab5-PC FBpp0077474|FBgn0014010|CG3664-PE|Rab5-PE FBpp0077475|FBgn0014010|CG3664-PA|Rab5-PA FBpp0303518|FBgn0014010|CG3664-PG|Rab5-PG FBpp0303519|FBgn0014010|CG3664-PH|Rab5-PH FBpp0303520|FBgn0014010|CG3664-PI|Rab5-PI	0.9791	FBpp0077470 type=protein; loc=2L:complement(join(2361160..2361428,2360972..2361092,2360633..2360801,2360469..2360569)); ID=FBpp0077470; name=Rab5-PB; parent=FBgn0014010,FBtr0077793; dbxref=FlyBase:FBpp0077470,FlyBase_Annotation_IDs:CG3664-PB,GB_protein:AAN10422.1,REFSEQ:NP_722796,GB_protein:AAN10422; MD5=701228716725ef6004baf39054bd97a5; length=219; release=r6.09; species=Dmel;;FBpp0077471 type=p…	6.4	1	0.02	QASPNIVIALAGNK
361	FBpp0088542|FBgn0037137|CG7421-PB|Nopp140-PB FBpp0089003|FBgn0037137|CG7421-PA|Nopp140-PA FBpp0305034|FBgn0037137|CG7421-PE|Nopp140-PE FBpp0305035|FBgn0037137|CG7421-PF|Nopp140-PF	0.9774	FBpp0088542 type=protein; loc=3L:join(21832879..21832977,21833180..21834829,21835071..21835229,21835983..21836135); ID=FBpp0088542; name=Nopp140-PB; parent=FBgn0037137,FBtr0089579; dbxref=FlyBase_Annotation_IDs:CG7421-PB,FlyBase:FBpp0088542,GB_protein:AAF51789.2,REFSEQ:NP_730693,GB_protein:AAF51789,FlyMine:FBpp0088542,modMine:FBpp0088542; MD5=26422b442d81871bcfe5726d80a4d007; length=686; release=…	1.9	1	0.02	IADAIVLEYLQSK
362	FBpp0081958|FBgn0260743|CG18347-PA|GC1-PA FBpp0306270|FBgn0260743|CG18347-PB|GC1-PB	0.9765	FBpp0081958 type=protein; loc=3R:join(11969218..11969276,11970095..11970229,11970288..11970773,11970834..11970974,11971031..11971175); ID=FBpp0081958; name=GC1-PA; parent=FBgn0260743,FBtr0082484; dbxref=FlyBase:FBpp0081958,FlyBase_Annotation_IDs:CG18347-PA,GB_protein:AAF54725.1,REFSEQ:NP_650134,GB_protein:AAF54725,FlyMine:FBpp0081958,modMine:FBpp0081958; MD5=aa5ac2287dfd311316ca9696578fb24b; leng…	3.7	1	0.02	VSATQLASQLIK
363	FBpp0070658|FBgn0025615|CG3024-PA|Torsin-PA FBpp0311758|FBgn0025615|CG3024-PB|Torsin-PB	0.9757	FBpp0070658 type=protein; loc=X:complement(join(4649573..4649765,4648685..4649514)); ID=FBpp0070658; name=Torsin-PA; parent=FBgn0025615,FBtr0070690; dbxref=FlyBase:FBpp0070658,GB_protein:AAF45969.2,FlyBase_Annotation_IDs:CG3024-PA,REFSEQ:NP_572178,GB_protein:AAF45969,FlyMine:FBpp0070658,modMine:FBpp0070658; MD5=e68ad3ad829a5d83fe2fa56d7be97379; length=340; release=r6.09; species=Dmel;;FBpp0311758…	2.6	1	0.02	LSDFEPLLR
367	FBpp0074653|FBgn0001324|CG8491-PA|kto-PA	0.9723	FBpp0074653 type=protein; loc=3L:join(19836676..19837288,19837350..19840017,19840092..19841805,19841864..19842232,19842292..19842606,19842678..19842989,19843194..19843500,19843565..19844862); ID=FBpp0074653; name=kto-PA; parent=FBgn0001324,FBtr0074884; dbxref=FlyBase:FBpp0074653,FlyBase_Annotation_IDs:CG8491-PA,GB_protein:AAF49103.2,REFSEQ:NP_524786,GB_protein:AAF49103,FlyMine:FBpp0074653,modMine…	1.3	1	0.02	HLLVGAHKTIPIAAVLAVLKAILIVVDNAALK
368	FBpp0079472|FBgn0040064|CG4600-PA|yip2-PA	0.9706	FBpp0079472 type=protein; loc=2L:join(9915348..9915366,9915625..9915791,9916052..9916980,9917040..9917121); ID=FBpp0079472; name=yip2-PA; parent=FBgn0040064,FBtr0079876; dbxref=FlyBase:FBpp0079472,GB_protein:AAF52826.1,FlyBase_Annotation_IDs:CG4600-PA,REFSEQ:NP_523528,GB_protein:AAF52826,FlyMine:FBpp0079472,modMine:FBpp0079472; MD5=d79ec2c91b1a135bb7f75eae5bf6f2bf; length=398; release=r6.09; spec…	3	1	0.02	EGAFNAEITPIK
369	FBpp0077677|FBgn0031285|CG3662-PA|CG3662-PA FBpp0099899|FBgn0031285|CG3662-PB|CG3662-PB FBpp0291122|FBgn0031285|CG3662-PC|CG3662-PC FBpp0293959|FBgn0031285|CG3662-PD|CG3662-PD	0.9698	FBpp0077677 type=protein; loc=2L:join(821552..821659,822858..823569,823637..823776); ID=FBpp0077677; name=CG3662-PA; parent=FBgn0031285,FBtr0078012; dbxref=GB_protein:AAF51452.1,FlyBase:FBpp0077677,FlyBase_Annotation_IDs:CG3662-PA,REFSEQ:NP_608549,GB_protein:AAF51452,FlyMine:FBpp0077677,modMine:FBpp0077677; MD5=cb90cc57af67746b6173271d408c6bd1; length=319; release=r6.09; species=Dmel;;FBpp0099899…	3.7	1	0.02	TVEPFALNWR
370	FBpp0084150|FBgn0046214|CG11844-PB|vig2-PB FBpp0084151|FBgn0046214|CG11844-PC|vig2-PC FBpp0084152|FBgn0046214|CG11844-PA|vig2-PA FBpp0112266|FBgn0046214|CG11844-PD|vig2-PD	0.969	FBpp0084150 type=protein; loc=3R:join(25123399..25123479,25123632..25124115,25124590..25125356); ID=FBpp0084150; name=vig2-PB; parent=FBgn0046214,FBtr0084775; dbxref=FlyBase:FBpp0084150,FlyBase_Annotation_IDs:CG11844-PB,GB_protein:AAF56404.2,REFSEQ:NP_733083,GB_protein:AAF56404,FlyMine:FBpp0084150,modMine:FBpp0084150; MD5=a347fb02289ec9f37bc83fa6435cdd62; length=443; release=r6.09; species=Dmel;;…	3.2	1	0.02	ESNGEFGNELPQR
372	FBpp0074562|FBgn0052528|CG32528-PA|parvin-PA FBpp0311906|FBgn0052528|CG32528-PB|parvin-PB	0.9656	FBpp0074562 type=protein; loc=X:join(19746189..19746309,19746642..19746731,19746811..19747082,19747250..19747870); ID=FBpp0074562; name=parvin-PA; parent=FBgn0052528,FBtr0074793; dbxref=FlyBase:FBpp0074562,FlyBase_Annotation_IDs:CG32528-PA,GB_protein:AAF49016.2,REFSEQ:NP_608352,GB_protein:AAF49016,FlyMine:FBpp0074562,modMine:FBpp0074562; MD5=f237b5d448d5ca075c6b96039129f15b; length=367; release=r…	4.1	1	0.02	AVIDPQSISDPQVIK
371	FBpp0070208|FBgn0023169|CG3051-PA|AMPKalpha-PA FBpp0070209|FBgn0023169|CG3051-PB|AMPKalpha-PB FBpp0089374|FBgn0023169|CG3051-PC|AMPKalpha-PC	0.9656	FBpp0070208 type=protein; loc=X:join(1375909..1376187,1376696..1378165); ID=FBpp0070208; name=AMPKalpha-PA; parent=FBgn0023169,FBtr0070216; dbxref=FlyBase:FBpp0070208,FlyBase_Annotation_IDs:CG3051-PA,GB_protein:AAF45614.1,REFSEQ:NP_477313,GB_protein:AAF45614,FlyMine:FBpp0070208,modMine:FBpp0070208; MD5=47ac5b6cccfe57d6b140c053877d8b3d; length=582; release=r6.09; species=Dmel;;FBpp0070209 type=pro…	2.1	1	0.02	SGIFPIPEYLNK
373	FBpp0073459|FBgn0030365|CG1796-PA|Tango4-PA	0.9648	FBpp0073459 type=protein; loc=X:join(12021160..12021278,12021338..12022667); ID=FBpp0073459; name=Tango4-PA; parent=FBgn0030365,FBtr0073622; dbxref=FlyBase:FBpp0073459,FlyBase_Annotation_IDs:CG1796-PA,GB_protein:AAF48133.1,REFSEQ:NP_572778,GB_protein:AAF48133,FlyMine:FBpp0073459,modMine:FBpp0073459; MD5=55995a65b5afe1c1f6fa537076d5b996; length=482; release=r6.09; species=Dmel;	4.4	1	0.02	TLAITDGSATDAASGAGSLVK
376	FBpp0084434|FBgn0001197|CG5499-PA|His2Av-PA FBpp0085249|FBgn0051618|CG31618-PA|His2A FBpp0091055|FBgn0053808|CG33808-PA|His2A FBpp0091060|FBgn0053814|CG33814-PA|His2A FBpp0091063|FBgn0053817|CG33817-PA|His2A FBpp0091066|FBgn0053820|CG33820-PA|His2A FBpp0091069|FBgn0053823|CG33823-PA|His2A FBpp0091072|FBgn0053826|CG33826-PA|His2A FBpp0091075|FBgn0053829|CG33829-PA|His2A FBpp0091078|FBgn0053832|CG3…	0.9631	FBpp0084434 type=protein; loc=3R:join(26867093..26867095,26867409..26867486,26867669..26867782,26868356..26868586); ID=FBpp0084434; name=His2Av-PA; parent=FBgn0001197,FBtr0085062; dbxref=FlyBase:FBpp0084434,FlyBase_Annotation_IDs:CG5499-PA,GB_protein:AAF56631.1,REFSEQ:NP_524519,GB_protein:AAF56631,FlyMine:FBpp0084434,modMine:FBpp0084434; MD5=676bf5e5c89ab8fb7409c747b9e0392d; length=141; release=r…	7.3	1	0.02	AGLQFPVGR
375	FBpp0076460|FBgn0262716|CG7558-PA|Arp3-PA FBpp0306212|FBgn0262716|CG7558-PB|Arp3-PB	0.9631	FBpp0076460 type=protein; loc=3L:complement(join(8115682..8115725,8115408..8115588,8115030..8115344,8114257..8114793,8114113..8114196,8113956..8114051)); ID=FBpp0076460; name=Arp3-PA; parent=FBgn0262716,FBtr0076737; dbxref=FlyBase:FBpp0076460,FlyBase_Annotation_IDs:CG7558-PA,GB_protein:AAF50488.1,REFSEQ:NP_523968,GB_protein:AAF50488,FlyMine:FBpp0076460,modMine:FBpp0076460; MD5=ddf317cc31cb4aa1759…	2.6	1	0.02	APFNVDVGYER
374	FBpp0070877|FBgn0014026|CG3314-PA|RpL7A-PA FBpp0070878|FBgn0014026|CG3314-PD|RpL7A-PD FBpp0309986|FBgn0014026|CG3314-PE|RpL7A-PE FBpp0309987|FBgn0014026|CG3314-PF|RpL7A-PF FBpp0311460|FBgn0014026|CG3314-PG|RpL7A-PG	0.9631	FBpp0070877 type=protein; loc=X:complement(join(6532490..6532504,6532298..6532421,6531835..6532205,6531126..6531431)); ID=FBpp0070877; name=RpL7A-PA; parent=FBgn0014026,FBtr0070915; dbxref=FlyBase:FBpp0070877,FlyBase_Annotation_IDs:CG3314-PA,GB_protein:AAN09170.1,REFSEQ:NP_727094,GB_protein:AAN09170,FlyMine:FBpp0070877,modMine:FBpp0070877; MD5=9dd5cf6ed8fd7a8831cd15e06ca47ffe; length=271; release…	4.1	1	0.02	NFGIGQNVQPK
377	FBpp0071600|FBgn0034646|CG9862-PA|Rae1-PA	0.9615	FBpp0071600 type=protein; loc=2R:complement(join(21659525..21659932,21658843..21659475)); ID=FBpp0071600; name=Rae1-PA; parent=FBgn0034646,FBtr0071683; dbxref=FlyBase:FBpp0071600,FlyBase_Annotation_IDs:CG9862-PA,GB_protein:AAF46745.1,REFSEQ:NP_611597,GB_protein:AAF46745,FlyMine:FBpp0071600,modMine:FBpp0071600; MD5=374d7be74bd49bde2deecdf143a9db11; length=346; release=r6.09; species=Dmel;	6.6	1	0.02	TCHMVKGPTYTCLMTGSWDKTLK
379	FBpp0083604|FBgn0038947|CG7073-PA|Sar1-PA FBpp0083606|FBgn0038947|CG7073-PD|Sar1-PD FBpp0083607|FBgn0038947|CG7073-PC|Sar1-PC FBpp0089284|FBgn0038947|CG7073-PE|Sar1-PE	0.9606	FBpp0083604 type=protein; loc=3R:join(22357629..22357671,22358372..22358491,22358563..22358628,22359525..22359760,22359837..22359953); ID=FBpp0083604; name=Sar1-PA; parent=FBgn0038947,FBtr0084206; dbxref=FlyBase:FBpp0083604,FlyBase_Annotation_IDs:CG7073-PA,GB_protein:AAF55974.1,REFSEQ:NP_732717,GB_protein:AAF55974,FlyMine:FBpp0083604,modMine:FBpp0083604; MD5=726a855c187f66533ebaecc21d901d46; leng…	5.7	1	0.02	LLFLGLDNAGK
378	FBpp0070150|FBgn0002579|CG7622-PA|RpL36-PA FBpp0070151|FBgn0002579|CG7622-PB|RpL36-PB FBpp0070152|FBgn0002579|CG7622-PD|RpL36-PD FBpp0070153|FBgn0002579|CG7622-PC|RpL36-PC FBpp0311481|FBgn0002579|CG7622-PE|RpL36-PE	0.9606	FBpp0070150 type=protein; loc=X:complement(join(628751..628873,628462..628686)); ID=FBpp0070150; name=RpL36-PA; parent=FBgn0002579,FBtr0070155; dbxref=FlyBase:FBpp0070150,FlyBase_Annotation_IDs:CG7622-PA,GB_protein:AAN09019.1,REFSEQ:NP_476629,GB_protein:AAN09019,FlyMine:FBpp0070150,modMine:FBpp0070150; MD5=07d6ac80b0a55f89b7db46bd5820d6f9; length=115; release=r6.09; species=Dmel;;FBpp0070151 type…	7.8	1	0.02	YELAIGLNK
382	FBpp0084910|FBgn0027583|CG7601-PA|CG7601-PA	0.9598	FBpp0084910 type=protein; loc=3R:complement(join(29736490..29736651,29736290..29736433,29736016..29736232,29735714..29735959,29735444..29735655)); ID=FBpp0084910; name=CG7601-PA; parent=FBgn0027583,FBtr0085544; dbxref=FlyBase:FBpp0084910,FlyBase_Annotation_IDs:CG7601-PA,GB_protein:AAF56927.1,REFSEQ:NP_651717,GB_protein:AAF56927,FlyMine:FBpp0084910,modMine:FBpp0084910; MD5=84cae6e512ae66f3450e4940…	5.2	1	0.02	TQLSLNALTGSGSSYGK
381	FBpp0073125|FBgn0264693|CG14998-PE|ens-PE FBpp0302757|FBgn0264693|CG14998-PK|ens-PK FBpp0311658|FBgn0264693|CG14998-PL|ens-PL	0.9598	FBpp0073125 type=protein; loc=3L:complement(join(4134454..4134502,4133769..4133822,4131956..4132212,4131750..4131889,4131121..4131236,4129651..4129791,4126989..4127162,4126762..4126931,4125881..4126702,4125578..4125808,4125136..4125500,4124919..4125079,4124836..4124852)); ID=FBpp0073125; name=ens-PE; parent=FBgn0264693,FBtr0073269; dbxref=GB_protein:AAN11587.1,FlyBase_Annotation_IDs:CG14998-PE,Fl…	2.3	1	0.02	ASSSTDRQDEDSVDSSPMVFR
383	FBpp0080775|FBgn0003346|CG9999-PA|RanGAP-PA FBpp0306291|FBgn0003346|CG9999-PB|RanGAP-PB FBpp0306292|FBgn0003346|CG9999-PC|RanGAP-PC	0.9573	FBpp0080775 type=protein; loc=2L:join(19445186..19445285,19445345..19446026,19446097..19446598,19446676..19446852,19446909..19447238); ID=FBpp0080775; name=RanGAP-PA; parent=FBgn0003346,FBtr0081234; dbxref=FlyBase:FBpp0080775,FlyBase_Annotation_IDs:CG9999-PA,GB_protein:AAF53801.1,REFSEQ:NP_476712,GB_protein:AAF53801,FlyMine:FBpp0080775,modMine:FBpp0080775; MD5=e5063e1576797c2935e5527ddbc0869d; le…	2	1	0.02	IAEALPFLPLLR
384	FBpp0074554|FBgn0044030|CG32531-PA|mRpS14-PA FBpp0311888|FBgn0044030|CG32531-PB|mRpS14-PB	0.9565	FBpp0074554 type=protein; loc=X:complement(join(19479814..19479876,19479430..19479753)); ID=FBpp0074554; name=mRpS14-PA; parent=FBgn0044030,FBtr0074785; dbxref=FlyBase:FBpp0074554,FlyBase_Annotation_IDs:CG32531-PA,GB_protein:AAF48956.2,REFSEQ:NP_728245,GB_protein:AAF48956,FlyMine:FBpp0074554,modMine:FBpp0074554; MD5=65906de82744c505ddb9f5049fb31eac; length=128; release=r6.09; species=Dmel;;FBpp03…	9.4	1	0.02	EVADAEIAAFPR
386	FBpp0073949|FBgn0030718|CG9172-PA|ND-20-PA FBpp0073950|FBgn0030718|CG9172-PB|ND-20-PB FBpp0084806|FBgn0039669|CG2014-PA|ND-20L-PA FBpp0308934|FBgn0039669|CG2014-PB|ND-20L-PB FBpp0309363|FBgn0030718|CG9172-PC|ND-20-PC	0.9541	FBpp0073949 type=protein; loc=X:complement(15986011..15986676); ID=FBpp0073949; name=ND-20-PA; parent=FBgn0030718,FBtr0074151; dbxref=GB_protein:AAF48552.1,FlyBase:FBpp0073949,FlyBase_Annotation_IDs:CG9172-PA,REFSEQ:NP_573097,GB_protein:AAF48552,FlyMine:FBpp0073949,modMine:FBpp0073949; MD5=3309fc94bfe314740e66f80b298f9fa9; length=221; release=r6.09; species=Dmel;;FBpp0073950 type=protein; loc=X:c…	4.2	1	0.02	LDDLLNWGR
387	FBpp0078806|FBgn0001942|CG9075-PA|eIF-4a-PA FBpp0078807|FBgn0001942|CG9075-PC|eIF-4a-PC FBpp0078808|FBgn0001942|CG9075-PB|eIF-4a-PB FBpp0078809|FBgn0001942|CG9075-PD|eIF-4a-PD FBpp0297911|FBgn0001942|CG9075-PE|eIF-4a-PE FBpp0303628|FBgn0001942|CG9075-PF|eIF-4a-PF	0.9532	FBpp0078806 type=protein; loc=2L:join(5981834..5981835,5983010..5983236,5984011..5984624,5984719..5984942,5985026..5985170); ID=FBpp0078806; name=eIF-4a-PA; parent=FBgn0001942,FBtr0079175; dbxref=FlyBase:FBpp0078806,FlyBase_Annotation_IDs:CG9075-PA,GB_protein:AAF52317.2,REFSEQ:NP_723137,GB_protein:AAF52317,FlyMine:FBpp0078806,modMine:FBpp0078806; MD5=5891fcac3bcd1da6b7c83506890f24e3; length=403; …	2.5	1	0.02	VLITTDLLAR
388	FBpp0081234|FBgn0261789|CG1249-PA|SmD2-PA	0.9484	FBpp0081234 type=protein; loc=3R:complement(join(6345771..6345772,6345279..6345636)); ID=FBpp0081234; name=SmD2-PA; parent=FBgn0261789,FBtr0081737; dbxref=FlyBase:FBpp0081234,FlyBase_Annotation_IDs:CG1249-PA,GB_protein:AAF54135.1,REFSEQ:NP_649645,GB_protein:AAF54135,FlyMine:FBpp0081234,modMine:FBpp0081234; MD5=307e4daca795befba66ab64f080dbea8; length=119; release=r6.09; species=Dmel;	8.4	1	0.02	SELTPEELAR
390	FBpp0293890|FBgn0262617|CG11870-PD|CG43143-PD FBpp0293891|FBgn0262617|CG11870-PA|CG43143-PA FBpp0293892|FBgn0262617|CG11870-PC|CG43143-PC FBpp0293893|FBgn0262617|CG11870-PB|CG43143-PB FBpp0293894|FBgn0262617|CG43143-PE|CG43143-PE FBpp0293895|FBgn0262617|CG43143-PF|CG43143-PF FBpp0293896|FBgn0262617|CG43143-PG|CG43143-PG FBpp0307978|FBgn0262617|CG43143-PH|CG43143-PH FBpp0307979|FBgn0262617|CG43143…	0.9468	FBpp0293890 type=protein; loc=3R:join(10291247..10291452,10291573..10291772,10291837..10292054,10292116..10292713,10293194..10294318,10296734..10297109,10297440..10297697,10297769..10297897,10298246..10298375,10298449..10298591,10299634..10299793); ID=FBpp0293890; name=CG43143-PD; parent=FBgn0262617,FBtr0305351; dbxref=REFSEQ:NP_996191,GB_protein:AAS65135,FlyBase:FBpp0293890,FlyBase:FBpp0089076,F…	3.6	1	0.03	EFIIPIAVEGGGFITPR+HSMSRDLGSDMESMFSR+KVLTEEEAR
389	FBpp0071404|FBgn0028331|CG2221-PA|l(1)G0289-PA FBpp0312440|FBgn0028331|CG2221-PB|l(1)G0289-PB FBpp0312441|FBgn0028331|CG2221-PC|l(1)G0289-PC	0.9468	FBpp0071404 type=protein; loc=X:complement(join(10366124..10366211,10359297..10360163,10358918..10359127,10358700..10358851,10358563..10358635,10358086..10358504,10357745..10357813)); ID=FBpp0071404; name=l(1)G0289-PA; parent=FBgn0028331,FBtr0071470; dbxref=FlyBase:FBpp0071404,FlyBase_Annotation_IDs:CG2221-PA,GB_protein:AAF46578.1,REFSEQ:NP_572621,GB_protein:AAF46578,FlyMine:FBpp0071404,modMine:F…	2.2	1	0.02	VVDVPEEEIEAAVK
391	FBpp0087852|FBgn0020279|CG8715-PA|lig-PA FBpp0087853|FBgn0020279|CG8715-PB|lig-PB FBpp0087854|FBgn0020279|CG8715-PC|lig-PC FBpp0100030|FBgn0020279|CG8715-PD|lig-PD FBpp0291129|FBgn0020279|CG8715-PE|lig-PE FBpp0291130|FBgn0020279|CG8715-PF|lig-PF FBpp0291131|FBgn0020279|CG8715-PG|lig-PG FBpp0293223|FBgn0020279|CG8715-PH|lig-PH FBpp0293224|FBgn0020279|CG8715-PI|lig-PI FBpp0303481|FBgn0020279|CG8715…	0.9452	FBpp0087852 type=protein; loc=2R:join(8069899..8070279,8070335..8070512,8070821..8072238,8072363..8072778,8073127..8073234,8073367..8073471,8073600..8073700,8073974..8074500,8075473..8075607,8075665..8075790,8075860..8076108,8076293..8076448,8077260..8077292,8077731..8077829); ID=FBpp0087852; name=lig-PA; parent=FBgn0020279,FBtr0088774; dbxref=GB_protein:AAM68848.1,FlyBase:FBpp0087852,FlyBase_Ann…	1.1	1	0.02	DNLGSVTYSAMNDGR
393	FBpp0079831|FBgn0032363|CG6509-PB|Dlg5-PB FBpp0079832|FBgn0032363|CG6509-PA|Dlg5-PA FBpp0307613|FBgn0032363|CG6509-PC|Dlg5-PC FBpp0307614|FBgn0032363|CG6509-PD|Dlg5-PD	0.9428	FBpp0079831 type=protein; loc=2L:complement(join(11515726..11515780,11511609..11515673,11511179..11511544,11510596..11510850,11510321..11510540,11510024..11510262,11509735..11509964,11509467..11509683,11509300..11509403)); ID=FBpp0079831; name=Dlg5-PB; parent=FBgn0032363,FBtr0080246; dbxref=FlyBase:FBpp0079831,FlyBase_Annotation_IDs:CG6509-PB,GB_protein:AAF53101.1,REFSEQ:NP_609505,GB_protein:AAF5…	0.7	1	0.02	SDGLNLFALK
394	FBpp0084020|FBgn0011225|CG5695-PB|jar-PB FBpp0290581|FBgn0011225|CG5695-PG|jar-PG FBpp0290582|FBgn0011225|CG5695-PH|jar-PH FBpp0290583|FBgn0011225|CG5695-PI|jar-PI FBpp0290584|FBgn0011225|CG5695-PJ|jar-PJ FBpp0290585|FBgn0011225|CG5695-PK|jar-PK FBpp0306894|FBgn0011225|CG5695-PL|jar-PL FBpp0306895|FBgn0011225|CG5695-PM|jar-PM FBpp0311443|FBgn0011225|CG5695-PN|jar-PN	0.9348	FBpp0084020 type=protein; loc=3R:complement(join(24259055..24259241,24258385..24258458,24258196..24258325,24257971..24258132,24257648..24257910,24257177..24257583,24256360..24257104,24255869..24256301,24255562..24255803,24255285..24255505,24254994..24255224,24254634..24254678,24254004..24254124,24253828..24253945,24253663..24253764,24253318..24253598)); ID=FBpp0084020; name=jar-PB; parent=FBgn001…	1.4	1	0.02	ILDANPVLEAFGNAK
395	FBpp0075205|FBgn0010280|CG5444-PA|Taf4-PA FBpp0075206|FBgn0010280|CG5444-PB|Taf4-PB FBpp0075207|FBgn0010280|CG5444-PC|Taf4-PC FBpp0089259|FBgn0010280|CG5444-PD|Taf4-PD FBpp0113081|FBgn0010280|CG5444-PE|Taf4-PE FBpp0291125|FBgn0010280|CG5444-PF|Taf4-PF FBpp0305485|FBgn0010280|CG5444-PG|Taf4-PG FBpp0305486|FBgn0010280|CG5444-PH|Taf4-PH FBpp0311865|FBgn0010280|CG5444-PI|Taf4-PI	0.934	FBpp0075205 type=protein; loc=3L:join(16114472..16114720,16115669..16115830,16116032..16116241,16117545..16118108,16118172..16118399,16118507..16119400,16119458..16119631,16119692..16119817,16119914..16120072); ID=FBpp0075205; name=Taf4-PA; parent=FBgn0010280,FBtr0075448; dbxref=FlyBase:FBpp0075205,FlyBase_Annotation_IDs:CG5444-PA,GB_protein:AAF49535.1,REFSEQ:NP_524102,GB_protein:AAF49535; MD5=ee…	1.5	1	0.02	DANLTALQAIGPR
398	FBpp0081650|FBgn0027524|CG3909-PA|CG3909-PA	0.9301	FBpp0081650 type=protein; loc=3R:join(10043347..10043349,10043403..10043694,10043766..10044004,10044062..10044249,10044304..10044577); ID=FBpp0081650; name=CG3909-PA; parent=FBgn0027524,FBtr0082172; dbxref=FlyBase:FBpp0081650,FlyBase_Annotation_IDs:CG3909-PA,GB_protein:AAF54480.1,REFSEQ:NP_649969,GB_protein:AAF54480,FlyMine:FBpp0081650,modMine:FBpp0081650; MD5=001f07132615ade1fa14017316d05dcd; le…	3.9	1	0.02	DFLVTGGLDDLVK
397	FBpp0072427|FBgn0027587|CG7028-PA|CG7028-PA FBpp0303824|FBgn0027587|CG7028-PB|CG7028-PB FBpp0311155|FBgn0027587|CG7028-PC|CG7028-PC FBpp0311156|FBgn0027587|CG7028-PD|CG7028-PD FBpp0311157|FBgn0027587|CG7028-PE|CG7028-PE	0.9301	FBpp0072427 type=protein; loc=3L:complement(join(211292..211308,210815..211219,209784..210738,209450..209713,209142..209374,208971..209079,208372..208908,208114..208317)); ID=FBpp0072427; name=CG7028-PA; parent=FBgn0027587,FBtr0072528; dbxref=FlyBase:FBpp0072427,FlyBase_Annotation_IDs:CG7028-PA,GB_protein:AAF47349.1,REFSEQ:NP_612010,GB_protein:AAF47349,FlyMine:FBpp0072427,modMine:FBpp0072427; MD5…	1.7	1	0.02	ISLNQALVHPFIQEK
399	FBpp0074971|FBgn0036733|CG6322-PA|U4-U6-60K-PA	0.9247	FBpp0074971 type=protein; loc=3L:complement(17512120..17513781); ID=FBpp0074971; name=U4-U6-60K-PA; parent=FBgn0036733,FBtr0075209; dbxref=FlyBase:FBpp0074971,FlyBase_Annotation_IDs:CG6322-PA,GB_protein:AAF49331.1,REFSEQ:NP_648990,GB_protein:AAF49331,FlyMine:FBpp0074971,modMine:FBpp0074971; MD5=4827054d86ce99be2f09ad82c7666978; length=553; release=r6.09; species=Dmel;	1.6	1	0.02	VALLEEFER
401	FBpp0078831|FBgn0031781|CG5972-PA|Arpc4-PA	0.9193	FBpp0078831 type=protein; loc=2L:6125249..6125755; ID=FBpp0078831; name=Arpc4-PA; parent=FBgn0031781,FBtr0079200; dbxref=GB_protein:AAF52346.1,FlyBase:FBpp0078831,FlyBase_Annotation_IDs:CG5972-PA,REFSEQ:NP_608996,GB_protein:AAF52346,FlyMine:FBpp0078831,modMine:FBpp0078831; MD5=24092dd47f342cbe416afb961a6d7c6f; length=168; release=r6.09; species=Dmel;	6.5	1	0.02	VLIEPSINSVR
402	FBpp0072158|FBgn0086129|CG3231-PA|snama-PA	0.9178	FBpp0072158 type=protein; loc=2R:join(24087551..24087716,24087776..24088010,24088065..24088543,24088604..24088878,24088942..24089267,24089556..24089705,24089766..24090059,24090122..24091892); ID=FBpp0072158; name=snama-PA; parent=FBgn0086129,FBtr0072249; dbxref=GB_protein:AAF47162.1,FlyBase:FBpp0072158,FlyBase_Annotation_IDs:CG3231-PA,REFSEQ:NP_611884,GB_protein:AAF47162,FlyMine:FBpp0072158,modMi…	1.2	1	0.02	VGSGPIDDPLEAFNR
404	FBpp0071420|FBgn0030217|CG2124-PA|CG2124-PA	0.9148	FBpp0071420 type=protein; loc=X:join(10596250..10598049,10598316..10598405); ID=FBpp0071420; name=CG2124-PA; parent=FBgn0030217,FBtr0071491; dbxref=FlyBase:FBpp0071420,FlyBase_Annotation_IDs:CG2124-PA,GB_protein:AAF46606.1,REFSEQ:NP_572638,GB_protein:AAF46606,FlyMine:FBpp0071420,modMine:FBpp0071420; MD5=9af0742c57e1cb09a7815b4b0061cef1; length=629; release=r6.09; species=Dmel;	2.2	1	0.02	LLGPEYQGALVTEK
405	FBpp0070814|FBgn0015794|CG3129-PA|Rab18-PA	0.9125	FBpp0070814 type=protein; loc=X:complement(join(5671603..5671661,5671081..5671513,5670915..5671016)); ID=FBpp0070814; name=Rab18-PA; parent=FBgn0015794,FBtr0070849; dbxref=FlyBase:FBpp0070814,FlyBase_Annotation_IDs:CG3129-PA,GB_protein:AAF46057.1,REFSEQ:NP_524744,GB_protein:AAF46057,FlyMine:FBpp0070814,modMine:FBpp0070814; MD5=5c3a928a992ed88f394d509a511fb5c4; length=197; release=r6.09; species=D…	5.6	1	0.02	VALWDTAGAER
406	FBpp0082316|FBgn0004237|CG12749-PA|Hrb87F-PA FBpp0084667|FBgn0001215|CG9983-PA|Hrb98DE-PA FBpp0084668|FBgn0001215|CG9983-PE|Hrb98DE-PE FBpp0084669|FBgn0001215|CG9983-PB|Hrb98DE-PB FBpp0084670|FBgn0001215|CG9983-PC|Hrb98DE-PC FBpp0084671|FBgn0001215|CG9983-PD|Hrb98DE-PD FBpp0084672|FBgn0001215|CG9983-PF|Hrb98DE-PF FBpp0289817|FBgn0004237|CG12749-PC|Hrb87F-PC FBpp0302741|FBgn0004237|CG12749-PD|Hrb8…	0.9117	FBpp0082316 type=protein; loc=3R:complement(join(13660340..13660387,13658637..13659648,13658467..13658564)); ID=FBpp0082316; name=Hrb87F-PA; parent=FBgn0004237,FBtr0082851; dbxref=FlyBase:FBpp0082316,FlyBase_Annotation_IDs:CG12749-PA,GB_protein:AAF54967.1,REFSEQ:NP_476807,GB_protein:AAF54967,FlyMine:FBpp0082316,modMine:FBpp0082316; MD5=1d07be69479a573a56608e31e9576694; length=385; release=r6.09; …	2.5	1	0.02	LFIGGLDYR
407	FBpp0289147|FBgn0024733|CG17521-PC|RpL10-PC FBpp0289148|FBgn0024733|CG17521-PD|RpL10-PD FBpp0306039|FBgn0024733|CG17521-PE|RpL10-PE	0.9087	FBpp0289147 type=protein; loc=3L:complement(join(23095275..23095297,23094906..23095211,23094684..23094846,23093714..23093878)); ID=FBpp0289147; name=RpL10-PC; parent=FBgn0024733,FBtr0299869; dbxref=FlyBase:FBpp0289147,FlyBase_Annotation_IDs:CG17521-PC,REFSEQ:NP_651954,GB_protein:AAF45440,FlyMine:FBpp0289147,modMine:FBpp0289147; MD5=a21ae4fdf57e935a5fb2b1b7c681fc43; length=218; release=r6.09; spec…	4.1	1	0.02	IGQPIMSVR
408	FBpp0085863|FBgn0034345|CG5174-PJ|CG5174-PJ FBpp0085865|FBgn0034345|CG5174-PA|CG5174-PA FBpp0085866|FBgn0034345|CG5174-PH|CG5174-PH FBpp0085868|FBgn0034345|CG5174-PG|CG5174-PG FBpp0085869|FBgn0034345|CG5174-PB|CG5174-PB FBpp0290371|FBgn0034345|CG5174-PL|CG5174-PL FBpp0290372|FBgn0034345|CG5174-PM|CG5174-PM FBpp0297591|FBgn0034345|CG5174-PN|CG5174-PN FBpp0297592|FBgn0034345|CG5174-PO|CG5174-PO FBp…	0.9065	FBpp0085863 type=protein; loc=2R:join(18421544..18421553,18424127..18424251,18424326..18424486,18424607..18424666,18424872..18425034,18425964..18426005); ID=FBpp0085863; name=CG5174-PJ; parent=FBgn0034345,FBtr0086684; dbxref=FlyBase:FBpp0085863,FlyBase_Annotation_IDs:CG5174-PJ,GB_protein:AAM68452.1,REFSEQ:NP_725788,GB_protein:AAM68452,FlyMine:FBpp0085863,modMine:FBpp0085863; MD5=9fdcb2a1ca6480a8b…	8.4	1	0.02	SIEASVGSAYENVK
409	FBpp0074055|FBgn0262734|CG4429-PA|Rbp2-PA FBpp0074056|FBgn0262734|CG4429-PB|Rbp2-PB FBpp0089381|FBgn0262734|CG4429-PC|Rbp2-PC FBpp0310225|FBgn0262734|CG4429-PD|Rbp2-PD FBpp0310226|FBgn0262734|CG4429-PE|Rbp2-PE	0.9057	FBpp0074055 type=protein; loc=X:join(16448698..16448729,16449874..16450179,16450314..16450501,16451275..16451559,16451919..16452085); ID=FBpp0074055; name=Rbp2-PA; parent=FBgn0262734,FBtr0074279; dbxref=FlyBase:FBpp0074055,FlyBase_Annotation_IDs:CG4429-PA,GB_protein:AAF48616.1,REFSEQ:NP_524959,GB_protein:AAF48616,FlyMine:FBpp0074055,modMine:FBpp0074055; MD5=a62b218a3d25dcbfe45695b96c0d393b; lengt…	4.1	1	0.02	TIAAPINAVAETK
411	FBpp0087933|FBgn0027548|CG2910-PA|nito-PA FBpp0087934|FBgn0027548|CG2910-PB|nito-PB FBpp0308267|FBgn0027548|CG2910-PC|nito-PC	0.9043	FBpp0087933 type=protein; loc=2R:join(7962843..7963393,7963452..7965282); ID=FBpp0087933; name=nito-PA; parent=FBgn0027548,FBtr0088857; dbxref=GB_protein:AAM68878.1,FlyBase:FBpp0087933,FlyBase_Annotation_IDs:CG2910-PA,REFSEQ:NP_724633,GB_protein:AAM68878,FlyMine:FBpp0087933,modMine:FBpp0087933; MD5=ccf6f17823c4dfc00317c92a2a234e07; length=793; release=r6.09; species=Dmel;;FBpp0087934 type=protein…	1.5	1	0.02	APDDFIEETLYR
410	FBpp0084901|FBgn0039697|CG7834-PA|CG7834-PA FBpp0084902|FBgn0039697|CG7834-PB|CG7834-PB	0.9043	FBpp0084901 type=protein; loc=3R:complement(join(29802790..29802840,29801949..29802659)); ID=FBpp0084901; name=CG7834-PA; parent=FBgn0039697,FBtr0085535; dbxref=FlyBase:FBpp0084901,FlyBase_Annotation_IDs:CG7834-PA,GB_protein:AAN14188.1,REFSEQ:NP_651727,GB_protein:AAN14188,FlyMine:FBpp0084901,modMine:FBpp0084901; MD5=8eccfcf4926bcdcb040a77e7403a71f2; length=253; release=r6.09; species=Dmel;;FBpp00…	4.7	1	0.02	IEVISVEDPPVR
