# Supplementary material for: Comparative interactome analysis of α-arrestin families in human and Drosophila
Source: eLife. 2024 Jan 25;12:RP88328. doi: 10.7554/eLife.88328 (PMC10945707; doi:10.7554/eLife.88328)
Supplement: Figure 1—source data 1. [file elife-88328-fig1-data1.zip › Drosophila/fly_APMS_control/interact-GFP_S2Rplus_1.prot.tsv]

entry no.	protein	protein probability	protein description	percent coverage	tot indep spectra	percent share of spectrum ids	peptides
652	sp|GFP_AEQVI|	1.0000	sp GFP_AEQVI	74.8	732	6.80	AEVKFEGDTLVNR+AEVKFEGDTLVNRIELK+EDGNILGHK+EDGNILGHKLEYNYNSHNVYIMADK+EDGNILGHKLEYNYNSHNVYIMADKQK+FEGDTLVNR+FEGDTLVNRIELK+FSVSGEGEGDATYGK+FSVSGEGEGDATYGKLTLK+GEELFTGVVPILVELDGDVNGHK+GEELFTGVVPILVELDGDVNGHKFSVSGEGEGDATYGK+GIDFKEDGNILGHK+GIDFKEDGNILGHKLEYNYNSHNVYIMADK+HNIEDGSVQLADHYQQNTPIGDGPVLLPDNHYLSTQSALSK+IRHNIEDGSVQLADHYQQNTPIGDGPVLLPDNHYLSTQSALSK+LEYNYNSHNVYIMADK+LEYNYNSHNVYIMADKQK+NGIKVNFK+NGI…
336	FBpp0080048|FBgn0025724|CG6699-PA|beta'COP-PA	1.0000	FBpp0080048 type=protein; loc=2L:join(13379022..13379376,13379495..13380114,13380177..13380759,13380995..13382181); ID=FBpp0080048; name=beta'COP-PA; parent=FBgn0025724,FBtr0080469; dbxref=FlyBase:FBpp0080048,FlyBase_Annotation_IDs:CG6699-PA,GB_protein:AAF53294.2,REFSEQ:NP_524836,GB_protein:AAF53294,FlyMine:FBpp0080048,modMine:FBpp0080048; MD5=4642d653163872c0bb3f07e4fd6b6fd0; length=914; release…	39.1	186	1.79	ADVVLPTIPK+AFGSAQEFVWALESNEYAIR+AGQSLADPAQYTNLFPGLGDALR+DFERADVVLPTIPK+DNNTFASASLDR+EEPAMSMDVVGSK+GTNNVALGYDEGSIIIK+HPLQELFAAEQGAAGQHLEEK+HSEMQQVNLK+INYYVGGEIVTVSHLDR+IWDYQNK+IWHSGTYR+KNWILTGSDDMQIR+KSFTPEYGAESIYGGYYFGVK+LAANLPLNSER+LAANLPLNSERHPLQELFAAEQGAAGQHLEEK+LPEAAFFAR+NWILTGSDDMQIR+SFTPEYGAESIYGGYYFGVK+TIADGTEIK+TIADGTEIKDGER+TIADGTEIKDGERLPVATK+TMYLLGYVPK+TSSGLAFYDWETLQLVR+TYLPSQMSR+VAHFL…
92	FBpp0072693|FBgn0025725|CG7961-PB|alphaCOP-PB FBpp0072694|FBgn0025725|CG7961-PA|alphaCOP-PA	1.0000	FBpp0072693 type=protein; loc=3L:complement(join(1644012..1644957,1641197..1643955)); ID=FBpp0072693; name=alphaCOP-PB; parent=FBgn0025725,FBtr0072811; dbxref=FlyBase:FBpp0072693,FlyBase_Annotation_IDs:CG7961-PB,GB_protein:AAF47535.1,REFSEQ:NP_728648,GB_protein:AAF47535; MD5=66c92cebeb44706586c8d2870900e903; length=1234; release=r6.09; species=Dmel;;FBpp0072694 type=protein; loc=3L:complement(joi…	43.8	167	1.63	ASALDSNYYAAPNK+DPEFVTLYEVQR+DTVVMQLRPGK+DVSAQYQGALLLGDVK+DVSAQYQGALLLGDVKER+ERPAYAVHGNILYYVK+FAVLDRNQQLVIK+FHSILISIPLLVVDTK+FSEAVEK+GFFEGAMVTR+GHPGATDLFGQADAVVK+GHYNNVSSVLFHPR+GLSFHPK+GLSPAQQWANNSPLVLDHVK+GVAFHQQMPLFVSGGDDYK+GVAFHQQMPLFVSGGDDYKIK+GVNWASFHPTLPLIVSGADDR+GVNWASFHPTLPLIVSGADDRLVK+GYPEVALHFVK+GYPEVALHFVKDEK+IKASALDSNYYAAPNK+ISNLQFR+IWNWQSR+KDVSAQYQGALLLGDVK+KDVSAQYQGALLLGDVKER+KLDFTTT…
731a	FBpp0082514|FBgn0266599|CG4264-PE|Hsc70-4-PE FBpp0082515|FBgn0266599|CG4264-PF|Hsc70-4-PF FBpp0082516|FBgn0266599|CG4264-PA|Hsc70-4-PA FBpp0082517|FBgn0266599|CG4264-PC|Hsc70-4-PC FBpp0082518|FBgn0266599|CG4264-PD|Hsc70-4-PD FBpp0082519|FBgn0266599|CG4264-PB|Hsc70-4-PB FBpp0307982|FBgn0266599|CG4264-PG|Hsc70-4-PG	1.0000	FBpp0082514 type=protein; loc=3R:15244360..15246315; ID=FBpp0082514; name=Hsc70-4-PE; parent=FBgn0266599,FBtr0083055; dbxref=FlyBase:FBpp0082514,FlyBase_Annotation_IDs:CG4264-PE,GB_protein:AAO41567.1,REFSEQ:NP_788679,GB_protein:AAO41567; MD5=050fd5b4b4ff0bfd160c385fb3a7608a; length=651; release=r6.09; species=Dmel;;FBpp0082515 type=protein; loc=3R:15244360..15246315; ID=FBpp0082515; name=Hsc70-4-…	55.9	159	1.42	ARFEELNADLFR+ATLDEDNLK+DAGTIAGLNVLR+DNNLLGKFELSGIPPAPR+FDDAAVQSDMK+FEELNADLFR+FELSGIPPAPR+HWPFEVVSADGKPK+IINEPTAAAIAYGLDK+IINEPTAAAIAYGLDKK+ISDSDRTTILDK+ITITNDK+KFDDAAVQSDMK+KFDDAAVQSDMKHWPFEVVSADGKPK+KTFFPEEISSMVLTK+LLQDLFNGK+LLQDLFNGKELNK+LSKEDIER+LVTHFVQEFK+LVTHFVQEFKR+LYQGAGFPPGGMPGGPGGMPGAAGAAGAAGAGGAGPTIEEVD+MKETAEAYLGK+NQVAMNPTQTIFDAK+NQVAMNPTQTIFDAKR+QTQTFTTYSDNQPGVLIQVYEGER+SINPDEAVAYGAA…
758b	FBpp0085721|FBgn0003887|CG9277-PA|betaTub56D-PA	1.0000	FBpp0085721 type=protein; loc=2R:complement(join(19449327..19449410,19447460..19448746)); ID=FBpp0085721; name=betaTub56D-PA; parent=FBgn0003887,FBtr0086537; dbxref=FlyBase:FBpp0085721,FlyBase_Annotation_IDs:CG9277-PA,GB_protein:AAF57556.1,REFSEQ:NP_725896,GB_protein:AAF57556,FlyMine:FBpp0085721,modMine:FBpp0085721; MD5=9e1226b0fb87864622e691bd5a1d0888; length=456; release=r6.09; species=Dmel;	46.3	99	0.32	ALTVPELTQQMFDAK+AVLVDLEPGTMDSVR+EVDEQMLNIQNK+FPGQLNADLR+FPGQLNADLRK+FWEIISDEHGIDATGAYHGDSDLQLER+GHYTEGAELVDSVLDVVR+GHYTEGAELVDSVLDVVRK+IMNTYSVVPSPK+INVYYNEASGGK+ISEQFTAMFR+KLAVNMVPFPR+LAVNMVPFPR+LHFFMPGFAPLTSR+MSATFIGNSTAIQEIFK+MSATFIGNSTAIQEIFKR+MSMKEVDEQMLNIQNK+NSSYFVEWIPNNVK+RISEQFTAMFR+SGPFGQIFRPDNFVFGQSGAGNNWAK+YLTVAAIFR
758a	FBpp0085720|FBgn0003887|CG9277-PB|betaTub56D-PB	1.0000	FBpp0085720 type=protein; loc=2R:complement(join(19451433..19451489,19447460..19448746)); ID=FBpp0085720; name=betaTub56D-PB; parent=FBgn0003887,FBtr0086536; dbxref=FlyBase:FBpp0085720,FlyBase_Annotation_IDs:CG9277-PB,GB_protein:AAF57555.1,REFSEQ:NP_523795,GB_protein:AAF57555,FlyMine:FBpp0085720,modMine:FBpp0085720; MD5=af532e832c1035fa8fb3355ba120f3d1; length=447; release=r6.09; species=Dmel;	47.2	99	0.32	ALTVPELTQQMFDAK+AVLVDLEPGTMDSVR+EVDEQMLNIQNK+FPGQLNADLR+FPGQLNADLRK+FWEIISDEHGIDATGAYHGDSDLQLER+GHYTEGAELVDSVLDVVR+GHYTEGAELVDSVLDVVRK+IMNTYSVVPSPK+INVYYNEASGGK+ISEQFTAMFR+KLAVNMVPFPR+LAVNMVPFPR+LHFFMPGFAPLTSR+MSATFIGNSTAIQEIFK+MSATFIGNSTAIQEIFKR+MSMKEVDEQMLNIQNK+NSSYFVEWIPNNVK+RISEQFTAMFR+SGPFGQIFRPDNFVFGQSGAGNNWAK+YLTVAAIFR
731b	FBpp0073445|FBgn0001218|CG4147-PB|Hsc70-3-PB FBpp0073446|FBgn0001218|CG4147-PA|Hsc70-3-PA FBpp0073447|FBgn0001218|CG4147-PD|Hsc70-3-PD FBpp0073448|FBgn0001218|CG4147-PC|Hsc70-3-PC FBpp0311376|FBgn0001218|CG4147-PE|Hsc70-3-PE	1.0000	FBpp0073445 type=protein; loc=X:complement(join(11804897..11805021,11802613..11804458)); ID=FBpp0073445; name=Hsc70-3-PB; parent=FBgn0001218,FBtr0073608; dbxref=FlyBase:FBpp0073445,FlyBase_Annotation_IDs:CG4147-PB,GB_protein:AAN09299.1,REFSEQ:NP_511132,GB_protein:AAN09299,FlyMine:FBpp0073445,modMine:FBpp0073445; MD5=90cfc2d2c129e8a211bff4d9b740fb53; length=656; release=r6.09; species=Dmel;;FBpp00…	49.5	92	0.80	AKFEELNLDLFR+DAGVIAGLQVMR+DLEAIVQPVIAK+DNHLLGKFDLTGIPPAPR+DVHEIVLVGGSTR+EWSDTNVQHDIK+EWSDTNVQHDIKFFPFK+FDLTGIPPAPR+FEELNLDLFR+IEIESFFEGDDFSETLTR+IINEPTAAAIAYGLDK+IINEPTAAAIAYGLDKK+ITPSYVAFTADGER+IVITNDQNR+KVTHAVVTVPAYFNDAQR+LTPEDIDR+LYQGAGGAPPPEGGDDADLKDEL+MKETAEAYLGK+MKETAEAYLGKK+NELESYAYSLK+NQLTTNPENTVFDAK+NQLTTNPENTVFDAKR+NSKPHISVDTSQGAK+SQVFSTASDNQHTVTIQVYEGERPMTK+VEIIANDQGNR+VESRNELESYAYSLK+…
563	FBpp0087140|FBgn0013756|CG8274-PA|Mtor-PA FBpp0304737|FBgn0013756|CG8274-PB|Mtor-PB	1.0000	FBpp0087140 type=protein; loc=2R:join(11852756..11852906,11853348..11859483,11859540..11859871,11859930..11860063,11860315..11860602); ID=FBpp0087140; name=Mtor-PA; parent=FBgn0013756,FBtr0088033; dbxref=FlyBase:FBpp0087140,FlyBase_Annotation_IDs:CG8274-PA,GB_protein:AAF58615.1,REFSEQ:NP_477067,GB_protein:AAF58615,FlyMine:FBpp0087140,modMine:FBpp0087140; MD5=a4af95bc081f04da5ea7b1a9a6a18755; leng…	34.0	90	0.88	DIEGDSSTGTEEGVAEK+EELLQGISEIKR+EILLISGDLNK+ELQENIAANKDINQR+ELTELLEASEK+ELTELLEASEKNQDK+EQQSQSLLLNSLEFIK+ESLQAAYDELLR+FAELEDLLTQK+GGETPLASIRPISVQNSR+HFQEEEEKFR+IEMQNDTAFK+IQAMEQELASANDLLK+ISDLEAEAMLSNVTEQSK+KIETLNAITDSNR+KLGQNTVDLDDSNLEPNDSALDTSEQPAANFEESR+KLQEVLTPTLNDNPITAANK+KLQEVLTPTLNDNPITAANKR+KNDALAQEQFDSMRK+LAVLASQSQNPNSSLNESAMDGDQSLNASGLTAAEEGR+LAVLASQSQNPNSSLNESAMDGDQSLNASGLTAAEEGRNNEQLLK…
768a	FBpp0087142|FBgn0000556|CG8280-PA|Ef1alpha48D-PA FBpp0304260|FBgn0000556|CG8280-PC|Ef1alpha48D-PC FBpp0311272|FBgn0000556|CG8280-PD|Ef1alpha48D-PD FBpp0311273|FBgn0000556|CG8280-PE|Ef1alpha48D-PE	1.0000	FBpp0087142 type=protein; loc=2R:11893575..11894966; ID=FBpp0087142; name=Ef1alpha48D-PA; parent=FBgn0000556,FBtr0088035; dbxref=FlyBase:FBpp0087142,FlyBase_Annotation_IDs:CG8280-PA,GB_protein:AAF58608.1,REFSEQ:NP_477375,GB_protein:AAF58608,FlyMine:FBpp0087142,modMine:FBpp0087142; MD5=2ae59732b0e0ae621052c7236b70a79c; length=463; release=r6.09; species=Dmel;;FBpp0304260 type=protein; loc=2R:11893…	51.2	87	0.86	ALRLPLQDVYK+EGNADGKTLIDALDAILPPARPTDK+EHALLAFTLGVK+EVSSYIK+IGGIGTVPVGR+IGYNPAAVAFVPISGWHGDNMLEPSTNMPWFK+IHINIVVIGHVDSGK+KEGNADGKTLIDALDAILPPARPTDK+KIGYNPAAVAFVPISGWHGDNMLEPSTNMPWFK+LPLQDVYK+MDSSEPPYSEAR+MDSSEPPYSEARYEEIKK+QLIVGVNK+QLIVGVNKMDSSEPPYSEAR+QTVAVGVIK+STTTGHLIYK+SVEMHHEALQEAVPGDNVGFNVK+TIEKFEK+TIEKFEKEAQEMGK+TLIDALDAILPPARPTDK+VETGVLKPGTVVVFAPANITTEVK+YYVTIIDAPGHR+YYVTIIDAPGHRDFIK
82	FBpp0072305|FBgn0265434|CG15792-PB|zip-PB FBpp0072306|FBgn0265434|CG15792-PA|zip-PA FBpp0099894|FBgn0265434|CG15792-PC|zip-PC FBpp0099896|FBgn0265434|CG15792-PD|zip-PD FBpp0291728|FBgn0265434|CG15792-PE|zip-PE FBpp0291729|FBgn0265434|CG15792-PF|zip-PF FBpp0291730|FBgn0265434|CG15792-PG|zip-PG FBpp0291731|FBgn0265434|CG15792-PH|zip-PH FBpp0297531|FBgn0265434|CG15792-PI|zip-PI	1.0000	FBpp0072305 type=protein; loc=2R:complement(join(25010380..25010511,25005868..25006083,25002288..25002444,25000039..25000160,24998278..24998301,24997578..24997697,24997209..24997301,24994407..24997146,24994012..24994316,24993391..24993921,24992033..24993328,24991810..24991973,24991137..24991272)); ID=FBpp0072305; name=zip-PB; parent=FBgn0265434,FBtr0072398; dbxref=FlyBase_Annotation_IDs:CG15792-P…	37.5	86	0.83	AAETERDELAEEIANNANK+AAKEELQALSK+AGVLAHLEEER+AISEQIAQER+AKGTLEAENADLATELR+ALEAEVLQLTEDLASSER+ANDLSQTLAEEEEK+ANDLSQTLAEEEEKAK+AQLQIEQLTTELANEK+AQNEELEDDLQLTEDAK+DAEIVGMAQQALTDTQFGAR+EHGDEVEVELAETGKR+ELDEAFDKIEDLENK+ELESQLAEIQEDLEAEK+ELIAQNDRLDK+FILDDVK+GTLEAENADLATELR+GVADFAIVHYAGR+HEVPPHVFAITDSAYR+HSQELNSINDQLENLR+IAHLLGLSVTDMTR+IANLEEQLENEGK+IANLEEQLENEGKER+IATLEEELEEEQSNSEVLLDR+IDAPLVLDQLR+IPFQE…
658a	FBpp0070787|FBgn0000042|CG4027-PA|Act5C-PA FBpp0070788|FBgn0000042|CG4027-PB|Act5C-PB FBpp0100124|FBgn0000042|CG4027-PC|Act5C-PC FBpp0100125|FBgn0000042|CG4027-PD|Act5C-PD FBpp0311818|FBgn0000042|CG4027-PE|Act5C-PE	1.0000	FBpp0070787 type=protein; loc=X:5902698..5903828; ID=FBpp0070787; name=Act5C-PA; parent=FBgn0000042,FBtr0070822; dbxref=FlyBase_Annotation_IDs:CG4027-PA,FlyBase:FBpp0070787,GB_protein:AAF46098.1,REFSEQ:NP_727048,GB_protein:AAF46098; MD5=88db72d41de81d7f219b741d3b28d3d2; length=376; release=r6.09; species=Dmel;;FBpp0070788 type=protein; loc=X:5902698..5903828; ID=FBpp0070788; name=Act5C-PB; parent…	53.7	85	0.58	AGFAGDDAPR+AVFPSIVGRPR+DLTDYLMK+DLYANTVLSGGTTMYPGIADR+DSYVGDEAQSK+DSYVGDEAQSKR+EITALAPSTMK+GYSFTTTAER+HQGVMVGMGQK+IIAPPER+IWHHTFYNELR+KDLYANTVLSGGTTMYPGIADR+LDLAGRDLTDYLMK+QEYDESGPSIVHR+RGILTLK+SYELPDGQVITIGNER+TTGIVLDSGDGVSHTVPIYEGYALPHAILR+VAPEEHPVLLTEAPLNPK
690a	FBpp0074431|FBgn0030959|CG6961-PA|CG6961-PA	1.0000	FBpp0074431 type=protein; loc=X:complement(join(18787981..18788060,18787398..18787918,18786599..18787340,18786461..18786542)); ID=FBpp0074431; name=CG6961-PA; parent=FBgn0030959,FBtr0074660; dbxref=FlyBase:FBpp0074431,FlyBase_Annotation_IDs:CG6961-PA,GB_protein:AAF48885.2,REFSEQ:NP_573325,GB_protein:AAF48885,FlyMine:FBpp0074431,modMine:FBpp0074431; MD5=6dc38ff6a12c5513175baba7ab19ef89; length=474…	51.3	77	0.74	DPHISHGIYANENR+ELFSDIGPVYDAR+FNANFSKPR+GDDVEMSMAPLNNK+HRDTVSTSKLPESLR+IDNNAFSIYEAAR+KFNANFSKPR+LLVSNLHTNVTTADIR+LSMSNHADGTIQAK+NRIERPSLTNR+QLLNKPFFKPSGAR+RYIDLDNMQDLEDEEISR+SAGPILIDDEEESFEPSHR+TLHLGQMK+TVTTNSSGVEVDIDALHSVLFR+VVRPGTAEVIYK+WDSDDGVVELGNHMLSGLR+WDSDDGVVELGNHMLSGLRR+YIDLDNMQDLEDEEISR+YSIGGLDLNR+YSIGGLDLNRGDDVEMSMAPLNNK
604	FBpp0088303|FBgn0023213|CG10811-PA|eIF4G-PA FBpp0111817|FBgn0023213|CG10811-PB|eIF4G-PB FBpp0288389|FBgn0023213|CG10811-PC|eIF4G-PC	1.0000	FBpp0088303 type=protein; loc=4:complement(join(929822..929899,926011..926661,925768..925948,925575..925686,925083..925138,918903..921199,918536..918776,918324..918481,917275..917743,916867..917090,916121..916267,915837..916059,915617..915718,915492..915553)); ID=FBpp0088303; name=eIF4G-PA; parent=FBgn0023213,FBtr0089243; dbxref=FlyBase:FBpp0088303,FlyBase_Annotation_IDs:CG10811-PA,GB_protein:AAF…	38.8	75	0.65	AELEAFLEEEER+AIDEPNFSVSYAR+AQSSVGSSNVNTGPLYR+ATEESMPPNQTHPNLLISDSSK+FCIPVLQR+FDTLVEEIIK+FKDSQSVEKPTHQELSLR+FMLQDVIDLR+FMLQDVIDLRK+FNRLEYVENESK+GMIHVNLSLNQDVK+GPPSTPNAPR+HQQQNNVGGNVSGGAGHSNGNNDENTWHVQTSK+ILTISDLWNNNLK+IPQQESVGLNNLTSTSSQGSESR+ISSIINYNEGQWSPNNPSGK+ISSIINYNEGQWSPNNPSGKK+KIPIVSPK+KLQPIVDK+KQYDREQLLQLR+LNVDVSEDISSR+LQIIDPTTK+LQIIDPTTKK+LSSAPTPTPSNPFAVLSSLIDKNSNER+LTPERFDTLVEEIIK+MGGLTQ…
98	FBpp0072904|FBgn0001233|CG1242-PA|Hsp83-PA FBpp0305095|FBgn0001233|CG1242-PB|Hsp83-PB	1.0000	FBpp0072904 type=protein; loc=3L:3194499..3196652; ID=FBpp0072904; name=Hsp83-PA; parent=FBgn0001233,FBtr0073040; dbxref=FlyBase:FBpp0072904,FlyBase_Annotation_IDs:CG1242-PA,GB_protein:AAF47734.1,REFSEQ:NP_523899,GB_protein:AAF47734,FlyMine:FBpp0072904,modMine:FBpp0072904; MD5=f397796e386213d935f678daad2c75b8; length=717; release=r6.09; species=Dmel;;FBpp0305095 type=protein; loc=3L:3194499..3196…	36.3	70	0.66	ADNSEPLGR+ALLFIPR+DQVSNSAFVER+EDQTDYLEESK+EDQTDYLEESKIK+EGLELPEDESEK+EGLELPEDESEKK+ELISNASDAIDK+ELISNASDAIDKIR+FYDQFSK+GFEVVYMTEPIDEYVIQHLK+GVVDSEDIPLNLSR+HFSVEGQLEFR+HVYFITGESK+HVYFITGESKDQVSNSAFVER+IRYESLTDPSKLDSGK+IVLYIKEDQTDYLEESK+IVLYIKEDQTDYLEESKIK+KQLEINPDHPIVETLR+NNDDEQYVWESSAGGSFTVR+NPDDISQEEYGEFYK+QLEINPDHPIVETLR+QLVSVTK+RTPFDLFENQK+RTPFDLFENQKK+SDLVNNLGTIAK+SILDNKVEK+SLTNDWEDHLAVK+TAGT…
138	FBpp0074059|FBgn0061200|CG4453-PA|Nup153-PA FBpp0288862|FBgn0061200|CG4453-PC|Nup153-PC FBpp0309144|FBgn0061200|CG4453-PD|Nup153-PD	1.0000	FBpp0074059 type=protein; loc=X:join(16600155..16600313,16600380..16600895,16600954..16601198,16601376..16605786,16605850..16606008,16607933..16608000,16609005..16609098); ID=FBpp0074059; name=Nup153-PA; parent=FBgn0061200,FBtr0074284; dbxref=FlyBase:FBpp0074059,FlyBase_Annotation_IDs:CG4453-PA,GB_protein:AAF48628.3,GB_protein:AAF48628,REFSEQ:NP_573136,GB_protein:AAF48628,FlyMine:FBpp0074059,modM…	29.0	70	0.68	AGGENNQEKPKPTAPYVAPIDQSANHTQHTNK+AVDMRPSDSGSLAETSVGQGGSK+DGNDALSSPANLR+DLTMDETGTGPAMSSEEHLNHLLR+EVVKPSVETTTTPAPTSAQFSFGFGQSNQGK+EVVKPSVETTTTPAPTSAQFSFGFGQSNQGKDVADSK+FDLIIKPTVPVVSKPSTTDPIQSSK+FNASIYGSTSALSDSR+GLNYEEVALADNIAEHDLAAEDEQTR+ILNLLESYSTPLIDAK+ILNLLESYSTPLIDAKR+IMLAEVDADAADDLDDGSDAK+KPGTGLSNTTMR+KTDLTTFGASSGSGTTTTPSFGWSSNGDAAK+KVPPKPDAGFQQLVAAQK+KYTFSAPAPLDDLR+LLSGSASNSGSASASSSPFYQGR+LLV…
602	FBpp0088250|FBgn0010217|CG11154-PA|ATPsynbeta-PA FBpp0305828|FBgn0010217|CG11154-PC|ATPsynbeta-PC FBpp0311086|FBgn0010217|CG11154-PD|ATPsynbeta-PD	1.0000	FBpp0088250 type=protein; loc=4:join(1031890..1031953,1032907..1033218,1033272..1034413); ID=FBpp0088250; name=ATPsynbeta-PA; parent=FBgn0010217,FBtr0089186; dbxref=FlyBase:FBpp0088250,FlyBase_Annotation_IDs:CG11154-PA,GB_protein:AAF59391.1,REFSEQ:NP_726631,GB_protein:AAF59391,FlyMine:FBpp0088250,modMine:FBpp0088250; MD5=0f33e3078353582da35dbfb8cdb4639d; length=505; release=r6.09; species=Dmel;;F…	58.8	62	0.58	AHGGYSVFAGVGER+AIAELGIYPAVDPLDSTSR+EGNDLYNEMIEGGVISLK+EGNDLYNEMIEGGVISLKDK+FLSQPFQVAEVFTGHAGK+FTQAGSEVSALLGR+GSITSVQAIYVPADDLTDPAPATTFAHLDATTVLSR+IGLFGGAGVGK+IINVIGEPIDER+IINVIGEPIDERGPIDTDK+IMDPNIIGQEHYNVAR+IPSAVGYQPTLATDMGSMQER+IPVGAETLGR+KGSITSVQAIYVPADDLTDPAPATTFAHLDATTVLSR+LVLEVAQHLGENTVR+LVPLEQTIK+TIAMDGTEGLVR+TREGNDLYNEMIEGGVISLK+TREGNDLYNEMIEGGVISLKDK+TVLIMELINNVAK+VALTGLTVAEYFR+VALVYGQMN…
758c	FBpp0081524|FBgn0003889|CG9359-PA|betaTub85D-PA	1.0000	FBpp0081524 type=protein; loc=3R:complement(join(9409660..9410052,9408653..9409600)); ID=FBpp0081524; name=betaTub85D-PA; parent=FBgn0003889,FBtr0082046; dbxref=FlyBase:FBpp0081524,FlyBase_Annotation_IDs:CG9359-PA,GB_protein:AAF54373.1,REFSEQ:NP_524290,GB_protein:AAF54373,FlyMine:FBpp0081524,modMine:FBpp0081524; MD5=0aa0b500c2b326a8676660072c521f73; length=446; release=r6.09; species=Dmel;	24.4	59	0.16	AILVDLEPGTMDSVR+ALTVPELTQQMFDAK+EVDEQMLNIQNK+FPGQLNADLR+FPGQLNADLRK+GHYTEGAELVDSVLDVVR+GHYTEGAELVDSVLDVVRK+KLAVNMVPFPR+LAVNMVPFPR+LHFFMPGFAPLTSR+MSATFIGNSTAIQEIFK+MSATFIGNSTAIQEIFKR+MSMKEVDEQMLNIQNK+YLTVAAIFR
176	FBpp0075144|FBgn0036624|CG4877-PB|RAF2-PB FBpp0075145|FBgn0036624|CG4877-PA|RAF2-PA FBpp0305773|FBgn0036624|CG4877-PC|RAF2-PC	1.0000	FBpp0075144 type=protein; loc=3L:join(16386637..16386956,16387021..16389348,16389405..16389620,16389679..16389877,16389936..16390184,16390302..16390343); ID=FBpp0075144; name=RAF2-PB; parent=FBgn0036624,FBtr0075386; dbxref=FlyBase:FBpp0075144,FlyBase_Annotation_IDs:CG4877-PB,GB_protein:AAF49469.2,REFSEQ:NP_648889,GB_protein:AAF49469; MD5=b85936157282c8ec063c01803cfc6fed; length=1117; release=r6.0…	42.3	59	0.58	AMLEEEIDSPMASK+ANATFSIQQTALSQVAASYAAAPQVAALAQR+ANPLGNNENGASILDEFLVK+ANPLGNNENGASILDEFLVKK+APPQQLAPPQQR+APPQQLATAPFAPPR+APSQVAPLQQAPVQQMHFPR+APSVSPANFEDDQMLFR+DAPNEAESLVVDATLK+DAPNEAESLVVDATLKR+DPQEPVFDYGK+DSLPVSHLSMR+ELFDELNSTMIDK+HSLSAIEK+IKDLLPILINK+IVADLAALDK+IVADLAALDKLMAQKEDEYNR+KANPLGNNENGASILDEFLVK+LIHSQDSNQDMASSSTHLSANLSETLR+LLNYAELNQNIIQLLR+LSTPYTLAPPTAAK+MDYNSYFDGLK+MDYNSYFDGLKDLLPK+MPT…
60	FBpp0071808|FBgn0010078|CG3661-PA|RpL23-PA	1.0000	FBpp0071808 type=protein; loc=2R:join(22854517..22854529,22854647..22854858,22855445..22855642); ID=FBpp0071808; name=RpL23-PA; parent=FBgn0010078,FBtr0071897; dbxref=GB_protein:AAF46914.1,FlyBase:FBpp0071808,FlyBase_Annotation_IDs:CG3661-PA,REFSEQ:NP_523813,GB_protein:AAF46914,FlyMine:FBpp0071808,modMine:FBpp0071808; MD5=91472336627593eb0a972b29a50a5e93; length=140; release=r6.09; species=Dmel;	51.4	56	0.56	DGVFIYFEDNAGVIVNNK+DGVFIYFEDNAGVIVNNKGEMK+GSAITGPVAK+KVMPAVVIR+LNRLPAAGVGDMFVATVK+LNRLPAAGVGDMFVATVKK+LPAAGVGDMFVATVK+LPAAGVGDMFVATVKK+NLYVIAVHGIR+RDGVFIYFEDNAGVIVNNKGEMK+VMPAVVIR
818a	sp|K2C1_HUMAN|	1.0000	sp K2C1_HUMAN	44.0	55	0.54	AEAESLYQSK+DVDGAYMTK+DYQELMNTK+FASFIDKVR+GGGGGGYGSGGSSYGSGGGSYGSGGGGGGGR+GSYGSGGSSYGSGGGSYGSGGGGGGHGSYGSGSSSGGYR+KQISNLQQSISDAEQR+LALDLEIATYR+LNDLEDALQQAKEDLAR+LRSEIDNVKK+NKLNDLEDALQQAK+NMQDMVEDYR+QISNLQQSISDAEQR+QISNLQQSISDAEQRGENALK+SGGGFSSGSAGIINYQR+SKAEAESLYQSK+SKAEAESLYQSKYEELQITAGR+SLDLDSIIAEVK+SLNNQFASFIDK+SLNNQFASFIDKVR+SLVNLGGSK+THNLEPYFESFINNLR+THNLEPYFESFINNLRR+TLLEGEESR+TNAENEFVTIK+TN…
758d	FBpp0072177|FBgn0003888|CG3401-PA|betaTub60D-PA	1.0000	FBpp0072177 type=protein; loc=2R:join(24306082..24306138,24310722..24310830,24310893..24311137,24311194..24312147); ID=FBpp0072177; name=betaTub60D-PA; parent=FBgn0003888,FBtr0072270; dbxref=FlyBase:FBpp0072177,FlyBase_Annotation_IDs:CG3401-PA,GB_protein:AAF47193.2,REFSEQ:NP_523842,GB_protein:AAF47193,FlyMine:FBpp0072177,modMine:FBpp0072177; MD5=faff26e0b4223b934baefc1ca16310b2; length=454; relea…	41.0	55	0.20	AILLDLEPGTMESVR+ALTVPELTQQMFDAK+EVDEQMLAVQNK+FPGQLNADLR+FPGQLNADLRK+GHYTEGAELVDNVLDVVR+IMNTYSVVPSPK+KLAVNMVPFPR+LAVNMVPFPR+LHFFMPGFAPLTSR+MSSTFIGNTTAIQELFK+NSSYFVEWIPNNVK+SGPYGQLFRPDNFVYGQSGAGNNWAK+VSVYYNEASAVTR+YLTVAAVFR
268	FBpp0078450|FBgn0037312|CG11999-PA|CG11999-PA	1.0000	FBpp0078450 type=protein; loc=3R:complement(join(5354561..5354621,5353844..5354433)); ID=FBpp0078450; name=CG11999-PA; parent=FBgn0037312,FBtr0078807; dbxref=FlyBase:FBpp0078450,FlyBase_Annotation_IDs:CG11999-PA,GB_protein:AAF52043.1,REFSEQ:NP_649527,GB_protein:AAF52043,FlyMine:FBpp0078450,modMine:FBpp0078450; MD5=fe3a7122e76969a61f10f74a32ddaef7; length=216; release=r6.09; species=Dmel;	44.0	55	0.56	EDVNSHWVIK+HIDTGMYLGMSGR+LLNSDYAFR+SSTHDEYAHSEL+SYGRPISGQMEIVGVHKPQHGTR+WTTAEGLFIVPK+YGSGSGQQSVTGVEQK+YGSGSGQQSVTGVEQKEDVNSHWVIK
250	FBpp0077720|FBgn0031256|CG4164-PA|CG4164-PA	1.0000	FBpp0077720 type=protein; loc=2L:join(453262..454270,454330..454385); ID=FBpp0077720; name=CG4164-PA; parent=FBgn0031256,FBtr0078060; dbxref=FlyBase:FBpp0077720,FlyBase_Annotation_IDs:CG4164-PA,GB_protein:AAF51493.1,REFSEQ:NP_608525,GB_protein:AAF51493,FlyMine:FBpp0077720,modMine:FBpp0077720; MD5=76f6f7bc06412e4896f330dacff740ad; length=354; release=r6.09; species=Dmel;	32.8	55	0.55	EGMMDHGGDPFSSFFGDFGFHFGGDGQQQDAPR+EKVTWPGAR+FQDLGAAYEVLSNPDK+FQDLGAAYEVLSNPDKR+FQDLGAAYEVLSNPDKRK+FVAEGEPHIDGEPGDLIVR+HLDGHLVPVTR+ILDQSSINR+TLEIEVEQGMVDGQETR+VTWPGAR
658b	FBpp0071448|FBgn0000044|CG10067-PA|Act57B-PA FBpp0082253|FBgn0000046|CG18290-PA|Act87E-PA FBpp0082254|FBgn0000046|CG18290-PB|Act87E-PB FBpp0312019|FBgn0000046|CG18290-PC|Act87E-PC	1.0000	FBpp0071448 type=protein; loc=2R:join(20944117..20944156,20944844..20945934); ID=FBpp0071448; name=Act57B-PA; parent=FBgn0000044,FBtr0071519; dbxref=FlyBase_Annotation_IDs:CG10067-PA,GB_protein:AAF46640.1,FlyBase:FBpp0071448,REFSEQ:NP_523800,GB_protein:AAF46640,FlyMine:FBpp0071448,modMine:FBpp0071448; MD5=fc18feee98f205c68bee410b300b54e1; length=376; release=r6.09; species=Dmel;;FBpp0082253 type=…	45.7	51	0.26	AGFAGDDAPR+AVFPSIVGRPR+DLTDYLMK+DSYVGDEAQSK+DSYVGDEAQSKR+GYSFTTTAER+HQGVMVGMGQK+IIAPPER+IWHHTFYNELR+LDLAGRDLTDYLMK+RGILTLK+SYELPDGQVITIGNER+TTGIVLDSGDGVSHTVPIYEGYALPHAILR+VAPEEHPVLLTEAPLNPK+YPIEHGIITNWDDMEK
654	sp|TRYP_PIG|	1.0000	sp TRYP_PIG	25.1	51	0.46	IITHPNFNGNTLDNDIMLIK+IITHPNFNGNTLDNDIMLIKLSSPATLNSR+LGEHNIDVLEGNEQFINAAK+LSSPATLNSR+VATVSLPR
679a	FBpp0072830|FBgn0010909|CG16973-PA|msn-PA	1.0000	FBpp0072830 type=protein; loc=3L:complement(join(2585605..2585682,2579455..2579520,2567370..2567814,2567046..2567288,2566434..2566933,2566202..2566375,2565601..2565621,2564397..2564695,2563818..2563959,2561932..2562843,2560116..2560295,2557793..2558389,2557572..2557727,2557341..2557508,2557136..2557285,2556942..2557076,2556792..2556866,2556556..2556729)); ID=FBpp0072830; name=msn-PA; parent=FBgn0…	27.1	47	0.45	ALFLIPR+ASVAEAITRPVPR+DYHQRPYTENLLK+EKTESVIVLQNAAVR+ENDVPGAPGAAAAGTATASAKPGPAAATTTATK+ENSDFFPLAK+ESHVNVNVTPTSHEAANDTPEIR+ESHVNVNVTPTSHEAANDTPEIRK+GGGGGGGGGGGGGGSSGVGADGTGLGTPGTR+GYQPLKAEPSASQSIAK+LPTNFER+LQQLQQQQQQQQLQQQQQQQNR+LVDFGVSAQLDR+NSIYSSSISSK+QDSDSRLPTNFER+RESHVNVNVTPTSHEAANDTPEIR+RPEPQPQTAAGGQGSQQQAQPEAPPR+RYSAVFSGASASGSTAGSPSAQALQR+SFLTFGFGAGGSGPSR+SKENDVPGAPGAAAAGTATASAKPGPAAATTTATK+S…
787a	FBpp0088955|FBgn0002174|CG5504-PB|l(2)tid-PB	1.0000	FBpp0088955 type=protein; loc=2R:join(23707154..23708487,23708630..23708858); ID=FBpp0088955; name=l(2)tid-PB; parent=FBgn0002174,FBtr0089504; dbxref=FlyBase:FBpp0088955,FlyBase_Annotation_IDs:CG5504-PB,GB_protein:AAS64764.1,REFSEQ:NP_995932,GB_protein:AAS64764,FlyMine:FBpp0088955,modMine:FBpp0088955; MD5=866804247a35c34a361f9196cb09b5f0; length=520; release=r6.09; species=Dmel;	50.6	46	0.46	ASAAAAGSGASKPGPGAEKSEGKDQWTDNEK+DYYATLGVAK+EGGGSGSGQGDGGGGGFISK+ELFVTFR+EYDTYGQTAENIGR+FGFGQAQEMVMDLTFAQAAR+FQEVSEAYEVLSDEQK+FQEVSEAYEVLSDEQKR+IFGEGNFR+KAYYQLAK+KFQEVSEAYEVLSDEQK+KFQEVSEAYEVLSDEQKR+KIFGEGNFR+KVTVPVPAGIENGQTVR+LALIEAYAELEEDTPGQIHGIANR+LALIEAYAELEEDTPGQIHGIANRK+QATAGASEEPGAGAAAK+QGGGFPGGGAGGFGPEGFSQSWQFR+SSIDPEELFR+TNSFDDFADSK+VQGVYEDQWINVEPGTSSHHK+VTVPVPAGIENGQTVR
210	FBpp0076552|FBgn0011640|CG8597-PA|lark-PA FBpp0076553|FBgn0011640|CG8597-PB|lark-PB FBpp0076554|FBgn0011640|CG8597-PC|lark-PC FBpp0076555|FBgn0011640|CG8597-PD|lark-PD FBpp0076556|FBgn0011640|CG8597-PE|lark-PE	1.0000	FBpp0076552 type=protein; loc=3L:join(7340069..7340770,7340876..7341114,7341353..7341470); ID=FBpp0076552; name=lark-PA; parent=FBgn0011640,FBtr0076841; dbxref=FlyBase_Annotation_IDs:CG8597-PA,FlyBase:FBpp0076552,GB_protein:AAF50578.1,REFSEQ:NP_523957,GB_protein:AAF50578; MD5=498cc25e6484a5d938da98774852f7fd; length=352; release=r6.09; species=Dmel;;FBpp0076553 type=protein; loc=3L:join(7340069..…	48.3	46	0.43	DAIQNLNGYTLNEFAIK+DAIQNLNGYTLNEFAIKVEAAK+DPYPPPPPPPPFLR+EPPSPLSAGGYR+IFVGNLTDK+IFVGNLTDKTR+IMDGFRDYDYYDR+LFIGNLDEK+LFIGNLDEKTQATELR+LYGSAGGGREPPSPLSAGGYR+MRDFPPPPISR+MYGRDPYPPPPPPPPFLR+NYGFVHMETEQQGR+REPMPLPPTLSGSLR+VVDGQPLKVQVSTSR+YGSPTPHGYEDFSR
802a	FBpp0289830|FBgn0263197|CG33130-PF|Patronin-PF FBpp0304550|FBgn0263197|CG33130-PI|Patronin-PI FBpp0304551|FBgn0263197|CG33130-PJ|Patronin-PJ FBpp0304556|FBgn0263197|CG33130-PO|Patronin-PO	1.0000	FBpp0289830 type=protein; loc=2R:complement(join(17534826..17534855,17531871..17532182,17531714..17531802,17531518..17531653,17531211..17531461,17531047..17531147,17529087..17529191,17528622..17528852,17528313..17528375,17527823..17528105,17527376..17527748,17527214..17527315,17526834..17526980,17524704..17526416,17524348..17524584,17524084..17524282,17523824..17523898,17523500..17523571,17521832…	27.9	44	0.40	ALVIGADSTNLDPESVDEMER+ALYSYQPETDQVTK+AMAAASGGEDQPPEK+DSVDNQATLKR+ESLSHLHNNNNIGFGNDDVNSKPVTR+EVDAGLPDDNGSR+GDFVAAGRPSNWEQSR+GFYISFDDEQPK+GSSSEDYDSGEMISNK+GSSSNLTGYGQLSSNSMK+GTLQLGYDTDSGSEKQDR+GVPVAESADMPITETVLIQTNPLR+HHLDDVSNQSPQQTQQPMSPTR+IMLLSLQR+IPSPSRPSIQANSFQDPR+KGVPVAESADMPITETVLIQTNPLR+KLSNTSVGSYPVEPAVAVR+LNITSGNLTYR+LSNTSVGSYPVEPAVAVR+QLAVSGAMSPTSNER+QVSVDNVPTVSSHNLSNAGSPLPVAR+RNSSSEDSQLTI…
384	FBpp0081568|FBgn0002431|CG9484-PA|hyd-PA FBpp0308671|FBgn0002431|CG9484-PB|hyd-PB	1.0000	FBpp0081568 type=protein; loc=3R:complement(join(9725464..9725525,9724480..9724677,9724137..9724416,9723860..9724077,9723561..9723799,9723308..9723498,9719720..9723220,9719477..9719621,9719164..9719397,9718631..9719103,9718331..9718541,9717530..9718276,9716517..9717473,9716374..9716450,9715991..9716316,9715724..9715930,9715521..9715668,9715224..9715454,9714952..9715164)); ID=FBpp0081568; name=hyd…	16.7	44	0.43	AEGSTDSNIYVQLK+DALPVLDITALR+DVAVTSSNIFEYVR+ELNTQFGNQSR+ESLIVQTFK+FHDLAFFDPALYESFR+IININTNSGVDK+IIPSSSQSSMLSNIK+IPNLESVQVGTNHSK+KINVGGDAAGAQILTLAVDSR+KSPSVVVVDPVDDDNEPLFYSPGKR+LEREDQADTALVVEER+LIKSQEK+LLIDWNAVR+LTLDLFGR+LYIPLYSSK+NVSTAATGATGNNSVISNR+NVSTAATGATGNNSVISNRK+SDLAPQTMQWAIR+SFYTSIAEALLASAK+SQAAGNNLNAHGITPDKDLPK+STSDHLLLFPAR+STSSGTALTGNSGLSAQISVNADREAFSR+STVPASTTVTTPSIEPHTMATTASNLAR+TIDSD…
493	FBpp0085273|FBgn0022893|CG2207-PA|Df31-PA FBpp0085274|FBgn0022893|CG2207-PB|Df31-PB FBpp0099688|FBgn0022893|CG2207-PF|Df31-PF	1.0000	FBpp0085273 type=protein; loc=2L:complement(join(21629667..21629692,21627842..21628209,21627600..21627757)); ID=FBpp0085273; name=Df31-PA; parent=FBgn0022893,FBtr0085919; dbxref=FlyBase_Annotation_IDs:CG2207-PA,FlyBase:FBpp0085273,GB_protein:AAF57222.1,REFSEQ:NP_523614,GB_protein:AAF57222; MD5=8f7cfd40746a63c3fa185eba8c577a1a; length=183; release=r6.09; species=Dmel;;FBpp0085274 type=protein; loc…	80.9	41	0.37	ADEAVATPEK+AKLDEASTKDEVQNGAEASEVAA+ASEPTVSFAADKDEK+ASITENGGAEEESVAK+ASITENGGAEEESVAKENGAADSSATEPTDAVDGEK+DAVAAEEVAAEK+ENGAADSSATEPTDAVDGEK+ESSEAVLPAVENGSEEVTNGDSTDAPAIEAVK+ESSEAVLPAVENGSEEVTNGDSTDAPAIEAVKR+KDAVAAEEVAAEK+LDEASTKDEVQNGAEASEVAA+NETPVVEK+VAAEEVDAVK+VAAEEVDAVKK+VAAEEVDAVKKDAVAAEEVAAEK
492	FBpp0085265|FBgn0000559|CG2238-PA|EF2-PA FBpp0085266|FBgn0000559|CG2238-PC|EF2-PC FBpp0305182|FBgn0000559|CG2238-PD|EF2-PD	1.0000	FBpp0085265 type=protein; loc=2L:complement(join(21682039..21682041,21681344..21681558,21680757..21681284,21679484..21680180,21678311..21679402)); ID=FBpp0085265; name=EF2-PA; parent=FBgn0000559,FBtr0085911; dbxref=GB_protein:AAF57226.2,FlyBase:FBpp0085265,FlyBase_Annotation_IDs:CG2238-PA,REFSEQ:NP_525105,GB_protein:AAF57226,FlyMine:FBpp0085265,modMine:FBpp0085265; MD5=cb0f7ba7258fdf523fe8177c095…	32.6	41	0.40	ALPMPDGLPEDIDNGDVSAKDEFK+AYLPVNESFGFTADLR+DSVVAGFQWASK+EGILADENLR+EGLPDLSQYLDK+EGLPDLSQYLDKL+FKIDVVK+FSVSPVVR+GHVFEENQVVGTPMFVVK+GLKEGLPDLSQYLDKL+GSVGFGSGLHGWAFTLK+IMGPNYTPGK+IMGPNYTPGKKEDLYEK+IVENVNVIIATYNDDGGPMGEVR+LWGENFFNAK+MEMLYEGPHDDEAAIAVK+NMSVIAHVDHGK+QFSEMYSEK+SDPVVSYR+STLTDSLVSK+SVQYLNEIKDSVVAGFQWASK+TGTITTFK+VFDAIMNYK+YDYDVTEAR+YLSEKYDYDVTEAR
711a	FBpp0078298|FBgn0003261|CG10279-PC|Rm62-PC FBpp0078299|FBgn0003261|CG10279-PD|Rm62-PD FBpp0078300|FBgn0003261|CG10279-PB|Rm62-PB FBpp0078301|FBgn0003261|CG10279-PA|Rm62-PA FBpp0078302|FBgn0003261|CG10279-PE|Rm62-PE FBpp0078303|FBgn0003261|CG10279-PF|Rm62-PF FBpp0291159|FBgn0003261|CG10279-PH|Rm62-PH FBpp0291753|FBgn0003261|CG10279-PI|Rm62-PI	1.0000	FBpp0078298 type=protein; loc=3R:complement(join(6005206..6005216,6004017..6005126,6003673..6003911,6001558..6001736,6001163..6001360)); ID=FBpp0078298; name=Rm62-PC; parent=FBgn0003261,FBtr0078649; dbxref=FlyBase:FBpp0078298,FlyBase_Annotation_IDs:CG10279-PC,GB_protein:AAN14332.1,REFSEQ:NP_731033,GB_protein:AAN14332; MD5=91fd1a2ab1e8d5284cd393f1f664c60d; length=578; release=r6.09; species=Dmel;;…	52.9	40	0.38	ALVDVLR+APTAIQAQGWPIAMSGSNFVGIAK+EANQEINPALENLAR+ELAQQIQQVATEFGSSSYVR+FGGGGGFGDR+FGGGGGGGDYHGIR+GDGPIALVLAPTR+GGGGGGSQDLPMRPVDFSNLAPFKK+GLDVDGIK+GQVPNPIQDFSEVHLPDYVMK+GTSFAFFTK+IIIFVETK+KIVSQIRPDR+LIDFLSAGSTNLK+LIDFLSAGSTNLKR+MLDMGFEPQIR+NFYQEHPNVANR+QTLMWSATWPK+RGGGGGGSQDLPMRPVDFSNLAPFKK+RVDNLVR+SNILVATDVAAR+TLGYILPAIVHINNQQPLQR+TLLSDIYDTSESPGK+YVINFDYPQNSEDYIHR
589	FBpp0087933|FBgn0027548|CG2910-PA|nito-PA FBpp0087934|FBgn0027548|CG2910-PB|nito-PB FBpp0308267|FBgn0027548|CG2910-PC|nito-PC	1.0000	FBpp0087933 type=protein; loc=2R:join(7962843..7963393,7963452..7965282); ID=FBpp0087933; name=nito-PA; parent=FBgn0027548,FBtr0088857; dbxref=GB_protein:AAM68878.1,FlyBase:FBpp0087933,FlyBase_Annotation_IDs:CG2910-PA,REFSEQ:NP_724633,GB_protein:AAM68878,FlyMine:FBpp0087933,modMine:FBpp0087933; MD5=ccf6f17823c4dfc00317c92a2a234e07; length=793; release=r6.09; species=Dmel;;FBpp0087934 type=protein…	28.4	38	0.38	APDDFIEETLYR+EAAGVISLLNK+FHLTDGDTDIVESLMR+GEPYAYIQYETVEAATAAVK+KDKFPNYLHHVQPEDDPLSTR+LRTDFAELPGATPAAPFK+MAIVEPVYK+MWIGGLGAWTSVTQLER+NDALASASTVPDVAR+NLVSYLK+QKEAAGVISLLNK+RNDALASASTVPDVAR+RPEYDPYYEESAAYAPR+RPPIDPYDR+RPPPGTGNAFAFVR+SPMGQGVPLDHR+SSKPPYDESALEYR+TDFAELPGATPAAPFK+YGVVDDIDIKRPPPGTGNAFAFVR
543	FBpp0086694|FBgn0001220|CG8542-PA|Hsc70-5-PA FBpp0308990|FBgn0001220|CG8542-PB|Hsc70-5-PB	1.0000	FBpp0086694 type=protein; loc=2R:complement(join(14255834..14255923,14255669..14255715,14254829..14255407,14253553..14254657,14253352..14253492,14253190..14253288)); ID=FBpp0086694; name=Hsc70-5-PA; parent=FBgn0001220,FBtr0087568; dbxref=FlyBase:FBpp0086694,FlyBase_Annotation_IDs:CG8542-PA,GB_protein:AAF58270.1,REFSEQ:NP_523741,GB_protein:AAF58270,FlyMine:FBpp0086694,modMine:FBpp0086694; MD5=453b…	39.4	37	0.36	ALSDAEVSKSEIGEVLLVGGMTR+ASNGDAWVSSTDGK+ATSSLQQSSLK+DAGQIAGLNVLR+DITNLSYK+ELIEIVNQGESIVHDTETK+EQQIVIQSSGGLSKDEIENMIK+ETAEAYLNTPVK+LFELAYK+LFELAYKK+LLGSFTLVGIPPAPR+NAVVTVPAYFNDSQR+QAVTNSANTFYATK+QAVTNSANTFYATKR+SEIGEVLLVGGMTR+SKLESLVGDLIK+SKLESLVGDLIKR+SQVFSTASDGQTQVEIK+TLLANKETADLEEVR+TLLANKETADLEEVRK+VIENAEGAR+VINEPTAAALAYGMDK+VQSTVQELFGR+VYSPSQIGAFILMK
442	FBpp0083802|FBgn0002622|CG6779-PA|RpS3-PA FBpp0312066|FBgn0002622|CG6779-PB|RpS3-PB	1.0000	FBpp0083802 type=protein; loc=3R:join(23358855..23358890,23359154..23359858); ID=FBpp0083802; name=RpS3-PA; parent=FBgn0002622,FBtr0084410; dbxref=FlyBase:FBpp0083802,FlyBase_Annotation_IDs:CG6779-PA,GB_protein:AAF56129.1,REFSEQ:NP_476632,GB_protein:AAF56129,FlyMine:FBpp0083802,modMine:FBpp0083802; MD5=afce2f20264890e9f016128a095a23e6; length=246; release=r6.09; species=Dmel;;FBpp0312066 type=pro…	48.8	37	0.36	AELNEFLTR+EEKIYETPETEYKIPPPSKPLDDLSEAK+ELAEDGYSGVEVR+FNFETGR+FVSDGIFK+FVSDGIFKAELNEFLTR+IELYAEK+IPPPSKPLDDLSEAK+IRELTAMVQK+IYETPETEYK+IYETPETEYKIPPPSKPLDDLSEAK+KPLPDNVSVVEPK+KPLPDNVSVVEPKEEK+LTGGLAVR+TEIIIMATK+VMLPYDPK
758e	FBpp0289838|FBgn0003890|CG4869-PB|betaTub97EF-PB FBpp0306927|FBgn0003890|CG4869-PC|betaTub97EF-PC	0.9989	FBpp0289838 type=protein; loc=3R:complement(join(27988099..27988155,27974108..27974342,27972921..27973150,27969660..27969827,27968927..27969191,27967269..27967591,27967106..27967201)); ID=FBpp0289838; name=betaTub97EF-PB; parent=FBgn0003890,FBtr0300611; dbxref=REFSEQ:NP_001163753,GB_protein:ACZ95047,FlyBase:FBpp0289838,FlyBase_Annotation_IDs:CG4869-PB,FlyMine:FBpp0289838,modMine:FBpp0289838; MD5=…	17.1	37	0.09	ALTVAELTQQMFDAK+FPGQLNADLR+FPGQLNADLRK+ISEQFTAMFR+KLAVNMVPFPR+LAVNMVPFPR+MSATFIGNSTAIQEIFK+MSATFIGNSTAIQEIFKR+NSSYFVEWIPNNVK+RISEQFTAMFR
813a	FBpp0306828|FBgn0010488|CG3845-PD|NAT1-PD	1.0000	FBpp0306828 type=protein; loc=2R:join(12918398..12920859,12920985..12922810,12922879..12923057); ID=FBpp0306828; name=NAT1-PD; parent=FBgn0010488,FBtr0334772; dbxref=FlyBase:FBpp0306828,FlyBase_Annotation_IDs:CG3845-PD,REFSEQ:NP_001033943,GB_protein:ABC66062; MD5=8a2379a67482db85e78c56fae502cce9; length=1488; release=r6.09; species=Dmel;	28.0	36	0.33	AIIIEGGTSTGDTK+ATSSSPNFSSGAEKLDLDGQAGR+DRNDGQYGGNQLLGSK+FHLNIQPGGYNDMFSGLSVTGASPIVSPFATSNR+FIGELNKLDMLSK+FQELSDELLK+GGNDGGVSSGYSSNYR+GGNDGGVSSGYSSNYRDNYEDSPSHQR+GSSPSSGSNSLGGNYR+GVILLIFDK+IVSLVASLLAK+KLGTTEGPVPIK+LDLNSIAILK+LSEEAPSFDKEPSNSSTFLR+LSFLYPLLK+LVITANPSEIER+NDGQYGGNQLLGSK+NGSASAQISGSTSNSSNISLNSGSASAAGGGTPHSQQQQER+NLITTNQDAVENLQMRPAANSLLFR+NSDILGQGLGGNSDSYNGSSSSGR+RLSEEAPSFDKEPSNSSTFLR+S…
586	FBpp0087861|FBgn0033264|CG2158-PA|Nup50-PA	1.0000	FBpp0087861 type=protein; loc=2R:join(8123138..8123363,8123420..8124549,8124610..8124948); ID=FBpp0087861; name=Nup50-PA; parent=FBgn0033264,FBtr0088783; dbxref=FlyBase:FBpp0087861,FlyBase_Annotation_IDs:CG2158-PA,GB_protein:AAF59131.1,REFSEQ:NP_610355,GB_protein:AAF59131,FlyMine:FBpp0087861,modMine:FBpp0087861; MD5=be5d93959adbf8ce49e5360e86ab60a5; length=564; release=r6.09; species=Dmel;	45.0	36	0.34	AATTFTFGKPSAPIGASVSPLAK+ASSPPKAATTFTFGKPSAPIGASVSPLAK+ATSLLLR+ESTSTVDGAKPTTSIFGNISAAK+ESTSTVDGAKPTTSIFGNISAAKK+ESVADLNR+IAGGSSAAEEDGAEEK+IAGGSSAAEEDGAEEKTAEPK+KDEPNFSAPK+KIAGGSSAAEEDGAEEKTAEPK+NYDEHLKDLQDEESAR+QATSNLNHENWDLEEEPEER+QVVEDDAIYSKR+SNNDDKPSTSLFAGFGK+SSIFSFGAK+SVFSGFSGFGKPAASPAAGSPFSFLANVTAPATTSSSEPK+TGDEADDLLEK+TNGFSFGLK+TSSSSTSLTSTMETSEYR+TSSSSTSLTSTMETSEYRESVADLNR+VKTGDEADDLLEK
564	FBpp0087164|FBgn0033663|CG8983-PA|ERp60-PA	1.0000	FBpp0087164 type=protein; loc=2R:complement(join(11890671..11890819,11888949..11889389,11888575..11888688,11887745..11888510)); ID=FBpp0087164; name=ERp60-PA; parent=FBgn0033663,FBtr0088058; dbxref=GB_protein:AAF58609.1,FlyBase:FBpp0087164,FlyBase_Annotation_IDs:CG8983-PA,GB_protein:AAF58609.2,REFSEQ:NP_725084,GB_protein:AAF58609,FlyMine:FBpp0087164,modMine:FBpp0087164; MD5=6aae583dd23c482fa809b5…	50.5	36	0.34	AAEIVKDDDPPIK+APHLSNKFESSSIK+DDFQHELNEYGYDFVGDKPVVLAR+DEFSVENLQDFVEK+DFQNPLITAYYSVDYQK+DTTLFGYFSDSDSK+EATTELKGFDR+EFVGQINFAIASK+EVDDFLK+FEGSSESDLSTFVK+FESSSIKFEGSSESDLSTFVK+GFPTLFWLPK+IFRQDEVSQDYNGPR+KLSPIYEELAEKLQDEDVAIVK+LLANELEPYIK+LQDEDVAIVK+LSPIYEELAEK+MDATANDVPPEFNVR+SEPIPESNDAPVK+TQDSVKDFQNPLITAYYSVDYQK+YALKDEFSVENLQDFVEK+YSVSGYPTLK
817a	sp|K1C10_HUMAN|	1.0000	sp K1C10_HUMAN	43.2	35	0.31	ADLEMQIESLTEELAYLKK+ALEESNYELEGK+DAEAWFNEK+ELTTEIDNNIEQISSYK+GSLGGGFSSGGFSGGSFSR+IRLENEIQTYR+LAADDFR+LASYLDK+LENEIQTYR+LKYENEVALR+NHEEEMKDLR+NQILNLTTDNANILLQIDNAR+NVQALEIELQSQLALK+NVSTGDVNVEMNAAPGVDLTQLLNNMR+QSLEASLAETEGR+QSVEADINGLR+QSVEADINGLRR+SKELTTEIDNNIEQISSYK+SLLEGEGSSGGGGR+SQYEQLAEQNR+SQYEQLAEQNRK+VLDELTLTK+VTMQNLNDR+YENEVALR
777a	FBpp0088242|FBgn0017545|CG2168-PA|RpS3A-PA FBpp0300615|FBgn0017545|CG2168-PF|RpS3A-PF	1.0000	FBpp0088242 type=protein; loc=4:complement(join(66840..67180,66273..66738)); ID=FBpp0088242; name=RpS3A-PA; parent=FBgn0017545,FBtr0089175; dbxref=FlyBase:FBpp0088242,GB_protein:AAF59372.1,FlyBase_Annotation_IDs:CG2168-PA,REFSEQ:NP_524618,GB_protein:AAF59372,FlyMine:FBpp0088242,modMine:FBpp0088242; MD5=01e3a94c58ad043665c9117cee125392; length=268; release=r6.09; species=Dmel;;FBpp0300615 type=pro…	53.4	35	0.34	APNMFQTR+GRVFEVSLADLQK+IASDYLK+IYPLHDVYIR+KDWYDVK+KVVDPFSR+KWQTLIEAIVEAK+LALDSIAK+LALDSIAKDIEK+LIAEDVQDR+MTDIITNEVSGADLK+SVEAVVSSEGAVIDRPEGYEPPVQEAV+TVDGYLLR+VFEVSLADLQK+VFEVSLADLQKDIDPER+VVDPFSR+WQTLIEAIVEAK
722a	FBpp0081062|FBgn0003885|CG2512-PA|alphaTub84D-PA FBpp0081153|FBgn0003884|CG1913-PA|alphaTub84B-PA	1.0000	FBpp0081062 type=protein; loc=3R:7531259..7532611; ID=FBpp0081062; name=alphaTub84D-PA; parent=FBgn0003885,FBtr0081538; dbxref=FlyBase:FBpp0081062,FlyBase_Annotation_IDs:CG2512-PA,GB_protein:AAF54007.1,REFSEQ:NP_524264,GB_protein:AAF54007,FlyMine:FBpp0081062,modMine:FBpp0081062; MD5=019098f12132864ff22b77f0b7ff682e; length=450; release=r6.09; species=Dmel;;FBpp0081153 type=protein; loc=3R:join(70…	42.2	35	0.35	AFVHWYVGEGMEEGEFSEAR+AVFVDLEPTVVDEVR+DVNAAIATIK+EIVDLVLDR+FDGALNVDLTEFQTNLVPYPR+FDLMYAK+IHFPLVTYAPVISAEK+LDHKFDLMYAK+LIGQIVSSITASLR+NLDIERPTYTNLNR+QLFHPEQLITGK+QLFHPEQLITGKEDAANNYAR+RNLDIERPTYTNLNR+TVGGGDDSFNTFFSETGAGK+VGINYQPPTVVPGGDLAK
653	sp|K1C9_HUMAN|	1.0000	sp K1C9_HUMAN	54.1	35	0.33	DIENQYETQITQIEHEVSSSGQEVQSSAK+EIETYHNLLEGGQEDFESSGAGK+FSSSSGYGGGSSR+GGGGSFGYSYGGGSGGGFSASSLGGGFGGGSR+GGSGGSHGGGSGFGGESGGSYGGGEEASGSGGGYGGGSGK+GGSGGSYGGGGSGGGYGGGSGSR+HGVQELEIELQSQLSK+HGVQELEIELQSQLSKK+IKFEMEQNLR+KDIENQYETQITQIEHEVSSSGQEVQSSAK+LASYLDK+LASYLDKVQALEEANNDLENK+MTLDDFR+NHKEEMSQLTGQNSGDVNVEINVAPGK+NHKEEMSQLTGQNSGDVNVEINVAPGKDLTK+NYSPYYNTIDDLK+NYSPYYNTIDDLKDQIVDLTVGNNK+QGVDADINGLR+QVLDNL…
756a	FBpp0085653|FBgn0260934|CG8201-PH|par-1-PH	1.0000	FBpp0085653 type=protein; loc=2R:join(19464642..19465694,19470597..19470812,19470872..19471092,19471209..19471490,19471552..19471736,19472819..19472931,19472996..19473179,19473440..19473554,19473613..19473740,19473805..19473967,19474528..19474641,19477634..19477704,19478742..19478865,19481151..19481163); ID=FBpp0085653; name=par-1-PH; parent=FBgn0260934,FBtr0086457; dbxref=FlyBase_Annotation_IDs:…	30.1	34	0.20	AEEIGDATSQGNGSAATNVK+AENLLLDSELNIK+DELSLLR+DLKAENLLLDSELNIK+FLVLNPAK+IIDKTQLNPGSLQK+IVVTMIENGGLPIVATSK+LFQVIETEK+MLTTADTTLNSPAKPR+NEFYIVGDGYHR+NISGNDAGANAGSASVQSPTHR+NLAATNAASAAAANSSYASGGGGGTVSSR+NNTALEYSGTSGASGDSSHPGR+QKNLAATNAASAAAANSSYASGGGGGTVSSR+QNTIDSATIKENTAR+SEIEASLSQVR+TDDLAAESSASAAAAVAPK+TVSGTSGIIPR+VGPTNAAATVAAATGAVGAVNPSNNYNAAGSAADR+YDDVFATYLLLGR
681a	FBpp0073277|FBgn0003360|CG16944-PA|sesB-PA FBpp0073278|FBgn0003360|CG16944-PC|sesB-PC FBpp0073279|FBgn0003360|CG16944-PB|sesB-PB FBpp0073280|FBgn0003360|CG16944-PD|sesB-PD FBpp0312078|FBgn0003360|CG16944-PE|sesB-PE	1.0000	FBpp0073277 type=protein; loc=X:complement(join(10782380..10782676,10782173..10782300,10781621..10782095)); ID=FBpp0073277; name=sesB-PA; parent=FBgn0003360,FBtr0073421; dbxref=FlyBase:FBpp0073277,FlyBase_Annotation_IDs:CG16944-PA,GB_protein:AAG22341.1,REFSEQ:NP_511109,GB_protein:AAG22341,FlyMine:FBpp0073277,modMine:FBpp0073277; MD5=c2c1ad011a3bcdf20b09b6b6d65bec98; length=299; release=r6.09; spe…	46.5	34	0.34	AAYFGFYDTAR+DFAAGGISAAVSK+DFDAVGFVK+EQGFSSFWR+GAFSNILR+GFGVSVQGIIIYR+GTGGAFVLVLYDEIK+GTGGAFVLVLYDEIKK+IFKSDGIVGLYR+KATEVIYK+QEGTGAFFK+QVFLGGVDK+QVFLGGVDKNTQFWR+SDGIVGLYR+YFPTQALNFAFK+YFPTQALNFAFKDK+YFPTQALNFAFKDKYK
394	FBpp0081894|FBgn0037924|CG14712-PA|CG14712-PA	1.0000	FBpp0081894 type=protein; loc=3R:join(11628941..11629014,11629081..11629248,11629318..11629720,11629784..11632939); ID=FBpp0081894; name=CG14712-PA; parent=FBgn0037924,FBtr0082418; dbxref=FlyBase:FBpp0081894,FlyBase_Annotation_IDs:CG14712-PA,GB_protein:AAG22146.2,REFSEQ:NP_650096,GB_protein:AAG22146,FlyMine:FBpp0081894,modMine:FBpp0081894; MD5=4c6cd830baee08815c7bd4474131f9f7; length=1266; releas…	27.3	34	0.33	AISAPAIQK+AMSMPVVTVAAVPASR+AMSMPVVTVAAVPASRAISAPAIQK+APASPLPYK+APTLSITQIAPPER+ELTVSVPLR+ENRPILHPPHPQHESEPTR+FNMSSMSPMADSTR+GELYLGEPDELDAPAPK+HHSTSLSAASPALQHMNSNGTISPTQSPEQVAK+IDASLLNNRPAASNFLR+INTEDTQQAQDYTK+INTEDTQQAQDYTKR+LAIMLSGLK+LNLSQVDPR+LTLFNAR+LVLGQPAPPAK+NLFGLNATTTTPFAFGGAAAGAADK+NLQQQQNQSFK+QKLNLSQVDPR+SENKDNKPIAFAFGAGNNSAVANPSGVFSFGGTDK+SFYSGNTLSSLLR+SMSASNLYNPLTQPR+SNSLVGLVPK+SRAPTLSI…
769a	FBpp0087479|FBgn0261014|CG2331-PA|TER94-PA	1.0000	FBpp0087479 type=protein; loc=2R:join(9989287..9989303,9990471..9990573,9990660..9992696,9992763..9992917,9992984..9993077); ID=FBpp0087479; name=TER94-PA; parent=FBgn0261014,FBtr0088391; dbxref=FlyBase:FBpp0087479,FlyBase_Annotation_IDs:CG2331-PA,GB_protein:AAF58863.1,REFSEQ:NP_477369,GB_protein:AAF58863,FlyMine:FBpp0087479,modMine:FBpp0087479; MD5=9ced7266152b9fad83a07959689b317f; length=801; r…	35.3	33	0.32	AVANETGAFFFLINGPEIMSK+EIDIGIPDATGR+ELQELVQYPVEHPDK+ELQELVQYPVEHPDKFLK+EMVELPLR+ETVVEVPNTTWTDIGGLESVK+ETVVEVPNTTWTDIGGLESVKK+EVDLTYIAK+GEDLATAILK+GILMYGPPGTGK+GPELLTMWFGESEANVR+IVSQLLTLMDGMKKSSHLIVMAATNRPNSIDPALR+KYEMFAQTLQQSR+LDQLIYIPLPDDK+LDQLIYIPLPDDKSR+LIVEEAQNDDNSVVSLSQAK+MDELQLFR+NSPAIIFIDEIDAIAPK+NVFIIGATNRPDIIDPAILRPGR+QAIEAEIR+VINQILTEMDGMGAK
65	FBpp0071892|FBgn0003062|CG9888-PA|Fib-PA	1.0000	FBpp0071892 type=protein; loc=2R:complement(join(23074582..23074594,23074024..23074463,23073061..23073642)); ID=FBpp0071892; name=Fib-PA; parent=FBgn0003062,FBtr0071982; dbxref=FlyBase:FBpp0071892,FlyBase_Annotation_IDs:CG9888-PA,GB_protein:AAF46950.1,REFSEQ:NP_523817,GB_protein:AAF46950,FlyMine:FBpp0071892,modMine:FBpp0071892; MD5=19665765e4e9749a82627001f88e480a; length=344; release=r6.09; spec…	41.0	33	0.31	DHAVVVGVYRPPPKQ+GKEDALVTR+HEGVFIAR+ISVETNGEK+ISVETNGEKIEYR+IVALNAQHFLK+LAAAVLGGVEQIHMPPGSK+LKPQEQLTLEPYER+MLVGMVDTIFADVAQPDQGR+NFVPGSEVYGEKR+TNIIPIIEDAR+TVTIEPHRHEGVFIAR
347	FBpp0080475|FBgn0051739|CG31739-PA|CG31739-PA FBpp0304012|FBgn0051739|CG31739-PB|CG31739-PB FBpp0304013|FBgn0051739|CG31739-PC|CG31739-PC	1.0000	FBpp0080475 type=protein; loc=2L:join(16827724..16827889,16828052..16828552,16828617..16828795,16828857..16828946,16829003..16830460,16830524..16831378); ID=FBpp0080475; name=CG31739-PA; parent=FBgn0051739,FBtr0080919; dbxref=FlyBase:FBpp0080475,FlyBase_Annotation_IDs:CG31739-PA,GB_protein:AAF53577.3,REFSEQ:NP_724018,GB_protein:AAF53577,FlyMine:FBpp0080475,modMine:FBpp0080475; MD5=a43607e7f5beff9…	26.2	33	0.33	ADPDEPSPSNPLASEAATPAR+AGHFYSLVQSPQQFK+ASEAFWNGAAR+DAYGQTQVLLSPK+DMQHFILEQILK+DVIAFPK+FGFLLNNVSEIIEK+GGGGYADGGGYNDFDNYR+IRLDYQDFLVENAK+LYHLSVVDEEEPSTNNTSHEQEDDDPDQER+RTPGGAQEFVVPTRK+SQAYDLVLNGQEVGGGSIR+STVKADPDEPSPSNPLASEAATPAR+TPGGAQEFVVPTR+TVTLVGWIPSTK+TYGLEEYAETGVPIESIVR+TYSTMVQQQSNLGITSTEYK+VLNPDDPYDGPIK+YDDLGAYAIVVR+YDTGEVEVSVTSVK
180	FBpp0075401|FBgn0014002|CG6988-PA|Pdi-PA FBpp0312224|FBgn0014002|CG6988-PE|Pdi-PE	1.0000	FBpp0075401 type=protein; loc=3L:complement(join(15142300..15142453,15138188..15139524)); ID=FBpp0075401; name=Pdi-PA; parent=FBgn0014002,FBtr0075648; dbxref=FlyBase:FBpp0075401,FlyBase_Annotation_IDs:CG6988-PA,GB_protein:AAF49659.1,REFSEQ:NP_524079,GB_protein:AAF49659,FlyMine:FBpp0075401,modMine:FBpp0075401; MD5=f07956e0e3a9386abdc94ad4a477c804; length=496; release=r6.09; species=Dmel;;FBpp03122…	58.7	33	0.31	AAQQLAEKESPIK+DLTSVADAEQFLK+DNGVVLFKPFDDKK+FAQVQSLPLIVDFNHESASK+FLDANGEVADSEPVEETEEEEEAPKKDEL+IFEFFGMNKEEVPTIR+ISSFPTIK+LIKLEEDMAK+MDSTANELESIK+QAADIIAWVTK+QAADIIAWVTKK+QLAPIYDQLAEK+SGSPVEYSGGR+SVFEGELNEENLK+SVFEGELNEENLKK+VANALDSFVFGVSSNADVIAK+VDATVEGELAEQYAVR+VIDFNLDR+VLVSSNFESVALDK+YKPESDDLSAETIEAFLKK+YRDDILFVTISSDEEDHTR+YVDPLKEIAK
720a	FBpp0079831|FBgn0032363|CG6509-PB|Dlg5-PB FBpp0079832|FBgn0032363|CG6509-PA|Dlg5-PA FBpp0307614|FBgn0032363|CG6509-PD|Dlg5-PD	1.0000	FBpp0079831 type=protein; loc=2L:complement(join(11515726..11515780,11511609..11515673,11511179..11511544,11510596..11510850,11510321..11510540,11510024..11510262,11509735..11509964,11509467..11509683,11509300..11509403)); ID=FBpp0079831; name=Dlg5-PB; parent=FBgn0032363,FBtr0080246; dbxref=FlyBase:FBpp0079831,FlyBase_Annotation_IDs:CG6509-PB,GB_protein:AAF53101.1,REFSEQ:NP_609505,GB_protein:AAF5…	20.5	32	0.30	AATQEIAANVLR+FAEFFFR+GSHPPPVGQPPDVVSLK+GVSSGVGVSGISGGNGANYDILQAQYK+HAYSVQLK+HSLYGVTAEEINQKPIQR+KGDQILEYNGVDLSGVTAEQAANEISK+LQIYPIVLLLR+LRIPSNPSVASK+LSLNITPSGDFYQPK+LTIDFSNLFK+MSDDLVLANKEIER+NSLFPLPMQPQAPSTRPGSR+NSSGSIDHHYVTSTGPVSGGSMSASSSDR+QIKDEPGDSFYIR+QQVYDVFHPPPLPK+QYISAVIPGVSIK+SALLELNTLR+SDGLNLFALK+SPAISEYGMYAK+SQNSIESILSAK+TNISHENPTGTMR+VELLDSPIR+VGIYVHDVAVGSPSDHAGIR+VLQLANADLK+YPSDSESIGSG…
522	FBpp0085915|FBgn0265297|CG5119-PC|pAbp-PC FBpp0085917|FBgn0265297|CG5119-PA|pAbp-PA FBpp0085919|FBgn0265297|CG5119-PB|pAbp-PB	1.0000	FBpp0085915 type=protein; loc=2R:join(18141507..18141672,18143413..18144897,18144967..18145220); ID=FBpp0085915; name=pAbp-PC; parent=FBgn0265297,FBtr0086736; dbxref=GB_protein:AAF57746.1,FlyBase:FBpp0085915,FlyBase_Annotation_IDs:CG5119-PC,REFSEQ:NP_725750,GB_protein:AAF57746; MD5=6bee88b82e3f7d3c442e363e78d07870; length=634; release=r6.09; species=Dmel;;FBpp0085917 type=protein; loc=2R:join(181…	43.1	32	0.30	AITGQQTAAPNMQIPGAQIAGGAQQR+AKVEEAVAVLQVHR+ALDTMNFDLVR+FSSAGPVLSIR+GAQPQVQGTHAAAAAANNMR+HESVFGVNLYVK+IAFSPYGNITSAK+LFTNVYVK+LIASLLANAKPQEQK+MQQLGQIYQPNAASGFFVPTLPSNQR+NFTEDFDDEKLKEFFEPYGK+NPPVPQLHQTQPIPQQLQGK+RSLGYAYVNFQQPADAER+SGVGNVFIK+SLGYAYVNFQQPADAER+VVGSKPLYVALAQR+WVPQVRPPAAIQGVQAGAAAAGGFQGTAGAVPTQFR
417	FBpp0082728|FBgn0040237|CG6815-PA|bor-PA FBpp0297140|FBgn0040237|CG6815-PB|bor-PB	1.0000	FBpp0082728 type=protein; loc=3R:complement(join(16263730..16263952,16263147..16263621,16262262..16263086,16261991..16262189,16261834..16261926)); ID=FBpp0082728; name=bor-PA; parent=FBgn0040237,FBtr0083276; dbxref=FlyBase:FBpp0082728,FlyBase_Annotation_IDs:CG6815-PA,GB_protein:AAF55289.2,REFSEQ:NP_524996,GB_protein:AAF55289,FlyMine:FBpp0082728,modMine:FBpp0082728; MD5=9550e905085694c6b773f07bdce…	38.1	32	0.29	AALNAFLYR+AKPTDALQGVVLNPK+EALELSK+FAFLDALK+FAFLDALKNPLHYLK+FDSSALER+FKLDTFDYGK+IGKPTLVGETSR+KRYEDQLLQQQR+LYFDKYVLQPAAAGAK+MAWLSDQER+NVLMHGPPGTGK+QQPQPDQTAGFSEGGGAADPEGR+QTIEHEIEMKEK+RQTIEHEIEMK+RYEDQLLQQQR+SITGTAAPPLTLTAK+TAGTVIGAGAEAMLTDWDK+VKEYEAHIEQAK+VKEYEAHIEQAKVEQK+VLTAAGGLSLLALGVYTAK+YVLQPAAAGAK
247	FBpp0077714|FBgn0003278|CG4033-PA|RpI135-PA	1.0000	FBpp0077714 type=protein; loc=2L:join(404384..404473,404536..406035,406095..407894); ID=FBpp0077714; name=RpI135-PA; parent=FBgn0003278,FBtr0078054; dbxref=FlyBase:FBpp0077714,FlyBase_Annotation_IDs:CG4033-PA,GB_protein:AAF51503.1,REFSEQ:NP_476708,GB_protein:AAF51503,FlyMine:FBpp0077714,modMine:FBpp0077714; MD5=57a1bdc18c8d91ec8b997a7d3469778d; length=1129; release=r6.09; species=Dmel;	23.6	31	0.31	AIESFLATGNIASR+DALISHGAAFLLQDR+EMTADIFFGVVHYQR+EMYPDFTTHLELAK+FSEENTAIDYFGK+GAAIHGNVYDATPFR+GFAYGSIYK+HGEHDSEWGGIFVIR+HLDTDGLPHPGSK+LGWSVNGVQK+LYVVFLDGK+MLEAGGYNYYGTER+MTIAMMIETMAGK+NGQFPGLYIATGPAR+SFIGNLFR+TGLGLMQNSGLVIMAENINR+THFMSNLANLIPMPDYNQSPR+TPINMDLGEVPIMLR+VESWVSQVR+VPQDVIDVR
816a	sp|ALBU_BOVIN|	1.0000	sp ALBU_BOVIN	24.9	30	0.29	AEFVEVTK+DAFLGSFLYEYSR+FKDLGEEHFK+HLVDEPQNLIK+HPYFYAPELLYYANK+KQTALVELLK+KVPQVSTPTLVEVSR+LGEYGFQNALIVR+LSQKFPK+LVNELTEFAK+LVTDLTK+QTALVELLK+RHPEYAVSVLLR+RHPYFYAPELLYYANK+TVMENFVAFVDK+VPQVSTPTLVEVSR+YLYEIAR
755a	FBpp0085596|FBgn0034504|CG8929-PB|CG8929-PB FBpp0085597|FBgn0034504|CG8929-PA|CG8929-PA	1.0000	FBpp0085596 type=protein; loc=2R:join(20328059..20328134,20328327..20329021,20329106..20329197,20329264..20329630,20329709..20330164,20330225..20330362); ID=FBpp0085596; name=CG8929-PB; parent=FBgn0034504,FBtr0086284; dbxref=GB_protein:AAF57475.2,FlyBase:FBpp0085596,FlyBase_Annotation_IDs:CG8929-PB,REFSEQ:NP_725957,GB_protein:AAF57475; MD5=4e317eb5d887de8b015946d4db3c5598; length=607; release=r6.…	32.8	30	0.29	ANTTNDYWDKK+DLDLKDYIK+EGGAPPYGRYPPTGGPPPGPPPPSQR+GPVAHILPRSKRPPSPPPR+HRPPEPPEPASAPAAAPTTQAK+IHGRPTTPPPVR+ITDPSLPAGK+LIEAEEKDPNR+LRKSPPLSPPPR+RRSPPLPPPSSSAMEK+SGAPPPPPSESHGR+WEEWWYK+YPPTGGPPPGPPPPSQR+YSYSPAPAGHFPEELATTAPSGMLSWDDVR
698a	FBpp0075517|FBgn0267795|CG32138-PA|CG32138-PA FBpp0113065|FBgn0267795|CG32138-PC|CG32138-PC	1.0000	FBpp0075517 type=protein; loc=3L:join(14054068..14054343,14061428..14061511,14065072..14065158,14065589..14067268,14067330..14067543,14067612..14067904,14068192..14068746,14068808..14068927,14069892..14070134); ID=FBpp0075517; name=CG32138-PA; parent=FBgn0267795,FBtr0075775; dbxref=FlyBase:FBpp0075517,FlyBase_Annotation_IDs:CG32138-PA,GB_protein:AAF49761.2,REFSEQ:NP_729954,GB_protein:AAF49761,REF…	25.2	30	0.27	AASVALENVVADVQELEK+AKFPELLNFESELYGTDK+DLEISLR+DQQLLTEEDKFMLQLSR+FKRPDNVSLLEHTR+GTIFNELDDEK+GTIFNELDDEKIFK+KDQQLLTEEDKFMLQLSR+KQQLPSNGALSLQEAVINELK+LGMPIDDVIAAIHSLDLKK+LLQQDEVYNGALEDILLGLK+LNMGAATDDIHVSIMCLRAIMNNK+LPTLNWIALKPNQVR+LQSLDTLIDTK+LSLENVELLQK+MVGESTSTQVLR+QIDFNEFEER+RPDNVSLLEHTR+SQQPMPTTDELDR+SSLLHYIVATIR+VHLQYEFTALGLDK+VLASMDLPPDK+YAELESESLTLK+YKLPTLNWIALKPNQVR
59	FBpp0071794|FBgn0011211|CG3612-PA|blw-PA	1.0000	FBpp0071794 type=protein; loc=2R:join(22799204..22799269,22799896..22800476,22800569..22801370,22801483..22801692); ID=FBpp0071794; name=blw-PA; parent=FBgn0011211,FBtr0071883; dbxref=FlyBase:FBpp0071794,FlyBase_Annotation_IDs:CG3612-PA,GB_protein:AAF46903.1,REFSEQ:NP_726243,GB_protein:AAF46903,FlyMine:FBpp0071794,modMine:FBpp0071794; MD5=9adab5c6a725023536c45cc02a2d2dad; length=552; release=r6.0…	39.9	29	0.29	AVDSLVPIGR+DGAISEASDAK+EAYPGDVFYLHSR+EVAAFAQFGSDLDAATQQLLNR+FEKEFLQHIK+GIRPAINVGLSVSR+GMALNLEPDNVGVVVFGNDK+HALIIYDDLSK+LELAQYR+SAEISNILEER+STVAQIVK+TALAIDTIINQK+TALAIDTIINQKR+TGAIVDVPVGDELLGR+TSEQALLDTIAK+VLSIGDGIAR+VVDALGNAIDGK+VYGLNNIQADEMVEFSSGLK
467	FBpp0084761|FBgn0029176|CG11901-PB|Ef1gamma-PB FBpp0084762|FBgn0029176|CG11901-PA|Ef1gamma-PA FBpp0291632|FBgn0029176|CG11901-PC|Ef1gamma-PC	1.0000	FBpp0084761 type=protein; loc=3R:join(29220297..29220308,29220430..29220579,29220643..29221776); ID=FBpp0084761; name=Ef1gamma-PB; parent=FBgn0029176,FBtr0085392; dbxref=FlyBase:FBpp0084761,FlyBase_Annotation_IDs:CG11901-PB,GB_protein:AAN14165.1,REFSEQ:NP_733280,GB_protein:AAN14165,FlyMine:FBpp0084761,modMine:FBpp0084761; MD5=7a3335c94c68f5c5ed188081c655b1c3; length=431; release=r6.09; species=Dm…	37.1	29	0.27	AAEPAEELDAADEALAAEPK+ALIAAQYSGAQVK+ALVFDPK+FDAENYSIWFGEYK+GTFNFDDFKR+GTLYTYPENFR+KAAEPAEELDAADEALAAEPK+KLVTQYFSWSGTDK+KLVTQYFSWSGTDKDGR+LQDATFLAGER+LVTQYFSWSGTDKDGR+LVTQYFSWSGTDKDGRK+NSTAKQEAEAVLQQLNQK+QEAEAVLQQLNQK+VPAFETAEGQYLSESNAIAYLLANEQLR+WFVTILNQK
172	FBpp0075069|FBgn0250814|CG4169-PA|UQCR-C2-PA FBpp0303947|FBgn0250814|CG4169-PB|UQCR-C2-PB	1.0000	FBpp0075069 type=protein; loc=3L:join(16584400..16584444,16584589..16584722,16584779..16585082,16585185..16586024); ID=FBpp0075069; name=UQCR-C2-PA; parent=FBgn0250814,FBtr0075309; dbxref=GB_protein:AAF49444.1,FlyBase:FBpp0075069,FlyBase_Annotation_IDs:CG4169-PA,REFSEQ:NP_648905,GB_protein:AAF49444,FlyMine:FBpp0075069,modMine:FBpp0075069; MD5=c89c08293aa606332e429c50fa8be9d2; length=440; release=…	62.5	29	0.28	AAVVGVGIDNNTLAGFAQTLQFPSGGSK+AIELVHK+AVNASYSDAGLFGFVVSADSK+AVVAVAGQGAAASNHK+ELVGYTVTTTADNAETGLR+LAGGLSTQNSTAFAIAR+LAVGAIGHLANVPYASDLA+LSSESLLHYVAQTFAAGR+LVVATADATLPVSR+NESYDIQGASHLLR+NGLGNSIYSPR+NIQQVGGTLTTWGDR+NIQQVGGTLTTWGDRELVGYTVTTTADNAETGLR+NVLEADALLGAIDGISQSQVQEAAK+NVLEADALLGAIDGISQSQVQEAAKK+TVEFLVR+TVVNQLNAVSTEER+YLQDLLQPAFKPWELVDNAK+YSSDGGLIK
607	FBpp0088439|FBgn0039757|CG1883-PA|RpS7-PA FBpp0088440|FBgn0039757|CG1883-PC|RpS7-PC FBpp0088970|FBgn0039757|CG1883-PD|RpS7-PD FBpp0308324|FBgn0039757|CG1883-PE|RpS7-PE	1.0000	FBpp0088439 type=protein; loc=3R:complement(join(30208490..30208657,30208093..30208425,30206638..30206721)); ID=FBpp0088439; name=RpS7-PA; parent=FBgn0039757,FBtr0089422; dbxref=FlyBase:FBpp0088439,FlyBase_Annotation_IDs:CG1883-PA,GB_protein:AAF57023.1,REFSEQ:NP_651782,GB_protein:AAF57023,FlyMine:FBpp0088439,modMine:FBpp0088439; MD5=447ca4c3ce12c2358f0f94bf5fea1d6b; length=194; release=r6.09; spe…	59.8	28	0.27	AVIIYVPIPQQK+DVTFEFPDNYLNV+EIEFGSK+EIEFGSKK+HVVVIAER+IIKPGGSDPDDFEK+IQIILVR+KAVIIYVPIPQQK+SIAQALVELEANSDLKPYLR+VDTFTSVYK+VDTFTSVYKK+VHLDKNQQTTIEHK+VHLDKNQQTTIEHKVDTFTSVYK+VKLDGSQLVK
404	FBpp0082219|FBgn0038145|CG8863-PA|Droj2-PA FBpp0082220|FBgn0038145|CG8863-PB|Droj2-PB FBpp0082221|FBgn0038145|CG8863-PC|Droj2-PC FBpp0082222|FBgn0038145|CG8863-PD|Droj2-PD FBpp0082223|FBgn0038145|CG8863-PE|Droj2-PE	1.0000	FBpp0082219 type=protein; loc=3R:join(13383479..13384579,13384670..13384780); ID=FBpp0082219; name=Droj2-PA; parent=FBgn0038145,FBtr0082751; dbxref=FlyBase:FBpp0082219,FlyBase_Annotation_IDs:CG8863-PA,GB_protein:AAF54939.1,REFSEQ:NP_650283,GB_protein:AAF54939; MD5=efbff2329a246c0e487de7a3cf5fb77c; length=403; release=r6.09; species=Dmel;;FBpp0082220 type=protein; loc=3R:join(13383479..13384579,13…	34.2	28	0.27	AISQAYEVLSDADK+AISQAYEVLSDADKR+DVVHQMSVQLEELYNGATR+ETGYYDILGVKPNATPDELKK+FFGAGFGGSGGGR+GGADSGDFRNPMDFFEK+GKDVVHQMSVQLEELYNGATR+KGGADSGDFRNPMDFFEK+MAYDEDDGGYQDGPR+NPMDFFEK+QVYDEGGEAAIKK+TLDDRDLIVSTQPGEVIR+TLDDRDLIVSTQPGEVIRHEMTK
725a	FBpp0081570|FBgn0051352|CG31352-PA|Unc-115a-PA FBpp0289791|FBgn0051352|CG31352-PB|Unc-115a-PB FBpp0289792|FBgn0051352|CG31352-PC|Unc-115a-PC FBpp0310681|FBgn0051352|CG31352-PG|Unc-115a-PG	1.0000	FBpp0081570 type=protein; loc=3R:complement(join(9704945..9704948,9699051..9699361,9698318..9698989,9697908..9697964,9697208..9697761,9696966..9697139,9696600..9696739,9696422..9696507,9695587..9695653,9695282..9695523,9695110..9695223)); ID=FBpp0081570; name=Unc-115a-PA; parent=FBgn0051352,FBtr0082092; dbxref=GB_protein:AAF54427.3,FlyBase:FBpp0081570,FlyBase_Annotation_IDs:CG31352-PA,GB_protein:…	31.0	27	0.25	ALMGGDLPASSTYSGALSYHYPQAGLIR+DDFPAPPYPYTDPER+EYGRPNAEDISR+IERDDFPAPPYPYTDPER+IYPYHLLLITNYR+IYTYSYLTDAPHYLR+LNSGIGSAIAK+NGFSSDFSYGGLGDK+NLDHQKPFYEDEMFDR+QATGGGVSSPAPPAESPTR+SLATGGFFTK+SLGNAPSYNAIHSYR+SPGMNNEEPIELSHYPAAK+TPSASKEPLYK+TPSFNGSLYSSSR+TTTLPYIR+TVSPGLILR+VLVDAIR+YESPIGASPSR
724a	FBpp0081374|FBgn0263231|CG9748-PA|bel-PA FBpp0306433|FBgn0263231|CG9748-PB|bel-PB	1.0000	FBpp0081374 type=protein; loc=3R:complement(join(8659963..8660007,8658015..8658387,8655987..8657843,8655785..8655906)); ID=FBpp0081374; name=bel-PA; parent=FBgn0263231,FBtr0081888; dbxref=FlyBase:FBpp0081374,FlyBase_Annotation_IDs:CG9748-PA,GB_protein:AAF54262.1,REFSEQ:NP_536783,GB_protein:AAF54262,FlyMine:FBpp0081374,modMine:FBpp0081374; MD5=7a5214f0ded2bee922609d09b676d354; length=798; release=…	26.6	27	0.27	DSLTLIFVETK+ELATQIFEEAK+ELATQIFEEAKK+FEDNYNGGEFDSR+FLVIDEADR+HAIPIIINGR+HVINFDLPSDVEEYVHR+MGNLGVATSFFNEK+MLDMGFEPQIR+MRPAVLYGGNNTSEQMR+NDRWQEPERPAGFDGSEGGQSAGGNR+QTLMFSATFPK+QYPLGLVLAPTR+TSTNSVTGGVYVPPHLR+VGLENIR+VGSTSENITQTILWVYEPDKR+WKEGGGSNVDYTK+WQEPERPAGFDGSEGGQSAGGNR
807a	FBpp0292363|FBgn0261802|CG6448-PA|CG42748-PB FBpp0292364|FBgn0261802|CG6448-PB|CG42748-PC FBpp0292369|FBgn0261802|CG42748-PG|CG42748-PG FBpp0305884|FBgn0261802|CG42748-PJ|CG42748-PJ FBpp0305885|FBgn0261802|CG42748-PK|CG42748-PK	1.0000	FBpp0292363 type=protein; loc=2L:join(22140824..22140971,22141595..22141768,22141834..22144280,22145671..22146996,22154798..22155408,22156621..22156815,22158513..22158744); ID=FBpp0292363; name=CG42748-PB; parent=FBgn0261802,FBtr0303271; dbxref=FlyBase:FBpp0292363,FlyBase:FBpp0085292,FlyBase_Annotation_IDs:CG6448-PA,FlyBase_Annotation_IDs:CG42748-PB,REFSEQ:NP_724384,GB_protein:AAF57249; MD5=613d6…	14.7	26	0.26	EVTSAIVHFVNDQQQSQHPR+GAPINSSFISVASGSGLLR+LAGHGDATRPTVVTAVPVSVAPVAEVDK+LANSLLTQR+LDDTIVSETSSGHVHSWQQQEQLGK+LNIPDWFR+LNVNSVAYDVDELDAEVKPSPGGMASVR+MGLIETNLDTHETVISGK+NILPPENELQK+QPYLGWR+QSPEESQPVDFVHIPLKPPR+SHDHNPGALSEHQLR+TLDSPQTPVIDNSPPELAR+TLHSVSTEIQSSIK+TTSLSSLGSQR
714a	FBpp0078891|FBgn0027496|CG9543-PA|epsilonCOP-PA	1.0000	FBpp0078891 type=protein; loc=2L:6489191..6490111; ID=FBpp0078891; name=epsilonCOP-PA; parent=FBgn0027496,FBtr0079261; dbxref=FlyBase:FBpp0078891,FlyBase_Annotation_IDs:CG9543-PA,GB_protein:AAF52392.1,REFSEQ:NP_609037,GB_protein:AAF52392,FlyMine:FBpp0078891,modMine:FBpp0078891; MD5=a6ca088659c31a8f0ea6d2dd59429761; length=306; release=r6.09; species=Dmel;	29.4	26	0.25	EGNSTPLQALR+FKPTPALLNGQAVVHLGLER+IVASDIKEGNSTPLQALR+LVHEAFEQPSR+LVHEAFEQPSRTEELLEK+QQNEEDTNSVLFDAR+SDFVTDLDKK+TEELLEK+YEEADSVLR
461	FBpp0084623|FBgn0039562|CG5520-PA|Gp93-PA	1.0000	FBpp0084623 type=protein; loc=3R:join(27948862..27948901,27948984..27949073,27949171..27949253,27949342..27950594,27950928..27951825); ID=FBpp0084623; name=Gp93-PA; parent=FBgn0039562,FBtr0085254; dbxref=FlyBase:FBpp0084623,FlyBase_Annotation_IDs:CG5520-PA,GB_protein:AAF56765.1,REFSEQ:NP_651601,GB_protein:AAF56765,FlyMine:FBpp0084623,modMine:FBpp0084623; MD5=abbe18951e5d4fc65b176fc302188ce1; leng…	26.2	26	0.22	DSSEPLTQTHFIAEGEVTFK+EEAQDFLEEDTVR+EEEAIQLDGLNVAQLK+EGFQLNESEK+ELISNASDAIDK+ELISNASDAIDKIR+FTFQTEVNR+GSVISLYLK+GVTSLAEYK+GVTSLAEYKER+GVVDSDDLPLNVSR+KPAEVTEDEYTSFYK+KYSQFINFPIR+LIINSLYR+SLLYVPK+TDAETLKREEEAIQLDGLNVAQLK+TLEINPR+TTWDWTLINDSKPIWTR+VQPSESFNR+WLNDVALK+YSQFINFPIR
460	FBpp0084617|FBgn0003279|CG5502-PA|RpL4-PA	1.0000	FBpp0084617 type=protein; loc=3R:join(27922917..27922919,27923125..27923305,27923370..27923740,27924140..27924790); ID=FBpp0084617; name=RpL4-PA; parent=FBgn0003279,FBtr0085248; dbxref=FlyBase:FBpp0084617,FlyBase_Annotation_IDs:CG5502-PA,GB_protein:AAG22173.1,REFSEQ:NP_524538,GB_protein:AAG22173,FlyMine:FBpp0084617,modMine:FBpp0084617; MD5=c846b6c4b4ed56d364b2ad352ff789f5; length=401; release=r6.…	41.4	26	0.26	APIRPDVVNEVHQLLR+FVIWTESAFAR+GHVIDGVSEFPLVVSDEVQK+GYNLPQPK+LNDLFGTWK+LNPLTNVR+LNPYAEVLKR+MANTDLSR+NIPGIETINVDKLNLLK+QAVIFLR+QAYAVSELAGHQTSAESWGTGR+RLNPLTNVR+RYALVSAIAASGVPALVQSK+SHFANVATK+YALVSAIAASGVPALVQSK
38	FBpp0071050|FBgn0004403|CG1524-PB|RpS14a-PB FBpp0071051|FBgn0004403|CG1524-PA|RpS14a-PA FBpp0071052|FBgn0004404|CG1527-PA|RpS14b-PA FBpp0311458|FBgn0004404|CG1527-PB|RpS14b-PB	1.0000	FBpp0071050 type=protein; loc=X:join(7934034..7934270,7934330..7934548); ID=FBpp0071050; name=RpS14a-PB; parent=FBgn0004403,FBtr0071094; dbxref=FlyBase:FBpp0071050,FlyBase_Annotation_IDs:CG1524-PB,GB_protein:AAF46297.1,REFSEQ:NP_524884,GB_protein:AAF46297; MD5=67c629577ede1be33d27f3af361fb96a; length=151; release=r6.09; species=Dmel;;FBpp0071051 type=protein; loc=X:join(7934034..7934270,7934330..…	51.7	26	0.26	ADRDEASPYAAMLAAQDVAEK+AKVQKEEVQVQLGPQVR+DEASPYAAMLAAQDVAEK+IEDVTPIPSDSTR+IEDVTPIPSDSTRR+IGRIEDVTPIPSDSTR+IGRIEDVTPIPSDSTRR+TLGITALHIK+TPGPGAQSALR+VKADRDEASPYAAMLAAQDVAEK+VQKEEVQVQLGPQVR
89	FBpp0072672|FBgn0250789|CG1977-PA|alpha-Spec-PA FBpp0305100|FBgn0250789|CG1977-PB|alpha-Spec-PB FBpp0305101|FBgn0250789|CG1977-PC|alpha-Spec-PC FBpp0305102|FBgn0250789|CG1977-PD|alpha-Spec-PD	1.0000	FBpp0072672 type=protein; loc=3L:complement(join(1784907..1788896,1781759..1783682,1781095..1781698,1779385..1779985,1779182..1779310)); ID=FBpp0072672; name=alpha-Spec-PA; parent=FBgn0250789,FBtr0072789; dbxref=FlyBase:FBpp0072672,FlyBase_Annotation_IDs:CG1977-PA,GB_protein:AAF47569.1,REFSEQ:NP_476739,GB_protein:AAF47569,FlyMine:FBpp0072672,modMine:FBpp0072672; MD5=b8439882282cce78554fdd71ffb18c…	17.2	25	0.23	ADVVESWIDDKENYVR+AGTFGAFEQFGNELLQANHYASPEIK+DADEIENWIAEK+DAHAQFQASLSSAEADFK+DLAALEDKVSTLGAEAQR+DLSTVQTLLTK+DVAGAEALLER+EAFLNADDDANAGGNVEALIK+EKEPIATGSDYGKDEDSSEALLK+ETENVQSYEEIENAFR+FATDDSYLDPTNLNGK+IDAGLSASQQNLVDNHSIAKR+IQSVLAMGGNLIDKK+KFDDFNDDLKANEVR+LANMNEIAVQLTSLGQTEAALK+LGDEQTLQQFSR+LIDGQHYAADDVAQR+LLNVISSGENMLKDQPFASDDIR+LMDVSNLGVPEIEQR+LNEALTLHQFFR+LQAASEESYRDPTNLQAK+LQLATEESYKDPANIQSK+QAE…
666a	FBpp0071394|FBgn0261710|CG17255-PA|nocte-PA FBpp0071395|FBgn0261710|CG17255-PB|nocte-PB FBpp0298823|FBgn0261710|CG17255-PC|nocte-PC	1.0000	FBpp0071394 type=protein; loc=X:complement(join(10471880..10471969,10471618..10471783,10465585..10471538,10465143..10465247,10464453..10465067)); ID=FBpp0071394; name=nocte-PA; parent=FBgn0261710,FBtr0071460; dbxref=FlyBase:FBpp0071394,GB_protein:AAF46591.2,FlyBase_Annotation_IDs:CG17255-PA,GB_protein:AAF46591.3,REFSEQ:NP_572631,GB_protein:AAF46591; MD5=a2d2c4a9b8439b72d64b872c9f88b42c; length=23…	16.2	25	0.25	DYRDGSDDVGGGSADLGELSLRPQNDTAAWLQQQEK+EQAAAAAVAAQR+FTALDINR+GGVSGGGGGVSGGAQANAGQGR+GKESTDRDQPSEGIQDQQQQLQQQQQQQEVR+GSISSLGSGVTPTGGAGGGGGGVSSSSSAGGDYGQK+GSSGNVGAPVAGGIALDASVYER+LPLPPGLAAPGSAVGSVTATSSSVVVPGAADK+LPLPPGLAAPGSAVGSVTATSSSVVVPGAADKK+NYGAWDLQNQVLQQQQQQSQQQQQQQQR+QQQQVVPHYQSPQFQYEFPTLDGTVGSGAGGGSGAGVGSGSGAGK+SASASSAFDSNSR+SASPAVVGSGSFR+TLTTDPMPTQILR+TSLGAVGSGPSTSLLLDAGAPVNTIIFENSTYK+YPTPIQ…
185	FBpp0075618|FBgn0011284|CG11276-PA|RpS4-PA FBpp0075619|FBgn0011284|CG11276-PB|RpS4-PB FBpp0312080|FBgn0011284|CG11276-PC|RpS4-PC	1.0000	FBpp0075618 type=protein; loc=3L:join(13042012..13042014,13042110..13042368,13042442..13042539,13043166..13043337,13043574..13043827); ID=FBpp0075618; name=RpS4-PA; parent=FBgn0011284,FBtr0075884; dbxref=FlyBase:FBpp0075618,FlyBase_Annotation_IDs:CG11276-PA,GB_protein:AAF49847.1,REFSEQ:NP_729871,GB_protein:AAF49847,FlyMine:FBpp0075618; MD5=9432bd09df680f6871c732d2390f7b76; length=261; release=r6.…	46.0	25	0.23	ESLPLLIFLR+GNKPYISLPK+GVPFLVTHDGR+HPGSFDIVHIK+LGGVFAPRPSTGPHK+LRESLPLLIFLR+LTNVFIIGK+TDPTYPAGYMDVITLEK+TIRYPDPLIHANDSVQVDIASGK+VRTDPTYPAGYMDVITLEK+YALNGAEVTK+YPDPLIHANDSVQVDIASGK
818b	sp|K22E_HUMAN|	1.0000	sp K22E_HUMAN	36.6	24	0.24	AQYEEIAQR+FASFIDKVR+GFSSGSAVVSGGSR+LALDVEIATYR+LALDVEIATYRK+MSGDLSSNVTVSVTSSTISSNVASK+NKLNDLEEALQQAK+NLDLDSIIAEVK+SISISVAGGGGGFGAAGGFGGR+SKEEAEALYHSK+SKEEAEALYHSKYEELQVTVGR+SLVGLGGTK+TAAENDFVTLK+TAAENDFVTLKK+TSQNSELNNMQDLVEDYKK+VDLLNQEIEFLK+VDPEIQNVK+VLYDAEISQIHQSVTDTNVILSMDNSR+YEELQVTVGR+YLDGLTAER
756b	FBpp0085646|FBgn0260934|CG8201-PA|par-1-PA FBpp0303278|FBgn0260934|CG8201-PX|par-1-PX	1.0000	FBpp0085646 type=protein; loc=2R:join(19459933..19460616,19470597..19470812,19470872..19471092,19471209..19471490,19471552..19471736,19472819..19472931,19472996..19473164,19473440..19473554,19473613..19473740,19473805..19473967,19477616..19477704,19478742..19478865,19482952..19483101,19483168..19483286,19483349..19483407); ID=FBpp0085646; name=par-1-PA; parent=FBgn0260934,FBtr0086450; dbxref=FlyB…	23.2	24	0.13	AENLLLDSELNIK+ASSGVGPTNAAATVAAATGAVGAVNPSNNYNAAGSAADR+DLKAENLLLDSELNIK+FLVLNPAK+IIDKTQLNPGSLQK+ISGTSIGFK+LFQVIETEK+MLTTADTTLNSPAKPR+NISGNDAGANAGSASVQSPTHR+NNTALEYSGTSGASGDSSHPGR+QNTIDSATIKENTAR+SEIEASLSQVR+TTSPLMPDQIMQK+TVSGTSGIIPR+VGPTNAAATVAAATGAVGAVNPSNNYNAAGSAADR+YDDVFATYLLLGR
615	FBpp0088675|FBgn0003189|CG18572-PA|r-PA FBpp0309141|FBgn0003189|CG18572-PD|r-PD FBpp0309142|FBgn0003189|CG18572-PE|r-PE	1.0000	FBpp0088675 type=protein; loc=X:join(16656398..16657156,16657221..16660472,16660538..16660642,16665188..16665327,16666035..16667859,16667937..16668320,16668385..16668594); ID=FBpp0088675; name=r-PA; parent=FBgn0003189,FBtr0089734; dbxref=FlyBase:FBpp0088675,FlyBase_Annotation_IDs:CG18572-PA,GB_protein:AAF48639.3,REFSEQ:NP_523377,GB_protein:AAF48639,FlyMine:FBpp0088675,modMine:FBpp0088675; MD5=477…	12.9	24	0.23	AIVGLDVEPLDVLHGVGK+ATGYPLAYVAAK+DLTIPQLIEQR+ERQVYGNPNGKGPR+ESNIQTVLINPNIATVQTSK+GEVAFVDGQVLVQPGFGQNVRPK+IILLQSLLTR+ILGTPIQSIIETEDR+IRLDSASNTTLR+KGESLEDSIK+LALGLPLPDIK+LAVDYSIPLVTDVK+LLTSEGPGGGVHGISTK+MVDSDVLGFDPDVVPLNK+NAVLLSIGSFK+QSTAAVIMLAHLLDR+SSFVDPNVR+VNEIGEQVAPSEAVYSVAQALDAASR+VPQFSFSR+VVSSYADVVVLR
132	FBpp0073966|FBgn0000319|CG9012-PA|Chc-PA FBpp0073967|FBgn0000319|CG9012-PB|Chc-PB FBpp0089397|FBgn0000319|CG9012-PC|Chc-PC FBpp0089398|FBgn0000319|CG9012-PD|Chc-PD FBpp0111709|FBgn0000319|CG9012-PE|Chc-PE FBpp0111710|FBgn0000319|CG9012-PF|Chc-PF FBpp0308531|FBgn0000319|CG9012-PG|Chc-PG	1.0000	FBpp0073966 type=protein; loc=X:complement(join(15834123..15834164,15833492..15833699,15828952..15833253,15828716..15828882,15828563..15828649,15828272..15828502)); ID=FBpp0073966; name=Chc-PA; parent=FBgn0000319,FBtr0074179; dbxref=FlyBase:FBpp0073966,FlyBase_Annotation_IDs:CG9012-PA,GB_protein:AAF48522.1,REFSEQ:NP_477042,GB_protein:AAF48522,FlyMine:FBpp0073966,modMine:FBpp0073966; MD5=7e1eb52b2…	17.5	24	0.25	AINEALNGLLIDEEDYQGLR+ALIDLFEGFK+DAELWAEVLSESNPYKR+EKVNDTAQVVIIDMNDATNPTR+ESYIESELIYAYAR+GQFSTDELVEEVEKR+IILDSSVFSDHR+ISADTIFVTAPHEASGGIIGVNR+IYIDSNNNPER+LADLEEFISGPNHADIQK+LAITLVYLK+LFTAGQYAEAAK+LHIIEVGAPPNGNQPFAK+LLLPWLESR+LLYNNVSNFAR+NLQNLLILTAIK+NSIDGFDNFDNIALAQKLEK+TGYLPLVKPYLR+VNYTPDYVFLLR+VSQAIEGHAASFATFK
711b	FBpp0076649|FBgn0035720|CG10077-PA|CG10077-PA FBpp0305296|FBgn0035720|CG10077-PD|CG10077-PD	1.0000	FBpp0076649 type=protein; loc=3L:complement(join(6955381..6955388,6953773..6955169,6951267..6951445,6950330..6951202)); ID=FBpp0076649; name=CG10077-PA; parent=FBgn0035720,FBtr0076940; dbxref=FlyBase:FBpp0076649,FlyBase_Annotation_IDs:CG10077-PA,GB_protein:AAF50635.2,REFSEQ:NP_648062,GB_protein:AAF50635,FlyMine:FBpp0076649,modMine:FBpp0076649; MD5=5a48c8d279608a224e3fdc0d5e1e699d; length=818; rel…	28.1	23	0.22	DFVLSSFR+ELAQQIQQVAIEFGSNTHVR+FVINYDYPSNSEDYVHR+GDGPIALVLAPTR+GQGGGGYQGQQQQQQQQNGGVPFSR+GVEIVIATPGR+HSILVATDVAAR+ILDFIER+IVWSEVNLTPFR+IVWSEVNLTPFRK+LERGDGPIALVLAPTR+LLTDISAENETK+MLDMGFEPQIR+QGFAKPTAIQAQGWPIAMSGR+QVLMWSATWPK+SAPYPGFNGHGPANGGQR+SNNTGTAYTLFTHSNANK+TLAYVLPAVVHINNQPR
145	FBpp0074348|FBgn0008635|CG6223-PA|betaCOP-PA	1.0000	FBpp0074348 type=protein; loc=X:complement(join(18383463..18385093,18382603..18383258,18382382..18382543,18382040..18382313,18381864..18381969,18381708..18381773)); ID=FBpp0074348; name=betaCOP-PA; parent=FBgn0008635,FBtr0074576; dbxref=FlyBase:FBpp0074348,FlyBase_Annotation_IDs:CG6223-PA,GB_protein:AAF48830.2,REFSEQ:NP_523400,GB_protein:AAF48830,FlyMine:FBpp0074348,modMine:FBpp0074348; MD5=33a7d…	31.3	23	0.22	ALIIEHLIEAFPQIK+DLQHPNEFLR+DNQLGENVFESSLNQALAGSK+KTLALALDLVYSRNIGEMVLVLK+LAGDQTEEQKQQQGSAGGNAAGSAAEGSGSGNASNK+LKEPELLEPLMPAIR+NAFLMLLHADQER+NAQLSDVASPNSK+NAVLAIFTIYK+SIFGENALANLSIEKPVDDPDSK+SIFGENALANLSIEKPVDDPDSKVTGHIR+SQGMALSLGDKISSSQK+VLAAPDIEVR+VMQDLVMDVLR+VQPDDPVLFAQLSNGR+VTSDGTYATQSAYSLAPVAK+VTVNTSFTDLHEYLK+YAELETEAR+YESAGTLITLSLAPTAIK
14	FBpp0070355|FBgn0028969|CG14813-PA|deltaCOP-PA FBpp0291138|FBgn0028969|CG14813-PB|deltaCOP-PB	1.0000	FBpp0070355 type=protein; loc=X:complement(join(1861595..1861597,1861446..1861485,1861156..1861379,1860686..1861098,1860427..1860624,1860057..1860370,1859871..1859982,1859519..1859813)); ID=FBpp0070355; name=deltaCOP-PA; parent=FBgn0028969,FBtr0070371; dbxref=FlyBase:FBpp0070355,FlyBase_Annotation_IDs:CG14813-PA,GB_protein:AAF45673.1,REFSEQ:NP_652012,GB_protein:AAF45673,FlyMine:FBpp0070355,modMin…	42.7	23	0.22	ASNILEDLETLR+DGGVQQFENSGLLTLR+DVDSFVDQLKNEGEK+ESVNLAQIK+GGPSLGGIGSR+IANLAPAAPAGGSSAAASASAAAK+IEGLLAAFPK+LSPNHTQGLQLQTHPNVDK+LYMLLITTK+NLGKPFPLNTDVGVLK+SGGFSADGIGSSGVSSSSGASSANTGITSIDVDTK+TFVEMDSHEEK+TPYAGVVAQDVVQVDSEAAVK+YSSESILFVEK+YVYQPMEK
682a	FBpp0073290|FBgn0015245|CG12101-PA|Hsp60-PA FBpp0073291|FBgn0015245|CG12101-PB|Hsp60-PB	1.0000	FBpp0073290 type=protein; loc=X:join(11110041..11111411,11111475..11111825); ID=FBpp0073290; name=Hsp60-PA; parent=FBgn0015245,FBtr0073434; dbxref=FlyBase:FBpp0073290,FlyBase_Annotation_IDs:CG12101-PA,GB_protein:AAF47999.1,REFSEQ:NP_511115,GB_protein:AAF47999,FlyMine:FBpp0073290,modMine:FBpp0073290; MD5=1d69ae8daf6438985512377bc04b9b9e; length=573; release=r6.09; species=Dmel;;FBpp0073291 type=pr…	29.7	22	0.18	AAVEEGIVPGGGTALLR+AMMLQGVDVLADAVAVTMGPK+GVMLAVETVKDNLK+ISSVQSIIPALELANAQR+KISSVQSIIPALELANAQR+LVQDVANNTNEEAGDGTTTATVLAR+NVIIEQSWGSPK+TLTDELEVIEGMKFDR+VEFQDALLLLSEK+VGGSSEVEVNEK+VSDLGQVGEVVITK+VSDLGQVGEVVITKDDTLLLK
674a	FBpp0072450|FBgn0035142|CG17090-PB|Hipk-PB FBpp0072451|FBgn0035142|CG17090-PA|Hipk-PA	1.0000	FBpp0072450 type=protein; loc=3L:join(547779..548067,569527..569816,569879..570199,570263..571014,571080..571673,571742..571971,572078..572545,573056..573990,574058..574201); ID=FBpp0072450; name=Hipk-PB; parent=FBgn0035142,FBtr0072551; dbxref=GB_protein:AAN11444.1,FlyBase:FBpp0072450,FlyBase_Annotation_IDs:CG17090-PB,REFSEQ:NP_728531,GB_protein:AAN11444,FlyMine:FBpp0072450,modMine:FBpp0072450; M…	19.0	22	0.21	ATSFYGDQTVTATTDGTR+DGRPLAYEGLYQIYNGR+DVDSTYPFWR+EAPSVAPISYVAPSVAPPLAHSK+EFIDLLK+HQEQQQQQLQQQQQQHILR+LSQENADEFNFVR+LTPAEALNHSFTR+QEPAEFYPEYAAAPPQQLDTKR+QNKFSPLPLK+QPATSASTSSVAAAATSK+REAPSVAPISYVAPSVAPPLAHSK+RLTPAEALNHSFTR+RPTVFVSQAAPSYAYANR+SSWAPTSSGSGVSALPLAHPK+VIDFGSASHVSK+VQASGVAWPQTGR+YISQTQGLPTEHMLNSASK
191	FBpp0075759|FBgn0022959|CG5654-PA|yps-PA FBpp0297134|FBgn0022959|CG5654-PB|yps-PB	1.0000	FBpp0075759 type=protein; loc=3L:complement(join(12124712..12124886,12122837..12123574,12122676..12122773,12122107..12122154)); ID=FBpp0075759; name=yps-PA; parent=FBgn0022959,FBtr0076027; dbxref=FlyBase:FBpp0075759,FlyBase_Annotation_IDs:CG5654-PA,GB_protein:AAF49961.3,REFSEQ:NP_524033,GB_protein:AAF49961,FlyMine:FBpp0075759,modMine:FBpp0075759; MD5=e40bca2842ecf7b30a38c770d1369348; length=352; …	38.5	22	0.21	DGEVEGEDAESSAQQQQQQAAPIVDGQPQQQVQSGPR+DGGEYIQGQGPPRPQQPRPR+EDVFVHQSAIAR+GLGGGDGSAEPGVHDQNPEGLQR+GNEAANVTGPSGEPVR+NDTREDVFVHQSAIAR+RGLGGGDGSAEPGVHDQNPEGLQR+RKDGEVEGEDAESSAQQQQQQAAPIVDGQPQQQVQSGPR+RYNNYYLR+SGYGFINR
154	FBpp0074662|FBgn0028695|CG7762-PA|Rpn1-PA	1.0000	FBpp0074662 type=protein; loc=3L:join(19915191..19917113,19917183..19918019); ID=FBpp0074662; name=Rpn1-PA; parent=FBgn0028695,FBtr0074893; dbxref=FlyBase:FBpp0074662,FlyBase_Annotation_IDs:CG7762-PA,GB_protein:AAF49095.2,REFSEQ:NP_649158,GB_protein:AAF49095,FlyMine:FBpp0074662,modMine:FBpp0074662; MD5=dca0928cc63d49df0550af2d0134e7d9; length=919; release=r6.09; species=Dmel;	21.1	22	0.22	ASTTSMTSVPKPLK+AVPLALGLISASNPK+FASIQVDSAK+FSHDSDAEVAHNAIFAMGLVGAGTNNAR+IGDWGHEYVR+LLSEDGNKWLYK+LYQPTLESMAK+MLITFDEELNQLQVPVR+QLAFMLAR+QNLAASFVNGFVNAGFGVDK+SFGNLLR+TITGFQTHTTPVLLAIGER+VGIAIDVVGQAGKPK+VQLIELVK
693a	FBpp0074963|FBgn0004401|CG6143-PB|Pep-PB FBpp0089253|FBgn0004401|CG6143-PC|Pep-PC FBpp0293516|FBgn0004401|CG6143-PD|Pep-PD	1.0000	FBpp0074963 type=protein; loc=3L:complement(join(17643979..17643986,17643363..17643726,17641026..17641255,17638505..17640053)); ID=FBpp0074963; name=Pep-PB; parent=FBgn0004401,FBtr0075199; dbxref=FlyBase:FBpp0074963,FlyBase_Annotation_IDs:CG6143-PB,GB_protein:AAF49319.3,REFSEQ:NP_524858,GB_protein:AAF49319,FlyMine:FBpp0074963,modMine:FBpp0074963; MD5=19816eddca9ef235f71f1c63d498b93d; length=716; …	16.2	21	0.21	AAAPAAVASPAAAATSADASPSPAK+AAAPAAVASPAAAATSADASPSPAKK+FFDTEVTAEIHSR+HMWDANSFENHIK+IDYDTHLLSAEHLK+IDYDTHLLSAEHLKK+NFGGGNNNYGGPMGANR+NQNPPSLLDLPR+QTLPISTEEEETR+QTLPISTEEEETRDLR
433	FBpp0083610|FBgn0267385|CG7070-PB|PyK-PB FBpp0083611|FBgn0267385|CG7070-PA|PyK-PA	1.0000	FBpp0083610 type=protein; loc=3R:join(22370799..22372167,22372226..22372382,22372469..22372481); ID=FBpp0083610; name=PyK-PB; parent=FBgn0267385,FBtr0084213; dbxref=FlyBase:FBpp0083610,FlyBase_Annotation_IDs:CG7070-PB,GB_protein:AAN14373.1,REFSEQ:NP_732723,GB_protein:AAN14373,FlyMine:FBpp0083610,modMine:FBpp0083610; MD5=2074b6975470bf2c6a31830313052375; length=512; release=r6.09; species=Dmel;;FB…	49.6	21	0.21	ASAIVVITTSGK+EAEAALWHQNLFNDLVR+EPGLGDWLKDVDVR+GAGTIDASHAAAIAAVEAATK+GDLGIEIPAEK+GLVPLIYKEPGLGDWLK+GSLEIVYVDYENIVNVVKPGNR+GVNLPGVPVDLPAVSEK+IENQQGMHNLDEIIEAGDGIMVAR+LGYEHPVAIALDTK+LGYEHPVAIALDTKGPEIR+LQFDSPVPHVR+MNFSHGSHEYHAATVANVR+NAAALTEIR+NAAALTEIRK+TGDSVVVVTGWK+TGLIGGSGTAEIELK+VFVDDGLISLIVR+VQFGLQVGK
770a	FBpp0087583|FBgn0023143|CG1782-PA|Uba1-PA FBpp0308600|FBgn0023143|CG1782-PC|Uba1-PC	1.0000	FBpp0087583 type=protein; loc=2R:complement(join(9692282..9693040,9689982..9691703,9689611..9689919,9688768..9689553)); ID=FBpp0087583; name=Uba1-PA; parent=FBgn0023143,FBtr0088499; dbxref=FlyBase:FBpp0087583,FlyBase_Annotation_IDs:CG1782-PA,GB_protein:AAF58910.2,REFSEQ:NP_477310,GB_protein:AAF58910,FlyMine:FBpp0087583,modMine:FBpp0087583; MD5=9f5acad33cb62c2cc70fb20052911d64; length=1191; releas…	22.6	20	0.19	DAFEGVFK+IETNEAAAAASANNFDDGELDQDRVDK+IISELLK+IPLVETGTLGTLGNVQVIVPFATESYSSSQDPPEK+ITVLGPYTFSIGDTSK+LDGVANALDNVDAR+LIVGHRDLVK+LPGIQPLEILDSIK+LPGIQPLEILDSIKK+LPLPMSEVVR+NFPNAIEHTLQWAR+NVILGGVK+QSAENAAQYIADPQFTER+TISFKPLAQATEEPEFLISDFAK+VFSEDFFGK+VVVLTNSDGEEQQR
746a	FBpp0085063|FBgn0004606|CG1322-PB|zfh1-PB FBpp0303607|FBgn0004606|CG1322-PE|zfh1-PE	1.0000	FBpp0085063 type=protein; loc=3R:join(30766284..30766380,30773573..30773736,30773987..30774697,30783943..30785941,30786010..30786203); ID=FBpp0085063; name=zfh1-PB; parent=FBgn0004606,FBtr0085701; dbxref=FlyBase_Annotation_IDs:CG1322-PB,FlyBase:FBpp0085063,GB_protein:AAF57083.1,REFSEQ:NP_476850,GB_protein:AAF57083,FlyMine:FBpp0085063,modMine:FBpp0085063; MD5=263333947744c13e62b47f566010f5c2; leng…	16.2	20	0.19	EMAPTPEATEAATPIKR+HMISHDESALLR+HSNPGSSGIQDAHPNQPGAAADAFLVK+ISHEDEFGAGVLMPPKPR+KMQSFQNNQAAGAAPPMPIDSQASLTR+LLQLSAAGQQQR+LVMDIEEPETK+MQSFQNNQAAGAAPPMPIDSQASLTR+SESSPPYIAPPSGEALNPEAINLSR+TAINEEQQQQLK+VVQVWFQNNR
697a	FBpp0075513|FBgn0026418|CG6603-PA|Hsc70Cb-PA FBpp0075514|FBgn0026418|CG6603-PB|Hsc70Cb-PB FBpp0075515|FBgn0026418|CG6603-PC|Hsc70Cb-PC FBpp0292997|FBgn0026418|CG6603-PE|Hsc70Cb-PE FBpp0292998|FBgn0026418|CG6603-PF|Hsc70Cb-PF FBpp0305265|FBgn0026418|CG6603-PI|Hsc70Cb-PI	1.0000	FBpp0075513 type=protein; loc=3L:join(14037644..14037750,14039048..14039999,14040064..14040594,14042159..14042359,14042448..14043071); ID=FBpp0075513; name=Hsc70Cb-PA; parent=FBgn0026418,FBtr0075771; dbxref=FlyBase:FBpp0075513,FlyBase_Annotation_IDs:CG6603-PA,GB_protein:AAF49766.1,REFSEQ:NP_648687,GB_protein:AAF49766,FlyMine:FBpp0075513,modMine:FBpp0075513; MD5=0eb07376e5e8a8f186ee5d11b434cb77; l…	35.0	20	0.19	ALLDAAQIAGLNVLR+ASDYEQGPAAFDELK+ASDYEQGPAAFDELKNSIAIAR+ATPSFVAFDGK+ATPSFVAFDGKK+DIDLALGDYFAK+EAEEAAAAAEQAASEEKPGDQTNNTGEPADGQQEGADKK+KALLDAAQIAGLNVLR+KFNDPHVQHELTSIPAR+KGPFNVSIVYGQQVPYPDQTIGVWK+LQLDDIHSVEIVGGSSR+MLASTWDQIGGR+NALEEFVYDMR+QLIEQVFNKPASTTLNQDEAVSR+SGGIETLANDYSLR+TADSPVQISAVR+VLWDSEGSAAPGEIEIFPQYHASPFSR+VNYLGEDQHFGPEQLTAMLFTK
458	FBpp0084559|FBgn0040080|CG5692-PA|pins-PA	1.0000	FBpp0084559 type=protein; loc=3R:join(27583088..27584374,27584633..27585322); ID=FBpp0084559; name=pins-PA; parent=FBgn0040080,FBtr0085189; dbxref=FlyBase:FBpp0084559,FlyBase_Annotation_IDs:CG5692-PA,GB_protein:AAF56721.1,REFSEQ:NP_524999,GB_protein:AAF56721,FlyMine:FBpp0084559,modMine:FBpp0084559; MD5=12d22847df5b4f0846d29f933ff2640b; length=658; release=r6.09; species=Dmel;	29.0	20	0.20	AGVAFFQAAIQAGTEDLR+ALYNLGNVYHAK+AVEFYQENLK+DDDFFEMLSR+ELHDPVGESTAR+FGDDVKEALTR+GATVPDEDFFSLIMK+KPLVQQNSLFVDPTNLPGLK+LLGMPDSEPSPTEEEAR+SATTTQQPDDDFLDMLMR+SELPRPNVTMDAEAEAPPR+SPSSANPSAIGHGPLAR+SVPEAAVPGAPR
788a	FBpp0089056|FBgn0032456|CG6214-PA|MRP-PA FBpp0089057|FBgn0032456|CG6214-PB|MRP-PB FBpp0089058|FBgn0032456|CG6214-PC|MRP-PC FBpp0089059|FBgn0032456|CG6214-PD|MRP-PD FBpp0089060|FBgn0032456|CG6214-PE|MRP-PE FBpp0089061|FBgn0032456|CG6214-PF|MRP-PF FBpp0089062|FBgn0032456|CG6214-PG|MRP-PG FBpp0089063|FBgn0032456|CG6214-PH|MRP-PH FBpp0089064|FBgn0032456|CG6214-PI|MRP-PI FBpp0089065|FBgn0032456|CG6214…	1.0000	FBpp0089056 type=protein; loc=2L:join(12722431..12722484,12722559..12724070,12724206..12724343,12724472..12724618,12725712..12725796,12725859..12726678,12726746..12727116,12730843..12731066,12737959..12738176,12738241..12738747,12738807..12739188,12743980..12744171); ID=FBpp0089056; name=MRP-PA; parent=FBgn0032456,FBtr0090013; dbxref=FlyBase:FBpp0089056,FlyBase_Annotation_IDs:CG6214-PA,GB_protein…	17.1	19	0.17	ADIDILSAGDLTEIGEK+AVYSDADLYLLDDPLSAVDAHVGK+ESTVGEIVNLMAVDAQR+GENEIPELSASFLSR+GQIIEFASPTELLDNPK+HIFEEVIGPK+INLDPFEIKTDDEIWK+LAYVPQQAWIQNATVR+LTIIPQDPVLFSGSLR+LYAWEPSFEK+MGEISESGTFDQLVK+MSSDIETNIVSVER+SLAAGLNHEIAEGGENLSVGQR+SPIYSHFSETVTGASTIR+SSLTLALFR+VEFQNFQVR+VLVTHGVTFLPQVDSIYVIK
691a	FBpp0074458|FBgn0031006|CG8002-PA|rictor-PA FBpp0310228|FBgn0031006|CG8002-PC|rictor-PC	1.0000	FBpp0074458 type=protein; loc=X:complement(join(19260987..19261050,19259436..19259646,19258827..19259372,19258213..19258366,19257291..19258154,19257047..19257223,19256775..19256983,19255818..19256606,19255591..19255715,19254603..19255521,19253802..19254531,19252722..19253744)); ID=FBpp0074458; name=rictor-PA; parent=FBgn0031006,FBtr0074689; dbxref=FlyBase:FBpp0074458,FlyBase_Annotation_IDs:CG8002…	11.3	19	0.18	AIVDALYLNQIEVR+HGDLPQLLELLR+KFLPQALYDNFR+LALLSVLR+LIVSGLNYSYEK+LSADELNVLLPTLNAPK+LTASILYNVQR+LYSTQFMAVLLR+MLAIAPEDISPAVVR+NVLDLFPTR+RLSADELNVLLPTLNAPK+SILPTLAAR+SLFLDSIIQGGALIQTR+SRLDSVSSSDESNSQASTSSR+TTDVISLLGSGVGTMSGAVLYPTPYQHR+VLSQADAHLWDWDVITTILK
647	FBpp0305906|FBgn0265523|CG4013-PD|Smr-PD FBpp0305907|FBgn0265523|CG4013-PE|Smr-PE FBpp0305908|FBgn0265523|CG4013-PF|Smr-PF FBpp0305909|FBgn0265523|CG4013-PG|Smr-PG	1.0000	FBpp0305906 type=protein; loc=X:complement(join(12730934..12731439,12713661..12715269,12711379..12713314,12710798..12711212,12710310..12710719,12690293..12693425,12690092..12690228,12689291..12690038,12687300..12689211)); ID=FBpp0305906; name=Smr-PD; parent=FBgn0265523,FBtr0333765; dbxref=REFSEQ:NP_536797,GB_protein:AAF48195,FlyBase:FBpp0305906,FlyBase_Annotation_IDs:CG4013-PD; MD5=817633d868f38c…	8.2	19	0.19	ASTGGDDSGANAGGAAPGSLAATNASIATSGDK+FIQNTGYSIAPAPTYR+GTPSGGGGAPGAGGPGSGGGATTIEK+HSPAQQPGGNQQLPPPPQQSSPQAPPPQGYGVGVSSPYAR+ISAAAAAVAQQQQQQQAPPPSQSSQSR+MFAGNVVTGSGGAGGGGPSPGQFLR+QAHGGPAPEDTPGQLSAQSLIDAIIK+QIVMHDYITSQQMQGQQQQQQQQQQQQR+QTTPEGVGSVGPGGASGSGK+SKEPPPPEISVSR+SLNVAAQVDMQR+SPFAGVVEQPQVLSTR+SSPANVLHPMYLR
556	FBpp0086895|FBgn0000181|CG3644-PA|bic-PA FBpp0086896|FBgn0000181|CG3644-PB|bic-PB	1.0000	FBpp0086895 type=protein; loc=2R:12870403..12870912; ID=FBpp0086895; name=bic-PA; parent=FBgn0000181,FBtr0087782; dbxref=FlyBase:FBpp0086895,FlyBase_Annotation_IDs:CG3644-PA,GB_protein:AAF58449.1,REFSEQ:NP_476853,GB_protein:AAF58449,FlyMine:FBpp0086895,modMine:FBpp0086895; MD5=d946643f0790edd9996f6a26b50302b7; length=169; release=r6.09; species=Dmel;;FBpp0086896 type=protein; loc=2R:12870403..128…	69.2	19	0.18	AQASLPTNTFAITGHGENK+KLSVNTIPGIEEVNIIK+LATEIASK+LSVNTIPGIEEVNIIK+NDGTVIHFNNPK+SGAGGAAGSSAADAGDDDVPDLVENFEEVAIADTKEEK+TITEMVPGILTQLGPQDINQLK+TITEMVPGILTQLGPQDINQLKK
518	FBpp0085860|FBgn0027835|CG5170-PD|Dp1-PD FBpp0085861|FBgn0027835|CG5170-PF|Dp1-PF FBpp0085862|FBgn0027835|CG5170-PE|Dp1-PE FBpp0089201|FBgn0027835|CG5170-PA|Dp1-PA FBpp0089202|FBgn0027835|CG5170-PB|Dp1-PB FBpp0309290|FBgn0027835|CG5170-PG|Dp1-PG FBpp0311418|FBgn0027835|CG5170-PH|Dp1-PH	1.0000	FBpp0085860 type=protein; loc=2R:join(18415250..18415286,18415345..18415595,18415663..18417516,18417577..18418965,18419051..18419425); ID=FBpp0085860; name=Dp1-PD; parent=FBgn0027835,FBtr0086679; dbxref=FlyBase:FBpp0085860,FlyBase_Annotation_IDs:CG5170-PD,GB_protein:AAM68449.1,REFSEQ:NP_725785,GB_protein:AAM68449; MD5=d9f88abad723182825b9423678b39911; length=1301; release=r6.09; species=Dmel;;FBp…	16.9	19	0.18	AVAYLSEIIK+DAILEIVGDPETLHR+EGIAQAEQEIR+ETGAQIEIVSGK+GPQVALGNALTVVYQK+IIFPSNEDTDKEVITIIGK+IISITGYQANAEAAR+ILMGFSTQASR+INIPSQSDESEFITIAGTK+KIIEDNKVNIK+NLTAPNTQSQEDFPHFAAGGAPVASTPITSVWGPK+NQSLTFLIK+QLASFTAEVR+VYHPFIVGPYSENLNK+YYNSIIGTGGK
496	FBpp0085364|FBgn0033051|CG7863-PA|Strica-PA FBpp0307275|FBgn0033051|CG7863-PB|Strica-PB	1.0000	FBpp0085364 type=protein; loc=2R:complement(join(6021938..6023042,6021471..6021882,6021345..6021411)); ID=FBpp0085364; name=Strica-PA; parent=FBgn0033051,FBtr0086028; dbxref=FlyBase:FBpp0085364,FlyBase_Annotation_IDs:CG7863-PA,GB_protein:AAF57292.2,REFSEQ:NP_610193,GB_protein:AAF57292,FlyMine:FBpp0085364,modMine:FBpp0085364; MD5=74222e5afac15cd9bae29c59583c8e5c; length=527; release=r6.09; species…	37.0	19	0.18	ATWASFASTANSSTSSYVSPYR+MGGEGPIGSTTTTTTTTSSR+QTVTFLTTR+QVDKPLSSTATPKPFISLGSSGGTKPK+RTPSQAELEALFAK+SQPSQELVAQDPR+SRPPSLNGVSFR+TPSQAELEALFAK+TTSSTSSSSASSITSPPKPSSSVSSISSIFK+VQTTSAATETTNTAVQNSTITDNNK+VTAVAQSQDAQGTISTSLGISK
256	FBpp0077992|FBgn0259785|CG7752-PA|pzg-PA FBpp0304178|FBgn0259785|CG7752-PB|pzg-PB	1.0000	FBpp0077992 type=protein; loc=3L:join(21286437..21287067,21287128..21289487); ID=FBpp0077992; name=pzg-PA; parent=FBgn0259785,FBtr0078336; dbxref=FlyBase:FBpp0077992,FlyBase_Annotation_IDs:CG7752-PA,GB_protein:AAF51699.1,REFSEQ:NP_649297,GB_protein:AAF51699,FlyMine:FBpp0077992,modMine:FBpp0077992; MD5=8d5ae5ae907fc88b2a811c63d563e44b; length=996; release=r6.09; species=Dmel;;FBpp0304178 type=prot…	22.2	19	0.18	AGDESGEQNAEADIESLFEK+ATSAGATALNSAATALLSDEPGEATGK+EAAAAEEPQPSDEGDVVAKR+FNNLLSSGAVTVTGPSQPR+HFEVHQSPSASTVSPK+IAPGTTQSSVQGTQTVQR+KFNNLLSSGAVTVTGPSQPR+MVVPGGGGGGGASAGGASAVGGVAQQQAVNDAESGGVGIGGLATR+SKEAAAAEEPQPSDEGDVVAK+SLEESPSADLLRPR+SNAAPVSMPSLDDDNEAAAAEAEASEETK+TNLISLLNK+TNLISLLNKK
815a	FBpp0311334|FBgn0266696|CG45186-PAB|CG45186-PAB FBpp0311335|FBgn0266696|CG45186-PAC|CG45186-PAC FBpp0311336|FBgn0266696|CG45186-PAD|CG45186-PAD	1.0000	FBpp0311334 type=protein; loc=3L:join(2388767..2388781,2402555..2406599,2434626..2436228,2439499..2439830,2443390..2443838,2443988..2444087,2444499..2446101,2459591..2460153,2461146..2461268,2463057..2464303); ID=FBpp0311334; name=CG45186-PAB; parent=FBgn0266696,FBtr0345109; dbxref=FlyBase:FBpp0311334,FlyBase_Annotation_IDs:CG45186-PAB,GB_protein:AHN57941,REFSEQ:NP_001286916; MD5=56b62d166981f39d…	7.5	18	0.12	AAGGANSSWESPLQASSAEHGAPTTPR+AAISSIEDIEVTPDELR+HTTEITSVTVGTR+IGSSSGDLRPVSYAFDHNSR+LLMQPGVQGNGYQQPK+LPQITTVVSK+LQSLEPVSLSVHSR+LVLPDTFR+SGLPTPSPAPQQPLAKPR+SSTATKDPPLPISNPAR+SVYSTPSTQLVEQR+TIAASSDLSTAPATAK+TQPLPLSIYQPTNASTGYVQWQPQPQK+TQSLPPSQVEATNAHVK
760a	FBpp0086097|FBgn0034237|CG4878-PB|eIF3-S9-PB FBpp0086098|FBgn0034237|CG4878-PA|eIF3-S9-PA	1.0000	FBpp0086097 type=protein; loc=2R:join(17536465..17536579,17536696..17537011,17537070..17538622,17538694..17538782); ID=FBpp0086097; name=eIF3-S9-PB; parent=FBgn0034237,FBtr0086941; dbxref=FlyBase:FBpp0086097,FlyBase_Annotation_IDs:CG4878-PB,GB_protein:AAG22261.1,REFSEQ:NP_611228,GB_protein:AAG22261; MD5=a673b99d3ae6cc810f8396fcadd5d859; length=690; release=r6.09; species=Dmel;;FBpp0086098 type=pr…	22.2	18	0.16	ASEVEWDPTGR+EIPVDSVEIR+ELILAFAWEPVGNK+FSIIHGETNSSNVSFYEVNK+IIIWDIR+LFSNYGEIVNVVYPVDEEGK+LFSNYGEIVNVVYPVDEEGKTK+MGENSIHIYETPSFYLLDLK+SFVADGMSVLSMFR+VTLMEIPK+YENIPEKWEPPTVQTFK+YVVTGVSSWK
732a	FBpp0082987|FBgn0020238|CG31196-PA|14-3-3epsilon-PA FBpp0082988|FBgn0020238|CG31196-PB|14-3-3epsilon-PB FBpp0082989|FBgn0020238|CG31196-PC|14-3-3epsilon-PC FBpp0082990|FBgn0020238|CG31196-PD|14-3-3epsilon-PD	1.0000	FBpp0082987 type=protein; loc=3R:join(18242846..18242909,18247433..18247902,18247971..18248151,18248215..18248288); ID=FBpp0082987; name=14-3-3epsilon-PA; parent=FBgn0020238,FBtr0083565; dbxref=FlyBase:FBpp0082987,FlyBase_Annotation_IDs:CG31196-PA,GB_protein:AAF55519.2,REFSEQ:NP_732309,GB_protein:AAF55519,FlyMine:FBpp0082987,modMine:FBpp0082987; MD5=e3d4754790310e5d929d6f9769e621bf; length=262; r…	41.4	18	0.14	AAFDDAIAELDTLSEESYK+AASDIAMNDLPPTHPIR+DAAENSLIAYK+DSTLIMQLLR+IITSIEQKEENK+KDAAENSLIAYK+LAEQAERYDEMVEAMKK+NLLSVAYK+YLAEFATGSDR+YLAEFATGSDRK
676a	FBpp0072587|FBgn0035227|CG12090-PA|Iml1-PA FBpp0305593|FBgn0035227|CG12090-PD|Iml1-PD	1.0000	FBpp0072587 type=protein; loc=3L:complement(join(1533857..1533908,1533494..1533801,1532945..1533433,1532283..1532887,1532051..1532222,1531580..1531988,1531391..1531522,1529106..1529228,1527674..1528076,1527439..1527613,1527190..1527381,1526660..1526752,1526334..1526398,1525285..1525392,1525022..1525228,1524868..1524965,1524641..1524808,1524425..1524585,1524195..1524357,1524027..1524139,1523914..1…	14.0	18	0.17	ALINPFDPSQVTIK+AVNGFLTELFQK+DSPAPQSWTETSSNKR+FSPNATLPEIFEAMK+IFPATDAAAAAGVAAR+IIIGVDWK+ISLSGSVITVTGYRPR+MLFFQEAILGK+QNSPMNPQPANVPNLTATQAK+RQNSPMNPQPANVPNLTATQAK+SDSSQSFVMGDEPIDFFK+SYLWGATGEQEWTPAITTVK+TGQLSVVITPGVGVFSVDR+TIVSIAPIVRPGR+TSVPSLETYAYR
449	FBpp0083947|FBgn0043884|CG33106-PA|mask-PA FBpp0083948|FBgn0043884|CG33106-PB|mask-PB FBpp0293580|FBgn0043884|CG33106-PC|mask-PC FBpp0306960|FBgn0043884|CG33106-PD|mask-PD FBpp0306961|FBgn0043884|CG33106-PE|mask-PE FBpp0311438|FBgn0043884|CG33106-PF|mask-PF	1.0000	FBpp0083947 type=protein; loc=3R:join(24231724..24232974,24235817..24235955,24236027..24236270,24236342..24236513,24236823..24237122,24237362..24239348,24239416..24239480,24239542..24239757,24239820..24241044,24241115..24241200,24241301..24241576,24241643..24242218,24242280..24242544,24242655..24247642,24247713..24247889,24247976..24248014); ID=FBpp0083947; name=mask-PA; parent=FBgn0043884,FBtr00…	6.5	18	0.16	AGSSYLAQQQPGR+AQPPGLQQPPPPPQSQQQQQQPLNWLK+FGGSQSAQAAEAAANSVSTNSQGK+KVQVPVNAISR+LGDPGIGGGAGAVGDGLPQADASK+NASILLEELDLER+NSGGAITHSSEVLQSTAISDRPK+QQQNLQNLQTLQNLQR+SPGLINPGDVPQDAQR+SSTVSPGAQNFAK+VIFPQGNTKPPQPPPQGGTQSNVFGGNPGR+WTGQEQLVGVVR+WYGGTLEYPSYTGR
33	FBpp0070861|FBgn0028982|CG12225-PA|Spt6-PA FBpp0309041|FBgn0028982|CG12225-PB|Spt6-PB	1.0000	FBpp0070861 type=protein; loc=X:join(6267907..6267945,6268107..6268191,6268767..6268972,6269125..6269244,6269314..6269465,6269531..6274424); ID=FBpp0070861; name=Spt6-PA; parent=FBgn0028982,FBtr0070896; dbxref=FlyBase:FBpp0070861,FlyBase_Annotation_IDs:CG12225-PA,GB_protein:AAF46140.1,REFSEQ:NP_651962,GB_protein:AAF46140,FlyMine:FBpp0070861,modMine:FBpp0070861; MD5=8195266579396006d5c24707880bbac…	12.8	18	0.18	ALYQLDQFAK+EQIAEQLFDENDESIGHR+GTGGGGGGGYGSTPVNDYSTGGGHNR+IDTSSLGDSTEAYVEVLDGSR+KPVSDLFGDQFIK+LILDSDFER+NEITQESIGPTELAK+NQQLEVPFIAFYR+QTLEFIR+RDNYYDYVTEEQDNRK+SITLYDIR+STLHEEAQQFVLR+SYAEVVAMLAEADQGEVALRPSSK+TIFDIYEPSELKR+TNASPHSMNLGDATPLYDEN+WVIPDLIK
275	FBpp0078633|FBgn0031657|CG3756-PA|CG3756-PA	1.0000	FBpp0078633 type=protein; loc=2L:join(4969085..4969224,4969285..4970146); ID=FBpp0078633; name=CG3756-PA; parent=FBgn0031657,FBtr0078994; dbxref=FlyBase:FBpp0078633,FlyBase_Annotation_IDs:CG3756-PA,GB_protein:AAF52185.1,REFSEQ:NP_608885,GB_protein:AAF52185,FlyMine:FBpp0078633,modMine:FBpp0078633; MD5=37789b8c40f59327a400171776c519e2; length=333; release=r6.09; species=Dmel;	37.8	18	0.16	DAGKDQSNFDDIYK+EPLLYMEEYR+FSPVATATYR+LMLSDVPSMAIEK+LMLSDVPSMAIEKVYIYNNTSIIQDEVLAHR+MGLLPLR+QDPQDYGLADDVFSVQAFK+QDPQDYGLADDVFSVQAFKEK+TEESTEAGTEQDTLEFELK+VKQDPQDYGLADDVFSVQAFK+VYIYNNTSIIQDEVLAHR+YPQLNDAVTLAR
245	FBpp0077571|FBgn0000579|CG17654-PB|Eno-PB FBpp0077572|FBgn0000579|CG17654-PE|Eno-PE FBpp0077573|FBgn0000579|CG17654-PC|Eno-PC FBpp0077574|FBgn0000579|CG17654-PD|Eno-PD FBpp0077575|FBgn0000579|CG17654-PA|Eno-PA FBpp0291325|FBgn0000579|CG17654-PF|Eno-PF	1.0000	FBpp0077571 type=protein; loc=2L:complement(join(1727646..1727833,1725341..1726655)); ID=FBpp0077571; name=Eno-PB; parent=FBgn0000579,FBtr0077905; dbxref=FlyBase:FBpp0077571,FlyBase_Annotation_IDs:CG17654-PB,GB_protein:AAN10455.1,REFSEQ:NP_722721,GB_protein:AAN10455; MD5=192a03ed239ad33bf021aeae31e76f91; length=500; release=r6.09; species=Dmel;;FBpp0077572 type=protein; loc=2L:complement(join(172…	33.9	18	0.18	AAVPSGASTGVHEALELR+ANLDVVDQASIDNFMIK+AVGHVNDTLGPELIK+EALNLISDAIAK+EIILPVPAFNVINGGSHAGNK+FGLDATAVGDEGGFAPNIQSNK+IEIGMDVAASEFYK+LANLYQEFIK+VNQIGTVTESIAAHLLAK
812a	FBpp0303361|FBgn0263998|CG43741-PA|Ack-like-PA	1.0000	FBpp0303361 type=protein; loc=2R:complement(join(13152619..13152622,13151367..13151436,13150889..13151288,13149750..13150832,13148953..13149683,13148671..13148890,13143375..13144688,13143126..13143317)); ID=FBpp0303361; name=Ack-like-PA; parent=FBgn0263998,FBtr0330329; dbxref=FlyBase_Annotation_IDs:CG43741-PA,FlyBase:FBpp0303361,REFSEQ:NP_477086,GB_protein:AAG22275; MD5=d25b335598346f60b2a556e874…	14.5	17	0.12	ALLDIGPSPAATLLR+EGLEAYNSLIER+FGEIYDQLPDMKPEQLK+GKDAEFEATQISGLYVNDDELR+KALLDIGPSPAATLLR+NFTEELQSIPDIQSLIGK+SGGLGTSGSAHTPTHGNASPFPK+SPGFDHVNNKNEITEMSAK+SSGTVKPISVKDEK+SVAETSLTSNQPGGASAKPQTEAEYFAATAAR+TGYFNPSNTVAFLEGLPSSTR
811a	FBpp0302757|FBgn0264693|CG14998-PK|ens-PK	1.0000	FBpp0302757 type=protein; loc=3L:complement(join(4134454..4134502,4133769..4133822,4131956..4132203,4131750..4131889,4131121..4131236,4129651..4129791,4128614..4128973,4126989..4127162,4126762..4126931,4125881..4126702,4125578..4125808,4125136..4125500,4124919..4125079,4124836..4124852)); ID=FBpp0302757; name=ens-PK; parent=FBgn0264693,FBtr0310637; dbxref=FlyBase:FBpp0302757,FlyBase_Annotation_ID…	13.3	17	0.14	ASSSTDRQDEDSVDSSPMVFR+DRNSIGFAFGSSTPR+ELEMLDETASLGGGGGR+KTDLMPTIPSPR+LLDVPADYGLVSPSAFWGQR+NSIGFAFGSSTPR+RKTDLMPTIPSPR+SMIVTSSSTSTITKPAPAPVAPTSAPVPEQNGVAK+STSISNVAGASLTR+TDLMPTIPSPR
805a	FBpp0291836|FBgn0261553|CG18490-PC|CG42671-PB FBpp0291837|FBgn0261553|CG42671-PC|CG42671-PC FBpp0291839|FBgn0261553|CG42671-PE|CG42671-PE FBpp0293472|FBgn0261553|CG42671-PG|CG42671-PG FBpp0293473|FBgn0261553|CG42671-PH|CG42671-PH FBpp0303315|FBgn0261553|CG42671-PI|CG42671-PI FBpp0308938|FBgn0261553|CG42671-PJ|CG42671-PJ	1.0000	FBpp0291836 type=protein; loc=3L:join(11216829..11217282,11222618..11223565,11223704..11224224,11224993..11226568,11226636..11226801,11227673..11227709); ID=FBpp0291836; name=CG42671-PB; parent=FBgn0261553,FBtr0302696; dbxref=FlyBase:FBpp0075898,FlyBase_Annotation_IDs:CG18490-PC,FlyBase:FBpp0291836,FlyBase_Annotation_IDs:CG42671-PB,REFSEQ:NP_001189083,GB_protein:ADV37519; MD5=5f2e068e688126d002ca…	20.0	17	0.15	ASLAFTIDHFDASENDSAAQAAR+HSHSLSTSQIDSSEYVSNEAK+KQQQQQQAQAQAQQLMTR+LAQQVPSSLANAK+NSLEYDPSQEVEHVEPAAAPLSPLRR+QINDDVDEIPFERPSR+SAASAMNTSTTSLGGGNPGSR+SLAQDVSGTSAAR+SPAQSSPQHSLESGMGAGAGGGYR+SRPSTDAYLEQTAAAISNLQQSLSR+SSLDAGSSMADDVSSLTAATPSSEQAPPVQVK+SSSFQQQQGQPPVR
737a	FBpp0083843|FBgn0028684|CG10370-PA|Rpt5-PA	1.0000	FBpp0083843 type=protein; loc=3R:join(23753014..23753223,23753288..23753708,23753766..23754421); ID=FBpp0083843; name=Rpt5-PA; parent=FBgn0028684,FBtr0084452; dbxref=FlyBase:FBpp0083843,FlyBase_Annotation_IDs:CG10370-PA,GB_protein:AAF56177.1,REFSEQ:NP_524464,GB_protein:AAF56177,FlyMine:FBpp0083843,modMine:FBpp0083843; MD5=d644ae57f045a0329802b0442d8a3e33; length=428; release=r6.09; species=Dmel;	30.4	17	0.14	APAIIFIDELDAIGTK+EKAPAIIFIDELDAIGTK+GVILYGPPGTGK+KIEFPHPNEEAR+LAGPQLVQMFIGDGAK+QAYFLPVIGLVDAEK+QIQELIEAVVLPMTHK+SANSVTHEDFMDAIMEVQAK+SIWEDGEESLGEEVMR+VIAATNRVDILDPALLR
592	FBpp0087968|FBgn0050382|CG30382-PA|CG30382-PA FBpp0087969|FBgn0263121|CG18495-PB|Prosalpha1-PB FBpp0087970|FBgn0263121|CG18495-PA|Prosalpha1-PA FBpp0291433|FBgn0050382|CG30382-PB|CG30382-PB	1.0000	FBpp0087968 type=protein; loc=2R:complement(join(7831520..7831595,7831281..7831457,7830511..7830992)); ID=FBpp0087968; name=CG30382-PA; parent=FBgn0050382,FBtr0088894; dbxref=FlyBase:FBpp0087968,FlyBase_Annotation_IDs:CG30382-PA,GB_protein:AAM68869.1,REFSEQ:NP_724616,GB_protein:AAM68869,FlyMine:FBpp0087968,modMine:FBpp0087968; MD5=4137b83427de6b647901cbacf8b3a673; length=244; release=r6.09; speci…	32.4	17	0.16	AIAQENITTVALK+EIEEHLTK+HITIFSPEGR+ILDEREIEEHLTK+LYQVEYAFK+NIVPETVTHLFR+TDPAGYFSGFK+TLEANSYLEK+TLEANSYLEKK
401	FBpp0082177|FBgn0260962|CG7769-PA|pic-PA	1.0000	FBpp0082177 type=protein; loc=3R:join(13052409..13052469,13052623..13053034,13053237..13054161,13054226..13054577,13054641..13055835,13055892..13056288,13056351..13056431); ID=FBpp0082177; name=pic-PA; parent=FBgn0260962,FBtr0082709; dbxref=FlyBase:FBpp0082177,FlyBase_Annotation_IDs:CG7769-PA,GB_protein:AAF54901.1,REFSEQ:NP_650257,GB_protein:AAF54901,FlyMine:FBpp0082177,modMine:FBpp0082177; MD5=2…	18.2	17	0.17	ANGNVSDSVGIPSEGGVIAAIDPK+DLLFILTR+ESIVYHDGSNYHAVAPLTFR+FHLGDTVNVFR+GDFILVGDLMR+KVTLGTQPTTLR+LGDDPNTYYVVATSLVIPEEPEPK+LSGEIIPR+LVFSNVNLK+MVNDVITVVTK+NAVILGTIDEIQK+NNQVEIDLVTPEGLRPLK+SITLLQHK+VGVDESPYENTLVLAFVGHTR+VLAGIGSFVR+VTLGTQPTTLR
775a	FBpp0088021|FBgn0028687|CG1341-PA|Rpt1-PA	1.0000	FBpp0088021 type=protein; loc=2R:complement(7652536..7653837); ID=FBpp0088021; name=Rpt1-PA; parent=FBgn0028687,FBtr0088947; dbxref=GB_protein:AAF59219.1,FlyBase:FBpp0088021,FlyBase_Annotation_IDs:CG1341-PA,REFSEQ:NP_477473,GB_protein:AAF59219,FlyMine:FBpp0088021,modMine:FBpp0088021; MD5=76480cb616eeeb3d35baf21492c93f5f; length=433; release=r6.09; species=Dmel;	28.2	16	0.16	ESDTGLAPPALWDLAADK+ESDTGLAPPALWDLAADKQILQNEQPLQVAR+FVNLGIEPPK+FVNLGIEPPKGVLLFGPPGTGK+FVVDLADSVAPTDIEEGMR+GVLLFGPPGTGK+IINADSDDPK+LREVVETPLLHPEK+QILQNEQPLQVAR+SLDEGDIELLK+TMLELINQLDGFDPR
741a	FBpp0084150|FBgn0046214|CG11844-PB|vig2-PB FBpp0084151|FBgn0046214|CG11844-PC|vig2-PC FBpp0084152|FBgn0046214|CG11844-PA|vig2-PA FBpp0112266|FBgn0046214|CG11844-PD|vig2-PD	1.0000	FBpp0084150 type=protein; loc=3R:join(25123399..25123479,25123632..25124115,25124590..25125356); ID=FBpp0084150; name=vig2-PB; parent=FBgn0046214,FBtr0084775; dbxref=FlyBase:FBpp0084150,FlyBase_Annotation_IDs:CG11844-PB,GB_protein:AAF56404.2,REFSEQ:NP_733083,GB_protein:AAF56404,FlyMine:FBpp0084150,modMine:FBpp0084150; MD5=a347fb02289ec9f37bc83fa6435cdd62; length=443; release=r6.09; species=Dmel;;…	17.5	16	0.14	AGEGAADNAEWKK+ESNGEFGNELPQR+ESNSEDELEYDPSLYPQR+IVDIQFNFNDGRK+KAGEGAADNAEWKK+KKESNSEDELEYDPSLYPQR+QMTLDEWK+YGNKESNGEFGNELPQR
619	FBpp0099390|FBgn0261458|CG33979-PA|capt-PA FBpp0099391|FBgn0261458|CG33979-PB|capt-PB FBpp0304563|FBgn0261458|CG33979-PC|capt-PC	1.0000	FBpp0099390 type=protein; loc=2L:complement(join(1153386..1153504,1152771..1153318,1152177..1152700,1152032..1152115)); ID=FBpp0099390; name=capt-PA; parent=FBgn0261458,FBtr0100022; dbxref=FlyBase:FBpp0099390,FlyBase_Annotation_IDs:CG33979-PA,FlyBase:FBpp0077648,GB_protein:AAF51408.2,REFSEQ:NP_001033869,GB_protein:AAF51408,FlyMine:FBpp0099390,modMine:FBpp0099390; MD5=ee0bcccab12f2765e8fb66d069811…	38.7	16	0.15	AWVQTLTELQAYIR+DSLGVEIVNSK+EMNDAGQFYTNR+GAAPAGGAPPPPPPGGLPPPPPMLDLSALK+IGGDVAQHAELVK+NNTGLLVENAEMNNVVYVFK+QAELLKPTSTQISAIQDFR+SAFGSQLQYVTLATQIAQPAQPK+SALFAQINQGADITK+WIIEYQK
58	FBpp0071766|FBgn0034743|CG4046-PA|RpS16-PA FBpp0309759|FBgn0034743|CG4046-PB|RpS16-PB	1.0000	FBpp0071766 type=protein; loc=2R:join(22606158..22606169,22606247..22606288,22606509..22606640,22606934..22607048,22607755..22607900); ID=FBpp0071766; name=RpS16-PA; parent=FBgn0034743,FBtr0071855; dbxref=FlyBase:FBpp0071766,FlyBase_Annotation_IDs:CG4046-PA,GB_protein:AAF46862.1,REFSEQ:NP_611685,GB_protein:AAF46862,FlyMine:FBpp0071766,modMine:FBpp0071766; MD5=e7f0408a4696f9329449eb7f556de5eb; len…	51.4	16	0.15	ALVAFYQK+EIKDILVQYDR+EPVQAVQVFGR+LQEPLLLLGK+RREPVQAVQVFGR+TLLVGDPR+VNGRPLEQIEPK+VSGGGHVAQIYAIR
540	FBpp0086616|FBgn0033935|CG10105-PA|Sin1-PA	1.0000	FBpp0086616 type=protein; loc=2R:14411907..14413616; ID=FBpp0086616; name=Sin1-PA; parent=FBgn0033935,FBtr0087487; dbxref=GB_protein:AAF58247.1,FlyBase:FBpp0086616,FlyBase_Annotation_IDs:CG10105-PA,REFSEQ:NP_610963,GB_protein:AAF58247,FlyMine:FBpp0086616,modMine:FBpp0086616; MD5=57fd212659c93bb8a9cfbec21f8969df; length=569; release=r6.09; species=Dmel;	28.6	16	0.14	ALQNISLNGGTSDPGGGGGGGDSPHDNVK+ALQNISLNGGTSDPGGGGGGGDSPHDNVKEYEK+ALQNISLNGGTSDPGGGGGGGDSPHDNVKEYEKR+ANDDDLSDEGVQSQLTEQLAK+FGFSQLTLAER+FKHYDFDTDTHTAEQIHNK+INVFLNMLPEPDR+RPLAPVTR+SDVTLGISGER+SMTSVEDKTALSDAAVK+SVNYQEEVQPPESDDFFK+TSLQYPDVPLK
513	FBpp0085736|FBgn0261439|CG17246-PB|SdhA-PB FBpp0085737|FBgn0261439|CG17246-PA|SdhA-PA FBpp0085738|FBgn0261439|CG17246-PC|SdhA-PC	1.0000	FBpp0085736 type=protein; loc=2R:complement(join(19395687..19395743,19392846..19394443,19392639..19392789,19392399..19392578)); ID=FBpp0085736; name=SdhA-PB; parent=FBgn0261439,FBtr0086552; dbxref=FlyBase:FBpp0085736,FlyBase_Annotation_IDs:CG17246-PB,GB_protein:AAM70849.1,REFSEQ:NP_725881,GB_protein:AAM70849; MD5=b44908b45d9ed755369d3069e3c751b9; length=661; release=r6.09; species=Dmel;;FBpp00857…	24.8	16	0.16	AAFGLVAEGFR+AVIELENYGMPFSR+EDFKVREDEYDFSKPLDGQQK+ENAGEASVANLDK+EPIPVLPTVHYNMGGVPTNYR+GVLALNLEDGTLHR+LGANSLLDLVVFGR+NTVIATGGYGR+NVIDTTLDNEVSTVPPAIR+SMTIEIMEGR+TIAELNKPGAPAPTLK+VREDEYDFSKPLDGQQK
330	FBpp0079874|FBgn0032393|CG12264-PA|CG12264-PA	1.0000	FBpp0079874 type=protein; loc=2L:join(11999725..11999854,11999913..12001171); ID=FBpp0079874; name=CG12264-PA; parent=FBgn0032393,FBtr0080290; dbxref=FlyBase:FBpp0079874,FlyBase_Annotation_IDs:CG12264-PA,GB_protein:AAF53143.1,REFSEQ:NP_609533,GB_protein:AAF53143,FlyMine:FBpp0079874,modMine:FBpp0079874; MD5=a30ecd18fd91702c98940874ba57d2fa; length=462; release=r6.09; species=Dmel;	31.4	16	0.16	AIGTDEDLAHSSIR+EIIFTSGATESNNIAVK+EQVATLIGADPK+FTTVEEVDYTADK+LEPIQSGGGQER+SGTVPAPLAVGLGAAAELSLR+THAYGWETESAVEK+VFFHTDAAQAVGK+VPLDVNAMNIDLMSISGHK+VRLEPIQSGGGQER+WVDFLSNR
301	FBpp0079328|FBgn0010265|CG13389-PA|RpS13-PA FBpp0099990|FBgn0010265|CG13389-PB|RpS13-PB FBpp0312104|FBgn0010265|CG13389-PC|RpS13-PC	1.0000	FBpp0079328 type=protein; loc=2L:complement(join(8364541..8364563,8364188..8364315,8363821..8364125)); ID=FBpp0079328; name=RpS13-PA; parent=FBgn0010265,FBtr0079724; dbxref=FlyBase:FBpp0079328,GB_protein:AAF52649.1,FlyBase_Annotation_IDs:CG13389-PA,REFSEQ:NP_476938,GB_protein:AAF52649; MD5=64e6acba0b4cb2697fd1862d9d26fa02; length=151; release=r6.09; species=Dmel;;FBpp0099990 type=protein; loc=2L:…	29.8	16	0.14	LNADDVKEQIK+LNADDVKEQIKK+SVGLKPDIPEDLYHMIK+SVGLKPDIPEDLYHMIKK+SVLPPNWK+TVPSWLK
85	FBpp0072419|FBgn0035121|CG7008-PA|Tudor-SN-PA FBpp0304417|FBgn0035121|CG7008-PB|Tudor-SN-PB	1.0000	FBpp0072419 type=protein; loc=3L:complement(join(264118..264210,261978..262818,260311..261746,259503..259913)); ID=FBpp0072419; name=Tudor-SN-PA; parent=FBgn0035121,FBtr0072519; dbxref=FlyBase:FBpp0072419,FlyBase_Annotation_IDs:CG7008-PA,GB_protein:AAF47366.1,REFSEQ:NP_612021,GB_protein:AAF47366,FlyMine:FBpp0072419,modMine:FBpp0072419; MD5=701c9a369d3a19fef028cdbc20f725df; length=926; release=r6.…	23.7	15	0.14	AVVGTDGEEIVK+EGRPTAEQQTLIELEDQAR+GNIAESLLR+LAALPPAFSSEKPYATEYALALVALPTDNEDKEEALR+LESVNNSNFIGTILYPK+LHADFQSNPPIAGSYTPK+QITFSHVLAPK+QLVAEGLVLAEQR+SSAYDQLIAAEQQAIK+TVTEEEKEDKVVAER+VQGSNATVLYIDYGNKETLPTNR+VTGSPNLATLRDPTTK+YGDITQDDAPEFR
809a	FBpp0301114|FBgn0263391|CG43443-PI|hts-PI FBpp0301117|FBgn0263391|CG43443-PL|hts-PL FBpp0301118|FBgn0263391|CG43443-PM|hts-PM FBpp0301120|FBgn0263391|CG43443-PO|hts-PO FBpp0309427|FBgn0263391|CG43443-PS|hts-PS	1.0000	FBpp0301114 type=protein; loc=2R:complement(join(19411160..19411255,19410590..19411073,19409805..19410516,19409620..19409743,19408483..19408593,19408124..19408418,19407975..19408055,19407841..19407912,19399026..19399093,19398692..19398805)); ID=FBpp0301114; name=hts-PI; parent=FBgn0263391,FBtr0309106; dbxref=FlyBase_Annotation_IDs:CG43443-PI,FlyBase:FBpp0301114,REFSEQ:NP_725886,GB_protein:AAF5756…	28.6	15	0.14	ARPADIEQDMR+FAAVAAAEDGAATAEKDAAEAVPK+IEDPLQFVPAGTNPR+ISAGPQSHILEGVTWDEASR+KYPQSEPETEHQVIEIQTQQAPVPR+LLPVGLDNLVLIPEESR+LLPVGLDNLVLIPEESRK+QAEVVLSDGENVQNGDHSEAHLSTFSQSSK+SVHGEYTDTDFSESEAVLQAGTK+TGLLPLTK+VDMQGQIVEQGTTNFGGNK+VEVLETGTPDPK
675a	FBpp0072494|FBgn0035162|CG13900-PA|CG13900-PA	1.0000	FBpp0072494 type=protein; loc=3L:complement(join(832715..832940,832042..832407,831316..831790,830908..831242,830034..830341,827878..829851)); ID=FBpp0072494; name=CG13900-PA; parent=FBgn0035162,FBtr0072597; dbxref=FlyBase:FBpp0072494,FlyBase_Annotation_IDs:CG13900-PA,GB_protein:AAF47416.2,REFSEQ:NP_728546,GB_protein:AAF47416,FlyMine:FBpp0072494,modMine:FBpp0072494; MD5=f49d70fcbe69abe9fa6878f622b…	18.6	15	0.14	AGLGLWASQIR+ELVYFEMDPTGELNEYTER+EMANAFINEVLPEDVFSSPK+FGNLSIQR+HGLEVSEMAVSELPGNPNAVWTVK+HIPYQIVNIQAMGHR+ITLETDDDVVSEIK+IVILEYNPSK+IVPGQYFAIDPK+KEQMAEEMRSAAGDEER+LGAVFNQVAFPLQYTPR+LPHSVTDDVDEDPTGTK+MLIAETDHNAYTEDTK+SWFLAVGLADNTVR+TVLDPVSGDLADTR
466	FBpp0084754|FBgn0028692|CG11888-PA|Rpn2-PA FBpp0303405|FBgn0028692|CG11888-PB|Rpn2-PB FBpp0306599|FBgn0028692|CG11888-PC|Rpn2-PC	1.0000	FBpp0084754 type=protein; loc=3R:join(29153731..29154673,29154736..29156043,29156302..29157113); ID=FBpp0084754; name=Rpn2-PA; parent=FBgn0028692,FBtr0085385; dbxref=FlyBase:FBpp0084754,FlyBase_Annotation_IDs:CG11888-PA,GB_protein:AAF56868.1,REFSEQ:NP_651677,GB_protein:AAF56868,FlyMine:FBpp0084754,modMine:FBpp0084754; MD5=6b7894fc98cb2788a266883fac70e746; length=1020; release=r6.09; species=Dmel;…	16.8	15	0.15	AAVTAIGFILFR+DNLDWLAR+DSLALMQSYLPK+EKKEPEPTSEILQNPAR+KEPEPTSEILQNPAR+LEEADPLVTSLSSDKDPVLR+LTATASLGVIHR+NTAPIPTALPSTFKPQGTTSEDGAK+QALGIALETR+SAAKPSLYAYPAPLEEK+SDEDITEETPADDKVER+SNHADLQVLR+VATAVLSIAAR
299	FBpp0079326|FBgn0027094|CG13391-PA|Aats-ala-PA FBpp0089366|FBgn0027094|CG13391-PB|Aats-ala-PB	1.0000	FBpp0079326 type=protein; loc=2L:complement(join(8380448..8381442,8378419..8380324)); ID=FBpp0079326; name=Aats-ala-PA; parent=FBgn0027094,FBtr0079721; dbxref=FlyBase:FBpp0079326,GB_protein:AAF52657.1,FlyBase_Annotation_IDs:CG13391-PA,REFSEQ:NP_523511,GB_protein:AAF52657,FlyMine:FBpp0079326,modMine:FBpp0079326; MD5=ab07c298c3d38c9598b031b38c408ace; length=966; release=r6.09; species=Dmel;;FBpp008…	19.5	15	0.14	EIVELTEQISHATIPYVK+FENQFVNEITSGQK+GGGKPESAQASGTNYEKVDEIVQLASK+IVALTGPEALK+NAYLDFFK+SGHIMDFVISSEEAIAK+SQLPDAAAMFLSVDADSKK+SVFDEVYPDPVR+TITIALADGGTPDNTGR+TNFYAESGGQIYDQGALVK+VGADDVDGIDMAYR+VNDEANEFLVDR
112	FBpp0073327|FBgn0020255|CG1404-PB|Ran-PB FBpp0073328|FBgn0020255|CG1404-PA|Ran-PA FBpp0309150|FBgn0020255|CG1404-PC|Ran-PC FBpp0309151|FBgn0020255|CG1404-PD|Ran-PD	1.0000	FBpp0073327 type=protein; loc=X:complement(join(11145943..11146377,11145649..11145864)); ID=FBpp0073327; name=Ran-PB; parent=FBgn0020255,FBtr0073471; dbxref=FlyBase:FBpp0073327,FlyBase_Annotation_IDs:CG1404-PB,GB_protein:AAN09287.1,REFSEQ:NP_727499,GB_protein:AAN09287; MD5=b558c3f0de550773a094f4a890d1e023; length=216; release=r6.09; species=Dmel;;FBpp0073328 type=protein; loc=X:complement(join(11…	39.8	15	0.14	FNVWDTAGQEK+KLVGDPNLEFVAMPALLPPEVK+LVGDPNLEFVAMPALLPPEVK+MDKDWQAQIER+NLQYYDISAK+SNYNFEKPFLWLAR+YVATLGVEVHPLIFHTNR
753a	FBpp0085461|FBgn0027066|CG3265-PB|Eb1-PB FBpp0085463|FBgn0027066|CG3265-PD|Eb1-PD FBpp0085464|FBgn0027066|CG3265-PA|Eb1-PA FBpp0305157|FBgn0027066|CG3265-PG|Eb1-PG	1.0000	FBpp0085461 type=protein; loc=2R:join(6752664..6752784,6752843..6752988,6754180..6754438,6754702..6754844,6754899..6754981,6755045..6755117,6755185..6755235); ID=FBpp0085461; name=Eb1-PB; parent=FBgn0027066,FBtr0086127; dbxref=FlyBase:FBpp0085461,FlyBase_Annotation_IDs:CG3265-PB,GB_protein:AAM70827.1,REFSEQ:NP_610233,GB_protein:AAM70827; MD5=fc55b43a1f23b55cc9931a81f9d86d39; length=291; release=r…	49.1	14	0.12	EGAPMGFGSGAVK+FFDANYDGR+FQDNFEFLQWFK+GPSATTRPAMTSAVKPTVSK+GRFQDNFEFLQWFK+ILDILYATEDGFAPPDDAPPEDEEY+INLEGLEKER+KNDVSNSVNNQQIEEMSNQVMDMR+RGPSATTRPAMTSAVKPTVSK+SLPGTAASGVSSSYR+TNLEHEYIQNFK
744a	FBpp0084666|FBgn0039580|CG1345-PA|Gfat2-PA	1.0000	FBpp0084666 type=protein; loc=3R:complement(join(28337870..28339546,28337293..28337667)); ID=FBpp0084666; name=Gfat2-PA; parent=FBgn0039580,FBtr0085297; dbxref=FlyBase:FBpp0084666,FlyBase_Annotation_IDs:CG1345-PA,GB_protein:AAF56785.1,REFSEQ:NP_651617,GB_protein:AAF56785,FlyMine:FBpp0084666,modMine:FBpp0084666; MD5=8fd2d592c025067320afb4dd97552607; length=683; release=r6.09; species=Dmel;	18.7	14	0.13	EIFEQPESVVNTMR+FDTQTVVLGGIK+GQDYSLPIDTHIGIAHTR+LATDHIPILYAK+LNSQVQQLAK+MEIQQIMK+RLEIIDGLSQLDEHIR+SDEDNSFVVVHNGIITNYKDVK+WATHGVPSEVNSHPQR
734a	FBpp0083423|FBgn0264357|CG17299-PF|SNF4Agamma-PF FBpp0290803|FBgn0264357|CG17299-PR|SNF4Agamma-PR FBpp0290804|FBgn0264357|CG17299-PS|SNF4Agamma-PS	1.0000	FBpp0083423 type=protein; loc=3R:join(21173975..21175633,21178278..21178399,21178580..21179204,21179268..21179390,21185548..21185584,21202452..21202585,21207619..21207667,21210789..21211079,21211141..21211319,21211387..21211590,21211748..21212527); ID=FBpp0083423; name=SNF4Agamma-PF; parent=FBgn0264357,FBtr0084020; dbxref=FlyBase:FBpp0083423,FlyBase_Annotation_IDs:CG17299-PF,GB_protein:AAF55864.2…	16.3	14	0.08	ALLHTQEPVAPPSRPSPVGPPSPAPTSSVIVAK+ETPVPVTPEPVSPLPLPTEPPLIIK+FDVINLAAEK+GDGTLDPHHAAILFR+GLPVADPFLEK+IGTYNNIETADETTSIITALK+KVAEVEIPATAAAATTTTPPRSPSAGSGNR+LPVIDPATGNVLYILTHK+QHPAVTITSADGTQSTAK+RPTIFDVFRPR+SGEDSPVLNQSTVHGIASPNR+SLIEDIPEEETAPAR
716a	FBpp0079279|FBgn0027932|CG13388-PA|Akap200-PA FBpp0309213|FBgn0027932|CG13388-PE|Akap200-PE	1.0000	FBpp0079279 type=protein; loc=2L:join(8426911..8427093,8427158..8427553,8427615..8428067,8428320..8429462,8430281..8430367); ID=FBpp0079279; name=Akap200-PA; parent=FBgn0027932,FBtr0079664; dbxref=FlyBase:FBpp0079279,FlyBase_Annotation_IDs:CG13388-PA,GB_protein:AAF52674.3,REFSEQ:NP_477460,GB_protein:AAF52674,FlyMine:FBpp0079279,modMine:FBpp0079279; MD5=92f320b9008efd2f1e8788b9234acb00; length=753…	19.3	14	0.08	AAPAPSTVEEAAKPKPAEEPATVTATESNTTATEEVPVK+EAAAGEDITPLADESIK+GQQIEASSEVIETVTPSQAEEEVVAAIIK+KVGEGDEVAGKVEK+SAAVAEGGDAVAETAK+SAAVAEGGDAVAETAKGEEGSPK+SIDITTDPK+TDAPAVNGDAATPK
692a	FBpp0074500|FBgn0261593|CG14206-PB|RpS10b-PB FBpp0074501|FBgn0261593|CG14206-PC|RpS10b-PC FBpp0300512|FBgn0261593|CG14206-PD|RpS10b-PD FBpp0310720|FBgn0261593|CG14206-PE|RpS10b-PE	1.0000	FBpp0074500 type=protein; loc=X:19598434..19598916; ID=FBpp0074500; name=RpS10b-PB; parent=FBgn0261593,FBtr0074731; dbxref=FlyBase:FBpp0074500,FlyBase_Annotation_IDs:CG14206-PB,GB_protein:AAF48978.2,REFSEQ:NP_728273,GB_protein:AAF48978,FlyMine:FBpp0074500,modMine:FBpp0074500; MD5=0ae8e030c62f6023a9a1cee4231259cf; length=160; release=r6.09; species=Dmel;;FBpp0074501 type=protein; loc=X:19598434..1…	41.9	14	0.14	GDVGPGAGEVEFR+HPELESIPNLHVIK+HYYWYLTNEGIEELR+KGDVGPGAGEVEFR+SYLHLPPEIVPSTLK+VAIYEYLFK
687a	FBpp0074011|FBgn0004227|CG4211-PA|nonA-PA FBpp0074012|FBgn0004227|CG4211-PB|nonA-PB FBpp0100043|FBgn0004227|CG4211-PC|nonA-PC FBpp0309274|FBgn0004227|CG4211-PD|nonA-PD	1.0000	FBpp0074011 type=protein; loc=X:join(16361698..16362054,16363358..16364630,16365205..16365513,16365587..16365642,16366904..16367011); ID=FBpp0074011; name=nonA-PA; parent=FBgn0004227,FBtr0074232; dbxref=FlyBase_Annotation_IDs:CG4211-PA,FlyBase:FBpp0074011,GB_protein:AAF48597.2,REFSEQ:NP_523367,GB_protein:AAF48597,FlyMine:FBpp0074011,modMine:FBpp0074011; MD5=3db46fb606889bf3705432380be6276e; lengt…	21.1	14	0.13	FADPNSFEHEYGSR+GGEDFFITQR+LYVGNLTNDITDDELR+NAGNNQGGGFSGGPQNQQR+SFEIFGPIER+SGPRPGGGAGGAMNSTNMGGGGGGGGGGGPR+SISGPTFELEPVEVPTETK+VSNLTPFVSNELLYK+YEQETELLR+YEQETELLRQELR
632	FBpp0289511|FBgn0034432|CG7461-PB|CG7461-PB FBpp0311550|FBgn0034432|CG7461-PC|CG7461-PC	1.0000	FBpp0289511 type=protein; loc=2R:19305224..19307107; ID=FBpp0289511; name=CG7461-PB; parent=FBgn0034432,FBtr0300283; dbxref=REFSEQ:NP_611409,GB_protein:AAF57579,FlyBase:FBpp0289511,FlyBase_Annotation_IDs:CG7461-PB,FlyMine:FBpp0289511,modMine:FBpp0289511; MD5=20ccadaf1d700f223568deb25fdd0507; length=627; release=r6.09; species=Dmel;;FBpp0311550 type=protein; loc=2R:19305224..19307107; ID=FBpp03115…	24.9	14	0.13	ALTIQASDR+ASENESFMANIFR+AVNLNLPTAQHELNMTK+ELTNSLIDPFER+FGMGATLSGTMK+GSLVSSQVFPYPDVLTAEQK+IFEGTNDILR+LFIALTGIQYAGSHLK+NIVNEQILLTR+NPSANLGLIFK+VAAEQVYAAFALTEPSSGSDAGSIR
437	FBpp0083683|FBgn0003676|CG5374-PB|T-cp1-PB FBpp0083684|FBgn0003676|CG5374-PA|T-cp1-PA	1.0000	FBpp0083683 type=protein; loc=3R:complement(join(22491259..22491331,22490868..22491021,22489922..22490812,22489303..22489858)); ID=FBpp0083683; name=T-cp1-PB; parent=FBgn0003676,FBtr0084290; dbxref=FlyBase:FBpp0083683,FlyBase_Annotation_IDs:CG5374-PB,GB_protein:AAN13906.1,REFSEQ:NP_732748,GB_protein:AAN13906,FlyMine:FBpp0083683,modMine:FBpp0083683; MD5=5db5fade362b566973c98af35e11bcaf; length=557…	21.0	14	0.14	AGVLEPAMSK+FATEAAITILR+MGVQVLINDPDKLEAIR+MLVDDIGDVTVTNDGATILR+SLLVIPK+SSLGPVGLDK+TQNVMAALSISNIVK+WTGLDLIEGVVR+YISEHLTAPVDELGR
42	FBpp0071226|FBgn0030086|CG7033-PA|CG7033-PA	1.0000	FBpp0071226 type=protein; loc=X:join(9089596..9089598,9090488..9091177,9091410..9092037,9092110..9092396); ID=FBpp0071226; name=CG7033-PA; parent=FBgn0030086,FBtr0071289; dbxref=FlyBase:FBpp0071226,FlyBase_Annotation_IDs:CG7033-PA,GB_protein:AAF46442.2,REFSEQ:NP_572524,GB_protein:AAF46442,FlyMine:FBpp0071226,modMine:FBpp0071226; MD5=5cd8081ca04f749c775babd3a6f1efb7; length=535; release=r6.09; spe…	30.1	14	0.13	EAIAIEAFAR+ELGITESFAVK+LSSFIGAIAIGDLVK+NAGHVEVTNDGATILR+QATQVALEALTAAAQDNSSSDEK+QATQVALEALTAAAQDNSSSDEKFR+QLIYNYPEQLFADAR+QVLMSASEAAEMILR+SGGTLGDSFLDEGFLLDK+VMSIEHADFDGIER+VQDEEVGDGTTSVTVLASELLR
273	FBpp0078584|FBgn0037249|CG9805-PA|eIF3-S10-PA FBpp0312226|FBgn0037249|CG9805-PD|eIF3-S10-PD	1.0000	FBpp0078584 type=protein; loc=3R:complement(join(4433699..4433747,4432517..4433601,4430228..4432466,4430119..4430168)); ID=FBpp0078584; name=eIF3-S10-PA; parent=FBgn0037249,FBtr0078944; dbxref=FlyBase:FBpp0078584,FlyBase_Annotation_IDs:CG9805-PA,GB_protein:AAF52126.1,REFSEQ:NP_649470,GB_protein:AAF52126,FlyMine:FBpp0078584,modMine:FBpp0078584; MD5=a9e06dfa231684c2368069e26acb24ea; length=1140; re…	11.2	14	0.13	AGNQLFHAAALLK+AIEDIHGLMALSK+EYRPDGPALQSMPSEQIR+HQNEIQAIR+LAVLLGLPQPPTR+LNVPQLVSEDFR+NMFQLVNVNSLENVIR+NSIYFGTDLTESQR+SQLVNMSTVLTR+TILLPWVK
220	FBpp0076856|FBgn0035608|CG10630-PA|blanks-PA	1.0000	FBpp0076856 type=protein; loc=3L:complement(join(5498728..5498848,5497706..5498559)); ID=FBpp0076856; name=blanks-PA; parent=FBgn0035608,FBtr0077152; dbxref=FlyBase:FBpp0076856,FlyBase_Annotation_IDs:CG10630-PA,GB_protein:AAF50777.1,REFSEQ:NP_647966,GB_protein:AAF50777,FlyMine:FBpp0076856,modMine:FBpp0076856; MD5=e9b170756e9c2deb9380c5aac03f605f; length=324; release=r6.09; species=Dmel;	25.0	14	0.13	ALIPNPSAEEDAVAVIPLADNLK+ALIPNPSAEEDAVAVIPLADNLKK+ALQEILTTK+DALMVLNELK+IRPLTMPVTSK+KPLPETWK+SLESDEDDILEK+VDILEMK
18	FBpp0070395|FBgn0023529|CG2918-PA|CG2918-PA FBpp0290016|FBgn0023529|CG2918-PB|CG2918-PB	1.0000	FBpp0070395 type=protein; loc=X:complement(join(2274026..2274336,2271491..2273951)); ID=FBpp0070395; name=CG2918-PA; parent=FBgn0023529,FBtr0070411; dbxref=FlyBase:FBpp0070395,FlyBase_Annotation_IDs:CG2918-PA,GB_protein:AAF45769.1,REFSEQ:NP_569995,GB_protein:AAF45769,FlyMine:FBpp0070395,modMine:FBpp0070395; MD5=cfdfc2261bbd406d60be0a8d7ee44248; length=923; release=r6.09; species=Dmel;;FBpp0290016…	21.5	14	0.14	AYFYLDDSGIFR+DATLFPLQVSFERDPGDGAAVK+EALLSAAQLANLK+EINPVVQVLGVGYDR+FPYYNIVGDPER+GEINETAQYFLFYDMGAYKTSAAVVSYQLVKDK+HTDDFEFYVNYADLDR+NLNADESATMGAVYK+SPVTYESQTQFVVPLVGSAYDQSVAK+TLGGLEIQLR+TPAILAFR+TSAAVVSYQLVK+VGVVSPGVPMEIALNR
810a	FBpp0302537|FBgn0263740|CG43665-PB|eIF-2gamma-PB FBpp0302538|FBgn0263740|CG43665-PC|eIF-2gamma-PC FBpp0307983|FBgn0263740|CG43665-PD|eIF-2gamma-PD	1.0000	FBpp0302537 type=protein; loc=3R:complement(join(15263282..15263347,15262547..15262721,15259450..15259686,15258510..15259383,15258367..15258442)); ID=FBpp0302537; name=eIF-2gamma-PB; parent=FBgn0263740,FBtr0310386; dbxref=FlyBase:FBpp0302537,FlyBase_Annotation_IDs:CG43665-PB,REFSEQ:NP_731993,GB_protein:AAF55153; MD5=ab5df4d5c73143be53d760bf73070cfe; length=475; release=r6.09; species=Dmel;;FBpp03…	31.7	13	0.13	AISGVQTVR+FVQGTVAEGAPIIPISAQLK+GGVAGGSILSGVLK+IVSLFAEQNELQYAVPGGLIGVGTK+LIGWGQIFGGK+LTPLSPEVISR+NEILLVNIGSLSTGGR+QATINIGTIGHVAHGK+TITPVLDSQVAK+VGQEIEVRPGVVTK
801a	FBpp0289823|FBgn0020236|CG8322-PD|ATPCL-PD FBpp0289824|FBgn0020236|CG8322-PE|ATPCL-PE	1.0000	FBpp0289823 type=protein; loc=2R:complement(join(15999805..15999963,15998067..15998252,15997277..15998003,15996895..15997218,15996167..15996365,15994865..15996098,15994462..15994802,15994228..15994396)); ID=FBpp0289823; name=ATPCL-PD; parent=FBgn0020236,FBtr0300596; dbxref=REFSEQ:NP_523755,GB_protein:AAF58082,FlyBase:FBpp0289823,FlyBase_Annotation_IDs:CG8322-PD,FlyMine:FBpp0289823,modMine:FBpp028…	17.5	13	0.13	AADTILFYHQGGVDIGDVDAK+AASDASEALGSGSALSPTAAKPIK+DAYPEEAYIADLDAK+EILIPVYK+HPWDDISYVIPEQYN+IGNTGGMLDNILHSK+LPPISADEADSAGISGAQR+QFSEAYDTNLHPMEFVNK+RPIPQTASVEFSTANFLLPGGQQAQADLK+SAYESTLEVLEFPQIR+TVAIIAEGIPENMTR
772a	FBpp0087852|FBgn0020279|CG8715-PA|lig-PA FBpp0087853|FBgn0020279|CG8715-PB|lig-PB FBpp0087854|FBgn0020279|CG8715-PC|lig-PC FBpp0291129|FBgn0020279|CG8715-PE|lig-PE FBpp0291130|FBgn0020279|CG8715-PF|lig-PF FBpp0291131|FBgn0020279|CG8715-PG|lig-PG FBpp0293223|FBgn0020279|CG8715-PH|lig-PH FBpp0312421|FBgn0020279|CG8715-PL|lig-PL	1.0000	FBpp0087852 type=protein; loc=2R:join(8069899..8070279,8070335..8070512,8070821..8072238,8072363..8072778,8073127..8073234,8073367..8073471,8073600..8073700,8073974..8074500,8075473..8075607,8075665..8075790,8075860..8076108,8076293..8076448,8077260..8077292,8077731..8077829); ID=FBpp0087852; name=lig-PA; parent=FBgn0020279,FBtr0088774; dbxref=GB_protein:AAM68848.1,FlyBase:FBpp0087852,FlyBase_Ann…	10.7	13	0.12	DNLGSVTYSAMNDGR+IAQITNSTTEDPQINEK+QGYSPSYWAGQN+STSQQQQGVSSAVNATIDQLTK+TQTVSNQSQAGTGSDLTSSMYGK+VGSGFSIDGQQQQQQPDDYQSK+VLLLLTMTQR+VPHVQGYYDLNYPPASLGAGR
764a	FBpp0086736|FBgn0033886|CG13349-PA|Rpn13-PA FBpp0086737|FBgn0033886|CG13349-PB|Rpn13-PB FBpp0112987|FBgn0033886|CG13349-PF|Rpn13-PF	1.0000	FBpp0086736 type=protein; loc=2R:complement(join(13959568..13960088,13959205..13959398,13958645..13959099)); ID=FBpp0086736; name=Rpn13-PA; parent=FBgn0033886,FBtr0087610; dbxref=GB_protein:AAF58312.1,FlyBase:FBpp0086736,FlyBase_Annotation_IDs:CG13349-PA,REFSEQ:NP_610917,GB_protein:AAF58312,FlyMine:FBpp0086736,modMine:FBpp0086736; MD5=fc07f5d055821428f9a70a7ef39a2131; length=389; release=r6.09; s…	25.2	13	0.12	INELLNNPPSAHQR+NTSSSGGGGASALQTPENVSVPR+QSGLGSSSNSSNLVEFR+RINELLNNPPSAHQR+SSSNVNSQVGEGAGSSVDADAPGR+TSGKVEDDLIVFPDDFEYK
737b	FBpp0083906|FBgn0015282|CG5289-PA|Rpt2-PA FBpp0311982|FBgn0015282|CG5289-PB|Rpt2-PB	1.0000	FBpp0083906 type=protein; loc=3R:complement(join(23931324..23931326,23929946..23931262)); ID=FBpp0083906; name=Rpt2-PA; parent=FBgn0015282,FBtr0084520; dbxref=FlyBase:FBpp0083906,FlyBase_Annotation_IDs:CG5289-PA,GB_protein:AAF56205.1,REFSEQ:NP_524469,GB_protein:AAF56205,FlyMine:FBpp0083906,modMine:FBpp0083906; MD5=8bbd76fd6feaf70fff47dd693733abbe; length=439; release=r6.09; species=Dmel;;FBpp0311…	23.5	13	0.11	APQETYADIGGLDTQIQEIK+AVANQTSATFLR+GVILYGPPGTGK+IETLDPALIRPGR+TMLELLNQLDGFDSR+VAEEHAPSIVFIDEIDAVGTK+VAEEHAPSIVFIDEIDAVGTKR+VVGSELIQK
734b	FBpp0083421|FBgn0264357|CG17299-PA|SNF4Agamma-PA FBpp0083422|FBgn0264357|CG17299-PB|SNF4Agamma-PB	1.0000	FBpp0083421 type=protein; loc=3R:join(21154927..21155071,21155233..21155387,21178278..21178399,21178580..21179204,21179268..21179390,21185548..21185584,21202452..21202585,21207619..21207667,21210789..21211079,21211141..21211319,21211387..21211590,21211748..21212527); ID=FBpp0083421; name=SNF4Agamma-PA; parent=FBgn0264357,FBtr0084018; dbxref=FlyBase:FBpp0083421,FlyBase_Annotation_IDs:CG17299-PA,GB…	22.1	13	0.07	FAVIPEEPQAGSPALGTPPPGGR+FDVINLAAEK+GDGTLDPHHAAILFR+GLPVADPFLEK+IGTYNNIETADETTSIITALK+KVAEVEIPATAAAATTTTPPRSPSAGSGNR+LPVIDPATGNVLYILTHK+QHPAVTITSADGTQSTAK+RPTIFDVFRPR+SGEDSPVLNQSTVHGIASPNR+SLIEDIPEEETAPAR+VTSSTPQGPPETTLGR
731c	FBpp0083974|FBgn0001230|CG5436-PA|Hsp68-PA	1.0000	FBpp0083974 type=protein; loc=3R:complement(24055197..24057104); ID=FBpp0083974; name=Hsp68-PA; parent=FBgn0001230,FBtr0084589; dbxref=FlyBase:FBpp0083974,FlyBase_Annotation_IDs:CG5436-PA,GB_protein:AAF56230.1,REFSEQ:NP_524474,GB_protein:AAF56230,FlyMine:FBpp0083974,modMine:FBpp0083974; MD5=19a6b1d3a1e78c96a21c66915ee98f46; length=635; release=r6.09; species=Dmel;	10.7	13	0.07	DNNVLGTFDLTGVPPAPR+IINEPTAAAIAYGLDK+NQLETYLFGVK+STAGDTHLGGEDFDNR+VEIIANDQGNR+VQNLLQNFFGGK
75	FBpp0072120|FBgn0263006|CG3725-PG|SERCA-PG FBpp0072121|FBgn0263006|CG3725-PE|SERCA-PE FBpp0072122|FBgn0263006|CG3725-PB|SERCA-PB FBpp0072123|FBgn0263006|CG3725-PD|SERCA-PD FBpp0072124|FBgn0263006|CG3725-PA|SERCA-PA FBpp0072125|FBgn0263006|CG3725-PH|SERCA-PH FBpp0072126|FBgn0263006|CG3725-PC|SERCA-PC FBpp0072127|FBgn0263006|CG3725-PF|SERCA-PF FBpp0309946|FBgn0263006|CG3725-PI|SERCA-PI	1.0000	FBpp0072120 type=protein; loc=2R:complement(join(23932667..23932784,23932574..23932591,23932406..23932488,23930158..23932329,23929983..23930098,23929682..23929918,23929500..23929617,23929231..23929431)); ID=FBpp0072120; name=SERCA-PG; parent=FBgn0263006,FBtr0072211; dbxref=FlyBase:FBpp0072120,GB_protein:AAM68281.1,FlyBase_Annotation_IDs:CG3725-PG,REFSEQ:NP_726386,GB_protein:AAM68281; MD5=b5943523…	18.9	13	0.13	EFDDLSPTEQK+EIVPGDLVEVSVGDKIPADIR+FSIPVVLLDETLK+IDQSILTGESVSVIK+IGVFAEDEDTTGK+ILALTGQYGTGR+IVEFLQSMNEISAMTGDGVNDAPALKK+KAEIGIAMGSGTAVAK+NAESAIEALKEYEPEMGK+NILFSGTNVAAGK+TEMSETEEIKTPLQQK+TVEQSLNFFGTDPER
719a	FBpp0079710|FBgn0027868|CG6743-PA|Nup107-PA	1.0000	FBpp0079710 type=protein; loc=2L:complement(join(10733773..10735945,10733344..10733708)); ID=FBpp0079710; name=Nup107-PA; parent=FBgn0027868,FBtr0080121; dbxref=FlyBase:FBpp0079710,FlyBase_Annotation_IDs:CG6743-PA,GB_protein:AAF53002.1,REFSEQ:NP_609446,GB_protein:AAF53002,FlyMine:FBpp0079710,modMine:FBpp0079710; MD5=b4631c73d74b1af4b8c6eee3e18b129b; length=845; release=r6.09; species=Dmel;	16.3	13	0.12	AIFELIR+AYLSGVDSFVEWNR+GELLWQANAMIRTYLASSK+GVVEQLELEIDHGMGGEQGAR+IADASLELLNSK+IVAAYVEALIAR+LADEISSENR+LAHQPLGEFGEPQSGEISAIDQR+RPLHALDEEDNLR+VTVQNIR
716b	FBpp0079280|FBgn0027932|CG13388-PC|Akap200-PC FBpp0079281|FBgn0027932|CG13388-PB|Akap200-PB FBpp0309214|FBgn0027932|CG13388-PF|Akap200-PF	1.0000	FBpp0079280 type=protein; loc=2L:join(8426911..8427093,8427158..8427553,8427615..8428067,8430281..8430367); ID=FBpp0079280; name=Akap200-PC; parent=FBgn0027932,FBtr0079665; dbxref=FlyBase:FBpp0079280,FlyBase_Annotation_IDs:CG13388-PC,GB_protein:AAN10668.1,REFSEQ:NP_723395,GB_protein:AAN10668; MD5=49fa15c334cdade9a31b8e48c6e05744; length=372; release=r6.09; species=Dmel;;FBpp0079281 type=protein; …	33.9	13	0.07	AAPAPSTVEEAAKPKPAEEPATVTATESNTTATEEVPVK+EAAAGEDITPLADESIK+GQQIEVDLAK+KVGEGDEVAGKVEK+SAAVAEGGDAVAETAK+SAAVAEGGDAVAETAKGEEGSPK+SIDITTDPK+TDAPAVNGDAATPK
700a	FBpp0075691|FBgn0041775|CG10686-PA|tral-PA FBpp0304881|FBgn0041775|CG10686-PB|tral-PB FBpp0304882|FBgn0041775|CG10686-PC|tral-PC FBpp0304885|FBgn0041775|CG10686-PF|tral-PF FBpp0304887|FBgn0041775|CG10686-PH|tral-PH	1.0000	FBpp0075691 type=protein; loc=3L:join(12515452..12515572,12516559..12517059,12517428..12517957,12518024..12518254,12518438..12518667,12518733..12519070,12519144..12519151); ID=FBpp0075691; name=tral-PA; parent=FBgn0041775,FBtr0075959; dbxref=GB_protein:AAF49905.2,FlyBase:FBpp0075691,GB_protein:AAF49905.3,FlyBase_Annotation_IDs:CG10686-PA,REFSEQ:NP_648585,GB_protein:AAF49905,FlyMine:FBpp0075691,mo…	26.2	13	0.11	GGGSGTDFYNQQR+GGNGMPNITNGNTAAALK+IKFEGDFDFEQANNKFEELR+KLNTETFGVSSTR+LKVAEDGAPKPATNATAATATATNEQVGEK+SFGTEDRDTQFQIAPQSQIYDYILFR+STSLLPEQTQQVAAVSQ+STTPISLIVSPTAELTQQQQLHQQQNAGQGGNGR+VAEDGAPKPATNATAATATATNEQVGEK
636	FBpp0291143|FBgn0000084|CG9579-PB|AnxB10-PB	1.0000	FBpp0291143 type=protein; loc=X:complement(join(20173369..20173380,20172305..20173016,20172041..20172222,20171929..20171931,20171592..20171648)); ID=FBpp0291143; name=AnxB10-PB; parent=FBgn0000084,FBtr0301931; dbxref=REFSEQ:NP_001162804,GB_protein:ACZ95337,FlyBase:FBpp0291143,FlyBase_Annotation_IDs:CG9579-PB,FlyMine:FBpp0291143,modMine:FBpp0291143; MD5=e8edded9c8c39c76b50263aefbb0432a; length=321…	41.7	13	0.08	AMNGAGTDDATLIR+DAAPFDASQDAQVLR+DGLDTPVDVGQAK+EQAAQLYSAGEAK+GFGTDEQEIIDVLVGR+LLTLIVTGVR+LVFEEYK+SEIDLETIKQEFER+TLHSAVVDAETSGDYKR+TNEEMAQIVAVYEER
634	FBpp0289967|FBgn0037655|CG11984-PD|CG11984-PD FBpp0289968|FBgn0037655|CG11984-PE|CG11984-PE FBpp0289969|FBgn0037655|CG11984-PF|CG11984-PF FBpp0289970|FBgn0037655|CG11984-PG|CG11984-PG FBpp0289971|FBgn0037655|CG11984-PH|CG11984-PH FBpp0289972|FBgn0037655|CG11984-PI|CG11984-PI	1.0000	FBpp0289967 type=protein; loc=3R:complement(join(9013316..9013331,9012837..9013261,9012045..9012305,9011674..9011949,9011363..9011604,9010673..9011252)); ID=FBpp0289967; name=CG11984-PD; parent=FBgn0037655,FBtr0300743; dbxref=REFSEQ:NP_731305,GB_protein:AAF54324,FlyBase:FBpp0289967,FlyBase_Annotation_IDs:CG11984-PD; MD5=19d6a7df1ddfc927b5b7784a3f763578; length=599; release=r6.09; species=Dmel;;FB…	33.9	13	0.13	AHPIVSTSNSNAAMAEVISGGAGGSGGSGAVGSGSGGGSGATAPPNLR+ANTTQTSGTGGLGGAGATAAPGGGASGAGTKPTADR+ELISFLDEPSAIR+KANTTQTSGTGGLGGAGATAAPGGGASGAGTKPTADR+QNASAATAAGNTNQIPDTR+RAHPIVSTSNSNAAMAEVISGGAGGSGGSGAVGSGSGGGSGATAPPNLR+SGRPPPGEMATGSQQPQQQQQSTANPAASQQK+SNMHFSSSSGLSALSPSGR+TTEWPVTASFSTSASNHSQTQSSLAANSLNAR+YKQNASAATAAGNTNQIPDTR
57	FBpp0071754|FBgn0022986|CG3613-PA|qkr58E-1-PA FBpp0308620|FBgn0022986|CG3613-PC|qkr58E-1-PC FBpp0312217|FBgn0022986|CG3613-PD|qkr58E-1-PD	1.0000	FBpp0071754 type=protein; loc=2R:complement(join(22415140..22415395,22414570..22415074,22414408..22414509,22414101..22414282,22413195..22413340)); ID=FBpp0071754; name=qkr58E-1-PA; parent=FBgn0022986,FBtr0071843; dbxref=FlyBase:FBpp0071754,FlyBase_Annotation_IDs:CG3613-PA,GB_protein:AAF46844.1,REFSEQ:NP_523809,GB_protein:AAF46844,FlyMine:FBpp0071754,modMine:FBpp0071754; MD5=adaecc409d1adbb607edd9…	34.2	13	0.11	DEEPAATGAPETPEADGGGHTTSHAALR+DLHVEISTVAPPAEAYHR+IPKPEIYANVYSEKPIR+ISYALGEIR+ISYALGEIRK+LLDDEVEK+TNAYLQECLLEK+VLFPIKEYPK+VYSILEK+YVMDDPNYGIVK
537	FBpp0086328|FBgn0001308|CG7765-PA|Khc-PA	1.0000	FBpp0086328 type=protein; loc=2R:complement(join(16271339..16271485,16269794..16270253,16267776..16269655,16267264..16267704)); ID=FBpp0086328; name=Khc-PA; parent=FBgn0001308,FBtr0087184; dbxref=GB_protein:AAF58029.1,FlyBase:FBpp0086328,FlyBase_Annotation_IDs:CG7765-PA,REFSEQ:NP_476590,GB_protein:AAF58029,FlyMine:FBpp0086328,modMine:FBpp0086328; MD5=4ad89c4c85a3bbd7f2e94c8acefb8757; length=975; …	15.5	13	0.12	FVSSPEDVFEVIEEGK+LFVQDLQQR+LYLVDLAGSEK+NVVNEESEEDGGSLAQK+QSVFNAASTELQQLK+SIVTDVLAGYNGTIFAYGQTSSGK+SLSALGNVISALADGNK+SSELQNIILTNER+TALANMSASVAVNEQAR+TGAEGTVLDEAK
490	FBpp0085234|FBgn0002645|CG1483-PA|Map205-PA FBpp0085235|FBgn0002645|CG1483-PB|Map205-PB FBpp0306414|FBgn0002645|CG1483-PC|Map205-PC	1.0000	FBpp0085234 type=protein; loc=3R:complement(join(32066329..32067996,32057322..32059145)); ID=FBpp0085234; name=Map205-PA; parent=FBgn0002645,FBtr0085875; dbxref=FlyBase:FBpp0085234,FlyBase_Annotation_IDs:CG1483-PA,GB_protein:AAF57214.1,REFSEQ:NP_524615,GB_protein:AAF57214,FlyMine:FBpp0085234,modMine:FBpp0085234; MD5=a4648a4df4dfaebd3bbd115852724e4b; length=1163; release=r6.09; species=Dmel;;FBpp0…	11.5	13	0.12	FTHSASLTYNNGSTSR+KVPSTSTPSFSTR+LLPDTTDEQLLTSALEEK+LLVPGSSSTTTTSSLR+RLLVPGSSSTTTTSSLR+RLLVPGSSSTTTTSSLRK+SLSSNVGSTVKPPTK+TITNKPTASGTASDNVTR+TSVATVAGGAVVGATK+VRPAATMTAPVKPK
451	FBpp0084188|FBgn0039302|CG11856-PA|Nup358-PA FBpp0293235|FBgn0039302|CG11856-PB|Nup358-PB	1.0000	FBpp0084188 type=protein; loc=3R:join(25249631..25249702,25250223..25253235,25253292..25256293,25256355..25256855,25256925..25257057,25257122..25258129,25258201..25258559); ID=FBpp0084188; name=Nup358-PA; parent=FBgn0039302,FBtr0084813; dbxref=GB_protein:AAF56430.1,FlyBase:FBpp0084188,FlyBase_Annotation_IDs:CG11856-PA,GB_protein:AAF56430.2,REFSEQ:NP_651361,GB_protein:AAF56430,FlyMine:FBpp0084188,…	7.1	13	0.12	ADAIIIFQLGK+ELQARPQDVNIR+ELVPETTSTFADLAK+IDQAFNYALK+IGQYEQFLDEVR+LNSNQLITEGNR+SAGGGFYNLTHQNAFK+SFVTSTPAANSLINKPQEQTK+SIIGGTPLLFGGSNAFGIPK+TGNDFANLSANSQGTTVGFNK+TGSTFADLASNPGGTFADLANK+VLEHPELQTFR+VVFYEGFQR
327	FBpp0079771|FBgn0004363|CG6647-PA|porin-PA FBpp0079772|FBgn0004363|CG6647-PB|porin-PB FBpp0100039|FBgn0004363|CG6647-PC|porin-PC FBpp0293784|FBgn0004363|CG6647-PD|porin-PD FBpp0304343|FBgn0004363|CG6647-PE|porin-PE	1.0000	FBpp0079771 type=protein; loc=2L:complement(join(10848544..10848863,10848241..10848468,10847868..10848168)); ID=FBpp0079771; name=porin-PA; parent=FBgn0004363,FBtr0080182; dbxref=FlyBase_Annotation_IDs:CG6647-PA,FlyBase:FBpp0079771,GB_protein:AAF53022.1,REFSEQ:NP_476813,GB_protein:AAF53022; MD5=e98fb50e922a689b02694297d58c4742; length=282; release=r6.09; species=Dmel;;FBpp0079772 type=protein; lo…	47.5	13	0.13	ADSDVNIDLK+DFVLHTAVNDGQEFSGSIFQR+DGVTLTLSTLVDGK+GYNFGLWK+LRDGVTLTLSTLVDGK+LSLEGNFAPQSGNK+LTTNNFALGYTTK+TSSGIEFNTAGHSNQESGK+VAYGHENVKADSDVNIDLK+VNNASQVGLGYQQK+YQLDDDASVR
31	FBpp0070765|FBgn0028474|CG4119-PA|CG4119-PA FBpp0309405|FBgn0028474|CG4119-PB|CG4119-PB	1.0000	FBpp0070765 type=protein; loc=X:join(5666406..5666468,5666557..5666798,5667210..5668332,5668398..5669226,5669302..5669945,5670051..5670146); ID=FBpp0070765; name=CG4119-PA; parent=FBgn0028474,FBtr0070799; dbxref=FlyBase:FBpp0070765,FlyBase_Annotation_IDs:CG4119-PA,GB_protein:AAF46056.1,REFSEQ:NP_572242,GB_protein:AAF46056,FlyMine:FBpp0070765,modMine:FBpp0070765; MD5=30e60862de8db5011e39681c9cc99c…	17.4	13	0.13	FFSGEYENPSLEFEK+GPIITVFVGNISER+HGKNEAAASAGSSADAAAANIK+ILINVNQEPPAAATSSVHQR+KIEATGVFVNDDDNDENINPK+LKEFVEDYDDERDDSLYYR+LLIYELDAK+LLIYELDAKK+NEAAASAGSSADAAAANIK+NLISSEIGK+NNNNDQSLSNSLSR+QSSAVSAATAAAAAVSQK+VLSENTLEEEKR
264	FBpp0078296|FBgn0028436|CG10610-PA|ECSIT-PA	1.0000	FBpp0078296 type=protein; loc=3R:5856671..5857900; ID=FBpp0078296; name=ECSIT-PA; parent=FBgn0028436,FBtr0078647; dbxref=FlyBase:FBpp0078296,FlyBase_Annotation_IDs:CG10610-PA,GB_protein:AAF51937.1,REFSEQ:NP_649602,GB_protein:AAF51937,FlyMine:FBpp0078296,modMine:FBpp0078296; MD5=b882e8e1ea48c44c80bf008f98b48ded; length=409; release=r6.09; species=Dmel;	35.0	13	0.13	ADADSEFLSELDER+AEEIEGGASVPATSDNSSQDEHISSR+ALYIEGPFHIWLR+DSLLSWIR+FIPTNMFQAEFMHYPK+FTSEVPAKAEEIEGGASVPATSDNSSQDEHISSR+INYFTLR+LLEANGNPSIGEVPVLFR+NLSPWPLPDPVPDDTLEMAK+NSYLTMVEIFQER
258	FBpp0078134|FBgn0000100|CG7490-PA|RpLP0-PA FBpp0306232|FBgn0000100|CG7490-PB|RpLP0-PB	1.0000	FBpp0078134 type=protein; loc=3L:join(22076288..22076341,22076416..22077315); ID=FBpp0078134; name=RpLP0-PA; parent=FBgn0000100,FBtr0078481; dbxref=FlyBase:FBpp0078134,FlyBase_Annotation_IDs:CG7490-PA,GB_protein:AAF51807.1,REFSEQ:NP_524211,GB_protein:AAF51807,FlyMine:FBpp0078134,modMine:FBpp0078134; MD5=86e1796e988a2ee9e406941fb4905ecb; length=317; release=r6.09; species=Dmel;;FBpp0306232 type=pr…	35.3	13	0.12	APARPGAIAPLHVIIPAQNTGLGPEK+FAAAASASAAPAAGGATEK+FAAAASASAAPAAGGATEKKEEAK+GNVGFVFTK+GTIEIINDVPILKPGDK+NLLAIAATTEVEFK+TSFFQALSIPTK+VVELFDEFPK
195	FBpp0076207|FBgn0005533|CG3922-PB|RpS17-PB	1.0000	FBpp0076207 type=protein; loc=3L:complement(join(9429695..9429697,9429174..9429325,9428874..9429114)); ID=FBpp0076207; name=RpS17-PB; parent=FBgn0005533,FBtr0076479; dbxref=FlyBase:FBpp0076207,FlyBase_Annotation_IDs:CG3922-PB,GB_protein:AAF50272.1,REFSEQ:NP_524002,GB_protein:AAF50272,FlyMine:FBpp0076207,modMine:FBpp0076207; MD5=03edf5c0f514b34ba6142f641ccf4f7a; length=131; release=r6.09; species=…	44.3	13	0.13	DNYVPAVSALEQDIIEVDADTK+GLQLTQPNTNNFGR+IAGYVTHLMGR+LTLDFHTNKR+RDNYVPAVSALEQDIIEVDADTK
101	FBpp0072934|FBgn0004167|CG12008-PA|kst-PA FBpp0089203|FBgn0004167|CG12008-PB|kst-PB FBpp0089204|FBgn0004167|CG12008-PC|kst-PC FBpp0289294|FBgn0004167|CG12008-PE|kst-PE FBpp0292863|FBgn0004167|CG12008-PF|kst-PF FBpp0304366|FBgn0004167|CG12008-PG|kst-PG FBpp0304367|FBgn0004167|CG12008-PH|kst-PH	1.0000	FBpp0072934 type=protein; loc=3L:join(3351567..3351686,3351965..3352132,3353738..3353854,3353923..3354185,3354255..3354384,3354637..3354824,3354949..3357922,3357982..3358121,3358179..3359789,3359853..3365751,3365811..3366126,3366200..3366310,3367515..3367771); ID=FBpp0072934; name=kst-PA; parent=FBgn0004167,FBtr0073070; dbxref=FlyBase:FBpp0072934,FlyBase_Annotation_IDs:CG12008-PA,GB_protein:AAF47…	4.3	13	0.12	AALQAEEHVSDAAGATALK+DAEILEQWISSR+DLNSALALLR+DYGNDEPSAQALLQR+EAFLNNDDLGDSYTAVER+FESNRPVSLQPDSISFSR+ITMLEQLFR+LADLEEAYSELLR+MLQLDTAVITPDLR+QIDNLSSSQQAALSSSDFGQTVEDVQNK+QLVAGSQDLGTSLLSVQGLQK
815b	FBpp0311317|FBgn0266696|CG45186-PK|CG45186-PK	0.9999	FBpp0311317 type=protein; loc=3L:join(2429303..2429429,2434626..2436228,2439499..2439830,2442436..2442960,2443390..2443838,2443988..2444087,2444499..2446101,2459591..2460153,2461146..2461268,2463057..2464303); ID=FBpp0311317; name=CG45186-PK; parent=FBgn0266696,FBtr0345092; dbxref=FlyBase:FBpp0311317,FlyBase_Annotation_IDs:CG45186-PK,GB_protein:AAF47644,REFSEQ:NP_647721; MD5=729ae74658c67001ef03c…	6.9	13	0.07	AAGGANSSWESPLQASSAEHGAPTTPR+AAISSIEDIEVTPDELR+HTTEITSVTVGTR+KTIAASSDLSTAPATAK+LPQITTVVSK+LQSLEPVSLSVHSR+LVLPDTFR+SSTATKDPPLPISNPAR+SVYSTPSTQLVEQR+TIAASSDLSTAPATAK+TQSLPPSQVEATNAHVK
750a	FBpp0085314|FBgn0032987|CG12775-PA|RpL21-PA FBpp0303728|FBgn0032987|CG12775-PB|RpL21-PB FBpp0311640|FBgn0032987|CG12775-PC|RpL21-PC	1.0000	FBpp0085314 type=protein; loc=2L:complement(22247226..22247705); ID=FBpp0085314; name=RpL21-PA; parent=FBgn0032987,FBtr0085961; dbxref=GB_protein:AAF57259.1,FlyBase:FBpp0085314,FlyBase_Annotation_IDs:CG12775-PA,REFSEQ:NP_610144,GB_protein:AAF57259,FlyMine:FBpp0085314,modMine:FBpp0085314; MD5=b2e4b76ae2c566ebe381be45fdd2f9a9; length=159; release=r6.09; species=Dmel;;FBpp0303728 type=protein; loc=2…	37.1	12	0.10	HGVIPLSTYMR+IFNVTQHAVGVIVNK+IFNVTQHAVGVIVNKR+IGDIVDIK+IGDIVDIKGHGAVQK+KLEEPIALAPIPYEFIA
624	FBpp0110421|FBgn0064225|CG17489-PA|RpL5-PA FBpp0110424|FBgn0064225|CG17489-PB|RpL5-PB FBpp0304879|FBgn0064225|CG17489-PG|RpL5-PG FBpp0311121|FBgn0064225|CG17489-PH|RpL5-PH	1.0000	FBpp0110421 type=protein; loc=2L:complement(join(22536537..22536539,22536115..22536378,22535617..22536054,22534869..22535063)); ID=FBpp0110421; name=RpL5-PA; parent=FBgn0064225,FBtr0111129; dbxref=FlyBase_Annotation_IDs:CG17489-PA,GB_protein:EAA46019.1,FlyBase:FBpp0110421,REFSEQ:NP_001036387,GB_protein:EAA46019; MD5=4509e147e248f30dbcb4ce925dd687bb; length=299; release=r6.09; species=Dmel;;FBpp01…	24.4	12	0.11	ADDLEDIYKK+AHIFGQHVADYMR+FPGYSAETK+GAVDGGLNIPHSVK+LSNKDITVQIAYAR+RFPGYSAETK+SLEEEDEESFKR
621	FBpp0099686|FBgn0039713|CG7808-PC|RpS8-PC FBpp0301957|FBgn0039713|CG7808-PE|RpS8-PE FBpp0311986|FBgn0039713|CG7808-PF|RpS8-PF FBpp0311987|FBgn0039713|CG7808-PG|RpS8-PG	1.0000	FBpp0099686 type=protein; loc=3R:join(29861931..29861934,29862199..29862305,29862785..29863196,29863415..29863518); ID=FBpp0099686; name=RpS8-PC; parent=FBgn0039713,FBtr0085489; dbxref=FlyBase_Annotation_IDs:CG7808-PC,FlyBase:FBpp0099686,GB_protein:AAN14192.1,REFSEQ:NP_651740,GB_protein:AAN14192,FlyMine:FBpp0099686,modMine:FBpp0099686; MD5=6f3fd8d03f294cec518e459314d26d3c; length=208; release=r6.…	46.6	12	0.12	ELEFYLK+HAQKEDENDVLTK+IADVVYNASNNELVR+LETGNFAWASEGVAR+NSIVVIDATPFR+QWYEAHYVLPLGR+SDGYILEGKELEFYLK+VEQALEDQFTSGR
611	FBpp0088527|FBgn0034277|CG6370-PA|OstDelta-PA FBpp0309240|FBgn0034277|CG6370-PB|OstDelta-PB	1.0000	FBpp0088527 type=protein; loc=2R:complement(join(17766869..17766881,17766461..17766699,17765111..17766392,17764681..17765051)); ID=FBpp0088527; name=OstDelta-PA; parent=FBgn0034277,FBtr0089559; dbxref=FlyBase:FBpp0088527,FlyBase_Annotation_IDs:CG6370-PA,GB_protein:AAF57793.1,REFSEQ:NP_611265,GB_protein:AAF57793,FlyMine:FBpp0088527,modMine:FBpp0088527; MD5=d380feff7e3062c77891aeaf26ca8028; length=…	23.7	12	0.12	AVLVDESTSKPLAVHQAFVR+FANYFLSR+LNSFEKDYYYIGASR+LQEVLSADSTQK+NTSGPLPEIIHQFR+SSDKTTYVADLASLKPAR+VEDAIVQADEVDGK+VLGVEINEATQEK+VQSLEVGIAESDASAATR+VYSSLNSELGSSQEIFYR
603	FBpp0088293|FBgn0052016|CG32016-PB|4E-T-PB FBpp0088297|FBgn0052016|CG32016-PC|4E-T-PC FBpp0302771|FBgn0052016|CG32016-PG|4E-T-PG FBpp0306688|FBgn0052016|CG32016-PH|4E-T-PH	1.0000	FBpp0088293 type=protein; loc=4:complement(join(958006..958031,956545..957889,954921..955050,954489..954863,954020..954226,953513..953899,952138..952461,951839..952077)); ID=FBpp0088293; name=4E-T-PB; parent=FBgn0052016,FBtr0089229; dbxref=FlyBase:FBpp0088293,FlyBase_Annotation_IDs:CG32016-PB,GB_protein:AAF59400.3,REFSEQ:NP_726619,GB_protein:AAF59400,FlyMine:FBpp0088293,modMine:FBpp0088293; MD5=6…	16.1	12	0.11	DALSHGQPYKLNIIDHRSISSSHLMPAFAK+EAANNNEFPGFR+ENVLEPQLTATMAVQPR+HTDENVVTSIQNSTDLGHPNK+ISSPTNQLAQWFSPELLAK+LLQQLGSQAR+LPLLNVNQALSLEEFER+MILGGGNFAIGQNNQHLSPNMSQSR+VDLLALR
559	FBpp0086993|FBgn0033761|CG8778-PA|CG8778-PA	1.0000	FBpp0086993 type=protein; loc=2R:complement(join(12652084..12652405,12651443..12652020)); ID=FBpp0086993; name=CG8778-PA; parent=FBgn0033761,FBtr0087880; dbxref=FlyBase:FBpp0086993,FlyBase_Annotation_IDs:CG8778-PA,GB_protein:AAF58477.2,REFSEQ:NP_610805,GB_protein:AAF58477,FlyMine:FBpp0086993,modMine:FBpp0086993; MD5=0332600bd6000226f856b6aaeb76b48b; length=299; release=r6.09; species=Dmel;	36.8	12	0.11	DLGLVNHVVK+DRLEGLAAFAEK+ELIFTAR+GMTPEEATEFVK+GMVETFNDVLEDIKK+LAEEILPNGPVGVR+LAIIPGAGGTQR+QGISVIGLNRPAAK+QNETQDAAYQQALK
536	FBpp0086269|FBgn0034138|CG8332-PA|RpS15-PA FBpp0086270|FBgn0034138|CG8332-PB|RpS15-PB	1.0000	FBpp0086269 type=protein; loc=2R:complement(join(16571189..16571197,16570917..16571005,16570626..16570848,16570259..16570384)); ID=FBpp0086269; name=RpS15-PA; parent=FBgn0034138,FBtr0087123; dbxref=FlyBase:FBpp0086269,FlyBase_Annotation_IDs:CG8332-PA,GB_protein:AAF57984.1,REFSEQ:NP_611136,GB_protein:AAF57984,FlyMine:FBpp0086269,modMine:FBpp0086269; MD5=dfe1be0f7a42b717525ecab027c7c122; length=148…	36.7	12	0.11	EAPPNEKPEIVK+GVDLDQLLDMPNNQLVELMHSR+KEAPPNEKPEIVK+NMIIVPEMTGSIIGVYNGK
500	FBpp0085380|FBgn0266580|CG7897-PA|Gp210-PA FBpp0307249|FBgn0266580|CG7897-PB|Gp210-PB	1.0000	FBpp0085380 type=protein; loc=2R:join(5760908..5761062,5761134..5762193,5762594..5763961,5764021..5764771,5764831..5765148,5765488..5765619,5765680..5765879,5765940..5766203,5766453..5766578,5766691..5766796,5767285..5767406,5767463..5767561,5767620..5767853,5767914..5768060,5769343..5769495,5770470..5770605,5770806..5770856,5771916..5771990,5772067..5772200); ID=FBpp0085380; name=Gp210-PA; paren…	7.8	12	0.11	ETNNVIGISLK+LFDTNDNLLLVDQSK+LGEQENVGPGEIR+NPQTGLIYTPLIENEIR+QDLISVMPIYK+QISELEFNHGVTLPSR+SSQDDTFGDSFNVR+SVDTFSGPEYR+VASDPLNIQVFAPIR+VLLPIFEDK+VVLPYDPNSLKPLK
487	FBpp0085165|FBgn0039857|CG11522-PA|RpL6-PA FBpp0085166|FBgn0039857|CG11522-PB|RpL6-PB	1.0000	FBpp0085165 type=protein; loc=3R:complement(join(31596048..31596158,31595521..31595601,31594924..31595463)); ID=FBpp0085165; name=RpL6-PA; parent=FBgn0039857,FBtr0085804; dbxref=FlyBase:FBpp0085165,FlyBase_Annotation_IDs:CG11522-PA,GB_protein:AAF57166.1,REFSEQ:NP_733433,GB_protein:AAF57166,FlyMine:FBpp0085165,modMine:FBpp0085165; MD5=4f5c0a2419b0ee142378cf1ed6da540b; length=243; release=r6.09; sp…	32.1	12	0.12	EVDAALLK+HPVNSYLK+KDQKEVDAALLK+NLTPGTVLILLAGR+TGEADIFAAK+VDLGAFKVPEHLNDAYFR+VPEHLNDAYFR+YLQNMFALHSSQYPHR
440	FBpp0083794|FBgn0004395|CG4620-PA|unk-PA FBpp0083795|FBgn0004395|CG4620-PB|unk-PB FBpp0294022|FBgn0004395|CG4620-PC|unk-PC FBpp0294023|FBgn0004395|CG4620-PD|unk-PD FBpp0294024|FBgn0004395|CG4620-PE|unk-PE FBpp0307981|FBgn0004395|CG4620-PF|unk-PF FBpp0312602|FBgn0004395|CG4620-PG|unk-PG	1.0000	FBpp0083794 type=protein; loc=3R:complement(join(23157779..23157843,23157501..23157710,23156074..23156493,23155809..23156011,23154845..23154967,23154194..23154774,23153940..23154137)); ID=FBpp0083794; name=unk-PA; parent=FBgn0004395,FBtr0084402; dbxref=FlyBase:FBpp0083794,FlyBase_Annotation_IDs:CG4620-PA,GB_protein:AAO41593.1,REFSEQ:NP_788722,GB_protein:AAO41593,FlyMine:FBpp0083794,modMine:FBpp00…	24.7	12	0.12	ELETLQNAESTLDSTNALNALDKER+ENSLSASLANTSLLTR+IISPGFGDGLSISPSVR+LRTDLEEVDKVLYLENAK+LSNSLSATQNDSSLFFPSR+NAFSLQSLQSQNNSDLGR+NLMNEDPKWQDTNYVLANYK+WQDTNYVLANYK+YDLAQIQLNLPAELR
388	FBpp0081704|FBgn0040078|CG4003-PA|pont-PA	1.0000	FBpp0081704 type=protein; loc=3R:join(10262343..10263159,10263217..10263415,10263477..10263831); ID=FBpp0081704; name=pont-PA; parent=FBgn0040078,FBtr0082226; dbxref=FlyBase:FBpp0081704,FlyBase_Annotation_IDs:CG4003-PA,GB_protein:AAF54514.1,REFSEQ:NP_652608,GB_protein:AAF54514,FlyMine:FBpp0081704,modMine:FBpp0081704; MD5=44c3876ac3fbe345533b6b800122cc21; length=456; release=r6.09; species=Dmel;	29.4	12	0.11	ALLLAGPPGTGK+EAAGIVVDLIK+GLGLDEVGAAVHSAAGLVGQK+GTTDIVSPHGIPLDLLDR+LDPSIFDALQK+LSEIGTSSTLR+SDTFATEFDLETEEYVPLPK+SLESPIAPIVIFATNR+TLLYSTADMEQIIK
385	FBpp0081581|FBgn0005585|CG9429-PA|Calr-PA FBpp0306685|FBgn0005585|CG9429-PB|Calr-PB	1.0000	FBpp0081581 type=protein; loc=3R:complement(join(9630678..9630765,9630449..9630553,9629708..9630180,9629061..9629615)); ID=FBpp0081581; name=Calr-PA; parent=FBgn0005585,FBtr0082103; dbxref=FlyBase:FBpp0081581,FlyBase_Annotation_IDs:CG9429-PA,GB_protein:AAF54416.1,REFSEQ:NP_524293,GB_protein:AAF54416,FlyMine:FBpp0081581,modMine:FBpp0081581; MD5=eabaa92be574c66ba639d00e53c2fba9; length=406; release…	24.9	12	0.12	FVLTPGTFYNDAEADKGIQTSQDAR+GAWEHPEIANPEYVPDDK+GAWEHPEIANPEYVPDDKLYLR+KFDGFSNEDKPLVVQFSVK+KIKDPTATKPEDWDDR+SGTIFDNVLITDDVELAAK
369	FBpp0080922|FBgn0262743|CG2637-PA|Fs(2)Ket-PA FBpp0294035|FBgn0262743|CG2637-PB|Fs(2)Ket-PB FBpp0294036|FBgn0262743|CG2637-PC|Fs(2)Ket-PC FBpp0294037|FBgn0262743|CG2637-PD|Fs(2)Ket-PD FBpp0294038|FBgn0262743|CG2637-PE|Fs(2)Ket-PE	1.0000	FBpp0080922 type=protein; loc=2L:join(20735373..20735430,20736103..20736344,20736418..20737446,20737515..20738441,20738504..20738902); ID=FBpp0080922; name=Fs(2)Ket-PA; parent=FBgn0262743,FBtr0081392; dbxref=FlyBase:FBpp0080922,FlyBase_Annotation_IDs:CG2637-PA,GB_protein:AAF53918.1,REFSEQ:NP_477496,GB_protein:AAF53918,FlyMine:FBpp0080922,modMine:FBpp0080922; MD5=4d0f51490dd0744fcf756f3edcd13c3f; …	12.7	12	0.11	ALSEILVNTANSAVAR+DTIAWTFGR+FGVMENQSNDVLTAIIHGMR+GALQFLTPVLVEK+LAATTALHNSLEFTK+LMYDSSVIVR+NFLEQAAASNLPEFLK+TVSPDKNELLSAK
294	FBpp0079118|FBgn0025687|CG7144-PA|LKRSDH-PA FBpp0310050|FBgn0025687|CG7144-PB|LKRSDH-PB	1.0000	FBpp0079118 type=protein; loc=2L:complement(join(7795775..7795834,7795510..7795653,7794592..7794768,7794148..7794526,7793509..7794083,7792175..7793330,7791939..7792115,7791758..7791876)); ID=FBpp0079118; name=LKRSDH-PA; parent=FBgn0025687,FBtr0079495; dbxref=FlyBase:FBpp0079118,FlyBase_Annotation_IDs:CG7144-PA,GB_protein:AAF52559.2,REFSEQ:NP_609150,GB_protein:AAF52559,FlyMine:FBpp0079118,modMine:…	15.3	12	0.12	AQESNMPLLDAILEK+ESTDLFGELLAPHVHDIIK+GVLLPFTPDIYRPMLQR+IGDVDGIESLGLLDDTPVVK+LNTPLDTLSHYLSK+LRSEGLTATETSR+QVPIDALIPGK+SLDFLPGFALEGFPNR+YAGVAGMVNILHGIGLR
283	FBpp0078806|FBgn0001942|CG9075-PA|eIF-4a-PA FBpp0078807|FBgn0001942|CG9075-PC|eIF-4a-PC FBpp0078808|FBgn0001942|CG9075-PB|eIF-4a-PB FBpp0078809|FBgn0001942|CG9075-PD|eIF-4a-PD FBpp0297911|FBgn0001942|CG9075-PE|eIF-4a-PE FBpp0303628|FBgn0001942|CG9075-PF|eIF-4a-PF	1.0000	FBpp0078806 type=protein; loc=2L:join(5981834..5981835,5983010..5983236,5984011..5984624,5984719..5984942,5985026..5985170); ID=FBpp0078806; name=eIF-4a-PA; parent=FBgn0001942,FBtr0079175; dbxref=FlyBase:FBpp0078806,FlyBase_Annotation_IDs:CG9075-PA,GB_protein:AAF52317.2,REFSEQ:NP_723137,GB_protein:AAF52317,FlyMine:FBpp0078806,modMine:FBpp0078806; MD5=5891fcac3bcd1da6b7c83506890f24e3; length=403; …	23.8	12	0.12	DPVSILVK+GFKDQIQDVFK+GIYGYGFEKPSAIQQR+GRDVIAQAQSGTGK+KGVAINFITDDDRR+LFVLDEADEMLSR+VLITTDLLAR+VVMALGEYMK
272	FBpp0078561|FBgn0263594|CG14648-PA|lost-PA	1.0000	FBpp0078561 type=protein; loc=3R:join(4403202..4403280,4404469..4404639,4404701..4405419,4405480..4405548,4405601..4405811,4405867..4406255); ID=FBpp0078561; name=lost-PA; parent=FBgn0263594,FBtr0078921; dbxref=FlyBase:FBpp0078561,FlyBase_Annotation_IDs:CG14648-PA,GB_protein:AAF52130.1,REFSEQ:NP_649466,GB_protein:AAF52130,FlyMine:FBpp0078561,modMine:FBpp0078561; MD5=fb8ec086e8c95c678aeb2caf743331…	21.5	12	0.10	AAALFANEEEFKK+SASSTGANAGAGEDGKADAQNGGEAVTVAGGDVGGAR+SLNDLSLTITTGGETAPAAAAGEGGEKAESAETATPVQTK+VGIGFNNIFNR+YDTPVDIIATPTEIIR
237	FBpp0077397|FBgn0031453|CG9894-PB|Bacc-PB FBpp0077398|FBgn0031453|CG9894-PA|Bacc-PA FBpp0297923|FBgn0031453|CG9894-PC|Bacc-PC FBpp0307124|FBgn0031453|CG9894-PD|Bacc-PD	1.0000	FBpp0077397 type=protein; loc=2L:join(2753415..2753660,2756008..2756170,2756245..2756294); ID=FBpp0077397; name=Bacc-PB; parent=FBgn0031453,FBtr0077713; dbxref=FlyBase:FBpp0077397,FlyBase_Annotation_IDs:CG9894-PB,GB_protein:AAN10413.1,REFSEQ:NP_608706,GB_protein:AAN10413,FlyMine:FBpp0077397; MD5=4c496eb0d3aca50804fbd6d04d9073f1; length=152; release=r6.09; species=Dmel;;FBpp0077398 type=protein; l…	34.2	12	0.11	AAAADAAGDAADNGTSKDGEDAADAAAAAPAK+AAAEDKAAAADAAGDAADNGTSKDGEDAADAAAAAPAK+DGEDAADAAAAAPAK+VAADDVSAVKDDLK
141	FBpp0074215|FBgn0024238|CG8649-PA|Fim-PA FBpp0074216|FBgn0024238|CG8649-PC|Fim-PC FBpp0074217|FBgn0024238|CG8649-PD|Fim-PD	1.0000	FBpp0074215 type=protein; loc=X:complement(join(17301360..17301434,17287927..17289037,17287256..17287534,17286937..17287190,17286673..17286876)); ID=FBpp0074215; name=Fim-PA; parent=FBgn0024238,FBtr0074441; dbxref=FlyBase:FBpp0074215,FlyBase_Annotation_IDs:CG8649-PA,GB_protein:AAF48722.1,REFSEQ:NP_523385,GB_protein:AAF48722,FlyMine:FBpp0074215,modMine:FBpp0074215; MD5=198e21e4dbed9eee868a50063764…	18.2	12	0.12	EGSINYELVR+EIVQWVNNR+ENLETLGGMSSISSEGTTHSVR+IVIDLIDAIK+LANTGNPIIEK+LANTGNPIIEKEIVQWVNNR+QIAGNDADVNLDALR+QIAGNDADVNLDALRESDLQSR+SFLTPQDVVNGVYK+VYALPEDITEVKPK
135	FBpp0074013|FBgn0005411|CG9998-PA|U2af50-PA FBpp0298005|FBgn0005411|CG9998-PB|U2af50-PB FBpp0298006|FBgn0005411|CG9998-PC|U2af50-PC FBpp0298007|FBgn0005411|CG9998-PD|U2af50-PD	1.0000	FBpp0074013 type=protein; loc=X:complement(join(16358811..16358823,16357643..16358206,16357484..16357572,16357295..16357417,16356756..16357217)); ID=FBpp0074013; name=U2af50-PA; parent=FBgn0005411,FBtr0074234; dbxref=FlyBase:FBpp0074013,FlyBase_Annotation_IDs:CG9998-PA,GB_protein:AAF48596.1,REFSEQ:NP_476891,GB_protein:AAF48596,FlyMine:FBpp0074013,modMine:FBpp0074013; MD5=3a022c1911db0e1434c0a819c…	33.6	12	0.11	AMQASGQIPASVVPDTPQTAVPVVGSTITR+IFIGGLPNYLNDDQVK+NAQNAANTTQSVMLQVPGLSNVVTSGPPTEVLCLLNMVTPDELR+SIDETTQAMAFDGINLK+VVVTSYFDPDKYHR
104	FBpp0072990|FBgn0005640|CG10579-PD|Eip63E-PD FBpp0072991|FBgn0005640|CG10579-PE|Eip63E-PE FBpp0072992|FBgn0005640|CG10579-PA|Eip63E-PA FBpp0072993|FBgn0005640|CG10579-PB|Eip63E-PB FBpp0072994|FBgn0005640|CG10579-PC|Eip63E-PC FBpp0110220|FBgn0005640|CG10579-PF|Eip63E-PF FBpp0110221|FBgn0005640|CG10579-PG|Eip63E-PG FBpp0110222|FBgn0005640|CG10579-PH|Eip63E-PH FBpp0110223|FBgn0005640|CG10579-PI|Eip6…	1.0000	FBpp0072990 type=protein; loc=3L:join(3516774..3516828,3552787..3552864,3578289..3578480,3588042..3588080,3593329..3593546,3594651..3594742,3598065..3598239,3598360..3598621,3600013..3600225,3600312..3600491,3607502..3607566); ID=FBpp0072990; name=Eip63E-PD; parent=FBgn0005640,FBtr0073131; dbxref=FlyBase:FBpp0072990,FlyBase_Annotation_IDs:CG10579-PD,GB_protein:AAN11568.1,REFSEQ:NP_523904,GB_prote…	26.9	12	0.11	FSAFGGDSPFGK+HSNIVTLHDIVHTR+KLYELPDETSIFTVEGVQLYTEPNR+LEPLGEGSYATVYK+LFLFQLLR+LGADDALQHPYFAQLPK+LLDEDIREEMK+LLGTPTEDTWPGVTHFPGYKPHK+LQEEEGAPFTAIR
814a	FBpp0307483|FBgn0265003|CG44154-PD|koi-PD FBpp0307485|FBgn0265003|CG44154-PF|koi-PF	1.0000	FBpp0307483 type=protein; loc=2R:join(6811929..6812083,6812781..6813116,6813173..6813753,6814037..6814314); ID=FBpp0307483; name=koi-PD; parent=FBgn0265003,FBtr0335515; dbxref=REFSEQ:NP_724502,GB_protein:AAG22207,FlyBase:FBpp0307483,FlyBase_Annotation_IDs:CG44154-PD; MD5=17b1d6f3353b9e2f4bc11187e0caa5de; length=449; release=r6.09; species=Dmel;;FBpp0307485 type=protein; loc=2R:join(6811929..68120…	31.4	11	0.06	AFAQLTSDYSSDDMTPDAK+LNQSNGNLSSGNVSDYLAYIEYR+QNSITATVTSILTK+SAAPNVQTIIEEHIVESSISK+SLSEYTFTLPELPK+SQLETTQNTLNSAQEK+VNYMVQQNPAQEEFIR+VTNLSATETTAYQNYHAK
798a	FBpp0288693|FBgn0022984|CG3584-PB|qkr58E-3-PB FBpp0298043|FBgn0022984|CG3584-PC|qkr58E-3-PC FBpp0308621|FBgn0022984|CG3584-PD|qkr58E-3-PD	1.0000	FBpp0288693 type=protein; loc=2R:complement(join(22411293..22411449,22411112..22411233,22410687..22411051,22410539..22410628,22410311..22410396,22409887..22410020)); ID=FBpp0288693; name=qkr58E-3-PB; parent=FBgn0022984,FBtr0290254; dbxref=FlyBase_Annotation_IDs:CG3584-PB,FlyBase:FBpp0288693,REFSEQ:NP_477306,GB_protein:AAF46842,FlyMine:FBpp0288693,modMine:FBpp0288693; MD5=ec68028f5cb30852c7f38ee4c…	31.2	11	0.11	AAENPPEVDDVEEVAYEYEHR+FLADLDEER+FLADLDEERQR+IPGKEFYADVYK+KYLIPDKNDEVSHEQLR+RPPTGYEYSKPRPSIIPTNAAAYK+SYKPNPYTILK+SYKPNPYTILKKYK
794a	FBpp0099974|FBgn0260439|CG17291-PA|Pp2A-29B-PA FBpp0099975|FBgn0260439|CG17291-PB|Pp2A-29B-PB FBpp0293227|FBgn0260439|CG17291-PC|Pp2A-29B-PC	1.0000	FBpp0099974 type=protein; loc=2L:join(8366311..8366394,8367096..8367249,8367312..8367730,8367797..8367871,8367931..8368696,8368758..8369030,8369716..8369720); ID=FBpp0099974; name=Pp2A-29B-PA; parent=FBgn0260439,FBtr0005088; dbxref=FlyBase_Annotation_IDs:CG17291-PA,FlyBase:FBpp0099974,GB_protein:AAF52650.2,REFSEQ:NP_001027227,GB_protein:AAF52650,FlyMine:FBpp0099974,modMine:FBpp0099974; MD5=c07243…	13.0	11	0.10	HFAAQAIAGIAAA+LSTIALALGEER+SDLIPNFVQLAQDDQDSVR+TVAAEHSAQDLEIHVVPTLQR+VDLVPAFQYLLK
774a	FBpp0087997|FBgn0033205|CG2064-PA|CG2064-PA	1.0000	FBpp0087997 type=protein; loc=2R:join(7665937..7666016,7666146..7666409,7666474..7666630,7666687..7666946,7667004..7667235); ID=FBpp0087997; name=CG2064-PA; parent=FBgn0033205,FBtr0088923; dbxref=FlyBase:FBpp0087997,FlyBase_Annotation_IDs:CG2064-PA,GB_protein:AAF59212.3,REFSEQ:NP_610310,GB_protein:AAF59212,FlyMine:FBpp0087997,modMine:FBpp0087997; MD5=537676c84560af5bb1952fb25f3b62c1; length=330; …	26.1	11	0.10	DTDETGKVFIVTGANTGIGK+ELDLSSLDSIR+ELDLSSLDSIRK+GSINVADLNSEK+LANVLFTR+NWAFFQTNLVK+RLEGSGVTVNALHPGVVDTELAR+VFIVTGANTGIGK
751a	FBpp0085354|FBgn0033062|CG7843-PA|Ars2-PA FBpp0085356|FBgn0033062|CG7843-PD|Ars2-PD FBpp0085357|FBgn0033062|CG7843-PC|Ars2-PC FBpp0302785|FBgn0033062|CG7843-PE|Ars2-PE FBpp0302787|FBgn0033062|CG7843-PG|Ars2-PG	1.0000	FBpp0085354 type=protein; loc=2R:complement(join(6085086..6085225,6084847..6085031,6084508..6084787,6083941..6084007,6081912..6083884,6081736..6081840,6081334..6081415)); ID=FBpp0085354; name=Ars2-PA; parent=FBgn0033062,FBtr0086018; dbxref=FlyBase:FBpp0085354,FlyBase_Annotation_IDs:CG7843-PA,GB_protein:AAF57281.2,REFSEQ:NP_610203,GB_protein:AAF57281,FlyMine:FBpp0085354,modMine:FBpp0085354; MD5=3b…	17.8	11	0.11	FVQANTQELAK+INTYEEIDNTLKSPEISSNPIK+QFLDTQDENISDSEVMR+QGPQSPKLDEDEGNENTEPK+QQLNEFFVAHKDEEWFK+RTDVFMELLENGTIGSVK+TSSIFLR+TVPLSDEEIKNLGAK+VAIADPLVER+VDSSQADALIR+VVETETIDLDKVKDGQPR
742a	FBpp0084367|FBgn0000064|CG6058-PB|Ald-PB FBpp0084368|FBgn0000064|CG6058-PC|Ald-PC FBpp0084372|FBgn0000064|CG6058-PD|Ald-PD FBpp0302780|FBgn0000064|CG6058-PK|Ald-PK FBpp0308680|FBgn0000064|CG6058-PM|Ald-PM	1.0000	FBpp0084367 type=protein; loc=3R:complement(join(26257225..26258020,26256933..26257132,26255342..26255431)); ID=FBpp0084367; name=Ald-PB; parent=FBgn0000064,FBtr0084994; dbxref=FlyBase:FBpp0084367,FlyBase_Annotation_IDs:CG6058-PB,GB_protein:AAF56579.1,REFSEQ:NP_733141,GB_protein:AAF56579,FlyMine:FBpp0084367,modMine:FBpp0084367; MD5=66fd46374a26fffc4d299b217558b30d; length=361; release=r6.09; spec…	32.7	11	0.11	ADDGTPFAEILK+GVVPLFGSEDEVTTQGLDDLAAR+IVPIVEPEVLPDGDHDLDR+KNTPEEIALATVQALR+NTPEEIALATVQALR+NTPSYQSILENANVLAR+VTETVLAAVYK+YVAGSAGAGSGSLFVANHAY
737c	FBpp0076890|FBgn0020369|CG1489-PA|Rpt6-PA	1.0000	FBpp0076890 type=protein; loc=X:join(21316178..21316195,21316259..21316403,21316549..21317603); ID=FBpp0076890; name=Rpt6-PA; parent=FBgn0020369,FBtr0077189; dbxref=FlyBase:FBpp0076890,FlyBase_Annotation_IDs:CG1489-PA,GB_protein:AAF50835.1,REFSEQ:NP_608447,GB_protein:AAF50835,FlyMine:FBpp0076890,modMine:FBpp0076890; MD5=22dd41c30e0d27414c18eaf70afa7fdf; length=405; release=r6.09; species=Dmel;	17.5	11	0.07	EHAPSIIFMDEIDSIGSSR+GVILYGPPGTGK+IAELMPGASGAEVK+IDILDPALLRPGR+IEELQLVVAEK+VPDSTYEMVGGLDK
74	FBpp0072097|FBgn0011726|CG4254-PA|tsr-PA	1.0000	FBpp0072097 type=protein; loc=2R:complement(join(24046666..24046668,24044992..24045182,24044814..24044919,24044604..24044750)); ID=FBpp0072097; name=tsr-PA; parent=FBgn0011726,FBtr0072188; dbxref=FlyBase:FBpp0072097,FlyBase_Annotation_IDs:CG4254-PA,GB_protein:AAF47146.1,REFSEQ:NP_477034,GB_protein:AAF47146,FlyMine:FBpp0072097,modMine:FBpp0072097; MD5=02b1c8e7700742cac8cd399509394e00; length=148; …	37.2	11	0.11	KMLYSSSFDALKK+MLYSSSFDALKK+NAEYDQFLEDIQK+QIDVETVADR+QIDVETVADRNAEYDQFLEDIQK+YIQATDLSEASR+YVIFYIR
707a	FBpp0077326|FBgn0260639|CG3157-PA|gammaTub23C-PA	1.0000	FBpp0077326 type=protein; loc=2L:join(2973059..2973107,2973166..2973368,2973429..2974604); ID=FBpp0077326; name=gammaTub23C-PA; parent=FBgn0260639,FBtr0077641; dbxref=FlyBase:FBpp0077326,FlyBase_Annotation_IDs:CG3157-PA,GB_protein:AAF51174.1,REFSEQ:NP_476804,GB_protein:AAF51174,FlyMine:FBpp0077326,modMine:FBpp0077326; MD5=d5e01458d1da8fc0446d951772715831; length=475; release=r6.09; species=Dmel;	19.8	11	0.07	AVLIDLEPR+DVFFYQADDDHYIPR+EDYMQFSVK+KTTVLDVMRR+LQEEVFDIIDR+LTTAADSVVVLDNTALNR+MAQFIPWGPTSIQVALSR+RLTTAADSVVVLDNTALNR+VINTIMGSVYSK
8	FBpp0070208|FBgn0023169|CG3051-PA|AMPKalpha-PA FBpp0070209|FBgn0023169|CG3051-PB|AMPKalpha-PB FBpp0089374|FBgn0023169|CG3051-PC|AMPKalpha-PC	1.0000	FBpp0070208 type=protein; loc=X:join(1375909..1376187,1376696..1378165); ID=FBpp0070208; name=AMPKalpha-PA; parent=FBgn0023169,FBtr0070216; dbxref=FlyBase:FBpp0070208,FlyBase_Annotation_IDs:CG3051-PA,GB_protein:AAF45614.1,REFSEQ:NP_477313,GB_protein:AAF45614,FlyMine:FBpp0070208,modMine:FBpp0070208; MD5=47ac5b6cccfe57d6b140c053877d8b3d; length=582; release=r6.09; species=Dmel;;FBpp0070209 type=pro…	21.1	11	0.09	AAAAEAVAAGSANGQPLVK+DLKPENLLLDHNMHVK+IADFGLSNMMLDGEFLR+IGHYLLGATLGTGTFGK+MSLQLYQVDAK+QLAMSVQTSGGGAFPEK+SGIFPIPEYLNK+SQSKPNDIMLEVYR
685a	FBpp0073594|FBgn0040309|CG1633-PB|Jafrac1-PB FBpp0073595|FBgn0040309|CG1633-PA|Jafrac1-PA FBpp0308756|FBgn0040309|CG1633-PC|Jafrac1-PC FBpp0308757|FBgn0040309|CG1633-PD|Jafrac1-PD FBpp0311371|FBgn0040309|CG1633-PE|Jafrac1-PE	1.0000	FBpp0073594 type=protein; loc=X:13331122..13331706; ID=FBpp0073594; name=Jafrac1-PB; parent=FBgn0040309,FBtr0073763; dbxref=FlyBase:FBpp0073594,FlyBase_Annotation_IDs:CG1633-PB,GB_protein:AAF48254.1,REFSEQ:NP_727689,GB_protein:AAF48254,FlyMine:FBpp0073594,modMine:FBpp0073594; MD5=d145d0f26fe3adfbc2bf2e4107e1da94; length=194; release=r6.09; species=Dmel;;FBpp0073595 type=protein; loc=X:13331122..1…	38.1	11	0.10	DYGVLDEETGIPFR+GLFIIDDK+GLFIIDDKQNLR+KQGGLGSMDIPLLADK+LVQAFQYTDK+QGGLGSMDIPLLADK+YGEVCPANWKPGQKTMVADPTK
69	FBpp0072038|FBgn0011236|CG5575-PA|ken-PA	1.0000	FBpp0072038 type=protein; loc=2R:join(23870872..23870880,23874925..23875094,23875151..23876777); ID=FBpp0072038; name=ken-PA; parent=FBgn0011236,FBtr0072129; dbxref=FlyBase:FBpp0072038,FlyBase_Annotation_IDs:CG5575-PA,GB_protein:AAF47084.1,REFSEQ:NP_523833,GB_protein:AAF47084,FlyMine:FBpp0072038,modMine:FBpp0072038; MD5=657ba4e82f918b43030942ac8b03f0b5; length=601; release=r6.09; species=Dmel;	19.5	11	0.10	LSSLSHISLNLDHPEGR+LVLAAASPLIR+NMLAHLEDGALNGDTLTPDRK+QQYTSPQNLEPDQTLKYEVDSVDESR+SGSASGSGANLAGSNTHASSVR+STTSPISGFGSEK+VKLHAHKLVLAAASPLIR
672a	FBpp0072250|FBgn0016687|CG4634-PA|Nurf-38-PA FBpp0271761|FBgn0016687|CG4634-PB|Nurf-38-PB	1.0000	FBpp0072250 type=protein; loc=2R:complement(join(24560853..24561060,24560292..24560410,24559830..24560225,24559623..24559774,24559455..24559564,24559101..24559132)); ID=FBpp0072250; name=Nurf-38-PA; parent=FBgn0016687,FBtr0072343; dbxref=FlyBase_Annotation_IDs:CG4634-PA,FlyBase:FBpp0072250,GB_protein:AAF47227,REFSEQ:NP_523849,FlyMine:FBpp0072250,modMine:FBpp0072250; MD5=71a0b66df47f0abab128bb713b…	45.9	11	0.11	ATVEWFK+FWQNLVHQSPASGSISTTNITNR+GDNDPIDVIEIGYR+IIAIDVNDPLASK+ILAEAPDGGQVEEVSDTVDTWHFIHLK+IPDGKPENQFAFNGDAK+VLGTIALIDEGETDWK+VNDIADVDQYFPGLLR
646	FBpp0305165|FBgn0028737|CG6341-PB|Ef1beta-PB FBpp0311691|FBgn0028737|CG6341-PC|Ef1beta-PC	1.0000	FBpp0305165 type=protein; loc=2R:join(16868312..16868391,16868491..16869079); ID=FBpp0305165; name=Ef1beta-PB; parent=FBgn0028737,FBtr0332947; dbxref=REFSEQ:NP_524808,GB_protein:AAF57941,FlyBase:FBpp0305165,FlyBase_Annotation_IDs:CG6341-PB; MD5=db65b931eba2f027cda91e367d763098; length=222; release=r6.09; species=Dmel;;FBpp0311691 type=protein; loc=2R:join(16868312..16868391,16868491..16869079); I…	44.1	11	0.11	ADLSVFDALGK+APSADNVNVAR+ELNAFLADNSYISGYTPSK+HIASFEAAER+LVPVGYGINK+SSVLLDVKPWDDETDMKEMENNVR+TIEMDGLLWGASK
618	FBpp0089153|FBgn0016983|CG8571-PA|smid-PA FBpp0290826|FBgn0016983|CG8571-PC|smid-PC FBpp0304233|FBgn0016983|CG8571-PG|smid-PG FBpp0304234|FBgn0016983|CG8571-PH|smid-PH FBpp0305596|FBgn0016983|CG8571-PI|smid-PI	1.0000	FBpp0089153 type=protein; loc=3L:join(7381955..7382011,7382211..7382334,7382387..7382731,7382785..7382835,7382894..7383234,7383301..7384587,7384649..7384981,7385050..7385274,7385337..7385408); ID=FBpp0089153; name=smid-PA; parent=FBgn0016983,FBtr0076851; dbxref=FlyBase:FBpp0089153,FlyBase_Annotation_IDs:CG8571-PA,GB_protein:AAF50566.1,REFSEQ:NP_523959,GB_protein:AAF50566,FlyMine:FBpp0089153,modMi…	16.3	11	0.10	AIANEAGINFISVK+EGFITVPDTTWDDIGALEK+GPELMNMYVGESER+IAELTPGYVGADLMALVSR+KATNGNSSIK+LAVLAPVKYPEMLER+LDTILYVGFPEQSER+NVPGLYQQLHQNQSR+TTNGDGVAAAAAPPPPTPAVQGSALKR
590	FBpp0087936|FBgn0033247|CG8722-PB|Nup44A-PB FBpp0087937|FBgn0033247|CG8722-PC|Nup44A-PC FBpp0087938|FBgn0033247|CG8722-PA|Nup44A-PA	1.0000	FBpp0087936 type=protein; loc=2R:join(7989953..7990063,7990125..7990562,7990659..7990867,7990928..7991234); ID=FBpp0087936; name=Nup44A-PB; parent=FBgn0033247,FBtr0088860; dbxref=FlyBase:FBpp0087936,FlyBase_Annotation_IDs:CG8722-PB,GB_protein:AAM68880.1,REFSEQ:NP_724637,GB_protein:AAM68880; MD5=bd86d5d502c836f13a41af43248f6cf9; length=354; release=r6.09; species=Dmel;;FBpp0087937 type=protein; lo…	37.0	11	0.10	AEGSGPTYEPAPPTPTLATTASATAK+DLYIVNLR+GVTDATDISKLDIQTIK+IDTVNDITDPVTDVAFAPNAGR+TASVWEEVIGEK+TSVTDVEFAPK+VFLFAYSENSR+WNVTSSWK+YLGLLLATASADGIIR
521	FBpp0085902|FBgn0261119|CG5519-PA|Prp19-PA	1.0000	FBpp0085902 type=protein; loc=2R:complement(join(18450890..18450908,18449472..18450825,18447467..18447611)); ID=FBpp0085902; name=Prp19-PA; parent=FBgn0261119,FBtr0086723; dbxref=FlyBase:FBpp0085902,FlyBase_Annotation_IDs:CG5519-PA,GB_protein:AAF57684.1,REFSEQ:NP_523783,GB_protein:AAF57684,FlyMine:FBpp0085902,modMine:FBpp0085902; MD5=0c3487754cd63a1e17f46fe83bb9ed50; length=505; release=r6.09; sp…	21.4	11	0.10	ELKPEELIEIK+TPAVVKPKPPSATSIPATLK+TVPEDLVTTDQVK+VFNDHTALATGVR+VIDTAEVGLTTAQFHPDGLIFGTGTVDSQVK+VIYHPNEDTVITGSPDMNIR
509	FBpp0085585|FBgn0010411|CG8900-PB|RpS18-PB FBpp0085586|FBgn0010411|CG8900-PA|RpS18-PA	1.0000	FBpp0085585 type=protein; loc=2R:join(20264108..20264110,20264247..20264432,20264493..20264762); ID=FBpp0085585; name=RpS18-PB; parent=FBgn0010411,FBtr0086273; dbxref=FlyBase:FBpp0085585,FlyBase_Annotation_IDs:CG8900-PB,GB_protein:AAM68401.1,REFSEQ:NP_725943,GB_protein:AAM68401; MD5=97ba9ef101737c9989d87e4dd680b173; length=152; release=r6.09; species=Dmel;;FBpp0085586 type=protein; loc=2R:join(20…	44.1	11	0.11	IMNTNIDGK+KVGIAMTAIK+QKDIIDGKYWQLTSSNLDSK+VPNWFLNR+VVTIISNPLQYK+YSNIVLK+YSNIVLKK+YWQLTSSNLDSK
489	FBpp0085233|FBgn0002780|CG2050-PA|mod-PA FBpp0301951|FBgn0002780|CG2050-PC|mod-PC	1.0000	FBpp0085233 type=protein; loc=3R:join(32052735..32052977,32053246..32053555,32053623..32054357,32054424..32054764); ID=FBpp0085233; name=mod-PA; parent=FBgn0002780,FBtr0085874; dbxref=FlyBase:FBpp0085233,FlyBase_Annotation_IDs:CG2050-PA,GB_protein:AAF57213.1,REFSEQ:NP_524614,GB_protein:AAF57213,FlyMine:FBpp0085233,modMine:FBpp0085233; MD5=0475f421fccdda40bdf90693f539fb01; length=542; release=r6.0…	25.1	11	0.10	AILVTNLTSDATEADLRK+ALTLGDNVLSVSQPR+AVLAFVTFK+DLVALFAK+NQIVFVTNLPNEYLHK+SFLANESIVNNAPIFIEPNSLLK+TVVVGLIGPNITK+TVVVGLIGPNITKDDLK+VAPVEAVTISSNR+VFNDSGEIESIIMLGQK
405	FBpp0082265|FBgn0015778|CG9412-PB|rin-PB FBpp0082267|FBgn0015778|CG9412-PE|rin-PE FBpp0312063|FBgn0015778|CG9412-PF|rin-PF FBpp0312064|FBgn0015778|CG9412-PG|rin-PG	1.0000	FBpp0082265 type=protein; loc=3R:join(13649069..13650497,13650809..13651059,13651174..13651566); ID=FBpp0082265; name=rin-PB; parent=FBgn0015778,FBtr0082797; dbxref=FlyBase:FBpp0082265,FlyBase_Annotation_IDs:CG9412-PB,GB_protein:AAG22151.2,REFSEQ:NP_524907,GB_protein:AAG22151; MD5=3d141bc378bcfd81dcc7417d76d5dc94; length=690; release=r6.09; species=Dmel;;FBpp0082267 type=protein; loc=3R:join(1364…	14.8	11	0.11	FGNVLELR+FTQTFVLAAQSPK+FYNHNSSYIHGESK+KYYVHNDIFR+LGGGGGFGQR+QQIGGNNLNNNMGR+SPLNYGFITYDDPEAVQK+YQDLYIEDEQDGESR+YYVHNDIFR
391	FBpp0081820|FBgn0037874|CG4800-PA|Tctp-PA FBpp0312492|FBgn0037874|CG4800-PB|Tctp-PB	1.0000	FBpp0081820 type=protein; loc=3R:11210381..11210899; ID=FBpp0081820; name=Tctp-PA; parent=FBgn0037874,FBtr0082344; dbxref=FlyBase:FBpp0081820,FlyBase_Annotation_IDs:CG4800-PA,GB_protein:AAF54603.1,REFSEQ:NP_650048,GB_protein:AAF54603,FlyMine:FBpp0081820,modMine:FBpp0081820; MD5=194d55b50f5e517ec07810161a7b3d5b; length=172; release=r6.09; species=Dmel;;FBpp0312492 type=protein; loc=3R:11210381..11…	54.1	11	0.11	DIITGDEMFADTYK+EINGDSVPVLMFFK+IYKDIITGDEMFADTYK+LEGANASAEEADEGTDITSESGVDVVLNHR+LVDDVIYEVYGK+SPDQVDIFK+SYTLYLKDYMK
376	FBpp0081370|FBgn0037607|CG8036-PB|CG8036-PB FBpp0081371|FBgn0037607|CG8036-PC|CG8036-PC FBpp0081372|FBgn0037607|CG8036-PD|CG8036-PD	1.0000	FBpp0081370 type=protein; loc=3R:join(8669825..8669928,8671711..8673309,8673378..8673555); ID=FBpp0081370; name=CG8036-PB; parent=FBgn0037607,FBtr0081881; dbxref=GB_protein:AAF54265.2,FlyBase:FBpp0081370,FlyBase_Annotation_IDs:CG8036-PB,GB_protein:AAF54265.3,REFSEQ:NP_649812,GB_protein:AAF54265,FlyMine:FBpp0081370,modMine:FBpp0081370; MD5=4abd5a114372b4edb4e5ef669201d22b; length=626; release=r6.0…	24.1	11	0.10	DPSSDRFILSK+HLYVPTVPR+KIDSDLEGHPTPR+LNFIDVGTGSLGQGVAVGAGMAYVGK+SGPPSVLIDMFGISAR+TGAAPDVDINNIK+TIPGSTIFYPSDAVSTER+TVAFVSTFATFFTR+VIDPFTVKPLDAELIIEHGK
304	FBpp0079453|FBgn0028479|CG4389-PB|Mtpalpha-PB FBpp0079454|FBgn0028479|CG4389-PA|Mtpalpha-PA	1.0000	FBpp0079453 type=protein; loc=2L:complement(join(9575502..9576188,9575295..9575435,9574469..9575238,9573770..9574406)); ID=FBpp0079453; name=Mtpalpha-PB; parent=FBgn0028479,FBtr0079857; dbxref=FlyBase:FBpp0079453,FlyBase_Annotation_IDs:CG4389-PB,GB_protein:AAN10697.1,REFSEQ:NP_723470,GB_protein:AAN10697,FlyMine:FBpp0079453,modMine:FBpp0079453; MD5=72fd0a1c9c90c8b03ffeef2549a1ca19; length=744; rel…	17.5	11	0.11	DQTLASLRPTLDYSDFK+DTIAQAVAVGLK+GFGELSATPESK+GLIALFR+LGLPEVMLGLLPGGGGTVR+LTSVPTALDMELTGK+QKYALVSKGANAPEDLTLR+VNSLGSEVSDEFER+VVITVGDGPGFYTTR
271	FBpp0078500|FBgn0087013|CG1059-PA|Karybeta3-PA FBpp0307568|FBgn0087013|CG1059-PB|Karybeta3-PB	1.0000	FBpp0078500 type=protein; loc=3R:join(4649687..4649767,4650585..4650734,4650799..4651893,4651983..4653336,4653452..4654089); ID=FBpp0078500; name=Karybeta3-PA; parent=FBgn0087013,FBtr0078860; dbxref=FlyBase:FBpp0078500,FlyBase_Annotation_IDs:CG1059-PA,GB_protein:AAF52107.1,REFSEQ:NP_524226,GB_protein:AAF52107,FlyMine:FBpp0078500,modMine:FBpp0078500; MD5=159db4c67d28d8e2289d4cf0d9f0283a; length=11…	13.0	11	0.11	AQFLPAFEQVAPHFVK+EIENISPTENAISAFAK+FIIQNANSDDLR+IFSSVPSIFGNQEAQYIDLIK+IVDITHALFQTNK+QFEQYLPLVMGPVMR+QQAEEAYNNLSR+VIVTEPEPDVQSELLNSLAK+VTHLLGNIQNGQQSEEAR
212	FBpp0076602|FBgn0035753|CG8615-PA|RpL18-PA FBpp0305562|FBgn0035753|CG8615-PB|RpL18-PB FBpp0311286|FBgn0035753|CG8615-PC|RpL18-PC	1.0000	FBpp0076602 type=protein; loc=3L:complement(join(7241226..7241228,7240855..7240941,7240301..7240777)); ID=FBpp0076602; name=RpL18-PA; parent=FBgn0035753,FBtr0076892; dbxref=GB_protein:AAF50596.1,FlyBase:FBpp0076602,FlyBase_Annotation_IDs:CG8615-PA,REFSEQ:NP_648091,GB_protein:AAF50596,FlyMine:FBpp0076602,modMine:FBpp0076602; MD5=7321237c81d349ed4322de58426e4c66; length=188; release=r6.09; species=…	27.7	11	0.11	AANQPESTIVVVGTVTDDAR+AGGEVLTFDQLALR+INRPPLSLQR+NTLLLQGR
193	FBpp0076111|FBgn0267348|CG3322-PA|LanB2-PA FBpp0311281|FBgn0267348|CG3322-PB|LanB2-PB	1.0000	FBpp0076111 type=protein; loc=3L:join(9617247..9617441,9617779..9617912,9617976..9618103,9618170..9618784,9619301..9619712,9619779..9622364,9622423..9622759,9622817..9623117,9623179..9623390); ID=FBpp0076111; name=LanB2-PA; parent=FBgn0267348,FBtr0076382; dbxref=FlyBase:FBpp0076111,FlyBase_Annotation_IDs:CG3322-PA,GB_protein:AAF50238.1,REFSEQ:NP_524006,GB_protein:AAF50238,FlyMine:FBpp0076111,modM…	8.3	11	0.10	DNSGDGGQTYAEVIDDLHK+ELQQALDLLNDEGAQALAR+ISLPIFAQGNGIPDQGVK+LQLVGQVANTGVSDVILEGAGSR+NLREEADQLNHR+QTQPEIDISQLK+SGELQEWVTATDIR+SIGTTAQGNEHVYFQAPDR
128	FBpp0073902|FBgn0027329|CG8231-PA|Tcp-1zeta-PA	1.0000	FBpp0073902 type=protein; loc=X:join(15746771..15746907,15747308..15748772); ID=FBpp0073902; name=Tcp-1zeta-PA; parent=FBgn0027329,FBtr0074086; dbxref=FlyBase:FBpp0073902,FlyBase_Annotation_IDs:CG8231-PA,GB_protein:AAF48503.1,REFSEQ:NP_573066,GB_protein:AAF48503,FlyMine:FBpp0073902,modMine:FBpp0073902; MD5=bf1bdbb9f23081efbcddee7a5d40b156; length=533; release=r6.09; species=Dmel;	19.9	11	0.11	AAQALAINISAAK+AINNTIADK+ALEVLDQVK+AYNELVAFK+AYNELVAFKDTIK+GIDPISLDALAK+MLVSGAGDIK+NLVEVANTSLK+QADIYLSEGLHPR+TLAVNSGYDAQDTIVK
814b	FBpp0307480|FBgn0265003|CG44154-PA|koi-PA FBpp0307482|FBgn0265003|CG44154-PC|koi-PC	0.9992	FBpp0307480 type=protein; loc=2R:join(6811929..6812083,6812781..6813116,6813173..6813753,6815060..6816559,6816617..6816729,6816793..6817005); ID=FBpp0307480; name=koi-PA; parent=FBgn0265003,FBtr0335512; dbxref=REFSEQ:NP_001260738,GB_protein:AGB93271,FlyBase:FBpp0307480,FlyBase_Annotation_IDs:CG44154-PA; MD5=b816c72334d7995ecbaa8dec94cfaa06; length=965; release=r6.09; species=Dmel;;FBpp0307482 typ…	16.0	11	0.05	AFAQLTSDYSSDDMTPDAK+KRFLIFLLILLPLLLLSGWLLLQEDQR+LNQSNGNLSSGNVSDYLAYIEYR+QNSITATVTSILTK+SAAPNVQTIIEEHIVESSISK+SQLETTQNTLNSAQEK+VNYMVQQNPAQEEFIR+VTNLSATETTAYQNYHAK
682b	FBpp0078742|FBgn0031728|CG7235-PA|Hsp60C-PA FBpp0078743|FBgn0031728|CG7235-PC|Hsp60C-PC FBpp0078744|FBgn0031728|CG7235-PB|Hsp60C-PB	0.9740	FBpp0078742 type=protein; loc=2L:5668949..5670679; ID=FBpp0078742; name=Hsp60C-PA; parent=FBgn0031728,FBtr0079110; dbxref=GB_protein:AAF52277.1,FlyBase:FBpp0078742,FlyBase_Annotation_IDs:CG7235-PA,GB_protein:AAF52277.2,REFSEQ:NP_723104,GB_protein:AAF52277,FlyMine:FBpp0078742,modMine:FBpp0078742; MD5=7c76e603419a7914d314085b5d337ee0; length=576; release=r6.09; species=Dmel;;FBpp0078743 type=protei…	17.7	11	0.04	AAVEEGIVPGGGTALLR+AMMLQGVDVLADAVAVTMGPK+GYISPYFINTSK+LVQDVANNTNEEAGDGTTTATVLAR+NVIIEQSWGSPK+VGEVVVSKDDTMLLK
99	FBpp0072909|FBgn0035424|CG11505-PA|CG11505-PA FBpp0072910|FBgn0035424|CG11505-PB|CG11505-PB FBpp0300406|FBgn0035424|CG11505-PD|CG11505-PD	1.0000	FBpp0072909 type=protein; loc=3L:join(3226891..3227705,3227775..3228024,3228092..3228466,3228622..3229192,3229253..3229779,3229912..3231796,3231909..3232051); ID=FBpp0072909; name=CG11505-PA; parent=FBgn0035424,FBtr0073045; dbxref=FlyBase:FBpp0072909,FlyBase_Annotation_IDs:CG11505-PA,GB_protein:AAF47745.1,REFSEQ:NP_728843,GB_protein:AAF47745,FlyMine:FBpp0072909,modMine:FBpp0072909; MD5=b6e0c36af6…	10.7	10	0.09	KLTNDINLITEVLR+LTSPPTANVFDPAGAGGATVSYAAAQQPR+MDLVFGDPAVVVAAVEK+QTLHQQQQQAPQQHQVLSSSVESAGGDEQR+RVAGGASPAALIGKPAGGLPATNTTQGSSAVVVSAK+SGLATVSTEKRVAGGASPAALIGKPAGGLPATNTTQGSSAVVVSAK+SSNQQGIETSNIHLANSSTANNWVENR+VAGGASPAALIGKPAGGLPATNTTQGSSAVVVSAK
808a	FBpp0293840|FBgn0262614|CG31349-PA|pyd-PA FBpp0301889|FBgn0262614|CG43140-PO|pyd-PO	1.0000	FBpp0293840 type=protein; loc=3R:complement(join(8844916..8844954,8842670..8842839,8839052..8840614,8838392..8838989,8834357..8834949,8834139..8834287,8833975..8834074,8832704..8832944,8832354..8832645,8832142..8832274,8828835..8831005,8828095..8828318)); ID=FBpp0293840; name=pyd-PA; parent=FBgn0262614,FBtr0305297; dbxref=REFSEQ:NP_731291,GB_protein:AAF54301,FlyBase:FBpp0293840,FlyBase:FBpp008872…	7.7	10	0.07	AVVQDDVQAEYITR+EALDSMAEPIYVSK+GSAFELYR+GVQRPYYPDEYPTYPAGFEER+HALDLAGSR+KSVLKSPLVALK+NGTPQRPSNLGLESSPR+NYRPPVQSGGSSGSGGTTPWENGDSGSPR+QSKPGDIPLNTSGSSSR+RPMISPGYEQDPQEIYQTR
781a	FBpp0088478|FBgn0014141|CG3937-PA|cher-PA FBpp0288453|FBgn0014141|CG3937-PG|cher-PG FBpp0292427|FBgn0014141|CG3937-PI|cher-PI FBpp0308014|FBgn0014141|CG3937-PL|cher-PL FBpp0308015|FBgn0014141|CG3937-PM|cher-PM FBpp0308016|FBgn0014141|CG3937-PN|cher-PN	1.0000	FBpp0088478 type=protein; loc=3R:complement(join(17116941..17117226,17110610..17110754,17110214..17110549,17108748..17108839,17107399..17108691,17106954..17107340,17105009..17105813,17104457..17104909,17104256..17104391,17101352..17101432,17100988..17101078,17094609..17094749,17094376..17094545,17092287..17094318,17092040..17092224)); ID=FBpp0088478; name=cher-PA; parent=FBgn0014141,FBtr0089471; …	6.0	10	0.10	AGNAPLDVVVQDVFGTK+AYGPGIEPIGPVVGAPANFTVETFSAGK+ESVPTFFNVDVGEAGPGR+FADHHVEGSPFTVK+IPDLPINNFTNDWTTGK+LIALIEVLSQK+NGVTINQPTSFTVDPSK+SPFIAQILPR
732b	FBpp0087502|FBgn0004907|CG17870-PD|14-3-3zeta-PD FBpp0087503|FBgn0004907|CG17870-PE|14-3-3zeta-PE FBpp0099540|FBgn0004907|CG17870-PJ|14-3-3zeta-PJ FBpp0305136|FBgn0004907|CG17870-PK|14-3-3zeta-PK FBpp0305137|FBgn0004907|CG17870-PL|14-3-3zeta-PL	1.0000	FBpp0087502 type=protein; loc=2R:join(10104348..10104409,10104717..10104830,10104941..10105067,10105702..10105825,10105941..10106104,10107467..10107622); ID=FBpp0087502; name=14-3-3zeta-PD; parent=FBgn0004907,FBtr0088414; dbxref=FlyBase_Annotation_IDs:CG17870-PD,FlyBase:FBpp0087502,GB_protein:AAM71060.1,REFSEQ:NP_476885,GB_protein:AAM71060; MD5=f196cab6a894ca73c510c5280d765fbc; length=248; releas…	39.1	10	0.05	DSTLIMQLLR+LAEQSERYDDMAQAMK+NLLSVAYK+NTVVDDSQTAYQDAFDISK+QAFDDAIAELDTLNEDSYK+SVTETGVELSNEER+YLAEVATGDAR
717a	FBpp0079542|FBgn0032198|CG4912-PB|eEF1delta-PB	1.0000	FBpp0079542 type=protein; loc=2L:join(10232573..10232659,10233481..10233561,10233757..10234359); ID=FBpp0079542; name=eEF1delta-PB; parent=FBgn0032198,FBtr0079952; dbxref=FlyBase:FBpp0079542,FlyBase_Annotation_IDs:CG4912-PB,GB_protein:AAF52879.1,REFSEQ:NP_609361,GB_protein:AAF52879,FlyMine:FBpp0079542,modMine:FBpp0079542; MD5=3103901e9593cf681f8c4578459f7a67; length=256; release=r6.09; species=Dm…	30.9	10	0.10	FVPVAFGIQK+IDGVTLDDGLNSELAK+ITQDGLLWGASK+KITQDGLLWGASK+MKVEALDKFWADK+SHYSPLVSEIAK+TQVSLLNELLTATVK
709a	FBpp0077947|FBgn0026179|CG32434-PB|siz-PB	1.0000	FBpp0077947 type=protein; loc=3L:join(21034919..21035301,21068714..21069265,21070620..21071062,21071852..21073152,21073214..21074051,21074216..21074676); ID=FBpp0077947; name=siz-PB; parent=FBgn0026179,FBtr0078289; dbxref=FlyBase:FBpp0077947,FlyBase_Annotation_IDs:CG32434-PB,GB_protein:AAF51675.2,REFSEQ:NP_730594,GB_protein:AAF51675,FlyMine:FBpp0077947,modMine:FBpp0077947; MD5=ae5a523589013050499…	11.1	10	0.09	AQSAYELSQDLLEK+ENAAAIAAAANAAAAAK+LELDMSELKR+LPVDLDDNFPQK+MVVTASSLGLAEEGASSSSAYGSATESQLTEQQQQQQAQQQQQPR+QTPPPPSLLR+TSSITAQQQTQLLLLQR+VTIMAGPAGAASPGLSR+VTIMAGPAGAASPGLSRTPPTR
694a	FBpp0075170|FBgn0014163|CG4609-PA|fax-PA FBpp0099912|FBgn0014163|CG4609-PC|fax-PC	1.0000	FBpp0075170 type=protein; loc=3L:complement(join(16411002..16411418,16407021..16407359,16405502..16405845,16405326..16405428,16405117..16405170)); ID=FBpp0075170; name=fax-PA; parent=FBgn0014163,FBtr0075412; dbxref=FlyBase_Annotation_IDs:CG4609-PA,FlyBase:FBpp0075170,GB_protein:AAF49465.2,REFSEQ:NP_524106,GB_protein:AAF49465,FlyMine:FBpp0075170,modMine:FBpp0075170; MD5=f177af6dda7040fbd0c071dcd7f…	26.3	10	0.10	AHGIGVHSAEEIEEFGKDDLK+GQLPFIELNGEEIADSAIIIK+KGQLPFIELNGEEIADSAIIIK+LDLNAHIPKPEPETK+LPNSILNFFFK+SAAPPADSAAAPAAAPAVEK+SAAPPADSAAAPAAAPAVEKAEDADGEK+SAAPPADSAAAPAAAPAVEKAEDADGEKK+YLDSGLTAEQR
648	FBpp0306641|FBgn0039240|CG3744-PD|CG3744-PD FBpp0306642|FBgn0039240|CG3744-PE|CG3744-PE FBpp0306643|FBgn0039240|CG3744-PF|CG3744-PF FBpp0306644|FBgn0039240|CG3744-PG|CG3744-PG	1.0000	FBpp0306641 type=protein; loc=3R:complement(join(24874993..24875990,24874714..24874933,24874103..24874659,24873359..24873962,24872938..24873249,24872654..24872876,24872219..24872411,24871952..24872153)); ID=FBpp0306641; name=CG3744-PD; parent=FBgn0039240,FBtr0334574; dbxref=FlyBase:FBpp0306641,FlyBase_Annotation_IDs:CG3744-PD,REFSEQ:NP_001262935,GB_protein:AGB96315; MD5=353ba65741e8b6d7089548006e…	11.4	10	0.10	HSYVDDALSAGVPSYVMQEEFSR+LPWSPLLQQPIQSSGGSGGSGSASPYAR+LVYFVGLR+MGQVELTDQVDALR+SLSDQLGYIDMDR+TITPLQVIYTER+VAIAGAPVTNWEYYDTGYTER
593	FBpp0087972|FBgn0029093|CG1548-PA|cathD-PA	1.0000	FBpp0087972 type=protein; loc=2R:complement(join(7822549..7823466,7822225..7822485)); ID=FBpp0087972; name=cathD-PA; parent=FBgn0029093,FBtr0088898; dbxref=FlyBase:FBpp0087972,FlyBase_Annotation_IDs:CG1548-PA,GB_protein:AAF59186.1,REFSEQ:NP_652013,GB_protein:AAF59186,FlyMine:FBpp0087972,modMine:FBpp0087972; MD5=fbe176b5e485f5702cfdc5f320281c69; length=392; release=r6.09; species=Dmel;	28.3	10	0.10	DPASPEGGEIIFGGSDPNHYTGEFTYLPVTR+DQTFAEALSEPGLVFVAAK+FDGILGLGYNSISVDK+KAYWQIK+TFELEGKDYILR+VVFDTGSSNLWVPSK+YYTEFDMGNDR
584	FBpp0087764|FBgn0033342|CG8258-PA|CG8258-PA	1.0000	FBpp0087764 type=protein; loc=2R:complement(join(8906853..8906912,8905643..8906673,8905029..8905578)); ID=FBpp0087764; name=CG8258-PA; parent=FBgn0033342,FBtr0088683; dbxref=FlyBase:FBpp0087764,FlyBase_Annotation_IDs:CG8258-PA,GB_protein:AAF59029.3,REFSEQ:NP_610418,GB_protein:AAF59029,FlyMine:FBpp0087764,modMine:FBpp0087764; MD5=7dde112ff52bde845483a1ed89d6deb5; length=546; release=r6.09; species…	24.4	10	0.10	ALAENSGINGTEIVNQLYLAHNNEAGK+IATVVIR+KFANALEVFPK+LFDLYQSK+LGITTAEISDGYEK+MYSGLEEAVFR+QYGQEDFLNDLVSK+SADELLSFSSGEESLLESQIK+SVNATVLPR+YAVGAAATILK
575	FBpp0087514|FBgn0033482|CG1371-PA|CG1371-PA	1.0000	FBpp0087514 type=protein; loc=2R:complement(join(10075463..10075605,10074796..10075342,10073760..10074645,10073181..10073359,10072154..10073118,10071211..10072090)); ID=FBpp0087514; name=CG1371-PA; parent=FBgn0033482,FBtr0088428; dbxref=GB_protein:AAF58849.1,FlyBase:FBpp0087514,FlyBase_Annotation_IDs:CG1371-PA,REFSEQ:NP_610551,GB_protein:AAF58849,FlyMine:FBpp0087514,modMine:FBpp0087514; MD5=ee04e…	13.3	10	0.09	DINLVAISPLK+IVDITARVTATLNEHYKTLR+LNPGITVFFPR+SDANGVFSFTPIIPGNYVVK+TGVRVLSTEPTADSIK+VAETDAQGSYTLENLK+VFLNVASAEEDAPPFVHK+VVVVSGNTELPANSLVVSGFDVVGR+YDTYLKPEQVLR+YLLQAINLDSK
565	FBpp0087186|FBgn0010516|CG8996-PA|wal-PA FBpp0087187|FBgn0010516|CG8996-PB|wal-PB	1.0000	FBpp0087186 type=protein; loc=2R:complement(join(11690678..11690719,11690446..11690586,11689079..11689888)); ID=FBpp0087186; name=wal-PA; parent=FBgn0010516,FBtr0088082; dbxref=FlyBase:FBpp0087186,FlyBase_Annotation_IDs:CG8996-PA,GB_protein:AAF58627.1,REFSEQ:NP_725073,GB_protein:AAF58627,FlyMine:FBpp0087186,modMine:FBpp0087186; MD5=28de8d5cb126e2c2d9cc5eb3d1d414a6; length=330; release=r6.09; spec…	25.2	10	0.10	AAVDAGFVPNDLQIGQTGK+AVPELTGKL+FTHILAGASAFGK+LDVSPISEIIDVK+LLYDLADKFGAAVGASR+TIYAGNAILTLK
528	FBpp0086051|FBgn0034259|CG6459-PA|P32-PA	1.0000	FBpp0086051 type=protein; loc=2R:complement(join(17672330..17672534,17671865..17672209,17671565..17671806)); ID=FBpp0086051; name=P32-PA; parent=FBgn0034259,FBtr0086892; dbxref=FlyBase:FBpp0086051,FlyBase_Annotation_IDs:CG6459-PA,GB_protein:AAF57817.1,REFSEQ:NP_611243,GB_protein:AAF57817,FlyMine:FBpp0086051,modMine:FBpp0086051; MD5=bef56890b401cb5fddef68e68cae796b; length=263; release=r6.09; spec…	28.5	10	0.09	ELVEFLTEEIVAER+GISQEFAEK+LSDLATAHEHTSYIGLLEK+LTGADVELTK+SKPQFEVDIIK+TVPSTLDGFAVK
527	FBpp0086013|FBgn0034258|CG4954-PA|eIF3-S8-PA FBpp0309235|FBgn0034258|CG4954-PB|eIF3-S8-PB	1.0000	FBpp0086013 type=protein; loc=2R:join(17666067..17666159,17666222..17668861); ID=FBpp0086013; name=eIF3-S8-PA; parent=FBgn0034258,FBtr0086836; dbxref=FlyBase:FBpp0086013,FlyBase_Annotation_IDs:CG4954-PA,GB_protein:AAF57818.1,REFSEQ:NP_611242,GB_protein:AAF57818,FlyMine:FBpp0086013,modMine:FBpp0086013; MD5=d2c71da1cca2c3e0984f6a9688d8d595; length=910; release=r6.09; species=Dmel;;FBpp0309235 type=…	13.5	10	0.10	AEDDEDGEWETVVK+ALPVISKEENGITPR+ASAFQFSDDEEEVKR+DLVLMSHLQDNIDAADPATR+ELLAQGLLPQR+LQALAMQFVDK+QSLVGPPESMR+TFYQQLR+VWDLFYESDR+YENLTSIIK
503	FBpp0085427|FBgn0033021|CG10417-PA|CG10417-PA FBpp0085428|FBgn0033021|CG10417-PB|CG10417-PB	1.0000	FBpp0085427 type=protein; loc=2R:complement(join(5362628..5362738,5361599..5362567,5361019..5361549,5360588..5360965)); ID=FBpp0085427; name=CG10417-PA; parent=FBgn0033021,FBtr0086091; dbxref=FlyBase:FBpp0085427,FlyBase_Annotation_IDs:CG10417-PA,GB_protein:AAF57333.1,REFSEQ:NP_610169,GB_protein:AAF57333; MD5=6c508504048f45b920322dc2c0a22522; length=662; release=r6.09; species=Dmel;;FBpp0085428 ty…	21.1	10	0.09	AVMDPSAKPDGSSTSAAAAAAALSADGVANSR+LFATGSNDMTELNQSSK+NPSNVVNPMAGADSNTTTSINDLSTK+SGQAIEMSIDHKPEDDEEASR+TDKTSTDQFNELLAVGASSMQGWR+TNVTLPAEEQMISALPDIK+TNVTLPAEEQMISALPDIKK
412	FBpp0082555|FBgn0041188|CG5166-PB|Atx2-PB FBpp0082556|FBgn0041188|CG5166-PC|Atx2-PC FBpp0082557|FBgn0041188|CG5166-PA|Atx2-PA FBpp0310750|FBgn0041188|CG5166-PD|Atx2-PD	1.0000	FBpp0082555 type=protein; loc=3R:join(15409125..15409189,15412121..15412521,15412579..15413512,15413569..15414974,15415104..15415552); ID=FBpp0082555; name=Atx2-PB; parent=FBgn0041188,FBtr0083099; dbxref=FlyBase:FBpp0082555,FlyBase_Annotation_IDs:CG5166-PB,GB_protein:AAN13663.1,REFSEQ:NP_732033,GB_protein:AAN13663,FlyMine:FBpp0082555,modMine:FBpp0082555; MD5=fb714aa9f41d6b25f758a3b70d14ed9e; leng…	20.5	10	0.09	DRLDLENGDEEALFAAVERPSTEQDQR+GVGPAPSANASADSSSK+HIIFPADTVVTIVAK+HVLNPSAKPFTPR+KNENTFGVTSTFDDSLASYTVPLDKGDSLEFK+NNVPTGGSNVSVSQGGNGNSVGQNK+SITGPQLSHVGMSSQGSGR+TTPAAPTPTSNSATVPTGTAATAGGATGTTPVVK
392	FBpp0081822|FBgn0020910|CG4863-PA|RpL3-PA FBpp0307759|FBgn0020910|CG4863-PH|RpL3-PH	1.0000	FBpp0081822 type=protein; loc=3R:join(11221930..11221932,11222175..11222367,11222561..11222729,11223395..11223530,11223858..11224247,11224491..11224850); ID=FBpp0081822; name=RpL3-PA; parent=FBgn0020910,FBtr0082346; dbxref=FlyBase:FBpp0081822,FlyBase_Annotation_IDs:CG4863-PA,GB_protein:AAF54610.2,REFSEQ:NP_524316,GB_protein:AAF54610,FlyMine:FBpp0081822,modMine:FBpp0081822; MD5=96aa8a3d3896e3e1a66…	21.2	10	0.10	AHVMEIQLNGGSIEDKVK+FQTPADKLAFMGPLKK+LKEEAAATTAAAAAATTTSA+NNASTEYDLTDK+SITPMGGFPHYGEVNNDFVMIK
365	FBpp0080795|FBgn0041180|CG10363-PA|Tep4-PA FBpp0303746|FBgn0041180|CG10363-PB|Tep4-PB FBpp0303747|FBgn0041180|CG10363-PC|Tep4-PC FBpp0303748|FBgn0041180|CG10363-PD|Tep4-PD	1.0000	FBpp0080795 type=protein; loc=2L:join(19549846..19549928,19551682..19552413,19552473..19552899,19552956..19553293,19553362..19553915,19553976..19556092,19556162..19556401); ID=FBpp0080795; name=Tep4-PA; parent=FBgn0041180,FBtr0081254; dbxref=FlyBase:FBpp0080795,FlyBase_Annotation_IDs:CG10363-PA,GB_protein:AAF53826.2,REFSEQ:NP_523603,GB_protein:AAF53826,FlyMine:FBpp0080795,modMine:FBpp0080795; MD5…	9.7	10	0.09	APAEVKPGADVALEIK+ITYVDGSLITDTK+LVPNYLVR+NGDSVVVIYFENLAK+QIENPSSEEEKEWFR+THAVANQKPSSVVLYDYYDTNKK+VGANEAAGASFLIRPK+VGITGPSYNKTETVELATAGEFK+VVLPDLPDIANFTR
312	FBpp0079536|FBgn0005593|CG4897-PA|RpL7-PA FBpp0310250|FBgn0005593|CG4897-PB|RpL7-PB	1.0000	FBpp0079536 type=protein; loc=2L:join(10201230..10201528,10201599..10202058); ID=FBpp0079536; name=RpL7-PA; parent=FBgn0005593,FBtr0079946; dbxref=FlyBase:FBpp0079536,FlyBase_Annotation_IDs:CG4897-PA,GB_protein:AAF52868.1,REFSEQ:NP_523531,GB_protein:AAF52868,FlyMine:FBpp0079536,modMine:FBpp0079536; MD5=6c173242113a02c4d9003f2e5857d863; length=252; release=r6.09; species=Dmel;;FBpp0310250 type=pro…	33.7	10	0.10	IAEPYITWGYPNLK+KANHYVNGGDFGNREDQINR+KLPAVPESK+NQFYVPAEAK+QINNGVFIK+QRVPITDNFVIER+VPITDNFVIER+YASNFLWPFK
311	FBpp0079527|FBgn0267727|CG4799-PA|Pen-PA	1.0000	FBpp0079527 type=protein; loc=2L:join(10057697..10057759,10057821..10058134,10058199..10058769,10058847..10059467); ID=FBpp0079527; name=Pen-PA; parent=FBgn0267727,FBtr0079937; dbxref=FlyBase:FBpp0079527,FlyBase_Annotation_IDs:CG4799-PA,GB_protein:AAF52853.1,REFSEQ:NP_477041,GB_protein:AAF52853,FlyMine:FBpp0079527,modMine:FBpp0079527; MD5=d7e7e91fa9fe3cca56f6dd12013b1888; length=522; release=r6.0…	22.8	10	0.09	EAAWTVSNITAGNQK+IQAVVDSDAVPR+LLQMDEPSIIVPALR+QIQAVIQAGIFQQLR+SMNLAEQAVWALGNIAGDGAAAR+SVGNIVTGTDQQTDVVIASGGLPR+VVQTGLSNLFALAEK
252	FBpp0077790|FBgn0024352|CG2720-PA|Hop-PA	1.0000	FBpp0077790 type=protein; loc=2L:join(295272..295280,295346..295628,295704..296811,296977..297049); ID=FBpp0077790; name=Hop-PA; parent=FBgn0024352,FBtr0078131; dbxref=FlyBase:FBpp0077790,FlyBase_Annotation_IDs:CG2720-PA,GB_protein:AAF51511.1,REFSEQ:NP_477354,GB_protein:AAF51511,FlyMine:FBpp0077790,modMine:FBpp0077790; MD5=a53cd93a7b5c709a53e05f904613d174; length=490; release=r6.09; species=Dmel;	15.1	10	0.10	AFEAYNEGLK+AFEAYNEGLKYDPTNAILLQGR+GAAAAGLNDFMK+LLESGIIQIH+RAPSPPPAKPAEPPKPAEPR+TIQLNPTWPK
22	FBpp0070572|FBgn0029676|CG2947-PB|HIP-R-PB FBpp0070573|FBgn0029676|CG2947-PA|HIP-R-PA FBpp0070575|FBgn0260484|CG32789-PA|HIP-PA FBpp0305905|FBgn0029676|CG2947-PD|HIP-R-PD	1.0000	FBpp0070572 type=protein; loc=X:join(3790164..3790336,3790417..3790538,3790756..3791402,3791477..3791668); ID=FBpp0070572; name=HIP-R-PB; parent=FBgn0029676,FBtr0070597; dbxref=FlyBase_Annotation_IDs:CG2947-PB,FlyBase:FBpp0070572,GB_protein:AAF45894.2,REFSEQ:NP_726886,GB_protein:AAF45894; MD5=55907034631abaa1c5c104f3be0633d2; length=377; release=r6.09; species=Dmel;;FBpp0070573 type=protein; loc=…	27.3	10	0.10	AIELSPGNALFHAK+AQAASAYGQQKFDEAIALYTK+ATEEEVEQASELR+FDEAIALYTK+IVPGGDVGAAFGQAGEK+KATEEEVEQASELR+KDSADFVDDGLD+LDFDEETDEWLK+LLGDFELAAHDLR
202	FBpp0076359|FBgn0017579|CG6253-PA|RpL14-PA	1.0000	FBpp0076359 type=protein; loc=3L:join(8601035..8601037,8601314..8601415,8601648..8601842,8602103..8602303); ID=FBpp0076359; name=RpL14-PA; parent=FBgn0017579,FBtr0076633; dbxref=FlyBase:FBpp0076359,FlyBase_Annotation_IDs:CG6253-PA,GB_protein:AAF50393.1,REFSEQ:NP_523975,GB_protein:AAF50393,FlyMine:FBpp0076359,modMine:FBpp0076359; MD5=a8770f33c4e9685bb6fcb587b1869f19; length=166; release=r6.09; spe…	41.6	10	0.10	IKFPYTAPTR+LLTIAFNTLK+LNNLHLTK+LVAIVDVIDQNR+SSLNDFDRFK+VLVDGPLTGVPR+VSPWSVK
3	FBpp0070057|FBgn0027588|CG14476-PB|GCS2alpha-PB FBpp0070058|FBgn0027588|CG14476-PC|GCS2alpha-PC FBpp0070059|FBgn0027588|CG14476-PA|GCS2alpha-PA FBpp0070060|FBgn0027588|CG14476-PE|GCS2alpha-PE FBpp0070061|FBgn0027588|CG14476-PD|GCS2alpha-PD	1.0000	FBpp0070057 type=protein; loc=X:complement(join(21604463..21604569,21602981..21603730,21601344..21602829,21600843..21601274)); ID=FBpp0070057; name=GCS2alpha-PB; parent=FBgn0027588,FBtr0070058; dbxref=GB_protein:AAF45432.1,FlyBase:FBpp0070057,FlyBase_Annotation_IDs:CG14476-PB,REFSEQ:NP_652145,GB_protein:AAF45432; MD5=d72770cd93520f388055fb0ab9d74c41; length=924; release=r6.09; species=Dmel;;FBpp0…	11.7	10	0.08	AQEPTSHPAENENQQEQDAAVETPK+LEALVGSTFR+NGDWWYDVDTYQR+SGYVSVPVDDFKIPVWQR+VDVYFPAIDDKK+VLFGIPEHADSFILK+WNYNDERDVTSVSAK
19	FBpp0070404|FBgn0004397|CG3299-PA|Vinc-PA FBpp0309622|FBgn0004397|CG3299-PB|Vinc-PB FBpp0309623|FBgn0004397|CG3299-PC|Vinc-PC	1.0000	FBpp0070404 type=protein; loc=X:complement(join(2220373..2220429,2215905..2218095,2215713..2215843,2215255..2215653,2215015..2215122)); ID=FBpp0070404; name=Vinc-PA; parent=FBgn0004397,FBtr0070420; dbxref=FlyBase:FBpp0070404,FlyBase_Annotation_IDs:CG3299-PA,GB_protein:AAF45752.1,REFSEQ:NP_476820,GB_protein:AAF45752,FlyMine:FBpp0070404,modMine:FBpp0070404; MD5=7ba1cabc671dbbfd1d32e5bb45c63106; len…	12.1	10	0.09	EGLAPVRPPPPETDDEDEGVFR+GLHQEVRQWSSKDNEIIAAAK+GQSPQAESLVR+LVATNIADPAAAAAWK+QFTEAVLQPEGTPGR+TIESILDPVAQQVSR+VEGASQLLEEASDMLR
115	FBpp0073433|FBgn0030354|CG1559-PA|Upf1-PA FBpp0309612|FBgn0030354|CG1559-PB|Upf1-PB	1.0000	FBpp0073433 type=protein; loc=X:complement(join(11904744..11904911,11901349..11904681,11901238..11901279)); ID=FBpp0073433; name=Upf1-PA; parent=FBgn0030354,FBtr0073596; dbxref=FlyBase:FBpp0073433,FlyBase_Annotation_IDs:CG1559-PA,GB_protein:AAF48115.2,REFSEQ:NP_572767,GB_protein:AAF48115,FlyMine:FBpp0073433,modMine:FBpp0073433; MD5=0d1c3b90f9acbb265f6b829c72b870e6; length=1180; release=r6.09; spe…	10.7	10	0.09	AIQQQTGNFSPGNSGPGVTGVGVGR+AYLVQYMQYQGSLHSR+EAIDSPVSFLALHNQIR+GSTSGSHIINHLVR+LFSAPHLPDLNR+LQQLKDETGELSSADEKR+NVFVLGFIPAK+TVTSATIVYQLVK
114	FBpp0073419|FBgn0030362|CG1803-PA|regucalcin-PA FBpp0073420|FBgn0030362|CG1803-PC|regucalcin-PC FBpp0073421|FBgn0030362|CG1803-PB|regucalcin-PB FBpp0073422|FBgn0030362|CG1803-PD|regucalcin-PD	1.0000	FBpp0073419 type=protein; loc=X:join(12016003..12016721,12016779..12016971); ID=FBpp0073419; name=regucalcin-PA; parent=FBgn0030362,FBtr0073575; dbxref=FlyBase:FBpp0073419,FlyBase_Annotation_IDs:CG1803-PA,GB_protein:AAF48129.1,REFSEQ:NP_727586,GB_protein:AAF48129,FlyMine:FBpp0073419,modMine:FBpp0073419; MD5=108bf4391a508b844ab9acff90100956; length=303; release=r6.09; species=Dmel;;FBpp0073420 typ…	36.6	10	0.10	FYYIDTTDYEVK+GDVGISNGLAWDEK+QITSAAFGGPNLDILYVTTAAK+QSLYYVDLEAGSLLR+TLFEVQPLMEK+VEPLPDSYAGLGEGPHWDVAR+VTGLNATGYPGVNLKV
812b	FBpp0303362|FBgn0263998|CG43741-PC|Ack-like-PC FBpp0303364|FBgn0263998|CG43741-PE|Ack-like-PE	0.9973	FBpp0303362 type=protein; loc=2R:complement(join(13152619..13152622,13151367..13151436,13150889..13151288,13149750..13150832,13148953..13149683,13148671..13148890,13146535..13148454)); ID=FBpp0303362; name=Ack-like-PC; parent=FBgn0263998,FBtr0330330; dbxref=FlyBase_Annotation_IDs:CG43741-PC,FlyBase:FBpp0303362,REFSEQ:NP_001260934,GB_protein:AGB93467; MD5=424610c13d9f1adea6a1ab2fcd90d046; length=1…	7.1	10	0.04	FGEIYDQLPDMKPEQLK+QMLASASPIK+SGGLGTSGSAHTPTHGNASPFPK+SPGFDHVNNKNEITEMSAK+SSGTVKPISVKDEK+TGYFNPSNTVAFLEGLPSSTR
732c	FBpp0087500|FBgn0004907|CG17870-PB|14-3-3zeta-PB FBpp0087501|FBgn0004907|CG17870-PA|14-3-3zeta-PA FBpp0087505|FBgn0004907|CG17870-PG|14-3-3zeta-PG FBpp0089337|FBgn0004907|CG17870-PH|14-3-3zeta-PH FBpp0099539|FBgn0004907|CG17870-PI|14-3-3zeta-PI	0.9969	FBpp0087500 type=protein; loc=2R:join(10104348..10104409,10104717..10104830,10104941..10105067,10105702..10105825,10106289..10106452,10107467..10107622); ID=FBpp0087500; name=14-3-3zeta-PB; parent=FBgn0004907,FBtr0088412; dbxref=FlyBase_Annotation_IDs:CG17870-PB,FlyBase:FBpp0087500,GB_protein:AAM71062.1,REFSEQ:NP_724886,GB_protein:AAM71062; MD5=c0cf7f1b1a36a7ad910e39ad294a47c6; length=248; releas…	39.1	10	0.04	DSTLIMQLLR+LAEQSERYDDMAQAMK+NLLSVAYK+NTVVDDSKNAYQEAFDIAK+QAFDDAIAELDTLNEDSYK+SVTETGVELSNEER+YLAEVATGDAR
789a	FBpp0089110|FBgn0024987|CG3056-PB|ssx-PB FBpp0308820|FBgn0024987|CG3056-PD|ssx-PD FBpp0308821|FBgn0024987|CG3056-PE|ssx-PE	1.0000	FBpp0089110 type=protein; loc=X:join(1371308..1371370,1371451..1371774,1371915..1372022,1372086..1372267,1372461..1373115); ID=FBpp0089110; name=ssx-PB; parent=FBgn0024987,FBtr0070215; dbxref=GB_protein:AAS65244.1,FlyBase:FBpp0089110,FlyBase_Annotation_IDs:CG3056-PB,REFSEQ:NP_996326,GB_protein:AAS65244,FlyMine:FBpp0089110,modMine:FBpp0089110; MD5=0d196ee0d1dd438600b750724c006809; length=443; rele…	20.3	9	0.09	ALNNTVPEGGSQPIWVR+DTNLYVINLSR+IFSPYGLIVQR+NINDDMLDR+TGYSFGYGFVDYK+TGYSFGYGFVDYKTESDSEDAIQK+TSATNLIINYLPQDMTDR
735a	FBpp0083503|FBgn0016700|CG3320-PA|Rab1-PA	1.0000	FBpp0083503 type=protein; loc=3R:complement(join(21268771..21268793,21267620..21267740,21267510..21267557,21267226..21267453,21266948..21267145)); ID=FBpp0083503; name=Rab1-PA; parent=FBgn0016700,FBtr0084104; dbxref=FlyBase:FBpp0083503,FlyBase_Annotation_IDs:CG3320-PA,GB_protein:AAF55873.1,REFSEQ:NP_732610,GB_protein:AAF55873,FlyMine:FBpp0083503,modMine:FBpp0083503; MD5=02f0195faa4738c01751b8c21a…	20.5	9	0.08	IIILGDSGVGK+KVVDHTTAAEYAAQLGIPFLETSAK+SATNVEQAFMTMAAEIK+VVDHTTAAEYAAQLGIPFLETSAK
721a	FBpp0079999|FBgn0263598|CG3762-PA|Vha68-2-PA FBpp0080000|FBgn0263598|CG3762-PB|Vha68-2-PB FBpp0080001|FBgn0263598|CG3762-PC|Vha68-2-PC FBpp0294002|FBgn0263598|CG3762-PD|Vha68-2-PD FBpp0307596|FBgn0263598|CG3762-PE|Vha68-2-PE FBpp0307597|FBgn0263598|CG3762-PF|Vha68-2-PF	1.0000	FBpp0079999 type=protein; loc=2L:join(12975637..12975712,12976126..12976823,12976932..12977909,12977977..12978069); ID=FBpp0079999; name=Vha68-2-PA; parent=FBgn0263598,FBtr0080418; dbxref=FlyBase:FBpp0079999,FlyBase_Annotation_IDs:CG3762-PA,GB_protein:AAF53231.1,REFSEQ:NP_652004,GB_protein:AAF53231,FlyMine:FBpp0079999,modMine:FBpp0079999; MD5=b4e33b325474dd19b6960db5cb951524; length=614; release=…	20.0	9	0.08	ADFEQLHEDLQQAFR+ALDDFYDKNFPEFVPLR+ASLAETDKITLEVAK+EAMGNIMYQLSSMK+LLKDDFLQQNSYSSYDR+LPANHPLLTGQR+VGSHITGGDLYGLVHENTLVK+VGYYELVGEIIR
718a	FBpp0079565|FBgn0004419|CG4916-PA|me31B-PA	1.0000	FBpp0079565 type=protein; loc=2L:join(10239536..10239585,10240492..10240591,10240680..10241058,10241133..10241780,10241846..10242048); ID=FBpp0079565; name=me31B-PA; parent=FBgn0004419,FBtr0079975; dbxref=FlyBase:FBpp0079565,FlyBase_Annotation_IDs:CG4916-PA,GB_protein:AAF52881.2,REFSEQ:NP_523533,GB_protein:AAF52881,FlyMine:FBpp0079565,modMine:FBpp0079565; MD5=13bbcdb1c57fa984e14b75f6806749fc; len…	23.1	9	0.09	DPQILLFSATFPLTVK+ELGTEIKPIPK+ELLMGIFEK+GIINDLQIAGNTSDDMGWK+GVTQYYAFVQER+GWERPSPIQEAAIPIALSGK+IEKELGTEIKPIPK+VMVTTGGTILKDDILR
701a	FBpp0075764|FBgn0036213|CG7283-PA|RpL10Ab-PA	1.0000	FBpp0075764 type=protein; loc=3L:join(11822886..11822890,11823200..11823355,11823658..11824150); ID=FBpp0075764; name=RpL10Ab-PA; parent=FBgn0036213,FBtr0076032; dbxref=FlyBase:FBpp0075764,FlyBase_Annotation_IDs:CG7283-PA,GB_protein:AAF50002.2,REFSEQ:NP_648514,GB_protein:AAF50002,FlyMine:FBpp0075764,modMine:FBpp0075764; MD5=10f16de0b4b7aa8b0b1fe2b1479d7ba8; length=217; release=r6.09; species=Dmel;	23.5	9	0.09	ANNVDFMDAEALK+ANNVDFMDAEALKK+DTLYEGVNGLLEASAK+LLGPGLNK+SYDAFLASESLIK
688a	FBpp0074017|FBgn0004432|CG9916-PA|Cyp1-PA	1.0000	FBpp0074017 type=protein; loc=X:complement(join(16320079..16320336,16318182..16318607)); ID=FBpp0074017; name=Cyp1-PA; parent=FBgn0004432,FBtr0074238; dbxref=GB_protein:AAF48589.1,FlyBase:FBpp0074017,FlyBase_Annotation_IDs:CG9916-PA,GB_protein:AAF48589.2,REFSEQ:NP_523366,GB_protein:AAF48589,FlyMine:FBpp0074017,modMine:FBpp0074017; MD5=57b8ab74b3c125f25f28fc1df27fe914; length=227; release=r6.09; s…	23.8	9	0.09	HVVFGEVVEGLDVVK+KIIVANSGSL+SIYGNKFPDENFELK+VFFDMTADNEPLGR
677a	FBpp0072593|FBgn0028577|CG12085-PA|pUf68-PA	1.0000	FBpp0072593 type=protein; loc=3L:complement(join(1502467..1502469,1501799..1501892,1499043..1499337,1498293..1498796,1497213..1498230)); ID=FBpp0072593; name=pUf68-PA; parent=FBgn0028577,FBtr0072709; dbxref=FlyBase:FBpp0072593,FlyBase_Annotation_IDs:CG12085-PA,GB_protein:AAF47501.1,REFSEQ:NP_525123,GB_protein:AAF47501,FlyMine:FBpp0072593,modMine:FBpp0072593; MD5=85f3626bea15f95dac29ea00b3f6f147; …	15.9	9	0.09	IPYLSQPLYDLK+IQALDAVASNAVLGLSQNTPVMAAGAVVTK+QTLAHQQQQLATQR+SALLGLLGGALPK+VAFTPFGPIK+VGRPSNMPQAQQVIDEVQEEAK
641	FBpp0293413|FBgn0262534|CG43088-PA|CG43088-PA	1.0000	FBpp0293413 type=protein; loc=X:join(14702358..14702563,14702618..14703044,14703103..14703558); ID=FBpp0293413; name=CG43088-PA; parent=FBgn0262534,FBtr0304873; dbxref=REFSEQ:NP_001245670,GB_protein:AFH07384,FlyBase:FBpp0293413,FlyBase_Annotation_IDs:CG43088-PA,modMine:FBpp0293413; MD5=fb7cafa51ec96fa8684ca86d1960221f; length=362; release=r6.09; species=Dmel;	21.5	9	0.09	FYAIDKITFK+ISGIPLSLR+NAEIGTYQHTFNLR+NMVEQTIEVLK+VVKPYVQVSALSHPIQLAAVFR+YSQESFVLTPYK
626	FBpp0112117|FBgn0037549|CG7878-PA|CG7878-PA	1.0000	FBpp0112117 type=protein; loc=3R:join(8122853..8123503,8123559..8124067,8124130..8124765,8124823..8125138); ID=FBpp0112117; name=CG7878-PA; parent=FBgn0037549,FBtr0113205; dbxref=FlyBase:FBpp0112117,FlyBase_Annotation_IDs:CG7878-PA,REFSEQ:NP_649767,GB_protein:AAF54192,FlyMine:FBpp0112117,modMine:FBpp0112117; MD5=864e1f6c69884ef922fe9c6e27787540; length=703; release=r6.09; species=Dmel;	19.5	9	0.10	DSAGGGGGDFSESLSIASEMVGK+EAPEVANLTK+GGANVLVLAPTR+ILVATDVASR+IQNDFNVR+ITGSIQSNVIDAINHVR+LMEDDMDKFNTITSFVK+MLDMGFEPQIR+QGTSISFFTR+TLAFLLPGMIHTEYQSTPR
601	FBpp0088194|FBgn0039904|CG1710-PB|Hcf-PB FBpp0088195|FBgn0039904|CG1710-PA|Hcf-PA FBpp0298368|FBgn0039904|CG1710-PE|Hcf-PE FBpp0306551|FBgn0039904|CG1710-PF|Hcf-PF FBpp0311451|FBgn0039904|CG1710-PG|Hcf-PG	1.0000	FBpp0088194 type=protein; loc=4:join(360691..361006,362304..362613,362671..362882,362946..363134,363494..363639,363868..364941,365674..366762,369507..369744,369810..369964,371091..371357,371813..372176,372250..372392); ID=FBpp0088194; name=Hcf-PB; parent=FBgn0039904,FBtr0089125; dbxref=FlyBase:FBpp0088194,FlyBase_Annotation_IDs:CG1710-PB,GB_protein:AAN06529.1,REFSEQ:NP_726566,GB_protein:AAN06529;…	11.2	9	0.08	IFLFGGLANESDDPK+IFLFGGLANESDDPKNNIPK+IVPSVTASHSLR+LLSNNIVQQGTPTSAETSGINISANR+LSESEGQHGSEENENNGENATSSSASALFTGGDTAGPSR+QYFIQKPLTLAPNVQLQFVK+TALPNVAVQSQPTSSTTTSIGGK+VMVLPGTSSNNSPATTTALSAR
552	FBpp0086795|FBgn0014877|CG6155-PA|Roe1-PA	1.0000	FBpp0086795 type=protein; loc=2R:join(13554181..13554266,13554387..13554681,13555027..13555287); ID=FBpp0086795; name=Roe1-PA; parent=FBgn0014877,FBtr0087675; dbxref=FlyBase:FBpp0086795,FlyBase_Annotation_IDs:CG6155-PA,GB_protein:AAF58354.1,REFSEQ:NP_610886,GB_protein:AAF58354,FlyMine:FBpp0086795,modMine:FBpp0086795; MD5=6eccc9cf1550718320e4a1b07cfe837e; length=213; release=r6.09; species=Dmel;	35.2	9	0.09	ASLLQVFK+DLLEVADTLGHATQAVPK+FDPNQHEALFQK+FDPNQHEALFQKEDK+HGLEPLDPINQK+NLYEGLTMTR+TVEPNTVVEVTK
478	FBpp0084971|FBgn0039735|CG7911-PA|Nph-PA FBpp0112220|FBgn0039735|CG7911-PB|Nph-PB	1.0000	FBpp0084971 type=protein; loc=3R:complement(join(30004582..30004603,30004304..30004449,30003990..30004157,30003770..30003904)); ID=FBpp0084971; name=Nph-PA; parent=FBgn0039735,FBtr0085606; dbxref=FlyBase:FBpp0084971,FlyBase_Annotation_IDs:CG7911-PA,GB_protein:AAF56987.1,REFSEQ:NP_651760,GB_protein:AAF56987,FlyMine:FBpp0084971,modMine:FBpp0084971; MD5=04e8200910019a5c495f95b2c9c991e6; length=156; …	42.3	9	0.08	EAIAQFEVPDVPEEYIVHSHK+QISLGPEAK+SLRPNVEFPNGSVTFK+TGEFNVVQAETNINDDGEKK
456	FBpp0084418|FBgn0039451|CG6420-PA|CG6420-PA FBpp0308349|FBgn0039451|CG6420-PB|CG6420-PB	1.0000	FBpp0084418 type=protein; loc=3R:complement(join(26724167..26724712,26722926..26723114,26720919..26722853,26720788..26720847)); ID=FBpp0084418; name=CG6420-PA; parent=FBgn0039451,FBtr0085046; dbxref=GB_protein:AAF56618.1,FlyBase:FBpp0084418,FlyBase_Annotation_IDs:CG6420-PA,GB_protein:AAF56618.2,REFSEQ:NP_651499,GB_protein:AAF56618,FlyMine:FBpp0084418,modMine:FBpp0084418; MD5=1ec371d5c0e0a7f3c1dc7…	16.2	9	0.09	AYLNGGVDEEAEAEDGIK+DLYVYSFR+FSGDSTANGGFEGFDR+LGDGYTILTSK+LLTLSEYSRPNR+LSNFSFLSSSEK+SDSIDGGGGSGSGQRPSQTTSGYNSK+SSNSGSGFSAFNSLTQR+VFHYDTMELLGIAR+VGYSSNQSSPQVR
454	FBpp0084242|FBgn0039300|CG10423-PA|RpS27-PA FBpp0293236|FBgn0039300|CG10423-PB|RpS27-PB	1.0000	FBpp0084242 type=protein; loc=3R:complement(join(25247433..25247438,25246448..25246667,25246353..25246381)); ID=FBpp0084242; name=RpS27-PA; parent=FBgn0039300,FBtr0084868; dbxref=FlyBase:FBpp0084242,FlyBase_Annotation_IDs:CG10423-PA,GB_protein:AAF56428.1,REFSEQ:NP_651359,GB_protein:AAF56428,FlyMine:FBpp0084242,modMine:FBpp0084242; MD5=12891c10f84e6af4a613b302d70f03eb; length=84; release=r6.09; sp…	29.8	9	0.09	DLLHPLPAEEK+DLLHPLPAEEKR+LVQHPNSYFMDVK
446	FBpp0083860|FBgn0028691|CG10230-PB|Rpn9-PB FBpp0083861|FBgn0028691|CG10230-PA|Rpn9-PA	1.0000	FBpp0083860 type=protein; loc=3R:complement(join(23732796..23732905,23732627..23732740,23732043..23732573,23731588..23731981)); ID=FBpp0083860; name=Rpn9-PB; parent=FBgn0028691,FBtr0084469; dbxref=FlyBase:FBpp0083860,FlyBase_Annotation_IDs:CG10230-PB,GB_protein:AAF56174.1,REFSEQ:NP_732899,GB_protein:AAF56174; MD5=47306909763c56fdcfaec9640550ea03; length=382; release=r6.09; species=Dmel;;FBpp00838…	19.1	9	0.06	AISFTDIAQETK+AISFTDIAQETKLPAK+ALALDLVR+GEIDQVAGVVNMSWVQPR+IIEELRDVLEEAGNVTPVHGK+IPDLAAQEVK
426	FBpp0083371|FBgn0019936|CG15693-PA|RpS20-PA	1.0000	FBpp0083371 type=protein; loc=3R:join(20822271..20822273,20822418..20822573,20822802..20822891,20823132..20823245); ID=FBpp0083371; name=RpS20-PA; parent=FBgn0019936,FBtr0083964; dbxref=FlyBase:FBpp0083371,FlyBase_Annotation_IDs:CG15693-PA,GB_protein:AAF55809.1,REFSEQ:NP_524421,GB_protein:AAF55809,FlyMine:FBpp0083371,modMine:FBpp0083371; MD5=3b4eeffb6f1e4ae3364b6e9e8b18e234; length=120; release=r…	24.2	9	0.09	DIEKPHVGDSASVHR+IIDLHSPSEIVK+RIIDLHSPSEIVKK
408	FBpp0082353|FBgn0262955|CG3180-PA|RpII140-PA FBpp0310926|FBgn0262955|CG3180-PB|RpII140-PB	1.0000	FBpp0082353 type=protein; loc=3R:join(14125947..14125968,14126096..14128264,14128340..14129274,14129334..14129738); ID=FBpp0082353; name=RpII140-PA; parent=FBgn0262955,FBtr0082892; dbxref=FlyBase:FBpp0082353,FlyBase_Annotation_IDs:CG3180-PA,GB_protein:AAF55024.1,REFSEQ:NP_476706,GB_protein:AAF55024,FlyMine:FBpp0082353,modMine:FBpp0082353; MD5=e111e1ececb7182e141885833544dc9b; length=1176; release…	10.8	9	0.08	IIAILPYIK+ISTFLQEYGYHLR+IVEDSPAIELQAEAQHTSGEVETPPR+LGSNKGEIGDATPFNDAVNVQK+NLTYSAPLYVDITK+QEIPIMIVFR+QQLDSFDEFIQMSVQR+TITLPENDDELDSNTKR
400	FBpp0082139|FBgn0005671|CG17369-PB|Vha55-PB FBpp0082140|FBgn0005671|CG17369-PA|Vha55-PA FBpp0290875|FBgn0005671|CG17369-PC|Vha55-PC	1.0000	FBpp0082139 type=protein; loc=3R:complement(join(12627449..12627521,12624966..12626227,12624767..12624904)); ID=FBpp0082139; name=Vha55-PB; parent=FBgn0005671,FBtr0082670; dbxref=FlyBase:FBpp0082139,FlyBase_Annotation_IDs:CG17369-PB,GB_protein:AAF54837.1,REFSEQ:NP_476908,GB_protein:AAF54837,FlyMine:FBpp0082139,modMine:FBpp0082139; MD5=abe692af806a9ca77f12b847d1aabcf4; length=490; release=r6.09; s…	15.1	9	0.08	AVVGEEALTPDDLLYLEFLTK+FAEIVQLR+IPASILAEFYPR+QIYPPVNVLPSLSR+TVSGVNGPLVILDEVK+TVSGVNGPLVILDEVKFPK
396	FBpp0082008|FBgn0017581|CG17342-PA|Lk6-PA FBpp0082009|FBgn0017581|CG17342-PB|Lk6-PB	1.0000	FBpp0082008 type=protein; loc=3R:complement(join(11763484..11763646,11756313..11756492,11755735..11756246,11755449..11755671,11755177..11755387,11752972..11755111)); ID=FBpp0082008; name=Lk6-PA; parent=FBgn0017581,FBtr0082534; dbxref=FlyBase:FBpp0082008,FlyBase_Annotation_IDs:CG17342-PA,GB_protein:AAF54694.1,REFSEQ:NP_651986,GB_protein:AAF54694,FlyMine:FBpp0082008,modMine:FBpp0082008; MD5=77ffe0f…	7.9	9	0.08	AYVEQVGETNVEK+DLISNLLVK+EETQADNLKLSKAYVEQVGETNVEK+IGLSPPSESVLLQR+NASAIYPNSGGFK+QQLPSNAYTR+VDDKFGEEEFEDEPKEETQADNLK
40	FBpp0071128|FBgn0017566|CG2286-PA|ND-75-PA FBpp0071129|FBgn0017566|CG2286-PB|ND-75-PB	1.0000	FBpp0071128 type=protein; loc=X:complement(join(8251201..8251383,8250798..8251129,8249703..8250729,8249154..8249642,8248930..8249094)); ID=FBpp0071128; name=ND-75-PA; parent=FBgn0017566,FBtr0071180; dbxref=FlyBase:FBpp0071128,FlyBase_Annotation_IDs:CG2286-PA,GB_protein:AAF46356.1,REFSEQ:NP_511083,GB_protein:AAF46356,FlyMine:FBpp0071128,modMine:FBpp0071128; MD5=0f74f1abf645a3e87a11c2099ddef724; le…	17.4	9	0.09	FASEIAGVDDLGTTGR+IDLSYDHENLGADAALVK+LGQLEPAGDAGAAGTISK+LGSEVVATEQGFIAGGTDNR+QGIYVNTEGRPQQTLPGVSPPGMAR+VLFLLNADAGK+VSSIDVLDAVGSNIVVSTR
39	FBpp0071084|FBgn0029979|CG10777-PB|CG10777-PB FBpp0310551|FBgn0029979|CG10777-PC|CG10777-PC	1.0000	FBpp0071084 type=protein; loc=X:complement(join(7928794..7930302,7927228..7928556)); ID=FBpp0071084; name=CG10777-PB; parent=FBgn0029979,FBtr0071132; dbxref=FlyBase:FBpp0071084,FlyBase_Annotation_IDs:CG10777-PB,GB_protein:AAF46295.1,REFSEQ:NP_572424,GB_protein:AAF46295,FlyMine:FBpp0071084,modMine:FBpp0071084; MD5=11767947f10d5a65a6259cb7e9cb5704; length=945; release=r6.09; species=Dmel;;FBpp03105…	13.2	9	0.10	ELAQQIQSVVR+GEGPIALVLAPTR+IKVEDILQIIR+MLDMGFEPQIR+QQNGVAFAGNGLGGGAGGGSGGSGGYGGQR+TLAYMLPAIVHIGNQPPIIR+YQKPNNGAGVAGGYQSNNYNAAALGMLSK
364	FBpp0080775|FBgn0003346|CG9999-PA|RanGAP-PA FBpp0306291|FBgn0003346|CG9999-PB|RanGAP-PB FBpp0306292|FBgn0003346|CG9999-PC|RanGAP-PC	1.0000	FBpp0080775 type=protein; loc=2L:join(19445186..19445285,19445345..19446026,19446097..19446598,19446676..19446852,19446909..19447238); ID=FBpp0080775; name=RanGAP-PA; parent=FBgn0003346,FBtr0081234; dbxref=FlyBase:FBpp0080775,FlyBase_Annotation_IDs:CG9999-PA,GB_protein:AAF53801.1,REFSEQ:NP_476712,GB_protein:AAF53801,FlyMine:FBpp0080775,modMine:FBpp0080775; MD5=e5063e1576797c2935e5527ddbc0869d; le…	17.2	9	0.08	AGFPLQLR+IAEALPFLPLLR+ILNLDGNSFGEEGSEK+LFNDTTNSMASETFAVANK+LTVLDLSDNALGPNGMR+VLNYVLMQLR+VLSWNTAADVQDVVDALNK
361	FBpp0080727|FBgn0032731|CG10641-PA|Swip-1-PA FBpp0309283|FBgn0032731|CG10641-PB|Swip-1-PB	1.0000	FBpp0080727 type=protein; loc=2L:complement(join(18986672..18986910,18978355..18978769)); ID=FBpp0080727; name=Swip-1-PA; parent=FBgn0032731,FBtr0081185; dbxref=FlyBase:FBpp0080727,FlyBase_Annotation_IDs:CG10641-PA,GB_protein:AAF53731.1,REFSEQ:NP_609925,GB_protein:AAF53731,FlyMine:FBpp0080727,modMine:FBpp0080727; MD5=aa96792e1477ff83c91e7dcc3268d4e2; length=217; release=r6.09; species=Dmel;;FBpp0…	38.2	9	0.09	AQAGELDSDSGLNQLAR+DGFLDLQELKFMMEK+EFLLIFR+KAQAGELDSDSGLNQLAR+LTEVDVEQVGVSGAK+RQEIMESQEAGIEVR+VVNVYTDFPEFSR
346	FBpp0080395|FBgn0025678|CG5809-PA|CaBP1-PA FBpp0311643|FBgn0025678|CG5809-PB|CaBP1-PB	1.0000	FBpp0080395 type=protein; loc=2L:complement(join(16356540..16356552,16355182..16356470)); ID=FBpp0080395; name=CaBP1-PA; parent=FBgn0025678,FBtr0080837; dbxref=FlyBase:FBpp0080395,FlyBase_Annotation_IDs:CG5809-PA,GB_protein:AAF53532.1,REFSEQ:NP_609792,GB_protein:AAF53532,FlyMine:FBpp0080395,modMine:FBpp0080395; MD5=86f6915d3daac55c1b6d8efecf10cba8; length=433; release=r6.09; species=Dmel;;FBpp031…	16.6	9	0.09	AIAEAALAEVK+AIAEAALAEVKK+DGINEFLR+KPAIVSVDPWDGK+NLAPEWAK+TASDIVSWASDK+VGSVNADADSTLSGQFGVR
309	FBpp0079500|FBgn0004867|CG5920-PA|RpS2-PA FBpp0303531|FBgn0004867|CG5920-PB|RpS2-PB FBpp0311561|FBgn0004867|CG5920-PC|RpS2-PC	1.0000	FBpp0079500 type=protein; loc=2L:complement(9896327..9897130); ID=FBpp0079500; name=RpS2-PA; parent=FBgn0004867,FBtr0079905; dbxref=FlyBase:FBpp0079500,FlyBase_Annotation_IDs:CG5920-PA,GB_protein:AAF52822.1,REFSEQ:NP_476874,GB_protein:AAF52822,FlyMine:FBpp0079500,modMine:FBpp0079500; MD5=207bcaed11f5ff09092a8f6cd10003e0; length=267; release=r6.09; species=Dmel;;FBpp0303531 type=protein; loc=2L:co…	40.1	9	0.09	AFVAIGDNNGHIGLGVK+EMPLGSTPYQAYSDFLSKPTPR+EVATAIRGAIILAKLSVVPVR+GAIILAKLSVVPVRR+GSTGTLGNFAK+GTGIVSAPVPK+SLEEIYLYSLPIK+TYAYLTPDLWK
305	FBpp0079458|FBgn0004868|CG4422-PA|Gdi-PA FBpp0297299|FBgn0004868|CG4422-PB|Gdi-PB FBpp0311558|FBgn0004868|CG4422-PC|Gdi-PC	1.0000	FBpp0079458 type=protein; loc=2L:complement(join(9494222..9494615,9492628..9493103,9492084..9492545)); ID=FBpp0079458; name=Gdi-PA; parent=FBgn0004868,FBtr0079862; dbxref=FlyBase:FBpp0079458,FlyBase_Annotation_IDs:CG4422-PA,GB_protein:AAF52777.1,REFSEQ:NP_523524,GB_protein:AAF52777,FlyMine:FBpp0079458,modMine:FBpp0079458; MD5=8e0b9fb864d2aefabb9ec29f7428c05d; length=443; release=r6.09; species=Dm…	24.4	9	0.09	DGLSTQIIIPQK+EALASDLMGMFEK+KSDIYVSLVSSTHQVAAK+NTQDFTGHALALFRDDEYLNEPAVNTIR+SPYLYPMYGLGELPQGFAR+YYGGESASITPLEELFQR
302	FBpp0079406|FBgn0012036|CG3752-PA|Aldh-PA FBpp0304847|FBgn0012036|CG3752-PB|Aldh-PB	1.0000	FBpp0079406 type=protein; loc=2L:join(9387768..9387890,9389829..9389977,9390040..9390136,9390246..9391439); ID=FBpp0079406; name=Aldh-PA; parent=FBgn0012036,FBtr0079806; dbxref=FlyBase:FBpp0079406,FlyBase_Annotation_IDs:CG3752-PA,GB_protein:AAF52769.1,REFSEQ:NP_609285,GB_protein:AAF52769,FlyMine:FBpp0079406,modMine:FBpp0079406; MD5=d85e4ba5d9619ace3debbc4a0493e55d; length=520; release=r6.09; spec…	17.1	9	0.09	AGTVWVNTYNVLAAQAPFGGYK+ANNSEYGLAAAVFTK+DLDKANYIVGGLR+EEIFGPVQQLIR+LIQLASGNTNLK+LIQLASGNTNLKR+TFVEDKIYDEFVER
259	FBpp0078150|FBgn0027086|CG11471-PA|Aats-ile-PA FBpp0078151|FBgn0027086|CG11471-PC|Aats-ile-PC FBpp0078152|FBgn0027086|CG11471-PD|Aats-ile-PD	1.0000	FBpp0078150 type=protein; loc=3L:join(22288797..22288939,22289004..22290255,22290313..22291163,22291229..22291721,22291783..22292733); ID=FBpp0078150; name=Aats-ile-PA; parent=FBgn0027086,FBtr0078498; dbxref=FlyBase:FBpp0078150,FlyBase_Annotation_IDs:CG11471-PA,GB_protein:AAF51822.2,REFSEQ:NP_730716,GB_protein:AAF51822,FlyMine:FBpp0078150,modMine:FBpp0078150; MD5=569e292448c5a4f522b244946d0fe388;…	7.5	9	0.08	FIDQLTNWYVR+LIASELVDLK+LSAGYELSPAPYSK+LYLINSPVVR+SIFTENPLGR+TLQDFILSELNVR+YWGTPIPIWR+YWGTPIPIWRSPSGDETVVIGSIK
24	FBpp0070596|FBgn0029688|CG6450-PC|lva-PC FBpp0309608|FBgn0029688|CG6450-PD|lva-PD	1.0000	FBpp0070596 type=protein; loc=X:complement(join(3964701..3964754,3964567..3964638,3964417..3964497,3960642..3964352,3960477..3960584,3956513..3960410,3956307..3956427,3956049..3956245,3955875..3955972)); ID=FBpp0070596; name=lva-PC; parent=FBgn0029688,FBtr0070626; dbxref=FlyBase:FBpp0070596,FlyBase_Annotation_IDs:CG6450-PC,GB_protein:AAF45910.1,REFSEQ:NP_525064,GB_protein:AAF45910,FlyMine:FBpp007…	4.2	9	0.08	FQSQDGQQQLASLLADNEELQQR+IAELDTLGQNQTDDQVYIETENKR+IESLQQEIQQLR+LAGSSNDLSSLQNVSASTTR+SALDLEAQGQEAVDESR+VQLTAAQEQHALLAQQYASDK
206	FBpp0076460|FBgn0262716|CG7558-PA|Arp3-PA FBpp0306212|FBgn0262716|CG7558-PB|Arp3-PB	1.0000	FBpp0076460 type=protein; loc=3L:complement(join(8115682..8115725,8115408..8115588,8115030..8115344,8114257..8114793,8114113..8114196,8113956..8114051)); ID=FBpp0076460; name=Arp3-PA; parent=FBgn0262716,FBtr0076737; dbxref=FlyBase:FBpp0076460,FlyBase_Annotation_IDs:CG7558-PA,GB_protein:AAF50488.1,REFSEQ:NP_523968,GB_protein:AAF50488,FlyMine:FBpp0076460,modMine:FBpp0076460; MD5=ddf317cc31cb4aa1759…	23.0	9	0.09	AEPEDHYFLLTEPPLNTPENR+APFNVDVGYER+EREVGIPPEQSLETAK+LGFAGNKEPQFIIPSAIAIK+NITSFIQSLLR+RPLYNNIVLSGGSTMFK
197	FBpp0076215|FBgn0015218|CG4035-PB|eIF-4E-PB FBpp0076216|FBgn0015218|CG4035-PC|eIF-4E-PC FBpp0076217|FBgn0015218|CG4035-PD|eIF-4E-PD FBpp0076218|FBgn0015218|CG4035-PA|eIF-4E-PA FBpp0076219|FBgn0015218|CG4035-PG|eIF-4E-PG FBpp0076220|FBgn0015218|CG4035-PE|eIF-4E-PE FBpp0076221|FBgn0015218|CG4035-PF|eIF-4E-PF FBpp0306016|FBgn0015218|CG4035-PH|eIF-4E-PH FBpp0306017|FBgn0015218|CG4035-PI|eIF-4E-PI	1.0000	FBpp0076215 type=protein; loc=3L:complement(join(9401040..9401096,9400583..9400953,9400419..9400518,9400097..9400184,9399870..9400033)); ID=FBpp0076215; name=eIF-4E-PB; parent=FBgn0015218,FBtr0076487; dbxref=FlyBase:FBpp0076215,FlyBase_Annotation_IDs:CG4035-PB,GB_protein:AAF50282.1,REFSEQ:NP_524829,GB_protein:AAF50282; MD5=8d9bf8f418dbd4c61ab9ea1452badbfc; length=259; release=r6.09; species=Dmel;…	35.5	9	0.08	DVKPKEDPQETGEPAGNTATTTAPAGDDAVR+EDPQETGEPAGNTATTTAPAGDDAVR+EDPQETGEPAGNTATTTAPAGDDAVRTEHLYK+ISIWTADGNNEEAALEIGHK+TSAPSTEQGRPEPPTSAAAPAEAK+WVITLNK
133	FBpp0073988|FBgn0030731|CG3415-PA|Mfe2-PA FBpp0309384|FBgn0030731|CG3415-PB|Mfe2-PB	1.0000	FBpp0073988 type=protein; loc=X:join(16271520..16272228,16272525..16273612); ID=FBpp0073988; name=Mfe2-PA; parent=FBgn0030731,FBtr0074209; dbxref=FlyBase:FBpp0073988,FlyBase_Annotation_IDs:CG3415-PA,GB_protein:AAF48572.1,REFSEQ:NP_573109,GB_protein:AAF48572,FlyMine:FBpp0073988,modMine:FBpp0073988; MD5=ea4f6c40f15968de3a65abc39625c1d1; length=598; release=r6.09; species=Dmel;;FBpp0309384 type=prot…	19.2	9	0.09	AGGEAVADYNSVIDGAK+AVLAQFADNNPALFK+ELITYALGIGASVK+EYALLFAER+FSGPVIPGQTLR+GSGAVVVTNSESFDESGR+VDILVNNAGILR+VVVNDLGGTHSGDGASQR
122	FBpp0073623|FBgn0010198|CG2033-PC|RpS15Aa-PC FBpp0073624|FBgn0010198|CG2033-PA|RpS15Aa-PA FBpp0073625|FBgn0010198|CG2033-PD|RpS15Aa-PD FBpp0073626|FBgn0010198|CG2033-PE|RpS15Aa-PE FBpp0290052|FBgn0010198|CG2033-PF|RpS15Aa-PF	1.0000	FBpp0073623 type=protein; loc=X:complement(13335985..13336377); ID=FBpp0073623; name=RpS15Aa-PC; parent=FBgn0010198,FBtr0073792; dbxref=FlyBase:FBpp0073623,FlyBase_Annotation_IDs:CG2033-PC,GB_protein:AAN09322.1,REFSEQ:NP_727692,GB_protein:AAN09322; MD5=cff801b442d4e4dfa786d71bafa2fb16; length=130; release=r6.09; species=Dmel;;FBpp0073624 type=protein; loc=X:complement(13335985..13336377); ID=FBpp…	47.7	9	0.06	FDVPINDIEK+FDVPINDIEKWTNNLLPSR+HGYIGEFEIVDDHR+MNVLADALK+QFGYVVLTTSGGIMDHEEAR+WTNNLLPSR
105	FBpp0073010|FBgn0004888|CG1065-PA|Scsalpha-PA FBpp0292215|FBgn0004888|CG1065-PB|Scsalpha-PB	1.0000	FBpp0073010 type=protein; loc=3L:join(3814319..3814355,3816632..3817080,3817437..3817721,3817784..3817999); ID=FBpp0073010; name=Scsalpha-PA; parent=FBgn0004888,FBtr0073151; dbxref=FlyBase:FBpp0073010,FlyBase_Annotation_IDs:CG1065-PA,GB_protein:AAF47796.2,REFSEQ:NP_523905,GB_protein:AAF47796,FlyMine:FBpp0073010,modMine:FBpp0073010; MD5=770d68231aafea52ee150be7f7454d1f; length=328; release=r6.09; …	18.3	9	0.09	AKPVVSFIAGVSAPPGR+GIILIGEIGGVAEEK+KGGTQHLGLPVFASVAEAK+KGGTQHLGLPVFASVAEAKK+LVGGISPK
91	FBpp0072687|FBgn0026372|CG7977-PA|RpL23A-PA	1.0000	FBpp0072687 type=protein; loc=3L:complement(join(1668596..1668626,1667809..1668221,1667346..1667735)); ID=FBpp0072687; name=RpL23A-PA; parent=FBgn0026372,FBtr0072805; dbxref=FlyBase:FBpp0072687,FlyBase_Annotation_IDs:CG7977-PA,GB_protein:AAF47545.1,REFSEQ:NP_523886,GB_protein:AAF47545,FlyMine:FBpp0072687,modMine:FBpp0072687; MD5=72c109ba1880501fee25f5f1a556a4f0; length=277; release=r6.09; species…	17.7	8	0.08	EAAPSAAKPAAAAPK+IEDNNTLVFLTHLR+KIEDNNTLVFLTHLR+MDAYNIIK+VNVLIRPDGQK
90	FBpp0072673|FBgn0024510|CG32315-PA|dlt-PA	1.0000	FBpp0072673 type=protein; loc=3L:complement(1789693..1793415); ID=FBpp0072673; name=dlt-PA; parent=FBgn0024510,FBtr0072790; dbxref=FlyBase:FBpp0072673,FlyBase_Annotation_IDs:CG32315-PA,FlyBase:FBpp0072663,GB_protein:AAF47570.1,REFSEQ:NP_728672,GB_protein:AAF47570,FlyMine:FBpp0072673,modMine:FBpp0072673; MD5=a71e125bcc4bddf24d64a1f30382feb9; length=1240; release=r6.09; species=Dmel;	8.1	8	0.08	DAIVASELSPAEQQQR+GFNFPSELGPR+LEQLQQNSSSISK+LQPAAVFIAR+LVDAYLQSQNASTR+LVTSSSSVEGQFPR+NVSASSSFGDTSSFSNENNFWR
86	FBpp0072455|FBgn0035147|CG12030-PA|Gale-PA FBpp0297771|FBgn0035147|CG12030-PB|Gale-PB	1.0000	FBpp0072455 type=protein; loc=3L:join(649180..649419,650233..650523,650584..651105); ID=FBpp0072455; name=Gale-PA; parent=FBgn0035147,FBtr0072556; dbxref=FlyBase:FBpp0072455,FlyBase_Annotation_IDs:CG12030-PA,GB_protein:AAF47398.1,REFSEQ:NP_612044,GB_protein:AAF47398,FlyMine:FBpp0072455,modMine:FBpp0072455; MD5=a3e0f8add2132dab5db9813b9ceeeb8b; length=350; release=r6.09; species=Dmel;;FBpp0297771 …	22.0	8	0.08	DYIHIVDLAEGHVK+FVYSSSATVYGEPK+IGEDPNGEPNNLMPYIAQVAVGR+LPEALSR+WAVVSLR+YFNPVGAHISGR
792a	FBpp0099726|FBgn0037913|CG6783-PB|fabp-PB	1.0000	FBpp0099726 type=protein; loc=3R:complement(join(11566918..11566987,11564440..11564711,11564321..11564371)); ID=FBpp0099726; name=fabp-PB; parent=FBgn0037913,FBtr0100321; dbxref=FlyBase_Annotation_IDs:CG6783-PB,FlyBase:FBpp0099726,GB_protein:AAN13512.1,REFSEQ:NP_001027180,GB_protein:AAN13512,FlyMine:FBpp0099726,modMine:FBpp0099726; MD5=08a2f2896907f3e872ec919ee8c98e7c; length=130; release=r6.09; …	45.4	8	0.06	EFTDNELITTLTIGNVK+ELGVGLVTR+LTQEQKGDKPTTIVR+SENFDEYMK+SENFDEYMKELGVGLVTR+SIITLDGNK
778a	FBpp0088362|FBgn0036290|CG10638-PA|CG10638-PA FBpp0311505|FBgn0036290|CG10638-PD|CG10638-PD	1.0000	FBpp0088362 type=protein; loc=3L:complement(join(12501165..12501236,12499321..12499488,12498749..12499264,12498490..12498687)); ID=FBpp0088362; name=CG10638-PA; parent=FBgn0036290,FBtr0089321; dbxref=FlyBase:FBpp0088362,FlyBase_Annotation_IDs:CG10638-PA,GB_protein:AAF49912.1,REFSEQ:NP_729808,GB_protein:AAF49912,FlyMine:FBpp0088362,modMine:FBpp0088362; MD5=94adf9dfc00ec1fab05456e94686d0df; length=…	29.7	8	0.07	HAIDVGYR+HIDTAYFYQNEAEVGK+LNNGYEMPILGLGTYNSK+NEDDVLQLSDVDYLDTYK+SIGVSNFNSEQLAR+VVPLNLIK+YLVGLGVIPIPK
773a	FBpp0087977|FBgn0001091|CG12055-PA|Gapdh1-PA FBpp0099914|FBgn0001091|CG12055-PB|Gapdh1-PB	1.0000	FBpp0087977 type=protein; loc=2R:complement(7792122..7793120); ID=FBpp0087977; name=Gapdh1-PA; parent=FBgn0001091,FBtr0088903; dbxref=GB_protein:AAF59192.2,FlyBase:FBpp0087977,FlyBase_Annotation_IDs:CG12055-PA,REFSEQ:NP_525108,GB_protein:AAF59192; MD5=8d0ccdacc2be570be3a4da5ded441e61; length=332; release=r6.09; species=Dmel;;FBpp0099914 type=protein; loc=2R:complement(7792122..7793120); ID=FBpp00…	28.0	8	0.04	FKGTVAAEGGFLVVNGQK+GAAQNIIPAATGAAK+IGINGFGR+LISWYDNEFGYSNR+VINDNFEIVEGLMTTVHATTATQK+VPTPNVSVVDLTVR
771a	FBpp0087705|FBgn0260972|CG8057-PA|alc-PA	1.0000	FBpp0087705 type=protein; loc=2R:complement(join(9136952..9137599,9135765..9135995,9135559..9135705)); ID=FBpp0087705; name=alc-PA; parent=FBgn0260972,FBtr0088624; dbxref=FlyBase:FBpp0087705,FlyBase_Annotation_IDs:CG8057-PA,GB_protein:AAF58979.1,REFSEQ:NP_610460,GB_protein:AAF58979,FlyMine:FBpp0087705,modMine:FBpp0087705; MD5=2cac3bf3bc33250b01a74c2898ef7975; length=341; release=r6.09; species=Dm…	19.6	8	0.08	HTAVLNEGSSQEDDDPYYTGTGTGSTR+STDLSTPSSPAHFR+TALPTVLR+VSGPPVLPPHLLQVILNK
77	FBpp0072135|FBgn0025352|CG4581-PA|Thiolase-PA	1.0000	FBpp0072135 type=protein; loc=2R:complement(join(23868462..23868525,23868053..23868212,23867820..23867994,23866753..23867763)); ID=FBpp0072135; name=Thiolase-PA; parent=FBgn0025352,FBtr0072226; dbxref=FlyBase:FBpp0072135,FlyBase_Annotation_IDs:CG4581-PA,GB_protein:AAF47083.1,REFSEQ:NP_477378,GB_protein:AAF47083,FlyMine:FBpp0072135,modMine:FBpp0072135; MD5=4c65024f55cc2ed72c1614ca8501ff36; length=…	22.0	8	0.08	ELIDYIVYGSVIQEVK+GYFTDLVPFK+HSLLSLLQK+LASAFNVSR+NSQNIVLVDGVR+TPFLTSGTTYSK+VSGVDQIVDKDNGIR+WNNWGGSLSIGHPFAATGVR
738a	FBpp0083898|FBgn0005674|CG5394-PA|Aats-glupro-PA	1.0000	FBpp0083898 type=protein; loc=3R:complement(join(23958243..23958285,23957146..23958063,23956826..23956997,23955706..23956768,23953446..23955305,23952290..23953378)); ID=FBpp0083898; name=Aats-glupro-PA; parent=FBgn0005674,FBtr0084511; dbxref=FlyBase:FBpp0083898,FlyBase_Annotation_IDs:CG5394-PA,GB_protein:AAF56211.1,REFSEQ:NP_524471,GB_protein:AAF56211,FlyMine:FBpp0083898,modMine:FBpp0083898; MD5=…	7.6	8	0.07	AATGSDWKPGTTAPAPAAAPVK+AIQGATSHHLGQNFSK+DASGNITSVDAALNLENKDFKK+FAGGDYTTTVEAFISASGR+ITIPLADVEK+NLSLWEEMVK+NPDPASVLTVNTLLNK+THIADFAPEVAWVTK
736a	FBpp0083716|FBgn0263143|CG4771-PA|vret-PA	1.0000	FBpp0083716 type=protein; loc=3R:complement(join(22745214..22745524,22744740..22745150,22743858..22744674,22743611..22743795,22743361..22743554,22743149..22743306)); ID=FBpp0083716; name=vret-PA; parent=FBgn0263143,FBtr0084323; dbxref=FlyBase:FBpp0083716,FlyBase_Annotation_IDs:CG4771-PA,GB_protein:AAF56058.1,REFSEQ:NP_651092,GB_protein:AAF56058,FlyMine:FBpp0083716,modMine:FBpp0083716; MD5=0ca3341…	9.6	8	0.06	GSLLATNDPIQR+ITAFEQTNVVYVR+LQEFLSLD+MLINFFGR+VYFVYFENIASLETAQQR+YEFALER
703a	FBpp0076152|FBgn0010408|CG3395-PA|RpS9-PA FBpp0076154|FBgn0010408|CG3395-PD|RpS9-PD FBpp0309532|FBgn0010408|CG3395-PE|RpS9-PE	1.0000	FBpp0076152 type=protein; loc=3L:complement(join(9511056..9511278,9510465..9510651,9509981..9510158)); ID=FBpp0076152; name=RpS9-PA; parent=FBgn0010408,FBtr0076423; dbxref=FlyBase:FBpp0076152,FlyBase_Annotation_IDs:CG3395-PA,GB_protein:AAF50249.1,REFSEQ:NP_524004,GB_protein:AAF50249; MD5=7752e85d52003f2a9702c19d0b7cfb88; length=195; release=r6.09; species=Dmel;;FBpp0076154 type=protein; loc=3L:co…	24.6	8	0.07	ELLTLDEKDEKR+HIDFSLK+IEDFLER+KQVVNIPSFVVR+LDYVLGLK+MKLDYVLGLK+QVVNIPSFVVR
689a	FBpp0074075|FBgn0261609|CG9946-PA|eIF-2alpha-PA FBpp0309768|FBgn0261609|CG9946-PB|eIF-2alpha-PB	1.0000	FBpp0074075 type=protein; loc=X:complement(join(16446185..16446879,16445555..16445885)); ID=FBpp0074075; name=eIF-2alpha-PA; parent=FBgn0261609,FBtr0074300; dbxref=FlyBase:FBpp0074075,FlyBase_Annotation_IDs:CG9946-PA,GB_protein:AAF48615.1,REFSEQ:NP_573130,GB_protein:AAF48615,FlyMine:FBpp0074075,modMine:FBpp0074075; MD5=e3f0b632583d5204c5d718cb0d2136ca; length=341; release=r6.09; species=Dmel;;FBp…	27.6	8	0.07	AINSLLR+ALEVAIEHIR+EVLLSNIK+GLELSTEELPIR+HVADILGFEGNEKLEDLYQK+INLIAPPLYVMTTSTTK+LVTAIDEADLAR+TVAYDIFK
684a	FBpp0073371|FBgn0014133|CG1822-PB|bif-PB FBpp0306539|FBgn0014133|CG1822-PD|bif-PD	1.0000	FBpp0073371 type=protein; loc=X:join(11680853..11681114,11681718..11684254,11687462..11687635,11689201..11689543,11693547..11693938); ID=FBpp0073371; name=bif-PB; parent=FBgn0014133,FBtr0073526; dbxref=FlyBase:FBpp0073371,FlyBase_Annotation_IDs:CG1822-PB,GB_protein:AAN09639.1,REFSEQ:NP_727547,GB_protein:AAN09639,FlyMine:FBpp0073371,modMine:FBpp0073371; MD5=c914c0aee4dd9a54ac6d9f0c4c1af3ad; length…	10.2	8	0.08	EAASSETDASASPLWTLR+EVPDYIESDVVIYR+KGSAVDEDDYHLTATPGAEVVYSEGTQK+SFAASTENAHVASGSSSSTSASVR+STATDAGGSVSGSGTVAGAGSGTSPTTSLDSVINTK
668a	FBpp0071620|FBgn0010470|CG9847-PA|Fkbp14-PA FBpp0289626|FBgn0010470|CG9847-PC|Fkbp14-PC FBpp0309697|FBgn0010470|CG9847-PE|Fkbp14-PE FBpp0309698|FBgn0010470|CG9847-PF|Fkbp14-PF	1.0000	FBpp0071620 type=protein; loc=2R:complement(join(21495131..21495324,21488273..21488361,21488019..21488206,21487666..21487845)); ID=FBpp0071620; name=Fkbp14-PA; parent=FBgn0010470,FBtr0071703; dbxref=FlyBase:FBpp0071620,FlyBase_Annotation_IDs:CG9847-PA,GB_protein:AAF46726.1,REFSEQ:NP_476973,GB_protein:AAF46726,FlyMine:FBpp0071620,modMine:FBpp0071620; MD5=5fa3e2d88c3f06d29338eeeff4571765; length=21…	32.9	8	0.05	DQPFTFQLGAGQVIK+EEVSEYLKK+KFDSSFDRDQPFTFQLGAGQVIK+KLTIPPQLGYGDQGAGNVIPPK+LTIPPQLGYGDQGAGNVIPPK+NGFISHDEFSGPKHDEL
665a	FBpp0071301|FBgn0027084|CG12141-PA|Aats-lys-PA FBpp0071302|FBgn0027084|CG12141-PB|Aats-lys-PB FBpp0292593|FBgn0027084|CG12141-PC|Aats-lys-PC	1.0000	FBpp0071301 type=protein; loc=X:complement(join(9608719..9608750,9607629..9608292,9606620..9607567,9606473..9606553)); ID=FBpp0071301; name=Aats-lys-PA; parent=FBgn0027084,FBtr0071366; dbxref=FlyBase:FBpp0071301,FlyBase_Annotation_IDs:CG12141-PA,GB_protein:AAN09255.1,REFSEQ:NP_572573,GB_protein:AAN09255,FlyMine:FBpp0071301,modMine:FBpp0071301; MD5=7a217c9fe3bfd072cd4704963c945458; length=574; rel…	15.9	8	0.08	FHVSSSLEDFIAK+LAMFLTDSNNIK+LIFYDLR+MLVVGGLDR+SSAAEEEEISPNEYFK+VIYHPEGPEGPEQELDFTPPFKR+YLDLILNNNVR
663a	FBpp0071212|FBgn0011661|CG10701-PD|Moe-PD FBpp0071213|FBgn0011661|CG10701-PB|Moe-PB FBpp0071214|FBgn0011661|CG10701-PA|Moe-PA FBpp0089231|FBgn0011661|CG10701-PE|Moe-PE FBpp0089232|FBgn0011661|CG10701-PF|Moe-PF FBpp0089233|FBgn0011661|CG10701-PG|Moe-PG FBpp0089234|FBgn0011661|CG10701-PH|Moe-PH FBpp0089235|FBgn0011661|CG10701-PI|Moe-PI FBpp0089236|FBgn0011661|CG10701-PJ|Moe-PJ FBpp0300513|FBgn00116…	1.0000	FBpp0071212 type=protein; loc=X:complement(join(8880292..8880306,8876573..8876752,8875094..8875860,8874512..8874899,8874189..8874401,8873947..8874111)); ID=FBpp0071212; name=Moe-PD; parent=FBgn0011661,FBtr0071269; dbxref=FlyBase:FBpp0071212,FlyBase_Annotation_IDs:CG10701-PD,GB_protein:AAF46415.2,REFSEQ:NP_525082,GB_protein:AAF46415; MD5=d6c242ff784024c0f1a1aa08a0168ae5; length=575; release=r6.09;…	15.3	8	0.08	APDFMFFAPR+DLDTDEHIKDPIEDRR+IAQDLEMYGVNYFEIR+IGFPWSEIR+KPDTIDVQQMK+LFYLQVK+VTTMDAELEFAIQSTTTGK
656a	FBpp0070607|FBgn0026084|CG4944-PA|cib-PA FBpp0070609|FBgn0026084|CG4944-PB|cib-PB FBpp0298035|FBgn0026084|CG4944-PD|cib-PD FBpp0310070|FBgn0026084|CG4944-PE|cib-PE	1.0000	FBpp0070607 type=protein; loc=X:join(4109689..4109824,4109897..4110010,4110152..4110291); ID=FBpp0070607; name=cib-PA; parent=FBgn0026084,FBtr0070639; dbxref=FlyBase:FBpp0070607,FlyBase_Annotation_IDs:CG4944-PA,GB_protein:AAF45919.1,REFSEQ:NP_726908,GB_protein:AAF45919,FlyMine:FBpp0070607,modMine:FBpp0070607; MD5=51d7e2e0c78831f88638f1f1058c60fd; length=129; release=r6.09; species=Dmel;;FBpp00706…	54.3	8	0.07	IILPTAEDVAAEK+NQFIAGIENFDAK+NQFIAGIENFDAKK+NVLPTKEVIEAEK+SQLEGFNQDKLK+TQQSIFEGITAFNQNNLK
651	FBpp0308291|FBgn0000150|CG2210-PC|awd-PC FBpp0311978|FBgn0000150|CG2210-PD|awd-PD FBpp0312191|FBgn0000150|CG2210-PE|awd-PE	1.0000	FBpp0308291 type=protein; loc=3R:complement(join(31745770..31745943,31745258..31745590)); ID=FBpp0308291; name=awd-PC; parent=FBgn0000150,FBtr0339146; dbxref=GB_protein:AAF57188,REFSEQ:NP_476761,FlyBase:FBpp0308291,FlyBase_Annotation_IDs:CG2210-PC; MD5=34ee4782189a44d77c8310bd9862bcf2; length=168; release=r6.09; species=Dmel;;FBpp0311978 type=protein; loc=3R:complement(join(31745770..31745943,317…	40.5	8	0.08	EIALWFNEK+ELVTWTPAAK+NIIHGSDAVESAEK+QMLGATNPADSLPGTIR+TFIMVKPDGVQR
623	FBpp0110412|FBgn0040007|CG18001-PA|RpL38-PA FBpp0306998|FBgn0040007|CG18001-PB|RpL38-PB	1.0000	FBpp0110412 type=protein; loc=2R:complement(4516107..4516319); ID=FBpp0110412; name=RpL38-PA; parent=FBgn0040007,FBtr0111120; dbxref=FlyBase_Annotation_IDs:CG18001-PA,FlyBase:FBpp0110412,REFSEQ:NP_001036440,GB_protein:EAA46007,FlyMine:FBpp0110412,modMine:FBpp0110412; MD5=40ed3bf90010bc58fd718fe6ba193c21; length=70; release=r6.09; species=Dmel;;FBpp0306998 type=protein; loc=2R:complement(4516107..…	47.1	8	0.08	EIKEVKDFLNK+EVKDFLNK+FLYTLVVQDK+FLYTLVVQDKEK+QSLPPGLQVK
614	FBpp0088653|FBgn0029941|CG1677-PA|CG1677-PA FBpp0292476|FBgn0029941|CG1677-PB|CG1677-PB FBpp0308852|FBgn0029941|CG1677-PC|CG1677-PC FBpp0308853|FBgn0029941|CG1677-PD|CG1677-PD	1.0000	FBpp0088653 type=protein; loc=X:complement(join(7283941..7284714,7282242..7283868,7282024..7282176,7281823..7281960,7281439..7281749)); ID=FBpp0088653; name=CG1677-PA; parent=FBgn0029941,FBtr0089712; dbxref=FlyBase:FBpp0088653,FlyBase_Annotation_IDs:CG1677-PA,GB_protein:AAF46248.2,REFSEQ:NP_572387,GB_protein:AAF46248,FlyMine:FBpp0088653,modMine:FBpp0088653; MD5=8a487ec36a85d7be6c21413076ebd54a; l…	7.2	8	0.08	AGGSAYSSHASATADYHDYR+ALLPLQYSVYGPPPDR+TLLPDGAPVVVENAWER+YGRPQYMPPQYDDVDAYGR
62	FBpp0071844|FBgn0034753|CG2852-PA|CG2852-PA FBpp0311613|FBgn0034753|CG2852-PD|CG2852-PD	1.0000	FBpp0071844 type=protein; loc=2R:complement(join(22646182..22646271,22645921..22646045,22645132..22645534)); ID=FBpp0071844; name=CG2852-PA; parent=FBgn0034753,FBtr0071933; dbxref=FlyBase:FBpp0071844,FlyBase_Annotation_IDs:CG2852-PA,GB_protein:AAF46873.1,REFSEQ:NP_611695,GB_protein:AAF46873,FlyMine:FBpp0071844,modMine:FBpp0071844; MD5=94c925e1fdde0d02d60040918dd6ce3f; length=205; release=r6.09; s…	35.6	8	0.07	DRPVKDVVIANSGTLPVSEAFSVAK+DTNGSQFFITTK+DVVIANSGTLPVSEAFSVAK+HYGAGWLSMANAGK+IEIGLFGK+IIKDFMIQGGDFTK
597	FBpp0088069|FBgn0033179|CG11139-PA|p47-PA	1.0000	FBpp0088069 type=protein; loc=2R:complement(join(7466569..7466670,7466263..7466477,7465779..7466207,7465331..7465675,7465137..7465269)); ID=FBpp0088069; name=p47-PA; parent=FBgn0033179,FBtr0088997; dbxref=GB_protein:AAF59249.1,FlyBase:FBpp0088069,FlyBase_Annotation_IDs:CG11139-PA,REFSEQ:NP_610284,GB_protein:AAF59249,FlyMine:FBpp0088069,modMine:FBpp0088069; MD5=6940a5af9d97e30c1f924b8d79511f33; le…	28.3	8	0.08	DAINLNSEAPSTTLQIR+GDLIAQFIEITGTDENVAR+LGSPVANLVTEAPTVPVALSPGEAANQEASAR+LWSQGFSIDGGELR+SAQEQNIAEVGPSTSSGSASGGSGGAVWGQGMR
550	FBpp0086789|FBgn0033846|CG6061-PA|mip120-PA FBpp0290602|FBgn0033846|CG6061-PB|mip120-PB	1.0000	FBpp0086789 type=protein; loc=2R:join(13506769..13506793,13509789..13511236,13511295..13512208,13512297..13512436,13512504..13512829); ID=FBpp0086789; name=mip120-PA; parent=FBgn0033846,FBtr0087669; dbxref=FlyBase:FBpp0086789,FlyBase_Annotation_IDs:CG6061-PA,GB_protein:AAF58365.1,REFSEQ:NP_610879,GB_protein:AAF58365,FlyMine:FBpp0086789,modMine:FBpp0086789; MD5=e1b2569d261ef3764f3424fac4be740f; le…	15.1	8	0.08	ALGAISNASKPASAASSSATPSASQELPR+GVTMASTGLVKAAVPAK+ITVVRPPAATGVPATSTTTSAAAASPAAASK+LSPSTGNVVLNKPVGQVVVR+LTDLNVQLK+QQQLPTEQSTPIKVEPK+SVPGTQSSTAVTGSPSGGIR
545	FBpp0086705|FBgn0033902|CG8309-PA|Tango7-PA FBpp0308985|FBgn0033902|CG8309-PB|Tango7-PB	1.0000	FBpp0086705 type=protein; loc=2R:complement(join(14164487..14164531,14164191..14164370,14163198..14164136)); ID=FBpp0086705; name=Tango7-PA; parent=FBgn0033902,FBtr0087579; dbxref=FlyBase:FBpp0086705,FlyBase_Annotation_IDs:CG8309-PA,GB_protein:AAF58289.1,REFSEQ:NP_610932,GB_protein:AAF58289,FlyMine:FBpp0086705,modMine:FBpp0086705; MD5=70f5e58e540f3dd516e760c35ced9adc; length=387; release=r6.09; s…	22.2	8	0.07	DLLQAWKENLSTVR+EGLTSVSSAQLDLAR+ELQINEDEVEPFVIEVLK+LLHDVTKDTNLELSSK+TFGAPQWEQLR+YHVYYHLVQVAK
544	FBpp0086701|FBgn0033912|CG8415-PA|RpS23-PA FBpp0308991|FBgn0033912|CG8415-PB|RpS23-PB	1.0000	FBpp0086701 type=protein; loc=2R:complement(join(14216530..14216533,14215951..14216110,14215435..14215702)); ID=FBpp0086701; name=RpS23-PA; parent=FBgn0033912,FBtr0087575; dbxref=FlyBase:FBpp0086701,FlyBase_Annotation_IDs:CG8415-PA,GB_protein:AAF58277.2,REFSEQ:NP_610939,GB_protein:AAF58277,FlyMine:FBpp0086701,modMine:FBpp0086701; MD5=e61e7f18ffb2c6f72e0b266cd817f7b8; length=143; release=r6.09; sp…	35.7	8	0.08	DGSLNYIEENDEVLVAGFGR+DGSLNYIEENDEVLVAGFGRK+KGHAVGDIPGVR+KITAFVPR+VANVSLLALYK
533	FBpp0086117|FBgn0021818|CG6556-PA|cnk-PA FBpp0309189|FBgn0021818|CG6556-PB|cnk-PB	1.0000	FBpp0086117 type=protein; loc=2R:complement(join(17419411..17419468,17419084..17419247,17414573..17419024)); ID=FBpp0086117; name=cnk-PA; parent=FBgn0021818,FBtr0086962; dbxref=FlyBase:FBpp0086117,FlyBase_Annotation_IDs:CG6556-PA,GB_protein:AAF57874.1,REFSEQ:NP_725671,GB_protein:AAF57874,FlyMine:FBpp0086117,modMine:FBpp0086117; MD5=51a360d603135bfdeef9009a49377bb6; length=1557; release=r6.09; spe…	9.4	8	0.07	AAFLTLDTEQLATGGTGSAVPDPSK+GQDLPLAEAINMPLLQQGR+KEFLLVTPPAPPPRPRK+MSVGNTLDHGHNIQGFVTLK+NSAPIPIFSK+SSAAKPSSDIPVPTEQYR+TESTASQQSAMSSSVTKPLEK+TPDYEISFKPDDESIKR
530	FBpp0086068|FBgn0022029|CG4798-PA|l(2)k01209-PA FBpp0086069|FBgn0022029|CG4798-PB|l(2)k01209-PB FBpp0086070|FBgn0022029|CG4798-PC|l(2)k01209-PC FBpp0086071|FBgn0022029|CG4798-PD|l(2)k01209-PD	1.0000	FBpp0086068 type=protein; loc=2R:join(17420509..17420573,17423656..17423963,17424028..17424134,17424198..17424505,17424573..17424759,17424819..17425412,17425470..17425586); ID=FBpp0086068; name=l(2)k01209-PA; parent=FBgn0022029,FBtr0086912; dbxref=GB_protein:AAF57873.1,FlyBase:FBpp0086068,FlyBase_Annotation_IDs:CG4798-PA,GB_protein:AAF57873.2,REFSEQ:NP_611206,GB_protein:AAF57873,FlyMine:FBpp00860…	14.8	8	0.08	FYVIPGIGNFGDR+IFVDTDPDIR+ILIQTNLK+IVTSALDPEINSK+KVEVPVYNFVTHGR+TGEPELYYLR+TTVETPQGVLYEGK+TTVETPQGVLYEGKR
52	FBpp0071461|FBgn0034577|CG10540-PA|cpa-PA	1.0000	FBpp0071461 type=protein; loc=2R:join(21058022..21058262,21058384..21058553,21058612..21059061); ID=FBpp0071461; name=cpa-PA; parent=FBgn0034577,FBtr0071532; dbxref=FlyBase:FBpp0071461,FlyBase_Annotation_IDs:CG10540-PA,GB_protein:AAF46660.1,REFSEQ:NP_611539,GB_protein:AAF46660,FlyMine:FBpp0071461,modMine:FBpp0071461; MD5=499fbe04f6ba817a7076f7ee6c44ee1c; length=286; release=r6.09; species=Dmel;	40.2	8	0.08	AALDLETLAYTASHYR+EASDYQDVEADATAEPWR+ESVVVSNEQQVAK+IEGTDHNAIISEHNDLGNGR+IVSDFILHAPPGEFNEVFNDVR+LIEDAENEYQLAISENYQTMSDTTFK
6	FBpp0070143|FBgn0015288|CG7434-PA|RpL22-PA	1.0000	FBpp0070143 type=protein; loc=X:complement(join(765084..765095,764302..764922,762725..762991)); ID=FBpp0070143; name=RpL22-PA; parent=FBgn0015288,FBtr0070148; dbxref=FlyBase:FBpp0070143,FlyBase_Annotation_IDs:CG7434-PA,GB_protein:AAF45546.1,REFSEQ:NP_477134,GB_protein:AAF45546,FlyMine:FBpp0070143,modMine:FBpp0070143; MD5=a26dc5dfcb32ff692f0397cf729fb53a; length=299; release=r6.09; species=Dmel;	32.1	8	0.08	AAAAAAKPAAAKPAAAKPAAASK+AAAPAAAAPAPAAAAPAVAKPAPKPK+AASTPAAAPPAK+LIVSSDVHFSK+VNNLGNNVTFER+VVANEKDSYELR
475	FBpp0084905|FBgn0020235|CG7610-PA|ATPsyngamma-PA FBpp0084906|FBgn0020235|CG7610-PB|ATPsyngamma-PB FBpp0084907|FBgn0020235|CG7610-PC|ATPsyngamma-PC	1.0000	FBpp0084905 type=protein; loc=3R:complement(29747854..29748747); ID=FBpp0084905; name=ATPsyngamma-PA; parent=FBgn0020235,FBtr0085539; dbxref=FlyBase:FBpp0084905,FlyBase_Annotation_IDs:CG7610-PA,GB_protein:AAN14185.1,REFSEQ:NP_524550,GB_protein:AAN14185,FlyMine:FBpp0084905,modMine:FBpp0084905; MD5=2870f590ec709925b038ac6907413c32; length=297; release=r6.09; species=Dmel;;FBpp0084906 type=protein; …	18.5	8	0.07	ELIEIISGAAALT+IANEVLQTGYDYTEGK+LTLTFNR+NAGEMIDKLTLTFNR+NILMVANEVGR
472	FBpp0084843|FBgn0260990|CG1973-PA|yata-PA FBpp0305956|FBgn0260990|CG1973-PB|yata-PB	1.0000	FBpp0084843 type=protein; loc=3R:join(29749791..29750168,29750228..29750451,29750512..29750917,29750981..29751623,29751694..29751858,29751924..29752069,29752139..29752267,29752329..29752731,29752830..29752957); ID=FBpp0084843; name=yata-PA; parent=FBgn0260990,FBtr0085477; dbxref=FlyBase:FBpp0084843,FlyBase_Annotation_IDs:CG1973-PA,GB_protein:AAF56933.1,REFSEQ:NP_651722,GB_protein:AAF56933,FlyMine…	8.8	8	0.06	IPVTLEVYDSPEKNDPSK+LGSLEYVSAADGNPMPPAK+LLDEVEYQKR+LNYNNLNVEVLR+MLYVATEAVDPLGTYFSK
434	FBpp0083625|FBgn0038964|CG13849-PA|Nop56-PA	1.0000	FBpp0083625 type=protein; loc=3R:complement(join(22420954..22420956,22420388..22420790,22419238..22420322)); ID=FBpp0083625; name=Nop56-PA; parent=FBgn0038964,FBtr0084230; dbxref=GB_protein:AAF55992.2,FlyBase:FBpp0083625,FlyBase_Annotation_IDs:CG13849-PA,REFSEQ:NP_651040,GB_protein:AAF55992,FlyMine:FBpp0083625,modMine:FBpp0083625; MD5=7bbdbbf6ea7ecc71e53659979d1df60b; length=496; release=r6.09; s…	18.1	8	0.08	EAIEAAGQEAAITVQSEK+LISHAGSLTNLAK+MNLVAPNLQSLIGDQVGAR+SAGVAQLGLGHSYSR+YGLIYHSSFIGR+YPASTVQILGAEK
430	FBpp0083441|FBgn0025865|CG3637-PA|Cortactin-PA FBpp0297440|FBgn0025865|CG3637-PB|Cortactin-PB FBpp0297441|FBgn0025865|CG3637-PC|Cortactin-PC FBpp0297442|FBgn0025865|CG3637-PD|Cortactin-PD	1.0000	FBpp0083441 type=protein; loc=3R:complement(join(21063898..21064064,21063426..21063829,21062226..21063334)); ID=FBpp0083441; name=Cortactin-PA; parent=FBgn0025865,FBtr0084039; dbxref=FlyBase:FBpp0083441,FlyBase_Annotation_IDs:CG3637-PA,GB_protein:AAF55840.1,REFSEQ:NP_524426,GB_protein:AAF55840,FlyMine:FBpp0083441,modMine:FBpp0083441; MD5=f9df6ebf38c67c333b6d660cdc9e6f5a; length=559; release=r6.09…	17.5	8	0.07	ASAGHQIQATSAASAEDDDWETDPDFVNDVSEQEQR+EEPTASTTSAAVAPTPTVVPAREPETAPVAK+IDDGWWR+KEPIIIPK+YGLFPANYVQVVGQNS
421	FBpp0082838|FBgn0038476|CG5175-PA|kuk-PA FBpp0082839|FBgn0038476|CG5175-PB|kuk-PB FBpp0297129|FBgn0038476|CG5175-PC|kuk-PC	1.0000	FBpp0082838 type=protein; loc=3R:17082697..17084409; ID=FBpp0082838; name=kuk-PA; parent=FBgn0038476,FBtr0083397; dbxref=GB_protein:AAN13733.1,FlyBase:FBpp0082838,FlyBase_Annotation_IDs:CG5175-PA,REFSEQ:NP_650595,GB_protein:AAN13733,FlyMine:FBpp0082838,modMine:FBpp0082838; MD5=3604b35c28d2e4e24b66258ae5a78685; length=570; release=r6.09; species=Dmel;;FBpp0082839 type=protein; loc=3R:17082697..170…	12.5	8	0.08	GSNKQSTEVELAAQTSSSPAGTPAR+IKTEAVSSSTSGSLTPQEDVDMEPLQVDASPIR+QSTEVELAAQTSSSPAGTPAR+RSIRPIDSLTPSK+SIRPIDSLTPSK
419	FBpp0082787|FBgn0015019|CG8977-PA|Cctgamma-PA FBpp0082788|FBgn0015019|CG8977-PB|Cctgamma-PB FBpp0291565|FBgn0015019|CG8977-PC|Cctgamma-PC FBpp0291566|FBgn0015019|CG8977-PD|Cctgamma-PD	1.0000	FBpp0082787 type=protein; loc=3R:join(16647896..16647929,16647988..16648049,16648135..16648634,16648701..16649739); ID=FBpp0082787; name=Cctgamma-PA; parent=FBgn0015019,FBtr0083337; dbxref=FlyBase:FBpp0082787,FlyBase_Annotation_IDs:CG8977-PA,GB_protein:AAF55350.1,REFSEQ:NP_650572,GB_protein:AAF55350,FlyMine:FBpp0082787,modMine:FBpp0082787; MD5=ae00d437d2b4d05c11d214d30848a33e; length=544; release…	17.1	8	0.08	GPYTAVAHALEIIPR+KGESQTNVEIIGEQDFTR+KVQLENIQAGK+LVAGGGAVEMAASQLLTR+MLMDPMGGIVMTNDGNAILR+TAVETAILLLR
378	FBpp0081401|FBgn0037632|CG8351-PA|Tcp-1eta-PA	1.0000	FBpp0081401 type=protein; loc=3R:join(8801678..8801680,8801859..8802119,8802186..8803005,8803079..8803402,8805793..8806019); ID=FBpp0081401; name=Tcp-1eta-PA; parent=FBgn0037632,FBtr0081918; dbxref=FlyBase:FBpp0081401,FlyBase_Annotation_IDs:CG8351-PA,GB_protein:AAF54292.2,REFSEQ:NP_649835,GB_protein:AAF54292,FlyMine:FBpp0081401,modMine:FBpp0081401; MD5=9582736c3c6587027daf68554b2c3f0c; length=544…	18.6	8	0.08	EQLLIAAIAK+GGAEQFLEETER+IHESGANVVLSK+KVTGGSLEESQLVSGVAFK+LPIGDVATQYFADR+SQDAEVGDGTTSVVLLAGEFLK+TFSYAGFEMAPK
35	FBpp0070877|FBgn0014026|CG3314-PA|RpL7A-PA FBpp0070878|FBgn0014026|CG3314-PD|RpL7A-PD FBpp0309986|FBgn0014026|CG3314-PE|RpL7A-PE FBpp0309987|FBgn0014026|CG3314-PF|RpL7A-PF FBpp0311460|FBgn0014026|CG3314-PG|RpL7A-PG	1.0000	FBpp0070877 type=protein; loc=X:complement(join(6532490..6532504,6532298..6532421,6531835..6532205,6531126..6531431)); ID=FBpp0070877; name=RpL7A-PA; parent=FBgn0014026,FBtr0070915; dbxref=FlyBase:FBpp0070877,FlyBase_Annotation_IDs:CG3314-PA,GB_protein:AAN09170.1,REFSEQ:NP_727094,GB_protein:AAN09170,FlyMine:FBpp0070877,modMine:FBpp0070877; MD5=9dd5cf6ed8fd7a8831cd15e06ca47ffe; length=271; release…	26.2	8	0.08	HWGGGILGSK+KKPSYVSAGTNTVTK+KPSYVSAGTNTVTK+KVAPAPLAVK+KVVNQLFEK+LKVPPPIHQFSQTLDK+NFGIGQNVQPK+VAPAPLAVK+VVNQLFEK
313	FBpp0079538|FBgn0250843|CG4904-PA|Prosalpha6-PA FBpp0310201|FBgn0250843|CG4904-PB|Prosalpha6-PB	1.0000	FBpp0079538 type=protein; loc=2L:join(10221443..10221445,10221514..10222143,10222202..10222408); ID=FBpp0079538; name=Prosalpha6-PA; parent=FBgn0250843,FBtr0079948; dbxref=FlyBase:FBpp0079538,FlyBase_Annotation_IDs:CG4904-PA,GB_protein:AAF52875.1,REFSEQ:NP_523532,GB_protein:AAF52875,FlyMine:FBpp0079538,modMine:FBpp0079538; MD5=886525974845f95b71998d3dd36cfb51; length=279; release=r6.09; species=D…	31.9	8	0.07	FLDSSKDEIIR+IIPIDDHLGISIAGLTADAR+LHQVEYAMEAVK+NDDDDDRPSPPEEPAAGPR+NDDDDDRPSPPEEPAAGPRDPEVLVATEQRP+NQYDSDVTVWSPQGR
300	FBpp0079327|FBgn0032031|CG13390-PA|CG13390-PA	1.0000	FBpp0079327 type=protein; loc=2L:complement(join(8376630..8376773,8375562..8376563)); ID=FBpp0079327; name=CG13390-PA; parent=FBgn0032031,FBtr0079723; dbxref=FlyBase:FBpp0079327,FlyBase_Annotation_IDs:CG13390-PA,GB_protein:AAF52655.1,REFSEQ:NP_609218,GB_protein:AAF52655,FlyMine:FBpp0079327,modMine:FBpp0079327; MD5=49c5adf5b3c960c46092352ffce8d993; length=381; release=r6.09; species=Dmel;	26.8	8	0.07	AGPDGGDGGHGGHVVFQASNDVR+FFTTDKETSPK+LASRPQLVVANKLDVEEGQNNFEELQR+LQNPVLGISAK+NAQGQIVGDLGQADLMFVAAR+STLLNALTR
298	FBpp0079278|FBgn0020497|CG13387-PA|emb-PA FBpp0312321|FBgn0020497|CG13387-PB|emb-PB	1.0000	FBpp0079278 type=protein; loc=2L:join(8404288..8405779,8405916..8406286,8406376..8406855,8406924..8407256,8407323..8407688,8407775..8407924); ID=FBpp0079278; name=emb-PA; parent=FBgn0020497,FBtr0079663; dbxref=FlyBase:FBpp0079278,FlyBase_Annotation_IDs:CG13387-PA,GB_protein:AAG22423.2,REFSEQ:NP_723391,GB_protein:AAG22423,FlyMine:FBpp0079278,modMine:FBpp0079278; MD5=d458d192b10be9df690b27d3d2bff62…	11.1	8	0.08	EATGEDDSDLYLEER+ETLNLISEWVSR+ETLVFLTHLDSVDTDR+FYAPILSK+ITSENIIQAIEVNGVNVNNQPLIK+IVEVVYTAQGEQLR+LVFDSVVWAFK+NLSEEVFDFSQGQITQTK
25	FBpp0070611|FBgn0026083|CG4857-PB|tyf-PB FBpp0290153|FBgn0026083|CG4857-PC|tyf-PC FBpp0290346|FBgn0026083|CG4857-PF|tyf-PF FBpp0293709|FBgn0026083|CG4857-PG|tyf-PG FBpp0293710|FBgn0026083|CG4857-PH|tyf-PH FBpp0293711|FBgn0026083|CG4857-PI|tyf-PI FBpp0293712|FBgn0026083|CG4857-PJ|tyf-PJ FBpp0293713|FBgn0026083|CG4857-PK|tyf-PK FBpp0293714|FBgn0026083|CG4857-PL|tyf-PL FBpp0293715|FBgn0026083|CG4857…	1.0000	FBpp0070611 type=protein; loc=X:join(4118418..4119017,4120296..4120424,4120502..4121236,4121454..4121930,4122064..4125787,4125924..4125994); ID=FBpp0070611; name=tyf-PB; parent=FBgn0026083,FBtr0070643; dbxref=FlyBase:FBpp0070611,FlyBase_Annotation_IDs:CG4857-PB,GB_protein:AAF45924.1,REFSEQ:NP_572152,GB_protein:AAF45924,FlyMine:FBpp0070611,modMine:FBpp0070611; MD5=41faf710cde41fdb6958158e39f0b44b;…	5.8	8	0.08	AVTMDDAAVAAAAVTGGNLQR+ELPLALPALAR+FLIDALNDTPLEAR+NTTTVDVESVAGYR+QNNNAAAPISYADIAR+SELATTSAAAAAAATAAATQR
222	FBpp0076917|FBgn0001565|CG1666-PA|Hlc-PA FBpp0310396|FBgn0001565|CG1666-PB|Hlc-PB	1.0000	FBpp0076917 type=protein; loc=X:complement(join(21387786..21387851,21386974..21387725,21386350..21386778,21385856..21386291)); ID=FBpp0076917; name=Hlc-PA; parent=FBgn0001565,FBtr0077221; dbxref=FlyBase:FBpp0076917,FlyBase_Annotation_IDs:CG1666-PA,GB_protein:AAF50818.2,REFSEQ:NP_523434,GB_protein:AAF50818,FlyMine:FBpp0076917,modMine:FBpp0076917; MD5=4746b26ab5b49eed10f2af61c2233b44; length=560; r…	18.4	8	0.07	AVAQLGWQQPTLIQSTAIPLLLEGK+GSVLSFVSMK+LFLEQFGIR+LNASEQYVSAVVLAPTK+TVQFHELELDQR+VADIADSSNDTVTQR+VQSHLSDMPEYIVPK
218	FBpp0076840|FBgn0029118|CG10622-PA|Sucb-PA FBpp0311088|FBgn0029118|CG10622-PC|Sucb-PC	1.0000	FBpp0076840 type=protein; loc=3L:complement(join(5563493..5563543,5563266..5563395,5563085..5563184,5561902..5562871)); ID=FBpp0076840; name=Sucb-PA; parent=FBgn0029118,FBtr0077134; dbxref=FlyBase:FBpp0076840,FlyBase_Annotation_IDs:CG10622-PA,GB_protein:AAF50771.1,REFSEQ:NP_651963,GB_protein:AAF50771,FlyMine:FBpp0076840,modMine:FBpp0076840; MD5=4e0b921c04cd8481b37d8065ba078e98; length=416; releas…	25.0	8	0.08	AFEILTADPK+LNFDDNAQFR+LNGGEPANFLDVGGGVREDQVAK+NSGLPIQTASDLDDAAHK+SEVLSLTQQMIGNR+TVPLDIGKPIPESTLLEVAK+YGVAIQQFK
149	FBpp0074549|FBgn0027291|CG12233-PA|l(1)G0156-PA FBpp0300338|FBgn0027291|CG12233-PC|l(1)G0156-PC FBpp0307649|FBgn0027291|CG12233-PD|l(1)G0156-PD	1.0000	FBpp0074549 type=protein; loc=X:complement(join(19521673..19521699,19520660..19520827,19519904..19520298,19519696..19519831,19519287..19519625)); ID=FBpp0074549; name=l(1)G0156-PA; parent=FBgn0027291,FBtr0074780; dbxref=FlyBase:FBpp0074549,FlyBase_Annotation_IDs:CG12233-PA,GB_protein:AAN09496.1,REFSEQ:NP_573388,GB_protein:AAN09496,FlyMine:FBpp0074549,modMine:FBpp0074549; MD5=b20de9f2881c026d8971c…	23.2	8	0.07	FGIPQAAIDSVNTNK+FPEIQFEEK+HMELNTYADKIER+IFTAANVPIEWEAVDVTPVR+IFTAANVPIEWEAVDVTPVRGPDGK+KVTLIPGDGIGPEISAAVQK+VTLIPGDGIGPEISAAVQK
13	FBpp0070325|FBgn0025626|CG4281-PA|CG4281-PA	1.0000	FBpp0070325 type=protein; loc=X:complement(join(2064874..2064991,2064547..2064820,2062947..2064488,2062735..2062891)); ID=FBpp0070325; name=CG4281-PA; parent=FBgn0025626,FBtr0070339; dbxref=FlyBase:FBpp0070325,FlyBase_Annotation_IDs:CG4281-PA,GB_protein:AAF45712.1,REFSEQ:NP_569973,GB_protein:AAF45712,FlyMine:FBpp0070325,modMine:FBpp0070325; MD5=1ba64317b941c838a7988932aebb18cb; length=696; releas…	11.1	8	0.08	DTSHTFTESPLQPSLLSSSGSATGTIR+LYALPHSQVDDQHVEQPQHQQQR+MGALESDSLNETTFSPAR+MSMEFEFSK
110	FBpp0073269|FBgn0262735|CG1691-PF|Imp-PF FBpp0073270|FBgn0262735|CG1691-PH|Imp-PH FBpp0073271|FBgn0262735|CG1691-PG|Imp-PG FBpp0073272|FBgn0262735|CG1691-PD|Imp-PD FBpp0073273|FBgn0262735|CG1691-PE|Imp-PE FBpp0073274|FBgn0262735|CG1691-PC|Imp-PC FBpp0073275|FBgn0262735|CG1691-PB|Imp-PB FBpp0073276|FBgn0262735|CG1691-PA|Imp-PA FBpp0290623|FBgn0262735|CG1691-PJ|Imp-PJ FBpp0293679|FBgn0262735|CG1691…	1.0000	FBpp0073269 type=protein; loc=X:complement(join(10813249..10813361,10798619..10798993,10797836..10798544,10797508..10797663,10797069..10797437)); ID=FBpp0073269; name=Imp-PF; parent=FBgn0262735,FBtr0073413; dbxref=FlyBase:FBpp0073269,FlyBase_Annotation_IDs:CG1691-PF,GB_protein:AAN09271.1,REFSEQ:NP_727453,GB_protein:AAN09271; MD5=bdf25aeaf75cabcf4b5e377ddaa4e3b2; length=573; release=r6.09; species…	12.7	8	0.08	AAVGLNGVEFEGSK+IAPLDADKPLDQQTER+ILVQSEMVGAIIGR+ITVSSINDINSFNLER+KVTIVGTPEGQWK
107	FBpp0073126|FBgn0035499|CG14996-PB|Chd64-PB FBpp0302668|FBgn0035499|CG14996-PC|Chd64-PC	1.0000	FBpp0073126 type=protein; loc=3L:complement(join(4122156..4122209,4115305..4115646,4114972..4115142)); ID=FBpp0073126; name=Chd64-PB; parent=FBgn0035499,FBtr0073270; dbxref=FlyBase:FBpp0073126,FlyBase_Annotation_IDs:CG14996-PB,GB_protein:AAF47840.2,REFSEQ:NP_647860,GB_protein:AAF47840,FlyMine:FBpp0073126,modMine:FBpp0073126; MD5=28afced7256b9db15794cd3fbee17f1d; length=188; release=r6.09; species…	57.7	8	0.08	AGANVISLQYGSNK+AVTEEPINTSGDTDNFFEVLK+GATQSGINFGNTR+KASNFNKPSIGPK+NFGVPTQETFQSVDLWER+NFSDEQLR+YSEELAQESLEWIK
2	FBpp0070041|FBgn0264492|CG17520-PA|CkIIalpha-PA FBpp0070042|FBgn0264492|CG17520-PB|CkIIalpha-PB FBpp0070043|FBgn0264492|CG17520-PC|CkIIalpha-PC FBpp0110433|FBgn0264492|CG17520-PD|CkIIalpha-PD FBpp0311229|FBgn0264492|CG17520-PE|CkIIalpha-PE FBpp0311359|FBgn0264492|CG17520-PF|CkIIalpha-PF FBpp0311360|FBgn0264492|CG17520-PG|CkIIalpha-PG	1.0000	FBpp0070041 type=protein; loc=3L:23102252..23103262; ID=FBpp0070041; name=CkIIalpha-PA; parent=FBgn0264492,FBtr0070042; dbxref=FlyBase:FBpp0070041,FlyBase_Annotation_IDs:CG17520-PA,GB_protein:AAN11415.1,REFSEQ:NP_730774,GB_protein:AAN11415; MD5=c486e73baf16af529dddb35d8eec70f8; length=336; release=r6.09; species=Dmel;;FBpp0070042 type=protein; loc=3L:23102252..23103262; ID=FBpp0070042; name=CkIIa…	23.8	8	0.08	EPFFHGHDNYDQLVR+FVHSDNQHLVSPEALDFLDK+GGTNIITLLAVVK+GGTNIITLLAVVKDPVSR+QLYQTLTDYEIR+TPALIFEHVNNTDFK
817b	sp|K1C15_SHEEP|	0.9998	sp K1C15_SHEEP	8.8	8	0.05	ALEEANADLEVK+LAADDFR+QSVEADINGLR+QSVEADINGLRR+VLDELTLTK
773b	FBpp0073922|FBgn0001092|CG8893-PA|Gapdh2-PA FBpp0304864|FBgn0001092|CG8893-PC|Gapdh2-PC	0.9996	FBpp0073922 type=protein; loc=X:15868336..15869334; ID=FBpp0073922; name=Gapdh2-PA; parent=FBgn0001092,FBtr0074112; dbxref=FlyBase:FBpp0073922,FlyBase_Annotation_IDs:CG8893-PA,GB_protein:AAF48531.1,REFSEQ:NP_542445,GB_protein:AAF48531,FlyMine:FBpp0073922,modMine:FBpp0073922; MD5=77b41327d5747c180ed8cfa6963ebaf8; length=332; release=r6.09; species=Dmel;;FBpp0304864 type=protein; loc=X:15868336..15…	31.6	8	0.04	FKGTVAAEGGFLVVNGQK+GILGYTDEEVVSTDFLSDTHSSVFDAK+IGINGFGR+LISWYDNEFGYSNR+VINDNFEIVEGLMTTVHATTATQK+VPTPNVSVVDLTVR
94	FBpp0072801|FBgn0261602|CG1263-PA|RpL8-PA FBpp0072802|FBgn0261602|CG1263-PB|RpL8-PB	1.0000	FBpp0072801 type=protein; loc=3L:join(2587753..2587890,2588084..2588716); ID=FBpp0072801; name=RpL8-PA; parent=FBgn0261602,FBtr0072924; dbxref=FlyBase:FBpp0072801,FlyBase_Annotation_IDs:CG1263-PA,GB_protein:AAF47659.1,REFSEQ:NP_524726,GB_protein:AAF47659,FlyMine:FBpp0072801,modMine:FBpp0072801; MD5=d09e64c3a15edc7f30e4ac2fa02ce592; length=256; release=r6.09; species=Dmel;;FBpp0072802 type=protein…	23.4	7	0.07	AMVGIVAGGGR+GAPLAVVHFRDPYR+GVVKDIIHDPGR+SLDFAER+TSGNYATVIAHNQDTK
808b	FBpp0293844|FBgn0262614|CG31349-PJ|pyd-PJ	1.0000	FBpp0293844 type=protein; loc=3R:complement(join(8930716..8931256,8881264..8881339,8864786..8865299,8842670..8842839,8839052..8840614,8838392..8838989,8835277..8835510,8834357..8834949,8834139..8834287,8833975..8834074,8832704..8832944,8832354..8832645,8832142..8832274,8828315..8828318)); ID=FBpp0293844; name=pyd-PJ; parent=FBgn0262614,FBtr0305301; dbxref=REFSEQ:NP_731293,GB_protein:AAF54303,FlyB…	6.5	7	0.04	AVSYGGDATSSPHSATIPR+AVVQDDVQAEYITR+GSAFELYR+HALDLAGSR+NGTPQRPSNLGLESSPR+NYRPPVQSGGSSGSGGTTPWENGDSGSPR+QSKPGDIPLNTSGSSSR
804a	FBpp0290398|FBgn0261618|CG42551-PD|larp-PD FBpp0297480|FBgn0261618|CG42551-PF|larp-PF FBpp0297481|FBgn0261618|CG42551-PG|larp-PG FBpp0297482|FBgn0261618|CG42551-PH|larp-PH	1.0000	FBpp0290398 type=protein; loc=3R:complement(join(28333709..28334518,28325489..28325819,28324810..28324877,28323649..28324649,28321373..28323486,28320582..28321279)); ID=FBpp0290398; name=larp-PD; parent=FBgn0261618,FBtr0301180; dbxref=REFSEQ:NP_733244,GB_protein:AAN14138,FlyBase:FBpp0290398,FlyBase_Annotation_IDs:CG42551-PD,FlyMine:FBpp0290398,modMine:FBpp0290398; MD5=b153591c0864eff0944bd444f3ad…	5.7	7	0.07	FFSYGLEK+RLGYGQSQEMNTLYR+SVSESDGTAVIAAGGR+TVNVISQADFEK+VVEPEINEMLQGVGSLNPGR+WRPLPIDLAK
803a	FBpp0290110|FBgn0036302|CG10632-PG|sowah-PG FBpp0304352|FBgn0036302|CG10632-PJ|sowah-PJ	1.0000	FBpp0290110 type=protein; loc=3L:complement(join(12572312..12572438,12571539..12572200,12564899..12565039,12548485..12548496,12545403..12545405,12544319..12544321,12541288..12541377,12541182..12541187,12540390..12540462,12539622..12540146,12538550..12538576,12537815..12538488)); ID=FBpp0290110; name=sowah-PG; parent=FBgn0036302,FBtr0300888; dbxref=REFSEQ:NP_001137943,GB_protein:ACL83298,FlyBase:F…	14.6	7	0.06	AVAAASGIPEPSSPGGASLNFDSPMR+QPPPYKPPPMVTSPPAVSIAK+YFFGADVGNSFRTLGFIESSQITGGTLGSALTR
766a	FBpp0086853|FBgn0011763|CG4654-PA|Dp-PA	1.0000	FBpp0086853 type=protein; loc=2R:join(13223046..13223112,13225467..13225624,13225691..13225751,13225809..13225938,13226002..13226335,13226404..13226639,13226700..13226782,13226846..13226929,13226986..13227170); ID=FBpp0086853; name=Dp-PA; parent=FBgn0011763,FBtr0087740; dbxref=FlyBase:FBpp0086853,FlyBase_Annotation_IDs:CG4654-PA,GB_protein:AAF58403.1,REFSEQ:NP_477039,GB_protein:AAF58403,FlyMine:F…	15.1	7	0.07	LHAIQSNSLHSMSASSSSVQR+MGAFSQMGSQGQFIR+SEMEGGKPVAVVYATGSSAR+SKLHAIQSNSLHSMSASSSSVQR+TDEVNFFFR
763a	FBpp0086699|FBgn0261276|CG8479-PB|Opa1-PB FBpp0086700|FBgn0261276|CG8479-PA|Opa1-PA FBpp0308806|FBgn0261276|CG8479-PC|Opa1-PC FBpp0308807|FBgn0261276|CG8479-PD|Opa1-PD	1.0000	FBpp0086699 type=protein; loc=2R:complement(join(14235286..14235314,14234890..14235187,14234693..14234828,14234268..14234342,14233617..14234206,14233188..14233561,14232965..14233129,14232716..14232903,14231492..14231964,14231308..14231426,14231160..14231244,14230895..14231099,14230774..14230838)); ID=FBpp0086699; name=Opa1-PB; parent=FBgn0261276,FBtr0087573; dbxref=FlyBase:FBpp0086699,FlyBase_Ann…	8.2	7	0.06	AQDHDGIFDQLK+GEILDEVVTLSQISAK+TVSNEVIAMTVK+VDLAEELADPDR+VIQLNTLEDR+VTLAEGPYHVAQFR
757a	FBpp0085697|FBgn0010434|CG11949-PA|cora-PA FBpp0309410|FBgn0010434|CG11949-PF|cora-PF FBpp0309411|FBgn0010434|CG11949-PG|cora-PG	1.0000	FBpp0085697 type=protein; loc=2R:join(19235516..19235662,19235763..19236208,19236267..19236419,19236485..19236843,19236942..19237063,19238152..19238314,19238382..19238434,19238789..19241785,19242174..19242395,19242484..19242585,19242704..19242859,19243069..19243179,19243255..19243320); ID=FBpp0085697; name=cora-PA; parent=FBgn0010434,FBtr0086509; dbxref=FlyBase:FBpp0085697,FlyBase_Annotation_IDs:…	7.9	7	0.07	LGLVVTSGLGDNQQDQNLDEAAR+LILNYAQIDPSHFGK+LQGSAVDAAAVPLSDSQKR+QAQVQTTTETVPITR+SLGVLNLDTGLLDTK+TAQVETSGGQFDPK+VVLGEDTPGFSGHGEIISTQTVSSK
747a	FBpp0085066|FBgn0027598|CG31012-PC|cindr-PC FBpp0301769|FBgn0027598|CG31012-PE|cindr-PE	1.0000	FBpp0085066 type=protein; loc=3R:join(30809271..30809283,30816875..30817124,30817198..30817309,30817634..30818207,30824278..30824886,30824955..30826045); ID=FBpp0085066; name=cindr-PC; parent=FBgn0027598,FBtr0085704; dbxref=FlyBase:FBpp0085066,FlyBase_Annotation_IDs:CG31012-PC,GB_protein:AAF57087.2,REFSEQ:NP_733405,GB_protein:AAF57087,FlyMine:FBpp0085066,modMine:FBpp0085066; MD5=5361233985aa708f7…	10.8	7	0.07	ASGVTGMFPDNFVR+LTTAVSHDLADGLAASK+MLAPSEVAPINEPPSATQITQNQR+NLDLTKPPGVGASVSIGQQR+RPPTIGATVTTSALTSK
76	FBpp0072128|FBgn0015268|CG5330-PA|Nap1-PA FBpp0297131|FBgn0015268|CG5330-PB|Nap1-PB FBpp0297132|FBgn0015268|CG5330-PC|Nap1-PC	1.0000	FBpp0072128 type=protein; loc=2R:complement(join(23906615..23906700,23906060..23906528,23905856..23905996,23905605..23905793,23905314..23905541)); ID=FBpp0072128; name=Nap1-PA; parent=FBgn0015268,FBtr0072219; dbxref=FlyBase:FBpp0072128,FlyBase_Annotation_IDs:CG5330-PA,GB_protein:AAF47097.1,REFSEQ:NP_477128,GB_protein:AAF47097,FlyMine:FBpp0072128,modMine:FBpp0072128; MD5=000865d4f250b0cc3d2b7681c0…	18.1	7	0.07	GIPGFWLTVFR+ILDLSLK+NTAIMSEMVQPHDEPAIR+RQYLQQMVK+STVDPNDPFAFEGPEIYK+YQVQYQPLFDK
728a	FBpp0081928|FBgn0051363|CG31363-PD|Jupiter-PD FBpp0081929|FBgn0051363|CG31363-PH|Jupiter-PH FBpp0081930|FBgn0051363|CG31363-PE|Jupiter-PE FBpp0081931|FBgn0051363|CG31363-PC|Jupiter-PC FBpp0081932|FBgn0051363|CG31363-PA|Jupiter-PA	1.0000	FBpp0081928 type=protein; loc=3R:complement(join(11619704..11619747,11593633..11593766,11592367..11592624,11591168..11591307)); ID=FBpp0081928; name=Jupiter-PD; parent=FBgn0051363,FBtr0082452; dbxref=FlyBase:FBpp0081928,FlyBase_Annotation_IDs:CG31363-PD,GB_protein:AAN13515.1,REFSEQ:NP_731595,GB_protein:AAN13515,FlyMine:FBpp0081928,modMine:FBpp0081928; MD5=e12a671ab7b5fc99914f3b7c7f5c55a2; length=…	36.6	7	0.07	LFGEPTRPITPGK+SGSVSSASSSVSSSTENLK+SSIPFGQNTEAVAAQK+VLRPPGGGSSDIFGSEMPQTPR
669a	FBpp0071739|FBgn0022985|CG5821-PA|qkr58E-2-PA FBpp0308618|FBgn0022985|CG5821-PB|qkr58E-2-PB FBpp0311193|FBgn0022985|CG5821-PC|qkr58E-2-PC	1.0000	FBpp0071739 type=protein; loc=2R:join(22416066..22416366,22416428..22417031,22417096..22417196,22417252..22417496); ID=FBpp0071739; name=qkr58E-2-PA; parent=FBgn0022985,FBtr0071828; dbxref=FlyBase:FBpp0071739,FlyBase_Annotation_IDs:CG5821-PA,GB_protein:AAF46845.1,REFSEQ:NP_523810,GB_protein:AAF46845,FlyMine:FBpp0071739,modMine:FBpp0071739; MD5=8e03d7b2d061315d4df30990c5c27762; length=416; release…	20.4	7	0.07	HNEETVYFR+LIDEALER+NAGLGNAGGGGIMANSIVATTGGGIGGAVPPNMR+VAYALAEIR+VAYALAEIRR+YAHLNLPLHVEVSTIAPPAEAYAR
661a	FBpp0071087|FBgn0261592|CG10944-PB|RpS6-PB	1.0000	FBpp0071087 type=protein; loc=X:complement(join(7901243..7901248,7900803..7901007,7899754..7900289)); ID=FBpp0071087; name=RpS6-PB; parent=FBgn0261592,FBtr0071135; dbxref=FlyBase:FBpp0071087,FlyBase_Annotation_IDs:CG10944-PB,GB_protein:AAN09218.1,REFSEQ:NP_511073,GB_protein:AAN09218,FlyMine:FBpp0071087,modMine:FBpp0071087; MD5=a5a2be906b55066ce578c7696a06737d; length=248; release=r6.09; species=D…	21.0	7	0.07	DIPGLTDTTIPR+LFEVVDEHKLR+LITPVVLQR+MGQVVEADILGDEWK+MGQVVEADILGDEWKGYQLR
637	FBpp0291495|FBgn0261396|CG10484-PA|Rpn3-PA FBpp0307804|FBgn0261396|CG42641-PB|Rpn3-PB	1.0000	FBpp0291495 type=protein; loc=2L:join(19052054..19052217,19052279..19053599); ID=FBpp0291495; name=Rpn3-PA; parent=FBgn0261396,FBtr0302289; dbxref=REFSEQ:NP_477300,GB_protein:AAF53749,FlyBase:FBpp0291495,FlyBase:FBpp0080691,FlyBase_Annotation_IDs:CG10484-PA,FlyBase_Annotation_IDs:CG42641-PA,FlyMine:FBpp0291495,modMine:FBpp0291495; MD5=f6e814a86c8cfb3f33e1816e37354a8c; length=494; release=r6.09; s…	17.2	7	0.07	FGDVVSQYGPK+FLYYLGR+LMLDSAEDAEFIVSK+NLAQSIYPAGADR+NQDVAAVQEIR+QSLGAYFQLTQAVR+SVYPESASNNEWAR
612	FBpp0088565|FBgn0040227|CG10161-PB|eIF-3p66-PB	1.0000	FBpp0088565 type=protein; loc=3R:join(23680191..23680389,23680512..23681147,23681217..23681509,23681586..23682140); ID=FBpp0088565; name=eIF-3p66-PB; parent=FBgn0040227,FBtr0089622; dbxref=FlyBase:FBpp0088565,FlyBase_Annotation_IDs:CG10161-PB,GB_protein:AAF56158.1,REFSEQ:NP_524463,GB_protein:AAF56158,FlyMine:FBpp0088565,modMine:FBpp0088565; MD5=6cb344c89e8f05537062d0d2a0a3426a; length=560; releas…	12.9	7	0.07	ADWASIEEMDFPR+IVHTVTTTDDPVIR+IVHTVTTTDDPVIRR+NLAIEATFINHNFSQQVLK+SNYSWDIVIEK+WTVQAVLAGSDQLK
596	FBpp0088055|FBgn0015929|CG1616-PA|dpa-PA FBpp0311783|FBgn0015929|CG1616-PB|dpa-PB	1.0000	FBpp0088055 type=protein; loc=2R:complement(join(7499702..7499774,7499327..7499637,7498339..7499267,7497907..7498278,7497479..7497845,7496957..7497409,7496801..7496896)); ID=FBpp0088055; name=dpa-PA; parent=FBgn0015929,FBtr0088982; dbxref=FlyBase:FBpp0088055,FlyBase_Annotation_IDs:CG1616-PA,GB_protein:AAF59242.1,REFSEQ:NP_477185,GB_protein:AAF59242,FlyMine:FBpp0088055,modMine:FBpp0088055; MD5=619…	13.5	7	0.06	FIDPSAEQDEISENIDVNQPLYLQK+GILLQLFGGTK+GSSAVGLTAYVTKDPETR+LASHLVSLYYVTR+LSNQVELLDVEEAWR+QVAIGGGSGLEPIPEK+SPSVGGATPK+VELLQLLAK
566	FBpp0087192|FBgn0086712|CG9006-PA|Egm-PA	1.0000	FBpp0087192 type=protein; loc=2R:complement(join(11617902..11618971,11617516..11617840,11616930..11617454)); ID=FBpp0087192; name=Egm-PA; parent=FBgn0086712,FBtr0088090; dbxref=FlyBase:FBpp0087192,FlyBase_Annotation_IDs:CG9006-PA,GB_protein:AAF58637.1,REFSEQ:NP_610687,GB_protein:AAF58637,FlyMine:FBpp0087192,modMine:FBpp0087192; MD5=a58af93e26a266b34413605bbcf3803f; length=639; release=r6.09; spec…	11.6	7	0.07	FLDNNSIDNPK+GTTIFLVDSQQEGVR+GYFAVHPLTFNF+QLFLVLAQTQQPNVPGVLGR+QLGLYGLNVSTDYEGK
557	FBpp0086897|FBgn0002069|CG3821-PA|Aats-asp-PA FBpp0305104|FBgn0002069|CG3821-PB|Aats-asp-PB FBpp0308483|FBgn0002069|CG3821-PC|Aats-asp-PC	1.0000	FBpp0086897 type=protein; loc=2R:join(12880790..12880870,12880950..12881275,12881508..12882532,12882742..12882905); ID=FBpp0086897; name=Aats-asp-PA; parent=FBgn0002069,FBtr0087784; dbxref=FlyBase:FBpp0086897,FlyBase_Annotation_IDs:CG3821-PA,GB_protein:AAF58445.1,REFSEQ:NP_476609,GB_protein:AAF58445,FlyMine:FBpp0086897,modMine:FBpp0086897; MD5=d591e774a6a00e15b123c851058b06b9; length=531; release…	22.0	7	0.07	AENASTAAANNAGGDSAEDHAAGR+AQLPLQIEDASRPENADDAEGLNIR+ESIIDIQAKPVAVSSK+IAAYIESFR+IISAASEGGANVFTVSYFK+NFVPVSELSGQVGK+YGLSEMIQSK
547	FBpp0086718|FBgn0013770|CG6692-PA|Cp1-PA FBpp0086719|FBgn0013770|CG6692-PC|Cp1-PC FBpp0292990|FBgn0013770|CG6692-PD|Cp1-PD FBpp0308977|FBgn0013770|CG6692-PE|Cp1-PE	1.0000	FBpp0086718 type=protein; loc=2R:join(13962238..13962336,13966755..13966969,13967030..13967741); ID=FBpp0086718; name=Cp1-PA; parent=FBgn0013770,FBtr0087592; dbxref=GB_protein:AAF58311.1,FlyBase:FBpp0086718,FlyBase_Annotation_IDs:CG6692-PA,REFSEQ:NP_725347,GB_protein:AAF58311,FlyMine:FBpp0086718,modMine:FBpp0086718; MD5=80198f2033507b9f20bf9a42a17d717b; length=341; release=r6.09; species=Dmel;;FB…	15.3	7	0.06	GFTDIPQGDEK+GFTDIPQGDEKK+NSWGTTWGDK+NSWGTTWGDKGFIK+YIKDNGGIDTEK
523	FBpp0085947|FBgn0266420|CG5581-PA|Ote-PA	1.0000	FBpp0085947 type=protein; loc=2R:complement(18275805..18277079); ID=FBpp0085947; name=Ote-PA; parent=FBgn0266420,FBtr0086768; dbxref=FlyBase:FBpp0085947,FlyBase_Annotation_IDs:CG5581-PA,GB_protein:AAF57722.3,REFSEQ:NP_476664,GB_protein:AAF57722,FlyMine:FBpp0085947,modMine:FBpp0085947; MD5=3547adbeee0a701f23aeb5504bafcdde; length=424; release=r6.09; species=Dmel;	24.3	7	0.06	ETLAPAPGAPSAPAAASTPVDK+ETLAPAPGAPSAPAAASTPVDKLDGNK+KPTTAPAAQPVQTRR+KVVEPLRKPETIVEQPASSK+RTLASGNAGSGSLGYEPR+TAAQGYVTAEAPPVASYSSSYK+TAAQGYVTAEAPPVASYSSSYKR
506	FBpp0085482|FBgn0026761|CG3152-PA|Trap1-PA FBpp0307647|FBgn0026761|CG3152-PB|Trap1-PB	1.0000	FBpp0085482 type=protein; loc=2R:complement(join(6635855..6635987,6634011..6635778,6633774..6633948)); ID=FBpp0085482; name=Trap1-PA; parent=FBgn0026761,FBtr0086149; dbxref=FlyBase:FBpp0085482,FlyBase_Annotation_IDs:CG3152-PA,GB_protein:AAF57362.1,REFSEQ:NP_477439,GB_protein:AAF57362,FlyMine:FBpp0085482,modMine:FBpp0085482; MD5=fb938834b12948fe9622a5f20beea0c5; length=691; release=r6.09; species=…	10.7	7	0.05	FALLQPELEINPK+GVVDSEDIPLNLSR+QASGSVVDKHEFQAETR+QLLDIVAR+WSTDGSGTYEIEEVPDVELGTR
488	FBpp0085198|FBgn0022349|CG1910-PA|CG1910-PA FBpp0085199|FBgn0022349|CG1910-PD|CG1910-PD FBpp0085200|FBgn0022349|CG1910-PC|CG1910-PC	1.0000	FBpp0085198 type=protein; loc=3R:join(31748006..31748086,31749207..31749521,31749581..31750586,31750645..31750712); ID=FBpp0085198; name=CG1910-PA; parent=FBgn0022349,FBtr0085839; dbxref=FlyBase:FBpp0085198,FlyBase_Annotation_IDs:CG1910-PA,GB_protein:AAF57190.1,REFSEQ:NP_651888,GB_protein:AAF57190,FlyMine:FBpp0085198,modMine:FBpp0085198; MD5=087fbc23441edda3aae7601e8e4bd3bc; length=489; release=r…	35.3	7	0.07	ALDDEKEPEQKSEEHAAAVLESK+EAESNTDESATPVPIDVSTAPASNDVSKPLEIDTTLVK+EAESTVESAEELTETSTVVVTEPK+GSSDTAQVDTPAIENVSAAPETEAAAK+IVNSSAEVGENAAPK+TTESSNDVVEVATEGK+TTESSNDVVEVATEGKETVLEVPAAEPK
470	FBpp0084831|FBgn0025457|CG7581-PA|Bub3-PA FBpp0308293|FBgn0025457|CG7581-PB|Bub3-PB	1.0000	FBpp0084831 type=protein; loc=3R:complement(join(29675117..29675308,29674275..29675063)); ID=FBpp0084831; name=Bub3-PA; parent=FBgn0025457,FBtr0085465; dbxref=FlyBase:FBpp0084831,FlyBase_Annotation_IDs:CG7581-PA,GB_protein:AAF56914.1,REFSEQ:NP_477381,GB_protein:AAF56914,FlyMine:FBpp0084831,modMine:FBpp0084831; MD5=6b3640555d637b2af12d35aec82eaa60; length=326; release=r6.09; species=Dmel;;FBpp0308…	26.4	7	0.07	EGYVMSSIEGR+FYDVPANQLR+LFDVNTQAESIIGAHEEPIR+LNNPPEDLISAVK+SNQYMAASSWDGTLR+VLIWDLR+VYSMSVIDEK
439	FBpp0083695|FBgn0039004|CG6958-PA|Nup133-PA	1.0000	FBpp0083695 type=protein; loc=3R:join(22690700..22690875,22690931..22691105,22691166..22691669,22691721..22692033,22692089..22692927,22692998..22693676,22693747..22694288,22694352..22694726); ID=FBpp0083695; name=Nup133-PA; parent=FBgn0039004,FBtr0084302; dbxref=GB_protein:AAF56042.1,FlyBase:FBpp0083695,FlyBase_Annotation_IDs:CG6958-PA,GB_protein:AAF56042.2,REFSEQ:NP_651080,GB_protein:AAF56042,Fl…	8.3	7	0.07	ALELLSYVEQPYDMR+FNVLQQQFEAQR+IREEFITNFWK+LAAFAAAESDLTAQVEK+LLIWQYK+NVTAADPSGAPMDAYK+TIKPATSFLGGFGK+TIVDELLR
435	FBpp0083647|FBgn0038972|CG7054-PA|CG7054-PA	1.0000	FBpp0083647 type=protein; loc=3R:join(22465275..22465675,22465737..22465875); ID=FBpp0083647; name=CG7054-PA; parent=FBgn0038972,FBtr0084254; dbxref=FlyBase:FBpp0083647,FlyBase_Annotation_IDs:CG7054-PA,GB_protein:AAF56003.1,REFSEQ:NP_651050,GB_protein:AAF56003,FlyMine:FBpp0083647,modMine:FBpp0083647; MD5=8ddb7a8c5a8a5d8a961a6546bc554ca9; length=179; release=r6.09; species=Dmel;	53.1	7	0.07	DQPIVSWSGLEGK+EILHWSVVNIPGSNENPSGGHSLADYVGSGPPK+QENKIEETPTISNTTR+SNLLTLLMVDPDAPTR+VIYGDDLEVK+YIFLLYR
423	FBpp0082998|FBgn0038609|CG7671-PA|Nup43-PA	1.0000	FBpp0082998 type=protein; loc=3R:join(18366720..18367002,18367068..18367861); ID=FBpp0082998; name=Nup43-PA; parent=FBgn0038609,FBtr0083577; dbxref=FlyBase:FBpp0082998,FlyBase_Annotation_IDs:CG7671-PA,GB_protein:AAF55542.1,REFSEQ:NP_650716,GB_protein:AAF55542,FlyMine:FBpp0082998,modMine:FBpp0082998; MD5=d319aa5478a6ad15b9d715942440becb; length=358; release=r6.09; species=Dmel;	19.8	7	0.07	FVTGSWDMDQNFVR+LQSNQYVTATDSEVDQIPR+NLSYPASYLSAHK+SLVDVEGVLSNVR+SLVDVEGVLSNVRK+WLPEELQQSER
420	FBpp0082833|FBgn0266053|CG5208-PA|Patr-1-PA FBpp0308299|FBgn0266053|CG5208-PB|Patr-1-PB	1.0000	FBpp0082833 type=protein; loc=3R:join(17043650..17043688,17043859..17044672,17044903..17046431,17046549..17046794,17046851..17047129); ID=FBpp0082833; name=Patr-1-PA; parent=FBgn0266053,FBtr0083392; dbxref=FlyBase:FBpp0082833,FlyBase_Annotation_IDs:CG5208-PA,GB_protein:AAF55382.1,REFSEQ:NP_650592,GB_protein:AAF55382,FlyMine:FBpp0082833,modMine:FBpp0082833; MD5=93aebe7e3b799b9593031e8096fb765b; le…	9.8	7	0.07	AAEAANPQTMNPQLK+HANPLSSAPSSSGSTPAPLNAPFR+KIIDADIMSGESNAAAEANATSSSK+LDALLALITEAR+LVQEIQQNHPLLQQAAVVR
410	FBpp0082459|FBgn0038271|CG3731-PA|UQCR-C1-PA FBpp0082460|FBgn0038271|CG3731-PB|UQCR-C1-PB	1.0000	FBpp0082459 type=protein; loc=3R:join(14890358..14890426,14890696..14890902,14890962..14891290,14891353..14891723,14891785..14891876,14891951..14892295); ID=FBpp0082459; name=UQCR-C1-PA; parent=FBgn0038271,FBtr0083000; dbxref=FlyBase:FBpp0082459,FlyBase_Annotation_IDs:CG3731-PA,GB_protein:AAF55110.2,REFSEQ:NP_731954,GB_protein:AAF55110,FlyMine:FBpp0082459,modMine:FBpp0082459; MD5=86d41abaf76ec0ff…	16.8	7	0.07	ADLTDYIQTHYK+AVEILADIIQNSK+IDAVSVGNVR+IVLAAAGGVK+TLLNIPATQVTK+VASEDSGASTATVGLWIDAGSR
386	FBpp0081584|FBgn0027338|CG9423-PA|Kap-alpha3-PA FBpp0081585|FBgn0027338|CG9423-PB|Kap-alpha3-PB FBpp0081586|FBgn0027338|CG9423-PC|Kap-alpha3-PC FBpp0290407|FBgn0027338|CG9423-PD|Kap-alpha3-PD	1.0000	FBpp0081584 type=protein; loc=3R:complement(join(9577208..9577267,9576768..9577148,9575877..9576707,9575636..9575812,9575474..9575569)); ID=FBpp0081584; name=Kap-alpha3-PA; parent=FBgn0027338,FBtr0082106; dbxref=FlyBase:FBpp0081584,FlyBase_Annotation_IDs:CG9423-PA,GB_protein:AAF54408.1,REFSEQ:NP_731377,GB_protein:AAF54408; MD5=7c89f9db717ba92f5f8f808941be523e; length=514; release=r6.09; species=D…	13.2	7	0.07	AAADATKPEQQLAAVQAAR+EAAWAISNLTISGNR+LIPLLGNSEVK+NVPNLDSNTDEEEQLSSSIDLKK
379	FBpp0081437|FBgn0037643|CG11963-PA|skap-PA FBpp0112118|FBgn0037643|CG11963-PB|skap-PB FBpp0291000|FBgn0037643|CG11963-PC|skap-PC FBpp0291001|FBgn0037643|CG11963-PD|skap-PD FBpp0306436|FBgn0037643|CG11963-PG|skap-PG FBpp0306437|FBgn0037643|CG11963-PH|skap-PH FBpp0312599|FBgn0037643|CG11963-PI|skap-PI FBpp0312600|FBgn0037643|CG11963-PJ|skap-PJ	1.0000	FBpp0081437 type=protein; loc=3R:join(8938820..8938888,8939669..8939772,8940482..8940634,8940699..8940861,8940922..8941189,8941408..8941832,8941901..8942070,8942678..8942834); ID=FBpp0081437; name=skap-PA; parent=FBgn0037643,FBtr0081957; dbxref=FlyBase:FBpp0081437,FlyBase_Annotation_IDs:CG11963-PA,GB_protein:AAF54308.2,REFSEQ:NP_649846,GB_protein:AAF54308,FlyMine:FBpp0081437,modMine:FBpp0081437; …	23.5	7	0.07	AADLAVHLAQIVK+AFNGPVLIASK+DLNLNMPVVVR+EGGVDIEEVAASSPDAILYEPIDIGTGLTSEQAEK+LYGGEPANFLDVGGGATAEAVK+VVYDPQTAEELSSK
375	FBpp0081356|FBgn0010173|CG9633-PA|RpA-70-PA	1.0000	FBpp0081356 type=protein; loc=3R:complement(join(8264335..8264370,8264029..8264273,8262753..8263971,8262362..8262673)); ID=FBpp0081356; name=RpA-70-PA; parent=FBgn0010173,FBtr0081867; dbxref=FlyBase:FBpp0081356,FlyBase_Annotation_IDs:CG9633-PA,GB_protein:AAF54206.1,REFSEQ:NP_524274,GB_protein:AAF54206,FlyMine:FBpp0081356,modMine:FBpp0081356; MD5=4425d39514b971d001063620ad1e6d81; length=603; relea…	17.1	7	0.07	AEQIFSALNFTSHIFK+EVGELQSFVAR+GWFDNGGGDSVANMVSAR+IGEPVTYENAAK+TGGGSFSTEWMTLK+VLIISELTVVNPGAEVK+YNLVPISDVSGMENK
360	FBpp0080723|FBgn0086710|CG10652-PB|RpL30-PB FBpp0291653|FBgn0086710|CG10652-PC|RpL30-PC FBpp0309280|FBgn0086710|CG10652-PE|RpL30-PE	1.0000	FBpp0080723 type=protein; loc=2L:complement(join(19008949..19009115,19008375..19008543)); ID=FBpp0080723; name=RpL30-PB; parent=FBgn0086710,FBtr0081181; dbxref=FlyBase:FBpp0080723,FlyBase_Annotation_IDs:CG10652-PB,GB_protein:AAN11021.1,REFSEQ:NP_724149,GB_protein:AAN11021,FlyMine:FBpp0080723,modMine:FBpp0080723; MD5=031cba1db79f47afa1ef7dcca63974ea; length=111; release=r6.09; species=Dmel;;FBpp02…	21.6	7	0.06	KSEIEYYAMLAK+LVLIASNTPALR+SEIEYYAMLAK
359	FBpp0080707|FBgn0002031|CG10691-PB|l(2)37Cc-PB FBpp0080708|FBgn0002031|CG10691-PA|l(2)37Cc-PA FBpp0312093|FBgn0002031|CG10691-PD|l(2)37Cc-PD	1.0000	FBpp0080707 type=protein; loc=2L:complement(join(19123121..19123552,19122419..19122817)); ID=FBpp0080707; name=l(2)37Cc-PB; parent=FBgn0002031,FBtr0081164; dbxref=GB_protein:AAF53765.1,FlyBase:FBpp0080707,FlyBase_Annotation_IDs:CG10691-PB,REFSEQ:NP_476607,GB_protein:AAF53765,modMine:FBpp0080707; MD5=f6dedd003fb09a6103f763fec2be2c86; length=276; release=r6.09; species=Dmel;;FBpp0080708 type=protei…	32.6	7	0.07	AVVAQFDAGELITQR+GVAYLPSGQSTLLNLPSTIAQ+ILYRPIPDQLPK+IYTILGQDYDER+LASIISAEGDAEAAGLLAK+VLPSIAPEVLK
341	FBpp0080102|FBgn0032518|CG9282-PA|RpL24-PA FBpp0309565|FBgn0032518|CG9282-PB|RpL24-PB FBpp0311573|FBgn0032518|CG9282-PC|RpL24-PC	1.0000	FBpp0080102 type=protein; loc=2L:complement(join(13395056..13395060,13394865..13394940,13394413..13394799)); ID=FBpp0080102; name=RpL24-PA; parent=FBgn0032518,FBtr0080524; dbxref=FlyBase:FBpp0080102,FlyBase_Annotation_IDs:CG9282-PA,GB_protein:AAF53299.1,REFSEQ:NP_609649,GB_protein:AAF53299,FlyMine:FBpp0080102,modMine:FBpp0080102; MD5=c5b17bcda531c06f8bc1ce96bc8dbb41; length=155; release=r6.09; sp…	19.4	7	0.07	AIVGASLAEILAK+AIVGASLAEILAKR+KVTWTVLYR+SFTFLDK+VTWTVLYR
340	FBpp0080091|FBgn0023407|CG9239-PA|B4-PA FBpp0080092|FBgn0023407|CG9239-PB|B4-PB FBpp0304785|FBgn0023407|CG9239-PC|B4-PC	1.0000	FBpp0080091 type=protein; loc=2L:complement(join(13512960..13513293,13509467..13509792,13508621..13509104,13504504..13506683)); ID=FBpp0080091; name=B4-PA; parent=FBgn0023407,FBtr0080513; dbxref=FlyBase:FBpp0080091,FlyBase_Annotation_IDs:CG9239-PA,GB_protein:AAF53317.2,REFSEQ:NP_477325,GB_protein:AAF53317,FlyMine:FBpp0080091,modMine:FBpp0080091; MD5=c6cfce22a6b11e359313a69587636d9a; length=1107; …	8.9	7	0.07	EAAASAAAHSESSLNR+EDVVVGCSIEDVDTQTPLQLR+GLPTATQYGSLIQLVR+LVEIELIQR+QVLYVPLSTK+TLLIPQEFPGYFSMLSEK+YAQLLNENR
338	FBpp0080078|FBgn0032521|CG7110-PB|CG7110-PB FBpp0311563|FBgn0032521|CG7110-PC|CG7110-PC	1.0000	FBpp0080078 type=protein; loc=2L:join(13399220..13399651,13403224..13403355,13403476..13403891,13403954..13404026,13404408..13405703,13410508..13410636); ID=FBpp0080078; name=CG7110-PB; parent=FBgn0032521,FBtr0080500; dbxref=FlyBase:FBpp0080078,FlyBase_Annotation_IDs:CG7110-PB,GB_protein:AAF53302.2,REFSEQ:NP_609652,GB_protein:AAF53302,REFSEQ:NP_609652,GB_protein:AAF53302,FlyMine:FBpp0080078,modMi…	12.6	7	0.05	ATPVKPSILEQLPATSGSANTSFELDSADEQAMER+EAAGPNLSMPLLR+LEQDAQLLNAK+SSQSSTSTSNHSTTDKTDLELIVNSNPNYVPPK+TIQLEEQLEK+TIQLEEQLEKER
335	FBpp0079992|FBgn0032444|CG5525-PA|CG5525-PA	1.0000	FBpp0079992 type=protein; loc=2L:complement(join(12692717..12692822,12691565..12692217,12691363..12691502,12690619..12691303,12690538..12690555)); ID=FBpp0079992; name=CG5525-PA; parent=FBgn0032444,FBtr0080411; dbxref=FlyBase:FBpp0079992,FlyBase_Annotation_IDs:CG5525-PA,GB_protein:AAF53210.1,REFSEQ:NP_609579,GB_protein:AAF53210,FlyMine:FBpp0079992,modMine:FBpp0079992; MD5=70cb9ff0b09e85a414aa544d…	13.7	7	0.07	GLHPTAISDSFQR+MIQAGNGEVSITNDGATILK+SYILNIVK+VTDPGKETSVDLK+VVSQQSSLLAPIAVDAVLK
334	FBpp0079986|FBgn0032454|CG5787-PA|CG5787-PA FBpp0304683|FBgn0032454|CG5787-PB|CG5787-PB	1.0000	FBpp0079986 type=protein; loc=2L:complement(join(12710362..12712306,12709375..12710225,12709253..12709309)); ID=FBpp0079986; name=CG5787-PA; parent=FBgn0032454,FBtr0080405; dbxref=GB_protein:AAF53220.2,FlyBase:FBpp0079986,FlyBase_Annotation_IDs:CG5787-PA,REFSEQ:NP_609589,GB_protein:AAF53220,FlyMine:FBpp0079986,modMine:FBpp0079986; MD5=91ab23d9292595b10087b2783f44e005; length=950; release=r6.09; s…	7.7	7	0.05	FGDNFQDKFR+LTTEQVVYAIIK+NFNNDNFPNRGPNYDDQR+SGNHGNFGQNSGNFGDNNR+VAPPPPLETEAASK
34	FBpp0070871|FBgn0261955|CG3861-PB|kdn-PB FBpp0070872|FBgn0261955|CG3861-PA|kdn-PA	1.0000	FBpp0070871 type=protein; loc=X:join(6350736..6350954,6358902..6359879,6359992..6360363); ID=FBpp0070871; name=kdn-PB; parent=FBgn0261955,FBtr0070906; dbxref=FlyBase:FBpp0070871,FlyBase_Annotation_IDs:CG3861-PB,GB_protein:AAN09169.1,REFSEQ:NP_727091,GB_protein:AAN09169,FlyMine:FBpp0070871,modMine:FBpp0070871; MD5=ad5d0957530d0cbc7225adb0b7ab9394; length=522; release=r6.09; species=Dmel;;FBpp00708…	17.5	7	0.07	ALGVLASLVWDR+ALVTETSVLDADEGIR+MLGYDNAPFTELMR+SGQVVPGYGHAVLR+SIDSSLDWSANFVK+VVPPILTETGK
319	FBpp0079642|FBgn0053303|CG33303-PA|CG33303-PA FBpp0304506|FBgn0053303|CG33303-PB|CG33303-PB	1.0000	FBpp0079642 type=protein; loc=2L:complement(join(10375148..10375733,10374301..10375091)); ID=FBpp0079642; name=CG33303-PA; parent=FBgn0053303,FBtr0080052; dbxref=FlyBase:FBpp0079642,FlyBase_Annotation_IDs:CG33303-PA,GB_protein:AAS64675.1,REFSEQ:NP_995680,GB_protein:AAS64675,FlyMine:FBpp0079642,modMine:FBpp0079642; MD5=4730c7d543cc804b2f0a4e3a3e917471; length=458; release=r6.09; species=Dmel;;FBpp…	17.7	7	0.07	DFIELELRPR+FPLFGGWK+LPNELVHTYLDTIGRPVVSFSK+LSSSNILSHTQVKPFSVSSNK+LSTPYSISR+QTFIVETVASK
308	FBpp0079484|FBgn0011272|CG4651-PA|RpL13-PA FBpp0099517|FBgn0011272|CG4651-PB|RpL13-PB FBpp0302626|FBgn0011272|CG4651-PC|RpL13-PC	1.0000	FBpp0079484 type=protein; loc=2L:join(9967635..9967877,9967939..9968247,9968317..9968421); ID=FBpp0079484; name=RpL13-PA; parent=FBgn0011272,FBtr0079888; dbxref=GB_protein:AAF52842.1,FlyBase:FBpp0079484,FlyBase_Annotation_IDs:CG4651-PA,REFSEQ:NP_523530,GB_protein:AAF52842; MD5=6aea7ab718156ab77fd20fc1241572d5; length=218; release=r6.09; species=Dmel;;FBpp0099517 type=protein; loc=2L:join(9967635.…	20.6	7	0.06	GFTLEELK+GFTLEELKGAGIGANFAK+GPVLPIKNEQPAVVEFR+LILFPINEK+LILFPINEKK
306	FBpp0079472|FBgn0040064|CG4600-PA|yip2-PA	1.0000	FBpp0079472 type=protein; loc=2L:join(9915348..9915366,9915625..9915791,9916052..9916980,9917040..9917121); ID=FBpp0079472; name=yip2-PA; parent=FBgn0040064,FBtr0079876; dbxref=FlyBase:FBpp0079472,GB_protein:AAF52826.1,FlyBase_Annotation_IDs:CG4600-PA,REFSEQ:NP_523528,GB_protein:AAF52826,FlyMine:FBpp0079472,modMine:FBpp0079472; MD5=d79ec2c91b1a135bb7f75eae5bf6f2bf; length=398; release=r6.09; spec…	22.1	7	0.06	EGAFNAEITPIK+ERVDEFSLLSQK+IALTGGVENMSQSPFIAR+ITGHLVHELQR+LNVNGGAIALGHPLGASGSR+LPMALTAENLADQYK
285	FBpp0078914|FBgn0031799|CG9493-PA|Pez-PA FBpp0303668|FBgn0031799|CG9493-PB|Pez-PB	1.0000	FBpp0078914 type=protein; loc=2L:complement(join(6338058..6338142,6335315..6337271,6334386..6335253,6334106..6334324,6333862..6334038,6333484..6333807,6333293..6333421)); ID=FBpp0078914; name=Pez-PA; parent=FBgn0031799,FBtr0079284; dbxref=FlyBase:FBpp0078914,FlyBase_Annotation_IDs:CG9493-PA,GB_protein:AAF52366.1,REFSEQ:NP_609013,GB_protein:AAF52366,FlyMine:FBpp0078914,modMine:FBpp0078914; MD5=6b2…	7.3	7	0.07	AASTELLFLEPQAPK+ASGGSSGAANTEAMR+FYYFLQLK+LLIQQPEFFGLR+NASSNNVVTVTVNSPPDDGNIKK+SLVNGSIEPIYENVPLPQR
280	FBpp0078689|FBgn0015834|CG8882-PA|Trip1-PA	1.0000	FBpp0078689 type=protein; loc=2L:complement(join(4967691..4967693,4967024..4967513,4966481..4966968)); ID=FBpp0078689; name=Trip1-PA; parent=FBgn0015834,FBtr0079053; dbxref=GB_protein:AAF52183.1,FlyBase:FBpp0078689,FlyBase_Annotation_IDs:CG8882-PA,REFSEQ:NP_523478,GB_protein:AAF52183,FlyMine:FBpp0078689,modMine:FBpp0078689; MD5=b677f500e9ee1074518bd3203c0456f2; length=326; release=r6.09; species=…	22.4	7	0.06	FFHLIYEEEFAR+IWDVEYGTVIASIPTK+NADSSLSEQEPTLR+SYASGGEDGFVR+VVDSGTDHSAGINDMQLSK
226	FBpp0077142|FBgn0261606|CG15442-PA|RpL27A-PA FBpp0307135|FBgn0261606|CG15442-PC|RpL27A-PC FBpp0311452|FBgn0261606|CG15442-PD|RpL27A-PD	1.0000	FBpp0077142 type=protein; loc=2L:complement(join(4458289..4458291,4457740..4458057,4457381..4457509)); ID=FBpp0077142; name=RpL27A-PA; parent=FBgn0261606,FBtr0077452; dbxref=FlyBase:FBpp0077142,FlyBase_Annotation_IDs:CG15442-PA,GB_protein:AAF51006.3,REFSEQ:NP_476963,GB_protein:AAF51006,FlyMine:FBpp0077142,modMine:FBpp0077142; MD5=3a141d01287cde921853f9d495117e4b; length=149; release=r6.09; specie…	22.8	7	0.06	APVIDLVK+GHLPARPVIVK+GHLPARPVIVKAKYFSK+LWSLVGAEK
225	FBpp0077081|FBgn0031643|CG3008-PA|CG3008-PA	1.0000	FBpp0077081 type=protein; loc=2L:join(4883647..4884339,4884391..4885509); ID=FBpp0077081; name=CG3008-PA; parent=FBgn0031643,FBtr0077389; dbxref=FlyBase:FBpp0077081,FlyBase_Annotation_IDs:CG3008-PA,GB_protein:AAF50965.1,REFSEQ:NP_608871,GB_protein:AAF50965,FlyMine:FBpp0077081,modMine:FBpp0077081; MD5=41726f07513ce613867752d644eb2c1c; length=603; release=r6.09; species=Dmel;	10.6	7	0.06	LINNQILEQINGIISTGK+MQAIGLNVPDVVVLKK+TSEPVQQVNLADIMSEQYAHK+VIINMWAEK
23	FBpp0070589|FBgn0029687|CG5014-PB|Vap-33A-PB FBpp0089169|FBgn0029687|CG5014-PA|Vap-33A-PA FBpp0089170|FBgn0029687|CG5014-PC|Vap-33A-PC FBpp0309607|FBgn0029687|CG5014-PE|Vap-33A-PE	1.0000	FBpp0070589 type=protein; loc=X:join(3949650..3949713,3951415..3951567,3951636..3951745,3951829..3952041,3952108..3952221,3952767..3952922); ID=FBpp0070589; name=Vap-33A-PB; parent=FBgn0029687,FBtr0070616; dbxref=FlyBase:FBpp0070589,FlyBase_Annotation_IDs:CG5014-PB,GB_protein:AAF45909.1,REFSEQ:NP_570087,GB_protein:AAF45909; MD5=d7ab69e9fd084fa9c676527e13d4d5ee; length=269; release=r6.09; species=…	42.1	7	0.06	DLEPEQLMDAK+FMVQSVLAPMDADLSDLNK+FVGPFTRPVVTIMTLR+LSSEDKFKPSNLLETSESLDLLSGEIK+NNSALPLVFK+SLFDLPLTIEPEHELR
214	FBpp0076722|FBgn0002526|CG10236-PA|LanA-PA	1.0000	FBpp0076722 type=protein; loc=3L:complement(join(6217594..6217815,6217103..6217249,6215095..6215719,6214802..6215011,6214329..6214742,6213990..6214262,6213071..6213923,6212364..6213015,6212021..6212301,6211726..6211954,6211198..6211668,6209236..6211136,6205977..6209168,6205693..6205907,6204175..6205628)); ID=FBpp0076722; name=LanA-PA; parent=FBgn0002526,FBtr0077014; dbxref=FlyBase:FBpp0076722,Fly…	2.6	7	0.06	LDNLRDALNELNSFNK+LLDPNSVDLSPSK+LNYYDQLADELEPK+NVLEILEPVSVQTPK+QLGQEIENLK+QYNDDLLVEETFDQTK+YDYDEAAFPGFSSK
208	FBpp0076520|FBgn0035811|CG12262-PA|CG12262-PA	1.0000	FBpp0076520 type=protein; loc=3L:join(7719440..7719457,7720060..7720416,7720477..7721361); ID=FBpp0076520; name=CG12262-PA; parent=FBgn0035811,FBtr0076808; dbxref=FlyBase:FBpp0076520,FlyBase_Annotation_IDs:CG12262-PA,GB_protein:AAF50524.1,REFSEQ:NP_648149,GB_protein:AAF50524,FlyMine:FBpp0076520,modMine:FBpp0076520; MD5=6244d606556faa327a61956fcd94d178; length=419; release=r6.09; species=Dmel;	16.7	7	0.07	AFTGFIVER+EEIIPVAAQYDK+ENVLIGEGAGFK+IASDAVQIFGGNGFNSEYPVEK+TRPPVAAGAVGLAQR
204	FBpp0076390|FBgn0001248|CG7176-PA|Idh-PA FBpp0076391|FBgn0001248|CG7176-PF|Idh-PF FBpp0076392|FBgn0001248|CG7176-PB|Idh-PB FBpp0076393|FBgn0001248|CG7176-PC|Idh-PC FBpp0076394|FBgn0001248|CG7176-PD|Idh-PD FBpp0076396|FBgn0001248|CG7176-PG|Idh-PG FBpp0113040|FBgn0001248|CG7176-PI|Idh-PI FBpp0113041|FBgn0001248|CG7176-PJ|Idh-PJ FBpp0305272|FBgn0001248|CG7176-PK|Idh-PK	1.0000	FBpp0076390 type=protein; loc=3L:complement(8356655..8357905); ID=FBpp0076390; name=Idh-PA; parent=FBgn0001248,FBtr0076667; dbxref=FlyBase:FBpp0076390,FlyBase_Annotation_IDs:CG7176-PA,GB_protein:AAF50435.1,REFSEQ:NP_729368,GB_protein:AAF50435,FlyMine:FBpp0076390,modMine:FBpp0076390; MD5=0deca10e69c3e5e13347e062b33d1834; length=416; release=r6.09; species=Dmel;;FBpp0076391 type=protein; loc=3L:com…	21.9	7	0.06	AGPVVDVLGDEMTR+AVDYVVPGPGK+ETSTNPIASIFAWTR+EYEAAGIWYEHR+GTDGQVIDEVINDFK+LIDDMVAYAMK+LVTGWQKPIVIGR
183	FBpp0075581|FBgn0260049|CG10724-PA|flr-PA FBpp0075582|FBgn0260049|CG10724-PB|flr-PB	1.0000	FBpp0075581 type=protein; loc=3L:join(13412942..13412975,13413317..13413438,13414058..13414148,13414337..13414600,13414666..13415720,13415777..13415927,13415995..13416104); ID=FBpp0075581; name=flr-PA; parent=FBgn0260049,FBtr0075845; dbxref=FlyBase:FBpp0075581,FlyBase_Annotation_IDs:CG10724-PA,GB_protein:AAF49822.1,REFSEQ:NP_648642,GB_protein:AAF49822,FlyMine:FBpp0075581,modMine:FBpp0075581; MD5=…	13.2	7	0.06	STIYTGSHDGVVTNWNSGSGTNDR+VELDHLGAVTDVSYSPDLK+VFLYDGTSSELVGEFGSPAHK+YSPSGFYIASGDASGK
164	FBpp0074865|FBgn0042134|CG18811-PA|Capr-PA FBpp0311792|FBgn0042134|CG18811-PB|Capr-PB	1.0000	FBpp0074865 type=protein; loc=3L:complement(join(18672631..18673011,18671490..18671672,18671268..18671434,18669034..18671188)); ID=FBpp0074865; name=Capr-PA; parent=FBgn0042134,FBtr0075098; dbxref=FlyBase:FBpp0074865,FlyBase_Annotation_IDs:CG18811-PA,GB_protein:AAG22572.1,REFSEQ:NP_652671,GB_protein:AAG22572,FlyMine:FBpp0074865,modMine:FBpp0074865; MD5=927ba82456ba510777179a794cc84d2d; length=961…	13.1	7	0.07	ANAVSAAAVVPEPYNPLK+ELSGDQASAVAK+GETTQATPPAPPTK+KLENTELELLEK+QQQQQQQQQQQNLQQLDEPSSVNSSSSVGAGGDVENNEWHAR+RPETADDVSFIATAQK+YDAVLANLEFAR
161	FBpp0074831|FBgn0014075|CG6850-PA|Ugt-PA	1.0000	FBpp0074831 type=protein; loc=3L:join(18872950..18873178,18873362..18877779); ID=FBpp0074831; name=Ugt-PA; parent=FBgn0014075,FBtr0075064; dbxref=FlyBase:FBpp0074831,FlyBase_Annotation_IDs:CG6850-PA,GB_protein:AAF49220.1,REFSEQ:NP_524151,GB_protein:AAF49220,FlyMine:FBpp0074831,modMine:FBpp0074831; MD5=2dfd4966e4c117b3d3bbf27dbfd2a6f9; length=1548; release=r6.09; species=Dmel;	7.0	7	0.07	AEEFLEEDSTYDYGR+AVYDLDNIK+ESAQDVNEEFNSDTLLK+LLQGNDEIAQLK+LVWAAMQSLPPTQATEQVLK+LYGPLSSDESFDSADFALLAR+VAFIPNTESSSASSR
159	FBpp0074756|FBgn0040075|CG9750-PA|rept-PA FBpp0304236|FBgn0040075|CG9750-PB|rept-PB FBpp0311247|FBgn0040075|CG9750-PC|rept-PC	1.0000	FBpp0074756 type=protein; loc=3L:19255515..19256960; ID=FBpp0074756; name=rept-PA; parent=FBgn0040075,FBtr0074988; dbxref=GB_protein:AAF49182.1,FlyBase:FBpp0074756,FlyBase_Annotation_IDs:CG9750-PA,REFSEQ:NP_524156,GB_protein:AAF49182,FlyMine:FBpp0074756,modMine:FBpp0074756; MD5=a3ea44727bd62e2721bb3d2ec2a0204f; length=481; release=r6.09; species=Dmel;;FBpp0304236 type=protein; loc=3L:19255515..19…	21.8	7	0.07	ALESDMAPVVVMATNRGITR+EVVHTVTLHEIDVINSR+EYQDDYMFSEITEEVERDPAAGGGAK+GLGLDDVLEAR+IQAGDVITIDK+LVSQGMVGQK+VYSLFLDENR
158	FBpp0074713|FBgn0036891|CG9372-PA|CG9372-PA	1.0000	FBpp0074713 type=protein; loc=3L:join(19606581..19606668,19606833..19606981,19607041..19607177,19607246..19607825,19608003..19608275); ID=FBpp0074713; name=CG9372-PA; parent=FBgn0036891,FBtr0074945; dbxref=FlyBase:FBpp0074713,FlyBase_Annotation_IDs:CG9372-PA,GB_protein:AAF49135.1,REFSEQ:NP_649132,GB_protein:AAF49135,FlyMine:FBpp0074713,modMine:FBpp0074713; MD5=35b1ba4f549ad2e94828dbecb089d030; le…	19.1	7	0.07	FGGPHSNILMEVNLPVWK+FSPQVVTSADGDEPR+IANMVLHIDYNPQNYDNDIAIVR+NAIVTGWGTQK+QAPTSQLLENK
150	FBpp0074558|FBgn0010380|CG12532-PA|AP-1-2beta-PA	1.0000	FBpp0074558 type=protein; loc=X:join(19731400..19732824,19732890..19734230); ID=FBpp0074558; name=AP-1-2beta-PA; parent=FBgn0010380,FBtr0074789; dbxref=FlyBase:FBpp0074558,FlyBase_Annotation_IDs:CG12532-PA,GB_protein:AAF49013.1,REFSEQ:NP_523415,GB_protein:AAF49013,FlyMine:FBpp0074558,modMine:FBpp0074558; MD5=f91b02d83e21a4e920fa5518111a0a8e; length=921; release=r6.09; species=Dmel;	6.5	7	0.06	ASMVWIIGEYAER+KGEIFELK+LQPGNPEATLSLK+LVYLYLMNYAK+VFLNTWK+VTWLPAEK
148	FBpp0074462|FBgn0027603|CG12359-PA|Ulp1-PA	1.0000	FBpp0074462 type=protein; loc=X:complement(join(19205073..19207759,19204064..19204936,19203827..19203991,19203566..19203767,19202872..19203486)); ID=FBpp0074462; name=Ulp1-PA; parent=FBgn0027603,FBtr0074693; dbxref=FlyBase:FBpp0074462,FlyBase_Annotation_IDs:CG12359-PA,GB_protein:AAF48933.1,REFSEQ:NP_573362,GB_protein:AAF48933,FlyMine:FBpp0074462,modMine:FBpp0074462; MD5=731928ec3d2c90489d43e879f4…	5.2	7	0.05	DVPITFSQAEMLYFR+EANEANEANEANEANETKENDAPQPTTTR+LGHNGISESRVNGHSSHTVRR+LSIFNPPVYTQHR
139	FBpp0074086|FBgn0010412|CG4464-PA|RpS19a-PA FBpp0074087|FBgn0010412|CG4464-PB|RpS19a-PB FBpp0074088|FBgn0010412|CG4464-PC|RpS19a-PC FBpp0309135|FBgn0010412|CG4464-PD|RpS19a-PD FBpp0311350|FBgn0010412|CG4464-PE|RpS19a-PE	1.0000	FBpp0074086 type=protein; loc=X:join(16638233..16638303,16638406..16638805); ID=FBpp0074086; name=RpS19a-PA; parent=FBgn0010412,FBtr0074311; dbxref=FlyBase:FBpp0074086,FlyBase_Annotation_IDs:CG4464-PA,REFSEQ:NP_523376,GB_protein:AAF48633; MD5=3c25226b523535b66e41a44b0ea5ba1a; length=156; release=r6.09; species=Dmel;;FBpp0074087 type=protein; loc=X:join(16638233..16638303,16638406..16638805); ID=F…	39.1	7	0.07	AVAVFLKK+FKELAPYDPDWFYVR+IANQIVFK+LKVPDQMDIVK+QTGPIVISK+SPAGVGSITK
137	FBpp0074034|FBgn0030724|CG9212-PC|Nipsnap-PC FBpp0074035|FBgn0030724|CG9212-PA|Nipsnap-PA FBpp0074036|FBgn0030724|CG9212-PB|Nipsnap-PB FBpp0310192|FBgn0030724|CG9212-PF|Nipsnap-PF	1.0000	FBpp0074034 type=protein; loc=X:complement(join(16073027..16073082,16071721..16071900,16071238..16071531,16071035..16071177,16070720..16070868)); ID=FBpp0074034; name=Nipsnap-PC; parent=FBgn0030724,FBtr0074257; dbxref=GB_protein:AAN09384.1,FlyBase:FBpp0074034,FlyBase_Annotation_IDs:CG9212-PC,REFSEQ:NP_727932,GB_protein:AAN09384; MD5=bc3d3aa2ff83f4dc62043a0a72f0aa75; length=273; release=r6.09; spe…	28.9	7	0.07	EDLWNDPEYLSLMQER+HLQYLLAFSYWPQIASR+HNNEAFAGFFSQIGR+IDQAKEDLWNDPEYLSLMQER+LTPGTMIEWGNNWAR+VLAPTEFSPSQ
117	FBpp0073513|FBgn0015024|CG2028-PB|CkIalpha-PB FBpp0073515|FBgn0015024|CG2028-PA|CkIalpha-PA FBpp0289609|FBgn0015024|CG2028-PD|CkIalpha-PD FBpp0309354|FBgn0015024|CG2028-PE|CkIalpha-PE FBpp0311372|FBgn0015024|CG2028-PF|CkIalpha-PF FBpp0311373|FBgn0015024|CG2028-PG|CkIalpha-PG	1.0000	FBpp0073513 type=protein; loc=X:join(12655238..12655316,12655378..12656152,12656334..12656493); ID=FBpp0073513; name=CkIalpha-PB; parent=FBgn0015024,FBtr0073680; dbxref=FlyBase:FBpp0073513,FlyBase_Annotation_IDs:CG2028-PB,GB_protein:AAF48193.1,REFSEQ:NP_511140,GB_protein:AAF48193; MD5=813ec1f06c30bf507c63b29c590893e9; length=337; release=r6.09; species=Dmel;;FBpp0073515 type=protein; loc=X:join(1…	16.6	7	0.06	DIKPDNFLMGIGR+HPQLLYEAK+ILSGGVGFPR+LFLIDFGLAK+YASINAHLGIEQSR
11	FBpp0070312|FBgn0261954|CG4399-PB|east-PB FBpp0292165|FBgn0261954|CG4399-PC|east-PC FBpp0292166|FBgn0261954|CG4399-PD|east-PD FBpp0298290|FBgn0261954|CG4399-PE|east-PE FBpp0298291|FBgn0261954|CG4399-PF|east-PF FBpp0310126|FBgn0261954|CG4399-PG|east-PG	1.0000	FBpp0070312 type=protein; loc=X:join(2014522..2018004,2018080..2018086,2018705..2018938,2019058..2019506,2019568..2019737,2019848..2021117,2021172..2022464); ID=FBpp0070312; name=east-PB; parent=FBgn0261954,FBtr0070326; dbxref=FlyBase:FBpp0070312,FlyBase_Annotation_IDs:CG4399-PB,GB_protein:AAF45704.2,REFSEQ:NP_524864,GB_protein:AAF45704,FlyMine:FBpp0070312,modMine:FBpp0070312; MD5=8ad14f275d9a966…	8.1	7	0.06	ILDVANKQPGSQGEPVPSSALLGLQSK+LQAILQQNVGADAAGAAGTGTVAASPGGSGSGADISNVLR+QESVDGNEVSSISPTVTPTPTPAPTPAPVPGSR+QQLQQLQQKPQQQQQLPTLQPGGVR+SAGGPPPPNVVILPDALTPQER+SAGSLFTLK+VTAVAPVQSKDAPPLAPASSGVSNSRSILK
100	FBpp0072930|FBgn0035438|CG12013-PC|PHGPx-PC FBpp0072931|FBgn0035438|CG12013-PA|PHGPx-PA FBpp0072932|FBgn0035438|CG12013-PD|PHGPx-PD	1.0000	FBpp0072930 type=protein; loc=3L:join(3326632..3326712,3327860..3328183,3328251..3328442); ID=FBpp0072930; name=PHGPx-PC; parent=FBgn0035438,FBtr0073066; dbxref=FlyBase:FBpp0072930,FlyBase_Annotation_IDs:CG12013-PC,GB_protein:AAN11561.1,REFSEQ:NP_728868,GB_protein:AAN11561,FlyMine:FBpp0072930,modMine:FBpp0072930; MD5=81b2b418d766a664aebe727462b4f28f; length=198; release=r6.09; species=Dmel;;FBpp0…	39.1	6	0.05	ADIGEVFAK+EGVPINR+NAASIYEFTVK+QTGTLGSGIK+VDVNGDNAAPLYK+YAPTTDPMDIAKDIEK
799a	FBpp0288898|FBgn0261461|CG42274-PC|RhoGAP18B-PC	1.0000	FBpp0288898 type=protein; loc=X:complement(join(19153028..19154953,19150811..19151959,19145968..19146142,19144564..19144591,19144005..19144496,19143585..19143768)); ID=FBpp0288898; name=RhoGAP18B-PC; parent=FBgn0261461,FBtr0299623; dbxref=FlyBase:FBpp0288898,FlyBase_Annotation_IDs:CG42274-PC,REFSEQ:NP_573352,GB_protein:AAF48921,FlyMine:FBpp0288898,modMine:FBpp0288898; MD5=af68c419830ecf3d03b1bb9b…	6.2	6	0.06	AQQIQEDNEVQQTQQSTILQR+DLPADQQPSVVVHPILR+ELTSPLITQEAYER+LLLTDSVLAWR+SVPARDPSSSAEESTVTLR
796a	FBpp0111542|FBgn0086901|CG34389-PC|cv-c-PC FBpp0111544|FBgn0086901|CG34389-PD|cv-c-PD	1.0000	FBpp0111542 type=protein; loc=3R:complement(join(14431974..14433180,14427037..14427761,14416434..14417033,14409817..14410487,14408680..14409565,14408154..14408196,14399719..14399790,14395875..14396026,14394111..14395755,14393532..14394018,14393205..14393477,14392952..14393131,14392775..14392889)); ID=FBpp0111542; name=cv-c-PC; parent=FBgn0086901,FBtr0112630; dbxref=FlyBase:FBpp0111542,FlyBase_Ann…	3.5	6	0.06	AGGIPNDGSSLGEGSDSGR+ENVVISGPTVLDLSQFGQR+IAAFAAGNEQQQAAR+NIFVDSDFSYIDDVPR+RFDNFEAQHLTLR
784a	FBpp0088855|FBgn0039215|CG6695-PA|CG6695-PA	1.0000	FBpp0088855 type=protein; loc=3R:join(24655284..24655480,24655572..24657410,24657516..24657609,24658321..24658411,24658499..24658604,24658661..24659219); ID=FBpp0088855; name=CG6695-PA; parent=FBgn0039215,FBtr0089916; dbxref=GB_protein:AAF56321.2,FlyBase:FBpp0088855,FlyBase_Annotation_IDs:CG6695-PA,GB_protein:AAF56321.3,REFSEQ:NP_651276,GB_protein:AAF56321,FlyMine:FBpp0088855,modMine:FBpp0088855;…	12.5	6	0.06	ATPPMISYPIPAR+IYLDPAVAAAGDGAAIIVPWQGQQDNLIDR+MLNVNQALTATAPVAVQPQVVEPPPPPLKR+SHALQPTMSSSSSTGNQTGK+SNDFFSHLTK+TNAEGADGDSELTLEER
767a	FBpp0087115|FBgn0033699|CG8857-PC|RpS11-PC	1.0000	FBpp0087115 type=protein; loc=2R:complement(join(12200775..12200786,12200116..12200241,12199834..12200039,12199466..12199589)); ID=FBpp0087115; name=RpS11-PC; parent=FBgn0033699,FBtr0088007; dbxref=FlyBase:FBpp0087115,FlyBase_Annotation_IDs:CG8857-PC,GB_protein:AAM71028.1,REFSEQ:NP_725114,GB_protein:AAM71028,FlyMine:FBpp0087115,modMine:FBpp0087115; MD5=038e064738fe0ce33cf03a06f5707dc8; length=155…	22.6	6	0.05	DYLHFVR+EAIDGTYIDK+EAIDGTYIDKK+QFGVNLNR+SRDVGLGFK
740a	FBpp0084078|FBgn0039229|CG6995-PB|Saf-B-PB	1.0000	FBpp0084078 type=protein; loc=3R:join(24817617..24817736,24817862..24818350,24818411..24818438,24818586..24818700,24818803..24818849,24819729..24820767,24821097..24821246,24821300..24821725,24821794..24822166); ID=FBpp0084078; name=Saf-B-PB; parent=FBgn0039229,FBtr0084700; dbxref=FlyBase_Annotation_IDs:CG6995-PB,FlyBase:FBpp0084078,GB_protein:AAN14018.2,REFSEQ:NP_733041,GB_protein:AAN14018,FlyMin…	7.4	6	0.06	AEGLDPATHLIVPGAK+FDTNLVSSR+GAVDDYTAVPTKR+HLPLSGTVGGGSSSSYLHK+NLWVSGLSTLTR
733a	FBpp0083061|FBgn0004652|CG14307-PB|fru-PB FBpp0083064|FBgn0004652|CG14307-PF|fru-PF	1.0000	FBpp0083061 type=protein; loc=3R:complement(join(18515052..18515332,18435643..18435790,18435370..18435570,18434235..18435062,18432564..18432818,18430832..18430964,18416777..18417300)); ID=FBpp0083061; name=fru-PB; parent=FBgn0004652,FBtr0083641; dbxref=FlyBase:FBpp0083061,FlyBase_Annotation_IDs:CG14307-PB,GB_protein:AAF55562.2,REFSEQ:NP_732344,GB_protein:AAF55562,FlyMine:FBpp0083061,modMine:FBpp0…	12.4	6	0.06	GEVNVGQSSLPMFLK+GPSNYTGGLGGAGGVADAMR+QLQLDQTDNIDGSSAR+SLLDFMYK+SPSVGSASAAAAAAAVAAAVAAAANR
723b	FBpp0086252|FBgn0003274|CG4918-PA|RpLP2-PA	1.0000	FBpp0086252 type=protein; loc=2R:16586223..16586564; ID=FBpp0086252; name=RpLP2-PA; parent=FBgn0003274,FBtr0087105; dbxref=FlyBase:FBpp0086252,FlyBase_Annotation_IDs:CG4918-PA,GB_protein:AAF57979.1,REFSEQ:NP_523764,GB_protein:AAF57979,FlyMine:FBpp0086252,modMine:FBpp0086252; MD5=b28d6b4fec46edabc2fa2ec06e21105f; length=113; release=r6.09; species=Dmel;	29.2	6	0.05	ILSSVGVEVDAER+SIDDLIK+YVAAYLLAVLGGK
715a	FBpp0079187|FBgn0020618|CG7111-PA|Rack1-PA FBpp0303680|FBgn0020618|CG7111-PC|Rack1-PC FBpp0311572|FBgn0020618|CG7111-PD|Rack1-PD	1.0000	FBpp0079187 type=protein; loc=2L:complement(join(7827061..7827169,7826770..7826981,7825701..7826336)); ID=FBpp0079187; name=Rack1-PA; parent=FBgn0020618,FBtr0079565; dbxref=FlyBase:FBpp0079187,FlyBase_Annotation_IDs:CG7111-PA,GB_protein:AAF52566.1,REFSEQ:NP_477269,GB_protein:AAF52566,FlyMine:FBpp0079187,modMine:FBpp0079187; MD5=c367551df53d0ddb1b123145df73b49a; length=318; release=r6.09; species=…	23.6	6	0.06	ALLWDLNDGK+DVLSVAFSADNR+GTLIGHNGWVTQIATNPKDPDTIISASR+KTVEELRPEVVSPTSK+TVEELRPEVVSPTSK+VWQVSVSAH
710a	FBpp0078222|FBgn0010348|CG8385-PA|Arf79F-PA FBpp0078224|FBgn0010348|CG8385-PB|Arf79F-PB FBpp0078225|FBgn0010348|CG8385-PE|Arf79F-PE FBpp0078226|FBgn0010348|CG8385-PC|Arf79F-PC FBpp0111771|FBgn0010348|CG8385-PF|Arf79F-PF FBpp0289184|FBgn0010348|CG8385-PH|Arf79F-PH FBpp0289185|FBgn0010348|CG8385-PI|Arf79F-PI FBpp0304364|FBgn0010348|CG8385-PJ|Arf79F-PJ	1.0000	FBpp0078222 type=protein; loc=3L:complement(join(22869842..22869989,22869665..22869774,22869346..22869471,22869082..22869246)); ID=FBpp0078222; name=Arf79F-PA; parent=FBgn0010348,FBtr0078571; dbxref=FlyBase:FBpp0078222,FlyBase_Annotation_IDs:CG8385-PA,GB_protein:AAF51871.1,REFSEQ:NP_730757,GB_protein:AAF51871; MD5=11c98ea5641a619318fa4fd02bc06bb2; length=182; release=r6.09; species=Dmel;;FBpp0078…	41.8	6	0.06	DAVLLIFANK+HYFQNTQGLIFVVDSNDRER+ILMVGLDAAGK+LGEIVTTIPTIGFNVETVEYK+NISFTVWDVGGQDK
683a	FBpp0073292|FBgn0028686|CG16916-PA|Rpt3-PA FBpp0312031|FBgn0028686|CG16916-PB|Rpt3-PB	1.0000	FBpp0073292 type=protein; loc=X:join(11125313..11125348,11125423..11125506,11125565..11126686); ID=FBpp0073292; name=Rpt3-PA; parent=FBgn0028686,FBtr0073436; dbxref=FlyBase:FBpp0073292,FlyBase_Annotation_IDs:CG16916-PA,GB_protein:AAF48001.1,REFSEQ:NP_572686,GB_protein:AAF48001,FlyMine:FBpp0073292,modMine:FBpp0073292; MD5=3ce20983cbcc98bbf3405ed68bf3a207; length=413; release=r6.09; species=Dmel;;F…	18.4	6	0.06	ADTLDPALLRPGR+EAVELPLTHFELYK+ELLKPSASVALHK+LVFSTITSK+MNLSEDVDLEEFVARPDK+VVGSEFVQK
645	FBpp0300162|FBgn0051601|CG31601-PB|CG31601-PB FBpp0300802|FBgn0051601|CG31601-PC|CG31601-PC	1.0000	FBpp0300162 type=protein; loc=2L:complement(join(22043537..22043687,22043347..22043466,22043247..22043283,22043102..22043193,22042402..22043042,22042107..22042347,22040790..22041688)); ID=FBpp0300162; name=CG31601-PB; parent=FBgn0051601,FBtr0307507; dbxref=REFSEQ:NP_001246130,GB_protein:AFH03804,FlyBase:FBpp0300162,FlyBase_Annotation_IDs:CG31601-PB; MD5=da77db1db6afd48008d96ab0fdc4c763; length=72…	7.4	6	0.06	APLLPTPTISELLAEQK+FTITAYK+NPPNVLPNAPK+NSSSLLGILIK+YLLMQLLR
643	FBpp0293890|FBgn0262617|CG11870-PD|CG43143-PD FBpp0293891|FBgn0262617|CG11870-PA|CG43143-PA FBpp0293892|FBgn0262617|CG11870-PC|CG43143-PC FBpp0293893|FBgn0262617|CG11870-PB|CG43143-PB FBpp0293894|FBgn0262617|CG43143-PE|CG43143-PE FBpp0293895|FBgn0262617|CG43143-PF|CG43143-PF FBpp0293896|FBgn0262617|CG43143-PG|CG43143-PG FBpp0307978|FBgn0262617|CG43143-PH|CG43143-PH FBpp0307979|FBgn0262617|CG43143…	1.0000	FBpp0293890 type=protein; loc=3R:join(10291247..10291452,10291573..10291772,10291837..10292054,10292116..10292713,10293194..10294318,10296734..10297109,10297440..10297697,10297769..10297897,10298246..10298375,10298449..10298591,10299634..10299793); ID=FBpp0293890; name=CG43143-PD; parent=FBgn0262617,FBtr0305351; dbxref=REFSEQ:NP_996191,GB_protein:AAS65135,FlyBase:FBpp0293890,FlyBase:FBpp0089076,F…	6.6	6	0.05	DLGSDMESMFSR+EFIIPIAVEGGGFITPR+IGSLLSEAGFDEGSPFQK+QSTVESESEGTTTATNMSQATITSTSQPIKK
629	FBpp0288761|FBgn0000392|CG11181-PB|cup-PB FBpp0312102|FBgn0000392|CG11181-PC|cup-PC	1.0000	FBpp0288761 type=protein; loc=2L:join(6664150..6664587,6664931..6665791,6668342..6668887,6668946..6669690,6669764..6670513,6674301..6674314); ID=FBpp0288761; name=cup-PB; parent=FBgn0000392,FBtr0290322; dbxref=FlyBase:FBpp0288761,FlyBase_Annotation_IDs:CG11181-PB,REFSEQ:NP_523493,GB_protein:AAF52418,FlyMine:FBpp0288761,modMine:FBpp0288761; MD5=abd3e4e6a1ceb0fd15a47a070e563302; length=1117; releas…	9.8	6	0.05	AVRPTTAPVVSSKPVK+FGDNQNFQSFESNQPHFATQYK+GKFEYPPPPPPPTPVQAPLATK+NKPNLISDESIIQSQPPQPQTEFQDPAIVNQR+SENDTLHSNESSEDLSR
605	FBpp0088368|FBgn0025885|CG11143-PA|Inos-PA	1.0000	FBpp0088368 type=protein; loc=2R:complement(join(7458609..7458737,7456149..7456847,7455834..7456076,7455302..7455769,7455073..7455231)); ID=FBpp0088368; name=Inos-PA; parent=FBgn0025885,FBtr0089329; dbxref=GB_protein:AAF59252.1,FlyBase:FBpp0088368,FlyBase_Annotation_IDs:CG11143-PA,REFSEQ:NP_477405,GB_protein:AAF59252,FlyMine:FBpp0088368,modMine:FBpp0088368; MD5=eac53558cf836df5402cb5bbc598ac9f; l…	14.3	6	0.06	APLVPQGSQVVNSLFR+SGVDSVIVLWTANTER+SNVVDDMVASNR+TADGQLQVHPQTTSLK+VQVDDEFITTDYDYQTSHVKR
591	FBpp0087958|FBgn0033235|CG8728-PA|CG8728-PA	1.0000	FBpp0087958 type=protein; loc=2R:complement(join(7938900..7938955,7938437..7938815,7937959..7938375,7937762..7937902,7937204..7937708,7936971..7937143)); ID=FBpp0087958; name=CG8728-PA; parent=FBgn0033235,FBtr0088882; dbxref=FlyBase:FBpp0087958,FlyBase_Annotation_IDs:CG8728-PA,GB_protein:AAF59168.1,REFSEQ:NP_610333,GB_protein:AAF59168,FlyMine:FBpp0087958,modMine:FBpp0087958; MD5=f597e2b6e045ffbbf…	17.3	6	0.06	AIWETEALEDSGPK+EIESVTAADIQR+EIVTHLPPLTEPLPNLPEAVYAAPLAESAITK+VTSLGGDEVGSGTGIGQITGGVR+YEVAYPSGVSHFLEK
587	FBpp0087863|FBgn0005648|CG2163-PA|Pabp2-PA FBpp0087864|FBgn0005648|CG2163-PB|Pabp2-PB	1.0000	FBpp0087863 type=protein; loc=2R:join(8132034..8132132,8132390..8132791,8132942..8133075,8133141..8133180); ID=FBpp0087863; name=Pabp2-PA; parent=FBgn0005648,FBtr0088785; dbxref=FlyBase:FBpp0087863,FlyBase_Annotation_IDs:CG2163-PA,GB_protein:AAF59127.1,REFSEQ:NP_476902,GB_protein:AAF59127,FlyMine:FBpp0087863,modMine:FBpp0087863; MD5=28b6802c66a99898dc4945358d0e5051; length=224; release=r6.09; spe…	22.8	6	0.06	EFVETALAMNETLFR+GFAYIEFGSK+QMAGGSTTGLATVPLSLEEKQEIDTR
561	FBpp0087095|FBgn0010621|CG8439-PA|Cct5-PA FBpp0087096|FBgn0010621|CG8439-PB|Cct5-PB	1.0000	FBpp0087095 type=protein; loc=2R:join(12174921..12175028,12175737..12176718,12176778..12177316); ID=FBpp0087095; name=Cct5-PA; parent=FBgn0010621,FBtr0087987; dbxref=FlyBase:FBpp0087095,FlyBase_Annotation_IDs:CG8439-PA,GB_protein:AAF58565.1,REFSEQ:NP_523707,GB_protein:AAF58565,FlyMine:FBpp0087095,modMine:FBpp0087095; MD5=6e68c870a421bfeb8e938b9a0fd0f9f0; length=542; release=r6.09; species=Dmel;;F…	16.2	6	0.06	FEELTPEK+HKLDVTSAEDYR+IMVSPDGDVTVTNDGATIMK+KQQILLSTQLVK+QLDAIAQPFPVDPK+WVGGPEIELIAIATGGR
551	FBpp0086790|FBgn0024556|CG6050-PA|EfTuM-PA FBpp0290603|FBgn0024556|CG6050-PB|EfTuM-PB	1.0000	FBpp0086790 type=protein; loc=2R:13507744..13509213; ID=FBpp0086790; name=EfTuM-PA; parent=FBgn0024556,FBtr0087670; dbxref=FlyBase:FBpp0086790,FlyBase_Annotation_IDs:CG6050-PA,GB_protein:AAF58366.1,REFSEQ:NP_524752,GB_protein:AAF58366,FlyMine:FBpp0086790,modMine:FBpp0086790; MD5=7a0e5fa7d05e880ec944f46cbdf44dd5; length=489; release=r6.09; species=Dmel;;FBpp0290603 type=protein; loc=2R:13507744..1…	12.7	6	0.06	ALDQLEAQVYILSK+DGNLTLGTGVVTSTLPPLTESQR+GITINVAHVEYQTETR+TTLTAAITK
549	FBpp0086769|FBgn0033879|CG6543-PA|CG6543-PA FBpp0086770|FBgn0033879|CG6543-PB|CG6543-PB	1.0000	FBpp0086769 type=protein; loc=2R:complement(join(13854102..13854198,13853181..13853905,13853050..13853115)); ID=FBpp0086769; name=CG6543-PA; parent=FBgn0033879,FBtr0087643; dbxref=FlyBase:FBpp0086769,FlyBase_Annotation_IDs:CG6543-PA,GB_protein:AAF58326.1,REFSEQ:NP_610910,GB_protein:AAF58326,modMine:FBpp0086769; MD5=4b91cc34197b0b9aecbe45ee0af9f0af; length=295; release=r6.09; species=Dmel;;FBpp008…	14.9	6	0.05	EAVNTAYETTLQEGLK+EAVNTAYETTLQEGLKFER+TFHATFSTADRK+VVPADQLLGEAVK
532	FBpp0086103|FBgn0010409|CG6510-PA|RpL18A-PA	1.0000	FBpp0086103 type=protein; loc=2R:complement(join(17547409..17547426,17546471..17546986)); ID=FBpp0086103; name=RpL18A-PA; parent=FBgn0010409,FBtr0086947; dbxref=FlyBase:FBpp0086103,FlyBase_Annotation_IDs:CG6510-PA,GB_protein:AAF57838.1,REFSEQ:NP_523774,GB_protein:AAF57838,FlyMine:FBpp0086103,modMine:FBpp0086103; MD5=25f9c528cffc82e53fb412237bba44d8; length=177; release=r6.09; species=Dmel;	27.1	6	0.06	AHSIQIIK+IFAPDNIVAK+KLPSEKEPQTPLYK+NFGIWLR+QVYETSPVK
525	FBpp0085954|FBgn0034310|CG5733-PA|Nup75-PA	1.0000	FBpp0085954 type=protein; loc=2R:complement(join(18167045..18167071,18165825..18166987,18165418..18165763,18165160..18165350,18164955..18165102,18164764..18164895)); ID=FBpp0085954; name=Nup75-PA; parent=FBgn0034310,FBtr0086775; dbxref=FlyBase:FBpp0085954,FlyBase_Annotation_IDs:CG5733-PA,GB_protein:AAF57735.1,REFSEQ:NP_611300,GB_protein:AAF57735,FlyMine:FBpp0085954,modMine:FBpp0085954; MD5=a6149a…	10.9	6	0.06	KIQSGLFATEPELEQLIR+SLIMLGEIDVTR+SVLAEANATFATLQQLGSR+SYFDQNNIDLPALR+YGNALEWAIR
514	FBpp0085766|FBgn0000578|CG15112-PC|ena-PC FBpp0085767|FBgn0000578|CG15112-PA|ena-PA FBpp0085768|FBgn0000578|CG15112-PB|ena-PB FBpp0099530|FBgn0000578|CG15112-PD|ena-PD FBpp0099532|FBgn0000578|CG15112-PE|ena-PE FBpp0113115|FBgn0000578|CG15112-PF|ena-PF FBpp0309392|FBgn0000578|CG15112-PG|ena-PG	1.0000	FBpp0085766 type=protein; loc=2R:join(19152023..19152027,19158734..19159055,19159120..19159352,19159795..19160035,19160177..19160902,19160974..19161132,19161194..19161415,19161476..19161593,19161660..19161688); ID=FBpp0085766; name=ena-PC; parent=FBgn0000578,FBtr0086582; dbxref=FlyBase_Annotation_IDs:CG15112-PC,FlyBase:FBpp0085766,GB_protein:AAM68438.2,REFSEQ:NP_725858,GB_protein:AAM68438; MD5=d9…	18.9	6	0.06	FVYGLNFSSQNDAENFAR+NKVTTSAPENSGSSTSSGGSGNYGTIGR+QNNSIGGHVTPSAQTPTSQTNQNNIPQSPPTPQGHHR+VANNPGGPPTNGNGYEEDMGYR+WVPSGSSSGLSK+YNQATATFHQWR
486	FBpp0085154|FBgn0028968|CG1528-PA|gammaCOP-PA FBpp0085155|FBgn0028968|CG1528-PB|gammaCOP-PB FBpp0290505|FBgn0028968|CG1528-PC|gammaCOP-PC FBpp0303129|FBgn0028968|CG1528-PD|gammaCOP-PD	1.0000	FBpp0085154 type=protein; loc=3R:join(31572239..31572278,31572498..31573156,31573254..31574724,31574801..31574986,31575045..31575197,31575256..31575386); ID=FBpp0085154; name=gammaCOP-PA; parent=FBgn0028968,FBtr0085793; dbxref=FlyBase:FBpp0085154,FlyBase_Annotation_IDs:CG1528-PA,GB_protein:AAF57160.1,REFSEQ:NP_524608,GB_protein:AAF57160,FlyMine:FBpp0085154,modMine:FBpp0085154; MD5=ee5acdaa59098f9…	8.5	6	0.06	ILYLINQGEQLVAR+LAQLPGIQVLGPIHR+QISTFVAEISDEFK+SVATLAITTLLK+TSVLQETR+VELTLPEGFTTR
483	FBpp0085054|FBgn0028646|CG2139-PC|aralar1-PC FBpp0085055|FBgn0028646|CG2139-PB|aralar1-PB FBpp0085056|FBgn0028646|CG2139-PA|aralar1-PA FBpp0085057|FBgn0028646|CG2139-PD|aralar1-PD FBpp0297541|FBgn0028646|CG2139-PE|aralar1-PE FBpp0303322|FBgn0028646|CG2139-PF|aralar1-PF	1.0000	FBpp0085054 type=protein; loc=3R:complement(join(30455651..30455716,30449807..30449959,30449046..30449208,30448896..30448987,30448635..30448829,30448346..30448569,30447412..30447578,30447230..30447348,30446564..30447173,30446205..30446503)); ID=FBpp0085054; name=aralar1-PC; parent=FBgn0028646,FBtr0085692; dbxref=FlyBase:FBpp0085054,FlyBase_Annotation_IDs:CG2139-PC,GB_protein:AAF57048.1,REFSEQ:NP_…	9.9	6	0.06	FGLYLPR+IPFSLDGPFIK+LQVAGEIASGSK+SAFIQVLESSYR+SSPQFGVTLVTYELLQR+TAFQLFDR
476	FBpp0084918|FBgn0016685|CG7917-PA|Nlp-PA FBpp0306756|FBgn0016685|CG7917-PB|Nlp-PB	1.0000	FBpp0084918 type=protein; loc=3R:join(30005034..30005055,30005288..30005421,30009678..30009980); ID=FBpp0084918; name=Nlp-PA; parent=FBgn0016685,FBtr0085552; dbxref=FlyBase:FBpp0084918,FlyBase_Annotation_IDs:CG7917-PA,GB_protein:AAF56988.1,REFSEQ:NP_524557,GB_protein:AAF56988,FlyMine:FBpp0084918,modMine:FBpp0084918; MD5=dc47741a9538770e46fb5476f6fca20d; length=152; release=r6.09; species=Dmel;;FB…	29.6	6	0.06	AVNPDVEFYESK+DSVQIPIAVLK+ENEFNVVEVNTPK+QILLGAEAKENEFNVVEVNTPK
457	FBpp0084534|FBgn0015737|CG3373-PA|Hmu-PA	1.0000	FBpp0084534 type=protein; loc=3R:join(27288930..27289045,27289115..27289320,27289380..27289680,27290017..27291133); ID=FBpp0084534; name=Hmu-PA; parent=FBgn0015737,FBtr0085164; dbxref=FlyBase:FBpp0084534,FlyBase_Annotation_IDs:CG3373-PA,GB_protein:AAF56697.1,REFSEQ:NP_477159,GB_protein:AAF56697,FlyMine:FBpp0084534,modMine:FBpp0084534; MD5=3e5953952b72a3fa1528912264781a56; length=579; release=r6.0…	13.3	6	0.06	GALESNFHLEGAER+IFNGVTVSK+MLALFELPFR+NNEIYTGIHGGEVIK+TLLVSPAQELAGK+VDWNGNIVGSLHGFDK
444	FBpp0083851|FBgn0039120|CG10198-PA|Nup98-96-PA FBpp0306915|FBgn0039120|CG10198-PD|Nup98-96-PD	1.0000	FBpp0083851 type=protein; loc=3R:complement(join(23780885..23781164,23778287..23780824,23777689..23778207,23777438..23777620,23776932..23777107,23776593..23776875,23775522..23776533,23775055..23775464,23774509..23774990)); ID=FBpp0083851; name=Nup98-96-PA; parent=FBgn0039120,FBtr0084460; dbxref=FlyBase:FBpp0083851,FlyBase_Annotation_IDs:CG10198-PA,GB_protein:AAF56190.2,REFSEQ:NP_651187,GB_protein…	3.9	6	0.06	DNWIADLGFYK+EFTGPSLPVSMVFAPR+FFNVEPLVWK+IWLEELLDK+LSWLLLQTLR+SSFFVEDNAPEDEPMETTGR
438	FBpp0083687|FBgn0028688|CG5378-PA|Rpn7-PA	1.0000	FBpp0083687 type=protein; loc=3R:complement(22460753..22461922); ID=FBpp0083687; name=Rpn7-PA; parent=FBgn0028688,FBtr0084294; dbxref=FlyBase:FBpp0083687,FlyBase_Annotation_IDs:CG5378-PA,GB_protein:AAF56000.1,REFSEQ:NP_651048,GB_protein:AAF56000,FlyMine:FBpp0083687,modMine:FBpp0083687; MD5=c27715168777f07ad513a22502a66ff4; length=389; release=r6.09; species=Dmel;	18.3	6	0.05	FLLTLAEYK+ILGYTQLLESYR+LGLFYLDHDLITR+NWQYQATIK+VEVEQLDAAIEDAEK+VGGIVETNRPDNK
41	FBpp0071160|FBgn0030052|CG12065-PA|CG12065-PA FBpp0071161|FBgn0030052|CG12065-PB|CG12065-PB FBpp0071162|FBgn0030052|CG12065-PC|CG12065-PC FBpp0071163|FBgn0030052|CG12065-PD|CG12065-PD FBpp0289974|FBgn0030052|CG12065-PE|CG12065-PE FBpp0289975|FBgn0030052|CG12065-PF|CG12065-PF	1.0000	FBpp0071160 type=protein; loc=X:join(8583667..8584255,8584456..8584575,8584843..8584923,8585810..8585918,8585986..8586245,8586552..8586608,8587258..8587525,8587588..8588167); ID=FBpp0071160; name=CG12065-PA; parent=FBgn0030052,FBtr0071214; dbxref=FlyBase:FBpp0071160,FlyBase_Annotation_IDs:CG12065-PA,GB_protein:AAF46394.1,REFSEQ:NP_572493,GB_protein:AAF46394,FlyMine:FBpp0071160,modMine:FBpp0071160…	12.3	6	0.06	IVAVQDQEPLAQNSSGVQR+RPWEDYLNQAQQALAQK+TYFPVNDSLQQIAESLQANMQVK+VLELIEQAYPNPVSPEDLAK
393	FBpp0081834|FBgn0037891|CG5214-PA|CG5214-PA	1.0000	FBpp0081834 type=protein; loc=3R:join(11244442..11244516,11244787..11244890,11244945..11245046,11245121..11245660,11245739..11245883,11246088..11246393,11246458..11246592); ID=FBpp0081834; name=CG5214-PA; parent=FBgn0037891,FBtr0082358; dbxref=FlyBase:FBpp0081834,FlyBase_Annotation_IDs:CG5214-PA,GB_protein:AAF54625.1,REFSEQ:NP_650064,GB_protein:AAF54625,FlyMine:FBpp0081834,modMine:FBpp0081834; MD…	12.2	6	0.05	AAAPAAAPAPAAPK+AAVENPAIIVAGL+DGDTVKPGQALFK+FGFMSIFAK+GLVVPVIR
377	FBpp0081398|FBgn0037624|CG8223-PA|CG8223-PA FBpp0301016|FBgn0037624|CG8223-PB|CG8223-PB	1.0000	FBpp0081398 type=protein; loc=3R:join(8752082..8752398,8752514..8753118,8753181..8753458,8753521..8753799); ID=FBpp0081398; name=CG8223-PA; parent=FBgn0037624,FBtr0081915; dbxref=FlyBase:FBpp0081398,FlyBase_Annotation_IDs:CG8223-PA,GB_protein:AAG22135.1,REFSEQ:NP_649828,GB_protein:AAG22135,FlyMine:FBpp0081398,modMine:FBpp0081398; MD5=4aa1b2addc0c4bf3e6dba7b134520875; length=492; release=r6.09; sp…	20.9	6	0.06	AALDSYIKPMSSGDAAAASSSSSSSANGAASSSSSSSK+GAAAASSSTISSSSAKPTDITHLIK+QSSVLIEEEIAEIK+TVAVEPVAADTTPDNAPAVSTEGSGK
363	FBpp0080757|FBgn0032775|CG17544-PA|CG17544-PA FBpp0080758|FBgn0032775|CG17544-PC|CG17544-PC FBpp0080759|FBgn0032775|CG17544-PB|CG17544-PB FBpp0290046|FBgn0032775|CG17544-PD|CG17544-PD	1.0000	FBpp0080757 type=protein; loc=2L:complement(join(19393497..19393631,19392066..19392989,19391839..19391964,19391438..19391783,19390669..19391219)); ID=FBpp0080757; name=CG17544-PA; parent=FBgn0032775,FBtr0081216; dbxref=FlyBase:FBpp0080757,FlyBase_Annotation_IDs:CG17544-PA,GB_protein:AAN11034.1,REFSEQ:NP_609961,GB_protein:AAN11034,FlyMine:FBpp0080757,modMine:FBpp0080757; MD5=e1b29b0e81af2c40cd49c7…	11.1	6	0.06	IALGVGLFNNAIR+IATEELTSTYMEIIAR+TLLSYPGVLVGDIGEK+TSDVTPEGVYESVFTEPGK+VLGAALESFSAGR
362	FBpp0080751|FBgn0041789|CG31794-PC|Pax-PC FBpp0080752|FBgn0041789|CG31794-PF|Pax-PF FBpp0080753|FBgn0041789|CG31794-PB|Pax-PB FBpp0080754|FBgn0041789|CG31794-PA|Pax-PA FBpp0099871|FBgn0041789|CG31794-PG|Pax-PG FBpp0297553|FBgn0041789|CG31794-PH|Pax-PH FBpp0306283|FBgn0041789|CG31794-PJ|Pax-PJ FBpp0306284|FBgn0041789|CG31794-PK|Pax-PK	1.0000	FBpp0080751 type=protein; loc=2L:complement(join(19426206..19426218,19410480..19410643,19410248..19410413,19409769..19409910,19409612..19409703,19409404..19409549,19403999..19404682,19401106..19401372)); ID=FBpp0080751; name=Pax-PC; parent=FBgn0041789,FBtr0081210; dbxref=FlyBase:FBpp0080751,GB_protein:AAN11037.1,FlyBase_Annotation_IDs:CG31794-PC,REFSEQ:NP_724183,GB_protein:AAN11037,FlyMine:FBpp00…	18.9	6	0.06	AQPQVYQEHYSVETR+ELDDLMASLSDFK+HQALQQQQFVDNTPGYGSLR+IDVPVNYSTPVSK+LTGPDGPVGTVEEQIVQQK+SPTAGHDFNGSSTTPGYANQGSLPR
332	FBpp0079913|FBgn0027081|CG5353-PB|Aats-thr-PB FBpp0079914|FBgn0027081|CG5353-PA|Aats-thr-PA FBpp0079915|FBgn0027081|CG5353-PC|Aats-thr-PC FBpp0312095|FBgn0027081|CG5353-PD|Aats-thr-PD	1.0000	FBpp0079913 type=protein; loc=2L:join(12104501..12104552,12104688..12105121,12105176..12106762); ID=FBpp0079913; name=Aats-thr-PB; parent=FBgn0027081,FBtr0080331; dbxref=GB_protein:AAF53167.1,FlyBase:FBpp0079913,FlyBase_Annotation_IDs:CG5353-PB,REFSEQ:NP_524839,GB_protein:AAF53167,FlyMine:FBpp0079913,modMine:FBpp0079913; MD5=cdb04790d84bd0eb38b66570dd8a0714; length=690; release=r6.09; species=Dme…	11.3	6	0.06	GFQEVISPNIYNAK+GISQGLADNTVISK+IRDEFIANEDSF+NELSGALTGLTR+QVDATSWETTPYEVAR+VYGISFPDPK
325	FBpp0079752|FBgn0015756|CG6141-PA|RpL9-PA FBpp0079753|FBgn0015756|CG6141-PB|RpL9-PB FBpp0309201|FBgn0015756|CG6141-PC|RpL9-PC	1.0000	FBpp0079752 type=protein; loc=2L:complement(join(11003511..11003751,11002907..11003238)); ID=FBpp0079752; name=RpL9-PA; parent=FBgn0015756,FBtr0080163; dbxref=FlyBase:FBpp0079752,FlyBase_Annotation_IDs:CG6141-PA,GB_protein:AAF53048.2,REFSEQ:NP_477161,GB_protein:AAF53048; MD5=34fd4750956f462f757b4355f18215dd; length=190; release=r6.09; species=Dmel;;FBpp0079753 type=protein; loc=2L:complement(join…	14.7	6	0.05	FLDGLYVSEK+GVTFGFQYK+KFLDGLYVSEK+VVTITGTR
321	FBpp0079650|FBgn0032216|CG5384-PA|Usp14-PA FBpp0304059|FBgn0032216|CG5384-PB|Usp14-PB	1.0000	FBpp0079650 type=protein; loc=2L:complement(join(10314296..10314311,10314064..10314239,10313901..10314005,10313306..10313688,10313084..10313240,10312962..10313027,10312384..10312908)); ID=FBpp0079650; name=Usp14-PA; parent=FBgn0032216,FBtr0080061; dbxref=GB_protein:AAF52908.1,FlyBase:FBpp0079650,FlyBase_Annotation_IDs:CG5384-PA,REFSEQ:NP_609377,GB_protein:AAF52908,FlyMine:FBpp0079650,modMine:FBpp…	18.3	6	0.05	AQLFALTGVQPDR+ASPQFAQTGENGTYR+DGAVVLLLGSK+ESVPEVPATPVK+LPAYLTVQFVR+TALSTFSNDGTDTMSTAFSISSAMK
318	FBpp0079637|FBgn0032242|CG5355-PA|CG5355-PA	1.0000	FBpp0079637 type=protein; loc=2L:complement(join(10413325..10413430,10412624..10413219,10412425..10412567,10412205..10412364,10412023..10412142,10411881..10411961,10411431..10411822,10411091..10411363,10410637..10411036)); ID=FBpp0079637; name=CG5355-PA; parent=FBgn0032242,FBtr0080047; dbxref=FlyBase:FBpp0079637,FlyBase_Annotation_IDs:CG5355-PA,GB_protein:AAF52942.2,REFSEQ:NP_609397,GB_protein:AA…	7.5	6	0.06	FEADYDYITNEGSK+FIAALQEAVR+RIEEATDILTFLSK+VFLDPNTLSEDGTIALTQK
317	FBpp0079634|FBgn0032248|CG5343-PA|Bug22-PA	1.0000	FBpp0079634 type=protein; loc=2L:complement(join(10430439..10430714,10430059..10430382)); ID=FBpp0079634; name=Bug22-PA; parent=FBgn0032248,FBtr0080044; dbxref=GB_protein:AAF52950.1,FlyBase:FBpp0079634,FlyBase_Annotation_IDs:CG5343-PA,REFSEQ:NP_609402,GB_protein:AAF52950,FlyMine:FBpp0079634,modMine:FBpp0079634; MD5=45af6b079a7a457eccb099294058bc7e; length=199; release=r6.09; species=Dmel;	26.1	6	0.06	LDEGWNQIQFNLSDFTR+LFLPIQKPVQK+LYSEDELPPEFK+RAYGTNYVETLR
297	FBpp0079266|FBgn0032030|CG17293-PA|Wdr82-PA	1.0000	FBpp0079266 type=protein; loc=2L:8374527..8375480; ID=FBpp0079266; name=Wdr82-PA; parent=FBgn0032030,FBtr0079650; dbxref=FlyBase:FBpp0079266,FlyBase_Annotation_IDs:CG17293-PA,GB_protein:AAF52654.1,REFSEQ:NP_609217,GB_protein:AAF52654,FlyMine:FBpp0079266,modMine:FBpp0079266; MD5=7c437a2a2b66beb7039286fda788c9a3; length=317; release=r6.09; species=Dmel;	18.0	6	0.06	GIPIEASFSPDSQFIFSGSTDGR+SFDKGPFVTFK+TILISTNGSVIR+VHIWNADTGNK
281	FBpp0078733|FBgn0002525|CG6944-PA|Lam-PA FBpp0297901|FBgn0002525|CG6944-PB|Lam-PB FBpp0297902|FBgn0002525|CG6944-PC|Lam-PC FBpp0312110|FBgn0002525|CG6944-PD|Lam-PD	1.0000	FBpp0078733 type=protein; loc=2L:join(5543332..5543794,5544038..5544741,5544807..5545508); ID=FBpp0078733; name=Lam-PA; parent=FBgn0002525,FBtr0079100; dbxref=FlyBase:FBpp0078733,FlyBase_Annotation_IDs:CG6944-PA,GB_protein:AAF52262.1,REFSEQ:NP_476616,GB_protein:AAF52262,FlyMine:FBpp0078733,modMine:FBpp0078733; MD5=3c317e8fc67e7c24cc1bba84fa2623e5; length=622; release=r6.09; species=Dmel;;FBpp0297…	16.4	6	0.06	AVVDESEDHSVADYYVSASAK+GSEEVAIGGWQLQR+HGQEIDLLEK+LNITPATNTATVQSFSQSLR+NIFEAELLETR+RRSVTAVDGNEQLYHQQGDPQQSNEK+SVTAVDGNEQLYHQQGDPQQSNEK
262	FBpp0078219|FBgn0044324|CG10712-PB|Chro-PB FBpp0078220|FBgn0044324|CG10712-PC|Chro-PC FBpp0078221|FBgn0044324|CG10712-PA|Chro-PA FBpp0304363|FBgn0044324|CG10712-PD|Chro-PD FBpp0311928|FBgn0044324|CG10712-PE|Chro-PE	1.0000	FBpp0078219 type=protein; loc=3L:complement(join(22877937..22877994,22877450..22877875,22876457..22877388,22875124..22876390,22874602..22874699)); ID=FBpp0078219; name=Chro-PB; parent=FBgn0044324,FBtr0078568; dbxref=GB_protein:AAF51877.2,GB_protein:AAF51877.1,FlyBase:FBpp0078219,FlyBase_Annotation_IDs:CG10712-PB,REFSEQ:NP_730762,GB_protein:AAF51877; MD5=826bf315c055b394b2a4b6285cbd83ed; length=92…	7.9	6	0.05	INGNSTVVSPLTEQK+LDDSVREPWIVAGK+SKPSTPTPSSVPSAGAVKPNNR+VIAAPPAAGIAK+VPYFLQMFEK
26	FBpp0070637|FBgn0026079|CG6133-PA|Nsun2-PA	1.0000	FBpp0070637 type=protein; loc=X:complement(join(4113545..4113604,4111643..4113467,4111229..4111584)); ID=FBpp0070637; name=Nsun2-PA; parent=FBgn0026079,FBtr0070669; dbxref=FlyBase:FBpp0070637,FlyBase_Annotation_IDs:CG6133-PA,GB_protein:AAF45921.1,REFSEQ:NP_652007,GB_protein:AAF45921,FlyMine:FBpp0070637,modMine:FBpp0070637; MD5=2a0665242cefb50e11ab6f510c69ddd7; length=746; release=r6.09; species=D…	10.6	6	0.05	LAQEGLQTSNAFMGASR+LHNFLIVETTAGGISR+QEAVSMIPPIVLDVRPTDK+QLSFEKNDVVELVK+VAAAAAADAEVGK
248	FBpp0077715|FBgn0263933|CG4063-PA|ebi-PA	1.0000	FBpp0077715 type=protein; loc=2L:join(415389..415446,415512..416710,416789..417634); ID=FBpp0077715; name=ebi-PA; parent=FBgn0263933,FBtr0078055; dbxref=FlyBase:FBpp0077715,FlyBase_Annotation_IDs:CG4063-PA,GB_protein:AAF51501.1,REFSEQ:NP_477329,GB_protein:AAF51501,FlyMine:FBpp0077715,modMine:FBpp0077715; MD5=328640e01275fc7031a62776b15cbb80; length=700; release=r6.09; species=Dmel;	11.7	6	0.06	APSGAVTIR+HTEPVYSVAFSPDGK+IEPGTGVAGSAGGNK+VGASASDGSVFVLDLR+WSPTGPGTNNPNTNLILASASFDSTVR
232	FBpp0077343|FBgn0283427|CG3523-PA|FASN1-PA FBpp0307371|FBgn0283427|CG3523-PC|FASN1-PC	1.0000	FBpp0077343 type=protein; loc=2L:join(3059908..3060142,3060230..3066957,3067020..3067115,3067184..3067327,3067389..3067502); ID=FBpp0077343; name=FASN1-PA; parent=FBgn0283427,FBtr0077659; dbxref=FlyBase:FBpp0077343,FlyBase_Annotation_IDs:CG3523-PA,GB_protein:AAF51148.1,REFSEQ:NP_608748,GB_protein:AAF51148,FlyMine:FBpp0077343,modMine:FBpp0077343; MD5=9f4009e754fc5c6e0b33d332338f2293; length=2438; …	4.2	6	0.05	DTSFEQLVLR+ETYEEIGLNPADVVYVEAHGTGTK+FGFVAVQEQSLGATR+LFAAGAQPQVLTLVRPISYPVGR+LVFVQDAK+TGAVVPLPTSVFNDQQVEQAFR
228	FBpp0077168|FBgn0031589|CG3714-PC|CG3714-PC FBpp0077169|FBgn0031589|CG3714-PD|CG3714-PD FBpp0077170|FBgn0031589|CG3714-PA|CG3714-PA FBpp0077171|FBgn0031589|CG3714-PB|CG3714-PB FBpp0077172|FBgn0031589|CG3714-PE|CG3714-PE FBpp0111933|FBgn0031589|CG3714-PF|CG3714-PF FBpp0306839|FBgn0031589|CG3714-PG|CG3714-PG FBpp0306840|FBgn0031589|CG3714-PH|CG3714-PH	1.0000	FBpp0077168 type=protein; loc=2L:complement(join(4196475..4196565,4195734..4195904,4195539..4195665,4195017..4195100,4194818..4194945,4193539..4193679,4193310..4193481,4192633..4192968,4190559..4190824,4190083..4190492,4189942..4190019)); ID=FBpp0077168; name=CG3714-PC; parent=FBgn0031589,FBtr0077479; dbxref=FlyBase:FBpp0077168,FlyBase_Annotation_IDs:CG3714-PC,GB_protein:AAN11170.1,REFSEQ:NP_7229…	9.9	6	0.06	DVTLYAIDEGTVAFPR+LFNIPVK+LYSADGHALIDLLQK+YSYTGGFDGTSNVLAGK
224	FBpp0077033|FBgn0031098|CG17068-PA|CG17068-PA	1.0000	FBpp0077033 type=protein; loc=X:complement(20248869..20250953); ID=FBpp0077033; name=CG17068-PA; parent=FBgn0031098,FBtr0077341; dbxref=GB_protein:AAF50925.1,FlyBase:FBpp0077033,FlyBase_Annotation_IDs:CG17068-PA,REFSEQ:NP_608379,GB_protein:AAF50925,FlyMine:FBpp0077033,modMine:FBpp0077033; MD5=af21b98ece1b31de2d4b42572a5954f4; length=694; release=r6.09; species=Dmel;	11.0	6	0.06	DGLIYAIIFSTPQDHGR+GAPAPAGGAAAGGAGSAAGNSHNDMVR+GILNESGQEETASGGQVLTK+LLLAMASPVFER
219	FBpp0076848|FBgn0035600|CG4769-PA|Cyt-c1-PA FBpp0297223|FBgn0035600|CG4769-PB|Cyt-c1-PB	1.0000	FBpp0076848 type=protein; loc=3L:join(5360340..5360411,5360692..5360739,5360877..5361025,5361493..5361625,5361695..5361988,5362103..5362330); ID=FBpp0076848; name=Cyt-c1-PA; parent=FBgn0035600,FBtr0077144; dbxref=FlyBase:FBpp0076848,FlyBase_Annotation_IDs:CG4769-PA,GB_protein:AAF50785.1,REFSEQ:NP_647958,GB_protein:AAF50785,FlyMine:FBpp0076848,modMine:FBpp0076848; MD5=fbe46bfe8a882962625e32b223365…	23.1	6	0.05	AANNGAYPPDLSYIVSAR+KGGEDYIFSLLTGYHDAPAGVVLR+LSDYFPSPYPNEEAAR+NLVGVTHTEAEAK
186	FBpp0075688|FBgn0036286|CG10616-PA|CG10616-PA FBpp0301023|FBgn0036286|CG10616-PB|CG10616-PB FBpp0312167|FBgn0036286|CG10616-PC|CG10616-PC	1.0000	FBpp0075688 type=protein; loc=3L:join(12471837..12471929,12472022..12472196,12472547..12472637,12472707..12472832,12473185..12474178); ID=FBpp0075688; name=CG10616-PA; parent=FBgn0036286,FBtr0075956; dbxref=GB_protein:AAF49917.2,REFSEQ:NP_648576,GB_protein:AAF49917,FlyBase:FBpp0075688,FlyBase_Annotation_IDs:CG10616-PA,FlyMine:FBpp0075688,modMine:FBpp0075688; MD5=01427e0644c2e271390ca6f78c5b6b59; …	15.0	6	0.06	GEAPTVVVAQAK+LASEGIIGGTETIR+LQPTSTTGGTATASSNTTDSLPR+LTISDINSQALASQWLSASK+TKVDKLQPTSTTGGTATASSNTTDSLPR
151	FBpp0074562|FBgn0052528|CG32528-PA|parvin-PA FBpp0311906|FBgn0052528|CG32528-PB|parvin-PB	1.0000	FBpp0074562 type=protein; loc=X:join(19746189..19746309,19746642..19746731,19746811..19747082,19747250..19747870); ID=FBpp0074562; name=parvin-PA; parent=FBgn0052528,FBtr0074793; dbxref=FlyBase:FBpp0074562,FlyBase_Annotation_IDs:CG32528-PA,GB_protein:AAF49016.2,REFSEQ:NP_608352,GB_protein:AAF49016,FlyMine:FBpp0074562,modMine:FBpp0074562; MD5=f237b5d448d5ca075c6b96039129f15b; length=367; release=r…	17.4	6	0.06	AVIDPQSISDPQVIK+ILVDWINDELAEQR+KLDVPEVTQSEQGQHEK+SLITFVNK+VLYSLFTMFR
147	FBpp0074440|FBgn0030993|CG7635-PA|Mec2-PA	1.0000	FBpp0074440 type=protein; loc=X:join(19188115..19188283,19189034..19189547,19189640..19189805,19189885..19190088); ID=FBpp0074440; name=Mec2-PA; parent=FBgn0030993,FBtr0074669; dbxref=FlyBase:FBpp0074440,FlyBase_Annotation_IDs:CG7635-PA,GB_protein:AAF48928.1,REFSEQ:NP_573357,GB_protein:AAF48928,FlyMine:FBpp0074440,modMine:FBpp0074440; MD5=5a50802e7ff7c0ced8ce37ecf434af6c; length=350; release=r6.0…	22.9	6	0.06	EASDVISASPSALQLR+ETLAHNMQATLDEATEPWGVMVER+SDNIVLDALDAWPK+VEIKDVSLPVSMQR+YLQTLSSISAEK
130	FBpp0073924|FBgn0030701|CG16952-PA|CG16952-PA FBpp0073925|FBgn0030701|CG16952-PB|CG16952-PB FBpp0073926|FBgn0030701|CG16952-PC|CG16952-PC FBpp0290025|FBgn0030701|CG16952-PD|CG16952-PD FBpp0309048|FBgn0030701|CG16952-PE|CG16952-PE	1.0000	FBpp0073924 type=protein; loc=X:join(15872192..15872614,15872692..15875205,15875268..15875411); ID=FBpp0073924; name=CG16952-PA; parent=FBgn0030701,FBtr0074114; dbxref=FlyBase:FBpp0073924,FlyBase_Annotation_IDs:CG16952-PA,GB_protein:AAF48532.2,REFSEQ:NP_573085,GB_protein:AAF48532,FlyMine:FBpp0073924,modMine:FBpp0073924; MD5=9534eaf109c28997104e95eec536ed63; length=1026; release=r6.09; species=Dme…	6.0	6	0.06	ALLLPLSSK+EILSELLPLVR+GVGSGTSAGSLGEVHALTNTGR+IVLDETVIPK+SNSPFEILR
102	FBpp0072957|FBgn0035422|CG12740-PB|RpL28-PB FBpp0072959|FBgn0035422|CG12740-PA|RpL28-PA FBpp0072960|FBgn0035422|CG12740-PD|RpL28-PD FBpp0291506|FBgn0035422|CG12740-PE|RpL28-PE FBpp0291507|FBgn0035422|CG12740-PF|RpL28-PF FBpp0297522|FBgn0035422|CG12740-PG|RpL28-PG	1.0000	FBpp0072957 type=protein; loc=3L:complement(join(3221882..3221974,3221467..3221709,3221185..3221283)); ID=FBpp0072957; name=RpL28-PB; parent=FBgn0035422,FBtr0073095; dbxref=FlyBase:FBpp0072957,FlyBase_Annotation_IDs:CG12740-PB,GB_protein:AAF47742.1,REFSEQ:NP_728839,GB_protein:AAF47742; MD5=89d2a7c6ad0e9f3059192b9b5c0bc76b; length=144; release=r6.09; species=Dmel;;FBpp0072959 type=protein; loc=3L:…	30.6	6	0.06	GFTAVLKK+KPFSTEPNNLASVSSYR+NNNAFLLK+TLGVVPAADKK
88	FBpp0072581|FBgn0261243|CG1009-PD|Psa-PD FBpp0072582|FBgn0261243|CG1009-PB|Psa-PB FBpp0072583|FBgn0261243|CG1009-PC|Psa-PC FBpp0072584|FBgn0261243|CG1009-PA|Psa-PA FBpp0072585|FBgn0261243|CG1009-PE|Psa-PE FBpp0072586|FBgn0261243|CG1009-PF|Psa-PF FBpp0297512|FBgn0261243|CG1009-PH|Psa-PH FBpp0305587|FBgn0261243|CG1009-PI|Psa-PI	1.0000	FBpp0072581 type=protein; loc=3L:join(1518674..1518796,1519947..1520763,1521134..1522458,1522522..1522644,1522707..1522919); ID=FBpp0072581; name=Psa-PD; parent=FBgn0261243,FBtr0072697; dbxref=FlyBase:FBpp0072581,FlyBase_Annotation_IDs:CG1009-PD,GB_protein:AAN11483.1,REFSEQ:NP_728617,GB_protein:AAN11483; MD5=b3c221aecf56a0f7e64c45678258d23a; length=866; release=r6.09; species=Dmel;;FBpp0072582 ty…	7.0	5	0.05	DYFNIAYPLPK+GFPVVSVESEQTSK+HYELLLQPNLK+LPTNVVPR+SSMEVTLDNVDEDDWIK
83	FBpp0072312|FBgn0002607|CG2746-PA|RpL19-PA FBpp0089141|FBgn0002607|CG2746-PB|RpL19-PB	1.0000	FBpp0072312 type=protein; loc=2R:complement(join(24969469..24969473,24969118..24969224,24968552..24969051)); ID=FBpp0072312; name=RpL19-PA; parent=FBgn0002607,FBtr0072405; dbxref=FlyBase:FBpp0072312,FlyBase_Annotation_IDs:CG2746-PA,GB_protein:AAF47305.1,REFSEQ:NP_476631,GB_protein:AAF47305,FlyMine:FBpp0072312,modMine:FBpp0072312; MD5=fcdd38cc9f41bc412274951108e1b95c; length=203; release=r6.09; sp…	21.2	5	0.05	HLYHDLYMK+KQELIALHAKEDEIAAK+VWLDPNEINEIANTNSR
786a	FBpp0088881|FBgn0025682|CG9148-PA|scf-PA	1.0000	FBpp0088881 type=protein; loc=3L:join(1298726..1299200,1299319..1299833); ID=FBpp0088881; name=scf-PA; parent=FBgn0025682,FBtr0089942; dbxref=FlyBase:FBpp0088881,FlyBase_Annotation_IDs:CG9148-PA,GB_protein:AAF47468.2,REFSEQ:NP_477392,GB_protein:AAF47468,FlyMine:FBpp0088881,modMine:FBpp0088881; MD5=6ee7efdbfff24cdb0d157ae9d7d8b6f9; length=329; release=r6.09; species=Dmel;	19.5	5	0.05	ETITDLDKDHDGKISVDEYIGDMYR+HFDGGEHNAQFDHEAFLGPDESK+ISVDEYIGDMYR+STGAEDEEPEWVANER
785a	FBpp0088856|FBgn0259139|CG6946-PB|glo-PB FBpp0088858|FBgn0259139|CG6946-PA|glo-PA	1.0000	FBpp0088856 type=protein; loc=3R:complement(join(11818573..11818942,11818006..11818137,11817194..11817338,11816612..11816757,11815841..11816544,11815502..11815765)); ID=FBpp0088856; name=glo-PB; parent=FBgn0259139,FBtr0089917; dbxref=FlyBase:FBpp0088856,FlyBase_Annotation_IDs:CG6946-PB,GB_protein:AAF54705.1,REFSEQ:NP_731639,GB_protein:AAF54705; MD5=3f936047309b6d29ca83607e3baed238; length=586; re…	9.0	5	0.05	ATGEAFVQFESQDDTEQALGR+GLPYTSFENDVFK+NTGEAYVEVASQEDVEEAR
782a	FBpp0088501|FBgn0002921|CG5670-PC|Atpalpha-PC FBpp0088502|FBgn0002921|CG5670-PA|Atpalpha-PA FBpp0088503|FBgn0002921|CG5670-PB|Atpalpha-PB FBpp0088981|FBgn0002921|CG5670-PH|Atpalpha-PH FBpp0088982|FBgn0002921|CG5670-PG|Atpalpha-PG FBpp0088983|FBgn0002921|CG5670-PF|Atpalpha-PF FBpp0088984|FBgn0002921|CG5670-PE|Atpalpha-PE FBpp0289428|FBgn0002921|CG5670-PI|Atpalpha-PI FBpp0305516|FBgn0002921|CG5670-…	1.0000	FBpp0088501 type=protein; loc=3R:join(20963737..20963856,20963927..20964193,20964258..20966039,20966398..20966613,20967108..20967202,20973173..20973347,20973506..20973738,20973811..20973931); ID=FBpp0088501; name=Atpalpha-PC; parent=FBgn0002921,FBtr0089509; dbxref=FlyBase:FBpp0088501,FlyBase_Annotation_IDs:CG5670-PC,GB_protein:AAF55827.3,REFSEQ:NP_732574,GB_protein:AAF55827,FlyMine:FBpp0088501,mo…	6.4	5	0.05	AEDLVLGDVVEVK+AVNDLTDSYGQEWTYR+IAGLASGLDTGETPIAK+SVGIISEGNETVEDIAQR
779a	FBpp0088382|FBgn0283521|CG12052-PF|lola-PF	1.0000	FBpp0088382 type=protein; loc=2R:complement(join(10533576..10533749,10533118..10533511,10532181..10532894,10532039..10532119,10515835..10516051,10515541..10515658)); ID=FBpp0088382; name=lola-PF; parent=FBgn0283521,FBtr0089348; dbxref=FlyBase_Annotation_IDs:CG12052-PF,FlyBase:FBpp0088382,GB_protein:AAM68767.2,REFSEQ:NP_724952,GB_protein:AAM68767,FlyMine:FBpp0088382,modMine:FBpp0088382; MD5=9ac13d…	13.6	5	0.05	DPQAPSSYVSNSSQTPPPIGGSSSASSAQALIR+GEVNISQDQLAALLK+LATGGAMDTSGDVSGSR+LSGAYTLEQTK+LSGAYTLEQTKR
81	FBpp0072197|FBgn0002787|CG3416-PA|Rpn8-PA FBpp0303270|FBgn0002787|CG3416-PB|Rpn8-PB FBpp0305141|FBgn0002787|CG3416-PC|Rpn8-PC	1.0000	FBpp0072197 type=protein; loc=2R:join(24403190..24403364,24403432..24404273); ID=FBpp0072197; name=Rpn8-PA; parent=FBgn0002787,FBtr0072290; dbxref=FlyBase:FBpp0072197,FlyBase_Annotation_IDs:CG3416-PA,GB_protein:AAF47199.1,REFSEQ:NP_523845,GB_protein:AAF47199,FlyMine:FBpp0072197,modMine:FBpp0072197; MD5=d3bbb1ebfb548dfd20d99ca1a3374e09; length=338; release=r6.09; species=Dmel;;FBpp0303270 type=pro…	22.8	5	0.05	DLGLPTEAYISVEEVHDDGSPTSK+SIIALHNLINNK+TFEHVPSEIGAEEAEEVGVEHLLR+VIVHPLVLLSVVDHFNR
776a	FBpp0088185|FBgn0039897|CG1674-PB|CG1674-PB FBpp0290020|FBgn0039897|CG1674-PE|CG1674-PE FBpp0290021|FBgn0039897|CG1674-PF|CG1674-PF FBpp0290022|FBgn0039897|CG1674-PH|CG1674-PH FBpp0290023|FBgn0039897|CG1674-PI|CG1674-PI FBpp0290024|FBgn0039897|CG1674-PJ|CG1674-PJ FBpp0300429|FBgn0039897|CG1674-PK|CG1674-PK FBpp0300430|FBgn0039897|CG1674-PL|CG1674-PL FBpp0305827|FBgn0039897|CG1674-PM|CG1674-PM	1.0000	FBpp0088185 type=protein; loc=4:join(231954..231977,232279..232848,234265..234345,234864..234944,236395..236475,237269..237559,240314..240398,243266..243585,243634..243748,245180..245763); ID=FBpp0088185; name=CG1674-PB; parent=FBgn0039897,FBtr0089116; dbxref=FlyBase:FBpp0088185,FlyBase_Annotation_IDs:CG1674-PB,GB_protein:AAN06521.1,REFSEQ:NP_651913,GB_protein:AAN06521,FlyMine:FBpp0088185,modMine…	12.6	5	0.04	AALQTGSASSAFLEDTK+HFERPYEDTFPR+IFTPATDAAEILPK+SVIVPSNPQR+SVLLQGGSPSPLPNHVQTFNK
765a	FBpp0086847|FBgn0027079|CG4062-PB|Aats-val-PB FBpp0086848|FBgn0027079|CG4062-PA|Aats-val-PA	1.0000	FBpp0086847 type=protein; loc=2R:join(13198999..13199184,13199336..13199503,13199562..13200824,13200998..13202027,13202092..13202594); ID=FBpp0086847; name=Aats-val-PB; parent=FBgn0027079,FBtr0087734; dbxref=GB_protein:AAM68598.1,FlyBase:FBpp0086847,FlyBase_Annotation_IDs:CG4062-PB,REFSEQ:NP_725259,GB_protein:AAM68598,FlyMine:FBpp0086847,modMine:FBpp0086847; MD5=06b12285cf0e34e8127ac281952ac43f; …	7.0	5	0.05	GITLEGLHAQLVGSNLDPR+IPAYHVSFTDPSLQTGSNDDEQYWIVAR+LTQAIQAADYATK+SLGNVIDPMDVIR
762a	FBpp0086490|FBgn0019968|CG8183-PA|Khc-73-PA FBpp0302987|FBgn0019968|CG8183-PC|Khc-73-PC FBpp0302989|FBgn0019968|CG8183-PE|Khc-73-PE FBpp0312023|FBgn0019968|CG8183-PF|Khc-73-PF	1.0000	FBpp0086490 type=protein; loc=2R:complement(join(15531135..15531189,15527630..15527717,15527299..15527462,15526716..15527232,15526019..15526595,15525390..15525962,15525015..15525329,15524860..15524901,15523075..15524737,15522874..15523019,15522002..15522128,15521842..15521943,15519926..15520336,15519276..15519869,15518894..15519205,15518752..15518831)); ID=FBpp0086490; name=Khc-73-PA; parent=FBgn…	5.3	5	0.04	DSVLTWLLK+FTPAGHSPAGAGGVIR+GDSLNLSAR+MSLVDLAGSER+NILSPSTPYAPYAPYDPLR+SESFADLNNSALGNK+TVMVATISPSADNYEETLSTLR
752a	FBpp0085374|FBgn0259979|CG17337-PA|CG17337-PA	1.0000	FBpp0085374 type=protein; loc=2R:join(5697971..5698008,5698456..5699224,5699286..5699353,5699415..5699679,5699737..5699988,5700043..5700087); ID=FBpp0085374; name=CG17337-PA; parent=FBgn0259979,FBtr0086038; dbxref=FlyBase:FBpp0085374,FlyBase_Annotation_IDs:CG17337-PA,GB_protein:AAF57318.2,REFSEQ:NP_610181,GB_protein:AAF57318,FlyMine:FBpp0085374,modMine:FBpp0085374; MD5=abd5fa235f911c069007948082b…	14.0	5	0.04	EGGSIPVTLTLQEATGK+FFAFVDGK+LNIALPVNVK+NEQSIYENIDFEVSEYKK+TVVGIQSVSAWPEK
743a	FBpp0084452|FBgn0051075|CG31075-PA|CG31075-PA	1.0000	FBpp0084452 type=protein; loc=3R:complement(join(26988408..26988443,26987234..26987338,26987062..26987162,26986433..26987004,26985726..26986369)); ID=FBpp0084452; name=CG31075-PA; parent=FBgn0051075,FBtr0085080; dbxref=FlyBase:FBpp0084452,FlyBase_Annotation_IDs:CG31075-PA,GB_protein:AAF56646.2,REFSEQ:NP_733183,GB_protein:AAF56646,FlyMine:FBpp0084452,modMine:FBpp0084452; MD5=01cecd41ef282517614d9c…	12.6	5	0.05	IAQEEIFGPVQSIFK+IGNVGFFVEPTVFSDVKDDMR+LFINNEFVDSVSGK+TFATFNPATSK
739a	FBpp0083951|FBgn0011725|CG31137-PA|twin-PA FBpp0083952|FBgn0011725|CG31137-PB|twin-PB FBpp0083953|FBgn0011725|CG31137-PE|twin-PE FBpp0083954|FBgn0011725|CG31137-PC|twin-PC FBpp0083956|FBgn0011725|CG31137-PF|twin-PF	1.0000	FBpp0083951 type=protein; loc=3R:complement(join(24220532..24220538,24220215..24220343,24219965..24220151,24219600..24219775,24199883..24199951,24199275..24199587,24198436..24199213)); ID=FBpp0083951; name=twin-PA; parent=FBgn0011725,FBtr0084566; dbxref=FlyBase:FBpp0083951,FlyBase_Annotation_IDs:CG31137-PA,GB_protein:AAF56259.2,REFSEQ:NP_732965,GB_protein:AAF56259; MD5=8e7ae0509587825ba31b8f323ca…	10.5	5	0.04	DNIGLAALLK+ELLLNNNFLR+GIIDYIFYTK+LLSNDTNEFTHSFK+SLPAELGELIQLR
730a	FBpp0082511|FBgn0263979|CG4236-PA|Caf1-55-PA	1.0000	FBpp0082511 type=protein; loc=3R:join(15225893..15225914,15225966..15226526,15226637..15227346); ID=FBpp0082511; name=Caf1-55-PA; parent=FBgn0263979,FBtr0083052; dbxref=FlyBase:FBpp0082511,FlyBase_Annotation_IDs:CG4236-PA,GB_protein:AAF55146.1,REFSEQ:NP_524354,GB_protein:AAF55146,FlyMine:FBpp0082511,modMine:FBpp0082511; MD5=57912fa6a19e9ac02e113f56e7521f06; length=430; release=r6.09; species=Dmel;	16.3	5	0.05	IGEEQSTEDAEDGPPELLFIHGGHTAK+LMIWDTR+SDNAAESFDDAVEER+TPSSDVLVFDYTK+TVALWDLR
729a	FBpp0082490|FBgn0038294|CG6803-PB|Mf-PB FBpp0082492|FBgn0038294|CG6803-PD|Mf-PD FBpp0291352|FBgn0038294|CG6803-PF|Mf-PF FBpp0291354|FBgn0038294|CG6803-PH|Mf-PH FBpp0291355|FBgn0038294|CG6803-PI|Mf-PI FBpp0291356|FBgn0038294|CG6803-PJ|Mf-PJ FBpp0297598|FBgn0038294|CG6803-PL|Mf-PL FBpp0297599|FBgn0038294|CG6803-PM|Mf-PM FBpp0306948|FBgn0038294|CG6803-PO|Mf-PO	1.0000	FBpp0082490 type=protein; loc=3R:complement(join(15179039..15179129,15178280..15178489,15176364..15176433,15176184..15176293,15173981..15174343,15172600..15172830,15172084..15172106)); ID=FBpp0082490; name=Mf-PB; parent=FBgn0038294,FBtr0083031; dbxref=FlyBase:FBpp0082490,FlyBase_Annotation_IDs:CG6803-PB,GB_protein:AAF55133.2,REFSEQ:NP_650423,GB_protein:AAF55133,FlyMine:FBpp0082490,modMine:FBpp008…	28.7	5	0.04	ASRPYSSYLDSPSYR+ATSLAPFTRPSFR+DKPLTPNSLVPLEYEPEDK+FWQSYIR+SIYDEPATANER
726a	FBpp0081601|FBgn0267790|CG9373-PA|rump-PA	1.0000	FBpp0081601 type=protein; loc=3R:complement(join(9509436..9510010,9508291..9508429,9506258..9507386,9506144..9506199)); ID=FBpp0081601; name=rump-PA; parent=FBgn0267790,FBtr0082123; dbxref=FlyBase:FBpp0081601,FlyBase_Annotation_IDs:CG9373-PA,GB_protein:AAF54387.1,REFSEQ:NP_649899,GB_protein:AAF54387,FlyMine:FBpp0081601,modMine:FBpp0081601; MD5=dc68983fbe3fceaa9fb39c681c9eae55; length=632; release…	12.0	5	0.05	GFAVIEYDHPVEAVQAISMLDR+KSDTIIIK+LPEGLGGVGIGLGPNGEPLR+VQSVDLSLDKEGNSR+VYISNIPYDYR
696a	FBpp0075461|FBgn0026409|CG4994-PA|Mpcp-PA FBpp0075462|FBgn0026409|CG4994-PB|Mpcp-PB FBpp0300819|FBgn0026409|CG4994-PC|Mpcp-PC	1.0000	FBpp0075461 type=protein; loc=3L:join(14538032..14538421,14538729..14539069,14539553..14539892); ID=FBpp0075461; name=Mpcp-PA; parent=FBgn0026409,FBtr0075718; dbxref=FlyBase:FBpp0075461,FlyBase_Annotation_IDs:CG4994-PA,GB_protein:AAF49735.1,REFSEQ:NP_524069,GB_protein:AAF49735,FlyMine:FBpp0075461,modMine:FBpp0075461; MD5=17060b81e1ff01c85af78f788bbdb307; length=356; release=r6.09; species=Dmel;;F…	15.7	5	0.05	FGLYELFK+GLVPLWMR+IQTIPGYANNFR+SLGFSGMWNGLTPR+YAEIIGEENAYLYR
678a	FBpp0072803|FBgn0016794|CG1044-PA|dos-PA	1.0000	FBpp0072803 type=protein; loc=3L:join(2589487..2589552,2592162..2592486,2592553..2593319,2593388..2593499,2593561..2593801,2593865..2594465,2594522..2595046); ID=FBpp0072803; name=dos-PA; parent=FBgn0016794,FBtr0072926; dbxref=FlyBase:FBpp0072803,FlyBase_Annotation_IDs:CG1044-PA,GB_protein:AAF47662.1,REFSEQ:NP_523890,GB_protein:AAF47662,FlyMine:FBpp0072803,modMine:FBpp0072803; MD5=2b9e3b9065add78…	6.7	5	0.05	DLPQLSDTENTSPAIVAR+ITNLSLQQLANNNASK+QSNELPLGAVGADENR+TFYEGWLIK
671a	FBpp0072166|FBgn0259937|CG3333-PA|Nop60B-PA FBpp0099583|FBgn0259937|CG3333-PB|Nop60B-PB FBpp0289464|FBgn0259937|CG3333-PC|Nop60B-PC FBpp0290083|FBgn0259937|CG3333-PF|Nop60B-PF	1.0000	FBpp0072166 type=protein; loc=2R:join(24174955..24174967,24175028..24175396,24175473..24175724,24175917..24176191,24176427..24176831,24176893..24177105); ID=FBpp0072166; name=Nop60B-PA; parent=FBgn0259937,FBtr0072258; dbxref=FlyBase_Annotation_IDs:CG3333-PA,FlyBase:FBpp0072166,GB_protein:AAF47178.1,REFSEQ:NP_525120,GB_protein:AAF47178; MD5=e11e7d81745512068d7be9dddda65d2a; length=508; release=r6.…	10.8	5	0.04	EWLTGYVDYNAK+EYVAIFK+GALFQRPPLISAVK+IAELDTSQWPLLLK+ITLPGVLR
67	FBpp0072023|FBgn0034876|CG3957-PA|wmd-PA FBpp0112025|FBgn0034876|CG3957-PB|wmd-PB	1.0000	FBpp0072023 type=protein; loc=2R:complement(join(23547490..23547610,23545326..23545991,23545064..23545263)); ID=FBpp0072023; name=wmd-PA; parent=FBgn0034876,FBtr0072114; dbxref=FlyBase:FBpp0072023,FlyBase_Annotation_IDs:CG3957-PA,GB_protein:AAF47023.1,REFSEQ:NP_611804,GB_protein:AAF47023,FlyMine:FBpp0072023,modMine:FBpp0072023; MD5=c27ee793186a7726c2d7a987d27df910; length=328; release=r6.09; spec…	21.0	5	0.05	FDYITGNEIESFK+FSPDGELYASGSEDGTLR+NATLAASGAADFTGK+VFNLEQPEAQPEEYAGHTGAIKR
640	FBpp0293061|FBgn0262601|CG5352-PB|SmB-PB	1.0000	FBpp0293061 type=protein; loc=2L:complement(join(10426494..10426496,10425528..10426124)); ID=FBpp0293061; name=SmB-PB; parent=FBgn0262601,FBtr0304118; dbxref=FlyBase:FBpp0293061,FlyBase_Annotation_IDs:CG5352-PB,REFSEQ:NP_001188780,GB_protein:ADV37030; MD5=61f4e1aaf8cf50d82e671a0638546550; length=199; release=r6.09; species=Dmel;	21.6	5	0.05	GENIVSLTVEGPPPPEEGLPR+VLGFVLLR+VPIPGAAPGPGIGR
638	FBpp0292404|FBgn0023458|CG3585-PB|Rbcn-3A-PB	1.0000	FBpp0292404 type=protein; loc=X:complement(join(6255262..6255348,6252628..6252845,6252415..6252563,6245014..6251991,6243873..6244952,6243590..6243814,6243154..6243510,6242831..6243095,6242685..6242772,6242354..6242623,6242215..6242284,6242067..6242141,6241873..6242006,6241728..6241811,6241464..6241664)); ID=FBpp0292404; name=Rbcn-3A-PB; parent=FBgn0023458,FBtr0303341; dbxref=FlyBase:FBpp0292404,F…	1.8	5	0.04	ILLYTPVSSDIAQANIK+SLANESTQLR+SLVWGLFR+SNGNDTKMDIMAQQLK+WQDFALSDLIAR
622	FBpp0099888|FBgn0037912|CG6782-PA|sea-PA FBpp0099889|FBgn0037912|CG6782-PC|sea-PC FBpp0099890|FBgn0037912|CG6782-PD|sea-PD FBpp0099892|FBgn0037912|CG6782-PE|sea-PE	1.0000	FBpp0099888 type=protein; loc=3R:complement(join(11560852..11561177,11560165..11560792)); ID=FBpp0099888; name=sea-PA; parent=FBgn0037912,FBtr0100461; dbxref=FlyBase_Annotation_IDs:CG6782-PA,FlyBase:FBpp0099888,GB_protein:AAN13508.1,REFSEQ:NP_001027178,GB_protein:AAN13508,FlyMine:FBpp0099888,modMine:FBpp0099888; MD5=aa9a7b0a297eeab817101e5b2822f6a4; length=317; release=r6.09; species=Dmel;;FBpp00…	12.6	5	0.05	FFVLESLKDLYK+FGAFEFLK+GLSVLVYGSIPK+GLTPTILK
620	FBpp0099467|FBgn0262127|CG33967-PA|kibra-PA FBpp0310756|FBgn0262127|CG33967-PB|kibra-PB	1.0000	FBpp0099467 type=protein; loc=3R:complement(join(14723311..14723573,14702891..14703189,14700956..14702585,14700709..14700889,14700245..14700638,14699861..14700172,14699678..14699798,14699401..14699610,14698884..14699340)); ID=FBpp0099467; name=kibra-PA; parent=FBgn0262127,FBtr0100008; dbxref=FlyBase:FBpp0099467,FlyBase_Annotation_IDs:CG33967-PA,GB_protein:AAF55090.1,GB_protein:AAF55090.2,FlyBase_…	7.0	5	0.04	ALGDFQKPVFNDTFAVPITLDK+KLQQQLADHVER+SSLCSSSSSMSR+SVSAAVSNESVAGDSGVFEASR+TVQEQMLSDYLSAAQDQLENKR
616	FBpp0088833|FBgn0038474|CG5184-PA|mRpS11-PA	1.0000	FBpp0088833 type=protein; loc=3R:join(17072798..17072994,17073053..17073183,17073238..17073338,17073502..17073567,17073628..17073735); ID=FBpp0088833; name=mRpS11-PA; parent=FBgn0038474,FBtr0089894; dbxref=FlyBase:FBpp0088833,FlyBase_Annotation_IDs:CG5184-PA,GB_protein:AAF55385.1,REFSEQ:NP_524382,GB_protein:AAF55385,FlyMine:FBpp0088833,modMine:FBpp0088833; MD5=963d8d4e7e5d57b04bd367a89715d413; le…	24.0	5	0.04	EMLASLPAKDEGTVGEK+KGTNIAAQATAVTISGK+VSPNNTIISVTDHK
609	FBpp0088490|FBgn0264855|CG4260-PA|AP-2alpha-PA FBpp0088945|FBgn0264855|CG4260-PB|AP-2alpha-PB	1.0000	FBpp0088490 type=protein; loc=2L:complement(join(413396..413459,412447..412658,411782..412237,411129..411718,410127..411060,409790..410073,409532..409736,409388..409465)); ID=FBpp0088490; name=AP-2alpha-PA; parent=FBgn0264855,FBtr0089488; dbxref=FlyBase:FBpp0088490,FlyBase_Annotation_IDs:CG4260-PA,GB_protein:AAF56103.2,REFSEQ:NP_476819,GB_protein:AAF56103,FlyMine:FBpp0088490,modMine:FBpp0088490; …	6.7	5	0.05	FINLFPEIR+LLQNYNPVTEEAGVR+SPAPLTSAAQNNALVNNSHSK+VGGYILGEFGNLIAGDSR
588	FBpp0087869|FBgn0013726|CG8705-PB|pnut-PB FBpp0087870|FBgn0013726|CG8705-PA|pnut-PA	1.0000	FBpp0087869 type=protein; loc=2R:8238057..8239676; ID=FBpp0087869; name=pnut-PB; parent=FBgn0013726,FBtr0088792; dbxref=FlyBase:FBpp0087869,FlyBase_Annotation_IDs:CG8705-PB,GB_protein:AAF59112.1,REFSEQ:NP_724659,GB_protein:AAF59112; MD5=6a2c3f940cc100a3b5d9c93acfdcd42d; length=539; release=r6.09; species=Dmel;;FBpp0087870 type=protein; loc=2R:8238057..8239676; ID=FBpp0087870; name=pnut-PA; parent…	10.8	5	0.04	ALELQIR+IYDFPATLEDAAEEAK+QILNEIAQHK+SNAVNGGSGGAISALPSTLAQLALR+VNIVPVIAK
582	FBpp0087723|FBgn0033339|CG8266-PA|Sec31-PA FBpp0087724|FBgn0033339|CG8266-PB|Sec31-PB FBpp0308410|FBgn0033339|CG8266-PC|Sec31-PC FBpp0311417|FBgn0033339|CG8266-PD|Sec31-PD	1.0000	FBpp0087723 type=protein; loc=2R:join(8893945..8894141,8894204..8895167,8895230..8895473,8895532..8895644,8895954..8896053,8896204..8897630,8897695..8897802,8897865..8898173,8898251..8898322,8898389..8898577); ID=FBpp0087723; name=Sec31-PA; parent=FBgn0033339,FBtr0088642; dbxref=FlyBase:FBpp0087723,FlyBase_Annotation_IDs:CG8266-PA,GB_protein:AAF59033.1,REFSEQ:NP_610414,GB_protein:AAF59033,FlyMine…	7.4	5	0.05	DWLDFVNR+EALVAALKHSERK+INNAVNLDYTQPQAAVAAAPHGYQPTR+IPEALIIASTAGIETLNR+NELSHVISALVSR+VQQLTTESALVDR
576	FBpp0087536|FBgn0033460|CG1472-PA|Sec24AB-PA FBpp0308496|FBgn0033460|CG1472-PB|Sec24AB-PB FBpp0308497|FBgn0033460|CG1472-PC|Sec24AB-PC	1.0000	FBpp0087536 type=protein; loc=2R:complement(join(9879696..9881192,9879508..9879634,9878944..9879443,9878659..9878884,9877932..9878554,9877644..9877876,9877493..9877590,9877301..9877439,9877126..9877237)); ID=FBpp0087536; name=Sec24AB-PA; parent=FBgn0033460,FBtr0088451; dbxref=GB_protein:AAF58880.1,FlyBase:FBpp0087536,FlyBase_Annotation_IDs:CG1472-PA,REFSEQ:NP_610531,GB_protein:AAF58880,FlyMine:FB…	5.0	5	0.05	IAQNLPSGQSGQLIAPR+LWGQDTIDLMQNR+TYINPFVYFVDSK+VNELPDDFQFDPATK
538	FBpp0086370|FBgn0001124|CG8430-PB|Got1-PB FBpp0086371|FBgn0001124|CG8430-PA|Got1-PA	1.0000	FBpp0086370 type=protein; loc=2R:join(16138385..16138438,16138767..16138884,16140330..16140437,16140500..16140573,16140634..16141593); ID=FBpp0086370; name=Got1-PB; parent=FBgn0001124,FBtr0087231; dbxref=GB_protein:AAM70954.1,FlyBase:FBpp0086370,FlyBase_Annotation_IDs:CG8430-PB,REFSEQ:NP_725534,GB_protein:AAM70954,FlyMine:FBpp0086370,modMine:FBpp0086370; MD5=5cf7ed8ed2a9595c5bf180419c9814e8; leng…	12.3	5	0.05	AFGVQTISGTGALR+TDAGVPWVLPVVR+VAADFLHTQLNR+VLIDQYHIYLLK
54	FBpp0071587|FBgn0034654|CG10306-PA|CG10306-PA	1.0000	FBpp0071587 type=protein; loc=2R:join(21685376..21685446,21685513..21686110); ID=FBpp0071587; name=CG10306-PA; parent=FBgn0034654,FBtr0071670; dbxref=FlyBase:FBpp0071587,FlyBase_Annotation_IDs:CG10306-PA,GB_protein:AAF46753.1,REFSEQ:NP_611604,GB_protein:AAF46753,FlyMine:FBpp0071587,modMine:FBpp0071587; MD5=7b6e7acf904fddf3fec896a1f034a937; length=222; release=r6.09; species=Dmel;	30.6	5	0.05	ADFTLFWQR+ELLGGIEDSTLESWIKR+NNTYDLEANLAVLK+NQGQGLVIVAMQDDKIK+TLESYVQDQAK
516	FBpp0085809|FBgn0034401|CG15100-PA|MetRS-PA	1.0000	FBpp0085809 type=protein; loc=2R:complement(join(18850388..18850490,18850179..18850300,18849265..18850100,18849102..18849206,18847894..18849045,18847083..18847833)); ID=FBpp0085809; name=MetRS-PA; parent=FBgn0034401,FBtr0086627; dbxref=FlyBase:FBpp0085809,FlyBase_Annotation_IDs:CG15100-PA,GB_protein:AAF57625.2,REFSEQ:NP_611382,GB_protein:AAF57625,FlyMine:FBpp0085809,modMine:FBpp0085809; MD5=9809e…	7.7	5	0.04	AAPAANAAPAASPAATADAAK+ADANALPVLNALVK+TATAAAPAATPAPSNGSQSVQDLEK+TTTQEQTDIVQEAFKDVLK
512	FBpp0085703|FBgn0013954|CG11001-PA|FK506-bp2-PA	1.0000	FBpp0085703 type=protein; loc=2R:join(19290189..19290225,19290386..19290456,19290518..19290736); ID=FBpp0085703; name=FK506-bp2-PA; parent=FBgn0013954,FBtr0086515; dbxref=FlyBase:FBpp0085703,FlyBase_Annotation_IDs:CG11001-PA,GB_protein:AAF57582.1,REFSEQ:NP_523792,GB_protein:AAF57582,FlyMine:FBpp0085703,modMine:FBpp0085703; MD5=a4e83554a0d7e7fe676c99749469a107; length=108; release=r6.09; species=D…	49.1	5	0.05	GHPGVIPPNSTLTFDVELLK+GWDEGVAQLSVGQR+VTVHYTGTLDDGTK+VTVHYTGTLDDGTKFDSSR
501	FBpp0085398|FBgn0033029|CG8426-PA|Not3-PA FBpp0304299|FBgn0033029|CG8426-PB|Not3-PB	1.0000	FBpp0085398 type=protein; loc=2R:complement(join(5662619..5662643,5662456..5662553,5662227..5662376,5661359..5662168,5661219..5661288,5660807..5661157,5660601..5660747,5657643..5658217,5657372..5657581,5657211..5657309)); ID=FBpp0085398; name=Not3-PA; parent=FBgn0033029,FBtr0086062; dbxref=GB_protein:AAF57324.2,FlyBase:FBpp0085398,FlyBase_Annotation_IDs:CG8426-PA,REFSEQ:NP_610176,GB_protein:AAF57…	5.2	5	0.05	LPLSSDTQVNK+SAIDPNSLNQQQTSSIDLR+VAEGVETFEDIWK+VAEGVETFEDIWKK
51	FBpp0071455|FBgn0034572|CG9346-PA|CG9346-PA	1.0000	FBpp0071455 type=protein; loc=2R:join(21012046..21012102,21012162..21012278,21012335..21012621,21012679..21013097,21013158..21013339,21013402..21013445,21013513..21013845,21013913..21014155,21014210..21014393,21014453..21014705,21014766..21015127,21015188..21015580); ID=FBpp0071455; name=CG9346-PA; parent=FBgn0034572,FBtr0071526; dbxref=FlyBase:FBpp0071455,FlyBase_Annotation_IDs:CG9346-PA,GB_prot…	7.5	5	0.05	AIQYQDELESGK+AIQYQDELESGKR+HMASSHSAPAQQPAASAAPVPSSSVSTTSQNSSSSK+ISEQQLMEIFGR+SNLELFKEELR
499	FBpp0085379|FBgn0022288|CG12792-PA|l(2)09851-PA FBpp0307248|FBgn0022288|CG12792-PB|l(2)09851-PB	1.0000	FBpp0085379 type=protein; loc=2R:5754616..5755986; ID=FBpp0085379; name=l(2)09851-PA; parent=FBgn0022288,FBtr0086043; dbxref=FlyBase:FBpp0085379,FlyBase_Annotation_IDs:CG12792-PA,GB_protein:AAF57313.3,REFSEQ:NP_610182,GB_protein:AAF57313,FlyMine:FBpp0085379,modMine:FBpp0085379; MD5=7cf268187f16d1a93bda1da565649524; length=456; release=r6.09; species=Dmel;;FBpp0307248 type=protein; loc=2R:5754616.…	15.8	5	0.05	LGNSVYAASWSELGR+NEPFIASGGDDGYLHIWDLR+QSFPMTAYIVAGTQASR+VNIWDLTQPLQAVENAQLAK
477	FBpp0084968|FBgn0039737|CG7920-PA|CG7920-PA FBpp0306760|FBgn0039737|CG7920-PC|CG7920-PC	1.0000	FBpp0084968 type=protein; loc=3R:complement(join(30014815..30014995,30011669..30012061,30011203..30011607,30010663..30011117)); ID=FBpp0084968; name=CG7920-PA; parent=FBgn0039737,FBtr0085603; dbxref=FlyBase:FBpp0084968,FlyBase_Annotation_IDs:CG7920-PA,GB_protein:AAF56990.1,REFSEQ:NP_651762,GB_protein:AAF56990,FlyMine:FBpp0084968,modMine:FBpp0084968; MD5=fe432d375d4fc4961bd0de2805ed1aeb; length=47…	11.5	5	0.05	FYSGFGGQVDFIR+IVGSFLIGDK+LIVAQINPK+SGDTVFAGGAAATPVALLNAMAK
474	FBpp0084901|FBgn0039697|CG7834-PA|CG7834-PA FBpp0084902|FBgn0039697|CG7834-PB|CG7834-PB	1.0000	FBpp0084901 type=protein; loc=3R:complement(join(29802790..29802840,29801949..29802659)); ID=FBpp0084901; name=CG7834-PA; parent=FBgn0039697,FBtr0085535; dbxref=FlyBase:FBpp0084901,FlyBase_Annotation_IDs:CG7834-PA,GB_protein:AAN14188.1,REFSEQ:NP_651727,GB_protein:AAN14188,FlyMine:FBpp0084901,modMine:FBpp0084901; MD5=8eccfcf4926bcdcb040a77e7403a71f2; length=253; release=r6.09; species=Dmel;;FBpp00…	32.4	5	0.05	GVHVEIPAAEYELLQPIHVSK+IEVISVEDPPVR+KLAEEVIAVSVGPAQSQEVIR+TDAGLTITR+TPAVLSADLR+YATLPNIMK
48	FBpp0071404|FBgn0028331|CG2221-PA|l(1)G0289-PA FBpp0312440|FBgn0028331|CG2221-PB|l(1)G0289-PB FBpp0312441|FBgn0028331|CG2221-PC|l(1)G0289-PC	1.0000	FBpp0071404 type=protein; loc=X:complement(join(10366124..10366211,10359297..10360163,10358918..10359127,10358700..10358851,10358563..10358635,10358086..10358504,10357745..10357813)); ID=FBpp0071404; name=l(1)G0289-PA; parent=FBgn0028331,FBtr0071470; dbxref=FlyBase:FBpp0071404,FlyBase_Annotation_IDs:CG2221-PA,GB_protein:AAF46578.1,REFSEQ:NP_572621,GB_protein:AAF46578,FlyMine:FBpp0071404,modMine:F…	8.6	5	0.04	KVASSVVAATMTDPSPAVIDVDVSK+TVPVSPPLPAVTTYR+VVDVPEEEIEAAVK
464	FBpp0084667|FBgn0001215|CG9983-PA|Hrb98DE-PA FBpp0084668|FBgn0001215|CG9983-PE|Hrb98DE-PE FBpp0084669|FBgn0001215|CG9983-PB|Hrb98DE-PB FBpp0084670|FBgn0001215|CG9983-PC|Hrb98DE-PC FBpp0084671|FBgn0001215|CG9983-PD|Hrb98DE-PD FBpp0084672|FBgn0001215|CG9983-PF|Hrb98DE-PF	1.0000	FBpp0084667 type=protein; loc=3R:join(28599952..28599999,28600706..28601195,28602772..28602947,28603012..28603318,28603608..28603681); ID=FBpp0084667; name=Hrb98DE-PA; parent=FBgn0001215,FBtr0085298; dbxref=GB_protein:AAF56800.2,FlyBase:FBpp0084667,FlyBase_Annotation_IDs:CG9983-PA,REFSEQ:NP_733249,GB_protein:AAF56800,FlyMine:FBpp0084667,modMine:FBpp0084667; MD5=3eacfd0ffece75815b4831e66336bb90; l…	13.1	5	0.05	GFAFVEFDDYDPVDK+GFAFVEFDDYDPVDKVVLQK+GFGFITYSHSSMIDEAQK+LFIGGLDYR
46	FBpp0071373|FBgn0028342|CG2968-PA|ATPsyndelta-PA FBpp0305117|FBgn0028342|CG2968-PB|ATPsyndelta-PB FBpp0310433|FBgn0028342|CG2968-PC|ATPsyndelta-PC	1.0000	FBpp0071373 type=protein; loc=X:join(10213287..10213485,10213560..10213771,10214099..10214161); ID=FBpp0071373; name=ATPsyndelta-PA; parent=FBgn0028342,FBtr0071438; dbxref=FlyBase:FBpp0071373,FlyBase_Annotation_IDs:CG2968-PA,GB_protein:AAF46561.1,REFSEQ:NP_572610,GB_protein:AAF46561,FlyMine:FBpp0071373,modMine:FBpp0071373; MD5=ca2107c2e02ed1027a0e7dcf9958d8f9; length=157; release=r6.09; species=D…	42.0	5	0.05	AQAAIAVEVAEALVK+HVPTLAVLKPGVVQVVENDGK+QIDVPSFSGSFGILAK+YQSQLSSAGDDKAK
45	FBpp0071307|FBgn0028327|CG32701-PA|l(1)G0320-PA FBpp0310058|FBgn0028327|CG32701-PB|l(1)G0320-PB	1.0000	FBpp0071307 type=protein; loc=X:complement(join(9553452..9553515,9551939..9552783)); ID=FBpp0071307; name=l(1)G0320-PA; parent=FBgn0028327,FBtr0071372; dbxref=FlyBase:FBpp0071307,FlyBase_Annotation_IDs:CG32701-PA,GB_protein:AAF46502.1,REFSEQ:NP_572567,GB_protein:AAF46502,FlyMine:FBpp0071307,modMine:FBpp0071307; MD5=5a0e09ae30f01e87917aa0ed85d0d144; length=302; release=r6.09; species=Dmel;;FBpp031…	15.2	5	0.04	AASQQSPK+GAEEFVIETVEASFR+VIETGTANDSTIDYDWVPQETLR
428	FBpp0083395|FBgn0027493|CG17273-PA|AdSS-PA	1.0000	FBpp0083395 type=protein; loc=3R:complement(join(20830276..20830446,20827980..20828082,20826064..20826343,20825633..20825993,20825140..20825568)); ID=FBpp0083395; name=AdSS-PA; parent=FBgn0027493,FBtr0083991; dbxref=FlyBase:FBpp0083395,FlyBase_Annotation_IDs:CG17273-PA,GB_protein:AAF55811.1,REFSEQ:NP_650918,GB_protein:AAF55811,FlyMine:FBpp0083395,modMine:FBpp0083395; MD5=7655672910cea6601af74583a…	15.2	5	0.05	ELPENAQSYVR+FLESELSVPVR+LDILDTLPEIK+VGDGPFPTEQLNDIGDLLQTR+VGELLGDFNLFSEK
424	FBpp0083099|FBgn0024329|CG7717-PB|Mekk1-PB FBpp0303771|FBgn0024329|CG7717-PD|Mekk1-PD	1.0000	FBpp0083099 type=protein; loc=3R:complement(join(18743001..18743236,18738398..18738598,18737107..18737888,18736530..18737043,18733754..18736469,18733429..18733608,18733278..18733364)); ID=FBpp0083099; name=Mekk1-PB; parent=FBgn0024329,FBtr0083684; dbxref=FlyBase:FBpp0083099,FlyBase_Annotation_IDs:CG7717-PB,GB_protein:AAN13787.1,REFSEQ:NP_732373,GB_protein:AAN13787,FlyMine:FBpp0083099,modMine:FBpp…	3.7	5	0.05	LLQQDVLQVR+NSLATTAVAAPR+QGVSDLLTHIINYK+VVNVTASADLPASVGGTPK
409	FBpp0082446|FBgn0038233|CG8464-PA|HtrA2-PA FBpp0303078|FBgn0038233|CG8464-PB|HtrA2-PB	1.0000	FBpp0082446 type=protein; loc=3R:complement(join(14510819..14511406,14510236..14510750,14509986..14510151)); ID=FBpp0082446; name=HtrA2-PA; parent=FBgn0038233,FBtr0082987; dbxref=FlyBase:FBpp0082446,FlyBase_Annotation_IDs:CG8464-PA,GB_protein:AAF55062.1,REFSEQ:NP_650366,GB_protein:AAF55062,FlyMine:FBpp0082446,modMine:FBpp0082446; MD5=80e183f86f85bd3ebc3ed8a8f156d8ee; length=422; release=r6.09; sp…	18.0	5	0.05	EDLTPTIAASK+IQVNNLSVMR+SGEWVVALGSPLALSNTVTAGVISSTQR+TFPATIEDVDQTSDLATLR+TLDIVILR
399	FBpp0082123|FBgn0016693|CG6148-PA|Past1-PA FBpp0082124|FBgn0016693|CG6148-PB|Past1-PB	1.0000	FBpp0082123 type=protein; loc=3R:join(12697513..12697538,12698119..12699335,12703639..12703812,12703876..12704081); ID=FBpp0082123; name=Past1-PA; parent=FBgn0016693,FBtr0082654; dbxref=FlyBase:FBpp0082123,FlyBase_Annotation_IDs:CG6148-PA,GB_protein:AAN13552.1,REFSEQ:NP_731737,GB_protein:AAN13552,FlyMine:FBpp0082123,modMine:FBpp0082123; MD5=90bfa61d512e01438d313ad1097fc223; length=540; release=r6…	12.2	5	0.05	GGAFEGVIDDHVSPFGYMK+LFEDEEQDLFR+TDGIFNGLGPVDGK+VLQTPEVAR+VYIGSFWDQPLR
356	FBpp0080692|FBgn0032748|CG10492-PA|CG10492-PA FBpp0111956|FBgn0032748|CG10492-PB|CG10492-PB	1.0000	FBpp0080692 type=protein; loc=2L:join(19054851..19055570,19055629..19056072,19056252..19057520); ID=FBpp0080692; name=CG10492-PA; parent=FBgn0032748,FBtr0081148; dbxref=FlyBase:FBpp0080692,FlyBase_Annotation_IDs:CG10492-PA,GB_protein:AAF53750.1,REFSEQ:NP_609937,GB_protein:AAF53750,FlyMine:FBpp0080692,modMine:FBpp0080692; MD5=7c51af0a6067762e10e424cc00f149b9; length=810; release=r6.09; species=Dme…	7.3	5	0.04	GPPPPQQTIFQAHSAPPPQTVR+RPSAETTPPPTSIGGEQQHDSVNEGGSSNSSGTSLHR
36	FBpp0070940|FBgn0029897|CG3203-PB|RpL17-PB FBpp0070941|FBgn0029897|CG3203-PC|RpL17-PC FBpp0070942|FBgn0029897|CG3203-PD|RpL17-PD FBpp0070943|FBgn0029897|CG3203-PA|RpL17-PA FBpp0311459|FBgn0029897|CG3203-PE|RpL17-PE	1.0000	FBpp0070940 type=protein; loc=X:complement(join(6743058..6743138,6741777..6742256)); ID=FBpp0070940; name=RpL17-PB; parent=FBgn0029897,FBtr0070980; dbxref=FlyBase:FBpp0070940,FlyBase_Annotation_IDs:CG3203-PB,GB_protein:AAN09182.1,REFSEQ:NP_727119,GB_protein:AAN09182; MD5=ac8aff56af05af0bddb89ce79b8e727e; length=186; release=r6.09; species=Dmel;;FBpp0070941 type=protein; loc=X:complement(join(6743…	11.3	5	0.05	KSAEFLLQLLR+LVVHHIQVNR+SAEFLLQLLR
345	FBpp0080382|FBgn0028515|CG4930-PA|EndoGI-PA FBpp0303859|FBgn0028515|CG4930-PB|EndoGI-PB FBpp0303860|FBgn0028515|CG4930-PC|EndoGI-PC	1.0000	FBpp0080382 type=protein; loc=2L:join(16258114..16258179,16258249..16259262); ID=FBpp0080382; name=EndoGI-PA; parent=FBgn0028515,FBtr0080824; dbxref=FlyBase:FBpp0080382,FlyBase_Annotation_IDs:CG4930-PA,GB_protein:AAF53507.1,REFSEQ:NP_609781,GB_protein:AAF53507,FlyMine:FBpp0080382,modMine:FBpp0080382; MD5=ec595bf0582e5c4c4c9b196f418ead77; length=359; release=r6.09; species=Dmel;;FBpp0303859 type=p…	18.1	5	0.04	DSDYYDNEDPLPFEFYEK+ELLDFWR+LLFDEAGTSQSNTEK+VQVDEIVDDDVTKENFDR
339	FBpp0080087|FBgn0259984|CG7147-PA|kuz-PA FBpp0080088|FBgn0259984|CG7147-PB|kuz-PB FBpp0100122|FBgn0259984|CG7147-PC|kuz-PC FBpp0290626|FBgn0259984|CG7147-PF|kuz-PF FBpp0309702|FBgn0259984|CG7147-PG|kuz-PG	1.0000	FBpp0080087 type=protein; loc=2L:join(13551603..13551666,13558800..13558832,13609791..13609987,13610056..13610578,13630706..13631184,13633394..13633540,13634019..13634179,13634239..13634473,13634544..13635590,13635649..13636213,13636384..13636649); ID=FBpp0080087; name=kuz-PA; parent=FBgn0259984,FBtr0080509; dbxref=FlyBase_Annotation_IDs:CG7147-PA,FlyBase:FBpp0080087,GB_protein:AAF53318.1,REFSEQ:…	5.8	5	0.05	EANFAEGAFYDPSTGR+LCDLACQDGNDTSTCR+LGSSANVADWHQLVHER+NAEDELDFHSIIYK
316	FBpp0079625|FBgn0086347|CG7438-PA|Myo31DF-PA FBpp0079626|FBgn0086347|CG7438-PB|Myo31DF-PB FBpp0293078|FBgn0086347|CG7438-PC|Myo31DF-PC	1.0000	FBpp0079625 type=protein; loc=2L:complement(join(10505926..10506014,10497853..10498155,10496629..10496848,10494879..10495104,10494428..10494811,10494288..10494367,10492789..10494195,10492557..10492714,10492331..10492499)); ID=FBpp0079625; name=Myo31DF-PA; parent=FBgn0086347,FBtr0080035; dbxref=FlyBase:FBpp0079625,FlyBase_Annotation_IDs:CG7438-PA,GB_protein:AAF52966.1,REFSEQ:NP_523538,GB_protein:A…	5.0	5	0.05	LLQVTETELSTALTK+SMADLVVTLLK+YIAAVTNAQGQNEIER+YLGLLENLR
314	FBpp0079578|FBgn0032217|CG4972-PA|CG4972-PA	1.0000	FBpp0079578 type=protein; loc=2L:join(10314914..10315073,10315345..10315423,10315489..10315957,10316192..10316374,10316439..10316867,10316932..10317297); ID=FBpp0079578; name=CG4972-PA; parent=FBgn0032217,FBtr0079988; dbxref=FlyBase:FBpp0079578,FlyBase_Annotation_IDs:CG4972-PA,GB_protein:AAF52909.2,REFSEQ:NP_609378,GB_protein:AAF52909,FlyMine:FBpp0079578,modMine:FBpp0079578; MD5=3bcf5b5da320cf9e0…	13.4	5	0.05	FLLSDAGVLLNFQGSK+IIAEALASFMYK+IPIIHGELIPNQLALKPTESVADGQK+LTDLSIHDFDKLR+TSISNFFK
32	FBpp0070792|FBgn0029823|CG3011-PA|CG3011-PA FBpp0288674|FBgn0029823|CG3011-PB|CG3011-PB FBpp0311477|FBgn0029823|CG3011-PC|CG3011-PC	1.0000	FBpp0070792 type=protein; loc=X:complement(join(5916263..5916469,5914581..5914780,5913197..5914403)); ID=FBpp0070792; name=CG3011-PA; parent=FBgn0029823,FBtr0070827; dbxref=FlyBase:FBpp0070792,FlyBase_Annotation_IDs:CG3011-PA,GB_protein:AAF46101.1,REFSEQ:NP_572278,GB_protein:AAF46101,FlyMine:FBpp0070792,modMine:FBpp0070792; MD5=a69af1a6676775f8558641d4e127fcc6; length=537; release=r6.09; species=…	11.8	5	0.05	INQAVFPSLQGGPHNNAVAGIATAFK+KFPLPGLETL+LLQTPLAQGDPELAELIK+LLQTPLAQGDPELAELIKK
310	FBpp0079520|FBgn0043456|CG4747-PA|CG4747-PA FBpp0292905|FBgn0043456|CG4747-PB|CG4747-PB FBpp0310306|FBgn0043456|CG4747-PC|CG4747-PC	1.0000	FBpp0079520 type=protein; loc=2L:join(10004047..10004126,10004535..10004571,10005424..10005506,10005568..10006417,10006475..10006585,10006908..10007178,10007255..10007341,10007414..10007503,10007567..10007766); ID=FBpp0079520; name=CG4747-PA; parent=FBgn0043456,FBtr0079930; dbxref=FlyBase:FBpp0079520,FlyBase_Annotation_IDs:CG4747-PA,GB_protein:AAF52846.3,REFSEQ:NP_609336,GB_protein:AAF52846,FlyMi…	5.6	5	0.05	DVSGEALQDADEASSTPTGR+YIDDPAEVDEQVNK
307	FBpp0079473|FBgn0032160|CG4598-PA|CG4598-PA FBpp0304781|FBgn0032160|CG4598-PB|CG4598-PB	1.0000	FBpp0079473 type=protein; loc=2L:join(9918881..9919108,9919170..9919316,9919376..9919846); ID=FBpp0079473; name=CG4598-PA; parent=FBgn0032160,FBtr0079877; dbxref=FlyBase:FBpp0079473,FlyBase_Annotation_IDs:CG4598-PA,GB_protein:AAF52828.2,REFSEQ:NP_609322,GB_protein:AAF52828,FlyMine:FBpp0079473,modMine:FBpp0079473; MD5=57d2e76211a69365f8a89b80f43f8bb4; length=281; release=r6.09; species=Dmel;;FBpp0…	11.4	5	0.03	FLFFVNQPAVQK+GLGIYLEGLK+SSIDEIESNK
290	FBpp0078997|FBgn0026196|CG10206-PA|nop5-PA	1.0000	FBpp0078997 type=protein; loc=2L:complement(join(6917341..6918611,6916898..6917162)); ID=FBpp0078997; name=nop5-PA; parent=FBgn0026196,FBtr0079369; dbxref=FlyBase:FBpp0078997,FlyBase_Annotation_IDs:CG10206-PA,GB_protein:AAF52455.2,REFSEQ:NP_477412,GB_protein:AAF52455,FlyMine:FBpp0078997,modMine:FBpp0078997; MD5=927705a12a71536536d1eea6c514361a; length=511; release=r6.09; species=Dmel;	14.1	5	0.05	FNDTTEALAAATAAVEGK+IITDNIAFVK+MFVLYETPAGYAIFK+QQADSLLGGLPK+SEVFTYQPEADNTLNVK
288	FBpp0078985|FBgn0031878|CG9188-PA|sip2-PA FBpp0078986|FBgn0031878|CG9188-PB|sip2-PB FBpp0078987|FBgn0031878|CG9188-PC|sip2-PC FBpp0078988|FBgn0031878|CG9188-PD|sip2-PD FBpp0078989|FBgn0031878|CG9188-PE|sip2-PE	1.0000	FBpp0078985 type=protein; loc=2L:complement(join(6961895..6963532,6961591..6961830)); ID=FBpp0078985; name=sip2-PA; parent=FBgn0031878,FBtr0079357; dbxref=FlyBase:FBpp0078985,FlyBase_Annotation_IDs:CG9188-PA,GB_protein:AAF52468.2,REFSEQ:NP_609090,GB_protein:AAF52468,FlyMine:FBpp0078985,modMine:FBpp0078985; MD5=6a30e7d58a0a0532b7ef08039a7f85b7; length=625; release=r6.09; species=Dmel;;FBpp0078986 …	9.6	5	0.04	DHTEQKPAEK+QPYANIVSPIR+QSTFVVSPKPEPK+SPAVAFLQPSIPLR+YLNSAVEPTVMR
278	FBpp0078667|FBgn0022023|CG9124-PA|eIF-3p40-PA FBpp0089133|FBgn0022023|CG9124-PB|eIF-3p40-PB	1.0000	FBpp0078667 type=protein; loc=2L:complement(join(5052655..5052735,5051637..5052314,5051313..5051570)); ID=FBpp0078667; name=eIF-3p40-PA; parent=FBgn0022023,FBtr0079030; dbxref=GB_protein:AAF52210.2,FlyBase:FBpp0078667,FlyBase_Annotation_IDs:CG9124-PA,GB_protein:AAF52210.3,REFSEQ:NP_524834,GB_protein:AAF52210,FlyMine:FBpp0078667,modMine:FBpp0078667; MD5=efc535d7a60baa7b6616cf1b812e8ae7; length=338…	18.3	5	0.05	DGDFTPEAFR+LTPQAIQMYK+SGDETMDEEMYQLTVMR+VDELYQEAVR+VGYENLFAEIPIVIK
265	FBpp0078354|FBgn0037351|CG1475-PB|RpL13A-PB	1.0000	FBpp0078354 type=protein; loc=3R:join(5624500..5624520,5624890..5625130,5625514..5625869); ID=FBpp0078354; name=RpL13A-PB; parent=FBgn0037351,FBtr0078705; dbxref=FlyBase:FBpp0078354,FlyBase_Annotation_IDs:CG1475-PB,GB_protein:AAF51987.1,REFSEQ:NP_649560,GB_protein:AAF51987,FlyMine:FBpp0078354,modMine:FBpp0078354; MD5=b12cede152a797013706236cb3f27e6d; length=205; release=r6.09; species=Dmel;	16.6	5	0.05	LSHEVGWHYQDVIK+VFDGIPSPYDK+VFDGIPSPYDKR+VVVPIAMR
260	FBpp0078191|FBgn0037182|CG6838-PA|ArfGAP3-PA FBpp0078192|FBgn0037182|CG6838-PB|ArfGAP3-PB FBpp0112099|FBgn0037182|CG6838-PC|ArfGAP3-PC FBpp0303206|FBgn0037182|CG6838-PE|ArfGAP3-PE FBpp0303207|FBgn0037182|CG6838-PF|ArfGAP3-PF FBpp0303208|FBgn0037182|CG6838-PG|ArfGAP3-PG FBpp0304160|FBgn0037182|CG6838-PH|ArfGAP3-PH	1.0000	FBpp0078191 type=protein; loc=3L:complement(join(22716971..22717051,22716569..22716892,22716298..22716414,22716056..22716202,22715155..22715998,22714944..22715089)); ID=FBpp0078191; name=ArfGAP3-PA; parent=FBgn0037182,FBtr0078539; dbxref=FlyBase:FBpp0078191,FlyBase_Annotation_IDs:CG6838-PA,GB_protein:AAF51849.1,REFSEQ:NP_649409,GB_protein:AAF51849; MD5=ee4e2565185bb723c2564a8e9a1c16a3; length=552…	11.1	5	0.05	AISSSDYFGDGSPGGTGGNR+GSDMAHSALGDMETIQQSAAPK+LSNLANDVMTSWQDK
253	FBpp0077792|FBgn0017457|CG3582-PA|U2af38-PA FBpp0305600|FBgn0017457|CG3582-PB|U2af38-PB	1.0000	FBpp0077792 type=protein; loc=2L:complement(join(294441..294484,293622..294372)); ID=FBpp0077792; name=U2af38-PA; parent=FBgn0017457,FBtr0078133; dbxref=FlyBase:FBpp0077792,FlyBase_Annotation_IDs:CG3582-PA,GB_protein:AAF51512.1,REFSEQ:NP_477208,GB_protein:AAF51512,FlyMine:FBpp0077792,modMine:FBpp0077792; MD5=df11e82fa4d57097b20d30b586445e75; length=264; release=r6.09; species=Dmel;;FBpp0305600 ty…	23.1	5	0.05	GGGRGDGVGGGNYLNNER+IHNKPTFSQTVLLQNLYVNPQNSAK+WFGGRPVYSELSPVTDFR
238	FBpp0077419|FBgn0250906|CG3127-PA|Pgk-PA FBpp0303560|FBgn0250906|CG3127-PB|Pgk-PB FBpp0303561|FBgn0250906|CG3127-PC|Pgk-PC FBpp0303562|FBgn0250906|CG3127-PD|Pgk-PD FBpp0306279|FBgn0250906|CG3127-PE|Pgk-PE	1.0000	FBpp0077419 type=protein; loc=2L:complement(join(2748320..2748381,2747311..2748255,2747012..2747252)); ID=FBpp0077419; name=Pgk-PA; parent=FBgn0250906,FBtr0077739; dbxref=FlyBase:FBpp0077419,FlyBase_Annotation_IDs:CG3127-PA,GB_protein:AAF51218.1,REFSEQ:NP_476676,GB_protein:AAF51218,FlyMine:FBpp0077419,modMine:FBpp0077419; MD5=16e0bbc16937d77a9068daf8c33b97f4; length=415; release=r6.09; species=Dm…	13.0	5	0.04	IGGSLFDEEGSKIVEK+LGDVYVNDAFGTAHR+LSIENLDLAGKR+VDFNVPIK+VDFNVPIKEGK
235	FBpp0077360|FBgn0031483|CG9641-PA|CG9641-PA FBpp0077361|FBgn0031483|CG9641-PB|CG9641-PB	1.0000	FBpp0077360 type=protein; loc=2L:complement(2975178..2976785); ID=FBpp0077360; name=CG9641-PA; parent=FBgn0031483,FBtr0077676; dbxref=FlyBase:FBpp0077360,FlyBase_Annotation_IDs:CG9641-PA,GB_protein:AAF51173.1,REFSEQ:NP_608731,GB_protein:AAF51173,FlyMine:FBpp0077360,modMine:FBpp0077360; MD5=4cb5af737ad5bc29235ff655c16357ca; length=535; release=r6.09; species=Dmel;;FBpp0077361 type=protein; loc=2L:…	11.3	5	0.04	QRVPEPSWTSK+RDPSYQAEPGNTINR+SADEPDKVTFQLLK+YLDTGISNEK
201	FBpp0076352|FBgn0035909|CG6822-PB|ergic53-PB FBpp0290843|FBgn0035909|CG6822-PA|ergic53-PA	1.0000	FBpp0076352 type=protein; loc=3L:join(8535006..8535186,8535374..8536092,8536168..8536643,8536891..8537016,8537082..8537118); ID=FBpp0076352; name=ergic53-PB; parent=FBgn0035909,FBtr0076626; dbxref=FlyBase:FBpp0076352,FlyBase_Annotation_IDs:CG6822-PB,GB_protein:AAO41269.1,REFSEQ:NP_788479,GB_protein:AAO41269,FlyMine:FBpp0076352,modMine:FBpp0076352; MD5=059fa17a842838db7c2234d3a6073b89; length=512;…	11.9	5	0.05	DGTVPFWEYGGNAIASSESVR+NAGQALPPPAAGGVPQQQLPVGAVSR+QIWQGQSQIADHLR
194	FBpp0076200|FBgn0011327|CG3431-PA|Uch-L5-PA FBpp0306000|FBgn0011327|CG3431-PB|Uch-L5-PB	1.0000	FBpp0076200 type=protein; loc=3L:complement(join(9476772..9476847,9475794..9476692)); ID=FBpp0076200; name=Uch-L5-PA; parent=FBgn0011327,FBtr0076472; dbxref=FlyBase:FBpp0076200,FlyBase_Annotation_IDs:CG3431-PA,GB_protein:AAF50257.1,REFSEQ:NP_524003,GB_protein:AAF50257,FlyMine:FBpp0076200,modMine:FBpp0076200; MD5=cae52ea5882f2ce666e0dec8412e6a13; length=324; release=r6.09; species=Dmel;;FBpp030600…	21.9	5	0.04	EGPIDLGEIK+ILGENGQLMPIYEK+LLNPAPNAMDTEEDRQAEISSLR+SEQNWIDVVRPIIEK+TYIEYEIQK
190	FBpp0075754|FBgn0036258|CG5642-PA|CG5642-PA	1.0000	FBpp0075754 type=protein; loc=3L:complement(join(12145956..12145988,12144772..12145250,12143745..12144717,12143551..12143685)); ID=FBpp0075754; name=CG5642-PA; parent=FBgn0036258,FBtr0076022; dbxref=FlyBase:FBpp0075754,FlyBase_Annotation_IDs:CG5642-PA,GB_protein:AAF49952.1,REFSEQ:NP_648553,GB_protein:AAF49952,FlyMine:FBpp0075754,modMine:FBpp0075754; MD5=2d6fc2eeccd40d5d11351a6b24b74340; length=53…	9.8	5	0.05	GPSGLEGTFK+LASFIDPNASEDDVSK+LYTTLPLTK+TFSDILLYIQR+YGDFFVR
12	FBpp0070320|FBgn0025628|CG4199-PC|CG4199-PC FBpp0070321|FBgn0025628|CG4199-PD|CG4199-PD FBpp0070322|FBgn0025628|CG4199-PB|CG4199-PB FBpp0070323|FBgn0025628|CG4199-PA|CG4199-PA FBpp0289482|FBgn0025628|CG4199-PG|CG4199-PG FBpp0289483|FBgn0025628|CG4199-PH|CG4199-PH FBpp0291627|FBgn0025628|CG4199-PI|CG4199-PI	1.0000	FBpp0070320 type=protein; loc=X:complement(join(2071360..2071426,2066709..2068423)); ID=FBpp0070320; name=CG4199-PC; parent=FBgn0025628,FBtr0070334; dbxref=FlyBase:FBpp0070320,FlyBase_Annotation_IDs:CG4199-PC,GB_protein:AAF45717.2,REFSEQ:NP_726788,GB_protein:AAF45717; MD5=ed34cbd29b1ed74b09f5064306b79ca7; length=593; release=r6.09; species=Dmel;;FBpp0070321 type=protein; loc=X:complement(join(207…	9.6	5	0.04	AILASITPESR+AMNLEIEQLR+VFIVVGGGPSGAVAVETIR+VLQLFEDNKVVMR
774b	FBpp0087996|FBgn0033204|CG2065-PA|CG2065-PA FBpp0307930|FBgn0033204|CG2065-PB|CG2065-PB	0.9999	FBpp0087996 type=protein; loc=2R:join(7664040..7664296,7664353..7664509,7664575..7664834,7664896..7665124); ID=FBpp0087996; name=CG2065-PA; parent=FBgn0033204,FBtr0088922; dbxref=FlyBase:FBpp0087996,FlyBase_Annotation_IDs:CG2065-PA,GB_protein:AAF59213.1,REFSEQ:NP_610309,GB_protein:AAF59213,FlyMine:FBpp0087996,modMine:FBpp0087996; MD5=55b3b700f5d5a4de4c1d8b0e64eb83c2; length=300; release=r6.09; sp…	15.7	5	0.03	ELDLSSLESIR+IVNVSSLVHTQGFIK+LANVLFTR+VFIVTGANTGIGK
904	FBpp0271918|FBgn0036892|CG8798-PC|Lon-PC	0.9996	FBpp0271918 type=protein; loc=3L:complement(join(19611744..19612082,19611325..19611580,19610802..19611261,19610615..19610744,19610252..19610556,19609766..19610188,19608981..19609709,19608732..19608921,19608426..19608668)); ID=FBpp0271918; name=Lon-PC; parent=FBgn0036892,FBtr0273410; dbxref=FlyBase_Annotation_IDs:CG8798-PC,FlyBase:FBpp0271918,REFSEQ:NP_730435,GB_protein:AAN11654,FlyMine:FBpp027191…	5.4	5	0.03	ILEFIAVSSLK+IVEVSNPIIMDLLR+LNQPYVGVFLK+LQIPAEDQSTDQADAAPIK
1232	FBpp0077780|FBgn0016977|CG18497-PB|spen-PB FBpp0077781|FBgn0016977|CG18497-PA|spen-PA FBpp0077782|FBgn0016977|CG18497-PC|spen-PC FBpp0297434|FBgn0016977|CG18497-PD|spen-PD FBpp0303502|FBgn0016977|CG18497-PE|spen-PE FBpp0303503|FBgn0016977|CG18497-PF|spen-PF FBpp0304613|FBgn0016977|CG18497-PG|spen-PG FBpp0304614|FBgn0016977|CG18497-PH|spen-PH	0.9500	FBpp0077780 type=protein; loc=2L:join(162823..163001,183761..185082,185152..186123,186193..187016,187482..199575,199637..199743,200120..200315,200376..200675,200742..201061,201127..201414); ID=FBpp0077780; name=spen-PB; parent=FBgn0016977,FBtr0078121; dbxref=FlyBase_Annotation_IDs:CG18497-PB,FlyBase:FBpp0077780,GB_protein:AAF51534.2,REFSEQ:NP_524718,GB_protein:AAF51534,FlyMine:FBpp0077780,modMine…	2.0	5	0.02	ADTPQSERDLQIDTDTEENPDEADSSGPSLK+DIIPSSVSTTGPIVSAALQTYK+LPFLDTPKTVPAGLPPSPVKIEPPTISK+QEHPIAPAQEIK+QLALVLYDQVQNAQAAVK
93	FBpp0072722|FBgn0035298|CG1140-PB|SCOT-PB FBpp0072723|FBgn0035298|CG1140-PA|SCOT-PA FBpp0305622|FBgn0035298|CG1140-PC|SCOT-PC	1.0000	FBpp0072722 type=protein; loc=3L:join(1963474..1963491,1965075..1965273,1965330..1966306,1966365..1966679); ID=FBpp0072722; name=SCOT-PB; parent=FBgn0035298,FBtr0072843; dbxref=FlyBase:FBpp0072722,FlyBase_Annotation_IDs:CG1140-PB,GB_protein:AAN11508.1,REFSEQ:NP_728699,GB_protein:AAN11508,FlyMine:FBpp0072722,modMine:FBpp0072722; MD5=d32ace24ac139b4314488b939d8ab31e; length=502; release=r6.09; spec…	10.2	4	0.04	ADPLGNLVFNK+NITGVSNNGGVDDTGLGVLIK+VIGSYVGENTELVR
783a	FBpp0088542|FBgn0037137|CG7421-PB|Nopp140-PB FBpp0305034|FBgn0037137|CG7421-PE|Nopp140-PE	1.0000	FBpp0088542 type=protein; loc=3L:join(21832879..21832977,21833180..21834829,21835071..21835229,21835983..21836135); ID=FBpp0088542; name=Nopp140-PB; parent=FBgn0037137,FBtr0089579; dbxref=FlyBase_Annotation_IDs:CG7421-PB,FlyBase:FBpp0088542,GB_protein:AAF51789.2,REFSEQ:NP_730693,GB_protein:AAF51789,FlyMine:FBpp0088542,modMine:FBpp0088542; MD5=26422b442d81871bcfe5726d80a4d007; length=686; release=…	6.3	4	0.04	IADAIVLEYLQSK+LSEILQFYQTK+SGEQQKNDFTSTPNNTFSR
780a	FBpp0088408|FBgn0030151|CG1354-PA|CG1354-PA FBpp0088409|FBgn0030151|CG1354-PC|CG1354-PC FBpp0088410|FBgn0030151|CG1354-PD|CG1354-PD FBpp0307859|FBgn0030151|CG1354-PE|CG1354-PE	1.0000	FBpp0088408 type=protein; loc=X:join(9779062..9779242,9780241..9780301,9780511..9780892,9781159..9781728); ID=FBpp0088408; name=CG1354-PA; parent=FBgn0030151,FBtr0089383; dbxref=FlyBase:FBpp0088408,FlyBase_Annotation_IDs:CG1354-PA,GB_protein:AAF46520.2,REFSEQ:NP_572580,GB_protein:AAF46520,FlyMine:FBpp0088408,modMine:FBpp0088408; MD5=b65cbbe0d6ec670d28cba06a23a945cf; length=397; release=r6.09; spe…	12.8	4	0.04	GLQLEYFFTAGPDEVK+IGIVGVPNVGK+KLKPEYDSMLK+NYTVEDGDIIFFK
9	FBpp0070277|FBgn0003517|CG14792-PA|sta-PA FBpp0070278|FBgn0003517|CG14792-PB|sta-PB FBpp0308665|FBgn0003517|CG14792-PE|sta-PE FBpp0308666|FBgn0003517|CG14792-PF|sta-PF	1.0000	FBpp0070277 type=protein; loc=X:complement(join(1482673..1482891,1481887..1482480)); ID=FBpp0070277; name=sta-PA; parent=FBgn0003517,FBtr0070289; dbxref=FlyBase:FBpp0070277,FlyBase_Annotation_IDs:CG14792-PA,GB_protein:AAF45638.2,REFSEQ:NP_476750,GB_protein:AAF45638,FlyMine:FBpp0070277,modMine:FBpp0070277; MD5=0bfecb7568a3ebf3a816b44ac5c6e70a; length=270; release=r6.09; species=Dmel;;FBpp0070278 t…	14.8	4	0.04	FTPGAFTNQIQPAFREPR+RADGVNILNLGK+YTDTTPIAGR
761a	FBpp0086337|FBgn0034091|CG8448-PD|mrj-PD FBpp0086338|FBgn0034091|CG8448-PB|mrj-PB FBpp0086339|FBgn0034091|CG8448-PC|mrj-PC FBpp0086340|FBgn0034091|CG8448-PA|mrj-PA	1.0000	FBpp0086337 type=protein; loc=2R:complement(join(16205901..16205965,16205710..16205819,16204825..16205031,16204442..16204754,16204297..16204381)); ID=FBpp0086337; name=mrj-PD; parent=FBgn0034091,FBtr0087193; dbxref=GB_protein:AAM68507.1,FlyBase:FBpp0086337,FlyBase_Annotation_IDs:CG8448-PD,REFSEQ:NP_725544,GB_protein:AAM68507; MD5=5c0adf28be850225b4834b9988c27ba6; length=259; release=r6.09; specie…	18.9	4	0.03	FRELSEAYEVLSDEK+VVENGKETVFSYENDVLK+WHPDKNPDNLDEANKR
759a	FBpp0085863|FBgn0034345|CG5174-PJ|CG5174-PJ FBpp0085865|FBgn0034345|CG5174-PA|CG5174-PA FBpp0085869|FBgn0034345|CG5174-PB|CG5174-PB FBpp0290371|FBgn0034345|CG5174-PL|CG5174-PL FBpp0297591|FBgn0034345|CG5174-PN|CG5174-PN FBpp0297592|FBgn0034345|CG5174-PO|CG5174-PO FBpp0309317|FBgn0034345|CG5174-PP|CG5174-PP	1.0000	FBpp0085863 type=protein; loc=2R:join(18421544..18421553,18424127..18424251,18424326..18424486,18424607..18424666,18424872..18425034,18425964..18426005); ID=FBpp0085863; name=CG5174-PJ; parent=FBgn0034345,FBtr0086684; dbxref=FlyBase:FBpp0085863,FlyBase_Annotation_IDs:CG5174-PJ,GB_protein:AAM68452.1,REFSEQ:NP_725788,GB_protein:AAM68452,FlyMine:FBpp0085863,modMine:FBpp0085863; MD5=9fdcb2a1ca6480a8b…	23.1	4	0.03	ESTVYQSVEQSVGTFTK+EVTDDVNQGLK+TASVFGSITSGISSK
754a	FBpp0085489|FBgn0014028|CG3283-PA|SdhB-PA	1.0000	FBpp0085489 type=protein; loc=2R:join(6807755..6807817,6808090..6808526,6808583..6808976); ID=FBpp0085489; name=SdhB-PA; parent=FBgn0014028,FBtr0086156; dbxref=FlyBase:FBpp0085489,FlyBase_Annotation_IDs:CG3283-PA,GB_protein:AAF57396.1,REFSEQ:NP_477101,GB_protein:AAF57396,FlyMine:FBpp0085489,modMine:FBpp0085489; MD5=07875fa885061be522ab24df6cd88565; length=297; release=r6.09; species=Dmel;	14.1	4	0.04	AQYLQSVEDR+LLSGLASKPAPK+NIQPWLQR+YLGPAVLMQAYR
748a	FBpp0085248|FBgn0051617|CG31617-PA|His1 FBpp0091050|FBgn0053801|CG33801-PA|His1 FBpp0091052|FBgn0053804|CG33804-PA|His1 FBpp0091054|FBgn0053807|CG33807-PA|His1 FBpp0091057|FBgn0053810|CG33810-PA|His1 FBpp0091059|FBgn0053813|CG33813-PA|His1 FBpp0091062|FBgn0053816|CG33816-PA|His1 FBpp0091065|FBgn0053819|CG33819-PA|His1 FBpp0091068|FBgn0053822|CG33822-PA|His1 FBpp0091071|FBgn0053825|CG33825-PA|His1…	1.0000	FBpp0085248 type=protein; loc=2L:21422014..21422784; ID=FBpp0085248; name=His1:CG31617-PA; parent=FBgn0051617,FBtr0085892; dbxref=FlyBase:FBpp0085248,GB_protein:AAN11123.1,FlyBase_Annotation_IDs:CG31617-PA,REFSEQ:NP_724341,GB_protein:AAN11123; MD5=a658ef96ad1c84037a19a2cb3a519e65; length=256; release=r6.09; species=Dmel;;FBpp0091050 type=protein; loc=2L:21417112..21417882; ID=FBpp0091050; name=Hi…	10.5	4	0.03	ASATPSHPPTQQMVDASIK+KASATPSHPPTQQMVDASIK+KIGVSSK
745a	FBpp0084803|FBgn0015622|CG11958-PA|Cnx99A-PA FBpp0084804|FBgn0015622|CG11958-PB|Cnx99A-PB FBpp0110209|FBgn0015622|CG11958-PD|Cnx99A-PD FBpp0306896|FBgn0015622|CG11958-PE|Cnx99A-PE	1.0000	FBpp0084803 type=protein; loc=3R:complement(join(29319231..29319374,29318274..29318612,29318069..29318140,29317836..29317969,29316923..29317511,29316720..29316860,29316237..29316365,29315945..29316169,29315835..29315879)); ID=FBpp0084803; name=Cnx99A-PA; parent=FBgn0015622,FBtr0085437; dbxref=FlyBase:FBpp0084803,FlyBase_Annotation_IDs:CG11958-PA,GB_protein:AAF56887.2,REFSEQ:NP_733286,GB_protein:A…	9.4	4	0.04	IVWANDLGLVLK+KDDIAEEISKYDGIWNWESPQR+LAYESPVIDAK+WKAPLIPNPNYK
727a	FBpp0081676|FBgn0028734|CG6203-PC|Fmr1-PC FBpp0081677|FBgn0028734|CG6203-PD|Fmr1-PD FBpp0081678|FBgn0028734|CG6203-PE|Fmr1-PE FBpp0300445|FBgn0028734|CG6203-PG|Fmr1-PG FBpp0312465|FBgn0028734|CG6203-PJ|Fmr1-PJ FBpp0312466|FBgn0028734|CG6203-PK|Fmr1-PK	1.0000	FBpp0081676 type=protein; loc=3R:complement(join(10108695..10108745,10107430..10107479,10105790..10106113,10105559..10105724,10105434..10105501,10105069..10105369,10104879..10105010,10104289..10104796,10103673..10103747,10103232..10103602)); ID=FBpp0081676; name=Fmr1-PC; parent=FBgn0028734,FBtr0082198; dbxref=FlyBase:FBpp0081676,FlyBase_Annotation_IDs:CG6203-PC,GB_protein:AAN13451.1,REFSEQ:NP_731…	6.7	4	0.04	ELAHVPFVFIGTVESIANAK+GYSSDIESVR+IAGDDEQDQNIPR
723a	FBpp0081156|FBgn0010774|CG1101-PA|Ref1-PA	1.0000	FBpp0081156 type=protein; loc=3R:complement(join(7079964..7080209,7079254..7079455,7078822..7079019,7078253..7078407)); ID=FBpp0081156; name=Ref1-PA; parent=FBgn0010774,FBtr0081642; dbxref=FlyBase:FBpp0081156,FlyBase_Annotation_IDs:CG1101-PA,GB_protein:AAF54070.1,REFSEQ:NP_651968,GB_protein:AAF54070,FlyMine:FBpp0081156,modMine:FBpp0081156; MD5=a6e9462c9ef48720251002e6880d3a12; length=266; release…	14.3	4	0.03	ELFNDFGPIKK+LIVGNLDYGVSNTDIK+SIDDLIK+SLGTADVIFER
719b	FBpp0080323|FBgn0001990|CG4148-PA|wek-PA FBpp0303719|FBgn0001990|CG4148-PB|wek-PB	1.0000	FBpp0080323 type=protein; loc=2L:complement(join(15768106..15768231,15767140..15768045,15766733..15767079,15766635..15766668)); ID=FBpp0080323; name=wek-PA; parent=FBgn0001990,FBtr0080764; dbxref=FlyBase:FBpp0080323,FlyBase_Annotation_IDs:CG4148-PA,GB_protein:AAF53484.1,REFSEQ:NP_524930,GB_protein:AAF53484,FlyMine:FBpp0080323,modMine:FBpp0080323; MD5=80440082a797df717f5922ab1fc2999a; length=470; …	4.0	4	0.03	AIFELIR+VPVPTLEELR+VQAIFELLR
73	FBpp0072083|FBgn0034968|CG3195-PC|RpL12-PC FBpp0072084|FBgn0034968|CG3195-PA|RpL12-PA FBpp0072085|FBgn0034968|CG3195-PB|RpL12-PB	1.0000	FBpp0072083 type=protein; loc=2R:join(24060538..24060574,24060676..24060749,24060813..24060993,24061150..24061355); ID=FBpp0072083; name=RpL12-PC; parent=FBgn0034968,FBtr0072174; dbxref=FlyBase:FBpp0072083,FlyBase_Annotation_IDs:CG3195-PC,GB_protein:AAF47152.1,REFSEQ:NP_726413,GB_protein:AAF47152; MD5=5bbdaa3af012b6f79b471a6ddab9de70; length=165; release=r6.09; species=Dmel;;FBpp0072084 type=prot…	26.1	4	0.04	HPHDVIDELNEGSIEVPAE+HSGNIGFEDILAIAR+IGPLGLSPK
713a	FBpp0078754|FBgn0014189|CG7269-PC|Hel25E-PC FBpp0078755|FBgn0014189|CG7269-PA|Hel25E-PA FBpp0078756|FBgn0014189|CG7269-PB|Hel25E-PB	1.0000	FBpp0078754 type=protein; loc=2L:complement(join(5541723..5541921,5541433..5541656,5541153..5541336,5540972..5541090,5540169..5540300,5539707..5540109,5539631..5539644)); ID=FBpp0078754; name=Hel25E-PC; parent=FBgn0014189,FBtr0079123; dbxref=FlyBase:FBpp0078754,FlyBase_Annotation_IDs:CG7269-PC,GB_protein:AAN10545.1,REFSEQ:NP_723091,GB_protein:AAN10545; MD5=b8a1740b511a7b96eea7667e11699b7b; length…	12.0	4	0.04	DVQEIFR+GTYVSIHSSGFR+SGTPHIVVGTPGR+VNIVFNYDMPEDSDTYLHR
712a	FBpp0078674|FBgn0053113|CG33113-PF|Rtnl1-PF FBpp0290753|FBgn0053113|CG33113-PH|Rtnl1-PH	1.0000	FBpp0078674 type=protein; loc=2L:complement(join(5008181..5009375,4994787..4994994,4994508..4994716,4994339..4994444,4994208..4994277)); ID=FBpp0078674; name=Rtnl1-PF; parent=FBgn0053113,FBtr0079038; dbxref=FlyBase:FBpp0078674,FlyBase_Annotation_IDs:CG33113-PF,GB_protein:AAF52199.2,REFSEQ:NP_787983,GB_protein:AAF52199,FlyMine:FBpp0078674,modMine:FBpp0078674; MD5=d646a3a8e6bc10aece054ea62be58129; …	10.6	4	0.04	APTIAAPVVEPKPEPPKPK+TDDFEDFLR+VAIPIGNKKPEAAAESEKDK+VVPVAPVESTQPQPK
72	FBpp0072081|FBgn0034967|CG3186-PB|eIF-5A-PB FBpp0072082|FBgn0034967|CG3186-PA|eIF-5A-PA	1.0000	FBpp0072081 type=protein; loc=2R:join(24058486..24058691,24058932..24059133,24059196..24059267); ID=FBpp0072081; name=eIF-5A-PB; parent=FBgn0034967,FBtr0072172; dbxref=FlyBase:FBpp0072081,FlyBase_Annotation_IDs:CG3186-PB,GB_protein:AAM68297.1,REFSEQ:NP_726411,GB_protein:AAM68297,FlyMine:FBpp0072081,modMine:FBpp0072081; MD5=c7cb54e1f8c2de4e5aea6fb4f583c3c9; length=159; release=r6.09; species=Dmel;…	12.6	4	0.04	IVEMSTSK+VHMVGIDIFSNK
708a	FBpp0077812|FBgn0025683|CG3164-PA|CG3164-PA FBpp0077813|FBgn0025683|CG3164-PB|CG3164-PB FBpp0089109|FBgn0025683|CG3164-PC|CG3164-PC FBpp0099791|FBgn0025683|CG3164-PD|CG3164-PD	1.0000	FBpp0077812 type=protein; loc=2L:complement(join(130508..130551,128800..128942,126110..126227,125077..125266,124087..124920,123856..124024,123694..123794,123129..123629)); ID=FBpp0077812; name=CG3164-PA; parent=FBgn0025683,FBtr0078153; dbxref=FlyBase_Annotation_IDs:CG3164-PA,FlyBase:FBpp0077812,GB_protein:AAN10508.1,REFSEQ:NP_722605,GB_protein:AAN10508,FlyMine:FBpp0077812,modMine:FBpp0077812; MD5…	5.7	4	0.04	RPAVDLAFHNLTYR+SGELTAIMGPSGAGK+STLLNILSGYK
702a	FBpp0075958|FBgn0003462|CG11793-PA|Sod-PA	1.0000	FBpp0075958 type=protein; loc=3L:complement(join(11113574..11113639,11112453..11112848)); ID=FBpp0075958; name=Sod-PA; parent=FBgn0003462,FBtr0076229; dbxref=FlyBase:FBpp0075958,FlyBase_Annotation_IDs:CG11793-PA,GB_protein:AAF50095.1,REFSEQ:NP_476735,GB_protein:AAF50095,FlyMine:FBpp0075958,modMine:FBpp0075958; MD5=664bd08a7dfba355bbe0146992ae0f78; length=153; release=r6.09; species=Dmel;	22.9	4	0.04	GTVFFEQESSGTPVK+TVVVHADADDLGQGGHELSK
695a	FBpp0075312|FBgn0087035|CG7439-PB|AGO2-PB FBpp0075313|FBgn0087035|CG7439-PC|AGO2-PC	1.0000	FBpp0075312 type=protein; loc=3L:join(15554207..15554222,15554290..15554472,15556850..15558117,15558250..15558338,15558394..15559003,15559100..15560116,15560208..15560578,15560641..15560731); ID=FBpp0075312; name=AGO2-PB; parent=FBgn0087035,FBtr0075559; dbxref=FlyBase:FBpp0075312,FlyBase_Annotation_IDs:CG7439-PB,GB_protein:AAF49619.2,REFSEQ:NP_648775,GB_protein:AAF49619,FlyMine:FBpp0075312,modMin…	7.3	4	0.04	GINVVYTPPQSFQSAPR+GPPQQQQAAPLPLPPQPAGSIK+GTIGKPGQVGINYLDLDLSK+RKIMNLLQYFQHNLDPTISR+SLDTIFADLK
70	FBpp0072041|FBgn0262619|CG5602-PA|DNA-ligI-PA	1.0000	FBpp0072041 type=protein; loc=2R:join(23890596..23890612,23890670..23890732,23890788..23891078,23891139..23891771,23891827..23892452,23892506..23893119); ID=FBpp0072041; name=DNA-ligI-PA; parent=FBgn0262619,FBtr0072132; dbxref=FlyBase:FBpp0072041,FlyBase_Annotation_IDs:CG5602-PA,GB_protein:AAF47090.3,REFSEQ:NP_611843,GB_protein:AAF47090,FlyMine:FBpp0072041,modMine:FBpp0072041; MD5=0b59cd846cca37c…	10.3	4	0.04	AAIGIVDGER+IRDDKNSENATDANQVAHMYQSQDQVK+QILPFQVLSTR+SQTQLTGDLGIVAEQSR+SSTQMEMEDEFY
667a	FBpp0071418|FBgn0052685|CG32685-PC|ZAP3-PC FBpp0300807|FBgn0052685|CG32685-PE|ZAP3-PE	1.0000	FBpp0071418 type=protein; loc=X:complement(join(10081933..10082304,10078486..10081871,10075144..10075627,10074976..10075070,10074394..10074895,10074138..10074326,10073877..10074065,10073301..10073411,10072749..10072800,10072570..10072685,10072230..10072388)); ID=FBpp0071418; name=ZAP3-PC; parent=FBgn0052685,FBtr0071489; dbxref=FlyBase:FBpp0071418,FlyBase_Annotation_IDs:CG32685-PC,GB_protein:AAF46…	5.2	4	0.04	EAAAGASTTAEQKPNKDPFEGQGR+KNDGIPGLDLVDDGSNK+NTFSLDEVLLYPGR+QGGPPGPGFGNDDLGAGPPR+SGDGNPIDGPSGSNPDDRIPEFK
662a	FBpp0071115|FBgn0020653|CG2151-PA|Trxr-1-PA FBpp0071116|FBgn0020653|CG2151-PB|Trxr-1-PB FBpp0071117|FBgn0020653|CG2151-PC|Trxr-1-PC	1.0000	FBpp0071115 type=protein; loc=X:join(8242716..8242731,8246094..8246439,8246510..8246736,8246808..8247694); ID=FBpp0071115; name=Trxr-1-PA; parent=FBgn0020653,FBtr0071167; dbxref=FlyBase:FBpp0071115,FlyBase_Annotation_IDs:CG2151-PA,GB_protein:AAF46354.1,REFSEQ:NP_511082,GB_protein:AAF46354,FlyMine:FBpp0071115,modMine:FBpp0071115; MD5=63c85e2d64781d57420d0ba3ff7b9558; length=491; release=r6.09; spe…	17.7	4	0.04	GLGYEPTVMVR+LVQSVQNHIK+QFGADEIEVFHGYYKPTEFFIPQK+TITAQTFVIAVGGRPR+YPDIPGAVEYGITSDDLFSLDREPGK
660a	FBpp0071082|FBgn0027280|CG2206-PB|l(1)G0193-PB	1.0000	FBpp0071082 type=protein; loc=X:complement(join(7943919..7944293,7943684..7943848,7942509..7943227,7942058..7942444,7941704..7941998)); ID=FBpp0071082; name=l(1)G0193-PB; parent=FBgn0027280,FBtr0071130; dbxref=FlyBase:FBpp0071082,FlyBase_Annotation_IDs:CG2206-PB,GB_protein:AAS65275.1,REFSEQ:NP_996366,GB_protein:AAS65275,FlyMine:FBpp0071082,modMine:FBpp0071082; MD5=24dec90f362012fb3406e8e07b65ba2c…	8.4	4	0.04	ALWNYLAK+IITYDFMPHVQVPK+ILNHYEWSLLER+TIDLDDVDTDDNSFVVTGVR
659a	FBpp0070894|FBgn0086558|CG32744-PA|Ubi-p5E-PA FBpp0073034|FBgn0003943|CG11624-PA|Ubi-p63E-PA FBpp0073035|FBgn0003943|CG11624-PB|Ubi-p63E-PB FBpp0077159|FBgn0003941|CG2960-PA|RpL40-PA FBpp0079606|FBgn0003942|CG5271-PA|RpS27A-PA FBpp0089269|FBgn0003943|CG11624-PC|Ubi-p63E-PC FBpp0305348|FBgn0003943|CG11624-PD|Ubi-p63E-PD FBpp0306837|FBgn0003941|CG2960-PB|RpL40-PB FBpp0311816|FBgn0086558|CG32744-PB|…	1.0000	FBpp0070894 type=protein; loc=X:complement(6277144..6278748); ID=FBpp0070894; name=Ubi-p5E-PA; parent=FBgn0086558,FBtr0070933; dbxref=FlyBase:FBpp0070894,FlyBase_Annotation_IDs:CG32744-PA,GB_protein:AAF46142.3,REFSEQ:NP_727078,GB_protein:AAF46142,FlyMine:FBpp0070894,modMine:FBpp0070894; MD5=e647e40d6d877d42214ce3f015f4d7a0; length=534; release=r6.09; species=Dmel;;FBpp0073034 type=protein; loc=3L…	49.8	4	0.04	ESTLHLVLR+IQDKEGIPPDQQR+TITLEVEPSDTIENVK
655a	FBpp0070227|FBgn0024360|CG11418-PA|CG11418-PA FBpp0304567|FBgn0024360|CG11418-PC|CG11418-PC	1.0000	FBpp0070227 type=protein; loc=X:complement(join(1349144..1349246,1348222..1349077,1345241..1346120)); ID=FBpp0070227; name=CG11418-PA; parent=FBgn0024360,FBtr0070236; dbxref=FlyBase:FBpp0070227,FlyBase_Annotation_IDs:CG11418-PA,GB_protein:AAF45607.1,REFSEQ:NP_569904,GB_protein:AAF45607,FlyMine:FBpp0070227,modMine:FBpp0070227; MD5=4e49909f02c365b47a22de495522e59f; length=612; release=r6.09; specie…	7.2	4	0.04	EAGATSSSTPPTPAITYK+IPLEAAVPSR+LVANTAPALLSLDGTR
644	FBpp0293948|FBgn0028685|CG3455-PB|Rpt4-PB	1.0000	FBpp0293948 type=protein; loc=X:complement(join(6291015..6291123,6290839..6290958,6290055..6290775,6289785..6289925,6289619..6289721)); ID=FBpp0293948; name=Rpt4-PB; parent=FBgn0028685,FBtr0305495; dbxref=REFSEQ:NP_572308,GB_protein:AAF46146,FlyBase:FBpp0293948,FlyBase_Annotation_IDs:CG3455-PB; MD5=8bf62554d9602ab58f44205d0ae8cee7; length=397; release=r6.09; species=Dmel;	9.3	4	0.03	ALQSVGQIVGEVLK+AVASQLDANFLK+HGEIDYEAIVK
642	FBpp0293530|FBgn0262579|CG34373-PD|Ect4-PD FBpp0293531|FBgn0262579|CG34373-PE|Ect4-PE FBpp0293532|FBgn0262579|CG34373-PF|Ect4-PF FBpp0293533|FBgn0262579|CG34373-PG|Ect4-PG FBpp0293534|FBgn0262579|CG34373-PH|Ect4-PH FBpp0293535|FBgn0262579|CG43119-PI|Ect4-PI FBpp0293536|FBgn0262579|CG43119-PJ|Ect4-PJ FBpp0306073|FBgn0262579|CG43119-PK|Ect4-PK	1.0000	FBpp0293530 type=protein; loc=3L:join(8074475..8074825,8093059..8093337,8098346..8098725,8099146..8099536,8102893..8104818,8104880..8105059,8105127..8105296,8105440..8105657,8106016..8106949,8108639..8108723); ID=FBpp0293530; name=Ect4-PD; parent=FBgn0262579,FBtr0304993; dbxref=REFSEQ:NP_001097541,GB_protein:ABW08490,FlyBase:FBpp0293530,FlyBase:FBpp0111510,FlyBase_Annotation_IDs:CG34373-PD,FlyBas…	7.3	4	0.04	LSQQVPLWSVEDVQEWVK+NFVLVLTPDALHR+SLTAGSGQQEIEQTINK+TGDITQQASNNVAASSITVQSENFSADKK
639	FBpp0292958|FBgn0033889|CG6701-PB|CG6701-PB FBpp0292959|FBgn0033889|CG6701-PC|CG6701-PC FBpp0292960|FBgn0033889|CG6701-PD|CG6701-PD FBpp0308979|FBgn0033889|CG6701-PE|CG6701-PE	1.0000	FBpp0292958 type=protein; loc=2R:complement(join(13979184..13979340,13978942..13979117,13977645..13977849,13977376..13977580,13975434..13977304,13975269..13975374,13974927..13975203,13974591..13974837,13973653..13974410)); ID=FBpp0292958; name=CG6701-PB; parent=FBgn0033889,FBtr0303989; dbxref=FlyBase:FBpp0292958,FlyBase_Annotation_IDs:CG6701-PB,REFSEQ:NP_001188923,GB_protein:AAF58307; MD5=d22394d…	4.8	4	0.03	EITQENLTGTLR+FENVRPTPEEVRR+ILFPGEIPNTPLASGVLQLNNK+QETPALHSSSVSRPAIR
631	FBpp0289147|FBgn0024733|CG17521-PC|RpL10-PC FBpp0289148|FBgn0024733|CG17521-PD|RpL10-PD FBpp0306039|FBgn0024733|CG17521-PE|RpL10-PE	1.0000	FBpp0289147 type=protein; loc=3L:complement(join(23095275..23095297,23094906..23095211,23094684..23094846,23093714..23093878)); ID=FBpp0289147; name=RpL10-PC; parent=FBgn0024733,FBtr0299869; dbxref=FlyBase:FBpp0289147,FlyBase_Annotation_IDs:CG17521-PC,REFSEQ:NP_651954,GB_protein:AAF45440,FlyMine:FBpp0289147,modMine:FBpp0289147; MD5=a21ae4fdf57e935a5fb2b1b7c681fc43; length=218; release=r6.09; spec…	13.8	4	0.04	AQVIEALR+IGQPIMSVR+YRPEHGPIAAWEK
64	FBpp0071846|FBgn0261596|CG3751-PA|RpS24-PA	1.0000	FBpp0071846 type=protein; loc=2R:complement(22640700..22641095); ID=FBpp0071846; name=RpS24-PA; parent=FBgn0261596,FBtr0071935; dbxref=FlyBase:FBpp0071846,FlyBase_Annotation_IDs:CG3751-PA,GB_protein:AAF46871.1,REFSEQ:NP_611693,GB_protein:AAF46871,FlyMine:FBpp0071846,modMine:FBpp0071846; MD5=7590e7be4b230828427f6faf5d27238c; length=131; release=r6.09; species=Dmel;	20.6	4	0.04	STGFALIYDTLDFAK+VTPDVVFAFGFR
627	FBpp0112402|FBgn0020660|CG10837-PE|eIF-4B-PE FBpp0112403|FBgn0020660|CG10837-PB|eIF-4B-PB FBpp0112404|FBgn0020660|CG10837-PA|eIF-4B-PA FBpp0306959|FBgn0020660|CG10837-PF|eIF-4B-PF	1.0000	FBpp0112402 type=protein; loc=3L:complement(join(27858191..27858203,27856784..27857935,27856703..27856707)); ID=FBpp0112402; name=eIF-4B-PE; parent=FBgn0020660,FBtr0113679; dbxref=FlyBase_Annotation_IDs:CG10837-PE,FlyBase:FBpp0112402,REFSEQ:NP_001015320,GB_protein:EAA46131,FlyMine:FBpp0112402,modMine:FBpp0112402; MD5=7d4437adba4681167bbfb35e6e40d1ef; length=389; release=r6.09; species=Dmel;;FBpp0…	13.6	4	0.04	DSQNNGSNFGYSSNFER+QGGTSSLNVFGSAKPVDTAAR+SLPDRDDVNTPGSWR
617	FBpp0089041|FBgn0023175|CG1519-PA|Prosalpha7-PA	1.0000	FBpp0089041 type=protein; loc=2R:complement(join(9847697..9847717,9847073..9847638,9846731..9846905)); ID=FBpp0089041; name=Prosalpha7-PA; parent=FBgn0023175,FBtr0089998; dbxref=FlyBase:FBpp0089041,FlyBase_Annotation_IDs:CG1519-PA,GB_protein:AAF58889.1,REFSEQ:NP_724834,GB_protein:AAF58889,FlyMine:FBpp0089041,modMine:FBpp0089041; MD5=788b2e850a21fc0b3ab391936e1f1677; length=253; release=r6.09; spe…	18.6	4	0.04	FEMGLVGR+TDELVESAGEIIYK+VFQIDYASK+VTGGLHLINPSELTEK
610	FBpp0088505|FBgn0000083|CG5730-PA|AnxB9-PA FBpp0088506|FBgn0000083|CG5730-PB|AnxB9-PB FBpp0088985|FBgn0000083|CG5730-PD|AnxB9-PD FBpp0088986|FBgn0000083|CG5730-PC|AnxB9-PC FBpp0307769|FBgn0000083|CG5730-PE|AnxB9-PE FBpp0307770|FBgn0000083|CG5730-PF|AnxB9-PF	1.0000	FBpp0088505 type=protein; loc=3R:join(21067470..21067499,21068069..21068777,21068838..21069019,21070278..21070331); ID=FBpp0088505; name=AnxB9-PA; parent=FBgn0000083,FBtr0089517; dbxref=FlyBase:FBpp0088505,FlyBase_Annotation_IDs:CG5730-PA,GB_protein:AAF55841.1,REFSEQ:NP_476604,GB_protein:AAF55841,FlyMine:FBpp0088505,modMine:FBpp0088505; MD5=840a18617e271c9f89fd09de614262d4; length=324; release=r6…	12.0	4	0.04	AIIEILAR+LEIAEAFK+QIFLEYENLSGNDIEK+SLESWIK
7	FBpp0070150|FBgn0002579|CG7622-PA|RpL36-PA FBpp0070151|FBgn0002579|CG7622-PB|RpL36-PB FBpp0070152|FBgn0002579|CG7622-PD|RpL36-PD FBpp0070153|FBgn0002579|CG7622-PC|RpL36-PC FBpp0311481|FBgn0002579|CG7622-PE|RpL36-PE	1.0000	FBpp0070150 type=protein; loc=X:complement(join(628751..628873,628462..628686)); ID=FBpp0070150; name=RpL36-PA; parent=FBgn0002579,FBtr0070155; dbxref=FlyBase:FBpp0070150,FlyBase_Annotation_IDs:CG7622-PA,GB_protein:AAN09019.1,REFSEQ:NP_476629,GB_protein:AAN09019,FlyMine:FBpp0070150,modMine:FBpp0070150; MD5=07d6ac80b0a55f89b7db46bd5820d6f9; length=115; release=r6.09; species=Dmel;;FBpp0070151 type…	20.0	4	0.04	EELSNILTQLR+EELSNILTQLRK+KREELSNILTQLR+YELAIGLNK
600	FBpp0088190|FBgn0026777|CG1836-PB|Rad23-PB FBpp0088191|FBgn0026777|CG1836-PA|Rad23-PA FBpp0305835|FBgn0026777|CG1836-PC|Rad23-PC	1.0000	FBpp0088190 type=protein; loc=4:join(308578..309079,309539..309633,309694..310017,310079..310189); ID=FBpp0088190; name=Rad23-PB; parent=FBgn0026777,FBtr0089121; dbxref=FlyBase:FBpp0088190,FlyBase_Annotation_IDs:CG1836-PB,GB_protein:AAN06526.1,REFSEQ:NP_726561,GB_protein:AAN06526,FlyMine:FBpp0088190,modMine:FBpp0088190; MD5=3a9a2e043c19480c80f40c0f0ad6ba98; length=343; release=r6.09; species=Dmel…	22.4	4	0.03	IPSTLDNVDLFSPDLEVATSAQR+LNESTNPSLIPSGPQPASATSAER+SAAGTSAAHQSGSAADNEDLEQPLGVSTIR
585	FBpp0087766|FBgn0027513|CG8262-PA|ana2-PA FBpp0308416|FBgn0027513|CG8262-PB|ana2-PB	1.0000	FBpp0087766 type=protein; loc=2R:complement(join(8899367..8900120,8898807..8899315)); ID=FBpp0087766; name=ana2-PA; parent=FBgn0027513,FBtr0088685; dbxref=FlyBase:FBpp0087766,FlyBase_Annotation_IDs:CG8262-PA,GB_protein:AAG22298.1,REFSEQ:NP_610415,GB_protein:AAG22298,FlyMine:FBpp0087766,modMine:FBpp0087766; MD5=2e43536306a6dfebff28bfabfc837dd3; length=420; release=r6.09; species=Dmel;;FBpp0308416 …	14.3	4	0.04	SLPQVVYSDIDVSNLANK+SPNPEPLRPIDNIGHAQSPNDISNASYK+VNFSPILATELGPR
579	FBpp0087608|FBgn0025286|CG1821-PA|RpL31-PA FBpp0087609|FBgn0025286|CG1821-PC|RpL31-PC FBpp0087610|FBgn0025286|CG1821-PB|RpL31-PB	1.0000	FBpp0087608 type=protein; loc=2R:join(9587483..9587706,9587777..9587927); ID=FBpp0087608; name=RpL31-PA; parent=FBgn0025286,FBtr0088525; dbxref=FlyBase:FBpp0087608,FlyBase_Annotation_IDs:CG1821-PA,GB_protein:AAM71073.1,REFSEQ:NP_724804,GB_protein:AAM71073,FlyMine:FBpp0087608,modMine:FBpp0087608; MD5=c0c2c61de126706eeb326248c8db3bbb; length=124; release=r6.09; species=Dmel;;FBpp0087609 type=protei…	26.6	4	0.04	LYTYVTYVPVSTFK+NDDEDSPNKLYTYVTYVPVSTFK+RNDDEDSPNKLYTYVTYVPVSTFK+SAINEVVTR
577	FBpp0087539|FBgn0027580|CG1516-PI|PCB-PI FBpp0087540|FBgn0027580|CG1516-PE|PCB-PE FBpp0087541|FBgn0027580|CG1516-PD|PCB-PD FBpp0087542|FBgn0027580|CG1516-PA|PCB-PA FBpp0087543|FBgn0027580|CG1516-PJ|PCB-PJ FBpp0087544|FBgn0027580|CG1516-PB|PCB-PB FBpp0087545|FBgn0027580|CG1516-PK|PCB-PK FBpp0087546|FBgn0027580|CG1516-PL|PCB-PL FBpp0087547|FBgn0027580|CG1516-PG|PCB-PG FBpp0290074|FBgn0027580|CG1516…	1.0000	FBpp0087539 type=protein; loc=2R:complement(join(9856084..9856182,9854511..9856020,9853683..9853730,9852548..9853205,9851454..9852483,9851137..9851385)); ID=FBpp0087539; name=PCB-PI; parent=FBgn0027580,FBtr0088454; dbxref=GB_protein:AAG22289.2,FlyBase:FBpp0087539,FlyBase_Annotation_IDs:CG1516-PI,REFSEQ:NP_724841,GB_protein:AAG22289,FlyMine:FBpp0087539,modMine:FBpp0087539; MD5=03088370145028e2f777…	4.7	4	0.04	EANLLLGDIIK+ISPYVTHK+SVVEYLQGSIGIPHGGFPEPLR+TNIPFLLNVLENQK
573	FBpp0087475|FBgn0027619|CG12131-PA|Adam-PA FBpp0308512|FBgn0027619|CG12131-PB|Adam-PB	1.0000	FBpp0087475 type=protein; loc=2R:join(9969220..9969235,9969461..9969552,9969741..9969854,9969919..9970207,9970272..9970408,9970474..9970536); ID=FBpp0087475; name=Adam-PA; parent=FBgn0027619,FBtr0088387; dbxref=FlyBase:FBpp0087475,FlyBase_Annotation_IDs:CG12131-PA,GB_protein:AAF58867.1,REFSEQ:NP_610541,GB_protein:AAF58867,FlyMine:FBpp0087475,modMine:FBpp0087475; MD5=53cc684b77035b8a7a82af10ee002a…	17.8	4	0.03	ESEHFPQFVEDLVR+LEQQALLEEEAEAKR+YGNDFTEDYDDFM
571	FBpp0087437|FBgn0033507|CG12909-PA|CG12909-PA	1.0000	FBpp0087437 type=protein; loc=2R:10310235..10311080; ID=FBpp0087437; name=CG12909-PA; parent=FBgn0033507,FBtr0088348; dbxref=FlyBase:FBpp0087437,FlyBase_Annotation_IDs:CG12909-PA,GB_protein:AAF58811.1,REFSEQ:NP_610573,GB_protein:AAF58811,FlyMine:FBpp0087437,modMine:FBpp0087437; MD5=1d0493cff664b55d76a1784b666fdfc8; length=281; release=r6.09; species=Dmel;	16.4	4	0.04	HLSVEDLNEK+LQSVDNVPR+NQATQVWDILEK+SILDSSEYNLTPAVR
562	FBpp0087109|FBgn0000253|CG8472-PA|Cam-PA FBpp0087110|FBgn0000253|CG8472-PB|Cam-PB FBpp0293502|FBgn0000253|CG8472-PC|Cam-PC FBpp0293503|FBgn0000253|CG8472-PD|Cam-PD FBpp0311269|FBgn0000253|CG8472-PE|Cam-PE	1.0000	FBpp0087109 type=protein; loc=2R:join(12260186..12260188,12264743..12264917,12269193..12269435,12273766..12273794); ID=FBpp0087109; name=Cam-PA; parent=FBgn0000253,FBtr0088001; dbxref=FlyBase:FBpp0087109,FlyBase_Annotation_IDs:CG8472-PA,GB_protein:AAF58542.1,REFSEQ:NP_523710,GB_protein:AAF58542; MD5=0d8d56d0155abaee6c91bd24448526f1; length=149; release=r6.09; species=Dmel;;FBpp0087110 type=protei…	29.5	4	0.04	EAFSLFDKDGDGTITTK+LTDEEVDEMIR+VFDKDGNGFISAAELR
555	FBpp0086887|FBgn0020370|CG3991-PD|TppII-PD FBpp0086888|FBgn0020370|CG3991-PA|TppII-PA FBpp0308802|FBgn0020370|CG3991-PE|TppII-PE FBpp0310608|FBgn0020370|CG3991-PF|TppII-PF	1.0000	FBpp0086887 type=protein; loc=2R:complement(join(13158767..13158935,13158020..13158276,13157496..13157832,13156887..13157436,13156076..13156630,13155748..13155869,13155537..13155693,13155269..13155474,13155047..13155210,13154870..13154981,13153814..13154809,13153425..13153752,13152994..13153366)); ID=FBpp0086887; name=TppII-PD; parent=FBgn0020370,FBtr0087774; dbxref=FlyBase:FBpp0086887,FlyBase_An…	6.1	4	0.04	APATPQAATSVTNPAAGDGISVQNDPPVDSSGSPASPK+LGYVDPFAQGHGLLNVEK+RVAQHPFTYILNPAEK+VLYIAPITQER
541	FBpp0086655|FBgn0000289|CG8367-PD|cg-PD FBpp0086656|FBgn0000289|CG8367-PB|cg-PB FBpp0086657|FBgn0000289|CG8367-PC|cg-PC FBpp0086658|FBgn0000289|CG8367-PA|cg-PA FBpp0111707|FBgn0000289|CG8367-PF|cg-PF FBpp0288473|FBgn0000289|CG8367-PI|cg-PI FBpp0288474|FBgn0000289|CG8367-PJ|cg-PJ FBpp0308982|FBgn0000289|CG8367-PK|cg-PK FBpp0308983|FBgn0000289|CG8367-PL|cg-PL FBpp0308984|FBgn0000289|CG8367-PM|cg-PM…	1.0000	FBpp0086655 type=protein; loc=2R:join(14174447..14174572,14176406..14176542,14176612..14176691,14177861..14178021,14178098..14178200,14178272..14178596,14178665..14178829,14178894..14179041,14179112..14179254,14179313..14179940); ID=FBpp0086655; name=cg-PD; parent=FBgn0000289,FBtr0087526; dbxref=FlyBase:FBpp0086655,FlyBase_Annotation_IDs:CG8367-PD,GB_protein:AAG22267.1,REFSEQ:NP_523738,GB_protein…	7.3	4	0.03	MFVVNDPSFPPGTQR+VIQGLEDNEDSQGEAPNLK+VITAGGASTVVK
539	FBpp0086603|FBgn0028689|CG10149-PA|Rpn6-PA FBpp0086604|FBgn0028689|CG10149-PB|Rpn6-PB FBpp0297513|FBgn0028689|CG10149-PC|Rpn6-PC	1.0000	FBpp0086603 type=protein; loc=2R:complement(join(14752793..14752836,14751716..14752040,14751145..14751651,14750783..14750995,14750486..14750716)); ID=FBpp0086603; name=Rpn6-PA; parent=FBgn0028689,FBtr0087474; dbxref=GB_protein:AAF58213.1,FlyBase:FBpp0086603,FlyBase_Annotation_IDs:CG10149-PA,GB_protein:AAF58213.2,REFSEQ:NP_725412,GB_protein:AAF58213,FlyMine:FBpp0086603,modMine:FBpp0086603; MD5=eee…	14.9	4	0.03	IKEQGILQQGELYKQEGK+IMLGQSDDVNQLVSGK+VQGALDLQSGILHAADER+VTRPFLSSISK
524	FBpp0085951|FBgn0034313|CG5726-PA|CG5726-PA	1.0000	FBpp0085951 type=protein; loc=2R:complement(join(18179471..18179832,18177580..18178533,18176080..18177064)); ID=FBpp0085951; name=CG5726-PA; parent=FBgn0034313,FBtr0086772; dbxref=FlyBase:FBpp0085951,FlyBase_Annotation_IDs:CG5726-PA,GB_protein:AAF57731.1,REFSEQ:NP_611304,GB_protein:AAF57731,FlyMine:FBpp0085951,modMine:FBpp0085951; MD5=0d41d094028e1f3fb1e0db752fb2e9d1; length=766; release=r6.09; s…	4.4	4	0.03	ELNDTSVVLGTR+FALLFSSR+LYNSITLLGEYYHR
515	FBpp0085796|FBgn0010551|CG15081-PC|Phb2-PC FBpp0085797|FBgn0010551|CG15081-PB|Phb2-PB FBpp0085798|FBgn0010551|CG15081-PA|Phb2-PA FBpp0111774|FBgn0010551|CG15081-PD|Phb2-PD FBpp0111775|FBgn0010551|CG15081-PE|Phb2-PE FBpp0111776|FBgn0010551|CG15081-PF|Phb2-PF	1.0000	FBpp0085796 type=protein; loc=2R:join(18819633..18819765,18820196..18820542,18820605..18820838,18821041..18821118,18821184..18821291); ID=FBpp0085796; name=Phb2-PC; parent=FBgn0010551,FBtr0086614; dbxref=FlyBase:FBpp0085796,FlyBase_Annotation_IDs:CG15081-PC,GB_protein:AAM68447.1,GB_protein:AAM68447,REFSEQ:NP_725832,GB_protein:AAM68447; MD5=f3577dbaa7059493d393d38b3f6cb5db; length=299; release=r6.…	22.4	4	0.04	IVQAEGEAEAAK+LGGIQSDIYSEGLHVR+VLAAVGAAAYGVSQSLYTVEGGHR+VLSRPDSLNLPYLHK
511	FBpp0085688|FBgn0261456|CG11228-PA|hpo-PA FBpp0304253|FBgn0261456|CG11228-PB|hpo-PB	1.0000	FBpp0085688 type=protein; loc=2R:complement(join(19495461..19496748,19494682..19495403)); ID=FBpp0085688; name=hpo-PA; parent=FBgn0261456,FBtr0086500; dbxref=FlyBase:FBpp0085688,FlyBase_Annotation_IDs:CG11228-PA,GB_protein:AAF57543.2,REFSEQ:NP_611427,GB_protein:AAF57543,FlyMine:FBpp0085688,modMine:FBpp0085688; MD5=4450e9daeb2a8b636773c7b11142555f; length=669; release=r6.09; species=Dmel;;FBpp0304…	9.3	4	0.03	ATATELLEHEFIR+FGEYQQSSASDATMIAHAEQGVDEGTLGPGGLR+LADFGVAGQLTDTMAK
508	FBpp0085539|FBgn0034527|CG9945-PB|CG9945-PB FBpp0085540|FBgn0034527|CG9945-PA|CG9945-PA	1.0000	FBpp0085539 type=protein; loc=2R:join(20618709..20618888,20618956..20619220,20619281..20619427,20619480..20620019,20620080..20620235,20620438..20620544,20620608..20620748); ID=FBpp0085539; name=CG9945-PB; parent=FBgn0034527,FBtr0086225; dbxref=FlyBase:FBpp0085539,FlyBase_Annotation_IDs:CG9945-PB,GB_protein:AAM68392.1,REFSEQ:NP_725981,GB_protein:AAM68392; MD5=b25e94ad63d09fe20f9db1bf2fd9be97; leng…	9.6	4	0.03	EIQASSGLVSNPNNR+IIGGSNNSTVIVTDIR+SVASFIGHYDGITYIDSR
507	FBpp0085526|FBgn0265935|CG9446-PA|coro-PA FBpp0085527|FBgn0265935|CG9446-PB|coro-PB FBpp0089194|FBgn0265935|CG9446-PC|coro-PC FBpp0307637|FBgn0265935|CG9446-PD|coro-PD FBpp0307638|FBgn0265935|CG9446-PE|coro-PE FBpp0307639|FBgn0265935|CG9446-PF|coro-PF FBpp0307640|FBgn0265935|CG9446-PG|coro-PG	1.0000	FBpp0085526 type=protein; loc=2R:complement(join(6866687..6866884,6865108..6865374,6864636..6865049,6864278..6864571,6863348..6863533,6863062..6863289)); ID=FBpp0085526; name=coro-PA; parent=FBgn0265935,FBtr0086207; dbxref=FlyBase:FBpp0085526,FlyBase_Annotation_IDs:CG9446-PA,GB_protein:AAF57403.1,REFSEQ:NP_610242,GB_protein:AAF57403; MD5=9e69a59b5bb440c948af7bc73d86b28f; length=528; release=r6.09…	8.1	4	0.04	NGSDAAPASAGAATSDGK+TLTEPVVDLVFHQR+VWQIPDGGLSR
504	FBpp0085458|FBgn0014009|CG3269-PA|Rab2-PA FBpp0307641|FBgn0014009|CG3269-PB|Rab2-PB	1.0000	FBpp0085458 type=protein; loc=2R:join(6696884..6696929,6697416..6697575,6698049..6698385,6698446..6698544); ID=FBpp0085458; name=Rab2-PA; parent=FBgn0014009,FBtr0086124; dbxref=FlyBase:FBpp0085458,FlyBase_Annotation_IDs:CG3269-PA,GB_protein:AAM70817.1,REFSEQ:NP_477090,GB_protein:AAM70817,FlyMine:FBpp0085458,modMine:FBpp0085458; MD5=7793fcf044afc75ee51ebae045dcde64; length=213; release=r6.09; spec…	20.7	4	0.04	ETFNHLTTWLEDAR+IQEGVFDINNEANGIK+TAANVEEAFINTAK
502	FBpp0085420|FBgn0261403|CG10392-PB|sxc-PB FBpp0085421|FBgn0261403|CG10392-PA|sxc-PA FBpp0085422|FBgn0261403|CG10392-PC|sxc-PC	1.0000	FBpp0085420 type=protein; loc=2R:join(5307499..5307652,5316269..5316479,5320008..5320191,5320248..5320316,5320419..5320615,5325804..5325999,5326063..5327791,5327848..5328028,5329010..5329268); ID=FBpp0085420; name=sxc-PB; parent=FBgn0261403,FBtr0086084; dbxref=GB_protein:AAF57338.1,FlyBase:FBpp0085420,FlyBase_Annotation_IDs:CG10392-PB,REFSEQ:NP_523620,GB_protein:AAF57338; MD5=49b5f6c153178f3f2398…	7.3	4	0.04	AATGEEVPQNIVITTR+AIQINPAFADAHSNLASIHK+ALEVFPDFAAAHSNLASVLQQQGK+QNPVLAEAYSNLGNVFK
498	FBpp0085375|FBgn0259978|CG8390-PA|vlc-PA FBpp0085376|FBgn0259978|CG8390-PB|vlc-PB FBpp0085377|FBgn0259978|CG8390-PC|vlc-PC FBpp0289729|FBgn0259978|CG8390-PE|vlc-PE FBpp0289730|FBgn0259978|CG8390-PF|vlc-PF FBpp0300185|FBgn0259978|CG8390-PG|vlc-PG FBpp0300186|FBgn0259978|CG8390-PH|vlc-PH FBpp0300187|FBgn0259978|CG8390-PI|vlc-PI	1.0000	FBpp0085375 type=protein; loc=2R:join(5702878..5702947,5703051..5704216,5704286..5704382,5704435..5704919); ID=FBpp0085375; name=vlc-PA; parent=FBgn0259978,FBtr0086039; dbxref=FlyBase:FBpp0085375,FlyBase_Annotation_IDs:CG8390-PA,GB_protein:AAF57316.2,REFSEQ:NP_524868,GB_protein:AAF57316,FlyMine:FBpp0085375,modMine:FBpp0085375; MD5=126da9d2d57c466485bfde077bfd6600; length=605; release=r6.09; speci…	11.1	4	0.04	GQVEIDSLQGSELAR+IDEPLHSPGLNGDLDLPVFR+LLVLAALAEK+YADALSTNPDISEDTFGLLR
495	FBpp0085317|FBgn0032979|CG1832-PA|Clamp-PA FBpp0099821|FBgn0032979|CG1832-PB|Clamp-PB	1.0000	FBpp0085317 type=protein; loc=2L:complement(join(22168380..22168535,22168120..22168320,22167637..22168066,22167303..22167576,22167050..22167238,22166552..22166987)); ID=FBpp0085317; name=Clamp-PA; parent=FBgn0032979,FBtr0085964; dbxref=GB_protein:AAF57252.1,FlyBase:FBpp0085317,FlyBase_Annotation_IDs:CG1832-PA,REFSEQ:NP_610137,GB_protein:AAF57252,FlyMine:FBpp0085317,modMine:FBpp0085317; MD5=a2f8a9…	8.9	4	0.03	IQIVNQNKPIAANTISNISFK+NIIFTNAINGQPATIQYQTADGTILKQPK
491	FBpp0085258|FBgn0032961|CG1416-PA|CG1416-PA FBpp0085259|FBgn0032961|CG1416-PB|CG1416-PB FBpp0085260|FBgn0032961|CG1416-PC|CG1416-PC	1.0000	FBpp0085258 type=protein; loc=2L:join(21758212..21758359,21758442..21759078,21759231..21759366,21760480..21760623); ID=FBpp0085258; name=CG1416-PA; parent=FBgn0032961,FBtr0085903; dbxref=GB_protein:AAF57232.2,FlyBase:FBpp0085258,FlyBase_Annotation_IDs:CG1416-PA,REFSEQ:NP_610121,GB_protein:AAF57232; MD5=7d6ac8f9345449cfe1144705006bf25e; length=354; release=r6.09; species=Dmel;;FBpp0085259 type=pro…	15.3	4	0.04	DRLHQLFQDFK+GGEFILYGGNVLGK+NAAQNIALNSSVAAPR+QTGIPASEFDAMK
484	FBpp0085104|FBgn0002413|CG2048-PA|dco-PA FBpp0085105|FBgn0002413|CG2048-PB|dco-PB FBpp0085106|FBgn0002413|CG2048-PC|dco-PC FBpp0306615|FBgn0002413|CG2048-PD|dco-PD	1.0000	FBpp0085104 type=protein; loc=3R:complement(31056529..31057851); ID=FBpp0085104; name=dco-PA; parent=FBgn0002413,FBtr0085742; dbxref=FlyBase:FBpp0085104,FlyBase_Annotation_IDs:CG2048-PA,GB_protein:AAF57110.1,REFSEQ:NP_733414,GB_protein:AAF57110,FlyMine:FBpp0085104,modMine:FBpp0085104; MD5=28dd3b77392d3a39c76762301067e361; length=440; release=r6.09; species=Dmel;;FBpp0085105 type=protein; loc=3R:c…	18.2	4	0.04	DIKPDNFLMGLGK+GNLVYIIDFGLAK+QGGGGGGGGVGVGGMPSGGGGGGVGNAK+TVLLLADQMISR+YASINTHLGIEQSR
471	FBpp0084842|FBgn0039691|CG1972-PA|IntS11-PA	1.0000	FBpp0084842 type=protein; loc=3R:join(29745470..29745683,29745763..29746737,29746793..29747397); ID=FBpp0084842; name=IntS11-PA; parent=FBgn0039691,FBtr0085476; dbxref=FlyBase:FBpp0084842,FlyBase_Annotation_IDs:CG1972-PA,GB_protein:AAF56931.1,REFSEQ:NP_651721,GB_protein:AAF56931,FlyMine:FBpp0084842,modMine:FBpp0084842; MD5=ef68ca907f7d783366000ce6e82bc320; length=597; release=r6.09; species=Dmel;	7.4	4	0.04	AIAPILLEDMR+IPVDASVSLLK+ITPLGAGQDVGR+VLIPVFALGR
465	FBpp0084753|FBgn0014869|CG1721-PA|Pglym78-PA FBpp0099919|FBgn0014869|CG1721-PB|Pglym78-PB FBpp0099920|FBgn0014869|CG1721-PC|Pglym78-PC	1.0000	FBpp0084753 type=protein; loc=3R:join(29148450..29148552,29149009..29149506,29149569..29149735); ID=FBpp0084753; name=Pglym78-PA; parent=FBgn0014869,FBtr0085384; dbxref=FlyBase_Annotation_IDs:CG1721-PA,FlyBase:FBpp0084753,GB_protein:AAF56866.2,REFSEQ:NP_524546,GB_protein:AAF56866; MD5=dd6cdabc22748aa805f65bf1c27d8a9f; length=255; release=r6.09; species=Dmel;;FBpp0099919 type=protein; loc=3R:join(…	20.0	4	0.04	AQVTLASILK+DAGLEFDVAHTSVLTR+ILIAAHGNSLR+TLPYWNDVIIPQMK
463	FBpp0084641|FBgn0039554|CG5003-PA|CG5003-PA	1.0000	FBpp0084641 type=protein; loc=3R:complement(join(27916148..27916428,27915792..27916062,27915611..27915733,27915396..27915557,27914038..27915342)); ID=FBpp0084641; name=CG5003-PA; parent=FBgn0039554,FBtr0085272; dbxref=FlyBase:FBpp0084641,FlyBase_Annotation_IDs:CG5003-PA,GB_protein:AAF56756.1,REFSEQ:NP_651593,GB_protein:AAF56756,FlyMine:FBpp0084641,modMine:FBpp0084641; MD5=efa3700218c40499eb6edb93…	7.6	4	0.04	AYIYVPDAENANPR+ELAAVPVQPVLPQIPTEEEPEIK+SPVPTEPPSEGQDLQAK
47	FBpp0071386|FBgn0030208|CG2890-PA|PPP4R2r-PA FBpp0071387|FBgn0030208|CG2890-PB|PPP4R2r-PB FBpp0089154|FBgn0030208|CG2890-PC|PPP4R2r-PC FBpp0307839|FBgn0030208|CG2890-PD|PPP4R2r-PD	1.0000	FBpp0071386 type=protein; loc=X:join(10479501..10479717,10479836..10480024,10480084..10481507); ID=FBpp0071386; name=PPP4R2r-PA; parent=FBgn0030208,FBtr0071451; dbxref=FlyBase:FBpp0071386,FlyBase_Annotation_IDs:CG2890-PA,GB_protein:AAF46594.2,REFSEQ:NP_727427,GB_protein:AAF46594; MD5=32fb74511f72745f57c93a05373a2572; length=609; release=r6.09; species=Dmel;;FBpp0071387 type=protein; loc=X:join(10…	11.3	4	0.04	NILVVSTIDPGR+QDDIDSTETDDAPSAEKPAEEK+SVSDEKQAAEPNAESENRNDLTTSK
459	FBpp0084585|FBgn0039537|CG5590-PA|CG5590-PA	1.0000	FBpp0084585 type=protein; loc=3R:27677684..27678922; ID=FBpp0084585; name=CG5590-PA; parent=FBgn0039537,FBtr0085215; dbxref=FlyBase:FBpp0084585,FlyBase_Annotation_IDs:CG5590-PA,GB_protein:AAF56735.1,REFSEQ:NP_651578,GB_protein:AAF56735,FlyMine:FBpp0084585,modMine:FBpp0084585; MD5=996616d2921a7e2ec946cfb999bb0333; length=412; release=r6.09; species=Dmel;	9.0	4	0.03	GAPVENEAAAEDAAAPASGGDVK+LPGTIYSAAEEIEK
453	FBpp0084240|FBgn0027090|CG10506-PA|Aats-gln-PA	1.0000	FBpp0084240 type=protein; loc=3R:complement(25263338..25265674); ID=FBpp0084240; name=Aats-gln-PA; parent=FBgn0027090,FBtr0084866; dbxref=FlyBase:FBpp0084240,FlyBase_Annotation_IDs:CG10506-PA,GB_protein:AAF56434.2,REFSEQ:NP_524841,GB_protein:AAF56434,FlyMine:FBpp0084240,modMine:FBpp0084240; MD5=9507fde98e3a01756f7de0ad87572db5; length=778; release=r6.09; species=Dmel;	7.5	4	0.04	AAIDVEIFDLLGPK+AFVQWVSQPIQLEVR+IGFFSVDPDTSANHLVFNR+VDAALEYLLK
450	FBpp0084020|FBgn0011225|CG5695-PB|jar-PB FBpp0290581|FBgn0011225|CG5695-PG|jar-PG FBpp0290582|FBgn0011225|CG5695-PH|jar-PH FBpp0290583|FBgn0011225|CG5695-PI|jar-PI FBpp0290584|FBgn0011225|CG5695-PJ|jar-PJ FBpp0290585|FBgn0011225|CG5695-PK|jar-PK FBpp0306894|FBgn0011225|CG5695-PL|jar-PL FBpp0306895|FBgn0011225|CG5695-PM|jar-PM FBpp0311443|FBgn0011225|CG5695-PN|jar-PN	1.0000	FBpp0084020 type=protein; loc=3R:complement(join(24259055..24259241,24258385..24258458,24258196..24258325,24257971..24258132,24257648..24257910,24257177..24257583,24256360..24257104,24255869..24256301,24255562..24255803,24255285..24255505,24254994..24255224,24254634..24254678,24254004..24254124,24253828..24253945,24253663..24253764,24253318..24253598)); ID=FBpp0084020; name=jar-PB; parent=FBgn001…	5.2	4	0.04	ILDANPVLEAFGNAK+LANESNGQVEDSPPVIR+SVLPPELVSLPAR+VLFADLYSMYK
441	FBpp0083801|FBgn0024509|CG6773-PA|Sec13-PA FBpp0311988|FBgn0024509|CG6773-PB|Sec13-PB	1.0000	FBpp0083801 type=protein; loc=3R:join(23356666..23356952,23357398..23358181); ID=FBpp0083801; name=Sec13-PA; parent=FBgn0024509,FBtr0084409; dbxref=FlyBase:FBpp0083801,FlyBase_Annotation_IDs:CG6773-PA,GB_protein:AAF56128.1,REFSEQ:NP_651977,GB_protein:AAF56128,FlyMine:FBpp0083801,modMine:FBpp0083801; MD5=5555c038de46f550469c735b3f79b9db; length=356; release=r6.09; species=Dmel;;FBpp0311988 type=pr…	11.0	4	0.04	DVAWAPSIGLPR+GHQGPVWQVAWAHPK+INYESGTAIQSK
436	FBpp0083666|FBgn0020278|CG5248-PD|loco-PD FBpp0083668|FBgn0020278|CG5248-PB|loco-PB FBpp0083669|FBgn0020278|CG5248-PC|loco-PC FBpp0293211|FBgn0020278|CG5248-PF|loco-PF FBpp0301188|FBgn0020278|CG5248-PH|loco-PH	1.0000	FBpp0083666 type=protein; loc=3R:complement(join(22636801..22638939,22622124..22622906,22620923..22622063,22620293..22620855)); ID=FBpp0083666; name=loco-PD; parent=FBgn0020278,FBtr0084273; dbxref=FlyBase:FBpp0083666,FlyBase_Annotation_IDs:CG5248-PD,GB_protein:AAF56034.2,REFSEQ:NP_732773,GB_protein:AAF56034,FlyMine:FBpp0083666,modMine:FBpp0083666; MD5=a29acc00786536f82e62766a84258e6d; length=1541…	5.6	4	0.03	NLVYPYYDIVFQGSTK+SNEAPSETSSLFER+VPATPTEIPQPAPR
44	FBpp0071303|FBgn0264691|CG3004-PA|Lst8-PA	1.0000	FBpp0071303 type=protein; loc=X:complement(join(9605762..9605875,9604878..9605705)); ID=FBpp0071303; name=Lst8-PA; parent=FBgn0264691,FBtr0071368; dbxref=FlyBase:FBpp0071303,FlyBase_Annotation_IDs:CG3004-PA,GB_protein:AAF46509.2,REFSEQ:NP_572572,GB_protein:AAF46509,FlyMine:FBpp0071303,modMine:FBpp0071303; MD5=b6690b78f5a9a2c836f470bf4bc93d82; length=313; release=r6.09; species=Dmel;	11.2	4	0.04	FVETSQVNALDR+FVETSQVNALDRTPDK+IVPEVDASIQDVAISPDGR
422	FBpp0082927|FBgn0038519|CG5826-PA|Prx3-PA	1.0000	FBpp0082927 type=protein; loc=3R:complement(join(17546356..17546388,17546183..17546249,17545910..17546051,17545391..17545853)); ID=FBpp0082927; name=Prx3-PA; parent=FBgn0038519,FBtr0083503; dbxref=FlyBase:FBpp0082927,FlyBase_Annotation_IDs:CG5826-PA,GB_protein:AAF55431.2,REFSEQ:NP_524387,GB_protein:AAF55431,FlyMine:FBpp0082927,modMine:FBpp0082927; MD5=edc0aff9537d1e3a9ffd4b9b8035fc69; length=234;…	19.7	4	0.04	GLAVVDNSFQEVK+GTFIIDPNGILR+QYSINDLPVGR+YPLLSDLTK+YPLLSDLTKK
411	FBpp0082522|FBgn0016691|CG4307-PA|ATPsynO-PA	1.0000	FBpp0082522 type=protein; loc=3R:join(15265661..15265690,15265927..15266370,15266433..15266588); ID=FBpp0082522; name=ATPsynO-PA; parent=FBgn0016691,FBtr0083063; dbxref=FlyBase:FBpp0082522,FlyBase_Annotation_IDs:CG4307-PA,GB_protein:AAF55156.1,REFSEQ:NP_524358,GB_protein:AAF55156,FlyMine:FBpp0082522,modMine:FBpp0082522; MD5=681e3e4e217d034ab53eca3bd98fd250; length=209; release=r6.09; species=Dmel;	17.7	4	0.04	DLTALQATIR+FAPATVNLLGLLADNGR+KLDTVINAYK
407	FBpp0082319|FBgn0263396|CG16901-PA|sqd-PA FBpp0082320|FBgn0263396|CG16901-PB|sqd-PB FBpp0082321|FBgn0263396|CG16901-PC|sqd-PC FBpp0301102|FBgn0263396|CG16901-PE|sqd-PE	1.0000	FBpp0082319 type=protein; loc=3R:complement(join(13645753..13645919,13643169..13643209,13642829..13643103,13642512..13642755,13642189..13642427)); ID=FBpp0082319; name=sqd-PA; parent=FBgn0263396,FBtr0082854; dbxref=FlyBase:FBpp0082319,FlyBase_Annotation_IDs:CG16901-PA,GB_protein:AAF54964.2,REFSEQ:NP_731826,GB_protein:AAF54964,FlyMine:FBpp0082319,modMine:FBpp0082319; MD5=f3e0c9c10a8c84b1ad97a28350…	16.6	4	0.04	GFAFIVFTNTEAIDK+LFVGGLSWETTEK+QVDTEINGEDFTK+YGEIESINVK
402	FBpp0082198|FBgn0040493|CG7340-PB|grsm-PB FBpp0310520|FBgn0040493|CG7340-PF|grsm-PF	1.0000	FBpp0082198 type=protein; loc=3R:complement(join(12961443..12961517,12959293..12960317,12959072..12959228,12956942..12957118,12950408..12950518,12950196..12950327)); ID=FBpp0082198; name=grsm-PB; parent=FBgn0040493,FBtr0082730; dbxref=FlyBase:FBpp0082198,FlyBase_Annotation_IDs:CG7340-PB,GB_protein:AAF54873.1,REFSEQ:NP_650240,GB_protein:AAF54873,FlyMine:FBpp0082198,modMine:FBpp0082198; MD5=bcd92e9…	12.2	4	0.04	AAAVPPALVVLSHEPK+ANIILDMATLTGAQGVATGK+KTGNLLASSQPK+VIRGEELLEQGFGGIYGVGK
395	FBpp0081899|FBgn0037930|CG14715-PA|CG14715-PA	1.0000	FBpp0081899 type=protein; loc=3R:join(11674282..11674428,11674492..11674761); ID=FBpp0081899; name=CG14715-PA; parent=FBgn0037930,FBtr0082423; dbxref=FlyBase:FBpp0081899,FlyBase_Annotation_IDs:CG14715-PA,GB_protein:AAF54674.1,REFSEQ:NP_650101,GB_protein:AAF54674,FlyMine:FBpp0081899,modMine:FBpp0081899; MD5=0f1a8eb047eb41a34fad206f6fd7ce1f; length=138; release=r6.09; species=Dmel;	29.7	4	0.04	GALQDGTEFDSSYSR+GTPFSFTLGAR+IPPNAVLVFDTELVK
383	FBpp0081560|FBgn0037728|CG16817-PA|CG16817-PA FBpp0300672|FBgn0037728|CG16817-PB|CG16817-PB	1.0000	FBpp0081560 type=protein; loc=3R:join(9678070..9678086,9678562..9678648,9678720..9678976,9679043..9679236); ID=FBpp0081560; name=CG16817-PA; parent=FBgn0037728,FBtr0082082; dbxref=FlyBase:FBpp0081560,FlyBase_Annotation_IDs:CG16817-PA,GB_protein:AAF54424.1,REFSEQ:NP_649925,GB_protein:AAF54424,FlyMine:FBpp0081560,modMine:FBpp0081560; MD5=37fcbb7e2a30ec66795e13008c804580; length=184; release=r6.09; …	17.4	4	0.04	AAGPYWSSLTTDK+KAAGPYWSSLTTDKTK+KYEVTLNFLHEVDPEK
382	FBpp0081552|FBgn0037718|CG8286-PA|P58IPK-PA	1.0000	FBpp0081552 type=protein; loc=3R:join(9587363..9587459,9587523..9587636,9587997..9589282); ID=FBpp0081552; name=P58IPK-PA; parent=FBgn0037718,FBtr0082074; dbxref=FlyBase:FBpp0081552,FlyBase_Annotation_IDs:CG8286-PA,GB_protein:AAF54411.1,REFSEQ:NP_649916,GB_protein:AAF54411,FlyMine:FBpp0081552,modMine:FBpp0081552; MD5=7caaa6ee469b3b9460da9e6dd8a15fa2; length=498; release=r6.09; species=Dmel;	10.2	4	0.04	FIDIAAAK+GTVYLALGK+IAQLLYTIGHATNALK+SDAYIAINDPLLAIADLR
373	FBpp0081312|FBgn0037537|CG2767-PA|CG2767-PA	1.0000	FBpp0081312 type=protein; loc=3R:complement(join(8007896..8007967,8007332..8007512,8006837..8006964,8006217..8006776,8006100..8006148)); ID=FBpp0081312; name=CG2767-PA; parent=FBgn0037537,FBtr0081822; dbxref=FlyBase:FBpp0081312,FlyBase_Annotation_IDs:CG2767-PA,GB_protein:AAF54175.1,REFSEQ:NP_649757,GB_protein:AAF54175,FlyMine:FBpp0081312,modMine:FBpp0081312; MD5=cc42e6add4ff74ac5a3af078551f584f; …	17.0	4	0.04	DLPDLMDIPEVK+IRPANNQIEHHVYLQQR+SENITVTAYSPLGSK+WIIDTGVSAIPK
371	FBpp0081074|FBgn0015575|CG1112-PA|alpha-Est7-PA	1.0000	FBpp0081074 type=protein; loc=3R:complement(join(7523597..7523643,7521370..7521682,7521134..7521284,7520512..7521075,7520280..7520449,7519751..7520224)); ID=FBpp0081074; name=alpha-Est7-PA; parent=FBgn0015575,FBtr0081550; dbxref=FlyBase:FBpp0081074,FlyBase_Annotation_IDs:CG1112-PA,GB_protein:AAF54010.1,REFSEQ:NP_524261,GB_protein:AAF54010,FlyMine:FBpp0081074,modMine:FBpp0081074; MD5=62663a7049157…	12.1	4	0.03	GVSHADDLSYQFSSLLAR+SPELNVPGNAGLKDQVLALK+TVGIWTQFAATGNPYSEK+YDFDSEELIFPYR
368	FBpp0080906|FBgn0011638|CG10922-PA|La-PA	1.0000	FBpp0080906 type=protein; loc=2L:complement(join(20348950..20349924,20348681..20348878)); ID=FBpp0080906; name=La-PA; parent=FBgn0011638,FBtr0081374; dbxref=FlyBase:FBpp0080906,FlyBase_Annotation_IDs:CG10922-PA,GB_protein:AAF53885.1,REFSEQ:NP_477014,GB_protein:AAF53885,FlyMine:FBpp0080906,modMine:FBpp0080906; MD5=7f7d42f2a6b13da2ced949aa97824ddd; length=390; release=r6.09; species=Dmel;	14.4	4	0.04	IKDFEVAYIEFAK+NAIVVFEGAPETSSR+NEDGWVPLSVLVTFK+QVEYYFGDANLNR
358	FBpp0080705|FBgn0086443|CG10687-PA|Aats-asn-PA FBpp0304830|FBgn0086443|CG10687-PB|Aats-asn-PB	1.0000	FBpp0080705 type=protein; loc=2L:complement(join(19131797..19131830,19130043..19131685)); ID=FBpp0080705; name=Aats-asn-PA; parent=FBgn0086443,FBtr0081162; dbxref=FlyBase:FBpp0080705,FlyBase_Annotation_IDs:CG10687-PA,GB_protein:AAF53768.1,REFSEQ:NP_609948,GB_protein:AAF53768,FlyMine:FBpp0080705,modMine:FBpp0080705; MD5=434ad52959249b96b04943514caffc72; length=558; release=r6.09; species=Dmel;;FBp…	12.7	4	0.04	EGIDPQPYYWYTDQR+GYNEVTPPTLVQTQVEGGSTLFK+ISEDPSLPVAR+KMTDTINEPIMLCR+SLIFITLR
357	FBpp0080702|FBgn0010300|CG10719-PA|brat-PA FBpp0080703|FBgn0010300|CG10719-PB|brat-PB FBpp0089239|FBgn0010300|CG10719-PC|brat-PC FBpp0307610|FBgn0010300|CG10719-PE|brat-PE FBpp0311161|FBgn0010300|CG10719-PF|brat-PF	1.0000	FBpp0080702 type=protein; loc=2L:19168146..19171259; ID=FBpp0080702; name=brat-PA; parent=FBgn0010300,FBtr0081158; dbxref=GB_protein:AAN11027.1,FlyBase:FBpp0080702,FlyBase_Annotation_IDs:CG10719-PA,REFSEQ:NP_476945,GB_protein:AAN11027,FlyMine:FBpp0080702,modMine:FBpp0080702; MD5=936ae17050e75e4088012943ba84dcc4; length=1037; release=r6.09; species=Dmel;;FBpp0080703 type=protein; loc=2L:19168146..…	4.1	4	0.03	IGEIVGIAGNSDQNLTK+SPAPPSSLLTEALLLR+VFNYEGQYLR
354	FBpp0080649|FBgn0032705|CG10346-PA|Grip71-PA	1.0000	FBpp0080649 type=protein; loc=2L:join(18708938..18709127,18709187..18709481,18709544..18710385,18710441..18711054); ID=FBpp0080649; name=Grip71-PA; parent=FBgn0032705,FBtr0081099; dbxref=GB_protein:AAF53698.1,FlyBase:FBpp0080649,FlyBase_Annotation_IDs:CG10346-PA,GB_protein:AAF53698.2,REFSEQ:NP_609902,GB_protein:AAF53698,FlyMine:FBpp0080649,modMine:FBpp0080649; MD5=7fea13905ab4e34fb0e6c887fea6c4f7…	11.1	4	0.03	KTVLSDFADLETK+SIAANLLSTQNQLTSLGYGVSTPTIVR+VAFVPVPSGDNQQNGSLNSSENATGLATEAPR
351	FBpp0080551|FBgn0032643|CG6453-PA|GCS2beta-PA FBpp0296964|FBgn0032643|CG6453-PB|GCS2beta-PB	1.0000	FBpp0080551 type=protein; loc=2L:complement(join(17483156..17484158,17482447..17483090)); ID=FBpp0080551; name=GCS2beta-PA; parent=FBgn0032643,FBtr0080998; dbxref=FlyBase:FBpp0080551,FlyBase_Annotation_IDs:CG6453-PA,GB_protein:AAF53621.1,REFSEQ:NP_609844,GB_protein:AAF53621,FlyMine:FBpp0080551,modMine:FBpp0080551; MD5=1885d8b8d8eecbe263c7529464d27dbd; length=548; release=r6.09; species=Dmel;;FBpp…	9.1	4	0.04	QEATLTFVRYDTNKDGFVEVTELMVDMNLDR+QTAEALEAEAIEIFK+QTAEALEAEAIEIFKEQQR
329	FBpp0079812|FBgn0028700|CG6258-PA|RfC38-PA FBpp0311114|FBgn0028700|CG6258-PB|RfC38-PB	1.0000	FBpp0079812 type=protein; loc=2L:complement(join(11130112..11130171,11128991..11130001)); ID=FBpp0079812; name=RfC38-PA; parent=FBgn0028700,FBtr0080225; dbxref=GB_protein:AAF53076.2,FlyBase:FBpp0079812,FlyBase_Annotation_IDs:CG6258-PA,REFSEQ:NP_609494,GB_protein:AAF53076,FlyMine:FBpp0079812,modMine:FBpp0079812; MD5=ad299be1c1a3b45356504aeebd7afb09; length=356; release=r6.09; species=Dmel;;FBpp031…	11.8	4	0.04	EGLALPVELAK+TLEFATEYEHR+TVVIDLIK+VIVISEGDELTK
315	FBpp0079623|FBgn0026431|CG6176-PA|Grip75-PA	1.0000	FBpp0079623 type=protein; loc=2L:join(10483358..10483426,10483484..10483628,10483687..10483972,10484034..10484193,10484254..10484760,10484825..10485197,10485254..10485527,10485594..10485732); ID=FBpp0079623; name=Grip75-PA; parent=FBgn0026431,FBtr0080033; dbxref=FlyBase:FBpp0079623,FlyBase_Annotation_IDs:CG6176-PA,GB_protein:AAF52962.2,REFSEQ:NP_609412,GB_protein:AAF52962,FlyMine:FBpp0079623,modM…	8.5	4	0.04	FTPTDAVDGSSFSK+LAELDSDDIYQLWSGR+LSEIAVNEVDLER+NLITEIHVLNLR
4	FBpp0070087|FBgn0023537|CG17896-PB|CG17896-PB FBpp0070088|FBgn0023537|CG17896-PA|CG17896-PA	1.0000	FBpp0070087 type=protein; loc=X:complement(join(493388..493417,491096..492628)); ID=FBpp0070087; name=CG17896-PB; parent=FBgn0023537,FBtr0070092; dbxref=FlyBase:FBpp0070087,FlyBase_Annotation_IDs:CG17896-PB,GB_protein:AAF45510.2,REFSEQ:NP_569845,GB_protein:AAF45510,FlyMine:FBpp0070087,modMine:FBpp0070087; MD5=fa5e3b71de702f6d4acbc0db138c517d; length=520; release=r6.09; species=Dmel;;FBpp0070088 t…	11.7	4	0.04	AVSFVGSDQAGK+SWSNQSILTR+TNEWIDVHDPATNQVVTR+VNAGHVPGTDVGPVISAASR
289	FBpp0078996|FBgn0028554|CG10203-PA|x16-PA FBpp0304606|FBgn0028554|CG10203-PB|x16-PB	1.0000	FBpp0078996 type=protein; loc=2L:complement(join(6919524..6919942,6915043..6915400)); ID=FBpp0078996; name=x16-PA; parent=FBgn0028554,FBtr0079368; dbxref=FlyBase:FBpp0078996,FlyBase_Annotation_IDs:CG10203-PA,GB_protein:AAF52454.1,REFSEQ:NP_723226,GB_protein:AAF52454,FlyMine:FBpp0078996,modMine:FBpp0078996; MD5=cae899d90693a1825d288ea21987f075; length=258; release=r6.09; species=Dmel;;FBpp0304606 …	15.6	4	0.04	KNDLEYVFGAYGSLR+NPPGFAFVEFESAR+VYVGDLGNNAR
284	FBpp0078864|FBgn0000308|CG9553-PA|chic-PA FBpp0078865|FBgn0000308|CG9553-PC|chic-PC FBpp0078866|FBgn0000308|CG9553-PB|chic-PB FBpp0089196|FBgn0000308|CG9553-PD|chic-PD FBpp0301151|FBgn0000308|CG9553-PE|chic-PE FBpp0301152|FBgn0000308|CG9553-PF|chic-PF	1.0000	FBpp0078864 type=protein; loc=2L:complement(join(5979412..5979522,5976611..5976782,5973577..5973674)); ID=FBpp0078864; name=chic-PA; parent=FBgn0000308,FBtr0079233; dbxref=FlyBase:FBpp0078864,FlyBase_Annotation_IDs:CG9553-PA,GB_protein:AAF52315.1,REFSEQ:NP_477016,GB_protein:AAF52315,FlyMine:FBpp0078864,modMine:FBpp0078864; MD5=9f75c804240ccfc8243c92ceeaeb2a1e; length=126; release=r6.09; species=D…	17.5	4	0.04	LISGFDQQDGLTSNGVTLAGQR
279	FBpp0078688|FBgn0262467|CG8885-PA|Scox-PA	1.0000	FBpp0078688 type=protein; loc=2L:complement(join(4968432..4968825,4968007..4968368)); ID=FBpp0078688; name=Scox-PA; parent=FBgn0262467,FBtr0079052; dbxref=FlyBase:FBpp0078688,FlyBase_Annotation_IDs:CG8885-PA,GB_protein:AAF52184.1,REFSEQ:NP_608884,GB_protein:AAF52184,FlyMine:FBpp0078688,modMine:FBpp0078688; MD5=88e723833aca99a5490ab176a4d4dc41; length=251; release=r6.09; species=Dmel;	19.9	4	0.04	AAIGGSWELVDSQGAVR+LLGLTGTVEQIR+SPQTPAVQPIFITVDPER+SPQTPAVQPIFITVDPERDSK
277	FBpp0078664|FBgn0028694|CG18174-PA|Rpn11-PA	1.0000	FBpp0078664 type=protein; loc=2L:complement(join(5058786..5059550,5058515..5058676)); ID=FBpp0078664; name=Rpn11-PA; parent=FBgn0028694,FBtr0079027; dbxref=FlyBase:FBpp0078664,FlyBase_Annotation_IDs:CG18174-PA,GB_protein:AAF52215.1,REFSEQ:NP_608905,GB_protein:AAF52215,FlyMine:FBpp0078664,modMine:FBpp0078664; MD5=20993a30a8db7fb1dd94a870c167b0e1; length=308; release=r6.09; species=Dmel;	11.0	4	0.04	AVAVVVDPIQSVK+LINPNMLVLGQEPR+VVIDAFR
270	FBpp0078464|FBgn0260462|CG12163-PB|CG12163-PB FBpp0078465|FBgn0260462|CG12163-PA|CG12163-PA	1.0000	FBpp0078464 type=protein; loc=3R:complement(join(5251424..5251531,5239492..5239619,5238454..5239197,5238213..5238394,5237891..5238156)); ID=FBpp0078464; name=CG12163-PB; parent=FBgn0260462,FBtr0078822; dbxref=FlyBase:FBpp0078464,FlyBase_Annotation_IDs:CG12163-PB,GB_protein:AAN13266.1,REFSEQ:NP_649521,GB_protein:AAN13266,FlyMine:FBpp0078464,modMine:FBpp0078464; MD5=07a2d49e566b86a8b443c32f8b91d0d2…	7.8	4	0.04	DIGGLEYEAEYPYK+TLPYWIVK+TLSHVQVAGFVDLPK
[truncated: 770 more rows]
