# Supplementary material for: Comparative interactome analysis of α-arrestin families in human and Drosophila
Source: eLife. 2024 Jan 25;12:RP88328. doi: 10.7554/eLife.88328 (PMC10945707; doi:10.7554/eLife.88328)
Supplement: Figure 1—source data 1. [file elife-88328-fig1-data1.zip › Drosophila/fly_APMS_control/interact-GFP_S2Rplus_2.prot.tsv]

entry no.	protein	protein probability	protein description	percent coverage	tot indep spectra	percent share of spectrum ids	peptides
708	sp|GFP_AEQVI|	1.0000	sp GFP_AEQVI	76.1	664	5.350	AEVKFEGDTLVNR+AEVKFEGDTLVNRIELK+EDGNILGHK+EDGNILGHKLEYNYNSHNVYIMADK+EDGNILGHKLEYNYNSHNVYIMADKQK+FEGDTLVNR+FEGDTLVNRIELK+FSVSGEGEGDATYGK+FSVSGEGEGDATYGKLTLK+GEELFTGVVPILVELDGDVNGHK+GIDFKEDGNILGHK+GIDFKEDGNILGHKLEYNYNSHNVYIMADK+HNIEDGSVQLADHYQQNTPIGDGPVLLPDNHYLSTQSALSK+IRHNIEDGSVQLADHYQQNTPIGDGPVLLPDNHYLSTQSALSK+LEYNYNSHNVYIMADK+LEYNYNSHNVYIMADKQK+MSKGEELFTGVVPILVELDGDVNGHK+NGIKVNFK+NGIKVNFKIR+QHDF…
99	FBpp0072693|FBgn0025725|CG7961-PB|alphaCOP-PB FBpp0072694|FBgn0025725|CG7961-PA|alphaCOP-PA	1.0000	FBpp0072693 type=protein; loc=3L:complement(join(1644012..1644957,1641197..1643955)); ID=FBpp0072693; name=alphaCOP-PB; parent=FBgn0025725,FBtr0072811; dbxref=FlyBase:FBpp0072693,FlyBase_Annotation_IDs:CG7961-PB,GB_protein:AAF47535.1,REFSEQ:NP_728648,GB_protein:AAF47535; MD5=66c92cebeb44706586c8d2870900e903; length=1234; release=r6.09; species=Dmel;;FBpp0072694 type=protein; loc=3L:complement(joi…	44.9	212	1.773	ASALDSNYYAAPNK+DPEFVTLYEVQR+DTVVMQLRPGK+DVSAQYQGALLLGDVK+DVSAQYQGALLLGDVKER+ERPAYAVHGNILYYVK+FAVLDRNQQLVIK+FHSILISIPLLVVDTK+GFFEGAMVTR+GHPGATDLFGQADAVVK+GHYNNVSSVLFHPR+GLSFHPK+GLSPAQQWANNSPLVLDHVK+GVAFHQQMPLFVSGGDDYK+GVAFHQQMPLFVSGGDDYKIK+GVNWASFHPTLPLIVSGADDR+GYPEVALHFVK+GYPEVALHFVKDEK+IKASALDSNYYAAPNK+ISNLQFR+IWNWQSR+KDVSAQYQGALLLGDVK+KDVSAQYQGALLLGDVKER+KKNVAPGPGGLDDHLK+KLDFTTTK+KLDFTTTKDTVVMQ…
355	FBpp0080048|FBgn0025724|CG6699-PA|beta'COP-PA	1.0000	FBpp0080048 type=protein; loc=2L:join(13379022..13379376,13379495..13380114,13380177..13380759,13380995..13382181); ID=FBpp0080048; name=beta'COP-PA; parent=FBgn0025724,FBtr0080469; dbxref=FlyBase:FBpp0080048,FlyBase_Annotation_IDs:CG6699-PA,GB_protein:AAF53294.2,REFSEQ:NP_524836,GB_protein:AAF53294,FlyMine:FBpp0080048,modMine:FBpp0080048; MD5=4642d653163872c0bb3f07e4fd6b6fd0; length=914; release…	40.9	196	1.637	ADVVLPTIPK+AFGSAQEFVWALESNEYAIR+AFGSAQEFVWALESNEYAIRENNGTVR+AGQSLADPAQYTNLFPGLGDALR+AGQSLADPAQYTNLFPGLGDALRVEQHLQEER+DFERADVVLPTIPK+DNNTFASASLDR+EEPAMSMDVVGSK+GTNNVALGYDEGSIIIK+HPLQELFAAEQGAAGQHLEEK+HSEMQQVNLK+INYYVGGEIVTVSHLDR+IWDYQNK+KNWILTGSDDMQIR+KSFTPEYGAESIYGGYYFGVK+LAANLPLNSER+LAANLPLNSERHPLQELFAAEQGAAGQHLEEK+LPEAAFFAR+NWILTGSDDMQIR+SFTPEYGAESIYGGYYFGVK+SQALQVSTDADHK+TIADGTEIK+TIADGTEIKDGE…
806a	FBpp0082514|FBgn0266599|CG4264-PE|Hsc70-4-PE FBpp0082515|FBgn0266599|CG4264-PF|Hsc70-4-PF FBpp0082516|FBgn0266599|CG4264-PA|Hsc70-4-PA FBpp0082517|FBgn0266599|CG4264-PC|Hsc70-4-PC FBpp0082518|FBgn0266599|CG4264-PD|Hsc70-4-PD FBpp0082519|FBgn0266599|CG4264-PB|Hsc70-4-PB FBpp0307982|FBgn0266599|CG4264-PG|Hsc70-4-PG	1.0000	FBpp0082514 type=protein; loc=3R:15244360..15246315; ID=FBpp0082514; name=Hsc70-4-PE; parent=FBgn0266599,FBtr0083055; dbxref=FlyBase:FBpp0082514,FlyBase_Annotation_IDs:CG4264-PE,GB_protein:AAO41567.1,REFSEQ:NP_788679,GB_protein:AAO41567; MD5=050fd5b4b4ff0bfd160c385fb3a7608a; length=651; release=r6.09; species=Dmel;;FBpp0082515 type=protein; loc=3R:15244360..15246315; ID=FBpp0082515; name=Hsc70-4-…	58.7	147	1.173	ARFEELNADLFR+ATLDEDNLK+DAGTIAGLNVLR+DNNLLGKFELSGIPPAPR+FDDAAVQSDMK+FEELNADLFR+FELSGIPPAPR+HWPFEVVSADGKPK+IEVTYKDEK+IEVTYKDEKK+IINEPTAAAIAYGLDK+IINEPTAAAIAYGLDKK+ISDSDRTTILDK+ITITNDK+ITITNDKGR+KFDDAAVQSDMK+KFDDAAVQSDMKHWPFEVVSADGKPK+KTFFPEEISSMVLTK+LLQDLFNGK+LLQDLFNGKELNK+LSKEDIER+LVTHFVQEFK+LVTHFVQEFKR+LYQGAGFPPGGMPGGPGGMPGAAGAAGAAGAGGAGPTIEEVD+MKETAEAYLGK+NQVAMNPTQTIFDAK+NQVAMNPTQTIFDAKR+NTTIPTK…
833b	FBpp0085721|FBgn0003887|CG9277-PA|betaTub56D-PA	1.0000	FBpp0085721 type=protein; loc=2R:complement(join(19449327..19449410,19447460..19448746)); ID=FBpp0085721; name=betaTub56D-PA; parent=FBgn0003887,FBtr0086537; dbxref=FlyBase:FBpp0085721,FlyBase_Annotation_IDs:CG9277-PA,GB_protein:AAF57556.1,REFSEQ:NP_725896,GB_protein:AAF57556,FlyMine:FBpp0085721,modMine:FBpp0085721; MD5=9e1226b0fb87864622e691bd5a1d0888; length=456; release=r6.09; species=Dmel;	47.8	125	0.340	ALTVPELTQQMFDAK+AVLVDLEPGTMDSVR+EVDEQMLNIQNK+FPGQLNADLR+FPGQLNADLRK+FWEIISDEHGIDATGAYHGDSDLQLER+GHYTEGAELVDSVLDVVR+GHYTEGAELVDSVLDVVRK+IMNTYSVVPSPK+INVYYNEASGGK+IREEYPDRIMNTYSVVPSPK+ISEQFTAMFR+KLAVNMVPFPR+LAVNMVPFPR+LHFFMPGFAPLTSR+MSATFIGNSTAIQEIFK+MSATFIGNSTAIQEIFKR+MSMKEVDEQMLNIQNK+NSSYFVEWIPNNVK+SGPFGQIFRPDNFVFGQSGAGNNWAK+YLTVAAIFR
833a	FBpp0085720|FBgn0003887|CG9277-PB|betaTub56D-PB	1.0000	FBpp0085720 type=protein; loc=2R:complement(join(19451433..19451489,19447460..19448746)); ID=FBpp0085720; name=betaTub56D-PB; parent=FBgn0003887,FBtr0086536; dbxref=FlyBase:FBpp0085720,FlyBase_Annotation_IDs:CG9277-PB,GB_protein:AAF57555.1,REFSEQ:NP_523795,GB_protein:AAF57555,FlyMine:FBpp0085720,modMine:FBpp0085720; MD5=af532e832c1035fa8fb3355ba120f3d1; length=447; release=r6.09; species=Dmel;	48.8	125	0.340	ALTVPELTQQMFDAK+AVLVDLEPGTMDSVR+EVDEQMLNIQNK+FPGQLNADLR+FPGQLNADLRK+FWEIISDEHGIDATGAYHGDSDLQLER+GHYTEGAELVDSVLDVVR+GHYTEGAELVDSVLDVVRK+IMNTYSVVPSPK+INVYYNEASGGK+IREEYPDRIMNTYSVVPSPK+ISEQFTAMFR+KLAVNMVPFPR+LAVNMVPFPR+LHFFMPGFAPLTSR+MSATFIGNSTAIQEIFK+MSATFIGNSTAIQEIFKR+MSMKEVDEQMLNIQNK+NSSYFVEWIPNNVK+SGPFGQIFRPDNFVFGQSGAGNNWAK+YLTVAAIFR
713	sp|K2C1_HUMAN|	1.0000	sp K2C1_HUMAN	58.0	110	0.944	AEAESLYQSK+AEAESLYQSKYEELQITAGR+DVDGAYMTK+DYQELMNTK+FASFIDK+FASFIDKVR+FLEQQNQVLQTKWELLQQVDTSTR+FVSTTYSGVTR+GGGGGGYGSGGSSYGSGGGSYGSGGGGGGGR+GSYGSGGSSYGSGGGSYGSGGGGGGHGSYGSGSSSGGYR+KDVDGAYMTK+KQISNLQQSISDAEQR+KQISNLQQSISDAEQRGENALK+KYEDEINKR+LALDLEIATYR+LDSELKNMQDMVEDYR+LLRDYQELMNTK+LNDLEDALQQAKEDLAR+LRSEIDNVKK+MSGECAPNVSVSVSTSHTTISGGGSR+NKLNDLEDALQQAK+NKLNDLEDALQQAKEDLAR+NKYEDEINKR+NMQDMVEDYR+NSKI…
893a	sp|K1C10_HUMAN|	1.0000	sp K1C10_HUMAN	45.9	100	0.787	ADLEMQIESLTEELAYLKK+ALEESNYELEGK+DAEAWFNEK+ELTTEIDNNIEQISSYK+GSLGGGFSSGGFSGGSFSR+IRLENEIQTYR+KDAEAWFNEK+KNHEEEMKDLR+LAADDFR+LASYLDK+LASYLDKVR+LENEIQTYR+LKYENEVALR+NHEEEMKDLR+NQILNLTTDNANILLQIDNAR+NVQALEIELQSQLALK+NVSTGDVNVEMNAAPGVDLTQLLNNMR+QSLEASLAETEGR+QSVEADINGLR+QSVEADINGLRR+RVLDELTLTK+SEITELRR+SKELTTEIDNNIEQISSYK+SLLEGEGSSGGGGR+SQYEQLAEQNR+SQYEQLAEQNRK+TIDDLKNQILNLTTDNANILLQIDNAR+VLDELTLTK+V…
598	FBpp0087140|FBgn0013756|CG8274-PA|Mtor-PA FBpp0304737|FBgn0013756|CG8274-PB|Mtor-PB	1.0000	FBpp0087140 type=protein; loc=2R:join(11852756..11852906,11853348..11859483,11859540..11859871,11859930..11860063,11860315..11860602); ID=FBpp0087140; name=Mtor-PA; parent=FBgn0013756,FBtr0088033; dbxref=FlyBase:FBpp0087140,FlyBase_Annotation_IDs:CG8274-PA,GB_protein:AAF58615.1,REFSEQ:NP_477067,GB_protein:AAF58615,FlyMine:FBpp0087140,modMine:FBpp0087140; MD5=a4af95bc081f04da5ea7b1a9a6a18755; leng…	37.1	95	0.790	ALSTLNHNQNENK+ANDELNQLK+DIEGDSSTGTEEGVAEK+EILLISGDLNK+ELQENIAANKDINQR+ELTELLEASEK+ELTELLEASEKNQDK+EQQSQSLLLNSLEFIK+ESLQAAYDELLR+FAELEDLLTQK+HFQEEEEKFR+IEEINVENTSLR+IEMQNDTAFK+IQAMEQELASANDLLK+ISDLEAEAMLSNVTEQSK+KIETLNAITDSNR+KLGQNTVDLDDSNLEPNDSALDTSEQPAANFEESR+KLQEVLTPTLNDNPITAANK+KLQEVLTPTLNDNPITAANKR+KNDALAQEQFDSMRK+LAEAEQKKEELENK+LAVLASQSQNPNSSLNESAMDGDQSLNASGLTAAEEGR+LAVLASQSQNPNSSLNESAMDGDQS…
720a	FBpp0070787|FBgn0000042|CG4027-PA|Act5C-PA FBpp0070788|FBgn0000042|CG4027-PB|Act5C-PB FBpp0100124|FBgn0000042|CG4027-PC|Act5C-PC FBpp0100125|FBgn0000042|CG4027-PD|Act5C-PD FBpp0311818|FBgn0000042|CG4027-PE|Act5C-PE	1.0000	FBpp0070787 type=protein; loc=X:5902698..5903828; ID=FBpp0070787; name=Act5C-PA; parent=FBgn0000042,FBtr0070822; dbxref=FlyBase_Annotation_IDs:CG4027-PA,FlyBase:FBpp0070787,GB_protein:AAF46098.1,REFSEQ:NP_727048,GB_protein:AAF46098; MD5=88db72d41de81d7f219b741d3b28d3d2; length=376; release=r6.09; species=Dmel;;FBpp0070788 type=protein; loc=X:5902698..5903828; ID=FBpp0070788; name=Act5C-PB; parent…	52.4	93	0.553	AGFAGDDAPR+AVFPSIVGRPR+DLTDYLMK+DLYANTVLSGGTTMYPGIADR+DSYVGDEAQSK+DSYVGDEAQSKR+EITALAPSTMK+GYSFTTTAER+HQGVMVGMGQK+IIAPPER+IWHHTFYNELR+KDLYANTVLSGGTTMYPGIADR+QEYDESGPSIVHR+QEYDESGPSIVHRK+RGILTLK+SYELPDGQVITIGNER+TTGIVLDSGDGVSHTVPIYEGYALPHAILR+VAPEEHPVLLTEAPLNPK
833c	FBpp0081524|FBgn0003889|CG9359-PA|betaTub85D-PA	1.0000	FBpp0081524 type=protein; loc=3R:complement(join(9409660..9410052,9408653..9409600)); ID=FBpp0081524; name=betaTub85D-PA; parent=FBgn0003889,FBtr0082046; dbxref=FlyBase:FBpp0081524,FlyBase_Annotation_IDs:CG9359-PA,GB_protein:AAF54373.1,REFSEQ:NP_524290,GB_protein:AAF54373,FlyMine:FBpp0081524,modMine:FBpp0081524; MD5=0aa0b500c2b326a8676660072c521f73; length=446; release=r6.09; species=Dmel;	27.1	90	0.245	AILVDLEPGTMDSVR+ALTVPELTQQMFDAK+EVDEQMLNIQNK+FPGQLNADLR+FPGQLNADLRK+GHYTEGAELVDSVLDVVR+GHYTEGAELVDSVLDVVRK+IMNTFSVVPSPK+KLAVNMVPFPR+LAVNMVPFPR+LHFFMPGFAPLTSR+MSATFIGNSTAIQEIFK+MSATFIGNSTAIQEIFKR+MSMKEVDEQMLNIQNK+YLTVAAIFR
758a	FBpp0074431|FBgn0030959|CG6961-PA|CG6961-PA	1.0000	FBpp0074431 type=protein; loc=X:complement(join(18787981..18788060,18787398..18787918,18786599..18787340,18786461..18786542)); ID=FBpp0074431; name=CG6961-PA; parent=FBgn0030959,FBtr0074660; dbxref=FlyBase:FBpp0074431,FlyBase_Annotation_IDs:CG6961-PA,GB_protein:AAF48885.2,REFSEQ:NP_573325,GB_protein:AAF48885,FlyMine:FBpp0074431,modMine:FBpp0074431; MD5=6dc38ff6a12c5513175baba7ab19ef89; length=474…	49.6	87	0.729	DPHISHGIYANENR+DTVSTSKLPESLR+ELFSDIGPVYDAR+FNANFSKPR+GDDVEMSMAPLNNK+HRDTVSTSKLPESLR+IDNNAFSIYEAAR+KFNANFSKPR+LLVSNLHTNVTTADIR+LSMSNHADGTIQAK+NRIERPSLTNR+QLLNKPFFKPSGAR+RYIDLDNMQDLEDEEISR+SAGPILIDDEEESFEPSHR+TVTTNSSGVEVDIDALHSVLFR+VVRPGTAEVIYK+WDSDDGVVELGNHMLSGLR+WDSDDGVVELGNHMLSGLRR+YIDLDNMQDLEDEEISR+YSIGGLDLNR+YSIGGLDLNRGDDVEMSMAPLNNK
844a	FBpp0087142|FBgn0000556|CG8280-PA|Ef1alpha48D-PA FBpp0304260|FBgn0000556|CG8280-PC|Ef1alpha48D-PC FBpp0311272|FBgn0000556|CG8280-PD|Ef1alpha48D-PD FBpp0311273|FBgn0000556|CG8280-PE|Ef1alpha48D-PE	1.0000	FBpp0087142 type=protein; loc=2R:11893575..11894966; ID=FBpp0087142; name=Ef1alpha48D-PA; parent=FBgn0000556,FBtr0088035; dbxref=FlyBase:FBpp0087142,FlyBase_Annotation_IDs:CG8280-PA,GB_protein:AAF58608.1,REFSEQ:NP_477375,GB_protein:AAF58608,FlyMine:FBpp0087142,modMine:FBpp0087142; MD5=2ae59732b0e0ae621052c7236b70a79c; length=463; release=r6.09; species=Dmel;;FBpp0304260 type=protein; loc=2R:11893…	46.7	85	0.729	ALRLPLQDVYK+EGNADGKTLIDALDAILPPARPTDK+EHALLAFTLGVK+EVSSYIK+IGGIGTVPVGR+IGYNPAAVAFVPISGWHGDNMLEPSTNMPWFK+IHINIVVIGHVDSGK+KIGYNPAAVAFVPISGWHGDNMLEPSTNMPWFK+LPLQDVYK+MDSSEPPYSEAR+QLIVGVNK+QLIVGVNKMDSSEPPYSEAR+QTVAVGVIK+STTTGHLIYK+SVEMHHEALQEAVPGDNVGFNVK+TLIDALDAILPPARPTDK+VETGVLKPGTVVVFAPANITTEVK+YYVTIIDAPGHR+YYVTIIDAPGHRDFIK
806b	FBpp0073445|FBgn0001218|CG4147-PB|Hsc70-3-PB FBpp0073446|FBgn0001218|CG4147-PA|Hsc70-3-PA FBpp0073447|FBgn0001218|CG4147-PD|Hsc70-3-PD FBpp0073448|FBgn0001218|CG4147-PC|Hsc70-3-PC FBpp0311376|FBgn0001218|CG4147-PE|Hsc70-3-PE	1.0000	FBpp0073445 type=protein; loc=X:complement(join(11804897..11805021,11802613..11804458)); ID=FBpp0073445; name=Hsc70-3-PB; parent=FBgn0001218,FBtr0073608; dbxref=FlyBase:FBpp0073445,FlyBase_Annotation_IDs:CG4147-PB,GB_protein:AAN09299.1,REFSEQ:NP_511132,GB_protein:AAN09299,FlyMine:FBpp0073445,modMine:FBpp0073445; MD5=90cfc2d2c129e8a211bff4d9b740fb53; length=656; release=r6.09; species=Dmel;;FBpp00…	49.2	84	0.628	AKFEELNLDLFR+DAGVIAGLQVMR+DLEAIVQPVIAK+DNHLLGKFDLTGIPPAPR+DVHEIVLVGGSTR+EWSDTNVQHDIK+FEELNLDLFR+IEIESFFEGDDFSETLTR+IINEPTAAAIAYGLDK+IINEPTAAAIAYGLDKK+ITPSYVAFTADGER+IVITNDQNR+KDVHEIVLVGGSTR+LTPEDIDR+LYQGAGGAPPPEGGDDADLKDEL+MKETAEAYLGK+MKETAEAYLGKK+NELESYAYSLK+NGRVEIIANDQGNR+NQLTTNPENTVFDAK+NQLTTNPENTVFDAKR+NSKPHISVDTSQGAK+SQVFSTASDNQHTVTIQVYEGERPMTK+VEIIANDQGNR+VESRNELESYAYSLK+VFAPEEISAMVLGK+VLED…
107	FBpp0072904|FBgn0001233|CG1242-PA|Hsp83-PA FBpp0305095|FBgn0001233|CG1242-PB|Hsp83-PB	1.0000	FBpp0072904 type=protein; loc=3L:3194499..3196652; ID=FBpp0072904; name=Hsp83-PA; parent=FBgn0001233,FBtr0073040; dbxref=FlyBase:FBpp0072904,FlyBase_Annotation_IDs:CG1242-PA,GB_protein:AAF47734.1,REFSEQ:NP_523899,GB_protein:AAF47734,FlyMine:FBpp0072904,modMine:FBpp0072904; MD5=f397796e386213d935f678daad2c75b8; length=717; release=r6.09; species=Dmel;;FBpp0305095 type=protein; loc=3L:3194499..3196…	40.3	81	0.637	ADNSEPLGR+ALLFIPR+DQVSNSAFVER+EDQTDYLEESK+EGLELPEDESEK+EGLELPEDESEKK+ELISNASDAIDK+ELISNASDAIDKIR+ELISNASDALDKIRYESLTDPSK+FYDQFSK+GFEVVYMTEPIDEYVIQHLK+GVVDSEDIPLNLSR+HFSVEGQLEFR+HSQFIGYPIK+HVYFITGESK+HVYFITGESKDQVSNSAFVER+IRYESLTDPSKLDSGK+IVLYIKEDQTDYLEESK+KQLEINPDHPIVETLR+NNDDEQYVWESSAGGSFTVR+NPDDISQEEYGEFYK+QLEINPDHPIVETLR+QLVSVTK+RTPFDLFENQK+RTPFDLFENQKK+SDLVNNLGTIAK+SILDNKVEK+SLTNDWEDHLAVK+TAG…
833d	FBpp0072177|FBgn0003888|CG3401-PA|betaTub60D-PA	1.0000	FBpp0072177 type=protein; loc=2R:join(24306082..24306138,24310722..24310830,24310893..24311137,24311194..24312147); ID=FBpp0072177; name=betaTub60D-PA; parent=FBgn0003888,FBtr0072270; dbxref=FlyBase:FBpp0072177,FlyBase_Annotation_IDs:CG3401-PA,GB_protein:AAF47193.2,REFSEQ:NP_523842,GB_protein:AAF47193,FlyMine:FBpp0072177,modMine:FBpp0072177; MD5=faff26e0b4223b934baefc1ca16310b2; length=454; relea…	45.8	80	0.280	AILLDLEPGTMESVR+ALTVPELTQQMFDAK+EVDEQMLAVQNK+FPGQLNADLR+FPGQLNADLRK+GHYTEGAELVDNVLDVVR+GLKMSSTFIGNTTAIQELFK+IMNTYSVVPSPK+IREEYPDRIMNTYSVVPSPK+ISEQFSAMFR+KLAVNMVPFPR+LAVNMVPFPR+LHFFMPGFAPLTSR+MSSTFIGNTTAIQELFK+MSSTFIGNTTAIQELFKR+NSSYFVEWIPNNVK+SGPYGQLFRPDNFVYGQSGAGNNWAK+VSVYYNEASAVTR+YLTVAAVFR
712	sp|K22E_HUMAN|	1.0000	sp K22E_HUMAN	69.0	80	0.684	AAFGGSGGRGSSSGGGYSSGSSSYGSGGR+AQYEEIAQR+DVDNAYMIK+DYQELMNVK+EIKIEISELNR+FASFIDK+FASFIDKVR+FGGFGGPGGVGGLGGPGGFGPGGYPGGIHEVSVNQSLLQPLNVK+GFSSGSAVVSGGSR+GGGFGGGSGFGGGSGFGGGSGFSGGGFGGGGFGGGR+GGSGGGGSISGGGYGSGGGSGGR+GGSISGGGYGSGGGK+GSSSGGGYSSGSSSYGSGGR+HGGGGGGFGGGGFGSR+KYEDEINKR+LALDVEIATYR+LALDVEIATYRK+LLRDYQELMNVK+LNDLEEALQQAK+LNDLEEALQQAKEDLAR+MSGDLSSNVTVSVTSSTISSNVASK+NKLNDLEEALQQAK+NKLNDLEEALQQAK…
711	sp|K1C9_HUMAN|	1.0000	sp K1C9_HUMAN	61.6	78	0.637	DIENQYETQITQIEHEVSSSGQEVQSSAK+DQIVDLTVGNNK+EIETYHNLLEGGQEDFESSGAGK+FEMEQNLR+FSSSSGYGGGSSR+GGGGSFGYSYGGGSGGGFSASSLGGGFGGGSR+GGSGGSHGGGSGFGGESGGSYGGGEEASGSGGGYGGGSGK+GGSGGSYGGGGSGGGYGGGSGSR+HGVQELEIELQSQLSK+HGVQELEIELQSQLSKK+IKFEMEQNLR+IQDWYDK+KDIENQYETQITQIEHEVSSSGQEVQSSAK+KGPAAIQK+LASYLDK+LASYLDKVQALEEANNDLENK+LEKEIETYHNLLEGGQEDFESSGAGK+MTLDDFR+NHKEEMSQLTGQNSGDVNVEINVAPGK+NYSPYYNTIDDLK+NYSPYYNTID…
86	FBpp0072305|FBgn0265434|CG15792-PB|zip-PB FBpp0072306|FBgn0265434|CG15792-PA|zip-PA FBpp0099894|FBgn0265434|CG15792-PC|zip-PC FBpp0099896|FBgn0265434|CG15792-PD|zip-PD FBpp0291728|FBgn0265434|CG15792-PE|zip-PE FBpp0291729|FBgn0265434|CG15792-PF|zip-PF FBpp0291730|FBgn0265434|CG15792-PG|zip-PG FBpp0291731|FBgn0265434|CG15792-PH|zip-PH FBpp0297531|FBgn0265434|CG15792-PI|zip-PI	1.0000	FBpp0072305 type=protein; loc=2R:complement(join(25010380..25010511,25005868..25006083,25002288..25002444,25000039..25000160,24998278..24998301,24997578..24997697,24997209..24997301,24994407..24997146,24994012..24994316,24993391..24993921,24992033..24993328,24991810..24991973,24991137..24991272)); ID=FBpp0072305; name=zip-PB; parent=FBgn0265434,FBtr0072398; dbxref=FlyBase_Annotation_IDs:CG15792-P…	36.1	76	0.619	AAETERDELAEEIANNANK+AGVLAHLEEER+AISEQIAQER+AKGTLEAENADLATELR+ALEAEVLQLTEDLASSER+ANDLSQTLAEEEEK+ANDLSQTLAEEEEKAK+AQLQIEQLTTELANEK+AQNEELEDDLQLTEDAK+DAEIVGMAQQALTDTQFGAR+EHGDEVEVELAETGKR+ELDEAFDKIEDLENK+ELESQLAEIQEDLEAEK+EQVEFAVEAIAK+GTLEAENADLATELR+GVADFAIVHYAGR+HEVPPHVFAITDSAYR+HSQELNSINDQLENLR+HSQELNSINDQLENLRK+IAHLLGLSVTDMTR+IANLEEQLENEGK+IANLEEQLENEGKER+IATLEEELEEEQSNSEVLLDR+IDAPLVLDQLR+INFDAS…
641	FBpp0088303|FBgn0023213|CG10811-PA|eIF4G-PA FBpp0111817|FBgn0023213|CG10811-PB|eIF4G-PB FBpp0288389|FBgn0023213|CG10811-PC|eIF4G-PC	1.0000	FBpp0088303 type=protein; loc=4:complement(join(929822..929899,926011..926661,925768..925948,925575..925686,925083..925138,918903..921199,918536..918776,918324..918481,917275..917743,916867..917090,916121..916267,915837..916059,915617..915718,915492..915553)); ID=FBpp0088303; name=eIF4G-PA; parent=FBgn0023213,FBtr0089243; dbxref=FlyBase:FBpp0088303,FlyBase_Annotation_IDs:CG10811-PA,GB_protein:AAF…	37.0	70	0.574	AIDEPNFSVSYAR+AQSSVGSSNVNTGPLYR+ATEESMPPNQTHPNLLISDSSK+DSQSVEKPTHQELSLR+FDTLVEEIIK+FIGELFK+FKDSQSVEKPTHQELSLR+FMLQDVIDLR+FMLQDVIDLRK+GMHSRTGSSQGSR+GPPSTPNAPR+HQQQNNVGGNVSGGAGHSNGNNDENTWHVQTSK+IPQQESVGLNNLTSTSSQGSESR+ISSIINYNEGQWSPNNPSGK+ISSIINYNEGQWSPNNPSGKK+KLQPIVDK+KQYDREQLLQLR+LKIDTPDKVDEVIVLVFEK+LNVDVSEDISSR+LQIIDPTTK+LQIIDPTTKK+LTPERFDTLVEEIIK+MGGLTQFIWISSDTTR+NATDETEISAMALQDVNSLDNNQIEK+NEQL…
183	FBpp0075144|FBgn0036624|CG4877-PB|RAF2-PB FBpp0075145|FBgn0036624|CG4877-PA|RAF2-PA FBpp0305773|FBgn0036624|CG4877-PC|RAF2-PC	1.0000	FBpp0075144 type=protein; loc=3L:join(16386637..16386956,16387021..16389348,16389405..16389620,16389679..16389877,16389936..16390184,16390302..16390343); ID=FBpp0075144; name=RAF2-PB; parent=FBgn0036624,FBtr0075386; dbxref=FlyBase:FBpp0075144,FlyBase_Annotation_IDs:CG4877-PB,GB_protein:AAF49469.2,REFSEQ:NP_648889,GB_protein:AAF49469; MD5=b85936157282c8ec063c01803cfc6fed; length=1117; release=r6.0…	48.3	70	0.595	AMLEEEIDSPMASK+ANATFSIQQTALSQVAASYAAAPQVAALAQR+ANPLGNNENGASILDEFLVKK+APPQQLAPPQQR+APPQQLATAPFAPPR+APSQVAPLQQAPVQQMHFPR+APSVSPANFEDDQMLFR+DAPNEAESLVVDATLK+DAPNEAESLVVDATLKR+DPQEPVFDYGK+DSLPVSHLSMR+ELFDELNSTMIDK+GSESEKPGNGAPESAAATEKNEKPDDDAVPPSTR+HSLSAIEK+IKDLLPILINK+IVADLAALDKLMAQK+IVADLAALDKLMAQKEDEYNR+KANPLGNNENGASILDEFLVK+KDPQEPVFDYGK+LIHSQDSNQDMASSSTHLSANLSETLR+LLNYAELNQNIIQLLR+LSTPYTLAPPTAAK+…
854a	FBpp0088250|FBgn0010217|CG11154-PA|ATPsynbeta-PA FBpp0305828|FBgn0010217|CG11154-PC|ATPsynbeta-PC FBpp0311086|FBgn0010217|CG11154-PD|ATPsynbeta-PD	1.0000	FBpp0088250 type=protein; loc=4:join(1031890..1031953,1032907..1033218,1033272..1034413); ID=FBpp0088250; name=ATPsynbeta-PA; parent=FBgn0010217,FBtr0089186; dbxref=FlyBase:FBpp0088250,FlyBase_Annotation_IDs:CG11154-PA,GB_protein:AAF59391.1,REFSEQ:NP_726631,GB_protein:AAF59391,FlyMine:FBpp0088250,modMine:FBpp0088250; MD5=0f33e3078353582da35dbfb8cdb4639d; length=505; release=r6.09; species=Dmel;;F…	62.6	63	0.559	AHGGYSVFAGVGER+AIAELGIYPAVDPLDSTSR+EGNDLYNEMIEGGVISLK+EGNDLYNEMIEGGVISLKDK+FLSQPFQVAEVFTGHAGK+FTQAGSEVSALLGR+GSITSVQAIYVPADDLTDPAPATTFAHLDATTVLSR+IGLFGGAGVGK+IINVIGEPIDER+IMDPNIIGQEHYNVAR+IPSAVGYQPTLATDMGSMQER+IPVGAETLGR+KGSITSVQAIYVPADDLTDPAPATTFAHLDATTVLSR+LVLEVAQHLGENTVR+LVPLEQTIK+TAAIHAEAPEFVQMSVEQEILVTGIK+TIAMDGTEGLVR+TREGNDLYNEMIEGGVISLK+TREGNDLYNEMIEGGVISLKDK+TVLIMELINNVAK+VALTGLTVAEYFR+VA…
148	FBpp0074059|FBgn0061200|CG4453-PA|Nup153-PA FBpp0288862|FBgn0061200|CG4453-PC|Nup153-PC FBpp0309144|FBgn0061200|CG4453-PD|Nup153-PD	1.0000	FBpp0074059 type=protein; loc=X:join(16600155..16600313,16600380..16600895,16600954..16601198,16601376..16605786,16605850..16606008,16607933..16608000,16609005..16609098); ID=FBpp0074059; name=Nup153-PA; parent=FBgn0061200,FBtr0074284; dbxref=FlyBase:FBpp0074059,FlyBase_Annotation_IDs:CG4453-PA,GB_protein:AAF48628.3,GB_protein:AAF48628,REFSEQ:NP_573136,GB_protein:AAF48628,FlyMine:FBpp0074059,modM…	30.4	63	0.534	AGGENNQEKPKPTAPYVAPIDQSANHTQHTNK+AVDMRPSDSGSLAETSVGQGGSK+DGNDALSSPANLR+DLTMDETGTGPAMSSEEHLNHLLR+ELPEESEEEEEEEDESSAGALR+FDLIIKPTVPVVSKPSTTDPIQSSK+FNASIYGSTSALSDSR+GLNYEEVALADNIAEHDLAAEDEQTR+ILNLLESYSTPLIDAK+ILNLLESYSTPLIDAKR+IMLAEVDADAADDLDDGSDAK+KPGTGLSNTTMR+KSSTPIANSSYPSINNNLPAGSGFDISFTR+KTDLTTFGASSGSGTTTTPSFGWSSNGDAAK+KYTFSAPAPLDDLR+LLSGSASNSGSASASSSPFYQGR+LLVPTMQQLLER+LPLLSSTPAAPLAAATSSSSSQMYK…
720b	FBpp0071448|FBgn0000044|CG10067-PA|Act57B-PA FBpp0082253|FBgn0000046|CG18290-PA|Act87E-PA FBpp0082254|FBgn0000046|CG18290-PB|Act87E-PB FBpp0312019|FBgn0000046|CG18290-PC|Act87E-PC	1.0000	FBpp0071448 type=protein; loc=2R:join(20944117..20944156,20944844..20945934); ID=FBpp0071448; name=Act57B-PA; parent=FBgn0000044,FBtr0071519; dbxref=FlyBase_Annotation_IDs:CG10067-PA,GB_protein:AAF46640.1,FlyBase:FBpp0071448,REFSEQ:NP_523800,GB_protein:AAF46640,FlyMine:FBpp0071448,modMine:FBpp0071448; MD5=fc18feee98f205c68bee410b300b54e1; length=376; release=r6.09; species=Dmel;;FBpp0082253 type=…	44.1	60	0.273	AGFAGDDAPR+AVFPSIVGRPR+DLTDYLMK+DSYVGDEAQSK+DSYVGDEAQSKR+GYSFTTTAER+HQGVMVGMGQK+IIAPPER+IWHHTFYNELR+RGILTLK+SYELPDGQVITIGNER+TTGIVLDSGDGVSHTVPIYEGYALPHAILR+VAPEEHPVLLTEAPLNPK+YPIEHGIITNWDDMEK
515	FBpp0085265|FBgn0000559|CG2238-PA|EF2-PA FBpp0085266|FBgn0000559|CG2238-PC|EF2-PC FBpp0305182|FBgn0000559|CG2238-PD|EF2-PD	1.0000	FBpp0085265 type=protein; loc=2L:complement(join(21682039..21682041,21681344..21681558,21680757..21681284,21679484..21680180,21678311..21679402)); ID=FBpp0085265; name=EF2-PA; parent=FBgn0000559,FBtr0085911; dbxref=GB_protein:AAF57226.2,FlyBase:FBpp0085265,FlyBase_Annotation_IDs:CG2238-PA,REFSEQ:NP_525105,GB_protein:AAF57226,FlyMine:FBpp0085265,modMine:FBpp0085265; MD5=cb0f7ba7258fdf523fe8177c095…	38.0	59	0.488	ALPMPDGLPEDIDNGDVSAKDEFK+AYLPVNESFGFTADLR+DLVFITHPDQR+DSVVAGFQWASK+EEIGTLLEK+EGILADENLR+EGLPDLSQYLDK+EGLPDLSQYLDKL+FKIDVVK+FSVSPVVR+GGGQIIPTTR+GHVFEENQVVGTPMFVVK+GLKEGLPDLSQYLDKL+GSVGFGSGLHGWAFTLK+IKPILFMNK+IMGPNYTPGK+IMGPNYTPGKKEDLYEK+IVENVNVIIATYNDDGGPMGEVR+LWGENFFNAK+MEMLYEGPHDDEAAIAVK+NMSVIAHVDHGK+QFSEMYSEK+SDPVVSYR+STLTDSLVSK+SVQYLNEIKDSVVAGFQWASK+TGTITTFK+TGTITTFKDAHNMK+VFDAIMNYK+VFDAIMNYKK…
746a	FBpp0072830|FBgn0010909|CG16973-PA|msn-PA	1.0000	FBpp0072830 type=protein; loc=3L:complement(join(2585605..2585682,2579455..2579520,2567370..2567814,2567046..2567288,2566434..2566933,2566202..2566375,2565601..2565621,2564397..2564695,2563818..2563959,2561932..2562843,2560116..2560295,2557793..2558389,2557572..2557727,2557341..2557508,2557136..2557285,2556942..2557076,2556792..2556866,2556556..2556729)); ID=FBpp0072830; name=msn-PA; parent=FBgn0…	33.0	54	0.457	ALFLIPR+ASVAEAITRPVPR+EKTESVIVLQNAAVR+ENSDFFPLAK+ESHVNVNVTPTSHEAANDTPEIR+ESHVNVNVTPTSHEAANDTPEIRK+FQQMEVLEGQNILVTISGK+GGGGGGGGGGGGGGSSGVGADGTGLGTPGTR+GQNVLLTDNAEVK+GYQPLKAEPSASQSIAK+HGFIKDQPTDR+KFHGFIDTVLVK+LQQLQQQQQQQQLQQQQQQQNR+LVDFGVSAQLDR+NGWINVGDLQGAVHFK+NSIYSSSISSK+RESHVNVNVTPTSHEAANDTPEIR+RPEPQPQTAAGGQGSQQQAQPEAPPR+RYSAVFSGASASGSTAGSPSAQALQR+SFIASSGSGGLGLGGGTVVGGVIISSNHSPQSTISLASSSSNSR+SFL…
399	FBpp0081568|FBgn0002431|CG9484-PA|hyd-PA FBpp0308671|FBgn0002431|CG9484-PB|hyd-PB	1.0000	FBpp0081568 type=protein; loc=3R:complement(join(9725464..9725525,9724480..9724677,9724137..9724416,9723860..9724077,9723561..9723799,9723308..9723498,9719720..9723220,9719477..9719621,9719164..9719397,9718631..9719103,9718331..9718541,9717530..9718276,9716517..9717473,9716374..9716450,9715991..9716316,9715724..9715930,9715521..9715668,9715224..9715454,9714952..9715164)); ID=FBpp0081568; name=hyd…	20.2	54	0.454	AEGSTDSNIYVQLK+DALPVLDITALR+DVAVTSSNIFEYVR+ELNTQFGNQSR+ESLIVQTFK+FPAINAAAVAAAAAATSSTSNTASTSK+IININTNSGVDK+IIPSSSQSSMLSNIK+IPNLESVQVGTNHSK+IQPPITFNR+KINVGGDAAGAQILTLAVDSR+KSPSVVVVDPVDDDNEPLFYSPGKR+LEREDQADTALVVEER+LGSPTYTFDLAQR+LLIDWNAVR+LTLDLFGR+NVSTAATGATGNNSVISNR+NVSTAATGATGNNSVISNRK+RQELFANLPLLVTTNANNSGATNDGDGGSIFDYTPTR+SDLAPQTMQWAIR+SFYTSIAEALLASAK+SITMSTISLPAMLSGVNLK+SQAAGNNLNAHGITPDKDLPK+ST…
65	FBpp0071808|FBgn0010078|CG3661-PA|RpL23-PA	1.0000	FBpp0071808 type=protein; loc=2R:join(22854517..22854529,22854647..22854858,22855445..22855642); ID=FBpp0071808; name=RpL23-PA; parent=FBgn0010078,FBtr0071897; dbxref=GB_protein:AAF46914.1,FlyBase:FBpp0071808,FlyBase_Annotation_IDs:CG3661-PA,REFSEQ:NP_523813,GB_protein:AAF46914,FlyMine:FBpp0071808,modMine:FBpp0071808; MD5=91472336627593eb0a972b29a50a5e93; length=140; release=r6.09; species=Dmel;	52.9	52	0.445	DGVFIYFEDNAGVIVNNK+DGVFIYFEDNAGVIVNNKGEMK+GSAITGPVAK+KKVMPAVVIR+KVMPAVVIR+LNRLPAAGVGDMFVATVK+LNRLPAAGVGDMFVATVKK+LPAAGVGDMFVATVK+LPAAGVGDMFVATVKK+NLYVIAVHGIR+RRDGVFIYFEDNAGVIVNNK+VMPAVVIR
266	FBpp0077720|FBgn0031256|CG4164-PA|CG4164-PA	1.0000	FBpp0077720 type=protein; loc=2L:join(453262..454270,454330..454385); ID=FBpp0077720; name=CG4164-PA; parent=FBgn0031256,FBtr0078060; dbxref=FlyBase:FBpp0077720,FlyBase_Annotation_IDs:CG4164-PA,GB_protein:AAF51493.1,REFSEQ:NP_608525,GB_protein:AAF51493,FlyMine:FBpp0077720,modMine:FBpp0077720; MD5=76f6f7bc06412e4896f330dacff740ad; length=354; release=r6.09; species=Dmel;	26.8	52	0.446	EKVTWPGAR+FQDLGAAYEVLSNPDK+FQDLGAAYEVLSNPDKR+FQDLGAAYEVLSNPDKRK+FVAEGEPHIDGEPGDLIVR+HLDGHLVPVTR+ILDQSSINR+KDLTEEDKEALK+TLEIEVEQGMVDGQETR+VTWPGAR
864a	FBpp0088955|FBgn0002174|CG5504-PB|l(2)tid-PB	1.0000	FBpp0088955 type=protein; loc=2R:join(23707154..23708487,23708630..23708858); ID=FBpp0088955; name=l(2)tid-PB; parent=FBgn0002174,FBtr0089504; dbxref=FlyBase:FBpp0088955,FlyBase_Annotation_IDs:CG5504-PB,GB_protein:AAS64764.1,REFSEQ:NP_995932,GB_protein:AAS64764,FlyMine:FBpp0088955,modMine:FBpp0088955; MD5=866804247a35c34a361f9196cb09b5f0; length=520; release=r6.09; species=Dmel;	50.6	51	0.436	ASAAAAGSGASKPGPGAEKSEGKDQWTDNEK+AYYQLAK+DYYATLGVAK+EGGGSGSGQGDGGGGGFISK+ELFVTFR+EYDTYGQTAENIGR+FGFGQAQEMVMDLTFAQAAR+FQEVSEAYEVLSDEQK+FQEVSEAYEVLSDEQKR+IFGEGNFR+KAYYQLAK+KFQEVSEAYEVLSDEQK+KFQEVSEAYEVLSDEQKR+KIFGEGNFR+KVTVPVPAGIENGQTVR+LALIEAYAELEEDTPGQIHGIANR+LALIEAYAELEEDTPGQIHGIANRK+QATAGASEEPGAGAAAK+QGGGFPGGGAGGFGPEGFSQSWQFR+SSIDPEELFR+SSIDPEELFRK+TNSFDDFADSK+VQGVYEDQWINVEPGTSSHHK+VTVPVPAGIENGQ…
222	FBpp0076552|FBgn0011640|CG8597-PA|lark-PA FBpp0076553|FBgn0011640|CG8597-PB|lark-PB FBpp0076554|FBgn0011640|CG8597-PC|lark-PC FBpp0076555|FBgn0011640|CG8597-PD|lark-PD FBpp0076556|FBgn0011640|CG8597-PE|lark-PE	1.0000	FBpp0076552 type=protein; loc=3L:join(7340069..7340770,7340876..7341114,7341353..7341470); ID=FBpp0076552; name=lark-PA; parent=FBgn0011640,FBtr0076841; dbxref=FlyBase_Annotation_IDs:CG8597-PA,FlyBase:FBpp0076552,GB_protein:AAF50578.1,REFSEQ:NP_523957,GB_protein:AAF50578; MD5=498cc25e6484a5d938da98774852f7fd; length=352; release=r6.09; species=Dmel;;FBpp0076553 type=protein; loc=3L:join(7340069..…	49.4	51	0.414	DAIQNLNGYTLNEFAIK+DAIQNLNGYTLNEFAIKVEAAK+DPYPPPPPPPPFLR+EPMPLPPTLSGSLR+EPPSPLSAGGYR+GYDTMFSRRSPPPPR+IFVGNLTDK+IFVGNLTDKTR+LFIGNLDEK+LFIGNLDEKTQATELR+LYGSAGGGREPPSPLSAGGYR+LYGSAGGGREPPSPLSAGGYRDR+MRDFPPPPISR+MYGRDPYPPPPPPPPFLR+NYGFVHMETEQQGR+REPMPLPPTLSGSLR+VVDGQPLKVQVSTSR+YGSPTPHGYEDFSR
836a	FBpp0086106|FBgn0263197|CG33130-PC|Patronin-PC FBpp0271954|FBgn0263197|CG33130-PD|Patronin-PD FBpp0289830|FBgn0263197|CG33130-PF|Patronin-PF FBpp0304550|FBgn0263197|CG33130-PI|Patronin-PI FBpp0304551|FBgn0263197|CG33130-PJ|Patronin-PJ FBpp0304556|FBgn0263197|CG33130-PO|Patronin-PO	1.0000	FBpp0086106 type=protein; loc=2R:complement(join(17534826..17534855,17531871..17532182,17531714..17531802,17531518..17531653,17531211..17531461,17531047..17531147,17529087..17529191,17528622..17528852,17527823..17528105,17527376..17527748,17527214..17527315,17526834..17526980,17524704..17526317,17524348..17524584,17524084..17524282,17523824..17523898,17523500..17523571,17522853..17522960,17520646…	27.1	50	0.408	ALVIGADSTNLDPESVDEMER+ALYSYQPETDQVTK+AMAAASGGEDQPPEK+ESLSHLHNNNNIGFGNDDVNSKPVTR+EVDAGLPDDNGSR+GFYISFDDEQPK+GSSSNLTGYGQLSSNSMK+GVPVAESADMPITETVLIQTNPLR+HHLDDVSNQSPQQTQQPMSPTR+HSIHGLNNSNSVK+IMLLSLQR+IPSPSRPSIQANSFQDPR+KGVPVAESADMPITETVLIQTNPLR+KLSNTSVGSYPVEPAVAVR+LNITSGNLTYR+LQTPDIPPVR+LSNTSVGSYPVEPAVAVR+QLAVSGAMSPTSNER+QQSLTNLR+QVSVDNVPTVSSHNLSNAGSPLPVAR+RQVSVDNVPTVSSHNLSNAGSPLPVAR+RSTPPNEYQTVQSNN…
516	FBpp0085273|FBgn0022893|CG2207-PA|Df31-PA FBpp0085274|FBgn0022893|CG2207-PB|Df31-PB FBpp0099688|FBgn0022893|CG2207-PF|Df31-PF	1.0000	FBpp0085273 type=protein; loc=2L:complement(join(21629667..21629692,21627842..21628209,21627600..21627757)); ID=FBpp0085273; name=Df31-PA; parent=FBgn0022893,FBtr0085919; dbxref=FlyBase_Annotation_IDs:CG2207-PA,FlyBase:FBpp0085273,GB_protein:AAF57222.1,REFSEQ:NP_523614,GB_protein:AAF57222; MD5=8f7cfd40746a63c3fa185eba8c577a1a; length=183; release=r6.09; species=Dmel;;FBpp0085274 type=protein; loc…	81.4	50	0.387	ADEAVATPEK+AKLDEASTKDEVQNGAEASEVAA+ASEPTVSFAADKDEK+ASITENGGAEEESVAK+ASITENGGAEEESVAKENGAADSSATEPTDAVDGEK+DAVAAEEVAAEK+ENGAADSSATEPTDAVDGEK+ESSEAVLPAVENGSEEVTNGDSTDAPAIEAVK+ESSEAVLPAVENGSEEVTNGDSTDAPAIEAVKR+KESSEAVLPAVENGSEEVTNGDSTDAPAIEAVKR+LDEASTKDEVQNGAEASEVAA+NETPVVEK+VAAEEVDAVK+VAAEEVDAVKK+VAAEEVDAVKKDAVAAEEVAAEK
287	FBpp0078450|FBgn0037312|CG11999-PA|CG11999-PA	1.0000	FBpp0078450 type=protein; loc=3R:complement(join(5354561..5354621,5353844..5354433)); ID=FBpp0078450; name=CG11999-PA; parent=FBgn0037312,FBtr0078807; dbxref=FlyBase:FBpp0078450,FlyBase_Annotation_IDs:CG11999-PA,GB_protein:AAF52043.1,REFSEQ:NP_649527,GB_protein:AAF52043,FlyMine:FBpp0078450,modMine:FBpp0078450; MD5=fe3a7122e76969a61f10f74a32ddaef7; length=216; release=r6.09; species=Dmel;	44.0	49	0.418	EDVNSHWVIK+HIDTGMYLGMSGR+LLNSDYAFR+SSTHDEYAHSEL+SYGRPISGQMEIVGVHKPQHGTR+WTTAEGLFIVPK+YGSGSGQQSVTGVEQK+YGSGSGQQSVTGVEQKEDVNSHWVIK
716	sp|TRYP_PIG|	1.0000	sp TRYP_PIG	25.1	48	0.387	IITHPNFNGNTLDNDIMLIK+IITHPNFNGNTLDNDIMLIKLSSPATLNSR+LGEHNIDVLEGNEQFINAAK+LSSPATLNSR+VATVSLPR
797a	FBpp0081062|FBgn0003885|CG2512-PA|alphaTub84D-PA FBpp0081153|FBgn0003884|CG1913-PA|alphaTub84B-PA	1.0000	FBpp0081062 type=protein; loc=3R:7531259..7532611; ID=FBpp0081062; name=alphaTub84D-PA; parent=FBgn0003885,FBtr0081538; dbxref=FlyBase:FBpp0081062,FlyBase_Annotation_IDs:CG2512-PA,GB_protein:AAF54007.1,REFSEQ:NP_524264,GB_protein:AAF54007,FlyMine:FBpp0081062,modMine:FBpp0081062; MD5=019098f12132864ff22b77f0b7ff682e; length=450; release=r6.09; species=Dmel;;FBpp0081153 type=protein; loc=3R:join(70…	42.2	46	0.389	AFVHWYVGEGMEEGEFSEAR+AVFVDLEPTVVDEVR+DVNAAIATIK+EIVDLVLDR+FDGALNVDLTEFQTNLVPYPR+IHFPLVTYAPVISAEK+LDHKFDLMYAK+LIGQIVSSITASLR+NLDIERPTYTNLNR+QLFHPEQLITGK+QLFHPEQLITGKEDAANNYAR+RNLDIERPTYTNLNR+TVGGGDDSFNTFFSETGAGK+VGINYQPPTVVPGGDLAK
192	FBpp0075401|FBgn0014002|CG6988-PA|Pdi-PA FBpp0312224|FBgn0014002|CG6988-PE|Pdi-PE	1.0000	FBpp0075401 type=protein; loc=3L:complement(join(15142300..15142453,15138188..15139524)); ID=FBpp0075401; name=Pdi-PA; parent=FBgn0014002,FBtr0075648; dbxref=FlyBase:FBpp0075401,FlyBase_Annotation_IDs:CG6988-PA,GB_protein:AAF49659.1,REFSEQ:NP_524079,GB_protein:AAF49659,FlyMine:FBpp0075401,modMine:FBpp0075401; MD5=f07956e0e3a9386abdc94ad4a477c804; length=496; release=r6.09; species=Dmel;;FBpp03122…	63.5	46	0.374	AAQQLAEKESPIK+ALAPEYAK+DLTSVADAEQFLK+DNEIAIIGFFK+FAQVQSLPLIVDFNHESASK+FLDANGEVADSEPVEETEEEEEAPK+FLDANGEVADSEPVEETEEEEEAPKKDEL+IFEFFGMNKEEVPTIR+ISSFPTIK+KEDNKVIDFNLDR+LIKLEEDMAK+MDSTANELESIK+QAADIIAWVTK+QAADIIAWVTKK+QLAPIYDQLAEK+SGSPVEYSGGR+SVFEGELNEENLK+SVFEGELNEENLKK+VANALDSFVFGVSSNADVIAK+VDATVEGELAEQYAVR+VEEGVLVATVDNFK+VIDFNLDR+VLVSSNFESVALDK+YKPESDDLSAETIEAFLK+YKPESDDLSAETIEAFLKK+YRDDILFVTISSD…
833e	FBpp0289838|FBgn0003890|CG4869-PB|betaTub97EF-PB FBpp0306927|FBgn0003890|CG4869-PC|betaTub97EF-PC	1.0000	FBpp0289838 type=protein; loc=3R:complement(join(27988099..27988155,27974108..27974342,27972921..27973150,27969660..27969827,27968927..27969191,27967269..27967591,27967106..27967201)); ID=FBpp0289838; name=betaTub97EF-PB; parent=FBgn0003890,FBtr0300611; dbxref=REFSEQ:NP_001163753,GB_protein:ACZ95047,FlyBase:FBpp0289838,FlyBase_Annotation_IDs:CG4869-PB,FlyMine:FBpp0289838,modMine:FBpp0289838; MD5=…	20.1	45	0.101	ALTVAELTQQMFDAK+FPGQLNADLR+FPGQLNADLRK+ISEQFTAMFR+KLAVNMVPFPR+LAVNMVPFPR+LHFFMPGFAPLTAK+MSATFIGNSTAIQEIFK+MSATFIGNSTAIQEIFKR+NSSYFVEWIPNNVK
600	FBpp0087164|FBgn0033663|CG8983-PA|ERp60-PA	1.0000	FBpp0087164 type=protein; loc=2R:complement(join(11890671..11890819,11888949..11889389,11888575..11888688,11887745..11888510)); ID=FBpp0087164; name=ERp60-PA; parent=FBgn0033663,FBtr0088058; dbxref=GB_protein:AAF58609.1,FlyBase:FBpp0087164,FlyBase_Annotation_IDs:CG8983-PA,GB_protein:AAF58609.2,REFSEQ:NP_725084,GB_protein:AAF58609,FlyMine:FBpp0087164,modMine:FBpp0087164; MD5=6aae583dd23c482fa809b5…	49.9	45	0.386	AAEIVKDDDPPIK+APHLSNKFESSSIKFEGSSESDLSTFVK+DDFQHELNEYGYDFVGDKPVVLAR+DEFSVENLQDFVEK+DFQNPLITAYYSVDYQK+DTTLFGYFSDSDSK+EATTELKGFDR+EVDDFLK+FEGSSESDLSTFVK+FESSSIKFEGSSESDLSTFVK+FLDTKDTTLFGYFSDSDSK+GFPTLFWLPK+IFRQDEVSQDYNGPR+KLSPIYEELAEK+KLSPIYEELAEKLQDEDVAIVK+LLANELEPYIK+LQDEDVAIVK+LSPIYEELAEK+LSPIYEELAEKLQDEDVAIVK+MDATANDVPPEFNVR+NFDDLVINNGK+QDEVSQDYNGPR+SEPIPESNDAPVK+YALKDEFSVENLQDFVEK+YSVSGYPTLK
70	FBpp0071892|FBgn0003062|CG9888-PA|Fib-PA	1.0000	FBpp0071892 type=protein; loc=2R:complement(join(23074582..23074594,23074024..23074463,23073061..23073642)); ID=FBpp0071892; name=Fib-PA; parent=FBgn0003062,FBtr0071982; dbxref=FlyBase:FBpp0071892,FlyBase_Annotation_IDs:CG9888-PA,GB_protein:AAF46950.1,REFSEQ:NP_523817,GB_protein:AAF46950,FlyMine:FBpp0071892,modMine:FBpp0071892; MD5=19665765e4e9749a82627001f88e480a; length=344; release=r6.09; spec…	50.6	44	0.381	DHAVVVGVYRPPPK+DHAVVVGVYRPPPKQ+GKEDALVTR+HEGVFIAR+ISVETNGEKIEYR+IVALNAQHFLK+LAAAVLGGVEQIHMPPGSK+LKPQEQLTLEPYER+MLVGMVDTIFADVAQPDQGR+NFVPGSEVYGEK+NFVPGSEVYGEKR+TNIIPIIEDAR+TVTIEPHRHEGVFIAR+VLYLGAASGTTVSHVSDVVGPEGLVYAVEFSHR
577	FBpp0086694|FBgn0001220|CG8542-PA|Hsc70-5-PA FBpp0308990|FBgn0001220|CG8542-PB|Hsc70-5-PB	1.0000	FBpp0086694 type=protein; loc=2R:complement(join(14255834..14255923,14255669..14255715,14254829..14255407,14253553..14254657,14253352..14253492,14253190..14253288)); ID=FBpp0086694; name=Hsc70-5-PA; parent=FBgn0001220,FBtr0087568; dbxref=FlyBase:FBpp0086694,FlyBase_Annotation_IDs:CG8542-PA,GB_protein:AAF58270.1,REFSEQ:NP_523741,GB_protein:AAF58270,FlyMine:FBpp0086694,modMine:FBpp0086694; MD5=453b…	46.1	43	0.357	ALSDAEVSKSEIGEVLLVGGMTR+ASNGDAWVSSTDGK+ATSSLQQSSLK+DAGQIAGLNVLR+DITNLSYK+ELIEIVNQGESIVHDTETK+ELIEIVNQGESIVHDTETKMEEFK+EQQIVIQSSGGLSK+EQQIVIQSSGGLSKDEIENMIK+ETAEAYLNTPVK+KSQVFSTASDGQTQVEIK+LFELAYK+LFELAYKK+MKETAEAYLNTPVK+NAVVTVPAYFNDSQR+NTTIPTK+QAGVVPSHMSGASSMFRNLPGASNGISSQLRYK+QAVTNSANTFYATK+SEIGEVLLVGGMTR+SKLESLVGDLIK+SKLESLVGDLIKR+SQVFSTASDGQTQVEIK+TLLANKETADLEEVR+TLLANKETADLEEVRK+TTPSHVAFTK+VI…
627	FBpp0087933|FBgn0027548|CG2910-PA|nito-PA FBpp0087934|FBgn0027548|CG2910-PB|nito-PB FBpp0308267|FBgn0027548|CG2910-PC|nito-PC	1.0000	FBpp0087933 type=protein; loc=2R:join(7962843..7963393,7963452..7965282); ID=FBpp0087933; name=nito-PA; parent=FBgn0027548,FBtr0088857; dbxref=GB_protein:AAM68878.1,FlyBase:FBpp0087933,FlyBase_Annotation_IDs:CG2910-PA,REFSEQ:NP_724633,GB_protein:AAM68878,FlyMine:FBpp0087933,modMine:FBpp0087933; MD5=ccf6f17823c4dfc00317c92a2a234e07; length=793; release=r6.09; species=Dmel;;FBpp0087934 type=protein…	35.6	42	0.367	AKIELSGQYIGK+APDDFIEETLYR+DYRPLHHDYPHPPR+EAAGVISLLNK+FHLTDGDTDIVESLMR+GEPYAYIQYETVEAATAAVK+KDKFPNYLHHVQPEDDPLSTR+LRLDPPKLDDVQK+LRTDFAELPGATPAAPFK+MAIVEPVYK+MWIGGLGAWTSVTQLER+NDALASASTVPDVAR+NLVSYLK+QKEAAGVISLLNK+RNDALASASTVPDVAR+RPEYDPYYEESAAYAPR+RPPIDPYDR+RPPPGTGNAFAFVR+SPMGQGVPLDHR+SSKPPYDESALEYR+TDFAELPGATPAAPFK+TLFAGNLEVTIADDELR+TLFAGNLEVTIADDELRR+YGVVDDIDIK+YGVVDDIDIKRPPPGTGNAFAFVR
783a	FBpp0078298|FBgn0003261|CG10279-PC|Rm62-PC FBpp0078299|FBgn0003261|CG10279-PD|Rm62-PD FBpp0078300|FBgn0003261|CG10279-PB|Rm62-PB FBpp0078301|FBgn0003261|CG10279-PA|Rm62-PA FBpp0078302|FBgn0003261|CG10279-PE|Rm62-PE FBpp0078303|FBgn0003261|CG10279-PF|Rm62-PF FBpp0291159|FBgn0003261|CG10279-PH|Rm62-PH FBpp0291753|FBgn0003261|CG10279-PI|Rm62-PI	1.0000	FBpp0078298 type=protein; loc=3R:complement(join(6005206..6005216,6004017..6005126,6003673..6003911,6001558..6001736,6001163..6001360)); ID=FBpp0078298; name=Rm62-PC; parent=FBgn0003261,FBtr0078649; dbxref=FlyBase:FBpp0078298,FlyBase_Annotation_IDs:CG10279-PC,GB_protein:AAN14332.1,REFSEQ:NP_731033,GB_protein:AAN14332; MD5=91fd1a2ab1e8d5284cd393f1f664c60d; length=578; release=r6.09; species=Dmel;;…	54.6	40	0.355	ALVDVLR+APTAIQAQGWPIAMSGSNFVGIAK+EANQEINPALENLAR+ELAQQIQQVATEFGSSSYVR+ELAQQIQQVATEFGSSSYVRNTCVFGGAPK+FGGGGGFGDR+FGGGGGGGDYHGIR+GDGPIALVLAPTR+GGGGGGSQDLPMRPVDFSNLAPFK+GGGGGGSQDLPMRPVDFSNLAPFKK+GLDVDGIK+GQVPNPIQDFSEVHLPDYVMK+GTSFAFFTK+IIIFVETK+LIDFLSAGSTNLKR+MLDMGFEPQIR+NFYQEHPNVANR+QTLMWSATWPK+RGGGGGGSQDLPMRPVDFSNLAPFKK+SNILVATDVAAR+SPYEVQR+TLGYILPAIVHINNQQPLQR+TLLSDIYDTSESPGK+YREEQEITVR+YVINFDYPQ…
730a	FBpp0071394|FBgn0261710|CG17255-PA|nocte-PA FBpp0071395|FBgn0261710|CG17255-PB|nocte-PB FBpp0298823|FBgn0261710|CG17255-PC|nocte-PC	1.0000	FBpp0071394 type=protein; loc=X:complement(join(10471880..10471969,10471618..10471783,10465585..10471538,10465143..10465247,10464453..10465067)); ID=FBpp0071394; name=nocte-PA; parent=FBgn0261710,FBtr0071460; dbxref=FlyBase:FBpp0071394,GB_protein:AAF46591.2,FlyBase_Annotation_IDs:CG17255-PA,GB_protein:AAF46591.3,REFSEQ:NP_572631,GB_protein:AAF46591; MD5=a2d2c4a9b8439b72d64b872c9f88b42c; length=23…	23.9	40	0.325	AAAAALAGAEGGVSSASVPLSNEVPPTSAPLGNASEDEGGGQGGGGGLNR+DGSDDVGGGSADLGELSLRPQNDTAAWLQQQEK+EQAAAAAVAAQR+ESTDRDQPSEGIQDQQQQLQQQQQQQEVR+FTALDINR+GGVSGGGGGVSGGAQANAGQGR+GKESTDRDQPSEGIQDQQQQLQQQQQQQEVR+GSISSLGSGVTPTGGAGGGGGGVSSSSSAGGDYGQK+GSSGNVGAPVAGGIALDASVYER+LINNSVGSSGGGGQGGSGGGGSSGVGGGSGSGSGGHSVNSPK+LPLPPGLAAPGSAVGSVTATSSSVVVPGAADK+LPLPPGLAAPGSAVGSVTATSSSVVVPGAADKK+NYGAWDLQNQVLQQQQQQSQQQQQQQQR+QQQQQQQ…
486	FBpp0084623|FBgn0039562|CG5520-PA|Gp93-PA	1.0000	FBpp0084623 type=protein; loc=3R:join(27948862..27948901,27948984..27949073,27949171..27949253,27949342..27950594,27950928..27951825); ID=FBpp0084623; name=Gp93-PA; parent=FBgn0039562,FBtr0085254; dbxref=FlyBase:FBpp0084623,FlyBase_Annotation_IDs:CG5520-PA,GB_protein:AAF56765.1,REFSEQ:NP_651601,GB_protein:AAF56765,FlyMine:FBpp0084623,modMine:FBpp0084623; MD5=abbe18951e5d4fc65b176fc302188ce1; leng…	40.8	40	0.295	ALHIMDSGIGMTHQDLINNLGTIAK+DSSEPLTQTHFIAEGEVTFK+EEAQDFLEEDTVR+EEEAIQLDGLNVAQLK+EGFQLNESEK+ELETNPELHIR+ELISNASDAIDK+ELISNASDAIDKIR+FTFQTEVNR+GSVISLYLK+GSVISLYLKEEAQDFLEEDTVR+GVTSLAEYKER+GVVDSDDLPLNVSR+KPAEVTEDEYTSFYK+KYSQFINFPIR+LIINSLYR+LLALSNSK+SGTADFLAK+SGYMLQETSQFADSIEQMMR+TDAETLKREEEAIQLDGLNVAQLK+TTWDWTLINDSKPIWTR+TVEEEVPVEEEAKPEK+TVEEEVPVEEEAKPEKSEDDVEDEDAKVEEAEDEKPK+VFITDEFNDMMPNYLSFIR+VQPSE…
364	FBpp0080475|FBgn0051739|CG31739-PA|CG31739-PA FBpp0304012|FBgn0051739|CG31739-PB|CG31739-PB FBpp0304013|FBgn0051739|CG31739-PC|CG31739-PC	1.0000	FBpp0080475 type=protein; loc=2L:join(16827724..16827889,16828052..16828552,16828617..16828795,16828857..16828946,16829003..16830460,16830524..16831378); ID=FBpp0080475; name=CG31739-PA; parent=FBgn0051739,FBtr0080919; dbxref=FlyBase:FBpp0080475,FlyBase_Annotation_IDs:CG31739-PA,GB_protein:AAF53577.3,REFSEQ:NP_724018,GB_protein:AAF53577,FlyMine:FBpp0080475,modMine:FBpp0080475; MD5=a43607e7f5beff9…	31.3	40	0.324	ADPDEPSPSNPLASEAATPAR+AGHFYSLVQSPQQFK+ASEAFWNGAAR+DAYGQTQVLLSPK+DPLSNAPVPISDEEMR+FGFLLNNVSEIIEK+GGGGYADGGGYNDFDNYR+IRLDYQDFLVENAK+ITYEEAMEK+LDYQDFLVENAK+MNNMPENTTLTIVGLVMR+MQTGHVEVEADKVVVLNPAKK+QEPEGLNEDFAPESPATK+RTPGGAQEFVVPTRK+SDEFKEKYDDLGAYAIVVR+SQAYDLVLNGQEVGGGSIR+STVKADPDEPSPSNPLASEAATPAR+TPGGAQEFVVPTR+TPGGAQEFVVPTRK+TVTLVGWIPSTK+TYGLEEYAETGVPIESIVR+TYSTMVQQQSNLGITSTEYK+VEGTVIPRPAATINPK+VLNP…
845a	FBpp0087479|FBgn0261014|CG2331-PA|TER94-PA	1.0000	FBpp0087479 type=protein; loc=2R:join(9989287..9989303,9990471..9990573,9990660..9992696,9992763..9992917,9992984..9993077); ID=FBpp0087479; name=TER94-PA; parent=FBgn0261014,FBtr0088391; dbxref=FlyBase:FBpp0087479,FlyBase_Annotation_IDs:CG2331-PA,GB_protein:AAF58863.1,REFSEQ:NP_477369,GB_protein:AAF58863,FlyMine:FBpp0087479,modMine:FBpp0087479; MD5=9ced7266152b9fad83a07959689b317f; length=801; r…	35.0	39	0.321	AFEEAEKNSPAIIFIDEIDAIAPK+AVANETGAFFFLINGPEIMSK+EIDIGIPDATGR+ELQELVQYPVEHPDKFLK+EMVELPLR+ETVVEVPNTTWTDIGGLESVK+ETVVEVPNTTWTDIGGLESVKK+EVDLTYIAK+GEDLATAILK+GILMYGPPGTGK+GPELLTMWFGESEANVR+IVSQLLTLMDGMK+IVSQLLTLMDGMKK+KYEMFAQTLQQSR+LAGESESNLR+LAGESESNLRK+LDQLIYIPLPDDK+LDQLIYIPLPDDKSR+LIVEEAQNDDNSVVSLSQAK+MDELQLFR+NVFIIGATNRPDIIDPAILRPGR+QAIEAEIR+VINQILTEMDGMGAK
799a	FBpp0081374|FBgn0263231|CG9748-PA|bel-PA FBpp0306433|FBgn0263231|CG9748-PB|bel-PB	1.0000	FBpp0081374 type=protein; loc=3R:complement(join(8659963..8660007,8658015..8658387,8655987..8657843,8655785..8655906)); ID=FBpp0081374; name=bel-PA; parent=FBgn0263231,FBtr0081888; dbxref=FlyBase:FBpp0081374,FlyBase_Annotation_IDs:CG9748-PA,GB_protein:AAF54262.1,REFSEQ:NP_536783,GB_protein:AAF54262,FlyMine:FBpp0081374,modMine:FBpp0081374; MD5=7a5214f0ded2bee922609d09b676d354; length=798; release=…	38.3	39	0.326	DSLTLIFVETK+EGGGSNVDYTKLGAR+ELATQIFEEAK+ELATQIFEEAKK+FEDNYNGGEFDSR+FLVIDEADR+GGGGGSGSNLNEQTAEDGQAQQQQQPR+GGGGRFEDNYNGGEFDSR+GKVGLENIR+HAIPIIINGR+HVINFDLPSDVEEYVHR+IVEQLNMPPTGQR+KQYPLGLVLAPTR+MGNLGVATSFFNEK+MLDMGFEPQIR+MRPAVLYGGNNTSEQMR+NDRWQEPERPAGFDGSEGGQSAGGNR+QTLMFSATFPK+QYPLGLVLAPTR+RKQYPLGLVLAPTR+SYLLDLLSSIR+SYLLDLLSSIRDGPEYTK+TAAFLVPILNQMYELGHVPPPQSTR+TIIFVETK+TSTNSVTGGVYVPPHLR+VGLENIR+VGST…
623	FBpp0087861|FBgn0033264|CG2158-PA|Nup50-PA	1.0000	FBpp0087861 type=protein; loc=2R:join(8123138..8123363,8123420..8124549,8124610..8124948); ID=FBpp0087861; name=Nup50-PA; parent=FBgn0033264,FBtr0088783; dbxref=FlyBase:FBpp0087861,FlyBase_Annotation_IDs:CG2158-PA,GB_protein:AAF59131.1,REFSEQ:NP_610355,GB_protein:AAF59131,FlyMine:FBpp0087861,modMine:FBpp0087861; MD5=be5d93959adbf8ce49e5360e86ab60a5; length=564; release=r6.09; species=Dmel;	45.9	39	0.325	AATTFTFGKPSAPIGASVSPLAK+ASSPPKAATTFTFGKPSAPIGASVSPLAK+ATSLLLR+ESTSTVDGAKPTTSIFGNISAAK+ESVADLNR+FLQDQMGK+IAGGSSAAEEDGAEEK+IAGGSSAAEEDGAEEKTAEPK+KDEPNFSAPK+KIAGGSSAAEEDGAEEKTAEPK+NYDEHLKDLQDEESAR+QATSNLNHENWDLEEEPEER+QVVEDDAIYSKR+SNNDDKPSTSLFAGFGK+SSIFSFGAK+SVFSGFSGFGKPAASPAAGSPFSFLANVTAPATTSSSEPK+TGDEADDLLEK+TNGFSFGLK+TSSSSTSLTSTMETSEYR+TSSSSTSLTSTMETSEYRESVADLNR
551	FBpp0085915|FBgn0265297|CG5119-PC|pAbp-PC FBpp0085917|FBgn0265297|CG5119-PA|pAbp-PA FBpp0085919|FBgn0265297|CG5119-PB|pAbp-PB	1.0000	FBpp0085915 type=protein; loc=2R:join(18141507..18141672,18143413..18144897,18144967..18145220); ID=FBpp0085915; name=pAbp-PC; parent=FBgn0265297,FBtr0086736; dbxref=GB_protein:AAF57746.1,FlyBase:FBpp0085915,FlyBase_Annotation_IDs:CG5119-PC,REFSEQ:NP_725750,GB_protein:AAF57746; MD5=6bee88b82e3f7d3c442e363e78d07870; length=634; release=r6.09; species=Dmel;;FBpp0085917 type=protein; loc=2R:join(181…	47.2	39	0.331	AHLASQYMR+AITGQQTAAPNMQIPGAQIAGGAQQR+ALDTMNFDLVR+FFGSQVATQMR+FSSAGPVLSIR+GAQPQVQGTHAAAAAANNMR+GYGFVHFETEEAANTSIDK+HESVFGVNLYVK+IAFSPYGNITSAK+KAHLASQYMR+LFTNVYVK+LIASLLANAKPQEQK+MQQLGQIYQPNAASGFFVPTLPSNQR+NFTEDFDDEKLKEFFEPYGK+NPPVPQLHQTQPIPQQLQGK+RSLGYAYVNFQQPADAER+SGVGNVFIK+SLGYAYVNFQQPADAER+VVGSKPLYVALAQR+WVPQVRPPAAIQGVQAGAAAAGGFQGTAGAVPTQFR
433	FBpp0082728|FBgn0040237|CG6815-PA|bor-PA FBpp0297140|FBgn0040237|CG6815-PB|bor-PB	1.0000	FBpp0082728 type=protein; loc=3R:complement(join(16263730..16263952,16263147..16263621,16262262..16263086,16261991..16262189,16261834..16261926)); ID=FBpp0082728; name=bor-PA; parent=FBgn0040237,FBtr0083276; dbxref=FlyBase:FBpp0082728,FlyBase_Annotation_IDs:CG6815-PA,GB_protein:AAF55289.2,REFSEQ:NP_524996,GB_protein:AAF55289,FlyMine:FBpp0082728,modMine:FBpp0082728; MD5=9550e905085694c6b773f07bdce…	47.2	39	0.324	AALNAFLYR+AKPTDALQGVVLNPK+EALELSK+FAFLDALK+FAFLDALKNPLHYLK+FDSSALER+FKLDTFDYGK+IGKPTLVGETSR+KRYEDQLLQQQR+LAEHSGMDFAIMTGGDVAPMGK+LGVSWQAAVYASEDGLLTEK+LLEHELR+LYFDKYVLQPAAAGAK+MAWLSDQER+NVLMHGPPGTGK+QQPQPDQTAGFSEGGGAADPEGR+QTIEHEIEMK+RQTIEHEIEMK+SITGTAAPPLTLTAK+TAGTVIGAGAEAMLTDWDK+TTVLEGIK+VKEYEAHIEQAKVEQK+VLTAAGGLSLLALGVYTAK+YEDQLLQQQR+YVLQPAAAGAK
264	FBpp0077714|FBgn0003278|CG4033-PA|RpI135-PA	1.0000	FBpp0077714 type=protein; loc=2L:join(404384..404473,404536..406035,406095..407894); ID=FBpp0077714; name=RpI135-PA; parent=FBgn0003278,FBtr0078054; dbxref=FlyBase:FBpp0077714,FlyBase_Annotation_IDs:CG4033-PA,GB_protein:AAF51503.1,REFSEQ:NP_476708,GB_protein:AAF51503,FlyMine:FBpp0077714,modMine:FBpp0077714; MD5=57a1bdc18c8d91ec8b997a7d3469778d; length=1129; release=r6.09; species=Dmel;	29.5	39	0.339	AIESFLATGNIASR+ARFPEVPEWQPDDDVTDFILR+DALISHGAAFLLQDR+EDESSLSNVVHYLNNGTAK+EMTADIFFGVVHYQR+EMYPDFTTHLELAK+FSEENTAIDYFGK+GAAIHGNVYDATPFR+GFAYGSIYK+HGEHDSEWGGIFVIR+HLDTDGLPHPGSK+LYVVFLDGK+MLEAGGYNYYGTER+NGQFPGLYIATGPAR+SFIGNLFR+TGLGLMQNSGLVIMAENINR+THFMSNLANLIPMPDYNQSPR+TPINMDLGEVPIMLR+VESWVSQVR+VPQDVIDVR+YKVENVDSAMMQEVLLPGHLYQK+YPAEDLPFTESGLIPDIVFNPHGFPSR
767a	FBpp0075517|FBgn0267795|CG32138-PA|CG32138-PA FBpp0113065|FBgn0267795|CG32138-PC|CG32138-PC	1.0000	FBpp0075517 type=protein; loc=3L:join(14054068..14054343,14061428..14061511,14065072..14065158,14065589..14067268,14067330..14067543,14067612..14067904,14068192..14068746,14068808..14068927,14069892..14070134); ID=FBpp0075517; name=CG32138-PA; parent=FBgn0267795,FBtr0075775; dbxref=FlyBase:FBpp0075517,FlyBase_Annotation_IDs:CG32138-PA,GB_protein:AAF49761.2,REFSEQ:NP_729954,GB_protein:AAF49761,REF…	24.5	37	0.311	AASVALENVVADVQELEK+AKFPELLNFESELYGTDK+DQQLLTEEDKFMLQLSR+FPELLNFESELYGTDK+GTIFNELDDEK+GTIFNELDDEKIFK+KDQQLLTEEDKFMLQLSR+KQQLPSNGALSLQEAVINELK+LGMPIDDVIAAIHSLDLK+LGMPIDDVIAAIHSLDLKK+LLQQDEVYNGALEDILLGLK+LPTLNWIALKPNQVR+LQSLDTLIDTK+LSLENVELLQK+MVGESTSTQVLR+NGSNGTEVDGSLQSSKR+QIDFNEFEER+QQHTMSYGFLRPTIADALDSPSLK+QQLPSNGALSLQEAVINELK+RPDNVSLLEHTR+SQQPMPTTDELDR+SSLLHYIVATIR+SYKEYIIER+YAELESESLTLK+YKLPTLN…
735a	FBpp0071794|FBgn0011211|CG3612-PA|blw-PA	1.0000	FBpp0071794 type=protein; loc=2R:join(22799204..22799269,22799896..22800476,22800569..22801370,22801483..22801692); ID=FBpp0071794; name=blw-PA; parent=FBgn0011211,FBtr0071883; dbxref=FlyBase:FBpp0071794,FlyBase_Annotation_IDs:CG3612-PA,GB_protein:AAF46903.1,REFSEQ:NP_726243,GB_protein:AAF46903,FlyMine:FBpp0071794,modMine:FBpp0071794; MD5=9adab5c6a725023536c45cc02a2d2dad; length=552; release=r6.0…	39.7	37	0.319	AVDSLVPIGR+DGAISEASDAK+EAYPGDVFYLHSR+EFLQHIK+ELIIGDR+EVAAFAQFGSDLDAATQQLLNR+FEKEFLQHIK+GIRPAINVGLSVSR+GMALNLEPDNVGVVVFGNDK+HALIIYDDLSK+QMSLLLR+SAEISNILEER+TALAIDTIINQK+TALAIDTIINQKR+TGAIVDVPVGDELLGR+TSEQALLDTIAK+VLSIGDGIAR+VVDALGNAIDGK+VYGLNNIQADEMVEFSSGLK
892a	sp|ALBU_BOVIN|	1.0000	sp ALBU_BOVIN	22.7	36	0.317	AEFVEVTK+DAFLGSFLYEYSR+ETYGDMADCCEK+FKDLGEEHFK+HLVDEPQNLIK+HPEYAVSVLLR+HPYFYAPELLYYANK+KQTALVELLK+KVPQVSTPTLVEVSR+LSQKFPK+LVNELTEFAK+LVTDLTK+QTALVELLK+RHPEYAVSVLLR+RHPYFYAPELLYYANK+VPQVSTPTLVEVSR+YLYEIAR
493	FBpp0084761|FBgn0029176|CG11901-PB|Ef1gamma-PB FBpp0084762|FBgn0029176|CG11901-PA|Ef1gamma-PA FBpp0291632|FBgn0029176|CG11901-PC|Ef1gamma-PC	1.0000	FBpp0084761 type=protein; loc=3R:join(29220297..29220308,29220430..29220579,29220643..29221776); ID=FBpp0084761; name=Ef1gamma-PB; parent=FBgn0029176,FBtr0085392; dbxref=FlyBase:FBpp0084761,FlyBase_Annotation_IDs:CG11901-PB,GB_protein:AAN14165.1,REFSEQ:NP_733280,GB_protein:AAN14165,FlyMine:FBpp0084761,modMine:FBpp0084761; MD5=7a3335c94c68f5c5ed188081c655b1c3; length=431; release=r6.09; species=Dm…	37.8	36	0.309	AAEPAEELDAADEALAAEPK+ALIAAQYSGAQVK+ALVFDPK+FDAENYSIWFGEYK+GTFNFDDFK+GTFNFDDFKR+GTLYTYPENFR+KAAEPAEELDAADEALAAEPK+KLVTQYFSWSGTDKDGR+LQDATFLAGER+LVTQYFSWSGTDKDGR+LVTQYFSWSGTDKDGRK+QEAEAVLQQLNQK+SAFGNVNR+VPAFETAEGQYLSESNAIAYLLANEQLR+WFVTILNQK
460	FBpp0083802|FBgn0002622|CG6779-PA|RpS3-PA FBpp0312066|FBgn0002622|CG6779-PB|RpS3-PB	1.0000	FBpp0083802 type=protein; loc=3R:join(23358855..23358890,23359154..23359858); ID=FBpp0083802; name=RpS3-PA; parent=FBgn0002622,FBtr0084410; dbxref=FlyBase:FBpp0083802,FlyBase_Annotation_IDs:CG6779-PA,GB_protein:AAF56129.1,REFSEQ:NP_476632,GB_protein:AAF56129,FlyMine:FBpp0083802,modMine:FBpp0083802; MD5=afce2f20264890e9f016128a095a23e6; length=246; release=r6.09; species=Dmel;;FBpp0312066 type=pro…	46.3	36	0.304	AELNEFLTR+ELAEDGYSGVEVR+ELTAMVQK+FVSDGIFK+IELYAEK+IPPPSKPLDDLSEAK+IRELTAMVQK+IYETPETEYK+IYETPETEYKIPPPSKPLDDLSEAK+KFVSDGIFK+KPLPDNVSVVEPK+KPLPDNVSVVEPKEEK+LTGGLAVR+TEIIIMATK+TQQVLGEK
96	FBpp0072672|FBgn0250789|CG1977-PA|alpha-Spec-PA FBpp0305100|FBgn0250789|CG1977-PB|alpha-Spec-PB FBpp0305101|FBgn0250789|CG1977-PC|alpha-Spec-PC FBpp0305102|FBgn0250789|CG1977-PD|alpha-Spec-PD	1.0000	FBpp0072672 type=protein; loc=3L:complement(join(1784907..1788896,1781759..1783682,1781095..1781698,1779385..1779985,1779182..1779310)); ID=FBpp0072672; name=alpha-Spec-PA; parent=FBgn0250789,FBtr0072789; dbxref=FlyBase:FBpp0072672,FlyBase_Annotation_IDs:CG1977-PA,GB_protein:AAF47569.1,REFSEQ:NP_476739,GB_protein:AAF47569,FlyMine:FBpp0072672,modMine:FBpp0072672; MD5=b8439882282cce78554fdd71ffb18c…	20.2	35	0.282	ADVVESWIDDKENYVR+ALNQAWAELK+ANALNNDDLGKDLR+DADEIENWIAEK+DADETVAWIAEKDVVLSSDDYGR+DKETFVTADEFGQDLEHVEVLQR+DLAALEDKVSTLGAEAQR+DLSTVQTLLTK+EAFLNADDDANAGGNVEALIK+EKEPIATGSDYGKDEDSSEALLK+ETENVQSYEEIENAFR+FATDDSYLDPTNLNGK+IAALQTVADQLIAQNHYASNLVDEK+IEDITNVGTELIEK+KEELNEAWQRLK+KFDDFNDDLKANEVR+KHQAVLAEINNHEAR+KIDAGLSASQQNLVDNHSIAK+LGDEQTLQQFSR+LLNVISSGENMLKDQPFASDDIR+LMDVSNLGVPEIEQR+LNEALTLHQFFR+LQAASEESYR…
888a	FBpp0306828|FBgn0010488|CG3845-PD|NAT1-PD	1.0000	FBpp0306828 type=protein; loc=2R:join(12918398..12920859,12920985..12922810,12922879..12923057); ID=FBpp0306828; name=NAT1-PD; parent=FBgn0010488,FBtr0334772; dbxref=FlyBase:FBpp0306828,FlyBase_Annotation_IDs:CG3845-PD,REFSEQ:NP_001033943,GB_protein:ABC66062; MD5=8a2379a67482db85e78c56fae502cce9; length=1488; release=r6.09; species=Dmel;	26.0	35	0.301	AIIIEGGTSTGDTK+FHLNIQPGGYNDMFSGLSVTGASPIVSPFATSNR+FIGELNKLDMLSK+GGNDGGVSSGYSSNYR+GGNDGGVSSGYSSNYRDNYEDSPSHQR+GVILLIFDK+IVSLVASLLAK+KLGTTEGPVPIK+LDLNSIAILK+LSEEAPSFDKEPSNSSTFLR+LVDGFLELKLPEK+LVITANPSEIER+NDGQYGGNQLLGSK+NGSASAQISGSTSNSSNISLNSGSASAAGGGTPHSQQQQER+NLDSEQGKELMNQYFEK+NLITTNQDAVENLQMRPAANSLLFR+NSDILGQGLGGNSDSYNGSSSSGR+RLSEEAPSFDKEPSNSSTFLR+SINSNSVGGGGSGAVGSGSGGSNYR+SSGGPTGHFSTGYSK+TLLNTS…
846a	FBpp0087583|FBgn0023143|CG1782-PA|Uba1-PA	1.0000	FBpp0087583 type=protein; loc=2R:complement(join(9692282..9693040,9689982..9691703,9689611..9689919,9688768..9689553)); ID=FBpp0087583; name=Uba1-PA; parent=FBgn0023143,FBtr0088499; dbxref=FlyBase:FBpp0087583,FlyBase_Annotation_IDs:CG1782-PA,GB_protein:AAF58910.2,REFSEQ:NP_477310,GB_protein:AAF58910,FlyMine:FBpp0087583,modMine:FBpp0087583; MD5=9f5acad33cb62c2cc70fb20052911d64; length=1191; releas…	25.8	34	0.266	DAFEGVFK+FAHENGIALIIAETR+IETNEAAAAASANNFDDGELDQDRVDK+IISELLK+IPLVETGTLGTLGNVQVIVPFATESYSSSQDPPEK+ITVLGPYTFSIGDTSK+LDGVANALDNVDAR+LPGIQPLEILDSIK+LPGIQPLEILDSIKK+LPLPMSEVVR+MANSDILLSGLGGLGLEIAK+NFPNAIEHTLQWAR+NGFANLALPFMAFSEPLPAAK+NVILGGVK+QLEGSSNMAGNSAAAGGDIDESLYSR+QSAENAAQYIADPQFTER+TISFKPLAQATEEPEFLISDFAK+VFSEDFFGK+VGAETEKVFSEDFFGK+VVVLTNSDGEEQQR
700	FBpp0305906|FBgn0265523|CG4013-PD|Smr-PD FBpp0305907|FBgn0265523|CG4013-PE|Smr-PE FBpp0305908|FBgn0265523|CG4013-PF|Smr-PF FBpp0305909|FBgn0265523|CG4013-PG|Smr-PG	1.0000	FBpp0305906 type=protein; loc=X:complement(join(12730934..12731439,12713661..12715269,12711379..12713314,12710798..12711212,12710310..12710719,12690293..12693425,12690092..12690228,12689291..12690038,12687300..12689211)); ID=FBpp0305906; name=Smr-PD; parent=FBgn0265523,FBtr0333765; dbxref=REFSEQ:NP_536797,GB_protein:AAF48195,FlyBase:FBpp0305906,FlyBase_Annotation_IDs:CG4013-PD; MD5=817633d868f38c…	12.0	34	0.280	AQAAQPQCIIDSMTTGVMTRLQR+ASTGGDDSGANAGGAAPGSLAATNASIATSGDK+DLRQPLDGGAGSMLTAENNGKPSSSGSPSVINIDLDQER+GDTVTVPSLAAPSSYLYPTR+GTPSGGGGAPGAGGPGSGGGATTIEK+GTPSGGGGAPGAGGPGSGGGATTIEKYVKTR+HSPAQQPGGNQQLPPPPQQSSPQAPPPQGYGVGVSSPYAR+ISAAAAAVAQQQQQQQAPPPSQSSQSR+MFAGNVVTGSGGAGGGGPSPGQFLR+NSVGSASGFAYGGDKESAPR+QAHGGPAPEDTPGQLSAQSLIDAIIK+QIVMHDYITSQQMQGQQQQQQQQQQQQR+QQQQQQQAGGAPPTSAAGSLPHGTSVQK+QSHNDMCRQVVTTPMGMQLK…
142	FBpp0073966|FBgn0000319|CG9012-PA|Chc-PA FBpp0073967|FBgn0000319|CG9012-PB|Chc-PB FBpp0089397|FBgn0000319|CG9012-PC|Chc-PC FBpp0089398|FBgn0000319|CG9012-PD|Chc-PD FBpp0111709|FBgn0000319|CG9012-PE|Chc-PE FBpp0111710|FBgn0000319|CG9012-PF|Chc-PF FBpp0308531|FBgn0000319|CG9012-PG|Chc-PG	1.0000	FBpp0073966 type=protein; loc=X:complement(join(15834123..15834164,15833492..15833699,15828952..15833253,15828716..15828882,15828563..15828649,15828272..15828502)); ID=FBpp0073966; name=Chc-PA; parent=FBgn0000319,FBtr0074179; dbxref=FlyBase:FBpp0073966,FlyBase_Annotation_IDs:CG9012-PA,GB_protein:AAF48522.1,REFSEQ:NP_477042,GB_protein:AAF48522,FlyMine:FBpp0073966,modMine:FBpp0073966; MD5=7e1eb52b2…	22.3	34	0.298	ADDPSAYVDVVDVASKVESWDDLVR+AINEALNGLLIDEEDYQGLR+AQLQQGLVK+DAELWAEVLSESNPYKR+EFQGAVDSAR+EKVNDTAQVVIIDMNDATNPTR+ESYIESELIYAYAR+GQFSTDELVEEVEK+GQFSTDELVEEVEKR+IILDSSVFSDHR+ISADTIFVTAPHEASGGIIGVNR+IYIDSNNNPER+LADLEEFISGPNHADIQK+LAITLVYLK+LFTAGQYAEAAK+LHIIEVGAPPNGNQPFAK+LLLPWLESR+LLYNNVSNFAR+NLQNLLILTAIK+NSIDGFDNFDNIALAQKLEK+QLIDQVVQTALSETQDPDDISVTVK+RPISADSAIMNPASK+TGYLPLVKPYLR+TLQIFNIEMK+VESWDDLVR+VS…
748a	FBpp0073277|FBgn0003360|CG16944-PA|sesB-PA FBpp0073278|FBgn0003360|CG16944-PC|sesB-PC FBpp0073279|FBgn0003360|CG16944-PB|sesB-PB FBpp0073280|FBgn0003360|CG16944-PD|sesB-PD FBpp0312078|FBgn0003360|CG16944-PE|sesB-PE	1.0000	FBpp0073277 type=protein; loc=X:complement(join(10782380..10782676,10782173..10782300,10781621..10782095)); ID=FBpp0073277; name=sesB-PA; parent=FBgn0003360,FBtr0073421; dbxref=FlyBase:FBpp0073277,FlyBase_Annotation_IDs:CG16944-PA,GB_protein:AAG22341.1,REFSEQ:NP_511109,GB_protein:AAG22341,FlyMine:FBpp0073277,modMine:FBpp0073277; MD5=c2c1ad011a3bcdf20b09b6b6d65bec98; length=299; release=r6.09; spe…	52.2	33	0.288	AAYFGFYDTAR+DFAAGGISAAVSK+DFDAVGFVK+EQGFSSFWR+GAFSNILR+GFGVSVQGIIIYR+GMLPDPK+GTGGAFVLVLYDEIK+GTGGAFVLVLYDEIKK+IFKSDGIVGLYR+KATEVIYK+LLLQVQHISK+QEGTGAFFK+QVFLGGVDK+QVFLGGVDKNTQFWR+SDGIVGLYR+YFPTQALNFAFK+YFPTQALNFAFKDK+YFPTQALNFAFKDKYK
420	FBpp0082219|FBgn0038145|CG8863-PA|Droj2-PA FBpp0082220|FBgn0038145|CG8863-PB|Droj2-PB FBpp0082221|FBgn0038145|CG8863-PC|Droj2-PC FBpp0082222|FBgn0038145|CG8863-PD|Droj2-PD FBpp0082223|FBgn0038145|CG8863-PE|Droj2-PE	1.0000	FBpp0082219 type=protein; loc=3R:join(13383479..13384579,13384670..13384780); ID=FBpp0082219; name=Droj2-PA; parent=FBgn0038145,FBtr0082751; dbxref=FlyBase:FBpp0082219,FlyBase_Annotation_IDs:CG8863-PA,GB_protein:AAF54939.1,REFSEQ:NP_650283,GB_protein:AAF54939; MD5=efbff2329a246c0e487de7a3cf5fb77c; length=403; release=r6.09; species=Dmel;;FBpp0082220 type=protein; loc=3R:join(13383479..13384579,13…	35.2	33	0.278	AISQAYEVLSDADK+AISQAYEVLSDADKR+DVVHQMSVQLEELYNGATR+ETGYYDILGVKPNATPDELKK+FFGAGFGGSGGGR+GGADSGDFRNPMDFFEK+GKDVVHQMSVQLEELYNGATR+KGGADSGDFRNPMDFFEK+KVLEVHIEK+MAYDEDDGGYQDGPR+NPMDFFEK+QVYDEGGEAAIKK+TLDDRDLIVSTQPGEVIR+VLEVHIEK
853a	FBpp0088242|FBgn0017545|CG2168-PA|RpS3A-PA FBpp0300615|FBgn0017545|CG2168-PF|RpS3A-PF	1.0000	FBpp0088242 type=protein; loc=4:complement(join(66840..67180,66273..66738)); ID=FBpp0088242; name=RpS3A-PA; parent=FBgn0017545,FBtr0089175; dbxref=FlyBase:FBpp0088242,GB_protein:AAF59372.1,FlyBase_Annotation_IDs:CG2168-PA,REFSEQ:NP_524618,GB_protein:AAF59372,FlyMine:FBpp0088242,modMine:FBpp0088242; MD5=01e3a94c58ad043665c9117cee125392; length=268; release=r6.09; species=Dmel;;FBpp0300615 type=pro…	45.1	32	0.282	APNMFQTR+GRVFEVSLADLQK+IASDYLK+IYPLHDVYIR+KVVDPFSR+KWQTLIEAIVEAK+LALDSIAK+LALDSIAKDIEK+MTDIITNEVSGADLK+SVEAVVSSEGAVIDRPEGYEPPVQEAV+TVDGYLLR+VFEVSLADLQK+VVDPFSR+WQTLIEAIVEAK
830a	FBpp0085596|FBgn0034504|CG8929-PB|CG8929-PB FBpp0085597|FBgn0034504|CG8929-PA|CG8929-PA	1.0000	FBpp0085596 type=protein; loc=2R:join(20328059..20328134,20328327..20329021,20329106..20329197,20329264..20329630,20329709..20330164,20330225..20330362); ID=FBpp0085596; name=CG8929-PB; parent=FBgn0034504,FBtr0086284; dbxref=GB_protein:AAF57475.2,FlyBase:FBpp0085596,FlyBase_Annotation_IDs:CG8929-PB,REFSEQ:NP_725957,GB_protein:AAF57475; MD5=4e317eb5d887de8b015946d4db3c5598; length=607; release=r6.…	26.2	32	0.279	DLDLKDYIK+EGGAPPYGRYPPTGGPPPGPPPPSQR+GGGGSSVSAMEK+HRPPEPPEPASAPAAAPTTQAK+IHGRPTTPPPVR+ITDPSLPAGK+LIEAEEKDPNR+LRKSPPLSPPPR+MAQWSIDR+RRSPPLPPPSSSAMEK+SGAPPPPPSESHGR+YPPTGGPPPGPPPPSQR+YYEYWDR
866a	FBpp0089204|FBgn0004167|CG12008-PC|kst-PC FBpp0289294|FBgn0004167|CG12008-PE|kst-PE FBpp0304366|FBgn0004167|CG12008-PG|kst-PG FBpp0304367|FBgn0004167|CG12008-PH|kst-PH	1.0000	FBpp0089204 type=protein; loc=3L:join(3351567..3351686,3351965..3352132,3353738..3353854,3353923..3354185,3354255..3354384,3354637..3354824,3354949..3357922,3357982..3358121,3358179..3359789,3359853..3365751,3365811..3366126,3366200..3366310,3366444..3366773,3367515..3367771); ID=FBpp0089204; name=kst-PC; parent=FBgn0004167,FBtr0073072; dbxref=FlyBase:FBpp0089204,GB_protein:AAS64957.1,FlyBase_Ann…	11.9	31	0.257	AALQAEEHVSDAAGATALK+ALLGGANEIHVFNR+AQQYLFDAGEIESWLGER+DAEDELQWLAEK+DGQALVQAGNRVPEVESR+DLNSALALLR+DYGNDEPSAQALLQR+EAFLNNDDLGDSYTAVER+ENLEDSLSLQQFLR+FAAEADDLKVWLQDK+FITDLSAASK+HAAFDAELLSNSPR+HYDSANIQTILQGVLAR+INAFNAAASQQHQPDYFNNNTAR+IQEIQDTGVILLSK+IQHDAIYGEIEAR+ITAPELANSVAGAELLLASTK+ITMLEQLFR+KHEAISADILAR+LAASSDLQTFLTDVR+LADLEEAYSELLR+LEADVAHHGELADQLK+LGEIYPDAK+LINQAQVPADTQSVDKR+LNLSQMSNLMNLLREIAST…
411	FBpp0081894|FBgn0037924|CG14712-PA|CG14712-PA	1.0000	FBpp0081894 type=protein; loc=3R:join(11628941..11629014,11629081..11629248,11629318..11629720,11629784..11632939); ID=FBpp0081894; name=CG14712-PA; parent=FBgn0037924,FBtr0082418; dbxref=FlyBase:FBpp0081894,FlyBase_Annotation_IDs:CG14712-PA,GB_protein:AAG22146.2,REFSEQ:NP_650096,GB_protein:AAG22146,FlyMine:FBpp0081894,modMine:FBpp0081894; MD5=4c6cd830baee08815c7bd4474131f9f7; length=1266; releas…	20.3	31	0.269	AISAPAIQK+AMSMPVVTVAAVPASR+APASPLPYK+APTLSITQIAPPER+ENRPILHPPHPQHESEPTR+FNMSSMSPMADSTR+INTEDTQQAQDYTK+LNLSQVDPR+LTLFNAR+LVLGQPAPPAK+NLFGLNATTTTPFAFGGAAAGAADK+QKLNLSQVDPR+SENKDNKPIAFAFGAGNNSAVANPSGVFSFGGTDK+SFYSGNTLSSLLR+SMSASNLYNPLTQPR+SNSLVGLVPK+SRAPTLSITQIAPPER+SVLEELKEISR+TFADVHSSGLSSR+TTEQEQLSR
179	FBpp0075069|FBgn0250814|CG4169-PA|UQCR-C2-PA FBpp0303947|FBgn0250814|CG4169-PB|UQCR-C2-PB	1.0000	FBpp0075069 type=protein; loc=3L:join(16584400..16584444,16584589..16584722,16584779..16585082,16585185..16586024); ID=FBpp0075069; name=UQCR-C2-PA; parent=FBgn0250814,FBtr0075309; dbxref=GB_protein:AAF49444.1,FlyBase:FBpp0075069,FlyBase_Annotation_IDs:CG4169-PA,REFSEQ:NP_648905,GB_protein:AAF49444,FlyMine:FBpp0075069,modMine:FBpp0075069; MD5=c89c08293aa606332e429c50fa8be9d2; length=440; release=…	61.1	30	0.260	AAVVGVGIDNNTLAGFAQTLQFPSGGSK+AVNASYSDAGLFGFVVSADSK+AVVAVAGQGAAASNHK+ELVGYTVTTTADNAETGLR+LAGGLSTQNSTAFAIAR+LAVGAIGHLANVPYASDLA+LSSESLLHYVAQTFAAGR+LVVATADATLPVSR+NESYDIQGASHLLR+NGLGNSIYSPR+NIQQVGGTLTTWGDR+NIQQVGGTLTTWGDRELVGYTVTTTADNAETGLR+NVLEADALLGAIDGISQSQVQEAAK+NVLEADALLGAIDGISQSQVQEAAKK+TVEFLVR+TVVNQLNAVSTEER+VSLVLGAGSR+YLQDLLQPAFKPWELVDNAK
785a	FBpp0078891|FBgn0027496|CG9543-PA|epsilonCOP-PA	1.0000	FBpp0078891 type=protein; loc=2L:6489191..6490111; ID=FBpp0078891; name=epsilonCOP-PA; parent=FBgn0027496,FBtr0079261; dbxref=FlyBase:FBpp0078891,FlyBase_Annotation_IDs:CG9543-PA,GB_protein:AAF52392.1,REFSEQ:NP_609037,GB_protein:AAF52392,FlyMine:FBpp0078891,modMine:FBpp0078891; MD5=a6ca088659c31a8f0ea6d2dd59429761; length=306; release=r6.09; species=Dmel;	29.4	29	0.243	EGNSTPLQALR+FKPTPALLNGQAVVHLGLER+IVASDIKEGNSTPLQALR+LVHEAFEQPSR+LVHEAFEQPSRTEELLEK+QQNEEDTNSVLFDAR+SDFVTDLDKK+TEELLEK+YEEADSVLR
198	FBpp0075618|FBgn0011284|CG11276-PA|RpS4-PA FBpp0075619|FBgn0011284|CG11276-PB|RpS4-PB FBpp0312080|FBgn0011284|CG11276-PC|RpS4-PC	1.0000	FBpp0075618 type=protein; loc=3L:join(13042012..13042014,13042110..13042368,13042442..13042539,13043166..13043337,13043574..13043827); ID=FBpp0075618; name=RpS4-PA; parent=FBgn0011284,FBtr0075884; dbxref=FlyBase:FBpp0075618,FlyBase_Annotation_IDs:CG11276-PA,GB_protein:AAF49847.1,REFSEQ:NP_729871,GB_protein:AAF49847,FlyMine:FBpp0075618; MD5=9432bd09df680f6871c732d2390f7b76; length=261; release=r6.…	42.9	29	0.250	ERHPGSFDIVHIK+ESLPLLIFLR+GVPFLVTHDGR+HPGSFDIVHIK+LGGVFAPRPSTGPHK+LRESLPLLIFLR+LTNVFIIGK+TDPTYPAGYMDVITLEK+TIRYPDPLIHANDSVQVDIASGK+VRTDPTYPAGYMDVITLEK+YALNGAEVTK+YPDPLIHANDSVQVDIASGK
122	FBpp0073290|FBgn0015245|CG12101-PA|Hsp60-PA FBpp0073291|FBgn0015245|CG12101-PB|Hsp60-PB	1.0000	FBpp0073290 type=protein; loc=X:join(11110041..11111411,11111475..11111825); ID=FBpp0073290; name=Hsp60-PA; parent=FBgn0015245,FBtr0073434; dbxref=FlyBase:FBpp0073290,FlyBase_Annotation_IDs:CG12101-PA,GB_protein:AAF47999.1,REFSEQ:NP_511115,GB_protein:AAF47999,FlyMine:FBpp0073290,modMine:FBpp0073290; MD5=1d69ae8daf6438985512377bc04b9b9e; length=573; release=r6.09; species=Dmel;;FBpp0073291 type=pr…	45.2	29	0.191	AAVEEGIVPGGGTALLR+ALRMPCMTIAKNAGVDGAMVVAK+AMMLQGVDVLADAVAVTMGPK+ANQIKDQIEDTTSEYEKEK+GVMLAVETVKDNLK+GYISPYFINSSK+ISSVQSIIPALELANAQR+KISSVQSIIPALELANAQR+LGVEIVR+LVQDVANNTNEEAGDGTTTATVLAR+STLTDMAIASGGIVFGDDADLVKLEDVK+TMSRPVSTPEEIAQVATISANGDQAIGNLISEAMK+VEFQDALLLLSEK+VEFQDALLLLSEKK+VGGSSEVEVNEK+VSDLGQVGEVVITK
865a	FBpp0089057|FBgn0032456|CG6214-PB|MRP-PB FBpp0089058|FBgn0032456|CG6214-PC|MRP-PC FBpp0089059|FBgn0032456|CG6214-PD|MRP-PD FBpp0089061|FBgn0032456|CG6214-PF|MRP-PF FBpp0089065|FBgn0032456|CG6214-PJ|MRP-PJ FBpp0089066|FBgn0032456|CG6214-PK|MRP-PK	1.0000	FBpp0089057 type=protein; loc=2L:join(12722431..12722484,12722559..12724070,12724206..12724343,12724765..12724911,12725712..12725796,12725859..12726678,12726746..12727116,12729931..12730151,12737959..12738176,12738241..12738747,12738807..12739188,12743980..12744171); ID=FBpp0089057; name=MRP-PB; parent=FBgn0032456,FBtr0090014; dbxref=GB_protein:AAG22430.2,FlyBase:FBpp0089057,FlyBase_Annotation_ID…	24.0	28	0.222	ADIDILSAGDLTEIGEK+ALVNLGLLVITALDLIMALVK+AQFSNGNVTFENPHGEK+AVYSDADLYLLDDPLSAVDAHVGK+DNILFGQTYDR+ESTVGEIVNLMAVDAQR+GENEIPELSASFLSR+GQIIEFASPTELLDNPK+HIFEEVIGPK+INLDPFEIKTDDEIWK+ISIDGVDIASMGLHMLR+LAYVPQQAWIQNATVR+LNTILDSDKVIVLDK+LTIIPQDPVLFSGSLR+LYAWEPSFEK+MGEISESGTFDQLVK+MSSDIETNIVSVER+SLAAGLNHEIAEGGENLSVGQR+SPIYSHFSETVTGASTIR+SSLTLALFR+SSVVQAFLGEMEK+VEFQNFQVR+VLVTHGVTFLPQVDSIYVIK+WPMELFDTTPLGR
793a	FBpp0079831|FBgn0032363|CG6509-PB|Dlg5-PB FBpp0079832|FBgn0032363|CG6509-PA|Dlg5-PA FBpp0307614|FBgn0032363|CG6509-PD|Dlg5-PD	1.0000	FBpp0079831 type=protein; loc=2L:complement(join(11515726..11515780,11511609..11515673,11511179..11511544,11510596..11510850,11510321..11510540,11510024..11510262,11509735..11509964,11509467..11509683,11509300..11509403)); ID=FBpp0079831; name=Dlg5-PB; parent=FBgn0032363,FBtr0080246; dbxref=FlyBase:FBpp0079831,FlyBase_Annotation_IDs:CG6509-PB,GB_protein:AAF53101.1,REFSEQ:NP_609505,GB_protein:AAF5…	19.7	27	0.237	AATQEIAANVLR+FAEFFFR+FTDMVEESAR+GVSSGVGVSGISGGNGANYDILQAQYK+HAYSVQLK+HSLYGVTAEEINQKPIQR+IEQNSLAFYEPELDVGDR+KGDQILEYNGVDLSGVTAEQAANEISK+KLVCGVTSSSPACGK+LQIYPIVLLLR+LSLNITPSGDFYQPK+LTIDFSNLFK+NSSGSIDHHYVTSTGPVSGGSMSASSSDR+NVLSLTEELNQLLSEKDNVLQEHQK+QIKDEPGDSFYIR+QQVYDVFHPPPLPK+QYISAVIPGVSIK+SALLELNTLR+SDGLNLFALK+SPAISEYGMYAK+SQNSIESILSAK+TGELNEDDLR+TNISHENPTGTMR+VELLDSPIR+VGIYVHDVAVGSPSDHAGIR+VLQLAN…
656	FBpp0088675|FBgn0003189|CG18572-PA|r-PA FBpp0309141|FBgn0003189|CG18572-PD|r-PD FBpp0309142|FBgn0003189|CG18572-PE|r-PE	1.0000	FBpp0088675 type=protein; loc=X:join(16656398..16657156,16657221..16660472,16660538..16660642,16665188..16665327,16666035..16667859,16667937..16668320,16668385..16668594); ID=FBpp0088675; name=r-PA; parent=FBgn0003189,FBtr0089734; dbxref=FlyBase:FBpp0088675,FlyBase_Annotation_IDs:CG18572-PA,GB_protein:AAF48639.3,REFSEQ:NP_523377,GB_protein:AAF48639,FlyMine:FBpp0088675,modMine:FBpp0088675; MD5=477…	13.7	27	0.223	ATGYPLAYVAAK+DLTIPQLIEQR+EEFGTVNGLTITMVGDLK+ESNIQTVLINPNIATVQTSK+EVEYEVVR+GASVTLLPWSAR+GEVAFVDGQVLVQPGFGQNVRPK+IILLQSLLTR+ILGTPIQSIIETEDR+IRLDSASNTTLR+LALGLPLPDIK+LAVDYSIPLVTDVK+LLTSEGPGGGVHGISTK+MVDSDVLGFDPDVVPLNK+NAVLLSIGSFK+SSFVDPNVR+TLPDWLK+VHFVDGANFLRPNSPSPR+VISMDNITSSVK+VNEIGEQVAPSEAVYSVAQALDAASR+VPQFSFSR+VVSSYADVVVLR
646	FBpp0088439|FBgn0039757|CG1883-PA|RpS7-PA FBpp0088440|FBgn0039757|CG1883-PC|RpS7-PC FBpp0088970|FBgn0039757|CG1883-PD|RpS7-PD FBpp0308324|FBgn0039757|CG1883-PE|RpS7-PE	1.0000	FBpp0088439 type=protein; loc=3R:complement(join(30208490..30208657,30208093..30208425,30206638..30206721)); ID=FBpp0088439; name=RpS7-PA; parent=FBgn0039757,FBtr0089422; dbxref=FlyBase:FBpp0088439,FlyBase_Annotation_IDs:CG1883-PA,GB_protein:AAF57023.1,REFSEQ:NP_651782,GB_protein:AAF57023,FlyMine:FBpp0088439,modMine:FBpp0088439; MD5=447ca4c3ce12c2358f0f94bf5fea1d6b; length=194; release=r6.09; spe…	59.8	27	0.232	AVIIYVPIPQQK+DVTFEFPDNYLNV+EIEFGSK+HVVVIAER+IIKPGGSDPDDFEK+IQIILVR+KAVIIYVPIPQQK+NQQTTIEHKVDTFTSVYK+SIAQALVELEANSDLKPYLR+VDTFTSVYK+VDTFTSVYKK+VHLDKNQQTTIEHK+VHLDKNQQTTIEHKVDTFTSVYK+VKLDGSQLVK
449	FBpp0083610|FBgn0267385|CG7070-PB|PyK-PB FBpp0083611|FBgn0267385|CG7070-PA|PyK-PA	1.0000	FBpp0083610 type=protein; loc=3R:join(22370799..22372167,22372226..22372382,22372469..22372481); ID=FBpp0083610; name=PyK-PB; parent=FBgn0267385,FBtr0084213; dbxref=FlyBase:FBpp0083610,FlyBase_Annotation_IDs:CG7070-PB,GB_protein:AAN14373.1,REFSEQ:NP_732723,GB_protein:AAN14373,FlyMine:FBpp0083610,modMine:FBpp0083610; MD5=2074b6975470bf2c6a31830313052375; length=512; release=r6.09; species=Dmel;;FB…	49.2	27	0.236	ASAIVVITTSGK+EAEAALWHQNLFNDLVR+EPGLGDWLKDVDVR+GAGTIDASHAAAIAAVEAATK+GDLGIEIPAEK+GLVPLIYKEPGLGDWLK+GLVPLIYKEPGLGDWLKDVDVR+GVNLPGVPVDLPAVSEK+IENQQGMHNLDEIIEAGDGIMVAR+LGYEHPVAIALDTK+LGYEHPVAIALDTKGPEIR+LQFDSPVPHVR+MMATGMNIAR+MNFSHGSHEYHAATVANVR+NAAALTEIR+NAAALTEIRK+QGSGFTNTIR+TGDSVVVVTGWK+TGLIGGSGTAEIELK+VFVDDGLISLIVR+VQFGLQVGK
153	FBpp0074348|FBgn0008635|CG6223-PA|betaCOP-PA	1.0000	FBpp0074348 type=protein; loc=X:complement(join(18383463..18385093,18382603..18383258,18382382..18382543,18382040..18382313,18381864..18381969,18381708..18381773)); ID=FBpp0074348; name=betaCOP-PA; parent=FBgn0008635,FBtr0074576; dbxref=FlyBase:FBpp0074348,FlyBase_Annotation_IDs:CG6223-PA,GB_protein:AAF48830.2,REFSEQ:NP_523400,GB_protein:AAF48830,FlyMine:FBpp0074348,modMine:FBpp0074348; MD5=33a7d…	23.7	27	0.220	ALIIEHLIEAFPQIK+DNQLGENVFESSLNQALAGSK+LKEPELLEPLMPAIR+NAFLMLLHADQER+NAQLSDVASPNSK+NAVLAIFTIYK+SIFGENALANLSIEKPVDDPDSK+SIFGENALANLSIEKPVDDPDSKVTGHIR+TLALALDLVYSR+VLAAPDIEVR+VMQDLVMDVLR+VQPDDPVLFAQLSNGR+VTSDGTYATQSAYSLAPVAK+VTVNTSFTDLHEYLK+YAELETEAR+YESAGTLITLSLAPTAIK
741a	FBpp0072450|FBgn0035142|CG17090-PB|Hipk-PB FBpp0072451|FBgn0035142|CG17090-PA|Hipk-PA	1.0000	FBpp0072450 type=protein; loc=3L:join(547779..548067,569527..569816,569879..570199,570263..571014,571080..571673,571742..571971,572078..572545,573056..573990,574058..574201); ID=FBpp0072450; name=Hipk-PB; parent=FBgn0035142,FBtr0072551; dbxref=GB_protein:AAN11444.1,FlyBase:FBpp0072450,FlyBase_Annotation_IDs:CG17090-PB,REFSEQ:NP_728531,GB_protein:AAN11444,FlyMine:FBpp0072450,modMine:FBpp0072450; M…	21.3	25	0.221	ATSFYGDQTVTATTDGTR+DGRPLAYEGLYQIYNGR+DVDSTYPFWR+EAPSVAPISYVAPSVAPPLAHSK+EFIDLLK+HAAHFAPTNIWYGAE+HQEQQQQQLQQQQQQHILR+LSQENADEFNFVR+LTPAEALNHSFTR+QEPAEFYPEYAAAPPQQLDTK+QEPAEFYPEYAAAPPQQLDTKR+QGQIEVSILSR+QVIPSHPLPAHIQIPTQYSQFGPLSPAQVAASK+RLTPAEALNHSFTR+RPTVFVSQAAPSYAYANR+SSWAPTSSGSGVSALPLAHPK+VIDFGSASHVSK+VQASGVAWPQTGR+YISQTQGLPTEHMLNSASK
474	FBpp0084188|FBgn0039302|CG11856-PA|Nup358-PA FBpp0293235|FBgn0039302|CG11856-PB|Nup358-PB	1.0000	FBpp0084188 type=protein; loc=3R:join(25249631..25249702,25250223..25253235,25253292..25256293,25256355..25256855,25256925..25257057,25257122..25258129,25258201..25258559); ID=FBpp0084188; name=Nup358-PA; parent=FBgn0039302,FBtr0084813; dbxref=GB_protein:AAF56430.1,FlyBase:FBpp0084188,FlyBase_Annotation_IDs:CG11856-PA,GB_protein:AAF56430.2,REFSEQ:NP_651361,GB_protein:AAF56430,FlyMine:FBpp0084188,…	12.0	25	0.207	ADAIIIFQLGK+AIEYLNGYLR+ELQARPQDVNIR+ELVPETTSTFADLAK+IGQYEQFLDEVR+LAFGGIAAPVFGDANPFGGHK+LASGEGQGNVLGSIFR+LNPPDVTEALQHYQR+LNSNQLITEGNR+QGFSILR+QLEVTPVTPIVMAQPSQEMEQAVK+QSGLDQGNALNLTTSSSNK+SFVTSTPAANSLINKPQEQTK+SIIGGTPLLFGGSNAFGIPK+SLLWAANDFADEQVTLER+TGEEDEELLYVHK+TGNDFANLSANSQGTTVGFNK+TGSTFADLASNPGGTFADLANK+VLEHPELQTFR+VVFYEGFQR+YWLDQANSLDLSGNK
469	FBpp0083947|FBgn0043884|CG33106-PA|mask-PA FBpp0083948|FBgn0043884|CG33106-PB|mask-PB FBpp0293580|FBgn0043884|CG33106-PC|mask-PC FBpp0306960|FBgn0043884|CG33106-PD|mask-PD FBpp0306961|FBgn0043884|CG33106-PE|mask-PE FBpp0311438|FBgn0043884|CG33106-PF|mask-PF	1.0000	FBpp0083947 type=protein; loc=3R:join(24231724..24232974,24235817..24235955,24236027..24236270,24236342..24236513,24236823..24237122,24237362..24239348,24239416..24239480,24239542..24239757,24239820..24241044,24241115..24241200,24241301..24241576,24241643..24242218,24242280..24242544,24242655..24247642,24247713..24247889,24247976..24248014); ID=FBpp0083947; name=mask-PA; parent=FBgn0043884,FBtr00…	8.2	25	0.214	AAANSNAALNSVLQQQLAAASAAAAHAK+AQPPGLQQPPPPPQSQQQQQQPLNWLK+DLALNTPQLNFFK+EVAKPASQTASATTLNPAK+FGGSQSAQAAEAAANSVSTNSQGK+LGDPGIGGGAGAVGDGLPQADASK+LLLDQGSDINAQIETNR+NASILLEELDLER+NSGGAITHSSEVLQSTAISDRPK+NVSDYTPLSLAASGGYVNIIK+QQQNLQNLQTLQNLQR+SPGLINPGDVPQDAQR+VIFPQGNTKPPQPPPQGGTQSNVFGGNPGR+WTGQEQLVGVVR+WYGGTLEYPSYTGR
44	FBpp0071050|FBgn0004403|CG1524-PB|RpS14a-PB FBpp0071051|FBgn0004403|CG1524-PA|RpS14a-PA FBpp0071052|FBgn0004404|CG1527-PA|RpS14b-PA FBpp0311458|FBgn0004404|CG1527-PB|RpS14b-PB	1.0000	FBpp0071050 type=protein; loc=X:join(7934034..7934270,7934330..7934548); ID=FBpp0071050; name=RpS14a-PB; parent=FBgn0004403,FBtr0071094; dbxref=FlyBase:FBpp0071050,FlyBase_Annotation_IDs:CG1524-PB,GB_protein:AAF46297.1,REFSEQ:NP_524884,GB_protein:AAF46297; MD5=67c629577ede1be33d27f3af361fb96a; length=151; release=r6.09; species=Dmel;;FBpp0071051 type=protein; loc=X:join(7934034..7934270,7934330..…	51.7	25	0.224	ADRDEASPYAAMLAAQDVAEK+AKVQKEEVQVQLGPQVR+DEASPYAAMLAAQDVAEK+IEDVTPIPSDSTR+IEDVTPIPSDSTRR+IGRIEDVTPIPSDSTR+IGRIEDVTPIPSDSTRR+TLGITALHIK+TPGPGAQSALR+VKADRDEASPYAAMLAAQDVAEK+VQKEEVQVQLGPQVR
752a	FBpp0074011|FBgn0004227|CG4211-PA|nonA-PA FBpp0309274|FBgn0004227|CG4211-PD|nonA-PD	1.0000	FBpp0074011 type=protein; loc=X:join(16361698..16362054,16363358..16364630,16365205..16365513,16365587..16365642,16366904..16367011); ID=FBpp0074011; name=nonA-PA; parent=FBgn0004227,FBtr0074232; dbxref=FlyBase_Annotation_IDs:CG4211-PA,FlyBase:FBpp0074011,GB_protein:AAF48597.2,REFSEQ:NP_523367,GB_protein:AAF48597,FlyMine:FBpp0074011,modMine:FBpp0074011; MD5=3db46fb606889bf3705432380be6276e; lengt…	27.6	24	0.206	ELKMEEDKLEAQMEYAR+FADPNSFEHEYGSR+GGEDFFITQR+GNNGGGNNVPWGR+LYVGNLTNDITDDELR+MPDFNQER+NAGNNQGGGFSGGPQNQQR+QDNNATQQLPQR+SFEIFGPIER+SGPRPGGGAGGAMNSTNMGGGGGGGGGGGPR+SISGPTFELEPVEVPTETK+VSNLTPFVSNELLYK+YEQETELLR
485	FBpp0084617|FBgn0003279|CG5502-PA|RpL4-PA	1.0000	FBpp0084617 type=protein; loc=3R:join(27922917..27922919,27923125..27923305,27923370..27923740,27924140..27924790); ID=FBpp0084617; name=RpL4-PA; parent=FBgn0003279,FBtr0085248; dbxref=FlyBase:FBpp0084617,FlyBase_Annotation_IDs:CG5502-PA,GB_protein:AAG22173.1,REFSEQ:NP_524538,GB_protein:AAG22173,FlyMine:FBpp0084617,modMine:FBpp0084617; MD5=c846b6c4b4ed56d364b2ad352ff789f5; length=401; release=r6.…	43.4	24	0.205	APIRPDVVNEVHQLLR+FVIWTESAFAR+GHVIDGVSEFPLVVSDEVQK+GPLVVYDKDEGLRK+GYNLPQPK+KGYNLPQPK+LNDLFGTWK+LNPLTNVR+LNPYAEVLK+LNPYAEVLKR+NIPGIETINVDKLNLLK+QAVIFLR+QAYAVSELAGHQTSAESWGTGR+RGPLVVYDKDEGLR+RLNPLTNVR+RYALVSAIAASGVPALVQSK+SHFANVATK+YALVSAIAASGVPALVQSK
293	FBpp0078633|FBgn0031657|CG3756-PA|CG3756-PA	1.0000	FBpp0078633 type=protein; loc=2L:join(4969085..4969224,4969285..4970146); ID=FBpp0078633; name=CG3756-PA; parent=FBgn0031657,FBtr0078994; dbxref=FlyBase:FBpp0078633,FlyBase_Annotation_IDs:CG3756-PA,GB_protein:AAF52185.1,REFSEQ:NP_608885,GB_protein:AAF52185,FlyMine:FBpp0078633,modMine:FBpp0078633; MD5=37789b8c40f59327a400171776c519e2; length=333; release=r6.09; species=Dmel;	45.6	24	0.211	DAGKDQSNFDDIYK+EPLLYMEEYR+FSPVATATYR+IVRNDEDGLEFDLIGVYPAIANAFR+KEPLLYMEEYR+LMLSDVPSMAIEK+MGLLPLR+QDPQDYGLADDVFSVQAFK+QDPQDYGLADDVFSVQAFKEK+TEESTEAGTEQDTLEFELK+VKQDPQDYGLADDVFSVQAFK+VYIYNNTSIIQDEVLAHR+YPQLNDAVTLAR
800a	FBpp0081570|FBgn0051352|CG31352-PA|Unc-115a-PA FBpp0289791|FBgn0051352|CG31352-PB|Unc-115a-PB FBpp0289792|FBgn0051352|CG31352-PC|Unc-115a-PC FBpp0310681|FBgn0051352|CG31352-PG|Unc-115a-PG	1.0000	FBpp0081570 type=protein; loc=3R:complement(join(9704945..9704948,9699051..9699361,9698318..9698989,9697908..9697964,9697208..9697761,9696966..9697139,9696600..9696739,9696422..9696507,9695587..9695653,9695282..9695523,9695110..9695223)); ID=FBpp0081570; name=Unc-115a-PA; parent=FBgn0051352,FBtr0082092; dbxref=GB_protein:AAF54427.3,FlyBase:FBpp0081570,FlyBase_Annotation_IDs:CG31352-PA,GB_protein:…	30.9	23	0.191	ALMGGDLPASSTYSGALSYHYPQAGLIR+DDFPAPPYPYTDPER+EYGRPNAEDISR+FISGKVLQAGDNHHFHPTCARCTK+IERDDFPAPPYPYTDPER+IERDDFPAPPYPYTDPERR+IYPYHLLLITNYR+IYTYSYLTDAPHYLR+LNSGIGSAIAK+NGFSSDFSYGGLGDK+QATGGGVSSPAPPAESPTR+SETPRPKSPGMNNEEPIELSHYPAAK+SLGNAPSYNAIHSYR+SPGMNNEEPIELSHYPAAK+TPSASKEPLYK+TPSFNGSLYSSSR+TTTLPYIR+TVSPGLILR+YESPIGASPSR
682	FBpp0289967|FBgn0037655|CG11984-PD|CG11984-PD FBpp0289968|FBgn0037655|CG11984-PE|CG11984-PE FBpp0289969|FBgn0037655|CG11984-PF|CG11984-PF FBpp0289970|FBgn0037655|CG11984-PG|CG11984-PG FBpp0289971|FBgn0037655|CG11984-PH|CG11984-PH FBpp0289972|FBgn0037655|CG11984-PI|CG11984-PI	1.0000	FBpp0289967 type=protein; loc=3R:complement(join(9013316..9013331,9012837..9013261,9012045..9012305,9011674..9011949,9011363..9011604,9010673..9011252)); ID=FBpp0289967; name=CG11984-PD; parent=FBgn0037655,FBtr0300743; dbxref=REFSEQ:NP_731305,GB_protein:AAF54324,FlyBase:FBpp0289967,FlyBase_Annotation_IDs:CG11984-PD; MD5=19d6a7df1ddfc927b5b7784a3f763578; length=599; release=r6.09; species=Dmel;;FB…	39.2	23	0.169	AHPIVSTSNSNAAMAEVISGGAGGSGGSGAVGSGSGGGSGATAPPNLR+ANTTQTSGTGGLGGAGATAAPGGGASGAGTKPTADR+ANTTQTSGTGGLGGAGATAAPGGGASGAGTKPTADRGIER+ELISFLDEPSAIR+ESVDPIAELLSQLSGVRR+GQQQQQEDAEAEAQAETLLNNNADVEQQQQQQQLQPAMVR+KANTTQTSGTGGLGGAGATAAPGGGASGAGTKPTADR+QNASAATAAGNTNQIPDTR+RAHPIVSTSNSNAAMAEVISGGAGGSGGSGAVGSGSGGGSGATAPPNLR+RSGRPPPGEMATGSQQPQQQQQSTANPAASQQK+RSNMHFSSSSGLSALSPSGRESVDPIAELLSQLSGVR+SGRPPPGEMATGSQQPQQ…
290	FBpp0078561|FBgn0263594|CG14648-PA|lost-PA	1.0000	FBpp0078561 type=protein; loc=3R:join(4403202..4403280,4404469..4404639,4404701..4405419,4405480..4405548,4405601..4405811,4405867..4406255); ID=FBpp0078561; name=lost-PA; parent=FBgn0263594,FBtr0078921; dbxref=FlyBase:FBpp0078561,FlyBase_Annotation_IDs:CG14648-PA,GB_protein:AAF52130.1,REFSEQ:NP_649466,GB_protein:AAF52130,FlyMine:FBpp0078561,modMine:FBpp0078561; MD5=fb8ec086e8c95c678aeb2caf743331…	32.3	23	0.190	AAALFANEEEFKK+ELALLADK+ILPVLQQLK+IPSFVGADK+KSASSTGANAGAGEDGKADAQNGGEAVTVAGGDVGGAR+SASSTGANAGAGEDGKADAQNGGEAVTVAGGDVGGAR+SISLKEEDTDVEQHQNNR+SLNDLSLTITTGGETAPAAAAGEGGEKAESAETATPVQTK+TILVNVELIQFGEK+VGIGFNNIFNR+YDTPVDIIATPTEIIR
259	FBpp0077571|FBgn0000579|CG17654-PB|Eno-PB FBpp0077572|FBgn0000579|CG17654-PE|Eno-PE FBpp0077573|FBgn0000579|CG17654-PC|Eno-PC FBpp0077574|FBgn0000579|CG17654-PD|Eno-PD FBpp0077575|FBgn0000579|CG17654-PA|Eno-PA FBpp0291325|FBgn0000579|CG17654-PF|Eno-PF	1.0000	FBpp0077571 type=protein; loc=2L:complement(join(1727646..1727833,1725341..1726655)); ID=FBpp0077571; name=Eno-PB; parent=FBgn0000579,FBtr0077905; dbxref=FlyBase:FBpp0077571,FlyBase_Annotation_IDs:CG17654-PB,GB_protein:AAN10455.1,REFSEQ:NP_722721,GB_protein:AAN10455; MD5=192a03ed239ad33bf021aeae31e76f91; length=500; release=r6.09; species=Dmel;;FBpp0077572 type=protein; loc=2L:complement(join(172…	45.0	23	0.201	AAVPSGASTGVHEALELR+ANLDVVDQASIDNFMIK+AVGHVNDTLGPELIK+EALNLISDAIAK+EIILPVPAFNVINGGSHAGNK+FGLDATAVGDEGGFAPNIQSNK+HIADLAGNK+IEEEIGAGVK+IEIGMDVAASEFYK+LAMQEFMILPTGATSFTEAMK+LANLYQEFIK+SQWLPADK+VNQIGTVTESIAAHLLAK
876a	FBpp0289823|FBgn0020236|CG8322-PD|ATPCL-PD FBpp0289824|FBgn0020236|CG8322-PE|ATPCL-PE	1.0000	FBpp0289823 type=protein; loc=2R:complement(join(15999805..15999963,15998067..15998252,15997277..15998003,15996895..15997218,15996167..15996365,15994865..15996098,15994462..15994802,15994228..15994396)); ID=FBpp0289823; name=ATPCL-PD; parent=FBgn0020236,FBtr0300596; dbxref=REFSEQ:NP_523755,GB_protein:AAF58082,FlyBase:FBpp0289823,FlyBase_Annotation_IDs:CG8322-PD,FlyMine:FBpp0289823,modMine:FBpp028…	19.1	22	0.188	AADTILFYHQGGVDIGDVDAK+AASDASEALGSGSALSPTAAKPIK+AASDASEALGSGSALSPTAAKPIKLPPISADEADSAGISGAQR+AGKDLVSSVVSGLLTIGDR+DAYPEEAYIADLDAK+EILIPVYK+FGGALDGSAR+HPWDDISYVIPEQYN+LDVPVNSSLSLADVK+LPPISADEADSAGISGAQR+SAYESTLEVLEFPQIR+SIGFIGHYMDQK+TILNLMTSSPK+TVAIIAEGIPENMTR+WGEIDYPPPFGR
831a	FBpp0085653|FBgn0260934|CG8201-PH|par-1-PH	1.0000	FBpp0085653 type=protein; loc=2R:join(19464642..19465694,19470597..19470812,19470872..19471092,19471209..19471490,19471552..19471736,19472819..19472931,19472996..19473179,19473440..19473554,19473613..19473740,19473805..19473967,19474528..19474641,19477634..19477704,19478742..19478865,19481151..19481163); ID=FBpp0085653; name=par-1-PH; parent=FBgn0260934,FBtr0086457; dbxref=FlyBase_Annotation_IDs:…	26.1	22	0.130	AEEIGDATSQGNGSAATNVK+AENLLLDSELNIK+IIDKTQLNPGSLQK+IVVTMIENGGLPIVATSK+LFQVIETEK+MLTTADTTLNSPAKPR+NEFYIVGDGYHR+NLAATNAASAAAANSSYASGGGGGTVSSR+NNTALEYSGTSGASGDSSHPGR+QKNLAATNAASAAAANSSYASGGGGGTVSSR+QNTIDSATIKENTAR+SEIEASLSQVR+TDDLAAESSASAAAAVAPK+TVSGTSGIIPR+VGPTNAAATVAAATGAVGAVNPSNNYNAAGSAADR+YDDVFATYLLLGR
540	FBpp0085736|FBgn0261439|CG17246-PB|SdhA-PB FBpp0085737|FBgn0261439|CG17246-PA|SdhA-PA FBpp0085738|FBgn0261439|CG17246-PC|SdhA-PC	1.0000	FBpp0085736 type=protein; loc=2R:complement(join(19395687..19395743,19392846..19394443,19392639..19392789,19392399..19392578)); ID=FBpp0085736; name=SdhA-PB; parent=FBgn0261439,FBtr0086552; dbxref=FlyBase:FBpp0085736,FlyBase_Annotation_IDs:CG17246-PB,GB_protein:AAM70849.1,REFSEQ:NP_725881,GB_protein:AAM70849; MD5=b44908b45d9ed755369d3069e3c751b9; length=661; release=r6.09; species=Dmel;;FBpp00857…	26.9	22	0.189	AAFGLVAEGFR+AVIELENYGMPFSR+DGPILQDGVNK+EDFKVREDEYDFSKPLDGQQK+ENAGEASVANLDK+ENAGEASVANLDKLR+EPIPVLPTVHYNMGGVPTNYR+GVLALNLEDGTLHR+HANGQITTADLR+LGANSLLDLVVFGR+NVIDTTLDNEVSTVPPAIR+SMTIEIMEGR+TIAELNKPGAPAPTLK+VREDEYDFSKPLDGQQK
391	FBpp0081370|FBgn0037607|CG8036-PB|CG8036-PB FBpp0081371|FBgn0037607|CG8036-PC|CG8036-PC FBpp0081372|FBgn0037607|CG8036-PD|CG8036-PD	1.0000	FBpp0081370 type=protein; loc=3R:join(8669825..8669928,8671711..8673309,8673378..8673555); ID=FBpp0081370; name=CG8036-PB; parent=FBgn0037607,FBtr0081881; dbxref=GB_protein:AAF54265.2,FlyBase:FBpp0081370,FlyBase_Annotation_IDs:CG8036-PB,GB_protein:AAF54265.3,REFSEQ:NP_649812,GB_protein:AAF54265,FlyMine:FBpp0081370,modMine:FBpp0081370; MD5=4abd5a114372b4edb4e5ef669201d22b; length=626; release=r6.0…	37.6	22	0.181	DFPNIEDLDNWHGKPLGDK+DPSSDRFILSK+DRLEAFGFNAVVVDGHDVEELSK+HLYVPTVPR+HVVNAVNEILKD+KIDSDLEGHPTPR+LEAFGFNAVVVDGHDVEELSK+LGQSEATSLQHK+LNFIDVGTGSLGQGVAVGAGMAYVGK+SGPPSVLIDMFGISAR+TIPGSTIFYPSDAVSTER+TVAFVSTFATFFTR+VIDPFTVKPLDAELIIEHGK+VVVVEDHYQQGGLGEAVLSALAGER
38	FBpp0070861|FBgn0028982|CG12225-PA|Spt6-PA FBpp0309041|FBgn0028982|CG12225-PB|Spt6-PB	1.0000	FBpp0070861 type=protein; loc=X:join(6267907..6267945,6268107..6268191,6268767..6268972,6269125..6269244,6269314..6269465,6269531..6274424); ID=FBpp0070861; name=Spt6-PA; parent=FBgn0028982,FBtr0070896; dbxref=FlyBase:FBpp0070861,FlyBase_Annotation_IDs:CG12225-PA,GB_protein:AAF46140.1,REFSEQ:NP_651962,GB_protein:AAF46140,FlyMine:FBpp0070861,modMine:FBpp0070861; MD5=8195266579396006d5c24707880bbac…	14.6	22	0.188	AKENLDWQLANDAWAR+ALYQLDQFAK+EQIAEQLFDENDESIGHR+HFGLTPEQYAENLR+IHDNESDGEEQHVDEGLVR+KPVSDLFGDQFIK+LILDSDFER+NEITQESIGPTELAK+NQQLEVPFIAFYR+QTLEFIR+RDNYYDYVTEEQDNRK+SLWIGTEEFEDLDEIIAR+STLHEEAQQFVLR+SYAEVVAMLAEADQGEVALRPSSK+TIFDIYEPSELKR+TNASPHSMNLGDATPLYDEN+VAPYKPQLPPDFGYEEWSTLR+WVIPDLIK
163	FBpp0074662|FBgn0028695|CG7762-PA|Rpn1-PA	1.0000	FBpp0074662 type=protein; loc=3L:join(19915191..19917113,19917183..19918019); ID=FBpp0074662; name=Rpn1-PA; parent=FBgn0028695,FBtr0074893; dbxref=FlyBase:FBpp0074662,FlyBase_Annotation_IDs:CG7762-PA,GB_protein:AAF49095.2,REFSEQ:NP_649158,GB_protein:AAF49095,FlyMine:FBpp0074662,modMine:FBpp0074662; MD5=dca0928cc63d49df0550af2d0134e7d9; length=919; release=r6.09; species=Dmel;	24.5	22	0.180	AELATDEYLALTPVMEGFVILK+ASTTSMTSVPKPLK+AVPLALGLISASNPK+FASIQVDSAK+FSHDSDAEVAHNAIFAMGLVGAGTNNAR+IGDWGHEYVR+LLSEDGNKWLYK+LNIIDTLSK+LYQPTLESMAK+MLITFDEELNQLQVPVR+QLAFMLAR+QNLAASFVNGFVNAGFGVDK+TITGFQTHTTPVLLAIGER+TPEDIYK+VGIAIDVVGQAGKPK+VQLIELVK
882a	FBpp0292363|FBgn0261802|CG6448-PA|CG42748-PB FBpp0292364|FBgn0261802|CG6448-PB|CG42748-PC FBpp0292369|FBgn0261802|CG42748-PG|CG42748-PG FBpp0305884|FBgn0261802|CG42748-PJ|CG42748-PJ FBpp0305885|FBgn0261802|CG42748-PK|CG42748-PK	1.0000	FBpp0292363 type=protein; loc=2L:join(22140824..22140971,22141595..22141768,22141834..22144280,22145671..22146996,22154798..22155408,22156621..22156815,22158513..22158744); ID=FBpp0292363; name=CG42748-PB; parent=FBgn0261802,FBtr0303271; dbxref=FlyBase:FBpp0292363,FlyBase:FBpp0085292,FlyBase_Annotation_IDs:CG6448-PA,FlyBase_Annotation_IDs:CG42748-PB,REFSEQ:NP_724384,GB_protein:AAF57249; MD5=613d6…	15.3	21	0.180	DTGLSSQIVVAEETHTVNR+EVTSAIVHFVNDQQQSQHPR+GAPINSSFISVASGSGLLR+GNFLLDEISK+LAGHGDATRPTVVTAVPVSVAPVAEVDK+LANSLLTQR+LDDTIVSETSSGHVHSWQQQEQLGK+LNIPDWFR+LNVNSVAYDVDELDAEVKPSPGGMASVR+MGLIETNLDTHETVISGK+SHDHNPGALSEHQLR+TLDSPQTPVIDNSPPELAR+TLHSVSTEIQSSIK+TTSLSSLGSQR+WSTSHLNSTQMSPGASQR
831b	FBpp0085646|FBgn0260934|CG8201-PA|par-1-PA	1.0000	FBpp0085646 type=protein; loc=2R:join(19459933..19460616,19470597..19470812,19470872..19471092,19471209..19471490,19471552..19471736,19472819..19472931,19472996..19473164,19473440..19473554,19473613..19473740,19473805..19473967,19477616..19477704,19478742..19478865,19482952..19483101,19483168..19483286,19483349..19483407); ID=FBpp0085646; name=par-1-PA; parent=FBgn0260934,FBtr0086450; dbxref=FlyB…	21.7	21	0.126	AENLLLDSELNIK+ASSGVGPTNAAATVAAATGAVGAVNPSNNYNAAGSAADR+IAFDLKL+IIDKTQLNPGSLQK+ISGTSIGFK+LFQVIETEK+MLTTADTTLNSPAKPR+NNTALEYSGTSGASGDSSHPGR+QNTIDSATIKENTAR+RPTIADEAAKPR+SEIEASLSQVR+TTSPLMPDQIMQK+TVSGTSGIIPR+VGPTNAAATVAAATGAVGAVNPSNNYNAAGSAADR+YDDVFATYLLLGR
762a	FBpp0074963|FBgn0004401|CG6143-PB|Pep-PB FBpp0089253|FBgn0004401|CG6143-PC|Pep-PC FBpp0293516|FBgn0004401|CG6143-PD|Pep-PD	1.0000	FBpp0074963 type=protein; loc=3L:complement(join(17643979..17643986,17643363..17643726,17641026..17641255,17638505..17640053)); ID=FBpp0074963; name=Pep-PB; parent=FBgn0004401,FBtr0075199; dbxref=FlyBase:FBpp0074963,FlyBase_Annotation_IDs:CG6143-PB,GB_protein:AAF49319.3,REFSEQ:NP_524858,GB_protein:AAF49319,FlyMine:FBpp0074963,modMine:FBpp0074963; MD5=19816eddca9ef235f71f1c63d498b93d; length=716; …	13.9	21	0.179	AAAPAAVASPAAAATSADASPSPAK+AAAPAAVASPAAAATSADASPSPAKK+FFDTEVTAEIHSR+IDYDTHLLSAEHLK+IDYDTHLLSAEHLKK+NFGGGNNNYGGPMGANR+NQNPPSLLDLPR+QTLPISTEEEETR
546	FBpp0085860|FBgn0027835|CG5170-PD|Dp1-PD FBpp0085861|FBgn0027835|CG5170-PF|Dp1-PF FBpp0085862|FBgn0027835|CG5170-PE|Dp1-PE FBpp0089201|FBgn0027835|CG5170-PA|Dp1-PA FBpp0089202|FBgn0027835|CG5170-PB|Dp1-PB FBpp0309290|FBgn0027835|CG5170-PG|Dp1-PG FBpp0311418|FBgn0027835|CG5170-PH|Dp1-PH	1.0000	FBpp0085860 type=protein; loc=2R:join(18415250..18415286,18415345..18415595,18415663..18417516,18417577..18418965,18419051..18419425); ID=FBpp0085860; name=Dp1-PD; parent=FBgn0027835,FBtr0086679; dbxref=FlyBase:FBpp0085860,FlyBase_Annotation_IDs:CG5170-PD,GB_protein:AAM68449.1,REFSEQ:NP_725785,GB_protein:AAM68449; MD5=d9f88abad723182825b9423678b39911; length=1301; release=r6.09; species=Dmel;;FBp…	19.8	21	0.172	ADHDVIISLPK+AVAYLSEIIK+DAILEIVGDPETLHR+EGIAQAEQEIR+ETGAQIEIVSGKNQSLTFLIK+FSADDDNPNSIFISGK+GPQVALGNALTVVYQK+GSTIAEILQLTGVSVEMPPNDSPSETITLR+IIFPSNEDTDKEVITIIGK+IISITGYQANAEAAR+INIPSQSDESEFITIAGTK+INVPPQQVQKDEIVISGEKDAVAAAK+KIIEDNKVNIK+NQSLTFLIK+QLASFTAEVR+QVTITIPTPQENTDIVK+YYNSIIGTGGK
48	FBpp0071226|FBgn0030086|CG7033-PA|CG7033-PA	1.0000	FBpp0071226 type=protein; loc=X:join(9089596..9089598,9090488..9091177,9091410..9092037,9092110..9092396); ID=FBpp0071226; name=CG7033-PA; parent=FBgn0030086,FBtr0071289; dbxref=FlyBase:FBpp0071226,FlyBase_Annotation_IDs:CG7033-PA,GB_protein:AAF46442.2,REFSEQ:NP_572524,GB_protein:AAF46442,FlyMine:FBpp0071226,modMine:FBpp0071226; MD5=5cd8081ca04f749c775babd3a6f1efb7; length=535; release=r6.09; spe…	37.2	21	0.176	ALLSLPTAIADNAGYDSAQLVSELR+AVGVDNPAAK+EAIAIEAFAR+ELGITESFAVK+GATQQILDEADR+KSGGTLGDSFLDEGFLLDK+LSSFIGAIAIGDLVK+NAGHVEVTNDGATILR+QATQVALEALTAAAQDNSSSDEK+QATQVALEALTAAAQDNSSSDEKFR+QATQVALEALTAAAQDNSSSDEKFRNDLLNIAR+QLIYNYPEQLFADAR+QTLGLDMELGK+SGGTLGDSFLDEGFLLDK+VQDEEVGDGTTSVTVLASELLR
251	FBpp0077397|FBgn0031453|CG9894-PB|Bacc-PB FBpp0077398|FBgn0031453|CG9894-PA|Bacc-PA FBpp0297923|FBgn0031453|CG9894-PC|Bacc-PC FBpp0307124|FBgn0031453|CG9894-PD|Bacc-PD	1.0000	FBpp0077397 type=protein; loc=2L:join(2753415..2753660,2756008..2756170,2756245..2756294); ID=FBpp0077397; name=Bacc-PB; parent=FBgn0031453,FBtr0077713; dbxref=FlyBase:FBpp0077397,FlyBase_Annotation_IDs:CG9894-PB,GB_protein:AAN10413.1,REFSEQ:NP_608706,GB_protein:AAN10413,FlyMine:FBpp0077397; MD5=4c496eb0d3aca50804fbd6d04d9073f1; length=152; release=r6.09; species=Dmel;;FBpp0077398 type=protein; l…	36.8	21	0.178	AAAADAAGDAADNGTSKDGEDAADAAAAAPAK+AAAADAAGDAADNGTSKDGEDAADAAAAAPAKESVK+AAAEDKAAAADAAGDAADNGTSKDGEDAADAAAAAPAK+DGEDAADAAAAAPAK+DGEDAADAAAAAPAKESVK+VAADDVSAVKDDLK
794a	FBpp0079874|FBgn0032393|CG12264-PA|CG12264-PA	1.0000	FBpp0079874 type=protein; loc=2L:join(11999725..11999854,11999913..12001171); ID=FBpp0079874; name=CG12264-PA; parent=FBgn0032393,FBtr0080290; dbxref=FlyBase:FBpp0079874,FlyBase_Annotation_IDs:CG12264-PA,GB_protein:AAF53143.1,REFSEQ:NP_609533,GB_protein:AAF53143,FlyMine:FBpp0079874,modMine:FBpp0079874; MD5=a30ecd18fd91702c98940874ba57d2fa; length=462; release=r6.09; species=Dmel;	43.1	20	0.162	AIGTDEDLAHSSIR+ALENEGFK+AREQVATLIGADPK+EIIFTSGATESNNIAVK+EMSPLWEMVQEGIDLK+FTTVEEVDYTADK+NEQTEGRPLYLDAQATTPMDPR+RVFFHTDAAQAVGK+SGTVPAPLAVGLGAAAELSLR+THAYGWETESAVEK+VFFHTDAAQAVGK+VLDAMLPYLTNFYGNPHSR+VPLDVNAMNIDLMSISGHK+WVDFLSNR
775a	FBpp0076649|FBgn0035720|CG10077-PA|CG10077-PA FBpp0305296|FBgn0035720|CG10077-PD|CG10077-PD	1.0000	FBpp0076649 type=protein; loc=3L:complement(join(6955381..6955388,6953773..6955169,6951267..6951445,6950330..6951202)); ID=FBpp0076649; name=CG10077-PA; parent=FBgn0035720,FBtr0076940; dbxref=FlyBase:FBpp0076649,FlyBase_Annotation_IDs:CG10077-PA,GB_protein:AAF50635.2,REFSEQ:NP_648062,GB_protein:AAF50635,FlyMine:FBpp0076649,modMine:FBpp0076649; MD5=5a48c8d279608a224e3fdc0d5e1e699d; length=818; rel…	33.0	20	0.193	DFVLSSFR+DLVGVAQTGSGK+ELAQQIQQVAIEFGSNTHVR+FVINYDYPSNSEDYVHR+GDGPIALVLAPTR+GDQVPTPSIEFEEGGFPDYVMNEIRK+GQGGGGYQGQQQQQQQQNGGVPFSR+GVEIVIATPGR+HSILVATDVAAR+IVWSEVNLTPFR+IVWSEVNLTPFRK+LERGDGPIALVLAPTR+MLDMGFEPQIR+QGFAKPTAIQAQGWPIAMSGR+SAPYPGFNGHGPANGGQR+SNNTGTAYTLFTHSNANK+TIIFVETK+TLAYVLPAVVHINNQPR+TVGETETFLTSNEITIK
482	FBpp0084559|FBgn0040080|CG5692-PA|pins-PA	1.0000	FBpp0084559 type=protein; loc=3R:join(27583088..27584374,27584633..27585322); ID=FBpp0084559; name=pins-PA; parent=FBgn0040080,FBtr0085189; dbxref=FlyBase:FBpp0084559,FlyBase_Annotation_IDs:CG5692-PA,GB_protein:AAF56721.1,REFSEQ:NP_524999,GB_protein:AAF56721,FlyMine:FBpp0084559,modMine:FBpp0084559; MD5=12d22847df5b4f0846d29f933ff2640b; length=658; release=r6.09; species=Dmel;	27.4	20	0.163	AGVAFFQAAIQAGTEDLR+ALYNLGNVYHAK+AVEFYQENLK+DDDFFEMLSR+FGDDVKEALTR+GATVPDEDFFSLIMK+KLLGMPDSEPSPTEEEAR+KPLVQQNSLFVDPTNLPGLK+LLGMPDSEPSPTEEEAR+SATTTQQPDDDFLDMLMR+SELPRPNVTMDAEAEAPPR+SPSSANPSAIGHGPLAR+SVPEAAVPGAPR
298	FBpp0078806|FBgn0001942|CG9075-PA|eIF-4a-PA FBpp0078807|FBgn0001942|CG9075-PC|eIF-4a-PC FBpp0078808|FBgn0001942|CG9075-PB|eIF-4a-PB FBpp0078809|FBgn0001942|CG9075-PD|eIF-4a-PD FBpp0297911|FBgn0001942|CG9075-PE|eIF-4a-PE FBpp0303628|FBgn0001942|CG9075-PF|eIF-4a-PF	1.0000	FBpp0078806 type=protein; loc=2L:join(5981834..5981835,5983010..5983236,5984011..5984624,5984719..5984942,5985026..5985170); ID=FBpp0078806; name=eIF-4a-PA; parent=FBgn0001942,FBtr0079175; dbxref=FlyBase:FBpp0078806,FlyBase_Annotation_IDs:CG9075-PA,GB_protein:AAF52317.2,REFSEQ:NP_723137,GB_protein:AAF52317,FlyMine:FBpp0078806,modMine:FBpp0078806; MD5=5891fcac3bcd1da6b7c83506890f24e3; length=403; …	30.5	20	0.156	DPVSILVK+GFKDQIQDVFK+GIDVQQVSLVINYDLPSNR+GRDVIAQAQSGTGK+GVAINFITDDDRR+KGVAINFITDDDRR+LFVLDEADEMLSR+MLPPDVQVILLSATMPPDVLEVSR+VLITTDLLAR+VVMALGEYMK
16	FBpp0070355|FBgn0028969|CG14813-PA|deltaCOP-PA FBpp0291138|FBgn0028969|CG14813-PB|deltaCOP-PB	1.0000	FBpp0070355 type=protein; loc=X:complement(join(1861595..1861597,1861446..1861485,1861156..1861379,1860686..1861098,1860427..1860624,1860057..1860370,1859871..1859982,1859519..1859813)); ID=FBpp0070355; name=deltaCOP-PA; parent=FBgn0028969,FBtr0070371; dbxref=FlyBase:FBpp0070355,FlyBase_Annotation_IDs:CG14813-PA,GB_protein:AAF45673.1,REFSEQ:NP_652012,GB_protein:AAF45673,FlyMine:FBpp0070355,modMin…	35.0	20	0.176	AAIASDIHKESVHLK+ASNILEDLETLR+DGGVQQFENSGLLTLR+DVDSFVDQLKNEGEK+GGPSLGGIGSR+IANLAPAAPAGGSSAAASASAAAK+IEGLLAAFPK+NLGKPFPLNTDVGVLK+SGGFSADGIGSSGVSSSSGASSANTGITSIDVDTK+TPYAGVVAQDVVQVDSEAAVK+YSSESILFVEK
887a	FBpp0303361|FBgn0263998|CG43741-PA|Ack-like-PA	1.0000	FBpp0303361 type=protein; loc=2R:complement(join(13152619..13152622,13151367..13151436,13150889..13151288,13149750..13150832,13148953..13149683,13148671..13148890,13143375..13144688,13143126..13143317)); ID=FBpp0303361; name=Ack-like-PA; parent=FBgn0263998,FBtr0330329; dbxref=FlyBase_Annotation_IDs:CG43741-PA,FlyBase:FBpp0303361,REFSEQ:NP_477086,GB_protein:AAG22275; MD5=d25b335598346f60b2a556e874…	15.9	19	0.147	ALLDIGPSPAATLLR+EGLEAYNSLIER+FGEIYDQLPDMKPEQLK+FSSVDNELAGNALFK+GKDAEFEATQISGLYVNDDELR+ILNHAIEIANEISAR+KALLDIGPSPAATLLR+NFTEELQSIPDIQSLIGK+QLGTGEFGIVQQGVWSNGNER+SGGLGTSGSAHTPTHGNASPFPK+SPGFDHVNNKNEITEMSAK+SSGTVKPISVKDEK+TGYFNPSNTVAFLEGLPSSTR
884a	FBpp0301121|FBgn0263391|CG43443-PP|hts-PP	1.0000	FBpp0301121 type=protein; loc=2R:complement(join(19411160..19411255,19410590..19411073,19409805..19410516,19409620..19409743,19408483..19408593,19408124..19408418,19407975..19408055,19407841..19407912,19401898..19405424)); ID=FBpp0301121; name=hts-PP; parent=FBgn0263391,FBtr0309113; dbxref=FlyBase_Annotation_IDs:CG43443-PP,FlyBase:FBpp0301121,REFSEQ:NP_001097377,GB_protein:ABV53853; MD5=633375c85…	11.8	19	0.158	DGGAGASGILQQLSDIVGVPVSR+FAAVAAAEDGAATAEKDAAEAVPK+IEDPLQFVPAGTNPR+ISAGPQSHILEGVTWDEASR+KFAAVAAAEDGAATAEKDAAEAVPK+KYPQSEPETEHQVIEIQTQQAPVPR+LLDLYGWTQGLGAQITAR+LLPVGLDNLVLIPEESR+LLPVGLDNLVLIPEESRK+SVHGEYTDTDFSESEAVLQAGTK+TGLLPLTK+TQTHVYTNLR+VDMQGQIVEQGTTNFGGNK+VEVLETGTPDPK
821a	FBpp0085063|FBgn0004606|CG1322-PB|zfh1-PB FBpp0303607|FBgn0004606|CG1322-PE|zfh1-PE	1.0000	FBpp0085063 type=protein; loc=3R:join(30766284..30766380,30773573..30773736,30773987..30774697,30783943..30785941,30786010..30786203); ID=FBpp0085063; name=zfh1-PB; parent=FBgn0004606,FBtr0085701; dbxref=FlyBase_Annotation_IDs:CG1322-PB,FlyBase:FBpp0085063,GB_protein:AAF57083.1,REFSEQ:NP_476850,GB_protein:AAF57083,FlyMine:FBpp0085063,modMine:FBpp0085063; MD5=263333947744c13e62b47f566010f5c2; leng…	17.1	19	0.165	EMAPTPEATEAATPIKR+HMISHDESALLR+HSNPGSSGIQDAHPNQPGAAADAFLVK+ISHEDEFGAGVLMPPKPR+KMQSFQNNQAAGAAPPMPIDSQASLTR+LLQLSAAGQQQR+LLQLSAAGQQQREEEREEQQK+LVMDIEEPETK+QEQEPLNVAEER+SESSPPYIAPPSGEALNPEAINLSR+VVQVWFQNNR
808a	FBpp0082989|FBgn0020238|CG31196-PC|14-3-3epsilon-PC	1.0000	FBpp0082989 type=protein; loc=3R:join(18242846..18242909,18247433..18247902,18247971..18248151,18248233..18248288); ID=FBpp0082989; name=14-3-3epsilon-PC; parent=FBgn0020238,FBtr0083567; dbxref=FlyBase:FBpp0082989,FlyBase_Annotation_IDs:CG31196-PC,GB_protein:AAN13766.1,REFSEQ:NP_732312,GB_protein:AAN13766,FlyMine:FBpp0082989,modMine:FBpp0082989; MD5=051c8d1e91c5cb700b24a5d7366587b7; length=256; r…	50.4	19	0.139	AAFDDAIAELDTLSEESYK+AASDIAMNDLPPTHPIR+DAAENSLIAYK+DNLTLWTSDMQAEGDGEPK+DSTLIMQLLR+IITSIEQKEENK+IITSIEQKEENKGAEEK+KDAAENSLIAYK+LAEQAERYDEMVEAMK+NLLSVAYK+YLAEFATGSDR+YLAEFATGSDRK
766a	FBpp0075513|FBgn0026418|CG6603-PA|Hsc70Cb-PA FBpp0075514|FBgn0026418|CG6603-PB|Hsc70Cb-PB FBpp0075515|FBgn0026418|CG6603-PC|Hsc70Cb-PC FBpp0292997|FBgn0026418|CG6603-PE|Hsc70Cb-PE FBpp0292998|FBgn0026418|CG6603-PF|Hsc70Cb-PF FBpp0305265|FBgn0026418|CG6603-PI|Hsc70Cb-PI	1.0000	FBpp0075513 type=protein; loc=3L:join(14037644..14037750,14039048..14039999,14040064..14040594,14042159..14042359,14042448..14043071); ID=FBpp0075513; name=Hsc70Cb-PA; parent=FBgn0026418,FBtr0075771; dbxref=FlyBase:FBpp0075513,FlyBase_Annotation_IDs:CG6603-PA,GB_protein:AAF49766.1,REFSEQ:NP_648687,GB_protein:AAF49766,FlyMine:FBpp0075513,modMine:FBpp0075513; MD5=0eb07376e5e8a8f186ee5d11b434cb77; l…	28.7	19	0.169	ALLDAAQIAGLNVLR+ASDYEQGPAAFDELK+ASDYEQGPAAFDELKNSIAIAR+ATPSFVAFDGKK+DIDLALGDYFAK+EAEEAAAAAEQAASEEKPGDQTNNTGEPADGQQEGADKK+KALLDAAQIAGLNVLR+KFNDPHVQHELTSIPAR+KGPFNVSIVYGQQVPYPDQTIGVWK+MLASTWDQIGGR+QLIEQVFNKPASTTLNQDEAVSR+SGGIETLANDYSLR+TADSPVQISAVR+VLWDSEGSAAPGEIEIFPQYHASPFSR
760a	FBpp0074458|FBgn0031006|CG8002-PA|rictor-PA FBpp0310228|FBgn0031006|CG8002-PC|rictor-PC	1.0000	FBpp0074458 type=protein; loc=X:complement(join(19260987..19261050,19259436..19259646,19258827..19259372,19258213..19258366,19257291..19258154,19257047..19257223,19256775..19256983,19255818..19256606,19255591..19255715,19254603..19255521,19253802..19254531,19252722..19253744)); ID=FBpp0074458; name=rictor-PA; parent=FBgn0031006,FBtr0074689; dbxref=FlyBase:FBpp0074458,FlyBase_Annotation_IDs:CG8002…	14.1	19	0.156	AIVDALYLNQIEVR+FITDYFSDISQQLAAVTTSNR+HGDLPQLLELLR+HLNVQEQAGPVLQLQETAEAAAFAVPPVTQFR+IKVSQDPEDFYR+KFLPQALYDNFR+LALLSVLR+LANPVSAK+LSADELNVLLPTLNAPK+LTASILYNVQR+MLAIAPEDISPAVVR+NVLDLFPTR+RLSADELNVLLPTLNAPK+RNQLATSMLPSTLSPMAMKGYVQLR+SILPTLAAR+SLFLDSIIQGGALIQTR+TTDVISLLGSGVGTMSGAVLYPTPYQHR+VLSQADAHLWDWDVITTILK
662	FBpp0099390|FBgn0261458|CG33979-PA|capt-PA FBpp0099391|FBgn0261458|CG33979-PB|capt-PB FBpp0304563|FBgn0261458|CG33979-PC|capt-PC	1.0000	FBpp0099390 type=protein; loc=2L:complement(join(1153386..1153504,1152771..1153318,1152177..1152700,1152032..1152115)); ID=FBpp0099390; name=capt-PA; parent=FBgn0261458,FBtr0100022; dbxref=FlyBase:FBpp0099390,FlyBase_Annotation_IDs:CG33979-PA,FlyBase:FBpp0077648,GB_protein:AAF51408.2,REFSEQ:NP_001033869,GB_protein:AAF51408,FlyMine:FBpp0099390,modMine:FBpp0099390; MD5=ee0bcccab12f2765e8fb66d069811…	49.5	19	0.160	AWVQTLTELQAYIR+DSLGVEIVNSK+EMNDAGQFYTNR+GAAPAGGAPPPPPPGGLPPPPPMLDLSALK+IGGDVAQHAELVK+QAELLKPTSTQISAIQDFR+QAELLKPTSTQISAIQDFREK+QYHTTGLVWSGK+SAFGSQLQYVTLATQIAQPAQPK+SALFAQINQGADITK+SSEMNILLPDDSGDYTELALPEQYK+TGPAPFKSPAQSGGSKAVAAPSAAQAK+WIIEYQK
811a	FBpp0083423|FBgn0264357|CG17299-PF|SNF4Agamma-PF FBpp0290803|FBgn0264357|CG17299-PR|SNF4Agamma-PR FBpp0290804|FBgn0264357|CG17299-PS|SNF4Agamma-PS	1.0000	FBpp0083423 type=protein; loc=3R:join(21173975..21175633,21178278..21178399,21178580..21179204,21179268..21179390,21185548..21185584,21202452..21202585,21207619..21207667,21210789..21211079,21211141..21211319,21211387..21211590,21211748..21212527); ID=FBpp0083423; name=SNF4Agamma-PF; parent=FBgn0264357,FBtr0084020; dbxref=FlyBase:FBpp0083423,FlyBase_Annotation_IDs:CG17299-PF,GB_protein:AAF55864.2…	21.1	18	0.091	AAAHQQQLAVQSAHMR+ALLHTQEPVAPPSRPSPVGPPSPAPTSSVIVAK+DGSAHPHQGSDAQYYHTVTAVRPNSSQR+ETPVPVTPEPVSPLPLPTEPPLIIK+FDVINLAAEK+GDGTLDPHHAAILFR+GLPVADPFLEK+HLLDPSSADSSATSSTYSVSGGTGPATSSAAGGAGGAAAAAGQGAAGGAGGLMNSMK+IGTYNNIETADETTSIITALKK+LVVFDTQLLVK+QHPAVTITSADGTQSTAK+RPTIFDVFRPR+SLIEDIPEEETAPAR+SVLHNQVMPLVSIGPDASLYDAIK
806c	FBpp0075504|FBgn0001216|CG8937-PA|Hsc70-1-PA	1.0000	FBpp0075504 type=protein; loc=3L:join(13974571..13974775,13975917..13977637); ID=FBpp0075504; name=Hsc70-1-PA; parent=FBgn0001216,FBtr0075762; dbxref=FlyBase:FBpp0075504,FlyBase_Annotation_IDs:CG8937-PA,GB_protein:AAF49782.1,REFSEQ:NP_524063,GB_protein:AAF49782,FlyMine:FBpp0075504,modMine:FBpp0075504; MD5=8b48cc71a713218dd3b871aeae7e589d; length=641; release=r6.09; species=Dmel;	17.9	18	0.060	ATAGDTHLGGEDFDNR+FELSAIPPAPR+IINEPTAAAIAYGLDK+ITITNDK+ITITNDKGR+LSKEDIER+NTTIPTK+SFYPEEVSSMVLTK+SINPDEAVAYGAAVQAAILHGDK+VEIIANDQGNR
744a	FBpp0072587|FBgn0035227|CG12090-PA|Iml1-PA FBpp0305593|FBgn0035227|CG12090-PD|Iml1-PD	1.0000	FBpp0072587 type=protein; loc=3L:complement(join(1533857..1533908,1533494..1533801,1532945..1533433,1532283..1532887,1532051..1532222,1531580..1531988,1531391..1531522,1529106..1529228,1527674..1528076,1527439..1527613,1527190..1527381,1526660..1526752,1526334..1526398,1525285..1525392,1525022..1525228,1524868..1524965,1524641..1524808,1524425..1524585,1524195..1524357,1524027..1524139,1523914..1…	16.2	18	0.151	ALINPFDPSQVTIK+AVNGFLTELFQK+FSPNATLPEIFEAMK+IFPATDAAAAAGVAAR+IIIGVDWK+ISLSGSVITVTGYRPR+ISLSGSVITVTGYRPRHPYPPINVDYR+MLFFQEAILGK+QNSPMNPQPANVPNLTATQAK+RQNSPMNPQPANVPNLTATQAK+SDSSQSFVMGDEPIDFFK+SDSSQSFVMGDEPIDFFKR+SLNNDYVISDYTLLPDDVNHDYAQSR+SYDADLVMNLK+SYLWGATGEQEWTPAITTVK+TGQLSVVITPGVGVFSVDR+TIVSIAPIVRPGR+TSVPSLETYAYR
453	FBpp0083683|FBgn0003676|CG5374-PB|T-cp1-PB FBpp0083684|FBgn0003676|CG5374-PA|T-cp1-PA	1.0000	FBpp0083683 type=protein; loc=3R:complement(join(22491259..22491331,22490868..22491021,22489922..22490812,22489303..22489858)); ID=FBpp0083683; name=T-cp1-PB; parent=FBgn0003676,FBtr0084290; dbxref=FlyBase:FBpp0083683,FlyBase_Annotation_IDs:CG5374-PB,GB_protein:AAN13906.1,REFSEQ:NP_732748,GB_protein:AAN13906,FlyMine:FBpp0083683,modMine:FBpp0083683; MD5=5db5fade362b566973c98af35e11bcaf; length=557…	24.2	18	0.156	EQLAIAEFAK+IHPTSIISGYR+IIGADAEFFSAMVVDAAQSVK+MGVQVLINDPDKLEAIR+MLVDDIGDVTVTNDGATILR+SDLKWTGLDLIEGVVR+SSLGPVGLDK+TQNVMAALSISNIVK+WTGLDLIEGVVR+YISEHLTAPVDELGR
418	FBpp0082177|FBgn0260962|CG7769-PA|pic-PA	1.0000	FBpp0082177 type=protein; loc=3R:join(13052409..13052469,13052623..13053034,13053237..13054161,13054226..13054577,13054641..13055835,13055892..13056288,13056351..13056431); ID=FBpp0082177; name=pic-PA; parent=FBgn0260962,FBtr0082709; dbxref=FlyBase:FBpp0082177,FlyBase_Annotation_IDs:CG7769-PA,GB_protein:AAF54901.1,REFSEQ:NP_650257,GB_protein:AAF54901,FlyMine:FBpp0082177,modMine:FBpp0082177; MD5=2…	16.0	18	0.151	ANGNVSDSVGIPSEGGVIAAIDPK+DLLFILTR+ESIVYHDGSNYHAVAPLTFR+FHLGDTVNVFR+GDFILVGDLMR+HGSLVMQNVGER+KSADVEDVIK+LGDDPNTYYVVATSLVIPEEPEPK+LSGEIIPR+LVFSNVNLK+MVNDVITVVTK+NAVILGTIDEIQK+VLAGIGSFVR+VTLGTQPTTLR
316	FBpp0079406|FBgn0012036|CG3752-PA|Aldh-PA FBpp0304847|FBgn0012036|CG3752-PB|Aldh-PB	1.0000	FBpp0079406 type=protein; loc=2L:join(9387768..9387890,9389829..9389977,9390040..9390136,9390246..9391439); ID=FBpp0079406; name=Aldh-PA; parent=FBgn0012036,FBtr0079806; dbxref=FlyBase:FBpp0079406,FlyBase_Annotation_IDs:CG3752-PA,GB_protein:AAF52769.1,REFSEQ:NP_609285,GB_protein:AAF52769,FlyMine:FBpp0079406,modMine:FBpp0079406; MD5=d85e4ba5d9619ace3debbc4a0493e55d; length=520; release=r6.09; spec…	39.8	18	0.146	AGTVWVNTYNVLAAQAPFGGYK+ANNSEYGLAAAVFTK+DLDKANYIVGGLR+EEIFGPVQQLIR+LGPALATGNTIVLKPAEQTSLTALYIAQLVK+LIQLASGNTNLK+LIQLASGNTNLKR+LVAGGSRPEGLPGYFVQPTVFADVQDDMTIAR+TFVEDKIYDEFVER+TIPMDGDFFTYTR+TVGNPFDLNTEQGPQVNEEQMEK+VAFTGSTDVGK+VTLELGGK
274	FBpp0078134|FBgn0000100|CG7490-PA|RpLP0-PA FBpp0306232|FBgn0000100|CG7490-PB|RpLP0-PB	1.0000	FBpp0078134 type=protein; loc=3L:join(22076288..22076341,22076416..22077315); ID=FBpp0078134; name=RpLP0-PA; parent=FBgn0000100,FBtr0078481; dbxref=FlyBase:FBpp0078134,FlyBase_Annotation_IDs:CG7490-PA,GB_protein:AAF51807.1,REFSEQ:NP_524211,GB_protein:AAF51807,FlyMine:FBpp0078134,modMine:FBpp0078134; MD5=86e1796e988a2ee9e406941fb4905ecb; length=317; release=r6.09; species=Dmel;;FBpp0306232 type=pr…	35.0	18	0.141	APARPGAIAPLHVIIPAQNTGLGPEK+FAAAASASAAPAAGGATEK+FAAAASASAAPAAGGATEKKEEAK+GHLENNPQLEK+GNVGFVFTK+GTIEIINDVPILKPGDK+TSFFQALSIPTK+VRAPARPGAIAPLHVIIPAQNTGLGPEK+VVELFDEFPK
203	FBpp0075759|FBgn0022959|CG5654-PA|yps-PA FBpp0297134|FBgn0022959|CG5654-PB|yps-PB	1.0000	FBpp0075759 type=protein; loc=3L:complement(join(12124712..12124886,12122837..12123574,12122676..12122773,12122107..12122154)); ID=FBpp0075759; name=yps-PA; parent=FBgn0022959,FBtr0076027; dbxref=FlyBase:FBpp0075759,FlyBase_Annotation_IDs:CG5654-PA,GB_protein:AAF49961.3,REFSEQ:NP_524033,GB_protein:AAF49961,FlyMine:FBpp0075759,modMine:FBpp0075759; MD5=e40bca2842ecf7b30a38c770d1369348; length=352; …	36.5	18	0.160	DGEVEGEDAESSAQQQQQQAAPIVDGQPQQQVQSGPR+DGGEYIQGQGPPRPQQPRPR+GLGGGDGSAEPGVHDQNPEGLQR+GNEAANVTGPSGEPVR+NDTREDVFVHQSAIAR+RDGGEYIQGQGPPRPQQPRPR+RGLGGGDGSAEPGVHDQNPEGLQR+RKDGEVEGEDAESSAQQQQQQAAPIVDGQPQQQVQSGPR+SGYGFINR
20	FBpp0070395|FBgn0023529|CG2918-PA|CG2918-PA FBpp0290016|FBgn0023529|CG2918-PB|CG2918-PB	1.0000	FBpp0070395 type=protein; loc=X:complement(join(2274026..2274336,2271491..2273951)); ID=FBpp0070395; name=CG2918-PA; parent=FBgn0023529,FBtr0070411; dbxref=FlyBase:FBpp0070395,FlyBase_Annotation_IDs:CG2918-PA,GB_protein:AAF45769.1,REFSEQ:NP_569995,GB_protein:AAF45769,FlyMine:FBpp0070395,modMine:FBpp0070395; MD5=cfdfc2261bbd406d60be0a8d7ee44248; length=923; release=r6.09; species=Dmel;;FBpp0290016…	18.3	18	0.158	AYFYLDDSGIFR+DATLFPLQVSFER+DATLFPLQVSFERDPGDGAAVK+EALLSAAQLANLK+EINPVVQVLGVGYDR+LESAFNALEAHIIEVQQK+LSNVFLAR+NLNADESATMGAVYK+TLGGLEIQLR+TPAILAFR+TSAAVVSYQLVK+VGVVSPGVPMEIALNR+VLQLINDYAAVALNYGVFHR
852a	FBpp0088021|FBgn0028687|CG1341-PA|Rpt1-PA	1.0000	FBpp0088021 type=protein; loc=2R:complement(7652536..7653837); ID=FBpp0088021; name=Rpt1-PA; parent=FBgn0028687,FBtr0088947; dbxref=GB_protein:AAF59219.1,FlyBase:FBpp0088021,FlyBase_Annotation_IDs:CG1341-PA,REFSEQ:NP_477473,GB_protein:AAF59219,FlyMine:FBpp0088021,modMine:FBpp0088021; MD5=76480cb616eeeb3d35baf21492c93f5f; length=433; release=r6.09; species=Dmel;	31.6	17	0.145	ESDTGLAPPALWDLAADK+FVNLGIEPPK+FVNLGIEPPKGVLLFGPPGTGK+FVVDLADSVAPTDIEEGMR+GVLLFGPPGTGK+IINADSDDPK+KVEFGLPDQDGR+QILQNEQPLQVAR+QVNELTGIKESDTGLAPPALWDLAADK+SIEEDIQK+SLDEGDIELLK+TMLELINQLDGFDPR
819a	FBpp0084666|FBgn0039580|CG1345-PA|Gfat2-PA	1.0000	FBpp0084666 type=protein; loc=3R:complement(join(28337870..28339546,28337293..28337667)); ID=FBpp0084666; name=Gfat2-PA; parent=FBgn0039580,FBtr0085297; dbxref=FlyBase:FBpp0084666,FlyBase_Annotation_IDs:CG1345-PA,GB_protein:AAF56785.1,REFSEQ:NP_651617,GB_protein:AAF56785,FlyMine:FBpp0084666,modMine:FBpp0084666; MD5=8fd2d592c025067320afb4dd97552607; length=683; release=r6.09; species=Dmel;	21.7	17	0.148	EIFEQPESVVNTMR+FDTQTVVLGGIK+GQDYSLPIDTHIGIAHTR+KEVEYFFASDASAVIEHTNR+LATDHIPILYAK+LEIIDGLSQLDEHIR+LNSQVQQLAK+MEIQQIMK+RLEIIDGLSQLDEHIR+SDEDNSFVVVHNGIITNYK+SDEDNSFVVVHNGIITNYKDVK+WATHGVPSEVNSHPQR
795a	FBpp0079999|FBgn0263598|CG3762-PA|Vha68-2-PA FBpp0080000|FBgn0263598|CG3762-PB|Vha68-2-PB FBpp0080001|FBgn0263598|CG3762-PC|Vha68-2-PC FBpp0294002|FBgn0263598|CG3762-PD|Vha68-2-PD FBpp0307596|FBgn0263598|CG3762-PE|Vha68-2-PE FBpp0307597|FBgn0263598|CG3762-PF|Vha68-2-PF	1.0000	FBpp0079999 type=protein; loc=2L:join(12975637..12975712,12976126..12976823,12976932..12977909,12977977..12978069); ID=FBpp0079999; name=Vha68-2-PA; parent=FBgn0263598,FBtr0080418; dbxref=FlyBase:FBpp0079999,FlyBase_Annotation_IDs:CG3762-PA,GB_protein:AAF53231.1,REFSEQ:NP_652004,GB_protein:AAF53231,FlyMine:FBpp0079999,modMine:FBpp0079999; MD5=b4e33b325474dd19b6960db5cb951524; length=614; release=…	34.7	17	0.145	ADFEQLHEDLQQAFR+ALDDFYDKNFPEFVPLR+ASLAETDKITLEVAK+DINELTESIYIPK+LAEMPADSGYPAYLGAR+LPANHPLLTGQR+NIIDFYDMAR+TALVANTSNMPVAAR+TVISQALSK+VASWEFNPLNVK+VGSHITGGDLYGLVHENTLVK+VGYYELVGEIIR+VKEILQEEEDLSEIVQLVGK+YIAPSGNYKVDDVVLETEFDGEITK
743a	FBpp0072494|FBgn0035162|CG13900-PA|CG13900-PA	1.0000	FBpp0072494 type=protein; loc=3L:complement(join(832715..832940,832042..832407,831316..831790,830908..831242,830034..830341,827878..829851)); ID=FBpp0072494; name=CG13900-PA; parent=FBgn0035162,FBtr0072597; dbxref=FlyBase:FBpp0072494,FlyBase_Annotation_IDs:CG13900-PA,GB_protein:AAF47416.2,REFSEQ:NP_728546,GB_protein:AAF47416,FlyMine:FBpp0072494,modMine:FBpp0072494; MD5=f49d70fcbe69abe9fa6878f622b…	17.2	17	0.134	AGLGLWASQIR+ELVYFEMDPTGELNEYTER+EMANAFINEVLPEDVFSSPK+HGLEVSEMAVSELPGNPNAVWTVK+HIPYQIVNIQAMGHR+IVPGQYFAIDPK+LGAVFNQVAFPLQYTPR+LPHSVTDDVDEDPTGTK+MLIAETDHNAYTEDTK+SWFLAVGLADNTVR+TVLDPVSGDLADTR+VYVSDVQESVFFIR+WVTATTLLDYDTIAIADK
630	FBpp0087968|FBgn0050382|CG30382-PA|CG30382-PA FBpp0087969|FBgn0263121|CG18495-PB|Prosalpha1-PB FBpp0087970|FBgn0263121|CG18495-PA|Prosalpha1-PA FBpp0291433|FBgn0050382|CG30382-PB|CG30382-PB	1.0000	FBpp0087968 type=protein; loc=2R:complement(join(7831520..7831595,7831281..7831457,7830511..7830992)); ID=FBpp0087968; name=CG30382-PA; parent=FBgn0050382,FBtr0088894; dbxref=FlyBase:FBpp0087968,FlyBase_Annotation_IDs:CG30382-PA,GB_protein:AAM68869.1,REFSEQ:NP_724616,GB_protein:AAM68869,FlyMine:FBpp0087968,modMine:FBpp0087968; MD5=4137b83427de6b647901cbacf8b3a673; length=244; release=r6.09; speci…	32.4	17	0.139	AIAQENITTVALK+EIEEHLTK+HITIFSPEGR+ILDEREIEEHLTK+LYQVEYAFK+NIVPETVTHLFR+TDPAGYFSGFK+TLEANSYLEK+TLEANSYLEKK
591	FBpp0086895|FBgn0000181|CG3644-PA|bic-PA FBpp0086896|FBgn0000181|CG3644-PB|bic-PB	1.0000	FBpp0086895 type=protein; loc=2R:12870403..12870912; ID=FBpp0086895; name=bic-PA; parent=FBgn0000181,FBtr0087782; dbxref=FlyBase:FBpp0086895,FlyBase_Annotation_IDs:CG3644-PA,GB_protein:AAF58449.1,REFSEQ:NP_476853,GB_protein:AAF58449,FlyMine:FBpp0086895,modMine:FBpp0086895; MD5=d946643f0790edd9996f6a26b50302b7; length=169; release=r6.09; species=Dmel;;FBpp0086896 type=protein; loc=2R:12870403..128…	69.2	17	0.147	AQASLPTNTFAITGHGENK+KLSVNTIPGIEEVNIIK+LATEIASK+LSVNTIPGIEEVNIIK+LSVNTIPGIEEVNIIKNDGTVIHFNNPK+NDGTVIHFNNPK+SGAGGAAGSSAADAGDDDVPDLVENFEEVAIADTKEEK+TITEMVPGILTQLGPQDINQLKK
315	FBpp0079328|FBgn0010265|CG13389-PA|RpS13-PA FBpp0099990|FBgn0010265|CG13389-PB|RpS13-PB FBpp0312104|FBgn0010265|CG13389-PC|RpS13-PC	1.0000	FBpp0079328 type=protein; loc=2L:complement(join(8364541..8364563,8364188..8364315,8363821..8364125)); ID=FBpp0079328; name=RpS13-PA; parent=FBgn0010265,FBtr0079724; dbxref=FlyBase:FBpp0079328,GB_protein:AAF52649.1,FlyBase_Annotation_IDs:CG13389-PA,REFSEQ:NP_476938,GB_protein:AAF52649; MD5=64e6acba0b4cb2697fd1862d9d26fa02; length=151; release=r6.09; species=Dmel;;FBpp0099990 type=protein; loc=2L:…	37.1	17	0.138	GISQSALPYR+GISQSALPYRR+LNADDVKEQIK+LNADDVKEQIKK+SVGLKPDIPEDLYHMIK+SVGLKPDIPEDLYHMIKK+SVLPPNWK+TVPSWLK
272	FBpp0077992|FBgn0259785|CG7752-PA|pzg-PA FBpp0304178|FBgn0259785|CG7752-PB|pzg-PB	1.0000	FBpp0077992 type=protein; loc=3L:join(21286437..21287067,21287128..21289487); ID=FBpp0077992; name=pzg-PA; parent=FBgn0259785,FBtr0078336; dbxref=FlyBase:FBpp0077992,FlyBase_Annotation_IDs:CG7752-PA,GB_protein:AAF51699.1,REFSEQ:NP_649297,GB_protein:AAF51699,FlyMine:FBpp0077992,modMine:FBpp0077992; MD5=8d5ae5ae907fc88b2a811c63d563e44b; length=996; release=r6.09; species=Dmel;;FBpp0304178 type=prot…	20.4	17	0.140	AGDESGEQNAEADIESLFEK+ATSAGATALNSAATALLSDEPGEATGK+EAAAAEEPQPSDEGDVVAK+EAAAAEEPQPSDEGDVVAKR+FNNLLSSGAVTVTGPSQPR+HFEVHQSPSASTVSPK+IAPGTTQSSVQGTQTVQR+KFNNLLSSGAVTVTGPSQPR+KLLQGNPVGQSK+MVVPGGGGGGGASAGGASAVGGVAQQQAVNDAESGGVGIGGLATR+SKEAAAAEEPQPSDEGDVVAK+SLEESPSADLLRPR+TNLISLLNK
268	FBpp0077790|FBgn0024352|CG2720-PA|Hop-PA	1.0000	FBpp0077790 type=protein; loc=2L:join(295272..295280,295346..295628,295704..296811,296977..297049); ID=FBpp0077790; name=Hop-PA; parent=FBgn0024352,FBtr0078131; dbxref=FlyBase:FBpp0077790,FlyBase_Annotation_IDs:CG2720-PA,GB_protein:AAF51511.1,REFSEQ:NP_477354,GB_protein:AAF51511,FlyMine:FBpp0077790,modMine:FBpp0077790; MD5=a53cd93a7b5c709a53e05f904613d174; length=490; release=r6.09; species=Dmel;	19.8	17	0.147	AFEAYNEGLK+AFEAYNEGLKYDPTNAILLQGR+APSPPPAKPAEPPKPAEPR+ILQGMQQQSK+LLESGIIQIH+MILEQMQSDPNAVKEHLQNPAIADK+RAPSPPPAKPAEPPKPAEPR+TIQLNPTWPK
207	FBpp0076207|FBgn0005533|CG3922-PB|RpS17-PB	1.0000	FBpp0076207 type=protein; loc=3L:complement(join(9429695..9429697,9429174..9429325,9428874..9429114)); ID=FBpp0076207; name=RpS17-PB; parent=FBgn0005533,FBtr0076479; dbxref=FlyBase:FBpp0076207,FlyBase_Annotation_IDs:CG3922-PB,GB_protein:AAF50272.1,REFSEQ:NP_524002,GB_protein:AAF50272,FlyMine:FBpp0076207,modMine:FBpp0076207; MD5=03edf5c0f514b34ba6142f641ccf4f7a; length=131; release=r6.09; species=…	44.3	17	0.153	DNYVPAVSALEQDIIEVDADTK+GLQLTQPNTNNFGR+IAGYVTHLMGR+LTLDFHTNKR+RDNYVPAVSALEQDIIEVDADTK
89	FBpp0072419|FBgn0035121|CG7008-PA|Tudor-SN-PA FBpp0304417|FBgn0035121|CG7008-PB|Tudor-SN-PB	1.0000	FBpp0072419 type=protein; loc=3L:complement(join(264118..264210,261978..262818,260311..261746,259503..259913)); ID=FBpp0072419; name=Tudor-SN-PA; parent=FBgn0035121,FBtr0072519; dbxref=FlyBase:FBpp0072419,FlyBase_Annotation_IDs:CG7008-PA,GB_protein:AAF47366.1,REFSEQ:NP_612021,GB_protein:AAF47366,FlyMine:FBpp0072419,modMine:FBpp0072419; MD5=701c9a369d3a19fef028cdbc20f725df; length=926; release=r6.…	21.0	16	0.130	AVVGTDGEEIVKAPPR+EGRPTAEQQTLIELEDQAR+EYGFVWIGK+GNIAESLLR+LESVNNSNFIGTILYPK+LHADFQSNPPIAGSYTPK+NYRPLYEIPHMFDAR+QLVAEGLVLAEQR+SSAYDQLIAAEQQAIK+VFFSSIRPPR+VQGSNATVLYIDYGNKETLPTNR+VTGSPNLATLRDPTTK+YGDITQDDAPEFR
811b	FBpp0083421|FBgn0264357|CG17299-PA|SNF4Agamma-PA FBpp0083422|FBgn0264357|CG17299-PB|SNF4Agamma-PB	1.0000	FBpp0083421 type=protein; loc=3R:join(21154927..21155071,21155233..21155387,21178278..21178399,21178580..21179204,21179268..21179390,21185548..21185584,21202452..21202585,21207619..21207667,21210789..21211079,21211141..21211319,21211387..21211590,21211748..21212527); ID=FBpp0083421; name=SNF4Agamma-PA; parent=FBgn0264357,FBtr0084018; dbxref=FlyBase:FBpp0083421,FlyBase_Annotation_IDs:CG17299-PA,GB…	27.6	16	0.070	AAAHQQQLAVQSAHMR+DGSAHPHQGSDAQYYHTVTAVRPNSSQR+FAVIPEEPQAGSPALGTPPPGGR+FDVINLAAEK+GDGTLDPHHAAILFR+GLPVADPFLEK+HLLDPSSADSSATSSTYSVSGGTGPATSSAAGGAGGAAAAAGQGAAGGAGGLMNSMK+IGTYNNIETADETTSIITALKK+LVVFDTQLLVK+QHPAVTITSADGTQSTAK+RPTIFDVFRPR+SLIEDIPEEETAPAR+SVLHNQVMPLVSIGPDASLYDAIK
80	FBpp0072120|FBgn0263006|CG3725-PG|SERCA-PG FBpp0072121|FBgn0263006|CG3725-PE|SERCA-PE FBpp0072122|FBgn0263006|CG3725-PB|SERCA-PB FBpp0072123|FBgn0263006|CG3725-PD|SERCA-PD FBpp0072124|FBgn0263006|CG3725-PA|SERCA-PA FBpp0072125|FBgn0263006|CG3725-PH|SERCA-PH FBpp0072126|FBgn0263006|CG3725-PC|SERCA-PC FBpp0072127|FBgn0263006|CG3725-PF|SERCA-PF FBpp0309946|FBgn0263006|CG3725-PI|SERCA-PI	1.0000	FBpp0072120 type=protein; loc=2R:complement(join(23932667..23932784,23932574..23932591,23932406..23932488,23930158..23932329,23929983..23930098,23929682..23929918,23929500..23929617,23929231..23929431)); ID=FBpp0072120; name=SERCA-PG; parent=FBgn0263006,FBtr0072211; dbxref=FlyBase:FBpp0072120,GB_protein:AAM68281.1,FlyBase_Annotation_IDs:CG3725-PG,REFSEQ:NP_726386,GB_protein:AAM68281; MD5=b5943523…	18.6	16	0.127	EFDDLSPTEQK+EFTLEFSR+EIVPGDLVEVSVGDKIPADIR+FSIPVVLLDETLK+IDQSILTGESVSVIK+ILALTGQYGTGR+IVEFLQSMNEISAMTGDGVNDAPALK+KSMSSYCTPLK+LNSFSVNK+NAESAIEALK+NAESAIEALKEYEPEMGK+NILFSGTNVAAGK+TVEQSLNFFGTDPER+VGEATETALIVLAEK
78	FBpp0072097|FBgn0011726|CG4254-PA|tsr-PA	1.0000	FBpp0072097 type=protein; loc=2R:complement(join(24046666..24046668,24044992..24045182,24044814..24044919,24044604..24044750)); ID=FBpp0072097; name=tsr-PA; parent=FBgn0011726,FBtr0072188; dbxref=FlyBase:FBpp0072097,FlyBase_Annotation_IDs:CG4254-PA,GB_protein:AAF47146.1,REFSEQ:NP_477034,GB_protein:AAF47146,FlyMine:FBpp0072097,modMine:FBpp0072097; MD5=02b1c8e7700742cac8cd399509394e00; length=148; …	37.2	16	0.133	KMLYSSSFDALKK+MLYSSSFDALK+MLYSSSFDALKK+NAEYDQFLEDIQK+QIDVETVADR+QIDVETVADRNAEYDQFLEDIQK+YIQATDLSEASR+YVIFYIR
567	FBpp0086269|FBgn0034138|CG8332-PA|RpS15-PA FBpp0086270|FBgn0034138|CG8332-PB|RpS15-PB	1.0000	FBpp0086269 type=protein; loc=2R:complement(join(16571189..16571197,16570917..16571005,16570626..16570848,16570259..16570384)); ID=FBpp0086269; name=RpS15-PA; parent=FBgn0034138,FBtr0087123; dbxref=FlyBase:FBpp0086269,FlyBase_Annotation_IDs:CG8332-PA,GB_protein:AAF57984.1,REFSEQ:NP_611136,GB_protein:AAF57984,FlyMine:FBpp0086269,modMine:FBpp0086269; MD5=dfe1be0f7a42b717525ecab027c7c122; length=148…	41.5	16	0.137	EAPPNEKPEIVK+GVDLDQLLDMPNNQLVELMHSR+KEAPPNEKPEIVK+KPMALIK+NMIIVPEMTGSIIGVYNGK
520	FBpp0085364|FBgn0033051|CG7863-PA|Strica-PA FBpp0307275|FBgn0033051|CG7863-PB|Strica-PB	1.0000	FBpp0085364 type=protein; loc=2R:complement(join(6021938..6023042,6021471..6021882,6021345..6021411)); ID=FBpp0085364; name=Strica-PA; parent=FBgn0033051,FBtr0086028; dbxref=FlyBase:FBpp0085364,FlyBase_Annotation_IDs:CG7863-PA,GB_protein:AAF57292.2,REFSEQ:NP_610193,GB_protein:AAF57292,FlyMine:FBpp0085364,modMine:FBpp0085364; MD5=74222e5afac15cd9bae29c59583c8e5c; length=527; release=r6.09; species…	29.0	16	0.140	ATWASFASTANSSTSSYVSPYR+MGGEGPIGSTTTTTTTTSSR+QTVTFLTTR+RTPSQAELEALFAK+SQPSQELVAQDPR+SRPPSLNGVSFR+TPSQAELEALFAK+TTSSTSSSSASSITSPPKPSSSVSSISSIFK+TVTQHLETHR+VTAVAQSQDAQGTISTSLGISK
313	FBpp0079326|FBgn0027094|CG13391-PA|Aats-ala-PA FBpp0089366|FBgn0027094|CG13391-PB|Aats-ala-PB	1.0000	FBpp0079326 type=protein; loc=2L:complement(join(8380448..8381442,8378419..8380324)); ID=FBpp0079326; name=Aats-ala-PA; parent=FBgn0027094,FBtr0079721; dbxref=FlyBase:FBpp0079326,GB_protein:AAF52657.1,FlyBase_Annotation_IDs:CG13391-PA,REFSEQ:NP_523511,GB_protein:AAF52657,FlyMine:FBpp0079326,modMine:FBpp0079326; MD5=ab07c298c3d38c9598b031b38c408ace; length=966; release=r6.09; species=Dmel;;FBpp008…	21.8	16	0.139	ANEWVQHVSATLGGK+EIVELTEQISHATIPYVK+FENQFVNEITSGQK+GGGKPESAQASGTNYEKVDEIVQLASK+GGYILHIGVVEGTLK+HNSYVLSQGK+IVALTGPEALK+NAYLDFFK+SQLPDAAAMFLSVDADSKK+SVFDEVYPDPVR+TITIALADGGTPDNTGR+TNFYAESGGQIYDQGALVK+VGADDVDGIDMAYR+VNDEANEFLVDR
306	FBpp0079118|FBgn0025687|CG7144-PA|LKRSDH-PA FBpp0310050|FBgn0025687|CG7144-PB|LKRSDH-PB	1.0000	FBpp0079118 type=protein; loc=2L:complement(join(7795775..7795834,7795510..7795653,7794592..7794768,7794148..7794526,7793509..7794083,7792175..7793330,7791939..7792115,7791758..7791876)); ID=FBpp0079118; name=LKRSDH-PA; parent=FBgn0025687,FBtr0079495; dbxref=FlyBase:FBpp0079118,FlyBase_Annotation_IDs:CG7144-PA,GB_protein:AAF52559.2,REFSEQ:NP_609150,GB_protein:AAF52559,FlyMine:FBpp0079118,modMine:…	19.4	16	0.126	AQESNMPLLDAILEK+ESTDLFGELLAPHVHDIIK+IGDVDGIESLGLLDDTPVVK+LNTPLDTLSHYLSK+LRSEGLTATETSR+NLLRPANTPWLPTSK+QVPIDALIPGK+SLDFLPGFALEGFPNR+VLVLGAGMVSAPLVEWLHR+YAGVAGMVNILHGIGLR+YLSQGQIVEISGGGELMSSPR
281	FBpp0078296|FBgn0028436|CG10610-PA|ECSIT-PA	1.0000	FBpp0078296 type=protein; loc=3R:5856671..5857900; ID=FBpp0078296; name=ECSIT-PA; parent=FBgn0028436,FBtr0078647; dbxref=FlyBase:FBpp0078296,FlyBase_Annotation_IDs:CG10610-PA,GB_protein:AAF51937.1,REFSEQ:NP_649602,GB_protein:AAF51937,FlyMine:FBpp0078296,modMine:FBpp0078296; MD5=b882e8e1ea48c44c80bf008f98b48ded; length=409; release=r6.09; species=Dmel;	40.6	16	0.131	ADADSEFLSELDER+AEEIEGGASVPATSDNSSQDEHISSR+ALYIEGPFHIWLR+DSLLSWIR+FTSEVPAKAEEIEGGASVPATSDNSSQDEHISSR+INYFTLR+LLEANGNPSIGEVPVLFR+NHVEFIYAALK+NLSPWPLPDPVPDDTLEMAK+NPFAAAQDR+NSYLTMVEIFQER+QLDEDDVSHIEVPFFGR+TKNSYLTMVEIFQER
151	FBpp0074215|FBgn0024238|CG8649-PA|Fim-PA FBpp0074216|FBgn0024238|CG8649-PC|Fim-PC FBpp0074217|FBgn0024238|CG8649-PD|Fim-PD	1.0000	FBpp0074215 type=protein; loc=X:complement(join(17301360..17301434,17287927..17289037,17287256..17287534,17286937..17287190,17286673..17286876)); ID=FBpp0074215; name=Fim-PA; parent=FBgn0024238,FBtr0074441; dbxref=FlyBase:FBpp0074215,FlyBase_Annotation_IDs:CG8649-PA,GB_protein:AAF48722.1,REFSEQ:NP_523385,GB_protein:AAF48722,FlyMine:FBpp0074215,modMine:FBpp0074215; MD5=198e21e4dbed9eee868a50063764…	23.1	16	0.128	AEIMLQQAAK+EGSINYELVR+ENLETLGGMSSISSEGTTHSVR+IVIDLIDAIK+KENLETLGGMSSISSEGTTHSVR+LANTGNPIIEKEIVQWVNNR+MSPEAILLR+NFNDPAIADGK+QIAGNDADVNLDALR+QIAGNDADVNLDALRESDLQSR+TSGTQEDNLANAK+VYALPEDITEVKPK
124	FBpp0073327|FBgn0020255|CG1404-PB|Ran-PB FBpp0073328|FBgn0020255|CG1404-PA|Ran-PA FBpp0309150|FBgn0020255|CG1404-PC|Ran-PC FBpp0309151|FBgn0020255|CG1404-PD|Ran-PD	1.0000	FBpp0073327 type=protein; loc=X:complement(join(11145943..11146377,11145649..11145864)); ID=FBpp0073327; name=Ran-PB; parent=FBgn0020255,FBtr0073471; dbxref=FlyBase:FBpp0073327,FlyBase_Annotation_IDs:CG1404-PB,GB_protein:AAN09287.1,REFSEQ:NP_727499,GB_protein:AAN09287; MD5=b558c3f0de550773a094f4a890d1e023; length=216; release=r6.09; species=Dmel;;FBpp0073328 type=protein; loc=X:complement(join(11…	47.7	16	0.143	DLQEAQATALPDEDEEL+FNVWDTAGQEK+KLVGDPNLEFVAMPALLPPEVK+LVGDPNLEFVAMPALLPPEVK+MDKDWQAQIER+NLQYYDISAK+SNYNFEKPFLWLAR+YVATLGVEVHPLIFHTNR
885a	FBpp0302537|FBgn0263740|CG43665-PB|eIF-2gamma-PB FBpp0307983|FBgn0263740|CG43665-PD|eIF-2gamma-PD	1.0000	FBpp0302537 type=protein; loc=3R:complement(join(15263282..15263347,15262547..15262721,15259450..15259686,15258510..15259383,15258367..15258442)); ID=FBpp0302537; name=eIF-2gamma-PB; parent=FBgn0263740,FBtr0310386; dbxref=FlyBase:FBpp0302537,FlyBase_Annotation_IDs:CG43665-PB,REFSEQ:NP_731993,GB_protein:AAF55153; MD5=ab5df4d5c73143be53d760bf73070cfe; length=475; release=r6.09; species=Dmel;;FBpp03…	31.2	15	0.128	AISGVQTVR+FVQGTVAEGAPIIPISAQLK+GGVAGGSILSGVLK+IVSLFAEQNELQYAVPGGLIGVGTK+LIGWGQIFGGK+NEILLVNIGSLSTGGR+QATINIGTIGHVAHGK+QDLSNLDVSK+TITPVLDSQVAK+TITPVLDSQVAKK+VGQEIEVRPGVVTK
857a	FBpp0088478|FBgn0014141|CG3937-PA|cher-PA FBpp0288453|FBgn0014141|CG3937-PG|cher-PG FBpp0292427|FBgn0014141|CG3937-PI|cher-PI FBpp0308014|FBgn0014141|CG3937-PL|cher-PL FBpp0308015|FBgn0014141|CG3937-PM|cher-PM FBpp0308016|FBgn0014141|CG3937-PN|cher-PN	1.0000	FBpp0088478 type=protein; loc=3R:complement(join(17116941..17117226,17110610..17110754,17110214..17110549,17108748..17108839,17107399..17108691,17106954..17107340,17105009..17105813,17104457..17104909,17104256..17104391,17101352..17101432,17100988..17101078,17094609..17094749,17094376..17094545,17092287..17094318,17092040..17092224)); ID=FBpp0088478; name=cher-PA; parent=FBgn0014141,FBtr0089471; …	8.0	15	0.124	ADINYHDNKDGTVSVQYLPTAPGEYQVSVR+AVESIEQYSHSEYIEEHTTK+ESVPTFFNVDVGEAGPGR+GVPEVIIIDPANHK+IPDLPINNFTNDWTTGK+IYTEGAGEGEPEVR+LIALIEVLSQK+LTNSEGIPVDNLR+NGVTINQPTSFTVDPSK+SPFIAQILPR+VYGPGIEHGQVR
828a	FBpp0085461|FBgn0027066|CG3265-PB|Eb1-PB FBpp0085463|FBgn0027066|CG3265-PD|Eb1-PD FBpp0085464|FBgn0027066|CG3265-PA|Eb1-PA FBpp0305157|FBgn0027066|CG3265-PG|Eb1-PG	1.0000	FBpp0085461 type=protein; loc=2R:join(6752664..6752784,6752843..6752988,6754180..6754438,6754702..6754844,6754899..6754981,6755045..6755117,6755185..6755235); ID=FBpp0085461; name=Eb1-PB; parent=FBgn0027066,FBtr0086127; dbxref=FlyBase:FBpp0085461,FlyBase_Annotation_IDs:CG3265-PB,GB_protein:AAM70827.1,REFSEQ:NP_610233,GB_protein:AAM70827; MD5=fc55b43a1f23b55cc9931a81f9d86d39; length=291; release=r…	40.2	15	0.122	EGAPMGFGSGAVK+FFDANYDGR+GPSATTRPAMTSAVKPTVSK+GPSATTRPAMTSAVKPTVSKVLPRTNNAAPASR+INLEGLEKER+KNDVSNSVNNQQIEEMSNQVMDMR+RGPSATTRPAMTSAVKPTVSK+SLPGTAASGVSSSYR+TNLEHEYIQNFK
823a	FBpp0085234|FBgn0002645|CG1483-PA|Map205-PA FBpp0085235|FBgn0002645|CG1483-PB|Map205-PB	1.0000	FBpp0085234 type=protein; loc=3R:complement(join(32066329..32067996,32057322..32059145)); ID=FBpp0085234; name=Map205-PA; parent=FBgn0002645,FBtr0085875; dbxref=FlyBase:FBpp0085234,FlyBase_Annotation_IDs:CG1483-PA,GB_protein:AAF57214.1,REFSEQ:NP_524615,GB_protein:AAF57214,FlyMine:FBpp0085234,modMine:FBpp0085234; MD5=a4648a4df4dfaebd3bbd115852724e4b; length=1163; release=r6.09; species=Dmel;;FBpp0…	15.1	15	0.128	FTHSASLTYNNGSTSR+KVPSTSTPSFSTR+LELESQQAGIVDITPSPLSSTAEK+LLPDTTDEQLLTSALEEK+LLVPGSSSTTTTSSLR+NFVVEEERLPISVSDEIPLSSASK+RLLVPGSSSTTTTSSLRK+SLSSNVGSTVKPPTK+TITNKPTASGTASDNVTR+TSVATVAGGAVVGATK+VRPAATMTAPVKPK
81	FBpp0072128|FBgn0015268|CG5330-PA|Nap1-PA FBpp0297131|FBgn0015268|CG5330-PB|Nap1-PB FBpp0297132|FBgn0015268|CG5330-PC|Nap1-PC	1.0000	FBpp0072128 type=protein; loc=2R:complement(join(23906615..23906700,23906060..23906528,23905856..23905996,23905605..23905793,23905314..23905541)); ID=FBpp0072128; name=Nap1-PA; parent=FBgn0015268,FBtr0072219; dbxref=FlyBase:FBpp0072128,FlyBase_Annotation_IDs:CG5330-PA,GB_protein:AAF47097.1,REFSEQ:NP_477128,GB_protein:AAF47097,FlyMine:FBpp0072128,modMine:FBpp0072128; MD5=000865d4f250b0cc3d2b7681c0…	27.8	15	0.128	EPESSTDNEADAEHFR+GIPGFWLTVFR+MLPAPVQNR+NTAIMSEMVQPHDEPAIR+QYLQQMVK+RQYLQQMVK+STVDPNDPFAFEGPEIYK+VDPAEEKPQWK+VDPAEEKPQWKEPESSTDNEADAEHFR+YQVQYQPLFDK
792a	FBpp0079710|FBgn0027868|CG6743-PA|Nup107-PA	1.0000	FBpp0079710 type=protein; loc=2L:complement(join(10733773..10735945,10733344..10733708)); ID=FBpp0079710; name=Nup107-PA; parent=FBgn0027868,FBtr0080121; dbxref=FlyBase:FBpp0079710,FlyBase_Annotation_IDs:CG6743-PA,GB_protein:AAF53002.1,REFSEQ:NP_609446,GB_protein:AAF53002,FlyMine:FBpp0079710,modMine:FBpp0079710; MD5=b4631c73d74b1af4b8c6eee3e18b129b; length=845; release=r6.09; species=Dmel;	21.4	15	0.118	AIFELIR+AYLSGVDSFVEWNR+ELAVDAALQAGLDVEQITR+EVIQQLYALNATLR+FLEQVEQK+GVVEQLELEIDHGMGGEQGAR+IADASLELLNSK+ISALEWLIHLPEQR+IVAAYVEALIAR+LAHQPLGEFGEPQSGEISAIDQR+LDPWGYPITT+MTMEQIFEELNVAK+RPLHALDEEDNLR
788a	FBpp0079280|FBgn0027932|CG13388-PC|Akap200-PC FBpp0079281|FBgn0027932|CG13388-PB|Akap200-PB FBpp0309214|FBgn0027932|CG13388-PF|Akap200-PF	1.0000	FBpp0079280 type=protein; loc=2L:join(8426911..8427093,8427158..8427553,8427615..8428067,8430281..8430367); ID=FBpp0079280; name=Akap200-PC; parent=FBgn0027932,FBtr0079665; dbxref=FlyBase:FBpp0079280,FlyBase_Annotation_IDs:CG13388-PC,GB_protein:AAN10668.1,REFSEQ:NP_723395,GB_protein:AAN10668; MD5=49fa15c334cdade9a31b8e48c6e05744; length=372; release=r6.09; species=Dmel;;FBpp0079281 type=protein; …	37.1	15	0.070	AAPAPSTVEEAAKPKPAEEPATVTATESNTTATEEVPVK+DLTTEKSAAVAEGGDAVAETAK+EAAAGEDITPLADESIK+GQQIEVDLAK+IDVDQKTDAPAVNGDAATPK+KVGEGDEVAGKVEK+SAAVAEGGDAVAETAK+SAAVAEGGDAVAETAKGEEGSPK+SIDITTDPK+TDAPAVNGDAATPK+VEKIDVDQKTDAPAVNGDAATPK
628	FBpp0087936|FBgn0033247|CG8722-PB|Nup44A-PB FBpp0087937|FBgn0033247|CG8722-PC|Nup44A-PC FBpp0087938|FBgn0033247|CG8722-PA|Nup44A-PA	1.0000	FBpp0087936 type=protein; loc=2R:join(7989953..7990063,7990125..7990562,7990659..7990867,7990928..7991234); ID=FBpp0087936; name=Nup44A-PB; parent=FBgn0033247,FBtr0088860; dbxref=FlyBase:FBpp0087936,FlyBase_Annotation_IDs:CG8722-PB,GB_protein:AAM68880.1,REFSEQ:NP_724637,GB_protein:AAM68880; MD5=bd86d5d502c836f13a41af43248f6cf9; length=354; release=r6.09; species=Dmel;;FBpp0087937 type=protein; lo…	37.6	15	0.132	AEGSGPTYEPAPPTPTLATTASATAK+DLYIVNLR+DVIHDVVFDYYGR+GVTDATDISKLDIQTIK+IDTVNDITDPVTDVAFAPNAGR+TASVWEEVIGEK+VFLFAYSENSR+WNVTSSWK+YLGLLLATASADGIIR
533	FBpp0085585|FBgn0010411|CG8900-PB|RpS18-PB FBpp0085586|FBgn0010411|CG8900-PA|RpS18-PA	1.0000	FBpp0085585 type=protein; loc=2R:join(20264108..20264110,20264247..20264432,20264493..20264762); ID=FBpp0085585; name=RpS18-PB; parent=FBgn0010411,FBtr0086273; dbxref=FlyBase:FBpp0085585,FlyBase_Annotation_IDs:CG8900-PB,GB_protein:AAM68401.1,REFSEQ:NP_725943,GB_protein:AAM68401; MD5=97ba9ef101737c9989d87e4dd680b173; length=152; release=r6.09; species=Dmel;;FBpp0085586 type=protein; loc=2R:join(20…	44.7	15	0.118	DIIDGKYWQLTSSNLDSK+IMNTNIDGK+IMNTNIDGKR+KVGIAMTAIK+QKDIIDGKYWQLTSSNLDSK+VGIAMTAIK+VPNWFLNR+VVTIISNPLQYK+YSNIVLK+YSNIVLKK+YWQLTSSNLDSK
524	FBpp0085380|FBgn0266580|CG7897-PA|Gp210-PA FBpp0307249|FBgn0266580|CG7897-PB|Gp210-PB	1.0000	FBpp0085380 type=protein; loc=2R:join(5760908..5761062,5761134..5762193,5762594..5763961,5764021..5764771,5764831..5765148,5765488..5765619,5765680..5765879,5765940..5766203,5766453..5766578,5766691..5766796,5767285..5767406,5767463..5767561,5767620..5767853,5767914..5768060,5769343..5769495,5770470..5770605,5770806..5770856,5771916..5771990,5772067..5772200); ID=FBpp0085380; name=Gp210-PA; paren…	11.1	15	0.118	ETNNVIGISLK+HTGIAQVLSHR+KEGITQVYGSYK+LGEQENVGPGEIR+LSAYDLSEVVADQSILSVR+NPQTGLIYTPLIENEIR+QISELEFNHGVTLPSR+SFTVAAEIIQSTAFDEK+SSQDDTFGDSFNVR+VASDPLNIQVFAPIR+VLLPIFEDK+VSLHDNLGNELSHNIEDFNGLR+VVLPYDPNSLKPLK+YLTFTDSPYHTVPPTIEK
498	FBpp0084843|FBgn0260990|CG1973-PA|yata-PA FBpp0305956|FBgn0260990|CG1973-PB|yata-PB	1.0000	FBpp0084843 type=protein; loc=3R:join(29749791..29750168,29750228..29750451,29750512..29750917,29750981..29751623,29751694..29751858,29751924..29752069,29752139..29752267,29752329..29752731,29752830..29752957); ID=FBpp0084843; name=yata-PA; parent=FBgn0260990,FBtr0085477; dbxref=FlyBase:FBpp0084843,FlyBase_Annotation_IDs:CG1973-PA,GB_protein:AAF56933.1,REFSEQ:NP_651722,GB_protein:AAF56933,FlyMine…	14.1	15	0.128	ILPQLITAYEYGDAGSAVLAPMFK+IPVTLEVYDSPEKNDPSK+LGSLEYVSAADGNPMPPAK+LLDEVEYQKR+LNYNNLNVEVLR+MLYVATEAVDPLGTYFSK+TTLEEVSVFVYDIR+VLVSAFIR
400	FBpp0081581|FBgn0005585|CG9429-PA|Calr-PA FBpp0306685|FBgn0005585|CG9429-PB|Calr-PB	1.0000	FBpp0081581 type=protein; loc=3R:complement(join(9630678..9630765,9630449..9630553,9629708..9630180,9629061..9629615)); ID=FBpp0081581; name=Calr-PA; parent=FBgn0005585,FBtr0082103; dbxref=FlyBase:FBpp0081581,FlyBase_Annotation_IDs:CG9429-PA,GB_protein:AAF54416.1,REFSEQ:NP_524293,GB_protein:AAF54416,FlyMine:FBpp0081581,modMine:FBpp0081581; MD5=eabaa92be574c66ba639d00e53c2fba9; length=406; release…	32.8	15	0.122	ENFDNENWEDTWIYSK+FVLTPGTFYNDAEADKGIQTSQDAR+GAWEHPEIANPEYVPDDK+GAWEHPEIANPEYVPDDKLYLR+KFDGFSNEDKPLVVQFSVK+KIKDPTATKPEDWDDR+SGTIFDNVLITDDVELAAK+VESGNLEDDWDFLAPK
376	FBpp0080795|FBgn0041180|CG10363-PA|Tep4-PA FBpp0303746|FBgn0041180|CG10363-PB|Tep4-PB FBpp0303747|FBgn0041180|CG10363-PC|Tep4-PC FBpp0303748|FBgn0041180|CG10363-PD|Tep4-PD	1.0000	FBpp0080795 type=protein; loc=2L:join(19549846..19549928,19551682..19552413,19552473..19552899,19552956..19553293,19553362..19553915,19553976..19556092,19556162..19556401); ID=FBpp0080795; name=Tep4-PA; parent=FBgn0041180,FBtr0081254; dbxref=FlyBase:FBpp0080795,FlyBase_Annotation_IDs:CG10363-PA,GB_protein:AAF53826.2,REFSEQ:NP_523603,GB_protein:AAF53826,FlyMine:FBpp0080795,modMine:FBpp0080795; MD5…	14.9	15	0.126	APAEVKPGADVALEIK+GYEFLLTR+ITYVDGSLITDTK+LNWENFKPYIK+LPPLEAGEYNLTAEGVK+LVPNYLVR+NGFGGFASSQDTVVGLTALIK+THAVANQKPSSVVLYDYYDTNKK+VDLAEPQTTVNVTIKPTFLTTPYGR+VGANEAAGASFLIRPK+VGITGPSYNKTETVELATAGEFK+VVLPDLPDIANFTR+VVPEGITQYQNR+YTIVGPGTIHSHR
34	FBpp0070765|FBgn0028474|CG4119-PA|CG4119-PA FBpp0309405|FBgn0028474|CG4119-PB|CG4119-PB	1.0000	FBpp0070765 type=protein; loc=X:join(5666406..5666468,5666557..5666798,5667210..5668332,5668398..5669226,5669302..5669945,5670051..5670146); ID=FBpp0070765; name=CG4119-PA; parent=FBgn0028474,FBtr0070799; dbxref=FlyBase:FBpp0070765,FlyBase_Annotation_IDs:CG4119-PA,GB_protein:AAF46056.1,REFSEQ:NP_572242,GB_protein:AAF46056,FlyMine:FBpp0070765,modMine:FBpp0070765; MD5=30e60862de8db5011e39681c9cc99c…	22.9	15	0.132	ESSSAAIEITQK+FFSGEYENPSLEFEK+HGKNEAAASAGSSADAAAANIK+IAQAFGGGSSGSGSGSGSGSNASGGK+IEATGVFVNDDDNDENINPK+ILINVNQEPPAAATSSVHQR+KIEATGVFVNDDDNDENINPK+LKEFVEDYDDERDDSLYYR+LLIYELDAKK+NLISSEIGK+NNNNDQSLSNSLSR+QSSAVSAATAAAAAVSQK+SGSSSTAAASSSSATATSSTPAADGADMSDK+VLSENTLEEEKR
326	FBpp0079500|FBgn0004867|CG5920-PA|RpS2-PA FBpp0303531|FBgn0004867|CG5920-PB|RpS2-PB FBpp0311561|FBgn0004867|CG5920-PC|RpS2-PC	1.0000	FBpp0079500 type=protein; loc=2L:complement(9896327..9897130); ID=FBpp0079500; name=RpS2-PA; parent=FBgn0004867,FBtr0079905; dbxref=FlyBase:FBpp0079500,FlyBase_Annotation_IDs:CG5920-PA,GB_protein:AAF52822.1,REFSEQ:NP_476874,GB_protein:AAF52822,FlyMine:FBpp0079500,modMine:FBpp0079500; MD5=207bcaed11f5ff09092a8f6cd10003e0; length=267; release=r6.09; species=Dmel;;FBpp0303531 type=protein; loc=2L:co…	30.7	15	0.128	AFVAIGDNNGHIGLGVK+ATYAAIAK+EMPLGSTPYQAYSDFLSKPTPR+GSTGTLGNFAK+SLEEIYLYSLPIK+TYAYLTPDLWK
233	FBpp0076856|FBgn0035608|CG10630-PA|blanks-PA	1.0000	FBpp0076856 type=protein; loc=3L:complement(join(5498728..5498848,5497706..5498559)); ID=FBpp0076856; name=blanks-PA; parent=FBgn0035608,FBtr0077152; dbxref=FlyBase:FBpp0076856,FlyBase_Annotation_IDs:CG10630-PA,GB_protein:AAF50777.1,REFSEQ:NP_647966,GB_protein:AAF50777,FlyMine:FBpp0076856,modMine:FBpp0076856; MD5=e9b170756e9c2deb9380c5aac03f605f; length=324; release=r6.09; species=Dmel;	34.3	15	0.116	ALIPNPSAEEDAVAVIPLADNLK+ALIPNPSAEEDAVAVIPLADNLKK+ALQEILTTK+DALMVLNELK+GVTVDNMQIK+IRPLTMPVTSK+KPLPETWK+LGEEWKTDDIDVATLYNDLK+SLESDEDDILEK+VDILEMK
133	FBpp0073594|FBgn0040309|CG1633-PB|Jafrac1-PB FBpp0073595|FBgn0040309|CG1633-PA|Jafrac1-PA FBpp0308756|FBgn0040309|CG1633-PC|Jafrac1-PC FBpp0308757|FBgn0040309|CG1633-PD|Jafrac1-PD FBpp0311371|FBgn0040309|CG1633-PE|Jafrac1-PE	1.0000	FBpp0073594 type=protein; loc=X:13331122..13331706; ID=FBpp0073594; name=Jafrac1-PB; parent=FBgn0040309,FBtr0073763; dbxref=FlyBase:FBpp0073594,FlyBase_Annotation_IDs:CG1633-PB,GB_protein:AAF48254.1,REFSEQ:NP_727689,GB_protein:AAF48254,FlyMine:FBpp0073594,modMine:FBpp0073594; MD5=d145d0f26fe3adfbc2bf2e4107e1da94; length=194; release=r6.09; species=Dmel;;FBpp0073595 type=protein; loc=X:13331122..1…	32.5	15	0.116	DYGVLDEETGIPFR+GLFIIDDK+GLFIIDDKQNLR+KQGGLGSMDIPLLADK+LVQAFQYTDK+QGGLGSMDIPLLADK+QITVNDLPVGR
788b	FBpp0079279|FBgn0027932|CG13388-PA|Akap200-PA FBpp0309213|FBgn0027932|CG13388-PE|Akap200-PE	0.9990	FBpp0079279 type=protein; loc=2L:join(8426911..8427093,8427158..8427553,8427615..8428067,8428320..8429462,8430281..8430367); ID=FBpp0079279; name=Akap200-PA; parent=FBgn0027932,FBtr0079664; dbxref=FlyBase:FBpp0079279,FlyBase_Annotation_IDs:CG13388-PA,GB_protein:AAF52674.3,REFSEQ:NP_477460,GB_protein:AAF52674,FlyMine:FBpp0079279,modMine:FBpp0079279; MD5=92f320b9008efd2f1e8788b9234acb00; length=753…	20.8	15	0.053	AAPAPSTVEEAAKPKPAEEPATVTATESNTTATEEVPVK+DLTTEKSAAVAEGGDAVAETAK+EAAAGEDITPLADESIK+GQQIEASSEVIETVTPSQAEEEVVAAIIK+IDVDQKTDAPAVNGDAATPK+KVGEGDEVAGKVEK+SAAVAEGGDAVAETAK+SAAVAEGGDAVAETAKGEEGSPK+SIDITTDPK+TDAPAVNGDAATPK+VEKIDVDQKTDAPAVNGDAATPK
880a	FBpp0291836|FBgn0261553|CG18490-PC|CG42671-PB FBpp0291837|FBgn0261553|CG42671-PC|CG42671-PC FBpp0291839|FBgn0261553|CG42671-PE|CG42671-PE FBpp0293472|FBgn0261553|CG42671-PG|CG42671-PG FBpp0293473|FBgn0261553|CG42671-PH|CG42671-PH FBpp0303315|FBgn0261553|CG42671-PI|CG42671-PI FBpp0308938|FBgn0261553|CG42671-PJ|CG42671-PJ	1.0000	FBpp0291836 type=protein; loc=3L:join(11216829..11217282,11222618..11223565,11223704..11224224,11224993..11226568,11226636..11226801,11227673..11227709); ID=FBpp0291836; name=CG42671-PB; parent=FBgn0261553,FBtr0302696; dbxref=FlyBase:FBpp0075898,FlyBase_Annotation_IDs:CG18490-PC,FlyBase:FBpp0291836,FlyBase_Annotation_IDs:CG42671-PB,REFSEQ:NP_001189083,GB_protein:ADV37519; MD5=5f2e068e688126d002ca…	17.1	14	0.121	ALMTSSINEAQLQLLTSGEYLLK+ASLAFTIDHFDASENDSAAQAAR+GSNVLEVNYYHETPLQEQLPQQLPAQR+HSHSLSTSQIDSSEYVSNEAK+KQQQQQQAQAQAQQLMTR+LAQQVPSSLANAK+QINDDVDEIPFERPSR+SAASAMNTSTTSLGGGNPGSR+SPAQSSPQHSLESGMGAGAGGGYR+SRPSTDAYLEQTAAAISNLQQSLSR
826a	FBpp0085354|FBgn0033062|CG7843-PA|Ars2-PA FBpp0085356|FBgn0033062|CG7843-PD|Ars2-PD FBpp0085357|FBgn0033062|CG7843-PC|Ars2-PC FBpp0302785|FBgn0033062|CG7843-PE|Ars2-PE FBpp0302787|FBgn0033062|CG7843-PG|Ars2-PG	1.0000	FBpp0085354 type=protein; loc=2R:complement(join(6085086..6085225,6084847..6085031,6084508..6084787,6083941..6084007,6081912..6083884,6081736..6081840,6081334..6081415)); ID=FBpp0085354; name=Ars2-PA; parent=FBgn0033062,FBtr0086018; dbxref=FlyBase:FBpp0085354,FlyBase_Annotation_IDs:CG7843-PA,GB_protein:AAF57281.2,REFSEQ:NP_610203,GB_protein:AAF57281,FlyMine:FBpp0085354,modMine:FBpp0085354; MD5=3b…	18.7	14	0.119	KPVRPVNSDGENWDDDDAENSAPK+NLAPSITR+QFLDTQDENISDSEVMR+QGPQSPKLDEDEGNENTEPK+RPQLPEHPGTSK+RTDVFMELLENGTIGSVK+TINSPKEEMSEADPVSTQR+TSSIFLR+TVPLSDEEIKNLGAK+VAIADPLVER+VDSSQADALIR+VLDEKPKDPVVYER
407	FBpp0081822|FBgn0020910|CG4863-PA|RpL3-PA FBpp0307759|FBgn0020910|CG4863-PH|RpL3-PH	1.0000	FBpp0081822 type=protein; loc=3R:join(11221930..11221932,11222175..11222367,11222561..11222729,11223395..11223530,11223858..11224247,11224491..11224850); ID=FBpp0081822; name=RpL3-PA; parent=FBgn0020910,FBtr0082346; dbxref=FlyBase:FBpp0081822,FlyBase_Annotation_IDs:CG4863-PA,GB_protein:AAF54610.2,REFSEQ:NP_524316,GB_protein:AAF54610,FlyMine:FBpp0081822,modMine:FBpp0081822; MD5=96aa8a3d3896e3e1a66…	18.3	14	0.115	AHVMEIQLNGGSIEDK+AHVMEIQLNGGSIEDKVK+FQTPADKLAFMGPLKK+LKEEAAATTAAAAAATTTSA+SITPMGGFPHYGEVNNDFVMIK
329	FBpp0079527|FBgn0267727|CG4799-PA|Pen-PA	1.0000	FBpp0079527 type=protein; loc=2L:join(10057697..10057759,10057821..10058134,10058199..10058769,10058847..10059467); ID=FBpp0079527; name=Pen-PA; parent=FBgn0267727,FBtr0079937; dbxref=FlyBase:FBpp0079527,FlyBase_Annotation_IDs:CG4799-PA,GB_protein:AAF52853.1,REFSEQ:NP_477041,GB_protein:AAF52853,FlyMine:FBpp0079527,modMine:FBpp0079527; MD5=d7e7e91fa9fe3cca56f6dd12013b1888; length=522; release=r6.0…	25.1	14	0.118	EAAWTVSNITAGNQK+ILKPFIDLLDTK+IQAVVDSDAVPR+LLQMDEPSIIVPALR+QIQAVIQAGIFQQLR+SMNLAEQAVWALGNIAGDGAAAR+SVGNIVTGTDQQTDVVIASGGLPR+VVQTGLSNLFALAEK
292	FBpp0078584|FBgn0037249|CG9805-PA|eIF3-S10-PA FBpp0312226|FBgn0037249|CG9805-PD|eIF3-S10-PD	1.0000	FBpp0078584 type=protein; loc=3R:complement(join(4433699..4433747,4432517..4433601,4430228..4432466,4430119..4430168)); ID=FBpp0078584; name=eIF3-S10-PA; parent=FBgn0037249,FBtr0078944; dbxref=FlyBase:FBpp0078584,FlyBase_Annotation_IDs:CG9805-PA,GB_protein:AAF52126.1,REFSEQ:NP_649470,GB_protein:AAF52126,FlyMine:FBpp0078584,modMine:FBpp0078584; MD5=a9e06dfa231684c2368069e26acb24ea; length=1140; re…	14.7	14	0.116	AGNQLFHAAALLK+AIEDIHGLMALSK+EAASGGVGGNWR+EYRPDGPALQSMPSEQIR+HQNEIQAIR+LAVLLGLPQPPTR+LNVPQLVSEDFR+NMFQLVNVNSLENVIR+NSIYFGTDLTESQR+QISQVYESIKFQRLLQLASFCNIFELEK+SQLVNMSTVLTR+TILLPWVK
145	FBpp0074013|FBgn0005411|CG9998-PA|U2af50-PA FBpp0298005|FBgn0005411|CG9998-PB|U2af50-PB FBpp0298006|FBgn0005411|CG9998-PC|U2af50-PC FBpp0298007|FBgn0005411|CG9998-PD|U2af50-PD	1.0000	FBpp0074013 type=protein; loc=X:complement(join(16358811..16358823,16357643..16358206,16357484..16357572,16357295..16357417,16356756..16357217)); ID=FBpp0074013; name=U2af50-PA; parent=FBgn0005411,FBtr0074234; dbxref=FlyBase:FBpp0074013,FlyBase_Annotation_IDs:CG9998-PA,GB_protein:AAF48596.1,REFSEQ:NP_476891,GB_protein:AAF48596,FlyMine:FBpp0074013,modMine:FBpp0074013; MD5=3a022c1911db0e1434c0a819c…	31.7	14	0.120	AMQASGQIPASVVPDTPQTAVPVVGSTITR+IFIGGLPNYLNDDQVK+RPHDYQPMPGITDTPAIKPAVVSSGVISTVVPDSPHK+SIDETTQAMAFDGINLK+VVVTSYFDPDKYHR
2	FBpp0070041|FBgn0264492|CG17520-PA|CkIIalpha-PA FBpp0070042|FBgn0264492|CG17520-PB|CkIIalpha-PB FBpp0070043|FBgn0264492|CG17520-PC|CkIIalpha-PC FBpp0110433|FBgn0264492|CG17520-PD|CkIIalpha-PD FBpp0311229|FBgn0264492|CG17520-PE|CkIIalpha-PE FBpp0311359|FBgn0264492|CG17520-PF|CkIIalpha-PF FBpp0311360|FBgn0264492|CG17520-PG|CkIIalpha-PG	1.0000	FBpp0070041 type=protein; loc=3L:23102252..23103262; ID=FBpp0070041; name=CkIIalpha-PA; parent=FBgn0264492,FBtr0070042; dbxref=FlyBase:FBpp0070041,FlyBase_Annotation_IDs:CG17520-PA,GB_protein:AAN11415.1,REFSEQ:NP_730774,GB_protein:AAN11415; MD5=c486e73baf16af529dddb35d8eec70f8; length=336; release=r6.09; species=Dmel;;FBpp0070042 type=protein; loc=3L:23102252..23103262; ID=FBpp0070042; name=CkIIa…	42.9	14	0.117	DVKPHNVMIDHENRK+EAMAHPYFLPIVNGQMNPNNQQ+EPFFHGHDNYDQLVR+FVHSDNQHLVSPEALDFLDK+GGTNIITLLAVVK+GGTNIITLLAVVKDPVSR+LIDWGLAEFYHPGQEYNVR+QLYQTLTDYEIR+TPALIFEHVNNTDFK+YYLFELLK
891a	FBpp0311334|FBgn0266696|CG45186-PAB|CG45186-PAB FBpp0311336|FBgn0266696|CG45186-PAD|CG45186-PAD	1.0000	FBpp0311334 type=protein; loc=3L:join(2388767..2388781,2402555..2406599,2434626..2436228,2439499..2439830,2443390..2443838,2443988..2444087,2444499..2446101,2459591..2460153,2461146..2461268,2463057..2464303); ID=FBpp0311334; name=CG45186-PAB; parent=FBgn0266696,FBtr0345109; dbxref=FlyBase:FBpp0311334,FlyBase_Annotation_IDs:CG45186-PAB,GB_protein:AHN57941,REFSEQ:NP_001286916; MD5=56b62d166981f39d…	6.8	13	0.113	AAGGANSSWESPLQASSAEHGAPTTPR+AAISSIEDIEVTPDELR+HTTEITSVTVGTR+IHTPNASDVGALNENYRSVYSTPSTQLVEQRSFPK+KAAISSIEDIEVTPDELR+LQSLEPVSLSVHSR+LVLPDTFR+LVQQQQPQPQPVNR+SDDSSSSSPSPTR+SGLPTPSPAPQQPLAKPR+SLTEEATKDGDEVASSTR+SVYSTPSTQLVEQR+TIAASSDLSTAPATAK+TQSLPPSQVEATNAHVK+VVHLAGQATGGSALAR
886a	FBpp0302757|FBgn0264693|CG14998-PK|ens-PK	1.0000	FBpp0302757 type=protein; loc=3L:complement(join(4134454..4134502,4133769..4133822,4131956..4132203,4131750..4131889,4131121..4131236,4129651..4129791,4128614..4128973,4126989..4127162,4126762..4126931,4125881..4126702,4125578..4125808,4125136..4125500,4124919..4125079,4124836..4124852)); ID=FBpp0302757; name=ens-PK; parent=FBgn0264693,FBtr0310637; dbxref=FlyBase:FBpp0302757,FlyBase_Annotation_ID…	10.1	13	0.109	AGSAGSGSSSAAGIMSR+ASSSTDRQDEDSVDSSPMVFR+KPRPASIAGTGMSLEEINK+KTDLMPTIPSPR+LLDVPADYGLVSPSAFWGQR+STSISNVAGASLTR+TDLMPTIPSPR
816a	FBpp0084150|FBgn0046214|CG11844-PB|vig2-PB FBpp0084151|FBgn0046214|CG11844-PC|vig2-PC FBpp0084152|FBgn0046214|CG11844-PA|vig2-PA FBpp0112266|FBgn0046214|CG11844-PD|vig2-PD	1.0000	FBpp0084150 type=protein; loc=3R:join(25123399..25123479,25123632..25124115,25124590..25125356); ID=FBpp0084150; name=vig2-PB; parent=FBgn0046214,FBtr0084775; dbxref=FlyBase:FBpp0084150,FlyBase_Annotation_IDs:CG11844-PB,GB_protein:AAF56404.2,REFSEQ:NP_733083,GB_protein:AAF56404,FlyMine:FBpp0084150,modMine:FBpp0084150; MD5=a347fb02289ec9f37bc83fa6435cdd62; length=443; release=r6.09; species=Dmel;;…	31.8	13	0.112	ESNGEFGNELPQR+ESNSEDELEYDPSLYPQR+FNNGPSNGYENR+GPRFNNGPSNGYENRQDNNR+IVDIQFNFNDGRK+KAGEGAADNAEWKK+KKESNSEDELEYDPSLYPQR+QDIEDLKTTGETSPQAEKEDSANEQSADPAVAAEEDESK+QMTLDEWK+TTGETSPQAEKEDSANEQSADPAVAAEEDESK+YGNKESNGEFGNELPQR
726a	FBpp0071212|FBgn0011661|CG10701-PD|Moe-PD FBpp0071213|FBgn0011661|CG10701-PB|Moe-PB FBpp0071214|FBgn0011661|CG10701-PA|Moe-PA FBpp0089231|FBgn0011661|CG10701-PE|Moe-PE FBpp0089232|FBgn0011661|CG10701-PF|Moe-PF FBpp0089233|FBgn0011661|CG10701-PG|Moe-PG FBpp0089234|FBgn0011661|CG10701-PH|Moe-PH FBpp0089235|FBgn0011661|CG10701-PI|Moe-PI FBpp0089236|FBgn0011661|CG10701-PJ|Moe-PJ FBpp0300513|FBgn00116…	1.0000	FBpp0071212 type=protein; loc=X:complement(join(8880292..8880306,8876573..8876752,8875094..8875860,8874512..8874899,8874189..8874401,8873947..8874111)); ID=FBpp0071212; name=Moe-PD; parent=FBgn0011661,FBtr0071269; dbxref=FlyBase:FBpp0071212,FlyBase_Annotation_IDs:CG10701-PD,GB_protein:AAF46415.2,REFSEQ:NP_525082,GB_protein:AAF46415; MD5=d6c242ff784024c0f1a1aa08a0168ae5; length=575; release=r6.09;…	20.7	13	0.104	APDFMFFAPR+DLDTDEHIKDPIEDRR+DLLEAQDMIR+IAQDLEMYGVNYFEIR+IGFPWSEIR+LFYLQVK+LQLALAAR+QLQAAKDELELR+TTHTAGFLANDR+VTTMDAELEFAIQSTTTGK
664	FBpp0099686|FBgn0039713|CG7808-PC|RpS8-PC FBpp0301957|FBgn0039713|CG7808-PE|RpS8-PE FBpp0311986|FBgn0039713|CG7808-PF|RpS8-PF FBpp0311987|FBgn0039713|CG7808-PG|RpS8-PG	1.0000	FBpp0099686 type=protein; loc=3R:join(29861931..29861934,29862199..29862305,29862785..29863196,29863415..29863518); ID=FBpp0099686; name=RpS8-PC; parent=FBgn0039713,FBtr0085489; dbxref=FlyBase_Annotation_IDs:CG7808-PC,FlyBase:FBpp0099686,GB_protein:AAN14192.1,REFSEQ:NP_651740,GB_protein:AAN14192,FlyMine:FBpp0099686,modMine:FBpp0099686; MD5=6f3fd8d03f294cec518e459314d26d3c; length=208; release=r6.…	52.4	13	0.115	ELEFYLK+HAQKEDENDVLTK+IADVVYNASNNELVR+KFELGRPAANTK+LETGNFAWASEGVAR+NSIVVIDATPFR+QWYEAHYVLPLGR+SDGYILEGKELEFYLK+VEQALEDQFTSGR
652	FBpp0088527|FBgn0034277|CG6370-PA|OstDelta-PA FBpp0309240|FBgn0034277|CG6370-PB|OstDelta-PB	1.0000	FBpp0088527 type=protein; loc=2R:complement(join(17766869..17766881,17766461..17766699,17765111..17766392,17764681..17765051)); ID=FBpp0088527; name=OstDelta-PA; parent=FBgn0034277,FBtr0089559; dbxref=FlyBase:FBpp0088527,FlyBase_Annotation_IDs:CG6370-PA,GB_protein:AAF57793.1,REFSEQ:NP_611265,GB_protein:AAF57793,FlyMine:FBpp0088527,modMine:FBpp0088527; MD5=d380feff7e3062c77891aeaf26ca8028; length=…	21.8	13	0.108	AVLVDESTSKPLAVHQAFVR+FANYFLSR+LNSFEKDYYYIGASR+LQEVLSADSTQK+NTSGPLPEIIHQFR+SSDKTTYVADLASLKPAR+VKVQSLEVGIAESDASAATR+VLGVEINEATQEK+VQSLEVGIAESDASAATR+VYSSLNSELGSSQEIFYR
64	FBpp0071766|FBgn0034743|CG4046-PA|RpS16-PA FBpp0309759|FBgn0034743|CG4046-PB|RpS16-PB	1.0000	FBpp0071766 type=protein; loc=2R:join(22606158..22606169,22606247..22606288,22606509..22606640,22606934..22607048,22607755..22607900); ID=FBpp0071766; name=RpS16-PA; parent=FBgn0034743,FBtr0071855; dbxref=FlyBase:FBpp0071766,FlyBase_Annotation_IDs:CG4046-PA,GB_protein:AAF46862.1,REFSEQ:NP_611685,GB_protein:AAF46862,FlyMine:FBpp0071766,modMine:FBpp0071766; MD5=e7f0408a4696f9329449eb7f556de5eb; len…	45.9	13	0.113	ALVAFYQK+EIKDILVQYDR+EPVQAVQVFGR+LQEPLLLLGK+RREPVQAVQVFGR+VNGRPLEQIEPK+VSGGGHVAQIYAIR
594	FBpp0086993|FBgn0033761|CG8778-PA|CG8778-PA	1.0000	FBpp0086993 type=protein; loc=2R:complement(join(12652084..12652405,12651443..12652020)); ID=FBpp0086993; name=CG8778-PA; parent=FBgn0033761,FBtr0087880; dbxref=FlyBase:FBpp0086993,FlyBase_Annotation_IDs:CG8778-PA,GB_protein:AAF58477.2,REFSEQ:NP_610805,GB_protein:AAF58477,FlyMine:FBpp0086993,modMine:FBpp0086993; MD5=0332600bd6000226f856b6aaeb76b48b; length=299; release=r6.09; species=Dmel;	36.1	13	0.114	DLGLVNHVVK+ELIFTAR+GMTPEEATEFVK+GMVETFNDVLEDIK+GMVETFNDVLEDIKK+LAEEILPNGPVGVR+LAIIPGAGGTQR+LEGLAAFAEK+QGISVIGLNRPAAK+QNETQDAAYQQALK
581	FBpp0086736|FBgn0033886|CG13349-PA|Rpn13-PA FBpp0086737|FBgn0033886|CG13349-PB|Rpn13-PB FBpp0112987|FBgn0033886|CG13349-PF|Rpn13-PF	1.0000	FBpp0086736 type=protein; loc=2R:complement(join(13959568..13960088,13959205..13959398,13958645..13959099)); ID=FBpp0086736; name=Rpn13-PA; parent=FBgn0033886,FBtr0087610; dbxref=GB_protein:AAF58312.1,FlyBase:FBpp0086736,FlyBase_Annotation_IDs:CG13349-PA,REFSEQ:NP_610917,GB_protein:AAF58312,FlyMine:FBpp0086736,modMine:FBpp0086736; MD5=fc07f5d055821428f9a70a7ef39a2131; length=389; release=r6.09; s…	31.4	13	0.066	INELLNNPPSAHQR+NTSSSGGGGASALQTPENVSVPR+QFELSNEAVAAAFSGNLEDFVR+QSGLGSSSNSSNLVEFR+RINELLNNPPSAHQR+SSSNVNSQVGEGAGSSVDADAPGR+TLIVHLPESEDVDDDRK+TLIVHLPESEDVDDDRKQQIK
529	FBpp0085482|FBgn0026761|CG3152-PA|Trap1-PA FBpp0307647|FBgn0026761|CG3152-PB|Trap1-PB	1.0000	FBpp0085482 type=protein; loc=2R:complement(join(6635855..6635987,6634011..6635778,6633774..6633948)); ID=FBpp0085482; name=Trap1-PA; parent=FBgn0026761,FBtr0086149; dbxref=FlyBase:FBpp0085482,FlyBase_Annotation_IDs:CG3152-PA,GB_protein:AAF57362.1,REFSEQ:NP_477439,GB_protein:AAF57362,FlyMine:FBpp0085482,modMine:FBpp0085482; MD5=fb938834b12948fe9622a5f20beea0c5; length=691; release=r6.09; species=…	16.1	13	0.089	AAVPNAPGLR+EGIVTSSDASEKEEIAK+ELLQNSSLIR+FALLQPELEINPK+GVVDSEDIPLNLSR+QASGSVVDKHEFQAETR+QLLDIVAR+WSTDGSGTYEIEEVPDVELGTR
40	FBpp0070877|FBgn0014026|CG3314-PA|RpL7A-PA FBpp0070878|FBgn0014026|CG3314-PD|RpL7A-PD FBpp0309986|FBgn0014026|CG3314-PE|RpL7A-PE FBpp0309987|FBgn0014026|CG3314-PF|RpL7A-PF FBpp0311460|FBgn0014026|CG3314-PG|RpL7A-PG	1.0000	FBpp0070877 type=protein; loc=X:complement(join(6532490..6532504,6532298..6532421,6531835..6532205,6531126..6531431)); ID=FBpp0070877; name=RpL7A-PA; parent=FBgn0014026,FBtr0070915; dbxref=FlyBase:FBpp0070877,FlyBase_Annotation_IDs:CG3314-PA,GB_protein:AAN09170.1,REFSEQ:NP_727094,GB_protein:AAN09170,FlyMine:FBpp0070877,modMine:FBpp0070877; MD5=9dd5cf6ed8fd7a8831cd15e06ca47ffe; length=271; release…	29.9	13	0.101	HWGGGILGSK+KKPSYVSAGTNTVTK+KMGVPYCIVK+KVAPAPLAVK+KVVNQLFEK+LKVPPPIHQFSQTLDK+NFGIGQNVQPK+VAPAPLAVK+VPPPIHQFSQTLDK+VVNQLFEK
342	FBpp0079771|FBgn0004363|CG6647-PA|porin-PA FBpp0079772|FBgn0004363|CG6647-PB|porin-PB FBpp0100039|FBgn0004363|CG6647-PC|porin-PC FBpp0293784|FBgn0004363|CG6647-PD|porin-PD FBpp0304343|FBgn0004363|CG6647-PE|porin-PE	1.0000	FBpp0079771 type=protein; loc=2L:complement(join(10848544..10848863,10848241..10848468,10847868..10848168)); ID=FBpp0079771; name=porin-PA; parent=FBgn0004363,FBtr0080182; dbxref=FlyBase_Annotation_IDs:CG6647-PA,FlyBase:FBpp0079771,GB_protein:AAF53022.1,REFSEQ:NP_476813,GB_protein:AAF53022; MD5=e98fb50e922a689b02694297d58c4742; length=282; release=r6.09; species=Dmel;;FBpp0079772 type=protein; lo…	50.7	13	0.110	ADSDVNIDLK+DFVLHTAVNDGQEFSGSIFQR+DGVTLTLSTLVDGK+GYNFGLWK+LSLEGNFAPQSGNK+LTTNNFALGYTTK+TSSGIEFNTAGHSNQESGK+VAYGHENVKADSDVNIDLK+VKDYGLTLTEK+VNNASQVGLGYQQK+YQLDDDASVR
330	FBpp0079536|FBgn0005593|CG4897-PA|RpL7-PA FBpp0310250|FBgn0005593|CG4897-PB|RpL7-PB	1.0000	FBpp0079536 type=protein; loc=2L:join(10201230..10201528,10201599..10202058); ID=FBpp0079536; name=RpL7-PA; parent=FBgn0005593,FBtr0079946; dbxref=FlyBase:FBpp0079536,FlyBase_Annotation_IDs:CG4897-PA,GB_protein:AAF52868.1,REFSEQ:NP_523531,GB_protein:AAF52868,FlyMine:FBpp0079536,modMine:FBpp0079536; MD5=6c173242113a02c4d9003f2e5857d863; length=252; release=r6.09; species=Dmel;;FBpp0310250 type=pro…	33.3	13	0.113	ANHYVNGGDFGNREDQINR+IAEPYITWGYPNLK+KLPAVPESK+NQFYVPAEAK+QINNGVFIK+QRVPITDNFVIER+VPITDNFVIER+YASNFLWPFK
322	FBpp0079472|FBgn0040064|CG4600-PA|yip2-PA	1.0000	FBpp0079472 type=protein; loc=2L:join(9915348..9915366,9915625..9915791,9916052..9916980,9917040..9917121); ID=FBpp0079472; name=yip2-PA; parent=FBgn0040064,FBtr0079876; dbxref=FlyBase:FBpp0079472,GB_protein:AAF52826.1,FlyBase_Annotation_IDs:CG4600-PA,REFSEQ:NP_523528,GB_protein:AAF52826,FlyMine:FBpp0079472,modMine:FBpp0079472; MD5=d79ec2c91b1a135bb7f75eae5bf6f2bf; length=398; release=r6.09; spec…	31.2	13	0.108	AALDAAGLKGEQVDTVIVGNVIASSSTDGIYVPR+EGAFNAEITPIK+ERVDEFSLLSQK+GINQTQLQTTAAK+IALTGGVENMSQSPFIAR+LNVNGGAIALGHPLGASGSR+LPMALTAENLADQYK+VDEFSLLSQK
318	FBpp0079453|FBgn0028479|CG4389-PB|Mtpalpha-PB FBpp0079454|FBgn0028479|CG4389-PA|Mtpalpha-PA	1.0000	FBpp0079453 type=protein; loc=2L:complement(join(9575502..9576188,9575295..9575435,9574469..9575238,9573770..9574406)); ID=FBpp0079453; name=Mtpalpha-PB; parent=FBgn0028479,FBtr0079857; dbxref=FlyBase:FBpp0079453,FlyBase_Annotation_IDs:CG4389-PB,GB_protein:AAN10697.1,REFSEQ:NP_723470,GB_protein:AAN10697,FlyMine:FBpp0079453,modMine:FBpp0079453; MD5=72fd0a1c9c90c8b03ffeef2549a1ca19; length=744; rel…	15.6	13	0.103	DQTLASLRPTLDYSDFK+DTIAQAVAVGLK+GFGELSATPESK+GLIALFR+ILSTMLSEAIR+LGLPEVMLGLLPGGGGTVR+LLQEGVDPK+VNSLGSEVSDEFER+VVITVGDGPGFYTTR
236	FBpp0076917|FBgn0001565|CG1666-PA|Hlc-PA FBpp0310396|FBgn0001565|CG1666-PB|Hlc-PB	1.0000	FBpp0076917 type=protein; loc=X:complement(join(21387786..21387851,21386974..21387725,21386350..21386778,21385856..21386291)); ID=FBpp0076917; name=Hlc-PA; parent=FBgn0001565,FBtr0077221; dbxref=FlyBase:FBpp0076917,FlyBase_Annotation_IDs:CG1666-PA,GB_protein:AAF50818.2,REFSEQ:NP_523434,GB_protein:AAF50818,FlyMine:FBpp0076917,modMine:FBpp0076917; MD5=4746b26ab5b49eed10f2af61c2233b44; length=560; r…	26.4	13	0.098	ALKRVVGTSSSPVGASEAK+AVAQLGWQQPTLIQSTAIPLLLEGK+GSVLSFVSMK+HALSESPDIVVATPANLLAYAEAGSVVDLK+HVETLVVDEADLVFAYGYEK+ILAEENDKPAILYALLK+TVQFHELELDQR+VADIADSSNDTVTQR+VVGTSSSPVGASEAK
21	FBpp0070404|FBgn0004397|CG3299-PA|Vinc-PA FBpp0309622|FBgn0004397|CG3299-PB|Vinc-PB FBpp0309623|FBgn0004397|CG3299-PC|Vinc-PC	1.0000	FBpp0070404 type=protein; loc=X:complement(join(2220373..2220429,2215905..2218095,2215713..2215843,2215255..2215653,2215015..2215122)); ID=FBpp0070404; name=Vinc-PA; parent=FBgn0004397,FBtr0070420; dbxref=FlyBase:FBpp0070404,FlyBase_Annotation_IDs:CG3299-PA,GB_protein:AAF45752.1,REFSEQ:NP_476820,GB_protein:AAF45752,FlyMine:FBpp0070404,modMine:FBpp0070404; MD5=7ba1cabc671dbbfd1d32e5bb45c63106; len…	16.2	13	0.117	EGLAPVRPPPPETDDEDEGVFR+GQSPQAESLVR+IAEILLSSAAQVDSLTPQLISAGR+LVATNIADPAAAAAWK+QFTEAVLQPEGTPGR+QVIDNATEISER+SNNLQAFSDR+TIESILDPVAQQVSR+VEGASQLLEEASDMLR+WLQHPEINDGGLGER
169	FBpp0074831|FBgn0014075|CG6850-PA|Ugt-PA	1.0000	FBpp0074831 type=protein; loc=3L:join(18872950..18873178,18873362..18877779); ID=FBpp0074831; name=Ugt-PA; parent=FBgn0014075,FBtr0075064; dbxref=FlyBase:FBpp0074831,FlyBase_Annotation_IDs:CG6850-PA,GB_protein:AAF49220.1,REFSEQ:NP_524151,GB_protein:AAF49220,FlyMine:FBpp0074831,modMine:FBpp0074831; MD5=2dfd4966e4c117b3d3bbf27dbfd2a6f9; length=1548; release=r6.09; species=Dmel;	13.5	13	0.097	ESAQDVNEEFNSDTLLK+GQYQALSQDPNSLSNLDQDLPNNMIHQVAIK+IQTHFQLAEELR+KLEVPLAK+LSGYGVELHLK+LYGPLSSDESFDSADFALLAR+SADIYAISHIEGTNTHHSAGSSEVQVLITSLR+SEMRVLESLHSNNVRGSLASSLLALDLTASSK+SQDDAPKPEAGSTSDEDLANESDVQGFDFK+VAFIPNTESSSASSR
128	FBpp0073433|FBgn0030354|CG1559-PA|Upf1-PA FBpp0309612|FBgn0030354|CG1559-PB|Upf1-PB	1.0000	FBpp0073433 type=protein; loc=X:complement(join(11904744..11904911,11901349..11904681,11901238..11901279)); ID=FBpp0073433; name=Upf1-PA; parent=FBgn0030354,FBtr0073596; dbxref=FlyBase:FBpp0073433,FlyBase_Annotation_IDs:CG1559-PA,GB_protein:AAF48115.2,REFSEQ:NP_572767,GB_protein:AAF48115,FlyMine:FBpp0073433,modMine:FBpp0073433; MD5=0d1c3b90f9acbb265f6b829c72b870e6; length=1180; release=r6.09; spe…	12.7	13	0.116	AIQQQTGNFSPGNSGPGVTGVGVGR+EAIDSPVSFLALHNQIR+FYNQHQQAIMAVK+GSTSGSHIINHLVR+LFSAPHLPDLNR+LKESATQENIEVR+LQQLKDETGELSSADEKR+NVFVLGFIPAK+TVTSATIVYQLVK+VPDNFGDDVGLELK
893b	sp|K1C15_SHEEP|	1.0000	sp K1C15_SHEEP	8.8	12	0.057	ALEEANADLEVK+LAADDFR+QSVEADINGLR+QSVEADINGLRR+RVLDELTLTK+VLDELTLTK
883a	FBpp0293840|FBgn0262614|CG31349-PA|pyd-PA FBpp0301889|FBgn0262614|CG43140-PO|pyd-PO	1.0000	FBpp0293840 type=protein; loc=3R:complement(join(8844916..8844954,8842670..8842839,8839052..8840614,8838392..8838989,8834357..8834949,8834139..8834287,8833975..8834074,8832704..8832944,8832354..8832645,8832142..8832274,8828835..8831005,8828095..8828318)); ID=FBpp0293840; name=pyd-PA; parent=FBgn0262614,FBtr0305297; dbxref=REFSEQ:NP_731291,GB_protein:AAF54301,FlyBase:FBpp0293840,FlyBase:FBpp008872…	7.9	12	0.073	AVVQDDVQAEYITR+FYPGAANEQTEEEPLYQSR+GSAFELYR+GVQRPYYPDEYPTYPAGFEER+HALDLAGSR+LNLVVLR+NGTPQRPSNLGLESSPR+NYRPPVQSGGSSGSGGTTPWENGDSGSPR+RPMISPGYEQDPQEIYQTR+YPHERPPHAQDPNYYGHYGTSR
835a	FBpp0086097|FBgn0034237|CG4878-PB|eIF3-S9-PB FBpp0086098|FBgn0034237|CG4878-PA|eIF3-S9-PA	1.0000	FBpp0086097 type=protein; loc=2R:join(17536465..17536579,17536696..17537011,17537070..17538622,17538694..17538782); ID=FBpp0086097; name=eIF3-S9-PB; parent=FBgn0034237,FBtr0086941; dbxref=FlyBase:FBpp0086097,FlyBase_Annotation_IDs:CG4878-PB,GB_protein:AAG22261.1,REFSEQ:NP_611228,GB_protein:AAG22261; MD5=a673b99d3ae6cc810f8396fcadd5d859; length=690; release=r6.09; species=Dmel;;FBpp0086098 type=pr…	18.4	12	0.096	EIPVDSVEIR+EKEIPVDSVEIR+ELILAFAWEPVGNK+FSIIHGETNSSNVSFYEVNK+IIIWDIR+KSCTHLFWSPR+LFSNYGEIVNVVYPVDEEGK+LFSNYGEIVNVVYPVDEEGKTK+SFVADGMSVLSMFR+YENIPEKWEPPTVQTFK+YVVTGVSSWK
827a	FBpp0085374|FBgn0259979|CG17337-PA|CG17337-PA	1.0000	FBpp0085374 type=protein; loc=2R:join(5697971..5698008,5698456..5699224,5699286..5699353,5699415..5699679,5699737..5699988,5700043..5700087); ID=FBpp0085374; name=CG17337-PA; parent=FBgn0259979,FBtr0086038; dbxref=FlyBase:FBpp0085374,FlyBase_Annotation_IDs:CG17337-PA,GB_protein:AAF57318.2,REFSEQ:NP_610181,GB_protein:AAF57318,FlyMine:FBpp0085374,modMine:FBpp0085374; MD5=abd5fa235f911c069007948082b…	30.3	12	0.099	EGGSIPVTLTLQEATGK+FVFEGMEESGSEGLDDLLLER+HVFNVEPDMTR+LLGAYLHEVGKL+LNIALPVNVK+SLGAETELADVGQQTLPNGQIIPLPK+TVVGIQSVSAWPEK+TVVGIQSVSAWPEKR+VLLGTLGKDPSK+WRYPSLSVHGIEGAFYEPGAK
817a	FBpp0084367|FBgn0000064|CG6058-PB|Ald-PB FBpp0084368|FBgn0000064|CG6058-PC|Ald-PC FBpp0084372|FBgn0000064|CG6058-PD|Ald-PD FBpp0302780|FBgn0000064|CG6058-PK|Ald-PK FBpp0308680|FBgn0000064|CG6058-PM|Ald-PM	1.0000	FBpp0084367 type=protein; loc=3R:complement(join(26257225..26258020,26256933..26257132,26255342..26255431)); ID=FBpp0084367; name=Ald-PB; parent=FBgn0000064,FBtr0084994; dbxref=FlyBase:FBpp0084367,FlyBase_Annotation_IDs:CG6058-PB,GB_protein:AAF56579.1,REFSEQ:NP_733141,GB_protein:AAF56579,FlyMine:FBpp0084367,modMine:FBpp0084367; MD5=66fd46374a26fffc4d299b217558b30d; length=361; release=r6.09; spec…	39.1	12	0.100	ALSDHHVYLEGTLLKPNMVTAGQSAK+GVVPLFGSEDEVTTQGLDDLAAR+IVPIVEPEVLPDGDHDLDR+KNTPEEIALATVQALR+NTPEEIALATVQALR+NTPSYQSILENANVLAR+QLLFSTDPK+VTETVLAAVYK+YVAGSAGAGSGSLFVANHAY
9	FBpp0070277|FBgn0003517|CG14792-PA|sta-PA FBpp0070278|FBgn0003517|CG14792-PB|sta-PB FBpp0308665|FBgn0003517|CG14792-PE|sta-PE FBpp0308666|FBgn0003517|CG14792-PF|sta-PF	1.0000	FBpp0070277 type=protein; loc=X:complement(join(1482673..1482891,1481887..1482480)); ID=FBpp0070277; name=sta-PA; parent=FBgn0003517,FBtr0070289; dbxref=FlyBase:FBpp0070277,FlyBase_Annotation_IDs:CG14792-PA,GB_protein:AAF45638.2,REFSEQ:NP_476750,GB_protein:AAF45638,FlyMine:FBpp0070277,modMine:FBpp0070277; MD5=0bfecb7568a3ebf3a816b44ac5c6e70a; length=270; release=r6.09; species=Dmel;;FBpp0070278 t…	44.4	12	0.095	AIVAIDNPSDIFVISSRPIGQR+FTPGAFTNQIQPAFR+FTPGAFTNQIQPAFREPR+LLVVTDPNTDHQPIMEASYVNIPVIAFTNTDSPLR+MLVATTHLGSENVNFQMEQYVYK+RADGVNILNLGK+YTDTTPIAGR
789a	FBpp0079542|FBgn0032198|CG4912-PB|eEF1delta-PB	1.0000	FBpp0079542 type=protein; loc=2L:join(10232573..10232659,10233481..10233561,10233757..10234359); ID=FBpp0079542; name=eEF1delta-PB; parent=FBgn0032198,FBtr0079952; dbxref=FlyBase:FBpp0079542,FlyBase_Annotation_IDs:CG4912-PB,GB_protein:AAF52879.1,REFSEQ:NP_609361,GB_protein:AAF52879,FlyMine:FBpp0079542,modMine:FBpp0079542; MD5=3103901e9593cf681f8c4578459f7a67; length=256; release=r6.09; species=Dm…	42.6	12	0.096	FVPVAFGIQK+IDGVTLDDGLNSELAK+IDGVTLDDGLNSELAKR+KITQDGLLWGASK+LAQLEGEHKELK+MKVEALDKFWADK+SHYSPLVSEIAK+SNIILDVKPWDDETDLK+TQVSLLNELLTATVK
769a	FBpp0075691|FBgn0041775|CG10686-PA|tral-PA FBpp0304881|FBgn0041775|CG10686-PB|tral-PB FBpp0304882|FBgn0041775|CG10686-PC|tral-PC FBpp0304885|FBgn0041775|CG10686-PF|tral-PF FBpp0304887|FBgn0041775|CG10686-PH|tral-PH	1.0000	FBpp0075691 type=protein; loc=3L:join(12515452..12515572,12516559..12517059,12517428..12517957,12518024..12518254,12518438..12518667,12518733..12519070,12519144..12519151); ID=FBpp0075691; name=tral-PA; parent=FBgn0041775,FBtr0075959; dbxref=GB_protein:AAF49905.2,FlyBase:FBpp0075691,GB_protein:AAF49905.3,FlyBase_Annotation_IDs:CG10686-PA,REFSEQ:NP_648585,GB_protein:AAF49905,FlyMine:FBpp0075691,mo…	24.5	12	0.094	AANNAAGHGSNATDSSAPNATTATTK+GGGSGTDFYNQQR+GGNGGSGGGGGNGGGNNPAWNMHR+IKFEGDFDFEQANNKFEELR+KLNTETFGVSSTR+LKVAEDGAPKPATNATAATATATNEQVGEK+STTPISLIVSPTAELTQQQQLHQQQNAGQGGNGR+VAEDGAPKPATNATAATATATNEQVGEK
753a	FBpp0074017|FBgn0004432|CG9916-PA|Cyp1-PA	1.0000	FBpp0074017 type=protein; loc=X:complement(join(16320079..16320336,16318182..16318607)); ID=FBpp0074017; name=Cyp1-PA; parent=FBgn0004432,FBtr0074238; dbxref=GB_protein:AAF48589.1,FlyBase:FBpp0074017,FlyBase_Annotation_IDs:CG9916-PA,GB_protein:AAF48589.2,REFSEQ:NP_523366,GB_protein:AAF48589,FlyMine:FBpp0074017,modMine:FBpp0074017; MD5=57b8ab74b3c125f25f28fc1df27fe914; length=227; release=r6.09; s…	26.9	12	0.104	HVVFGEVVEGLDVVK+KIIVANSGSL+SIYGNKFPDENFELK+TAWLDNK+VFFDMTADNEPLGR
73	FBpp0072038|FBgn0011236|CG5575-PA|ken-PA	1.0000	FBpp0072038 type=protein; loc=2R:join(23870872..23870880,23874925..23875094,23875151..23876777); ID=FBpp0072038; name=ken-PA; parent=FBgn0011236,FBtr0072129; dbxref=FlyBase:FBpp0072038,FlyBase_Annotation_IDs:CG5575-PA,GB_protein:AAF47084.1,REFSEQ:NP_523833,GB_protein:AAF47084,FlyMine:FBpp0072038,modMine:FBpp0072038; MD5=657ba4e82f918b43030942ac8b03f0b5; length=601; release=r6.09; species=Dmel;	26.5	12	0.093	LSSLSHISLNLDHPEGR+LVLAAASPLIR+NMLAHLEDGALNGDTLTPDRK+QQYTSPQNLEPDQTLKYEVDSVDESR+RPGFHNTQSDNQPFTSYPHSLLEELR+SGSASGSGANLAGSNTHASSVR+STTSPISGFGSEK+TLGSGSDHSGIDLAVTASESTK+TLGSGSDHSGIDLAVTASESTKR
705	sp|ALDOA_RABIT|	1.0000	sp ALDOA_RABIT	23.3	12	0.083	GILAADESTGSIAK+GVVPLAGTNGETTTQGLDGLSER+IGEHTPSALAIMENANVLAR+QLLLTADDR+RLQSIGTENTEENRR+VDKGVVPLAGTNGETTTQGLDGLSER
701	FBpp0306641|FBgn0039240|CG3744-PD|CG3744-PD FBpp0306642|FBgn0039240|CG3744-PE|CG3744-PE FBpp0306643|FBgn0039240|CG3744-PF|CG3744-PF FBpp0306644|FBgn0039240|CG3744-PG|CG3744-PG	1.0000	FBpp0306641 type=protein; loc=3R:complement(join(24874993..24875990,24874714..24874933,24874103..24874659,24873359..24873962,24872938..24873249,24872654..24872876,24872219..24872411,24871952..24872153)); ID=FBpp0306641; name=CG3744-PD; parent=FBgn0039240,FBtr0334574; dbxref=FlyBase:FBpp0306641,FlyBase_Annotation_IDs:CG3744-PD,REFSEQ:NP_001262935,GB_protein:AGB96315; MD5=353ba65741e8b6d7089548006e…	14.2	12	0.096	HSYVDDALSAGVPSYVMQEEFSR+LPWSPLLQQPIQSSGGSGGSGSASPYAR+LVYFVGLR+MGQVELTDQVDALR+QVVQEIR+SHSITNAATTSLANLLDGFTAR+SLSDQLGYIDMDR+TITPLQVIYTER+VAIAGAPVTNWEYYDTGYTER
687	FBpp0291495|FBgn0261396|CG10484-PA|Rpn3-PA FBpp0307804|FBgn0261396|CG42641-PB|Rpn3-PB	1.0000	FBpp0291495 type=protein; loc=2L:join(19052054..19052217,19052279..19053599); ID=FBpp0291495; name=Rpn3-PA; parent=FBgn0261396,FBtr0302289; dbxref=REFSEQ:NP_477300,GB_protein:AAF53749,FlyBase:FBpp0291495,FlyBase:FBpp0080691,FlyBase_Annotation_IDs:CG10484-PA,FlyBase_Annotation_IDs:CG42641-PA,FlyMine:FBpp0291495,modMine:FBpp0291495; MD5=f6e814a86c8cfb3f33e1816e37354a8c; length=494; release=r6.09; s…	29.6	12	0.098	AGISADALMAK+AIRDGVIEATLDPAQNFMR+FGDVVSQYGPK+FLYYLGR+LMLDSAEDAEFIVSK+NLAQSIYPAGADR+NLAQSIYPAGADREAAVALMPAVEK+NQDVAAVQEIR+NYLHYALYDQADK+QSLGAYFQLTQAVR+QSLGAYFQLTQAVRLGNLKR+SVYPESASNNEWAR
639	FBpp0088194|FBgn0039904|CG1710-PB|Hcf-PB FBpp0088195|FBgn0039904|CG1710-PA|Hcf-PA FBpp0298368|FBgn0039904|CG1710-PE|Hcf-PE FBpp0306551|FBgn0039904|CG1710-PF|Hcf-PF FBpp0311451|FBgn0039904|CG1710-PG|Hcf-PG	1.0000	FBpp0088194 type=protein; loc=4:join(360691..361006,362304..362613,362671..362882,362946..363134,363494..363639,363868..364941,365674..366762,369507..369744,369810..369964,371091..371357,371813..372176,372250..372392); ID=FBpp0088194; name=Hcf-PB; parent=FBgn0039904,FBtr0089125; dbxref=FlyBase:FBpp0088194,FlyBase_Annotation_IDs:CG1710-PB,GB_protein:AAN06529.1,REFSEQ:NP_726566,GB_protein:AAN06529;…	12.8	12	0.096	IFLFGGLANESDDPKNNIPK+IVPSVTASHSLR+LLSNNIVQQGTPTSAETSGINISANR+LSESEGQHGSEENENNGENATSSSASALFTGGDTAGPSR+MYVFGGWVPLVINDSK+QYFIQKPLTLAPNVQLQFVK+SSNIAEIQQNNVQSTLAVVVPNTSQNENQK+TALPNVAVQSQPTSSTTTSIGGK
574	FBpp0086616|FBgn0033935|CG10105-PA|Sin1-PA	1.0000	FBpp0086616 type=protein; loc=2R:14411907..14413616; ID=FBpp0086616; name=Sin1-PA; parent=FBgn0033935,FBtr0087487; dbxref=GB_protein:AAF58247.1,FlyBase:FBpp0086616,FlyBase_Annotation_IDs:CG10105-PA,REFSEQ:NP_610963,GB_protein:AAF58247,FlyMine:FBpp0086616,modMine:FBpp0086616; MD5=57fd212659c93bb8a9cfbec21f8969df; length=569; release=r6.09; species=Dmel;	22.1	12	0.100	ALQNISLNGGTSDPGGGGGGGDSPHDNVK+ALQNISLNGGTSDPGGGGGGGDSPHDNVKEYEKR+ANDDDLSDEGVQSQLTEQLAK+FDGTSQVGMQTK+FGFSQLTLAER+RPLAPVTR+SDVTLGISGER+SVNYQEEVQPPESDDFFK+TSLQYPDVPLK
568	FBpp0086328|FBgn0001308|CG7765-PA|Khc-PA	1.0000	FBpp0086328 type=protein; loc=2R:complement(join(16271339..16271485,16269794..16270253,16267776..16269655,16267264..16267704)); ID=FBpp0086328; name=Khc-PA; parent=FBgn0001308,FBtr0087184; dbxref=GB_protein:AAF58029.1,FlyBase:FBpp0086328,FlyBase_Annotation_IDs:CG7765-PA,REFSEQ:NP_476590,GB_protein:AAF58029,FlyMine:FBpp0086328,modMine:FBpp0086328; MD5=4ad89c4c85a3bbd7f2e94c8acefb8757; length=975; …	14.6	12	0.104	FVSSPEDVFEVIEEGK+GGGAVGGPSPLAQVNPVNS+HIAVTNMNEHSSR+LFVQDLQQR+LYLVDLAGSEK+QSVFNAASTELQQLK+SLSALGNVISALADGNK+SSELQNIILTNER+TALANMSASVAVNEQAR+TGAEGTVLDEAK
526	FBpp0085427|FBgn0033021|CG10417-PA|CG10417-PA FBpp0085428|FBgn0033021|CG10417-PB|CG10417-PB	1.0000	FBpp0085427 type=protein; loc=2R:complement(join(5362628..5362738,5361599..5362567,5361019..5361549,5360588..5360965)); ID=FBpp0085427; name=CG10417-PA; parent=FBgn0033021,FBtr0086091; dbxref=FlyBase:FBpp0085427,FlyBase_Annotation_IDs:CG10417-PA,GB_protein:AAF57333.1,REFSEQ:NP_610169,GB_protein:AAF57333; MD5=6c508504048f45b920322dc2c0a22522; length=662; release=r6.09; species=Dmel;;FBpp0085428 ty…	16.8	12	0.102	AAALAAEATNK+AVMDPSAKPDGSSTSAAAAAAALSADGVANSR+LFATGSNDMTELNQSSK+LFATGSNDMTELNQSSKNEFTNSSTSK+SGQAIEMSIDHKPEDDEEASR+TNVTLPAEEQMISALPDIKK
509	FBpp0085165|FBgn0039857|CG11522-PA|RpL6-PA FBpp0085166|FBgn0039857|CG11522-PB|RpL6-PB	1.0000	FBpp0085165 type=protein; loc=3R:complement(join(31596048..31596158,31595521..31595601,31594924..31595463)); ID=FBpp0085165; name=RpL6-PA; parent=FBgn0039857,FBtr0085804; dbxref=FlyBase:FBpp0085165,FlyBase_Annotation_IDs:CG11522-PA,GB_protein:AAF57166.1,REFSEQ:NP_733433,GB_protein:AAF57166,FlyMine:FBpp0085165,modMine:FBpp0085165; MD5=4f5c0a2419b0ee142378cf1ed6da540b; length=243; release=r6.09; sp…	32.1	12	0.108	EVDAALLK+HPVNSYLK+KDQKEVDAALLK+NLTPGTVLILLAGR+TGEADIFAAK+VDLGAFKVPEHLNDAYFR+VPEHLNDAYFR+YLQNMFALHSSQYPHR
492	FBpp0084754|FBgn0028692|CG11888-PA|Rpn2-PA FBpp0303405|FBgn0028692|CG11888-PB|Rpn2-PB FBpp0306599|FBgn0028692|CG11888-PC|Rpn2-PC	1.0000	FBpp0084754 type=protein; loc=3R:join(29153731..29154673,29154736..29156043,29156302..29157113); ID=FBpp0084754; name=Rpn2-PA; parent=FBgn0028692,FBtr0085385; dbxref=FlyBase:FBpp0084754,FlyBase_Annotation_IDs:CG11888-PA,GB_protein:AAF56868.1,REFSEQ:NP_651677,GB_protein:AAF56868,FlyMine:FBpp0084754,modMine:FBpp0084754; MD5=6b7894fc98cb2788a266883fac70e746; length=1020; release=r6.09; species=Dmel;…	18.3	12	0.103	AAVTAIGFILFR+EAAGTSSEKDK+EKKEPEPTSEILQNPAR+KLLHVAVSDVNDDVRR+LEEADPLVTSLSSDKDPVLR+LLHVAVSDVNDDVRR+LTATASLGVIHR+NAQAIEDMVSYAQETQHEK+NTAPIPTALPSTFKPQGTTSEDGAK+QALGIALETR+SAAKPSLYAYPAPLEEK+SDEDITEETPADDKVER+VATAVLSIAAR
467	FBpp0083898|FBgn0005674|CG5394-PA|Aats-glupro-PA FBpp0083899|FBgn0005674|CG5394-PB|Aats-glupro-PB	1.0000	FBpp0083898 type=protein; loc=3R:complement(join(23958243..23958285,23957146..23958063,23956826..23956997,23955706..23956768,23953446..23955305,23952290..23953378)); ID=FBpp0083898; name=Aats-glupro-PA; parent=FBgn0005674,FBtr0084511; dbxref=FlyBase:FBpp0083898,FlyBase_Annotation_IDs:CG5394-PA,GB_protein:AAF56211.1,REFSEQ:NP_524471,GB_protein:AAF56211,FlyMine:FBpp0083898,modMine:FBpp0083898; MD5=…	20.8	12	0.097	AATGSDWKPGTTAPAPAAAPVK+AIQGATSHHLGQNFSK+EVLDILDLYALVYTHLLAIPVVK+FAGGDYTTTVEAFISASGR+FYTLFGR+ITIPLADVEK+NPDPASVLTVNTLLNK+SGDSDLAEPIAVRPTSETVMYPAYAK+SLTGQEWKPGTVAPAPTTVNVIDLTGGDSGSDVGSVLSK+THIADFAPEVAWVTK+YKEVTGTDFPVAGR
462	FBpp0083843|FBgn0028684|CG10370-PA|Rpt5-PA	1.0000	FBpp0083843 type=protein; loc=3R:join(23753014..23753223,23753288..23753708,23753766..23754421); ID=FBpp0083843; name=Rpt5-PA; parent=FBgn0028684,FBtr0084452; dbxref=FlyBase:FBpp0083843,FlyBase_Annotation_IDs:CG10370-PA,GB_protein:AAF56177.1,REFSEQ:NP_524464,GB_protein:AAF56177,FlyMine:FBpp0083843,modMine:FBpp0083843; MD5=d644ae57f045a0329802b0442d8a3e33; length=428; release=r6.09; species=Dmel;	30.6	12	0.110	APAIIFIDELDAIGTK+EKAPAIIFIDELDAIGTK+GVILYGPPGTGK+KIEFPHPNEEAR+KMNVSNDVNFEELSR+LAGPQLVQMFIGDGAK+QAYFLPVIGLVDAEK+QIQELIEAVVLPMTHK+SANSVTHEDFMDAIMEVQAK+TMLELLNQLDGFSSTADIK
27	FBpp0070596|FBgn0029688|CG6450-PC|lva-PC FBpp0309608|FBgn0029688|CG6450-PD|lva-PD	1.0000	FBpp0070596 type=protein; loc=X:complement(join(3964701..3964754,3964567..3964638,3964417..3964497,3960642..3964352,3960477..3960584,3956513..3960410,3956307..3956427,3956049..3956245,3955875..3955972)); ID=FBpp0070596; name=lva-PC; parent=FBgn0029688,FBtr0070626; dbxref=FlyBase:FBpp0070596,FlyBase_Annotation_IDs:CG6450-PC,GB_protein:AAF45910.1,REFSEQ:NP_525064,GB_protein:AAF45910,FlyMine:FBpp007…	7.2	12	0.106	FQSQDGQQQLASLLADNEELQQR+IAELDTLGQNQTDDQVYIETENKR+ISSAGSNSELLGTTSAAGSDLK+LAGSSNDLSSLQNVSASTTR+LQEDASYIESLEAQNTELQAR+QGSGSQSGAGAVAAVAAPTSAAPTAIGVDLSQSGLR+QQLIESVSESEHALNLK+SALDLEAQGQEAVDESR+SSEVVATLDAGEGGPVLFEK
246	FBpp0077343|FBgn0283427|CG3523-PA|FASN1-PA FBpp0307371|FBgn0283427|CG3523-PC|FASN1-PC	1.0000	FBpp0077343 type=protein; loc=2L:join(3059908..3060142,3060230..3066957,3067020..3067115,3067184..3067327,3067389..3067502); ID=FBpp0077343; name=FASN1-PA; parent=FBgn0283427,FBtr0077659; dbxref=FlyBase:FBpp0077343,FlyBase_Annotation_IDs:CG3523-PA,GB_protein:AAF51148.1,REFSEQ:NP_608748,GB_protein:AAF51148,FlyMine:FBpp0077343,modMine:FBpp0077343; MD5=9f4009e754fc5c6e0b33d332338f2293; length=2438; …	6.9	12	0.085	DTSFEQLVLR+ETYEEIGLNPADVVYVEAHGTGTK+FAEEVITAEPAQR+FAELMSNEITQPVETIKK+FGFVAVQEQSLGATR+GNIGQTNYGLANSAMER+QQHLNDEIAITGFSGR+TGAVVPLPTSVFNDQQVEQAFR+VVIDTSDVTTAAGAK+YQFVPNINTTDLNENSEK
24	FBpp0070572|FBgn0029676|CG2947-PB|HIP-R-PB FBpp0070573|FBgn0029676|CG2947-PA|HIP-R-PA FBpp0070575|FBgn0260484|CG32789-PA|HIP-PA FBpp0305905|FBgn0029676|CG2947-PD|HIP-R-PD	1.0000	FBpp0070572 type=protein; loc=X:join(3790164..3790336,3790417..3790538,3790756..3791402,3791477..3791668); ID=FBpp0070572; name=HIP-R-PB; parent=FBgn0029676,FBtr0070597; dbxref=FlyBase_Annotation_IDs:CG2947-PB,FlyBase:FBpp0070572,GB_protein:AAF45894.2,REFSEQ:NP_726886,GB_protein:AAF45894; MD5=55907034631abaa1c5c104f3be0633d2; length=377; release=r6.09; species=Dmel;;FBpp0070573 type=protein; loc=…	24.4	12	0.107	AIELSPGNALFHAK+AQAASAYGQQKFDEAIALYTK+ATEEEVEQASELR+FDEAIALYTK+IVPGGDVGAAFGQAGEK+KATEEEVEQASELR+KDSADFVDDGLD+LLGDFELAAHDLR+RLLGDFELAAHDLR
225	FBpp0076722|FBgn0002526|CG10236-PA|LanA-PA	1.0000	FBpp0076722 type=protein; loc=3L:complement(join(6217594..6217815,6217103..6217249,6215095..6215719,6214802..6215011,6214329..6214742,6213990..6214262,6213071..6213923,6212364..6213015,6212021..6212301,6211726..6211954,6211198..6211668,6209236..6211136,6205977..6209168,6205693..6205907,6204175..6205628)); ID=FBpp0076722; name=LanA-PA; parent=FBgn0002526,FBtr0077014; dbxref=FlyBase:FBpp0076722,Fly…	6.4	12	0.097	AATAYSGIVEAVEAAQK+AQDLAAQYTDMTASAEPAIKAATAYSGIVEAVEAAQK+ILNDGEDHVVTVQHTQGELR+LGSPQPLILEGGDIFFAGLPDNYR+LNYYDQLADELEPK+NVLEILEPVSVQTPK+QLGQEIENLK+SAPVLAVELPIYLGGVNK+SAPVLAVELPIYLGGVNKFLESEVKNLTDFK+SGYLEGSQNILHVDK+TNAPLEADLELPK+VGVNFKPSTILELK+VLLQPTSEPQFVTVAGPLGVKPSAIVLDPGR+YDYDEAAFPGFSSK
209	FBpp0076215|FBgn0015218|CG4035-PB|eIF-4E-PB FBpp0076216|FBgn0015218|CG4035-PC|eIF-4E-PC FBpp0076217|FBgn0015218|CG4035-PD|eIF-4E-PD FBpp0076218|FBgn0015218|CG4035-PA|eIF-4E-PA FBpp0076219|FBgn0015218|CG4035-PG|eIF-4E-PG FBpp0076220|FBgn0015218|CG4035-PE|eIF-4E-PE FBpp0076221|FBgn0015218|CG4035-PF|eIF-4E-PF FBpp0306016|FBgn0015218|CG4035-PH|eIF-4E-PH FBpp0306017|FBgn0015218|CG4035-PI|eIF-4E-PI	1.0000	FBpp0076215 type=protein; loc=3L:complement(join(9401040..9401096,9400583..9400953,9400419..9400518,9400097..9400184,9399870..9400033)); ID=FBpp0076215; name=eIF-4E-PB; parent=FBgn0015218,FBtr0076487; dbxref=FlyBase:FBpp0076215,FlyBase_Annotation_IDs:CG4035-PB,GB_protein:AAF50282.1,REFSEQ:NP_524829,GB_protein:AAF50282; MD5=8d9bf8f418dbd4c61ab9ea1452badbfc; length=259; release=r6.09; species=Dmel;…	39.5	12	0.098	DVKPKEDPQETGEPAGNTATTTAPAGDDAVR+EDPQETGEPAGNTATTTAPAGDDAVR+EDPQETGEPAGNTATTTAPAGDDAVRTEHLYK+ISIWTADGNNEEAALEIGHK+NNSLQYQLHK+TSAPSTEQGRPEPPTSAAAPAEAK+WVITLNK
158	FBpp0074549|FBgn0027291|CG12233-PA|l(1)G0156-PA FBpp0300338|FBgn0027291|CG12233-PC|l(1)G0156-PC FBpp0307649|FBgn0027291|CG12233-PD|l(1)G0156-PD	1.0000	FBpp0074549 type=protein; loc=X:complement(join(19521673..19521699,19520660..19520827,19519904..19520298,19519696..19519831,19519287..19519625)); ID=FBpp0074549; name=l(1)G0156-PA; parent=FBgn0027291,FBtr0074780; dbxref=FlyBase:FBpp0074549,FlyBase_Annotation_IDs:CG12233-PA,GB_protein:AAN09496.1,REFSEQ:NP_573388,GB_protein:AAN09496,FlyMine:FBpp0074549,modMine:FBpp0074549; MD5=b20de9f2881c026d8971c…	29.7	12	0.092	ENTEGEYSGIEHEIVDGVVQSIK+FGIPQAAIDSVNTNK+FPEIQFEEK+HMELNTYADKIER+IFTAANVPIEWEAVDVTPVR+IFTAANVPIEWEAVDVTPVRGPDGK+KVTLIPGDGIGPEISAAVQK+VTLIPGDGIGPEISAAVQK
114	FBpp0072990|FBgn0005640|CG10579-PD|Eip63E-PD FBpp0072991|FBgn0005640|CG10579-PE|Eip63E-PE FBpp0072992|FBgn0005640|CG10579-PA|Eip63E-PA FBpp0072993|FBgn0005640|CG10579-PB|Eip63E-PB FBpp0072994|FBgn0005640|CG10579-PC|Eip63E-PC FBpp0110220|FBgn0005640|CG10579-PF|Eip63E-PF FBpp0110221|FBgn0005640|CG10579-PG|Eip63E-PG FBpp0110222|FBgn0005640|CG10579-PH|Eip63E-PH FBpp0110223|FBgn0005640|CG10579-PI|Eip6…	1.0000	FBpp0072990 type=protein; loc=3L:join(3516774..3516828,3552787..3552864,3578289..3578480,3588042..3588080,3593329..3593546,3594651..3594742,3598065..3598239,3598360..3598621,3600013..3600225,3600312..3600491,3607502..3607566); ID=FBpp0072990; name=Eip63E-PD; parent=FBgn0005640,FBtr0073131; dbxref=FlyBase:FBpp0072990,FlyBase_Annotation_IDs:CG10579-PD,GB_protein:AAN11568.1,REFSEQ:NP_523904,GB_prote…	29.1	12	0.104	FSAFGGDSPFGK+HSNIVTLHDIVHTR+KLYELPDETSIFTVEGVQLYTEPNR+LEPLGEGSYATVYK+LFLFQLLR+LGADDALQHPYFAQLPK+LLGTPTEDTWPGVTHFPGYKPHK+LQEEEGAPFTAIR+LYDIIEGETIANGFLQLNPEQR+LYELPDETSIFTVEGVQLYTEPNR
889a	FBpp0307483|FBgn0265003|CG44154-PD|koi-PD FBpp0307485|FBgn0265003|CG44154-PF|koi-PF	1.0000	FBpp0307483 type=protein; loc=2R:join(6811929..6812083,6812781..6813116,6813173..6813753,6814037..6814314); ID=FBpp0307483; name=koi-PD; parent=FBgn0265003,FBtr0335515; dbxref=REFSEQ:NP_724502,GB_protein:AAG22207,FlyBase:FBpp0307483,FlyBase_Annotation_IDs:CG44154-PD; MD5=17b1d6f3353b9e2f4bc11187e0caa5de; length=449; release=r6.09; species=Dmel;;FBpp0307485 type=protein; loc=2R:join(6811929..68120…	23.8	11	0.090	AFAQLTSDYSSDDMTPDAK+LNQSNGNLSSGNVSDYLAYIEYR+QNSITATVTSILTK+SAAPNVQTIIEEHIVESSISK+SLSEYTFTLPELPK+SQLETTQNTLNSAQEK
91	FBpp0072455|FBgn0035147|CG12030-PA|Gale-PA FBpp0297771|FBgn0035147|CG12030-PB|Gale-PB	1.0000	FBpp0072455 type=protein; loc=3L:join(649180..649419,650233..650523,650584..651105); ID=FBpp0072455; name=Gale-PA; parent=FBgn0035147,FBtr0072556; dbxref=FlyBase:FBpp0072455,FlyBase_Annotation_IDs:CG12030-PA,GB_protein:AAF47398.1,REFSEQ:NP_612044,GB_protein:AAF47398,FlyMine:FBpp0072455,modMine:FBpp0072455; MD5=a3e0f8add2132dab5db9813b9ceeeb8b; length=350; release=r6.09; species=Dmel;;FBpp0297771 …	24.3	11	0.093	DYIHIVDLAEGHVK+FVYSSSATVYGEPK+IGEDPNGEPNNLMPYIAQVAVGR+LPEALSR+RPSLSVYGSDFPTHDGTGVR+WAVVSLR
850a	FBpp0087977|FBgn0001091|CG12055-PA|Gapdh1-PA FBpp0099914|FBgn0001091|CG12055-PB|Gapdh1-PB	1.0000	FBpp0087977 type=protein; loc=2R:complement(7792122..7793120); ID=FBpp0087977; name=Gapdh1-PA; parent=FBgn0001091,FBtr0088903; dbxref=GB_protein:AAF59192.2,FlyBase:FBpp0087977,FlyBase_Annotation_IDs:CG12055-PA,REFSEQ:NP_525108,GB_protein:AAF59192; MD5=8d0ccdacc2be570be3a4da5ded441e61; length=332; release=r6.09; species=Dmel;;FBpp0099914 type=protein; loc=2R:complement(7792122..7793120); ID=FBpp00…	27.4	11	0.096	GAAQNIIPAATGAAK+GTVAAEGGFLVVNGQK+IGINGFGR+LISWYDNEFGYSNR+VINDNFEIVEGLMTTVHATTATQK+VPTPNVSVVDLTVR
848a	FBpp0087852|FBgn0020279|CG8715-PA|lig-PA FBpp0087853|FBgn0020279|CG8715-PB|lig-PB FBpp0087854|FBgn0020279|CG8715-PC|lig-PC FBpp0100030|FBgn0020279|CG8715-PD|lig-PD FBpp0291129|FBgn0020279|CG8715-PE|lig-PE FBpp0291130|FBgn0020279|CG8715-PF|lig-PF FBpp0291131|FBgn0020279|CG8715-PG|lig-PG FBpp0293223|FBgn0020279|CG8715-PH|lig-PH FBpp0303481|FBgn0020279|CG8715-PK|lig-PK FBpp0312421|FBgn0020279|CG8715…	1.0000	FBpp0087852 type=protein; loc=2R:join(8069899..8070279,8070335..8070512,8070821..8072238,8072363..8072778,8073127..8073234,8073367..8073471,8073600..8073700,8073974..8074500,8075473..8075607,8075665..8075790,8075860..8076108,8076293..8076448,8077260..8077292,8077731..8077829); ID=FBpp0087852; name=lig-PA; parent=FBgn0020279,FBtr0088774; dbxref=GB_protein:AAM68848.1,FlyBase:FBpp0087852,FlyBase_Ann…	9.8	11	0.086	DNLGSVTYSAMNDGR+IAQITNSTTEDPQINEK+SDPYGQTGGSGNAYQNAYQSSGASK+SQQQQQVTLAAGLQSSQISDALNAAGYTSR+TQTVSNQSQAGTGSDLTSSMYGK+VPHVQGYYDLNYPPASLGAGR
822a	FBpp0085066|FBgn0027598|CG31012-PC|cindr-PC FBpp0301769|FBgn0027598|CG31012-PE|cindr-PE	1.0000	FBpp0085066 type=protein; loc=3R:join(30809271..30809283,30816875..30817124,30817198..30817309,30817634..30818207,30824278..30824886,30824955..30826045); ID=FBpp0085066; name=cindr-PC; parent=FBgn0027598,FBtr0085704; dbxref=FlyBase:FBpp0085066,FlyBase_Annotation_IDs:CG31012-PC,GB_protein:AAF57087.2,REFSEQ:NP_733405,GB_protein:AAF57087,FlyMine:FBpp0085066,modMine:FBpp0085066; MD5=5361233985aa708f7…	18.9	11	0.080	ASGVTGMFPDNFVR+LTTAVSHDLADGLAASK+MLAPSEVAPINEPPSATQITQNQR+MLSGANQLPESGAAGNVVIR+NLDLTKPPGVGASVSIGQQR+RPPTIGATVTTSALTSK+SSNASSSQSQEEKPTSQLNNHQDASSSR+TIEELVNALK+VGVFPDNFVK
808b	FBpp0087502|FBgn0004907|CG17870-PD|14-3-3zeta-PD FBpp0087503|FBgn0004907|CG17870-PE|14-3-3zeta-PE FBpp0099540|FBgn0004907|CG17870-PJ|14-3-3zeta-PJ FBpp0305136|FBgn0004907|CG17870-PK|14-3-3zeta-PK FBpp0305137|FBgn0004907|CG17870-PL|14-3-3zeta-PL	1.0000	FBpp0087502 type=protein; loc=2R:join(10104348..10104409,10104717..10104830,10104941..10105067,10105702..10105825,10105941..10106104,10107467..10107622); ID=FBpp0087502; name=14-3-3zeta-PD; parent=FBgn0004907,FBtr0088414; dbxref=FlyBase_Annotation_IDs:CG17870-PD,FlyBase:FBpp0087502,GB_protein:AAM71060.1,REFSEQ:NP_476885,GB_protein:AAM71060; MD5=f196cab6a894ca73c510c5280d765fbc; length=248; releas…	39.1	11	0.057	DSTLIMQLLR+LAEQSERYDDMAQAMK+NLLSVAYK+NTVVDDSQTAYQDAFDISK+QAFDDAIAELDTLNEDSYK+SVTETGVELSNEER+YLAEVATGDAR
790a	FBpp0079565|FBgn0004419|CG4916-PA|me31B-PA	1.0000	FBpp0079565 type=protein; loc=2L:join(10239536..10239585,10240492..10240591,10240680..10241058,10241133..10241780,10241846..10242048); ID=FBpp0079565; name=me31B-PA; parent=FBgn0004419,FBtr0079975; dbxref=FlyBase:FBpp0079565,FlyBase_Annotation_IDs:CG4916-PA,GB_protein:AAF52881.2,REFSEQ:NP_523533,GB_protein:AAF52881,FlyMine:FBpp0079565,modMine:FBpp0079565; MD5=13bbcdb1c57fa984e14b75f6806749fc; len…	22.4	11	0.090	DPQILLFSATFPLTVK+ELGTEIKPIPK+ELLMGIFEK+GIINDLQIAGNTSDDMGWK+GVTQYYAFVQER+GWERPSPIQEAAIPIALSGK+VMVTTGGTILKDDILR
763a	FBpp0075170|FBgn0014163|CG4609-PA|fax-PA FBpp0099912|FBgn0014163|CG4609-PC|fax-PC	1.0000	FBpp0075170 type=protein; loc=3L:complement(join(16411002..16411418,16407021..16407359,16405502..16405845,16405326..16405428,16405117..16405170)); ID=FBpp0075170; name=fax-PA; parent=FBgn0014163,FBtr0075412; dbxref=FlyBase_Annotation_IDs:CG4609-PA,FlyBase:FBpp0075170,GB_protein:AAF49465.2,REFSEQ:NP_524106,GB_protein:AAF49465,FlyMine:FBpp0075170,modMine:FBpp0075170; MD5=f177af6dda7040fbd0c071dcd7f…	20.0	11	0.089	GQLPFIELNGEEIADSAIIIK+KGQLPFIELNGEEIADSAIIIK+SAAPPADSAAAPAAAPAVEK+SAAPPADSAAAPAAAPAVEKAEDADGEK+SAAPPADSAAAPAAAPAVEKAEDADGEKK+SEEPEKSAAPPADSAAAPAAAPAVEK+TNFEKDIIYLYQFSR+YLDSGLTAEQR
761a	FBpp0074500|FBgn0261593|CG14206-PB|RpS10b-PB FBpp0074501|FBgn0261593|CG14206-PC|RpS10b-PC FBpp0300512|FBgn0261593|CG14206-PD|RpS10b-PD FBpp0310720|FBgn0261593|CG14206-PE|RpS10b-PE	1.0000	FBpp0074500 type=protein; loc=X:19598434..19598916; ID=FBpp0074500; name=RpS10b-PB; parent=FBgn0261593,FBtr0074731; dbxref=FlyBase:FBpp0074500,FlyBase_Annotation_IDs:CG14206-PB,GB_protein:AAF48978.2,REFSEQ:NP_728273,GB_protein:AAF48978,FlyMine:FBpp0074500,modMine:FBpp0074500; MD5=0ae8e030c62f6023a9a1cee4231259cf; length=160; release=r6.09; species=Dmel;;FBpp0074501 type=protein; loc=X:19598434..1…	41.9	11	0.098	GDVGPGAGEVEFR+HPELESIPNLHVIK+HYYWYLTNEGIEELR+KGDVGPGAGEVEFR+SYLHLPPEIVPSTLK+VAIYEYLFK
721a	FBpp0070894|FBgn0086558|CG32744-PA|Ubi-p5E-PA FBpp0073034|FBgn0003943|CG11624-PA|Ubi-p63E-PA FBpp0073035|FBgn0003943|CG11624-PB|Ubi-p63E-PB FBpp0077159|FBgn0003941|CG2960-PA|RpL40-PA FBpp0079606|FBgn0003942|CG5271-PA|RpS27A-PA FBpp0089269|FBgn0003943|CG11624-PC|Ubi-p63E-PC FBpp0305348|FBgn0003943|CG11624-PD|Ubi-p63E-PD FBpp0306837|FBgn0003941|CG2960-PB|RpL40-PB FBpp0311816|FBgn0086558|CG32744-PB|…	1.0000	FBpp0070894 type=protein; loc=X:complement(6277144..6278748); ID=FBpp0070894; name=Ubi-p5E-PA; parent=FBgn0086558,FBtr0070933; dbxref=FlyBase:FBpp0070894,FlyBase_Annotation_IDs:CG32744-PA,GB_protein:AAF46142.3,REFSEQ:NP_727078,GB_protein:AAF46142,FlyMine:FBpp0070894,modMine:FBpp0070894; MD5=e647e40d6d877d42214ce3f015f4d7a0; length=534; release=r6.09; species=Dmel;;FBpp0073034 type=protein; loc=3L…	61.6	11	0.081	ESTLHLVLR+IQDKEGIPPDQQR+TITLEVEPSDTIENVK+TLSDYNIQK
698	FBpp0305165|FBgn0028737|CG6341-PB|Ef1beta-PB FBpp0311691|FBgn0028737|CG6341-PC|Ef1beta-PC	1.0000	FBpp0305165 type=protein; loc=2R:join(16868312..16868391,16868491..16869079); ID=FBpp0305165; name=Ef1beta-PB; parent=FBgn0028737,FBtr0332947; dbxref=REFSEQ:NP_524808,GB_protein:AAF57941,FlyBase:FBpp0305165,FlyBase_Annotation_IDs:CG6341-PB; MD5=db65b931eba2f027cda91e367d763098; length=222; release=r6.09; species=Dmel;;FBpp0311691 type=protein; loc=2R:join(16868312..16868391,16868491..16869079); I…	37.8	11	0.096	ADLSVFDALGK+APSADNVNVAR+ELNAFLADNSYISGYTPSK+HIASFEAAER+KSKKPALIAK+LVPVGYGINK+TIEMDGLLWGASK
681	FBpp0289511|FBgn0034432|CG7461-PB|CG7461-PB FBpp0311550|FBgn0034432|CG7461-PC|CG7461-PC	1.0000	FBpp0289511 type=protein; loc=2R:19305224..19307107; ID=FBpp0289511; name=CG7461-PB; parent=FBgn0034432,FBtr0300283; dbxref=REFSEQ:NP_611409,GB_protein:AAF57579,FlyBase:FBpp0289511,FlyBase_Annotation_IDs:CG7461-PB,FlyMine:FBpp0289511,modMine:FBpp0289511; MD5=20ccadaf1d700f223568deb25fdd0507; length=627; release=r6.09; species=Dmel;;FBpp0311550 type=protein; loc=2R:19305224..19307107; ID=FBpp03115…	23.0	11	0.098	AASTVGLGGTDLSGHVVGELLPYAK+ASENESFMANIFR+AVNLNLPTAQHELNMTK+ELTNSLIDPFER+GSLVSSQVFPYPDVLTAEQK+IFEGTNDILR+NIVNEQILLTR+NPSANLGLIFK+VAAEQVYAAFALTEPSSGSDAGSIR
635	FBpp0088069|FBgn0033179|CG11139-PA|p47-PA	1.0000	FBpp0088069 type=protein; loc=2R:complement(join(7466569..7466670,7466263..7466477,7465779..7466207,7465331..7465675,7465137..7465269)); ID=FBpp0088069; name=p47-PA; parent=FBgn0033179,FBtr0088997; dbxref=GB_protein:AAF59249.1,FlyBase:FBpp0088069,FlyBase_Annotation_IDs:CG11139-PA,REFSEQ:NP_610284,GB_protein:AAF59249,FlyMine:FBpp0088069,modMine:FBpp0088069; MD5=6940a5af9d97e30c1f924b8d79511f33; le…	28.3	11	0.099	DAINLNSEAPSTTLQIR+GDLIAQFIEITGTDENVAR+LGSPVANLVTEAPTVPVALSPGEAANQEASAR+LWSQGFSIDGGELR+SAQEQNIAEVGPSTSSGSASGGSGGAVWGQGMR
57	FBpp0071455|FBgn0034572|CG9346-PA|CG9346-PA	1.0000	FBpp0071455 type=protein; loc=2R:join(21012046..21012102,21012162..21012278,21012335..21012621,21012679..21013097,21013158..21013339,21013402..21013445,21013513..21013845,21013913..21014155,21014210..21014393,21014453..21014705,21014766..21015127,21015188..21015580); ID=FBpp0071455; name=CG9346-PA; parent=FBgn0034572,FBtr0071526; dbxref=FlyBase:FBpp0071455,FlyBase_Annotation_IDs:CG9346-PA,GB_prot…	14.9	11	0.086	AIQYQDELESGKR+HMASSHSAPAQQPAASAAPVPSSSVSTTSQNSSSSK+LPGFIPSKWETVDPQQVEAQAITTSK+NGPVWKPPIANFYTQGMPDELVVDPDAPVVHK+RLEPGWSVPEQVEQFR+SNLELFKEELR+VSESPALFR
550	FBpp0085902|FBgn0261119|CG5519-PA|Prp19-PA	1.0000	FBpp0085902 type=protein; loc=2R:complement(join(18450890..18450908,18449472..18450825,18447467..18447611)); ID=FBpp0085902; name=Prp19-PA; parent=FBgn0261119,FBtr0086723; dbxref=FlyBase:FBpp0085902,FlyBase_Annotation_IDs:CG5519-PA,GB_protein:AAF57684.1,REFSEQ:NP_523783,GB_protein:AAF57684,FlyMine:FBpp0085902,modMine:FBpp0085902; MD5=0c3487754cd63a1e17f46fe83bb9ed50; length=505; release=r6.09; sp…	26.3	11	0.087	ELKPEELIEIK+IWHVPTSQTQLLLR+TIQLDDGYEVK+TPAVVKPKPPSATSIPATLK+TVPEDLVTTDQVK+VFNDHTALATGVR+VIDTAEVGLTTAQFHPDGLIFGTGTVDSQVK+VIYHPNEDTVITGSPDMNIR
511	FBpp0085198|FBgn0022349|CG1910-PA|CG1910-PA FBpp0085199|FBgn0022349|CG1910-PD|CG1910-PD FBpp0085200|FBgn0022349|CG1910-PC|CG1910-PC	1.0000	FBpp0085198 type=protein; loc=3R:join(31748006..31748086,31749207..31749521,31749581..31750586,31750645..31750712); ID=FBpp0085198; name=CG1910-PA; parent=FBgn0022349,FBtr0085839; dbxref=FlyBase:FBpp0085198,FlyBase_Annotation_IDs:CG1910-PA,GB_protein:AAF57190.1,REFSEQ:NP_651888,GB_protein:AAF57190,FlyMine:FBpp0085198,modMine:FBpp0085198; MD5=087fbc23441edda3aae7601e8e4bd3bc; length=489; release=r…	41.0	11	0.092	EAASSEEEPSKVVDSAEPK+EAESNTDESATPVPIDVSTAPASNDVSKPLEIDTTLVK+EAESTVESAEELTETSTVVVTEPK+GSSDTAQVDTPAIENVSAAPETEAAAK+IVNSSAEVGENAAPK+QNHVDEVKPISEEPGNSSEEVPKAEEPLK+TTESSNDVVEVATEGKETVLEVPAAEPK
459	FBpp0083794|FBgn0004395|CG4620-PA|unk-PA FBpp0083795|FBgn0004395|CG4620-PB|unk-PB FBpp0294022|FBgn0004395|CG4620-PC|unk-PC FBpp0294023|FBgn0004395|CG4620-PD|unk-PD FBpp0294024|FBgn0004395|CG4620-PE|unk-PE FBpp0307981|FBgn0004395|CG4620-PF|unk-PF FBpp0312602|FBgn0004395|CG4620-PG|unk-PG	1.0000	FBpp0083794 type=protein; loc=3R:complement(join(23157779..23157843,23157501..23157710,23156074..23156493,23155809..23156011,23154845..23154967,23154194..23154774,23153940..23154137)); ID=FBpp0083794; name=unk-PA; parent=FBgn0004395,FBtr0084402; dbxref=FlyBase:FBpp0083794,FlyBase_Annotation_IDs:CG4620-PA,GB_protein:AAO41593.1,REFSEQ:NP_788722,GB_protein:AAO41593,FlyMine:FBpp0083794,modMine:FBpp00…	29.0	11	0.091	ELETLQNAESTLDSTNALNALDKER+ENSLSASLANTSLLTR+IISPGFGDGLSISPSVR+ISELNTIRDDINSSSVGNSLFENTLNTAK+LLLSSQQEKPNHYTYLK+LRTDLEEVDKVLYLENAK+LSNSLSATQNDSSLFFPSR+NAFSLQSLQSQNNSDLGR+YDLAQIQLNLPAELR
450	FBpp0083625|FBgn0038964|CG13849-PA|Nop56-PA	1.0000	FBpp0083625 type=protein; loc=3R:complement(join(22420954..22420956,22420388..22420790,22419238..22420322)); ID=FBpp0083625; name=Nop56-PA; parent=FBgn0038964,FBtr0084230; dbxref=GB_protein:AAF55992.2,FlyBase:FBpp0083625,FlyBase_Annotation_IDs:CG13849-PA,REFSEQ:NP_651040,GB_protein:AAF55992,FlyMine:FBpp0083625,modMine:FBpp0083625; MD5=7bbdbbf6ea7ecc71e53659979d1df60b; length=496; release=r6.09; s…	24.2	11	0.078	EAIEAAGQEAAITVQSEK+EAIEAAGQEAAITVQSEKK+FYESGDVPR+LAGFAPFK+LISHAGSLTNLAK+MNLVAPNLQSLIGDQVGAR+NLTQDQLEDLEK+SAGVAQLGLGHSYSR+YGLIYHSSFIGR+YPASTVQILGAEK
403	FBpp0081704|FBgn0040078|CG4003-PA|pont-PA	1.0000	FBpp0081704 type=protein; loc=3R:join(10262343..10263159,10263217..10263415,10263477..10263831); ID=FBpp0081704; name=pont-PA; parent=FBgn0040078,FBtr0082226; dbxref=FlyBase:FBpp0081704,FlyBase_Annotation_IDs:CG4003-PA,GB_protein:AAF54514.1,REFSEQ:NP_652608,GB_protein:AAF54514,FlyMine:FBpp0081704,modMine:FBpp0081704; MD5=44c3876ac3fbe345533b6b800122cc21; length=456; release=r6.09; species=Dmel;	25.4	11	0.097	ALLLAGPPGTGK+EAAGIVVDLIK+GLGLDEVGAAVHSAAGLVGQK+LDPSIFDALQK+LSEIGTSSTLR+SDTFATEFDLETEEYVPLPK+SLESPIAPIVIFATNR+TLLYSTADMEQIIK
401	FBpp0081584|FBgn0027338|CG9423-PA|Kap-alpha3-PA FBpp0081585|FBgn0027338|CG9423-PB|Kap-alpha3-PB FBpp0081586|FBgn0027338|CG9423-PC|Kap-alpha3-PC FBpp0290407|FBgn0027338|CG9423-PD|Kap-alpha3-PD	1.0000	FBpp0081584 type=protein; loc=3R:complement(join(9577208..9577267,9576768..9577148,9575877..9576707,9575636..9575812,9575474..9575569)); ID=FBpp0081584; name=Kap-alpha3-PA; parent=FBgn0027338,FBtr0082106; dbxref=FlyBase:FBpp0081584,FlyBase_Annotation_IDs:CG9423-PA,GB_protein:AAF54408.1,REFSEQ:NP_731377,GB_protein:AAF54408; MD5=7c89f9db717ba92f5f8f808941be523e; length=514; release=r6.09; species=D…	28.6	11	0.091	AAADATKPEQQLAAVQAAR+AVGNIVTGSDEQTQVVLNYDALSYFPGLLSHPK+EAAWAISNLTISGNR+LAYEIIDQYFTDEGEQTNMAPTSDGAQYNFDPHADR+LQSHENVEIYK+NVPNLDSNTDEEEQLSSSIDLKK+RNEVTVELRK
349	FBpp0079913|FBgn0027081|CG5353-PB|Aats-thr-PB FBpp0079914|FBgn0027081|CG5353-PA|Aats-thr-PA FBpp0079915|FBgn0027081|CG5353-PC|Aats-thr-PC FBpp0312095|FBgn0027081|CG5353-PD|Aats-thr-PD	1.0000	FBpp0079913 type=protein; loc=2L:join(12104501..12104552,12104688..12105121,12105176..12106762); ID=FBpp0079913; name=Aats-thr-PB; parent=FBgn0027081,FBtr0080331; dbxref=GB_protein:AAF53167.1,FlyBase:FBpp0079913,FlyBase_Annotation_IDs:CG5353-PB,REFSEQ:NP_524839,GB_protein:AAF53167,FlyMine:FBpp0079913,modMine:FBpp0079913; MD5=cdb04790d84bd0eb38b66570dd8a0714; length=690; release=r6.09; species=Dme…	18.3	11	0.078	ALAESLNEFGMPWK+GAHIYNTLMGFIK+GFQEVISPNIYNAK+GISQGLADNTVISK+IRDEFIANEDSF+NELSGALTGLTR+QVDATSWETTPYEVAR+VHGEVSVAELITK+VYGISFPDPK+WPFWLSPR
278	FBpp0078219|FBgn0044324|CG10712-PB|Chro-PB FBpp0078220|FBgn0044324|CG10712-PC|Chro-PC FBpp0078221|FBgn0044324|CG10712-PA|Chro-PA FBpp0304363|FBgn0044324|CG10712-PD|Chro-PD FBpp0311928|FBgn0044324|CG10712-PE|Chro-PE	1.0000	FBpp0078219 type=protein; loc=3L:complement(join(22877937..22877994,22877450..22877875,22876457..22877388,22875124..22876390,22874602..22874699)); ID=FBpp0078219; name=Chro-PB; parent=FBgn0044324,FBtr0078568; dbxref=GB_protein:AAF51877.2,GB_protein:AAF51877.1,FlyBase:FBpp0078219,FlyBase_Annotation_IDs:CG10712-PB,REFSEQ:NP_730762,GB_protein:AAF51877; MD5=826bf315c055b394b2a4b6285cbd83ed; length=92…	9.8	11	0.083	INGNSTVVSPLTEQK+LDDSVREPWIVAGK+SKPSTPTPSSVPSAGAVKPNNR+VENSEAPAPVSPAPVPQK+VIAAPPAAGIAK+VPYFLQMFEK
223	FBpp0076602|FBgn0035753|CG8615-PA|RpL18-PA FBpp0305562|FBgn0035753|CG8615-PB|RpL18-PB FBpp0311286|FBgn0035753|CG8615-PC|RpL18-PC	1.0000	FBpp0076602 type=protein; loc=3L:complement(join(7241226..7241228,7240855..7240941,7240301..7240777)); ID=FBpp0076602; name=RpL18-PA; parent=FBgn0035753,FBtr0076892; dbxref=GB_protein:AAF50596.1,FlyBase:FBpp0076602,FlyBase_Annotation_IDs:CG8615-PA,REFSEQ:NP_648091,GB_protein:AAF50596,FlyMine:FBpp0076602,modMine:FBpp0076602; MD5=7321237c81d349ed4322de58426e4c66; length=188; release=r6.09; species=…	27.7	11	0.096	AANQPESTIVVVGTVTDDAR+AGGEVLTFDQLALR+INRPPLSLQR+NTLLLQGR
205	FBpp0076111|FBgn0267348|CG3322-PA|LanB2-PA FBpp0311281|FBgn0267348|CG3322-PB|LanB2-PB	1.0000	FBpp0076111 type=protein; loc=3L:join(9617247..9617441,9617779..9617912,9617976..9618103,9618170..9618784,9619301..9619712,9619779..9622364,9622423..9622759,9622817..9623117,9623179..9623390); ID=FBpp0076111; name=LanB2-PA; parent=FBgn0267348,FBtr0076382; dbxref=FlyBase:FBpp0076111,FlyBase_Annotation_IDs:CG3322-PA,GB_protein:AAF50238.1,REFSEQ:NP_524006,GB_protein:AAF50238,FlyMine:FBpp0076111,modM…	8.9	11	0.095	ELQQALDLLNDEGAQALAR+ISLPIFAQGNGIPDQGVK+LAGFQSDVQR+LNTFGDELFGDSQVLK+LQLVGQVANTGVSDVILEGAGSR+NLREEADQLNHR+RAEQQQLEDIELLER+SGELQEWVTATDIR+SIGTTAQGNEHVYFQAPDR
135	FBpp0073623|FBgn0010198|CG2033-PC|RpS15Aa-PC FBpp0073624|FBgn0010198|CG2033-PA|RpS15Aa-PA FBpp0073625|FBgn0010198|CG2033-PD|RpS15Aa-PD FBpp0073626|FBgn0010198|CG2033-PE|RpS15Aa-PE FBpp0290052|FBgn0010198|CG2033-PF|RpS15Aa-PF	1.0000	FBpp0073623 type=protein; loc=X:complement(13335985..13336377); ID=FBpp0073623; name=RpS15Aa-PC; parent=FBgn0010198,FBtr0073792; dbxref=FlyBase:FBpp0073623,FlyBase_Annotation_IDs:CG2033-PC,GB_protein:AAN09322.1,REFSEQ:NP_727692,GB_protein:AAN09322; MD5=cff801b442d4e4dfa786d71bafa2fb16; length=130; release=r6.09; species=Dmel;;FBpp0073624 type=protein; loc=X:complement(13335985..13336377); ID=FBpp…	47.7	11	0.063	FDVPINDIEK+HGYIGEFEIVDDHR+MNVLADALK+QFGYVVLTTSGGIMDHEEAR+WTNNLLPSR
806e	FBpp0083974|FBgn0001230|CG5436-PA|Hsp68-PA	0.9933	FBpp0083974 type=protein; loc=3R:complement(24055197..24057104); ID=FBpp0083974; name=Hsp68-PA; parent=FBgn0001230,FBtr0084589; dbxref=FlyBase:FBpp0083974,FlyBase_Annotation_IDs:CG5436-PA,GB_protein:AAF56230.1,REFSEQ:NP_524474,GB_protein:AAF56230,FlyMine:FBpp0083974,modMine:FBpp0083974; MD5=19a6b1d3a1e78c96a21c66915ee98f46; length=635; release=r6.09; species=Dmel;	8.5	11	0.031	DAVITVPAYFNDSQR+IINEPTAAAIAYGLDK+STAGDTHLGGEDFDNR+VEIIANDQGNR+VQNLLQNFFGGK
873a	FBpp0288693|FBgn0022984|CG3584-PB|qkr58E-3-PB FBpp0298043|FBgn0022984|CG3584-PC|qkr58E-3-PC FBpp0308621|FBgn0022984|CG3584-PD|qkr58E-3-PD	1.0000	FBpp0288693 type=protein; loc=2R:complement(join(22411293..22411449,22411112..22411233,22410687..22411051,22410539..22410628,22410311..22410396,22409887..22410020)); ID=FBpp0288693; name=qkr58E-3-PB; parent=FBgn0022984,FBtr0290254; dbxref=FlyBase_Annotation_IDs:CG3584-PB,FlyBase:FBpp0288693,REFSEQ:NP_477306,GB_protein:AAF46842,FlyMine:FBpp0288693,modMine:FBpp0288693; MD5=ec68028f5cb30852c7f38ee4c…	30.3	10	0.080	AAENPPEVDDVEEVAYEYEHR+FLADLDEER+FLADLDEERQR+IPGKEFYADVYK+KYLIPDKNDEVSHEQLR+RPPTGYEYSKPRPSIIPTNAAAYK+SYKPNPYTILK+YLIPDKNDEVSHEQLR
851a	FBpp0087997|FBgn0033205|CG2064-PA|CG2064-PA	1.0000	FBpp0087997 type=protein; loc=2R:join(7665937..7666016,7666146..7666409,7666474..7666630,7666687..7666946,7667004..7667235); ID=FBpp0087997; name=CG2064-PA; parent=FBgn0033205,FBtr0088923; dbxref=FlyBase:FBpp0087997,FlyBase_Annotation_IDs:CG2064-PA,GB_protein:AAF59212.3,REFSEQ:NP_610310,GB_protein:AAF59212,FlyMine:FBpp0087997,modMine:FBpp0087997; MD5=537676c84560af5bb1952fb25f3b62c1; length=330; …	31.8	10	0.075	ELDLSSLDSIR+ELDLSSLDSIRK+ETNNQNIFSR+GSINVADLNSEK+LANVLFTR+NWAFFQTNLVK+RLEGSGVTVNALHPGVVDTELAR+SGAQTSIYAALDPELK+VFIVTGANTGIGK
796a	FBpp0080775|FBgn0003346|CG9999-PA|RanGAP-PA FBpp0306291|FBgn0003346|CG9999-PB|RanGAP-PB FBpp0306292|FBgn0003346|CG9999-PC|RanGAP-PC	1.0000	FBpp0080775 type=protein; loc=2L:join(19445186..19445285,19445345..19446026,19446097..19446598,19446676..19446852,19446909..19447238); ID=FBpp0080775; name=RanGAP-PA; parent=FBgn0003346,FBtr0081234; dbxref=FlyBase:FBpp0080775,FlyBase_Annotation_IDs:CG9999-PA,GB_protein:AAF53801.1,REFSEQ:NP_476712,GB_protein:AAF53801,FlyMine:FBpp0080775,modMine:FBpp0080775; MD5=e5063e1576797c2935e5527ddbc0869d; le…	22.6	10	0.079	AALDLAVSLYQATFDYAIK+AGFPLQLR+EALKQPTFANDNIK+GLEELLR+IAEALPFLPLLR+ILNLDGNSFGEEGSEK+LFNDTTNSMASETFAVANK+NRLEDAGATEMATAFQTLK+VLSWNTAADVQDVVDALNK
776a	FBpp0076890|FBgn0020369|CG1489-PA|Rpt6-PA	1.0000	FBpp0076890 type=protein; loc=X:join(21316178..21316195,21316259..21316403,21316549..21317603); ID=FBpp0076890; name=Rpt6-PA; parent=FBgn0020369,FBtr0077189; dbxref=FlyBase:FBpp0076890,FlyBase_Annotation_IDs:CG1489-PA,GB_protein:AAF50835.1,REFSEQ:NP_608447,GB_protein:AAF50835,FlyMine:FBpp0076890,modMine:FBpp0076890; MD5=22dd41c30e0d27414c18eaf70afa7fdf; length=405; release=r6.09; species=Dmel;	27.7	10	0.085	EHAPSIIFMDEIDSIGSSR+GVILYGPPGTGK+IAELMPGASGAEVK+IDILDPALLRPGR+IEELQLVVAEK+MLREELQLLQEQGSYVGEVVKPMDK+TMLELLNQLDGFEATK+VPDSTYEMVGGLDK
732a	FBpp0071620|FBgn0010470|CG9847-PA|Fkbp14-PA FBpp0289626|FBgn0010470|CG9847-PC|Fkbp14-PC FBpp0309697|FBgn0010470|CG9847-PE|Fkbp14-PE FBpp0309698|FBgn0010470|CG9847-PF|Fkbp14-PF	1.0000	FBpp0071620 type=protein; loc=2R:complement(join(21495131..21495324,21488273..21488361,21488019..21488206,21487666..21487845)); ID=FBpp0071620; name=Fkbp14-PA; parent=FBgn0010470,FBtr0071703; dbxref=FlyBase:FBpp0071620,FlyBase_Annotation_IDs:CG9847-PA,GB_protein:AAF46726.1,REFSEQ:NP_476973,GB_protein:AAF46726,FlyMine:FBpp0071620,modMine:FBpp0071620; MD5=5fa3e2d88c3f06d29338eeeff4571765; length=21…	53.2	10	0.075	DQPFTFQLGAGQVIK+EEVSEYLK+EEVSEYLKK+EIDDNADKQLSR+KFDSSFDRDQPFTFQLGAGQVIK+KLTIPPQLGYGDQGAGNVIPPK+NGDSLTMHYTGTLQADGK+NGFISHDEFSGPK+NGFISHDEFSGPKHDEL+QMTAVEGQDSEELK
640	FBpp0088293|FBgn0052016|CG32016-PB|4E-T-PB FBpp0088297|FBgn0052016|CG32016-PC|4E-T-PC FBpp0302771|FBgn0052016|CG32016-PG|4E-T-PG FBpp0306688|FBgn0052016|CG32016-PH|4E-T-PH	1.0000	FBpp0088293 type=protein; loc=4:complement(join(958006..958031,956545..957889,954921..955050,954489..954863,954020..954226,953513..953899,952138..952461,951839..952077)); ID=FBpp0088293; name=4E-T-PB; parent=FBgn0052016,FBtr0089229; dbxref=FlyBase:FBpp0088293,FlyBase_Annotation_IDs:CG32016-PB,GB_protein:AAF59400.3,REFSEQ:NP_726619,GB_protein:AAF59400,FlyMine:FBpp0088293,modMine:FBpp0088293; MD5=6…	15.4	10	0.087	ENVLEPQLTATMAVQPR+HTDENVVTSIQNSTDLGHPNK+INDGHLQQPELSVNVPTMPTSSHVFLQK+ISSPTNQLAQWFSPELLAK+LLQQLGSQAR+LPLLNVNQALSLEEFER+TVEASIENEKETSPNGSGSTSSLNQHNQSQHR+VDLLALR
63	FBpp0071754|FBgn0022986|CG3613-PA|qkr58E-1-PA FBpp0308620|FBgn0022986|CG3613-PC|qkr58E-1-PC FBpp0312217|FBgn0022986|CG3613-PD|qkr58E-1-PD	1.0000	FBpp0071754 type=protein; loc=2R:complement(join(22415140..22415395,22414570..22415074,22414408..22414509,22414101..22414282,22413195..22413340)); ID=FBpp0071754; name=qkr58E-1-PA; parent=FBgn0022986,FBtr0071843; dbxref=FlyBase:FBpp0071754,FlyBase_Annotation_IDs:CG3613-PA,GB_protein:AAF46844.1,REFSEQ:NP_523809,GB_protein:AAF46844,FlyMine:FBpp0071754,modMine:FBpp0071754; MD5=adaecc409d1adbb607edd9…	32.5	10	0.085	DEEPAATGAPETPEADGGGHTTSHAALR+DLHVEISTVAPPAEAYHR+IPKPEIYANVYSEKPIR+ISYALGEIRK+RRDEEPAATGAPETPEADGGGHTTSHAALR+TNAYLQECLLEK+VLFPIKEYPK+VYSILEK+YVMDDPNYGIVK
578	FBpp0086701|FBgn0033912|CG8415-PA|RpS23-PA FBpp0308991|FBgn0033912|CG8415-PB|RpS23-PB	1.0000	FBpp0086701 type=protein; loc=2R:complement(join(14216530..14216533,14215951..14216110,14215435..14215702)); ID=FBpp0086701; name=RpS23-PA; parent=FBgn0033912,FBtr0087575; dbxref=FlyBase:FBpp0086701,FlyBase_Annotation_IDs:CG8415-PA,GB_protein:AAF58277.2,REFSEQ:NP_610939,GB_protein:AAF58277,FlyMine:FBpp0086701,modMine:FBpp0086701; MD5=e61e7f18ffb2c6f72e0b266cd817f7b8; length=143; release=r6.09; sp…	35.7	10	0.086	DGSLNYIEENDEVLVAGFGR+GHAVGDIPGVR+ITAFVPR+KGHAVGDIPGVR+KITAFVPR+VANVSLLALYK
512	FBpp0085233|FBgn0002780|CG2050-PA|mod-PA FBpp0301951|FBgn0002780|CG2050-PC|mod-PC	1.0000	FBpp0085233 type=protein; loc=3R:join(32052735..32052977,32053246..32053555,32053623..32054357,32054424..32054764); ID=FBpp0085233; name=mod-PA; parent=FBgn0002780,FBtr0085874; dbxref=FlyBase:FBpp0085233,FlyBase_Annotation_IDs:CG2050-PA,GB_protein:AAF57213.1,REFSEQ:NP_524614,GB_protein:AAF57213,FlyMine:FBpp0085233,modMine:FBpp0085233; MD5=0475f421fccdda40bdf90693f539fb01; length=542; release=r6.0…	26.6	10	0.086	AILVTNLTSDATEADLRK+ALTLGDNVLSVSQPR+AVLAFVTFK+DLVALFAK+SEGADEVDESDDDEEAPVEKPVSK+SFLANESIVNNAPIFIEPNSLLK+TVVVGLIGPNITK+TVVVGLIGPNITKDDLK+VAPVEAVTISSNR+VFNDSGEIESIIMLGQK
481	FBpp0084534|FBgn0015737|CG3373-PA|Hmu-PA	1.0000	FBpp0084534 type=protein; loc=3R:join(27288930..27289045,27289115..27289320,27289380..27289680,27290017..27291133); ID=FBpp0084534; name=Hmu-PA; parent=FBgn0015737,FBtr0085164; dbxref=FlyBase:FBpp0084534,FlyBase_Annotation_IDs:CG3373-PA,GB_protein:AAF56697.1,REFSEQ:NP_477159,GB_protein:AAF56697,FlyMine:FBpp0084534,modMine:FBpp0084534; MD5=3e5953952b72a3fa1528912264781a56; length=579; release=r6.0…	15.7	10	0.088	GALESNFHLEGAER+IFNGVTVSK+MLALFELPFR+NNEIYTGIHGGEVIK+TLLVSPAQELAGK+TTFPFKDYIVTPPK+VDWNGNIVGSLHGFDK
468	FBpp0083906|FBgn0015282|CG5289-PA|Rpt2-PA FBpp0311982|FBgn0015282|CG5289-PB|Rpt2-PB	1.0000	FBpp0083906 type=protein; loc=3R:complement(join(23931324..23931326,23929946..23931262)); ID=FBpp0083906; name=Rpt2-PA; parent=FBgn0015282,FBtr0084520; dbxref=FlyBase:FBpp0083906,FlyBase_Annotation_IDs:CG5289-PA,GB_protein:AAF56205.1,REFSEQ:NP_524469,GB_protein:AAF56205,FlyMine:FBpp0083906,modMine:FBpp0083906; MD5=8bbd76fd6feaf70fff47dd693733abbe; length=439; release=r6.09; species=Dmel;;FBpp0311…	23.5	10	0.094	APQETYADIGGLDTQIQEIK+AVANQTSATFLR+GVILYGPPGTGK+IETLDPALIRPGR+TMLELLNQLDGFDSR+VAEEHAPSIVFIDEIDAVGTK+VAEEHAPSIVFIDEIDAVGTKR+VVGSELIQK
455	FBpp0083695|FBgn0039004|CG6958-PA|Nup133-PA	1.0000	FBpp0083695 type=protein; loc=3R:join(22690700..22690875,22690931..22691105,22691166..22691669,22691721..22692033,22692089..22692927,22692998..22693676,22693747..22694288,22694352..22694726); ID=FBpp0083695; name=Nup133-PA; parent=FBgn0039004,FBtr0084302; dbxref=GB_protein:AAF56042.1,FlyBase:FBpp0083695,FlyBase_Annotation_IDs:CG6958-PA,GB_protein:AAF56042.2,REFSEQ:NP_651080,GB_protein:AAF56042,Fl…	12.8	10	0.069	AYILAGAVNAAHAPQMCYALVTGTAQAERMLLESFTPLNMNK+FNVLQQQFEAQR+FQNVFEALADIADDR+IREEFITNFWK+LAAFAAAESDLTAQVEK+LPSYENLPWTAMAGSAGVR+NVTAADPSGAPMDAYK+TIKPATSFLGGFGK+TIVDELLR
444	FBpp0083371|FBgn0019936|CG15693-PA|RpS20-PA	1.0000	FBpp0083371 type=protein; loc=3R:join(20822271..20822273,20822418..20822573,20822802..20822891,20823132..20823245); ID=FBpp0083371; name=RpS20-PA; parent=FBgn0019936,FBtr0083964; dbxref=FlyBase:FBpp0083371,FlyBase_Annotation_IDs:CG15693-PA,GB_protein:AAF55809.1,REFSEQ:NP_524421,GB_protein:AAF55809,FlyMine:FBpp0083371,modMine:FBpp0083371; MD5=3b4eeffb6f1e4ae3364b6e9e8b18e234; length=120; release=r…	24.2	10	0.084	DIEKPHVGDSASVHR+IIDLHSPSEIVK+IIDLHSPSEIVKK+RIIDLHSPSEIVKK
437	FBpp0082838|FBgn0038476|CG5175-PA|kuk-PA FBpp0082839|FBgn0038476|CG5175-PB|kuk-PB FBpp0297129|FBgn0038476|CG5175-PC|kuk-PC	1.0000	FBpp0082838 type=protein; loc=3R:17082697..17084409; ID=FBpp0082838; name=kuk-PA; parent=FBgn0038476,FBtr0083397; dbxref=GB_protein:AAN13733.1,FlyBase:FBpp0082838,FlyBase_Annotation_IDs:CG5175-PA,REFSEQ:NP_650595,GB_protein:AAN13733,FlyMine:FBpp0082838,modMine:FBpp0082838; MD5=3604b35c28d2e4e24b66258ae5a78685; length=570; release=r6.09; species=Dmel;;FBpp0082839 type=protein; loc=3R:17082697..170…	16.1	10	0.084	GSNKQSTEVELAAQTSSSPAGTPAR+IKTEAVSSSTSGSLTPQEDVDMEPLQVDASPIR+QSTEVELAAQTSSSPAGTPAR+RLPLSLSGGSTVTR+SIRPIDSLTPSK+TFAQISGR
406	FBpp0081820|FBgn0037874|CG4800-PA|Tctp-PA FBpp0312492|FBgn0037874|CG4800-PB|Tctp-PB	1.0000	FBpp0081820 type=protein; loc=3R:11210381..11210899; ID=FBpp0081820; name=Tctp-PA; parent=FBgn0037874,FBtr0082344; dbxref=FlyBase:FBpp0081820,FlyBase_Annotation_IDs:CG4800-PA,GB_protein:AAF54603.1,REFSEQ:NP_650048,GB_protein:AAF54603,FlyMine:FBpp0081820,modMine:FBpp0081820; MD5=194d55b50f5e517ec07810161a7b3d5b; length=172; release=r6.09; species=Dmel;;FBpp0312492 type=protein; loc=3R:11210381..11…	57.6	10	0.085	EINGDSVPVLMFFK+IYKDIITGDEMFADTYK+LEGANASAEEADEGTDITSESGVDVVLNHR+LVDDVIYEVYGK+QGDDIKLEGANASAEEADEGTDITSESGVDVVLNHR+SPDQVDIFK+SYTLYLKDYMK
378	FBpp0080922|FBgn0262743|CG2637-PA|Fs(2)Ket-PA FBpp0294035|FBgn0262743|CG2637-PB|Fs(2)Ket-PB FBpp0294036|FBgn0262743|CG2637-PC|Fs(2)Ket-PC FBpp0294037|FBgn0262743|CG2637-PD|Fs(2)Ket-PD FBpp0294038|FBgn0262743|CG2637-PE|Fs(2)Ket-PE	1.0000	FBpp0080922 type=protein; loc=2L:join(20735373..20735430,20736103..20736344,20736418..20737446,20737515..20738441,20738504..20738902); ID=FBpp0080922; name=Fs(2)Ket-PA; parent=FBgn0262743,FBtr0081392; dbxref=FlyBase:FBpp0080922,FlyBase_Annotation_IDs:CG2637-PA,GB_protein:AAF53918.1,REFSEQ:NP_477496,GB_protein:AAF53918,FlyMine:FBpp0080922,modMine:FBpp0080922; MD5=4d0f51490dd0744fcf756f3edcd13c3f; …	12.2	10	0.090	ALSEILVNTANSAVAR+ESILEAYTGIIQGLK+FGVMENQSNDVLTAIIHGMR+GALQFLTPVLVEK+LAATTALHNSLEFTK+NFLEQAAASNLPEFLK+TVSPDKNELLSAK
363	FBpp0080395|FBgn0025678|CG5809-PA|CaBP1-PA FBpp0311643|FBgn0025678|CG5809-PB|CaBP1-PB	1.0000	FBpp0080395 type=protein; loc=2L:complement(join(16356540..16356552,16355182..16356470)); ID=FBpp0080395; name=CaBP1-PA; parent=FBgn0025678,FBtr0080837; dbxref=FlyBase:FBpp0080395,FlyBase_Annotation_IDs:CG5809-PA,GB_protein:AAF53532.1,REFSEQ:NP_609792,GB_protein:AAF53532,FlyMine:FBpp0080395,modMine:FBpp0080395; MD5=86f6915d3daac55c1b6d8efecf10cba8; length=433; release=r6.09; species=Dmel;;FBpp031…	14.8	10	0.085	AIAEAALAEVK+AIAEAALAEVKK+DGINEFLR+KPAIVSVDPWDGK+TASDIVSWASDK+VGSVNADADSTLSGQFGVR
335	FBpp0079637|FBgn0032242|CG5355-PA|CG5355-PA	1.0000	FBpp0079637 type=protein; loc=2L:complement(join(10413325..10413430,10412624..10413219,10412425..10412567,10412205..10412364,10412023..10412142,10411881..10411961,10411431..10411822,10411091..10411363,10410637..10411036)); ID=FBpp0079637; name=CG5355-PA; parent=FBgn0032242,FBtr0080047; dbxref=FlyBase:FBpp0079637,FlyBase_Annotation_IDs:CG5355-PA,GB_protein:AAF52942.2,REFSEQ:NP_609397,GB_protein:AA…	14.0	10	0.089	DAETGKDLSEVLEK+FEADYDYITNEGSK+FIAALQEAVR+IEEATDILTFLSK+LAYPVAR+SDVLDWVK+VFLDPNTLSEDGTIALTQK+VGESQDKDTLVVEFPEEPSWR
319	FBpp0079458|FBgn0004868|CG4422-PA|Gdi-PA FBpp0297299|FBgn0004868|CG4422-PB|Gdi-PB FBpp0311558|FBgn0004868|CG4422-PC|Gdi-PC	1.0000	FBpp0079458 type=protein; loc=2L:complement(join(9494222..9494615,9492628..9493103,9492084..9492545)); ID=FBpp0079458; name=Gdi-PA; parent=FBgn0004868,FBtr0079862; dbxref=FlyBase:FBpp0079458,FlyBase_Annotation_IDs:CG4422-PA,GB_protein:AAF52777.1,REFSEQ:NP_523524,GB_protein:AAF52777,FlyMine:FBpp0079458,modMine:FBpp0079458; MD5=8e0b9fb864d2aefabb9ec29f7428c05d; length=443; release=r6.09; species=Dm…	33.4	10	0.089	DDEYLNEPAVNTIR+DGLSTQIIIPQK+EALASDLMGMFEK+KSDIYVSLVSSTHQVAAK+LSAIYGGTYMLDKPIDEIVLGEGGK+NFLIYVQDFREDDPK+NTQDFTGHALALFRDDEYLNEPAVNTIR+SPYLYPMYGLGELPQGFAR+YYGGESASITPLEELFQR
310	FBpp0079266|FBgn0032030|CG17293-PA|Wdr82-PA	1.0000	FBpp0079266 type=protein; loc=2L:8374527..8375480; ID=FBpp0079266; name=Wdr82-PA; parent=FBgn0032030,FBtr0079650; dbxref=FlyBase:FBpp0079266,FlyBase_Annotation_IDs:CG17293-PA,GB_protein:AAF52654.1,REFSEQ:NP_609217,GB_protein:AAF52654,FlyMine:FBpp0079266,modMine:FBpp0079266; MD5=7c437a2a2b66beb7039286fda788c9a3; length=317; release=r6.09; species=Dmel;	26.8	10	0.082	GIPIEASFSPDSQFIFSGSTDGR+LIDSVVR+SFDKGPFVTFK+TILISTNGSVIR+VHIWNADTGNK+YGVDLIHFTHANNTAIHSSTK
289	FBpp0078500|FBgn0087013|CG1059-PA|Karybeta3-PA FBpp0307568|FBgn0087013|CG1059-PB|Karybeta3-PB	1.0000	FBpp0078500 type=protein; loc=3R:join(4649687..4649767,4650585..4650734,4650799..4651893,4651983..4653336,4653452..4654089); ID=FBpp0078500; name=Karybeta3-PA; parent=FBgn0087013,FBtr0078860; dbxref=FlyBase:FBpp0078500,FlyBase_Annotation_IDs:CG1059-PA,GB_protein:AAF52107.1,REFSEQ:NP_524226,GB_protein:AAF52107,FlyMine:FBpp0078500,modMine:FBpp0078500; MD5=159db4c67d28d8e2289d4cf0d9f0283a; length=11…	11.7	10	0.090	AQFLPAFEQVAPHFVK+EGFAEYAEDVVR+EIENISPTENAISAFAK+IFSSVPSIFGNQEAQYIDLIK+IVDITHALFQTNK+QQAEEAYNNLSR+VIVTEPEPDVQSELLNSLAK+VTHLLGNIQNGQQSEEAR
284	FBpp0078359|FBgn0262125|CG1250-PB|Sec23-PB FBpp0078360|FBgn0262125|CG1250-PA|Sec23-PA FBpp0293334|FBgn0262125|CG1250-PD|Sec23-PD FBpp0301099|FBgn0262125|CG1250-PE|Sec23-PE FBpp0301949|FBgn0262125|CG1250-PF|Sec23-PF FBpp0303346|FBgn0262125|CG1250-PG|Sec23-PG FBpp0308424|FBgn0262125|CG1250-PH|Sec23-PH	1.0000	FBpp0078359 type=protein; loc=3R:join(5649382..5649660,5649720..5650969,5651032..5651185,5651254..5651802,5652381..5652470); ID=FBpp0078359; name=Sec23-PB; parent=FBgn0262125,FBtr0078710; dbxref=FlyBase:FBpp0078359,FlyBase_Annotation_IDs:CG1250-PB,GB_protein:AAF51979.2,REFSEQ:NP_730979,GB_protein:AAF51979; MD5=e1ae7f1fbbe2747f9ad1581afe53e349; length=773; release=r6.09; species=Dmel;;FBpp0078360 …	9.7	10	0.086	GAAPGPQQQQHLPGQPAGAAAPVPPAHR+HYDALALR+QVQDMLGIGR+SQFLQVFNNSPDETTFYR+YQDMPEYENFK
29	FBpp0070611|FBgn0026083|CG4857-PB|tyf-PB FBpp0290153|FBgn0026083|CG4857-PC|tyf-PC FBpp0290346|FBgn0026083|CG4857-PF|tyf-PF FBpp0293709|FBgn0026083|CG4857-PG|tyf-PG FBpp0293710|FBgn0026083|CG4857-PH|tyf-PH FBpp0293711|FBgn0026083|CG4857-PI|tyf-PI FBpp0293712|FBgn0026083|CG4857-PJ|tyf-PJ FBpp0293713|FBgn0026083|CG4857-PK|tyf-PK FBpp0293714|FBgn0026083|CG4857-PL|tyf-PL FBpp0293715|FBgn0026083|CG4857…	1.0000	FBpp0070611 type=protein; loc=X:join(4118418..4119017,4120296..4120424,4120502..4121236,4121454..4121930,4122064..4125787,4125924..4125994); ID=FBpp0070611; name=tyf-PB; parent=FBgn0026083,FBtr0070643; dbxref=FlyBase:FBpp0070611,FlyBase_Annotation_IDs:CG4857-PB,GB_protein:AAF45924.1,REFSEQ:NP_572152,GB_protein:AAF45924,FlyMine:FBpp0070611,modMine:FBpp0070611; MD5=41faf710cde41fdb6958158e39f0b44b;…	6.3	10	0.088	AVTMDDAAVAAAAVTGGNLQR+ELPLALPALAR+FLIDALNDTPLEAR+LQQQAQYLAALTGQFGLGLEEEKR+NTTTVDVESVAGYR+QQAQPSTEAAGGSFSGSVGNK
232	FBpp0076848|FBgn0035600|CG4769-PA|Cyt-c1-PA FBpp0297223|FBgn0035600|CG4769-PB|Cyt-c1-PB	1.0000	FBpp0076848 type=protein; loc=3L:join(5360340..5360411,5360692..5360739,5360877..5361025,5361493..5361625,5361695..5361988,5362103..5362330); ID=FBpp0076848; name=Cyt-c1-PA; parent=FBgn0035600,FBtr0077144; dbxref=FlyBase:FBpp0076848,FlyBase_Annotation_IDs:CG4769-PA,GB_protein:AAF50785.1,REFSEQ:NP_647958,GB_protein:AAF50785,FlyMine:FBpp0076848,modMine:FBpp0076848; MD5=fbe46bfe8a882962625e32b223365…	33.2	10	0.088	AANNGAYPPDLSYIVSAR+AEAEQITVKDGPDDTGNYYTRPGK+DGPDDTGNYYTRPGK+DVATFLK+KGGEDYIFSLLTGYHDAPAGVVLR+LSDYFPSPYPNEEAAR+NLVGVTHTEAEAK
213	FBpp0076359|FBgn0017579|CG6253-PA|RpL14-PA	1.0000	FBpp0076359 type=protein; loc=3L:join(8601035..8601037,8601314..8601415,8601648..8601842,8602103..8602303); ID=FBpp0076359; name=RpL14-PA; parent=FBgn0017579,FBtr0076633; dbxref=FlyBase:FBpp0076359,FlyBase_Annotation_IDs:CG6253-PA,GB_protein:AAF50393.1,REFSEQ:NP_523975,GB_protein:AAF50393,FlyMine:FBpp0076359,modMine:FBpp0076359; MD5=a8770f33c4e9685bb6fcb587b1869f19; length=166; release=r6.09; spe…	41.6	10	0.093	IKFPYTAPTR+LLTIAFNTLK+LNNLHLTK+LVAIVDVIDQNR+SSLNDFDRFK+VLVDGPLTGVPR+VSPWSVK
3	FBpp0070057|FBgn0027588|CG14476-PB|GCS2alpha-PB FBpp0070058|FBgn0027588|CG14476-PC|GCS2alpha-PC FBpp0070059|FBgn0027588|CG14476-PA|GCS2alpha-PA FBpp0070060|FBgn0027588|CG14476-PE|GCS2alpha-PE FBpp0070061|FBgn0027588|CG14476-PD|GCS2alpha-PD	1.0000	FBpp0070057 type=protein; loc=X:complement(join(21604463..21604569,21602981..21603730,21601344..21602829,21600843..21601274)); ID=FBpp0070057; name=GCS2alpha-PB; parent=FBgn0027588,FBtr0070058; dbxref=GB_protein:AAF45432.1,FlyBase:FBpp0070057,FlyBase_Annotation_IDs:CG14476-PB,REFSEQ:NP_652145,GB_protein:AAF45432; MD5=d72770cd93520f388055fb0ab9d74c41; length=924; release=r6.09; species=Dmel;;FBpp0…	17.0	10	0.079	FDEYNIPMDTMWLDIEHTDGKR+LLVRPVMQQGVSK+LYNLDVFEYVVDSK+NGDWWYDVDTYQR+QYAALTGTHELPQLFALAYHQSR+SGYVSVPVDDFKIPVWQR+VDVYFPAIDDKK+VLFGIPEHADSFILK+WNYNDERDVTSVSAK+WYQTGAFLPFFR
146	FBpp0074034|FBgn0030724|CG9212-PC|Nipsnap-PC FBpp0074035|FBgn0030724|CG9212-PA|Nipsnap-PA FBpp0074036|FBgn0030724|CG9212-PB|Nipsnap-PB FBpp0310192|FBgn0030724|CG9212-PF|Nipsnap-PF	1.0000	FBpp0074034 type=protein; loc=X:complement(join(16073027..16073082,16071721..16071900,16071238..16071531,16071035..16071177,16070720..16070868)); ID=FBpp0074034; name=Nipsnap-PC; parent=FBgn0030724,FBtr0074257; dbxref=GB_protein:AAN09384.1,FlyBase:FBpp0074034,FlyBase_Annotation_IDs:CG9212-PC,REFSEQ:NP_727932,GB_protein:AAN09384; MD5=bc3d3aa2ff83f4dc62043a0a72f0aa75; length=273; release=r6.09; spe…	26.0	10	0.088	EDLWNDPEYLSLMQER+HNNEAFAGFFSQIGR+IDQAKEDLWNDPEYLSLMQER+LTPGTMIEWGNNWAR+TTVALINEK+VLAPTEFSPSQ
138	FBpp0073902|FBgn0027329|CG8231-PA|Tcp-1zeta-PA	1.0000	FBpp0073902 type=protein; loc=X:join(15746771..15746907,15747308..15748772); ID=FBpp0073902; name=Tcp-1zeta-PA; parent=FBgn0027329,FBtr0074086; dbxref=FlyBase:FBpp0073902,FlyBase_Annotation_IDs:CG8231-PA,GB_protein:AAF48503.1,REFSEQ:NP_573066,GB_protein:AAF48503,FlyMine:FBpp0073902,modMine:FBpp0073902; MD5=bf1bdbb9f23081efbcddee7a5d40b156; length=533; release=r6.09; species=Dmel;	35.3	10	0.090	AAQALAINISAAK+AEVNSGFFYK+ALEVLDQVK+ASTAQDDSTGDGTTTTVMLIGELLK+AYNELVAFKDTIK+DGNVLLHEMQIQHPTASMIAR+GIDPISLDALAK+LAVQAFADALLVIPK+LSPELVGLDLATGEPMKPVDLGVYDNYIVK+NLVEVANTSLK+QADIYLSEGLHPR+TLAVNSGYDAQDTIVK
878a	FBpp0290398|FBgn0261618|CG42551-PD|larp-PD FBpp0297480|FBgn0261618|CG42551-PF|larp-PF FBpp0297481|FBgn0261618|CG42551-PG|larp-PG FBpp0297482|FBgn0261618|CG42551-PH|larp-PH	1.0000	FBpp0290398 type=protein; loc=3R:complement(join(28333709..28334518,28325489..28325819,28324810..28324877,28323649..28324649,28321373..28323486,28320582..28321279)); ID=FBpp0290398; name=larp-PD; parent=FBgn0261618,FBtr0301180; dbxref=REFSEQ:NP_733244,GB_protein:AAN14138,FlyBase:FBpp0290398,FlyBase_Annotation_IDs:CG42551-PD,FlyMine:FBpp0290398,modMine:FBpp0290398; MD5=b153591c0864eff0944bd444f3ad…	8.7	9	0.067	ASDFSNVGDWPTLIGGTSGSGK+FFSYGLEK+FRPNIYQDFQDETIADYETGQLYGLEK+FWSFFLR+SLALEDAGNGFR+SVSESDGTAVIAAGGR+VVEPEINEMLQGVGSLNPGR+WRPLPIDLAK
861a	FBpp0088856|FBgn0259139|CG6946-PB|glo-PB FBpp0088858|FBgn0259139|CG6946-PA|glo-PA	1.0000	FBpp0088856 type=protein; loc=3R:complement(join(11818573..11818942,11818006..11818137,11817194..11817338,11816612..11816757,11815841..11816544,11815502..11815765)); ID=FBpp0088856; name=glo-PB; parent=FBgn0259139,FBtr0089917; dbxref=FlyBase:FBpp0088856,FlyBase_Annotation_IDs:CG6946-PB,GB_protein:AAF54705.1,REFSEQ:NP_731639,GB_protein:AAF54705; MD5=3f936047309b6d29ca83607e3baed238; length=586; re…	16.6	9	0.063	ATGAGGGVGGRPGPYDIR+ATGEAFVQFESQDDTEQALGR+GLHSGTADAYFDTYEDSQVAMK+GLPYTSFENDVFK+NTGEAYVEVASQEDVEEAR+VDGKNTGEAYVEVASQEDVEEAR
855a	FBpp0088362|FBgn0036290|CG10638-PA|CG10638-PA FBpp0311505|FBgn0036290|CG10638-PD|CG10638-PD	1.0000	FBpp0088362 type=protein; loc=3L:complement(join(12501165..12501236,12499321..12499488,12498749..12499264,12498490..12498687)); ID=FBpp0088362; name=CG10638-PA; parent=FBgn0036290,FBtr0089321; dbxref=FlyBase:FBpp0088362,FlyBase_Annotation_IDs:CG10638-PA,GB_protein:AAF49912.1,REFSEQ:NP_729808,GB_protein:AAF49912,FlyMine:FBpp0088362,modMine:FBpp0088362; MD5=94adf9dfc00ec1fab05456e94686d0df; length=…	31.9	9	0.058	HAIDVGYR+HIDTAYFYQNEAEVGK+LNNGYEMPILGLGTYNSKDNEGEAAVK+LWNIFHDPER+NEDDVLQLSDVDYLDTYK+SIGVSNFNSEQLAR+VVPLNLIK
813a	FBpp0083851|FBgn0039120|CG10198-PA|Nup98-96-PA FBpp0306915|FBgn0039120|CG10198-PD|Nup98-96-PD	1.0000	FBpp0083851 type=protein; loc=3R:complement(join(23780885..23781164,23778287..23780824,23777689..23778207,23777438..23777620,23776932..23777107,23776593..23776875,23775522..23776533,23775055..23775464,23774509..23774990)); ID=FBpp0083851; name=Nup98-96-PA; parent=FBgn0039120,FBtr0084460; dbxref=FlyBase:FBpp0083851,FlyBase_Annotation_IDs:CG10198-PA,GB_protein:AAF56190.2,REFSEQ:NP_651187,GB_protein…	5.6	9	0.075	DNWIADLGFYK+EFTGPSLPVSMVFAPR+FFNVEPLVWK+HFSESLK+IWLEELLDK+LSWLLLQTLR+QRPTITSPTAVLAQEMVGNEAHK+SVEGGNPSSSIGSAPNTPQSRPK
812a	FBpp0083503|FBgn0016700|CG3320-PA|Rab1-PA	1.0000	FBpp0083503 type=protein; loc=3R:complement(join(21268771..21268793,21267620..21267740,21267510..21267557,21267226..21267453,21266948..21267145)); ID=FBpp0083503; name=Rab1-PA; parent=FBgn0016700,FBtr0084104; dbxref=FlyBase:FBpp0083503,FlyBase_Annotation_IDs:CG3320-PA,GB_protein:AAF55873.1,REFSEQ:NP_732610,GB_protein:AAF55873,FlyMine:FBpp0083503,modMine:FBpp0083503; MD5=02f0195faa4738c01751b8c21a…	29.8	9	0.072	FADDTYTESYISTIGVDFK+IIILGDSGVGK+KVVDHTTAAEYAAQLGIPFLETSAK+SATNVEQAFMTMAAEIK+VVDHTTAAEYAAQLGIPFLETSAK
808c	FBpp0087500|FBgn0004907|CG17870-PB|14-3-3zeta-PB FBpp0087501|FBgn0004907|CG17870-PA|14-3-3zeta-PA FBpp0087505|FBgn0004907|CG17870-PG|14-3-3zeta-PG FBpp0089337|FBgn0004907|CG17870-PH|14-3-3zeta-PH FBpp0099539|FBgn0004907|CG17870-PI|14-3-3zeta-PI	1.0000	FBpp0087500 type=protein; loc=2R:join(10104348..10104409,10104717..10104830,10104941..10105067,10105702..10105825,10106289..10106452,10107467..10107622); ID=FBpp0087500; name=14-3-3zeta-PB; parent=FBgn0004907,FBtr0088412; dbxref=FlyBase_Annotation_IDs:CG17870-PB,FlyBase:FBpp0087500,GB_protein:AAM71062.1,REFSEQ:NP_724886,GB_protein:AAM71062; MD5=c0cf7f1b1a36a7ad910e39ad294a47c6; length=248; releas…	35.9	9	0.039	DSTLIMQLLR+LAEQSERYDDMAQAMK+NAYQEAFDIAK+NLLSVAYK+QAFDDAIAELDTLNEDSYK+SVTETGVELSNEER+YLAEVATGDAR
782a	FBpp0078222|FBgn0010348|CG8385-PA|Arf79F-PA FBpp0078224|FBgn0010348|CG8385-PB|Arf79F-PB FBpp0078225|FBgn0010348|CG8385-PE|Arf79F-PE FBpp0078226|FBgn0010348|CG8385-PC|Arf79F-PC FBpp0111771|FBgn0010348|CG8385-PF|Arf79F-PF FBpp0289184|FBgn0010348|CG8385-PH|Arf79F-PH FBpp0289185|FBgn0010348|CG8385-PI|Arf79F-PI FBpp0304364|FBgn0010348|CG8385-PJ|Arf79F-PJ	1.0000	FBpp0078222 type=protein; loc=3L:complement(join(22869842..22869989,22869665..22869774,22869346..22869471,22869082..22869246)); ID=FBpp0078222; name=Arf79F-PA; parent=FBgn0010348,FBtr0078571; dbxref=FlyBase:FBpp0078222,FlyBase_Annotation_IDs:CG8385-PA,GB_protein:AAF51871.1,REFSEQ:NP_730757,GB_protein:AAF51871; MD5=11c98ea5641a619318fa4fd02bc06bb2; length=182; release=r6.09; species=Dmel;;FBpp0078…	53.8	9	0.065	DAVLLIFANK+HYFQNTQGLIFVVDSNDRER+ILMVGLDAAGK+LGEIVTTIPTIGFNVETVEYK+LGLHSLR+NISFTVWDVGGQDK+QDLPNAMNAAEITDK
778a	FBpp0077360|FBgn0031483|CG9641-PA|CG9641-PA	1.0000	FBpp0077360 type=protein; loc=2L:complement(2975178..2976785); ID=FBpp0077360; name=CG9641-PA; parent=FBgn0031483,FBtr0077676; dbxref=FlyBase:FBpp0077360,FlyBase_Annotation_IDs:CG9641-PA,GB_protein:AAF51173.1,REFSEQ:NP_608731,GB_protein:AAF51173,FlyMine:FBpp0077360,modMine:FBpp0077360; MD5=4cb5af737ad5bc29235ff655c16357ca; length=535; release=r6.09; species=Dmel;	19.4	9	0.072	APMNGNSSANYGPYR+DPSYQAEPGNTINR+ELSLLGPAK+RDPSYQAEPGNTINR+RRPEQPISDDRVR+SADEPDKVTFQLLK+SWPGNGGPSDGSHWPTPNSSMQVTSGER+YLDTGISNEK
777a	FBpp0077326|FBgn0260639|CG3157-PA|gammaTub23C-PA	1.0000	FBpp0077326 type=protein; loc=2L:join(2973059..2973107,2973166..2973368,2973429..2974604); ID=FBpp0077326; name=gammaTub23C-PA; parent=FBgn0260639,FBtr0077641; dbxref=FlyBase:FBpp0077326,FlyBase_Annotation_IDs:CG3157-PA,GB_protein:AAF51174.1,REFSEQ:NP_476804,GB_protein:AAF51174,FlyMine:FBpp0077326,modMine:FBpp0077326; MD5=d5e01458d1da8fc0446d951772715831; length=475; release=r6.09; species=Dmel;	19.6	9	0.080	DVFFYQADDDHYIPR+GAFLDQFR+KTTVLDVMRR+LQEEVFDIIDR+LTTAADSVVVLDNTALNR+MAQFIPWGPTSIQVALSR+RLTTAADSVVVLDNTALNR+VINTIMGSVYSK
773a	FBpp0076152|FBgn0010408|CG3395-PA|RpS9-PA FBpp0076154|FBgn0010408|CG3395-PD|RpS9-PD FBpp0309532|FBgn0010408|CG3395-PE|RpS9-PE	1.0000	FBpp0076152 type=protein; loc=3L:complement(join(9511056..9511278,9510465..9510651,9509981..9510158)); ID=FBpp0076152; name=RpS9-PA; parent=FBgn0010408,FBtr0076423; dbxref=FlyBase:FBpp0076152,FlyBase_Annotation_IDs:CG3395-PA,GB_protein:AAF50249.1,REFSEQ:NP_524004,GB_protein:AAF50249; MD5=7752e85d52003f2a9702c19d0b7cfb88; length=195; release=r6.09; species=Dmel;;FBpp0076154 type=protein; loc=3L:co…	25.6	9	0.079	ELLTLDEKDEKR+IEDFLER+KQVVNIPSFVVR+LDYVLGLK+LFQGNALLR+MKLDYVLGLK+QVVNIPSFVVR
750a	FBpp0073371|FBgn0014133|CG1822-PB|bif-PB FBpp0306539|FBgn0014133|CG1822-PD|bif-PD	1.0000	FBpp0073371 type=protein; loc=X:join(11680853..11681114,11681718..11684254,11687462..11687635,11689201..11689543,11693547..11693938); ID=FBpp0073371; name=bif-PB; parent=FBgn0014133,FBtr0073526; dbxref=FlyBase:FBpp0073371,FlyBase_Annotation_IDs:CG1822-PB,GB_protein:AAN09639.1,REFSEQ:NP_727547,GB_protein:AAN09639,FlyMine:FBpp0073371,modMine:FBpp0073371; MD5=c914c0aee4dd9a54ac6d9f0c4c1af3ad; length…	12.3	9	0.071	EAASSETDASASPLWTLR+EGDLAATEAGPGTADGAGASK+ISTAGAAAAAAPSPPAPK+KGSAVDEDDYHLTATPGAEVVYSEGTQK+SFAASTENAHVASGSSSSTSASVR+STATDAGGSVSGSGTVAGAGSGTSPTTSLDSVINTK
749a	FBpp0073292|FBgn0028686|CG16916-PA|Rpt3-PA FBpp0312031|FBgn0028686|CG16916-PB|Rpt3-PB	1.0000	FBpp0073292 type=protein; loc=X:join(11125313..11125348,11125423..11125506,11125565..11126686); ID=FBpp0073292; name=Rpt3-PA; parent=FBgn0028686,FBtr0073436; dbxref=FlyBase:FBpp0073292,FlyBase_Annotation_IDs:CG16916-PA,GB_protein:AAF48001.1,REFSEQ:NP_572686,GB_protein:AAF48001,FlyMine:FBpp0073292,modMine:FBpp0073292; MD5=3ce20983cbcc98bbf3405ed68bf3a207; length=413; release=r6.09; species=Dmel;;F…	24.5	9	0.074	ADTLDPALLRPGR+AVAHHTTASFIR+EAVELPLTHFELYK+ELLKPSASVALHK+EYLHAQEEVKR+ILLELLNQMDGFDQTTNVK+KIEFPLPDRR+VVGSEFVQK
747a	FBpp0073126|FBgn0035499|CG14996-PB|Chd64-PB	1.0000	FBpp0073126 type=protein; loc=3L:complement(join(4122156..4122209,4115305..4115646,4114972..4115142)); ID=FBpp0073126; name=Chd64-PB; parent=FBgn0035499,FBtr0073270; dbxref=FlyBase:FBpp0073126,FlyBase_Annotation_IDs:CG14996-PB,GB_protein:AAF47840.2,REFSEQ:NP_647860,GB_protein:AAF47840,FlyMine:FBpp0073126,modMine:FBpp0073126; MD5=28afced7256b9db15794cd3fbee17f1d; length=188; release=r6.09; species…	58.5	9	0.079	AGANVISLQYGSNK+ASNFNKPSIGPK+AVTEEPINTSGDTDNFFEVLK+GATQSGINFGNTR+KASNFNKPSIGPK+NFGVPTQETFQSVDLWER+NFSDEQLR+SGFAAEAQR+YSEELAQESLEWIK
739a	FBpp0072250|FBgn0016687|CG4634-PA|Nurf-38-PA FBpp0271761|FBgn0016687|CG4634-PB|Nurf-38-PB	1.0000	FBpp0072250 type=protein; loc=2R:complement(join(24560853..24561060,24560292..24560410,24559830..24560225,24559623..24559774,24559455..24559564,24559101..24559132)); ID=FBpp0072250; name=Nurf-38-PA; parent=FBgn0016687,FBtr0072343; dbxref=FlyBase_Annotation_IDs:CG4634-PA,FlyBase:FBpp0072250,GB_protein:AAF47227,REFSEQ:NP_523849,FlyMine:FBpp0072250,modMine:FBpp0072250; MD5=71a0b66df47f0abab128bb713b…	45.9	9	0.079	ATVEWFK+FWQNLVHQSPASGSISTTNITNR+GDNDPIDVIEIGYR+IIAIDVNDPLASK+ILAEAPDGGQVEEVSDTVDTWHFIHLK+IPDGKPENQFAFNGDAK+VLGTIALIDEGETDWK+VNDIADVDQYFPGLLR
728a	FBpp0071301|FBgn0027084|CG12141-PA|Aats-lys-PA FBpp0071302|FBgn0027084|CG12141-PB|Aats-lys-PB FBpp0292593|FBgn0027084|CG12141-PC|Aats-lys-PC	1.0000	FBpp0071301 type=protein; loc=X:complement(join(9608719..9608750,9607629..9608292,9606620..9607567,9606473..9606553)); ID=FBpp0071301; name=Aats-lys-PA; parent=FBgn0027084,FBtr0071366; dbxref=FlyBase:FBpp0071301,FlyBase_Annotation_IDs:CG12141-PA,GB_protein:AAN09255.1,REFSEQ:NP_572573,GB_protein:AAN09255,FlyMine:FBpp0071301,modMine:FBpp0071301; MD5=7a217c9fe3bfd072cd4704963c945458; length=574; rel…	18.1	9	0.071	EVLLFPAMKPEDANR+FELFVAK+LAMFLTDSNNIK+LIFYDLR+MLVVGGLDR+SSAAEEEEISPNEYFK+VIYHPEGPEGPEQELDFTPPFKR+YENSLKEGETLENVK
715	sp|PPIA_HUMAN|	1.0000	sp PPIA_HUMAN	34.1	9	0.071	EGMNIVEAMER+FEDENFILK+SIYGEKFEDENFILK+VNPTVFFDIAVDGEPLGR+VSFELFADK+VSFELFADKVPK
697	FBpp0300162|FBgn0051601|CG31601-PB|CG31601-PB FBpp0300802|FBgn0051601|CG31601-PC|CG31601-PC	1.0000	FBpp0300162 type=protein; loc=2L:complement(join(22043537..22043687,22043347..22043466,22043247..22043283,22043102..22043193,22042402..22043042,22042107..22042347,22040790..22041688)); ID=FBpp0300162; name=CG31601-PB; parent=FBgn0051601,FBtr0307507; dbxref=REFSEQ:NP_001246130,GB_protein:AFH03804,FlyBase:FBpp0300162,FlyBase_Annotation_IDs:CG31601-PB; MD5=da77db1db6afd48008d96ab0fdc4c763; length=72…	12.8	9	0.071	APLLPTPTISELLAEQK+KPHSVLESSNSIK+NPPNVLPNAPK+NQQPQISLGNIR+NSSSLLGILIK+RNPGNLYFNLENTQLEGDDEK+YLLMQLLR
686	FBpp0291143|FBgn0000084|CG9579-PB|AnxB10-PB	1.0000	FBpp0291143 type=protein; loc=X:complement(join(20173369..20173380,20172305..20173016,20172041..20172222,20171929..20171931,20171592..20171648)); ID=FBpp0291143; name=AnxB10-PB; parent=FBgn0000084,FBtr0301931; dbxref=REFSEQ:NP_001162804,GB_protein:ACZ95337,FlyBase:FBpp0291143,FlyBase_Annotation_IDs:CG9579-PB,FlyMine:FBpp0291143,modMine:FBpp0291143; MD5=e8edded9c8c39c76b50263aefbb0432a; length=321…	31.2	9	0.045	DAAPFDASQDAQVLR+DGLDTPVDVGQAK+GFGTDEQEIIDVLVGR+LLTLIVTGVR+SEIDLETIKQEFER+TLHSAVVDAETSGDYKR+TNEEMAQIVAVYEER
68	FBpp0071845|FBgn0040091|CG4414-PA|Ugt58Fa-PA FBpp0311614|FBgn0040091|CG4414-PB|Ugt58Fa-PB	1.0000	FBpp0071845 type=protein; loc=2R:complement(join(22643805..22643807,22643492..22643653,22643343..22643430,22641950..22643286)); ID=FBpp0071845; name=Ugt58Fa-PA; parent=FBgn0040091,FBtr0071934; dbxref=FlyBase:FBpp0071845,FlyBase_Annotation_IDs:CG4414-PA,GB_protein:AAF46872.3,REFSEQ:NP_611694,GB_protein:AAF46872,FlyMine:FBpp0071845,modMine:FBpp0071845; MD5=deef9997c496e5b2f1513356b4633cda; length=5…	20.8	9	0.079	AFLTNGDLLNLQEGIMR+ALDHFLAQEPIQK+GNLADLGLLPIEK+ILVLFPHVNEGHFAVMR+LDTLFAFFSAR+NVPILGLPLFQHEAR+TLVTELANR+VSIQQIIPAGGLHIR
661	FBpp0089153|FBgn0016983|CG8571-PA|smid-PA FBpp0290826|FBgn0016983|CG8571-PC|smid-PC FBpp0304233|FBgn0016983|CG8571-PG|smid-PG FBpp0304234|FBgn0016983|CG8571-PH|smid-PH FBpp0305596|FBgn0016983|CG8571-PI|smid-PI	1.0000	FBpp0089153 type=protein; loc=3L:join(7381955..7382011,7382211..7382334,7382387..7382731,7382785..7382835,7382894..7383234,7383301..7384587,7384649..7384981,7385050..7385274,7385337..7385408); ID=FBpp0089153; name=smid-PA; parent=FBgn0016983,FBtr0076851; dbxref=FlyBase:FBpp0089153,FlyBase_Annotation_IDs:CG8571-PA,GB_protein:AAF50566.1,REFSEQ:NP_523959,GB_protein:AAF50566,FlyMine:FBpp0089153,modMi…	13.2	9	0.071	AIANEAGINFISVK+EGFITVPDTTWDDIGALEK+LAVLAPVKYPEMLER+LDTILYVGFPEQSER+NVPGLYQQLHQNQSR+REGFITVPDTTWDDIGALEK+SPEFYFQLGLLPSR+TTNGDGVAAAAAPPPPTPAVQGSALKR
660	FBpp0089110|FBgn0024987|CG3056-PB|ssx-PB FBpp0308820|FBgn0024987|CG3056-PD|ssx-PD FBpp0308821|FBgn0024987|CG3056-PE|ssx-PE	1.0000	FBpp0089110 type=protein; loc=X:join(1371308..1371370,1371451..1371774,1371915..1372022,1372086..1372267,1372461..1373115); ID=FBpp0089110; name=ssx-PB; parent=FBgn0024987,FBtr0070215; dbxref=GB_protein:AAS65244.1,FlyBase:FBpp0089110,FlyBase_Annotation_IDs:CG3056-PB,REFSEQ:NP_996326,GB_protein:AAS65244,FlyMine:FBpp0089110,modMine:FBpp0089110; MD5=0d196ee0d1dd438600b750724c006809; length=443; rele…	14.2	9	0.074	ALNNTVPEGGSQPIWVR+DTNLYVINLSR+IFSPYGLIVQR+TGYSFGYGFVDYK+TGYSFGYGFVDYKTESDSEDAIQK
621	FBpp0087764|FBgn0033342|CG8258-PA|CG8258-PA	1.0000	FBpp0087764 type=protein; loc=2R:complement(join(8906853..8906912,8905643..8906673,8905029..8905578)); ID=FBpp0087764; name=CG8258-PA; parent=FBgn0033342,FBtr0088683; dbxref=FlyBase:FBpp0087764,FlyBase_Annotation_IDs:CG8258-PA,GB_protein:AAF59029.3,REFSEQ:NP_610418,GB_protein:AAF59029,FlyMine:FBpp0087764,modMine:FBpp0087764; MD5=7dde112ff52bde845483a1ed89d6deb5; length=546; release=r6.09; species…	19.8	9	0.071	ALAENSGINGTEIVNQLYLAHNNEAGK+APGVSQMLK+IATVVIR+KFANALEVFPK+LFDLYQSK+LGITTAEISDGYEK+MYSGLEEAVFR+SADELLSFSSGEESLLESQIK
610	FBpp0087514|FBgn0033482|CG1371-PA|CG1371-PA	1.0000	FBpp0087514 type=protein; loc=2R:complement(join(10075463..10075605,10074796..10075342,10073760..10074645,10073181..10073359,10072154..10073118,10071211..10072090)); ID=FBpp0087514; name=CG1371-PA; parent=FBgn0033482,FBtr0088428; dbxref=GB_protein:AAF58849.1,FlyBase:FBpp0087514,FlyBase_Annotation_IDs:CG1371-PA,REFSEQ:NP_610551,GB_protein:AAF58849,FlyMine:FBpp0087514,modMine:FBpp0087514; MD5=ee04e…	11.8	9	0.074	AQINTASLPTIVPSAYEVCGK+FITPEPDQLQTLIINAVAHK+LNPGITVFFPR+SDANGVFSFTPIIPGNYVVK+VAETDAQGSYTLENLK+VFLNVASAEEDAPPFVHK+VLSTEPTADSIK+YDTYLKPEQVLR+YLLQAINLDSK
601	FBpp0087186|FBgn0010516|CG8996-PA|wal-PA FBpp0087187|FBgn0010516|CG8996-PB|wal-PB	1.0000	FBpp0087186 type=protein; loc=2R:complement(join(11690678..11690719,11690446..11690586,11689079..11689888)); ID=FBpp0087186; name=wal-PA; parent=FBgn0010516,FBtr0088082; dbxref=FlyBase:FBpp0087186,FlyBase_Annotation_IDs:CG8996-PA,GB_protein:AAF58627.1,REFSEQ:NP_725073,GB_protein:AAF58627,FlyMine:FBpp0087186,modMine:FBpp0087186; MD5=28de8d5cb126e2c2d9cc5eb3d1d414a6; length=330; release=r6.09; spec…	29.1	9	0.080	AAVDAGFVPNDLQIGQTGK+AVPELTGKL+FTHILAGASAFGK+IGGDVTVLVAGTK+LDVSPISEIIDVK+LLYDLADKFGAAVGASR+TIYAGNAILTLK
582	FBpp0086769|FBgn0033879|CG6543-PA|CG6543-PA FBpp0086770|FBgn0033879|CG6543-PB|CG6543-PB	1.0000	FBpp0086769 type=protein; loc=2R:complement(join(13854102..13854198,13853181..13853905,13853050..13853115)); ID=FBpp0086769; name=CG6543-PA; parent=FBgn0033879,FBtr0087643; dbxref=FlyBase:FBpp0086769,FlyBase_Annotation_IDs:CG6543-PA,GB_protein:AAF58326.1,REFSEQ:NP_610910,GB_protein:AAF58326,modMine:FBpp0086769; MD5=4b91cc34197b0b9aecbe45ee0af9f0af; length=295; release=r6.09; species=Dmel;;FBpp008…	18.3	9	0.070	EAVNTAYETTLQEGLK+EAVNTAYETTLQEGLKFER+ELSTALQQFSK+NVGVITLNRPK+VVPADQLLGEAVK
580	FBpp0086718|FBgn0013770|CG6692-PA|Cp1-PA FBpp0086719|FBgn0013770|CG6692-PC|Cp1-PC FBpp0292990|FBgn0013770|CG6692-PD|Cp1-PD FBpp0308977|FBgn0013770|CG6692-PE|Cp1-PE	1.0000	FBpp0086718 type=protein; loc=2R:join(13962238..13962336,13966755..13966969,13967030..13967741); ID=FBpp0086718; name=Cp1-PA; parent=FBgn0013770,FBtr0087592; dbxref=GB_protein:AAF58311.1,FlyBase:FBpp0086718,FlyBase_Annotation_IDs:CG6692-PA,REFSEQ:NP_725347,GB_protein:AAF58311,FlyMine:FBpp0086718,modMine:FBpp0086718; MD5=80198f2033507b9f20bf9a42a17d717b; length=341; release=r6.09; species=Dmel;;FB…	20.9	9	0.077	GFTDIPQGDEK+GFTDIPQGDEKK+GVTFISPAHVTLPK+NSWGTTWGDK+NSWGTTWGDKGFIK+YIKDNGGIDTEK
542	FBpp0085809|FBgn0034401|CG15100-PA|MetRS-PA	1.0000	FBpp0085809 type=protein; loc=2R:complement(join(18850388..18850490,18850179..18850300,18849265..18850100,18849102..18849206,18847894..18849045,18847083..18847833)); ID=FBpp0085809; name=MetRS-PA; parent=FBgn0034401,FBtr0086627; dbxref=FlyBase:FBpp0085809,FlyBase_Annotation_IDs:CG15100-PA,GB_protein:AAF57625.2,REFSEQ:NP_611382,GB_protein:AAF57625,FlyMine:FBpp0085809,modMine:FBpp0085809; MD5=9809e…	13.1	9	0.072	AAPAANAAPAASPAATADAAK+ADANALPVLNALVK+ALAENLTPR+FYLASARPEGQDSSFSWNDLAAR+LEQSFIDELKGK+SSDQLFIDLPK+TATAAAPAATPAPSNGSQSVQDLEK+TTTQEQTDIVQEAFKDVLK
505	FBpp0084971|FBgn0039735|CG7911-PA|Nph-PA FBpp0112220|FBgn0039735|CG7911-PB|Nph-PB	1.0000	FBpp0084971 type=protein; loc=3R:complement(join(30004582..30004603,30004304..30004449,30003990..30004157,30003770..30003904)); ID=FBpp0084971; name=Nph-PA; parent=FBgn0039735,FBtr0085606; dbxref=FlyBase:FBpp0084971,FlyBase_Annotation_IDs:CG7911-PA,GB_protein:AAF56987.1,REFSEQ:NP_651760,GB_protein:AAF56987,FlyMine:FBpp0084971,modMine:FBpp0084971; MD5=04e8200910019a5c495f95b2c9c991e6; length=156; …	42.3	9	0.081	EAIAQFEVPDVPEEYIVHSHK+QISLGPEAK+SLRPNVEFPNGSVTFK+TGEFNVVQAETNINDDGEK+TGEFNVVQAETNINDDGEKK
500	FBpp0084905|FBgn0020235|CG7610-PA|ATPsyngamma-PA FBpp0084906|FBgn0020235|CG7610-PB|ATPsyngamma-PB FBpp0084907|FBgn0020235|CG7610-PC|ATPsyngamma-PC	1.0000	FBpp0084905 type=protein; loc=3R:complement(29747854..29748747); ID=FBpp0084905; name=ATPsyngamma-PA; parent=FBgn0020235,FBtr0085539; dbxref=FlyBase:FBpp0084905,FlyBase_Annotation_IDs:CG7610-PA,GB_protein:AAN14185.1,REFSEQ:NP_524550,GB_protein:AAN14185,FlyMine:FBpp0084905,modMine:FBpp0084905; MD5=2870f590ec709925b038ac6907413c32; length=297; release=r6.09; species=Dmel;;FBpp0084906 type=protein; …	21.2	9	0.075	GELAQDEANTK+IANEVLQTGYDYTEGK+KLLIAVTSDR+LTLTFNR+NAGEMIDKLTLTFNR+NILMVANEVGR
480	FBpp0084418|FBgn0039451|CG6420-PA|CG6420-PA FBpp0308349|FBgn0039451|CG6420-PB|CG6420-PB	1.0000	FBpp0084418 type=protein; loc=3R:complement(join(26724167..26724712,26722926..26723114,26720919..26722853,26720788..26720847)); ID=FBpp0084418; name=CG6420-PA; parent=FBgn0039451,FBtr0085046; dbxref=GB_protein:AAF56618.1,FlyBase:FBpp0084418,FlyBase_Annotation_IDs:CG6420-PA,GB_protein:AAF56618.2,REFSEQ:NP_651499,GB_protein:AAF56618,FlyMine:FBpp0084418,modMine:FBpp0084418; MD5=1ec371d5c0e0a7f3c1dc7…	12.0	9	0.071	AYLNGGVDEEAEAEDGIK+DLYVYSFR+FSGDSTANGGFEGFDR+LGDGYTILTSK+LSNFSFLSSSEK+SSNSGSGFSAFNSLTQR+VFHYDTMELLGIAR+VGYSSNQSSPQVR
477	FBpp0084242|FBgn0039300|CG10423-PA|RpS27-PA FBpp0293236|FBgn0039300|CG10423-PB|RpS27-PB	1.0000	FBpp0084242 type=protein; loc=3R:complement(join(25247433..25247438,25246448..25246667,25246353..25246381)); ID=FBpp0084242; name=RpS27-PA; parent=FBgn0039300,FBtr0084868; dbxref=FlyBase:FBpp0084242,FlyBase_Annotation_IDs:CG10423-PA,GB_protein:AAF56428.1,REFSEQ:NP_651359,GB_protein:AAF56428,FlyMine:FBpp0084242,modMine:FBpp0084242; MD5=12891c10f84e6af4a613b302d70f03eb; length=84; release=r6.09; sp…	29.8	9	0.081	DLLHPLPAEEK+DLLHPLPAEEKR+LVQHPNSYFMDVK
465	FBpp0083882|FBgn0039130|CG5854-PA|CG5854-PA	1.0000	FBpp0083882 type=protein; loc=3R:join(23934027..23934060,23934171..23934344,23934564..23934932,23935029..23935297,23935364..23935633); ID=FBpp0083882; name=CG5854-PA; parent=FBgn0039130,FBtr0084494; dbxref=FlyBase:FBpp0083882,FlyBase_Annotation_IDs:CG5854-PA,GB_protein:AAF56208.1,REFSEQ:NP_651196,GB_protein:AAF56208,FlyMine:FBpp0083882,modMine:FBpp0083882; MD5=8ee3ea2fd97ddcfb59ce9ef6c22abfa6; le…	25.6	9	0.073	ANQDDAVYKEGILK+ELANIDDLSYTVVR+LADKTPPQMAWLNEEQTR+LYPTDTVSEINDK+NGIDNTPLTPYLDEEQLQHK+NLATYLLDNELAQEIR
446	FBpp0083395|FBgn0027493|CG17273-PA|AdSS-PA	1.0000	FBpp0083395 type=protein; loc=3R:complement(join(20830276..20830446,20827980..20828082,20826064..20826343,20825633..20825993,20825140..20825568)); ID=FBpp0083395; name=AdSS-PA; parent=FBgn0027493,FBtr0083991; dbxref=FlyBase:FBpp0083395,FlyBase_Annotation_IDs:CG17273-PA,GB_protein:AAF55811.1,REFSEQ:NP_650918,GB_protein:AAF55811,FlyMine:FBpp0083395,modMine:FBpp0083395; MD5=7655672910cea6601af74583a…	20.8	9	0.071	ELPENAQSYVR+FLESELSVPVR+GFEVGVTTK+LDILDTLPEIK+SKVDVVLGAQWGDEGK+VGDGPFPTEQLNDIGDLLQTR+VGELLGDFNLFSEK
45	FBpp0071084|FBgn0029979|CG10777-PB|CG10777-PB FBpp0310551|FBgn0029979|CG10777-PC|CG10777-PC	1.0000	FBpp0071084 type=protein; loc=X:complement(join(7928794..7930302,7927228..7928556)); ID=FBpp0071084; name=CG10777-PB; parent=FBgn0029979,FBtr0071132; dbxref=FlyBase:FBpp0071084,FlyBase_Annotation_IDs:CG10777-PB,GB_protein:AAF46295.1,REFSEQ:NP_572424,GB_protein:AAF46295,FlyMine:FBpp0071084,modMine:FBpp0071084; MD5=11767947f10d5a65a6259cb7e9cb5704; length=945; release=r6.09; species=Dmel;;FBpp03105…	18.0	9	0.077	ELAQQIQSVVR+ELISVLEEAGQTPSQALLDLAR+GEGPIALVLAPTR+IKVEDILQIIR+LIDFLENR+MLDMGFEPQIR+QQNGVAFAGNGLGGGAGGGSGGSGGYGGQR+TLAYMLPAIVHIGNQPPIIR+WENLEPFLK+YVPSAAVTSSLVQYTPANSPTIAAVAAAAAAAAGR
426	FBpp0082459|FBgn0038271|CG3731-PA|UQCR-C1-PA FBpp0082460|FBgn0038271|CG3731-PB|UQCR-C1-PB	1.0000	FBpp0082459 type=protein; loc=3R:join(14890358..14890426,14890696..14890902,14890962..14891290,14891353..14891723,14891785..14891876,14891951..14892295); ID=FBpp0082459; name=UQCR-C1-PA; parent=FBgn0038271,FBtr0083000; dbxref=FlyBase:FBpp0082459,FlyBase_Annotation_IDs:CG3731-PA,GB_protein:AAF55110.2,REFSEQ:NP_731954,GB_protein:AAF55110,FlyMine:FBpp0082459,modMine:FBpp0082459; MD5=86d41abaf76ec0ff…	18.9	9	0.077	ADLTDYIQTHYK+AVEILADIIQNSK+IDAVSVGNVR+IVLAAAGGVK+RIPLHELEQR+TLLNIPATQVTK+VASEDSGASTATVGLWIDAGSR
421	FBpp0082265|FBgn0015778|CG9412-PB|rin-PB FBpp0082267|FBgn0015778|CG9412-PE|rin-PE FBpp0312063|FBgn0015778|CG9412-PF|rin-PF FBpp0312064|FBgn0015778|CG9412-PG|rin-PG	1.0000	FBpp0082265 type=protein; loc=3R:join(13649069..13650497,13650809..13651059,13651174..13651566); ID=FBpp0082265; name=rin-PB; parent=FBgn0015778,FBtr0082797; dbxref=FlyBase:FBpp0082265,FlyBase_Annotation_IDs:CG9412-PB,GB_protein:AAG22151.2,REFSEQ:NP_524907,GB_protein:AAG22151; MD5=3d141bc378bcfd81dcc7417d76d5dc94; length=690; release=r6.09; species=Dmel;;FBpp0082267 type=protein; loc=3R:join(1364…	16.8	9	0.078	FGNVLELR+FTQTFVLAAQSPK+FYNHNSSYIHGESK+KYYVHNDIFR+LGGGGGFGQR+SPLNYGFITYDDPEAVQK+SSNTQQFGDNQQLFLGNIPHHASEDDLR+YQDLYIEDEQDGESR+YYVHNDIFR
417	FBpp0082139|FBgn0005671|CG17369-PB|Vha55-PB FBpp0082140|FBgn0005671|CG17369-PA|Vha55-PA FBpp0290875|FBgn0005671|CG17369-PC|Vha55-PC	1.0000	FBpp0082139 type=protein; loc=3R:complement(join(12627449..12627521,12624966..12626227,12624767..12624904)); ID=FBpp0082139; name=Vha55-PB; parent=FBgn0005671,FBtr0082670; dbxref=FlyBase:FBpp0082139,FlyBase_Annotation_IDs:CG17369-PB,GB_protein:AAF54837.1,REFSEQ:NP_476908,GB_protein:AAF54837,FlyMine:FBpp0082139,modMine:FBpp0082139; MD5=abe692af806a9ca77f12b847d1aabcf4; length=490; release=r6.09; s…	24.3	9	0.079	AVVGEEALTPDDLLYLEFLTK+AVVQVFEGTSGIDAK+GFPGYMYTDLATIYER+GPPILAEDFLDIQGQPINPWSR+IPASILAEFYPR+QIYPPVNVLPSLSR+TVSGVNGPLVILDEVKFPK
375	FBpp0080757|FBgn0032775|CG17544-PA|CG17544-PA FBpp0080758|FBgn0032775|CG17544-PC|CG17544-PC FBpp0080759|FBgn0032775|CG17544-PB|CG17544-PB FBpp0290046|FBgn0032775|CG17544-PD|CG17544-PD	1.0000	FBpp0080757 type=protein; loc=2L:complement(join(19393497..19393631,19392066..19392989,19391839..19391964,19391438..19391783,19390669..19391219)); ID=FBpp0080757; name=CG17544-PA; parent=FBgn0032775,FBtr0081216; dbxref=FlyBase:FBpp0080757,FlyBase_Annotation_IDs:CG17544-PA,GB_protein:AAN11034.1,REFSEQ:NP_609961,GB_protein:AAN11034,FlyMine:FBpp0080757,modMine:FBpp0080757; MD5=e1b29b0e81af2c40cd49c7…	14.3	9	0.075	ELETPIGSVK+IALGVGLFNNAIR+IATEELTSTYMEIIAR+TLLSYPGVLVGDIGEK+TSDVTPEGVYESVFTEPGK+VLGAALESFSAGR+YSAVRKQFGPER
372	FBpp0080707|FBgn0002031|CG10691-PB|l(2)37Cc-PB FBpp0080708|FBgn0002031|CG10691-PA|l(2)37Cc-PA FBpp0312093|FBgn0002031|CG10691-PD|l(2)37Cc-PD	1.0000	FBpp0080707 type=protein; loc=2L:complement(join(19123121..19123552,19122419..19122817)); ID=FBpp0080707; name=l(2)37Cc-PB; parent=FBgn0002031,FBtr0081164; dbxref=GB_protein:AAF53765.1,FlyBase:FBpp0080707,FlyBase_Annotation_IDs:CG10691-PB,REFSEQ:NP_476607,GB_protein:AAF53765,modMine:FBpp0080707; MD5=f6dedd003fb09a6103f763fec2be2c86; length=276; release=r6.09; species=Dmel;;FBpp0080708 type=protei…	37.0	9	0.079	AVVAQFDAGELITQR+DLQNVNITLR+GVAYLPSGQSTLLNLPSTIAQ+ILYRPIPDQLPK+LASIISAEGDAEAAGLLAK+RIEAAEDIAYQLSR+VLPSIAPEVLK
337	FBpp0079642|FBgn0053303|CG33303-PA|CG33303-PA FBpp0304506|FBgn0053303|CG33303-PB|CG33303-PB	1.0000	FBpp0079642 type=protein; loc=2L:complement(join(10375148..10375733,10374301..10375091)); ID=FBpp0079642; name=CG33303-PA; parent=FBgn0053303,FBtr0080052; dbxref=FlyBase:FBpp0079642,FlyBase_Annotation_IDs:CG33303-PA,GB_protein:AAS64675.1,REFSEQ:NP_995680,GB_protein:AAS64675,FlyMine:FBpp0079642,modMine:FBpp0079642; MD5=4730c7d543cc804b2f0a4e3a3e917471; length=458; release=r6.09; species=Dmel;;FBpp…	22.3	9	0.078	DFIELELRPR+FPLFGGWK+LPNELVHTYLDTIGRPVVSFSK+LSSSNILSHTQVKPFSVSSNK+LSTPYSISR+SNLVESHISDFTLHYSFSK+TYLPASASGVYYR
324	FBpp0079484|FBgn0011272|CG4651-PA|RpL13-PA FBpp0099517|FBgn0011272|CG4651-PB|RpL13-PB FBpp0302626|FBgn0011272|CG4651-PC|RpL13-PC	1.0000	FBpp0079484 type=protein; loc=2L:join(9967635..9967877,9967939..9968247,9968317..9968421); ID=FBpp0079484; name=RpL13-PA; parent=FBgn0011272,FBtr0079888; dbxref=GB_protein:AAF52842.1,FlyBase:FBpp0079484,FlyBase_Annotation_IDs:CG4651-PA,REFSEQ:NP_523530,GB_protein:AAF52842; MD5=6aea7ab718156ab77fd20fc1241572d5; length=218; release=r6.09; species=Dmel;;FBpp0099517 type=protein; loc=2L:join(9967635.…	26.1	9	0.076	GFTLEELK+GFTLEELKGAGIGANFAK+GNNMIPNQHYHK+GPVLPIKNEQPAVVEFR+LILFPINEK+LILFPINEKK
314	FBpp0079327|FBgn0032031|CG13390-PA|CG13390-PA	1.0000	FBpp0079327 type=protein; loc=2L:complement(join(8376630..8376773,8375562..8376563)); ID=FBpp0079327; name=CG13390-PA; parent=FBgn0032031,FBtr0079723; dbxref=FlyBase:FBpp0079327,FlyBase_Annotation_IDs:CG13390-PA,GB_protein:AAF52655.1,REFSEQ:NP_609218,GB_protein:AAF52655,FlyMine:FBpp0079327,modMine:FBpp0079327; MD5=49c5adf5b3c960c46092352ffce8d993; length=381; release=r6.09; species=Dmel;	24.4	9	0.075	AGPDGGDGGHGGHVVFQASNDVR+FFTTDKETSPK+LASRPQLVVANKLDVEEGQNNFEELQR+LQNPVLGISAK+NAQGQIVGDLGQADLMFVAAR
26	FBpp0070589|FBgn0029687|CG5014-PB|Vap-33A-PB FBpp0089169|FBgn0029687|CG5014-PA|Vap-33A-PA FBpp0089170|FBgn0029687|CG5014-PC|Vap-33A-PC FBpp0309607|FBgn0029687|CG5014-PE|Vap-33A-PE	1.0000	FBpp0070589 type=protein; loc=X:join(3949650..3949713,3951415..3951567,3951636..3951745,3951829..3952041,3952108..3952221,3952767..3952922); ID=FBpp0070589; name=Vap-33A-PB; parent=FBgn0029687,FBtr0070616; dbxref=FlyBase:FBpp0070589,FlyBase_Annotation_IDs:CG5014-PB,GB_protein:AAF45909.1,REFSEQ:NP_570087,GB_protein:AAF45909; MD5=d7ab69e9fd084fa9c676527e13d4d5ee; length=269; release=r6.09; species=…	42.1	9	0.068	DLEPEQLMDAK+FMVQSVLAPMDADLSDLNK+FVGPFTRPVVTIMTLR+LSSEDKFKPSNLLETSESLDLLSGEIK+NNSALPLVFK+SLFDLPLTIEPEHELR
217	FBpp0076460|FBgn0262716|CG7558-PA|Arp3-PA FBpp0306212|FBgn0262716|CG7558-PB|Arp3-PB	1.0000	FBpp0076460 type=protein; loc=3L:complement(join(8115682..8115725,8115408..8115588,8115030..8115344,8114257..8114793,8114113..8114196,8113956..8114051)); ID=FBpp0076460; name=Arp3-PA; parent=FBgn0262716,FBtr0076737; dbxref=FlyBase:FBpp0076460,FlyBase_Annotation_IDs:CG7558-PA,GB_protein:AAF50488.1,REFSEQ:NP_523968,GB_protein:AAF50488,FlyMine:FBpp0076460,modMine:FBpp0076460; MD5=ddf317cc31cb4aa1759…	28.2	9	0.068	AEPEDHYFLLTEPPLNTPENR+APFNVDVGYER+EREVGIPPEQSLETAK+GIEDLDFFIGDEAFDATGYSIK+LGFAGNKEPQFIIPSAIAIK+NITSFIQSLLR+RPLYNNIVLSGGSTMFK
121	FBpp0073269|FBgn0262735|CG1691-PF|Imp-PF FBpp0073270|FBgn0262735|CG1691-PH|Imp-PH FBpp0073271|FBgn0262735|CG1691-PG|Imp-PG FBpp0073272|FBgn0262735|CG1691-PD|Imp-PD FBpp0073273|FBgn0262735|CG1691-PE|Imp-PE FBpp0073274|FBgn0262735|CG1691-PC|Imp-PC FBpp0073275|FBgn0262735|CG1691-PB|Imp-PB FBpp0073276|FBgn0262735|CG1691-PA|Imp-PA FBpp0290623|FBgn0262735|CG1691-PJ|Imp-PJ FBpp0293679|FBgn0262735|CG1691…	1.0000	FBpp0073269 type=protein; loc=X:complement(join(10813249..10813361,10798619..10798993,10797836..10798544,10797508..10797663,10797069..10797437)); ID=FBpp0073269; name=Imp-PF; parent=FBgn0262735,FBtr0073413; dbxref=FlyBase:FBpp0073269,FlyBase_Annotation_IDs:CG1691-PF,GB_protein:AAN09271.1,REFSEQ:NP_727453,GB_protein:AAN09271; MD5=bdf25aeaf75cabcf4b5e377ddaa4e3b2; length=573; release=r6.09; species…	25.7	9	0.070	AAVGLNGVEFEGSK+AMMLSTNPPPITK+IAPLDADKPLDQQTER+ILVQSEMVGAIIGR+KVTIVGTPEGQWK+LPEHALAPPSGGDEETPVHIIGLFYSVQSAQR+NPYPGMPGPGR+TPASVVPPVFPNDLQETTYLYIPNNAVGAIIGTR
115	FBpp0073010|FBgn0004888|CG1065-PA|Scsalpha-PA FBpp0292215|FBgn0004888|CG1065-PB|Scsalpha-PB	1.0000	FBpp0073010 type=protein; loc=3L:join(3814319..3814355,3816632..3817080,3817437..3817721,3817784..3817999); ID=FBpp0073010; name=Scsalpha-PA; parent=FBgn0004888,FBtr0073151; dbxref=FlyBase:FBpp0073010,FlyBase_Annotation_IDs:CG1065-PA,GB_protein:AAF47796.2,REFSEQ:NP_523905,GB_protein:AAF47796,FlyMine:FBpp0073010,modMine:FBpp0073010; MD5=770d68231aafea52ee150be7f7454d1f; length=328; release=r6.09; …	18.0	9	0.080	AKPVVSFIAGVSAPPGR+GGTQHLGLPVFASVAEAK+GIILIGEIGGVAEEK+KGGTQHLGLPVFASVAEAK+LVGGISPK
1	FBpp0070024|FBgn0000084|CG9579-PA|AnxB10-PA	1.0000	FBpp0070024 type=protein; loc=X:complement(join(20173369..20173380,20172305..20173016,20172041..20172222,20171592..20171648)); ID=FBpp0070024; name=AnxB10-PA; parent=FBgn0000084,FBtr0070025; dbxref=GB_protein:AAF45380.1,FlyBase:FBpp0070024,FlyBase_Annotation_IDs:CG9579-PA,REFSEQ:NP_476615,GB_protein:AAF45380,FlyMine:FBpp0070024,modMine:FBpp0070024; MD5=7b4e73f0292d572e324bc617a51eee9f; length=320…	30.9	9	0.045	DAAPFDASQDAQVLR+DGLDTPVDVGQAK+GFGTDEQEIIDVLVGR+LLTLIVTGVR+SEIDLETIKQEFER+TLHSAVVAETSGDYKR+TNEEMAQIVAVYEER
806d	FBpp0082175|FBgn0001217|CG7756-PA|Hsc70-2-PA	0.9999	FBpp0082175 type=protein; loc=3R:join(13044955..13045128,13045585..13047312); ID=FBpp0082175; name=Hsc70-2-PA; parent=FBgn0001217,FBtr0082707; dbxref=FlyBase:FBpp0082175,FlyBase_Annotation_IDs:CG7756-PA,GB_protein:AAF54899.1,REFSEQ:NP_524339,GB_protein:AAF54899,FlyMine:FBpp0082175,modMine:FBpp0082175; MD5=a041953172c9d5d63aff18a832e96584; length=633; release=r6.09; species=Dmel;	6.8	9	0.025	ATAGDTHLGGEDFDNR+IINEPTAAAIAYGLDK+NQVAMNAKNTVFDAKR+VEIIANDQGNR
98	FBpp0072687|FBgn0026372|CG7977-PA|RpL23A-PA	1.0000	FBpp0072687 type=protein; loc=3L:complement(join(1668596..1668626,1667809..1668221,1667346..1667735)); ID=FBpp0072687; name=RpL23A-PA; parent=FBgn0026372,FBtr0072805; dbxref=FlyBase:FBpp0072687,FlyBase_Annotation_IDs:CG7977-PA,GB_protein:AAF47545.1,REFSEQ:NP_523886,GB_protein:AAF47545,FlyMine:FBpp0072687,modMine:FBpp0072687; MD5=72c109ba1880501fee25f5f1a556a4f0; length=277; release=r6.09; species…	15.9	8	0.068	IEDNNTLVFLTHLR+KIEDNNTLVFLTHLR+MDAYNIIKYPLTTEAAMK+VNVLIRPDGQK+YPLTTEAAMK
97	FBpp0072673|FBgn0024510|CG32315-PA|dlt-PA	1.0000	FBpp0072673 type=protein; loc=3L:complement(1789693..1793415); ID=FBpp0072673; name=dlt-PA; parent=FBgn0024510,FBtr0072790; dbxref=FlyBase:FBpp0072673,FlyBase_Annotation_IDs:CG32315-PA,FlyBase:FBpp0072663,GB_protein:AAF47570.1,REFSEQ:NP_728672,GB_protein:AAF47570,FlyMine:FBpp0072673,modMine:FBpp0072673; MD5=a71e125bcc4bddf24d64a1f30382feb9; length=1240; release=r6.09; species=Dmel;	6.7	8	0.070	DAIVASELSPAEQQQR+ELSFVVHLLNVR+GFNFPSELGPR+LQPAAVFIAR+NVSASSSFGDTSSFSNENNFWR+SEAPVNVSQQER
95	FBpp0072581|FBgn0261243|CG1009-PD|Psa-PD FBpp0072582|FBgn0261243|CG1009-PB|Psa-PB FBpp0072583|FBgn0261243|CG1009-PC|Psa-PC FBpp0072584|FBgn0261243|CG1009-PA|Psa-PA FBpp0072585|FBgn0261243|CG1009-PE|Psa-PE FBpp0072586|FBgn0261243|CG1009-PF|Psa-PF FBpp0297512|FBgn0261243|CG1009-PH|Psa-PH FBpp0305587|FBgn0261243|CG1009-PI|Psa-PI	1.0000	FBpp0072581 type=protein; loc=3L:join(1518674..1518796,1519947..1520763,1521134..1522458,1522522..1522644,1522707..1522919); ID=FBpp0072581; name=Psa-PD; parent=FBgn0261243,FBtr0072697; dbxref=FlyBase:FBpp0072581,FlyBase_Annotation_IDs:CG1009-PD,GB_protein:AAN11483.1,REFSEQ:NP_728617,GB_protein:AAN11483; MD5=b3c221aecf56a0f7e64c45678258d23a; length=866; release=r6.09; species=Dmel;;FBpp0072582 ty…	10.5	8	0.065	AVLQDGDEKIFNEMLDLYR+DGENHLDTLLR+EQGTFALEVATK+GFPVVSVESEQTSK+HYELLLQPNLK+NVSDVMTSWTQHK+YLIENFASEER
883b	FBpp0293844|FBgn0262614|CG31349-PJ|pyd-PJ	1.0000	FBpp0293844 type=protein; loc=3R:complement(join(8930716..8931256,8881264..8881339,8864786..8865299,8842670..8842839,8839052..8840614,8838392..8838989,8835277..8835510,8834357..8834949,8834139..8834287,8833975..8834074,8832704..8832944,8832354..8832645,8832142..8832274,8828315..8828318)); ID=FBpp0293844; name=pyd-PJ; parent=FBgn0262614,FBtr0305301; dbxref=REFSEQ:NP_731293,GB_protein:AAF54303,FlyB…	7.5	8	0.039	AVSYGGDATSSPHSATIPR+AVVQDDVQAEYITR+DRDIIGEGLPPPYTVPYDHAVPANPNR+GSAFELYR+HALDLAGSR+LNLVVLR+NGTPQRPSNLGLESSPR+NYRPPVQSGGSSGSGGTTPWENGDSGSPR
874a	FBpp0288898|FBgn0261461|CG42274-PC|RhoGAP18B-PC FBpp0288899|FBgn0261461|CG42274-PD|RhoGAP18B-PD	1.0000	FBpp0288898 type=protein; loc=X:complement(join(19153028..19154953,19150811..19151959,19145968..19146142,19144564..19144591,19144005..19144496,19143585..19143768)); ID=FBpp0288898; name=RhoGAP18B-PC; parent=FBgn0261461,FBtr0299623; dbxref=FlyBase:FBpp0288898,FlyBase_Annotation_IDs:CG42274-PC,REFSEQ:NP_573352,GB_protein:AAF48921,FlyMine:FBpp0288898,modMine:FBpp0288898; MD5=af68c419830ecf3d03b1bb9b…	14.8	8	0.069	AQQIQEDNEVQQTQQSTILQR+DLPADQQPSVVVHPILR+ELTSPLITQEAYER+GNSFAAENSSPEEQEEESIYQPIWQFK+LLLTDSVLAWR+RPAPPPPAQLATSNTTSLAPR
871a	FBpp0111542|FBgn0086901|CG34389-PC|cv-c-PC FBpp0111544|FBgn0086901|CG34389-PD|cv-c-PD	1.0000	FBpp0111542 type=protein; loc=3R:complement(join(14431974..14433180,14427037..14427761,14416434..14417033,14409817..14410487,14408680..14409565,14408154..14408196,14399719..14399790,14395875..14396026,14394111..14395755,14393532..14394018,14393205..14393477,14392952..14393131,14392775..14392889)); ID=FBpp0111542; name=cv-c-PC; parent=FBgn0086901,FBtr0112630; dbxref=FlyBase:FBpp0111542,FlyBase_Ann…	5.2	8	0.056	AGGIPNDGSSLGEGSDSGR+APFFGNDLKVPSHSDNFLSPNR+ENVVISGPTVLDLSQFGQR+IAAFAAGNEQQQAAR+NIFVDSDFSYIDDVPR+RFDNFEAQHLTLR+TLSAPNGGFASGGGGGAAR
867a	FBpp0099495|FBgn0063485|CG3849-PB|Lasp-PB FBpp0297281|FBgn0063485|CG3849-PC|Lasp-PC	1.0000	FBpp0099495 type=protein; loc=3L:complement(join(16710943..16711011,16694202..16694296,16681238..16681370,16680812..16680947,16678808..16679932,16678425..16678660,16678179..16678358)); ID=FBpp0099495; name=Lasp-PB; parent=FBgn0063485,FBtr0100145; dbxref=FlyBase_Annotation_IDs:CG3849-PB,FlyBase:FBpp0099495,GB_protein:AAN11739.2,REFSEQ:NP_730192,GB_protein:AAN11739,FlyMine:FBpp0099495,modMine:FBpp0…	17.1	8	0.065	AIYDYEAQDVDEVSFR+AQQQQLHDPYAHYQQPQALR+IADYDPLTDGPR+IGSVSDIDPANGIYGSLTAAEQAHQQQK+QQQQQQQQQQQQLLQQQAIK+RIGSVSDIDPANGIYGSLTAAEQAHQQQK+SSTTLVYSSEPR
862a	FBpp0088881|FBgn0025682|CG9148-PA|scf-PA	1.0000	FBpp0088881 type=protein; loc=3L:join(1298726..1299200,1299319..1299833); ID=FBpp0088881; name=scf-PA; parent=FBgn0025682,FBtr0089942; dbxref=FlyBase:FBpp0088881,FlyBase_Annotation_IDs:CG9148-PA,GB_protein:AAF47468.2,REFSEQ:NP_477392,GB_protein:AAF47468,FlyMine:FBpp0088881,modMine:FBpp0088881; MD5=6ee7efdbfff24cdb0d157ae9d7d8b6f9; length=329; release=r6.09; species=Dmel;	31.9	8	0.066	EEILDKYDVFVGSQATDFGEALAR+ETITDLDKDHDGKISVDEYIGDMYR+HFDGGEHNAQFDHEAFLGPDESK+HFDGGEHNAQFDHEAFLGPDESKK+ISVDEYIGDMYR+QWIAPHDFDHSEAEAK+STGAEDEEPEWVANER
860a	FBpp0088855|FBgn0039215|CG6695-PA|CG6695-PA	1.0000	FBpp0088855 type=protein; loc=3R:join(24655284..24655480,24655572..24657410,24657516..24657609,24658321..24658411,24658499..24658604,24658661..24659219); ID=FBpp0088855; name=CG6695-PA; parent=FBgn0039215,FBtr0089916; dbxref=GB_protein:AAF56321.2,FlyBase:FBpp0088855,FlyBase_Annotation_IDs:CG6695-PA,GB_protein:AAF56321.3,REFSEQ:NP_651276,GB_protein:AAF56321,FlyMine:FBpp0088855,modMine:FBpp0088855;…	18.5	8	0.064	ATPPMISYPIPAR+ITYITSFGGEDEMQPHSK+IYLDPAVAAAGDGAAIIVPWQGQQDNLIDR+MLNVNQALTATAPVAVQPQVVEPPPPPLKR+SHALQPTMSSSSSTGNQTGK+SNDFFSHLTK+TGGATIGYSYEDTGDGATIGPQPFGAASSTVIGGAAAVAK+TNAEGADGDSELTLEER
87	FBpp0072312|FBgn0002607|CG2746-PA|RpL19-PA FBpp0089141|FBgn0002607|CG2746-PB|RpL19-PB	1.0000	FBpp0072312 type=protein; loc=2R:complement(join(24969469..24969473,24969118..24969224,24968552..24969051)); ID=FBpp0072312; name=RpL19-PA; parent=FBgn0002607,FBtr0072405; dbxref=FlyBase:FBpp0072312,FlyBase_Annotation_IDs:CG2746-PA,GB_protein:AAF47305.1,REFSEQ:NP_476631,GB_protein:AAF47305,FlyMine:FBpp0072312,modMine:FBpp0072312; MD5=fcdd38cc9f41bc412274951108e1b95c; length=203; release=r6.09; sp…	16.7	8	0.066	KQELIALHAK+KQELIALHAKEDEIAAK+QELIALHAKEDEIAAK+VWLDPNEINEIANTNSR
834a	FBpp0085768|FBgn0000578|CG15112-PB|ena-PB FBpp0113115|FBgn0000578|CG15112-PF|ena-PF	1.0000	FBpp0085768 type=protein; loc=2R:join(19155475..19155914,19158734..19159055,19159120..19159352,19159783..19160035,19160177..19160902,19160974..19161132,19161194..19161415,19161473..19161593,19161660..19161688); ID=FBpp0085768; name=ena-PB; parent=FBgn0000578,FBtr0086584; dbxref=FlyBase_Annotation_IDs:CG15112-PB,FlyBase:FBpp0085768,GB_protein:AAM68439.1,REFSEQ:NP_725859,GB_protein:AAM68439,REFSEQ:…	17.5	8	0.061	AGPIYEAPQR+FGSASEETILK+FVYGLNFSSQNDAENFAR+KDPDPEAEVK+QNNSIGGHVTPSAQTPTSQTNQNNIPQSPPTPQGHHR+SSNGMASMMDEMAK+VANNPGGPPTNGNGYEEDMGYR+WVPSGSSSGLSK+YNQATATFHQWR
809a	FBpp0083061|FBgn0004652|CG14307-PB|fru-PB FBpp0083064|FBgn0004652|CG14307-PF|fru-PF	1.0000	FBpp0083061 type=protein; loc=3R:complement(join(18515052..18515332,18435643..18435790,18435370..18435570,18434235..18435062,18432564..18432818,18430832..18430964,18416777..18417300)); ID=FBpp0083061; name=fru-PB; parent=FBgn0004652,FBtr0083641; dbxref=FlyBase:FBpp0083061,FlyBase_Annotation_IDs:CG14307-PB,GB_protein:AAF55562.2,REFSEQ:NP_732344,GB_protein:AAF55562,FlyMine:FBpp0083061,modMine:FBpp0…	10.2	8	0.067	GPSNYTGGLGGAGGVADAMR+QLQLDQTDNIDGSSAR+SPSVGSASAAAAAAAVAAAVAAAANR+TAESLQVR
82	FBpp0072135|FBgn0025352|CG4581-PA|Thiolase-PA	1.0000	FBpp0072135 type=protein; loc=2R:complement(join(23868462..23868525,23868053..23868212,23867820..23867994,23866753..23867763)); ID=FBpp0072135; name=Thiolase-PA; parent=FBgn0025352,FBtr0072226; dbxref=FlyBase:FBpp0072135,FlyBase_Annotation_IDs:CG4581-PA,GB_protein:AAF47083.1,REFSEQ:NP_477378,GB_protein:AAF47083,FlyMine:FBpp0072135,modMine:FBpp0072135; MD5=4c65024f55cc2ed72c1614ca8501ff36; length=…	25.8	8	0.070	GYFTDLVPFK+HSLLSLLQK+LALLSTFRPDFLAPELPAVAEFSSGETMGHSADR+LASAFNVSR+NSQNIVLVDGVR+TPFLTSGTTYSK+VSGVDQIVDKDNGIR+WNNWGGSLSIGHPFAATGVR
770a	FBpp0075764|FBgn0036213|CG7283-PA|RpL10Ab-PA	1.0000	FBpp0075764 type=protein; loc=3L:join(11822886..11822890,11823200..11823355,11823658..11824150); ID=FBpp0075764; name=RpL10Ab-PA; parent=FBgn0036213,FBtr0076032; dbxref=FlyBase:FBpp0075764,FlyBase_Annotation_IDs:CG7283-PA,GB_protein:AAF50002.2,REFSEQ:NP_648514,GB_protein:AAF50002,FlyMine:FBpp0075764,modMine:FBpp0075764; MD5=10f16de0b4b7aa8b0b1fe2b1479d7ba8; length=217; release=r6.09; species=Dmel;	23.5	8	0.072	ANNVDFMDAEALK+ANNVDFMDAEALKK+DTLYEGVNGLLEASAK+LLGPGLNK+SYDAFLASESLIK
764a	FBpp0075312|FBgn0087035|CG7439-PB|AGO2-PB FBpp0075313|FBgn0087035|CG7439-PC|AGO2-PC	1.0000	FBpp0075312 type=protein; loc=3L:join(15554207..15554222,15554290..15554472,15556850..15558117,15558250..15558338,15558394..15559003,15559100..15560116,15560208..15560578,15560641..15560731); ID=FBpp0075312; name=AGO2-PB; parent=FBgn0087035,FBtr0075559; dbxref=FlyBase:FBpp0075312,FlyBase_Annotation_IDs:CG7439-PB,GB_protein:AAF49619.2,REFSEQ:NP_648775,GB_protein:AAF49619,FlyMine:FBpp0075312,modMin…	10.9	8	0.065	GINVVYTPPQSFQSAPR+GPPQQQQAAPLPLPPQPAGSIK+GTIGKPGQVGINYLDLDLSK+NTMYIGADVTHPSPDQR+SFPISMPMIEYLER+SLDTIFADLKR+SQHDLAIVIIPQFR+SVSYPAPAYLAHLVAAR
755a	FBpp0074075|FBgn0261609|CG9946-PA|eIF-2alpha-PA FBpp0309768|FBgn0261609|CG9946-PB|eIF-2alpha-PB	1.0000	FBpp0074075 type=protein; loc=X:complement(join(16446185..16446879,16445555..16445885)); ID=FBpp0074075; name=eIF-2alpha-PA; parent=FBgn0261609,FBtr0074300; dbxref=FlyBase:FBpp0074075,FlyBase_Annotation_IDs:CG9946-PA,GB_protein:AAF48615.1,REFSEQ:NP_573130,GB_protein:AAF48615,FlyMine:FBpp0074075,modMine:FBpp0074075; MD5=e3f0b632583d5204c5d718cb0d2136ca; length=341; release=r6.09; species=Dmel;;FBp…	35.2	8	0.065	AEAENAQVAGDDDEEDGADQEGMQFDPEKEFNHK+AINSLLR+ALEVAIEHIR+GLELSTEELPIR+HVADILGFEGNEKLEDLYQK+INLIAPPLYVMTTSTTK+LVTAIDEADLAR+TVAYDIFK
724a	FBpp0071115|FBgn0020653|CG2151-PA|Trxr-1-PA FBpp0071116|FBgn0020653|CG2151-PB|Trxr-1-PB FBpp0071117|FBgn0020653|CG2151-PC|Trxr-1-PC	1.0000	FBpp0071115 type=protein; loc=X:join(8242716..8242731,8246094..8246439,8246510..8246736,8246808..8247694); ID=FBpp0071115; name=Trxr-1-PA; parent=FBgn0020653,FBtr0071167; dbxref=FlyBase:FBpp0071115,FlyBase_Annotation_IDs:CG2151-PA,GB_protein:AAF46354.1,REFSEQ:NP_511082,GB_protein:AAF46354,FlyMine:FBpp0071115,modMine:FBpp0071115; MD5=63c85e2d64781d57420d0ba3ff7b9558; length=491; release=r6.09; spe…	28.3	8	0.068	DKIPVDSQEATNVANIYAVGDIIYGKPELTPVAVLAGR+GLGYEPTVMVR+QFGADEIEVFHGYYKPTEFFIPQK+SGLTINTLINTVGIHPTTAEEFTR+TITAQTFVIAVGGRPR+YPDIPGAVEYGITSDDLFSLDREPGK
723a	FBpp0071087|FBgn0261592|CG10944-PB|RpS6-PB	1.0000	FBpp0071087 type=protein; loc=X:complement(join(7901243..7901248,7900803..7901007,7899754..7900289)); ID=FBpp0071087; name=RpS6-PB; parent=FBgn0261592,FBtr0071135; dbxref=FlyBase:FBpp0071087,FlyBase_Annotation_IDs:CG10944-PB,GB_protein:AAN09218.1,REFSEQ:NP_511073,GB_protein:AAN09218,FlyMine:FBpp0071087,modMine:FBpp0071087; MD5=a5a2be906b55066ce578c7696a06737d; length=248; release=r6.09; species=D…	23.8	8	0.072	DIPGLTDTTIPR+KLYNLSK+LFEVVDEHKLR+LITPVVLQR+MGQVVEADILGDEWK+MGQVVEADILGDEWKGYQLR
714	sp|KRHB4_HUMAN|	1.0000	sp KRHB4_HUMAN	19.0	8	0.076	DLNLDGIIAEVK+FASFIDK+FASFIDKVR+SDLEANVDTLTQEIDFLK+SLLTPLNLEIDPNAQR+SNLEPLFESYITNLR+SVITFGSYSPR+VAPATGDLLSTGTR+VGGVGVPAAPSITAVTVNK
8	FBpp0070251|FBgn0283451|CG11491-PC|br-PC FBpp0070252|FBgn0283451|CG11491-PE|br-PE FBpp0070253|FBgn0283451|CG11491-PB|br-PB FBpp0070255|FBgn0283451|CG11491-PA|br-PA FBpp0070256|FBgn0283451|CG11491-PG|br-PG FBpp0289656|FBgn0283451|CG11491-PL|br-PH FBpp0289657|FBgn0283451|CG11491-PM|br-PI FBpp0289658|FBgn0283451|CG11491-PN|br-PJ FBpp0292595|FBgn0283451|CG11491-PL|br-PL FBpp0292596|FBgn0283451|CG1149…	1.0000	FBpp0070251 type=protein; loc=X:join(1624522..1624707,1635832..1636020,1636096..1636549,1636639..1636912,1637000..1637139,1637284..1637334,1647365..1648713); ID=FBpp0070251; name=br-PC; parent=FBgn0283451,FBtr0070261; dbxref=FlyBase:FBpp0070251,FlyBase_Annotation_IDs:CG11491-PC,GB_protein:AAN09053.1,REFSEQ:NP_726753,GB_protein:AAN09053; MD5=4da494ae6e11d6587db7ed748fc55f4c; length=880; release=r6…	16.9	8	0.068	GSDNSLPLSGAVGSGSNNNSPDLPPLHAR+QGAGSPPPTAVPSLPSHINNQLLK+SASPQQTPADFSTIK+SSAAAAAEETSHAFK+SSAAAAAEETSHAFKR+VSGLTQQQAEDTHSHLAQIQNLANSGGR
670	FBpp0112117|FBgn0037549|CG7878-PA|CG7878-PA	1.0000	FBpp0112117 type=protein; loc=3R:join(8122853..8123503,8123559..8124067,8124130..8124765,8124823..8125138); ID=FBpp0112117; name=CG7878-PA; parent=FBgn0037549,FBtr0113205; dbxref=FlyBase:FBpp0112117,FlyBase_Annotation_IDs:CG7878-PA,REFSEQ:NP_649767,GB_protein:AAF54192,FlyMine:FBpp0112117,modMine:FBpp0112117; MD5=864e1f6c69884ef922fe9c6e27787540; length=703; release=r6.09; species=Dmel;	16.6	8	0.077	DSAGGGGGDFSESLSIASEMVGK+EAPEVANLTK+ILVATDVASR+IREENNKITVSYVFEPK+LMEDDMDKFNTITSFVK+MLDMGFEPQIR+QGTSISFFTR+TLAFLLPGMIHTEYQSTPR
667	FBpp0110421|FBgn0064225|CG17489-PA|RpL5-PA FBpp0110424|FBgn0064225|CG17489-PB|RpL5-PB FBpp0304879|FBgn0064225|CG17489-PG|RpL5-PG FBpp0311121|FBgn0064225|CG17489-PH|RpL5-PH	1.0000	FBpp0110421 type=protein; loc=2L:complement(join(22536537..22536539,22536115..22536378,22535617..22536054,22534869..22535063)); ID=FBpp0110421; name=RpL5-PA; parent=FBgn0064225,FBtr0111129; dbxref=FlyBase_Annotation_IDs:CG17489-PA,GB_protein:EAA46019.1,FlyBase:FBpp0110421,REFSEQ:NP_001036387,GB_protein:EAA46019; MD5=4509e147e248f30dbcb4ce925dd687bb; length=299; release=r6.09; species=Dmel;;FBpp01…	20.4	8	0.068	ADDLEDIYKK+AHIFGQHVADYMR+GAVDGGLNIPHSVK+LSNKDITVQIAYAR+RFPGYSAETK
666	FBpp0110412|FBgn0040007|CG18001-PA|RpL38-PA FBpp0306998|FBgn0040007|CG18001-PB|RpL38-PB	1.0000	FBpp0110412 type=protein; loc=2R:complement(4516107..4516319); ID=FBpp0110412; name=RpL38-PA; parent=FBgn0040007,FBtr0111120; dbxref=FlyBase_Annotation_IDs:CG18001-PA,FlyBase:FBpp0110412,REFSEQ:NP_001036440,GB_protein:EAA46007,FlyMine:FBpp0110412,modMine:FBpp0110412; MD5=40ed3bf90010bc58fd718fe6ba193c21; length=70; release=r6.09; species=Dmel;;FBpp0306998 type=protein; loc=2R:complement(4516107..…	42.9	8	0.064	EVKDFLNK+FLYTLVVQDK+FLYTLVVQDKEK+QSLPPGLQVK
67	FBpp0071844|FBgn0034753|CG2852-PA|CG2852-PA FBpp0311613|FBgn0034753|CG2852-PD|CG2852-PD	1.0000	FBpp0071844 type=protein; loc=2R:complement(join(22646182..22646271,22645921..22646045,22645132..22645534)); ID=FBpp0071844; name=CG2852-PA; parent=FBgn0034753,FBtr0071933; dbxref=FlyBase:FBpp0071844,FlyBase_Annotation_IDs:CG2852-PA,GB_protein:AAF46873.1,REFSEQ:NP_611695,GB_protein:AAF46873,FlyMine:FBpp0071844,modMine:FBpp0071844; MD5=94c925e1fdde0d02d60040918dd6ce3f; length=205; release=r6.09; s…	27.3	8	0.059	DRPVKDVVIANSGTLPVSEAFSVAK+DVVIANSGTLPVSEAFSVAK+HYGAGWLSMANAGK+IEIGLFGK+ILSGMNVVR
655	FBpp0088653|FBgn0029941|CG1677-PA|CG1677-PA FBpp0292476|FBgn0029941|CG1677-PB|CG1677-PB FBpp0308852|FBgn0029941|CG1677-PC|CG1677-PC FBpp0308853|FBgn0029941|CG1677-PD|CG1677-PD	1.0000	FBpp0088653 type=protein; loc=X:complement(join(7283941..7284714,7282242..7283868,7282024..7282176,7281823..7281960,7281439..7281749)); ID=FBpp0088653; name=CG1677-PA; parent=FBgn0029941,FBtr0089712; dbxref=FlyBase:FBpp0088653,FlyBase_Annotation_IDs:CG1677-PA,GB_protein:AAF46248.2,REFSEQ:NP_572387,GB_protein:AAF46248,FlyMine:FBpp0088653,modMine:FBpp0088653; MD5=8a487ec36a85d7be6c21413076ebd54a; l…	9.5	8	0.073	AGGSAYSSHASATADYHDYR+ALLPLQYSVYGPPPDR+TLLPDGAPVVVENAWER+TSNMVGVSALASASNSADSDAEK+YGRPQYMPPQYDDVDAYGR
654	FBpp0088565|FBgn0040227|CG10161-PB|eIF-3p66-PB	1.0000	FBpp0088565 type=protein; loc=3R:join(23680191..23680389,23680512..23681147,23681217..23681509,23681586..23682140); ID=FBpp0088565; name=eIF-3p66-PB; parent=FBgn0040227,FBtr0089622; dbxref=FlyBase:FBpp0088565,FlyBase_Annotation_IDs:CG10161-PB,GB_protein:AAF56158.1,REFSEQ:NP_524463,GB_protein:AAF56158,FlyMine:FBpp0088565,modMine:FBpp0088565; MD5=6cb344c89e8f05537062d0d2a0a3426a; length=560; releas…	19.3	8	0.070	ADWASIEEMDFPR+GAVLANELR+IVHTVTTTDDPVIR+NLAIEATFINHNFSQQVLK+YASSFGTGIQYSYYHEEDETTFHLVDTAR+YKFEESNPFISEDEDIQVASVGYR
636	FBpp0088165|FBgn0051992|CG31992-PB|gw-PB FBpp0088166|FBgn0051992|CG31992-PE|gw-PE FBpp0088169|FBgn0051992|CG31992-PA|gw-PA FBpp0088170|FBgn0051992|CG31992-PF|gw-PF FBpp0302679|FBgn0051992|CG31992-PI|gw-PI FBpp0302680|FBgn0051992|CG31992-PJ|gw-PJ	1.0000	FBpp0088165 type=protein; loc=4:complement(join(657902..658337,656216..657684,655061..655435,654505..654798,653870..654048,652901..653051,652646..652842,652305..652584,650257..651030)); ID=FBpp0088165; name=gw-PB; parent=FBgn0051992,FBtr0089096; dbxref=FlyBase_Annotation_IDs:CG31992-PB,FlyBase:FBpp0088165,GB_protein:AAF59322.2,REFSEQ:NP_726597,GB_protein:AAF59322,FlyMine:FBpp0088165,modMine:FBpp0…	12.1	8	0.065	ALVIANMNIEEAADMLR+GQSQTGGIGIAGVGNSNVPVGANPSNPISSVVGPQAR+LAGLNVGMVNVINAEIIK+LPVLDKEINSDSTEFSR+QSKPPSNSASSGWSTAAGVVDGVDLGSEWNTHGGIIGK+SIEDDPSITPGSVAR+SSANNLASGQSSASNLTNSTNSTWR
596	FBpp0087095|FBgn0010621|CG8439-PA|Cct5-PA FBpp0087096|FBgn0010621|CG8439-PB|Cct5-PB	1.0000	FBpp0087095 type=protein; loc=2R:join(12174921..12175028,12175737..12176718,12176778..12177316); ID=FBpp0087095; name=Cct5-PA; parent=FBgn0010621,FBtr0087987; dbxref=FlyBase:FBpp0087095,FlyBase_Annotation_IDs:CG8439-PA,GB_protein:AAF58565.1,REFSEQ:NP_523707,GB_protein:AAF58565,FlyMine:FBpp0087095,modMine:FBpp0087095; MD5=6e68c870a421bfeb8e938b9a0fd0f9f0; length=542; release=r6.09; species=Dmel;;F…	19.3	8	0.071	DVNFELIK+EADQLSTLEQYAFR+FEELTPEK+IMVSPDGDVTVTNDGATIMK+NKEPLIQIAMTTLGSK+QLDAIAQPFPVDPK+QMAEMAVDAVLNVADIEKK
583	FBpp0086789|FBgn0033846|CG6061-PA|mip120-PA FBpp0290602|FBgn0033846|CG6061-PB|mip120-PB	1.0000	FBpp0086789 type=protein; loc=2R:join(13506769..13506793,13509789..13511236,13511295..13512208,13512297..13512436,13512504..13512829); ID=FBpp0086789; name=mip120-PA; parent=FBgn0033846,FBtr0087669; dbxref=FlyBase:FBpp0086789,FlyBase_Annotation_IDs:CG6061-PA,GB_protein:AAF58365.1,REFSEQ:NP_610879,GB_protein:AAF58365,FlyMine:FBpp0086789,modMine:FBpp0086789; MD5=e1b2569d261ef3764f3424fac4be740f; le…	16.8	8	0.070	ALGAISNASKPASAASSSATPSASQELPR+ITVVRPPAATGVPATSTTTSAAAASPAAASK+LSPNASATSSTTHTTGGQTPSTSSGLHAIQLPGK+LSPSTGNVVLNKPVGQVVVR+LTDLNVQLK+QQQLPTEQSTPIKVEPK+SVPGTQSSTAVTGSPSGGIR
579	FBpp0086705|FBgn0033902|CG8309-PA|Tango7-PA FBpp0308985|FBgn0033902|CG8309-PB|Tango7-PB	1.0000	FBpp0086705 type=protein; loc=2R:complement(join(14164487..14164531,14164191..14164370,14163198..14164136)); ID=FBpp0086705; name=Tango7-PA; parent=FBgn0033902,FBtr0087579; dbxref=FlyBase:FBpp0086705,FlyBase_Annotation_IDs:CG8309-PA,GB_protein:AAF58289.1,REFSEQ:NP_610932,GB_protein:AAF58289,FlyMine:FBpp0086705,modMine:FBpp0086705; MD5=70f5e58e540f3dd516e760c35ced9adc; length=387; release=r6.09; s…	21.4	8	0.063	DLLQAWKENLSTVR+EGLTSVSSAQLDLAR+ELQINEDEVEPFVIEVLK+LGAEISSEK+LLHDVTKDTNLELSSK+TFGAPQWEQLR
557	FBpp0086051|FBgn0034259|CG6459-PA|P32-PA	1.0000	FBpp0086051 type=protein; loc=2R:complement(join(17672330..17672534,17671865..17672209,17671565..17671806)); ID=FBpp0086051; name=P32-PA; parent=FBgn0034259,FBtr0086892; dbxref=FlyBase:FBpp0086051,FlyBase_Annotation_IDs:CG6459-PA,GB_protein:AAF57817.1,REFSEQ:NP_611243,GB_protein:AAF57817,FlyMine:FBpp0086051,modMine:FBpp0086051; MD5=bef56890b401cb5fddef68e68cae796b; length=263; release=r6.09; spec…	28.5	8	0.070	ELVEFLTEEIVAER+GISQEFAEK+LSDLATAHEHTSYIGLLEK+LTGADVELTK+SKPQFEVDIIK+TVPSTLDGFAVK
556	FBpp0086013|FBgn0034258|CG4954-PA|eIF3-S8-PA FBpp0309235|FBgn0034258|CG4954-PB|eIF3-S8-PB	1.0000	FBpp0086013 type=protein; loc=2R:join(17666067..17666159,17666222..17668861); ID=FBpp0086013; name=eIF3-S8-PA; parent=FBgn0034258,FBtr0086836; dbxref=FlyBase:FBpp0086013,FlyBase_Annotation_IDs:CG4954-PA,GB_protein:AAF57818.1,REFSEQ:NP_611242,GB_protein:AAF57818,FlyMine:FBpp0086013,modMine:FBpp0086013; MD5=d2c71da1cca2c3e0984f6a9688d8d595; length=910; release=r6.09; species=Dmel;;FBpp0309235 type=…	9.2	8	0.064	AEDDEDGEWETVVK+ALPVISKEENGITPR+DIPNTLSSFEDLTR+ELLAQGLLPQR+QSLVGPPESMR+VWDLFYESDR+YENLTSIIK
552	FBpp0085947|FBgn0266420|CG5581-PA|Ote-PA	1.0000	FBpp0085947 type=protein; loc=2R:complement(18275805..18277079); ID=FBpp0085947; name=Ote-PA; parent=FBgn0266420,FBtr0086768; dbxref=FlyBase:FBpp0085947,FlyBase_Annotation_IDs:CG5581-PA,GB_protein:AAF57722.3,REFSEQ:NP_476664,GB_protein:AAF57722,FlyMine:FBpp0085947,modMine:FBpp0085947; MD5=3547adbeee0a701f23aeb5504bafcdde; length=424; release=r6.09; species=Dmel;	19.3	8	0.063	ASIGGQASPAASPK+ETLAPAPGAPSAPAAASTPVDK+ETLAPAPGAPSAPAAASTPVDKLDGNK+RTLASGNAGSGSLGYEPR+TAAQGYVTAEAPPVASYSSSYK+TAAQGYVTAEAPPVASYSSSYKR+TLASGNAGSGSLGYEPR
537	FBpp0085703|FBgn0013954|CG11001-PA|FK506-bp2-PA	1.0000	FBpp0085703 type=protein; loc=2R:join(19290189..19290225,19290386..19290456,19290518..19290736); ID=FBpp0085703; name=FK506-bp2-PA; parent=FBgn0013954,FBtr0086515; dbxref=FlyBase:FBpp0085703,FlyBase_Annotation_IDs:CG11001-PA,GB_protein:AAF57582.1,REFSEQ:NP_523792,GB_protein:AAF57582,FlyMine:FBpp0085703,modMine:FBpp0085703; MD5=a4e83554a0d7e7fe676c99749469a107; length=108; release=r6.09; species=D…	50.9	8	0.070	GHPGVIPPNSTLTFDVELLKVE+GWDEGVAQLSVGQR+VTVHYTGTLDDGTK+VTVHYTGTLDDGTKFDSSR
523	FBpp0085379|FBgn0022288|CG12792-PA|l(2)09851-PA FBpp0307248|FBgn0022288|CG12792-PB|l(2)09851-PB	1.0000	FBpp0085379 type=protein; loc=2R:5754616..5755986; ID=FBpp0085379; name=l(2)09851-PA; parent=FBgn0022288,FBtr0086043; dbxref=FlyBase:FBpp0085379,FlyBase_Annotation_IDs:CG12792-PA,GB_protein:AAF57313.3,REFSEQ:NP_610182,GB_protein:AAF57313,FlyMine:FBpp0085379,modMine:FBpp0085379; MD5=7cf268187f16d1a93bda1da565649524; length=456; release=r6.09; species=Dmel;;FBpp0307248 type=protein; loc=2R:5754616.…	20.8	8	0.068	LGNSVYAASWSELGR+NEPFIASGGDDGYLHIWDLR+QSFPMTAYIVAGTQASR+VDQRPLAGHSQSVEDLQWSPNER+VNIWDLTQPLQAVENAQLAK
504	FBpp0084968|FBgn0039737|CG7920-PA|CG7920-PA FBpp0306760|FBgn0039737|CG7920-PC|CG7920-PC	1.0000	FBpp0084968 type=protein; loc=3R:complement(join(30014815..30014995,30011669..30012061,30011203..30011607,30010663..30011117)); ID=FBpp0084968; name=CG7920-PA; parent=FBgn0039737,FBtr0085603; dbxref=FlyBase:FBpp0084968,FlyBase_Annotation_IDs:CG7920-PA,GB_protein:AAF56990.1,REFSEQ:NP_651762,GB_protein:AAF56990,FlyMine:FBpp0084968,modMine:FBpp0084968; MD5=fe432d375d4fc4961bd0de2805ed1aeb; length=47…	18.9	8	0.064	AHVHYVVTEHGIASLFGK+FYSGFGGQVDFIR+GDNVPIFLHEIPNLFYK+IVGSFLIGDK+LIVAQINPK+SGDTVFAGGAAATPVALLNAMAK
457	FBpp0083716|FBgn0263143|CG4771-PA|vret-PA	1.0000	FBpp0083716 type=protein; loc=3R:complement(join(22745214..22745524,22744740..22745150,22743858..22744674,22743611..22743795,22743361..22743554,22743149..22743306)); ID=FBpp0083716; name=vret-PA; parent=FBgn0263143,FBtr0084323; dbxref=FlyBase:FBpp0083716,FlyBase_Annotation_IDs:CG4771-PA,GB_protein:AAF56058.1,REFSEQ:NP_651092,GB_protein:AAF56058,FlyMine:FBpp0083716,modMine:FBpp0083716; MD5=0ca3341…	12.0	8	0.059	GSLLATNDPIQR+ITAFEQTNVVYVR+KYPKPGLPPSGSK+LIMEAPLPPK+MLINFFGR+SLLEDGVSK+VYFVYFENIASLETAQQR
46	FBpp0071128|FBgn0017566|CG2286-PA|ND-75-PA FBpp0071129|FBgn0017566|CG2286-PB|ND-75-PB	1.0000	FBpp0071128 type=protein; loc=X:complement(join(8251201..8251383,8250798..8251129,8249703..8250729,8249154..8249642,8248930..8249094)); ID=FBpp0071128; name=ND-75-PA; parent=FBgn0017566,FBtr0071180; dbxref=FlyBase:FBpp0071128,FlyBase_Annotation_IDs:CG2286-PA,GB_protein:AAF46356.1,REFSEQ:NP_511083,GB_protein:AAF46356,FlyMine:FBpp0071128,modMine:FBpp0071128; MD5=0f74f1abf645a3e87a11c2099ddef724; le…	12.6	8	0.066	ALSEVVGKPLPYDNLDELR+FASEIAGVDDLGTTGR+LGQLEPAGDAGAAGTISK+LGSEVVATEQGFIAGGTDNR+VSSIDVLDAVGSNIVVSTR
436	FBpp0082833|FBgn0266053|CG5208-PA|Patr-1-PA FBpp0308299|FBgn0266053|CG5208-PB|Patr-1-PB	1.0000	FBpp0082833 type=protein; loc=3R:join(17043650..17043688,17043859..17044672,17044903..17046431,17046549..17046794,17046851..17047129); ID=FBpp0082833; name=Patr-1-PA; parent=FBgn0266053,FBtr0083392; dbxref=FlyBase:FBpp0082833,FlyBase_Annotation_IDs:CG5208-PA,GB_protein:AAF55382.1,REFSEQ:NP_650592,GB_protein:AAF55382,FlyMine:FBpp0082833,modMine:FBpp0082833; MD5=93aebe7e3b799b9593031e8096fb765b; le…	13.2	8	0.072	AAEAANPQTMNPQLK+GHAQLILVQLGNKNGTRNGHGR+HANPLSSAPSSSGSTPAPLNAPFR+KIIDADIMSGESNAAAEANATSSSK+LVQEIQQNHPLLQQAAVVR+RPDGTGNYPLEEYDEYANLMSTR
39	FBpp0070871|FBgn0261955|CG3861-PB|kdn-PB FBpp0070872|FBgn0261955|CG3861-PA|kdn-PA	1.0000	FBpp0070871 type=protein; loc=X:join(6350736..6350954,6358902..6359879,6359992..6360363); ID=FBpp0070871; name=kdn-PB; parent=FBgn0261955,FBtr0070906; dbxref=FlyBase:FBpp0070871,FlyBase_Annotation_IDs:CG3861-PB,GB_protein:AAN09169.1,REFSEQ:NP_727091,GB_protein:AAN09169,FlyMine:FBpp0070871,modMine:FBpp0070871; MD5=ad5d0957530d0cbc7225adb0b7ab9394; length=522; release=r6.09; species=Dmel;;FBpp00708…	17.5	8	0.072	ALGVLASLVWDR+ALVTETSVLDADEGIR+MLGYDNAPFTELMR+SGQVVPGYGHAVLR+SIDSSLDWSANFVK+VVPPILTETGK
333	FBpp0079623|FBgn0026431|CG6176-PA|Grip75-PA	1.0000	FBpp0079623 type=protein; loc=2L:join(10483358..10483426,10483484..10483628,10483687..10483972,10484034..10484193,10484254..10484760,10484825..10485197,10485254..10485527,10485594..10485732); ID=FBpp0079623; name=Grip75-PA; parent=FBgn0026431,FBtr0080033; dbxref=FlyBase:FBpp0079623,FlyBase_Annotation_IDs:CG6176-PA,GB_protein:AAF52962.2,REFSEQ:NP_609412,GB_protein:AAF52962,FlyMine:FBpp0079623,modM…	14.9	8	0.070	FTPTDAVDGSSFSK+GIEMALEEYYAEIGR+LAELDSDDIYQLWSGR+LSEIAVNEVDLER+NLITEIHVLNLR+NSLSYVYNALYAK+VYQEVEQFTHSSGR
311	FBpp0079278|FBgn0020497|CG13387-PA|emb-PA FBpp0312321|FBgn0020497|CG13387-PB|emb-PB	1.0000	FBpp0079278 type=protein; loc=2L:join(8404288..8405779,8405916..8406286,8406376..8406855,8406924..8407256,8407323..8407688,8407775..8407924); ID=FBpp0079278; name=emb-PA; parent=FBgn0020497,FBtr0079663; dbxref=FlyBase:FBpp0079278,FlyBase_Annotation_IDs:CG13387-PA,GB_protein:AAG22423.2,REFSEQ:NP_723391,GB_protein:AAG22423,FlyMine:FBpp0079278,modMine:FBpp0079278; MD5=d458d192b10be9df690b27d3d2bff62…	9.8	8	0.067	EATGEDDSDLYLEER+ETLNLISEWVSR+ETLVFLTHLDSVDTDR+FYAPILSK+ITSENIIQAIEVNGVNVNNQPLIK+LVFDSVVWAFK+NLSEEVFDFSQGQITQTK+TLETLIR
305	FBpp0079113|FBgn0261800|CG7123-PA|LanB1-PA FBpp0079114|FBgn0261800|CG7123-PB|LanB1-PB	1.0000	FBpp0079113 type=protein; loc=2L:join(7814948..7817656,7817733..7820390); ID=FBpp0079113; name=LanB1-PA; parent=FBgn0261800,FBtr0079490; dbxref=FlyBase:FBpp0079113,FlyBase_Annotation_IDs:CG7123-PA,GB_protein:AAF52563.1,REFSEQ:NP_476618,GB_protein:AAF52563,FlyMine:FBpp0079113,modMine:FBpp0079113; MD5=a6326cdf8fd806bb9123b0c40164dfe7; length=1788; release=r6.09; species=Dmel;;FBpp0079114 type=prote…	4.6	8	0.062	IDVTPIFQGSVLADIR+ILDSANSVVESLAAADESQGK+IPFSLPDR+LQAEIGPLNK+SFDFGQTWHIYR+VPENSELVFTVGDIPR
240	FBpp0077081|FBgn0031643|CG3008-PA|CG3008-PA	1.0000	FBpp0077081 type=protein; loc=2L:join(4883647..4884339,4884391..4885509); ID=FBpp0077081; name=CG3008-PA; parent=FBgn0031643,FBtr0077389; dbxref=FlyBase:FBpp0077081,FlyBase_Annotation_IDs:CG3008-PA,GB_protein:AAF50965.1,REFSEQ:NP_608871,GB_protein:AAF50965,FlyMine:FBpp0077081,modMine:FBpp0077081; MD5=41726f07513ce613867752d644eb2c1c; length=603; release=r6.09; species=Dmel;	14.8	8	0.070	DGDAEFLHDTAEDDYEEDELEQQK+EQLFEFITGLNSEVHTAAQLEQIHTR+LINNQILEQINGIISTGK+TSEPVQQVNLADIMSEQYAHK
214	FBpp0076390|FBgn0001248|CG7176-PA|Idh-PA FBpp0076391|FBgn0001248|CG7176-PF|Idh-PF FBpp0076392|FBgn0001248|CG7176-PB|Idh-PB FBpp0076393|FBgn0001248|CG7176-PC|Idh-PC FBpp0076394|FBgn0001248|CG7176-PD|Idh-PD FBpp0076396|FBgn0001248|CG7176-PG|Idh-PG FBpp0113040|FBgn0001248|CG7176-PI|Idh-PI FBpp0113041|FBgn0001248|CG7176-PJ|Idh-PJ FBpp0305272|FBgn0001248|CG7176-PK|Idh-PK	1.0000	FBpp0076390 type=protein; loc=3L:complement(8356655..8357905); ID=FBpp0076390; name=Idh-PA; parent=FBgn0001248,FBtr0076667; dbxref=FlyBase:FBpp0076390,FlyBase_Annotation_IDs:CG7176-PA,GB_protein:AAF50435.1,REFSEQ:NP_729368,GB_protein:AAF50435,FlyMine:FBpp0076390,modMine:FBpp0076390; MD5=0deca10e69c3e5e13347e062b33d1834; length=416; release=r6.09; species=Dmel;;FBpp0076391 type=protein; loc=3L:com…	20.2	8	0.066	AGPVVDVLGDEMTR+GTDGQVIDEVINDFK+IIWDSIK+LIDDMVAYAMK+LVTGWQKPIVIGR+NILGGTVFR+RDYQETFEFINTLAK
199	FBpp0075688|FBgn0036286|CG10616-PA|CG10616-PA FBpp0301023|FBgn0036286|CG10616-PB|CG10616-PB FBpp0312167|FBgn0036286|CG10616-PC|CG10616-PC	1.0000	FBpp0075688 type=protein; loc=3L:join(12471837..12471929,12472022..12472196,12472547..12472637,12472707..12472832,12473185..12474178); ID=FBpp0075688; name=CG10616-PA; parent=FBgn0036286,FBtr0075956; dbxref=GB_protein:AAF49917.2,REFSEQ:NP_648576,GB_protein:AAF49917,FlyBase:FBpp0075688,FlyBase_Annotation_IDs:CG10616-PA,FlyMine:FBpp0075688,modMine:FBpp0075688; MD5=01427e0644c2e271390ca6f78c5b6b59; …	17.3	8	0.067	GEAPTVVVAQAK+LASEGIIGGTETIR+LFSDIYDLLLK+LQPTSTTGGTATASSNTTDSLPR+LTISDINSQALASQWLSASK+TKVDKLQPTSTTGGTATASSNTTDSLPR+VDKLQPTSTTGGTATASSNTTDSLPR
173	FBpp0074906|FBgn0036762|CG7430-PA|CG7430-PA FBpp0304195|FBgn0036762|CG7430-PB|CG7430-PB	1.0000	FBpp0074906 type=protein; loc=3L:join(17847197..17847238,17847547..17848074,17848138..17849016,17849080..17849145); ID=FBpp0074906; name=CG7430-PA; parent=FBgn0036762,FBtr0075140; dbxref=FlyBase:FBpp0074906,FlyBase_Annotation_IDs:CG7430-PA,GB_protein:AAF49294.1,REFSEQ:NP_649017,GB_protein:AAF49294,FlyMine:FBpp0074906,modMine:FBpp0074906; MD5=da88333728589e9aeb95a103049c2960; length=504; release=r…	19.4	8	0.072	ALTGGIAMLFK+EANVAAAFGKPINF+LGAEVTAIEFMDTIGGVGIDNEVSK+RPYTEGLGLEAVGIVK+SGDNVTVSVENAK+VTQLTGFGTIVNPNEVEVK
168	FBpp0074825|FBgn0000261|CG6871-PA|Cat-PA	1.0000	FBpp0074825 type=protein; loc=3L:join(18822786..18822842,18826338..18827258,18827356..18827898); ID=FBpp0074825; name=Cat-PA; parent=FBgn0000261,FBtr0075058; dbxref=FlyBase_Annotation_IDs:CG6871-PA,FlyBase:FBpp0074825,GB_protein:AAF49228.1,REFSEQ:NP_536731,GB_protein:AAF49228,FlyMine:FBpp0074825,modMine:FBpp0074825; MD5=51c180f836ffa8819f760a2c7e45d62a; length=506; release=r6.09; species=Dmel;	21.1	8	0.065	DAASNQLIDYK+GPILLQDVNFLDEMSHFDR+LVQNIAGHLSNASQFLQER+NFTQVHADFGR+NSQTVSPGAITTGNGAPIGIK+NYFAEVEQIAFSPAHLVPGVEPSPDK
131	FBpp0073538|FBgn0020513|CG3989-PA|ade5-PA FBpp0305933|FBgn0020513|CG3989-PB|ade5-PB	1.0000	FBpp0073538 type=protein; loc=X:complement(join(12760349..12760373,12759712..12759915,12759463..12759607,12758923..12759035,12758052..12758854)); ID=FBpp0073538; name=ade5-PA; parent=FBgn0020513,FBtr0073705; dbxref=FlyBase:FBpp0073538,FlyBase_Annotation_IDs:CG3989-PA,GB_protein:AAG22346.2,REFSEQ:NP_572826,GB_protein:AAG22346,FlyMine:FBpp0073538,modMine:FBpp0073538; MD5=3e00c4e10186f97bf2d9c379ccf…	14.3	8	0.068	ALNNFITLK+EYESVMSNLIFVAVAGR+NLASVTASDLDTVK+NLASVTASDLDTVKR+SLGLNVELR+TTLLVFEILER
130	FBpp0073513|FBgn0015024|CG2028-PB|CkIalpha-PB FBpp0073515|FBgn0015024|CG2028-PA|CkIalpha-PA FBpp0289609|FBgn0015024|CG2028-PD|CkIalpha-PD FBpp0309354|FBgn0015024|CG2028-PE|CkIalpha-PE FBpp0311372|FBgn0015024|CG2028-PF|CkIalpha-PF FBpp0311373|FBgn0015024|CG2028-PG|CkIalpha-PG	1.0000	FBpp0073513 type=protein; loc=X:join(12655238..12655316,12655378..12656152,12656334..12656493); ID=FBpp0073513; name=CkIalpha-PB; parent=FBgn0015024,FBtr0073680; dbxref=FlyBase:FBpp0073513,FlyBase_Annotation_IDs:CG2028-PB,GB_protein:AAF48193.1,REFSEQ:NP_511140,GB_protein:AAF48193; MD5=813ec1f06c30bf507c63b29c590893e9; length=337; release=r6.09; species=Dmel;;FBpp0073515 type=protein; loc=X:join(1…	31.2	8	0.064	DIKPDNFLMGIGR+ESRPEIIVGGK+HPQLLYEAK+IGSGSFGDIYLGMSIQSGEEVAIKMESAHARHPQLLYEAK+ILSGGVGFPR+LFLIDFGLAK+THQGQPNPAILLEQLDKDKEK
127	FBpp0073419|FBgn0030362|CG1803-PA|regucalcin-PA FBpp0073420|FBgn0030362|CG1803-PC|regucalcin-PC FBpp0073421|FBgn0030362|CG1803-PB|regucalcin-PB FBpp0073422|FBgn0030362|CG1803-PD|regucalcin-PD	1.0000	FBpp0073419 type=protein; loc=X:join(12016003..12016721,12016779..12016971); ID=FBpp0073419; name=regucalcin-PA; parent=FBgn0030362,FBtr0073575; dbxref=FlyBase:FBpp0073419,FlyBase_Annotation_IDs:CG1803-PA,GB_protein:AAF48129.1,REFSEQ:NP_727586,GB_protein:AAF48129,FlyMine:FBpp0073419,modMine:FBpp0073419; MD5=108bf4391a508b844ab9acff90100956; length=303; release=r6.09; species=Dmel;;FBpp0073420 typ…	41.9	8	0.068	FDQPAPAGTTYK+FYYIDTTDYEVK+GDVGISNGLAWDEK+QITSAAFGGPNLDILYVTTAAK+QSLYYVDLEAGSLLR+SYDYDFETGVASNPK+VEPLPDSYAGLGEGPHWDVAR+VTGLNATGYPGVNLKV
879a	FBpp0290505|FBgn0028968|CG1528-PC|gammaCOP-PC FBpp0303129|FBgn0028968|CG1528-PD|gammaCOP-PD	1.0000	FBpp0290505 type=protein; loc=3R:join(31572239..31572278,31572501..31573156,31573254..31574724,31574801..31574986,31575045..31575197,31575256..31575386); ID=FBpp0290505; name=gammaCOP-PC; parent=FBgn0028968,FBtr0301290; dbxref=REFSEQ:NP_001163784,GB_protein:ACZ95077,FlyBase:FBpp0290505,FlyBase_Annotation_IDs:CG1528-PC,FlyMine:FBpp0290505,modMine:FBpp0290505; MD5=e60b6f8e92f702b667ecfaca9e8d1824; …	9.0	7	0.058	EKDDEEDGPSNAYQNLEK+ILYLINQGEQLVAR+LAQLPGIQVLGPIHR+SVATLAITTLLK+TSVLQETR+VELTLPEGFTTR
869a	FBpp0099974|FBgn0260439|CG17291-PA|Pp2A-29B-PA FBpp0099975|FBgn0260439|CG17291-PB|Pp2A-29B-PB FBpp0293227|FBgn0260439|CG17291-PC|Pp2A-29B-PC	1.0000	FBpp0099974 type=protein; loc=2L:join(8366311..8366394,8367096..8367249,8367312..8367730,8367797..8367871,8367931..8368696,8368758..8369030,8369716..8369720); ID=FBpp0099974; name=Pp2A-29B-PA; parent=FBgn0260439,FBtr0005088; dbxref=FlyBase_Annotation_IDs:CG17291-PA,FlyBase:FBpp0099974,GB_protein:AAF52650.2,REFSEQ:NP_001027227,GB_protein:AAF52650,FlyMine:FBpp0099974,modMine:FBpp0099974; MD5=c07243…	14.7	7	0.057	HFAAQAIAGIAAA+LNTDTDVDVK+LSTIALALGEER+SDLIPNFVQLAQDDQDSVR+TVAAEHSAQDLEIHVVPTLQR+VDLVPAFQYLLK
858a	FBpp0088501|FBgn0002921|CG5670-PC|Atpalpha-PC FBpp0088502|FBgn0002921|CG5670-PA|Atpalpha-PA FBpp0088503|FBgn0002921|CG5670-PB|Atpalpha-PB FBpp0088981|FBgn0002921|CG5670-PH|Atpalpha-PH FBpp0088982|FBgn0002921|CG5670-PG|Atpalpha-PG FBpp0088983|FBgn0002921|CG5670-PF|Atpalpha-PF FBpp0088984|FBgn0002921|CG5670-PE|Atpalpha-PE FBpp0289428|FBgn0002921|CG5670-PI|Atpalpha-PI FBpp0305516|FBgn0002921|CG5670-…	1.0000	FBpp0088501 type=protein; loc=3R:join(20963737..20963856,20963927..20964193,20964258..20966039,20966398..20966613,20967108..20967202,20973173..20973347,20973506..20973738,20973811..20973931); ID=FBpp0088501; name=Atpalpha-PC; parent=FBgn0002921,FBtr0089509; dbxref=FlyBase:FBpp0088501,FlyBase_Annotation_IDs:CG5670-PC,GB_protein:AAF55827.3,REFSEQ:NP_732574,GB_protein:AAF55827,FlyMine:FBpp0088501,mo…	12.6	7	0.064	AEDLVLGDVVEVK+AVNDLTDSYGQEWTYR+DVSSDQLDEILR+NFKVDNSSLTGESEPQSRGAEFTHENPLETK+QAADMILLDDNFASIVTGVEEGR+SVGIISEGNETVEDIAQR+VIMVTGDHPITAK
839a	FBpp0086699|FBgn0261276|CG8479-PB|Opa1-PB FBpp0086700|FBgn0261276|CG8479-PA|Opa1-PA FBpp0308806|FBgn0261276|CG8479-PC|Opa1-PC FBpp0308807|FBgn0261276|CG8479-PD|Opa1-PD	1.0000	FBpp0086699 type=protein; loc=2R:complement(join(14235286..14235314,14234890..14235187,14234693..14234828,14234268..14234342,14233617..14234206,14233188..14233561,14232965..14233129,14232716..14232903,14231492..14231964,14231308..14231426,14231160..14231244,14230895..14231099,14230774..14230838)); ID=FBpp0086699; name=Opa1-PB; parent=FBgn0261276,FBtr0087573; dbxref=FlyBase:FBpp0086699,FlyBase_Ann…	8.1	7	0.060	ALGYYAVVTGR+GEILDEVVTLSQISAK+LEEFINSLNQEK+QQYILIK+TVSNEVIAMTVK+VIQLNTLEDR+VTLAEGPYHVAQFR
832a	FBpp0085697|FBgn0010434|CG11949-PA|cora-PA FBpp0309410|FBgn0010434|CG11949-PF|cora-PF FBpp0309411|FBgn0010434|CG11949-PG|cora-PG	1.0000	FBpp0085697 type=protein; loc=2R:join(19235516..19235662,19235763..19236208,19236267..19236419,19236485..19236843,19236942..19237063,19238152..19238314,19238382..19238434,19238789..19241785,19242174..19242395,19242484..19242585,19242704..19242859,19243069..19243179,19243255..19243320); ID=FBpp0085697; name=cora-PA; parent=FBgn0010434,FBtr0086509; dbxref=FlyBase:FBpp0085697,FlyBase_Annotation_IDs:…	8.6	7	0.060	IYTATGEVDQATGEPLYAATQVDPESGEVYTK+LIEVGQQIDPIVEVTSLAGK+LILNYAQIDPSHFGK+QAQVQTTTETVPITR+RIDAENGSIEHSTGILDPATGLIDTK+SLGVLNLDTGLLDTK+TGNLHLVSGVADPK
802a	FBpp0081928|FBgn0051363|CG31363-PD|Jupiter-PD FBpp0081929|FBgn0051363|CG31363-PH|Jupiter-PH FBpp0081930|FBgn0051363|CG31363-PE|Jupiter-PE FBpp0081931|FBgn0051363|CG31363-PC|Jupiter-PC FBpp0081932|FBgn0051363|CG31363-PA|Jupiter-PA	1.0000	FBpp0081928 type=protein; loc=3R:complement(join(11619704..11619747,11593633..11593766,11592367..11592624,11591168..11591307)); ID=FBpp0081928; name=Jupiter-PD; parent=FBgn0051363,FBtr0082452; dbxref=FlyBase:FBpp0081928,FlyBase_Annotation_IDs:CG31363-PD,GB_protein:AAN13515.1,REFSEQ:NP_731595,GB_protein:AAN13515,FlyMine:FBpp0081928,modMine:FBpp0081928; MD5=e12a671ab7b5fc99914f3b7c7f5c55a2; length=…	36.6	7	0.062	LFGEPTRPITPGK+SGSVSSASSSVSSSTENLK+SSIPFGQNTEAVAAQK+VLRPPGGGSSDIFGSEMPQTPR
801a	FBpp0081601|FBgn0267790|CG9373-PA|rump-PA	1.0000	FBpp0081601 type=protein; loc=3R:complement(join(9509436..9510010,9508291..9508429,9506258..9507386,9506144..9506199)); ID=FBpp0081601; name=rump-PA; parent=FBgn0267790,FBtr0082123; dbxref=FlyBase:FBpp0081601,FlyBase_Annotation_IDs:CG9373-PA,GB_protein:AAF54387.1,REFSEQ:NP_649899,GB_protein:AAF54387,FlyMine:FBpp0081601,modMine:FBpp0081601; MD5=dc68983fbe3fceaa9fb39c681c9eae55; length=632; release…	13.4	7	0.061	GFAVIEYDHPVEAVQAISMLDR+IVGSIEYVQLFFDESGK+LPEGLGGVGIGLGPNGEPLR+VQSVDLSLDKEGNSR+VYISNIPYDYR
786a	FBpp0079187|FBgn0020618|CG7111-PA|Rack1-PA FBpp0303680|FBgn0020618|CG7111-PC|Rack1-PC FBpp0311572|FBgn0020618|CG7111-PD|Rack1-PD	1.0000	FBpp0079187 type=protein; loc=2L:complement(join(7827061..7827169,7826770..7826981,7825701..7826336)); ID=FBpp0079187; name=Rack1-PA; parent=FBgn0020618,FBtr0079565; dbxref=FlyBase:FBpp0079187,FlyBase_Annotation_IDs:CG7111-PA,GB_protein:AAF52566.1,REFSEQ:NP_477269,GB_protein:AAF52566,FlyMine:FBpp0079187,modMine:FBpp0079187; MD5=c367551df53d0ddb1b123145df73b49a; length=318; release=r6.09; species=…	20.8	7	0.059	ALLWDLNDGK+DPDTIISASR+DVLSVAFSADNR+GTLIGHNGWVTQIATNPKDPDTIISASR+KTVEELRPEVVSPTSK+TVEELRPEVVSPTSK
781a	FBpp0077947|FBgn0026179|CG32434-PB|siz-PB	1.0000	FBpp0077947 type=protein; loc=3L:join(21034919..21035301,21068714..21069265,21070620..21071062,21071852..21073152,21073214..21074051,21074216..21074676); ID=FBpp0077947; name=siz-PB; parent=FBgn0026179,FBtr0078289; dbxref=FlyBase:FBpp0077947,FlyBase_Annotation_IDs:CG32434-PB,GB_protein:AAF51675.2,REFSEQ:NP_730594,GB_protein:AAF51675,FlyMine:FBpp0077947,modMine:FBpp0077947; MD5=ae5a523589013050499…	6.0	7	0.054	AQSAYELSQDLLEK+ENAAAIAAAANAAAAAK+LELDMSELKR+LPVDLDDNFPQK+QTPPPPSLLR+VTIMAGPAGAASPGLSR
779a	FBpp0077813|FBgn0025683|CG3164-PB|CG3164-PB FBpp0099791|FBgn0025683|CG3164-PD|CG3164-PD	1.0000	FBpp0077813 type=protein; loc=2L:complement(join(128800..128983,126110..126227,125077..125266,124087..124920,123856..124024,123694..123794,123129..123629)); ID=FBpp0077813; name=CG3164-PB; parent=FBgn0025683,FBtr0078154; dbxref=FlyBase_Annotation_IDs:CG3164-PB,FlyBase:FBpp0077813,GB_protein:AAF51548.2,REFSEQ:NP_608494,GB_protein:AAF51548; MD5=d5405d0e8d6c2d01363456a5b7c64d8e; length=698; release=…	8.7	7	0.041	KLVDAIDNGKR+LGTAGAGQLK+RPAVDLAFHNLTYR+SGELTAIMGPSGAGK+STLLNILSGYK
768a	FBpp0075586|FBgn0036365|CG10732-PA|cmb-PA FBpp0303923|FBgn0036365|CG10732-PC|cmb-PC FBpp0303924|FBgn0036365|CG10732-PD|cmb-PD	1.0000	FBpp0075586 type=protein; loc=3L:join(13442719..13442988,13443300..13443456,13443689..13444086,13444213..13444305,13444368..13445898,13446012..13446280,13446342..13446883,13447274..13448384,13448443..13449045); ID=FBpp0075586; name=cmb-PA; parent=FBgn0036365,FBtr0075851; dbxref=FlyBase:FBpp0075586,FlyBase_Annotation_IDs:CG10732-PA,GB_protein:AAF49814.2,REFSEQ:NP_729901,GB_protein:AAF49814,FlyMine…	5.7	7	0.049	AQSIQSLHSVLETPTPDTTPSFDELQQR+LTATAAQNSTASSPLISPKR+QLAAEHGNYDTAEQLQEQQQR+VQHQPSSSANSTGAPSSSTALLR
759a	FBpp0074440|FBgn0030993|CG7635-PA|Mec2-PA	1.0000	FBpp0074440 type=protein; loc=X:join(19188115..19188283,19189034..19189547,19189640..19189805,19189885..19190088); ID=FBpp0074440; name=Mec2-PA; parent=FBgn0030993,FBtr0074669; dbxref=FlyBase:FBpp0074440,FlyBase_Annotation_IDs:CG7635-PA,GB_protein:AAF48928.1,REFSEQ:NP_573357,GB_protein:AAF48928,FlyMine:FBpp0074440,modMine:FBpp0074440; MD5=5a50802e7ff7c0ced8ce37ecf434af6c; length=350; release=r6.0…	26.9	7	0.059	EASDVISASPSALQLR+ETLAHNMQATLDEATEPWGVMVER+ISDPLYAVIQVEDYSMSTR+NLSELLTER+SDNIVLDALDAWPK+YLQTLSSISAEK
745a	FBpp0072593|FBgn0028577|CG12085-PA|pUf68-PA	1.0000	FBpp0072593 type=protein; loc=3L:complement(join(1502467..1502469,1501799..1501892,1499043..1499337,1498293..1498796,1497213..1498230)); ID=FBpp0072593; name=pUf68-PA; parent=FBgn0028577,FBtr0072709; dbxref=FlyBase:FBpp0072593,FlyBase_Annotation_IDs:CG12085-PA,GB_protein:AAF47501.1,REFSEQ:NP_525123,GB_protein:AAF47501,FlyMine:FBpp0072593,modMine:FBpp0072593; MD5=85f3626bea15f95dac29ea00b3f6f147; …	11.1	7	0.060	IPYLSQPLYDLK+QTLAHQQQQLATQR+SALLGLLGGALPK+VAFTPFGPIK+VGRPSNMPQAQQVIDEVQEEAK
72	FBpp0072023|FBgn0034876|CG3957-PA|wmd-PA FBpp0112025|FBgn0034876|CG3957-PB|wmd-PB	1.0000	FBpp0072023 type=protein; loc=2R:complement(join(23547490..23547610,23545326..23545991,23545064..23545263)); ID=FBpp0072023; name=wmd-PA; parent=FBgn0034876,FBtr0072114; dbxref=FlyBase:FBpp0072023,FlyBase_Annotation_IDs:CG3957-PA,GB_protein:AAF47023.1,REFSEQ:NP_611804,GB_protein:AAF47023,FlyMine:FBpp0072023,modMine:FBpp0072023; MD5=c27ee793186a7726c2d7a987d27df910; length=328; release=r6.09; spec…	26.5	7	0.050	FDYITGNEIESFK+FSPDGELYASGSEDGTLR+NATLAASGAADFTGK+SVAFDRDSENIVTGSNEK+VFNLEQPEAQPEEYAGHTGAIK+VFNLEQPEAQPEEYAGHTGAIKR
703	FBpp0308291|FBgn0000150|CG2210-PC|awd-PC FBpp0311978|FBgn0000150|CG2210-PD|awd-PD FBpp0312191|FBgn0000150|CG2210-PE|awd-PE	1.0000	FBpp0308291 type=protein; loc=3R:complement(join(31745770..31745943,31745258..31745590)); ID=FBpp0308291; name=awd-PC; parent=FBgn0000150,FBtr0339146; dbxref=GB_protein:AAF57188,REFSEQ:NP_476761,FlyBase:FBpp0308291,FlyBase_Annotation_IDs:CG2210-PC; MD5=34ee4782189a44d77c8310bd9862bcf2; length=168; release=r6.09; species=Dmel;;FBpp0311978 type=protein; loc=3R:complement(join(31745770..31745943,317…	32.7	7	0.063	EIALWFNEK+ELVTWTPAAK+NIIHGSDAVESAEK+QMLGATNPADSLPGTIR
642	FBpp0088368|FBgn0025885|CG11143-PA|Inos-PA	1.0000	FBpp0088368 type=protein; loc=2R:complement(join(7458609..7458737,7456149..7456847,7455834..7456076,7455302..7455769,7455073..7455231)); ID=FBpp0088368; name=Inos-PA; parent=FBgn0025885,FBtr0089329; dbxref=GB_protein:AAF59252.1,FlyBase:FBpp0088368,FlyBase_Annotation_IDs:CG11143-PA,REFSEQ:NP_477405,GB_protein:AAF59252,FlyMine:FBpp0088368,modMine:FBpp0088368; MD5=eac53558cf836df5402cb5bbc598ac9f; l…	17.9	7	0.052	APLVPQGSQVVNSLFR+FDFSTITNEPPLKR+HVPKLGVMLVGWGGNNGSTLTAALEANR+MKPTNNSTLEVISPK+SGVDSVIVLWTANTER+SNVVDDMVASNR
634	FBpp0088055|FBgn0015929|CG1616-PA|dpa-PA FBpp0311783|FBgn0015929|CG1616-PB|dpa-PB	1.0000	FBpp0088055 type=protein; loc=2R:complement(join(7499702..7499774,7499327..7499637,7498339..7499267,7497907..7498278,7497479..7497845,7496957..7497409,7496801..7496896)); ID=FBpp0088055; name=dpa-PA; parent=FBgn0015929,FBtr0088982; dbxref=FlyBase:FBpp0088055,FlyBase_Annotation_IDs:CG1616-PA,GB_protein:AAF59242.1,REFSEQ:NP_477185,GB_protein:AAF59242,FlyMine:FBpp0088055,modMine:FBpp0088055; MD5=619…	9.0	7	0.055	EHLSPTLSDEAQQR+GILLQLFGGTK+LASHLVSLYYVTR+LSNQVELLDVEEAWR+SVLHEVMEQQTLSIAK+VELLQLLAK
624	FBpp0087863|FBgn0005648|CG2163-PA|Pabp2-PA FBpp0087864|FBgn0005648|CG2163-PB|Pabp2-PB	1.0000	FBpp0087863 type=protein; loc=2R:join(8132034..8132132,8132390..8132791,8132942..8133075,8133141..8133180); ID=FBpp0087863; name=Pabp2-PA; parent=FBgn0005648,FBtr0088785; dbxref=FlyBase:FBpp0087863,FlyBase_Annotation_IDs:CG2163-PA,GB_protein:AAF59127.1,REFSEQ:NP_476902,GB_protein:AAF59127,FlyMine:FBpp0087863,modMine:FBpp0087863; MD5=28b6802c66a99898dc4945358d0e5051; length=224; release=r6.09; spe…	26.3	7	0.060	EFVETALAMNETLFR+GFAYIEFGSK+QMAGGSTTGLATVPLSLEEK+QMAGGSTTGLATVPLSLEEKQEIDTR+QMQSEVDKQMAGGSTTGLATVPLSLEEKQEIDTR
613	FBpp0087539|FBgn0027580|CG1516-PI|PCB-PI FBpp0087540|FBgn0027580|CG1516-PE|PCB-PE FBpp0087541|FBgn0027580|CG1516-PD|PCB-PD FBpp0087542|FBgn0027580|CG1516-PA|PCB-PA FBpp0087543|FBgn0027580|CG1516-PJ|PCB-PJ FBpp0087544|FBgn0027580|CG1516-PB|PCB-PB FBpp0087545|FBgn0027580|CG1516-PK|PCB-PK FBpp0087546|FBgn0027580|CG1516-PL|PCB-PL FBpp0087547|FBgn0027580|CG1516-PG|PCB-PG FBpp0290074|FBgn0027580|CG1516…	1.0000	FBpp0087539 type=protein; loc=2R:complement(join(9856084..9856182,9854511..9856020,9853683..9853730,9852548..9853205,9851454..9852483,9851137..9851385)); ID=FBpp0087539; name=PCB-PI; parent=FBgn0027580,FBtr0088454; dbxref=GB_protein:AAG22289.2,FlyBase:FBpp0087539,FlyBase_Annotation_IDs:CG1516-PI,REFSEQ:NP_724841,GB_protein:AAG22289,FlyMine:FBpp0087539,modMine:FBpp0087539; MD5=03088370145028e2f777…	10.9	7	0.058	AGGVVEAAISYTGDVSDPKR+EANLLLGDIIK+GLPPVEAYLNIPELIR+ISPYVTHK+LQVEHTVTEEITGIDLVQSQIR+SVVEYLQGSIGIPHGGFPEPLR+TNIPFLLNVLENQK+VTTEDPANDFQPNTGR
602	FBpp0087192|FBgn0086712|CG9006-PA|Egm-PA	1.0000	FBpp0087192 type=protein; loc=2R:complement(join(11617902..11618971,11617516..11617840,11616930..11617454)); ID=FBpp0087192; name=Egm-PA; parent=FBgn0086712,FBtr0088090; dbxref=FlyBase:FBpp0087192,FlyBase_Annotation_IDs:CG9006-PA,GB_protein:AAF58637.1,REFSEQ:NP_610687,GB_protein:AAF58637,FlyMine:FBpp0087192,modMine:FBpp0087192; MD5=a58af93e26a266b34413605bbcf3803f; length=639; release=r6.09; spec…	13.6	7	0.055	FLDNNSIDNPK+GTTIFLVDSQQEGVR+GYFAVHPLTFNF+QLFLVLAQTQQPNVPGVLGR+QLGLYGLNVSTDYEGK+SLLSGETTELGLR
595	FBpp0087084|FBgn0010339|CG8340-PA|128up-PA	1.0000	FBpp0087084 type=protein; loc=2R:join(12037423..12037464,12037597..12037717,12037771..12038611,12038677..12038779); ID=FBpp0087084; name=128up-PA; parent=FBgn0010339,FBtr0087976; dbxref=FlyBase_Annotation_IDs:CG8340-PA,FlyBase:FBpp0087084,GB_protein:AAF58591.1,REFSEQ:NP_536733,GB_protein:AAF58591,FlyMine:FBpp0087084,modMine:FBpp0087084; MD5=8ebf9607cb9a2f0750a1cf16b780ff5f; length=368; release=r6…	18.8	7	0.056	GQLPDYNSPVVLHNER+IQLLDLPGIIEGAK+LLEHELEGFGIR+VGFVGFPSVGK+YDATSDDLIDVIEGNR
585	FBpp0086795|FBgn0014877|CG6155-PA|Roe1-PA	1.0000	FBpp0086795 type=protein; loc=2R:join(13554181..13554266,13554387..13554681,13555027..13555287); ID=FBpp0086795; name=Roe1-PA; parent=FBgn0014877,FBtr0087675; dbxref=FlyBase:FBpp0086795,FlyBase_Annotation_IDs:CG6155-PA,GB_protein:AAF58354.1,REFSEQ:NP_610886,GB_protein:AAF58354,FlyMine:FBpp0086795,modMine:FBpp0086795; MD5=6eccc9cf1550718320e4a1b07cfe837e; length=213; release=r6.09; species=Dmel;	35.2	7	0.053	ASLLQVFK+DLLEVADTLGHATQAVPK+FDPNQHEALFQKEDK+HGLEPLDPINQK+NLYEGLTMTR+TVEPNTVVEVTK
58	FBpp0071461|FBgn0034577|CG10540-PA|cpa-PA	1.0000	FBpp0071461 type=protein; loc=2R:join(21058022..21058262,21058384..21058553,21058612..21059061); ID=FBpp0071461; name=cpa-PA; parent=FBgn0034577,FBtr0071532; dbxref=FlyBase:FBpp0071461,FlyBase_Annotation_IDs:CG10540-PA,GB_protein:AAF46660.1,REFSEQ:NP_611539,GB_protein:AAF46660,FlyMine:FBpp0071461,modMine:FBpp0071461; MD5=499fbe04f6ba817a7076f7ee6c44ee1c; length=286; release=r6.09; species=Dmel;	31.1	7	0.063	AALDLETLAYTASHYR+EASDYQDVEADATAEPWR+ESVVVSNEQQVAK+IEGTDHNAIISEHNDLGNGR+IVSDFILHAPPGEFNEVFNDVR
562	FBpp0086103|FBgn0010409|CG6510-PA|RpL18A-PA	1.0000	FBpp0086103 type=protein; loc=2R:complement(join(17547409..17547426,17546471..17546986)); ID=FBpp0086103; name=RpL18A-PA; parent=FBgn0010409,FBtr0086947; dbxref=FlyBase:FBpp0086103,FlyBase_Annotation_IDs:CG6510-PA,GB_protein:AAF57838.1,REFSEQ:NP_523774,GB_protein:AAF57838,FlyMine:FBpp0086103,modMine:FBpp0086103; MD5=25f9c528cffc82e53fb412237bba44d8; length=177; release=r6.09; species=Dmel;	27.1	7	0.060	AHSIQIIK+IFAPDNIVAK+KLPSEKEPQTPLYK+LPSEKEPQTPLYK+NFGIWLR+QVYETSPVK
554	FBpp0085954|FBgn0034310|CG5733-PA|Nup75-PA	1.0000	FBpp0085954 type=protein; loc=2R:complement(join(18167045..18167071,18165825..18166987,18165418..18165763,18165160..18165350,18164955..18165102,18164764..18164895)); ID=FBpp0085954; name=Nup75-PA; parent=FBgn0034310,FBtr0086775; dbxref=FlyBase:FBpp0085954,FlyBase_Annotation_IDs:CG5733-PA,GB_protein:AAF57735.1,REFSEQ:NP_611300,GB_protein:AAF57735,FlyMine:FBpp0085954,modMine:FBpp0085954; MD5=a6149a…	13.8	7	0.061	ATDLLLMGEEASESDDYWSIVK+KIQSGLFATEPELEQLIR+SVLAEANATFATLQQLGSR+SYFDQNNIDLPALR+YFEFYEFYR+YGNALEWAIR
553	FBpp0085951|FBgn0034313|CG5726-PA|CG5726-PA	1.0000	FBpp0085951 type=protein; loc=2R:complement(join(18179471..18179832,18177580..18178533,18176080..18177064)); ID=FBpp0085951; name=CG5726-PA; parent=FBgn0034313,FBtr0086772; dbxref=FlyBase:FBpp0085951,FlyBase_Annotation_IDs:CG5726-PA,GB_protein:AAF57731.1,REFSEQ:NP_611304,GB_protein:AAF57731,FlyMine:FBpp0085951,modMine:FBpp0085951; MD5=0d41d094028e1f3fb1e0db752fb2e9d1; length=766; release=r6.09; s…	14.1	7	0.052	ELNDTSVVLGTR+FALLFSSR+ILETNFLNADAYR+NAQQTTQYMNYLSAQK+NLDLQDDGIVLNSK+SQQLQHQQSENGSSANTSGQDQDTFEPRPSAK+SSSRARTLPRPPK
531	FBpp0085526|FBgn0265935|CG9446-PA|coro-PA FBpp0085527|FBgn0265935|CG9446-PB|coro-PB FBpp0089194|FBgn0265935|CG9446-PC|coro-PC FBpp0307637|FBgn0265935|CG9446-PD|coro-PD FBpp0307638|FBgn0265935|CG9446-PE|coro-PE FBpp0307639|FBgn0265935|CG9446-PF|coro-PF FBpp0307640|FBgn0265935|CG9446-PG|coro-PG	1.0000	FBpp0085526 type=protein; loc=2R:complement(join(6866687..6866884,6865108..6865374,6864636..6865049,6864278..6864571,6863348..6863533,6863062..6863289)); ID=FBpp0085526; name=coro-PA; parent=FBgn0265935,FBtr0086207; dbxref=FlyBase:FBpp0085526,FlyBase_Annotation_IDs:CG9446-PA,GB_protein:AAF57403.1,REFSEQ:NP_610242,GB_protein:AAF57403; MD5=9e69a59b5bb440c948af7bc73d86b28f; length=528; release=r6.09…	18.2	7	0.058	ASESANDHASTSAGTSK+GDSASSGATSSSAGGGNFASGNNNEASEGGPPAAVLSEKDLR+IAADHPLVGGHK+TLTEPVVDLVFHQR+VWQIPDGGLSR
517	FBpp0085314|FBgn0032987|CG12775-PA|RpL21-PA FBpp0303728|FBgn0032987|CG12775-PB|RpL21-PB FBpp0311640|FBgn0032987|CG12775-PC|RpL21-PC	1.0000	FBpp0085314 type=protein; loc=2L:complement(22247226..22247705); ID=FBpp0085314; name=RpL21-PA; parent=FBgn0032987,FBtr0085961; dbxref=GB_protein:AAF57259.1,FlyBase:FBpp0085314,FlyBase_Annotation_IDs:CG12775-PA,REFSEQ:NP_610144,GB_protein:AAF57259,FlyMine:FBpp0085314,modMine:FBpp0085314; MD5=b2e4b76ae2c566ebe381be45fdd2f9a9; length=159; release=r6.09; species=Dmel;;FBpp0303728 type=protein; loc=2…	36.5	7	0.059	HGVIPLSTYMR+IFNVTQHAVGVIVNK+IGDIVDIKGHGAVQK+KLEEPIALAPIPYEFIA
501	FBpp0084918|FBgn0016685|CG7917-PA|Nlp-PA FBpp0306756|FBgn0016685|CG7917-PB|Nlp-PB	1.0000	FBpp0084918 type=protein; loc=3R:join(30005034..30005055,30005288..30005421,30009678..30009980); ID=FBpp0084918; name=Nlp-PA; parent=FBgn0016685,FBtr0085552; dbxref=FlyBase:FBpp0084918,FlyBase_Annotation_IDs:CG7917-PA,GB_protein:AAF56988.1,REFSEQ:NP_524557,GB_protein:AAF56988,FlyMine:FBpp0084918,modMine:FBpp0084918; MD5=dc47741a9538770e46fb5476f6fca20d; length=152; release=r6.09; species=Dmel;;FB…	29.6	7	0.060	AVNPDVEFYESK+DSVQIPIAVLK+ENEFNVVEVNTPK+QILLGAEAK+QILLGAEAKENEFNVVEVNTPK
483	FBpp0084585|FBgn0039537|CG5590-PA|CG5590-PA	1.0000	FBpp0084585 type=protein; loc=3R:27677684..27678922; ID=FBpp0084585; name=CG5590-PA; parent=FBgn0039537,FBtr0085215; dbxref=FlyBase:FBpp0084585,FlyBase_Annotation_IDs:CG5590-PA,GB_protein:AAF56735.1,REFSEQ:NP_651578,GB_protein:AAF56735,FlyMine:FBpp0084585,modMine:FBpp0084585; MD5=996616d2921a7e2ec946cfb999bb0333; length=412; release=r6.09; species=Dmel;	14.3	7	0.051	GAPVENEAAAEDAAAPASGGDVK+KIESLLSPEIVSK+LPGTIYSAAEEIEK+NFFDMFSGK
476	FBpp0084240|FBgn0027090|CG10506-PA|Aats-gln-PA	1.0000	FBpp0084240 type=protein; loc=3R:complement(25263338..25265674); ID=FBpp0084240; name=Aats-gln-PA; parent=FBgn0027090,FBtr0084866; dbxref=FlyBase:FBpp0084240,FlyBase_Annotation_IDs:CG10506-PA,GB_protein:AAF56434.2,REFSEQ:NP_524841,GB_protein:AAF56434,FlyMine:FBpp0084240,modMine:FBpp0084240; MD5=9507fde98e3a01756f7de0ad87572db5; length=778; release=r6.09; species=Dmel;	10.8	7	0.055	AEVTPAAQTAEAASDGATTISELMK+AFVQWVSQPIQLEVR+IGFFSVDPDTSANHLVFNR+LFTLTALR+LYEQLFK+VDAALEYLLK
47	FBpp0071160|FBgn0030052|CG12065-PA|CG12065-PA FBpp0071161|FBgn0030052|CG12065-PB|CG12065-PB FBpp0071162|FBgn0030052|CG12065-PC|CG12065-PC FBpp0071163|FBgn0030052|CG12065-PD|CG12065-PD FBpp0289974|FBgn0030052|CG12065-PE|CG12065-PE FBpp0289975|FBgn0030052|CG12065-PF|CG12065-PF	1.0000	FBpp0071160 type=protein; loc=X:join(8583667..8584255,8584456..8584575,8584843..8584923,8585810..8585918,8585986..8586245,8586552..8586608,8587258..8587525,8587588..8588167); ID=FBpp0071160; name=CG12065-PA; parent=FBgn0030052,FBtr0071214; dbxref=FlyBase:FBpp0071160,FlyBase_Annotation_IDs:CG12065-PA,GB_protein:AAF46394.1,REFSEQ:NP_572493,GB_protein:AAF46394,FlyMine:FBpp0071160,modMine:FBpp0071160…	12.3	7	0.054	IVAVQDQEPLAQNSSGVQR+RPWEDYLNQAQQALAQK+TYFPVNDSLQQIAESLQANMQVK+VLELIEQAYPNPVSPEDLAK
447	FBpp0083441|FBgn0025865|CG3637-PA|Cortactin-PA FBpp0297440|FBgn0025865|CG3637-PB|Cortactin-PB FBpp0297441|FBgn0025865|CG3637-PC|Cortactin-PC FBpp0297442|FBgn0025865|CG3637-PD|Cortactin-PD	1.0000	FBpp0083441 type=protein; loc=3R:complement(join(21063898..21064064,21063426..21063829,21062226..21063334)); ID=FBpp0083441; name=Cortactin-PA; parent=FBgn0025865,FBtr0084039; dbxref=FlyBase:FBpp0083441,FlyBase_Annotation_IDs:CG3637-PA,GB_protein:AAF55840.1,REFSEQ:NP_524426,GB_protein:AAF55840,FlyMine:FBpp0083441,modMine:FBpp0083441; MD5=f9df6ebf38c67c333b6d660cdc9e6f5a; length=559; release=r6.09…	20.4	7	0.057	ASAGHQIQATSAASAEDDDWETDPDFVNDVSEQEQR+EEPTASTTSAAVAPTPTVVPAREPETAPVAK+IDDGWWR+QLLKDQNAGYGYGGK+TGGIGNAISAFNQMQSPVSETPPAR
439	FBpp0082985|FBgn0262559|CG7998-PA|Mdh2-PA	1.0000	FBpp0082985 type=protein; loc=3R:join(18226501..18226566,18226730..18226937,18227705..18227901,18227960..18228499); ID=FBpp0082985; name=Mdh2-PA; parent=FBgn0262559,FBtr0083563; dbxref=FlyBase:FBpp0082985,FlyBase_Annotation_IDs:CG7998-PA,GB_protein:AAF55516.1,REFSEQ:NP_650696,GB_protein:AAF55516,FlyMine:FBpp0082985,modMine:FBpp0082985; MD5=2398d433054476450d18d6f15a6f0f6e; length=336; release=r6.…	22.6	7	0.056	AGAGSATLSMAYAGAR+AGAGSATLSMAYAGARFAGSLLK+GSDVVVIPAGVPR+LLEAAIPELKK+QNPLVTDLALYDIVHTPGVAADLSHIDTK
435	FBpp0082787|FBgn0015019|CG8977-PA|Cctgamma-PA FBpp0082788|FBgn0015019|CG8977-PB|Cctgamma-PB FBpp0291565|FBgn0015019|CG8977-PC|Cctgamma-PC FBpp0291566|FBgn0015019|CG8977-PD|Cctgamma-PD	1.0000	FBpp0082787 type=protein; loc=3R:join(16647896..16647929,16647988..16648049,16648135..16648634,16648701..16649739); ID=FBpp0082787; name=Cctgamma-PA; parent=FBgn0015019,FBtr0083337; dbxref=FlyBase:FBpp0082787,FlyBase_Annotation_IDs:CG8977-PA,GB_protein:AAF55350.1,REFSEQ:NP_650572,GB_protein:AAF55350,FlyMine:FBpp0082787,modMine:FBpp0082787; MD5=ae00d437d2b4d05c11d214d30848a33e; length=544; release…	11.9	7	0.061	GPYTAVAHALEIIPR+GVSDLAQHYLLK+LVAGGGAVEMAASQLLTR+NIWEPLAVK+TAVETAILLLR
429	FBpp0082555|FBgn0041188|CG5166-PB|Atx2-PB FBpp0082556|FBgn0041188|CG5166-PC|Atx2-PC FBpp0082557|FBgn0041188|CG5166-PA|Atx2-PA FBpp0310750|FBgn0041188|CG5166-PD|Atx2-PD	1.0000	FBpp0082555 type=protein; loc=3R:join(15409125..15409189,15412121..15412521,15412579..15413512,15413569..15414974,15415104..15415552); ID=FBpp0082555; name=Atx2-PB; parent=FBgn0041188,FBtr0083099; dbxref=FlyBase:FBpp0082555,FlyBase_Annotation_IDs:CG5166-PB,GB_protein:AAN13663.1,REFSEQ:NP_732033,GB_protein:AAN13663,FlyMine:FBpp0082555,modMine:FBpp0082555; MD5=fb714aa9f41d6b25f758a3b70d14ed9e; leng…	14.4	7	0.053	AQQQQLVETQHQHVQK+DRLDLENGDEEALFAAVERPSTEQDQR+GVGPAPSANASADSSSK+HIIFPADTVVTIVAK+SITGPQLSHVGMSSQGSGR+TTPAAPTPTSNSATVPTGTAATAGGATGTTPVVK
423	FBpp0082353|FBgn0262955|CG3180-PA|RpII140-PA FBpp0310926|FBgn0262955|CG3180-PB|RpII140-PB	1.0000	FBpp0082353 type=protein; loc=3R:join(14125947..14125968,14126096..14128264,14128340..14129274,14129334..14129738); ID=FBpp0082353; name=RpII140-PA; parent=FBgn0262955,FBtr0082892; dbxref=FlyBase:FBpp0082353,FlyBase_Annotation_IDs:CG3180-PA,GB_protein:AAF55024.1,REFSEQ:NP_476706,GB_protein:AAF55024,FlyMine:FBpp0082353,modMine:FBpp0082353; MD5=e111e1ececb7182e141885833544dc9b; length=1176; release…	8.9	7	0.064	EMLPHVGVSDFCETKK+IIAILPYIK+ISTFLQEYGYHLR+IVEDSPAIELQAEAQHTSGEVETPPR+LTFASTLSHLR+NLTYSAPLYVDITK+QQLDSFDEFIQMSVQR
422	FBpp0082319|FBgn0263396|CG16901-PA|sqd-PA FBpp0082320|FBgn0263396|CG16901-PB|sqd-PB FBpp0082321|FBgn0263396|CG16901-PC|sqd-PC FBpp0301102|FBgn0263396|CG16901-PE|sqd-PE	1.0000	FBpp0082319 type=protein; loc=3R:complement(join(13645753..13645919,13643169..13643209,13642829..13643103,13642512..13642755,13642189..13642427)); ID=FBpp0082319; name=sqd-PA; parent=FBgn0263396,FBtr0082854; dbxref=FlyBase:FBpp0082319,FlyBase_Annotation_IDs:CG16901-PA,GB_protein:AAF54964.2,REFSEQ:NP_731826,GB_protein:AAF54964,FlyMine:FBpp0082319,modMine:FBpp0082319; MD5=f3e0c9c10a8c84b1ad97a28350…	28.6	7	0.062	GFAFIVFTNTEAIDK+IFVGGLTTEISDEEIK+LFVGGLSWETTEK+LFVGGLSWETTEKELR+QVDTEINGEDFTK+TYFGQFGNIVEVEMPFDK+YGEIESINVK
5	FBpp0070143|FBgn0015288|CG7434-PA|RpL22-PA	1.0000	FBpp0070143 type=protein; loc=X:complement(join(765084..765095,764302..764922,762725..762991)); ID=FBpp0070143; name=RpL22-PA; parent=FBgn0015288,FBtr0070148; dbxref=FlyBase:FBpp0070143,FlyBase_Annotation_IDs:CG7434-PA,GB_protein:AAF45546.1,REFSEQ:NP_477134,GB_protein:AAF45546,FlyMine:FBpp0070143,modMine:FBpp0070143; MD5=a26dc5dfcb32ff692f0397cf729fb53a; length=299; release=r6.09; species=Dmel;	28.4	7	0.063	AAAAAAKPAAAKPAAAKPAAASK+AAAPAAAAPAPAAAAPAVAKPAPKPK+AASTPAAAPPAK+VNNLGNNVTFER+VVANEKDSYELR
395	FBpp0081461|FBgn0010803|CG9735-PB|Aats-trp-PB	1.0000	FBpp0081461 type=protein; loc=3R:complement(join(9266596..9266791,9266118..9266529,9265480..9266059,9265304..9265408)); ID=FBpp0081461; name=Aats-trp-PB; parent=FBgn0010803,FBtr0081981; dbxref=FlyBase:FBpp0081461,FlyBase_Annotation_IDs:CG9735-PB,GB_protein:AAF54352.1,REFSEQ:NP_524826,GB_protein:AAF54352; MD5=9c741ce92d91bbe87424e3fe662fe979; length=430; release=r6.09; species=Dmel;	27.4	7	0.053	GIFGFGDSDIIGK+IGFPAAQAAPAISSTFPFIFGNR+IGFPAAQAAPAISSTFPFIFGNRK+KLITDEVLDKYFELRPLK+LAVETLTPIVEQHQAAR+LGGVPEVDVSYQLLK+TFIFNNLEFVGK+TKMSASDQNSAVYLTDTPK
394	FBpp0081437|FBgn0037643|CG11963-PA|skap-PA FBpp0112118|FBgn0037643|CG11963-PB|skap-PB FBpp0291000|FBgn0037643|CG11963-PC|skap-PC FBpp0291001|FBgn0037643|CG11963-PD|skap-PD FBpp0306436|FBgn0037643|CG11963-PG|skap-PG FBpp0306437|FBgn0037643|CG11963-PH|skap-PH FBpp0312599|FBgn0037643|CG11963-PI|skap-PI FBpp0312600|FBgn0037643|CG11963-PJ|skap-PJ	1.0000	FBpp0081437 type=protein; loc=3R:join(8938820..8938888,8939669..8939772,8940482..8940634,8940699..8940861,8940922..8941189,8941408..8941832,8941901..8942070,8942678..8942834); ID=FBpp0081437; name=skap-PA; parent=FBgn0037643,FBtr0081957; dbxref=FlyBase:FBpp0081437,FlyBase_Annotation_IDs:CG11963-PA,GB_protein:AAF54308.2,REFSEQ:NP_649846,GB_protein:AAF54308,FlyMine:FBpp0081437,modMine:FBpp0081437; …	22.8	7	0.049	AADLAVHLAQIVK+AFNGPVLIASK+DDLDKAADLAVHLAQIVK+EGGVDIEEVAASSPDAILYEPIDIGTGLTSEQAEK+KVGLGGDGEDTHVQMLLNLYDLFVK+VVYDPQTAEELSSK
393	FBpp0081401|FBgn0037632|CG8351-PA|Tcp-1eta-PA	1.0000	FBpp0081401 type=protein; loc=3R:join(8801678..8801680,8801859..8802119,8802186..8803005,8803079..8803402,8805793..8806019); ID=FBpp0081401; name=Tcp-1eta-PA; parent=FBgn0037632,FBtr0081918; dbxref=FlyBase:FBpp0081401,FlyBase_Annotation_IDs:CG8351-PA,GB_protein:AAF54292.2,REFSEQ:NP_649835,GB_protein:AAF54292,FlyMine:FBpp0081401,modMine:FBpp0081401; MD5=9582736c3c6587027daf68554b2c3f0c; length=544…	14.7	7	0.063	EQLLIAAIAK+GGAEQFLEETER+IHESGANVVLSK+KVTGGSLEESQLVSGVAFK+LPIGDVATQYFADR+VTGGSLEESQLVSGVAFKK+VVDAEWQILYNK
389	FBpp0081330|FBgn0037580|CG7415-PB|DppIII-PB FBpp0081331|FBgn0037580|CG7415-PC|DppIII-PC	1.0000	FBpp0081330 type=protein; loc=3R:join(8345124..8345399,8345459..8347354); ID=FBpp0081330; name=DppIII-PB; parent=FBgn0037580,FBtr0081840; dbxref=FlyBase:FBpp0081330,FlyBase_Annotation_IDs:CG7415-PB,GB_protein:AAF54232.1,REFSEQ:NP_731238,GB_protein:AAF54232,FlyMine:FBpp0081330,modMine:FBpp0081330; MD5=e208314eb73b10f2bd12dea58eed91c4; length=723; release=r6.09; species=Dmel;;FBpp0081331 type=prote…	14.0	7	0.060	ALGDFLTK+KDPIPFLTEEDQTLMK+LGSVAESTQDGITLPLEEYNGNK+MILVQANTAIGQDQK+NLVTGEPITK+NVSLGNVLANINR+YPNTDIDDLLESIVEK
374	FBpp0080751|FBgn0041789|CG31794-PC|Pax-PC FBpp0080752|FBgn0041789|CG31794-PF|Pax-PF FBpp0080753|FBgn0041789|CG31794-PB|Pax-PB FBpp0080754|FBgn0041789|CG31794-PA|Pax-PA FBpp0099871|FBgn0041789|CG31794-PG|Pax-PG FBpp0297553|FBgn0041789|CG31794-PH|Pax-PH FBpp0306283|FBgn0041789|CG31794-PJ|Pax-PJ FBpp0306284|FBgn0041789|CG31794-PK|Pax-PK	1.0000	FBpp0080751 type=protein; loc=2L:complement(join(19426206..19426218,19410480..19410643,19410248..19410413,19409769..19409910,19409612..19409703,19409404..19409549,19403999..19404682,19401106..19401372)); ID=FBpp0080751; name=Pax-PC; parent=FBgn0041789,FBtr0081210; dbxref=FlyBase:FBpp0080751,GB_protein:AAN11037.1,FlyBase_Annotation_IDs:CG31794-PC,REFSEQ:NP_724183,GB_protein:AAN11037,FlyMine:FBpp00…	15.5	7	0.060	AQPQVYQEHYSVETR+ELDDLMASLSDFK+HQALQQQQFVDNTPGYGSLR+IDVPVNYSTPVSK+SPTAGHDFNGSSTTPGYANQGSLPR
368	FBpp0080637|FBgn0032679|CG10302-PA|bsf-PA	1.0000	FBpp0080637 type=protein; loc=2L:complement(join(18454347..18454486,18453392..18453917,18452017..18453325,18450239..18451960,18449634..18450175)); ID=FBpp0080637; name=bsf-PA; parent=FBgn0032679,FBtr0081087; dbxref=FlyBase:FBpp0080637,FlyBase_Annotation_IDs:CG10302-PA,GB_protein:AAF53668.2,REFSEQ:NP_523596,GB_protein:AAF53668,FlyMine:FBpp0080637,modMine:FBpp0080637; MD5=6c47153da07156e39e45dccb6b…	7.1	7	0.057	ATQLSEQLGSELTPK+DAGVPNSTAVTSAVYSALVTHQIAEAAK+DLEEVLDEIR+SLDSLSINELER+VNGEPVDVGAFFIR+VYLENEHGFAPTDFLAEIEAK
359	FBpp0080102|FBgn0032518|CG9282-PA|RpL24-PA FBpp0309565|FBgn0032518|CG9282-PB|RpL24-PB FBpp0311573|FBgn0032518|CG9282-PC|RpL24-PC	1.0000	FBpp0080102 type=protein; loc=2L:complement(join(13395056..13395060,13394865..13394940,13394413..13394799)); ID=FBpp0080102; name=RpL24-PA; parent=FBgn0032518,FBtr0080524; dbxref=FlyBase:FBpp0080102,FlyBase_Annotation_IDs:CG9282-PA,GB_protein:AAF53299.1,REFSEQ:NP_609649,GB_protein:AAF53299,FlyMine:FBpp0080102,modMine:FBpp0080102; MD5=c5b17bcda531c06f8bc1ce96bc8dbb41; length=155; release=r6.09; sp…	18.7	7	0.062	AIVGASLAEILAK+KVTWTVLYR+SFTFLDK+VTWTVLYR
356	FBpp0080078|FBgn0032521|CG7110-PB|CG7110-PB FBpp0311563|FBgn0032521|CG7110-PC|CG7110-PC	1.0000	FBpp0080078 type=protein; loc=2L:join(13399220..13399651,13403224..13403355,13403476..13403891,13403954..13404026,13404408..13405703,13410508..13410636); ID=FBpp0080078; name=CG7110-PB; parent=FBgn0032521,FBtr0080500; dbxref=FlyBase:FBpp0080078,FlyBase_Annotation_IDs:CG7110-PB,GB_protein:AAF53302.2,REFSEQ:NP_609652,GB_protein:AAF53302,REFSEQ:NP_609652,GB_protein:AAF53302,FlyMine:FBpp0080078,modMi…	16.4	7	0.049	DSTSSNLTDVSPPYSVNIAR+EAAGPNLSMPLLR+ENQQNFLKHQMLHPPASKHHK+ESFADPPSNNSFQVLELNYAVPPAK+GTQTTPQSLAR+LEQDAQLLNAK+LLQDLGHVELSNIVTGDGIMER+TIQLEEQLEKER
351	FBpp0079986|FBgn0032454|CG5787-PA|CG5787-PA FBpp0304683|FBgn0032454|CG5787-PB|CG5787-PB	1.0000	FBpp0079986 type=protein; loc=2L:complement(join(12710362..12712306,12709375..12710225,12709253..12709309)); ID=FBpp0079986; name=CG5787-PA; parent=FBgn0032454,FBtr0080405; dbxref=GB_protein:AAF53220.2,FlyBase:FBpp0079986,FlyBase_Annotation_IDs:CG5787-PA,REFSEQ:NP_609589,GB_protein:AAF53220,FlyMine:FBpp0079986,modMine:FBpp0079986; MD5=91ab23d9292595b10087b2783f44e005; length=950; release=r6.09; s…	9.9	7	0.043	FGDNFQDKFR+GPAVGGSGGPGFKPNSGGNFGNNNSGGGFSNNISR+LTTEQVVYAIIK+NFNNDNFPNRGPNYDDQR+SGNHGNFGQNSGNFGDNNR
36	FBpp0070792|FBgn0029823|CG3011-PA|CG3011-PA FBpp0288674|FBgn0029823|CG3011-PB|CG3011-PB FBpp0311477|FBgn0029823|CG3011-PC|CG3011-PC	1.0000	FBpp0070792 type=protein; loc=X:complement(join(5916263..5916469,5914581..5914780,5913197..5914403)); ID=FBpp0070792; name=CG3011-PA; parent=FBgn0029823,FBtr0070827; dbxref=FlyBase:FBpp0070792,FlyBase_Annotation_IDs:CG3011-PA,GB_protein:AAF46101.1,REFSEQ:NP_572278,GB_protein:AAF46101,FlyMine:FBpp0070792,modMine:FBpp0070792; MD5=a69af1a6676775f8558641d4e127fcc6; length=537; release=r6.09; species=…	21.2	7	0.052	AGVIFFR+GYQVATGGTDVHLVLVDVR+INQAVFPSLQGGPHNNAVAGIATAFK+KFPLPGLETL+LLQTPLAQGDPELAELIKK+VNPETGIIDYDKLAEAAK
343	FBpp0079788|FBgn0262647|CG4738-PA|Nup160-PA FBpp0310208|FBgn0262647|CG4738-PB|Nup160-PB	1.0000	FBpp0079788 type=protein; loc=2L:join(11123879..11123975,11124040..11124142,11124196..11124687,11124745..11124926,11125000..11125409,11125483..11126149,11126215..11126320,11126389..11126550,11126606..11126848,11126904..11127022,11127078..11127692,11127758..11128279,11128336..11128733,11128807..11128926); ID=FBpp0079788; name=Nup160-PA; parent=FBgn0262647,FBtr0080199; dbxref=GB_protein:AAF53075.1,…	5.5	7	0.056	AQLFSGYNRPYSSHLK+ATPEELSYLLASSGLYTAALK+ESPVEVISK+INTGTQSTLQDLK+NLSPAEWIEVK+VNLQFDVK
334	FBpp0079634|FBgn0032248|CG5343-PA|Bug22-PA	1.0000	FBpp0079634 type=protein; loc=2L:complement(join(10430439..10430714,10430059..10430382)); ID=FBpp0079634; name=Bug22-PA; parent=FBgn0032248,FBtr0080044; dbxref=GB_protein:AAF52950.1,FlyBase:FBpp0079634,FlyBase_Annotation_IDs:CG5343-PA,REFSEQ:NP_609402,GB_protein:AAF52950,FlyMine:FBpp0079634,modMine:FBpp0079634; MD5=45af6b079a7a457eccb099294058bc7e; length=199; release=r6.09; species=Dmel;	26.1	7	0.052	LDEGWNQIQFNLSDFTR+LFLPIQKPVQK+LYSEDELPPEFK+RAYGTNYVETLR
332	FBpp0079578|FBgn0032217|CG4972-PA|CG4972-PA	1.0000	FBpp0079578 type=protein; loc=2L:join(10314914..10315073,10315345..10315423,10315489..10315957,10316192..10316374,10316439..10316867,10316932..10317297); ID=FBpp0079578; name=CG4972-PA; parent=FBgn0032217,FBtr0079988; dbxref=FlyBase:FBpp0079578,FlyBase_Annotation_IDs:CG4972-PA,GB_protein:AAF52909.2,REFSEQ:NP_609378,GB_protein:AAF52909,FlyMine:FBpp0079578,modMine:FBpp0079578; MD5=3bcf5b5da320cf9e0…	13.7	7	0.056	FLLSDAGVLLNFQGSK+LPVILITANLK+LTDLSIHDFDKLR+NSKIPIIHGELIPNQLALKPTESVADGQK+TSISNFFK
331	FBpp0079538|FBgn0250843|CG4904-PA|Prosalpha6-PA FBpp0310201|FBgn0250843|CG4904-PB|Prosalpha6-PB	1.0000	FBpp0079538 type=protein; loc=2L:join(10221443..10221445,10221514..10222143,10222202..10222408); ID=FBpp0079538; name=Prosalpha6-PA; parent=FBgn0250843,FBtr0079948; dbxref=FlyBase:FBpp0079538,FlyBase_Annotation_IDs:CG4904-PA,GB_protein:AAF52875.1,REFSEQ:NP_523532,GB_protein:AAF52875,FlyMine:FBpp0079538,modMine:FBpp0079538; MD5=886525974845f95b71998d3dd36cfb51; length=279; release=r6.09; species=D…	31.9	7	0.058	FLDSSKDEIIR+IIPIDDHLGISIAGLTADAR+LHQVEYAMEAVK+NDDDDDRPSPPEEPAAGPR+NDDDDDRPSPPEEPAAGPRDPEVLVATEQRP+NQYDSDVTVWSPQGR
301	FBpp0078974|FBgn0004838|CG10377-PA|Hrb27C-PA FBpp0078975|FBgn0004838|CG10377-PC|Hrb27C-PC FBpp0078976|FBgn0004838|CG10377-PB|Hrb27C-PB FBpp0290617|FBgn0004838|CG10377-PD|Hrb27C-PD FBpp0290618|FBgn0004838|CG10377-PE|Hrb27C-PE FBpp0297873|FBgn0004838|CG10377-PF|Hrb27C-PF FBpp0297874|FBgn0004838|CG10377-PG|Hrb27C-PG FBpp0297875|FBgn0004838|CG10377-PH|Hrb27C-PH	1.0000	FBpp0078974 type=protein; loc=2L:join(6923906..6924400,6924685..6925455); ID=FBpp0078974; name=Hrb27C-PA; parent=FBgn0004838,FBtr0079346; dbxref=FlyBase:FBpp0078974,FlyBase_Annotation_IDs:CG10377-PA,GB_protein:AAF52456.1,REFSEQ:NP_476869,GB_protein:AAF52456; MD5=b3cbf4123650d1cce713c03daf50563c; length=421; release=r6.09; species=Dmel;;FBpp0078975 type=protein; loc=2L:join(6923906..6924400,692468…	14.0	7	0.060	AQAWATGGPSTTGPVGGMPR+SGSEYDYGGYGSGYDYDYSNYVK+VFLGGLPSNVTETDLR
295	FBpp0078667|FBgn0022023|CG9124-PA|eIF-3p40-PA FBpp0089133|FBgn0022023|CG9124-PB|eIF-3p40-PB	1.0000	FBpp0078667 type=protein; loc=2L:complement(join(5052655..5052735,5051637..5052314,5051313..5051570)); ID=FBpp0078667; name=eIF-3p40-PA; parent=FBgn0022023,FBtr0079030; dbxref=GB_protein:AAF52210.2,FlyBase:FBpp0078667,FlyBase_Annotation_IDs:CG9124-PA,GB_protein:AAF52210.3,REFSEQ:NP_524834,GB_protein:AAF52210,FlyMine:FBpp0078667,modMine:FBpp0078667; MD5=efc535d7a60baa7b6616cf1b812e8ae7; length=338…	22.8	7	0.055	DGDFTPEAFR+LTPQAIQMYK+SGDETMDEEMYQLTVMR+TSKGEPTVPEEEVIK+VDELYQEAVR+VGYENLFAEIPIVIK
241	FBpp0077142|FBgn0261606|CG15442-PA|RpL27A-PA FBpp0307135|FBgn0261606|CG15442-PC|RpL27A-PC FBpp0311452|FBgn0261606|CG15442-PD|RpL27A-PD	1.0000	FBpp0077142 type=protein; loc=2L:complement(join(4458289..4458291,4457740..4458057,4457381..4457509)); ID=FBpp0077142; name=RpL27A-PA; parent=FBgn0261606,FBtr0077452; dbxref=FlyBase:FBpp0077142,FlyBase_Annotation_IDs:CG15442-PA,GB_protein:AAF51006.3,REFSEQ:NP_476963,GB_protein:AAF51006,FlyMine:FBpp0077142,modMine:FBpp0077142; MD5=3a141d01287cde921853f9d495117e4b; length=149; release=r6.09; specie…	33.6	7	0.063	APVIDLVK+FRPEINLDKLWSLVGAEK+GHLPARPVIVK+INFDKYHPGYFGK+LWSLVGAEK
238	FBpp0077033|FBgn0031098|CG17068-PA|CG17068-PA	1.0000	FBpp0077033 type=protein; loc=X:complement(20248869..20250953); ID=FBpp0077033; name=CG17068-PA; parent=FBgn0031098,FBtr0077341; dbxref=GB_protein:AAF50925.1,FlyBase:FBpp0077033,FlyBase_Annotation_IDs:CG17068-PA,REFSEQ:NP_608379,GB_protein:AAF50925,FlyMine:FBpp0077033,modMine:FBpp0077033; MD5=af21b98ece1b31de2d4b42572a5954f4; length=694; release=r6.09; species=Dmel;	15.1	7	0.055	DGLIYAIIFSTPQDHGR+ESPDNAAGHVLVEEIK+GAPAPAGGAAAGGAGSAAGNSHNDMVR+GILNESGQEETASGGQVLTK+LLLAMASPVFER+LLQQHEALSILIK
220	FBpp0076520|FBgn0035811|CG12262-PA|CG12262-PA	1.0000	FBpp0076520 type=protein; loc=3L:join(7719440..7719457,7720060..7720416,7720477..7721361); ID=FBpp0076520; name=CG12262-PA; parent=FBgn0035811,FBtr0076808; dbxref=FlyBase:FBpp0076520,FlyBase_Annotation_IDs:CG12262-PA,GB_protein:AAF50524.1,REFSEQ:NP_648149,GB_protein:AAF50524,FlyMine:FBpp0076520,modMine:FBpp0076520; MD5=6244d606556faa327a61956fcd94d178; length=419; release=r6.09; species=Dmel;	19.8	7	0.062	AFTGFIVER+EEIIPVAAQYDK+ENVLIGEGAGFK+IASDAVQIFGGNGFNSEYPVEK+IYQIYEGTSQIQR+TRPPVAAGAVGLAQR
202	FBpp0075754|FBgn0036258|CG5642-PA|CG5642-PA	1.0000	FBpp0075754 type=protein; loc=3L:complement(join(12145956..12145988,12144772..12145250,12143745..12144717,12143551..12143685)); ID=FBpp0075754; name=CG5642-PA; parent=FBgn0036258,FBtr0076022; dbxref=FlyBase:FBpp0075754,FlyBase_Annotation_IDs:CG5642-PA,GB_protein:AAF49952.1,REFSEQ:NP_648553,GB_protein:AAF49952,FlyMine:FBpp0075754,modMine:FBpp0075754; MD5=2d6fc2eeccd40d5d11351a6b24b74340; length=53…	15.8	7	0.054	GPSGLEGTFK+LASFIDPNASEDDVSK+LYTTLPLTK+MLGYFSLVGLLR+QLEAISQGVDPQTVAGDFGK+TFSDILLYIQR+YGDFFVR
188	FBpp0075282|FBgn0263599|CG5931-PA|l(3)72Ab-PA	1.0000	FBpp0075282 type=protein; loc=3L:complement(join(15967708..15967752,15966916..15967611,15962115..15966858,15961876..15962050,15961538..15961820,15960994..15961479)); ID=FBpp0075282; name=l(3)72Ab-PA; parent=FBgn0263599,FBtr0075527; dbxref=FlyBase:FBpp0075282,FlyBase_Annotation_IDs:CG5931-PA,GB_protein:AAF49564.4,REFSEQ:NP_648818,GB_protein:AAF49564,FlyMine:FBpp0075282,modMine:FBpp0075282; MD5=e2f…	6.8	7	0.060	FALLVNLGK+FFHAEEEDIKPFLER+IDHTLHAENLANEEAANNVKK+LQLGPELQGDTEQILSKAIR+LTAIDVLTYAASDLQPNR+LTQNPNYYNLQGVTHR+LVGLSATLPNYQDVATFLR+LYDLEPHELGELIR+WIGAETQLPVSFR
160	FBpp0074562|FBgn0052528|CG32528-PA|parvin-PA FBpp0311906|FBgn0052528|CG32528-PB|parvin-PB	1.0000	FBpp0074562 type=protein; loc=X:join(19746189..19746309,19746642..19746731,19746811..19747082,19747250..19747870); ID=FBpp0074562; name=parvin-PA; parent=FBgn0052528,FBtr0074793; dbxref=FlyBase:FBpp0074562,FlyBase_Annotation_IDs:CG32528-PA,GB_protein:AAF49016.2,REFSEQ:NP_608352,GB_protein:AAF49016,FlyMine:FBpp0074562,modMine:FBpp0074562; MD5=f237b5d448d5ca075c6b96039129f15b; length=367; release=r…	22.6	7	0.059	AVIDPQSISDPQVIK+FQEQITSEYDDLGMR+IIVQHLEEDMYDGQVLHK+KLDVPEVTQSEQGQHEK+SLITFVNK+VLYSLFTMFR
112	FBpp0072957|FBgn0035422|CG12740-PB|RpL28-PB FBpp0072959|FBgn0035422|CG12740-PA|RpL28-PA FBpp0072960|FBgn0035422|CG12740-PD|RpL28-PD FBpp0291506|FBgn0035422|CG12740-PE|RpL28-PE FBpp0291507|FBgn0035422|CG12740-PF|RpL28-PF FBpp0297522|FBgn0035422|CG12740-PG|RpL28-PG	1.0000	FBpp0072957 type=protein; loc=3L:complement(join(3221882..3221974,3221467..3221709,3221185..3221283)); ID=FBpp0072957; name=RpL28-PB; parent=FBgn0035422,FBtr0073095; dbxref=FlyBase:FBpp0072957,FlyBase_Annotation_IDs:CG12740-PB,GB_protein:AAF47742.1,REFSEQ:NP_728839,GB_protein:AAF47742; MD5=89d2a7c6ad0e9f3059192b9b5c0bc76b; length=144; release=r6.09; species=Dmel;;FBpp0072959 type=protein; loc=3L:…	32.6	7	0.062	DVKKPFSTEPNNLASVSSYR+GFTAVLKK+KPFSTEPNNLASVSSYR+NNNAFLLK+TLGVVPAADKK
92	FBpp0072468|FBgn0265574|CG6905-PA|Cdc5-PA FBpp0289951|FBgn0265574|CG6905-PB|Cdc5-PB	1.0000	FBpp0072468 type=protein; loc=3L:complement(join(361084..361128,360749..361014,359245..360689,358497..359185)); ID=FBpp0072468; name=Cdc5-PA; parent=FBgn0265574,FBtr0072569; dbxref=FlyBase:FBpp0072468,FlyBase_Annotation_IDs:CG6905-PA,GB_protein:AAF47383.2,REFSEQ:NP_612033,GB_protein:AAF47383,FlyMine:FBpp0072468,modMine:FBpp0072468; MD5=58a45ad9bdf9ee68179b06f4254c13d1; length=814; release=r6.09; …	9.6	6	0.048	EGGAATPGGFQTPSSGALVPVK+EIAGESGIETTDALLADYSITPQVAATPR+GAGGATGVVNTPAYVR+RLESLQEDVRR
868a	FBpp0099726|FBgn0037913|CG6783-PB|fabp-PB	1.0000	FBpp0099726 type=protein; loc=3R:complement(join(11566918..11566987,11564440..11564711,11564321..11564371)); ID=FBpp0099726; name=fabp-PB; parent=FBgn0037913,FBtr0100321; dbxref=FlyBase_Annotation_IDs:CG6783-PB,FlyBase:FBpp0099726,GB_protein:AAN13512.1,REFSEQ:NP_001027180,GB_protein:AAN13512,FlyMine:FBpp0099726,modMine:FBpp0099726; MD5=08a2f2896907f3e872ec919ee8c98e7c; length=130; release=r6.09; …	38.5	6	0.043	EFTDNELITTLTIGNVK+ELGVGLVTR+LTQEQKGDKPTTIVR+SENFDEYMK+SENFDEYMKELGVGLVTR
847a	FBpp0087705|FBgn0260972|CG8057-PA|alc-PA	1.0000	FBpp0087705 type=protein; loc=2R:complement(join(9136952..9137599,9135765..9135995,9135559..9135705)); ID=FBpp0087705; name=alc-PA; parent=FBgn0260972,FBtr0088624; dbxref=FlyBase:FBpp0087705,FlyBase_Annotation_IDs:CG8057-PA,GB_protein:AAF58979.1,REFSEQ:NP_610460,GB_protein:AAF58979,FlyMine:FBpp0087705,modMine:FBpp0087705; MD5=2cac3bf3bc33250b01a74c2898ef7975; length=341; release=r6.09; species=Dm…	22.6	6	0.049	HTAVLNEGSSQEDDDPYYTGTGTGSTR+STDLSTPSSPAHFR+TALPTVLR+VSGPPVLPPHLLQVILNK+YVTTLLYKPI
838a	FBpp0086337|FBgn0034091|CG8448-PD|mrj-PD FBpp0086338|FBgn0034091|CG8448-PB|mrj-PB FBpp0086339|FBgn0034091|CG8448-PC|mrj-PC FBpp0086340|FBgn0034091|CG8448-PA|mrj-PA	1.0000	FBpp0086337 type=protein; loc=2R:complement(join(16205901..16205965,16205710..16205819,16204825..16205031,16204442..16204754,16204297..16204381)); ID=FBpp0086337; name=mrj-PD; parent=FBgn0034091,FBtr0087193; dbxref=GB_protein:AAM68507.1,FlyBase:FBpp0086337,FlyBase_Annotation_IDs:CG8448-PD,REFSEQ:NP_725544,GB_protein:AAM68507; MD5=5c0adf28be850225b4834b9988c27ba6; length=259; release=r6.09; specie…	13.5	6	0.037	FRELSEAYEVLSDEK+FRELSEAYEVLSDEKK+RVVENGKETVFSYENDVLK+VVENGKETVFSYENDVLK
805a	FBpp0082490|FBgn0038294|CG6803-PB|Mf-PB FBpp0082492|FBgn0038294|CG6803-PD|Mf-PD FBpp0291352|FBgn0038294|CG6803-PF|Mf-PF FBpp0291354|FBgn0038294|CG6803-PH|Mf-PH FBpp0291355|FBgn0038294|CG6803-PI|Mf-PI FBpp0291356|FBgn0038294|CG6803-PJ|Mf-PJ FBpp0297598|FBgn0038294|CG6803-PL|Mf-PL FBpp0297599|FBgn0038294|CG6803-PM|Mf-PM FBpp0306948|FBgn0038294|CG6803-PO|Mf-PO	1.0000	FBpp0082490 type=protein; loc=3R:complement(join(15179039..15179129,15178280..15178489,15176364..15176433,15176184..15176293,15173981..15174343,15172600..15172830,15172084..15172106)); ID=FBpp0082490; name=Mf-PB; parent=FBgn0038294,FBtr0083031; dbxref=FlyBase:FBpp0082490,FlyBase_Annotation_IDs:CG6803-PB,GB_protein:AAF55133.2,REFSEQ:NP_650423,GB_protein:AAF55133,FlyMine:FBpp0082490,modMine:FBpp008…	35.2	6	0.052	AGSEPYVPPPSYWNR+ASRPYSSYLDSPSYR+ATSLAPFTRPSFR+DKPLTPNSLVPLEYEPEDK+FWQSYIR+SIYDEPATANER
765a	FBpp0075461|FBgn0026409|CG4994-PA|Mpcp-PA FBpp0075462|FBgn0026409|CG4994-PB|Mpcp-PB FBpp0300819|FBgn0026409|CG4994-PC|Mpcp-PC	1.0000	FBpp0075461 type=protein; loc=3L:join(14538032..14538421,14538729..14539069,14539553..14539892); ID=FBpp0075461; name=Mpcp-PA; parent=FBgn0026409,FBtr0075718; dbxref=FlyBase:FBpp0075461,FlyBase_Annotation_IDs:CG4994-PA,GB_protein:AAF49735.1,REFSEQ:NP_524069,GB_protein:AAF49735,FlyMine:FBpp0075461,modMine:FBpp0075461; MD5=17060b81e1ff01c85af78f788bbdb307; length=356; release=r6.09; species=Dmel;;F…	16.3	6	0.054	FGLYELFK+GLVPLWMR+IQTIPGYANNFR+SLGFSGMWNGLTPR+VKIQTIPGYANNFR+YAEIIGEENAYLYR
77	FBpp0072083|FBgn0034968|CG3195-PC|RpL12-PC FBpp0072084|FBgn0034968|CG3195-PA|RpL12-PA FBpp0072085|FBgn0034968|CG3195-PB|RpL12-PB	1.0000	FBpp0072083 type=protein; loc=2R:join(24060538..24060574,24060676..24060749,24060813..24060993,24061150..24061355); ID=FBpp0072083; name=RpL12-PC; parent=FBgn0034968,FBtr0072174; dbxref=FlyBase:FBpp0072083,FlyBase_Annotation_IDs:CG3195-PC,GB_protein:AAF47152.1,REFSEQ:NP_726413,GB_protein:AAF47152; MD5=5bbdaa3af012b6f79b471a6ddab9de70; length=165; release=r6.09; species=Dmel;;FBpp0072084 type=prot…	26.1	6	0.054	HPHDVIDELNEGSIEVPAE+HSGNIGFEDILAIAR+IGPLGLSPK
751a	FBpp0073847|FBgn0014455|CG11654-PA|Ahcy13-PA FBpp0312000|FBgn0014455|CG11654-PC|Ahcy13-PC	1.0000	FBpp0073847 type=protein; loc=X:join(15450391..15450415,15450667..15450857,15451395..15452477); ID=FBpp0073847; name=Ahcy13-PA; parent=FBgn0014455,FBtr0074030; dbxref=FlyBase:FBpp0073847,FlyBase_Annotation_IDs:CG11654-PA,GB_protein:AAF48453.1,REFSEQ:NP_511164,GB_protein:AAF48453,FlyMine:FBpp0073847,modMine:FBpp0073847; MD5=8ac30a4746355ffe9f9dfceae87fd82e; length=432; release=r6.09; species=Dmel;…	9.3	6	0.054	GLSEETTTGVHNLYK+LGVPAINVNDSVTK+VADISLAEWGR
731a	FBpp0071418|FBgn0052685|CG32685-PC|ZAP3-PC FBpp0300807|FBgn0052685|CG32685-PE|ZAP3-PE	1.0000	FBpp0071418 type=protein; loc=X:complement(join(10081933..10082304,10078486..10081871,10075144..10075627,10074976..10075070,10074394..10074895,10074138..10074326,10073877..10074065,10073301..10073411,10072749..10072800,10072570..10072685,10072230..10072388)); ID=FBpp0071418; name=ZAP3-PC; parent=FBgn0052685,FBtr0071489; dbxref=FlyBase:FBpp0071418,FlyBase_Annotation_IDs:CG32685-PC,GB_protein:AAF46…	6.2	6	0.044	EAAAGASTTAEQKPNKDPFEGQGR+ENRPFESAGVPAFR+NPQSDFGNYGNSYNSQDQGSAGGGNFGGFGDDSGGK+QGGPPGPGFGNDDLGAGPPR+SGDGNPIDGPSGSNPDDRIPEFK
729a	FBpp0071386|FBgn0030208|CG2890-PA|PPP4R2r-PA FBpp0071387|FBgn0030208|CG2890-PB|PPP4R2r-PB FBpp0089154|FBgn0030208|CG2890-PC|PPP4R2r-PC	1.0000	FBpp0071386 type=protein; loc=X:join(10479501..10479717,10479836..10480024,10480084..10481507); ID=FBpp0071386; name=PPP4R2r-PA; parent=FBgn0030208,FBtr0071451; dbxref=FlyBase:FBpp0071386,FlyBase_Annotation_IDs:CG2890-PA,GB_protein:AAF46594.2,REFSEQ:NP_727427,GB_protein:AAF46594; MD5=32fb74511f72745f57c93a05373a2572; length=609; release=r6.09; species=Dmel;;FBpp0071387 type=protein; loc=X:join(10…	16.9	6	0.051	ELEEYLQYVAK+LDLFNAAPFTVQR+LEEIPNYPNVDPFNYETMK+MVTMENSDEIMQILERFTDLKQK+NILVVSTIDPGR+SVSDEKQAAEPNAESENRNDLTTSK
718a	FBpp0070607|FBgn0026084|CG4944-PA|cib-PA FBpp0070609|FBgn0026084|CG4944-PB|cib-PB FBpp0298035|FBgn0026084|CG4944-PD|cib-PD FBpp0310070|FBgn0026084|CG4944-PE|cib-PE	1.0000	FBpp0070607 type=protein; loc=X:join(4109689..4109824,4109897..4110010,4110152..4110291); ID=FBpp0070607; name=cib-PA; parent=FBgn0026084,FBtr0070639; dbxref=FlyBase:FBpp0070607,FlyBase_Annotation_IDs:CG4944-PA,GB_protein:AAF45919.1,REFSEQ:NP_726908,GB_protein:AAF45919,FlyMine:FBpp0070607,modMine:FBpp0070607; MD5=51d7e2e0c78831f88638f1f1058c60fd; length=129; release=r6.09; species=Dmel;;FBpp00706…	53.5	6	0.048	IILPTAEDVAAEK+NQFIAGIENFDAK+NVLPTKEVIEAEK+SQLEGFNQDK+SQLEGFNQDKLK+TQQSIFEGITAFNQNNLK
694	FBpp0293740|FBgn0260442|CG6831-PB|rhea-PB FBpp0293741|FBgn0260442|CG6831-PC|rhea-PC FBpp0293742|FBgn0260442|CG6831-PD|rhea-PD FBpp0305317|FBgn0260442|CG6831-PE|rhea-PE FBpp0305318|FBgn0260442|CG6831-PF|rhea-PF FBpp0305319|FBgn0260442|CG6831-PG|rhea-PG FBpp0305320|FBgn0260442|CG6831-PH|rhea-PH	1.0000	FBpp0293740 type=protein; loc=3L:join(8561482..8561617,8561687..8562085,8562145..8562336,8562396..8562474,8562533..8563036,8563100..8563188,8563546..8563634,8563979..8564095,8564157..8568744,8568811..8569001,8570968..8571084,8571146..8571661,8572018..8572677,8572898..8573472,8573531..8573789); ID=FBpp0293740; name=rhea-PB; parent=FBgn0260442,FBtr0305210; dbxref=REFSEQ:NP_001246674,GB_protein:AFH0…	4.1	6	0.043	ALLGYISAGQDVLIR+ALQPTVTDIPSATQLSK+NNAEQLGHAVGEISR+QAAIAGQLRPLPGQTVENTADELRK+TLQGASNPEALTQAGR
692	FBpp0293413|FBgn0262534|CG43088-PA|CG43088-PA	1.0000	FBpp0293413 type=protein; loc=X:join(14702358..14702563,14702618..14703044,14703103..14703558); ID=FBpp0293413; name=CG43088-PA; parent=FBgn0262534,FBtr0304873; dbxref=REFSEQ:NP_001245670,GB_protein:AFH07384,FlyBase:FBpp0293413,FlyBase_Annotation_IDs:CG43088-PA,modMine:FBpp0293413; MD5=fb7cafa51ec96fa8684ca86d1960221f; length=362; release=r6.09; species=Dmel;	12.7	6	0.054	ISGIPLSLR+NAEIGTYQHTFNLR+NMVEQTIEVLK+YSQESFVLTPYK
690	FBpp0292958|FBgn0033889|CG6701-PB|CG6701-PB FBpp0292959|FBgn0033889|CG6701-PC|CG6701-PC FBpp0292960|FBgn0033889|CG6701-PD|CG6701-PD FBpp0308979|FBgn0033889|CG6701-PE|CG6701-PE	1.0000	FBpp0292958 type=protein; loc=2R:complement(join(13979184..13979340,13978942..13979117,13977645..13977849,13977376..13977580,13975434..13977304,13975269..13975374,13974927..13975203,13974591..13974837,13973653..13974410)); ID=FBpp0292958; name=CG6701-PB; parent=FBgn0033889,FBtr0303989; dbxref=FlyBase:FBpp0292958,FlyBase_Annotation_IDs:CG6701-PB,REFSEQ:NP_001188923,GB_protein:AAF58307; MD5=d22394d…	5.4	6	0.049	EITQENLTGTLR+ILFPGEIPNTPLASGVLQLNNK+KPTVSAATPVAK+LISTNPEQMQAVR+LLQTDIGIISPYK
679	FBpp0289147|FBgn0024733|CG17521-PC|RpL10-PC FBpp0289148|FBgn0024733|CG17521-PD|RpL10-PD FBpp0306039|FBgn0024733|CG17521-PE|RpL10-PE	1.0000	FBpp0289147 type=protein; loc=3L:complement(join(23095275..23095297,23094906..23095211,23094684..23094846,23093714..23093878)); ID=FBpp0289147; name=RpL10-PC; parent=FBgn0024733,FBtr0299869; dbxref=FlyBase:FBpp0289147,FlyBase_Annotation_IDs:CG17521-PC,REFSEQ:NP_651954,GB_protein:AAF45440,FlyMine:FBpp0289147,modMine:FBpp0289147; MD5=a21ae4fdf57e935a5fb2b1b7c681fc43; length=218; release=r6.09; spec…	19.3	6	0.048	AQVIEALR+GAFGKPQGTVAR+IGQPIMSVR+YRPEHGPIAAWEK
676	FBpp0288761|FBgn0000392|CG11181-PB|cup-PB FBpp0312102|FBgn0000392|CG11181-PC|cup-PC	1.0000	FBpp0288761 type=protein; loc=2L:join(6664150..6664587,6664931..6665791,6668342..6668887,6668946..6669690,6669764..6670513,6674301..6674314); ID=FBpp0288761; name=cup-PB; parent=FBgn0000392,FBtr0290322; dbxref=FlyBase:FBpp0288761,FlyBase_Annotation_IDs:CG11181-PB,REFSEQ:NP_523493,GB_protein:AAF52418,FlyMine:FBpp0288761,modMine:FBpp0288761; MD5=abd3e4e6a1ceb0fd15a47a070e563302; length=1117; releas…	8.2	6	0.047	AVRPTTAPVVSSKPVK+FGDNQNFQSFESNQPHFATQYK+GKFEYPPPPPPPTPVQAPLATK+NKPNLISDESIIQSQPPQPQTEFQDPAIVNQR
658	FBpp0089041|FBgn0023175|CG1519-PA|Prosalpha7-PA	1.0000	FBpp0089041 type=protein; loc=2R:complement(join(9847697..9847717,9847073..9847638,9846731..9846905)); ID=FBpp0089041; name=Prosalpha7-PA; parent=FBgn0023175,FBtr0089998; dbxref=FlyBase:FBpp0089041,FlyBase_Annotation_IDs:CG1519-PA,GB_protein:AAF58889.1,REFSEQ:NP_724834,GB_protein:AAF58889,FlyMine:FBpp0089041,modMine:FBpp0089041; MD5=788b2e850a21fc0b3ab391936e1f1677; length=253; release=r6.09; spe…	26.9	6	0.051	FEMGLVGR+NIGMAVAGLVADGNFVADIAR+TDELVESAGEIIYK+VFQIDYASK+VTGGLHLINPSELTEK
651	FBpp0088505|FBgn0000083|CG5730-PA|AnxB9-PA FBpp0088506|FBgn0000083|CG5730-PB|AnxB9-PB FBpp0088985|FBgn0000083|CG5730-PD|AnxB9-PD FBpp0088986|FBgn0000083|CG5730-PC|AnxB9-PC FBpp0307769|FBgn0000083|CG5730-PE|AnxB9-PE FBpp0307770|FBgn0000083|CG5730-PF|AnxB9-PF	1.0000	FBpp0088505 type=protein; loc=3R:join(21067470..21067499,21068069..21068777,21068838..21069019,21070278..21070331); ID=FBpp0088505; name=AnxB9-PA; parent=FBgn0000083,FBtr0089517; dbxref=FlyBase:FBpp0088505,FlyBase_Annotation_IDs:CG5730-PA,GB_protein:AAF55841.1,REFSEQ:NP_476604,GB_protein:AAF55841,FlyMine:FBpp0088505,modMine:FBpp0088505; MD5=840a18617e271c9f89fd09de614262d4; length=324; release=r6…	18.5	6	0.047	AIIEILAR+LEIAEAFK+QIFLEYENLSGNDIEK+SEIDLGDIK+SLESWIK+TIAQFYEQSFGK
631	FBpp0087972|FBgn0029093|CG1548-PA|cathD-PA	1.0000	FBpp0087972 type=protein; loc=2R:complement(join(7822549..7823466,7822225..7822485)); ID=FBpp0087972; name=cathD-PA; parent=FBgn0029093,FBtr0088898; dbxref=FlyBase:FBpp0087972,FlyBase_Annotation_IDs:CG1548-PA,GB_protein:AAF59186.1,REFSEQ:NP_652013,GB_protein:AAF59186,FlyMine:FBpp0087972,modMine:FBpp0087972; MD5=fbe176b5e485f5702cfdc5f320281c69; length=392; release=r6.09; species=Dmel;	17.6	6	0.049	DQTFAEALSEPGLVFVAAK+FDGILGLGYNSISVDK+KAYWQIK+TFELEGKDYILR+VVFDTGSSNLWVPSK
629	FBpp0087958|FBgn0033235|CG8728-PA|CG8728-PA	1.0000	FBpp0087958 type=protein; loc=2R:complement(join(7938900..7938955,7938437..7938815,7937959..7938375,7937762..7937902,7937204..7937708,7936971..7937143)); ID=FBpp0087958; name=CG8728-PA; parent=FBgn0033235,FBtr0088882; dbxref=FlyBase:FBpp0087958,FlyBase_Annotation_IDs:CG8728-PA,GB_protein:AAF59168.1,REFSEQ:NP_610333,GB_protein:AAF59168,FlyMine:FBpp0087958,modMine:FBpp0087958; MD5=f597e2b6e045ffbbf…	14.6	6	0.047	AIWETEALEDSGPK+EIESVTAADIQR+LAFNSTVNFPNKDAILK+VTSLGGDEVGSGTGIGQITGGVR+YEVAYPSGVSHFLEK
614	FBpp0087608|FBgn0025286|CG1821-PA|RpL31-PA FBpp0087609|FBgn0025286|CG1821-PC|RpL31-PC FBpp0087610|FBgn0025286|CG1821-PB|RpL31-PB	1.0000	FBpp0087608 type=protein; loc=2R:join(9587483..9587706,9587777..9587927); ID=FBpp0087608; name=RpL31-PA; parent=FBgn0025286,FBtr0088525; dbxref=FlyBase:FBpp0087608,FlyBase_Annotation_IDs:CG1821-PA,GB_protein:AAM71073.1,REFSEQ:NP_724804,GB_protein:AAM71073,FlyMine:FBpp0087608,modMine:FBpp0087608; MD5=c0c2c61de126706eeb326248c8db3bbb; length=124; release=r6.09; species=Dmel;;FBpp0087609 type=protei…	39.5	6	0.051	ECTIHLAK+EMGTTDVR+LYTYVTYVPVSTFK+NDDEDSPNKLYTYVTYVPVSTFK+RNDDEDSPNKLYTYVTYVPVSTFK+SAINEVVTR
7	FBpp0070208|FBgn0023169|CG3051-PA|AMPKalpha-PA FBpp0070209|FBgn0023169|CG3051-PB|AMPKalpha-PB FBpp0089374|FBgn0023169|CG3051-PC|AMPKalpha-PC	1.0000	FBpp0070208 type=protein; loc=X:join(1375909..1376187,1376696..1378165); ID=FBpp0070208; name=AMPKalpha-PA; parent=FBgn0023169,FBtr0070216; dbxref=FlyBase:FBpp0070208,FlyBase_Annotation_IDs:CG3051-PA,GB_protein:AAF45614.1,REFSEQ:NP_477313,GB_protein:AAF45614,FlyMine:FBpp0070208,modMine:FBpp0070208; MD5=47ac5b6cccfe57d6b140c053877d8b3d; length=582; release=r6.09; species=Dmel;;FBpp0070209 type=pro…	16.5	6	0.052	AAAAEAVAAGSANGQPLVK+IADFGLSNMMLDGEFLR+IGHYLLGATLGTGTFGK+QLAMSVQTSGGGAFPEK+SGIFPIPEYLNK+SQSKPNDIMLEVYR
592	FBpp0086897|FBgn0002069|CG3821-PA|Aats-asp-PA FBpp0305104|FBgn0002069|CG3821-PB|Aats-asp-PB FBpp0308483|FBgn0002069|CG3821-PC|Aats-asp-PC	1.0000	FBpp0086897 type=protein; loc=2R:join(12880790..12880870,12880950..12881275,12881508..12882532,12882742..12882905); ID=FBpp0086897; name=Aats-asp-PA; parent=FBgn0002069,FBtr0087784; dbxref=FlyBase:FBpp0086897,FlyBase_Annotation_IDs:CG3821-PA,GB_protein:AAF58445.1,REFSEQ:NP_476609,GB_protein:AAF58445,FlyMine:FBpp0086897,modMine:FBpp0086897; MD5=d591e774a6a00e15b123c851058b06b9; length=531; release…	16.4	6	0.051	EAGVETGDEEDLSTPNEK+ESIIDIQAKPVAVSSK+GEEILSGAQR+IISAASEGGANVFTVSYFK+NFVPVSELSGQVGK+YGLSEMIQSK
584	FBpp0086790|FBgn0024556|CG6050-PA|EfTuM-PA FBpp0290603|FBgn0024556|CG6050-PB|EfTuM-PB	1.0000	FBpp0086790 type=protein; loc=2R:13507744..13509213; ID=FBpp0086790; name=EfTuM-PA; parent=FBgn0024556,FBtr0087670; dbxref=FlyBase:FBpp0086790,FlyBase_Annotation_IDs:CG6050-PA,GB_protein:AAF58366.1,REFSEQ:NP_524752,GB_protein:AAF58366,FlyMine:FBpp0086790,modMine:FBpp0086790; MD5=7a0e5fa7d05e880ec944f46cbdf44dd5; length=489; release=r6.09; species=Dmel;;FBpp0290603 type=protein; loc=2R:13507744..1…	13.7	6	0.054	ALDQLEAQVYILSK+DGNLTLGTGVVTSTLPPLTESQR+GITINVAHVEYQTETR+LLQEVDSFIPTPVR
559	FBpp0086068|FBgn0022029|CG4798-PA|l(2)k01209-PA FBpp0086069|FBgn0022029|CG4798-PB|l(2)k01209-PB FBpp0086070|FBgn0022029|CG4798-PC|l(2)k01209-PC FBpp0086071|FBgn0022029|CG4798-PD|l(2)k01209-PD	1.0000	FBpp0086068 type=protein; loc=2R:join(17420509..17420573,17423656..17423963,17424028..17424134,17424198..17424505,17424573..17424759,17424819..17425412,17425470..17425586); ID=FBpp0086068; name=l(2)k01209-PA; parent=FBgn0022029,FBtr0086912; dbxref=GB_protein:AAF57873.1,FlyBase:FBpp0086068,FlyBase_Annotation_IDs:CG4798-PA,GB_protein:AAF57873.2,REFSEQ:NP_611206,GB_protein:AAF57873,FlyMine:FBpp00860…	12.5	6	0.052	IFVDTDPDIR+ILIQTNLK+IVTSALDPEINSK+KVEVPVYNFVTHGR+TGEPELYYLR+TTVETPQGVLYEGKR
543	FBpp0085841|FBgn0050122|CG30122-PB|CG30122-PB FBpp0290145|FBgn0050122|CG30122-PC|CG30122-PC FBpp0290146|FBgn0050122|CG30122-PD|CG30122-PD	1.0000	FBpp0085841 type=protein; loc=2R:complement(join(18638819..18638960,18637847..18638617,18636888..18637739,18636340..18636821,18636143..18636271,18634770..18634941,18633426..18634285,18633192..18633363,18633054..18633124,18632822..18632986)); ID=FBpp0085841; name=CG30122-PB; parent=FBgn0050122,FBtr0086660; dbxref=GB_protein:AAF57660.2,FlyBase:FBpp0085841,FlyBase_Annotation_IDs:CG30122-PB,REFSEQ:NP…	5.0	6	0.053	AYVEGGAGDGENAPVTPSR+NYNSGSGGQQNWVQNSR+SQTTEDEYEDVVPEPR+YELIGPDAFISK
541	FBpp0085796|FBgn0010551|CG15081-PC|Phb2-PC FBpp0085797|FBgn0010551|CG15081-PB|Phb2-PB FBpp0085798|FBgn0010551|CG15081-PA|Phb2-PA FBpp0111774|FBgn0010551|CG15081-PD|Phb2-PD FBpp0111775|FBgn0010551|CG15081-PE|Phb2-PE FBpp0111776|FBgn0010551|CG15081-PF|Phb2-PF	1.0000	FBpp0085796 type=protein; loc=2R:join(18819633..18819765,18820196..18820542,18820605..18820838,18821041..18821118,18821184..18821291); ID=FBpp0085796; name=Phb2-PC; parent=FBgn0010551,FBtr0086614; dbxref=FlyBase:FBpp0085796,FlyBase_Annotation_IDs:CG15081-PC,GB_protein:AAM68447.1,GB_protein:AAM68447,REFSEQ:NP_725832,GB_protein:AAM68447; MD5=f3577dbaa7059493d393d38b3f6cb5db; length=299; release=r6.…	23.7	6	0.047	AVFFVER+IPWFQYPIIYDIR+IVQAEGEAEAAK+LGGIQSDIYSEGLHVR+QQVSLLIR+VLSRPDSLNLPYLHK
53	FBpp0071373|FBgn0028342|CG2968-PA|ATPsyndelta-PA FBpp0305117|FBgn0028342|CG2968-PB|ATPsyndelta-PB FBpp0310433|FBgn0028342|CG2968-PC|ATPsyndelta-PC	1.0000	FBpp0071373 type=protein; loc=X:join(10213287..10213485,10213560..10213771,10214099..10214161); ID=FBpp0071373; name=ATPsyndelta-PA; parent=FBgn0028342,FBtr0071438; dbxref=FlyBase:FBpp0071373,FlyBase_Annotation_IDs:CG2968-PA,GB_protein:AAF46561.1,REFSEQ:NP_572610,GB_protein:AAF46561,FlyMine:FBpp0071373,modMine:FBpp0071373; MD5=ca2107c2e02ed1027a0e7dcf9958d8f9; length=157; release=r6.09; species=D…	33.1	6	0.054	AQAAIAVEVAEALVK+HVPTLAVLKPGVVQVVENDGK+QIDVPSFSGSFGILAK
499	FBpp0084901|FBgn0039697|CG7834-PA|CG7834-PA FBpp0084902|FBgn0039697|CG7834-PB|CG7834-PB	1.0000	FBpp0084901 type=protein; loc=3R:complement(join(29802790..29802840,29801949..29802659)); ID=FBpp0084901; name=CG7834-PA; parent=FBgn0039697,FBtr0085535; dbxref=FlyBase:FBpp0084901,FlyBase_Annotation_IDs:CG7834-PA,GB_protein:AAN14188.1,REFSEQ:NP_651727,GB_protein:AAN14188,FlyMine:FBpp0084901,modMine:FBpp0084901; MD5=8eccfcf4926bcdcb040a77e7403a71f2; length=253; release=r6.09; species=Dmel;;FBpp00…	34.4	6	0.054	ADLVILGK+GVHVEIPAAEYELLQPIHVSK+HSMNPFDEIAVEEAVK+IEVISVEDPPVR+LAEEVIAVSVGPAQSQEVIR+TPAVLSADLR
50	FBpp0071279|FBgn0014868|CG9022-PA|Ost48-PA	1.0000	FBpp0071279 type=protein; loc=X:complement(join(9158290..9158431,9157008..9158215)); ID=FBpp0071279; name=Ost48-PA; parent=FBgn0014868,FBtr0071344; dbxref=FlyBase:FBpp0071279,FlyBase_Annotation_IDs:CG9022-PA,GB_protein:AAF46453.1,REFSEQ:NP_511096,GB_protein:AAF46453,FlyMine:FBpp0071279,modMine:FBpp0071279; MD5=1bed9989bd15e38ed422ca79b5f6c5f9; length=449; release=r6.09; species=Dmel;	22.9	6	0.055	GTGLIADKENPLVLK+LAQFVDDGGNVLVAGSEK+LLTAESTAYSYNPEASVSDYPHAVGR+NVIIFAPSVEEFGGDVSVER+VGYTHLYSTTQVSVRPLEHTQYER
487	FBpp0084626|FBgn0039566|CG4849-PA|CG4849-PA	1.0000	FBpp0084626 type=protein; loc=3R:join(27963688..27963801,27963862..27964530,27964589..27964680,27964740..27964931,27964985..27966487,27966553..27966910); ID=FBpp0084626; name=CG4849-PA; parent=FBgn0039566,FBtr0085257; dbxref=FlyBase:FBpp0084626,FlyBase_Annotation_IDs:CG4849-PA,GB_protein:AAF56769.1,REFSEQ:NP_651605,GB_protein:AAF56769,FlyMine:FBpp0084626,modMine:FBpp0084626; MD5=85e35ef6a1004e5b1…	10.1	6	0.052	FFDDPMLLELAR+GGGQIIPTAR+IAVEPVNPSELPK+IVSGTLHAGQEVR+VLGENYTLQDEEDSR+YYPSAVEVYGPDVETIVQEEDAQPLDKPLIEPVKK
458	FBpp0083749|FBgn0053193|CG33193-PA|sav-PA FBpp0292543|FBgn0053193|CG33193-PB|sav-PB	1.0000	FBpp0083749 type=protein; loc=3R:complement(join(23060372..23061183,23059030..23059983,23058896..23058956)); ID=FBpp0083749; name=sav-PA; parent=FBgn0053193,FBtr0084356; dbxref=FlyBase:FBpp0083749,FlyBase_Annotation_IDs:CG33193-PA,GB_protein:AAF56090.3,REFSEQ:NP_788721,GB_protein:AAF56090,FlyMine:FBpp0083749,modMine:FBpp0083749; MD5=78fbbff40242e50a0768a59bfae17504; length=608; release=r6.09; spe…	7.3	6	0.045	ASSNQLSQNSSNYVNFEQIER+RQQSSPLLQTTSSPAPGAGGFQR
456	FBpp0083704|FBgn0039025|CG7023-PB|Usp12-46-PB	1.0000	FBpp0083704 type=protein; loc=3R:22774954..22776228; ID=FBpp0083704; name=Usp12-46-PB; parent=FBgn0039025,FBtr0084311; dbxref=FlyBase:FBpp0083704,FlyBase_Annotation_IDs:CG7023-PB,GB_protein:AAF56066.1,REFSEQ:NP_651099,GB_protein:AAF56066,FlyMine:FBpp0083704,modMine:FBpp0083704; MD5=0fcd875d3713f4b32f3429ea3cf43d95; length=424; release=r6.09; species=Dmel;	12.3	6	0.047	ATNQGGSTSAMASSIASK+LFNTSDDAVNPDR+SSETGYILFYQSR+VVFPLELR
451	FBpp0083647|FBgn0038972|CG7054-PA|CG7054-PA	1.0000	FBpp0083647 type=protein; loc=3R:join(22465275..22465675,22465737..22465875); ID=FBpp0083647; name=CG7054-PA; parent=FBgn0038972,FBtr0084254; dbxref=FlyBase:FBpp0083647,FlyBase_Annotation_IDs:CG7054-PA,GB_protein:AAF56003.1,REFSEQ:NP_651050,GB_protein:AAF56003,FlyMine:FBpp0083647,modMine:FBpp0083647; MD5=8ddb7a8c5a8a5d8a961a6546bc554ca9; length=179; release=r6.09; species=Dmel;	34.6	6	0.047	DQPIVSWSGLEGK+QENKIEETPTISNTTR+SNLLTLLMVDPDAPTR+VIYGDDLEVK+YIFLLYR
413	FBpp0082008|FBgn0017581|CG17342-PA|Lk6-PA FBpp0082009|FBgn0017581|CG17342-PB|Lk6-PB	1.0000	FBpp0082008 type=protein; loc=3R:complement(join(11763484..11763646,11756313..11756492,11755735..11756246,11755449..11755671,11755177..11755387,11752972..11755111)); ID=FBpp0082008; name=Lk6-PA; parent=FBgn0017581,FBtr0082534; dbxref=FlyBase:FBpp0082008,FlyBase_Annotation_IDs:CG17342-PA,GB_protein:AAF54694.1,REFSEQ:NP_651986,GB_protein:AAF54694,FlyMine:FBpp0082008,modMine:FBpp0082008; MD5=77ffe0f…	8.3	6	0.053	ELDEEEGDDYLYEQQQR+IGLSPPSESVLLQR+LSAEAVLNHPWIR+NASAIYPNSGGFK+QQLPSNAYTR+VDDKFGEEEFEDEPKEETQADNLK
409	FBpp0081845|FBgn0086472|CG6684-PA|RpS25-PA FBpp0081846|FBgn0086472|CG6684-PB|RpS25-PB	1.0000	FBpp0081845 type=protein; loc=3R:complement(join(11216259..11216261,11215693..11215969,11215551..11215624)); ID=FBpp0081845; name=RpS25-PA; parent=FBgn0086472,FBtr0082369; dbxref=FlyBase:FBpp0081845,FlyBase_Annotation_IDs:CG6684-PA,GB_protein:AAN13495.1,REFSEQ:NP_524315,GB_protein:AAN13495,FlyMine:FBpp0081845,modMine:FBpp0081845; MD5=8c5e61719f2edf88581cb7dbfdab6582; length=117; release=r6.09; sp…	33.3	6	0.042	DKLNNQVLFDK+DKLNNQVLFDKATYEK+LITPSVVSER+QVVQHHSQVIYTR
41	FBpp0070940|FBgn0029897|CG3203-PB|RpL17-PB FBpp0070941|FBgn0029897|CG3203-PC|RpL17-PC FBpp0070942|FBgn0029897|CG3203-PD|RpL17-PD FBpp0070943|FBgn0029897|CG3203-PA|RpL17-PA FBpp0311459|FBgn0029897|CG3203-PE|RpL17-PE	1.0000	FBpp0070940 type=protein; loc=X:complement(join(6743058..6743138,6741777..6742256)); ID=FBpp0070940; name=RpL17-PB; parent=FBgn0029897,FBtr0070980; dbxref=FlyBase:FBpp0070940,FlyBase_Annotation_IDs:CG3203-PB,GB_protein:AAN09182.1,REFSEQ:NP_727119,GB_protein:AAN09182; MD5=ac8aff56af05af0bddb89ce79b8e727e; length=186; release=r6.09; species=Dmel;;FBpp0070941 type=protein; loc=X:complement(join(6743…	14.5	6	0.054	GLDADRLVVHHIQVNR+KSAEFLLQLLR+LVVHHIQVNR+SAEFLLQLLR
377	FBpp0080906|FBgn0011638|CG10922-PA|La-PA	1.0000	FBpp0080906 type=protein; loc=2L:complement(join(20348950..20349924,20348681..20348878)); ID=FBpp0080906; name=La-PA; parent=FBgn0011638,FBtr0081374; dbxref=FlyBase:FBpp0080906,FlyBase_Annotation_IDs:CG10922-PA,GB_protein:AAF53885.1,REFSEQ:NP_477014,GB_protein:AAF53885,FlyMine:FBpp0080906,modMine:FBpp0080906; MD5=7f7d42f2a6b13da2ced949aa97824ddd; length=390; release=r6.09; species=Dmel;	19.7	6	0.043	IKDFEVAYIEFAK+KDPAPAAEEAAGGFTK+NAIVVFEGAPETSSR+NAIVVFEGAPETSSREEIR+QVEYYFGDANLNR+SEEGLVEISEDKLSLR
373	FBpp0080727|FBgn0032731|CG10641-PA|Swip-1-PA FBpp0309283|FBgn0032731|CG10641-PB|Swip-1-PB	1.0000	FBpp0080727 type=protein; loc=2L:complement(join(18986672..18986910,18978355..18978769)); ID=FBpp0080727; name=Swip-1-PA; parent=FBgn0032731,FBtr0081185; dbxref=FlyBase:FBpp0080727,FlyBase_Annotation_IDs:CG10641-PA,GB_protein:AAF53731.1,REFSEQ:NP_609925,GB_protein:AAF53731,FlyMine:FBpp0080727,modMine:FBpp0080727; MD5=aa96792e1477ff83c91e7dcc3268d4e2; length=217; release=r6.09; species=Dmel;;FBpp0…	30.9	6	0.048	AQAGELDSDSGLNQLAR+EFLLIFR+LTEVDVEQVGVSGAK+RQEIMESQEAGIEVR+VVNVYTDFPEFSR
369	FBpp0080692|FBgn0032748|CG10492-PA|CG10492-PA FBpp0111956|FBgn0032748|CG10492-PB|CG10492-PB	1.0000	FBpp0080692 type=protein; loc=2L:join(19054851..19055570,19055629..19056072,19056252..19057520); ID=FBpp0080692; name=CG10492-PA; parent=FBgn0032748,FBtr0081148; dbxref=FlyBase:FBpp0080692,FlyBase_Annotation_IDs:CG10492-PA,GB_protein:AAF53750.1,REFSEQ:NP_609937,GB_protein:AAF53750,FlyMine:FBpp0080692,modMine:FBpp0080692; MD5=7c51af0a6067762e10e424cc00f149b9; length=810; release=r6.09; species=Dme…	9.8	6	0.053	GPPPPQQTIFQAHSAPPPQTVR+RPSAETTPPPTSIGGEQQHDSVNEGGSSNSSGTSLHR+SLINVPLQAQQQPHQQQQMR
352	FBpp0079992|FBgn0032444|CG5525-PA|CG5525-PA	1.0000	FBpp0079992 type=protein; loc=2L:complement(join(12692717..12692822,12691565..12692217,12691363..12691502,12690619..12691303,12690538..12690555)); ID=FBpp0079992; name=CG5525-PA; parent=FBgn0032444,FBtr0080411; dbxref=FlyBase:FBpp0079992,FlyBase_Annotation_IDs:CG5525-PA,GB_protein:AAF53210.1,REFSEQ:NP_609579,GB_protein:AAF53210,FlyMine:FBpp0079992,modMine:FBpp0079992; MD5=70cb9ff0b09e85a414aa544d…	13.7	6	0.051	GLHPTAISDSFQR+MIQAGNGEVSITNDGATILK+SYILNIVK+VTDPGKETSVDLK+VVSQQSSLLAPIAVDAVLK
340	FBpp0079650|FBgn0032216|CG5384-PA|Usp14-PA FBpp0304059|FBgn0032216|CG5384-PB|Usp14-PB	1.0000	FBpp0079650 type=protein; loc=2L:complement(join(10314296..10314311,10314064..10314239,10313901..10314005,10313306..10313688,10313084..10313240,10312962..10313027,10312384..10312908)); ID=FBpp0079650; name=Usp14-PA; parent=FBgn0032216,FBtr0080061; dbxref=GB_protein:AAF52908.1,FlyBase:FBpp0079650,FlyBase_Annotation_IDs:CG5384-PA,REFSEQ:NP_609377,GB_protein:AAF52908,FlyMine:FBpp0079650,modMine:FBpp…	16.2	6	0.051	AQLFALTGVQPDR+ASPQFAQTGENGTYR+DGAVVLLLGSK+ESVPEVPATPVK+FIEDMNEAEAATAMR+LPAYLTVQFVR
339	FBpp0079648|FBgn0011703|CG5371-PA|RnrL-PA	1.0000	FBpp0079648 type=protein; loc=2L:complement(join(10327827..10327878,10327687..10327775,10327277..10327454,10325099..10327218)); ID=FBpp0079648; name=RnrL-PA; parent=FBgn0011703,FBtr0080059; dbxref=GB_protein:AAF52913.2,FlyBase:FBpp0079648,FlyBase_Annotation_IDs:CG5371-PA,REFSEQ:NP_477027,GB_protein:AAF52913,FlyMine:FBpp0079648,modMine:FBpp0079648; MD5=b217b53a9d2e60495fffb9b35fac9ca1; length=812;…	11.9	6	0.051	DFGYNYFGFK+DLTELDLWDDDMKNQIISSR+RVLSGEFQVVNHHLLR+TKPAANAIQFTVNKK+VAIGIHGEDIDAAVETYNLLSER+VPLVSEFHYNVVK
338	FBpp0079643|FBgn0027568|CG5366-PA|Cand1-PA FBpp0304507|FBgn0027568|CG5366-PB|Cand1-PB	1.0000	FBpp0079643 type=protein; loc=2L:complement(join(10362463..10362507,10362014..10362397,10361666..10361955,10361422..10361584,10360003..10361361,10358711..10359938,10358502..10358648,10358307..10358437)); ID=FBpp0079643; name=Cand1-PA; parent=FBgn0027568,FBtr0080054; dbxref=FlyBase:FBpp0079643,FlyBase_Annotation_IDs:CG5366-PA,GB_protein:AAF52924.1,REFSEQ:NP_609389,GB_protein:AAF52924,FlyMine:FBpp0…	5.0	6	0.049	ATAGAPSEVVQLHK+AVSALSQIPK+LVLVNPDELLPQLQQALR+NQQLVDFLK+SDIFHAYVALLK
327	FBpp0079520|FBgn0043456|CG4747-PA|CG4747-PA FBpp0292905|FBgn0043456|CG4747-PB|CG4747-PB FBpp0310306|FBgn0043456|CG4747-PC|CG4747-PC	1.0000	FBpp0079520 type=protein; loc=2L:join(10004047..10004126,10004535..10004571,10005424..10005506,10005568..10006417,10006475..10006585,10006908..10007178,10007255..10007341,10007414..10007503,10007567..10007766); ID=FBpp0079520; name=CG4747-PA; parent=FBgn0043456,FBtr0079930; dbxref=FlyBase:FBpp0079520,FlyBase_Annotation_IDs:CG4747-PA,GB_protein:AAF52846.3,REFSEQ:NP_609336,GB_protein:AAF52846,FlyMi…	13.1	6	0.043	AYVEMSTIDPDTSLDIGEGIK+DVSGEALQDADEASSTPTGR+LVLNMAENLDQSMPVTSITNEVFK+YIDDPAEVDEQVNK
302	FBpp0078985|FBgn0031878|CG9188-PA|sip2-PA FBpp0078986|FBgn0031878|CG9188-PB|sip2-PB FBpp0078987|FBgn0031878|CG9188-PC|sip2-PC FBpp0078988|FBgn0031878|CG9188-PD|sip2-PD FBpp0078989|FBgn0031878|CG9188-PE|sip2-PE	1.0000	FBpp0078985 type=protein; loc=2L:complement(join(6961895..6963532,6961591..6961830)); ID=FBpp0078985; name=sip2-PA; parent=FBgn0031878,FBtr0079357; dbxref=FlyBase:FBpp0078985,FlyBase_Annotation_IDs:CG9188-PA,GB_protein:AAF52468.2,REFSEQ:NP_609090,GB_protein:AAF52468,FlyMine:FBpp0078985,modMine:FBpp0078985; MD5=6a30e7d58a0a0532b7ef08039a7f85b7; length=625; release=r6.09; species=Dmel;;FBpp0078986 …	13.4	6	0.054	GEELELLSDLHGSLR+QSTFVVSPKPEPK+SPAVAFLQPSIPLR+TVNLGEDTMYEAGDLEHLDDGDDSFSAFER+YLNSAVEPTVMR
299	FBpp0078864|FBgn0000308|CG9553-PA|chic-PA FBpp0078865|FBgn0000308|CG9553-PC|chic-PC FBpp0078866|FBgn0000308|CG9553-PB|chic-PB FBpp0089196|FBgn0000308|CG9553-PD|chic-PD FBpp0301151|FBgn0000308|CG9553-PE|chic-PE FBpp0301152|FBgn0000308|CG9553-PF|chic-PF	1.0000	FBpp0078864 type=protein; loc=2L:complement(join(5979412..5979522,5976611..5976782,5973577..5973674)); ID=FBpp0078864; name=chic-PA; parent=FBgn0000308,FBtr0079233; dbxref=FlyBase:FBpp0078864,FlyBase_Annotation_IDs:CG9553-PA,GB_protein:AAF52315.1,REFSEQ:NP_477016,GB_protein:AAF52315,FlyMine:FBpp0078864,modMine:FBpp0078864; MD5=9f75c804240ccfc8243c92ceeaeb2a1e; length=126; release=r6.09; species=D…	44.4	6	0.043	LISGFDQQDGLTSNGVTLAGQR+TTQAVIVSIYEDPVQPQQAASVVEK+YIYLSGTDR
297	FBpp0078733|FBgn0002525|CG6944-PA|Lam-PA FBpp0297901|FBgn0002525|CG6944-PB|Lam-PB FBpp0297902|FBgn0002525|CG6944-PC|Lam-PC FBpp0312110|FBgn0002525|CG6944-PD|Lam-PD	1.0000	FBpp0078733 type=protein; loc=2L:join(5543332..5543794,5544038..5544741,5544807..5545508); ID=FBpp0078733; name=Lam-PA; parent=FBgn0002525,FBtr0079100; dbxref=FlyBase:FBpp0078733,FlyBase_Annotation_IDs:CG6944-PA,GB_protein:AAF52262.1,REFSEQ:NP_476616,GB_protein:AAF52262,FlyMine:FBpp0078733,modMine:FBpp0078733; MD5=3c317e8fc67e7c24cc1bba84fa2623e5; length=622; release=r6.09; species=Dmel;;FBpp0297…	15.0	6	0.053	AVVDESEDHSVADYYVSASAK+GSEEVAIGGWQLQR+HGQEIDLLEK+LNEDLNEALKELER+NIFEAELLETR+VRIDALNANINELEQANADLNAR
30	FBpp0070637|FBgn0026079|CG6133-PA|Nsun2-PA	1.0000	FBpp0070637 type=protein; loc=X:complement(join(4113545..4113604,4111643..4113467,4111229..4111584)); ID=FBpp0070637; name=Nsun2-PA; parent=FBgn0026079,FBtr0070669; dbxref=FlyBase:FBpp0070637,FlyBase_Annotation_IDs:CG6133-PA,GB_protein:AAF45921.1,REFSEQ:NP_652007,GB_protein:AAF45921,FlyMine:FBpp0070637,modMine:FBpp0070637; MD5=2a0665242cefb50e11ab6f510c69ddd7; length=746; release=r6.09; species=D…	14.6	6	0.052	DADGALELVDAGHLVPGLK+LAQEGLQTSNAFMGASR+LLGADLSKFETNKYEDAR+LNETAKQPAAEPQVDADGKPIEEK+VAAAAAADAEVGK+VLPHLQDSGGFFVAVLEK
283	FBpp0078354|FBgn0037351|CG1475-PB|RpL13A-PB	1.0000	FBpp0078354 type=protein; loc=3R:join(5624500..5624520,5624890..5625130,5625514..5625869); ID=FBpp0078354; name=RpL13A-PB; parent=FBgn0037351,FBtr0078705; dbxref=FlyBase:FBpp0078354,FlyBase_Annotation_IDs:CG1475-PB,GB_protein:AAF51987.1,REFSEQ:NP_649560,GB_protein:AAF51987,FlyMine:FBpp0078354,modMine:FBpp0078354; MD5=b12cede152a797013706236cb3f27e6d; length=205; release=r6.09; species=Dmel;	17.1	6	0.048	LSHEVGWHYQDVIK+RVVVPIAMR+VFDGIPSPYDK+VFDGIPSPYDKR+VVVPIAMR
265	FBpp0077716|FBgn0002593|CG4087-PA|RpLP1-PA FBpp0304265|FBgn0002593|CG4087-PB|RpLP1-PB	1.0000	FBpp0077716 type=protein; loc=2L:join(420075..420146,420292..420558); ID=FBpp0077716; name=RpLP1-PA; parent=FBgn0002593,FBtr0078056; dbxref=FlyBase:FBpp0077716,FlyBase_Annotation_IDs:CG4087-PA,GB_protein:AAF51499.1,REFSEQ:NP_476630,GB_protein:AAF51499,FlyMine:FBpp0077716,modMine:FBpp0077716; MD5=14996ea00a002e01173b79d94ab23b2f; length=112; release=r6.09; species=Dmel;;FBpp0304265 type=protein; l…	53.6	6	0.050	AANVEVEPYWPGLFAK+ALEGINVK+DLITNIGSGVGAAPAGGAAPAAAAAAPAAESK+DLITNIGSGVGAAPAGGAAPAAAAAAPAAESKKEEK
247	FBpp0077351|FBgn0031497|CG17259-PA|CG17259-PA FBpp0307454|FBgn0031497|CG17259-PB|CG17259-PB	1.0000	FBpp0077351 type=protein; loc=2L:complement(3035645..3037150); ID=FBpp0077351; name=CG17259-PA; parent=FBgn0031497,FBtr0077667; dbxref=FlyBase:FBpp0077351,FlyBase_Annotation_IDs:CG17259-PA,GB_protein:AAF51155.1,REFSEQ:NP_608743,GB_protein:AAF51155,FlyMine:FBpp0077351,modMine:FBpp0077351; MD5=ba4ce5819a59738c9cd887b0c89b50ce; length=501; release=r6.09; species=Dmel;;FBpp0307454 type=protein; loc=2…	17.6	6	0.053	DYVPLYTPFFMR+EVGNHLHESVPVSNDEDENRVER+EVMQEVAQLSQFDEELYK+FKDVALVETVIAK+FQDEIPFVKPAPIDLELAAAEK
195	FBpp0075581|FBgn0260049|CG10724-PA|flr-PA FBpp0075582|FBgn0260049|CG10724-PB|flr-PB	1.0000	FBpp0075581 type=protein; loc=3L:join(13412942..13412975,13413317..13413438,13414058..13414148,13414337..13414600,13414666..13415720,13415777..13415927,13415995..13416104); ID=FBpp0075581; name=flr-PA; parent=FBgn0260049,FBtr0075845; dbxref=FlyBase:FBpp0075581,FlyBase_Annotation_IDs:CG10724-PA,GB_protein:AAF49822.1,REFSEQ:NP_648642,GB_protein:AAF49822,FlyMine:FBpp0075581,modMine:FBpp0075581; MD5=…	16.4	6	0.054	FGHVFMSETGTSVGEISGQSK+IVTGSEDNTIAVFEGPPFK+STIYTGSHDGVVTNWNSGSGTNDR+VELDHLGAVTDVSYSPDLK+YSPSGFYIASGDASGK
190	FBpp0075385|FBgn0027088|CG6778-PA|Aats-gly-PA FBpp0075386|FBgn0027088|CG6778-PB|Aats-gly-PB FBpp0306062|FBgn0027088|CG6778-PC|Aats-gly-PC	1.0000	FBpp0075385 type=protein; loc=3L:15095520..15097559; ID=FBpp0075385; name=Aats-gly-PA; parent=FBgn0027088,FBtr0075632; dbxref=FlyBase:FBpp0075385,FlyBase_Annotation_IDs:CG6778-PA,GB_protein:AAF49668.2,REFSEQ:NP_648746,GB_protein:AAF49668,FlyMine:FBpp0075385,modMine:FBpp0075385; MD5=1f7c4e2628b4a84e546d494b2e871aaa; length=679; release=r6.09; species=Dmel;;FBpp0075386 type=protein; loc=3L:15095262…	15.0	6	0.046	GFLRPETAQGIFVNFK+LTTADGQSHDLGKDTISVK+SAYDLGQHTAATGVR+TVHVEEFIPSVVEPSFGIGR+VGLEEVVGVVK+YARTDEIAIPYGITVDFDTLK
166	FBpp0074713|FBgn0036891|CG9372-PA|CG9372-PA	1.0000	FBpp0074713 type=protein; loc=3L:join(19606581..19606668,19606833..19606981,19607041..19607177,19607246..19607825,19608003..19608275); ID=FBpp0074713; name=CG9372-PA; parent=FBgn0036891,FBtr0074945; dbxref=FlyBase:FBpp0074713,FlyBase_Annotation_IDs:CG9372-PA,GB_protein:AAF49135.1,REFSEQ:NP_649132,GB_protein:AAF49135,FlyMine:FBpp0074713,modMine:FBpp0074713; MD5=35b1ba4f549ad2e94828dbecb089d030; le…	16.4	6	0.054	FGGPHSNILMEVNLPVWK+FSPQVVTSADGDEPR+IANMVLHIDYNPQNYDNDIAIVR+NAIVTGWGTQK
155	FBpp0074462|FBgn0027603|CG12359-PA|Ulp1-PA	1.0000	FBpp0074462 type=protein; loc=X:complement(join(19205073..19207759,19204064..19204936,19203827..19203991,19203566..19203767,19202872..19203486)); ID=FBpp0074462; name=Ulp1-PA; parent=FBgn0027603,FBtr0074693; dbxref=FlyBase:FBpp0074462,FlyBase_Annotation_IDs:CG12359-PA,GB_protein:AAF48933.1,REFSEQ:NP_573362,GB_protein:AAF48933,FlyMine:FBpp0074462,modMine:FBpp0074462; MD5=731928ec3d2c90489d43e879f4…	5.9	6	0.051	EANEANEANEANEANETKENDAPQPTTTR+KQPFDMTGFVVENAQNIPR+LITNETAEDLIPNNSMAK+LLQAGYAGVR+LSIFNPPVYTQHR
149	FBpp0074086|FBgn0010412|CG4464-PA|RpS19a-PA FBpp0074087|FBgn0010412|CG4464-PB|RpS19a-PB FBpp0074088|FBgn0010412|CG4464-PC|RpS19a-PC FBpp0309135|FBgn0010412|CG4464-PD|RpS19a-PD FBpp0311350|FBgn0010412|CG4464-PE|RpS19a-PE	1.0000	FBpp0074086 type=protein; loc=X:join(16638233..16638303,16638406..16638805); ID=FBpp0074086; name=RpS19a-PA; parent=FBgn0010412,FBtr0074311; dbxref=FlyBase:FBpp0074086,FlyBase_Annotation_IDs:CG4464-PA,REFSEQ:NP_523376,GB_protein:AAF48633; MD5=3c25226b523535b66e41a44b0ea5ba1a; length=156; release=r6.09; species=Dmel;;FBpp0074087 type=protein; loc=X:join(16638233..16638303,16638406..16638805); ID=F…	37.8	6	0.053	ALQALEHAR+AVAVFLKK+FKELAPYDPDWFYVR+IANQIVFK+QTGPIVISK+SPAGVGSITK
143	FBpp0073988|FBgn0030731|CG3415-PA|Mfe2-PA FBpp0309384|FBgn0030731|CG3415-PB|Mfe2-PB	1.0000	FBpp0073988 type=protein; loc=X:join(16271520..16272228,16272525..16273612); ID=FBpp0073988; name=Mfe2-PA; parent=FBgn0030731,FBtr0074209; dbxref=FlyBase:FBpp0073988,FlyBase_Annotation_IDs:CG3415-PA,GB_protein:AAF48572.1,REFSEQ:NP_573109,GB_protein:AAF48572,FlyMine:FBpp0073988,modMine:FBpp0073988; MD5=ea4f6c40f15968de3a65abc39625c1d1; length=598; release=r6.09; species=Dmel;;FBpp0309384 type=prot…	15.6	6	0.053	AGGEAVADYNSVIDGAK+EYALLFAER+GSGAVVVTNSESFDESGR+QPDATVQYTTSEDQAALYR+VDILVNNAGILR+VVVNDLGGTHSGDGASQR
13	FBpp0070325|FBgn0025626|CG4281-PA|CG4281-PA	1.0000	FBpp0070325 type=protein; loc=X:complement(join(2064874..2064991,2064547..2064820,2062947..2064488,2062735..2062891)); ID=FBpp0070325; name=CG4281-PA; parent=FBgn0025626,FBtr0070339; dbxref=FlyBase:FBpp0070325,FlyBase_Annotation_IDs:CG4281-PA,GB_protein:AAF45712.1,REFSEQ:NP_569973,GB_protein:AAF45712,FlyMine:FBpp0070325,modMine:FBpp0070325; MD5=1ba64317b941c838a7988932aebb18cb; length=696; releas…	9.8	6	0.054	DTSHTFTESPLQPSLLSSSGSATGTIR+IPLTLPLR+LYALPHSQVDDQHVEQPQHQQQR+MGALESDSLNETTFSPAR
102	FBpp0072803|FBgn0016794|CG1044-PA|dos-PA FBpp0072804|FBgn0016794|CG1044-PB|dos-PB	1.0000	FBpp0072803 type=protein; loc=3L:join(2589487..2589552,2592162..2592486,2592553..2593319,2593388..2593499,2593561..2593801,2593865..2594465,2594522..2595046); ID=FBpp0072803; name=dos-PA; parent=FBgn0016794,FBtr0072926; dbxref=FlyBase:FBpp0072803,FlyBase_Annotation_IDs:CG1044-PA,GB_protein:AAF47662.1,REFSEQ:NP_523890,GB_protein:AAF47662,FlyMine:FBpp0072803,modMine:FBpp0072803; MD5=2b9e3b9065add78…	14.2	6	0.046	FAGVEAGGAR+ITNLSLQQLANNNASK+LAGAASLPEAGDQGTLDK+SHNNIGLNLTNDQSYSPK+STRPSDSSIENESFVLTYSQR+VAGGLPVVEDKPPEEFPAKPPVGVDQLTNK
101	FBpp0072801|FBgn0261602|CG1263-PA|RpL8-PA FBpp0072802|FBgn0261602|CG1263-PB|RpL8-PB	1.0000	FBpp0072801 type=protein; loc=3L:join(2587753..2587890,2588084..2588716); ID=FBpp0072801; name=RpL8-PA; parent=FBgn0261602,FBtr0072924; dbxref=FlyBase:FBpp0072801,FlyBase_Annotation_IDs:CG1263-PA,GB_protein:AAF47659.1,REFSEQ:NP_524726,GB_protein:AAF47659,FlyMine:FBpp0072801,modMine:FBpp0072801; MD5=d09e64c3a15edc7f30e4ac2fa02ce592; length=256; release=r6.09; species=Dmel;;FBpp0072802 type=protein…	13.7	6	0.052	AMVGIVAGGGR+SLDFAER+TSGNYATVIAHNQDTK+TSGNYATVIAHNQDTKK
11	FBpp0070312|FBgn0261954|CG4399-PB|east-PB FBpp0292165|FBgn0261954|CG4399-PC|east-PC FBpp0292166|FBgn0261954|CG4399-PD|east-PD FBpp0298290|FBgn0261954|CG4399-PE|east-PE FBpp0298291|FBgn0261954|CG4399-PF|east-PF FBpp0310126|FBgn0261954|CG4399-PG|east-PG	1.0000	FBpp0070312 type=protein; loc=X:join(2014522..2018004,2018080..2018086,2018705..2018938,2019058..2019506,2019568..2019737,2019848..2021117,2021172..2022464); ID=FBpp0070312; name=east-PB; parent=FBgn0261954,FBtr0070326; dbxref=FlyBase:FBpp0070312,FlyBase_Annotation_IDs:CG4399-PB,GB_protein:AAF45704.2,REFSEQ:NP_524864,GB_protein:AAF45704,FlyMine:FBpp0070312,modMine:FBpp0070312; MD5=8ad14f275d9a966…	6.3	6	0.046	ILDVANKQPGSQGEPVPSSALLGLQSK+LQAILQQNVGADAAGAAGTGTVAASPGGSGSGADISNVLR+QQLQQLQQKPQQQQQLPTLQPGGVR+SAGGPPPPNVVILPDALTPQER+SAGSLFTLK+STPTPTLTPAVTPTASDGVAAK
936	FBpp0074189|FBgn0030809|CG9086-PA|Ubr1-PA FBpp0300996|FBgn0030809|CG9086-PB|Ubr1-PB FBpp0312009|FBgn0030809|CG9086-PC|Ubr1-PC	0.9998	FBpp0074189 type=protein; loc=X:complement(join(16967495..16967672,16963703..16963720,16962932..16963266,16962493..16962825,16961741..16962428,16960512..16961673,16960340..16960451,16960144..16960272,16958677..16960075,16957494..16958614)); ID=FBpp0074189; name=Ubr1-PA; parent=FBgn0030809,FBtr0074415; dbxref=FlyBase:FBpp0074189,FlyBase_Annotation_IDs:CG9086-PA,GB_protein:AAF48687.2,REFSEQ:NP_5731…	1.8	6	0.024	ALVSNSFIVGGEK+KTFSELVQRK+VIFTTPNLR
881a	FBpp0291856|FBgn0261556|CG42674-PE|CG42674-PE FBpp0304944|FBgn0261556|CG42674-PF|CG42674-PF	1.0000	FBpp0291856 type=protein; loc=3L:complement(join(20190658..20192274,20158480..20158668,20155901..20155998,20155733..20155827,20155538..20155659,20154901..20155278,20154611..20154838,20154204..20154548,20153469..20154144,20153164..20153335,20151572..20151890)); ID=FBpp0291856; name=CG42674-PE; parent=FBgn0261556,FBtr0302716; dbxref=FlyBase_Annotation_IDs:CG42674-PE,FlyBase:FBpp0291856,REFSEQ:NP_00…	5.8	5	0.027	GVTLLNALSHALR+IESYDVVDTNNEVLDK+RGGGGGGSGSGTVGGGDSFRFGGSATSGGTADSLGVR+SFIEPQLEQLSEETEK
10	FBpp0070284|FBgn0266284|CG14788-PA|Ns3-PA FBpp0308653|FBgn0266284|CG14788-PB|Ns3-PB	1.0000	FBpp0070284 type=protein; loc=X:complement(join(1464014..1464115,1462646..1463939,1462373..1462578,1462094..1462312)); ID=FBpp0070284; name=Ns3-PA; parent=FBgn0266284,FBtr0070297; dbxref=FlyBase:FBpp0070284,FlyBase_Annotation_IDs:CG14788-PA,GB_protein:AAF45628.1,REFSEQ:NP_569915,GB_protein:AAF45628,FlyMine:FBpp0070284,modMine:FBpp0070284; MD5=34b22b55a21128a44b113aedce296a1a; length=606; release=…	11.2	5	0.043	LANDGSLVAGNDPAAKPWR+LELIEFLR+TAELAGTEFQAEK+TAFYSATLVEEELKR+VIEESQLPGQQQR
856a	FBpp0088408|FBgn0030151|CG1354-PA|CG1354-PA FBpp0088409|FBgn0030151|CG1354-PC|CG1354-PC FBpp0088410|FBgn0030151|CG1354-PD|CG1354-PD FBpp0307859|FBgn0030151|CG1354-PE|CG1354-PE	1.0000	FBpp0088408 type=protein; loc=X:join(9779062..9779242,9780241..9780301,9780511..9780892,9781159..9781728); ID=FBpp0088408; name=CG1354-PA; parent=FBgn0030151,FBtr0089383; dbxref=FlyBase:FBpp0088408,FlyBase_Annotation_IDs:CG1354-PA,GB_protein:AAF46520.2,REFSEQ:NP_572580,GB_protein:AAF46520,FlyMine:FBpp0088408,modMine:FBpp0088408; MD5=b65cbbe0d6ec670d28cba06a23a945cf; length=397; release=r6.09; spe…	17.1	5	0.044	AFEDPDVTHVEGEVDPVR+DLEIISEELR+GLQLEYFFTAGPDEVK+IGIVGVPNVGK+NYTVEDGDIIFFK
85	FBpp0072197|FBgn0002787|CG3416-PA|Rpn8-PA FBpp0303270|FBgn0002787|CG3416-PB|Rpn8-PB FBpp0305141|FBgn0002787|CG3416-PC|Rpn8-PC	1.0000	FBpp0072197 type=protein; loc=2R:join(24403190..24403364,24403432..24404273); ID=FBpp0072197; name=Rpn8-PA; parent=FBgn0002787,FBtr0072290; dbxref=FlyBase:FBpp0072197,FlyBase_Annotation_IDs:CG3416-PA,GB_protein:AAF47199.1,REFSEQ:NP_523845,GB_protein:AAF47199,FlyMine:FBpp0072197,modMine:FBpp0072197; MD5=d3bbb1ebfb548dfd20d99ca1a3374e09; length=338; release=r6.09; species=Dmel;;FBpp0303270 type=pro…	22.8	5	0.036	DLGLPTEAYISVEEVHDDGSPTSK+SIIALHNLINNK+TFEHVPSEIGAEEAEEVGVEHLLR+VIVHPLVLLSVVDHFNR
818a	FBpp0084452|FBgn0051075|CG31075-PA|CG31075-PA	1.0000	FBpp0084452 type=protein; loc=3R:complement(join(26988408..26988443,26987234..26987338,26987062..26987162,26986433..26987004,26985726..26986369)); ID=FBpp0084452; name=CG31075-PA; parent=FBgn0051075,FBtr0085080; dbxref=FlyBase:FBpp0084452,FlyBase_Annotation_IDs:CG31075-PA,GB_protein:AAF56646.2,REFSEQ:NP_733183,GB_protein:AAF56646,FlyMine:FBpp0084452,modMine:FBpp0084452; MD5=01cecd41ef282517614d9c…	12.6	5	0.042	IAQEEIFGPVQSIFK+IGNVGFFVEPTVFSDVKDDMR+LFINNEFVDSVSGK+TFATFNPATSK
815a	FBpp0084078|FBgn0039229|CG6995-PB|Saf-B-PB	1.0000	FBpp0084078 type=protein; loc=3R:join(24817617..24817736,24817862..24818350,24818411..24818438,24818586..24818700,24818803..24818849,24819729..24820767,24821097..24821246,24821300..24821725,24821794..24822166); ID=FBpp0084078; name=Saf-B-PB; parent=FBgn0039229,FBtr0084700; dbxref=FlyBase_Annotation_IDs:CG6995-PB,FlyBase:FBpp0084078,GB_protein:AAN14018.2,REFSEQ:NP_733041,GB_protein:AAN14018,FlyMin…	8.6	5	0.041	AEGLDPATHLIVPGAK+GAVDDYTAVPTKR+HLPLSGTVGGGSSSSYLHK+NLWVSGLSTLTR+STAAPGGATSSTASSAAGSK
810a	FBpp0083230|FBgn0038747|CG4755-PA|RhoGAP92B-PA FBpp0310727|FBgn0038747|CG4755-PB|RhoGAP92B-PB FBpp0310730|FBgn0038747|CG4755-PE|RhoGAP92B-PE	1.0000	FBpp0083230 type=protein; loc=3R:join(19905311..19905360,19905631..19905887,19908434..19908609,19910893..19911859,19912312..19913084); ID=FBpp0083230; name=RhoGAP92B-PA; parent=FBgn0038747,FBtr0083821; dbxref=FlyBase:FBpp0083230,FlyBase_Annotation_IDs:CG4755-PA,GB_protein:AAF55715.1,REFSEQ:NP_650844,GB_protein:AAF55715,FlyMine:FBpp0083230,modMine:FBpp0083230; MD5=3d2a1f304ee8851f1827b0010df4308b;…	11.9	5	0.032	ANAPSPPTTNGNGIIMTTSQTSHRPHAK+ELPEPLLTYNLYK+IAQALDESAKELPK+NILDKEIQEISTLKR+TPLPLDYQDPHVIGSILK
798b	FBpp0086252|FBgn0003274|CG4918-PA|RpLP2-PA	1.0000	FBpp0086252 type=protein; loc=2R:16586223..16586564; ID=FBpp0086252; name=RpLP2-PA; parent=FBgn0003274,FBtr0087105; dbxref=FlyBase:FBpp0086252,FlyBase_Annotation_IDs:CG4918-PA,GB_protein:AAF57979.1,REFSEQ:NP_523764,GB_protein:AAF57979,FlyMine:FBpp0086252,modMine:FBpp0086252; MD5=b28d6b4fec46edabc2fa2ec06e21105f; length=113; release=r6.09; species=Dmel;	29.2	5	0.032	ILSSVGVEVDAER+SIDDLIK+YVAAYLLAVLGGK
784a	FBpp0078674|FBgn0053113|CG33113-PF|Rtnl1-PF FBpp0290753|FBgn0053113|CG33113-PH|Rtnl1-PH	1.0000	FBpp0078674 type=protein; loc=2L:complement(join(5008181..5009375,4994787..4994994,4994508..4994716,4994339..4994444,4994208..4994277)); ID=FBpp0078674; name=Rtnl1-PF; parent=FBgn0053113,FBtr0079038; dbxref=FlyBase:FBpp0078674,FlyBase_Annotation_IDs:CG33113-PF,GB_protein:AAF52199.2,REFSEQ:NP_787983,GB_protein:AAF52199,FlyMine:FBpp0078674,modMine:FBpp0078674; MD5=d646a3a8e6bc10aece054ea62be58129; …	13.1	5	0.045	APTIAAPVVEPKPEPPKPK+QGISGLTTDFMNAER+TDDFEDFLR+VAIPIGNKKPEAAAESEKDK+VVPVAPVESTQPQPK
772a	FBpp0075958|FBgn0003462|CG11793-PA|Sod-PA	1.0000	FBpp0075958 type=protein; loc=3L:complement(join(11113574..11113639,11112453..11112848)); ID=FBpp0075958; name=Sod-PA; parent=FBgn0003462,FBtr0076229; dbxref=FlyBase:FBpp0075958,FlyBase_Annotation_IDs:CG11793-PA,GB_protein:AAF50095.1,REFSEQ:NP_476735,GB_protein:AAF50095,FlyMine:FBpp0075958,modMine:FBpp0075958; MD5=664bd08a7dfba355bbe0146992ae0f78; length=153; release=r6.09; species=Dmel;	30.7	5	0.045	GTVFFEQESSGTPVK+ITLFGADSIIGR+TVVVHADADDLGQGGHELSK
771a	FBpp0075870|FBgn0086254|CG6084-PA|CG6084-PA FBpp0303937|FBgn0086254|CG6084-PD|CG6084-PD	1.0000	FBpp0075870 type=protein; loc=3L:complement(join(11623548..11623616,11622033..11622175,11621483..11621966,11621214..11621422,11620620..11620665)); ID=FBpp0075870; name=CG6084-PA; parent=FBgn0086254,FBtr0076139; dbxref=FlyBase:FBpp0075870,FlyBase_Annotation_IDs:CG6084-PA,GB_protein:AAF50039.2,REFSEQ:NP_648484,GB_protein:AAF50039,FlyMine:FBpp0075870,modMine:FBpp0075870; MD5=cbf6356c857420c63ac5dcc0…	21.5	5	0.041	EVPIIGLGTWGSPK+SALENTLSSLK+SIGVSNFNR+SKDITITAYSPLGSPNRPWAK+TLYSPVDYVDTWK
693	FBpp0293530|FBgn0262579|CG34373-PD|Ect4-PD FBpp0293531|FBgn0262579|CG34373-PE|Ect4-PE FBpp0293532|FBgn0262579|CG34373-PF|Ect4-PF FBpp0293533|FBgn0262579|CG34373-PG|Ect4-PG FBpp0293534|FBgn0262579|CG34373-PH|Ect4-PH FBpp0293535|FBgn0262579|CG43119-PI|Ect4-PI FBpp0293536|FBgn0262579|CG43119-PJ|Ect4-PJ FBpp0306073|FBgn0262579|CG43119-PK|Ect4-PK	1.0000	FBpp0293530 type=protein; loc=3L:join(8074475..8074825,8093059..8093337,8098346..8098725,8099146..8099536,8102893..8104818,8104880..8105059,8105127..8105296,8105440..8105657,8106016..8106949,8108639..8108723); ID=FBpp0293530; name=Ect4-PD; parent=FBgn0262579,FBtr0304993; dbxref=REFSEQ:NP_001097541,GB_protein:ABW08490,FlyBase:FBpp0293530,FlyBase:FBpp0111510,FlyBase_Annotation_IDs:CG34373-PD,FlyBas…	9.5	5	0.041	LSQQVPLWSVEDVQEWVK+NFVLVLTPDALHR+QIGFNDYIDKFNESQVDGDLLLK+SLTAGSGQQEIEQTINK+TGDITQQASNNVAASSITVQSENFSADKK
665	FBpp0099888|FBgn0037912|CG6782-PA|sea-PA FBpp0099889|FBgn0037912|CG6782-PC|sea-PC FBpp0099890|FBgn0037912|CG6782-PD|sea-PD FBpp0099892|FBgn0037912|CG6782-PE|sea-PE	1.0000	FBpp0099888 type=protein; loc=3R:complement(join(11560852..11561177,11560165..11560792)); ID=FBpp0099888; name=sea-PA; parent=FBgn0037912,FBtr0100461; dbxref=FlyBase_Annotation_IDs:CG6782-PA,FlyBase:FBpp0099888,GB_protein:AAN13508.1,REFSEQ:NP_001027178,GB_protein:AAN13508,FlyMine:FBpp0099888,modMine:FBpp0099888; MD5=aa9a7b0a297eeab817101e5b2822f6a4; length=317; release=r6.09; species=Dmel;;FBpp00…	15.1	5	0.039	FFVLESLKDLYK+FGAFEFLK+GFLGLYR+GLSVLVYGSIPK+SEGISGIYK
663	FBpp0099467|FBgn0262127|CG33967-PA|kibra-PA FBpp0310756|FBgn0262127|CG33967-PB|kibra-PB	1.0000	FBpp0099467 type=protein; loc=3R:complement(join(14723311..14723573,14702891..14703189,14700956..14702585,14700709..14700889,14700245..14700638,14699861..14700172,14699678..14699798,14699401..14699610,14698884..14699340)); ID=FBpp0099467; name=kibra-PA; parent=FBgn0262127,FBtr0100008; dbxref=FlyBase:FBpp0099467,FlyBase_Annotation_IDs:CG33967-PA,GB_protein:AAF55090.1,GB_protein:AAF55090.2,FlyBase_…	5.8	5	0.039	KLQQQLADHVER+QLLLDKLQEALK+QQISEENSDLASPFDR+RSQTFTPSEAFSK+TVQEQMLSDYLSAAQDQLENKR
650	FBpp0088490|FBgn0264855|CG4260-PA|AP-2alpha-PA FBpp0088945|FBgn0264855|CG4260-PB|AP-2alpha-PB	1.0000	FBpp0088490 type=protein; loc=2L:complement(join(413396..413459,412447..412658,411782..412237,411129..411718,410127..411060,409790..410073,409532..409736,409388..409465)); ID=FBpp0088490; name=AP-2alpha-PA; parent=FBgn0264855,FBtr0089488; dbxref=FlyBase:FBpp0088490,FlyBase_Annotation_IDs:CG4260-PA,GB_protein:AAF56103.2,REFSEQ:NP_476819,GB_protein:AAF56103,FlyMine:FBpp0088490,modMine:FBpp0088490; …	6.1	5	0.044	ESKSPAPLTSAAQNNALVNNSHSK+LLQNYNPVTEEAGVR+SPAPLTSAAQNNALVNNSHSK+VGGYILGEFGNLIAGDSR
644	FBpp0088431|FBgn0038535|CG18212-PF|alt-PF FBpp0088432|FBgn0038535|CG18212-PE|alt-PE FBpp0088433|FBgn0038535|CG18212-PG|alt-PG FBpp0088434|FBgn0038535|CG18212-PA|alt-PA FBpp0088435|FBgn0038535|CG18212-PD|alt-PD FBpp0088963|FBgn0038535|CG18212-PB|alt-PB FBpp0307032|FBgn0038535|CG18212-PH|alt-PH FBpp0307033|FBgn0038535|CG18212-PI|alt-PI	1.0000	FBpp0088431 type=protein; loc=3R:complement(join(17676837..17678120,17676087..17676749,17675075..17675533,17674889..17675011)); ID=FBpp0088431; name=alt-PF; parent=FBgn0038535,FBtr0089412; dbxref=FlyBase:FBpp0088431,FlyBase_Annotation_IDs:CG18212-PF,GB_protein:AAF55454.1,REFSEQ:NP_732259,GB_protein:AAF55454,FlyMine:FBpp0088431,modMine:FBpp0088431; MD5=9dd87b34f94cb91919334a386aae0abd; length=842;…	9.9	5	0.039	NETVAVKPAANAEETPTLNNFETK+NEVIQQQAQQLQALELQR+QANALQSQLQEAQQR+QNNSIFELEQR+SQVGSLTDAHAQQQK
643	FBpp0088376|FBgn0283521|CG12052-PE|lola-PE FBpp0088377|FBgn0283521|CG12052-PB|lola-PB FBpp0088378|FBgn0283521|CG12052-PA|lola-PA FBpp0088379|FBgn0283521|CG12052-PC|lola-PC FBpp0088380|FBgn0283521|CG12052-PH|lola-PH FBpp0088381|FBgn0283521|CG12052-PG|lola-PG FBpp0088382|FBgn0283521|CG12052-PF|lola-PF FBpp0088383|FBgn0283521|CG12052-PD|lola-PD FBpp0088384|FBgn0283521|CG12052-PI|lola-PI FBpp0088385|…	1.0000	FBpp0088376 type=protein; loc=2R:complement(join(10533576..10533749,10533118..10533511,10532181..10532894,10532039..10532119,10520394..10521277)); ID=FBpp0088376; name=lola-PE; parent=FBgn0283521,FBtr0089342; dbxref=FlyBase_Annotation_IDs:CG12052-PE,FlyBase:FBpp0088376,GB_protein:AAM68766.1,REFSEQ:NP_724951,GB_protein:AAM68766; MD5=439438a9a567f0a9e481a3179460063f; length=748; release=r6.09; spec…	8.5	5	0.044	GEVNISQDQLAALLK+LATGGAMDTSGDVSGSR+LSGAYTLEQTK+LSGAYTLEQTKR
637	FBpp0088174|FBgn0039909|CG1970-PA|ND-49-PA FBpp0305832|FBgn0039909|CG1970-PB|ND-49-PB	1.0000	FBpp0088174 type=protein; loc=4:complement(join(570604..570695,570409..570533,570234..570343,569975..570176,569114..569301,568367..569056)); ID=FBpp0088174; name=ND-49-PA; parent=FBgn0039909,FBtr0089105; dbxref=FlyBase:FBpp0088174,GB_protein:AAF59336.2,FlyBase_Annotation_IDs:CG1970-PA,REFSEQ:NP_651926,GB_protein:AAF59336,FlyMine:FBpp0088174,modMine:FBpp0088174; MD5=34fc4f346cb05e74e8ae5dbf4d53748…	13.5	5	0.036	LLNIDVPLR+LVLELDGETVMR+QQPYDAYNLVNFDVPIGTK+TEDIGIVTAEEALNYGFSGVMLR
612	FBpp0087536|FBgn0033460|CG1472-PA|Sec24AB-PA FBpp0308496|FBgn0033460|CG1472-PB|Sec24AB-PB FBpp0308497|FBgn0033460|CG1472-PC|Sec24AB-PC	1.0000	FBpp0087536 type=protein; loc=2R:complement(join(9879696..9881192,9879508..9879634,9878944..9879443,9878659..9878884,9877932..9878554,9877644..9877876,9877493..9877590,9877301..9877439,9877126..9877237)); ID=FBpp0087536; name=Sec24AB-PA; parent=FBgn0033460,FBtr0088451; dbxref=GB_protein:AAF58880.1,FlyBase:FBpp0087536,FlyBase_Annotation_IDs:CG1472-PA,REFSEQ:NP_610531,GB_protein:AAF58880,FlyMine:FB…	2.6	5	0.042	IAQNLPSGQSGQLIAPR+LWGQDTIDLMQNR
609	FBpp0087498|FBgn0001291|CG2275-PB|Jra-PB FBpp0087499|FBgn0001291|CG2275-PA|Jra-PA FBpp0303456|FBgn0001291|CG2275-PC|Jra-PC	1.0000	FBpp0087498 type=protein; loc=2R:10097267..10098136; ID=FBpp0087498; name=Jra-PB; parent=FBgn0001291,FBtr0088410; dbxref=FlyBase:FBpp0087498,FlyBase_Annotation_IDs:CG2275-PB,GB_protein:AAM71059.1,REFSEQ:NP_724882,GB_protein:AAM71059; MD5=beb7e2d3671704ea19c041673d4c2973; length=289; release=r6.09; species=Dmel;;FBpp0087499 type=protein; loc=2R:10097267..10098136; ID=FBpp0087499; name=Jra-PA; pare…	32.9	5	0.040	AGPVTVEQLDFGR+IFAPLVINSPDLSSK+ILLSNNLMQTPQPGK+TEPVGEEGPMSLDFQSPNLNTSTPNPNKRPGSLDLNSK+VLKGENVDLASIVK
61	FBpp0071600|FBgn0034646|CG9862-PA|Rae1-PA	1.0000	FBpp0071600 type=protein; loc=2R:complement(join(21659525..21659932,21658843..21659475)); ID=FBpp0071600; name=Rae1-PA; parent=FBgn0034646,FBtr0071683; dbxref=FlyBase:FBpp0071600,FlyBase_Annotation_IDs:CG9862-PA,GB_protein:AAF46745.1,REFSEQ:NP_611597,GB_protein:AAF46745,FlyMine:FBpp0071600,modMine:FBpp0071600; MD5=374d7be74bd49bde2deecdf143a9db11; length=346; release=r6.09; species=Dmel;	18.8	5	0.041	KPQIFLR+LWDLASDQVMQVAAHDGPVK+MNDFEVASPPDDSVSALEFSPSTVQK+VAIQYVNPGNPK
593	FBpp0086971|FBgn0086904|CG8759-PB|Nacalpha-PB FBpp0086972|FBgn0086904|CG8759-PC|Nacalpha-PC FBpp0086973|FBgn0086904|CG8759-PA|Nacalpha-PA FBpp0311394|FBgn0086904|CG8759-PD|Nacalpha-PD	1.0000	FBpp0086971 type=protein; loc=2R:complement(12759862..12760515); ID=FBpp0086971; name=Nacalpha-PB; parent=FBgn0086904,FBtr0087858; dbxref=FlyBase:FBpp0086971,FlyBase_Annotation_IDs:CG8759-PB,GB_protein:AAF58457.1,REFSEQ:NP_477216,GB_protein:AAF58457,FlyMine:FBpp0086971,modMine:FBpp0086971; MD5=6cf34b56a6783d3da562f1ee380609de; length=217; release=r6.09; species=Dmel;;FBpp0086972 type=protein; loc…	27.2	5	0.045	IEDLSQQAQVAAAEK+NILFVINNPDVYK+NILFVINNPDVYKNPHSDTYIVFGEAK+SEAAPSTSAEAKPEDVR
590	FBpp0086887|FBgn0020370|CG3991-PD|TppII-PD FBpp0086888|FBgn0020370|CG3991-PA|TppII-PA FBpp0308802|FBgn0020370|CG3991-PE|TppII-PE FBpp0310608|FBgn0020370|CG3991-PF|TppII-PF	1.0000	FBpp0086887 type=protein; loc=2R:complement(join(13158767..13158935,13158020..13158276,13157496..13157832,13156887..13157436,13156076..13156630,13155748..13155869,13155537..13155693,13155269..13155474,13155047..13155210,13154870..13154981,13153814..13154809,13153425..13153752,13152994..13153366)); ID=FBpp0086887; name=TppII-PD; parent=FBgn0020370,FBtr0087774; dbxref=FlyBase:FBpp0086887,FlyBase_An…	6.1	5	0.041	APATPQAATSVTNPAAGDGISVQNDPPVDSSGSPASPK+LGYVDPFAQGHGLLNVEK+VDPTGLQPGVHSAVIR+VLYIAPITQER
59	FBpp0071559|FBgn0034590|CG30388-PA|Magi-PA FBpp0309675|FBgn0034590|CG30388-PB|Magi-PB FBpp0309676|FBgn0034590|CG30388-PC|Magi-PC	1.0000	FBpp0071559 type=protein; loc=2R:complement(join(21138226..21138973,21132728..21132914,21130649..21132662,21130365..21130590,21129875..21130308)); ID=FBpp0071559; name=Magi-PA; parent=FBgn0034590,FBtr0071636; dbxref=FlyBase:FBpp0071559,FlyBase_Annotation_IDs:CG30388-PA,GB_protein:AAF46678.2,REFSEQ:NP_611551,GB_protein:AAF46678,FlyMine:FBpp0071559,modMine:FBpp0071559; MD5=2dc2e1501ebb210342f2e4a1b…	6.2	5	0.045	IVGGTEEGSQVTVGHIVPGGAADQDQR+TPLLQQAPVSTQLR+YRPGYFVQAQQAAMSGTTGQYSPLQTAHLQNER
573	FBpp0086603|FBgn0028689|CG10149-PA|Rpn6-PA FBpp0086604|FBgn0028689|CG10149-PB|Rpn6-PB FBpp0297513|FBgn0028689|CG10149-PC|Rpn6-PC	1.0000	FBpp0086603 type=protein; loc=2R:complement(join(14752793..14752836,14751716..14752040,14751145..14751651,14750783..14750995,14750486..14750716)); ID=FBpp0086603; name=Rpn6-PA; parent=FBgn0028689,FBtr0087474; dbxref=GB_protein:AAF58213.1,FlyBase:FBpp0086603,FlyBase_Annotation_IDs:CG10149-PA,GB_protein:AAF58213.2,REFSEQ:NP_725412,GB_protein:AAF58213,FlyMine:FBpp0086603,modMine:FBpp0086603; MD5=eee…	15.2	5	0.041	AQALSSVNREEQDSSLLNK+IMLGQSDDVNQLVSGK+VQGALDLQSGILHAADER+VTRPFLSSISK
571	FBpp0086380|FBgn0034087|CG8443-PA|clu-PA FBpp0305372|FBgn0034087|CG8443-PB|clu-PB	1.0000	FBpp0086380 type=protein; loc=2R:join(16186923..16187136,16188578..16189664,16189763..16192031,16192100..16192225,16192288..16192503,16192565..16192776,16192845..16193067); ID=FBpp0086380; name=clu-PA; parent=FBgn0034087,FBtr0087242; dbxref=GB_protein:AAF58047.1,FlyBase:FBpp0086380,FlyBase_Annotation_IDs:CG8443-PA,REFSEQ:NP_611095,GB_protein:AAF58047,FlyMine:FBpp0086380,modMine:FBpp0086380; MD5=4…	5.5	5	0.030	EAQSNVATSNEVQAAEVVK+EAQSNVATSNEVQAAEVVKR+EQEQSVVYGSIDFGKTVLSHPK+KLHGDLMYLYVVTMEDKR+LLTQQAVLLQR
555	FBpp0086001|FBgn0034282|CG5784-PB|Mapmodulin-PB FBpp0086002|FBgn0034282|CG5784-PA|Mapmodulin-PA FBpp0112004|FBgn0034282|CG5784-PC|Mapmodulin-PC FBpp0289639|FBgn0034282|CG5784-PD|Mapmodulin-PD	1.0000	FBpp0086001 type=protein; loc=2R:complement(join(17871329..17871376,17868432..17868808,17868287..17868369,17867326..17867559,17867210..17867253)); ID=FBpp0086001; name=Mapmodulin-PB; parent=FBgn0034282,FBtr0086822; dbxref=FlyBase:FBpp0086001,FlyBase_Annotation_IDs:CG5784-PB,GB_protein:AAF57777.1,REFSEQ:NP_523780,GB_protein:AAF57777,FlyMine:FBpp0086001,modMine:FBpp0086001; MD5=88c1f9f86aab621cb93e…	13.0	5	0.044	ISSGLNYLTTSPK+NLVVLDLFNNDATQVDNYR+NLVVLDLFNNDATQVDNYREK
545	FBpp0085855|FBgn0063494|CG17530-PA|GstE6-PA	1.0000	FBpp0085855 type=protein; loc=2R:18406042..18406710; ID=FBpp0085855; name=GstE6-PA; parent=FBgn0063494,FBtr0086674; dbxref=FlyBase:FBpp0085855,FlyBase_Annotation_IDs:CG17530-PA,GB_protein:AAF57696.1,REFSEQ:NP_611328,GB_protein:AAF57696,FlyMine:FBpp0085855,modMine:FBpp0085855; MD5=f190d8b4c77a10ba82ae1948b0b97643; length=222; release=r6.09; species=Dmel;	20.7	5	0.042	AQLSPEYLEK+LHFESGVVFANGIR+LTLYGLDPSPPVR+SVLFQGQTK
54	FBpp0071404|FBgn0028331|CG2221-PA|l(1)G0289-PA FBpp0312440|FBgn0028331|CG2221-PB|l(1)G0289-PB FBpp0312441|FBgn0028331|CG2221-PC|l(1)G0289-PC	1.0000	FBpp0071404 type=protein; loc=X:complement(join(10366124..10366211,10359297..10360163,10358918..10359127,10358700..10358851,10358563..10358635,10358086..10358504,10357745..10357813)); ID=FBpp0071404; name=l(1)G0289-PA; parent=FBgn0028331,FBtr0071470; dbxref=FlyBase:FBpp0071404,FlyBase_Annotation_IDs:CG2221-PA,GB_protein:AAF46578.1,REFSEQ:NP_572621,GB_protein:AAF46578,FlyMine:FBpp0071404,modMine:F…	12.3	5	0.039	FDFPFYGHFVR+KPTLLGQSGNPK+KVASSVVAATMTDPSPAVIDVDVSK+TVPVSPPLPAVTTYR+VVDVPEEEIEAAVK
522	FBpp0085375|FBgn0259978|CG8390-PA|vlc-PA FBpp0085376|FBgn0259978|CG8390-PB|vlc-PB FBpp0085377|FBgn0259978|CG8390-PC|vlc-PC FBpp0289729|FBgn0259978|CG8390-PE|vlc-PE FBpp0289730|FBgn0259978|CG8390-PF|vlc-PF FBpp0300185|FBgn0259978|CG8390-PG|vlc-PG FBpp0300186|FBgn0259978|CG8390-PH|vlc-PH FBpp0300187|FBgn0259978|CG8390-PI|vlc-PI	1.0000	FBpp0085375 type=protein; loc=2R:join(5702878..5702947,5703051..5704216,5704286..5704382,5704435..5704919); ID=FBpp0085375; name=vlc-PA; parent=FBgn0259978,FBtr0086039; dbxref=FlyBase:FBpp0085375,FlyBase_Annotation_IDs:CG8390-PA,GB_protein:AAF57316.2,REFSEQ:NP_524868,GB_protein:AAF57316,FlyMine:FBpp0085375,modMine:FBpp0085375; MD5=126da9d2d57c466485bfde077bfd6600; length=605; release=r6.09; speci…	8.6	5	0.042	GQVEIDSLQGSELAR+IDEPLHSPGLNGDLDLPVFR+LYGPGALAQGFYSPK
521	FBpp0085370|FBgn0027507|CG1344-PA|CG1344-PA FBpp0304298|FBgn0027507|CG1344-PB|CG1344-PB	1.0000	FBpp0085370 type=protein; loc=2R:join(5653707..5653916,5653969..5655810); ID=FBpp0085370; name=CG1344-PA; parent=FBgn0027507,FBtr0086034; dbxref=GB_protein:AAF57325.1,FlyBase:FBpp0085370,FlyBase_Annotation_IDs:CG1344-PA,GB_protein:AAF57325.2,REFSEQ:NP_610175,GB_protein:AAF57325,FlyMine:FBpp0085370,modMine:FBpp0085370; MD5=9cb61ce51d9b936423cd4be19c8e81d1; length=683; release=r6.09; species=Dmel;;…	12.9	5	0.044	HNIDPEKDSYISGTEHER+MVLLDPAAQEFVTPHILR+VANIDEEGTWLDWDNTDHLQQGYQVDHAVTDSETNSNSFAR+VIDDLSELDIK
52	FBpp0071307|FBgn0028327|CG32701-PA|l(1)G0320-PA FBpp0310058|FBgn0028327|CG32701-PB|l(1)G0320-PB	1.0000	FBpp0071307 type=protein; loc=X:complement(join(9553452..9553515,9551939..9552783)); ID=FBpp0071307; name=l(1)G0320-PA; parent=FBgn0028327,FBtr0071372; dbxref=FlyBase:FBpp0071307,FlyBase_Annotation_IDs:CG32701-PA,GB_protein:AAF46502.1,REFSEQ:NP_572567,GB_protein:AAF46502,FlyMine:FBpp0071307,modMine:FBpp0071307; MD5=5a0e09ae30f01e87917aa0ed85d0d144; length=302; release=r6.09; species=Dmel;;FBpp031…	20.2	5	0.039	GAEEFVIETVEASFR+TPKTSPKPTKPASPKAASQQSPK+VIETGTANDSTIDYDWVPQETLR
6	FBpp0070150|FBgn0002579|CG7622-PA|RpL36-PA FBpp0070151|FBgn0002579|CG7622-PB|RpL36-PB FBpp0070152|FBgn0002579|CG7622-PD|RpL36-PD FBpp0070153|FBgn0002579|CG7622-PC|RpL36-PC FBpp0311481|FBgn0002579|CG7622-PE|RpL36-PE	1.0000	FBpp0070150 type=protein; loc=X:complement(join(628751..628873,628462..628686)); ID=FBpp0070150; name=RpL36-PA; parent=FBgn0002579,FBtr0070155; dbxref=FlyBase:FBpp0070150,FlyBase_Annotation_IDs:CG7622-PA,GB_protein:AAN09019.1,REFSEQ:NP_476629,GB_protein:AAN09019,FlyMine:FBpp0070150,modMine:FBpp0070150; MD5=07d6ac80b0a55f89b7db46bd5820d6f9; length=115; release=r6.09; species=Dmel;;FBpp0070151 type…	20.0	5	0.041	EELSNILTQLR+EELSNILTQLRK+KREELSNILTQLR+YELAIGLNK
497	FBpp0084842|FBgn0039691|CG1972-PA|IntS11-PA	1.0000	FBpp0084842 type=protein; loc=3R:join(29745470..29745683,29745763..29746737,29746793..29747397); ID=FBpp0084842; name=IntS11-PA; parent=FBgn0039691,FBtr0085476; dbxref=FlyBase:FBpp0084842,FlyBase_Annotation_IDs:CG1972-PA,GB_protein:AAF56931.1,REFSEQ:NP_651721,GB_protein:AAF56931,FlyMine:FBpp0084842,modMine:FBpp0084842; MD5=ef68ca907f7d783366000ce6e82bc320; length=597; release=r6.09; species=Dmel;	8.9	5	0.045	AIAPILLEDMR+HLGAAWIDK+IPVDASVSLLK+ITPLGAGQDVGR+VLIPVFALGR
496	FBpp0084831|FBgn0025457|CG7581-PA|Bub3-PA FBpp0308293|FBgn0025457|CG7581-PB|Bub3-PB	1.0000	FBpp0084831 type=protein; loc=3R:complement(join(29675117..29675308,29674275..29675063)); ID=FBpp0084831; name=Bub3-PA; parent=FBgn0025457,FBtr0085465; dbxref=FlyBase:FBpp0084831,FlyBase_Annotation_IDs:CG7581-PA,GB_protein:AAF56914.1,REFSEQ:NP_477381,GB_protein:AAF56914,FlyMine:FBpp0084831,modMine:FBpp0084831; MD5=6b3640555d637b2af12d35aec82eaa60; length=326; release=r6.09; species=Dmel;;FBpp0308…	26.1	5	0.043	CVGTFEQNNGKVYSMSVIDEKIVVATSDR+LFDVNTQAESIIGAHEEPIR+SNQYMAASSWDGTLR+VAVEYLDHDPEVQR+VLIWDLR+VYSMSVIDEK
478	FBpp0084306|FBgn0039359|CG4759-PA|RpL27-PA FBpp0303778|FBgn0039359|CG4759-PB|RpL27-PB FBpp0303779|FBgn0039359|CG4759-PC|RpL27-PC FBpp0303780|FBgn0039359|CG4759-PD|RpL27-PD	1.0000	FBpp0084306 type=protein; loc=3R:complement(25684095..25684502); ID=FBpp0084306; name=RpL27-PA; parent=FBgn0039359,FBtr0084932; dbxref=FlyBase:FBpp0084306,FlyBase_Annotation_IDs:CG4759-PA,GB_protein:AAF56495.1,REFSEQ:NP_651417,GB_protein:AAF56495,FlyMine:FBpp0084306,modMine:FBpp0084306; MD5=eaa1d2f62e656422362032085ffd53da; length=135; release=r6.09; species=Dmel;;FBpp0303778 type=protein; loc=3R…	31.1	5	0.037	SLNYNHLMPTR+THDDGTPEKPFGHALVAGIDR+YTAHDISFEK
440	FBpp0082998|FBgn0038609|CG7671-PA|Nup43-PA	1.0000	FBpp0082998 type=protein; loc=3R:join(18366720..18367002,18367068..18367861); ID=FBpp0082998; name=Nup43-PA; parent=FBgn0038609,FBtr0083577; dbxref=FlyBase:FBpp0082998,FlyBase_Annotation_IDs:CG7671-PA,GB_protein:AAF55542.1,REFSEQ:NP_650716,GB_protein:AAF55542,FlyMine:FBpp0082998,modMine:FBpp0082998; MD5=d319aa5478a6ad15b9d715942440becb; length=358; release=r6.09; species=Dmel;	15.4	5	0.041	LQSNQYVTATDSEVDQIPR+SINSFDVHGSR+SLVDVEGVLSNVRK+WLPEELQQSER
438	FBpp0082927|FBgn0038519|CG5826-PA|Prx3-PA	1.0000	FBpp0082927 type=protein; loc=3R:complement(join(17546356..17546388,17546183..17546249,17545910..17546051,17545391..17545853)); ID=FBpp0082927; name=Prx3-PA; parent=FBgn0038519,FBtr0083503; dbxref=FlyBase:FBpp0082927,FlyBase_Annotation_IDs:CG5826-PA,GB_protein:AAF55431.2,REFSEQ:NP_524387,GB_protein:AAF55431,FlyMine:FBpp0082927,modMine:FBpp0082927; MD5=edc0aff9537d1e3a9ffd4b9b8035fc69; length=234;…	26.1	5	0.040	GLAVVDNSFQEVK+ISADYDVLLDKEGISLR+QYSINDLPVGR+QYSINDLPVGRSVDEVLRLIK+YPLLSDLTK+YPLLSDLTKK
425	FBpp0082446|FBgn0038233|CG8464-PA|HtrA2-PA FBpp0303078|FBgn0038233|CG8464-PB|HtrA2-PB	1.0000	FBpp0082446 type=protein; loc=3R:complement(join(14510819..14511406,14510236..14510750,14509986..14510151)); ID=FBpp0082446; name=HtrA2-PA; parent=FBgn0038233,FBtr0082987; dbxref=FlyBase:FBpp0082446,FlyBase_Annotation_IDs:CG8464-PA,GB_protein:AAF55062.1,REFSEQ:NP_650366,GB_protein:AAF55062,FlyMine:FBpp0082446,modMine:FBpp0082446; MD5=80e183f86f85bd3ebc3ed8a8f156d8ee; length=422; release=r6.09; sp…	15.9	5	0.042	SGEWVVALGSPLALSNTVTAGVISSTQR+SQNMPSNLTHGVLVWK+TLDIVILR+VTAGISFAIPIDYVK
419	FBpp0082198|FBgn0040493|CG7340-PB|grsm-PB FBpp0310520|FBgn0040493|CG7340-PF|grsm-PF	1.0000	FBpp0082198 type=protein; loc=3R:complement(join(12961443..12961517,12959293..12960317,12959072..12959228,12956942..12957118,12950408..12950518,12950196..12950327)); ID=FBpp0082198; name=grsm-PB; parent=FBgn0040493,FBtr0082730; dbxref=FlyBase:FBpp0082198,FlyBase_Annotation_IDs:CG7340-PB,GB_protein:AAF54873.1,REFSEQ:NP_650240,GB_protein:AAF54873,FlyMine:FBpp0082198,modMine:FBpp0082198; MD5=bcd92e9…	10.0	5	0.044	AAAVPPALVVLSHEPK+ANIILDMATLTGAQGVATGK+GEELLEQGFGGIYGVGK+VIRGEELLEQGFGGIYGVGK
416	FBpp0082123|FBgn0016693|CG6148-PA|Past1-PA FBpp0082124|FBgn0016693|CG6148-PB|Past1-PB	1.0000	FBpp0082123 type=protein; loc=3R:join(12697513..12697538,12698119..12699335,12703639..12703812,12703876..12704081); ID=FBpp0082123; name=Past1-PA; parent=FBgn0016693,FBtr0082654; dbxref=FlyBase:FBpp0082123,FlyBase_Annotation_IDs:CG6148-PA,GB_protein:AAN13552.1,REFSEQ:NP_731737,GB_protein:AAN13552,FlyMine:FBpp0082123,modMine:FBpp0082123; MD5=90bfa61d512e01438d313ad1097fc223; length=540; release=r6…	16.5	5	0.042	EKNTQEVVENVIGELKK+GGAFEGVIDDHVSPFGYMK+IILLFDAHK+LEDPDFDAKPMILLVGQYSTGK+VLQTPEVAR+VYIGSFWDQPLR
397	FBpp0081552|FBgn0037718|CG8286-PA|P58IPK-PA	1.0000	FBpp0081552 type=protein; loc=3R:join(9587363..9587459,9587523..9587636,9587997..9589282); ID=FBpp0081552; name=P58IPK-PA; parent=FBgn0037718,FBtr0082074; dbxref=FlyBase:FBpp0081552,FlyBase_Annotation_IDs:CG8286-PA,GB_protein:AAF54411.1,REFSEQ:NP_649916,GB_protein:AAF54411,FlyMine:FBpp0081552,modMine:FBpp0081552; MD5=7caaa6ee469b3b9460da9e6dd8a15fa2; length=498; release=r6.09; species=Dmel;	11.6	5	0.043	FIDIAAAK+IAQLLYTIGHATNALK+QFDNGEDPLDPESNQR+SDAYIAINDPLLAIADLR
390	FBpp0081356|FBgn0010173|CG9633-PA|RpA-70-PA	1.0000	FBpp0081356 type=protein; loc=3R:complement(join(8264335..8264370,8264029..8264273,8262753..8263971,8262362..8262673)); ID=FBpp0081356; name=RpA-70-PA; parent=FBgn0010173,FBtr0081867; dbxref=FlyBase:FBpp0081356,FlyBase_Annotation_IDs:CG9633-PA,GB_protein:AAF54206.1,REFSEQ:NP_524274,GB_protein:AAF54206,FlyMine:FBpp0081356,modMine:FBpp0081356; MD5=4425d39514b971d001063620ad1e6d81; length=603; relea…	15.8	5	0.045	EYNKHLLKELQELTGIGSSN+GWFDNGGGDSVANMVSAR+SLSLGGGSIMK+TGGGSFSTEWMTLK+VLIISELTVVNPGAEVK+YNLVPISDVSGMENK
383	FBpp0081088|FBgn0011020|CG10061-PA|Sas-4-PA	1.0000	FBpp0081088 type=protein; loc=3R:join(7151408..7153252,7153304..7154164); ID=FBpp0081088; name=Sas-4-PA; parent=FBgn0011020,FBtr0081569; dbxref=GB_protein:AAF54053.1,FlyBase:FBpp0081088,FlyBase_Annotation_IDs:CG10061-PA,GB_protein:AAF54053.2,REFSEQ:NP_649701,GB_protein:AAF54053,FlyMine:FBpp0081088,modMine:FBpp0081088; MD5=2412042b597564c9ddc27a43008a7642; length=901; release=r6.09; species=Dmel;	9.7	5	0.044	EIAALKQEVEGLQLQLK+SALFQALEQK+SAQIRVEDDSNVSIFELLEQK+SPPNPAPPPAPKPSAQLDDLNEQR+VADDSDHIVVTQQVR+VEDDSNVSIFELLEQK
362	FBpp0080265|FBgn0001978|CG3647-PB|stc-PB FBpp0080266|FBgn0001978|CG3647-PA|stc-PA FBpp0304749|FBgn0001978|CG3647-PC|stc-PC FBpp0304750|FBgn0001978|CG3647-PD|stc-PD	1.0000	FBpp0080265 type=protein; loc=2L:join(15113890..15114234,15114300..15115753,15116000..15117067,15117140..15117491,15117554..15117655); ID=FBpp0080265; name=stc-PB; parent=FBgn0001978,FBtr0080705; dbxref=FlyBase:FBpp0080265,FlyBase_Annotation_IDs:CG3647-PB,GB_protein:AAF53441.2,REFSEQ:NP_476599,GB_protein:AAF53441,FlyMine:FBpp0080265,modMine:FBpp0080265; MD5=5c79758415e9a5b113c38660db2110de; lengt…	3.9	5	0.039	AVDDLDTSNESAHPSPEK+LQASAPEFVPNFAK+SVYETLTDLVK
346	FBpp0079812|FBgn0028700|CG6258-PA|RfC38-PA FBpp0311114|FBgn0028700|CG6258-PB|RfC38-PB	1.0000	FBpp0079812 type=protein; loc=2L:complement(join(11130112..11130171,11128991..11130001)); ID=FBpp0079812; name=RfC38-PA; parent=FBgn0028700,FBtr0080225; dbxref=GB_protein:AAF53076.2,FlyBase:FBpp0079812,FlyBase_Annotation_IDs:CG6258-PA,REFSEQ:NP_609494,GB_protein:AAF53076,FlyMine:FBpp0079812,modMine:FBpp0079812; MD5=ad299be1c1a3b45356504aeebd7afb09; length=356; release=r6.09; species=Dmel;;FBpp031…	16.3	5	0.043	EGLALPVELAK+LYELLTQGVPPNLIFR+TLEFATEYEHR+TVVIDLIK+VIVISEGDELTK
341	FBpp0079752|FBgn0015756|CG6141-PA|RpL9-PA FBpp0079753|FBgn0015756|CG6141-PB|RpL9-PB FBpp0309201|FBgn0015756|CG6141-PC|RpL9-PC	1.0000	FBpp0079752 type=protein; loc=2L:complement(join(11003511..11003751,11002907..11003238)); ID=FBpp0079752; name=RpL9-PA; parent=FBgn0015756,FBtr0080163; dbxref=FlyBase:FBpp0079752,FlyBase_Annotation_IDs:CG6141-PA,GB_protein:AAF53048.2,REFSEQ:NP_477161,GB_protein:AAF53048; MD5=34fd4750956f462f757b4355f18215dd; length=190; release=r6.09; species=Dmel;;FBpp0079753 type=protein; loc=2L:complement(join…	21.1	5	0.042	FLDGLYVSEK+GVTFGFQYK+HLALDMYMPDKR+KFLDGLYVSEK+VVTITGTR
320	FBpp0079468|FBgn0029174|CG4535-PA|FKBP59-PA FBpp0309663|FBgn0029174|CG4535-PB|FKBP59-PB	1.0000	FBpp0079468 type=protein; loc=2L:join(9888143..9888338,9888404..9888546,9888667..9888787,9888847..9888985,9889048..9889405,9889460..9889570,9889632..9889769,9889877..9889990); ID=FBpp0079468; name=FKBP59-PA; parent=FBgn0029174,FBtr0079872; dbxref=GB_protein:AAF52818.1,FlyBase:FBpp0079468,FlyBase_Annotation_IDs:CG4535-PA,REFSEQ:NP_524895,GB_protein:AAF52818,FlyMine:FBpp0079468,modMine:FBpp0079468;…	10.9	5	0.042	AIGIIDGVEIALEK+IDLSGDGGVLK+LVDGTEFDSSLSR+NEPFEFSLGK
296	FBpp0078689|FBgn0015834|CG8882-PA|Trip1-PA	1.0000	FBpp0078689 type=protein; loc=2L:complement(join(4967691..4967693,4967024..4967513,4966481..4966968)); ID=FBpp0078689; name=Trip1-PA; parent=FBgn0015834,FBtr0079053; dbxref=GB_protein:AAF52183.1,FlyBase:FBpp0078689,FlyBase_Annotation_IDs:CG8882-PA,REFSEQ:NP_523478,GB_protein:AAF52183,FlyMine:FBpp0078689,modMine:FBpp0078689; MD5=b677f500e9ee1074518bd3203c0456f2; length=326; release=r6.09; species=…	15.6	5	0.044	FFHLIYEEEFAR+IWDVEYGTVIASIPTK+LITGAGDMTAK+SYASGGEDGFVR
294	FBpp0078664|FBgn0028694|CG18174-PA|Rpn11-PA	1.0000	FBpp0078664 type=protein; loc=2L:complement(join(5058786..5059550,5058515..5058676)); ID=FBpp0078664; name=Rpn11-PA; parent=FBgn0028694,FBtr0079027; dbxref=FlyBase:FBpp0078664,FlyBase_Annotation_IDs:CG18174-PA,GB_protein:AAF52215.1,REFSEQ:NP_608905,GB_protein:AAF52215,FlyMine:FBpp0078664,modMine:FBpp0078664; MD5=20993a30a8db7fb1dd94a870c167b0e1; length=308; release=r6.09; species=Dmel;	16.2	5	0.038	AVAVVVDPIQSVK+LINPNMLVLGQEPR+SLEDEEKMTPEQLAIK+VVIDAFR
286	FBpp0078448|FBgn0250746|CG12000-PA|Prosbeta7-PA FBpp0078449|FBgn0250746|CG12000-PB|Prosbeta7-PB	1.0000	FBpp0078448 type=protein; loc=3R:complement(join(5357924..5358075,5357355..5357856,5357131..5357283)); ID=FBpp0078448; name=Prosbeta7-PA; parent=FBgn0250746,FBtr0078805; dbxref=FlyBase:FBpp0078448,FlyBase_Annotation_IDs:CG12000-PA,GB_protein:AAF52041.1,REFSEQ:NP_649529,GB_protein:AAF52041; MD5=087beae4556be65dd117d3118c6bff23; length=268; release=r6.09; species=Dmel;;FBpp0078449 type=protein; loc…	14.9	5	0.034	DRDFTAVEASELIR+HLAVPLVR+NILLGGSGDFADIQSIK+NILLGGSGDFADIQSIKR
276	FBpp0078191|FBgn0037182|CG6838-PA|ArfGAP3-PA FBpp0078192|FBgn0037182|CG6838-PB|ArfGAP3-PB FBpp0112099|FBgn0037182|CG6838-PC|ArfGAP3-PC FBpp0303206|FBgn0037182|CG6838-PE|ArfGAP3-PE FBpp0303207|FBgn0037182|CG6838-PF|ArfGAP3-PF FBpp0303208|FBgn0037182|CG6838-PG|ArfGAP3-PG FBpp0304160|FBgn0037182|CG6838-PH|ArfGAP3-PH	1.0000	FBpp0078191 type=protein; loc=3L:complement(join(22716971..22717051,22716569..22716892,22716298..22716414,22716056..22716202,22715155..22715998,22714944..22715089)); ID=FBpp0078191; name=ArfGAP3-PA; parent=FBgn0037182,FBtr0078539; dbxref=FlyBase:FBpp0078191,FlyBase_Annotation_IDs:CG6838-PA,GB_protein:AAF51849.1,REFSEQ:NP_649409,GB_protein:AAF51849; MD5=ee4e2565185bb723c2564a8e9a1c16a3; length=552…	20.9	5	0.040	AISSSDYFGDGSPGGTGGNR+GGTSTDPVIAQQK+GSDMAHSALGDMETIQQSAAPK+LSNLANDVMTSWQDKYGY+QEIESVFSR+TSAAAAPVVKPQTAEDELETVASMR
269	FBpp0077792|FBgn0017457|CG3582-PA|U2af38-PA FBpp0305600|FBgn0017457|CG3582-PB|U2af38-PB	1.0000	FBpp0077792 type=protein; loc=2L:complement(join(294441..294484,293622..294372)); ID=FBpp0077792; name=U2af38-PA; parent=FBgn0017457,FBtr0078133; dbxref=FlyBase:FBpp0077792,FlyBase_Annotation_IDs:CG3582-PA,GB_protein:AAF51512.1,REFSEQ:NP_477208,GB_protein:AAF51512,FlyMine:FBpp0077792,modMine:FBpp0077792; MD5=df11e82fa4d57097b20d30b586445e75; length=264; release=r6.09; species=Dmel;;FBpp0305600 ty…	21.6	5	0.045	GDGVGGGNYLNNER+IHNKPTFSQTVLLQNLYVNPQNSAK+WFGGRPVYSELSPVTDFR
262	FBpp0077645|FBgn0024314|CG5105-PA|Plap-PA FBpp0293253|FBgn0024314|CG5105-PB|Plap-PB FBpp0310466|FBgn0024314|CG5105-PC|Plap-PC	1.0000	FBpp0077645 type=protein; loc=2L:complement(join(1169628..1169785,1168695..1169561,1168012..1168638,1167243..1167954)); ID=FBpp0077645; name=Plap-PA; parent=FBgn0024314,FBtr0077980; dbxref=FlyBase:FBpp0077645,FlyBase_Annotation_IDs:CG5105-PA,GB_protein:AAF51402.1,REFSEQ:NP_524666,GB_protein:AAF51402,FlyMine:FBpp0077645,modMine:FBpp0077645; MD5=9c660ee7c1bec2534a2b274ae1c494f1; length=787; release…	8.9	5	0.041	AFDLVVATR+CLANIMSHAAGRQNVMSRLAEIIDLVGAIK+HSLPQAYLDQVANFIIK+LAEIIDLVGAIK+SDDPWQAAQTFIHR
260	FBpp0077581|FBgn0021906|CG7361-PB|RFeSP-PB FBpp0306867|FBgn0021906|CG7361-PD|RFeSP-PD FBpp0306868|FBgn0021906|CG7361-PE|RFeSP-PE	1.0000	FBpp0077581 type=protein; loc=2L:complement(join(1613983..1614076,1613044..1613423,1612770..1612988)); ID=FBpp0077581; name=RFeSP-PB; parent=FBgn0021906,FBtr0077915; dbxref=GB_protein:AAF51354.3,FlyBase:FBpp0077581,FlyBase_Annotation_IDs:CG7361-PB,REFSEQ:NP_722715,GB_protein:AAF51354,FlyMine:FBpp0077581,modMine:FBpp0077581; MD5=a8bc103a8d427d0704b8f12cf158d784; length=230; release=r6.09; species=…	33.9	5	0.041	AFSYLMVGAGAVGGAYAAKGLVNTFIGSMSASAEVLAMAKIEIK+KAFSYLMVGAGAVGGAYAAK+KGPAPLNLEVPTHEFPNEGLLVVG+TAAEIETER
248	FBpp0077353|FBgn0031493|CG3605-PA|CG3605-PA FBpp0307457|FBgn0031493|CG3605-PB|CG3605-PB	1.0000	FBpp0077353 type=protein; loc=2L:complement(join(3029064..3029087,3028366..3029006,3027339..3028308,3027038..3027282,3026605..3026974)); ID=FBpp0077353; name=CG3605-PA; parent=FBgn0031493,FBtr0077669; dbxref=FlyBase:FBpp0077353,FlyBase_Annotation_IDs:CG3605-PA,GB_protein:AAF51159.2,REFSEQ:NP_608739,GB_protein:AAF51159,FlyMine:FBpp0077353,modMine:FBpp0077353; MD5=f37b077a251b4c71f9403ecf648bf00f; …	7.2	5	0.044	AGEANDENVTIEYVPEK+ALEDVLALKDQR+GIEKPPFDLPAFIK+ITIADLAPMYR
231	FBpp0076840|FBgn0029118|CG10622-PA|Sucb-PA FBpp0311088|FBgn0029118|CG10622-PC|Sucb-PC	1.0000	FBpp0076840 type=protein; loc=3L:complement(join(5563493..5563543,5563266..5563395,5563085..5563184,5561902..5562871)); ID=FBpp0076840; name=Sucb-PA; parent=FBgn0029118,FBtr0077134; dbxref=FlyBase:FBpp0076840,FlyBase_Annotation_IDs:CG10622-PA,GB_protein:AAF50771.1,REFSEQ:NP_651963,GB_protein:AAF50771,FlyMine:FBpp0076840,modMine:FBpp0076840; MD5=4e0b921c04cd8481b37d8065ba078e98; length=416; releas…	16.8	5	0.040	LNGGEPANFLDVGGGVREDQVAK+NSGLPIQTASDLDDAAHK+TVPLDIGKPIPESTLLEVAK+YGVAIQQFK
230	FBpp0076829|FBgn0263106|CG10578-PA|DnaJ-1-PA FBpp0076830|FBgn0263106|CG10578-PB|DnaJ-1-PB	1.0000	FBpp0076829 type=protein; loc=3L:complement(5750589..5751593); ID=FBpp0076829; name=DnaJ-1-PA; parent=FBgn0263106,FBtr0077123; dbxref=FlyBase:FBpp0076829,FlyBase_Annotation_IDs:CG10578-PA,GB_protein:AAF50753.1,REFSEQ:NP_523936,GB_protein:AAF50753; MD5=8ee2a70fa076c8c410c8f745592d1d60; length=334; release=r6.09; species=Dmel;;FBpp0076830 type=protein; loc=3L:complement(5750589..5751593); ID=FBpp00…	11.7	5	0.041	IQVNPNHEIIKPTTTR+ITFPQEGDSAPNK+ITFPQEGDSAPNKTPADIVFIIR+TPADIVFIIR
229	FBpp0076827|FBgn0035630|CG10576-PA|CG10576-PA FBpp0311675|FBgn0035630|CG10576-PC|CG10576-PC FBpp0311825|FBgn0035630|CG10576-PD|CG10576-PD	1.0000	FBpp0076827 type=protein; loc=3L:complement(join(5765341..5765428,5765087..5765184,5764659..5764795,5764434..5764596,5763555..5763776,5763048..5763273,5762588..5762715,5762411..5762524)); ID=FBpp0076827; name=CG10576-PA; parent=FBgn0035630,FBtr0077121; dbxref=FlyBase:FBpp0076827,FlyBase_Annotation_IDs:CG10576-PA,GB_protein:AAF50751.1,REFSEQ:NP_647984,GB_protein:AAF50751,FlyMine:FBpp0076827,modMin…	13.3	5	0.040	SGANNYSLTDAVQQISESYK+TIAEDLVVTK+TIIQNPSEAQR+TLLAQPLGPVK
224	FBpp0076647|FBgn0261445|CG10072-PA|sgl-PA	1.0000	FBpp0076647 type=protein; loc=3L:complement(join(6964397..6964546,6961811..6961949,6960186..6961327)); ID=FBpp0076647; name=sgl-PA; parent=FBgn0261445,FBtr0076938; dbxref=FlyBase:FBpp0076647,FlyBase_Annotation_IDs:CG10072-PA,GB_protein:AAF50631.1,REFSEQ:NP_476980,GB_protein:AAF50631,FlyMine:FBpp0076647,modMine:FBpp0076647; MD5=214307601cbfb8798a69f44118b16b14; length=476; release=r6.09; species=D…	15.8	5	0.045	AVQIHSDPYSAVR+IAILGFAFK+QNILTTNTWSSELSK+VEPEQIIDDLTHPSVTESPEK+VLIGGEETPEGHQAVEK
215	FBpp0076408|FBgn0026252|CG7935-PA|msk-PA	1.0000	FBpp0076408 type=protein; loc=3L:join(8116440..8116529,8117305..8117540,8117596..8118093,8118157..8118333,8118547..8118692,8118745..8119542,8119605..8119828,8119912..8120222,8120278..8120750,8120815..8121011); ID=FBpp0076408; name=msk-PA; parent=FBgn0026252,FBtr0076685; dbxref=FlyBase:FBpp0076408,FlyBase_Annotation_IDs:CG7935-PA,GB_protein:AAF50487.1,REFSEQ:NP_524780,GB_protein:AAF50487,FlyMine:F…	6.0	5	0.045	ALQEVVVTADQRK+ATIDPNPEQR+LLAEQSEQSVLLQK+QGGFAFPQTAVPTSFK+VLTDVLNYLK
206	FBpp0076144|FBgn0036030|CG6767-PA|CG6767-PA FBpp0076145|FBgn0036030|CG6767-PB|CG6767-PB FBpp0302782|FBgn0036030|CG6767-PC|CG6767-PC FBpp0302783|FBgn0036030|CG6767-PD|CG6767-PD FBpp0305989|FBgn0036030|CG6767-PF|CG6767-PF FBpp0305990|FBgn0036030|CG6767-PG|CG6767-PG FBpp0311282|FBgn0036030|CG6767-PH|CG6767-PH FBpp0311283|FBgn0036030|CG6767-PI|CG6767-PI FBpp0311284|FBgn0036030|CG6767-PJ|CG6767-PJ	1.0000	FBpp0076144 type=protein; loc=3L:complement(join(9694233..9694450,9689265..9689448,9686365..9686463,9684921..9685045,9684522..9684855,9684366..9684458)); ID=FBpp0076144; name=CG6767-PA; parent=FBgn0036030,FBtr0076415; dbxref=FlyBase:FBpp0076144,FlyBase_Annotation_IDs:CG6767-PA,GB_protein:AAF50223.2,REFSEQ:NP_648345,GB_protein:AAF50223,FlyMine:FBpp0076144,modMine:FBpp0076144; MD5=02842902ffdd6b44a…	19.7	5	0.041	LNVEFALIHK+NSIIVSPDAGGAK+THNGESVSYLFSNVPY+VFSGTSHPDLAQR+VYAILTHGIFSGPAISR
197	FBpp0075609|FBgn0036334|CG11267-PA|CG11267-PA	1.0000	FBpp0075609 type=protein; loc=3L:join(13016162..13016164,13016357..13016518,13016587..13016733); ID=FBpp0075609; name=CG11267-PA; parent=FBgn0036334,FBtr0075875; dbxref=FlyBase:FBpp0075609,FlyBase_Annotation_IDs:CG11267-PA,GB_protein:AAF49856.1,REFSEQ:NP_648622,GB_protein:AAF49856,FlyMine:FBpp0075609,modMine:FBpp0075609; MD5=712d5ff4df92c60725b07ea218b08545; length=103; release=r6.09; species=Dme…	57.3	5	0.044	GGIVLPEK+NASTGNHIPIGVK+VLEGTVLAVGPGTR+VLLPEFGGTK+VNLEGDQKELFLFR
193	FBpp0075441|FBgn0036450|CG13472-PA|Tdrd3-PA	1.0000	FBpp0075441 type=protein; loc=3L:join(14786847..14786881,14786934..14787018,14787093..14789213,14789319..14789588); ID=FBpp0075441; name=Tdrd3-PA; parent=FBgn0036450,FBtr0075691; dbxref=FlyBase:FBpp0075441,FlyBase_Annotation_IDs:CG13472-PA,GB_protein:AAF49703.1,REFSEQ:NP_648724,GB_protein:AAF49703,FlyMine:FBpp0075441,modMine:FBpp0075441; MD5=4adfa24796760f07d322221d2283ac2c; length=836; release=r…	7.1	5	0.041	ALELEPVPQLNLNVAPGSK+AQPAPVAVPQAAPR+IVTTAVGSEDVR+LLQLDLSDGQNSIK
181	FBpp0075104|FBgn0025582|CG9677-PA|Int6-PA	1.0000	FBpp0075104 type=protein; loc=3L:complement(join(16786744..16786833,16786257..16786649,16785346..16786170)); ID=FBpp0075104; name=Int6-PA; parent=FBgn0025582,FBtr0075345; dbxref=FlyBase:FBpp0075104,FlyBase_Annotation_IDs:CG9677-PA,GB_protein:AAF49412.1,REFSEQ:NP_477385,GB_protein:AAF49412,FlyMine:FBpp0075104,modMine:FBpp0075104; MD5=65d76ad41ba7bda5d6bd5ed4d6c7a92c; length=435; release=r6.09; spe…	12.2	5	0.042	LGHVVMGTQPLSPYQQLVEK+LNLSQEMPEELVQR+LRDYIDNANFSTIQALQQR
19	FBpp0070389|FBgn0040389|CG14048-PA|mRpL14-PA FBpp0305877|FBgn0040389|CG14048-PB|mRpL14-PB	1.0000	FBpp0070389 type=protein; loc=X:complement(2344050..2344535); ID=FBpp0070389; name=mRpL14-PA; parent=FBgn0040389,FBtr0070405; dbxref=FlyBase:FBpp0070389,FlyBase_Annotation_IDs:CG14048-PA,GB_protein:AAF45775.1,REFSEQ:NP_525048,GB_protein:AAF45775,FlyMine:FBpp0070389,modMine:FBpp0070389; MD5=8ae94cf2e27fdf27c84ab3538d463db6; length=161; release=r6.09; species=Dmel;;FBpp0305877 type=protein; loc=X:c…	23.6	5	0.040	FDSNNLVLIDDNGSPLGTR+GVGFIGDK+LRVVDNSDLGK
176	FBpp0075023|FBgn0010352|CG11661-PC|Nc73EF-PC FBpp0075024|FBgn0010352|CG11661-PB|Nc73EF-PB FBpp0075026|FBgn0010352|CG11661-PA|Nc73EF-PA FBpp0075027|FBgn0010352|CG11661-PF|Nc73EF-PF FBpp0075028|FBgn0010352|CG11661-PG|Nc73EF-PG FBpp0075029|FBgn0010352|CG11661-PH|Nc73EF-PH FBpp0111773|FBgn0010352|CG11661-PI|Nc73EF-PI FBpp0305416|FBgn0010352|CG11661-PJ|Nc73EF-PJ	1.0000	FBpp0075023 type=protein; loc=3L:join(16959121..16959216,16959285..16959422,16959705..16959884,16961500..16961602,16962335..16962413,16962476..16962887,16962943..16963811,16963870..16964764,16964824..16964978,16967382..16967481); ID=FBpp0075023; name=Nc73EF-PC; parent=FBgn0010352,FBtr0075263; dbxref=FlyBase:FBpp0075023,FlyBase_Annotation_IDs:CG11661-PC,GB_protein:AAF49389.2,REFSEQ:NP_730225,GB_pr…	6.0	5	0.042	ATGFEAFLAK+LAVVANPSHLEAVDPVVQGK+LPSTTFIGGDEASLPLK+VEQISPFPFDLVK
172	FBpp0074865|FBgn0042134|CG18811-PA|Capr-PA FBpp0311792|FBgn0042134|CG18811-PB|Capr-PB	1.0000	FBpp0074865 type=protein; loc=3L:complement(join(18672631..18673011,18671490..18671672,18671268..18671434,18669034..18671188)); ID=FBpp0074865; name=Capr-PA; parent=FBgn0042134,FBtr0075098; dbxref=FlyBase:FBpp0074865,FlyBase_Annotation_IDs:CG18811-PA,GB_protein:AAG22572.1,REFSEQ:NP_652671,GB_protein:AAG22572,FlyMine:FBpp0074865,modMine:FBpp0074865; MD5=927ba82456ba510777179a794cc84d2d; length=961…	11.4	5	0.040	ANAVSAAAVVPEPYNPLK+QQQQQQQQQQQNLQQLDEPSSVNSSSSVGAGGDVENNEWHAR+RPETADDVSFIATAQK+WSSEMNAMSSAASNGSSNTSHK+YDAVLANLEFAR
18	FBpp0070368|FBgn0004654|CG3724-PA|Pgd-PA FBpp0303827|FBgn0004654|CG3724-PB|Pgd-PB	1.0000	FBpp0070368 type=protein; loc=X:join(2145407..2145414,2145490..2145713,2147175..2148388); ID=FBpp0070368; name=Pgd-PA; parent=FBgn0004654,FBtr0070384; dbxref=FlyBase:FBpp0070368,FlyBase_Annotation_IDs:CG3724-PA,GB_protein:AAF45732.1,REFSEQ:NP_476860,GB_protein:AAF45732,FlyMine:FBpp0070368,modMine:FBpp0070368; MD5=b283b0592fd645e1d5d8c9e48059540d; length=481; release=r6.09; species=Dmel;;FBpp03038…	16.0	5	0.045	DYFGAHTYELLGQEGQFHHTNWTGTGGNVSASTYQA+LGLLFVGSGVSGGEEGAR+LPANLLQAQR+VIGADSLEDMVSK
165	FBpp0074672|FBgn0036928|CG7654-PA|Tom20-PA FBpp0304965|FBgn0036928|CG7654-PB|Tom20-PB	1.0000	FBpp0074672 type=protein; loc=3L:join(20001167..20001296,20001361..20001436,20001850..20002159); ID=FBpp0074672; name=Tom20-PA; parent=FBgn0036928,FBtr0074903; dbxref=FlyBase:FBpp0074672,FlyBase_Annotation_IDs:CG7654-PA,GB_protein:AAF49080.2,REFSEQ:NP_649169,GB_protein:AAF49080,FlyMine:FBpp0074672,modMine:FBpp0074672; MD5=3aa035e64293d9f78d3d72f6a65fc132; length=171; release=r6.09; species=Dmel;;…	30.4	5	0.045	AAEGNDGPIVLGQSSEQQLDGAK+SGVPNLNDHEAIER+YFLQEIQLGETLIAR
164	FBpp0074665|FBgn0036921|CG7823-PA|RhoGDI-PA FBpp0304185|FBgn0036921|CG7823-PB|RhoGDI-PB	1.0000	FBpp0074665 type=protein; loc=3L:join(19930831..19931014,19931088..19931197,19931263..19931377,19931982..19932178); ID=FBpp0074665; name=RhoGDI-PA; parent=FBgn0036921,FBtr0074896; dbxref=FlyBase:FBpp0074665,FlyBase_Annotation_IDs:CG7823-PA,GB_protein:AAF49090.1,REFSEQ:NP_649162,GB_protein:AAF49090,FlyMine:FBpp0074665,modMine:FBpp0074665; MD5=7d49142a2ac101bfc756b97b4d666346; length=201; release=r…	16.4	5	0.045	EIQFYLTPAEEAPSGTFSR+KEIQFYLTPAEEAPSGTFSR+YKEALLGAAQTEK
157	FBpp0074520|FBgn0010341|CG12530-PA|Cdc42-PA FBpp0301153|FBgn0010341|CG12530-PC|Cdc42-PC FBpp0301154|FBgn0010341|CG12530-PD|Cdc42-PD	1.0000	FBpp0074520 type=protein; loc=X:join(19697958..19698245,19698307..19698594); ID=FBpp0074520; name=Cdc42-PA; parent=FBgn0010341,FBtr0074751; dbxref=FlyBase:FBpp0074520,FlyBase_Annotation_IDs:CG12530-PA,GB_protein:AAF49007.1,REFSEQ:NP_523414,GB_protein:AAF49007,FlyMine:FBpp0074520,modMine:FBpp0074520; MD5=ff4396e0f82c09808116a0ded68d658e; length=191; release=r6.09; species=Dmel;;FBpp0301153 type=pr…	9.9	5	0.045	NVFDEAILAALEPPEPTK+NVFDEAILAALEPPEPTKK
152	FBpp0074278|FBgn0283469|CG6842-PA|Vps4-PA FBpp0309628|FBgn0283469|CG6842-PB|Vps4-PB	1.0000	FBpp0074278 type=protein; loc=X:join(17908578..17908713,17908808..17909669,17909781..17910009,17910078..17910179); ID=FBpp0074278; name=Vps4-PA; parent=FBgn0283469,FBtr0074504; dbxref=FlyBase:FBpp0074278,FlyBase_Annotation_IDs:CG6842-PA,GB_protein:AAF48783.1,REFSEQ:NP_573258,GB_protein:AAF48783,FlyMine:FBpp0074278,modMine:FBpp0074278; MD5=91073d84c60a032bf49393ff0e2f5918; length=442; release=r6.0…	8.8	5	0.040	EAVILPIK+EAVILPIKFPQLFTGK+GILLFGPPGTGK+IYIPLPEAHAR
147	FBpp0074055|FBgn0262734|CG4429-PA|Rbp2-PA FBpp0074056|FBgn0262734|CG4429-PB|Rbp2-PB FBpp0089381|FBgn0262734|CG4429-PC|Rbp2-PC FBpp0310225|FBgn0262734|CG4429-PD|Rbp2-PD FBpp0310226|FBgn0262734|CG4429-PE|Rbp2-PE	1.0000	FBpp0074055 type=protein; loc=X:join(16448698..16448729,16449874..16450179,16450314..16450501,16451275..16451559,16451919..16452085); ID=FBpp0074055; name=Rbp2-PA; parent=FBgn0262734,FBtr0074279; dbxref=FlyBase:FBpp0074055,FlyBase_Annotation_IDs:CG4429-PA,GB_protein:AAF48616.1,REFSEQ:NP_524959,GB_protein:AAF48616,FlyMine:FBpp0074055,modMine:FBpp0074055; MD5=a62b218a3d25dcbfe45695b96c0d393b; lengt…	11.7	5	0.027	IKLDDLSAPLR+TIAAPINAVAETK+YGSFNNDDRPFER
141	FBpp0073924|FBgn0030701|CG16952-PA|CG16952-PA FBpp0073925|FBgn0030701|CG16952-PB|CG16952-PB FBpp0073926|FBgn0030701|CG16952-PC|CG16952-PC FBpp0290025|FBgn0030701|CG16952-PD|CG16952-PD FBpp0309048|FBgn0030701|CG16952-PE|CG16952-PE	1.0000	FBpp0073924 type=protein; loc=X:join(15872192..15872614,15872692..15875205,15875268..15875411); ID=FBpp0073924; name=CG16952-PA; parent=FBgn0030701,FBtr0074114; dbxref=FlyBase:FBpp0073924,FlyBase_Annotation_IDs:CG16952-PA,GB_protein:AAF48532.2,REFSEQ:NP_573085,GB_protein:AAF48532,FlyMine:FBpp0073924,modMine:FBpp0073924; MD5=9534eaf109c28997104e95eec536ed63; length=1026; release=r6.09; species=Dme…	7.5	5	0.044	ALLLPLSSK+DLSVQAELARPPAATFK+EILSELLPLVR+GVGSGTSAGSLGEVHALTNTGR+VRPTTLEEAMELYQIGR
15	FBpp0070350|FBgn0023517|CG14816-PA|Pgam5-PA FBpp0308673|FBgn0023517|CG14816-PB|Pgam5-PB	1.0000	FBpp0070350 type=protein; loc=X:complement(join(1872973..1873530,1872595..1872906)); ID=FBpp0070350; name=Pgam5-PA; parent=FBgn0023517,FBtr0070366; dbxref=FlyBase:FBpp0070350,FlyBase_Annotation_IDs:CG14816-PA,GB_protein:AAF45678.1,REFSEQ:NP_569951,GB_protein:AAF45678,FlyMine:FBpp0070350,modMine:FBpp0070350; MD5=5477053abf55ef2ca82348987ec097bf; length=289; release=r6.09; species=Dmel;;FBpp0308673…	16.0	5	0.033	ALQFPAEGWLR+HGEYLDVGDSDDTHHLTER+YLGDSGFMPAELLTNR
139	FBpp0073910|FBgn0030692|CG8470-PA|mRpS30-PA FBpp0312012|FBgn0030692|CG8470-PB|mRpS30-PB	1.0000	FBpp0073910 type=protein; loc=X:join(15786172..15786629,15786794..15788009); ID=FBpp0073910; name=mRpS30-PA; parent=FBgn0030692,FBtr0074094; dbxref=FlyBase:FBpp0073910,FlyBase_Annotation_IDs:CG8470-PA,GB_protein:AAF48515.1,REFSEQ:NP_511167,GB_protein:AAF48515,FlyMine:FBpp0073910,modMine:FBpp0073910; MD5=a9eaa0dae44c6da4c9d9bc79c8b41a50; length=557; release=r6.09; species=Dmel;;FBpp0312012 type=pr…	10.2	5	0.040	FFELDINPWQR+HLELPEIYLWEK+ILTQIIVEQLNR+SIGEQQPYVASDVSAYENAEQR
125	FBpp0073367|FBgn0030321|CG1703-PA|CG1703-PA FBpp0310240|FBgn0030321|CG1703-PB|CG1703-PB	1.0000	FBpp0073367 type=protein; loc=X:join(11612178..11613264,11613337..11614955); ID=FBpp0073367; name=CG1703-PA; parent=FBgn0030321,FBtr0073520; dbxref=FlyBase:FBpp0073367,FlyBase_Annotation_IDs:CG1703-PA,GB_protein:AAF48069.1,REFSEQ:NP_572736,GB_protein:AAF48069,FlyMine:FBpp0073367,modMine:FBpp0073367; MD5=8c857db69b367c2dadbb18cfd9067457; length=901; release=r6.09; species=Dmel;;FBpp0310240 type=pr…	6.7	5	0.032	FDQHSGEHLTAEESAAEYLQR+GGGGGDSSDEDVTTR+SLPANDLDDEDDDEAPLASKPAAK
109	FBpp0072909|FBgn0035424|CG11505-PA|CG11505-PA FBpp0072910|FBgn0035424|CG11505-PB|CG11505-PB FBpp0300406|FBgn0035424|CG11505-PD|CG11505-PD	1.0000	FBpp0072909 type=protein; loc=3L:join(3226891..3227705,3227775..3228024,3228092..3228466,3228622..3229192,3229253..3229779,3229912..3231796,3231909..3232051); ID=FBpp0072909; name=CG11505-PA; parent=FBgn0035424,FBtr0073045; dbxref=FlyBase:FBpp0072909,FlyBase_Annotation_IDs:CG11505-PA,GB_protein:AAF47745.1,REFSEQ:NP_728843,GB_protein:AAF47745,FlyMine:FBpp0072909,modMine:FBpp0072909; MD5=b6e0c36af6…	6.2	5	0.045	LTSPPTANVFDPAGAGGATVSYAAAQQPR+QTLHQQQQQAPQQHQVLSSSVESAGGDEQR+VAGGASPAALIGKPAGGLPATNTTQGSSAVVVSAK
905	FBpp0074735|FBgn0036892|CG8798-PA|Lon-PA	0.9999	FBpp0074735 type=protein; loc=3L:complement(join(19611744..19612082,19611325..19611580,19610802..19611207,19610615..19610744,19610252..19610556,19609766..19610188,19608981..19609709,19608732..19608921,19608426..19608668)); ID=FBpp0074735; name=Lon-PA; parent=FBgn0036892,FBtr0074967; dbxref=FlyBase:FBpp0074735,FlyBase_Annotation_IDs:CG8798-PA,GB_protein:AAF49134,REFSEQ:NP_649133,FlyMine:FBpp007473…	6.5	5	0.031	ILEFIAVSSLK+ITGQVVEDVPPPKPAEDQSTDQADAAPIK+IVEVSNPIIMDLLR+LNQPYVGVFLK
100	FBpp0072722|FBgn0035298|CG1140-PB|SCOT-PB FBpp0072723|FBgn0035298|CG1140-PA|SCOT-PA FBpp0305622|FBgn0035298|CG1140-PC|SCOT-PC	1.0000	FBpp0072722 type=protein; loc=3L:join(1963474..1963491,1965075..1965273,1965330..1966306,1966365..1966679); ID=FBpp0072722; name=SCOT-PB; parent=FBgn0035298,FBtr0072843; dbxref=FlyBase:FBpp0072722,FlyBase_Annotation_IDs:CG1140-PB,GB_protein:AAN11508.1,REFSEQ:NP_728699,GB_protein:AAN11508,FlyMine:FBpp0072722,modMine:FBpp0072722; MD5=d32ace24ac139b4314488b939d8ab31e; length=502; release=r6.09; spec…	16.2	4	0.034	ADPLGNLVFNK+AGGAGIPAFYTPTGYATLVQEGGAPIK+NITGVSNNGGVDDTGLGVLIK+VIGSYVGENTELVR
94	FBpp0072560|FBgn0035203|CG9149-PA|CG9149-PA	1.0000	FBpp0072560 type=protein; loc=3L:join(1303051..1303093,1303188..1303309,1303381..1303493,1303548..1303977,1304038..1304223,1304280..1304564); ID=FBpp0072560; name=CG9149-PA; parent=FBgn0035203,FBtr0072667; dbxref=FlyBase:FBpp0072560,FlyBase_Annotation_IDs:CG9149-PA,GB_protein:AAF47470.2,REFSEQ:NP_612094,GB_protein:AAF47470,FlyMine:FBpp0072560,modMine:FBpp0072560; MD5=06a7c0523483ffb49e203ad6c0a65…	18.4	4	0.036	ASDLGSVVIQEVLR+EGGSITAGNASGVNDSAAAVLLMSGEEVAR+RANVEGQEVNEVILGQALSAGQGQNPAR
877a	FBpp0290386|FBgn0032455|CG5792-PD|Pih1D1-PD	1.0000	FBpp0290386 type=protein; loc=2L:complement(join(12721653..12721721,12721451..12721562,12715894..12718056,12714649..12715529,12714487..12714546)); ID=FBpp0290386; name=Pih1D1-PD; parent=FBgn0032455,FBtr0301163; dbxref=REFSEQ:NP_723771,GB_protein:AAF53222,FlyBase:FBpp0290386,FlyBase_Annotation_IDs:CG5792-PD,FlyMine:FBpp0290386,modMine:FBpp0290386; MD5=eea7786c153b13b003947e7bf9b39170; length=1094;…	5.1	4	0.035	NEFEDNINQYFGGADPEGSGPQQKPPPR+SRLPNADEAAPSVAHSGGPIQDGTNLNR
863a	FBpp0088899|FBgn0003721|CG4898-PA|Tm1-PA FBpp0089024|FBgn0003721|CG4898-PL|Tm1-PL	1.0000	FBpp0088899 type=protein; loc=3R:join(15291382..15291525,15295113..15295246,15295427..15295544,15300110..15300180,15300747..15300822,15301624..15301686,15303153..15303222,15303641..15303723); ID=FBpp0088899; name=Tm1-PA; parent=FBgn0003721,FBtr0089960; dbxref=FlyBase:FBpp0088899,FlyBase_Annotation_IDs:CG4898-PA,GB_protein:AAF55164.2,REFSEQ:NP_524360,GB_protein:AAF55164,FlyMine:FBpp0088899,modMine…	16.3	4	0.028	EVDRLEDDLLNVR+KLVLMEQDLERSEEK+LSEASQAADESER
843a	FBpp0087124|FBgn0033688|CG8877-PA|Prp8-PA	1.0000	FBpp0087124 type=protein; loc=2R:complement(join(12162080..12162693,12161808..12162023,12161535..12161747,12161347..12161472,12160647..12161066,12160371..12160588,12159262..12160313,12159007..12159199,12158210..12158783,12157993..12158143,12157755..12157931,12157385..12157676,12154377..12157321)); ID=FBpp0087124; name=Prp8-PA; parent=FBgn0033688,FBtr0088016; dbxref=FlyBase:FBpp0087124,FlyBase_Ann…	2.3	4	0.029	FGDLILK+GTYFPTWEGLFWEK+LLILALER+SLPVEEQPKQIIVTRK+TAEEVAALIR
842a	FBpp0087115|FBgn0033699|CG8857-PC|RpS11-PC	1.0000	FBpp0087115 type=protein; loc=2R:complement(join(12200775..12200786,12200116..12200241,12199834..12200039,12199466..12199589)); ID=FBpp0087115; name=RpS11-PC; parent=FBgn0033699,FBtr0088007; dbxref=FlyBase:FBpp0087115,FlyBase_Annotation_IDs:CG8857-PC,GB_protein:AAM71028.1,REFSEQ:NP_725114,GB_protein:AAM71028,FlyMine:FBpp0087115,modMine:FBpp0087115; MD5=038e064738fe0ce33cf03a06f5707dc8; length=155…	18.1	4	0.026	EAIDGTYIDK+EAIDGTYIDKK+QFGVNLNR+SRDVGLGFK
841a	FBpp0086847|FBgn0027079|CG4062-PB|Aats-val-PB FBpp0086848|FBgn0027079|CG4062-PA|Aats-val-PA	1.0000	FBpp0086847 type=protein; loc=2R:join(13198999..13199184,13199336..13199503,13199562..13200824,13200998..13202027,13202092..13202594); ID=FBpp0086847; name=Aats-val-PB; parent=FBgn0027079,FBtr0087734; dbxref=GB_protein:AAM68598.1,FlyBase:FBpp0086847,FlyBase_Annotation_IDs:CG4062-PB,REFSEQ:NP_725259,GB_protein:AAM68598,FlyMine:FBpp0086847,modMine:FBpp0086847; MD5=06b12285cf0e34e8127ac281952ac43f; …	7.0	4	0.032	GITLEGLHAQLVGSNLDPR+IPAYHVSFTDPSLQTGSNDDEQYWIVAR+LTQAIQAADYATK+SLGNVIDPMDVIR
840a	FBpp0086773|FBgn0000662|CG6315-PA|fl(2)d-PA	1.0000	FBpp0086773 type=protein; loc=2R:complement(join(13823792..13824128,13821433..13821557,13821036..13821369,13820155..13820969)); ID=FBpp0086773; name=fl(2)d-PA; parent=FBgn0000662,FBtr0087647; dbxref=FlyBase:FBpp0086773,FlyBase_Annotation_IDs:CG6315-PA,GB_protein:AAF58334.1,REFSEQ:NP_523732,GB_protein:AAF58334,FlyMine:FBpp0086773,modMine:FBpp0086773; MD5=adf042fcab2f77a6cad6cc950e3ec862; length=53…	11.8	4	0.031	LLEDEIENLKLEQVR+NYQEEEALPTVVVVPTPTPVGNNVQEAPPIR+TALLDPAVNLLFER+TALLDPAVNLLFERLKK
837a	FBpp0086124|FBgn0023172|CG9635-PF|RhoGEF2-PF FBpp0086125|FBgn0023172|CG9635-PD|RhoGEF2-PD FBpp0293620|FBgn0023172|CG9635-PG|RhoGEF2-PG	1.0000	FBpp0086124 type=protein; loc=2R:join(17028996..17029021,17031125..17031917,17032255..17032347,17032409..17032466,17034637..17034776,17034835..17035008,17035346..17036407,17036817..17036901,17036971..17037790,17037846..17038029,17038096..17038207,17038273..17038422,17038479..17038529,17038595..17038904,17038963..17039100,17040388..17040824,17040896..17041487,17041555..17041732,17041800..17041993,…	3.2	4	0.028	DATASESDADYVNTPKPR+DLSGGHTQESTTPATTPSTPSLALPK+KLREQLHQVGAEDAPTVK+LTRPSSVSVVTPSTPILSGR
829a	FBpp0085489|FBgn0014028|CG3283-PA|SdhB-PA	1.0000	FBpp0085489 type=protein; loc=2R:join(6807755..6807817,6808090..6808526,6808583..6808976); ID=FBpp0085489; name=SdhB-PA; parent=FBgn0014028,FBtr0086156; dbxref=FlyBase:FBpp0085489,FlyBase_Annotation_IDs:CG3283-PA,GB_protein:AAF57396.1,REFSEQ:NP_477101,GB_protein:AAF57396,FlyMine:FBpp0085489,modMine:FBpp0085489; MD5=07875fa885061be522ab24df6cd88565; length=297; release=r6.09; species=Dmel;	14.1	4	0.034	AQYLQSVEDR+LLSGLASKPAPK+NIQPWLQR+YLGPAVLMQAYR
[truncated: 875 more rows]
