# Supplementary material for: Comparative interactome analysis of α-arrestin families in human and Drosophila
Source: eLife. 2024 Jan 25;12:RP88328. doi: 10.7554/eLife.88328 (PMC10945707; doi:10.7554/eLife.88328)
Supplement: Figure 1—source data 1. [file elife-88328-fig1-data1.zip › Drosophila/fly_APMS_control/interact-S2R__1.prot.tsv]

entry no.	protein	protein probability	protein description	percent coverage	tot indep spectra	percent share of spectrum ids	peptides
39	FBpp0081356|FBgn0010173|CG9633-PA|RpA-70-PA	1.0000	FBpp0081356 type=protein; loc=3R:complement(join(8264335..8264370,8264029..8264273,8262753..8263971,8262362..8262673)); ID=FBpp0081356; name=RpA-70-PA; parent=FBgn0010173,FBtr0081867; dbxref=FlyBase:FBpp0081356,FlyBase_Annotation_IDs:CG9633-PA,GB_protein:AAF54206.1,REFSEQ:NP_524274,GB_protein:AAF54206,FlyMine:FBpp0081356,modMine:FBpp0081356; MD5=4425d39514b971d001063620ad1e6d81; length=603; relea…	21.1	37	3.48	ELQELTGIGSSN+EVGELQSFVAR+GWFDNGGGDSVANMVSAR+IMHGEVVDAPVLQILAIK+LFSMDLMDESGEIR+LLINMSIGDWTSNR+SLSLGGGSIMK+TGGGSFSTEWMTLK+YNLVPISDVSGMENK
10	FBpp0072934|FBgn0004167|CG12008-PA|kst-PA FBpp0089203|FBgn0004167|CG12008-PB|kst-PB FBpp0089204|FBgn0004167|CG12008-PC|kst-PC FBpp0289294|FBgn0004167|CG12008-PE|kst-PE FBpp0292863|FBgn0004167|CG12008-PF|kst-PF FBpp0304366|FBgn0004167|CG12008-PG|kst-PG FBpp0304367|FBgn0004167|CG12008-PH|kst-PH	1.0000	FBpp0072934 type=protein; loc=3L:join(3351567..3351686,3351965..3352132,3353738..3353854,3353923..3354185,3354255..3354384,3354637..3354824,3354949..3357922,3357982..3358121,3358179..3359789,3359853..3365751,3365811..3366126,3366200..3366310,3367515..3367771); ID=FBpp0072934; name=kst-PA; parent=FBgn0004167,FBtr0073070; dbxref=FlyBase:FBpp0072934,FlyBase_Annotation_IDs:CG12008-PA,GB_protein:AAF47…	8.4	27	2.57	ALNQPPYNPQDGQLVNDIEK+DLPNSLEGIQR+DYGNDEPSAQALLQR+FESNRPVSLQPDSISFSR+GLEEAQDSLEFNSQLDK+HAAFDAELLSNSPR+IAGDENYRDLSNLPR+IANIVGQLMDADR+IQEIQDTGVILLSK+ITMLEQLFR+KDNGVEGFVPANYVR+LESIGAEDIVDGNPR+LQQAYDALAFNR+MLQLDTAVITPDLR+NAQVGQEYEDLLR+NRIESEVGQQVFNNSAK+QLVAGSQDLGTSLLSVQGLQK+RDETVEAWTDLK+SLEGASSVELFNR+SWGNLQALSVK+TATAPVNILGAK+TSGAQVLDGTATPQMAFLQR+VRLESIGAEDIVDGNPR+YLNELSDSMVQTGHYAAADVEEK
66a	FBpp0070787|FBgn0000042|CG4027-PA|Act5C-PA FBpp0070788|FBgn0000042|CG4027-PB|Act5C-PB FBpp0085365|FBgn0000043|CG12051-PA|Act42A-PA FBpp0100124|FBgn0000042|CG4027-PC|Act5C-PC FBpp0100125|FBgn0000042|CG4027-PD|Act5C-PD FBpp0311818|FBgn0000042|CG4027-PE|Act5C-PE	1.0000	FBpp0070787 type=protein; loc=X:5902698..5903828; ID=FBpp0070787; name=Act5C-PA; parent=FBgn0000042,FBtr0070822; dbxref=FlyBase_Annotation_IDs:CG4027-PA,FlyBase:FBpp0070787,GB_protein:AAF46098.1,REFSEQ:NP_727048,GB_protein:AAF46098; MD5=88db72d41de81d7f219b741d3b28d3d2; length=376; release=r6.09; species=Dmel;;FBpp0070788 type=protein; loc=X:5902698..5903828; ID=FBpp0070788; name=Act5C-PB; parent…	43.9	26	1.33	AVFPSIVGRPR+DLTDYLMK+DLYANTVLSGGTTMYPGIADR+EITALAPSTMK+GYSFTTTAEREIVR+HQGVMVGMGQKDSYVGDEAQSK+QEYDESGPSIVHR+QEYDESGPSIVHRK+SYELPDGQVITIGNER+TTGIVLDSGDGVSHTVPIYEGYALPHAILR+VAPEEHPVLLTEAPLNPK
66b	FBpp0078131|FBgn0000045|CG7478-PA|Act79B-PA FBpp0306215|FBgn0000045|CG7478-PB|Act79B-PB	1.0000	FBpp0078131 type=protein; loc=3L:join(21985351..21986275,21986638..21986843); ID=FBpp0078131; name=Act79B-PA; parent=FBgn0000045,FBtr0078478; dbxref=FlyBase:FBpp0078131,FlyBase_Annotation_IDs:CG7478-PA,GB_protein:AAF51800.1,REFSEQ:NP_524210,GB_protein:AAF51800,FlyMine:FBpp0078131,modMine:FBpp0078131; MD5=39641be0e89572229f19b129246a7c7c; length=376; release=r6.09; species=Dmel;;FBpp0306215 type=p…	35.6	23	1.22	AVFPSIVGRPR+DLTDYLMK+DLYANNVLSGGTTMYPGIADR+GYSFTTTAEREIVR+SYELPDGQVITIGNER+TTGIVLDSGDGVSHTVPIYEGYALPHAILR+VAPEEHPVLLTEAPLNPK+YPIEHGIITNWDDMEK
9	FBpp0072305|FBgn0265434|CG15792-PB|zip-PB FBpp0072306|FBgn0265434|CG15792-PA|zip-PA FBpp0099894|FBgn0265434|CG15792-PC|zip-PC FBpp0099896|FBgn0265434|CG15792-PD|zip-PD FBpp0291728|FBgn0265434|CG15792-PE|zip-PE FBpp0291729|FBgn0265434|CG15792-PF|zip-PF FBpp0291730|FBgn0265434|CG15792-PG|zip-PG FBpp0291731|FBgn0265434|CG15792-PH|zip-PH FBpp0297531|FBgn0265434|CG15792-PI|zip-PI	1.0000	FBpp0072305 type=protein; loc=2R:complement(join(25010380..25010511,25005868..25006083,25002288..25002444,25000039..25000160,24998278..24998301,24997578..24997697,24997209..24997301,24994407..24997146,24994012..24994316,24993391..24993921,24992033..24993328,24991810..24991973,24991137..24991272)); ID=FBpp0072305; name=zip-PB; parent=FBgn0265434,FBtr0072398; dbxref=FlyBase_Annotation_IDs:CG15792-P…	11.8	18	1.69	AKGTLEAENADLATELR+DAEIVGMAQQALTDTQFGAR+HSQELNSINDQLENLR+IANLEEQLENEGK+IANLEEQLENEGKER+IDAPLVLDQLR+IEEEEERVLALGGEK+IVSAVLLFGSMK+KAQLQIEQLTTELANEK+LQQEAENITNQLEEAELK+MIQALELDSNLYR+NQFNDPATQAEWTQK+QGFPNRIPFQEFR+SASNMESQLTEAQQLLEEETR+TLQNELDDLANTQGTADK+YELLTPNVIPK
73a	FBpp0082514|FBgn0266599|CG4264-PE|Hsc70-4-PE FBpp0082515|FBgn0266599|CG4264-PF|Hsc70-4-PF FBpp0082516|FBgn0266599|CG4264-PA|Hsc70-4-PA FBpp0082517|FBgn0266599|CG4264-PC|Hsc70-4-PC FBpp0082518|FBgn0266599|CG4264-PD|Hsc70-4-PD FBpp0082519|FBgn0266599|CG4264-PB|Hsc70-4-PB FBpp0307982|FBgn0266599|CG4264-PG|Hsc70-4-PG	1.0000	FBpp0082514 type=protein; loc=3R:15244360..15246315; ID=FBpp0082514; name=Hsc70-4-PE; parent=FBgn0266599,FBtr0083055; dbxref=FlyBase:FBpp0082514,FlyBase_Annotation_IDs:CG4264-PE,GB_protein:AAO41567.1,REFSEQ:NP_788679,GB_protein:AAO41567; MD5=050fd5b4b4ff0bfd160c385fb3a7608a; length=651; release=r6.09; species=Dmel;;FBpp0082515 type=protein; loc=3R:15244360..15246315; ID=FBpp0082515; name=Hsc70-4-…	15.8	17	1.41	ARFEELNADLFR+FEELNADLFR+FELSGIPPAPR+IINEPTAAAIAYGLDK+IINEPTAAAIAYGLDKK+LVTHFVQEFK+NQVAMNPTQTIFDAK+QTQTFTTYSDNQPGVLIQVYEGER+TFFPEEISSMVLTK
67a	FBpp0072672|FBgn0250789|CG1977-PA|alpha-Spec-PA FBpp0305101|FBgn0250789|CG1977-PC|alpha-Spec-PC	1.0000	FBpp0072672 type=protein; loc=3L:complement(join(1784907..1788896,1781759..1783682,1781095..1781698,1779385..1779985,1779182..1779310)); ID=FBpp0072672; name=alpha-Spec-PA; parent=FBgn0250789,FBtr0072789; dbxref=FlyBase:FBpp0072672,FlyBase_Annotation_IDs:CG1977-PA,GB_protein:AAF47569.1,REFSEQ:NP_476739,GB_protein:AAF47569,FlyMine:FBpp0072672,modMine:FBpp0072672; MD5=b8439882282cce78554fdd71ffb18c…	11.2	17	1.64	DIADEESWIK+DLASVQNLMK+DMNNQADSLVESGQFDTAGIQEK+GDVLTLLNSNNK+IDAGLSASQQNLVDNHSIAK+IQSVLAMGGNLIDK+IQSVLAMGGNLIDKK+LANMNEIAVQLTSLGQTEAALK+LLNVISSGENMLK+LLNVISSGENMLKDQPFASDDIR+LLVGSDDYGRDLTGVQNLK+LMDVSNLGVPEIEQR+LNEALTLHQFFR+LQLATEESYKDPANIQSK+LTQIADQWEYLTHK+LWELLLSR+QAEIANYWQSLTTK+RQNQINSQYDNLLALAR+TSMMEGSGSLEQQLEALR
48	FBpp0085947|FBgn0266420|CG5581-PA|Ote-PA	1.0000	FBpp0085947 type=protein; loc=2R:complement(18275805..18277079); ID=FBpp0085947; name=Ote-PA; parent=FBgn0266420,FBtr0086768; dbxref=FlyBase:FBpp0085947,FlyBase_Annotation_IDs:CG5581-PA,GB_protein:AAF57722.3,REFSEQ:NP_476664,GB_protein:AAF57722,FlyMine:FBpp0085947,modMine:FBpp0085947; MD5=3547adbeee0a701f23aeb5504bafcdde; length=424; release=r6.09; species=Dmel;	30.9	15	1.50	ASIGGQASPAASPK+ETLAPAPGAPSAPAAASTPVDKLDGNK+MLAQGLPNIPVTDSSR+MLAQGLPNIPVTDSSRK+TAAQGYVTAEAPPVASYSSSYK+TAAQGYVTAEAPPVASYSSSYKR+TYANELSDDTDSKEDQYESTFAR+VVEPLRKPETIVEQPASSK+WLNSLEQK
65	sp|K2C1_HUMAN|	1.0000	sp K2C1_HUMAN	17.3	12	1.15	LNDLEDALQQAK+LNDLEDALQQAKEDLAR+LRSEIDNVKK+NMQDMVEDYR+QISNLQQSISDAEQR+SLDLDSIIAEVK+SLNNQFASFIDK+SLNNQFASFIDKVR+TNAENEFVTIK+WELLQQVDTSTR+YEELQITAGR
20	FBpp0075471|FBgn0003459|CG3836-PA|stwl-PA FBpp0305255|FBgn0003459|CG3836-PB|stwl-PB FBpp0305256|FBgn0003459|CG3836-PC|stwl-PC	1.0000	FBpp0075471 type=protein; loc=3L:complement(join(14409615..14409762,14403872..14406837)); ID=FBpp0075471; name=stwl-PA; parent=FBgn0003459,FBtr0075728; dbxref=FlyBase:FBpp0075471,FlyBase_Annotation_IDs:CG3836-PA,GB_protein:AAF49741.1,REFSEQ:NP_524068,GB_protein:AAF49741,FlyMine:FBpp0075471,modMine:FBpp0075471; MD5=c563b8ad33aeadb5473cadc288fb1af2; length=1037; release=r6.09; species=Dmel;;FBpp030…	26.0	11	1.10	ASISFAGIR+ATTGASGAVITNIPTTTTAGTSVPVGK+ELQHFNINTPSGFEHITDPELR+LAAMGGKPNGNLSATQEILR+LIAAGHGMVPPTQRPR+QISPTGGASLLQK+SISGDPLETAMEDSGDEYGR+SLEKNNTDSTVSQPEFFVK+TLIFPTTDEAIANPQGSGPPQR+TPQIASVQGSAFNDFAQPKPAATASVNGEESSPTSALKR+TSFQDLLQQASQTVQR+VFQALMETFDDATDFPTSK+VTLIRPPGEATAIATASR
73b	FBpp0073445|FBgn0001218|CG4147-PB|Hsc70-3-PB FBpp0073446|FBgn0001218|CG4147-PA|Hsc70-3-PA FBpp0073447|FBgn0001218|CG4147-PD|Hsc70-3-PD FBpp0073448|FBgn0001218|CG4147-PC|Hsc70-3-PC FBpp0311376|FBgn0001218|CG4147-PE|Hsc70-3-PE	1.0000	FBpp0073445 type=protein; loc=X:complement(join(11804897..11805021,11802613..11804458)); ID=FBpp0073445; name=Hsc70-3-PB; parent=FBgn0001218,FBtr0073608; dbxref=FlyBase:FBpp0073445,FlyBase_Annotation_IDs:CG4147-PB,GB_protein:AAN09299.1,REFSEQ:NP_511132,GB_protein:AAN09299,FlyMine:FBpp0073445,modMine:FBpp0073445; MD5=90cfc2d2c129e8a211bff4d9b740fb53; length=656; release=r6.09; species=Dmel;;FBpp00…	15.2	8	0.61	IINEPTAAAIAYGLDK+IINEPTAAAIAYGLDKK+ITPSYVAFTADGER+LYQGAGGAPPPEGGDDADLKDEL+NQLTTNPENTVFDAK+VFAPEEISAMVLGK+VTHAVVTVPAYFNDAQR
71a	FBpp0081062|FBgn0003885|CG2512-PA|alphaTub84D-PA FBpp0081153|FBgn0003884|CG1913-PA|alphaTub84B-PA	1.0000	FBpp0081062 type=protein; loc=3R:7531259..7532611; ID=FBpp0081062; name=alphaTub84D-PA; parent=FBgn0003885,FBtr0081538; dbxref=FlyBase:FBpp0081062,FlyBase_Annotation_IDs:CG2512-PA,GB_protein:AAF54007.1,REFSEQ:NP_524264,GB_protein:AAF54007,FlyMine:FBpp0081062,modMine:FBpp0081062; MD5=019098f12132864ff22b77f0b7ff682e; length=450; release=r6.09; species=Dmel;;FBpp0081153 type=protein; loc=3R:join(70…	15.3	8	0.73	AVFVDLEPTVVDEVR+IHFPLVTYAPVISAEK+TVGGGDDSFNTFFSETGAGK+VGINYQPPTVVPGGDLAK
68a	FBpp0072904|FBgn0001233|CG1242-PA|Hsp83-PA FBpp0305095|FBgn0001233|CG1242-PB|Hsp83-PB	1.0000	FBpp0072904 type=protein; loc=3L:3194499..3196652; ID=FBpp0072904; name=Hsp83-PA; parent=FBgn0001233,FBtr0073040; dbxref=FlyBase:FBpp0072904,FlyBase_Annotation_IDs:CG1242-PA,GB_protein:AAF47734.1,REFSEQ:NP_523899,GB_protein:AAF47734,FlyMine:FBpp0072904,modMine:FBpp0072904; MD5=f397796e386213d935f678daad2c75b8; length=717; release=r6.09; species=Dmel;;FBpp0305095 type=protein; loc=3L:3194499..3196…	7.0	8	0.64	ELISNASDAIDKIR+GVVDSEDIPLNLSR+QLEINPDHPIVETLR+SDLVNNLGTIAK+SLTNDWEDHLAVK+TPFDLFENQK
63	sp|K1C9_HUMAN|	1.0000	sp K1C9_HUMAN	25.2	8	0.74	DIENQYETQITQIEHEVSSSGQEVQSSAK+EIETYHNLLEGGQEDFESSGAGK+GGGGSFGYSYGGGSGGGFSASSLGGGFGGGSR+GGSGGSYGGGGSGGGYGGGSGSR+IKFEMEQNLR+LASYLDKVQALEEANNDLENK+QVLDNLTMEK+TLLDIDNTR
40	FBpp0081545|FBgn0037709|CG8199-PA|CG8199-PA	1.0000	FBpp0081545 type=protein; loc=3R:join(9555875..9555943,9556004..9556538,9556605..9556770,9556887..9557436); ID=FBpp0081545; name=CG8199-PA; parent=FBgn0037709,FBtr0082067; dbxref=FlyBase:FBpp0081545,FlyBase_Annotation_IDs:CG8199-PA,GB_protein:AAF54398.1,REFSEQ:NP_649905,GB_protein:AAF54398,FlyMine:FBpp0081545,modMine:FBpp0081545; MD5=df889635400786215e2b2884362cde4f; length=439; release=r6.09; sp…	23.9	8	0.75	EAGVLVWR+ENKPVVFEALAYR+GWFDETVENEYVK+LNLIQPEDYAPIPIYR+NNGFAISTPSHEQYKGDGIAGR+VDGTDVFAVYNAMK+VMDQDGYIADETQDPQLGR
77a	FBpp0085720|FBgn0003887|CG9277-PB|betaTub56D-PB FBpp0085721|FBgn0003887|CG9277-PA|betaTub56D-PA	1.0000	FBpp0085720 type=protein; loc=2R:complement(join(19451433..19451489,19447460..19448746)); ID=FBpp0085720; name=betaTub56D-PB; parent=FBgn0003887,FBtr0086536; dbxref=FlyBase:FBpp0085720,FlyBase_Annotation_IDs:CG9277-PB,GB_protein:AAF57555.1,REFSEQ:NP_523795,GB_protein:AAF57555,FlyMine:FBpp0085720,modMine:FBpp0085720; MD5=af532e832c1035fa8fb3355ba120f3d1; length=447; release=r6.09; species=Dmel;;FB…	12.1	7	0.55	ALTVPELTQQMFDAK+AVLVDLEPGTMDSVR+LAVNMVPFPR+NSSYFVEWIPNNVK
54	FBpp0087704|FBgn0086656|CG8055-PA|shrb-PA	1.0000	FBpp0087704 type=protein; loc=2R:complement(join(9143620..9143797,9143059..9143236,9142717..9143000,9142615..9142655)); ID=FBpp0087704; name=shrb-PA; parent=FBgn0086656,FBtr0088623; dbxref=FlyBase:FBpp0087704,FlyBase_Annotation_IDs:CG8055-PA,GB_protein:AAF58977.2,REFSEQ:NP_610462,GB_protein:AAF58977,FlyMine:FBpp0087704,modMine:FBpp0087704; MD5=99a6da738faeb6a43409910b700b35da; length=226; release…	37.2	7	0.62	EALESANTNTAVLTTMK+EIIGIPEPTPTLPEAPTEDLPEK+ELDELEQENFDK+QLQQIDGTLSTIEMQR+VHDMMDDIAEQQDVAR
81a	FBpp0088684|FBgn0261397|CG2146-PC|didum-PC FBpp0088686|FBgn0261397|CG2146-PA|didum-PA	1.0000	FBpp0088684 type=protein; loc=2R:join(7500479..7500508,7500911..7501724,7501790..7502028,7502102..7502590,7502644..7502737,7502802..7503028,7503172..7503195,7503649..7503762,7503829..7504715,7504775..7505301,7505364..7505499,7505649..7505746,7505839..7506019,7506077..7506589,7506655..7506786,7506849..7507377,7507436..7507660,7507715..7507858); ID=FBpp0088684; name=didum-PC; parent=FBgn0261397,FBt…	3.8	6	0.56	AVAQFLLVQEELK+IVPAILNNDEIQR+LDDYESEITNVFLEK+QIDEIIDMAK+YITIVQSVVR+YQLLVYR
78a	FBpp0085768|FBgn0000578|CG15112-PB|ena-PB	1.0000	FBpp0085768 type=protein; loc=2R:join(19155475..19155914,19158734..19159055,19159120..19159352,19159783..19160035,19160177..19160902,19160974..19161132,19161194..19161415,19161473..19161593,19161660..19161688); ID=FBpp0085768; name=ena-PB; parent=FBgn0000578,FBtr0086584; dbxref=FlyBase_Annotation_IDs:CG15112-PB,FlyBase:FBpp0085768,GB_protein:AAM68439.1,REFSEQ:NP_725859,GB_protein:AAM68439,REFSEQ:…	7.2	6	0.53	FGSASEETILK+FVYGLNFSSQNDAENFAR+QVNGDGLSLALSNGDLDTLK+TMTSEDAAILR+VNGDGLSLALSNGDLDTLK
64	sp|K22E_HUMAN|	1.0000	sp K22E_HUMAN	10.5	6	0.61	DYQELMNVK+LNDLEEALQQAK+NLDLDSIIAEVK+NVQDAIADAEQR+TAAENDFVTLK+VDLLNQEIEFLK
46	FBpp0085265|FBgn0000559|CG2238-PA|EF2-PA FBpp0085266|FBgn0000559|CG2238-PC|EF2-PC FBpp0305182|FBgn0000559|CG2238-PD|EF2-PD	1.0000	FBpp0085265 type=protein; loc=2L:complement(join(21682039..21682041,21681344..21681558,21680757..21681284,21679484..21680180,21678311..21679402)); ID=FBpp0085265; name=EF2-PA; parent=FBgn0000559,FBtr0085911; dbxref=GB_protein:AAF57226.2,FlyBase:FBpp0085265,FlyBase_Annotation_IDs:CG2238-PA,REFSEQ:NP_525105,GB_protein:AAF57226,FlyMine:FBpp0085265,modMine:FBpp0085265; MD5=cb0f7ba7258fdf523fe8177c095…	9.0	6	0.55	ALPMPDGLPEDIDNGDVSAKDEFK+EGLPDLSQYLDK+MEMLYEGPHDDEAAIAVK+STAISMYFEVEEK+VFDAIMNYK
4	FBpp0071794|FBgn0011211|CG3612-PA|blw-PA	1.0000	FBpp0071794 type=protein; loc=2R:join(22799204..22799269,22799896..22800476,22800569..22801370,22801483..22801692); ID=FBpp0071794; name=blw-PA; parent=FBgn0011211,FBtr0071883; dbxref=FlyBase:FBpp0071794,FlyBase_Annotation_IDs:CG3612-PA,GB_protein:AAF46903.1,REFSEQ:NP_726243,GB_protein:AAF46903,FlyMine:FBpp0071794,modMine:FBpp0071794; MD5=9adab5c6a725023536c45cc02a2d2dad; length=552; release=r6.0…	10.3	6	0.51	AVDSLVPIGR+EAYPGDVFYLHSR+TALAIDTIINQK+VLSIGDGIAR+VVDALGNAIDGK
84a	FBpp0301110|FBgn0263391|CG43443-PD|hts-PD FBpp0301112|FBgn0263391|CG43443-PA|hts-PA FBpp0301114|FBgn0263391|CG43443-PI|hts-PI FBpp0301116|FBgn0263391|CG43443-PK|hts-PK FBpp0301117|FBgn0263391|CG43443-PL|hts-PL FBpp0301118|FBgn0263391|CG43443-PM|hts-PM FBpp0301119|FBgn0263391|CG43443-PN|hts-PN FBpp0301120|FBgn0263391|CG43443-PO|hts-PO FBpp0301121|FBgn0263391|CG43443-PP|hts-PP FBpp0301122|FBgn02633…	1.0000	FBpp0301110 type=protein; loc=2R:complement(join(19411160..19411255,19410590..19411073,19409805..19410516,19409620..19409743,19408483..19408593,19408124..19408418,19407975..19408055,19407841..19407912,19407125..19407156)); ID=FBpp0301110; name=hts-PD; parent=FBgn0263391,FBtr0309102; dbxref=FlyBase_Annotation_IDs:CG43443-PD,FlyBase:FBpp0301110,REFSEQ:NP_725889,GB_protein:AAM70850; MD5=28f38977bac8…	11.5	5	0.49	FAAVAAAEDGAATAEKDAAEAVPK+IEDPLQFVPAGTNPR+TGLLPLTK+VDMQGQIVEQGTTNFGGNK+VGGAEFEALMR
80a	FBpp0088250|FBgn0010217|CG11154-PA|ATPsynbeta-PA FBpp0305828|FBgn0010217|CG11154-PC|ATPsynbeta-PC FBpp0311086|FBgn0010217|CG11154-PD|ATPsynbeta-PD	1.0000	FBpp0088250 type=protein; loc=4:join(1031890..1031953,1032907..1033218,1033272..1034413); ID=FBpp0088250; name=ATPsynbeta-PA; parent=FBgn0010217,FBtr0089186; dbxref=FlyBase:FBpp0088250,FlyBase_Annotation_IDs:CG11154-PA,GB_protein:AAF59391.1,REFSEQ:NP_726631,GB_protein:AAF59391,FlyMine:FBpp0088250,modMine:FBpp0088250; MD5=0f33e3078353582da35dbfb8cdb4639d; length=505; release=r6.09; species=Dmel;;F…	15.2	5	0.53	EGNDLYNEMIEGGVISLK+FTQAGSEVSALLGR+IINVIGEPIDERGPIDTDK+IMDPNIIGQEHYNVAR+VVDLLAPYAK
75a	FBpp0085066|FBgn0027598|CG31012-PC|cindr-PC FBpp0085067|FBgn0027598|CG31012-PD|cindr-PD FBpp0301769|FBgn0027598|CG31012-PE|cindr-PE	1.0000	FBpp0085066 type=protein; loc=3R:join(30809271..30809283,30816875..30817124,30817198..30817309,30817634..30818207,30824278..30824886,30824955..30826045); ID=FBpp0085066; name=cindr-PC; parent=FBgn0027598,FBtr0085704; dbxref=FlyBase:FBpp0085066,FlyBase_Annotation_IDs:CG31012-PC,GB_protein:AAF57087.2,REFSEQ:NP_733405,GB_protein:AAF57087,FlyMine:FBpp0085066,modMine:FBpp0085066; MD5=5361233985aa708f7…	9.4	5	0.45	AATIAVEDTDFDRVER+MLAPSEVAPINEPPSATQITQNQR+MLSGANQLPESGAAGNVVIR
56	FBpp0088303|FBgn0023213|CG10811-PA|eIF4G-PA FBpp0111817|FBgn0023213|CG10811-PB|eIF4G-PB FBpp0288389|FBgn0023213|CG10811-PC|eIF4G-PC	1.0000	FBpp0088303 type=protein; loc=4:complement(join(929822..929899,926011..926661,925768..925948,925575..925686,925083..925138,918903..921199,918536..918776,918324..918481,917275..917743,916867..917090,916121..916267,915837..916059,915617..915718,915492..915553)); ID=FBpp0088303; name=eIF4G-PA; parent=FBgn0023213,FBtr0089243; dbxref=FlyBase:FBpp0088303,FlyBase_Annotation_IDs:CG10811-PA,GB_protein:AAF…	6.7	5	0.49	AIDEPNFSVSYAR+IPQQESVGLNNLTSTSSQGSESR+NEQLSAQYFGTLSSTTPGGSQGGSGK+NVSESIVAPITDETDDAGSTPISR+TDVGPTPIVSAMTDAPSVEILPTPQR
55	FBpp0088190|FBgn0026777|CG1836-PB|Rad23-PB FBpp0088191|FBgn0026777|CG1836-PA|Rad23-PA FBpp0305835|FBgn0026777|CG1836-PC|Rad23-PC	1.0000	FBpp0088190 type=protein; loc=4:join(308578..309079,309539..309633,309694..310017,310079..310189); ID=FBpp0088190; name=Rad23-PB; parent=FBgn0026777,FBtr0089121; dbxref=FlyBase:FBpp0088190,FlyBase_Annotation_IDs:CG1836-PB,GB_protein:AAN06526.1,REFSEQ:NP_726561,GB_protein:AAN06526,FlyMine:FBpp0088190,modMine:FBpp0088190; MD5=3a9a2e043c19480c80f40c0f0ad6ba98; length=343; release=r6.09; species=Dmel…	24.8	5	0.51	AVEYLINGIPAEEGTFYNR+IPSTLDNVDLFSPDLEVATSAQR+SAAGTSAAHQSGSAADNEDLEQPLGVSTIR+STESNSDPFEFLR
52	FBpp0087164|FBgn0033663|CG8983-PA|ERp60-PA	1.0000	FBpp0087164 type=protein; loc=2R:complement(join(11890671..11890819,11888949..11889389,11888575..11888688,11887745..11888510)); ID=FBpp0087164; name=ERp60-PA; parent=FBgn0033663,FBtr0088058; dbxref=GB_protein:AAF58609.1,FlyBase:FBpp0087164,FlyBase_Annotation_IDs:CG8983-PA,GB_protein:AAF58609.2,REFSEQ:NP_725084,GB_protein:AAF58609,FlyMine:FBpp0087164,modMine:FBpp0087164; MD5=6aae583dd23c482fa809b5…	10.2	5	0.44	DTTLFGYFSDSDSK+LLANELEPYIK+LQDEDVAIVK+MDATANDVPPEFNVR
44	FBpp0084761|FBgn0029176|CG11901-PB|Ef1gamma-PB FBpp0084762|FBgn0029176|CG11901-PA|Ef1gamma-PA FBpp0291632|FBgn0029176|CG11901-PC|Ef1gamma-PC	1.0000	FBpp0084761 type=protein; loc=3R:join(29220297..29220308,29220430..29220579,29220643..29221776); ID=FBpp0084761; name=Ef1gamma-PB; parent=FBgn0029176,FBtr0085392; dbxref=FlyBase:FBpp0084761,FlyBase_Annotation_IDs:CG11901-PB,GB_protein:AAN14165.1,REFSEQ:NP_733280,GB_protein:AAN14165,FlyMine:FBpp0084761,modMine:FBpp0084761; MD5=7a3335c94c68f5c5ed188081c655b1c3; length=431; release=r6.09; species=Dm…	11.6	5	0.50	AAEPAEELDAADEALAAEPK+KAAEPAEELDAADEALAAEPK+LVTQYFSWSGTDKDGR+QEAEAVLQQLNQK
38	FBpp0080967|FBgn0032906|CG9273-PA|RPA2-PA FBpp0305226|FBgn0032906|CG9273-PB|RPA2-PB	1.0000	FBpp0080967 type=protein; loc=2L:complement(join(20926034..20926046,20925914..20925975,20925264..20925850,20925096..20925174)); ID=FBpp0080967; name=RPA2-PA; parent=FBgn0032906,FBtr0081438; dbxref=FlyBase:FBpp0080967,FlyBase_Annotation_IDs:CG9273-PA,GB_protein:AAF53948.2,REFSEQ:NP_610077,GB_protein:AAF53948,FlyMine:FBpp0080967,modMine:FBpp0080967; MD5=d6972c7219a694bce853a942108ea26d; length=246;…	22.4	5	0.39	GEGIVPLVVK+GGAGAGAGASSGSGSIADFTASQSSAIVSGLEPK+ITYTLEDHSGR
32	FBpp0079484|FBgn0011272|CG4651-PA|RpL13-PA FBpp0099517|FBgn0011272|CG4651-PB|RpL13-PB FBpp0302626|FBgn0011272|CG4651-PC|RpL13-PC	1.0000	FBpp0079484 type=protein; loc=2L:join(9967635..9967877,9967939..9968247,9968317..9968421); ID=FBpp0079484; name=RpL13-PA; parent=FBgn0011272,FBtr0079888; dbxref=GB_protein:AAF52842.1,FlyBase:FBpp0079484,FlyBase_Annotation_IDs:CG4651-PA,REFSEQ:NP_523530,GB_protein:AAF52842; MD5=6aea7ab718156ab77fd20fc1241572d5; length=218; release=r6.09; species=Dmel;;FBpp0099517 type=protein; loc=2L:join(9967635.…	15.6	5	0.52	GFTLEELK+GPVLPIKNEQPAVVEFR+LILFPINEK
26	FBpp0078606|FBgn0015331|CG14637-PA|abs-PA	1.0000	FBpp0078606 type=protein; loc=3R:4233129..4234988; ID=FBpp0078606; name=abs-PA; parent=FBgn0015331,FBtr0078967; dbxref=FlyBase:FBpp0078606,FlyBase_Annotation_IDs:CG14637-PA,GB_protein:AAF52165.1,REFSEQ:NP_524220,GB_protein:AAF52165,FlyMine:FBpp0078606,modMine:FBpp0078606; MD5=cf1e3436858801b79fb1ade7dc19643c; length=619; release=r6.09; species=Dmel;	6.6	5	0.53	ILVEGETPSPPIR+NPTPIQVQGLPTVLAGR+QTLLFSATMPK
17	FBpp0074228|FBgn0250788|CG5870-PA|beta-Spec-PA FBpp0306507|FBgn0250788|CG5870-PB|beta-Spec-PB FBpp0306508|FBgn0250788|CG5870-PC|beta-Spec-PC	1.0000	FBpp0074228 type=protein; loc=X:join(17661184..17667232,17667301..17667497,17667570..17667738,17668276..17668382,17668497..17668663,17668751..17668937); ID=FBpp0074228; name=beta-Spec-PA; parent=FBgn0250788,FBtr0074454; dbxref=FlyBase:FBpp0074228,FlyBase_Annotation_IDs:CG5870-PA,GB_protein:AAF48751.1,REFSEQ:NP_523388,GB_protein:AAF48751,FlyMine:FBpp0074228,modMine:FBpp0074228; MD5=f861fd416d6f903…	3.4	5	0.43	LLDALSLYK+LMSEADGVEQWIK+LVSQDNFGFDLAAVEAAAK+QIVSGDTANDLTSVNILMQK+VQQLEDAYAELVR
15	FBpp0073966|FBgn0000319|CG9012-PA|Chc-PA FBpp0073967|FBgn0000319|CG9012-PB|Chc-PB FBpp0089397|FBgn0000319|CG9012-PC|Chc-PC FBpp0089398|FBgn0000319|CG9012-PD|Chc-PD FBpp0111709|FBgn0000319|CG9012-PE|Chc-PE FBpp0111710|FBgn0000319|CG9012-PF|Chc-PF FBpp0308531|FBgn0000319|CG9012-PG|Chc-PG	1.0000	FBpp0073966 type=protein; loc=X:complement(join(15834123..15834164,15833492..15833699,15828952..15833253,15828716..15828882,15828563..15828649,15828272..15828502)); ID=FBpp0073966; name=Chc-PA; parent=FBgn0000319,FBtr0074179; dbxref=FlyBase:FBpp0073966,FlyBase_Annotation_IDs:CG9012-PA,GB_protein:AAF48522.1,REFSEQ:NP_477042,GB_protein:AAF48522,FlyMine:FBpp0073966,modMine:FBpp0073966; MD5=7e1eb52b2…	3.5	5	0.44	ADDPSAYVDVVDVASK+ALIDLFEGFK+ISADTIFVTAPHEASGGIIGVNR+VESWDDLVR
11	FBpp0073083|FBgn0011692|CG1258-PA|pav-PA	1.0000	FBpp0073083 type=protein; loc=3L:join(4242878..4242888,4242948..4243706,4243765..4244314,4244375..4244696,4244752..4245302,4245364..4245834); ID=FBpp0073083; name=pav-PA; parent=FBgn0011692,FBtr0073227; dbxref=FlyBase:FBpp0073083,FlyBase_Annotation_IDs:CG1258-PA,GB_protein:AAF47868.1,REFSEQ:NP_477025,GB_protein:AAF47868,FlyMine:FBpp0073083,modMine:FBpp0073083; MD5=188823d56b39a149172e19f9b832bb12…	8.7	5	0.51	IAVNNLNELGIPEAK+LVSNILQSEDLPSLPR+NSLLFTYGVTGSGK+QNITVSQLSLVDLAGSER+TVEDALEVFQMGQK
85a	FBpp0311310|FBgn0266696|CG45186-PV|CG45186-PV FBpp0311312|FBgn0266696|CG45186-PL|CG45186-PL FBpp0311313|FBgn0266696|CG45186-PM|CG45186-PM FBpp0311317|FBgn0266696|CG45186-PK|CG45186-PK FBpp0311318|FBgn0266696|CG45186-PE|CG45186-PE FBpp0311319|FBgn0266696|CG45186-PF|CG45186-PF FBpp0311323|FBgn0266696|CG45186-PP|CG45186-PP FBpp0311324|FBgn0266696|CG45186-PQ|CG45186-PQ FBpp0311325|FBgn0266696|CG45186…	1.0000	FBpp0311310 type=protein; loc=3L:join(2439713..2439830,2442439..2442960,2443390..2443838,2443988..2444087,2444499..2446101,2459591..2460153,2461146..2461268,2463057..2464303); ID=FBpp0311310; name=CG45186-PV; parent=FBgn0266696,FBtr0345085; dbxref=FlyBase:FBpp0311310,FlyBase_Annotation_IDs:CG45186-PV,GB_protein:AHN57939,REFSEQ:NP_001286914; MD5=deb02f0618b98929cf910da47c3fe0d6; length=1574; relea…	3.0	4	0.35	ANMFQQLQEQSR+LQSLEPVSLSVHSR+LVLPDTFR+LVQQQQPQPQPVNR
79a	FBpp0088021|FBgn0028687|CG1341-PA|Rpt1-PA	1.0000	FBpp0088021 type=protein; loc=2R:complement(7652536..7653837); ID=FBpp0088021; name=Rpt1-PA; parent=FBgn0028687,FBtr0088947; dbxref=GB_protein:AAF59219.1,FlyBase:FBpp0088021,FlyBase_Annotation_IDs:CG1341-PA,REFSEQ:NP_477473,GB_protein:AAF59219,FlyMine:FBpp0088021,modMine:FBpp0088021; MD5=76480cb616eeeb3d35baf21492c93f5f; length=433; release=r6.09; species=Dmel;	12.7	4	0.33	FVVDLADSVAPTDIEEGMR+GVLLFGPPGTGK+QILQNEQPLQVAR+SLDEGDIELLK
50	FBpp0086694|FBgn0001220|CG8542-PA|Hsc70-5-PA FBpp0308990|FBgn0001220|CG8542-PB|Hsc70-5-PB	1.0000	FBpp0086694 type=protein; loc=2R:complement(join(14255834..14255923,14255669..14255715,14254829..14255407,14253553..14254657,14253352..14253492,14253190..14253288)); ID=FBpp0086694; name=Hsc70-5-PA; parent=FBgn0001220,FBtr0087568; dbxref=FlyBase:FBpp0086694,FlyBase_Annotation_IDs:CG8542-PA,GB_protein:AAF58270.1,REFSEQ:NP_523741,GB_protein:AAF58270,FlyMine:FBpp0086694,modMine:FBpp0086694; MD5=453b…	7.6	4	0.43	ETAEAYLNTPVK+NAVVTVPAYFNDSQR+VQSTVQELFGR+VYSPSQIGAFILMK
42	FBpp0084623|FBgn0039562|CG5520-PA|Gp93-PA	1.0000	FBpp0084623 type=protein; loc=3R:join(27948862..27948901,27948984..27949073,27949171..27949253,27949342..27950594,27950928..27951825); ID=FBpp0084623; name=Gp93-PA; parent=FBgn0039562,FBtr0085254; dbxref=FlyBase:FBpp0084623,FlyBase_Annotation_IDs:CG5520-PA,GB_protein:AAF56765.1,REFSEQ:NP_651601,GB_protein:AAF56765,FlyMine:FBpp0084623,modMine:FBpp0084623; MD5=abbe18951e5d4fc65b176fc302188ce1; leng…	5.7	4	0.34	ELISNASDAIDKIR+LIINSLYR+WLNDVALKDQISK+YSQFINFPIR
5	FBpp0071808|FBgn0010078|CG3661-PA|RpL23-PA	1.0000	FBpp0071808 type=protein; loc=2R:join(22854517..22854529,22854647..22854858,22855445..22855642); ID=FBpp0071808; name=RpL23-PA; parent=FBgn0010078,FBtr0071897; dbxref=GB_protein:AAF46914.1,FlyBase:FBpp0071808,FlyBase_Annotation_IDs:CG3661-PA,REFSEQ:NP_523813,GB_protein:AAF46914,FlyMine:FBpp0071808,modMine:FBpp0071808; MD5=91472336627593eb0a972b29a50a5e93; length=140; release=r6.09; species=Dmel;	17.1	4	0.37	LPAAGVGDMFVATVK+LPAAGVGDMFVATVKK+VMPAVVIR
27	FBpp0078733|FBgn0002525|CG6944-PA|Lam-PA FBpp0297901|FBgn0002525|CG6944-PB|Lam-PB FBpp0297902|FBgn0002525|CG6944-PC|Lam-PC FBpp0312110|FBgn0002525|CG6944-PD|Lam-PD	1.0000	FBpp0078733 type=protein; loc=2L:join(5543332..5543794,5544038..5544741,5544807..5545508); ID=FBpp0078733; name=Lam-PA; parent=FBgn0002525,FBtr0079100; dbxref=FlyBase:FBpp0078733,FlyBase_Annotation_IDs:CG6944-PA,GB_protein:AAF52262.1,REFSEQ:NP_476616,GB_protein:AAF52262,FlyMine:FBpp0078733,modMine:FBpp0078733; MD5=3c317e8fc67e7c24cc1bba84fa2623e5; length=622; release=r6.09; species=Dmel;;FBpp0297…	8.4	4	0.30	AVVDESEDHSVADYYVSASAK+IEPNGVITVWSADTK+TILLNSEGEAVANLDR
12	FBpp0073277|FBgn0003360|CG16944-PA|sesB-PA FBpp0073278|FBgn0003360|CG16944-PC|sesB-PC FBpp0073279|FBgn0003360|CG16944-PB|sesB-PB FBpp0073280|FBgn0003360|CG16944-PD|sesB-PD FBpp0312078|FBgn0003360|CG16944-PE|sesB-PE	1.0000	FBpp0073277 type=protein; loc=X:complement(join(10782380..10782676,10782173..10782300,10781621..10782095)); ID=FBpp0073277; name=sesB-PA; parent=FBgn0003360,FBtr0073421; dbxref=FlyBase:FBpp0073277,FlyBase_Annotation_IDs:CG16944-PA,GB_protein:AAG22341.1,REFSEQ:NP_511109,GB_protein:AAG22341,FlyMine:FBpp0073277,modMine:FBpp0073277; MD5=c2c1ad011a3bcdf20b09b6b6d65bec98; length=299; release=r6.09; spe…	14.7	4	0.37	GAFSNILR+IFKSDGIVGLYR+QEGTGAFFK+QVFLGGVDKNTQFWR+SDGIVGLYR
91	FBpp0079609|FBgn0032244|CG5313-PA|RfC3-PA	0.9999	FBpp0079609 type=protein; loc=2L:join(10419265..10419302,10419359..10419423,10419480..10419930,10419991..10420205,10420268..10420345,10420401..10420552); ID=FBpp0079609; name=RfC3-PA; parent=FBgn0032244,FBtr0080019; dbxref=FlyBase:FBpp0079609,FlyBase_Annotation_IDs:CG5313-PA,GB_protein:AAF52944.2,REFSEQ:NP_609399,GB_protein:AAF52944,FlyMine:FBpp0079609,modMine:FBpp0079609; MD5=180a6e2906bfe1fbe7f…	11.1	4	0.26	FAPLSQDQMMPR+GQILNFASTR+QLPHLLFYGPPGTGK
101	sp|TRYP_PIG|	0.9998	sp TRYP_PIG	17.3	4	0.32	IITHPNFNGNTLDNDIMLIK+LGEHNIDVLEGNEQFINAAK
242	FBpp0293155|FBgn0010905|CG16757-PB|Spn-PB FBpp0293156|FBgn0010905|CG16757-PC|Spn-PC FBpp0293157|FBgn0010905|CG16757-PD|Spn-PD FBpp0293158|FBgn0010905|CG16757-PE|Spn-PE FBpp0293159|FBgn0010905|CG16757-PF|Spn-PF FBpp0293160|FBgn0010905|CG16757-PG|Spn-PG FBpp0293161|FBgn0010905|CG16757-PH|Spn-PH FBpp0293162|FBgn0010905|CG16757-PI|Spn-PI FBpp0293163|FBgn0010905|CG16757-PJ|Spn-PJ FBpp0311289|FBgn00109…	0.9985	FBpp0293155 type=protein; loc=3L:complement(join(2534711..2536211,2524599..2525718,2514310..2514330,2513696..2514197,2513209..2513638,2512793..2513145,2512532..2512731,2512295..2512472,2511878..2511931,2511163..2511763,2509762..2510575,2509364..2509500,2508639..2508865,2508307..2508573)); ID=FBpp0293155; name=Spn-PB; parent=FBgn0010905,FBtr0304613; dbxref=REFSEQ:NP_001246570,GB_protein:AFH04241,F…	3.6	4	0.27	ERDPENSEVAQLIR+IQVNDQIIEVDGK+LQPAYDQTEEQPHSLNYVDVGYR+VSQIANIFQR
83a	FBpp0293740|FBgn0260442|CG6831-PB|rhea-PB FBpp0305317|FBgn0260442|CG6831-PE|rhea-PE FBpp0305318|FBgn0260442|CG6831-PF|rhea-PF FBpp0305319|FBgn0260442|CG6831-PG|rhea-PG FBpp0305320|FBgn0260442|CG6831-PH|rhea-PH	1.0000	FBpp0293740 type=protein; loc=3L:join(8561482..8561617,8561687..8562085,8562145..8562336,8562396..8562474,8562533..8563036,8563100..8563188,8563546..8563634,8563979..8564095,8564157..8568744,8568811..8569001,8570968..8571084,8571146..8571661,8572018..8572677,8572898..8573472,8573531..8573789); ID=FBpp0293740; name=rhea-PB; parent=FBgn0260442,FBtr0305210; dbxref=REFSEQ:NP_001246674,GB_protein:AFH0…	1.8	3	0.32	DHFGIEGDEGSTMVEESVAPSK+LVDPLLEAVK+NAQGFTTDESDTEYAYR
74a	FBpp0084020|FBgn0011225|CG5695-PB|jar-PB FBpp0290581|FBgn0011225|CG5695-PG|jar-PG FBpp0290582|FBgn0011225|CG5695-PH|jar-PH FBpp0290584|FBgn0011225|CG5695-PJ|jar-PJ FBpp0290585|FBgn0011225|CG5695-PK|jar-PK FBpp0306894|FBgn0011225|CG5695-PL|jar-PL FBpp0306895|FBgn0011225|CG5695-PM|jar-PM FBpp0311443|FBgn0011225|CG5695-PN|jar-PN	1.0000	FBpp0084020 type=protein; loc=3R:complement(join(24259055..24259241,24258385..24258458,24258196..24258325,24257971..24258132,24257648..24257910,24257177..24257583,24256360..24257104,24255869..24256301,24255562..24255803,24255285..24255505,24254994..24255224,24254634..24254678,24254004..24254124,24253828..24253945,24253663..24253764,24253318..24253598)); ID=FBpp0084020; name=jar-PB; parent=FBgn001…	4.9	3	0.29	LANESNGQVEDSPPVIR+QPPLVQPIQEIVTAQHR+SLGELPPHVFAIADK+SVLPPELVSLPAR
72a	FBpp0082167|FBgn0020496|CG7583-PA|CtBP-PA FBpp0082168|FBgn0020496|CG7583-PC|CtBP-PC FBpp0082169|FBgn0020496|CG7583-PB|CtBP-PB FBpp0082170|FBgn0020496|CG7583-PD|CtBP-PD FBpp0306580|FBgn0020496|CG7583-PF|CtBP-PF	1.0000	FBpp0082167 type=protein; loc=3R:join(13019620..13019814,13019896..13020201,13020854..13021114,13021176..13021316,13021420..13021677); ID=FBpp0082167; name=CtBP-PA; parent=FBgn0020496,FBtr0082699; dbxref=FlyBase_Annotation_IDs:CG7583-PA,FlyBase:FBpp0082167,GB_protein:AAF54891.1,REFSEQ:NP_524336,GB_protein:AAF54891; MD5=f6c599880c58a604e2e0f4bb1707f3f1; length=386; release=r6.09; species=Dmel;;FBp…	10.2	3	0.30	AIVGNIPDVLR+TPPAAAAGGVAAAVYPEGK+TYWLANMVR
69a	FBpp0074017|FBgn0004432|CG9916-PA|Cyp1-PA	1.0000	FBpp0074017 type=protein; loc=X:complement(join(16320079..16320336,16318182..16318607)); ID=FBpp0074017; name=Cyp1-PA; parent=FBgn0004432,FBtr0074238; dbxref=GB_protein:AAF48589.1,FlyBase:FBpp0074017,FlyBase_Annotation_IDs:CG9916-PA,GB_protein:AAF48589.2,REFSEQ:NP_523366,GB_protein:AAF48589,FlyMine:FBpp0074017,modMine:FBpp0074017; MD5=57b8ab74b3c125f25f28fc1df27fe914; length=227; release=r6.09; s…	12.8	3	0.30	SIYGNKFPDENFELK+VFFDMTADNEPLGR
61	FBpp0293530|FBgn0262579|CG34373-PD|Ect4-PD FBpp0293531|FBgn0262579|CG34373-PE|Ect4-PE FBpp0293532|FBgn0262579|CG34373-PF|Ect4-PF FBpp0293533|FBgn0262579|CG34373-PG|Ect4-PG FBpp0293534|FBgn0262579|CG34373-PH|Ect4-PH FBpp0293535|FBgn0262579|CG43119-PI|Ect4-PI FBpp0293536|FBgn0262579|CG43119-PJ|Ect4-PJ FBpp0306073|FBgn0262579|CG43119-PK|Ect4-PK	1.0000	FBpp0293530 type=protein; loc=3L:join(8074475..8074825,8093059..8093337,8098346..8098725,8099146..8099536,8102893..8104818,8104880..8105059,8105127..8105296,8105440..8105657,8106016..8106949,8108639..8108723); ID=FBpp0293530; name=Ect4-PD; parent=FBgn0262579,FBtr0304993; dbxref=REFSEQ:NP_001097541,GB_protein:ABW08490,FlyBase:FBpp0293530,FlyBase:FBpp0111510,FlyBase_Annotation_IDs:CG34373-PD,FlyBas…	3.0	3	0.31	EINAIEALK+FDNGLLNSIR+NFVLVLTPDALHR
59	FBpp0089056|FBgn0032456|CG6214-PA|MRP-PA FBpp0089057|FBgn0032456|CG6214-PB|MRP-PB FBpp0089058|FBgn0032456|CG6214-PC|MRP-PC FBpp0089059|FBgn0032456|CG6214-PD|MRP-PD FBpp0089060|FBgn0032456|CG6214-PE|MRP-PE FBpp0089061|FBgn0032456|CG6214-PF|MRP-PF FBpp0089062|FBgn0032456|CG6214-PG|MRP-PG FBpp0089063|FBgn0032456|CG6214-PH|MRP-PH FBpp0089064|FBgn0032456|CG6214-PI|MRP-PI FBpp0089065|FBgn0032456|CG6214…	1.0000	FBpp0089056 type=protein; loc=2L:join(12722431..12722484,12722559..12724070,12724206..12724343,12724472..12724618,12725712..12725796,12725859..12726678,12726746..12727116,12730843..12731066,12737959..12738176,12738241..12738747,12738807..12739188,12743980..12744171); ID=FBpp0089056; name=MRP-PA; parent=FBgn0032456,FBtr0090013; dbxref=FlyBase:FBpp0089056,FlyBase_Annotation_IDs:CG6214-PA,GB_protein…	2.6	3	0.30	GENEIPELSASFLSR+LTIIPQDPVLFSGSLR+LYAWEPSFEK
53	FBpp0087583|FBgn0023143|CG1782-PA|Uba1-PA FBpp0308600|FBgn0023143|CG1782-PC|Uba1-PC	1.0000	FBpp0087583 type=protein; loc=2R:complement(join(9692282..9693040,9689982..9691703,9689611..9689919,9688768..9689553)); ID=FBpp0087583; name=Uba1-PA; parent=FBgn0023143,FBtr0088499; dbxref=FlyBase:FBpp0087583,FlyBase_Annotation_IDs:CG1782-PA,GB_protein:AAF58910.2,REFSEQ:NP_477310,GB_protein:AAF58910,FlyMine:FBpp0087583,modMine:FBpp0087583; MD5=9f5acad33cb62c2cc70fb20052911d64; length=1191; releas…	2.2	3	0.31	MNPEVNVTAYELR+VFSEDFFGK
47	FBpp0085281|FBgn0061209|CG17949-PA|His2B FBpp0091113|FBgn0053868|CG33868-PA|His2B FBpp0091115|FBgn0053870|CG33870-PA|His2B FBpp0091117|FBgn0053872|CG33872-PA|His2B FBpp0091119|FBgn0053874|CG33874-PA|His2B FBpp0091121|FBgn0053876|CG33876-PA|His2B FBpp0091123|FBgn0053878|CG33878-PA|His2B FBpp0091125|FBgn0053880|CG33880-PA|His2B FBpp0091127|FBgn0053882|CG33882-PA|His2B FBpp0091129|FBgn0053884|CG3388…	1.0000	FBpp0085281 type=protein; loc=2L:complement(21423191..21423562); ID=FBpp0085281; name=His2B:CG17949-PA; parent=FBgn0061209,FBtr0085927; dbxref=FlyBase:FBpp0085281,GB_protein:AAN11124.1,FlyBase_Annotation_IDs:CG17949-PA,REFSEQ:NP_724342,GB_protein:AAN11124; MD5=523bf69b6d6b2415c7fc9ac48aafa63e; length=123; release=r6.09; species=Dmel;;FBpp0091113 type=protein; loc=2L:complement(21537682..21538053)…	26.8	3	0.30	AMSIMNSFVNDIFER+ESYAIYIYK+LLLPGELAK
41	FBpp0081704|FBgn0040078|CG4003-PA|pont-PA	1.0000	FBpp0081704 type=protein; loc=3R:join(10262343..10263159,10263217..10263415,10263477..10263831); ID=FBpp0081704; name=pont-PA; parent=FBgn0040078,FBtr0082226; dbxref=FlyBase:FBpp0081704,FlyBase_Annotation_IDs:CG4003-PA,GB_protein:AAF54514.1,REFSEQ:NP_652608,GB_protein:AAF54514,FlyMine:FBpp0081704,modMine:FBpp0081704; MD5=44c3876ac3fbe345533b6b800122cc21; length=456; release=r6.09; species=Dmel;	10.3	3	0.29	ALLLAGPPGTGK+EAAGIVVDLIK+EVYEGEVTELTPVETENPMGGYGK
37	FBpp0080787|FBgn0040268|CG10123-PA|Top3alpha-PA	1.0000	FBpp0080787 type=protein; loc=2L:join(19498238..19498393,19498460..19499093,19499146..19499607,19499666..19502166); ID=FBpp0080787; name=Top3alpha-PA; parent=FBgn0040268,FBtr0081246; dbxref=FlyBase:FBpp0080787,FlyBase_Annotation_IDs:CG10123-PA,GB_protein:AAF53813.2,REFSEQ:NP_523602,GB_protein:AAF53813,FlyMine:FBpp0080787,modMine:FBpp0080787; MD5=ccfb468a2c4ff003d0609c0457401236; length=1250; rele…	4.6	3	0.31	EFALAPLVEMQTGHR+QAYQQITDKITAMDAK+TTFNINLDSVKK+VVTLPSIQQSNSQR
36	FBpp0080727|FBgn0032731|CG10641-PA|Swip-1-PA FBpp0309283|FBgn0032731|CG10641-PB|Swip-1-PB	1.0000	FBpp0080727 type=protein; loc=2L:complement(join(18986672..18986910,18978355..18978769)); ID=FBpp0080727; name=Swip-1-PA; parent=FBgn0032731,FBtr0081185; dbxref=FlyBase:FBpp0080727,FlyBase_Annotation_IDs:CG10641-PA,GB_protein:AAF53731.1,REFSEQ:NP_609925,GB_protein:AAF53731,FlyMine:FBpp0080727,modMine:FBpp0080727; MD5=aa96792e1477ff83c91e7dcc3268d4e2; length=217; release=r6.09; species=Dmel;;FBpp0…	18.4	3	0.32	AQAGELDSDSGLNQLAR+DGFLDLQELK+VVNVYTDFPEFSR
35	FBpp0080707|FBgn0002031|CG10691-PB|l(2)37Cc-PB FBpp0080708|FBgn0002031|CG10691-PA|l(2)37Cc-PA FBpp0312093|FBgn0002031|CG10691-PD|l(2)37Cc-PD	1.0000	FBpp0080707 type=protein; loc=2L:complement(join(19123121..19123552,19122419..19122817)); ID=FBpp0080707; name=l(2)37Cc-PB; parent=FBgn0002031,FBtr0081164; dbxref=GB_protein:AAF53765.1,FlyBase:FBpp0080707,FlyBase_Annotation_IDs:CG10691-PB,REFSEQ:NP_476607,GB_protein:AAF53765,modMine:FBpp0080707; MD5=f6dedd003fb09a6103f763fec2be2c86; length=276; release=r6.09; species=Dmel;;FBpp0080708 type=protei…	15.6	3	0.31	ILYRPIPDQLPK+IYTILGQDYDER+LASIISAEGDAEAAGLLAK
34	FBpp0080395|FBgn0025678|CG5809-PA|CaBP1-PA FBpp0311643|FBgn0025678|CG5809-PB|CaBP1-PB	1.0000	FBpp0080395 type=protein; loc=2L:complement(join(16356540..16356552,16355182..16356470)); ID=FBpp0080395; name=CaBP1-PA; parent=FBgn0025678,FBtr0080837; dbxref=FlyBase:FBpp0080395,FlyBase_Annotation_IDs:CG5809-PA,GB_protein:AAF53532.1,REFSEQ:NP_609792,GB_protein:AAF53532,FlyMine:FBpp0080395,modMine:FBpp0080395; MD5=86f6915d3daac55c1b6d8efecf10cba8; length=433; release=r6.09; species=Dmel;;FBpp031…	7.2	3	0.32	TASDIVSWASDK+VGSVNADADSTLSGQFGVR
33	FBpp0079992|FBgn0032444|CG5525-PA|CG5525-PA	1.0000	FBpp0079992 type=protein; loc=2L:complement(join(12692717..12692822,12691565..12692217,12691363..12691502,12690619..12691303,12690538..12690555)); ID=FBpp0079992; name=CG5525-PA; parent=FBgn0032444,FBtr0080411; dbxref=FlyBase:FBpp0079992,FlyBase_Annotation_IDs:CG5525-PA,GB_protein:AAF53210.1,REFSEQ:NP_609579,GB_protein:AAF53210,FlyMine:FBpp0079992,modMine:FBpp0079992; MD5=70cb9ff0b09e85a414aa544d…	7.3	3	0.28	MIQAGNGEVSITNDGATILK+VVSQQSSLLAPIAVDAVLK
31	FBpp0079453|FBgn0028479|CG4389-PB|Mtpalpha-PB FBpp0079454|FBgn0028479|CG4389-PA|Mtpalpha-PA	1.0000	FBpp0079453 type=protein; loc=2L:complement(join(9575502..9576188,9575295..9575435,9574469..9575238,9573770..9574406)); ID=FBpp0079453; name=Mtpalpha-PB; parent=FBgn0028479,FBtr0079857; dbxref=FlyBase:FBpp0079453,FlyBase_Annotation_IDs:CG4389-PB,GB_protein:AAN10697.1,REFSEQ:NP_723470,GB_protein:AAN10697,FlyMine:FBpp0079453,modMine:FBpp0079453; MD5=72fd0a1c9c90c8b03ffeef2549a1ca19; length=744; rel…	6.3	3	0.32	DQTLASLRPTLDYSDFK+LTSVPTALDMELTGK+VVITVGDGPGFYTTR
28	FBpp0079157|FBgn0031977|CG7380-PA|baf-PA FBpp0305308|FBgn0031977|CG7380-PB|baf-PB	1.0000	FBpp0079157 type=protein; loc=2L:join(8029608..8029733,8029816..8029962); ID=FBpp0079157; name=baf-PA; parent=FBgn0031977,FBtr0079535; dbxref=FlyBase:FBpp0079157,FlyBase_Annotation_IDs:CG7380-PA,GB_protein:AAF52592.1,REFSEQ:NP_609176,GB_protein:AAF52592,FlyMine:FBpp0079157,modMine:FBpp0079157; MD5=15c09e792367a1c7bc3561798c183f28; length=90; release=r6.09; species=Dmel;;FBpp0305308 type=protein; …	16.7	3	0.32	SVTELAGIGETLGGR
25	FBpp0078500|FBgn0087013|CG1059-PA|Karybeta3-PA FBpp0307568|FBgn0087013|CG1059-PB|Karybeta3-PB	1.0000	FBpp0078500 type=protein; loc=3R:join(4649687..4649767,4650585..4650734,4650799..4651893,4651983..4653336,4653452..4654089); ID=FBpp0078500; name=Karybeta3-PA; parent=FBgn0087013,FBtr0078860; dbxref=FlyBase:FBpp0078500,FlyBase_Annotation_IDs:CG1059-PA,GB_protein:AAF52107.1,REFSEQ:NP_524226,GB_protein:AAF52107,FlyMine:FBpp0078500,modMine:FBpp0078500; MD5=159db4c67d28d8e2289d4cf0d9f0283a; length=11…	3.8	3	0.31	EIENISPTENAISAFAK+FIIQNANSDDLR+IVDITHALFQTNK
19	FBpp0074964|FBgn0036740|CG6259-PA|Vps60-PA FBpp0305334|FBgn0036740|CG6259-PB|Vps60-PB	1.0000	FBpp0074964 type=protein; loc=3L:complement(join(17621310..17621378,17621101..17621252,17620729..17620894,17620419..17620649,17620295..17620357)); ID=FBpp0074964; name=Vps60-PA; parent=FBgn0036740,FBtr0075201; dbxref=FlyBase:FBpp0074964,FlyBase_Annotation_IDs:CG6259-PA,GB_protein:AAF49322.2,REFSEQ:NP_648997,GB_protein:AAF49322,FlyMine:FBpp0074964,modMine:FBpp0074964; MD5=69dc6fde1a03d57ae20dc94c1…	12.8	3	0.32	NQSFNMEQANYAAQSLK+STIETDEFGLPK
14	FBpp0073380|FBgn0266421|CG15220-PA|RPA3-PA FBpp0310183|FBgn0266421|CG15220-PB|RPA3-PB	1.0000	FBpp0073380 type=protein; loc=X:complement(join(11615518..11615754,11615345..11615446)); ID=FBpp0073380; name=RPA3-PA; parent=FBgn0266421,FBtr0073535; dbxref=FlyBase:FBpp0073380,FlyBase_Annotation_IDs:CG15220-PA,GB_protein:AAF48070.1,REFSEQ:NP_572737,GB_protein:AAF48070,FlyMine:FBpp0073380,modMine:FBpp0073380; MD5=62f468dae64432236a7dd95d7cce3b32; length=112; release=r6.09; species=Dmel;;FBpp0310…	23.2	3	0.32	EVIEFGGENIDFDK+QFSGQTVSIMVR
13	FBpp0073327|FBgn0020255|CG1404-PB|Ran-PB FBpp0073328|FBgn0020255|CG1404-PA|Ran-PA FBpp0309150|FBgn0020255|CG1404-PC|Ran-PC FBpp0309151|FBgn0020255|CG1404-PD|Ran-PD	1.0000	FBpp0073327 type=protein; loc=X:complement(join(11145943..11146377,11145649..11145864)); ID=FBpp0073327; name=Ran-PB; parent=FBgn0020255,FBtr0073471; dbxref=FlyBase:FBpp0073327,FlyBase_Annotation_IDs:CG1404-PB,GB_protein:AAN09287.1,REFSEQ:NP_727499,GB_protein:AAN09287; MD5=b558c3f0de550773a094f4a890d1e023; length=216; release=r6.09; species=Dmel;;FBpp0073328 type=protein; loc=X:complement(join(11…	17.6	3	0.28	DLQEAQATALPDEDEEL+FNVWDTAGQEK+NLQYYDISAK
93	FBpp0082219|FBgn0038145|CG8863-PA|Droj2-PA FBpp0082220|FBgn0038145|CG8863-PB|Droj2-PB FBpp0082221|FBgn0038145|CG8863-PC|Droj2-PC FBpp0082222|FBgn0038145|CG8863-PD|Droj2-PD FBpp0082223|FBgn0038145|CG8863-PE|Droj2-PE	0.9999	FBpp0082219 type=protein; loc=3R:join(13383479..13384579,13384670..13384780); ID=FBpp0082219; name=Droj2-PA; parent=FBgn0038145,FBtr0082751; dbxref=FlyBase:FBpp0082219,FlyBase_Annotation_IDs:CG8863-PA,GB_protein:AAF54939.1,REFSEQ:NP_650283,GB_protein:AAF54939; MD5=efbff2329a246c0e487de7a3cf5fb77c; length=403; release=r6.09; species=Dmel;;FBpp0082220 type=protein; loc=3R:join(13383479..13384579,13…	10.7	3	0.24	FFGAGFGGSGGGR+QVYDEGGEAAIK+TLDDRDLIVSTQPGEVIR
87	FBpp0071226|FBgn0030086|CG7033-PA|CG7033-PA	0.9999	FBpp0071226 type=protein; loc=X:join(9089596..9089598,9090488..9091177,9091410..9092037,9092110..9092396); ID=FBpp0071226; name=CG7033-PA; parent=FBgn0030086,FBtr0071289; dbxref=FlyBase:FBpp0071226,FlyBase_Annotation_IDs:CG7033-PA,GB_protein:AAF46442.2,REFSEQ:NP_572524,GB_protein:AAF46442,FlyMine:FBpp0071226,modMine:FBpp0071226; MD5=5cd8081ca04f749c775babd3a6f1efb7; length=535; release=r6.09; spe…	8.0	3	0.24	ILIANTPMDTDKIK+LSSFIGAIAIGDLVK+VMSIEHADFDGIER
100	FBpp0099981|FBgn0037719|CG9424-PA|bocks-PA FBpp0099982|FBgn0037719|CG9424-PB|bocks-PB	0.9998	FBpp0099981 type=protein; loc=3R:complement(join(9589883..9590929,9589774..9589782)); ID=FBpp0099981; name=bocks-PA; parent=FBgn0037719,FBtr0082105; dbxref=FlyBase_Annotation_IDs:CG9424-PA,FlyBase:FBpp0099981,GB_protein:AAF54412.2,REFSEQ:NP_649917,GB_protein:AAF54412,FlyMine:FBpp0099981,modMine:FBpp0099981; MD5=ba6064c77d23bb1c21b35c02792cc6ed; length=351; release=r6.09; species=Dmel;;FBpp0099982…	8.0	3	0.21	EVDQPLYEQEDIPR+TIAYGLDNTSISGR
82a	FBpp0111616|FBgn0085446|CG34417-PD|CG34417-PD FBpp0111618|FBgn0085446|CG34417-PF|CG34417-PF FBpp0290538|FBgn0085446|CG34417-PI|CG34417-PI FBpp0292303|FBgn0085446|CG34417-PK|CG34417-PK FBpp0307654|FBgn0085446|CG34417-PR|CG34417-PR FBpp0307655|FBgn0085446|CG34417-PS|CG34417-PS FBpp0307656|FBgn0085446|CG34417-PT|CG34417-PT FBpp0307658|FBgn0085446|CG34417-PV|CG34417-PV FBpp0311300|FBgn0085446|CG34417…	0.9997	FBpp0111616 type=protein; loc=X:join(6543104..6543160,6551906..6552293,6552639..6554771,6554909..6555259,6555866..6561550,6561626..6562159,6562225..6562364,6576790..6576957,6577037..6577112,6585693..6585785,6585848..6585950,6586957..6587104,6588067..6588218,6588304..6588427); ID=FBpp0111616; name=CG34417-PD; parent=FBgn0085446,FBtr0112704; dbxref=FlyBase:FBpp0111616,FlyBase_Annotation_IDs:CG34417…	1.5	3	0.27	DGGATVTTTTTK+SITTTYTTNTTGR+SSNISVHTEIIIDHMAPKSPKTER
107	FBpp0083355|FBgn0038805|CG4217-PA|TFAM-PA FBpp0083356|FBgn0038805|CG4217-PB|TFAM-PB	0.9997	FBpp0083355 type=protein; loc=3R:complement(join(20576806..20576873,20576146..20576724,20575495..20575621)); ID=FBpp0083355; name=TFAM-PA; parent=FBgn0038805,FBtr0083948; dbxref=FlyBase:FBpp0083355,FlyBase_Annotation_IDs:CG4217-PA,GB_protein:AAN14356.1,REFSEQ:NP_524415,GB_protein:AAN14356,FlyMine:FBpp0083355,modMine:FBpp0083355; MD5=4948e7aec011afc2479e72891251ff0e; length=257; release=r6.09; spe…	5.1	3	0.19	TLEEQLGLPPRPK
106	FBpp0076856|FBgn0035608|CG10630-PA|blanks-PA	0.9997	FBpp0076856 type=protein; loc=3L:complement(join(5498728..5498848,5497706..5498559)); ID=FBpp0076856; name=blanks-PA; parent=FBgn0035608,FBtr0077152; dbxref=FlyBase:FBpp0076856,FlyBase_Annotation_IDs:CG10630-PA,GB_protein:AAF50777.1,REFSEQ:NP_647966,GB_protein:AAF50777,FlyMine:FBpp0076856,modMine:FBpp0076856; MD5=e9b170756e9c2deb9380c5aac03f605f; length=324; release=r6.09; species=Dmel;	10.5	3	0.21	ALIPNPSAEEDAVAVIPLADNLKK+DALMVLNELK
105	FBpp0076840|FBgn0029118|CG10622-PA|Sucb-PA FBpp0311088|FBgn0029118|CG10622-PC|Sucb-PC	0.9997	FBpp0076840 type=protein; loc=3L:complement(join(5563493..5563543,5563266..5563395,5563085..5563184,5561902..5562871)); ID=FBpp0076840; name=Sucb-PA; parent=FBgn0029118,FBtr0077134; dbxref=FlyBase:FBpp0076840,FlyBase_Annotation_IDs:CG10622-PA,GB_protein:AAF50771.1,REFSEQ:NP_651963,GB_protein:AAF50771,FlyMine:FBpp0076840,modMine:FBpp0076840; MD5=4e0b921c04cd8481b37d8065ba078e98; length=416; releas…	7.9	3	0.27	LQLNVPLVVR+SEVLSLTQQMIGNR+YGVAIQQFK
103	FBpp0073120|FBgn0260985|CG14999-PA|RfC4-PA	0.9997	FBpp0073120 type=protein; loc=3L:complement(join(4135819..4135983,4134936..4135766)); ID=FBpp0073120; name=RfC4-PA; parent=FBgn0260985,FBtr0073264; dbxref=GB_protein:AAF47843.1,FlyBase:FBpp0073120,FlyBase_Annotation_IDs:CG14999-PA,REFSEQ:NP_523915,GB_protein:AAF47843,FlyMine:FBpp0073120,modMine:FBpp0073120; MD5=539ad9f990f4982aa061c4160327cc69; length=331; release=r6.09; species=Dmel;	15.1	3	0.24	IIEPIQSR+IVILDEADSMTEGAQQALR+LSVFATQGNAPNIIIAGPPGVGK
112a	FBpp0087142|FBgn0000556|CG8280-PA|Ef1alpha48D-PA FBpp0304260|FBgn0000556|CG8280-PC|Ef1alpha48D-PC FBpp0311272|FBgn0000556|CG8280-PD|Ef1alpha48D-PD FBpp0311273|FBgn0000556|CG8280-PE|Ef1alpha48D-PE	0.9994	FBpp0087142 type=protein; loc=2R:11893575..11894966; ID=FBpp0087142; name=Ef1alpha48D-PA; parent=FBgn0000556,FBtr0088035; dbxref=FlyBase:FBpp0087142,FlyBase_Annotation_IDs:CG8280-PA,GB_protein:AAF58608.1,REFSEQ:NP_477375,GB_protein:AAF58608,FlyMine:FBpp0087142,modMine:FBpp0087142; MD5=2ae59732b0e0ae621052c7236b70a79c; length=463; release=r6.09; species=Dmel;;FBpp0304260 type=protein; loc=2R:11893…	8.9	3	0.25	IGGIGTVPVGR+TLIDALDAILPPARPTDK+YYVTIIDAPGHR
113	FBpp0070251|FBgn0283451|CG11491-PC|br-PC FBpp0070252|FBgn0283451|CG11491-PE|br-PE FBpp0070253|FBgn0283451|CG11491-PB|br-PB FBpp0070255|FBgn0283451|CG11491-PA|br-PA FBpp0070256|FBgn0283451|CG11491-PG|br-PG FBpp0289656|FBgn0283451|CG11491-PL|br-PH FBpp0289657|FBgn0283451|CG11491-PM|br-PI FBpp0289658|FBgn0283451|CG11491-PN|br-PJ FBpp0292595|FBgn0283451|CG11491-PL|br-PL FBpp0292596|FBgn0283451|CG1149…	0.9993	FBpp0070251 type=protein; loc=X:join(1624522..1624707,1635832..1636020,1636096..1636549,1636639..1636912,1637000..1637139,1637284..1637334,1647365..1648713); ID=FBpp0070251; name=br-PC; parent=FBgn0283451,FBtr0070261; dbxref=FlyBase:FBpp0070251,FlyBase_Annotation_IDs:CG11491-PC,GB_protein:AAN09053.1,REFSEQ:NP_726753,GB_protein:AAN09053; MD5=4da494ae6e11d6587db7ed748fc55f4c; length=880; release=r6…	8.0	3	0.23	GSDNSLPLSGAVGSGSNNNSPDLPPLHAR+QGAGSPPPTAVPSLPSHINNQLLK
196	FBpp0298302|FBgn0263108|CG11494-PA|BtbVII-PA FBpp0298303|FBgn0263108|CG11494-PB|BtbVII-PB FBpp0298305|FBgn0263108|CG43365-PD|BtbVII-PD FBpp0298306|FBgn0263108|CG43365-PE|BtbVII-PE FBpp0298307|FBgn0263108|CG43365-PF|BtbVII-PF FBpp0303181|FBgn0263108|CG43365-PG|BtbVII-PG FBpp0303182|FBgn0263108|CG43365-PH|BtbVII-PH FBpp0304406|FBgn0263108|CG43365-PI|BtbVII-PI	0.9990	FBpp0298302 type=protein; loc=3L:join(3149983..3150153,3150215..3150842,3150928..3151172,3151264..3151372,3152455..3153533); ID=FBpp0298302; name=BtbVII-PA; parent=FBgn0263108,FBtr0307301; dbxref=REFSEQ:NP_001246590,GB_protein:AFH04261,FlyBase:FBpp0298302,FlyBase:FBpp0072888,FlyBase_Annotation_IDs:CG11494-PA,FlyBase_Annotation_IDs:CG43365-PA; MD5=be722b2a6e1de3770e36d1223d64d592; length=743; rele…	1.9	3	0.31	GLAEMPTDPANLTK
181	FBpp0087764|FBgn0033342|CG8258-PA|CG8258-PA	0.9990	FBpp0087764 type=protein; loc=2R:complement(join(8906853..8906912,8905643..8906673,8905029..8905578)); ID=FBpp0087764; name=CG8258-PA; parent=FBgn0033342,FBtr0088683; dbxref=FlyBase:FBpp0087764,FlyBase_Annotation_IDs:CG8258-PA,GB_protein:AAF59029.3,REFSEQ:NP_610418,GB_protein:AAF59029,FlyMine:FBpp0087764,modMine:FBpp0087764; MD5=7dde112ff52bde845483a1ed89d6deb5; length=546; release=r6.09; species…	6.4	3	0.23	FANALEVFPK+LGITTAEISDGYEK+MYSGLEEAVFR
207	FBpp0075069|FBgn0250814|CG4169-PA|UQCR-C2-PA FBpp0303947|FBgn0250814|CG4169-PB|UQCR-C2-PB	0.9989	FBpp0075069 type=protein; loc=3L:join(16584400..16584444,16584589..16584722,16584779..16585082,16585185..16586024); ID=FBpp0075069; name=UQCR-C2-PA; parent=FBgn0250814,FBtr0075309; dbxref=GB_protein:AAF49444.1,FlyBase:FBpp0075069,FlyBase_Annotation_IDs:CG4169-PA,REFSEQ:NP_648905,GB_protein:AAF49444,FlyMine:FBpp0075069,modMine:FBpp0075069; MD5=c89c08293aa606332e429c50fa8be9d2; length=440; release=…	10.7	3	0.26	ELVGYTVTTTADNAETGLR+LAGGLSTQNSTAFAIAR+NGLGNSIYSPR
291a	FBpp0085187|FBgn0003870|CG1856-PF|ttk-PF FBpp0085189|FBgn0003870|CG1856-PC|ttk-PC FBpp0085191|FBgn0003870|CG1856-PD|ttk-PD FBpp0292320|FBgn0003870|CG1856-PH|ttk-PH	0.9963	FBpp0085187 type=protein; loc=3R:join(31727291..31727434,31727622..31728254,31728392..31728479,31729632..31730698); ID=FBpp0085187; name=ttk-PF; parent=FBgn0003870,FBtr0085826; dbxref=FlyBase:FBpp0085187,FlyBase_Annotation_IDs:CG1856-PF,GB_protein:AAN14283.1,REFSEQ:NP_733447,GB_protein:AAN14283; MD5=fdad7181736a5c101ed839f4eb38fe42; length=643; release=r6.09; species=Dmel;;FBpp0085189 type=protei…	4.5	3	0.19	AAGLSGSTPNLSAGLGTPSVK+SLLDFMYR
299	FBpp0075461|FBgn0026409|CG4994-PA|Mpcp-PA FBpp0075462|FBgn0026409|CG4994-PB|Mpcp-PB FBpp0300819|FBgn0026409|CG4994-PC|Mpcp-PC	0.9955	FBpp0075461 type=protein; loc=3L:join(14538032..14538421,14538729..14539069,14539553..14539892); ID=FBpp0075461; name=Mpcp-PA; parent=FBgn0026409,FBtr0075718; dbxref=FlyBase:FBpp0075461,FlyBase_Annotation_IDs:CG4994-PA,GB_protein:AAF49735.1,REFSEQ:NP_524069,GB_protein:AAF49735,FlyMine:FBpp0075461,modMine:FBpp0075461; MD5=17060b81e1ff01c85af78f788bbdb307; length=356; release=r6.09; species=Dmel;;F…	7.9	3	0.15	SLGFSGMWNGLTPR+YAEIIGEENAYLYR
303	FBpp0082787|FBgn0015019|CG8977-PA|Cctgamma-PA FBpp0082788|FBgn0015019|CG8977-PB|Cctgamma-PB FBpp0291565|FBgn0015019|CG8977-PC|Cctgamma-PC FBpp0291566|FBgn0015019|CG8977-PD|Cctgamma-PD	0.9951	FBpp0082787 type=protein; loc=3R:join(16647896..16647929,16647988..16648049,16648135..16648634,16648701..16649739); ID=FBpp0082787; name=Cctgamma-PA; parent=FBgn0015019,FBtr0083337; dbxref=FlyBase:FBpp0082787,FlyBase_Annotation_IDs:CG8977-PA,GB_protein:AAF55350.1,REFSEQ:NP_650572,GB_protein:AAF55350,FlyMine:FBpp0082787,modMine:FBpp0082787; MD5=ae00d437d2b4d05c11d214d30848a33e; length=544; release…	5.3	3	0.20	LVAGGGAVEMAASQLLTR+TAVETAILLLR
73d	FBpp0081956|FBgn0013276|CG18743-PA|Hsp70Ab-PA FBpp0081986|FBgn0013275|CG31366-PA|Hsp70Aa-PA FBpp0082105|FBgn0051354|CG5834-PA|Hsp70Bbb-PA FBpp0082106|FBgn0013278|CG31359-PA|Hsp70Bb-PA FBpp0082107|FBgn0013279|CG6489-PA|Hsp70Bc-PA FBpp0082147|FBgn0013277|CG31449-PA|Hsp70Ba-PA	0.9750	FBpp0081956 type=protein; loc=3R:11958789..11960717; ID=FBpp0081956; name=Hsp70Ab-PA; parent=FBgn0013276,FBtr0082482; dbxref=FlyBase:FBpp0081956,FlyBase_Annotation_IDs:CG18743-PA,GB_protein:AAG22148.2,REFSEQ:NP_524798,GB_protein:AAG22148; MD5=954ea190c6a47965bc01c7003664a099; length=642; release=r6.09; species=Dmel;;FBpp0081986 type=protein; loc=3R:complement(11954361..11956289); ID=FBpp0081986; …	2.3	3	0.13	DAVITVPAYFNDSQR+IINEPTAAAIAYGLDK
418	FBpp0082729|FBgn0010438|CG4337-PA|mtSSB-PA	0.9528	FBpp0082729 type=protein; loc=3R:complement(join(16205216..16205236,16205061..16205148,16204894..16205002,16204314..16204536)); ID=FBpp0082729; name=mtSSB-PA; parent=FBgn0010438,FBtr0083277; dbxref=FlyBase:FBpp0082729,FlyBase_Annotation_IDs:CG4337-PA,GB_protein:AAF55287.2,REFSEQ:NP_536744,GB_protein:AAF55287; MD5=fd2b7a04f19aa1a738316f13e4cf635c; length=146; release=r6.09; species=Dmel;	15.1	3	0.18	TSTSIIADDVLFFR+VGADPQLR
77b	FBpp0289838|FBgn0003890|CG4869-PB|betaTub97EF-PB FBpp0306927|FBgn0003890|CG4869-PC|betaTub97EF-PC	0.9430	FBpp0289838 type=protein; loc=3R:complement(join(27988099..27988155,27974108..27974342,27972921..27973150,27969660..27969827,27968927..27969191,27967269..27967591,27967106..27967201)); ID=FBpp0289838; name=betaTub97EF-PB; parent=FBgn0003890,FBtr0300611; dbxref=REFSEQ:NP_001163753,GB_protein:ACZ95047,FlyBase:FBpp0289838,FlyBase_Annotation_IDs:CG4869-PB,FlyMine:FBpp0289838,modMine:FBpp0289838; MD5=…	8.5	3	0.18	AVLIDLEPGTMDSVR+LAVNMVPFPR+NSSYFVEWIPNNVK
76a	FBpp0085374|FBgn0259979|CG17337-PA|CG17337-PA	1.0000	FBpp0085374 type=protein; loc=2R:join(5697971..5698008,5698456..5699224,5699286..5699353,5699415..5699679,5699737..5699988,5700043..5700087); ID=FBpp0085374; name=CG17337-PA; parent=FBgn0259979,FBtr0086038; dbxref=FlyBase:FBpp0085374,FlyBase_Annotation_IDs:CG17337-PA,GB_protein:AAF57318.2,REFSEQ:NP_610181,GB_protein:AAF57318,FlyMine:FBpp0085374,modMine:FBpp0085374; MD5=abd5fa235f911c069007948082b…	6.5	2	0.21	EGGSIPVTLTLQEATGK+TVVGIQSVSAWPEK
70a	FBpp0078298|FBgn0003261|CG10279-PC|Rm62-PC FBpp0078299|FBgn0003261|CG10279-PD|Rm62-PD FBpp0078300|FBgn0003261|CG10279-PB|Rm62-PB FBpp0078301|FBgn0003261|CG10279-PA|Rm62-PA FBpp0078302|FBgn0003261|CG10279-PE|Rm62-PE FBpp0078303|FBgn0003261|CG10279-PF|Rm62-PF FBpp0291159|FBgn0003261|CG10279-PH|Rm62-PH FBpp0291753|FBgn0003261|CG10279-PI|Rm62-PI FBpp0301223|FBgn0003261|CG10279-PJ|Rm62-PJ FBpp0301224|…	1.0000	FBpp0078298 type=protein; loc=3R:complement(join(6005206..6005216,6004017..6005126,6003673..6003911,6001558..6001736,6001163..6001360)); ID=FBpp0078298; name=Rm62-PC; parent=FBgn0003261,FBtr0078649; dbxref=FlyBase:FBpp0078298,FlyBase_Annotation_IDs:CG10279-PC,GB_protein:AAN14332.1,REFSEQ:NP_731033,GB_protein:AAN14332; MD5=91fd1a2ab1e8d5284cd393f1f664c60d; length=578; release=r6.09; species=Dmel;;…	4.3	2	0.21	GDGPIALVLAPTR+SNILVATDVAAR
8	FBpp0072120|FBgn0263006|CG3725-PG|SERCA-PG FBpp0072121|FBgn0263006|CG3725-PE|SERCA-PE FBpp0072122|FBgn0263006|CG3725-PB|SERCA-PB FBpp0072123|FBgn0263006|CG3725-PD|SERCA-PD FBpp0072124|FBgn0263006|CG3725-PA|SERCA-PA FBpp0072125|FBgn0263006|CG3725-PH|SERCA-PH FBpp0072126|FBgn0263006|CG3725-PC|SERCA-PC FBpp0072127|FBgn0263006|CG3725-PF|SERCA-PF FBpp0309946|FBgn0263006|CG3725-PI|SERCA-PI	1.0000	FBpp0072120 type=protein; loc=2R:complement(join(23932667..23932784,23932574..23932591,23932406..23932488,23930158..23932329,23929983..23930098,23929682..23929918,23929500..23929617,23929231..23929431)); ID=FBpp0072120; name=SERCA-PG; parent=FBgn0263006,FBtr0072211; dbxref=FlyBase:FBpp0072120,GB_protein:AAM68281.1,FlyBase_Annotation_IDs:CG3725-PG,REFSEQ:NP_726386,GB_protein:AAM68281; MD5=b5943523…	2.9	2	0.21	GVVIGTGLSTAIGK+IDQSILTGESVSVIK
62	FBpp0293948|FBgn0028685|CG3455-PB|Rpt4-PB	1.0000	FBpp0293948 type=protein; loc=X:complement(join(6291015..6291123,6290839..6290958,6290055..6290775,6289785..6289925,6289619..6289721)); ID=FBpp0293948; name=Rpt4-PB; parent=FBgn0028685,FBtr0305495; dbxref=REFSEQ:NP_572308,GB_protein:AAF46146,FlyBase:FBpp0293948,FlyBase_Annotation_IDs:CG3455-PB; MD5=8bf62554d9602ab58f44205d0ae8cee7; length=397; release=r6.09; species=Dmel;	6.0	2	0.21	AVASQLDANFLK+KIEIPLPNEQAR
7	FBpp0072097|FBgn0011726|CG4254-PA|tsr-PA	1.0000	FBpp0072097 type=protein; loc=2R:complement(join(24046666..24046668,24044992..24045182,24044814..24044919,24044604..24044750)); ID=FBpp0072097; name=tsr-PA; parent=FBgn0011726,FBtr0072188; dbxref=FlyBase:FBpp0072097,FlyBase_Annotation_IDs:CG4254-PA,GB_protein:AAF47146.1,REFSEQ:NP_477034,GB_protein:AAF47146,FlyMine:FBpp0072097,modMine:FBpp0072097; MD5=02b1c8e7700742cac8cd399509394e00; length=148; …	16.9	2	0.21	MLYSSSFDALKK+NAEYDQFLEDIQK
60	FBpp0289511|FBgn0034432|CG7461-PB|CG7461-PB FBpp0311550|FBgn0034432|CG7461-PC|CG7461-PC	1.0000	FBpp0289511 type=protein; loc=2R:19305224..19307107; ID=FBpp0289511; name=CG7461-PB; parent=FBgn0034432,FBtr0300283; dbxref=REFSEQ:NP_611409,GB_protein:AAF57579,FlyBase:FBpp0289511,FlyBase_Annotation_IDs:CG7461-PB,FlyMine:FBpp0289511,modMine:FBpp0289511; MD5=20ccadaf1d700f223568deb25fdd0507; length=627; release=r6.09; species=Dmel;;FBpp0311550 type=protein; loc=2R:19305224..19307107; ID=FBpp03115…	4.6	2	0.21	AVNLNLPTAQHELNMTK+ELTNSLIDPFER
58	FBpp0088675|FBgn0003189|CG18572-PA|r-PA FBpp0309141|FBgn0003189|CG18572-PD|r-PD FBpp0309142|FBgn0003189|CG18572-PE|r-PE	1.0000	FBpp0088675 type=protein; loc=X:join(16656398..16657156,16657221..16660472,16660538..16660642,16665188..16665327,16666035..16667859,16667937..16668320,16668385..16668594); ID=FBpp0088675; name=r-PA; parent=FBgn0003189,FBtr0089734; dbxref=FlyBase:FBpp0088675,FlyBase_Annotation_IDs:CG18572-PA,GB_protein:AAF48639.3,REFSEQ:NP_523377,GB_protein:AAF48639,FlyMine:FBpp0088675,modMine:FBpp0088675; MD5=477…	1.3	2	0.21	LALGLPLPDIK+MNGGKPPMKTHTDCMTSRR
57	FBpp0088498|FBgn0002174|CG5504-PA|l(2)tid-PA FBpp0088954|FBgn0002174|CG5504-PC|l(2)tid-PC FBpp0088955|FBgn0002174|CG5504-PB|l(2)tid-PB FBpp0297363|FBgn0002174|CG5504-PD|l(2)tid-PD FBpp0311249|FBgn0002174|CG5504-PE|l(2)tid-PE	1.0000	FBpp0088498 type=protein; loc=2R:join(23707154..23708487,23708635..23708644); ID=FBpp0088498; name=l(2)tid-PA; parent=FBgn0002174,FBtr0089503; dbxref=GB_protein:AAF47051.2,FlyBase:FBpp0088498,FlyBase_Annotation_IDs:CG5504-PA,GB_protein:AAF47051.3,REFSEQ:NP_524932,GB_protein:AAF47051,FlyMine:FBpp0088498,modMine:FBpp0088498; MD5=96c508a5694b0b38ecdb19078f43de7d; length=447; release=r6.09; species=D…	5.8	2	0.21	FQEVSEAYEVLSDEQK+SSIDPEELFR
51	FBpp0087109|FBgn0000253|CG8472-PA|Cam-PA FBpp0087110|FBgn0000253|CG8472-PB|Cam-PB FBpp0293502|FBgn0000253|CG8472-PC|Cam-PC FBpp0293503|FBgn0000253|CG8472-PD|Cam-PD FBpp0311269|FBgn0000253|CG8472-PE|Cam-PE	1.0000	FBpp0087109 type=protein; loc=2R:join(12260186..12260188,12264743..12264917,12269193..12269435,12273766..12273794); ID=FBpp0087109; name=Cam-PA; parent=FBgn0000253,FBtr0088001; dbxref=FlyBase:FBpp0087109,FlyBase_Annotation_IDs:CG8472-PA,GB_protein:AAF58542.1,REFSEQ:NP_523710,GB_protein:AAF58542; MD5=0d8d56d0155abaee6c91bd24448526f1; length=149; release=r6.09; species=Dmel;;FBpp0087110 type=protei…	19.5	2	0.21	DGNGFISAAELR+EAFSLFDKDGDGTITTK
6	FBpp0072075|FBgn0034962|CG3167-PA|MAN1-PA FBpp0072076|FBgn0034962|CG3167-PB|MAN1-PB FBpp0311863|FBgn0034962|CG3167-PC|MAN1-PC	1.0000	FBpp0072075 type=protein; loc=2R:24034698..24036650; ID=FBpp0072075; name=MAN1-PA; parent=FBgn0034962,FBtr0072166; dbxref=FlyBase:FBpp0072075,FlyBase_Annotation_IDs:CG3167-PA,GB_protein:AAF47143.1,REFSEQ:NP_726404,GB_protein:AAF47143,FlyMine:FBpp0072075,modMine:FBpp0072075; MD5=339326f1a6bffaa1f49fc6380bf3e992; length=650; release=r6.09; species=Dmel;;FBpp0072076 type=protein; loc=2R:24034698..24…	4.3	2	0.21	GALDMSEELFR+KLIQSGFPSTPVTETTR
49	FBpp0086552|FBgn0033990|CG10265-PA|CG10265-PA FBpp0304549|FBgn0033990|CG10265-PC|CG10265-PC	1.0000	FBpp0086552 type=protein; loc=2R:complement(join(14993512..14993751,14992646..14993428)); ID=FBpp0086552; name=CG10265-PA; parent=FBgn0033990,FBtr0087421; dbxref=FlyBase:FBpp0086552,FlyBase_Annotation_IDs:CG10265-PA,GB_protein:AAF58173.1,REFSEQ:NP_611012,GB_protein:AAF58173,FlyMine:FBpp0086552,modMine:FBpp0086552; MD5=b43e5bbd345a4f18a2e4662faeb496fb; length=340; release=r6.09; species=Dmel;;FBpp…	6.7	2	0.21	YIVTPIEPLAFDDANR
45	FBpp0085233|FBgn0002780|CG2050-PA|mod-PA FBpp0301951|FBgn0002780|CG2050-PC|mod-PC	1.0000	FBpp0085233 type=protein; loc=3R:join(32052735..32052977,32053246..32053555,32053623..32054357,32054424..32054764); ID=FBpp0085233; name=mod-PA; parent=FBgn0002780,FBtr0085874; dbxref=FlyBase:FBpp0085233,FlyBase_Annotation_IDs:CG2050-PA,GB_protein:AAF57213.1,REFSEQ:NP_524614,GB_protein:AAF57213,FlyMine:FBpp0085233,modMine:FBpp0085233; MD5=0475f421fccdda40bdf90693f539fb01; length=542; release=r6.0…	10.9	2	0.23	AILVTNLTSDATEADLRK+SFLANESIVNNAPIFIEPNSLLKHRLLK+TVVVGLIGPNITK
43	FBpp0084666|FBgn0039580|CG1345-PA|Gfat2-PA	1.0000	FBpp0084666 type=protein; loc=3R:complement(join(28337870..28339546,28337293..28337667)); ID=FBpp0084666; name=Gfat2-PA; parent=FBgn0039580,FBtr0085297; dbxref=FlyBase:FBpp0084666,FlyBase_Annotation_IDs:CG1345-PA,GB_protein:AAF56785.1,REFSEQ:NP_651617,GB_protein:AAF56785,FlyMine:FBpp0084666,modMine:FBpp0084666; MD5=8fd2d592c025067320afb4dd97552607; length=683; release=r6.09; species=Dmel;	4.0	2	0.21	GYVFESDTDTEVIAK+LATDHIPILYAK
30	FBpp0079326|FBgn0027094|CG13391-PA|Aats-ala-PA FBpp0089366|FBgn0027094|CG13391-PB|Aats-ala-PB	1.0000	FBpp0079326 type=protein; loc=2L:complement(join(8380448..8381442,8378419..8380324)); ID=FBpp0079326; name=Aats-ala-PA; parent=FBgn0027094,FBtr0079721; dbxref=FlyBase:FBpp0079326,GB_protein:AAF52657.1,FlyBase_Annotation_IDs:CG13391-PA,REFSEQ:NP_523511,GB_protein:AAF52657,FlyMine:FBpp0079326,modMine:FBpp0079326; MD5=ab07c298c3d38c9598b031b38c408ace; length=966; release=r6.09; species=Dmel;;FBpp008…	2.8	2	0.21	NAYLDFFK+TNFYAESGGQIYDQGALVK
29	FBpp0079247|FBgn0032005|CG8282-PA|Snx6-PA FBpp0297300|FBgn0032005|CG8282-PB|Snx6-PB	1.0000	FBpp0079247 type=protein; loc=2L:complement(join(8220623..8220628,8220045..8220434,8219870..8219991,8219362..8219806,8219116..8219298,8218570..8218679,8218411..8218504)); ID=FBpp0079247; name=Snx6-PA; parent=FBgn0032005,FBtr0079631; dbxref=FlyBase:FBpp0079247,FlyBase_Annotation_IDs:CG8282-PA,GB_protein:AAF52625.2,REFSEQ:NP_609199,GB_protein:AAF52625,FlyMine:FBpp0079247,modMine:FBpp0079247; MD5=f0…	5.3	2	0.21	ISNALTQLSTTEK+SLVELSELEIK
24	FBpp0078150|FBgn0027086|CG11471-PA|Aats-ile-PA FBpp0078151|FBgn0027086|CG11471-PC|Aats-ile-PC FBpp0078152|FBgn0027086|CG11471-PD|Aats-ile-PD	1.0000	FBpp0078150 type=protein; loc=3L:join(22288797..22288939,22289004..22290255,22290313..22291163,22291229..22291721,22291783..22292733); ID=FBpp0078150; name=Aats-ile-PA; parent=FBgn0027086,FBtr0078498; dbxref=FlyBase:FBpp0078150,FlyBase_Annotation_IDs:CG11471-PA,GB_protein:AAF51822.2,REFSEQ:NP_730716,GB_protein:AAF51822,FlyMine:FBpp0078150,modMine:FBpp0078150; MD5=569e292448c5a4f522b244946d0fe388;…	1.7	2	0.21	LYLINSPVVR+YADEWENVVTR
23	FBpp0077362|FBgn0004584|CG3178-PA|Rrp1-PA FBpp0288680|FBgn0004584|CG3178-PB|Rrp1-PB	1.0000	FBpp0077362 type=protein; loc=2L:complement(join(2971256..2972297,2971117..2971194,2970986..2971054,2970714..2970904,2969992..2970651)); ID=FBpp0077362; name=Rrp1-PA; parent=FBgn0004584,FBtr0077678; dbxref=FlyBase:FBpp0077362,FlyBase_Annotation_IDs:CG3178-PA,GB_protein:AAF51175.1,REFSEQ:NP_476841,GB_protein:AAF51175,FlyMine:FBpp0077362,modMine:FBpp0077362; MD5=a34ef74bae2379ed43d7207c05584f5b; le…	5.7	2	0.21	AEDVEDIEEAAEESKPAR+LADSEIAAALDEPEVDEVPPK
22	FBpp0076359|FBgn0017579|CG6253-PA|RpL14-PA	1.0000	FBpp0076359 type=protein; loc=3L:join(8601035..8601037,8601314..8601415,8601648..8601842,8602103..8602303); ID=FBpp0076359; name=RpL14-PA; parent=FBgn0017579,FBtr0076633; dbxref=FlyBase:FBpp0076359,FlyBase_Annotation_IDs:CG6253-PA,GB_protein:AAF50393.1,REFSEQ:NP_523975,GB_protein:AAF50393,FlyMine:FBpp0076359,modMine:FBpp0076359; MD5=a8770f33c4e9685bb6fcb587b1869f19; length=166; release=r6.09; spe…	19.3	2	0.22	LLTIAFNTLK+LVAIVDVIDQNR+SSLNDFDRFK
21	FBpp0075754|FBgn0036258|CG5642-PA|CG5642-PA	1.0000	FBpp0075754 type=protein; loc=3L:complement(join(12145956..12145988,12144772..12145250,12143745..12144717,12143551..12143685)); ID=FBpp0075754; name=CG5642-PA; parent=FBgn0036258,FBtr0076022; dbxref=FlyBase:FBpp0075754,FlyBase_Annotation_IDs:CG5642-PA,GB_protein:AAF49952.1,REFSEQ:NP_648553,GB_protein:AAF49952,FlyMine:FBpp0075754,modMine:FBpp0075754; MD5=2d6fc2eeccd40d5d11351a6b24b74340; length=53…	4.6	2	0.21	LASFIDPNASEDDVSK+LYTTLPLTK
3	FBpp0071279|FBgn0014868|CG9022-PA|Ost48-PA	1.0000	FBpp0071279 type=protein; loc=X:complement(join(9158290..9158431,9157008..9158215)); ID=FBpp0071279; name=Ost48-PA; parent=FBgn0014868,FBtr0071344; dbxref=FlyBase:FBpp0071279,FlyBase_Annotation_IDs:CG9022-PA,GB_protein:AAF46453.1,REFSEQ:NP_511096,GB_protein:AAF46453,FlyMine:FBpp0071279,modMine:FBpp0071279; MD5=1bed9989bd15e38ed422ca79b5f6c5f9; length=449; release=r6.09; species=Dmel;	8.0	2	0.22	GTGLIADKENPLVLK+NLIQADTIVGK+QADAAPLLYR
18	FBpp0074431|FBgn0030959|CG6961-PA|CG6961-PA FBpp0074432|FBgn0030956|CG18259-PA|CG18259-PA	1.0000	FBpp0074431 type=protein; loc=X:complement(join(18787981..18788060,18787398..18787918,18786599..18787340,18786461..18786542)); ID=FBpp0074431; name=CG6961-PA; parent=FBgn0030959,FBtr0074660; dbxref=FlyBase:FBpp0074431,FlyBase_Annotation_IDs:CG6961-PA,GB_protein:AAF48885.2,REFSEQ:NP_573325,GB_protein:AAF48885,FlyMine:FBpp0074431,modMine:FBpp0074431; MD5=6dc38ff6a12c5513175baba7ab19ef89; length=474…	7.4	2	0.21	LLVSNLHTNVTTADIR+SAGPILIDDEEESFEPSHR
16	FBpp0074059|FBgn0061200|CG4453-PA|Nup153-PA FBpp0288862|FBgn0061200|CG4453-PC|Nup153-PC FBpp0309144|FBgn0061200|CG4453-PD|Nup153-PD	1.0000	FBpp0074059 type=protein; loc=X:join(16600155..16600313,16600380..16600895,16600954..16601198,16601376..16605786,16605850..16606008,16607933..16608000,16609005..16609098); ID=FBpp0074059; name=Nup153-PA; parent=FBgn0061200,FBtr0074284; dbxref=FlyBase:FBpp0074059,FlyBase_Annotation_IDs:CG4453-PA,GB_protein:AAF48628.3,GB_protein:AAF48628,REFSEQ:NP_573136,GB_protein:AAF48628,FlyMine:FBpp0074059,modM…	1.3	2	0.21	ILNLLESYSTPLIDAK+SEYNVFLLR
2	FBpp0070842|FBgn0003514|CG3595-PA|sqh-PA FBpp0308586|FBgn0003514|CG3595-PB|sqh-PB FBpp0308587|FBgn0003514|CG3595-PC|sqh-PC FBpp0308588|FBgn0003514|CG3595-PD|sqh-PD FBpp0311461|FBgn0003514|CG3595-PE|sqh-PE	1.0000	FBpp0070842 type=protein; loc=X:complement(join(6223585..6224004,6223407..6223511)); ID=FBpp0070842; name=sqh-PA; parent=FBgn0003514,FBtr0070877; dbxref=FlyBase:FBpp0070842,FlyBase_Annotation_IDs:CG3595-PA,GB_protein:AAF46132.1,REFSEQ:NP_511057,GB_protein:AAF46132,FlyMine:FBpp0070842,modMine:FBpp0070842; MD5=807e3bc581534791d4f6419b52e6812c; length=174; release=r6.09; species=Dmel;;FBpp0308586 ty…	16.1	2	0.21	ATSNVFAMFDQAQIAEFK+EAFNMIDQNR
1	FBpp0070024|FBgn0000084|CG9579-PA|AnxB10-PA FBpp0291143|FBgn0000084|CG9579-PB|AnxB10-PB	1.0000	FBpp0070024 type=protein; loc=X:complement(join(20173369..20173380,20172305..20173016,20172041..20172222,20171592..20171648)); ID=FBpp0070024; name=AnxB10-PA; parent=FBgn0000084,FBtr0070025; dbxref=GB_protein:AAF45380.1,FlyBase:FBpp0070024,FlyBase_Annotation_IDs:CG9579-PA,REFSEQ:NP_476615,GB_protein:AAF45380,FlyMine:FBpp0070024,modMine:FBpp0070024; MD5=7b4e73f0292d572e324bc617a51eee9f; length=320…	6.9	2	0.21	DAAPFDASQDAQVLR+LVFEEYK
95	FBpp0112484|FBgn0039993|CG17691-PC|CG17691-PC FBpp0291601|FBgn0039993|CG17691-PE|CG17691-PE	0.9999	FBpp0112484 type=protein; loc=2R:join(1590654..1590883,1590940..1591017,1594946..1595192,1595766..1595984,1596036..1596128,1596188..1596415); ID=FBpp0112484; name=CG17691-PC; parent=FBgn0039993,FBtr0113761; dbxref=FlyBase_Annotation_IDs:CG17691-PC,FlyBase:FBpp0112484,REFSEQ:NP_001104018,GB_protein:EDP27997; MD5=bc4fd18cfadbc5513188580303dbd723; length=364; release=r6.09; species=Dmel;;FBpp0291601…	4.7	2	0.20	AAVEEVPAEYYTSQLGK
94	FBpp0083947|FBgn0043884|CG33106-PA|mask-PA FBpp0083948|FBgn0043884|CG33106-PB|mask-PB FBpp0293580|FBgn0043884|CG33106-PC|mask-PC FBpp0306960|FBgn0043884|CG33106-PD|mask-PD FBpp0306961|FBgn0043884|CG33106-PE|mask-PE FBpp0311438|FBgn0043884|CG33106-PF|mask-PF	0.9999	FBpp0083947 type=protein; loc=3R:join(24231724..24232974,24235817..24235955,24236027..24236270,24236342..24236513,24236823..24237122,24237362..24239348,24239416..24239480,24239542..24239757,24239820..24241044,24241115..24241200,24241301..24241576,24241643..24242218,24242280..24242544,24242655..24247642,24247713..24247889,24247976..24248014); ID=FBpp0083947; name=mask-PA; parent=FBgn0043884,FBtr00…	1.8	2	0.21	ENLAPKEVALPAKQQPSSSSK+KEVAKPASQTASATTLNPAK+LGDPGIGGGAGAVGDGLPQADASK
92	FBpp0080146|FBgn0001961|CG8978-PB|Arpc1-PB FBpp0080147|FBgn0001961|CG8978-PA|Arpc1-PA	0.9999	FBpp0080146 type=protein; loc=2L:complement(join(13829346..13829418,13828216..13829276)); ID=FBpp0080146; name=Arpc1-PB; parent=FBgn0001961,FBtr0080569; dbxref=FlyBase:FBpp0080146,FlyBase_Annotation_IDs:CG8978-PB,GB_protein:AAN10852.1,REFSEQ:NP_723845,GB_protein:AAN10852; MD5=83db65a9444b399f94cc53e9cef31895; length=377; release=r6.09; species=Dmel;;FBpp0080147 type=protein; loc=2L:complement(joi…	5.6	2	0.21	DIEEPPTPTPWGNR+VFSAFIK
90	FBpp0073594|FBgn0040309|CG1633-PB|Jafrac1-PB FBpp0073595|FBgn0040309|CG1633-PA|Jafrac1-PA FBpp0308756|FBgn0040309|CG1633-PC|Jafrac1-PC FBpp0308757|FBgn0040309|CG1633-PD|Jafrac1-PD FBpp0311371|FBgn0040309|CG1633-PE|Jafrac1-PE	0.9999	FBpp0073594 type=protein; loc=X:13331122..13331706; ID=FBpp0073594; name=Jafrac1-PB; parent=FBgn0040309,FBtr0073763; dbxref=FlyBase:FBpp0073594,FlyBase_Annotation_IDs:CG1633-PB,GB_protein:AAF48254.1,REFSEQ:NP_727689,GB_protein:AAF48254,FlyMine:FBpp0073594,modMine:FBpp0073594; MD5=d145d0f26fe3adfbc2bf2e4107e1da94; length=194; release=r6.09; species=Dmel;;FBpp0073595 type=protein; loc=X:13331122..1…	14.4	2	0.22	GLFIIDDKQNLR+KQGGLGSMDIPLLADK+QGGLGSMDIPLLADK
89	FBpp0073419|FBgn0030362|CG1803-PA|regucalcin-PA FBpp0073420|FBgn0030362|CG1803-PC|regucalcin-PC FBpp0073421|FBgn0030362|CG1803-PB|regucalcin-PB FBpp0073422|FBgn0030362|CG1803-PD|regucalcin-PD	0.9999	FBpp0073419 type=protein; loc=X:join(12016003..12016721,12016779..12016971); ID=FBpp0073419; name=regucalcin-PA; parent=FBgn0030362,FBtr0073575; dbxref=FlyBase:FBpp0073419,FlyBase_Annotation_IDs:CG1803-PA,GB_protein:AAF48129.1,REFSEQ:NP_727586,GB_protein:AAF48129,FlyMine:FBpp0073419,modMine:FBpp0073419; MD5=108bf4391a508b844ab9acff90100956; length=303; release=r6.09; species=Dmel;;FBpp0073420 typ…	9.6	2	0.21	VTGLNATGYPGVNLK+VVIVNWDGVSPSAK
88	FBpp0071461|FBgn0034577|CG10540-PA|cpa-PA	0.9999	FBpp0071461 type=protein; loc=2R:join(21058022..21058262,21058384..21058553,21058612..21059061); ID=FBpp0071461; name=cpa-PA; parent=FBgn0034577,FBtr0071532; dbxref=FlyBase:FBpp0071461,FlyBase_Annotation_IDs:CG10540-PA,GB_protein:AAF46660.1,REFSEQ:NP_611539,GB_protein:AAF46660,FlyMine:FBpp0071461,modMine:FBpp0071461; MD5=499fbe04f6ba817a7076f7ee6c44ee1c; length=286; release=r6.09; species=Dmel;	11.9	2	0.21	AALDLETLAYTASHYR+EASDYQDVEADATAEPWR
86	FBpp0070277|FBgn0003517|CG14792-PA|sta-PA FBpp0070278|FBgn0003517|CG14792-PB|sta-PB FBpp0308665|FBgn0003517|CG14792-PE|sta-PE FBpp0308666|FBgn0003517|CG14792-PF|sta-PF	0.9999	FBpp0070277 type=protein; loc=X:complement(join(1482673..1482891,1481887..1482480)); ID=FBpp0070277; name=sta-PA; parent=FBgn0003517,FBtr0070289; dbxref=FlyBase:FBpp0070277,FlyBase_Annotation_IDs:CG14792-PA,GB_protein:AAF45638.2,REFSEQ:NP_476750,GB_protein:AAF45638,FlyMine:FBpp0070277,modMine:FBpp0070277; MD5=0bfecb7568a3ebf3a816b44ac5c6e70a; length=270; release=r6.09; species=Dmel;;FBpp0070278 t…	4.4	2	0.20	ADGVNILNLGK+RADGVNILNLGK
96	FBpp0288710|FBgn0019960|CG6455-PC|Mitofilin-PC FBpp0307186|FBgn0019960|CG6455-PD|Mitofilin-PD FBpp0307187|FBgn0019960|CG6455-PE|Mitofilin-PE	0.9999	FBpp0288710 type=protein; loc=3R:complement(join(22022887..22022931,22022400..22022629,22021793..22022266,22021584..22021732,22020825..22021520,22020450..22020608,22020104..22020392,22019860..22020037)); ID=FBpp0288710; name=Mitofilin-PC; parent=FBgn0019960,FBtr0290271; dbxref=FlyBase:FBpp0288710,FlyBase_Annotation_IDs:CG6455-PC,REFSEQ:NP_524444,GB_protein:AAF55943,FlyMine:FBpp0288710,modMine:FBp…	3.8	2	0.21	AVENGENSLWTTLK+GDDLVAAVLESVPK
102a	FBpp0081401|FBgn0037632|CG8351-PA|Tcp-1eta-PA	0.9998	FBpp0081401 type=protein; loc=3R:join(8801678..8801680,8801859..8802119,8802186..8803005,8803079..8803402,8805793..8806019); ID=FBpp0081401; name=Tcp-1eta-PA; parent=FBgn0037632,FBtr0081918; dbxref=FlyBase:FBpp0081401,FlyBase_Annotation_IDs:CG8351-PA,GB_protein:AAF54292.2,REFSEQ:NP_649835,GB_protein:AAF54292,FlyMine:FBpp0081401,modMine:FBpp0081401; MD5=9582736c3c6587027daf68554b2c3f0c; length=544…	7.0	2	0.18	TFSYAGFEMAPK+TSTLILR+VTGGSLEESQLVSGVAFKK
99	FBpp0085585|FBgn0010411|CG8900-PB|RpS18-PB FBpp0085586|FBgn0010411|CG8900-PA|RpS18-PA	0.9998	FBpp0085585 type=protein; loc=2R:join(20264108..20264110,20264247..20264432,20264493..20264762); ID=FBpp0085585; name=RpS18-PB; parent=FBgn0010411,FBtr0086273; dbxref=FlyBase:FBpp0085585,FlyBase_Annotation_IDs:CG8900-PB,GB_protein:AAM68401.1,REFSEQ:NP_725943,GB_protein:AAM68401; MD5=97ba9ef101737c9989d87e4dd680b173; length=152; release=r6.09; species=Dmel;;FBpp0085586 type=protein; loc=2R:join(20…	13.2	2	0.18	VPNWFLNR+VVTIISNPLQYK
98	FBpp0077790|FBgn0024352|CG2720-PA|Hop-PA	0.9998	FBpp0077790 type=protein; loc=2L:join(295272..295280,295346..295628,295704..296811,296977..297049); ID=FBpp0077790; name=Hop-PA; parent=FBgn0024352,FBtr0078131; dbxref=FlyBase:FBpp0077790,FlyBase_Annotation_IDs:CG2720-PA,GB_protein:AAF51511.1,REFSEQ:NP_477354,GB_protein:AAF51511,FlyMine:FBpp0077790,modMine:FBpp0077790; MD5=a53cd93a7b5c709a53e05f904613d174; length=490; release=r6.09; species=Dmel;	6.5	2	0.19	AFEAYNEGLKYDPTNAILLQGR+TIQLNPTWPK
97	FBpp0072250|FBgn0016687|CG4634-PA|Nurf-38-PA FBpp0271761|FBgn0016687|CG4634-PB|Nurf-38-PB FBpp0297127|FBgn0016687|CG4634-PC|Nurf-38-PC	0.9998	FBpp0072250 type=protein; loc=2R:complement(join(24560853..24561060,24560292..24560410,24559830..24560225,24559623..24559774,24559455..24559564,24559101..24559132)); ID=FBpp0072250; name=Nurf-38-PA; parent=FBgn0016687,FBtr0072343; dbxref=FlyBase_Annotation_IDs:CG4634-PA,FlyBase:FBpp0072250,GB_protein:AAF47227,REFSEQ:NP_523849,FlyMine:FBpp0072250,modMine:FBpp0072250; MD5=71a0b66df47f0abab128bb713b…	11.7	2	0.21	ATVEWFK+TIYNMVVEVPR+VLGTIALIDEGETDWK
108	sp|ALBU_BOVIN|	0.9997	sp ALBU_BOVIN	3.6	2	0.17	DAFLGSFLYEYSR+QTALVELLK
104	FBpp0074246|FBgn0030871|CG8142-PA|CG8142-PA	0.9997	FBpp0074246 type=protein; loc=X:complement(join(17844513..17844619,17843569..17844436,17843420..17843506)); ID=FBpp0074246; name=CG8142-PA; parent=FBgn0030871,FBtr0074472; dbxref=FlyBase:FBpp0074246,FlyBase_Annotation_IDs:CG8142-PA,GB_protein:AAF48768.2,REFSEQ:NP_573245,GB_protein:AAF48768,FlyMine:FBpp0074246,modMine:FBpp0074246; MD5=969741f5a5f0fc8f14524ff96780d571; length=353; release=r6.09; sp…	4.8	2	0.20	NVDDVVEQSEVVAVLR+NVDDVVEQSEVVAVLRK
109	FBpp0079472|FBgn0040064|CG4600-PA|yip2-PA	0.9996	FBpp0079472 type=protein; loc=2L:join(9915348..9915366,9915625..9915791,9916052..9916980,9917040..9917121); ID=FBpp0079472; name=yip2-PA; parent=FBgn0040064,FBtr0079876; dbxref=FlyBase:FBpp0079472,GB_protein:AAF52826.1,FlyBase_Annotation_IDs:CG4600-PA,REFSEQ:NP_523528,GB_protein:AAF52826,FlyMine:FBpp0079472,modMine:FBpp0079472; MD5=d79ec2c91b1a135bb7f75eae5bf6f2bf; length=398; release=r6.09; spec…	5.8	2	0.16	EGAFNAEITPIK+TAFGTFGGSLK
110	FBpp0307633|FBgn0265045|CG44162-PS|Strn-Mlck-PS FBpp0307634|FBgn0265045|CG44162-PT|Strn-Mlck-PT FBpp0307635|FBgn0265045|CG44162-PU|Strn-Mlck-PU FBpp0307636|FBgn0265045|CG44162-PV|Strn-Mlck-PV	0.9995	FBpp0307633 type=protein; loc=2R:complement(join(15985862..15985953,15985474..15985765,15984883..15985367,15984654..15984745,15984074..15984286,15969076..15984006,15962117..15962827,15961313..15962056,15960481..15961188,15960245..15960417,15959789..15959876,15957994..15959317,15957809..15957941,15956639..15956807,15954833..15954878,15953902..15954773,15953426..15953837,15952836..15953220,15951158…	0.3	2	0.19	EILSQPQLSQITTK+VVGVPTPHLR
111	FBpp0079738|FBgn0026148|CG12253-PA|CG12253-PA	0.9994	FBpp0079738 type=protein; loc=2L:join(10987835..10988155,10988286..10988982,10989049..10989167); ID=FBpp0079738; name=CG12253-PA; parent=FBgn0026148,FBtr0080149; dbxref=GB_protein:AAF53044.2,FlyBase:FBpp0079738,FlyBase_Annotation_IDs:CG12253-PA,REFSEQ:NP_652056,GB_protein:AAF53044,FlyMine:FBpp0079738,modMine:FBpp0079738; MD5=28b4456874d8adbe9c9fa7fcc66350b5; length=378; release=r6.09; species=Dme…	6.6	2	0.20	FGILATEIQGSHGSAK+ILLGNEMVR
116a	FBpp0078222|FBgn0010348|CG8385-PA|Arf79F-PA FBpp0078224|FBgn0010348|CG8385-PB|Arf79F-PB FBpp0078225|FBgn0010348|CG8385-PE|Arf79F-PE FBpp0078226|FBgn0010348|CG8385-PC|Arf79F-PC FBpp0111771|FBgn0010348|CG8385-PF|Arf79F-PF FBpp0289184|FBgn0010348|CG8385-PH|Arf79F-PH FBpp0289185|FBgn0010348|CG8385-PI|Arf79F-PI FBpp0304364|FBgn0010348|CG8385-PJ|Arf79F-PJ	0.9993	FBpp0078222 type=protein; loc=3L:complement(join(22869842..22869989,22869665..22869774,22869346..22869471,22869082..22869246)); ID=FBpp0078222; name=Arf79F-PA; parent=FBgn0010348,FBtr0078571; dbxref=FlyBase:FBpp0078222,FlyBase_Annotation_IDs:CG8385-PA,GB_protein:AAF51871.1,REFSEQ:NP_730757,GB_protein:AAF51871; MD5=11c98ea5641a619318fa4fd02bc06bb2; length=182; release=r6.09; species=Dmel;;FBpp0078…	13.7	2	0.21	ILMVGLDAAGK+NISFTVWDVGGQDK
115	FBpp0083802|FBgn0002622|CG6779-PA|RpS3-PA FBpp0312066|FBgn0002622|CG6779-PB|RpS3-PB	0.9993	FBpp0083802 type=protein; loc=3R:join(23358855..23358890,23359154..23359858); ID=FBpp0083802; name=RpS3-PA; parent=FBgn0002622,FBtr0084410; dbxref=FlyBase:FBpp0083802,FlyBase_Annotation_IDs:CG6779-PA,GB_protein:AAF56129.1,REFSEQ:NP_476632,GB_protein:AAF56129,FlyMine:FBpp0083802,modMine:FBpp0083802; MD5=afce2f20264890e9f016128a095a23e6; length=246; release=r6.09; species=Dmel;;FBpp0312066 type=pro…	14.2	2	0.21	AELNEFLTR+FVSDGIFK+IYETPETEYK+VMLPYDPK
114	FBpp0071301|FBgn0027084|CG12141-PA|Aats-lys-PA FBpp0071302|FBgn0027084|CG12141-PB|Aats-lys-PB FBpp0292593|FBgn0027084|CG12141-PC|Aats-lys-PC	0.9993	FBpp0071301 type=protein; loc=X:complement(join(9608719..9608750,9607629..9608292,9606620..9607567,9606473..9606553)); ID=FBpp0071301; name=Aats-lys-PA; parent=FBgn0027084,FBtr0071366; dbxref=FlyBase:FBpp0071301,FlyBase_Annotation_IDs:CG12141-PA,GB_protein:AAN09255.1,REFSEQ:NP_572573,GB_protein:AAN09255,FlyMine:FBpp0071301,modMine:FBpp0071301; MD5=7a217c9fe3bfd072cd4704963c945458; length=574; rel…	4.7	2	0.13	EVLLFPAMKPEDANR+KGELSVMPSEIK
73c	FBpp0075504|FBgn0001216|CG8937-PA|Hsc70-1-PA	0.9992	FBpp0075504 type=protein; loc=3L:join(13974571..13974775,13975917..13977637); ID=FBpp0075504; name=Hsc70-1-PA; parent=FBgn0001216,FBtr0075762; dbxref=FlyBase:FBpp0075504,FlyBase_Annotation_IDs:CG8937-PA,GB_protein:AAF49782.1,REFSEQ:NP_524063,GB_protein:AAF49782,FlyMine:FBpp0075504,modMine:FBpp0075504; MD5=8b48cc71a713218dd3b871aeae7e589d; length=641; release=r6.09; species=Dmel;	4.8	2	0.12	IINEPTAAAIAYGLDK+NQVAMNPNNTIFDAK
117	FBpp0071386|FBgn0030208|CG2890-PA|PPP4R2r-PA FBpp0071387|FBgn0030208|CG2890-PB|PPP4R2r-PB FBpp0089154|FBgn0030208|CG2890-PC|PPP4R2r-PC FBpp0307839|FBgn0030208|CG2890-PD|PPP4R2r-PD	0.9991	FBpp0071386 type=protein; loc=X:join(10479501..10479717,10479836..10480024,10480084..10481507); ID=FBpp0071386; name=PPP4R2r-PA; parent=FBgn0030208,FBtr0071451; dbxref=FlyBase:FBpp0071386,FlyBase_Annotation_IDs:CG2890-PA,GB_protein:AAF46594.2,REFSEQ:NP_727427,GB_protein:AAF46594; MD5=32fb74511f72745f57c93a05373a2572; length=609; release=r6.09; species=Dmel;;FBpp0071387 type=protein; loc=X:join(10…	6.5	2	0.16	NILVVSTIDPGR+QDDIDSTETDDAPSAEKPAEEK
177	FBpp0086769|FBgn0033879|CG6543-PA|CG6543-PA FBpp0086770|FBgn0033879|CG6543-PB|CG6543-PB	0.9990	FBpp0086769 type=protein; loc=2R:complement(join(13854102..13854198,13853181..13853905,13853050..13853115)); ID=FBpp0086769; name=CG6543-PA; parent=FBgn0033879,FBtr0087643; dbxref=FlyBase:FBpp0086769,FlyBase_Annotation_IDs:CG6543-PA,GB_protein:AAF58326.1,REFSEQ:NP_610910,GB_protein:AAF58326,modMine:FBpp0086769; MD5=4b91cc34197b0b9aecbe45ee0af9f0af; length=295; release=r6.09; species=Dmel;;FBpp008…	5.4	2	0.21	EAVNTAYETTLQEGLK
147	FBpp0079637|FBgn0032242|CG5355-PA|CG5355-PA	0.9990	FBpp0079637 type=protein; loc=2L:complement(join(10413325..10413430,10412624..10413219,10412425..10412567,10412205..10412364,10412023..10412142,10411881..10411961,10411431..10411822,10411091..10411363,10410637..10411036)); ID=FBpp0079637; name=CG5355-PA; parent=FBgn0032242,FBtr0080047; dbxref=FlyBase:FBpp0079637,FlyBase_Annotation_IDs:CG5355-PA,GB_protein:AAF52942.2,REFSEQ:NP_609397,GB_protein:AA…	2.4	2	0.19	FIAALQEAVR+SDVLDWVK
221	FBpp0087186|FBgn0010516|CG8996-PA|wal-PA FBpp0087187|FBgn0010516|CG8996-PB|wal-PB	0.9988	FBpp0087186 type=protein; loc=2R:complement(join(11690678..11690719,11690446..11690586,11689079..11689888)); ID=FBpp0087186; name=wal-PA; parent=FBgn0010516,FBtr0088082; dbxref=FlyBase:FBpp0087186,FlyBase_Annotation_IDs:CG8996-PA,GB_protein:AAF58627.1,REFSEQ:NP_725073,GB_protein:AAF58627,FlyMine:FBpp0087186,modMine:FBpp0087186; MD5=28de8d5cb126e2c2d9cc5eb3d1d414a6; length=330; release=r6.09; spec…	16.7	2	0.19	FTHILAGASAFGK+IGGDVTVLVAGTKCGPASEALSKVDGVTK+LDVSPISEIIDVK
215	FBpp0075282|FBgn0263599|CG5931-PA|l(3)72Ab-PA	0.9988	FBpp0075282 type=protein; loc=3L:complement(join(15967708..15967752,15966916..15967611,15962115..15966858,15961876..15962050,15961538..15961820,15960994..15961479)); ID=FBpp0075282; name=l(3)72Ab-PA; parent=FBgn0263599,FBtr0075527; dbxref=FlyBase:FBpp0075282,FlyBase_Annotation_IDs:CG5931-PA,GB_protein:AAF49564.4,REFSEQ:NP_648818,GB_protein:AAF49564,FlyMine:FBpp0075282,modMine:FBpp0075282; MD5=e2f…	1.2	2	0.21	SLVQEMVGNFGR+WIGAETQLPVSFR
247	FBpp0086887|FBgn0020370|CG3991-PD|TppII-PD FBpp0086888|FBgn0020370|CG3991-PA|TppII-PA FBpp0308802|FBgn0020370|CG3991-PE|TppII-PE FBpp0310608|FBgn0020370|CG3991-PF|TppII-PF	0.9984	FBpp0086887 type=protein; loc=2R:complement(join(13158767..13158935,13158020..13158276,13157496..13157832,13156887..13157436,13156076..13156630,13155748..13155869,13155537..13155693,13155269..13155474,13155047..13155210,13154870..13154981,13153814..13154809,13153425..13153752,13152994..13153366)); ID=FBpp0086887; name=TppII-PD; parent=FBgn0020370,FBtr0087774; dbxref=FlyBase:FBpp0086887,FlyBase_An…	1.7	2	0.13	AETGVLNFLQK+SQLPLTFVNAQK
251	FBpp0078532|FBgn0037270|CG9769-PA|CG9769-PA	0.9983	FBpp0078532 type=protein; loc=3R:complement(4713243..4714085); ID=FBpp0078532; name=CG9769-PA; parent=FBgn0037270,FBtr0078892; dbxref=FlyBase:FBpp0078532,FlyBase_Annotation_IDs:CG9769-PA,GB_protein:AAF52101.1,REFSEQ:NP_649489,GB_protein:AAF52101,FlyMine:FBpp0078532,modMine:FBpp0078532; MD5=1dafd31423420d2f9c90f0f37b8336a7; length=280; release=r6.09; species=Dmel;	6.1	2	0.17	TVPPMLDLAQISEASTK
249	FBpp0070395|FBgn0023529|CG2918-PA|CG2918-PA FBpp0290016|FBgn0023529|CG2918-PB|CG2918-PB	0.9983	FBpp0070395 type=protein; loc=X:complement(join(2274026..2274336,2271491..2273951)); ID=FBpp0070395; name=CG2918-PA; parent=FBgn0023529,FBtr0070411; dbxref=FlyBase:FBpp0070395,FlyBase_Annotation_IDs:CG2918-PA,GB_protein:AAF45769.1,REFSEQ:NP_569995,GB_protein:AAF45769,FlyMine:FBpp0070395,modMine:FBpp0070395; MD5=cfdfc2261bbd406d60be0a8d7ee44248; length=923; release=r6.09; species=Dmel;;FBpp0290016…	3.7	2	0.16	DTNPEKDVFTQVEIDTLDK+EINPVVQVLGVGYDR
260	FBpp0086103|FBgn0010409|CG6510-PA|RpL18A-PA	0.9980	FBpp0086103 type=protein; loc=2R:complement(join(17547409..17547426,17546471..17546986)); ID=FBpp0086103; name=RpL18A-PA; parent=FBgn0010409,FBtr0086947; dbxref=FlyBase:FBpp0086103,FlyBase_Annotation_IDs:CG6510-PA,GB_protein:AAF57838.1,REFSEQ:NP_523774,GB_protein:AAF57838,FlyMine:FBpp0086103,modMine:FBpp0086103; MD5=25f9c528cffc82e53fb412237bba44d8; length=177; release=r6.09; species=Dmel;	5.6	2	0.17	IFAPDNIVAK
263	FBpp0075023|FBgn0010352|CG11661-PC|Nc73EF-PC FBpp0075024|FBgn0010352|CG11661-PB|Nc73EF-PB FBpp0075026|FBgn0010352|CG11661-PA|Nc73EF-PA FBpp0075027|FBgn0010352|CG11661-PF|Nc73EF-PF FBpp0075028|FBgn0010352|CG11661-PG|Nc73EF-PG FBpp0075029|FBgn0010352|CG11661-PH|Nc73EF-PH FBpp0111773|FBgn0010352|CG11661-PI|Nc73EF-PI FBpp0305416|FBgn0010352|CG11661-PJ|Nc73EF-PJ	0.9978	FBpp0075023 type=protein; loc=3L:join(16959121..16959216,16959285..16959422,16959705..16959884,16961500..16961602,16962335..16962413,16962476..16962887,16962943..16963811,16963870..16964764,16964824..16964978,16967382..16967481); ID=FBpp0075023; name=Nc73EF-PC; parent=FBgn0010352,FBtr0075263; dbxref=FlyBase:FBpp0075023,FlyBase_Annotation_IDs:CG11661-PC,GB_protein:AAF49389.2,REFSEQ:NP_730225,GB_pr…	3.2	2	0.20	ELNALLNDAIST+LAVVANPSHLEAVDPVVQGK
270	FBpp0086897|FBgn0002069|CG3821-PA|Aats-asp-PA FBpp0305104|FBgn0002069|CG3821-PB|Aats-asp-PB FBpp0308483|FBgn0002069|CG3821-PC|Aats-asp-PC	0.9976	FBpp0086897 type=protein; loc=2R:join(12880790..12880870,12880950..12881275,12881508..12882532,12882742..12882905); ID=FBpp0086897; name=Aats-asp-PA; parent=FBgn0002069,FBtr0087784; dbxref=FlyBase:FBpp0086897,FlyBase_Annotation_IDs:CG3821-PA,GB_protein:AAF58445.1,REFSEQ:NP_476609,GB_protein:AAF58445,FlyMine:FBpp0086897,modMine:FBpp0086897; MD5=d591e774a6a00e15b123c851058b06b9; length=531; release…	5.6	2	0.20	ESIIDIQAKPVAVSSK+NFVPVSELSGQVGK
277	FBpp0079642|FBgn0053303|CG33303-PA|CG33303-PA FBpp0304506|FBgn0053303|CG33303-PB|CG33303-PB	0.9970	FBpp0079642 type=protein; loc=2L:complement(join(10375148..10375733,10374301..10375091)); ID=FBpp0079642; name=CG33303-PA; parent=FBgn0053303,FBtr0080052; dbxref=FlyBase:FBpp0079642,FlyBase_Annotation_IDs:CG33303-PA,GB_protein:AAS64675.1,REFSEQ:NP_995680,GB_protein:AAS64675,FlyMine:FBpp0079642,modMine:FBpp0079642; MD5=4730c7d543cc804b2f0a4e3a3e917471; length=458; release=r6.09; species=Dmel;;FBpp…	6.3	2	0.18	FPLFGGWK+LSSSNILSHTQVKPFSVSSNK
276	FBpp0079279|FBgn0027932|CG13388-PA|Akap200-PA FBpp0079280|FBgn0027932|CG13388-PC|Akap200-PC FBpp0079281|FBgn0027932|CG13388-PB|Akap200-PB FBpp0079282|FBgn0027932|CG13388-PD|Akap200-PD FBpp0309213|FBgn0027932|CG13388-PE|Akap200-PE FBpp0309214|FBgn0027932|CG13388-PF|Akap200-PF FBpp0309215|FBgn0027932|CG13388-PG|Akap200-PG	0.9970	FBpp0079279 type=protein; loc=2L:join(8426911..8427093,8427158..8427553,8427615..8428067,8428320..8429462,8430281..8430367); ID=FBpp0079279; name=Akap200-PA; parent=FBgn0027932,FBtr0079664; dbxref=FlyBase:FBpp0079279,FlyBase_Annotation_IDs:CG13388-PA,GB_protein:AAF52674.3,REFSEQ:NP_477460,GB_protein:AAF52674,FlyMine:FBpp0079279,modMine:FBpp0079279; MD5=92f320b9008efd2f1e8788b9234acb00; length=753…	4.6	2	0.21	EAAAGEDITPLADESIK
294a	FBpp0072593|FBgn0028577|CG12085-PA|pUf68-PA	0.9960	FBpp0072593 type=protein; loc=3L:complement(join(1502467..1502469,1501799..1501892,1499043..1499337,1498293..1498796,1497213..1498230)); ID=FBpp0072593; name=pUf68-PA; parent=FBgn0028577,FBtr0072709; dbxref=FlyBase:FBpp0072593,FlyBase_Annotation_IDs:CG12085-PA,GB_protein:AAF47501.1,REFSEQ:NP_525123,GB_protein:AAF47501,FlyMine:FBpp0072593,modMine:FBpp0072593; MD5=85f3626bea15f95dac29ea00b3f6f147; …	5.5	2	0.20	IPYLSQPLYDLK+SALLGLLGGALPK+VAFTPFGPIK
302	FBpp0075517|FBgn0267795|CG32138-PA|CG32138-PA FBpp0075518|FBgn0267795|CG32138-PB|CG32138-PB FBpp0113065|FBgn0267795|CG32138-PC|CG32138-PC FBpp0306179|FBgn0267795|CG32138-PD|CG32138-PD	0.9953	FBpp0075517 type=protein; loc=3L:join(14054068..14054343,14061428..14061511,14065072..14065158,14065589..14067268,14067330..14067543,14067612..14067904,14068192..14068746,14068808..14068927,14069892..14070134); ID=FBpp0075517; name=CG32138-PA; parent=FBgn0267795,FBtr0075775; dbxref=FlyBase:FBpp0075517,FlyBase_Annotation_IDs:CG32138-PA,GB_protein:AAF49761.2,REFSEQ:NP_729954,GB_protein:AAF49761,REF…	2.0	2	0.14	LQSLDTLIDTK+LSLENVELLQK
315	FBpp0080775|FBgn0003346|CG9999-PA|RanGAP-PA FBpp0306291|FBgn0003346|CG9999-PB|RanGAP-PB FBpp0306292|FBgn0003346|CG9999-PC|RanGAP-PC	0.9936	FBpp0080775 type=protein; loc=2L:join(19445186..19445285,19445345..19446026,19446097..19446598,19446676..19446852,19446909..19447238); ID=FBpp0080775; name=RanGAP-PA; parent=FBgn0003346,FBtr0081234; dbxref=FlyBase:FBpp0080775,FlyBase_Annotation_IDs:CG9999-PA,GB_protein:AAF53801.1,REFSEQ:NP_476712,GB_protein:AAF53801,FlyMine:FBpp0080775,modMine:FBpp0080775; MD5=e5063e1576797c2935e5527ddbc0869d; le…	4.4	2	0.18	ILNLDGNSFGEEGSEK+LISEIPEALK
322	FBpp0290855|FBgn0250732|CG33546-PB|gfzf-PB FBpp0306732|FBgn0250732|CG33546-PE|gfzf-PE	0.9926	FBpp0290855 type=protein; loc=3R:complement(join(7150166..7150630,7147678..7149632,7146945..7147092,7146314..7146883)); ID=FBpp0290855; name=gfzf-PB; parent=FBgn0250732,FBtr0091512; dbxref=FlyBase_Annotation_IDs:CG33546-PB,GB_protein:AAF54054.3,FlyBase:FBpp0099469,FlyBase:FBpp0290855,REFSEQ:NP_001014610,GB_protein:AAF54054,FlyMine:FBpp0290855,modMine:FBpp0290855; MD5=a6817e54e68921d9f7657bfcb1c12…	1.6	2	0.16	ANMIVQYLK+FTFLPSAK
327	FBpp0088242|FBgn0017545|CG2168-PA|RpS3A-PA FBpp0088243|FBgn0017545|CG2168-PB|RpS3A-PB FBpp0300615|FBgn0017545|CG2168-PF|RpS3A-PF	0.9915	FBpp0088242 type=protein; loc=4:complement(join(66840..67180,66273..66738)); ID=FBpp0088242; name=RpS3A-PA; parent=FBgn0017545,FBtr0089175; dbxref=FlyBase:FBpp0088242,GB_protein:AAF59372.1,FlyBase_Annotation_IDs:CG2168-PA,REFSEQ:NP_524618,GB_protein:AAF59372,FlyMine:FBpp0088242,modMine:FBpp0088242; MD5=01e3a94c58ad043665c9117cee125392; length=268; release=r6.09; species=Dmel;;FBpp0088243 type=pro…	11.5	2	0.19	IYPLHDVYIR+MTDIITNEVSGADLK
336	FBpp0078189|FBgn0037184|CG14450-PA|CG14450-PA	0.9894	FBpp0078189 type=protein; loc=3L:complement(join(22727532..22727716,22726544..22727477)); ID=FBpp0078189; name=CG14450-PA; parent=FBgn0037184,FBtr0078537; dbxref=FlyBase:FBpp0078189,FlyBase_Annotation_IDs:CG14450-PA,GB_protein:AAF51853.1,REFSEQ:NP_649411,GB_protein:AAF51853,FlyMine:FBpp0078189,modMine:FBpp0078189; MD5=df5af4754f8be53f8d38e6bd73cebce5; length=372; release=r6.09; species=Dmel;	7.3	2	0.17	IGVTSVSWAR+TINESSMNQIANYDITK
340	FBpp0084326|FBgn0015269|CG8318-PB|Nf1-PB FBpp0084327|FBgn0015269|CG8318-PC|Nf1-PC FBpp0100151|FBgn0015269|CG8318-PD|Nf1-PD FBpp0303215|FBgn0015269|CG8318-PE|Nf1-PE FBpp0303216|FBgn0015269|CG8318-PF|Nf1-PF	0.9889	FBpp0084326 type=protein; loc=3R:join(25983292..25983348,25983592..25983735,25983835..25984219,25984275..25984416,25984473..25985066,25985128..25985449,25985512..25986064,25986119..25986656,25986712..25988303,25988360..25988966,25989020..25991375,25991431..25991685,25991750..25991845,25992400..25992489,25992808..25993010,25993073..25993259,25993319..25993484,25993665..25993786); ID=FBpp0084326; n…	1.1	2	0.19	EMNNTPLLPPRPR+WSSIDMSSTNFEEIMVK
342	FBpp0079893|FBgn0032397|CG6756-PA|Tom70-PA FBpp0079894|FBgn0032397|CG6756-PB|Tom70-PB FBpp0079895|FBgn0032397|CG6756-PC|Tom70-PC	0.9887	FBpp0079893 type=protein; loc=2L:complement(join(12037155..12038130,12036271..12037064)); ID=FBpp0079893; name=Tom70-PA; parent=FBgn0032397,FBtr0080309; dbxref=FlyBase:FBpp0079893,FlyBase_Annotation_IDs:CG6756-PA,GB_protein:AAF53148.2,REFSEQ:NP_609536,GB_protein:AAF53148,FlyMine:FBpp0079893,modMine:FBpp0079893; MD5=e8b1482c65ac2a5ee7a6c2be549f0d73; length=589; release=r6.09; species=Dmel;;FBpp007…	5.3	2	0.17	AVSIAPNHAIAFVQK+QAISLDGTAPDQELER
352	FBpp0070596|FBgn0029688|CG6450-PC|lva-PC FBpp0309608|FBgn0029688|CG6450-PD|lva-PD	0.9848	FBpp0070596 type=protein; loc=X:complement(join(3964701..3964754,3964567..3964638,3964417..3964497,3960642..3964352,3960477..3960584,3956513..3960410,3956307..3956427,3956049..3956245,3955875..3955972)); ID=FBpp0070596; name=lva-PC; parent=FBgn0029688,FBtr0070626; dbxref=FlyBase:FBpp0070596,FlyBase_Annotation_IDs:CG6450-PC,GB_protein:AAF45910.1,REFSEQ:NP_525064,GB_protein:AAF45910,FlyMine:FBpp007…	1.2	2	0.16	LQGEVLVLR+VSSLAASAPPPISPPPTIEDLQR
363	FBpp0073290|FBgn0015245|CG12101-PA|Hsp60-PA FBpp0073291|FBgn0015245|CG12101-PB|Hsp60-PB	0.9819	FBpp0073290 type=protein; loc=X:join(11110041..11111411,11111475..11111825); ID=FBpp0073290; name=Hsp60-PA; parent=FBgn0015245,FBtr0073434; dbxref=FlyBase:FBpp0073290,FlyBase_Annotation_IDs:CG12101-PA,GB_protein:AAF47999.1,REFSEQ:NP_511115,GB_protein:AAF47999,FlyMine:FBpp0073290,modMine:FBpp0073290; MD5=1d69ae8daf6438985512377bc04b9b9e; length=573; release=r6.09; species=Dmel;;FBpp0073291 type=pr…	5.6	2	0.17	ISSVQSIIPALELANAQR+VSDLGQVGEVVITK
371	FBpp0080048|FBgn0025724|CG6699-PA|beta'COP-PA	0.9802	FBpp0080048 type=protein; loc=2L:join(13379022..13379376,13379495..13380114,13380177..13380759,13380995..13382181); ID=FBpp0080048; name=beta'COP-PA; parent=FBgn0025724,FBtr0080469; dbxref=FlyBase:FBpp0080048,FlyBase_Annotation_IDs:CG6699-PA,GB_protein:AAF53294.2,REFSEQ:NP_524836,GB_protein:AAF53294,FlyMine:FBpp0080048,modMine:FBpp0080048; MD5=4642d653163872c0bb3f07e4fd6b6fd0; length=914; release…	4.2	2	0.15	ADVVLPTIPK+CLEILIETNRLPEAAFFARTYLPSQMSR
372	FBpp0085364|FBgn0033051|CG7863-PA|Strica-PA FBpp0307275|FBgn0033051|CG7863-PB|Strica-PB	0.9797	FBpp0085364 type=protein; loc=2R:complement(join(6021938..6023042,6021471..6021882,6021345..6021411)); ID=FBpp0085364; name=Strica-PA; parent=FBgn0033051,FBtr0086028; dbxref=FlyBase:FBpp0085364,FlyBase_Annotation_IDs:CG7863-PA,GB_protein:AAF57292.2,REFSEQ:NP_610193,GB_protein:AAF57292,FlyMine:FBpp0085364,modMine:FBpp0085364; MD5=74222e5afac15cd9bae29c59583c8e5c; length=527; release=r6.09; species…	4.2	2	0.17	QTVTFLTTR+TPSQAELEALFAK
385	FBpp0074070|FBgn0011742|CG9901-PA|Arp2-PA FBpp0111781|FBgn0011742|CG9901-PB|Arp2-PB FBpp0302793|FBgn0011742|CG9901-PC|Arp2-PC	0.9746	FBpp0074070 type=protein; loc=X:complement(join(16553344..16553391,16552340..16552450,16550250..16550465,16549977..16550186,16549478..16549906,16549242..16549412)); ID=FBpp0074070; name=Arp2-PA; parent=FBgn0011742,FBtr0074295; dbxref=FlyBase:FBpp0074070,FlyBase_Annotation_IDs:CG9901-PA,GB_protein:AAF48621.1,REFSEQ:NP_523372,GB_protein:AAF48621,FlyMine:FBpp0074070,modMine:FBpp0074070; MD5=0ad6307a…	6.9	2	0.18	ILLTEPPMNPTK+SLLEVSYPMENGVVR
408	FBpp0072222|FBgn0035033|CG3548-PA|CG3548-PA	0.9619	FBpp0072222 type=protein; loc=2R:join(24600048..24600385,24600461..24600980,24601109..24601612); ID=FBpp0072222; name=CG3548-PA; parent=FBgn0035033,FBtr0072315; dbxref=FlyBase:FBpp0072222,FlyBase_Annotation_IDs:CG3548-PA,GB_protein:AAF47237.1,REFSEQ:NP_611941,GB_protein:AAF47237,FlyMine:FBpp0072222,modMine:FBpp0072222; MD5=ba496f8e23736b0c7e3a0a986a3cd1e0; length=453; release=r6.09; species=Dmel;	9.5	2	0.15	LAWSQITK+MIEFLEEMQKDPVTSR+TETSGETGEENEKGVGPPR
204	sp|CTRA_BOVIN|	0.9990	sp CTRA_BOVIN	10.6	1	0.11	DAMICAGASGVSSCMGDSGGPLVCKK
203	FBpp0390633|FBgn0013684|CG34083-PB|mt	0.9990	FBpp0390633 type=protein; loc=mitochondrion_genome:complement(6409..8125); ID=FBpp0390633; name=mt:ND5-PB; parent=FBgn0013684,FBtr0433501; dbxref=FlyBase:FBpp0390633,FlyBase_Annotation_IDs:CG34083-PB; MD5=799e1c2c448b568131442636348bb4e9; length=572; release=r6.09; species=Dmel;	3.3	1	0.11	IYLLLFVFWILILLILLFL
202	FBpp0312346|FBgn0267490|CG45763-PA|Mst77Y-4-PA	0.9990	FBpp0312346 type=protein; loc=Y:join(3285012..3285290,3285355..3285717); ID=FBpp0312346; name=Mst77Y-4-PA; parent=FBgn0267490,FBtr0346739; dbxref=FlyBase:FBpp0312346,FlyBase_Annotation_IDs:CG45763-PA,REFSEQ:NP_001303580,GB_protein:ALI51681; MD5=e8d8ee1f55e74568aeb419419de94aa6; length=213; release=r6.09; species=Dmel;	8.0	1	0.11	QKDIKPEVAVSKSITSR
201	FBpp0311469|FBgn0039009|CG13842-PB|CG13842-PB	0.9990	FBpp0311469 type=protein; loc=3R:complement(join(22707047..22707190,22706792..22706992,22706471..22706737,22706060..22706408,22705812..22705997,22705581..22705750,22705368..22705515,22705070..22705311,22704543..22705017,22704351..22704487)); ID=FBpp0311469; name=CG13842-PB; parent=FBgn0039009,FBtr0345302; dbxref=FlyBase:FBpp0311469,FlyBase_Annotation_IDs:CG13842-PB,GB_protein:AAF56047,REFSEQ:NP_6…	1.7	1	0.11	KPEDVISITQSPK
200	FBpp0307168|FBgn0264953|CG44122-PE|Piezo-PE FBpp0307169|FBgn0264953|CG44122-PF|Piezo-PF FBpp0307170|FBgn0264953|CG44122-PG|Piezo-PG FBpp0307171|FBgn0264953|CG44122-PH|Piezo-PH FBpp0307172|FBgn0264953|CG44122-PI|Piezo-PI FBpp0307173|FBgn0264953|CG44122-PJ|Piezo-PJ FBpp0307174|FBgn0264953|CG44122-PK|Piezo-PK FBpp0307175|FBgn0264953|CG44122-PL|Piezo-PL FBpp0307176|FBgn0264953|CG44122-PM|Piezo-PM FBp…	0.9990	FBpp0307168 type=protein; loc=2L:join(8173146..8173209,8173276..8173540,8173601..8173908,8174141..8174267,8174349..8174468,8174536..8174698,8175176..8175397,8176573..8176806,8176876..8177073,8177130..8177689,8177779..8178397,8178459..8178951,8179011..8179815,8179872..8180029,8181984..8182049,8182305..8182450,8182627..8182878,8183189..8183563,8183630..8183706,8184127..8184393,8184815..8184850,8186…	1.0	1	0.11	VPIPFLIMLLVQFLLIVIDRALYLRK
199	FBpp0304920|FBgn0086906|CG1915-PP|sls-PP FBpp0304921|FBgn0086906|CG1915-PQ|sls-PQ FBpp0304922|FBgn0086906|CG1915-PR|sls-PR FBpp0304923|FBgn0086906|CG1915-PS|sls-PS FBpp0304924|FBgn0086906|CG1915-PT|sls-PT FBpp0304925|FBgn0086906|CG1915-PU|sls-PU FBpp0304926|FBgn0086906|CG1915-PV|sls-PV FBpp0304927|FBgn0086906|CG1915-PW|sls-PW FBpp0304928|FBgn0086906|CG1915-PX|sls-PX FBpp0304929|FBgn0086906|CG1915…	0.9990	FBpp0304920 type=protein; loc=3L:complement(join(2114126..2114297,2105150..2106734,2104855..2105084,2103428..2104792,2100565..2103363,2094926..2100484,2094573..2094860,2094276..2094507,2094008..2094179,2093761..2093947,2092621..2092969,2091248..2092559,2091000..2091129,2081689..2087184,2080164..2081390,2079736..2079803,2079373..2079676,2079240..2079302,2078963..2079037,2078036..2078140,2076902..2…	0.1	1	0.11	KPSKTKYKPK
198	FBpp0303356|FBgn0263997|CG43740-PC|CG43740-PC	0.9990	FBpp0303356 type=protein; loc=X:join(10335839..10336451,10343871..10344056,10346849..10347540); ID=FBpp0303356; name=CG43740-PC; parent=FBgn0263997,FBtr0330324; dbxref=REFSEQ:NP_001259405,GB_protein:AGB95248,FlyBase:FBpp0303356,FlyBase_Annotation_IDs:CG43740-PC; MD5=5b527ce1a7d27b36f5c8c60d6467260e; length=496; release=r6.09; species=Dmel;	6.0	1	0.11	GGGGGAGAAAAAAAGSGSSGSGSQSPTMRK
197	FBpp0301720|FBgn0261509|CG14351-PB|haf-PB FBpp0301721|FBgn0261509|CG14351-PC|haf-PC FBpp0301722|FBgn0261509|CG14351-PD|haf-PD FBpp0301723|FBgn0261509|CG14351-PE|haf-PE FBpp0310559|FBgn0261509|CG14351-PF|haf-PF	0.9990	FBpp0301720 type=protein; loc=2L:join(1600634..1600825,1600962..1601912,1602322..1602657,1602944..1603629,1604198..1604336,1604761..1604885,1605099..1605485,1606390..1606519); ID=FBpp0301720; name=haf-PB; parent=FBgn0261509,FBtr0310017; dbxref=FlyBase:FBpp0301720,FlyBase_Annotation_IDs:CG14351-PB,REFSEQ:NP_001259873,GB_protein:AGB92410; MD5=0f23244dbe2a852c1b61266dd04d2db4; length=981; release=r6…	3.4	1	0.11	GQESVLRNLNLQDNLLADVPVEALKVLGK
195	FBpp0293413|FBgn0262534|CG43088-PA|CG43088-PA	0.9990	FBpp0293413 type=protein; loc=X:join(14702358..14702563,14702618..14703044,14703103..14703558); ID=FBpp0293413; name=CG43088-PA; parent=FBgn0262534,FBtr0304873; dbxref=REFSEQ:NP_001245670,GB_protein:AFH07384,FlyBase:FBpp0293413,FlyBase_Annotation_IDs:CG43088-PA,modMine:FBpp0293413; MD5=fb7cafa51ec96fa8684ca86d1960221f; length=362; release=r6.09; species=Dmel;	3.3	1	0.11	YSQESFVLTPYK
194	FBpp0292445|FBgn0261836|CG42768-PB|Msp300-PB FBpp0292447|FBgn0261836|CG42768-PD|Msp300-PD FBpp0292450|FBgn0261836|CG42768-PH|Msp300-PH FBpp0292451|FBgn0261836|CG42768-PI|Msp300-PI FBpp0304677|FBgn0261836|CG42768-PK|Msp300-PK FBpp0304678|FBgn0261836|CG42768-PL|Msp300-PL	0.9990	FBpp0292445 type=protein; loc=2L:join(5109146..5111021,5117577..5117638,5121676..5121948,5122435..5122601,5122661..5122937,5123016..5125622,5125828..5139015,5139359..5139673,5139779..5140921,5141311..5141517,5141653..5141890,5142003..5144785,5146993..5147298,5148731..5148882,5154248..5155217,5155322..5155534,5155589..5155849,5157874..5157984); ID=FBpp0292445; name=Msp300-PB; parent=FBgn0261836,FB…	0.2	1	0.11	LLETVLTQTHPSGHPALLK
193	FBpp0290307|FBgn0039075|CG4393-PB|CG4393-PB FBpp0308681|FBgn0039075|CG4393-PC|CG4393-PC FBpp0308682|FBgn0039075|CG4393-PD|CG4393-PD	0.9990	FBpp0290307 type=protein; loc=3R:complement(join(23381654..23382533,23381042..23381360,23380536..23380981,23380259..23380481,23379141..23380146,23378863..23379074,23378503..23378793,23378271..23378433,23377989..23378150,23377795..23377926,23377589..23377732)); ID=FBpp0290307; name=CG4393-PB; parent=FBgn0039075,FBtr0301085; dbxref=REFSEQ:NP_651143,GB_protein:AAF56132,FlyBase:FBpp0290307,FlyBase_An…	2.0	1	0.11	QPASESPYSHQSHGSVGGMSFDETQLR
192	FBpp0290238|FBgn0053203|CG33203-PD|CG33203-PD	0.9990	FBpp0290238 type=protein; loc=3R:complement(join(28886256..28886916,28875052..28875267,28872717..28872820,28872520..28872657,28872152..28872292,28872000..28872092)); ID=FBpp0290238; name=CG33203-PD; parent=FBgn0053203,FBtr0301016; dbxref=REFSEQ:NP_001163764,GB_protein:ACZ95058,FlyBase:FBpp0290238,FlyBase_Annotation_IDs:CG33203-PD; MD5=59269cd8d940bd72313c7cd64a894cf4; length=450; release=r6.09; s…	6.7	1	0.11	GMVGGSHMALSHVYLQDGVSILGGAIGAMR
191	FBpp0289069|FBgn0259228|CG3126-PB|C3G-PC FBpp0289070|FBgn0259228|CG42328-PD|C3G-PD FBpp0289071|FBgn0259228|CG42328-PE|C3G-PE FBpp0289072|FBgn0259228|CG42328-PF|C3G-PF FBpp0289073|FBgn0259228|CG42328-PG|C3G-PG FBpp0289753|FBgn0259228|CG42328-PH|C3G-PH FBpp0306980|FBgn0259228|CG42328-PI|C3G-PI FBpp0306981|FBgn0259228|CG42328-PJ|C3G-PJ FBpp0306982|FBgn0259228|CG42328-PK|C3G-PK FBpp0309086|FBgn025922…	0.9990	FBpp0289069 type=protein; loc=X:complement(join(6789712..6790222,6788461..6789051,6788203..6788393,6787590..6788125,6787351..6787520,6786156..6786812,6784624..6784735,6783890..6784554,6783610..6783778,6782963..6783532,6782770..6782895,6782561..6782692,6782354..6782486)); ID=FBpp0289069; name=C3G-PC; parent=FBgn0259228,FBtr0299791; dbxref=FlyBase:FBpp0289069,FlyBase:FBpp0070937,FlyBase_Annotation_…	0.9	1	0.11	TSLPDIALTPK
190	FBpp0099438|FBgn0054027|CG34027-PA|CG34027-PA	0.9990	FBpp0099438 type=protein; loc=3R:complement(join(25108784..25109032,25108586..25108721,25108344..25108526,25108077..25108288,25107923..25108023,25107001..25107863,25106266..25106947,25106091..25106210,25105618..25106027,25105241..25105552,25104816..25105187,25104506..25104759,25104258..25104440,25103937..25104203,25103670..25103885)); ID=FBpp0099438; name=CG34027-PA; parent=FBgn0054027,FBtr010008…	1.6	1	0.11	LLQPYIGQTIIFLLPLIVGSKKNK
189	FBpp0088870|FBgn0002567|CG8024-PB|Rab32-PB FBpp0088871|FBgn0002567|CG8024-PE|Rab32-PE FBpp0088872|FBgn0002567|CG8024-PD|Rab32-PD FBpp0088873|FBgn0002567|CG8024-PC|Rab32-PC FBpp0308460|FBgn0002567|CG8024-PH|Rab32-PH FBpp0312215|FBgn0002567|CG8024-PI|Rab32-PI FBpp0312216|FBgn0002567|CG8024-PJ|Rab32-PJ	0.9990	FBpp0088870 type=protein; loc=2R:complement(join(9179749..9181158,9178830..9179225,9178606..9178749,9178434..9178544)); ID=FBpp0088870; name=Rab32-PB; parent=FBgn0002567,FBtr0089931; dbxref=FlyBase:FBpp0088870,FlyBase_Annotation_IDs:CG8024-PB,GB_protein:AAF58970.1,REFSEQ:NP_525109,GB_protein:AAF58970,FlyMine:FBpp0088870,modMine:FBpp0088870; MD5=050f5280d7432e7074bd69addca1afc5; length=686; releas…	5.1	1	0.11	ILVIGELGTGK
188	FBpp0088501|FBgn0002921|CG5670-PC|Atpalpha-PC FBpp0088502|FBgn0002921|CG5670-PA|Atpalpha-PA FBpp0088503|FBgn0002921|CG5670-PB|Atpalpha-PB FBpp0088504|FBgn0002921|CG5670-PD|Atpalpha-PD FBpp0088981|FBgn0002921|CG5670-PH|Atpalpha-PH FBpp0088982|FBgn0002921|CG5670-PG|Atpalpha-PG FBpp0088983|FBgn0002921|CG5670-PF|Atpalpha-PF FBpp0088984|FBgn0002921|CG5670-PE|Atpalpha-PE FBpp0289428|FBgn0002921|CG5670-…	0.9990	FBpp0088501 type=protein; loc=3R:join(20963737..20963856,20963927..20964193,20964258..20966039,20966398..20966613,20967108..20967202,20973173..20973347,20973506..20973738,20973811..20973931); ID=FBpp0088501; name=Atpalpha-PC; parent=FBgn0002921,FBtr0089509; dbxref=FlyBase:FBpp0088501,FlyBase_Annotation_IDs:CG5670-PC,GB_protein:AAF55827.3,REFSEQ:NP_732574,GB_protein:AAF55827,FlyMine:FBpp0088501,mo…	1.7	1	0.11	FNTDDINFPIDNLR
187	FBpp0088431|FBgn0038535|CG18212-PF|alt-PF FBpp0088432|FBgn0038535|CG18212-PE|alt-PE FBpp0088433|FBgn0038535|CG18212-PG|alt-PG FBpp0088434|FBgn0038535|CG18212-PA|alt-PA FBpp0088435|FBgn0038535|CG18212-PD|alt-PD FBpp0088963|FBgn0038535|CG18212-PB|alt-PB FBpp0307032|FBgn0038535|CG18212-PH|alt-PH FBpp0307033|FBgn0038535|CG18212-PI|alt-PI	0.9990	FBpp0088431 type=protein; loc=3R:complement(join(17676837..17678120,17676087..17676749,17675075..17675533,17674889..17675011)); ID=FBpp0088431; name=alt-PF; parent=FBgn0038535,FBtr0089412; dbxref=FlyBase:FBpp0088431,FlyBase_Annotation_IDs:CG18212-PF,GB_protein:AAF55454.1,REFSEQ:NP_732259,GB_protein:AAF55454,FlyMine:FBpp0088431,modMine:FBpp0088431; MD5=9dd87b34f94cb91919334a386aae0abd; length=842;…	1.9	1	0.11	QHVEFEPDAEVLTDQR
186	FBpp0088415|FBgn0264386|CG15899-PB|Ca-alpha1T-PB FBpp0111866|FBgn0264386|CG15899-PC|Ca-alpha1T-PC FBpp0293151|FBgn0264386|CG15899-PD|Ca-alpha1T-PD FBpp0293152|FBgn0264386|CG15899-PE|Ca-alpha1T-PE FBpp0306997|FBgn0264386|CG15899-PF|Ca-alpha1T-PF	0.9990	FBpp0088415 type=protein; loc=X:complement(join(6145265..6146166,6139606..6139717,6138024..6138255,6137787..6137961,6132192..6132313,6131804..6131958,6130564..6130656,6128378..6128619,6126245..6126857,6125952..6125975,6124757..6125095,6123694..6124601,6123389..6123598,6120235..6120349,6115417..6115572,6114602..6114784,6114109..6114399,6113872..6114033,6112421..6113784,6111928..6112120,6111674..61…	0.6	1	0.11	KLREETLAENYSDGMYDESR
185	FBpp0087997|FBgn0033205|CG2064-PA|CG2064-PA	0.9990	FBpp0087997 type=protein; loc=2R:join(7665937..7666016,7666146..7666409,7666474..7666630,7666687..7666946,7667004..7667235); ID=FBpp0087997; name=CG2064-PA; parent=FBgn0033205,FBtr0088923; dbxref=FlyBase:FBpp0087997,FlyBase_Annotation_IDs:CG2064-PA,GB_protein:AAF59212.3,REFSEQ:NP_610310,GB_protein:AAF59212,FlyMine:FBpp0087997,modMine:FBpp0087997; MD5=537676c84560af5bb1952fb25f3b62c1; length=330; …	4.8	1	0.11	SGAQTSIYAALDPELK
184	FBpp0087972|FBgn0029093|CG1548-PA|cathD-PA	0.9990	FBpp0087972 type=protein; loc=2R:complement(join(7822549..7823466,7822225..7822485)); ID=FBpp0087972; name=cathD-PA; parent=FBgn0029093,FBtr0088898; dbxref=FlyBase:FBpp0087972,FlyBase_Annotation_IDs:CG1548-PA,GB_protein:AAF59186.1,REFSEQ:NP_652013,GB_protein:AAF59186,FlyMine:FBpp0087972,modMine:FBpp0087972; MD5=fbe176b5e485f5702cfdc5f320281c69; length=392; release=r6.09; species=Dmel;	3.1	1	0.11	TFELEGKDYILR
183	FBpp0087958|FBgn0033235|CG8728-PA|CG8728-PA	0.9990	FBpp0087958 type=protein; loc=2R:complement(join(7938900..7938955,7938437..7938815,7937959..7938375,7937762..7937902,7937204..7937708,7936971..7937143)); ID=FBpp0087958; name=CG8728-PA; parent=FBgn0033235,FBtr0088882; dbxref=FlyBase:FBpp0087958,FlyBase_Annotation_IDs:CG8728-PA,GB_protein:AAF59168.1,REFSEQ:NP_610333,GB_protein:AAF59168,FlyMine:FBpp0087958,modMine:FBpp0087958; MD5=f597e2b6e045ffbbf…	4.1	1	0.11	VTSLGGDEVGSGTGIGQITGGVR
182	FBpp0087766|FBgn0027513|CG8262-PA|ana2-PA FBpp0308416|FBgn0027513|CG8262-PB|ana2-PB	0.9990	FBpp0087766 type=protein; loc=2R:complement(join(8899367..8900120,8898807..8899315)); ID=FBpp0087766; name=ana2-PA; parent=FBgn0027513,FBtr0088685; dbxref=FlyBase:FBpp0087766,FlyBase_Annotation_IDs:CG8262-PA,GB_protein:AAG22298.1,REFSEQ:NP_610415,GB_protein:AAG22298,FlyMine:FBpp0087766,modMine:FBpp0087766; MD5=2e43536306a6dfebff28bfabfc837dd3; length=420; release=r6.09; species=Dmel;;FBpp0308416 …	3.3	1	0.11	VNFSPILATELGPR
180	FBpp0087637|FBgn0028473|CG8801-PA|Non1-PA FBpp0289874|FBgn0028473|CG8801-PB|Non1-PB	0.9990	FBpp0087637 type=protein; loc=2R:complement(join(9398584..9398631,9398184..9398458,9396479..9398114)); ID=FBpp0087637; name=Non1-PA; parent=FBgn0028473,FBtr0088554; dbxref=FlyBase:FBpp0087637,FlyBase_Annotation_IDs:CG8801-PA,GB_protein:AAF58945.1,REFSEQ:NP_610484,GB_protein:AAF58945,FlyMine:FBpp0087637,modMine:FBpp0087637; MD5=ea14728cebc7d980796fa5d0280d4954; length=652; release=r6.09; species=D…	1.5	1	0.11	LSQIIQDFPK
179	FBpp0087140|FBgn0013756|CG8274-PA|Mtor-PA FBpp0304737|FBgn0013756|CG8274-PB|Mtor-PB	0.9990	FBpp0087140 type=protein; loc=2R:join(11852756..11852906,11853348..11859483,11859540..11859871,11859930..11860063,11860315..11860602); ID=FBpp0087140; name=Mtor-PA; parent=FBgn0013756,FBtr0088033; dbxref=FlyBase:FBpp0087140,FlyBase_Annotation_IDs:CG8274-PA,GB_protein:AAF58615.1,REFSEQ:NP_477067,GB_protein:AAF58615,FlyMine:FBpp0087140,modMine:FBpp0087140; MD5=a4af95bc081f04da5ea7b1a9a6a18755; leng…	0.7	1	0.11	SENTSLVESLNAAEVK
178	FBpp0086822|FBgn0013765|CG4832-PA|cnn-PA FBpp0086823|FBgn0013765|CG4832-PB|cnn-PB FBpp0100116|FBgn0013765|CG4832-PD|cnn-PD FBpp0100117|FBgn0013765|CG4832-PE|cnn-PE FBpp0290609|FBgn0013765|CG4832-PG|cnn-PG FBpp0297590|FBgn0013765|CG4832-PH|cnn-PH FBpp0301622|FBgn0013765|CG4832-PI|cnn-PI FBpp0301623|FBgn0013765|CG4832-PJ|cnn-PJ FBpp0301624|FBgn0013765|CG4832-PK|cnn-PK FBpp0301625|FBgn0013765|CG4832…	0.9990	FBpp0086822 type=protein; loc=2R:complement(join(13450174..13450358,13445547..13445590,13444765..13445138,13444428..13444694,13442934..13443128,13440392..13442516,13440072..13440328)); ID=FBpp0086822; name=cnn-PA; parent=FBgn0013765,FBtr0087703; dbxref=FlyBase_Annotation_IDs:CG4832-PA,FlyBase:FBpp0086822,GB_protein:AAF58375.1,REFSEQ:NP_477084,GB_protein:AAF58375,FlyMine:FBpp0086822,modMine:FBpp00…	2.5	1	0.11	IYFLEEGQPGAR
176	FBpp0086505|FBgn0004698|CG8153-PC|Xpc-PC FBpp0086506|FBgn0004698|CG8153-PA|Xpc-PA	0.9990	FBpp0086505 type=protein; loc=2R:join(15311780..15311967,15312033..15312817,15314618..15316614,15316680..15317147,15317209..15317377,15317434..15317711); ID=FBpp0086505; name=Xpc-PC; parent=FBgn0004698,FBtr0087373; dbxref=FlyBase:FBpp0086505,FlyBase_Annotation_IDs:CG8153-PC,GB_protein:AAM68530.1,REFSEQ:NP_725451,GB_protein:AAM68530,FlyMine:FBpp0086505,modMine:FBpp0086505; MD5=49d6c59eb3cf218b41e4…	1.1	1	0.11	LLSESDSLMQATLK
175	FBpp0086484|FBgn0024754|CG8200-PA|Flo1-PA FBpp0086485|FBgn0024754|CG8200-PB|Flo1-PB	0.9990	FBpp0086484 type=protein; loc=2R:complement(join(15569119..15569170,15568751..15568826,15568152..15568506,15567243..15567713,15567029..15567172,15566803..15566967,15566574..15566591)); ID=FBpp0086484; name=Flo1-PA; parent=FBgn0024754,FBtr0087351; dbxref=FlyBase:FBpp0086484,FlyBase_Annotation_IDs:CG8200-PA,GB_protein:AAF58120.1,REFSEQ:NP_477358,GB_protein:AAF58120,FlyMine:FBpp0086484,modMine:FBpp0…	5.6	1	0.12	LTGEVLSIVNK+TQEIAVQEQEIMR
174	FBpp0086328|FBgn0001308|CG7765-PA|Khc-PA	0.9990	FBpp0086328 type=protein; loc=2R:complement(join(16271339..16271485,16269794..16270253,16267776..16269655,16267264..16267704)); ID=FBpp0086328; name=Khc-PA; parent=FBgn0001308,FBtr0087184; dbxref=GB_protein:AAF58029.1,FlyBase:FBpp0086328,FlyBase_Annotation_IDs:CG7765-PA,REFSEQ:NP_476590,GB_protein:AAF58029,FlyMine:FBpp0086328,modMine:FBpp0086328; MD5=4ad89c4c85a3bbd7f2e94c8acefb8757; length=975; …	1.9	1	0.11	DLGEVGQAIAPGESSIDLK
173	FBpp0086294|FBgn0034118|CG6251-PA|Nup62-PA FBpp0309066|FBgn0034118|CG6251-PB|Nup62-PB	0.9990	FBpp0086294 type=protein; loc=2R:16344581..16345765; ID=FBpp0086294; name=Nup62-PA; parent=FBgn0034118,FBtr0087150; dbxref=FlyBase:FBpp0086294,FlyBase_Annotation_IDs:CG6251-PA,GB_protein:AAF58007.1,REFSEQ:NP_611120,GB_protein:AAF58007,FlyMine:FBpp0086294,modMine:FBpp0086294; MD5=c12e45b9e3831e5ad360717dbacb2d8b; length=394; release=r6.09; species=Dmel;;FBpp0309066 type=protein; loc=2R:16344581..1…	2.8	1	0.11	ELEDSLGPLEK
172	FBpp0086158|FBgn0010591|CG8946-PA|Sply-PA FBpp0086159|FBgn0010591|CG8946-PB|Sply-PB	0.9990	FBpp0086158 type=protein; loc=2R:complement(join(17091359..17091512,17089714..17090375,17089210..17089658,17089005..17089151,17088720..17088945)); ID=FBpp0086158; name=Sply-PA; parent=FBgn0010591,FBtr0087007; dbxref=FlyBase:FBpp0086158,FlyBase_Annotation_IDs:CG8946-PA,GB_protein:AAF57903.1,REFSEQ:NP_652032,GB_protein:AAF57903,FlyMine:FBpp0086158,modMine:FBpp0086158; MD5=c3504e175d28247a004fa5aab6…	2.8	1	0.11	SVDVDPETYEVDIKK
171	FBpp0086115|FBgn0025716|CG6546-PA|Bap55-PA	0.9990	FBpp0086115 type=protein; loc=2R:complement(join(17430642..17430840,17429720..17430562,17429425..17429660)); ID=FBpp0086115; name=Bap55-PA; parent=FBgn0025716,FBtr0086960; dbxref=FlyBase:FBpp0086115,FlyBase_Annotation_IDs:CG6546-PA,GB_protein:AAF57868.1,REFSEQ:NP_611209,GB_protein:AAF57868,FlyMine:FBpp0086115,modMine:FBpp0086115; MD5=6b92140b54d51afa731088c76899d3ec; length=425; release=r6.09; sp…	5.2	1	0.11	AEIPSVVGIGAAPETNLDPETK
170	FBpp0085978|FBgn0015522|CG14489-PA|olf186-M-PA	0.9990	FBpp0085978 type=protein; loc=2R:17847432..17848196; ID=FBpp0085978; name=olf186-M-PA; parent=FBgn0015522,FBtr0086799; dbxref=GB_protein:AAF57781.1,FlyBase:FBpp0085978,FlyBase_Annotation_IDs:CG14489-PA,REFSEQ:NP_611272,GB_protein:AAF57781,FlyMine:FBpp0085978,modMine:FBpp0085978; MD5=d9e861978b1ca298058c07b0380b874e; length=254; release=r6.09; species=Dmel;	10.6	1	0.11	KPDPEAILINLGFGPLSSEDMLSRIPR
169	FBpp0085717|FBgn0013325|CG7726-PA|RpL11-PA FBpp0309436|FBgn0013325|CG7726-PB|RpL11-PB	0.9990	FBpp0085717 type=protein; loc=2R:join(19442484..19442489,19442618..19442740,19442801..19443098,19443313..19443440); ID=FBpp0085717; name=RpL11-PA; parent=FBgn0013325,FBtr0086533; dbxref=FlyBase:FBpp0085717,FlyBase_Annotation_IDs:CG7726-PA,GB_protein:AAF57560.1,REFSEQ:NP_477054,GB_protein:AAF57560,FlyMine:FBpp0085717,modMine:FBpp0085717; MD5=682ca7a32dc65d4c4fb73f03ce0cdc71; length=184; release=r6…	7.6	1	0.11	VLEQLTGQQPVFSK
168	FBpp0085690|FBgn0034451|CG11242-PA|TBCB-PA	0.9990	FBpp0085690 type=protein; loc=2R:complement(join(19486593..19486715,19486169..19486540,19485983..19486104,19485803..19485920)); ID=FBpp0085690; name=TBCB-PA; parent=FBgn0034451,FBtr0086502; dbxref=FlyBase:FBpp0085690,FlyBase_Annotation_IDs:CG11242-PA,GB_protein:AAF57546.1,REFSEQ:NP_611425,GB_protein:AAF57546,FlyMine:FBpp0085690,modMine:FBpp0085690; MD5=70cbb40cb5744d1e78a446a1fb66d889; length=244…	6.1	1	0.11	SGHFIGVEYDEPLGK
167	FBpp0085347|FBgn0262867|CG11212-PA|Ptr-PA FBpp0298835|FBgn0262867|CG11212-PB|Ptr-PB FBpp0298836|FBgn0262867|CG11212-PC|Ptr-PC	0.9990	FBpp0085347 type=protein; loc=2R:complement(join(6189291..6189421,6189085..6189230,6186475..6186689,6186155..6186336,6185907..6186086,6185684..6185847,6185280..6185618,6184409..6184722,6182510..6184348)); ID=FBpp0085347; name=Ptr-PA; parent=FBgn0262867,FBtr0086003; dbxref=GB_protein:AAF57274.1,FlyBase:FBpp0085347,FlyBase_Annotation_IDs:CG11212-PA,GB_protein:AAF57274.2,REFSEQ:NP_610209,GB_protein:…	2.1	1	0.11	LTEDNYVISVPAIQLVYFVTADTKR
166	FBpp0085119|FBgn0039828|CG1542-PA|CG1542-PA	0.9990	FBpp0085119 type=protein; loc=3R:join(31213544..31213609,31213672..31213755,31213814..31214587); ID=FBpp0085119; name=CG1542-PA; parent=FBgn0039828,FBtr0085757; dbxref=FlyBase:FBpp0085119,FlyBase_Annotation_IDs:CG1542-PA,GB_protein:AAF57129.1,REFSEQ:NP_651850,GB_protein:AAF57129,FlyMine:FBpp0085119,modMine:FBpp0085119; MD5=c6d08a72af1b3cf21768e480f079f47f; length=307; release=r6.09; species=Dmel;	3.9	1	0.11	QAQSAVLEAIPR
165	FBpp0085050|FBgn0039780|CG9728-PA|PH4alphaNE1-PA	0.9990	FBpp0085050 type=protein; loc=3R:complement(join(30500044..30500222,30499036..30499190,30498830..30498977,30498095..30498306,30497873..30498021,30497313..30497816,30497084..30497249,30496770..30496870)); ID=FBpp0085050; name=PH4alphaNE1-PA; parent=FBgn0039780,FBtr0085688; dbxref=FlyBase:FBpp0085050,FlyBase_Annotation_IDs:CG9728-PA,GB_protein:AAF57058.1,REFSEQ:NP_733374,GB_protein:AAF57058,FlyMine…	3.2	1	0.11	NAWLAYESHPTMVGMLR
164	FBpp0084544|FBgn0039507|CG3361-PA|mrt-PA FBpp0297113|FBgn0039507|CG3361-PB|mrt-PB FBpp0297114|FBgn0039507|CG3361-PC|mrt-PC FBpp0297115|FBgn0039507|CG3361-PD|mrt-PD FBpp0297116|FBgn0039507|CG3361-PE|mrt-PE FBpp0297117|FBgn0039507|CG3361-PF|mrt-PF	0.9990	FBpp0084544 type=protein; loc=3R:complement(join(27279178..27279991,27277590..27279103)); ID=FBpp0084544; name=mrt-PA; parent=FBgn0039507,FBtr0085174; dbxref=FlyBase:FBpp0084544,FlyBase_Annotation_IDs:CG3361-PA,GB_protein:AAF56694.1,REFSEQ:NP_651554,GB_protein:AAF56694,FlyMine:FBpp0084544,modMine:FBpp0084544; MD5=cc9e29754c27614f01ccb1682f379a25; length=775; release=r6.09; species=Dmel;;FBpp02971…	1.4	1	0.11	EMLQDFFLQQK
163	FBpp0084534|FBgn0015737|CG3373-PA|Hmu-PA	0.9990	FBpp0084534 type=protein; loc=3R:join(27288930..27289045,27289115..27289320,27289380..27289680,27290017..27291133); ID=FBpp0084534; name=Hmu-PA; parent=FBgn0015737,FBtr0085164; dbxref=FlyBase:FBpp0084534,FlyBase_Annotation_IDs:CG3373-PA,GB_protein:AAF56697.1,REFSEQ:NP_477159,GB_protein:AAF56697,FlyMine:FBpp0084534,modMine:FBpp0084534; MD5=3e5953952b72a3fa1528912264781a56; length=579; release=r6.0…	2.2	1	0.11	TLLVSPAQELAGK
162	FBpp0084465|FBgn0027889|CG6386-PA|ball-PA FBpp0084466|FBgn0027889|CG6386-PB|ball-PB	0.9990	FBpp0084465 type=protein; loc=3R:complement(join(26866291..26866524,26864669..26866234)); ID=FBpp0084465; name=ball-PA; parent=FBgn0027889,FBtr0085095; dbxref=FlyBase:FBpp0084465,FlyBase_Annotation_IDs:CG6386-PA,GB_protein:AAF56630.2,REFSEQ:NP_651508,GB_protein:AAF56630; MD5=6049b0d9ad742edd922c189e64040543; length=599; release=r6.09; species=Dmel;;FBpp0084466 type=protein; loc=3R:complement(join…	1.7	1	0.11	EGTVFTDLAK
161	FBpp0084341|FBgn0039404|CG14543-PA|CG14543-PA	0.9990	FBpp0084341 type=protein; loc=3R:join(26056657..26056782,26056847..26057308); ID=FBpp0084341; name=CG14543-PA; parent=FBgn0039404,FBtr0084968; dbxref=FlyBase:FBpp0084341,FlyBase_Annotation_IDs:CG14543-PA,GB_protein:AAF56562.1,REFSEQ:NP_651458,GB_protein:AAF56562,FlyMine:FBpp0084341,modMine:FBpp0084341; MD5=d6d5ec8151166df6b538f6bcbbaf9d36; length=195; release=r6.09; species=Dmel;	9.2	1	0.11	QQAEEFVEPEDGWTTVRR
160	FBpp0084150|FBgn0046214|CG11844-PB|vig2-PB FBpp0084151|FBgn0046214|CG11844-PC|vig2-PC FBpp0084152|FBgn0046214|CG11844-PA|vig2-PA FBpp0112266|FBgn0046214|CG11844-PD|vig2-PD FBpp0291440|FBgn0265047|CR41503-PB|FDY-PB FBpp0312596|FBgn0265047|CG41503-PC|FDY-PC	0.9990	FBpp0084150 type=protein; loc=3R:join(25123399..25123479,25123632..25124115,25124590..25125356); ID=FBpp0084150; name=vig2-PB; parent=FBgn0046214,FBtr0084775; dbxref=FlyBase:FBpp0084150,FlyBase_Annotation_IDs:CG11844-PB,GB_protein:AAF56404.2,REFSEQ:NP_733083,GB_protein:AAF56404,FlyMine:FBpp0084150,modMine:FBpp0084150; MD5=a347fb02289ec9f37bc83fa6435cdd62; length=443; release=r6.09; species=Dmel;;…	5.7	1	0.11	KKESNSEDELEYDPSLYPQR
159	FBpp0083860|FBgn0028691|CG10230-PB|Rpn9-PB FBpp0083861|FBgn0028691|CG10230-PA|Rpn9-PA	0.9990	FBpp0083860 type=protein; loc=3R:complement(join(23732796..23732905,23732627..23732740,23732043..23732573,23731588..23731981)); ID=FBpp0083860; name=Rpn9-PB; parent=FBgn0028691,FBtr0084469; dbxref=FlyBase:FBpp0083860,FlyBase_Annotation_IDs:CG10230-PB,GB_protein:AAF56174.1,REFSEQ:NP_732899,GB_protein:AAF56174; MD5=47306909763c56fdcfaec9640550ea03; length=382; release=r6.09; species=Dmel;;FBpp00838…	2.1	1	0.11	ALALDLVR
158	FBpp0083797|FBgn0051457|CG31457-PB|CG31457-PB	0.9990	FBpp0083797 type=protein; loc=3R:complement(join(23127105..23127780,23126708..23127045)); ID=FBpp0083797; name=CG31457-PB; parent=FBgn0051457,FBtr0084405; dbxref=FlyBase:FBpp0083797,FlyBase_Annotation_IDs:CG31457-PB,GB_protein:AAN13928.1,REFSEQ:NP_732828,GB_protein:AAN13928,FlyMine:FBpp0083797,modMine:FBpp0083797; MD5=4de6beaaba739292b444cd37b2bb990b; length=337; release=r6.09; species=Dmel;	2.4	1	0.11	ALQRQGVK
157	FBpp0083625|FBgn0038964|CG13849-PA|Nop56-PA	0.9990	FBpp0083625 type=protein; loc=3R:complement(join(22420954..22420956,22420388..22420790,22419238..22420322)); ID=FBpp0083625; name=Nop56-PA; parent=FBgn0038964,FBtr0084230; dbxref=GB_protein:AAF55992.2,FlyBase:FBpp0083625,FlyBase_Annotation_IDs:CG13849-PA,REFSEQ:NP_651040,GB_protein:AAF55992,FlyMine:FBpp0083625,modMine:FBpp0083625; MD5=7bbdbbf6ea7ecc71e53659979d1df60b; length=496; release=r6.09; s…	3.6	1	0.11	EAIEAAGQEAAITVQSEK
156	FBpp0083604|FBgn0038947|CG7073-PA|Sar1-PA FBpp0083606|FBgn0038947|CG7073-PD|Sar1-PD FBpp0083607|FBgn0038947|CG7073-PC|Sar1-PC FBpp0089284|FBgn0038947|CG7073-PE|Sar1-PE	0.9990	FBpp0083604 type=protein; loc=3R:join(22357629..22357671,22358372..22358491,22358563..22358628,22359525..22359760,22359837..22359953); ID=FBpp0083604; name=Sar1-PA; parent=FBgn0038947,FBtr0084206; dbxref=FlyBase:FBpp0083604,FlyBase_Annotation_IDs:CG7073-PA,GB_protein:AAF55974.1,REFSEQ:NP_732717,GB_protein:AAF55974,FlyMine:FBpp0083604,modMine:FBpp0083604; MD5=726a855c187f66533ebaecc21d901d46; leng…	5.7	1	0.11	LLFLGLDNAGK
155	FBpp0083441|FBgn0025865|CG3637-PA|Cortactin-PA FBpp0297440|FBgn0025865|CG3637-PB|Cortactin-PB FBpp0297441|FBgn0025865|CG3637-PC|Cortactin-PC FBpp0297442|FBgn0025865|CG3637-PD|Cortactin-PD	0.9990	FBpp0083441 type=protein; loc=3R:complement(join(21063898..21064064,21063426..21063829,21062226..21063334)); ID=FBpp0083441; name=Cortactin-PA; parent=FBgn0025865,FBtr0084039; dbxref=FlyBase:FBpp0083441,FlyBase_Annotation_IDs:CG3637-PA,GB_protein:AAF55840.1,REFSEQ:NP_524426,GB_protein:AAF55840,FlyMine:FBpp0083441,modMine:FBpp0083441; MD5=f9df6ebf38c67c333b6d660cdc9e6f5a; length=559; release=r6.09…	4.5	1	0.11	TGGIGNAISAFNQMQSPVSETPPAR
154	FBpp0083421|FBgn0264357|CG17299-PA|SNF4Agamma-PA FBpp0083422|FBgn0264357|CG17299-PB|SNF4Agamma-PB FBpp0083423|FBgn0264357|CG17299-PF|SNF4Agamma-PF FBpp0083424|FBgn0264357|CG17299-PC|SNF4Agamma-PC FBpp0083425|FBgn0264357|CG17299-PE|SNF4Agamma-PE FBpp0083427|FBgn0264357|CG17299-PG|SNF4Agamma-PG FBpp0110237|FBgn0264357|CG17299-PI|SNF4Agamma-PI FBpp0110238|FBgn0264357|CG17299-PJ|SNF4Agamma-PJ FBpp011…	0.9990	FBpp0083421 type=protein; loc=3R:join(21154927..21155071,21155233..21155387,21178278..21178399,21178580..21179204,21179268..21179390,21185548..21185584,21202452..21202585,21207619..21207667,21210789..21211079,21211141..21211319,21211387..21211590,21211748..21212527); ID=FBpp0083421; name=SNF4Agamma-PA; parent=FBgn0264357,FBtr0084018; dbxref=FlyBase:FBpp0083421,FlyBase_Annotation_IDs:CG17299-PA,GB…	1.7	1	0.11	SLIEDIPEEETAPAR
153	FBpp0082728|FBgn0040237|CG6815-PA|bor-PA FBpp0297140|FBgn0040237|CG6815-PB|bor-PB	0.9990	FBpp0082728 type=protein; loc=3R:complement(join(16263730..16263952,16263147..16263621,16262262..16263086,16261991..16262189,16261834..16261926)); ID=FBpp0082728; name=bor-PA; parent=FBgn0040237,FBtr0083276; dbxref=FlyBase:FBpp0082728,FlyBase_Annotation_IDs:CG6815-PA,GB_protein:AAF55289.2,REFSEQ:NP_524996,GB_protein:AAF55289,FlyMine:FBpp0082728,modMine:FBpp0082728; MD5=9550e905085694c6b773f07bdce…	1.3	1	0.11	FAFLDALK
152	FBpp0082689|FBgn0038397|CG10185-PA|CG10185-PA	0.9990	FBpp0082689 type=protein; loc=3R:complement(join(16067410..16067512,16066913..16067322,16066494..16066638,16066212..16066437,16065676..16066117,16065375..16065575,16063828..16064676,16063382..16063774,16063007..16063320,16062845..16062948,16061646..16062770,16060687..16061573)); ID=FBpp0082689; name=CG10185-PA; parent=FBgn0038397,FBtr0083235; dbxref=FlyBase:FBpp0082689,FlyBase_Annotation_IDs:CG10…	1.1	1	0.11	TIDSIFLGSLESLPPVSSK
151	FBpp0082574|FBgn0013269|CG6226-PA|FK506-bp1-PA	0.9990	FBpp0082574 type=protein; loc=3R:complement(join(15333013..15333028,15332616..15332828,15331704..15332548)); ID=FBpp0082574; name=FK506-bp1-PA; parent=FBgn0013269,FBtr0083120; dbxref=FlyBase:FBpp0082574,FlyBase_Annotation_IDs:CG6226-PA,GB_protein:AAF55171.2,REFSEQ:NP_524364,GB_protein:AAF55171,FlyMine:FBpp0082574,modMine:FBpp0082574; MD5=81da0d3b2da34b54d358bde310718f1a; length=357; release=r6.09…	2.8	1	0.11	FALGGGEVIK
150	FBpp0081842|FBgn0037881|CG10703-PA|GCC88-PA	0.9990	FBpp0081842 type=protein; loc=3R:complement(join(11230368..11230449,11228490..11230314,11228241..11228421)); ID=FBpp0081842; name=GCC88-PA; parent=FBgn0037881,FBtr0082366; dbxref=FlyBase:FBpp0081842,FlyBase_Annotation_IDs:CG10703-PA,GB_protein:AAF54615.1,REFSEQ:NP_650055,GB_protein:AAF54615,FlyMine:FBpp0081842,modMine:FBpp0081842; MD5=6703906cdea925f9b1f207afeb9a1d5c; length=695; release=r6.09; s…	1.4	1	0.11	KDIEITTLRK
149	FBpp0081568|FBgn0002431|CG9484-PA|hyd-PA FBpp0308671|FBgn0002431|CG9484-PB|hyd-PB	0.9990	FBpp0081568 type=protein; loc=3R:complement(join(9725464..9725525,9724480..9724677,9724137..9724416,9723860..9724077,9723561..9723799,9723308..9723498,9719720..9723220,9719477..9719621,9719164..9719397,9718631..9719103,9718331..9718541,9717530..9718276,9716517..9717473,9716374..9716450,9715991..9716316,9715724..9715930,9715521..9715668,9715224..9715454,9714952..9715164)); ID=FBpp0081568; name=hyd…	0.5	1	0.11	VVLMETDDSLPSTSK
148	FBpp0079758|FBgn0053129|CG33129-PE|CG33129-PE FBpp0079759|FBgn0053129|CG33129-PA|CG33129-PA FBpp0079760|FBgn0053129|CG33129-PB|CG33129-PB FBpp0079761|FBgn0053129|CG33129-PC|CG33129-PC FBpp0309448|FBgn0053129|CG33129-PF|CG33129-PF FBpp0309449|FBgn0053129|CG33129-PG|CG33129-PG FBpp0309450|FBgn0053129|CG33129-PH|CG33129-PH	0.9990	FBpp0079758 type=protein; loc=2L:complement(join(10970002..10970122,10969633..10969928,10968962..10969576,10968692..10968896,10968438..10968583,10965993..10966409,10965792..10965910,10965605..10965719)); ID=FBpp0079758; name=CG33129-PE; parent=FBgn0053129,FBtr0080169; dbxref=FlyBase:FBpp0079758,FlyBase_Annotation_IDs:CG33129-PE,GB_protein:AAF53037.2,REFSEQ:NP_788023,GB_protein:AAF53037,FlyMine:FB…	7.6	1	0.11	IEAFAAGVSDLAASSYEK
146	FBpp0079501|FBgn0032154|CG5924-PA|mtDNA-helicase-PA	0.9990	FBpp0079501 type=protein; loc=2L:complement(join(9893128..9893419,9892632..9893069,9891351..9892462)); ID=FBpp0079501; name=mtDNA-helicase-PA; parent=FBgn0032154,FBtr0079911; dbxref=FlyBase:FBpp0079501,FlyBase_Annotation_IDs:CG5924-PA,GB_protein:AAF52820.1,REFSEQ:NP_609318,GB_protein:AAF52820,FlyMine:FBpp0079501,modMine:FBpp0079501; MD5=363af8b34c3a32b892ccbb0a2dff8c5e; length=613; release=r6.09;…	2.4	1	0.11	QEDELTTSSVFGTAK
145	FBpp0079343|FBgn0032069|CG9468-PA|LManVI-PA	0.9990	FBpp0079343 type=protein; loc=2L:complement(join(8781103..8781186,8780486..8780856,8779954..8780424,8778977..8779892,8777731..8778912)); ID=FBpp0079343; name=LManVI-PA; parent=FBgn0032069,FBtr0079741; dbxref=FlyBase:FBpp0079343,FlyBase_Annotation_IDs:CG9468-PA,GB_protein:AAF52711.2,REFSEQ:NP_609253,GB_protein:AAF52711,FlyMine:FBpp0079343,modMine:FBpp0079343; MD5=307ef7de52b26e1e4c330dc47e1bc252; …	2.0	1	0.11	EVHQQFSEYISQVIRIYEGK
144	FBpp0079306|FBgn0032050|CG13096-PA|CG13096-PA FBpp0310071|FBgn0032050|CG13096-PB|CG13096-PB	0.9990	FBpp0079306 type=protein; loc=2L:complement(join(8510527..8511768,8509375..8510178)); ID=FBpp0079306; name=CG13096-PA; parent=FBgn0032050,FBtr0079698; dbxref=FlyBase:FBpp0079306,FlyBase_Annotation_IDs:CG13096-PA,GB_protein:AAF52687.1,REFSEQ:NP_609236,GB_protein:AAF52687,FlyMine:FBpp0079306,modMine:FBpp0079306; MD5=4c826591bd49b026a3055339dad3b8b6; length=681; release=r6.09; species=Dmel;;FBpp0310…	1.5	1	0.11	LTVVPFNQLR
143	FBpp0078891|FBgn0027496|CG9543-PA|epsilonCOP-PA	0.9990	FBpp0078891 type=protein; loc=2L:6489191..6490111; ID=FBpp0078891; name=epsilonCOP-PA; parent=FBgn0027496,FBtr0079261; dbxref=FlyBase:FBpp0078891,FlyBase_Annotation_IDs:CG9543-PA,GB_protein:AAF52392.1,REFSEQ:NP_609037,GB_protein:AAF52392,FlyMine:FBpp0078891,modMine:FBpp0078891; MD5=a6ca088659c31a8f0ea6d2dd59429761; length=306; release=r6.09; species=Dmel;	5.9	1	0.11	IVASDIKEGNSTPLQALR
142	FBpp0078701|FBgn0031693|CG14032-PA|Cyp4ac1-PA	0.9990	FBpp0078701 type=protein; loc=2L:join(5264034..5264235,5264296..5264499,5264558..5264639,5264696..5264796,5264856..5265796); ID=FBpp0078701; name=Cyp4ac1-PA; parent=FBgn0031693,FBtr0079066; dbxref=FlyBase:FBpp0078701,FlyBase_Annotation_IDs:CG14032-PA,GB_protein:AAF52232.1,REFSEQ:NP_608916,GB_protein:AAF52232,FlyMine:FBpp0078701,modMine:FBpp0078701; MD5=691af6fe6f5eff947b4254f084888ecf; length=509…	3.9	1	0.11	MWIALLGIPILLAVLTLLLK
141	FBpp0078598|FBgn0037231|CG9779-PA|Vps24-PA FBpp0312584|FBgn0037231|CG9779-PB|Vps24-PB	0.9990	FBpp0078598 type=protein; loc=3R:complement(join(4310787..4310831,4310414..4310654,4309973..4310358)); ID=FBpp0078598; name=Vps24-PA; parent=FBgn0037231,FBtr0078958; dbxref=FlyBase:FBpp0078598,FlyBase_Annotation_IDs:CG9779-PA,GB_protein:AAF52150.1,REFSEQ:NP_649451,GB_protein:AAF52150,FlyMine:FBpp0078598,modMine:FBpp0078598; MD5=f7ed11e30906dfced9b9e3ca2300c7f7; length=223; release=r6.09; species=…	6.7	1	0.11	LGEAPLPPEATPADK
140	FBpp0078575|FBgn0051523|CG31523-PC|CG31523-PC FBpp0078576|FBgn0051523|CG31523-PB|CG31523-PB FBpp0078577|FBgn0051523|CG31523-PA|CG31523-PA FBpp0078578|FBgn0051523|CG31523-PD|CG31523-PD FBpp0307410|FBgn0051523|CG31523-PE|CG31523-PE FBpp0307411|FBgn0051523|CG31523-PF|CG31523-PF FBpp0311363|FBgn0051523|CG31523-PG|CG31523-PG	0.9990	FBpp0078575 type=protein; loc=3R:complement(join(4468464..4468524,4468214..4468404,4468066..4468146,4467844..4468006,4467632..4467768,4467294..4467572,4466691..4466843)); ID=FBpp0078575; name=CG31523-PC; parent=FBgn0051523,FBtr0078935; dbxref=FlyBase:FBpp0078575,FlyBase_Annotation_IDs:CG31523-PC,GB_protein:AAN13326.2,REFSEQ:NP_730848,GB_protein:AAN13326; MD5=7ddb4c343f17a1fd862a44b222028f32; leng…	6.5	1	0.11	EGVLSNNDAIFNPDSSSSSLHQR
139	FBpp0078450|FBgn0037312|CG11999-PA|CG11999-PA	0.9990	FBpp0078450 type=protein; loc=3R:complement(join(5354561..5354621,5353844..5354433)); ID=FBpp0078450; name=CG11999-PA; parent=FBgn0037312,FBtr0078807; dbxref=FlyBase:FBpp0078450,FlyBase_Annotation_IDs:CG11999-PA,GB_protein:AAF52043.1,REFSEQ:NP_649527,GB_protein:AAF52043,FlyMine:FBpp0078450,modMine:FBpp0078450; MD5=fe3a7122e76969a61f10f74a32ddaef7; length=216; release=r6.09; species=Dmel;	5.6	1	0.11	WTTAEGLFIVPK
138	FBpp0077926|FBgn0052432|CG32432-PA|CG32432-PA FBpp0305564|FBgn0052432|CG32432-PB|CG32432-PB	0.9990	FBpp0077926 type=protein; loc=3L:complement(join(20881630..20881633,20859680..20860426,20856426..20856562,20855104..20855291,20854937..20855040,20854605..20854868,20854057..20854187,20852579..20852761,20851413..20851442,20848323..20848514,20847836..20848245,20847565..20847780,20847178..20847511,20846854..20847120,20846612..20846795,20846349..20846555,20846090..20846291,20845929..20846022,20844519…	1.6	1	0.11	GCMCNSSNQSHLPVEYTSTSR
137	FBpp0077728|FBgn0031266|CG2807-PA|CG2807-PA FBpp0304617|FBgn0031266|CG2807-PB|CG2807-PB	0.9990	FBpp0077728 type=protein; loc=2L:join(568406..568433,568599..569290,569348..572650); ID=FBpp0077728; name=CG2807-PA; parent=FBgn0031266,FBtr0078068; dbxref=GB_protein:AAF51478.1,FlyBase:FBpp0077728,FlyBase_Annotation_IDs:CG2807-PA,GB_protein:AAF51478.2,REFSEQ:NP_608534,GB_protein:AAF51478,FlyMine:FBpp0077728,modMine:FBpp0077728; MD5=1c1fc1ad85ba4ea6a55ddddaf0f5e886; length=1340; release=r6.09; sp…	0.9	1	0.11	ILPPPAGYVPLR
136	FBpp0077716|FBgn0002593|CG4087-PA|RpLP1-PA FBpp0304265|FBgn0002593|CG4087-PB|RpLP1-PB	0.9990	FBpp0077716 type=protein; loc=2L:join(420075..420146,420292..420558); ID=FBpp0077716; name=RpLP1-PA; parent=FBgn0002593,FBtr0078056; dbxref=FlyBase:FBpp0077716,FlyBase_Annotation_IDs:CG4087-PA,GB_protein:AAF51499.1,REFSEQ:NP_476630,GB_protein:AAF51499,FlyMine:FBpp0077716,modMine:FBpp0077716; MD5=14996ea00a002e01173b79d94ab23b2f; length=112; release=r6.09; species=Dmel;;FBpp0304265 type=protein; l…	28.6	1	0.11	DLITNIGSGVGAAPAGGAAPAAAAAAPAAESK
135	FBpp0077684|FBgn0053526|CG33526-PB|PNUTS-PB FBpp0077686|FBgn0053526|CG33526-PA|PNUTS-PA FBpp0077687|FBgn0053526|CG33526-PD|PNUTS-PD FBpp0304322|FBgn0053526|CG33526-PE|PNUTS-PE	0.9990	FBpp0077684 type=protein; loc=2L:join(871574..871576,871641..871738,871806..872080,872208..873718); ID=FBpp0077684; name=PNUTS-PB; parent=FBgn0053526,FBtr0091487; dbxref=FlyBase:FBpp0077684,FlyBase_Annotation_IDs:CG33526-PB,GB_protein:AAF51438.2,REFSEQ:NP_001014455,GB_protein:AAF51438; MD5=a3143a2d49cae38510a9926dfee874a9; length=628; release=r6.09; species=Dmel;;FBpp0077686 type=protein; loc=2L:…	2.1	1	0.11	ESSSHRSSSSSHK
134	FBpp0076917|FBgn0001565|CG1666-PA|Hlc-PA FBpp0310396|FBgn0001565|CG1666-PB|Hlc-PB	0.9990	FBpp0076917 type=protein; loc=X:complement(join(21387786..21387851,21386974..21387725,21386350..21386778,21385856..21386291)); ID=FBpp0076917; name=Hlc-PA; parent=FBgn0001565,FBtr0077221; dbxref=FlyBase:FBpp0076917,FlyBase_Annotation_IDs:CG1666-PA,GB_protein:AAF50818.2,REFSEQ:NP_523434,GB_protein:AAF50818,FlyMine:FBpp0076917,modMine:FBpp0076917; MD5=4746b26ab5b49eed10f2af61c2233b44; length=560; r…	2.1	1	0.11	TVQFHELELDQR
133	FBpp0076890|FBgn0020369|CG1489-PA|Rpt6-PA	0.9990	FBpp0076890 type=protein; loc=X:join(21316178..21316195,21316259..21316403,21316549..21317603); ID=FBpp0076890; name=Rpt6-PA; parent=FBgn0020369,FBtr0077189; dbxref=FlyBase:FBpp0076890,FlyBase_Annotation_IDs:CG1489-PA,GB_protein:AAF50835.1,REFSEQ:NP_608447,GB_protein:AAF50835,FlyMine:FBpp0076890,modMine:FBpp0076890; MD5=22dd41c30e0d27414c18eaf70afa7fdf; length=405; release=r6.09; species=Dmel;	1.7	1	0.11	FVVDLDK
132	FBpp0076621|FBgn0035741|CG14825-PA|BBS1-PA	0.9990	FBpp0076621 type=protein; loc=3L:join(7125926..7126205,7126269..7127336,7127419..7127888); ID=FBpp0076621; name=BBS1-PA; parent=FBgn0035741,FBtr0076912; dbxref=FlyBase:FBpp0076621,FlyBase_Annotation_IDs:CG14825-PA,GB_protein:AAF50611.1,REFSEQ:NP_648080,GB_protein:AAF50611,FlyMine:FBpp0076621,modMine:FBpp0076621; MD5=1d4e1b956b658deca18cb0cea11413f4; length=605; release=r6.09; species=Dmel;	4.3	1	0.11	LLAADISLDNAAEEPTATLKVFRGLK
131	FBpp0074034|FBgn0030724|CG9212-PC|Nipsnap-PC FBpp0074035|FBgn0030724|CG9212-PA|Nipsnap-PA FBpp0074036|FBgn0030724|CG9212-PB|Nipsnap-PB FBpp0310192|FBgn0030724|CG9212-PF|Nipsnap-PF	0.9990	FBpp0074034 type=protein; loc=X:complement(join(16073027..16073082,16071721..16071900,16071238..16071531,16071035..16071177,16070720..16070868)); ID=FBpp0074034; name=Nipsnap-PC; parent=FBgn0030724,FBtr0074257; dbxref=GB_protein:AAN09384.1,FlyBase:FBpp0074034,FlyBase_Annotation_IDs:CG9212-PC,REFSEQ:NP_727932,GB_protein:AAN09384; MD5=bc3d3aa2ff83f4dc62043a0a72f0aa75; length=273; release=r6.09; spe…	4.0	1	0.11	VLAPTEFSPSQ
130	FBpp0073988|FBgn0030731|CG3415-PA|Mfe2-PA FBpp0309384|FBgn0030731|CG3415-PB|Mfe2-PB	0.9990	FBpp0073988 type=protein; loc=X:join(16271520..16272228,16272525..16273612); ID=FBpp0073988; name=Mfe2-PA; parent=FBgn0030731,FBtr0074209; dbxref=FlyBase:FBpp0073988,FlyBase_Annotation_IDs:CG3415-PA,GB_protein:AAF48572.1,REFSEQ:NP_573109,GB_protein:AAF48572,FlyMine:FBpp0073988,modMine:FBpp0073988; MD5=ea4f6c40f15968de3a65abc39625c1d1; length=598; release=r6.09; species=Dmel;;FBpp0309384 type=prot…	2.8	1	0.11	AGGEAVADYNSVIDGAK
129	FBpp0073623|FBgn0010198|CG2033-PC|RpS15Aa-PC FBpp0073624|FBgn0010198|CG2033-PA|RpS15Aa-PA FBpp0073625|FBgn0010198|CG2033-PD|RpS15Aa-PD FBpp0073626|FBgn0010198|CG2033-PE|RpS15Aa-PE FBpp0290052|FBgn0010198|CG2033-PF|RpS15Aa-PF	0.9990	FBpp0073623 type=protein; loc=X:complement(13335985..13336377); ID=FBpp0073623; name=RpS15Aa-PC; parent=FBgn0010198,FBtr0073792; dbxref=FlyBase:FBpp0073623,FlyBase_Annotation_IDs:CG2033-PC,GB_protein:AAN09322.1,REFSEQ:NP_727692,GB_protein:AAN09322; MD5=cff801b442d4e4dfa786d71bafa2fb16; length=130; release=r6.09; species=Dmel;;FBpp0073624 type=protein; loc=X:complement(13335985..13336377); ID=FBpp…	7.7	1	0.11	FDVPINDIEK
128	FBpp0073400|FBgn0002577|CG9369-PA|m-PA	0.9990	FBpp0073400 type=protein; loc=X:join(11763204..11763281,11766327..11766480,11766553..11766680,11766751..11766898,11766979..11767101,11767170..11768587); ID=FBpp0073400; name=m-PA; parent=FBgn0002577,FBtr0073555; dbxref=FlyBase:FBpp0073400,FlyBase_Annotation_IDs:CG9369-PA,GB_protein:AAF48088.2,REFSEQ:NP_572747,GB_protein:AAF48088,FlyMine:FBpp0073400,modMine:FBpp0073400; MD5=a23b54f6ab5361a27e9bd35…	2.6	1	0.11	QTLGGGGMPAGGDYGHEK
127	FBpp0073337|FBgn0030266|CG11122-PA|CG11122-PA	0.9990	FBpp0073337 type=protein; loc=X:complement(join(11120901..11123598,11115598..11120839,11112851..11115530)); ID=FBpp0073337; name=CG11122-PA; parent=FBgn0030266,FBtr0073481; dbxref=GB_protein:AAF48000.2,FlyBase:FBpp0073337,FlyBase_Annotation_IDs:CG11122-PA,GB_protein:AAF48000.3,REFSEQ:NP_572685,GB_protein:AAF48000,FlyMine:FBpp0073337,modMine:FBpp0073337; MD5=a65ca263cb3e5aa26a9d7d9a6db325e1; lengt…	0.6	1	0.11	HFEENETYQKHGWIVGDSHK
126	FBpp0073262|FBgn0030245|CG1637-PB|CG1637-PB FBpp0073263|FBgn0030245|CG1637-PC|CG1637-PC FBpp0073264|FBgn0030245|CG1637-PA|CG1637-PA FBpp0308868|FBgn0030245|CG1637-PD|CG1637-PD FBpp0312076|FBgn0030245|CG1637-PE|CG1637-PE	0.9990	FBpp0073262 type=protein; loc=X:complement(join(10877415..10877553,10875803..10875996,10875241..10875587,10874474..10875170)); ID=FBpp0073262; name=CG1637-PB; parent=FBgn0030245,FBtr0073406; dbxref=FlyBase:FBpp0073262,FlyBase_Annotation_IDs:CG1637-PB,GB_protein:AAF47971.2,REFSEQ:NP_727465,GB_protein:AAF47971,FlyMine:FBpp0073262,modMine:FBpp0073262; MD5=5618cad5b326aaae611a4877bc6f190b; length=458…	4.4	1	0.11	LQFALLASLLLLVLLLPGIR
125	FBpp0073139|FBgn0035484|CG11594-PC|CG11594-PC FBpp0073140|FBgn0035484|CG11594-PA|CG11594-PA FBpp0301544|FBgn0035484|CG11594-PD|CG11594-PD FBpp0301747|FBgn0035484|CG11594-PE|CG11594-PE	0.9990	FBpp0073139 type=protein; loc=3L:complement(join(4024945..4025130,4023690..4024706,4023553..4023627,4023276..4023494,4023067..4023216)); ID=FBpp0073139; name=CG11594-PC; parent=FBgn0035484,FBtr0073283; dbxref=FlyBase:FBpp0073139,FlyBase_Annotation_IDs:CG11594-PC,GB_protein:AAN11574.1,REFSEQ:NP_728919,GB_protein:AAN11574,FlyMine:FBpp0073139,modMine:FBpp0073139; MD5=745d95f585285c8824b26060a91a928e…	3.3	1	0.11	EFLKQADLEELTQNNFEK
124	FBpp0072918|FBgn0035432|CG17723-PA|ZnT63C-PA FBpp0072919|FBgn0035432|CG17723-PB|ZnT63C-PB FBpp0072920|FBgn0035432|CG17723-PC|ZnT63C-PC FBpp0072921|FBgn0035432|CG17723-PD|ZnT63C-PD FBpp0072922|FBgn0035432|CG17723-PE|ZnT63C-PE FBpp0303136|FBgn0035432|CG17723-PF|ZnT63C-PF FBpp0303137|FBgn0035432|CG17723-PG|ZnT63C-PG	0.9990	FBpp0072918 type=protein; loc=3L:join(3310530..3310706,3310772..3310896,3311730..3311827,3311886..3312402,3312515..3312749,3312815..3313012); ID=FBpp0072918; name=ZnT63C-PA; parent=FBgn0035432,FBtr0073054; dbxref=FlyBase:FBpp0072918,FlyBase_Annotation_IDs:CG17723-PA,REFSEQ:NP_647801,GB_protein:AAF47755,FlyMine:FBpp0072918,modMine:FBpp0072918; MD5=38fc7c9c518505b2fd973b4f5f314d61; length=449; rele…	4.7	1	0.11	LTELANMDEGEDEQNDFAYEK
123	FBpp0072633|FBgn0035240|CG33791-PC|CG33791-PC FBpp0072635|FBgn0035240|CG33791-PA|CG33791-PA	0.9990	FBpp0072633 type=protein; loc=3L:join(1604829..1605056,1605159..1605522,1605589..1605661,1605721..1606031,1606086..1606900,1606960..1607114,1607170..1608067,1608134..1608288,1616518..1616762,1616829..1617301); ID=FBpp0072633; name=CG33791-PC; parent=FBgn0035240,FBtr0091794; dbxref=FlyBase:FBpp0072633,FlyBase_Annotation_IDs:CG33791-PC,GB_protein:AAN11492.1,FlyBase_Annotation_IDs:CG32316-PD,REFSEQ:…	2.3	1	0.11	ADAQSKPSTKPPAAPPKGGSSPPPGPAPR
122	FBpp0072008|FBgn0050183|CG30183-PA|CG30183-PA FBpp0311585|FBgn0050183|CG30183-PC|CG30183-PC	0.9990	FBpp0072008 type=protein; loc=2R:complement(join(23697667..23697675,23697195..23697608,23696442..23697141,23695280..23696265,23692859..23693731,23692612..23692800,23691577..23692440,23690891..23691523)); ID=FBpp0072008; name=CG30183-PA; parent=FBgn0050183,FBtr0072099; dbxref=FlyBase_Annotation_IDs:CG30183-PA,FlyBase:FBpp0072008,GB_protein:AAF47046,REFSEQ:NP_611819,FlyMine:FBpp0072008,modMine:FBpp…	0.7	1	0.11	NLSRSELSLQR
121	FBpp0071365|FBgn0030177|CG2972-PA|CG2972-PA FBpp0309414|FBgn0030177|CG2972-PB|CG2972-PB	0.9990	FBpp0071365 type=protein; loc=X:join(10083248..10083322,10083382..10084725); ID=FBpp0071365; name=CG2972-PA; parent=FBgn0030177,FBtr0071430; dbxref=FlyBase:FBpp0071365,FlyBase_Annotation_IDs:CG2972-PA,GB_protein:AAF46553.2,REFSEQ:NP_572603,GB_protein:AAF46553,FlyMine:FBpp0071365,modMine:FBpp0071365; MD5=0f18624cb7fc892f070f1b2b4616e6a1; length=472; release=r6.09; species=Dmel;;FBpp0309414 type=pr…	2.5	1	0.11	NPILFEDQPMPR
120	FBpp0071165|FBgn0025864|CG12737-PA|Crag-PA FBpp0089320|FBgn0025864|CG12737-PB|Crag-PB FBpp0310013|FBgn0025864|CG12737-PD|Crag-PD	0.9990	FBpp0071165 type=protein; loc=X:join(8593496..8593796,8594093..8594639,8594698..8594848,8594911..8595182,8595248..8595461,8595538..8595858,8595928..8597354,8597412..8597714,8598074..8598154,8599031..8599463,8599528..8599989,8600062..8600246,8600310..8600628); ID=FBpp0071165; name=Crag-PA; parent=FBgn0025864,FBtr0071219; dbxref=GB_protein:AAF46398.2,FlyBase:FBpp0071165,FlyBase_Annotation_IDs:CG127…	1.0	1	0.11	DRPPLVDIGVLYDGHER
119	FBpp0071021|FBgn0029949|CG15035-PA|CG15035-PA	0.9990	FBpp0071021 type=protein; loc=X:complement(7401975..7403099); ID=FBpp0071021; name=CG15035-PA; parent=FBgn0029949,FBtr0071063; dbxref=FlyBase:FBpp0071021,FlyBase_Annotation_IDs:CG15035-PA,GB_protein:AAF46259.1,REFSEQ:NP_572396,GB_protein:AAF46259,FlyMine:FBpp0071021,modMine:FBpp0071021; MD5=5a86e9750e40d40e604d687cb91443c5; length=374; release=r6.09; species=Dmel;	3.5	1	0.11	LQMAANTVALMAR
118	FBpp0070368|FBgn0004654|CG3724-PA|Pgd-PA FBpp0303827|FBgn0004654|CG3724-PB|Pgd-PB	0.9990	FBpp0070368 type=protein; loc=X:join(2145407..2145414,2145490..2145713,2147175..2148388); ID=FBpp0070368; name=Pgd-PA; parent=FBgn0004654,FBtr0070384; dbxref=FlyBase:FBpp0070368,FlyBase_Annotation_IDs:CG3724-PA,GB_protein:AAF45732.1,REFSEQ:NP_476860,GB_protein:AAF45732,FlyMine:FBpp0070368,modMine:FBpp0070368; MD5=b283b0592fd645e1d5d8c9e48059540d; length=481; release=r6.09; species=Dmel;;FBpp03038…	1.7	1	0.11	SVFLGNIK
212	FBpp0088478|FBgn0014141|CG3937-PA|cher-PA FBpp0288453|FBgn0014141|CG3937-PG|cher-PG FBpp0292427|FBgn0014141|CG3937-PI|cher-PI FBpp0308014|FBgn0014141|CG3937-PL|cher-PL FBpp0308015|FBgn0014141|CG3937-PM|cher-PM FBpp0308016|FBgn0014141|CG3937-PN|cher-PN	0.9989	FBpp0088478 type=protein; loc=3R:complement(join(17116941..17117226,17110610..17110754,17110214..17110549,17108748..17108839,17107399..17108691,17106954..17107340,17105009..17105813,17104457..17104909,17104256..17104391,17101352..17101432,17100988..17101078,17094609..17094749,17094376..17094545,17092287..17094318,17092040..17092224)); ID=FBpp0088478; name=cher-PA; parent=FBgn0014141,FBtr0089471; …	1.4	1	0.11	NGVTINQPTSFTVDPSK+SINNLETDLSDGLR
211	FBpp0084905|FBgn0020235|CG7610-PA|ATPsyngamma-PA FBpp0084906|FBgn0020235|CG7610-PB|ATPsyngamma-PB FBpp0084907|FBgn0020235|CG7610-PC|ATPsyngamma-PC	0.9989	FBpp0084905 type=protein; loc=3R:complement(29747854..29748747); ID=FBpp0084905; name=ATPsyngamma-PA; parent=FBgn0020235,FBtr0085539; dbxref=FlyBase:FBpp0084905,FlyBase_Annotation_IDs:CG7610-PA,GB_protein:AAN14185.1,REFSEQ:NP_524550,GB_protein:AAN14185,FlyMine:FBpp0084905,modMine:FBpp0084905; MD5=2870f590ec709925b038ac6907413c32; length=297; release=r6.09; species=Dmel;;FBpp0084906 type=protein; …	5.1	1	0.11	AARPYGIGAQQFFEK
210	FBpp0082071|FBgn0038035|CG17227-PA|lig3-PA	0.9989	FBpp0082071 type=protein; loc=3R:complement(join(12401394..12401745,12400527..12401319,12399272..12400438,12399100..12399208)); ID=FBpp0082071; name=lig3-PA; parent=FBgn0038035,FBtr0082600; dbxref=FlyBase:FBpp0082071,FlyBase_Annotation_IDs:CG17227-PA,GB_protein:AAF54801.2,GB_protein:AAF54801.3,REFSEQ:NP_650187,GB_protein:AAF54801,FlyMine:FBpp0082071,modMine:FBpp0082071; MD5=d5b3d50b6e0262856c8bfe…	1.4	1	0.11	EILEQNIQPIK
209	FBpp0081342|FBgn0037583|CG9684-PA|CG9684-PA	0.9989	FBpp0081342 type=protein; loc=3R:complement(join(8362439..8362474,8361908..8362381,8360800..8361681,8360564..8360742,8360301..8360506,8360095..8360246)); ID=FBpp0081342; name=CG9684-PA; parent=FBgn0037583,FBtr0081853; dbxref=GB_protein:AAF54236.1,FlyBase:FBpp0081342,FlyBase_Annotation_IDs:CG9684-PA,GB_protein:AAF54236.2,REFSEQ:NP_649797,GB_protein:AAF54236,FlyMine:FBpp0081342,modMine:FBpp0081342;…	1.6	1	0.11	VNTIATLLPR
208	FBpp0078212|FBgn0037207|CG11100-PB|Mes2-PB FBpp0078214|FBgn0037207|CG11100-PC|Mes2-PC	0.9989	FBpp0078212 type=protein; loc=3L:join(22945787..22945940,22946270..22946570,22950532..22951390); ID=FBpp0078212; name=Mes2-PB; parent=FBgn0037207,FBtr0078561; dbxref=FlyBase:FBpp0078212,FlyBase_Annotation_IDs:CG11100-PB,GB_protein:AAF51886.1,REFSEQ:NP_730768,GB_protein:AAF51886,FlyMine:FBpp0078212,modMine:FBpp0078212; MD5=941d626e276886aea6878cd83132c435; length=437; release=r6.09; species=Dmel;;…	4.3	1	0.11	LSNSFNESASVLNLSK
206	FBpp0071845|FBgn0040091|CG4414-PA|Ugt58Fa-PA FBpp0311614|FBgn0040091|CG4414-PB|Ugt58Fa-PB	0.9989	FBpp0071845 type=protein; loc=2R:complement(join(22643805..22643807,22643492..22643653,22643343..22643430,22641950..22643286)); ID=FBpp0071845; name=Ugt58Fa-PA; parent=FBgn0040091,FBtr0071934; dbxref=FlyBase:FBpp0071845,FlyBase_Annotation_IDs:CG4414-PA,GB_protein:AAF46872.3,REFSEQ:NP_611694,GB_protein:AAF46872,FlyMine:FBpp0071845,modMine:FBpp0071845; MD5=deef9997c496e5b2f1513356b4633cda; length=5…	1.7	1	0.11	TLVTELANR
205	FBpp0071191|FBgn0262976|CG32711-PA|lawc-PA FBpp0291291|FBgn0262976|CG32711-PB|lawc-PB FBpp0298287|FBgn0262976|CG32711-PC|lawc-PC FBpp0298288|FBgn0262976|CG32711-PD|lawc-PD	0.9989	FBpp0071191 type=protein; loc=X:complement(8409753..8409974); ID=FBpp0071191; name=lawc-PA; parent=FBgn0262976,FBtr0071248; dbxref=FlyBase:FBpp0071191,FlyBase_Annotation_IDs:CG32711-PA,GB_protein:AAN09231.1,REFSEQ:NP_727260,GB_protein:AAN09231,FlyMine:FBpp0071191,modMine:FBpp0071191; MD5=4d8e8a3dc4d16a3959bf58284faa9899; length=73; release=r6.09; species=Dmel;;FBpp0291291 type=protein; loc=X:comp…	21.9	1	0.11	CSSCCCCCCSCCCYCR
224	FBpp0297101|FBgn0040001|CG17374-PC|FASN3-PC	0.9988	FBpp0297101 type=protein; loc=3L:complement(join(25762533..25762670,25760152..25760669,25758282..25760099,25757801..25758224,25756461..25757738,25755784..25756396,25755264..25755538,25754853..25755202,25753695..25754790,25752960..25753634)); ID=FBpp0297101; name=FASN3-PC; parent=FBgn0040001,FBtr0305959; dbxref=REFSEQ:NP_001015405,GB_protein:EAA46042,FlyBase:FBpp0297101,FlyBase_Annotation_IDs:CG17…	0.5	1	0.11	ISKKLTVPPVLVK
223	FBpp0113078|FBgn0000562|CG4051-PB|egl-PB FBpp0309937|FBgn0000562|CG4051-PC|egl-PC	0.9988	FBpp0113078 type=protein; loc=2R:complement(join(23744337..23744502,23738626..23738871,23736474..23738424,23736314..23736412,23736002..23736251,23735854..23735942,23735575..23735788)); ID=FBpp0113078; name=egl-PB; parent=FBgn0000562,FBtr0114586; dbxref=FlyBase:FBpp0113078,FlyBase_Annotation_IDs:CG4051-PB,REFSEQ:NP_726360,GB_protein:AAF47054,FlyMine:FBpp0113078,modMine:FBpp0113078; MD5=631950223c6…	0.9	1	0.11	VSTEVSDLK
222	FBpp0088490|FBgn0264855|CG4260-PA|AP-2alpha-PA FBpp0088945|FBgn0264855|CG4260-PB|AP-2alpha-PB	0.9988	FBpp0088490 type=protein; loc=2L:complement(join(413396..413459,412447..412658,411782..412237,411129..411718,410127..411060,409790..410073,409532..409736,409388..409465)); ID=FBpp0088490; name=AP-2alpha-PA; parent=FBgn0264855,FBtr0089488; dbxref=FlyBase:FBpp0088490,FlyBase_Annotation_IDs:CG4260-PA,GB_protein:AAF56103.2,REFSEQ:NP_476819,GB_protein:AAF56103,FlyMine:FBpp0088490,modMine:FBpp0088490; …	1.6	1	0.11	LLQNYNPVTEEAGVR
220	FBpp0086253|FBgn0034144|CG5089-PA|CG5089-PA	0.9988	FBpp0086253 type=protein; loc=2R:16598968..16600278; ID=FBpp0086253; name=CG5089-PA; parent=FBgn0034144,FBtr0087107; dbxref=FlyBase:FBpp0086253,FlyBase_Annotation_IDs:CG5089-PA,GB_protein:AAF57975.2,REFSEQ:NP_611142,GB_protein:AAF57975,FlyMine:FBpp0086253,modMine:FBpp0086253; MD5=2d3cef185ee5faa1e63028e02d390740; length=436; release=r6.09; species=Dmel;	4.1	1	0.11	YTFDDQTQAQIQGIKKMK
219	FBpp0085303|FBgn0051600|CG31600-PA|CG31600-PA FBpp0310414|FBgn0051600|CG31600-PB|CG31600-PB	0.9988	FBpp0085303 type=protein; loc=2L:complement(join(21915258..21915302,21915016..21915198,21914802..21914966,21914440..21914748)); ID=FBpp0085303; name=CG31600-PA; parent=FBgn0051600,FBtr0085949; dbxref=FlyBase:FBpp0085303,FlyBase_Annotation_IDs:CG31600-PA,GB_protein:AAN11138.1,REFSEQ:NP_724367,GB_protein:AAN11138,FlyMine:FBpp0085303,modMine:FBpp0085303; MD5=59c3454a946f1e3dfc718c709564daed; length=…	8.3	1	0.11	LAIFVELVILLILAATLLK
218	FBpp0085273|FBgn0022893|CG2207-PA|Df31-PA FBpp0085274|FBgn0022893|CG2207-PB|Df31-PB FBpp0099688|FBgn0022893|CG2207-PF|Df31-PF	0.9988	FBpp0085273 type=protein; loc=2L:complement(join(21629667..21629692,21627842..21628209,21627600..21627757)); ID=FBpp0085273; name=Df31-PA; parent=FBgn0022893,FBtr0085919; dbxref=FlyBase_Annotation_IDs:CG2207-PA,FlyBase:FBpp0085273,GB_protein:AAF57222.1,REFSEQ:NP_523614,GB_protein:AAF57222; MD5=8f7cfd40746a63c3fa185eba8c577a1a; length=183; release=r6.09; species=Dmel;;FBpp0085274 type=protein; loc…	18.0	1	0.13	ESSEAVLPAVENGSEEVTNGDSTDAPAIEAVKR
217	FBpp0081820|FBgn0037874|CG4800-PA|Tctp-PA FBpp0312492|FBgn0037874|CG4800-PB|Tctp-PB	0.9988	FBpp0081820 type=protein; loc=3R:11210381..11210899; ID=FBpp0081820; name=Tctp-PA; parent=FBgn0037874,FBtr0082344; dbxref=FlyBase:FBpp0081820,FlyBase_Annotation_IDs:CG4800-PA,GB_protein:AAF54603.1,REFSEQ:NP_650048,GB_protein:AAF54603,FlyMine:FBpp0081820,modMine:FBpp0081820; MD5=194d55b50f5e517ec07810161a7b3d5b; length=172; release=r6.09; species=Dmel;;FBpp0312492 type=protein; loc=3R:11210381..11…	12.2	1	0.13	LVDDVIYEVYGK+SPDQVDIFK
216	FBpp0079358|FBgn0052985|CG32985-PA|CG32985-PA	0.9988	FBpp0079358 type=protein; loc=2L:join(8962617..8962942,8963003..8963288,8963355..8964599); ID=FBpp0079358; name=CG32985-PA; parent=FBgn0052985,FBtr0079757; dbxref=FlyBase:FBpp0079358,FlyBase_Annotation_IDs:CG32985-PA,GB_protein:AAO41176.1,REFSEQ:NP_788013,GB_protein:AAO41176,FlyMine:FBpp0079358,modMine:FBpp0079358; MD5=4001c74c416983d6437438d54a66c35e; length=618; release=r6.09; species=Dmel;	3.9	1	0.11	DPPQNVKPVKKASVIMYGIDTVSR
214	FBpp0075109|FBgn0063485|CG3849-PA|Lasp-PA FBpp0099495|FBgn0063485|CG3849-PB|Lasp-PB FBpp0297281|FBgn0063485|CG3849-PC|Lasp-PC	0.9988	FBpp0075109 type=protein; loc=3L:complement(join(16710943..16711011,16694202..16694296,16681238..16681370,16680812..16680947,16678808..16679473,16678425..16678660,16678179..16678358)); ID=FBpp0075109; name=Lasp-PA; parent=FBgn0063485,FBtr0075350; dbxref=FlyBase:FBpp0075109,FlyBase_Annotation_IDs:CG3849-PA,GB_protein:AAF49426.3,REFSEQ:NP_648912,GB_protein:AAF49426,FlyMine:FBpp0075109,modMine:FBpp0…	2.4	1	0.11	IADYDPLTDGPR
213	FBpp0071975|FBgn0015903|CG5393-PB|apt-PB FBpp0071976|FBgn0015903|CG5393-PD|apt-PD FBpp0071977|FBgn0015903|CG5393-PE|apt-PE FBpp0071978|FBgn0015903|CG5393-PC|apt-PC FBpp0071979|FBgn0015903|CG5393-PA|apt-PA FBpp0305146|FBgn0015903|CG5393-PF|apt-PF	0.9988	FBpp0071975 type=protein; loc=2R:join(23565030..23565050,23596892..23596997,23597060..23597320,23597384..23597630,23597693..23598527); ID=FBpp0071975; name=apt-PB; parent=FBgn0015903,FBtr0072066; dbxref=FlyBase:FBpp0071975,FlyBase_Annotation_IDs:CG5393-PB,GB_protein:AAF47031.2,REFSEQ:NP_477179,GB_protein:AAF47031,FlyMine:FBpp0071975,modMine:FBpp0071975; MD5=f4023490f47e77a9d5f73f86e38b8ccc; lengt…	6.6	1	0.11	TSSGSMLGSEDQAPVLAPSVPASSDSQALER
228	FBpp0079500|FBgn0004867|CG5920-PA|RpS2-PA FBpp0303531|FBgn0004867|CG5920-PB|RpS2-PB FBpp0311561|FBgn0004867|CG5920-PC|RpS2-PC	0.9987	FBpp0079500 type=protein; loc=2L:complement(9896327..9897130); ID=FBpp0079500; name=RpS2-PA; parent=FBgn0004867,FBtr0079905; dbxref=FlyBase:FBpp0079500,FlyBase_Annotation_IDs:CG5920-PA,GB_protein:AAF52822.1,REFSEQ:NP_476874,GB_protein:AAF52822,FlyMine:FBpp0079500,modMine:FBpp0079500; MD5=207bcaed11f5ff09092a8f6cd10003e0; length=267; release=r6.09; species=Dmel;;FBpp0303531 type=protein; loc=2L:co…	4.9	1	0.11	SLEEIYLYSLPIK
227	FBpp0074709|FBgn0010417|CG32211-PA|Taf6-PA FBpp0305470|FBgn0010417|CG32211-PB|Taf6-PB	0.9987	FBpp0074709 type=protein; loc=3L:join(19599160..19600044,19600107..19600276,19600334..19600789,19600910..19601219); ID=FBpp0074709; name=Taf6-PA; parent=FBgn0010417,FBtr0074941; dbxref=GB_protein:AAF49139.2,FlyBase:FBpp0074709,FlyBase_Annotation_IDs:CG32211-PA,REFSEQ:NP_524161,GB_protein:AAF49139,FlyMine:FBpp0074709,modMine:FBpp0074709; MD5=390a32b35746666b0daed379a2a68f6f; length=606; release=r6…	1.3	1	0.11	IPLDLTLR
226	FBpp0072581|FBgn0261243|CG1009-PD|Psa-PD FBpp0072582|FBgn0261243|CG1009-PB|Psa-PB FBpp0072583|FBgn0261243|CG1009-PC|Psa-PC FBpp0072584|FBgn0261243|CG1009-PA|Psa-PA FBpp0072585|FBgn0261243|CG1009-PE|Psa-PE FBpp0072586|FBgn0261243|CG1009-PF|Psa-PF FBpp0297512|FBgn0261243|CG1009-PH|Psa-PH FBpp0305587|FBgn0261243|CG1009-PI|Psa-PI	0.9987	FBpp0072581 type=protein; loc=3L:join(1518674..1518796,1519947..1520763,1521134..1522458,1522522..1522644,1522707..1522919); ID=FBpp0072581; name=Psa-PD; parent=FBgn0261243,FBtr0072697; dbxref=FlyBase:FBpp0072581,FlyBase_Annotation_IDs:CG1009-PD,GB_protein:AAN11483.1,REFSEQ:NP_728617,GB_protein:AAN11483; MD5=b3c221aecf56a0f7e64c45678258d23a; length=866; release=r6.09; species=Dmel;;FBpp0072582 ty…	1.0	1	0.11	ETFVLVDPK
225	FBpp0072421|FBgn0000541|CG32346-PA|E(bx)-PA FBpp0072422|FBgn0000541|CG32346-PB|E(bx)-PB FBpp0089425|FBgn0000541|CG32346-PC|E(bx)-PC FBpp0290562|FBgn0000541|CG32346-PE|E(bx)-PE FBpp0290563|FBgn0000541|CG32346-PF|E(bx)-PF FBpp0304411|FBgn0000541|CG32346-PG|E(bx)-PG FBpp0304412|FBgn0000541|CG32346-PH|E(bx)-PH FBpp0304413|FBgn0000541|CG32346-PI|E(bx)-PI FBpp0304414|FBgn0000541|CG32346-PJ|E(bx)-PJ	0.9987	FBpp0072421 type=protein; loc=3L:complement(join(245928..246216,241564..245475,241118..241501,240734..241057,239243..240667,239055..239185,236139..236427,235579..236074,235410..235514,234982..235345,234568..234652,234299..234504)); ID=FBpp0072421; name=E(bx)-PA; parent=FBgn0000541,FBtr0072521; dbxref=FlyBase:FBpp0072421,FlyBase_Annotation_IDs:CG32346-PA,GB_protein:AAN11431.1,REFSEQ:NP_728507,GB_p…	0.9	1	0.11	GYESEYHYGSDFGDSEEDK
238	FBpp0288950|FBgn0259188|CG42292-PA|Ir7f-PA	0.9986	FBpp0288950 type=protein; loc=X:complement(join(7883656..7884026,7883080..7883602,7882056..7883027)); ID=FBpp0288950; name=Ir7f-PA; parent=FBgn0259188,FBtr0299672; dbxref=FlyBase:FBpp0288950,FlyBase_Annotation_IDs:CG42292-PA,REFSEQ:NP_001138177,GB_protein:ACL82909,FlyMine:FBpp0288950,modMine:FBpp0288950; MD5=a91c1a62b1df45310efd93c92ef8e6f7; length=621; release=r6.09; species=Dmel;	3.2	1	0.11	HLGTAHWFEYMMNILMDSWR
237	FBpp0086766|FBgn0050485|CG30485-PA|CG30485-PA	0.9986	FBpp0086766 type=protein; loc=2R:13849891..13852818; ID=FBpp0086766; name=CG30485-PA; parent=FBgn0050485,FBtr0087640; dbxref=FlyBase:FBpp0086766,FlyBase_Annotation_IDs:CG30485-PA,GB_protein:AAM71009.1,REFSEQ:NP_725331,GB_protein:AAM71009,FlyMine:FBpp0086766,modMine:FBpp0086766; MD5=776beef67887e8c2f33bba04fc0bedc0; length=975; release=r6.09; species=Dmel;	1.8	1	0.11	SCSSDSCSHWSCHSNDTR
236	FBpp0085448|FBgn0033085|CG15908-PA|CG15908-PA	0.9986	FBpp0085448 type=protein; loc=2R:join(6668185..6668256,6668309..6668707); ID=FBpp0085448; name=CG15908-PA; parent=FBgn0033085,FBtr0086114; dbxref=FlyBase:FBpp0085448,FlyBase_Annotation_IDs:CG15908-PA,GB_protein:AAF57371.1,REFSEQ:NP_610220,GB_protein:AAF57371,FlyMine:FBpp0085448,modMine:FBpp0085448; MD5=c7193fa46967f9c781f990b30f45e266; length=156; release=r6.09; species=Dmel;	13.5	1	0.11	QKELSGQAAPQGEERSLCTIM
235	FBpp0083659|FBgn0038989|CG6937-PA|CG6937-PA	0.9986	FBpp0083659 type=protein; loc=3R:join(22584863..22584958,22585026..22585370,22585434..22586063); ID=FBpp0083659; name=CG6937-PA; parent=FBgn0038989,FBtr0084266; dbxref=FlyBase:FBpp0083659,FlyBase_Annotation_IDs:CG6937-PA,GB_protein:AAF56024.1,REFSEQ:NP_651066,GB_protein:AAF56024,FlyMine:FBpp0083659,modMine:FBpp0083659; MD5=5300ce6b3da38cc760fa4b603e709670; length=356; release=r6.09; species=Dmel;	2.0	1	0.11	QTLNFFR
234	FBpp0083584|FBgn0038924|CG6028-PA|CG6028-PA	0.9986	FBpp0083584 type=protein; loc=3R:complement(join(22025140..22025404,22024926..22025053,22024366..22024854)); ID=FBpp0083584; name=CG6028-PA; parent=FBgn0038924,FBtr0084186; dbxref=FlyBase:FBpp0083584,FlyBase_Annotation_IDs:CG6028-PA,GB_protein:AAF55945.2,REFSEQ:NP_651002,GB_protein:AAF55945,FlyMine:FBpp0083584,modMine:FBpp0083584; MD5=8ea0923cf2afd03937a74162b05015d3; length=293; release=r6.09; s…	4.8	1	0.11	ILIAQDPNLEELAK
233	FBpp0081374|FBgn0263231|CG9748-PA|bel-PA FBpp0306433|FBgn0263231|CG9748-PB|bel-PB	0.9986	FBpp0081374 type=protein; loc=3R:complement(join(8659963..8660007,8658015..8658387,8655987..8657843,8655785..8655906)); ID=FBpp0081374; name=bel-PA; parent=FBgn0263231,FBtr0081888; dbxref=FlyBase:FBpp0081374,FlyBase_Annotation_IDs:CG9748-PA,GB_protein:AAF54262.1,REFSEQ:NP_536783,GB_protein:AAF54262,FlyMine:FBpp0081374,modMine:FBpp0081374; MD5=7a5214f0ded2bee922609d09b676d354; length=798; release=…	1.4	1	0.11	ELATQIFEEAK
232	FBpp0079771|FBgn0004363|CG6647-PA|porin-PA FBpp0079772|FBgn0004363|CG6647-PB|porin-PB FBpp0100039|FBgn0004363|CG6647-PC|porin-PC FBpp0293784|FBgn0004363|CG6647-PD|porin-PD FBpp0304343|FBgn0004363|CG6647-PE|porin-PE	0.9986	FBpp0079771 type=protein; loc=2L:complement(join(10848544..10848863,10848241..10848468,10847868..10848168)); ID=FBpp0079771; name=porin-PA; parent=FBgn0004363,FBtr0080182; dbxref=FlyBase_Annotation_IDs:CG6647-PA,FlyBase:FBpp0079771,GB_protein:AAF53022.1,REFSEQ:NP_476813,GB_protein:AAF53022; MD5=e98fb50e922a689b02694297d58c4742; length=282; release=r6.09; species=Dmel;;FBpp0079772 type=protein; lo…	4.6	1	0.11	LTTNNFALGYTTK
231	FBpp0078510|FBgn0037279|CG1129-PB|CG1129-PB FBpp0078511|FBgn0037279|CG1129-PA|CG1129-PA FBpp0311383|FBgn0037279|CG1129-PD|CG1129-PD FBpp0311384|FBgn0037279|CG1129-PE|CG1129-PE	0.9986	FBpp0078510 type=protein; loc=3R:join(4813803..4813976,4814239..4814773,4815287..4815687); ID=FBpp0078510; name=CG1129-PB; parent=FBgn0037279,FBtr0078870; dbxref=FlyBase:FBpp0078510,FlyBase_Annotation_IDs:CG1129-PB,GB_protein:AAF52089.1,REFSEQ:NP_730877,GB_protein:AAF52089; MD5=b01fc4a44a37ee22e26673a1440dd0d7; length=369; release=r6.09; species=Dmel;;FBpp0078511 type=protein; loc=3R:join(4813803…	4.9	1	0.11	LYTGPGVVGNVLVDPTAK
230	FBpp0074962|FBgn0004401|CG6143-PA|Pep-PA FBpp0074963|FBgn0004401|CG6143-PB|Pep-PB FBpp0089253|FBgn0004401|CG6143-PC|Pep-PC FBpp0293516|FBgn0004401|CG6143-PD|Pep-PD	0.9986	FBpp0074962 type=protein; loc=3L:complement(join(17643363..17643665,17640027..17640053)); ID=FBpp0074962; name=Pep-PA; parent=FBgn0004401,FBtr0075198; dbxref=GB_protein:AAF49317.3,GB_protein:AAF49317.2,FlyBase:FBpp0074962,FlyBase_Annotation_IDs:CG6143-PA,REFSEQ:NP_730290,GB_protein:AAF49317,REFSEQ:NP_730290,GB_protein:AAF49317,FlyMine:FBpp0074962,modMine:FBpp0074962; MD5=1da03060a3242b399a5da63ac…	11.0	1	0.11	NQNPPSLLDLPR
229	FBpp0073949|FBgn0030718|CG9172-PA|ND-20-PA FBpp0073950|FBgn0030718|CG9172-PB|ND-20-PB FBpp0084806|FBgn0039669|CG2014-PA|ND-20L-PA FBpp0308934|FBgn0039669|CG2014-PB|ND-20L-PB FBpp0309363|FBgn0030718|CG9172-PC|ND-20-PC	0.9986	FBpp0073949 type=protein; loc=X:complement(15986011..15986676); ID=FBpp0073949; name=ND-20-PA; parent=FBgn0030718,FBtr0074151; dbxref=GB_protein:AAF48552.1,FlyBase:FBpp0073949,FlyBase_Annotation_IDs:CG9172-PA,REFSEQ:NP_573097,GB_protein:AAF48552,FlyMine:FBpp0073949,modMine:FBpp0073949; MD5=3309fc94bfe314740e66f80b298f9fa9; length=221; release=r6.09; species=Dmel;;FBpp0073950 type=protein; loc=X:c…	4.2	1	0.11	LDDLLNWGR
241	FBpp0087985|FBgn0261385|CG2092-PA|scra-PA FBpp0087986|FBgn0261385|CG2092-PB|scra-PB	0.9985	FBpp0087985 type=protein; loc=2R:join(7590444..7590461,7590568..7590882,7590946..7591425,7591507..7591873,7591938..7592303,7592362..7592533,7592695..7592833,7592901..7593077,7593139..7593360,7593418..7593781,7593895..7594193,7594257..7594976); ID=FBpp0087985; name=scra-PA; parent=FBgn0261385,FBtr0088911; dbxref=FlyBase_Annotation_IDs:CG2092-PA,FlyBase:FBpp0087985,GB_protein:AAM71099.1,REFSEQ:NP_7…	1.1	1	0.11	QQSANSSNSTPVR
240	FBpp0087250|FBgn0021795|CG9035-PA|Tapdelta-PA FBpp0311866|FBgn0021795|CG9035-PB|Tapdelta-PB	0.9985	FBpp0087250 type=protein; loc=2R:complement(join(11370773..11371012,11370453..11370713)); ID=FBpp0087250; name=Tapdelta-PA; parent=FBgn0021795,FBtr0088153; dbxref=FlyBase:FBpp0087250,FlyBase_Annotation_IDs:CG9035-PA,GB_protein:AAF58651.1,REFSEQ:NP_610679,GB_protein:AAF58651,FlyMine:FBpp0087250,modMine:FBpp0087250; MD5=bf33d2cfa08fef1fcf9e77cde5d9455d; length=166; release=r6.09; species=Dmel;;FBpp…	6.0	1	0.11	SLLDISVPTK
239	FBpp0073010|FBgn0004888|CG1065-PA|Scsalpha-PA FBpp0292215|FBgn0004888|CG1065-PB|Scsalpha-PB	0.9985	FBpp0073010 type=protein; loc=3L:join(3814319..3814355,3816632..3817080,3817437..3817721,3817784..3817999); ID=FBpp0073010; name=Scsalpha-PA; parent=FBgn0004888,FBtr0073151; dbxref=FlyBase:FBpp0073010,FlyBase_Annotation_IDs:CG1065-PA,GB_protein:AAF47796.2,REFSEQ:NP_523905,GB_protein:AAF47796,FlyMine:FBpp0073010,modMine:FBpp0073010; MD5=770d68231aafea52ee150be7f7454d1f; length=328; release=r6.09; …	4.6	1	0.11	GIILIGEIGGVAEEK
248	FBpp0289018|FBgn0259219|CG17042-PA|CG42319-PE FBpp0289019|FBgn0259219|CG42319-PF|CG42319-PF	0.9984	FBpp0289018 type=protein; loc=2R:join(13260688..13260894,13262643..13262794,13262906..13262997,13264370..13265121,13265321..13265388,13265453..13265540); ID=FBpp0289018; name=CG42319-PE; parent=FBgn0259219,FBtr0299740; dbxref=FlyBase_Annotation_IDs:CG17042-PA,FlyBase:FBpp0086865,FlyBase:FBpp0289018,FlyBase_Annotation_IDs:CG42319-PE,REFSEQ:NP_001137648,GB_protein:ACL83102,FlyMine:FBpp0289018,modMi…	2.7	1	0.11	LSAIAEIPK
246	FBpp0086013|FBgn0034258|CG4954-PA|eIF3-S8-PA FBpp0309235|FBgn0034258|CG4954-PB|eIF3-S8-PB	0.9984	FBpp0086013 type=protein; loc=2R:join(17666067..17666159,17666222..17668861); ID=FBpp0086013; name=eIF3-S8-PA; parent=FBgn0034258,FBtr0086836; dbxref=FlyBase:FBpp0086013,FlyBase_Annotation_IDs:CG4954-PA,GB_protein:AAF57818.1,REFSEQ:NP_611242,GB_protein:AAF57818,FlyMine:FBpp0086013,modMine:FBpp0086013; MD5=d2c71da1cca2c3e0984f6a9688d8d595; length=910; release=r6.09; species=Dmel;;FBpp0309235 type=…	0.9	1	0.11	KIEHLYYK
245	FBpp0080835|FBgn0032833|CG10664-PA|COX4-PA FBpp0080836|FBgn0032833|CG10664-PB|COX4-PB FBpp0304537|FBgn0032833|CG10664-PC|COX4-PC FBpp0304538|FBgn0032833|CG10664-PD|COX4-PD	0.9984	FBpp0080835 type=protein; loc=2L:join(19959280..19959691,19959751..19959887); ID=FBpp0080835; name=COX4-PA; parent=FBgn0032833,FBtr0081300; dbxref=GB_protein:AAF53857.1,FlyBase:FBpp0080835,FlyBase_Annotation_IDs:CG10664-PA,REFSEQ:NP_610013,GB_protein:AAF53857,FlyMine:FBpp0080835; MD5=5f9cd23e091851ec5fd0a1d5ca9af947; length=182; release=r6.09; species=Dmel;;FBpp0080836 type=protein; loc=2L:join(1…	8.2	1	0.11	IIDLEINPVTGLTSK
244	FBpp0079278|FBgn0020497|CG13387-PA|emb-PA FBpp0312321|FBgn0020497|CG13387-PB|emb-PB	0.9984	FBpp0079278 type=protein; loc=2L:join(8404288..8405779,8405916..8406286,8406376..8406855,8406924..8407256,8407323..8407688,8407775..8407924); ID=FBpp0079278; name=emb-PA; parent=FBgn0020497,FBtr0079663; dbxref=FlyBase:FBpp0079278,FlyBase_Annotation_IDs:CG13387-PA,GB_protein:AAG22423.2,REFSEQ:NP_723391,GB_protein:AAG22423,FlyMine:FBpp0079278,modMine:FBpp0079278; MD5=d458d192b10be9df690b27d3d2bff62…	0.9	1	0.11	LAQSILTTLK
243	FBpp0071532|FBgn0034628|CG9707-PA|Acox57D-p-PA FBpp0309692|FBgn0034628|CG9707-PB|Acox57D-p-PB	0.9984	FBpp0071532 type=protein; loc=2R:join(21386682..21386823,21386915..21387077,21387142..21387434,21387498..21387903,21387965..21388577,21388651..21388806,21388871..21389131); ID=FBpp0071532; name=Acox57D-p-PA; parent=FBgn0034628,FBtr0071606; dbxref=FlyBase:FBpp0071532,FlyBase_Annotation_IDs:CG9707-PA,GB_protein:AAF46722.1,REFSEQ:NP_523802,GB_protein:AAF46722,FlyMine:FBpp0071532,modMine:FBpp0071532;…	2.4	1	0.11	KTDQFVLNTPNISSYK
252	FBpp0087192|FBgn0086712|CG9006-PA|Egm-PA	0.9983	FBpp0087192 type=protein; loc=2R:complement(join(11617902..11618971,11617516..11617840,11616930..11617454)); ID=FBpp0087192; name=Egm-PA; parent=FBgn0086712,FBtr0088090; dbxref=FlyBase:FBpp0087192,FlyBase_Annotation_IDs:CG9006-PA,GB_protein:AAF58637.1,REFSEQ:NP_610687,GB_protein:AAF58637,FlyMine:FBpp0087192,modMine:FBpp0087192; MD5=a58af93e26a266b34413605bbcf3803f; length=639; release=r6.09; spec…	2.2	1	0.11	SKGYFAVHPLTFNF
250	FBpp0072687|FBgn0026372|CG7977-PA|RpL23A-PA	0.9983	FBpp0072687 type=protein; loc=3L:complement(join(1668596..1668626,1667809..1668221,1667346..1667735)); ID=FBpp0072687; name=RpL23A-PA; parent=FBgn0026372,FBtr0072805; dbxref=FlyBase:FBpp0072687,FlyBase_Annotation_IDs:CG7977-PA,GB_protein:AAF47545.1,REFSEQ:NP_523886,GB_protein:AAF47545,FlyMine:FBpp0072687,modMine:FBpp0072687; MD5=72c109ba1880501fee25f5f1a556a4f0; length=277; release=r6.09; species…	3.6	1	0.11	DYDALDIANK
255	FBpp0082121|FBgn0011745|CG6174-PA|Arp1-PA	0.9982	FBpp0082121 type=protein; loc=3R:join(12691822..12691869,12692643..12692707,12692770..12692944,12693004..12693155,12693215..12693761,12693830..12693973); ID=FBpp0082121; name=Arp1-PA; parent=FBgn0011745,FBtr0082652; dbxref=FlyBase:FBpp0082121,FlyBase_Annotation_IDs:CG6174-PA,GB_protein:AAF54853.1,REFSEQ:NP_524331,GB_protein:AAF54853,FlyMine:FBpp0082121,modMine:FBpp0082121; MD5=105a2c307c3dcba5cd3…	2.1	1	0.11	IWSYIYSK
254	FBpp0080450|FBgn0032600|CG17912-PA|BuGZ-PA FBpp0111954|FBgn0032600|CG17912-PB|BuGZ-PB FBpp0300959|FBgn0032600|CG17912-PC|BuGZ-PC FBpp0300960|FBgn0032600|CG17912-PD|BuGZ-PD FBpp0302976|FBgn0032600|CG17912-PE|BuGZ-PE FBpp0302977|FBgn0032600|CG17912-PF|BuGZ-PF FBpp0310325|FBgn0032600|CG17912-PG|BuGZ-PG	0.9982	FBpp0080450 type=protein; loc=2L:join(16743530..16743570,16743760..16744067,16744124..16744385,16744690..16745152); ID=FBpp0080450; name=BuGZ-PA; parent=FBgn0032600,FBtr0080893; dbxref=FlyBase:FBpp0080450,FlyBase_Annotation_IDs:CG17912-PA,GB_protein:AAF53563.2,REFSEQ:NP_609808,GB_protein:AAF53563,FlyMine:FBpp0080450,modMine:FBpp0080450; MD5=9854e9903caae567cc8102737f66855c; length=357; release=r6…	3.9	1	0.11	LAAALASLANPQSR
253	FBpp0078557|FBgn0037240|CG1084-PA|Cont-PA	0.9982	FBpp0078557 type=protein; loc=3R:join(4381968..4382817,4382870..4384555,4384891..4385057,4385121..4385993,4386050..4386218,4386280..4386413,4386469..4386762); ID=FBpp0078557; name=Cont-PA; parent=FBgn0037240,FBtr0078917; dbxref=FlyBase:FBpp0078557,FlyBase_Annotation_IDs:CG1084-PA,GB_protein:AAF52137.2,REFSEQ:NP_649461,GB_protein:AAF52137,FlyMine:FBpp0078557,modMine:FBpp0078557; MD5=fce68333aaa597…	1.7	1	0.11	LINDVTLSCLANGYPTPSYTWYR
257	FBpp0087861|FBgn0033264|CG2158-PA|Nup50-PA	0.9981	FBpp0087861 type=protein; loc=2R:join(8123138..8123363,8123420..8124549,8124610..8124948); ID=FBpp0087861; name=Nup50-PA; parent=FBgn0033264,FBtr0088783; dbxref=FlyBase:FBpp0087861,FlyBase_Annotation_IDs:CG2158-PA,GB_protein:AAF59131.1,REFSEQ:NP_610355,GB_protein:AAF59131,FlyMine:FBpp0087861,modMine:FBpp0087861; MD5=be5d93959adbf8ce49e5360e86ab60a5; length=564; release=r6.09; species=Dmel;	4.6	1	0.11	TSSSSTSLTSTMETSEYRESVADLNR
256	FBpp0087613|FBgn0010342|CG1825-PA|Map60-PA	0.9981	FBpp0087613 type=protein; loc=2R:join(9591029..9591300,9591365..9592415); ID=FBpp0087613; name=Map60-PA; parent=FBgn0010342,FBtr0088530; dbxref=FlyBase:FBpp0087613,FlyBase_Annotation_IDs:CG1825-PA,GB_protein:AAF58917.1,REFSEQ:NP_476952,GB_protein:AAF58917,FlyMine:FBpp0087613,modMine:FBpp0087613; MD5=1d7c96b18a50e0348d2738210dbf945b; length=440; release=r6.09; species=Dmel;	3.0	1	0.11	EKVLHPNNGGASK
261	FBpp0302699|FBgn0263774|CG43691-PC|CG43691-PC FBpp0311856|FBgn0263774|CG43691-PD|CG43691-PD	0.9980	FBpp0302699 type=protein; loc=2R:complement(join(13390525..13393218,13389853..13390449)); ID=FBpp0302699; name=CG43691-PC; parent=FBgn0263774,FBtr0310562; dbxref=FlyBase_Annotation_IDs:CG43691-PC,FlyBase:FBpp0302699,REFSEQ:NP_001260953,GB_protein:AGB93485; MD5=3cbcf9a70d5fb5564617fbe973bb3421; length=1096; release=r6.09; species=Dmel;;FBpp0311856 type=protein; loc=2R:complement(join(13390525..133…	0.6	1	0.11	NPKINRK
259	FBpp0078134|FBgn0000100|CG7490-PA|RpLP0-PA FBpp0306232|FBgn0000100|CG7490-PB|RpLP0-PB	0.9980	FBpp0078134 type=protein; loc=3L:join(22076288..22076341,22076416..22077315); ID=FBpp0078134; name=RpLP0-PA; parent=FBgn0000100,FBtr0078481; dbxref=FlyBase:FBpp0078134,FlyBase_Annotation_IDs:CG7490-PA,GB_protein:AAF51807.1,REFSEQ:NP_524211,GB_protein:AAF51807,FlyMine:FBpp0078134,modMine:FBpp0078134; MD5=86e1796e988a2ee9e406941fb4905ecb; length=317; release=r6.09; species=Dmel;;FBpp0306232 type=pr…	3.8	1	0.11	TSFFQALSIPTK
258	FBpp0075764|FBgn0036213|CG7283-PA|RpL10Ab-PA FBpp0311303|FBgn0036213|CG7283-PF|RpL10Ab-PF	0.9980	FBpp0075764 type=protein; loc=3L:join(11822886..11822890,11823200..11823355,11823658..11824150); ID=FBpp0075764; name=RpL10Ab-PA; parent=FBgn0036213,FBtr0076032; dbxref=FlyBase:FBpp0075764,FlyBase_Annotation_IDs:CG7283-PA,GB_protein:AAF50002.2,REFSEQ:NP_648514,GB_protein:AAF50002,FlyMine:FBpp0075764,modMine:FBpp0075764; MD5=10f16de0b4b7aa8b0b1fe2b1479d7ba8; length=217; release=r6.09; species=Dmel…	28.1	1	0.11	DTLYEGVNGLLEASAK
262	FBpp0072165|FBgn0034985|CG3328-PA|CG3328-PA FBpp0310078|FBgn0034985|CG3328-PB|CG3328-PB FBpp0310079|FBgn0034985|CG3328-PC|CG3328-PC	0.9978	FBpp0072165 type=protein; loc=2R:join(24166474..24166498,24168458..24169880,24170127..24170766,24170828..24171096,24171170..24172271,24172327..24172838,24173036..24173255,24173316..24173396); ID=FBpp0072165; name=CG3328-PA; parent=FBgn0034985,FBtr0072257; dbxref=GB_protein:AAF47176.2,FlyBase:FBpp0072165,FlyBase_Annotation_IDs:CG3328-PA,GB_protein:AAF47176.3,REFSEQ:NP_611893,GB_protein:AAF47176,Fl…	0.8	1	0.11	VDAGLQMSPLR
266	FBpp0289029|FBgn0265998|CG42320-PP|Doa-PP FBpp0300822|FBgn0265998|CG42320-PX|Doa-PX	0.9977	FBpp0289029 type=protein; loc=3R:join(28905808..28907337,28907710..28911177,28919492..28919567,28920225..28920291,28920354..28920467,28920537..28920627,28920690..28920860,28920920..28921089,28921156..28921269,28921341..28921549,28921615..28921742); ID=FBpp0289029; name=Doa-PP; parent=FBgn0265998,FBtr0299751; dbxref=FlyBase:FBpp0289029,FlyBase_Annotation_IDs:CG42320-PP,REFSEQ:NP_001014681,GB_prote…	1.2	1	0.11	IIIIKKIIVPK
265	FBpp0075175|FBgn0036623|CG4729-PA|CG4729-PA FBpp0075176|FBgn0036623|CG4729-PC|CG4729-PC FBpp0075177|FBgn0036623|CG4729-PB|CG4729-PB FBpp0075178|FBgn0036623|CG4729-PD|CG4729-PD FBpp0300976|FBgn0036623|CG4729-PE|CG4729-PE	0.9977	FBpp0075175 type=protein; loc=3L:complement(join(16383927..16384107,16383331..16383866,16382382..16382739,16382072..16382157)); ID=FBpp0075175; name=CG4729-PA; parent=FBgn0036623,FBtr0075417; dbxref=FlyBase:FBpp0075175,FlyBase_Annotation_IDs:CG4729-PA,GB_protein:AAF49471.1,REFSEQ:NP_648888,GB_protein:AAF49471; MD5=5f3bd529f6c00aa6dbdf0c63493ff274; length=386; release=r6.09; species=Dmel;;FBpp0075…	9.1	1	0.11	IIDSFLETGSFFK
264	FBpp0072693|FBgn0025725|CG7961-PB|alphaCOP-PB FBpp0072694|FBgn0025725|CG7961-PA|alphaCOP-PA	0.9977	FBpp0072693 type=protein; loc=3L:complement(join(1644012..1644957,1641197..1643955)); ID=FBpp0072693; name=alphaCOP-PB; parent=FBgn0025725,FBtr0072811; dbxref=FlyBase:FBpp0072693,FlyBase_Annotation_IDs:CG7961-PB,GB_protein:AAF47535.1,REFSEQ:NP_728648,GB_protein:AAF47535; MD5=66c92cebeb44706586c8d2870900e903; length=1234; release=r6.09; species=Dmel;;FBpp0072694 type=protein; loc=3L:complement(joi…	0.8	1	0.11	GFFEGAMVTR
269	FBpp0084029|FBgn0262167|CG6631-PA|ana1-PA FBpp0306443|FBgn0262167|CG6631-PC|ana1-PC	0.9976	FBpp0084029 type=protein; loc=3R:join(24530786..24530914,24530992..24532601,24532679..24532802,24532859..24536185); ID=FBpp0084029; name=ana1-PA; parent=FBgn0262167,FBtr0084645; dbxref=FlyBase:FBpp0084029,FlyBase_Annotation_IDs:CG6631-PA,GB_protein:AAF56311.1,REFSEQ:NP_651268,GB_protein:AAF56311,FlyMine:FBpp0084029,modMine:FBpp0084029; MD5=a9dddb49097a03a2a4bff2d0441b9b73; length=1729; release=r6…	1.6	1	0.11	NMTTAAPPSAPLHPMVVQYINRLLGMTR
268	FBpp0073312|FBgn0030294|CG11750-PA|Pa1-PA	0.9976	FBpp0073312 type=protein; loc=X:join(11359329..11359537,11359604..11359763); ID=FBpp0073312; name=Pa1-PA; parent=FBgn0030294,FBtr0073456; dbxref=FlyBase:FBpp0073312,FlyBase_Annotation_IDs:CG11750-PA,GB_protein:AAF48034.1,REFSEQ:NP_572712,GB_protein:AAF48034,FlyMine:FBpp0073312,modMine:FBpp0073312; MD5=0661be27ee755793eeafdd2bb8b29031; length=122; release=r6.09; species=Dmel;	9.8	1	0.11	TANFAGVMETLK
267	FBpp0071072|FBgn0029992|CG2253-PA|Upf2-PA	0.9976	FBpp0071072 type=protein; loc=X:complement(join(8072502..8075155,8072129..8072420,8071285..8072064)); ID=FBpp0071072; name=Upf2-PA; parent=FBgn0029992,FBtr0071117; dbxref=FlyBase:FBpp0071072,FlyBase_Annotation_IDs:CG2253-PA,GB_protein:AAF46314.1,REFSEQ:NP_572434,GB_protein:AAF46314,FlyMine:FBpp0071072,modMine:FBpp0071072; MD5=6cb406acba64378e799baeeed175963a; length=1241; release=r6.09; species=D…	2.0	1	0.11	RLTLNITERIEEEDYQESLMPPQHR
272	FBpp0085467|FBgn0033101|CG9436-PA|CG9436-PA	0.9975	FBpp0085467 type=protein; loc=2R:complement(6757836..6758771); ID=FBpp0085467; name=CG9436-PA; parent=FBgn0033101,FBtr0086134; dbxref=FlyBase:FBpp0085467,FlyBase_Annotation_IDs:CG9436-PA,GB_protein:AAM70830.1,REFSEQ:NP_610235,GB_protein:AAM70830,FlyMine:FBpp0085467,modMine:FBpp0085467; MD5=981d5eb324210e0f153a10a9487964f5; length=311; release=r6.09; species=Dmel;	4.5	1	0.11	SIGLSNFNAAQTER
271	FBpp0072605|FBgn0035213|CG2199-PB|CG2199-PB FBpp0072606|FBgn0035213|CG2199-PA|CG2199-PA FBpp0304249|FBgn0035213|CG2199-PC|CG2199-PC	0.9975	FBpp0072605 type=protein; loc=3L:complement(join(1342372..1342391,1341928..1342069,1339822..1341861)); ID=FBpp0072605; name=CG2199-PB; parent=FBgn0035213,FBtr0072721; dbxref=FlyBase:FBpp0072605,FlyBase_Annotation_IDs:CG2199-PB,GB_protein:AAN11474.1,REFSEQ:NP_728599,GB_protein:AAN11474,FlyMine:FBpp0072605,modMine:FBpp0072605; MD5=6023a5ba03ed1610f6cfa181bc7c0059; length=733; release=r6.09; species…	1.5	1	0.11	ITDVLETITHR
273	FBpp0080533|FBgn0032636|CG5043-PA|CG5043-PA	0.9974	FBpp0080533 type=protein; loc=2L:join(17433974..17434134,17434198..17434744,17434803..17435269,17435330..17435654); ID=FBpp0080533; name=CG5043-PA; parent=FBgn0032636,FBtr0080980; dbxref=FlyBase:FBpp0080533,FlyBase_Annotation_IDs:CG5043-PA,GB_protein:AAF53609.1,REFSEQ:NP_609838,GB_protein:AAF53609,FlyMine:FBpp0080533,modMine:FBpp0080533; MD5=944a4ee170e9ee928720823d38986e74; length=499; release=r…	1.8	1	0.11	KSVQQMSQK
274	FBpp0079986|FBgn0032454|CG5787-PA|CG5787-PA FBpp0304683|FBgn0032454|CG5787-PB|CG5787-PB	0.9971	FBpp0079986 type=protein; loc=2L:complement(join(12710362..12712306,12709375..12710225,12709253..12709309)); ID=FBpp0079986; name=CG5787-PA; parent=FBgn0032454,FBtr0080405; dbxref=GB_protein:AAF53220.2,FlyBase:FBpp0079986,FlyBase_Annotation_IDs:CG5787-PA,REFSEQ:NP_609589,GB_protein:AAF53220,FlyMine:FBpp0079986,modMine:FBpp0079986; MD5=91ab23d9292595b10087b2783f44e005; length=950; release=r6.09; s…	1.3	1	0.11	LTTEQVVYAIIK
279	FBpp0086269|FBgn0034138|CG8332-PA|RpS15-PA FBpp0086270|FBgn0034138|CG8332-PB|RpS15-PB	0.9970	FBpp0086269 type=protein; loc=2R:complement(join(16571189..16571197,16570917..16571005,16570626..16570848,16570259..16570384)); ID=FBpp0086269; name=RpS15-PA; parent=FBgn0034138,FBtr0087123; dbxref=FlyBase:FBpp0086269,FlyBase_Annotation_IDs:CG8332-PA,GB_protein:AAF57984.1,REFSEQ:NP_611136,GB_protein:AAF57984,FlyMine:FBpp0086269,modMine:FBpp0086269; MD5=dfe1be0f7a42b717525ecab027c7c122; length=148…	12.9	1	0.11	NMIIVPEMTGSIIGVYNGK
278	FBpp0082459|FBgn0038271|CG3731-PA|UQCR-C1-PA FBpp0082460|FBgn0038271|CG3731-PB|UQCR-C1-PB	0.9970	FBpp0082459 type=protein; loc=3R:join(14890358..14890426,14890696..14890902,14890962..14891290,14891353..14891723,14891785..14891876,14891951..14892295); ID=FBpp0082459; name=UQCR-C1-PA; parent=FBgn0038271,FBtr0083000; dbxref=FlyBase:FBpp0082459,FlyBase_Annotation_IDs:CG3731-PA,GB_protein:AAF55110.2,REFSEQ:NP_731954,GB_protein:AAF55110,FlyMine:FBpp0082459,modMine:FBpp0082459; MD5=86d41abaf76ec0ff…	2.6	1	0.11	TLLNIPATQVTK
275	FBpp0070178|FBgn0040350|CG3690-PA|CG3690-PA FBpp0309602|FBgn0040350|CG3690-PB|CG3690-PB	0.9970	FBpp0070178 type=protein; loc=X:complement(join(951440..951882,951197..951375,950658..950839,950364..950599,949958..950250,949733..949892,949544..949671,949430..949485)); ID=FBpp0070178; name=CG3690-PA; parent=FBgn0040350,FBtr0070185; dbxref=GB_protein:AAF45574.3,GB_protein:AAF45574.2,FlyBase:FBpp0070178,FlyBase_Annotation_IDs:CG3690-PA,REFSEQ:NP_569876,GB_protein:AAF45574,FlyMine:FBpp0070178,mod…	2.0	1	0.11	LLANEVIVPVK
281	FBpp0075618|FBgn0011284|CG11276-PA|RpS4-PA FBpp0075619|FBgn0011284|CG11276-PB|RpS4-PB FBpp0312080|FBgn0011284|CG11276-PC|RpS4-PC	0.9969	FBpp0075618 type=protein; loc=3L:join(13042012..13042014,13042110..13042368,13042442..13042539,13043166..13043337,13043574..13043827); ID=FBpp0075618; name=RpS4-PA; parent=FBgn0011284,FBtr0075884; dbxref=FlyBase:FBpp0075618,FlyBase_Annotation_IDs:CG11276-PA,GB_protein:AAF49847.1,REFSEQ:NP_729871,GB_protein:AAF49847,FlyMine:FBpp0075618; MD5=9432bd09df680f6871c732d2390f7b76; length=261; release=r6.…	6.5	1	0.11	TDPTYPAGYMDVITLEK
280	FBpp0072535|FBgn0025525|CG9102-PA|bab2-PA FBpp0305469|FBgn0025525|CG9102-PB|bab2-PB	0.9969	FBpp0072535 type=protein; loc=3L:complement(join(1172758..1174497,1143851..1143929,1143350..1143780,1141968..1142921)); ID=FBpp0072535; name=bab2-PA; parent=FBgn0025525,FBtr0072639; dbxref=FlyBase:FBpp0072535,FlyBase_Annotation_IDs:CG9102-PA,GB_protein:AAF47442.2,REFSEQ:NP_523879,GB_protein:AAF47442,FlyMine:FBpp0072535,modMine:FBpp0072535; MD5=784a6ca76ca8e63e67c6fa1a20283611; length=1067; releas…	1.5	1	0.11	SWRPEAMAEAIFSVLK
283	FBpp0078831|FBgn0031781|CG5972-PA|Arpc4-PA	0.9968	FBpp0078831 type=protein; loc=2L:6125249..6125755; ID=FBpp0078831; name=Arpc4-PA; parent=FBgn0031781,FBtr0079200; dbxref=GB_protein:AAF52346.1,FlyBase:FBpp0078831,FlyBase_Annotation_IDs:CG5972-PA,REFSEQ:NP_608996,GB_protein:AAF52346,FlyMine:FBpp0078831,modMine:FBpp0078831; MD5=24092dd47f342cbe416afb961a6d7c6f; length=168; release=r6.09; species=Dmel;	6.5	1	0.11	VLIEPSINSVR
282	FBpp0074906|FBgn0036762|CG7430-PA|CG7430-PA FBpp0304195|FBgn0036762|CG7430-PB|CG7430-PB	0.9968	FBpp0074906 type=protein; loc=3L:join(17847197..17847238,17847547..17848074,17848138..17849016,17849080..17849145); ID=FBpp0074906; name=CG7430-PA; parent=FBgn0036762,FBtr0075140; dbxref=FlyBase:FBpp0074906,FlyBase_Annotation_IDs:CG7430-PA,GB_protein:AAF49294.1,REFSEQ:NP_649017,GB_protein:AAF49294,FlyMine:FBpp0074906,modMine:FBpp0074906; MD5=da88333728589e9aeb95a103049c2960; length=504; release=r…	2.8	1	0.11	EANVAAAFGKPINF
285	FBpp0085863|FBgn0034345|CG5174-PJ|CG5174-PJ FBpp0085865|FBgn0034345|CG5174-PA|CG5174-PA FBpp0085866|FBgn0034345|CG5174-PH|CG5174-PH FBpp0085868|FBgn0034345|CG5174-PG|CG5174-PG FBpp0085869|FBgn0034345|CG5174-PB|CG5174-PB FBpp0290371|FBgn0034345|CG5174-PL|CG5174-PL FBpp0290372|FBgn0034345|CG5174-PM|CG5174-PM FBpp0297591|FBgn0034345|CG5174-PN|CG5174-PN FBpp0297592|FBgn0034345|CG5174-PO|CG5174-PO FBp…	0.9967	FBpp0085863 type=protein; loc=2R:join(18421544..18421553,18424127..18424251,18424326..18424486,18424607..18424666,18424872..18425034,18425964..18426005); ID=FBpp0085863; name=CG5174-PJ; parent=FBgn0034345,FBtr0086684; dbxref=FlyBase:FBpp0085863,FlyBase_Annotation_IDs:CG5174-PJ,GB_protein:AAM68452.1,REFSEQ:NP_725788,GB_protein:AAM68452,FlyMine:FBpp0085863,modMine:FBpp0085863; MD5=9fdcb2a1ca6480a8b…	4.2	1	0.11	LGITVWK
284	FBpp0077845|FBgn0011205|CG5725-PE|fbl-PE	0.9967	FBpp0077845 type=protein; loc=3L:join(20386524..20386854,20388669..20388847,20389916..20390208,20390268..20390393,20390458..20390634,20390690..20390825,20390886..20391182); ID=FBpp0077845; name=fbl-PE; parent=FBgn0011205,FBtr0078187; dbxref=FlyBase_Annotation_IDs:CG5725-PE,FlyBase:FBpp0077845,GB_protein:AAN12126.1,REFSEQ:NP_524870,GB_protein:AAN12126,FlyMine:FBpp0077845,modMine:FBpp0077845; MD5=a…	3.1	1	0.11	KPTSPSPPTSPVISAK
288	FBpp0081989|FBgn0037960|CG6965-PA|mthl5-PA FBpp0310692|FBgn0037960|CG6965-PB|mthl5-PB	0.9966	FBpp0081989 type=protein; loc=3R:complement(join(11886583..11886835,11885415..11885539,11885181..11885351,11884942..11885123,11884383..11884883,11884063..11884321)); ID=FBpp0081989; name=mthl5-PA; parent=FBgn0037960,FBtr0082515; dbxref=FlyBase:FBpp0081989,FlyBase_Annotation_IDs:CG6965-PA,GB_protein:AAF54714.3,REFSEQ:NP_650126,GB_protein:AAF54714,FlyMine:FBpp0081989,modMine:FBpp0081989; MD5=38707b…	5.0	1	0.11	TCCYNEPPSANDWGDELHYMNGNDY
287	FBpp0078357|FBgn0037354|CG12171-PA|CG12171-PA	0.9966	FBpp0078357 type=protein; loc=3R:5633692..5634465; ID=FBpp0078357; name=CG12171-PA; parent=FBgn0037354,FBtr0078708; dbxref=FlyBase:FBpp0078357,FlyBase_Annotation_IDs:CG12171-PA,GB_protein:AAF51984.1,REFSEQ:NP_649563,GB_protein:AAF51984,FlyMine:FBpp0078357,modMine:FBpp0078357; MD5=af7480ba4ea9bbc3529a67dc309c046b; length=257; release=r6.09; species=Dmel;	4.7	1	0.11	SFPGVLAYNVSK
286	FBpp0070404|FBgn0004397|CG3299-PA|Vinc-PA FBpp0309622|FBgn0004397|CG3299-PB|Vinc-PB FBpp0309623|FBgn0004397|CG3299-PC|Vinc-PC	0.9966	FBpp0070404 type=protein; loc=X:complement(join(2220373..2220429,2215905..2218095,2215713..2215843,2215255..2215653,2215015..2215122)); ID=FBpp0070404; name=Vinc-PA; parent=FBgn0004397,FBtr0070420; dbxref=FlyBase:FBpp0070404,FlyBase_Annotation_IDs:CG3299-PA,GB_protein:AAF45752.1,REFSEQ:NP_476820,GB_protein:AAF45752,FlyMine:FBpp0070404,modMine:FBpp0070404; MD5=7ba1cabc671dbbfd1d32e5bb45c63106; len…	1.6	1	0.11	TIESILDPVAQQVSR
290	FBpp0298358|FBgn0263132|CG43374-PC|Cht6-PC FBpp0298363|FBgn0263132|CG43374-PJ|Cht6-PJ FBpp0298364|FBgn0263132|CG43374-PK|Cht6-PK	0.9965	FBpp0298358 type=protein; loc=X:join(10017724..10017732,10030267..10030330,10030407..10030592,10030731..10031245,10031312..10031497,10031563..10031828,10031889..10032359,10032420..10033376,10033438..10038138,10038252..10038703,10038848..10043541,10048005..10048497,10049514..10049831,10049892..10050415); ID=FBpp0298358; name=Cht6-PC; parent=FBgn0263132,FBtr0307369; dbxref=REFSEQ:NP_001245598,GB_pr…	0.5	1	0.11	EKTSGAGLNALGNDVNSTR
289	FBpp0076152|FBgn0010408|CG3395-PA|RpS9-PA FBpp0076154|FBgn0010408|CG3395-PD|RpS9-PD FBpp0309532|FBgn0010408|CG3395-PE|RpS9-PE	0.9965	FBpp0076152 type=protein; loc=3L:complement(join(9511056..9511278,9510465..9510651,9509981..9510158)); ID=FBpp0076152; name=RpS9-PA; parent=FBgn0010408,FBtr0076423; dbxref=FlyBase:FBpp0076152,FlyBase_Annotation_IDs:CG3395-PA,GB_protein:AAF50249.1,REFSEQ:NP_524004,GB_protein:AAF50249; MD5=7752e85d52003f2a9702c19d0b7cfb88; length=195; release=r6.09; species=Dmel;;FBpp0076154 type=protein; loc=3L:co…	6.2	1	0.11	KQVVNIPSFVVR
292	FBpp0074215|FBgn0024238|CG8649-PA|Fim-PA FBpp0074216|FBgn0024238|CG8649-PC|Fim-PC FBpp0074217|FBgn0024238|CG8649-PD|Fim-PD	0.9962	FBpp0074215 type=protein; loc=X:complement(join(17301360..17301434,17287927..17289037,17287256..17287534,17286937..17287190,17286673..17286876)); ID=FBpp0074215; name=Fim-PA; parent=FBgn0024238,FBtr0074441; dbxref=FlyBase:FBpp0074215,FlyBase_Annotation_IDs:CG8649-PA,GB_protein:AAF48722.1,REFSEQ:NP_523385,GB_protein:AAF48722,FlyMine:FBpp0074215,modMine:FBpp0074215; MD5=198e21e4dbed9eee868a50063764…	2.3	1	0.11	VYALPEDITEVKPK
293	FBpp0081834|FBgn0037891|CG5214-PA|CG5214-PA	0.9961	FBpp0081834 type=protein; loc=3R:join(11244442..11244516,11244787..11244890,11244945..11245046,11245121..11245660,11245739..11245883,11246088..11246393,11246458..11246592); ID=FBpp0081834; name=CG5214-PA; parent=FBgn0037891,FBtr0082358; dbxref=FlyBase:FBpp0081834,FlyBase_Annotation_IDs:CG5214-PA,GB_protein:AAF54625.1,REFSEQ:NP_650064,GB_protein:AAF54625,FlyMine:FBpp0081834,modMine:FBpp0081834; MD…	2.8	1	0.11	AAVENPAIIVAGL
295	FBpp0072312|FBgn0002607|CG2746-PA|RpL19-PA FBpp0089141|FBgn0002607|CG2746-PB|RpL19-PB	0.9958	FBpp0072312 type=protein; loc=2R:complement(join(24969469..24969473,24969118..24969224,24968552..24969051)); ID=FBpp0072312; name=RpL19-PA; parent=FBgn0002607,FBtr0072405; dbxref=FlyBase:FBpp0072312,FlyBase_Annotation_IDs:CG2746-PA,GB_protein:AAF47305.1,REFSEQ:NP_476631,GB_protein:AAF47305,FlyMine:FBpp0072312,modMine:FBpp0072312; MD5=fcdd38cc9f41bc412274951108e1b95c; length=203; release=r6.09; sp…	8.4	1	0.11	VWLDPNEINEIANTNSR
297	FBpp0086666|FBgn0010241|CG8523-PA|Mdr50-PA	0.9957	FBpp0086666 type=protein; loc=2R:join(14247070..14247185,14248000..14248225,14248295..14248578,14248756..14250715,14250775..14251080,14251145..14251284,14251354..14251915,14251978..14252124,14252187..14252387); ID=FBpp0086666; name=Mdr50-PA; parent=FBgn0010241,FBtr0087537; dbxref=FlyBase_Annotation_IDs:CG8523-PA,FlyBase:FBpp0086666,GB_protein:AAF58271.2,GB_protein:AAF58271.3,REFSEQ:NP_523740,GB_p…	1.5	1	0.11	HDESDASDEEDGSQYHEDVK
296	FBpp0074038|FBgn0004598|CG18734-PA|Fur2-PA FBpp0074039|FBgn0004598|CG18734-PD|Fur2-PD FBpp0074040|FBgn0004598|CG18734-PC|Fur2-PC FBpp0074041|FBgn0004598|CG18734-PF|Fur2-PF FBpp0074042|FBgn0004598|CG18734-PB|Fur2-PB FBpp0074043|FBgn0004598|CG18734-PE|Fur2-PE FBpp0089399|FBgn0004598|CG18734-PG|Fur2-PG FBpp0290516|FBgn0004598|CG18734-PI|Fur2-PI	0.9957	FBpp0074038 type=protein; loc=X:join(16375056..16375859,16375925..16376029,16376092..16376349,16376653..16376787,16376848..16377007,16377068..16377371,16377423..16378646,16378707..16378894,16378964..16379120,16379189..16379463,16379562..16379847,16379922..16380121,16380188..16380475,16380538..16380761,16380827..16381267); ID=FBpp0074038; name=Fur2-PA; parent=FBgn0004598,FBtr0074261; dbxref=FlyBas…	1.9	1	0.11	TCVPCEPNCASCQDHPEYCTSCDHHLVMHEHK
298	FBpp0075963|FBgn0036126|CG6272-PA|CG6272-PA FBpp0304952|FBgn0036126|CG6272-PB|CG6272-PB	0.9956	FBpp0075963 type=protein; loc=3L:complement(join(11098000..11098110,11097642..11097872)); ID=FBpp0075963; name=CG6272-PA; parent=FBgn0036126,FBtr0076234; dbxref=FlyBase:FBpp0075963,FlyBase_Annotation_IDs:CG6272-PA,GB_protein:AAF50103.1,REFSEQ:NP_648434,GB_protein:AAF50103,FlyMine:FBpp0075963,modMine:FBpp0075963; MD5=3ee8bb72246e1b403d3d81ec16afb869; length=113; release=r6.09; species=Dmel;;FBpp03…	15.0	1	0.11	IIQEILAEPDPDPKDND
301	FBpp0086426|FBgn0034050|CG8297-PA|CG8297-PA	0.9955	FBpp0086426 type=protein; loc=2R:join(15934896..15934923,15934981..15935840); ID=FBpp0086426; name=CG8297-PA; parent=FBgn0034050,FBtr0087290; dbxref=FlyBase:FBpp0086426,FlyBase_Annotation_IDs:CG8297-PA,GB_protein:AAF58094.1,REFSEQ:NP_611065,GB_protein:AAF58094,FlyMine:FBpp0086426,modMine:FBpp0086426; MD5=f1d8f8fb836ddfa3a50b1b906e83d9b6; length=295; release=r6.09; species=Dmel;	4.7	1	0.11	TVNPQAIDPIILTR
300	FBpp0086164|FBgn0034186|CG8950-PA|CG8950-PA FBpp0297722|FBgn0034186|CG8950-PB|CG8950-PB	0.9955	FBpp0086164 type=protein; loc=2R:complement(join(17060858..17062606,17059944..17060801)); ID=FBpp0086164; name=CG8950-PA; parent=FBgn0034186,FBtr0087013; dbxref=FlyBase:FBpp0086164,FlyBase_Annotation_IDs:CG8950-PA,GB_protein:AAF57909.1,REFSEQ:NP_611184,GB_protein:AAF57909,FlyMine:FBpp0086164,modMine:FBpp0086164; MD5=72216ced4f6ade31adb6a08bbbfdfab2; length=868; release=r6.09; species=Dmel;;FBpp02…	1.3	1	0.11	TSQEQSTGSGR
304	FBpp0074925|FBgn0036764|CG5535-PB|CG5535-PB FBpp0271785|FBgn0036764|CG5535-PC|CG5535-PC	0.9950	FBpp0074925 type=protein; loc=3L:complement(join(17854340..17854706,17854009..17854269,17853169..17853954,17852648..17853099)); ID=FBpp0074925; name=CG5535-PB; parent=FBgn0036764,FBtr0075159; dbxref=FlyBase_Annotation_IDs:CG5535-PB,FlyBase:FBpp0074925,GB_protein:AAF49292,REFSEQ:NP_730312,FlyMine:FBpp0074925,modMine:FBpp0074925; MD5=58f4fe61b2c6fcd95e0dee3449c5ada9; length=621; release=r6.09; spec…	2.7	1	0.11	LVLGTIPLAVLLLVISR
306	FBpp0088325|FBgn0010473|CG15427-PA|tutl-PA FBpp0088326|FBgn0010473|CG15427-PC|tutl-PC FBpp0088327|FBgn0010473|CG15427-PD|tutl-PD FBpp0088328|FBgn0010473|CG15427-PE|tutl-PE FBpp0291077|FBgn0010473|CG15427-PF|tutl-PF FBpp0291078|FBgn0010473|CG15427-PG|tutl-PG FBpp0305668|FBgn0010473|CG15427-PH|tutl-PH FBpp0305669|FBgn0010473|CG15427-PI|tutl-PI FBpp0312489|FBgn0010473|CG15427-PJ|tutl-PJ FBpp0312490|…	0.9949	FBpp0088325 type=protein; loc=2L:join(4295225..4295621,4299068..4299189,4303336..4303618,4304600..4304841,4305349..4305438); ID=FBpp0088325; name=tutl-PA; parent=FBgn0010473,FBtr0089268; dbxref=FlyBase:FBpp0088325,FlyBase_Annotation_IDs:CG15427-PA,GB_protein:AAF51031.3,REFSEQ:NP_722969,GB_protein:AAF51031,FlyMine:FBpp0088325,modMine:FBpp0088325; MD5=3cde5d3ec390dc6a96dbc61efb201cff; length=377; r…	2.7	1	0.11	ALSTQHNTEK
305	FBpp0085198|FBgn0022349|CG1910-PA|CG1910-PA FBpp0085199|FBgn0022349|CG1910-PD|CG1910-PD FBpp0085200|FBgn0022349|CG1910-PC|CG1910-PC	0.9949	FBpp0085198 type=protein; loc=3R:join(31748006..31748086,31749207..31749521,31749581..31750586,31750645..31750712); ID=FBpp0085198; name=CG1910-PA; parent=FBgn0022349,FBtr0085839; dbxref=FlyBase:FBpp0085198,FlyBase_Annotation_IDs:CG1910-PA,GB_protein:AAF57190.1,REFSEQ:NP_651888,GB_protein:AAF57190,FlyMine:FBpp0085198,modMine:FBpp0085198; MD5=087fbc23441edda3aae7601e8e4bd3bc; length=489; release=r…	6.2	1	0.11	GSSDTAQVDTPAIENVSAAPETEAAAK
308	FBpp0100010|FBgn0001223|CG4460-PA|Hsp22-PA FBpp0100011|FBgn0001223|CG4460-PB|Hsp22-PB	0.9942	FBpp0100010 type=protein; loc=3L:9374251..9374775; ID=FBpp0100010; name=Hsp22-PA; parent=FBgn0001223,FBtr0100558; dbxref=FlyBase_Annotation_IDs:CG4460-PA,FlyBase:FBpp0100010,GB_protein:AAF50290.1,REFSEQ:NP_001027115,GB_protein:AAF50290,FlyMine:FBpp0100010,modMine:FBpp0100010; MD5=5eaba449e61f7748f1fe54bf7b3aecb2; length=174; release=r6.09; species=Dmel;;FBpp0100011 type=protein; loc=3L:9374251..9…	8.0	1	0.11	WQEQEFAPPATVNK
307	FBpp0081147|FBgn0037464|CG1988-PB|CG1988-PB	0.9942	FBpp0081147 type=protein; loc=3R:7062320..7064056; ID=FBpp0081147; name=CG1988-PB; parent=FBgn0037464,FBtr0081633; dbxref=FlyBase:FBpp0081147,FlyBase_Annotation_IDs:CG1988-PB,GB_protein:AAO41513.1,REFSEQ:NP_788591,GB_protein:AAO41513,FlyMine:FBpp0081147,modMine:FBpp0081147; MD5=15009aa11042ab5fa41c6cfeae10857e; length=578; release=r6.09; species=Dmel;	3.3	1	0.11	LLSSGTCDTLSHRLDQPLR
309	FBpp0081488|FBgn0026380|CG11981-PA|Prosbeta3-PA	0.9941	FBpp0081488 type=protein; loc=3R:complement(9005454..9006071); ID=FBpp0081488; name=Prosbeta3-PA; parent=FBgn0026380,FBtr0082010; dbxref=FlyBase:FBpp0081488,FlyBase_Annotation_IDs:CG11981-PA,GB_protein:AAF54320.1,REFSEQ:NP_649858,GB_protein:AAF54320,FlyMine:FBpp0081488,modMine:FBpp0081488; MD5=da26ef1a63faed6bd81accf1b43b8670; length=205; release=r6.09; species=Dmel;	6.8	1	0.11	FGIQAQTISTDFKK
312	FBpp0099740|FBgn0004903|CG6354-PD|Rb97D-PD FBpp0099741|FBgn0004903|CG6354-PE|Rb97D-PE	0.9940	FBpp0099740 type=protein; loc=3R:complement(join(26875544..26875612,26875174..26875403,26874857..26875101,26874067..26874790,26873962..26873998)); ID=FBpp0099740; name=Rb97D-PD; parent=FBgn0004903,FBtr0100335; dbxref=FlyBase_Annotation_IDs:CG6354-PD,FlyBase:FBpp0099740,GB_protein:AAX53002.1,REFSEQ:NP_001014676,GB_protein:AAX53002; MD5=03ed8b492a0f10ed9a2e3768647e0c89; length=434; release=r6.09; s…	4.8	1	0.11	HNNMNANRMNPYSAGPPNSYR
311	FBpp0082062|FBgn0086134|CG5266-PA|Prosalpha2-PA	0.9940	FBpp0082062 type=protein; loc=3R:join(12431441..12431481,12431584..12431660,12431746..12432001,12432067..12432222,12432287..12432461); ID=FBpp0082062; name=Prosalpha2-PA; parent=FBgn0086134,FBtr0082590; dbxref=FlyBase:FBpp0082062,FlyBase_Annotation_IDs:CG5266-PA,GB_protein:AAF54814.1,REFSEQ:NP_524328,GB_protein:AAF54814,FlyMine:FBpp0082062,modMine:FBpp0082062; MD5=af9c5e4c69e67ef7aec6e097041ebc22…	5.6	1	0.11	YSFSLTTFSPSGK
310	FBpp0079536|FBgn0005593|CG4897-PA|RpL7-PA FBpp0310250|FBgn0005593|CG4897-PB|RpL7-PB	0.9940	FBpp0079536 type=protein; loc=2L:join(10201230..10201528,10201599..10202058); ID=FBpp0079536; name=RpL7-PA; parent=FBgn0005593,FBtr0079946; dbxref=FlyBase:FBpp0079536,FlyBase_Annotation_IDs:CG4897-PA,GB_protein:AAF52868.1,REFSEQ:NP_523531,GB_protein:AAF52868,FlyMine:FBpp0079536,modMine:FBpp0079536; MD5=6c173242113a02c4d9003f2e5857d863; length=252; release=r6.09; species=Dmel;;FBpp0310250 type=pro…	4.0	1	0.11	YASNFLWPFK
313	FBpp0077423|FBgn0031441|CG9962-PA|CG9962-PA	0.9939	FBpp0077423 type=protein; loc=2L:complement(2646686..2647645); ID=FBpp0077423; name=CG9962-PA; parent=FBgn0031441,FBtr0077743; dbxref=FlyBase:FBpp0077423,FlyBase_Annotation_IDs:CG9962-PA,GB_protein:AAF51232.1,REFSEQ:NP_608697,GB_protein:AAF51232,FlyMine:FBpp0077423,modMine:FBpp0077423; MD5=71ac0a1d8b676a2aa0d6157032350952; length=319; release=r6.09; species=Dmel;	2.8	1	0.11	INSIMVIRK
314	FBpp0075498|FBgn0001108|CG9206-PA|DCTN1-p150-PA	0.9936	FBpp0075498 type=protein; loc=3L:join(13929849..13931198,13931746..13934193); ID=FBpp0075498; name=DCTN1-p150-PA; parent=FBgn0001108,FBtr0075756; dbxref=FlyBase:FBpp0075498,FlyBase_Annotation_IDs:CG9206-PA,GB_protein:AAF49788.1,REFSEQ:NP_524061,GB_protein:AAF49788,FlyMine:FBpp0075498,modMine:FBpp0075498; MD5=d2f89d389347e92f2b60e0b276e76a95; length=1265; release=r6.09; species=Dmel;	0.8	1	0.11	IVDGIIELLK
316	FBpp0082410|FBgn0038218|CG14841-PA|CG14841-PA	0.9935	FBpp0082410 type=protein; loc=3R:complement(join(14262300..14262416,14261520..14262227)); ID=FBpp0082410; name=CG14841-PA; parent=FBgn0038218,FBtr0082951; dbxref=FlyBase:FBpp0082410,FlyBase_Annotation_IDs:CG14841-PA,GB_protein:AAF55039.2,REFSEQ:NP_650350,GB_protein:AAF55039,FlyMine:FBpp0082410,modMine:FBpp0082410; MD5=756eac4c26282edee9a9dac6aee00667; length=274; release=r6.09; species=Dmel;	3.3	1	0.11	AISSASSSS
317	FBpp0083472|FBgn0002781|CG32491-PN|mod(mdg4)-PN FBpp0312467|FBgn0267652|CG45990-PA|pre-mod(mdg4)-N-PA FBpp0390660|FBgn0267652|CG45990-PB|pre-mod(mdg4)-N-PB	0.9932	FBpp0083472 type=protein; loc=3R:complement(join(21376819..21377032,21376602..21376741,21375060..21375912,21372545..21373080)); ID=FBpp0083472; name=mod(mdg4)-PN; parent=FBgn0002781,FBtr0084073; dbxref=FlyBase:FBpp0083472,FlyBase_Annotation_IDs:CG32491-PN,GB_protein:AAN13875.1,REFSEQ:NP_732636,GB_protein:AAN13875,FlyMine:FBpp0083472,modMine:FBpp0083472; MD5=88d3e69bc794ed03c7dea72d04155df1; lengt…	8.5	1	0.11	ISQYLGSSNIIVTAK
318	FBpp0087699|FBgn0015477|CG8014-PA|Rme-8-PA FBpp0308461|FBgn0015477|CG8014-PB|Rme-8-PB	0.9931	FBpp0087699 type=protein; loc=2R:complement(join(9176588..9176779,9176393..9176533,9176091..9176235,9175733..9175934,9175167..9175671,9174931..9175109,9174668..9174875,9174200..9174610,9173800..9174141,9173532..9173740,9173306..9173474,9172478..9173245,9171833..9172411,9171664..9171775,9170428..9171601,9169843..9170365,9169293..9169786,9168856..9169231,9168673..9168795,9168310..9168568,9168134..9…	0.4	1	0.11	HAYQFLQYKK
319	FBpp0111380|FBgn0085300|CG34271-PA|Cpr65Ay-PA	0.9930	FBpp0111380 type=protein; loc=3L:complement(join(6158556..6158564,6158405..6158496,6158120..6158348)); ID=FBpp0111380; name=Cpr65Ay-PA; parent=FBgn0085300,FBtr0112466; dbxref=FlyBase:FBpp0111380,FlyBase_Annotation_IDs:CG34271-PA,REFSEQ:NP_001097524,GB_protein:ABW08477,FlyMine:FBpp0111380,modMine:FBpp0111380; MD5=5b874c616c9da5c33cc4dcbfc8870abf; length=109; release=r6.09; species=Dmel;	24.8	1	0.11	MKLLSQVFLITALIALVSSASLEKGER
320	FBpp0082421|FBgn0013981|CG3379-PA|His4r-PA FBpp0082422|FBgn0013981|CG3379-PB|His4r-PB FBpp0082423|FBgn0013981|CG3379-PC|His4r-PC FBpp0085280|FBgn0051611|CG31611-PA|His4 FBpp0091114|FBgn0053869|CG33869-PA|His4 FBpp0091116|FBgn0053871|CG33871-PA|His4 FBpp0091118|FBgn0053873|CG33873-PA|His4 FBpp0091120|FBgn0053875|CG33875-PA|His4 FBpp0091122|FBgn0053877|CG33877-PA|His4 FBpp0091124|FBgn0053879|CG3387…	0.9927	FBpp0082421 type=protein; loc=3R:join(14626050..14626229,14626294..14626425); ID=FBpp0082421; name=His4r-PA; parent=FBgn0013981,FBtr0082962; dbxref=FlyBase:FBpp0082421,FlyBase_Annotation_IDs:CG3379-PA,GB_protein:AAF55080.1,REFSEQ:NP_731927,GB_protein:AAF55080; MD5=8599e638a42068811d569d74bd7f4a5e; length=103; release=r6.09; species=Dmel;;FBpp0082422 type=protein; loc=3R:join(14626050..14626229,14…	7.8	1	0.11	VFLENVIR
321	FBpp0074237|FBgn0000617|CG6474-PA|e(y)1-PA	0.9926	FBpp0074237 type=protein; loc=X:join(17842259..17842409,17842474..17843159); ID=FBpp0074237; name=e(y)1-PA; parent=FBgn0000617,FBtr0074463; dbxref=GB_protein:AAF48767.2,GB_protein:AAF48767.3,FlyBase:FBpp0074237,FlyBase_Annotation_IDs:CG6474-PA,REFSEQ:NP_523391,GB_protein:AAF48767,FlyMine:FBpp0074237,modMine:FBpp0074237; MD5=361b5890aedeb59d27f85e798cb4d250; length=278; release=r6.09; species=Dmel;	3.6	1	0.11	ELNVQEYEPR
323	FBpp0078974|FBgn0004838|CG10377-PA|Hrb27C-PA FBpp0078975|FBgn0004838|CG10377-PC|Hrb27C-PC FBpp0078976|FBgn0004838|CG10377-PB|Hrb27C-PB FBpp0290617|FBgn0004838|CG10377-PD|Hrb27C-PD FBpp0290618|FBgn0004838|CG10377-PE|Hrb27C-PE FBpp0297873|FBgn0004838|CG10377-PF|Hrb27C-PF FBpp0297874|FBgn0004838|CG10377-PG|Hrb27C-PG FBpp0297875|FBgn0004838|CG10377-PH|Hrb27C-PH	0.9925	FBpp0078974 type=protein; loc=2L:join(6923906..6924400,6924685..6925455); ID=FBpp0078974; name=Hrb27C-PA; parent=FBgn0004838,FBtr0079346; dbxref=FlyBase:FBpp0078974,FlyBase_Annotation_IDs:CG10377-PA,GB_protein:AAF52456.1,REFSEQ:NP_476869,GB_protein:AAF52456; MD5=b3cbf4123650d1cce713c03daf50563c; length=421; release=r6.09; species=Dmel;;FBpp0078975 type=protein; loc=2L:join(6923906..6924400,692468…	5.5	1	0.11	SGSEYDYGGYGSGYDYDYSNYVK
324	FBpp0074804|FBgn0036842|CG3797-PA|CG3797-PA FBpp0304894|FBgn0036842|CG3797-PB|CG3797-PB	0.9922	FBpp0074804 type=protein; loc=3L:complement(join(19062003..19062448,19061741..19061935,19061387..19061600,19060275..19061330)); ID=FBpp0074804; name=CG3797-PA; parent=FBgn0036842,FBtr0075037; dbxref=FlyBase:FBpp0074804,FlyBase_Annotation_IDs:CG3797-PA,GB_protein:AAF49195.1,REFSEQ:NP_649085,GB_protein:AAF49195,FlyMine:FBpp0074804,modMine:FBpp0074804; MD5=c0430866fd8859b3c5f44d9efcf89486; length=63…	4.2	1	0.11	ELPLYRDLTKNLSLALINSHPGLHYPR
326	FBpp0076385|FBgn0052354|CG32354-PA|CG32354-PA	0.9920	FBpp0076385 type=protein; loc=3L:complement(join(8420841..8421066,8416839..8417859,8416585..8416782,8415980..8416523)); ID=FBpp0076385; name=CG32354-PA; parent=FBgn0052354,FBtr0076662; dbxref=FlyBase:FBpp0076385,FlyBase_Annotation_IDs:CG32354-PA,GB_protein:AAF50418.2,REFSEQ:NP_729380,GB_protein:AAF50418,FlyMine:FBpp0076385,modMine:FBpp0076385; MD5=f55dce83115734ce2893bab707f0eb9b; length=662; rel…	5.1	1	0.11	SSNCGKHVFEVPLSYCMSQERHGASDACPTECPK
325	FBpp0075555|FBgn0036376|CG10743-PB|Liprin-beta-PB FBpp0075556|FBgn0036376|CG10743-PA|Liprin-beta-PA FBpp0303374|FBgn0036376|CG10743-PC|Liprin-beta-PC	0.9920	FBpp0075555 type=protein; loc=3L:join(13513592..13513792,13513858..13514801,13514863..13515760); ID=FBpp0075555; name=Liprin-beta-PB; parent=FBgn0036376,FBtr0075813; dbxref=FlyBase:FBpp0075555,FlyBase_Annotation_IDs:CG10743-PB,GB_protein:AAN11829.1,REFSEQ:NP_729920,GB_protein:AAN11829; MD5=2f9f225963054b26fce84f203eef55cf; length=680; release=r6.09; species=Dmel;;FBpp0075556 type=protein; loc=3L:…	1.6	1	0.11	ILLAIDDLTGK
328	FBpp0078416|FBgn0037328|CG2099-PA|RpL35A-PA	0.9913	FBpp0078416 type=protein; loc=3R:complement(join(5466153..5466374,5465800..5466027,5465708..5465731)); ID=FBpp0078416; name=RpL35A-PA; parent=FBgn0037328,FBtr0078769; dbxref=FlyBase:FBpp0078416,FlyBase_Annotation_IDs:CG2099-PA,GB_protein:AAF52027.1,REFSEQ:NP_649539,GB_protein:AAF52027,FlyMine:FBpp0078416,modMine:FBpp0078416; MD5=3d00de2b2acad33116492b6202acad7c; length=157; release=r6.09; species…	5.1	1	0.11	IMLYPSRI
329	FBpp0071108|FBgn0030010|CG10959-PA|CG10959-PA FBpp0304004|FBgn0030010|CG10959-PB|CG10959-PB	0.9909	FBpp0071108 type=protein; loc=X:join(8148898..8149476,8149545..8150297); ID=FBpp0071108; name=CG10959-PA; parent=FBgn0030010,FBtr0071157; dbxref=FlyBase:FBpp0071108,FlyBase_Annotation_IDs:CG10959-PA,GB_protein:AAF46335.1,REFSEQ:NP_572451,GB_protein:AAF46335,FlyMine:FBpp0071108,modMine:FBpp0071108; MD5=918bb886831994e244dedfdafaa3af63; length=443; release=r6.09; species=Dmel;;FBpp0304004 type=prot…	3.9	1	0.11	QGRPLTKTVTGLGRLAR
330	FBpp0074858|FBgn0036806|CG4120-PA|Cyp12c1-PA FBpp0311798|FBgn0036806|CG4120-PB|Cyp12c1-PB	0.9906	FBpp0074858 type=protein; loc=3L:complement(join(18685869..18686293,18684542..18685691)); ID=FBpp0074858; name=Cyp12c1-PA; parent=FBgn0036806,FBtr0075091; dbxref=FlyBase:FBpp0074858,FlyBase_Annotation_IDs:CG4120-PA,GB_protein:AAF49240.2,REFSEQ:NP_649052,GB_protein:AAF49240,FlyMine:FBpp0074858,modMine:FBpp0074858; MD5=51dadf2626e2f709a6661354f08666ac; length=524; release=r6.09; species=Dmel;;FBpp0…	5.2	1	0.11	SDVLMNKDLNAFIYLPFGFGPRMCVGK
331	FBpp0079468|FBgn0029174|CG4535-PA|FKBP59-PA FBpp0309663|FBgn0029174|CG4535-PB|FKBP59-PB	0.9905	FBpp0079468 type=protein; loc=2L:join(9888143..9888338,9888404..9888546,9888667..9888787,9888847..9888985,9889048..9889405,9889460..9889570,9889632..9889769,9889877..9889990); ID=FBpp0079468; name=FKBP59-PA; parent=FBgn0029174,FBtr0079872; dbxref=GB_protein:AAF52818.1,FlyBase:FBpp0079468,FlyBase_Annotation_IDs:CG4535-PA,REFSEQ:NP_524895,GB_protein:AAF52818,FlyMine:FBpp0079468,modMine:FBpp0079468;…	3.0	1	0.11	LVDGTEFDSSLSR
333	FBpp0079251|FBgn0003607|CG8409-PA|Su(var)205-PA FBpp0079252|FBgn0003607|CG8409-PB|Su(var)205-PB	0.9904	FBpp0079251 type=protein; loc=2L:complement(join(8210730..8210843,8210550..8210666,8210353..8210473,8209835..8210103)); ID=FBpp0079251; name=Su(var)205-PA; parent=FBgn0003607,FBtr0079635; dbxref=FlyBase:FBpp0079251,FlyBase_Annotation_IDs:CG8409-PA,GB_protein:AAF52618.1,REFSEQ:NP_476755,GB_protein:AAF52618,FlyMine:FBpp0079251,modMine:FBpp0079251; MD5=25039beca53aac205b3a6a4f00f54efc; length=206; r…	11.7	1	0.11	IDNPESSAKVSDAEEEEEEYAVEK
332	FBpp0078385|FBgn0051548|CG31548-PA|CG31548-PA	0.9904	FBpp0078385 type=protein; loc=3R:complement(5636035..5636805); ID=FBpp0078385; name=CG31548-PA; parent=FBgn0051548,FBtr0078736; dbxref=FlyBase:FBpp0078385,FlyBase_Annotation_IDs:CG31548-PA,GB_protein:AAN13253.1,REFSEQ:NP_730974,GB_protein:AAN13253,FlyMine:FBpp0078385,modMine:FBpp0078385; MD5=9cc4edbdfbc291d7b8a8490f4b30459d; length=256; release=r6.09; species=Dmel;	5.9	1	0.11	VSQSQPALVVGDIAK
334	FBpp0086062|FBgn0034245|CG14482-PA|UQCR-6.4-PA FBpp0302902|FBgn0034245|CG14482-PB|UQCR-6.4-PB	0.9900	FBpp0086062 type=protein; loc=2R:complement(join(17572652..17572704,17572403..17572523)); ID=FBpp0086062; name=UQCR-6.4-PA; parent=FBgn0034245,FBtr0086905; dbxref=GB_protein:AAF57832.1,FlyBase:FBpp0086062,FlyBase_Annotation_IDs:CG14482-PA,REFSEQ:NP_611233,GB_protein:AAF57832,FlyMine:FBpp0086062,modMine:FBpp0086062; MD5=3892fdd015aacb7b08da0e782461f72b; length=57; release=r6.09; species=Dmel;;FBpp…	21.1	1	0.11	LVLQYVPIYGSK
335	FBpp0083319|FBgn0038810|CG5434-PA|Srp72-PA	0.9896	FBpp0083319 type=protein; loc=3R:join(20588825..20588936,20588998..20590025,20590088..20590770,20590829..20590958); ID=FBpp0083319; name=Srp72-PA; parent=FBgn0038810,FBtr0083911; dbxref=FlyBase:FBpp0083319,FlyBase_Annotation_IDs:CG5434-PA,GB_protein:AAF55784.1,REFSEQ:NP_650898,GB_protein:AAF55784,FlyMine:FBpp0083319,modMine:FBpp0083319; MD5=040a8a2268a3619c2fdc11bcf983d81e; length=650; release=r6…	2.5	1	0.11	TNLSAVAANLAVDQTK
338	FBpp0086490|FBgn0019968|CG8183-PA|Khc-73-PA FBpp0302987|FBgn0019968|CG8183-PC|Khc-73-PC FBpp0302988|FBgn0019968|CG8183-PD|Khc-73-PD FBpp0302989|FBgn0019968|CG8183-PE|Khc-73-PE FBpp0312023|FBgn0019968|CG8183-PF|Khc-73-PF	0.9893	FBpp0086490 type=protein; loc=2R:complement(join(15531135..15531189,15527630..15527717,15527299..15527462,15526716..15527232,15526019..15526595,15525390..15525962,15525015..15525329,15524860..15524901,15523075..15524737,15522874..15523019,15522002..15522128,15521842..15521943,15519926..15520336,15519276..15519869,15518894..15519205,15518752..15518831)); ID=FBpp0086490; name=Khc-73-PA; parent=FBgn…	1.7	1	0.11	LTASKTMDSFMDVSSHSNQSYLSYTSSANANMK
337	FBpp0075513|FBgn0026418|CG6603-PA|Hsc70Cb-PA FBpp0075514|FBgn0026418|CG6603-PB|Hsc70Cb-PB FBpp0075515|FBgn0026418|CG6603-PC|Hsc70Cb-PC FBpp0292997|FBgn0026418|CG6603-PE|Hsc70Cb-PE FBpp0292998|FBgn0026418|CG6603-PF|Hsc70Cb-PF FBpp0292999|FBgn0026418|CG6603-PG|Hsc70Cb-PG FBpp0293000|FBgn0026418|CG6603-PH|Hsc70Cb-PH FBpp0305265|FBgn0026418|CG6603-PI|Hsc70Cb-PI	0.9893	FBpp0075513 type=protein; loc=3L:join(14037644..14037750,14039048..14039999,14040064..14040594,14042159..14042359,14042448..14043071); ID=FBpp0075513; name=Hsc70Cb-PA; parent=FBgn0026418,FBtr0075771; dbxref=FlyBase:FBpp0075513,FlyBase_Annotation_IDs:CG6603-PA,GB_protein:AAF49766.1,REFSEQ:NP_648687,GB_protein:AAF49766,FlyMine:FBpp0075513,modMine:FBpp0075513; MD5=0eb07376e5e8a8f186ee5d11b434cb77; l…	3.6	1	0.12	ALLDAAQIAGLNVLR+SGGIETLANDYSLR
339	FBpp0083371|FBgn0019936|CG15693-PA|RpS20-PA	0.9889	FBpp0083371 type=protein; loc=3R:join(20822271..20822273,20822418..20822573,20822802..20822891,20823132..20823245); ID=FBpp0083371; name=RpS20-PA; parent=FBgn0019936,FBtr0083964; dbxref=FlyBase:FBpp0083371,FlyBase_Annotation_IDs:CG15693-PA,GB_protein:AAF55809.1,REFSEQ:NP_524421,GB_protein:AAF55809,FlyMine:FBpp0083371,modMine:FBpp0083371; MD5=3b4eeffb6f1e4ae3364b6e9e8b18e234; length=120; release=r…	10.0	1	0.11	IIDLHSPSEIVK
341	FBpp0306261|FBgn0264751|CG44009-PA|Vti1b-PA FBpp0306262|FBgn0264751|CG44009-PB|Vti1b-PB	0.9888	FBpp0306261 type=protein; loc=3R:join(18399792..18399950,18400011..18400220); ID=FBpp0306261; name=Vti1b-PA; parent=FBgn0264751,FBtr0334144; dbxref=FlyBase:FBpp0306261,FlyBase_Annotation_IDs:CG44009-PA,REFSEQ:NP_001138075,GB_protein:ACL83533; MD5=85a6a36e4963a457445cb6dbc66916f9; length=122; release=r6.09; species=Dmel;;FBpp0306262 type=protein; loc=3R:join(18399939..18399950,18400011..18400220);…	28.8	1	0.11	IILILIIILEVGILVGLLVLK
343	FBpp0079745|FBgn0250837|CG4584-PB|dUTPase-PB FBpp0079746|FBgn0250837|CG4584-PA|dUTPase-PA FBpp0303622|FBgn0250837|CG4584-PC|dUTPase-PC FBpp0303623|FBgn0250837|CG4584-PD|dUTPase-PD	0.9886	FBpp0079745 type=protein; loc=2L:11011483..11012007; ID=FBpp0079745; name=dUTPase-PB; parent=FBgn0250837,FBtr0080156; dbxref=FlyBase:FBpp0079745,FlyBase_Annotation_IDs:CG4584-PB,GB_protein:AAN10772.1,REFSEQ:NP_723647,GB_protein:AAN10772,FlyMine:FBpp0079745,modMine:FBpp0079745; MD5=0158051775afe2e423c6e18537383da6; length=174; release=r6.09; species=Dmel;;FBpp0079746 type=protein; loc=2L:11011441.…	11.5	1	0.11	GKAIVKTDLQVQVPEGSYGR
344	FBpp0088408|FBgn0030151|CG1354-PA|CG1354-PA FBpp0088409|FBgn0030151|CG1354-PC|CG1354-PC FBpp0088410|FBgn0030151|CG1354-PD|CG1354-PD FBpp0088411|FBgn0030151|CG1354-PB|CG1354-PB FBpp0307859|FBgn0030151|CG1354-PE|CG1354-PE	0.9878	FBpp0088408 type=protein; loc=X:join(9779062..9779242,9780241..9780301,9780511..9780892,9781159..9781728); ID=FBpp0088408; name=CG1354-PA; parent=FBgn0030151,FBtr0089383; dbxref=FlyBase:FBpp0088408,FlyBase_Annotation_IDs:CG1354-PA,GB_protein:AAF46520.2,REFSEQ:NP_572580,GB_protein:AAF46520,FlyMine:FBpp0088408,modMine:FBpp0088408; MD5=b65cbbe0d6ec670d28cba06a23a945cf; length=397; release=r6.09; spe…	4.0	1	0.11	FEDWNAHDIEALNK
345	FBpp0080382|FBgn0028515|CG4930-PA|EndoGI-PA FBpp0303859|FBgn0028515|CG4930-PB|EndoGI-PB FBpp0303860|FBgn0028515|CG4930-PC|EndoGI-PC	0.9873	FBpp0080382 type=protein; loc=2L:join(16258114..16258179,16258249..16259262); ID=FBpp0080382; name=EndoGI-PA; parent=FBgn0028515,FBtr0080824; dbxref=FlyBase:FBpp0080382,FlyBase_Annotation_IDs:CG4930-PA,GB_protein:AAF53507.1,REFSEQ:NP_609781,GB_protein:AAF53507,FlyMine:FBpp0080382,modMine:FBpp0080382; MD5=ec595bf0582e5c4c4c9b196f418ead77; length=359; release=r6.09; species=Dmel;;FBpp0303859 type=p…	5.3	1	0.11	VAQNDYTIGLVDPVKDYQK
346	FBpp0088362|FBgn0036290|CG10638-PA|CG10638-PA FBpp0311505|FBgn0036290|CG10638-PD|CG10638-PD	0.9867	FBpp0088362 type=protein; loc=3L:complement(join(12501165..12501236,12499321..12499488,12498749..12499264,12498490..12498687)); ID=FBpp0088362; name=CG10638-PA; parent=FBgn0036290,FBtr0089321; dbxref=FlyBase:FBpp0088362,FlyBase_Annotation_IDs:CG10638-PA,GB_protein:AAF49912.1,REFSEQ:NP_729808,GB_protein:AAF49912,FlyMine:FBpp0088362,modMine:FBpp0088362; MD5=94adf9dfc00ec1fab05456e94686d0df; length=…	2.5	1	0.11	VVPLNLIK
347	FBpp0083650|FBgn0038976|CG7048-PA|CG7048-PA FBpp0290701|FBgn0038976|CG7048-PB|CG7048-PB	0.9864	FBpp0083650 type=protein; loc=3R:join(22487294..22487392,22487510..22487719,22487781..22487978); ID=FBpp0083650; name=CG7048-PA; parent=FBgn0038976,FBtr0084257; dbxref=FlyBase:FBpp0083650,FlyBase_Annotation_IDs:CG7048-PA,GB_protein:AAF56007.1,REFSEQ:NP_651053,GB_protein:AAF56007; MD5=9fae51e9e9ca03cdd2bd4dad21763222; length=168; release=r6.09; species=Dmel;;FBpp0290701 type=protein; loc=3R:join(2…	7.7	1	0.11	EALGTFQPNWENR
349	FBpp0084952|FBgn0051025|CG31025-PB|Ppi1-PB FBpp0084953|FBgn0051025|CG31025-PA|Ppi1-PA	0.9859	FBpp0084952 type=protein; loc=3R:complement(join(30127901..30128044,30125765..30127849)); ID=FBpp0084952; name=Ppi1-PB; parent=FBgn0051025,FBtr0085586; dbxref=FlyBase:FBpp0084952,FlyBase_Annotation_IDs:CG31025-PB,GB_protein:AAN14216.1,REFSEQ:NP_733346,GB_protein:AAN14216,FlyMine:FBpp0084952,modMine:FBpp0084952; MD5=61d8aff1e9bb5f3e8d83d9097672374c; length=742; release=r6.09; species=Dmel;;FBpp008…	1.8	1	0.11	KNDVYTITLRPLK
348	FBpp0070637|FBgn0026079|CG6133-PA|Nsun2-PA	0.9859	FBpp0070637 type=protein; loc=X:complement(join(4113545..4113604,4111643..4113467,4111229..4111584)); ID=FBpp0070637; name=Nsun2-PA; parent=FBgn0026079,FBtr0070669; dbxref=FlyBase:FBpp0070637,FlyBase_Annotation_IDs:CG6133-PA,GB_protein:AAF45921.1,REFSEQ:NP_652007,GB_protein:AAF45921,FlyMine:FBpp0070637,modMine:FBpp0070637; MD5=2a0665242cefb50e11ab6f510c69ddd7; length=746; release=r6.09; species=D…	2.3	1	0.11	LAQEGLQTSNAFMGASR
350	FBpp0070027|FBgn0031090|CG9575-PA|Rab35-PA FBpp0071419|FBgn0067052|CG32678-PA|Rab9D-PA FBpp0071434|FBgn0052673|CG32673-PA|Rab9E-PA FBpp0071436|FBgn0030221|CG9807-PA|Rab9Db-PA FBpp0073258|FBgn0052671|CG32671-PA|Rab9Fa-PA FBpp0074690|FBgn0262518|CG8287-PA|Rab8-PA FBpp0077029|FBgn0015789|CG17060-PA|Rab10-PA FBpp0083503|FBgn0016700|CG3320-PA|Rab1-PA FBpp0292350|FBgn0031090|CG9575-PB|Rab35-PB FBpp0300…	0.9857	FBpp0070027 type=protein; loc=X:complement(join(20158896..20158947,20157970..20158269,20157583..20157836)); ID=FBpp0070027; name=Rab35-PA; parent=FBgn0031090,FBtr0070028; dbxref=FlyBase:FBpp0070027,GB_protein:AAF45371.1,FlyBase_Annotation_IDs:CG9575-PA,REFSEQ:NP_608373,GB_protein:AAF45371,FlyMine:FBpp0070027,modMine:FBpp0070027; MD5=b65187eb9c0726a0379055e0f7cd6855; length=201; release=r6.09; spe…	5.6	1	0.11	IIILGDSGVGK
351	FBpp0081862|FBgn0037894|CG5252-PA|Ranbp9-PA FBpp0312218|FBgn0037894|CG5252-PD|Ranbp9-PD	0.9853	FBpp0081862 type=protein; loc=3R:join(11412694..11412832,11412915..11413559,11413614..11414032,11414091..11414642,11414702..11415490,11415548..11416060); ID=FBpp0081862; name=Ranbp9-PA; parent=FBgn0037894,FBtr0082386; dbxref=FlyBase:FBpp0081862,FlyBase_Annotation_IDs:CG5252-PA,GB_protein:AAF54632.1,REFSEQ:NP_650068,GB_protein:AAF54632,FlyMine:FBpp0081862,modMine:FBpp0081862; MD5=59926746a270deedc…	1.0	1	0.11	QNSFFGNYER
353	FBpp0079752|FBgn0015756|CG6141-PA|RpL9-PA FBpp0079753|FBgn0015756|CG6141-PB|RpL9-PB FBpp0309201|FBgn0015756|CG6141-PC|RpL9-PC	0.9847	FBpp0079752 type=protein; loc=2L:complement(join(11003511..11003751,11002907..11003238)); ID=FBpp0079752; name=RpL9-PA; parent=FBgn0015756,FBtr0080163; dbxref=FlyBase:FBpp0079752,FlyBase_Annotation_IDs:CG6141-PA,GB_protein:AAF53048.2,REFSEQ:NP_477161,GB_protein:AAF53048; MD5=34fd4750956f462f757b4355f18215dd; length=190; release=r6.09; species=Dmel;;FBpp0079753 type=protein; loc=2L:complement(join…	5.3	1	0.11	FLDGLYVSEK
354	FBpp0086790|FBgn0024556|CG6050-PA|EfTuM-PA FBpp0290603|FBgn0024556|CG6050-PB|EfTuM-PB	0.9844	FBpp0086790 type=protein; loc=2R:13507744..13509213; ID=FBpp0086790; name=EfTuM-PA; parent=FBgn0024556,FBtr0087670; dbxref=FlyBase:FBpp0086790,FlyBase_Annotation_IDs:CG6050-PA,GB_protein:AAF58366.1,REFSEQ:NP_524752,GB_protein:AAF58366,FlyMine:FBpp0086790,modMine:FBpp0086790; MD5=7a0e5fa7d05e880ec944f46cbdf44dd5; length=489; release=r6.09; species=Dmel;;FBpp0290603 type=protein; loc=2R:13507744..1…	5.1	1	0.11	SPEIGKEAILKLLQEVDSFIPTPVR
355	FBpp0087908|FBgn0003317|CG1891-PA|sax-PA FBpp0087909|FBgn0003317|CG1891-PB|sax-PB FBpp0300982|FBgn0003317|CG1891-PC|sax-PC	0.9839	FBpp0087908 type=protein; loc=2R:join(7806538..7806598,7807072..7807201,7807569..7807644,7807708..7808366,7808510..7808920,7808982..7809207,7809270..7809419); ID=FBpp0087908; name=sax-PA; parent=FBgn0003317,FBtr0088832; dbxref=FlyBase:FBpp0087908,FlyBase_Annotation_IDs:CG1891-PA,GB_protein:AAF59189.1,REFSEQ:NP_523652,GB_protein:AAF59189,FlyMine:FBpp0087908,modMine:FBpp0087908; MD5=3234502cd361d57…	3.9	1	0.11	EYLQHSVTSGSGSGLPLLVQR
356	FBpp0087921|FBgn0015509|CG1877-PC|Cul1-PC FBpp0087922|FBgn0015509|CG1877-PB|Cul1-PB FBpp0087923|FBgn0015509|CG1877-PA|Cul1-PA FBpp0087924|FBgn0015509|CG1877-PD|Cul1-PD	0.9837	FBpp0087921 type=protein; loc=2R:join(7917964..7918839,7918901..7919947,7920004..7920405); ID=FBpp0087921; name=Cul1-PC; parent=FBgn0015509,FBtr0088845; dbxref=GB_protein:AAM68871.1,FlyBase:FBpp0087921,FlyBase_Annotation_IDs:CG1877-PC,REFSEQ:NP_724623,GB_protein:AAM68871,FlyMine:FBpp0087921,modMine:FBpp0087921; MD5=2df26dc6266861e7dcd439fe97e2e485; length=774; release=r6.09; species=Dmel;;FBpp008…	2.1	1	0.11	ESDAFLSTNTVTEYLK
357	FBpp0071710|FBgn0034693|CG11073-PA|CG11073-PA FBpp0307619|FBgn0034693|CG11073-PC|CG11073-PC FBpp0307620|FBgn0034693|CG11073-PD|CG11073-PD	0.9835	FBpp0071710 type=protein; loc=2R:complement(join(22098982..22099081,22092142..22094787,22091635..22092059)); ID=FBpp0071710; name=CG11073-PA; parent=FBgn0034693,FBtr0071797; dbxref=FlyBase:FBpp0071710,FlyBase_Annotation_IDs:CG11073-PA,GB_protein:AAF46798.2,REFSEQ:NP_611638,GB_protein:AAF46798,FlyMine:FBpp0071710,modMine:FBpp0071710; MD5=6d0a4f349b4b6353a5d7d6fc071adf5e; length=1056; release=r6.09…	2.4	1	0.11	APITSTHSTQEHPEPPPVK
358	FBpp0111941|FBgn0031893|CG4495-PB|CG4495-PB	0.9832	FBpp0111941 type=protein; loc=2L:join(7182347..7182639,7182707..7182899,7183503..7183665,7183778..7183815,7183872..7183986,7184043..7184203,7184615..7185074,7185138..7185292); ID=FBpp0111941; name=CG4495-PB; parent=FBgn0031893,FBtr0113028; dbxref=FlyBase:FBpp0111941,FlyBase_Annotation_IDs:CG4495-PB,REFSEQ:NP_001097110,GB_protein:ABV53641,FlyMine:FBpp0111941,modMine:FBpp0111941; MD5=28db767abf1624…	3.6	1	0.11	HEVYMTPTDFLTSMTPGMK
359	FBpp0289153|FBgn0032986|CG3262-PD|CG3262-PD FBpp0306285|FBgn0032986|CG3262-PE|CG3262-PE FBpp0306286|FBgn0032986|CG3262-PF|CG3262-PF	0.9824	FBpp0289153 type=protein; loc=2L:join(22239932..22240103,22240154..22240863); ID=FBpp0289153; name=CG3262-PD; parent=FBgn0032986,FBtr0299875; dbxref=FlyBase_Annotation_IDs:CG3262-PD,FlyBase:FBpp0289153,REFSEQ:NP_610143,GB_protein:AAF57258,FlyMine:FBpp0289153,modMine:FBpp0289153; MD5=f3fa8b94683e2dad914e6fe06949876a; length=293; release=r6.09; species=Dmel;;FBpp0306285 type=protein; loc=2L:join(22…	9.2	1	0.11	IADSNESGVPVVIKYPDSK
361	FBpp0084879|FBgn0003861|CG7875-PA|trp-PA	0.9822	FBpp0084879 type=protein; loc=3R:complement(join(29919915..29920063,29919619..29919856,29919415..29919557,29918826..29919027,29918555..29918731,29918153..29918387,29917799..29918097,29917374..29917741,29916955..29917312,29916420..29916639,29916043..29916208,29915827..29915987,29915613..29915767,29914596..29915552)); ID=FBpp0084879; name=trp-PA; parent=FBgn0003861,FBtr0085513; dbxref=FlyBase:FBpp0…	1.6	1	0.10	SITSGGTGGGASMLAAAALR
360	FBpp0083497|FBgn0038880|CG10823-PA|SIFaR-PA FBpp0291029|FBgn0038880|CG10823-PC|SIFaR-PC	0.9822	FBpp0083497 type=protein; loc=3R:complement(join(21291319..21292068,21291172..21291238,21284078..21284177,21279968..21280606,21279123..21279843)); ID=FBpp0083497; name=SIFaR-PA; parent=FBgn0038880,FBtr0084098; dbxref=FlyBase:FBpp0083497,GB_protein:AAN13859.1,FlyBase_Annotation_IDs:CG10823-PA,GB_protein:AAN13859.2,REFSEQ:NP_650966,GB_protein:AAN13859,FlyMine:FBpp0083497,modMine:FBpp0083497; MD5=5f…	4.5	1	0.10	SLAIADATSSTYYSNLLNLSPATTSLISAAAATK
362	FBpp0086279|FBgn0053017|CG33017-PB|CG33017-PB FBpp0311197|FBgn0053017|CG33017-PC|CG33017-PC FBpp0311811|FBgn0053017|CG33017-PD|CG33017-PD	0.9821	FBpp0086279 type=protein; loc=2R:join(16272312..16272641,16272705..16277267); ID=FBpp0086279; name=CG33017-PB; parent=FBgn0053017,FBtr0087135; dbxref=GB_protein:AAF58027.2,FlyBase:FBpp0086279,FlyBase_Annotation_IDs:CG33017-PB,REFSEQ:NP_788375,GB_protein:AAF58027,FlyMine:FBpp0086279,modMine:FBpp0086279; MD5=a8c148c89b7b42d8a43e8df95bde57ce; length=1630; release=r6.09; species=Dmel;;FBpp0311197 typ…	0.6	1	0.10	NADNITTK
364	FBpp0070302|FBgn0023509|CG3480-PA|mip130-PA	0.9818	FBpp0070302 type=protein; loc=X:join(1908353..1908355,1916977..1919934); ID=FBpp0070302; name=mip130-PA; parent=FBgn0023509,FBtr0070315; dbxref=GB_protein:AAF45694.3,GB_protein:AAF45694.2,FlyBase:FBpp0070302,FlyBase_Annotation_IDs:CG3480-PA,REFSEQ:NP_569958,GB_protein:AAF45694,FlyMine:FBpp0070302,modMine:FBpp0070302; MD5=ca555accfbe42677215714a92457f36d; length=986; release=r6.09; species=Dmel;	1.7	1	0.10	NRGYSTSLLEHLVRLEK
366	FBpp0076716|FBgn0001258|CG10160-PA|ImpL3-PA FBpp0304375|FBgn0001258|CG10160-PB|ImpL3-PB FBpp0304376|FBgn0001258|CG10160-PC|ImpL3-PC FBpp0304377|FBgn0001258|CG10160-PD|ImpL3-PD	0.9815	FBpp0076716 type=protein; loc=3L:complement(join(6260505..6260882,6259981..6260436,6259746..6259910)); ID=FBpp0076716; name=ImpL3-PA; parent=FBgn0001258,FBtr0077008; dbxref=FlyBase:FBpp0076716,FlyBase_Annotation_IDs:CG10160-PA,GB_protein:AAF50666.1,REFSEQ:NP_476581,GB_protein:AAF50666,FlyMine:FBpp0076716,modMine:FBpp0076716; MD5=3f7894ce492d6b1f6b31e92ca60401cb; length=332; release=r6.09; species…	3.9	1	0.10	QILTPTEVEQLQK
365	FBpp0070495|FBgn0000479|CG32498-PN|dnc-PN FBpp0070496|FBgn0000479|CG32498-PG|dnc-PG	0.9815	FBpp0070495 type=protein; loc=X:join(3313677..3314608,3321041..3321217,3332442..3332546,3334145..3334331,3334555..3334648,3337242..3337582,3337689..3337953,3338026..3338140,3338215..3338377,3338448..3338816,3338970..3339173); ID=FBpp0070495; name=dnc-PN; parent=FBgn0000479,FBtr0070519; dbxref=FlyBase:FBpp0070495,FlyBase_Annotation_IDs:CG32498-PN,GB_protein:AAF45863.2,REFSEQ:NP_726856,GB_protein:A…	2.5	1	0.10	SAASILSSSMCSDLMTSDRR
367	FBpp0078219|FBgn0044324|CG10712-PB|Chro-PB FBpp0078220|FBgn0044324|CG10712-PC|Chro-PC FBpp0078221|FBgn0044324|CG10712-PA|Chro-PA FBpp0304363|FBgn0044324|CG10712-PD|Chro-PD FBpp0311928|FBgn0044324|CG10712-PE|Chro-PE	0.9810	FBpp0078219 type=protein; loc=3L:complement(join(22877937..22877994,22877450..22877875,22876457..22877388,22875124..22876390,22874602..22874699)); ID=FBpp0078219; name=Chro-PB; parent=FBgn0044324,FBtr0078568; dbxref=GB_protein:AAF51877.2,GB_protein:AAF51877.1,FlyBase:FBpp0078219,FlyBase_Annotation_IDs:CG10712-PB,REFSEQ:NP_730762,GB_protein:AAF51877; MD5=826bf315c055b394b2a4b6285cbd83ed; length=92…	1.5	1	0.10	LDDSVREPWIVAGK
368	FBpp0075138|FBgn0260460|CG13037-PA|mRpS34-PA	0.9806	FBpp0075138 type=protein; loc=3L:16348167..16348733; ID=FBpp0075138; name=mRpS34-PA; parent=FBgn0260460,FBtr0075379; dbxref=FlyBase:FBpp0075138,GB_protein:AAF49483.2,REFSEQ:NP_524104,GB_protein:AAF49483,FlyBase_Annotation_IDs:CG13037-PA,FlyBase_Annotation_IDs:CG42648-PA,FlyMine:FBpp0075138,modMine:FBpp0075138; MD5=471a15080213c0497ec954503b5bf730; length=188; release=r6.09; species=Dmel;	4.3	1	0.10	IELPPLLR
369	FBpp0086847|FBgn0027079|CG4062-PB|Aats-val-PB FBpp0086848|FBgn0027079|CG4062-PA|Aats-val-PA FBpp0305353|FBgn0027079|CG4062-PC|Aats-val-PC	0.9803	FBpp0086847 type=protein; loc=2R:join(13198999..13199184,13199336..13199503,13199562..13200824,13200998..13202027,13202092..13202594); ID=FBpp0086847; name=Aats-val-PB; parent=FBgn0027079,FBtr0087734; dbxref=GB_protein:AAM68598.1,FlyBase:FBpp0086847,FlyBase_Annotation_IDs:CG4062-PB,REFSEQ:NP_725259,GB_protein:AAM68598,FlyMine:FBpp0086847,modMine:FBpp0086847; MD5=06b12285cf0e34e8127ac281952ac43f; …	1.1	1	0.10	VPAEVQEANETK
370	FBpp0074440|FBgn0030993|CG7635-PA|Mec2-PA	0.9802	FBpp0074440 type=protein; loc=X:join(19188115..19188283,19189034..19189547,19189640..19189805,19189885..19190088); ID=FBpp0074440; name=Mec2-PA; parent=FBgn0030993,FBtr0074669; dbxref=FlyBase:FBpp0074440,FlyBase_Annotation_IDs:CG7635-PA,GB_protein:AAF48928.1,REFSEQ:NP_573357,GB_protein:AAF48928,FlyMine:FBpp0074440,modMine:FBpp0074440; MD5=5a50802e7ff7c0ced8ce37ecf434af6c; length=350; release=r6.0…	3.4	1	0.10	YLQTLSSISAEK
374	FBpp0083610|FBgn0267385|CG7070-PB|PyK-PB FBpp0083611|FBgn0267385|CG7070-PA|PyK-PA	0.9794	FBpp0083610 type=protein; loc=3R:join(22370799..22372167,22372226..22372382,22372469..22372481); ID=FBpp0083610; name=PyK-PB; parent=FBgn0267385,FBtr0084213; dbxref=FlyBase:FBpp0083610,FlyBase_Annotation_IDs:CG7070-PB,GB_protein:AAN14373.1,REFSEQ:NP_732723,GB_protein:AAN14373,FlyMine:FBpp0083610,modMine:FBpp0083610; MD5=2074b6975470bf2c6a31830313052375; length=512; release=r6.09; species=Dmel;;FB…	4.7	1	0.11	EPGLGDWLK+TGLIGGSGTAEIELK
373	FBpp0075958|FBgn0003462|CG11793-PA|Sod-PA	0.9794	FBpp0075958 type=protein; loc=3L:complement(join(11113574..11113639,11112453..11112848)); ID=FBpp0075958; name=Sod-PA; parent=FBgn0003462,FBtr0076229; dbxref=FlyBase:FBpp0075958,FlyBase_Annotation_IDs:CG11793-PA,GB_protein:AAF50095.1,REFSEQ:NP_476735,GB_protein:AAF50095,FlyMine:FBpp0075958,modMine:FBpp0075958; MD5=664bd08a7dfba355bbe0146992ae0f78; length=153; release=r6.09; species=Dmel;	9.8	1	0.10	GTVFFEQESSGTPVK
375	FBpp0079973|FBgn0004394|CG12287-PB|pdm2-PB FBpp0309438|FBgn0004394|CG12287-PC|pdm2-PC FBpp0309439|FBgn0004394|CG12287-PD|pdm2-PD	0.9793	FBpp0079973 type=protein; loc=2L:join(12660466..12660931,12672784..12673647,12680777..12680833,12684531..12685825); ID=FBpp0079973; name=pdm2-PB; parent=FBgn0004394,FBtr0080392; dbxref=FlyBase:FBpp0079973,FlyBase_Annotation_IDs:CG12287-PB,GB_protein:AAF53208.2,REFSEQ:NP_723763,GB_protein:AAF53208,FlyMine:FBpp0079973,modMine:FBpp0079973; MD5=a05f5ca730c370f313405a48bc076398; length=893; release=r6…	3.8	1	0.10	QEFMESPPERPSCHPMNHQQAPANSALATSCRGK
376	FBpp0081467|FBgn0000412|CG9745-PC|D1-PC FBpp0081468|FBgn0000412|CG9745-PA|D1-PA FBpp0290739|FBgn0000412|CG9745-PD|D1-PD	0.9792	FBpp0081467 type=protein; loc=3R:complement(join(9239490..9239904,9238519..9239171)); ID=FBpp0081467; name=D1-PC; parent=FBgn0000412,FBtr0081987; dbxref=FlyBase:FBpp0081467,FlyBase_Annotation_IDs:CG9745-PC,GB_protein:AAN13412.1,REFSEQ:NP_731320,GB_protein:AAN13412; MD5=27491c3a75fdf5c1c8fa3e7977520c6b; length=355; release=r6.09; species=Dmel;;FBpp0081468 type=protein; loc=3R:complement(join(92394…	9.6	1	0.12	ESNDEDRAVDGTPTKGDGLK+SSTAAVAAISPGIK
377	FBpp0082047|FBgn0010044|CG4421-PA|GstD8-PA	0.9791	FBpp0082047 type=protein; loc=3R:12380036..12380674; ID=FBpp0082047; name=GstD8-PA; parent=FBgn0010044,FBtr0082575; dbxref=FlyBase:FBpp0082047,FlyBase_Annotation_IDs:CG4421-PA,GB_protein:AAF54793.1,REFSEQ:NP_524916,GB_protein:AAF54793,FlyMine:FBpp0082047,modMine:FBpp0082047; MD5=e5668ab3b0a85dcc4c4480e9406e3214; length=212; release=r6.09; species=Dmel;	4.2	1	0.10	AILIYLVEK
378	FBpp0288576|FBgn0261723|CG42234-PC|Dbx-PC	0.9789	FBpp0288576 type=protein; loc=3L:join(1921415..1921931,1924273..1924977,1925255..1925359,1925419..1925522,1932654..1933448); ID=FBpp0288576; name=Dbx-PC; parent=FBgn0261723,FBtr0290136; dbxref=FlyBase_Annotation_IDs:CG42234-PC,FlyBase:FBpp0288576,REFSEQ:NP_647677,GB_protein:AAF47594,FlyMine:FBpp0288576,modMine:FBpp0288576; MD5=39060c2d8bb70e311a3817bc91418842; length=741; release=r6.09; species=D…	1.2	1	0.10	ELLASGGSR
379	FBpp0072366|FBgn0020386|CG1210-PD|Pdk1-PD FBpp0072367|FBgn0020386|CG1210-PA|Pdk1-PA FBpp0072368|FBgn0020386|CG1210-PH|Pdk1-PH FBpp0072369|FBgn0020386|CG1210-PF|Pdk1-PF FBpp0072370|FBgn0020386|CG1210-PC|Pdk1-PC FBpp0072371|FBgn0020386|CG1210-PG|Pdk1-PG FBpp0072372|FBgn0020386|CG1210-PB|Pdk1-PB FBpp0072373|FBgn0020386|CG1210-PE|Pdk1-PE FBpp0305420|FBgn0020386|CG1210-PJ|Pdk1-PJ	0.9784	FBpp0072366 type=protein; loc=3L:join(129823..129888,135458..135842,135967..136335,141770..142879,142943..143217,143515..143820); ID=FBpp0072366; name=Pdk1-PD; parent=FBgn0020386,FBtr0072464; dbxref=GB_protein:AAF47330.2,FlyBase:FBpp0072366,FlyBase_Annotation_IDs:CG1210-PD,GB_protein:AAF47330.3,REFSEQ:NP_728471,GB_protein:AAF47330,FlyMine:FBpp0072366,modMine:FBpp0072366; MD5=8826f7dc76c3d3334b291…	1.7	1	0.10	RSNSDEDDEDSDR
380	FBpp0070111|FBgn0025635|CG17829-PA|CG17829-PA FBpp0070112|FBgn0025635|CG17829-PC|CG17829-PC FBpp0070113|FBgn0025635|CG17829-PB|CG17829-PB	0.9782	FBpp0070111 type=protein; loc=X:join(625669..626362,626504..626820,626899..627291); ID=FBpp0070111; name=CG17829-PA; parent=FBgn0025635,FBtr0070116; dbxref=FlyBase:FBpp0070111,FlyBase_Annotation_IDs:CG17829-PA,GB_protein:AAF45529.1,REFSEQ:NP_652054,GB_protein:AAF45529; MD5=49cdf4b7dd1b389cc716bab4920450e1; length=467; release=r6.09; species=Dmel;;FBpp0070112 type=protein; loc=X:join(625669..62591…	4.2	1	0.10	CTMCDMTCSSASSLTTHIR
381	FBpp0086563|FBgn0033951|CG10139-PA|CG10139-PA FBpp0309001|FBgn0033951|CG10139-PB|CG10139-PB	0.9771	FBpp0086563 type=protein; loc=2R:join(14645356..14645556,14645614..14646087); ID=FBpp0086563; name=CG10139-PA; parent=FBgn0033951,FBtr0087433; dbxref=FlyBase:FBpp0086563,FlyBase_Annotation_IDs:CG10139-PA,GB_protein:AAF58225.1,REFSEQ:NP_610976,GB_protein:AAF58225,FlyMine:FBpp0086563,modMine:FBpp0086563; MD5=e9f12d9f027d5e64b6e7ab8a03ab5edc; length=224; release=r6.09; species=Dmel;;FBpp0309001 type…	6.2	1	0.10	DSSQIFGDFVADR
382	FBpp0087879|FBgn0010109|CG8704-PA|dpn-PA	0.9762	FBpp0087879 type=protein; loc=2R:complement(join(8231923..8232048,8231599..8231694,8229417..8230502)); ID=FBpp0087879; name=dpn-PA; parent=FBgn0010109,FBtr0088803; dbxref=FlyBase:FBpp0087879,FlyBase_Annotation_IDs:CG8704-PA,GB_protein:AAF59113.1,REFSEQ:NP_476923,GB_protein:AAF59113,FlyMine:FBpp0087879,modMine:FBpp0087879; MD5=e7784a72ae8965a4e02e3e71ef94d346; length=435; release=r6.09; species=Dm…	4.4	1	0.10	TESSAPAIQMGGLQLIPSR
384	FBpp0079999|FBgn0263598|CG3762-PA|Vha68-2-PA FBpp0080000|FBgn0263598|CG3762-PB|Vha68-2-PB FBpp0080001|FBgn0263598|CG3762-PC|Vha68-2-PC FBpp0294002|FBgn0263598|CG3762-PD|Vha68-2-PD FBpp0307596|FBgn0263598|CG3762-PE|Vha68-2-PE FBpp0307597|FBgn0263598|CG3762-PF|Vha68-2-PF	0.9748	FBpp0079999 type=protein; loc=2L:join(12975637..12975712,12976126..12976823,12976932..12977909,12977977..12978069); ID=FBpp0079999; name=Vha68-2-PA; parent=FBgn0263598,FBtr0080418; dbxref=FlyBase:FBpp0079999,FlyBase_Annotation_IDs:CG3762-PA,GB_protein:AAF53231.1,REFSEQ:NP_652004,GB_protein:AAF53231,FlyMine:FBpp0079999,modMine:FBpp0079999; MD5=b4e33b325474dd19b6960db5cb951524; length=614; release=…	1.1	1	0.10	ITWNVIR
383	FBpp0077678|FBgn0010583|CG3727-PA|dock-PA FBpp0077679|FBgn0010583|CG3727-PB|dock-PB FBpp0077680|FBgn0010583|CG3727-PC|dock-PC FBpp0305189|FBgn0010583|CG3727-PD|dock-PD	0.9748	FBpp0077678 type=protein; loc=2L:join(829950..829971,830145..830349,830738..831083,831177..831626,831714..831923); ID=FBpp0077678; name=dock-PA; parent=FBgn0010583,FBtr0078013; dbxref=FlyBase:FBpp0077678,FlyBase_Annotation_IDs:CG3727-PA,GB_protein:AAF51450.2,REFSEQ:NP_476976,GB_protein:AAF51450,FlyMine:FBpp0077678,modMine:FBpp0077678; MD5=b172660f1a6edb0446d6956763fcead6; length=410; release=r6.0…	3.7	1	0.10	YNYQAQQPDELSLTK
386	FBpp0082735|FBgn0027095|CG7013-PA|Manf-PA	0.9746	FBpp0082735 type=protein; loc=3R:join(16349511..16349598,16349675..16349799,16349886..16350027,16350417..16350583); ID=FBpp0082735; name=Manf-PA; parent=FBgn0027095,FBtr0083283; dbxref=FlyBase:FBpp0082735,FlyBase_Annotation_IDs:CG7013-PA,GB_protein:AAF55303.1,REFSEQ:NP_477445,GB_protein:AAF55303,FlyMine:FBpp0082735,modMine:FBpp0082735; MD5=f36bcc642abb8a58f935de04e7daf165; length=173; release=r6.…	5.8	1	0.10	QIDLNSVDLK
387	FBpp0076705|FBgn0035687|CG13296-PA|CG13296-PA	0.9722	FBpp0076705 type=protein; loc=3L:join(6163157..6163685,6163814..6164682); ID=FBpp0076705; name=CG13296-PA; parent=FBgn0035687,FBtr0076997; dbxref=FlyBase:FBpp0076705,FlyBase_Annotation_IDs:CG13296-PA,GB_protein:AAF50682.1,REFSEQ:NP_648032,GB_protein:AAF50682,FlyMine:FBpp0076705,modMine:FBpp0076705; MD5=1b4676b9dbb74955d71486ce94fef9fa; length=465; release=r6.09; species=Dmel;	7.7	1	0.10	IEQLLPSTSITPTSMTTSSTETTLTATTSTASPAKR
388	FBpp0088880|FBgn0025682|CG9148-PB|scf-PB FBpp0088881|FBgn0025682|CG9148-PA|scf-PA	0.9720	FBpp0088880 type=protein; loc=3L:join(1299137..1299200,1299319..1299833); ID=FBpp0088880; name=scf-PB; parent=FBgn0025682,FBtr0089941; dbxref=FlyBase:FBpp0088880,FlyBase_Annotation_IDs:CG9148-PB,GB_protein:AAN11468.1,REFSEQ:NP_477393,GB_protein:AAN11468,FlyMine:FBpp0088880,modMine:FBpp0088880; MD5=4b11b7fc8bfe692cf49f307e25686659; length=192; release=r6.09; species=Dmel;;FBpp0088881 type=protein;…	8.3	1	0.10	STGAEDEEPEWVANER
389	FBpp0072158|FBgn0086129|CG3231-PA|snama-PA	0.9719	FBpp0072158 type=protein; loc=2R:join(24087551..24087716,24087776..24088010,24088065..24088543,24088604..24088878,24088942..24089267,24089556..24089705,24089766..24090059,24090122..24091892); ID=FBpp0072158; name=snama-PA; parent=FBgn0086129,FBtr0072249; dbxref=GB_protein:AAF47162.1,FlyBase:FBpp0072158,FlyBase_Annotation_IDs:CG3231-PA,REFSEQ:NP_611884,GB_protein:AAF47162,FlyMine:FBpp0072158,modMi…	2.6	1	0.11	AAGASDDPSEITSDVLR+VGSGPIDDPLEAFNR
390	FBpp0078754|FBgn0014189|CG7269-PC|Hel25E-PC FBpp0078755|FBgn0014189|CG7269-PA|Hel25E-PA FBpp0078756|FBgn0014189|CG7269-PB|Hel25E-PB	0.9713	FBpp0078754 type=protein; loc=2L:complement(join(5541723..5541921,5541433..5541656,5541153..5541336,5540972..5541090,5540169..5540300,5539707..5540109,5539631..5539644)); ID=FBpp0078754; name=Hel25E-PC; parent=FBgn0014189,FBtr0079123; dbxref=FlyBase:FBpp0078754,FlyBase_Annotation_IDs:CG7269-PC,GB_protein:AAN10545.1,REFSEQ:NP_723091,GB_protein:AAN10545; MD5=b8a1740b511a7b96eea7667e11699b7b; length…	3.3	1	0.10	GLAITFVSDENDAK
391	FBpp0076827|FBgn0035630|CG10576-PA|CG10576-PA FBpp0311675|FBgn0035630|CG10576-PC|CG10576-PC FBpp0311825|FBgn0035630|CG10576-PD|CG10576-PD	0.9710	FBpp0076827 type=protein; loc=3L:complement(join(5765341..5765428,5765087..5765184,5764659..5764795,5764434..5764596,5763555..5763776,5763048..5763273,5762588..5762715,5762411..5762524)); ID=FBpp0076827; name=CG10576-PA; parent=FBgn0035630,FBtr0077121; dbxref=FlyBase:FBpp0076827,FlyBase_Annotation_IDs:CG10576-PA,GB_protein:AAF50751.1,REFSEQ:NP_647984,GB_protein:AAF50751,FlyMine:FBpp0076827,modMin…	2.6	1	0.10	TIAEDLVVTK
392	FBpp0087323|FBgn0263510|CG6751-PA|nclb-PA	0.9705	FBpp0087323 type=protein; loc=2R:10875837..10877216; ID=FBpp0087323; name=nclb-PA; parent=FBgn0263510,FBtr0088228; dbxref=FlyBase:FBpp0087323,FlyBase_Annotation_IDs:CG6751-PA,GB_protein:AAF58738.1,REFSEQ:NP_610623,GB_protein:AAF58738,FlyMine:FBpp0087323,modMine:FBpp0087323; MD5=b49b2dd5bdc524e49296ca15e59762d6; length=459; release=r6.09; species=Dmel;	2.2	1	0.10	VWNFDGTEAK
393	FBpp0088690|FBgn0031450|CG2903-PA|Hrs-PA FBpp0088691|FBgn0031450|CG2903-PB|Hrs-PB FBpp0088692|FBgn0031450|CG2903-PC|Hrs-PC	0.9703	FBpp0088690 type=protein; loc=2L:join(2741010..2741051,2741108..2741482,2741559..2743085); ID=FBpp0088690; name=Hrs-PA; parent=FBgn0031450,FBtr0089749; dbxref=FlyBase:FBpp0088690,FlyBase_Annotation_IDs:CG2903-PA,GB_protein:AAF51222.1,REFSEQ:NP_722831,GB_protein:AAF51222,FlyMine:FBpp0088690,modMine:FBpp0088690; MD5=05b7bb9fe382c5870e9a3331d961bc5d; length=647; release=r6.09; species=Dmel;;FBpp0088…	2.3	1	0.10	SADEVQIDEFAANMR
394	FBpp0070057|FBgn0027588|CG14476-PB|GCS2alpha-PB FBpp0070058|FBgn0027588|CG14476-PC|GCS2alpha-PC FBpp0070059|FBgn0027588|CG14476-PA|GCS2alpha-PA FBpp0070060|FBgn0027588|CG14476-PE|GCS2alpha-PE FBpp0070061|FBgn0027588|CG14476-PD|GCS2alpha-PD	0.9699	FBpp0070057 type=protein; loc=X:complement(join(21604463..21604569,21602981..21603730,21601344..21602829,21600843..21601274)); ID=FBpp0070057; name=GCS2alpha-PB; parent=FBgn0027588,FBtr0070058; dbxref=GB_protein:AAF45432.1,FlyBase:FBpp0070057,FlyBase_Annotation_IDs:CG14476-PB,REFSEQ:NP_652145,GB_protein:AAF45432; MD5=d72770cd93520f388055fb0ab9d74c41; length=924; release=r6.09; species=Dmel;;FBpp0…	1.7	1	0.10	AADTIDDPGAWEENFK
395	FBpp0302640|FBgn0033312|CG8642-PB|CG8642-PB	0.9672	FBpp0302640 type=protein; loc=2R:complement(join(8613034..8614155,8611894..8612059)); ID=FBpp0302640; name=CG8642-PB; parent=FBgn0033312,FBtr0310502; dbxref=FlyBase:FBpp0302640,FlyBase_Annotation_IDs:CG8642-PB,REFSEQ:NP_610396,GB_protein:AAF59068; MD5=c33daf529a998d2d9485386b13b2e93f; length=429; release=r6.09; species=Dmel;	2.3	1	0.10	KQHVLAELRK
396	FBpp0310952|FBgn0266539|CG45100-PA|CG45100-PA	0.9669	FBpp0310952 type=protein; loc=3R:complement(5474373..5474489); ID=FBpp0310952; name=CG45100-PA; parent=FBgn0266539,FBtr0344635; dbxref=GB_protein:AHN57173,REFSEQ:NP_001287174,FlyBase:FBpp0310952,FlyBase_Annotation_IDs:CG45100-PA; MD5=70dc91816f6986ba4623ba5b6518e874; length=38; release=r6.09; species=Dmel;	42.1	1	0.10	RLLFIVAVLLIVLYAK
397	FBpp0078243|FBgn0037411|CG1150-PA|Osi3-PA FBpp0302562|FBgn0037411|CG1150-PB|Osi3-PB	0.9664	FBpp0078243 type=protein; loc=3R:join(6216064..6216153,6216643..6216818,6217317..6217917); ID=FBpp0078243; name=Osi3-PA; parent=FBgn0037411,FBtr0078594; dbxref=FlyBase:FBpp0078243,FlyBase_Annotation_IDs:CG1150-PA,GB_protein:AAF51906.1,REFSEQ:NP_649622,GB_protein:AAF51906,FlyMine:FBpp0078243,modMine:FBpp0078243; MD5=196587ca4f39f1cb49ae702fd5ceb18a; length=288; release=r6.09; species=Dmel;;FBpp030…	6.2	1	0.10	IALLLAVIISLKKLLSSK
398	FBpp0074419|FBgn0030975|CG7349-PA|SdhBL-PA FBpp0311226|FBgn0030975|CG7349-PC|SdhBL-PC	0.9660	FBpp0074419 type=protein; loc=X:join(18894662..18894893,18895025..18895898,18895955..18896162); ID=FBpp0074419; name=SdhBL-PA; parent=FBgn0030975,FBtr0074648; dbxref=FlyBase:FBpp0074419,FlyBase_Annotation_IDs:CG7349-PA,GB_protein:AAF48905.2,REFSEQ:NP_573340,GB_protein:AAF48905,FlyMine:FBpp0074419,modMine:FBpp0074419; MD5=f806bacaab3363d4f72109f1733fb181; length=437; release=r6.09; species=Dmel;;F…	3.2	1	0.10	AIIQLKQLLVGLKK
399	FBpp0091016|FBgn0053710|CG33710-PA|CG33710-PA	0.9658	FBpp0091016 type=protein; loc=3L:complement(join(19952685..19952790,19952457..19952627,19952180..19952391)); ID=FBpp0091016; name=CG33710-PA; parent=FBgn0053710,FBtr0091698; dbxref=FlyBase:FBpp0091016,FlyBase_Annotation_IDs:CG33710-PA,GB_protein:AAZ66055.1,REFSEQ:NP_001027137,GB_protein:AAZ66055,FlyMine:FBpp0091016,modMine:FBpp0091016; MD5=93df79e06047541a3b088b1c93742966; length=162; release=r6.…	9.9	1	0.10	SSDYCDTCKGSCSGLK
400	FBpp0080148|FBgn0004406|CG8987-PA|tam-PA	0.9657	FBpp0080148 type=protein; loc=2L:complement(join(13825735..13827691,13824857..13825679,13824140..13824797)); ID=FBpp0080148; name=tam-PA; parent=FBgn0004406,FBtr0080571; dbxref=FlyBase:FBpp0080148,FlyBase_Annotation_IDs:CG8987-PA,GB_protein:AAF53338.1,REFSEQ:NP_476821,GB_protein:AAF53338,FlyMine:FBpp0080148,modMine:FBpp0080148; MD5=e6f79d6653d2912e583ceb2568ad9c96; length=1145; release=r6.09; spe…	1.2	1	0.10	EAQLTYEDLSIEAK
401	FBpp0074076|FBgn0030752|CG9947-PA|CG9947-PA FBpp0310007|FBgn0030752|CG9947-PB|CG9947-PB	0.9652	FBpp0074076 type=protein; loc=X:complement(join(16441142..16441202,16440657..16440925,16440217..16440412,16439827..16440162,16439597..16439762,16439241..16439286)); ID=FBpp0074076; name=CG9947-PA; parent=FBgn0030752,FBtr0074301; dbxref=FlyBase:FBpp0074076,FlyBase_Annotation_IDs:CG9947-PA,GB_protein:AAF48613.1,REFSEQ:NP_573128,GB_protein:AAF48613,FlyMine:FBpp0074076,modMine:FBpp0074076; MD5=5d4dd4…	3.2	1	0.10	LPAWQPVLTAR
402	FBpp0081584|FBgn0027338|CG9423-PA|Kap-alpha3-PA FBpp0081585|FBgn0027338|CG9423-PB|Kap-alpha3-PB FBpp0081586|FBgn0027338|CG9423-PC|Kap-alpha3-PC FBpp0290407|FBgn0027338|CG9423-PD|Kap-alpha3-PD	0.9650	FBpp0081584 type=protein; loc=3R:complement(join(9577208..9577267,9576768..9577148,9575877..9576707,9575636..9575812,9575474..9575569)); ID=FBpp0081584; name=Kap-alpha3-PA; parent=FBgn0027338,FBtr0082106; dbxref=FlyBase:FBpp0081584,FlyBase_Annotation_IDs:CG9423-PA,GB_protein:AAF54408.1,REFSEQ:NP_731377,GB_protein:AAF54408; MD5=7c89f9db717ba92f5f8f808941be523e; length=514; release=r6.09; species=D…	2.1	1	0.10	LIPLLGNSEVK
403	FBpp0292393|FBgn0261816|CG42758-PA|CG42758-PA	0.9639	FBpp0292393 type=protein; loc=3L:14567683..14568057; ID=FBpp0292393; name=CG42758-PA; parent=FBgn0261816,FBtr0303303; dbxref=FlyBase:FBpp0292393,FlyBase_Annotation_IDs:CG42758-PA,REFSEQ:NP_001189106,GB_protein:ADV37542,FlyMine:FBpp0292393,modMine:FBpp0292393; MD5=4612ec81a0e0638afa8403f1b500cf05; length=124; release=r6.09; species=Dmel;	8.1	1	0.10	SCCTSESCCK
404	FBpp0074285|FBgn0021765|CG7113-PA|scu-PA FBpp0300670|FBgn0021765|CG7113-PB|scu-PB	0.9633	FBpp0074285 type=protein; loc=X:join(18091382..18091390,18091952..18092710); ID=FBpp0074285; name=scu-PA; parent=FBgn0021765,FBtr0074511; dbxref=FlyBase:FBpp0074285,FlyBase_Annotation_IDs:CG7113-PA,GB_protein:AAF48797.1,REFSEQ:NP_523396,GB_protein:AAF48797,FlyMine:FBpp0074285,modMine:FBpp0074285; MD5=d03401683704e83d48b03dcb4ad6ae15; length=255; release=r6.09; species=Dmel;;FBpp0300670 type=prote…	9.5	1	0.10	AAVVGMTLPIAR
405	FBpp0301714|FBgn0263647|CG43638-PA|CG43638-PA	0.9632	FBpp0301714 type=protein; loc=3L:12044713..12045081; ID=FBpp0301714; name=CG43638-PA; parent=FBgn0263647,FBtr0310008; dbxref=FlyBase:FBpp0301714,FlyBase_Annotation_IDs:CG43638-PA,REFSEQ:NP_001261741,GB_protein:AGB94434; MD5=1cf0fc2e659f45448b385aff0645d4e9; length=122; release=r6.09; species=Dmel;	12.3	1	0.10	KIVSPAQIEVLEQKK
406	FBpp0073781|FBgn0030612|CG5599-PA|CG5599-PA	0.9622	FBpp0073781 type=protein; loc=X:join(15086227..15086298,15086803..15087486,15087553..15087951,15088015..15088248); ID=FBpp0073781; name=CG5599-PA; parent=FBgn0030612,FBtr0073964; dbxref=FlyBase:FBpp0073781,FlyBase_Annotation_IDs:CG5599-PA,GB_protein:AAF48423.1,REFSEQ:NP_573000,GB_protein:AAF48423,FlyMine:FBpp0073781,modMine:FBpp0073781; MD5=9a4306132d6f7690e2f99c8069017799; length=462; release=r6…	3.2	1	0.10	VIDGVTMASFSNVWK
407	FBpp0072860|FBgn0035393|CG16753-PA|CG16753-PA	0.9621	FBpp0072860 type=protein; loc=3L:3055156..3055689; ID=FBpp0072860; name=CG16753-PA; parent=FBgn0035393,FBtr0072990; dbxref=FlyBase:FBpp0072860,FlyBase_Annotation_IDs:CG16753-PA,GB_protein:AAF47708.1,REFSEQ:NP_647764,GB_protein:AAF47708,FlyMine:FBpp0072860,modMine:FBpp0072860; MD5=370587a51634ff06d6d169ef51ece597; length=177; release=r6.09; species=Dmel;	6.2	1	0.10	DALPSLQDIYK
409	FBpp0080535|FBgn0032640|CG5094-PA|Sgt-PA FBpp0296963|FBgn0032640|CG5094-PB|Sgt-PB	0.9619	FBpp0080535 type=protein; loc=2L:17473588..17474583; ID=FBpp0080535; name=Sgt-PA; parent=FBgn0032640,FBtr0080982; dbxref=FlyBase:FBpp0080535,FlyBase_Annotation_IDs:CG5094-PA,GB_protein:AAF53617.1,REFSEQ:NP_609842,GB_protein:AAF53617,FlyMine:FBpp0080535,modMine:FBpp0080535; MD5=73f1081d3ef766dae5c78df51feb077d; length=331; release=r6.09; species=Dmel;;FBpp0296963 type=protein; loc=2L:17473588..174…	5.7	1	0.10	AIELEPDNEVYKSNLEAAR
410	FBpp0070880|FBgn0029874|CG3342-PA|CG3342-PA	0.9617	FBpp0070880 type=protein; loc=X:complement(join(6527751..6527803,6526368..6527676)); ID=FBpp0070880; name=CG3342-PA; parent=FBgn0029874,FBtr0070918; dbxref=FlyBase:FBpp0070880,FlyBase_Annotation_IDs:CG3342-PA,GB_protein:AAF46167.1,REFSEQ:NP_572324,GB_protein:AAF46167,FlyMine:FBpp0070880,modMine:FBpp0070880; MD5=3dab6cdea8f0fcee5edda9cce454bcea; length=453; release=r6.09; species=Dmel;	6.0	1	0.10	KLSASSLAVANASTSSDTPLAVTTLDK
411	FBpp0086361|FBgn0034076|CG8424-PA|Jhedup-PA	0.9610	FBpp0086361 type=protein; loc=2R:join(16117111..16117296,16117355..16117498,16117555..16117708,16117769..16117954,16118012..16118861,16118914..16119073); ID=FBpp0086361; name=Jhedup-PA; parent=FBgn0034076,FBtr0087222; dbxref=FlyBase:FBpp0086361,FlyBase_Annotation_IDs:CG8424-PA,GB_protein:AAF58062.1,GB_protein:AAF58062,REFSEQ:NP_611085,GB_protein:AAF58062,FlyMine:FBpp0086361,modMine:FBpp0086361; M…	3.9	1	0.10	GLFQNSMSLTGTMFLSAMKILK
412	FBpp0085442|FBgn0042085|CG3274-PA|Bap170-PA	0.9608	FBpp0085442 type=protein; loc=2R:join(6636689..6636930,6636995..6638010,6638181..6640987,6641285..6642286); ID=FBpp0085442; name=Bap170-PA; parent=FBgn0042085,FBtr0086107; dbxref=FlyBase:FBpp0085442,FlyBase_Annotation_IDs:CG3274-PA,GB_protein:AAF57363.1,REFSEQ:NP_610216,GB_protein:AAF57363,FlyMine:FBpp0085442,modMine:FBpp0085442; MD5=18c218fb7c831741d2237baf9469f7ef; length=1688; release=r6.09; s…	1.3	1	0.10	KPITDSAPPPLAPLSGANVVTK
413	FBpp0074825|FBgn0000261|CG6871-PA|Cat-PA	0.9595	FBpp0074825 type=protein; loc=3L:join(18822786..18822842,18826338..18827258,18827356..18827898); ID=FBpp0074825; name=Cat-PA; parent=FBgn0000261,FBtr0075058; dbxref=FlyBase_Annotation_IDs:CG6871-PA,FlyBase:FBpp0074825,GB_protein:AAF49228.1,REFSEQ:NP_536731,GB_protein:AAF49228,FlyMine:FBpp0074825,modMine:FBpp0074825; MD5=51c180f836ffa8819f760a2c7e45d62a; length=506; release=r6.09; species=Dmel;	8.3	1	0.12	DPILFPSFIHTQK+NSQTVSPGAITTGNGAPIGIK+YNPFDVTK
414	FBpp0075702|FBgn0002466|CG10522-PA|sti-PA FBpp0304889|FBgn0002466|CG10522-PB|sti-PB	0.9574	FBpp0075702 type=protein; loc=3L:complement(join(12514382..12514667,12513881..12514125,12513474..12513824,12512035..12513402,12510301..12511803,12510029..12510224,12508357..12509972)); ID=FBpp0075702; name=sti-PA; parent=FBgn0002466,FBtr0075970; dbxref=FlyBase:FBpp0075702,FlyBase_Annotation_IDs:CG10522-PA,GB_protein:AAF49907.2,REFSEQ:NP_648584,GB_protein:AAF49907,FlyMine:FBpp0075702,modMine:FBpp0…	0.8	1	0.10	ALDTATPVTSIFFTR
415	FBpp0076826|FBgn0035632|CG10575-PA|Ppat-Dpck-PA	0.9563	FBpp0076826 type=protein; loc=3L:complement(join(5768201..5768759,5767136..5768133)); ID=FBpp0076826; name=Ppat-Dpck-PA; parent=FBgn0035632,FBtr0077120; dbxref=FlyBase:FBpp0076826,FlyBase_Annotation_IDs:CG10575-PA,GB_protein:AAF50749.2,REFSEQ:NP_647985,GB_protein:AAF50749,FlyMine:FBpp0076826,modMine:FBpp0076826; MD5=81566a7aa4448aa75dbad6b8fc83a29a; length=518; release=r6.09; species=Dmel;	2.5	1	0.10	RLVVGVTTSAMTK
416	FBpp0289383|FBgn0004102|CG12154-PC|oc-PC FBpp0303737|FBgn0004102|CG12154-PD|oc-PD FBpp0303738|FBgn0004102|CG12154-PE|oc-PE FBpp0304126|FBgn0004102|CG12154-PF|oc-PF FBpp0304127|FBgn0004102|CG12154-PG|oc-PG	0.9552	FBpp0289383 type=protein; loc=X:complement(join(8642466..8642646,8640360..8640514,8632670..8633962)); ID=FBpp0289383; name=oc-PC; parent=FBgn0004102,FBtr0300106; dbxref=FlyBase:FBpp0289383,FlyBase_Annotation_IDs:CG12154-PC,REFSEQ:NP_001014727,GB_protein:AAX52481,FlyMine:FBpp0289383,modMine:FBpp0289383; MD5=7f1b24f4aaf1d677247c8247d18bf7b1; length=542; release=r6.09; species=Dmel;;FBpp0303737 type…	3.0	1	0.10	QQLQQQQQSNSLSSSK
417	FBpp0073766|FBgn0264078|CG32593-PA|Flo2-PA FBpp0073767|FBgn0264078|CG32593-PB|Flo2-PB FBpp0073768|FBgn0264078|CG32593-PE|Flo2-PE FBpp0073769|FBgn0264078|CG32593-PF|Flo2-PF FBpp0073771|FBgn0264078|CG32593-PD|Flo2-PD FBpp0289663|FBgn0264078|CG32593-PG|Flo2-PG FBpp0289664|FBgn0264078|CG32593-PH|Flo2-PH FBpp0303247|FBgn0264078|CG32593-PI|Flo2-PI FBpp0303248|FBgn0264078|CG32593-PJ|Flo2-PJ FBpp0303249|…	0.9533	FBpp0073766 type=protein; loc=X:join(14840971..14841019,14924226..14924413,14925646..14925684,14926766..14926874,14930747..14931314,14931802..14931985,14932048..14932227); ID=FBpp0073766; name=Flo2-PA; parent=FBgn0264078,FBtr0073949; dbxref=FlyBase:FBpp0073766,FlyBase_Annotation_IDs:CG32593-PA,GB_protein:AAF48407.2,REFSEQ:NP_727797,GB_protein:AAF48407,FlyMine:FBpp0073766,modMine:FBpp0073766; MD5=…	10.7	1	0.12	QIEIESQEVQR+TDEIVLIGGNDNITNDVTR
419	FBpp0084133|FBgn0045866|CG11785-PA|bai-PA	0.9501	FBpp0084133 type=protein; loc=3R:join(25039450..25039629,25039701..25039821,25039886..25039956,25040022..25040148,25040212..25040333); ID=FBpp0084133; name=bai-PA; parent=FBgn0045866,FBtr0084758; dbxref=FlyBase:FBpp0084133,FlyBase_Annotation_IDs:CG11785-PA,GB_protein:AAF56382.2,REFSEQ:NP_651323,GB_protein:AAF56382,FlyMine:FBpp0084133,modMine:FBpp0084133; MD5=fea398461111c5935c48e27ebc1bb295; leng…	5.3	1	0.10	GVIQEVSLLTK
420	FBpp0078015|FBgn0037094|CG7611-PE|CG7611-PE FBpp0078017|FBgn0037094|CG7611-PG|CG7611-PG FBpp0078018|FBgn0037094|CG7611-PB|CG7611-PB FBpp0078019|FBgn0037094|CG7611-PH|CG7611-PH FBpp0078020|FBgn0037094|CG7611-PC|CG7611-PC FBpp0078021|FBgn0037094|CG7611-PD|CG7611-PD FBpp0078022|FBgn0037094|CG7611-PA|CG7611-PA FBpp0290415|FBgn0037094|CG7611-PI|CG7611-PI FBpp0290416|FBgn0037094|CG7611-PJ|CG7611-PJ	0.9486	FBpp0078015 type=protein; loc=3L:join(21525258..21525716,21525984..21526936,21527184..21527664); ID=FBpp0078015; name=CG7611-PE; parent=FBgn0037094,FBtr0078359; dbxref=FlyBase:FBpp0078015,FlyBase_Annotation_IDs:CG7611-PE,GB_protein:AAN12172.1,REFSEQ:NP_730647,GB_protein:AAN12172,FlyMine:FBpp0078015,modMine:FBpp0078015; MD5=29f3d96dd5f092522f7e7f691f5c8387; length=630; release=r6.09; species=Dmel;…	4.8	1	0.10	IWGPKPNGSSATTESDDCSSSSSSSSWNMT
421	FBpp0082998|FBgn0038609|CG7671-PA|Nup43-PA	0.9467	FBpp0082998 type=protein; loc=3R:join(18366720..18367002,18367068..18367861); ID=FBpp0082998; name=Nup43-PA; parent=FBgn0038609,FBtr0083577; dbxref=FlyBase:FBpp0082998,FlyBase_Annotation_IDs:CG7671-PA,GB_protein:AAF55542.1,REFSEQ:NP_650716,GB_protein:AAF55542,FlyMine:FBpp0082998,modMine:FBpp0082998; MD5=d319aa5478a6ad15b9d715942440becb; length=358; release=r6.09; species=Dmel;	3.6	1	0.10	SLVDVEGVLSNVR
422	FBpp0112618|FBgn0263977|CG40451-PA|Tim17b-PA FBpp0311388|FBgn0263977|CG40451-PB|Tim17b-PB	0.9437	FBpp0112618 type=protein; loc=3R:join(3735023..3735166,3735269..3735446,3744836..3745035); ID=FBpp0112618; name=Tim17b-PA; parent=FBgn0263977,FBtr0113895; dbxref=FlyBase_Annotation_IDs:CG40451-PA,FlyBase:FBpp0112618,REFSEQ:NP_001015401,GB_protein:EAA46045,FlyMine:FBpp0112618,modMine:FBpp0112618; MD5=9bddad1690ca0aa652fee3b314f2d99d; length=173; release=r6.09; species=Dmel;;FBpp0311388 type=protei…	9.8	1	0.10	NPIPPAEDPVALGDPGR
423	FBpp0076869|FBgn0035589|CG4618-PA|CHMP2B-PA	0.9432	FBpp0076869 type=protein; loc=3L:5139745..5140383; ID=FBpp0076869; name=CHMP2B-PA; parent=FBgn0035589,FBtr0077166; dbxref=FlyBase:FBpp0076869,FlyBase_Annotation_IDs:CG4618-PA,GB_protein:AAF50800.1,REFSEQ:NP_647947,GB_protein:AAF50800,FlyMine:FBpp0076869,modMine:FBpp0076869; MD5=b5146c85d178796c9988d6a1c4bc54c3; length=212; release=r6.09; species=Dmel;	5.7	1	0.10	VLDEIGIEISGK
424	FBpp0074971|FBgn0036733|CG6322-PA|U4-U6-60K-PA	0.9408	FBpp0074971 type=protein; loc=3L:complement(17512120..17513781); ID=FBpp0074971; name=U4-U6-60K-PA; parent=FBgn0036733,FBtr0075209; dbxref=FlyBase:FBpp0074971,FlyBase_Annotation_IDs:CG6322-PA,GB_protein:AAF49331.1,REFSEQ:NP_648990,GB_protein:AAF49331,FlyMine:FBpp0074971,modMine:FBpp0074971; MD5=4827054d86ce99be2f09ad82c7666978; length=553; release=r6.09; species=Dmel;	1.8	1	0.10	LWLADYSLPR
425	FBpp0076460|FBgn0262716|CG7558-PA|Arp3-PA FBpp0306212|FBgn0262716|CG7558-PB|Arp3-PB	0.9402	FBpp0076460 type=protein; loc=3L:complement(join(8115682..8115725,8115408..8115588,8115030..8115344,8114257..8114793,8114113..8114196,8113956..8114051)); ID=FBpp0076460; name=Arp3-PA; parent=FBgn0262716,FBtr0076737; dbxref=FlyBase:FBpp0076460,FlyBase_Annotation_IDs:CG7558-PA,GB_protein:AAF50488.1,REFSEQ:NP_523968,GB_protein:AAF50488,FlyMine:FBpp0076460,modMine:FBpp0076460; MD5=ddf317cc31cb4aa1759…	2.6	1	0.10	APFNVDVGYER
426	FBpp0078561|FBgn0263594|CG14648-PA|lost-PA	0.9391	FBpp0078561 type=protein; loc=3R:join(4403202..4403280,4404469..4404639,4404701..4405419,4405480..4405548,4405601..4405811,4405867..4406255); ID=FBpp0078561; name=lost-PA; parent=FBgn0263594,FBtr0078921; dbxref=FlyBase:FBpp0078561,FlyBase_Annotation_IDs:CG14648-PA,GB_protein:AAF52130.1,REFSEQ:NP_649466,GB_protein:AAF52130,FlyMine:FBpp0078561,modMine:FBpp0078561; MD5=fb8ec086e8c95c678aeb2caf743331…	1.7	1	0.10	ILPVLQQLK
427	FBpp0305685|FBgn0264574|CG43946-PP|Glut1-PP FBpp0311738|FBgn0264574|CG43946-PY|Glut1-PY	0.9388	FBpp0305685 type=protein; loc=3L:join(967517..967537,980951..981207,981296..981420,981487..981765,981826..982103,982175..982297,983855..984058,984137..984276,985941..986044,987173..987434,987746..987825,988596..991045); ID=FBpp0305685; name=Glut1-PP; parent=FBgn0264574,FBtr0333501; dbxref=REFSEQ:NP_612073,GB_protein:AAF47434,FlyBase_Annotation_IDs:CG43946-PP,FlyBase:FBpp0305685; MD5=821c99797e67e…	2.1	1	0.10	GKPLILGPTIKKDK
428	FBpp0082985|FBgn0262559|CG7998-PA|Mdh2-PA	0.9383	FBpp0082985 type=protein; loc=3R:join(18226501..18226566,18226730..18226937,18227705..18227901,18227960..18228499); ID=FBpp0082985; name=Mdh2-PA; parent=FBgn0262559,FBtr0083563; dbxref=FlyBase:FBpp0082985,FlyBase_Annotation_IDs:CG7998-PA,GB_protein:AAF55516.1,REFSEQ:NP_650696,GB_protein:AAF55516,FlyMine:FBpp0082985,modMine:FBpp0082985; MD5=2398d433054476450d18d6f15a6f0f6e; length=336; release=r6.…	7.7	1	0.11	LFGVSTLDVVR+TAGFIGADQLGDSLK
429	FBpp0075620|FBgn0036341|CG11278-PA|Syx13-PA FBpp0304386|FBgn0036341|CG11278-PB|Syx13-PB	0.9381	FBpp0075620 type=protein; loc=3L:join(13044920..13045595,13046217..13046395); ID=FBpp0075620; name=Syx13-PA; parent=FBgn0036341,FBtr0075886; dbxref=FlyBase:FBpp0075620,FlyBase_Annotation_IDs:CG11278-PA,GB_protein:AAF49845.1,REFSEQ:NP_524054,GB_protein:AAF49845,FlyMine:FBpp0075620,modMine:FBpp0075620; MD5=5d83c4b62c35a780e2b59fb42c043ea9; length=284; release=r6.09; species=Dmel;;FBpp0304386 type=p…	8.8	1	0.10	ILILLVIAVIIGLIVTGVIVAKLNS
430	FBpp0099686|FBgn0039713|CG7808-PC|RpS8-PC FBpp0301957|FBgn0039713|CG7808-PE|RpS8-PE FBpp0311986|FBgn0039713|CG7808-PF|RpS8-PF FBpp0311987|FBgn0039713|CG7808-PG|RpS8-PG	0.9366	FBpp0099686 type=protein; loc=3R:join(29861931..29861934,29862199..29862305,29862785..29863196,29863415..29863518); ID=FBpp0099686; name=RpS8-PC; parent=FBgn0039713,FBtr0085489; dbxref=FlyBase_Annotation_IDs:CG7808-PC,FlyBase:FBpp0099686,GB_protein:AAN14192.1,REFSEQ:NP_651740,GB_protein:AAN14192,FlyMine:FBpp0099686,modMine:FBpp0099686; MD5=6f3fd8d03f294cec518e459314d26d3c; length=208; release=r6.…	5.8	1	0.10	NSIVVIDATPFR
431	FBpp0074278|FBgn0283469|CG6842-PA|Vps4-PA FBpp0309628|FBgn0283469|CG6842-PB|Vps4-PB	0.9363	FBpp0074278 type=protein; loc=X:join(17908578..17908713,17908808..17909669,17909781..17910009,17910078..17910179); ID=FBpp0074278; name=Vps4-PA; parent=FBgn0283469,FBtr0074504; dbxref=FlyBase:FBpp0074278,FlyBase_Annotation_IDs:CG6842-PA,GB_protein:AAF48783.1,REFSEQ:NP_573258,GB_protein:AAF48783,FlyMine:FBpp0074278,modMine:FBpp0074278; MD5=91073d84c60a032bf49393ff0e2f5918; length=442; release=r6.0…	2.7	1	0.10	GILLFGPPGTGK
432	FBpp0074067|FBgn0267912|CG9819-PA|CanA-14F-PA FBpp0074068|FBgn0267912|CG9819-PB|CanA-14F-PB FBpp0074069|FBgn0011826|CG9842-PA|Pp2B-14D-PA FBpp0293728|FBgn0267912|CG9819-PC|CanA-14F-PC FBpp0294044|FBgn0011826|CG9842-PB|Pp2B-14D-PB FBpp0301546|FBgn0011826|CG9842-PC|Pp2B-14D-PC FBpp0305092|FBgn0267912|CG9819-PD|CanA-14F-PD	0.9316	FBpp0074067 type=protein; loc=X:complement(16566276..16568030); ID=FBpp0074067; name=CanA-14F-PA; parent=FBgn0267912,FBtr0074292; dbxref=FlyBase:FBpp0074067,GB_protein:AAF48623.3,FlyBase_Annotation_IDs:CG9819-PA,GB_protein:AAF48623.4,REFSEQ:NP_727985,GB_protein:AAF48623,FlyMine:FBpp0074067,modMine:FBpp0074067; MD5=c179e4a06f457ebbf9aa3f1a0f5582fc; length=584; release=r6.09; species=Dmel;;FBpp0074…	3.0	1	0.10	GLTPTGALPLGALSGGK
433	FBpp0073352|FBgn0030304|CG11715-PA|Cyp4g15-PA FBpp0312025|FBgn0030304|CG11715-PC|Cyp4g15-PC	0.9292	FBpp0073352 type=protein; loc=X:join(11477593..11477791,11478384..11478581,11479014..11479196,11481525..11482213,11482310..11482601,11482698..11482861); ID=FBpp0073352; name=Cyp4g15-PA; parent=FBgn0030304,FBtr0073503; dbxref=FlyBase:FBpp0073352,FlyBase_Annotation_IDs:CG11715-PA,GB_protein:AAF48049.1,REFSEQ:NP_572721,GB_protein:AAF48049,FlyMine:FBpp0073352,modMine:FBpp0073352; MD5=38cfe6fdd8b2acc4…	4.4	1	0.10	GLPIVGHLFDVIGPASSVFRTVIRK
434	FBpp0080452|FBgn0264695|CG17927-PG|Mhc-PG FBpp0080453|FBgn0264695|CG17927-PA|Mhc-PA FBpp0080454|FBgn0264695|CG17927-PB|Mhc-PB FBpp0080455|FBgn0264695|CG17927-PC|Mhc-PC FBpp0080456|FBgn0264695|CG17927-PE|Mhc-PE FBpp0080457|FBgn0264695|CG17927-PD|Mhc-PD FBpp0080458|FBgn0264695|CG17927-PF|Mhc-PF FBpp0080459|FBgn0264695|CG17927-PH|Mhc-PH FBpp0080460|FBgn0264695|CG17927-PI|Mhc-PI FBpp0080462|FBgn02646…	0.9287	FBpp0080452 type=protein; loc=2L:join(16768681..16768884,16769147..16769290,16770457..16770837,16770911..16770974,16771043..16771141,16771343..16771446,16774450..16774857,16775683..16775853,16776850..16777439,16779728..16779845,16780550..16780813,16782344..16782553,16782775..16783661,16784251..16784329,16784666..16785841,16785909..16786814,16788021..16788104); ID=FBpp0080452; name=Mhc-PG; parent=…	0.6	1	0.10	KLSIENSDLLR
435	FBpp0087238|FBgn0000581|CG7776-PA|E(Pc)-PA FBpp0087239|FBgn0000581|CG7776-PB|E(Pc)-PB FBpp0303471|FBgn0000581|CG7776-PC|E(Pc)-PC FBpp0303472|FBgn0000581|CG7776-PD|E(Pc)-PD FBpp0303473|FBgn0000581|CG7776-PE|E(Pc)-PE	0.9281	FBpp0087238 type=protein; loc=2R:join(11454317..11454469,11454534..11454669,11454825..11455063,11455133..11455287,11455588..11455755,11455820..11456001,11456367..11456734,11456805..11456920,11456988..11460319,11460591..11461813); ID=FBpp0087238; name=E(Pc)-PA; parent=FBgn0000581,FBtr0088139; dbxref=FlyBase:FBpp0087238,FlyBase_Annotation_IDs:CG7776-PA,GB_protein:AAF58641.1,REFSEQ:NP_523698,GB_prot…	1.7	1	0.10	IFLTSSNSGGGGSAGNFTIATASELQAAAAGQK
436	FBpp0081312|FBgn0037537|CG2767-PA|CG2767-PA	0.9275	FBpp0081312 type=protein; loc=3R:complement(join(8007896..8007967,8007332..8007512,8006837..8006964,8006217..8006776,8006100..8006148)); ID=FBpp0081312; name=CG2767-PA; parent=FBgn0037537,FBtr0081822; dbxref=FlyBase:FBpp0081312,FlyBase_Annotation_IDs:CG2767-PA,GB_protein:AAF54175.1,REFSEQ:NP_649757,GB_protein:AAF54175,FlyMine:FBpp0081312,modMine:FBpp0081312; MD5=cc42e6add4ff74ac5a3af078551f584f; …	3.6	1	0.10	DLPDLMDIPEVK
437	sp|HBA_HUMAN|	0.9257	sp HBA_HUMAN	6.4	1	0.10	MFLSFPTTK
438	FBpp0079333|FBgn0032061|CG9314-PA|CG9314-PA FBpp0308626|FBgn0032061|CG9314-PC|CG9314-PC	0.9255	FBpp0079333 type=protein; loc=2L:join(8705695..8706534,8706598..8707278); ID=FBpp0079333; name=CG9314-PA; parent=FBgn0032061,FBtr0079731; dbxref=FlyBase:FBpp0079333,FlyBase_Annotation_IDs:CG9314-PA,GB_protein:AAF52704.1,REFSEQ:NP_609248,GB_protein:AAF52704,FlyMine:FBpp0079333,modMine:FBpp0079333; MD5=17d6b1a754a4edadf92770def94f580b; length=506; release=r6.09; species=Dmel;;FBpp0308626 type=prote…	2.4	1	0.10	MINASGETQYVR
439	FBpp0305165|FBgn0028737|CG6341-PB|Ef1beta-PB FBpp0311691|FBgn0028737|CG6341-PC|Ef1beta-PC	0.9253	FBpp0305165 type=protein; loc=2R:join(16868312..16868391,16868491..16869079); ID=FBpp0305165; name=Ef1beta-PB; parent=FBgn0028737,FBtr0332947; dbxref=REFSEQ:NP_524808,GB_protein:AAF57941,FlyBase:FBpp0305165,FlyBase_Annotation_IDs:CG6341-PB; MD5=db65b931eba2f027cda91e367d763098; length=222; release=r6.09; species=Dmel;;FBpp0311691 type=protein; loc=2R:join(16868312..16868391,16868491..16869079); I…	5.0	1	0.10	ADLSVFDALGK
440	FBpp0086736|FBgn0033886|CG13349-PA|Rpn13-PA FBpp0086737|FBgn0033886|CG13349-PB|Rpn13-PB FBpp0112985|FBgn0033886|CG13349-PD|Rpn13-PD FBpp0112986|FBgn0033886|CG13349-PE|Rpn13-PE FBpp0112987|FBgn0033886|CG13349-PF|Rpn13-PF FBpp0308980|FBgn0033886|CG13349-PG|Rpn13-PG	0.9188	FBpp0086736 type=protein; loc=2R:complement(join(13959568..13960088,13959205..13959398,13958645..13959099)); ID=FBpp0086736; name=Rpn13-PA; parent=FBgn0033886,FBtr0087610; dbxref=GB_protein:AAF58312.1,FlyBase:FBpp0086736,FlyBase_Annotation_IDs:CG13349-PA,REFSEQ:NP_610917,GB_protein:AAF58312,FlyMine:FBpp0086736,modMine:FBpp0086736; MD5=fc07f5d055821428f9a70a7ef39a2131; length=389; release=r6.09; s…	4.4	1	0.10	QSGLGSSSNSSNLVEFR
441	FBpp0074149|FBgn0015336|CG15865-PA|CG15865-PA	0.9145	FBpp0074149 type=protein; loc=X:complement(join(16663839..16664455,16661072..16663709)); ID=FBpp0074149; name=CG15865-PA; parent=FBgn0015336,FBtr0074375; dbxref=FlyBase:FBpp0074149,FlyBase_Annotation_IDs:CG15865-PA,GB_protein:AAF48640.1,REFSEQ:NP_573143,GB_protein:AAF48640,FlyMine:FBpp0074149,modMine:FBpp0074149; MD5=9a44679decc35ce17f9fc520384490ed; length=1084; release=r6.09; species=Dmel;	1.6	1	0.10	KGAGSGSASAGGSFLGR
442	FBpp0084610|FBgn0086346|CG12876-PA|ALiX-PA	0.9096	FBpp0084610 type=protein; loc=3R:complement(join(27699768..27699979,27699435..27699553,27699086..27699367,27697135..27698730,27696889..27697074,27696716..27696831)); ID=FBpp0084610; name=ALiX-PA; parent=FBgn0086346,FBtr0085241; dbxref=FlyBase:FBpp0084610,FlyBase_Annotation_IDs:CG12876-PA,GB_protein:AAF56740.1,REFSEQ:NP_651582,GB_protein:AAF56740,FlyMine:FBpp0084610,modMine:FBpp0084610; MD5=92b747…	1.6	1	0.10	IGQVLNPLQQQVR
443	FBpp0099855|FBgn0026533|CG5935-PA|Dek-PA FBpp0099856|FBgn0026533|CG5935-PB|Dek-PB FBpp0099857|FBgn0026533|CG5935-PC|Dek-PC FBpp0099858|FBgn0026533|CG5935-PD|Dek-PD FBpp0305164|FBgn0026533|CG5935-PE|Dek-PE	0.9061	FBpp0099855 type=protein; loc=2R:join(16856301..16856303,16856806..16857052,16857633..16858114,16858181..16858601,16858664..16858764,16858827..16859000,16859061..16859249,16859313..16859397,16859453..16859574,16859633..16859785,16859850..16859864); ID=FBpp0099855; name=Dek-PA; parent=FBgn0026533,FBtr0100436; dbxref=FlyBase_Annotation_IDs:CG5935-PA,FlyBase:FBpp0099855,GB_protein:AAF57943.2,REFSEQ:…	5.2	1	0.10	DSDSEDEEVSEDEEEEDVSDFASDQSEEERPK
444	FBpp0088376|FBgn0283521|CG12052-PE|lola-PE FBpp0088377|FBgn0283521|CG12052-PB|lola-PB FBpp0088378|FBgn0283521|CG12052-PA|lola-PA FBpp0088379|FBgn0283521|CG12052-PC|lola-PC FBpp0088380|FBgn0283521|CG12052-PH|lola-PH FBpp0088381|FBgn0283521|CG12052-PG|lola-PG FBpp0088382|FBgn0283521|CG12052-PF|lola-PF FBpp0088383|FBgn0283521|CG12052-PD|lola-PD FBpp0088384|FBgn0283521|CG12052-PI|lola-PI FBpp0088385|…	0.9023	FBpp0088376 type=protein; loc=2R:complement(join(10533576..10533749,10533118..10533511,10532181..10532894,10532039..10532119,10520394..10521277)); ID=FBpp0088376; name=lola-PE; parent=FBgn0283521,FBtr0089342; dbxref=FlyBase_Annotation_IDs:CG12052-PE,FlyBase:FBpp0088376,GB_protein:AAM68766.1,REFSEQ:NP_724951,GB_protein:AAM68766; MD5=439438a9a567f0a9e481a3179460063f; length=748; release=r6.09; spec…	2.9	1	0.10	GEVNISQDQLAALLK
445	FBpp0082923|FBgn0038533|CG7523-PA|CG7523-PA	0.9015	FBpp0082923 type=protein; loc=3R:complement(join(17670655..17670797,17670405..17670537,17670066..17670342,17669397..17669626)); ID=FBpp0082923; name=CG7523-PA; parent=FBgn0038533,FBtr0083490; dbxref=FlyBase:FBpp0082923,FlyBase_Annotation_IDs:CG7523-PA,GB_protein:AAF55449.1,REFSEQ:NP_650643,GB_protein:AAF55449,FlyMine:FBpp0082923,modMine:FBpp0082923; MD5=4a6f31957139fc8124e8e4bac117f5b3; length=26…	7.7	1	0.10	AGGSLGLMQPGGDTEELLEK
