# Supplementary material for: Comparative interactome analysis of α-arrestin families in human and Drosophila
Source: eLife. 2024 Jan 25;12:RP88328. doi: 10.7554/eLife.88328 (PMC10945707; doi:10.7554/eLife.88328)
Supplement: Figure 1—source data 1. [file elife-88328-fig1-data1.zip › Drosophila/fly_APMS_control/interact-S2R__2.prot.tsv]

entry no.	protein	protein probability	protein description	percent coverage	tot indep spectra	percent share of spectrum ids	peptides
388a	FBpp0085365|FBgn0000043|CG12051-PA|Act42A-PA	1.0000	FBpp0085365 type=protein; loc=2R:complement(6014270..6015400); ID=FBpp0085365; name=Act42A-PA; parent=FBgn0000043,FBtr0086029; dbxref=GB_protein:AAF57294.1,FlyBase:FBpp0085365,FlyBase_Annotation_IDs:CG12051-PA,REFSEQ:NP_523625,GB_protein:AAF57294,FlyMine:FBpp0085365,modMine:FBpp0085365; MD5=2399a0c3c4cdf802eb854e0ba9f098c5; length=376; release=r6.09; species=Dmel;	56.6	179	1.93	AGFAGDDAPR+AVFPSIVGRPR+DLTDYLMK+DLYANTVLSGGTTMYPGIADR+DSYVGDEAQSK+DSYVGDEAQSKR+EITALAPSTMK+GYSFTTTAER+GYSFTTTAEREIVR+HQGVMVGMGQK+HQGVMVGMGQKDSYVGDEAQSK+HQGVMVGMGQKDSYVGDEAQSKR+IKIVAPPER+IKIVAPPERK+IVAPPER+IWHHTFYNELR+KDLYANTVLSGGTTMYPGIADR+LDLAGRDLTDYLMK+MQKEITALAPSTMK+QEYDESGPSIVHR+QEYDESGPSIVHRK+RGILTLK+SYELPDGQVITIGNER+TTGIVLDSGDGVSHTVPIYEGYALPHAILR+VAPEEHPVLLTEAPLNPK
187	FBpp0081356|FBgn0010173|CG9633-PA|RpA-70-PA	1.0000	FBpp0081356 type=protein; loc=3R:complement(join(8264335..8264370,8264029..8264273,8262753..8263971,8262362..8262673)); ID=FBpp0081356; name=RpA-70-PA; parent=FBgn0010173,FBtr0081867; dbxref=FlyBase:FBpp0081356,FlyBase_Annotation_IDs:CG9633-PA,GB_protein:AAF54206.1,REFSEQ:NP_524274,GB_protein:AAF54206,FlyMine:FBpp0081356,modMine:FBpp0081356; MD5=4425d39514b971d001063620ad1e6d81; length=603; relea…	44.4	152	2.60	ELQELTGIGSSN+EVGELQSFVAR+GWFDNGGGDSVANMVSAR+IGEPVTYENAAK+IMHGEVVDAPVLQILAIK+INEFNGGK+INPDIPEAHK+INPDIPEAHKLR+KEPSHNNNNNIVMNSSINSGMTHPISSLSPYQNK+KVVDEGNDQFR+LFSMDLMDESGEIR+LLINMSIGDWTSNR+LTVQSVAPINHK+LTVQSVAPINHKEYNK+NEVYGDMTR+NKLTVQSVAPINHK+QENAFYR+SKIGEPVTYENAAK+SLSLGGGSIMK+TGGGSFSTEWMTLK+TGGGSFSTEWMTLKDAR+VLIISELTVVNPGAEVK+VVDEGNDQFR+YNLVPISDVSGMENK+YVTSLVGK
417a	FBpp0289294|FBgn0004167|CG12008-PE|kst-PE FBpp0304366|FBgn0004167|CG12008-PG|kst-PG	1.0000	FBpp0289294 type=protein; loc=3L:join(3350255..3350336,3351496..3351686,3351965..3352132,3353738..3353854,3353923..3354185,3354255..3354384,3354637..3354824,3354949..3357922,3357982..3358121,3358179..3359789,3359853..3365751,3365811..3366126,3366200..3366310,3366444..3367010,3367515..3367771); ID=FBpp0289294; name=kst-PE; parent=FBgn0004167,FBtr0300017; dbxref=FlyBase:FBpp0289294,FlyBase_Annotati…	28.3	151	2.43	AALQAEEHVSDAAGATALK+ALEDEIK+ALLGGANEIHVFNR+ALNQPPYNPQDGQLVNDIEK+AQVEQVEIWLANK+DAEDELQWLAEK+DAEILEQWISSR+DASLISEDYGQDLESIQALGR+DGIIKFENER+DGQALVQAGNR+DGQALVQAGNRVPEVESR+DIVSWSSNLR+DLAAVEALIR+DLNSALALLR+DLPNSLEGIQR+DLTEAHQLQLFK+DNGVEGFVPANYVR+DNHFASEQLQYK+DVAEALFR+DVETANNLLKK+DYGNDEPSAQALLQR+EAFLNNDDLGDSYTAVER+EIASTTEAVR+ELAPVEDKVNR+ELTAFKPSIEK+EMIQVLSDPR+FAANGQQLIK+FANSILEGEPK+GFSDNADKLISNDHYDSK+G…
36	FBpp0072672|FBgn0250789|CG1977-PA|alpha-Spec-PA FBpp0305100|FBgn0250789|CG1977-PB|alpha-Spec-PB FBpp0305101|FBgn0250789|CG1977-PC|alpha-Spec-PC FBpp0305102|FBgn0250789|CG1977-PD|alpha-Spec-PD	1.0000	FBpp0072672 type=protein; loc=3L:complement(join(1784907..1788896,1781759..1783682,1781095..1781698,1779385..1779985,1779182..1779310)); ID=FBpp0072672; name=alpha-Spec-PA; parent=FBgn0250789,FBtr0072789; dbxref=FlyBase:FBpp0072672,FlyBase_Annotation_IDs:CG1977-PA,GB_protein:AAF47569.1,REFSEQ:NP_476739,GB_protein:AAF47569,FlyMine:FBpp0072672,modMine:FBpp0072672; MD5=b8439882282cce78554fdd71ffb18c…	41.0	142	2.34	ADVVESWIDDK+ADVVESWIDDKENYVR+AIISADELAK+AITAADRPYVTK+ALAALDQK+ALDIFATK+ANALNNDDLGK+ANALNNDDLGKDLR+ASQLGSAHEVQR+DADEIENWIAEK+DADELESWIHEK+DADETVAWIAEK+DIADEESWIKEK+DIDETKDWIAEK+DLAALEDKVSTLGAEAQR+DLASVQALQR+DLASVQNLMK+DLEDEAAWIR+DLIGVQNLIK+DLSTVQTLLTK+DLTGVQNLK+DLTSVQNLQK+DLVSWINGMK+DQLINASHAQSPAILK+DQPFASDDIR+DTEQADTWMAK+DVAGAEALLER+DVVLSSDDYGR+DVVLSSDDYGRDLASVQALQR+EAADLAQWIR+EAFLNADDDANAGGNVEAL…
340a	FBpp0072305|FBgn0265434|CG15792-PB|zip-PB FBpp0072306|FBgn0265434|CG15792-PA|zip-PA FBpp0099894|FBgn0265434|CG15792-PC|zip-PC FBpp0099896|FBgn0265434|CG15792-PD|zip-PD FBpp0291728|FBgn0265434|CG15792-PE|zip-PE FBpp0291729|FBgn0265434|CG15792-PF|zip-PF FBpp0291730|FBgn0265434|CG15792-PG|zip-PG FBpp0297531|FBgn0265434|CG15792-PI|zip-PI	1.0000	FBpp0072305 type=protein; loc=2R:complement(join(25010380..25010511,25005868..25006083,25002288..25002444,25000039..25000160,24998278..24998301,24997578..24997697,24997209..24997301,24994407..24997146,24994012..24994316,24993391..24993921,24992033..24993328,24991810..24991973,24991137..24991272)); ID=FBpp0072305; name=zip-PB; parent=FBgn0265434,FBtr0072398; dbxref=FlyBase_Annotation_IDs:CG15792-P…	39.8	138	2.16	AAETERDELAEEIANNANK+AAKEELQALSK+AEEDADLAKELEEGK+AGVLAHLEEER+AISEQIAQER+AKGTLEAENADLATELR+ALEAEVLQLTEDLASSER+ALESQLAELK+ANDLSQTLAEEEEK+ANDLSQTLAEEEEKAK+AQLQIEQLTTELANEK+AQNEELEDDLQLTEDAK+ATIATLEAK+DAEIVGMAQQALTDTQFGAR+DELAEEIANNANK+DLETELDEER+DLETELDEERK+DLLAKEEGAEEK+EEELTQTLLR+EKFILDDVK+EKLDTLAK+ELDEAFDKIEDLENK+ELESQLAEIQEDLEAEK+ELIAQNDRLDK+ELTMNIEDERR+EQELATLKK+EQVEFAVEAIAK+FILDDVK+GTLEAENADLATE…
265	FBpp0085947|FBgn0266420|CG5581-PA|Ote-PA	1.0000	FBpp0085947 type=protein; loc=2R:complement(18275805..18277079); ID=FBpp0085947; name=Ote-PA; parent=FBgn0266420,FBtr0086768; dbxref=FlyBase:FBpp0085947,FlyBase_Annotation_IDs:CG5581-PA,GB_protein:AAF57722.3,REFSEQ:NP_476664,GB_protein:AAF57722,FlyMine:FBpp0085947,modMine:FBpp0085947; MD5=3547adbeee0a701f23aeb5504bafcdde; length=424; release=r6.09; species=Dmel;	59.9	138	2.25	AKMLAQGLPNIPVTDSSR+ASIGGQASPAASPK+ETLAPAPGAPSAPAAASTPVDK+ETLAPAPGAPSAPAAASTPVDKLDGNK+ETLAPAPGAPSAPAAASTPVDKLDGNKVAPATK+KPETIVEQPASSK+KVVEPLRKPETIVEQPASSK+LASSGTTTYEYK+LRASIGGQASPAASPK+MLAQGLPNIPVTDSSR+MLAQGLPNIPVTDSSRK+RETLAPAPGAPSAPAAASTPVDKLDGNK+RSLRPNDNSVSEAFNR+RTITAAEAKEPVR+RTLASGNAGSGSLGYEPR+RTLASGNAGSGSLGYEPRAR+SLRPNDNSVSEAFNR+SYDYASNPAPGR+TAAQGYVTAEAPPVASYSSSYK+TAAQGYVTAEAPPVASYSSSYKR+TITA…
388b	FBpp0071448|FBgn0000044|CG10067-PA|Act57B-PA FBpp0082253|FBgn0000046|CG18290-PA|Act87E-PA FBpp0082254|FBgn0000046|CG18290-PB|Act87E-PB FBpp0312019|FBgn0000046|CG18290-PC|Act87E-PC	1.0000	FBpp0071448 type=protein; loc=2R:join(20944117..20944156,20944844..20945934); ID=FBpp0071448; name=Act57B-PA; parent=FBgn0000044,FBtr0071519; dbxref=FlyBase_Annotation_IDs:CG10067-PA,GB_protein:AAF46640.1,FlyBase:FBpp0071448,REFSEQ:NP_523800,GB_protein:AAF46640,FlyMine:FBpp0071448,modMine:FBpp0071448; MD5=fc18feee98f205c68bee410b300b54e1; length=376; release=r6.09; species=Dmel;;FBpp0082253 type=…	47.6	119	0.95	AGFAGDDAPR+AVFPSIVGRPR+DLTDYLMK+DSYVGDEAQSK+DSYVGDEAQSKR+GYSFTTTAER+GYSFTTTAEREIVR+HQGVMVGMGQK+HQGVMVGMGQKDSYVGDEAQSK+HQGVMVGMGQKDSYVGDEAQSKR+IIAPPER+IKIIAPPERK+IWHHTFYNELR+LDLAGRDLTDYLMK+RGILTLK+SYELPDGQVITIGNER+TTGIVLDSGDGVSHTVPIYEGYALPHAILR+VAPEEHPVLLTEAPLNPK+YPIEHGIITNWDDMEK+YPIEHGIITNWDDMEKIWHHTFYNELR
94	FBpp0075471|FBgn0003459|CG3836-PA|stwl-PA FBpp0305255|FBgn0003459|CG3836-PB|stwl-PB FBpp0305256|FBgn0003459|CG3836-PC|stwl-PC	1.0000	FBpp0075471 type=protein; loc=3L:complement(join(14409615..14409762,14403872..14406837)); ID=FBpp0075471; name=stwl-PA; parent=FBgn0003459,FBtr0075728; dbxref=FlyBase:FBpp0075471,FlyBase_Annotation_IDs:CG3836-PA,GB_protein:AAF49741.1,REFSEQ:NP_524068,GB_protein:AAF49741,FlyMine:FBpp0075471,modMine:FBpp0075471; MD5=c563b8ad33aeadb5473cadc288fb1af2; length=1037; release=r6.09; species=Dmel;;FBpp030…	51.4	97	1.59	ASISFAGIR+ATTGASGAVITNIPTTTTAGTSVPVGK+DLPIQKPGQAQR+DSVDSNHSVVK+ELQHFNINTPSGFEHITDPELR+ELVSMVSAAK+ENWENPGDKQR+EPVDPAEDHNDILGV+HLNIADDMAADDDR+IVAPETQTKPQSPINTK+KLPMVQR+LAAMGGKPNGNLSATQEILR+LAAMGGKPNGNLSATQEILRK+LAYPLADELR+LIAAGHGMVPPTQRPR+NNTDSTVSQPEFFVK+NSTSSFAESK+QISPTGGASLLQK+RLAYPLADELR+SGIAPEVQR+SISGDPLETAMEDSGDEYGR+SISGDPLETAMEDSGDEYGRDGEK+SLEKNNTDSTVSQPEFFVK+SLVVANTK+SMSLAAVHSVR+SNVVTSISSSTA…
330	sp|K2C1_HUMAN|	1.0000	sp K2C1_HUMAN	45.4	73	1.14	AEAESLYQSKYEELQITAGR+DVDGAYMTK+DYQELMNTK+FASFIDK+FASFIDKVR+FLEQQNQVLQTK+FVSTTYSGVTR+GGGGGGYGSGGSSYGSGGGSYGSGGGGGGGR+IEISELNR+LALDLEIATYR+LDSELKNMQDMVEDYR+LLRDYQELMNTK+LNDLEDALQQAK+LRSEIDNVKK+NKYEDEINKR+NMQDMVEDYR+NSKIEISELNR+QISNLQQSISDAEQR+SGGGFSSGSAGIINYQR+SISISVAR+SKAEAESLYQSK+SLDLDSIIAEVK+SLNNQFASFIDK+SLNNQFASFIDKVR+SLVNLGGSK+THNLEPYFESFINNLR+THNLEPYFESFINNLRR+TLLEGEESR+TNAENEFVTIK+TNAENEFVTI…
375a	FBpp0082514|FBgn0266599|CG4264-PE|Hsc70-4-PE FBpp0082515|FBgn0266599|CG4264-PF|Hsc70-4-PF FBpp0082516|FBgn0266599|CG4264-PA|Hsc70-4-PA FBpp0082517|FBgn0266599|CG4264-PC|Hsc70-4-PC FBpp0082518|FBgn0266599|CG4264-PD|Hsc70-4-PD FBpp0082519|FBgn0266599|CG4264-PB|Hsc70-4-PB FBpp0307982|FBgn0266599|CG4264-PG|Hsc70-4-PG	1.0000	FBpp0082514 type=protein; loc=3R:15244360..15246315; ID=FBpp0082514; name=Hsc70-4-PE; parent=FBgn0266599,FBtr0083055; dbxref=FlyBase:FBpp0082514,FlyBase_Annotation_IDs:CG4264-PE,GB_protein:AAO41567.1,REFSEQ:NP_788679,GB_protein:AAO41567; MD5=050fd5b4b4ff0bfd160c385fb3a7608a; length=651; release=r6.09; species=Dmel;;FBpp0082515 type=protein; loc=3R:15244360..15246315; ID=FBpp0082515; name=Hsc70-4-…	41.0	71	1.06	ARFEELNADLFR+ATLDEDNLK+DAGTIAGLNVLR+DNNLLGKFELSGIPPAPR+FEELNADLFR+FELSGIPPAPR+IEVTYKDEK+IINEPTAAAIAYGLDK+IINEPTAAAIAYGLDKK+ITITNDKGR+KFDDAAVQSDMK+LLQDLFNGK+LLQDLFNGKELNK+LSKEDIER+LVTHFVQEFK+LVTHFVQEFKR+MKETAEAYLGK+NQVAMNPTQTIFDAK+NQVAMNPTQTIFDAKR+STAGDTHLGGEDFDNR+STMDPVEK+SVIHDIVLVGGSTR+TFFPEEISSMVLTK+TTPSYVAFTDTER+TVTNAVITVPAYFNDSQR+VEIIANDQGNR+WLDANQLADKEEYEHR
378a	FBpp0083355|FBgn0038805|CG4217-PA|TFAM-PA	1.0000	FBpp0083355 type=protein; loc=3R:complement(join(20576806..20576873,20576146..20576724,20575495..20575621)); ID=FBpp0083355; name=TFAM-PA; parent=FBgn0038805,FBtr0083948; dbxref=FlyBase:FBpp0083355,FlyBase_Annotation_IDs:CG4217-PA,GB_protein:AAN14356.1,REFSEQ:NP_524415,GB_protein:AAN14356,FlyMine:FBpp0083355,modMine:FBpp0083355; MD5=4948e7aec011afc2479e72891251ff0e; length=257; release=r6.09; spe…	68.9	65	1.03	AANPQITTVEVVR+AISVWEEK+DQQIYVEER+GGLIGSLINK+HGNLIDPPEPKPR+INTPQGDKQTYR+KAISVWEEK+KPLTPYFR+KTLASKDI+LGHIDVVR+LKAANPQITTVEVVR+LSDSEKEVYMQESR+NWSDADAQLK+NWSDADAQLKER+QLKQDLVDAK+QLKQDLVDAKER+TKYDATLTEEQR+TKYDATLTEEQRAEIK+TLEEQLGLPPRPK+VRPLAAASISNTPAVPSK+YDATLTEEQR+YDATLTEEQRAEIK
328	sp|K1C9_HUMAN|	1.0000	sp K1C9_HUMAN	46.2	62	1.05	DQIVDLTVGNNK+EIETYHNLLEGGQEDFESSGAGK+FEMEQNLR+FSSSSGYGGGSSR+GGGGSFGYSYGGGSGGGFSASSLGGGFGGGSR+GGSGGSHGGGSGFGGESGGSYGGGEEASGSGGGYGGGSGK+GGSGGSYGGGGSGGGYGGGSGSR+IKFEMEQNLR+IQDWYDK+KGPAAIQK+LASYLDK+LASYLDKVQALEEANNDLENK+MTLDDFR+NYSPYYNTIDDLK+QEYEQLIAK+QFSSSYLSR+QGVDADINGLR+QVLDNLTMEK+SGGGGGGGLGSGGSIR+STMQELNSR+TLLDIDNTR+TLNDMRQEYEQLIAK+VQALEEANNDLENK
140	FBpp0079157|FBgn0031977|CG7380-PA|baf-PA FBpp0305308|FBgn0031977|CG7380-PB|baf-PB	1.0000	FBpp0079157 type=protein; loc=2L:join(8029608..8029733,8029816..8029962); ID=FBpp0079157; name=baf-PA; parent=FBgn0031977,FBtr0079535; dbxref=FlyBase:FBpp0079157,FlyBase_Annotation_IDs:CG7380-PA,GB_protein:AAF52592.1,REFSEQ:NP_609176,GB_protein:AAF52592,FlyMine:FBpp0079157,modMine:FBpp0079157; MD5=15c09e792367a1c7bc3561798c183f28; length=90; release=r6.09; species=Dmel;;FBpp0305308 type=protein; …	64.4	62	1.00	DEELFKDWMK+HRNFVAEPMGNK+KDEELFKDWMK+LKDAGFDMAYTVLGQYLVLK+NFVAEPMGNK+NFVAEPMGNKSVTELAGIGETLGGR+SVTELAGIGETLGGR
291	FBpp0087704|FBgn0086656|CG8055-PA|shrb-PA	1.0000	FBpp0087704 type=protein; loc=2R:complement(join(9143620..9143797,9143059..9143236,9142717..9143000,9142615..9142655)); ID=FBpp0087704; name=shrb-PA; parent=FBgn0086656,FBtr0088623; dbxref=FlyBase:FBpp0087704,FlyBase_Annotation_IDs:CG8055-PA,GB_protein:AAF58977.2,REFSEQ:NP_610462,GB_protein:AAF58977,FlyMine:FBpp0087704,modMine:FBpp0087704; MD5=99a6da738faeb6a43409910b700b35da; length=226; release…	76.1	58	0.96	ATTTTAVEDDDDPDMK+EALESANTNTAVLTTMK+EIIGIPEPTPTLPEAPTEDLPEK+EISDAISNPVAFGADLDDEDLER+ELDELEQENFDK+ETENMLIK+EVAPTTGEAIQK+IEDELNIAR+KATTTTAVEDDDDPDMK+KEVAPTTGEAIQK+KQEFLEAK+LRETENMLIK+QEFLEAK+QLQQIDGTLSTIEMQR+VALQALKK+VHDMMDDIAEQQDVAR
392a	FBpp0085768|FBgn0000578|CG15112-PB|ena-PB	1.0000	FBpp0085768 type=protein; loc=2R:join(19155475..19155914,19158734..19159055,19159120..19159352,19159783..19160035,19160177..19160902,19160974..19161132,19161194..19161415,19161473..19161593,19161660..19161688); ID=FBpp0085768; name=ena-PB; parent=FBgn0000578,FBtr0086584; dbxref=FlyBase_Annotation_IDs:CG15112-PB,FlyBase:FBpp0085768,GB_protein:AAM68439.1,REFSEQ:NP_725859,GB_protein:AAM68439,REFSEQ:…	32.7	54	0.85	AGPIYEAPQR+AMMHALEVLSGR+AQAEKKDPDPEAEVK+ASVMVYDDNQK+ASVMVYDDNQKK+FGSASEETILK+KDPDPEAEVK+KNKVTTSAPENSGSSTSSGGSGNYGTIGR+KRFGSASEETILK+KWVPSGSSSGLSK+LSGGAGSGSAGSGHEGANGNSGGAGSNTTNSGGESPRPMR+MSPPVGGLGSK+NKVTTSAPENSGSSTSSGGSGNYGTIGR+QVNGDGLSLALSNGDLDTLK+SQQQQDQMFEQSIIGAR+SSNGMASMMDEMAK+TMTSEDAAILR+VANNPGGPPTNGNGYEEDMGYR+VKNEIIDAIK+VNGDGLSLALSNGDLDTLK+VQIYHHQQNNTFR+VTTSAPENSGSSTSSGGSGNYGTIGR+WVPSGSSSGL…
182	FBpp0080967|FBgn0032906|CG9273-PA|RPA2-PA FBpp0305226|FBgn0032906|CG9273-PB|RPA2-PB	1.0000	FBpp0080967 type=protein; loc=2L:complement(join(20926034..20926046,20925914..20925975,20925264..20925850,20925096..20925174)); ID=FBpp0080967; name=RPA2-PA; parent=FBgn0032906,FBtr0081438; dbxref=FlyBase:FBpp0080967,FlyBase_Annotation_IDs:CG9273-PA,GB_protein:AAF53948.2,REFSEQ:NP_610077,GB_protein:AAF53948,FlyMine:FBpp0080967,modMine:FBpp0080967; MD5=d6972c7219a694bce853a942108ea26d; length=246;…	53.7	53	0.87	APEVMVNNYVK+GEGIVPLVVK+GGAGAGAGASSGSGSIADFTASQSSAIVSGLEPK+IDAHYWLEEGDALK+IDAHYWLEEGDALKAPEVMVNNYVK+ITYTLEDHSGR+ITYTLEDHSGRIDAHYWLEEGDALKAPEVMVNNYVK+MNDSFGDFNATQTAPTGAASNQK+QQAVFQAIK+SNVSEEGISR+SNVSEEGISRK+YRAEDYQSK
432a	sp|K1C10_HUMAN|	1.0000	sp K1C10_HUMAN	34.9	49	0.72	ALEESNYELEGK+DAEAWFNEK+ELTTEIDNNIEQISSYK+GSLGGGFSSGGFSGGSFSR+IKEWYEK+IRLENEIQTYR+LAADDFR+LASYLDK+LASYLDKVR+LENEIQTYR+LKYENEVALR+NHEEEMKDLR+NVSTGDVNVEMNAAPGVDLTQLLNNMR+QSLEASLAETEGR+QSVEADINGLR+QSVEADINGLRR+SLLEGEGSSGGGGR+SQYEQLAEQNR+SQYEQLAEQNRK+VLDELTLTK+VTMQNLNDR+YENEVALR
350a	FBpp0074228|FBgn0250788|CG5870-PA|beta-Spec-PA FBpp0306507|FBgn0250788|CG5870-PB|beta-Spec-PB	1.0000	FBpp0074228 type=protein; loc=X:join(17661184..17667232,17667301..17667497,17667570..17667738,17668276..17668382,17668497..17668663,17668751..17668937); ID=FBpp0074228; name=beta-Spec-PA; parent=FBgn0250788,FBtr0074454; dbxref=FlyBase:FBpp0074228,FlyBase_Annotation_IDs:CG5870-PA,GB_protein:AAF48751.1,REFSEQ:NP_523388,GB_protein:AAF48751,FlyMine:FBpp0074228,modMine:FBpp0074228; MD5=f861fd416d6f903…	22.6	49	0.79	ALESEITSHDPQLQNVAK+DGLAFNAIIHK+DLDHFQTWLTK+DVSGVELLMNNHQSLK+EANSIEDEHPEEAK+EEQEAKAASEAAEQAK+ETISWIEDK+ETWLSENQR+EVVAGSQELGQDFDHVTLLSER+GAMLFDANR+GEPSYDLQNAAIEIASDYTK+GGTPGAGEGHEGYVTR+GKDEISAQNLMK+HQAFEAEIAANKER+IADLYVDMR+LEQLAAR+LLDAEDVFVEHPDEK+LLDALSLYK+LLEVLSGER+LMSEADGVEQWIK+LTSEGSTSDDPQYMFLR+NQSLATEIDNHEPR+QEKLEQLAAR+QFSGDDISSGDAVAVK+QIVSGDTANDLTSVNILMQK+QQVIQTQMAVK+QVEEIDKQTEYLQK+QVLLSQSLDQQ…
178	FBpp0080787|FBgn0040268|CG10123-PA|Top3alpha-PA	1.0000	FBpp0080787 type=protein; loc=2L:join(19498238..19498393,19498460..19499093,19499146..19499607,19499666..19502166); ID=FBpp0080787; name=Top3alpha-PA; parent=FBgn0040268,FBtr0081246; dbxref=FlyBase:FBpp0080787,FlyBase_Annotation_IDs:CG10123-PA,GB_protein:AAF53813.2,REFSEQ:NP_523602,GB_protein:AAF53813,FlyMine:FBpp0080787,modMine:FBpp0080787; MD5=ccfb468a2c4ff003d0609c0457401236; length=1250; rele…	27.2	49	0.82	AEFELDLK+AIKPNISVYR+ALQQLGQPDKR+ALVESVTVKPK+ASLGTAAPTPPPKPAAK+ATFSEITTVAVR+DWGAFAQR+EFALAPLVEMQTGHR+GFISYPR+GVFGTPSGWYK+GVGSDYEPIKR+GYIGVLDK+HGIGTDATHAEHINTIK+KVGGIVGEVR+LAENLQGNEAR+LSTPYYR+NSTGSAPQSTTSWGSNR+QAYQQITDKITAMDAK+SKNSTGSAPQSTTSWGSNR+SLFDAPVKK+SLSEWIK+SNSSSTVTITQTK+SQPTAITSDGPK+TIAGLLSNGAAQR+TTFNINLDSVK+TTFNINLDSVKK+VFDFEAPVR+VFDFEAPVRGQNAK+VGGIVGEVR+VIEWGPNPR+VVLTEQIAK+VVTLPSIQQSNSQR+…
415a	FBpp0099982|FBgn0037719|CG9424-PB|bocks-PB	1.0000	FBpp0099982 type=protein; loc=3R:complement(9589730..9590929); ID=FBpp0099982; name=bocks-PB; parent=FBgn0037719,FBtr0100537; dbxref=FlyBase_Annotation_IDs:CG9424-PB,FlyBase:FBpp0099982,GB_protein:AAX52941.1,REFSEQ:NP_001014611,GB_protein:AAX52941,FlyMine:FBpp0099982,modMine:FBpp0099982; MD5=496196992e7b7647ca9edd1ac4e47358; length=399; release=r6.09; species=Dmel;	43.9	48	0.75	AKITGVPLNK+ETVHGSQVTTPTSEPVR+EVDQPLYEQEDIPR+HHDQVSPMAQFR+ITGVPLNK+LSPISPR+NTFSGSARPFGGPAPAPAPIR+QSVPVSGSNLAR+RETVHGSQVTTPTSEPVR+RETVHGSQVTTPTSEPVRR+RTIAYGLDNTSISGR+SGVLTTSYTR+SVQTTTTVSDMSSQSEDDDSYMVDSPVPNYSK+SYTYERPHVPAATLHALPTYEPR+TIAYGLDNTSISGR
51	FBpp0073380|FBgn0266421|CG15220-PA|RPA3-PA FBpp0310183|FBgn0266421|CG15220-PB|RPA3-PB	1.0000	FBpp0073380 type=protein; loc=X:complement(join(11615518..11615754,11615345..11615446)); ID=FBpp0073380; name=RPA3-PA; parent=FBgn0266421,FBtr0073535; dbxref=FlyBase:FBpp0073380,FlyBase_Annotation_IDs:CG15220-PA,GB_protein:AAF48070.1,REFSEQ:NP_572737,GB_protein:AAF48070,FlyMine:FBpp0073380,modMine:FBpp0073380; MD5=62f468dae64432236a7dd95d7cce3b32; length=112; release=r6.09; species=Dmel;;FBpp0310…	88.4	46	0.75	AKEVIEFGGENIDFDKDGYNGLSHLINNVK+DGYNGLSHLINNVK+EVIEFGGENIDFDK+INLPGELGAAEGAWVEVIGVPHGADTLR+LKINLPGELGAAEGAWVEVIGVPHGADTLR+QFSGQTVSIMVR+SIINGGMLK+VESVAGSTLLASSTDNHK+VESVAGSTLLASSTDNHKLK
34	FBpp0072222|FBgn0035033|CG3548-PA|CG3548-PA	1.0000	FBpp0072222 type=protein; loc=2R:join(24600048..24600385,24600461..24600980,24601109..24601612); ID=FBpp0072222; name=CG3548-PA; parent=FBgn0035033,FBtr0072315; dbxref=FlyBase:FBpp0072222,FlyBase_Annotation_IDs:CG3548-PA,GB_protein:AAF47237.1,REFSEQ:NP_611941,GB_protein:AAF47237,FlyMine:FBpp0072222,modMine:FBpp0072222; MD5=ba496f8e23736b0c7e3a0a986a3cd1e0; length=453; release=r6.09; species=Dmel;	41.3	46	0.76	FEQMEQEVK+GASSPPEDDDEDEKVELKPQK+GLLLEVIK+LAEIDYAR+LAWSQITK+LGIYSLK+LLEQIQVQWR+LRFEQMEQEVK+MIEFLEEMQK+MIEFLEEMQKDPVTSR+MKLEELLTK+QFNALNFR+RLAWSQITK+SGGLNGSIQDQSSAK+SLNWEEAER+SSSATADEGAENAEDAAEDAGEK+SSSATADEGAENAEDAAEDAGEKEGAGGK+SSSATADEGAENAEDAAEDAGEKEGAGGKK+TETSGETGEENEKGVGPPR+VAFVENR
399a	FBpp0087142|FBgn0000556|CG8280-PA|Ef1alpha48D-PA FBpp0304260|FBgn0000556|CG8280-PC|Ef1alpha48D-PC FBpp0311272|FBgn0000556|CG8280-PD|Ef1alpha48D-PD FBpp0311273|FBgn0000556|CG8280-PE|Ef1alpha48D-PE	1.0000	FBpp0087142 type=protein; loc=2R:11893575..11894966; ID=FBpp0087142; name=Ef1alpha48D-PA; parent=FBgn0000556,FBtr0088035; dbxref=FlyBase:FBpp0087142,FlyBase_Annotation_IDs:CG8280-PA,GB_protein:AAF58608.1,REFSEQ:NP_477375,GB_protein:AAF58608,FlyMine:FBpp0087142,modMine:FBpp0087142; MD5=2ae59732b0e0ae621052c7236b70a79c; length=463; release=r6.09; species=Dmel;;FBpp0304260 type=protein; loc=2R:11893…	30.7	43	0.72	ALRLPLQDVYK+EVSSYIK+IGGIGTVPVGR+LPLQDVYK+MDSSEPPYSEAR+MDSSEPPYSEARYEEIKK+QLIVGVNK+QLIVGVNKMDSSEPPYSEAR+QTVAVGVIK+STTTGHLIYK+TIEKFEKEAQEMGK+TLIDALDAILPPARPTDK+VETGVLKPGTVVVFAPANITTEVK+YYVTIIDAPGHR
391a	FBpp0085720|FBgn0003887|CG9277-PB|betaTub56D-PB FBpp0085721|FBgn0003887|CG9277-PA|betaTub56D-PA	1.0000	FBpp0085720 type=protein; loc=2R:complement(join(19451433..19451489,19447460..19448746)); ID=FBpp0085720; name=betaTub56D-PB; parent=FBgn0003887,FBtr0086536; dbxref=FlyBase:FBpp0085720,FlyBase_Annotation_IDs:CG9277-PB,GB_protein:AAF57555.1,REFSEQ:NP_523795,GB_protein:AAF57555,FlyMine:FBpp0085720,modMine:FBpp0085720; MD5=af532e832c1035fa8fb3355ba120f3d1; length=447; release=r6.09; species=Dmel;;FB…	26.6	43	0.38	ALTVPELTQQMFDAK+AVLVDLEPGTMDSVR+EVDEQMLNIQNK+FPGQLNADLR+IMNTYSVVPSPK+INVYYNEASGGK+ISEQFTAMFR+LAVNMVPFPR+NSSYFVEWIPNNVK+YLTVAAIFR
222	FBpp0083802|FBgn0002622|CG6779-PA|RpS3-PA FBpp0312066|FBgn0002622|CG6779-PB|RpS3-PB	1.0000	FBpp0083802 type=protein; loc=3R:join(23358855..23358890,23359154..23359858); ID=FBpp0083802; name=RpS3-PA; parent=FBgn0002622,FBtr0084410; dbxref=FlyBase:FBpp0083802,FlyBase_Annotation_IDs:CG6779-PA,GB_protein:AAF56129.1,REFSEQ:NP_476632,GB_protein:AAF56129,FlyMine:FBpp0083802,modMine:FBpp0083802; MD5=afce2f20264890e9f016128a095a23e6; length=246; release=r6.09; species=Dmel;;FBpp0312066 type=pro…	53.7	40	0.67	AELNEFLTR+ELAEDGYSGVEVR+ELTAMVQK+FVSDGIFK+IELYAEK+IPPPSKPLDDLSEAK+IRELTAMVQK+IYETPETEYK+IYETPETEYKIPPPSKPLDDLSEAK+KFVSDGIFK+KPLPDNVSVVEPK+KPLPDNVSVVEPKEEK+LTGGLAVR+RFNFETGR+TEIIIMATK+TQQVLGEK+VMLPYDPK+YKLTGGLAVR
27	FBpp0071808|FBgn0010078|CG3661-PA|RpL23-PA	1.0000	FBpp0071808 type=protein; loc=2R:join(22854517..22854529,22854647..22854858,22855445..22855642); ID=FBpp0071808; name=RpL23-PA; parent=FBgn0010078,FBtr0071897; dbxref=GB_protein:AAF46914.1,FlyBase:FBpp0071808,FlyBase_Annotation_IDs:CG3661-PA,REFSEQ:NP_523813,GB_protein:AAF46914,FlyMine:FBpp0071808,modMine:FBpp0071808; MD5=91472336627593eb0a972b29a50a5e93; length=140; release=r6.09; species=Dmel;	35.0	38	0.63	GSAITGPVAK+KVMPAVVIR+LNRLPAAGVGDMFVATVK+LPAAGVGDMFVATVK+LPAAGVGDMFVATVKK+NLYVIAVHGIR+VMPAVVIR
387a	FBpp0085248|FBgn0051617|CG31617-PA|His1 FBpp0091052|FBgn0053804|CG33804-PA|His1 FBpp0091054|FBgn0053807|CG33807-PA|His1 FBpp0091057|FBgn0053810|CG33810-PA|His1 FBpp0091059|FBgn0053813|CG33813-PA|His1 FBpp0091062|FBgn0053816|CG33816-PA|His1 FBpp0091065|FBgn0053819|CG33819-PA|His1 FBpp0091068|FBgn0053822|CG33822-PA|His1 FBpp0091071|FBgn0053825|CG33825-PA|His1 FBpp0091074|FBgn0053828|CG33828-PA|His1…	1.0000	FBpp0085248 type=protein; loc=2L:21422014..21422784; ID=FBpp0085248; name=His1:CG31617-PA; parent=FBgn0051617,FBtr0085892; dbxref=FlyBase:FBpp0085248,GB_protein:AAN11123.1,FlyBase_Annotation_IDs:CG31617-PA,REFSEQ:NP_724341,GB_protein:AAN11123; MD5=a658ef96ad1c84037a19a2cb3a519e65; length=256; release=r6.09; species=Dmel;;FBpp0091052 type=protein; loc=2L:21427075..21427845; ID=FBpp0091052; name=Hi…	14.5	35	0.57	ASATPSHPPTQQMVDASIK+GGSSLLAIK+GGSSLLAIKK+KASATPSHPPTQQMVDASIK+LAPFIKK
332	sp|TRYP_PIG|	1.0000	sp TRYP_PIG	25.1	35	0.57	IITHPNFNGNTLDNDIMLIK+LGEHNIDVLEGNEQFINAAK+LSSPATLNSR+VATVSLPR
191	FBpp0081467|FBgn0000412|CG9745-PC|D1-PC FBpp0081468|FBgn0000412|CG9745-PA|D1-PA FBpp0290739|FBgn0000412|CG9745-PD|D1-PD	1.0000	FBpp0081467 type=protein; loc=3R:complement(join(9239490..9239904,9238519..9239171)); ID=FBpp0081467; name=D1-PC; parent=FBgn0000412,FBtr0081987; dbxref=FlyBase:FBpp0081467,FlyBase_Annotation_IDs:CG9745-PC,GB_protein:AAN13412.1,REFSEQ:NP_731320,GB_protein:AAN13412; MD5=27491c3a75fdf5c1c8fa3e7977520c6b; length=355; release=r6.09; species=Dmel;;FBpp0081468 type=protein; loc=3R:complement(join(92394…	42.5	35	0.53	ANAAPVEKHEDNDDDQDDENSGEEEHSSPEK+AVESNGDGEPQVPK+ESNDEDRAVDGTPTK+ESNDEDRAVDGTPTKGDGLK+IQNDEDPEDEGEEDGDGDGSGAELANNSSPSPTK+NIDDDADDADSADQGQHNSK+NIDDDADDADSADQGQHNSKK+SGSGGSTGYVPTGRPR+SSTAAVAAISPGIK+SSTAAVAAISPGIKK
329	sp|K22E_HUMAN|	1.0000	sp K22E_HUMAN	40.2	34	0.51	AQYEEIAQR+FASFIDK+FASFIDKVR+FLEQQNQVLQTK+GFSSGSAVVSGGSR+GGSGGGGSISGGGYGSGGGSGGR+GGSISGGGYGSGGGK+GSSSGGGYSSGSSSYGSGGR+HGGGGGGFGGGGFGSR+IEISELNR+LQGEIAHVK+NLDLDSIIAEVK+NVQDAIADAEQR+SLVGLGGTK+TAAENDFVTLK+TAAENDFVTLKK+TSQNSELNNMQDLVEDYKK+VDLLNQEIEFLK+WELLQQMNVGTRPINLEPIFQGYIDSLKR+YEELQVTVGR+YLDGLTAER
430a	FBpp0311334|FBgn0266696|CG45186-PAB|CG45186-PAB FBpp0311336|FBgn0266696|CG45186-PAD|CG45186-PAD	1.0000	FBpp0311334 type=protein; loc=3L:join(2388767..2388781,2402555..2406599,2434626..2436228,2439499..2439830,2443390..2443838,2443988..2444087,2444499..2446101,2459591..2460153,2461146..2461268,2463057..2464303); ID=FBpp0311334; name=CG45186-PAB; parent=FBgn0266696,FBtr0345109; dbxref=FlyBase:FBpp0311334,FlyBase_Annotation_IDs:CG45186-PAB,GB_protein:AHN57941,REFSEQ:NP_001286916; MD5=56b62d166981f39d…	8.9	33	0.39	AAGGANSSWESPLQASSAEHGAPTTPR+ANMFQQLQEQSR+EVQSYDAGEPVNTNR+HTTEITSVTVGTR+LPQITTVVSK+LQSLEPVSLSVHSR+LVLPDTFR+LVQQQQPQPQPVNR+LVQQQQPQPQPVNRR+QSPPASSAEVSSSAADNSMHSDER+RNSLEEAGTGLSPAQAHGILK+SATEPPSSTSPLR+SGLPTPSPAPQQPLAKPR+SLTEEATKDGDEVASSTR+STPNATIDAEFEPSSLSLAER+TIAASSDLSTAPATAK+TQPVTNEEMSFFK+TQSLPPSQVEATNAHVK+VLKPSVLR+VVHLAGQATGGSALAR
391c	FBpp0310087|FBgn0003888|CG3401-PB|betaTub60D-PB	1.0000	FBpp0310087 type=protein; loc=2R:join(24306082..24306138,24310722..24310830,24310896..24311137,24311194..24312147); ID=FBpp0310087; name=betaTub60D-PB; parent=FBgn0003888,FBtr0343443; dbxref=GB_protein:AHN56630,REFSEQ:NP_001286835,FlyBase:FBpp0310087,FlyBase_Annotation_IDs:CG3401-PB; MD5=808c0718419ec38015f30f7cbf6600fb; length=453; release=r6.09; species=Dmel;	22.1	32	0.18	AILLDLEPGTMESVR+ALTVPELTQQMFDAK+EVDEQMLAVQNK+FPGQLNADLR+IMNTYSVVPSPK+LAVNMVPFPR+NSSYFVEWIPNNVK+VSVYYNEASVTR
391b	FBpp0072177|FBgn0003888|CG3401-PA|betaTub60D-PA	1.0000	FBpp0072177 type=protein; loc=2R:join(24306082..24306138,24310722..24310830,24310893..24311137,24311194..24312147); ID=FBpp0072177; name=betaTub60D-PA; parent=FBgn0003888,FBtr0072270; dbxref=FlyBase:FBpp0072177,FlyBase_Annotation_IDs:CG3401-PA,GB_protein:AAF47193.2,REFSEQ:NP_523842,GB_protein:AAF47193,FlyMine:FBpp0072177,modMine:FBpp0072177; MD5=faff26e0b4223b934baefc1ca16310b2; length=454; relea…	22.2	32	0.18	AILLDLEPGTMESVR+ALTVPELTQQMFDAK+EVDEQMLAVQNK+FPGQLNADLR+IMNTYSVVPSPK+LAVNMVPFPR+NSSYFVEWIPNNVK+VSVYYNEASAVTR
381a	FBpp0084020|FBgn0011225|CG5695-PB|jar-PB FBpp0290581|FBgn0011225|CG5695-PG|jar-PG FBpp0290582|FBgn0011225|CG5695-PH|jar-PH FBpp0290584|FBgn0011225|CG5695-PJ|jar-PJ FBpp0290585|FBgn0011225|CG5695-PK|jar-PK FBpp0306894|FBgn0011225|CG5695-PL|jar-PL FBpp0306895|FBgn0011225|CG5695-PM|jar-PM FBpp0311443|FBgn0011225|CG5695-PN|jar-PN	1.0000	FBpp0084020 type=protein; loc=3R:complement(join(24259055..24259241,24258385..24258458,24258196..24258325,24257971..24258132,24257648..24257910,24257177..24257583,24256360..24257104,24255869..24256301,24255562..24255803,24255285..24255505,24254994..24255224,24254634..24254678,24254004..24254124,24253828..24253945,24253663..24253764,24253318..24253598)); ID=FBpp0084020; name=jar-PB; parent=FBgn001…	22.0	32	0.53	AALALQEQLEK+DAAEGYIQGR+EEIISGVNDIYR+EFEVTPTDR+ELYAPDTIK+FFNDNILK+GKLNFISVGSK+GTVIMVPLK+ILDANPVLEAFGNAK+IQEALEAER+LANESNGQVEDSPPVIR+LEQNGTNFIR+LNFISVGSK+LSLGKPDDYR+LSQSIIVSGESGAGKTESTK+LTVDLNTK+MLEDTQLVWVR+QFEGSLALAQLK+QPPLVQPIQEIVTAQHR+SDPENMLAIVAK+SLGELPPHVFAIADK+SVLPPELVSLPAR+SVMEAAFK+TIEIASGLK+VLFADLYSMYK
208	FBpp0082728|FBgn0040237|CG6815-PA|bor-PA FBpp0297140|FBgn0040237|CG6815-PB|bor-PB	1.0000	FBpp0082728 type=protein; loc=3R:complement(join(16263730..16263952,16263147..16263621,16262262..16263086,16261991..16262189,16261834..16261926)); ID=FBpp0082728; name=bor-PA; parent=FBgn0040237,FBtr0083276; dbxref=FlyBase:FBpp0082728,FlyBase_Annotation_IDs:CG6815-PA,GB_protein:AAF55289.2,REFSEQ:NP_524996,GB_protein:AAF55289,FlyMine:FBpp0082728,modMine:FBpp0082728; MD5=9550e905085694c6b773f07bdce…	34.6	32	0.54	AALNAFLYR+AKPTDALQGVVLNPK+AQYQDQLSR+FAFLDALK+FDSSALER+FKLDTFDYGK+IGKPTLVGETSR+LAEHSGMDFAIMTGGDVAPMGK+LDTFDYGK+LYFDKYVLQPAAAGAK+MAWLSDQER+NRQQPQPDQTAGFSEGGGAADPEGR+NVLMHGPPGTGK+QQPQPDQTAGFSEGGGAADPEGR+RYEDQLLQQQR+SITGTAAPPLTLTAK+TLIEETKQQQQR+VKEYEAHIEQAK+VKEYEAHIEQAKVEQK+YEDQLLQQQR+YVLQPAAAGAK
192	FBpp0081545|FBgn0037709|CG8199-PA|CG8199-PA	1.0000	FBpp0081545 type=protein; loc=3R:join(9555875..9555943,9556004..9556538,9556605..9556770,9556887..9557436); ID=FBpp0081545; name=CG8199-PA; parent=FBgn0037709,FBtr0082067; dbxref=FlyBase:FBpp0081545,FlyBase_Annotation_IDs:CG8199-PA,GB_protein:AAF54398.1,REFSEQ:NP_649905,GB_protein:AAF54398,FlyMine:FBpp0081545,modMine:FBpp0081545; MD5=df889635400786215e2b2884362cde4f; length=439; release=r6.09; sp…	28.7	30	0.51	DMVLLNTMDK+EAGVLVWR+ENKPVVFEALAYR+GPMGYGITTIR+GWFDETVENEYVK+LNLIQPEDYAPIPIYR+NNGFAISTPSHEQYKGDGIAGR+VDGTDVFAVYNAMK+VMDQDGYIADETQDPQLGR
56	FBpp0073781|FBgn0030612|CG5599-PA|CG5599-PA	1.0000	FBpp0073781 type=protein; loc=X:join(15086227..15086298,15086803..15087486,15087553..15087951,15088015..15088248); ID=FBpp0073781; name=CG5599-PA; parent=FBgn0030612,FBtr0073964; dbxref=FlyBase:FBpp0073781,FlyBase_Annotation_IDs:CG5599-PA,GB_protein:AAF48423.1,REFSEQ:NP_573000,GB_protein:AAF48423,FlyMine:FBpp0073781,modMine:FBpp0073781; MD5=9a4306132d6f7690e2f99c8069017799; length=462; release=r6…	42.6	29	0.47	AYVMSVSWSADHR+DLNALVER+EHQLDLAK+EVTVKEWFVK+FNDKDEVVK+GAHNISVAIDTPQGLVVPNIK+NQLQLVAK+QSAEASATPTEGR+QYLENPALFLLH+SMTESLK+TIIEIAK+TPSAAPSGAASVSVPADR+TPSAAPSGAASVSVPADRVEVLK+TVSFNLSDIGEGIR+VIDGVTMASFSNVWK+VIIPATPSVR+VIIPATPSVRR+YPIVNSSLDLASESLVFK
158	FBpp0079609|FBgn0032244|CG5313-PA|RfC3-PA	1.0000	FBpp0079609 type=protein; loc=2L:join(10419265..10419302,10419359..10419423,10419480..10419930,10419991..10420205,10420268..10420345,10420401..10420552); ID=FBpp0079609; name=RfC3-PA; parent=FBgn0032244,FBtr0080019; dbxref=FlyBase:FBpp0079609,FlyBase_Annotation_IDs:CG5313-PA,GB_protein:AAF52944.2,REFSEQ:NP_609399,GB_protein:AAF52944,FlyMine:FBpp0079609,modMine:FBpp0079609; MD5=180a6e2906bfe1fbe7f…	41.3	29	0.48	ALLSGSSLEDSFK+ALLSGSSLEDSFKTVESAK+FAPLSQDQMMPR+GQILNFASTR+IIEAEAVQITEDGK+IIEAEAVQITEDGKR+IIPALQSR+LELPMSVMNK+LIILDEADAMTNDAQNALR+QDIEQILK+QLPHLLFYGPPGTGK+QLYSPQQFK+SMVLELNASDDR
132	FBpp0078598|FBgn0037231|CG9779-PA|Vps24-PA FBpp0312584|FBgn0037231|CG9779-PB|Vps24-PB	1.0000	FBpp0078598 type=protein; loc=3R:complement(join(4310787..4310831,4310414..4310654,4309973..4310358)); ID=FBpp0078598; name=Vps24-PA; parent=FBgn0037231,FBtr0078958; dbxref=FlyBase:FBpp0078598,FlyBase_Annotation_IDs:CG9779-PA,GB_protein:AAF52150.1,REFSEQ:NP_649451,GB_protein:AAF52150,FlyMine:FBpp0078598,modMine:FBpp0078598; MD5=f7ed11e30906dfced9b9e3ca2300c7f7; length=223; release=r6.09; species=…	40.4	29	0.46	AHLNSIQMQMK+LGEAPLPPEATPADK+LGEAPLPPEATPADKASASAAR+NQLSTLR+STEVLQAMQSLVR+VEAEQDDEEGEELQEMQSR+VLWEITDGK+YPELAGIMR
11	FBpp0070596|FBgn0029688|CG6450-PC|lva-PC FBpp0309608|FBgn0029688|CG6450-PD|lva-PD	1.0000	FBpp0070596 type=protein; loc=X:complement(join(3964701..3964754,3964567..3964638,3964417..3964497,3960642..3964352,3960477..3960584,3956513..3960410,3956307..3956427,3956049..3956245,3955875..3955972)); ID=FBpp0070596; name=lva-PC; parent=FBgn0029688,FBtr0070626; dbxref=FlyBase:FBpp0070596,FlyBase_Annotation_IDs:CG6450-PC,GB_protein:AAF45910.1,REFSEQ:NP_525064,GB_protein:AAF45910,FlyMine:FBpp007…	14.6	29	0.45	ALAEYEQLNAQNAELK+AQLEEVTQQQQR+DAELQDANLVSK+ELQQLQQDQDSEVEHVR+FYELGQR+GGASGGNPASTTVSAGGPPSLTANEPLPEYVLK+ISSAGSNSELLGTTSAAGSDLK+LAAQYDPFR+LAEQLSELQAQLAR+LAGSSNDLSSLQNVSASTTR+LETLHEGIQAK+LNEEFQEVER+LQGEVLVLR+NQELQLLR+QAIIELETLR+QLELLTSEAEESR+QQLIESVSESEHALNLK+SALDLEAQGQEAVDESR+SGDSSTPLVSPTKDSDPGDVSLLQTSGSEK+SNIGHQTTAELGSSMTDLR+SPQSEAAHTDAQVSAELAK+TQQLADIQTANEER+TQQLADIQTANEERDR+TTELNVLNVNLR+VQELTSQL…
411a	FBpp0088684|FBgn0261397|CG2146-PC|didum-PC FBpp0088686|FBgn0261397|CG2146-PA|didum-PA	1.0000	FBpp0088684 type=protein; loc=2R:join(7500479..7500508,7500911..7501724,7501790..7502028,7502102..7502590,7502644..7502737,7502802..7503028,7503172..7503195,7503649..7503762,7503829..7504715,7504775..7505301,7505364..7505499,7505649..7505746,7505839..7506019,7506077..7506589,7506655..7506786,7506849..7507377,7507436..7507660,7507715..7507858); ID=FBpp0088684; name=didum-PC; parent=FBgn0261397,FBt…	15.3	28	0.46	AGQVAFLEQVR+AVAQFLLVQEELK+AVLLQQSQSMR+ELTQVLSESNMSLAK+FGNTQIFFR+FGTTSFFIK+GNDVNELMEAFHSQK+HSISGIQTYAR+IVPAILNNDEIQR+LDDYESEITNVFLEK+LLSALTPR+LVEMTQEIER+MLAEIDNR+NTLDINRPPDLLSK+NYSYNDSTSLVVK+QIDEIIDMAK+QYGDVDEYVK+SLEPESLQMR+SNGTSADVGANVTK+SNSDEFTIDQK+VSELEVENEKLR+YFAAVGGSESETQVER+YITIVQSVVR+YQLLVYR
375b	FBpp0073445|FBgn0001218|CG4147-PB|Hsc70-3-PB FBpp0073446|FBgn0001218|CG4147-PA|Hsc70-3-PA FBpp0073447|FBgn0001218|CG4147-PD|Hsc70-3-PD FBpp0073448|FBgn0001218|CG4147-PC|Hsc70-3-PC FBpp0311376|FBgn0001218|CG4147-PE|Hsc70-3-PE	1.0000	FBpp0073445 type=protein; loc=X:complement(join(11804897..11805021,11802613..11804458)); ID=FBpp0073445; name=Hsc70-3-PB; parent=FBgn0001218,FBtr0073608; dbxref=FlyBase:FBpp0073445,FlyBase_Annotation_IDs:CG4147-PB,GB_protein:AAN09299.1,REFSEQ:NP_511132,GB_protein:AAN09299,FlyMine:FBpp0073445,modMine:FBpp0073445; MD5=90cfc2d2c129e8a211bff4d9b740fb53; length=656; release=r6.09; species=Dmel;;FBpp00…	29.1	28	0.37	DAGVIAGLQVMR+DLEAIVQPVIAK+DVHEIVLVGGSTR+EWSDTNVQHDIK+IINEPTAAAIAYGLDK+IINEPTAAAIAYGLDKK+ITPSYVAFTADGER+LTPEDIDR+LYQGAGGAPPPEGGDDADLKDEL+MKETAEAYLGK+NELESYAYSLK+NQLTTNPENTVFDAK+NQLTTNPENTVFDAKR+VEIIANDQGNR+VFAPEEISAMVLGK+VTHAVVTVPAYFNDAQR
257	FBpp0085585|FBgn0010411|CG8900-PB|RpS18-PB FBpp0085586|FBgn0010411|CG8900-PA|RpS18-PA	1.0000	FBpp0085585 type=protein; loc=2R:join(20264108..20264110,20264247..20264432,20264493..20264762); ID=FBpp0085585; name=RpS18-PB; parent=FBgn0010411,FBtr0086273; dbxref=FlyBase:FBpp0085585,FlyBase_Annotation_IDs:CG8900-PB,GB_protein:AAM68401.1,REFSEQ:NP_725943,GB_protein:AAM68401; MD5=97ba9ef101737c9989d87e4dd680b173; length=152; release=r6.09; species=Dmel;;FBpp0085586 type=protein; loc=2R:join(20…	50.0	28	0.45	DIIDGKYWQLTSSNLDSK+IMNTNIDGK+IMNTNIDGKR+KVGIAMTAIK+LRDDLER+QKDIIDGKYWQLTSSNLDSK+RYSNIVLK+VGIAMTAIK+VPNWFLNR+VVTIISNPLQYK+YSNIVLK+YSNIVLKK+YWQLTSSNLDSK
45	FBpp0073083|FBgn0011692|CG1258-PA|pav-PA	1.0000	FBpp0073083 type=protein; loc=3L:join(4242878..4242888,4242948..4243706,4243765..4244314,4244375..4244696,4244752..4245302,4245364..4245834); ID=FBpp0073083; name=pav-PA; parent=FBgn0011692,FBtr0073227; dbxref=FlyBase:FBpp0073083,FlyBase_Annotation_IDs:CG1258-PA,GB_protein:AAF47868.1,REFSEQ:NP_477025,GB_protein:AAF47868,FlyMine:FBpp0073083,modMine:FBpp0073083; MD5=188823d56b39a149172e19f9b832bb12…	21.8	26	0.41	AANPVPLGTIMQPYLK+EAGNINNSLMTLR+FAEMTQEVQIAR+IAVNNLNELGIPEAK+IHESSIDVLNNTLSK+LTDLKELTAHGTTK+LVQAPTDSQGENVVQDR+LVSNILQSEDLPSLPR+NSLLFTYGVTGSGK+QIEELTFK+QNITVSQLSLVDLAGSER+SQSSENILNEKDR+TDIYATPR+VRPLQSDADLTSLR
425a	FBpp0298302|FBgn0263108|CG11494-PA|BtbVII-PA FBpp0298303|FBgn0263108|CG11494-PB|BtbVII-PB FBpp0298305|FBgn0263108|CG43365-PD|BtbVII-PD FBpp0298306|FBgn0263108|CG43365-PE|BtbVII-PE FBpp0303181|FBgn0263108|CG43365-PG|BtbVII-PG FBpp0303182|FBgn0263108|CG43365-PH|BtbVII-PH FBpp0304406|FBgn0263108|CG43365-PI|BtbVII-PI	1.0000	FBpp0298302 type=protein; loc=3L:join(3149983..3150153,3150215..3150842,3150928..3151172,3151264..3151372,3152455..3153533); ID=FBpp0298302; name=BtbVII-PA; parent=FBgn0263108,FBtr0307301; dbxref=REFSEQ:NP_001246590,GB_protein:AFH04261,FlyBase:FBpp0298302,FlyBase:FBpp0072888,FlyBase_Annotation_IDs:CG11494-PA,FlyBase_Annotation_IDs:CG43365-PA; MD5=be722b2a6e1de3770e36d1223d64d592; length=743; rele…	12.9	25	0.41	DVQYDDLK+GLAEMPTDPANLTK+GYPVSRPSIK+HPIVILK+IKGLAEMPTDPANLTK+LYGVNNR+RSVNPQGDENFIR+RTPSPLSAGTSPATR+SVNPQGDENFIR+TLWLEYK+TPSPLSAGTSPATR+YMDSPGNVHSMTR
48	FBpp0073277|FBgn0003360|CG16944-PA|sesB-PA FBpp0073278|FBgn0003360|CG16944-PC|sesB-PC FBpp0073279|FBgn0003360|CG16944-PB|sesB-PB FBpp0073280|FBgn0003360|CG16944-PD|sesB-PD FBpp0312078|FBgn0003360|CG16944-PE|sesB-PE	1.0000	FBpp0073277 type=protein; loc=X:complement(join(10782380..10782676,10782173..10782300,10781621..10782095)); ID=FBpp0073277; name=sesB-PA; parent=FBgn0003360,FBtr0073421; dbxref=FlyBase:FBpp0073277,FlyBase_Annotation_IDs:CG16944-PA,GB_protein:AAG22341.1,REFSEQ:NP_511109,GB_protein:AAG22341,FlyMine:FBpp0073277,modMine:FBpp0073277; MD5=c2c1ad011a3bcdf20b09b6b6d65bec98; length=299; release=r6.09; spe…	35.8	24	0.35	AAYFGFYDTAR+DFAAGGISAAVSK+DFDAVGFVK+EQGFSSFWR+GAFSNILR+GMLPDPK+IFKSDGIVGLYR+KATEVIYK+QEGTGAFFK+QVFLGGVDK+SDGIVGLYR+YFPTQALNFAFK
406a	FBpp0088250|FBgn0010217|CG11154-PA|ATPsynbeta-PA FBpp0305828|FBgn0010217|CG11154-PC|ATPsynbeta-PC FBpp0311086|FBgn0010217|CG11154-PD|ATPsynbeta-PD	1.0000	FBpp0088250 type=protein; loc=4:join(1031890..1031953,1032907..1033218,1033272..1034413); ID=FBpp0088250; name=ATPsynbeta-PA; parent=FBgn0010217,FBtr0089186; dbxref=FlyBase:FBpp0088250,FlyBase_Annotation_IDs:CG11154-PA,GB_protein:AAF59391.1,REFSEQ:NP_726631,GB_protein:AAF59391,FlyMine:FBpp0088250,modMine:FBpp0088250; MD5=0f33e3078353582da35dbfb8cdb4639d; length=505; release=r6.09; species=Dmel;;F…	38.2	24	0.39	AIAELGIYPAVDPLDSTSR+FTQAGSEVSALLGR+IGLFGGAGVGK+IINVIGEPIDER+IINVIGEPIDERGPIDTDK+IMDPNIIGQEHYNVAR+IPSAVGYQPTLATDMGSMQER+IPVGAETLGR+LVLEVAQHLGENTVR+LVPLEQTIK+TIAMDGTEGLVR+TVLIMELINNVAK+VALVYGQMNEPPGAR+VLDTGYPIR+VLDTGYPIRIPVGAETLGR+VVDLLAPYAK
166	FBpp0079812|FBgn0028700|CG6258-PA|RfC38-PA FBpp0311114|FBgn0028700|CG6258-PB|RfC38-PB	1.0000	FBpp0079812 type=protein; loc=2L:complement(join(11130112..11130171,11128991..11130001)); ID=FBpp0079812; name=RfC38-PA; parent=FBgn0028700,FBtr0080225; dbxref=GB_protein:AAF53076.2,FlyBase:FBpp0079812,FlyBase_Annotation_IDs:CG6258-PA,REFSEQ:NP_609494,GB_protein:AAF53076,FlyMine:FBpp0079812,modMine:FBpp0079812; MD5=ad299be1c1a3b45356504aeebd7afb09; length=356; release=r6.09; species=Dmel;;FBpp031…	38.8	24	0.39	ALLMLEAAK+EGLALPVELAK+EMYGSGVER+ETASQIISEQTPAK+ETASQIISEQTPAKLEK+FLSELDMTDDF+IIISVNSTSR+LDFHKDQAENLR+LRSETMTFTTPSNR+QVAQTHQIEISGQR+SETMTFTTPSNR+TLEFATEYEHR+TVVIDLIK+VIVISEGDELTK
137	FBpp0078733|FBgn0002525|CG6944-PA|Lam-PA FBpp0297901|FBgn0002525|CG6944-PB|Lam-PB FBpp0297902|FBgn0002525|CG6944-PC|Lam-PC FBpp0312110|FBgn0002525|CG6944-PD|Lam-PD	1.0000	FBpp0078733 type=protein; loc=2L:join(5543332..5543794,5544038..5544741,5544807..5545508); ID=FBpp0078733; name=Lam-PA; parent=FBgn0002525,FBtr0079100; dbxref=FlyBase:FBpp0078733,FlyBase_Annotation_IDs:CG6944-PA,GB_protein:AAF52262.1,REFSEQ:NP_476616,GB_protein:AAF52262,FlyMine:FBpp0078733,modMine:FBpp0078733; MD5=3c317e8fc67e7c24cc1bba84fa2623e5; length=622; release=r6.09; species=Dmel;;FBpp0297…	35.9	24	0.40	AQYEEQMQINR+AVVDESEDHSVADYYVSASAK+EYQDLMDIK+GNVEIKEIDPEGK+GSEEVAIGGWQLQR+GSEEVAIGGWQLQRLINEK+IEPNGVITVWSADTK+LATYIDR+LINEKGPSTTYK+LKQSLQELR+LNITPATNTATVQSFSQSLR+LTIEVQTTR+NIFEAELLETR+NLEQETLSR+RRSVTAVDGNEQLYHQQGDPQQSNEK+TILLNSEGEAVANLDR+VAEKVELQNLNDR+VELQNLNDR+WVSADNTR
46	FBpp0073120|FBgn0260985|CG14999-PA|RfC4-PA	1.0000	FBpp0073120 type=protein; loc=3L:complement(join(4135819..4135983,4134936..4135766)); ID=FBpp0073120; name=RfC4-PA; parent=FBgn0260985,FBtr0073264; dbxref=GB_protein:AAF47843.1,FlyBase:FBpp0073120,FlyBase_Annotation_IDs:CG14999-PA,REFSEQ:NP_523915,GB_protein:AAF47843,FlyMine:FBpp0073120,modMine:FBpp0073120; MD5=539ad9f990f4982aa061c4160327cc69; length=331; release=r6.09; species=Dmel;	37.8	23	0.37	EAVLELNASNER+FKEIVGNEDTVAR+IIEPIQSR+IVILDEADSMTEGAQQALR+LSDAQVLAK+LSVFATQGNAPNIIIAGPPGVGK+QGLNNLQSTAQGFGDITAENVFK+SHLPWIEK+TMEIYSSTTR
431a	sp|ALBU_BOVIN|	1.0000	sp ALBU_BOVIN	17.1	23	0.38	AEFVEVTK+DAFLGSFLYEYSR+FKDLGEEHFK+HLVDEPQNLIK+KQTALVELLK+KVPQVSTPTLVEVSR+LGEYGFQNALIVR+LVNELTEFAK+LVTDLTK+QTALVELLK+VPQVSTPTLVEVSR+YLYEIAR
426a	FBpp0301110|FBgn0263391|CG43443-PD|hts-PD FBpp0301112|FBgn0263391|CG43443-PA|hts-PA FBpp0301114|FBgn0263391|CG43443-PI|hts-PI FBpp0301116|FBgn0263391|CG43443-PK|hts-PK FBpp0301117|FBgn0263391|CG43443-PL|hts-PL FBpp0301118|FBgn0263391|CG43443-PM|hts-PM FBpp0301119|FBgn0263391|CG43443-PN|hts-PN FBpp0301120|FBgn0263391|CG43443-PO|hts-PO FBpp0301121|FBgn0263391|CG43443-PP|hts-PP FBpp0301122|FBgn02633…	1.0000	FBpp0301110 type=protein; loc=2R:complement(join(19411160..19411255,19410590..19411073,19409805..19410516,19409620..19409743,19408483..19408593,19408124..19408418,19407975..19408055,19407841..19407912,19407125..19407156)); ID=FBpp0301110; name=hts-PD; parent=FBgn0263391,FBtr0309102; dbxref=FlyBase_Annotation_IDs:CG43443-PD,FlyBase:FBpp0301110,REFSEQ:NP_725889,GB_protein:AAM70850; MD5=28f38977bac8…	30.4	23	0.36	FAAVAAAEDGAATAEK+IEDPLQFVPAGTNPR+ISAGPQSHILEGVTWDEASR+LKDATVSQAGDHVVMMGAASK+LLPVGLDNLVLIPEESRK+NPFDNVTDDELNEYK+SVHGEYTDTDFSESEAVLQAGTK+TGLLPLTK+VDMQGQIVEQGTTNFGGNK+VEVLETGTPDPK+VEVLETGTPDPKK+VGGAEFEALMR+WLNSPNVYQK+WVAEGSPTHSTPVR
384a	FBpp0085066|FBgn0027598|CG31012-PC|cindr-PC FBpp0301769|FBgn0027598|CG31012-PE|cindr-PE	1.0000	FBpp0085066 type=protein; loc=3R:join(30809271..30809283,30816875..30817124,30817198..30817309,30817634..30818207,30824278..30824886,30824955..30826045); ID=FBpp0085066; name=cindr-PC; parent=FBgn0027598,FBtr0085704; dbxref=FlyBase:FBpp0085066,FlyBase_Annotation_IDs:CG31012-PC,GB_protein:AAF57087.2,REFSEQ:NP_733405,GB_protein:AAF57087,FlyMine:FBpp0085066,modMine:FBpp0085066; MD5=5361233985aa708f7…	23.5	23	0.39	AATIAVEDTDFDR+AATIAVEDTDFDRVER+ASGVTGMFPDNFVR+ASILTDMR+LTTAVSHDLADGLAASK+MLAPSEVAPINEPPSATQITQNQR+MLSGANQLPESGAAGNVVIR+MLSGANQLPESGAAGNVVIRR+RPPTIGATVTTSALTSK+SSTSSATTSSATTVATGLTSSSVSK+TIEELVNALK+TPTGGVPMTGNLLGGK+VGVFPDNFVK+VGVFPSNFVQHIEPSPVLASK
232	FBpp0084492|FBgn0042111|CG18766-PB|CG18766-PB FBpp0084493|FBgn0042111|CG18766-PA|CG18766-PA FBpp0305519|FBgn0042111|CG18766-PC|CG18766-PC	1.0000	FBpp0084492 type=protein; loc=3R:complement(join(27243823..27243828,27243447..27243763,27243253..27243375,27242710..27243190)); ID=FBpp0084492; name=CG18766-PB; parent=FBgn0042111,FBtr0085122; dbxref=FlyBase:FBpp0084492,FlyBase_Annotation_IDs:CG18766-PB,GB_protein:AAF56683.1,REFSEQ:NP_733207,GB_protein:AAF56683; MD5=50eb1e102e7830c59a6ac779429cde8f; length=308; release=r6.09; species=Dmel;;FBpp00…	48.4	23	0.33	FYSQVDDVFK+LQDEAINHITNYVIVK+MTSASNTSSLPSTSESPVWK+NGHLYVAMAK+NMEHSMVSSHNPEGVNNRQ+NPMSQQEFNSNNTEGFYK+QLTSLGVPVTALEVHFK+SHEDYDKFVDIVK+STPDKVDTFGDFIK+TFETTGIISTWK
209	FBpp0082729|FBgn0010438|CG4337-PA|mtSSB-PA	1.0000	FBpp0082729 type=protein; loc=3R:complement(join(16205216..16205236,16205061..16205148,16204894..16205002,16204314..16204536)); ID=FBpp0082729; name=mtSSB-PA; parent=FBgn0010438,FBtr0083277; dbxref=FlyBase:FBpp0082729,FlyBase_Annotation_IDs:CG4337-PA,GB_protein:AAF55287.2,REFSEQ:NP_536744,GB_protein:AAF55287; MD5=fd2b7a04f19aa1a738316f13e4cf635c; length=146; release=r6.09; species=Dmel;	50.0	23	0.37	DTVLEYLK+DTVLEYLKK+ITYGEITDQQGNQK+TSTSIIADDVLFFR+TVNTVTILGR+VGADPQLR+VVVFKPNLR+YENGDWAQR
80	FBpp0074825|FBgn0000261|CG6871-PA|Cat-PA	1.0000	FBpp0074825 type=protein; loc=3L:join(18822786..18822842,18826338..18827258,18827356..18827898); ID=FBpp0074825; name=Cat-PA; parent=FBgn0000261,FBtr0075058; dbxref=FlyBase_Annotation_IDs:CG6871-PA,FlyBase:FBpp0074825,GB_protein:AAF49228.1,REFSEQ:NP_536731,GB_protein:AAF49228,FlyMine:FBpp0074825,modMine:FBpp0074825; MD5=51c180f836ffa8819f760a2c7e45d62a; length=506; release=r6.09; species=Dmel;	27.5	22	0.35	DAASNQLIDYK+DPILFPSFIHTQK+EYPLIPVGK+FKYNPFDVTK+FSTVGGESGSADTAR+LVQNIAGHLSNASQFLQER+MLTEELNLAK+NFTQVHADFGR+NSQTVSPGAITTGNGAPIGIK+TADQLASTDPDYSIR+TADQLASTDPDYSIRDLYNR+YNPFDVTK
405a	FBpp0088242|FBgn0017545|CG2168-PA|RpS3A-PA FBpp0300615|FBgn0017545|CG2168-PF|RpS3A-PF	1.0000	FBpp0088242 type=protein; loc=4:complement(join(66840..67180,66273..66738)); ID=FBpp0088242; name=RpS3A-PA; parent=FBgn0017545,FBtr0089175; dbxref=FlyBase:FBpp0088242,GB_protein:AAF59372.1,FlyBase_Annotation_IDs:CG2168-PA,REFSEQ:NP_524618,GB_protein:AAF59372,FlyMine:FBpp0088242,modMine:FBpp0088242; MD5=01e3a94c58ad043665c9117cee125392; length=268; release=r6.09; species=Dmel;;FBpp0300615 type=pro…	40.7	22	0.36	APNMFQTR+KVVDPFSR+LALDSIAK+LALDSIAKDIEK+LIAEDVQDR+LLELHGDGGGK+MTDIITNEVSGADLK+SVEAVVSSEGAVIDRPEGYEPPVQEAV+TVDGYLLR+VFEVSLADLQK+VVDPFSR
395a	FBpp0086484|FBgn0024754|CG8200-PA|Flo1-PA	1.0000	FBpp0086484 type=protein; loc=2R:complement(join(15569119..15569170,15568751..15568826,15568152..15568506,15567243..15567713,15567029..15567172,15566803..15566967,15566574..15566591)); ID=FBpp0086484; name=Flo1-PA; parent=FBgn0024754,FBtr0087351; dbxref=FlyBase:FBpp0086484,FlyBase_Annotation_IDs:CG8200-PA,GB_protein:AAF58120.1,REFSEQ:NP_477358,GB_protein:AAF58120,FlyMine:FBpp0086484,modMine:FBpp0…	31.0	22	0.38	AFVWPVGQQVQR+AIMGSMTVEEIYKDR+DLRDEEGYLR+FLNDTDIAK+GEAEAFAIAAK+ITMVSSGTGDIGAAK+KITMVSSGTGDIGAAK+LTGEVLSIVNK+NITGVDIAR+TQEIAVQEQEIMR+VAAEVAAPLSQAK+VVMEAEAEAESIR
299	FBpp0088439|FBgn0039757|CG1883-PA|RpS7-PA FBpp0088440|FBgn0039757|CG1883-PC|RpS7-PC FBpp0088970|FBgn0039757|CG1883-PD|RpS7-PD FBpp0308324|FBgn0039757|CG1883-PE|RpS7-PE	1.0000	FBpp0088439 type=protein; loc=3R:complement(join(30208490..30208657,30208093..30208425,30206638..30206721)); ID=FBpp0088439; name=RpS7-PA; parent=FBgn0039757,FBtr0089422; dbxref=FlyBase:FBpp0088439,FlyBase_Annotation_IDs:CG1883-PA,GB_protein:AAF57023.1,REFSEQ:NP_651782,GB_protein:AAF57023,FlyMine:FBpp0088439,modMine:FBpp0088439; MD5=447ca4c3ce12c2358f0f94bf5fea1d6b; length=194; release=r6.09; spe…	52.6	22	0.38	AVIIYVPIPQQK+DVTFEFPDNYLNV+EIEFGSK+HVVVIAER+IIKPGGSDPDDFEK+IQIILVR+KAVIIYVPIPQQK+SIAQALVELEANSDLKPYLR+VDTFTSVYK+VDTFTSVYKK+VKLDGSQLVK
252	FBpp0085281|FBgn0061209|CG17949-PA|His2B FBpp0091113|FBgn0053868|CG33868-PA|His2B FBpp0091115|FBgn0053870|CG33870-PA|His2B FBpp0091117|FBgn0053872|CG33872-PA|His2B FBpp0091119|FBgn0053874|CG33874-PA|His2B FBpp0091121|FBgn0053876|CG33876-PA|His2B FBpp0091123|FBgn0053878|CG33878-PA|His2B FBpp0091125|FBgn0053880|CG33880-PA|His2B FBpp0091127|FBgn0053882|CG33882-PA|His2B FBpp0091129|FBgn0053884|CG3388…	1.0000	FBpp0085281 type=protein; loc=2L:complement(21423191..21423562); ID=FBpp0085281; name=His2B:CG17949-PA; parent=FBgn0061209,FBtr0085927; dbxref=FlyBase:FBpp0085281,GB_protein:AAN11124.1,FlyBase_Annotation_IDs:CG17949-PA,REFSEQ:NP_724342,GB_protein:AAN11124; MD5=523bf69b6d6b2415c7fc9ac48aafa63e; length=123; release=r6.09; species=Dmel;;FBpp0091113 type=protein; loc=2L:complement(21537682..21538053)…	42.3	22	0.38	AMSIMNSFVNDIFER+EIQTAVR+ESYAIYIYK+KESYAIYIYK+LLLPGELAK+QVHPDTGISSK
397a	FBpp0086552|FBgn0033990|CG10265-PA|CG10265-PA	1.0000	FBpp0086552 type=protein; loc=2R:complement(join(14993512..14993751,14992646..14993428)); ID=FBpp0086552; name=CG10265-PA; parent=FBgn0033990,FBtr0087421; dbxref=FlyBase:FBpp0086552,FlyBase_Annotation_IDs:CG10265-PA,GB_protein:AAF58173.1,REFSEQ:NP_611012,GB_protein:AAF58173,FlyMine:FBpp0086552,modMine:FBpp0086552; MD5=b43e5bbd345a4f18a2e4662faeb496fb; length=340; release=r6.09; species=Dmel;	45.9	21	0.33	AIILVPTVLEDLKR+ASTQLNATTELNPTK+ATGTTQSTSQLVPMK+EPQEPEGVPAK+IPEAPPAPVHPVR+ISEVPEPPKTPEKPVPTITSK+LGDVLYDDQKR+NQETLDIMR+TNSKENIVKEDVVPLAK+WYTNPKPTVQTIPK+YIVTPIEPLAFDDANR
385a	FBpp0085187|FBgn0003870|CG1856-PF|ttk-PF FBpp0085189|FBgn0003870|CG1856-PC|ttk-PC FBpp0085191|FBgn0003870|CG1856-PD|ttk-PD FBpp0292320|FBgn0003870|CG1856-PH|ttk-PH	1.0000	FBpp0085187 type=protein; loc=3R:join(31727291..31727434,31727622..31728254,31728392..31728479,31729632..31730698); ID=FBpp0085187; name=ttk-PF; parent=FBgn0003870,FBtr0085826; dbxref=FlyBase:FBpp0085187,FlyBase_Annotation_IDs:CG1856-PF,GB_protein:AAN14283.1,REFSEQ:NP_733447,GB_protein:AAN14283; MD5=fdad7181736a5c101ed839f4eb38fe42; length=643; release=r6.09; species=Dmel;;FBpp0085189 type=protei…	29.2	21	0.37	AAGLSGSTPNLSAGLGTPSVK+GLTEVNDDKPSPAAAAAGAGATGSESTATTPQLQR+HPIVILK+HQVETAAAAAASGIK+IKGLTEVNDDKPSPAAAAAGAGATGSESTATTPQLQR+IQPYLVPQR+LNIIGMAAGGAQVK+LNLSSNVGEGEAEGSVR+QQAFLIAAQR+SLLDFMYR+TKLNLSSNVGEGEAEGSVR+VNAASTPLVSPAGSFSTATVKPR+YNPLTDNSSPTQDHTDGSHLNEQAR
348a	FBpp0073766|FBgn0264078|CG32593-PA|Flo2-PA FBpp0073768|FBgn0264078|CG32593-PE|Flo2-PE FBpp0303247|FBgn0264078|CG32593-PI|Flo2-PI FBpp0303248|FBgn0264078|CG32593-PJ|Flo2-PJ FBpp0303249|FBgn0264078|CG32593-PK|Flo2-PK FBpp0312521|FBgn0264078|CG32593-PM|Flo2-PM	1.0000	FBpp0073766 type=protein; loc=X:join(14840971..14841019,14924226..14924413,14925646..14925684,14926766..14926874,14930747..14931314,14931802..14931985,14932048..14932227); ID=FBpp0073766; name=Flo2-PA; parent=FBgn0264078,FBtr0073949; dbxref=FlyBase:FBpp0073766,FlyBase_Annotation_IDs:CG32593-PA,GB_protein:AAF48407.2,REFSEQ:NP_727797,GB_protein:AAF48407,FlyMine:FBpp0073766,modMine:FBpp0073766; MD5=…	32.4	21	0.34	ADELLGTASEQFLGK+AESQLAYELQAAK+EVAAPDVGR+IAAEVAAPLAK+IGSAEAHAIELVGK+LPAEAEAFR+LQTLAQAK+LVAQLPPSINALTGVDLSK+QIEIESQEVQR+QIEIESQEVQRK+TDEIVLIGGNDNITNDVTR+YSTDTKIEDNTR
430b	FBpp0311329|FBgn0266696|CG45186-PW|CG45186-PW	0.9999	FBpp0311329 type=protein; loc=3L:join(2429303..2429429,2434626..2436228,2439499..2439830,2443390..2443838,2443988..2444087,2444499..2446101,2459591..2460153,2461146..2461268,2465103..2465577,2484564..2484837,2485073..2485228,2495011..2495152,2495219..2495729,2495801..2495958,2496018..2498036,2498099..2498346,2498406..2498645); ID=FBpp0311329; name=CG45186-PW; parent=FBgn0266696,FBtr0345104; dbxre…	6.0	20	0.14	AAGGANSSWESPLQASSAEHGAPTTPR+ANMFQQLQEQSR+EVQSYDAGEPVNTNR+QSPPASSAEVSSSAADNSMHSDER+RNSLEEAGTGLSPAQAHGILK+SLTEEATKDGDEVASSTR+SNSSSSESDGER+TIAASSDLSTAPATAK+TQPVTNEEMSFFK+VLKPSVLR+VVHLAGQATGGSALAR
86	FBpp0075069|FBgn0250814|CG4169-PA|UQCR-C2-PA FBpp0303947|FBgn0250814|CG4169-PB|UQCR-C2-PB	1.0000	FBpp0075069 type=protein; loc=3L:join(16584400..16584444,16584589..16584722,16584779..16585082,16585185..16586024); ID=FBpp0075069; name=UQCR-C2-PA; parent=FBgn0250814,FBtr0075309; dbxref=GB_protein:AAF49444.1,FlyBase:FBpp0075069,FlyBase_Annotation_IDs:CG4169-PA,REFSEQ:NP_648905,GB_protein:AAF49444,FlyMine:FBpp0075069,modMine:FBpp0075069; MD5=c89c08293aa606332e429c50fa8be9d2; length=440; release=…	34.8	19	0.34	AASANWYGGDAR+AVVAVAGQGAAASNHK+ELVGYTVTTTADNAETGLR+LAGGLSTQNSTAFAIAR+LAVGAIGHLANVPYASDLA+LVVATADATLPVSR+NESYDIQGASHLLR+NGLGNSIYSPR+TVEFLVR+TVVNQLNAVSTEER+VSLVLGAGSR
403a	FBpp0088021|FBgn0028687|CG1341-PA|Rpt1-PA	1.0000	FBpp0088021 type=protein; loc=2R:complement(7652536..7653837); ID=FBpp0088021; name=Rpt1-PA; parent=FBgn0028687,FBtr0088947; dbxref=GB_protein:AAF59219.1,FlyBase:FBpp0088021,FlyBase_Annotation_IDs:CG1341-PA,REFSEQ:NP_477473,GB_protein:AAF59219,FlyMine:FBpp0088021,modMine:FBpp0088021; MD5=76480cb616eeeb3d35baf21492c93f5f; length=433; release=r6.09; species=Dmel;	33.7	18	0.30	EVVETPLLHPEK+FDDGAGGDNEVQR+FVNLGIEPPK+FVVDLADSVAPTDIEEGMR+GVLLFGPPGTGK+IINADSDDPK+IINADSDDPKYIINVK+KVEFGLPDQDGR+LREVVETPLLHPEK+QILQNEQPLQVAR+QVNELTGIK+SIEEDIQK+SLDEGDIELLK+VIGSELVQK
336a	FBpp0071794|FBgn0011211|CG3612-PA|blw-PA	1.0000	FBpp0071794 type=protein; loc=2R:join(22799204..22799269,22799896..22800476,22800569..22801370,22801483..22801692); ID=FBpp0071794; name=blw-PA; parent=FBgn0011211,FBtr0071883; dbxref=FlyBase:FBpp0071794,FlyBase_Annotation_IDs:CG3612-PA,GB_protein:AAF46903.1,REFSEQ:NP_726243,GB_protein:AAF46903,FlyMine:FBpp0071794,modMine:FBpp0071794; MD5=9adab5c6a725023536c45cc02a2d2dad; length=552; release=r6.0…	25.5	18	0.31	AVDSLVPIGR+ELIIGDR+GMALNLEPDNVGVVVFGNDK+HALIIYDDLSK+LELAQYR+SAEISNILEER+TALAIDTIINQK+TALAIDTIINQKR+TGAIVDVPVGDELLGR+TSEQALLDTIAK+VLSIGDGIAR+VSVREPMQTGIK+VVDALGNAIDGK
409a	FBpp0088478|FBgn0014141|CG3937-PA|cher-PA FBpp0288453|FBgn0014141|CG3937-PG|cher-PG FBpp0292427|FBgn0014141|CG3937-PI|cher-PI FBpp0308014|FBgn0014141|CG3937-PL|cher-PL FBpp0308015|FBgn0014141|CG3937-PM|cher-PM FBpp0308016|FBgn0014141|CG3937-PN|cher-PN	1.0000	FBpp0088478 type=protein; loc=3R:complement(join(17116941..17117226,17110610..17110754,17110214..17110549,17108748..17108839,17107399..17108691,17106954..17107340,17105009..17105813,17104457..17104909,17104256..17104391,17101352..17101432,17100988..17101078,17094609..17094749,17094376..17094545,17092287..17094318,17092040..17092224)); ID=FBpp0088478; name=cher-PA; parent=FBgn0014141,FBtr0089471; …	9.9	17	0.25	DVADPAAVHASGNGLDEVK+EAGGGSLAISVEGPSK+ESVPTFFNVDVGEAGPGR+ESVPTFFNVDVGEAGPGRIAVK+LPLPTTGGNVTAEVR+NGVTINQPTSFTVDPSK+QAGQADINVAIK+SINNLETDLSDGLR+SPFIAQILPR+VGDDADFKIYTEGAGEGEPEVR+VNATGDKLADEGAQETSTVIVETVQK+VVVEQTVDVSK+VYGPGIEHGQVR+VYVGVPVDAAK+YNGEPVQGSPFK
273	FBpp0086694|FBgn0001220|CG8542-PA|Hsc70-5-PA FBpp0308990|FBgn0001220|CG8542-PB|Hsc70-5-PB	1.0000	FBpp0086694 type=protein; loc=2R:complement(join(14255834..14255923,14255669..14255715,14254829..14255407,14253553..14254657,14253352..14253492,14253190..14253288)); ID=FBpp0086694; name=Hsc70-5-PA; parent=FBgn0001220,FBtr0087568; dbxref=FlyBase:FBpp0086694,FlyBase_Annotation_IDs:CG8542-PA,GB_protein:AAF58270.1,REFSEQ:NP_523741,GB_protein:AAF58270,FlyMine:FBpp0086694,modMine:FBpp0086694; MD5=453b…	21.0	17	0.27	ASNGDAWVSSTDGK+ATSSLQQSSLK+DAGQIAGLNVLR+ETAEAYLNTPVK+LFELAYK+LFELAYKK+NAVVTVPAYFNDSQR+QAVTNSANTFYATK+QAVTNSANTFYATKR+SQVFSTASDGQTQVEIK+TLLANKETADLEEVR+VQSTVQELFGR+VYSPSQIGAFILMK
212	FBpp0082996|FBgn0024432|CG12363-PA|Dlc90F-PA	1.0000	FBpp0082996 type=protein; loc=3R:18299422..18299757; ID=FBpp0082996; name=Dlc90F-PA; parent=FBgn0024432,FBtr0083575; dbxref=FlyBase:FBpp0082996,FlyBase_Annotation_IDs:CG12363-PA,GB_protein:AAF55532.1,REFSEQ:NP_477356,GB_protein:AAF55532,FlyMine:FBpp0082996,modMine:FBpp0082996; MD5=1e6078c02758a8da5707525daa7aff75; length=111; release=r6.09; species=Dmel;	36.9	17	0.29	EAIETTIGGNAYQHDK+EESQFIVDDVSK+TIKEAIETTIGGNAYQHDK+YIVTAMIMQK
20	FBpp0071050|FBgn0004403|CG1524-PB|RpS14a-PB FBpp0071051|FBgn0004403|CG1524-PA|RpS14a-PA FBpp0071052|FBgn0004404|CG1527-PA|RpS14b-PA FBpp0311458|FBgn0004404|CG1527-PB|RpS14b-PB	1.0000	FBpp0071050 type=protein; loc=X:join(7934034..7934270,7934330..7934548); ID=FBpp0071050; name=RpS14a-PB; parent=FBgn0004403,FBtr0071094; dbxref=FlyBase:FBpp0071050,FlyBase_Annotation_IDs:CG1524-PB,GB_protein:AAF46297.1,REFSEQ:NP_524884,GB_protein:AAF46297; MD5=67c629577ede1be33d27f3af361fb96a; length=151; release=r6.09; species=Dmel;;FBpp0071051 type=protein; loc=X:join(7934034..7934270,7934330..…	49.0	17	0.28	ADRDEASPYAAMLAAQDVAEK+DEASPYAAMLAAQDVAEK+EEVQVQLGPQVR+IEDVTPIPSDSTR+IEDVTPIPSDSTRR+IGRIEDVTPIPSDSTR+TLGITALHIK+TPGPGAQSALR+VQKEEVQVQLGPQVR
365a	FBpp0078478|FBgn0004913|CG1119-PA|Gnf1-PA	1.0000	FBpp0078478 type=protein; loc=3R:join(4906714..4906722,4906789..4908119,4908248..4909090,4909149..4909926); ID=FBpp0078478; name=Gnf1-PA; parent=FBgn0004913,FBtr0078837; dbxref=FlyBase:FBpp0078478,FlyBase_Annotation_IDs:CG1119-PA,GB_protein:AAF52082.1,REFSEQ:NP_524229,GB_protein:AAF52082,FlyMine:FBpp0078478,modMine:FBpp0078478; MD5=73af4364f717e3bfd5ea88033ca09fb1; length=986; release=r6.09; spec…	18.8	16	0.26	AALLSGPPGIGK+AVLEFENEDIDR+DKLNDVPAVTLK+EIVGQAGAASNVTK+ELGFDAVEFNASDTR+GIDSFFK+LGPWEVVR+LLKDEVSTLLSNK+SLSGYFTGQGQAVSR+SPLDAVDGR+TASSEDDVVAATPEPIAK+TASSEDDVVAATPEPIAKK+TTTATLVVK+VAATADALSLGDLVEK+VEEIIAATNNDIR+YLVVGEEAGPK
422a	FBpp0293740|FBgn0260442|CG6831-PB|rhea-PB FBpp0305317|FBgn0260442|CG6831-PE|rhea-PE FBpp0305318|FBgn0260442|CG6831-PF|rhea-PF FBpp0305319|FBgn0260442|CG6831-PG|rhea-PG	1.0000	FBpp0293740 type=protein; loc=3L:join(8561482..8561617,8561687..8562085,8562145..8562336,8562396..8562474,8562533..8563036,8563100..8563188,8563546..8563634,8563979..8564095,8564157..8568744,8568811..8569001,8570968..8571084,8571146..8571661,8572018..8572677,8572898..8573472,8573531..8573789); ID=FBpp0293740; name=rhea-PB; parent=FBgn0260442,FBtr0305210; dbxref=REFSEQ:NP_001246674,GB_protein:AFH0…	6.0	15	0.25	APIQELGSDLR+AVAAGTSNLQADIVSAANLGR+AVANTTAALVLR+DTALALGDFTR+ISSVNLTEPQR+LVDPLLEAVK+NAQGFTTDESDTEYAYR+NEFIVLAK+QVATATSDLVQDIK+SVVESAITLVQSAK+TLNSSPPAVPK+TLQGASNPEALTQAGR+VAQVLAALQAGSR
369a	FBpp0081062|FBgn0003885|CG2512-PA|alphaTub84D-PA FBpp0081153|FBgn0003884|CG1913-PA|alphaTub84B-PA	1.0000	FBpp0081062 type=protein; loc=3R:7531259..7532611; ID=FBpp0081062; name=alphaTub84D-PA; parent=FBgn0003885,FBtr0081538; dbxref=FlyBase:FBpp0081062,FlyBase_Annotation_IDs:CG2512-PA,GB_protein:AAF54007.1,REFSEQ:NP_524264,GB_protein:AAF54007,FlyMine:FBpp0081062,modMine:FBpp0081062; MD5=019098f12132864ff22b77f0b7ff682e; length=450; release=r6.09; species=Dmel;;FBpp0081153 type=protein; loc=3R:join(70…	22.7	15	0.26	AVFVDLEPTVVDEVR+DVNAAIATIK+EIVDLVLDR+IHFPLVTYAPVISAEK+NLDIERPTYTNLNR+TVGGGDDSFNTFFSETGAGK+VGINYQPPTVVPGGDLAK
343a	FBpp0072904|FBgn0001233|CG1242-PA|Hsp83-PA FBpp0305095|FBgn0001233|CG1242-PB|Hsp83-PB	1.0000	FBpp0072904 type=protein; loc=3L:3194499..3196652; ID=FBpp0072904; name=Hsp83-PA; parent=FBgn0001233,FBtr0073040; dbxref=FlyBase:FBpp0072904,FlyBase_Annotation_IDs:CG1242-PA,GB_protein:AAF47734.1,REFSEQ:NP_523899,GB_protein:AAF47734,FlyMine:FBpp0072904,modMine:FBpp0072904; MD5=f397796e386213d935f678daad2c75b8; length=717; release=r6.09; species=Dmel;;FBpp0305095 type=protein; loc=3L:3194499..3196…	17.0	15	0.25	ALLFIPR+DQVSNSAFVER+ELISNASDAIDKIR+FYDQFSK+GVVDSEDIPLNLSR+NPDDISQEEYGEFYK+QLEINPDHPIVETLR+QLVSVTK+SDLVNNLGTIAK+SLTNDWEDHLAVK+TAGTLTIIDTGIGMTK+TPFDLFENQK+YTEDEELNK
292	FBpp0087764|FBgn0033342|CG8258-PA|CG8258-PA	1.0000	FBpp0087764 type=protein; loc=2R:complement(join(8906853..8906912,8905643..8906673,8905029..8905578)); ID=FBpp0087764; name=CG8258-PA; parent=FBgn0033342,FBtr0088683; dbxref=FlyBase:FBpp0087764,FlyBase_Annotation_IDs:CG8258-PA,GB_protein:AAF59029.3,REFSEQ:NP_610418,GB_protein:AAF59029,FlyMine:FBpp0087764,modMine:FBpp0087764; MD5=7dde112ff52bde845483a1ed89d6deb5; length=546; release=r6.09; species…	22.7	15	0.25	ALDDAINNFK+FANALEVFPK+FVEGDVTYAEK+GATDNFMDDIER+LGITTAEISDGYEK+MYSGLEEAVFR+QFVTSDAGTIMR+QYGQEDFLNDLVSK+SVNATVLPR+TIGFDIEAEK+YAVGAAATILK
238	FBpp0084761|FBgn0029176|CG11901-PB|Ef1gamma-PB FBpp0084762|FBgn0029176|CG11901-PA|Ef1gamma-PA FBpp0291632|FBgn0029176|CG11901-PC|Ef1gamma-PC	1.0000	FBpp0084761 type=protein; loc=3R:join(29220297..29220308,29220430..29220579,29220643..29221776); ID=FBpp0084761; name=Ef1gamma-PB; parent=FBgn0029176,FBtr0085392; dbxref=FlyBase:FBpp0084761,FlyBase_Annotation_IDs:CG11901-PB,GB_protein:AAN14165.1,REFSEQ:NP_733280,GB_protein:AAN14165,FlyMine:FBpp0084761,modMine:FBpp0084761; MD5=7a3335c94c68f5c5ed188081c655b1c3; length=431; release=r6.09; species=Dm…	24.8	15	0.24	AAEPAEELDAADEALAAEPK+ALIAAQYSGAQVK+ALVFDPK+GTFNFDDFKR+GTLYTYPENFR+KAAEPAEELDAADEALAAEPK+LQDATFLAGER+LVTQYFSWSGTDK+QEAEAVLQQLNQK+SAFGNVNR
230	FBpp0084434|FBgn0001197|CG5499-PA|His2Av-PA FBpp0306426|FBgn0001197|CG5499-PB|His2Av-PB	1.0000	FBpp0084434 type=protein; loc=3R:join(26867093..26867095,26867409..26867486,26867669..26867782,26868356..26868586); ID=FBpp0084434; name=His2Av-PA; parent=FBgn0001197,FBtr0085062; dbxref=FlyBase:FBpp0084434,FlyBase_Annotation_IDs:CG5499-PA,GB_protein:AAF56631.1,REFSEQ:NP_524519,GB_protein:AAF56631,FlyMine:FBpp0084434,modMine:FBpp0084434; MD5=676bf5e5c89ab8fb7409c747b9e0392d; length=141; release=r…	35.5	15	0.17	AGLQFPVGR+ATIAGGGVIPHIHK+GDEELDSLIK+GNVILSQAY+HLQLAIR+KGNVILSQAY
432b	sp|K1M1_SHEEP|	1.0000	sp K1M1_SHEEP	23.3	14	0.14	AQYEALVETNR+AQYEALVETNRR+DSLENTLTETEAR+DVEEWYIR+LAADDFR+LNVEVDAAPTVDLNR+LVVQIDNAK+QLERENAELESR+QNQEYQVLLDVR+TIEELQQK
331	sp|KRHB4_HUMAN|	1.0000	sp KRHB4_HUMAN	19.5	14	0.25	ADAEAWYQTK+DLNLDGIIAEVK+FASFIDK+FASFIDKVR+FLEQQNK+QLEVLVSDQAR+SLLTPLNLEIDPNAQR+SVITFGSYSPR+VAPATGDLLSTGTR+VGGVGVPAAPSITAVTVNK+WSFLQEQK
298	FBpp0088303|FBgn0023213|CG10811-PA|eIF4G-PA FBpp0111817|FBgn0023213|CG10811-PB|eIF4G-PB FBpp0288389|FBgn0023213|CG10811-PC|eIF4G-PC	1.0000	FBpp0088303 type=protein; loc=4:complement(join(929822..929899,926011..926661,925768..925948,925575..925686,925083..925138,918903..921199,918536..918776,918324..918481,917275..917743,916867..917090,916121..916267,915837..916059,915617..915718,915492..915553)); ID=FBpp0088303; name=eIF4G-PA; parent=FBgn0023213,FBtr0089243; dbxref=FlyBase:FBpp0088303,FlyBase_Annotation_IDs:CG10811-PA,GB_protein:AAF…	13.4	14	0.23	AIDEPNFSVSYAR+AQSSVGSSNVNTGPLYR+ATEESMPPNQTHPNLLISDSSK+IPQQESVGLNNLTSTSSQGSESR+NEQLSAQYFGTLSSTTPGGSQGGSGK+NTGVDVGLQSDSKPETTLNDKQDSTDLK+NVSESIVAPITDETDDAGSTPISR+QAVSNSEISKDAPTGLK+SLAVDSNKLEGLSK+SVVSEIVDLSAASK+TNAPYIPIETTPISR+VQSMVGIIGNR
280	FBpp0086993|FBgn0033761|CG8778-PA|CG8778-PA	1.0000	FBpp0086993 type=protein; loc=2R:complement(join(12652084..12652405,12651443..12652020)); ID=FBpp0086993; name=CG8778-PA; parent=FBgn0033761,FBtr0087880; dbxref=FlyBase:FBpp0086993,FlyBase_Annotation_IDs:CG8778-PA,GB_protein:AAF58477.2,REFSEQ:NP_610805,GB_protein:AAF58477,FlyMine:FBpp0086993,modMine:FBpp0086993; MD5=0332600bd6000226f856b6aaeb76b48b; length=299; release=r6.09; species=Dmel;	31.1	14	0.21	DRLEGLAAFAEK+ELIFTAR+GMTPEEATEFVK+ILSPALAK+LAEEILPNGPVGVR+LAIIPGAGGTQR+LEGLAAFAEK+QGISVIGLNRPAAK+QNETQDAAYQQALK
266	FBpp0085955|FBgn0022238|CG5738-PB|lolal-PB FBpp0085956|FBgn0022238|CG5738-PA|lolal-PA FBpp0085957|FBgn0022238|CG5738-PC|lolal-PC FBpp0085958|FBgn0022238|CG5738-PD|lolal-PD FBpp0289710|FBgn0022238|CG5738-PE|lolal-PE FBpp0289711|FBgn0022238|CG5738-PF|lolal-PF FBpp0293794|FBgn0022238|CG5738-PG|lolal-PG FBpp0311512|FBgn0022238|CG5738-PH|lolal-PH	1.0000	FBpp0085955 type=protein; loc=2R:complement(join(18155892..18155993,18155405..18155491,18155148..18155342)); ID=FBpp0085955; name=lolal-PB; parent=FBgn0022238,FBtr0086776; dbxref=FlyBase:FBpp0085955,FlyBase_Annotation_IDs:CG5738-PB,GB_protein:AAM68179.1,REFSEQ:NP_725756,GB_protein:AAM68179; MD5=75e9586f7fc981aafd410d31cc7958d3; length=127; release=r6.09; species=Dmel;;FBpp0085956 type=protein; lo…	43.3	14	0.22	ALLEENPSK+ALLEENPSKHPIIILK+GLAETPSSIK+GLAETPSSIKR+GLAETPSSIKREG+MMSSDQQFFLK+VKGLAETPSSIK+VKGLAETPSSIKR+WNDFQTNMVTSFR
26	FBpp0071766|FBgn0034743|CG4046-PA|RpS16-PA FBpp0309759|FBgn0034743|CG4046-PB|RpS16-PB	1.0000	FBpp0071766 type=protein; loc=2R:join(22606158..22606169,22606247..22606288,22606509..22606640,22606934..22607048,22607755..22607900); ID=FBpp0071766; name=RpS16-PA; parent=FBgn0034743,FBtr0071855; dbxref=FlyBase:FBpp0071766,FlyBase_Annotation_IDs:CG4046-PA,GB_protein:AAF46862.1,REFSEQ:NP_611685,GB_protein:AAF46862,FlyMine:FBpp0071766,modMine:FBpp0071766; MD5=e7f0408a4696f9329449eb7f556de5eb; len…	50.7	14	0.24	ALVAFYQK+DILVQYDR+EIKDILVQYDR+EPVQAVQVFGR+FAGVDIR+LQEPLLLLGK+REPVQAVQVFGR+RREPVQAVQVFGR+VNGRPLEQIEPK+VSGGGHVAQIYAIR
229	FBpp0084340|FBgn0039402|CG14542-PA|Vps2-PA	1.0000	FBpp0084340 type=protein; loc=3R:join(26052917..26053229,26053290..26053747); ID=FBpp0084340; name=Vps2-PA; parent=FBgn0039402,FBtr0084967; dbxref=FlyBase:FBpp0084340,FlyBase_Annotation_IDs:CG14542-PA,GB_protein:AAF56559.1,REFSEQ:NP_651455,GB_protein:AAF56559,FlyMine:FBpp0084340,modMine:FBpp0084340; MD5=456132bde875dcbce422a0288c5acd75; length=256; release=r6.09; species=Dmel;	35.2	14	0.18	ANIQAVSLK+AQAVAAGGVGGGGAAGGGGASGGGAGGPGAPGGSGASSPMSDADADLQAR+IIADIKK+ILQDFEK+ISPDEMLR+QLNLPQIQK
204	FBpp0082219|FBgn0038145|CG8863-PA|Droj2-PA FBpp0082220|FBgn0038145|CG8863-PB|Droj2-PB FBpp0082221|FBgn0038145|CG8863-PC|Droj2-PC FBpp0082222|FBgn0038145|CG8863-PD|Droj2-PD FBpp0082223|FBgn0038145|CG8863-PE|Droj2-PE	1.0000	FBpp0082219 type=protein; loc=3R:join(13383479..13384579,13384670..13384780); ID=FBpp0082219; name=Droj2-PA; parent=FBgn0038145,FBtr0082751; dbxref=FlyBase:FBpp0082219,FlyBase_Annotation_IDs:CG8863-PA,GB_protein:AAF54939.1,REFSEQ:NP_650283,GB_protein:AAF54939; MD5=efbff2329a246c0e487de7a3cf5fb77c; length=403; release=r6.09; species=Dmel;;FBpp0082220 type=protein; loc=3R:join(13383479..13384579,13…	18.4	14	0.23	AISQAYEVLSDADK+AISQAYEVLSDADKR+DLIVSTQPGEVIR+FFGAGFGGSGGGR+MAYDEDDGGYQDGPR+QVYDEGGEAAIK+QVYDEGGEAAIKK+TLDDRDLIVSTQPGEVIR
195	FBpp0081704|FBgn0040078|CG4003-PA|pont-PA	1.0000	FBpp0081704 type=protein; loc=3R:join(10262343..10263159,10263217..10263415,10263477..10263831); ID=FBpp0081704; name=pont-PA; parent=FBgn0040078,FBtr0082226; dbxref=FlyBase:FBpp0081704,FlyBase_Annotation_IDs:CG4003-PA,GB_protein:AAF54514.1,REFSEQ:NP_652608,GB_protein:AAF54514,FlyMine:FBpp0081704,modMine:FBpp0081704; MD5=44c3876ac3fbe345533b6b800122cc21; length=456; release=r6.09; species=Dmel;	28.9	14	0.24	ALLLAGPPGTGK+AQTEGLQLEENAFTR+EAAGIVVDLIK+GTTDIVSPHGIPLDLLDR+LDPSIFDALQK+LSEIGTSSTLR+SLESPIAPIVIFATNR+TAIALAIAQELGNK+TISNVVIGLK+TLLYSTADMEQIIK
15	FBpp0070842|FBgn0003514|CG3595-PA|sqh-PA FBpp0308586|FBgn0003514|CG3595-PB|sqh-PB FBpp0308587|FBgn0003514|CG3595-PC|sqh-PC FBpp0308588|FBgn0003514|CG3595-PD|sqh-PD FBpp0311461|FBgn0003514|CG3595-PE|sqh-PE	1.0000	FBpp0070842 type=protein; loc=X:complement(join(6223585..6224004,6223407..6223511)); ID=FBpp0070842; name=sqh-PA; parent=FBgn0003514,FBtr0070877; dbxref=FlyBase:FBpp0070842,FlyBase_Annotation_IDs:CG3595-PA,GB_protein:AAF46132.1,REFSEQ:NP_511057,GB_protein:AAF46132,FlyMine:FBpp0070842,modMine:FBpp0070842; MD5=807e3bc581534791d4f6419b52e6812c; length=174; release=r6.09; species=Dmel;;FBpp0308586 ty…	43.1	14	0.23	ATSNVFAMFDQAQIAEFK+EAFNMIDQNR+EAPIKNGLFDYLEFTR+ELLTTMGDRFTDEDVDEMYR+FTDEDVDEMYR+LQGTDPEDVIK+NGLFDYLEFTR
126	FBpp0078134|FBgn0000100|CG7490-PA|RpLP0-PA FBpp0306232|FBgn0000100|CG7490-PB|RpLP0-PB	1.0000	FBpp0078134 type=protein; loc=3L:join(22076288..22076341,22076416..22077315); ID=FBpp0078134; name=RpLP0-PA; parent=FBgn0000100,FBtr0078481; dbxref=FlyBase:FBpp0078134,FlyBase_Annotation_IDs:CG7490-PA,GB_protein:AAF51807.1,REFSEQ:NP_524211,GB_protein:AAF51807,FlyMine:FBpp0078134,modMine:FBpp0078134; MD5=86e1796e988a2ee9e406941fb4905ecb; length=317; release=r6.09; species=Dmel;;FBpp0306232 type=pr…	23.7	14	0.24	FAAAASASAAPAAGGATEK+FAAAASASAAPAAGGATEKKEEAK+GHLENNPQLEK+GLAVVLMGK+GNVGFVFTK+TSFFQALSIPTK+VVELFDEFPK
429a	FBpp0310324|FBgn0002781|CG32491-PAF|mod(mdg4)-PAF	0.9999	FBpp0310324 type=protein; loc=3R:complement(join(21376819..21377032,21376602..21376741,21375060..21375912,21351303..21351378,21351027..21351243)); ID=FBpp0310324; name=mod(mdg4)-PAF; parent=FBgn0002781,FBtr0343765; dbxref=GB_protein:AAN13864,REFSEQ:NP_732623,FlyBase:FBpp0310324,FlyBase_Annotation_IDs:CG32491-PAF; MD5=599341e2d3fb4b4c1378515304b297a3; length=499; release=r6.09; species=Dmel;	27.3	14	0.09	GLTDNDPAPQPPQESSPPPAAPHVQQQQIPAQR+QEEAEYIDLPMELPTK+QQSQNYSESSFVDTSGDQGNTEAQDIIR+SSLTPASSSAGVKR+YDDSYFTENEDAGNQTAANTSGGGVTATTSK+YKIETVDDGLGDEK
429b	FBpp0083478|FBgn0002781|CG32491-PT|mod(mdg4)-PT	0.9998	FBpp0083478 type=protein; loc=3R:join(complement(join(21376819..21377032,21376602..21376741,21375060..21375912,21361080..21361287); ID=FBpp0083478; name=mod(mdg4)-PT; parent=FBgn0002781,FBtr0084079; dbxref=FlyBase:FBpp0083478,FlyBase_Annotation_IDs:CG32491-PT,GB_protein:AAO41580.1,REFSEQ:NP_788698,GB_protein:AAO41580,FlyMine:FBpp0083478,modMine:FBpp0083478; MD5=158f8366ab44f46af267b6c83b67288a; l…	21.1	14	0.09	GLTDNDPAPQPPQESSPPPAAPHVQQQQIPAQR+LQAATLNEEASEPAVYASTTK+QEEAEYIDLPMELPTK+SSLTPASSSAGVKR+YDDSYFTENEDAGNQTAANTSGGGVTATTSK+YKIETVDDGLGDEK
429c	FBpp0083472|FBgn0002781|CG32491-PN|mod(mdg4)-PN	0.9994	FBpp0083472 type=protein; loc=3R:complement(join(21376819..21377032,21376602..21376741,21375060..21375912,21372545..21373080)); ID=FBpp0083472; name=mod(mdg4)-PN; parent=FBgn0002781,FBtr0084073; dbxref=FlyBase:FBpp0083472,FlyBase_Annotation_IDs:CG32491-PN,GB_protein:AAN13875.1,REFSEQ:NP_732636,GB_protein:AAN13875,FlyMine:FBpp0083472,modMine:FBpp0083472; MD5=88d3e69bc794ed03c7dea72d04155df1; lengt…	21.2	14	0.09	GLTDNDPAPQPPQESSPPPAAPHVQQQQIPAQR+ISQYLGSSNIIVTAK+QEEAEYIDLPMELPTK+SSLTPASSSAGVKR+YDDSYFTENEDAGNQTAANTSGGGVTATTSK+YKIETVDDGLGDEK
78	FBpp0074662|FBgn0028695|CG7762-PA|Rpn1-PA	1.0000	FBpp0074662 type=protein; loc=3L:join(19915191..19917113,19917183..19918019); ID=FBpp0074662; name=Rpn1-PA; parent=FBgn0028695,FBtr0074893; dbxref=FlyBase:FBpp0074662,FlyBase_Annotation_IDs:CG7762-PA,GB_protein:AAF49095.2,REFSEQ:NP_649158,GB_protein:AAF49095,FlyMine:FBpp0074662,modMine:FBpp0074662; MD5=dca0928cc63d49df0550af2d0134e7d9; length=919; release=r6.09; species=Dmel;	10.1	13	0.21	ASTTSMTSVPKPLK+AVPLALGLISASNPK+DPSNLFMVR+ELDIMEPK+FASIQVDSAK+LYQPTLESMAK+QLAFMLAR+TVFSFGSNNK+VQLIELVK
70	FBpp0074246|FBgn0030871|CG8142-PA|CG8142-PA	1.0000	FBpp0074246 type=protein; loc=X:complement(join(17844513..17844619,17843569..17844436,17843420..17843506)); ID=FBpp0074246; name=CG8142-PA; parent=FBgn0030871,FBtr0074472; dbxref=FlyBase:FBpp0074246,FlyBase_Annotation_IDs:CG8142-PA,GB_protein:AAF48768.2,REFSEQ:NP_573245,GB_protein:AAF48768,FlyMine:FBpp0074246,modMine:FBpp0074246; MD5=969741f5a5f0fc8f14524ff96780d571; length=353; release=r6.09; sp…	24.1	13	0.23	ALGEDKVIDR+ALGEDKVIDRLK+IIILDEADSMTHAAQSALR+IIVPITSR+ILELNASDER+NVDDVVEQSEVVAVLR+NVDDVVEQSEVVAVLRK+QIFGDMFK+QIFGDMFKDR+TSTILAASR
408a	FBpp0088436|FBgn0053503|CG33503-PA|Cyp12d1-d-PA	1.0000	FBpp0088436 type=protein; loc=2R:complement(join(11125513..11125614,11125127..11125452,11124956..11125072,11123871..11124891)); ID=FBpp0088436; name=Cyp12d1-d-PA; parent=FBgn0053503,FBtr0089418; dbxref=GB_protein:AAG22287.2,FlyBase:FBpp0088436,FlyBase_Annotation_IDs:CG33503-PA,GB_protein:AAG22287.3,FlyBase_Annotation_IDs:CG18240-PA,REFSEQ:NP_995812,GB_protein:AAG22287,FlyMine:FBpp0088436,modMine:…	24.8	13	0.19	DIEMVFR+DNSDALTLFQTSR+EATYYPRPDEFLPER+GTTVLLGSNVLMK+INSNSMLER+KDWVTTFNTK+RYGDIYVMPGMFGRK+SAINPIFMQPR+TLEVPEDFTDEISR+TLNDSLNVSQK+VVDLEMETTVAK
402a	FBpp0087997|FBgn0033205|CG2064-PA|CG2064-PA	1.0000	FBpp0087997 type=protein; loc=2R:join(7665937..7666016,7666146..7666409,7666474..7666630,7666687..7666946,7667004..7667235); ID=FBpp0087997; name=CG2064-PA; parent=FBgn0033205,FBtr0088923; dbxref=FlyBase:FBpp0087997,FlyBase_Annotation_IDs:CG2064-PA,GB_protein:AAF59212.3,REFSEQ:NP_610310,GB_protein:AAF59212,FlyMine:FBpp0087997,modMine:FBpp0087997; MD5=537676c84560af5bb1952fb25f3b62c1; length=330; …	37.9	13	0.21	DIIKETNNQNIFSR+DTDETGKVFIVTGANTGIGK+ELDLSSLDSIR+ELDLSSLDSIRK+ETALEIAR+ETNNQNIFSR+GSINVADLNSEK+LANVLFTR+RLEGSGVTVNALHPGVVDTELAR+SGAQTSIYAALDPELK+SYDEGLAYSQSK+VFIVTGANTGIGK
391d	FBpp0289838|FBgn0003890|CG4869-PB|betaTub97EF-PB FBpp0306927|FBgn0003890|CG4869-PC|betaTub97EF-PC	1.0000	FBpp0289838 type=protein; loc=3R:complement(join(27988099..27988155,27974108..27974342,27972921..27973150,27969660..27969827,27968927..27969191,27967269..27967591,27967106..27967201)); ID=FBpp0289838; name=betaTub97EF-PB; parent=FBgn0003890,FBtr0300611; dbxref=REFSEQ:NP_001163753,GB_protein:ACZ95047,FlyBase:FBpp0289838,FlyBase_Annotation_IDs:CG4869-PB,FlyMine:FBpp0289838,modMine:FBpp0289838; MD5=…	12.9	13	0.10	AVLIDLEPGTMDSVR+FPGQLNADLR+ISEQFTAMFR+LAVNMVPFPR+NSSYFVEWIPNNVK
293	FBpp0087861|FBgn0033264|CG2158-PA|Nup50-PA	1.0000	FBpp0087861 type=protein; loc=2R:join(8123138..8123363,8123420..8124549,8124610..8124948); ID=FBpp0087861; name=Nup50-PA; parent=FBgn0033264,FBtr0088783; dbxref=FlyBase:FBpp0087861,FlyBase_Annotation_IDs:CG2158-PA,GB_protein:AAF59131.1,REFSEQ:NP_610355,GB_protein:AAF59131,FlyMine:FBpp0087861,modMine:FBpp0087861; MD5=be5d93959adbf8ce49e5360e86ab60a5; length=564; release=r6.09; species=Dmel;	24.6	13	0.21	AATTFTFGKPSAPIGASVSPLAK+ESTSTVDGAKPTTSIFGNISAAK+QATSNLNHENWDLEEEPEER+QVVEDDAIYSKR+SNNDDKPSTSLFAGFGK+SSIFSFGAK+TNGFSFGLK+TSSSSTSLTSTMETSEYR+TSSSSTSLTSTMETSEYRESVADLNR
3	FBpp0070251|FBgn0283451|CG11491-PC|br-PC FBpp0070252|FBgn0283451|CG11491-PE|br-PE FBpp0070253|FBgn0283451|CG11491-PB|br-PB FBpp0070255|FBgn0283451|CG11491-PA|br-PA FBpp0070256|FBgn0283451|CG11491-PG|br-PG FBpp0289656|FBgn0283451|CG11491-PL|br-PH FBpp0289657|FBgn0283451|CG11491-PM|br-PI FBpp0289658|FBgn0283451|CG11491-PN|br-PJ FBpp0292595|FBgn0283451|CG11491-PL|br-PL FBpp0292596|FBgn0283451|CG1149…	1.0000	FBpp0070251 type=protein; loc=X:join(1624522..1624707,1635832..1636020,1636096..1636549,1636639..1636912,1637000..1637139,1637284..1637334,1647365..1648713); ID=FBpp0070251; name=br-PC; parent=FBgn0283451,FBtr0070261; dbxref=FlyBase:FBpp0070251,FlyBase_Annotation_IDs:CG11491-PC,GB_protein:AAN09053.1,REFSEQ:NP_726753,GB_protein:AAN09053; MD5=4da494ae6e11d6587db7ed748fc55f4c; length=880; release=r6…	19.6	13	0.21	GSDNSLPLSGAVGSGSNNNSPDLPPLHAR+LGSLTPSPLAR+QGAGSPPPTAVPSLPSHINNQLLK+SASPQQTPADFSTIK+SLQSFLK+SSAAAAAEETSHAFKR+VSGLTQQQAEDTHSHLAQIQNLANSGGR
200	FBpp0081894|FBgn0037924|CG14712-PA|CG14712-PA	1.0000	FBpp0081894 type=protein; loc=3R:join(11628941..11629014,11629081..11629248,11629318..11629720,11629784..11632939); ID=FBpp0081894; name=CG14712-PA; parent=FBgn0037924,FBtr0082418; dbxref=FlyBase:FBpp0081894,FlyBase_Annotation_IDs:CG14712-PA,GB_protein:AAG22146.2,REFSEQ:NP_650096,GB_protein:AAG22146,FlyMine:FBpp0081894,modMine:FBpp0081894; MD5=4c6cd830baee08815c7bd4474131f9f7; length=1266; releas…	13.3	13	0.18	AISAPAIQK+APTLSITQIAPPER+ELTVSVPLR+FQHSKNDTLASGGSSPENSPENVAK+GELYLGEPDELDAPAPK+INTEDTQQAQDYTK+KVDAEAVSKAMSMPVVTVAAVPASR+LVLGQPAPPAK+NDTLASGGSSPENSPENVAK+QKLNLSQVDPR+SNSLVGLVPK+SVLEELKEISR+TFADVHSSGLSSR
164	FBpp0079738|FBgn0026148|CG12253-PA|CG12253-PA	1.0000	FBpp0079738 type=protein; loc=2L:join(10987835..10988155,10988286..10988982,10989049..10989167); ID=FBpp0079738; name=CG12253-PA; parent=FBgn0026148,FBtr0080149; dbxref=GB_protein:AAF53044.2,FlyBase:FBpp0079738,FlyBase_Annotation_IDs:CG12253-PA,REFSEQ:NP_652056,GB_protein:AAF53044,FlyMine:FBpp0079738,modMine:FBpp0079738; MD5=28b4456874d8adbe9c9fa7fcc66350b5; length=378; release=r6.09; species=Dme…	25.1	13	0.20	EQVPIDLQILSAIR+FGILATEIQGSHGSAK+ILLGNEMVR+LIDEQSMLTDTEMFGLSK+MPATLSEKER+NQSEELYNHAHAVTYASAR+RVASVLSSK
160	FBpp0079625|FBgn0086347|CG7438-PA|Myo31DF-PA FBpp0079626|FBgn0086347|CG7438-PB|Myo31DF-PB FBpp0293078|FBgn0086347|CG7438-PC|Myo31DF-PC	1.0000	FBpp0079625 type=protein; loc=2L:complement(join(10505926..10506014,10497853..10498155,10496629..10496848,10494879..10495104,10494428..10494811,10494288..10494367,10492789..10494195,10492557..10492714,10492331..10492499)); ID=FBpp0079625; name=Myo31DF-PA; parent=FBgn0086347,FBtr0080035; dbxref=FlyBase:FBpp0079625,FlyBase_Annotation_IDs:CG7438-PA,GB_protein:AAF52966.1,REFSEQ:NP_523538,GB_protein:A…	15.9	13	0.19	AFIVSDSTIHK+EAGVQDFVLLDQVSMEK+ELTSISVSPGR+GANDNELRQYELQK+LLQVTETELSTALTK+QMNIYGPETIR+TLFALEHQR+TLGFSTDEVQTIWR+VIAAGGNVMQK+WVGDYLANSQENSGYEAYNGSIK+YIAAVTNAQGQNEIER+YLGLLENLR
133	FBpp0078606|FBgn0015331|CG14637-PA|abs-PA	1.0000	FBpp0078606 type=protein; loc=3R:4233129..4234988; ID=FBpp0078606; name=abs-PA; parent=FBgn0015331,FBtr0078967; dbxref=FlyBase:FBpp0078606,FlyBase_Annotation_IDs:CG14637-PA,GB_protein:AAF52165.1,REFSEQ:NP_524220,GB_protein:AAF52165,FlyMine:FBpp0078606,modMine:FBpp0078606; MD5=cf1e3436858801b79fb1ade7dc19643c; length=619; release=r6.09; species=Dmel;	21.2	13	0.22	ALMGVAELAK+DLIGIAFTGSGK+DVLVATDVASK+GIQYEQPIK+GLATTLINK+GVEAVAIHGGKDQEER+ILVEGETPSPPIR+IVQLVSETAQPK+NPTPIQVQGLPTVLAGR+TAPPVLIFAEK+TTEQSVLLDLK
104	FBpp0076207|FBgn0005533|CG3922-PB|RpS17-PB	1.0000	FBpp0076207 type=protein; loc=3L:complement(join(9429695..9429697,9429174..9429325,9428874..9429114)); ID=FBpp0076207; name=RpS17-PB; parent=FBgn0005533,FBtr0076479; dbxref=FlyBase:FBpp0076207,FlyBase_Annotation_IDs:CG3922-PB,GB_protein:AAF50272.1,REFSEQ:NP_524002,GB_protein:AAF50272,FlyMine:FBpp0076207,modMine:FBpp0076207; MD5=03edf5c0f514b34ba6142f641ccf4f7a; length=131; release=r6.09; species=…	26.0	13	0.20	GLQLTQPNTNNFGR+IAGYVTHLMGR+LTLDFHTNK
455	FBpp0085249|FBgn0051618|CG31618-PA|His2A FBpp0091055|FBgn0053808|CG33808-PA|His2A FBpp0091060|FBgn0053814|CG33814-PA|His2A FBpp0091063|FBgn0053817|CG33817-PA|His2A FBpp0091066|FBgn0053820|CG33820-PA|His2A FBpp0091069|FBgn0053823|CG33823-PA|His2A FBpp0091072|FBgn0053826|CG33826-PA|His2A FBpp0091075|FBgn0053829|CG33829-PA|His2A FBpp0091078|FBgn0053832|CG33832-PA|His2A FBpp0091081|FBgn0053835|CG3383…	0.9999	FBpp0085249 type=protein; loc=2L:21423789..21424163; ID=FBpp0085249; name=His2A:CG31618-PA; parent=FBgn0051618,FBtr0085893; dbxref=FlyBase:FBpp0085249,FlyBase_Annotation_IDs:CG31618-PA,GB_protein:AAN11125.1,REFSEQ:NP_724343,GB_protein:AAN11125; MD5=3612d7213b7a1860260424d7556c43bf; length=124; release=r6.09; species=Dmel;;FBpp0091055 type=protein; loc=2L:21433897..21434271; ID=FBpp0091055; name=H…	31.5	13	0.12	AGLQFPVGR+HLQLAIR+LLSGVTIAQGGVLPNIQAVLLPK
404a	FBpp0088191|FBgn0026777|CG1836-PA|Rad23-PA FBpp0305835|FBgn0026777|CG1836-PC|Rad23-PC	1.0000	FBpp0088191 type=protein; loc=4:join(308224..308289,308431..309079,309539..309633,309694..310017,310079..310189); ID=FBpp0088191; name=Rad23-PA; parent=FBgn0026777,FBtr0089122; dbxref=FlyBase:FBpp0088191,FlyBase_Annotation_IDs:CG1836-PA,GB_protein:AAF59352.1,REFSEQ:NP_651918,GB_protein:AAF59352,FlyMine:FBpp0088191,modMine:FBpp0088191; MD5=17973ecc45005451bc00280842c2ca46; length=414; release=r6.0…	29.0	12	0.18	ESESGATVPPVSNAR+IPSTLDNVDLFSPDLEVATSAQR+LNESTNPSLIPSGPQPASATSAER+NLQQQTFTIEFAPEK+SAAGTSAAHQSGSAADNEDLEQPLGVSTIR+STESNSDPFEFLR
39	FBpp0072693|FBgn0025725|CG7961-PB|alphaCOP-PB FBpp0072694|FBgn0025725|CG7961-PA|alphaCOP-PA	1.0000	FBpp0072693 type=protein; loc=3L:complement(join(1644012..1644957,1641197..1643955)); ID=FBpp0072693; name=alphaCOP-PB; parent=FBgn0025725,FBtr0072811; dbxref=FlyBase:FBpp0072693,FlyBase_Annotation_IDs:CG7961-PB,GB_protein:AAF47535.1,REFSEQ:NP_728648,GB_protein:AAF47535; MD5=66c92cebeb44706586c8d2870900e903; length=1234; release=r6.09; species=Dmel;;FBpp0072694 type=protein; loc=3L:complement(joi…	10.2	12	0.20	GFFEGAMVTR+GHPGATDLFGQADAVVK+LDAAEAQQLLR+LNDLVAR+LQAGYQLTTSGK+LVGQSIIAYLQQK+QDLILSNGEDR+SSGITAIWVAR+TALNMFFK+TSYTANPNLQSLSGYPLR+VWDISGLR
373a	FBpp0082421|FBgn0013981|CG3379-PA|His4r-PA FBpp0082422|FBgn0013981|CG3379-PB|His4r-PB FBpp0082423|FBgn0013981|CG3379-PC|His4r-PC FBpp0085280|FBgn0051611|CG31611-PA|His4 FBpp0091116|FBgn0053871|CG33871-PA|His4 FBpp0091118|FBgn0053873|CG33873-PA|His4 FBpp0091120|FBgn0053875|CG33875-PA|His4 FBpp0091128|FBgn0053883|CG33883-PA|His4 FBpp0091130|FBgn0053885|CG33885-PA|His4 FBpp0091132|FBgn0053887|CG3388…	1.0000	FBpp0082421 type=protein; loc=3R:join(14626050..14626229,14626294..14626425); ID=FBpp0082421; name=His4r-PA; parent=FBgn0013981,FBtr0082962; dbxref=FlyBase:FBpp0082421,FlyBase_Annotation_IDs:CG3379-PA,GB_protein:AAF55080.1,REFSEQ:NP_731927,GB_protein:AAF55080; MD5=8599e638a42068811d569d74bd7f4a5e; length=103; release=r6.09; species=Dmel;;FBpp0082422 type=protein; loc=3R:join(14626050..14626229,14…	51.5	12	0.20	DAVTYTEHAK+DNIQGITKPAIR+ISGLIYEETR+TVTAMDVVYALK+TVTAMDVVYALKR+VFLENVIR
29	FBpp0072075|FBgn0034962|CG3167-PA|MAN1-PA FBpp0072076|FBgn0034962|CG3167-PB|MAN1-PB FBpp0311863|FBgn0034962|CG3167-PC|MAN1-PC	1.0000	FBpp0072075 type=protein; loc=2R:24034698..24036650; ID=FBpp0072075; name=MAN1-PA; parent=FBgn0034962,FBtr0072166; dbxref=FlyBase:FBpp0072075,FlyBase_Annotation_IDs:CG3167-PA,GB_protein:AAF47143.1,REFSEQ:NP_726404,GB_protein:AAF47143,FlyMine:FBpp0072075,modMine:FBpp0072075; MD5=339326f1a6bffaa1f49fc6380bf3e992; length=650; release=r6.09; species=Dmel;;FBpp0072076 type=protein; loc=2R:24034698..24…	14.6	12	0.21	DANLSPALEIGEFVR+EALLAVDQFQK+FALSDLK+GALDMSEELFR+KLIQSGFPSTPVTETTR+QSIVESIIEK+SLDESDSSPLQLSASK+VLFGMVNR
241	FBpp0084905|FBgn0020235|CG7610-PA|ATPsyngamma-PA FBpp0084906|FBgn0020235|CG7610-PB|ATPsyngamma-PB FBpp0084907|FBgn0020235|CG7610-PC|ATPsyngamma-PC	1.0000	FBpp0084905 type=protein; loc=3R:complement(29747854..29748747); ID=FBpp0084905; name=ATPsyngamma-PA; parent=FBgn0020235,FBtr0085539; dbxref=FlyBase:FBpp0084905,FlyBase_Annotation_IDs:CG7610-PA,GB_protein:AAN14185.1,REFSEQ:NP_524550,GB_protein:AAN14185,FlyMine:FBpp0084905,modMine:FBpp0084905; MD5=2870f590ec709925b038ac6907413c32; length=297; release=r6.09; species=Dmel;;FBpp0084906 type=protein; …	30.0	12	0.20	AARPYGIGAQQFFEK+ELIEIISGAAALT+GELAQDEANTK+IANEVLQTGYDYTEGK+LAVYDSLDSDVVK+LPPTFLDASK+NILMVANEVGR
144	FBpp0079328|FBgn0010265|CG13389-PA|RpS13-PA FBpp0099990|FBgn0010265|CG13389-PB|RpS13-PB FBpp0312104|FBgn0010265|CG13389-PC|RpS13-PC	1.0000	FBpp0079328 type=protein; loc=2L:complement(join(8364541..8364563,8364188..8364315,8363821..8364125)); ID=FBpp0079328; name=RpS13-PA; parent=FBgn0010265,FBtr0079724; dbxref=FlyBase:FBpp0079328,GB_protein:AAF52649.1,FlyBase_Annotation_IDs:CG13389-PA,REFSEQ:NP_476938,GB_protein:AAF52649; MD5=64e6acba0b4cb2697fd1862d9d26fa02; length=151; release=r6.09; species=Dmel;;FBpp0099990 type=protein; loc=2L:…	29.8	12	0.17	GISQSALPYR+GISQSALPYRR+LILVESR+LNADDVKEQIK+LNADDVKEQIKK+SVLPPNWK+TVPSWLK
96	FBpp0075618|FBgn0011284|CG11276-PA|RpS4-PA FBpp0075619|FBgn0011284|CG11276-PB|RpS4-PB FBpp0312080|FBgn0011284|CG11276-PC|RpS4-PC	1.0000	FBpp0075618 type=protein; loc=3L:join(13042012..13042014,13042110..13042368,13042442..13042539,13043166..13043337,13043574..13043827); ID=FBpp0075618; name=RpS4-PA; parent=FBgn0011284,FBtr0075884; dbxref=FlyBase:FBpp0075618,FlyBase_Annotation_IDs:CG11276-PA,GB_protein:AAF49847.1,REFSEQ:NP_729871,GB_protein:AAF49847,FlyMine:FBpp0075618; MD5=9432bd09df680f6871c732d2390f7b76; length=261; release=r6.…	30.7	11	0.17	DSQGHVFATR+GNKPYISLPK+LGGVFAPRPSTGPHK+LKYALNGAEVTK+LSIAEER+LTNVFIIGK+TDPTYPAGYMDVITLEK+YALNGAEVTK
84	FBpp0074964|FBgn0036740|CG6259-PA|Vps60-PA FBpp0305334|FBgn0036740|CG6259-PB|Vps60-PB	1.0000	FBpp0074964 type=protein; loc=3L:complement(join(17621310..17621378,17621101..17621252,17620729..17620894,17620419..17620649,17620295..17620357)); ID=FBpp0074964; name=Vps60-PA; parent=FBgn0036740,FBtr0075201; dbxref=FlyBase:FBpp0074964,FlyBase_Annotation_IDs:CG6259-PA,GB_protein:AAF49322.2,REFSEQ:NP_648997,GB_protein:AAF49322,FlyMine:FBpp0074964,modMine:FBpp0074964; MD5=69dc6fde1a03d57ae20dc94c1…	25.7	11	0.17	APEAPSREPGADSIVPGK+AYEQQAESLR+KAYEQQAESLR+NQSFNMEQANYAAQSLK+STIETDEFGLPK
71	FBpp0074278|FBgn0283469|CG6842-PA|Vps4-PA FBpp0309628|FBgn0283469|CG6842-PB|Vps4-PB	1.0000	FBpp0074278 type=protein; loc=X:join(17908578..17908713,17908808..17909669,17909781..17910009,17910078..17910179); ID=FBpp0074278; name=Vps4-PA; parent=FBgn0283469,FBtr0074504; dbxref=FlyBase:FBpp0074278,FlyBase_Annotation_IDs:CG6842-PA,GB_protein:AAF48783.1,REFSEQ:NP_573258,GB_protein:AAF48783,FlyMine:FBpp0074278,modMine:FBpp0074278; MD5=91073d84c60a032bf49393ff0e2f5918; length=442; release=r6.0…	21.9	11	0.17	EAVILPIK+FPQLFTGK+GILLFGPPGTGK+KFTEDFGQEG+LEDAIVIEKPK+NLFELAR+STFFSVSSSDLMSK+TEGYSGADISIVVR+VQWSDVAGLDAAK
66	FBpp0074059|FBgn0061200|CG4453-PA|Nup153-PA FBpp0288862|FBgn0061200|CG4453-PC|Nup153-PC FBpp0309144|FBgn0061200|CG4453-PD|Nup153-PD	1.0000	FBpp0074059 type=protein; loc=X:join(16600155..16600313,16600380..16600895,16600954..16601198,16601376..16605786,16605850..16606008,16607933..16608000,16609005..16609098); ID=FBpp0074059; name=Nup153-PA; parent=FBgn0061200,FBtr0074284; dbxref=FlyBase:FBpp0074059,FlyBase_Annotation_IDs:CG4453-PA,GB_protein:AAF48628.3,GB_protein:AAF48628,REFSEQ:NP_573136,GB_protein:AAF48628,FlyMine:FBpp0074059,modM…	8.6	11	0.18	AVDMRPSDSGSLAETSVGQGGSK+DGNDALSSPANLR+FNASIYGSTSALSDSR+ILNLLESYSTPLIDAK+LLSGSASNSGSASASSSPFYQGR+LLVPTMQQLLER+NSTWSLNSLTQR+NVSVPNHINELAELR+QGTPATPYLR+SEYNVFLLR+VNNFSPLITNAK
420a	FBpp0292363|FBgn0261802|CG6448-PA|CG42748-PB FBpp0292364|FBgn0261802|CG6448-PB|CG42748-PC FBpp0292369|FBgn0261802|CG42748-PG|CG42748-PG FBpp0305884|FBgn0261802|CG42748-PJ|CG42748-PJ FBpp0305885|FBgn0261802|CG42748-PK|CG42748-PK	1.0000	FBpp0292363 type=protein; loc=2L:join(22140824..22140971,22141595..22141768,22141834..22144280,22145671..22146996,22154798..22155408,22156621..22156815,22158513..22158744); ID=FBpp0292363; name=CG42748-PB; parent=FBgn0261802,FBtr0303271; dbxref=FlyBase:FBpp0292363,FlyBase:FBpp0085292,FlyBase_Annotation_IDs:CG6448-PA,FlyBase_Annotation_IDs:CG42748-PB,REFSEQ:NP_724384,GB_protein:AAF57249; MD5=613d6…	6.0	11	0.18	GAPINSSFISVASGSGLLR+LANSLLTQR+LNIPDWFR+NILPPENELQK+SMEFLLDKENQK+TLDSPQTPVIDNSPPELAR+TLHSVSTEIQSSIK+TTSLSSLGSQR
407a	FBpp0088382|FBgn0283521|CG12052-PF|lola-PF	1.0000	FBpp0088382 type=protein; loc=2R:complement(join(10533576..10533749,10533118..10533511,10532181..10532894,10532039..10532119,10515835..10516051,10515541..10515658)); ID=FBpp0088382; name=lola-PF; parent=FBgn0283521,FBtr0089348; dbxref=FlyBase_Annotation_IDs:CG12052-PF,FlyBase:FBpp0088382,GB_protein:AAM68767.2,REFSEQ:NP_724952,GB_protein:AAM68767,FlyMine:FBpp0088382,modMine:FBpp0088382; MD5=9ac13d…	19.5	11	0.19	DPQAPSSYVSNSSQTPPPIGGSSSASSAQALIR+GEVNISQDQLAALLK+IKDNSVSSVGSEMVIEPK+LATGGAMDTSGDVSGSR+LSGAYTLEQTK+LSGAYTLEQTKR+SQDELGLMAQDAQQR
375c	FBpp0083974|FBgn0001230|CG5436-PA|Hsp68-PA	1.0000	FBpp0083974 type=protein; loc=3R:complement(24055197..24057104); ID=FBpp0083974; name=Hsp68-PA; parent=FBgn0001230,FBtr0084589; dbxref=FlyBase:FBpp0083974,FlyBase_Annotation_IDs:CG5436-PA,GB_protein:AAF56230.1,REFSEQ:NP_524474,GB_protein:AAF56230,FlyMine:FBpp0083974,modMine:FBpp0083974; MD5=19a6b1d3a1e78c96a21c66915ee98f46; length=635; release=r6.09; species=Dmel;	10.4	11	0.09	DAGAIAGINVLR+DAVITVPAYFNDSQR+IINEPTAAAIAYGLDK+STAGDTHLGGEDFDNR+VEIIANDQGNR+VQNLLQNFFGGK
366a	FBpp0079874|FBgn0032393|CG12264-PA|CG12264-PA	1.0000	FBpp0079874 type=protein; loc=2L:join(11999725..11999854,11999913..12001171); ID=FBpp0079874; name=CG12264-PA; parent=FBgn0032393,FBtr0080290; dbxref=FlyBase:FBpp0079874,FlyBase_Annotation_IDs:CG12264-PA,GB_protein:AAF53143.1,REFSEQ:NP_609533,GB_protein:AAF53143,FlyMine:FBpp0079874,modMine:FBpp0079874; MD5=a30ecd18fd91702c98940874ba57d2fa; length=462; release=r6.09; species=Dmel;	24.5	11	0.19	AIGTDEDLAHSSIR+EIIFTSGATESNNIAVK+EQVATLIGADPK+FTTVEEVDYTADK+LEPIQSGGGQER+NEQTEGRPLYLDAQATTPMDPR+VFFHTDAAQAVGK+VRLEPIQSGGGQER+WVDFLSNR
304	FBpp0089056|FBgn0032456|CG6214-PA|MRP-PA FBpp0089057|FBgn0032456|CG6214-PB|MRP-PB FBpp0089058|FBgn0032456|CG6214-PC|MRP-PC FBpp0089059|FBgn0032456|CG6214-PD|MRP-PD FBpp0089060|FBgn0032456|CG6214-PE|MRP-PE FBpp0089061|FBgn0032456|CG6214-PF|MRP-PF FBpp0089062|FBgn0032456|CG6214-PG|MRP-PG FBpp0089063|FBgn0032456|CG6214-PH|MRP-PH FBpp0089064|FBgn0032456|CG6214-PI|MRP-PI FBpp0089065|FBgn0032456|CG6214…	1.0000	FBpp0089056 type=protein; loc=2L:join(12722431..12722484,12722559..12724070,12724206..12724343,12724472..12724618,12725712..12725796,12725859..12726678,12726746..12727116,12730843..12731066,12737959..12738176,12738241..12738747,12738807..12739188,12743980..12744171); ID=FBpp0089056; name=MRP-PA; parent=FBgn0032456,FBtr0090013; dbxref=FlyBase:FBpp0089056,FlyBase_Annotation_IDs:CG6214-PA,GB_protein…	9.0	11	0.17	ADIDILSAGDLTEIGEK+AQFSNGNVTFENPHGEK+DNILFGQTYDR+ITYQWFDK+LAGVVNTVGK+LAYVPQQAWIQNATVR+LNVSKALVNLGLLVITALDLIMALVKK+LYAWEPSFEK+MSSDIETNIVSVER+VEFQNFQVR
226	FBpp0084242|FBgn0039300|CG10423-PA|RpS27-PA FBpp0293236|FBgn0039300|CG10423-PB|RpS27-PB	1.0000	FBpp0084242 type=protein; loc=3R:complement(join(25247433..25247438,25246448..25246667,25246353..25246381)); ID=FBpp0084242; name=RpS27-PA; parent=FBgn0039300,FBtr0084868; dbxref=FlyBase:FBpp0084242,FlyBase_Annotation_IDs:CG10423-PA,GB_protein:AAF56428.1,REFSEQ:NP_651359,GB_protein:AAF56428,FlyMine:FBpp0084242,modMine:FBpp0084242; MD5=12891c10f84e6af4a613b302d70f03eb; length=84; release=r6.09; sp…	29.8	11	0.18	DLLHPLPAEEK+DLLHPLPAEEKR+LVQHPNSYFMDVK
219	FBpp0083625|FBgn0038964|CG13849-PA|Nop56-PA	1.0000	FBpp0083625 type=protein; loc=3R:complement(join(22420954..22420956,22420388..22420790,22419238..22420322)); ID=FBpp0083625; name=Nop56-PA; parent=FBgn0038964,FBtr0084230; dbxref=GB_protein:AAF55992.2,FlyBase:FBpp0083625,FlyBase_Annotation_IDs:CG13849-PA,REFSEQ:NP_651040,GB_protein:AAF55992,FlyMine:FBpp0083625,modMine:FBpp0083625; MD5=7bbdbbf6ea7ecc71e53659979d1df60b; length=496; release=r6.09; s…	20.0	11	0.19	AQAIIDAAK+EAIEAAGQEAAITVQSEK+EAIEAAGQEAAITVQSEKK+IVPDNYMFAK+LAGFAPFK+LISHAGSLTNLAK+NLTQDQLEDLEK+SAGVAQLGLGHSYSR+YPASTVQILGAEK
145	FBpp0079406|FBgn0012036|CG3752-PA|Aldh-PA FBpp0304847|FBgn0012036|CG3752-PB|Aldh-PB	1.0000	FBpp0079406 type=protein; loc=2L:join(9387768..9387890,9389829..9389977,9390040..9390136,9390246..9391439); ID=FBpp0079406; name=Aldh-PA; parent=FBgn0012036,FBtr0079806; dbxref=FlyBase:FBpp0079406,FlyBase_Annotation_IDs:CG3752-PA,GB_protein:AAF52769.1,REFSEQ:NP_609285,GB_protein:AAF52769,FlyMine:FBpp0079406,modMine:FBpp0079406; MD5=d85e4ba5d9619ace3debbc4a0493e55d; length=520; release=r6.09; spec…	19.6	11	0.15	ANNSEYGLAAAVFTK+DLDKANYIVGGLR+EEIFGPVQQLIR+ENGEYALSNYTEVK+LIQLASGNTNLK+TIPMDGDFFTYTR+TVGNPFDLNTEQGPQVNEEQMEK
108	FBpp0076520|FBgn0035811|CG12262-PA|CG12262-PA	1.0000	FBpp0076520 type=protein; loc=3L:join(7719440..7719457,7720060..7720416,7720477..7721361); ID=FBpp0076520; name=CG12262-PA; parent=FBgn0035811,FBtr0076808; dbxref=FlyBase:FBpp0076520,FlyBase_Annotation_IDs:CG12262-PA,GB_protein:AAF50524.1,REFSEQ:NP_648149,GB_protein:AAF50524,FlyMine:FBpp0076520,modMine:FBpp0076520; MD5=6244d606556faa327a61956fcd94d178; length=419; release=r6.09; species=Dmel;	26.3	11	0.16	AFTGFIVER+EEIIPVAAQYDK+ENVLIGEGAGFK+GITFEDVR+IASDAVQIFGGNGFNSEYPVEK+IYQIYEGTSQIQR+NSYYASIAK+SGEYPWPIIK+TRPPVAAGAVGLAQR
400a	FBpp0087479|FBgn0261014|CG2331-PA|TER94-PA	1.0000	FBpp0087479 type=protein; loc=2R:join(9989287..9989303,9990471..9990573,9990660..9992696,9992763..9992917,9992984..9993077); ID=FBpp0087479; name=TER94-PA; parent=FBgn0261014,FBtr0088391; dbxref=FlyBase:FBpp0087479,FlyBase_Annotation_IDs:CG2331-PA,GB_protein:AAF58863.1,REFSEQ:NP_477369,GB_protein:AAF58863,FlyMine:FBpp0087479,modMine:FBpp0087479; MD5=9ced7266152b9fad83a07959689b317f; length=801; r…	12.1	10	0.16	EIDIGIPDATGR+EVDLTYIAK+GEDLATAILK+GILMYGPPGTGK+KYEMFAQTLQQSR+LDQLIYIPLPDDK+LIVEEAQNDDNSVVSLSQAK+MDELQLFR
37	FBpp0072687|FBgn0026372|CG7977-PA|RpL23A-PA	1.0000	FBpp0072687 type=protein; loc=3L:complement(join(1668596..1668626,1667809..1668221,1667346..1667735)); ID=FBpp0072687; name=RpL23A-PA; parent=FBgn0026372,FBtr0072805; dbxref=FlyBase:FBpp0072687,FlyBase_Annotation_IDs:CG7977-PA,GB_protein:AAF47545.1,REFSEQ:NP_523886,GB_protein:AAF47545,FlyMine:FBpp0072687,modMine:FBpp0072687; MD5=72c109ba1880501fee25f5f1a556a4f0; length=277; release=r6.09; species…	19.9	10	0.17	AVALLNAK+DYDALDIANK+EAAPSAAKPAAAAPK+VNVLIRPDGQK+VNVLIRPDGQKK+YPLTTEAAMK
359a	FBpp0076658|FBgn0035715|CG10103-PA|CG10103-PA FBpp0303094|FBgn0035715|CG10103-PB|CG10103-PB FBpp0303095|FBgn0035715|CG10103-PC|CG10103-PC FBpp0303096|FBgn0035715|CG10103-PD|CG10103-PD FBpp0303097|FBgn0035715|CG10103-PE|CG10103-PE	1.0000	FBpp0076658 type=protein; loc=3L:complement(join(6756223..6756404,6755420..6756158,6755073..6755123,6754745..6754807,6754275..6754493)); ID=FBpp0076658; name=CG10103-PA; parent=FBgn0035715,FBtr0076949; dbxref=FlyBase:FBpp0076658,FlyBase_Annotation_IDs:CG10103-PA,GB_protein:AAF50644.1,REFSEQ:NP_648058,GB_protein:AAF50644,FlyMine:FBpp0076658,modMine:FBpp0076658; MD5=895b82f3adebc426349814f0dd0a2fc5…	18.5	10	0.17	EIADYLATGK+FGLITQMK+IISDIFVTK+KNDEDEIDFDDLSR+LLVENYLIAIAK+LQSDIAELK+LTLQAPPK+NDEDEIDFDDLSR
35	FBpp0072605|FBgn0035213|CG2199-PB|CG2199-PB FBpp0072606|FBgn0035213|CG2199-PA|CG2199-PA FBpp0304249|FBgn0035213|CG2199-PC|CG2199-PC	1.0000	FBpp0072605 type=protein; loc=3L:complement(join(1342372..1342391,1341928..1342069,1339822..1341861)); ID=FBpp0072605; name=CG2199-PB; parent=FBgn0035213,FBtr0072721; dbxref=FlyBase:FBpp0072605,FlyBase_Annotation_IDs:CG2199-PB,GB_protein:AAN11474.1,REFSEQ:NP_728599,GB_protein:AAN11474,FlyMine:FBpp0072605,modMine:FBpp0072605; MD5=6023a5ba03ed1610f6cfa181bc7c0059; length=733; release=r6.09; species…	7.0	10	0.18	ITDVLETITHR+KITDVLETITHR+LFEDNLNDSVK+VAEIEEPSTQESDK+VAEIEEPSTQESDKK+VVDEIDDQVNNKK
264	FBpp0085915|FBgn0265297|CG5119-PC|pAbp-PC FBpp0085917|FBgn0265297|CG5119-PA|pAbp-PA FBpp0085919|FBgn0265297|CG5119-PB|pAbp-PB	1.0000	FBpp0085915 type=protein; loc=2R:join(18141507..18141672,18143413..18144897,18144967..18145220); ID=FBpp0085915; name=pAbp-PC; parent=FBgn0265297,FBtr0086736; dbxref=GB_protein:AAF57746.1,FlyBase:FBpp0085915,FlyBase_Annotation_IDs:CG5119-PC,REFSEQ:NP_725750,GB_protein:AAF57746; MD5=6bee88b82e3f7d3c442e363e78d07870; length=634; release=r6.09; species=Dmel;;FBpp0085917 type=protein; loc=2R:join(181…	17.0	10	0.16	AITGQQTAAPNMQIPGAQIAGGAQQR+ALDTMNFDLVR+FFGSQVATQMR+GAQPQVQGTHAAAAAANNMR+LFTNVYVK+LIASLLANAKPQEQK+SLGYAYVNFQQPADAER
25	FBpp0071461|FBgn0034577|CG10540-PA|cpa-PA	1.0000	FBpp0071461 type=protein; loc=2R:join(21058022..21058262,21058384..21058553,21058612..21059061); ID=FBpp0071461; name=cpa-PA; parent=FBgn0034577,FBtr0071532; dbxref=FlyBase:FBpp0071461,FlyBase_Annotation_IDs:CG10540-PA,GB_protein:AAF46660.1,REFSEQ:NP_611539,GB_protein:AAF46660,FlyMine:FBpp0071461,modMine:FBpp0071461; MD5=499fbe04f6ba817a7076f7ee6c44ee1c; length=286; release=r6.09; species=Dmel;	36.7	10	0.17	AALDLETLAYTASHYR+DGASHAFAQYNKDQLTPVR+EASDYQDVEADATAEPWR+ELLKNDTLLK+ESVVVSNEQQVAK+HGVSSVFGK+IEGTDHNAIISEHNDLGNGR
215	FBpp0083371|FBgn0019936|CG15693-PA|RpS20-PA	1.0000	FBpp0083371 type=protein; loc=3R:join(20822271..20822273,20822418..20822573,20822802..20822891,20823132..20823245); ID=FBpp0083371; name=RpS20-PA; parent=FBgn0019936,FBtr0083964; dbxref=FlyBase:FBpp0083371,FlyBase_Annotation_IDs:CG15693-PA,GB_protein:AAF55809.1,REFSEQ:NP_524421,GB_protein:AAF55809,FlyMine:FBpp0083371,modMine:FBpp0083371; MD5=3b4eeffb6f1e4ae3364b6e9e8b18e234; length=120; release=r…	23.3	10	0.18	DIEKPHVGDSASVHR+IIDLHSPSEIVK+IIDLHSPSEIVKK
156	FBpp0079548|FBgn0032193|CG5727-PA|CG5727-PA	1.0000	FBpp0079548 type=protein; loc=2L:complement(join(10210225..10210603,10209995..10210167)); ID=FBpp0079548; name=CG5727-PA; parent=FBgn0032193,FBtr0079958; dbxref=FlyBase:FBpp0079548,FlyBase_Annotation_IDs:CG5727-PA,GB_protein:AAF52872.1,REFSEQ:NP_609355,GB_protein:AAF52872,FlyMine:FBpp0079548,modMine:FBpp0079548; MD5=bbda08145e1c67c0d472b445fd0ee1ab; length=183; release=r6.09; species=Dmel;	20.8	10	0.17	LFLIPEK+MEESLQQFEQK+MINSEFFR+NAIAEFVESGEK
125	FBpp0077720|FBgn0031256|CG4164-PA|CG4164-PA	1.0000	FBpp0077720 type=protein; loc=2L:join(453262..454270,454330..454385); ID=FBpp0077720; name=CG4164-PA; parent=FBgn0031256,FBtr0078060; dbxref=FlyBase:FBpp0077720,FlyBase_Annotation_IDs:CG4164-PA,GB_protein:AAF51493.1,REFSEQ:NP_608525,GB_protein:AAF51493,FlyMine:FBpp0077720,modMine:FBpp0077720; MD5=76f6f7bc06412e4896f330dacff740ad; length=354; release=r6.09; species=Dmel;	20.1	10	0.15	EKVTWPGAR+FQDLGAAYEVLSNPDK+FQDLGAAYEVLSNPDKR+FVAEGEPHIDGEPGDLIVR+ILDQSSINR+TLEIEVEQGMVDGQETR
13	FBpp0070749|FBgn0004687|CG3201-PA|Mlc-c-PA FBpp0300803|FBgn0004687|CG3201-PB|Mlc-c-PB	1.0000	FBpp0070749 type=protein; loc=X:complement(join(5622417..5622419,5622252..5622279,5619874..5620286)); ID=FBpp0070749; name=Mlc-c-PA; parent=FBgn0004687,FBtr0070783; dbxref=FlyBase:FBpp0070749,FlyBase_Annotation_IDs:CG3201-PA,GB_protein:AAF46048.1,REFSEQ:NP_511049,GB_protein:AAF46048,FlyMine:FBpp0070749,modMine:FBpp0070749; MD5=eac4fbdd7c06d2566cc246bedafc8907; length=147; release=r6.09; species=D…	34.7	10	0.17	ALGQNPTESDVK+ALGQNPTESDVKK+DASGYISSAELR+HFDKDASGYISSAELR+HLLTTLGEK+SGDTADDFIEGLR
432f	sp|K1H1_HUMAN|	0.9999	sp K1H1_HUMAN	18.3	10	0.07	DNAELENLIR+EVEQWFTTQTEELNK+LAADDFR+LNVEVDAAPTVDLNR+LVVQIDNAK+QNQEYQVLLDVR+TIEELQQK
54	FBpp0073561|FBgn0029133|CG1591-PA|REG-PA FBpp0302766|FBgn0029133|CG1591-PB|REG-PB	1.0000	FBpp0073561 type=protein; loc=X:join(13212589..13212958,13213156..13213523); ID=FBpp0073561; name=REG-PA; parent=FBgn0029133,FBtr0073730; dbxref=FlyBase:FBpp0073561,FlyBase_Annotation_IDs:CG1591-PA,GB_protein:AAF48241.1,REFSEQ:NP_572866,GB_protein:AAF48241,FlyMine:FBpp0073561,modMine:FBpp0073561; MD5=fe5c12a44b00838b0d2befa1d14ebc93; length=245; release=r6.09; species=Dmel;;FBpp0302766 type=prote…	25.3	9	0.14	AELLITK+GFPENIVR+KLVEDSNLLK+LNELLATPIFNER+NELEDRDSLPTK+NELEDRDSLPTKR+VQEYKDSLILK
433a	sp|K2M2_SHEEP|	1.0000	sp K2M2_SHEEP	15.7	9	0.10	ATAENEFVALKK+FAAFIDK+FLEQQNK+GLTGGFGSR+LAGLEEALQK+LLEGEEQR+TKEEINELNR+VLQANISDTSVIVK
414a	FBpp0088955|FBgn0002174|CG5504-PB|l(2)tid-PB FBpp0297363|FBgn0002174|CG5504-PD|l(2)tid-PD	1.0000	FBpp0088955 type=protein; loc=2R:join(23707154..23708487,23708630..23708858); ID=FBpp0088955; name=l(2)tid-PB; parent=FBgn0002174,FBtr0089504; dbxref=FlyBase:FBpp0088955,FlyBase_Annotation_IDs:CG5504-PB,GB_protein:AAS64764.1,REFSEQ:NP_995932,GB_protein:AAS64764,FlyMine:FBpp0088955,modMine:FBpp0088955; MD5=866804247a35c34a361f9196cb09b5f0; length=520; release=r6.09; species=Dmel;;FBpp0297363 type=…	15.4	9	0.14	EGGGSGSGQGDGGGGGFISK+ELFVTFR+EYDTYGQTAENIGR+KVTVPVPAGIENGQTVR+SSIDPEELFR+TNSFDDFADSK+VTVPVPAGIENGQTVR
413a	FBpp0088899|FBgn0003721|CG4898-PA|Tm1-PA	1.0000	FBpp0088899 type=protein; loc=3R:join(15291382..15291525,15295113..15295246,15295427..15295544,15300110..15300180,15300747..15300822,15301624..15301686,15303153..15303222,15303641..15303723); ID=FBpp0088899; name=Tm1-PA; parent=FBgn0003721,FBtr0089960; dbxref=FlyBase:FBpp0088899,FlyBase_Annotation_IDs:CG4898-PA,GB_protein:AAF55164.2,REFSEQ:NP_524360,GB_protein:AAF55164,FlyMine:FBpp0088899,modMine…	30.6	9	0.10	EVDRLEDDLLNVR+IQLLEEDLER+IQLLEEDLERSEER+IVELEEELR+LIAEEADKKYEEVAR+LSEASQAADESER+REEAESEVAALNR
357a	FBpp0076152|FBgn0010408|CG3395-PA|RpS9-PA FBpp0076154|FBgn0010408|CG3395-PD|RpS9-PD FBpp0309532|FBgn0010408|CG3395-PE|RpS9-PE	1.0000	FBpp0076152 type=protein; loc=3L:complement(join(9511056..9511278,9510465..9510651,9509981..9510158)); ID=FBpp0076152; name=RpS9-PA; parent=FBgn0010408,FBtr0076423; dbxref=FlyBase:FBpp0076152,FlyBase_Annotation_IDs:CG3395-PA,GB_protein:AAF50249.1,REFSEQ:NP_524004,GB_protein:AAF50249; MD5=7752e85d52003f2a9702c19d0b7cfb88; length=195; release=r6.09; species=Dmel;;FBpp0076154 type=protein; loc=3L:co…	31.8	9	0.14	ELLTLDEK+ELLTLDEKDEK+ELLTLDEKDEKR+IEDFLER+IIGEYGLR+IPSVFSK+LFQGNALLR+QVVNIPSFVVR+RLQTQVFK
355a	FBpp0074963|FBgn0004401|CG6143-PB|Pep-PB FBpp0089253|FBgn0004401|CG6143-PC|Pep-PC FBpp0293516|FBgn0004401|CG6143-PD|Pep-PD	1.0000	FBpp0074963 type=protein; loc=3L:complement(join(17643979..17643986,17643363..17643726,17641026..17641255,17638505..17640053)); ID=FBpp0074963; name=Pep-PB; parent=FBgn0004401,FBtr0075199; dbxref=FlyBase:FBpp0074963,FlyBase_Annotation_IDs:CG6143-PB,GB_protein:AAF49319.3,REFSEQ:NP_524858,GB_protein:AAF49319,FlyMine:FBpp0074963,modMine:FBpp0074963; MD5=19816eddca9ef235f71f1c63d498b93d; length=716; …	7.4	9	0.16	AAAPAAVASPAAAATSADASPSPAK+AAAPAAVASPAAAATSADASPSPAKK+NQNPPSLLDLPR+QTLPISTEEEETR
353a	FBpp0074549|FBgn0027291|CG12233-PA|l(1)G0156-PA FBpp0300338|FBgn0027291|CG12233-PC|l(1)G0156-PC FBpp0307649|FBgn0027291|CG12233-PD|l(1)G0156-PD	1.0000	FBpp0074549 type=protein; loc=X:complement(join(19521673..19521699,19520660..19520827,19519904..19520298,19519696..19519831,19519287..19519625)); ID=FBpp0074549; name=l(1)G0156-PA; parent=FBgn0027291,FBtr0074780; dbxref=FlyBase:FBpp0074549,FlyBase_Annotation_IDs:CG12233-PA,GB_protein:AAN09496.1,REFSEQ:NP_573388,GB_protein:AAN09496,FlyMine:FBpp0074549,modMine:FBpp0074549; MD5=b20de9f2881c026d8971c…	22.9	9	0.16	AAFETIKEGK+FGIPQAAIDSVNTNK+FPEIQFEEK+KVTLIPGDGIGPEISAAVQK+MSDGLFLR+SLNLALR+TLYDDVDVVTIR
349a	FBpp0074070|FBgn0011742|CG9901-PA|Arp2-PA FBpp0111781|FBgn0011742|CG9901-PB|Arp2-PB	1.0000	FBpp0074070 type=protein; loc=X:complement(join(16553344..16553391,16552340..16552450,16550250..16550465,16549977..16550186,16549478..16549906,16549242..16549412)); ID=FBpp0074070; name=Arp2-PA; parent=FBgn0011742,FBtr0074295; dbxref=FlyBase:FBpp0074070,FlyBase_Annotation_IDs:CG9901-PA,GB_protein:AAF48621.1,REFSEQ:NP_523372,GB_protein:AAF48621,FlyMine:FBpp0074070,modMine:FBpp0074070; MD5=0ad6307a…	15.2	9	0.14	DLMVGDEASQLR+GYAFNHSADFETVR+IGDIEVKDLMVGDEASQLR+ILLTEPPMNPTK+SLLEVSYPMENGVVR
322	FBpp0293155|FBgn0010905|CG16757-PB|Spn-PB FBpp0293156|FBgn0010905|CG16757-PC|Spn-PC FBpp0293157|FBgn0010905|CG16757-PD|Spn-PD FBpp0293158|FBgn0010905|CG16757-PE|Spn-PE FBpp0293159|FBgn0010905|CG16757-PF|Spn-PF FBpp0293160|FBgn0010905|CG16757-PG|Spn-PG FBpp0293161|FBgn0010905|CG16757-PH|Spn-PH FBpp0293162|FBgn0010905|CG16757-PI|Spn-PI FBpp0293163|FBgn0010905|CG16757-PJ|Spn-PJ FBpp0311289|FBgn00109…	1.0000	FBpp0293155 type=protein; loc=3L:complement(join(2534711..2536211,2524599..2525718,2514310..2514330,2513696..2514197,2513209..2513638,2512793..2513145,2512532..2512731,2512295..2512472,2511878..2511931,2511163..2511763,2509762..2510575,2509364..2509500,2508639..2508865,2508307..2508573)); ID=FBpp0293155; name=Spn-PB; parent=FBgn0010905,FBtr0304613; dbxref=REFSEQ:NP_001246570,GB_protein:AFH04241,F…	8.7	9	0.16	EDSLPDDMTAAEAER+ERDPENSEVAQLIR+EVYGSEAELYDTAK+FSSGPIHVYSTFSVNDYDRR+IQVNDQIIEVDGK+LETTGNENELLSER+NEDVDPVAASAEYELEK+SLMQEQQELLR+SVLIQSPNSSSVEGSPLHR+VSQIANIFQR
313	FBpp0271918|FBgn0036892|CG8798-PC|Lon-PC	1.0000	FBpp0271918 type=protein; loc=3L:complement(join(19611744..19612082,19611325..19611580,19610802..19611261,19610615..19610744,19610252..19610556,19609766..19610188,19608981..19609709,19608732..19608921,19608426..19608668)); ID=FBpp0271918; name=Lon-PC; parent=FBgn0036892,FBtr0273410; dbxref=FlyBase_Annotation_IDs:CG8798-PC,FlyBase:FBpp0271918,REFSEQ:NP_730435,GB_protein:AAN11654,FlyMine:FBpp027191…	13.0	9	0.08	DIITMNPLYR+ENVNQSAPSAQPVLIVEVENVK+ESAAAEELIQNQTLEPPLK+FSVGGMTDVAEIK+IENPLVLIDEVDK+LNQPYVGVFLK+LQIPAEDQSTDQADAAPIK+QDIAMTGEVSLK+VESSSLPKPPTEEK
31	FBpp0072120|FBgn0263006|CG3725-PG|SERCA-PG FBpp0072121|FBgn0263006|CG3725-PE|SERCA-PE FBpp0072122|FBgn0263006|CG3725-PB|SERCA-PB FBpp0072123|FBgn0263006|CG3725-PD|SERCA-PD FBpp0072124|FBgn0263006|CG3725-PA|SERCA-PA FBpp0072125|FBgn0263006|CG3725-PH|SERCA-PH FBpp0072126|FBgn0263006|CG3725-PC|SERCA-PC FBpp0072127|FBgn0263006|CG3725-PF|SERCA-PF FBpp0309946|FBgn0263006|CG3725-PI|SERCA-PI	1.0000	FBpp0072120 type=protein; loc=2R:complement(join(23932667..23932784,23932574..23932591,23932406..23932488,23930158..23932329,23929983..23930098,23929682..23929918,23929500..23929617,23929231..23929431)); ID=FBpp0072120; name=SERCA-PG; parent=FBgn0263006,FBtr0072211; dbxref=FlyBase:FBpp0072120,GB_protein:AAM68281.1,FlyBase_Annotation_IDs:CG3725-PG,REFSEQ:NP_726386,GB_protein:AAM68281; MD5=b5943523…	10.4	9	0.16	EFDDLSPTEQK+EFTLEFSR+GVVIGTGLSTAIGK+IDQSILTGESVSVIK+IGVFAEDEDTTGK+NILFSGTNVAAGK+TVEQSLNFFGTDPER+VGEATETALIVLAEK
283	FBpp0087109|FBgn0000253|CG8472-PA|Cam-PA FBpp0087110|FBgn0000253|CG8472-PB|Cam-PB FBpp0293502|FBgn0000253|CG8472-PC|Cam-PC FBpp0293503|FBgn0000253|CG8472-PD|Cam-PD FBpp0311269|FBgn0000253|CG8472-PE|Cam-PE	1.0000	FBpp0087109 type=protein; loc=2R:join(12260186..12260188,12264743..12264917,12269193..12269435,12273766..12273794); ID=FBpp0087109; name=Cam-PA; parent=FBgn0000253,FBtr0088001; dbxref=FlyBase:FBpp0087109,FlyBase_Annotation_IDs:CG8472-PA,GB_protein:AAF58542.1,REFSEQ:NP_523710,GB_protein:AAF58542; MD5=0d8d56d0155abaee6c91bd24448526f1; length=149; release=r6.09; species=Dmel;;FBpp0087110 type=protei…	35.6	9	0.14	EAFSLFDK+EAFSLFDKDGDGTITTK+HVMTNLGEK+LTDEEVDEMIR+VFDKDGNGFISAAELR
277	FBpp0086789|FBgn0033846|CG6061-PA|mip120-PA FBpp0290602|FBgn0033846|CG6061-PB|mip120-PB	1.0000	FBpp0086789 type=protein; loc=2R:join(13506769..13506793,13509789..13511236,13511295..13512208,13512297..13512436,13512504..13512829); ID=FBpp0086789; name=mip120-PA; parent=FBgn0033846,FBtr0087669; dbxref=FlyBase:FBpp0086789,FlyBase_Annotation_IDs:CG6061-PA,GB_protein:AAF58365.1,REFSEQ:NP_610879,GB_protein:AAF58365,FlyMine:FBpp0086789,modMine:FBpp0086789; MD5=e1b2569d261ef3764f3424fac4be740f; le…	20.6	9	0.15	ALGAISNASKPASAASSSATPSASQELPR+INQAGPSLLVNAK+ITVVRPPAATGVPATSTTTSAAAASPAAASK+KPRYVITMQQGSQK+LSPNASATSSTTHTTGGQTPSTSSGLHAIQLPGK+LSPSTGNVVLNKPVGQVVVR+QGTGTTVTPGGSAATSVK+QQQLPTEQSTPIKVEPK+SVPGTQSSTAVTGSPSGGIR
254	FBpp0085364|FBgn0033051|CG7863-PA|Strica-PA FBpp0307275|FBgn0033051|CG7863-PB|Strica-PB	1.0000	FBpp0085364 type=protein; loc=2R:complement(join(6021938..6023042,6021471..6021882,6021345..6021411)); ID=FBpp0085364; name=Strica-PA; parent=FBgn0033051,FBtr0086028; dbxref=FlyBase:FBpp0085364,FlyBase_Annotation_IDs:CG7863-PA,GB_protein:AAF57292.2,REFSEQ:NP_610193,GB_protein:AAF57292,FlyMine:FBpp0085364,modMine:FBpp0085364; MD5=74222e5afac15cd9bae29c59583c8e5c; length=527; release=r6.09; species…	18.6	9	0.14	MGGEGPIGSTTTTTTTTSSR+QTVTFLTTR+SQPSQELVAQDPR+TPSQAELEALFAK+TSDIDTIMMNVR+TTSSTSSSSASSITSPPKPSSSVSSISSIFK
150	FBpp0079500|FBgn0004867|CG5920-PA|RpS2-PA FBpp0303531|FBgn0004867|CG5920-PB|RpS2-PB FBpp0311561|FBgn0004867|CG5920-PC|RpS2-PC	1.0000	FBpp0079500 type=protein; loc=2L:complement(9896327..9897130); ID=FBpp0079500; name=RpS2-PA; parent=FBgn0004867,FBtr0079905; dbxref=FlyBase:FBpp0079500,FlyBase_Annotation_IDs:CG5920-PA,GB_protein:AAF52822.1,REFSEQ:NP_476874,GB_protein:AAF52822,FlyMine:FBpp0079500,modMine:FBpp0079500; MD5=207bcaed11f5ff09092a8f6cd10003e0; length=267; release=r6.09; species=Dmel;;FBpp0303531 type=protein; loc=2L:co…	22.5	9	0.15	ATYAAIAK+EDSKEWVPVTK+GSTGTLGNFAK+GTGIVSAPVPK+LSVVPVR+LSVVPVRR+TYAYLTPDLWK
121	FBpp0077549|FBgn0011570|CG17158-PA|cpb-PA FBpp0304020|FBgn0011570|CG17158-PB|cpb-PB	1.0000	FBpp0077549 type=protein; loc=2L:join(1705112..1705114,1705400..1706227); ID=FBpp0077549; name=cpb-PA; parent=FBgn0011570,FBtr0077881; dbxref=FlyBase:FBpp0077549,FlyBase_Annotation_IDs:CG17158-PA,GB_protein:AAF51349.1,REFSEQ:NP_477005,GB_protein:AAF51349,FlyMine:FBpp0077549,modMine:FBpp0077549; MD5=63699f7116834714c9842e71742564ae; length=276; release=r6.09; species=Dmel;;FBpp0304020 type=protein…	27.2	9	0.15	LTSTAMLWLQTNK+NTLNEIYFGK+QDLAAAILR+QGSGTMNLGGSLTR+SPWSNSYYPPLEDGQMPSER+TKDIVNGLR
77	FBpp0074519|FBgn0031057|CG14224-PA|Ubqn-PA FBpp0309477|FBgn0031057|CG14224-PB|Ubqn-PB	1.0000	FBpp0074519 type=protein; loc=X:join(19684001..19684096,19684440..19685910,19685990..19686066); ID=FBpp0074519; name=Ubqn-PA; parent=FBgn0031057,FBtr0074750; dbxref=FlyBase:FBpp0074519,FlyBase_Annotation_IDs:CG14224-PA,GB_protein:AAF49003.1,REFSEQ:NP_608344,GB_protein:AAF49003,FlyMine:FBpp0074519,modMine:FBpp0074519; MD5=3897ea93189b34cb09c0452404194680; length=547; release=r6.09; species=Dmel;;F…	17.2	8	0.14	AMSNLESVPGGYSALQR+LLSSSPLMSNNPALQEQVR+MQNELLNNGDMLR+QLITSNPQMHDLMQR+TVEVDEDSGIKDFK+YQSQLEQLNAMGFVNR
68	FBpp0074086|FBgn0010412|CG4464-PA|RpS19a-PA FBpp0074087|FBgn0010412|CG4464-PB|RpS19a-PB FBpp0074088|FBgn0010412|CG4464-PC|RpS19a-PC FBpp0309135|FBgn0010412|CG4464-PD|RpS19a-PD FBpp0311350|FBgn0010412|CG4464-PE|RpS19a-PE	1.0000	FBpp0074086 type=protein; loc=X:join(16638233..16638303,16638406..16638805); ID=FBpp0074086; name=RpS19a-PA; parent=FBgn0010412,FBtr0074311; dbxref=FlyBase:FBpp0074086,FlyBase_Annotation_IDs:CG4464-PA,REFSEQ:NP_523376,GB_protein:AAF48633; MD5=3c25226b523535b66e41a44b0ea5ba1a; length=156; release=r6.09; species=Dmel;;FBpp0074087 type=protein; loc=X:join(16638233..16638303,16638406..16638805); ID=F…	35.3	8	0.12	AVAVFLKK+DIDQHAVTK+IANQIVFK+LKVPDQMDIVK+QTGPIVISK+SPAGVGSITK+VPDQMDIVK
55	FBpp0073659|FBgn0027537|CG11092-PA|Nup93-1-PA	1.0000	FBpp0073659 type=protein; loc=X:join(13822927..13823087,13823151..13823331,13823411..13824214,13824288..13824916,13825001..13825697); ID=FBpp0073659; name=Nup93-1-PA; parent=FBgn0027537,FBtr0073828; dbxref=FlyBase:FBpp0073659,FlyBase_Annotation_IDs:CG11092-PA,GB_protein:AAF48327.1,REFSEQ:NP_572929,GB_protein:AAF48327,FlyMine:FBpp0073659,modMine:FBpp0073659; MD5=d134bbe928d03072255a3a803ca8ee92; l…	10.9	8	0.13	AFTNMAASVPYR+ENAILSVIDETNR+LTNETNTDTEVPGVER+QTFEPIDPVTETNVQAYLK+QTSPQFVEQAR+TMSQVLQATK+YGENYFNAR
432c	sp|K1C15_SHEEP|	1.0000	sp K1C15_SHEEP	8.8	8	0.08	ALEEANADLEVK+LAADDFR+QSVEADINGLR+QSVEADINGLRR+VLDELTLTK
396a	FBpp0086505|FBgn0004698|CG8153-PC|Xpc-PC FBpp0086506|FBgn0004698|CG8153-PA|Xpc-PA	1.0000	FBpp0086505 type=protein; loc=2R:join(15311780..15311967,15312033..15312817,15314618..15316614,15316680..15317147,15317209..15317377,15317434..15317711); ID=FBpp0086505; name=Xpc-PC; parent=FBgn0004698,FBtr0087373; dbxref=FlyBase:FBpp0086505,FlyBase_Annotation_IDs:CG8153-PC,GB_protein:AAM68530.1,REFSEQ:NP_725451,GB_protein:AAM68530,FlyMine:FBpp0086505,modMine:FBpp0086505; MD5=49d6c59eb3cf218b41e4…	5.9	8	0.14	GAPAAPPTLDEPSR+GLLENANSLER+LLSESDSLMQATLK+LLSPNLYSAQSPATK+VAPVDTFSPVAGR+VLISPSFLK
351a	FBpp0074440|FBgn0030993|CG7635-PA|Mec2-PA	1.0000	FBpp0074440 type=protein; loc=X:join(19188115..19188283,19189034..19189547,19189640..19189805,19189885..19190088); ID=FBpp0074440; name=Mec2-PA; parent=FBgn0030993,FBtr0074669; dbxref=FlyBase:FBpp0074440,FlyBase_Annotation_IDs:CG7635-PA,GB_protein:AAF48928.1,REFSEQ:NP_573357,GB_protein:AAF48928,FlyMine:FBpp0074440,modMine:FBpp0074440; MD5=5a50802e7ff7c0ced8ce37ecf434af6c; length=350; release=r6.0…	21.1	8	0.11	EASDVISASPSALQLR+NLSELLTER+TVTFNVPQQEMLTK+VEIKDVSLPVSMQR+VPGTTQQYR+YLQTLSSISAEK
345a	FBpp0073371|FBgn0014133|CG1822-PB|bif-PB FBpp0306539|FBgn0014133|CG1822-PD|bif-PD	1.0000	FBpp0073371 type=protein; loc=X:join(11680853..11681114,11681718..11684254,11687462..11687635,11689201..11689543,11693547..11693938); ID=FBpp0073371; name=bif-PB; parent=FBgn0014133,FBtr0073526; dbxref=FlyBase:FBpp0073371,FlyBase_Annotation_IDs:CG1822-PB,GB_protein:AAN09639.1,REFSEQ:NP_727547,GB_protein:AAN09639,FlyMine:FBpp0073371,modMine:FBpp0073371; MD5=c914c0aee4dd9a54ac6d9f0c4c1af3ad; length…	11.6	8	0.11	EGDLAATEAGPGTADGAGASK+HVHPDIIPRQVDSPVSALSVMMR+ISTAGAAAAAAPSPPAPK+LTSIIDDTERPPPDLVK+SFAASTENAHVASGSSSSTSASVR+YILSESGERDGELESGEQPAGVVSNSR+YLSLALR
319	FBpp0290855|FBgn0250732|CG33546-PB|gfzf-PB FBpp0306732|FBgn0250732|CG33546-PE|gfzf-PE	1.0000	FBpp0290855 type=protein; loc=3R:complement(join(7150166..7150630,7147678..7149632,7146945..7147092,7146314..7146883)); ID=FBpp0290855; name=gfzf-PB; parent=FBgn0250732,FBtr0091512; dbxref=FlyBase_Annotation_IDs:CG33546-PB,GB_protein:AAF54054.3,FlyBase:FBpp0099469,FlyBase:FBpp0290855,REFSEQ:NP_001014610,GB_protein:AAF54054,FlyMine:FBpp0290855,modMine:FBpp0290855; MD5=a6817e54e68921d9f7657bfcb1c12…	6.4	8	0.14	FTFLPSAK+ITLDPVENGPVVLR+LNVSNISSDIVVHK+SLDQIQQEYGDLAIER+VYNSHSHPFSEDDIK
309	FBpp0110412|FBgn0040007|CG18001-PA|RpL38-PA FBpp0306998|FBgn0040007|CG18001-PB|RpL38-PB	1.0000	FBpp0110412 type=protein; loc=2R:complement(4516107..4516319); ID=FBpp0110412; name=RpL38-PA; parent=FBgn0040007,FBtr0111120; dbxref=FlyBase_Annotation_IDs:CG18001-PA,FlyBase:FBpp0110412,REFSEQ:NP_001036440,GB_protein:EAA46007,FlyMine:FBpp0110412,modMine:FBpp0110412; MD5=40ed3bf90010bc58fd718fe6ba193c21; length=70; release=r6.09; species=Dmel;;FBpp0306998 type=protein; loc=2R:complement(4516107..…	47.1	8	0.13	EIKEVKDFLNK+EVKDFLNK+FLYTLVVQDK+FLYTLVVQDKEK+QSLPPGLQVK
4	FBpp0070277|FBgn0003517|CG14792-PA|sta-PA FBpp0070278|FBgn0003517|CG14792-PB|sta-PB FBpp0308665|FBgn0003517|CG14792-PE|sta-PE FBpp0308666|FBgn0003517|CG14792-PF|sta-PF	1.0000	FBpp0070277 type=protein; loc=X:complement(join(1482673..1482891,1481887..1482480)); ID=FBpp0070277; name=sta-PA; parent=FBgn0003517,FBtr0070289; dbxref=FlyBase:FBpp0070277,FlyBase_Annotation_IDs:CG14792-PA,GB_protein:AAF45638.2,REFSEQ:NP_476750,GB_protein:AAF45638,FlyMine:FBpp0070277,modMine:FBpp0070277; MD5=0bfecb7568a3ebf3a816b44ac5c6e70a; length=270; release=r6.09; species=Dmel;;FBpp0070278 t…	23.0	8	0.12	ADGVNILNLGK+AIVAIDNPSDIFVISSRPIGQR+FTPGAFTNQIQPAFR+FTPGAFTNQIQPAFREPR+RADGVNILNLGK+YTDTTPIAGR
260	FBpp0085744|FBgn0034430|CG15119-PA|mip40-PA	1.0000	FBpp0085744 type=protein; loc=2R:complement(19291294..19292097); ID=FBpp0085744; name=mip40-PA; parent=FBgn0034430,FBtr0086560; dbxref=FlyBase:FBpp0085744,FlyBase_Annotation_IDs:CG15119-PA,GB_protein:AAF57581.1,REFSEQ:NP_611407,GB_protein:AAF57581,FlyMine:FBpp0085744,modMine:FBpp0085744; MD5=d6cbaa4f492a7f4c9da78208499104b6; length=267; release=r6.09; species=Dmel;	33.3	8	0.14	ALQGASTSDLLSSNMNR+EDNGEEILSQIK+LLIQQQQQR+NPAVGAFQTDASLTATK+REDNGEEILSQIK+TVTSGSSEKPSTSSSAAAAGAGGR+VINQLPQAK
237	FBpp0084754|FBgn0028692|CG11888-PA|Rpn2-PA FBpp0303405|FBgn0028692|CG11888-PB|Rpn2-PB FBpp0306599|FBgn0028692|CG11888-PC|Rpn2-PC	1.0000	FBpp0084754 type=protein; loc=3R:join(29153731..29154673,29154736..29156043,29156302..29157113); ID=FBpp0084754; name=Rpn2-PA; parent=FBgn0028692,FBtr0085385; dbxref=FlyBase:FBpp0084754,FlyBase_Annotation_IDs:CG11888-PA,GB_protein:AAF56868.1,REFSEQ:NP_651677,GB_protein:AAF56868,FlyMine:FBpp0084754,modMine:FBpp0084754; MD5=6b7894fc98cb2788a266883fac70e746; length=1020; release=r6.09; species=Dmel;…	8.8	8	0.13	EASVVDER+NATLSLQSR+NTAPIPTALPSTFKPQGTTSEDGAK+QALGIALETR+SDEDITEETPADDKVER+TIDSLNEVEK+VATAVLSIAAR
234	FBpp0084617|FBgn0003279|CG5502-PA|RpL4-PA	1.0000	FBpp0084617 type=protein; loc=3R:join(27922917..27922919,27923125..27923305,27923370..27923740,27924140..27924790); ID=FBpp0084617; name=RpL4-PA; parent=FBgn0003279,FBtr0085248; dbxref=FlyBase:FBpp0084617,FlyBase_Annotation_IDs:CG5502-PA,GB_protein:AAG22173.1,REFSEQ:NP_524538,GB_protein:AAG22173,FlyMine:FBpp0084617,modMine:FBpp0084617; MD5=c846b6c4b4ed56d364b2ad352ff789f5; length=401; release=r6.…	19.5	8	0.12	FVIWTESAFAR+GYNLPQPK+LNDLFGTWK+LNPYAEVLK+QAYAVSELAGHQTSAESWGTGR+YALVSAIAASGVPALVQSK
233	FBpp0084544|FBgn0039507|CG3361-PA|mrt-PA FBpp0297113|FBgn0039507|CG3361-PB|mrt-PB FBpp0297114|FBgn0039507|CG3361-PC|mrt-PC FBpp0297115|FBgn0039507|CG3361-PD|mrt-PD FBpp0297116|FBgn0039507|CG3361-PE|mrt-PE FBpp0297117|FBgn0039507|CG3361-PF|mrt-PF	1.0000	FBpp0084544 type=protein; loc=3R:complement(join(27279178..27279991,27277590..27279103)); ID=FBpp0084544; name=mrt-PA; parent=FBgn0039507,FBtr0085174; dbxref=FlyBase:FBpp0084544,FlyBase_Annotation_IDs:CG3361-PA,GB_protein:AAF56694.1,REFSEQ:NP_651554,GB_protein:AAF56694,FlyMine:FBpp0084544,modMine:FBpp0084544; MD5=cc9e29754c27614f01ccb1682f379a25; length=775; release=r6.09; species=Dmel;;FBpp02971…	11.5	8	0.14	ELSQLASAMR+EMLQDFFLQQK+LGQSPVMGMPVPVK+SVPLQSTSSINFVHPHSK+TANELVSGVSEAAK+VVPEEVYR+YQIAGQQAGASTSR
198	FBpp0081834|FBgn0037891|CG5214-PA|CG5214-PA	1.0000	FBpp0081834 type=protein; loc=3R:join(11244442..11244516,11244787..11244890,11244945..11245046,11245121..11245660,11245739..11245883,11246088..11246393,11246458..11246592); ID=FBpp0081834; name=CG5214-PA; parent=FBgn0037891,FBtr0082358; dbxref=FlyBase:FBpp0081834,FlyBase_Annotation_IDs:CG5214-PA,GB_protein:AAF54625.1,REFSEQ:NP_650064,GB_protein:AAF54625,FlyMine:FBpp0081834,modMine:FBpp0081834; MD…	11.8	8	0.14	AAAPAAAPAPAAPK+AAVENPAIIVAGL+DGDTVKPGQALFK+EAVLFLR+GLVVPVIR
189	FBpp0081437|FBgn0037643|CG11963-PA|skap-PA FBpp0112118|FBgn0037643|CG11963-PB|skap-PB FBpp0291000|FBgn0037643|CG11963-PC|skap-PC FBpp0291001|FBgn0037643|CG11963-PD|skap-PD FBpp0306436|FBgn0037643|CG11963-PG|skap-PG FBpp0306437|FBgn0037643|CG11963-PH|skap-PH FBpp0312599|FBgn0037643|CG11963-PI|skap-PI FBpp0312600|FBgn0037643|CG11963-PJ|skap-PJ	1.0000	FBpp0081437 type=protein; loc=3R:join(8938820..8938888,8939669..8939772,8940482..8940634,8940699..8940861,8940922..8941189,8941408..8941832,8941901..8942070,8942678..8942834); ID=FBpp0081437; name=skap-PA; parent=FBgn0037643,FBtr0081957; dbxref=FlyBase:FBpp0081437,FlyBase_Annotation_IDs:CG11963-PA,GB_protein:AAF54308.2,REFSEQ:NP_649846,GB_protein:AAF54308,FlyMine:FBpp0081437,modMine:FBpp0081437; …	16.0	8	0.13	AFNGPVLIASK+DLNLNMPVVVR+KILGLAPIAVQQLR+LYGGEPANFLDVGGGATAEAVK+VVYDPQTAEELSSK
185	FBpp0081342|FBgn0037583|CG9684-PA|CG9684-PA	1.0000	FBpp0081342 type=protein; loc=3R:complement(join(8362439..8362474,8361908..8362381,8360800..8361681,8360564..8360742,8360301..8360506,8360095..8360246)); ID=FBpp0081342; name=CG9684-PA; parent=FBgn0037583,FBtr0081853; dbxref=GB_protein:AAF54236.1,FlyBase:FBpp0081342,FlyBase_Annotation_IDs:CG9684-PA,GB_protein:AAF54236.2,REFSEQ:NP_649797,GB_protein:AAF54236,FlyMine:FBpp0081342,modMine:FBpp0081342;…	9.3	8	0.13	MLGFIDLADK+SSIIAAKDDIPVSPPK+SVAGADELAQAK+SVVEASPIPLSR+VNTIATLLPR
173	FBpp0080148|FBgn0004406|CG8987-PA|tam-PA	1.0000	FBpp0080148 type=protein; loc=2L:complement(join(13825735..13827691,13824857..13825679,13824140..13824797)); ID=FBpp0080148; name=tam-PA; parent=FBgn0004406,FBtr0080571; dbxref=FlyBase:FBpp0080148,FlyBase_Annotation_IDs:CG8987-PA,GB_protein:AAF53338.1,REFSEQ:NP_476821,GB_protein:AAF53338,FlyMine:FBpp0080148,modMine:FBpp0080148; MD5=e6f79d6653d2912e583ceb2568ad9c96; length=1145; release=r6.09; spe…	6.9	8	0.12	EAQLTYEDLSIEAK+IGYGIQPGQSLSVAEAIEK+LEEIATGSQPR+NIFVEGTLEQVR+QFNPTFSASEAK+SISEQQVASAK
149	FBpp0079485|FBgn0015664|CG5838-PA|Dref-PA FBpp0302627|FBgn0015664|CG5838-PB|Dref-PB	1.0000	FBpp0079485 type=protein; loc=2L:complement(join(9965760..9966885,9965376..9965668,9964928..9965315,9964545..9964867)); ID=FBpp0079485; name=Dref-PA; parent=FBgn0015664,FBtr0079889; dbxref=FlyBase_Annotation_IDs:CG5838-PA,FlyBase:FBpp0079485,GB_protein:AAF52841.1,REFSEQ:NP_523529,GB_protein:AAF52841,FlyMine:FBpp0079485,modMine:FBpp0079485; MD5=3f2b29c47da4b2bf4728d6c75109a053; length=709; release…	11.8	8	0.12	FLEIGEITR+LLFDSNEIPNPPKR+LTTIDNLER+YEDVSQLNFSK+YFGFPSNDNNEVITK+YNINFGGVGEGESNEVAATSSVVAIK
112	FBpp0076869|FBgn0035589|CG4618-PA|CHMP2B-PA	1.0000	FBpp0076869 type=protein; loc=3L:5139745..5140383; ID=FBpp0076869; name=CHMP2B-PA; parent=FBgn0035589,FBtr0077166; dbxref=FlyBase:FBpp0076869,FlyBase_Annotation_IDs:CG4618-PA,GB_protein:AAF50800.1,REFSEQ:NP_647947,GB_protein:AAF50800,FlyMine:FBpp0076869,modMine:FBpp0076869; MD5=b5146c85d178796c9988d6a1c4bc54c3; length=212; release=r6.09; species=Dmel;	32.1	8	0.13	IQSIGYQNK+MSSIPATGSSDFETSGK+MSSIPATGSSDFETSGKR+NMGANIALSEAMGTTAK+VLDEIGIEISGK+VMRPEAIGETVR
375d	FBpp0075504|FBgn0001216|CG8937-PA|Hsc70-1-PA	0.9969	FBpp0075504 type=protein; loc=3L:join(13974571..13974775,13975917..13977637); ID=FBpp0075504; name=Hsc70-1-PA; parent=FBgn0001216,FBtr0075762; dbxref=FlyBase:FBpp0075504,FlyBase_Annotation_IDs:CG8937-PA,GB_protein:AAF49782.1,REFSEQ:NP_524063,GB_protein:AAF49782,FlyMine:FBpp0075504,modMine:FBpp0075504; MD5=8b48cc71a713218dd3b871aeae7e589d; length=641; release=r6.09; species=Dmel;	8.9	8	0.06	DAGAIAGINVLR+IINEPTAAAIAYGLDK+ITITNDKGR+LSKEDIER+TTPSYVAFTESER+VEIIANDQGNR
73	FBpp0074348|FBgn0008635|CG6223-PA|betaCOP-PA	1.0000	FBpp0074348 type=protein; loc=X:complement(join(18383463..18385093,18382603..18383258,18382382..18382543,18382040..18382313,18381864..18381969,18381708..18381773)); ID=FBpp0074348; name=betaCOP-PA; parent=FBgn0008635,FBtr0074576; dbxref=FlyBase:FBpp0074348,FlyBase_Annotation_IDs:CG6223-PA,GB_protein:AAF48830.2,REFSEQ:NP_523400,GB_protein:AAF48830,FlyMine:FBpp0074348,modMine:FBpp0074348; MD5=33a7d…	7.1	7	0.11	NAQLSDVASPNSK+VLAAPDIEVR+VQPDDPVLFAQLSNGR+VTSDGTYATQSAYSLAPVAK+YAELETEAR
57	FBpp0073902|FBgn0027329|CG8231-PA|Tcp-1zeta-PA	1.0000	FBpp0073902 type=protein; loc=X:join(15746771..15746907,15747308..15748772); ID=FBpp0073902; name=Tcp-1zeta-PA; parent=FBgn0027329,FBtr0074086; dbxref=FlyBase:FBpp0073902,FlyBase_Annotation_IDs:CG8231-PA,GB_protein:AAF48503.1,REFSEQ:NP_573066,GB_protein:AAF48503,FlyMine:FBpp0073902,modMine:FBpp0073902; MD5=bf1bdbb9f23081efbcddee7a5d40b156; length=533; release=r6.09; species=Dmel;	16.9	7	0.11	AAQALAINISAAK+ALEVLDQVK+ALVPGAGAFEVR+GIDPISLDALAK+GTVKMLVSGAGDIKITK+NLVEVANTSLK+TLAVNSGYDAQDTIVK
433b	sp|K2M3_SHEEP|	1.0000	sp K2M3_SHEEP	12.0	7	0.07	FAAFIDK+FLEQQNK+ISPGYSVTR+LAGLEEALQK+LLEGEEQR+LTAEIENAK+TKEEINELNR
432d	sp|K1H6_HUMAN|	1.0000	sp K1H6_HUMAN	11.3	7	0.07	LAADDFR+LVLQIDNAK+QLERENAELESR+TITEEIRDGK+VPSLAGAAGYISSAR
380a	FBpp0083906|FBgn0015282|CG5289-PA|Rpt2-PA FBpp0311982|FBgn0015282|CG5289-PB|Rpt2-PB	1.0000	FBpp0083906 type=protein; loc=3R:complement(join(23931324..23931326,23929946..23931262)); ID=FBpp0083906; name=Rpt2-PA; parent=FBgn0015282,FBtr0084520; dbxref=FlyBase:FBpp0083906,FlyBase_Annotation_IDs:CG5289-PA,GB_protein:AAF56205.1,REFSEQ:NP_524469,GB_protein:AAF56205,FlyMine:FBpp0083906,modMine:FBpp0083906; MD5=8bbd76fd6feaf70fff47dd693733abbe; length=439; release=r6.09; species=Dmel;;FBpp0311…	12.5	7	0.07	AVANQTSATFLR+GVILYGPPGTGK+IETLDPALIRPGR+KYEPPIPTR+VVGSELIQK
377a	FBpp0083061|FBgn0004652|CG14307-PB|fru-PB FBpp0083064|FBgn0004652|CG14307-PF|fru-PF	1.0000	FBpp0083061 type=protein; loc=3R:complement(join(18515052..18515332,18435643..18435790,18435370..18435570,18434235..18435062,18432564..18432818,18430832..18430964,18416777..18417300)); ID=FBpp0083061; name=fru-PB; parent=FBgn0004652,FBtr0083641; dbxref=FlyBase:FBpp0083061,FlyBase_Annotation_IDs:CG14307-PB,GB_protein:AAF55562.2,REFSEQ:NP_732344,GB_protein:AAF55562,FlyMine:FBpp0083061,modMine:FBpp0…	11.5	7	0.11	DLRDELTQR+GEVNVGQSSLPMFLK+GLTDNNNLNYR+GPSNYTGGLGGAGGVADAMR+QLQLDQTDNIDGSSAR+SLLDFMYK
368a	FBpp0080213|FBgn0028530|CG18124-PA|mTTF-PA	1.0000	FBpp0080213 type=protein; loc=2L:complement(join(14348298..14348706,14347653..14348233,14347355..14347597)); ID=FBpp0080213; name=mTTF-PA; parent=FBgn0028530,FBtr0080641; dbxref=FlyBase:FBpp0080213,FlyBase_Annotation_IDs:CG18124-PA,GB_protein:AAF53386.1,REFSEQ:NP_609709,GB_protein:AAF53386,FlyMine:FBpp0080213,modMine:FBpp0080213; MD5=5fd6f215ecd5cdef858682a3226e130a; length=410; release=r6.09; sp…	17.6	7	0.11	FEVAQNPR+IISDELVHR+LDVSPDIVSK+LGFSTSEAK+LSLDELK+LTSSGTLGSNEAENDYVPYR+LVGALNSER
358a	FBpp0076215|FBgn0015218|CG4035-PB|eIF-4E-PB FBpp0076216|FBgn0015218|CG4035-PC|eIF-4E-PC FBpp0076217|FBgn0015218|CG4035-PD|eIF-4E-PD FBpp0076218|FBgn0015218|CG4035-PA|eIF-4E-PA FBpp0076219|FBgn0015218|CG4035-PG|eIF-4E-PG FBpp0076220|FBgn0015218|CG4035-PE|eIF-4E-PE FBpp0076221|FBgn0015218|CG4035-PF|eIF-4E-PF FBpp0306016|FBgn0015218|CG4035-PH|eIF-4E-PH FBpp0306017|FBgn0015218|CG4035-PI|eIF-4E-PI	1.0000	FBpp0076215 type=protein; loc=3L:complement(join(9401040..9401096,9400583..9400953,9400419..9400518,9400097..9400184,9399870..9400033)); ID=FBpp0076215; name=eIF-4E-PB; parent=FBgn0015218,FBtr0076487; dbxref=FlyBase:FBpp0076215,FlyBase_Annotation_IDs:CG4035-PB,GB_protein:AAF50282.1,REFSEQ:NP_524829,GB_protein:AAF50282; MD5=8d9bf8f418dbd4c61ab9ea1452badbfc; length=259; release=r6.09; species=Dmel;…	29.0	7	0.08	DVKPKEDPQETGEPAGNTATTTAPAGDDAVR+EDPQETGEPAGNTATTTAPAGDDAVR+LGSDYSLFK+LGSDYSLFKK+TSAPSTEQGRPEPPTSAAAPAEAK+WVITLNK
347a	FBpp0073686|FBgn0000173|CG18319-PA|ben-PA FBpp0289793|FBgn0000173|CG18319-PB|ben-PB FBpp0298297|FBgn0000173|CG18319-PC|ben-PC FBpp0305066|FBgn0000173|CG18319-PD|ben-PD FBpp0305067|FBgn0000173|CG18319-PE|ben-PE	1.0000	FBpp0073686 type=protein; loc=X:13998161..13998616; ID=FBpp0073686; name=ben-PA; parent=FBgn0000173,FBtr0073855; dbxref=FlyBase:FBpp0073686,FlyBase_Annotation_IDs:CG18319-PA,GB_protein:AAF48338.1,REFSEQ:NP_511150,GB_protein:AAF48338,FlyMine:FBpp0073686,modMine:FBpp0073686; MD5=a4a522714bf83617291de950a026ebfa; length=151; release=r6.09; species=Dmel;;FBpp0289793 type=protein; loc=X:13998161..1399…	33.1	7	0.10	LELFLPEDYPMSAPK+LMQEPVPGINAIPDENNAR+VNEAEAIR+WSPALQIR
337a	FBpp0071975|FBgn0015903|CG5393-PB|apt-PB FBpp0071976|FBgn0015903|CG5393-PD|apt-PD FBpp0071978|FBgn0015903|CG5393-PC|apt-PC FBpp0071979|FBgn0015903|CG5393-PA|apt-PA FBpp0305146|FBgn0015903|CG5393-PF|apt-PF	1.0000	FBpp0071975 type=protein; loc=2R:join(23565030..23565050,23596892..23596997,23597060..23597320,23597384..23597630,23597693..23598527); ID=FBpp0071975; name=apt-PB; parent=FBgn0015903,FBtr0072066; dbxref=FlyBase:FBpp0071975,FlyBase_Annotation_IDs:CG5393-PB,GB_protein:AAF47031.2,REFSEQ:NP_477179,GB_protein:AAF47031,FlyMine:FBpp0071975,modMine:FBpp0071975; MD5=f4023490f47e77a9d5f73f86e38b8ccc; lengt…	16.1	7	0.10	FGAEVADR+ILEVQLQAAK+LQLELASK+NEILDYNNR+QYSATDLEAFMK+SGSSNGLTMPGTAVSTNANSSSSNNNNFELR
326	FBpp0305165|FBgn0028737|CG6341-PB|Ef1beta-PB FBpp0311691|FBgn0028737|CG6341-PC|Ef1beta-PC	1.0000	FBpp0305165 type=protein; loc=2R:join(16868312..16868391,16868491..16869079); ID=FBpp0305165; name=Ef1beta-PB; parent=FBgn0028737,FBtr0332947; dbxref=REFSEQ:NP_524808,GB_protein:AAF57941,FlyBase:FBpp0305165,FlyBase_Annotation_IDs:CG6341-PB; MD5=db65b931eba2f027cda91e367d763098; length=222; release=r6.09; species=Dmel;;FBpp0311691 type=protein; loc=2R:join(16868312..16868391,16868491..16869079); I…	33.3	7	0.12	ADLSVFDALGK+APSADNVNVAR+ELNAFLADNSYISGYTPSK+HIASFEAAER+LVPVGYGINK+TIEMDGLLWGASK
324	FBpp0297883|FBgn0031698|CG14023-PC|Ncoa6-PC FBpp0297884|FBgn0031698|CG14023-PD|Ncoa6-PD FBpp0303004|FBgn0031698|CG14023-PF|Ncoa6-PF	1.0000	FBpp0297883 type=protein; loc=2L:complement(join(5325952..5325966,5324726..5324906,5323347..5324663,5318511..5323229,5317933..5318436,5317813..5317874)); ID=FBpp0297883; name=Ncoa6-PC; parent=FBgn0031698,FBtr0307040; dbxref=REFSEQ:NP_608921,GB_protein:AAF52239,FlyBase:FBpp0297883,FlyBase_Annotation_IDs:CG14023-PC; MD5=f7578fcd0f5fa114a6443e489229ea5f; length=2265; release=r6.09; species=Dmel;;FBp…	4.9	7	0.12	DNVNETLEAAGSLSGNK+EAGGLGPPLPPPPPPNVTLK+ILQQPQNDAISLQQR+ILVSLPWDAAQR+QLANDGNPELR+QLQLQQQQQQQQQQQLQIVQR+SGLLATGFDGPSTSK
317	FBpp0289797|FBgn0038369|CG4560-PC|Arpc3A-PC FBpp0306661|FBgn0038369|CG4560-PE|Arpc3A-PE	1.0000	FBpp0289797 type=protein; loc=3R:join(15834766..15834771,15834913..15835086,15835197..15835550); ID=FBpp0289797; name=Arpc3A-PC; parent=FBgn0038369,FBtr0300570; dbxref=REFSEQ:NP_650498,GB_protein:AAF55233,FlyBase:FBpp0289797,FlyBase_Annotation_IDs:CG4560-PC,FlyMine:FBpp0289797,modMine:FBpp0289797; MD5=48077a692935fb65a617ee6c0cc31cdd; length=177; release=r6.09; species=Dmel;;FBpp0306661 type=prot…	10.7	7	0.11	QQVGNMAILPLR+QYLLQLR
32	FBpp0072128|FBgn0015268|CG5330-PA|Nap1-PA FBpp0297131|FBgn0015268|CG5330-PB|Nap1-PB FBpp0297132|FBgn0015268|CG5330-PC|Nap1-PC	1.0000	FBpp0072128 type=protein; loc=2R:complement(join(23906615..23906700,23906060..23906528,23905856..23905996,23905605..23905793,23905314..23905541)); ID=FBpp0072128; name=Nap1-PA; parent=FBgn0015268,FBtr0072219; dbxref=FlyBase:FBpp0072128,FlyBase_Annotation_IDs:CG5330-PA,GB_protein:AAF47097.1,REFSEQ:NP_477128,GB_protein:AAF47097,FlyMine:FBpp0072128,modMine:FBpp0072128; MD5=000865d4f250b0cc3d2b7681c0…	10.3	7	0.11	ILDLSLK+MLPAPVQNR+STVDPNDPFAFEGPEIYK+YQVQYQPLFDK
272	FBpp0086603|FBgn0028689|CG10149-PA|Rpn6-PA FBpp0086604|FBgn0028689|CG10149-PB|Rpn6-PB FBpp0297513|FBgn0028689|CG10149-PC|Rpn6-PC	1.0000	FBpp0086603 type=protein; loc=2R:complement(join(14752793..14752836,14751716..14752040,14751145..14751651,14750783..14750995,14750486..14750716)); ID=FBpp0086603; name=Rpn6-PA; parent=FBgn0028689,FBtr0087474; dbxref=GB_protein:AAF58213.1,FlyBase:FBpp0086603,FlyBase_Annotation_IDs:CG10149-PA,GB_protein:AAF58213.2,REFSEQ:NP_725412,GB_protein:AAF58213,FlyMine:FBpp0086603,modMine:FBpp0086603; MD5=eee…	14.5	7	0.11	AQALSSVNREEQDSSLLNK+IMLGQSDDVNQLVSGK+LAITYSGR+VLETIQSMGK+VVDTLYQK
267	FBpp0086115|FBgn0025716|CG6546-PA|Bap55-PA	1.0000	FBpp0086115 type=protein; loc=2R:complement(join(17430642..17430840,17429720..17430562,17429425..17429660)); ID=FBpp0086115; name=Bap55-PA; parent=FBgn0025716,FBtr0086960; dbxref=FlyBase:FBpp0086115,FlyBase_Annotation_IDs:CG6546-PA,GB_protein:AAF57868.1,REFSEQ:NP_611209,GB_protein:AAF57868,FlyMine:FBpp0086115,modMine:FBpp0086115; MD5=6b92140b54d51afa731088c76899d3ec; length=425; release=r6.09; sp…	15.1	7	0.11	AEIPSVVGIGAAPETNLDPETK+DGMIDNWDLFEK+HGIDLSPVYK+SPLGGDFLSR+YNVPAFFLVK
263	FBpp0085902|FBgn0261119|CG5519-PA|Prp19-PA	1.0000	FBpp0085902 type=protein; loc=2R:complement(join(18450890..18450908,18449472..18450825,18447467..18447611)); ID=FBpp0085902; name=Prp19-PA; parent=FBgn0261119,FBtr0086723; dbxref=FlyBase:FBpp0085902,FlyBase_Annotation_IDs:CG5519-PA,GB_protein:AAF57684.1,REFSEQ:NP_523783,GB_protein:AAF57684,FlyMine:FBpp0085902,modMine:FBpp0085902; MD5=0c3487754cd63a1e17f46fe83bb9ed50; length=505; release=r6.09; sp…	15.2	7	0.11	TIQLDDGYEVK+TPAVVKPKPPSATSIPATLK+TVPEDLVTTDQVK+VFNDHTALATGVR+VIYHPNEDTVITGSPDMNIR
250	FBpp0085265|FBgn0000559|CG2238-PA|EF2-PA FBpp0085266|FBgn0000559|CG2238-PC|EF2-PC FBpp0305182|FBgn0000559|CG2238-PD|EF2-PD	1.0000	FBpp0085265 type=protein; loc=2L:complement(join(21682039..21682041,21681344..21681558,21680757..21681284,21679484..21680180,21678311..21679402)); ID=FBpp0085265; name=EF2-PA; parent=FBgn0000559,FBtr0085911; dbxref=GB_protein:AAF57226.2,FlyBase:FBpp0085265,FlyBase_Annotation_IDs:CG2238-PA,REFSEQ:NP_525105,GB_protein:AAF57226,FlyMine:FBpp0085265,modMine:FBpp0085265; MD5=cb0f7ba7258fdf523fe8177c095…	10.3	7	0.11	EGILADENLR+EGLPDLSQYLDK+FSVSPVVR+GGGQIIPTTR+LWGENFFNAK+NPADLPKLVEGLK+STLTDSLVSK+YLSEKYDYDVTEAR
199	FBpp0081845|FBgn0086472|CG6684-PA|RpS25-PA FBpp0081846|FBgn0086472|CG6684-PB|RpS25-PB	1.0000	FBpp0081845 type=protein; loc=3R:complement(join(11216259..11216261,11215693..11215969,11215551..11215624)); ID=FBpp0081845; name=RpS25-PA; parent=FBgn0086472,FBtr0082369; dbxref=FlyBase:FBpp0081845,FlyBase_Annotation_IDs:CG6684-PA,GB_protein:AAN13495.1,REFSEQ:NP_524315,GB_protein:AAN13495,FlyMine:FBpp0081845,modMine:FBpp0081845; MD5=8c5e61719f2edf88581cb7dbfdab6582; length=117; release=r6.09; sp…	33.3	7	0.10	DKLNNQVLFDK+LITPSVVSER+LNNQVLFDK+LNNQVLFDKATYEK+QVVQHHSQVIYTR
171	FBpp0080048|FBgn0025724|CG6699-PA|beta'COP-PA	1.0000	FBpp0080048 type=protein; loc=2L:join(13379022..13379376,13379495..13380114,13380177..13380759,13380995..13382181); ID=FBpp0080048; name=beta'COP-PA; parent=FBgn0025724,FBtr0080469; dbxref=FlyBase:FBpp0080048,FlyBase_Annotation_IDs:CG6699-PA,GB_protein:AAF53294.2,REFSEQ:NP_524836,GB_protein:AAF53294,FlyMine:FBpp0080048,modMine:FBpp0080048; MD5=4642d653163872c0bb3f07e4fd6b6fd0; length=914; release…	7.7	7	0.11	ADVVLPTIPK+DNNTFASASLDR+GTNNVALGYDEGSIIIK+LAANLPLNSER+VFNYNTLEK+WSQLADVASSK
142	FBpp0079233|FBgn0032015|CG7830-PA|Ostgamma-PA	1.0000	FBpp0079233 type=protein; loc=2L:complement(join(8307983..8308069,8307147..8307873,8306906..8307068,8306825..8306840)); ID=FBpp0079233; name=Ostgamma-PA; parent=FBgn0032015,FBtr0079613; dbxref=FlyBase:FBpp0079233,FlyBase_Annotation_IDs:CG7830-PA,GB_protein:AAF52636.2,REFSEQ:NP_609204,GB_protein:AAF52636,FlyMine:FBpp0079233,modMine:FBpp0079233; MD5=8ebc498cefe5507b7ddaf1a05ee6afc8; length=330; rel…	12.4	7	0.12	LNTAPVFMHFPAK+TGLSLSEK+VGFAADSIAK+VQNLVDMNAK
129	FBpp0078450|FBgn0037312|CG11999-PA|CG11999-PA	1.0000	FBpp0078450 type=protein; loc=3R:complement(join(5354561..5354621,5353844..5354433)); ID=FBpp0078450; name=CG11999-PA; parent=FBgn0037312,FBtr0078807; dbxref=FlyBase:FBpp0078450,FlyBase_Annotation_IDs:CG11999-PA,GB_protein:AAF52043.1,REFSEQ:NP_649527,GB_protein:AAF52043,FlyMine:FBpp0078450,modMine:FBpp0078450; MD5=fe3a7122e76969a61f10f74a32ddaef7; length=216; release=r6.09; species=Dmel;	27.3	7	0.11	EDVNSHWVIK+LLNSDYAFR+SSTHDEYAHSEL+WTTAEGLFIVPK+YGSGSGQQSVTGVEQK+YGSGSGQQSVTGVEQKEDVNSHWVIK
128	FBpp0078189|FBgn0037184|CG14450-PA|CG14450-PA	1.0000	FBpp0078189 type=protein; loc=3L:complement(join(22727532..22727716,22726544..22727477)); ID=FBpp0078189; name=CG14450-PA; parent=FBgn0037184,FBtr0078537; dbxref=FlyBase:FBpp0078189,FlyBase_Annotation_IDs:CG14450-PA,GB_protein:AAF51853.1,REFSEQ:NP_649411,GB_protein:AAF51853,FlyMine:FBpp0078189,modMine:FBpp0078189; MD5=df5af4754f8be53f8d38e6bd73cebce5; length=372; release=r6.09; species=Dmel;	23.4	7	0.11	IGVTSVSWAR+LVLQQDPQSIASVSR+SLLAPPSSGSAQVGENRPK+TINESSMNQIANYDITK+VAPFITPAMDEGQR+VSSEDTILAMMR
107	FBpp0076460|FBgn0262716|CG7558-PA|Arp3-PA FBpp0306212|FBgn0262716|CG7558-PB|Arp3-PB	1.0000	FBpp0076460 type=protein; loc=3L:complement(join(8115682..8115725,8115408..8115588,8115030..8115344,8114257..8114793,8114113..8114196,8113956..8114051)); ID=FBpp0076460; name=Arp3-PA; parent=FBgn0262716,FBtr0076737; dbxref=FlyBase:FBpp0076460,FlyBase_Annotation_IDs:CG7558-PA,GB_protein:AAF50488.1,REFSEQ:NP_523968,GB_protein:AAF50488,FlyMine:FBpp0076460,modMine:FBpp0076460; MD5=ddf317cc31cb4aa1759…	11.0	7	0.11	APFNVDVGYER+EREVGIPPEQSLETAK+HNPVFGTMT+NFSGVNTVTK
432g	sp|K1HB_HUMAN|	0.9851	sp K1HB_HUMAN	14.1	7	0.04	DNAELENLIR+LAADDFR+LVVQIDNAK+QLVESDINSLR+QNQEYQVLLDVR+TIEELQQK
99	FBpp0075764|FBgn0036213|CG7283-PA|RpL10Ab-PA	1.0000	FBpp0075764 type=protein; loc=3L:join(11822886..11822890,11823200..11823355,11823658..11824150); ID=FBpp0075764; name=RpL10Ab-PA; parent=FBgn0036213,FBtr0076032; dbxref=FlyBase:FBpp0075764,FlyBase_Annotation_IDs:CG7283-PA,GB_protein:AAF50002.2,REFSEQ:NP_648514,GB_protein:AAF50002,FlyMine:FBpp0075764,modMine:FBpp0075764; MD5=10f16de0b4b7aa8b0b1fe2b1479d7ba8; length=217; release=r6.09; species=Dmel;	16.1	6	0.09	ANNVDFMDAEALKK+LLGPGLNK+SYDAFLASESLIK
93	FBpp0075401|FBgn0014002|CG6988-PA|Pdi-PA FBpp0312224|FBgn0014002|CG6988-PE|Pdi-PE	1.0000	FBpp0075401 type=protein; loc=3L:complement(join(15142300..15142453,15138188..15139524)); ID=FBpp0075401; name=Pdi-PA; parent=FBgn0014002,FBtr0075648; dbxref=FlyBase:FBpp0075401,FlyBase_Annotation_IDs:CG6988-PA,GB_protein:AAF49659.1,REFSEQ:NP_524079,GB_protein:AAF49659,FlyMine:FBpp0075401,modMine:FBpp0075401; MD5=f07956e0e3a9386abdc94ad4a477c804; length=496; release=r6.09; species=Dmel;;FBpp03122…	13.5	6	0.10	AAQQLAEKESPIK+MDSTANELESIK+QLAPIYDQLAEK+VDATVEGELAEQYAVR+VLVSSNFESVALDK
81	FBpp0074835|FBgn0036828|CG6841-PA|CG6841-PA FBpp0312391|FBgn0036828|CG6841-PB|CG6841-PB	1.0000	FBpp0074835 type=protein; loc=3L:join(18905494..18905591,18905659..18907177,18907259..18908212,18908286..18908510); ID=FBpp0074835; name=CG6841-PA; parent=FBgn0036828,FBtr0075068; dbxref=FlyBase:FBpp0074835,FlyBase_Annotation_IDs:CG6841-PA,GB_protein:AAF49211.2,REFSEQ:NP_649073,GB_protein:AAF49211,FlyMine:FBpp0074835,modMine:FBpp0074835; MD5=4209a62b726e0350688291ac6980179e; length=931; release=r…	6.1	6	0.08	AADLESETK+AAVELENPDDAR+FTPLPDSLISR+LSQVSDSVTGQTVVDPK+NIQNWQFK
79	FBpp0074756|FBgn0040075|CG9750-PA|rept-PA FBpp0304236|FBgn0040075|CG9750-PB|rept-PB FBpp0311247|FBgn0040075|CG9750-PC|rept-PC	1.0000	FBpp0074756 type=protein; loc=3L:19255515..19256960; ID=FBpp0074756; name=rept-PA; parent=FBgn0040075,FBtr0074988; dbxref=GB_protein:AAF49182.1,FlyBase:FBpp0074756,FlyBase_Annotation_IDs:CG9750-PA,REFSEQ:NP_524156,GB_protein:AAF49182,FlyMine:FBpp0074756,modMine:FBpp0074756; MD5=a3ea44727bd62e2721bb3d2ec2a0204f; length=481; release=r6.09; species=Dmel;;FBpp0304236 type=protein; loc=3L:19255515..19…	12.1	6	0.09	ALESDMAPVVVMATNR+GLGLDDVLEAR+IQAGDVITIDK+TEALSQALR+TEALSQALRK+VYSLFLDENR
75	FBpp0074431|FBgn0030959|CG6961-PA|CG6961-PA FBpp0074432|FBgn0030956|CG18259-PA|CG18259-PA	1.0000	FBpp0074431 type=protein; loc=X:complement(join(18787981..18788060,18787398..18787918,18786599..18787340,18786461..18786542)); ID=FBpp0074431; name=CG6961-PA; parent=FBgn0030959,FBtr0074660; dbxref=FlyBase:FBpp0074431,FlyBase_Annotation_IDs:CG6961-PA,GB_protein:AAF48885.2,REFSEQ:NP_573325,GB_protein:AAF48885,FlyMine:FBpp0074431,modMine:FBpp0074431; MD5=6dc38ff6a12c5513175baba7ab19ef89; length=474…	16.7	6	0.10	IDNNAFSIYEAAR+LLVSNLHTNVTTADIR+LSMSNHADGTIQAK+SAGPILIDDEEESFEPSHR+YIDLDNMQDLEDEEISR
74	FBpp0074368|FBgn0030938|CG15047-PA|CG15047-PA	1.0000	FBpp0074368 type=protein; loc=X:18528712..18529236; ID=FBpp0074368; name=CG15047-PA; parent=FBgn0030938,FBtr0074596; dbxref=FlyBase:FBpp0074368,FlyBase_Annotation_IDs:CG15047-PA,GB_protein:AAF48860.1,REFSEQ:NP_573309,GB_protein:AAF48860,FlyMine:FBpp0074368,modMine:FBpp0074368; MD5=54c01588af140eebcf5cbf1a08b156f0; length=174; release=r6.09; species=Dmel;	23.0	6	0.10	AVQILVEGMDDGETR+LALAQSNNNVQR+VVMDMGYPEGEAR
67	FBpp0074075|FBgn0261609|CG9946-PA|eIF-2alpha-PA FBpp0309768|FBgn0261609|CG9946-PB|eIF-2alpha-PB	1.0000	FBpp0074075 type=protein; loc=X:complement(join(16446185..16446879,16445555..16445885)); ID=FBpp0074075; name=eIF-2alpha-PA; parent=FBgn0261609,FBtr0074300; dbxref=FlyBase:FBpp0074075,FlyBase_Annotation_IDs:CG9946-PA,GB_protein:AAF48615.1,REFSEQ:NP_573130,GB_protein:AAF48615,FlyMine:FBpp0074075,modMine:FBpp0074075; MD5=e3f0b632583d5204c5d718cb0d2136ca; length=341; release=r6.09; species=Dmel;;FBp…	18.2	6	0.09	ALEVAIEHIR+GLELSTEELPIR+INLIAPPLYVMTTSTTK+LVTAIDEADLAR+VGKTEPVVVIR
432e	sp|K1H5_HUMAN|	1.0000	sp K1H5_HUMAN	13.2	6	0.06	DALESTLAETEAR+LAADDFR+LNVEVDAAPPVDLNR+LVVEIDNAK+QNQEYQVLLDVR
427a	FBpp0302537|FBgn0263740|CG43665-PB|eIF-2gamma-PB FBpp0302538|FBgn0263740|CG43665-PC|eIF-2gamma-PC FBpp0307983|FBgn0263740|CG43665-PD|eIF-2gamma-PD	1.0000	FBpp0302537 type=protein; loc=3R:complement(join(15263282..15263347,15262547..15262721,15259450..15259686,15258510..15259383,15258367..15258442)); ID=FBpp0302537; name=eIF-2gamma-PB; parent=FBgn0263740,FBtr0310386; dbxref=FlyBase:FBpp0302537,FlyBase_Annotation_IDs:CG43665-PB,REFSEQ:NP_731993,GB_protein:AAF55153; MD5=ab5df4d5c73143be53d760bf73070cfe; length=475; release=r6.09; species=Dmel;;FBpp03…	10.5	6	0.10	LIGWGQIFGGK+LTPLSPEVISR+TITPVLDSQVAK+TITPVLDSQVAKK+VGQEIEVRPGVVTK
423a	FBpp0293948|FBgn0028685|CG3455-PB|Rpt4-PB	1.0000	FBpp0293948 type=protein; loc=X:complement(join(6291015..6291123,6290839..6290958,6290055..6290775,6289785..6289925,6289619..6289721)); ID=FBpp0293948; name=Rpt4-PB; parent=FBgn0028685,FBtr0305495; dbxref=REFSEQ:NP_572308,GB_protein:AAF46146,FlyBase:FBpp0293948,FlyBase_Annotation_IDs:CG3455-PB; MD5=8bf62554d9602ab58f44205d0ae8cee7; length=397; release=r6.09; species=Dmel;	18.6	6	0.11	ALQSVGQIVGEVLK+AVASQLDANFLK+EYVIQEDFMK+HGEIDYEAIVK+LSDNFNGADLR+VVSSAIVDKYIGESAR
421a	FBpp0293530|FBgn0262579|CG34373-PD|Ect4-PD FBpp0293532|FBgn0262579|CG34373-PF|Ect4-PF FBpp0293533|FBgn0262579|CG34373-PG|Ect4-PG FBpp0293534|FBgn0262579|CG34373-PH|Ect4-PH FBpp0293535|FBgn0262579|CG43119-PI|Ect4-PI FBpp0293536|FBgn0262579|CG43119-PJ|Ect4-PJ FBpp0306073|FBgn0262579|CG43119-PK|Ect4-PK	1.0000	FBpp0293530 type=protein; loc=3L:join(8074475..8074825,8093059..8093337,8098346..8098725,8099146..8099536,8102893..8104818,8104880..8105059,8105127..8105296,8105440..8105657,8106016..8106949,8108639..8108723); ID=FBpp0293530; name=Ect4-PD; parent=FBgn0262579,FBtr0304993; dbxref=REFSEQ:NP_001097541,GB_protein:ABW08490,FlyBase:FBpp0293530,FlyBase:FBpp0111510,FlyBase_Annotation_IDs:CG34373-PD,FlyBas…	7.1	6	0.09	EINAIEALK+IAAMVPGTPGSVSYQR+NLENSLPSSSEENMAK+SLTAGSGQQEIEQTINK+SMSEINDLAK+TGDITQQASNNVAASSITVQSENFSADKK
389a	FBpp0085653|FBgn0260934|CG8201-PH|par-1-PH	1.0000	FBpp0085653 type=protein; loc=2R:join(19464642..19465694,19470597..19470812,19470872..19471092,19471209..19471490,19471552..19471736,19472819..19472931,19472996..19473179,19473440..19473554,19473613..19473740,19473805..19473967,19474528..19474641,19477634..19477704,19478742..19478865,19481151..19481163); ID=FBpp0085653; name=par-1-PH; parent=FBgn0260934,FBtr0086457; dbxref=FlyBase_Annotation_IDs:…	10.6	6	0.10	MLTTADTTLNSPAKPR+NISGNDAGANAGSASVQSPTHR+NNTALEYSGTSGASGDSSHPGR+QNTIDSATIKENTAR+SEIEASLSQVR+TDDLAAESSASAAAAVAPK
383a	FBpp0084735|FBgn0039635|CG11876-PA|CG11876-PA FBpp0084738|FBgn0039635|CG11876-PD|CG11876-PD	1.0000	FBpp0084735 type=protein; loc=3R:join(29113258..29113449,29113994..29114155,29115094..29115505,29115567..29115686,29115748..29115959); ID=FBpp0084735; name=CG11876-PA; parent=FBgn0039635,FBtr0085366; dbxref=FlyBase:FBpp0084735,FlyBase_Annotation_IDs:CG11876-PA,GB_protein:AAN14149.1,REFSEQ:NP_733265,GB_protein:AAN14149,FlyMine:FBpp0084735,modMine:FBpp0084735; MD5=8762ea914d234be958c6ca8f8f6ffcef; …	17.3	6	0.11	AVETSLLAAAELAK+DALNSALDDELAR+KGIEAEVINLR+VLSPYDAEDAR+VLSPYDAEDARGLLK+VQDLVEATLK
380c	FBpp0083843|FBgn0028684|CG10370-PA|Rpt5-PA	1.0000	FBpp0083843 type=protein; loc=3R:join(23753014..23753223,23753288..23753708,23753766..23754421); ID=FBpp0083843; name=Rpt5-PA; parent=FBgn0028684,FBtr0084452; dbxref=FlyBase:FBpp0083843,FlyBase_Annotation_IDs:CG10370-PA,GB_protein:AAF56177.1,REFSEQ:NP_524464,GB_protein:AAF56177,FlyMine:FBpp0083843,modMine:FBpp0083843; MD5=d644ae57f045a0329802b0442d8a3e33; length=428; release=r6.09; species=Dmel;	10.5	6	0.06	AMEVDERPTEQYSDIGGLDK+GVILYGPPGTGK+QAYFLPVIGLVDAEK+VDILDPALLR
380b	FBpp0076890|FBgn0020369|CG1489-PA|Rpt6-PA	1.0000	FBpp0076890 type=protein; loc=X:join(21316178..21316195,21316259..21316403,21316549..21317603); ID=FBpp0076890; name=Rpt6-PA; parent=FBgn0020369,FBtr0077189; dbxref=FlyBase:FBpp0076890,FlyBase_Annotation_IDs:CG1489-PA,GB_protein:AAF50835.1,REFSEQ:NP_608447,GB_protein:AAF50835,FlyMine:FBpp0076890,modMine:FBpp0076890; MD5=22dd41c30e0d27414c18eaf70afa7fdf; length=405; release=r6.09; species=Dmel;	8.4	6	0.06	GVILYGPPGTGK+IAELMPGASGAEVK+IEELQLVVAEK+VSGSELVQK
372a	FBpp0082167|FBgn0020496|CG7583-PA|CtBP-PA FBpp0082168|FBgn0020496|CG7583-PC|CtBP-PC FBpp0082169|FBgn0020496|CG7583-PB|CtBP-PB FBpp0082170|FBgn0020496|CG7583-PD|CtBP-PD FBpp0306580|FBgn0020496|CG7583-PF|CtBP-PF	1.0000	FBpp0082167 type=protein; loc=3R:join(13019620..13019814,13019896..13020201,13020854..13021114,13021176..13021316,13021420..13021677); ID=FBpp0082167; name=CtBP-PA; parent=FBgn0020496,FBtr0082699; dbxref=FlyBase_Annotation_IDs:CG7583-PA,FlyBase:FBpp0082167,GB_protein:AAF54891.1,REFSEQ:NP_524336,GB_protein:AAF54891; MD5=f6c599880c58a604e2e0f4bb1707f3f1; length=386; release=r6.09; species=Dmel;;FBp…	17.8	6	0.10	AIVGNIPDVLR+GGLVDDETLALALK+IGSGTDNIDVK+QMRPGAFLVNTAR+TPPAAAAGGVAAAVYPEGK
370a	FBpp0081570|FBgn0051352|CG31352-PA|Unc-115a-PA FBpp0081572|FBgn0260463|CG31332-PC|Unc-115b-PC FBpp0081573|FBgn0260463|CG31332-PA|Unc-115b-PA FBpp0289791|FBgn0051352|CG31352-PB|Unc-115a-PB FBpp0289792|FBgn0051352|CG31352-PC|Unc-115a-PC FBpp0292158|FBgn0260463|CG31332-PE|Unc-115b-PE FBpp0310681|FBgn0051352|CG31352-PG|Unc-115a-PG	1.0000	FBpp0081570 type=protein; loc=3R:complement(join(9704945..9704948,9699051..9699361,9698318..9698989,9697908..9697964,9697208..9697761,9696966..9697139,9696600..9696739,9696422..9696507,9695587..9695653,9695282..9695523,9695110..9695223)); ID=FBpp0081570; name=Unc-115a-PA; parent=FBgn0051352,FBtr0082092; dbxref=GB_protein:AAF54427.3,FlyBase:FBpp0081570,FlyBase_Annotation_IDs:CG31352-PA,GB_protein:…	10.4	6	0.11	LNSGIGSAIAK+LRYESPIGASPSR+QATGGGVSSPAPPAESPTR+SLGNAPSYNAIHSYR+TPSFNGSLYSSSR+TVSPGLILR+YESPIGASPSR
354a	FBpp0074709|FBgn0010417|CG32211-PA|Taf6-PA	1.0000	FBpp0074709 type=protein; loc=3L:join(19599160..19600044,19600107..19600276,19600334..19600789,19600910..19601219); ID=FBpp0074709; name=Taf6-PA; parent=FBgn0010417,FBtr0074941; dbxref=GB_protein:AAF49139.2,FlyBase:FBpp0074709,FlyBase_Annotation_IDs:CG32211-PA,REFSEQ:NP_524161,GB_protein:AAF49139,FlyMine:FBpp0074709,modMine:FBpp0074709; MD5=390a32b35746666b0daed379a2a68f6f; length=606; release=r6…	9.9	6	0.10	DSQLLDSVNPVIK+FVIVTQNSPQQGQAK+IPLDLTLR+NVEPQYGFVAK+QGSPGVSSLPQIR
346a	FBpp0073594|FBgn0040309|CG1633-PB|Jafrac1-PB FBpp0073595|FBgn0040309|CG1633-PA|Jafrac1-PA FBpp0308756|FBgn0040309|CG1633-PC|Jafrac1-PC FBpp0308757|FBgn0040309|CG1633-PD|Jafrac1-PD FBpp0311371|FBgn0040309|CG1633-PE|Jafrac1-PE	1.0000	FBpp0073594 type=protein; loc=X:13331122..13331706; ID=FBpp0073594; name=Jafrac1-PB; parent=FBgn0040309,FBtr0073763; dbxref=FlyBase:FBpp0073594,FlyBase_Annotation_IDs:CG1633-PB,GB_protein:AAF48254.1,REFSEQ:NP_727689,GB_protein:AAF48254,FlyMine:FBpp0073594,modMine:FBpp0073594; MD5=d145d0f26fe3adfbc2bf2e4107e1da94; length=194; release=r6.09; species=Dmel;;FBpp0073595 type=protein; loc=X:13331122..1…	24.2	6	0.09	DYGVLDEETGIPFR+GLFIIDDKQNLR+LVQAFQYTDK+QITVNDLPVGR
344a	FBpp0073290|FBgn0015245|CG12101-PA|Hsp60-PA FBpp0073291|FBgn0015245|CG12101-PB|Hsp60-PB	1.0000	FBpp0073290 type=protein; loc=X:join(11110041..11111411,11111475..11111825); ID=FBpp0073290; name=Hsp60-PA; parent=FBgn0015245,FBtr0073434; dbxref=FlyBase:FBpp0073290,FlyBase_Annotation_IDs:CG12101-PA,GB_protein:AAF47999.1,REFSEQ:NP_511115,GB_protein:AAF47999,FlyMine:FBpp0073290,modMine:FBpp0073290; MD5=1d69ae8daf6438985512377bc04b9b9e; length=573; release=r6.09; species=Dmel;;FBpp0073291 type=pr…	15.2	6	0.11	AAVEEGIVPGGGTALLR+GYISPYFINSSK+LASGVALLR+LVQDVANNTNEEAGDGTTTATVLAR+NAGVDGAMVVAK+NVIIEQSWGSPK
341a	FBpp0072593|FBgn0028577|CG12085-PA|pUf68-PA	1.0000	FBpp0072593 type=protein; loc=3L:complement(join(1502467..1502469,1501799..1501892,1499043..1499337,1498293..1498796,1497213..1498230)); ID=FBpp0072593; name=pUf68-PA; parent=FBgn0028577,FBtr0072709; dbxref=FlyBase:FBpp0072593,FlyBase_Annotation_IDs:CG12085-PA,GB_protein:AAF47501.1,REFSEQ:NP_525123,GB_protein:AAF47501,FlyMine:FBpp0072593,modMine:FBpp0072593; MD5=85f3626bea15f95dac29ea00b3f6f147; …	11.1	6	0.11	GYGFIEYANK+IPYLSQPLYDLK+QTLAHQQQQLATQR+SALLGLLGGALPK+SINMSWDPITQK+VAFTPFGPIK
339a	FBpp0072166|FBgn0259937|CG3333-PA|Nop60B-PA FBpp0099583|FBgn0259937|CG3333-PB|Nop60B-PB FBpp0289464|FBgn0259937|CG3333-PC|Nop60B-PC FBpp0290083|FBgn0259937|CG3333-PF|Nop60B-PF	1.0000	FBpp0072166 type=protein; loc=2R:join(24174955..24174967,24175028..24175396,24175473..24175724,24175917..24176191,24176427..24176831,24176893..24177105); ID=FBpp0072166; name=Nop60B-PA; parent=FBgn0259937,FBtr0072258; dbxref=FlyBase_Annotation_IDs:CG3333-PA,FlyBase:FBpp0072166,GB_protein:AAF47178.1,REFSEQ:NP_525120,GB_protein:AAF47178; MD5=e11e7d81745512068d7be9dddda65d2a; length=508; release=r6.…	13.4	6	0.08	GALFQRPPLISAVK+IAELDTSQWPLLLK+IKEEPLDGDDIGTLQK+ITLPGVLR+SNHYTPLAHGSSPLNR
321	FBpp0293061|FBgn0262601|CG5352-PB|SmB-PB	1.0000	FBpp0293061 type=protein; loc=2L:complement(join(10426494..10426496,10425528..10426124)); ID=FBpp0293061; name=SmB-PB; parent=FBgn0262601,FBtr0304118; dbxref=FlyBase:FBpp0293061,FlyBase_Annotation_IDs:CG5352-PB,REFSEQ:NP_001188780,GB_protein:ADV37030; MD5=61f4e1aaf8cf50d82e671a0638546550; length=199; release=r6.09; species=Dmel;	18.1	6	0.10	IVLQDSR+TFIGTFK+VLGFVLLR+VPIPGAAPGPGIGR
318	FBpp0289967|FBgn0037655|CG11984-PD|CG11984-PD FBpp0289968|FBgn0037655|CG11984-PE|CG11984-PE FBpp0289969|FBgn0037655|CG11984-PF|CG11984-PF FBpp0289970|FBgn0037655|CG11984-PG|CG11984-PG FBpp0289971|FBgn0037655|CG11984-PH|CG11984-PH FBpp0289972|FBgn0037655|CG11984-PI|CG11984-PI	1.0000	FBpp0289967 type=protein; loc=3R:complement(join(9013316..9013331,9012837..9013261,9012045..9012305,9011674..9011949,9011363..9011604,9010673..9011252)); ID=FBpp0289967; name=CG11984-PD; parent=FBgn0037655,FBtr0300743; dbxref=REFSEQ:NP_731305,GB_protein:AAF54324,FlyBase:FBpp0289967,FlyBase_Annotation_IDs:CG11984-PD; MD5=19d6a7df1ddfc927b5b7784a3f763578; length=599; release=r6.09; species=Dmel;;FB…	11.9	6	0.10	ANTTQTSGTGGLGGAGATAAPGGGASGAGTKPTADR+ELISFLDEPSAIR+KANTTQTSGTGGLGGAGATAAPGGGASGAGTKPTADR+QNASAATAAGNTNQIPDTR+YKQNASAATAAGNTNQIPDTR
305	FBpp0099686|FBgn0039713|CG7808-PC|RpS8-PC FBpp0301957|FBgn0039713|CG7808-PE|RpS8-PE FBpp0311986|FBgn0039713|CG7808-PF|RpS8-PF FBpp0311987|FBgn0039713|CG7808-PG|RpS8-PG	1.0000	FBpp0099686 type=protein; loc=3R:join(29861931..29861934,29862199..29862305,29862785..29863196,29863415..29863518); ID=FBpp0099686; name=RpS8-PC; parent=FBgn0039713,FBtr0085489; dbxref=FlyBase_Annotation_IDs:CG7808-PC,FlyBase:FBpp0099686,GB_protein:AAN14192.1,REFSEQ:NP_651740,GB_protein:AAN14192,FlyMine:FBpp0099686,modMine:FBpp0099686; MD5=6f3fd8d03f294cec518e459314d26d3c; length=208; release=r6.…	26.4	6	0.11	IADVVYNASNNELVR+LETGNFAWASEGVAR+NSIVVIDATPFR+VEQALEDQFTSGR
284	FBpp0087140|FBgn0013756|CG8274-PA|Mtor-PA FBpp0304737|FBgn0013756|CG8274-PB|Mtor-PB	1.0000	FBpp0087140 type=protein; loc=2R:join(11852756..11852906,11853348..11859483,11859540..11859871,11859930..11860063,11860315..11860602); ID=FBpp0087140; name=Mtor-PA; parent=FBgn0013756,FBtr0088033; dbxref=FlyBase:FBpp0087140,FlyBase_Annotation_IDs:CG8274-PA,GB_protein:AAF58615.1,REFSEQ:NP_477067,GB_protein:AAF58615,FlyMine:FBpp0087140,modMine:FBpp0087140; MD5=a4af95bc081f04da5ea7b1a9a6a18755; leng…	2.4	6	0.10	QLGSQQSTKPSTSSVAEK+QVDEFTNLK+SIIAEISESAPILEK+TDLVNQETTFAGTK
276	FBpp0086718|FBgn0013770|CG6692-PA|Cp1-PA FBpp0086719|FBgn0013770|CG6692-PC|Cp1-PC FBpp0292990|FBgn0013770|CG6692-PD|Cp1-PD FBpp0308977|FBgn0013770|CG6692-PE|Cp1-PE	1.0000	FBpp0086718 type=protein; loc=2R:join(13962238..13962336,13966755..13966969,13967030..13967741); ID=FBpp0086718; name=Cp1-PA; parent=FBgn0013770,FBtr0087592; dbxref=GB_protein:AAF58311.1,FlyBase:FBpp0086718,FlyBase_Annotation_IDs:CG6692-PA,REFSEQ:NP_725347,GB_protein:AAF58311,FlyMine:FBpp0086718,modMine:FBpp0086718; MD5=80198f2033507b9f20bf9a42a17d717b; length=341; release=r6.09; species=Dmel;;FB…	13.7	6	0.10	GFTDIPQGDEK+GFTDIPQGDEKK+NSWGTTWGDK+YIKDNGGIDTEK
274	FBpp0086701|FBgn0033912|CG8415-PA|RpS23-PA FBpp0308991|FBgn0033912|CG8415-PB|RpS23-PB	1.0000	FBpp0086701 type=protein; loc=2R:complement(join(14216530..14216533,14215951..14216110,14215435..14215702)); ID=FBpp0086701; name=RpS23-PA; parent=FBgn0033912,FBtr0087575; dbxref=FlyBase:FBpp0086701,FlyBase_Annotation_IDs:CG8415-PA,GB_protein:AAF58277.2,REFSEQ:NP_610939,GB_protein:AAF58277,FlyMine:FBpp0086701,modMine:FBpp0086701; MD5=e61e7f18ffb2c6f72e0b266cd817f7b8; length=143; release=r6.09; sp…	35.0	6	0.09	DGSLNYIEENDEVLVAGFGR+GHAVGDIPGVR+ITAFVPR+KITAFVPR+VANVSLLALYK
255	FBpp0085380|FBgn0266580|CG7897-PA|Gp210-PA FBpp0307249|FBgn0266580|CG7897-PB|Gp210-PB	1.0000	FBpp0085380 type=protein; loc=2R:join(5760908..5761062,5761134..5762193,5762594..5763961,5764021..5764771,5764831..5765148,5765488..5765619,5765680..5765879,5765940..5766203,5766453..5766578,5766691..5766796,5767285..5767406,5767463..5767561,5767620..5767853,5767914..5768060,5769343..5769495,5770470..5770605,5770806..5770856,5771916..5771990,5772067..5772200); ID=FBpp0085380; name=Gp210-PA; paren…	4.2	6	0.09	LFDTNDNLLLVDQSK+LGEQENVGPGEIR+LSVVESDNLFPTK+SVDTFSGPEYR+VVLPYDPNSLKPLK+YTITGNQVGETK
235	FBpp0084623|FBgn0039562|CG5520-PA|Gp93-PA	1.0000	FBpp0084623 type=protein; loc=3R:join(27948862..27948901,27948984..27949073,27949171..27949253,27949342..27950594,27950928..27951825); ID=FBpp0084623; name=Gp93-PA; parent=FBgn0039562,FBtr0085254; dbxref=FlyBase:FBpp0084623,FlyBase_Annotation_IDs:CG5520-PA,GB_protein:AAF56765.1,REFSEQ:NP_651601,GB_protein:AAF56765,FlyMine:FBpp0084623,modMine:FBpp0084623; MD5=abbe18951e5d4fc65b176fc302188ce1; leng…	11.9	6	0.08	DQISKAQVSERLSNSPCALVAGVFGWTGNMER+EEEAIQLDGLNVAQLK+ELISNASDAIDKIR+GVVDSDDLPLNVSR+LIINSLYR+YSQFINFPIR
231	FBpp0084465|FBgn0027889|CG6386-PA|ball-PA FBpp0084466|FBgn0027889|CG6386-PB|ball-PB	1.0000	FBpp0084465 type=protein; loc=3R:complement(join(26866291..26866524,26864669..26866234)); ID=FBpp0084465; name=ball-PA; parent=FBgn0027889,FBtr0085095; dbxref=FlyBase:FBpp0084465,FlyBase_Annotation_IDs:CG6386-PA,GB_protein:AAF56630.2,REFSEQ:NP_651508,GB_protein:AAF56630; MD5=6049b0d9ad742edd922c189e64040543; length=599; release=r6.09; species=Dmel;;FBpp0084466 type=protein; loc=3R:complement(join…	10.0	6	0.10	AANILLGLEK+EGTVFTDLAK+IPNNGDLDFK+SALASSSKEEASPVTR+TVINDDLTPQPR+VKEGTVFTDLAK
211	FBpp0082987|FBgn0020238|CG31196-PA|14-3-3epsilon-PA FBpp0082988|FBgn0020238|CG31196-PB|14-3-3epsilon-PB FBpp0082989|FBgn0020238|CG31196-PC|14-3-3epsilon-PC FBpp0082990|FBgn0020238|CG31196-PD|14-3-3epsilon-PD	1.0000	FBpp0082987 type=protein; loc=3R:join(18242846..18242909,18247433..18247902,18247971..18248151,18248215..18248288); ID=FBpp0082987; name=14-3-3epsilon-PA; parent=FBgn0020238,FBtr0083565; dbxref=FlyBase:FBpp0082987,FlyBase_Annotation_IDs:CG31196-PA,GB_protein:AAF55519.2,REFSEQ:NP_732309,GB_protein:AAF55519,FlyMine:FBpp0082987,modMine:FBpp0082987; MD5=e3d4754790310e5d929d6f9769e621bf; length=262; r…	21.9	6	0.09	DAAENSLIAYK+IITSIEQKEENK+NLLSVAYK+VASMDVELTVEER+YLAEFATGSDR+YLAEFATGSDRK
176	FBpp0080707|FBgn0002031|CG10691-PB|l(2)37Cc-PB FBpp0080708|FBgn0002031|CG10691-PA|l(2)37Cc-PA FBpp0312093|FBgn0002031|CG10691-PD|l(2)37Cc-PD	1.0000	FBpp0080707 type=protein; loc=2L:complement(join(19123121..19123552,19122419..19122817)); ID=FBpp0080707; name=l(2)37Cc-PB; parent=FBgn0002031,FBtr0081164; dbxref=GB_protein:AAF53765.1,FlyBase:FBpp0080707,FlyBase_Annotation_IDs:CG10691-PB,REFSEQ:NP_476607,GB_protein:AAF53765,modMine:FBpp0080707; MD5=f6dedd003fb09a6103f763fec2be2c86; length=276; release=r6.09; species=Dmel;;FBpp0080708 type=protei…	20.3	6	0.10	ILYRPIPDQLPK+IYTILGQDYDER+LASIISAEGDAEAAGLLAK+SFGEAGDGLVELR
170	FBpp0079992|FBgn0032444|CG5525-PA|CG5525-PA	1.0000	FBpp0079992 type=protein; loc=2L:complement(join(12692717..12692822,12691565..12692217,12691363..12691502,12690619..12691303,12690538..12690555)); ID=FBpp0079992; name=CG5525-PA; parent=FBgn0032444,FBtr0080411; dbxref=FlyBase:FBpp0079992,FlyBase_Annotation_IDs:CG5525-PA,GB_protein:AAF53210.1,REFSEQ:NP_609579,GB_protein:AAF53210,FlyMine:FBpp0079992,modMine:FBpp0079992; MD5=70cb9ff0b09e85a414aa544d…	17.1	6	0.09	GLHPTAISDSFQR+IDDIVNTFS+ITGIQNMGR+LSNIQAAK+MIQAGNGEVSITNDGATILK+VTDPGKETSVDLK+VVSQQSSLLAPIAVDAVLK
167	FBpp0079831|FBgn0032363|CG6509-PB|Dlg5-PB FBpp0079832|FBgn0032363|CG6509-PA|Dlg5-PA FBpp0307613|FBgn0032363|CG6509-PC|Dlg5-PC FBpp0307614|FBgn0032363|CG6509-PD|Dlg5-PD	1.0000	FBpp0079831 type=protein; loc=2L:complement(join(11515726..11515780,11511609..11515673,11511179..11511544,11510596..11510850,11510321..11510540,11510024..11510262,11509735..11509964,11509467..11509683,11509300..11509403)); ID=FBpp0079831; name=Dlg5-PB; parent=FBgn0032363,FBtr0080246; dbxref=FlyBase:FBpp0079831,FlyBase_Annotation_IDs:CG6509-PB,GB_protein:AAF53101.1,REFSEQ:NP_609505,GB_protein:AAF5…	4.8	6	0.10	AATQEIAANVLR+FAEFFFR+IEQNSLAFYEPELDVGDR+LSLNITPSGDFYQPK+SDGLNLFALK+VLQLANADLK
165	FBpp0079771|FBgn0004363|CG6647-PA|porin-PA FBpp0079772|FBgn0004363|CG6647-PB|porin-PB FBpp0100039|FBgn0004363|CG6647-PC|porin-PC FBpp0293784|FBgn0004363|CG6647-PD|porin-PD FBpp0304343|FBgn0004363|CG6647-PE|porin-PE	1.0000	FBpp0079771 type=protein; loc=2L:complement(join(10848544..10848863,10848241..10848468,10847868..10848168)); ID=FBpp0079771; name=porin-PA; parent=FBgn0004363,FBtr0080182; dbxref=FlyBase_Annotation_IDs:CG6647-PA,FlyBase:FBpp0079771,GB_protein:AAF53022.1,REFSEQ:NP_476813,GB_protein:AAF53022; MD5=e98fb50e922a689b02694297d58c4742; length=282; release=r6.09; species=Dmel;;FBpp0079772 type=protein; lo…	27.7	6	0.10	GYNFGLWK+LSLEGNFAPQSGNK+LTTNNFALGYTTK+TSSGIEFNTAGHSNQESGK+VNNASQVGLGYQQK+YQLDDDASVR
153	FBpp0079527|FBgn0267727|CG4799-PA|Pen-PA	1.0000	FBpp0079527 type=protein; loc=2L:join(10057697..10057759,10057821..10058134,10058199..10058769,10058847..10059467); ID=FBpp0079527; name=Pen-PA; parent=FBgn0267727,FBtr0079937; dbxref=FlyBase:FBpp0079527,FlyBase_Annotation_IDs:CG4799-PA,GB_protein:AAF52853.1,REFSEQ:NP_477041,GB_protein:AAF52853,FlyMine:FBpp0079527,modMine:FBpp0079527; MD5=d7e7e91fa9fe3cca56f6dd12013b1888; length=522; release=r6.0…	17.8	6	0.10	EAAWTVSNITAGNQK+IQAVVDSDAVPR+LLQMDEPSIIVPALR+NINDEDLTSPLK+SVGNIVTGTDQQTDVVIASGGLPR+VVQTGLSNLFALAEK
119	FBpp0077397|FBgn0031453|CG9894-PB|Bacc-PB FBpp0077398|FBgn0031453|CG9894-PA|Bacc-PA FBpp0297923|FBgn0031453|CG9894-PC|Bacc-PC FBpp0307124|FBgn0031453|CG9894-PD|Bacc-PD	1.0000	FBpp0077397 type=protein; loc=2L:join(2753415..2753660,2756008..2756170,2756245..2756294); ID=FBpp0077397; name=Bacc-PB; parent=FBgn0031453,FBtr0077713; dbxref=FlyBase:FBpp0077397,FlyBase_Annotation_IDs:CG9894-PB,GB_protein:AAN10413.1,REFSEQ:NP_608706,GB_protein:AAN10413,FlyMine:FBpp0077397; MD5=4c496eb0d3aca50804fbd6d04d9073f1; length=152; release=r6.09; species=Dmel;;FBpp0077398 type=protein; l…	36.8	6	0.11	AAAADAAGDAADNGTSKDGEDAADAAAAAPAK+AAAADAAGDAADNGTSKDGEDAADAAAAAPAKESVK+AAAEDKAAAADAAGDAADNGTSKDGEDAADAAAAAPAK+VAADDVSAVKDDLK
118	FBpp0077362|FBgn0004584|CG3178-PA|Rrp1-PA FBpp0288680|FBgn0004584|CG3178-PB|Rrp1-PB	1.0000	FBpp0077362 type=protein; loc=2L:complement(join(2971256..2972297,2971117..2971194,2970986..2971054,2970714..2970904,2969992..2970651)); ID=FBpp0077362; name=Rrp1-PA; parent=FBgn0004584,FBtr0077678; dbxref=FlyBase:FBpp0077362,FlyBase_Annotation_IDs:CG3178-PA,GB_protein:AAF51175.1,REFSEQ:NP_476841,GB_protein:AAF51175,FlyMine:FBpp0077362,modMine:FBpp0077362; MD5=a34ef74bae2379ed43d7207c05584f5b; le…	11.6	6	0.09	EAVPTLKEQAEPGTISK+ELPAEANGGAEEAAEPPK+ELPAEANGGAEEAAEPPKQR+KLVNLEPR+LADSEIAAALDEPEVDEVPPK+TTNGETAVELEPK
12	FBpp0070730|FBgn0026751|CG4208-PA|XRCC1-PA	1.0000	FBpp0070730 type=protein; loc=X:join(5330102..5330152,5330214..5331470,5331531..5331619,5331682..5332010,5332069..5332187); ID=FBpp0070730; name=XRCC1-PA; parent=FBgn0026751,FBtr0070763; dbxref=FlyBase:FBpp0070730,FlyBase_Annotation_IDs:CG4208-PA,GB_protein:AAF46025.1,REFSEQ:NP_572217,GB_protein:AAF46025,FlyMine:FBpp0070730,modMine:FBpp0070730; MD5=734a689f5326e023a4d81819386066b2; length=614; re…	12.2	6	0.09	ASLLFGDDDEDVKDAEVNAK+GVVLVISGIQNPDR+SPAISATSTAAAIR+SVSPTPLDAKPLDR+TSTSPSPVLNALR
105	FBpp0076359|FBgn0017579|CG6253-PA|RpL14-PA	1.0000	FBpp0076359 type=protein; loc=3L:join(8601035..8601037,8601314..8601415,8601648..8601842,8602103..8602303); ID=FBpp0076359; name=RpL14-PA; parent=FBgn0017579,FBtr0076633; dbxref=FlyBase:FBpp0076359,FlyBase_Annotation_IDs:CG6253-PA,GB_protein:AAF50393.1,REFSEQ:NP_523975,GB_protein:AAF50393,FlyMine:FBpp0076359,modMine:FBpp0076359; MD5=a8770f33c4e9685bb6fcb587b1869f19; length=166; release=r6.09; spe…	29.5	6	0.10	LLTIAFNTLK+LNNLHLTK+LVAIVDVIDQNR+VLVDGPLTGVPR+VSPWSVK
102	FBpp0076182|FBgn0001226|CG4466-PA|Hsp27-PA FBpp0312159|FBgn0001226|CG4466-PB|Hsp27-PB	1.0000	FBpp0076182 type=protein; loc=3L:9384186..9384827; ID=FBpp0076182; name=Hsp27-PA; parent=FBgn0001226,FBtr0076454; dbxref=FlyBase:FBpp0076182,FlyBase_Annotation_IDs:CG4466-PA,GB_protein:AAF50285.1,REFSEQ:NP_524000,GB_protein:AAF50285,FlyMine:FBpp0076182,modMine:FBpp0076182; MD5=924f45e3963a006bd6f95a5dc9fa1999; length=213; release=r6.09; species=Dmel;;FBpp0312159 type=protein; loc=3L:9384186..9384…	26.8	6	0.11	GFDPNEVVSTVSSDGVLTLK+IVQIQQTGPAHLSVK+LLLPNTLGLGR+VVDNTVVVEGK
2	FBpp0070143|FBgn0015288|CG7434-PA|RpL22-PA	1.0000	FBpp0070143 type=protein; loc=X:complement(join(765084..765095,764302..764922,762725..762991)); ID=FBpp0070143; name=RpL22-PA; parent=FBgn0015288,FBtr0070148; dbxref=FlyBase:FBpp0070143,FlyBase_Annotation_IDs:CG7434-PA,GB_protein:AAF45546.1,REFSEQ:NP_477134,GB_protein:AAF45546,FlyMine:FBpp0070143,modMine:FBpp0070143; MD5=a26dc5dfcb32ff692f0397cf729fb53a; length=299; release=r6.09; species=Dmel;	20.4	6	0.10	AAAPAAAAPAPAAAAPAVAKPAPKPK+LIVSSDVHFSK+VNNLGNNVTFER+VVANEKDSYELR
413b	FBpp0088904|FBgn0003721|CG4898-PE|Tm1-PE	0.9954	FBpp0088904 type=protein; loc=3R:join(15284649..15284762,15285229..15285354,15286474..15286564,15288253..15289439,15295113..15295246,15296591..15296708,15299277..15299347,15300747..15300822,15301011..15301073,15303153..15303222,15307590..15307675); ID=FBpp0088904; name=Tm1-PE; parent=FBgn0003721,FBtr0089965; dbxref=FlyBase:FBpp0088904,FlyBase_Annotation_IDs:CG4898-PE,GB_protein:AAN13648.2,REFSEQ:…	6.8	6	0.05	IQLLEEDLER+IQLLEEDLERSEER+IVELEEELR+LSEASQAADESER+RAESEVAALNRR
100	FBpp0075963|FBgn0036126|CG6272-PA|CG6272-PA FBpp0304952|FBgn0036126|CG6272-PB|CG6272-PB	1.0000	FBpp0075963 type=protein; loc=3L:complement(join(11098000..11098110,11097642..11097872)); ID=FBpp0075963; name=CG6272-PA; parent=FBgn0036126,FBtr0076234; dbxref=FlyBase:FBpp0075963,FlyBase_Annotation_IDs:CG6272-PA,GB_protein:AAF50103.1,REFSEQ:NP_648434,GB_protein:AAF50103,FlyMine:FBpp0075963,modMine:FBpp0075963; MD5=3ee8bb72246e1b403d3d81ec16afb869; length=113; release=r6.09; species=Dmel;;FBpp03…	35.4	5	0.08	IIQEILAEPDPDPKDND+KQNDALK+NSDSPLSPHTDDPAYK
95	FBpp0075517|FBgn0267795|CG32138-PA|CG32138-PA FBpp0075518|FBgn0267795|CG32138-PB|CG32138-PB FBpp0113065|FBgn0267795|CG32138-PC|CG32138-PC FBpp0306179|FBgn0267795|CG32138-PD|CG32138-PD	1.0000	FBpp0075517 type=protein; loc=3L:join(14054068..14054343,14061428..14061511,14065072..14065158,14065589..14067268,14067330..14067543,14067612..14067904,14068192..14068746,14068808..14068927,14069892..14070134); ID=FBpp0075517; name=CG32138-PA; parent=FBgn0267795,FBtr0075775; dbxref=FlyBase:FBpp0075517,FlyBase_Annotation_IDs:CG32138-PA,GB_protein:AAF49761.2,REFSEQ:NP_729954,GB_protein:AAF49761,REF…	6.3	5	0.09	LQSLDTLIDTK+LSLENVELLQK+QIDFNEFEER+VLASMDLPPDKAKLLR+VQELEDQLER+YAELESESLTLK
91	FBpp0075312|FBgn0087035|CG7439-PB|AGO2-PB FBpp0075313|FBgn0087035|CG7439-PC|AGO2-PC FBpp0304266|FBgn0087035|CG7439-PE|AGO2-PE	1.0000	FBpp0075312 type=protein; loc=3L:join(15554207..15554222,15554290..15554472,15556850..15558117,15558250..15558338,15558394..15559003,15559100..15560116,15560208..15560578,15560641..15560731); ID=FBpp0075312; name=AGO2-PB; parent=FBgn0087035,FBtr0075559; dbxref=FlyBase:FBpp0075312,FlyBase_Annotation_IDs:CG7439-PB,GB_protein:AAF49619.2,REFSEQ:NP_648775,GB_protein:AAF49619,FlyMine:FBpp0075312,modMin…	8.1	5	0.08	DGVSDGQFPK+FNNVDPGTVVDR+IANDFIVVSTR+NTMYIGADVTHPSPDQR+VDQLGGAVLAYDGK
83	FBpp0074906|FBgn0036762|CG7430-PA|CG7430-PA FBpp0304195|FBgn0036762|CG7430-PB|CG7430-PB	1.0000	FBpp0074906 type=protein; loc=3L:join(17847197..17847238,17847547..17848074,17848138..17849016,17849080..17849145); ID=FBpp0074906; name=CG7430-PA; parent=FBgn0036762,FBtr0075140; dbxref=FlyBase:FBpp0074906,FlyBase_Annotation_IDs:CG7430-PA,GB_protein:AAF49294.1,REFSEQ:NP_649017,GB_protein:AAF49294,FlyMine:FBpp0074906,modMine:FBpp0074906; MD5=da88333728589e9aeb95a103049c2960; length=504; release=r…	11.7	5	0.09	ALTGGIAMLFK+EANVAAAFGKPINF+SGDNVTVSVENAK+TNNDTDGFVK+VGKFPFLANSR
9	FBpp0070422|FBgn0040066|CG17437-PA|wds-PA FBpp0300790|FBgn0040066|CG17437-PB|wds-PB	1.0000	FBpp0070422 type=protein; loc=X:join(2586279..2586549,2586761..2587386,2587441..2587629); ID=FBpp0070422; name=wds-PA; parent=FBgn0040066,FBtr0070438; dbxref=FlyBase:FBpp0070422,FlyBase_Annotation_IDs:CG17437-PA,GB_protein:AAF45791.1,REFSEQ:NP_524984,GB_protein:AAF45791,FlyMine:FBpp0070422,modMine:FBpp0070422; MD5=bba31ef4ee3304320e64e714e0c768c5; length=361; release=r6.09; species=Dmel;;FBpp0300…	18.3	5	0.08	FSPNGEWLASSSADK+LGISDVAWSSDSR+LLVSGSDDKTLK+SSLSVKPNYTLK+TLIDDDNPPVSFVK
62	FBpp0073966|FBgn0000319|CG9012-PA|Chc-PA FBpp0073967|FBgn0000319|CG9012-PB|Chc-PB FBpp0089397|FBgn0000319|CG9012-PC|Chc-PC FBpp0089398|FBgn0000319|CG9012-PD|Chc-PD FBpp0111709|FBgn0000319|CG9012-PE|Chc-PE FBpp0111710|FBgn0000319|CG9012-PF|Chc-PF FBpp0308531|FBgn0000319|CG9012-PG|Chc-PG	1.0000	FBpp0073966 type=protein; loc=X:complement(join(15834123..15834164,15833492..15833699,15828952..15833253,15828716..15828882,15828563..15828649,15828272..15828502)); ID=FBpp0073966; name=Chc-PA; parent=FBgn0000319,FBtr0074179; dbxref=FlyBase:FBpp0073966,FlyBase_Annotation_IDs:CG9012-PA,GB_protein:AAF48522.1,REFSEQ:NP_477042,GB_protein:AAF48522,FlyMine:FBpp0073966,modMine:FBpp0073966; MD5=7e1eb52b2…	3.5	5	0.08	EAIDSYIK+ENQYYDSR+LFTAGQYAEAAK+VAGAMQLYSVER+VANIELYYK+YDTIYLITK
58	FBpp0073918|FBgn0030699|CG8578-PA|CG8578-PA FBpp0309111|FBgn0030699|CG8578-PB|CG8578-PB FBpp0312008|FBgn0030699|CG8578-PC|CG8578-PC	1.0000	FBpp0073918 type=protein; loc=X:join(15845382..15845468,15845642..15845926,15845984..15846347,15846409..15846567,15846957..15847141,15847203..15847313); ID=FBpp0073918; name=CG8578-PA; parent=FBgn0030699,FBtr0074104; dbxref=FlyBase:FBpp0073918,FlyBase_Annotation_IDs:CG8578-PA,GB_protein:AAF48525.2,REFSEQ:NP_573082,GB_protein:AAF48525,FlyMine:FBpp0073918,modMine:FBpp0073918; MD5=e51078d496eea70b66…	15.4	5	0.09	AEQEIANLQSSLAR+AMITNAQLDNDR+INAEDNALDQITK+LAYGGLLNVTR+QQKEQEITADR
49	FBpp0073312|FBgn0030294|CG11750-PA|Pa1-PA	1.0000	FBpp0073312 type=protein; loc=X:join(11359329..11359537,11359604..11359763); ID=FBpp0073312; name=Pa1-PA; parent=FBgn0030294,FBtr0073456; dbxref=FlyBase:FBpp0073312,FlyBase_Annotation_IDs:CG11750-PA,GB_protein:AAF48034.1,REFSEQ:NP_572712,GB_protein:AAF48034,FlyMine:FBpp0073312,modMine:FBpp0073312; MD5=0661be27ee755793eeafdd2bb8b29031; length=122; release=r6.09; species=Dmel;	35.2	5	0.08	ANDFDFSDDVAPTQMR+ELEQATDAIEQEPQK+TANFAGVMETLK
428a	FBpp0307483|FBgn0265003|CG44154-PD|koi-PD FBpp0307484|FBgn0265003|CG44154-PE|koi-PE FBpp0307485|FBgn0265003|CG44154-PF|koi-PF	1.0000	FBpp0307483 type=protein; loc=2R:join(6811929..6812083,6812781..6813116,6813173..6813753,6814037..6814314); ID=FBpp0307483; name=koi-PD; parent=FBgn0265003,FBtr0335515; dbxref=REFSEQ:NP_724502,GB_protein:AAG22207,FlyBase:FBpp0307483,FlyBase_Annotation_IDs:CG44154-PD; MD5=17b1d6f3353b9e2f4bc11187e0caa5de; length=449; release=r6.09; species=Dmel;;FBpp0307484 type=protein; loc=2R:join(6812878..68131…	13.4	5	0.08	DYLNQEQFESLR+SQLETTQNTLNSAQEK+YTQQVNYDSADELDATFGQQK
412a	FBpp0088701|FBgn0050159|CG30159-PB|CG30159-PB FBpp0088702|FBgn0050159|CG30159-PA|CG30159-PA FBpp0290927|FBgn0050159|CG30159-PC|CG30159-PC	1.0000	FBpp0088701 type=protein; loc=2R:6993128..6993847; ID=FBpp0088701; name=CG30159-PB; parent=FBgn0050159,FBtr0089760; dbxref=FlyBase:FBpp0088701,FlyBase_Annotation_IDs:CG30159-PB,GB_protein:AAS64795.1,REFSEQ:NP_995768,GB_protein:AAS64795; MD5=5c7e03a5a217f0beb78792636a404979; length=239; release=r6.09; species=Dmel;;FBpp0088702 type=protein; loc=2R:6993128..6993847; ID=FBpp0088702; name=CG30159-PA;…	11.7	5	0.09	EATFLPLK+FVQDAAAAVK+ILPEIVR+LLDVSETLLK
401a	FBpp0087502|FBgn0004907|CG17870-PD|14-3-3zeta-PD FBpp0087503|FBgn0004907|CG17870-PE|14-3-3zeta-PE FBpp0099540|FBgn0004907|CG17870-PJ|14-3-3zeta-PJ FBpp0305136|FBgn0004907|CG17870-PK|14-3-3zeta-PK FBpp0305137|FBgn0004907|CG17870-PL|14-3-3zeta-PL	1.0000	FBpp0087502 type=protein; loc=2R:join(10104348..10104409,10104717..10104830,10104941..10105067,10105702..10105825,10105941..10106104,10107467..10107622); ID=FBpp0087502; name=14-3-3zeta-PD; parent=FBgn0004907,FBtr0088414; dbxref=FlyBase_Annotation_IDs:CG17870-PD,FlyBase:FBpp0087502,GB_protein:AAM71060.1,REFSEQ:NP_476885,GB_protein:AAM71060; MD5=f196cab6a894ca73c510c5280d765fbc; length=248; releas…	23.0	5	0.10	LAEQSERYDDMAQAMK+NLLSVAYK+NTVVDDSQTAYQDAFDISK+SVTETGVELSNEER
393a	FBpp0085863|FBgn0034345|CG5174-PJ|CG5174-PJ FBpp0085865|FBgn0034345|CG5174-PA|CG5174-PA FBpp0085869|FBgn0034345|CG5174-PB|CG5174-PB FBpp0290371|FBgn0034345|CG5174-PL|CG5174-PL FBpp0297591|FBgn0034345|CG5174-PN|CG5174-PN FBpp0297592|FBgn0034345|CG5174-PO|CG5174-PO FBpp0309317|FBgn0034345|CG5174-PP|CG5174-PP	1.0000	FBpp0085863 type=protein; loc=2R:join(18421544..18421553,18424127..18424251,18424326..18424486,18424607..18424666,18424872..18425034,18425964..18426005); ID=FBpp0085863; name=CG5174-PJ; parent=FBgn0034345,FBtr0086684; dbxref=FlyBase:FBpp0085863,FlyBase_Annotation_IDs:CG5174-PJ,GB_protein:AAM68452.1,REFSEQ:NP_725788,GB_protein:AAM68452,FlyMine:FBpp0085863,modMine:FBpp0085863; MD5=9fdcb2a1ca6480a8b…	29.6	5	0.08	LGITVWK+SIEASVGSAYENVK+TASVFGSITSGISSK+TVYEAPLYQR+VEEEINTLR
364a	FBpp0078298|FBgn0003261|CG10279-PC|Rm62-PC FBpp0078299|FBgn0003261|CG10279-PD|Rm62-PD FBpp0078300|FBgn0003261|CG10279-PB|Rm62-PB FBpp0078301|FBgn0003261|CG10279-PA|Rm62-PA FBpp0078302|FBgn0003261|CG10279-PE|Rm62-PE FBpp0078303|FBgn0003261|CG10279-PF|Rm62-PF FBpp0291159|FBgn0003261|CG10279-PH|Rm62-PH FBpp0291753|FBgn0003261|CG10279-PI|Rm62-PI	1.0000	FBpp0078298 type=protein; loc=3R:complement(join(6005206..6005216,6004017..6005126,6003673..6003911,6001558..6001736,6001163..6001360)); ID=FBpp0078298; name=Rm62-PC; parent=FBgn0003261,FBtr0078649; dbxref=FlyBase:FBpp0078298,FlyBase_Annotation_IDs:CG10279-PC,GB_protein:AAN14332.1,REFSEQ:NP_731033,GB_protein:AAN14332; MD5=91fd1a2ab1e8d5284cd393f1f664c60d; length=578; release=r6.09; species=Dmel;;…	12.9	5	0.07	EANQEINPALENLAR+GDGPIALVLAPTR+IVSQIRPDRQTLMWSATWPK+MLDMGFEPQIR+TLLSDIYDTSESPGK
363a	FBpp0078212|FBgn0037207|CG11100-PB|Mes2-PB	1.0000	FBpp0078212 type=protein; loc=3L:join(22945787..22945940,22946270..22946570,22950532..22951390); ID=FBpp0078212; name=Mes2-PB; parent=FBgn0037207,FBtr0078561; dbxref=FlyBase:FBpp0078212,FlyBase_Annotation_IDs:CG11100-PB,GB_protein:AAF51886.1,REFSEQ:NP_730768,GB_protein:AAF51886,FlyMine:FBpp0078212,modMine:FBpp0078212; MD5=941d626e276886aea6878cd83132c435; length=437; release=r6.09; species=Dmel;	14.9	5	0.08	GSPNVGVDDVVMSR+LEPHPLAAATAMPSQK+LSNSFNESASVLNLSK+QQQGVASGGLDLPPPQTVR
352a	FBpp0074500|FBgn0261593|CG14206-PB|RpS10b-PB FBpp0074501|FBgn0261593|CG14206-PC|RpS10b-PC FBpp0300512|FBgn0261593|CG14206-PD|RpS10b-PD FBpp0310720|FBgn0261593|CG14206-PE|RpS10b-PE	1.0000	FBpp0074500 type=protein; loc=X:19598434..19598916; ID=FBpp0074500; name=RpS10b-PB; parent=FBgn0261593,FBtr0074731; dbxref=FlyBase:FBpp0074500,FlyBase_Annotation_IDs:CG14206-PB,GB_protein:AAF48978.2,REFSEQ:NP_728273,GB_protein:AAF48978,FlyMine:FBpp0074500,modMine:FBpp0074500; MD5=0ae8e030c62f6023a9a1cee4231259cf; length=160; release=r6.09; species=Dmel;;FBpp0074501 type=protein; loc=X:19598434..1…	20.0	5	0.09	GDVGPGAGEVEFR+KGDVGPGAGEVEFR+TGEDRSAYR+VAIYEYLFK
333a	FBpp0070672|FBgn0011760|CG6998-PB|ctp-PB FBpp0070674|FBgn0011760|CG6998-PA|ctp-PA FBpp0070675|FBgn0011760|CG6998-PC|ctp-PC FBpp0297908|FBgn0011760|CG6998-PE|ctp-PE	1.0000	FBpp0070672 type=protein; loc=X:join(4691737..4691844,4698297..4698458); ID=FBpp0070672; name=ctp-PB; parent=FBgn0011760,FBtr0070704; dbxref=FlyBase:FBpp0070672,FlyBase_Annotation_IDs:CG6998-PB,GB_protein:AAN09126.1,REFSEQ:NP_726942,GB_protein:AAN09126; MD5=51cf7080fd90465ac24cfd2c98f02179; length=89; release=r6.09; species=Dmel;;FBpp0070674 type=protein; loc=X:join(4691737..4691844,4698297..4698…	27.0	5	0.08	DIAAYIK+DIAAYIKK+NFGSYVTHETR+YNIEKDIAAYIK
327	sp|HBA_HUMAN|	1.0000	sp HBA_HUMAN	17.7	5	0.08	MFLSFPTTK+TYFPHFDLSHGSAQVK
33	FBpp0072135|FBgn0025352|CG4581-PA|Thiolase-PA	1.0000	FBpp0072135 type=protein; loc=2R:complement(join(23868462..23868525,23868053..23868212,23867820..23867994,23866753..23867763)); ID=FBpp0072135; name=Thiolase-PA; parent=FBgn0025352,FBtr0072226; dbxref=FlyBase:FBpp0072135,FlyBase_Annotation_IDs:CG4581-PA,GB_protein:AAF47083.1,REFSEQ:NP_477378,GB_protein:AAF47083,FlyMine:FBpp0072135,modMine:FBpp0072135; MD5=4c65024f55cc2ed72c1614ca8501ff36; length=…	16.0	5	0.09	GYFTDLVPFK+KVQCRALSAAVANPQPK+LASAFNVSR+NSQNIVLVDGVR+TPFLTSGTTYSK+VSGVDQIVDKDNGIR
314	FBpp0288710|FBgn0019960|CG6455-PC|Mitofilin-PC FBpp0307186|FBgn0019960|CG6455-PD|Mitofilin-PD FBpp0307187|FBgn0019960|CG6455-PE|Mitofilin-PE	1.0000	FBpp0288710 type=protein; loc=3R:complement(join(22022887..22022931,22022400..22022629,22021793..22022266,22021584..22021732,22020825..22021520,22020450..22020608,22020104..22020392,22019860..22020037)); ID=FBpp0288710; name=Mitofilin-PC; parent=FBgn0019960,FBtr0290271; dbxref=FlyBase:FBpp0288710,FlyBase_Annotation_IDs:CG6455-PC,REFSEQ:NP_524444,GB_protein:AAF55943,FlyMine:FBpp0288710,modMine:FBp…	7.8	5	0.08	AVENGENSLWTTLK+EYNVAIGVLK+GVYPEDALR+LDTYDILNR+SGIETVTSTVDSVTSK
311	FBpp0111615|FBgn0085446|CG34417-PC|CG34417-PC FBpp0111616|FBgn0085446|CG34417-PD|CG34417-PD FBpp0111618|FBgn0085446|CG34417-PF|CG34417-PF FBpp0111619|FBgn0085446|CG34417-PH|CG34417-PH FBpp0290538|FBgn0085446|CG34417-PI|CG34417-PI FBpp0290539|FBgn0085446|CG34417-PJ|CG34417-PJ FBpp0292303|FBgn0085446|CG34417-PK|CG34417-PK FBpp0292304|FBgn0085446|CG34417-PL|CG34417-PL FBpp0307650|FBgn0085446|CG34417…	1.0000	FBpp0111615 type=protein; loc=X:join(6543104..6543160,6551906..6552293,6552639..6554782); ID=FBpp0111615; name=CG34417-PC; parent=FBgn0085446,FBtr0112703; dbxref=FlyBase:FBpp0111615,FlyBase_Annotation_IDs:CG34417-PC,REFSEQ:NP_001096892,GB_protein:ABW09345,FlyMine:FBpp0111615,modMine:FBpp0111615; MD5=424a721b8988f03fea510f748f9bfd1b; length=862; release=r6.09; species=Dmel;;FBpp0111616 type=protei…	7.9	5	0.09	EAPTPSWEQPATR+RLPDGTIVK+TQLQETVVFGDETSGR+TTTTSEPLTRRQLQK+VVSSSSTVEYGDEPR
308	FBpp0110147|FBgn0052699|CG32699-PB|LPCAT-PB	1.0000	FBpp0110147 type=protein; loc=X:complement(join(9579482..9579682,9574901..9575046,9574347..9574832,9574132..9574269,9573579..9573855,9573404..9573505,9573185..9573326,9573008..9573117)); ID=FBpp0110147; name=LPCAT-PB; parent=FBgn0052699,FBtr0110850; dbxref=FlyBase:FBpp0110147,FlyBase_Annotation_IDs:CG32699-PB,REFSEQ:NP_001036265,GB_protein:ABI30972,FlyMine:FBpp0110147,modMine:FBpp0110147; MD5=649…	6.4	5	0.08	ETADIPLLGK+IINYAQPIYVQR+IPFPGDIVEIER
306	FBpp0099758|FBgn0004407|CG33650-PA|DNApol-gamma35-PA	1.0000	FBpp0099758 type=protein; loc=2L:complement(join(13831938..13832628,13831489..13831883)); ID=FBpp0099758; name=DNApol-gamma35-PA; parent=FBgn0004407,FBtr0091627; dbxref=FlyBase_Annotation_IDs:CG33650-PA,FlyBase:FBpp0099758,GI:22946437,GB_protein:AAF53341.2,REFSEQ:NP_001027262,GB_protein:AAF53341,FlyMine:FBpp0099758,modMine:FBpp0099758; MD5=4ae749ac2e0f2f353781b2c6af4410f9; length=361; release=r6.…	13.3	5	0.08	FSFPQSQQFR+SLASAGFFR+TGEIVQPTVIR+TSYGDAGEVTVEQLSLVR
303	FBpp0089046|FBgn0001991|CG4894-PD|Ca-alpha1D-PD FBpp0089047|FBgn0001991|CG4894-PC|Ca-alpha1D-PC FBpp0089048|FBgn0001991|CG4894-PB|Ca-alpha1D-PB FBpp0089049|FBgn0001991|CG4894-PA|Ca-alpha1D-PA FBpp0304336|FBgn0001991|CG4894-PE|Ca-alpha1D-PE FBpp0304337|FBgn0001991|CG4894-PF|Ca-alpha1D-PF FBpp0304338|FBgn0001991|CG4894-PG|Ca-alpha1D-PG FBpp0304339|FBgn0001991|CG4894-PH|Ca-alpha1D-PH FBpp0304340|FBg…	1.0000	FBpp0089046 type=protein; loc=2L:join(16170708..16171048,16171972..16173248,16173319..16173544,16173718..16173823,16174057..16174196,16174416..16174522,16174855..16175007,16175435..16175616,16175717..16176236,16176300..16176525,16176592..16176802,16176865..16177074,16177133..16177251,16177336..16177394,16178375..16178492,16178907..16179036,16179201..16179367,16179459..16179546,16180139..16180246,…	1.8	5	0.06	ILRVLRVLRPLR+SAFNLLDLLVVCVSLISLVSSSNAISVVKILRVLR
288	FBpp0087514|FBgn0033482|CG1371-PA|CG1371-PA	1.0000	FBpp0087514 type=protein; loc=2R:complement(join(10075463..10075605,10074796..10075342,10073760..10074645,10073181..10073359,10072154..10073118,10071211..10072090)); ID=FBpp0087514; name=CG1371-PA; parent=FBgn0033482,FBtr0088428; dbxref=GB_protein:AAF58849.1,FlyBase:FBpp0087514,FlyBase_Annotation_IDs:CG1371-PA,REFSEQ:NP_610551,GB_protein:AAF58849,FlyMine:FBpp0087514,modMine:FBpp0087514; MD5=ee04e…	4.8	5	0.07	DAPVNGITFSQLR+LPSTTFVADR+VAETDAQGSYTLENLK+VANEDVRDINLVAISPLK
279	FBpp0086795|FBgn0014877|CG6155-PA|Roe1-PA	1.0000	FBpp0086795 type=protein; loc=2R:join(13554181..13554266,13554387..13554681,13555027..13555287); ID=FBpp0086795; name=Roe1-PA; parent=FBgn0014877,FBtr0087675; dbxref=FlyBase:FBpp0086795,FlyBase_Annotation_IDs:CG6155-PA,GB_protein:AAF58354.1,REFSEQ:NP_610886,GB_protein:AAF58354,FlyMine:FBpp0086795,modMine:FBpp0086795; MD5=6eccc9cf1550718320e4a1b07cfe837e; length=213; release=r6.09; species=Dmel;	19.7	5	0.09	ASLLQVFK+HGLEPLDPINQK+NLYEGLTMTR+TVEPNTVVEVTK
28	FBpp0071892|FBgn0003062|CG9888-PA|Fib-PA	1.0000	FBpp0071892 type=protein; loc=2R:complement(join(23074582..23074594,23074024..23074463,23073061..23073642)); ID=FBpp0071892; name=Fib-PA; parent=FBgn0003062,FBtr0071982; dbxref=FlyBase:FBpp0071892,FlyBase_Annotation_IDs:CG9888-PA,GB_protein:AAF46950.1,REFSEQ:NP_523817,GB_protein:AAF46950,FlyMine:FBpp0071892,modMine:FBpp0071892; MD5=19665765e4e9749a82627001f88e480a; length=344; release=r6.09; spec…	14.8	5	0.09	ISVETNGEKIEYR+LKPQEQLTLEPYER+NFVPGSEVYGEKR+TNIIPIIEDAR
268	FBpp0086269|FBgn0034138|CG8332-PA|RpS15-PA FBpp0086270|FBgn0034138|CG8332-PB|RpS15-PB	1.0000	FBpp0086269 type=protein; loc=2R:complement(join(16571189..16571197,16570917..16571005,16570626..16570848,16570259..16570384)); ID=FBpp0086269; name=RpS15-PA; parent=FBgn0034138,FBtr0087123; dbxref=FlyBase:FBpp0086269,FlyBase_Annotation_IDs:CG8332-PA,GB_protein:AAF57984.1,REFSEQ:NP_611136,GB_protein:AAF57984,FlyMine:FBpp0086269,modMine:FBpp0086269; MD5=dfe1be0f7a42b717525ecab027c7c122; length=148…	21.8	5	0.08	EAPPNEKPEIVK+KEAPPNEKPEIVK+NMIIVPEMTGSIIGVYNGK
262	FBpp0085796|FBgn0010551|CG15081-PC|Phb2-PC FBpp0085797|FBgn0010551|CG15081-PB|Phb2-PB FBpp0085798|FBgn0010551|CG15081-PA|Phb2-PA FBpp0111774|FBgn0010551|CG15081-PD|Phb2-PD FBpp0111775|FBgn0010551|CG15081-PE|Phb2-PE FBpp0111776|FBgn0010551|CG15081-PF|Phb2-PF	1.0000	FBpp0085796 type=protein; loc=2R:join(18819633..18819765,18820196..18820542,18820605..18820838,18821041..18821118,18821184..18821291); ID=FBpp0085796; name=Phb2-PC; parent=FBgn0010551,FBtr0086614; dbxref=FlyBase:FBpp0085796,FlyBase_Annotation_IDs:CG15081-PC,GB_protein:AAM68447.1,GB_protein:AAM68447,REFSEQ:NP_725832,GB_protein:AAM68447; MD5=f3577dbaa7059493d393d38b3f6cb5db; length=299; release=r6.…	13.7	5	0.08	AVFFVER+FNASQLITQR+LGGIQSDIYSEGLHVR+QQVSLLIR
246	FBpp0085054|FBgn0028646|CG2139-PC|aralar1-PC FBpp0085055|FBgn0028646|CG2139-PB|aralar1-PB FBpp0085056|FBgn0028646|CG2139-PA|aralar1-PA FBpp0085057|FBgn0028646|CG2139-PD|aralar1-PD FBpp0297541|FBgn0028646|CG2139-PE|aralar1-PE FBpp0303322|FBgn0028646|CG2139-PF|aralar1-PF	1.0000	FBpp0085054 type=protein; loc=3R:complement(join(30455651..30455716,30449807..30449959,30449046..30449208,30448896..30448987,30448635..30448829,30448346..30448569,30447412..30447578,30447230..30447348,30446564..30447173,30446205..30446503)); ID=FBpp0085054; name=aralar1-PC; parent=FBgn0028646,FBtr0085692; dbxref=FlyBase:FBpp0085054,FlyBase_Annotation_IDs:CG2139-PC,GB_protein:AAF57048.1,REFSEQ:NP_…	8.4	5	0.08	AAVPLLAGVESK+IPFSLDGPFIK+LQVAGEIASGSK+SGQTTYTGVWDATK+TAFQLFDR
245	FBpp0085020|FBgn0082582|CG1539-PE|tmod-PE FBpp0085021|FBgn0082582|CG1539-PD|tmod-PD FBpp0085022|FBgn0082582|CG1539-PF|tmod-PF FBpp0085023|FBgn0082582|CG1539-PC|tmod-PC FBpp0085024|FBgn0082582|CG1539-PA|tmod-PA FBpp0085025|FBgn0082582|CG1539-PB|tmod-PB FBpp0112393|FBgn0082582|CG1539-PG|tmod-PG FBpp0291320|FBgn0082582|CG1539-PH|tmod-PH FBpp0291321|FBgn0082582|CG1539-PI|tmod-PI FBpp0291322|FBgn00825…	1.0000	FBpp0085020 type=protein; loc=3R:join(30533286..30533507,30571809..30571961,30572023..30572535,30572599..30572850,30572925..30573072,30577179..30577210); ID=FBpp0085020; name=tmod-PE; parent=FBgn0082582,FBtr0085658; dbxref=FlyBase:FBpp0085020,FlyBase_Annotation_IDs:CG1539-PE,GB_protein:AAN14242.1,REFSEQ:NP_733383,GB_protein:AAN14242; MD5=e996c3da52b1d24c82bcb8c88ff492f4; length=439; release=r6.09…	19.6	5	0.08	EVDPDDNFLPPDQR+GQPVGLGWDGITK+QAIETPDQPEFEPFVQGK+TALLLAAAIEK+VLNVETNFISPPVIVK
220	FBpp0083683|FBgn0003676|CG5374-PB|T-cp1-PB FBpp0083684|FBgn0003676|CG5374-PA|T-cp1-PA	1.0000	FBpp0083683 type=protein; loc=3R:complement(join(22491259..22491331,22490868..22491021,22489922..22490812,22489303..22489858)); ID=FBpp0083683; name=T-cp1-PB; parent=FBgn0003676,FBtr0084290; dbxref=FlyBase:FBpp0083683,FlyBase_Annotation_IDs:CG5374-PB,GB_protein:AAN13906.1,REFSEQ:NP_732748,GB_protein:AAN13906,FlyMine:FBpp0083683,modMine:FBpp0083683; MD5=5db5fade362b566973c98af35e11bcaf; length=557…	7.7	5	0.09	AAASIILR+EQLAIAEFAK+SSLGPVGLDK+TQNVMAALSISNIVK
22	FBpp0071226|FBgn0030086|CG7033-PA|CG7033-PA	1.0000	FBpp0071226 type=protein; loc=X:join(9089596..9089598,9090488..9091177,9091410..9092037,9092110..9092396); ID=FBpp0071226; name=CG7033-PA; parent=FBgn0030086,FBtr0071289; dbxref=FlyBase:FBpp0071226,FlyBase_Annotation_IDs:CG7033-PA,GB_protein:AAF46442.2,REFSEQ:NP_572524,GB_protein:AAF46442,FlyMine:FBpp0071226,modMine:FBpp0071226; MD5=5cd8081ca04f749c775babd3a6f1efb7; length=535; release=r6.09; spe…	6.4	5	0.08	GATQQILDEADR+ILIANTPMDTDKIK+NDLLNIAR
203	FBpp0082123|FBgn0016693|CG6148-PA|Past1-PA FBpp0082124|FBgn0016693|CG6148-PB|Past1-PB	1.0000	FBpp0082123 type=protein; loc=3R:join(12697513..12697538,12698119..12699335,12703639..12703812,12703876..12704081); ID=FBpp0082123; name=Past1-PA; parent=FBgn0016693,FBtr0082654; dbxref=FlyBase:FBpp0082123,FlyBase_Annotation_IDs:CG6148-PA,GB_protein:AAN13552.1,REFSEQ:NP_731737,GB_protein:AAN13552,FlyMine:FBpp0082123,modMine:FBpp0082123; MD5=90bfa61d512e01438d313ad1097fc223; length=540; release=r6…	7.9	5	0.09	LFEDEEQDLFR+TDGIFNGLGPVDGK+VLQTPEVAR+YGNAFLNR
201	FBpp0081910|FBgn0002906|CG6920-PA|Blm-PA	1.0000	FBpp0081910 type=protein; loc=3R:complement(join(11741564..11741657,11739205..11741513,11738319..11739141,11737026..11738263)); ID=FBpp0081910; name=Blm-PA; parent=FBgn0002906,FBtr0082434; dbxref=FlyBase:FBpp0081910,FlyBase_Annotation_IDs:CG6920-PA,GB_protein:AAF54691.1,REFSEQ:NP_524319,GB_protein:AAF54691,FlyMine:FBpp0081910,modMine:FBpp0081910; MD5=05089244c4caff9d0c50ef36c8cba3a0; length=1487;…	4.1	5	0.08	ENEIPTKPATASLER+FQDTLDTLNSNNYISR+LLYVTPEK+SIEGYYQEAGR+TQLVQNSLDKK
196	FBpp0081811|FBgn0037850|CG14695-PA|CG14695-PA	1.0000	FBpp0081811 type=protein; loc=3R:complement(10878404..10879273); ID=FBpp0081811; name=CG14695-PA; parent=FBgn0037850,FBtr0082335; dbxref=FlyBase:FBpp0081811,FlyBase_Annotation_IDs:CG14695-PA,GB_protein:AAF54574.1,REFSEQ:NP_650032,GB_protein:AAF54574,FlyMine:FBpp0081811,modMine:FBpp0081811; MD5=1cf7e878b5e30070a0a504a0cc6f4c65; length=289; release=r6.09; species=Dmel;	16.6	5	0.08	ANNYLGVGFTR+FTFDGPK+LLASEDLPIVIVDK+NRQPELIDFDADGEPR
194	FBpp0081584|FBgn0027338|CG9423-PA|Kap-alpha3-PA FBpp0081585|FBgn0027338|CG9423-PB|Kap-alpha3-PB FBpp0081586|FBgn0027338|CG9423-PC|Kap-alpha3-PC FBpp0290407|FBgn0027338|CG9423-PD|Kap-alpha3-PD	1.0000	FBpp0081584 type=protein; loc=3R:complement(join(9577208..9577267,9576768..9577148,9575877..9576707,9575636..9575812,9575474..9575569)); ID=FBpp0081584; name=Kap-alpha3-PA; parent=FBgn0027338,FBtr0082106; dbxref=FlyBase:FBpp0081584,FlyBase_Annotation_IDs:CG9423-PA,GB_protein:AAF54408.1,REFSEQ:NP_731377,GB_protein:AAF54408; MD5=7c89f9db717ba92f5f8f808941be523e; length=514; release=r6.09; species=D…	9.5	5	0.09	AAADATKPEQQLAAVQAAR+EQVFTLIK+LIPLLGNSEVK+LQSHENVEIYK
193	FBpp0081568|FBgn0002431|CG9484-PA|hyd-PA FBpp0308671|FBgn0002431|CG9484-PB|hyd-PB	1.0000	FBpp0081568 type=protein; loc=3R:complement(join(9725464..9725525,9724480..9724677,9724137..9724416,9723860..9724077,9723561..9723799,9723308..9723498,9719720..9723220,9719477..9719621,9719164..9719397,9718631..9719103,9718331..9718541,9717530..9718276,9716517..9717473,9716374..9716450,9715991..9716316,9715724..9715930,9715521..9715668,9715224..9715454,9714952..9715164)); ID=FBpp0081568; name=hyd…	2.4	5	0.09	LGSPTYTFDLAQR+NVSTAATGATGNNSVISNRK+VELISANFIR+VVLMETDDSLPSTSK+VYETVPIDSSK
168	FBpp0079893|FBgn0032397|CG6756-PA|Tom70-PA FBpp0079894|FBgn0032397|CG6756-PB|Tom70-PB FBpp0079895|FBgn0032397|CG6756-PC|Tom70-PC	1.0000	FBpp0079893 type=protein; loc=2L:complement(join(12037155..12038130,12036271..12037064)); ID=FBpp0079893; name=Tom70-PA; parent=FBgn0032397,FBtr0080309; dbxref=FlyBase:FBpp0079893,FlyBase_Annotation_IDs:CG6756-PA,GB_protein:AAF53148.2,REFSEQ:NP_609536,GB_protein:AAF53148,FlyMine:FBpp0079893,modMine:FBpp0079893; MD5=e8b1482c65ac2a5ee7a6c2be549f0d73; length=589; release=r6.09; species=Dmel;;FBpp007…	8.8	5	0.07	AALYIQLDQR+LSLLAGDQR+SFIADPLQTMK+SQAELVHVYSLR+TDMAIFYQNR
161	FBpp0079642|FBgn0053303|CG33303-PA|CG33303-PA FBpp0304506|FBgn0053303|CG33303-PB|CG33303-PB	1.0000	FBpp0079642 type=protein; loc=2L:complement(join(10375148..10375733,10374301..10375091)); ID=FBpp0079642; name=CG33303-PA; parent=FBgn0053303,FBtr0080052; dbxref=FlyBase:FBpp0079642,FlyBase_Annotation_IDs:CG33303-PA,GB_protein:AAS64675.1,REFSEQ:NP_995680,GB_protein:AAS64675,FlyMine:FBpp0079642,modMine:FBpp0079642; MD5=4730c7d543cc804b2f0a4e3a3e917471; length=458; release=r6.09; species=Dmel;;FBpp…	14.0	5	0.09	LSSSNILSHTQVKPFSVSSNK+LSTPYSISR+QTFIVETVASK+TLDLTSQLVK+TYLPASASGVYYR
157	FBpp0079583|FBgn0032223|CG5034-PA|GATAd-PA FBpp0305310|FBgn0032223|CG5034-PB|GATAd-PB FBpp0305311|FBgn0032223|CG5034-PC|GATAd-PC	1.0000	FBpp0079583 type=protein; loc=2L:join(10334075..10334812,10335781..10335924,10336022..10336883,10336945..10337072,10337141..10337293,10337368..10337596,10338019..10338116,10338232..10338408); ID=FBpp0079583; name=GATAd-PA; parent=FBgn0032223,FBtr0079993; dbxref=FlyBase:FBpp0079583,FlyBase_Annotation_IDs:CG5034-PA,GB_protein:AAF52916.2,REFSEQ:NP_609383,GB_protein:AAF52916,FlyMine:FBpp0079583,modMi…	12.0	5	0.09	EIDDTETPAAAALK+IEISNQEMPAHSLYPSLFKSITMK+LDSSIQPGLDR+NINLFNAIPGAQK+SQSSSDHEHIEYSGETPSPSASLSQSQTK+VPEEPIALLK
152	FBpp0079520|FBgn0043456|CG4747-PA|CG4747-PA FBpp0292905|FBgn0043456|CG4747-PB|CG4747-PB FBpp0310306|FBgn0043456|CG4747-PC|CG4747-PC	1.0000	FBpp0079520 type=protein; loc=2L:join(10004047..10004126,10004535..10004571,10005424..10005506,10005568..10006417,10006475..10006585,10006908..10007178,10007255..10007341,10007414..10007503,10007567..10007766); ID=FBpp0079520; name=CG4747-PA; parent=FBgn0043456,FBtr0079930; dbxref=FlyBase:FBpp0079520,FlyBase_Annotation_IDs:CG4747-PA,GB_protein:AAF52846.3,REFSEQ:NP_609336,GB_protein:AAF52846,FlyMi…	10.3	5	0.07	DVSGEALQDADEASSTPTGR+GDFNPQQPLSHMQR+LGYSEHDSSAVFVR+YIDDPAEVDEQVNK
148	FBpp0079484|FBgn0011272|CG4651-PA|RpL13-PA FBpp0099517|FBgn0011272|CG4651-PB|RpL13-PB FBpp0302626|FBgn0011272|CG4651-PC|RpL13-PC	1.0000	FBpp0079484 type=protein; loc=2L:join(9967635..9967877,9967939..9968247,9968317..9968421); ID=FBpp0079484; name=RpL13-PA; parent=FBgn0011272,FBtr0079888; dbxref=GB_protein:AAF52842.1,FlyBase:FBpp0079484,FlyBase_Annotation_IDs:CG4651-PA,REFSEQ:NP_523530,GB_protein:AAF52842; MD5=6aea7ab718156ab77fd20fc1241572d5; length=218; release=r6.09; species=Dmel;;FBpp0099517 type=protein; loc=2L:join(9967635.…	20.2	5	0.08	GAGIGANFAK+GFTLEELK+GPVLPIKNEQPAVVEFR+LILFPINEK
143	FBpp0079279|FBgn0027932|CG13388-PA|Akap200-PA FBpp0079280|FBgn0027932|CG13388-PC|Akap200-PC FBpp0079281|FBgn0027932|CG13388-PB|Akap200-PB FBpp0079282|FBgn0027932|CG13388-PD|Akap200-PD FBpp0309213|FBgn0027932|CG13388-PE|Akap200-PE FBpp0309214|FBgn0027932|CG13388-PF|Akap200-PF FBpp0309215|FBgn0027932|CG13388-PG|Akap200-PG	1.0000	FBpp0079279 type=protein; loc=2L:join(8426911..8427093,8427158..8427553,8427615..8428067,8428320..8429462,8430281..8430367); ID=FBpp0079279; name=Akap200-PA; parent=FBgn0027932,FBtr0079664; dbxref=FlyBase:FBpp0079279,FlyBase_Annotation_IDs:CG13388-PA,GB_protein:AAF52674.3,REFSEQ:NP_477460,GB_protein:AAF52674,FlyMine:FBpp0079279,modMine:FBpp0079279; MD5=92f320b9008efd2f1e8788b9234acb00; length=753…	16.1	5	0.06	EAAAGEDITPLADESIK+IDVDQKTDAPAVNGDAATPK+SAAVAEGGDAVAETAK+SAAVAEGGDAVAETAKGEEGSPK
141	FBpp0079167|FBgn0011230|CG14472-PA|poe-PA FBpp0305301|FBgn0011230|CG14472-PB|poe-PB	1.0000	FBpp0079167 type=protein; loc=2L:complement(join(8071448..8071566,8071172..8071266,8070636..8071048,8068214..8070380,8067625..8068152,8061570..8067555,8061308..8061512,8060566..8061258,8058841..8060504,8058302..8058784,8056309..8058244,8054657..8056253,8054511..8054593)); ID=FBpp0079167; name=poe-PA; parent=FBgn0011230,FBtr0079545; dbxref=FlyBase:FBpp0079167,FlyBase_Annotation_IDs:CG14472-PA,GB_p…	1.0	5	0.05	EEDWPISLFDYLR+SGSEAGTAPTTPIAR+SLYLPLTQVEATAVK+SSLPVGQPVLTR
139	FBpp0078997|FBgn0026196|CG10206-PA|nop5-PA	1.0000	FBpp0078997 type=protein; loc=2L:complement(join(6917341..6918611,6916898..6917162)); ID=FBpp0078997; name=nop5-PA; parent=FBgn0026196,FBtr0079369; dbxref=FlyBase:FBpp0078997,FlyBase_Annotation_IDs:CG10206-PA,GB_protein:AAF52455.2,REFSEQ:NP_477412,GB_protein:AAF52455,FlyMine:FBpp0078997,modMine:FBpp0078997; MD5=927705a12a71536536d1eea6c514361a; length=511; release=r6.09; species=Dmel;	18.0	5	0.08	FNDTTEALAAATAAVEGK+IITDNIAFVK+LIAHAGSLINLAK+LLVDDVQSSLLVADAKLGTAIK+QQADSLLGGLPK+SEVFTYQPEADNTLNVK
138	FBpp0078918|FBgn0031830|CG11015-PA|COX5B-PA FBpp0309852|FBgn0031830|CG11015-PB|COX5B-PB	1.0000	FBpp0078918 type=protein; loc=2L:join(6557903..6557984,6558418..6558591,6558939..6559045); ID=FBpp0078918; name=COX5B-PA; parent=FBgn0031830,FBtr0079288; dbxref=FlyBase:FBpp0078918,FlyBase_Annotation_IDs:CG11015-PA,GB_protein:AAF52402.1,REFSEQ:NP_609046,GB_protein:AAF52402,FlyMine:FBpp0078918,modMine:FBpp0078918; MD5=e7613afadd5a9bbbda5b81dab4455c96; length=120; release=r6.09; species=Dmel;;FBpp0…	20.0	5	0.08	AAGNDNPFDMK+ENPNLIPSAFDAR
127	FBpp0078150|FBgn0027086|CG11471-PA|Aats-ile-PA FBpp0078151|FBgn0027086|CG11471-PC|Aats-ile-PC FBpp0078152|FBgn0027086|CG11471-PD|Aats-ile-PD	1.0000	FBpp0078150 type=protein; loc=3L:join(22288797..22288939,22289004..22290255,22290313..22291163,22291229..22291721,22291783..22292733); ID=FBpp0078150; name=Aats-ile-PA; parent=FBgn0027086,FBtr0078498; dbxref=FlyBase:FBpp0078150,FlyBase_Annotation_IDs:CG11471-PA,GB_protein:AAF51822.2,REFSEQ:NP_730716,GB_protein:AAF51822,FlyMine:FBpp0078150,modMine:FBpp0078150; MD5=569e292448c5a4f522b244946d0fe388;…	4.0	5	0.08	LSAGYELSPAPYSK+LYLINSPVVR+SPSGDETVVIGSIK+YADEWENVVTR
124	FBpp0077716|FBgn0002593|CG4087-PA|RpLP1-PA FBpp0304265|FBgn0002593|CG4087-PB|RpLP1-PB	1.0000	FBpp0077716 type=protein; loc=2L:join(420075..420146,420292..420558); ID=FBpp0077716; name=RpLP1-PA; parent=FBgn0002593,FBtr0078056; dbxref=FlyBase:FBpp0077716,FlyBase_Annotation_IDs:CG4087-PA,GB_protein:AAF51499.1,REFSEQ:NP_476630,GB_protein:AAF51499,FlyMine:FBpp0077716,modMine:FBpp0077716; MD5=14996ea00a002e01173b79d94ab23b2f; length=112; release=r6.09; species=Dmel;;FBpp0304265 type=protein; l…	42.9	5	0.09	AANVEVEPYWPGLFAK+DLITNIGSGVGAAPAGGAAPAAAAAAPAAESK
122	FBpp0077654|FBgn0261938|CG4644-PA|mtRNApol-PA FBpp0304562|FBgn0261938|CG4644-PB|mtRNApol-PB	1.0000	FBpp0077654 type=protein; loc=2L:complement(join(1108016..1108202,1107812..1107949,1107373..1107757,1107161..1107316,1106356..1107106,1105159..1106298,1103879..1105101,1103691..1103820)); ID=FBpp0077654; name=mtRNApol-PA; parent=FBgn0261938,FBtr0077989; dbxref=FlyBase:FBpp0077654,FlyBase_Annotation_IDs:CG4644-PA,GB_protein:AAF51421.1,REFSEQ:NP_608565,GB_protein:AAF51421,FlyMine:FBpp0077654,modMin…	4.9	5	0.08	GYTAAQLEQLAR+LAEGSETFSPTVGQLYK+QVIANPEEVQNILK+TLDASHFADILIK+VNTQLLDVIIK
110	FBpp0076840|FBgn0029118|CG10622-PA|Sucb-PA FBpp0311088|FBgn0029118|CG10622-PC|Sucb-PC	1.0000	FBpp0076840 type=protein; loc=3L:complement(join(5563493..5563543,5563266..5563395,5563085..5563184,5561902..5562871)); ID=FBpp0076840; name=Sucb-PA; parent=FBgn0029118,FBtr0077134; dbxref=FlyBase:FBpp0076840,FlyBase_Annotation_IDs:CG10622-PA,GB_protein:AAF50771.1,REFSEQ:NP_651963,GB_protein:AAF50771,FlyMine:FBpp0076840,modMine:FBpp0076840; MD5=4e0b921c04cd8481b37d8065ba078e98; length=416; releas…	12.5	5	0.08	AFEILTADPK+LQLNVPLVVR+NSGLPIQTASDLDDAAHK+SEVLSLTQQMIGNR
101	FBpp0076181|FBgn0001224|CG4463-PA|Hsp23-PA FBpp0301282|FBgn0001224|CG4463-PB|Hsp23-PB	1.0000	FBpp0076181 type=protein; loc=3L:9381998..9382558; ID=FBpp0076181; name=Hsp23-PA; parent=FBgn0001224,FBtr0076453; dbxref=FlyBase:FBpp0076181,FlyBase_Annotation_IDs:CG4463-PA,GB_protein:AAF50286.1,REFSEQ:NP_523999,GB_protein:AAF50286,FlyMine:FBpp0076181,modMine:FBpp0076181; MD5=69618c165781168a36a651910f4bb6f2; length=186; release=r6.09; species=Dmel;;FBpp0301282 type=protein; loc=3L:9381998..9382…	25.8	5	0.08	IVQIQQVGPAHLNVK+IVQIQQVGPAHLNVKENPK+NPYLALVGPMEQQLR+VASTLSSDGVLTIK
446	FBpp0078891|FBgn0027496|CG9543-PA|epsilonCOP-PA	0.9999	FBpp0078891 type=protein; loc=2L:6489191..6490111; ID=FBpp0078891; name=epsilonCOP-PA; parent=FBgn0027496,FBtr0079261; dbxref=FlyBase:FBpp0078891,FlyBase_Annotation_IDs:CG9543-PA,GB_protein:AAF52392.1,REFSEQ:NP_609037,GB_protein:AAF52392,FlyMine:FBpp0078891,modMine:FBpp0078891; MD5=a6ca088659c31a8f0ea6d2dd59429761; length=306; release=r6.09; species=Dmel;	10.8	5	0.06	EGNSTPLQALR+IVASDIKEGNSTPLQALR+QQNEEDTNSVLFDAR
492	FBpp0073623|FBgn0010198|CG2033-PC|RpS15Aa-PC FBpp0073624|FBgn0010198|CG2033-PA|RpS15Aa-PA FBpp0073625|FBgn0010198|CG2033-PD|RpS15Aa-PD FBpp0073626|FBgn0010198|CG2033-PE|RpS15Aa-PE FBpp0290052|FBgn0010198|CG2033-PF|RpS15Aa-PF	0.9995	FBpp0073623 type=protein; loc=X:complement(13335985..13336377); ID=FBpp0073623; name=RpS15Aa-PC; parent=FBgn0010198,FBtr0073792; dbxref=FlyBase:FBpp0073623,FlyBase_Annotation_IDs:CG2033-PC,GB_protein:AAN09322.1,REFSEQ:NP_727692,GB_protein:AAN09322; MD5=cff801b442d4e4dfa786d71bafa2fb16; length=130; release=r6.09; species=Dmel;;FBpp0073624 type=protein; loc=X:complement(13335985..13336377); ID=FBpp…	21.5	5	0.06	FDVPINDIEK+MNVLADALK+WTNNLLPSR
10	FBpp0070589|FBgn0029687|CG5014-PB|Vap-33A-PB FBpp0089169|FBgn0029687|CG5014-PA|Vap-33A-PA FBpp0089170|FBgn0029687|CG5014-PC|Vap-33A-PC FBpp0309607|FBgn0029687|CG5014-PE|Vap-33A-PE	1.0000	FBpp0070589 type=protein; loc=X:join(3949650..3949713,3951415..3951567,3951636..3951745,3951829..3952041,3952108..3952221,3952767..3952922); ID=FBpp0070589; name=Vap-33A-PB; parent=FBgn0029687,FBtr0070616; dbxref=FlyBase:FBpp0070589,FlyBase_Annotation_IDs:CG5014-PB,GB_protein:AAF45909.1,REFSEQ:NP_570087,GB_protein:AAF45909; MD5=d7ab69e9fd084fa9c676527e13d4d5ee; length=269; release=r6.09; species=…	14.5	4	0.06	ENLHLKDQITR+NNSALPLVFK+QVNEPYAPVLAEK
85	FBpp0074984|FBgn0036728|CG7580-PA|UQCR-Q-PA FBpp0291671|FBgn0036728|CG7580-PB|UQCR-Q-PB FBpp0291672|FBgn0036728|CG7580-PC|UQCR-Q-PC FBpp0305844|FBgn0036728|CG7580-PD|UQCR-Q-PD	1.0000	FBpp0074984 type=protein; loc=3L:join(17475420..17475594,17475651..17475745); ID=FBpp0074984; name=UQCR-Q-PA; parent=FBgn0036728,FBtr0075222; dbxref=FlyBase:FBpp0074984,FlyBase_Annotation_IDs:CG7580-PA,GB_protein:AAF49336.1,REFSEQ:NP_648985,GB_protein:AAF49336,FlyMine:FBpp0074984,modMine:FBpp0074984; MD5=4fd8404cdf0b63d354276d88ce4670ba; length=89; release=r6.09; species=Dmel;;FBpp0291671 type=pr…	28.1	4	0.07	KNPADYANDE+LSPFEQR+VHGIVTYK
82	FBpp0074859|FBgn0036805|CG4108-PA|Chmp1-PA FBpp0311533|FBgn0036805|CG4108-PB|Chmp1-PB	1.0000	FBpp0074859 type=protein; loc=3L:complement(join(18683880..18683901,18683219..18683808)); ID=FBpp0074859; name=Chmp1-PA; parent=FBgn0036805,FBtr0075092; dbxref=FlyBase:FBpp0074859,FlyBase_Annotation_IDs:CG4108-PA,GB_protein:AAF49241.2,REFSEQ:NP_649051,GB_protein:AAF49241,FlyMine:FBpp0074859,modMine:FBpp0074859; MD5=0957ff197b5538234021e8c69fe9af67; length=203; release=r6.09; species=Dmel;;FBpp031…	13.8	4	0.06	ISSLMEK+KVTGSMAGVVK+NQAVNYLR+QKNQAVNYLR
8	FBpp0070404|FBgn0004397|CG3299-PA|Vinc-PA FBpp0309622|FBgn0004397|CG3299-PB|Vinc-PB FBpp0309623|FBgn0004397|CG3299-PC|Vinc-PC	1.0000	FBpp0070404 type=protein; loc=X:complement(join(2220373..2220429,2215905..2218095,2215713..2215843,2215255..2215653,2215015..2215122)); ID=FBpp0070404; name=Vinc-PA; parent=FBgn0004397,FBtr0070420; dbxref=FlyBase:FBpp0070404,FlyBase_Annotation_IDs:CG3299-PA,GB_protein:AAF45752.1,REFSEQ:NP_476820,GB_protein:AAF45752,FlyMine:FBpp0070404,modMine:FBpp0070404; MD5=7ba1cabc671dbbfd1d32e5bb45c63106; len…	8.6	4	0.06	IPTIGTQLK+KIAEILLSSAAQVDSLTPQLISAGR+LVATNIADPAAAAAWK+RVLDYLAVAEVINTMEQLVQFLK+SNNLQAFSDR
52	FBpp0073513|FBgn0015024|CG2028-PB|CkIalpha-PB FBpp0073515|FBgn0015024|CG2028-PA|CkIalpha-PA FBpp0289609|FBgn0015024|CG2028-PD|CkIalpha-PD FBpp0309354|FBgn0015024|CG2028-PE|CkIalpha-PE FBpp0311372|FBgn0015024|CG2028-PF|CkIalpha-PF FBpp0311373|FBgn0015024|CG2028-PG|CkIalpha-PG	1.0000	FBpp0073513 type=protein; loc=X:join(12655238..12655316,12655378..12656152,12656334..12656493); ID=FBpp0073513; name=CkIalpha-PB; parent=FBgn0015024,FBtr0073680; dbxref=FlyBase:FBpp0073513,FlyBase_Annotation_IDs:CG2028-PB,GB_protein:AAF48193.1,REFSEQ:NP_511140,GB_protein:AAF48193; MD5=813ec1f06c30bf507c63b29c590893e9; length=337; release=r6.09; species=Dmel;;FBpp0073515 type=protein; loc=X:join(1…	11.6	4	0.06	FEEQPDYMYLR+GVLPWQGMK+HPQLLYEAK+ILSGGVGFPR
47	FBpp0073126|FBgn0035499|CG14996-PB|Chd64-PB FBpp0302668|FBgn0035499|CG14996-PC|Chd64-PC	1.0000	FBpp0073126 type=protein; loc=3L:complement(join(4122156..4122209,4115305..4115646,4114972..4115142)); ID=FBpp0073126; name=Chd64-PB; parent=FBgn0035499,FBtr0073270; dbxref=FlyBase:FBpp0073126,FlyBase_Annotation_IDs:CG14996-PB,GB_protein:AAF47840.2,REFSEQ:NP_647860,GB_protein:AAF47840,FlyMine:FBpp0073126,modMine:FBpp0073126; MD5=28afced7256b9db15794cd3fbee17f1d; length=188; release=r6.09; species…	21.7	4	0.07	AGANVISLQYGSNK+GATQSGINFGNTR+LANALQPGSIK
44	FBpp0073017|FBgn0035471|CG10849-PA|Sc2-PA	1.0000	FBpp0073017 type=protein; loc=3L:join(3903541..3903911,3904069..3904285,3904506..3904621,3904684..3904888); ID=FBpp0073017; name=Sc2-PA; parent=FBgn0035471,FBtr0073159; dbxref=FlyBase:FBpp0073017,FlyBase_Annotation_IDs:CG10849-PA,GB_protein:AAF47807.1,REFSEQ:NP_647836,GB_protein:AAF47807,FlyMine:FBpp0073017,modMine:FBpp0073017; MD5=8bdbed142194acee87938fd4eb65b752; length=302; release=r6.09; spec…	8.6	4	0.06	IPVADGNPLTK+KIPVADGNPLTK+SLKDTDTLESLSLR
410a	FBpp0088542|FBgn0037137|CG7421-PB|Nopp140-PB FBpp0305034|FBgn0037137|CG7421-PE|Nopp140-PE	1.0000	FBpp0088542 type=protein; loc=3L:join(21832879..21832977,21833180..21834829,21835071..21835229,21835983..21836135); ID=FBpp0088542; name=Nopp140-PB; parent=FBgn0037137,FBtr0089579; dbxref=FlyBase_Annotation_IDs:CG7421-PB,FlyBase:FBpp0088542,GB_protein:AAF51789.2,REFSEQ:NP_730693,GB_protein:AAF51789,FlyMine:FBpp0088542,modMine:FBpp0088542; MD5=26422b442d81871bcfe5726d80a4d007; length=686; release=…	14.9	4	0.06	AASSDDSSSEEEAPKKAAPANATPAR+IADAIVLEYLQSK+KAASSDDSSSEEEAPK+LSEILQFYQTK+SGEQQKNDFTSTPNNTFSR
42	FBpp0072957|FBgn0035422|CG12740-PB|RpL28-PB FBpp0072959|FBgn0035422|CG12740-PA|RpL28-PA FBpp0072960|FBgn0035422|CG12740-PD|RpL28-PD FBpp0291506|FBgn0035422|CG12740-PE|RpL28-PE FBpp0291507|FBgn0035422|CG12740-PF|RpL28-PF FBpp0297522|FBgn0035422|CG12740-PG|RpL28-PG	1.0000	FBpp0072957 type=protein; loc=3L:complement(join(3221882..3221974,3221467..3221709,3221185..3221283)); ID=FBpp0072957; name=RpL28-PB; parent=FBgn0035422,FBtr0073095; dbxref=FlyBase:FBpp0072957,FlyBase_Annotation_IDs:CG12740-PB,GB_protein:AAF47742.1,REFSEQ:NP_728839,GB_protein:AAF47742; MD5=89d2a7c6ad0e9f3059192b9b5c0bc76b; length=144; release=r6.09; species=Dmel;;FBpp0072959 type=protein; loc=3L:…	25.0	4	0.07	KPFSTEPNNLASVSSYR+NNNAFLLK+TLGVVPAADK+TLGVVPAADKK
394a	FBpp0086252|FBgn0003274|CG4918-PA|RpLP2-PA	1.0000	FBpp0086252 type=protein; loc=2R:16586223..16586564; ID=FBpp0086252; name=RpLP2-PA; parent=FBgn0003274,FBtr0087105; dbxref=FlyBase:FBpp0086252,FlyBase_Annotation_IDs:CG4918-PA,GB_protein:AAF57979.1,REFSEQ:NP_523764,GB_protein:AAF57979,FlyMine:FBpp0086252,modMine:FBpp0086252; MD5=b28d6b4fec46edabc2fa2ec06e21105f; length=113; release=r6.09; species=Dmel;	29.2	4	0.05	ILSSVGVEVDAER+SIDDLIK+YVAAYLLAVLGGK
41	FBpp0072860|FBgn0035393|CG16753-PA|CG16753-PA	1.0000	FBpp0072860 type=protein; loc=3L:3055156..3055689; ID=FBpp0072860; name=CG16753-PA; parent=FBgn0035393,FBtr0072990; dbxref=FlyBase:FBpp0072860,FlyBase_Annotation_IDs:CG16753-PA,GB_protein:AAF47708.1,REFSEQ:NP_647764,GB_protein:AAF47708,FlyMine:FBpp0072860,modMine:FBpp0072860; MD5=370587a51634ff06d6d169ef51ece597; length=177; release=r6.09; species=Dmel;	15.3	4	0.06	DALPSLQDIYK+DVSEGAALTEPEVR+QKDVSEGAALTEPEVR
5	FBpp0070350|FBgn0023517|CG14816-PA|Pgam5-PA FBpp0308673|FBgn0023517|CG14816-PB|Pgam5-PB	1.0000	FBpp0070350 type=protein; loc=X:complement(join(1872973..1873530,1872595..1872906)); ID=FBpp0070350; name=Pgam5-PA; parent=FBgn0023517,FBtr0070366; dbxref=FlyBase:FBpp0070350,FlyBase_Annotation_IDs:CG14816-PA,GB_protein:AAF45678.1,REFSEQ:NP_569951,GB_protein:AAF45678,FlyMine:FBpp0070350,modMine:FBpp0070350; MD5=5477053abf55ef2ca82348987ec097bf; length=289; release=r6.09; species=Dmel;;FBpp0308673…	15.6	4	0.06	AQETSDIILK+HGEYLDVGDSDDTHHLTER+NSQPEEENRYNAELEK
382a	FBpp0084525|FBgn0011289|CG5930-PA|TfIIA-L-PA FBpp0084526|FBgn0011289|CG5930-PB|TfIIA-L-PB	1.0000	FBpp0084525 type=protein; loc=3R:join(27253602..27253625,27254528..27254728,27255016..27255024,27255090..27255395,27255456..27255663,27255726..27255970,27256034..27256141); ID=FBpp0084525; name=TfIIA-L-PA; parent=FBgn0011289,FBtr0085155; dbxref=FlyBase:FBpp0084525,FlyBase_Annotation_IDs:CG5930-PA,GB_protein:AAF56687.2,REFSEQ:NP_476995,GB_protein:AAF56687,FlyMine:FBpp0084525,modMine:FBpp0084525; M…	16.5	4	0.06	AVELSPDSGDGSHPPPIVANNPK+DAFLDEGVDEQVLQEMK+IMPVNITLPSPAGSASSESR
376a	FBpp0082669|FBgn0003507|CG3992-PA|srp-PA FBpp0082670|FBgn0003507|CG3992-PB|srp-PB	1.0000	FBpp0082669 type=protein; loc=3R:join(15994226..15995724,15999326..15999773,15999846..16000059,16001189..16001406,16001752..16001916,16002170..16002323,16002407..16003503); ID=FBpp0082669; name=srp-PA; parent=FBgn0003507,FBtr0083215; dbxref=FlyBase_Annotation_IDs:CG3992-PA,FlyBase:FBpp0082669,GB_protein:AAF55261.2,REFSEQ:NP_732100,GB_protein:AAF55261,FlyMine:FBpp0082669,modMine:FBpp0082669; MD5=c…	3.9	4	0.07	AAAGGAVIGSGSGLGSVTK+AISAANAAAAAAADGTTGR+IAYPNSGSVER
371a	FBpp0081861|FBgn0011774|CG5247-PA|Irbp-PA	1.0000	FBpp0081861 type=protein; loc=3R:join(11410138..11410810,11411056..11412278); ID=FBpp0081861; name=Irbp-PA; parent=FBgn0011774,FBtr0082385; dbxref=FlyBase:FBpp0081861,FlyBase_Annotation_IDs:CG5247-PA,GB_protein:AAF54631.1,REFSEQ:NP_536773,GB_protein:AAF54631,FlyMine:FBpp0081861,modMine:FBpp0081861; MD5=438e4cf620ca875f0397e4377fbf782d; length=631; release=r6.09; species=Dmel;	6.5	4	0.06	IDDDQLKEFEFVK+LLEALNIIR+YVALVPVEAPDNGEDKNYR
364b	FBpp0081374|FBgn0263231|CG9748-PA|bel-PA FBpp0306433|FBgn0263231|CG9748-PB|bel-PB	1.0000	FBpp0081374 type=protein; loc=3R:complement(join(8659963..8660007,8658015..8658387,8655987..8657843,8655785..8655906)); ID=FBpp0081374; name=bel-PA; parent=FBgn0263231,FBtr0081888; dbxref=FlyBase:FBpp0081374,FlyBase_Annotation_IDs:CG9748-PA,GB_protein:AAF54262.1,REFSEQ:NP_536783,GB_protein:AAF54262,FlyMine:FBpp0081374,modMine:FBpp0081374; MD5=7a5214f0ded2bee922609d09b676d354; length=798; release=…	2.8	4	0.05	ELATQIFEEAK+FLVIDEADR+MLDMGFEPQIR
350b	FBpp0292449|FBgn0261836|CG42768-PG|Msp300-PG FBpp0304679|FBgn0261836|CG42768-PM|Msp300-PM	1.0000	FBpp0292449 type=protein; loc=2L:join(5154579..5155217,5155322..5155534,5155589..5155849,5158455..5185964,5187607..5187717,5188117..5188281,5188342..5195460,5195979..5196284,5197867..5198124,5199343..5202302,5203116..5203742,5204451..5204592,5204836..5204903,5205104..5205347); ID=FBpp0292449; name=Msp300-PG; parent=FBgn0261836,FBtr0303387; dbxref=FlyBase_Annotation_IDs:CG42768-PG,FlyBase:FBpp0292…	0.9	4	0.05	AYFNNVQQDISR+DVTLLPTTVVTSLDVIK+ELLTLYSEPEVR+TEPEEPIEEASGGVTK
338a	FBpp0072158|FBgn0086129|CG3231-PA|snama-PA	1.0000	FBpp0072158 type=protein; loc=2R:join(24087551..24087716,24087776..24088010,24088065..24088543,24088604..24088878,24088942..24089267,24089556..24089705,24089766..24090059,24090122..24091892); ID=FBpp0072158; name=snama-PA; parent=FBgn0086129,FBtr0072249; dbxref=GB_protein:AAF47162.1,FlyBase:FBpp0072158,FlyBase_Annotation_IDs:CG3231-PA,REFSEQ:NP_611884,GB_protein:AAF47162,FlyMine:FBpp0072158,modMi…	5.6	4	0.05	AQSPSIEINAAQLSPTHNATENVNPK+FVDTSSSSSLVVK+IKGQSQVGEVPASYR+VGSGPIDDPLEAFNR
335a	FBpp0071562|FBgn0011824|CG4038-PA|CG4038-PA	1.0000	FBpp0071562 type=protein; loc=2R:complement(join(21097042..21097231,21096327..21096707,21096127..21096269)); ID=FBpp0071562; name=CG4038-PA; parent=FBgn0011824,FBtr0071639; dbxref=FlyBase:FBpp0071562,FlyBase_Annotation_IDs:CG4038-PA,GB_protein:AAF46672.1,REFSEQ:NP_477043,GB_protein:AAF46672,FlyMine:FBpp0071562,modMine:FBpp0071562; MD5=4be69a938c32e194320bec4aeff8a533; length=237; release=r6.09; s…	16.0	4	0.06	DYSVSIK+IDEIFGTVR+LFIDPGK+LSDNVYANSFKPNQK
325	FBpp0304876|FBgn0040010|CG17493-PB|CG17493-PB FBpp0304877|FBgn0040010|CG17493-PC|CG17493-PC FBpp0304878|FBgn0040010|CG17493-PD|CG17493-PD	1.0000	FBpp0304876 type=protein; loc=2L:22550559..22551107; ID=FBpp0304876; name=CG17493-PB; parent=FBgn0040010,FBtr0332630; dbxref=REFSEQ:NP_001260692,GB_protein:AGB93227,FlyBase:FBpp0304876,FlyBase_Annotation_IDs:CG17493-PB; MD5=04d7ea5c931056992af3375db095eec1; length=182; release=r6.09; species=Dmel;;FBpp0304877 type=protein; loc=2L:22550559..22551107; ID=FBpp0304877; name=CG17493-PC; parent=FBgn004…	18.1	4	0.06	ELGETLTDEELR+FELSEAQK+LFDDDDTGKISFR
323	FBpp0297366|FBgn0038108|CG7518-PF|CG7518-PF FBpp0297367|FBgn0038108|CG7518-PG|CG7518-PG FBpp0306577|FBgn0038108|CG7518-PH|CG7518-PH FBpp0306578|FBgn0038108|CG7518-PI|CG7518-PI FBpp0306579|FBgn0038108|CG7518-PJ|CG7518-PJ	1.0000	FBpp0297366 type=protein; loc=3R:join(12998585..12999100,12999441..12999524,12999595..12999773,12999852..13000013,13000071..13000216,13000391..13000973,13001079..13001879,13001949..13001975,13002629..13002709,13002771..13002907,13002970..13005396,13005468..13006274,13006346..13007214,13007525..13007714,13007782..13008155); ID=FBpp0297366; name=CG7518-PF; parent=FBgn0038108,FBtr0306256; dbxref=REF…	3.5	4	0.06	AAHMVVMLLDVLIKAYSPMLKNDAAYNK+LPAAPAPKPVAPSVVTK+QATVPAPAPSVPEK+SQAPVAPPNVAAAASAASANGK
320	FBpp0291495|FBgn0261396|CG10484-PA|Rpn3-PA FBpp0307804|FBgn0261396|CG42641-PB|Rpn3-PB	1.0000	FBpp0291495 type=protein; loc=2L:join(19052054..19052217,19052279..19053599); ID=FBpp0291495; name=Rpn3-PA; parent=FBgn0261396,FBtr0302289; dbxref=REFSEQ:NP_477300,GB_protein:AAF53749,FlyBase:FBpp0291495,FlyBase:FBpp0080691,FlyBase_Annotation_IDs:CG10484-PA,FlyBase_Annotation_IDs:CG42641-PA,FlyMine:FBpp0291495,modMine:FBpp0291495; MD5=f6e814a86c8cfb3f33e1816e37354a8c; length=494; release=r6.09; s…	9.7	4	0.06	DGVIEATLDPAQNFMR+FGDVVSQYGPK+FLYYLGR+SVYPESASNNEWAR
312	FBpp0112484|FBgn0039993|CG17691-PC|CG17691-PC FBpp0291601|FBgn0039993|CG17691-PE|CG17691-PE	1.0000	FBpp0112484 type=protein; loc=2R:join(1590654..1590883,1590940..1591017,1594946..1595192,1595766..1595984,1596036..1596128,1596188..1596415); ID=FBpp0112484; name=CG17691-PC; parent=FBgn0039993,FBtr0113761; dbxref=FlyBase_Annotation_IDs:CG17691-PC,FlyBase:FBpp0112484,REFSEQ:NP_001104018,GB_protein:EDP27997; MD5=bc4fd18cfadbc5513188580303dbd723; length=364; release=r6.09; species=Dmel;;FBpp0291601…	4.7	4	0.07	AAVEEVPAEYYTSQLGK
310	FBpp0110421|FBgn0064225|CG17489-PA|RpL5-PA FBpp0110424|FBgn0064225|CG17489-PB|RpL5-PB FBpp0304879|FBgn0064225|CG17489-PG|RpL5-PG FBpp0311121|FBgn0064225|CG17489-PH|RpL5-PH	1.0000	FBpp0110421 type=protein; loc=2L:complement(join(22536537..22536539,22536115..22536378,22535617..22536054,22534869..22535063)); ID=FBpp0110421; name=RpL5-PA; parent=FBgn0064225,FBtr0111129; dbxref=FlyBase_Annotation_IDs:CG17489-PA,GB_protein:EAA46019.1,FlyBase:FBpp0110421,REFSEQ:NP_001036387,GB_protein:EAA46019; MD5=4509e147e248f30dbcb4ce925dd687bb; length=299; release=r6.09; species=Dmel;;FBpp01…	8.7	4	0.06	GAVDGGLNIPHSVK+SLEEEDEESFKR
307	FBpp0099974|FBgn0260439|CG17291-PA|Pp2A-29B-PA FBpp0099975|FBgn0260439|CG17291-PB|Pp2A-29B-PB FBpp0293227|FBgn0260439|CG17291-PC|Pp2A-29B-PC FBpp0297239|FBgn0260439|CG17291-PD|Pp2A-29B-PD FBpp0308836|FBgn0260439|CG17291-PE|Pp2A-29B-PE	1.0000	FBpp0099974 type=protein; loc=2L:join(8366311..8366394,8367096..8367249,8367312..8367730,8367797..8367871,8367931..8368696,8368758..8369030,8369716..8369720); ID=FBpp0099974; name=Pp2A-29B-PA; parent=FBgn0260439,FBtr0005088; dbxref=FlyBase_Annotation_IDs:CG17291-PA,FlyBase:FBpp0099974,GB_protein:AAF52650.2,REFSEQ:NP_001027227,GB_protein:AAF52650,FlyMine:FBpp0099974,modMine:FBpp0099974; MD5=c07243…	7.1	4	0.06	LSTIALALGEER+LVSGDWFTSR+VDLVPAFQYLLK+VVETEYLK
300	FBpp0088490|FBgn0264855|CG4260-PA|AP-2alpha-PA FBpp0088945|FBgn0264855|CG4260-PB|AP-2alpha-PB	1.0000	FBpp0088490 type=protein; loc=2L:complement(join(413396..413459,412447..412658,411782..412237,411129..411718,410127..411060,409790..410073,409532..409736,409388..409465)); ID=FBpp0088490; name=AP-2alpha-PA; parent=FBgn0264855,FBtr0089488; dbxref=FlyBase:FBpp0088490,FlyBase_Annotation_IDs:CG4260-PA,GB_protein:AAF56103.2,REFSEQ:NP_476819,GB_protein:AAF56103,FlyMine:FBpp0088490,modMine:FBpp0088490; …	4.6	4	0.06	AAQPLDLPGAR+ALLLSTYIK+LLQNYNPVTEEAGVR+TNIQDVFR
295	FBpp0087972|FBgn0029093|CG1548-PA|cathD-PA	1.0000	FBpp0087972 type=protein; loc=2R:complement(join(7822549..7823466,7822225..7822485)); ID=FBpp0087972; name=cathD-PA; parent=FBgn0029093,FBtr0088898; dbxref=FlyBase:FBpp0087972,FlyBase_Annotation_IDs:CG1548-PA,GB_protein:AAF59186.1,REFSEQ:NP_652013,GB_protein:AAF59186,FlyMine:FBpp0087972,modMine:FBpp0087972; MD5=fbe176b5e485f5702cfdc5f320281c69; length=392; release=r6.09; species=Dmel;	11.2	4	0.07	FDGILGLGYNSISVDK+TFELEGKDYILR+VVFDTGSSNLWVPSK+VVFDTGSSNLWVPSKK
294	FBpp0087968|FBgn0050382|CG30382-PA|CG30382-PA FBpp0087969|FBgn0263121|CG18495-PB|Prosalpha1-PB FBpp0087970|FBgn0263121|CG18495-PA|Prosalpha1-PA FBpp0291433|FBgn0050382|CG30382-PB|CG30382-PB	1.0000	FBpp0087968 type=protein; loc=2R:complement(join(7831520..7831595,7831281..7831457,7830511..7830992)); ID=FBpp0087968; name=CG30382-PA; parent=FBgn0050382,FBtr0088894; dbxref=FlyBase:FBpp0087968,FlyBase_Annotation_IDs:CG30382-PA,GB_protein:AAM68869.1,REFSEQ:NP_724616,GB_protein:AAM68869,FlyMine:FBpp0087968,modMine:FBpp0087968; MD5=4137b83427de6b647901cbacf8b3a673; length=244; release=r6.09; speci…	17.6	4	0.07	AIAQENITTVALK+LYQVEYAFK+TDPAGYFSGFK+TLEANSYLEK
30	FBpp0072097|FBgn0011726|CG4254-PA|tsr-PA	1.0000	FBpp0072097 type=protein; loc=2R:complement(join(24046666..24046668,24044992..24045182,24044814..24044919,24044604..24044750)); ID=FBpp0072097; name=tsr-PA; parent=FBgn0011726,FBtr0072188; dbxref=FlyBase:FBpp0072097,FlyBase_Annotation_IDs:CG4254-PA,GB_protein:AAF47146.1,REFSEQ:NP_477034,GB_protein:AAF47146,FlyMine:FBpp0072097,modMine:FBpp0072097; MD5=02b1c8e7700742cac8cd399509394e00; length=148; …	25.0	4	0.06	MLYSSSFDALKK+NAEYDQFLEDIQK+YIQATDLSEASR
281	FBpp0087094|FBgn0023167|CG8427-PA|SmD3-PA	1.0000	FBpp0087094 type=protein; loc=2R:join(12168877..12169195,12169725..12169861); ID=FBpp0087094; name=SmD3-PA; parent=FBgn0023167,FBtr0087986; dbxref=FlyBase:FBpp0087094,FlyBase_Annotation_IDs:CG8427-PA,GB_protein:AAF58566.1,REFSEQ:NP_725106,GB_protein:AAF58566,FlyMine:FBpp0087094,modMine:FBpp0087094; MD5=e8790dbcf9159ddb1b451a1c1ec1e6fc; length=151; release=r6.09; species=Dmel;	12.6	4	0.06	FLILPDMLK+TANLENVYIR
269	FBpp0086333|FBgn0034098|CG15707-PA|krimp-PA	1.0000	FBpp0086333 type=protein; loc=2R:complement(join(16239058..16240645,16238334..16238986)); ID=FBpp0086333; name=krimp-PA; parent=FBgn0034098,FBtr0087189; dbxref=GB_protein:AAF58035.2,FlyBase:FBpp0086333,FlyBase_Annotation_IDs:CG15707-PA,REFSEQ:NP_611103,GB_protein:AAF58035,FlyMine:FBpp0086333,modMine:FBpp0086333; MD5=d4fc0893c86059033472ab605248ba4b; length=746; release=r6.09; species=Dmel;	4.8	4	0.06	LPDGFLIR+SEASAPATSDNQSLLAAK+SIDNPYSSIR
259	FBpp0085688|FBgn0261456|CG11228-PA|hpo-PA FBpp0304253|FBgn0261456|CG11228-PB|hpo-PB	1.0000	FBpp0085688 type=protein; loc=2R:complement(join(19495461..19496748,19494682..19495403)); ID=FBpp0085688; name=hpo-PA; parent=FBgn0261456,FBtr0086500; dbxref=FlyBase:FBpp0085688,FlyBase_Annotation_IDs:CG11228-PA,GB_protein:AAF57543.2,REFSEQ:NP_611427,GB_protein:AAF57543,FlyMine:FBpp0085688,modMine:FBpp0085688; MD5=4450e9daeb2a8b636773c7b11142555f; length=669; release=r6.09; species=Dmel;;FBpp0304…	6.1	4	0.06	AANILLNTEGYAK+LADFGVAGQLTDTMAK+SFGGVLAASQAK
256	FBpp0085526|FBgn0265935|CG9446-PA|coro-PA FBpp0085527|FBgn0265935|CG9446-PB|coro-PB FBpp0089194|FBgn0265935|CG9446-PC|coro-PC FBpp0307637|FBgn0265935|CG9446-PD|coro-PD FBpp0307638|FBgn0265935|CG9446-PE|coro-PE FBpp0307639|FBgn0265935|CG9446-PF|coro-PF FBpp0307640|FBgn0265935|CG9446-PG|coro-PG	1.0000	FBpp0085526 type=protein; loc=2R:complement(join(6866687..6866884,6865108..6865374,6864636..6865049,6864278..6864571,6863348..6863533,6863062..6863289)); ID=FBpp0085526; name=coro-PA; parent=FBgn0265935,FBtr0086207; dbxref=FlyBase:FBpp0085526,FlyBase_Annotation_IDs:CG9446-PA,GB_protein:AAF57403.1,REFSEQ:NP_610242,GB_protein:AAF57403; MD5=9e69a59b5bb440c948af7bc73d86b28f; length=528; release=r6.09…	11.9	4	0.05	DADPITFSLK+GDSASSGATSSSAGGGNFASGNNNEASEGGPPAAVLSEKDLR+VWQIPDGGLSR
247	FBpp0085154|FBgn0028968|CG1528-PA|gammaCOP-PA FBpp0085155|FBgn0028968|CG1528-PB|gammaCOP-PB FBpp0290505|FBgn0028968|CG1528-PC|gammaCOP-PC FBpp0303129|FBgn0028968|CG1528-PD|gammaCOP-PD	1.0000	FBpp0085154 type=protein; loc=3R:join(31572239..31572278,31572498..31573156,31573254..31574724,31574801..31574986,31575045..31575197,31575256..31575386); ID=FBpp0085154; name=gammaCOP-PA; parent=FBgn0028968,FBtr0085793; dbxref=FlyBase:FBpp0085154,FlyBase_Annotation_IDs:CG1528-PA,GB_protein:AAF57160.1,REFSEQ:NP_524608,GB_protein:AAF57160,FlyMine:FBpp0085154,modMine:FBpp0085154; MD5=ee5acdaa59098f9…	5.4	4	0.07	ILYLINQGEQLVAR+SVATLAITTLLK+VELTLPEGFTTR+VILESPIVR
239	FBpp0084831|FBgn0025457|CG7581-PA|Bub3-PA FBpp0308293|FBgn0025457|CG7581-PB|Bub3-PB	1.0000	FBpp0084831 type=protein; loc=3R:complement(join(29675117..29675308,29674275..29675063)); ID=FBpp0084831; name=Bub3-PA; parent=FBgn0025457,FBtr0085465; dbxref=FlyBase:FBpp0084831,FlyBase_Annotation_IDs:CG7581-PA,GB_protein:AAF56914.1,REFSEQ:NP_477381,GB_protein:AAF56914,FlyMine:FBpp0084831,modMine:FBpp0084831; MD5=6b3640555d637b2af12d35aec82eaa60; length=326; release=r6.09; species=Dmel;;FBpp0308…	10.1	4	0.07	FYDVPANQLR+LNNPPEDLISAVK+VYSMSVIDEK
236	FBpp0084626|FBgn0039566|CG4849-PA|CG4849-PA	1.0000	FBpp0084626 type=protein; loc=3R:join(27963688..27963801,27963862..27964530,27964589..27964680,27964740..27964931,27964985..27966487,27966553..27966910); ID=FBpp0084626; name=CG4849-PA; parent=FBgn0039566,FBtr0085257; dbxref=FlyBase:FBpp0084626,FlyBase_Annotation_IDs:CG4849-PA,GB_protein:AAF56769.1,REFSEQ:NP_651605,GB_protein:AAF56769,FlyMine:FBpp0084626,modMine:FBpp0084626; MD5=85e35ef6a1004e5b1…	5.1	4	0.07	ATPVTLVLQDVK+GLSEDVSINK+IAVEPVNPSELPK+VLGENYTLQDEEDSR
227	FBpp0084260|FBgn0039350|CG17383-PA|jigr1-PA FBpp0084261|FBgn0039350|CG17383-PB|jigr1-PB FBpp0084262|FBgn0039350|CG17383-PD|jigr1-PD FBpp0084263|FBgn0039350|CG17383-PC|jigr1-PC FBpp0112199|FBgn0039350|CG17383-PE|jigr1-PE FBpp0112200|FBgn0039350|CG17383-PF|jigr1-PF FBpp0307556|FBgn0039350|CG17383-PG|jigr1-PG FBpp0401569|FBgn0039350|CG17383-PH|jigr1-PH	1.0000	FBpp0084260 type=protein; loc=3R:join(25648899..25649112,25649185..25649497,25649564..25650047); ID=FBpp0084260; name=jigr1-PA; parent=FBgn0039350,FBtr0084886; dbxref=FlyBase:FBpp0084260,FlyBase_Annotation_IDs:CG17383-PA,GB_protein:AAF56484.1,REFSEQ:NP_733112,GB_protein:AAF56484; MD5=df064994af43bd0fbfab0e36dd314df2; length=336; release=r6.09; species=Dmel;;FBpp0084261 type=protein; loc=3R:join(2…	12.5	4	0.07	ATYAQTGEFDLGLIR+HQNQPEYIISSPIVNPMR+LGYDATSIR
221	FBpp0083687|FBgn0028688|CG5378-PA|Rpn7-PA	1.0000	FBpp0083687 type=protein; loc=3R:complement(22460753..22461922); ID=FBpp0083687; name=Rpn7-PA; parent=FBgn0028688,FBtr0084294; dbxref=FlyBase:FBpp0083687,FlyBase_Annotation_IDs:CG5378-PA,GB_protein:AAF56000.1,REFSEQ:NP_651048,GB_protein:AAF56000,FlyMine:FBpp0083687,modMine:FBpp0083687; MD5=c27715168777f07ad513a22502a66ff4; length=389; release=r6.09; species=Dmel;	10.0	4	0.07	FLLTLAEYK+ILGYTQLLESYR+NPNLELAQTK+QGDLLLNR
218	FBpp0083610|FBgn0267385|CG7070-PB|PyK-PB FBpp0083611|FBgn0267385|CG7070-PA|PyK-PA	1.0000	FBpp0083610 type=protein; loc=3R:join(22370799..22372167,22372226..22372382,22372469..22372481); ID=FBpp0083610; name=PyK-PB; parent=FBgn0267385,FBtr0084213; dbxref=FlyBase:FBpp0083610,FlyBase_Annotation_IDs:CG7070-PB,GB_protein:AAN14373.1,REFSEQ:NP_732723,GB_protein:AAN14373,FlyMine:FBpp0083610,modMine:FBpp0083610; MD5=2074b6975470bf2c6a31830313052375; length=512; release=r6.09; species=Dmel;;FB…	9.6	4	0.07	ASAIVVITTSGK+NAAALTEIRK+TGDSVVVVTGWK+TGLIGGSGTAEIELK
216	FBpp0083376|FBgn0038834|CG15697-PA|RpS30-PA FBpp0083377|FBgn0038834|CG15697-PB|RpS30-PB FBpp0311976|FBgn0038834|CG15697-PC|RpS30-PC	1.0000	FBpp0083376 type=protein; loc=3R:join(20850866..20850943,20851031..20851351); ID=FBpp0083376; name=RpS30-PA; parent=FBgn0038834,FBtr0083969; dbxref=FlyBase:FBpp0083376,FlyBase_Annotation_IDs:CG15697-PA,GB_protein:AAF55815.1,REFSEQ:NP_650922,GB_protein:AAF55815,FlyMine:FBpp0083376,modMine:FBpp0083376; MD5=37bd816fe79d8d27f3e1d4d20b3f2d9a; length=132; release=r6.09; species=Dmel;;FBpp0083377 type=p…	8.3	4	0.07	FVNFVQGFGR+RFVNFVQGFGR
214	FBpp0083031|FBgn0011481|CG7187-PA|Ssdp-PA FBpp0083032|FBgn0011481|CG7187-PB|Ssdp-PB FBpp0083033|FBgn0011481|CG7187-PC|Ssdp-PC FBpp0303084|FBgn0011481|CG7187-PD|Ssdp-PD	1.0000	FBpp0083031 type=protein; loc=3R:complement(18195176..18196513); ID=FBpp0083031; name=Ssdp-PA; parent=FBgn0011481,FBtr0083611; dbxref=FlyBase:FBpp0083031,FlyBase_Annotation_IDs:CG7187-PA,GB_protein:AAF55508.1,REFSEQ:NP_650688,GB_protein:AAF55508,FlyMine:FBpp0083031,modMine:FBpp0083031; MD5=c0b10c2e65ec94f8375425e30b930417; length=445; release=r6.09; species=Dmel;;FBpp0083032 type=protein; loc=3R:…	11.7	4	0.07	AAQTFLSEIR+EDSGSGMGDYNLGGFGGPGENDQTESAAILK+TSAVPSDAQAR
210	FBpp0082787|FBgn0015019|CG8977-PA|Cctgamma-PA FBpp0082788|FBgn0015019|CG8977-PB|Cctgamma-PB FBpp0291565|FBgn0015019|CG8977-PC|Cctgamma-PC FBpp0291566|FBgn0015019|CG8977-PD|Cctgamma-PD	1.0000	FBpp0082787 type=protein; loc=3R:join(16647896..16647929,16647988..16648049,16648135..16648634,16648701..16649739); ID=FBpp0082787; name=Cctgamma-PA; parent=FBgn0015019,FBtr0083337; dbxref=FlyBase:FBpp0082787,FlyBase_Annotation_IDs:CG8977-PA,GB_protein:AAF55350.1,REFSEQ:NP_650572,GB_protein:AAF55350,FlyMine:FBpp0082787,modMine:FBpp0082787; MD5=ae00d437d2b4d05c11d214d30848a33e; length=544; release…	7.4	4	0.06	DVGTGAGLFEVK+TAVETAILLLR+TEELTEKDVGTGAGLFEVK+VQLENIQAGK
207	FBpp0082580|FBgn0000283|CG6384-PA|Cp190-PA FBpp0082581|FBgn0000283|CG6384-PB|Cp190-PB	1.0000	FBpp0082580 type=protein; loc=3R:complement(join(15274115..15274516,15273057..15274056,15272051..15272991,15271043..15271990)); ID=FBpp0082580; name=Cp190-PA; parent=FBgn0000283,FBtr0083126; dbxref=FlyBase:FBpp0082580,FlyBase_Annotation_IDs:CG6384-PA,GB_protein:AAF55159.1,REFSEQ:NP_524359,GB_protein:AAF55159,FlyMine:FBpp0082580,modMine:FBpp0082580; MD5=ed0b2c9e17e1183d7d7b49af1fbcb177; length=109…	3.9	4	0.06	IIAEVLR+IMPNTPAAPTEK+TVGQPSSGLPQQR+VDNWGVFFLQK
205	FBpp0082332|FBgn0038195|CG3061-PA|CG3061-PA	1.0000	FBpp0082332 type=protein; loc=3R:join(14032690..14032822,14033267..14033441,14033506..14033920,14033987..14034099,14034162..14034325,14034380..14034492); ID=FBpp0082332; name=CG3061-PA; parent=FBgn0038195,FBtr0082869; dbxref=FlyBase:FBpp0082332,FlyBase_Annotation_IDs:CG3061-PA,GB_protein:AAF55010.1,REFSEQ:NP_650328,GB_protein:AAF55010,FlyMine:FBpp0082332,modMine:FBpp0082332; MD5=4887acb17854322e1…	11.6	4	0.07	ALGNAAGVLTDAEK+ALGNAAGVLTDAEKR+DNFYSEYQGSVAR+SSAPDYTKDQLEAVR
202	FBpp0082071|FBgn0038035|CG17227-PA|lig3-PA	1.0000	FBpp0082071 type=protein; loc=3R:complement(join(12401394..12401745,12400527..12401319,12399272..12400438,12399100..12399208)); ID=FBpp0082071; name=lig3-PA; parent=FBgn0038035,FBtr0082600; dbxref=FlyBase:FBpp0082071,FlyBase_Annotation_IDs:CG17227-PA,GB_protein:AAF54801.2,GB_protein:AAF54801.3,REFSEQ:NP_650187,GB_protein:AAF54801,FlyMine:FBpp0082071,modMine:FBpp0082071; MD5=d5b3d50b6e0262856c8bfe…	6.7	4	0.07	EILEQNIQPIK+SPTGLYSEIK+TSSSAIQVMTPISPMLASPCK+VLHANLEGVVLK
188	FBpp0081401|FBgn0037632|CG8351-PA|Tcp-1eta-PA	1.0000	FBpp0081401 type=protein; loc=3R:join(8801678..8801680,8801859..8802119,8802186..8803005,8803079..8803402,8805793..8806019); ID=FBpp0081401; name=Tcp-1eta-PA; parent=FBgn0037632,FBtr0081918; dbxref=FlyBase:FBpp0081401,FlyBase_Annotation_IDs:CG8351-PA,GB_protein:AAF54292.2,REFSEQ:NP_649835,GB_protein:AAF54292,FlyMine:FBpp0081401,modMine:FBpp0081401; MD5=9582736c3c6587027daf68554b2c3f0c; length=544…	9.9	4	0.06	GGAEQFLEETER+TFSYAGFEMAPK+VTGGSLEESQLVSGVAFK+VVDAEWQILYNK
19	FBpp0071047|FBgn0029975|CG1444-PA|CG1444-PA	1.0000	FBpp0071047 type=protein; loc=X:join(7909372..7909537,7909878..7909924,7910709..7910784,7910853..7911193,7911252..7911587); ID=FBpp0071047; name=CG1444-PA; parent=FBgn0029975,FBtr0071091; dbxref=FlyBase:FBpp0071047,FlyBase_Annotation_IDs:CG1444-PA,GB_protein:AAF46291.1,REFSEQ:NP_572420,GB_protein:AAF46291,FlyMine:FBpp0071047,modMine:FBpp0071047; MD5=213b39c7e5ac603371db010effd3fe4a; length=321; r…	20.2	4	0.07	ASVFAPSPETYVR+EIGDKYGVEVR+MGEWAVVTGSTDGIGK+VFGSSVDLSK+VIDVDFTGGDEIYDK
180	FBpp0080825|FBgn0003732|CG10223-PA|Top2-PA FBpp0304598|FBgn0003732|CG10223-PB|Top2-PB	1.0000	FBpp0080825 type=protein; loc=2L:complement(join(19451728..19452285,19451247..19451670,19448143..19451180,19447738..19448061)); ID=FBpp0080825; name=Top2-PA; parent=FBgn0003732,FBtr0081287; dbxref=GB_protein:AAF53802.2,FlyBase:FBpp0080825,FlyBase_Annotation_IDs:CG10223-PA,REFSEQ:NP_476760,GB_protein:AAF53802,FlyMine:FBpp0080825,modMine:FBpp0080825; MD5=44a7e3677ef6ad5222f7811934e0e1c9; length=144…	3.3	4	0.06	DFLVGQLTAQADR+DLYGVFPLR+GFQQVSFVNSIATYK+LDEDIVALMSR
177	FBpp0080727|FBgn0032731|CG10641-PA|Swip-1-PA FBpp0309283|FBgn0032731|CG10641-PB|Swip-1-PB	1.0000	FBpp0080727 type=protein; loc=2L:complement(join(18986672..18986910,18978355..18978769)); ID=FBpp0080727; name=Swip-1-PA; parent=FBgn0032731,FBtr0081185; dbxref=FlyBase:FBpp0080727,FlyBase_Annotation_IDs:CG10641-PA,GB_protein:AAF53731.1,REFSEQ:NP_609925,GB_protein:AAF53731,FlyMine:FBpp0080727,modMine:FBpp0080727; MD5=aa96792e1477ff83c91e7dcc3268d4e2; length=217; release=r6.09; species=Dmel;;FBpp0…	21.2	4	0.07	AQAGELDSDSGLNQLAR+KAQAGELDSDSGLNQLAR+LTEVDVEQVGVSGAK+VVNVYTDFPEFSR
18	FBpp0070894|FBgn0086558|CG32744-PA|Ubi-p5E-PA FBpp0073034|FBgn0003943|CG11624-PA|Ubi-p63E-PA FBpp0073035|FBgn0003943|CG11624-PB|Ubi-p63E-PB FBpp0077159|FBgn0003941|CG2960-PA|RpL40-PA FBpp0079606|FBgn0003942|CG5271-PA|RpS27A-PA FBpp0089269|FBgn0003943|CG11624-PC|Ubi-p63E-PC FBpp0305348|FBgn0003943|CG11624-PD|Ubi-p63E-PD FBpp0305700|FBgn0029856|CG11700-PB|CG11700-PB FBpp0306837|FBgn0003941|CG2960-P…	1.0000	FBpp0070894 type=protein; loc=X:complement(6277144..6278748); ID=FBpp0070894; name=Ubi-p5E-PA; parent=FBgn0086558,FBtr0070933; dbxref=FlyBase:FBpp0070894,FlyBase_Annotation_IDs:CG32744-PA,GB_protein:AAF46142.3,REFSEQ:NP_727078,GB_protein:AAF46142,FlyMine:FBpp0070894,modMine:FBpp0070894; MD5=e647e40d6d877d42214ce3f015f4d7a0; length=534; release=r6.09; species=Dmel;;FBpp0073034 type=protein; loc=3L…	32.8	4	0.07	TITLEVEPSDTIENVK+TLSDYNIQK
17	FBpp0070880|FBgn0029874|CG3342-PA|CG3342-PA	1.0000	FBpp0070880 type=protein; loc=X:complement(join(6527751..6527803,6526368..6527676)); ID=FBpp0070880; name=CG3342-PA; parent=FBgn0029874,FBtr0070918; dbxref=FlyBase:FBpp0070880,FlyBase_Annotation_IDs:CG3342-PA,GB_protein:AAF46167.1,REFSEQ:NP_572324,GB_protein:AAF46167,FlyMine:FBpp0070880,modMine:FBpp0070880; MD5=3dab6cdea8f0fcee5edda9cce454bcea; length=453; release=r6.09; species=Dmel;	9.3	4	0.07	ESYLQFYDDEQR+QIFEDDDRPLANESSSLR+SQVLTTLQLTPR
151	FBpp0079501|FBgn0032154|CG5924-PA|mtDNA-helicase-PA	1.0000	FBpp0079501 type=protein; loc=2L:complement(join(9893128..9893419,9892632..9893069,9891351..9892462)); ID=FBpp0079501; name=mtDNA-helicase-PA; parent=FBgn0032154,FBtr0079911; dbxref=FlyBase:FBpp0079501,FlyBase_Annotation_IDs:CG5924-PA,GB_protein:AAF52820.1,REFSEQ:NP_609318,GB_protein:AAF52820,FlyMine:FBpp0079501,modMine:FBpp0079501; MD5=363af8b34c3a32b892ccbb0a2dff8c5e; length=613; release=r6.09;…	9.3	4	0.07	ATQEADNVLIIQDKR+NDILSELQNIEK+QEDELTTSSVFGTAK+RGELTILTGPTGSGK
147	FBpp0079453|FBgn0028479|CG4389-PB|Mtpalpha-PB FBpp0079454|FBgn0028479|CG4389-PA|Mtpalpha-PA	1.0000	FBpp0079453 type=protein; loc=2L:complement(join(9575502..9576188,9575295..9575435,9574469..9575238,9573770..9574406)); ID=FBpp0079453; name=Mtpalpha-PB; parent=FBgn0028479,FBtr0079857; dbxref=FlyBase:FBpp0079453,FlyBase_Annotation_IDs:CG4389-PB,GB_protein:AAN10697.1,REFSEQ:NP_723470,GB_protein:AAN10697,FlyMine:FBpp0079453,modMine:FBpp0079453; MD5=72fd0a1c9c90c8b03ffeef2549a1ca19; length=744; rel…	7.0	4	0.07	GFGELSATPESK+ILSTMLSEAIR+VNSLGSEVSDEFER+VVITVGDGPGFYTTR
135	FBpp0078664|FBgn0028694|CG18174-PA|Rpn11-PA	1.0000	FBpp0078664 type=protein; loc=2L:complement(join(5058786..5059550,5058515..5058676)); ID=FBpp0078664; name=Rpn11-PA; parent=FBgn0028694,FBtr0079027; dbxref=FlyBase:FBpp0078664,FlyBase_Annotation_IDs:CG18174-PA,GB_protein:AAF52215.1,REFSEQ:NP_608905,GB_protein:AAF52215,FlyMine:FBpp0078664,modMine:FBpp0078664; MD5=20993a30a8db7fb1dd94a870c167b0e1; length=308; release=r6.09; species=Dmel;	11.0	4	0.06	AVAVVVDPIQSVK+LINPNMLVLGQEPR+VVIDAFR
134	FBpp0078633|FBgn0031657|CG3756-PA|CG3756-PA	1.0000	FBpp0078633 type=protein; loc=2L:join(4969085..4969224,4969285..4970146); ID=FBpp0078633; name=CG3756-PA; parent=FBgn0031657,FBtr0078994; dbxref=FlyBase:FBpp0078633,FlyBase_Annotation_IDs:CG3756-PA,GB_protein:AAF52185.1,REFSEQ:NP_608885,GB_protein:AAF52185,FlyMine:FBpp0078633,modMine:FBpp0078633; MD5=37789b8c40f59327a400171776c519e2; length=333; release=r6.09; species=Dmel;	16.2	4	0.05	FSPVATATYR+LMLSDVPSMAIEK+TEESTEAGTEQDTLEFELK+YPQLNDAVTLAR
123	FBpp0077714|FBgn0003278|CG4033-PA|RpI135-PA	1.0000	FBpp0077714 type=protein; loc=2L:join(404384..404473,404536..406035,406095..407894); ID=FBpp0077714; name=RpI135-PA; parent=FBgn0003278,FBtr0078054; dbxref=FlyBase:FBpp0077714,FlyBase_Annotation_IDs:CG4033-PA,GB_protein:AAF51503.1,REFSEQ:NP_476708,GB_protein:AAF51503,FlyMine:FBpp0077714,modMine:FBpp0077714; MD5=57a1bdc18c8d91ec8b997a7d3469778d; length=1129; release=r6.09; species=Dmel;	4.5	4	0.07	AIESFLATGNIASR+FSEENTAIDYFGK+NGQFPGLYIATGPAR+VPQDVIDVR
109	FBpp0076820|FBgn0283472|CG10539-PA|S6k-PA FBpp0305462|FBgn0283472|CG10539-PB|S6k-PB	1.0000	FBpp0076820 type=protein; loc=3L:complement(join(5810290..5810400,5807948..5807988,5807134..5807260,5806945..5807076,5806747..5806880,5806493..5806684,5806315..5806405,5806007..5806255,5805828..5805935,5800430..5800717)); ID=FBpp0076820; name=S6k-PA; parent=FBgn0283472,FBtr0077114; dbxref=FlyBase:FBpp0076820,FlyBase_Annotation_IDs:CG10539-PA,GB_protein:AAF50742.1,REFSEQ:NP_523941,GB_protein:AAF50…	9.8	4	0.07	LGSGPEDAAAVQIHPFFK+LNLPAYLTPEAR+SEDDVSQFDTR+TIETILK
458	FBpp0087164|FBgn0033663|CG8983-PA|ERp60-PA	0.9999	FBpp0087164 type=protein; loc=2R:complement(join(11890671..11890819,11888949..11889389,11888575..11888688,11887745..11888510)); ID=FBpp0087164; name=ERp60-PA; parent=FBgn0033663,FBtr0088058; dbxref=GB_protein:AAF58609.1,FlyBase:FBpp0087164,FlyBase_Annotation_IDs:CG8983-PA,GB_protein:AAF58609.2,REFSEQ:NP_725084,GB_protein:AAF58609,FlyMine:FBpp0087164,modMine:FBpp0087164; MD5=6aae583dd23c482fa809b5…	8.2	4	0.05	AAEIVKDDDPPIK+FEGSSESDLSTFVK+SEPIPESNDAPVK
475	FBpp0084188|FBgn0039302|CG11856-PA|Nup358-PA FBpp0293235|FBgn0039302|CG11856-PB|Nup358-PB	0.9998	FBpp0084188 type=protein; loc=3R:join(25249631..25249702,25250223..25253235,25253292..25256293,25256355..25256855,25256925..25257057,25257122..25258129,25258201..25258559); ID=FBpp0084188; name=Nup358-PA; parent=FBgn0039302,FBtr0084813; dbxref=GB_protein:AAF56430.1,FlyBase:FBpp0084188,FlyBase_Annotation_IDs:CG11856-PA,GB_protein:AAF56430.2,REFSEQ:NP_651361,GB_protein:AAF56430,FlyMine:FBpp0084188,…	1.5	4	0.05	ELQARPQDVNIR+LDQYLFK+QGFSILR+YWLDQANSLDLSGNK
90	FBpp0075209|FBgn0011016|CG5474-PA|SsRbeta-PA	1.0000	FBpp0075209 type=protein; loc=3L:join(16129909..16130283,16130506..16130703); ID=FBpp0075209; name=SsRbeta-PA; parent=FBgn0011016,FBtr0075453; dbxref=FlyBase:FBpp0075209,FlyBase_Annotation_IDs:CG5474-PA,GB_protein:AAF49532.2,REFSEQ:NP_524103,GB_protein:AAF49532,FlyMine:FBpp0075209,modMine:FBpp0075209; MD5=69a934f5849f30f4841b8ea53654bf24; length=190; release=r6.09; species=Dmel;	19.5	3	0.05	LVDSGFHPEAFDVVGGQPTAVVDR+YTIFNVGSGAATK
88	FBpp0075104|FBgn0025582|CG9677-PA|Int6-PA	1.0000	FBpp0075104 type=protein; loc=3L:complement(join(16786744..16786833,16786257..16786649,16785346..16786170)); ID=FBpp0075104; name=Int6-PA; parent=FBgn0025582,FBtr0075345; dbxref=FlyBase:FBpp0075104,FlyBase_Annotation_IDs:CG9677-PA,GB_protein:AAF49412.1,REFSEQ:NP_477385,GB_protein:AAF49412,FlyMine:FBpp0075104,modMine:FBpp0075104; MD5=65d76ad41ba7bda5d6bd5ed4d6c7a92c; length=435; release=r6.09; spe…	10.3	3	0.05	LGHVVMGTQPLSPYQQLVEK+LNLSQEMPEELVQR+QLQNEVAPIMK
76	FBpp0074458|FBgn0031006|CG8002-PA|rictor-PA FBpp0310227|FBgn0031006|CG8002-PB|rictor-PB FBpp0310228|FBgn0031006|CG8002-PC|rictor-PC	1.0000	FBpp0074458 type=protein; loc=X:complement(join(19260987..19261050,19259436..19259646,19258827..19259372,19258213..19258366,19257291..19258154,19257047..19257223,19256775..19256983,19255818..19256606,19255591..19255715,19254603..19255521,19253802..19254531,19252722..19253744)); ID=FBpp0074458; name=rictor-PA; parent=FBgn0031006,FBtr0074689; dbxref=FlyBase:FBpp0074458,FlyBase_Annotation_IDs:CG8002…	1.3	3	0.05	LALLSVLR+LIVLVTK+SILPTLAAR
72	FBpp0074285|FBgn0021765|CG7113-PA|scu-PA	1.0000	FBpp0074285 type=protein; loc=X:join(18091382..18091390,18091952..18092710); ID=FBpp0074285; name=scu-PA; parent=FBgn0021765,FBtr0074511; dbxref=FlyBase:FBpp0074285,FlyBase_Annotation_IDs:CG7113-PA,GB_protein:AAF48797.1,REFSEQ:NP_523396,GB_protein:AAF48797,FlyMine:FBpp0074285,modMine:FBpp0074285; MD5=d03401683704e83d48b03dcb4ad6ae15; length=255; release=r6.09; species=Dmel;	11.4	3	0.05	NAVSLVTGGASGLGR+QGASVILADLPSSK
65	FBpp0074049|FBgn0030748|CG4394-PC|Traf-like-PC FBpp0074050|FBgn0030748|CG4394-PB|Traf-like-PB FBpp0074051|FBgn0030748|CG4394-PA|Traf-like-PA FBpp0300830|FBgn0030748|CG4394-PD|Traf-like-PD FBpp0300831|FBgn0030748|CG4394-PE|Traf-like-PE FBpp0306152|FBgn0030748|CG4394-PF|Traf-like-PF FBpp0306153|FBgn0030748|CG4394-PG|Traf-like-PG	1.0000	FBpp0074049 type=protein; loc=X:join(16415561..16416085,16416155..16416563,16416619..16416734,16416795..16417103); ID=FBpp0074049; name=Traf-like-PC; parent=FBgn0030748,FBtr0074273; dbxref=FlyBase:FBpp0074049,FlyBase_Annotation_IDs:CG4394-PC,GB_protein:AAF48608.2,REFSEQ:NP_573126,GB_protein:AAF48608,FlyMine:FBpp0074049,modMine:FBpp0074049; MD5=0849b82dd3aa4ccca89f5af9d6b2cf33; length=452; release…	10.6	3	0.05	LEELIFENER+LLVIEQDVGTIR+QATLDYEVKNVK+SVLNEEIR
61	FBpp0073965|FBgn0027093|CG9020-PA|Aats-arg-PA	1.0000	FBpp0073965 type=protein; loc=X:complement(join(15844040..15844081,15843853..15843981,15843443..15843789,15843055..15843384,15841842..15842991)); ID=FBpp0073965; name=Aats-arg-PA; parent=FBgn0027093,FBtr0074178; dbxref=FlyBase:FBpp0073965,FlyBase_Annotation_IDs:CG9020-PA,GB_protein:AAF48524.1,REFSEQ:NP_573081,GB_protein:AAF48524,FlyMine:FBpp0073965,modMine:FBpp0073965; MD5=e5e47dc220f38c592ce0c80…	5.6	3	0.05	DTPVIIAPVNSTSAK+ISDYIFSFDK+VLVDFSSPNIAK
7	FBpp0070402|FBgn0000377|CG3193-PA|crn-PA	1.0000	FBpp0070402 type=protein; loc=X:complement(join(2249828..2249863,2247697..2249769)); ID=FBpp0070402; name=crn-PA; parent=FBgn0000377,FBtr0070418; dbxref=FlyBase:FBpp0070402,FlyBase_Annotation_IDs:CG3193-PA,GB_protein:AAF45760.1,REFSEQ:NP_477118,GB_protein:AAF45760,FlyMine:FBpp0070402,modMine:FBpp0070402; MD5=14718c6a043bb247bab7c033c8f106d4; length=702; release=r6.09; species=Dmel;	4.1	3	0.04	AGIEDVIVSK+AIFELAVQQPR+VLLLEAWR
60	FBpp0073935|FBgn0030710|CG8924-PB|CG8924-PB	1.0000	FBpp0073935 type=protein; loc=X:join(15942452..15943290,15943350..15944055); ID=FBpp0073935; name=CG8924-PB; parent=FBgn0030710,FBtr0074130; dbxref=FlyBase:FBpp0073935,FlyBase_Annotation_IDs:CG8924-PB,GB_protein:AAF48544.1,REFSEQ:NP_573091,GB_protein:AAF48544,FlyMine:FBpp0073935,modMine:FBpp0073935; MD5=af66361d8cb990b134658abe6e13eaf6; length=514; release=r6.09; species=Dmel;	8.8	3	0.05	GEVNVTQAGLGQLLR+GLYGSEAPINYK+LQQASLEAAKDPAATTAR
6	FBpp0070389|FBgn0040389|CG14048-PA|mRpL14-PA FBpp0305877|FBgn0040389|CG14048-PB|mRpL14-PB	1.0000	FBpp0070389 type=protein; loc=X:complement(2344050..2344535); ID=FBpp0070389; name=mRpL14-PA; parent=FBgn0040389,FBtr0070405; dbxref=FlyBase:FBpp0070389,FlyBase_Annotation_IDs:CG14048-PA,GB_protein:AAF45775.1,REFSEQ:NP_525048,GB_protein:AAF45775,FlyMine:FBpp0070389,modMine:FBpp0070389; MD5=8ae94cf2e27fdf27c84ab3538d463db6; length=161; release=r6.09; species=Dmel;;FBpp0305877 type=protein; loc=X:c…	16.8	3	0.05	FDSNNLVLIDDNGSPLGTR+GVGFIGDK
424a	FBpp0297119|FBgn0086690|CG33957-PD|Plp-PD FBpp0297121|FBgn0086690|CG33957-PF|Plp-PF FBpp0306064|FBgn0086690|CG33957-PG|Plp-PG FBpp0306066|FBgn0086690|CG33957-PJ|Plp-PJ FBpp0306067|FBgn0086690|CG33957-PK|Plp-PK FBpp0306068|FBgn0086690|CG33957-PL|Plp-PL FBpp0306069|FBgn0086690|CG33957-PM|Plp-PM FBpp0306070|FBgn0086690|CG33957-PN|Plp-PN FBpp0306072|FBgn0086690|CG33957-PP|Plp-PP	1.0000	FBpp0297119 type=protein; loc=3L:complement(join(15089792..15089818,15082585..15084594,15081625..15082518,15081333..15081473,15075920..15076045,15074684..15075847,15072529..15073194,15069932..15070633,15067678..15069833,15067502..15067612,15066672..15066978)); ID=FBpp0297119; name=Plp-PD; parent=FBgn0086690,FBtr0305977; dbxref=REFSEQ:NP_001246761,GB_protein:AFH04432,FlyBase:FBpp0297119,FlyBase_An…	2.0	3	0.05	ADFESELGDR+AELLLSPSHRQMTPCGLDSLGENTGKTEK+ELNYSAQLDSNILK
418a	FBpp0291870|FBgn0261562|CG13923-PB|CG42676-PD FBpp0311800|FBgn0261562|CG42676-PF|CG42676-PF	1.0000	FBpp0291870 type=protein; loc=3L:join(1803210..1803327,1803433..1803567,1805010..1805458,1805531..1805708,1806236..1806639); ID=FBpp0291870; name=CG42676-PD; parent=FBgn0261562,FBtr0302730; dbxref=FlyBase:FBpp0291870,FlyBase:FBpp0290899,FlyBase_Annotation_IDs:CG13923-PB,FlyBase_Annotation_IDs:CG42676-PD,REFSEQ:NP_995960,GB_protein:AAF47576,FlyMine:FBpp0291870,modMine:FBpp0291870; MD5=c0ba80a03e9c…	7.5	3	0.05	DLNIWDLK+LANLLNAVPQGAVK+SGIIIPFQFR
416a	FBpp0271859|FBgn0035099|CG6845-PC|CG6845-PC	1.0000	FBpp0271859 type=protein; loc=3L:join(146504..146706,146772..147082,147138..147398,147453..147666,147730..147883,147936..148413,148462..148645,148704..148841,148895..148970); ID=FBpp0271859; name=CG6845-PC; parent=FBgn0035099,FBtr0273351; dbxref=FlyBase_Annotation_IDs:CG6845-PC,FlyBase:FBpp0271859,REFSEQ:NP_612000,GB_protein:AAF47333,FlyMine:FBpp0271859,modMine:FBpp0271859; MD5=86e885fd637dd546e7…	8.2	3	0.04	FSCLMCMCSCCSSCQSTER+SLTDVGEEILQDINK+VLKLAMVVLLRIQDQLIAIIK
43	FBpp0072975|FBgn0266582|CG12079-PA|ND-30-PA	1.0000	FBpp0072975 type=protein; loc=3L:complement(join(3159409..3159472,3159274..3159348,3158557..3159215)); ID=FBpp0072975; name=ND-30-PA; parent=FBgn0266582,FBtr0073113; dbxref=GB_protein:AAF47723.1,FlyBase:FBpp0072975,FlyBase_Annotation_IDs:CG12079-PA,REFSEQ:NP_647775,GB_protein:AAF47723,FlyMine:FBpp0072975,modMine:FBpp0072975; MD5=8f16f67e9cd912ceb0c0243613d37f0c; length=265; release=r6.09; species…	10.6	3	0.05	DFPLSGYVELR+NANPPAEVVPPQAPAKK
398a	FBpp0086699|FBgn0261276|CG8479-PB|Opa1-PB FBpp0086700|FBgn0261276|CG8479-PA|Opa1-PA FBpp0308806|FBgn0261276|CG8479-PC|Opa1-PC FBpp0308807|FBgn0261276|CG8479-PD|Opa1-PD	1.0000	FBpp0086699 type=protein; loc=2R:complement(join(14235286..14235314,14234890..14235187,14234693..14234828,14234268..14234342,14233617..14234206,14233188..14233561,14232965..14233129,14232716..14232903,14231492..14231964,14231308..14231426,14231160..14231244,14230895..14231099,14230774..14230838)); ID=FBpp0086699; name=Opa1-PB; parent=FBgn0261276,FBtr0087573; dbxref=FlyBase:FBpp0086699,FlyBase_Ann…	3.7	3	0.05	DNVDVDTDYIR+VLLAEELIK+VTLAEGPYHVAQFR
390a	FBpp0085696|FBgn0010434|CG11949-PB|cora-PB FBpp0085697|FBgn0010434|CG11949-PA|cora-PA FBpp0309410|FBgn0010434|CG11949-PF|cora-PF FBpp0309411|FBgn0010434|CG11949-PG|cora-PG	1.0000	FBpp0085696 type=protein; loc=2R:join(19235516..19235662,19235763..19236208,19236267..19236419,19236485..19236843,19236942..19237063,19237340..19237441,19238152..19238314,19238382..19238434,19241216..19241785,19242174..19242395,19242704..19242859,19243069..19243179,19243255..19243320); ID=FBpp0085696; name=cora-PB; parent=FBgn0010434,FBtr0086508; dbxref=FlyBase:FBpp0085696,FlyBase_Annotation_IDs:…	6.9	3	0.05	IKSEYGDIDPNTGDIDPATAVTDPVTGK+QAQVQTTTETVPITR+SPLFTTSATTGPHVESTR
379a	FBpp0083860|FBgn0028691|CG10230-PB|Rpn9-PB FBpp0083861|FBgn0028691|CG10230-PA|Rpn9-PA	1.0000	FBpp0083860 type=protein; loc=3R:complement(join(23732796..23732905,23732627..23732740,23732043..23732573,23731588..23731981)); ID=FBpp0083860; name=Rpn9-PB; parent=FBgn0028691,FBtr0084469; dbxref=FlyBase:FBpp0083860,FlyBase_Annotation_IDs:CG10230-PB,GB_protein:AAF56174.1,REFSEQ:NP_732899,GB_protein:AAF56174; MD5=47306909763c56fdcfaec9640550ea03; length=382; release=r6.09; species=Dmel;;FBpp00838…	6.8	3	0.05	ALALDLVR+EAIEFLEK+IPDLAAQEVK
38	FBpp0072691|FBgn0035251|CG7967-PA|CG7967-PA	1.0000	FBpp0072691 type=protein; loc=3L:complement(join(1652690..1652799,1652567..1652628,1652332..1652482,1651637..1652264)); ID=FBpp0072691; name=CG7967-PA; parent=FBgn0035251,FBtr0072809; dbxref=FlyBase:FBpp0072691,FlyBase_Annotation_IDs:CG7967-PA,GB_protein:AAF47540.1,REFSEQ:NP_647640,GB_protein:AAF47540,FlyMine:FBpp0072691,modMine:FBpp0072691; MD5=34b5ebddc04e4c0dc8a82df26e0a936a; length=316; relea…	9.2	3	0.04	LYALQVGLK+TAIENLQK+YAGSALNYDDVK
361a	FBpp0077571|FBgn0000579|CG17654-PB|Eno-PB FBpp0077572|FBgn0000579|CG17654-PE|Eno-PE FBpp0077573|FBgn0000579|CG17654-PC|Eno-PC FBpp0077574|FBgn0000579|CG17654-PD|Eno-PD	1.0000	FBpp0077571 type=protein; loc=2L:complement(join(1727646..1727833,1725341..1726655)); ID=FBpp0077571; name=Eno-PB; parent=FBgn0000579,FBtr0077905; dbxref=FlyBase:FBpp0077571,FlyBase_Annotation_IDs:CG17654-PB,GB_protein:AAN10455.1,REFSEQ:NP_722721,GB_protein:AAN10455; MD5=192a03ed239ad33bf021aeae31e76f91; length=500; release=r6.09; species=Dmel;;FBpp0077572 type=protein; loc=2L:complement(join(172…	6.6	3	0.05	EALNLISDAIAK+IEEEIGAGVK+SAVSQLSSGFK
360a	FBpp0077326|FBgn0260639|CG3157-PA|gammaTub23C-PA	1.0000	FBpp0077326 type=protein; loc=2L:join(2973059..2973107,2973166..2973368,2973429..2974604); ID=FBpp0077326; name=gammaTub23C-PA; parent=FBgn0260639,FBtr0077641; dbxref=FlyBase:FBpp0077326,FlyBase_Annotation_IDs:CG3157-PA,GB_protein:AAF51174.1,REFSEQ:NP_476804,GB_protein:AAF51174,FlyMine:FBpp0077326,modMine:FBpp0077326; MD5=d5e01458d1da8fc0446d951772715831; length=475; release=r6.09; species=Dmel;	6.1	3	0.04	AVLIDLEPR+LTTAADSVVVLDNTALNR+LYNPENVYLSK
356a	FBpp0075170|FBgn0014163|CG4609-PA|fax-PA FBpp0099912|FBgn0014163|CG4609-PC|fax-PC	1.0000	FBpp0075170 type=protein; loc=3L:complement(join(16411002..16411418,16407021..16407359,16405502..16405845,16405326..16405428,16405117..16405170)); ID=FBpp0075170; name=fax-PA; parent=FBgn0014163,FBtr0075412; dbxref=FlyBase_Annotation_IDs:CG4609-PA,FlyBase:FBpp0075170,GB_protein:AAF49465.2,REFSEQ:NP_524106,GB_protein:AAF49465,FlyMine:FBpp0075170,modMine:FBpp0075170; MD5=f177af6dda7040fbd0c071dcd7f…	8.9	3	0.05	SAAPPADSAAAPAAAPAVEK+SEEPEKSAAPPADSAAAPAAAPAVEK+YLDSGLTAEQR
334a	FBpp0071301|FBgn0027084|CG12141-PA|Aats-lys-PA FBpp0071302|FBgn0027084|CG12141-PB|Aats-lys-PB FBpp0292593|FBgn0027084|CG12141-PC|Aats-lys-PC	1.0000	FBpp0071301 type=protein; loc=X:complement(join(9608719..9608750,9607629..9608292,9606620..9607567,9606473..9606553)); ID=FBpp0071301; name=Aats-lys-PA; parent=FBgn0027084,FBtr0071366; dbxref=FlyBase:FBpp0071301,FlyBase_Annotation_IDs:CG12141-PA,GB_protein:AAN09255.1,REFSEQ:NP_572573,GB_protein:AAN09255,FlyMine:FBpp0071301,modMine:FBpp0071301; MD5=7a217c9fe3bfd072cd4704963c945458; length=574; rel…	5.9	3	0.05	LIFYDLR+SSAAEEEEISPNEYFK+YLDLILNNNVR
316	FBpp0289109|FBgn0052343|CG32343-PB|Atac3-PB FBpp0289116|FBgn0052343|CG32343-PC|Atac3-PC FBpp0301175|FBgn0052343|CG32343-PD|Atac3-PD FBpp0305063|FBgn0052343|CG32343-PE|Atac3-PE	1.0000	FBpp0289109 type=protein; loc=3L:complement(join(327546..327641,327135..327488,326867..327079,326422..326539,326033..326358,325880..325974,325755..325824,325236..325694)); ID=FBpp0289109; name=Atac3-PB; parent=FBgn0052343,FBtr0299831; dbxref=FlyBase:FBpp0289109,FlyBase_Annotation_IDs:CG32343-PB,REFSEQ:NP_728520,GB_protein:AAF47376,FlyMine:FBpp0289109,modMine:FBpp0289109; MD5=f0c1d7772f28f3aaa5201…	7.6	3	0.05	GQVGTVQTIQLRPSLSAGSGQGAVNNGAAPGK+IPASLASSGMVR
302	FBpp0088669|FBgn0033566|CG18004-PA|CG18004-PA FBpp0088670|FBgn0033566|CG18004-PB|CG18004-PB FBpp0308556|FBgn0033566|CG18004-PD|CG18004-PD	1.0000	FBpp0088669 type=protein; loc=2R:join(10885299..10885532,10885590..10886152,10886211..10886307); ID=FBpp0088669; name=CG18004-PA; parent=FBgn0033566,FBtr0089728; dbxref=FlyBase:FBpp0088669,FlyBase_Annotation_IDs:CG18004-PA,GB_protein:AAF58734.1,REFSEQ:NP_610625,GB_protein:AAF58734,FlyMine:FBpp0088669,modMine:FBpp0088669; MD5=91a5ad43ed3a0ed256f5c3bbdc6311ad; length=297; release=r6.09; species=Dme…	15.5	3	0.05	GAAPASSSSVSAGLGAGETDFKER+KQLTATVSPSQQPPQLQTAPK
301	FBpp0088622|FBgn0261618|CG42551-PA|larp-PA FBpp0088624|FBgn0261618|CG42551-PB|larp-PB FBpp0290398|FBgn0261618|CG42551-PD|larp-PD FBpp0290399|FBgn0261618|CG42551-PE|larp-PE FBpp0297480|FBgn0261618|CG42551-PF|larp-PF FBpp0297481|FBgn0261618|CG42551-PG|larp-PG FBpp0297482|FBgn0261618|CG42551-PH|larp-PH	1.0000	FBpp0088622 type=protein; loc=3R:complement(join(28323649..28323734,28321373..28323486,28320582..28321279)); ID=FBpp0088622; name=larp-PA; parent=FBgn0261618,FBtr0089680; dbxref=FlyBase:FBpp0088622,GB_protein:AAF56783.3,REFSEQ:NP_524998,GB_protein:AAF56783,FlyBase_Annotation_IDs:CG42551-PA,FlyBase:FBpp0290396,FlyBase_Annotation_IDs:CG14066-PA; MD5=57821b32386f53c8af5ae5196c129f7c; length=965; rel…	7.7	3	0.06	SKSSSNNAPSNASSSATVCVTTNNASSATKATTK+SLALEDAGNGFR+SVSESDGTAVIAAGGR+TVNVISQADFEK
297	FBpp0088174|FBgn0039909|CG1970-PA|ND-49-PA FBpp0305832|FBgn0039909|CG1970-PB|ND-49-PB	1.0000	FBpp0088174 type=protein; loc=4:complement(join(570604..570695,570409..570533,570234..570343,569975..570176,569114..569301,568367..569056)); ID=FBpp0088174; name=ND-49-PA; parent=FBgn0039909,FBtr0089105; dbxref=FlyBase:FBpp0088174,GB_protein:AAF59336.2,FlyBase_Annotation_IDs:CG1970-PA,REFSEQ:NP_651926,GB_protein:AAF59336,FlyMine:FBpp0088174,modMine:FBpp0088174; MD5=34fc4f346cb05e74e8ae5dbf4d53748…	8.5	3	0.05	LDEVEDVLTTNR+LLNIDVPLR+LRPQLVAAGSAALTSQETR
296	FBpp0088040|FBgn0033160|CG11107-PA|Dhx15-PA FBpp0307849|FBgn0033160|CG11107-PB|Dhx15-PB	1.0000	FBpp0088040 type=protein; loc=2R:join(7387528..7387580,7387635..7388428,7388708..7389181,7389247..7389510,7390078..7390200,7390268..7390621,7390680..7390807); ID=FBpp0088040; name=Dhx15-PA; parent=FBgn0033160,FBtr0088966; dbxref=FlyBase:FBpp0088040,FlyBase_Annotation_IDs:CG11107-PA,GB_protein:AAF59269.1,REFSEQ:NP_610269,GB_protein:AAF59269,FlyMine:FBpp0088040,modMine:FBpp0088040; MD5=b1505c072857…	4.9	3	0.05	EIDNLGSEIGELK+SNLGTVVLQLK+TLATDILMGVLK
289	FBpp0087515|FBgn0013435|CG1362-PA|Cdc2rk-PA	1.0000	FBpp0087515 type=protein; loc=2R:complement(join(10068506..10068634,10068372..10068444,10067938..10068315,10067438..10067884,10067236..10067372)); ID=FBpp0087515; name=Cdc2rk-PA; parent=FBgn0013435,FBtr0088429; dbxref=GB_protein:AAF58851.1,FlyBase:FBpp0087515,FlyBase_Annotation_IDs:CG1362-PA,REFSEQ:NP_523674,GB_protein:AAF58851,FlyMine:FBpp0087515,modMine:FBpp0087515; MD5=e8b9bf5e169474ad1829d274…	7.5	3	0.05	SNDVDTNPAPDPQAPITR+VGEGSYGIVYR
287	FBpp0087450|FBgn0003660|CG12210-PA|Syb-PA FBpp0087451|FBgn0003660|CG12210-PB|Syb-PB FBpp0271782|FBgn0003660|CG12210-PC|Syb-PC FBpp0271783|FBgn0003660|CG12210-PD|Syb-PD FBpp0308541|FBgn0003660|CG12210-PE|Syb-PE	1.0000	FBpp0087450 type=protein; loc=2R:complement(join(10251928..10251974,10250879..10251144,10249751..10249827)); ID=FBpp0087450; name=Syb-PA; parent=FBgn0003660,FBtr0088362; dbxref=FlyBase_Annotation_IDs:CG12210-PA,FlyBase:FBpp0087450,GB_protein:AAF58820,REFSEQ:NP_523680,FlyMine:FBpp0087450,modMine:FBpp0087450; MD5=eaa52a936c4772a66122c4ce998d7921; length=129; release=r6.09; species=Dmel;;FBpp0087451…	23.9	3	0.04	ADQLEQGASQFEQQAGK+VDEVVGIMR
282	FBpp0087095|FBgn0010621|CG8439-PA|Cct5-PA FBpp0087096|FBgn0010621|CG8439-PB|Cct5-PB	1.0000	FBpp0087095 type=protein; loc=2R:join(12174921..12175028,12175737..12176718,12176778..12177316); ID=FBpp0087095; name=Cct5-PA; parent=FBgn0010621,FBtr0087987; dbxref=FlyBase:FBpp0087095,FlyBase_Annotation_IDs:CG8439-PA,GB_protein:AAF58565.1,REFSEQ:NP_523707,GB_protein:AAF58565,FlyMine:FBpp0087095,modMine:FBpp0087095; MD5=6e68c870a421bfeb8e938b9a0fd0f9f0; length=542; release=r6.09; species=Dmel;;F…	7.0	3	0.05	EADQLSTLEQYAFR+FEELTPEK+QLDAIAQPFPVDPK
271	FBpp0086563|FBgn0033951|CG10139-PA|CG10139-PA FBpp0309001|FBgn0033951|CG10139-PB|CG10139-PB	1.0000	FBpp0086563 type=protein; loc=2R:join(14645356..14645556,14645614..14646087); ID=FBpp0086563; name=CG10139-PA; parent=FBgn0033951,FBtr0087433; dbxref=FlyBase:FBpp0086563,FlyBase_Annotation_IDs:CG10139-PA,GB_protein:AAF58225.1,REFSEQ:NP_610976,GB_protein:AAF58225,FlyMine:FBpp0086563,modMine:FBpp0086563; MD5=e9f12d9f027d5e64b6e7ab8a03ab5edc; length=224; release=r6.09; species=Dmel;;FBpp0309001 type…	13.3	3	0.05	DSSQIFGDFVADR+VILEAASIDR+VILEAASIDRAPTYN
251	FBpp0085273|FBgn0022893|CG2207-PA|Df31-PA FBpp0085274|FBgn0022893|CG2207-PB|Df31-PB FBpp0099688|FBgn0022893|CG2207-PF|Df31-PF	1.0000	FBpp0085273 type=protein; loc=2L:complement(join(21629667..21629692,21627842..21628209,21627600..21627757)); ID=FBpp0085273; name=Df31-PA; parent=FBgn0022893,FBtr0085919; dbxref=FlyBase_Annotation_IDs:CG2207-PA,FlyBase:FBpp0085273,GB_protein:AAF57222.1,REFSEQ:NP_523614,GB_protein:AAF57222; MD5=8f7cfd40746a63c3fa185eba8c577a1a; length=183; release=r6.09; species=Dmel;;FBpp0085274 type=protein; loc…	26.8	3	0.05	AKLDEASTKDEVQNGAEASEVAA+ASITENGGAEEESVAK+VAAEEVDAVK
243	FBpp0084927|FBgn0039743|CG7946-PA|CG7946-PA FBpp0302568|FBgn0039743|CG7946-PB|CG7946-PB	1.0000	FBpp0084927 type=protein; loc=3R:join(30052799..30053464,30053544..30054305); ID=FBpp0084927; name=CG7946-PA; parent=FBgn0039743,FBtr0085561; dbxref=FlyBase:FBpp0084927,FlyBase_Annotation_IDs:CG7946-PA,GB_protein:AAF57004.1,REFSEQ:NP_651768,GB_protein:AAF57004,FlyMine:FBpp0084927,modMine:FBpp0084927; MD5=58f0e8acfaea88b3f5038c989a882b95; length=475; release=r6.09; species=Dmel;;FBpp0302568 type=p…	8.4	3	0.05	AAASYSIGDLVFAK+RVPTEGLATAAAIPAAPAAATPTSSK
242	FBpp0084918|FBgn0016685|CG7917-PA|Nlp-PA FBpp0306756|FBgn0016685|CG7917-PB|Nlp-PB	1.0000	FBpp0084918 type=protein; loc=3R:join(30005034..30005055,30005288..30005421,30009678..30009980); ID=FBpp0084918; name=Nlp-PA; parent=FBgn0016685,FBtr0085552; dbxref=FlyBase:FBpp0084918,FlyBase_Annotation_IDs:CG7917-PA,GB_protein:AAF56988.1,REFSEQ:NP_524557,GB_protein:AAF56988,FlyMine:FBpp0084918,modMine:FBpp0084918; MD5=dc47741a9538770e46fb5476f6fca20d; length=152; release=r6.09; species=Dmel;;FB…	23.7	3	0.05	AVNPDVEFYESK+DSVQIPIAVLK+ENEFNVVEVNTPK
240	FBpp0084901|FBgn0039697|CG7834-PA|CG7834-PA FBpp0084902|FBgn0039697|CG7834-PB|CG7834-PB	1.0000	FBpp0084901 type=protein; loc=3R:complement(join(29802790..29802840,29801949..29802659)); ID=FBpp0084901; name=CG7834-PA; parent=FBgn0039697,FBtr0085535; dbxref=FlyBase:FBpp0084901,FlyBase_Annotation_IDs:CG7834-PA,GB_protein:AAN14188.1,REFSEQ:NP_651727,GB_protein:AAN14188,FlyMine:FBpp0084901,modMine:FBpp0084901; MD5=8eccfcf4926bcdcb040a77e7403a71f2; length=253; release=r6.09; species=Dmel;;FBpp00…	12.6	3	0.05	EIDGGLETIK+IEVISVEDPPVR+TPAVLSADLR
23	FBpp0071279|FBgn0014868|CG9022-PA|Ost48-PA	1.0000	FBpp0071279 type=protein; loc=X:complement(join(9158290..9158431,9157008..9158215)); ID=FBpp0071279; name=Ost48-PA; parent=FBgn0014868,FBtr0071344; dbxref=FlyBase:FBpp0071279,FlyBase_Annotation_IDs:CG9022-PA,GB_protein:AAF46453.1,REFSEQ:NP_511096,GB_protein:AAF46453,FlyMine:FBpp0071279,modMine:FBpp0071279; MD5=1bed9989bd15e38ed422ca79b5f6c5f9; length=449; release=r6.09; species=Dmel;	8.7	3	0.05	LADDSSLLLSK+LAQFVDDGGNVLVAGSEK+QADAAPLLYR
213	FBpp0083029|FBgn0038584|CG7175-PA|mTerf5-PA	1.0000	FBpp0083029 type=protein; loc=3R:complement(join(18223241..18223430,18222210..18223188,18221934..18222158,18221586..18221874)); ID=FBpp0083029; name=mTerf5-PA; parent=FBgn0038584,FBtr0083609; dbxref=FlyBase:FBpp0083029,FlyBase_Annotation_IDs:CG7175-PA,GB_protein:AAF55513.1,REFSEQ:NP_650693,GB_protein:AAF55513,FlyMine:FBpp0083029,modMine:FBpp0083029; MD5=dd68f496c953e58103acf5df18bbcfa5; length=56…	4.3	3	0.05	AVQDTIELLTK+NSFLLYSEADNVR
206	FBpp0082459|FBgn0038271|CG3731-PA|UQCR-C1-PA FBpp0082460|FBgn0038271|CG3731-PB|UQCR-C1-PB	1.0000	FBpp0082459 type=protein; loc=3R:join(14890358..14890426,14890696..14890902,14890962..14891290,14891353..14891723,14891785..14891876,14891951..14892295); ID=FBpp0082459; name=UQCR-C1-PA; parent=FBgn0038271,FBtr0083000; dbxref=FlyBase:FBpp0082459,FlyBase_Annotation_IDs:CG3731-PA,GB_protein:AAF55110.2,REFSEQ:NP_731954,GB_protein:AAF55110,FlyMine:FBpp0082459,modMine:FBpp0082459; MD5=86d41abaf76ec0ff…	7.4	3	0.05	AVEILADIIQNSK+IDAVSVGNVR+TLLNIPATQVTK
21	FBpp0071087|FBgn0261592|CG10944-PB|RpS6-PB FBpp0071088|FBgn0261592|CG10944-PA|RpS6-PA	1.0000	FBpp0071087 type=protein; loc=X:complement(join(7901243..7901248,7900803..7901007,7899754..7900289)); ID=FBpp0071087; name=RpS6-PB; parent=FBgn0261592,FBtr0071135; dbxref=FlyBase:FBpp0071087,FlyBase_Annotation_IDs:CG10944-PB,GB_protein:AAN09218.1,REFSEQ:NP_511073,GB_protein:AAN09218,FlyMine:FBpp0071087,modMine:FBpp0071087; MD5=a5a2be906b55066ce578c7696a06737d; length=248; release=r6.09; species=D…	16.6	3	0.05	DIPGLTDTTIPR+LITPVVLQR+MGQVVEADILGDEWK
190	FBpp0081461|FBgn0010803|CG9735-PB|Aats-trp-PB	1.0000	FBpp0081461 type=protein; loc=3R:complement(join(9266596..9266791,9266118..9266529,9265480..9266059,9265304..9265408)); ID=FBpp0081461; name=Aats-trp-PB; parent=FBgn0010803,FBtr0081981; dbxref=FlyBase:FBpp0081461,FlyBase_Annotation_IDs:CG9735-PB,GB_protein:AAF54352.1,REFSEQ:NP_524826,GB_protein:AAF54352; MD5=9c741ce92d91bbe87424e3fe662fe979; length=430; release=r6.09; species=Dmel;	8.8	3	0.05	GIFGFGDSDIIGK+IDEELIAR+LAVETLTPIVEQHQAAR
184	FBpp0081234|FBgn0261789|CG1249-PA|SmD2-PA	1.0000	FBpp0081234 type=protein; loc=3R:complement(join(6345771..6345772,6345279..6345636)); ID=FBpp0081234; name=SmD2-PA; parent=FBgn0261789,FBtr0081737; dbxref=FlyBase:FBpp0081234,FlyBase_Annotation_IDs:CG1249-PA,GB_protein:AAF54135.1,REFSEQ:NP_649645,GB_protein:AAF54135,FlyMine:FBpp0081234,modMine:FBpp0081234; MD5=307e4daca795befba66ab64f080dbea8; length=119; release=r6.09; species=Dmel;	22.7	3	0.05	EMWTELPR+GDSVILVLR+SELTPEELAR
183	FBpp0081152|FBgn0037469|CG1939-PA|Dpck-PA	1.0000	FBpp0081152 type=protein; loc=3R:join(7082277..7082388,7082474..7082765,7082837..7083143); ID=FBpp0081152; name=Dpck-PA; parent=FBgn0037469,FBtr0081638; dbxref=FlyBase:FBpp0081152,FlyBase_Annotation_IDs:CG1939-PA,GB_protein:AAF54069.1,REFSEQ:NP_649692,GB_protein:AAF54069,FlyMine:FBpp0081152,modMine:FBpp0081152; MD5=596a63ac592b6431b7d0102a6e063ea2; length=236; release=r6.09; species=Dmel;	9.3	3	0.05	EVFGDEVLLPSK+QGIPVIDADK
179	FBpp0080794|FBgn0003231|CG10360-PA|ref(2)P-PA FBpp0099683|FBgn0003231|CG10360-PB|ref(2)P-PB	1.0000	FBpp0080794 type=protein; loc=2L:join(19542817..19542988,19543620..19545101,19545157..19545302); ID=FBpp0080794; name=ref(2)P-PA; parent=FBgn0003231,FBtr0081253; dbxref=FlyBase_Annotation_IDs:CG10360-PA,FlyBase:FBpp0080794,GB_protein:AAF53824.1,REFSEQ:NP_476700,GB_protein:AAF53824; MD5=84e696ba5a5e99cca6d3df66efd78574; length=599; release=r6.09; species=Dmel;;FBpp0099683 type=protein; loc=2L:join…	4.8	3	0.05	AAEQTESPPQAEPTVTAEK+MPSQNYTILR
174	FBpp0080322|FBgn0041627|CG18801-PA|Ku80-PA	1.0000	FBpp0080322 type=protein; loc=2L:complement(join(15771050..15771064,15770897..15770992,15770609..15770841,15770431..15770553,15768739..15770371)); ID=FBpp0080322; name=Ku80-PA; parent=FBgn0041627,FBtr0080763; dbxref=FlyBase:FBpp0080322,FlyBase_Annotation_IDs:CG18801-PA,GB_protein:AAG22435.1,REFSEQ:NP_609767,GB_protein:AAG22435,FlyMine:FBpp0080322,modMine:FBpp0080322; MD5=9ff00f5dc4e9bc4024fab4459…	3.3	3	0.05	FQALAADTR+VLASVHTISNATER
172	FBpp0080146|FBgn0001961|CG8978-PB|Arpc1-PB FBpp0080147|FBgn0001961|CG8978-PA|Arpc1-PA	1.0000	FBpp0080146 type=protein; loc=2L:complement(join(13829346..13829418,13828216..13829276)); ID=FBpp0080146; name=Arpc1-PB; parent=FBgn0001961,FBtr0080569; dbxref=FlyBase:FBpp0080146,FlyBase_Annotation_IDs:CG8978-PB,GB_protein:AAN10852.1,REFSEQ:NP_723845,GB_protein:AAN10852; MD5=83db65a9444b399f94cc53e9cef31895; length=377; release=r6.09; species=Dmel;;FBpp0080147 type=protein; loc=2L:complement(joi…	11.9	3	0.05	DIEEPPTPTPWGNR+LADVLNQHDLR+TENTDTVVDSIHQNAITSVR
169	FBpp0079913|FBgn0027081|CG5353-PB|Aats-thr-PB FBpp0079914|FBgn0027081|CG5353-PA|Aats-thr-PA FBpp0079915|FBgn0027081|CG5353-PC|Aats-thr-PC FBpp0312095|FBgn0027081|CG5353-PD|Aats-thr-PD	1.0000	FBpp0079913 type=protein; loc=2L:join(12104501..12104552,12104688..12105121,12105176..12106762); ID=FBpp0079913; name=Aats-thr-PB; parent=FBgn0027081,FBtr0080331; dbxref=GB_protein:AAF53167.1,FlyBase:FBpp0079913,FlyBase_Annotation_IDs:CG5353-PB,REFSEQ:NP_524839,GB_protein:AAF53167,FlyMine:FBpp0079913,modMine:FBpp0079913; MD5=cdb04790d84bd0eb38b66570dd8a0714; length=690; release=r6.09; species=Dme…	5.5	3	0.05	GISQGLADNTVISK+IRDEFIANEDSF+NELSGALTGLTR
162	FBpp0079654|FBgn0005322|CG5395-PA|nmd-PA FBpp0310206|FBgn0005322|CG5395-PB|nmd-PB FBpp0310207|FBgn0005322|CG5395-PC|nmd-PC	1.0000	FBpp0079654 type=protein; loc=2L:complement(join(10303655..10303836,10302671..10303598)); ID=FBpp0079654; name=nmd-PA; parent=FBgn0005322,FBtr0080065; dbxref=GB_protein:AAF52903.1,FlyBase:FBpp0079654,FlyBase_Annotation_IDs:CG5395-PA,REFSEQ:NP_609373,GB_protein:AAF52903,FlyMine:FBpp0079654,modMine:FBpp0079654; MD5=67efa648898925b40638d6fb7ce61e1a; length=369; release=r6.09; species=Dmel;;FBpp03102…	9.3	3	0.05	LILQSEEVSQDVDLNR+LTSAVFSLASR
155	FBpp0079541|FBgn0032198|CG4912-PA|eEF1delta-PA FBpp0079542|FBgn0032198|CG4912-PB|eEF1delta-PB	1.0000	FBpp0079541 type=protein; loc=2L:join(10232573..10232659,10233757..10234359); ID=FBpp0079541; name=eEF1delta-PA; parent=FBgn0032198,FBtr0079951; dbxref=FlyBase:FBpp0079541,FlyBase_Annotation_IDs:CG4912-PA,GB_protein:AAF52880.1,REFSEQ:NP_723536,GB_protein:AAF52880,FlyMine:FBpp0079541,modMine:FBpp0079541; MD5=2b8417f001316aab12e9452f9b904664; length=229; release=r6.09; species=Dmel;;FBpp0079542 typ…	16.6	3	0.05	FVPVAFGIQK+IDGVTLDDGLNSELAK+ITQDGLLWGASK
154	FBpp0079536|FBgn0005593|CG4897-PA|RpL7-PA FBpp0310250|FBgn0005593|CG4897-PB|RpL7-PB	1.0000	FBpp0079536 type=protein; loc=2L:join(10201230..10201528,10201599..10202058); ID=FBpp0079536; name=RpL7-PA; parent=FBgn0005593,FBtr0079946; dbxref=FlyBase:FBpp0079536,FlyBase_Annotation_IDs:CG4897-PA,GB_protein:AAF52868.1,REFSEQ:NP_523531,GB_protein:AAF52868,FlyMine:FBpp0079536,modMine:FBpp0079536; MD5=6c173242113a02c4d9003f2e5857d863; length=252; release=r6.09; species=Dmel;;FBpp0310250 type=pro…	9.1	3	0.05	QRVPITDNFVIER+VPITDNFVIER+YASNFLWPFK
16	FBpp0070877|FBgn0014026|CG3314-PA|RpL7A-PA FBpp0070878|FBgn0014026|CG3314-PD|RpL7A-PD FBpp0309986|FBgn0014026|CG3314-PE|RpL7A-PE FBpp0309987|FBgn0014026|CG3314-PF|RpL7A-PF FBpp0311460|FBgn0014026|CG3314-PG|RpL7A-PG	1.0000	FBpp0070877 type=protein; loc=X:complement(join(6532490..6532504,6532298..6532421,6531835..6532205,6531126..6531431)); ID=FBpp0070877; name=RpL7A-PA; parent=FBgn0014026,FBtr0070915; dbxref=FlyBase:FBpp0070877,FlyBase_Annotation_IDs:CG3314-PA,GB_protein:AAN09170.1,REFSEQ:NP_727094,GB_protein:AAN09170,FlyMine:FBpp0070877,modMine:FBpp0070877; MD5=9dd5cf6ed8fd7a8831cd15e06ca47ffe; length=271; release…	11.1	3	0.05	KVAPAPLAVK+KVVNQLFEK+NFGIGQNVQPK
146	FBpp0079443|FBgn0015393|CG3949-PA|hoip-PA FBpp0307465|FBgn0015393|CG3949-PB|hoip-PB	1.0000	FBpp0079443 type=protein; loc=2L:join(9699935..9699937,9700000..9700380); ID=FBpp0079443; name=hoip-PA; parent=FBgn0015393,FBtr0079846; dbxref=FlyBase:FBpp0079443,FlyBase_Annotation_IDs:CG3949-PA,GB_protein:AAF52798.2,REFSEQ:NP_524714,GB_protein:AAF52798,FlyMine:FBpp0079443,modMine:FBpp0079443; MD5=43324dbc09fbb618991714f746bad42b; length=127; release=r6.09; species=Dmel;;FBpp0307465 type=protein…	18.9	3	0.05	AFPLADAQLTAK+SQITSIQQEIER
131	FBpp0078561|FBgn0263594|CG14648-PA|lost-PA	1.0000	FBpp0078561 type=protein; loc=3R:join(4403202..4403280,4404469..4404639,4404701..4405419,4405480..4405548,4405601..4405811,4405867..4406255); ID=FBpp0078561; name=lost-PA; parent=FBgn0263594,FBtr0078921; dbxref=FlyBase:FBpp0078561,FlyBase_Annotation_IDs:CG14648-PA,GB_protein:AAF52130.1,REFSEQ:NP_649466,GB_protein:AAF52130,FlyMine:FBpp0078561,modMine:FBpp0078561; MD5=fb8ec086e8c95c678aeb2caf743331…	6.6	3	0.05	IPSFVGADK+VGIGFNNIFNR+YDTPVDIIATPTEIIR
120	FBpp0077424|FBgn0026479|CG3210-PA|Drp1-PA FBpp0307166|FBgn0026479|CG3210-PB|Drp1-PB	1.0000	FBpp0077424 type=protein; loc=2L:complement(join(2585170..2585271,2584257..2584401,2583534..2584198,2582867..2583318,2582466..2582811,2582174..2582402,2581898..2582109,2581782..2581838)); ID=FBpp0077424; name=Drp1-PA; parent=FBgn0026479,FBtr0077744; dbxref=FlyBase:FBpp0077424,FlyBase_Annotation_IDs:CG3210-PA,GB_protein:AAF51235.1,REFSEQ:NP_608694,GB_protein:AAF51235,FlyMine:FBpp0077424,modMine:FB…	5.3	3	0.05	DAALVPSLLK+TDSDPYSQINLGQR+VPVGDQPEDIEAQIK
116	FBpp0077229|FBgn0051955|CG31955-PA|CG31955-PA FBpp0311642|FBgn0051955|CG31955-PC|CG31955-PC FBpp0311703|FBgn0051955|CG31955-PD|CG31955-PD	1.0000	FBpp0077229 type=protein; loc=2L:complement(join(3712498..3712782,3712269..3712445)); ID=FBpp0077229; name=CG31955-PA; parent=FBgn0051955,FBtr0077540; dbxref=FlyBase:FBpp0077229,FlyBase_Annotation_IDs:CG31955-PA,GB_protein:AAN10381.1,REFSEQ:NP_722935,GB_protein:AAN10381,FlyMine:FBpp0077229,modMine:FBpp0077229; MD5=06d0828bcad54b9378cfe59466e7ebbc; length=153; release=r6.09; species=Dmel;;FBpp0311…	14.4	3	0.05	EAYNILHQR+NILDSAYASAEGK
111	FBpp0076848|FBgn0035600|CG4769-PA|Cyt-c1-PA FBpp0297223|FBgn0035600|CG4769-PB|Cyt-c1-PB	1.0000	FBpp0076848 type=protein; loc=3L:join(5360340..5360411,5360692..5360739,5360877..5361025,5361493..5361625,5361695..5361988,5362103..5362330); ID=FBpp0076848; name=Cyt-c1-PA; parent=FBgn0035600,FBtr0077144; dbxref=FlyBase:FBpp0076848,FlyBase_Annotation_IDs:CG4769-PA,GB_protein:AAF50785.1,REFSEQ:NP_647958,GB_protein:AAF50785,FlyMine:FBpp0076848,modMine:FBpp0076848; MD5=fbe46bfe8a882962625e32b223365…	11.4	3	0.05	DVATFLK+GLFDALDHQSVR+LSDYFPSPYPNEEAAR
106	FBpp0076417|FBgn0035851|CG7999-PA|MED24-PA	1.0000	FBpp0076417 type=protein; loc=3L:join(8191389..8191478,8193190..8193276,8193335..8193492,8193562..8194404,8194472..8194832,8194890..8195707,8195851..8196475); ID=FBpp0076417; name=MED24-PA; parent=FBgn0035851,FBtr0076694; dbxref=FlyBase:FBpp0076417,FlyBase_Annotation_IDs:CG7999-PA,GB_protein:AAF50469.2,REFSEQ:NP_648185,GB_protein:AAF50469,FlyMine:FBpp0076417,modMine:FBpp0076417; MD5=01e977ad80873…	5.2	3	0.06	LALSYQIIR+QGEDINEPQSLVLAR+TTEALLQYVVAPLILRR+TVVDAGHLPVR
462a	FBpp0073292|FBgn0028686|CG16916-PA|Rpt3-PA FBpp0312031|FBgn0028686|CG16916-PB|Rpt3-PB	0.9999	FBpp0073292 type=protein; loc=X:join(11125313..11125348,11125423..11125506,11125565..11126686); ID=FBpp0073292; name=Rpt3-PA; parent=FBgn0028686,FBtr0073436; dbxref=FlyBase:FBpp0073292,FlyBase_Annotation_IDs:CG16916-PA,GB_protein:AAF48001.1,REFSEQ:NP_572686,GB_protein:AAF48001,FlyMine:FBpp0073292,modMine:FBpp0073292; MD5=3ce20983cbcc98bbf3405ed68bf3a207; length=413; release=r6.09; species=Dmel;;F…	7.5	3	0.04	FDAQTGADREVQR+LVFSTITSK+VVGSEFVQK
460	FBpp0087630|FBgn0033421|CG1888-PA|CG1888-PA FBpp0301734|FBgn0033421|CG1888-PB|CG1888-PB FBpp0301735|FBgn0033421|CG1888-PC|CG1888-PC FBpp0301736|FBgn0033421|CG1888-PD|CG1888-PD	0.9999	FBpp0087630 type=protein; loc=2R:complement(join(9546726..9546903,9545356..9546296)); ID=FBpp0087630; name=CG1888-PA; parent=FBgn0033421,FBtr0088547; dbxref=FlyBase:FBpp0087630,FlyBase_Annotation_IDs:CG1888-PA,GB_protein:AAF58929.1,REFSEQ:NP_610495,GB_protein:AAF58929,FlyMine:FBpp0087630,modMine:FBpp0087630; MD5=b40daeb32996c541375b8486bcdac2ee; length=372; release=r6.09; species=Dmel;;FBpp030173…	7.0	3	0.04	IGQNDPLDAVQR+TIPAESLVALSDPR
459	FBpp0087608|FBgn0025286|CG1821-PA|RpL31-PA FBpp0087609|FBgn0025286|CG1821-PC|RpL31-PC FBpp0087610|FBgn0025286|CG1821-PB|RpL31-PB	0.9999	FBpp0087608 type=protein; loc=2R:join(9587483..9587706,9587777..9587927); ID=FBpp0087608; name=RpL31-PA; parent=FBgn0025286,FBtr0088525; dbxref=FlyBase:FBpp0087608,FlyBase_Annotation_IDs:CG1821-PA,GB_protein:AAM71073.1,REFSEQ:NP_724804,GB_protein:AAM71073,FlyMine:FBpp0087608,modMine:FBpp0087608; MD5=c0c2c61de126706eeb326248c8db3bbb; length=124; release=r6.09; species=Dmel;;FBpp0087609 type=protei…	21.0	3	0.05	LYTYVTYVPVSTFK+NLQTENVESSDD
451	FBpp0082139|FBgn0005671|CG17369-PB|Vha55-PB FBpp0082140|FBgn0005671|CG17369-PA|Vha55-PA FBpp0290875|FBgn0005671|CG17369-PC|Vha55-PC	0.9999	FBpp0082139 type=protein; loc=3R:complement(join(12627449..12627521,12624966..12626227,12624767..12624904)); ID=FBpp0082139; name=Vha55-PB; parent=FBgn0005671,FBtr0082670; dbxref=FlyBase:FBpp0082139,FlyBase_Annotation_IDs:CG17369-PB,GB_protein:AAF54837.1,REFSEQ:NP_476908,GB_protein:AAF54837,FlyMine:FBpp0082139,modMine:FBpp0082139; MD5=abe692af806a9ca77f12b847d1aabcf4; length=490; release=r6.09; s…	5.9	3	0.04	AVVQVFEGTSGIDAK+QIYPPVNVLPSLSR
450	FBpp0081958|FBgn0260743|CG18347-PA|GC1-PA FBpp0306270|FBgn0260743|CG18347-PB|GC1-PB	0.9999	FBpp0081958 type=protein; loc=3R:join(11969218..11969276,11970095..11970229,11970288..11970773,11970834..11970974,11971031..11971175); ID=FBpp0081958; name=GC1-PA; parent=FBgn0260743,FBtr0082484; dbxref=FlyBase:FBpp0081958,FlyBase_Annotation_IDs:CG18347-PA,GB_protein:AAF54725.1,REFSEQ:NP_650134,GB_protein:AAF54725,FlyMine:FBpp0081958,modMine:FBpp0081958; MD5=aa5ac2287dfd311316ca9696578fb24b; leng…	7.8	3	0.05	GSGVNILLITPEK+VSATQLASQLIK
443	FBpp0078158|FBgn0037166|CG11426-PA|CG11426-PA	0.9999	FBpp0078158 type=protein; loc=3L:22472218..22473240; ID=FBpp0078158; name=CG11426-PA; parent=FBgn0037166,FBtr0078506; dbxref=FlyBase:FBpp0078158,FlyBase_Annotation_IDs:CG11426-PA,GB_protein:AAF51831.1,REFSEQ:NP_649394,GB_protein:AAF51831,FlyMine:FBpp0078158,modMine:FBpp0078158; MD5=808310596a0f82a3c67c5c0ad57e3d29; length=340; release=r6.09; species=Dmel;	7.4	3	0.04	MFDDGASNILSGGLR+VSTWYVELGR
438	FBpp0072801|FBgn0261602|CG1263-PA|RpL8-PA FBpp0072802|FBgn0261602|CG1263-PB|RpL8-PB	0.9999	FBpp0072801 type=protein; loc=3L:join(2587753..2587890,2588084..2588716); ID=FBpp0072801; name=RpL8-PA; parent=FBgn0261602,FBtr0072924; dbxref=FlyBase:FBpp0072801,FlyBase_Annotation_IDs:CG1263-PA,GB_protein:AAF47659.1,REFSEQ:NP_524726,GB_protein:AAF47659,FlyMine:FBpp0072801,modMine:FBpp0072801; MD5=d09e64c3a15edc7f30e4ac2fa02ce592; length=256; release=r6.09; species=Dmel;;FBpp0072802 type=protein…	13.7	3	0.04	AMVGIVAGGGR+SLDFAER+TSGNYATVIAHNQDTKK
436	FBpp0071394|FBgn0261710|CG17255-PA|nocte-PA FBpp0071395|FBgn0261710|CG17255-PB|nocte-PB FBpp0298823|FBgn0261710|CG17255-PC|nocte-PC FBpp0305169|FBgn0261710|CG17255-PD|nocte-PD	0.9999	FBpp0071394 type=protein; loc=X:complement(join(10471880..10471969,10471618..10471783,10465585..10471538,10465143..10465247,10464453..10465067)); ID=FBpp0071394; name=nocte-PA; parent=FBgn0261710,FBtr0071460; dbxref=FlyBase:FBpp0071394,GB_protein:AAF46591.2,FlyBase_Annotation_IDs:CG17255-PA,GB_protein:AAF46591.3,REFSEQ:NP_572631,GB_protein:AAF46591; MD5=a2d2c4a9b8439b72d64b872c9f88b42c; length=23…	3.4	3	0.05	GSISSLGSGVTPTGGAGGGGGGVSSSSSAGGDYGQK+LINNSVGSSGGGGQGGSGGGGSSGVGGGSGSGSGGHSVNSPK
435	FBpp0070208|FBgn0023169|CG3051-PA|AMPKalpha-PA FBpp0070209|FBgn0023169|CG3051-PB|AMPKalpha-PB FBpp0089374|FBgn0023169|CG3051-PC|AMPKalpha-PC	0.9999	FBpp0070208 type=protein; loc=X:join(1375909..1376187,1376696..1378165); ID=FBpp0070208; name=AMPKalpha-PA; parent=FBgn0023169,FBtr0070216; dbxref=FlyBase:FBpp0070208,FlyBase_Annotation_IDs:CG3051-PA,GB_protein:AAF45614.1,REFSEQ:NP_477313,GB_protein:AAF45614,FlyMine:FBpp0070208,modMine:FBpp0070208; MD5=47ac5b6cccfe57d6b140c053877d8b3d; length=582; release=r6.09; species=Dmel;;FBpp0070209 type=pro…	4.0	3	0.05	MSLQLYQVDAK+SGIFPIPEYLNK
482a	FBpp0112438|FBgn0024804|CG17023-PB|Dbp80-PB FBpp0304165|FBgn0024804|CG17023-PD|Dbp80-PD FBpp0304166|FBgn0024804|CG17023-PE|Dbp80-PE FBpp0304168|FBgn0024804|CG17023-PG|Dbp80-PG	0.9998	FBpp0112438 type=protein; loc=3L:join(27279375..27279422,27279481..27279539,27292882..27293013,27293076..27293271,27331994..27332108,27332169..27332346,27350220..27350321,27380953..27381088,27420679..27420841,27420901..27421115); ID=FBpp0112438; name=Dbp80-PB; parent=FBgn0024804,FBtr0113715; dbxref=FlyBase_Annotation_IDs:CG17023-PB,FlyBase:FBpp0112438,REFSEQ:NP_001015151,GB_protein:EAL24621,FlyMi…	14.0	3	0.04	GIYAMGFNTPSK+LLDWGIK+SGEETDFDVADPAETSLLIK
481a	FBpp0072830|FBgn0010909|CG16973-PA|msn-PA FBpp0305554|FBgn0010909|CG16973-PF|msn-PF	0.9998	FBpp0072830 type=protein; loc=3L:complement(join(2585605..2585682,2579455..2579520,2567370..2567814,2567046..2567288,2566434..2566933,2566202..2566375,2565601..2565621,2564397..2564695,2563818..2563959,2561932..2562843,2560116..2560295,2557793..2558389,2557572..2557727,2557341..2557508,2557136..2557285,2556942..2557076,2556792..2556866,2556556..2556729)); ID=FBpp0072830; name=msn-PA; parent=FBgn0…	4.6	3	0.04	GSGRGSPTTTASLSRSSQLSTLK+SASTSQANVTPSRRGDESNLLR+TESVIVLQNAAVR+VYQLISR
480	FBpp0099888|FBgn0037912|CG6782-PA|sea-PA FBpp0099889|FBgn0037912|CG6782-PC|sea-PC FBpp0099890|FBgn0037912|CG6782-PD|sea-PD FBpp0099892|FBgn0037912|CG6782-PE|sea-PE	0.9998	FBpp0099888 type=protein; loc=3R:complement(join(11560852..11561177,11560165..11560792)); ID=FBpp0099888; name=sea-PA; parent=FBgn0037912,FBtr0100461; dbxref=FlyBase_Annotation_IDs:CG6782-PA,FlyBase:FBpp0099888,GB_protein:AAN13508.1,REFSEQ:NP_001027178,GB_protein:AAN13508,FlyMine:FBpp0099888,modMine:FBpp0099888; MD5=aa9a7b0a297eeab817101e5b2822f6a4; length=317; release=r6.09; species=Dmel;;FBpp00…	5.4	3	0.05	FGAFEFLK+SEGISGIYK
471	FBpp0080102|FBgn0032518|CG9282-PA|RpL24-PA FBpp0309565|FBgn0032518|CG9282-PB|RpL24-PB FBpp0311573|FBgn0032518|CG9282-PC|RpL24-PC	0.9998	FBpp0080102 type=protein; loc=2L:complement(join(13395056..13395060,13394865..13394940,13394413..13394799)); ID=FBpp0080102; name=RpL24-PA; parent=FBgn0032518,FBtr0080524; dbxref=FlyBase:FBpp0080102,FlyBase_Annotation_IDs:CG9282-PA,GB_protein:AAF53299.1,REFSEQ:NP_609649,GB_protein:AAF53299,FlyMine:FBpp0080102,modMine:FBpp0080102; MD5=c5b17bcda531c06f8bc1ce96bc8dbb41; length=155; release=r6.09; sp…	13.5	3	0.05	AIVGASLAEILAK+SFTFLDKK
470	FBpp0079710|FBgn0027868|CG6743-PA|Nup107-PA	0.9998	FBpp0079710 type=protein; loc=2L:complement(join(10733773..10735945,10733344..10733708)); ID=FBpp0079710; name=Nup107-PA; parent=FBgn0027868,FBtr0080121; dbxref=FlyBase:FBpp0079710,FlyBase_Annotation_IDs:CG6743-PA,GB_protein:AAF53002.1,REFSEQ:NP_609446,GB_protein:AAF53002,FlyMine:FBpp0079710,modMine:FBpp0079710; MD5=b4631c73d74b1af4b8c6eee3e18b129b; length=845; release=r6.09; species=Dmel;	5.1	3	0.04	AYLSGVDSFVEWNR+DFAQSQLGIIQR+LADEISSENR+VTVQNIR
466	FBpp0077545|FBgn0086758|CG31666-PD|chinmo-PD FBpp0077546|FBgn0086758|CG31666-PA|chinmo-PA FBpp0292932|FBgn0086758|CG31666-PE|chinmo-PE FBpp0292933|FBgn0086758|CG31666-PF|chinmo-PF FBpp0292934|FBgn0086758|CG31666-PG|chinmo-PG FBpp0297890|FBgn0086758|CG31666-PH|chinmo-PH	0.9998	FBpp0077545 type=protein; loc=2L:join(1690638..1690755,1694224..1694441,1694547..1695376,1695439..1695586,1695649..1696149); ID=FBpp0077545; name=chinmo-PD; parent=FBgn0086758,FBtr0077877; dbxref=FlyBase:FBpp0077545,FlyBase_Annotation_IDs:CG31666-PD,GB_protein:AAN10454.1,REFSEQ:NP_722719,GB_protein:AAN10454; MD5=77b574a26823e6f28625962677839b61; length=604; release=r6.09; species=Dmel;;FBpp007754…	5.1	3	0.04	LAAQQAQQHMGDLSPLDSPTGR+LYGYETNLR
465	FBpp0074567|FBgn0031078|CG11943-PB|Nup205-PB FBpp0074568|FBgn0031078|CG11943-PA|Nup205-PA	0.9998	FBpp0074567 type=protein; loc=X:join(19852348..19852569,19852649..19852972,19853060..19853161,19853252..19853814,19853879..19854379,19854436..19855987,19856088..19857472,19857536..19858588,19858663..19858820,19858904..19859316); ID=FBpp0074567; name=Nup205-PB; parent=FBgn0031078,FBtr0074798; dbxref=FlyBase:FBpp0074567,FlyBase_Annotation_IDs:CG11943-PB,GB_protein:AAN09521.1,REFSEQ:NP_728308,GB_pro…	1.4	3	0.04	QSYIELSQR+SIADNLLQQR+YVTYNSWLPR
489	FBpp0079986|FBgn0032454|CG5787-PA|CG5787-PA FBpp0304683|FBgn0032454|CG5787-PB|CG5787-PB	0.9996	FBpp0079986 type=protein; loc=2L:complement(join(12710362..12712306,12709375..12710225,12709253..12709309)); ID=FBpp0079986; name=CG5787-PA; parent=FBgn0032454,FBtr0080405; dbxref=GB_protein:AAF53220.2,FlyBase:FBpp0079986,FlyBase_Annotation_IDs:CG5787-PA,REFSEQ:NP_609589,GB_protein:AAF53220,FlyMine:FBpp0079986,modMine:FBpp0079986; MD5=91ab23d9292595b10087b2783f44e005; length=950; release=r6.09; s…	6.0	3	0.04	KLPVAAPNQYK+SGGGGGGGAGGGGGVGSGGSGWEAGQR+SGNHGNFGQNSGNFGDNNR
487	FBpp0071295|FBgn0030136|CG2998-PA|RpS28b-PA FBpp0310057|FBgn0030136|CG2998-PB|RpS28b-PB	0.9996	FBpp0071295 type=protein; loc=X:9554710..9554907; ID=FBpp0071295; name=RpS28b-PA; parent=FBgn0030136,FBtr0071360; dbxref=FlyBase:FBpp0071295,FlyBase_Annotation_IDs:CG2998-PA,GB_protein:AAF46503.2,REFSEQ:NP_572568,GB_protein:AAF46503,FlyMine:FBpp0071295,modMine:FBpp0071295; MD5=e405baba3b940bedd5166e924fc2ef55; length=65; release=r6.09; species=Dmel;;FBpp0310057 type=protein; loc=X:9554710..955490…	32.3	3	0.05	EGDILTLLESER+VEFLGEQNR
486	FBpp0070329|FBgn0000667|CG4376-PB|Actn-PB FBpp0070330|FBgn0000667|CG4376-PA|Actn-PA FBpp0070331|FBgn0000667|CG4376-PC|Actn-PC FBpp0292167|FBgn0000667|CG4376-PD|Actn-PD FBpp0302777|FBgn0000667|CG4376-PF|Actn-PF FBpp0302778|FBgn0000667|CG4376-PG|Actn-PG FBpp0302779|FBgn0000667|CG4376-PH|Actn-PH FBpp0305935|FBgn0000667|CG4376-PI|Actn-PI FBpp0305936|FBgn0000667|CG4376-PJ|Actn-PJ	0.9996	FBpp0070329 type=protein; loc=X:complement(join(2034955..2035068,2030443..2030859,2030215..2030368,2029841..2029926,2027935..2028027,2027521..2027871,2027284..2027462,2025775..2026909,2025541..2025699)); ID=FBpp0070329; name=Actn-PB; parent=FBgn0000667,FBtr0070343; dbxref=FlyBase:FBpp0070329,FlyBase_Annotation_IDs:CG4376-PB,GB_protein:AAF45706.2,REFSEQ:NP_726784,GB_protein:AAF45706,FlyMine:FBpp00…	3.1	3	0.05	ESTDTDTAEQVIDSFR+NINEVENQILTR
500	FBpp0087958|FBgn0033235|CG8728-PA|CG8728-PA	0.9994	FBpp0087958 type=protein; loc=2R:complement(join(7938900..7938955,7938437..7938815,7937959..7938375,7937762..7937902,7937204..7937708,7936971..7937143)); ID=FBpp0087958; name=CG8728-PA; parent=FBgn0033235,FBtr0088882; dbxref=FlyBase:FBpp0087958,FlyBase_Annotation_IDs:CG8728-PA,GB_protein:AAF59168.1,REFSEQ:NP_610333,GB_protein:AAF59168,FlyMine:FBpp0087958,modMine:FBpp0087958; MD5=f597e2b6e045ffbbf…	6.3	3	0.04	EIESVTAADIQR+VTSLGGDEVGSGTGIGQITGGVR
497	FBpp0081370|FBgn0037607|CG8036-PB|CG8036-PB FBpp0081371|FBgn0037607|CG8036-PC|CG8036-PC FBpp0081372|FBgn0037607|CG8036-PD|CG8036-PD	0.9994	FBpp0081370 type=protein; loc=3R:join(8669825..8669928,8671711..8673309,8673378..8673555); ID=FBpp0081370; name=CG8036-PB; parent=FBgn0037607,FBtr0081881; dbxref=GB_protein:AAF54265.2,FlyBase:FBpp0081370,FlyBase_Annotation_IDs:CG8036-PB,GB_protein:AAF54265.3,REFSEQ:NP_649812,GB_protein:AAF54265,FlyMine:FBpp0081370,modMine:FBpp0081370; MD5=4abd5a114372b4edb4e5ef669201d22b; length=626; release=r6.0…	5.3	3	0.04	TGAAPDVDINNIK+TIPGSTIFYPSDAVSTER
502	FBpp0086769|FBgn0033879|CG6543-PA|CG6543-PA FBpp0086770|FBgn0033879|CG6543-PB|CG6543-PB	0.9993	FBpp0086769 type=protein; loc=2R:complement(join(13854102..13854198,13853181..13853905,13853050..13853115)); ID=FBpp0086769; name=CG6543-PA; parent=FBgn0033879,FBtr0087643; dbxref=FlyBase:FBpp0086769,FlyBase_Annotation_IDs:CG6543-PA,GB_protein:AAF58326.1,REFSEQ:NP_610910,GB_protein:AAF58326,modMine:FBpp0086769; MD5=4b91cc34197b0b9aecbe45ee0af9f0af; length=295; release=r6.09; species=Dmel;;FBpp008…	8.1	3	0.04	ELSTALQQFSK+VVPADQLLGEAVK
506	FBpp0074052|FBgn0026575|CG32575-PA|hang-PA FBpp0288508|FBgn0026575|CG32575-PC|hang-PC FBpp0310171|FBgn0026575|CG32575-PD|hang-PD	0.9990	FBpp0074052 type=protein; loc=X:join(16423280..16423627,16429060..16429407,16430621..16430764,16430926..16432699,16433165..16434138,16434261..16434872,16435145..16436504,16436588..16436733); ID=FBpp0074052; name=hang-PA; parent=FBgn0026575,FBtr0074276; dbxref=FlyBase_Annotation_IDs:CG32575-PA,FlyBase:FBpp0074052,GB_protein:AAF48611.2,GB_protein:AAF48611.3,REFSEQ:NP_727980,GB_protein:AAF48611,FlyM…	2.3	3	0.03	LAGGNQVGGGGSTSASAAAAAQSSANR+SLLGALGVGSSAEESR
367a	FBpp0079999|FBgn0263598|CG3762-PA|Vha68-2-PA FBpp0080000|FBgn0263598|CG3762-PB|Vha68-2-PB FBpp0080001|FBgn0263598|CG3762-PC|Vha68-2-PC FBpp0294002|FBgn0263598|CG3762-PD|Vha68-2-PD FBpp0307596|FBgn0263598|CG3762-PE|Vha68-2-PE FBpp0307597|FBgn0263598|CG3762-PF|Vha68-2-PF	0.9988	FBpp0079999 type=protein; loc=2L:join(12975637..12975712,12976126..12976823,12976932..12977909,12977977..12978069); ID=FBpp0079999; name=Vha68-2-PA; parent=FBgn0263598,FBtr0080418; dbxref=FlyBase:FBpp0079999,FlyBase_Annotation_IDs:CG3762-PA,GB_protein:AAF53231.1,REFSEQ:NP_652004,GB_protein:AAF53231,FlyMine:FBpp0079999,modMine:FBpp0079999; MD5=b4e33b325474dd19b6960db5cb951524; length=614; release=…	4.4	3	0.04	TALVANTSNMPVAAR+VASWEFNPLNVK
515	FBpp0075119|FBgn0002284|CG4097-PA|Prosbeta6-PA	0.9986	FBpp0075119 type=protein; loc=3L:complement(join(16610230..16610318,16609536..16610154)); ID=FBpp0075119; name=Prosbeta6-PA; parent=FBgn0002284,FBtr0075360; dbxref=FlyBase:FBpp0075119,FlyBase_Annotation_IDs:CG4097-PA,GB_protein:AAF49435.1,REFSEQ:NP_524115,GB_protein:AAF49435,FlyMine:FBpp0075119,modMine:FBpp0075119; MD5=4b5675150c283e60863791308b0d6f4b; length=235; release=r6.09; species=Dmel;	14.9	3	0.04	AGGTAGTLLQPVLDNQIGHK+AVSVASDTFISAAER
518	FBpp0076894|FBgn0015379|CG17051-PA|dod-PA	0.9984	FBpp0076894 type=protein; loc=X:join(21345451..21345508,21345620..21345952,21346322..21346431); ID=FBpp0076894; name=dod-PA; parent=FBgn0015379,FBtr0077193; dbxref=FlyBase:FBpp0076894,FlyBase_Annotation_IDs:CG17051-PA,GB_protein:AAF50829.1,REFSEQ:NP_523428,GB_protein:AAF50829,FlyMine:FBpp0076894,modMine:FBpp0076894; MD5=8ee14a2f38036555182679de15b83fe1; length=166; release=r6.09; species=Dmel;	15.7	3	0.03	GQMQAAFEDAAFK+IVQQEATFDELAR
516	FBpp0073297|FBgn0030276|CG1938-PA|Dlic-PA FBpp0073299|FBgn0030276|CG1938-PD|Dlic-PD FBpp0073300|FBgn0030276|CG1938-PB|Dlic-PB	0.9984	FBpp0073297 type=protein; loc=X:join(11155137..11155228,11161061..11161251,11161318..11161718,11161783..11162012,11162086..11162197,11162269..11162454,11162516..11162785); ID=FBpp0073297; name=Dlic-PA; parent=FBgn0030276,FBtr0073441; dbxref=FlyBase:FBpp0073297,FlyBase_Annotation_IDs:CG1938-PA,GB_protein:AAF48011.2,REFSEQ:NP_572694,GB_protein:AAF48011; MD5=23c3000fc9d03b2a6b49f686b74645a5; length=…	12.1	3	0.04	EAEVQTEDEQAFLAR+KSGSPGTGGPGGAGNPAGPGR+TPGTTGQSSPKK
523	FBpp0074735|FBgn0036892|CG8798-PA|Lon-PA	0.9981	FBpp0074735 type=protein; loc=3L:complement(join(19611744..19612082,19611325..19611580,19610802..19611207,19610615..19610744,19610252..19610556,19609766..19610188,19608981..19609709,19608732..19608921,19608426..19608668)); ID=FBpp0074735; name=Lon-PA; parent=FBgn0036892,FBtr0074967; dbxref=FlyBase:FBpp0074735,FlyBase_Annotation_IDs:CG8798-PA,GB_protein:AAF49134,REFSEQ:NP_649133,FlyMine:FBpp007473…	14.2	3	0.11	DIITMNPLYR+ENVNQSAPSAQPVLIVEVENVK+ESAAAEELIQNQTLEPPLK+FSVGGMTDVAEIK+IENPLVLIDEVDK+ITGQVVEDVPPPKPAEDQSTDQADAAPIK+LNQPYVGVFLK+QDIAMTGEVSLK+VESSSLPKPPTEEK
527	FBpp0291836|FBgn0261553|CG18490-PC|CG42671-PB FBpp0291837|FBgn0261553|CG42671-PC|CG42671-PC FBpp0291838|FBgn0261553|CG42671-PD|CG42671-PD FBpp0291839|FBgn0261553|CG42671-PE|CG42671-PE FBpp0291840|FBgn0261553|CG42671-PF|CG42671-PF FBpp0293472|FBgn0261553|CG42671-PG|CG42671-PG FBpp0293473|FBgn0261553|CG42671-PH|CG42671-PH FBpp0303315|FBgn0261553|CG42671-PI|CG42671-PI FBpp0308938|FBgn0261553|CG42671…	0.9973	FBpp0291836 type=protein; loc=3L:join(11216829..11217282,11222618..11223565,11223704..11224224,11224993..11226568,11226636..11226801,11227673..11227709); ID=FBpp0291836; name=CG42671-PB; parent=FBgn0261553,FBtr0302696; dbxref=FlyBase:FBpp0075898,FlyBase_Annotation_IDs:CG18490-PC,FlyBase:FBpp0291836,FlyBase_Annotation_IDs:CG42671-PB,REFSEQ:NP_001189083,GB_protein:ADV37519; MD5=5f2e068e688126d002ca…	1.8	3	0.03	QDWIQEWAR+SLAQDVSGTSAAR
367b	FBpp0080010|FBgn0265262|CG12403-PA|Vha68-1-PA FBpp0307601|FBgn0265262|CG12403-PB|Vha68-1-PB	0.9634	FBpp0080010 type=protein; loc=2L:complement(join(13003584..13003659,13002623..13003320,13001560..13002537,13001412..13001504)); ID=FBpp0080010; name=Vha68-1-PA; parent=FBgn0265262,FBtr0080429; dbxref=GB_protein:AAF53236.1,FlyBase:FBpp0080010,FlyBase_Annotation_IDs:CG12403-PA,REFSEQ:NP_523560,GB_protein:AAF53236,FlyMine:FBpp0080010,modMine:FBpp0080010; MD5=b4a21d8f78c3f883c15905556ffbdc2b; length=…	6.4	3	0.03	TALVANTSNMPVAAR+VYAVSGPVVTAEAMSGSAMYELVR
693a	FBpp0292244|FBgn0261788|CG42734-PU|Ank2-PU FBpp0310630|FBgn0261788|CG42734-PAA|Ank2-PAA	0.9425	FBpp0292244 type=protein; loc=3L:complement(join(7713138..7713161,7710868..7710969,7710349..7710801,7709519..7710283,7709147..7709350,7707889..7708816,7706461..7706743,7705973..7706379,7705703..7705914,7703846..7704050,7700389..7700548,7699486..7700324,7696938..7699373,7696780..7696878,7696644..7696724,7666166..7693855,7663259..7663324,7662471..7662890,7661981..7662298,7656519..7661506)); ID=FBpp…	0.5	3	0.03	FPTTNDSHSDLFSK+LANVIGSKSQATKSMK+SPLALIEETLR+TMHPPQLMEGEALASR
98	FBpp0075759|FBgn0022959|CG5654-PA|yps-PA FBpp0297134|FBgn0022959|CG5654-PB|yps-PB	1.0000	FBpp0075759 type=protein; loc=3L:complement(join(12124712..12124886,12122837..12123574,12122676..12122773,12122107..12122154)); ID=FBpp0075759; name=yps-PA; parent=FBgn0022959,FBtr0076027; dbxref=FlyBase:FBpp0075759,FlyBase_Annotation_IDs:CG5654-PA,GB_protein:AAF49961.3,REFSEQ:NP_524033,GB_protein:AAF49961,FlyMine:FBpp0075759,modMine:FBpp0075759; MD5=e40bca2842ecf7b30a38c770d1369348; length=352; …	11.5	2	0.04	GLGGGDGSAEPGVHDQNPEGLQR+GNEAANVTGPSGEPVR
97	FBpp0075754|FBgn0036258|CG5642-PA|CG5642-PA	1.0000	FBpp0075754 type=protein; loc=3L:complement(join(12145956..12145988,12144772..12145250,12143745..12144717,12143551..12143685)); ID=FBpp0075754; name=CG5642-PA; parent=FBgn0036258,FBtr0076022; dbxref=FlyBase:FBpp0075754,FlyBase_Annotation_IDs:CG5642-PA,GB_protein:AAF49952.1,REFSEQ:NP_648553,GB_protein:AAF49952,FlyMine:FBpp0075754,modMine:FBpp0075754; MD5=2d6fc2eeccd40d5d11351a6b24b74340; length=53…	6.5	2	0.04	IPGGPKLEQR+LASFIDPNASEDDVSK+LYTTLPLTK
92	FBpp0075395|FBgn0036487|CG6876-PA|Prp31-PA	1.0000	FBpp0075395 type=protein; loc=3L:join(15159170..15159268,15159325..15159776,15159839..15160457,15160517..15160852); ID=FBpp0075395; name=Prp31-PA; parent=FBgn0036487,FBtr0075642; dbxref=FlyBase:FBpp0075395,FlyBase_Annotation_IDs:CG6876-PA,GB_protein:AAF49655.1,REFSEQ:NP_648756,GB_protein:AAF49655,FlyMine:FBpp0075395,modMine:FBpp0075395; MD5=2725d896ece309838d8d1421adaa7262; length=501; release=r6…	4.8	2	0.04	LLGIAGGLSK+YFSNTSGFMSVGQR
89	FBpp0075205|FBgn0010280|CG5444-PA|Taf4-PA FBpp0075206|FBgn0010280|CG5444-PB|Taf4-PB FBpp0075207|FBgn0010280|CG5444-PC|Taf4-PC FBpp0089259|FBgn0010280|CG5444-PD|Taf4-PD FBpp0113081|FBgn0010280|CG5444-PE|Taf4-PE FBpp0291125|FBgn0010280|CG5444-PF|Taf4-PF FBpp0305485|FBgn0010280|CG5444-PG|Taf4-PG FBpp0305486|FBgn0010280|CG5444-PH|Taf4-PH FBpp0311865|FBgn0010280|CG5444-PI|Taf4-PI	1.0000	FBpp0075205 type=protein; loc=3L:join(16114472..16114720,16115669..16115830,16116032..16116241,16117545..16118108,16118172..16118399,16118507..16119400,16119458..16119631,16119692..16119817,16119914..16120072); ID=FBpp0075205; name=Taf4-PA; parent=FBgn0010280,FBtr0075448; dbxref=FlyBase:FBpp0075205,FlyBase_Annotation_IDs:CG5444-PA,GB_protein:AAF49535.1,REFSEQ:NP_524102,GB_protein:AAF49535; MD5=ee…	2.8	2	0.03	DANLTALQAIGPR+INASLTPIGAK
87	FBpp0075088|FBgn0036666|CG9712-PA|TSG101-PA	1.0000	FBpp0075088 type=protein; loc=3L:join(16842632..16842676,16842792..16842876,16842967..16843032,16843103..16843378,16843510..16843730,16843792..16844138,16844207..16844393); ID=FBpp0075088; name=TSG101-PA; parent=FBgn0036666,FBtr0075329; dbxref=GB_protein:AAF49406.2,FlyBase:FBpp0075088,FlyBase_Annotation_IDs:CG9712-PA,REFSEQ:NP_524120,GB_protein:AAF49406,FlyMine:FBpp0075088,modMine:FBpp0075088; MD…	5.6	2	0.04	DVVDVVTSFR+VNQYQAEIETLNR
69	FBpp0074180|FBgn0002590|CG8922-PA|RpS5a-PA FBpp0082465|FBgn0038277|CG7014-PA|RpS5b-PA FBpp0300392|FBgn0038277|CG7014-PB|RpS5b-PB FBpp0309957|FBgn0002590|CG8922-PB|RpS5a-PB FBpp0309958|FBgn0002590|CG8922-PC|RpS5a-PC FBpp0311353|FBgn0002590|CG8922-PD|RpS5a-PD	1.0000	FBpp0074180 type=protein; loc=X:complement(join(17146798..17147199,17145016..17145132,17144618..17144716,17143703..17143771)); ID=FBpp0074180; name=RpS5a-PA; parent=FBgn0002590,FBtr0074406; dbxref=FlyBase:FBpp0074180,FlyBase_Annotation_IDs:CG8922-PA,GB_protein:AAF48700.1,REFSEQ:NP_523382,GB_protein:AAF48700,FlyMine:FBpp0074180,modMine:FBpp0074180; MD5=353104e218fcc6d4b660d1bd47016c81; length=228;…	5.6	2	0.03	QAVDVSPLR+QAVDVSPLRR
64	FBpp0074034|FBgn0030724|CG9212-PC|Nipsnap-PC FBpp0074035|FBgn0030724|CG9212-PA|Nipsnap-PA FBpp0074036|FBgn0030724|CG9212-PB|Nipsnap-PB FBpp0310192|FBgn0030724|CG9212-PF|Nipsnap-PF	1.0000	FBpp0074034 type=protein; loc=X:complement(join(16073027..16073082,16071721..16071900,16071238..16071531,16071035..16071177,16070720..16070868)); ID=FBpp0074034; name=Nipsnap-PC; parent=FBgn0030724,FBtr0074257; dbxref=GB_protein:AAN09384.1,FlyBase:FBpp0074034,FlyBase_Annotation_IDs:CG9212-PC,REFSEQ:NP_727932,GB_protein:AAN09384; MD5=bc3d3aa2ff83f4dc62043a0a72f0aa75; length=273; release=r6.09; spe…	7.3	2	0.04	TTVALINEK+VLAPTEFSPSQ
63	FBpp0073989|FBgn0004066|CG3422-PA|Prosalpha4-PA	1.0000	FBpp0073989 type=protein; loc=X:join(16276418..16276519,16276597..16276826,16276892..16277309); ID=FBpp0073989; name=Prosalpha4-PA; parent=FBgn0004066,FBtr0074210; dbxref=FlyBase:FBpp0073989,FlyBase_Annotation_IDs:CG3422-PA,GB_protein:AAF48573.1,REFSEQ:NP_525092,GB_protein:AAF48573,FlyMine:FBpp0073989,modMine:FBpp0073989; MD5=2bd44cdf34f51b9f6361a9790c6d0e9f; length=249; release=r6.09; species=Dm…	10.4	2	0.03	LNVEDPVTLEYITR+MLDTDVITDYVK
59	FBpp0073922|FBgn0001092|CG8893-PA|Gapdh2-PA FBpp0087977|FBgn0001091|CG12055-PA|Gapdh1-PA FBpp0099914|FBgn0001091|CG12055-PB|Gapdh1-PB FBpp0304864|FBgn0001092|CG8893-PC|Gapdh2-PC	1.0000	FBpp0073922 type=protein; loc=X:15868336..15869334; ID=FBpp0073922; name=Gapdh2-PA; parent=FBgn0001092,FBtr0074112; dbxref=FlyBase:FBpp0073922,FlyBase_Annotation_IDs:CG8893-PA,GB_protein:AAF48531.1,REFSEQ:NP_542445,GB_protein:AAF48531,FlyMine:FBpp0073922,modMine:FBpp0073922; MD5=77b41327d5747c180ed8cfa6963ebaf8; length=332; release=r6.09; species=Dmel;;FBpp0087977 type=protein; loc=2R:complement(…	8.4	2	0.04	LISWYDNEFGYSNR+VPTPNVSVVDLTVR
53	FBpp0073551|FBgn0261524|CG12244-PA|lic-PA	1.0000	FBpp0073551 type=protein; loc=X:join(13091483..13091541,13091612..13092002,13092089..13092221,13092284..13092486,13093160..13093378); ID=FBpp0073551; name=lic-PA; parent=FBgn0261524,FBtr0073720; dbxref=FlyBase:FBpp0073551,FlyBase_Annotation_IDs:CG12244-PA,GB_protein:AAF48223.1,REFSEQ:NP_477162,GB_protein:AAF48223,FlyMine:FBpp0073551,modMine:FBpp0073551; MD5=7f33f11c0db2c8166caacaf1cb63cd2e; lengt…	6.3	2	0.03	EPEAAIVPPR+TFDIDADSLEK
50	FBpp0073327|FBgn0020255|CG1404-PB|Ran-PB FBpp0073328|FBgn0020255|CG1404-PA|Ran-PA FBpp0309150|FBgn0020255|CG1404-PC|Ran-PC FBpp0309151|FBgn0020255|CG1404-PD|Ran-PD	1.0000	FBpp0073327 type=protein; loc=X:complement(join(11145943..11146377,11145649..11145864)); ID=FBpp0073327; name=Ran-PB; parent=FBgn0020255,FBtr0073471; dbxref=FlyBase:FBpp0073327,FlyBase_Annotation_IDs:CG1404-PB,GB_protein:AAN09287.1,REFSEQ:NP_727499,GB_protein:AAN09287; MD5=b558c3f0de550773a094f4a890d1e023; length=216; release=r6.09; species=Dmel;;FBpp0073328 type=protein; loc=X:complement(join(11…	9.7	2	0.03	FNVWDTAGQEK+NLQYYDISAK
386a	FBpp0085208|FBgn0266268|CG2098-PA|FeCH-PA FBpp0085209|FBgn0266268|CG2098-PC|FeCH-PC	1.0000	FBpp0085208 type=protein; loc=3R:complement(join(31812174..31812210,31811741..31812119,31811377..31811478,31811000..31811321,31810626..31810940)); ID=FBpp0085208; name=FeCH-PA; parent=FBgn0266268,FBtr0085849; dbxref=FlyBase:FBpp0085208,FlyBase_Annotation_IDs:CG2098-PA,GB_protein:AAF57206.1,REFSEQ:NP_524613,GB_protein:AAF57206,FlyMine:FBpp0085208,modMine:FBpp0085208; MD5=3e1c855608152b39cda1ec8196…	8.5	2	0.04	LGPWIAQR+VGPLPWLAPATDDAIK
40	FBpp0072756|FBgn0015359|CG2034-PA|CG2034-PA FBpp0304910|FBgn0015359|CG2034-PB|CG2034-PB	1.0000	FBpp0072756 type=protein; loc=3L:join(2257754..2257802,2257872..2258517,2258580..2258673); ID=FBpp0072756; name=CG2034-PA; parent=FBgn0015359,FBtr0072877; dbxref=GB_protein:AAF47624.1,FlyBase:FBpp0072756,FlyBase_Annotation_IDs:CG2034-PA,REFSEQ:NP_647704,GB_protein:AAF47624,FlyMine:FBpp0072756,modMine:FBpp0072756; MD5=87f2bff613276c6262870295ce97f7ee; length=262; release=r6.09; species=Dmel;;FBpp0…	9.5	2	0.03	VTPLDGGLPAGASPK+VVLVIDELNR
374a	FBpp0082511|FBgn0263979|CG4236-PA|Caf1-55-PA FBpp0291059|FBgn0263979|CG4236-PB|Caf1-55-PB	1.0000	FBpp0082511 type=protein; loc=3R:join(15225893..15225914,15225966..15226526,15226637..15227346); ID=FBpp0082511; name=Caf1-55-PA; parent=FBgn0263979,FBtr0083052; dbxref=FlyBase:FBpp0082511,FlyBase_Annotation_IDs:CG4236-PA,GB_protein:AAF55146.1,REFSEQ:NP_524354,GB_protein:AAF55146,FlyMine:FBpp0082511,modMine:FBpp0082511; MD5=57912fa6a19e9ac02e113f56e7521f06; length=430; release=r6.09; species=Dmel…	4.9	2	0.04	TPSSDVLVFDYTK+TVALWDLR
362a	FBpp0077812|FBgn0025683|CG3164-PA|CG3164-PA FBpp0077813|FBgn0025683|CG3164-PB|CG3164-PB FBpp0089109|FBgn0025683|CG3164-PC|CG3164-PC FBpp0099791|FBgn0025683|CG3164-PD|CG3164-PD	1.0000	FBpp0077812 type=protein; loc=2L:complement(join(130508..130551,128800..128942,126110..126227,125077..125266,124087..124920,123856..124024,123694..123794,123129..123629)); ID=FBpp0077812; name=CG3164-PA; parent=FBgn0025683,FBtr0078153; dbxref=FlyBase_Annotation_IDs:CG3164-PA,FlyBase:FBpp0077812,GB_protein:AAN10508.1,REFSEQ:NP_722605,GB_protein:AAN10508,FlyMine:FBpp0077812,modMine:FBpp0077812; MD5…	3.7	2	0.04	SGELTAIMGPSGAGK+STLLNILSGYK
342a	FBpp0072791|FBgn0035312|CG15820-PA|CG15820-PA	1.0000	FBpp0072791 type=protein; loc=3L:complement(join(2174137..2174142,2173061..2173981)); ID=FBpp0072791; name=CG15820-PA; parent=FBgn0035312,FBtr0072913; dbxref=GB_protein:AAF47614.2,FlyBase:FBpp0072791,FlyBase_Annotation_IDs:CG15820-PA,REFSEQ:NP_647696,GB_protein:AAF47614,FlyMine:FBpp0072791,modMine:FBpp0072791; MD5=67d687c35b14a983332da4a2a90c2d84; length=308; release=r6.09; species=Dmel;	5.5	2	0.03	DIEGYLLEER+YIVPFIR
315	FBpp0288897|FBgn0261461|CG7481-PA|RhoGAP18B-PB FBpp0288898|FBgn0261461|CG42274-PC|RhoGAP18B-PC FBpp0288899|FBgn0261461|CG42274-PD|RhoGAP18B-PD FBpp0288900|FBgn0261461|CG42274-PF|RhoGAP18B-PF FBpp0308368|FBgn0261461|CG42274-PH|RhoGAP18B-PH	1.0000	FBpp0288897 type=protein; loc=X:complement(join(19164151..19164678,19145968..19146142,19144564..19144591,19144005..19144496,19143585..19143768)); ID=FBpp0288897; name=RhoGAP18B-PB; parent=FBgn0261461,FBtr0299622; dbxref=FlyBase:FBpp0288897,FlyBase:FBpp0074468,FlyBase_Annotation_IDs:CG7481-PA,FlyBase_Annotation_IDs:CG42274-PB,REFSEQ:NP_573351,GB_protein:AAF48919,FlyMine:FBpp0288897,modMine:FBpp028…	7.5	2	0.03	AQQIQEDNEVQQTQQSTILQR+ELTSPLITQEAYER
290	FBpp0087681|FBgn0033400|CG2063-PA|CG2063-PA	1.0000	FBpp0087681 type=protein; loc=2R:complement(join(9286415..9286507,9285603..9286348,9285400..9285538)); ID=FBpp0087681; name=CG2063-PA; parent=FBgn0033400,FBtr0088600; dbxref=FlyBase:FBpp0087681,FlyBase_Annotation_IDs:CG2063-PA,GB_protein:AAF58957.2,REFSEQ:NP_610475,GB_protein:AAF58957,FlyMine:FBpp0087681,modMine:FBpp0087681; MD5=715e6624c4624f5726072513502635e3; length=325; release=r6.09; species…	8.0	2	0.04	GTVISAFGSLPK+TTLPALTTTVTGTK
286	FBpp0087250|FBgn0021795|CG9035-PA|Tapdelta-PA FBpp0311866|FBgn0021795|CG9035-PB|Tapdelta-PB	1.0000	FBpp0087250 type=protein; loc=2R:complement(join(11370773..11371012,11370453..11370713)); ID=FBpp0087250; name=Tapdelta-PA; parent=FBgn0021795,FBtr0088153; dbxref=FlyBase:FBpp0087250,FlyBase_Annotation_IDs:CG9035-PA,GB_protein:AAF58651.1,REFSEQ:NP_610679,GB_protein:AAF58651,FlyMine:FBpp0087250,modMine:FBpp0087250; MD5=bf33d2cfa08fef1fcf9e77cde5d9455d; length=166; release=r6.09; species=Dmel;;FBpp…	12.7	2	0.04	LFDEDGYANVR+SLLDISVPTK
285	FBpp0087186|FBgn0010516|CG8996-PA|wal-PA FBpp0087187|FBgn0010516|CG8996-PB|wal-PB	1.0000	FBpp0087186 type=protein; loc=2R:complement(join(11690678..11690719,11690446..11690586,11689079..11689888)); ID=FBpp0087186; name=wal-PA; parent=FBgn0010516,FBtr0088082; dbxref=FlyBase:FBpp0087186,FlyBase_Annotation_IDs:CG8996-PA,GB_protein:AAF58627.1,REFSEQ:NP_725073,GB_protein:AAF58627,FlyMine:FBpp0087186,modMine:FBpp0087186; MD5=28de8d5cb126e2c2d9cc5eb3d1d414a6; length=330; release=r6.09; spec…	7.6	2	0.04	LDVSPISEIIDVK+TIYAGNAILTLK
278	FBpp0086790|FBgn0024556|CG6050-PA|EfTuM-PA FBpp0290603|FBgn0024556|CG6050-PB|EfTuM-PB	1.0000	FBpp0086790 type=protein; loc=2R:13507744..13509213; ID=FBpp0086790; name=EfTuM-PA; parent=FBgn0024556,FBtr0087670; dbxref=FlyBase:FBpp0086790,FlyBase_Annotation_IDs:CG6050-PA,GB_protein:AAF58366.1,REFSEQ:NP_524752,GB_protein:AAF58366,FlyMine:FBpp0086790,modMine:FBpp0086790; MD5=7a0e5fa7d05e880ec944f46cbdf44dd5; length=489; release=r6.09; species=Dmel;;FBpp0290603 type=protein; loc=2R:13507744..1…	7.6	2	0.04	DGNLTLGTGVVTSTLPPLTESQR+LLQEVDSFIPTPVR
275	FBpp0086705|FBgn0033902|CG8309-PA|Tango7-PA FBpp0308985|FBgn0033902|CG8309-PB|Tango7-PB	1.0000	FBpp0086705 type=protein; loc=2R:complement(join(14164487..14164531,14164191..14164370,14163198..14164136)); ID=FBpp0086705; name=Tango7-PA; parent=FBgn0033902,FBtr0087579; dbxref=FlyBase:FBpp0086705,FlyBase_Annotation_IDs:CG8309-PA,GB_protein:AAF58289.1,REFSEQ:NP_610932,GB_protein:AAF58289,FlyMine:FBpp0086705,modMine:FBpp0086705; MD5=70f5e58e540f3dd516e760c35ced9adc; length=387; release=r6.09; s…	7.0	2	0.04	EGLTSVSSAQLDLAR+LFNNLDTASPLR
270	FBpp0086533|FBgn0033998|CG8092-PA|row-PA FBpp0086534|FBgn0033998|CG8092-PB|row-PB FBpp0302971|FBgn0033998|CG8092-PC|row-PC	1.0000	FBpp0086533 type=protein; loc=2R:complement(join(15212607..15213489,15211726..15212555,15211577..15211667,15210245..15211068,15209812..15210179,15206950..15207799)); ID=FBpp0086533; name=row-PA; parent=FBgn0033998,FBtr0087402; dbxref=FlyBase:FBpp0086533,FlyBase_Annotation_IDs:CG8092-PA,GB_protein:AAF58164.2,REFSEQ:NP_611019,GB_protein:AAF58164,FlyMine:FBpp0086533,modMine:FBpp0086533; MD5=6a534e55…	4.0	2	0.04	AVAVANASSSFTPK+FQAILEPLSR
261	FBpp0085785|FBgn0014269|CG18608-PA|prod-PA	1.0000	FBpp0085785 type=protein; loc=2R:complement(join(18970796..18971008,18970134..18970728,18969835..18970067)); ID=FBpp0085785; name=prod-PA; parent=FBgn0014269,FBtr0086601; dbxref=FlyBase:FBpp0085785,FlyBase_Annotation_IDs:CG18608-PA,GB_protein:AAF57616.1,REFSEQ:NP_725841,GB_protein:AAF57616,FlyMine:FBpp0085785,modMine:FBpp0085785; MD5=953a57da90228acdcdcd8dd144d18e81; length=346; release=r6.09; sp…	9.8	2	0.04	RPAAPVINPGTASSGNK+SLLSTEKDISMTSVETR
258	FBpp0085660|FBgn0034455|CG11007-PA|CG11007-PA FBpp0311843|FBgn0034455|CG11007-PB|CG11007-PB	1.0000	FBpp0085660 type=protein; loc=2R:19503188..19504003; ID=FBpp0085660; name=CG11007-PA; parent=FBgn0034455,FBtr0086464; dbxref=FlyBase:FBpp0085660,FlyBase_Annotation_IDs:CG11007-PA,GB_protein:AAF57540.1,REFSEQ:NP_611429,GB_protein:AAF57540,FlyMine:FBpp0085660,modMine:FBpp0085660; MD5=89caa520f6f5911f3bed011af2558e1f; length=271; release=r6.09; species=Dmel;;FBpp0311843 type=protein; loc=2R:19503188…	7.7	2	0.04	ATFGLNQLYK+NAQVFEEELAR
253	FBpp0085295|FBgn0025674|CG15218-PA|CycK-PA FBpp0085296|FBgn0025674|CG15218-PB|CycK-PB FBpp0310472|FBgn0025674|CG15218-PC|CycK-PC	1.0000	FBpp0085295 type=protein; loc=2L:complement(22128521..22129723); ID=FBpp0085295; name=CycK-PA; parent=FBgn0025674,FBtr0085941; dbxref=FlyBase:FBpp0085295,FlyBase_Annotation_IDs:CG15218-PA,GB_protein:AAN11146.1,REFSEQ:NP_788082,GB_protein:AAN11146,FlyMine:FBpp0085295,modMine:FBpp0085295; MD5=6625904a925b2a7bc5161d3256c503a0; length=400; release=r6.09; species=Dmel;;FBpp0085296 type=protein; loc=2L…	6.2	2	0.04	ETPSILDGISFETERR+FTVQDWEGR
249	FBpp0085234|FBgn0002645|CG1483-PA|Map205-PA FBpp0085235|FBgn0002645|CG1483-PB|Map205-PB FBpp0306414|FBgn0002645|CG1483-PC|Map205-PC	1.0000	FBpp0085234 type=protein; loc=3R:complement(join(32066329..32067996,32057322..32059145)); ID=FBpp0085234; name=Map205-PA; parent=FBgn0002645,FBtr0085875; dbxref=FlyBase:FBpp0085234,FlyBase_Annotation_IDs:CG1483-PA,GB_protein:AAF57214.1,REFSEQ:NP_524615,GB_protein:AAF57214,FlyMine:FBpp0085234,modMine:FBpp0085234; MD5=a4648a4df4dfaebd3bbd115852724e4b; length=1163; release=r6.09; species=Dmel;;FBpp0…	3.1	2	0.04	RLLVPGSSSTTTTSSLRK+TSVATVAGGAVVGATK
248	FBpp0085233|FBgn0002780|CG2050-PA|mod-PA FBpp0301951|FBgn0002780|CG2050-PC|mod-PC	1.0000	FBpp0085233 type=protein; loc=3R:join(32052735..32052977,32053246..32053555,32053623..32054357,32054424..32054764); ID=FBpp0085233; name=mod-PA; parent=FBgn0002780,FBtr0085874; dbxref=FlyBase:FBpp0085233,FlyBase_Annotation_IDs:CG2050-PA,GB_protein:AAF57213.1,REFSEQ:NP_524614,GB_protein:AAF57213,FlyMine:FBpp0085233,modMine:FBpp0085233; MD5=0475f421fccdda40bdf90693f539fb01; length=542; release=r6.0…	5.2	2	0.04	ALTLGDNVLSVSQPR+TVVVGLIGPNITK
244	FBpp0084989|FBgn0039765|CG9688-PA|mRpS18C-PA	1.0000	FBpp0084989 type=protein; loc=3R:join(30424012..30424045,30424101..30424489); ID=FBpp0084989; name=mRpS18C-PA; parent=FBgn0039765,FBtr0085625; dbxref=FlyBase:FBpp0084989,FlyBase_Annotation_IDs:CG9688-PA,GB_protein:AAF57041.2,REFSEQ:NP_524593,GB_protein:AAF57041,FlyMine:FBpp0084989,modMine:FBpp0084989; MD5=a530bc3340453086bc3dc655e433374b; length=140; release=r6.09; species=Dmel;	15.0	2	0.04	DLDFLQDPK+LLSQFQSPYTGR
24	FBpp0071404|FBgn0028331|CG2221-PA|l(1)G0289-PA FBpp0312440|FBgn0028331|CG2221-PB|l(1)G0289-PB FBpp0312441|FBgn0028331|CG2221-PC|l(1)G0289-PC	1.0000	FBpp0071404 type=protein; loc=X:complement(join(10366124..10366211,10359297..10360163,10358918..10359127,10358700..10358851,10358563..10358635,10358086..10358504,10357745..10357813)); ID=FBpp0071404; name=l(1)G0289-PA; parent=FBgn0028331,FBtr0071470; dbxref=FlyBase:FBpp0071404,FlyBase_Annotation_IDs:CG2221-PA,GB_protein:AAF46578.1,REFSEQ:NP_572621,GB_protein:AAF46578,FlyMine:FBpp0071404,modMine:F…	4.6	2	0.04	TVPVSPPLPAVTTYR+VVDVPEEEIEAAVK
228	FBpp0084275|FBgn0039358|CG5028-PA|CG5028-PA FBpp0112201|FBgn0039358|CG5028-PB|CG5028-PB FBpp0112202|FBgn0039358|CG5028-PC|CG5028-PC FBpp0112203|FBgn0039358|CG5028-PD|CG5028-PD	1.0000	FBpp0084275 type=protein; loc=3R:join(25680967..25681023,25681121..25681198,25681266..25682045,25682105..25682291,25682356..25682431,25683058..25683088); ID=FBpp0084275; name=CG5028-PA; parent=FBgn0039358,FBtr0084901; dbxref=FlyBase:FBpp0084275,FlyBase_Annotation_IDs:CG5028-PA,GB_protein:AAF56494.2,REFSEQ:NP_651416,GB_protein:AAF56494,FlyMine:FBpp0084275,modMine:FBpp0084275; MD5=546fef11f6ea5fa5e…	6.6	2	0.03	TPDIGGTNSSTDVVENILK+YAFEFAR
225	FBpp0084189|FBgn0039303|CG11857-PA|CG11857-PA FBpp0312547|FBgn0039303|CG11857-PC|CG11857-PC	1.0000	FBpp0084189 type=protein; loc=3R:join(25259364..25259432,25259494..25260036); ID=FBpp0084189; name=CG11857-PA; parent=FBgn0039303,FBtr0084814; dbxref=FlyBase_Annotation_IDs:CG11857-PA,FlyBase:FBpp0084189,GB_protein:AAF56431,REFSEQ:NP_651362,FlyMine:FBpp0084189,modMine:FBpp0084189; MD5=045969d49468599b898aa07cb27f7545; length=203; release=r6.09; species=Dmel;;FBpp0312547 type=protein; loc=3R:join(…	13.8	2	0.04	LSQTYQSALDR+VNDLAGSGPGSVAGNSK
224	FBpp0084133|FBgn0045866|CG11785-PA|bai-PA	1.0000	FBpp0084133 type=protein; loc=3R:join(25039450..25039629,25039701..25039821,25039886..25039956,25040022..25040148,25040212..25040333); ID=FBpp0084133; name=bai-PA; parent=FBgn0045866,FBtr0084758; dbxref=FlyBase:FBpp0084133,FlyBase_Annotation_IDs:CG11785-PA,GB_protein:AAF56382.2,REFSEQ:NP_651323,GB_protein:AAF56382,FlyMine:FBpp0084133,modMine:FBpp0084133; MD5=fea398461111c5935c48e27ebc1bb295; leng…	10.2	2	0.03	GVIQEVSLLTK+LEDLSDSIVR
223	FBpp0083824|FBgn0016119|CG4412-PA|ATPsynCF6-PA FBpp0297124|FBgn0016119|CG4412-PB|ATPsynCF6-PB FBpp0305911|FBgn0016119|CG4412-PC|ATPsynCF6-PC	1.0000	FBpp0083824 type=protein; loc=3R:complement(join(23355634..23355785,23355401..23355569)); ID=FBpp0083824; name=ATPsynCF6-PA; parent=FBgn0016119,FBtr0084432; dbxref=FlyBase:FBpp0083824,FlyBase_Annotation_IDs:CG4412-PA,GB_protein:AAF56127.1,REFSEQ:NP_477194,GB_protein:AAF56127,FlyMine:FBpp0083824,modMine:FBpp0083824; MD5=524031eadd9d15f6c73813015714d9d5; length=106; release=r6.09; species=Dmel;;FBp…	20.8	2	0.04	ASDPIQQLFLDK+LVDSNPDIER
217	FBpp0083604|FBgn0038947|CG7073-PA|Sar1-PA FBpp0083606|FBgn0038947|CG7073-PD|Sar1-PD FBpp0083607|FBgn0038947|CG7073-PC|Sar1-PC FBpp0089284|FBgn0038947|CG7073-PE|Sar1-PE	1.0000	FBpp0083604 type=protein; loc=3R:join(22357629..22357671,22358372..22358491,22358563..22358628,22359525..22359760,22359837..22359953); ID=FBpp0083604; name=Sar1-PA; parent=FBgn0038947,FBtr0084206; dbxref=FlyBase:FBpp0083604,FlyBase_Annotation_IDs:CG7073-PA,GB_protein:AAF55974.1,REFSEQ:NP_732717,GB_protein:AAF55974,FlyMine:FBpp0083604,modMine:FBpp0083604; MD5=726a855c187f66533ebaecc21d901d46; leng…	12.4	2	0.04	FTTFDLGGHTQAR+LLFLGLDNAGK
197	FBpp0081822|FBgn0020910|CG4863-PA|RpL3-PA FBpp0307759|FBgn0020910|CG4863-PH|RpL3-PH	1.0000	FBpp0081822 type=protein; loc=3R:join(11221930..11221932,11222175..11222367,11222561..11222729,11223395..11223530,11223858..11224247,11224491..11224850); ID=FBpp0081822; name=RpL3-PA; parent=FBgn0020910,FBtr0082346; dbxref=FlyBase:FBpp0081822,FlyBase_Annotation_IDs:CG4863-PA,GB_protein:AAF54610.2,REFSEQ:NP_524316,GB_protein:AAF54610,FlyMine:FBpp0081822,modMine:FBpp0081822; MD5=96aa8a3d3896e3e1a66…	7.7	2	0.03	LKEEAAATTAAAAAATTTSA+NNASTEYDLTDK
186	FBpp0081343|FBgn0037578|CG9601-PA|CG9601-PA	1.0000	FBpp0081343 type=protein; loc=3R:complement(8341871..8343442); ID=FBpp0081343; name=CG9601-PA; parent=FBgn0037578,FBtr0081854; dbxref=FlyBase:FBpp0081343,FlyBase_Annotation_IDs:CG9601-PA,GB_protein:AAF54229.2,REFSEQ:NP_649792,GB_protein:AAF54229,FlyMine:FBpp0081343,modMine:FBpp0081343; MD5=ff742b07b167ee363e7f425a20bb4fc4; length=523; release=r6.09; species=Dmel;	4.8	2	0.03	AEPLSTTLSPSEK+IAGYDMDGTIIK
181	FBpp0080922|FBgn0262743|CG2637-PA|Fs(2)Ket-PA FBpp0294035|FBgn0262743|CG2637-PB|Fs(2)Ket-PB FBpp0294036|FBgn0262743|CG2637-PC|Fs(2)Ket-PC FBpp0294037|FBgn0262743|CG2637-PD|Fs(2)Ket-PD FBpp0294038|FBgn0262743|CG2637-PE|Fs(2)Ket-PE	1.0000	FBpp0080922 type=protein; loc=2L:join(20735373..20735430,20736103..20736344,20736418..20737446,20737515..20738441,20738504..20738902); ID=FBpp0080922; name=Fs(2)Ket-PA; parent=FBgn0262743,FBtr0081392; dbxref=FlyBase:FBpp0080922,FlyBase_Annotation_IDs:CG2637-PA,GB_protein:AAF53918.1,REFSEQ:NP_477496,GB_protein:AAF53918,FlyMine:FBpp0080922,modMine:FBpp0080922; MD5=4d0f51490dd0744fcf756f3edcd13c3f; …	5.9	2	0.04	ALSEILVNTANSAVAR+GALQFLTPVLVEK+LMYDSSVIVR+TVSPDKNELLSAK
175	FBpp0080639|FBgn0261597|CG10305-PA|RpS26-PA FBpp0080640|FBgn0261597|CG10305-PB|RpS26-PB FBpp0080641|FBgn0261597|CG10305-PC|RpS26-PC FBpp0303872|FBgn0261597|CG10305-PD|RpS26-PD FBpp0312181|FBgn0261597|CG10305-PE|RpS26-PE	1.0000	FBpp0080639 type=protein; loc=2L:complement(18442718..18443062); ID=FBpp0080639; name=RpS26-PA; parent=FBgn0261597,FBtr0081089; dbxref=FlyBase:FBpp0080639,FlyBase_Annotation_IDs:CG10305-PA,GB_protein:AAN11004.1,REFSEQ:NP_724109,GB_protein:AAN11004; MD5=74d7b460a2e4bf86bb497542b5fd62cd; length=114; release=r6.09; species=Dmel;;FBpp0080640 type=protein; loc=2L:complement(18442718..18443062); ID=FBp…	21.1	2	0.04	DITEASIWDSYVLPK+NIVEAAAVR
163	FBpp0079732|FBgn0027363|CG6521-PA|Stam-PA	1.0000	FBpp0079732 type=protein; loc=2L:join(10858835..10858877,10859370..10859647,10859707..10860910,10860977..10861521); ID=FBpp0079732; name=Stam-PA; parent=FBgn0027363,FBtr0080143; dbxref=FlyBase:FBpp0079732,FlyBase_Annotation_IDs:CG6521-PA,GB_protein:AAF53027.1,REFSEQ:NP_477448,GB_protein:AAF53027,FlyMine:FBpp0079732,modMine:FBpp0079732; MD5=ffa29d1c574161ed4ff139ded1f1e20e; length=689; release=r6.…	6.4	2	0.04	AAALPKDPNVVSSQQEEDDIAK+TEAAAAAAAAQPVEIDESKIDR
159	FBpp0079623|FBgn0026431|CG6176-PA|Grip75-PA	1.0000	FBpp0079623 type=protein; loc=2L:join(10483358..10483426,10483484..10483628,10483687..10483972,10484034..10484193,10484254..10484760,10484825..10485197,10485254..10485527,10485594..10485732); ID=FBpp0079623; name=Grip75-PA; parent=FBgn0026431,FBtr0080033; dbxref=FlyBase:FBpp0079623,FlyBase_Annotation_IDs:CG6176-PA,GB_protein:AAF52962.2,REFSEQ:NP_609412,GB_protein:AAF52962,FlyMine:FBpp0079623,modM…	4.2	2	0.03	LSEIAVNEVDLER+VYQEVEQFTHSSGR
136	FBpp0078688|FBgn0262467|CG8885-PA|Scox-PA	1.0000	FBpp0078688 type=protein; loc=2L:complement(join(4968432..4968825,4968007..4968368)); ID=FBpp0078688; name=Scox-PA; parent=FBgn0262467,FBtr0079052; dbxref=FlyBase:FBpp0078688,FlyBase_Annotation_IDs:CG8885-PA,GB_protein:AAF52184.1,REFSEQ:NP_608884,GB_protein:AAF52184,FlyMine:FBpp0078688,modMine:FBpp0078688; MD5=88e723833aca99a5490ab176a4d4dc41; length=251; release=r6.09; species=Dmel;	11.6	2	0.04	AAIGGSWELVDSQGAVR+LLGLTGTVEQIR
14	FBpp0070765|FBgn0028474|CG4119-PA|CG4119-PA FBpp0309405|FBgn0028474|CG4119-PB|CG4119-PB	1.0000	FBpp0070765 type=protein; loc=X:join(5666406..5666468,5666557..5666798,5667210..5668332,5668398..5669226,5669302..5669945,5670051..5670146); ID=FBpp0070765; name=CG4119-PA; parent=FBgn0028474,FBtr0070799; dbxref=FlyBase:FBpp0070765,FlyBase_Annotation_IDs:CG4119-PA,GB_protein:AAF46056.1,REFSEQ:NP_572242,GB_protein:AAF46056,FlyMine:FBpp0070765,modMine:FBpp0070765; MD5=30e60862de8db5011e39681c9cc99c…	3.5	2	0.03	FFSGEYENPSLEFEK+ILINVNQEPPAAATSSVHQR
130	FBpp0078510|FBgn0037279|CG1129-PB|CG1129-PB FBpp0078511|FBgn0037279|CG1129-PA|CG1129-PA FBpp0311383|FBgn0037279|CG1129-PD|CG1129-PD FBpp0311384|FBgn0037279|CG1129-PE|CG1129-PE	1.0000	FBpp0078510 type=protein; loc=3R:join(4813803..4813976,4814239..4814773,4815287..4815687); ID=FBpp0078510; name=CG1129-PB; parent=FBgn0037279,FBtr0078870; dbxref=FlyBase:FBpp0078510,FlyBase_Annotation_IDs:CG1129-PB,GB_protein:AAF52089.1,REFSEQ:NP_730877,GB_protein:AAF52089; MD5=b01fc4a44a37ee22e26673a1440dd0d7; length=369; release=r6.09; species=Dmel;;FBpp0078511 type=protein; loc=3R:join(4813803…	7.9	2	0.04	ALILVGGYGTR+LYTGPGVVGNVLVDPTAK
117	FBpp0077343|FBgn0283427|CG3523-PA|FASN1-PA FBpp0307371|FBgn0283427|CG3523-PC|FASN1-PC	1.0000	FBpp0077343 type=protein; loc=2L:join(3059908..3060142,3060230..3066957,3067020..3067115,3067184..3067327,3067389..3067502); ID=FBpp0077343; name=FASN1-PA; parent=FBgn0283427,FBtr0077659; dbxref=FlyBase:FBpp0077343,FlyBase_Annotation_IDs:CG3523-PA,GB_protein:AAF51148.1,REFSEQ:NP_608748,GB_protein:AAF51148,FlyMine:FBpp0077343,modMine:FBpp0077343; MD5=9f4009e754fc5c6e0b33d332338f2293; length=2438; …	1.1	2	0.03	ALGPDATNLSLVK+VVIDTSDVTTAAGAK
115	FBpp0076918|FBgn0015527|CG1685-PA|peng-PA	1.0000	FBpp0076918 type=protein; loc=X:complement(join(21349306..21349751,21348002..21348704,21347531..21347933,21346957..21347432,21346564..21346749)); ID=FBpp0076918; name=peng-PA; parent=FBgn0015527,FBtr0077223; dbxref=FlyBase:FBpp0076918,FlyBase_Annotation_IDs:CG1685-PA,GB_protein:AAF50828.1,REFSEQ:NP_523429,GB_protein:AAF50828,FlyMine:FBpp0076918,modMine:FBpp0076918; MD5=d8ce9ec6c87c036ad1c5eb75f66…	3.1	2	0.04	GPANVANTASPLK+VLNVGDTISK
114	FBpp0076917|FBgn0001565|CG1666-PA|Hlc-PA FBpp0310396|FBgn0001565|CG1666-PB|Hlc-PB	1.0000	FBpp0076917 type=protein; loc=X:complement(join(21387786..21387851,21386974..21387725,21386350..21386778,21385856..21386291)); ID=FBpp0076917; name=Hlc-PA; parent=FBgn0001565,FBtr0077221; dbxref=FlyBase:FBpp0076917,FlyBase_Annotation_IDs:CG1666-PA,GB_protein:AAF50818.2,REFSEQ:NP_523434,GB_protein:AAF50818,FlyMine:FBpp0076917,modMine:FBpp0076917; MD5=4746b26ab5b49eed10f2af61c2233b44; length=560; r…	7.9	2	0.03	GNNKGSVLSFVSMKESK+TVQFHELELDQR+VADIADSSNDTVTQR
113	FBpp0076882|FBgn0035588|CG10672-PA|CG10672-PA	1.0000	FBpp0076882 type=protein; loc=3L:complement(join(5141306..5141550,5140840..5141242,5140472..5140777)); ID=FBpp0076882; name=CG10672-PA; parent=FBgn0035588,FBtr0077179; dbxref=FlyBase:FBpp0076882,FlyBase_Annotation_IDs:CG10672-PA,GB_protein:AAF50801.1,REFSEQ:NP_647946,GB_protein:AAF50801,FlyMine:FBpp0076882,modMine:FBpp0076882; MD5=24dc214a533168063cd933ef718c8b12; length=317; release=r6.09; speci…	8.8	2	0.04	ALYENESANEAALSK+LAEDGAAVVISSR
103	FBpp0076200|FBgn0011327|CG3431-PA|Uch-L5-PA FBpp0306000|FBgn0011327|CG3431-PB|Uch-L5-PB	1.0000	FBpp0076200 type=protein; loc=3L:complement(join(9476772..9476847,9475794..9476692)); ID=FBpp0076200; name=Uch-L5-PA; parent=FBgn0011327,FBtr0076472; dbxref=FlyBase:FBpp0076200,FlyBase_Annotation_IDs:CG3431-PA,GB_protein:AAF50257.1,REFSEQ:NP_524003,GB_protein:AAF50257,FlyMine:FBpp0076200,modMine:FBpp0076200; MD5=cae52ea5882f2ce666e0dec8412e6a13; length=324; release=r6.09; species=Dmel;;FBpp030600…	6.8	2	0.03	ILGENGQLMPIYEK+LYELDGLR
1	FBpp0070136|FBgn0260855|CG7359-PA|Sec22-PA FBpp0301847|FBgn0260855|CG7359-PB|Sec22-PB	1.0000	FBpp0070136 type=protein; loc=X:join(806485..806559,806633..806742,806969..807270,807354..807502); ID=FBpp0070136; name=Sec22-PA; parent=FBgn0260855,FBtr0070141; dbxref=FlyBase:FBpp0070136,FlyBase_Annotation_IDs:CG7359-PA,GB_protein:AAF45554.1,REFSEQ:NP_569863,GB_protein:AAF45554,FlyMine:FBpp0070136,modMine:FBpp0070136; MD5=4f0e6f6167c4fbc02aad2ebd7a0f1026; length=211; release=r6.09; species=Dmel…	12.3	2	0.04	IMVQNIDDVLQR+NISNINTQLQDVQR
463a	FBpp0078534|FBgn0037261|CG9775-PA|CG9775-PA FBpp0078535|FBgn0037261|CG9775-PC|CG9775-PC FBpp0307563|FBgn0037261|CG9775-PE|CG9775-PE	0.9999	FBpp0078534 type=protein; loc=3R:complement(join(4640013..4640222,4639634..4639752,4639018..4639557,4638544..4638839,4638309..4638409)); ID=FBpp0078534; name=CG9775-PA; parent=FBgn0037261,FBtr0078894; dbxref=FlyBase:FBpp0078534,FlyBase_Annotation_IDs:CG9775-PA,GB_protein:AAF52112.1,REFSEQ:NP_649482,GB_protein:AAF52112; MD5=57fc8df531c91e72fa0a9ccbc14f34b9; length=421; release=r6.09; species=Dmel;…	7.8	2	0.03	AAAVAAAAIAATVQGR+IVSSGAGNQGMSAVNSR
461	FBpp0100010|FBgn0001223|CG4460-PA|Hsp22-PA FBpp0100011|FBgn0001223|CG4460-PB|Hsp22-PB	0.9999	FBpp0100010 type=protein; loc=3L:9374251..9374775; ID=FBpp0100010; name=Hsp22-PA; parent=FBgn0001223,FBtr0100558; dbxref=FlyBase_Annotation_IDs:CG4460-PA,FlyBase:FBpp0100010,GB_protein:AAF50290.1,REFSEQ:NP_001027115,GB_protein:AAF50290,FlyMine:FBpp0100010,modMine:FBpp0100010; MD5=5eaba449e61f7748f1fe54bf7b3aecb2; length=174; release=r6.09; species=Dmel;;FBpp0100011 type=protein; loc=3L:9374251..9…	14.9	2	0.03	VLDESVVLVEGK+WQEQEFAPPATVNK
457	FBpp0086767|FBgn0086356|CG13345-PA|tum-PA	0.9999	FBpp0086767 type=protein; loc=2R:complement(join(13858407..13858485,13857410..13858343,13856553..13857340,13856421..13856497)); ID=FBpp0086767; name=tum-PA; parent=FBgn0086356,FBtr0087641; dbxref=FlyBase:FBpp0086767,FlyBase_Annotation_IDs:CG13345-PA,GB_protein:AAF58324.1,REFSEQ:NP_610912,GB_protein:AAF58324,FlyMine:FBpp0086767,modMine:FBpp0086767; MD5=5cd3c95c6f5f3fe59c08c145ba628fab; length=625;…	4.0	2	0.03	SLTEPLIPTSQWK+VTIPQDGQGVIR
456	FBpp0085717|FBgn0013325|CG7726-PA|RpL11-PA FBpp0309436|FBgn0013325|CG7726-PB|RpL11-PB	0.9999	FBpp0085717 type=protein; loc=2R:join(19442484..19442489,19442618..19442740,19442801..19443098,19443313..19443440); ID=FBpp0085717; name=RpL11-PA; parent=FBgn0013325,FBtr0086533; dbxref=FlyBase:FBpp0085717,FlyBase_Annotation_IDs:CG7726-PA,GB_protein:AAF57560.1,REFSEQ:NP_477054,GB_protein:AAF57560,FlyMine:FBpp0085717,modMine:FBpp0085717; MD5=682ca7a32dc65d4c4fb73f03ce0cdc71; length=184; release=r6…	7.6	2	0.03	VLEQLTGQQPVFSK
454	FBpp0085063|FBgn0004606|CG1322-PB|zfh1-PB FBpp0085064|FBgn0004606|CG1322-PA|zfh1-PA FBpp0303607|FBgn0004606|CG1322-PE|zfh1-PE	0.9999	FBpp0085063 type=protein; loc=3R:join(30766284..30766380,30773573..30773736,30773987..30774697,30783943..30785941,30786010..30786203); ID=FBpp0085063; name=zfh1-PB; parent=FBgn0004606,FBtr0085701; dbxref=FlyBase_Annotation_IDs:CG1322-PB,FlyBase:FBpp0085063,GB_protein:AAF57083.1,REFSEQ:NP_476850,GB_protein:AAF57083,FlyMine:FBpp0085063,modMine:FBpp0085063; MD5=263333947744c13e62b47f566010f5c2; leng…	2.9	2	0.03	TAINEEQQQQLK+VVQVWFQNNR
453	FBpp0084971|FBgn0039735|CG7911-PA|Nph-PA FBpp0112220|FBgn0039735|CG7911-PB|Nph-PB	0.9999	FBpp0084971 type=protein; loc=3R:complement(join(30004582..30004603,30004304..30004449,30003990..30004157,30003770..30003904)); ID=FBpp0084971; name=Nph-PA; parent=FBgn0039735,FBtr0085606; dbxref=FlyBase:FBpp0084971,FlyBase_Annotation_IDs:CG7911-PA,GB_protein:AAF56987.1,REFSEQ:NP_651760,GB_protein:AAF56987,FlyMine:FBpp0084971,modMine:FBpp0084971; MD5=04e8200910019a5c495f95b2c9c991e6; length=156; …	18.6	2	0.03	QISLGPEAK+TGEFNVVQAETNINDDGEKK
452	FBpp0082319|FBgn0263396|CG16901-PA|sqd-PA FBpp0082320|FBgn0263396|CG16901-PB|sqd-PB FBpp0082321|FBgn0263396|CG16901-PC|sqd-PC FBpp0301102|FBgn0263396|CG16901-PE|sqd-PE	0.9999	FBpp0082319 type=protein; loc=3R:complement(join(13645753..13645919,13643169..13643209,13642829..13643103,13642512..13642755,13642189..13642427)); ID=FBpp0082319; name=sqd-PA; parent=FBgn0263396,FBtr0082854; dbxref=FlyBase:FBpp0082319,FlyBase_Annotation_IDs:CG16901-PA,GB_protein:AAF54964.2,REFSEQ:NP_731826,GB_protein:AAF54964,FlyMine:FBpp0082319,modMine:FBpp0082319; MD5=f3e0c9c10a8c84b1ad97a28350…	7.5	2	0.03	LFVGGLSWETTEK+YGEIESINVK
449	FBpp0079752|FBgn0015756|CG6141-PA|RpL9-PA FBpp0079753|FBgn0015756|CG6141-PB|RpL9-PB FBpp0309201|FBgn0015756|CG6141-PC|RpL9-PC	0.9999	FBpp0079752 type=protein; loc=2L:complement(join(11003511..11003751,11002907..11003238)); ID=FBpp0079752; name=RpL9-PA; parent=FBgn0015756,FBtr0080163; dbxref=FlyBase:FBpp0079752,FlyBase_Annotation_IDs:CG6141-PA,GB_protein:AAF53048.2,REFSEQ:NP_477161,GB_protein:AAF53048; MD5=34fd4750956f462f757b4355f18215dd; length=190; release=r6.09; species=Dmel;;FBpp0079753 type=protein; loc=2L:complement(join…	9.5	2	0.03	FLDGLYVSEK+VVTITGTR
448	FBpp0079751|FBgn0032329|CG16840-PA|Art8-PA	0.9999	FBpp0079751 type=protein; loc=2L:complement(join(11010954..11010992,11009911..11010897)); ID=FBpp0079751; name=Art8-PA; parent=FBgn0032329,FBtr0080162; dbxref=FlyBase:FBpp0079751,FlyBase_Annotation_IDs:CG16840-PA,GB_protein:AAF53052.2,REFSEQ:NP_609478,GB_protein:AAF53052,FlyMine:FBpp0079751,modMine:FBpp0079751; MD5=25b3b40a79a91f7a47bed50d9291f780; length=341; release=r6.09; species=Dmel;	8.5	2	0.03	LVYAVEASNVATK+VALDLIEDNGLTNVVK
447	FBpp0079578|FBgn0032217|CG4972-PA|CG4972-PA	0.9999	FBpp0079578 type=protein; loc=2L:join(10314914..10315073,10315345..10315423,10315489..10315957,10316192..10316374,10316439..10316867,10316932..10317297); ID=FBpp0079578; name=CG4972-PA; parent=FBgn0032217,FBtr0079988; dbxref=FlyBase:FBpp0079578,FlyBase_Annotation_IDs:CG4972-PA,GB_protein:AAF52909.2,REFSEQ:NP_609378,GB_protein:AAF52909,FlyMine:FBpp0079578,modMine:FBpp0079578; MD5=3bcf5b5da320cf9e0…	3.9	2	0.03	TSISNFFK+YHINVGGGSIAANK
445	FBpp0078831|FBgn0031781|CG5972-PA|Arpc4-PA	0.9999	FBpp0078831 type=protein; loc=2L:6125249..6125755; ID=FBpp0078831; name=Arpc4-PA; parent=FBgn0031781,FBtr0079200; dbxref=GB_protein:AAF52346.1,FlyBase:FBpp0078831,FlyBase_Annotation_IDs:CG5972-PA,REFSEQ:NP_608996,GB_protein:AAF52346,FlyMine:FBpp0078831,modMine:FBpp0078831; MD5=24092dd47f342cbe416afb961a6d7c6f; length=168; release=r6.09; species=Dmel;	11.3	2	0.03	AESFVILR+VLIEPSINSVR
444	FBpp0078667|FBgn0022023|CG9124-PA|eIF-3p40-PA FBpp0089133|FBgn0022023|CG9124-PB|eIF-3p40-PB	0.9999	FBpp0078667 type=protein; loc=2L:complement(join(5052655..5052735,5051637..5052314,5051313..5051570)); ID=FBpp0078667; name=eIF-3p40-PA; parent=FBgn0022023,FBtr0079030; dbxref=GB_protein:AAF52210.2,FlyBase:FBpp0078667,FlyBase_Annotation_IDs:CG9124-PA,GB_protein:AAF52210.3,REFSEQ:NP_524834,GB_protein:AAF52210,FlyMine:FBpp0078667,modMine:FBpp0078667; MD5=efc535d7a60baa7b6616cf1b812e8ae7; length=338…	5.9	2	0.03	DGDFTPEAFR+VDELYQEAVR
442	FBpp0077402|FBgn0031459|CG2862-PA|CG2862-PA FBpp0077403|FBgn0031459|CG2862-PB|CG2862-PB FBpp0307127|FBgn0031459|CG2862-PC|CG2862-PC	0.9999	FBpp0077402 type=protein; loc=2L:join(2770151..2770191,2770259..2770400,2770460..2770729); ID=FBpp0077402; name=CG2862-PA; parent=FBgn0031459,FBtr0077718; dbxref=FlyBase:FBpp0077402,FlyBase_Annotation_IDs:CG2862-PA,GB_protein:AAF51208.2,REFSEQ:NP_608711,GB_protein:AAF51208,FlyMine:FBpp0077402,modMine:FBpp0077402; MD5=84c68fd2eecdbbd0f37bd3a8067355c7; length=150; release=r6.09; species=Dmel;;FBpp0…	18.3	2	0.03	ELGLADGYR+SQTAAASEDTIFGK
441	FBpp0076829|FBgn0263106|CG10578-PA|DnaJ-1-PA FBpp0076830|FBgn0263106|CG10578-PB|DnaJ-1-PB	0.9999	FBpp0076829 type=protein; loc=3L:complement(5750589..5751593); ID=FBpp0076829; name=DnaJ-1-PA; parent=FBgn0263106,FBtr0077123; dbxref=FlyBase:FBpp0076829,FlyBase_Annotation_IDs:CG10578-PA,GB_protein:AAF50753.1,REFSEQ:NP_523936,GB_protein:AAF50753; MD5=8ee2a70fa076c8c410c8f745592d1d60; length=334; release=r6.09; species=Dmel;;FBpp0076830 type=protein; loc=3L:complement(5750589..5751593); ID=FBpp00…	4.8	2	0.03	IQVNPNHEIIKPTTTR
440	FBpp0074107|FBgn0030792|CG4789-PA|CG4789-PA	0.9999	FBpp0074107 type=protein; loc=X:join(16800960..16801005,16801069..16801587,16801654..16801913); ID=FBpp0074107; name=CG4789-PA; parent=FBgn0030792,FBtr0074333; dbxref=FlyBase:FBpp0074107,FlyBase_Annotation_IDs:CG4789-PA,GB_protein:AAF48668.2,REFSEQ:NP_573166,GB_protein:AAF48668,FlyMine:FBpp0074107,modMine:FBpp0074107; MD5=d0b1588a68dcb09e530fac2feb9c822d; length=274; release=r6.09; species=Dmel;	9.5	2	0.03	IVVVGDSGVGK+MEDSVLPLLDTQDLK
439	FBpp0073119|FBgn0004574|CG15811-PA|Rop-PA FBpp0302752|FBgn0004574|CG15811-PB|Rop-PB	0.9999	FBpp0073119 type=protein; loc=3L:complement(4137021..4138814); ID=FBpp0073119; name=Rop-PA; parent=FBgn0004574,FBtr0073263; dbxref=GB_protein:AAF47844.1,FlyBase:FBpp0073119,FlyBase_Annotation_IDs:CG15811-PA,REFSEQ:NP_523916,GB_protein:AAF47844,FlyMine:FBpp0073119,modMine:FBpp0073119; MD5=556039441ed252a8af5e9df728182706; length=597; release=r6.09; species=Dmel;;FBpp0302752 type=protein; loc=3L:co…	3.2	2	0.03	NIDLAASVQQK+SQLLILDR
437	FBpp0072404|FBgn0035122|CG13880-PA|mRpL17-PA FBpp0302563|FBgn0035122|CG13880-PB|mRpL17-PB	0.9999	FBpp0072404 type=protein; loc=3L:join(264852..265049,265112..265444); ID=FBpp0072404; name=mRpL17-PA; parent=FBgn0035122,FBtr0072503; dbxref=FlyBase:FBpp0072404,FlyBase_Annotation_IDs:CG13880-PA,GB_protein:AAF47367.2,REFSEQ:NP_523870,GB_protein:AAF47367,FlyMine:FBpp0072404,modMine:FBpp0072404; MD5=f4ea79547ba7b57e7d9898c391cd0eba; length=176; release=r6.09; species=Dmel;;FBpp0302563 type=protein;…	14.2	2	0.03	GNPYPSLAADHSQNR+YETYNVSYTR
434	FBpp0070006|FBgn0031092|CG9577-PA|CG9577-PA	0.9999	FBpp0070006 type=protein; loc=X:join(20166765..20166816,20166957..20167119,20167191..20167815,20167882..20167980); ID=FBpp0070006; name=CG9577-PA; parent=FBgn0031092,FBtr0070007; dbxref=GB_protein:AAF45374.2,FlyBase:FBpp0070006,FlyBase_Annotation_IDs:CG9577-PA,REFSEQ:NP_608375,GB_protein:AAF45374,FlyMine:FBpp0070006,modMine:FBpp0070006; MD5=3f343cb2598df70fbc496435d01acf7b; length=312; release=r6…	9.6	2	0.03	EVDIGMAADVGTLQR+KFEAAEAHSSGLVSR
419a	FBpp0292019|FBgn0261581|CG42691-PA|CG42691-PA	0.9999	FBpp0292019 type=protein; loc=2R:complement(join(19946572..19946671,19946430..19946524,19946222..19946378,19946093..19946163)); ID=FBpp0292019; name=CG42691-PA; parent=FBgn0261581,FBtr0302888; dbxref=FlyBase:FBpp0292019,FlyBase_Annotation_IDs:CG42691-PA,REFSEQ:NP_001188982,GB_protein:ADV37228,FlyMine:FBpp0292019,modMine:FBpp0292019; MD5=913dad7568c2e91bbb7a1184412a8de5; length=140; release=r6.09;…	18.6	2	0.04	WILASVIAWLLIIMAAVVLIVGAIK+WILASVIAWLLIIMAAVVLIVGAIKK
479	FBpp0086897|FBgn0002069|CG3821-PA|Aats-asp-PA FBpp0305104|FBgn0002069|CG3821-PB|Aats-asp-PB FBpp0308483|FBgn0002069|CG3821-PC|Aats-asp-PC	0.9998	FBpp0086897 type=protein; loc=2R:join(12880790..12880870,12880950..12881275,12881508..12882532,12882742..12882905); ID=FBpp0086897; name=Aats-asp-PA; parent=FBgn0002069,FBtr0087784; dbxref=FlyBase:FBpp0086897,FlyBase_Annotation_IDs:CG3821-PA,GB_protein:AAF58445.1,REFSEQ:NP_476609,GB_protein:AAF58445,FlyMine:FBpp0086897,modMine:FBpp0086897; MD5=d591e774a6a00e15b123c851058b06b9; length=531; release…	6.2	2	0.03	IISAASEGGANVFTVSYFK+NFVPVSELSGQVGK
478	FBpp0086842|FBgn0086532|CG4016-PB|Spt-I-PB FBpp0086843|FBgn0086532|CG4016-PA|Spt-I-PA FBpp0086844|FBgn0086532|CG4016-PC|Spt-I-PC	0.9998	FBpp0086842 type=protein; loc=2R:join(13168841..13168888,13168951..13169450,13169507..13169834,13169890..13170255,13170317..13170481); ID=FBpp0086842; name=Spt-I-PB; parent=FBgn0086532,FBtr0087729; dbxref=GB_protein:AAM68597.1,FlyBase:FBpp0086842,FlyBase_Annotation_IDs:CG4016-PB,REFSEQ:NP_725255,GB_protein:AAM68597; MD5=cda8519b940be555ef384838f0599a85; length=468; release=r6.09; species=Dmel;;FB…	3.4	2	0.03	HNDVEDLER+STIVFFK
477	FBpp0086704|FBgn0033907|CG8338-PA|mRpS16-PA	0.9998	FBpp0086704 type=protein; loc=2R:complement(join(14173369..14173485,14173031..14173303)); ID=FBpp0086704; name=mRpS16-PA; parent=FBgn0033907,FBtr0087578; dbxref=FlyBase:FBpp0086704,FlyBase_Annotation_IDs:CG8338-PA,GB_protein:AAF58284.1,REFSEQ:NP_523737,GB_protein:AAF58284,FlyMine:FBpp0086704,modMine:FBpp0086704; MD5=13dad05667e11810915b8f5f7b9a1611; length=129; release=r6.09; species=Dmel;	18.6	2	0.03	LVALNTER+TAAEAEASPEKAESTA
476	FBpp0084958|FBgn0002626|CG7939-PB|RpL32-PB FBpp0084959|FBgn0002626|CG7939-PC|RpL32-PC FBpp0084960|FBgn0002626|CG7939-PA|RpL32-PA FBpp0113047|FBgn0002626|CG7939-PD|RpL32-PD	0.9998	FBpp0084958 type=protein; loc=3R:complement(join(30045687..30045779,30045313..30045624)); ID=FBpp0084958; name=RpL32-PB; parent=FBgn0002626,FBtr0085592; dbxref=FlyBase:FBpp0084958,FlyBase_Annotation_IDs:CG7939-PB,GB_protein:AAN14211.1,REFSEQ:NP_733340,GB_protein:AAN14211; MD5=87c84aad8f988c3e1b9d85ae272baaaf; length=134; release=r6.09; species=Dmel;;FBpp0084959 type=protein; loc=3R:complement(joi…	7.5	2	0.03	ELEVLLMQNR
474	FBpp0082838|FBgn0038476|CG5175-PA|kuk-PA FBpp0082839|FBgn0038476|CG5175-PB|kuk-PB FBpp0297129|FBgn0038476|CG5175-PC|kuk-PC	0.9998	FBpp0082838 type=protein; loc=3R:17082697..17084409; ID=FBpp0082838; name=kuk-PA; parent=FBgn0038476,FBtr0083397; dbxref=GB_protein:AAN13733.1,FlyBase:FBpp0082838,FlyBase_Annotation_IDs:CG5175-PA,REFSEQ:NP_650595,GB_protein:AAN13733,FlyMine:FBpp0082838,modMine:FBpp0082838; MD5=3604b35c28d2e4e24b66258ae5a78685; length=570; release=r6.09; species=Dmel;;FBpp0082839 type=protein; loc=3R:17082697..170…	4.4	2	0.03	GSNKQSTEVELAAQTSSSPAGTPAR+QSTEVELAAQTSSSPAGTPAR
473	FBpp0081651|FBgn0037778|CG3910-PA|mtTFB2-PA	0.9998	FBpp0081651 type=protein; loc=3R:join(10045669..10046143,10046197..10046336,10046398..10046714,10046776..10047202); ID=FBpp0081651; name=mtTFB2-PA; parent=FBgn0037778,FBtr0082173; dbxref=FlyBase:FBpp0081651,FlyBase_Annotation_IDs:CG3910-PA,GB_protein:AAF54482.2,REFSEQ:NP_649971,GB_protein:AAF54482,FlyMine:FBpp0081651,modMine:FBpp0081651; MD5=3fd2fb198528a124149dd1abe4ece428; length=452; release=r…	5.8	2	0.03	IQELHTLYPER+SSESVTPIYPDELPK
472	FBpp0080890|FBgn0032859|CG10954-PA|Arpc2-PA FBpp0312086|FBgn0032859|CG10954-PB|Arpc2-PB	0.9998	FBpp0080890 type=protein; loc=2L:join(20417594..20417667,20420319..20420412,20420490..20420589,20420648..20420834,20420897..20421117,20422145..20422236,20422302..20422411,20422469..20422496); ID=FBpp0080890; name=Arpc2-PA; parent=FBgn0032859,FBtr0081358; dbxref=FlyBase:FBpp0080890,FlyBase_Annotation_IDs:CG10954-PA,GB_protein:AAF53892.2,REFSEQ:NP_610033,GB_protein:AAF53892,FlyMine:FBpp0080890,modM…	8.3	2	0.03	EPPLELANTDAR+NDETLYVEAKPDR
469	FBpp0079211|FBgn0015299|CG8396-PA|Ssb-c31a-PA	0.9998	FBpp0079211 type=protein; loc=2L:join(8211446..8211502,8211559..8211834); ID=FBpp0079211; name=Ssb-c31a-PA; parent=FBgn0015299,FBtr0079590; dbxref=FlyBase:FBpp0079211,FlyBase_Annotation_IDs:CG8396-PA,GB_protein:AAF52619.1,REFSEQ:NP_477136,GB_protein:AAF52619,FlyMine:FBpp0079211,modMine:FBpp0079211; MD5=9379573ea464754c3688f9689dcb0a49; length=110; release=r6.09; species=Dmel;	18.2	2	0.03	GISLSLIQWK+LLEVAEEVTR
468	FBpp0078985|FBgn0031878|CG9188-PA|sip2-PA FBpp0078986|FBgn0031878|CG9188-PB|sip2-PB FBpp0078987|FBgn0031878|CG9188-PC|sip2-PC FBpp0078988|FBgn0031878|CG9188-PD|sip2-PD FBpp0078989|FBgn0031878|CG9188-PE|sip2-PE	0.9998	FBpp0078985 type=protein; loc=2L:complement(join(6961895..6963532,6961591..6961830)); ID=FBpp0078985; name=sip2-PA; parent=FBgn0031878,FBtr0079357; dbxref=FlyBase:FBpp0078985,FlyBase_Annotation_IDs:CG9188-PA,GB_protein:AAF52468.2,REFSEQ:NP_609090,GB_protein:AAF52468,FlyMine:FBpp0078985,modMine:FBpp0078985; MD5=6a30e7d58a0a0532b7ef08039a7f85b7; length=625; release=r6.09; species=Dmel;;FBpp0078986 …	4.3	2	0.03	QSTFVVSPKPEPK+SPAVAFLQPSIPLR
467	FBpp0078211|FBgn0037206|CG12768-PA|CG12768-PA FBpp0303813|FBgn0037206|CG12768-PB|CG12768-PB FBpp0303814|FBgn0037206|CG12768-PC|CG12768-PC FBpp0303815|FBgn0037206|CG12768-PD|CG12768-PD	0.9998	FBpp0078211 type=protein; loc=3L:join(22911926..22912233,22913264..22914245); ID=FBpp0078211; name=CG12768-PA; parent=FBgn0037206,FBtr0078560; dbxref=FlyBase:FBpp0078211,FlyBase_Annotation_IDs:CG12768-PA,GB_protein:AAF51885.1,REFSEQ:NP_649431,GB_protein:AAF51885,FlyMine:FBpp0078211,modMine:FBpp0078211; MD5=5fa05a7eb313c8a193feccf3fd85aa09; length=429; release=r6.09; species=Dmel;;FBpp0303813 type…	3.5	2	0.03	FGDFLAAR+LQLPTPK
464	FBpp0071583|FBgn0034650|CG10318-PA|NC2alpha-PA	0.9998	FBpp0071583 type=protein; loc=2R:join(21670247..21670288,21670496..21671479); ID=FBpp0071583; name=NC2alpha-PA; parent=FBgn0034650,FBtr0071666; dbxref=FlyBase:FBpp0071583,FlyBase_Annotation_IDs:CG10318-PA,GB_protein:AAF46749.2,REFSEQ:NP_611601,GB_protein:AAF46749,FlyMine:FBpp0071583,modMine:FBpp0071583; MD5=68907ce0498fafc1f995d31d92c1c58f; length=341; release=r6.09; species=Dmel;	9.4	2	0.03	QFQSQHSTQETPTTSTTLPAK+VAQAVPVIISR
485a	FBpp0086736|FBgn0033886|CG13349-PA|Rpn13-PA FBpp0086737|FBgn0033886|CG13349-PB|Rpn13-PB FBpp0112987|FBgn0033886|CG13349-PF|Rpn13-PF	0.9997	FBpp0086736 type=protein; loc=2R:complement(join(13959568..13960088,13959205..13959398,13958645..13959099)); ID=FBpp0086736; name=Rpn13-PA; parent=FBgn0033886,FBtr0087610; dbxref=GB_protein:AAF58312.1,FlyBase:FBpp0086736,FlyBase_Annotation_IDs:CG13349-PA,REFSEQ:NP_610917,GB_protein:AAF58312,FlyMine:FBpp0086736,modMine:FBpp0086736; MD5=fc07f5d055821428f9a70a7ef39a2131; length=389; release=r6.09; s…	10.5	2	0.03	QSGLGSSSNSSNLVEFR+SSSNVNSQVGEGAGSSVDADAPGR
484	FBpp0080775|FBgn0003346|CG9999-PA|RanGAP-PA FBpp0306291|FBgn0003346|CG9999-PB|RanGAP-PB FBpp0306292|FBgn0003346|CG9999-PC|RanGAP-PC	0.9997	FBpp0080775 type=protein; loc=2L:join(19445186..19445285,19445345..19446026,19446097..19446598,19446676..19446852,19446909..19447238); ID=FBpp0080775; name=RanGAP-PA; parent=FBgn0003346,FBtr0081234; dbxref=FlyBase:FBpp0080775,FlyBase_Annotation_IDs:CG9999-PA,GB_protein:AAF53801.1,REFSEQ:NP_476712,GB_protein:AAF53801,FlyMine:FBpp0080775,modMine:FBpp0080775; MD5=e5063e1576797c2935e5527ddbc0869d; le…	4.1	2	0.03	AGFPLQLR+ILNLDGNSFGEEGSEK
483	FBpp0079912|FBgn0032409|CG5336-PA|Ced-12-PA	0.9997	FBpp0079912 type=protein; loc=2L:join(12097951..12098062,12098356..12099366,12099427..12099978,12100042..12100541); ID=FBpp0079912; name=Ced-12-PA; parent=FBgn0032409,FBtr0080330; dbxref=GB_protein:AAF53164.1,FlyBase:FBpp0079912,FlyBase_Annotation_IDs:CG5336-PA,REFSEQ:NP_609548,GB_protein:AAF53164,FlyMine:FBpp0079912,modMine:FBpp0079912; MD5=000e1c893d3482e5d63c78b332b79d7d; length=724; release=r…	4.4	2	0.03	ATAEDFSTTFSVVR+IAFDDNTNALNQNDDHIR
491	FBpp0086076|FBgn0024196|CG10751-PA|robl-PA	0.9996	FBpp0086076 type=protein; loc=2R:join(17456571..17456573,17456637..17456715,17456784..17456995); ID=FBpp0086076; name=robl-PA; parent=FBgn0024196,FBtr0086920; dbxref=FlyBase:FBpp0086076,FlyBase_Annotation_IDs:CG10751-PA,GB_protein:AAF57861.1,REFSEQ:NP_523771,GB_protein:AAF57861,FlyMine:FBpp0086076,modMine:FBpp0086076; MD5=97143b71174898f7b48300f3d9ff824c; length=97; release=r6.09; species=Dmel;	28.9	2	0.03	DLDPSNDMTFLR+GVVGTIVVNNEGIPVK
490	FBpp0080528|FBgn0020503|CG5020-PB|CLIP-190-PB FBpp0080529|FBgn0020503|CG5020-PA|CLIP-190-PA FBpp0080530|FBgn0020503|CG5020-PC|CLIP-190-PC FBpp0290655|FBgn0020503|CG5020-PM|CLIP-190-PM FBpp0290656|FBgn0020503|CG5020-PN|CLIP-190-PN FBpp0304724|FBgn0020503|CG5020-PP|CLIP-190-PP FBpp0304726|FBgn0020503|CG5020-PR|CLIP-190-PR FBpp0304727|FBgn0020503|CG5020-PS|CLIP-190-PS	0.9996	FBpp0080528 type=protein; loc=2L:join(17385631..17385895,17394430..17394492,17400396..17400551,17400612..17400827,17400893..17401058,17401113..17401290,17401519..17401581,17402375..17402485,17404730..17404840,17405356..17405422,17405485..17406941,17406996..17408825,17408893..17409023,17409091..17409299,17409359..17409405); ID=FBpp0080528; name=CLIP-190-PB; parent=FBgn0020503,FBtr0080975; dbxref=F…	1.3	2	0.03	IVELESALDNER+KLQQQLEQK
488	FBpp0073538|FBgn0020513|CG3989-PA|ade5-PA FBpp0305933|FBgn0020513|CG3989-PB|ade5-PB	0.9996	FBpp0073538 type=protein; loc=X:complement(join(12760349..12760373,12759712..12759915,12759463..12759607,12758923..12759035,12758052..12758854)); ID=FBpp0073538; name=ade5-PA; parent=FBgn0020513,FBtr0073705; dbxref=FlyBase:FBpp0073538,FlyBase_Annotation_IDs:CG3989-PA,GB_protein:AAG22346.2,REFSEQ:NP_572826,GB_protein:AAG22346,FlyMine:FBpp0073538,modMine:FBpp0073538; MD5=3e00c4e10186f97bf2d9c379ccf…	3.5	2	0.03	NLASVTASDLDTVKR
495a	FBpp0087852|FBgn0020279|CG8715-PA|lig-PA FBpp0087853|FBgn0020279|CG8715-PB|lig-PB FBpp0087854|FBgn0020279|CG8715-PC|lig-PC FBpp0100030|FBgn0020279|CG8715-PD|lig-PD FBpp0291129|FBgn0020279|CG8715-PE|lig-PE FBpp0291130|FBgn0020279|CG8715-PF|lig-PF FBpp0291131|FBgn0020279|CG8715-PG|lig-PG FBpp0293223|FBgn0020279|CG8715-PH|lig-PH FBpp0293224|FBgn0020279|CG8715-PI|lig-PI FBpp0303481|FBgn0020279|CG8715…	0.9995	FBpp0087852 type=protein; loc=2R:join(8069899..8070279,8070335..8070512,8070821..8072238,8072363..8072778,8073127..8073234,8073367..8073471,8073600..8073700,8073974..8074500,8075473..8075607,8075665..8075790,8075860..8076108,8076293..8076448,8077260..8077292,8077731..8077829); ID=FBpp0087852; name=lig-PA; parent=FBgn0020279,FBtr0088774; dbxref=GB_protein:AAM68848.1,FlyBase:FBpp0087852,FlyBase_Ann…	2.4	2	0.02	DNLGSVTYSAMNDGR+IAQITNSTTEDPQINEK
494	FBpp0078575|FBgn0051523|CG31523-PC|CG31523-PC FBpp0078576|FBgn0051523|CG31523-PB|CG31523-PB FBpp0078577|FBgn0051523|CG31523-PA|CG31523-PA FBpp0078578|FBgn0051523|CG31523-PD|CG31523-PD FBpp0307410|FBgn0051523|CG31523-PE|CG31523-PE FBpp0307411|FBgn0051523|CG31523-PF|CG31523-PF FBpp0311363|FBgn0051523|CG31523-PG|CG31523-PG	0.9995	FBpp0078575 type=protein; loc=3R:complement(join(4468464..4468524,4468214..4468404,4468066..4468146,4467844..4468006,4467632..4467768,4467294..4467572,4466691..4466843)); ID=FBpp0078575; name=CG31523-PC; parent=FBgn0051523,FBtr0078935; dbxref=FlyBase:FBpp0078575,FlyBase_Annotation_IDs:CG31523-PC,GB_protein:AAN13326.2,REFSEQ:NP_730848,GB_protein:AAN13326; MD5=7ddb4c343f17a1fd862a44b222028f32; leng…	16.1	2	0.02	EGVLSNNDAIFNPDSSSSSLHQR+VNDFFLLSSPLPTLCMCIFYAYFSKSLGPRLMAK
493	FBpp0074017|FBgn0004432|CG9916-PA|Cyp1-PA	0.9995	FBpp0074017 type=protein; loc=X:complement(join(16320079..16320336,16318182..16318607)); ID=FBpp0074017; name=Cyp1-PA; parent=FBgn0004432,FBtr0074238; dbxref=GB_protein:AAF48589.1,FlyBase:FBpp0074017,FlyBase_Annotation_IDs:CG9916-PA,GB_protein:AAF48589.2,REFSEQ:NP_523366,GB_protein:AAF48589,FlyMine:FBpp0074017,modMine:FBpp0074017; MD5=57b8ab74b3c125f25f28fc1df27fe914; length=227; release=r6.09; s…	10.6	2	0.03	KIIVANSGSL+VFFDMTADNEPLGR
499	FBpp0085489|FBgn0014028|CG3283-PA|SdhB-PA	0.9994	FBpp0085489 type=protein; loc=2R:join(6807755..6807817,6808090..6808526,6808583..6808976); ID=FBpp0085489; name=SdhB-PA; parent=FBgn0014028,FBtr0086156; dbxref=FlyBase:FBpp0085489,FlyBase_Annotation_IDs:CG3283-PA,GB_protein:AAF57396.1,REFSEQ:NP_477101,GB_protein:AAF57396,FlyMine:FBpp0085489,modMine:FBpp0085489; MD5=07875fa885061be522ab24df6cd88565; length=297; release=r6.09; species=Dmel;	6.1	2	0.03	AQYLQSVEDR+NIQPWLQR
498	FBpp0084753|FBgn0014869|CG1721-PA|Pglym78-PA FBpp0099919|FBgn0014869|CG1721-PB|Pglym78-PB FBpp0099920|FBgn0014869|CG1721-PC|Pglym78-PC	0.9994	FBpp0084753 type=protein; loc=3R:join(29148450..29148552,29149009..29149506,29149569..29149735); ID=FBpp0084753; name=Pglym78-PA; parent=FBgn0014869,FBtr0085384; dbxref=FlyBase_Annotation_IDs:CG1721-PA,FlyBase:FBpp0084753,GB_protein:AAF56866.2,REFSEQ:NP_524546,GB_protein:AAF56866; MD5=dd6cdabc22748aa805f65bf1c27d8a9f; length=255; release=r6.09; species=Dmel;;FBpp0099919 type=protein; loc=3R:join(…	8.2	2	0.03	AQVTLASILK+ILIAAHGNSLR
496	FBpp0075175|FBgn0036623|CG4729-PA|CG4729-PA FBpp0075176|FBgn0036623|CG4729-PC|CG4729-PC FBpp0075177|FBgn0036623|CG4729-PB|CG4729-PB FBpp0300976|FBgn0036623|CG4729-PE|CG4729-PE	0.9994	FBpp0075175 type=protein; loc=3L:complement(join(16383927..16384107,16383331..16383866,16382382..16382739,16382072..16382157)); ID=FBpp0075175; name=CG4729-PA; parent=FBgn0036623,FBtr0075417; dbxref=FlyBase:FBpp0075175,FlyBase_Annotation_IDs:CG4729-PA,GB_protein:AAF49471.1,REFSEQ:NP_648888,GB_protein:AAF49471; MD5=5f3bd529f6c00aa6dbdf0c63493ff274; length=386; release=r6.09; species=Dmel;;FBpp0075…	5.7	2	0.03	GFTASLAPIR+TPATMLSLLHGK
503a	FBpp0076643|FBgn0001104|CG10060-PA|Galphai-PA	0.9993	FBpp0076643 type=protein; loc=3L:complement(join(6979518..6979638,6974002..6974473,6973838..6973932,6973590..6973778,6973343..6973533)); ID=FBpp0076643; name=Galphai-PA; parent=FBgn0001104,FBtr0076934; dbxref=FlyBase:FBpp0076643,FlyBase_Annotation_IDs:CG10060-PA,GB_protein:AAF50626.1,REFSEQ:NP_477502,GB_protein:AAF50626,FlyMine:FBpp0076643,modMine:FBpp0076643; MD5=2b71ed52268d723ca2114a08a67481e2…	7.3	2	0.03	IAQPNYIPTQQDVLR+LLLLGAGESGK
501	FBpp0076208|FBgn0035989|CG3967-PB|CG3967-PB FBpp0076209|FBgn0035989|CG3967-PC|CG3967-PC FBpp0076210|FBgn0035989|CG3967-PD|CG3967-PD FBpp0076211|FBgn0035989|CG3967-PE|CG3967-PE FBpp0076212|FBgn0035989|CG3967-PA|CG3967-PA FBpp0303974|FBgn0035989|CG3967-PF|CG3967-PF	0.9993	FBpp0076208 type=protein; loc=3L:complement(join(9419095..9419201,9418844..9418999,9418344..9418724,9417652..9417814,9415408..9415466,9415287..9415296)); ID=FBpp0076208; name=CG3967-PB; parent=FBgn0035989,FBtr0076480; dbxref=FlyBase:FBpp0076208,FlyBase_Annotation_IDs:CG3967-PB,GB_protein:AAF50276.1,REFSEQ:NP_729489,GB_protein:AAF50276,FlyMine:FBpp0076208,modMine:FBpp0076208; MD5=f3a9881293a1e38dc…	4.1	2	0.03	IISFLSK+LQQITQISPSGR
504	FBpp0088505|FBgn0000083|CG5730-PA|AnxB9-PA FBpp0088506|FBgn0000083|CG5730-PB|AnxB9-PB FBpp0088985|FBgn0000083|CG5730-PD|AnxB9-PD FBpp0088986|FBgn0000083|CG5730-PC|AnxB9-PC FBpp0307769|FBgn0000083|CG5730-PE|AnxB9-PE FBpp0307770|FBgn0000083|CG5730-PF|AnxB9-PF	0.9992	FBpp0088505 type=protein; loc=3R:join(21067470..21067499,21068069..21068777,21068838..21069019,21070278..21070331); ID=FBpp0088505; name=AnxB9-PA; parent=FBgn0000083,FBtr0089517; dbxref=FlyBase:FBpp0088505,FlyBase_Annotation_IDs:CG5730-PA,GB_protein:AAF55841.1,REFSEQ:NP_476604,GB_protein:AAF55841,FlyMine:FBpp0088505,modMine:FBpp0088505; MD5=840a18617e271c9f89fd09de614262d4; length=324; release=r6…	6.2	2	0.03	AIIEILAR+TIAQFYEQSFGK
505	FBpp0304873|FBgn0040929|CG12659-PC|CG12659-PC	0.9991	FBpp0304873 type=protein; loc=X:complement(join(8591562..8591694,8591303..8591502)); ID=FBpp0304873; name=CG12659-PC; parent=FBgn0040929,FBtr0332627; dbxref=REFSEQ:NP_001259344,GB_protein:AGB95187,FlyBase:FBpp0304873,FlyBase_Annotation_IDs:CG12659-PC; MD5=ec2ecf50b6b5569f6f9ebba68f36fc1f; length=110; release=r6.09; species=Dmel;	35.5	2	0.03	LSAEQPTYFTLNAPPSLVPAKK+YSDISGLPAPYADPHTK
508	FBpp0075318|FBgn0036515|CG12304-PA|CG12304-PA FBpp0075319|FBgn0036515|CG12304-PB|CG12304-PB	0.9990	FBpp0075318 type=protein; loc=3L:join(15583735..15583881,15583997..15584095,15584287..15584439,15584640..15584868,15584923..15585299); ID=FBpp0075318; name=CG12304-PA; parent=FBgn0036515,FBtr0075565; dbxref=FlyBase:FBpp0075318,FlyBase_Annotation_IDs:CG12304-PA,GB_protein:AAF49612.1,REFSEQ:NP_648782,GB_protein:AAF49612,FlyMine:FBpp0075318,modMine:FBpp0075318; MD5=1f634cf46b082198c2db35ed4453663a; …	5.6	2	0.03	NLYTIDVK+VPVNPALPK
507	FBpp0074599|FBgn0024814|CG6948-PA|Clc-PA FBpp0290037|FBgn0024814|CG6948-PB|Clc-PB FBpp0290348|FBgn0024814|CG6948-PC|Clc-PC FBpp0305007|FBgn0024814|CG6948-PD|Clc-PD	0.9990	FBpp0074599 type=protein; loc=3L:20242798..20243457; ID=FBpp0074599; name=Clc-PA; parent=FBgn0024814,FBtr0074830; dbxref=FlyBase:FBpp0074599,FlyBase_Annotation_IDs:CG6948-PA,GB_protein:AAF49047.1,REFSEQ:NP_524178,GB_protein:AAF49047,FlyMine:FBpp0074599,modMine:FBpp0074599; MD5=bd747aa55b4cb93542d90ad487ba6d8e; length=219; release=r6.09; species=Dmel;;FBpp0290037 type=protein; loc=3L:20242798..202…	11.4	2	0.03	ELDDWLR+QAATLENGTIEPGTEWER
512	FBpp0088517|FBgn0027572|CG5009-PA|CG5009-PA	0.9989	FBpp0088517 type=protein; loc=2R:join(17761266..17761389,17762129..17762288,17762343..17762635,17762693..17762988,17763048..17763664,17763730..17763835,17763899..17764051,17764111..17764371); ID=FBpp0088517; name=CG5009-PA; parent=FBgn0027572,FBtr0089548; dbxref=FlyBase:FBpp0088517,FlyBase_Annotation_IDs:CG5009-PA,GB_protein:AAF57794.1,REFSEQ:NP_611264,GB_protein:AAF57794,FlyMine:FBpp0088517,modM…	5.2	2	0.03	ASTIATRYSAVR+FVNFDGSLR+NQQVLPDGTYVAPK
511	FBpp0083801|FBgn0024509|CG6773-PA|Sec13-PA FBpp0311988|FBgn0024509|CG6773-PB|Sec13-PB	0.9989	FBpp0083801 type=protein; loc=3R:join(23356666..23356952,23357398..23358181); ID=FBpp0083801; name=Sec13-PA; parent=FBgn0024509,FBtr0084409; dbxref=FlyBase:FBpp0083801,FlyBase_Annotation_IDs:CG6773-PA,GB_protein:AAF56128.1,REFSEQ:NP_651977,GB_protein:AAF56128,FlyMine:FBpp0083801,modMine:FBpp0083801; MD5=5555c038de46f550469c735b3f79b9db; length=356; release=r6.09; species=Dmel;;FBpp0311988 type=pr…	6.7	2	0.03	DVAWAPSIGLPR+INYESGTAIQSK
510	FBpp0074237|FBgn0000617|CG6474-PA|e(y)1-PA	0.9989	FBpp0074237 type=protein; loc=X:join(17842259..17842409,17842474..17843159); ID=FBpp0074237; name=e(y)1-PA; parent=FBgn0000617,FBtr0074463; dbxref=GB_protein:AAF48767.2,GB_protein:AAF48767.3,FlyBase:FBpp0074237,FlyBase_Annotation_IDs:CG6474-PA,REFSEQ:NP_523391,GB_protein:AAF48767,FlyMine:FBpp0074237,modMine:FBpp0074237; MD5=361b5890aedeb59d27f85e798cb4d250; length=278; release=r6.09; species=Dmel;	15.5	2	0.03	ELNVQEYEPR+MTKSAVEGRPLKTVVKPVSSANGPK+SFTGPLER
509	FBpp0072250|FBgn0016687|CG4634-PA|Nurf-38-PA FBpp0271761|FBgn0016687|CG4634-PB|Nurf-38-PB FBpp0297127|FBgn0016687|CG4634-PC|Nurf-38-PC	0.9989	FBpp0072250 type=protein; loc=2R:complement(join(24560853..24561060,24560292..24560410,24559830..24560225,24559623..24559774,24559455..24559564,24559101..24559132)); ID=FBpp0072250; name=Nurf-38-PA; parent=FBgn0016687,FBtr0072343; dbxref=FlyBase_Annotation_IDs:CG4634-PA,FlyBase:FBpp0072250,GB_protein:AAF47227,REFSEQ:NP_523849,FlyMine:FBpp0072250,modMine:FBpp0072250; MD5=71a0b66df47f0abab128bb713b…	9.3	2	0.03	IIAIDVNDPLASK+NADFANTIIAETHK
513	FBpp0086068|FBgn0022029|CG4798-PA|l(2)k01209-PA FBpp0086069|FBgn0022029|CG4798-PB|l(2)k01209-PB FBpp0086070|FBgn0022029|CG4798-PC|l(2)k01209-PC FBpp0086071|FBgn0022029|CG4798-PD|l(2)k01209-PD	0.9988	FBpp0086068 type=protein; loc=2R:join(17420509..17420573,17423656..17423963,17424028..17424134,17424198..17424505,17424573..17424759,17424819..17425412,17425470..17425586); ID=FBpp0086068; name=l(2)k01209-PA; parent=FBgn0022029,FBtr0086912; dbxref=GB_protein:AAF57873.1,FlyBase:FBpp0086068,FlyBase_Annotation_IDs:CG4798-PA,GB_protein:AAF57873.2,REFSEQ:NP_611206,GB_protein:AAF57873,FlyMine:FBpp00860…	5.5	2	0.04	IFVDTDPDIR+ILIQTNLK+IVTSALDPEINSK
514	FBpp0075023|FBgn0010352|CG11661-PC|Nc73EF-PC FBpp0075024|FBgn0010352|CG11661-PB|Nc73EF-PB FBpp0075026|FBgn0010352|CG11661-PA|Nc73EF-PA FBpp0075027|FBgn0010352|CG11661-PF|Nc73EF-PF FBpp0075028|FBgn0010352|CG11661-PG|Nc73EF-PG FBpp0075029|FBgn0010352|CG11661-PH|Nc73EF-PH FBpp0111773|FBgn0010352|CG11661-PI|Nc73EF-PI FBpp0305416|FBgn0010352|CG11661-PJ|Nc73EF-PJ	0.9987	FBpp0075023 type=protein; loc=3L:join(16959121..16959216,16959285..16959422,16959705..16959884,16961500..16961602,16962335..16962413,16962476..16962887,16962943..16963811,16963870..16964764,16964824..16964978,16967382..16967481); ID=FBpp0075023; name=Nc73EF-PC; parent=FBgn0010352,FBtr0075263; dbxref=FlyBase:FBpp0075023,FlyBase_Annotation_IDs:CG11661-PC,GB_protein:AAF49389.2,REFSEQ:NP_730225,GB_pr…	3.0	2	0.03	ATGFEAFLAK+LAVVANPSHLEAVDPVVQGK
520	FBpp0081527|FBgn0037686|CG9354-PB|RpL34b-PB FBpp0081528|FBgn0037686|CG9354-PA|RpL34b-PA FBpp0084345|FBgn0039406|CG6090-PA|RpL34a-PA FBpp0084346|FBgn0039406|CG6090-PB|RpL34a-PB FBpp0291564|FBgn0039406|CG6090-PC|RpL34a-PC FBpp0308318|FBgn0037686|CG9354-PC|RpL34b-PC FBpp0308319|FBgn0037686|CG9354-PD|RpL34b-PD	0.9984	FBpp0081527 type=protein; loc=3R:complement(join(9400942..9401006,9400437..9400878)); ID=FBpp0081527; name=RpL34b-PB; parent=FBgn0037686,FBtr0082049; dbxref=FlyBase:FBpp0081527,FlyBase_Annotation_IDs:CG9354-PB,GB_protein:AAN13422.1,REFSEQ:NP_731345,GB_protein:AAN13422; MD5=f33c4ff302aadd35acf9b2ed025bd1a9; length=168; release=r6.09; species=Dmel;;FBpp0081528 type=protein; loc=3R:complement(join(9…	9.3	2	0.03	AFLIEEQK+LVYQYVK
517	FBpp0074833|FBgn0036825|CG6846-PA|RpL26-PA FBpp0305858|FBgn0036825|CG6846-PB|RpL26-PB FBpp0312574|FBgn0036825|CG6846-PC|RpL26-PC	0.9984	FBpp0074833 type=protein; loc=3L:18899320..18899769; ID=FBpp0074833; name=RpL26-PA; parent=FBgn0036825,FBtr0075066; dbxref=FlyBase:FBpp0074833,FlyBase_Annotation_IDs:CG6846-PA,GB_protein:AAF49215.1,REFSEQ:NP_649070,GB_protein:AAF49215,FlyMine:FBpp0074833,modMine:FBpp0074833; MD5=fc887ba6bfe903798c48d38d79bdb0a7; length=149; release=r6.09; species=Dmel;;FBpp0305858 type=protein; loc=3L:18899320..1…	20.8	2	0.03	DDEVQVIR+ENANGTNVYVGIHPSK+FVVYVEK
522	FBpp0304458|FBgn0036913|CG8334-PB|Usp32-PB FBpp0304459|FBgn0036913|CG8334-PC|Usp32-PC FBpp0304460|FBgn0036913|CG8334-PD|Usp32-PD FBpp0304461|FBgn0036913|CG8334-PE|Usp32-PE	0.9983	FBpp0304458 type=protein; loc=3L:join(19873892..19873995,19874063..19874339,19874541..19874769,19874833..19875692,19875759..19876890,19876964..19877266,19877323..19877630,19878833..19879479,19879536..19879702,19879767..19879954,19880011..19880196,19880258..19880725,19880789..19881067); ID=FBpp0304458; name=Usp32-PB; parent=FBgn0036913,FBtr0332148; dbxref=FlyBase:FBpp0304458,FlyBase_Annotation_IDs…	1.8	2	0.02	LQIWKLPPILIVHLK+TRSNSGLSMHIEQGLK
524	FBpp0075702|FBgn0002466|CG10522-PA|sti-PA FBpp0304889|FBgn0002466|CG10522-PB|sti-PB	0.9977	FBpp0075702 type=protein; loc=3L:complement(join(12514382..12514667,12513881..12514125,12513474..12513824,12512035..12513402,12510301..12511803,12510029..12510224,12508357..12509972)); ID=FBpp0075702; name=sti-PA; parent=FBgn0002466,FBtr0075970; dbxref=FlyBase:FBpp0075702,FlyBase_Annotation_IDs:CG10522-PA,GB_protein:AAF49907.2,REFSEQ:NP_648584,GB_protein:AAF49907,FlyMine:FBpp0075702,modMine:FBpp0…	1.9	2	0.03	AELLDGQNANYEAQTADSNR+ALDTATPVTSIFFTR
526	FBpp0079538|FBgn0250843|CG4904-PA|Prosalpha6-PA FBpp0310201|FBgn0250843|CG4904-PB|Prosalpha6-PB	0.9976	FBpp0079538 type=protein; loc=2L:join(10221443..10221445,10221514..10222143,10222202..10222408); ID=FBpp0079538; name=Prosalpha6-PA; parent=FBgn0250843,FBtr0079948; dbxref=FlyBase:FBpp0079538,FlyBase_Annotation_IDs:CG4904-PA,GB_protein:AAF52875.1,REFSEQ:NP_523532,GB_protein:AAF52875,FlyMine:FBpp0079538,modMine:FBpp0079538; MD5=886525974845f95b71998d3dd36cfb51; length=279; release=r6.09; species=D…	9.3	2	0.02	FLDSSKDEIIR+NQYDSDVTVWSPQGR
528	FBpp0083354|FBgn0023212|CG4204-PA|EloB-PA	0.9971	FBpp0083354 type=protein; loc=3R:complement(join(20579454..20579456,20579139..20579232,20578914..20579058,20578678..20578792)); ID=FBpp0083354; name=EloB-PA; parent=FBgn0023212,FBtr0083947; dbxref=FlyBase:FBpp0083354,FlyBase_Annotation_IDs:CG4204-PA,GB_protein:AAG22163.1,REFSEQ:NP_524416,GB_protein:AAG22163,FlyMine:FBpp0083354,modMine:FBpp0083354; MD5=f32a6699c24b3e529dd8a5d2b0ea3439; length=118;…	32.2	2	0.03	AQAPAQLGLTFR+LYNQDNDVMEDDSTLQDYGVTVSTAK
529	FBpp0088483|FBgn0036640|CG4118-PA|nxf2-PA FBpp0088484|FBgn0036640|CG4118-PB|nxf2-PB FBpp0303951|FBgn0036640|CG4118-PC|nxf2-PC	0.9965	FBpp0088483 type=protein; loc=3L:complement(join(16579652..16579897,16579136..16579591,16578946..16579083,16578737..16578883,16578576..16578677,16577383..16578513,16577007..16577312)); ID=FBpp0088483; name=nxf2-PA; parent=FBgn0036640,FBtr0089478; dbxref=GB_protein:AAF49448.2,FlyBase:FBpp0088483,FlyBase_Annotation_IDs:CG4118-PA,GB_protein:AAF49448.3,REFSEQ:NP_524111,GB_protein:AAF49448,FlyMine:FBp…	2.8	2	0.03	ELLLENNPIVK+NADHEIPDLAFA
530a	FBpp0081600|FBgn0003205|CG9375-PA|Ras85D-PA	0.9959	FBpp0081600 type=protein; loc=3R:complement(join(9512153..9512291,9511740..9511996,9511508..9511681)); ID=FBpp0081600; name=Ras85D-PA; parent=FBgn0003205,FBtr0082122; dbxref=FlyBase:FBpp0081600,FlyBase_Annotation_IDs:CG9375-PA,GB_protein:AAF54388.1,REFSEQ:NP_476699,GB_protein:AAF54388,FlyMine:FBpp0081600,modMine:FBpp0081600; MD5=ec523956e9ffedfcc9de3f9bb1145f0a; length=189; release=r6.09; species…	12.2	2	0.03	LVVVGAGGVGK+MGVDDAFYTLVR
531	FBpp0070312|FBgn0261954|CG4399-PB|east-PB FBpp0292165|FBgn0261954|CG4399-PC|east-PC FBpp0292166|FBgn0261954|CG4399-PD|east-PD FBpp0298290|FBgn0261954|CG4399-PE|east-PE FBpp0298291|FBgn0261954|CG4399-PF|east-PF FBpp0310126|FBgn0261954|CG4399-PG|east-PG	0.9955	FBpp0070312 type=protein; loc=X:join(2014522..2018004,2018080..2018086,2018705..2018938,2019058..2019506,2019568..2019737,2019848..2021117,2021172..2022464); ID=FBpp0070312; name=east-PB; parent=FBgn0261954,FBtr0070326; dbxref=FlyBase:FBpp0070312,FlyBase_Annotation_IDs:CG4399-PB,GB_protein:AAF45704.2,REFSEQ:NP_524864,GB_protein:AAF45704,FlyMine:FBpp0070312,modMine:FBpp0070312; MD5=8ad14f275d9a966…	1.8	2	0.03	EVGDGELDTEEPTGSGGQR+NGDLVLAPHASSNATVYTETVR
533	FBpp0073121|FBgn0264693|CG14998-PB|ens-PB FBpp0073122|FBgn0264693|CG14998-PA|ens-PA FBpp0073123|FBgn0264693|CG14998-PC|ens-PC FBpp0073124|FBgn0264693|CG14998-PD|ens-PD FBpp0073125|FBgn0264693|CG14998-PE|ens-PE FBpp0112048|FBgn0264693|CG14998-PF|ens-PF FBpp0302753|FBgn0264693|CG14998-PG|ens-PG FBpp0302754|FBgn0264693|CG14998-PH|ens-PH FBpp0302755|FBgn0264693|CG14998-PI|ens-PI FBpp0302756|FBgn02646…	0.9951	FBpp0073121 type=protein; loc=3L:complement(join(4134454..4134502,4133769..4133822,4131956..4132212,4131750..4131889,4131121..4131236,4126989..4127162,4126762..4126931,4125881..4126702,4125578..4125808,4125136..4125500,4124919..4125079,4124836..4124852)); ID=FBpp0073121; name=ens-PB; parent=FBgn0264693,FBtr0073265; dbxref=GB_protein:AAF47841.2,FlyBase_Annotation_IDs:CG14998-PB,FlyBase:FBpp0073121…	2.9	2	0.02	KGGAATTPSK+STSISNVAGASLTR
534	FBpp0082574|FBgn0013269|CG6226-PA|FK506-bp1-PA	0.9943	FBpp0082574 type=protein; loc=3R:complement(join(15333013..15333028,15332616..15332828,15331704..15332548)); ID=FBpp0082574; name=FK506-bp1-PA; parent=FBgn0013269,FBtr0083120; dbxref=FlyBase:FBpp0082574,FlyBase_Annotation_IDs:CG6226-PA,GB_protein:AAF55171.2,REFSEQ:NP_524364,GB_protein:AAF55171,FlyMine:FBpp0082574,modMine:FBpp0082574; MD5=81da0d3b2da34b54d358bde310718f1a; length=357; release=r6.09…	5.0	2	0.03	FALGGGEVIK+VSVYYIGR
535	FBpp0087115|FBgn0033699|CG8857-PC|RpS11-PC	0.9941	FBpp0087115 type=protein; loc=2R:complement(join(12200775..12200786,12200116..12200241,12199834..12200039,12199466..12199589)); ID=FBpp0087115; name=RpS11-PC; parent=FBgn0033699,FBtr0088007; dbxref=FlyBase:FBpp0087115,FlyBase_Annotation_IDs:CG8857-PC,GB_protein:AAM71028.1,REFSEQ:NP_725114,GB_protein:AAM71028,FlyMine:FBpp0087115,modMine:FBpp0087115; MD5=038e064738fe0ce33cf03a06f5707dc8; length=155…	11.0	2	0.03	QFGVNLNR+SRDVGLGFK
536	FBpp0072419|FBgn0035121|CG7008-PA|Tudor-SN-PA FBpp0304417|FBgn0035121|CG7008-PB|Tudor-SN-PB	0.9940	FBpp0072419 type=protein; loc=3L:complement(join(264118..264210,261978..262818,260311..261746,259503..259913)); ID=FBpp0072419; name=Tudor-SN-PA; parent=FBgn0035121,FBtr0072519; dbxref=FlyBase:FBpp0072419,FlyBase_Annotation_IDs:CG7008-PA,GB_protein:AAF47366.1,REFSEQ:NP_612021,GB_protein:AAF47366,FlyMine:FBpp0072419,modMine:FBpp0072419; MD5=701c9a369d3a19fef028cdbc20f725df; length=926; release=r6.…	2.8	2	0.03	KVQCNLDYISPPR+YGDITQDDAPEFR
532a	FBpp0079054|FBgn0031882|CG9100-PA|Rab30-PA FBpp0079055|FBgn0031882|CG9100-PB|Rab30-PB FBpp0079056|FBgn0031882|CG9100-PC|Rab30-PC FBpp0301227|FBgn0031882|CG9100-PD|Rab30-PD	0.9929	FBpp0079054 type=protein; loc=2L:complement(7031434..7032105); ID=FBpp0079054; name=Rab30-PA; parent=FBgn0031882,FBtr0079426; dbxref=FlyBase:FBpp0079054,FlyBase_Annotation_IDs:CG9100-PA,GB_protein:AAF52477.1,REFSEQ:NP_723241,GB_protein:AAF52477,FlyMine:FBpp0079054,modMine:FBpp0079054; MD5=936c8861e1eccc8eb092ad2ea07ed4f3; length=223; release=r6.09; species=Dmel;;FBpp0079055 type=protein; loc=2L:c…	19.3	2	0.03	EAENVERLFYEIAAELIGQARSK+EIQEYANSK+LQIWDTAGQER
539	FBpp0072468|FBgn0265574|CG6905-PA|Cdc5-PA FBpp0289951|FBgn0265574|CG6905-PB|Cdc5-PB	0.9928	FBpp0072468 type=protein; loc=3L:complement(join(361084..361128,360749..361014,359245..360689,358497..359185)); ID=FBpp0072468; name=Cdc5-PA; parent=FBgn0265574,FBtr0072569; dbxref=FlyBase:FBpp0072468,FlyBase_Annotation_IDs:CG6905-PA,GB_protein:AAF47383.2,REFSEQ:NP_612033,GB_protein:AAF47383,FlyMine:FBpp0072468,modMine:FBpp0072468; MD5=58a45ad9bdf9ee68179b06f4254c13d1; length=814; release=r6.09; …	3.2	2	0.03	AASIATPNTVIATPFR+DGLSTLPAPR
540	FBpp0070723|FBgn0263237|CG3319-PA|Cdk7-PA	0.9927	FBpp0070723 type=protein; loc=X:complement(join(5308829..5308894,5307762..5308757)); ID=FBpp0070723; name=Cdk7-PA; parent=FBgn0263237,FBtr0070756; dbxref=FlyBase:FBpp0070723,FlyBase_Annotation_IDs:CG3319-PA,GB_protein:AAF46016.1,REFSEQ:NP_511044,GB_protein:AAF46016,FlyMine:FBpp0070723,modMine:FBpp0070723; MD5=f23461447a291b1eb785f8203921df3e; length=353; release=r6.09; species=Dmel;	9.3	2	0.03	RVSCREALSMPYFANKPAPTVGPK+SPELLFGAR
541	FBpp0074386|FBgn0030944|CG6617-PA|CG6617-PA	0.9906	FBpp0074386 type=protein; loc=X:complement(join(18650153..18650270,18649533..18650092)); ID=FBpp0074386; name=CG6617-PA; parent=FBgn0030944,FBtr0074615; dbxref=FlyBase:FBpp0074386,FlyBase_Annotation_IDs:CG6617-PA,GB_protein:AAF48867.1,REFSEQ:NP_573315,GB_protein:AAF48867,FlyMine:FBpp0074386,modMine:FBpp0074386; MD5=88ffe799c7c2bd48b1ba236073ecac86; length=225; release=r6.09; species=Dmel;	14.7	2	0.03	FQHEADLEPSVELSSLDGR+LSESGEEAMFELER
568	FBpp0308229|FBgn0265177|CG44242-PA|CG44242-PA FBpp0308230|FBgn0265177|CG44242-PB|CG44242-PB	0.9904	FBpp0308229 type=protein; loc=2R:join(16196471..16196572,16196692..16196802); ID=FBpp0308229; name=CG44242-PA; parent=FBgn0265177,FBtr0339084; dbxref=FlyBase:FBpp0308229,FlyBase_Annotation_IDs:CG44242-PA,GB_protein:ACL83130,REFSEQ:NP_001137676; MD5=48a44614590e861c937230ed10c98569; length=70; release=r6.09; species=Dmel;;FBpp0308230 type=protein; loc=2R:join(16196471..16196602,16196692..16196802)…	21.4	2	0.04	LAGGPAIEDYELPAR
566	FBpp0289153|FBgn0032986|CG3262-PD|CG3262-PD FBpp0306285|FBgn0032986|CG3262-PE|CG3262-PE FBpp0306286|FBgn0032986|CG3262-PF|CG3262-PF	0.9904	FBpp0289153 type=protein; loc=2L:join(22239932..22240103,22240154..22240863); ID=FBpp0289153; name=CG3262-PD; parent=FBgn0032986,FBtr0299875; dbxref=FlyBase_Annotation_IDs:CG3262-PD,FlyBase:FBpp0289153,REFSEQ:NP_610143,GB_protein:AAF57258,FlyMine:FBpp0289153,modMine:FBpp0289153; MD5=f3fa8b94683e2dad914e6fe06949876a; length=293; release=r6.09; species=Dmel;;FBpp0306285 type=protein; loc=2L:join(22…	9.2	2	0.04	IADSNESGVPVVIKYPDSK
559	FBpp0085107|FBgn0010808|CG1715-PA|l(3)03670-PA	0.9904	FBpp0085107 type=protein; loc=3R:complement(join(31053587..31053713,31052763..31053307)); ID=FBpp0085107; name=l(3)03670-PA; parent=FBgn0010808,FBtr0085745; dbxref=FlyBase:FBpp0085107,FlyBase_Annotation_IDs:CG1715-PA,GB_protein:AAF57107.1,REFSEQ:NP_651838,GB_protein:AAF57107,FlyMine:FBpp0085107,modMine:FBpp0085107; MD5=2bad8092d851c33fe1ca057ac49d50d0; length=223; release=r6.09; species=Dmel;	11.7	2	0.03	VSSYPAAVPIYVQGGGHTISAADVQR
557	FBpp0083715|FBgn0039020|CG17141-PA|CG17141-PA	0.9904	FBpp0083715 type=protein; loc=3R:complement(join(22747328..22747526,22746500..22747272)); ID=FBpp0083715; name=CG17141-PA; parent=FBgn0039020,FBtr0084322; dbxref=FlyBase_Annotation_IDs:CG17141-PA,FlyBase:FBpp0083715,GB_protein:AAF56060.1,GB_protein:AAF56060.2,REFSEQ:NP_651094,GB_protein:AAF56060,FlyMine:FBpp0083715,modMine:FBpp0083715; MD5=07909eace5c46973dccc714710e640d8; length=323; release=r6.…	4.0	2	0.04	NNGVLDILPLATR
554	FBpp0080723|FBgn0086710|CG10652-PB|RpL30-PB FBpp0291653|FBgn0086710|CG10652-PC|RpL30-PC FBpp0309280|FBgn0086710|CG10652-PE|RpL30-PE	0.9904	FBpp0080723 type=protein; loc=2L:complement(join(19008949..19009115,19008375..19008543)); ID=FBpp0080723; name=RpL30-PB; parent=FBgn0086710,FBtr0081181; dbxref=FlyBase:FBpp0080723,FlyBase_Annotation_IDs:CG10652-PB,GB_protein:AAN11021.1,REFSEQ:NP_724149,GB_protein:AAN11021,FlyMine:FBpp0080723,modMine:FBpp0080723; MD5=031cba1db79f47afa1ef7dcca63974ea; length=111; release=r6.09; species=Dmel;;FBpp02…	10.8	2	0.04	LVLIASNTPALR
575	FBpp0081614|FBgn0261599|CG8495-PA|RpS29-PA FBpp0306740|FBgn0261599|CG8495-PB|RpS29-PB	0.9894	FBpp0081614 type=protein; loc=3R:join(9778135..9778196,9778619..9778718,9778777..9778785); ID=FBpp0081614; name=RpS29-PA; parent=FBgn0261599,FBtr0082136; dbxref=FlyBase:FBpp0081614,FlyBase_Annotation_IDs:CG8495-PA,GB_protein:AAF54450.1,REFSEQ:NP_649946,GB_protein:AAF54450,FlyMine:FBpp0081614,modMine:FBpp0081614; MD5=74313849e15abf84651b66029eb2c15e; length=56; release=r6.09; species=Dmel;;FBpp030…	16.1	2	0.04	EYANDIGFK
574	FBpp0080117|FBgn0028919|CG16865-PA|CG16865-PA FBpp0304016|FBgn0028919|CG16865-PB|CG16865-PB	0.9894	FBpp0080117 type=protein; loc=2L:join(13811645..13811765,13811826..13811986,13812052..13812357,13812479..13812634); ID=FBpp0080117; name=CG16865-PA; parent=FBgn0028919,FBtr0080540; dbxref=FlyBase:FBpp0080117,FlyBase_Annotation_IDs:CG16865-PA,GB_protein:AAF53334.1,REFSEQ:NP_609677,GB_protein:AAF53334,FlyMine:FBpp0080117,modMine:FBpp0080117; MD5=90f4f267b916c6a6671aba24f0c428a6; length=247; release…	9.3	2	0.03	APAAKPATSAGPDDSGIVDASGK
586	FBpp0085954|FBgn0034310|CG5733-PA|Nup75-PA	0.9885	FBpp0085954 type=protein; loc=2R:complement(join(18167045..18167071,18165825..18166987,18165418..18165763,18165160..18165350,18164955..18165102,18164764..18164895)); ID=FBpp0085954; name=Nup75-PA; parent=FBgn0034310,FBtr0086775; dbxref=FlyBase:FBpp0085954,FlyBase_Annotation_IDs:CG5733-PA,GB_protein:AAF57735.1,REFSEQ:NP_611300,GB_protein:AAF57735,FlyMine:FBpp0085954,modMine:FBpp0085954; MD5=a6149a…	7.0	2	0.03	ALIIENTLPVV+ATDLLLMGEEASESDDYWSIVK+SYFDQNNIDLPALR
588	FBpp0110174|FBgn0045035|CG6535-PB|tefu-PB	0.9881	FBpp0110174 type=protein; loc=3R:complement(join(15241943..15242143,15241776..15241884,15241539..15241724,15241260..15241480,15240859..15241203,15239694..15240797,15239462..15239639,15239235..15239404,15239057..15239183,15238632..15238999,15238433..15238574,15238257..15238377,15238070..15238202,15237718..15238011,15237391..15237664,15236958..15237334,15236705..15236902,15236504..15236651,15236020…	1.2	2	0.02	LAATSFAFAK+LINEATLPSNLCMLFPGWDPHL
589	FBpp0081862|FBgn0037894|CG5252-PA|Ranbp9-PA FBpp0312218|FBgn0037894|CG5252-PD|Ranbp9-PD	0.9880	FBpp0081862 type=protein; loc=3R:join(11412694..11412832,11412915..11413559,11413614..11414032,11414091..11414642,11414702..11415490,11415548..11416060); ID=FBpp0081862; name=Ranbp9-PA; parent=FBgn0037894,FBtr0082386; dbxref=FlyBase:FBpp0081862,FlyBase_Annotation_IDs:CG5252-PA,GB_protein:AAF54632.1,REFSEQ:NP_650068,GB_protein:AAF54632,FlyMine:FBpp0081862,modMine:FBpp0081862; MD5=59926746a270deedc…	2.4	2	0.02	ETNYQGDIADNLQK+QNSFFGNYER
604	FBpp0087347|FBgn0033548|CG7637-PA|CG7637-PA	0.9875	FBpp0087347 type=protein; loc=2R:complement(join(10810823..10810876,10810617..10810757)); ID=FBpp0087347; name=CG7637-PA; parent=FBgn0033548,FBtr0088252; dbxref=FlyBase:FBpp0087347,FlyBase_Annotation_IDs:CG7637-PA,GB_protein:AAF58753.1,REFSEQ:NP_610610,GB_protein:AAF58753,FlyMine:FBpp0087347,modMine:FBpp0087347; MD5=dbbc7ab535b4aa22e22263237f632e04; length=64; release=r6.09; species=Dmel;	20.3	2	0.03	FGLLLTQKPEPIY
591	FBpp0070355|FBgn0028969|CG14813-PA|deltaCOP-PA FBpp0291138|FBgn0028969|CG14813-PB|deltaCOP-PB	0.9875	FBpp0070355 type=protein; loc=X:complement(join(1861595..1861597,1861446..1861485,1861156..1861379,1860686..1861098,1860427..1860624,1860057..1860370,1859871..1859982,1859519..1859813)); ID=FBpp0070355; name=deltaCOP-PA; parent=FBgn0028969,FBtr0070371; dbxref=FlyBase:FBpp0070355,FlyBase_Annotation_IDs:CG14813-PA,GB_protein:AAF45673.1,REFSEQ:NP_652012,GB_protein:AAF45673,FlyMine:FBpp0070355,modMin…	3.0	2	0.04	DGGVQQFENSGLLTLR
606	FBpp0084610|FBgn0086346|CG12876-PA|ALiX-PA	0.9873	FBpp0084610 type=protein; loc=3R:complement(join(27699768..27699979,27699435..27699553,27699086..27699367,27697135..27698730,27696889..27697074,27696716..27696831)); ID=FBpp0084610; name=ALiX-PA; parent=FBgn0086346,FBtr0085241; dbxref=FlyBase:FBpp0084610,FlyBase_Annotation_IDs:CG12876-PA,GB_protein:AAF56740.1,REFSEQ:NP_651582,GB_protein:AAF56740,FlyMine:FBpp0084610,modMine:FBpp0084610; MD5=92b747…	3.1	2	0.03	IGQVLNPLQQQVR+SGNETYLDEYFSR
614	FBpp0076594|FBgn0035763|CG8602-PA|CG8602-PA FBpp0304980|FBgn0035763|CG8602-PB|CG8602-PB	0.9859	FBpp0076594 type=protein; loc=3L:complement(7326892..7328328); ID=FBpp0076594; name=CG8602-PA; parent=FBgn0035763,FBtr0076884; dbxref=FlyBase:FBpp0076594,FlyBase_Annotation_IDs:CG8602-PA,GB_protein:AAF50582.1,REFSEQ:NP_648103,GB_protein:AAF50582,FlyMine:FBpp0076594,modMine:FBpp0076594; MD5=e9aa4a642798f3448de2e4bd47575e99; length=478; release=r6.09; species=Dmel;;FBpp0304980 type=protein; loc=3L:…	6.7	2	0.03	AQFVSAENYQNFE+IVDNEEVSRPTEEDQVVSR
624	FBpp0086676|FBgn0033929|CG8151-PB|Tfb1-PB FBpp0086677|FBgn0033929|CG8151-PC|Tfb1-PC FBpp0086678|FBgn0033929|CG8151-PA|Tfb1-PA FBpp0294063|FBgn0033929|CG8151-PD|Tfb1-PD	0.9847	FBpp0086676 type=protein; loc=2R:join(14363360..14363513,14363576..14363914,14363973..14364935,14364996..14365171,14365227..14365352); ID=FBpp0086676; name=Tfb1-PB; parent=FBgn0033929,FBtr0087548; dbxref=FlyBase:FBpp0086676,FlyBase_Annotation_IDs:CG8151-PB,GB_protein:AAM71000.1,REFSEQ:NP_610957,GB_protein:AAM71000; MD5=b7abb27c6bec346cd56f56153dc03794; length=585; release=r6.09; species=Dmel;;FBp…	2.2	2	0.04	ILVENPNLLQLYK
621	FBpp0076238|FBgn0011787|CG5012-PA|mRpL12-PA	0.9847	FBpp0076238 type=protein; loc=3L:8956947..8957495; ID=FBpp0076238; name=mRpL12-PA; parent=FBgn0011787,FBtr0076511; dbxref=FlyBase:FBpp0076238,FlyBase_Annotation_IDs:CG5012-PA,GB_protein:AAF50348.1,REFSEQ:NP_524742,GB_protein:AAF50348,FlyMine:FBpp0076238,modMine:FBpp0076238; MD5=78fc367a1ece1859ab32efbef3b3f4e5; length=182; release=r6.09; species=Dmel;	6.6	2	0.04	NLLEGMNLVQAK
648	FBpp0088833|FBgn0038474|CG5184-PA|mRpS11-PA	0.9750	FBpp0088833 type=protein; loc=3R:join(17072798..17072994,17073053..17073183,17073238..17073338,17073502..17073567,17073628..17073735); ID=FBpp0088833; name=mRpS11-PA; parent=FBgn0038474,FBtr0089894; dbxref=FlyBase:FBpp0088833,FlyBase_Annotation_IDs:CG5184-PA,GB_protein:AAF55385.1,REFSEQ:NP_524382,GB_protein:AAF55385,FlyMine:FBpp0088833,modMine:FBpp0088833; MD5=963d8d4e7e5d57b04bd367a89715d413; le…	13.5	2	0.03	EMLASLPAKDEGTVGEK+TVDIDTLINR
649a	FBpp0085374|FBgn0259979|CG17337-PA|CG17337-PA	0.9747	FBpp0085374 type=protein; loc=2R:join(5697971..5698008,5698456..5699224,5699286..5699353,5699415..5699679,5699737..5699988,5700043..5700087); ID=FBpp0085374; name=CG17337-PA; parent=FBgn0259979,FBtr0086038; dbxref=FlyBase:FBpp0085374,FlyBase_Annotation_IDs:CG17337-PA,GB_protein:AAF57318.2,REFSEQ:NP_610181,GB_protein:AAF57318,FlyMine:FBpp0085374,modMine:FBpp0085374; MD5=abd5fa235f911c069007948082b…	6.5	2	0.02	EGGSIPVTLTLQEATGK+TVVGIQSVSAWPEK
662	FBpp0088415|FBgn0264386|CG15899-PB|Ca-alpha1T-PB FBpp0111866|FBgn0264386|CG15899-PC|Ca-alpha1T-PC FBpp0293151|FBgn0264386|CG15899-PD|Ca-alpha1T-PD FBpp0293152|FBgn0264386|CG15899-PE|Ca-alpha1T-PE FBpp0306997|FBgn0264386|CG15899-PF|Ca-alpha1T-PF	0.9712	FBpp0088415 type=protein; loc=X:complement(join(6145265..6146166,6139606..6139717,6138024..6138255,6137787..6137961,6132192..6132313,6131804..6131958,6130564..6130656,6128378..6128619,6126245..6126857,6125952..6125975,6124757..6125095,6123694..6124601,6123389..6123598,6120235..6120349,6115417..6115572,6114602..6114784,6114109..6114399,6113872..6114033,6112421..6113784,6111928..6112120,6111674..61…	0.6	2	0.03	QILPDIALGVSK+QILPDIALGVSKSDSSDILR
663	FBpp0071844|FBgn0034753|CG2852-PA|CG2852-PA FBpp0311613|FBgn0034753|CG2852-PD|CG2852-PD	0.9711	FBpp0071844 type=protein; loc=2R:complement(join(22646182..22646271,22645921..22646045,22645132..22645534)); ID=FBpp0071844; name=CG2852-PA; parent=FBgn0034753,FBtr0071933; dbxref=FlyBase:FBpp0071844,FlyBase_Annotation_IDs:CG2852-PA,GB_protein:AAF46873.1,REFSEQ:NP_611695,GB_protein:AAF46873,FlyMine:FBpp0071844,modMine:FBpp0071844; MD5=94c925e1fdde0d02d60040918dd6ce3f; length=205; release=r6.09; s…	13.7	2	0.03	DVVIANSGTLPVSEAFSVAK+IEIGLFGK
673a	FBpp0075809|FBgn0052095|CG32095-PA|CG32095-PA	0.9590	FBpp0075809 type=protein; loc=3L:complement(11824297..11825586); ID=FBpp0075809; name=CG32095-PA; parent=FBgn0052095,FBtr0076077; dbxref=FlyBase:FBpp0075809,FlyBase_Annotation_IDs:CG32095-PA,GB_protein:AAN12246.1,REFSEQ:NP_729755,GB_protein:AAN12246,FlyMine:FBpp0075809,modMine:FBpp0075809; MD5=98684c9d8cccfd39756327202821107b; length=429; release=r6.09; species=Dmel;	6.5	2	0.02	AEPLSDSVSEDAESHAALEVR+LSLIAER
681	FBpp0087583|FBgn0023143|CG1782-PA|Uba1-PA FBpp0308600|FBgn0023143|CG1782-PC|Uba1-PC	0.9542	FBpp0087583 type=protein; loc=2R:complement(join(9692282..9693040,9689982..9691703,9689611..9689919,9688768..9689553)); ID=FBpp0087583; name=Uba1-PA; parent=FBgn0023143,FBtr0088499; dbxref=FlyBase:FBpp0087583,FlyBase_Annotation_IDs:CG1782-PA,GB_protein:AAF58910.2,REFSEQ:NP_477310,GB_protein:AAF58910,FlyMine:FBpp0087583,modMine:FBpp0087583; MD5=9f5acad33cb62c2cc70fb20052911d64; length=1191; releas…	3.0	2	0.02	ITVLGPYTFSIGDTSK+VVVLTNSDGEEQQR
690	FBpp0076727|FBgn0035688|CG10289-PA|CG10289-PA FBpp0304174|FBgn0035688|CG10289-PB|CG10289-PB FBpp0304175|FBgn0035688|CG10289-PC|CG10289-PC FBpp0304176|FBgn0035688|CG10289-PD|CG10289-PD	0.9482	FBpp0076727 type=protein; loc=3L:complement(join(6173377..6173436,6173111..6173310,6172732..6173056,6172357..6172670,6172156..6172294,6171982..6172100,6171348..6171921,6171228..6171292,6170117..6171169,6169801..6169927)); ID=FBpp0076727; name=CG10289-PA; parent=FBgn0035688,FBtr0077019; dbxref=FlyBase:FBpp0076727,FlyBase_Annotation_IDs:CG10289-PA,GB_protein:AAF50681.2,REFSEQ:NP_648033,GB_protein:A…	2.2	2	0.03	QTEQENDSFEPAFDGSNPILK
705a	FBpp0111601|FBgn0085443|CG34414-PG|spri-PG FBpp0301974|FBgn0085443|CG34414-PE|spri-PE FBpp0301975|FBgn0085443|CG34414-PF|spri-PF FBpp0302586|FBgn0085443|CG34414-PN|spri-PN FBpp0302587|FBgn0085443|CG34414-PO|spri-PO FBpp0307844|FBgn0085443|CG34414-PR|spri-PR	0.9251	FBpp0111601 type=protein; loc=X:complement(join(10522803..10523560,10519348..10519777,10510336..10510587,10498214..10499657,10497114..10498145,10496790..10497047,10491506..10492332,10490818..10491147)); ID=FBpp0111601; name=spri-PG; parent=FBgn0085443,FBtr0112689; dbxref=FlyBase_Annotation_IDs:CG34414-PG,FlyBase:FBpp0111601,FlyBase:FBpp0088340,FlyBase_Annotation_IDs:CG33175-PG,REFSEQ:NP_788896,GB…	2.9	2	0.01	LLTSPMTPLTPSGGSSSSGGK+TSEPIPSGVATPSSLDSASVDGGK
725	FBpp0070557|FBgn0015286|CG2849-PB|Rala-PB FBpp0070558|FBgn0015286|CG2849-PA|Rala-PA FBpp0070559|FBgn0015286|CG2849-PC|Rala-PC	0.9010	FBpp0070557 type=protein; loc=X:complement(join(3710069..3710221,3709836..3709996,3708744..3708918,3706147..3706251)); ID=FBpp0070557; name=Rala-PB; parent=FBgn0015286,FBtr0070582; dbxref=FlyBase:FBpp0070557,FlyBase_Annotation_IDs:CG2849-PB,GB_protein:AAN09102.1,REFSEQ:NP_726881,GB_protein:AAN09102,FlyMine:FBpp0070557,modMine:FBpp0070557; MD5=72344fe2498578e72e7cdea8ef0442c3; length=197; release=…	7.1	2	0.03	AQQWAVPYVETSAK
521	FBpp0089153|FBgn0016983|CG8571-PA|smid-PA FBpp0290826|FBgn0016983|CG8571-PC|smid-PC FBpp0304233|FBgn0016983|CG8571-PG|smid-PG FBpp0304234|FBgn0016983|CG8571-PH|smid-PH FBpp0305596|FBgn0016983|CG8571-PI|smid-PI	0.9984	FBpp0089153 type=protein; loc=3L:join(7381955..7382011,7382211..7382334,7382387..7382731,7382785..7382835,7382894..7383234,7383301..7384587,7384649..7384981,7385050..7385274,7385337..7385408); ID=FBpp0089153; name=smid-PA; parent=FBgn0016983,FBtr0076851; dbxref=FlyBase:FBpp0089153,FlyBase_Annotation_IDs:CG8571-PA,GB_protein:AAF50566.1,REFSEQ:NP_523959,GB_protein:AAF50566,FlyMine:FBpp0089153,modMi…	4.7	1	0.02	AIANEAGINFISVK+AISGQLKMPLMEIPATELIGGISGESEER
519	FBpp0080595|FBgn0001301|CG7210-PA|kel-PA FBpp0080596|FBgn0001301|CG7210-PB|kel-PB	0.9984	FBpp0080595 type=protein; loc=2L:complement(join(18137477..18137931,18135574..18135975,18133614..18134826)); ID=FBpp0080595; name=kel-PA; parent=FBgn0001301,FBtr0081042; dbxref=FlyBase_Annotation_IDs:CG7210-PA,FlyBase:FBpp0080595,GB_protein:AAF53651.1,REFSEQ:NP_724095,GB_protein:AAF53651,FlyMine:FBpp0080595,modMine:FBpp0080595; MD5=3e9ff2f49ae370fc052d8a3a14660b7b; length=689; release=r6.09; spec…	3.0	1	0.02	KPVGMPKILLVIGGQAPKAIR
525	FBpp0070057|FBgn0027588|CG14476-PB|GCS2alpha-PB FBpp0070058|FBgn0027588|CG14476-PC|GCS2alpha-PC FBpp0070059|FBgn0027588|CG14476-PA|GCS2alpha-PA FBpp0070060|FBgn0027588|CG14476-PE|GCS2alpha-PE FBpp0070061|FBgn0027588|CG14476-PD|GCS2alpha-PD	0.9976	FBpp0070057 type=protein; loc=X:complement(join(21604463..21604569,21602981..21603730,21601344..21602829,21600843..21601274)); ID=FBpp0070057; name=GCS2alpha-PB; parent=FBgn0027588,FBtr0070058; dbxref=GB_protein:AAF45432.1,FlyBase:FBpp0070057,FlyBase_Annotation_IDs:CG14476-PB,REFSEQ:NP_652145,GB_protein:AAF45432; MD5=d72770cd93520f388055fb0ab9d74c41; length=924; release=r6.09; species=Dmel;;FBpp0…	2.9	1	0.02	ETDGEIVITSEK+WNYNDERDVTSVSAK
537	FBpp0083716|FBgn0263143|CG4771-PA|vret-PA	0.9940	FBpp0083716 type=protein; loc=3R:complement(join(22745214..22745524,22744740..22745150,22743858..22744674,22743611..22743795,22743361..22743554,22743149..22743306)); ID=FBpp0083716; name=vret-PA; parent=FBgn0263143,FBtr0084323; dbxref=FlyBase:FBpp0083716,FlyBase_Annotation_IDs:CG4771-PA,GB_protein:AAF56058.1,REFSEQ:NP_651092,GB_protein:AAF56058,FlyMine:FBpp0083716,modMine:FBpp0083716; MD5=0ca3341…	7.8	1	0.02	GSLLATNDPIQR+MESESSQDDWSAFDPMSR+YSSREYDTSKGMQVVVMTEIDINR
538	FBpp0075448|FBgn0029148|CG5258-PA|NHP2-PA FBpp0305289|FBgn0029148|CG5258-PB|NHP2-PB	0.9929	FBpp0075448 type=protein; loc=3L:complement(join(14801840..14802090,14801548..14801779)); ID=FBpp0075448; name=NHP2-PA; parent=FBgn0029148,FBtr0075698; dbxref=FlyBase:FBpp0075448,FlyBase_Annotation_IDs:CG5258-PA,GB_protein:AAF49701.1,REFSEQ:NP_651965,GB_protein:AAF49701,FlyMine:FBpp0075448,modMine:FBpp0075448; MD5=abda22110bd2ce4ff1b62397e2edb16d; length=160; release=r6.09; species=Dmel;;FBpp0305…	18.8	1	0.02	GIPYTYTPSR+VERSEDADESVVASGDVTIK
569	FBpp0310045|FBgn0031731|CG14007-PC|CG14007-PC	0.9904	FBpp0310045 type=protein; loc=2L:complement(join(5716576..5716650,5716379..5716517,5716220..5716305,5716006..5716159,5715491..5715954)); ID=FBpp0310045; name=CG14007-PC; parent=FBgn0031731,FBtr0343392; dbxref=GB_protein:AAF52280,REFSEQ:NP_001097090,FlyBase:FBpp0310045,FlyBase_Annotation_IDs:CG14007-PC; MD5=aa3c757bdf5601d8b75f3661684a9fc8; length=305; release=r6.09; species=Dmel;	4.3	1	0.02	LGVIIVSVLAIIR
567	FBpp0289681|FBgn0052638|CG32638-PB|CG32638-PB	0.9904	FBpp0289681 type=protein; loc=X:complement(join(13128251..13128298,13126068..13126214,13123774..13123843,13123473..13123687)); ID=FBpp0289681; name=CG32638-PB; parent=FBgn0052638,FBtr0300453; dbxref=REFSEQ:NP_727668,GB_protein:AAN09647,FlyBase_Annotation_IDs:CG32638-PB,FlyBase:FBpp0289681,FlyMine:FBpp0289681,modMine:FBpp0289681; MD5=70a98417ab3697606c95d7fdef7786bb; length=159; release=r6.09; spe…	10.1	1	0.02	GGTLPTGSVFPTSQQR
565	FBpp0288924|FBgn0259175|CG42280-PE|ome-PE FBpp0288925|FBgn0259175|CG32145-PA|ome-PF FBpp0288926|FBgn0259175|CG32145-PB|ome-PG FBpp0305257|FBgn0259175|CG42280-PH|ome-PH	0.9904	FBpp0288924 type=protein; loc=3L:join(14680377..14680787,14744189..14744443,14744531..14745307,14745428..14745881,14745955..14746175,14746235..14746404,14746487..14746647,14746708..14746913,14746978..14747094); ID=FBpp0288924; name=ome-PE; parent=FBgn0259175,FBtr0299649; dbxref=FlyBase_Annotation_IDs:CG42280-PE,FlyBase:FBpp0288924,REFSEQ:NP_001137955,GB_protein:ACL83310,FlyMine:FBpp0288924,modMin…	3.8	1	0.02	VRIILTVVTTVIAVALLATALVFILRTDEK
564	FBpp0099679|FBgn0050481|CG30481-PA|mRpL53-PA	0.9904	FBpp0099679 type=protein; loc=2R:join(13954300..13954445,13954917..13955044,13955215..13955408); ID=FBpp0099679; name=mRpL53-PA; parent=FBgn0050481,FBtr0100285; dbxref=FlyBase_Annotation_IDs:CG30481-PA,FlyBase:FBpp0099679,GB_protein:AAM68563.1,REFSEQ:NP_725343,GB_protein:AAM68563,FlyMine:FBpp0099679,modMine:FBpp0099679; MD5=c8be79948c9e640aac32cf43b5c7c7fe; length=155; release=r6.09; species=Dmel;	9.0	1	0.02	FALIDSAQEQAQVK
563	FBpp0087985|FBgn0261385|CG2092-PA|scra-PA FBpp0087986|FBgn0261385|CG2092-PB|scra-PB FBpp0099586|FBgn0261385|CG2092-PC|scra-PC	0.9904	FBpp0087985 type=protein; loc=2R:join(7590444..7590461,7590568..7590882,7590946..7591425,7591507..7591873,7591938..7592303,7592362..7592533,7592695..7592833,7592901..7593077,7593139..7593360,7593418..7593781,7593895..7594193,7594257..7594976); ID=FBpp0087985; name=scra-PA; parent=FBgn0261385,FBtr0088911; dbxref=FlyBase_Annotation_IDs:CG2092-PA,FlyBase:FBpp0087985,GB_protein:AAM71099.1,REFSEQ:NP_7…	2.4	1	0.02	VAALVANAQSSAETR
562	FBpp0087819|FBgn0033287|CG8701-PA|CG8701-PA	0.9904	FBpp0087819 type=protein; loc=2R:8371252..8371992; ID=FBpp0087819; name=CG8701-PA; parent=FBgn0033287,FBtr0088740; dbxref=FlyBase:FBpp0087819,FlyBase_Annotation_IDs:CG8701-PA,GB_protein:AAF59101.1,REFSEQ:NP_610376,GB_protein:AAF59101,FlyMine:FBpp0087819,modMine:FBpp0087819; MD5=2e064ab7975d63635c28b7df562eb3b2; length=246; release=r6.09; species=Dmel;	7.7	1	0.02	CSDSSGKGCGNFTACGDPR
561	FBpp0086051|FBgn0034259|CG6459-PA|P32-PA	0.9904	FBpp0086051 type=protein; loc=2R:complement(join(17672330..17672534,17671865..17672209,17671565..17671806)); ID=FBpp0086051; name=P32-PA; parent=FBgn0034259,FBtr0086892; dbxref=FlyBase:FBpp0086051,FlyBase_Annotation_IDs:CG6459-PA,GB_protein:AAF57817.1,REFSEQ:NP_611243,GB_protein:AAF57817,FlyMine:FBpp0086051,modMine:FBpp0086051; MD5=bef56890b401cb5fddef68e68cae796b; length=263; release=r6.09; spec…	3.8	1	0.02	LTGADVELTK
560	FBpp0085703|FBgn0013954|CG11001-PA|FK506-bp2-PA	0.9904	FBpp0085703 type=protein; loc=2R:join(19290189..19290225,19290386..19290456,19290518..19290736); ID=FBpp0085703; name=FK506-bp2-PA; parent=FBgn0013954,FBtr0086515; dbxref=FlyBase:FBpp0085703,FlyBase_Annotation_IDs:CG11001-PA,GB_protein:AAF57582.1,REFSEQ:NP_523792,GB_protein:AAF57582,FlyMine:FBpp0085703,modMine:FBpp0085703; MD5=a4e83554a0d7e7fe676c99749469a107; length=108; release=r6.09; species=D…	13.0	1	0.02	GWDEGVAQLSVGQR
558	FBpp0083727|FBgn0039003|CG4917-PA|wfs1-PA	0.9904	FBpp0083727 type=protein; loc=3R:complement(join(22690233..22690296,22690075..22690173,22688453..22690017,22687567..22688400)); ID=FBpp0083727; name=wfs1-PA; parent=FBgn0039003,FBtr0084334; dbxref=GB_protein:AAN13917.1,FlyBase:FBpp0083727,FlyBase_Annotation_IDs:CG4917-PA,GB_protein:AAN13917.2,REFSEQ:NP_651079,GB_protein:AAN13917,FlyMine:FBpp0083727,modMine:FBpp0083727; MD5=2ca24e7755c08ad9c36140f…	1.6	1	0.02	ELLDNSIVEPNLAK
556	FBpp0082833|FBgn0266053|CG5208-PA|Patr-1-PA FBpp0308299|FBgn0266053|CG5208-PB|Patr-1-PB	0.9904	FBpp0082833 type=protein; loc=3R:join(17043650..17043688,17043859..17044672,17044903..17046431,17046549..17046794,17046851..17047129); ID=FBpp0082833; name=Patr-1-PA; parent=FBgn0266053,FBtr0083392; dbxref=FlyBase:FBpp0082833,FlyBase_Annotation_IDs:CG5208-PA,GB_protein:AAF55382.1,REFSEQ:NP_650592,GB_protein:AAF55382,FlyMine:FBpp0082833,modMine:FBpp0082833; MD5=93aebe7e3b799b9593031e8096fb765b; le…	2.0	1	0.02	LVQEIQQNHPLLQQAAVVR
555	FBpp0081604|FBgn0037737|CG8383-PA|Pnn-PA FBpp0112122|FBgn0037737|CG8383-PB|Pnn-PB	0.9904	FBpp0081604 type=protein; loc=3R:join(9741009..9741142,9741199..9741976); ID=FBpp0081604; name=Pnn-PA; parent=FBgn0037737,FBtr0082126; dbxref=FlyBase:FBpp0081604,FlyBase_Annotation_IDs:CG8383-PA,GB_protein:AAF54435.1,REFSEQ:NP_649934,GB_protein:AAF54435,FlyMine:FBpp0081604,modMine:FBpp0081604; MD5=38bb7739241835deb11ced8081b13956; length=303; release=r6.09; species=Dmel;;FBpp0112122 type=protein;…	3.6	1	0.02	QSLVILNENIR
553	FBpp0080690|FBgn0032746|CG10470-PA|CG10470-PA	0.9904	FBpp0080690 type=protein; loc=2L:join(19049175..19049235,19049287..19049364,19049422..19049834); ID=FBpp0080690; name=CG10470-PA; parent=FBgn0032746,FBtr0081146; dbxref=FlyBase:FBpp0080690,FlyBase_Annotation_IDs:CG10470-PA,GB_protein:AAF53747.1,REFSEQ:NP_609936,GB_protein:AAF53747,FlyMine:FBpp0080690,modMine:FBpp0080690; MD5=ff6f0ae63aafb242afa3da20e100bffc; length=183; release=r6.09; species=Dme…	7.7	1	0.02	QGVGLFGPAPGQFK
552	FBpp0079304|FBgn0032053|CG13098-PA|mRpL51-PA	0.9904	FBpp0079304 type=protein; loc=2L:complement(8516768..8517292); ID=FBpp0079304; name=mRpL51-PA; parent=FBgn0032053,FBtr0079696; dbxref=FlyBase:FBpp0079304,FlyBase_Annotation_IDs:CG13098-PA,GB_protein:AAF52690.2,REFSEQ:NP_609239,GB_protein:AAF52690,FlyMine:FBpp0079304,modMine:FBpp0079304; MD5=6b389171478d37480c7d09427b34e7f5; length=174; release=r6.09; species=Dmel;	6.9	1	0.02	GVSGNEYQVLLR
551	FBpp0078464|FBgn0260462|CG12163-PB|CG12163-PB FBpp0078465|FBgn0260462|CG12163-PA|CG12163-PA	0.9904	FBpp0078464 type=protein; loc=3R:complement(join(5251424..5251531,5239492..5239619,5238454..5239197,5238213..5238394,5237891..5238156)); ID=FBpp0078464; name=CG12163-PB; parent=FBgn0260462,FBtr0078822; dbxref=FlyBase:FBpp0078464,FlyBase_Annotation_IDs:CG12163-PB,GB_protein:AAN13266.1,REFSEQ:NP_649521,GB_protein:AAN13266,FlyMine:FBpp0078464,modMine:FBpp0078464; MD5=07a2d49e566b86a8b443c32f8b91d0d2…	2.9	1	0.02	DIGGLEYEAEYPYK
550	FBpp0078278|FBgn0028690|CG1100-PA|Rpn5-PA	0.9904	FBpp0078278 type=protein; loc=3R:join(5789776..5790824,5790884..5791040,5791103..5791405); ID=FBpp0078278; name=Rpn5-PA; parent=FBgn0028690,FBtr0078629; dbxref=FlyBase:FBpp0078278,FlyBase_Annotation_IDs:CG1100-PA,GB_protein:AAF51952.1,REFSEQ:NP_649588,GB_protein:AAF51952,FlyMine:FBpp0078278,modMine:FBpp0078278; MD5=b71ac685f18192aefd215ce53557d974; length=502; release=r6.09; species=Dmel;	7.4	1	0.02	EADGDVAGAATVMEELQVETYGSMDK+MSELLNLPTSR
549	FBpp0078009|FBgn0037087|CG7519-PA|CG7519-PA FBpp0304957|FBgn0037087|CG7519-PB|CG7519-PB	0.9904	FBpp0078009 type=protein; loc=3L:join(21493185..21493196,21493248..21493355,21493420..21493782); ID=FBpp0078009; name=CG7519-PA; parent=FBgn0037087,FBtr0078353; dbxref=GB_protein:AAF51730.1,FlyBase:FBpp0078009,FlyBase_Annotation_IDs:CG7519-PA,REFSEQ:NP_649318,GB_protein:AAF51730,FlyMine:FBpp0078009,modMine:FBpp0078009; MD5=ca5a8caeefe45543b57cf85b7062d5c3; length=160; release=r6.09; species=Dmel;…	7.9	1	0.02	EFSPDNSIFVFR
548	FBpp0077536|FBgn0001125|CG4233-PA|Got2-PA FBpp0077537|FBgn0001125|CG4233-PB|Got2-PB	0.9904	FBpp0077536 type=protein; loc=2L:complement(join(1987585..1987652,1985946..1986105,1985782..1985883,1985471..1985719,1984706..1985401)); ID=FBpp0077536; name=Got2-PA; parent=FBgn0001125,FBtr0077867; dbxref=FlyBase_Annotation_IDs:CG4233-PA,FlyBase:FBpp0077536,GB_protein:AAF51320.1,REFSEQ:NP_722744,GB_protein:AAF51320,FlyMine:FBpp0077536,modMine:FBpp0077536; MD5=9af8a904ed205beb8200183fcfe20a5b; le…	2.8	1	0.02	IAAEILNNEDLR
547	FBpp0075114|FBgn0260960|CG3971-PA|Baldspot-PA FBpp0075115|FBgn0260960|CG3971-PB|Baldspot-PB	0.9904	FBpp0075114 type=protein; loc=3L:complement(join(16659230..16659411,16651398..16651535,16651133..16651255,16650075..16650582)); ID=FBpp0075114; name=Baldspot-PA; parent=FBgn0260960,FBtr0075355; dbxref=FlyBase:FBpp0075114,FlyBase_Annotation_IDs:CG3971-PA,GB_protein:AAF49430.2,REFSEQ:NP_648909,GB_protein:AAF49430,FlyMine:FBpp0075114,modMine:FBpp0075114; MD5=baf0778c968759153682cfb4d8c85f23; length=…	4.1	1	0.02	FIGAGEDQAAYLR
546	FBpp0074562|FBgn0052528|CG32528-PA|parvin-PA FBpp0311906|FBgn0052528|CG32528-PB|parvin-PB	0.9904	FBpp0074562 type=protein; loc=X:join(19746189..19746309,19746642..19746731,19746811..19747082,19747250..19747870); ID=FBpp0074562; name=parvin-PA; parent=FBgn0052528,FBtr0074793; dbxref=FlyBase:FBpp0074562,FlyBase_Annotation_IDs:CG32528-PA,GB_protein:AAF49016.2,REFSEQ:NP_608352,GB_protein:AAF49016,FlyMine:FBpp0074562,modMine:FBpp0074562; MD5=f237b5d448d5ca075c6b96039129f15b; length=367; release=r…	4.1	1	0.02	AVIDPQSISDPQVIK
545	FBpp0074414|FBgn0030969|CG7288-PA|Usp39-PA	0.9904	FBpp0074414 type=protein; loc=X:join(18858295..18858316,18858379..18858432,18858489..18859641,18859699..18859954); ID=FBpp0074414; name=Usp39-PA; parent=FBgn0030969,FBtr0074643; dbxref=FlyBase:FBpp0074414,FlyBase_Annotation_IDs:CG7288-PA,GB_protein:AAF48897.2,REFSEQ:NP_573334,GB_protein:AAF48897,FlyMine:FBpp0074414,modMine:FBpp0074414; MD5=29faa2047da6ac821185af964fdbbc7c; length=494; release=r6.…	2.0	1	0.02	NPTIVNFPIK
544	FBpp0072132|FBgn0034921|CG11183-PA|DCP1-PA FBpp0290862|FBgn0034921|CG11183-PB|DCP1-PB	0.9904	FBpp0072132 type=protein; loc=2R:complement(23889074..23890192); ID=FBpp0072132; name=DCP1-PA; parent=FBgn0034921,FBtr0072223; dbxref=FlyBase:FBpp0072132,FlyBase_Annotation_IDs:CG11183-PA,GB_protein:AAF47089.1,REFSEQ:NP_611842,GB_protein:AAF47089; MD5=4a804f52953b598aefeb3510c87e9510; length=372; release=r6.09; species=Dmel;;FBpp0290862 type=protein; loc=2R:complement(23889074..23890192); ID=FBpp…	3.8	1	0.02	TPSAENVTAGNVLK
543	FBpp0072083|FBgn0034968|CG3195-PC|RpL12-PC FBpp0072084|FBgn0034968|CG3195-PA|RpL12-PA FBpp0072085|FBgn0034968|CG3195-PB|RpL12-PB	0.9904	FBpp0072083 type=protein; loc=2R:join(24060538..24060574,24060676..24060749,24060813..24060993,24061150..24061355); ID=FBpp0072083; name=RpL12-PC; parent=FBgn0034968,FBtr0072174; dbxref=FlyBase:FBpp0072083,FlyBase_Annotation_IDs:CG3195-PC,GB_protein:AAF47152.1,REFSEQ:NP_726413,GB_protein:AAF47152; MD5=5bbdaa3af012b6f79b471a6ddab9de70; length=165; release=r6.09; species=Dmel;;FBpp0072084 type=prot…	5.5	1	0.02	IGPLGLSPK
542	FBpp0070162|FBgn0040340|CG11642-PB|TRAM-PB FBpp0070163|FBgn0040340|CG11642-PA|TRAM-PA FBpp0070164|FBgn0040340|CG11642-PC|TRAM-PC FBpp0298011|FBgn0040340|CG11642-PD|TRAM-PD FBpp0304840|FBgn0040340|CG11642-PE|TRAM-PE	0.9904	FBpp0070162 type=protein; loc=X:936349..937455; ID=FBpp0070162; name=TRAM-PB; parent=FBgn0040340,FBtr0070167; dbxref=FlyBase:FBpp0070162,FlyBase_Annotation_IDs:CG11642-PB,GB_protein:AAN09034.1,REFSEQ:NP_726711,GB_protein:AAN09034,FlyMine:FBpp0070162,modMine:FBpp0070162; MD5=c6803b3e6691c65d4ac0dd4ffe29f1d4; length=368; release=r6.09; species=Dmel;;FBpp0070163 type=protein; loc=X:936349..937455; I…	4.3	1	0.02	ESDLPEADQTSPSPIK
577	FBpp0088408|FBgn0030151|CG1354-PA|CG1354-PA FBpp0088409|FBgn0030151|CG1354-PC|CG1354-PC FBpp0088410|FBgn0030151|CG1354-PD|CG1354-PD FBpp0307859|FBgn0030151|CG1354-PE|CG1354-PE	0.9894	FBpp0088408 type=protein; loc=X:join(9779062..9779242,9780241..9780301,9780511..9780892,9781159..9781728); ID=FBpp0088408; name=CG1354-PA; parent=FBgn0030151,FBtr0089383; dbxref=FlyBase:FBpp0088408,FlyBase_Annotation_IDs:CG1354-PA,GB_protein:AAF46520.2,REFSEQ:NP_572580,GB_protein:AAF46520,FlyMine:FBpp0088408,modMine:FBpp0088408; MD5=b65cbbe0d6ec670d28cba06a23a945cf; length=397; release=r6.09; spe…	2.8	1	0.02	IGIVGVPNVGK
576	FBpp0085165|FBgn0039857|CG11522-PA|RpL6-PA FBpp0085166|FBgn0039857|CG11522-PB|RpL6-PB	0.9894	FBpp0085165 type=protein; loc=3R:complement(join(31596048..31596158,31595521..31595601,31594924..31595463)); ID=FBpp0085165; name=RpL6-PA; parent=FBgn0039857,FBtr0085804; dbxref=FlyBase:FBpp0085165,FlyBase_Annotation_IDs:CG11522-PA,GB_protein:AAF57166.1,REFSEQ:NP_733433,GB_protein:AAF57166,FlyMine:FBpp0085165,modMine:FBpp0085165; MD5=4f5c0a2419b0ee142378cf1ed6da540b; length=243; release=r6.09; sp…	4.1	1	0.02	TGEADIFAAK
573	FBpp0077214|FBgn0031544|CG17593-PA|CG17593-PA FBpp0305448|FBgn0031544|CG17593-PB|CG17593-PB	0.9894	FBpp0077214 type=protein; loc=2L:join(3514984..3515277,3515720..3516268,3516330..3516677,3516736..3516975); ID=FBpp0077214; name=CG17593-PA; parent=FBgn0031544,FBtr0077525; dbxref=FlyBase:FBpp0077214,FlyBase_Annotation_IDs:CG17593-PA,GB_protein:AAF51095.1,REFSEQ:NP_608786,GB_protein:AAF51095,FlyMine:FBpp0077214,modMine:FBpp0077214; MD5=fa7fade771163195529712a31d7afa3f; length=476; release=r6.09; …	2.3	1	0.02	AVLLAGFNLPK
572	FBpp0076608|FBgn0035726|CG9953-PA|CG9953-PA	0.9894	FBpp0076608 type=protein; loc=3L:join(6969832..6970619,6970681..6970819,6970882..6971353,6971426..6971553); ID=FBpp0076608; name=CG9953-PA; parent=FBgn0035726,FBtr0076898; dbxref=FlyBase:FBpp0076608,FlyBase_Annotation_IDs:CG9953-PA,GB_protein:AAF50628.1,REFSEQ:NP_648067,GB_protein:AAF50628,FlyMine:FBpp0076608,modMine:FBpp0076608; MD5=9ac8c336a6cc7fa8808e474fb9332da6; length=508; release=r6.09; sp…	3.1	1	0.02	LVVSATNDNYGALKPK
571	FBpp0072688|FBgn0035253|CG7971-PA|CG7971-PA FBpp0072689|FBgn0035253|CG7971-PC|CG7971-PC FBpp0292226|FBgn0035253|CG7971-PF|CG7971-PF FBpp0301191|FBgn0035253|CG7971-PG|CG7971-PG	0.9894	FBpp0072688 type=protein; loc=3L:complement(join(1664532..1664770,1663920..1664021,1661227..1661592,1661109..1661165,1659846..1659990,1658520..1658590,1656679..1658464,1655525..1655709,1655254..1655460,1655121..1655151)); ID=FBpp0072688; name=CG7971-PA; parent=FBgn0035253,FBtr0072806; dbxref=FlyBase_Annotation_IDs:CG7971-PA,FlyBase:FBpp0072688,GB_protein:AAF47543.2,REFSEQ:NP_647642,GB_protein:AAF…	1.2	1	0.02	AAEDTVNDILGTK
570	FBpp0070150|FBgn0002579|CG7622-PA|RpL36-PA FBpp0070151|FBgn0002579|CG7622-PB|RpL36-PB FBpp0070152|FBgn0002579|CG7622-PD|RpL36-PD FBpp0070153|FBgn0002579|CG7622-PC|RpL36-PC FBpp0311481|FBgn0002579|CG7622-PE|RpL36-PE	0.9894	FBpp0070150 type=protein; loc=X:complement(join(628751..628873,628462..628686)); ID=FBpp0070150; name=RpL36-PA; parent=FBgn0002579,FBtr0070155; dbxref=FlyBase:FBpp0070150,FlyBase_Annotation_IDs:CG7622-PA,GB_protein:AAN09019.1,REFSEQ:NP_476629,GB_protein:AAN09019,FlyMine:FBpp0070150,modMine:FBpp0070150; MD5=07d6ac80b0a55f89b7db46bd5820d6f9; length=115; release=r6.09; species=Dmel;;FBpp0070151 type…	7.8	1	0.02	YELAIGLNK
587	FBpp0087097|FBgn0033692|CG13176-PA|wash-PA FBpp0308667|FBgn0033692|CG13176-PB|wash-PB	0.9885	FBpp0087097 type=protein; loc=2R:12180701..12182200; ID=FBpp0087097; name=wash-PA; parent=FBgn0033692,FBtr0087989; dbxref=FlyBase:FBpp0087097,FlyBase_Annotation_IDs:CG13176-PA,GB_protein:AAF58562.1,REFSEQ:NP_610739,GB_protein:AAF58562,FlyMine:FBpp0087097,modMine:FBpp0087097; MD5=4ccae1aa0c28d94e6be86a8ec7ea42ea; length=499; release=r6.09; species=Dmel;;FBpp0308667 type=protein; loc=2R:12180701..1…	2.8	1	0.02	SSDEHSEDDEDGWN
585	FBpp0084241|FBgn0039304|CG10425-PA|CG10425-PA	0.9885	FBpp0084241 type=protein; loc=3R:complement(join(25262184..25262400,25261545..25262113,25261256..25261480)); ID=FBpp0084241; name=CG10425-PA; parent=FBgn0039304,FBtr0084867; dbxref=FlyBase:FBpp0084241,FlyBase_Annotation_IDs:CG10425-PA,GB_protein:AAF56432.1,REFSEQ:NP_651363,GB_protein:AAF56432,FlyMine:FBpp0084241,modMine:FBpp0084241; MD5=ea88f5fc68388f830bbd315eee739605; length=336; release=r6.09;…	3.9	1	0.02	SLDISGDYDQVAK
584	FBpp0081591|FBgn0037710|CG9393-PA|CG9393-PA FBpp0305031|FBgn0037710|CG9393-PB|CG9393-PB	0.9885	FBpp0081591 type=protein; loc=3R:complement(join(9563436..9563522,9563190..9563336,9562817..9563095,9562175..9562570,9561927..9562001)); ID=FBpp0081591; name=CG9393-PA; parent=FBgn0037710,FBtr0082113; dbxref=FlyBase:FBpp0081591,FlyBase_Annotation_IDs:CG9393-PA,GB_protein:AAF54402.1,REFSEQ:NP_649908,GB_protein:AAF54402,FlyMine:FBpp0081591,modMine:FBpp0081591; MD5=f1e0a2ba1d76cd2f0cef210933b26019; …	4.4	1	0.02	TPSGTEASLTASER
583	FBpp0080256|FBgn0028926|CG4185-PA|NC2beta-PA	0.9885	FBpp0080256 type=protein; loc=2L:15007918..15008469; ID=FBpp0080256; name=NC2beta-PA; parent=FBgn0028926,FBtr0080695; dbxref=FlyBase:FBpp0080256,FlyBase_Annotation_IDs:CG4185-PA,GB_protein:AAF53428.1,REFSEQ:NP_609736,GB_protein:AAF53428,FlyMine:FBpp0080256,modMine:FBpp0080256; MD5=cf1654272a041be21fe8425647f60fa7; length=183; release=r6.09; species=Dmel;	7.1	1	0.02	LENLGIPEEELLR
582	FBpp0079278|FBgn0020497|CG13387-PA|emb-PA FBpp0312321|FBgn0020497|CG13387-PB|emb-PB	0.9885	FBpp0079278 type=protein; loc=2L:join(8404288..8405779,8405916..8406286,8406376..8406855,8406924..8407256,8407323..8407688,8407775..8407924); ID=FBpp0079278; name=emb-PA; parent=FBgn0020497,FBtr0079663; dbxref=FlyBase:FBpp0079278,FlyBase_Annotation_IDs:CG13387-PA,GB_protein:AAG22423.2,REFSEQ:NP_723391,GB_protein:AAG22423,FlyMine:FBpp0079278,modMine:FBpp0079278; MD5=d458d192b10be9df690b27d3d2bff62…	0.9	1	0.02	LAQSILTTLK
581	FBpp0078162|FBgn0011771|CG5837-PA|Hem-PA	0.9885	FBpp0078162 type=protein; loc=3L:complement(join(22286808..22287987,22284542..22286742)); ID=FBpp0078162; name=Hem-PA; parent=FBgn0011771,FBtr0078510; dbxref=FlyBase:FBpp0078162,FlyBase_Annotation_IDs:CG5837-PA,GB_protein:AAF51820.1,REFSEQ:NP_524214,GB_protein:AAF51820,FlyMine:FBpp0078162,modMine:FBpp0078162; MD5=e70556b683a10e6217969cce297912e3; length=1126; release=r6.09; species=Dmel;	0.8	1	0.02	SLTSIYALR
580	FBpp0077790|FBgn0024352|CG2720-PA|Hop-PA	0.9885	FBpp0077790 type=protein; loc=2L:join(295272..295280,295346..295628,295704..296811,296977..297049); ID=FBpp0077790; name=Hop-PA; parent=FBgn0024352,FBtr0078131; dbxref=FlyBase:FBpp0077790,FlyBase_Annotation_IDs:CG2720-PA,GB_protein:AAF51511.1,REFSEQ:NP_477354,GB_protein:AAF51511,FlyMine:FBpp0077790,modMine:FBpp0077790; MD5=a53cd93a7b5c709a53e05f904613d174; length=490; release=r6.09; species=Dmel;	2.4	1	0.02	YDPTNAILLQGR
579	FBpp0074055|FBgn0262734|CG4429-PA|Rbp2-PA FBpp0074056|FBgn0262734|CG4429-PB|Rbp2-PB FBpp0089381|FBgn0262734|CG4429-PC|Rbp2-PC FBpp0310225|FBgn0262734|CG4429-PD|Rbp2-PD FBpp0310226|FBgn0262734|CG4429-PE|Rbp2-PE	0.9885	FBpp0074055 type=protein; loc=X:join(16448698..16448729,16449874..16450179,16450314..16450501,16451275..16451559,16451919..16452085); ID=FBpp0074055; name=Rbp2-PA; parent=FBgn0262734,FBtr0074279; dbxref=FlyBase:FBpp0074055,FlyBase_Annotation_IDs:CG4429-PA,GB_protein:AAF48616.1,REFSEQ:NP_524959,GB_protein:AAF48616,FlyMine:FBpp0074055,modMine:FBpp0074055; MD5=a62b218a3d25dcbfe45695b96c0d393b; lengt…	4.1	1	0.02	TIAAPINAVAETK
578	FBpp0070471|FBgn0024980|CG2715-PA|Syx4-PA FBpp0304772|FBgn0024980|CG2715-PB|Syx4-PB	0.9885	FBpp0070471 type=protein; loc=X:complement(join(2743451..2743483,2742561..2742797,2741898..2741991,2741589..2741831,2741423..2741496,2739297..2739545,2739161..2739232)); ID=FBpp0070471; name=Syx4-PA; parent=FBgn0024980,FBtr0070494; dbxref=FlyBase:FBpp0070471,FlyBase_Annotation_IDs:CG2715-PA,GB_protein:AAF45823.2,REFSEQ:NP_525057,GB_protein:AAF45823,FlyMine:FBpp0070471,modMine:FBpp0070471; MD5=60b…	8.9	1	0.02	KKIMLIVILAAVLLVLLLVGIYL
394b	FBpp0081156|FBgn0010774|CG1101-PA|Ref1-PA	0.9885	FBpp0081156 type=protein; loc=3R:complement(join(7079964..7080209,7079254..7079455,7078822..7079019,7078253..7078407)); ID=FBpp0081156; name=Ref1-PA; parent=FBgn0010774,FBtr0081642; dbxref=FlyBase:FBpp0081156,FlyBase_Annotation_IDs:CG1101-PA,GB_protein:AAF54070.1,REFSEQ:NP_651968,GB_protein:AAF54070,FlyMine:FBpp0081156,modMine:FBpp0081156; MD5=a6e9462c9ef48720251002e6880d3a12; length=266; release…	4.1	1	0.02	SIDDLIK+SLGTADVIFER
605	FBpp0087539|FBgn0027580|CG1516-PI|PCB-PI FBpp0087540|FBgn0027580|CG1516-PE|PCB-PE FBpp0087541|FBgn0027580|CG1516-PD|PCB-PD FBpp0087542|FBgn0027580|CG1516-PA|PCB-PA FBpp0087543|FBgn0027580|CG1516-PJ|PCB-PJ FBpp0087544|FBgn0027580|CG1516-PB|PCB-PB FBpp0087545|FBgn0027580|CG1516-PK|PCB-PK FBpp0087546|FBgn0027580|CG1516-PL|PCB-PL FBpp0087547|FBgn0027580|CG1516-PG|PCB-PG FBpp0290074|FBgn0027580|CG1516…	0.9875	FBpp0087539 type=protein; loc=2R:complement(join(9856084..9856182,9854511..9856020,9853683..9853730,9852548..9853205,9851454..9852483,9851137..9851385)); ID=FBpp0087539; name=PCB-PI; parent=FBgn0027580,FBtr0088454; dbxref=GB_protein:AAG22289.2,FlyBase:FBpp0087539,FlyBase_Annotation_IDs:CG1516-PI,REFSEQ:NP_724841,GB_protein:AAG22289,FlyMine:FBpp0087539,modMine:FBpp0087539; MD5=03088370145028e2f777…	0.9	1	0.02	EANLLLGDIIK
603	FBpp0084205|FBgn0051436|CG31436-PA|CG31436-PA	0.9875	FBpp0084205 type=protein; loc=3R:join(25304214..25304768,25304821..25305346,25305408..25305589); ID=FBpp0084205; name=CG31436-PA; parent=FBgn0051436,FBtr0084830; dbxref=FlyBase:FBpp0084205,FlyBase_Annotation_IDs:CG31436-PA,GB_protein:AAN14047.1,REFSEQ:NP_733096,GB_protein:AAN14047,FlyMine:FBpp0084205,modMine:FBpp0084205; MD5=312ac4d3c1141a0aee63caed06315b6d; length=420; release=r6.09; species=Dme…	2.9	1	0.02	VLEGNELEAAVK
602	FBpp0083421|FBgn0264357|CG17299-PA|SNF4Agamma-PA FBpp0083422|FBgn0264357|CG17299-PB|SNF4Agamma-PB FBpp0083423|FBgn0264357|CG17299-PF|SNF4Agamma-PF FBpp0083424|FBgn0264357|CG17299-PC|SNF4Agamma-PC FBpp0083425|FBgn0264357|CG17299-PE|SNF4Agamma-PE FBpp0083427|FBgn0264357|CG17299-PG|SNF4Agamma-PG FBpp0110237|FBgn0264357|CG17299-PI|SNF4Agamma-PI FBpp0110238|FBgn0264357|CG17299-PJ|SNF4Agamma-PJ FBpp011…	0.9875	FBpp0083421 type=protein; loc=3R:join(21154927..21155071,21155233..21155387,21178278..21178399,21178580..21179204,21179268..21179390,21185548..21185584,21202452..21202585,21207619..21207667,21210789..21211079,21211141..21211319,21211387..21211590,21211748..21212527); ID=FBpp0083421; name=SNF4Agamma-PA; parent=FBgn0264357,FBtr0084018; dbxref=FlyBase:FBpp0083421,FlyBase_Annotation_IDs:CG17299-PA,GB…	1.1	1	0.02	FDVINLAAEK
601	FBpp0081290|FBgn0037551|CG7891-PA|Gie-PA FBpp0308779|FBgn0037551|CG7891-PB|Gie-PB FBpp0308780|FBgn0037551|CG7891-PC|Gie-PC	0.9875	FBpp0081290 type=protein; loc=3R:join(8126720..8126842,8128041..8128195,8128262..8128423,8128490..8128610); ID=FBpp0081290; name=Gie-PA; parent=FBgn0037551,FBtr0081794; dbxref=FlyBase:FBpp0081290,FlyBase_Annotation_IDs:CG7891-PA,GB_protein:AAF54194.1,REFSEQ:NP_649769,GB_protein:AAF54194,FlyMine:FBpp0081290,modMine:FBpp0081290; MD5=b2c872e5f59b239b81e034f2c51a171f; length=186; release=r6.09; speci…	7.5	1	0.02	DLPGALDETGLIER
600	FBpp0078984|FBgn0264922|CG4494-PA|smt3-PA FBpp0312327|FBgn0264922|CG4494-PB|smt3-PB	0.9875	FBpp0078984 type=protein; loc=2L:complement(6967028..6967300); ID=FBpp0078984; name=smt3-PA; parent=FBgn0264922,FBtr0079356; dbxref=FlyBase:FBpp0078984,FlyBase_Annotation_IDs:CG4494-PA,GB_protein:AAF52470.1,REFSEQ:NP_477411,GB_protein:AAF52470,FlyMine:FBpp0078984,modMine:FBpp0078984; MD5=42886776929d7ed4886f867bfa0665ad; length=90; release=r6.09; species=Dmel;;FBpp0312327 type=protein; loc=2L:com…	13.3	1	0.02	VLGQDNAVVQFK
599	FBpp0078974|FBgn0004838|CG10377-PA|Hrb27C-PA FBpp0078975|FBgn0004838|CG10377-PC|Hrb27C-PC FBpp0078976|FBgn0004838|CG10377-PB|Hrb27C-PB FBpp0290617|FBgn0004838|CG10377-PD|Hrb27C-PD FBpp0290618|FBgn0004838|CG10377-PE|Hrb27C-PE FBpp0297873|FBgn0004838|CG10377-PF|Hrb27C-PF FBpp0297874|FBgn0004838|CG10377-PG|Hrb27C-PG FBpp0297875|FBgn0004838|CG10377-PH|Hrb27C-PH	0.9875	FBpp0078974 type=protein; loc=2L:join(6923906..6924400,6924685..6925455); ID=FBpp0078974; name=Hrb27C-PA; parent=FBgn0004838,FBtr0079346; dbxref=FlyBase:FBpp0078974,FlyBase_Annotation_IDs:CG10377-PA,GB_protein:AAF52456.1,REFSEQ:NP_476869,GB_protein:AAF52456; MD5=b3cbf4123650d1cce713c03daf50563c; length=421; release=r6.09; species=Dmel;;FBpp0078975 type=protein; loc=2L:join(6923906..6924400,692468…	3.8	1	0.02	VFLGGLPSNVTETDLR
598	FBpp0077992|FBgn0259785|CG7752-PA|pzg-PA FBpp0304178|FBgn0259785|CG7752-PB|pzg-PB	0.9875	FBpp0077992 type=protein; loc=3L:join(21286437..21287067,21287128..21289487); ID=FBpp0077992; name=pzg-PA; parent=FBgn0259785,FBtr0078336; dbxref=FlyBase:FBpp0077992,FlyBase_Annotation_IDs:CG7752-PA,GB_protein:AAF51699.1,REFSEQ:NP_649297,GB_protein:AAF51699,FlyMine:FBpp0077992,modMine:FBpp0077992; MD5=8d5ae5ae907fc88b2a811c63d563e44b; length=996; release=r6.09; species=Dmel;;FBpp0304178 type=prot…	1.4	1	0.02	SLEESPSADLLRPR
597	FBpp0075352|FBgn0036505|CG7945-PB|CG7945-PB FBpp0075353|FBgn0036505|CG7945-PA|CG7945-PA	0.9875	FBpp0075352 type=protein; loc=3L:complement(join(15523512..15523717,15522560..15522580,15522360..15522502,15521819..15522195)); ID=FBpp0075352; name=CG7945-PB; parent=FBgn0036505,FBtr0075599; dbxref=FlyBase:FBpp0075352,FlyBase_Annotation_IDs:CG7945-PB,GB_protein:AAF49625.1,REFSEQ:NP_648773,GB_protein:AAF49625,FlyMine:FBpp0075352,modMine:FBpp0075352; MD5=c891df7f2646c09327e6671a58a45925; length=24…	4.4	1	0.02	FVTILDSLDAR
596	FBpp0074609|FBgn0250791|CG6625-PA|alphaSnap-PA	0.9875	FBpp0074609 type=protein; loc=3L:join(20313793..20313884,20314608..20314923,20314983..20315303,20315398..20315547); ID=FBpp0074609; name=alphaSnap-PA; parent=FBgn0250791,FBtr0074840; dbxref=GB_protein:AAF49035.1,FlyBase:FBpp0074609,FlyBase_Annotation_IDs:CG6625-PA,REFSEQ:NP_524180,GB_protein:AAF49035,FlyMine:FBpp0074609,modMine:FBpp0074609; MD5=a8be3b49e9bfd4f1260951ec77f0457f; length=292; releas…	4.5	1	0.02	VAQYAAQLEDYEK
595	FBpp0071587|FBgn0034654|CG10306-PA|CG10306-PA	0.9875	FBpp0071587 type=protein; loc=2R:join(21685376..21685446,21685513..21686110); ID=FBpp0071587; name=CG10306-PA; parent=FBgn0034654,FBtr0071670; dbxref=FlyBase:FBpp0071587,FlyBase_Annotation_IDs:CG10306-PA,GB_protein:AAF46753.1,REFSEQ:NP_611604,GB_protein:AAF46753,FlyMine:FBpp0071587,modMine:FBpp0071587; MD5=7b6e7acf904fddf3fec896a1f034a937; length=222; release=r6.09; species=Dmel;	5.0	1	0.02	TLESYVQDQAK
594	FBpp0071475|FBgn0003391|CG3722-PA|shg-PA	0.9875	FBpp0071475 type=protein; loc=2R:complement(join(21055847..21056473,21050806..21054702)); ID=FBpp0071475; name=shg-PA; parent=FBgn0003391,FBtr0071546; dbxref=FlyBase:FBpp0071475,FlyBase_Annotation_IDs:CG3722-PA,GB_protein:AAF46659.1,REFSEQ:NP_476722,GB_protein:AAF46659,FlyMine:FBpp0071475,modMine:FBpp0071475; MD5=80b1dc696951ee9044014498f1469320; length=1507; release=r6.09; species=Dmel;	1.0	1	0.02	ANDEDGVGTTVSTVK
593	FBpp0070606|FBgn0000221|CG4934-PA|brn-PA	0.9875	FBpp0070606 type=protein; loc=X:4104486..4105463; ID=FBpp0070606; name=brn-PA; parent=FBgn0000221,FBtr0070638; dbxref=FlyBase:FBpp0070606,FlyBase_Annotation_IDs:CG4934-PA,GB_protein:AAF45918.1,REFSEQ:NP_476901,GB_protein:AAF45918,FlyMine:FBpp0070606,modMine:FBpp0070606; MD5=75a239c85c51bdd25df8d6ea6445ae2b; length=325; release=r6.09; species=Dmel;	4.6	1	0.02	VPSFTAEVPVDQPAR
592	FBpp0070561|FBgn0029672|CG2875-PA|CG2875-PA FBpp0070562|FBgn0029672|CG2875-PB|CG2875-PB FBpp0305927|FBgn0029672|CG2875-PC|CG2875-PC	0.9875	FBpp0070561 type=protein; loc=X:complement(join(3573368..3573505,3572595..3573303,3572003..3572532,3571823..3571939)); ID=FBpp0070561; name=CG2875-PA; parent=FBgn0029672,FBtr0070586; dbxref=FlyBase:FBpp0070561,FlyBase_Annotation_IDs:CG2875-PA,GB_protein:AAF45883.1,REFSEQ:NP_570069,GB_protein:AAF45883,FlyMine:FBpp0070561,modMine:FBpp0070561; MD5=4e2132b246b4798fe60988756cb279a8; length=497; releas…	2.6	1	0.02	ANSLLNAEQVDIK
590	FBpp0070221|FBgn0027794|CG14786-PA|Lrpprc2-PA	0.9875	FBpp0070221 type=protein; loc=X:complement(join(1458263..1460558,1457279..1458201)); ID=FBpp0070221; name=Lrpprc2-PA; parent=FBgn0027794,FBtr0070230; dbxref=FlyBase:FBpp0070221,FlyBase_Annotation_IDs:CG14786-PA,GB_protein:AAF45626.1,REFSEQ:NP_569913,GB_protein:AAF45626,FlyMine:FBpp0070221,modMine:FBpp0070221; MD5=645eeb061b39bf42630b72d3d539b697; length=1072; release=r6.09; species=Dmel;	1.1	1	0.02	GNLDAAVAEFQR
607	FBpp0292806|FBgn0262002|CG13394-PB|CG42820-PA	0.9867	FBpp0292806 type=protein; loc=2L:complement(join(8391876..8392295,8391284..8391808,8390085..8391209)); ID=FBpp0292806; name=CG42820-PA; parent=FBgn0262002,FBtr0303799; dbxref=FlyBase:FBpp0292806,FlyBase:FBpp0079323,FlyBase_Annotation_IDs:CG13394-PB,FlyBase_Annotation_IDs:CG42820-PA,REFSEQ:NP_995659,GB_protein:AAS64739,FlyMine:FBpp0292806,modMine:FBpp0292806; MD5=9594241eb838019b1266cd8b6a9bb04a; …	2.5	1	0.02	IDPDDDK+QGVLASGPIR
613	FBpp0086110|FBgn0034223|CG6522-PA|Tes-PA	0.9866	FBpp0086110 type=protein; loc=2R:complement(join(17468773..17469067,17468059..17468702,17467075..17467993,17466420..17467012)); ID=FBpp0086110; name=Tes-PA; parent=FBgn0034223,FBtr0086954; dbxref=FlyBase:FBpp0086110,FlyBase_Annotation_IDs:CG6522-PA,GB_protein:AAF57858.1,REFSEQ:NP_611215,GB_protein:AAF57858,FlyMine:FBpp0086110,modMine:FBpp0086110; MD5=3f93b1202c73d5a7ccc4674736e60d6d; length=816; …	2.0	1	0.02	LGTAQIPVAGSDAALK
612	FBpp0082029|FBgn0037978|CG3571-PA|KLHL18-PA FBpp0082030|FBgn0037978|CG3571-PB|KLHL18-PB FBpp0307415|FBgn0037978|CG3571-PC|KLHL18-PC	0.9866	FBpp0082029 type=protein; loc=3R:complement(join(12010242..12010373,12009290..12010143,12008969..12009227,12008413..12008895)); ID=FBpp0082029; name=KLHL18-PA; parent=FBgn0037978,FBtr0082556; dbxref=FlyBase:FBpp0082029,FlyBase_Annotation_IDs:CG3571-PA,GB_protein:AAF54737.1,REFSEQ:NP_650143,GB_protein:AAF54737,FlyMine:FBpp0082029,modMine:FBpp0082029; MD5=9b8241223755ad663bd413b7d93b8b56; length=57…	2.2	1	0.02	LPLLSPQFLADR
611	FBpp0080395|FBgn0025678|CG5809-PA|CaBP1-PA FBpp0311643|FBgn0025678|CG5809-PB|CaBP1-PB	0.9866	FBpp0080395 type=protein; loc=2L:complement(join(16356540..16356552,16355182..16356470)); ID=FBpp0080395; name=CaBP1-PA; parent=FBgn0025678,FBtr0080837; dbxref=FlyBase:FBpp0080395,FlyBase_Annotation_IDs:CG5809-PA,GB_protein:AAF53532.1,REFSEQ:NP_609792,GB_protein:AAF53532,FlyMine:FBpp0080395,modMine:FBpp0080395; MD5=86f6915d3daac55c1b6d8efecf10cba8; length=433; release=r6.09; species=Dmel;;FBpp031…	2.5	1	0.02	AIAEAALAEVK
610	FBpp0078806|FBgn0001942|CG9075-PA|eIF-4a-PA FBpp0078807|FBgn0001942|CG9075-PC|eIF-4a-PC FBpp0078808|FBgn0001942|CG9075-PB|eIF-4a-PB FBpp0078809|FBgn0001942|CG9075-PD|eIF-4a-PD FBpp0297911|FBgn0001942|CG9075-PE|eIF-4a-PE FBpp0303628|FBgn0001942|CG9075-PF|eIF-4a-PF	0.9866	FBpp0078806 type=protein; loc=2L:join(5981834..5981835,5983010..5983236,5984011..5984624,5984719..5984942,5985026..5985170); ID=FBpp0078806; name=eIF-4a-PA; parent=FBgn0001942,FBtr0079175; dbxref=FlyBase:FBpp0078806,FlyBase_Annotation_IDs:CG9075-PA,GB_protein:AAF52317.2,REFSEQ:NP_723137,GB_protein:AAF52317,FlyMine:FBpp0078806,modMine:FBpp0078806; MD5=5891fcac3bcd1da6b7c83506890f24e3; length=403; …	2.5	1	0.02	VLITTDLLAR
609	FBpp0078076|FBgn0037108|CG11306-PA|CG11306-PA FBpp0305584|FBgn0037108|CG11306-PB|CG11306-PB	0.9866	FBpp0078076 type=protein; loc=3L:join(21626359..21626378,21626432..21626624,21626942..21627400,21627462..21628135,21628193..21628274); ID=FBpp0078076; name=CG11306-PA; parent=FBgn0037108,FBtr0078422; dbxref=FlyBase:FBpp0078076,FlyBase_Annotation_IDs:CG11306-PA,GB_protein:AAF51756.2,REFSEQ:NP_649340,GB_protein:AAF51756,FlyMine:FBpp0078076,modMine:FBpp0078076; MD5=e7a9a903d5c02984aec4e29f3c07f357; …	2.7	1	0.02	NVFNIAVDSDNVK
608	FBpp0075012|FBgn0036702|CG6512-PA|CG6512-PA FBpp0075013|FBgn0036702|CG6512-PB|CG6512-PB	0.9866	FBpp0075012 type=protein; loc=3L:complement(join(17241785..17241868,17241217..17241719,17240663..17241058,17239111..17240608)); ID=FBpp0075012; name=CG6512-PA; parent=FBgn0036702,FBtr0075251; dbxref=FlyBase:FBpp0075012,FlyBase_Annotation_IDs:CG6512-PA,GB_protein:AAF49365.2,REFSEQ:NP_730248,GB_protein:AAF49365,FlyMine:FBpp0075012,modMine:FBpp0075012; MD5=1bfee21b805c2fd8a4c8b0227fc6bd79; length=82…	1.3	1	0.02	VAEELFFNR
618	FBpp0088527|FBgn0034277|CG6370-PA|OstDelta-PA FBpp0309240|FBgn0034277|CG6370-PB|OstDelta-PB	0.9856	FBpp0088527 type=protein; loc=2R:complement(join(17766869..17766881,17766461..17766699,17765111..17766392,17764681..17765051)); ID=FBpp0088527; name=OstDelta-PA; parent=FBgn0034277,FBtr0089559; dbxref=FlyBase:FBpp0088527,FlyBase_Annotation_IDs:CG6370-PA,GB_protein:AAF57793.1,REFSEQ:NP_611265,GB_protein:AAF57793,FlyMine:FBpp0088527,modMine:FBpp0088527; MD5=d380feff7e3062c77891aeaf26ca8028; length=…	2.1	1	0.02	VLGVEINEATQEK
617	FBpp0086226|FBgn0010213|CG8905-PA|Sod2-PA FBpp0311603|FBgn0010213|CG8905-PB|Sod2-PB	0.9856	FBpp0086226 type=protein; loc=2R:complement(join(16773755..16773789,16773020..16773638)); ID=FBpp0086226; name=Sod2-PA; parent=FBgn0010213,FBtr0087078; dbxref=FlyBase:FBpp0086226,FlyBase_Annotation_IDs:CG8905-PA,GB_protein:AAF57955.1,REFSEQ:NP_476925,GB_protein:AAF57955,FlyMine:FBpp0086226,modMine:FBpp0086226; MD5=47334586245c1a93f19224685a5265b5; length=217; release=r6.09; species=Dmel;;FBpp0311…	4.1	1	0.02	LIQLAPALR
616	FBpp0085809|FBgn0034401|CG15100-PA|MetRS-PA	0.9856	FBpp0085809 type=protein; loc=2R:complement(join(18850388..18850490,18850179..18850300,18849265..18850100,18849102..18849206,18847894..18849045,18847083..18847833)); ID=FBpp0085809; name=MetRS-PA; parent=FBgn0034401,FBtr0086627; dbxref=FlyBase:FBpp0085809,FlyBase_Annotation_IDs:CG15100-PA,GB_protein:AAF57625.2,REFSEQ:NP_611382,GB_protein:AAF57625,FlyMine:FBpp0085809,modMine:FBpp0085809; MD5=9809e…	2.2	1	0.02	LLVDTTPTVADTVTNEEISAAK
615	FBpp0077470|FBgn0014010|CG3664-PB|Rab5-PB FBpp0077471|FBgn0014010|CG3664-PF|Rab5-PF FBpp0077472|FBgn0014010|CG3664-PD|Rab5-PD FBpp0077473|FBgn0014010|CG3664-PC|Rab5-PC FBpp0077474|FBgn0014010|CG3664-PE|Rab5-PE FBpp0077475|FBgn0014010|CG3664-PA|Rab5-PA FBpp0303518|FBgn0014010|CG3664-PG|Rab5-PG FBpp0303519|FBgn0014010|CG3664-PH|Rab5-PH FBpp0303520|FBgn0014010|CG3664-PI|Rab5-PI	0.9856	FBpp0077470 type=protein; loc=2L:complement(join(2361160..2361428,2360972..2361092,2360633..2360801,2360469..2360569)); ID=FBpp0077470; name=Rab5-PB; parent=FBgn0014010,FBtr0077793; dbxref=FlyBase:FBpp0077470,FlyBase_Annotation_IDs:CG3664-PB,GB_protein:AAN10422.1,REFSEQ:NP_722796,GB_protein:AAN10422; MD5=701228716725ef6004baf39054bd97a5; length=219; release=r6.09; species=Dmel;;FBpp0077471 type=p…	6.4	1	0.02	QASPNIVIALAGNK
625	FBpp0086971|FBgn0086904|CG8759-PB|Nacalpha-PB FBpp0086972|FBgn0086904|CG8759-PC|Nacalpha-PC FBpp0086973|FBgn0086904|CG8759-PA|Nacalpha-PA FBpp0311394|FBgn0086904|CG8759-PD|Nacalpha-PD	0.9847	FBpp0086971 type=protein; loc=2R:complement(12759862..12760515); ID=FBpp0086971; name=Nacalpha-PB; parent=FBgn0086904,FBtr0087858; dbxref=FlyBase:FBpp0086971,FlyBase_Annotation_IDs:CG8759-PB,GB_protein:AAF58457.1,REFSEQ:NP_477216,GB_protein:AAF58457,FlyMine:FBpp0086971,modMine:FBpp0086971; MD5=6cf34b56a6783d3da562f1ee380609de; length=217; release=r6.09; species=Dmel;;FBpp0086972 type=protein; loc…	6.9	1	0.02	IEDLSQQAQVAAAEK
623	FBpp0084118|FBgn0039223|CG5805-PA|CG5805-PA FBpp0308362|FBgn0039223|CG5805-PB|CG5805-PB	0.9847	FBpp0084118 type=protein; loc=3R:complement(join(24785973..24786672,24785787..24785914,24785396..24785587)); ID=FBpp0084118; name=CG5805-PA; parent=FBgn0039223,FBtr0084743; dbxref=FlyBase:FBpp0084118,FlyBase_Annotation_IDs:CG5805-PA,GB_protein:AAF56335.1,REFSEQ:NP_651284,GB_protein:AAF56335,FlyMine:FBpp0084118,modMine:FBpp0084118; MD5=ec0710bed1e7dc1f6ad43269d59849e8; length=339; release=r6.09; s…	5.6	1	0.02	LAVAPTGVGGAAEGATYIR
622	FBpp0078219|FBgn0044324|CG10712-PB|Chro-PB FBpp0078220|FBgn0044324|CG10712-PC|Chro-PC FBpp0078221|FBgn0044324|CG10712-PA|Chro-PA FBpp0304363|FBgn0044324|CG10712-PD|Chro-PD FBpp0311928|FBgn0044324|CG10712-PE|Chro-PE	0.9847	FBpp0078219 type=protein; loc=3L:complement(join(22877937..22877994,22877450..22877875,22876457..22877388,22875124..22876390,22874602..22874699)); ID=FBpp0078219; name=Chro-PB; parent=FBgn0044324,FBtr0078568; dbxref=GB_protein:AAF51877.2,GB_protein:AAF51877.1,FlyBase:FBpp0078219,FlyBase_Annotation_IDs:CG10712-PB,REFSEQ:NP_730762,GB_protein:AAF51877; MD5=826bf315c055b394b2a4b6285cbd83ed; length=92…	1.3	1	0.02	VIAAPPAAGIAK
620	FBpp0073963|FBgn0014391|CG9032-PA|sun-PA FBpp0073964|FBgn0014391|CG9032-PB|sun-PB	0.9847	FBpp0073963 type=protein; loc=X:complement(join(15849136..15849164,15848886..15849016,15847979..15848004)); ID=FBpp0073963; name=sun-PA; parent=FBgn0014391,FBtr0074176; dbxref=FlyBase:FBpp0073963,FlyBase_Annotation_IDs:CG9032-PA,GB_protein:AAF48526.1,REFSEQ:NP_524682,GB_protein:AAF48526,FlyMine:FBpp0073963,modMine:FBpp0073963; MD5=302073de658a8b6c06aeba11290e9fd6; length=61; release=r6.09; specie…	26.3	1	0.02	AAGITYIQYSNIAAR
619	FBpp0070087|FBgn0023537|CG17896-PB|CG17896-PB FBpp0070088|FBgn0023537|CG17896-PA|CG17896-PA	0.9847	FBpp0070087 type=protein; loc=X:complement(join(493388..493417,491096..492628)); ID=FBpp0070087; name=CG17896-PB; parent=FBgn0023537,FBtr0070092; dbxref=FlyBase:FBpp0070087,FlyBase_Annotation_IDs:CG17896-PB,GB_protein:AAF45510.2,REFSEQ:NP_569845,GB_protein:AAF45510,FlyMine:FBpp0070087,modMine:FBpp0070087; MD5=fa5e3b71de702f6d4acbc0db138c517d; length=520; release=r6.09; species=Dmel;;FBpp0070088 t…	2.2	1	0.02	TLADAEGDVLR
628	FBpp0085619|FBgn0005655|CG9193-PA|PCNA-PA FBpp0089395|FBgn0005655|CG9193-PB|PCNA-PB	0.9837	FBpp0085619 type=protein; loc=2R:complement(join(20262614..20262721,20261879..20262553)); ID=FBpp0085619; name=PCNA-PA; parent=FBgn0005655,FBtr0086307; dbxref=FlyBase:FBpp0085619,FlyBase_Annotation_IDs:CG9193-PA,GB_protein:AAF57493.1,REFSEQ:NP_476905,GB_protein:AAF57493,FlyMine:FBpp0085619,modMine:FBpp0085619; MD5=d23e63f581c40a4a74f38382cf710407; length=260; release=r6.09; species=Dmel;;FBpp0089…	5.0	1	0.02	FSASGDVGTANIK
627	FBpp0078024|FBgn0015283|CG7619-PA|Rpn10-PA FBpp0305644|FBgn0015283|CG7619-PB|Rpn10-PB	0.9837	FBpp0078024 type=protein; loc=3L:join(21537113..21537138,21537240..21537380,21537441..21538464); ID=FBpp0078024; name=Rpn10-PA; parent=FBgn0015283,FBtr0078368; dbxref=FlyBase:FBpp0078024,FlyBase_Annotation_IDs:CG7619-PA,GB_protein:AAF51741.1,REFSEQ:NP_524204,GB_protein:AAF51741,FlyMine:FBpp0078024,modMine:FBpp0078024; MD5=617dc68b9d43fd14648614e34422cccc; length=396; release=r6.09; species=Dmel;;…	2.5	1	0.02	GEINLLTGIR
626	FBpp0076312|FBgn0020633|CG4978-PA|Mcm7-PA	0.9837	FBpp0076312 type=protein; loc=3L:join(8891749..8891779,8891844..8892213,8892285..8892786,8892854..8893911,8893974..8894175); ID=FBpp0076312; name=Mcm7-PA; parent=FBgn0020633,FBtr0076585; dbxref=FlyBase:FBpp0076312,FlyBase_Annotation_IDs:CG4978-PA,GB_protein:AAF50357.1,REFSEQ:NP_523984,GB_protein:AAF50357,FlyMine:FBpp0076312,modMine:FBpp0076312; MD5=bdfdd35dc09e148c54b8b301c0a8d3a4; length=720; re…	1.8	1	0.02	VSILAAANPAFGR
630	FBpp0078864|FBgn0000308|CG9553-PA|chic-PA FBpp0078865|FBgn0000308|CG9553-PC|chic-PC FBpp0078866|FBgn0000308|CG9553-PB|chic-PB FBpp0089196|FBgn0000308|CG9553-PD|chic-PD FBpp0301151|FBgn0000308|CG9553-PE|chic-PE FBpp0301152|FBgn0000308|CG9553-PF|chic-PF	0.9828	FBpp0078864 type=protein; loc=2L:complement(join(5979412..5979522,5976611..5976782,5973577..5973674)); ID=FBpp0078864; name=chic-PA; parent=FBgn0000308,FBtr0079233; dbxref=FlyBase:FBpp0078864,FlyBase_Annotation_IDs:CG9553-PA,GB_protein:AAF52315.1,REFSEQ:NP_477016,GB_protein:AAF52315,FlyMine:FBpp0078864,modMine:FBpp0078864; MD5=9f75c804240ccfc8243c92ceeaeb2a1e; length=126; release=r6.09; species=D…	17.5	1	0.02	LISGFDQQDGLTSNGVTLAGQR
629	FBpp0070365|FBgn0023507|CG3835-PB|D2hgdh-PB FBpp0070366|FBgn0023507|CG3835-PC|D2hgdh-PC FBpp0070367|FBgn0023507|CG3835-PA|D2hgdh-PA	0.9828	FBpp0070365 type=protein; loc=X:join(2143057..2143248,2143311..2143452,2143527..2144220,2144287..2144860); ID=FBpp0070365; name=D2hgdh-PB; parent=FBgn0023507,FBtr0070381; dbxref=FlyBase:FBpp0070365,FlyBase_Annotation_IDs:CG3835-PB,GB_protein:AAF45731.1,REFSEQ:NP_726794,GB_protein:AAF45731; MD5=2d390d325232bddb7ea5c7d367c45fae; length=533; release=r6.09; species=Dmel;;FBpp0070366 type=protein; loc…	2.4	1	0.02	EVGLTVPLDLGAK
634	FBpp0087498|FBgn0001291|CG2275-PB|Jra-PB FBpp0087499|FBgn0001291|CG2275-PA|Jra-PA FBpp0303456|FBgn0001291|CG2275-PC|Jra-PC	0.9819	FBpp0087498 type=protein; loc=2R:10097267..10098136; ID=FBpp0087498; name=Jra-PB; parent=FBgn0001291,FBtr0088410; dbxref=FlyBase:FBpp0087498,FlyBase_Annotation_IDs:CG2275-PB,GB_protein:AAM71059.1,REFSEQ:NP_724882,GB_protein:AAM71059; MD5=beb7e2d3671704ea19c041673d4c2973; length=289; release=r6.09; species=Dmel;;FBpp0087499 type=protein; loc=2R:10097267..10098136; ID=FBpp0087499; name=Jra-PA; pare…	4.5	1	0.02	AGPVTVEQLDFGR
633	FBpp0084666|FBgn0039580|CG1345-PA|Gfat2-PA	0.9819	FBpp0084666 type=protein; loc=3R:complement(join(28337870..28339546,28337293..28337667)); ID=FBpp0084666; name=Gfat2-PA; parent=FBgn0039580,FBtr0085297; dbxref=FlyBase:FBpp0084666,FlyBase_Annotation_IDs:CG1345-PA,GB_protein:AAF56785.1,REFSEQ:NP_651617,GB_protein:AAF56785,FlyMine:FBpp0084666,modMine:FBpp0084666; MD5=8fd2d592c025067320afb4dd97552607; length=683; release=r6.09; species=Dmel;	1.8	1	0.02	FDTQTVVLGGIK
[truncated: 83 more rows]
