# Supplementary material for: Comparative interactome analysis of α-arrestin families in human and Drosophila
Source: eLife. 2024 Jan 25;12:RP88328. doi: 10.7554/eLife.88328 (PMC10945707; doi:10.7554/eLife.88328)
Supplement: Figure 1—source data 1. [file elife-88328-fig1-data1.zip › Drosophila/fly_APMS_control/interact-S2R__3.prot.tsv]

entry no.	protein	protein probability	protein description	percent coverage	tot indep spectra	percent share of spectrum ids	peptides
556a	FBpp0289294|FBgn0004167|CG12008-PE|kst-PE FBpp0304366|FBgn0004167|CG12008-PG|kst-PG	1.0000	FBpp0289294 type=protein; loc=3L:join(3350255..3350336,3351496..3351686,3351965..3352132,3353738..3353854,3353923..3354185,3354255..3354384,3354637..3354824,3354949..3357922,3357982..3358121,3358179..3359789,3359853..3365751,3365811..3366126,3366200..3366310,3366444..3367010,3367515..3367771); ID=FBpp0289294; name=kst-PE; parent=FBgn0004167,FBtr0300017; dbxref=FlyBase:FBpp0289294,FlyBase_Annotati…	39.9	241	3.15	AALQAEEHVSDAAGATALK+AHDTEFVEVIQLGK+AKMEVEDLFTDLADGIK+ALLGGANEIHVFNR+ALNQPPYNPQDGQLVNDIEK+ALVAGQSLISQQHPER+AQVEQVEIWLANK+AVLSLQQK+DAEDELQWLAEK+DAEILEQWISSR+DASLISEDYGQDLESIQALGR+DFNYNWR+DGIIKFENER+DGQALVQAGNR+DGQALVQAGNRVPEVESR+DIVSWSSNLR+DKLQQAYDALAFNR+DLAAVEALIR+DLAAVSNLLK+DLNSALALLR+DLPNSLEGIQR+DLTEAHQLQLFK+DNGVEGFVPANYVR+DNHFASEQLQYK+DVAEALFR+DVETANNLLK+DVETANNLLKK+DYGNDEPSAQALLQR+EAFLNNDDLGDS…
520a	FBpp0085365|FBgn0000043|CG12051-PA|Act42A-PA	1.0000	FBpp0085365 type=protein; loc=2R:complement(6014270..6015400); ID=FBpp0085365; name=Act42A-PA; parent=FBgn0000043,FBtr0086029; dbxref=GB_protein:AAF57294.1,FlyBase:FBpp0085365,FlyBase_Annotation_IDs:CG12051-PA,REFSEQ:NP_523625,GB_protein:AAF57294,FlyMine:FBpp0085365,modMine:FBpp0085365; MD5=2399a0c3c4cdf802eb854e0ba9f098c5; length=376; release=r6.09; species=Dmel;	55.6	234	1.95	AGFAGDDAPR+AVFPSIVGRPR+DLTDYLMK+DLYANTVLSGGTTMYPGIADR+DSYVGDEAQSK+DSYVGDEAQSKR+EITALAPSTMK+GYSFTTTAER+HQGVMVGMGQK+HQGVMVGMGQKDSYVGDEAQSK+HQGVMVGMGQKDSYVGDEAQSKR+IKIVAPPER+IKIVAPPERK+IVAPPER+IVAPPERK+IWHHTFYNELR+KDLYANTVLSGGTTMYPGIADR+LDLAGRDLTDYLMK+MQKEITALAPSTMK+QEYDESGPSIVHR+QEYDESGPSIVHRK+RGILTLK+SYELPDGQVITIGNER+TTGIVLDSGDGVSHTVPIYEGYALPHAILR+VAPEEHPVLLTEAPLNPK
520b	FBpp0071448|FBgn0000044|CG10067-PA|Act57B-PA FBpp0082253|FBgn0000046|CG18290-PA|Act87E-PA FBpp0082254|FBgn0000046|CG18290-PB|Act87E-PB FBpp0312019|FBgn0000046|CG18290-PC|Act87E-PC	1.0000	FBpp0071448 type=protein; loc=2R:join(20944117..20944156,20944844..20945934); ID=FBpp0071448; name=Act57B-PA; parent=FBgn0000044,FBtr0071519; dbxref=FlyBase_Annotation_IDs:CG10067-PA,GB_protein:AAF46640.1,FlyBase:FBpp0071448,REFSEQ:NP_523800,GB_protein:AAF46640,FlyMine:FBpp0071448,modMine:FBpp0071448; MD5=fc18feee98f205c68bee410b300b54e1; length=376; release=r6.09; species=Dmel;;FBpp0082253 type=…	52.1	178	1.17	AGFAGDDAPR+AVFPSIVGRPR+DLTDYLMK+DLYANIVMSGGTTMYPGIADR+DSYVGDEAQSK+DSYVGDEAQSKR+GYSFTTTAER+HQGVMVGMGQK+HQGVMVGMGQKDSYVGDEAQSK+HQGVMVGMGQKDSYVGDEAQSKR+IIAPPER+IKIIAPPERK+IWHHTFYNELR+LDLAGRDLTDYLMK+RGILTLK+SYELPDGQVITIGNER+TTGIVLDSGDGVSHTVPIYEGYALPHAILR+VAPEEHPVLLTEAPLNPK+YPIEHGIITNWDDMEK
247	FBpp0081356|FBgn0010173|CG9633-PA|RpA-70-PA	1.0000	FBpp0081356 type=protein; loc=3R:complement(join(8264335..8264370,8264029..8264273,8262753..8263971,8262362..8262673)); ID=FBpp0081356; name=RpA-70-PA; parent=FBgn0010173,FBtr0081867; dbxref=FlyBase:FBpp0081356,FlyBase_Annotation_IDs:CG9633-PA,GB_protein:AAF54206.1,REFSEQ:NP_524274,GB_protein:AAF54206,FlyMine:FBpp0081356,modMine:FBpp0081356; MD5=4425d39514b971d001063620ad1e6d81; length=603; relea…	0	172	2.30	AVVHIVK+ELQELTGIGSSN+EVGELQSFVAR+GWFDNGGGDSVANMVSAR+IGEPVTYENAAK+IMHGEVVDAPVLQILAIK+IMHGEVVDAPVLQILAIKK+INEFNGGK+INPDIPEAHK+INPDIPEAHKLR+KEPSHNNNNNIVMNSSINSGMTHPISSLSPYQNK+KVVDEGNDQFR+LFSMDLMDESGEIR+LLINMSIGDWTSNR+LTVQSVAPINHK+NKLTVQSVAPINHK+QDLAPKPAVTSNSKPIAK+QENAFYR+SKIGEPVTYENAAK+SLSLGGGSIMK+TGGGSFSTEWMTLK+TGGGSFSTEWMTLKDAR+VLIISELTVVNPGAEVK+VVDEGNDQFR+YNLVPISDVSGMENK+YVTSLVGK
575a	sp|K2C1_HUMAN|	1.0000	sp K2C1_HUMAN	0	168	2.01	AEAESLYQSK+AEAESLYQSKYEELQITAGR+DVDGAYMTK+DYQELMNTK+FASFIDK+FASFIDKVR+FLEQQNQVLQTK+GGGGGGYGSGGSSYGSGGGSYGSGGGGGGGR+GSYGSGGSSYGSGGGSYGSGGGGGGHGSYGSGSSSGGYR+IEISELNR+KQISNLQQSISDAEQR+LALDLEIATYR+LDSELKNMQDMVEDYR+LLRDYQELMNTK+LNDLEDALQQAK+LNDLEDALQQAKEDLAR+LRSEIDNVKK+MSGECAPNVSVSVSTSHTTISGGGSR+NKLNDLEDALQQAK+NKYEDEINKR+NMQDMVEDYR+QISNLQQSISDAEQR+QISNLQQSISDAEQRGENALK+QISNLQQSISDAEQRGENALKDAK+SGGGFSS…
437a	FBpp0072305|FBgn0265434|CG15792-PB|zip-PB FBpp0072306|FBgn0265434|CG15792-PA|zip-PA FBpp0099894|FBgn0265434|CG15792-PC|zip-PC FBpp0099896|FBgn0265434|CG15792-PD|zip-PD FBpp0291728|FBgn0265434|CG15792-PE|zip-PE FBpp0291729|FBgn0265434|CG15792-PF|zip-PF FBpp0291730|FBgn0265434|CG15792-PG|zip-PG FBpp0297531|FBgn0265434|CG15792-PI|zip-PI	1.0000	FBpp0072305 type=protein; loc=2R:complement(join(25010380..25010511,25005868..25006083,25002288..25002444,25000039..25000160,24998278..24998301,24997578..24997697,24997209..24997301,24994407..24997146,24994012..24994316,24993391..24993921,24992033..24993328,24991810..24991973,24991137..24991272)); ID=FBpp0072305; name=zip-PB; parent=FBgn0265434,FBtr0072398; dbxref=FlyBase_Annotation_IDs:CG15792-P…	0	165	2.15	AAETERDELAEEIANNANK+AAKEELQALSK+AEEDADLAKELEEGK+AGVLAHLEEER+AISEQIAQER+AKGTLEAENADLATELR+ALESQLAELK+ANDLSQTLAEEEEK+ANDLSQTLAEEEEKAK+AQLQIEQLTTELANEK+AQNEELEDDLQLTEDAK+ATIATLEAK+DAEIVGMAQQALTDTQFGAR+DELAEEIANNANK+DLLAKEEGAEEK+EALQEQLEEDDEAKR+EELQALSK+EHGDEVEVELAETGK+EHGDEVEVELAETGKR+EKFILDDVK+EKLDTLAK+ELDEAFDKIEDLENK+ELESQLAEIQEDLEAEK+ELIAQNDR+ELIAQNDRLDK+ELTMNIEDERR+EQVEFAVEAIAK+FILDDVK+GTLEAENAD…
439a	FBpp0072672|FBgn0250789|CG1977-PA|alpha-Spec-PA FBpp0305101|FBgn0250789|CG1977-PC|alpha-Spec-PC	1.0000	FBpp0072672 type=protein; loc=3L:complement(join(1784907..1788896,1781759..1783682,1781095..1781698,1779385..1779985,1779182..1779310)); ID=FBpp0072672; name=alpha-Spec-PA; parent=FBgn0250789,FBtr0072789; dbxref=FlyBase:FBpp0072672,FlyBase_Annotation_IDs:CG1977-PA,GB_protein:AAF47569.1,REFSEQ:NP_476739,GB_protein:AAF47569,FlyMine:FBpp0072672,modMine:FBpp0072672; MD5=b8439882282cce78554fdd71ffb18c…	0	143	1.83	ADVVESWIDDKENYVR+AIISADELAK+ALAALDQK+ALDIFATK+ANALNNDDLGK+ANALNNDDLGKDLR+ASQLGSAHEVQR+DADEIENWIAEK+DADETVAWIAEK+DADETVAWIAEKDVVLSSDDYGR+DIADEESWIKEK+DIDETKDWIAEK+DLAALEDKVSTLGAEAQR+DLASVQALQR+DLASVQNLMK+DLEDEAAWIR+DLIGVQNLIK+DLSTVQTLLTK+DLTGVQNLK+DLTSVQNLQK+DLVSWINGMK+DMNNQADSLVESGQFDTAGIQEK+DQLINASHAQSPAILK+DQPFASDDIR+DVAGAEALLER+DVVLSSDDYGR+EAADLAQWIR+EAFLNADDDANAGGNVEALIK+EKEPIAASTNR+EKEPIATGS…
350	FBpp0085947|FBgn0266420|CG5581-PA|Ote-PA	1.0000	FBpp0085947 type=protein; loc=2R:complement(18275805..18277079); ID=FBpp0085947; name=Ote-PA; parent=FBgn0266420,FBtr0086768; dbxref=FlyBase:FBpp0085947,FlyBase_Annotation_IDs:CG5581-PA,GB_protein:AAF57722.3,REFSEQ:NP_476664,GB_protein:AAF57722,FlyMine:FBpp0085947,modMine:FBpp0085947; MD5=3547adbeee0a701f23aeb5504bafcdde; length=424; release=r6.09; species=Dmel;	0	135	1.79	AKMLAQGLPNIPVTDSSR+ASIGGQASPAASPK+ETLAPAPGAPSAPAAASTPVDK+ETLAPAPGAPSAPAAASTPVDKLDGNK+ETLAPAPGAPSAPAAASTPVDKLDGNKVAPATK+IGDRISPYSR+KPETIVEQPASSK+KPETIVEQPASSKR+KVVEPLR+KVVEPLRKPETIVEQPASSK+LASSGTTTYEYK+LRASIGGQASPAASPK+MLAQGLPNIPVTDSSR+MLAQGLPNIPVTDSSRK+QVYEATAAPVLPPSVPSAR+RETLAPAPGAPSAPAAASTPVDK+RETLAPAPGAPSAPAAASTPVDKLDGNK+RSLRPNDNSVSEAFNR+RTITAAEAKEPVR+RTLASGNAGSGSLGYEPR+SLRPNDNSVSEAFNR+SYDYASN…
426	sp|K1C9_HUMAN|	1.0000	sp K1C9_HUMAN	0	123	1.57	DIENQYETQITQIEHEVSSSGQEVQSSAK+DQIVDLTVGNNK+EIETYHNLLEGGQEDFESSGAGK+FEMEQNLR+FSSSSGYGGGSSR+GGGGSFGYSYGGGSGGGFSASSLGGGFGGGSR+GGSGGSHGGGSGFGGESGGSYGGGEEASGSGGGYGGGSGK+GGSGGSYGGGGSGGGYGGGSGSR+HGVQELEIELQSQLSK+HGVQELEIELQSQLSKK+IKFEMEQNLR+IQDWYDK+IQDWYDKK+LASYLDK+LASYLDKVQALEEANNDLENK+LEKEIETYHNLLEGGQEDFESSGAGK+MTLDDFR+NYSPYYNTIDDLK+QEYEQLIAK+QFSSSYLSR+QGVDADINGLR+QVLDNLTMEK+SDLEMQYETLQEELMALK+SDLEMQY…
120	FBpp0075471|FBgn0003459|CG3836-PA|stwl-PA FBpp0305255|FBgn0003459|CG3836-PB|stwl-PB FBpp0305256|FBgn0003459|CG3836-PC|stwl-PC	1.0000	FBpp0075471 type=protein; loc=3L:complement(join(14409615..14409762,14403872..14406837)); ID=FBpp0075471; name=stwl-PA; parent=FBgn0003459,FBtr0075728; dbxref=FlyBase:FBpp0075471,FlyBase_Annotation_IDs:CG3836-PA,GB_protein:AAF49741.1,REFSEQ:NP_524068,GB_protein:AAF49741,FlyMine:FBpp0075471,modMine:FBpp0075471; MD5=c563b8ad33aeadb5473cadc288fb1af2; length=1037; release=r6.09; species=Dmel;;FBpp030…	56.4	122	1.59	ASISFAGIR+ATTGASGAVITNIPTTTTAGTSVPVGK+DDIFPRPAVPSGVVNINQNQLK+DLPIQKPGQAQR+ELQHFNINTPSGFEHITDPELR+ELVSMVSAAK+EPVDPAEDHNDILGV+GAAVVAAIRPQGSLINSFFGQGNGPTTAK+IESSETAATIAADDFSLDNLKR+IVAPETQTKPQSPINTK+KNSTSSFAESK+LAAMGGKPNGNLSATQEILR+LAAMGGKPNGNLSATQEILRK+LAYPLADELR+LIAAGHGMVPPTQRPR+NKIESSETAATIAADDFSLDNLKR+NNTDSTVSQPEFFVK+NSTSSFAESK+QISPTGGASLLQK+RLAYPLADELR+SGIAPEVQR+SISGDPLETAMEDSGDEYGR+SLEKNNTDSTVS…
499a	FBpp0082514|FBgn0266599|CG4264-PE|Hsc70-4-PE FBpp0082515|FBgn0266599|CG4264-PF|Hsc70-4-PF FBpp0082516|FBgn0266599|CG4264-PA|Hsc70-4-PA FBpp0082517|FBgn0266599|CG4264-PC|Hsc70-4-PC FBpp0082518|FBgn0266599|CG4264-PD|Hsc70-4-PD FBpp0082519|FBgn0266599|CG4264-PB|Hsc70-4-PB FBpp0307982|FBgn0266599|CG4264-PG|Hsc70-4-PG	1.0000	FBpp0082514 type=protein; loc=3R:15244360..15246315; ID=FBpp0082514; name=Hsc70-4-PE; parent=FBgn0266599,FBtr0083055; dbxref=FlyBase:FBpp0082514,FlyBase_Annotation_IDs:CG4264-PE,GB_protein:AAO41567.1,REFSEQ:NP_788679,GB_protein:AAO41567; MD5=050fd5b4b4ff0bfd160c385fb3a7608a; length=651; release=r6.09; species=Dmel;;FBpp0082515 type=protein; loc=3R:15244360..15246315; ID=FBpp0082515; name=Hsc70-4-…	0	85	1.00	ARFEELNADLFR+ATLDEDNLK+DAGTIAGLNVLR+DNNLLGKFELSGIPPAPR+ETAEAYLGK+FEELNADLFR+FELSGIPPAPR+HWPFEVVSADGKPK+IEVTYKDEK+IINEPTAAAIAYGLDK+IINEPTAAAIAYGLDKK+ISDSDRTTILDK+ITITNDKGR+KFDDAAVQSDMK+KTFFPEEISSMVLTK+LLQDLFNGK+LLQDLFNGKELNK+LVTHFVQEFK+LVTHFVQEFKR+MKETAEAYLGK+NQVAMNPTQTIFDAK+NQVAMNPTQTIFDAKR+NTTIPTK+QTQTFTTYSDNQPGVLIQVYEGER+SINPDEAVAYGAAVQAAILHGDK+STAGDTHLGGEDFDNR+STMDPVEK+SVIHDIVLVGGSTR+TFFPEEISS…
526a	FBpp0085768|FBgn0000578|CG15112-PB|ena-PB	1.0000	FBpp0085768 type=protein; loc=2R:join(19155475..19155914,19158734..19159055,19159120..19159352,19159783..19160035,19160177..19160902,19160974..19161132,19161194..19161415,19161473..19161593,19161660..19161688); ID=FBpp0085768; name=ena-PB; parent=FBgn0000578,FBtr0086584; dbxref=FlyBase_Annotation_IDs:CG15112-PB,FlyBase:FBpp0085768,GB_protein:AAM68439.1,REFSEQ:NP_725859,GB_protein:AAM68439,REFSEQ:…	29.9	79	1.01	AGPIYEAPQR+AMMHALEVLSGR+AQAEKKDPDPEAEVK+ASVMVYDDNQK+ASVMVYDDNQKK+FGSASEETILK+FVYGLNFSSQNDAENFAR+KDPDPEAEVK+KWVPSGSSSGLSK+MSPPVGGLGSK+NKVTTSAPENSGSSTSSGGSGNYGTIGR+QVNGDGLSLALSNGDLDTLK+RFGSASEETILK+SQQQQDQMFEQSIIGAR+SSNGMASMMDEMAK+TMTSEDAAILR+VANNPGGPPTNGNGYEEDMGYR+VKNEIIDAIK+VNGDGLSLALSNGDLDTLK+VQIYHHQQNNTFR+VTTSAPENSGSSTSSGGSGNYGTIGR+WVPSGSSSGLSK+YNQATATFHQWR
574a	sp|K1C10_HUMAN|	1.0000	sp K1C10_HUMAN	0	74	0.85	ALEESNYELEGK+DAEAWFNEK+ELTTEIDNNIEQISSYK+GSLGGGFSSGGFSGGSFSR+IKEWYEK+IRLENEIQTYR+LAADDFR+LASYLDK+LASYLDKVR+LENEIQTYR+LKYENEVALR+NHEEEMKDLR+NVSTGDVNVEMNAAPGVDLTQLLNNMR+QSLEASLAETEGR+QSVEADINGLR+QSVEADINGLRR+RVLDELTLTK+SEITELRR+SKELTTEIDNNIEQISSYK+SLLEGEGSSGGGGR+SQYEQLAEQNR+SQYEQLAEQNRK+VLDELTLTK+VTMQNLNDR+YENEVALR
575b	sp|K22E_HUMAN|	1.0000	sp K22E_HUMAN	0	72	0.83	AQYEEIAQR+DVDNAYMIK+DVDNAYMIKVELQSK+DYQELMNVK+FASFIDK+FASFIDKVR+FLEQQNQVLQTK+GFSSGSAVVSGGSR+GGGFGGGSGFGGGSGFGGGSGFSGGGFGGGGFGGGR+GGSGGGGSISGGGYGSGGGSGGR+GSSSGGGYSSGSSSYGSGGR+HGGGGGGFGGGGFGSR+IEISELNR+LALDVEIATYR+LNDLEEALQQAK+MSGDLSSNVTVSVTSSTISSNVASK+NKLNDLEEALQQAK+NLDLDSIIAEVK+NVQDAIADAEQR+NVQDAIADAEQRGEHALK+SISISVAGGGGGFGAAGGFGGR+SKEEAEALYHSK+SLVGLGGTK+TAAENDFVTLK+TAAENDFVTLKK+TSQNSELNNMQDLVEDY…
525a	FBpp0085720|FBgn0003887|CG9277-PB|betaTub56D-PB FBpp0085721|FBgn0003887|CG9277-PA|betaTub56D-PA	1.0000	FBpp0085720 type=protein; loc=2R:complement(join(19451433..19451489,19447460..19448746)); ID=FBpp0085720; name=betaTub56D-PB; parent=FBgn0003887,FBtr0086536; dbxref=FlyBase:FBpp0085720,FlyBase_Annotation_IDs:CG9277-PB,GB_protein:AAF57555.1,REFSEQ:NP_523795,GB_protein:AAF57555,FlyMine:FBpp0085720,modMine:FBpp0085720; MD5=af532e832c1035fa8fb3355ba120f3d1; length=447; release=r6.09; species=Dmel;;FB…	30.6	70	0.50	ALTVPELTQQMFDAK+AVLVDLEPGTMDSVR+EVDEQMLNIQNK+FPGQLNADLR+IMNTYSVVPSPK+INVYYNEASGGK+ISEQFTAMFR+LAVNMVPFPR+LHFFMPGFAPLTSR+MSATFIGNSTAIQEIFK+MSATFIGNSTAIQEIFKR+MSMKEVDEQMLNIQNK+NSSYFVEWIPNNVK+YLTVAAIFR
450a	FBpp0074228|FBgn0250788|CG5870-PA|beta-Spec-PA FBpp0306507|FBgn0250788|CG5870-PB|beta-Spec-PB	1.0000	FBpp0074228 type=protein; loc=X:join(17661184..17667232,17667301..17667497,17667570..17667738,17668276..17668382,17668497..17668663,17668751..17668937); ID=FBpp0074228; name=beta-Spec-PA; parent=FBgn0250788,FBtr0074454; dbxref=FlyBase:FBpp0074228,FlyBase_Annotation_IDs:CG5870-PA,GB_protein:AAF48751.1,REFSEQ:NP_523388,GB_protein:AAF48751,FlyMine:FBpp0074228,modMine:FBpp0074228; MD5=f861fd416d6f903…	0	60	0.78	ALESEITSHDPQLQNVAK+AQSDSTAVAASR+DGLAFNAIIHK+DVSGVELLMNNHQSLK+ELALREELIR+ETISWIEDK+ETWLSENQR+EVVAGSQELGQDFDHVTLLSER+FEALISDLTQK+GAMLFDANR+GEPSYDLQNAAIEIASDYTK+GGTPGAGEGHEGYVTR+GKDEISAQNLMK+GNLEVLLFTLQSK+HQAFEAEIAANKER+HSLVEADINILGER+IADLYVDMR+IEPIVVK+ILTETDSLEMDLTGVMTLQR+IVSSEDVGRDEANVQSLLK+KFEALISDLTQK+LADTGDLFR+LEQLAAR+LLDAEDVFVEHPDEK+LLDALSLYK+LLEVLSGER+LMSEADGVEQWIK+LSGMDRDLAAIQAK+LTSEGSTSDDPQ…
239	FBpp0080787|FBgn0040268|CG10123-PA|Top3alpha-PA	1.0000	FBpp0080787 type=protein; loc=2L:join(19498238..19498393,19498460..19499093,19499146..19499607,19499666..19502166); ID=FBpp0080787; name=Top3alpha-PA; parent=FBgn0040268,FBtr0081246; dbxref=FlyBase:FBpp0080787,FlyBase_Annotation_IDs:CG10123-PA,GB_protein:AAF53813.2,REFSEQ:NP_523602,GB_protein:AAF53813,FlyMine:FBpp0080787,modMine:FBpp0080787; MD5=ccfb468a2c4ff003d0609c0457401236; length=1250; rele…	31.8	60	0.77	AEFELDLK+AIKPNISVYR+ALQQLGQPDKR+ALVESVTVKPK+ASLGTAAPTPPPKPAAK+ATFSEITTVAVR+DAVGSETLVHIDIAGEK+DWGAFAQR+EFALAPLVEMQTGHR+EIEAFVSEPFWK+FTANGLVIHER+GFISYPR+GVFGTPSGWYK+GVGSDYEPIKR+GYIGVLDK+HGIGTDATHAEHINTIK+LAENLQGNEAR+LSTPYYR+NSTGSAPQSTTSWGSNR+QAYQQITDKITAMDAK+SKNSTGSAPQSTTSWGSNR+SLFDAPVK+SLFDAPVKK+SLSEWIK+SNSSSTVTITQTK+SQPTAITSDGPK+TIAGLLSNGAAQR+TTFNINLDSVK+TTFNINLDSVKK+VFDFEAPVR+VGGIVGEVR+VIEWGPNPR…
547a	FBpp0088684|FBgn0261397|CG2146-PC|didum-PC FBpp0088686|FBgn0261397|CG2146-PA|didum-PA	1.0000	FBpp0088684 type=protein; loc=2R:join(7500479..7500508,7500911..7501724,7501790..7502028,7502102..7502590,7502644..7502737,7502802..7503028,7503172..7503195,7503649..7503762,7503829..7504715,7504775..7505301,7505364..7505499,7505649..7505746,7505839..7506019,7506077..7506589,7506655..7506786,7506849..7507377,7507436..7507660,7507715..7507858); ID=FBpp0088684; name=didum-PC; parent=FBgn0261397,FBt…	0	59	0.76	AGQVAFLEQVR+AVAQFLLVQEELK+AVLLQQSQSMR+ELTQVLSESNMSLAK+FGNTQIFFR+FGTTSFFIK+GNDVNELMEAFHSQK+HFSDTVEYDVNGFLEK+HSISGIQTYAR+IESVNEYVLIPNSIEAAQAAR+ILAGILHLGNIQVSK+ISAAGFPSR+IVPAILNNDEIQR+KASNASSQNEDDVGYASAK+KIESVNEYVLIPNSIEAAQAAR+KVLASSPIMEAFGNAK+LDDYESEITNVFLEK+LFQYIVGVLNK+LLSALTPR+LRSEYDQLR+LTAGSFSLHAR+LVEMTQEIER+MLAEIDNR+NTLDINRPPDLLSK+NYSYNDSTSLVVK+QIDEIIDMAK+QYGDVDEYVK+SILEEEKQK+SLEPESLQMR+SNGTSAD…
15	FBpp0070596|FBgn0029688|CG6450-PC|lva-PC FBpp0309608|FBgn0029688|CG6450-PD|lva-PD	1.0000	FBpp0070596 type=protein; loc=X:complement(join(3964701..3964754,3964567..3964638,3964417..3964497,3960642..3964352,3960477..3960584,3956513..3960410,3956307..3956427,3956049..3956245,3955875..3955972)); ID=FBpp0070596; name=lva-PC; parent=FBgn0029688,FBtr0070626; dbxref=FlyBase:FBpp0070596,FlyBase_Annotation_IDs:CG6450-PC,GB_protein:AAF45910.1,REFSEQ:NP_525064,GB_protein:AAF45910,FlyMine:FBpp007…	0	57	0.77	ALAEYEQLNAQNAELK+ALETQEMEIVTLK+AQLEEVTQQQQR+DAELQDANLVSK+DNQQLELQQLR+DQAELEALR+DSDPGDVSLLQTSGSEK+ELQQLQQDQDSEVEHVR+FYELGQR+GGASGGNPASTTVSAGGPPSLTANEPLPEYVLK+IAELDTLGQNQTDDQVYIETENKR+ISSAGSNSELLGTTSAAGSDLK+LAAQYDPFR+LAELENVNDLLETTR+LAEQLSELQAQLAR+LAGSSNDLSSLQNVSASTTR+LEESSSSLQLLQR+LELSGAELQR+LETLHEGIQAK+LNEEFQEVER+LNSELEAYR+LQEDASYIESLEAQNTELQAR+LQGEVLVLR+LQQMLQLQK+LVFEILTK+MLELQSAQEELR+NEEIEQLR+Q…
427	sp|TRYP_PIG|	1.0000	sp TRYP_PIG	0	54	0.68	IITHPNFNGNTLDNDIMLIK+LGEHNIDVLEGNEQFINAAK+LSSPATLNSR+VATVSLPR
436a	FBpp0072222|FBgn0035033|CG3548-PA|CG3548-PA	1.0000	FBpp0072222 type=protein; loc=2R:join(24600048..24600385,24600461..24600980,24601109..24601612); ID=FBpp0072222; name=CG3548-PA; parent=FBgn0035033,FBtr0072315; dbxref=FlyBase:FBpp0072222,FlyBase_Annotation_IDs:CG3548-PA,GB_protein:AAF47237.1,REFSEQ:NP_611941,GB_protein:AAF47237,FlyMine:FBpp0072222,modMine:FBpp0072222; MD5=ba496f8e23736b0c7e3a0a986a3cd1e0; length=453; release=r6.09; species=Dmel;	41.1	53	0.64	FEQMEQEVK+GASSPPEDDDEDEKVELKPQK+GLLLEVIK+LAEIDYAR+LAWSQITK+LEELLTK+LGIYSLK+LLEQIQVQWR+LRFEQMEQEVK+MIEFLEEMQK+MIEFLEEMQKDPVTSR+MKLEELLTK+SGGLNGSIQDQSSAK+SLNWEEAER+SSSATADEGAENAEDAAEDAGEK+SSSATADEGAENAEDAAEDAGEKEGAGGK+SSSATADEGAENAEDAAEDAGEKEGAGGKK+TEALEGMR+TETSGETGEENEKGVGPPR+YKQDLFR
62	FBpp0072904|FBgn0001233|CG1242-PA|Hsp83-PA FBpp0305095|FBgn0001233|CG1242-PB|Hsp83-PB	1.0000	FBpp0072904 type=protein; loc=3L:3194499..3196652; ID=FBpp0072904; name=Hsp83-PA; parent=FBgn0001233,FBtr0073040; dbxref=FlyBase:FBpp0072904,FlyBase_Annotation_IDs:CG1242-PA,GB_protein:AAF47734.1,REFSEQ:NP_523899,GB_protein:AAF47734,FlyMine:FBpp0072904,modMine:FBpp0072904; MD5=f397796e386213d935f678daad2c75b8; length=717; release=r6.09; species=Dmel;;FBpp0305095 type=protein; loc=3L:3194499..3196…	33.5	52	0.63	ADNSEPLGR+ALLFIPR+DQVSNSAFVER+DTATMGYMAGK+EDQTDYLEESK+EGLELPEDESEK+EGLELPEDESEKK+ELISNASDAIDK+ELISNASDAIDKIR+FYDQFSK+GVVDSEDIPLNLSR+HSQFIGYPIK+HVYFITGESK+HVYFITGESKDQVSNSAFVER+IVLYIKEDQTDYLEESK+KQLEINPDHPIVETLR+LGVHEDSNNR+NPDDISQEEYGEFYK+QLEINPDHPIVETLR+QLVSVTK+RTPFDLFENQK+SDLVNNLGTIAK+SLTNDWEDHLAVK+TAGTLTIIDTGIGMTK+TMELIEELTEDKENYKK+TPFDLFENQK+YESLTDPSKLDSGK+YESLTDPSKLDSGKELYIK+YTEDEELNK
516a	FBpp0085066|FBgn0027598|CG31012-PC|cindr-PC	1.0000	FBpp0085066 type=protein; loc=3R:join(30809271..30809283,30816875..30817124,30817198..30817309,30817634..30818207,30824278..30824886,30824955..30826045); ID=FBpp0085066; name=cindr-PC; parent=FBgn0027598,FBtr0085704; dbxref=FlyBase:FBpp0085066,FlyBase_Annotation_IDs:CG31012-PC,GB_protein:AAF57087.2,REFSEQ:NP_733405,GB_protein:AAF57087,FlyMine:FBpp0085066,modMine:FBpp0085066; MD5=5361233985aa708f7…	0	52	0.67	AATIAVEDTDFDR+AATIAVEDTDFDRVER+ASGVTGMFPDNFVR+ASILTDMR+ATAAAAASAPAEPAAIVSGSGAAAGGGAAAAVPMLPPKPQR+EPDELDLQK+LTTAVSHDLADGLAASK+MLAPSEVAPINEPPSATQITQNQR+MLSGANQLPESGAAGNVVIR+MLSGANQLPESGAAGNVVIRR+NLDLTKPPGVGASVSIGQQR+QMPGGWWQGTLK+RAATIAVEDTDFDRVER+RPPTIGATVTTSALTSK+SPPPPVLSK+SSNASSSQSQEEKPTSQLNNHQDASSSR+SSTSSATTSSATTVATGLTSSSVSK+TIEELVNALK+TPTGGVPMTGNLLGGK+VDKLEGLVLNQQR+VGVFPDNFVK+VGVFPSNFVQHIEPSPVL…
554a	FBpp0099982|FBgn0037719|CG9424-PB|bocks-PB	1.0000	FBpp0099982 type=protein; loc=3R:complement(9589730..9590929); ID=FBpp0099982; name=bocks-PB; parent=FBgn0037719,FBtr0100537; dbxref=FlyBase_Annotation_IDs:CG9424-PB,FlyBase:FBpp0099982,GB_protein:AAX52941.1,REFSEQ:NP_001014611,GB_protein:AAX52941,FlyMine:FBpp0099982,modMine:FBpp0099982; MD5=496196992e7b7647ca9edd1ac4e47358; length=399; release=r6.09; species=Dmel;	52.6	49	0.62	ETVHGSQVTTPTSEPVR+ETVHGSQVTTPTSEPVRR+EVDQPLYEQEDIPR+HHDQVSPMAQFR+IEPSTYRPTDLGFSRPLLTQTNLNSTSYEESSTYNPK+ITGVPLNK+LSPISPR+NTFSGSARPFGGPAPAPAPIR+QSVPVSGSNLAR+RETVHGSQVTTPTSEPVR+RETVHGSQVTTPTSEPVRR+RTIAYGLDNTSISGR+SGVLTTSYTR+SVQTTTTVSDMSSQSEDDDSYMVDSPVPNYSK+SYTYERPHVPAATLHALPTYEPR+TIAYGLDNTSISGR
255	FBpp0081545|FBgn0037709|CG8199-PA|CG8199-PA	1.0000	FBpp0081545 type=protein; loc=3R:join(9555875..9555943,9556004..9556538,9556605..9556770,9556887..9557436); ID=FBpp0081545; name=CG8199-PA; parent=FBgn0037709,FBtr0082067; dbxref=FlyBase:FBpp0081545,FlyBase_Annotation_IDs:CG8199-PA,GB_protein:AAF54398.1,REFSEQ:NP_649905,GB_protein:AAF54398,FlyMine:FBpp0081545,modMine:FBpp0081545; MD5=df889635400786215e2b2884362cde4f; length=439; release=r6.09; sp…	38.7	49	0.66	DMVLLNTMDK+EAGVLVWR+ELNFVTISSPLSTQMPQAVGAAYAMK+EMFEGVYAEMPDHLIEQR+ENKPVVFEALAYR+GPMGYGITTIR+GWFDETVENEYVK+LNLIQPEDYAPIPIYR+NNGFAISTPSHEQYKGDGIAGR+VDGTDVFAVYNAMK+VMDQDGYIADETQDPQLGR
573a	FBpp0311334|FBgn0266696|CG45186-PAB|CG45186-PAB FBpp0311336|FBgn0266696|CG45186-PAD|CG45186-PAD	1.0000	FBpp0311334 type=protein; loc=3L:join(2388767..2388781,2402555..2406599,2434626..2436228,2439499..2439830,2443390..2443838,2443988..2444087,2444499..2446101,2459591..2460153,2461146..2461268,2463057..2464303); ID=FBpp0311334; name=CG45186-PAB; parent=FBgn0266696,FBtr0345109; dbxref=FlyBase:FBpp0311334,FlyBase_Annotation_IDs:CG45186-PAB,GB_protein:AHN57941,REFSEQ:NP_001286916; MD5=56b62d166981f39d…	0	48	0.59	AAGGANSSWESPLQASSAEHGAPTTPR+AAISSIEDIEVTPDELR+ANMFQQLQEQSR+HTTEITSVTVGTR+IAEQSEAQVQQPSVDDNQK+KAAISSIEDIEVTPDELR+KIAEQSEAQVQQPSVDDNQK+LPQITTVVSK+LQSLEPVSLSVHSR+LVLPDTFR+LVQQQQPQPQPVNR+LVQQQQPQPQPVNRR+MDNTGVPASSGILR+QSPPASSAEVSSSAADNSMHSDER+RNSLEEAGTGLSPAQAHGILK+RSLGSALHDLEESTTSPSMLK+SATEPPSSTSPLR+SGLPTPSPAPQQPLAKPR+SLGSALHDLEESTTSPSMLK+SLTEEATKDGDEVASSTR+SPGASGFTSEPVASATANR+SSTQPLQSPR+STPNATIDAEFE…
532a	FBpp0087142|FBgn0000556|CG8280-PA|Ef1alpha48D-PA FBpp0304260|FBgn0000556|CG8280-PC|Ef1alpha48D-PC FBpp0311272|FBgn0000556|CG8280-PD|Ef1alpha48D-PD FBpp0311273|FBgn0000556|CG8280-PE|Ef1alpha48D-PE	1.0000	FBpp0087142 type=protein; loc=2R:11893575..11894966; ID=FBpp0087142; name=Ef1alpha48D-PA; parent=FBgn0000556,FBtr0088035; dbxref=FlyBase:FBpp0087142,FlyBase_Annotation_IDs:CG8280-PA,GB_protein:AAF58608.1,REFSEQ:NP_477375,GB_protein:AAF58608,FlyMine:FBpp0087142,modMine:FBpp0087142; MD5=2ae59732b0e0ae621052c7236b70a79c; length=463; release=r6.09; species=Dmel;;FBpp0304260 type=protein; loc=2R:11893…	31.5	44	0.59	ALRLPLQDVYK+EHALLAFTLGVK+EVSSYIK+EVSSYIKK+IGGIGTVPVGR+LPLQDVYK+MDSSEPPYSEAR+QLIVGVNK+QLIVGVNKMDSSEPPYSEAR+QTVAVGVIK+STTTGHLIYK+TIEKFEK+TLIDALDAILPPARPTDK+VETGVLKPGTVVVFAPANITTEVK+YYVTIIDAPGHR+YYVTIIDAPGHRDFIK
525b	FBpp0072177|FBgn0003888|CG3401-PA|betaTub60D-PA	1.0000	FBpp0072177 type=protein; loc=2R:join(24306082..24306138,24310722..24310830,24310893..24311137,24311194..24312147); ID=FBpp0072177; name=betaTub60D-PA; parent=FBgn0003888,FBtr0072270; dbxref=FlyBase:FBpp0072177,FlyBase_Annotation_IDs:CG3401-PA,GB_protein:AAF47193.2,REFSEQ:NP_523842,GB_protein:AAF47193,FlyMine:FBpp0072177,modMine:FBpp0072177; MD5=faff26e0b4223b934baefc1ca16310b2; length=454; relea…	29.5	44	0.20	AILLDLEPGTMESVR+ALTVPELTQQMFDAK+EVDEQMLAVQNK+FPGQLNADLR+IMNTYSVVPSPK+ISEQFSAMFR+LAVNMVPFPR+LHFFMPGFAPLTSR+NSSYFVEWIPNNVK+VSVYYNEASAVTR+YLTVAAVFR
243	FBpp0080967|FBgn0032906|CG9273-PA|RPA2-PA FBpp0305226|FBgn0032906|CG9273-PB|RPA2-PB	1.0000	FBpp0080967 type=protein; loc=2L:complement(join(20926034..20926046,20925914..20925975,20925264..20925850,20925096..20925174)); ID=FBpp0080967; name=RPA2-PA; parent=FBgn0032906,FBtr0081438; dbxref=FlyBase:FBpp0080967,FlyBase_Annotation_IDs:CG9273-PA,GB_protein:AAF53948.2,REFSEQ:NP_610077,GB_protein:AAF53948,FlyMine:FBpp0080967,modMine:FBpp0080967; MD5=d6972c7219a694bce853a942108ea26d; length=246;…	53.7	44	0.59	APEVMVNNYVK+GEGIVPLVVK+GGAGAGAGASSGSGSIADFTASQSSAIVSGLEPK+IDAHYWLEEGDALK+IDAHYWLEEGDALKAPEVMVNNYVK+ITYTLEDHSGR+MNDSFGDFNATQTAPTGAASNQK+QQAVFQAIK+SNVSEEGISR+SNVSEEGISRK+YRAEDYQSK
525c	FBpp0310087|FBgn0003888|CG3401-PB|betaTub60D-PB	1.0000	FBpp0310087 type=protein; loc=2R:join(24306082..24306138,24310722..24310830,24310896..24311137,24311194..24312147); ID=FBpp0310087; name=betaTub60D-PB; parent=FBgn0003888,FBtr0343443; dbxref=GB_protein:AHN56630,REFSEQ:NP_001286835,FlyBase:FBpp0310087,FlyBase_Annotation_IDs:CG3401-PB; MD5=808c0718419ec38015f30f7cbf6600fb; length=453; release=r6.09; species=Dmel;	29.4	43	0.20	AILLDLEPGTMESVR+ALTVPELTQQMFDAK+EVDEQMLAVQNK+FPGQLNADLR+IMNTYSVVPSPK+ISEQFSAMFR+LAVNMVPFPR+LHFFMPGFAPLTSR+NSSYFVEWIPNNVK+VSVYYNEASVTR+YLTVAAVFR
499b	FBpp0073445|FBgn0001218|CG4147-PB|Hsc70-3-PB FBpp0073446|FBgn0001218|CG4147-PA|Hsc70-3-PA FBpp0073447|FBgn0001218|CG4147-PD|Hsc70-3-PD FBpp0073448|FBgn0001218|CG4147-PC|Hsc70-3-PC FBpp0311376|FBgn0001218|CG4147-PE|Hsc70-3-PE	1.0000	FBpp0073445 type=protein; loc=X:complement(join(11804897..11805021,11802613..11804458)); ID=FBpp0073445; name=Hsc70-3-PB; parent=FBgn0001218,FBtr0073608; dbxref=FlyBase:FBpp0073445,FlyBase_Annotation_IDs:CG4147-PB,GB_protein:AAN09299.1,REFSEQ:NP_511132,GB_protein:AAN09299,FlyMine:FBpp0073445,modMine:FBpp0073445; MD5=90cfc2d2c129e8a211bff4d9b740fb53; length=656; release=r6.09; species=Dmel;;FBpp00…	39.3	40	0.46	DAGVIAGLQVMR+DLEAIVQPVIAK+DVHEIVLVGGSTR+ETAEAYLGK+FEELNLDLFR+IINEPTAAAIAYGLDK+IINEPTAAAIAYGLDKK+ITPSYVAFTADGER+LTPEDIDR+LYQGAGGAPPPEGGDDADLKDEL+MKETAEAYLGK+NELESYAYSLK+NQLTTNPENTVFDAK+NQLTTNPENTVFDAKR+NSKPHISVDTSQGAK+NTVIPTKK+SQVFSTASDNQHTVTIQVYEGERPMTK+VEIIANDQGNR+VESRNELESYAYSLK+VFAPEEISAMVLGK+VTHAVVTVPAYFNDAQR+WLEQNPDADPEEYKK
568b	FBpp0301122|FBgn0263391|CG43443-PQ|hts-PQ FBpp0301123|FBgn0263391|CG43443-PR|hts-PR	1.0000	FBpp0301122 type=protein; loc=2R:complement(join(19411160..19411255,19410590..19411073,19409805..19410516,19409620..19409743,19408483..19408593,19408124..19408418,19407975..19408055,19407841..19407912,19406020..19406088,19399026..19399093,19398692..19398799)); ID=FBpp0301122; name=hts-PQ; parent=FBgn0263391,FBtr0309114; dbxref=FlyBase_Annotation_IDs:CG43443-PQ,FlyBase:FBpp0301122,REFSEQ:NP_001246…	0	39	0.24	FAAVAAAEDGAATAEK+FAAVAAAEDGAATAEKDAAEAVPK+IEDPLQFVPAGTNPR+ISAGPQSHILEGVTWDEASR+KYPQSEPETEHQVIEIQTQQAPVPR+LKDATVSQAGDHVVMMGAASK+LLPVGLDNLVLIPEESR+LLPVGLDNLVLIPEESRK+QAEVVLSDATLSFINGER+RVEAIMGSK+SVHGEYTDTDFSESEAVLQAGTK+TGLLPLTK+VDMQGQIVEQGTTNFGGNK+VEVLETGTPDPK+VEVLETGTPDPKK+VGGAEFEALMR+WLNSPNVYQK+WVAEGSPTHSTPVR
568a	FBpp0301114|FBgn0263391|CG43443-PI|hts-PI FBpp0301117|FBgn0263391|CG43443-PL|hts-PL FBpp0301118|FBgn0263391|CG43443-PM|hts-PM	1.0000	FBpp0301114 type=protein; loc=2R:complement(join(19411160..19411255,19410590..19411073,19409805..19410516,19409620..19409743,19408483..19408593,19408124..19408418,19407975..19408055,19407841..19407912,19399026..19399093,19398692..19398805)); ID=FBpp0301114; name=hts-PI; parent=FBgn0263391,FBtr0309106; dbxref=FlyBase_Annotation_IDs:CG43443-PI,FlyBase:FBpp0301114,REFSEQ:NP_725886,GB_protein:AAF5756…	0	39	0.27	EFQDVSTDGSPK+FAAVAAAEDGAATAEK+FAAVAAAEDGAATAEKDAAEAVPK+IEDPLQFVPAGTNPR+ISAGPQSHILEGVTWDEASR+KYPQSEPETEHQVIEIQTQQAPVPR+LKDATVSQAGDHVVMMGAASK+LLPVGLDNLVLIPEESR+LLPVGLDNLVLIPEESRK+RVEAIMGSK+SVHGEYTDTDFSESEAVLQAGTK+TGLLPLTK+VDMQGQIVEQGTTNFGGNK+VEVLETGTPDPK+VEVLETGTPDPKK+VGGAEFEALMR+WLNSPNVYQK+WVAEGSPTHSTPVR
254	FBpp0081467|FBgn0000412|CG9745-PC|D1-PC FBpp0081468|FBgn0000412|CG9745-PA|D1-PA FBpp0290739|FBgn0000412|CG9745-PD|D1-PD	1.0000	FBpp0081467 type=protein; loc=3R:complement(join(9239490..9239904,9238519..9239171)); ID=FBpp0081467; name=D1-PC; parent=FBgn0000412,FBtr0081987; dbxref=FlyBase:FBpp0081467,FlyBase_Annotation_IDs:CG9745-PC,GB_protein:AAN13412.1,REFSEQ:NP_731320,GB_protein:AAN13412; MD5=27491c3a75fdf5c1c8fa3e7977520c6b; length=355; release=r6.09; species=Dmel;;FBpp0081468 type=protein; loc=3R:complement(join(92394…	47.3	39	0.48	ANAAPVEKHEDNDDDQDDENSGEEEHSSPEK+AVESNGDGEPQVPK+ESNDEDRAVDGTPTK+ESNDEDRAVDGTPTKGDGLK+IQNDEDPEDEGEEDGDGDGSGAELANNSSPSPTK+NIDDDADDADSADQGQHNSK+NIDDDADDADSADQGQHNSKK+RPVGRPSAGSVNLNISR+SGSGGSTGYVPTGRPR+SSTAAVAAISPGIK+SSTAAVAAISPGIKK
564a	FBpp0293740|FBgn0260442|CG6831-PB|rhea-PB FBpp0305317|FBgn0260442|CG6831-PE|rhea-PE FBpp0305318|FBgn0260442|CG6831-PF|rhea-PF FBpp0305319|FBgn0260442|CG6831-PG|rhea-PG	1.0000	FBpp0293740 type=protein; loc=3L:join(8561482..8561617,8561687..8562085,8562145..8562336,8562396..8562474,8562533..8563036,8563100..8563188,8563546..8563634,8563979..8564095,8564157..8568744,8568811..8569001,8570968..8571084,8571146..8571661,8572018..8572677,8572898..8573472,8573531..8573789); ID=FBpp0293740; name=rhea-PB; parent=FBgn0260442,FBtr0305210; dbxref=REFSEQ:NP_001246674,GB_protein:AFH0…	0	37	0.48	ALLGYISAGQDVLIR+ALQPTVTDIPSATQLSK+AMEATVEAISQEIR+APIQELGSDLR+AVAAGTSNLQADIVSAANLGR+AVANTTAALVLR+DHFGIEGDEGSTMVEESVAPSK+DTALALGDFTR+EAIQELQQTVEK+ELPTYGVTFFLVK+EQGIDEAETVLLR+GIMGASAALVR+GVGTEEMLISTAK+GVIDGVVEMVK+HVDLSEIDAK+ISIVDQGSER+ISSVNLTEPQR+LVDPLLEAVK+NAQGFTTDESDTEYAYR+QVATATSDLVQDIK+SGYYGSSEMPSSPSYLSGGQQQK+SIAADPGQPNAK+SINDPSMQDLK+SVVESAITLVQSAK+TLEAGTAVGESYR+TLNSSPPAVPK+TLQGASNPEALTQAGR+VAQV…
80	FBpp0073781|FBgn0030612|CG5599-PA|CG5599-PA	1.0000	FBpp0073781 type=protein; loc=X:join(15086227..15086298,15086803..15087486,15087553..15087951,15088015..15088248); ID=FBpp0073781; name=CG5599-PA; parent=FBgn0030612,FBtr0073964; dbxref=FlyBase:FBpp0073781,FlyBase_Annotation_IDs:CG5599-PA,GB_protein:AAF48423.1,REFSEQ:NP_573000,GB_protein:AAF48423,FlyMine:FBpp0073781,modMine:FBpp0073781; MD5=9a4306132d6f7690e2f99c8069017799; length=462; release=r6…	0	36	0.49	AYVMSVSWSADHR+DLNALVER+EHQLDLAK+FNDKDEVVK+GAHNISVAIDTPQGLVVPNIK+NQLQLVAK+QSAEASATPTEGR+QYLENPALFLLH+SMTESLK+TIIEIAK+TPSAAPSGAASVSVPADR+TPSAAPSGAASVSVPADRVEVLK+TVSFNLSDIGEGIR+VIDGVTMASFSNVWK+VIIPATPSVR+YPIVNSSLDLASESLVFK
511a	FBpp0084020|FBgn0011225|CG5695-PB|jar-PB FBpp0290581|FBgn0011225|CG5695-PG|jar-PG FBpp0290582|FBgn0011225|CG5695-PH|jar-PH FBpp0290584|FBgn0011225|CG5695-PJ|jar-PJ FBpp0290585|FBgn0011225|CG5695-PK|jar-PK FBpp0306894|FBgn0011225|CG5695-PL|jar-PL FBpp0306895|FBgn0011225|CG5695-PM|jar-PM FBpp0311443|FBgn0011225|CG5695-PN|jar-PN	1.0000	FBpp0084020 type=protein; loc=3R:complement(join(24259055..24259241,24258385..24258458,24258196..24258325,24257971..24258132,24257648..24257910,24257177..24257583,24256360..24257104,24255869..24256301,24255562..24255803,24255285..24255505,24254994..24255224,24254634..24254678,24254004..24254124,24253828..24253945,24253663..24253764,24253318..24253598)); ID=FBpp0084020; name=jar-PB; parent=FBgn001…	0	36	0.46	AALALQEQLEK+DAAEGYIQGR+EEIISGVNDIYR+EFEVTPTDR+FFNDNILK+GAEILEHEFNR+GKLNFISVGSK+ILDANPVLEAFGNAK+IQEALEAER+KIQEALEAER+LANESNGQVEDSPPVIR+LGLSDTEK+LNFISVGSK+LSQSIIVSGESGAGK+LSQSIIVSGESGAGKTESTK+LTVDLNTK+MGREEIISGVNDIYR+MLEDTQLVWVR+NLGAAKPNGPAAAMQK+QFEGSLALAQLK+QPPLVQPIQEIVTAQHR+SDPENMLAIVAK+SLGELPPHVFAIADK+SVLPPELVSLPAR+TEQLIPGSQK+TIEIASGLK+VLFADLYSMYK
184	FBpp0078733|FBgn0002525|CG6944-PA|Lam-PA FBpp0297901|FBgn0002525|CG6944-PB|Lam-PB FBpp0297902|FBgn0002525|CG6944-PC|Lam-PC FBpp0312110|FBgn0002525|CG6944-PD|Lam-PD	1.0000	FBpp0078733 type=protein; loc=2L:join(5543332..5543794,5544038..5544741,5544807..5545508); ID=FBpp0078733; name=Lam-PA; parent=FBgn0002525,FBtr0079100; dbxref=FlyBase:FBpp0078733,FlyBase_Annotation_IDs:CG6944-PA,GB_protein:AAF52262.1,REFSEQ:NP_476616,GB_protein:AAF52262,FlyMine:FBpp0078733,modMine:FBpp0078733; MD5=3c317e8fc67e7c24cc1bba84fa2623e5; length=622; release=r6.09; species=Dmel;;FBpp0297…	48.2	36	0.44	AGTATPQPGNTSTPRPPSAGPQPPPPSTHSQTASSPLSPTR+AQYEEQMQINRDEIQSLYEDK+AVVDESEDHSVADYYVSASAK+GSEEVAIGGWQLQR+HGQEIDLLEK+IDALNANINELEQANADLNAR+IEPNGVITVWSADTK+LATYIDR+LNITPATNTATVQSFSQSLR+LREEMTQQLK+LTIEVQTTR+LWEENEELK+LWEENEELKNK+NIFEAELLETR+NIFEAELLETRR+NLEQETLSR+QSLQELR+SVTAVDGNEQLYHQQGDPQQSNEK+TILLNSEGEAVANLDR+VAEKVELQNLNDR+VDLENTIQSLR+VELQNLNDR+WVSADNTR
296	FBpp0083802|FBgn0002622|CG6779-PA|RpS3-PA FBpp0312066|FBgn0002622|CG6779-PB|RpS3-PB	1.0000	FBpp0083802 type=protein; loc=3R:join(23358855..23358890,23359154..23359858); ID=FBpp0083802; name=RpS3-PA; parent=FBgn0002622,FBtr0084410; dbxref=FlyBase:FBpp0083802,FlyBase_Annotation_IDs:CG6779-PA,GB_protein:AAF56129.1,REFSEQ:NP_476632,GB_protein:AAF56129,FlyMine:FBpp0083802,modMine:FBpp0083802; MD5=afce2f20264890e9f016128a095a23e6; length=246; release=r6.09; species=Dmel;;FBpp0312066 type=pro…	49.6	33	0.44	AELNEFLTR+ELAEDGYSGVEVR+ELTAMVQK+FVSDGIFK+IELYAEK+IPPPSKPLDDLSEAK+IRELTAMVQK+IYETPETEYK+IYETPETEYKIPPPSKPLDDLSEAK+KFVSDGIFK+KPLPDNVSVVEPK+KPLPDNVSVVEPKEEK+LTGGLAVR+TEIIIMATK+TQQVLGEK+VMLPYDPK
282	FBpp0082729|FBgn0010438|CG4337-PA|mtSSB-PA	1.0000	FBpp0082729 type=protein; loc=3R:complement(join(16205216..16205236,16205061..16205148,16204894..16205002,16204314..16204536)); ID=FBpp0082729; name=mtSSB-PA; parent=FBgn0010438,FBtr0083277; dbxref=FlyBase:FBpp0082729,FlyBase_Annotation_IDs:CG4337-PA,GB_protein:AAF55287.2,REFSEQ:NP_536744,GB_protein:AAF55287; MD5=fd2b7a04f19aa1a738316f13e4cf635c; length=146; release=r6.09; species=Dmel;	0	33	0.41	DTVLEYLK+DTVLEYLKK+GSQEHPVVTFSVATHTNYK+ITYGEITDQQGNQK+TSTSIIADDVLFFR+TSTSIIADDVLFFRDANN+TVNTVTILGR+VGADPQLR+VVVFKPNLR+YENGDWAQR
542a	FBpp0088250|FBgn0010217|CG11154-PA|ATPsynbeta-PA FBpp0305828|FBgn0010217|CG11154-PC|ATPsynbeta-PC FBpp0311086|FBgn0010217|CG11154-PD|ATPsynbeta-PD	1.0000	FBpp0088250 type=protein; loc=4:join(1031890..1031953,1032907..1033218,1033272..1034413); ID=FBpp0088250; name=ATPsynbeta-PA; parent=FBgn0010217,FBtr0089186; dbxref=FlyBase:FBpp0088250,FlyBase_Annotation_IDs:CG11154-PA,GB_protein:AAF59391.1,REFSEQ:NP_726631,GB_protein:AAF59391,FlyMine:FBpp0088250,modMine:FBpp0088250; MD5=0f33e3078353582da35dbfb8cdb4639d; length=505; release=r6.09; species=Dmel;;F…	0	32	0.42	AIAELGIYPAVDPLDSTSR+FLSQPFQVAEVFTGHAGK+FTQAGSEVSALLGR+IGLFGGAGVGK+IINVIGEPIDER+IINVIGEPIDERGPIDTDK+IPSAVGYQPTLATDMGSMQER+IPVGAETLGR+LVLEVAQHLGENTVR+LVPLEQTIK+TIAMDGTEGLVR+TVLIMELINNVAK+VALTGLTVAEYFR+VALVYGQMNEPPGAR+VLDTGYPIR+VLDTGYPIRIPVGAETLGR+VVDLLAPYAK
383	FBpp0087704|FBgn0086656|CG8055-PA|shrb-PA	1.0000	FBpp0087704 type=protein; loc=2R:complement(join(9143620..9143797,9143059..9143236,9142717..9143000,9142615..9142655)); ID=FBpp0087704; name=shrb-PA; parent=FBgn0086656,FBtr0088623; dbxref=FlyBase:FBpp0087704,FlyBase_Annotation_IDs:CG8055-PA,GB_protein:AAF58977.2,REFSEQ:NP_610462,GB_protein:AAF58977,FlyMine:FBpp0087704,modMine:FBpp0087704; MD5=99a6da738faeb6a43409910b700b35da; length=226; release…	68.1	32	0.43	ATTTTAVEDDDDPDMK+EALESANTNTAVLTTMK+EIIGIPEPTPTLPEAPTEDLPEK+EISDAISNPVAFGADLDDEDLER+ELDELEQENFDK+EVAPTTGEAIQK+IEDELNIAR+KATTTTAVEDDDDPDMK+KEVAPTTGEAIQK+QLQQIDGTLSTIEMQR+VALQALKK+VHDMMDDIAEQQDVAR
567a	FBpp0298302|FBgn0263108|CG11494-PA|BtbVII-PA FBpp0298303|FBgn0263108|CG11494-PB|BtbVII-PB FBpp0298305|FBgn0263108|CG43365-PD|BtbVII-PD FBpp0298306|FBgn0263108|CG43365-PE|BtbVII-PE FBpp0303181|FBgn0263108|CG43365-PG|BtbVII-PG FBpp0303182|FBgn0263108|CG43365-PH|BtbVII-PH FBpp0304406|FBgn0263108|CG43365-PI|BtbVII-PI	1.0000	FBpp0298302 type=protein; loc=3L:join(3149983..3150153,3150215..3150842,3150928..3151172,3151264..3151372,3152455..3153533); ID=FBpp0298302; name=BtbVII-PA; parent=FBgn0263108,FBtr0307301; dbxref=REFSEQ:NP_001246590,GB_protein:AFH04261,FlyBase:FBpp0298302,FlyBase:FBpp0072888,FlyBase_Annotation_IDs:CG11494-PA,FlyBase_Annotation_IDs:CG43365-PA; MD5=be722b2a6e1de3770e36d1223d64d592; length=743; rele…	0	31	0.41	DVQYDDLK+GLAEMPTDPANLTK+GYPVSRPSIK+HPIVILK+IKGLAEMPTDPANLTK+LYGVNNR+RSVNPQGDENFIR+RTPSPLSAGTSPATR+SVNPQGDENFIR+TLWLEYK+TPSPLSAGTSPATR+YMDSPGNVHSMTR
545a	FBpp0088478|FBgn0014141|CG3937-PA|cher-PA FBpp0288453|FBgn0014141|CG3937-PG|cher-PG FBpp0292427|FBgn0014141|CG3937-PI|cher-PI FBpp0308014|FBgn0014141|CG3937-PL|cher-PL FBpp0308015|FBgn0014141|CG3937-PM|cher-PM FBpp0308016|FBgn0014141|CG3937-PN|cher-PN	1.0000	FBpp0088478 type=protein; loc=3R:complement(join(17116941..17117226,17110610..17110754,17110214..17110549,17108748..17108839,17107399..17108691,17106954..17107340,17105009..17105813,17104457..17104909,17104256..17104391,17101352..17101432,17100988..17101078,17094609..17094749,17094376..17094545,17092287..17094318,17092040..17092224)); ID=FBpp0088478; name=cher-PA; parent=FBgn0014141,FBtr0089471; …	0	29	0.37	AGSEIVDIDVIEK+AYGPGIEPIGPVVGAPANFTVETFSAGK+DVADPAAVHASGNGLDEVK+EAGGGSLAISVEGPSK+EIGEHLVSVK+GAGNGGLSLAIEGPSEAK+GASAGGLTMAVEGPSK+IPDLPINNFTNDWTTGK+IYTEGAGEGEPEVR+LENVSVALK+MPTGNIGISFTPR+NAGFGGLSVSIEGPSK+NGVTINQPTSFTVDPSK+SINNLETDLSDGLR+SPFIAQILPR+TPASLPAEFEIDTK+VDKPVIQDNRDGTVSVK+VIGPGGMNQNVMQSK+VLVEETVDPSK+VYGPGIEHGQVR+VYVGVPVDAAK+YNGEPVQGSPFK
37	FBpp0071808|FBgn0010078|CG3661-PA|RpL23-PA	1.0000	FBpp0071808 type=protein; loc=2R:join(22854517..22854529,22854647..22854858,22855445..22855642); ID=FBpp0071808; name=RpL23-PA; parent=FBgn0010078,FBtr0071897; dbxref=GB_protein:AAF46914.1,FlyBase:FBpp0071808,FlyBase_Annotation_IDs:CG3661-PA,REFSEQ:NP_523813,GB_protein:AAF46914,FlyMine:FBpp0071808,modMine:FBpp0071808; MD5=91472336627593eb0a972b29a50a5e93; length=140; release=r6.09; species=Dmel;	0	28	0.38	GSAITGPVAK+KVMPAVVIR+LNRLPAAGVGDMFVATVK+LPAAGVGDMFVATVK+NLYVIAVHGIR+VMPAVVIR
333	FBpp0085265|FBgn0000559|CG2238-PA|EF2-PA FBpp0085266|FBgn0000559|CG2238-PC|EF2-PC FBpp0305182|FBgn0000559|CG2238-PD|EF2-PD	1.0000	FBpp0085265 type=protein; loc=2L:complement(join(21682039..21682041,21681344..21681558,21680757..21681284,21679484..21680180,21678311..21679402)); ID=FBpp0085265; name=EF2-PA; parent=FBgn0000559,FBtr0085911; dbxref=GB_protein:AAF57226.2,FlyBase:FBpp0085265,FlyBase_Annotation_IDs:CG2238-PA,REFSEQ:NP_525105,GB_protein:AAF57226,FlyMine:FBpp0085265,modMine:FBpp0085265; MD5=cb0f7ba7258fdf523fe8177c095…	30.0	28	0.37	ALPMPDGLPEDIDNGDVSAKDEFK+AYLPVNESFGFTADLR+EEIGTLLEK+EGILADENLR+FSVSPVVR+GGGQIIPTTR+GHVFEENQVVGTPMFVVK+GSVGFGSGLHGWAFTLK+IMGPNYTPGK+IMGPNYTPGKKEDLYEK+IVENVNVIIATYNDDGGPMGEVR+MEMLYEGPHDDEAAIAVK+NMSVIAHVDHGK+SDPVVSYR+STAISMYFEVEEK+STLTDSLVSK+SVQYLNEIK+TGTITTFK+VFDAIMNYK+YDYDVTEAR+YLSEKYDYDVTEAR
525d	FBpp0289838|FBgn0003890|CG4869-PB|betaTub97EF-PB FBpp0306927|FBgn0003890|CG4869-PC|betaTub97EF-PC	1.0000	FBpp0289838 type=protein; loc=3R:complement(join(27988099..27988155,27974108..27974342,27972921..27973150,27969660..27969827,27968927..27969191,27967269..27967591,27967106..27967201)); ID=FBpp0289838; name=betaTub97EF-PB; parent=FBgn0003890,FBtr0300611; dbxref=REFSEQ:NP_001163753,GB_protein:ACZ95047,FlyBase:FBpp0289838,FlyBase_Annotation_IDs:CG4869-PB,FlyMine:FBpp0289838,modMine:FBpp0289838; MD5=…	22.1	27	0.15	AVLIDLEPGTMDSVR+EVDTQMYNVQSK+FPGQLNADLR+IMNSFSVVPSPK+ISEQFTAMFR+LAVNMVPFPR+MSATFIGNSTAIQEIFK+MSATFIGNSTAIQEIFKR+NSSYFVEWIPNNVK
191	FBpp0079157|FBgn0031977|CG7380-PA|baf-PA FBpp0305308|FBgn0031977|CG7380-PB|baf-PB	1.0000	FBpp0079157 type=protein; loc=2L:join(8029608..8029733,8029816..8029962); ID=FBpp0079157; name=baf-PA; parent=FBgn0031977,FBtr0079535; dbxref=FlyBase:FBpp0079157,FlyBase_Annotation_IDs:CG7380-PA,GB_protein:AAF52592.1,REFSEQ:NP_609176,GB_protein:AAF52592,FlyMine:FBpp0079157,modMine:FBpp0079157; MD5=15c09e792367a1c7bc3561798c183f28; length=90; release=r6.09; species=Dmel;;FBpp0305308 type=protein; …	62.2	27	0.36	KDEELFKDWMK+LKDAGFDMAYTVLGQYLVLK+NFVAEPMGNK+NFVAEPMGNKSVTELAGIGETLGGR+SVTELAGIGETLGGR
74	FBpp0073380|FBgn0266421|CG15220-PA|RPA3-PA FBpp0310183|FBgn0266421|CG15220-PB|RPA3-PB	1.0000	FBpp0073380 type=protein; loc=X:complement(join(11615518..11615754,11615345..11615446)); ID=FBpp0073380; name=RPA3-PA; parent=FBgn0266421,FBtr0073535; dbxref=FlyBase:FBpp0073380,FlyBase_Annotation_IDs:CG15220-PA,GB_protein:AAF48070.1,REFSEQ:NP_572737,GB_protein:AAF48070,FlyMine:FBpp0073380,modMine:FBpp0073380; MD5=62f468dae64432236a7dd95d7cce3b32; length=112; release=r6.09; species=Dmel;;FBpp0310…	0	26	0.34	DGYNGLSHLINNVK+EVIEFGGENIDFDK+QFSGQTVSIMVR+SIINGGMLK+VESVAGSTLLASSTDNHK
505a	FBpp0083355|FBgn0038805|CG4217-PA|TFAM-PA	1.0000	FBpp0083355 type=protein; loc=3R:complement(join(20576806..20576873,20576146..20576724,20575495..20575621)); ID=FBpp0083355; name=TFAM-PA; parent=FBgn0038805,FBtr0083948; dbxref=FlyBase:FBpp0083355,FlyBase_Annotation_IDs:CG4217-PA,GB_protein:AAN14356.1,REFSEQ:NP_524415,GB_protein:AAN14356,FlyMine:FBpp0083355,modMine:FBpp0083355; MD5=4948e7aec011afc2479e72891251ff0e; length=257; release=r6.09; spe…	59.1	26	0.35	AANPQITTVEVVR+AISVWEEK+DQQIYVEER+HGNLIDPPEPKPR+INTPQGDKQTYR+KPLTPYFR+LGHIDVVR+LSDSEKEVYMQESR+NWSDADAQLK+QLKQDLVDAK+TKYDATLTEEQR+TKYDATLTEEQRAEIK+TLEEQLGLPPRPK+VRPLAAASISNTPAVPSK+YDATLTEEQR
98	FBpp0074519|FBgn0031057|CG14224-PA|Ubqn-PA FBpp0309477|FBgn0031057|CG14224-PB|Ubqn-PB	1.0000	FBpp0074519 type=protein; loc=X:join(19684001..19684096,19684440..19685910,19685990..19686066); ID=FBpp0074519; name=Ubqn-PA; parent=FBgn0031057,FBtr0074750; dbxref=FlyBase:FBpp0074519,FlyBase_Annotation_IDs:CG14224-PA,GB_protein:AAF49003.1,REFSEQ:NP_608344,GB_protein:AAF49003,FlyMine:FBpp0074519,modMine:FBpp0074519; MD5=3897ea93189b34cb09c0452404194680; length=547; release=r6.09; species=Dmel;;F…	0	25	0.32	AMSNLESVPGGYSALQR+DIQEPMMNAATESFGR+FEAEPEQLVLIFAGK+LLSLNQLSLS+LLSSSPLMSNNPALQEQVR+MQNELLNNGDMLR+NPEISHMLNNPDLLR+NPSMLQELMR+SLLQQMADNPAMMQNLLNAPYTR+TVEVDEDSGIKDFK+YQSQLEQLNAMGFVNR
489a	FBpp0081062|FBgn0003885|CG2512-PA|alphaTub84D-PA FBpp0081153|FBgn0003884|CG1913-PA|alphaTub84B-PA	1.0000	FBpp0081062 type=protein; loc=3R:7531259..7532611; ID=FBpp0081062; name=alphaTub84D-PA; parent=FBgn0003885,FBtr0081538; dbxref=FlyBase:FBpp0081062,FlyBase_Annotation_IDs:CG2512-PA,GB_protein:AAF54007.1,REFSEQ:NP_524264,GB_protein:AAF54007,FlyMine:FBpp0081062,modMine:FBpp0081062; MD5=019098f12132864ff22b77f0b7ff682e; length=450; release=r6.09; species=Dmel;;FBpp0081153 type=protein; loc=3R:join(70…	31.6	25	0.31	AVFVDLEPTVVDEVR+DVNAAIATIK+EIVDLVLDR+FDLMYAK+IHFPLVTYAPVISAEK+LDHKFDLMYAK+LSVDYGKK+NLDIERPTYTNLNR+QLFHPEQLITGK+QLFHPEQLITGKEDAANNYAR+TVGGGDDSFNTFFSETGAGK+VGINYQPPTVVPGGDLAK
441a	FBpp0073277|FBgn0003360|CG16944-PA|sesB-PA FBpp0073278|FBgn0003360|CG16944-PC|sesB-PC FBpp0073279|FBgn0003360|CG16944-PB|sesB-PB FBpp0073280|FBgn0003360|CG16944-PD|sesB-PD FBpp0312078|FBgn0003360|CG16944-PE|sesB-PE	1.0000	FBpp0073277 type=protein; loc=X:complement(join(10782380..10782676,10782173..10782300,10781621..10782095)); ID=FBpp0073277; name=sesB-PA; parent=FBgn0003360,FBtr0073421; dbxref=FlyBase:FBpp0073277,FlyBase_Annotation_IDs:CG16944-PA,GB_protein:AAG22341.1,REFSEQ:NP_511109,GB_protein:AAG22341,FlyMine:FBpp0073277,modMine:FBpp0073277; MD5=c2c1ad011a3bcdf20b09b6b6d65bec98; length=299; release=r6.09; spe…	38.5	25	0.32	AAYFGFYDTAR+DFAAGGISAAVSK+DFDAVGFVK+EQGFSSFWR+GAFSNILR+GMLPDPK+IFKSDGIVGLYR+KATEVIYK+QEGTGAFFK+QVFLGGVDK+QVFLGGVDKNTQFWR+SDGIVGLYR+YFPTQALNFAFK+YFPTQALNFAFKDK
58	FBpp0072693|FBgn0025725|CG7961-PB|alphaCOP-PB FBpp0072694|FBgn0025725|CG7961-PA|alphaCOP-PA	1.0000	FBpp0072693 type=protein; loc=3L:complement(join(1644012..1644957,1641197..1643955)); ID=FBpp0072693; name=alphaCOP-PB; parent=FBgn0025725,FBtr0072811; dbxref=FlyBase:FBpp0072693,FlyBase_Annotation_IDs:CG7961-PB,GB_protein:AAF47535.1,REFSEQ:NP_728648,GB_protein:AAF47535; MD5=66c92cebeb44706586c8d2870900e903; length=1234; release=r6.09; species=Dmel;;FBpp0072694 type=protein; loc=3L:complement(joi…	0	24	0.30	DVSAQYQGALLLGDVK+GFFEGAMVTR+GHPGATDLFGQADAVVK+GLSPAQQWANNSPLVLDHVK+GVNWASFHPTLPLIVSGADDR+ISNLQFR+KDVSAQYQGALLLGDVK+LDAAEAQQLLR+LLHDQLGVVNFQPFK+LQAGYQLTTSGK+LQPVHQILTLR+LVGQSIIAYLQQK+LVSVGSIK+QDLILSNGEDR+SSGITAIWVAR+TALNMFFK+TSYTANPNLQSLSGYPLR+VLHIDPTEYK+VWDISGLR
281	FBpp0082728|FBgn0040237|CG6815-PA|bor-PA FBpp0297140|FBgn0040237|CG6815-PB|bor-PB	1.0000	FBpp0082728 type=protein; loc=3R:complement(join(16263730..16263952,16263147..16263621,16262262..16263086,16261991..16262189,16261834..16261926)); ID=FBpp0082728; name=bor-PA; parent=FBgn0040237,FBtr0083276; dbxref=FlyBase:FBpp0082728,FlyBase_Annotation_IDs:CG6815-PA,GB_protein:AAF55289.2,REFSEQ:NP_524996,GB_protein:AAF55289,FlyMine:FBpp0082728,modMine:FBpp0082728; MD5=9550e905085694c6b773f07bdce…	32.1	24	0.32	AALNAFLYR+AKPTDALQGVVLNPK+AQYQDQLSR+FAFLDALK+FDSSALER+FKLDTFDYGK+IGKPTLVGETSR+LAEHSGMDFAIMTGGDVAPMGK+LDTFDYGK+LRDIAIATK+LYFDKYVLQPAAAGAK+MAWLSDQER+NRQQPQPDQTAGFSEGGGAADPEGR+QQPQPDQTAGFSEGGGAADPEGR+SITGTAAPPLTLTAK+VKEYEAHIEQAK+YEDQLLQQQR+YVEARIGKPTLVGETSRFAFLDALK+YVLQPAAAGAK
211	FBpp0079625|FBgn0086347|CG7438-PA|Myo31DF-PA FBpp0079626|FBgn0086347|CG7438-PB|Myo31DF-PB FBpp0293078|FBgn0086347|CG7438-PC|Myo31DF-PC	1.0000	FBpp0079625 type=protein; loc=2L:complement(join(10505926..10506014,10497853..10498155,10496629..10496848,10494879..10495104,10494428..10494811,10494288..10494367,10492789..10494195,10492557..10492714,10492331..10492499)); ID=FBpp0079625; name=Myo31DF-PA; parent=FBgn0086347,FBtr0080035; dbxref=FlyBase:FBpp0079625,FlyBase_Annotation_IDs:CG7438-PA,GB_protein:AAF52966.1,REFSEQ:NP_523538,GB_protein:A…	27.1	24	0.27	ADPVGGIITNYLLEK+AFIVSDSTIHK+EAGVQDFVLLDQVSMEK+EGIEWTNIEYFNNK+ELFENAPHLFAIADSAYR+ITHYAGDVIYNINGFIEK+LHRMFDFWRANMILHK+LLQVTETELSTALTK+LQIIAATALAGR+NKDTLYQDFKR+NVLIQSNAILETFGNAK+QMNIYGPETIR+SIQWPQPPLAGR+TLGFSTDEVQTIWR+VIAAGGNVMQK+VKNVLIQSNAILETFGNAK+VTDDTLLGAMDK+WVGDYLANSQENSGYEAYNGSIK+YIAAVTNAQGQNEIER+YLGLLENLR
517a	FBpp0085187|FBgn0003870|CG1856-PF|ttk-PF FBpp0085189|FBgn0003870|CG1856-PC|ttk-PC FBpp0085191|FBgn0003870|CG1856-PD|ttk-PD FBpp0292320|FBgn0003870|CG1856-PH|ttk-PH	1.0000	FBpp0085187 type=protein; loc=3R:join(31727291..31727434,31727622..31728254,31728392..31728479,31729632..31730698); ID=FBpp0085187; name=ttk-PF; parent=FBgn0003870,FBtr0085826; dbxref=FlyBase:FBpp0085187,FlyBase_Annotation_IDs:CG1856-PF,GB_protein:AAN14283.1,REFSEQ:NP_733447,GB_protein:AAN14283; MD5=fdad7181736a5c101ed839f4eb38fe42; length=643; release=r6.09; species=Dmel;;FBpp0085189 type=protei…	29.2	23	0.32	AAGLSGSTPNLSAGLGTPSVK+GLTEVNDDKPSPAAAAAGAGATGSESTATTPQLQR+HPIVILK+HQVETAAAAAASGIK+IKGLTEVNDDKPSPAAAAAGAGATGSESTATTPQLQR+IQPYLVPQR+LNIIGMAAGGAQVK+LNLSSNVGEGEAEGSVR+QQAFLIAAQR+SLLDFMYR+TKLNLSSNVGEGEAEGSVR+VNAASTPLVSPAGSFSTATVKPR+YNPLTDNSSPTQDHTDGSHLNEQAR
359	FBpp0086694|FBgn0001220|CG8542-PA|Hsc70-5-PA FBpp0308990|FBgn0001220|CG8542-PB|Hsc70-5-PB	1.0000	FBpp0086694 type=protein; loc=2R:complement(join(14255834..14255923,14255669..14255715,14254829..14255407,14253553..14254657,14253352..14253492,14253190..14253288)); ID=FBpp0086694; name=Hsc70-5-PA; parent=FBgn0001220,FBtr0087568; dbxref=FlyBase:FBpp0086694,FlyBase_Annotation_IDs:CG8542-PA,GB_protein:AAF58270.1,REFSEQ:NP_523741,GB_protein:AAF58270,FlyMine:FBpp0086694,modMine:FBpp0086694; MD5=453b…	32.1	23	0.32	ASNGDAWVSSTDGK+ATSSLQQSSLK+DAGQIAGLNVLR+ELIEIVNQGESIVHDTETK+ETADLEEVR+ETAEAYLNTPVK+LFELAYK+MKETAEAYLNTPVK+NAVVTVPAYFNDSQR+NTTIPTK+QAVTNSANTFYATK+QAVTNSANTFYATKR+SEIGEVLLVGGMTR+SQVFSTASDGQTQVEIK+TLLANKETADLEEVR+TTPSHVAFTK+VIENAEGAR+VINEPTAAALAYGMDK+VQSTVQELFGR+VYSPSQIGAFILMK
334	FBpp0085273|FBgn0022893|CG2207-PA|Df31-PA FBpp0085274|FBgn0022893|CG2207-PB|Df31-PB FBpp0099688|FBgn0022893|CG2207-PF|Df31-PF	1.0000	FBpp0085273 type=protein; loc=2L:complement(join(21629667..21629692,21627842..21628209,21627600..21627757)); ID=FBpp0085273; name=Df31-PA; parent=FBgn0022893,FBtr0085919; dbxref=FlyBase_Annotation_IDs:CG2207-PA,FlyBase:FBpp0085273,GB_protein:AAF57222.1,REFSEQ:NP_523614,GB_protein:AAF57222; MD5=8f7cfd40746a63c3fa185eba8c577a1a; length=183; release=r6.09; species=Dmel;;FBpp0085274 type=protein; loc…	0	23	0.29	ADEAVATPEK+ADEAVATPEKK+AKLDEASTKDEVQNGAEASEVAA+ASEPTVSFAADKDEK+ASITENGGAEEESVAK+ASITENGGAEEESVAKENGAADSSATEPTDAVDGEK+DAVAAEEVAAEK+DEVQNGAEASEVAA+ESSEAVLPAVENGSEEVTNGDSTDAPAIEAVK+ESSEAVLPAVENGSEEVTNGDSTDAPAIEAVKR+KDAVAAEEVAAEK+NETPVVEK+VAAEEVDAVK+VAAEEVDAVKK+VAAEEVDAVKKDAVAAEEVAAEK
319	FBpp0084761|FBgn0029176|CG11901-PB|Ef1gamma-PB FBpp0084762|FBgn0029176|CG11901-PA|Ef1gamma-PA FBpp0291632|FBgn0029176|CG11901-PC|Ef1gamma-PC	1.0000	FBpp0084761 type=protein; loc=3R:join(29220297..29220308,29220430..29220579,29220643..29221776); ID=FBpp0084761; name=Ef1gamma-PB; parent=FBgn0029176,FBtr0085392; dbxref=FlyBase:FBpp0084761,FlyBase_Annotation_IDs:CG11901-PB,GB_protein:AAN14165.1,REFSEQ:NP_733280,GB_protein:AAN14165,FlyMine:FBpp0084761,modMine:FBpp0084761; MD5=7a3335c94c68f5c5ed188081c655b1c3; length=431; release=r6.09; species=Dm…	0	23	0.32	AAEPAEELDAADEALAAEPK+ALIAAQYSGAQVK+ALVFDPK+GTFNFDDFKR+GTLYTYPENFR+KAAEPAEELDAADEALAAEPK+LQDATFLAGER+LVTQYFSWSGTDK+LVTQYFSWSGTDKDGR+QEAEAVLQQLNQK+SKDPFDALPK+WFVTILNQK
68	FBpp0073083|FBgn0011692|CG1258-PA|pav-PA	1.0000	FBpp0073083 type=protein; loc=3L:join(4242878..4242888,4242948..4243706,4243765..4244314,4244375..4244696,4244752..4245302,4245364..4245834); ID=FBpp0073083; name=pav-PA; parent=FBgn0011692,FBtr0073227; dbxref=FlyBase:FBpp0073083,FlyBase_Annotation_IDs:CG1258-PA,GB_protein:AAF47868.1,REFSEQ:NP_477025,GB_protein:AAF47868,FlyMine:FBpp0073083,modMine:FBpp0073083; MD5=188823d56b39a149172e19f9b832bb12…	0	21	0.27	AANPVPLGTIMQPYLK+EAGNINNSLMTLR+ENQLAASNGLAPK+FAEMTQEVQIAR+IAVNNLNELGIPEAK+IHESSIDVLNNTLSK+LTDLKELTAHGTTK+LVQAPTDSQGENVVQDR+LVSNILQSEDLPSLPR+NSLLFTYGVTGSGK+QNITVSQLSLVDLAGSER+SQSSENILNEKDR+TDIYATPR+VRPLQSDADLTSLR
492a	FBpp0081570|FBgn0051352|CG31352-PA|Unc-115a-PA FBpp0081572|FBgn0260463|CG31332-PC|Unc-115b-PC FBpp0081573|FBgn0260463|CG31332-PA|Unc-115b-PA FBpp0289791|FBgn0051352|CG31352-PB|Unc-115a-PB FBpp0289792|FBgn0051352|CG31352-PC|Unc-115a-PC FBpp0292158|FBgn0260463|CG31332-PE|Unc-115b-PE FBpp0310681|FBgn0051352|CG31352-PG|Unc-115a-PG	1.0000	FBpp0081570 type=protein; loc=3R:complement(join(9704945..9704948,9699051..9699361,9698318..9698989,9697908..9697964,9697208..9697761,9696966..9697139,9696600..9696739,9696422..9696507,9695587..9695653,9695282..9695523,9695110..9695223)); ID=FBpp0081570; name=Unc-115a-PA; parent=FBgn0051352,FBtr0082092; dbxref=GB_protein:AAF54427.3,FlyBase:FBpp0081570,FlyBase_Annotation_IDs:CG31352-PA,GB_protein:…	26.2	21	0.27	ALMGGDLPASSTYSGALSYHYPQAGLIR+EGQALVALDR+IERDDFPAPPYPYTDPER+IYTYSYLTDAPHYLR+LNSGIGSAIAK+LRYESPIGASPSR+NGFSSDFSYGGLGDK+QATGGGVSSPAPPAESPTR+SLGNAPSYNAIHSYR+SPGMNNEEPIELSHYPAAK+TPSASKEPLYK+TPSFNGSLYSSSR+TTTLPYIR+TVSPGLILR+VLVDAIR+YESPIGASPSR
44	FBpp0072120|FBgn0263006|CG3725-PG|SERCA-PG FBpp0072121|FBgn0263006|CG3725-PE|SERCA-PE FBpp0072122|FBgn0263006|CG3725-PB|SERCA-PB FBpp0072123|FBgn0263006|CG3725-PD|SERCA-PD FBpp0072124|FBgn0263006|CG3725-PA|SERCA-PA FBpp0072125|FBgn0263006|CG3725-PH|SERCA-PH FBpp0072126|FBgn0263006|CG3725-PC|SERCA-PC FBpp0072127|FBgn0263006|CG3725-PF|SERCA-PF FBpp0309946|FBgn0263006|CG3725-PI|SERCA-PI	1.0000	FBpp0072120 type=protein; loc=2R:complement(join(23932667..23932784,23932574..23932591,23932406..23932488,23930158..23932329,23929983..23930098,23929682..23929918,23929500..23929617,23929231..23929431)); ID=FBpp0072120; name=SERCA-PG; parent=FBgn0263006,FBtr0072211; dbxref=FlyBase:FBpp0072120,GB_protein:AAM68281.1,FlyBase_Annotation_IDs:CG3725-PG,REFSEQ:NP_726386,GB_protein:AAM68281; MD5=b5943523…	0	21	0.26	EFDDLSPTEQK+EFTLEFSR+EVFDSIVR+GAPEGVLER+GLTLDQIK+GVVIGTGLSTAIGK+IDQSILTGESVSVIK+IGVFAEDEDTTGK+ILALTGQYGTGR+KAEIGIAMGSGTAVAK+TEMSETEEIKTPLQQK+TVEQSLNFFGTDPER+VGEATETALIVLAEK+VIVITGDNK
425	sp|ALBU_BOVIN|	1.0000	sp ALBU_BOVIN	0	21	0.24	AEFVEVTK+DAFLGSFLYEYSR+FKDLGEEHFK+HLVDEPQNLIK+KVPQVSTPTLVEVSR+LGEYGFQNALIVR+LSQKFPK+LVNELTEFAK+LVTDLTK+QTALVELLK+TVMENFVAFVDK+VPQVSTPTLVEVSR+YLYEIAR
507b	FBpp0083478|FBgn0002781|CG32491-PT|mod(mdg4)-PT	1.0000	FBpp0083478 type=protein; loc=3R:join(complement(join(21376819..21377032,21376602..21376741,21375060..21375912,21361080..21361287); ID=FBpp0083478; name=mod(mdg4)-PT; parent=FBgn0002781,FBtr0084079; dbxref=FlyBase:FBpp0083478,FlyBase_Annotation_IDs:CG32491-PT,GB_protein:AAO41580.1,REFSEQ:NP_788698,GB_protein:AAO41580,FlyMine:FBpp0083478,modMine:FBpp0083478; MD5=158f8366ab44f46af267b6c83b67288a; l…	28.9	19	0.09	GLTDNDPAPQPPQESSPPPAAPHVQQQQIPAQR+LQAATLNEEASEPAVYASTTK+QDALPAFISTAESLQIK+QEEAEYIDLPMELPTK+SEPDYSEDHGDAAGDAEGTYVEDDTYGDMR+SSLTPASSSAGVK+SSLTPASSSAGVKR+YDDSYFTENEDAGNQTAANTSGGGVTATTSK+YKIETVDDGLGDEK
507a	FBpp0083472|FBgn0002781|CG32491-PN|mod(mdg4)-PN	1.0000	FBpp0083472 type=protein; loc=3R:complement(join(21376819..21377032,21376602..21376741,21375060..21375912,21372545..21373080)); ID=FBpp0083472; name=mod(mdg4)-PN; parent=FBgn0002781,FBtr0084073; dbxref=FlyBase:FBpp0083472,FlyBase_Annotation_IDs:CG32491-PN,GB_protein:AAN13875.1,REFSEQ:NP_732636,GB_protein:AAN13875,FlyMine:FBpp0083472,modMine:FBpp0083472; MD5=88d3e69bc794ed03c7dea72d04155df1; lengt…	29.3	19	0.09	GLTDNDPAPQPPQESSPPPAAPHVQQQQIPAQR+ISQYLGSSNIIVTAK+QDALPAFISTAESLQIK+QEEAEYIDLPMELPTK+SEPDYSEDHGDAAGDAEGTYVEDDTYGDMR+SSLTPASSSAGVK+SSLTPASSSAGVKR+YDDSYFTENEDAGNQTAANTSGGGVTATTSK+YKIETVDDGLGDEK
474a	FBpp0078478|FBgn0004913|CG1119-PA|Gnf1-PA	1.0000	FBpp0078478 type=protein; loc=3R:join(4906714..4906722,4906789..4908119,4908248..4909090,4909149..4909926); ID=FBpp0078478; name=Gnf1-PA; parent=FBgn0004913,FBtr0078837; dbxref=FlyBase:FBpp0078478,FlyBase_Annotation_IDs:CG1119-PA,GB_protein:AAF52082.1,REFSEQ:NP_524229,GB_protein:AAF52082,FlyMine:FBpp0078478,modMine:FBpp0078478; MD5=73af4364f717e3bfd5ea88033ca09fb1; length=986; release=r6.09; spec…	20.8	19	0.24	AALLSGPPGIGK+DGQEGVPAALDVMK+EIVGQAGAASNVTK+ELGFDAVEFNASDTR+EVMAYSYSAQAGIK+GGMQELIALIK+GIDSFFK+HVDPTELFGGETKR+LGPWEVVR+LLKDEVSTLLSNK+SLSGYFTGQGQAVSR+SPLDAVDGR+TASSEDDVVAATPEPIAK+VAATADALSLGDLVEK+VAATADALSLGDLVEKR+VEEIIAATNNDIR+YLVVGEEAGPK
392	FBpp0088303|FBgn0023213|CG10811-PA|eIF4G-PA FBpp0111817|FBgn0023213|CG10811-PB|eIF4G-PB FBpp0288389|FBgn0023213|CG10811-PC|eIF4G-PC	1.0000	FBpp0088303 type=protein; loc=4:complement(join(929822..929899,926011..926661,925768..925948,925575..925686,925083..925138,918903..921199,918536..918776,918324..918481,917275..917743,916867..917090,916121..916267,915837..916059,915617..915718,915492..915553)); ID=FBpp0088303; name=eIF4G-PA; parent=FBgn0023213,FBtr0089243; dbxref=FlyBase:FBpp0088303,FlyBase_Annotation_IDs:CG10811-PA,GB_protein:AAF…	0	19	0.23	AIDEPNFSVSYAR+AQSSVGSSNVNTGPLYR+ATEESMPPNQTHPNLLISDSSK+FDTLVEEIIK+FKDSQSVEKPTHQELSLR+GPPSTPNAPR+IPQQESVGLNNLTSTSSQGSESR+LQIIDPTTKK+NALLDKTEQEFTQNVSQSTAK+NEQLSAQYFGTLSSTTPGGSQGGSGK+NVSESIVAPITDETDDAGSTPISR+SLAVDSNKLEGLSK+SNTDNEFSDQVTSTNTPATVLSEGPIR+SVAPVAVFIEASETDLK+SVVSEIVDLSAASK+TLLSSSVQK+TNAPYIPIETTPISR
314	FBpp0084623|FBgn0039562|CG5520-PA|Gp93-PA	1.0000	FBpp0084623 type=protein; loc=3R:join(27948862..27948901,27948984..27949073,27949171..27949253,27949342..27950594,27950928..27951825); ID=FBpp0084623; name=Gp93-PA; parent=FBgn0039562,FBtr0085254; dbxref=FlyBase:FBpp0084623,FlyBase_Annotation_IDs:CG5520-PA,GB_protein:AAF56765.1,REFSEQ:NP_651601,GB_protein:AAF56765,FlyMine:FBpp0084623,modMine:FBpp0084623; MD5=abbe18951e5d4fc65b176fc302188ce1; leng…	16.4	19	0.20	EEEAIQLDGLNVAQLK+ELISNASDAIDK+ELISNASDAIDKIR+FTFQTEVNR+GVVDSDDLPLNVSR+LIINSLYR+LLALSNSK+QEHIYYIAGANR+TVEEEVPVEEEAKPEK+VQPSESFNR+WLNDVALKDQISK+YSQFINFPIR
304	FBpp0084340|FBgn0039402|CG14542-PA|Vps2-PA	1.0000	FBpp0084340 type=protein; loc=3R:join(26052917..26053229,26053290..26053747); ID=FBpp0084340; name=Vps2-PA; parent=FBgn0039402,FBtr0084967; dbxref=FlyBase:FBpp0084340,FlyBase_Annotation_IDs:CG14542-PA,GB_protein:AAF56559.1,REFSEQ:NP_651455,GB_protein:AAF56559,FlyMine:FBpp0084340,modMine:FBpp0084340; MD5=456132bde875dcbce422a0288c5acd75; length=256; release=r6.09; species=Dmel;	35.2	19	0.26	ALNKAMR+ANIQAVSLK+AQAVAAGGVGGGGAAGGGGASGGGAGGPGAPGGSGASSPMSDADADLQAR+IIADIKK+ISPDEMLR+QLNLPQIQK
103	FBpp0074825|FBgn0000261|CG6871-PA|Cat-PA	1.0000	FBpp0074825 type=protein; loc=3L:join(18822786..18822842,18826338..18827258,18827356..18827898); ID=FBpp0074825; name=Cat-PA; parent=FBgn0000261,FBtr0075058; dbxref=FlyBase_Annotation_IDs:CG6871-PA,FlyBase:FBpp0074825,GB_protein:AAF49228.1,REFSEQ:NP_536731,GB_protein:AAF49228,FlyMine:FBpp0074825,modMine:FBpp0074825; MD5=51c180f836ffa8819f760a2c7e45d62a; length=506; release=r6.09; species=Dmel;	26.5	19	0.26	DAASNQLIDYK+DPILFPSFIHTQK+EYPLIPVGK+FKYNPFDVTK+FSTVGGESGSADTAR+LVQNIAGHLSNASQFLQER+MLTEELNLAK+NFTQVHADFGR+NSQTVSPGAITTGNGAPIGIK+TADQLASTDPDYSIR+YNPFDVTK
507c	FBpp0083469|FBgn0002781|CG32491-PK|mod(mdg4)-PK	0.9998	FBpp0083469 type=protein; loc=3R:complement(join(21376819..21377032,21376602..21376741,21375060..21375912,21358744..21359069)); ID=FBpp0083469; name=mod(mdg4)-PK; parent=FBgn0002781,FBtr0084070; dbxref=FlyBase:FBpp0083469,FlyBase_Annotation_IDs:CG32491-PK,GB_protein:AAN13870.1,REFSEQ:NP_732630,GB_protein:AAN13870,FlyMine:FBpp0083469,modMine:FBpp0083469; MD5=dd5c9071937c2b6d96c0327e7f695695; lengt…	36.9	19	0.08	GLTDNDPAPQPPQESSPPPAAPHVQQQQIPAQR+QDALPAFISTAESLQIK+QEEAEYIDLPMELPTK+QQSQNYSESSFVDTSGDQGNTEAQGQFIGDIPR+SEPDYSEDHGDAAGDAEGTYVEDDTYGDMR+SSLTPASSSAGVK+SSLTPASSSAGVKR+YDDSYFTENEDAGNQTAANTSGGGVTATTSK+YKIETVDDGLGDEK
518a	FBpp0085248|FBgn0051617|CG31617-PA|His1 FBpp0091052|FBgn0053804|CG33804-PA|His1 FBpp0091054|FBgn0053807|CG33807-PA|His1 FBpp0091057|FBgn0053810|CG33810-PA|His1 FBpp0091059|FBgn0053813|CG33813-PA|His1 FBpp0091062|FBgn0053816|CG33816-PA|His1 FBpp0091065|FBgn0053819|CG33819-PA|His1 FBpp0091068|FBgn0053822|CG33822-PA|His1 FBpp0091071|FBgn0053825|CG33825-PA|His1 FBpp0091074|FBgn0053828|CG33828-PA|His1…	1.0000	FBpp0085248 type=protein; loc=2L:21422014..21422784; ID=FBpp0085248; name=His1:CG31617-PA; parent=FBgn0051617,FBtr0085892; dbxref=FlyBase:FBpp0085248,GB_protein:AAN11123.1,FlyBase_Annotation_IDs:CG31617-PA,REFSEQ:NP_724341,GB_protein:AAN11123; MD5=a658ef96ad1c84037a19a2cb3a519e65; length=256; release=r6.09; species=Dmel;;FBpp0091052 type=protein; loc=2L:21427075..21427845; ID=FBpp0091052; name=Hi…	14.1	18	0.24	ASATPSHPPTQQMVDASIK+GGSSLLAIK+KASATPSHPPTQQMVDASIK+YITATYK
349	FBpp0085915|FBgn0265297|CG5119-PC|pAbp-PC FBpp0085917|FBgn0265297|CG5119-PA|pAbp-PA FBpp0085919|FBgn0265297|CG5119-PB|pAbp-PB	1.0000	FBpp0085915 type=protein; loc=2R:join(18141507..18141672,18143413..18144897,18144967..18145220); ID=FBpp0085915; name=pAbp-PC; parent=FBgn0265297,FBtr0086736; dbxref=GB_protein:AAF57746.1,FlyBase:FBpp0085915,FlyBase_Annotation_IDs:CG5119-PC,REFSEQ:NP_725750,GB_protein:AAF57746; MD5=6bee88b82e3f7d3c442e363e78d07870; length=634; release=r6.09; species=Dmel;;FBpp0085917 type=protein; loc=2R:join(181…	0	18	0.22	AITGQQTAAPNMQIPGAQIAGGAQQR+ALDTMNFDLVR+FFGSQVATQMR+GAQPQVQGTHAAAAAANNMR+IAFSPYGNITSAK+LFTNVYVK+LIASLLANAKPQEQK+NPPVPQLHQTQPIPQQLQGK+SLGYAYVNFQQPADAER+VVGSKPLYVALAQR
154	FBpp0077397|FBgn0031453|CG9894-PB|Bacc-PB FBpp0077398|FBgn0031453|CG9894-PA|Bacc-PA FBpp0297923|FBgn0031453|CG9894-PC|Bacc-PC FBpp0307124|FBgn0031453|CG9894-PD|Bacc-PD	1.0000	FBpp0077397 type=protein; loc=2L:join(2753415..2753660,2756008..2756170,2756245..2756294); ID=FBpp0077397; name=Bacc-PB; parent=FBgn0031453,FBtr0077713; dbxref=FlyBase:FBpp0077397,FlyBase_Annotation_IDs:CG9894-PB,GB_protein:AAN10413.1,REFSEQ:NP_608706,GB_protein:AAN10413,FlyMine:FBpp0077397; MD5=4c496eb0d3aca50804fbd6d04d9073f1; length=152; release=r6.09; species=Dmel;;FBpp0077398 type=protein; l…	0	18	0.20	AAAADAAGDAADNGTSKDGEDAADAAAAAPAK+AAAADAAGDAADNGTSKDGEDAADAAAAAPAKESVK+AAAEDKAAAADAAGDAADNGTSK+AAAEDKAAAADAAGDAADNGTSKDGEDAADAAAAAPAK+DGEDAADAAAAAPAK+VAADDVSAVKDDLK
113	FBpp0075069|FBgn0250814|CG4169-PA|UQCR-C2-PA FBpp0303947|FBgn0250814|CG4169-PB|UQCR-C2-PB	1.0000	FBpp0075069 type=protein; loc=3L:join(16584400..16584444,16584589..16584722,16584779..16585082,16585185..16586024); ID=FBpp0075069; name=UQCR-C2-PA; parent=FBgn0250814,FBtr0075309; dbxref=GB_protein:AAF49444.1,FlyBase:FBpp0075069,FlyBase_Annotation_IDs:CG4169-PA,REFSEQ:NP_648905,GB_protein:AAF49444,FlyMine:FBpp0075069,modMine:FBpp0075069; MD5=c89c08293aa606332e429c50fa8be9d2; length=440; release=…	0	18	0.24	AASANWYGGDAR+AVVAVAGQGAAASNHK+ELVGYTVTTTADNAETGLR+LAGGLSTQNSTAFAIAR+LVVATADATLPVSR+NESYDIQGASHLLR+NIQQVGGTLTTWGDR+TVEFLVR+TVVNQLNAVSTEER+VSLVLGAGSR
85	FBpp0073966|FBgn0000319|CG9012-PA|Chc-PA FBpp0073967|FBgn0000319|CG9012-PB|Chc-PB FBpp0089397|FBgn0000319|CG9012-PC|Chc-PC FBpp0089398|FBgn0000319|CG9012-PD|Chc-PD FBpp0111709|FBgn0000319|CG9012-PE|Chc-PE FBpp0111710|FBgn0000319|CG9012-PF|Chc-PF FBpp0308531|FBgn0000319|CG9012-PG|Chc-PG	1.0000	FBpp0073966 type=protein; loc=X:complement(join(15834123..15834164,15833492..15833699,15828952..15833253,15828716..15828882,15828563..15828649,15828272..15828502)); ID=FBpp0073966; name=Chc-PA; parent=FBgn0000319,FBtr0074179; dbxref=FlyBase:FBpp0073966,FlyBase_Annotation_IDs:CG9012-PA,GB_protein:AAF48522.1,REFSEQ:NP_477042,GB_protein:AAF48522,FlyMine:FBpp0073966,modMine:FBpp0073966; MD5=7e1eb52b2…	12.5	17	0.22	ADDPSAYVDVVDVASK+AINEALNGLLIDEEDYQGLR+AQLQQGLVK+EAIDSYIK+ISADTIFVTAPHEASGGIIGVNR+IYIDSNNNPER+LFTAGQYAEAAK+NLQNLLILTAIK+NSIDGFDNFDNIALAQK+TGYLPLVKPYLR+VAGAMQLYSVER+VANIELYYK+VDKLELNEAQR+VESWDDLVR+YDTIYLITK+YIEIYVQK+YLKENQYYDSR
541a	FBpp0088242|FBgn0017545|CG2168-PA|RpS3A-PA FBpp0300615|FBgn0017545|CG2168-PF|RpS3A-PF	1.0000	FBpp0088242 type=protein; loc=4:complement(join(66840..67180,66273..66738)); ID=FBpp0088242; name=RpS3A-PA; parent=FBgn0017545,FBtr0089175; dbxref=FlyBase:FBpp0088242,GB_protein:AAF59372.1,FlyBase_Annotation_IDs:CG2168-PA,REFSEQ:NP_524618,GB_protein:AAF59372,FlyMine:FBpp0088242,modMine:FBpp0088242; MD5=01e3a94c58ad043665c9117cee125392; length=268; release=r6.09; species=Dmel;;FBpp0300615 type=pro…	0	17	0.22	APNMFQTR+IASDYLK+LALDSIAK+LALDSIAKDIEK+LIAEDVQDR+LLELHGDGGGK+MTDIITNEVSGADLK+TVDGYLLR+VFEVSLADLQK+VVDPFSR
36	FBpp0071794|FBgn0011211|CG3612-PA|blw-PA	1.0000	FBpp0071794 type=protein; loc=2R:join(22799204..22799269,22799896..22800476,22800569..22801370,22801483..22801692); ID=FBpp0071794; name=blw-PA; parent=FBgn0011211,FBtr0071883; dbxref=FlyBase:FBpp0071794,FlyBase_Annotation_IDs:CG3612-PA,GB_protein:AAF46903.1,REFSEQ:NP_726243,GB_protein:AAF46903,FlyMine:FBpp0071794,modMine:FBpp0071794; MD5=9adab5c6a725023536c45cc02a2d2dad; length=552; release=r6.0…	0	17	0.21	AVDSLVPIGR+EAYPGDVFYLHSR+ELIIGDR+GMALNLEPDNVGVVVFGNDK+HALIIYDDLSK+SAEISNILEER+TALAIDTIINQK+TGAIVDVPVGDELLGR+TSEQALLDTIAK+VLSIGDGIAR+VSVREPMQTGIK+VVDALGNAIDGK
341	FBpp0085585|FBgn0010411|CG8900-PB|RpS18-PB FBpp0085586|FBgn0010411|CG8900-PA|RpS18-PA	1.0000	FBpp0085585 type=protein; loc=2R:join(20264108..20264110,20264247..20264432,20264493..20264762); ID=FBpp0085585; name=RpS18-PB; parent=FBgn0010411,FBtr0086273; dbxref=FlyBase:FBpp0085585,FlyBase_Annotation_IDs:CG8900-PB,GB_protein:AAM68401.1,REFSEQ:NP_725943,GB_protein:AAM68401; MD5=97ba9ef101737c9989d87e4dd680b173; length=152; release=r6.09; species=Dmel;;FBpp0085586 type=protein; loc=2R:join(20…	0	17	0.22	IMNTNIDGK+IMNTNIDGKR+KVGIAMTAIK+LRDDLER+QKDIIDGK+VGIAMTAIK+VPNWFLNR+VVTIISNPLQYK+YSNIVLK+YWQLTSSNLDSK
338	FBpp0085380|FBgn0266580|CG7897-PA|Gp210-PA FBpp0307249|FBgn0266580|CG7897-PB|Gp210-PB	1.0000	FBpp0085380 type=protein; loc=2R:join(5760908..5761062,5761134..5762193,5762594..5763961,5764021..5764771,5764831..5765148,5765488..5765619,5765680..5765879,5765940..5766203,5766453..5766578,5766691..5766796,5767285..5767406,5767463..5767561,5767620..5767853,5767914..5768060,5769343..5769495,5770470..5770605,5770806..5770856,5771916..5771990,5772067..5772200); ID=FBpp0085380; name=Gp210-PA; paren…	0	17	0.22	ATAVGTTSLR+DEVVSQDSVEVHVVALK+ESDTILFVK+GPSALLTVAYPNR+ILVLTPLR+LGEQENVGPGEIR+LSVVESDNLFPTK+NIIYANGPQR+SSNEQIVYINK+SSQDDTFGDSFNVR+SVDTFSGPEYR+TLELVTPNAIK+VASDPLNIQVFAPIR+VLLPIFEDK+VVLPYDPNSLKPLK+YTITGNQVGETK
335	FBpp0085281|FBgn0061209|CG17949-PA|His2B FBpp0091113|FBgn0053868|CG33868-PA|His2B FBpp0091115|FBgn0053870|CG33870-PA|His2B FBpp0091117|FBgn0053872|CG33872-PA|His2B FBpp0091119|FBgn0053874|CG33874-PA|His2B FBpp0091121|FBgn0053876|CG33876-PA|His2B FBpp0091123|FBgn0053878|CG33878-PA|His2B FBpp0091125|FBgn0053880|CG33880-PA|His2B FBpp0091127|FBgn0053882|CG33882-PA|His2B FBpp0091129|FBgn0053884|CG3388…	1.0000	FBpp0085281 type=protein; loc=2L:complement(21423191..21423562); ID=FBpp0085281; name=His2B:CG17949-PA; parent=FBgn0061209,FBtr0085927; dbxref=FlyBase:FBpp0085281,GB_protein:AAN11124.1,FlyBase_Annotation_IDs:CG17949-PA,REFSEQ:NP_724342,GB_protein:AAN11124; MD5=523bf69b6d6b2415c7fc9ac48aafa63e; length=123; release=r6.09; species=Dmel;;FBpp0091113 type=protein; loc=2L:complement(21537682..21538053)…	42.3	17	0.22	AMSIMNSFVNDIFER+EIQTAVR+ESYAIYIYK+KESYAIYIYK+LLLPGELAK+QVHPDTGISSK
528a	FBpp0086484|FBgn0024754|CG8200-PA|Flo1-PA	1.0000	FBpp0086484 type=protein; loc=2R:complement(join(15569119..15569170,15568751..15568826,15568152..15568506,15567243..15567713,15567029..15567172,15566803..15566967,15566574..15566591)); ID=FBpp0086484; name=Flo1-PA; parent=FBgn0024754,FBtr0087351; dbxref=FlyBase:FBpp0086484,FlyBase_Annotation_IDs:CG8200-PA,GB_protein:AAF58120.1,REFSEQ:NP_477358,GB_protein:AAF58120,FlyMine:FBpp0086484,modMine:FBpp0…	0	16	0.22	AFVWPVGQQVQR+DLRDEEGYLR+FLNDTDIAK+GEAEAFAIAAK+ITMVSSGTGDIGAAK+KITMVSSGTGDIGAAK+LTGEVLSIVNK+NITGVDIAR+TQEIAVQEQEIMR+VAAEVAAPLSQAK+VVMEAEAEAESIR
443a	FBpp0073371|FBgn0014133|CG1822-PB|bif-PB FBpp0306539|FBgn0014133|CG1822-PD|bif-PD	1.0000	FBpp0073371 type=protein; loc=X:join(11680853..11681114,11681718..11684254,11687462..11687635,11689201..11689543,11693547..11693938); ID=FBpp0073371; name=bif-PB; parent=FBgn0014133,FBtr0073526; dbxref=FlyBase:FBpp0073371,FlyBase_Annotation_IDs:CG1822-PB,GB_protein:AAN09639.1,REFSEQ:NP_727547,GB_protein:AAN09639,FlyMine:FBpp0073371,modMine:FBpp0073371; MD5=c914c0aee4dd9a54ac6d9f0c4c1af3ad; length…	0	16	0.19	DGELESGEQPAGVVSNSR+EAASSETDASASPLWTLR+FIIQQQQQQQQQQQQQQQLSPTK+GTAMDNLFQLGVTR+IGSVAGGDVDPQHPPTNPIPDSLDTGEDLSYGPGIVSK+ISTAGAAAAAAPSPPAPK+QPSSAAATPPPTGMGFASSTPLR+SFAASTENAHVASGSSSSTSASVR+SGAAGGGGTMLGNLPLGSTALGFYTPMK+STATDAGGSVSGSGTVAGAGSGTSPTTSLDSVINTK+YILSESGERDGELESGEQPAGVVSNSR+YLSLALR
375	FBpp0087164|FBgn0033663|CG8983-PA|ERp60-PA	1.0000	FBpp0087164 type=protein; loc=2R:complement(join(11890671..11890819,11888949..11889389,11888575..11888688,11887745..11888510)); ID=FBpp0087164; name=ERp60-PA; parent=FBgn0033663,FBtr0088058; dbxref=GB_protein:AAF58609.1,FlyBase:FBpp0087164,FlyBase_Annotation_IDs:CG8983-PA,GB_protein:AAF58609.2,REFSEQ:NP_725084,GB_protein:AAF58609,FlyMine:FBpp0087164,modMine:FBpp0087164; MD5=6aae583dd23c482fa809b5…	31.7	16	0.21	AAEIVKDDDPPIK+DTTLFGYFSDSDSK+EATTELKGFDR+FEGSSESDLSTFVK+IFRQDEVSQDYNGPR+LLANELEPYIK+LQDEDVAIVK+LSPIYEELAEK+MDATANDVPPEFNVR+SEPIPESNDAPVK+YALKDEFSVENLQDFVEK+YSVSGYPTLK
337	FBpp0085364|FBgn0033051|CG7863-PA|Strica-PA FBpp0307275|FBgn0033051|CG7863-PB|Strica-PB	1.0000	FBpp0085364 type=protein; loc=2R:complement(join(6021938..6023042,6021471..6021882,6021345..6021411)); ID=FBpp0085364; name=Strica-PA; parent=FBgn0033051,FBtr0086028; dbxref=FlyBase:FBpp0085364,FlyBase_Annotation_IDs:CG7863-PA,GB_protein:AAF57292.2,REFSEQ:NP_610193,GB_protein:AAF57292,FlyMine:FBpp0085364,modMine:FBpp0085364; MD5=74222e5afac15cd9bae29c59583c8e5c; length=527; release=r6.09; species…	33.2	16	0.22	DDDYSLDDDVVFPILR+IKMGGEGPIGSTTTTTTTTSSR+MGGEGPIGSTTTTTTTTSSR+QIPSVTSTLTSK+QTVTFLTTR+SQPSQELVAQDPR+SRPPSLNGVSFR+TPSQAELEALFAK+TTSSTSSSSASSITSPPKPSSSVSSISSIFK+VQTTSAATETTNTAVQNSTITDNNK+VTAVAQSQDAQGTISTSLGISK
287	FBpp0082996|FBgn0024432|CG12363-PA|Dlc90F-PA	1.0000	FBpp0082996 type=protein; loc=3R:18299422..18299757; ID=FBpp0082996; name=Dlc90F-PA; parent=FBgn0024432,FBtr0083575; dbxref=FlyBase:FBpp0082996,FlyBase_Annotation_IDs:CG12363-PA,GB_protein:AAF55532.1,REFSEQ:NP_477356,GB_protein:AAF55532,FlyMine:FBpp0082996,modMine:FBpp0082996; MD5=1e6078c02758a8da5707525daa7aff75; length=111; release=r6.09; species=Dmel;	0	16	0.22	EAIETTIGGNAYQHDK+EESQFIVDDVSK+TIKEAIETTIGGNAYQHDK+YIVTAMIMQK
180	FBpp0078598|FBgn0037231|CG9779-PA|Vps24-PA FBpp0312584|FBgn0037231|CG9779-PB|Vps24-PB	1.0000	FBpp0078598 type=protein; loc=3R:complement(join(4310787..4310831,4310414..4310654,4309973..4310358)); ID=FBpp0078598; name=Vps24-PA; parent=FBgn0037231,FBtr0078958; dbxref=FlyBase:FBpp0078598,FlyBase_Annotation_IDs:CG9779-PA,GB_protein:AAF52150.1,REFSEQ:NP_649451,GB_protein:AAF52150,FlyMine:FBpp0078598,modMine:FBpp0078598; MD5=f7ed11e30906dfced9b9e3ca2300c7f7; length=223; release=r6.09; species=…	32.3	16	0.20	LGEAPLPPEATPADK+LGEAPLPPEATPADKASASAAR+STEVLQAMQSLVR+VEAEQDDEEGEELQEMQSR+VLWEITDGK+YPELAGIMR
89	FBpp0074059|FBgn0061200|CG4453-PA|Nup153-PA FBpp0288862|FBgn0061200|CG4453-PC|Nup153-PC FBpp0309144|FBgn0061200|CG4453-PD|Nup153-PD	1.0000	FBpp0074059 type=protein; loc=X:join(16600155..16600313,16600380..16600895,16600954..16601198,16601376..16605786,16605850..16606008,16607933..16608000,16609005..16609098); ID=FBpp0074059; name=Nup153-PA; parent=FBgn0061200,FBtr0074284; dbxref=FlyBase:FBpp0074059,FlyBase_Annotation_IDs:CG4453-PA,GB_protein:AAF48628.3,GB_protein:AAF48628,REFSEQ:NP_573136,GB_protein:AAF48628,FlyMine:FBpp0074059,modM…	9.6	15	0.20	AVDMRPSDSGSLAETSVGQGGSK+DGNDALSSPANLR+FNASIYGSTSALSDSR+ILNLLESYSTPLIDAK+IMLAEVDADAADDLDDGSDAK+LLSGSASNSGSASASSSPFYQGR+NSTWSLNSLTQR+QGTPATPYLR+SEYNVFLLR+SLNIPFGGSSTATSYNNSLSSLPNHK+VNNFSPLITNAK
557a	FBpp0289658|FBgn0283451|CG11491-PN|br-PJ FBpp0292595|FBgn0283451|CG11491-PL|br-PL	1.0000	FBpp0289658 type=protein; loc=X:join(1624522..1624707,1635832..1636020,1636096..1636549,1636639..1636912,1637000..1637139,1637284..1637334,1654392..1654642); ID=FBpp0289658; name=br-PJ; parent=FBgn0283451,FBtr0300429; dbxref=FlyBase:FBpp0289658,FlyBase_Annotation_IDs:CG11491-PN,FlyBase_Annotation_IDs:CG11491-PJ,REFSEQ:NP_726749,GB_protein:AAN09052,FlyMine:FBpp0289658,modMine:FBpp0289658; MD5=5ba9…	0	15	0.19	GSDNSLPLSGAVGSGSNNNSPDLPPLHAR+GSLSSGNDEEIGDGLASHHAAPQFIMSPAENK+LGSLTPSPLAR+LRGSDNSLPLSGAVGSGSNNNSPDLPPLHAR+LYNQFNSSI+QGAGSPPPTAVPSLPSHINNQLLK+SASPQQTPADFSTIK+SSAAAAAEETSHAFK+SSAAAAAEETSHAFKR+VSGLTQQQAEDTHSHLAQIQNLANSGGR
555a	FBpp0111619|FBgn0085446|CG34417-PH|CG34417-PH FBpp0290539|FBgn0085446|CG34417-PJ|CG34417-PJ FBpp0292304|FBgn0085446|CG34417-PL|CG34417-PL FBpp0307654|FBgn0085446|CG34417-PR|CG34417-PR FBpp0307656|FBgn0085446|CG34417-PT|CG34417-PT FBpp0307657|FBgn0085446|CG34417-PU|CG34417-PU FBpp0311298|FBgn0085446|CG34417-PW|CG34417-PW FBpp0311299|FBgn0085446|CG34417-PX|CG34417-PX	1.0000	FBpp0111619 type=protein; loc=X:join(6543104..6543160,6551906..6552293,6552639..6554771,6554909..6555259,6555866..6561550,6561626..6562159,6562225..6562364,6576790..6576957,6577037..6577112,6577944..6583351); ID=FBpp0111619; name=CG34417-PH; parent=FBgn0085446,FBtr0112707; dbxref=FlyBase:FBpp0111619,FlyBase_Annotation_IDs:CG34417-PH,REFSEQ:NP_001096896,GB_protein:ABW09348,FlyMine:FBpp0111619,modM…	3.8	15	0.19	APTPSYAPPSHSPR+EAPTPSWEQPATR+FSTETTSETVEEYDDR+FSTETTSETVEEYDDRDQPTSR+KGSTSSTTSSSGK+QLLEQASTYEER+RLPDGTIVK+SITTTYTTNTTGR+SLVEEVTDALSR+TIETEVVGDDYQEPQR+TQLQETVVFGDETSGR+TTTTSEPLTR+TTTTSTRPDQPDGEVLHTSK+VVSSSSTVEYGDEPR
537a	FBpp0087997|FBgn0033205|CG2064-PA|CG2064-PA	1.0000	FBpp0087997 type=protein; loc=2R:join(7665937..7666016,7666146..7666409,7666474..7666630,7666687..7666946,7667004..7667235); ID=FBpp0087997; name=CG2064-PA; parent=FBgn0033205,FBtr0088923; dbxref=FlyBase:FBpp0087997,FlyBase_Annotation_IDs:CG2064-PA,GB_protein:AAF59212.3,REFSEQ:NP_610310,GB_protein:AAF59212,FlyMine:FBpp0087997,modMine:FBpp0087997; MD5=537676c84560af5bb1952fb25f3b62c1; length=330; …	39.7	15	0.19	DTDETGKVFIVTGANTGIGK+ELDLSSLDSIR+ETALEIAR+ETNNQNIFSR+GSINVADLNSEK+LANVLFTR+NWAFFQTNLVK+RLEGSGVTVNALHPGVVDTELAR+SGAQTSIYAALDPELK+SYDEGLAYSQSK+VFIVTGANTGIGK
482a	FBpp0079831|FBgn0032363|CG6509-PB|Dlg5-PB FBpp0079832|FBgn0032363|CG6509-PA|Dlg5-PA FBpp0307614|FBgn0032363|CG6509-PD|Dlg5-PD	1.0000	FBpp0079831 type=protein; loc=2L:complement(join(11515726..11515780,11511609..11515673,11511179..11511544,11510596..11510850,11510321..11510540,11510024..11510262,11509735..11509964,11509467..11509683,11509300..11509403)); ID=FBpp0079831; name=Dlg5-PB; parent=FBgn0032363,FBtr0080246; dbxref=FlyBase:FBpp0079831,FlyBase_Annotation_IDs:CG6509-PB,GB_protein:AAF53101.1,REFSEQ:NP_609505,GB_protein:AAF5…	9.4	15	0.18	AATQEIAANVLR+AISDSLMAIR+FAEFFFR+GVSSGVGVSGISGGNGANYDILQAQYK+IEQNSLAFYEPELDVGDR+LRIPSNPSVASK+LSLNITPSGDFYQPK+MSDDLVLANK+SALLELNTLR+SDGLNLFALK+TGELNEDDLR+VELLDSPIR+VGIYVHDVAVGSPSDHAGIR+VLQLANADLK
470a	FBpp0077343|FBgn0283427|CG3523-PA|FASN1-PA FBpp0307371|FBgn0283427|CG3523-PC|FASN1-PC	1.0000	FBpp0077343 type=protein; loc=2L:join(3059908..3060142,3060230..3066957,3067020..3067115,3067184..3067327,3067389..3067502); ID=FBpp0077343; name=FASN1-PA; parent=FBgn0283427,FBtr0077659; dbxref=FlyBase:FBpp0077343,FlyBase_Annotation_IDs:CG3523-PA,GB_protein:AAF51148.1,REFSEQ:NP_608748,GB_protein:AAF51148,FlyMine:FBpp0077343,modMine:FBpp0077343; MD5=9f4009e754fc5c6e0b33d332338f2293; length=2438; …	0	15	0.17	ALGPDATNLSLVK+ETYEEIGLNPADVVYVEAHGTGTK+FGFVAVQEQSLGATR+GVDLVLNSLSEEK+ITIPESIDNEELPLEEQTPSAVAK+LFAAGAQPQVLTLVRPISYPVGR+LINAIPR+QLTFGALK+TFLIEDQSLK+TGAVVPLPTSVFNDQQVEQAFR+TIQSILK+TNVTLVKPTDNSAK+VVIDTSDVTTAAGAK+YQFVPNINTTDLNENSEK
405	FBpp0089056|FBgn0032456|CG6214-PA|MRP-PA FBpp0089057|FBgn0032456|CG6214-PB|MRP-PB FBpp0089058|FBgn0032456|CG6214-PC|MRP-PC FBpp0089059|FBgn0032456|CG6214-PD|MRP-PD FBpp0089060|FBgn0032456|CG6214-PE|MRP-PE FBpp0089061|FBgn0032456|CG6214-PF|MRP-PF FBpp0089062|FBgn0032456|CG6214-PG|MRP-PG FBpp0089063|FBgn0032456|CG6214-PH|MRP-PH FBpp0089064|FBgn0032456|CG6214-PI|MRP-PI FBpp0089065|FBgn0032456|CG6214…	1.0000	FBpp0089056 type=protein; loc=2L:join(12722431..12722484,12722559..12724070,12724206..12724343,12724472..12724618,12725712..12725796,12725859..12726678,12726746..12727116,12730843..12731066,12737959..12738176,12738241..12738747,12738807..12739188,12743980..12744171); ID=FBpp0089056; name=MRP-PA; parent=FBgn0032456,FBtr0090013; dbxref=FlyBase:FBpp0089056,FlyBase_Annotation_IDs:CG6214-PA,GB_protein…	8.2	15	0.19	ADIDILSAGDLTEIGEK+ALELSHLK+HIFEEVIGPK+ITYQWFDK+LAGVVNTVGK+LAYVPQQAWIQNATVR+LMNEVLSGIK+LYAWEPSFEK+MGEISESGTFDQLVK+MSSDIETNIVSVER+VEFQNFQVR
321	FBpp0084905|FBgn0020235|CG7610-PA|ATPsyngamma-PA FBpp0084906|FBgn0020235|CG7610-PB|ATPsyngamma-PB FBpp0084907|FBgn0020235|CG7610-PC|ATPsyngamma-PC	1.0000	FBpp0084905 type=protein; loc=3R:complement(29747854..29748747); ID=FBpp0084905; name=ATPsyngamma-PA; parent=FBgn0020235,FBtr0085539; dbxref=FlyBase:FBpp0084905,FlyBase_Annotation_IDs:CG7610-PA,GB_protein:AAN14185.1,REFSEQ:NP_524550,GB_protein:AAN14185,FlyMine:FBpp0084905,modMine:FBpp0084905; MD5=2870f590ec709925b038ac6907413c32; length=297; release=r6.09; species=Dmel;;FBpp0084906 type=protein; …	0	15	0.19	AARPYGIGAQQFFEK+ELIEIISGAAALT+GELAQDEANTK+IANEVLQTGYDYTEGK+LAVYDSLDSDVVK+LLIAVTSDR+LPPTFLDASK+LTLTFNR+NILMVANEVGR
33	FBpp0071461|FBgn0034577|CG10540-PA|cpa-PA	1.0000	FBpp0071461 type=protein; loc=2R:join(21058022..21058262,21058384..21058553,21058612..21059061); ID=FBpp0071461; name=cpa-PA; parent=FBgn0034577,FBtr0071532; dbxref=FlyBase:FBpp0071461,FlyBase_Annotation_IDs:CG10540-PA,GB_protein:AAF46660.1,REFSEQ:NP_611539,GB_protein:AAF46660,FlyMine:FBpp0071461,modMine:FBpp0071461; MD5=499fbe04f6ba817a7076f7ee6c44ee1c; length=286; release=r6.09; species=Dmel;	50.0	15	0.19	AALDLETLAYTASHYR+DGASHAFAQYNKDQLTPVR+EASDYQDVEADATAEPWR+ELLKNDTLLK+ESVVVSNEQQVAK+HGVSSVFGK+IEGTDHNAIISEHNDLGNGR+SQWHVTFQAGSGTAELK+SQWHVTFQAGSGTAELKGVLK+VQVHYYEDGNVQLVSSK
226	FBpp0080048|FBgn0025724|CG6699-PA|beta'COP-PA	1.0000	FBpp0080048 type=protein; loc=2L:join(13379022..13379376,13379495..13380114,13380177..13380759,13380995..13382181); ID=FBpp0080048; name=beta'COP-PA; parent=FBgn0025724,FBtr0080469; dbxref=FlyBase:FBpp0080048,FlyBase_Annotation_IDs:CG6699-PA,GB_protein:AAF53294.2,REFSEQ:NP_524836,GB_protein:AAF53294,FlyMine:FBpp0080048,modMine:FBpp0080048; MD5=4642d653163872c0bb3f07e4fd6b6fd0; length=914; release…	0	15	0.19	ADVVLPTIPK+DNNTFASASLDR+GTNNVALGYDEGSIIIK+HSEMQQVNLK+LAANLPLNSER+TIADGTEIKDGER+TMYLLGYVPK+TYLPSQMSR+VGREEPAMSMDVVGSK+VHSFEAHSDYLR+VWQLGSNFANFTLEGHEK+WSQLADVASSK
101	FBpp0074662|FBgn0028695|CG7762-PA|Rpn1-PA	1.0000	FBpp0074662 type=protein; loc=3L:join(19915191..19917113,19917183..19918019); ID=FBpp0074662; name=Rpn1-PA; parent=FBgn0028695,FBtr0074893; dbxref=FlyBase:FBpp0074662,FlyBase_Annotation_IDs:CG7762-PA,GB_protein:AAF49095.2,REFSEQ:NP_649158,GB_protein:AAF49095,FlyMine:FBpp0074662,modMine:FBpp0074662; MD5=dca0928cc63d49df0550af2d0134e7d9; length=919; release=r6.09; species=Dmel;	0	15	0.20	ASTTSMTSVPKPLK+AVPLALGLISASNPK+DPSNLFMVR+ELDIMEPK+FASIQVDSAK+LNIIDTLSK+LYQPTLESMAK+QLAFMLAR+TVFSFGSNNK+VGIAIDVVGQAGKPK+VQLIELVK
534a	FBpp0087479|FBgn0261014|CG2331-PA|TER94-PA	1.0000	FBpp0087479 type=protein; loc=2R:join(9989287..9989303,9990471..9990573,9990660..9992696,9992763..9992917,9992984..9993077); ID=FBpp0087479; name=TER94-PA; parent=FBgn0261014,FBtr0088391; dbxref=FlyBase:FBpp0087479,FlyBase_Annotation_IDs:CG2331-PA,GB_protein:AAF58863.1,REFSEQ:NP_477369,GB_protein:AAF58863,FlyMine:FBpp0087479,modMine:FBpp0087479; MD5=9ced7266152b9fad83a07959689b317f; length=801; r…	0	14	0.19	EIDIGIPDATGR+EMVELPLR+ETVVEVPNTTWTDIGGLESVKK+EVDLTYIAK+GEDLATAILK+GILMYGPPGTGK+KYEMFAQTLQQSR+LDQLIYIPLPDDK+LDQLIYIPLPDDKSR+LIVEEAQNDDNSVVSLSQAK+MDELQLFR+QAIEAEIR
35	FBpp0071766|FBgn0034743|CG4046-PA|RpS16-PA FBpp0309759|FBgn0034743|CG4046-PB|RpS16-PB	1.0000	FBpp0071766 type=protein; loc=2R:join(22606158..22606169,22606247..22606288,22606509..22606640,22606934..22607048,22607755..22607900); ID=FBpp0071766; name=RpS16-PA; parent=FBgn0034743,FBtr0071855; dbxref=FlyBase:FBpp0071766,FlyBase_Annotation_IDs:CG4046-PA,GB_protein:AAF46862.1,REFSEQ:NP_611685,GB_protein:AAF46862,FlyMine:FBpp0071766,modMine:FBpp0071766; MD5=e7f0408a4696f9329449eb7f556de5eb; len…	52.0	14	0.19	ALVAFYQK+EIKDILVQYDR+EPVQAVQVFGR+FAGVDIR+LQEPLLLLGK+LQEPLLLLGKEKFAGVDIR+REPVQAVQVFGR+RREPVQAVQVFGR+VNGRPLEQIEPK+VSGGGHVAQIYAIR
275	FBpp0082219|FBgn0038145|CG8863-PA|Droj2-PA FBpp0082220|FBgn0038145|CG8863-PB|Droj2-PB FBpp0082221|FBgn0038145|CG8863-PC|Droj2-PC FBpp0082222|FBgn0038145|CG8863-PD|Droj2-PD FBpp0082223|FBgn0038145|CG8863-PE|Droj2-PE	1.0000	FBpp0082219 type=protein; loc=3R:join(13383479..13384579,13384670..13384780); ID=FBpp0082219; name=Droj2-PA; parent=FBgn0038145,FBtr0082751; dbxref=FlyBase:FBpp0082219,FlyBase_Annotation_IDs:CG8863-PA,GB_protein:AAF54939.1,REFSEQ:NP_650283,GB_protein:AAF54939; MD5=efbff2329a246c0e487de7a3cf5fb77c; length=403; release=r6.09; species=Dmel;;FBpp0082220 type=protein; loc=3R:join(13383479..13384579,13…	20.3	14	0.17	AISQAYEVLSDADK+AISQAYEVLSDADKR+FFGAGFGGSGGGR+MAYDEDDGGYQDGPR+QVYDEGGEAAIK+QVYDEGGEAAIKK+TLDDRDLIVSTQPGEVIR+VLEVHIEK
25	FBpp0071050|FBgn0004403|CG1524-PB|RpS14a-PB FBpp0071051|FBgn0004403|CG1524-PA|RpS14a-PA FBpp0071052|FBgn0004404|CG1527-PA|RpS14b-PA FBpp0311458|FBgn0004404|CG1527-PB|RpS14b-PB	1.0000	FBpp0071050 type=protein; loc=X:join(7934034..7934270,7934330..7934548); ID=FBpp0071050; name=RpS14a-PB; parent=FBgn0004403,FBtr0071094; dbxref=FlyBase:FBpp0071050,FlyBase_Annotation_IDs:CG1524-PB,GB_protein:AAF46297.1,REFSEQ:NP_524884,GB_protein:AAF46297; MD5=67c629577ede1be33d27f3af361fb96a; length=151; release=r6.09; species=Dmel;;FBpp0071051 type=protein; loc=X:join(7934034..7934270,7934330..…	49.0	14	0.19	ADRDEASPYAAMLAAQDVAEK+DEASPYAAMLAAQDVAEK+EEVQVQLGPQVR+IEDVTPIPSDSTR+IEDVTPIPSDSTRR+IGRIEDVTPIPSDSTR+TLGITALHIK+TPGPGAQSALR+VQKEEVQVQLGPQVR
574b	sp|K1C15_SHEEP|	1.0000	sp K1C15_SHEEP	0	13	0.10	ALEEANADLEVK+LAADDFR+QSVEADINGLR+QSVEADINGLRR+RVLDELTLTK+VLDELTLTK
543a	FBpp0088382|FBgn0283521|CG12052-PF|lola-PF	1.0000	FBpp0088382 type=protein; loc=2R:complement(join(10533576..10533749,10533118..10533511,10532181..10532894,10532039..10532119,10515835..10516051,10515541..10515658)); ID=FBpp0088382; name=lola-PF; parent=FBgn0283521,FBtr0089348; dbxref=FlyBase_Annotation_IDs:CG12052-PF,FlyBase:FBpp0088382,GB_protein:AAM68767.2,REFSEQ:NP_724952,GB_protein:AAM68767,FlyMine:FBpp0088382,modMine:FBpp0088382; MD5=9ac13d…	0	13	0.17	DPQAPSSYVSNSSQTPPPIGGSSSASSAQALIR+FINPDGR+GEVNISQDQLAALLK+IKDNSVSSVGSEMVIEPK+LATGGAMDTSGDVSGSR+LSGAYTLEQTK+LSGAYTLEQTKR
540a	FBpp0088191|FBgn0026777|CG1836-PA|Rad23-PA FBpp0305835|FBgn0026777|CG1836-PC|Rad23-PC	1.0000	FBpp0088191 type=protein; loc=4:join(308224..308289,308431..309079,309539..309633,309694..310017,310079..310189); ID=FBpp0088191; name=Rad23-PA; parent=FBgn0026777,FBtr0089122; dbxref=FlyBase:FBpp0088191,FlyBase_Annotation_IDs:CG1836-PA,GB_protein:AAF59352.1,REFSEQ:NP_651918,GB_protein:AAF59352,FlyMine:FBpp0088191,modMine:FBpp0088191; MD5=17973ecc45005451bc00280842c2ca46; length=414; release=r6.0…	0	13	0.17	AVEYLINGIPAEEGTFYNR+ESESGATVPPVSNAR+ETRPLSSDELIGELAQASLQSR+LNESTNPSLIPSGPQPASATSAER+NLQQQTFTIEFAPEK+SAAGTSAAHQSGSAADNEDLEQPLGVSTIR+STESNSDPFEFLR
55	FBpp0072687|FBgn0026372|CG7977-PA|RpL23A-PA	1.0000	FBpp0072687 type=protein; loc=3L:complement(join(1668596..1668626,1667809..1668221,1667346..1667735)); ID=FBpp0072687; name=RpL23A-PA; parent=FBgn0026372,FBtr0072805; dbxref=FlyBase:FBpp0072687,FlyBase_Annotation_IDs:CG7977-PA,GB_protein:AAF47545.1,REFSEQ:NP_523886,GB_protein:AAF47545,FlyMine:FBpp0072687,modMine:FBpp0072687; MD5=72c109ba1880501fee25f5f1a556a4f0; length=277; release=r6.09; species…	0	13	0.17	AVALLNAK+DYDALDIANK+DYDALDIANKIGII+EAAPSAAKPAAAAPK+IEDNNTLVFLTHLR+VNVLIRPDGQK+YPLTTEAAMK
446a	FBpp0073766|FBgn0264078|CG32593-PA|Flo2-PA FBpp0073768|FBgn0264078|CG32593-PE|Flo2-PE FBpp0303247|FBgn0264078|CG32593-PI|Flo2-PI FBpp0303248|FBgn0264078|CG32593-PJ|Flo2-PJ FBpp0303249|FBgn0264078|CG32593-PK|Flo2-PK FBpp0312521|FBgn0264078|CG32593-PM|Flo2-PM	1.0000	FBpp0073766 type=protein; loc=X:join(14840971..14841019,14924226..14924413,14925646..14925684,14926766..14926874,14930747..14931314,14931802..14931985,14932048..14932227); ID=FBpp0073766; name=Flo2-PA; parent=FBgn0264078,FBtr0073949; dbxref=FlyBase:FBpp0073766,FlyBase_Annotation_IDs:CG32593-PA,GB_protein:AAF48407.2,REFSEQ:NP_727797,GB_protein:AAF48407,FlyMine:FBpp0073766,modMine:FBpp0073766; MD5=…	0	13	0.16	ADELLGTASEQFLGK+AESQLAYELQAAK+ANFDQEINTAK+EVAAPDVGR+IAAEVAAPLAK+IGSAEAHAIELVGK+LPAEAEAFR+LQTLAQAK+LVAQLPPSINALTGVDLSK+QIEIESQEVQR+TDEIVLIGGNDNITNDVTR
420	FBpp0293155|FBgn0010905|CG16757-PB|Spn-PB FBpp0293156|FBgn0010905|CG16757-PC|Spn-PC FBpp0293157|FBgn0010905|CG16757-PD|Spn-PD FBpp0293158|FBgn0010905|CG16757-PE|Spn-PE FBpp0293159|FBgn0010905|CG16757-PF|Spn-PF FBpp0293160|FBgn0010905|CG16757-PG|Spn-PG FBpp0293161|FBgn0010905|CG16757-PH|Spn-PH FBpp0293162|FBgn0010905|CG16757-PI|Spn-PI FBpp0293163|FBgn0010905|CG16757-PJ|Spn-PJ FBpp0311289|FBgn00109…	1.0000	FBpp0293155 type=protein; loc=3L:complement(join(2534711..2536211,2524599..2525718,2514310..2514330,2513696..2514197,2513209..2513638,2512793..2513145,2512532..2512731,2512295..2512472,2511878..2511931,2511163..2511763,2509762..2510575,2509364..2509500,2508639..2508865,2508307..2508573)); ID=FBpp0293155; name=Spn-PB; parent=FBgn0010905,FBtr0304613; dbxref=REFSEQ:NP_001246570,GB_protein:AFH04241,F…	0	13	0.18	ERDPENSEVAQLIR+EVYGSEAELYDTAK+FIVEPAAQVVPTSVVK+IQVNDQIIEVDGK+LETTGNENELLSER+LGVESNSNVSSR+LQPAYDQTEEQPHSLNYVDVGYR+NEDVDPVAASAEYELEK+SLENLLITSATSSR+SLVGVTQAYAASVLR+SVLIQSPNSSSVEGSPLHR+VSQIANIFQR
292	FBpp0083610|FBgn0267385|CG7070-PB|PyK-PB FBpp0083611|FBgn0267385|CG7070-PA|PyK-PA	1.0000	FBpp0083610 type=protein; loc=3R:join(22370799..22372167,22372226..22372382,22372469..22372481); ID=FBpp0083610; name=PyK-PB; parent=FBgn0267385,FBtr0084213; dbxref=FlyBase:FBpp0083610,FlyBase_Annotation_IDs:CG7070-PB,GB_protein:AAN14373.1,REFSEQ:NP_732723,GB_protein:AAN14373,FlyMine:FBpp0083610,modMine:FBpp0083610; MD5=2074b6975470bf2c6a31830313052375; length=512; release=r6.09; species=Dmel;;FB…	0	13	0.18	ASAIVVITTSGK+EPGLGDWLK+GDLGIEIPAEK+GLVPLIYK+LGYEHPVAIALDTK+LQFDSPVPHVR+NAAALTEIR+NAAALTEIRK+QGSGFTNTIR+TGDSVVVVTGWK+TGLIGGSGTAEIELK+VQFGLQVGK
268	FBpp0081894|FBgn0037924|CG14712-PA|CG14712-PA	1.0000	FBpp0081894 type=protein; loc=3R:join(11628941..11629014,11629081..11629248,11629318..11629720,11629784..11632939); ID=FBpp0081894; name=CG14712-PA; parent=FBgn0037924,FBtr0082418; dbxref=FlyBase:FBpp0081894,FlyBase_Annotation_IDs:CG14712-PA,GB_protein:AAG22146.2,REFSEQ:NP_650096,GB_protein:AAG22146,FlyMine:FBpp0081894,modMine:FBpp0081894; MD5=4c6cd830baee08815c7bd4474131f9f7; length=1266; releas…	11.9	13	0.18	AISAPAIQK+APTLSITQIAPPER+ELTVSVPLR+IDASLLNNRPAASNFLR+INTEDTQQAQDYTKR+LTLFNAR+LVLGQPAPPAK+NDTLASGGSSPENSPENVAK+SMSASNLYNPLTQPR+SNSLVGLVPK+SVLEELKEISR+TFADVHSSGLSSR
197	FBpp0079279|FBgn0027932|CG13388-PA|Akap200-PA FBpp0079282|FBgn0027932|CG13388-PD|Akap200-PD FBpp0309213|FBgn0027932|CG13388-PE|Akap200-PE FBpp0309215|FBgn0027932|CG13388-PG|Akap200-PG	1.0000	FBpp0079279 type=protein; loc=2L:join(8426911..8427093,8427158..8427553,8427615..8428067,8428320..8429462,8430281..8430367); ID=FBpp0079279; name=Akap200-PA; parent=FBgn0027932,FBtr0079664; dbxref=FlyBase:FBpp0079279,FlyBase_Annotation_IDs:CG13388-PA,GB_protein:AAF52674.3,REFSEQ:NP_477460,GB_protein:AAF52674,FlyMine:FBpp0079279,modMine:FBpp0079279; MD5=92f320b9008efd2f1e8788b9234acb00; length=753…	0	13	0.09	AGGDLLVELDAR+EAAAGEDITPLADESIK+IDVDQKTDAPAVNGDAATPK+KVGEGDEVAGKVEK+SAAVAEGGDAVAETAK+SAAVAEGGDAVAETAKGEEGSPK+SIDITTDPK+TDAPAVNGDAATPK
181	FBpp0078606|FBgn0015331|CG14637-PA|abs-PA	1.0000	FBpp0078606 type=protein; loc=3R:4233129..4234988; ID=FBpp0078606; name=abs-PA; parent=FBgn0015331,FBtr0078967; dbxref=FlyBase:FBpp0078606,FlyBase_Annotation_IDs:CG14637-PA,GB_protein:AAF52165.1,REFSEQ:NP_524220,GB_protein:AAF52165,FlyMine:FBpp0078606,modMine:FBpp0078606; MD5=cf1e3436858801b79fb1ade7dc19643c; length=619; release=r6.09; species=Dmel;	0	13	0.18	ALMGVAELAK+DLIGIAFTGSGK+DVLVATDVASK+GIQYEQPIK+GLATTLINK+ILVEGETPSPPIR+IVQLVSETAQPK+KDVLVATDVASK+NPTPIQVQGLPTVLAGR+SALVKPVTINVGR+TAPPVLIFAEK+TTEQSVLLDLK
178	FBpp0078561|FBgn0263594|CG14648-PA|lost-PA	1.0000	FBpp0078561 type=protein; loc=3R:join(4403202..4403280,4404469..4404639,4404701..4405419,4405480..4405548,4405601..4405811,4405867..4406255); ID=FBpp0078561; name=lost-PA; parent=FBgn0263594,FBtr0078921; dbxref=FlyBase:FBpp0078561,FlyBase_Annotation_IDs:CG14648-PA,GB_protein:AAF52130.1,REFSEQ:NP_649466,GB_protein:AAF52130,FlyMine:FBpp0078561,modMine:FBpp0078561; MD5=fb8ec086e8c95c678aeb2caf743331…	0	13	0.16	AAALFANEEEFKK+ILPVLQQLK+IPSFVGADK+SASSTGANAGAGEDGKADAQNGGEAVTVAGGDVGGAR+SLNDLSLTITTGGETAPAAAAGEGGEK+VGIGFNNIFNR+YDTPVDIIATPTEIIR
168	FBpp0078134|FBgn0000100|CG7490-PA|RpLP0-PA FBpp0306232|FBgn0000100|CG7490-PB|RpLP0-PB	1.0000	FBpp0078134 type=protein; loc=3L:join(22076288..22076341,22076416..22077315); ID=FBpp0078134; name=RpLP0-PA; parent=FBgn0000100,FBtr0078481; dbxref=FlyBase:FBpp0078134,FlyBase_Annotation_IDs:CG7490-PA,GB_protein:AAF51807.1,REFSEQ:NP_524211,GB_protein:AAF51807,FlyMine:FBpp0078134,modMine:FBpp0078134; MD5=86e1796e988a2ee9e406941fb4905ecb; length=317; release=r6.09; species=Dmel;;FBpp0306232 type=pr…	35.6	13	0.18	APARPGAIAPLHVIIPAQNTGLGPEK+FAAAASASAAPAAGGATEK+GHLENNPQLEK+GLAVVLMGK+GNVGFVFTK+GTIEIINDVPILKPGDK+TSFFQALSIPTK+VVELFDEFPK
551a	FBpp0088955|FBgn0002174|CG5504-PB|l(2)tid-PB	1.0000	FBpp0088955 type=protein; loc=2R:join(23707154..23708487,23708630..23708858); ID=FBpp0088955; name=l(2)tid-PB; parent=FBgn0002174,FBtr0089504; dbxref=FlyBase:FBpp0088955,FlyBase_Annotation_IDs:CG5504-PB,GB_protein:AAS64764.1,REFSEQ:NP_995932,GB_protein:AAS64764,FlyMine:FBpp0088955,modMine:FBpp0088955; MD5=866804247a35c34a361f9196cb09b5f0; length=520; release=r6.09; species=Dmel;	30.0	12	0.16	ASAAAAGSGASKPGPGAEKSEGKDQWTDNEK+EGGGSGSGQGDGGGGGFISK+ELFVTFR+EYDTYGQTAENIGR+FQEVSEAYEVLSDEQK+IFGEGNFR+KFQEVSEAYEVLSDEQK+QATAGASEEPGAGAAAK+SSIDPEELFR+TNSFDDFADSK+VQGVYEDQWINVEPGTSSHHK
539a	FBpp0088021|FBgn0028687|CG1341-PA|Rpt1-PA	1.0000	FBpp0088021 type=protein; loc=2R:complement(7652536..7653837); ID=FBpp0088021; name=Rpt1-PA; parent=FBgn0028687,FBtr0088947; dbxref=GB_protein:AAF59219.1,FlyBase:FBpp0088021,FlyBase_Annotation_IDs:CG1341-PA,REFSEQ:NP_477473,GB_protein:AAF59219,FlyMine:FBpp0088021,modMine:FBpp0088021; MD5=76480cb616eeeb3d35baf21492c93f5f; length=433; release=r6.09; species=Dmel;	0	12	0.16	EVVETPLLHPEK+FDDGAGGDNEVQR+FVNLGIEPPK+FVVDLADSVAPTDIEEGMR+GVLLFGPPGTGK+IINADSDDPK+QILQNEQPLQVAR+SLDEGDIELLK+TMLELINQLDGFDPR
54	FBpp0072605|FBgn0035213|CG2199-PB|CG2199-PB FBpp0072606|FBgn0035213|CG2199-PA|CG2199-PA FBpp0304249|FBgn0035213|CG2199-PC|CG2199-PC	1.0000	FBpp0072605 type=protein; loc=3L:complement(join(1342372..1342391,1341928..1342069,1339822..1341861)); ID=FBpp0072605; name=CG2199-PB; parent=FBgn0035213,FBtr0072721; dbxref=FlyBase:FBpp0072605,FlyBase_Annotation_IDs:CG2199-PB,GB_protein:AAN11474.1,REFSEQ:NP_728599,GB_protein:AAN11474,FlyMine:FBpp0072605,modMine:FBpp0072605; MD5=6023a5ba03ed1610f6cfa181bc7c0059; length=733; release=r6.09; species…	16.2	12	0.17	ILQDEDEDVDILGTTQIENTAEKVEGPK+ITDVLETITHR+KITDVLETITHR+LFEDNLNDSVK+MLENVIDSEYTFAINGSSASTPR+NNIQHQVDGGMIAPR+VAEIEEPSTQESDKK+VVDEIDDQVNNKK
49	FBpp0072419|FBgn0035121|CG7008-PA|Tudor-SN-PA FBpp0304417|FBgn0035121|CG7008-PB|Tudor-SN-PB	1.0000	FBpp0072419 type=protein; loc=3L:complement(join(264118..264210,261978..262818,260311..261746,259503..259913)); ID=FBpp0072419; name=Tudor-SN-PA; parent=FBgn0035121,FBtr0072519; dbxref=FlyBase:FBpp0072419,FlyBase_Annotation_IDs:CG7008-PA,GB_protein:AAF47366.1,REFSEQ:NP_612021,GB_protein:AAF47366,FlyMine:FBpp0072419,modMine:FBpp0072419; MD5=701c9a369d3a19fef028cdbc20f725df; length=926; release=r6.…	13.8	12	0.14	EGRPTAEQQTLIELEDQAR+GNIAESLLR+LESVNNSNFIGTILYPK+LHADFQSNPPIAGSYTPK+QLVAEGLVLAEQR+QVLSGDTVVIR+VQLNVELK+VQYLPSWQR+VTGSPNLATLR+YGDITQDDAPEFR
448a	FBpp0074070|FBgn0011742|CG9901-PA|Arp2-PA FBpp0111781|FBgn0011742|CG9901-PB|Arp2-PB	1.0000	FBpp0074070 type=protein; loc=X:complement(join(16553344..16553391,16552340..16552450,16550250..16550465,16549977..16550186,16549478..16549906,16549242..16549412)); ID=FBpp0074070; name=Arp2-PA; parent=FBgn0011742,FBtr0074295; dbxref=FlyBase:FBpp0074070,FlyBase_Annotation_IDs:CG9901-PA,GB_protein:AAF48621.1,REFSEQ:NP_523372,GB_protein:AAF48621,FlyMine:FBpp0074070,modMine:FBpp0074070; MD5=0ad6307a…	0	12	0.15	DLMVGDEASQLR+GYAFNHSADFETVR+HIVLSGGSTMYPGLPSR+IGDIEVKDLMVGDEASQLR+ILLTEPPMNPTK+KMDIDPTNTK+QEYQEQGLK+SLLEVSYPMENGVVR
447a	FBpp0074017|FBgn0004432|CG9916-PA|Cyp1-PA	1.0000	FBpp0074017 type=protein; loc=X:complement(join(16320079..16320336,16318182..16318607)); ID=FBpp0074017; name=Cyp1-PA; parent=FBgn0004432,FBtr0074238; dbxref=GB_protein:AAF48589.1,FlyBase:FBpp0074017,FlyBase_Annotation_IDs:CG9916-PA,GB_protein:AAF48589.2,REFSEQ:NP_523366,GB_protein:AAF48589,FlyMine:FBpp0074017,modMine:FBpp0074017; MD5=57b8ab74b3c125f25f28fc1df27fe914; length=227; release=r6.09; s…	26.9	12	0.15	HVVFGEVVEGLDVVK+KIIVANSGSL+SIYGNKFPDENFELK+TAWLDNK+VFFDMTADNEPLGR
42	FBpp0072075|FBgn0034962|CG3167-PA|MAN1-PA FBpp0072076|FBgn0034962|CG3167-PB|MAN1-PB FBpp0311863|FBgn0034962|CG3167-PC|MAN1-PC	1.0000	FBpp0072075 type=protein; loc=2R:24034698..24036650; ID=FBpp0072075; name=MAN1-PA; parent=FBgn0034962,FBtr0072166; dbxref=FlyBase:FBpp0072075,FlyBase_Annotation_IDs:CG3167-PA,GB_protein:AAF47143.1,REFSEQ:NP_726404,GB_protein:AAF47143,FlyMine:FBpp0072075,modMine:FBpp0072075; MD5=339326f1a6bffaa1f49fc6380bf3e992; length=650; release=r6.09; species=Dmel;;FBpp0072076 type=protein; loc=2R:24034698..24…	14.6	12	0.16	DANLSPALEIGEFVR+EALLAVDQFQK+FALSDLK+GALDMSEELFR+KLIQSGFPSTPVTETTR+LIQSGFPSTPVTETTR+QSIVESIIEK+SLDESDSSPLQLSASK+VLFGMVNR
398	FBpp0088439|FBgn0039757|CG1883-PA|RpS7-PA FBpp0088440|FBgn0039757|CG1883-PC|RpS7-PC FBpp0088970|FBgn0039757|CG1883-PD|RpS7-PD FBpp0308324|FBgn0039757|CG1883-PE|RpS7-PE	1.0000	FBpp0088439 type=protein; loc=3R:complement(join(30208490..30208657,30208093..30208425,30206638..30206721)); ID=FBpp0088439; name=RpS7-PA; parent=FBgn0039757,FBtr0089422; dbxref=FlyBase:FBpp0088439,FlyBase_Annotation_IDs:CG1883-PA,GB_protein:AAF57023.1,REFSEQ:NP_651782,GB_protein:AAF57023,FlyMine:FBpp0088439,modMine:FBpp0088439; MD5=447ca4c3ce12c2358f0f94bf5fea1d6b; length=194; release=r6.09; spe…	39.7	12	0.16	AVIIYVPIPQQK+DVTFEFPDNYLNV+EIEFGSK+IIKPGGSDPDDFEK+IQIILVR+VDTFTSVYK+VDTFTSVYKK+VHLDKNQQTTIEHK
385	FBpp0087861|FBgn0033264|CG2158-PA|Nup50-PA	1.0000	FBpp0087861 type=protein; loc=2R:join(8123138..8123363,8123420..8124549,8124610..8124948); ID=FBpp0087861; name=Nup50-PA; parent=FBgn0033264,FBtr0088783; dbxref=FlyBase:FBpp0087861,FlyBase_Annotation_IDs:CG2158-PA,GB_protein:AAF59131.1,REFSEQ:NP_610355,GB_protein:AAF59131,FlyMine:FBpp0087861,modMine:FBpp0087861; MD5=be5d93959adbf8ce49e5360e86ab60a5; length=564; release=r6.09; species=Dmel;	28.4	12	0.16	AATTFTFGKPSAPIGASVSPLAK+DTTTKKDEPNFSAPK+ESTSTVDGAKPTTSIFGNISAAK+IAGGSSAAEEDGAEEK+NYDEHLKDLQDEESAR+QATSNLNHENWDLEEEPEER+QVVEDDAIYSK+QVVEDDAIYSKR+SNNDDKPSTSLFAGFGK+SSIFSFGAK+TNGFSFGLK
381	FBpp0087583|FBgn0023143|CG1782-PA|Uba1-PA FBpp0308600|FBgn0023143|CG1782-PC|Uba1-PC	1.0000	FBpp0087583 type=protein; loc=2R:complement(join(9692282..9693040,9689982..9691703,9689611..9689919,9688768..9689553)); ID=FBpp0087583; name=Uba1-PA; parent=FBgn0023143,FBtr0088499; dbxref=FlyBase:FBpp0087583,FlyBase_Annotation_IDs:CG1782-PA,GB_protein:AAF58910.2,REFSEQ:NP_477310,GB_protein:AAF58910,FlyMine:FBpp0087583,modMine:FBpp0087583; MD5=9f5acad33cb62c2cc70fb20052911d64; length=1191; releas…	0	12	0.15	DAFEGVFK+ETIAELVQK+IETNEAAAAASANNFDDGELDQDRVDK+ITVLGPYTFSIGDTSK+LPLPMSEVVR+MNPEVNVTAYELR+VFSEDFFGK+VVVLTNSDGEEQQR+YDSQIAIFGK
374	FBpp0087140|FBgn0013756|CG8274-PA|Mtor-PA FBpp0304737|FBgn0013756|CG8274-PB|Mtor-PB	1.0000	FBpp0087140 type=protein; loc=2R:join(11852756..11852906,11853348..11859483,11859540..11859871,11859930..11860063,11860315..11860602); ID=FBpp0087140; name=Mtor-PA; parent=FBgn0013756,FBtr0088033; dbxref=FlyBase:FBpp0087140,FlyBase_Annotation_IDs:CG8274-PA,GB_protein:AAF58615.1,REFSEQ:NP_477067,GB_protein:AAF58615,FlyMine:FBpp0087140,modMine:FBpp0087140; MD5=a4af95bc081f04da5ea7b1a9a6a18755; leng…	0	12	0.14	ESLQAAYDELLR+IQAMEQELASANDLLK+KIETLNAITDSNR+LDQATVEIESLTK+QDLHTYQQQLSSAIAAK+QLGSQQSTKPSTSSVAEK+QVDEFTNLK+SENTSLVESLNAAEVK+SIIAEISESAPILEK+TANVKPMSGSATVQQSATVTPWR+TDLVNQETTFAGTK
221	FBpp0079812|FBgn0028700|CG6258-PA|RfC38-PA FBpp0311114|FBgn0028700|CG6258-PB|RfC38-PB	1.0000	FBpp0079812 type=protein; loc=2L:complement(join(11130112..11130171,11128991..11130001)); ID=FBpp0079812; name=RfC38-PA; parent=FBgn0028700,FBtr0080225; dbxref=GB_protein:AAF53076.2,FlyBase:FBpp0079812,FlyBase_Annotation_IDs:CG6258-PA,REFSEQ:NP_609494,GB_protein:AAF53076,FlyMine:FBpp0079812,modMine:FBpp0079812; MD5=ad299be1c1a3b45356504aeebd7afb09; length=356; release=r6.09; species=Dmel;;FBpp031…	0	12	0.16	ALLMLEAAK+EGLALPVELAK+ETASQIISEQTPAK+ETASQIISEQTPAKLEK+FLSELDMTDDF+LDFHKDQAENLR+LRSETMTFTTPSNR+QVAQTHQIEISGQR+SETMTFTTPSNR+TVVIDLIK+VIVISEGDELTK
165	FBpp0077720|FBgn0031256|CG4164-PA|CG4164-PA	1.0000	FBpp0077720 type=protein; loc=2L:join(453262..454270,454330..454385); ID=FBpp0077720; name=CG4164-PA; parent=FBgn0031256,FBtr0078060; dbxref=FlyBase:FBpp0077720,FlyBase_Annotation_IDs:CG4164-PA,GB_protein:AAF51493.1,REFSEQ:NP_608525,GB_protein:AAF51493,FlyMine:FBpp0077720,modMine:FBpp0077720; MD5=76f6f7bc06412e4896f330dacff740ad; length=354; release=r6.09; species=Dmel;	0	12	0.16	FQDLGAAYEVLSNPDK+FQDLGAAYEVLSNPDKR+FVAEGEPHIDGEPGDLIVR+HLDGHLVPVTR+TLEIEVEQGMVDGQETR
159	FBpp0077549|FBgn0011570|CG17158-PA|cpb-PA FBpp0304020|FBgn0011570|CG17158-PB|cpb-PB	1.0000	FBpp0077549 type=protein; loc=2L:join(1705112..1705114,1705400..1706227); ID=FBpp0077549; name=cpb-PA; parent=FBgn0011570,FBtr0077881; dbxref=FlyBase:FBpp0077549,FlyBase_Annotation_IDs:CG17158-PA,GB_protein:AAF51349.1,REFSEQ:NP_477005,GB_protein:AAF51349,FlyMine:FBpp0077549,modMine:FBpp0077549; MD5=63699f7116834714c9842e71742564ae; length=276; release=r6.09; species=Dmel;;FBpp0304020 type=protein…	0	12	0.17	LTSTAMLWLQTNK+NTLNEIYFGK+QDLAAAILR+QGSGTMNLGGSLTR+QQEQDANVSESSPHIANIGK+RLPPQQIEK+SPWSNSYYPPLEDGQMPSER
118	FBpp0075401|FBgn0014002|CG6988-PA|Pdi-PA FBpp0312224|FBgn0014002|CG6988-PE|Pdi-PE	1.0000	FBpp0075401 type=protein; loc=3L:complement(join(15142300..15142453,15138188..15139524)); ID=FBpp0075401; name=Pdi-PA; parent=FBgn0014002,FBtr0075648; dbxref=FlyBase:FBpp0075401,FlyBase_Annotation_IDs:CG6988-PA,GB_protein:AAF49659.1,REFSEQ:NP_524079,GB_protein:AAF49659,FlyMine:FBpp0075401,modMine:FBpp0075401; MD5=f07956e0e3a9386abdc94ad4a477c804; length=496; release=r6.09; species=Dmel;;FBpp03122…	0	12	0.15	AAQQLAEKESPIK+DLTSVADAEQFLK+FAQVQSLPLIVDFNHESASK+FLDANGEVADSEPVEETEEEEEAPKKDEL+ISSFPTIK+MDSTANELESIK+QLAPIYDQLAEK+SVFEGELNEENLKK+VDATVEGELAEQYAVR+VIDFNLDR+VLVSSNFESVALDK
97	FBpp0074431|FBgn0030959|CG6961-PA|CG6961-PA FBpp0074432|FBgn0030956|CG18259-PA|CG18259-PA	1.0000	FBpp0074431 type=protein; loc=X:complement(join(18787981..18788060,18787398..18787918,18786599..18787340,18786461..18786542)); ID=FBpp0074431; name=CG6961-PA; parent=FBgn0030959,FBtr0074660; dbxref=FlyBase:FBpp0074431,FlyBase_Annotation_IDs:CG6961-PA,GB_protein:AAF48885.2,REFSEQ:NP_573325,GB_protein:AAF48885,FlyMine:FBpp0074431,modMine:FBpp0074431; MD5=6dc38ff6a12c5513175baba7ab19ef89; length=474…	0	11	0.15	ELFSDIGPVYDAR+LLVSNLHTNVTTADIR+LSMSNHADGTIQAK+SAGPILIDDEEESFEPSHR+VVRPGTAEVIYK+YIDLDNMQDLEDEEISR
93	FBpp0074278|FBgn0283469|CG6842-PA|Vps4-PA FBpp0309628|FBgn0283469|CG6842-PB|Vps4-PB	1.0000	FBpp0074278 type=protein; loc=X:join(17908578..17908713,17908808..17909669,17909781..17910009,17910078..17910179); ID=FBpp0074278; name=Vps4-PA; parent=FBgn0283469,FBtr0074504; dbxref=FlyBase:FBpp0074278,FlyBase_Annotation_IDs:CG6842-PA,GB_protein:AAF48783.1,REFSEQ:NP_573258,GB_protein:AAF48783,FlyMine:FBpp0074278,modMine:FBpp0074278; MD5=91073d84c60a032bf49393ff0e2f5918; length=442; release=r6.0…	0	11	0.14	EAVILPIK+FPQLFTGK+GILLFGPPGTGK+KFTEDFGQEG+LEDAIVIEKPK+STFFSVSSSDLMSK+TEGYSGADISIVVR
565a	FBpp0297119|FBgn0086690|CG33957-PD|Plp-PD FBpp0297121|FBgn0086690|CG33957-PF|Plp-PF FBpp0306064|FBgn0086690|CG33957-PG|Plp-PG FBpp0306066|FBgn0086690|CG33957-PJ|Plp-PJ FBpp0306067|FBgn0086690|CG33957-PK|Plp-PK FBpp0306068|FBgn0086690|CG33957-PL|Plp-PL FBpp0306069|FBgn0086690|CG33957-PM|Plp-PM FBpp0306070|FBgn0086690|CG33957-PN|Plp-PN FBpp0306072|FBgn0086690|CG33957-PP|Plp-PP	1.0000	FBpp0297119 type=protein; loc=3L:complement(join(15089792..15089818,15082585..15084594,15081625..15082518,15081333..15081473,15075920..15076045,15074684..15075847,15072529..15073194,15069932..15070633,15067678..15069833,15067502..15067612,15066672..15066978)); ID=FBpp0297119; name=Plp-PD; parent=FBgn0086690,FBtr0305977; dbxref=REFSEQ:NP_001246761,GB_protein:AFH04432,FlyBase:FBpp0297119,FlyBase_An…	6.0	11	0.15	ADFESELGDR+EKELQASQQEASQISSPSGAAGK+ELNYSAQLDSNILK+LQTQLTSLQR+LTDSLQQSLNVR+LTLQASEIESLEAR+LVTLQEAETR+QAQTLQSYEESEAK+QYSVDEIAQQVEK+SQLEITQLNIK+SVFTITQQR+TLQEELGGPTLDIYVEMSR
563a	FBpp0293530|FBgn0262579|CG34373-PD|Ect4-PD FBpp0293532|FBgn0262579|CG34373-PF|Ect4-PF FBpp0293533|FBgn0262579|CG34373-PG|Ect4-PG FBpp0293534|FBgn0262579|CG34373-PH|Ect4-PH FBpp0293535|FBgn0262579|CG43119-PI|Ect4-PI FBpp0293536|FBgn0262579|CG43119-PJ|Ect4-PJ FBpp0306073|FBgn0262579|CG43119-PK|Ect4-PK	1.0000	FBpp0293530 type=protein; loc=3L:join(8074475..8074825,8093059..8093337,8098346..8098725,8099146..8099536,8102893..8104818,8104880..8105059,8105127..8105296,8105440..8105657,8106016..8106949,8108639..8108723); ID=FBpp0293530; name=Ect4-PD; parent=FBgn0262579,FBtr0304993; dbxref=REFSEQ:NP_001097541,GB_protein:ABW08490,FlyBase:FBpp0293530,FlyBase:FBpp0111510,FlyBase_Annotation_IDs:CG34373-PD,FlyBas…	0	11	0.14	ADIGIGNGILLK+EINAIEALK+EQGNTDIFR+FDNGLLNSIR+GVSSTGSSMITSSSQMSAMNGQMLK+LQAGDIDYQESK+NFVLVLTPDALHR+SLTAGSGQQEIEQTINK+SMSEINDLAK+TGDITQQASNNVAASSITVQSENFSADKK
560a	FBpp0290855|FBgn0250732|CG33546-PB|gfzf-PB FBpp0306732|FBgn0250732|CG33546-PE|gfzf-PE	1.0000	FBpp0290855 type=protein; loc=3R:complement(join(7150166..7150630,7147678..7149632,7146945..7147092,7146314..7146883)); ID=FBpp0290855; name=gfzf-PB; parent=FBgn0250732,FBtr0091512; dbxref=FlyBase_Annotation_IDs:CG33546-PB,GB_protein:AAF54054.3,FlyBase:FBpp0099469,FlyBase:FBpp0290855,REFSEQ:NP_001014610,GB_protein:AAF54054,FlyMine:FBpp0290855,modMine:FBpp0290855; MD5=a6817e54e68921d9f7657bfcb1c12…	11.5	11	0.13	ANMIVQYLK+FTFLPSAK+ITLDPVENGPVVLR+LNVSNISSDIVVHK+LYAVSDGPPSLAVR+SLDQIQQEYGDLAIER+TDGSQGGGIQGSEELESQEGDDESSLVDPK+YAPDSTLYPQDVNVR
553a	FBpp0099495|FBgn0063485|CG3849-PB|Lasp-PB FBpp0297281|FBgn0063485|CG3849-PC|Lasp-PC	1.0000	FBpp0099495 type=protein; loc=3L:complement(join(16710943..16711011,16694202..16694296,16681238..16681370,16680812..16680947,16678808..16679932,16678425..16678660,16678179..16678358)); ID=FBpp0099495; name=Lasp-PB; parent=FBgn0063485,FBtr0100145; dbxref=FlyBase_Annotation_IDs:CG3849-PB,FlyBase:FBpp0099495,GB_protein:AAN11739.2,REFSEQ:NP_730192,GB_protein:AAN11739,FlyMine:FBpp0099495,modMine:FBpp0…	25.5	11	0.14	AIYDYEAQDVDEVSFR+AQQQQLHDPYAHYQQPQALR+HISNVAYHGDLEK+IADYDPLTDGPR+QQPSYSSLQEK+QQQQQQQQQQQQLLQQQAIK+QQVAAGPGAAQNHLQQLYASPNYAAVTPSENSINVK+SAASVVAYDGNSK+SSTTLVYSSEPR+VVYPIEELK
535a	FBpp0087852|FBgn0020279|CG8715-PA|lig-PA FBpp0087853|FBgn0020279|CG8715-PB|lig-PB FBpp0087854|FBgn0020279|CG8715-PC|lig-PC FBpp0100030|FBgn0020279|CG8715-PD|lig-PD FBpp0291129|FBgn0020279|CG8715-PE|lig-PE FBpp0291130|FBgn0020279|CG8715-PF|lig-PF FBpp0291131|FBgn0020279|CG8715-PG|lig-PG FBpp0293223|FBgn0020279|CG8715-PH|lig-PH FBpp0293224|FBgn0020279|CG8715-PI|lig-PI FBpp0303481|FBgn0020279|CG8715…	1.0000	FBpp0087852 type=protein; loc=2R:join(8069899..8070279,8070335..8070512,8070821..8072238,8072363..8072778,8073127..8073234,8073367..8073471,8073600..8073700,8073974..8074500,8075473..8075607,8075665..8075790,8075860..8076108,8076293..8076448,8077260..8077292,8077731..8077829); ID=FBpp0087852; name=lig-PA; parent=FBgn0020279,FBtr0088774; dbxref=GB_protein:AAM68848.1,FlyBase:FBpp0087852,FlyBase_Ann…	0	11	0.14	DNLGSVTYSAMNDGR+IAQITNSTTEDPQINEK+SDPYGQTGGSGNAYQNAYQSSGASK+STSQQQQGVSSAVNATIDQLTK+TQTVSNQSQAGTGSDLTSSMYGK+VGSGFSIDGQQQQQQPDDYQSK+VLLLLTMTQR
529a	FBpp0086505|FBgn0004698|CG8153-PC|Xpc-PC FBpp0086506|FBgn0004698|CG8153-PA|Xpc-PA	1.0000	FBpp0086505 type=protein; loc=2R:join(15311780..15311967,15312033..15312817,15314618..15316614,15316680..15317147,15317209..15317377,15317434..15317711); ID=FBpp0086505; name=Xpc-PC; parent=FBgn0004698,FBtr0087373; dbxref=FlyBase:FBpp0086505,FlyBase_Annotation_IDs:CG8153-PC,GB_protein:AAM68530.1,REFSEQ:NP_725451,GB_protein:AAM68530,FlyMine:FBpp0086505,modMine:FBpp0086505; MD5=49d6c59eb3cf218b41e4…	7.1	11	0.15	GAPAAPPTLDEPSR+GLLENANSLER+LLSESDSLMQATLK+LLSPNLYSAQSPATK+SDTSFEENPSTSSSSK+VAPVDTFSPVAGR+VLISPSFLK
524a	FBpp0085697|FBgn0010434|CG11949-PA|cora-PA	1.0000	FBpp0085697 type=protein; loc=2R:join(19235516..19235662,19235763..19236208,19236267..19236419,19236485..19236843,19236942..19237063,19238152..19238314,19238382..19238434,19238789..19241785,19242174..19242395,19242484..19242585,19242704..19242859,19243069..19243179,19243255..19243320); ID=FBpp0085697; name=cora-PA; parent=FBgn0010434,FBtr0086509; dbxref=FlyBase:FBpp0085697,FlyBase_Annotation_IDs:…	0	11	0.15	ADVAAGLAGAAGSK+EQQYISSSVDPK+LGKPVSTPTVVK+QAQVQTTTETVPITR+SLGVLNLDTGLLDTK+SPLFTTSATTGPHVESTR+TAQVETSGGQFDPK+TGNLHLVSGVADPK+TTATVTSGDQYQR+VVLGEDTPGFSGHGEIISTQTVSSK
499c	FBpp0083974|FBgn0001230|CG5436-PA|Hsp68-PA	1.0000	FBpp0083974 type=protein; loc=3R:complement(24055197..24057104); ID=FBpp0083974; name=Hsp68-PA; parent=FBgn0001230,FBtr0084589; dbxref=FlyBase:FBpp0083974,FlyBase_Annotation_IDs:CG5436-PA,GB_protein:AAF56230.1,REFSEQ:NP_524474,GB_protein:AAF56230,FlyMine:FBpp0083974,modMine:FBpp0083974; MD5=19a6b1d3a1e78c96a21c66915ee98f46; length=635; release=r6.09; species=Dmel;	14.6	11	0.06	DAGAIAGINVLR+DAVITVPAYFNDSQR+GGGDGQQAPNFGQQAGGYKGPTVEEVD+IINEPTAAAIAYGLDK+STAGDTHLGGEDFDNR+VEIIANDQGNR+VQNLLQNFFGGK
473a	FBpp0078298|FBgn0003261|CG10279-PC|Rm62-PC FBpp0078299|FBgn0003261|CG10279-PD|Rm62-PD FBpp0078300|FBgn0003261|CG10279-PB|Rm62-PB FBpp0078301|FBgn0003261|CG10279-PA|Rm62-PA FBpp0078302|FBgn0003261|CG10279-PE|Rm62-PE FBpp0078303|FBgn0003261|CG10279-PF|Rm62-PF FBpp0291159|FBgn0003261|CG10279-PH|Rm62-PH FBpp0291753|FBgn0003261|CG10279-PI|Rm62-PI	1.0000	FBpp0078298 type=protein; loc=3R:complement(join(6005206..6005216,6004017..6005126,6003673..6003911,6001558..6001736,6001163..6001360)); ID=FBpp0078298; name=Rm62-PC; parent=FBgn0003261,FBtr0078649; dbxref=FlyBase:FBpp0078298,FlyBase_Annotation_IDs:CG10279-PC,GB_protein:AAN14332.1,REFSEQ:NP_731033,GB_protein:AAN14332; MD5=91fd1a2ab1e8d5284cd393f1f664c60d; length=578; release=r6.09; species=Dmel;;…	24.7	11	0.12	ALVDVLR+APTAIQAQGWPIAMSGSNFVGIAK+EANQEINPALENLAR+ELAQQIQQVATEFGSSSYVR+GDGPIALVLAPTR+GLDVDGIK+MLDMGFEPQIR+SNILVATDVAAR+TLLSDIYDTSESPGK+YVINFDYPQNSEDYIHR
372	FBpp0087109|FBgn0000253|CG8472-PA|Cam-PA FBpp0087110|FBgn0000253|CG8472-PB|Cam-PB FBpp0293502|FBgn0000253|CG8472-PC|Cam-PC FBpp0293503|FBgn0000253|CG8472-PD|Cam-PD FBpp0311269|FBgn0000253|CG8472-PE|Cam-PE	1.0000	FBpp0087109 type=protein; loc=2R:join(12260186..12260188,12264743..12264917,12269193..12269435,12273766..12273794); ID=FBpp0087109; name=Cam-PA; parent=FBgn0000253,FBtr0088001; dbxref=FlyBase:FBpp0087109,FlyBase_Annotation_IDs:CG8472-PA,GB_protein:AAF58542.1,REFSEQ:NP_523710,GB_protein:AAF58542; MD5=0d8d56d0155abaee6c91bd24448526f1; length=149; release=r6.09; species=Dmel;;FBpp0087110 type=protei…	50.3	11	0.16	EADIDGDGQVNYEEFVTMMTSK+EAFSLFDK+EAFSLFDKDGDGTITTK+HVMTNLGEK+LTDEEVDEMIR+VFDKDGNGFISAAELR
330	FBpp0085233|FBgn0002780|CG2050-PA|mod-PA FBpp0301951|FBgn0002780|CG2050-PC|mod-PC	1.0000	FBpp0085233 type=protein; loc=3R:join(32052735..32052977,32053246..32053555,32053623..32054357,32054424..32054764); ID=FBpp0085233; name=mod-PA; parent=FBgn0002780,FBtr0085874; dbxref=FlyBase:FBpp0085233,FlyBase_Annotation_IDs:CG2050-PA,GB_protein:AAF57213.1,REFSEQ:NP_524614,GB_protein:AAF57213,FlyMine:FBpp0085233,modMine:FBpp0085233; MD5=0475f421fccdda40bdf90693f539fb01; length=542; release=r6.0…	25.6	11	0.15	AILVTNLTSDATEADLRK+ALTLGDNVLSVSQPR+LASVDDIPK+NQIVFVTNLPNEYLHK+SEGADEVDESDDDEEAPVEKPVSK+TSELTLVVENVGK+TVVVGLIGPNITK+TVVVGLIGPNITKDDLK+VAPVEAVTISSNR+VQEEETVVPQSPSK
300	FBpp0084188|FBgn0039302|CG11856-PA|Nup358-PA FBpp0293235|FBgn0039302|CG11856-PB|Nup358-PB	1.0000	FBpp0084188 type=protein; loc=3R:join(25249631..25249702,25250223..25253235,25253292..25256293,25256355..25256855,25256925..25257057,25257122..25258129,25258201..25258559); ID=FBpp0084188; name=Nup358-PA; parent=FBgn0039302,FBtr0084813; dbxref=GB_protein:AAF56430.1,FlyBase:FBpp0084188,FlyBase_Annotation_IDs:CG11856-PA,GB_protein:AAF56430.2,REFSEQ:NP_651361,GB_protein:AAF56430,FlyMine:FBpp0084188,…	5.9	11	0.15	AIEYLNGYLR+ELVPETTSTFADLAK+LASGEGQGNVLGSIFR+LDQYLFK+LVQLSLEGSGLADSSK+QGFSILR+QSGLDQGNALNLTTSSSNK+SFVTSTPAANSLINKPQEQTK+TGEEGEDIKFTSR+TGNDFANLSANSQGTTVGFNK+YWLDQANSLDLSGNK
291	FBpp0083441|FBgn0025865|CG3637-PA|Cortactin-PA FBpp0297440|FBgn0025865|CG3637-PB|Cortactin-PB FBpp0297441|FBgn0025865|CG3637-PC|Cortactin-PC FBpp0297442|FBgn0025865|CG3637-PD|Cortactin-PD	1.0000	FBpp0083441 type=protein; loc=3R:complement(join(21063898..21064064,21063426..21063829,21062226..21063334)); ID=FBpp0083441; name=Cortactin-PA; parent=FBgn0025865,FBtr0084039; dbxref=FlyBase:FBpp0083441,FlyBase_Annotation_IDs:CG3637-PA,GB_protein:AAF55840.1,REFSEQ:NP_524426,GB_protein:AAF55840,FlyMine:FBpp0083441,modMine:FBpp0083441; MD5=f9df6ebf38c67c333b6d660cdc9e6f5a; length=559; release=r6.09…	0	11	0.13	DYATGFGGK+EEPTASTTSAAVAPTPTVVPAREPETAPVAK+FGVQEDR+IDDGWWR+KEPIIIPK+QLLKDQNAGYGYGGK+SAVGWDHIEK+TGGIGNAISAFNQMQSPVSETPPAR+YGLFPANYVQVVGQNS
198	FBpp0079326|FBgn0027094|CG13391-PA|Aats-ala-PA FBpp0089366|FBgn0027094|CG13391-PB|Aats-ala-PB	1.0000	FBpp0079326 type=protein; loc=2L:complement(join(8380448..8381442,8378419..8380324)); ID=FBpp0079326; name=Aats-ala-PA; parent=FBgn0027094,FBtr0079721; dbxref=FlyBase:FBpp0079326,GB_protein:AAF52657.1,FlyBase_Annotation_IDs:CG13391-PA,REFSEQ:NP_523511,GB_protein:AAF52657,FlyMine:FBpp0079326,modMine:FBpp0079326; MD5=ab07c298c3d38c9598b031b38c408ace; length=966; release=r6.09; species=Dmel;;FBpp008…	0	11	0.15	EIVELTEQISHATIPYVK+FENQFVNEITSGQK+IVALTGPEALK+LGNQTTIPGDVAWR+NAYLDFFK+SVFDEVYPDPVR+TITIALADGGTPDNTGR+VGADDVDGIDMAYR+VNDEANEFLVDR
10	FBpp0070395|FBgn0023529|CG2918-PA|CG2918-PA FBpp0290016|FBgn0023529|CG2918-PB|CG2918-PB	1.0000	FBpp0070395 type=protein; loc=X:complement(join(2274026..2274336,2271491..2273951)); ID=FBpp0070395; name=CG2918-PA; parent=FBgn0023529,FBtr0070411; dbxref=FlyBase:FBpp0070395,FlyBase_Annotation_IDs:CG2918-PA,GB_protein:AAF45769.1,REFSEQ:NP_569995,GB_protein:AAF45769,FlyMine:FBpp0070395,modMine:FBpp0070395; MD5=cfdfc2261bbd406d60be0a8d7ee44248; length=923; release=r6.09; species=Dmel;;FBpp0290016…	0	10	0.13	AADLSAGFK+AYFYLDDSGIFR+EALLSAAQLANLK+EINPVVQVLGVGYDR+LSNVFLAR+NLNADESATMGAVYK+SPVTYESQTQFVVPLVGSAYDQSVAK+TIDNPIVDLYR
81	FBpp0073902|FBgn0027329|CG8231-PA|Tcp-1zeta-PA	1.0000	FBpp0073902 type=protein; loc=X:join(15746771..15746907,15747308..15748772); ID=FBpp0073902; name=Tcp-1zeta-PA; parent=FBgn0027329,FBtr0074086; dbxref=FlyBase:FBpp0073902,FlyBase_Annotation_IDs:CG8231-PA,GB_protein:AAF48503.1,REFSEQ:NP_573066,GB_protein:AAF48503,FlyMine:FBpp0073902,modMine:FBpp0073902; MD5=bf1bdbb9f23081efbcddee7a5d40b156; length=533; release=r6.09; species=Dmel;	0	10	0.13	AAQALAINISAAK+AEVNSGFFYK+AINNTIADK+ALEVLDQVK+ALEVLDQVKVPVEINKK+ALVPGAGAFEVR+AYNELVAFK+GIDPISLDALAK+NLVEVANTSLK+TLAVNSGYDAQDTIVK
530a	FBpp0086552|FBgn0033990|CG10265-PA|CG10265-PA	1.0000	FBpp0086552 type=protein; loc=2R:complement(join(14993512..14993751,14992646..14993428)); ID=FBpp0086552; name=CG10265-PA; parent=FBgn0033990,FBtr0087421; dbxref=FlyBase:FBpp0086552,FlyBase_Annotation_IDs:CG10265-PA,GB_protein:AAF58173.1,REFSEQ:NP_611012,GB_protein:AAF58173,FlyMine:FBpp0086552,modMine:FBpp0086552; MD5=b43e5bbd345a4f18a2e4662faeb496fb; length=340; release=r6.09; species=Dmel;	28.5	10	0.12	ATGTTQSTSQLVPMK+ENIVKEDVVPLAK+EPQEPEGVPAK+IPEAPPAPVHPVR+ISEVPEPPKTPEKPVPTITSK+LIIPVSSR+YIVTPIEPLAFDDANR
53	FBpp0072581|FBgn0261243|CG1009-PD|Psa-PD FBpp0072582|FBgn0261243|CG1009-PB|Psa-PB FBpp0072583|FBgn0261243|CG1009-PC|Psa-PC FBpp0072584|FBgn0261243|CG1009-PA|Psa-PA FBpp0072585|FBgn0261243|CG1009-PE|Psa-PE FBpp0072586|FBgn0261243|CG1009-PF|Psa-PF FBpp0297512|FBgn0261243|CG1009-PH|Psa-PH FBpp0305587|FBgn0261243|CG1009-PI|Psa-PI	1.0000	FBpp0072581 type=protein; loc=3L:join(1518674..1518796,1519947..1520763,1521134..1522458,1522522..1522644,1522707..1522919); ID=FBpp0072581; name=Psa-PD; parent=FBgn0261243,FBtr0072697; dbxref=FlyBase:FBpp0072581,FlyBase_Annotation_IDs:CG1009-PD,GB_protein:AAN11483.1,REFSEQ:NP_728617,GB_protein:AAN11483; MD5=b3c221aecf56a0f7e64c45678258d23a; length=866; release=r6.09; species=Dmel;;FBpp0072582 ty…	0	10	0.13	ATFDITLVVPK+DYFNIAYPLPK+EQGTFALEVATK+ETFVLVDPK+FAGVTQFEATDAR+GFPVVSVESEQTSK+LNAAWLQR+LPTNVVPR+TVSQAVETIR+YLIENFASEER
487a	FBpp0080825|FBgn0003732|CG10223-PA|Top2-PA FBpp0304598|FBgn0003732|CG10223-PB|Top2-PB	1.0000	FBpp0080825 type=protein; loc=2L:complement(join(19451728..19452285,19451247..19451670,19448143..19451180,19447738..19448061)); ID=FBpp0080825; name=Top2-PA; parent=FBgn0003732,FBtr0081287; dbxref=GB_protein:AAF53802.2,FlyBase:FBpp0080825,FlyBase_Annotation_IDs:CG10223-PA,REFSEQ:NP_476760,GB_protein:AAF53802,FlyMine:FBpp0080825,modMine:FBpp0080825; MD5=44a7e3677ef6ad5222f7811934e0e1c9; length=144…	7.5	10	0.13	ALSIEQMYQK+DFLVGQLTAQADR+DLYGVFPLR+FVISFAPGEFER+IFDEILVNAADNK+LDEDIVALMSR+LSELESLR+QLLEVLK+SELESLRK+SGIVESVLAWAK+SLAVSGLGVIGR
442a	FBpp0073290|FBgn0015245|CG12101-PA|Hsp60-PA FBpp0073291|FBgn0015245|CG12101-PB|Hsp60-PB	1.0000	FBpp0073290 type=protein; loc=X:join(11110041..11111411,11111475..11111825); ID=FBpp0073290; name=Hsp60-PA; parent=FBgn0015245,FBtr0073434; dbxref=FlyBase:FBpp0073290,FlyBase_Annotation_IDs:CG12101-PA,GB_protein:AAF47999.1,REFSEQ:NP_511115,GB_protein:AAF47999,FlyMine:FBpp0073290,modMine:FBpp0073290; MD5=1d69ae8daf6438985512377bc04b9b9e; length=573; release=r6.09; species=Dmel;;FBpp0073291 type=pr…	0	10	0.13	AAVEEGIVPGGGTALLR+GVMLAVETVKDNLK+GYISPYFINSSK+LASGVALLR+LVQDVANNTNEEAGDGTTTATVLAR+NVIIEQSWGSPK+VEFQDALLLLSEK+VGGSSEVEVNEK+VSDLGQVGEVVITK
407	FBpp0099686|FBgn0039713|CG7808-PC|RpS8-PC FBpp0301957|FBgn0039713|CG7808-PE|RpS8-PE FBpp0311986|FBgn0039713|CG7808-PF|RpS8-PF FBpp0311987|FBgn0039713|CG7808-PG|RpS8-PG	1.0000	FBpp0099686 type=protein; loc=3R:join(29861931..29861934,29862199..29862305,29862785..29863196,29863415..29863518); ID=FBpp0099686; name=RpS8-PC; parent=FBgn0039713,FBtr0085489; dbxref=FlyBase_Annotation_IDs:CG7808-PC,FlyBase:FBpp0099686,GB_protein:AAN14192.1,REFSEQ:NP_651740,GB_protein:AAN14192,FlyMine:FBpp0099686,modMine:FBpp0099686; MD5=6f3fd8d03f294cec518e459314d26d3c; length=208; release=r6.…	40.4	10	0.13	ELEFYLK+IADVVYNASNNELVR+LETGNFAWASEGVAR+NSIVVIDATPFR+QWYEAHYVLPLGR+SDGYILEGK+VEQALEDQFTSGR
5	FBpp0070277|FBgn0003517|CG14792-PA|sta-PA FBpp0070278|FBgn0003517|CG14792-PB|sta-PB FBpp0308665|FBgn0003517|CG14792-PE|sta-PE FBpp0308666|FBgn0003517|CG14792-PF|sta-PF	1.0000	FBpp0070277 type=protein; loc=X:complement(join(1482673..1482891,1481887..1482480)); ID=FBpp0070277; name=sta-PA; parent=FBgn0003517,FBtr0070289; dbxref=FlyBase:FBpp0070277,FlyBase_Annotation_IDs:CG14792-PA,GB_protein:AAF45638.2,REFSEQ:NP_476750,GB_protein:AAF45638,FlyMine:FBpp0070277,modMine:FBpp0070277; MD5=0bfecb7568a3ebf3a816b44ac5c6e70a; length=270; release=r6.09; species=Dmel;;FBpp0070278 t…	21.9	10	0.13	ADGVNILNLGK+AIVAIDNPSDIFVISSRPIGQR+FTPGAFTNQIQPAFR+RADGVNILNLGK+YTDTTPIAGR
384	FBpp0087764|FBgn0033342|CG8258-PA|CG8258-PA	1.0000	FBpp0087764 type=protein; loc=2R:complement(join(8906853..8906912,8905643..8906673,8905029..8905578)); ID=FBpp0087764; name=CG8258-PA; parent=FBgn0033342,FBtr0088683; dbxref=FlyBase:FBpp0087764,FlyBase_Annotation_IDs:CG8258-PA,GB_protein:AAF59029.3,REFSEQ:NP_610418,GB_protein:AAF59029,FlyMine:FBpp0087764,modMine:FBpp0087764; MD5=7dde112ff52bde845483a1ed89d6deb5; length=546; release=r6.09; species…	17.9	10	0.12	ALDDAINNFK+APGVSQMLK+FANALEVFPK+FVEGDVTYAEK+GATDNFMDDIER+LGITTAEISDGYEK+MYSGLEEAVFR+TIGFDIEAEK+YAVGAAATILK
39	FBpp0071892|FBgn0003062|CG9888-PA|Fib-PA	1.0000	FBpp0071892 type=protein; loc=2R:complement(join(23074582..23074594,23074024..23074463,23073061..23073642)); ID=FBpp0071892; name=Fib-PA; parent=FBgn0003062,FBtr0071982; dbxref=FlyBase:FBpp0071892,FlyBase_Annotation_IDs:CG9888-PA,GB_protein:AAF46950.1,REFSEQ:NP_523817,GB_protein:AAF46950,FlyMine:FBpp0071892,modMine:FBpp0071892; MD5=19665765e4e9749a82627001f88e480a; length=344; release=r6.09; spec…	36.0	10	0.13	DHAVVVGVYRPPPKQ+HEGVFIAR+ISVETNGEKIEYR+IVALNAQHFLK+LAAAVLGGVEQIHMPPGSK+LKPQEQLTLEPYER+MLVGMVDTIFADVAQPDQGR+NFVPGSEVYGEK+NFVPGSEVYGEKR+TNIIPIIEDAR
340	FBpp0085526|FBgn0265935|CG9446-PA|coro-PA FBpp0085527|FBgn0265935|CG9446-PB|coro-PB FBpp0089194|FBgn0265935|CG9446-PC|coro-PC FBpp0307637|FBgn0265935|CG9446-PD|coro-PD FBpp0307638|FBgn0265935|CG9446-PE|coro-PE FBpp0307639|FBgn0265935|CG9446-PF|coro-PF FBpp0307640|FBgn0265935|CG9446-PG|coro-PG	1.0000	FBpp0085526 type=protein; loc=2R:complement(join(6866687..6866884,6865108..6865374,6864636..6865049,6864278..6864571,6863348..6863533,6863062..6863289)); ID=FBpp0085526; name=coro-PA; parent=FBgn0265935,FBtr0086207; dbxref=FlyBase:FBpp0085526,FlyBase_Annotation_IDs:CG9446-PA,GB_protein:AAF57403.1,REFSEQ:NP_610242,GB_protein:AAF57403; MD5=9e69a59b5bb440c948af7bc73d86b28f; length=528; release=r6.09…	0	10	0.13	ASESANDHASTSAGTSKDED+DADPITFSLK+GDSASSGATSSSAGGGNFASGNNNEASEGGPPAAVLSEK+GDSASSGATSSSAGGGNFASGNNNEASEGGPPAAVLSEKDLR+HGLIFTTGFNR+NGSDAAPASAGAATSDGK+TLTEPVVDLVFHQR+VWQIPDGGLSR
331	FBpp0085234|FBgn0002645|CG1483-PA|Map205-PA FBpp0085235|FBgn0002645|CG1483-PB|Map205-PB FBpp0306414|FBgn0002645|CG1483-PC|Map205-PC	1.0000	FBpp0085234 type=protein; loc=3R:complement(join(32066329..32067996,32057322..32059145)); ID=FBpp0085234; name=Map205-PA; parent=FBgn0002645,FBtr0085875; dbxref=FlyBase:FBpp0085234,FlyBase_Annotation_IDs:CG1483-PA,GB_protein:AAF57214.1,REFSEQ:NP_524615,GB_protein:AAF57214,FlyMine:FBpp0085234,modMine:FBpp0085234; MD5=a4648a4df4dfaebd3bbd115852724e4b; length=1163; release=r6.09; species=Dmel;;FBpp0…	15.1	10	0.13	LELESQQAGIVDITPSPLSSTAEK+LLPDTTDEQLLTSALEEK+LLVPGSSSTTTTSSLRK+NTSSTTTSTATATITK+RLLVPGSSSTTTTSSLRK+RPVTNAKGSAPGSAASTKVRPAATMTAPVKPK+SLSSNVGSTVKPPTK+STISSTTTVR+TITNKPTASGTASDNVTR+TSVATVAGGAVVGATK
317	FBpp0084754|FBgn0028692|CG11888-PA|Rpn2-PA FBpp0303405|FBgn0028692|CG11888-PB|Rpn2-PB FBpp0306599|FBgn0028692|CG11888-PC|Rpn2-PC	1.0000	FBpp0084754 type=protein; loc=3R:join(29153731..29154673,29154736..29156043,29156302..29157113); ID=FBpp0084754; name=Rpn2-PA; parent=FBgn0028692,FBtr0085385; dbxref=FlyBase:FBpp0084754,FlyBase_Annotation_IDs:CG11888-PA,GB_protein:AAF56868.1,REFSEQ:NP_651677,GB_protein:AAF56868,FlyMine:FBpp0084754,modMine:FBpp0084754; MD5=6b7894fc98cb2788a266883fac70e746; length=1020; release=r6.09; species=Dmel;…	0	10	0.14	DNLDWLAR+EAIALLEPMVK+NATLSLQSR+NTAPIPTALPSTFKPQGTTSEDGAK+QALGIALETR+SDEDITEETPADDKVER+TIDSLNEVEK+VATAVLSIAAR
313	FBpp0084617|FBgn0003279|CG5502-PA|RpL4-PA	1.0000	FBpp0084617 type=protein; loc=3R:join(27922917..27922919,27923125..27923305,27923370..27923740,27924140..27924790); ID=FBpp0084617; name=RpL4-PA; parent=FBgn0003279,FBtr0085248; dbxref=FlyBase:FBpp0084617,FlyBase_Annotation_IDs:CG5502-PA,GB_protein:AAG22173.1,REFSEQ:NP_524538,GB_protein:AAG22173,FlyMine:FBpp0084617,modMine:FBpp0084617; MD5=c846b6c4b4ed56d364b2ad352ff789f5; length=401; release=r6.…	26.9	10	0.14	FVIWTESAFAR+GHVIDGVSEFPLVVSDEVQK+LNDLFGTWK+LNPYAEVLK+LNPYAEVLKR+NIPGIETINVDKLNLLK+QAYAVSELAGHQTSAESWGTGR+YALVSAIAASGVPALVQSK
301	FBpp0084242|FBgn0039300|CG10423-PA|RpS27-PA FBpp0293236|FBgn0039300|CG10423-PB|RpS27-PB	1.0000	FBpp0084242 type=protein; loc=3R:complement(join(25247433..25247438,25246448..25246667,25246353..25246381)); ID=FBpp0084242; name=RpS27-PA; parent=FBgn0039300,FBtr0084868; dbxref=FlyBase:FBpp0084242,FlyBase_Annotation_IDs:CG10423-PA,GB_protein:AAF56428.1,REFSEQ:NP_651359,GB_protein:AAF56428,FlyMine:FBpp0084242,modMine:FBpp0084242; MD5=12891c10f84e6af4a613b302d70f03eb; length=84; release=r6.09; sp…	29.8	10	0.14	DLLHPLPAEEK+DLLHPLPAEEKR+LVQHPNSYFMDVK
210	FBpp0079609|FBgn0032244|CG5313-PA|RfC3-PA	1.0000	FBpp0079609 type=protein; loc=2L:join(10419265..10419302,10419359..10419423,10419480..10419930,10419991..10420205,10420268..10420345,10420401..10420552); ID=FBpp0079609; name=RfC3-PA; parent=FBgn0032244,FBtr0080019; dbxref=FlyBase:FBpp0079609,FlyBase_Annotation_IDs:CG5313-PA,GB_protein:AAF52944.2,REFSEQ:NP_609399,GB_protein:AAF52944,FlyMine:FBpp0079609,modMine:FBpp0079609; MD5=180a6e2906bfe1fbe7f…	28.3	10	0.14	ALLSGSSLEDSFK+GQILNFASTR+IIEAEAVQITEDGKR+IIPALQSR+LIILDEADAMTNDAQNALR+QDIEQILK+QLYSPQQFK+SMVLELNASDDR
146	FBpp0076856|FBgn0035608|CG10630-PA|blanks-PA	1.0000	FBpp0076856 type=protein; loc=3L:complement(join(5498728..5498848,5497706..5498559)); ID=FBpp0076856; name=blanks-PA; parent=FBgn0035608,FBtr0077152; dbxref=FlyBase:FBpp0076856,FlyBase_Annotation_IDs:CG10630-PA,GB_protein:AAF50777.1,REFSEQ:NP_647966,GB_protein:AAF50777,FlyMine:FBpp0076856,modMine:FBpp0076856; MD5=e9b170756e9c2deb9380c5aac03f605f; length=324; release=r6.09; species=Dmel;	23.5	10	0.12	ALIPNPSAEEDAVAVIPLADNLKK+ALQEILTTK+DALMVLNELK+SLESDEDDILEK+TDDIDVATLYNDLK+VDILEMK
138	FBpp0076520|FBgn0035811|CG12262-PA|CG12262-PA	1.0000	FBpp0076520 type=protein; loc=3L:join(7719440..7719457,7720060..7720416,7720477..7721361); ID=FBpp0076520; name=CG12262-PA; parent=FBgn0035811,FBtr0076808; dbxref=FlyBase:FBpp0076520,FlyBase_Annotation_IDs:CG12262-PA,GB_protein:AAF50524.1,REFSEQ:NP_648149,GB_protein:AAF50524,FlyMine:FBpp0076520,modMine:FBpp0076520; MD5=6244d606556faa327a61956fcd94d178; length=419; release=r6.09; species=Dmel;	22.7	10	0.13	AFTGFIVER+EEIIPVAAQYDK+ENVLIGEGAGFK+GITFEDVR+IASDAVQIFGGNGFNSEYPVEK+IYQIYEGTSQIQR+NSYYASIAK+SGEYPWPIIK
137	FBpp0076460|FBgn0262716|CG7558-PA|Arp3-PA FBpp0306212|FBgn0262716|CG7558-PB|Arp3-PB	1.0000	FBpp0076460 type=protein; loc=3L:complement(join(8115682..8115725,8115408..8115588,8115030..8115344,8114257..8114793,8114113..8114196,8113956..8114051)); ID=FBpp0076460; name=Arp3-PA; parent=FBgn0262716,FBtr0076737; dbxref=FlyBase:FBpp0076460,FlyBase_Annotation_IDs:CG7558-PA,GB_protein:AAF50488.1,REFSEQ:NP_523968,GB_protein:AAF50488,FlyMine:FBpp0076460,modMine:FBpp0076460; MD5=ddf317cc31cb4aa1759…	0	10	0.13	APFNVDVGYER+EREVGIPPEQSLETAK+EVGIPPEQSLETAK+LGFAGNKEPQFIIPSAIAIK+NFSGVNTVTK+RPLYNNIVLSGGSTMFK
11	FBpp0070404|FBgn0004397|CG3299-PA|Vinc-PA FBpp0309622|FBgn0004397|CG3299-PB|Vinc-PB FBpp0309623|FBgn0004397|CG3299-PC|Vinc-PC	1.0000	FBpp0070404 type=protein; loc=X:complement(join(2220373..2220429,2215905..2218095,2215713..2215843,2215255..2215653,2215015..2215122)); ID=FBpp0070404; name=Vinc-PA; parent=FBgn0004397,FBtr0070420; dbxref=FlyBase:FBpp0070404,FlyBase_Annotation_IDs:CG3299-PA,GB_protein:AAF45752.1,REFSEQ:NP_476820,GB_protein:AAF45752,FlyMine:FBpp0070404,modMine:FBpp0070404; MD5=7ba1cabc671dbbfd1d32e5bb45c63106; len…	13.0	10	0.14	AGVQQTAHTIQGR+AINLIVEEGR+IPTIGTQLK+KIAEILLSSAAQVDSLTPQLISAGR+LSELVLSDSR+LVATNIADPAAAAAWK+QFTEAVLQPEGTPGR+QVIDNATEISER+TIESILDPVAQQVSR
95	FBpp0074348|FBgn0008635|CG6223-PA|betaCOP-PA	1.0000	FBpp0074348 type=protein; loc=X:complement(join(18383463..18385093,18382603..18383258,18382382..18382543,18382040..18382313,18381864..18381969,18381708..18381773)); ID=FBpp0074348; name=betaCOP-PA; parent=FBgn0008635,FBtr0074576; dbxref=FlyBase:FBpp0074348,FlyBase_Annotation_IDs:CG6223-PA,GB_protein:AAF48830.2,REFSEQ:NP_523400,GB_protein:AAF48830,FlyMine:FBpp0074348,modMine:FBpp0074348; MD5=33a7d…	9.5	9	0.12	DLQHPNEFLR+NAQLSDVASPNSK+SIFGENALANLSIEKPVDDPDSK+VLAAPDIEVR+VQPDDPVLFAQLSNGR+VTSDGTYATQSAYSLAPVAK
7	FBpp0070355|FBgn0028969|CG14813-PA|deltaCOP-PA FBpp0291138|FBgn0028969|CG14813-PB|deltaCOP-PB	1.0000	FBpp0070355 type=protein; loc=X:complement(join(1861595..1861597,1861446..1861485,1861156..1861379,1860686..1861098,1860427..1860624,1860057..1860370,1859871..1859982,1859519..1859813)); ID=FBpp0070355; name=deltaCOP-PA; parent=FBgn0028969,FBtr0070371; dbxref=FlyBase:FBpp0070355,FlyBase_Annotation_IDs:CG14813-PA,GB_protein:AAF45673.1,REFSEQ:NP_652012,GB_protein:AAF45673,FlyMine:FBpp0070355,modMin…	0	9	0.13	ASNILEDLETLR+DGGVQQFENSGLLTLR+ESVNLAQIK+IANLAPAAPAGGSSAAASASAAAK+IEGLLAAFPK+LYMLLITTK+SGGFSADGIGSSGVSSSSGASSANTGITSIDVDTK
569a	FBpp0302537|FBgn0263740|CG43665-PB|eIF-2gamma-PB FBpp0307983|FBgn0263740|CG43665-PD|eIF-2gamma-PD	1.0000	FBpp0302537 type=protein; loc=3R:complement(join(15263282..15263347,15262547..15262721,15259450..15259686,15258510..15259383,15258367..15258442)); ID=FBpp0302537; name=eIF-2gamma-PB; parent=FBgn0263740,FBtr0310386; dbxref=FlyBase:FBpp0302537,FlyBase_Annotation_IDs:CG43665-PB,REFSEQ:NP_731993,GB_protein:AAF55153; MD5=ab5df4d5c73143be53d760bf73070cfe; length=475; release=r6.09; species=Dmel;;FBpp03…	0	9	0.12	FVQGTVAEGAPIIPISAQLK+GGVAGGSILSGVLK+LTPLSPEVISR+QDLSNLDVSK+QILILQNK+TITPVLDSQVAK+TITPVLDSQVAKK+VGQEIEVRPGVVTK
536a	FBpp0087977|FBgn0001091|CG12055-PA|Gapdh1-PA FBpp0099914|FBgn0001091|CG12055-PB|Gapdh1-PB	1.0000	FBpp0087977 type=protein; loc=2R:complement(7792122..7793120); ID=FBpp0087977; name=Gapdh1-PA; parent=FBgn0001091,FBtr0088903; dbxref=GB_protein:AAF59192.2,FlyBase:FBpp0087977,FlyBase_Annotation_IDs:CG12055-PA,REFSEQ:NP_525108,GB_protein:AAF59192; MD5=8d0ccdacc2be570be3a4da5ded441e61; length=332; release=r6.09; species=Dmel;;FBpp0099914 type=protein; loc=2R:complement(7792122..7793120); ID=FBpp00…	25.9	9	0.12	AGISLNDKFVK+GAAQNIIPAATGAAK+GTVAAEGGFLVVNGQK+IGINGFGR+LISWYDNEFGYSNR+VIPALNGK+VPTPNVSVVDLTVR
479a	FBpp0079187|FBgn0020618|CG7111-PA|Rack1-PA FBpp0303680|FBgn0020618|CG7111-PC|Rack1-PC FBpp0311572|FBgn0020618|CG7111-PD|Rack1-PD	1.0000	FBpp0079187 type=protein; loc=2L:complement(join(7827061..7827169,7826770..7826981,7825701..7826336)); ID=FBpp0079187; name=Rack1-PA; parent=FBgn0020618,FBtr0079565; dbxref=FlyBase:FBpp0079187,FlyBase_Annotation_IDs:CG7111-PA,GB_protein:AAF52566.1,REFSEQ:NP_477269,GB_protein:AAF52566,FlyMine:FBpp0079187,modMine:FBpp0079187; MD5=c367551df53d0ddb1b123145df73b49a; length=318; release=r6.09; species=…	0	9	0.10	ALLWDLNDGK+DPDTIISASR+DVLSVAFSADNR+LWDLAAGK+TVEELRPEVVSPTSK+VWQVSVSAH
449a	FBpp0074075|FBgn0261609|CG9946-PA|eIF-2alpha-PA FBpp0309768|FBgn0261609|CG9946-PB|eIF-2alpha-PB	1.0000	FBpp0074075 type=protein; loc=X:complement(join(16446185..16446879,16445555..16445885)); ID=FBpp0074075; name=eIF-2alpha-PA; parent=FBgn0261609,FBtr0074300; dbxref=FlyBase:FBpp0074075,FlyBase_Annotation_IDs:CG9946-PA,GB_protein:AAF48615.1,REFSEQ:NP_573130,GB_protein:AAF48615,FlyMine:FBpp0074075,modMine:FBpp0074075; MD5=e3f0b632583d5204c5d718cb0d2136ca; length=341; release=r6.09; species=Dmel;;FBp…	0	9	0.11	AEAENAQVAGDDDEEDGADQEGMQFDPEKEFNHK+AINSLLR+ALEVAIEHIR+GLELSTEELPIR+INLIAPPLYVMTTSTTK+LVTAIDEADLAR+TVAYDIFK
388	FBpp0087972|FBgn0029093|CG1548-PA|cathD-PA	1.0000	FBpp0087972 type=protein; loc=2R:complement(join(7822549..7823466,7822225..7822485)); ID=FBpp0087972; name=cathD-PA; parent=FBgn0029093,FBtr0088898; dbxref=FlyBase:FBpp0087972,FlyBase_Annotation_IDs:CG1548-PA,GB_protein:AAF59186.1,REFSEQ:NP_652013,GB_protein:AAF59186,FlyMine:FBpp0087972,modMine:FBpp0087972; MD5=fbe176b5e485f5702cfdc5f320281c69; length=392; release=r6.09; species=Dmel;	0	9	0.11	FDGILGLGYNSISVDK+TFELEGKDYILR+VVFDTGSSNLWVPSK+VVFDTGSSNLWVPSKK+YYTEFDMGNDR
256	FBpp0081568|FBgn0002431|CG9484-PA|hyd-PA FBpp0308671|FBgn0002431|CG9484-PB|hyd-PB	1.0000	FBpp0081568 type=protein; loc=3R:complement(join(9725464..9725525,9724480..9724677,9724137..9724416,9723860..9724077,9723561..9723799,9723308..9723498,9719720..9723220,9719477..9719621,9719164..9719397,9718631..9719103,9718331..9718541,9717530..9718276,9716517..9717473,9716374..9716450,9715991..9716316,9715724..9715930,9715521..9715668,9715224..9715454,9714952..9715164)); ID=FBpp0081568; name=hyd…	3.4	9	0.11	DALPVLDITALR+LGSPTYTFDLAQR+LLIDWNAVR+LTLDLFGR+LYIPLYSSK+VELISANFIR+VFVIFNLEK+VPTGSNMVFIDPMALR+VYETVPIDSSK
245	FBpp0081342|FBgn0037583|CG9684-PA|CG9684-PA	1.0000	FBpp0081342 type=protein; loc=3R:complement(join(8362439..8362474,8361908..8362381,8360800..8361681,8360564..8360742,8360301..8360506,8360095..8360246)); ID=FBpp0081342; name=CG9684-PA; parent=FBgn0037583,FBtr0081853; dbxref=GB_protein:AAF54236.1,FlyBase:FBpp0081342,FlyBase_Annotation_IDs:CG9684-PA,GB_protein:AAF54236.2,REFSEQ:NP_649797,GB_protein:AAF54236,FlyMine:FBpp0081342,modMine:FBpp0081342;…	10.4	9	0.12	EGIDLIVVDSTKK+MLGFIDLADK+NPNSAAENIK+SVAGADELAQAK+SVVEASPIPLSR+VNTIATLLPR
131	FBpp0076182|FBgn0001226|CG4466-PA|Hsp27-PA FBpp0312159|FBgn0001226|CG4466-PB|Hsp27-PB	1.0000	FBpp0076182 type=protein; loc=3L:9384186..9384827; ID=FBpp0076182; name=Hsp27-PA; parent=FBgn0001226,FBtr0076454; dbxref=FlyBase:FBpp0076182,FlyBase_Annotation_IDs:CG4466-PA,GB_protein:AAF50285.1,REFSEQ:NP_524000,GB_protein:AAF50285,FlyMine:FBpp0076182,modMine:FBpp0076182; MD5=924f45e3963a006bd6f95a5dc9fa1999; length=213; release=r6.09; species=Dmel;;FBpp0312159 type=protein; loc=3L:9384186..9384…	26.8	9	0.11	GFDPNEVVSTVSSDGVLTLK+IVQIQQTGPAHLSVK+LLLPNTLGLGR+VVDNTVVVEGK
121	FBpp0075513|FBgn0026418|CG6603-PA|Hsc70Cb-PA FBpp0075514|FBgn0026418|CG6603-PB|Hsc70Cb-PB FBpp0075515|FBgn0026418|CG6603-PC|Hsc70Cb-PC FBpp0292997|FBgn0026418|CG6603-PE|Hsc70Cb-PE FBpp0292998|FBgn0026418|CG6603-PF|Hsc70Cb-PF FBpp0292999|FBgn0026418|CG6603-PG|Hsc70Cb-PG FBpp0293000|FBgn0026418|CG6603-PH|Hsc70Cb-PH FBpp0305265|FBgn0026418|CG6603-PI|Hsc70Cb-PI	1.0000	FBpp0075513 type=protein; loc=3L:join(14037644..14037750,14039048..14039999,14040064..14040594,14042159..14042359,14042448..14043071); ID=FBpp0075513; name=Hsc70Cb-PA; parent=FBgn0026418,FBtr0075771; dbxref=FlyBase:FBpp0075513,FlyBase_Annotation_IDs:CG6603-PA,GB_protein:AAF49766.1,REFSEQ:NP_648687,GB_protein:AAF49766,FlyMine:FBpp0075513,modMine:FBpp0075513; MD5=0eb07376e5e8a8f186ee5d11b434cb77; l…	0	9	0.11	ALLDAAQIAGLNVLR+AQSWLDANLPK+ASDYEQGPAAFDELK+ASDYEQGPAAFDELKNSIAIAR+DIDLALGDYFAK+LAVAEFR+QLIEQVFNKPASTTLNQDEAVSR+SGGIETLANDYSLR+TADSPVQISAVR
109	FBpp0074906|FBgn0036762|CG7430-PA|CG7430-PA FBpp0304195|FBgn0036762|CG7430-PB|CG7430-PB	1.0000	FBpp0074906 type=protein; loc=3L:join(17847197..17847238,17847547..17848074,17848138..17849016,17849080..17849145); ID=FBpp0074906; name=CG7430-PA; parent=FBgn0036762,FBtr0075140; dbxref=FlyBase:FBpp0074906,FlyBase_Annotation_IDs:CG7430-PA,GB_protein:AAF49294.1,REFSEQ:NP_649017,GB_protein:AAF49294,FlyMine:FBpp0074906,modMine:FBpp0074906; MD5=da88333728589e9aeb95a103049c2960; length=504; release=r…	17.5	9	0.12	ALTGGIAMLFK+EANVAAAFGKPINF+FPFLANSR+SEEQLKQEGVAYK+SGDNVTVSVENAK+TNNDTDGFVK+VTQLTGFGTIVNPNEVEVK
499d	FBpp0081956|FBgn0013276|CG18743-PA|Hsp70Ab-PA FBpp0081986|FBgn0013275|CG31366-PA|Hsp70Aa-PA FBpp0082105|FBgn0051354|CG5834-PA|Hsp70Bbb-PA FBpp0082106|FBgn0013278|CG31359-PA|Hsp70Bb-PA FBpp0082107|FBgn0013279|CG6489-PA|Hsp70Bc-PA	0.9901	FBpp0081956 type=protein; loc=3R:11958789..11960717; ID=FBpp0081956; name=Hsp70Ab-PA; parent=FBgn0013276,FBtr0082482; dbxref=FlyBase:FBpp0081956,FlyBase_Annotation_IDs:CG18743-PA,GB_protein:AAG22148.2,REFSEQ:NP_524798,GB_protein:AAG22148; MD5=954ea190c6a47965bc01c7003664a099; length=642; release=r6.09; species=Dmel;;FBpp0081986 type=protein; loc=3R:complement(11954361..11956289); ID=FBpp0081986; …	8.3	9	0.04	DAVITVPAYFNDSQR+IINEPTAAAIAYGLDK+NALESYVFNVK+STAGDTHLGGEDFDNR+VEIIANDQGNR
879	FBpp0072246|FBgn0035032|CG4692-PB|ATPsynF-PB FBpp0072247|FBgn0035032|CG4692-PA|ATPsynF-PA	0.9314	FBpp0072246 type=protein; loc=2R:complement(join(24599617..24599695,24599253..24599497)); ID=FBpp0072246; name=ATPsynF-PB; parent=FBgn0035032,FBtr0072339; dbxref=FlyBase:FBpp0072246,FlyBase_Annotation_IDs:CG4692-PB,GB_protein:AAF47236.1,REFSEQ:NP_611940,GB_protein:AAF47236,FlyMine:FBpp0072246,modMine:FBpp0072246; MD5=53d27e55536d5b0d2baf76c6d85a7029; length=107; release=r6.09; species=Dmel;;FBpp0…	18.7	9	0.03	ADVPFGQVK+TPNAVAGAVSR
71	FBpp0073126|FBgn0035499|CG14996-PB|Chd64-PB FBpp0302668|FBgn0035499|CG14996-PC|Chd64-PC	1.0000	FBpp0073126 type=protein; loc=3L:complement(join(4122156..4122209,4115305..4115646,4114972..4115142)); ID=FBpp0073126; name=Chd64-PB; parent=FBgn0035499,FBtr0073270; dbxref=FlyBase:FBpp0073126,FlyBase_Annotation_IDs:CG14996-PB,GB_protein:AAF47840.2,REFSEQ:NP_647860,GB_protein:AAF47840,FlyMine:FBpp0073126,modMine:FBpp0073126; MD5=28afced7256b9db15794cd3fbee17f1d; length=188; release=r6.09; species…	34.3	8	0.10	AGANVISLQYGSNK+AVTEEPINTSGDTDNFFEVLK+GATQSGINFGNTR+LANALQPGSIK+LANALQPGSIKK
60	FBpp0072801|FBgn0261602|CG1263-PA|RpL8-PA FBpp0072802|FBgn0261602|CG1263-PB|RpL8-PB	1.0000	FBpp0072801 type=protein; loc=3L:join(2587753..2587890,2588084..2588716); ID=FBpp0072801; name=RpL8-PA; parent=FBgn0261602,FBtr0072924; dbxref=FlyBase:FBpp0072801,FlyBase_Annotation_IDs:CG1263-PA,GB_protein:AAF47659.1,REFSEQ:NP_524726,GB_protein:AAF47659,FlyMine:FBpp0072801,modMine:FBpp0072801; MD5=d09e64c3a15edc7f30e4ac2fa02ce592; length=256; release=r6.09; species=Dmel;;FBpp0072802 type=protein…	0	8	0.10	AMVGIVAGGGR+GVAMNPVEHPHGGGNHQHIGKASTVKR+SLDFAER+TSGNYATVIAHNQDTK+TSGNYATVIAHNQDTKK
562a	FBpp0292363|FBgn0261802|CG6448-PA|CG42748-PB FBpp0292364|FBgn0261802|CG6448-PB|CG42748-PC FBpp0292369|FBgn0261802|CG42748-PG|CG42748-PG FBpp0305884|FBgn0261802|CG42748-PJ|CG42748-PJ FBpp0305885|FBgn0261802|CG42748-PK|CG42748-PK	1.0000	FBpp0292363 type=protein; loc=2L:join(22140824..22140971,22141595..22141768,22141834..22144280,22145671..22146996,22154798..22155408,22156621..22156815,22158513..22158744); ID=FBpp0292363; name=CG42748-PB; parent=FBgn0261802,FBtr0303271; dbxref=FlyBase:FBpp0292363,FlyBase:FBpp0085292,FlyBase_Annotation_IDs:CG6448-PA,FlyBase_Annotation_IDs:CG42748-PB,REFSEQ:NP_724384,GB_protein:AAF57249; MD5=613d6…	0	8	0.11	GAPINSSFISVASGSGLLR+LANSLLTQR+LNIPDWFR+NILPPENELQK+TLDSPQTPVIDNSPPELAR+TLHSVSTEIQSSIK+TTSLSSLGSQR
527a	FBpp0085863|FBgn0034345|CG5174-PJ|CG5174-PJ FBpp0085865|FBgn0034345|CG5174-PA|CG5174-PA FBpp0085869|FBgn0034345|CG5174-PB|CG5174-PB FBpp0290371|FBgn0034345|CG5174-PL|CG5174-PL FBpp0297591|FBgn0034345|CG5174-PN|CG5174-PN FBpp0297592|FBgn0034345|CG5174-PO|CG5174-PO FBpp0309317|FBgn0034345|CG5174-PP|CG5174-PP	1.0000	FBpp0085863 type=protein; loc=2R:join(18421544..18421553,18424127..18424251,18424326..18424486,18424607..18424666,18424872..18425034,18425964..18426005); ID=FBpp0085863; name=CG5174-PJ; parent=FBgn0034345,FBtr0086684; dbxref=FlyBase:FBpp0085863,FlyBase_Annotation_IDs:CG5174-PJ,GB_protein:AAM68452.1,REFSEQ:NP_725788,GB_protein:AAM68452,FlyMine:FBpp0085863,modMine:FBpp0085863; MD5=9fdcb2a1ca6480a8b…	38.7	8	0.11	ESTVYQSVEQSVGTFTK+LGITVWK+SIEASVGSAYENVK+TASVFGSITSGISSK+TVYEAPLYQR+VEEEINTLR
502a	FBpp0082987|FBgn0020238|CG31196-PA|14-3-3epsilon-PA FBpp0082988|FBgn0020238|CG31196-PB|14-3-3epsilon-PB FBpp0082989|FBgn0020238|CG31196-PC|14-3-3epsilon-PC FBpp0082990|FBgn0020238|CG31196-PD|14-3-3epsilon-PD	1.0000	FBpp0082987 type=protein; loc=3R:join(18242846..18242909,18247433..18247902,18247971..18248151,18248215..18248288); ID=FBpp0082987; name=14-3-3epsilon-PA; parent=FBgn0020238,FBtr0083565; dbxref=FlyBase:FBpp0082987,FlyBase_Annotation_IDs:CG31196-PA,GB_protein:AAF55519.2,REFSEQ:NP_732309,GB_protein:AAF55519,FlyMine:FBpp0082987,modMine:FBpp0082987; MD5=e3d4754790310e5d929d6f9769e621bf; length=262; r…	0	8	0.09	DAAENSLIAYK+DSTLIMQLLR+IITSIEQKEENK+NLLSVAYK+VASMDVELTVEER+YLAEFATGSDR
494a	FBpp0081928|FBgn0051363|CG31363-PD|Jupiter-PD FBpp0081929|FBgn0051363|CG31363-PH|Jupiter-PH FBpp0081930|FBgn0051363|CG31363-PE|Jupiter-PE FBpp0081931|FBgn0051363|CG31363-PC|Jupiter-PC	1.0000	FBpp0081928 type=protein; loc=3R:complement(join(11619704..11619747,11593633..11593766,11592367..11592624,11591168..11591307)); ID=FBpp0081928; name=Jupiter-PD; parent=FBgn0051363,FBtr0082452; dbxref=FlyBase:FBpp0081928,FlyBase_Annotation_IDs:CG31363-PD,GB_protein:AAN13515.1,REFSEQ:NP_731595,GB_protein:AAN13515,FlyMine:FBpp0081928,modMine:FBpp0081928; MD5=e12a671ab7b5fc99914f3b7c7f5c55a2; length=…	36.1	8	0.10	SEGNPVTGEGYK+SGSVSSASSSVSSSTENLK+SSIPFGQNTEAVAAQK+VLRPPGGGSSDIFGSEMPQTPR
485a	FBpp0080528|FBgn0020503|CG5020-PB|CLIP-190-PB FBpp0080529|FBgn0020503|CG5020-PA|CLIP-190-PA FBpp0080530|FBgn0020503|CG5020-PC|CLIP-190-PC FBpp0290655|FBgn0020503|CG5020-PM|CLIP-190-PM FBpp0290656|FBgn0020503|CG5020-PN|CLIP-190-PN FBpp0304724|FBgn0020503|CG5020-PP|CLIP-190-PP FBpp0304726|FBgn0020503|CG5020-PR|CLIP-190-PR	1.0000	FBpp0080528 type=protein; loc=2L:join(17385631..17385895,17394430..17394492,17400396..17400551,17400612..17400827,17400893..17401058,17401113..17401290,17401519..17401581,17402375..17402485,17404730..17404840,17405356..17405422,17405485..17406941,17406996..17408825,17408893..17409023,17409091..17409299,17409359..17409405); ID=FBpp0080528; name=CLIP-190-PB; parent=FBgn0020503,FBtr0080975; dbxref=F…	0	8	0.11	DLDREDAQNQALQLQK+IVELESALDNER+LAEQLSQLK+LNESNVQLENK+LQAATSQLDAQQATNK+QLEAANAALEK+QLESLELEK+SALLEQLQNR+VRESSSIIEAQNTK+VVQVQLEQLQQQAAASGEEGSK
483a	FBpp0079999|FBgn0263598|CG3762-PA|Vha68-2-PA FBpp0080000|FBgn0263598|CG3762-PB|Vha68-2-PB FBpp0080001|FBgn0263598|CG3762-PC|Vha68-2-PC FBpp0294002|FBgn0263598|CG3762-PD|Vha68-2-PD FBpp0307596|FBgn0263598|CG3762-PE|Vha68-2-PE FBpp0307597|FBgn0263598|CG3762-PF|Vha68-2-PF	1.0000	FBpp0079999 type=protein; loc=2L:join(12975637..12975712,12976126..12976823,12976932..12977909,12977977..12978069); ID=FBpp0079999; name=Vha68-2-PA; parent=FBgn0263598,FBtr0080418; dbxref=FlyBase:FBpp0079999,FlyBase_Annotation_IDs:CG3762-PA,GB_protein:AAF53231.1,REFSEQ:NP_652004,GB_protein:AAF53231,FlyMine:FBpp0079999,modMine:FBpp0079999; MD5=b4e33b325474dd19b6960db5cb951524; length=614; release=…	0	8	0.10	DINELTESIYIPK+ITWNVIR+LAEMPADSGYPAYLGAR+TALVANTSNMPVAAR+VASWEFNPLNVK+VGYYELVGEIIR
464a	FBpp0076152|FBgn0010408|CG3395-PA|RpS9-PA FBpp0076154|FBgn0010408|CG3395-PD|RpS9-PD FBpp0309532|FBgn0010408|CG3395-PE|RpS9-PE	1.0000	FBpp0076152 type=protein; loc=3L:complement(join(9511056..9511278,9510465..9510651,9509981..9510158)); ID=FBpp0076152; name=RpS9-PA; parent=FBgn0010408,FBtr0076423; dbxref=FlyBase:FBpp0076152,FlyBase_Annotation_IDs:CG3395-PA,GB_protein:AAF50249.1,REFSEQ:NP_524004,GB_protein:AAF50249; MD5=7752e85d52003f2a9702c19d0b7cfb88; length=195; release=r6.09; species=Dmel;;FBpp0076154 type=protein; loc=3L:co…	0	8	0.11	ELLTLDEKDEK+ELLTLDEKDEKR+IEDFLER+IIGEYGLR+IPSVFSK+LFQGNALLR+QVVNIPSFVVR
456a	FBpp0074963|FBgn0004401|CG6143-PB|Pep-PB FBpp0089253|FBgn0004401|CG6143-PC|Pep-PC FBpp0293516|FBgn0004401|CG6143-PD|Pep-PD	1.0000	FBpp0074963 type=protein; loc=3L:complement(join(17643979..17643986,17643363..17643726,17641026..17641255,17638505..17640053)); ID=FBpp0074963; name=Pep-PB; parent=FBgn0004401,FBtr0075199; dbxref=FlyBase:FBpp0074963,FlyBase_Annotation_IDs:CG6143-PB,GB_protein:AAF49319.3,REFSEQ:NP_524858,GB_protein:AAF49319,FlyMine:FBpp0074963,modMine:FBpp0074963; MD5=19816eddca9ef235f71f1c63d498b93d; length=716; …	11.1	8	0.11	AAAPAAVASPAAAATSADASPSPAK+AAAPAAVASPAAAATSADASPSPAKK+AVGPGLISK+NFGGGNNNYGGPMGANR+NQNPPSLLDLPR+QTLPISTEEEETR
444a	FBpp0073594|FBgn0040309|CG1633-PB|Jafrac1-PB FBpp0073595|FBgn0040309|CG1633-PA|Jafrac1-PA FBpp0308756|FBgn0040309|CG1633-PC|Jafrac1-PC FBpp0308757|FBgn0040309|CG1633-PD|Jafrac1-PD FBpp0311371|FBgn0040309|CG1633-PE|Jafrac1-PE	1.0000	FBpp0073594 type=protein; loc=X:13331122..13331706; ID=FBpp0073594; name=Jafrac1-PB; parent=FBgn0040309,FBtr0073763; dbxref=FlyBase:FBpp0073594,FlyBase_Annotation_IDs:CG1633-PB,GB_protein:AAF48254.1,REFSEQ:NP_727689,GB_protein:AAF48254,FlyMine:FBpp0073594,modMine:FBpp0073594; MD5=d145d0f26fe3adfbc2bf2e4107e1da94; length=194; release=r6.09; species=Dmel;;FBpp0073595 type=protein; loc=X:13331122..1…	32.0	8	0.11	DYGVLDEETGIPFR+GLFIIDDK+GLFIIDDKQNLR+LVQAFQYTDK+QGGLGSMDIPLLADK+QITVNDLPVGR
440a	FBpp0072830|FBgn0010909|CG16973-PA|msn-PA FBpp0305554|FBgn0010909|CG16973-PF|msn-PF	1.0000	FBpp0072830 type=protein; loc=3L:complement(join(2585605..2585682,2579455..2579520,2567370..2567814,2567046..2567288,2566434..2566933,2566202..2566375,2565601..2565621,2564397..2564695,2563818..2563959,2561932..2562843,2560116..2560295,2557793..2558389,2557572..2557727,2557341..2557508,2557136..2557285,2556942..2557076,2556792..2556866,2556556..2556729)); ID=FBpp0072830; name=msn-PA; parent=FBgn0…	0	8	0.10	ALFLIPR+ENSDFFPLAK+GGGGGGGGGGGGGGSSGVGADGTGLGTPGTR+LVDFGVSAQLDR+NTFIGTPYWMAPEVIACDENPDATYDNR+SFLTFGFGAGGSGPSR+SKENDVPGAPGAAAAGTATASAKPGPAAATTTATK+TESVIVLQNAAVR+YSAVFSGASASGSTAGSPSAQALQR
423	FBpp0305165|FBgn0028737|CG6341-PB|Ef1beta-PB FBpp0311691|FBgn0028737|CG6341-PC|Ef1beta-PC	1.0000	FBpp0305165 type=protein; loc=2R:join(16868312..16868391,16868491..16869079); ID=FBpp0305165; name=Ef1beta-PB; parent=FBgn0028737,FBtr0332947; dbxref=REFSEQ:NP_524808,GB_protein:AAF57941,FlyBase:FBpp0305165,FlyBase_Annotation_IDs:CG6341-PB; MD5=db65b931eba2f027cda91e367d763098; length=222; release=r6.09; species=Dmel;;FBpp0311691 type=protein; loc=2R:join(16868312..16868391,16868491..16869079); I…	0	8	0.11	ADLSVFDALGK+APSADNVNVAR+ELNAFLADNSYISGYTPSK+HIASFEAAER+LVPVGYGINK+TIEMDGLLWGASK
363	FBpp0086736|FBgn0033886|CG13349-PA|Rpn13-PA FBpp0086737|FBgn0033886|CG13349-PB|Rpn13-PB FBpp0112987|FBgn0033886|CG13349-PF|Rpn13-PF	1.0000	FBpp0086736 type=protein; loc=2R:complement(join(13959568..13960088,13959205..13959398,13958645..13959099)); ID=FBpp0086736; name=Rpn13-PA; parent=FBgn0033886,FBtr0087610; dbxref=GB_protein:AAF58312.1,FlyBase:FBpp0086736,FlyBase_Annotation_IDs:CG13349-PA,REFSEQ:NP_610917,GB_protein:AAF58312,FlyMine:FBpp0086736,modMine:FBpp0086736; MD5=fc07f5d055821428f9a70a7ef39a2131; length=389; release=r6.09; s…	20.1	8	0.08	INELLNNPPSAHQR+NTSSSGGGGASALQTPENVSVPR+QSGLGSSSNSSNLVEFR+SSSNVNSQVGEGAGSSVDADAPGR
362	FBpp0086718|FBgn0013770|CG6692-PA|Cp1-PA FBpp0086719|FBgn0013770|CG6692-PC|Cp1-PC FBpp0292990|FBgn0013770|CG6692-PD|Cp1-PD FBpp0308977|FBgn0013770|CG6692-PE|Cp1-PE	1.0000	FBpp0086718 type=protein; loc=2R:join(13962238..13962336,13966755..13966969,13967030..13967741); ID=FBpp0086718; name=Cp1-PA; parent=FBgn0013770,FBtr0087592; dbxref=GB_protein:AAF58311.1,FlyBase:FBpp0086718,FlyBase_Annotation_IDs:CG6692-PA,REFSEQ:NP_725347,GB_protein:AAF58311,FlyMine:FBpp0086718,modMine:FBpp0086718; MD5=80198f2033507b9f20bf9a42a17d717b; length=341; release=r6.09; species=Dmel;;FB…	0	8	0.11	GFTDIPQGDEK+GFTDIPQGDEKK+NSWGTTWGDK+NSWGTTWGDKGFIK+YIKDNGGIDTEK
307	FBpp0084492|FBgn0042111|CG18766-PB|CG18766-PB FBpp0084493|FBgn0042111|CG18766-PA|CG18766-PA FBpp0305519|FBgn0042111|CG18766-PC|CG18766-PC	1.0000	FBpp0084492 type=protein; loc=3R:complement(join(27243823..27243828,27243447..27243763,27243253..27243375,27242710..27243190)); ID=FBpp0084492; name=CG18766-PB; parent=FBgn0042111,FBtr0085122; dbxref=FlyBase:FBpp0084492,FlyBase_Annotation_IDs:CG18766-PB,GB_protein:AAF56683.1,REFSEQ:NP_733207,GB_protein:AAF56683; MD5=50eb1e102e7830c59a6ac779429cde8f; length=308; release=r6.09; species=Dmel;;FBpp00…	42.5	8	0.11	FYSQVDDVFK+LADNNMDQQMNTAAGGSGGSGGGGGNTNGGVANYQK+MTSASNTSSLPSTSESPVWK+QLTSLGVPVTALEVHFK+QWEDSGVLELIK+SHEDYDKFVDIVK+SLAAHTGYK+STPDKVDTFGDFIK
306	FBpp0084465|FBgn0027889|CG6386-PA|ball-PA FBpp0084466|FBgn0027889|CG6386-PB|ball-PB	1.0000	FBpp0084465 type=protein; loc=3R:complement(join(26866291..26866524,26864669..26866234)); ID=FBpp0084465; name=ball-PA; parent=FBgn0027889,FBtr0085095; dbxref=FlyBase:FBpp0084465,FlyBase_Annotation_IDs:CG6386-PA,GB_protein:AAF56630.2,REFSEQ:NP_651508,GB_protein:AAF56630; MD5=6049b0d9ad742edd922c189e64040543; length=599; release=r6.09; species=Dmel;;FBpp0084466 type=protein; loc=3R:complement(join…	0	8	0.10	AANILLGLEK+EAFMDNIGESLK+EGTVFTDLAK+IPNNGDLDFK+SALASSSKEEASPVTR+SWFSSALK+TVINDDLTPQPR
31	FBpp0071394|FBgn0261710|CG17255-PA|nocte-PA FBpp0071395|FBgn0261710|CG17255-PB|nocte-PB FBpp0298823|FBgn0261710|CG17255-PC|nocte-PC FBpp0305169|FBgn0261710|CG17255-PD|nocte-PD	1.0000	FBpp0071394 type=protein; loc=X:complement(join(10471880..10471969,10471618..10471783,10465585..10471538,10465143..10465247,10464453..10465067)); ID=FBpp0071394; name=nocte-PA; parent=FBgn0261710,FBtr0071460; dbxref=FlyBase:FBpp0071394,GB_protein:AAF46591.2,FlyBase_Annotation_IDs:CG17255-PA,GB_protein:AAF46591.3,REFSEQ:NP_572631,GB_protein:AAF46591; MD5=a2d2c4a9b8439b72d64b872c9f88b42c; length=23…	0	8	0.11	EQAAAAAVAAQR+FTALDINR+GSSGNVGAPVAGGIALDASVYER+LGFSFGDDPTTPLK+LINNSVGSSGGGGQGGSGGGGSSGVGGGSGSGSGGHSVNSPK+SASPAVVGSGSFR+TLTTDPMPTQILR
29	FBpp0071279|FBgn0014868|CG9022-PA|Ost48-PA	1.0000	FBpp0071279 type=protein; loc=X:complement(join(9158290..9158431,9157008..9158215)); ID=FBpp0071279; name=Ost48-PA; parent=FBgn0014868,FBtr0071344; dbxref=FlyBase:FBpp0071279,FlyBase_Annotation_IDs:CG9022-PA,GB_protein:AAF46453.1,REFSEQ:NP_511096,GB_protein:AAF46453,FlyMine:FBpp0071279,modMine:FBpp0071279; MD5=1bed9989bd15e38ed422ca79b5f6c5f9; length=449; release=r6.09; species=Dmel;	0	8	0.10	ASDIQLEFVR+GTGLIADKENPLVLK+LADDSSLLLSK+LAQFVDDGGNVLVAGSEK+NLIQADTIVGK+QADAAPLLYR+YGEYLYK
224	FBpp0079992|FBgn0032444|CG5525-PA|CG5525-PA	1.0000	FBpp0079992 type=protein; loc=2L:complement(join(12692717..12692822,12691565..12692217,12691363..12691502,12690619..12691303,12690538..12690555)); ID=FBpp0079992; name=CG5525-PA; parent=FBgn0032444,FBtr0080411; dbxref=FlyBase:FBpp0079992,FlyBase_Annotation_IDs:CG5525-PA,GB_protein:AAF53210.1,REFSEQ:NP_609579,GB_protein:AAF53210,FlyMine:FBpp0079992,modMine:FBpp0079992; MD5=70cb9ff0b09e85a414aa544d…	15.4	8	0.10	DAVSDLAQHFLDK+ITGIQNMGR+MIQAGNGEVSITNDGATILK+SYILNIVK+VTDPGKETSVDLK+VVSQQSSLLAPIAVDAVLK
217	FBpp0079738|FBgn0026148|CG12253-PA|CG12253-PA	1.0000	FBpp0079738 type=protein; loc=2L:join(10987835..10988155,10988286..10988982,10989049..10989167); ID=FBpp0079738; name=CG12253-PA; parent=FBgn0026148,FBtr0080149; dbxref=GB_protein:AAF53044.2,FlyBase:FBpp0079738,FlyBase_Annotation_IDs:CG12253-PA,REFSEQ:NP_652056,GB_protein:AAF53044,FlyMine:FBpp0079738,modMine:FBpp0079738; MD5=28b4456874d8adbe9c9fa7fcc66350b5; length=378; release=r6.09; species=Dme…	0	8	0.10	EQVPIDLQILSAIR+FNPLTDLNEHK+ILLGNEMVR+LIDEQSMLTDTEMFGLSK+NQSEELYNHAHAVTYASAR
212	FBpp0079642|FBgn0053303|CG33303-PA|CG33303-PA FBpp0304506|FBgn0053303|CG33303-PB|CG33303-PB	1.0000	FBpp0079642 type=protein; loc=2L:complement(join(10375148..10375733,10374301..10375091)); ID=FBpp0079642; name=CG33303-PA; parent=FBgn0053303,FBtr0080052; dbxref=FlyBase:FBpp0079642,FlyBase_Annotation_IDs:CG33303-PA,GB_protein:AAS64675.1,REFSEQ:NP_995680,GB_protein:AAS64675,FlyMine:FBpp0079642,modMine:FBpp0079642; MD5=4730c7d543cc804b2f0a4e3a3e917471; length=458; release=r6.09; species=Dmel;;FBpp…	16.6	8	0.10	FPLFGGWK+LSSSNILSHTQVKPFSVSSNK+NEPVKGEQSFTFTFPR+QTFIVETVASK+TLDLTSQLVK+YTGNLHLYSK
205	FBpp0079500|FBgn0004867|CG5920-PA|RpS2-PA FBpp0303531|FBgn0004867|CG5920-PB|RpS2-PB FBpp0311561|FBgn0004867|CG5920-PC|RpS2-PC	1.0000	FBpp0079500 type=protein; loc=2L:complement(9896327..9897130); ID=FBpp0079500; name=RpS2-PA; parent=FBgn0004867,FBtr0079905; dbxref=FlyBase:FBpp0079500,FlyBase_Annotation_IDs:CG5920-PA,GB_protein:AAF52822.1,REFSEQ:NP_476874,GB_protein:AAF52822,FlyMine:FBpp0079500,modMine:FBpp0079500; MD5=207bcaed11f5ff09092a8f6cd10003e0; length=267; release=r6.09; species=Dmel;;FBpp0303531 type=protein; loc=2L:co…	39.0	8	0.10	AFVAIGDNNGHIGLGVK+ATYAAIAK+EDSKEWVPVTK+EMPLGSTPYQAYSDFLSKPTPR+GSTGTLGNFAK+GTGIVSAPVPK+SLEEIYLYSLPIK+TYAYLTPDLWK
21	FBpp0070842|FBgn0003514|CG3595-PA|sqh-PA FBpp0308586|FBgn0003514|CG3595-PB|sqh-PB FBpp0308587|FBgn0003514|CG3595-PC|sqh-PC FBpp0308588|FBgn0003514|CG3595-PD|sqh-PD FBpp0311461|FBgn0003514|CG3595-PE|sqh-PE	1.0000	FBpp0070842 type=protein; loc=X:complement(join(6223585..6224004,6223407..6223511)); ID=FBpp0070842; name=sqh-PA; parent=FBgn0003514,FBtr0070877; dbxref=FlyBase:FBpp0070842,FlyBase_Annotation_IDs:CG3595-PA,GB_protein:AAF46132.1,REFSEQ:NP_511057,GB_protein:AAF46132,FlyMine:FBpp0070842,modMine:FBpp0070842; MD5=807e3bc581534791d4f6419b52e6812c; length=174; release=r6.09; species=Dmel;;FBpp0308586 ty…	37.9	8	0.11	ATSNVFAMFDQAQIAEFK+EAFNMIDQNR+EAPIKNGLFDYLEFTR+FTDEDVDEMYR+LQGTDPEDVIK+NGLFDYLEFTR
166	FBpp0077790|FBgn0024352|CG2720-PA|Hop-PA	1.0000	FBpp0077790 type=protein; loc=2L:join(295272..295280,295346..295628,295704..296811,296977..297049); ID=FBpp0077790; name=Hop-PA; parent=FBgn0024352,FBtr0078131; dbxref=FlyBase:FBpp0077790,FlyBase_Annotation_IDs:CG2720-PA,GB_protein:AAF51511.1,REFSEQ:NP_477354,GB_protein:AAF51511,FlyMine:FBpp0077790,modMine:FBpp0077790; MD5=a53cd93a7b5c709a53e05f904613d174; length=490; release=r6.09; species=Dmel;	0	8	0.11	AFEAYNEGLK+AFEAYNEGLKYDPTNAILLQGR+ALELDPNNAEAIEGYR+LAAFDLGLK+LLESGIIQIH+TSLSEVEAK+YDPTNAILLQGR
153	FBpp0077362|FBgn0004584|CG3178-PA|Rrp1-PA FBpp0288680|FBgn0004584|CG3178-PB|Rrp1-PB	1.0000	FBpp0077362 type=protein; loc=2L:complement(join(2971256..2972297,2971117..2971194,2970986..2971054,2970714..2970904,2969992..2970651)); ID=FBpp0077362; name=Rrp1-PA; parent=FBgn0004584,FBtr0077678; dbxref=FlyBase:FBpp0077362,FlyBase_Annotation_IDs:CG3178-PA,GB_protein:AAF51175.1,REFSEQ:NP_476841,GB_protein:AAF51175,FlyMine:FBpp0077362,modMine:FBpp0077362; MD5=a34ef74bae2379ed43d7207c05584f5b; le…	18.6	8	0.11	AEDVEDIEEAAEESKPAR+ELPAEANGGAEEAAEPPK+ELPAEANGGAEEAAEPPKQR+FYLINVYVPNSGR+KEPTPAPDEVTSSPPK+KTTNGETAVELEPK+LADSEIAAALDEPEVDEVPPK+MVEPSPETVGDFQSVQEEVESPPK+TTNGETAVELEPK
132	FBpp0076207|FBgn0005533|CG3922-PB|RpS17-PB	1.0000	FBpp0076207 type=protein; loc=3L:complement(join(9429695..9429697,9429174..9429325,9428874..9429114)); ID=FBpp0076207; name=RpS17-PB; parent=FBgn0005533,FBtr0076479; dbxref=FlyBase:FBpp0076207,FlyBase_Annotation_IDs:CG3922-PB,GB_protein:AAF50272.1,REFSEQ:NP_524002,GB_protein:AAF50272,FlyMine:FBpp0076207,modMine:FBpp0076207; MD5=03edf5c0f514b34ba6142f641ccf4f7a; length=131; release=r6.09; species=…	32.8	8	0.11	GLQLTQPNTNNFGR+IAGYVTHLMGR+LLDFHNIR+LTLDFHTNKR
122	FBpp0075517|FBgn0267795|CG32138-PA|CG32138-PA FBpp0075518|FBgn0267795|CG32138-PB|CG32138-PB FBpp0113065|FBgn0267795|CG32138-PC|CG32138-PC FBpp0306179|FBgn0267795|CG32138-PD|CG32138-PD	1.0000	FBpp0075517 type=protein; loc=3L:join(14054068..14054343,14061428..14061511,14065072..14065158,14065589..14067268,14067330..14067543,14067612..14067904,14068192..14068746,14068808..14068927,14069892..14070134); ID=FBpp0075517; name=CG32138-PA; parent=FBgn0267795,FBtr0075775; dbxref=FlyBase:FBpp0075517,FlyBase_Annotation_IDs:CG32138-PA,GB_protein:AAF49761.2,REFSEQ:NP_729954,GB_protein:AAF49761,REF…	0	8	0.11	GTIFNELDDEK+LQSLDTLIDTK+LSLENVELLQK+MVGESTSTQVLR+QIDFNEFEER+SQQPMPTTDELDRR+VQELEDQLER+YAELESESLTLK
116	FBpp0075282|FBgn0263599|CG5931-PA|l(3)72Ab-PA	1.0000	FBpp0075282 type=protein; loc=3L:complement(join(15967708..15967752,15966916..15967611,15962115..15966858,15961876..15962050,15961538..15961820,15960994..15961479)); ID=FBpp0075282; name=l(3)72Ab-PA; parent=FBgn0263599,FBtr0075527; dbxref=FlyBase:FBpp0075282,FlyBase_Annotation_IDs:CG5931-PA,GB_protein:AAF49564.4,REFSEQ:NP_648818,GB_protein:AAF49564,FlyMine:FBpp0075282,modMine:FBpp0075282; MD5=e2f…	0	8	0.11	ANSNLVLQADVR+GKGDAEDGGAAAAGQVAGVR+IVALSASLTDAR+LELSTHIQPITR+LLQLSDLQMADVAR+QTLSEIELFR+SLVQEMVGNFGR+TNLLLQAHLSR+VFSLSSEFR+WIGAETQLPVSFR
90	FBpp0074086|FBgn0010412|CG4464-PA|RpS19a-PA FBpp0074087|FBgn0010412|CG4464-PB|RpS19a-PB FBpp0074088|FBgn0010412|CG4464-PC|RpS19a-PC FBpp0309135|FBgn0010412|CG4464-PD|RpS19a-PD FBpp0311350|FBgn0010412|CG4464-PE|RpS19a-PE	1.0000	FBpp0074086 type=protein; loc=X:join(16638233..16638303,16638406..16638805); ID=FBpp0074086; name=RpS19a-PA; parent=FBgn0010412,FBtr0074311; dbxref=FlyBase:FBpp0074086,FlyBase_Annotation_IDs:CG4464-PA,REFSEQ:NP_523376,GB_protein:AAF48633; MD5=3c25226b523535b66e41a44b0ea5ba1a; length=156; release=r6.09; species=Dmel;;FBpp0074087 type=protein; loc=X:join(16638233..16638303,16638406..16638805); ID=F…	0	7	0.10	ELAPYDPDWFYVR+IANQIVFK+LKVPDQMDIVK+QTGPIVISK+SPAGVGSITK
86	FBpp0073988|FBgn0030731|CG3415-PA|Mfe2-PA FBpp0309384|FBgn0030731|CG3415-PB|Mfe2-PB	1.0000	FBpp0073988 type=protein; loc=X:join(16271520..16272228,16272525..16273612); ID=FBpp0073988; name=Mfe2-PA; parent=FBgn0030731,FBtr0074209; dbxref=FlyBase:FBpp0073988,FlyBase_Annotation_IDs:CG3415-PA,GB_protein:AAF48572.1,REFSEQ:NP_573109,GB_protein:AAF48572,FlyMine:FBpp0073988,modMine:FBpp0073988; MD5=ea4f6c40f15968de3a65abc39625c1d1; length=598; release=r6.09; species=Dmel;;FBpp0309384 type=prot…	0	7	0.09	AADIVVDEIRK+AGGEAVADYNSVIDGAK+AVLAQFADNNPALFK+FSGPVIPGQTLR+GSGAVVVTNSESFDESGR+VVVNDLGGTHSGDGASQR
75	FBpp0073419|FBgn0030362|CG1803-PA|regucalcin-PA FBpp0073420|FBgn0030362|CG1803-PC|regucalcin-PC FBpp0073421|FBgn0030362|CG1803-PB|regucalcin-PB FBpp0073422|FBgn0030362|CG1803-PD|regucalcin-PD	1.0000	FBpp0073419 type=protein; loc=X:join(12016003..12016721,12016779..12016971); ID=FBpp0073419; name=regucalcin-PA; parent=FBgn0030362,FBtr0073575; dbxref=FlyBase:FBpp0073419,FlyBase_Annotation_IDs:CG1803-PA,GB_protein:AAF48129.1,REFSEQ:NP_727586,GB_protein:AAF48129,FlyMine:FBpp0073419,modMine:FBpp0073419; MD5=108bf4391a508b844ab9acff90100956; length=303; release=r6.09; species=Dmel;;FBpp0073420 typ…	0	7	0.10	FDQPAPAGTTYK+GDVGISNGLAWDEK+QITSAAFGGPNLDILYVTTAAK+TLFEVQPLMEK+VTGLNATGYPGVNLKV+VVIVNWDGVSPSAK+YIGDEFEFR
559a	FBpp0290398|FBgn0261618|CG42551-PD|larp-PD FBpp0297480|FBgn0261618|CG42551-PF|larp-PF FBpp0297481|FBgn0261618|CG42551-PG|larp-PG FBpp0297482|FBgn0261618|CG42551-PH|larp-PH	1.0000	FBpp0290398 type=protein; loc=3R:complement(join(28333709..28334518,28325489..28325819,28324810..28324877,28323649..28324649,28321373..28323486,28320582..28321279)); ID=FBpp0290398; name=larp-PD; parent=FBgn0261618,FBtr0301180; dbxref=REFSEQ:NP_733244,GB_protein:AAN14138,FlyBase:FBpp0290398,FlyBase_Annotation_IDs:CG42551-PD,FlyMine:FBpp0290398,modMine:FBpp0290398; MD5=b153591c0864eff0944bd444f3ad…	0	7	0.08	LLIVAQVGR+SLALEDAGNGFR+SSSSTTTAAFDEQR+SVSESDGTAVIAAGGR+TVNVISQADFEK
522a	FBpp0085461|FBgn0027066|CG3265-PB|Eb1-PB FBpp0085463|FBgn0027066|CG3265-PD|Eb1-PD FBpp0085464|FBgn0027066|CG3265-PA|Eb1-PA FBpp0089088|FBgn0027066|CG3265-PE|Eb1-PE FBpp0305157|FBgn0027066|CG3265-PG|Eb1-PG	1.0000	FBpp0085461 type=protein; loc=2R:join(6752664..6752784,6752843..6752988,6754180..6754438,6754702..6754844,6754899..6754981,6755045..6755117,6755185..6755235); ID=FBpp0085461; name=Eb1-PB; parent=FBgn0027066,FBtr0086127; dbxref=FlyBase:FBpp0085461,FlyBase_Annotation_IDs:CG3265-PB,GB_protein:AAM70827.1,REFSEQ:NP_610233,GB_protein:AAM70827; MD5=fc55b43a1f23b55cc9931a81f9d86d39; length=291; release=r…	0	7	0.08	EGAPMGFGSGAVK+FFDANYDGR+SLPGTAASGVSSSYR+TNLEHEYIQNFK
514a	FBpp0084735|FBgn0039635|CG11876-PA|CG11876-PA FBpp0084738|FBgn0039635|CG11876-PD|CG11876-PD	1.0000	FBpp0084735 type=protein; loc=3R:join(29113258..29113449,29113994..29114155,29115094..29115505,29115567..29115686,29115748..29115959); ID=FBpp0084735; name=CG11876-PA; parent=FBgn0039635,FBtr0085366; dbxref=FlyBase:FBpp0084735,FlyBase_Annotation_IDs:CG11876-PA,GB_protein:AAN14149.1,REFSEQ:NP_733265,GB_protein:AAN14149,FlyMine:FBpp0084735,modMine:FBpp0084735; MD5=8762ea914d234be958c6ca8f8f6ffcef; …	18.4	7	0.08	AVETSLLAAAELAK+DALNSALDDELAR+DALNSALDDELARDDR+VFILGEEVAQYDGAYK+VLSPYDAEDAR+VQDLVEATLK
510a	FBpp0083898|FBgn0005674|CG5394-PA|Aats-glupro-PA	1.0000	FBpp0083898 type=protein; loc=3R:complement(join(23958243..23958285,23957146..23958063,23956826..23956997,23955706..23956768,23953446..23955305,23952290..23953378)); ID=FBpp0083898; name=Aats-glupro-PA; parent=FBgn0005674,FBtr0084511; dbxref=FlyBase:FBpp0083898,FlyBase_Annotation_IDs:CG5394-PA,GB_protein:AAF56211.1,REFSEQ:NP_524471,GB_protein:AAF56211,FlyMine:FBpp0083898,modMine:FBpp0083898; MD5=…	4.1	7	0.09	EGENATFINWGNILIR+ITIPLADVEK+LNQWNNVVR+NPDPASVLTVNTLLNK+VIVNVAGAK+VLQSLPEDAK
497a	FBpp0082421|FBgn0013981|CG3379-PA|His4r-PA FBpp0082422|FBgn0013981|CG3379-PB|His4r-PB FBpp0082423|FBgn0013981|CG3379-PC|His4r-PC FBpp0085280|FBgn0051611|CG31611-PA|His4 FBpp0091116|FBgn0053871|CG33871-PA|His4 FBpp0091118|FBgn0053873|CG33873-PA|His4 FBpp0091120|FBgn0053875|CG33875-PA|His4 FBpp0091128|FBgn0053883|CG33883-PA|His4 FBpp0091130|FBgn0053885|CG33885-PA|His4 FBpp0091132|FBgn0053887|CG3388…	1.0000	FBpp0082421 type=protein; loc=3R:join(14626050..14626229,14626294..14626425); ID=FBpp0082421; name=His4r-PA; parent=FBgn0013981,FBtr0082962; dbxref=FlyBase:FBpp0082421,FlyBase_Annotation_IDs:CG3379-PA,GB_protein:AAF55080.1,REFSEQ:NP_731927,GB_protein:AAF55080; MD5=8599e638a42068811d569d74bd7f4a5e; length=103; release=r6.09; species=Dmel;;FBpp0082422 type=protein; loc=3R:join(14626050..14626229,14…	40.8	7	0.10	DNIQGITKPAIR+ISGLIYEETR+TVTAMDVVYALK+VFLENVIR
486a	FBpp0080754|FBgn0041789|CG31794-PA|Pax-PA FBpp0306283|FBgn0041789|CG31794-PJ|Pax-PJ FBpp0306284|FBgn0041789|CG31794-PK|Pax-PK	1.0000	FBpp0080754 type=protein; loc=2L:complement(join(19411537..19411621,19410480..19410643,19410248..19410413,19409769..19409910,19409612..19409703,19409404..19409549,19403999..19404682,19401106..19401372)); ID=FBpp0080754; name=Pax-PA; parent=FBgn0041789,FBtr0081213; dbxref=FlyBase:FBpp0080754,FlyBase_Annotation_IDs:CG31794-PA,GB_protein:AAF53792.3,REFSEQ:NP_523601,GB_protein:AAF53792,FlyMine:FBpp00…	18.6	7	0.09	AQPQVYQEHYSVETR+HQALQQQQFVDNTPGYGSLR+IDVPVNYSTPVSK+LISSSFHSSPLSDCFK+LTGPDGPVGTVEEQIVQQK+SPTAGHDFNGSSTTPGYANQGSLPR
48	FBpp0072250|FBgn0016687|CG4634-PA|Nurf-38-PA FBpp0271761|FBgn0016687|CG4634-PB|Nurf-38-PB FBpp0297127|FBgn0016687|CG4634-PC|Nurf-38-PC	1.0000	FBpp0072250 type=protein; loc=2R:complement(join(24560853..24561060,24560292..24560410,24559830..24560225,24559623..24559774,24559455..24559564,24559101..24559132)); ID=FBpp0072250; name=Nurf-38-PA; parent=FBgn0016687,FBtr0072343; dbxref=FlyBase_Annotation_IDs:CG4634-PA,FlyBase:FBpp0072250,GB_protein:AAF47227,REFSEQ:NP_523849,FlyMine:FBpp0072250,modMine:FBpp0072250; MD5=71a0b66df47f0abab128bb713b…	0	7	0.08	ATVEWFK+GDNDPIDVIEIGYR+IIAIDVNDPLASK+NADFANTIIAETHK+TIYNMVVEVPR+VLGTIALIDEGETDWK+WTNAKMEISLKTPMNPIK
468b	FBpp0083906|FBgn0015282|CG5289-PA|Rpt2-PA FBpp0311982|FBgn0015282|CG5289-PB|Rpt2-PB	1.0000	FBpp0083906 type=protein; loc=3R:complement(join(23931324..23931326,23929946..23931262)); ID=FBpp0083906; name=Rpt2-PA; parent=FBgn0015282,FBtr0084520; dbxref=FlyBase:FBpp0083906,FlyBase_Annotation_IDs:CG5289-PA,GB_protein:AAF56205.1,REFSEQ:NP_524469,GB_protein:AAF56205,FlyMine:FBpp0083906,modMine:FBpp0083906; MD5=8bbd76fd6feaf70fff47dd693733abbe; length=439; release=r6.09; species=Dmel;;FBpp0311…	0	7	0.07	APQETYADIGGLDTQIQEIK+AVANQTSATFLR+GVILYGPPGTGK+TMLELLNQLDGFDSR+VVGSELIQK
468a	FBpp0076890|FBgn0020369|CG1489-PA|Rpt6-PA	1.0000	FBpp0076890 type=protein; loc=X:join(21316178..21316195,21316259..21316403,21316549..21317603); ID=FBpp0076890; name=Rpt6-PA; parent=FBgn0020369,FBtr0077189; dbxref=FlyBase:FBpp0076890,FlyBase_Annotation_IDs:CG1489-PA,GB_protein:AAF50835.1,REFSEQ:NP_608447,GB_protein:AAF50835,FlyMine:FBpp0076890,modMine:FBpp0076890; MD5=22dd41c30e0d27414c18eaf70afa7fdf; length=405; release=r6.09; species=Dmel;	0	7	0.07	GVILYGPPGTGK+IAELMPGASGAEVK+IDILDPALLRPGR+IEELQLVVAEK+VPDSTYEMVGGLDK+VSGSELVQK
466a	FBpp0076658|FBgn0035715|CG10103-PA|CG10103-PA FBpp0303094|FBgn0035715|CG10103-PB|CG10103-PB FBpp0303095|FBgn0035715|CG10103-PC|CG10103-PC FBpp0303096|FBgn0035715|CG10103-PD|CG10103-PD FBpp0303097|FBgn0035715|CG10103-PE|CG10103-PE	1.0000	FBpp0076658 type=protein; loc=3L:complement(join(6756223..6756404,6755420..6756158,6755073..6755123,6754745..6754807,6754275..6754493)); ID=FBpp0076658; name=CG10103-PA; parent=FBgn0035715,FBtr0076949; dbxref=FlyBase:FBpp0076658,FlyBase_Annotation_IDs:CG10103-PA,GB_protein:AAF50644.1,REFSEQ:NP_648058,GB_protein:AAF50644,FlyMine:FBpp0076658,modMine:FBpp0076658; MD5=895b82f3adebc426349814f0dd0a2fc5…	15.8	7	0.10	EIADYLATGK+IISDIFVTK+KNDEDEIDFDDLSR+LQSDIAELK+LTLQAPPK+NDEDEIDFDDLSR+YGPQFAEQSR
461a	FBpp0075764|FBgn0036213|CG7283-PA|RpL10Ab-PA	1.0000	FBpp0075764 type=protein; loc=3L:join(11822886..11822890,11823200..11823355,11823658..11824150); ID=FBpp0075764; name=RpL10Ab-PA; parent=FBgn0036213,FBtr0076032; dbxref=FlyBase:FBpp0075764,FlyBase_Annotation_IDs:CG7283-PA,GB_protein:AAF50002.2,REFSEQ:NP_648514,GB_protein:AAF50002,FlyMine:FBpp0075764,modMine:FBpp0075764; MD5=10f16de0b4b7aa8b0b1fe2b1479d7ba8; length=217; release=r6.09; species=Dmel;	23.5	7	0.09	ANNVDFMDAEALKK+DTLYEGVNGLLEASAK+LLGPGLNK+SYDAFLASESLIK
452a	FBpp0074500|FBgn0261593|CG14206-PB|RpS10b-PB FBpp0074501|FBgn0261593|CG14206-PC|RpS10b-PC FBpp0300512|FBgn0261593|CG14206-PD|RpS10b-PD FBpp0310720|FBgn0261593|CG14206-PE|RpS10b-PE	1.0000	FBpp0074500 type=protein; loc=X:19598434..19598916; ID=FBpp0074500; name=RpS10b-PB; parent=FBgn0261593,FBtr0074731; dbxref=FlyBase:FBpp0074500,FlyBase_Annotation_IDs:CG14206-PB,GB_protein:AAF48978.2,REFSEQ:NP_728273,GB_protein:AAF48978,FlyMine:FBpp0074500,modMine:FBpp0074500; MD5=0ae8e030c62f6023a9a1cee4231259cf; length=160; release=r6.09; species=Dmel;;FBpp0074501 type=protein; loc=X:19598434..1…	0	7	0.10	GDVGPGAGEVEFR+KGDVGPGAGEVEFR+SYLHLPPEIVPSTLK+VAIYEYLFK
45	FBpp0072128|FBgn0015268|CG5330-PA|Nap1-PA FBpp0297131|FBgn0015268|CG5330-PB|Nap1-PB FBpp0297132|FBgn0015268|CG5330-PC|Nap1-PC	1.0000	FBpp0072128 type=protein; loc=2R:complement(join(23906615..23906700,23906060..23906528,23905856..23905996,23905605..23905793,23905314..23905541)); ID=FBpp0072128; name=Nap1-PA; parent=FBgn0015268,FBtr0072219; dbxref=FlyBase:FBpp0072128,FlyBase_Annotation_IDs:CG5330-PA,GB_protein:AAF47097.1,REFSEQ:NP_477128,GB_protein:AAF47097,FlyMine:FBpp0072128,modMine:FBpp0072128; MD5=000865d4f250b0cc3d2b7681c0…	0	7	0.10	ILDLSLK+MLPAPVQNR+NTAIMSEMVQPHDEPAIR+SGSDCQSMPAYMNSVMR+STVDPNDPFAFEGPEIYK+YQVQYQPLFDK
431a	FBpp0070894|FBgn0086558|CG32744-PA|Ubi-p5E-PA FBpp0073034|FBgn0003943|CG11624-PA|Ubi-p63E-PA FBpp0073035|FBgn0003943|CG11624-PB|Ubi-p63E-PB FBpp0077159|FBgn0003941|CG2960-PA|RpL40-PA FBpp0079606|FBgn0003942|CG5271-PA|RpS27A-PA FBpp0089269|FBgn0003943|CG11624-PC|Ubi-p63E-PC FBpp0305348|FBgn0003943|CG11624-PD|Ubi-p63E-PD FBpp0306837|FBgn0003941|CG2960-PB|RpL40-PB FBpp0311816|FBgn0086558|CG32744-PB|…	1.0000	FBpp0070894 type=protein; loc=X:complement(6277144..6278748); ID=FBpp0070894; name=Ubi-p5E-PA; parent=FBgn0086558,FBtr0070933; dbxref=FlyBase:FBpp0070894,FlyBase_Annotation_IDs:CG32744-PA,GB_protein:AAF46142.3,REFSEQ:NP_727078,GB_protein:AAF46142,FlyMine:FBpp0070894,modMine:FBpp0070894; MD5=e647e40d6d877d42214ce3f015f4d7a0; length=534; release=r6.09; species=Dmel;;FBpp0073034 type=protein; loc=3L…	49.8	7	0.08	ESTLHLVLR+IQDKEGIPPDQQR+TITLEVEPSDTIENVK
422	FBpp0297883|FBgn0031698|CG14023-PC|Ncoa6-PC FBpp0297884|FBgn0031698|CG14023-PD|Ncoa6-PD FBpp0303004|FBgn0031698|CG14023-PF|Ncoa6-PF	1.0000	FBpp0297883 type=protein; loc=2L:complement(join(5325952..5325966,5324726..5324906,5323347..5324663,5318511..5323229,5317933..5318436,5317813..5317874)); ID=FBpp0297883; name=Ncoa6-PC; parent=FBgn0031698,FBtr0307040; dbxref=REFSEQ:NP_608921,GB_protein:AAF52239,FlyBase:FBpp0297883,FlyBase_Annotation_IDs:CG14023-PC; MD5=f7578fcd0f5fa114a6443e489229ea5f; length=2265; release=r6.09; species=Dmel;;FBp…	0	7	0.10	DNVNETLEAAGSLSGNK+ILQQPQNDAISLQQR+ILVSLPWDAAQR+QLANDGNPELR+QLQLQQQQQQQQQQQLQIVQR+SGLLATGFDGPSTSK
43	FBpp0072097|FBgn0011726|CG4254-PA|tsr-PA	1.0000	FBpp0072097 type=protein; loc=2R:complement(join(24046666..24046668,24044992..24045182,24044814..24044919,24044604..24044750)); ID=FBpp0072097; name=tsr-PA; parent=FBgn0011726,FBtr0072188; dbxref=FlyBase:FBpp0072097,FlyBase_Annotation_IDs:CG4254-PA,GB_protein:AAF47146.1,REFSEQ:NP_477034,GB_protein:AAF47146,FlyMine:FBpp0072097,modMine:FBpp0072097; MD5=02b1c8e7700742cac8cd399509394e00; length=148; …	0	7	0.09	MLYSSSFDALKK+NAEYDQFLEDIQK+QIDVETVADR+YIQATDLSEASR+YVIFYIR
406	FBpp0099390|FBgn0261458|CG33979-PA|capt-PA FBpp0099391|FBgn0261458|CG33979-PB|capt-PB FBpp0304563|FBgn0261458|CG33979-PC|capt-PC	1.0000	FBpp0099390 type=protein; loc=2L:complement(join(1153386..1153504,1152771..1153318,1152177..1152700,1152032..1152115)); ID=FBpp0099390; name=capt-PA; parent=FBgn0261458,FBtr0100022; dbxref=FlyBase:FBpp0099390,FlyBase_Annotation_IDs:CG33979-PA,FlyBase:FBpp0077648,GB_protein:AAF51408.2,REFSEQ:NP_001033869,GB_protein:AAF51408,FlyMine:FBpp0099390,modMine:FBpp0099390; MD5=ee0bcccab12f2765e8fb66d069811…	0	7	0.10	DSLGVEIVNSK+EMNDAGQFYTNR+IGGDVAQHAELVK+SAFGSQLQYVTLATQIAQPAQPK+SALFAQINQGADITK+WIIEYQK
399	FBpp0088490|FBgn0264855|CG4260-PA|AP-2alpha-PA FBpp0088945|FBgn0264855|CG4260-PB|AP-2alpha-PB	1.0000	FBpp0088490 type=protein; loc=2L:complement(join(413396..413459,412447..412658,411782..412237,411129..411718,410127..411060,409790..410073,409532..409736,409388..409465)); ID=FBpp0088490; name=AP-2alpha-PA; parent=FBgn0264855,FBtr0089488; dbxref=FlyBase:FBpp0088490,FlyBase_Annotation_IDs:CG4260-PA,GB_protein:AAF56103.2,REFSEQ:NP_476819,GB_protein:AAF56103,FlyMine:FBpp0088490,modMine:FBpp0088490; …	0	7	0.09	AAQPLDLPGAR+ALLLSTYIK+FINLFPEIR+LLQNYNPVTEEAGVR+LNETLETILNK+SPAPLTSAAQNNALVNNSHSK+TNIQDVFR
394	FBpp0088368|FBgn0025885|CG11143-PA|Inos-PA	1.0000	FBpp0088368 type=protein; loc=2R:complement(join(7458609..7458737,7456149..7456847,7455834..7456076,7455302..7455769,7455073..7455231)); ID=FBpp0088368; name=Inos-PA; parent=FBgn0025885,FBtr0089329; dbxref=GB_protein:AAF59252.1,FlyBase:FBpp0088368,FlyBase_Annotation_IDs:CG11143-PA,REFSEQ:NP_477405,GB_protein:AAF59252,FlyMine:FBpp0088368,modMine:FBpp0088368; MD5=eac53558cf836df5402cb5bbc598ac9f; l…	0	7	0.09	AAIENILR+NVFIAGDDFK+SNVVDDMVASNR+TADGQLQVHPQTTSLK+VQVDDEFITTDYDYQTSHVK
351	FBpp0085955|FBgn0022238|CG5738-PB|lolal-PB FBpp0085956|FBgn0022238|CG5738-PA|lolal-PA FBpp0085957|FBgn0022238|CG5738-PC|lolal-PC FBpp0085958|FBgn0022238|CG5738-PD|lolal-PD FBpp0289710|FBgn0022238|CG5738-PE|lolal-PE FBpp0289711|FBgn0022238|CG5738-PF|lolal-PF FBpp0293794|FBgn0022238|CG5738-PG|lolal-PG FBpp0311512|FBgn0022238|CG5738-PH|lolal-PH	1.0000	FBpp0085955 type=protein; loc=2R:complement(join(18155892..18155993,18155405..18155491,18155148..18155342)); ID=FBpp0085955; name=lolal-PB; parent=FBgn0022238,FBtr0086776; dbxref=FlyBase:FBpp0085955,FlyBase_Annotation_IDs:CG5738-PB,GB_protein:AAM68179.1,REFSEQ:NP_725756,GB_protein:AAM68179; MD5=75e9586f7fc981aafd410d31cc7958d3; length=127; release=r6.09; species=Dmel;;FBpp0085956 type=protein; lo…	0	7	0.10	ALLEENPSK+ALLEENPSKHPIIILK+GLAETPSSIK+GLAETPSSIKR+WNDFQTNMVTSFR
326	FBpp0085020|FBgn0082582|CG1539-PE|tmod-PE FBpp0085021|FBgn0082582|CG1539-PD|tmod-PD FBpp0085022|FBgn0082582|CG1539-PF|tmod-PF FBpp0085023|FBgn0082582|CG1539-PC|tmod-PC FBpp0085024|FBgn0082582|CG1539-PA|tmod-PA FBpp0085025|FBgn0082582|CG1539-PB|tmod-PB FBpp0112393|FBgn0082582|CG1539-PG|tmod-PG FBpp0291320|FBgn0082582|CG1539-PH|tmod-PH FBpp0291321|FBgn0082582|CG1539-PI|tmod-PI FBpp0291322|FBgn00825…	1.0000	FBpp0085020 type=protein; loc=3R:join(30533286..30533507,30571809..30571961,30572023..30572535,30572599..30572850,30572925..30573072,30577179..30577210); ID=FBpp0085020; name=tmod-PE; parent=FBgn0082582,FBtr0085658; dbxref=FlyBase:FBpp0085020,FlyBase_Annotation_IDs:CG1539-PE,GB_protein:AAN14242.1,REFSEQ:NP_733383,GB_protein:AAN14242; MD5=e996c3da52b1d24c82bcb8c88ff492f4; length=439; release=r6.09…	19.6	7	0.09	EVDPDDNFLPPDQR+GQPVGLGWDGITK+QAIETPDQPEFEPFVQGK+TALLLAAAIEK+VLNVETNFISPPVIVK
293	FBpp0083625|FBgn0038964|CG13849-PA|Nop56-PA	1.0000	FBpp0083625 type=protein; loc=3R:complement(join(22420954..22420956,22420388..22420790,22419238..22420322)); ID=FBpp0083625; name=Nop56-PA; parent=FBgn0038964,FBtr0084230; dbxref=GB_protein:AAF55992.2,FlyBase:FBpp0083625,FlyBase_Annotation_IDs:CG13849-PA,REFSEQ:NP_651040,GB_protein:AAF55992,FlyMine:FBpp0083625,modMine:FBpp0083625; MD5=7bbdbbf6ea7ecc71e53659979d1df60b; length=496; release=r6.09; s…	12.9	7	0.10	EAIEAAGQEAAITVQSEK+LAGFAPFK+LISHAGSLTNLAK+NLTQDQLEDLEK+YPASTVQILGAEK
288	FBpp0083371|FBgn0019936|CG15693-PA|RpS20-PA	1.0000	FBpp0083371 type=protein; loc=3R:join(20822271..20822273,20822418..20822573,20822802..20822891,20823132..20823245); ID=FBpp0083371; name=RpS20-PA; parent=FBgn0019936,FBtr0083964; dbxref=FlyBase:FBpp0083371,FlyBase_Annotation_IDs:CG15693-PA,GB_protein:AAF55809.1,REFSEQ:NP_524421,GB_protein:AAF55809,FlyMine:FBpp0083371,modMine:FBpp0083371; MD5=3b4eeffb6f1e4ae3364b6e9e8b18e234; length=120; release=r…	0	7	0.10	DIEKPHVGDSASVHR+IIDLHSPSEIVK+IIDLHSPSEIVKK
283	FBpp0082787|FBgn0015019|CG8977-PA|Cctgamma-PA FBpp0082788|FBgn0015019|CG8977-PB|Cctgamma-PB FBpp0291565|FBgn0015019|CG8977-PC|Cctgamma-PC FBpp0291566|FBgn0015019|CG8977-PD|Cctgamma-PD	1.0000	FBpp0082787 type=protein; loc=3R:join(16647896..16647929,16647988..16648049,16648135..16648634,16648701..16649739); ID=FBpp0082787; name=Cctgamma-PA; parent=FBgn0015019,FBtr0083337; dbxref=FlyBase:FBpp0082787,FlyBase_Annotation_IDs:CG8977-PA,GB_protein:AAF55350.1,REFSEQ:NP_650572,GB_protein:AAF55350,FlyMine:FBpp0082787,modMine:FBpp0082787; MD5=ae00d437d2b4d05c11d214d30848a33e; length=544; release…	0	7	0.09	DVGTGAGLFEVK+KVQLENIQAGK+LVAGGGAVEMAASQLLTR+TAVETAILLLR+TEELTEKDVGTGAGLFEVK+VQLENIQAGK
277	FBpp0082319|FBgn0263396|CG16901-PA|sqd-PA FBpp0082320|FBgn0263396|CG16901-PB|sqd-PB FBpp0082321|FBgn0263396|CG16901-PC|sqd-PC FBpp0301102|FBgn0263396|CG16901-PE|sqd-PE	1.0000	FBpp0082319 type=protein; loc=3R:complement(join(13645753..13645919,13643169..13643209,13642829..13643103,13642512..13642755,13642189..13642427)); ID=FBpp0082319; name=sqd-PA; parent=FBgn0263396,FBtr0082854; dbxref=FlyBase:FBpp0082319,FlyBase_Annotation_IDs:CG16901-PA,GB_protein:AAF54964.2,REFSEQ:NP_731826,GB_protein:AAF54964,FlyMine:FBpp0082319,modMine:FBpp0082319; MD5=f3e0c9c10a8c84b1ad97a28350…	0	7	0.08	IFVGGLTTEISDEEIK+LFVGGLSWETTEK+QVDTEINGEDFTK+YGEIESINVK
261	FBpp0081704|FBgn0040078|CG4003-PA|pont-PA	1.0000	FBpp0081704 type=protein; loc=3R:join(10262343..10263159,10263217..10263415,10263477..10263831); ID=FBpp0081704; name=pont-PA; parent=FBgn0040078,FBtr0082226; dbxref=FlyBase:FBpp0081704,FlyBase_Annotation_IDs:CG4003-PA,GB_protein:AAF54514.1,REFSEQ:NP_652608,GB_protein:AAF54514,FlyMine:FBpp0081704,modMine:FBpp0081704; MD5=44c3876ac3fbe345533b6b800122cc21; length=456; release=r6.09; species=Dmel;	23.9	7	0.09	ALLLAGPPGTGK+EAAGIVVDLIK+EVYEGEVTELTPVETENPMGGYGK+LDPSIFDALQK+SLESPIAPIVIFATNR+SSKHLSEKNNK+TISNVVIGLK+TLLYSTADMEQIIK
248	FBpp0081370|FBgn0037607|CG8036-PB|CG8036-PB FBpp0081371|FBgn0037607|CG8036-PC|CG8036-PC FBpp0081372|FBgn0037607|CG8036-PD|CG8036-PD	1.0000	FBpp0081370 type=protein; loc=3R:join(8669825..8669928,8671711..8673309,8673378..8673555); ID=FBpp0081370; name=CG8036-PB; parent=FBgn0037607,FBtr0081881; dbxref=GB_protein:AAF54265.2,FlyBase:FBpp0081370,FlyBase_Annotation_IDs:CG8036-PB,GB_protein:AAF54265.3,REFSEQ:NP_649812,GB_protein:AAF54265,FlyMine:FBpp0081370,modMine:FBpp0081370; MD5=4abd5a114372b4edb4e5ef669201d22b; length=626; release=r6.0…	11.0	7	0.08	HLEGLIVNK+LAYGTALAK+LGDSIATRLAYGTALAKIGQNNLR+TGAAPDVDINNIK+TIPGSTIFYPSDAVSTER
236	FBpp0080707|FBgn0002031|CG10691-PB|l(2)37Cc-PB FBpp0080708|FBgn0002031|CG10691-PA|l(2)37Cc-PA FBpp0312093|FBgn0002031|CG10691-PD|l(2)37Cc-PD	1.0000	FBpp0080707 type=protein; loc=2L:complement(join(19123121..19123552,19122419..19122817)); ID=FBpp0080707; name=l(2)37Cc-PB; parent=FBgn0002031,FBtr0081164; dbxref=GB_protein:AAF53765.1,FlyBase:FBpp0080707,FlyBase_Annotation_IDs:CG10691-PB,REFSEQ:NP_476607,GB_protein:AAF53765,modMine:FBpp0080707; MD5=f6dedd003fb09a6103f763fec2be2c86; length=276; release=r6.09; species=Dmel;;FBpp0080708 type=protei…	36.6	7	0.10	AVVAQFDAGELITQR+DLQNVNITLR+GVAYLPSGQSTLLNLPSTIAQ+ILYRPIPDQLPK+LASIISAEGDAEAAGLLAK+SFGEAGDGLVELR+VLPSIAPEVLK
23	FBpp0070880|FBgn0029874|CG3342-PA|CG3342-PA	1.0000	FBpp0070880 type=protein; loc=X:complement(join(6527751..6527803,6526368..6527676)); ID=FBpp0070880; name=CG3342-PA; parent=FBgn0029874,FBtr0070918; dbxref=FlyBase:FBpp0070880,FlyBase_Annotation_IDs:CG3342-PA,GB_protein:AAF46167.1,REFSEQ:NP_572324,GB_protein:AAF46167,FlyMine:FBpp0070880,modMine:FBpp0070880; MD5=3dab6cdea8f0fcee5edda9cce454bcea; length=453; release=r6.09; species=Dmel;	0	7	0.09	ESYLQFYDDEQR+KLSASSLAVANASTSSDTPLAVTTLDK+SQVLTTLQLTPR+SSTQETGDSPPAAWNTAIAK+VTLPTLEK
220	FBpp0079771|FBgn0004363|CG6647-PA|porin-PA FBpp0079772|FBgn0004363|CG6647-PB|porin-PB FBpp0100039|FBgn0004363|CG6647-PC|porin-PC FBpp0293784|FBgn0004363|CG6647-PD|porin-PD FBpp0304343|FBgn0004363|CG6647-PE|porin-PE	1.0000	FBpp0079771 type=protein; loc=2L:complement(join(10848544..10848863,10848241..10848468,10847868..10848168)); ID=FBpp0079771; name=porin-PA; parent=FBgn0004363,FBtr0080182; dbxref=FlyBase_Annotation_IDs:CG6647-PA,FlyBase:FBpp0079771,GB_protein:AAF53022.1,REFSEQ:NP_476813,GB_protein:AAF53022; MD5=e98fb50e922a689b02694297d58c4742; length=282; release=r6.09; species=Dmel;;FBpp0079772 type=protein; lo…	28.4	7	0.09	GYNFGLWK+LRDGVTLTLSTLVDGK+LSLEGNFAPQSGNK+LTTNNFALGYTTK+TSSGIEFNTAGHSNQESGK+YQLDDDASVR
3	FBpp0070143|FBgn0015288|CG7434-PA|RpL22-PA	1.0000	FBpp0070143 type=protein; loc=X:complement(join(765084..765095,764302..764922,762725..762991)); ID=FBpp0070143; name=RpL22-PA; parent=FBgn0015288,FBtr0070148; dbxref=FlyBase:FBpp0070143,FlyBase_Annotation_IDs:CG7434-PA,GB_protein:AAF45546.1,REFSEQ:NP_477134,GB_protein:AAF45546,FlyMine:FBpp0070143,modMine:FBpp0070143; MD5=a26dc5dfcb32ff692f0397cf729fb53a; length=299; release=r6.09; species=Dmel;	0	7	0.09	AAAPAAAAPAPAAAAPAVAKPAPKPK+LIVSSDVHFSK+VNNLGNNVTFER+VVANEKDSYELR
199	FBpp0079328|FBgn0010265|CG13389-PA|RpS13-PA FBpp0099990|FBgn0010265|CG13389-PB|RpS13-PB FBpp0312104|FBgn0010265|CG13389-PC|RpS13-PC	1.0000	FBpp0079328 type=protein; loc=2L:complement(join(8364541..8364563,8364188..8364315,8363821..8364125)); ID=FBpp0079328; name=RpS13-PA; parent=FBgn0010265,FBtr0079724; dbxref=FlyBase:FBpp0079328,GB_protein:AAF52649.1,FlyBase_Annotation_IDs:CG13389-PA,REFSEQ:NP_476938,GB_protein:AAF52649; MD5=64e6acba0b4cb2697fd1862d9d26fa02; length=151; release=r6.09; species=Dmel;;FBpp0099990 type=protein; loc=2L:…	0	7	0.07	GISQSALPYRR+LILVESR+LNADDVKEQIK+LNADDVKEQIKK
19	FBpp0070749|FBgn0004687|CG3201-PA|Mlc-c-PA FBpp0300803|FBgn0004687|CG3201-PB|Mlc-c-PB	1.0000	FBpp0070749 type=protein; loc=X:complement(join(5622417..5622419,5622252..5622279,5619874..5620286)); ID=FBpp0070749; name=Mlc-c-PA; parent=FBgn0004687,FBtr0070783; dbxref=FlyBase:FBpp0070749,FlyBase_Annotation_IDs:CG3201-PA,GB_protein:AAF46048.1,REFSEQ:NP_511049,GB_protein:AAF46048,FlyMine:FBpp0070749,modMine:FBpp0070749; MD5=eac4fbdd7c06d2566cc246bedafc8907; length=147; release=r6.09; species=D…	31.3	7	0.10	ALGQNPTESDVK+DASGYISSAELR+HLLTTLGEK+SGDTADDFIEGLR
158	FBpp0077487|FBgn0262126|CG10882-PA|Sec24CD-PA FBpp0302999|FBgn0262126|CG10882-PB|Sec24CD-PB FBpp0303000|FBgn0262126|CG10882-PC|Sec24CD-PC	1.0000	FBpp0077487 type=protein; loc=2L:complement(join(2236308..2236541,2234928..2235899,2234409..2234868,2234235..2234350,2233110..2233977,2232257..2233047,2232048..2232188)); ID=FBpp0077487; name=Sec24CD-PA; parent=FBgn0262126,FBtr0077810; dbxref=FlyBase:FBpp0077487,FlyBase_Annotation_IDs:CG10882-PA,GB_protein:AAF51283.2,REFSEQ:NP_608664,GB_protein:AAF51283,FlyMine:FBpp0077487,modMine:FBpp0077487; MD…	0	7	0.08	FIPIHNVVPEETDLPTPVR+FNIVPETPLAK+HFLVEDR+LLVFNSTLPIAEAPGK+LSGGPFVTNQPGLLPPLVTTK+TTALPLTLNISPLAK
147	FBpp0076869|FBgn0035589|CG4618-PA|CHMP2B-PA	1.0000	FBpp0076869 type=protein; loc=3L:5139745..5140383; ID=FBpp0076869; name=CHMP2B-PA; parent=FBgn0035589,FBtr0077166; dbxref=FlyBase:FBpp0076869,FlyBase_Annotation_IDs:CG4618-PA,GB_protein:AAF50800.1,REFSEQ:NP_647947,GB_protein:AAF50800,FlyMine:FBpp0076869,modMine:FBpp0076869; MD5=b5146c85d178796c9988d6a1c4bc54c3; length=212; release=r6.09; species=Dmel;	33.0	7	0.10	MSSIPATGSSDFETSGK+MSSIPATGSSDFETSGKR+NMGANIALSEAMGTTAK+QKSRTYAAAGK+VLDEIGIEISGK+VMRPEAIGETVR
134	FBpp0076359|FBgn0017579|CG6253-PA|RpL14-PA	1.0000	FBpp0076359 type=protein; loc=3L:join(8601035..8601037,8601314..8601415,8601648..8601842,8602103..8602303); ID=FBpp0076359; name=RpL14-PA; parent=FBgn0017579,FBtr0076633; dbxref=FlyBase:FBpp0076359,FlyBase_Annotation_IDs:CG6253-PA,GB_protein:AAF50393.1,REFSEQ:NP_523975,GB_protein:AAF50393,FlyMine:FBpp0076359,modMine:FBpp0076359; MD5=a8770f33c4e9685bb6fcb587b1869f19; length=166; release=r6.09; spe…	0	7	0.10	LLTIAFNTLK+LVAIVDVIDQNR+SSLNDFDRFK+VLVDGPLTGVPR+VSPWSVK
129	FBpp0075759|FBgn0022959|CG5654-PA|yps-PA FBpp0297134|FBgn0022959|CG5654-PB|yps-PB	1.0000	FBpp0075759 type=protein; loc=3L:complement(join(12124712..12124886,12122837..12123574,12122676..12122773,12122107..12122154)); ID=FBpp0075759; name=yps-PA; parent=FBgn0022959,FBtr0076027; dbxref=FlyBase:FBpp0075759,FlyBase_Annotation_IDs:CG5654-PA,GB_protein:AAF49961.3,REFSEQ:NP_524033,GB_protein:AAF49961,FlyMine:FBpp0075759,modMine:FBpp0075759; MD5=e40bca2842ecf7b30a38c770d1369348; length=352; …	0	7	0.09	GGGPPGGPQR+GLGGGDGSAEPGVHDQNPEGLQR+GNEAANVTGPSGEPVR+RGLGGGDGSAEPGVHDQNPEGLQR+SGYGFINR
127	FBpp0075702|FBgn0002466|CG10522-PA|sti-PA FBpp0304889|FBgn0002466|CG10522-PB|sti-PB	1.0000	FBpp0075702 type=protein; loc=3L:complement(join(12514382..12514667,12513881..12514125,12513474..12513824,12512035..12513402,12510301..12511803,12510029..12510224,12508357..12509972)); ID=FBpp0075702; name=sti-PA; parent=FBgn0002466,FBtr0075970; dbxref=FlyBase:FBpp0075702,FlyBase_Annotation_IDs:CG10522-PA,GB_protein:AAF49907.2,REFSEQ:NP_648584,GB_protein:AAF49907,FlyMine:FBpp0075702,modMine:FBpp0…	4.8	7	0.07	ALDTATPVTSIFFTR+EQLAQLNGTATLR+FRPIIEETR+LNEEIASNNELHAEK+LQLKENETQEVR+SAISATTDEKLQEK+SQVPPIIPTVR
110	FBpp0074964|FBgn0036740|CG6259-PA|Vps60-PA FBpp0305334|FBgn0036740|CG6259-PB|Vps60-PB	1.0000	FBpp0074964 type=protein; loc=3L:complement(join(17621310..17621378,17621101..17621252,17620729..17620894,17620419..17620649,17620295..17620357)); ID=FBpp0074964; name=Vps60-PA; parent=FBgn0036740,FBtr0075201; dbxref=FlyBase:FBpp0074964,FlyBase_Annotation_IDs:CG6259-PA,GB_protein:AAF49322.2,REFSEQ:NP_648997,GB_protein:AAF49322,FlyMine:FBpp0074964,modMine:FBpp0074964; MD5=69dc6fde1a03d57ae20dc94c1…	25.2	7	0.09	APEAPSREPGADSIVPGK+AYEQQAESLR+NQSFNMEQANYAAQSLK+STIETDEFGLPK
92	FBpp0074246|FBgn0030871|CG8142-PA|CG8142-PA	1.0000	FBpp0074246 type=protein; loc=X:complement(join(17844513..17844619,17843569..17844436,17843420..17843506)); ID=FBpp0074246; name=CG8142-PA; parent=FBgn0030871,FBtr0074472; dbxref=FlyBase:FBpp0074246,FlyBase_Annotation_IDs:CG8142-PA,GB_protein:AAF48768.2,REFSEQ:NP_573245,GB_protein:AAF48768,FlyMine:FBpp0074246,modMine:FBpp0074246; MD5=969741f5a5f0fc8f14524ff96780d571; length=353; release=r6.09; sp…	0	6	0.08	IIILDEADSMTHAAQSALR+IIVPITSR+ILELNASDER+NVDDVVEQSEVVAVLR+TSTILAASR
70	FBpp0073120|FBgn0260985|CG14999-PA|RfC4-PA	1.0000	FBpp0073120 type=protein; loc=3L:complement(join(4135819..4135983,4134936..4135766)); ID=FBpp0073120; name=RfC4-PA; parent=FBgn0260985,FBtr0073264; dbxref=GB_protein:AAF47843.1,FlyBase:FBpp0073120,FlyBase_Annotation_IDs:CG14999-PA,REFSEQ:NP_523915,GB_protein:AAF47843,FlyMine:FBpp0073120,modMine:FBpp0073120; MD5=539ad9f990f4982aa061c4160327cc69; length=331; release=r6.09; species=Dmel;	0	6	0.08	EAVLELNASNER+FKEIVGNEDTVAR+IIEPIQSR+LSDAQVLAK+LSVFATQGNAPNIIIAGPPGVGK
570a	FBpp0304550|FBgn0263197|CG33130-PI|Patronin-PI FBpp0304552|FBgn0263197|CG33130-PK|Patronin-PK	1.0000	FBpp0304550 type=protein; loc=2R:complement(join(17534826..17534855,17531871..17532182,17531714..17531802,17531518..17531653,17531211..17531461,17531047..17531147,17529087..17529191,17528622..17528852,17528313..17528375,17527823..17528105,17527376..17527748,17527214..17527315,17526834..17526980,17524704..17526416,17524348..17524584,17524084..17524282,17523824..17523898,17521706..17521900,17520646…	0	6	0.05	GFYISFDDEQPK+GIILNAVEYCVFPGVVNREAKQK+HMPSPSGPGSLPPGLISKR+IMLLSLQR+YTDEPPIQLR
549a	FBpp0088881|FBgn0025682|CG9148-PA|scf-PA	1.0000	FBpp0088881 type=protein; loc=3L:join(1298726..1299200,1299319..1299833); ID=FBpp0088881; name=scf-PA; parent=FBgn0025682,FBtr0089942; dbxref=FlyBase:FBpp0088881,FlyBase_Annotation_IDs:CG9148-PA,GB_protein:AAF47468.2,REFSEQ:NP_477392,GB_protein:AAF47468,FlyMine:FBpp0088881,modMine:FBpp0088881; MD5=6ee7efdbfff24cdb0d157ae9d7d8b6f9; length=329; release=r6.09; species=Dmel;	0	6	0.07	DLDKDGYLNEEEVK+KFDSLTPEESR+LGVIVDRIDENKDGSVTLAELK+NWIAYTQR+STGAEDEEPEWVANER+YIEEDVGR
513a	FBpp0084434|FBgn0001197|CG5499-PA|His2Av-PA FBpp0306426|FBgn0001197|CG5499-PB|His2Av-PB	1.0000	FBpp0084434 type=protein; loc=3R:join(26867093..26867095,26867409..26867486,26867669..26867782,26868356..26868586); ID=FBpp0084434; name=His2Av-PA; parent=FBgn0001197,FBtr0085062; dbxref=FlyBase:FBpp0084434,FlyBase_Annotation_IDs:CG5499-PA,GB_protein:AAF56631.1,REFSEQ:NP_524519,GB_protein:AAF56631,FlyMine:FBpp0084434,modMine:FBpp0084434; MD5=676bf5e5c89ab8fb7409c747b9e0392d; length=141; release=r…	18.4	6	0.08	AGLQFPVGR+HLQLAIR+KGNVILSQAY
500a	FBpp0082574|FBgn0013269|CG6226-PA|FK506-bp1-PA	1.0000	FBpp0082574 type=protein; loc=3R:complement(join(15333013..15333028,15332616..15332828,15331704..15332548)); ID=FBpp0082574; name=FK506-bp1-PA; parent=FBgn0013269,FBtr0083120; dbxref=FlyBase:FBpp0082574,FlyBase_Annotation_IDs:CG6226-PA,GB_protein:AAF55171.2,REFSEQ:NP_524364,GB_protein:AAF55171,FlyMine:FBpp0082574,modMine:FBpp0082574; MD5=81da0d3b2da34b54d358bde310718f1a; length=357; release=r6.09…	0	6	0.07	AIPQVALDLNFSK+FALGGGEVIK+IVDQVVGKGEEAK+QEYIVATVTK+TFDSLLK+VSVYYIGR
480a	FBpp0079454|FBgn0028479|CG4389-PA|Mtpalpha-PA	1.0000	FBpp0079454 type=protein; loc=2L:complement(join(9576518..9576593,9575502..9576229,9575295..9575435,9574469..9575238,9573770..9574406)); ID=FBpp0079454; name=Mtpalpha-PA; parent=FBgn0028479,FBtr0079858; dbxref=FlyBase:FBpp0079454,FlyBase_Annotation_IDs:CG4389-PA,GB_protein:AAF52789.1,REFSEQ:NP_609299,GB_protein:AAF52789,FlyMine:FBpp0079454,modMine:FBpp0079454; MD5=ff5e57bec5f4762ced03c41224f7db49…	0	6	0.08	DTIAQAVAVGLK+ILSTMLSEAIR+LTSVPTALDMELTGK+RLMSTNPAPVANK+VNSLGSEVSDEFER+VVITVGDGPGFYTTR
476a	FBpp0078806|FBgn0001942|CG9075-PA|eIF-4a-PA FBpp0078807|FBgn0001942|CG9075-PC|eIF-4a-PC FBpp0078808|FBgn0001942|CG9075-PB|eIF-4a-PB FBpp0078809|FBgn0001942|CG9075-PD|eIF-4a-PD FBpp0297911|FBgn0001942|CG9075-PE|eIF-4a-PE FBpp0303628|FBgn0001942|CG9075-PF|eIF-4a-PF	1.0000	FBpp0078806 type=protein; loc=2L:join(5981834..5981835,5983010..5983236,5984011..5984624,5984719..5984942,5985026..5985170); ID=FBpp0078806; name=eIF-4a-PA; parent=FBgn0001942,FBtr0079175; dbxref=FlyBase:FBpp0078806,FlyBase_Annotation_IDs:CG9075-PA,GB_protein:AAF52317.2,REFSEQ:NP_723137,GB_protein:AAF52317,FlyMine:FBpp0078806,modMine:FBpp0078806; MD5=5891fcac3bcd1da6b7c83506890f24e3; length=403; …	8.7	6	0.07	DVIAQAQSGTGK+LFVLDEADEMLSR+VLITTDLLAR
473b	FBpp0081374|FBgn0263231|CG9748-PA|bel-PA FBpp0306433|FBgn0263231|CG9748-PB|bel-PB	1.0000	FBpp0081374 type=protein; loc=3R:complement(join(8659963..8660007,8658015..8658387,8655987..8657843,8655785..8655906)); ID=FBpp0081374; name=bel-PA; parent=FBgn0263231,FBtr0081888; dbxref=FlyBase:FBpp0081374,FlyBase_Annotation_IDs:CG9748-PA,GB_protein:AAF54262.1,REFSEQ:NP_536783,GB_protein:AAF54262,FlyMine:FBpp0081374,modMine:FBpp0081374; MD5=7a5214f0ded2bee922609d09b676d354; length=798; release=…	0	6	0.07	ELATQIFEEAK+ELATQIFEEAKK+FEDNYNGGEFDSR+FLVIDEADR+MGNLGVATSFFNEK+MLDMGFEPQIR
454a	FBpp0074709|FBgn0010417|CG32211-PA|Taf6-PA	1.0000	FBpp0074709 type=protein; loc=3L:join(19599160..19600044,19600107..19600276,19600334..19600789,19600910..19601219); ID=FBpp0074709; name=Taf6-PA; parent=FBgn0010417,FBtr0074941; dbxref=GB_protein:AAF49139.2,FlyBase:FBpp0074709,FlyBase_Annotation_IDs:CG32211-PA,REFSEQ:NP_524161,GB_protein:AAF49139,FlyMine:FBpp0074709,modMine:FBpp0074709; MD5=390a32b35746666b0daed379a2a68f6f; length=606; release=r6…	0	6	0.08	DSQLLDSVNPVIK+FVIVTQNSPQQGQAK+IPLDLTLR+NVEPQYGFVAK+QGSPGVSSLPQIR
453a	FBpp0074549|FBgn0027291|CG12233-PA|l(1)G0156-PA FBpp0300338|FBgn0027291|CG12233-PC|l(1)G0156-PC FBpp0307649|FBgn0027291|CG12233-PD|l(1)G0156-PD	1.0000	FBpp0074549 type=protein; loc=X:complement(join(19521673..19521699,19520660..19520827,19519904..19520298,19519696..19519831,19519287..19519625)); ID=FBpp0074549; name=l(1)G0156-PA; parent=FBgn0027291,FBtr0074780; dbxref=FlyBase:FBpp0074549,FlyBase_Annotation_IDs:CG12233-PA,GB_protein:AAN09496.1,REFSEQ:NP_573388,GB_protein:AAN09496,FlyMine:FBpp0074549,modMine:FBpp0074549; MD5=b20de9f2881c026d8971c…	0	6	0.08	FGIPQAAIDSVNTNK+FPEIQFEEK+IFTAANVPIEWEAVDVTPVRGPDGK+MSDGLFLR+TLYDDVDVVTIR
434a	FBpp0071975|FBgn0015903|CG5393-PB|apt-PB FBpp0071976|FBgn0015903|CG5393-PD|apt-PD FBpp0071978|FBgn0015903|CG5393-PC|apt-PC FBpp0071979|FBgn0015903|CG5393-PA|apt-PA FBpp0305146|FBgn0015903|CG5393-PF|apt-PF	1.0000	FBpp0071975 type=protein; loc=2R:join(23565030..23565050,23596892..23596997,23597060..23597320,23597384..23597630,23597693..23598527); ID=FBpp0071975; name=apt-PB; parent=FBgn0015903,FBtr0072066; dbxref=FlyBase:FBpp0071975,FlyBase_Annotation_IDs:CG5393-PB,GB_protein:AAF47031.2,REFSEQ:NP_477179,GB_protein:AAF47031,FlyMine:FBpp0071975,modMine:FBpp0071975; MD5=f4023490f47e77a9d5f73f86e38b8ccc; lengt…	0	6	0.08	IAANWQNSNHNLLEGVDIK+ILEVQLQAAK+LQLELASK+NEILDYNNR+QYSATDLEAFMK+SEALDGIDYSK
417	FBpp0289967|FBgn0037655|CG11984-PD|CG11984-PD FBpp0289968|FBgn0037655|CG11984-PE|CG11984-PE FBpp0289969|FBgn0037655|CG11984-PF|CG11984-PF FBpp0289970|FBgn0037655|CG11984-PG|CG11984-PG FBpp0289971|FBgn0037655|CG11984-PH|CG11984-PH FBpp0289972|FBgn0037655|CG11984-PI|CG11984-PI	1.0000	FBpp0289967 type=protein; loc=3R:complement(join(9013316..9013331,9012837..9013261,9012045..9012305,9011674..9011949,9011363..9011604,9010673..9011252)); ID=FBpp0289967; name=CG11984-PD; parent=FBgn0037655,FBtr0300743; dbxref=REFSEQ:NP_731305,GB_protein:AAF54324,FlyBase:FBpp0289967,FlyBase_Annotation_IDs:CG11984-PD; MD5=19d6a7df1ddfc927b5b7784a3f763578; length=599; release=r6.09; species=Dmel;;FB…	17.2	6	0.08	ANTTQTSGTGGLGGAGATAAPGGGASGAGTKPTADR+ELISFLDEPSAIR+KANTTQTSGTGGLGGAGATAAPGGGASGAGTKPTADR+SGRPPPGEMATGSQQPQQQQQSTANPAASQQK+YKQNASAATAAGNTNQIPDTR
400	FBpp0088501|FBgn0002921|CG5670-PC|Atpalpha-PC FBpp0088502|FBgn0002921|CG5670-PA|Atpalpha-PA FBpp0088503|FBgn0002921|CG5670-PB|Atpalpha-PB FBpp0088504|FBgn0002921|CG5670-PD|Atpalpha-PD FBpp0088981|FBgn0002921|CG5670-PH|Atpalpha-PH FBpp0088982|FBgn0002921|CG5670-PG|Atpalpha-PG FBpp0088983|FBgn0002921|CG5670-PF|Atpalpha-PF FBpp0088984|FBgn0002921|CG5670-PE|Atpalpha-PE FBpp0289428|FBgn0002921|CG5670-…	1.0000	FBpp0088501 type=protein; loc=3R:join(20963737..20963856,20963927..20964193,20964258..20966039,20966398..20966613,20967108..20967202,20973173..20973347,20973506..20973738,20973811..20973931); ID=FBpp0088501; name=Atpalpha-PC; parent=FBgn0002921,FBtr0089509; dbxref=FlyBase:FBpp0088501,FlyBase_Annotation_IDs:CG5670-PC,GB_protein:AAF55827.3,REFSEQ:NP_732574,GB_protein:AAF55827,FlyMine:FBpp0088501,mo…	8.3	6	0.07	IAGLASGLDTGETPIAK+ISPEELYQR+LNIPVSEVNPR+NLAFFSTNAVEGTAK+SVGIISEGNETVEDIAQR
382	FBpp0087630|FBgn0033421|CG1888-PA|CG1888-PA FBpp0301734|FBgn0033421|CG1888-PB|CG1888-PB FBpp0301735|FBgn0033421|CG1888-PC|CG1888-PC FBpp0301736|FBgn0033421|CG1888-PD|CG1888-PD	1.0000	FBpp0087630 type=protein; loc=2R:complement(join(9546726..9546903,9545356..9546296)); ID=FBpp0087630; name=CG1888-PA; parent=FBgn0033421,FBtr0088547; dbxref=FlyBase:FBpp0087630,FlyBase_Annotation_IDs:CG1888-PA,GB_protein:AAF58929.1,REFSEQ:NP_610495,GB_protein:AAF58929,FlyMine:FBpp0087630,modMine:FBpp0087630; MD5=b40daeb32996c541375b8486bcdac2ee; length=372; release=r6.09; species=Dmel;;FBpp030173…	11.0	6	0.08	EILQLFPQEQLSYYR+IGQNDPLDAVQR+TIPAESLVALSDPR
38	FBpp0071844|FBgn0034753|CG2852-PA|CG2852-PA FBpp0311613|FBgn0034753|CG2852-PD|CG2852-PD	1.0000	FBpp0071844 type=protein; loc=2R:complement(join(22646182..22646271,22645921..22646045,22645132..22645534)); ID=FBpp0071844; name=CG2852-PA; parent=FBgn0034753,FBtr0071933; dbxref=FlyBase:FBpp0071844,FlyBase_Annotation_IDs:CG2852-PA,GB_protein:AAF46873.1,REFSEQ:NP_611695,GB_protein:AAF46873,FlyMine:FBpp0071844,modMine:FBpp0071844; MD5=94c925e1fdde0d02d60040918dd6ce3f; length=205; release=r6.09; s…	23.9	6	0.08	DTNGSQFFITTK+DVVIANSGTLPVSEAFSVAK+IEIGLFGK+ILSGMNVVR
370	FBpp0086993|FBgn0033761|CG8778-PA|CG8778-PA	1.0000	FBpp0086993 type=protein; loc=2R:complement(join(12652084..12652405,12651443..12652020)); ID=FBpp0086993; name=CG8778-PA; parent=FBgn0033761,FBtr0087880; dbxref=FlyBase:FBpp0086993,FlyBase_Annotation_IDs:CG8778-PA,GB_protein:AAF58477.2,REFSEQ:NP_610805,GB_protein:AAF58477,FlyMine:FBpp0086993,modMine:FBpp0086993; MD5=0332600bd6000226f856b6aaeb76b48b; length=299; release=r6.09; species=Dmel;	25.8	6	0.07	GMVETFNDVLEDIKK+ILSPALAK+LAEEILPNGPVGVR+LAIIPGAGGTQR+QGISVIGLNRPAAK+QNETQDAAYQQALK
366	FBpp0086887|FBgn0020370|CG3991-PD|TppII-PD FBpp0086888|FBgn0020370|CG3991-PA|TppII-PA FBpp0308802|FBgn0020370|CG3991-PE|TppII-PE FBpp0310608|FBgn0020370|CG3991-PF|TppII-PF	1.0000	FBpp0086887 type=protein; loc=2R:complement(join(13158767..13158935,13158020..13158276,13157496..13157832,13156887..13157436,13156076..13156630,13155748..13155869,13155537..13155693,13155269..13155474,13155047..13155210,13154870..13154981,13153814..13154809,13153425..13153752,13152994..13153366)); ID=FBpp0086887; name=TppII-PD; parent=FBgn0020370,FBtr0087774; dbxref=FlyBase:FBpp0086887,FlyBase_An…	0	6	0.07	AETGVLNFLQK+DFILVPER+GDNSVEFQPNTIQR+IVSVGSENESIMAFK+LSPELMALNTDPEK+SQLPLTFVNAQK
365	FBpp0086789|FBgn0033846|CG6061-PA|mip120-PA FBpp0290602|FBgn0033846|CG6061-PB|mip120-PB	1.0000	FBpp0086789 type=protein; loc=2R:join(13506769..13506793,13509789..13511236,13511295..13512208,13512297..13512436,13512504..13512829); ID=FBpp0086789; name=mip120-PA; parent=FBgn0033846,FBtr0087669; dbxref=FlyBase:FBpp0086789,FlyBase_Annotation_IDs:CG6061-PA,GB_protein:AAF58365.1,REFSEQ:NP_610879,GB_protein:AAF58365,FlyMine:FBpp0086789,modMine:FBpp0086789; MD5=e1b2569d261ef3764f3424fac4be740f; le…	16.0	6	0.07	ALGAISNASKPASAASSSATPSASQELPR+INQAGPSLLVNAK+ITVVRPPAATGVPATSTTTSAAAASPAAASK+LSPSTGNVVLNKPVGQVVVR+LTDLNVQLK+QQQLPTEQSTPIKVEPK+SAAGTSATASIPK+SVPGTQSSTAVTGSPSGGIR
364	FBpp0086767|FBgn0086356|CG13345-PA|tum-PA	1.0000	FBpp0086767 type=protein; loc=2R:complement(join(13858407..13858485,13857410..13858343,13856553..13857340,13856421..13856497)); ID=FBpp0086767; name=tum-PA; parent=FBgn0086356,FBtr0087641; dbxref=FlyBase:FBpp0086767,FlyBase_Annotation_IDs:CG13345-PA,GB_protein:AAF58324.1,REFSEQ:NP_610912,GB_protein:AAF58324,FlyMine:FBpp0086767,modMine:FBpp0086767; MD5=5cd3c95c6f5f3fe59c08c145ba628fab; length=625;…	9.9	6	0.08	AESTIESLPVIAGNER+GLTEVGLYR+NDLLSLYATPFK+SLTEPLIPTSQWK+VTIPQDGQGVIR
343	FBpp0085703|FBgn0013954|CG11001-PA|FK506-bp2-PA	1.0000	FBpp0085703 type=protein; loc=2R:join(19290189..19290225,19290386..19290456,19290518..19290736); ID=FBpp0085703; name=FK506-bp2-PA; parent=FBgn0013954,FBtr0086515; dbxref=FlyBase:FBpp0085703,FlyBase_Annotation_IDs:CG11001-PA,GB_protein:AAF57582.1,REFSEQ:NP_523792,GB_protein:AAF57582,FlyMine:FBpp0085703,modMine:FBpp0085703; MD5=a4e83554a0d7e7fe676c99749469a107; length=108; release=r6.09; species=D…	0	6	0.08	GWDEGVAQLSVGQR+VTVHYTGTLDDGTK+VTVHYTGTLDDGTKFDSSR
322	FBpp0084918|FBgn0016685|CG7917-PA|Nlp-PA FBpp0306756|FBgn0016685|CG7917-PB|Nlp-PB	1.0000	FBpp0084918 type=protein; loc=3R:join(30005034..30005055,30005288..30005421,30009678..30009980); ID=FBpp0084918; name=Nlp-PA; parent=FBgn0016685,FBtr0085552; dbxref=FlyBase:FBpp0084918,FlyBase_Annotation_IDs:CG7917-PA,GB_protein:AAF56988.1,REFSEQ:NP_524557,GB_protein:AAF56988,FlyMine:FBpp0084918,modMine:FBpp0084918; MD5=dc47741a9538770e46fb5476f6fca20d; length=152; release=r6.09; species=Dmel;;FB…	0	6	0.07	AVNPDVEFYESK+DSVQIPIAVLK+ENEFNVVEVNTPK
315	FBpp0084626|FBgn0039566|CG4849-PA|CG4849-PA	1.0000	FBpp0084626 type=protein; loc=3R:join(27963688..27963801,27963862..27964530,27964589..27964680,27964740..27964931,27964985..27966487,27966553..27966910); ID=FBpp0084626; name=CG4849-PA; parent=FBgn0039566,FBtr0085257; dbxref=FlyBase:FBpp0084626,FlyBase_Annotation_IDs:CG4849-PA,GB_protein:AAF56769.1,REFSEQ:NP_651605,GB_protein:AAF56769,FlyMine:FBpp0084626,modMine:FBpp0084626; MD5=85e35ef6a1004e5b1…	6.8	6	0.08	AFIPAIDSFGFETDLR+ATPVTLVLQDVK+GLSEDVSINK+IAVEPVNPSELPK+VLGENYTLQDEEDSR
309	FBpp0084544|FBgn0039507|CG3361-PA|mrt-PA FBpp0297113|FBgn0039507|CG3361-PB|mrt-PB FBpp0297114|FBgn0039507|CG3361-PC|mrt-PC FBpp0297115|FBgn0039507|CG3361-PD|mrt-PD FBpp0297116|FBgn0039507|CG3361-PE|mrt-PE FBpp0297117|FBgn0039507|CG3361-PF|mrt-PF	1.0000	FBpp0084544 type=protein; loc=3R:complement(join(27279178..27279991,27277590..27279103)); ID=FBpp0084544; name=mrt-PA; parent=FBgn0039507,FBtr0085174; dbxref=FlyBase:FBpp0084544,FlyBase_Annotation_IDs:CG3361-PA,GB_protein:AAF56694.1,REFSEQ:NP_651554,GB_protein:AAF56694,FlyMine:FBpp0084544,modMine:FBpp0084544; MD5=cc9e29754c27614f01ccb1682f379a25; length=775; release=r6.09; species=Dmel;;FBpp02971…	11.9	6	0.08	ELSQLASAMR+LGQSPVMGMPVPVK+TANELVSGVSEAAK+VVPEEVYR+YLDSSTSSGSHGAAGATNSSSSPPTTVAAHTK+YQIAGQQAGASTSR
305	FBpp0084367|FBgn0000064|CG6058-PB|Ald-PB FBpp0084368|FBgn0000064|CG6058-PC|Ald-PC FBpp0084372|FBgn0000064|CG6058-PD|Ald-PD FBpp0084373|FBgn0000064|CG6058-PE|Ald-PE FBpp0089214|FBgn0000064|CG6058-PH|Ald-PH FBpp0113036|FBgn0000064|CG6058-PI|Ald-PI FBpp0297612|FBgn0000064|CG6058-PJ|Ald-PJ FBpp0302780|FBgn0000064|CG6058-PK|Ald-PK FBpp0302781|FBgn0000064|CG6058-PL|Ald-PL FBpp0308680|FBgn0000064|CG6058…	1.0000	FBpp0084367 type=protein; loc=3R:complement(join(26257225..26258020,26256933..26257132,26255342..26255431)); ID=FBpp0084367; name=Ald-PB; parent=FBgn0000064,FBtr0084994; dbxref=FlyBase:FBpp0084367,FlyBase_Annotation_IDs:CG6058-PB,GB_protein:AAF56579.1,REFSEQ:NP_733141,GB_protein:AAF56579,FlyMine:FBpp0084367,modMine:FBpp0084367; MD5=66fd46374a26fffc4d299b217558b30d; length=361; release=r6.09; spec…	15.5	6	0.08	ADDGTPFAEILK+GILAADESGPTMGK+IVPIVEPEVLPDGDHDLDR+VTETVLAAVYK
302	FBpp0084260|FBgn0039350|CG17383-PA|jigr1-PA FBpp0084261|FBgn0039350|CG17383-PB|jigr1-PB FBpp0084262|FBgn0039350|CG17383-PD|jigr1-PD FBpp0084263|FBgn0039350|CG17383-PC|jigr1-PC FBpp0112199|FBgn0039350|CG17383-PE|jigr1-PE FBpp0112200|FBgn0039350|CG17383-PF|jigr1-PF FBpp0307556|FBgn0039350|CG17383-PG|jigr1-PG FBpp0401569|FBgn0039350|CG17383-PH|jigr1-PH	1.0000	FBpp0084260 type=protein; loc=3R:join(25648899..25649112,25649185..25649497,25649564..25650047); ID=FBpp0084260; name=jigr1-PA; parent=FBgn0039350,FBtr0084886; dbxref=FlyBase:FBpp0084260,FlyBase_Annotation_IDs:CG17383-PA,GB_protein:AAF56484.1,REFSEQ:NP_733112,GB_protein:AAF56484; MD5=df064994af43bd0fbfab0e36dd314df2; length=336; release=r6.09; species=Dmel;;FBpp0084261 type=protein; loc=3R:join(2…	12.5	6	0.08	ATYAQTGEFDLGLIR+HQNQPEYIISSPIVNPMR+LGYDATSIR
294	FBpp0083683|FBgn0003676|CG5374-PB|T-cp1-PB FBpp0083684|FBgn0003676|CG5374-PA|T-cp1-PA	1.0000	FBpp0083683 type=protein; loc=3R:complement(join(22491259..22491331,22490868..22491021,22489922..22490812,22489303..22489858)); ID=FBpp0083683; name=T-cp1-PB; parent=FBgn0003676,FBtr0084290; dbxref=FlyBase:FBpp0083683,FlyBase_Annotation_IDs:CG5374-PB,GB_protein:AAN13906.1,REFSEQ:NP_732748,GB_protein:AAN13906,FlyMine:FBpp0083683,modMine:FBpp0083683; MD5=5db5fade362b566973c98af35e11bcaf; length=557…	11.3	6	0.08	AAASIILR+EQLAIAEFAK+MLVDDIGDVTVTNDGATILR+SSLGPVGLDK+TQNVMAALSISNIVK
265	FBpp0081834|FBgn0037891|CG5214-PA|CG5214-PA	1.0000	FBpp0081834 type=protein; loc=3R:join(11244442..11244516,11244787..11244890,11244945..11245046,11245121..11245660,11245739..11245883,11246088..11246393,11246458..11246592); ID=FBpp0081834; name=CG5214-PA; parent=FBgn0037891,FBtr0082358; dbxref=FlyBase:FBpp0081834,FlyBase_Annotation_IDs:CG5214-PA,GB_protein:AAF54625.1,REFSEQ:NP_650064,GB_protein:AAF54625,FlyMine:FBpp0081834,modMine:FBpp0081834; MD…	11.8	6	0.08	AAAPAAAPAPAAPK+AAVENPAIIVAGL+DGDTVKPGQALFK+EAVLFLR+GLVVPVIR
240	FBpp0080794|FBgn0003231|CG10360-PA|ref(2)P-PA FBpp0099683|FBgn0003231|CG10360-PB|ref(2)P-PB	1.0000	FBpp0080794 type=protein; loc=2L:join(19542817..19542988,19543620..19545101,19545157..19545302); ID=FBpp0080794; name=ref(2)P-PA; parent=FBgn0003231,FBtr0081253; dbxref=FlyBase_Annotation_IDs:CG10360-PA,FlyBase:FBpp0080794,GB_protein:AAF53824.1,REFSEQ:NP_476700,GB_protein:AAF53824; MD5=84e696ba5a5e99cca6d3df66efd78574; length=599; release=r6.09; species=Dmel;;FBpp0099683 type=protein; loc=2L:join…	12.2	6	0.08	AAEQTESPPQAEPTVTAEK+EIELYLFQER+IIDTTEGGDSGIFAPSTTPSAENK+ITYQGAGPQK+MPSQNYTILR
238	FBpp0080757|FBgn0032775|CG17544-PA|CG17544-PA FBpp0080758|FBgn0032775|CG17544-PC|CG17544-PC FBpp0080759|FBgn0032775|CG17544-PB|CG17544-PB FBpp0290046|FBgn0032775|CG17544-PD|CG17544-PD	1.0000	FBpp0080757 type=protein; loc=2L:complement(join(19393497..19393631,19392066..19392989,19391839..19391964,19391438..19391783,19390669..19391219)); ID=FBpp0080757; name=CG17544-PA; parent=FBgn0032775,FBtr0081216; dbxref=FlyBase:FBpp0080757,FlyBase_Annotation_IDs:CG17544-PA,GB_protein:AAN11034.1,REFSEQ:NP_609961,GB_protein:AAN11034,FlyMine:FBpp0080757,modMine:FBpp0080757; MD5=e1b29b0e81af2c40cd49c7…	11.0	6	0.08	IALGVGLFNNAIR+TLLSYPGVLVGDIGEK+TSDVTPEGVYESVFTEPGK+TTAHIEGQLAAGSSK+VLGAALESFSAGR
227	FBpp0080146|FBgn0001961|CG8978-PB|Arpc1-PB FBpp0080147|FBgn0001961|CG8978-PA|Arpc1-PA	1.0000	FBpp0080146 type=protein; loc=2L:complement(join(13829346..13829418,13828216..13829276)); ID=FBpp0080146; name=Arpc1-PB; parent=FBgn0001961,FBtr0080569; dbxref=FlyBase:FBpp0080146,FlyBase_Annotation_IDs:CG8978-PB,GB_protein:AAN10852.1,REFSEQ:NP_723845,GB_protein:AAN10852; MD5=83db65a9444b399f94cc53e9cef31895; length=377; release=r6.09; species=Dmel;;FBpp0080147 type=protein; loc=2L:complement(joi…	21.8	6	0.08	LADVLNQHDLR+NSQTSGGGWINSVSFSSDGNK+STVTSLDWHPNNVLLLAGSTDYK+TENTDTVVDSIHQNAITSVR+VFSAFIK
22	FBpp0070877|FBgn0014026|CG3314-PA|RpL7A-PA FBpp0070878|FBgn0014026|CG3314-PD|RpL7A-PD FBpp0309986|FBgn0014026|CG3314-PE|RpL7A-PE FBpp0309987|FBgn0014026|CG3314-PF|RpL7A-PF FBpp0311460|FBgn0014026|CG3314-PG|RpL7A-PG	1.0000	FBpp0070877 type=protein; loc=X:complement(join(6532490..6532504,6532298..6532421,6531835..6532205,6531126..6531431)); ID=FBpp0070877; name=RpL7A-PA; parent=FBgn0014026,FBtr0070915; dbxref=FlyBase:FBpp0070877,FlyBase_Annotation_IDs:CG3314-PA,GB_protein:AAN09170.1,REFSEQ:NP_727094,GB_protein:AAN09170,FlyMine:FBpp0070877,modMine:FBpp0070877; MD5=9dd5cf6ed8fd7a8831cd15e06ca47ffe; length=271; release…	0	6	0.08	KKPSYVSAGTNTVTK+KVAPAPLAVK+KVVNQLFEK+NFGIGQNVQPK+VVNQLFEK
203	FBpp0079484|FBgn0011272|CG4651-PA|RpL13-PA FBpp0099517|FBgn0011272|CG4651-PB|RpL13-PB FBpp0302626|FBgn0011272|CG4651-PC|RpL13-PC	1.0000	FBpp0079484 type=protein; loc=2L:join(9967635..9967877,9967939..9968247,9968317..9968421); ID=FBpp0079484; name=RpL13-PA; parent=FBgn0011272,FBtr0079888; dbxref=GB_protein:AAF52842.1,FlyBase:FBpp0079484,FlyBase_Annotation_IDs:CG4651-PA,REFSEQ:NP_523530,GB_protein:AAF52842; MD5=6aea7ab718156ab77fd20fc1241572d5; length=218; release=r6.09; species=Dmel;;FBpp0099517 type=protein; loc=2L:join(9967635.…	0	6	0.08	GFTLEELK+GPVLPIKNEQPAVVEFR+LILFPINEK
200	FBpp0079406|FBgn0012036|CG3752-PA|Aldh-PA FBpp0304847|FBgn0012036|CG3752-PB|Aldh-PB	1.0000	FBpp0079406 type=protein; loc=2L:join(9387768..9387890,9389829..9389977,9390040..9390136,9390246..9391439); ID=FBpp0079406; name=Aldh-PA; parent=FBgn0012036,FBtr0079806; dbxref=FlyBase:FBpp0079406,FlyBase_Annotation_IDs:CG3752-PA,GB_protein:AAF52769.1,REFSEQ:NP_609285,GB_protein:AAF52769,FlyMine:FBpp0079406,modMine:FBpp0079406; MD5=d85e4ba5d9619ace3debbc4a0493e55d; length=520; release=r6.09; spec…	0	6	0.06	DLDKANYIVGGLR+EEIFGPVQQLIR+ENGEYALSNYTEVK+VTLELGGK
190	FBpp0079118|FBgn0025687|CG7144-PA|LKRSDH-PA FBpp0310050|FBgn0025687|CG7144-PB|LKRSDH-PB	1.0000	FBpp0079118 type=protein; loc=2L:complement(join(7795775..7795834,7795510..7795653,7794592..7794768,7794148..7794526,7793509..7794083,7792175..7793330,7791939..7792115,7791758..7791876)); ID=FBpp0079118; name=LKRSDH-PA; parent=FBgn0025687,FBtr0079495; dbxref=FlyBase:FBpp0079118,FlyBase_Annotation_IDs:CG7144-PA,GB_protein:AAF52559.2,REFSEQ:NP_609150,GB_protein:AAF52559,FlyMine:FBpp0079118,modMine:…	0	6	0.08	GVLLNTLSAAK+IGDVDGIESLGLLDDTPVVK+LNTPLDTLSHYLSK+MILDGEIQER+QVPIDALIPGK+YGNLYGLGR
164	FBpp0077716|FBgn0002593|CG4087-PA|RpLP1-PA FBpp0304265|FBgn0002593|CG4087-PB|RpLP1-PB	1.0000	FBpp0077716 type=protein; loc=2L:join(420075..420146,420292..420558); ID=FBpp0077716; name=RpLP1-PA; parent=FBgn0002593,FBtr0078056; dbxref=FlyBase:FBpp0077716,FlyBase_Annotation_IDs:CG4087-PA,GB_protein:AAF51499.1,REFSEQ:NP_476630,GB_protein:AAF51499,FlyMine:FBpp0077716,modMine:FBpp0077716; MD5=14996ea00a002e01173b79d94ab23b2f; length=112; release=r6.09; species=Dmel;;FBpp0304265 type=protein; l…	43.8	6	0.08	AANVEVEPYWPGLFAK+DLITNIGSGVGAAPAGGAAPAAAAAAPAAESK+DLITNIGSGVGAAPAGGAAPAAAAAAPAAESKK
17	FBpp0070637|FBgn0026079|CG6133-PA|Nsun2-PA	1.0000	FBpp0070637 type=protein; loc=X:complement(join(4113545..4113604,4111643..4113467,4111229..4111584)); ID=FBpp0070637; name=Nsun2-PA; parent=FBgn0026079,FBtr0070669; dbxref=FlyBase:FBpp0070637,FlyBase_Annotation_IDs:CG6133-PA,GB_protein:AAF45921.1,REFSEQ:NP_652007,GB_protein:AAF45921,FlyMine:FBpp0070637,modMine:FBpp0070637; MD5=2a0665242cefb50e11ab6f510c69ddd7; length=746; release=r6.09; species=D…	0	6	0.08	DLVLNNENNIK+FTLYTVGWR+LAQEGLQTSNAFMGASR+QPAAEPQVDADGKPIEEK+VAAAAAADAEVGK
160	FBpp0077571|FBgn0000579|CG17654-PB|Eno-PB FBpp0077572|FBgn0000579|CG17654-PE|Eno-PE FBpp0077573|FBgn0000579|CG17654-PC|Eno-PC FBpp0077574|FBgn0000579|CG17654-PD|Eno-PD FBpp0077575|FBgn0000579|CG17654-PA|Eno-PA FBpp0291325|FBgn0000579|CG17654-PF|Eno-PF	1.0000	FBpp0077571 type=protein; loc=2L:complement(join(1727646..1727833,1725341..1726655)); ID=FBpp0077571; name=Eno-PB; parent=FBgn0000579,FBtr0077905; dbxref=FlyBase:FBpp0077571,FlyBase_Annotation_IDs:CG17654-PB,GB_protein:AAN10455.1,REFSEQ:NP_722721,GB_protein:AAN10455; MD5=192a03ed239ad33bf021aeae31e76f91; length=500; release=r6.09; species=Dmel;;FBpp0077572 type=protein; loc=2L:complement(join(172…	20.1	6	0.08	AAVPSGASTGVHEALELR+AVGHVNDTLGPELIK+EALNLISDAIAK+FGLDATAVGDEGGFAPNIQSNK+IEEEIGAGVK+LANLYQEFIK
156	FBpp0077419|FBgn0250906|CG3127-PA|Pgk-PA FBpp0303560|FBgn0250906|CG3127-PB|Pgk-PB FBpp0303561|FBgn0250906|CG3127-PC|Pgk-PC FBpp0303562|FBgn0250906|CG3127-PD|Pgk-PD FBpp0306279|FBgn0250906|CG3127-PE|Pgk-PE	1.0000	FBpp0077419 type=protein; loc=2L:complement(join(2748320..2748381,2747311..2748255,2747012..2747252)); ID=FBpp0077419; name=Pgk-PA; parent=FBgn0250906,FBtr0077739; dbxref=FlyBase:FBpp0077419,FlyBase_Annotation_IDs:CG3127-PA,GB_protein:AAF51218.1,REFSEQ:NP_476676,GB_protein:AAF51218,FlyMine:FBpp0077419,modMine:FBpp0077419; MD5=16e0bbc16937d77a9068daf8c33b97f4; length=415; release=r6.09; species=Dm…	0	6	0.08	ELFAAPIAR+FYVEEEGKGLDASGGK+LGDVYVNDAFGTAHR+LSIENLDLAGK+VDFNVPIK
141	FBpp0076602|FBgn0035753|CG8615-PA|RpL18-PA FBpp0305562|FBgn0035753|CG8615-PB|RpL18-PB FBpp0311286|FBgn0035753|CG8615-PC|RpL18-PC	1.0000	FBpp0076602 type=protein; loc=3L:complement(join(7241226..7241228,7240855..7240941,7240301..7240777)); ID=FBpp0076602; name=RpL18-PA; parent=FBgn0035753,FBtr0076892; dbxref=GB_protein:AAF50596.1,FlyBase:FBpp0076602,FlyBase_Annotation_IDs:CG8615-PA,REFSEQ:NP_648091,GB_protein:AAF50596,FlyMine:FBpp0076602,modMine:FBpp0076602; MD5=7321237c81d349ed4322de58426e4c66; length=188; release=r6.09; species=…	27.7	6	0.07	AANQPESTIVVVGTVTDDAR+AGGEVLTFDQLALR+INRPPLSLQR+NTLLLQGR
12	FBpp0070422|FBgn0040066|CG17437-PA|wds-PA FBpp0300790|FBgn0040066|CG17437-PB|wds-PB	1.0000	FBpp0070422 type=protein; loc=X:join(2586279..2586549,2586761..2587386,2587441..2587629); ID=FBpp0070422; name=wds-PA; parent=FBgn0040066,FBtr0070438; dbxref=FlyBase:FBpp0070422,FlyBase_Annotation_IDs:CG17437-PA,GB_protein:AAF45791.1,REFSEQ:NP_524984,GB_protein:AAF45791,FlyMine:FBpp0070422,modMine:FBpp0070422; MD5=bba31ef4ee3304320e64e714e0c768c5; length=361; release=r6.09; species=Dmel;;FBpp0300…	15.0	6	0.07	FSPNGEWLASSSADK+LGISDVAWSSDSR+SSLSVKPNYTLK+TLIDDDNPPVSFVK
100	FBpp0074599|FBgn0024814|CG6948-PA|Clc-PA FBpp0290037|FBgn0024814|CG6948-PB|Clc-PB FBpp0290348|FBgn0024814|CG6948-PC|Clc-PC FBpp0305007|FBgn0024814|CG6948-PD|Clc-PD	1.0000	FBpp0074599 type=protein; loc=3L:20242798..20243457; ID=FBpp0074599; name=Clc-PA; parent=FBgn0024814,FBtr0074830; dbxref=FlyBase:FBpp0074599,FlyBase_Annotation_IDs:CG6948-PA,GB_protein:AAF49047.1,REFSEQ:NP_524178,GB_protein:AAF49047,FlyMine:FBpp0074599,modMine:FBpp0074599; MD5=bd747aa55b4cb93542d90ad487ba6d8e; length=219; release=r6.09; species=Dmel;;FBpp0290037 type=protein; loc=3L:20242798..202…	0	5	0.06	EDVDPAAEFLAR+ELDDWLR+QAATLENGTIEPGTEWER+QNPIQVQK
96	FBpp0074368|FBgn0030938|CG15047-PA|CG15047-PA	1.0000	FBpp0074368 type=protein; loc=X:18528712..18529236; ID=FBpp0074368; name=CG15047-PA; parent=FBgn0030938,FBtr0074596; dbxref=FlyBase:FBpp0074368,FlyBase_Annotation_IDs:CG15047-PA,GB_protein:AAF48860.1,REFSEQ:NP_573309,GB_protein:AAF48860,FlyMine:FBpp0074368,modMine:FBpp0074368; MD5=54c01588af140eebcf5cbf1a08b156f0; length=174; release=r6.09; species=Dmel;	0	5	0.07	AVQILVEGMDDGETR+LALAQSNNNVQR+VVMDMGYPEGEAR
83	FBpp0073935|FBgn0030710|CG8924-PB|CG8924-PB	1.0000	FBpp0073935 type=protein; loc=X:join(15942452..15943290,15943350..15944055); ID=FBpp0073935; name=CG8924-PB; parent=FBgn0030710,FBtr0074130; dbxref=FlyBase:FBpp0073935,FlyBase_Annotation_IDs:CG8924-PB,GB_protein:AAF48544.1,REFSEQ:NP_573091,GB_protein:AAF48544,FlyMine:FBpp0073935,modMine:FBpp0073935; MD5=af66361d8cb990b134658abe6e13eaf6; length=514; release=r6.09; species=Dmel;	0	5	0.05	GEVNVTQAGLGQLLR+GLYGSEAPINYK+LQQASLEAAKDPAATTAR+WNSHLGSIGAAFPQLLAGQR
72	FBpp0073312|FBgn0030294|CG11750-PA|Pa1-PA	1.0000	FBpp0073312 type=protein; loc=X:join(11359329..11359537,11359604..11359763); ID=FBpp0073312; name=Pa1-PA; parent=FBgn0030294,FBtr0073456; dbxref=FlyBase:FBpp0073312,FlyBase_Annotation_IDs:CG11750-PA,GB_protein:AAF48034.1,REFSEQ:NP_572712,GB_protein:AAF48034,FlyMine:FBpp0073312,modMine:FBpp0073312; MD5=0661be27ee755793eeafdd2bb8b29031; length=122; release=r6.09; species=Dmel;	0	5	0.07	ANDFDFSDDVAPTQMR+ELEQATDAIEQEPQK+TANFAGVMETLK
8	FBpp0070368|FBgn0004654|CG3724-PA|Pgd-PA FBpp0303827|FBgn0004654|CG3724-PB|Pgd-PB	1.0000	FBpp0070368 type=protein; loc=X:join(2145407..2145414,2145490..2145713,2147175..2148388); ID=FBpp0070368; name=Pgd-PA; parent=FBgn0004654,FBtr0070384; dbxref=FlyBase:FBpp0070368,FlyBase_Annotation_IDs:CG3724-PA,GB_protein:AAF45732.1,REFSEQ:NP_476860,GB_protein:AAF45732,FlyMine:FBpp0070368,modMine:FBpp0070368; MD5=b283b0592fd645e1d5d8c9e48059540d; length=481; release=r6.09; species=Dmel;;FBpp03038…	10.2	5	0.05	LGLLFVGSGVSGGEEGAR+LPANLLQAQR+SVFLGNIK+VIGADSLEDMVSK
67	FBpp0073017|FBgn0035471|CG10849-PA|Sc2-PA	1.0000	FBpp0073017 type=protein; loc=3L:join(3903541..3903911,3904069..3904285,3904506..3904621,3904684..3904888); ID=FBpp0073017; name=Sc2-PA; parent=FBgn0035471,FBtr0073159; dbxref=FlyBase:FBpp0073017,FlyBase_Annotation_IDs:CG10849-PA,GB_protein:AAF47807.1,REFSEQ:NP_647836,GB_protein:AAF47807,FlyMine:FBpp0073017,modMine:FBpp0073017; MD5=8bdbed142194acee87938fd4eb65b752; length=302; release=r6.09; spec…	12.9	5	0.05	IPVADGNPLTK+SLKDTDTLESLSLR+VKVPSGATPIGDLR
558a	FBpp0289823|FBgn0020236|CG8322-PD|ATPCL-PD FBpp0289824|FBgn0020236|CG8322-PE|ATPCL-PE	1.0000	FBpp0289823 type=protein; loc=2R:complement(join(15999805..15999963,15998067..15998252,15997277..15998003,15996895..15997218,15996167..15996365,15994865..15996098,15994462..15994802,15994228..15994396)); ID=FBpp0289823; name=ATPCL-PD; parent=FBgn0020236,FBtr0300596; dbxref=REFSEQ:NP_523755,GB_protein:AAF58082,FlyBase:FBpp0289823,FlyBase_Annotation_IDs:CG8322-PD,FlyMine:FBpp0289823,modMine:FBpp028…	0	5	0.07	AASDASEALGSGSALSPTAAKPIK+EILIPVYK+LPPISADEADSAGISGAQR+TVAIIAEGIPENMTR
550a	FBpp0088899|FBgn0003721|CG4898-PA|Tm1-PA FBpp0089024|FBgn0003721|CG4898-PL|Tm1-PL	1.0000	FBpp0088899 type=protein; loc=3R:join(15291382..15291525,15295113..15295246,15295427..15295544,15300110..15300180,15300747..15300822,15301624..15301686,15303153..15303222,15303641..15303723); ID=FBpp0088899; name=Tm1-PA; parent=FBgn0003721,FBtr0089960; dbxref=FlyBase:FBpp0088899,FlyBase_Annotation_IDs:CG4898-PA,GB_protein:AAF55164.2,REFSEQ:NP_524360,GB_protein:AAF55164,FlyMine:FBpp0088899,modMine…	17.9	5	0.07	EVDRLEDDLLNVR+IQLLEEDLER+IVELEEELR+LSEASQAADESER
548a	FBpp0088701|FBgn0050159|CG30159-PB|CG30159-PB FBpp0088702|FBgn0050159|CG30159-PA|CG30159-PA FBpp0290927|FBgn0050159|CG30159-PC|CG30159-PC	1.0000	FBpp0088701 type=protein; loc=2R:6993128..6993847; ID=FBpp0088701; name=CG30159-PB; parent=FBgn0050159,FBtr0089760; dbxref=FlyBase:FBpp0088701,FlyBase_Annotation_IDs:CG30159-PB,GB_protein:AAS64795.1,REFSEQ:NP_995768,GB_protein:AAS64795; MD5=5c7e03a5a217f0beb78792636a404979; length=239; release=r6.09; species=Dmel;;FBpp0088702 type=protein; loc=2R:6993128..6993847; ID=FBpp0088702; name=CG30159-PA;…	11.7	5	0.06	EATFLPLK+FVQDAAAAVK+ILPEIVR+LLDVSETLLK
523a	FBpp0085653|FBgn0260934|CG8201-PH|par-1-PH	1.0000	FBpp0085653 type=protein; loc=2R:join(19464642..19465694,19470597..19470812,19470872..19471092,19471209..19471490,19471552..19471736,19472819..19472931,19472996..19473179,19473440..19473554,19473613..19473740,19473805..19473967,19474528..19474641,19477634..19477704,19478742..19478865,19481151..19481163); ID=FBpp0085653; name=par-1-PH; parent=FBgn0260934,FBtr0086457; dbxref=FlyBase_Annotation_IDs:…	0	5	0.07	ADLADPKR+NNTALEYSGTSGASGDSSHPGR+SEIEASLSQVR+TDDLAAESSASAAAAVAPK+TVSGTSGIIPR
521a	FBpp0085374|FBgn0259979|CG17337-PA|CG17337-PA	1.0000	FBpp0085374 type=protein; loc=2R:join(5697971..5698008,5698456..5699224,5699286..5699353,5699415..5699679,5699737..5699988,5700043..5700087); ID=FBpp0085374; name=CG17337-PA; parent=FBgn0259979,FBtr0086038; dbxref=FlyBase:FBpp0085374,FlyBase_Annotation_IDs:CG17337-PA,GB_protein:AAF57318.2,REFSEQ:NP_610181,GB_protein:AAF57318,FlyMine:FBpp0085374,modMine:FBpp0085374; MD5=abd5fa235f911c069007948082b…	0	5	0.07	EGGSIPVTLTLQEATGK+FFAFVDGK+LNIALPVNVK+SLGAETELADVGQQTLPNGQIIPLPK+VLLGTLGK
515a	FBpp0084803|FBgn0015622|CG11958-PA|Cnx99A-PA FBpp0084804|FBgn0015622|CG11958-PB|Cnx99A-PB FBpp0110209|FBgn0015622|CG11958-PD|Cnx99A-PD FBpp0306896|FBgn0015622|CG11958-PE|Cnx99A-PE	1.0000	FBpp0084803 type=protein; loc=3R:complement(join(29319231..29319374,29318274..29318612,29318069..29318140,29317836..29317969,29316923..29317511,29316720..29316860,29316237..29316365,29315945..29316169,29315835..29315879)); ID=FBpp0084803; name=Cnx99A-PA; parent=FBgn0015622,FBtr0085437; dbxref=FlyBase:FBpp0084803,FlyBase_Annotation_IDs:CG11958-PA,GB_protein:AAF56887.2,REFSEQ:NP_733286,GB_protein:A…	0	5	0.07	APLIPNPNYK+DFAANSFDIK+IVWANDLGLVLK+LAYESPVIDAK+LLSAGKDTEQLK
502b	FBpp0087500|FBgn0004907|CG17870-PB|14-3-3zeta-PB FBpp0087501|FBgn0004907|CG17870-PA|14-3-3zeta-PA FBpp0087505|FBgn0004907|CG17870-PG|14-3-3zeta-PG FBpp0089337|FBgn0004907|CG17870-PH|14-3-3zeta-PH FBpp0099539|FBgn0004907|CG17870-PI|14-3-3zeta-PI	1.0000	FBpp0087500 type=protein; loc=2R:join(10104348..10104409,10104717..10104830,10104941..10105067,10105702..10105825,10106289..10106452,10107467..10107622); ID=FBpp0087500; name=14-3-3zeta-PB; parent=FBgn0004907,FBtr0088412; dbxref=FlyBase_Annotation_IDs:CG17870-PB,FlyBase:FBpp0087500,GB_protein:AAM71062.1,REFSEQ:NP_724886,GB_protein:AAM71062; MD5=c0cf7f1b1a36a7ad910e39ad294a47c6; length=248; releas…	17.3	5	0.05	DSTLIMQLLR+NAYQEAFDIAK+NLLSVAYK+SVTETGVELSNEER
468c	FBpp0083843|FBgn0028684|CG10370-PA|Rpt5-PA	1.0000	FBpp0083843 type=protein; loc=3R:join(23753014..23753223,23753288..23753708,23753766..23754421); ID=FBpp0083843; name=Rpt5-PA; parent=FBgn0028684,FBtr0084452; dbxref=FlyBase:FBpp0083843,FlyBase_Annotation_IDs:CG10370-PA,GB_protein:AAF56177.1,REFSEQ:NP_524464,GB_protein:AAF56177,FlyMine:FBpp0083843,modMine:FBpp0083843; MD5=d644ae57f045a0329802b0442d8a3e33; length=428; release=r6.09; species=Dmel;	0	5	0.05	GVILYGPPGTGK+MSTDEIVSR+QAYFLPVIGLVDAEK+VDILDPALLR
465a	FBpp0076215|FBgn0015218|CG4035-PB|eIF-4E-PB FBpp0076216|FBgn0015218|CG4035-PC|eIF-4E-PC FBpp0076217|FBgn0015218|CG4035-PD|eIF-4E-PD FBpp0076218|FBgn0015218|CG4035-PA|eIF-4E-PA FBpp0076219|FBgn0015218|CG4035-PG|eIF-4E-PG FBpp0076220|FBgn0015218|CG4035-PE|eIF-4E-PE FBpp0076221|FBgn0015218|CG4035-PF|eIF-4E-PF FBpp0306016|FBgn0015218|CG4035-PH|eIF-4E-PH FBpp0306017|FBgn0015218|CG4035-PI|eIF-4E-PI	1.0000	FBpp0076215 type=protein; loc=3L:complement(join(9401040..9401096,9400583..9400953,9400419..9400518,9400097..9400184,9399870..9400033)); ID=FBpp0076215; name=eIF-4E-PB; parent=FBgn0015218,FBtr0076487; dbxref=FlyBase:FBpp0076215,FlyBase_Annotation_IDs:CG4035-PB,GB_protein:AAF50282.1,REFSEQ:NP_524829,GB_protein:AAF50282; MD5=8d9bf8f418dbd4c61ab9ea1452badbfc; length=259; release=r6.09; species=Dmel;…	0	5	0.06	DVKPKEDPQETGEPAGNTATTTAPAGDDAVR+LGSDYSLFK+TSAPSTEQGRPEPPTSAAAPAEAK+WVITLNK
455a	FBpp0074735|FBgn0036892|CG8798-PA|Lon-PA	1.0000	FBpp0074735 type=protein; loc=3L:complement(join(19611744..19612082,19611325..19611580,19610802..19611207,19610615..19610744,19610252..19610556,19609766..19610188,19608981..19609709,19608732..19608921,19608426..19608668)); ID=FBpp0074735; name=Lon-PA; parent=FBgn0036892,FBtr0074967; dbxref=FlyBase:FBpp0074735,FlyBase_Annotation_IDs:CG8798-PA,GB_protein:AAF49134,REFSEQ:NP_649133,FlyMine:FBpp007473…	7.1	5	0.07	ENVNQSAPSAQPVLIVEVENVK+ITGQVVEDVPPPKPAEDQSTDQADAAPIK+LNQPYVGVFLK+LQLALTLLK
46	FBpp0072135|FBgn0025352|CG4581-PA|Thiolase-PA	1.0000	FBpp0072135 type=protein; loc=2R:complement(join(23868462..23868525,23868053..23868212,23867820..23867994,23866753..23867763)); ID=FBpp0072135; name=Thiolase-PA; parent=FBgn0025352,FBtr0072226; dbxref=FlyBase:FBpp0072135,FlyBase_Annotation_IDs:CG4581-PA,GB_protein:AAF47083.1,REFSEQ:NP_477378,GB_protein:AAF47083,FlyMine:FBpp0072135,modMine:FBpp0072135; MD5=4c65024f55cc2ed72c1614ca8501ff36; length=…	0	5	0.07	GYFTDLVPFK+LASAFNVSR+NSQNIVLVDGVR+TPFLTSGTTYSK+VSGVDQIVDKDNGIR
445a	FBpp0073623|FBgn0010198|CG2033-PC|RpS15Aa-PC FBpp0073624|FBgn0010198|CG2033-PA|RpS15Aa-PA FBpp0073625|FBgn0010198|CG2033-PD|RpS15Aa-PD FBpp0073626|FBgn0010198|CG2033-PE|RpS15Aa-PE FBpp0290052|FBgn0010198|CG2033-PF|RpS15Aa-PF	1.0000	FBpp0073623 type=protein; loc=X:complement(13335985..13336377); ID=FBpp0073623; name=RpS15Aa-PC; parent=FBgn0010198,FBtr0073792; dbxref=FlyBase:FBpp0073623,FlyBase_Annotation_IDs:CG2033-PC,GB_protein:AAN09322.1,REFSEQ:NP_727692,GB_protein:AAN09322; MD5=cff801b442d4e4dfa786d71bafa2fb16; length=130; release=r6.09; species=Dmel;;FBpp0073624 type=protein; loc=X:complement(13335985..13336377); ID=FBpp…	0	5	0.06	FDVPINDIEK+HGYIGEFEIVDDHR+MNVLADALK+WTNNLLPSR
438a	FBpp0072593|FBgn0028577|CG12085-PA|pUf68-PA	1.0000	FBpp0072593 type=protein; loc=3L:complement(join(1502467..1502469,1501799..1501892,1499043..1499337,1498293..1498796,1497213..1498230)); ID=FBpp0072593; name=pUf68-PA; parent=FBgn0028577,FBtr0072709; dbxref=FlyBase:FBpp0072593,FlyBase_Annotation_IDs:CG12085-PA,GB_protein:AAF47501.1,REFSEQ:NP_525123,GB_protein:AAF47501,FlyMine:FBpp0072593,modMine:FBpp0072593; MD5=85f3626bea15f95dac29ea00b3f6f147; …	0	5	0.07	GYGFIEYANK+QTLAHQQQQLATQR+SALLGLLGGALPK+VAFTPFGPIK
429a	FBpp0070672|FBgn0011760|CG6998-PB|ctp-PB FBpp0070674|FBgn0011760|CG6998-PA|ctp-PA FBpp0070675|FBgn0011760|CG6998-PC|ctp-PC FBpp0297908|FBgn0011760|CG6998-PE|ctp-PE	1.0000	FBpp0070672 type=protein; loc=X:join(4691737..4691844,4698297..4698458); ID=FBpp0070672; name=ctp-PB; parent=FBgn0011760,FBtr0070704; dbxref=FlyBase:FBpp0070672,FlyBase_Annotation_IDs:CG6998-PB,GB_protein:AAN09126.1,REFSEQ:NP_726942,GB_protein:AAN09126; MD5=51cf7080fd90465ac24cfd2c98f02179; length=89; release=r6.09; species=Dmel;;FBpp0070674 type=protein; loc=X:join(4691737..4691844,4698297..4698…	0	5	0.06	DIAAYIK+DIAAYIKK+NFGSYVTHETR+YNIEKDIAAYIK
428a	FBpp0070607|FBgn0026084|CG4944-PA|cib-PA FBpp0070609|FBgn0026084|CG4944-PB|cib-PB FBpp0298035|FBgn0026084|CG4944-PD|cib-PD FBpp0310070|FBgn0026084|CG4944-PE|cib-PE	1.0000	FBpp0070607 type=protein; loc=X:join(4109689..4109824,4109897..4110010,4110152..4110291); ID=FBpp0070607; name=cib-PA; parent=FBgn0026084,FBtr0070639; dbxref=FlyBase:FBpp0070607,FlyBase_Annotation_IDs:CG4944-PA,GB_protein:AAF45919.1,REFSEQ:NP_726908,GB_protein:AAF45919,FlyMine:FBpp0070607,modMine:FBpp0070607; MD5=51d7e2e0c78831f88638f1f1058c60fd; length=129; release=r6.09; species=Dmel;;FBpp00706…	0	5	0.06	IILPTAEDVAAEK+NQFIAGIENFDAK+SQLEGFNQDKLK+TQQSIFEGITAFNQNNLK
424	FBpp0308291|FBgn0000150|CG2210-PC|awd-PC FBpp0311978|FBgn0000150|CG2210-PD|awd-PD FBpp0312191|FBgn0000150|CG2210-PE|awd-PE	1.0000	FBpp0308291 type=protein; loc=3R:complement(join(31745770..31745943,31745258..31745590)); ID=FBpp0308291; name=awd-PC; parent=FBgn0000150,FBtr0339146; dbxref=GB_protein:AAF57188,REFSEQ:NP_476761,FlyBase:FBpp0308291,FlyBase_Annotation_IDs:CG2210-PC; MD5=34ee4782189a44d77c8310bd9862bcf2; length=168; release=r6.09; species=Dmel;;FBpp0311978 type=protein; loc=3R:complement(join(31745770..31745943,317…	25.5	5	0.07	ELVTWTPAAK+QMLGATNPADSLPGTIR+TFIMVKPDGVQR
416	FBpp0289797|FBgn0038369|CG4560-PC|Arpc3A-PC FBpp0306661|FBgn0038369|CG4560-PE|Arpc3A-PE	1.0000	FBpp0289797 type=protein; loc=3R:join(15834766..15834771,15834913..15835086,15835197..15835550); ID=FBpp0289797; name=Arpc3A-PC; parent=FBgn0038369,FBtr0300570; dbxref=REFSEQ:NP_650498,GB_protein:AAF55233,FlyBase:FBpp0289797,FlyBase_Annotation_IDs:CG4560-PC,FlyMine:FBpp0289797,modMine:FBpp0289797; MD5=48077a692935fb65a617ee6c0cc31cdd; length=177; release=r6.09; species=Dmel;;FBpp0306661 type=prot…	18.6	5	0.07	AQGQQDMYSLAISK+QQVGNMAILPLR+QYLLQLR
401	FBpp0088527|FBgn0034277|CG6370-PA|OstDelta-PA FBpp0309240|FBgn0034277|CG6370-PB|OstDelta-PB	1.0000	FBpp0088527 type=protein; loc=2R:complement(join(17766869..17766881,17766461..17766699,17765111..17766392,17764681..17765051)); ID=FBpp0088527; name=OstDelta-PA; parent=FBgn0034277,FBtr0089559; dbxref=FlyBase:FBpp0088527,FlyBase_Annotation_IDs:CG6370-PA,GB_protein:AAF57793.1,REFSEQ:NP_611265,GB_protein:AAF57793,FlyMine:FBpp0088527,modMine:FBpp0088527; MD5=d380feff7e3062c77891aeaf26ca8028; length=…	12.0	5	0.06	LQEVLSADSTQK+TFNKPVPITADQAVK+VLGVEINEATQEK+VQSLEVGIAESDASAATR+VYSSLNSELGSSQEIFYR
391	FBpp0088069|FBgn0033179|CG11139-PA|p47-PA	1.0000	FBpp0088069 type=protein; loc=2R:complement(join(7466569..7466670,7466263..7466477,7465779..7466207,7465331..7465675,7465137..7465269)); ID=FBpp0088069; name=p47-PA; parent=FBgn0033179,FBtr0088997; dbxref=GB_protein:AAF59249.1,FlyBase:FBpp0088069,FlyBase_Annotation_IDs:CG11139-PA,REFSEQ:NP_610284,GB_protein:AAF59249,FlyMine:FBpp0088069,modMine:FBpp0088069; MD5=6940a5af9d97e30c1f924b8d79511f33; le…	17.2	5	0.06	DAINLNSEAPSTTLQIR+LGSPVANLVTEAPTVPVALSPGEAANQEASAR+SADSAVATSSASVDIAPAATK
379	FBpp0087514|FBgn0033482|CG1371-PA|CG1371-PA	1.0000	FBpp0087514 type=protein; loc=2R:complement(join(10075463..10075605,10074796..10075342,10073760..10074645,10073181..10073359,10072154..10073118,10071211..10072090)); ID=FBpp0087514; name=CG1371-PA; parent=FBgn0033482,FBtr0088428; dbxref=GB_protein:AAF58849.1,FlyBase:FBpp0087514,FlyBase_Annotation_IDs:CG1371-PA,REFSEQ:NP_610551,GB_protein:AAF58849,FlyMine:FBpp0087514,modMine:FBpp0087514; MD5=ee04e…	5.6	5	0.06	DINLVAISPLK+FDSSSPLPGNLGVALYK+LPSTTFVADR+SYVVELQSTLSDKTYTYKLPSTTFVADR+YLLQAINLDSK
367	FBpp0086895|FBgn0000181|CG3644-PA|bic-PA FBpp0086896|FBgn0000181|CG3644-PB|bic-PB	1.0000	FBpp0086895 type=protein; loc=2R:12870403..12870912; ID=FBpp0086895; name=bic-PA; parent=FBgn0000181,FBtr0087782; dbxref=FlyBase:FBpp0086895,FlyBase_Annotation_IDs:CG3644-PA,GB_protein:AAF58449.1,REFSEQ:NP_476853,GB_protein:AAF58449,FlyMine:FBpp0086895,modMine:FBpp0086895; MD5=d946643f0790edd9996f6a26b50302b7; length=169; release=r6.09; species=Dmel;;FBpp0086896 type=protein; loc=2R:12870403..128…	41.4	5	0.07	AQASLPTNTFAITGHGENK+LSVNTIPGIEEVNIIK+NDGTVIHFNNPK+TITEMVPGILTQLGPQDINQLKK
360	FBpp0086701|FBgn0033912|CG8415-PA|RpS23-PA FBpp0308991|FBgn0033912|CG8415-PB|RpS23-PB	1.0000	FBpp0086701 type=protein; loc=2R:complement(join(14216530..14216533,14215951..14216110,14215435..14215702)); ID=FBpp0086701; name=RpS23-PA; parent=FBgn0033912,FBtr0087575; dbxref=FlyBase:FBpp0086701,FlyBase_Annotation_IDs:CG8415-PA,GB_protein:AAF58277.2,REFSEQ:NP_610939,GB_protein:AAF58277,FlyMine:FBpp0086701,modMine:FBpp0086701; MD5=e61e7f18ffb2c6f72e0b266cd817f7b8; length=143; release=r6.09; sp…	35.0	5	0.07	DGSLNYIEENDEVLVAGFGR+GHAVGDIPGVR+ITAFVPR+KITAFVPR+VANVSLLALYK
354	FBpp0086115|FBgn0025716|CG6546-PA|Bap55-PA	1.0000	FBpp0086115 type=protein; loc=2R:complement(join(17430642..17430840,17429720..17430562,17429425..17429660)); ID=FBpp0086115; name=Bap55-PA; parent=FBgn0025716,FBtr0086960; dbxref=FlyBase:FBpp0086115,FlyBase_Annotation_IDs:CG6546-PA,GB_protein:AAF57868.1,REFSEQ:NP_611209,GB_protein:AAF57868,FlyMine:FBpp0086115,modMine:FBpp0086115; MD5=6b92140b54d51afa731088c76899d3ec; length=425; release=r6.09; sp…	0	5	0.07	AEIPSVVGIGAAPETNLDPETK+ATALVVDSGATHTSAVPVHEGYVLSQAVVK+HGIDLSPVYK+YNVPAFFLVK
348	FBpp0085860|FBgn0027835|CG5170-PD|Dp1-PD FBpp0085861|FBgn0027835|CG5170-PF|Dp1-PF FBpp0085862|FBgn0027835|CG5170-PE|Dp1-PE FBpp0089201|FBgn0027835|CG5170-PA|Dp1-PA FBpp0089202|FBgn0027835|CG5170-PB|Dp1-PB FBpp0309290|FBgn0027835|CG5170-PG|Dp1-PG FBpp0311418|FBgn0027835|CG5170-PH|Dp1-PH	1.0000	FBpp0085860 type=protein; loc=2R:join(18415250..18415286,18415345..18415595,18415663..18417516,18417577..18418965,18419051..18419425); ID=FBpp0085860; name=Dp1-PD; parent=FBgn0027835,FBtr0086679; dbxref=FlyBase:FBpp0085860,FlyBase_Annotation_IDs:CG5170-PD,GB_protein:AAM68449.1,REFSEQ:NP_725785,GB_protein:AAM68449; MD5=d9f88abad723182825b9423678b39911; length=1301; release=r6.09; species=Dmel;;FBp…	0	5	0.07	AVAYLSEIIK+EGQNNIRIEGPKEGVR+FSADDDNPNSIFISGK+IDLPAEGDTNEVIVITGK+IISITGYQANAEAAR+QVTITIPTPQENTDIVK+VNINIEER
347	FBpp0085842|FBgn0034368|CG5482-PA|CG5482-PA FBpp0309340|FBgn0034368|CG5482-PB|CG5482-PB FBpp0311548|FBgn0034368|CG5482-PC|CG5482-PC FBpp0311549|FBgn0034368|CG5482-PD|CG5482-PD	1.0000	FBpp0085842 type=protein; loc=2R:complement(join(18631133..18631624,18630996..18631078,18630629..18630938,18630338..18630568,18630199..18630276)); ID=FBpp0085842; name=CG5482-PA; parent=FBgn0034368,FBtr0086661; dbxref=GB_protein:AAF57662.1,FlyBase:FBpp0085842,FlyBase_Annotation_IDs:CG5482-PA,REFSEQ:NP_611353,GB_protein:AAF57662,FlyMine:FBpp0085842,modMine:FBpp0085842; MD5=885d787e58cf4fd4d8096ce7…	12.3	5	0.06	GELVTVNFTGK+IAAYDAALQSVEHVLR+LIVYNNLAMTQIK+VATLEPENR
345	FBpp0085744|FBgn0034430|CG15119-PA|mip40-PA	1.0000	FBpp0085744 type=protein; loc=2R:complement(19291294..19292097); ID=FBpp0085744; name=mip40-PA; parent=FBgn0034430,FBtr0086560; dbxref=FlyBase:FBpp0085744,FlyBase_Annotation_IDs:CG15119-PA,GB_protein:AAF57581.1,REFSEQ:NP_611407,GB_protein:AAF57581,FlyMine:FBpp0085744,modMine:FBpp0085744; MD5=d6cbaa4f492a7f4c9da78208499104b6; length=267; release=r6.09; species=Dmel;	28.5	5	0.07	ALQGASTSDLLSSNMNR+LLIQQQQQR+NPAVGAFQTDASLTATK+TVTSGSSEKPSTSSSAAAAGAGGR+VINQLPQAK
342	FBpp0085688|FBgn0261456|CG11228-PA|hpo-PA FBpp0304253|FBgn0261456|CG11228-PB|hpo-PB	1.0000	FBpp0085688 type=protein; loc=2R:complement(join(19495461..19496748,19494682..19495403)); ID=FBpp0085688; name=hpo-PA; parent=FBgn0261456,FBtr0086500; dbxref=FlyBase:FBpp0085688,FlyBase_Annotation_IDs:CG11228-PA,GB_protein:AAF57543.2,REFSEQ:NP_611427,GB_protein:AAF57543,FlyMine:FBpp0085688,modMine:FBpp0085688; MD5=4450e9daeb2a8b636773c7b11142555f; length=669; release=r6.09; species=Dmel;;FBpp0304…	0	5	0.07	AANILLNTEGYAK+ESSSIVAIK+FLTFDDLNQR+LADFGVAGQLTDTMAK+SFGGVLAASQAK
316	FBpp0084666|FBgn0039580|CG1345-PA|Gfat2-PA	1.0000	FBpp0084666 type=protein; loc=3R:complement(join(28337870..28339546,28337293..28337667)); ID=FBpp0084666; name=Gfat2-PA; parent=FBgn0039580,FBtr0085297; dbxref=FlyBase:FBpp0084666,FlyBase_Annotation_IDs:CG1345-PA,GB_protein:AAF56785.1,REFSEQ:NP_651617,GB_protein:AAF56785,FlyMine:FBpp0084666,modMine:FBpp0084666; MD5=8fd2d592c025067320afb4dd97552607; length=683; release=r6.09; species=Dmel;	6.9	5	0.07	FDTQTVVLGGIK+LATDHIPILYAK+LNSQVQQLAK+VIYLEDDDVAAVK
276	FBpp0082265|FBgn0015778|CG9412-PB|rin-PB FBpp0082267|FBgn0015778|CG9412-PE|rin-PE FBpp0312063|FBgn0015778|CG9412-PF|rin-PF FBpp0312064|FBgn0015778|CG9412-PG|rin-PG	1.0000	FBpp0082265 type=protein; loc=3R:join(13649069..13650497,13650809..13651059,13651174..13651566); ID=FBpp0082265; name=rin-PB; parent=FBgn0015778,FBtr0082797; dbxref=FlyBase:FBpp0082265,FlyBase_Annotation_IDs:CG9412-PB,GB_protein:AAG22151.2,REFSEQ:NP_524907,GB_protein:AAG22151; MD5=3d141bc378bcfd81dcc7417d76d5dc94; length=690; release=r6.09; species=Dmel;;FBpp0082267 type=protein; loc=3R:join(1364…	0	5	0.07	FGNVLELR+FTQTFVLAAQSPK+LDNGGPLPQR+SPLNYGFITYDDPEAVQK+YQDLYIEDEQDGESR
271	FBpp0082123|FBgn0016693|CG6148-PA|Past1-PA FBpp0082124|FBgn0016693|CG6148-PB|Past1-PB	1.0000	FBpp0082123 type=protein; loc=3R:join(12697513..12697538,12698119..12699335,12703639..12703812,12703876..12704081); ID=FBpp0082123; name=Past1-PA; parent=FBgn0016693,FBtr0082654; dbxref=FlyBase:FBpp0082123,FlyBase_Annotation_IDs:CG6148-PA,GB_protein:AAN13552.1,REFSEQ:NP_731737,GB_protein:AAN13552,FlyMine:FBpp0082123,modMine:FBpp0082123; MD5=90bfa61d512e01438d313ad1097fc223; length=540; release=r6…	0	5	0.07	LFEDEEQDLFR+TDGIFNGLGPVDGK+VLQTPEVAR+VYIGSFWDQPLR+YGNAFLNR
269	FBpp0081910|FBgn0002906|CG6920-PA|Blm-PA	1.0000	FBpp0081910 type=protein; loc=3R:complement(join(11741564..11741657,11739205..11741513,11738319..11739141,11737026..11738263)); ID=FBpp0081910; name=Blm-PA; parent=FBgn0002906,FBtr0082434; dbxref=FlyBase:FBpp0081910,FlyBase_Annotation_IDs:CG6920-PA,GB_protein:AAF54691.1,REFSEQ:NP_524319,GB_protein:AAF54691,FlyMine:FBpp0081910,modMine:FBpp0081910; MD5=05089244c4caff9d0c50ef36c8cba3a0; length=1487;…	4.2	5	0.07	ENEIPTKPATASLER+FQDTLDTLNSNNYISR+SIEGYYQEAGR+SLIFDQINK+TQLVQNSLDKK
266	FBpp0081845|FBgn0086472|CG6684-PA|RpS25-PA FBpp0081846|FBgn0086472|CG6684-PB|RpS25-PB	1.0000	FBpp0081845 type=protein; loc=3R:complement(join(11216259..11216261,11215693..11215969,11215551..11215624)); ID=FBpp0081845; name=RpS25-PA; parent=FBgn0086472,FBtr0082369; dbxref=FlyBase:FBpp0081845,FlyBase_Annotation_IDs:CG6684-PA,GB_protein:AAN13495.1,REFSEQ:NP_524315,GB_protein:AAN13495,FlyMine:FBpp0081845,modMine:FBpp0081845; MD5=8c5e61719f2edf88581cb7dbfdab6582; length=117; release=r6.09; sp…	29.1	5	0.07	DKLNNQVLFDK+LITPSVVSER+LNNQVLFDK+QVVQHHSQVIYTR
257	FBpp0081584|FBgn0027338|CG9423-PA|Kap-alpha3-PA FBpp0081585|FBgn0027338|CG9423-PB|Kap-alpha3-PB FBpp0081586|FBgn0027338|CG9423-PC|Kap-alpha3-PC FBpp0290407|FBgn0027338|CG9423-PD|Kap-alpha3-PD	1.0000	FBpp0081584 type=protein; loc=3R:complement(join(9577208..9577267,9576768..9577148,9575877..9576707,9575636..9575812,9575474..9575569)); ID=FBpp0081584; name=Kap-alpha3-PA; parent=FBgn0027338,FBtr0082106; dbxref=FlyBase:FBpp0081584,FlyBase_Annotation_IDs:CG9423-PA,GB_protein:AAF54408.1,REFSEQ:NP_731377,GB_protein:AAF54408; MD5=7c89f9db717ba92f5f8f808941be523e; length=514; release=r6.09; species=D…	0	5	0.07	AAADATKPEQQLAAVQAAR+EAAWAISNLTISGNR+EQVFTLIK+LIPLLGNSEVK+LQSHENVEIYK
251	FBpp0081437|FBgn0037643|CG11963-PA|skap-PA FBpp0112118|FBgn0037643|CG11963-PB|skap-PB FBpp0291000|FBgn0037643|CG11963-PC|skap-PC FBpp0291001|FBgn0037643|CG11963-PD|skap-PD FBpp0306436|FBgn0037643|CG11963-PG|skap-PG FBpp0306437|FBgn0037643|CG11963-PH|skap-PH FBpp0312599|FBgn0037643|CG11963-PI|skap-PI FBpp0312600|FBgn0037643|CG11963-PJ|skap-PJ	1.0000	FBpp0081437 type=protein; loc=3R:join(8938820..8938888,8939669..8939772,8940482..8940634,8940699..8940861,8940922..8941189,8941408..8941832,8941901..8942070,8942678..8942834); ID=FBpp0081437; name=skap-PA; parent=FBgn0037643,FBtr0081957; dbxref=FlyBase:FBpp0081437,FlyBase_Annotation_IDs:CG11963-PA,GB_protein:AAF54308.2,REFSEQ:NP_649846,GB_protein:AAF54308,FlyMine:FBpp0081437,modMine:FBpp0081437; …	10.9	5	0.06	AFNGPVLIASK+DLNLNMPVVVR+ILGLAPIAVQQLR+VVYDPQTAEELSSK
26	FBpp0071087|FBgn0261592|CG10944-PB|RpS6-PB FBpp0071088|FBgn0261592|CG10944-PA|RpS6-PA	1.0000	FBpp0071087 type=protein; loc=X:complement(join(7901243..7901248,7900803..7901007,7899754..7900289)); ID=FBpp0071087; name=RpS6-PB; parent=FBgn0261592,FBtr0071135; dbxref=FlyBase:FBpp0071087,FlyBase_Annotation_IDs:CG10944-PB,GB_protein:AAN09218.1,REFSEQ:NP_511073,GB_protein:AAN09218,FlyMine:FBpp0071087,modMine:FBpp0071087; MD5=a5a2be906b55066ce578c7696a06737d; length=248; release=r6.09; species=D…	0	5	0.07	DIPGLTDTTIPR+LITPVVLQR+MGQVVEADILGDEWK
237	FBpp0080727|FBgn0032731|CG10641-PA|Swip-1-PA FBpp0309283|FBgn0032731|CG10641-PB|Swip-1-PB	1.0000	FBpp0080727 type=protein; loc=2L:complement(join(18986672..18986910,18978355..18978769)); ID=FBpp0080727; name=Swip-1-PA; parent=FBgn0032731,FBtr0081185; dbxref=FlyBase:FBpp0080727,FlyBase_Annotation_IDs:CG10641-PA,GB_protein:AAF53731.1,REFSEQ:NP_609925,GB_protein:AAF53731,FlyMine:FBpp0080727,modMine:FBpp0080727; MD5=aa96792e1477ff83c91e7dcc3268d4e2; length=217; release=r6.09; species=Dmel;;FBpp0…	25.8	5	0.07	AQAGELDSDSGLNQLAR+DGFLDLQELK+KAQAGELDSDSGLNQLAR+LTEVDVEQVGVSGAK+VVNVYTDFPEFSR
24	FBpp0071047|FBgn0029975|CG1444-PA|CG1444-PA	1.0000	FBpp0071047 type=protein; loc=X:join(7909372..7909537,7909878..7909924,7910709..7910784,7910853..7911193,7911252..7911587); ID=FBpp0071047; name=CG1444-PA; parent=FBgn0029975,FBtr0071091; dbxref=FlyBase:FBpp0071047,FlyBase_Annotation_IDs:CG1444-PA,GB_protein:AAF46291.1,REFSEQ:NP_572420,GB_protein:AAF46291,FlyMine:FBpp0071047,modMine:FBpp0071047; MD5=213b39c7e5ac603371db010effd3fe4a; length=321; r…	0	5	0.06	ASVFAPSPETYVR+MGEWAVVTGSTDGIGK+VFGSSVDLSK+VIDVDFTGGDEIYDK
228	FBpp0080148|FBgn0004406|CG8987-PA|tam-PA	1.0000	FBpp0080148 type=protein; loc=2L:complement(join(13825735..13827691,13824857..13825679,13824140..13824797)); ID=FBpp0080148; name=tam-PA; parent=FBgn0004406,FBtr0080571; dbxref=FlyBase:FBpp0080148,FlyBase_Annotation_IDs:CG8987-PA,GB_protein:AAF53338.1,REFSEQ:NP_476821,GB_protein:AAF53338,FlyMine:FBpp0080148,modMine:FBpp0080148; MD5=e6f79d6653d2912e583ceb2568ad9c96; length=1145; release=r6.09; spe…	5.4	5	0.07	ALEADTGPEQEQR+IYGAGQLFAETLLR+NIFVEGTLEQVR+QFNPTFSASEAK+SISEQQVASAK
222	FBpp0079874|FBgn0032393|CG12264-PA|CG12264-PA	1.0000	FBpp0079874 type=protein; loc=2L:join(11999725..11999854,11999913..12001171); ID=FBpp0079874; name=CG12264-PA; parent=FBgn0032393,FBtr0080290; dbxref=FlyBase:FBpp0079874,FlyBase_Annotation_IDs:CG12264-PA,GB_protein:AAF53143.1,REFSEQ:NP_609533,GB_protein:AAF53143,FlyMine:FBpp0079874,modMine:FBpp0079874; MD5=a30ecd18fd91702c98940874ba57d2fa; length=462; release=r6.09; species=Dmel;	13.9	5	0.07	AIGTDEDLAHSSIR+EIIFTSGATESNNIAVK+EQVATLIGADPK+FTTVEEVDYTADK+WVDFLSNR
204	FBpp0079485|FBgn0015664|CG5838-PA|Dref-PA FBpp0302627|FBgn0015664|CG5838-PB|Dref-PB	1.0000	FBpp0079485 type=protein; loc=2L:complement(join(9965760..9966885,9965376..9965668,9964928..9965315,9964545..9964867)); ID=FBpp0079485; name=Dref-PA; parent=FBgn0015664,FBtr0079889; dbxref=FlyBase_Annotation_IDs:CG5838-PA,FlyBase:FBpp0079485,GB_protein:AAF52841.1,REFSEQ:NP_523529,GB_protein:AAF52841,FlyMine:FBpp0079485,modMine:FBpp0079485; MD5=3f2b29c47da4b2bf4728d6c75109a053; length=709; release…	0	5	0.07	DADSSVESDLKR+LTTIDNLER+NVDSLYDAGFGEFLR+YFGFPSNDNNEVITK
192	FBpp0079167|FBgn0011230|CG14472-PA|poe-PA FBpp0305301|FBgn0011230|CG14472-PB|poe-PB	1.0000	FBpp0079167 type=protein; loc=2L:complement(join(8071448..8071566,8071172..8071266,8070636..8071048,8068214..8070380,8067625..8068152,8061570..8067555,8061308..8061512,8060566..8061258,8058841..8060504,8058302..8058784,8056309..8058244,8054657..8056253,8054511..8054593)); ID=FBpp0079167; name=poe-PA; parent=FBgn0011230,FBtr0079545; dbxref=FlyBase:FBpp0079167,FlyBase_Annotation_IDs:CG14472-PA,GB_p…	0	5	0.07	APQSVTILGR+IYDLAVDTYSPK+MIAVAQGR+SLYLPLTQVEATAVK+SSLPVGQPVLTR+TSPAEPAGSGGSESGGSGVESIGGTSAR
175	FBpp0078450|FBgn0037312|CG11999-PA|CG11999-PA	1.0000	FBpp0078450 type=protein; loc=3R:complement(join(5354561..5354621,5353844..5354433)); ID=FBpp0078450; name=CG11999-PA; parent=FBgn0037312,FBtr0078807; dbxref=FlyBase:FBpp0078450,FlyBase_Annotation_IDs:CG11999-PA,GB_protein:AAF52043.1,REFSEQ:NP_649527,GB_protein:AAF52043,FlyMine:FBpp0078450,modMine:FBpp0078450; MD5=fe3a7122e76969a61f10f74a32ddaef7; length=216; release=r6.09; species=Dmel;	27.3	5	0.07	LLNSDYAFR+SSTHDEYAHSEL+WTTAEGLFIVPK+YGSGSGQQSVTGVEQKEDVNSHWVIK
18	FBpp0070730|FBgn0026751|CG4208-PA|XRCC1-PA	1.0000	FBpp0070730 type=protein; loc=X:join(5330102..5330152,5330214..5331470,5331531..5331619,5331682..5332010,5332069..5332187); ID=FBpp0070730; name=XRCC1-PA; parent=FBgn0026751,FBtr0070763; dbxref=FlyBase:FBpp0070730,FlyBase_Annotation_IDs:CG4208-PA,GB_protein:AAF46025.1,REFSEQ:NP_572217,GB_protein:AAF46025,FlyMine:FBpp0070730,modMine:FBpp0070730; MD5=734a689f5326e023a4d81819386066b2; length=614; re…	0	5	0.06	ASLLFGDDDEDVKDAEVNAK+GVVLVISGIQNPDR+SPAISATSTAAAIR+TSTSPSPVLNALR
169	FBpp0078150|FBgn0027086|CG11471-PA|Aats-ile-PA FBpp0078151|FBgn0027086|CG11471-PC|Aats-ile-PC FBpp0078152|FBgn0027086|CG11471-PD|Aats-ile-PD	1.0000	FBpp0078150 type=protein; loc=3L:join(22288797..22288939,22289004..22290255,22290313..22291163,22291229..22291721,22291783..22292733); ID=FBpp0078150; name=Aats-ile-PA; parent=FBgn0027086,FBtr0078498; dbxref=FlyBase:FBpp0078150,FlyBase_Annotation_IDs:CG11471-PA,GB_protein:AAF51822.2,REFSEQ:NP_730716,GB_protein:AAF51822,FlyMine:FBpp0078150,modMine:FBpp0078150; MD5=569e292448c5a4f522b244946d0fe388;…	0	5	0.07	LSAGYELSPAPYSK+LYLINSPVVR+SIFTENPLGR+SPSGDETVVIGSIK+YADEWENVVTR
162	FBpp0077654|FBgn0261938|CG4644-PA|mtRNApol-PA FBpp0304562|FBgn0261938|CG4644-PB|mtRNApol-PB	1.0000	FBpp0077654 type=protein; loc=2L:complement(join(1108016..1108202,1107812..1107949,1107373..1107757,1107161..1107316,1106356..1107106,1105159..1106298,1103879..1105101,1103691..1103820)); ID=FBpp0077654; name=mtRNApol-PA; parent=FBgn0261938,FBtr0077989; dbxref=FlyBase:FBpp0077654,FlyBase_Annotation_IDs:CG4644-PA,GB_protein:AAF51421.1,REFSEQ:NP_608565,GB_protein:AAF51421,FlyMine:FBpp0077654,modMin…	0	5	0.06	DSDFINDGSVEDLSKR+QVIANPEEVQNILK+TLDASHFADILIK+VNTQLLDVIIK
145	FBpp0076840|FBgn0029118|CG10622-PA|Sucb-PA FBpp0311088|FBgn0029118|CG10622-PC|Sucb-PC	1.0000	FBpp0076840 type=protein; loc=3L:complement(join(5563493..5563543,5563266..5563395,5563085..5563184,5561902..5562871)); ID=FBpp0076840; name=Sucb-PA; parent=FBgn0029118,FBtr0077134; dbxref=FlyBase:FBpp0076840,FlyBase_Annotation_IDs:CG10622-PA,GB_protein:AAF50771.1,REFSEQ:NP_651963,GB_protein:AAF50771,FlyMine:FBpp0076840,modMine:FBpp0076840; MD5=4e0b921c04cd8481b37d8065ba078e98; length=416; releas…	0	5	0.06	AFEILTADPK+LQLNVPLVVR+NSGLPIQTASDLDDAAHK+SEVLSLTQQMIGNR+YGVAIQQFK
144	FBpp0076829|FBgn0263106|CG10578-PA|DnaJ-1-PA FBpp0076830|FBgn0263106|CG10578-PB|DnaJ-1-PB	1.0000	FBpp0076829 type=protein; loc=3L:complement(5750589..5751593); ID=FBpp0076829; name=DnaJ-1-PA; parent=FBgn0263106,FBtr0077123; dbxref=FlyBase:FBpp0076829,FlyBase_Annotation_IDs:CG10578-PA,GB_protein:AAF50753.1,REFSEQ:NP_523936,GB_protein:AAF50753; MD5=8ee2a70fa076c8c410c8f745592d1d60; length=334; release=r6.09; species=Dmel;;FBpp0076830 type=protein; loc=3L:complement(5750589..5751593); ID=FBpp00…	0	5	0.07	DIFDNYGEDGLK+IQVNPNHEIIKPTTTR+QALCGALVSVPTLQGSR+TPADIVFIIR+YTAQISLK
142	FBpp0076722|FBgn0002526|CG10236-PA|LanA-PA	1.0000	FBpp0076722 type=protein; loc=3L:complement(join(6217594..6217815,6217103..6217249,6215095..6215719,6214802..6215011,6214329..6214742,6213990..6214262,6213071..6213923,6212364..6213015,6212021..6212301,6211726..6211954,6211198..6211668,6209236..6211136,6205977..6209168,6205693..6205907,6204175..6205628)); ID=FBpp0076722; name=LanA-PA; parent=FBgn0002526,FBtr0077014; dbxref=FlyBase:FBpp0076722,Fly…	2.3	5	0.06	LIDQLPAESQR+NCQSCDCDDLGTQTCDPFVGVCTCHENVIGDRCDR+QLGQEIENLK+SGYLEGSQNILHVDK+TNAPLEADLELPK
135	FBpp0076408|FBgn0026252|CG7935-PA|msk-PA	1.0000	FBpp0076408 type=protein; loc=3L:join(8116440..8116529,8117305..8117540,8117596..8118093,8118157..8118333,8118547..8118692,8118745..8119542,8119605..8119828,8119912..8120222,8120278..8120750,8120815..8121011); ID=FBpp0076408; name=msk-PA; parent=FBgn0026252,FBtr0076685; dbxref=FlyBase:FBpp0076408,FlyBase_Annotation_IDs:CG7935-PA,GB_protein:AAF50487.1,REFSEQ:NP_524780,GB_protein:AAF50487,FlyMine:F…	0	5	0.07	ALQEVVVTADQR+LLAEQSEQSVLLQK+QGGFAFPQTAVPTSFK+VLTDVLNYLK+YGSPSNVVSEK
117	FBpp0075312|FBgn0087035|CG7439-PB|AGO2-PB FBpp0075313|FBgn0087035|CG7439-PC|AGO2-PC FBpp0304266|FBgn0087035|CG7439-PE|AGO2-PE	1.0000	FBpp0075312 type=protein; loc=3L:join(15554207..15554222,15554290..15554472,15556850..15558117,15558250..15558338,15558394..15559003,15559100..15560116,15560208..15560578,15560641..15560731); ID=FBpp0075312; name=AGO2-PB; parent=FBgn0087035,FBtr0075559; dbxref=FlyBase:FBpp0075312,FlyBase_Annotation_IDs:CG7439-PB,GB_protein:AAF49619.2,REFSEQ:NP_648775,GB_protein:AAF49619,FlyMine:FBpp0075312,modMin…	9.0	5	0.07	FNNVDPGTVVDR+GINVVYTPPQSFQSAPR+IANDFIVVSTR+NTMYIGADVTHPSPDQR+VDQLGGAVLAYDGK
2	FBpp0070057|FBgn0027588|CG14476-PB|GCS2alpha-PB FBpp0070058|FBgn0027588|CG14476-PC|GCS2alpha-PC FBpp0070059|FBgn0027588|CG14476-PA|GCS2alpha-PA FBpp0070060|FBgn0027588|CG14476-PE|GCS2alpha-PE FBpp0070061|FBgn0027588|CG14476-PD|GCS2alpha-PD	1.0000	FBpp0070057 type=protein; loc=X:complement(join(21604463..21604569,21602981..21603730,21601344..21602829,21600843..21601274)); ID=FBpp0070057; name=GCS2alpha-PB; parent=FBgn0027588,FBtr0070058; dbxref=GB_protein:AAF45432.1,FlyBase:FBpp0070057,FlyBase_Annotation_IDs:CG14476-PB,REFSEQ:NP_652145,GB_protein:AAF45432; MD5=d72770cd93520f388055fb0ab9d74c41; length=924; release=r6.09; species=Dmel;;FBpp0…	0	5	0.05	AQEPTSHPAENENQQEQDAAVETPK+ETDGEIVITSEK+QVIQNAVIK+VLFGIPEHADSFILK
88	FBpp0074055|FBgn0262734|CG4429-PA|Rbp2-PA FBpp0074056|FBgn0262734|CG4429-PB|Rbp2-PB FBpp0089381|FBgn0262734|CG4429-PC|Rbp2-PC FBpp0310225|FBgn0262734|CG4429-PD|Rbp2-PD FBpp0310226|FBgn0262734|CG4429-PE|Rbp2-PE	1.0000	FBpp0074055 type=protein; loc=X:join(16448698..16448729,16449874..16450179,16450314..16450501,16451275..16451559,16451919..16452085); ID=FBpp0074055; name=Rbp2-PA; parent=FBgn0262734,FBtr0074279; dbxref=FlyBase:FBpp0074055,FlyBase_Annotation_IDs:CG4429-PA,GB_protein:AAF48616.1,REFSEQ:NP_524959,GB_protein:AAF48616,FlyMine:FBpp0074055,modMine:FBpp0074055; MD5=a62b218a3d25dcbfe45695b96c0d393b; lengt…	0	4	0.05	IFQDFEVK+QSASIFGNAKPR+TIAAPINAVAETK
82	FBpp0073918|FBgn0030699|CG8578-PA|CG8578-PA FBpp0309111|FBgn0030699|CG8578-PB|CG8578-PB FBpp0312008|FBgn0030699|CG8578-PC|CG8578-PC	1.0000	FBpp0073918 type=protein; loc=X:join(15845382..15845468,15845642..15845926,15845984..15846347,15846409..15846567,15846957..15847141,15847203..15847313); ID=FBpp0073918; name=CG8578-PA; parent=FBgn0030699,FBtr0074104; dbxref=FlyBase:FBpp0073918,FlyBase_Annotation_IDs:CG8578-PA,GB_protein:AAF48525.2,REFSEQ:NP_573082,GB_protein:AAF48525,FlyMine:FBpp0073918,modMine:FBpp0073918; MD5=e51078d496eea70b66…	0	4	0.06	AEQEIANLQSSLAR+INAEDNALDQITK+LAYGGLLNVTR
9	FBpp0070389|FBgn0040389|CG14048-PA|mRpL14-PA FBpp0305877|FBgn0040389|CG14048-PB|mRpL14-PB	1.0000	FBpp0070389 type=protein; loc=X:complement(2344050..2344535); ID=FBpp0070389; name=mRpL14-PA; parent=FBgn0040389,FBtr0070405; dbxref=FlyBase:FBpp0070389,FlyBase_Annotation_IDs:CG14048-PA,GB_protein:AAF45775.1,REFSEQ:NP_525048,GB_protein:AAF45775,FlyMine:FBpp0070389,modMine:FBpp0070389; MD5=8ae94cf2e27fdf27c84ab3538d463db6; length=161; release=r6.09; species=Dmel;;FBpp0305877 type=protein; loc=X:c…	19.3	4	0.05	EKTLAKGADYTK+FDSNNLVLIDDNGSPLGTR
79	FBpp0073686|FBgn0000173|CG18319-PA|ben-PA FBpp0289793|FBgn0000173|CG18319-PB|ben-PB FBpp0298297|FBgn0000173|CG18319-PC|ben-PC FBpp0305066|FBgn0000173|CG18319-PD|ben-PD FBpp0305067|FBgn0000173|CG18319-PE|ben-PE	1.0000	FBpp0073686 type=protein; loc=X:13998161..13998616; ID=FBpp0073686; name=ben-PA; parent=FBgn0000173,FBtr0073855; dbxref=FlyBase:FBpp0073686,FlyBase_Annotation_IDs:CG18319-PA,GB_protein:AAF48338.1,REFSEQ:NP_511150,GB_protein:AAF48338,FlyMine:FBpp0073686,modMine:FBpp0073686; MD5=a4a522714bf83617291de950a026ebfa; length=151; release=r6.09; species=Dmel;;FBpp0289793 type=protein; loc=X:13998161..1399…	27.8	4	0.05	LELFLPEDYPMSAPK+LMQEPVPGINAIPDENNAR+VNEAEAIR
76	FBpp0073538|FBgn0020513|CG3989-PA|ade5-PA FBpp0305933|FBgn0020513|CG3989-PB|ade5-PB	1.0000	FBpp0073538 type=protein; loc=X:complement(join(12760349..12760373,12759712..12759915,12759463..12759607,12758923..12759035,12758052..12758854)); ID=FBpp0073538; name=ade5-PA; parent=FBgn0020513,FBtr0073705; dbxref=FlyBase:FBpp0073538,FlyBase_Annotation_IDs:CG3989-PA,GB_protein:AAG22346.2,REFSEQ:NP_572826,GB_protein:AAG22346,FlyMine:FBpp0073538,modMine:FBpp0073538; MD5=3e00c4e10186f97bf2d9c379ccf…	0	4	0.06	AEISNTTNGQVFR+NLASVTASDLDTVKR+SLGLNVELR
65	FBpp0072957|FBgn0035422|CG12740-PB|RpL28-PB FBpp0072959|FBgn0035422|CG12740-PA|RpL28-PA FBpp0072960|FBgn0035422|CG12740-PD|RpL28-PD FBpp0291506|FBgn0035422|CG12740-PE|RpL28-PE FBpp0291507|FBgn0035422|CG12740-PF|RpL28-PF FBpp0297522|FBgn0035422|CG12740-PG|RpL28-PG	1.0000	FBpp0072957 type=protein; loc=3L:complement(join(3221882..3221974,3221467..3221709,3221185..3221283)); ID=FBpp0072957; name=RpL28-PB; parent=FBgn0035422,FBtr0073095; dbxref=FlyBase:FBpp0072957,FlyBase_Annotation_IDs:CG12740-PB,GB_protein:AAF47742.1,REFSEQ:NP_728839,GB_protein:AAF47742; MD5=89d2a7c6ad0e9f3059192b9b5c0bc76b; length=144; release=r6.09; species=Dmel;;FBpp0072959 type=protein; loc=3L:…	25.0	4	0.06	KPFSTEPNNLASVSSYR+NNNAFLLK+TLGVVPAADK+TLGVVPAADKK
572a	FBpp0307480|FBgn0265003|CG44154-PA|koi-PA FBpp0307481|FBgn0265003|CG44154-PB|koi-PB FBpp0307482|FBgn0265003|CG44154-PC|koi-PC	1.0000	FBpp0307480 type=protein; loc=2R:join(6811929..6812083,6812781..6813116,6813173..6813753,6815060..6816559,6816617..6816729,6816793..6817005); ID=FBpp0307480; name=koi-PA; parent=FBgn0265003,FBtr0335512; dbxref=REFSEQ:NP_001260738,GB_protein:AGB93271,FlyBase:FBpp0307480,FlyBase_Annotation_IDs:CG44154-PA; MD5=b816c72334d7995ecbaa8dec94cfaa06; length=965; release=r6.09; species=Dmel;;FBpp0307481 typ…	0	4	0.06	IDFASLLER+LSQANLEEITK+QNSITATVTSILTKR+SQLETTQNTLNSAQEK
552a	FBpp0089415|FBgn0013263|CG33261-PF|Trl-PF FBpp0089417|FBgn0013263|CG33261-PA|Trl-PA FBpp0099867|FBgn0013263|CG33261-PI|Trl-PI FBpp0305259|FBgn0013263|CG33261-PJ|Trl-PJ FBpp0305260|FBgn0013263|CG33261-PK|Trl-PK	1.0000	FBpp0089415 type=protein; loc=3L:complement(join(14756904..14757095,14754085..14754550,14753631..14753966,14753334..14753471,14751159..14751775)); ID=FBpp0089415; name=Trl-PF; parent=FBgn0013263,FBtr0075703; dbxref=FlyBase_Annotation_IDs:CG33261-PF,FlyBase:FBpp0089415,GB_protein:AAS65007.1,REFSEQ:NP_996082,GB_protein:AAS65007; MD5=e3dd59f33fc838d2387d15a91bc1cbaa; length=582; release=r6.09; speci…	0	4	0.05	HDQAVIQAFLPAR+SSSGSSGSGSGALSSSGSVPQVQTVQSLHTLQGVQVK+VETIVTMDPNNMIPVTSANAATGEITPAQGATGSSGGNTSGVLSTPK
512a	FBpp0084150|FBgn0046214|CG11844-PB|vig2-PB FBpp0084151|FBgn0046214|CG11844-PC|vig2-PC FBpp0084152|FBgn0046214|CG11844-PA|vig2-PA FBpp0112266|FBgn0046214|CG11844-PD|vig2-PD	1.0000	FBpp0084150 type=protein; loc=3R:join(25123399..25123479,25123632..25124115,25124590..25125356); ID=FBpp0084150; name=vig2-PB; parent=FBgn0046214,FBtr0084775; dbxref=FlyBase:FBpp0084150,FlyBase_Annotation_IDs:CG11844-PB,GB_protein:AAF56404.2,REFSEQ:NP_733083,GB_protein:AAF56404,FlyMine:FBpp0084150,modMine:FBpp0084150; MD5=a347fb02289ec9f37bc83fa6435cdd62; length=443; release=r6.09; species=Dmel;;…	7.3	4	0.05	ESNGEFGNELPQR+IVDIQFNFNDGRK+YGNKESNGEFGNELPQR
508a	FBpp0083503|FBgn0016700|CG3320-PA|Rab1-PA	1.0000	FBpp0083503 type=protein; loc=3R:complement(join(21268771..21268793,21267620..21267740,21267510..21267557,21267226..21267453,21266948..21267145)); ID=FBpp0083503; name=Rab1-PA; parent=FBgn0016700,FBtr0084104; dbxref=FlyBase:FBpp0083503,FlyBase_Annotation_IDs:CG3320-PA,GB_protein:AAF55873.1,REFSEQ:NP_732610,GB_protein:AAF55873,FlyMine:FBpp0083503,modMine:FBpp0083503; MD5=02f0195faa4738c01751b8c21a…	0	4	0.05	IIILGDSGVGK+LQIWDTAGQER+QWLEEIER+VGPPSSATDNASK
506a	FBpp0083421|FBgn0264357|CG17299-PA|SNF4Agamma-PA FBpp0083422|FBgn0264357|CG17299-PB|SNF4Agamma-PB FBpp0083423|FBgn0264357|CG17299-PF|SNF4Agamma-PF FBpp0290803|FBgn0264357|CG17299-PR|SNF4Agamma-PR FBpp0290804|FBgn0264357|CG17299-PS|SNF4Agamma-PS	1.0000	FBpp0083421 type=protein; loc=3R:join(21154927..21155071,21155233..21155387,21178278..21178399,21178580..21179204,21179268..21179390,21185548..21185584,21202452..21202585,21207619..21207667,21210789..21211079,21211141..21211319,21211387..21211590,21211748..21212527); ID=FBpp0083421; name=SNF4Agamma-PA; parent=FBgn0264357,FBtr0084018; dbxref=FlyBase:FBpp0083421,FlyBase_Annotation_IDs:CG17299-PA,GB…	0	4	0.05	FDVINLAAEK+IHRLPVIDPATGNVLYILTHKR+SGEDSPVLNQSTVHGIASPNR+SLIEDIPEEETAPAR
504a	FBpp0083061|FBgn0004652|CG14307-PB|fru-PB FBpp0083064|FBgn0004652|CG14307-PF|fru-PF	1.0000	FBpp0083061 type=protein; loc=3R:complement(join(18515052..18515332,18435643..18435790,18435370..18435570,18434235..18435062,18432564..18432818,18430832..18430964,18416777..18417300)); ID=FBpp0083061; name=fru-PB; parent=FBgn0004652,FBtr0083641; dbxref=FlyBase:FBpp0083061,FlyBase_Annotation_IDs:CG14307-PB,GB_protein:AAF55562.2,REFSEQ:NP_732344,GB_protein:AAF55562,FlyMine:FBpp0083061,modMine:FBpp0…	5.1	4	0.04	GLTDNNNLNYR+QLQLDQTDNIDGSSAR+SLLDFMYK
503a	FBpp0083031|FBgn0011481|CG7187-PA|Ssdp-PA FBpp0083032|FBgn0011481|CG7187-PB|Ssdp-PB FBpp0083033|FBgn0011481|CG7187-PC|Ssdp-PC	1.0000	FBpp0083031 type=protein; loc=3R:complement(18195176..18196513); ID=FBpp0083031; name=Ssdp-PA; parent=FBgn0011481,FBtr0083611; dbxref=FlyBase:FBpp0083031,FlyBase_Annotation_IDs:CG7187-PA,GB_protein:AAF55508.1,REFSEQ:NP_650688,GB_protein:AAF55508,FlyMine:FBpp0083031,modMine:FBpp0083031; MD5=c0b10c2e65ec94f8375425e30b930417; length=445; release=r6.09; species=Dmel;;FBpp0083032 type=protein; loc=3R:…	0	4	0.06	AAQTFLSEIR+DTDHPDYFMP+TSAVPSDAQAR
488a	FBpp0081002|FBgn0010100|CG9244-PB|Acon-PB FBpp0289654|FBgn0010100|CG9244-PD|Acon-PD FBpp0310408|FBgn0010100|CG9244-PE|Acon-PE FBpp0312178|FBgn0010100|CG9244-PF|Acon-PF	1.0000	FBpp0081002 type=protein; loc=2L:join(21168772..21168804,21170191..21171828,21171895..21172398,21172460..21172648); ID=FBpp0081002; name=Acon-PB; parent=FBgn0010100,FBtr0081473; dbxref=FlyBase:FBpp0081002,FlyBase_Annotation_IDs:CG9244-PB,GB_protein:AAF53973.2,REFSEQ:NP_524708,GB_protein:AAF53973,FlyMine:FBpp0081002,modMine:FBpp0081002; MD5=1b570e5362a3461cb0ab88bcbcd57492; length=787; release=r6.…	0	4	0.05	FDSDVYLPYEK+IPFNVTPGSEQIR+ISILNLK+LDFNPLTDELTGADGKK
50	FBpp0072455|FBgn0035147|CG12030-PA|Gale-PA FBpp0297771|FBgn0035147|CG12030-PB|Gale-PB	1.0000	FBpp0072455 type=protein; loc=3L:join(649180..649419,650233..650523,650584..651105); ID=FBpp0072455; name=Gale-PA; parent=FBgn0035147,FBtr0072556; dbxref=FlyBase:FBpp0072455,FlyBase_Annotation_IDs:CG12030-PA,GB_protein:AAF47398.1,REFSEQ:NP_612044,GB_protein:AAF47398,FlyMine:FBpp0072455,modMine:FBpp0072455; MD5=a3e0f8add2132dab5db9813b9ceeeb8b; length=350; release=r6.09; species=Dmel;;FBpp0297771 …	20.9	4	0.05	FVYSSSATVYGEPK+IGEDPNGEPNNLMPYIAQVAVGR+LPEALSR+RSGDVATCYADATLADK+YFNPVGAHISGR
481a	FBpp0079758|FBgn0053129|CG33129-PE|CG33129-PE FBpp0309448|FBgn0053129|CG33129-PF|CG33129-PF	1.0000	FBpp0079758 type=protein; loc=2L:complement(join(10970002..10970122,10969633..10969928,10968962..10969576,10968692..10968896,10968438..10968583,10965993..10966409,10965792..10965910,10965605..10965719)); ID=FBpp0079758; name=CG33129-PE; parent=FBgn0053129,FBtr0080169; dbxref=FlyBase:FBpp0079758,FlyBase_Annotation_IDs:CG33129-PE,GB_protein:AAF53037.2,REFSEQ:NP_788023,GB_protein:AAF53037,FlyMine:FB…	6.1	4	0.05	DDFAAQLEQVK+FIDQYVPNSSGK+IEAFAAGVSDLAASSYEK
472a	FBpp0078222|FBgn0010348|CG8385-PA|Arf79F-PA FBpp0078224|FBgn0010348|CG8385-PB|Arf79F-PB FBpp0078225|FBgn0010348|CG8385-PE|Arf79F-PE FBpp0078226|FBgn0010348|CG8385-PC|Arf79F-PC FBpp0111771|FBgn0010348|CG8385-PF|Arf79F-PF FBpp0289184|FBgn0010348|CG8385-PH|Arf79F-PH FBpp0289185|FBgn0010348|CG8385-PI|Arf79F-PI FBpp0304364|FBgn0010348|CG8385-PJ|Arf79F-PJ	1.0000	FBpp0078222 type=protein; loc=3L:complement(join(22869842..22869989,22869665..22869774,22869346..22869471,22869082..22869246)); ID=FBpp0078222; name=Arf79F-PA; parent=FBgn0010348,FBtr0078571; dbxref=FlyBase:FBpp0078222,FlyBase_Annotation_IDs:CG8385-PA,GB_protein:AAF51871.1,REFSEQ:NP_730757,GB_protein:AAF51871; MD5=11c98ea5641a619318fa4fd02bc06bb2; length=182; release=r6.09; species=Dmel;;FBpp0078…	0	4	0.05	ILMVGLDAAGK+NISFTVWDVGGQDK+QDLPNAMNAAEITDK
469a	FBpp0077326|FBgn0260639|CG3157-PA|gammaTub23C-PA	1.0000	FBpp0077326 type=protein; loc=2L:join(2973059..2973107,2973166..2973368,2973429..2974604); ID=FBpp0077326; name=gammaTub23C-PA; parent=FBgn0260639,FBtr0077641; dbxref=FlyBase:FBpp0077326,FlyBase_Annotation_IDs:CG3157-PA,GB_protein:AAF51174.1,REFSEQ:NP_476804,GB_protein:AAF51174,FlyMine:FBpp0077326,modMine:FBpp0077326; MD5=d5e01458d1da8fc0446d951772715831; length=475; release=r6.09; species=Dmel;	0	4	0.05	AVLIDLEPR+LTTAADSVVVLDNTALNR+LYNPENVYLSK
47	FBpp0072158|FBgn0086129|CG3231-PA|snama-PA	1.0000	FBpp0072158 type=protein; loc=2R:join(24087551..24087716,24087776..24088010,24088065..24088543,24088604..24088878,24088942..24089267,24089556..24089705,24089766..24090059,24090122..24091892); ID=FBpp0072158; name=snama-PA; parent=FBgn0086129,FBtr0072249; dbxref=GB_protein:AAF47162.1,FlyBase:FBpp0072158,FlyBase_Annotation_IDs:CG3231-PA,REFSEQ:NP_611884,GB_protein:AAF47162,FlyMine:FBpp0072158,modMi…	3.2	4	0.05	FVDTSSSSSLVVK+LSEANSVNLSK+VGSGPIDDPLEAFNR
458a	FBpp0075170|FBgn0014163|CG4609-PA|fax-PA FBpp0099912|FBgn0014163|CG4609-PC|fax-PC	1.0000	FBpp0075170 type=protein; loc=3L:complement(join(16411002..16411418,16407021..16407359,16405502..16405845,16405326..16405428,16405117..16405170)); ID=FBpp0075170; name=fax-PA; parent=FBgn0014163,FBtr0075412; dbxref=FlyBase_Annotation_IDs:CG4609-PA,FlyBase:FBpp0075170,GB_protein:AAF49465.2,REFSEQ:NP_524106,GB_protein:AAF49465,FlyMine:FBpp0075170,modMine:FBpp0075170; MD5=f177af6dda7040fbd0c071dcd7f…	0	4	0.06	DIIYLYQFSR+SAAPPADSAAAPAAAPAVEK+YLDSGLTAEQR
451a	FBpp0074440|FBgn0030993|CG7635-PA|Mec2-PA	1.0000	FBpp0074440 type=protein; loc=X:join(19188115..19188283,19189034..19189547,19189640..19189805,19189885..19190088); ID=FBpp0074440; name=Mec2-PA; parent=FBgn0030993,FBtr0074669; dbxref=FlyBase:FBpp0074440,FlyBase_Annotation_IDs:CG7635-PA,GB_protein:AAF48928.1,REFSEQ:NP_573357,GB_protein:AAF48928,FlyMine:FBpp0074440,modMine:FBpp0074440; MD5=5a50802e7ff7c0ced8ce37ecf434af6c; length=350; release=r6.0…	0	4	0.06	EASDVISASPSALQLR+NLSELLTER+TVTFNVPQQEMLTK+YLQTLSSISAEK
418	FBpp0291841|FBgn0261554|CG42672-PD|CG42672-PD FBpp0291842|FBgn0261554|CG42672-PL|CG42672-PL FBpp0291843|FBgn0261554|CG42672-PF|CG42672-PF FBpp0291844|FBgn0261554|CG42672-PG|CG42672-PG FBpp0291846|FBgn0261554|CG42672-PJ|CG42672-PJ FBpp0291847|FBgn0261554|CG42672-PM|CG42672-PM FBpp0309686|FBgn0261554|CG42672-PI|CG42672-PI FBpp0309687|FBgn0261554|CG42672-PK|CG42672-PK FBpp0310600|FBgn0261554|CG42672…	1.0000	FBpp0291841 type=protein; loc=2R:join(21303909..21304019,21304079..21304276,21304335..21307099,21307168..21307346,21307404..21307639,21307705..21307875,21307934..21308158,21308452..21308548,21309629..21309895,21309956..21310143); ID=FBpp0291841; name=CG42672-PD; parent=FBgn0261554,FBtr0302701; dbxref=FlyBase_Annotation_IDs:CG42672-PD,FlyBase_Annotation_IDs:CG30387-PI,FlyBase:FBpp0290530,FlyBase:F…	0	4	0.04	KTAIYTAVEK+LGQNPQTVLDLSR+TILGQVFGAR
415	FBpp0289511|FBgn0034432|CG7461-PB|CG7461-PB FBpp0311550|FBgn0034432|CG7461-PC|CG7461-PC	1.0000	FBpp0289511 type=protein; loc=2R:19305224..19307107; ID=FBpp0289511; name=CG7461-PB; parent=FBgn0034432,FBtr0300283; dbxref=REFSEQ:NP_611409,GB_protein:AAF57579,FlyBase:FBpp0289511,FlyBase_Annotation_IDs:CG7461-PB,FlyMine:FBpp0289511,modMine:FBpp0289511; MD5=20ccadaf1d700f223568deb25fdd0507; length=627; release=r6.09; species=Dmel;;FBpp0311550 type=protein; loc=2R:19305224..19307107; ID=FBpp03115…	6.9	4	0.06	ELTNSLIDPFER+FFSDVNDAAR+IFEGTNDILR+NIVNEQILLTR
413	FBpp0112484|FBgn0039993|CG17691-PC|CG17691-PC FBpp0291601|FBgn0039993|CG17691-PE|CG17691-PE	1.0000	FBpp0112484 type=protein; loc=2R:join(1590654..1590883,1590940..1591017,1594946..1595192,1595766..1595984,1596036..1596128,1596188..1596415); ID=FBpp0112484; name=CG17691-PC; parent=FBgn0039993,FBtr0113761; dbxref=FlyBase_Annotation_IDs:CG17691-PC,FlyBase:FBpp0112484,REFSEQ:NP_001104018,GB_protein:EDP27997; MD5=bc4fd18cfadbc5513188580303dbd723; length=364; release=r6.09; species=Dmel;;FBpp0291601…	4.7	4	0.06	AAVEEVPAEYYTSQLGK
412	FBpp0112465|FBgn0028697|CG17420-PA|RpL15-PA FBpp0112466|FBgn0028697|CG17420-PB|RpL15-PB FBpp0112467|FBgn0028697|CG17420-PC|RpL15-PC FBpp0291015|FBgn0028697|CG17420-PE|RpL15-PE FBpp0300652|FBgn0028697|CG17420-PF|RpL15-PF FBpp0300653|FBgn0028697|CG17420-PG|RpL15-PG FBpp0300654|FBgn0028697|CG17420-PH|RpL15-PH FBpp0300655|FBgn0028697|CG17420-PI|RpL15-PI	1.0000	FBpp0112465 type=protein; loc=3L:join(27267610..27267918,27268092..27268397); ID=FBpp0112465; name=RpL15-PA; parent=FBgn0028697,FBtr0113742; dbxref=FlyBase_Annotation_IDs:CG17420-PA,FlyBase:FBpp0112465,REFSEQ:NP_001015155,GB_protein:EAA46271; MD5=ff83a759b3ab0bffaeb156332c51dd43; length=204; release=r6.09; species=Dmel;;FBpp0112466 type=protein; loc=3L:join(27267610..27267918,27268092..27268397);…	0	4	0.05	GLQSIAEER+QGFVIYR+VLNSYWIAQDASYK+YMQELYR
409	FBpp0099974|FBgn0260439|CG17291-PA|Pp2A-29B-PA FBpp0099975|FBgn0260439|CG17291-PB|Pp2A-29B-PB FBpp0293227|FBgn0260439|CG17291-PC|Pp2A-29B-PC FBpp0297239|FBgn0260439|CG17291-PD|Pp2A-29B-PD FBpp0308836|FBgn0260439|CG17291-PE|Pp2A-29B-PE	1.0000	FBpp0099974 type=protein; loc=2L:join(8366311..8366394,8367096..8367249,8367312..8367730,8367797..8367871,8367931..8368696,8368758..8369030,8369716..8369720); ID=FBpp0099974; name=Pp2A-29B-PA; parent=FBgn0260439,FBtr0005088; dbxref=FlyBase_Annotation_IDs:CG17291-PA,FlyBase:FBpp0099974,GB_protein:AAF52650.2,REFSEQ:NP_001027227,GB_protein:AAF52650,FlyMine:FBpp0099974,modMine:FBpp0099974; MD5=c07243…	0	4	0.05	DLVSDPNPHVK+LSTIALALGEER+LVSGDWFTSR+VVETEYLK
387	FBpp0087968|FBgn0050382|CG30382-PA|CG30382-PA FBpp0087969|FBgn0263121|CG18495-PB|Prosalpha1-PB FBpp0087970|FBgn0263121|CG18495-PA|Prosalpha1-PA FBpp0291433|FBgn0050382|CG30382-PB|CG30382-PB	1.0000	FBpp0087968 type=protein; loc=2R:complement(join(7831520..7831595,7831281..7831457,7830511..7830992)); ID=FBpp0087968; name=CG30382-PA; parent=FBgn0050382,FBtr0088894; dbxref=FlyBase:FBpp0087968,FlyBase_Annotation_IDs:CG30382-PA,GB_protein:AAM68869.1,REFSEQ:NP_724616,GB_protein:AAM68869,FlyMine:FBpp0087968,modMine:FBpp0087968; MD5=4137b83427de6b647901cbacf8b3a673; length=244; release=r6.09; speci…	17.2	4	0.05	LYQVEYAFK+NIVPETVTHLFR+TDPAGYFSGFK+TLEANSYLEK
376	FBpp0087186|FBgn0010516|CG8996-PA|wal-PA FBpp0087187|FBgn0010516|CG8996-PB|wal-PB	1.0000	FBpp0087186 type=protein; loc=2R:complement(join(11690678..11690719,11690446..11690586,11689079..11689888)); ID=FBpp0087186; name=wal-PA; parent=FBgn0010516,FBtr0088082; dbxref=FlyBase:FBpp0087186,FlyBase_Annotation_IDs:CG8996-PA,GB_protein:AAF58627.1,REFSEQ:NP_725073,GB_protein:AAF58627,FlyMine:FBpp0087186,modMine:FBpp0087186; MD5=28de8d5cb126e2c2d9cc5eb3d1d414a6; length=330; release=r6.09; spec…	0	4	0.06	IGGDVTVLVAGTK+LDVSPISEIIDVK+TIYAGNAILTLK
371	FBpp0087095|FBgn0010621|CG8439-PA|Cct5-PA FBpp0087096|FBgn0010621|CG8439-PB|Cct5-PB	1.0000	FBpp0087095 type=protein; loc=2R:join(12174921..12175028,12175737..12176718,12176778..12177316); ID=FBpp0087095; name=Cct5-PA; parent=FBgn0010621,FBtr0087987; dbxref=FlyBase:FBpp0087095,FlyBase_Annotation_IDs:CG8439-PA,GB_protein:AAF58565.1,REFSEQ:NP_523707,GB_protein:AAF58565,FlyMine:FBpp0087095,modMine:FBpp0087095; MD5=6e68c870a421bfeb8e938b9a0fd0f9f0; length=542; release=r6.09; species=Dmel;;F…	0	4	0.05	AVTIFLR+DVNFELIK+FEELTPEK
368	FBpp0086897|FBgn0002069|CG3821-PA|Aats-asp-PA FBpp0305104|FBgn0002069|CG3821-PB|Aats-asp-PB FBpp0308483|FBgn0002069|CG3821-PC|Aats-asp-PC	1.0000	FBpp0086897 type=protein; loc=2R:join(12880790..12880870,12880950..12881275,12881508..12882532,12882742..12882905); ID=FBpp0086897; name=Aats-asp-PA; parent=FBgn0002069,FBtr0087784; dbxref=FlyBase:FBpp0086897,FlyBase_Annotation_IDs:CG3821-PA,GB_protein:AAF58445.1,REFSEQ:NP_476609,GB_protein:AAF58445,FlyMine:FBpp0086897,modMine:FBpp0086897; MD5=d591e774a6a00e15b123c851058b06b9; length=531; release…	13.7	4	0.05	AQLPLQIEDASRPENADDAEGLNIR+EAGVETGDEEDLSTPNEK+ESIIDIQAKPVAVSSK+NFVPVSELSGQVGK
353	FBpp0086068|FBgn0022029|CG4798-PA|l(2)k01209-PA FBpp0086069|FBgn0022029|CG4798-PB|l(2)k01209-PB FBpp0086070|FBgn0022029|CG4798-PC|l(2)k01209-PC FBpp0086071|FBgn0022029|CG4798-PD|l(2)k01209-PD	1.0000	FBpp0086068 type=protein; loc=2R:join(17420509..17420573,17423656..17423963,17424028..17424134,17424198..17424505,17424573..17424759,17424819..17425412,17425470..17425586); ID=FBpp0086068; name=l(2)k01209-PA; parent=FBgn0022029,FBtr0086912; dbxref=GB_protein:AAF57873.1,FlyBase:FBpp0086068,FlyBase_Annotation_IDs:CG4798-PA,GB_protein:AAF57873.2,REFSEQ:NP_611206,GB_protein:AAF57873,FlyMine:FBpp00860…	0	4	0.05	IFVDTDPDIR+ILIQTNLK+IVTSALDPEINSK
352	FBpp0086013|FBgn0034258|CG4954-PA|eIF3-S8-PA FBpp0309235|FBgn0034258|CG4954-PB|eIF3-S8-PB	1.0000	FBpp0086013 type=protein; loc=2R:join(17666067..17666159,17666222..17668861); ID=FBpp0086013; name=eIF3-S8-PA; parent=FBgn0034258,FBtr0086836; dbxref=FlyBase:FBpp0086013,FlyBase_Annotation_IDs:CG4954-PA,GB_protein:AAF57818.1,REFSEQ:NP_611242,GB_protein:AAF57818,FlyMine:FBpp0086013,modMine:FBpp0086013; MD5=d2c71da1cca2c3e0984f6a9688d8d595; length=910; release=r6.09; species=Dmel;;FBpp0309235 type=…	4.6	4	0.05	ALPVISKEENGITPR+ELLAQGLLPQR+TFYQQLR+YENLTSIIK
344	FBpp0085736|FBgn0261439|CG17246-PB|SdhA-PB FBpp0085737|FBgn0261439|CG17246-PA|SdhA-PA FBpp0085738|FBgn0261439|CG17246-PC|SdhA-PC	1.0000	FBpp0085736 type=protein; loc=2R:complement(join(19395687..19395743,19392846..19394443,19392639..19392789,19392399..19392578)); ID=FBpp0085736; name=SdhA-PB; parent=FBgn0261439,FBtr0086552; dbxref=FlyBase:FBpp0085736,FlyBase_Annotation_IDs:CG17246-PB,GB_protein:AAM70849.1,REFSEQ:NP_725881,GB_protein:AAM70849; MD5=b44908b45d9ed755369d3069e3c751b9; length=661; release=r6.09; species=Dmel;;FBpp00857…	0	4	0.05	AAFGLVAEGFR+AVIELENYGMPFSR+ENAGEASVANLDK+TIAELNKPGAPAPTLK
329	FBpp0085198|FBgn0022349|CG1910-PA|CG1910-PA FBpp0085199|FBgn0022349|CG1910-PD|CG1910-PD FBpp0085200|FBgn0022349|CG1910-PC|CG1910-PC	1.0000	FBpp0085198 type=protein; loc=3R:join(31748006..31748086,31749207..31749521,31749581..31750586,31750645..31750712); ID=FBpp0085198; name=CG1910-PA; parent=FBgn0022349,FBtr0085839; dbxref=FlyBase:FBpp0085198,FlyBase_Annotation_IDs:CG1910-PA,GB_protein:AAF57190.1,REFSEQ:NP_651888,GB_protein:AAF57190,FlyMine:FBpp0085198,modMine:FBpp0085198; MD5=087fbc23441edda3aae7601e8e4bd3bc; length=489; release=r…	0	4	0.05	EAASSEEEPSKVVDSAEPK+ETVLEVPAAEPK+GSSDTAQVDTPAIENVSAAPETEAAAK+IVNSSAEVGENAAPK
328	FBpp0085165|FBgn0039857|CG11522-PA|RpL6-PA FBpp0085166|FBgn0039857|CG11522-PB|RpL6-PB	1.0000	FBpp0085165 type=protein; loc=3R:complement(join(31596048..31596158,31595521..31595601,31594924..31595463)); ID=FBpp0085165; name=RpL6-PA; parent=FBgn0039857,FBtr0085804; dbxref=FlyBase:FBpp0085165,FlyBase_Annotation_IDs:CG11522-PA,GB_protein:AAF57166.1,REFSEQ:NP_733433,GB_protein:AAF57166,FlyMine:FBpp0085165,modMine:FBpp0085165; MD5=4f5c0a2419b0ee142378cf1ed6da540b; length=243; release=r6.09; sp…	17.3	4	0.05	NLTPGTVLILLAGR+TGEADIFAAK+VDLGAFKVPEHLNDAYFR+VPEHLNDAYFR
290	FBpp0083395|FBgn0027493|CG17273-PA|AdSS-PA	1.0000	FBpp0083395 type=protein; loc=3R:complement(join(20830276..20830446,20827980..20828082,20826064..20826343,20825633..20825993,20825140..20825568)); ID=FBpp0083395; name=AdSS-PA; parent=FBgn0027493,FBtr0083991; dbxref=FlyBase:FBpp0083395,FlyBase_Annotation_IDs:CG17273-PA,GB_protein:AAF55811.1,REFSEQ:NP_650918,GB_protein:AAF55811,FlyMine:FBpp0083395,modMine:FBpp0083395; MD5=7655672910cea6601af74583a…	0	4	0.05	FLESELSVPVR+GFEVGVTTK+VGELLGDFNLFSEK
286	FBpp0082985|FBgn0262559|CG7998-PA|Mdh2-PA	1.0000	FBpp0082985 type=protein; loc=3R:join(18226501..18226566,18226730..18226937,18227705..18227901,18227960..18228499); ID=FBpp0082985; name=Mdh2-PA; parent=FBgn0262559,FBtr0083563; dbxref=FlyBase:FBpp0082985,FlyBase_Annotation_IDs:CG7998-PA,GB_protein:AAF55516.1,REFSEQ:NP_650696,GB_protein:AAF55516,FlyMine:FBpp0082985,modMine:FBpp0082985; MD5=2398d433054476450d18d6f15a6f0f6e; length=336; release=r6.…	0	4	0.05	AGAGSATLSMAYAGAR+DDLFNVNAGIIK+GSDVVVIPAGVPR+LFGVSTLDVVR
280	FBpp0082580|FBgn0000283|CG6384-PA|Cp190-PA FBpp0082581|FBgn0000283|CG6384-PB|Cp190-PB	1.0000	FBpp0082580 type=protein; loc=3R:complement(join(15274115..15274516,15273057..15274056,15272051..15272991,15271043..15271990)); ID=FBpp0082580; name=Cp190-PA; parent=FBgn0000283,FBtr0083126; dbxref=FlyBase:FBpp0082580,FlyBase_Annotation_IDs:CG6384-PA,GB_protein:AAF55159.1,REFSEQ:NP_524359,GB_protein:AAF55159,FlyMine:FBpp0082580,modMine:FBpp0082580; MD5=ed0b2c9e17e1183d7d7b49af1fbcb177; length=109…	4.2	4	0.06	IMPNTPAAPTEK+QQSPQGTQTQLEHGSTTIILK+TVGQPSSGLPQQR
274	FBpp0082177|FBgn0260962|CG7769-PA|pic-PA	1.0000	FBpp0082177 type=protein; loc=3R:join(13052409..13052469,13052623..13053034,13053237..13054161,13054226..13054577,13054641..13055835,13055892..13056288,13056351..13056431); ID=FBpp0082177; name=pic-PA; parent=FBgn0260962,FBtr0082709; dbxref=FlyBase:FBpp0082177,FlyBase_Annotation_IDs:CG7769-PA,GB_protein:AAF54901.1,REFSEQ:NP_650257,GB_protein:AAF54901,FlyMine:FBpp0082177,modMine:FBpp0082177; MD5=2…	0	4	0.04	ANGNVSDSVGIPSEGGVIAAIDPK+DAVQGLELTLNGER+EFMKIAWK+VTLGTQPTTLR
28	FBpp0071226|FBgn0030086|CG7033-PA|CG7033-PA	1.0000	FBpp0071226 type=protein; loc=X:join(9089596..9089598,9090488..9091177,9091410..9092037,9092110..9092396); ID=FBpp0071226; name=CG7033-PA; parent=FBgn0030086,FBtr0071289; dbxref=FlyBase:FBpp0071226,FlyBase_Annotation_IDs:CG7033-PA,GB_protein:AAF46442.2,REFSEQ:NP_572524,GB_protein:AAF46442,FlyMine:FBpp0071226,modMine:FBpp0071226; MD5=5cd8081ca04f749c775babd3a6f1efb7; length=535; release=r6.09; spe…	0	4	0.05	GATQQILDEADR+ILIANTPMDTDKIK+NDLLNIAR
242	FBpp0080890|FBgn0032859|CG10954-PA|Arpc2-PA FBpp0312086|FBgn0032859|CG10954-PB|Arpc2-PB	1.0000	FBpp0080890 type=protein; loc=2L:join(20417594..20417667,20420319..20420412,20420490..20420589,20420648..20420834,20420897..20421117,20422145..20422236,20422302..20422411,20422469..20422496); ID=FBpp0080890; name=Arpc2-PA; parent=FBgn0032859,FBtr0081358; dbxref=FlyBase:FBpp0080890,FlyBase_Annotation_IDs:CG10954-PA,GB_protein:AAF53892.2,REFSEQ:NP_610033,GB_protein:AAF53892,FlyMine:FBpp0080890,modM…	17.3	4	0.06	EPPLELANTDAR+IADFDGVLYHISNVNGDK+IIEETLLVK+NDETLYVEAKPDR
233	FBpp0080637|FBgn0032679|CG10302-PA|bsf-PA	1.0000	FBpp0080637 type=protein; loc=2L:complement(join(18454347..18454486,18453392..18453917,18452017..18453325,18450239..18451960,18449634..18450175)); ID=FBpp0080637; name=bsf-PA; parent=FBgn0032679,FBtr0081087; dbxref=FlyBase:FBpp0080637,FlyBase_Annotation_IDs:CG10302-PA,GB_protein:AAF53668.2,REFSEQ:NP_523596,GB_protein:AAF53668,FlyMine:FBpp0080637,modMine:FBpp0080637; MD5=6c47153da07156e39e45dccb6b…	4.3	4	0.06	DYVIPNLK+GNSDKAMVVLANAIK+ILNSLAEAGQPER+LASTVISQLK+MQEENVTPNDAFLLK
230	FBpp0080395|FBgn0025678|CG5809-PA|CaBP1-PA FBpp0311643|FBgn0025678|CG5809-PB|CaBP1-PB	1.0000	FBpp0080395 type=protein; loc=2L:complement(join(16356540..16356552,16355182..16356470)); ID=FBpp0080395; name=CaBP1-PA; parent=FBgn0025678,FBtr0080837; dbxref=FlyBase:FBpp0080395,FlyBase_Annotation_IDs:CG5809-PA,GB_protein:AAF53532.1,REFSEQ:NP_609792,GB_protein:AAF53532,FlyMine:FBpp0080395,modMine:FBpp0080395; MD5=86f6915d3daac55c1b6d8efecf10cba8; length=433; release=r6.09; species=Dmel;;FBpp031…	0	4	0.06	AIAEAALAEVK+AIAEAALAEVKK+DGINEFLR+TASDIVSWASDK
229	FBpp0080213|FBgn0028530|CG18124-PA|mTTF-PA	1.0000	FBpp0080213 type=protein; loc=2L:complement(join(14348298..14348706,14347653..14348233,14347355..14347597)); ID=FBpp0080213; name=mTTF-PA; parent=FBgn0028530,FBtr0080641; dbxref=FlyBase:FBpp0080213,FlyBase_Annotation_IDs:CG18124-PA,GB_protein:AAF53386.1,REFSEQ:NP_609709,GB_protein:AAF53386,FlyMine:FBpp0080213,modMine:FBpp0080213; MD5=5fd6f215ecd5cdef858682a3226e130a; length=410; release=r6.09; sp…	0	4	0.05	LDVSPDIVSK+LGFSTSEAK+LTSSGTLGSNEAENDYVPYR+LVGALNSER
225	FBpp0080045|FBgn0051852|CG31852-PA|Tap42-PA	1.0000	FBpp0080045 type=protein; loc=2L:join(13367724..13367846,13367917..13368936); ID=FBpp0080045; name=Tap42-PA; parent=FBgn0051852,FBtr0080466; dbxref=FlyBase:FBpp0080045,FlyBase_Annotation_IDs:CG31852-PA,GB_protein:AAF53289.2,REFSEQ:NP_723811,GB_protein:AAF53289,FlyMine:FBpp0080045,modMine:FBpp0080045; MD5=d4edbff4c65192589b063e1f96d4b531; length=380; release=r6.09; species=Dmel;	9.7	4	0.04	ELVEAAFNR+LAGGESDNEVDSFRPPNQNQSSASSTSR
207	FBpp0079548|FBgn0032193|CG5727-PA|CG5727-PA	1.0000	FBpp0079548 type=protein; loc=2L:complement(join(10210225..10210603,10209995..10210167)); ID=FBpp0079548; name=CG5727-PA; parent=FBgn0032193,FBtr0079958; dbxref=FlyBase:FBpp0079548,FlyBase_Annotation_IDs:CG5727-PA,GB_protein:AAF52872.1,REFSEQ:NP_609355,GB_protein:AAF52872,FlyMine:FBpp0079548,modMine:FBpp0079548; MD5=bbda08145e1c67c0d472b445fd0ee1ab; length=183; release=r6.09; species=Dmel;	16.9	4	0.06	MEESLQQFEQK+MINSEFFR+NAIAEFVESGEK
206	FBpp0079536|FBgn0005593|CG4897-PA|RpL7-PA FBpp0310250|FBgn0005593|CG4897-PB|RpL7-PB	1.0000	FBpp0079536 type=protein; loc=2L:join(10201230..10201528,10201599..10202058); ID=FBpp0079536; name=RpL7-PA; parent=FBgn0005593,FBtr0079946; dbxref=FlyBase:FBpp0079536,FlyBase_Annotation_IDs:CG4897-PA,GB_protein:AAF52868.1,REFSEQ:NP_523531,GB_protein:AAF52868,FlyMine:FBpp0079536,modMine:FBpp0079536; MD5=6c173242113a02c4d9003f2e5857d863; length=252; release=r6.09; species=Dmel;;FBpp0310250 type=pro…	14.7	4	0.06	IAEPYITWGYPNLK+QRVPITDNFVIER+VPITDNFVIER+YASNFLWPFK
202	FBpp0079458|FBgn0004868|CG4422-PA|Gdi-PA FBpp0297299|FBgn0004868|CG4422-PB|Gdi-PB FBpp0311558|FBgn0004868|CG4422-PC|Gdi-PC	1.0000	FBpp0079458 type=protein; loc=2L:complement(join(9494222..9494615,9492628..9493103,9492084..9492545)); ID=FBpp0079458; name=Gdi-PA; parent=FBgn0004868,FBtr0079862; dbxref=FlyBase:FBpp0079458,FlyBase_Annotation_IDs:CG4422-PA,GB_protein:AAF52777.1,REFSEQ:NP_523524,GB_protein:AAF52777,FlyMine:FBpp0079458,modMine:FBpp0079458; MD5=8e0b9fb864d2aefabb9ec29f7428c05d; length=443; release=r6.09; species=Dm…	8.6	4	0.05	FLMANGQLVK+GTGETFDFSK+SIEGSYVYK+YGLEPPGER
173	FBpp0078219|FBgn0044324|CG10712-PB|Chro-PB FBpp0078220|FBgn0044324|CG10712-PC|Chro-PC FBpp0078221|FBgn0044324|CG10712-PA|Chro-PA FBpp0304363|FBgn0044324|CG10712-PD|Chro-PD FBpp0311928|FBgn0044324|CG10712-PE|Chro-PE	1.0000	FBpp0078219 type=protein; loc=3L:complement(join(22877937..22877994,22877450..22877875,22876457..22877388,22875124..22876390,22874602..22874699)); ID=FBpp0078219; name=Chro-PB; parent=FBgn0044324,FBtr0078568; dbxref=GB_protein:AAF51877.2,GB_protein:AAF51877.1,FlyBase:FBpp0078219,FlyBase_Annotation_IDs:CG10712-PB,REFSEQ:NP_730762,GB_protein:AAF51877; MD5=826bf315c055b394b2a4b6285cbd83ed; length=92…	7.2	4	0.05	INGNSTVVSPLTEQK+SKPSTPTPSSVPSAGAVKPNNR+VENSEAPAPVSPAPVPQK+VIAAPPAAGIAK
172	FBpp0078212|FBgn0037207|CG11100-PB|Mes2-PB FBpp0078214|FBgn0037207|CG11100-PC|Mes2-PC	1.0000	FBpp0078212 type=protein; loc=3L:join(22945787..22945940,22946270..22946570,22950532..22951390); ID=FBpp0078212; name=Mes2-PB; parent=FBgn0037207,FBtr0078561; dbxref=FlyBase:FBpp0078212,FlyBase_Annotation_IDs:CG11100-PB,GB_protein:AAF51886.1,REFSEQ:NP_730768,GB_protein:AAF51886,FlyMine:FBpp0078212,modMine:FBpp0078212; MD5=941d626e276886aea6878cd83132c435; length=437; release=r6.09; species=Dmel;;…	13.2	4	0.04	GSPNVGVDDVVMSR+LSNSFNESASVLNLSK+QQQGVASGGLDLPPPQTVR
170	FBpp0078189|FBgn0037184|CG14450-PA|CG14450-PA	1.0000	FBpp0078189 type=protein; loc=3L:complement(join(22727532..22727716,22726544..22727477)); ID=FBpp0078189; name=CG14450-PA; parent=FBgn0037184,FBtr0078537; dbxref=FlyBase:FBpp0078189,FlyBase_Annotation_IDs:CG14450-PA,GB_protein:AAF51853.1,REFSEQ:NP_649411,GB_protein:AAF51853,FlyMine:FBpp0078189,modMine:FBpp0078189; MD5=df5af4754f8be53f8d38e6bd73cebce5; length=372; release=r6.09; species=Dmel;	16.1	4	0.05	IGVTSVSWAR+SLLAPPSSGSAQVGENRPK+TINESSMNQIANYDITK+VAPFITPAMDEGQR
163	FBpp0077714|FBgn0003278|CG4033-PA|RpI135-PA	1.0000	FBpp0077714 type=protein; loc=2L:join(404384..404473,404536..406035,406095..407894); ID=FBpp0077714; name=RpI135-PA; parent=FBgn0003278,FBtr0078054; dbxref=FlyBase:FBpp0077714,FlyBase_Annotation_IDs:CG4033-PA,GB_protein:AAF51503.1,REFSEQ:NP_476708,GB_protein:AAF51503,FlyMine:FBpp0077714,modMine:FBpp0077714; MD5=57a1bdc18c8d91ec8b997a7d3469778d; length=1129; release=r6.09; species=Dmel;	4.0	4	0.06	AIESFLATGNIASR+FSEENTAIDYFGK+LYVVFLDGK+VPQDVIDVR
14	FBpp0070589|FBgn0029687|CG5014-PB|Vap-33A-PB FBpp0089169|FBgn0029687|CG5014-PA|Vap-33A-PA FBpp0089170|FBgn0029687|CG5014-PC|Vap-33A-PC FBpp0309607|FBgn0029687|CG5014-PE|Vap-33A-PE	1.0000	FBpp0070589 type=protein; loc=X:join(3949650..3949713,3951415..3951567,3951636..3951745,3951829..3952041,3952108..3952221,3952767..3952922); ID=FBpp0070589; name=Vap-33A-PB; parent=FBgn0029687,FBtr0070616; dbxref=FlyBase:FBpp0070589,FlyBase_Annotation_IDs:CG5014-PB,GB_protein:AAF45909.1,REFSEQ:NP_570087,GB_protein:AAF45909; MD5=d7ab69e9fd084fa9c676527e13d4d5ee; length=269; release=r6.09; species=…	0	4	0.05	DLEPEQLMDAK+ENLHLKDQITR+NNSALPLVFK
13	FBpp0070572|FBgn0029676|CG2947-PB|HIP-R-PB FBpp0070573|FBgn0029676|CG2947-PA|HIP-R-PA FBpp0070575|FBgn0260484|CG32789-PA|HIP-PA FBpp0305905|FBgn0029676|CG2947-PD|HIP-R-PD	1.0000	FBpp0070572 type=protein; loc=X:join(3790164..3790336,3790417..3790538,3790756..3791402,3791477..3791668); ID=FBpp0070572; name=HIP-R-PB; parent=FBgn0029676,FBtr0070597; dbxref=FlyBase_Annotation_IDs:CG2947-PB,FlyBase:FBpp0070572,GB_protein:AAF45894.2,REFSEQ:NP_726886,GB_protein:AAF45894; MD5=55907034631abaa1c5c104f3be0633d2; length=377; release=r6.09; species=Dmel;;FBpp0070573 type=protein; loc=…	0	4	0.05	ATEEEVEQASELR+FDEAIALYTK+IVPGGDVGAAFGQAGEK
114	FBpp0075088|FBgn0036666|CG9712-PA|TSG101-PA	1.0000	FBpp0075088 type=protein; loc=3L:join(16842632..16842676,16842792..16842876,16842967..16843032,16843103..16843378,16843510..16843730,16843792..16844138,16844207..16844393); ID=FBpp0075088; name=TSG101-PA; parent=FBgn0036666,FBtr0075329; dbxref=GB_protein:AAF49406.2,FlyBase:FBpp0075088,FlyBase_Annotation_IDs:CG9712-PA,REFSEQ:NP_524120,GB_protein:AAF49406,FlyMine:FBpp0075088,modMine:FBpp0075088; MD…	11.8	4	0.05	ALEDLESAEAINPDEAVTTTAPLYR+DVVDVVTSFR+VNQYQAEIETLNR
112	FBpp0075023|FBgn0010352|CG11661-PC|Nc73EF-PC FBpp0075024|FBgn0010352|CG11661-PB|Nc73EF-PB FBpp0075026|FBgn0010352|CG11661-PA|Nc73EF-PA FBpp0075027|FBgn0010352|CG11661-PF|Nc73EF-PF FBpp0075028|FBgn0010352|CG11661-PG|Nc73EF-PG FBpp0075029|FBgn0010352|CG11661-PH|Nc73EF-PH FBpp0111773|FBgn0010352|CG11661-PI|Nc73EF-PI FBpp0305416|FBgn0010352|CG11661-PJ|Nc73EF-PJ	1.0000	FBpp0075023 type=protein; loc=3L:join(16959121..16959216,16959285..16959422,16959705..16959884,16961500..16961602,16962335..16962413,16962476..16962887,16962943..16963811,16963870..16964764,16964824..16964978,16967382..16967481); ID=FBpp0075023; name=Nc73EF-PC; parent=FBgn0010352,FBtr0075263; dbxref=FlyBase:FBpp0075023,FlyBase_Annotation_IDs:CG11661-PC,GB_protein:AAF49389.2,REFSEQ:NP_730225,GB_pr…	0	4	0.05	ATGFEAFLAK+LAVVANPSHLEAVDPVVQGK+QIALPFR+SPFSEMSEGSEFQR
603a	FBpp0087613|FBgn0010342|CG1825-PA|Map60-PA	0.9999	FBpp0087613 type=protein; loc=2R:join(9591029..9591300,9591365..9592415); ID=FBpp0087613; name=Map60-PA; parent=FBgn0010342,FBtr0088530; dbxref=FlyBase:FBpp0087613,FlyBase_Annotation_IDs:CG1825-PA,GB_protein:AAF58917.1,REFSEQ:NP_476952,GB_protein:AAF58917,FlyMine:FBpp0087613,modMine:FBpp0087613; MD5=1d7c96b18a50e0348d2738210dbf945b; length=440; release=r6.09; species=Dmel;	0	4	0.03	KLLNTLANNTPR+LELSILR+SIFIVLQK+TTIQLPDSLKR
490b	FBpp0086252|FBgn0003274|CG4918-PA|RpLP2-PA	0.9997	FBpp0086252 type=protein; loc=2R:16586223..16586564; ID=FBpp0086252; name=RpLP2-PA; parent=FBgn0003274,FBtr0087105; dbxref=FlyBase:FBpp0086252,FlyBase_Annotation_IDs:CG4918-PA,GB_protein:AAF57979.1,REFSEQ:NP_523764,GB_protein:AAF57979,FlyMine:FBpp0086252,modMine:FBpp0086252; MD5=b28d6b4fec46edabc2fa2ec06e21105f; length=113; release=r6.09; species=Dmel;	17.7	4	0.03	ILSSVGVEVDAER+SIDDLIK
573b	FBpp0311338|FBgn0266696|CG45186-PAF|CG45186-PAF FBpp0311339|FBgn0266696|CG45186-PAG|CG45186-PAG FBpp0311340|FBgn0266696|CG45186-PAH|CG45186-PAH	0.9996	FBpp0311338 type=protein; loc=3L:join(2388767..2388781,2402555..2408341); ID=FBpp0311338; name=CG45186-PAF; parent=FBgn0266696,FBtr0345113; dbxref=FlyBase:FBpp0311338,FlyBase_Annotation_IDs:CG45186-PAF,GB_protein:AAF47642,REFSEQ:NP_647719; MD5=0cc5b5dd079251aaf772f4f1a8f74477; length=1933; release=r6.09; species=Dmel;;FBpp0311339 type=protein; loc=3L:2402723..2408341; ID=FBpp0311339; name=CG45186…	0	4	0.03	MDNTGVPASSGILR+SGLPTPSPAPQQPLAKPR+TQSANIYNLIQR+TVAPQAAAAEAAAAVGGATR
829	FBpp0089046|FBgn0001991|CG4894-PD|Ca-alpha1D-PD FBpp0089047|FBgn0001991|CG4894-PC|Ca-alpha1D-PC FBpp0089048|FBgn0001991|CG4894-PB|Ca-alpha1D-PB FBpp0089049|FBgn0001991|CG4894-PA|Ca-alpha1D-PA FBpp0304336|FBgn0001991|CG4894-PE|Ca-alpha1D-PE FBpp0304337|FBgn0001991|CG4894-PF|Ca-alpha1D-PF FBpp0304338|FBgn0001991|CG4894-PG|Ca-alpha1D-PG FBpp0304339|FBgn0001991|CG4894-PH|Ca-alpha1D-PH FBpp0304340|FBg…	0.9710	FBpp0089046 type=protein; loc=2L:join(16170708..16171048,16171972..16173248,16173319..16173544,16173718..16173823,16174057..16174196,16174416..16174522,16174855..16175007,16175435..16175616,16175717..16176236,16176300..16176525,16176592..16176802,16176865..16177074,16177133..16177251,16177336..16177394,16178375..16178492,16178907..16179036,16179201..16179367,16179459..16179546,16180139..16180246,…	0.5	4	0.02	ILRVLRVLRPLR
473d	FBpp0076649|FBgn0035720|CG10077-PA|CG10077-PA FBpp0305296|FBgn0035720|CG10077-PD|CG10077-PD	0.9303	FBpp0076649 type=protein; loc=3L:complement(join(6955381..6955388,6953773..6955169,6951267..6951445,6950330..6951202)); ID=FBpp0076649; name=CG10077-PA; parent=FBgn0035720,FBtr0076940; dbxref=FlyBase:FBpp0076649,FlyBase_Annotation_IDs:CG10077-PA,GB_protein:AAF50635.2,REFSEQ:NP_648062,GB_protein:AAF50635,FlyMine:FBpp0076649,modMine:FBpp0076649; MD5=5a48c8d279608a224e3fdc0d5e1e699d; length=818; rel…	5.1	4	0.02	GDGPIALVLAPTR+MLDMGFEPQIR+SNNTGTAYTLFTHSNANK
575c	sp|KRHB4_HUMAN|	0.9173	sp KRHB4_HUMAN	0	4	0.02	FASFIDK+FASFIDKVR+FLEQQNK
99	FBpp0074558|FBgn0010380|CG12532-PA|AP-1-2beta-PA	1.0000	FBpp0074558 type=protein; loc=X:join(19731400..19732824,19732890..19734230); ID=FBpp0074558; name=AP-1-2beta-PA; parent=FBgn0010380,FBtr0074789; dbxref=FlyBase:FBpp0074558,FlyBase_Annotation_IDs:CG12532-PA,GB_protein:AAF49013.1,REFSEQ:NP_523415,GB_protein:AAF49013,FlyMine:FBpp0074558,modMine:FBpp0074558; MD5=f91b02d83e21a4e920fa5518111a0a8e; length=921; release=r6.09; species=Dmel;	0	3	0.04	LQPGNPEATLSLK+MTTNNIFTIAK+NVEGQDMLYQSLK
91	FBpp0074215|FBgn0024238|CG8649-PA|Fim-PA FBpp0074216|FBgn0024238|CG8649-PC|Fim-PC FBpp0074217|FBgn0024238|CG8649-PD|Fim-PD	1.0000	FBpp0074215 type=protein; loc=X:complement(join(17301360..17301434,17287927..17289037,17287256..17287534,17286937..17287190,17286673..17286876)); ID=FBpp0074215; name=Fim-PA; parent=FBgn0024238,FBtr0074441; dbxref=FlyBase:FBpp0074215,FlyBase_Annotation_IDs:CG8649-PA,GB_protein:AAF48722.1,REFSEQ:NP_523385,GB_protein:AAF48722,FlyMine:FBpp0074215,modMine:FBpp0074215; MD5=198e21e4dbed9eee868a50063764…	0	3	0.04	IVIDLIDAIK+QIAGNDADVNLDALR+VYALPEDITEVKPK
87	FBpp0074052|FBgn0026575|CG32575-PA|hang-PA FBpp0288508|FBgn0026575|CG32575-PC|hang-PC FBpp0310171|FBgn0026575|CG32575-PD|hang-PD	1.0000	FBpp0074052 type=protein; loc=X:join(16423280..16423627,16429060..16429407,16430621..16430764,16430926..16432699,16433165..16434138,16434261..16434872,16435145..16436504,16436588..16436733); ID=FBpp0074052; name=hang-PA; parent=FBgn0026575,FBtr0074276; dbxref=FlyBase_Annotation_IDs:CG32575-PA,FlyBase:FBpp0074052,GB_protein:AAF48611.2,GB_protein:AAF48611.3,REFSEQ:NP_727980,GB_protein:AAF48611,FlyM…	0	3	0.03	LAGGNQVGGGGSTSASAAAAAQSSANR+SLLGALGVGSSAEESR+SSSAAPPLTSTPK
66	FBpp0073010|FBgn0004888|CG1065-PA|Scsalpha-PA FBpp0292215|FBgn0004888|CG1065-PB|Scsalpha-PB	1.0000	FBpp0073010 type=protein; loc=3L:join(3814319..3814355,3816632..3817080,3817437..3817721,3817784..3817999); ID=FBpp0073010; name=Scsalpha-PA; parent=FBgn0004888,FBtr0073151; dbxref=FlyBase:FBpp0073010,FlyBase_Annotation_IDs:CG1065-PA,GB_protein:AAF47796.2,REFSEQ:NP_523905,GB_protein:AAF47796,FlyMine:FBpp0073010,modMine:FBpp0073010; MD5=770d68231aafea52ee150be7f7454d1f; length=328; release=r6.09; …	9.8	3	0.04	AKPVVSFIAGVSAPPGR+GIILIGEIGGVAEEK
63	FBpp0072909|FBgn0035424|CG11505-PA|CG11505-PA FBpp0072910|FBgn0035424|CG11505-PB|CG11505-PB FBpp0300406|FBgn0035424|CG11505-PD|CG11505-PD	1.0000	FBpp0072909 type=protein; loc=3L:join(3226891..3227705,3227775..3228024,3228092..3228466,3228622..3229192,3229253..3229779,3229912..3231796,3231909..3232051); ID=FBpp0072909; name=CG11505-PA; parent=FBgn0035424,FBtr0073045; dbxref=FlyBase:FBpp0072909,FlyBase_Annotation_IDs:CG11505-PA,GB_protein:AAF47745.1,REFSEQ:NP_728843,GB_protein:AAF47745,FlyMine:FBpp0072909,modMine:FBpp0072909; MD5=b6e0c36af6…	4.1	3	0.03	KLTNDINLITEVLR+LTSPPTANVFDPAGAGGATVSYAAAQQPR+SVATSTSTENLSAAATASK
61	FBpp0072886|FBgn0035371|CG9977-PA|CG9977-PA	1.0000	FBpp0072886 type=protein; loc=3L:complement(join(2771268..2771789,2770042..2770491,2769384..2769977)); ID=FBpp0072886; name=CG9977-PA; parent=FBgn0035371,FBtr0073016; dbxref=FlyBase:FBpp0072886,FlyBase_Annotation_IDs:CG9977-PA,GB_protein:AAF47685.1,REFSEQ:NP_647746,GB_protein:AAF47685,FlyMine:FBpp0072886,modMine:FBpp0072886; MD5=b0533d71972739649fb6a6b257cd2a69; length=521; release=r6.09; species…	6.5	3	0.04	LTVPAMNVNDSVTK+NVDIVVTATGNK+TPDLTWEK
571a	FBpp0307254|FBgn0264959|CG44128-PA|Src42A-PA FBpp0307255|FBgn0264959|CG44128-PB|Src42A-PB	1.0000	FBpp0307254 type=protein; loc=2R:join(5982418..5982708,5986572..5986666,6009063..6009184,6009271..6009355,6009423..6009501,6010379..6010547,6010610..6010768,6010932..6011109,6011171..6011337,6011403..6011611); ID=FBpp0307254; name=Src42A-PA; parent=FBgn0264959,FBtr0335275; dbxref=REFSEQ:NP_476849,GB_protein:AAF57295,FlyBase:FBpp0307254,FlyBase_Annotation_IDs:CG44128-PA; MD5=6cfa0637cc3e1488eaabe3…	0	3	0.03	IADFGLAR+KLLLPENEHGAFLIR+NVLVGDGNIVK
566a	FBpp0297366|FBgn0038108|CG7518-PF|CG7518-PF FBpp0306577|FBgn0038108|CG7518-PH|CG7518-PH	1.0000	FBpp0297366 type=protein; loc=3R:join(12998585..12999100,12999441..12999524,12999595..12999773,12999852..13000013,13000071..13000216,13000391..13000973,13001079..13001879,13001949..13001975,13002629..13002709,13002771..13002907,13002970..13005396,13005468..13006274,13006346..13007214,13007525..13007714,13007782..13008155); ID=FBpp0297366; name=CG7518-PF; parent=FBgn0038108,FBtr0306256; dbxref=REF…	1.8	3	0.04	AASVASDLNEFLR+LPAAPAPKPVAPSVVTK+QATVPAPAPSVPEK
59	FBpp0072756|FBgn0015359|CG2034-PA|CG2034-PA FBpp0304910|FBgn0015359|CG2034-PB|CG2034-PB	1.0000	FBpp0072756 type=protein; loc=3L:join(2257754..2257802,2257872..2258517,2258580..2258673); ID=FBpp0072756; name=CG2034-PA; parent=FBgn0015359,FBtr0072877; dbxref=GB_protein:AAF47624.1,FlyBase:FBpp0072756,FlyBase_Annotation_IDs:CG2034-PA,REFSEQ:NP_647704,GB_protein:AAF47624,FlyMine:FBpp0072756,modMine:FBpp0072756; MD5=87f2bff613276c6262870295ce97f7ee; length=262; release=r6.09; species=Dmel;;FBpp0…	0	3	0.04	NALTLPYER+VTPLDGGLPAGASPK+VVLVIDELNR
561a	FBpp0291870|FBgn0261562|CG13923-PB|CG42676-PD FBpp0311800|FBgn0261562|CG42676-PF|CG42676-PF	1.0000	FBpp0291870 type=protein; loc=3L:join(1803210..1803327,1803433..1803567,1805010..1805458,1805531..1805708,1806236..1806639); ID=FBpp0291870; name=CG42676-PD; parent=FBgn0261562,FBtr0302730; dbxref=FlyBase:FBpp0291870,FlyBase:FBpp0290899,FlyBase_Annotation_IDs:CG13923-PB,FlyBase_Annotation_IDs:CG42676-PD,REFSEQ:NP_995960,GB_protein:AAF47576,FlyMine:FBpp0291870,modMine:FBpp0291870; MD5=c0ba80a03e9c…	0	3	0.04	AAFGIYNFEFR+LANLLNAVPQGAVK+LLMIGVPQENR
546a	FBpp0088542|FBgn0037137|CG7421-PB|Nopp140-PB FBpp0305035|FBgn0037137|CG7421-PF|Nopp140-PF	1.0000	FBpp0088542 type=protein; loc=3L:join(21832879..21832977,21833180..21834829,21835071..21835229,21835983..21836135); ID=FBpp0088542; name=Nopp140-PB; parent=FBgn0037137,FBtr0089579; dbxref=FlyBase_Annotation_IDs:CG7421-PB,FlyBase:FBpp0088542,GB_protein:AAF51789.2,REFSEQ:NP_730693,GB_protein:AAF51789,FlyMine:FBpp0088542,modMine:FBpp0088542; MD5=26422b442d81871bcfe5726d80a4d007; length=686; release=…	5.5	3	0.04	GGQIDVGVNSIKFD+IADAIVLEYLQSK+LSEILQFYQTK
544a	FBpp0088408|FBgn0030151|CG1354-PA|CG1354-PA FBpp0088409|FBgn0030151|CG1354-PC|CG1354-PC FBpp0088410|FBgn0030151|CG1354-PD|CG1354-PD FBpp0307859|FBgn0030151|CG1354-PE|CG1354-PE	1.0000	FBpp0088408 type=protein; loc=X:join(9779062..9779242,9780241..9780301,9780511..9780892,9781159..9781728); ID=FBpp0088408; name=CG1354-PA; parent=FBgn0030151,FBtr0089383; dbxref=FlyBase:FBpp0088408,FlyBase_Annotation_IDs:CG1354-PA,GB_protein:AAF46520.2,REFSEQ:NP_572580,GB_protein:AAF46520,FlyMine:FBpp0088408,modMine:FBpp0088408; MD5=b65cbbe0d6ec670d28cba06a23a945cf; length=397; release=r6.09; spe…	0	3	0.03	IGIVGVPNVGK+KPLIGRIGTNLRIGIVGVPNVGK+NYTVEDGDIIFFK
57	FBpp0072691|FBgn0035251|CG7967-PA|CG7967-PA	1.0000	FBpp0072691 type=protein; loc=3L:complement(join(1652690..1652799,1652567..1652628,1652332..1652482,1651637..1652264)); ID=FBpp0072691; name=CG7967-PA; parent=FBgn0035251,FBtr0072809; dbxref=FlyBase:FBpp0072691,FlyBase_Annotation_IDs:CG7967-PA,GB_protein:AAF47540.1,REFSEQ:NP_647640,GB_protein:AAF47540,FlyMine:FBpp0072691,modMine:FBpp0072691; MD5=34b5ebddc04e4c0dc8a82df26e0a936a; length=316; relea…	9.2	3	0.04	LYALQVGLK+TAIENLQK+YAGSALNYDDVK
538a	FBpp0088013|FBgn0033212|CG1399-PB|LRR-PB FBpp0290003|FBgn0033212|CG1399-PC|LRR-PC FBpp0305131|FBgn0033212|CG1399-PF|LRR-PF FBpp0305132|FBgn0033212|CG1399-PG|LRR-PG	1.0000	FBpp0088013 type=protein; loc=2R:complement(join(7695089..7695194,7688196..7688293,7686904..7686954,7686708..7686836,7686544..7686627,7685363..7685589,7685133..7685294,7684974..7685071,7684113..7684300,7683968..7684045,7683573..7683906,7682526..7683513,7681308..7681470,7680925..7680999,7679342..7679930,7678868..7679272,7678693..7678806,7678570..7678626,7677992..7678404)); ID=FBpp0088013; name=LRR…	2.8	3	0.04	ATDEVLEALTR+VASELSYTIK+VGEIEQSLAAAISDR
533a	FBpp0087368|FBgn0263102|CG2368-PB|psq-PB FBpp0087369|FBgn0263102|CG2368-PA|psq-PA FBpp0089330|FBgn0263102|CG2368-PC|psq-PC FBpp0303457|FBgn0263102|CG2368-PM|psq-PM FBpp0312422|FBgn0263102|CG2368-PN|psq-PN	1.0000	FBpp0087368 type=protein; loc=2R:join(10561805..10561954,10562026..10562190,10610550..10611515,10611680..10611818,10611915..10612454,10612737..10613375,10613768..10613870,10613943..10614126,10614533..10614841); ID=FBpp0087368; name=psq-PB; parent=FBgn0263102,FBtr0088275; dbxref=FlyBase_Annotation_IDs:CG2368-PB,FlyBase:FBpp0087368,GB_protein:AAF58769.1,REFSEQ:NP_523686,GB_protein:AAF58769,FlyMine:…	0	3	0.04	ASAEFGIPTGTLYGR+TIIDFVYR
531a	FBpp0086822|FBgn0013765|CG4832-PA|cnn-PA FBpp0086823|FBgn0013765|CG4832-PB|cnn-PB FBpp0100116|FBgn0013765|CG4832-PD|cnn-PD FBpp0100117|FBgn0013765|CG4832-PE|cnn-PE FBpp0301623|FBgn0013765|CG4832-PJ|cnn-PJ FBpp0301625|FBgn0013765|CG4832-PL|cnn-PL FBpp0301626|FBgn0013765|CG4832-PM|cnn-PM FBpp0301627|FBgn0013765|CG4832-PN|cnn-PN	1.0000	FBpp0086822 type=protein; loc=2R:complement(join(13450174..13450358,13445547..13445590,13444765..13445138,13444428..13444694,13442934..13443128,13440392..13442516,13440072..13440328)); ID=FBpp0086822; name=cnn-PA; parent=FBgn0013765,FBtr0087703; dbxref=FlyBase_Annotation_IDs:CG4832-PA,FlyBase:FBpp0086822,GB_protein:AAF58375.1,REFSEQ:NP_477084,GB_protein:AAF58375,FlyMine:FBpp0086822,modMine:FBpp00…	0	3	0.04	IYFLEEGQPGAR+LADDQQNSAVIGQLR+TANLQNLVNK
519a	FBpp0085314|FBgn0032987|CG12775-PA|RpL21-PA FBpp0303728|FBgn0032987|CG12775-PB|RpL21-PB FBpp0311640|FBgn0032987|CG12775-PC|RpL21-PC	1.0000	FBpp0085314 type=protein; loc=2L:complement(22247226..22247705); ID=FBpp0085314; name=RpL21-PA; parent=FBgn0032987,FBtr0085961; dbxref=GB_protein:AAF57259.1,FlyBase:FBpp0085314,FlyBase_Annotation_IDs:CG12775-PA,REFSEQ:NP_610144,GB_protein:AAF57259,FlyMine:FBpp0085314,modMine:FBpp0085314; MD5=b2e4b76ae2c566ebe381be45fdd2f9a9; length=159; release=r6.09; species=Dmel;;FBpp0303728 type=protein; loc=2…	15.7	3	0.04	IGDIVDIK+KLEEPIALAPIPYEFIA
509a	FBpp0083860|FBgn0028691|CG10230-PB|Rpn9-PB FBpp0083861|FBgn0028691|CG10230-PA|Rpn9-PA	1.0000	FBpp0083860 type=protein; loc=3R:complement(join(23732796..23732905,23732627..23732740,23732043..23732573,23731588..23731981)); ID=FBpp0083860; name=Rpn9-PB; parent=FBgn0028691,FBtr0084469; dbxref=FlyBase:FBpp0083860,FlyBase_Annotation_IDs:CG10230-PB,GB_protein:AAF56174.1,REFSEQ:NP_732899,GB_protein:AAF56174; MD5=47306909763c56fdcfaec9640550ea03; length=382; release=r6.09; species=Dmel;;FBpp00838…	0	3	0.04	ALALDLVR+EAIEFLEK+IPDLAAQEVK
501a	FBpp0082669|FBgn0003507|CG3992-PA|srp-PA FBpp0082670|FBgn0003507|CG3992-PB|srp-PB	1.0000	FBpp0082669 type=protein; loc=3R:join(15994226..15995724,15999326..15999773,15999846..16000059,16001189..16001406,16001752..16001916,16002170..16002323,16002407..16003503); ID=FBpp0082669; name=srp-PA; parent=FBgn0003507,FBtr0083215; dbxref=FlyBase_Annotation_IDs:CG3992-PA,FlyBase:FBpp0082669,GB_protein:AAF55261.2,REFSEQ:NP_732100,GB_protein:AAF55261,FlyMine:FBpp0082669,modMine:FBpp0082669; MD5=c…	3.9	3	0.04	AAAGGAVIGSGSGLGSVTK+AISAANAAAAAAADGTTGR+IAYPNSGSVER
495a	FBpp0082269|FBgn0004587|CG10851-PA|B52-PA FBpp0082270|FBgn0004587|CG10851-PB|B52-PB FBpp0082274|FBgn0004587|CG10851-PC|B52-PC FBpp0300515|FBgn0004587|CG10851-PM|B52-PM FBpp0300516|FBgn0004587|CG10851-PN|B52-PN FBpp0300517|FBgn0004587|CG10851-PO|B52-PO	1.0000	FBpp0082269 type=protein; loc=3R:join(13661734..13661859,13662161..13662231,13662297..13662404,13662970..13663051,13665453..13665526,13665590..13665901,13666084..13666248,13666419..13666533); ID=FBpp0082269; name=B52-PA; parent=FBgn0004587,FBtr0082801; dbxref=FlyBase_Annotation_IDs:CG10851-PA,FlyBase:FBpp0082269,GB_protein:AAF54969.2,REFSEQ:NP_788665,GB_protein:AAF54969,FlyMine:FBpp0082269,modMin…	10.3	3	0.04	LIVENLSSR+NEGVVEFASLSDMK+VYVGGLPYGVR
478a	FBpp0079072|FBgn0031912|CG5261-PB|CG5261-PB FBpp0304794|FBgn0031912|CG5261-PC|CG5261-PC FBpp0304795|FBgn0031912|CG5261-PD|CG5261-PD FBpp0304796|FBgn0031912|CG5261-PE|CG5261-PE FBpp0304797|FBgn0031912|CG5261-PF|CG5261-PF	1.0000	FBpp0079072 type=protein; loc=2L:join(7427201..7427361,7428047..7428216,7428281..7428679,7428878..7429104,7429167..7429515,7429582..7429684,7429743..7429872); ID=FBpp0079072; name=CG5261-PB; parent=FBgn0031912,FBtr0079444; dbxref=FlyBase:FBpp0079072,FlyBase_Annotation_IDs:CG5261-PB,GB_protein:AAF52514.1,REFSEQ:NP_609118,GB_protein:AAF52514,FlyMine:FBpp0079072,modMine:FBpp0079072; MD5=3762d6d5ec09…	6.6	3	0.04	QLVADPDSLK+VPLPALSPTMER+VSVNDFIIK
477a	FBpp0078925|FBgn0031842|CG11098-PA|Tango1-PA FBpp0292316|FBgn0031842|CG11098-PC|Tango1-PC	1.0000	FBpp0078925 type=protein; loc=2L:join(6649533..6649680,6649787..6651895,6652008..6652444,6652497..6652629,6652753..6653377,6653435..6653536,6653595..6654333); ID=FBpp0078925; name=Tango1-PA; parent=FBgn0031842,FBtr0079295; dbxref=FlyBase:FBpp0078925,FlyBase_Annotation_IDs:CG11098-PA,GB_protein:AAF52414.2,REFSEQ:NP_609058,GB_protein:AAF52414,FlyMine:FBpp0078925,modMine:FBpp0078925; MD5=16140902db9…	2.7	3	0.04	DLDNAAEAGLELNK+LQEIQAETESELAK+LQNQIVELTVK
475a	FBpp0078754|FBgn0014189|CG7269-PC|Hel25E-PC FBpp0078755|FBgn0014189|CG7269-PA|Hel25E-PA FBpp0078756|FBgn0014189|CG7269-PB|Hel25E-PB	1.0000	FBpp0078754 type=protein; loc=2L:complement(join(5541723..5541921,5541433..5541656,5541153..5541336,5540972..5541090,5540169..5540300,5539707..5540109,5539631..5539644)); ID=FBpp0078754; name=Hel25E-PC; parent=FBgn0014189,FBtr0079123; dbxref=FlyBase:FBpp0078754,FlyBase_Annotation_IDs:CG7269-PC,GB_protein:AAN10545.1,REFSEQ:NP_723091,GB_protein:AAN10545; MD5=b8a1740b511a7b96eea7667e11699b7b; length…	0	3	0.04	ELAFQISK+GLAITFVSDENDAK+ILVATNLFGR
471a	FBpp0077812|FBgn0025683|CG3164-PA|CG3164-PA FBpp0077813|FBgn0025683|CG3164-PB|CG3164-PB FBpp0089109|FBgn0025683|CG3164-PC|CG3164-PC FBpp0099791|FBgn0025683|CG3164-PD|CG3164-PD	1.0000	FBpp0077812 type=protein; loc=2L:complement(join(130508..130551,128800..128942,126110..126227,125077..125266,124087..124920,123856..124024,123694..123794,123129..123629)); ID=FBpp0077812; name=CG3164-PA; parent=FBgn0025683,FBtr0078153; dbxref=FlyBase_Annotation_IDs:CG3164-PA,FlyBase:FBpp0077812,GB_protein:AAN10508.1,REFSEQ:NP_722605,GB_protein:AAN10508,FlyMine:FBpp0077812,modMine:FBpp0077812; MD5…	0	3	0.04	EGNVSSALVTTNER+SGELTAIMGPSGAGK+STLLNILSGYK
467a	FBpp0076727|FBgn0035688|CG10289-PA|CG10289-PA FBpp0304174|FBgn0035688|CG10289-PB|CG10289-PB FBpp0304175|FBgn0035688|CG10289-PC|CG10289-PC	1.0000	FBpp0076727 type=protein; loc=3L:complement(join(6173377..6173436,6173111..6173310,6172732..6173056,6172357..6172670,6172156..6172294,6171982..6172100,6171348..6171921,6171228..6171292,6170117..6171169,6169801..6169927)); ID=FBpp0076727; name=CG10289-PA; parent=FBgn0035688,FBtr0077019; dbxref=FlyBase:FBpp0076727,FlyBase_Annotation_IDs:CG10289-PA,GB_protein:AAF50681.2,REFSEQ:NP_648033,GB_protein:A…	6.6	3	0.04	LAESSVVETAAIVTR+QTEQENDSFEPAFDGSNPILK+VNEFNHANDISSNNVDGHEANITTEQQK
463a	FBpp0075958|FBgn0003462|CG11793-PA|Sod-PA	1.0000	FBpp0075958 type=protein; loc=3L:complement(join(11113574..11113639,11112453..11112848)); ID=FBpp0075958; name=Sod-PA; parent=FBgn0003462,FBtr0076229; dbxref=FlyBase:FBpp0075958,FlyBase_Annotation_IDs:CG11793-PA,GB_protein:AAF50095.1,REFSEQ:NP_476735,GB_protein:AAF50095,FlyMine:FBpp0075958,modMine:FBpp0075958; MD5=664bd08a7dfba355bbe0146992ae0f78; length=153; release=r6.09; species=Dmel;	30.7	3	0.04	GTVFFEQESSGTPVK+ITLFGADSIIGR+TVVVHADADDLGQGGHELSK
462a	FBpp0075870|FBgn0086254|CG6084-PA|CG6084-PA FBpp0303937|FBgn0086254|CG6084-PD|CG6084-PD	1.0000	FBpp0075870 type=protein; loc=3L:complement(join(11623548..11623616,11622033..11622175,11621483..11621966,11621214..11621422,11620620..11620665)); ID=FBpp0075870; name=CG6084-PA; parent=FBgn0086254,FBtr0076139; dbxref=FlyBase:FBpp0075870,FlyBase_Annotation_IDs:CG6084-PA,GB_protein:AAF50039.2,REFSEQ:NP_648484,GB_protein:AAF50039,FlyMine:FBpp0075870,modMine:FBpp0075870; MD5=cbf6356c857420c63ac5dcc0…	11.4	3	0.04	AGDPVILEEAK+EVPIIGLGTWGSPK+SALENTLSSLK
460a	FBpp0075386|FBgn0027088|CG6778-PB|Aats-gly-PB FBpp0306062|FBgn0027088|CG6778-PC|Aats-gly-PC	1.0000	FBpp0075386 type=protein; loc=3L:15095262..15097559; ID=FBpp0075386; name=Aats-gly-PB; parent=FBgn0027088,FBtr0075633; dbxref=FlyBase:FBpp0075386,FlyBase_Annotation_IDs:CG6778-PB,GB_protein:AAN11786.1,REFSEQ:NP_730022,GB_protein:AAN11786,FlyMine:FBpp0075386,modMine:FBpp0075386; MD5=43c3354cfb40236dbf6baf518fdd3292; length=765; release=r6.09; species=Dmel;;FBpp0306062 type=protein; loc=3L:15095262…	0	3	0.04	SAAQVQIGEAVASK+VFFSTTTTKPTPSAPPPPPPTQPQQPAATTSWGTK+VGLEEVVGVVK
435a	FBpp0072166|FBgn0259937|CG3333-PA|Nop60B-PA FBpp0099583|FBgn0259937|CG3333-PB|Nop60B-PB FBpp0289464|FBgn0259937|CG3333-PC|Nop60B-PC FBpp0290083|FBgn0259937|CG3333-PF|Nop60B-PF	1.0000	FBpp0072166 type=protein; loc=2R:join(24174955..24174967,24175028..24175396,24175473..24175724,24175917..24176191,24176427..24176831,24176893..24177105); ID=FBpp0072166; name=Nop60B-PA; parent=FBgn0259937,FBtr0072258; dbxref=FlyBase_Annotation_IDs:CG3333-PA,FlyBase:FBpp0072166,GB_protein:AAF47178.1,REFSEQ:NP_525120,GB_protein:AAF47178; MD5=e11e7d81745512068d7be9dddda65d2a; length=508; release=r6.…	0	3	0.04	IAELDTSQWPLLLK+ITLPGVLR+SNHYTPLAHGSSPLNR
433a	FBpp0071162|FBgn0030052|CG12065-PC|CG12065-PC FBpp0071163|FBgn0030052|CG12065-PD|CG12065-PD FBpp0289974|FBgn0030052|CG12065-PE|CG12065-PE FBpp0289975|FBgn0030052|CG12065-PF|CG12065-PF	1.0000	FBpp0071162 type=protein; loc=X:join(8583667..8584255,8584456..8584575,8585810..8585918,8585986..8586245,8587258..8587525,8587588..8588167); ID=FBpp0071162; name=CG12065-PC; parent=FBgn0030052,FBtr0071216; dbxref=FlyBase:FBpp0071162,FlyBase_Annotation_IDs:CG12065-PC,GB_protein:AAS65291.1,REFSEQ:NP_996385,GB_protein:AAS65291,FlyMine:FBpp0071162,modMine:FBpp0071162; MD5=7b59a8af43a94f8d61b9931c1271…	0	3	0.04	LGDVVISYVDK+VLELIEQAYPNPVSPEDLAK+YTTVGESNVYTLGNIGAHR
432a	FBpp0071115|FBgn0020653|CG2151-PA|Trxr-1-PA FBpp0071116|FBgn0020653|CG2151-PB|Trxr-1-PB FBpp0071117|FBgn0020653|CG2151-PC|Trxr-1-PC	1.0000	FBpp0071115 type=protein; loc=X:join(8242716..8242731,8246094..8246439,8246510..8246736,8246808..8247694); ID=FBpp0071115; name=Trxr-1-PA; parent=FBgn0020653,FBtr0071167; dbxref=FlyBase:FBpp0071115,FlyBase_Annotation_IDs:CG2151-PA,GB_protein:AAF46354.1,REFSEQ:NP_511082,GB_protein:AAF46354,FlyMine:FBpp0071115,modMine:FBpp0071115; MD5=63c85e2d64781d57420d0ba3ff7b9558; length=491; release=r6.09; spe…	0	3	0.04	GLGYEPTVMVR+GLVDDLNLPNAGVTVQK
430a	FBpp0070676|FBgn0028325|CG7010-PA|l(1)G0334-PA FBpp0070677|FBgn0028325|CG7010-PD|l(1)G0334-PD FBpp0070679|FBgn0028325|CG7010-PC|l(1)G0334-PC	1.0000	FBpp0070676 type=protein; loc=X:join(4702532..4702591,4702824..4702892,4703555..4704119,4704195..4704517,4704588..4704770); ID=FBpp0070676; name=l(1)G0334-PA; parent=FBgn0028325,FBtr0070708; dbxref=FlyBase:FBpp0070676,FlyBase_Annotation_IDs:CG7010-PA,GB_protein:AAF45976.1,REFSEQ:NP_572181,GB_protein:AAF45976; MD5=7ff8840b4cffa19bc0c19c017d730b92; length=399; release=r6.09; species=Dmel;;FBpp00706…	0	3	0.04	DVDNIISAYR+GTIAYDIDHIQER+LDEGPATEVK
414	FBpp0288710|FBgn0019960|CG6455-PC|Mitofilin-PC FBpp0307186|FBgn0019960|CG6455-PD|Mitofilin-PD FBpp0307187|FBgn0019960|CG6455-PE|Mitofilin-PE	1.0000	FBpp0288710 type=protein; loc=3R:complement(join(22022887..22022931,22022400..22022629,22021793..22022266,22021584..22021732,22020825..22021520,22020450..22020608,22020104..22020392,22019860..22020037)); ID=FBpp0288710; name=Mitofilin-PC; parent=FBgn0019960,FBtr0290271; dbxref=FlyBase:FBpp0288710,FlyBase_Annotation_IDs:CG6455-PC,REFSEQ:NP_524444,GB_protein:AAF55943,FlyMine:FBpp0288710,modMine:FBp…	0	3	0.04	EYNVAIGVLK+LQLAGMLGK+SGIETVTSTVDSVTSK
411	FBpp0110421|FBgn0064225|CG17489-PA|RpL5-PA FBpp0110424|FBgn0064225|CG17489-PB|RpL5-PB FBpp0304879|FBgn0064225|CG17489-PG|RpL5-PG FBpp0311121|FBgn0064225|CG17489-PH|RpL5-PH	1.0000	FBpp0110421 type=protein; loc=2L:complement(join(22536537..22536539,22536115..22536378,22535617..22536054,22534869..22535063)); ID=FBpp0110421; name=RpL5-PA; parent=FBgn0064225,FBtr0111129; dbxref=FlyBase_Annotation_IDs:CG17489-PA,GB_protein:EAA46019.1,FlyBase:FBpp0110421,REFSEQ:NP_001036387,GB_protein:EAA46019; MD5=4509e147e248f30dbcb4ce925dd687bb; length=299; release=r6.09; species=Dmel;;FBpp01…	11.0	3	0.03	ADDLEDIYKK+FPGYSAETK+GAVDGGLNIPHSVK
410	FBpp0110412|FBgn0040007|CG18001-PA|RpL38-PA FBpp0306998|FBgn0040007|CG18001-PB|RpL38-PB	1.0000	FBpp0110412 type=protein; loc=2R:complement(4516107..4516319); ID=FBpp0110412; name=RpL38-PA; parent=FBgn0040007,FBtr0111120; dbxref=FlyBase_Annotation_IDs:CG18001-PA,FlyBase:FBpp0110412,REFSEQ:NP_001036440,GB_protein:EAA46007,FlyMine:FBpp0110412,modMine:FBpp0110412; MD5=40ed3bf90010bc58fd718fe6ba193c21; length=70; release=r6.09; species=Dmel;;FBpp0306998 type=protein; loc=2R:complement(4516107..…	28.6	3	0.03	EVKDFLNK+FLYTLVVQDK+FLYTLVVQDKEK
408	FBpp0099758|FBgn0004407|CG33650-PA|DNApol-gamma35-PA	1.0000	FBpp0099758 type=protein; loc=2L:complement(join(13831938..13832628,13831489..13831883)); ID=FBpp0099758; name=DNApol-gamma35-PA; parent=FBgn0004407,FBtr0091627; dbxref=FlyBase_Annotation_IDs:CG33650-PA,FlyBase:FBpp0099758,GI:22946437,GB_protein:AAF53341.2,REFSEQ:NP_001027262,GB_protein:AAF53341,FlyMine:FBpp0099758,modMine:FBpp0099758; MD5=4ae749ac2e0f2f353781b2c6af4410f9; length=361; release=r6.…	10.5	3	0.04	SLASAGFFR+TGEIVQPTVIR+TSYGDAGEVTVEQLSLVR
404	FBpp0089031|FBgn0000117|CG11579-PE|arm-PE FBpp0089032|FBgn0000117|CG11579-PB|arm-PB FBpp0089033|FBgn0000117|CG11579-PC|arm-PC FBpp0089034|FBgn0000117|CG11579-PA|arm-PA FBpp0089035|FBgn0000117|CG11579-PD|arm-PD FBpp0304835|FBgn0000117|CG11579-PF|arm-PF	1.0000	FBpp0089031 type=protein; loc=X:complement(join(1898980..1899010,1895114..1896753,1894841..1895041,1894508..1894780,1893403..1893499,1891830..1892119)); ID=FBpp0089031; name=arm-PE; parent=FBgn0000117,FBtr0089988; dbxref=GB_protein:AAS65246.1,FlyBase:FBpp0089031,FlyBase_Annotation_IDs:CG11579-PE,REFSEQ:NP_996328,GB_protein:AAS65246; MD5=2b2b00e5786a1e53f538f6974010c19b; length=843; release=r6.09;…	6.0	3	0.04	HAVVNLINYQDDAELATR+LIILASGGPNELVR+LLFNEIENIQR
403	FBpp0088675|FBgn0003189|CG18572-PA|r-PA FBpp0309141|FBgn0003189|CG18572-PD|r-PD FBpp0309142|FBgn0003189|CG18572-PE|r-PE	1.0000	FBpp0088675 type=protein; loc=X:join(16656398..16657156,16657221..16660472,16660538..16660642,16665188..16665327,16666035..16667859,16667937..16668320,16668385..16668594); ID=FBpp0088675; name=r-PA; parent=FBgn0003189,FBtr0089734; dbxref=FlyBase:FBpp0088675,FlyBase_Annotation_IDs:CG18572-PA,GB_protein:AAF48639.3,REFSEQ:NP_523377,GB_protein:AAF48639,FlyMine:FBpp0088675,modMine:FBpp0088675; MD5=477…	1.3	3	0.04	LALGLPLPDIK+NAVLLSIGSFK+VPQFSFSR
402	FBpp0088669|FBgn0033566|CG18004-PA|CG18004-PA FBpp0088670|FBgn0033566|CG18004-PB|CG18004-PB FBpp0308556|FBgn0033566|CG18004-PD|CG18004-PD	1.0000	FBpp0088669 type=protein; loc=2R:join(10885299..10885532,10885590..10886152,10886211..10886307); ID=FBpp0088669; name=CG18004-PA; parent=FBgn0033566,FBtr0089728; dbxref=FlyBase:FBpp0088669,FlyBase_Annotation_IDs:CG18004-PA,GB_protein:AAF58734.1,REFSEQ:NP_610625,GB_protein:AAF58734,FlyMine:FBpp0088669,modMine:FBpp0088669; MD5=91a5ad43ed3a0ed256f5c3bbdc6311ad; length=297; release=r6.09; species=Dme…	15.5	3	0.04	GAAPASSSSVSAGLGAGETDFKER+KQLTATVSPSQQPPQLQTAPK
41	FBpp0072041|FBgn0262619|CG5602-PA|DNA-ligI-PA	1.0000	FBpp0072041 type=protein; loc=2R:join(23890596..23890612,23890670..23890732,23890788..23891078,23891139..23891771,23891827..23892452,23892506..23893119); ID=FBpp0072041; name=DNA-ligI-PA; parent=FBgn0262619,FBtr0072132; dbxref=FlyBase:FBpp0072041,FlyBase_Annotation_IDs:CG5602-PA,GB_protein:AAF47090.3,REFSEQ:NP_611843,GB_protein:AAF47090,FlyMine:FBpp0072041,modMine:FBpp0072041; MD5=0b59cd846cca37c…	0	3	0.04	SQTQLTGDLGIVAEQSR
397	FBpp0088436|FBgn0053503|CG33503-PA|Cyp12d1-d-PA FBpp0088437|FBgn0050489|CG30489-PA|Cyp12d1-p-PA FBpp0311725|FBgn0050489|CG30489-PB|Cyp12d1-p-PB	1.0000	FBpp0088436 type=protein; loc=2R:complement(join(11125513..11125614,11125127..11125452,11124956..11125072,11123871..11124891)); ID=FBpp0088436; name=Cyp12d1-d-PA; parent=FBgn0053503,FBtr0089418; dbxref=GB_protein:AAG22287.2,FlyBase:FBpp0088436,FlyBase_Annotation_IDs:CG33503-PA,GB_protein:AAG22287.3,FlyBase_Annotation_IDs:CG18240-PA,REFSEQ:NP_995812,GB_protein:AAG22287,FlyMine:FBpp0088436,modMine:…	6.9	3	0.03	DNSDALTLFQTSR+SAINPIFMQPR+VVDLEMETTVAK
396	FBpp0088431|FBgn0038535|CG18212-PF|alt-PF FBpp0088432|FBgn0038535|CG18212-PE|alt-PE FBpp0088433|FBgn0038535|CG18212-PG|alt-PG FBpp0088434|FBgn0038535|CG18212-PA|alt-PA FBpp0088435|FBgn0038535|CG18212-PD|alt-PD FBpp0088963|FBgn0038535|CG18212-PB|alt-PB FBpp0307032|FBgn0038535|CG18212-PH|alt-PH FBpp0307033|FBgn0038535|CG18212-PI|alt-PI	1.0000	FBpp0088431 type=protein; loc=3R:complement(join(17676837..17678120,17676087..17676749,17675075..17675533,17674889..17675011)); ID=FBpp0088431; name=alt-PF; parent=FBgn0038535,FBtr0089412; dbxref=FlyBase:FBpp0088431,FlyBase_Annotation_IDs:CG18212-PF,GB_protein:AAF55454.1,REFSEQ:NP_732259,GB_protein:AAF55454,FlyMine:FBpp0088431,modMine:FBpp0088431; MD5=9dd87b34f94cb91919334a386aae0abd; length=842;…	5.3	3	0.04	LLAEEQEASIGIQAK+QANALQSQLQEAQQR+SQVGSLTDAHAQQQK
395	FBpp0088419|FBgn0003654|CG18000-PA|sw-PA FBpp0088420|FBgn0003654|CG18000-PB|sw-PB FBpp0088421|FBgn0003654|CG18000-PC|sw-PC FBpp0088422|FBgn0003654|CG18000-PD|sw-PD FBpp0088423|FBgn0003654|CG18000-PE|sw-PE FBpp0088424|FBgn0003654|CG18000-PF|sw-PF FBpp0088425|FBgn0003654|CG18000-PG|sw-PG FBpp0088426|FBgn0003654|CG18000-PH|sw-PH FBpp0088427|FBgn0003654|CG18000-PI|sw-PI FBpp0088428|FBgn0003654|CG1800…	1.0000	FBpp0088419 type=protein; loc=X:complement(join(20235509..20235663,20235288..20235434,20234775..20234902,20233423..20233443,20230441..20230617,20229140..20230062,20228719..20229072)); ID=FBpp0088419; name=sw-PA; parent=FBgn0003654,FBtr0089397; dbxref=FlyBase:FBpp0088419,FlyBase_Annotation_IDs:CG18000-PA,GB_protein:AAN09558.1,REFSEQ:NP_477074,GB_protein:AAN09558,FlyMine:FBpp0088419,modMine:FBpp008…	3.0	3	0.04	DVAPAITPLEIK+DVAPAITPLEIKK+KETEVKK
393	FBpp0088362|FBgn0036290|CG10638-PA|CG10638-PA FBpp0311505|FBgn0036290|CG10638-PD|CG10638-PD	1.0000	FBpp0088362 type=protein; loc=3L:complement(join(12501165..12501236,12499321..12499488,12498749..12499264,12498490..12498687)); ID=FBpp0088362; name=CG10638-PA; parent=FBgn0036290,FBtr0089321; dbxref=FlyBase:FBpp0088362,FlyBase_Annotation_IDs:CG10638-PA,GB_protein:AAF49912.1,REFSEQ:NP_729808,GB_protein:AAF49912,FlyMine:FBpp0088362,modMine:FBpp0088362; MD5=94adf9dfc00ec1fab05456e94686d0df; length=…	10.7	3	0.04	SIGVSNFNSEQLAR+VVPLNLIK+YLVGLGVIPIPK
386	FBpp0087958|FBgn0033235|CG8728-PA|CG8728-PA	1.0000	FBpp0087958 type=protein; loc=2R:complement(join(7938900..7938955,7938437..7938815,7937959..7938375,7937762..7937902,7937204..7937708,7936971..7937143)); ID=FBpp0087958; name=CG8728-PA; parent=FBgn0033235,FBtr0088882; dbxref=FlyBase:FBpp0087958,FlyBase_Annotation_IDs:CG8728-PA,GB_protein:AAF59168.1,REFSEQ:NP_610333,GB_protein:AAF59168,FlyMine:FBpp0087958,modMine:FBpp0087958; MD5=f597e2b6e045ffbbf…	9.9	3	0.04	EIESVTAADIQR+LLADVTLRPTLSDQEVSLAR+VTSLGGDEVGSGTGIGQITGGVR
378	FBpp0087323|FBgn0263510|CG6751-PA|nclb-PA	1.0000	FBpp0087323 type=protein; loc=2R:10875837..10877216; ID=FBpp0087323; name=nclb-PA; parent=FBgn0263510,FBtr0088228; dbxref=FlyBase:FBpp0087323,FlyBase_Annotation_IDs:CG6751-PA,GB_protein:AAF58738.1,REFSEQ:NP_610623,GB_protein:AAF58738,FlyMine:FBpp0087323,modMine:FBpp0087323; MD5=b49b2dd5bdc524e49296ca15e59762d6; length=459; release=r6.09; species=Dmel;	0	3	0.04	IVLTQAELAR+SPGQLLWSVK+VWNFDGTEAK
373	FBpp0087124|FBgn0033688|CG8877-PA|Prp8-PA	1.0000	FBpp0087124 type=protein; loc=2R:complement(join(12162080..12162693,12161808..12162023,12161535..12161747,12161347..12161472,12160647..12161066,12160371..12160588,12159262..12160313,12159007..12159199,12158210..12158783,12157993..12158143,12157755..12157931,12157385..12157676,12154377..12157321)); ID=FBpp0087124; name=Prp8-PA; parent=FBgn0033688,FBtr0088016; dbxref=FlyBase:FBpp0087124,FlyBase_Ann…	1.0	3	0.03	IDLTLLNR+LLILALER+VWAEYALK
369	FBpp0086971|FBgn0086904|CG8759-PB|Nacalpha-PB FBpp0086972|FBgn0086904|CG8759-PC|Nacalpha-PC FBpp0086973|FBgn0086904|CG8759-PA|Nacalpha-PA FBpp0311394|FBgn0086904|CG8759-PD|Nacalpha-PD	1.0000	FBpp0086971 type=protein; loc=2R:complement(12759862..12760515); ID=FBpp0086971; name=Nacalpha-PB; parent=FBgn0086904,FBtr0087858; dbxref=FlyBase:FBpp0086971,FlyBase_Annotation_IDs:CG8759-PB,GB_protein:AAF58457.1,REFSEQ:NP_477216,GB_protein:AAF58457,FlyMine:FBpp0086971,modMine:FBpp0086971; MD5=6cf34b56a6783d3da562f1ee380609de; length=217; release=r6.09; species=Dmel;;FBpp0086972 type=protein; loc…	12.9	3	0.04	IEDLSQQAQVAAAEK+NILFVINNPDVYK
336	FBpp0085295|FBgn0025674|CG15218-PA|CycK-PA FBpp0085296|FBgn0025674|CG15218-PB|CycK-PB FBpp0310472|FBgn0025674|CG15218-PC|CycK-PC	1.0000	FBpp0085295 type=protein; loc=2L:complement(22128521..22129723); ID=FBpp0085295; name=CycK-PA; parent=FBgn0025674,FBtr0085941; dbxref=FlyBase:FBpp0085295,FlyBase_Annotation_IDs:CG15218-PA,GB_protein:AAN11146.1,REFSEQ:NP_788082,GB_protein:AAN11146,FlyMine:FBpp0085295,modMine:FBpp0085295; MD5=6625904a925b2a7bc5161d3256c503a0; length=400; release=r6.09; species=Dmel;;FBpp0085296 type=protein; loc=2L…	0	3	0.04	EALQPTSPPQKPPSR+ETPSILDGISFETER+ETPSILDGISFETERR
332	FBpp0085258|FBgn0032961|CG1416-PA|CG1416-PA FBpp0085259|FBgn0032961|CG1416-PB|CG1416-PB FBpp0085260|FBgn0032961|CG1416-PC|CG1416-PC	1.0000	FBpp0085258 type=protein; loc=2L:join(21758212..21758359,21758442..21759078,21759231..21759366,21760480..21760623); ID=FBpp0085258; name=CG1416-PA; parent=FBgn0032961,FBtr0085903; dbxref=GB_protein:AAF57232.2,FlyBase:FBpp0085258,FlyBase_Annotation_IDs:CG1416-PA,REFSEQ:NP_610121,GB_protein:AAF57232; MD5=7d6ac8f9345449cfe1144705006bf25e; length=354; release=r6.09; species=Dmel;;FBpp0085259 type=pro…	11.9	3	0.04	GGEFILYGGNVLGK+KGDEAGAGNTVANFK+QTFGFGTSISDAL
327	FBpp0085054|FBgn0028646|CG2139-PC|aralar1-PC FBpp0085055|FBgn0028646|CG2139-PB|aralar1-PB FBpp0085056|FBgn0028646|CG2139-PA|aralar1-PA FBpp0085057|FBgn0028646|CG2139-PD|aralar1-PD FBpp0297541|FBgn0028646|CG2139-PE|aralar1-PE FBpp0303322|FBgn0028646|CG2139-PF|aralar1-PF	1.0000	FBpp0085054 type=protein; loc=3R:complement(join(30455651..30455716,30449807..30449959,30449046..30449208,30448896..30448987,30448635..30448829,30448346..30448569,30447412..30447578,30447230..30447348,30446564..30447173,30446205..30446503)); ID=FBpp0085054; name=aralar1-PC; parent=FBgn0028646,FBtr0085692; dbxref=FlyBase:FBpp0085054,FlyBase_Annotation_IDs:CG2139-PC,GB_protein:AAF57048.1,REFSEQ:NP_…	0	3	0.04	AAVPLLAGVESK+LQVAGEIASGSK+TAFQLFDR
324	FBpp0084968|FBgn0039737|CG7920-PA|CG7920-PA FBpp0306760|FBgn0039737|CG7920-PC|CG7920-PC	1.0000	FBpp0084968 type=protein; loc=3R:complement(join(30014815..30014995,30011669..30012061,30011203..30011607,30010663..30011117)); ID=FBpp0084968; name=CG7920-PA; parent=FBgn0039737,FBtr0085603; dbxref=FlyBase:FBpp0084968,FlyBase_Annotation_IDs:CG7920-PA,GB_protein:AAF56990.1,REFSEQ:NP_651762,GB_protein:AAF56990,FlyMine:FBpp0084968,modMine:FBpp0084968; MD5=fe432d375d4fc4961bd0de2805ed1aeb; length=47…	6.7	3	0.04	FYSGFGGQVDFIR+IVGSFLIGDK+LIVAQINPK
320	FBpp0084831|FBgn0025457|CG7581-PA|Bub3-PA FBpp0308293|FBgn0025457|CG7581-PB|Bub3-PB	1.0000	FBpp0084831 type=protein; loc=3R:complement(join(29675117..29675308,29674275..29675063)); ID=FBpp0084831; name=Bub3-PA; parent=FBgn0025457,FBtr0085465; dbxref=FlyBase:FBpp0084831,FlyBase_Annotation_IDs:CG7581-PA,GB_protein:AAF56914.1,REFSEQ:NP_477381,GB_protein:AAF56914,FlyMine:FBpp0084831,modMine:FBpp0084831; MD5=6b3640555d637b2af12d35aec82eaa60; length=326; release=r6.09; species=Dmel;;FBpp0308…	0	3	0.04	FYDVPANQLR+LNNPPEDLISAVK
312	FBpp0084610|FBgn0086346|CG12876-PA|ALiX-PA	1.0000	FBpp0084610 type=protein; loc=3R:complement(join(27699768..27699979,27699435..27699553,27699086..27699367,27697135..27698730,27696889..27697074,27696716..27696831)); ID=FBpp0084610; name=ALiX-PA; parent=FBgn0086346,FBtr0085241; dbxref=FlyBase:FBpp0084610,FlyBase_Annotation_IDs:CG12876-PA,GB_protein:AAF56740.1,REFSEQ:NP_651582,GB_protein:AAF56740,FlyMine:FBpp0084610,modMine:FBpp0084610; MD5=92b747…	6.2	3	0.03	IGQVLNPLQQQVR+QQSLVSEIQSAHGAFVSETGSCGSSR+SGNETYLDEYFSR
308	FBpp0084534|FBgn0015737|CG3373-PA|Hmu-PA	1.0000	FBpp0084534 type=protein; loc=3R:join(27288930..27289045,27289115..27289320,27289380..27289680,27290017..27291133); ID=FBpp0084534; name=Hmu-PA; parent=FBgn0015737,FBtr0085164; dbxref=FlyBase:FBpp0084534,FlyBase_Annotation_IDs:CG3373-PA,GB_protein:AAF56697.1,REFSEQ:NP_477159,GB_protein:AAF56697,FlyMine:FBpp0084534,modMine:FBpp0084534; MD5=3e5953952b72a3fa1528912264781a56; length=579; release=r6.0…	0	3	0.04	NNEIYTGIHGGEVIK+TLLVSPAQELAGK
303	FBpp0084306|FBgn0039359|CG4759-PA|RpL27-PA FBpp0303778|FBgn0039359|CG4759-PB|RpL27-PB FBpp0303779|FBgn0039359|CG4759-PC|RpL27-PC FBpp0303780|FBgn0039359|CG4759-PD|RpL27-PD	1.0000	FBpp0084306 type=protein; loc=3R:complement(25684095..25684502); ID=FBpp0084306; name=RpL27-PA; parent=FBgn0039359,FBtr0084932; dbxref=FlyBase:FBpp0084306,FlyBase_Annotation_IDs:CG4759-PA,GB_protein:AAF56495.1,REFSEQ:NP_651417,GB_protein:AAF56495,FlyMine:FBpp0084306,modMine:FBpp0084306; MD5=eaa1d2f62e656422362032085ffd53da; length=135; release=r6.09; species=Dmel;;FBpp0303778 type=protein; loc=3R…	23.7	3	0.04	LSPKDLKDPVK+SLNYNHLMPTR+YTAHDISFEK
299	FBpp0083947|FBgn0043884|CG33106-PA|mask-PA FBpp0083948|FBgn0043884|CG33106-PB|mask-PB FBpp0293580|FBgn0043884|CG33106-PC|mask-PC FBpp0306960|FBgn0043884|CG33106-PD|mask-PD FBpp0306961|FBgn0043884|CG33106-PE|mask-PE FBpp0311438|FBgn0043884|CG33106-PF|mask-PF	1.0000	FBpp0083947 type=protein; loc=3R:join(24231724..24232974,24235817..24235955,24236027..24236270,24236342..24236513,24236823..24237122,24237362..24239348,24239416..24239480,24239542..24239757,24239820..24241044,24241115..24241200,24241301..24241576,24241643..24242218,24242280..24242544,24242655..24247642,24247713..24247889,24247976..24248014); ID=FBpp0083947; name=mask-PA; parent=FBgn0043884,FBtr00…	2.1	3	0.04	DLALNTPQLNFFK+ESALTLACYKGHLDMVRFLLQAGADQEHK+SPGLINPGDVPQDAQR+VLLEHGAGINTHSNEFK
289	FBpp0083376|FBgn0038834|CG15697-PA|RpS30-PA FBpp0083377|FBgn0038834|CG15697-PB|RpS30-PB FBpp0311976|FBgn0038834|CG15697-PC|RpS30-PC	1.0000	FBpp0083376 type=protein; loc=3R:join(20850866..20850943,20851031..20851351); ID=FBpp0083376; name=RpS30-PA; parent=FBgn0038834,FBtr0083969; dbxref=FlyBase:FBpp0083376,FlyBase_Annotation_IDs:CG15697-PA,GB_protein:AAF55815.1,REFSEQ:NP_650922,GB_protein:AAF55815,FlyMine:FBpp0083376,modMine:FBpp0083376; MD5=37bd816fe79d8d27f3e1d4d20b3f2d9a; length=132; release=r6.09; species=Dmel;;FBpp0083377 type=p…	8.3	3	0.04	FVNFVQGFGR+RFVNFVQGFGR
284	FBpp0082833|FBgn0266053|CG5208-PA|Patr-1-PA FBpp0308299|FBgn0266053|CG5208-PB|Patr-1-PB	1.0000	FBpp0082833 type=protein; loc=3R:join(17043650..17043688,17043859..17044672,17044903..17046431,17046549..17046794,17046851..17047129); ID=FBpp0082833; name=Patr-1-PA; parent=FBgn0266053,FBtr0083392; dbxref=FlyBase:FBpp0082833,FlyBase_Annotation_IDs:CG5208-PA,GB_protein:AAF55382.1,REFSEQ:NP_650592,GB_protein:AAF55382,FlyMine:FBpp0082833,modMine:FBpp0082833; MD5=93aebe7e3b799b9593031e8096fb765b; le…	0	3	0.03	AAEAANPQTMNPQLK+ITTLEDIER+LVQEIQQNHPLLQQAAVVR
278	FBpp0082332|FBgn0038195|CG3061-PA|CG3061-PA	1.0000	FBpp0082332 type=protein; loc=3R:join(14032690..14032822,14033267..14033441,14033506..14033920,14033987..14034099,14034162..14034325,14034380..14034492); ID=FBpp0082332; name=CG3061-PA; parent=FBgn0038195,FBtr0082869; dbxref=FlyBase:FBpp0082332,FlyBase_Annotation_IDs:CG3061-PA,GB_protein:AAF55010.1,REFSEQ:NP_650328,GB_protein:AAF55010,FlyMine:FBpp0082332,modMine:FBpp0082332; MD5=4887acb17854322e1…	7.6	3	0.04	ALGNAAGVLTDAEK+ALGNAAGVLTDAEKR+DNFYSEYQGSVAR
272	FBpp0082139|FBgn0005671|CG17369-PB|Vha55-PB FBpp0082140|FBgn0005671|CG17369-PA|Vha55-PA FBpp0290875|FBgn0005671|CG17369-PC|Vha55-PC	1.0000	FBpp0082139 type=protein; loc=3R:complement(join(12627449..12627521,12624966..12626227,12624767..12624904)); ID=FBpp0082139; name=Vha55-PB; parent=FBgn0005671,FBtr0082670; dbxref=FlyBase:FBpp0082139,FlyBase_Annotation_IDs:CG17369-PB,GB_protein:AAF54837.1,REFSEQ:NP_476908,GB_protein:AAF54837,FlyMine:FBpp0082139,modMine:FBpp0082139; MD5=abe692af806a9ca77f12b847d1aabcf4; length=490; release=r6.09; s…	7.6	3	0.04	AVVQVFEGTSGIDAK+FAEIVQLR+QIYPPVNVLPSLSR
270	FBpp0082071|FBgn0038035|CG17227-PA|lig3-PA	1.0000	FBpp0082071 type=protein; loc=3R:complement(join(12401394..12401745,12400527..12401319,12399272..12400438,12399100..12399208)); ID=FBpp0082071; name=lig3-PA; parent=FBgn0038035,FBtr0082600; dbxref=FlyBase:FBpp0082071,FlyBase_Annotation_IDs:CG17227-PA,GB_protein:AAF54801.2,GB_protein:AAF54801.3,REFSEQ:NP_650187,GB_protein:AAF54801,FlyMine:FBpp0082071,modMine:FBpp0082071; MD5=d5b3d50b6e0262856c8bfe…	6.3	3	0.04	DLVAIVEQFATK+EILEQNIQPIK+KGGTLSIFLMGCYDAFGR+SPTGLYSEIK
267	FBpp0081862|FBgn0037894|CG5252-PA|Ranbp9-PA FBpp0312218|FBgn0037894|CG5252-PD|Ranbp9-PD	1.0000	FBpp0081862 type=protein; loc=3R:join(11412694..11412832,11412915..11413559,11413614..11414032,11414091..11414642,11414702..11415490,11415548..11416060); ID=FBpp0081862; name=Ranbp9-PA; parent=FBgn0037894,FBtr0082386; dbxref=FlyBase:FBpp0081862,FlyBase_Annotation_IDs:CG5252-PA,GB_protein:AAF54632.1,REFSEQ:NP_650068,GB_protein:AAF54632,FlyMine:FBpp0081862,modMine:FBpp0081862; MD5=59926746a270deedc…	3.5	3	0.04	ELGPVVIPEVYR+IFDSEQNYSIK+NILPNGLYDPNSK
264	FBpp0081822|FBgn0020910|CG4863-PA|RpL3-PA FBpp0307759|FBgn0020910|CG4863-PH|RpL3-PH	1.0000	FBpp0081822 type=protein; loc=3R:join(11221930..11221932,11222175..11222367,11222561..11222729,11223395..11223530,11223858..11224247,11224491..11224850); ID=FBpp0081822; name=RpL3-PA; parent=FBgn0020910,FBtr0082346; dbxref=FlyBase:FBpp0081822,FlyBase_Annotation_IDs:CG4863-PA,GB_protein:AAF54610.2,REFSEQ:NP_524316,GB_protein:AAF54610,FlyMine:FBpp0081822,modMine:FBpp0081822; MD5=96aa8a3d3896e3e1a66…	0	3	0.04	LKEEAAATTAAAAAATTTSA+NNASTEYDLTDK
263	FBpp0081820|FBgn0037874|CG4800-PA|Tctp-PA FBpp0312492|FBgn0037874|CG4800-PB|Tctp-PB	1.0000	FBpp0081820 type=protein; loc=3R:11210381..11210899; ID=FBpp0081820; name=Tctp-PA; parent=FBgn0037874,FBtr0082344; dbxref=FlyBase:FBpp0081820,FlyBase_Annotation_IDs:CG4800-PA,GB_protein:AAF54603.1,REFSEQ:NP_650048,GB_protein:AAF54603,FlyMine:FBpp0081820,modMine:FBpp0081820; MD5=194d55b50f5e517ec07810161a7b3d5b; length=172; release=r6.09; species=Dmel;;FBpp0312492 type=protein; loc=3R:11210381..11…	20.3	3	0.04	DIITGDEMFADTYK+LVDDVIYEVYGK+SPDQVDIFK
262	FBpp0081767|FBgn0011768|CG6598-PA|Fdh-PA	1.0000	FBpp0081767 type=protein; loc=3R:complement(join(10872255..10872275,10872096..10872185,10870997..10872025)); ID=FBpp0081767; name=Fdh-PA; parent=FBgn0011768,FBtr0082290; dbxref=FlyBase:FBpp0081767,FlyBase_Annotation_IDs:CG6598-PA,GB_protein:AAF54571.1,REFSEQ:NP_524310,GB_protein:AAF54571,FlyMine:FBpp0081767,modMine:FBpp0081767; MD5=afa5137762ba719293b79628f0e475d8; length=379; release=r6.09; spec…	0	3	0.04	FGFTDFVNPK+IYGIDINPDKFELAK+KFGFTDFVNPK
27	FBpp0071212|FBgn0011661|CG10701-PD|Moe-PD FBpp0071213|FBgn0011661|CG10701-PB|Moe-PB FBpp0071214|FBgn0011661|CG10701-PA|Moe-PA FBpp0071215|FBgn0011661|CG10701-PC|Moe-PC FBpp0089231|FBgn0011661|CG10701-PE|Moe-PE FBpp0089232|FBgn0011661|CG10701-PF|Moe-PF FBpp0089233|FBgn0011661|CG10701-PG|Moe-PG FBpp0089234|FBgn0011661|CG10701-PH|Moe-PH FBpp0089235|FBgn0011661|CG10701-PI|Moe-PI FBpp0089236|FBgn00116…	1.0000	FBpp0071212 type=protein; loc=X:complement(join(8880292..8880306,8876573..8876752,8875094..8875860,8874512..8874899,8874189..8874401,8873947..8874111)); ID=FBpp0071212; name=Moe-PD; parent=FBgn0011661,FBtr0071269; dbxref=FlyBase:FBpp0071212,FlyBase_Annotation_IDs:CG10701-PD,GB_protein:AAF46415.2,REFSEQ:NP_525082,GB_protein:AAF46415; MD5=d6c242ff784024c0f1a1aa08a0168ae5; length=575; release=r6.09;…	0	3	0.04	DLLEAQDMIR+IGFPWSEIR
260	FBpp0081693|FBgn0037773|CG5359-PA|CG5359-PA FBpp0289485|FBgn0037773|CG5359-PB|CG5359-PB FBpp0297566|FBgn0037773|CG5359-PC|CG5359-PC	1.0000	FBpp0081693 type=protein; loc=3R:complement(join(10000940..10001201,10000622..10000881)); ID=FBpp0081693; name=CG5359-PA; parent=FBgn0037773,FBtr0082215; dbxref=FlyBase:FBpp0081693,FlyBase_Annotation_IDs:CG5359-PA,GB_protein:AAF54474.1,REFSEQ:NP_649966,GB_protein:AAF54474,FlyMine:FBpp0081693,modMine:FBpp0081693; MD5=1801e500b08cb7248baa58cbbb61b366; length=173; release=r6.09; species=Dmel;;FBpp02…	18.5	3	0.04	SASGSLHSGSADGLENQEK+SVQTLTVPNPADR
258	FBpp0081606|FBgn0005777|CG8402-PA|PpD3-PA FBpp0081607|FBgn0005777|CG8402-PB|PpD3-PB FBpp0304082|FBgn0005777|CG8402-PC|PpD3-PC	1.0000	FBpp0081606 type=protein; loc=3R:join(9748218..9748401,9748612..9748853,9748910..9749060,9749126..9749247,9749306..9749576,9749641..9750091,9750148..9750229,9750285..9750344); ID=FBpp0081606; name=PpD3-PA; parent=FBgn0005777,FBtr0082128; dbxref=FlyBase:FBpp0081606,FlyBase_Annotation_IDs:CG8402-PA,GB_protein:AAF54438.1,REFSEQ:NP_524946,GB_protein:AAF54438,FlyMine:FBpp0081606,modMine:FBpp0081606; M…	6.9	3	0.04	QESFGFALQDGVSAVK+VPASVEITGSK+VPASVEITGSKQPEEDTNAR
252	FBpp0081457|FBgn0037670|CG8436-PA|Ibf1-PA FBpp0308312|FBgn0037670|CG8436-PB|Ibf1-PB	1.0000	FBpp0081457 type=protein; loc=3R:join(9259048..9259187,9259254..9259341,9259632..9259703,9259768..9259956,9260011..9260250); ID=FBpp0081457; name=Ibf1-PA; parent=FBgn0037670,FBtr0081977; dbxref=FlyBase:FBpp0081457,FlyBase_Annotation_IDs:CG8436-PA,GB_protein:AAF54349.1,REFSEQ:NP_649875,GB_protein:AAF54349,FlyMine:FBpp0081457,modMine:FBpp0081457; MD5=951d1ac56822fa2ed035b6da682562b8; length=242; re…	16.9	3	0.04	IQQILDDADEAEAPK+IQQILDDADEAEAPKEQPR+ISGDDDGGLDNANEGKEIIVK
241	FBpp0080795|FBgn0041180|CG10363-PA|Tep4-PA FBpp0303746|FBgn0041180|CG10363-PB|Tep4-PB FBpp0303747|FBgn0041180|CG10363-PC|Tep4-PC FBpp0303748|FBgn0041180|CG10363-PD|Tep4-PD	1.0000	FBpp0080795 type=protein; loc=2L:join(19549846..19549928,19551682..19552413,19552473..19552899,19552956..19553293,19553362..19553915,19553976..19556092,19556162..19556401); ID=FBpp0080795; name=Tep4-PA; parent=FBgn0041180,FBtr0081254; dbxref=FlyBase:FBpp0080795,FlyBase_Annotation_IDs:CG10363-PA,GB_protein:AAF53826.2,REFSEQ:NP_523603,GB_protein:AAF53826,FlyMine:FBpp0080795,modMine:FBpp0080795; MD5…	2.7	3	0.04	ITYVDGSLITDTK+LNETGGVQLYPYR+VVLPDLPDIANFTR
234	FBpp0080639|FBgn0261597|CG10305-PA|RpS26-PA FBpp0080640|FBgn0261597|CG10305-PB|RpS26-PB FBpp0080641|FBgn0261597|CG10305-PC|RpS26-PC FBpp0303872|FBgn0261597|CG10305-PD|RpS26-PD FBpp0312181|FBgn0261597|CG10305-PE|RpS26-PE	1.0000	FBpp0080639 type=protein; loc=2L:complement(18442718..18443062); ID=FBpp0080639; name=RpS26-PA; parent=FBgn0261597,FBtr0081089; dbxref=FlyBase:FBpp0080639,FlyBase_Annotation_IDs:CG10305-PA,GB_protein:AAN11004.1,REFSEQ:NP_724109,GB_protein:AAN11004; MD5=74d7b460a2e4bf86bb497542b5fd62cd; length=114; release=r6.09; species=Dmel;;FBpp0080640 type=protein; loc=2L:complement(18442718..18443062); ID=FBp…	0	3	0.04	DITEASIWDSYVLPK+NIVEAAAVR
232	FBpp0080535|FBgn0032640|CG5094-PA|Sgt-PA FBpp0296963|FBgn0032640|CG5094-PB|Sgt-PB	1.0000	FBpp0080535 type=protein; loc=2L:17473588..17474583; ID=FBpp0080535; name=Sgt-PA; parent=FBgn0032640,FBtr0080982; dbxref=FlyBase:FBpp0080535,FlyBase_Annotation_IDs:CG5094-PA,GB_protein:AAF53617.1,REFSEQ:NP_609842,GB_protein:AAF53617,FlyMine:FBpp0080535,modMine:FBpp0080535; MD5=73f1081d3ef766dae5c78df51feb077d; length=331; release=r6.09; species=Dmel;;FBpp0296963 type=protein; loc=2L:17473588..174…	10.6	3	0.04	AIELEPDNEVYK+LGVAYSNMGNFEK+YNEALLQYNR
231	FBpp0080475|FBgn0051739|CG31739-PA|CG31739-PA FBpp0304012|FBgn0051739|CG31739-PB|CG31739-PB FBpp0304013|FBgn0051739|CG31739-PC|CG31739-PC	1.0000	FBpp0080475 type=protein; loc=2L:join(16827724..16827889,16828052..16828552,16828617..16828795,16828857..16828946,16829003..16830460,16830524..16831378); ID=FBpp0080475; name=CG31739-PA; parent=FBgn0051739,FBtr0080919; dbxref=FlyBase:FBpp0080475,FlyBase_Annotation_IDs:CG31739-PA,GB_protein:AAF53577.3,REFSEQ:NP_724018,GB_protein:AAF53577,FlyMine:FBpp0080475,modMine:FBpp0080475; MD5=a43607e7f5beff9…	3.7	3	0.04	TPGGAQEFVVPTR+VLNPDDPYDGPIK+YDTGEVEVSVTSVK
223	FBpp0079913|FBgn0027081|CG5353-PB|Aats-thr-PB FBpp0079914|FBgn0027081|CG5353-PA|Aats-thr-PA FBpp0079915|FBgn0027081|CG5353-PC|Aats-thr-PC FBpp0312095|FBgn0027081|CG5353-PD|Aats-thr-PD	1.0000	FBpp0079913 type=protein; loc=2L:join(12104501..12104552,12104688..12105121,12105176..12106762); ID=FBpp0079913; name=Aats-thr-PB; parent=FBgn0027081,FBtr0080331; dbxref=GB_protein:AAF53167.1,FlyBase:FBpp0079913,FlyBase_Annotation_IDs:CG5353-PB,REFSEQ:NP_524839,GB_protein:AAF53167,FlyMine:FBpp0079913,modMine:FBpp0079913; MD5=cdb04790d84bd0eb38b66570dd8a0714; length=690; release=r6.09; species=Dme…	0	3	0.04	GFQEVISPNIYNAK+IRDEFIANEDSF+NELSGALTGLTR+VYGISFPDPK
219	FBpp0079752|FBgn0015756|CG6141-PA|RpL9-PA FBpp0079753|FBgn0015756|CG6141-PB|RpL9-PB FBpp0309201|FBgn0015756|CG6141-PC|RpL9-PC	1.0000	FBpp0079752 type=protein; loc=2L:complement(join(11003511..11003751,11002907..11003238)); ID=FBpp0079752; name=RpL9-PA; parent=FBgn0015756,FBtr0080163; dbxref=FlyBase:FBpp0079752,FlyBase_Annotation_IDs:CG6141-PA,GB_protein:AAF53048.2,REFSEQ:NP_477161,GB_protein:AAF53048; MD5=34fd4750956f462f757b4355f18215dd; length=190; release=r6.09; species=Dmel;;FBpp0079753 type=protein; loc=2L:complement(join…	0	3	0.04	FLDGLYVSEK+GVTFGFQYK+VVTITGTR
216	FBpp0079732|FBgn0027363|CG6521-PA|Stam-PA	1.0000	FBpp0079732 type=protein; loc=2L:join(10858835..10858877,10859370..10859647,10859707..10860910,10860977..10861521); ID=FBpp0079732; name=Stam-PA; parent=FBgn0027363,FBtr0080143; dbxref=FlyBase:FBpp0079732,FlyBase_Annotation_IDs:CG6521-PA,GB_protein:AAF53027.1,REFSEQ:NP_477448,GB_protein:AAF53027,FlyMine:FBpp0079732,modMine:FBpp0079732; MD5=ffa29d1c574161ed4ff139ded1f1e20e; length=689; release=r6.…	0	3	0.04	AAALPKDPNVVSSQQEEDDIAK+DPNVVSSQQEEDDIAK+TEAAAAAAAAQPVEIDESKIDR
208	FBpp0079578|FBgn0032217|CG4972-PA|CG4972-PA	1.0000	FBpp0079578 type=protein; loc=2L:join(10314914..10315073,10315345..10315423,10315489..10315957,10316192..10316374,10316439..10316867,10316932..10317297); ID=FBpp0079578; name=CG4972-PA; parent=FBgn0032217,FBtr0079988; dbxref=FlyBase:FBpp0079578,FlyBase_Annotation_IDs:CG4972-PA,GB_protein:AAF52909.2,REFSEQ:NP_609378,GB_protein:AAF52909,FlyMine:FBpp0079578,modMine:FBpp0079578; MD5=3bcf5b5da320cf9e0…	5.7	3	0.04	TSISNFFK+YHINVGGGSIAANK+YPSFTLSSVK
195	FBpp0079257|FBgn0031990|CG8552-PA|PAPLA1-PA FBpp0291751|FBgn0031990|CG8552-PB|PAPLA1-PB FBpp0308730|FBgn0031990|CG8552-PD|PAPLA1-PD FBpp0311178|FBgn0031990|CG8552-PE|PAPLA1-PE	1.0000	FBpp0079257 type=protein; loc=2L:complement(join(8159219..8159432,8136880..8140778,8136705..8136819,8136155..8136631,8135674..8136092,8134842..8135617,8134623..8134773)); ID=FBpp0079257; name=PAPLA1-PA; parent=FBgn0031990,FBtr0079641; dbxref=FlyBase:FBpp0079257,FlyBase_Annotation_IDs:CG8552-PA,GB_protein:AAF52607.1,REFSEQ:NP_609185,GB_protein:AAF52607,FlyMine:FBpp0079257,modMine:FBpp0079257; MD5=…	6.6	3	0.04	EAEESLEKETSQTSSQAFQK+SVEEVVDDFR+TTLDSVNFLTTVTK
194	FBpp0079233|FBgn0032015|CG7830-PA|Ostgamma-PA	1.0000	FBpp0079233 type=protein; loc=2L:complement(join(8307983..8308069,8307147..8307873,8306906..8307068,8306825..8306840)); ID=FBpp0079233; name=Ostgamma-PA; parent=FBgn0032015,FBtr0079613; dbxref=FlyBase:FBpp0079233,FlyBase_Annotation_IDs:CG7830-PA,GB_protein:AAF52636.2,REFSEQ:NP_609204,GB_protein:AAF52636,FlyMine:FBpp0079233,modMine:FBpp0079233; MD5=8ebc498cefe5507b7ddaf1a05ee6afc8; length=330; rel…	10.0	3	0.04	LNTAPVFMHFPAK+VGFAADSIAK+VQNLVDMNAK
20	FBpp0070765|FBgn0028474|CG4119-PA|CG4119-PA FBpp0309405|FBgn0028474|CG4119-PB|CG4119-PB	1.0000	FBpp0070765 type=protein; loc=X:join(5666406..5666468,5666557..5666798,5667210..5668332,5668398..5669226,5669302..5669945,5670051..5670146); ID=FBpp0070765; name=CG4119-PA; parent=FBgn0028474,FBtr0070799; dbxref=FlyBase:FBpp0070765,FlyBase_Annotation_IDs:CG4119-PA,GB_protein:AAF46056.1,REFSEQ:NP_572242,GB_protein:AAF46056,FlyMine:FBpp0070765,modMine:FBpp0070765; MD5=30e60862de8db5011e39681c9cc99c…	0	3	0.04	ILINVNQEPPAAATSSVHQR+QSSAVSAATAAAAAVSQK
189	FBpp0078997|FBgn0026196|CG10206-PA|nop5-PA	1.0000	FBpp0078997 type=protein; loc=2L:complement(join(6917341..6918611,6916898..6917162)); ID=FBpp0078997; name=nop5-PA; parent=FBgn0026196,FBtr0079369; dbxref=FlyBase:FBpp0078997,FlyBase_Annotation_IDs:CG10206-PA,GB_protein:AAF52455.2,REFSEQ:NP_477412,GB_protein:AAF52455,FlyMine:FBpp0078997,modMine:FBpp0078997; MD5=927705a12a71536536d1eea6c514361a; length=511; release=r6.09; species=Dmel;	0	3	0.04	IITDNIAFVK+LLVDDVQSSLLVADAK+QQADSLLGGLPK
187	FBpp0078974|FBgn0004838|CG10377-PA|Hrb27C-PA FBpp0078975|FBgn0004838|CG10377-PC|Hrb27C-PC FBpp0078976|FBgn0004838|CG10377-PB|Hrb27C-PB FBpp0290617|FBgn0004838|CG10377-PD|Hrb27C-PD FBpp0290618|FBgn0004838|CG10377-PE|Hrb27C-PE FBpp0297873|FBgn0004838|CG10377-PF|Hrb27C-PF FBpp0297874|FBgn0004838|CG10377-PG|Hrb27C-PG FBpp0297875|FBgn0004838|CG10377-PH|Hrb27C-PH	1.0000	FBpp0078974 type=protein; loc=2L:join(6923906..6924400,6924685..6925455); ID=FBpp0078974; name=Hrb27C-PA; parent=FBgn0004838,FBtr0079346; dbxref=FlyBase:FBpp0078974,FlyBase_Annotation_IDs:CG10377-PA,GB_protein:AAF52456.1,REFSEQ:NP_476869,GB_protein:AAF52456; MD5=b3cbf4123650d1cce713c03daf50563c; length=421; release=r6.09; species=Dmel;;FBpp0078975 type=protein; loc=2L:join(6923906..6924400,692468…	12.6	3	0.04	AQAWATGGPSTTGPVGGMPR+LFVGGLSWETTQENLSR+VFLGGLPSNVTETDLR
186	FBpp0078864|FBgn0000308|CG9553-PA|chic-PA FBpp0078865|FBgn0000308|CG9553-PC|chic-PC FBpp0078866|FBgn0000308|CG9553-PB|chic-PB FBpp0089196|FBgn0000308|CG9553-PD|chic-PD FBpp0301151|FBgn0000308|CG9553-PE|chic-PE FBpp0301152|FBgn0000308|CG9553-PF|chic-PF	1.0000	FBpp0078864 type=protein; loc=2L:complement(join(5979412..5979522,5976611..5976782,5973577..5973674)); ID=FBpp0078864; name=chic-PA; parent=FBgn0000308,FBtr0079233; dbxref=FlyBase:FBpp0078864,FlyBase_Annotation_IDs:CG9553-PA,GB_protein:AAF52315.1,REFSEQ:NP_477016,GB_protein:AAF52315,FlyMine:FBpp0078864,modMine:FBpp0078864; MD5=9f75c804240ccfc8243c92ceeaeb2a1e; length=126; release=r6.09; species=D…	24.6	3	0.03	LISGFDQQDGLTSNGVTLAGQR+YIYLSGTDR
179	FBpp0078584|FBgn0037249|CG9805-PA|eIF3-S10-PA FBpp0312226|FBgn0037249|CG9805-PD|eIF3-S10-PD	1.0000	FBpp0078584 type=protein; loc=3R:complement(join(4433699..4433747,4432517..4433601,4430228..4432466,4430119..4430168)); ID=FBpp0078584; name=eIF3-S10-PA; parent=FBgn0037249,FBtr0078944; dbxref=FlyBase:FBpp0078584,FlyBase_Annotation_IDs:CG9805-PA,GB_protein:AAF52126.1,REFSEQ:NP_649470,GB_protein:AAF52126,FlyMine:FBpp0078584,modMine:FBpp0078584; MD5=a9e06dfa231684c2368069e26acb24ea; length=1140; re…	4.1	3	0.04	ELKKNLTK+LAVLLGLPQPPTR+NSIYFGTDLTESQR+SQLVNMSTVLTR
177	FBpp0078510|FBgn0037279|CG1129-PB|CG1129-PB FBpp0078511|FBgn0037279|CG1129-PA|CG1129-PA FBpp0311383|FBgn0037279|CG1129-PD|CG1129-PD FBpp0311384|FBgn0037279|CG1129-PE|CG1129-PE	1.0000	FBpp0078510 type=protein; loc=3R:join(4813803..4813976,4814239..4814773,4815287..4815687); ID=FBpp0078510; name=CG1129-PB; parent=FBgn0037279,FBtr0078870; dbxref=FlyBase:FBpp0078510,FlyBase_Annotation_IDs:CG1129-PB,GB_protein:AAF52089.1,REFSEQ:NP_730877,GB_protein:AAF52089; MD5=b01fc4a44a37ee22e26673a1440dd0d7; length=369; release=r6.09; species=Dmel;;FBpp0078511 type=protein; loc=3R:join(4813803…	7.9	3	0.03	ALILVGGYGTR+LYTGPGVVGNVLVDPTAK
171	FBpp0078191|FBgn0037182|CG6838-PA|ArfGAP3-PA FBpp0078192|FBgn0037182|CG6838-PB|ArfGAP3-PB FBpp0112099|FBgn0037182|CG6838-PC|ArfGAP3-PC FBpp0303206|FBgn0037182|CG6838-PE|ArfGAP3-PE FBpp0303207|FBgn0037182|CG6838-PF|ArfGAP3-PF FBpp0303208|FBgn0037182|CG6838-PG|ArfGAP3-PG FBpp0304160|FBgn0037182|CG6838-PH|ArfGAP3-PH	1.0000	FBpp0078191 type=protein; loc=3L:complement(join(22716971..22717051,22716569..22716892,22716298..22716414,22716056..22716202,22715155..22715998,22714944..22715089)); ID=FBpp0078191; name=ArfGAP3-PA; parent=FBgn0037182,FBtr0078539; dbxref=FlyBase:FBpp0078191,FlyBase_Annotation_IDs:CG6838-PA,GB_protein:AAF51849.1,REFSEQ:NP_649409,GB_protein:AAF51849; MD5=ee4e2565185bb723c2564a8e9a1c16a3; length=552…	9.2	3	0.04	AISSSDYFGDGSPGGTGGNR+ASSVNFSAPDLDVESVK+LAYQELSMQK
161	FBpp0077645|FBgn0024314|CG5105-PA|Plap-PA FBpp0293253|FBgn0024314|CG5105-PB|Plap-PB FBpp0310466|FBgn0024314|CG5105-PC|Plap-PC	1.0000	FBpp0077645 type=protein; loc=2L:complement(join(1169628..1169785,1168695..1169561,1168012..1168638,1167243..1167954)); ID=FBpp0077645; name=Plap-PA; parent=FBgn0024314,FBtr0077980; dbxref=FlyBase:FBpp0077645,FlyBase_Annotation_IDs:CG5105-PA,GB_protein:AAF51402.1,REFSEQ:NP_524666,GB_protein:AAF51402,FlyMine:FBpp0077645,modMine:FBpp0077645; MD5=9c660ee7c1bec2534a2b274ae1c494f1; length=787; release…	0	3	0.04	AVAVGPPTPEGR+LAEIIDLVGAIK+VGEEVLLAVIK
157	FBpp0077424|FBgn0026479|CG3210-PA|Drp1-PA FBpp0307166|FBgn0026479|CG3210-PB|Drp1-PB	1.0000	FBpp0077424 type=protein; loc=2L:complement(join(2585170..2585271,2584257..2584401,2583534..2584198,2582867..2583318,2582466..2582811,2582174..2582402,2581898..2582109,2581782..2581838)); ID=FBpp0077424; name=Drp1-PA; parent=FBgn0026479,FBtr0077744; dbxref=FlyBase:FBpp0077424,FlyBase_Annotation_IDs:CG3210-PA,GB_protein:AAF51235.1,REFSEQ:NP_608694,GB_protein:AAF51235,FlyMine:FBpp0077424,modMine:FB…	0	3	0.04	DAALVPSLLK+TDSDPYSQINLGQR+VPVGDQPEDIEAQIK
152	FBpp0077229|FBgn0051955|CG31955-PA|CG31955-PA FBpp0311642|FBgn0051955|CG31955-PC|CG31955-PC FBpp0311703|FBgn0051955|CG31955-PD|CG31955-PD	1.0000	FBpp0077229 type=protein; loc=2L:complement(join(3712498..3712782,3712269..3712445)); ID=FBpp0077229; name=CG31955-PA; parent=FBgn0051955,FBtr0077540; dbxref=FlyBase:FBpp0077229,FlyBase_Annotation_IDs:CG31955-PA,GB_protein:AAN10381.1,REFSEQ:NP_722935,GB_protein:AAN10381,FlyMine:FBpp0077229,modMine:FBpp0077229; MD5=06d0828bcad54b9378cfe59466e7ebbc; length=153; release=r6.09; species=Dmel;;FBpp0311…	14.4	3	0.04	EAYNILHQR+NILDSAYASAEGK
16	FBpp0070611|FBgn0026083|CG4857-PB|tyf-PB FBpp0290153|FBgn0026083|CG4857-PC|tyf-PC FBpp0290346|FBgn0026083|CG4857-PF|tyf-PF FBpp0293709|FBgn0026083|CG4857-PG|tyf-PG FBpp0293710|FBgn0026083|CG4857-PH|tyf-PH FBpp0293711|FBgn0026083|CG4857-PI|tyf-PI FBpp0293712|FBgn0026083|CG4857-PJ|tyf-PJ FBpp0293713|FBgn0026083|CG4857-PK|tyf-PK FBpp0293714|FBgn0026083|CG4857-PL|tyf-PL FBpp0293715|FBgn0026083|CG4857…	1.0000	FBpp0070611 type=protein; loc=X:join(4118418..4119017,4120296..4120424,4120502..4121236,4121454..4121930,4122064..4125787,4125924..4125994); ID=FBpp0070611; name=tyf-PB; parent=FBgn0026083,FBtr0070643; dbxref=FlyBase:FBpp0070611,FlyBase_Annotation_IDs:CG4857-PB,GB_protein:AAF45924.1,REFSEQ:NP_572152,GB_protein:AAF45924,FlyMine:FBpp0070611,modMine:FBpp0070611; MD5=41faf710cde41fdb6958158e39f0b44b;…	0	3	0.04	ELPLALPALAR+FLIDALNDTPLEAR+QNNNAAAPISYADIAR
143	FBpp0076820|FBgn0283472|CG10539-PA|S6k-PA FBpp0305462|FBgn0283472|CG10539-PB|S6k-PB	1.0000	FBpp0076820 type=protein; loc=3L:complement(join(5810290..5810400,5807948..5807988,5807134..5807260,5806945..5807076,5806747..5806880,5806493..5806684,5806315..5806405,5806007..5806255,5805828..5805935,5800430..5800717)); ID=FBpp0076820; name=S6k-PA; parent=FBgn0283472,FBtr0077114; dbxref=FlyBase:FBpp0076820,FlyBase_Annotation_IDs:CG10539-PA,GB_protein:AAF50742.1,REFSEQ:NP_523941,GB_protein:AAF50…	0	3	0.04	LGSGPEDAAAVQIHPFFK+LNLPAYLTPEAR+SEDDVSQFDTR
139	FBpp0076552|FBgn0011640|CG8597-PA|lark-PA FBpp0076553|FBgn0011640|CG8597-PB|lark-PB FBpp0076554|FBgn0011640|CG8597-PC|lark-PC FBpp0076555|FBgn0011640|CG8597-PD|lark-PD FBpp0076556|FBgn0011640|CG8597-PE|lark-PE	1.0000	FBpp0076552 type=protein; loc=3L:join(7340069..7340770,7340876..7341114,7341353..7341470); ID=FBpp0076552; name=lark-PA; parent=FBgn0011640,FBtr0076841; dbxref=FlyBase_Annotation_IDs:CG8597-PA,FlyBase:FBpp0076552,GB_protein:AAF50578.1,REFSEQ:NP_523957,GB_protein:AAF50578; MD5=498cc25e6484a5d938da98774852f7fd; length=352; release=r6.09; species=Dmel;;FBpp0076553 type=protein; loc=3L:join(7340069..…	0	3	0.03	DAIQNLNGYTLNEFAIK+EPPSPLSAGGYR+IFVGNLTDK
133	FBpp0076224|FBgn0001225|CG4183-PA|Hsp26-PA FBpp0312157|FBgn0001225|CG4183-PB|Hsp26-PB	1.0000	FBpp0076224 type=protein; loc=3L:complement(9376562..9377188); ID=FBpp0076224; name=Hsp26-PA; parent=FBgn0001225,FBtr0076496; dbxref=FlyBase:FBpp0076224,FlyBase_Annotation_IDs:CG4183-PA,GB_protein:AAF50288.1,REFSEQ:NP_523997,GB_protein:AAF50288,FlyMine:FBpp0076224,modMine:FBpp0076224; MD5=d9d18be05b80bad86dd8e516c3ac0b55; length=208; release=r6.09; species=Dmel;;FBpp0312157 type=protein; loc=3L:c…	22.6	3	0.03	RSINGCPCASPICPSSPAGQVLALRR+VVDDSILVEGK+YVLPLGTQQR
130	FBpp0076181|FBgn0001224|CG4463-PA|Hsp23-PA FBpp0301282|FBgn0001224|CG4463-PB|Hsp23-PB	1.0000	FBpp0076181 type=protein; loc=3L:9381998..9382558; ID=FBpp0076181; name=Hsp23-PA; parent=FBgn0001224,FBtr0076453; dbxref=FlyBase:FBpp0076181,FlyBase_Annotation_IDs:CG4463-PA,GB_protein:AAF50286.1,REFSEQ:NP_523999,GB_protein:AAF50286,FlyMine:FBpp0076181,modMine:FBpp0076181; MD5=69618c165781168a36a651910f4bb6f2; length=186; release=r6.09; species=Dmel;;FBpp0301282 type=protein; loc=3L:9381998..9382…	15.6	3	0.04	IVQIQQVGPAHLNVK+VASTLSSDGVLTIK
126	FBpp0075618|FBgn0011284|CG11276-PA|RpS4-PA FBpp0075619|FBgn0011284|CG11276-PB|RpS4-PB FBpp0312080|FBgn0011284|CG11276-PC|RpS4-PC	1.0000	FBpp0075618 type=protein; loc=3L:join(13042012..13042014,13042110..13042368,13042442..13042539,13043166..13043337,13043574..13043827); ID=FBpp0075618; name=RpS4-PA; parent=FBgn0011284,FBtr0075884; dbxref=FlyBase:FBpp0075618,FlyBase_Annotation_IDs:CG11276-PA,GB_protein:AAF49847.1,REFSEQ:NP_729871,GB_protein:AAF49847,FlyMine:FBpp0075618; MD5=9432bd09df680f6871c732d2390f7b76; length=261; release=r6.…	0	3	0.03	LSIAEER+LTNVFIIGK+TDPTYPAGYMDVITLEK
125	FBpp0075609|FBgn0036334|CG11267-PA|CG11267-PA	1.0000	FBpp0075609 type=protein; loc=3L:join(13016162..13016164,13016357..13016518,13016587..13016733); ID=FBpp0075609; name=CG11267-PA; parent=FBgn0036334,FBtr0075875; dbxref=FlyBase:FBpp0075609,FlyBase_Annotation_IDs:CG11267-PA,GB_protein:AAF49856.1,REFSEQ:NP_648622,GB_protein:AAF49856,FlyMine:FBpp0075609,modMine:FBpp0075609; MD5=712d5ff4df92c60725b07ea218b08545; length=103; release=r6.09; species=Dme…	35.9	3	0.04	NASTGNHIPIGVK+VLEGTVLAVGPGTR+VLLPEFGGTK
124	FBpp0075581|FBgn0260049|CG10724-PA|flr-PA FBpp0075582|FBgn0260049|CG10724-PB|flr-PB	1.0000	FBpp0075581 type=protein; loc=3L:join(13412942..13412975,13413317..13413438,13414058..13414148,13414337..13414600,13414666..13415720,13415777..13415927,13415995..13416104); ID=FBpp0075581; name=flr-PA; parent=FBgn0260049,FBtr0075845; dbxref=FlyBase:FBpp0075581,FlyBase_Annotation_IDs:CG10724-PA,GB_protein:AAF49822.1,REFSEQ:NP_648642,GB_protein:AAF49822,FlyMine:FBpp0075581,modMine:FBpp0075581; MD5=…	0	3	0.04	GQPIVLGADPK+QFSVEGNSYTDYVVK+YSPSGFYIASGDASGK
119	FBpp0075461|FBgn0026409|CG4994-PA|Mpcp-PA FBpp0075462|FBgn0026409|CG4994-PB|Mpcp-PB FBpp0300819|FBgn0026409|CG4994-PC|Mpcp-PC	1.0000	FBpp0075461 type=protein; loc=3L:join(14538032..14538421,14538729..14539069,14539553..14539892); ID=FBpp0075461; name=Mpcp-PA; parent=FBgn0026409,FBtr0075718; dbxref=FlyBase:FBpp0075461,FlyBase_Annotation_IDs:CG4994-PA,GB_protein:AAF49735.1,REFSEQ:NP_524069,GB_protein:AAF49735,FlyMine:FBpp0075461,modMine:FBpp0075461; MD5=17060b81e1ff01c85af78f788bbdb307; length=356; release=r6.09; species=Dmel;;F…	0	3	0.03	IQTIPGYANNFR+SLGFSGMWNGLTPR+YAEIIGEENAYLYR
111	FBpp0075012|FBgn0036702|CG6512-PA|CG6512-PA FBpp0075013|FBgn0036702|CG6512-PB|CG6512-PB	1.0000	FBpp0075012 type=protein; loc=3L:complement(join(17241785..17241868,17241217..17241719,17240663..17241058,17239111..17240608)); ID=FBpp0075012; name=CG6512-PA; parent=FBgn0036702,FBtr0075251; dbxref=FlyBase:FBpp0075012,FlyBase_Annotation_IDs:CG6512-PA,GB_protein:AAF49365.2,REFSEQ:NP_730248,GB_protein:AAF49365,FlyMine:FBpp0075012,modMine:FBpp0075012; MD5=1bfee21b805c2fd8a4c8b0227fc6bd79; length=82…	4.3	3	0.04	ITDIAYSQVVR+QIYVPAPDIK+VAEELFFNR
107	FBpp0074859|FBgn0036805|CG4108-PA|Chmp1-PA FBpp0311533|FBgn0036805|CG4108-PB|Chmp1-PB	1.0000	FBpp0074859 type=protein; loc=3L:complement(join(18683880..18683901,18683219..18683808)); ID=FBpp0074859; name=Chmp1-PA; parent=FBgn0036805,FBtr0075092; dbxref=FlyBase:FBpp0074859,FlyBase_Annotation_IDs:CG4108-PA,GB_protein:AAF49241.2,REFSEQ:NP_649051,GB_protein:AAF49241,FlyMine:FBpp0074859,modMine:FBpp0074859; MD5=0957ff197b5538234021e8c69fe9af67; length=203; release=r6.09; species=Dmel;;FBpp031…	14.3	3	0.04	KVTGSMAGVVK+NQAVNYLR+QKNQAVNYLR+VQSALTTR
105	FBpp0074835|FBgn0036828|CG6841-PA|CG6841-PA FBpp0312391|FBgn0036828|CG6841-PB|CG6841-PB	1.0000	FBpp0074835 type=protein; loc=3L:join(18905494..18905591,18905659..18907177,18907259..18908212,18908286..18908510); ID=FBpp0074835; name=CG6841-PA; parent=FBgn0036828,FBtr0075068; dbxref=FlyBase:FBpp0074835,FlyBase_Annotation_IDs:CG6841-PA,GB_protein:AAF49211.2,REFSEQ:NP_649073,GB_protein:AAF49211,FlyMine:FBpp0074835,modMine:FBpp0074835; MD5=4209a62b726e0350688291ac6980179e; length=931; release=r…	3.1	3	0.04	AAVELENPDDAR+LSQVSDSVTGQTVVDPK
104	FBpp0074833|FBgn0036825|CG6846-PA|RpL26-PA FBpp0305858|FBgn0036825|CG6846-PB|RpL26-PB FBpp0312574|FBgn0036825|CG6846-PC|RpL26-PC	1.0000	FBpp0074833 type=protein; loc=3L:18899320..18899769; ID=FBpp0074833; name=RpL26-PA; parent=FBgn0036825,FBtr0075066; dbxref=FlyBase:FBpp0074833,FlyBase_Annotation_IDs:CG6846-PA,GB_protein:AAF49215.1,REFSEQ:NP_649070,GB_protein:AAF49215,FlyMine:FBpp0074833,modMine:FBpp0074833; MD5=fc887ba6bfe903798c48d38d79bdb0a7; length=149; release=r6.09; species=Dmel;;FBpp0305858 type=protein; loc=3L:18899320..1…	20.8	3	0.04	DDEVQVIR+ENANGTNVYVGIHPSK+FVVYVEK
102	FBpp0074756|FBgn0040075|CG9750-PA|rept-PA FBpp0304236|FBgn0040075|CG9750-PB|rept-PB FBpp0311247|FBgn0040075|CG9750-PC|rept-PC	1.0000	FBpp0074756 type=protein; loc=3L:19255515..19256960; ID=FBpp0074756; name=rept-PA; parent=FBgn0040075,FBtr0074988; dbxref=GB_protein:AAF49182.1,FlyBase:FBpp0074756,FlyBase_Annotation_IDs:CG9750-PA,REFSEQ:NP_524156,GB_protein:AAF49182,FlyMine:FBpp0074756,modMine:FBpp0074756; MD5=a3ea44727bd62e2721bb3d2ec2a0204f; length=481; release=r6.09; species=Dmel;;FBpp0304236 type=protein; loc=3L:19255515..19…	6.7	3	0.04	GLGLDDVLEAR+IQAGDVITIDK+VYSLFLDENR
599	FBpp0099673|FBgn0086899|CG32782-PC|Tlk-PC FBpp0111592|FBgn0086899|CG34412-PB|Tlk-PB FBpp0288854|FBgn0086899|CG34412-PE|Tlk-PE FBpp0288855|FBgn0086899|CG34412-PF|Tlk-PF FBpp0288856|FBgn0086899|CG34412-PG|Tlk-PG FBpp0288857|FBgn0086899|CG34412-PH|Tlk-PH FBpp0288858|FBgn0086899|CG34412-PI|Tlk-PI FBpp0290873|FBgn0086899|CG34412-PJ|Tlk-PJ FBpp0305893|FBgn0086899|CG34412-PK|Tlk-PK FBpp0305894|FBgn00868…	0.9999	FBpp0099673 type=protein; loc=X:join(3780654..3780689,3781655..3783559,3783677..3784441,3784528..3784706,3785032..3785224,3785290..3785495,3785594..3785813,3786144..3786404); ID=FBpp0099673; name=Tlk-PC; parent=FBgn0086899,FBtr0070596; dbxref=GB_protein:AAN09104.3,FlyBase:FBpp0099673,GB_protein:AAN09104.4,GB_protein:AAN09104,REFSEQ:NP_570073,FlyBase:FBpp0111593,FlyBase_Annotation_IDs:CG32782-PC,F…	3.8	3	0.04	ATEVQFSNKPTVSNEAK+QQTGVGVGVPGGAGGNTAGLR+VNMSLNLGDR
588	FBpp0081152|FBgn0037469|CG1939-PA|Dpck-PA	0.9999	FBpp0081152 type=protein; loc=3R:join(7082277..7082388,7082474..7082765,7082837..7083143); ID=FBpp0081152; name=Dpck-PA; parent=FBgn0037469,FBtr0081638; dbxref=FlyBase:FBpp0081152,FlyBase_Annotation_IDs:CG1939-PA,GB_protein:AAF54069.1,REFSEQ:NP_649692,GB_protein:AAF54069,FlyMine:FBpp0081152,modMine:FBpp0081152; MD5=596a63ac592b6431b7d0102a6e063ea2; length=236; release=r6.09; species=Dmel;	9.3	3	0.03	EVFGDEVLLPSK+QGIPVIDADK
586	FBpp0079527|FBgn0267727|CG4799-PA|Pen-PA	0.9999	FBpp0079527 type=protein; loc=2L:join(10057697..10057759,10057821..10058134,10058199..10058769,10058847..10059467); ID=FBpp0079527; name=Pen-PA; parent=FBgn0267727,FBtr0079937; dbxref=FlyBase:FBpp0079527,FlyBase_Annotation_IDs:CG4799-PA,GB_protein:AAF52853.1,REFSEQ:NP_477041,GB_protein:AAF52853,FlyMine:FBpp0079527,modMine:FBpp0079527; MD5=d7e7e91fa9fe3cca56f6dd12013b1888; length=522; release=r6.0…	0	3	0.04	NINDEDLTSPLK+SVGNIVTGTDQQTDVVIASGGLPR
582	FBpp0078500|FBgn0087013|CG1059-PA|Karybeta3-PA FBpp0307568|FBgn0087013|CG1059-PB|Karybeta3-PB	0.9999	FBpp0078500 type=protein; loc=3R:join(4649687..4649767,4650585..4650734,4650799..4651893,4651983..4653336,4653452..4654089); ID=FBpp0078500; name=Karybeta3-PA; parent=FBgn0087013,FBtr0078860; dbxref=FlyBase:FBpp0078500,FlyBase_Annotation_IDs:CG1059-PA,GB_protein:AAF52107.1,REFSEQ:NP_524226,GB_protein:AAF52107,FlyMine:FBpp0078500,modMine:FBpp0078500; MD5=159db4c67d28d8e2289d4cf0d9f0283a; length=11…	4.1	3	0.04	EIENISPTENAISAFAK+ELKEGFAEYAEDVVR+IVDITHALFQTNK
581	FBpp0078211|FBgn0037206|CG12768-PA|CG12768-PA FBpp0303813|FBgn0037206|CG12768-PB|CG12768-PB FBpp0303814|FBgn0037206|CG12768-PC|CG12768-PC FBpp0303815|FBgn0037206|CG12768-PD|CG12768-PD	0.9999	FBpp0078211 type=protein; loc=3L:join(22911926..22912233,22913264..22914245); ID=FBpp0078211; name=CG12768-PA; parent=FBgn0037206,FBtr0078560; dbxref=FlyBase:FBpp0078211,FlyBase_Annotation_IDs:CG12768-PA,GB_protein:AAF51885.1,REFSEQ:NP_649431,GB_protein:AAF51885,FlyMine:FBpp0078211,modMine:FBpp0078211; MD5=5fa05a7eb313c8a193feccf3fd85aa09; length=429; release=r6.09; species=Dmel;;FBpp0303813 type…	3.5	3	0.03	FGDFLAAR+LQLPTPK
576	FBpp0070087|FBgn0023537|CG17896-PB|CG17896-PB FBpp0070088|FBgn0023537|CG17896-PA|CG17896-PA	0.9999	FBpp0070087 type=protein; loc=X:complement(join(493388..493417,491096..492628)); ID=FBpp0070087; name=CG17896-PB; parent=FBgn0023537,FBtr0070092; dbxref=FlyBase:FBpp0070087,FlyBase_Annotation_IDs:CG17896-PB,GB_protein:AAF45510.2,REFSEQ:NP_569845,GB_protein:AAF45510,FlyMine:FBpp0070087,modMine:FBpp0070087; MD5=fa5e3b71de702f6d4acbc0db138c517d; length=520; release=r6.09; species=Dmel;;FBpp0070088 t…	0	3	0.04	INDLIESGVK+TLADAEGDVLR+TNEWIDVHDPATNQVVTR
620	FBpp0086328|FBgn0001308|CG7765-PA|Khc-PA	0.9998	FBpp0086328 type=protein; loc=2R:complement(join(16271339..16271485,16269794..16270253,16267776..16269655,16267264..16267704)); ID=FBpp0086328; name=Khc-PA; parent=FBgn0001308,FBtr0087184; dbxref=GB_protein:AAF58029.1,FlyBase:FBpp0086328,FlyBase_Annotation_IDs:CG7765-PA,REFSEQ:NP_476590,GB_protein:AAF58029,FlyMine:FBpp0086328,modMine:FBpp0086328; MD5=4ad89c4c85a3bbd7f2e94c8acefb8757; length=975; …	6.2	3	0.03	LYLVDLAGSEK+SIVTDVLAGYNGTIFAYGQTSSGKTHTMEGVIGDSVK+TGAEGTVLDEAK
619	FBpp0085375|FBgn0259978|CG8390-PA|vlc-PA FBpp0085376|FBgn0259978|CG8390-PB|vlc-PB FBpp0085377|FBgn0259978|CG8390-PC|vlc-PC FBpp0289729|FBgn0259978|CG8390-PE|vlc-PE FBpp0289730|FBgn0259978|CG8390-PF|vlc-PF FBpp0300185|FBgn0259978|CG8390-PG|vlc-PG FBpp0300186|FBgn0259978|CG8390-PH|vlc-PH FBpp0300187|FBgn0259978|CG8390-PI|vlc-PI	0.9998	FBpp0085375 type=protein; loc=2R:join(5702878..5702947,5703051..5704216,5704286..5704382,5704435..5704919); ID=FBpp0085375; name=vlc-PA; parent=FBgn0259978,FBtr0086039; dbxref=FlyBase:FBpp0085375,FlyBase_Annotation_IDs:CG8390-PA,GB_protein:AAF57316.2,REFSEQ:NP_524868,GB_protein:AAF57316,FlyMine:FBpp0085375,modMine:FBpp0085375; MD5=126da9d2d57c466485bfde077bfd6600; length=605; release=r6.09; speci…	0	3	0.03	AQSVADQPDLHTIPTK+GQVEIDSLQGSELAR
484a	FBpp0080040|FBgn0051729|CG31729-PB|CG31729-PB FBpp0080041|FBgn0051729|CG31729-PA|CG31729-PA FBpp0310554|FBgn0051729|CG31729-PC|CG31729-PC FBpp0311166|FBgn0051729|CG31729-PD|CG31729-PD	0.9997	FBpp0080040 type=protein; loc=2L:join(13290687..13291291,13297619..13298456,13298559..13299333,13299395..13300739,13300801..13300874,13300932..13301065); ID=FBpp0080040; name=CG31729-PB; parent=FBgn0051729,FBtr0080461; dbxref=FlyBase:FBpp0080040,FlyBase_Annotation_IDs:CG31729-PB,GB_protein:AAF53278.2,REFSEQ:NP_609634,GB_protein:AAF53278,FlyMine:FBpp0080040,modMine:FBpp0080040; MD5=65a42fe86caafba…	3.0	3	0.03	ISYVLTDK+TDQLDGETDWKPR+VPADLILLR
631	FBpp0085427|FBgn0033021|CG10417-PA|CG10417-PA FBpp0085428|FBgn0033021|CG10417-PB|CG10417-PB	0.9996	FBpp0085427 type=protein; loc=2R:complement(join(5362628..5362738,5361599..5362567,5361019..5361549,5360588..5360965)); ID=FBpp0085427; name=CG10417-PA; parent=FBgn0033021,FBtr0086091; dbxref=FlyBase:FBpp0085427,FlyBase_Annotation_IDs:CG10417-PA,GB_protein:AAF57333.1,REFSEQ:NP_610169,GB_protein:AAF57333; MD5=6c508504048f45b920322dc2c0a22522; length=662; release=r6.09; species=Dmel;;FBpp0085428 ty…	5.3	3	0.02	EVTIIVSSS+NPSNVVNPMAGADSNTTTSINDLSTK
635	FBpp0081527|FBgn0037686|CG9354-PB|RpL34b-PB FBpp0081528|FBgn0037686|CG9354-PA|RpL34b-PA FBpp0084345|FBgn0039406|CG6090-PA|RpL34a-PA FBpp0084346|FBgn0039406|CG6090-PB|RpL34a-PB FBpp0291564|FBgn0039406|CG6090-PC|RpL34a-PC FBpp0308318|FBgn0037686|CG9354-PC|RpL34b-PC FBpp0308319|FBgn0037686|CG9354-PD|RpL34b-PD	0.9995	FBpp0081527 type=protein; loc=3R:complement(join(9400942..9401006,9400437..9400878)); ID=FBpp0081527; name=RpL34b-PB; parent=FBgn0037686,FBtr0082049; dbxref=FlyBase:FBpp0081527,FlyBase_Annotation_IDs:CG9354-PB,GB_protein:AAN13422.1,REFSEQ:NP_731345,GB_protein:AAN13422; MD5=f33c4ff302aadd35acf9b2ed025bd1a9; length=168; release=r6.09; species=Dmel;;FBpp0081528 type=protein; loc=3R:complement(join(9…	9.3	3	0.04	AFLIEEQK+LVYQYVK
571b	FBpp0072990|FBgn0005640|CG10579-PD|Eip63E-PD FBpp0072991|FBgn0005640|CG10579-PE|Eip63E-PE FBpp0072992|FBgn0005640|CG10579-PA|Eip63E-PA FBpp0072993|FBgn0005640|CG10579-PB|Eip63E-PB FBpp0072994|FBgn0005640|CG10579-PC|Eip63E-PC FBpp0110220|FBgn0005640|CG10579-PF|Eip63E-PF FBpp0110221|FBgn0005640|CG10579-PG|Eip63E-PG FBpp0110222|FBgn0005640|CG10579-PH|Eip63E-PH FBpp0110223|FBgn0005640|CG10579-PI|Eip6…	0.9994	FBpp0072990 type=protein; loc=3L:join(3516774..3516828,3552787..3552864,3578289..3578480,3588042..3588080,3593329..3593546,3594651..3594742,3598065..3598239,3598360..3598621,3600013..3600225,3600312..3600491,3607502..3607566); ID=FBpp0072990; name=Eip63E-PD; parent=FBgn0005640,FBtr0073131; dbxref=FlyBase:FBpp0072990,FlyBase_Annotation_IDs:CG10579-PD,GB_protein:AAN11568.1,REFSEQ:NP_523904,GB_prote…	3.9	3	0.03	FSAFGGDSPFGK+IADFGLAR+KLGHNFPR
643	FBpp0077992|FBgn0259785|CG7752-PA|pzg-PA FBpp0304178|FBgn0259785|CG7752-PB|pzg-PB	0.9993	FBpp0077992 type=protein; loc=3L:join(21286437..21287067,21287128..21289487); ID=FBpp0077992; name=pzg-PA; parent=FBgn0259785,FBtr0078336; dbxref=FlyBase:FBpp0077992,FlyBase_Annotation_IDs:CG7752-PA,GB_protein:AAF51699.1,REFSEQ:NP_649297,GB_protein:AAF51699,FlyMine:FBpp0077992,modMine:FBpp0077992; MD5=8d5ae5ae907fc88b2a811c63d563e44b; length=996; release=r6.09; species=Dmel;;FBpp0304178 type=prot…	0	3	0.03	ATSAGATALNSAATALLSDEPGEATGK+CGTCSMTFPK+IAPGTTQSSVQGTQTVQR+SLEESPSADLLRPR
651	FBpp0084524|FBgn0011289|CG5930-PC|TfIIA-L-PC FBpp0084525|FBgn0011289|CG5930-PA|TfIIA-L-PA FBpp0084526|FBgn0011289|CG5930-PB|TfIIA-L-PB	0.9991	FBpp0084524 type=protein; loc=3R:join(27254621..27254728,27255090..27255395,27255456..27255663,27255726..27255970,27256034..27256141); ID=FBpp0084524; name=TfIIA-L-PC; parent=FBgn0011289,FBtr0085154; dbxref=FlyBase:FBpp0084524,FlyBase_Annotation_IDs:CG5930-PC,GB_protein:AAN14106.1,REFSEQ:NP_733208,GB_protein:AAN14106,FlyMine:FBpp0084524,modMine:FBpp0084524; MD5=6ba95e3bcc903b487e82fdc96796af58; l…	0	3	0.03	AVELSPDSGDGSHPPPIVANNPK+IMPVNITLPSPAGSASSESR
660	FBpp0075395|FBgn0036487|CG6876-PA|Prp31-PA	0.9988	FBpp0075395 type=protein; loc=3L:join(15159170..15159268,15159325..15159776,15159839..15160457,15160517..15160852); ID=FBpp0075395; name=Prp31-PA; parent=FBgn0036487,FBtr0075642; dbxref=FlyBase:FBpp0075395,FlyBase_Annotation_IDs:CG6876-PA,GB_protein:AAF49655.1,REFSEQ:NP_648756,GB_protein:AAF49655,FlyMine:FBpp0075395,modMine:FBpp0075395; MD5=2725d896ece309838d8d1421adaa7262; length=501; release=r6…	7.4	3	0.03	FIKPLPKPIEGSK+LLGIAGGLSK+YFSNTSGFMSVGQR
664	FBpp0078278|FBgn0028690|CG1100-PA|Rpn5-PA	0.9987	FBpp0078278 type=protein; loc=3R:join(5789776..5790824,5790884..5791040,5791103..5791405); ID=FBpp0078278; name=Rpn5-PA; parent=FBgn0028690,FBtr0078629; dbxref=FlyBase:FBpp0078278,FlyBase_Annotation_IDs:CG1100-PA,GB_protein:AAF51952.1,REFSEQ:NP_649588,GB_protein:AAF51952,FlyMine:FBpp0078278,modMine:FBpp0078278; MD5=b71ac685f18192aefd215ce53557d974; length=502; release=r6.09; species=Dmel;	0	3	0.03	TGLTPVDSAASTDEQK+VKIDRPAGIIYFTQK
677	FBpp0088505|FBgn0000083|CG5730-PA|AnxB9-PA FBpp0088506|FBgn0000083|CG5730-PB|AnxB9-PB FBpp0088985|FBgn0000083|CG5730-PD|AnxB9-PD FBpp0088986|FBgn0000083|CG5730-PC|AnxB9-PC FBpp0307769|FBgn0000083|CG5730-PE|AnxB9-PE FBpp0307770|FBgn0000083|CG5730-PF|AnxB9-PF	0.9974	FBpp0088505 type=protein; loc=3R:join(21067470..21067499,21068069..21068777,21068838..21069019,21070278..21070331); ID=FBpp0088505; name=AnxB9-PA; parent=FBgn0000083,FBtr0089517; dbxref=FlyBase:FBpp0088505,FlyBase_Annotation_IDs:CG5730-PA,GB_protein:AAF55841.1,REFSEQ:NP_476604,GB_protein:AAF55841,FlyMine:FBpp0088505,modMine:FBpp0088505; MD5=840a18617e271c9f89fd09de614262d4; length=324; release=r6…	8.6	3	0.03	AIIEILAR+LEIAEAFK+TIAQFYEQSFGK
708	FBpp0080723|FBgn0086710|CG10652-PB|RpL30-PB FBpp0291653|FBgn0086710|CG10652-PC|RpL30-PC FBpp0309280|FBgn0086710|CG10652-PE|RpL30-PE	0.9901	FBpp0080723 type=protein; loc=2L:complement(join(19008949..19009115,19008375..19008543)); ID=FBpp0080723; name=RpL30-PB; parent=FBgn0086710,FBtr0081181; dbxref=FlyBase:FBpp0080723,FlyBase_Annotation_IDs:CG10652-PB,GB_protein:AAN11021.1,REFSEQ:NP_724149,GB_protein:AAN11021,FlyMine:FBpp0080723,modMine:FBpp0080723; MD5=031cba1db79f47afa1ef7dcca63974ea; length=111; release=r6.09; species=Dmel;;FBpp02…	10.8	3	0.04	LVLIASNTPALR
703	FBpp0078246|FBgn0037414|CG1153-PA|Osi7-PA	0.9901	FBpp0078246 type=protein; loc=3R:6249207..6250073; ID=FBpp0078246; name=Osi7-PA; parent=FBgn0037414,FBtr0078597; dbxref=FlyBase:FBpp0078246,FlyBase_Annotation_IDs:CG1153-PA,GB_protein:AAF51902.1,REFSEQ:NP_649626,GB_protein:AAF51902,FlyMine:FBpp0078246,modMine:FBpp0078246; MD5=9c6fcf7a8725b53957eabdb3564106c8; length=288; release=r6.09; species=Dmel;	6.6	3	0.04	IALVLSAVIGLKKLLSQEK
763	FBpp0079473|FBgn0032160|CG4598-PA|CG4598-PA FBpp0304781|FBgn0032160|CG4598-PB|CG4598-PB	0.9860	FBpp0079473 type=protein; loc=2L:join(9918881..9919108,9919170..9919316,9919376..9919846); ID=FBpp0079473; name=CG4598-PA; parent=FBgn0032160,FBtr0079877; dbxref=FlyBase:FBpp0079473,FlyBase_Annotation_IDs:CG4598-PA,GB_protein:AAF52828.2,REFSEQ:NP_609322,GB_protein:AAF52828,FlyMine:FBpp0079473,modMine:FBpp0079473; MD5=57d2e76211a69365f8a89b80f43f8bb4; length=281; release=r6.09; species=Dmel;;FBpp0…	12.1	3	0.02	AADLQQLQNGRK+FLFFVNQPAVQK+GLGIYLEGLK
785a	FBpp0086742|FBgn0013733|CG18076-PB|shot-PB FBpp0086743|FBgn0013733|CG18076-PG|shot-PG FBpp0086744|FBgn0013733|CG18076-PE|shot-PE FBpp0086745|FBgn0013733|CG18076-PA|shot-PA FBpp0086746|FBgn0013733|CG18076-PC|shot-PC FBpp0086747|FBgn0013733|CG18076-PH|shot-PH FBpp0271730|FBgn0013733|CG18076-PI|shot-PI FBpp0271731|FBgn0013733|CG18076-PJ|shot-PJ FBpp0271732|FBgn0013733|CG18076-PK|shot-PK FBpp0271733|…	0.9823	FBpp0086742 type=protein; loc=2R:complement(join(13933630..13933726,13917849..13917910,13917118..13917207,13916854..13917024,13905222..13905501,13904248..13905161,13903814..13904182,13902654..13903572,13901687..13902317,13901437..13901572,13900366..13900449,13899450..13899671,13894839..13894969,13894130..13894592,13882401..13882547,13874859..13882336,13874234..13874459,13872209..13874168,13871979…	0	3	0.02	AGSKPNSRPLSR+ETSLLSTEELAR+LLDPEDVDTNEPDEK
789	FBpp0073296|FBgn0030274|CG1908-PA|Lint-1-PA FBpp0304129|FBgn0030274|CG1908-PC|Lint-1-PC FBpp0304130|FBgn0030274|CG1908-PD|Lint-1-PD FBpp0309787|FBgn0030274|CG1908-PE|Lint-1-PE	0.9804	FBpp0073296 type=protein; loc=X:join(11149714..11149851,11149925..11149960,11150636..11152127,11152238..11152380); ID=FBpp0073296; name=Lint-1-PA; parent=FBgn0030274,FBtr0073440; dbxref=FlyBase:FBpp0073296,FlyBase_Annotation_IDs:CG1908-PA,GB_protein:AAF48009.1,REFSEQ:NP_572692,GB_protein:AAF48009,FlyMine:FBpp0073296,modMine:FBpp0073296; MD5=a854a6443390bf79789fb29222697632; length=602; release=r6…	0	3	0.02	KNLQQALR+LNDSLQEFSVK+SPDEISEKSSAGGGSGASGTASSSACQHK
796a	FBpp0088054|FBgn0033184|CG12736-PA|CG12736-PA	0.9771	FBpp0088054 type=protein; loc=2R:complement(join(7509707..7510111,7508875..7509640,7508621..7508820)); ID=FBpp0088054; name=CG12736-PA; parent=FBgn0033184,FBtr0088981; dbxref=FlyBase:FBpp0088054,FlyBase_Annotation_IDs:CG12736-PA,GB_protein:AAF59240.1,REFSEQ:NP_610288,GB_protein:AAF59240,FlyMine:FBpp0088054,modMine:FBpp0088054; MD5=b689100843d02b72343d98f78194617e; length=456; release=r6.09; speci…	9.9	3	0.01	IIVFINK+KMVMTPGQAFTIR+NADADLLGFNQNLKTSISDIQIFRK
891	FBpp0074907|FBgn0036763|CG7441-PA|CG7441-PA FBpp0304196|FBgn0036763|CG7441-PB|CG7441-PB	0.9150	FBpp0074907 type=protein; loc=3L:join(17849880..17850098,17850161..17850588,17850777..17852127); ID=FBpp0074907; name=CG7441-PA; parent=FBgn0036763,FBtr0075141; dbxref=FlyBase:FBpp0074907,FlyBase_Annotation_IDs:CG7441-PA,GB_protein:AAF49293.1,REFSEQ:NP_649018,GB_protein:AAF49293,FlyMine:FBpp0074907,modMine:FBpp0074907; MD5=8334bc822ba82cd9a0fbf922be129860; length=665; release=r6.09; species=Dmel;…	5.1	3	0.03	LAQLPQFR+LGLGTSANIPAAVHVAPLLPAPDISK
94	FBpp0074342|FBgn0052549|CG32549-PD|CG32549-PD FBpp0074343|FBgn0052549|CG32549-PE|CG32549-PE FBpp0074346|FBgn0052549|CG32549-PB|CG32549-PB FBpp0074347|FBgn0052549|CG32549-PF|CG32549-PF FBpp0309367|FBgn0052549|CG32549-PG|CG32549-PG FBpp0309368|FBgn0052549|CG32549-PH|CG32549-PH	1.0000	FBpp0074342 type=protein; loc=X:complement(join(18407797..18407879,18392837..18392910,18392549..18392762,18392335..18392481,18392040..18392160,18390998..18391966,18390795..18390932)); ID=FBpp0074342; name=CG32549-PD; parent=FBgn0052549,FBtr0074570; dbxref=FlyBase:FBpp0074342,FlyBase_Annotation_IDs:CG32549-PD,GB_protein:AAF48835.2,REFSEQ:NP_573289,GB_protein:AAF48835,FlyMine:FBpp0074342,modMine:FB…	4.0	2	0.03	AVDWVHSDGDLKR+TFLIVPELVR
84	FBpp0073949|FBgn0030718|CG9172-PA|ND-20-PA FBpp0073950|FBgn0030718|CG9172-PB|ND-20-PB FBpp0084806|FBgn0039669|CG2014-PA|ND-20L-PA FBpp0308934|FBgn0039669|CG2014-PB|ND-20L-PB FBpp0309363|FBgn0030718|CG9172-PC|ND-20-PC	1.0000	FBpp0073949 type=protein; loc=X:complement(15986011..15986676); ID=FBpp0073949; name=ND-20-PA; parent=FBgn0030718,FBtr0074151; dbxref=GB_protein:AAF48552.1,FlyBase:FBpp0073949,FlyBase_Annotation_IDs:CG9172-PA,REFSEQ:NP_573097,GB_protein:AAF48552,FlyMine:FBpp0073949,modMine:FBpp0073949; MD5=3309fc94bfe314740e66f80b298f9fa9; length=221; release=r6.09; species=Dmel;;FBpp0073950 type=protein; loc=X:c…	4.2	2	0.03	LDDLLNWGR+QADVIIVAGTLTNK
78	FBpp0073561|FBgn0029133|CG1591-PA|REG-PA FBpp0302766|FBgn0029133|CG1591-PB|REG-PB	1.0000	FBpp0073561 type=protein; loc=X:join(13212589..13212958,13213156..13213523); ID=FBpp0073561; name=REG-PA; parent=FBgn0029133,FBtr0073730; dbxref=FlyBase:FBpp0073561,FlyBase_Annotation_IDs:CG1591-PA,GB_protein:AAF48241.1,REFSEQ:NP_572866,GB_protein:AAF48241,FlyMine:FBpp0073561,modMine:FBpp0073561; MD5=fe5c12a44b00838b0d2befa1d14ebc93; length=245; release=r6.09; species=Dmel;;FBpp0302766 type=prote…	0	2	0.03	LNELLATPIFNER+NFEEVHQDLNIPVLPPLLVK
77	FBpp0073551|FBgn0261524|CG12244-PA|lic-PA	1.0000	FBpp0073551 type=protein; loc=X:join(13091483..13091541,13091612..13092002,13092089..13092221,13092284..13092486,13093160..13093378); ID=FBpp0073551; name=lic-PA; parent=FBgn0261524,FBtr0073720; dbxref=FlyBase:FBpp0073551,FlyBase_Annotation_IDs:CG12244-PA,GB_protein:AAF48223.1,REFSEQ:NP_477162,GB_protein:AAF48223,FlyMine:FBpp0073551,modMine:FBpp0073551; MD5=7f33f11c0db2c8166caacaf1cb63cd2e; lengt…	0	2	0.03	NTDISEFVAR+TFDIDADSLEK
73	FBpp0073327|FBgn0020255|CG1404-PB|Ran-PB FBpp0073328|FBgn0020255|CG1404-PA|Ran-PA FBpp0309150|FBgn0020255|CG1404-PC|Ran-PC FBpp0309151|FBgn0020255|CG1404-PD|Ran-PD	1.0000	FBpp0073327 type=protein; loc=X:complement(join(11145943..11146377,11145649..11145864)); ID=FBpp0073327; name=Ran-PB; parent=FBgn0020255,FBtr0073471; dbxref=FlyBase:FBpp0073327,FlyBase_Annotation_IDs:CG1404-PB,GB_protein:AAN09287.1,REFSEQ:NP_727499,GB_protein:AAN09287; MD5=b558c3f0de550773a094f4a890d1e023; length=216; release=r6.09; species=Dmel;;FBpp0073328 type=protein; loc=X:complement(join(11…	0	2	0.03	FNVWDTAGQEK+NLQYYDISAK
69	FBpp0073119|FBgn0004574|CG15811-PA|Rop-PA FBpp0302752|FBgn0004574|CG15811-PB|Rop-PB	1.0000	FBpp0073119 type=protein; loc=3L:complement(4137021..4138814); ID=FBpp0073119; name=Rop-PA; parent=FBgn0004574,FBtr0073263; dbxref=GB_protein:AAF47844.1,FlyBase:FBpp0073119,FlyBase_Annotation_IDs:CG15811-PA,REFSEQ:NP_523916,GB_protein:AAF47844,FlyMine:FBpp0073119,modMine:FBpp0073119; MD5=556039441ed252a8af5e9df728182706; length=597; release=r6.09; species=Dmel;;FBpp0302752 type=protein; loc=3L:co…	3.2	2	0.03	NIDLAASVQQK+SQLLILDR
64	FBpp0072930|FBgn0035438|CG12013-PC|PHGPx-PC FBpp0072931|FBgn0035438|CG12013-PA|PHGPx-PA FBpp0072932|FBgn0035438|CG12013-PD|PHGPx-PD	1.0000	FBpp0072930 type=protein; loc=3L:join(3326632..3326712,3327860..3328183,3328251..3328442); ID=FBpp0072930; name=PHGPx-PC; parent=FBgn0035438,FBtr0073066; dbxref=FlyBase:FBpp0072930,FlyBase_Annotation_IDs:CG12013-PC,GB_protein:AAN11561.1,REFSEQ:NP_728868,GB_protein:AAN11561,FlyMine:FBpp0072930,modMine:FBpp0072930; MD5=81b2b418d766a664aebe727462b4f28f; length=198; release=r6.09; species=Dmel;;FBpp0…	14.2	2	0.03	NAASIYEFTVK+VDVNGDNAAPLYK
56	FBpp0072688|FBgn0035253|CG7971-PA|CG7971-PA FBpp0072689|FBgn0035253|CG7971-PC|CG7971-PC FBpp0292226|FBgn0035253|CG7971-PF|CG7971-PF FBpp0301191|FBgn0035253|CG7971-PG|CG7971-PG	1.0000	FBpp0072688 type=protein; loc=3L:complement(join(1664532..1664770,1663920..1664021,1661227..1661592,1661109..1661165,1659846..1659990,1658520..1658590,1656679..1658464,1655525..1655709,1655254..1655460,1655121..1655151)); ID=FBpp0072688; name=CG7971-PA; parent=FBgn0035253,FBtr0072806; dbxref=FlyBase_Annotation_IDs:CG7971-PA,FlyBase:FBpp0072688,GB_protein:AAF47543.2,REFSEQ:NP_647642,GB_protein:AAF…	2.5	2	0.03	AAEDTVNDILGTK+VSTATVAAAESAAR
52	FBpp0072560|FBgn0035203|CG9149-PA|CG9149-PA	1.0000	FBpp0072560 type=protein; loc=3L:join(1303051..1303093,1303188..1303309,1303381..1303493,1303548..1303977,1304038..1304223,1304280..1304564); ID=FBpp0072560; name=CG9149-PA; parent=FBgn0035203,FBtr0072667; dbxref=FlyBase:FBpp0072560,FlyBase_Annotation_IDs:CG9149-PA,GB_protein:AAF47470.2,REFSEQ:NP_612094,GB_protein:AAF47470,FlyMine:FBpp0072560,modMine:FBpp0072560; MD5=06a7c0523483ffb49e203ad6c0a65…	5.6	2	0.03	IVGWTQSGIEPK+TVALGYQAIR
498a	FBpp0082511|FBgn0263979|CG4236-PA|Caf1-55-PA FBpp0291059|FBgn0263979|CG4236-PB|Caf1-55-PB	1.0000	FBpp0082511 type=protein; loc=3R:join(15225893..15225914,15225966..15226526,15226637..15227346); ID=FBpp0082511; name=Caf1-55-PA; parent=FBgn0263979,FBtr0083052; dbxref=FlyBase:FBpp0082511,FlyBase_Annotation_IDs:CG4236-PA,GB_protein:AAF55146.1,REFSEQ:NP_524354,GB_protein:AAF55146,FlyMine:FBpp0082511,modMine:FBpp0082511; MD5=57912fa6a19e9ac02e113f56e7521f06; length=430; release=r6.09; species=Dmel…	0	2	0.03	TPSSDVLVFDYTK+TVALWDLR
496a	FBpp0082316|FBgn0004237|CG12749-PA|Hrb87F-PA FBpp0289817|FBgn0004237|CG12749-PC|Hrb87F-PC FBpp0302741|FBgn0004237|CG12749-PD|Hrb87F-PD FBpp0306562|FBgn0004237|CG12749-PE|Hrb87F-PE	1.0000	FBpp0082316 type=protein; loc=3R:complement(join(13660340..13660387,13658637..13659648,13658467..13658564)); ID=FBpp0082316; name=Hrb87F-PA; parent=FBgn0004237,FBtr0082851; dbxref=FlyBase:FBpp0082316,FlyBase_Annotation_IDs:CG12749-PA,GB_protein:AAF54967.1,REFSEQ:NP_476807,GB_protein:AAF54967,FlyMine:FBpp0082316,modMine:FBpp0082316; MD5=1d07be69479a573a56608e31e9576694; length=385; release=r6.09; …	8.3	2	0.03	LFIGGLDYR+NSNFGNNRPAPYSQGGGGGGFNK
51	FBpp0072457|FBgn0035149|CG17183-PA|MED30-PA	1.0000	FBpp0072457 type=protein; loc=3L:complement(653054..654010); ID=FBpp0072457; name=MED30-PA; parent=FBgn0035149,FBtr0072558; dbxref=GB_protein:AAF47400.1,FlyBase:FBpp0072457,FlyBase_Annotation_IDs:CG17183-PA,REFSEQ:NP_612046,GB_protein:AAF47400,FlyMine:FBpp0072457,modMine:FBpp0072457; MD5=6412bd466db0b2a4e29d9facbbb82037; length=318; release=r6.09; species=Dmel;	6.6	2	0.03	FQEVFASLK+LGQETVQDIASR
6	FBpp0070312|FBgn0261954|CG4399-PB|east-PB FBpp0292165|FBgn0261954|CG4399-PC|east-PC FBpp0292166|FBgn0261954|CG4399-PD|east-PD FBpp0298290|FBgn0261954|CG4399-PE|east-PE FBpp0298291|FBgn0261954|CG4399-PF|east-PF FBpp0310126|FBgn0261954|CG4399-PG|east-PG	1.0000	FBpp0070312 type=protein; loc=X:join(2014522..2018004,2018080..2018086,2018705..2018938,2019058..2019506,2019568..2019737,2019848..2021117,2021172..2022464); ID=FBpp0070312; name=east-PB; parent=FBgn0261954,FBtr0070326; dbxref=FlyBase:FBpp0070312,FlyBase_Annotation_IDs:CG4399-PB,GB_protein:AAF45704.2,REFSEQ:NP_524864,GB_protein:AAF45704,FlyMine:FBpp0070312,modMine:FBpp0070312; MD5=8ad14f275d9a966…	0	2	0.03	NGDLVLAPHASSNATVYTETVR+QQLQQLQQKPQQQQQLPTLQPGGVR
493a	FBpp0081600|FBgn0003205|CG9375-PA|Ras85D-PA	1.0000	FBpp0081600 type=protein; loc=3R:complement(join(9512153..9512291,9511740..9511996,9511508..9511681)); ID=FBpp0081600; name=Ras85D-PA; parent=FBgn0003205,FBtr0082122; dbxref=FlyBase:FBpp0081600,FlyBase_Annotation_IDs:CG9375-PA,GB_protein:AAF54388.1,REFSEQ:NP_476699,GB_protein:AAF54388,FlyMine:FBpp0081600,modMine:FBpp0081600; MD5=ec523956e9ffedfcc9de3f9bb1145f0a; length=189; release=r6.09; species…	15.9	2	0.03	LVVVGAGGVGK+SFEDIGTYR+YDPTIEDSYR
491a	FBpp0081516|FBgn0261552|CG8144-PD|ps-PD FBpp0081517|FBgn0261552|CG8144-PC|ps-PC FBpp0110326|FBgn0261552|CG8144-PA|ps-PF FBpp0110327|FBgn0261552|CG16765-PG|ps-PG FBpp0110328|FBgn0261552|CG16765-PH|ps-PH FBpp0110330|FBgn0261552|CG16765-PJ|ps-PJ FBpp0110331|FBgn0261552|CG16765-PK|ps-PK FBpp0291831|FBgn0261552|CG16765-PL|ps-PL FBpp0291832|FBgn0261552|CG16765-PN|ps-PN FBpp0291833|FBgn0261552|CG16765-P…	1.0000	FBpp0081516 type=protein; loc=3R:join(9436968..9437118,9444011..9444076,9445044..9445187,9445255..9445895,9445969..9446497,9447629..9447849); ID=FBpp0081516; name=ps-PD; parent=FBgn0261552,FBtr0082038; dbxref=GB_protein:AAN13428.1,REFSEQ:NP_731355,GB_protein:AAN13428,FlyBase:FBpp0081516,FlyBase_Annotation_IDs:CG8144-PD,FlyBase_Annotation_IDs:CG16765-PD,FlyBase_Annotation_IDs:CG42670-PD,FlyMine:FB…	0	2	0.03	ILVPAVASGAIIGK+IVTITGQPSAIAK
490a	FBpp0081156|FBgn0010774|CG1101-PA|Ref1-PA	1.0000	FBpp0081156 type=protein; loc=3R:complement(join(7079964..7080209,7079254..7079455,7078822..7079019,7078253..7078407)); ID=FBpp0081156; name=Ref1-PA; parent=FBgn0010774,FBtr0081642; dbxref=FlyBase:FBpp0081156,FlyBase_Annotation_IDs:CG1101-PA,GB_protein:AAF54070.1,REFSEQ:NP_651968,GB_protein:AAF54070,FlyMine:FBpp0081156,modMine:FBpp0081156; MD5=a6e9462c9ef48720251002e6880d3a12; length=266; release…	0	2	0.03	LIVGNLDYGVSNTDIK+SIDDLIK+SLGTADVIFER
459a	FBpp0075175|FBgn0036623|CG4729-PA|CG4729-PA FBpp0075176|FBgn0036623|CG4729-PC|CG4729-PC FBpp0075177|FBgn0036623|CG4729-PB|CG4729-PB FBpp0300976|FBgn0036623|CG4729-PE|CG4729-PE	1.0000	FBpp0075175 type=protein; loc=3L:complement(join(16383927..16384107,16383331..16383866,16382382..16382739,16382072..16382157)); ID=FBpp0075175; name=CG4729-PA; parent=FBgn0036623,FBtr0075417; dbxref=FlyBase:FBpp0075175,FlyBase_Annotation_IDs:CG4729-PA,GB_protein:AAF49471.1,REFSEQ:NP_648888,GB_protein:AAF49471; MD5=5f3bd529f6c00aa6dbdf0c63493ff274; length=386; release=r6.09; species=Dmel;;FBpp0075…	6.0	2	0.03	GFTASLAPIR+IIDSFLETGSFFK
457a	FBpp0075116|FBgn0000017|CG4032-PA|Abl-PA FBpp0111702|FBgn0000017|CG4032-PB|Abl-PB FBpp0303163|FBgn0000017|CG4032-PC|Abl-PC FBpp0303166|FBgn0000017|CG4032-PF|Abl-PF FBpp0303169|FBgn0000017|CG4032-PI|Abl-PI FBpp0311523|FBgn0000017|CG4032-PJ|Abl-PJ	1.0000	FBpp0075116 type=protein; loc=3L:complement(join(16646810..16647143,16628663..16629206,16628174..16628589,16627502..16628088,16626922..16627192,16626743..16626863,16626528..16626616,16622774..16625274)); ID=FBpp0075116; name=Abl-PA; parent=FBgn0000017,FBtr0075357; dbxref=FlyBase:FBpp0075116,FlyBase_Annotation_IDs:CG4032-PA,GB_protein:AAF49431.2,REFSEQ:NP_524843,GB_protein:AAF49431,FlyMine:FBpp007…	1.4	2	0.03	LTIYATPIAK+SGAINTVGTLPAK
421	FBpp0293948|FBgn0028685|CG3455-PB|Rpt4-PB	1.0000	FBpp0293948 type=protein; loc=X:complement(join(6291015..6291123,6290839..6290958,6290055..6290775,6289785..6289925,6289619..6289721)); ID=FBpp0293948; name=Rpt4-PB; parent=FBgn0028685,FBtr0305495; dbxref=REFSEQ:NP_572308,GB_protein:AAF46146,FlyBase:FBpp0293948,FlyBase_Annotation_IDs:CG3455-PB; MD5=8bf62554d9602ab58f44205d0ae8cee7; length=397; release=r6.09; species=Dmel;	0	2	0.03	AVASQLDANFLK+LSDNFNGADLR
419	FBpp0293061|FBgn0262601|CG5352-PB|SmB-PB	1.0000	FBpp0293061 type=protein; loc=2L:complement(join(10426494..10426496,10425528..10426124)); ID=FBpp0293061; name=SmB-PB; parent=FBgn0262601,FBtr0304118; dbxref=FlyBase:FBpp0293061,FlyBase_Annotation_IDs:CG5352-PB,REFSEQ:NP_001188780,GB_protein:ADV37030; MD5=61f4e1aaf8cf50d82e671a0638546550; length=199; release=r6.09; species=Dmel;	0	2	0.03	TFIGTFK+VPIPGAAPGPGIGR
40	FBpp0072023|FBgn0034876|CG3957-PA|wmd-PA FBpp0112025|FBgn0034876|CG3957-PB|wmd-PB	1.0000	FBpp0072023 type=protein; loc=2R:complement(join(23547490..23547610,23545326..23545991,23545064..23545263)); ID=FBpp0072023; name=wmd-PA; parent=FBgn0034876,FBtr0072114; dbxref=FlyBase:FBpp0072023,FlyBase_Annotation_IDs:CG3957-PA,GB_protein:AAF47023.1,REFSEQ:NP_611804,GB_protein:AAF47023,FlyMine:FBpp0072023,modMine:FBpp0072023; MD5=c27ee793186a7726c2d7a987d27df910; length=328; release=r6.09; spec…	10.1	2	0.03	FSPDGELYASGSEDGTLR+NATLAASGAADFTGK
390	FBpp0088040|FBgn0033160|CG11107-PA|Dhx15-PA FBpp0307849|FBgn0033160|CG11107-PB|Dhx15-PB	1.0000	FBpp0088040 type=protein; loc=2R:join(7387528..7387580,7387635..7388428,7388708..7389181,7389247..7389510,7390078..7390200,7390268..7390621,7390680..7390807); ID=FBpp0088040; name=Dhx15-PA; parent=FBgn0033160,FBtr0088966; dbxref=FlyBase:FBpp0088040,FlyBase_Annotation_IDs:CG11107-PA,GB_protein:AAF59269.1,REFSEQ:NP_610269,GB_protein:AAF59269,FlyMine:FBpp0088040,modMine:FBpp0088040; MD5=b1505c072857…	3.3	2	0.03	EIDNLGSEIGELK+SNLGTVVLQLK
389	FBpp0087985|FBgn0261385|CG2092-PA|scra-PA FBpp0087986|FBgn0261385|CG2092-PB|scra-PB FBpp0099586|FBgn0261385|CG2092-PC|scra-PC	1.0000	FBpp0087985 type=protein; loc=2R:join(7590444..7590461,7590568..7590882,7590946..7591425,7591507..7591873,7591938..7592303,7592362..7592533,7592695..7592833,7592901..7593077,7593139..7593360,7593418..7593781,7593895..7594193,7594257..7594976); ID=FBpp0087985; name=scra-PA; parent=FBgn0261385,FBtr0088911; dbxref=FlyBase_Annotation_IDs:CG2092-PA,FlyBase:FBpp0087985,GB_protein:AAM71099.1,REFSEQ:NP_7…	0	2	0.03	NFASSAPAPKPAPAPAVSVK+VEDAVLTAKPPVPQK
380	FBpp0087539|FBgn0027580|CG1516-PI|PCB-PI FBpp0087540|FBgn0027580|CG1516-PE|PCB-PE FBpp0087541|FBgn0027580|CG1516-PD|PCB-PD FBpp0087542|FBgn0027580|CG1516-PA|PCB-PA FBpp0087543|FBgn0027580|CG1516-PJ|PCB-PJ FBpp0087544|FBgn0027580|CG1516-PB|PCB-PB FBpp0087545|FBgn0027580|CG1516-PK|PCB-PK FBpp0087546|FBgn0027580|CG1516-PL|PCB-PL FBpp0087547|FBgn0027580|CG1516-PG|PCB-PG FBpp0290074|FBgn0027580|CG1516…	1.0000	FBpp0087539 type=protein; loc=2R:complement(join(9856084..9856182,9854511..9856020,9853683..9853730,9852548..9853205,9851454..9852483,9851137..9851385)); ID=FBpp0087539; name=PCB-PI; parent=FBgn0027580,FBtr0088454; dbxref=GB_protein:AAG22289.2,FlyBase:FBpp0087539,FlyBase_Annotation_IDs:CG1516-PI,REFSEQ:NP_724841,GB_protein:AAG22289,FlyMine:FBpp0087539,modMine:FBpp0087539; MD5=03088370145028e2f777…	0	2	0.03	EANLLLGDIIK+VVEIAPAPR
377	FBpp0087250|FBgn0021795|CG9035-PA|Tapdelta-PA FBpp0311866|FBgn0021795|CG9035-PB|Tapdelta-PB	1.0000	FBpp0087250 type=protein; loc=2R:complement(join(11370773..11371012,11370453..11370713)); ID=FBpp0087250; name=Tapdelta-PA; parent=FBgn0021795,FBtr0088153; dbxref=FlyBase:FBpp0087250,FlyBase_Annotation_IDs:CG9035-PA,GB_protein:AAF58651.1,REFSEQ:NP_610679,GB_protein:AAF58651,FlyMine:FBpp0087250,modMine:FBpp0087250; MD5=bf33d2cfa08fef1fcf9e77cde5d9455d; length=166; release=r6.09; species=Dmel;;FBpp…	0	2	0.03	LFDEDGYANVR+SLLDISVPTK
361	FBpp0086705|FBgn0033902|CG8309-PA|Tango7-PA FBpp0308985|FBgn0033902|CG8309-PB|Tango7-PB	1.0000	FBpp0086705 type=protein; loc=2R:complement(join(14164487..14164531,14164191..14164370,14163198..14164136)); ID=FBpp0086705; name=Tango7-PA; parent=FBgn0033902,FBtr0087579; dbxref=FlyBase:FBpp0086705,FlyBase_Annotation_IDs:CG8309-PA,GB_protein:AAF58289.1,REFSEQ:NP_610932,GB_protein:AAF58289,FlyMine:FBpp0086705,modMine:FBpp0086705; MD5=70f5e58e540f3dd516e760c35ced9adc; length=387; release=r6.09; s…	7.0	2	0.03	EGLTSVSSAQLDLAR+LFNNLDTASPLR
358	FBpp0086563|FBgn0033951|CG10139-PA|CG10139-PA FBpp0309001|FBgn0033951|CG10139-PB|CG10139-PB	1.0000	FBpp0086563 type=protein; loc=2R:join(14645356..14645556,14645614..14646087); ID=FBpp0086563; name=CG10139-PA; parent=FBgn0033951,FBtr0087433; dbxref=FlyBase:FBpp0086563,FlyBase_Annotation_IDs:CG10139-PA,GB_protein:AAF58225.1,REFSEQ:NP_610976,GB_protein:AAF58225,FlyMine:FBpp0086563,modMine:FBpp0086563; MD5=e9f12d9f027d5e64b6e7ab8a03ab5edc; length=224; release=r6.09; species=Dmel;;FBpp0309001 type…	11.0	2	0.03	DSSQIFGDFVADR+VILEAASIDR
357	FBpp0086533|FBgn0033998|CG8092-PA|row-PA FBpp0086534|FBgn0033998|CG8092-PB|row-PB FBpp0302971|FBgn0033998|CG8092-PC|row-PC	1.0000	FBpp0086533 type=protein; loc=2R:complement(join(15212607..15213489,15211726..15212555,15211577..15211667,15210245..15211068,15209812..15210179,15206950..15207799)); ID=FBpp0086533; name=row-PA; parent=FBgn0033998,FBtr0087402; dbxref=FlyBase:FBpp0086533,FlyBase_Annotation_IDs:CG8092-PA,GB_protein:AAF58164.2,REFSEQ:NP_611019,GB_protein:AAF58164,FlyMine:FBpp0086533,modMine:FBpp0086533; MD5=6a534e55…	4.3	2	0.03	AVAVANASSSFTPK+VEVLGVYDYAEK
356	FBpp0086294|FBgn0034118|CG6251-PA|Nup62-PA FBpp0309066|FBgn0034118|CG6251-PB|Nup62-PB	1.0000	FBpp0086294 type=protein; loc=2R:16344581..16345765; ID=FBpp0086294; name=Nup62-PA; parent=FBgn0034118,FBtr0087150; dbxref=FlyBase:FBpp0086294,FlyBase_Annotation_IDs:CG6251-PA,GB_protein:AAF58007.1,REFSEQ:NP_611120,GB_protein:AAF58007,FlyMine:FBpp0086294,modMine:FBpp0086294; MD5=c12e45b9e3831e5ad360717dbacb2d8b; length=394; release=r6.09; species=Dmel;;FBpp0309066 type=protein; loc=2R:16344581..1…	8.6	2	0.03	ELEDSLGPLEK+TTFSFGTPAPTAGIGGGDADNSK
355	FBpp0086167|FBgn0034181|CG8963-PA|CG8963-PA FBpp0086168|FBgn0034181|CG8963-PB|CG8963-PB FBpp0289800|FBgn0034181|CG8963-PC|CG8963-PC FBpp0309119|FBgn0034181|CG8963-PE|CG8963-PE	1.0000	FBpp0086167 type=protein; loc=2R:complement(join(17018063..17018908,17016966..17017799)); ID=FBpp0086167; name=CG8963-PA; parent=FBgn0034181,FBtr0087016; dbxref=FlyBase:FBpp0086167,FlyBase_Annotation_IDs:CG8963-PA,GB_protein:AAF57917.1,REFSEQ:NP_611180,GB_protein:AAF57917,FlyMine:FBpp0086167,modMine:FBpp0086167; MD5=ea78e6f8388de9e80e55c922d6874705; length=559; release=r6.09; species=Dmel;;FBpp00…	6.7	2	0.03	APFQPDDQYEQLR+HQQYQQAGGAGGGAPYGQQQPR
346	FBpp0085809|FBgn0034401|CG15100-PA|MetRS-PA	1.0000	FBpp0085809 type=protein; loc=2R:complement(join(18850388..18850490,18850179..18850300,18849265..18850100,18849102..18849206,18847894..18849045,18847083..18847833)); ID=FBpp0085809; name=MetRS-PA; parent=FBgn0034401,FBtr0086627; dbxref=FlyBase:FBpp0085809,FlyBase_Annotation_IDs:CG15100-PA,GB_protein:AAF57625.2,REFSEQ:NP_611382,GB_protein:AAF57625,FlyMine:FBpp0085809,modMine:FBpp0085809; MD5=9809e…	3.2	2	0.03	LLVDTTPTVADTVTNEEISAAK+SSDQLFIDLPK
339	FBpp0085467|FBgn0033101|CG9436-PA|CG9436-PA	1.0000	FBpp0085467 type=protein; loc=2R:complement(6757836..6758771); ID=FBpp0085467; name=CG9436-PA; parent=FBgn0033101,FBtr0086134; dbxref=FlyBase:FBpp0085467,FlyBase_Annotation_IDs:CG9436-PA,GB_protein:AAM70830.1,REFSEQ:NP_610235,GB_protein:AAM70830,FlyMine:FBpp0085467,modMine:FBpp0085467; MD5=981d5eb324210e0f153a10a9487964f5; length=311; release=r6.09; species=Dmel;	8.4	2	0.03	SIGLSNFNAAQTER+YLVQLGVVPLPK
34	FBpp0071475|FBgn0003391|CG3722-PA|shg-PA	1.0000	FBpp0071475 type=protein; loc=2R:complement(join(21055847..21056473,21050806..21054702)); ID=FBpp0071475; name=shg-PA; parent=FBgn0003391,FBtr0071546; dbxref=FlyBase:FBpp0071475,FlyBase_Annotation_IDs:CG3722-PA,GB_protein:AAF46659.1,REFSEQ:NP_476722,GB_protein:AAF46659,FlyMine:FBpp0071475,modMine:FBpp0071475; MD5=80b1dc696951ee9044014498f1469320; length=1507; release=r6.09; species=Dmel;	2.1	2	0.03	ANDEDGVGTTVSTVK+IQVEDVNDNIPYYTEVK
325	FBpp0084971|FBgn0039735|CG7911-PA|Nph-PA FBpp0112220|FBgn0039735|CG7911-PB|Nph-PB	1.0000	FBpp0084971 type=protein; loc=3R:complement(join(30004582..30004603,30004304..30004449,30003990..30004157,30003770..30003904)); ID=FBpp0084971; name=Nph-PA; parent=FBgn0039735,FBtr0085606; dbxref=FlyBase:FBpp0084971,FlyBase_Annotation_IDs:CG7911-PA,GB_protein:AAF56987.1,REFSEQ:NP_651760,GB_protein:AAF56987,FlyMine:FBpp0084971,modMine:FBpp0084971; MD5=04e8200910019a5c495f95b2c9c991e6; length=156; …	18.6	2	0.03	QISLGPEAK+TGEFNVVQAETNINDDGEKK
323	FBpp0084958|FBgn0002626|CG7939-PB|RpL32-PB FBpp0084959|FBgn0002626|CG7939-PC|RpL32-PC FBpp0084960|FBgn0002626|CG7939-PA|RpL32-PA FBpp0113047|FBgn0002626|CG7939-PD|RpL32-PD	1.0000	FBpp0084958 type=protein; loc=3R:complement(join(30045687..30045779,30045313..30045624)); ID=FBpp0084958; name=RpL32-PB; parent=FBgn0002626,FBtr0085592; dbxref=FlyBase:FBpp0084958,FlyBase_Annotation_IDs:CG7939-PB,GB_protein:AAN14211.1,REFSEQ:NP_733340,GB_protein:AAN14211; MD5=87c84aad8f988c3e1b9d85ae272baaaf; length=134; release=r6.09; species=Dmel;;FBpp0084959 type=protein; loc=3R:complement(joi…	7.5	2	0.03	ELEVLLMQNR
318	FBpp0084755|FBgn0039644|CG11897-PA|CG11897-PA FBpp0084756|FBgn0039644|CG11897-PB|CG11897-PB	1.0000	FBpp0084755 type=protein; loc=3R:join(29158611..29158690,29160177..29160407,29160471..29162456,29162517..29163070,29163213..29164161,29164225..29164549); ID=FBpp0084755; name=CG11897-PA; parent=FBgn0039644,FBtr0085386; dbxref=FlyBase:FBpp0084755,FlyBase_Annotation_IDs:CG11897-PA,GB_protein:AAF56869.2,REFSEQ:NP_733278,GB_protein:AAF56869,FlyMine:FBpp0084755,modMine:FBpp0084755; MD5=4b735ef8391de04…	2.4	2	0.03	DLNFTIEPR+QLVDNTGAATSFALQQAAEQSYSK
311	FBpp0084585|FBgn0039537|CG5590-PA|CG5590-PA	1.0000	FBpp0084585 type=protein; loc=3R:27677684..27678922; ID=FBpp0084585; name=CG5590-PA; parent=FBgn0039537,FBtr0085215; dbxref=FlyBase:FBpp0084585,FlyBase_Annotation_IDs:CG5590-PA,GB_protein:AAF56735.1,REFSEQ:NP_651578,GB_protein:AAF56735,FlyMine:FBpp0084585,modMine:FBpp0084585; MD5=996616d2921a7e2ec946cfb999bb0333; length=412; release=r6.09; species=Dmel;	9.0	2	0.03	GAPVENEAAAEDAAAPASGGDVK+LPGTIYSAAEEIEK
32	FBpp0071404|FBgn0028331|CG2221-PA|l(1)G0289-PA FBpp0312440|FBgn0028331|CG2221-PB|l(1)G0289-PB FBpp0312441|FBgn0028331|CG2221-PC|l(1)G0289-PC	1.0000	FBpp0071404 type=protein; loc=X:complement(join(10366124..10366211,10359297..10360163,10358918..10359127,10358700..10358851,10358563..10358635,10358086..10358504,10357745..10357813)); ID=FBpp0071404; name=l(1)G0289-PA; parent=FBgn0028331,FBtr0071470; dbxref=FlyBase:FBpp0071404,FlyBase_Annotation_IDs:CG2221-PA,GB_protein:AAF46578.1,REFSEQ:NP_572621,GB_protein:AAF46578,FlyMine:FBpp0071404,modMine:F…	0	2	0.03	TVPVSPPLPAVTTYR+VVDVPEEEIEAAVK
310	FBpp0084559|FBgn0040080|CG5692-PA|pins-PA	1.0000	FBpp0084559 type=protein; loc=3R:join(27583088..27584374,27584633..27585322); ID=FBpp0084559; name=pins-PA; parent=FBgn0040080,FBtr0085189; dbxref=FlyBase:FBpp0084559,FlyBase_Annotation_IDs:CG5692-PA,GB_protein:AAF56721.1,REFSEQ:NP_524999,GB_protein:AAF56721,FlyMine:FBpp0084559,modMine:FBpp0084559; MD5=12d22847df5b4f0846d29f933ff2640b; length=658; release=r6.09; species=Dmel;	3.3	2	0.03	AVEFYQENLK+SVPEAAVPGAPR
4	FBpp0070249|FBgn0025381|CG14782-PA|rush-PA FBpp0308661|FBgn0025381|CG14782-PB|rush-PB	1.0000	FBpp0070249 type=protein; loc=X:1479239..1480189; ID=FBpp0070249; name=rush-PA; parent=FBgn0025381,FBtr0070259; dbxref=FlyBase:FBpp0070249,FlyBase_Annotation_IDs:CG14782-PA,GB_protein:AAF45637.1,REFSEQ:NP_569923,GB_protein:AAF45637,FlyMine:FBpp0070249,modMine:FBpp0070249; MD5=a071e30e8e3b599aef55f16a4493432c; length=316; release=r6.09; species=Dmel;;FBpp0308661 type=protein; loc=X:1479239..148018…	0	2	0.03	HVPSSLGSGEDSAAATGAASGNK+VLVGEGVLTK
298	FBpp0083882|FBgn0039130|CG5854-PA|CG5854-PA	1.0000	FBpp0083882 type=protein; loc=3R:join(23934027..23934060,23934171..23934344,23934564..23934932,23935029..23935297,23935364..23935633); ID=FBpp0083882; name=CG5854-PA; parent=FBgn0039130,FBtr0084494; dbxref=FlyBase:FBpp0083882,FlyBase_Annotation_IDs:CG5854-PA,GB_protein:AAF56208.1,REFSEQ:NP_651196,GB_protein:AAF56208,FlyMine:FBpp0083882,modMine:FBpp0083882; MD5=8ee3ea2fd97ddcfb59ce9ef6c22abfa6; le…	7.3	2	0.03	ELANIDDLSYTVVR+LYPTDTVSEINDK
297	FBpp0083824|FBgn0016119|CG4412-PA|ATPsynCF6-PA FBpp0297124|FBgn0016119|CG4412-PB|ATPsynCF6-PB FBpp0305911|FBgn0016119|CG4412-PC|ATPsynCF6-PC	1.0000	FBpp0083824 type=protein; loc=3R:complement(join(23355634..23355785,23355401..23355569)); ID=FBpp0083824; name=ATPsynCF6-PA; parent=FBgn0016119,FBtr0084432; dbxref=FlyBase:FBpp0083824,FlyBase_Annotation_IDs:CG4412-PA,GB_protein:AAF56127.1,REFSEQ:NP_477194,GB_protein:AAF56127,FlyMine:FBpp0083824,modMine:FBpp0083824; MD5=524031eadd9d15f6c73813015714d9d5; length=106; release=r6.09; species=Dmel;;FBp…	0	2	0.03	ASDPIQQLFLDK+LVDSNPDIER
295	FBpp0083801|FBgn0024509|CG6773-PA|Sec13-PA FBpp0311988|FBgn0024509|CG6773-PB|Sec13-PB	1.0000	FBpp0083801 type=protein; loc=3R:join(23356666..23356952,23357398..23358181); ID=FBpp0083801; name=Sec13-PA; parent=FBgn0024509,FBtr0084409; dbxref=FlyBase:FBpp0083801,FlyBase_Annotation_IDs:CG6773-PA,GB_protein:AAF56128.1,REFSEQ:NP_651977,GB_protein:AAF56128,FlyMine:FBpp0083801,modMine:FBpp0083801; MD5=5555c038de46f550469c735b3f79b9db; length=356; release=r6.09; species=Dmel;;FBpp0311988 type=pr…	0	2	0.03	DVAWAPSIGLPR+INYESGTAIQSK
30	FBpp0071301|FBgn0027084|CG12141-PA|Aats-lys-PA FBpp0071302|FBgn0027084|CG12141-PB|Aats-lys-PB FBpp0292593|FBgn0027084|CG12141-PC|Aats-lys-PC	1.0000	FBpp0071301 type=protein; loc=X:complement(join(9608719..9608750,9607629..9608292,9606620..9607567,9606473..9606553)); ID=FBpp0071301; name=Aats-lys-PA; parent=FBgn0027084,FBtr0071366; dbxref=FlyBase:FBpp0071301,FlyBase_Annotation_IDs:CG12141-PA,GB_protein:AAN09255.1,REFSEQ:NP_572573,GB_protein:AAN09255,FlyMine:FBpp0071301,modMine:FBpp0071301; MD5=7a217c9fe3bfd072cd4704963c945458; length=574; rel…	0	2	0.03	LAMFLTDSNNIK+YLDLILNNNVR
285	FBpp0082838|FBgn0038476|CG5175-PA|kuk-PA FBpp0082839|FBgn0038476|CG5175-PB|kuk-PB FBpp0297129|FBgn0038476|CG5175-PC|kuk-PC	1.0000	FBpp0082838 type=protein; loc=3R:17082697..17084409; ID=FBpp0082838; name=kuk-PA; parent=FBgn0038476,FBtr0083397; dbxref=GB_protein:AAN13733.1,FlyBase:FBpp0082838,FlyBase_Annotation_IDs:CG5175-PA,REFSEQ:NP_650595,GB_protein:AAN13733,FlyMine:FBpp0082838,modMine:FBpp0082838; MD5=3604b35c28d2e4e24b66258ae5a78685; length=570; release=r6.09; species=Dmel;;FBpp0082839 type=protein; loc=3R:17082697..170…	3.7	2	0.03	QSTEVELAAQTSSSPAGTPAR
279	FBpp0082459|FBgn0038271|CG3731-PA|UQCR-C1-PA FBpp0082460|FBgn0038271|CG3731-PB|UQCR-C1-PB	1.0000	FBpp0082459 type=protein; loc=3R:join(14890358..14890426,14890696..14890902,14890962..14891290,14891353..14891723,14891785..14891876,14891951..14892295); ID=FBpp0082459; name=UQCR-C1-PA; parent=FBgn0038271,FBtr0083000; dbxref=FlyBase:FBpp0082459,FlyBase_Annotation_IDs:CG3731-PA,GB_protein:AAF55110.2,REFSEQ:NP_731954,GB_protein:AAF55110,FlyMine:FBpp0082459,modMine:FBpp0082459; MD5=86d41abaf76ec0ff…	5.3	2	0.03	AVEILADIIQNSK+TLLNIPATQVTK
273	FBpp0082167|FBgn0020496|CG7583-PA|CtBP-PA FBpp0082168|FBgn0020496|CG7583-PC|CtBP-PC FBpp0082169|FBgn0020496|CG7583-PB|CtBP-PB FBpp0082170|FBgn0020496|CG7583-PD|CtBP-PD FBpp0099514|FBgn0020496|CG7583-PE|CtBP-PE FBpp0306580|FBgn0020496|CG7583-PF|CtBP-PF FBpp0306581|FBgn0020496|CG7583-PG|CtBP-PG FBpp0306582|FBgn0020496|CG7583-PH|CtBP-PH FBpp0306583|FBgn0020496|CG7583-PI|CtBP-PI FBpp0306584|FBgn00204…	1.0000	FBpp0082167 type=protein; loc=3R:join(13019620..13019814,13019896..13020201,13020854..13021114,13021176..13021316,13021420..13021677); ID=FBpp0082167; name=CtBP-PA; parent=FBgn0020496,FBtr0082699; dbxref=FlyBase_Annotation_IDs:CG7583-PA,FlyBase:FBpp0082167,GB_protein:AAF54891.1,REFSEQ:NP_524336,GB_protein:AAF54891; MD5=f6c599880c58a604e2e0f4bb1707f3f1; length=386; release=r6.09; species=Dmel;;FBp…	0	2	0.03	AIVGNIPDVLR+GGLVDDETLALALK
259	FBpp0081674|FBgn0028734|CG6203-PB|Fmr1-PB FBpp0081675|FBgn0028734|CG6203-PA|Fmr1-PA FBpp0081676|FBgn0028734|CG6203-PC|Fmr1-PC FBpp0081677|FBgn0028734|CG6203-PD|Fmr1-PD FBpp0081678|FBgn0028734|CG6203-PE|Fmr1-PE FBpp0290600|FBgn0028734|CG6203-PF|Fmr1-PF FBpp0300445|FBgn0028734|CG6203-PG|Fmr1-PG FBpp0307052|FBgn0028734|CG6203-PH|Fmr1-PH FBpp0307053|FBgn0028734|CG6203-PI|Fmr1-PI FBpp0312465|FBgn00287…	1.0000	FBpp0081674 type=protein; loc=3R:complement(join(10108695..10108745,10107430..10107479,10105790..10106113,10105559..10105724,10105434..10105501,10105069..10105369,10104879..10104989,10104289..10104796,10104208..10104218)); ID=FBpp0081674; name=Fmr1-PB; parent=FBgn0028734,FBtr0082196; dbxref=FlyBase:FBpp0081674,FlyBase_Annotation_IDs:CG6203-PB,GB_protein:AAN13454.1,REFSEQ:NP_731446,GB_protein:AAN1…	0	2	0.03	GYSSDIESVR+TVDGVTNIELEEK
253	FBpp0081461|FBgn0010803|CG9735-PB|Aats-trp-PB	1.0000	FBpp0081461 type=protein; loc=3R:complement(join(9266596..9266791,9266118..9266529,9265480..9266059,9265304..9265408)); ID=FBpp0081461; name=Aats-trp-PB; parent=FBgn0010803,FBtr0081981; dbxref=FlyBase:FBpp0081461,FlyBase_Annotation_IDs:CG9735-PB,GB_protein:AAF54352.1,REFSEQ:NP_524826,GB_protein:AAF54352; MD5=9c741ce92d91bbe87424e3fe662fe979; length=430; release=r6.09; species=Dmel;	0	2	0.03	GIFGFGDSDIIGK+IDEELIAR
250	FBpp0081401|FBgn0037632|CG8351-PA|Tcp-1eta-PA	1.0000	FBpp0081401 type=protein; loc=3R:join(8801678..8801680,8801859..8802119,8802186..8803005,8803079..8803402,8805793..8806019); ID=FBpp0081401; name=Tcp-1eta-PA; parent=FBgn0037632,FBtr0081918; dbxref=FlyBase:FBpp0081401,FlyBase_Annotation_IDs:CG8351-PA,GB_protein:AAF54292.2,REFSEQ:NP_649835,GB_protein:AAF54292,FlyMine:FBpp0081401,modMine:FBpp0081401; MD5=9582736c3c6587027daf68554b2c3f0c; length=544…	4.0	2	0.03	EQLLIAAIAK+VVDAEWQILYNK
249	FBpp0081398|FBgn0037624|CG8223-PA|CG8223-PA FBpp0301016|FBgn0037624|CG8223-PB|CG8223-PB	1.0000	FBpp0081398 type=protein; loc=3R:join(8752082..8752398,8752514..8753118,8753181..8753458,8753521..8753799); ID=FBpp0081398; name=CG8223-PA; parent=FBgn0037624,FBtr0081915; dbxref=FlyBase:FBpp0081398,FlyBase_Annotation_IDs:CG8223-PA,GB_protein:AAG22135.1,REFSEQ:NP_649828,GB_protein:AAG22135,FlyMine:FBpp0081398,modMine:FBpp0081398; MD5=4aa1b2addc0c4bf3e6dba7b134520875; length=492; release=r6.09; sp…	2.4	2	0.03	IGLTYLMQQLNK
246	FBpp0081343|FBgn0037578|CG9601-PA|CG9601-PA	1.0000	FBpp0081343 type=protein; loc=3R:complement(8341871..8343442); ID=FBpp0081343; name=CG9601-PA; parent=FBgn0037578,FBtr0081854; dbxref=FlyBase:FBpp0081343,FlyBase_Annotation_IDs:CG9601-PA,GB_protein:AAF54229.2,REFSEQ:NP_649792,GB_protein:AAF54229,FlyMine:FBpp0081343,modMine:FBpp0081343; MD5=ff742b07b167ee363e7f425a20bb4fc4; length=523; release=r6.09; species=Dmel;	4.4	2	0.03	AEPLSTTLSPSEK+LVIFTSVGVK
244	FBpp0081317|FBgn0014861|CG7538-PA|Mcm2-PA	1.0000	FBpp0081317 type=protein; loc=3R:join(8265101..8267239,8267297..8267821); ID=FBpp0081317; name=Mcm2-PA; parent=FBgn0014861,FBtr0081827; dbxref=FlyBase:FBpp0081317,FlyBase_Annotation_IDs:CG7538-PA,GB_protein:AAF54207.1,REFSEQ:NP_477121,GB_protein:AAF54207,FlyMine:FBpp0081317,modMine:FBpp0081317; MD5=4f4a687ff1a95fc95e90bbe60b951c9f; length=887; release=r6.09; species=Dmel;	0	2	0.03	QESFATGSLPITVR+TVDEIPQDLLR
235	FBpp0080706|FBgn0086444|CG10689-PA|l(2)37Cb-PA	1.0000	FBpp0080706 type=protein; loc=2L:complement(join(19126574..19126923,19126376..19126512,19124746..19126315,19124051..19124678)); ID=FBpp0080706; name=l(2)37Cb-PA; parent=FBgn0086444,FBtr0081163; dbxref=GB_protein:AAF53766.1,FlyBase:FBpp0080706,FlyBase_Annotation_IDs:CG10689-PA,REFSEQ:NP_609946,GB_protein:AAF53766,FlyMine:FBpp0080706,modMine:FBpp0080706; MD5=2c04ce51ce94d014e2ad71e9b0e1e0fa; length…	2.3	2	0.03	INLGNAVLMLK+LGNEVGYSIR
218	FBpp0079745|FBgn0250837|CG4584-PB|dUTPase-PB FBpp0079746|FBgn0250837|CG4584-PA|dUTPase-PA FBpp0303622|FBgn0250837|CG4584-PC|dUTPase-PC FBpp0303623|FBgn0250837|CG4584-PD|dUTPase-PD	1.0000	FBpp0079745 type=protein; loc=2L:11011483..11012007; ID=FBpp0079745; name=dUTPase-PB; parent=FBgn0250837,FBtr0080156; dbxref=FlyBase:FBpp0079745,FlyBase_Annotation_IDs:CG4584-PB,GB_protein:AAN10772.1,REFSEQ:NP_723647,GB_protein:AAN10772,FlyMine:FBpp0079745,modMine:FBpp0079745; MD5=0158051775afe2e423c6e18537383da6; length=174; release=r6.09; species=Dmel;;FBpp0079746 type=protein; loc=2L:11011441.…	0	2	0.03	SAYDVVVPAR+TDLQVQVPEGSYGR
215	FBpp0079654|FBgn0005322|CG5395-PA|nmd-PA FBpp0310206|FBgn0005322|CG5395-PB|nmd-PB FBpp0310207|FBgn0005322|CG5395-PC|nmd-PC	1.0000	FBpp0079654 type=protein; loc=2L:complement(join(10303655..10303836,10302671..10303598)); ID=FBpp0079654; name=nmd-PA; parent=FBgn0005322,FBtr0080065; dbxref=GB_protein:AAF52903.1,FlyBase:FBpp0079654,FlyBase_Annotation_IDs:CG5395-PA,REFSEQ:NP_609373,GB_protein:AAF52903,FlyMine:FBpp0079654,modMine:FBpp0079654; MD5=67efa648898925b40638d6fb7ce61e1a; length=369; release=r6.09; species=Dmel;;FBpp03102…	5.5	2	0.03	LILQSEEVSQDVDLNR
214	FBpp0079650|FBgn0032216|CG5384-PA|Usp14-PA FBpp0304059|FBgn0032216|CG5384-PB|Usp14-PB	1.0000	FBpp0079650 type=protein; loc=2L:complement(join(10314296..10314311,10314064..10314239,10313901..10314005,10313306..10313688,10313084..10313240,10312962..10313027,10312384..10312908)); ID=FBpp0079650; name=Usp14-PA; parent=FBgn0032216,FBtr0080061; dbxref=GB_protein:AAF52908.1,FlyBase:FBpp0079650,FlyBase_Annotation_IDs:CG5384-PA,REFSEQ:NP_609377,GB_protein:AAF52908,FlyMine:FBpp0079650,modMine:FBpp…	5.1	2	0.03	AQLFALTGVQPDR+LPAYLTVQFVR
213	FBpp0079643|FBgn0027568|CG5366-PA|Cand1-PA FBpp0304507|FBgn0027568|CG5366-PB|Cand1-PB	1.0000	FBpp0079643 type=protein; loc=2L:complement(join(10362463..10362507,10362014..10362397,10361666..10361955,10361422..10361584,10360003..10361361,10358711..10359938,10358502..10358648,10358307..10358437)); ID=FBpp0079643; name=Cand1-PA; parent=FBgn0027568,FBtr0080054; dbxref=FlyBase:FBpp0079643,FlyBase_Annotation_IDs:CG5366-PA,GB_protein:AAF52924.1,REFSEQ:NP_609389,GB_protein:AAF52924,FlyMine:FBpp0…	0	2	0.03	AVSALSQIPK+FTISDQPQPIDVLLK
209	FBpp0079583|FBgn0032223|CG5034-PA|GATAd-PA FBpp0305310|FBgn0032223|CG5034-PB|GATAd-PB FBpp0305311|FBgn0032223|CG5034-PC|GATAd-PC	1.0000	FBpp0079583 type=protein; loc=2L:join(10334075..10334812,10335781..10335924,10336022..10336883,10336945..10337072,10337141..10337293,10337368..10337596,10338019..10338116,10338232..10338408); ID=FBpp0079583; name=GATAd-PA; parent=FBgn0032223,FBtr0079993; dbxref=FlyBase:FBpp0079583,FlyBase_Annotation_IDs:CG5034-PA,GB_protein:AAF52916.2,REFSEQ:NP_609383,GB_protein:AAF52916,FlyMine:FBpp0079583,modMi…	2.9	2	0.03	EIDDTETPAAAALK+VPEEPIALLK
201	FBpp0079443|FBgn0015393|CG3949-PA|hoip-PA FBpp0307465|FBgn0015393|CG3949-PB|hoip-PB	1.0000	FBpp0079443 type=protein; loc=2L:join(9699935..9699937,9700000..9700380); ID=FBpp0079443; name=hoip-PA; parent=FBgn0015393,FBtr0079846; dbxref=FlyBase:FBpp0079443,FlyBase_Annotation_IDs:CG3949-PA,GB_protein:AAF52798.2,REFSEQ:NP_524714,GB_protein:AAF52798,FlyMine:FBpp0079443,modMine:FBpp0079443; MD5=43324dbc09fbb618991714f746bad42b; length=127; release=r6.09; species=Dmel;;FBpp0307465 type=protein…	0	2	0.03	AFPLADAQLTAK+SQITSIQQEIER
196	FBpp0079278|FBgn0020497|CG13387-PA|emb-PA FBpp0312321|FBgn0020497|CG13387-PB|emb-PB	1.0000	FBpp0079278 type=protein; loc=2L:join(8404288..8405779,8405916..8406286,8406376..8406855,8406924..8407256,8407323..8407688,8407775..8407924); ID=FBpp0079278; name=emb-PA; parent=FBgn0020497,FBtr0079663; dbxref=FlyBase:FBpp0079278,FlyBase_Annotation_IDs:CG13387-PA,GB_protein:AAG22423.2,REFSEQ:NP_723391,GB_protein:AAG22423,FlyMine:FBpp0079278,modMine:FBpp0079278; MD5=d458d192b10be9df690b27d3d2bff62…	0	2	0.03	EATGEDDSDLYLEER+LAQSILTTLK
193	FBpp0079168|FBgn0031980|CG7424-PA|RpL36A-PA FBpp0311488|FBgn0031980|CG7424-PB|RpL36A-PB	1.0000	FBpp0079168 type=protein; loc=2L:complement(join(8042823..8042825,8042440..8042613,8041988..8042125)); ID=FBpp0079168; name=RpL36A-PA; parent=FBgn0031980,FBtr0079546; dbxref=FlyBase:FBpp0079168,FlyBase_Annotation_IDs:CG7424-PA,GB_protein:AAF52596.2,REFSEQ:NP_609179,GB_protein:AAF52596,FlyMine:FBpp0079168,modMine:FBpp0079168; MD5=61c3da38bf53d806d267c02a4756c096; length=104; release=r6.09; species…	13.5	2	0.03	KQQGFGGQTKPIFR+QQGFGGQTKPIFR
188	FBpp0078984|FBgn0264922|CG4494-PA|smt3-PA FBpp0312327|FBgn0264922|CG4494-PB|smt3-PB	1.0000	FBpp0078984 type=protein; loc=2L:complement(6967028..6967300); ID=FBpp0078984; name=smt3-PA; parent=FBgn0264922,FBtr0079356; dbxref=FlyBase:FBpp0078984,FlyBase_Annotation_IDs:CG4494-PA,GB_protein:AAF52470.1,REFSEQ:NP_477411,GB_protein:AAF52470,FlyMine:FBpp0078984,modMine:FBpp0078984; MD5=42886776929d7ed4886f867bfa0665ad; length=90; release=r6.09; species=Dmel;;FBpp0312327 type=protein; loc=2L:com…	0	2	0.03	AGLSMQVVR+VLGQDNAVVQFK
185	FBpp0078831|FBgn0031781|CG5972-PA|Arpc4-PA	1.0000	FBpp0078831 type=protein; loc=2L:6125249..6125755; ID=FBpp0078831; name=Arpc4-PA; parent=FBgn0031781,FBtr0079200; dbxref=GB_protein:AAF52346.1,FlyBase:FBpp0078831,FlyBase_Annotation_IDs:CG5972-PA,REFSEQ:NP_608996,GB_protein:AAF52346,FlyMine:FBpp0078831,modMine:FBpp0078831; MD5=24092dd47f342cbe416afb961a6d7c6f; length=168; release=r6.09; species=Dmel;	0	2	0.03	ELVLTPVVVSR+VLIEPSINSVR
183	FBpp0078689|FBgn0015834|CG8882-PA|Trip1-PA	1.0000	FBpp0078689 type=protein; loc=2L:complement(join(4967691..4967693,4967024..4967513,4966481..4966968)); ID=FBpp0078689; name=Trip1-PA; parent=FBgn0015834,FBtr0079053; dbxref=GB_protein:AAF52183.1,FlyBase:FBpp0078689,FlyBase_Annotation_IDs:CG8882-PA,REFSEQ:NP_523478,GB_protein:AAF52183,FlyMine:FBpp0078689,modMine:FBpp0078689; MD5=b677f500e9ee1074518bd3203c0456f2; length=326; release=r6.09; species=…	0	2	0.03	SYASGGEDGFVR+TSNFSFSGNQAAYSTDK
182	FBpp0078655|FBgn0261608|CG5827-PA|RpL37A-PA FBpp0078656|FBgn0261608|CG5827-PB|RpL37A-PB FBpp0291726|FBgn0261608|CG5827-PC|RpL37A-PC	1.0000	FBpp0078655 type=protein; loc=2L:join(5071155..5071157,5071227..5071355,5071609..5071755); ID=FBpp0078655; name=RpL37A-PA; parent=FBgn0261608,FBtr0079016; dbxref=REFSEQ:NP_524781,GB_protein:AAF52217,FlyBase_Annotation_IDs:CG5827-PA,FlyBase:FBpp0290844; MD5=81326c3e6dd0bbaffacb4945b717014c; length=92; release=r6.09; species=Dmel;;FBpp0078656 type=protein; loc=2L:join(5071155..5071157,5071227..5071…	0	2	0.03	TVAGGAWVYSTTAAASVR
176	FBpp0078464|FBgn0260462|CG12163-PB|CG12163-PB FBpp0078465|FBgn0260462|CG12163-PA|CG12163-PA	1.0000	FBpp0078464 type=protein; loc=3R:complement(join(5251424..5251531,5239492..5239619,5238454..5239197,5238213..5238394,5237891..5238156)); ID=FBpp0078464; name=CG12163-PB; parent=FBgn0260462,FBtr0078822; dbxref=FlyBase:FBpp0078464,FlyBase_Annotation_IDs:CG12163-PB,GB_protein:AAN13266.1,REFSEQ:NP_649521,GB_protein:AAN13266,FlyMine:FBpp0078464,modMine:FBpp0078464; MD5=07a2d49e566b86a8b443c32f8b91d0d2…	0	2	0.03	DIGGLEYEAEYPYK+TLSHVQVAGFVDLPK
174	FBpp0078354|FBgn0037351|CG1475-PB|RpL13A-PB	1.0000	FBpp0078354 type=protein; loc=3R:join(5624500..5624520,5624890..5625130,5625514..5625869); ID=FBpp0078354; name=RpL13A-PB; parent=FBgn0037351,FBtr0078705; dbxref=FlyBase:FBpp0078354,FlyBase_Annotation_IDs:CG1475-PB,GB_protein:AAF51987.1,REFSEQ:NP_649560,GB_protein:AAF51987,FlyMine:FBpp0078354,modMine:FBpp0078354; MD5=b12cede152a797013706236cb3f27e6d; length=205; release=r6.09; species=Dmel;	9.3	2	0.03	VFDGIPSPYDK+VVVPIAMR
167	FBpp0078024|FBgn0015283|CG7619-PA|Rpn10-PA FBpp0305644|FBgn0015283|CG7619-PB|Rpn10-PB	1.0000	FBpp0078024 type=protein; loc=3L:join(21537113..21537138,21537240..21537380,21537441..21538464); ID=FBpp0078024; name=Rpn10-PA; parent=FBgn0015283,FBtr0078368; dbxref=FlyBase:FBpp0078024,FlyBase_Annotation_IDs:CG7619-PA,GB_protein:AAF51741.1,REFSEQ:NP_524204,GB_protein:AAF51741,FlyMine:FBpp0078024,modMine:FBpp0078024; MD5=617dc68b9d43fd14648614e34422cccc; length=396; release=r6.09; species=Dmel;;…	0	2	0.03	DGTGSHLVSVPR+GEINLLTGIR
155	FBpp0077402|FBgn0031459|CG2862-PA|CG2862-PA FBpp0077403|FBgn0031459|CG2862-PB|CG2862-PB FBpp0307127|FBgn0031459|CG2862-PC|CG2862-PC	1.0000	FBpp0077402 type=protein; loc=2L:join(2770151..2770191,2770259..2770400,2770460..2770729); ID=FBpp0077402; name=CG2862-PA; parent=FBgn0031459,FBtr0077718; dbxref=FlyBase:FBpp0077402,FlyBase_Annotation_IDs:CG2862-PA,GB_protein:AAF51208.2,REFSEQ:NP_608711,GB_protein:AAF51208,FlyMine:FBpp0077402,modMine:FBpp0077402; MD5=84c68fd2eecdbbd0f37bd3a8067355c7; length=150; release=r6.09; species=Dmel;;FBpp0…	0	2	0.03	ELGLADGYR+SQTAAASEDTIFGK
151	FBpp0077142|FBgn0261606|CG15442-PA|RpL27A-PA FBpp0307135|FBgn0261606|CG15442-PC|RpL27A-PC FBpp0311452|FBgn0261606|CG15442-PD|RpL27A-PD	1.0000	FBpp0077142 type=protein; loc=2L:complement(join(4458289..4458291,4457740..4458057,4457381..4457509)); ID=FBpp0077142; name=RpL27A-PA; parent=FBgn0261606,FBtr0077452; dbxref=FlyBase:FBpp0077142,FlyBase_Annotation_IDs:CG15442-PA,GB_protein:AAF51006.3,REFSEQ:NP_476963,GB_protein:AAF51006,FlyMine:FBpp0077142,modMine:FBpp0077142; MD5=3a141d01287cde921853f9d495117e4b; length=149; release=r6.09; specie…	0	2	0.03	APVIDLVK+LWSLVGAEK
150	FBpp0076917|FBgn0001565|CG1666-PA|Hlc-PA FBpp0310396|FBgn0001565|CG1666-PB|Hlc-PB	1.0000	FBpp0076917 type=protein; loc=X:complement(join(21387786..21387851,21386974..21387725,21386350..21386778,21385856..21386291)); ID=FBpp0076917; name=Hlc-PA; parent=FBgn0001565,FBtr0077221; dbxref=FlyBase:FBpp0076917,FlyBase_Annotation_IDs:CG1666-PA,GB_protein:AAF50818.2,REFSEQ:NP_523434,GB_protein:AAF50818,FlyMine:FBpp0076917,modMine:FBpp0076917; MD5=4746b26ab5b49eed10f2af61c2233b44; length=560; r…	5.4	2	0.03	VADIADSSNDTVTQR+VVGTSSSPVGASEAK
149	FBpp0076893|FBgn0000709|CG1484-PA|fliI-PA	1.0000	FBpp0076893 type=protein; loc=X:join(21339894..21339947,21340111..21343265,21343501..21343651,21343775..21344185); ID=FBpp0076893; name=fliI-PA; parent=FBgn0000709,FBtr0077192; dbxref=FlyBase:FBpp0076893,FlyBase_Annotation_IDs:CG1484-PA,GB_protein:AAF50830.2,REFSEQ:NP_525097,GB_protein:AAF50830,FlyMine:FBpp0076893,modMine:FBpp0076893; MD5=2ff0b8ab01218a3814818b23c05f6854; length=1256; release=r6.…	1.8	2	0.03	QLPSLQSLEVLK+TGANLTQWAR
148	FBpp0076891|FBgn0031174|CG1486-PA|CG1486-PA FBpp0076892|FBgn0031174|CG1486-PB|CG1486-PB	1.0000	FBpp0076891 type=protein; loc=X:join(21324461..21324571,21324710..21325822,21325889..21326170,21326228..21326743,21326803..21326996,21327061..21327403); ID=FBpp0076891; name=CG1486-PA; parent=FBgn0031174,FBtr0077190; dbxref=FlyBase:FBpp0076891,FlyBase_Annotation_IDs:CG1486-PA,GB_protein:AAF50832.1,REFSEQ:NP_608450,GB_protein:AAF50832,FlyMine:FBpp0076891,modMine:FBpp0076891; MD5=fed889483a1b492110…	0	2	0.03	GIEAVTADLQR+SLNLTQGVVESTENIYK
140	FBpp0076582|FBgn0035772|CG8582-PA|Sh3beta-PA FBpp0076583|FBgn0035772|CG8582-PB|Sh3beta-PB FBpp0291702|FBgn0035772|CG8582-PC|Sh3beta-PC FBpp0291703|FBgn0035772|CG8582-PD|Sh3beta-PD FBpp0291704|FBgn0035772|CG8582-PE|Sh3beta-PE	1.0000	FBpp0076582 type=protein; loc=3L:complement(join(7368890..7368934,7367553..7367984)); ID=FBpp0076582; name=Sh3beta-PA; parent=FBgn0035772,FBtr0076872; dbxref=FlyBase:FBpp0076582,FlyBase_Annotation_IDs:CG8582-PA,GB_protein:AAN12061.1,REFSEQ:NP_729248,GB_protein:AAN12061,FlyMine:FBpp0076582,modMine:FBpp0076582; MD5=f3035d52d7f26909c7d9baf463cc2cb2; length=158; release=r6.09; species=Dmel;;FBpp00765…	16.4	2	0.03	LAPADTTAVSTAQIELK+LAPADTTAVSTAQIELKQENGDAK
136	FBpp0076433|FBgn0035872|CG7185-PA|CG7185-PA FBpp0293170|FBgn0035872|CG7185-PB|CG7185-PB	1.0000	FBpp0076433 type=protein; loc=3L:complement(join(8315072..8315137,8313957..8314676,8313011..8313151,8312284..8312750,8311774..8312073,8311647..8311715,8311031..8311226)); ID=FBpp0076433; name=CG7185-PA; parent=FBgn0035872,FBtr0076710; dbxref=FlyBase:FBpp0076433,FlyBase_Annotation_IDs:CG7185-PA,GB_protein:AAF50445.2,REFSEQ:NP_648206,GB_protein:AAF50445,FlyMine:FBpp0076433,modMine:FBpp0076433; MD5=…	3.6	2	0.03	DIGVSDLQEVK+QALTQFESLQK
128	FBpp0075754|FBgn0036258|CG5642-PA|CG5642-PA	1.0000	FBpp0075754 type=protein; loc=3L:complement(join(12145956..12145988,12144772..12145250,12143745..12144717,12143551..12143685)); ID=FBpp0075754; name=CG5642-PA; parent=FBgn0036258,FBtr0076022; dbxref=FlyBase:FBpp0075754,FlyBase_Annotation_IDs:CG5642-PA,GB_protein:AAF49952.1,REFSEQ:NP_648553,GB_protein:AAF49952,FlyMine:FBpp0075754,modMine:FBpp0075754; MD5=2d6fc2eeccd40d5d11351a6b24b74340; length=53…	3.5	2	0.03	GPSGLEGTFK+LYTTLPLTK
123	FBpp0075561|FBgn0036372|CG10083-PA|Abp1-PA	1.0000	FBpp0075561 type=protein; loc=3L:complement(join(13485603..13485857,13485089..13485540,13484851..13485027,13484310..13484788,13484014..13484246)); ID=FBpp0075561; name=Abp1-PA; parent=FBgn0036372,FBtr0075819; dbxref=FlyBase:FBpp0075561,FlyBase_Annotation_IDs:CG10083-PA,GB_protein:AAF49805.1,REFSEQ:NP_648657,GB_protein:AAF49805,FlyMine:FBpp0075561,modMine:FBpp0075561; MD5=f5d3f97195be75c184c93bcb0…	6.0	2	0.03	VSVTVQQSQSVK+VVATGDGGVDELNEDLNSGK
115	FBpp0075209|FBgn0011016|CG5474-PA|SsRbeta-PA	1.0000	FBpp0075209 type=protein; loc=3L:join(16129909..16130283,16130506..16130703); ID=FBpp0075209; name=SsRbeta-PA; parent=FBgn0011016,FBtr0075453; dbxref=FlyBase:FBpp0075209,FlyBase_Annotation_IDs:CG5474-PA,GB_protein:AAF49532.2,REFSEQ:NP_524103,GB_protein:AAF49532,FlyMine:FBpp0075209,modMine:FBpp0075209; MD5=69a934f5849f30f4841b8ea53654bf24; length=190; release=r6.09; species=Dmel;	0	2	0.03	LVDSGFHPEAFDVVGGQPTAVVDR+YTIFNVGSGAATK
108	FBpp0074865|FBgn0042134|CG18811-PA|Capr-PA FBpp0311792|FBgn0042134|CG18811-PB|Capr-PB	1.0000	FBpp0074865 type=protein; loc=3L:complement(join(18672631..18673011,18671490..18671672,18671268..18671434,18669034..18671188)); ID=FBpp0074865; name=Capr-PA; parent=FBgn0042134,FBtr0075098; dbxref=FlyBase:FBpp0074865,FlyBase_Annotation_IDs:CG18811-PA,GB_protein:AAG22572.1,REFSEQ:NP_652671,GB_protein:AAG22572,FlyMine:FBpp0074865,modMine:FBpp0074865; MD5=927ba82456ba510777179a794cc84d2d; length=961…	3.1	2	0.03	ANAVSAAAVVPEPYNPLK+YDAVLANLEFAR
106	FBpp0074843|FBgn0036824|CG3902-PA|CG3902-PA	1.0000	FBpp0074843 type=protein; loc=3L:complement(join(18898140..18898175,18897944..18898049,18894356..18894834,18893342..18893965)); ID=FBpp0074843; name=CG3902-PA; parent=FBgn0036824,FBtr0075076; dbxref=FlyBase:FBpp0074843,FlyBase_Annotation_IDs:CG3902-PA,GB_protein:AAF49216.1,REFSEQ:NP_649069,GB_protein:AAF49216,FlyMine:FBpp0074843,modMine:FBpp0074843; MD5=b58ed00f94cb2f7450612774cc8ba8a0; length=41…	5.1	2	0.03	LAQEQIQPLVK+YAAGFLNEGR
1	FBpp0070024|FBgn0000084|CG9579-PA|AnxB10-PA FBpp0291143|FBgn0000084|CG9579-PB|AnxB10-PB	1.0000	FBpp0070024 type=protein; loc=X:complement(join(20173369..20173380,20172305..20173016,20172041..20172222,20171592..20171648)); ID=FBpp0070024; name=AnxB10-PA; parent=FBgn0000084,FBtr0070025; dbxref=GB_protein:AAF45380.1,FlyBase:FBpp0070024,FlyBase_Annotation_IDs:CG9579-PA,REFSEQ:NP_476615,GB_protein:AAF45380,FlyMine:FBpp0070024,modMine:FBpp0070024; MD5=7b4e73f0292d572e324bc617a51eee9f; length=320…	8.8	2	0.03	DAAPFDASQDAQVLR+DGLDTPVDVGQAK
602	FBpp0292958|FBgn0033889|CG6701-PB|CG6701-PB FBpp0292959|FBgn0033889|CG6701-PC|CG6701-PC FBpp0292960|FBgn0033889|CG6701-PD|CG6701-PD FBpp0308979|FBgn0033889|CG6701-PE|CG6701-PE	0.9999	FBpp0292958 type=protein; loc=2R:complement(join(13979184..13979340,13978942..13979117,13977645..13977849,13977376..13977580,13975434..13977304,13975269..13975374,13974927..13975203,13974591..13974837,13973653..13974410)); ID=FBpp0292958; name=CG6701-PB; parent=FBgn0033889,FBtr0303989; dbxref=FlyBase:FBpp0292958,FlyBase_Annotation_IDs:CG6701-PB,REFSEQ:NP_001188923,GB_protein:AAF58307; MD5=d22394d…	2.9	2	0.03	LLQTDIGIISPYK+QDAAGTSILVTNAPVTNAAAPSVIPR
601	FBpp0291294|FBgn0034083|CG8434-PB|lbk-PB	0.9999	FBpp0291294 type=protein; loc=2R:join(16164227..16165113,16165613..16165684,16165749..16165958,16166015..16166158,16166223..16167046,16167109..16167465,16167528..16167809,16167873..16168855); ID=FBpp0291294; name=lbk-PB; parent=FBgn0034083,FBtr0302084; dbxref=REFSEQ:NP_611091,GB_protein:AAF58053,FlyBase:FBpp0291294,FlyBase_Annotation_IDs:CG8434-PB,FlyMine:FBpp0291294,modMine:FBpp0291294; MD5=6ad5…	1.0	2	0.02	RLTVMSTPPSEQR
600	FBpp0100010|FBgn0001223|CG4460-PA|Hsp22-PA FBpp0100011|FBgn0001223|CG4460-PB|Hsp22-PB	0.9999	FBpp0100010 type=protein; loc=3L:9374251..9374775; ID=FBpp0100010; name=Hsp22-PA; parent=FBgn0001223,FBtr0100558; dbxref=FlyBase_Annotation_IDs:CG4460-PA,FlyBase:FBpp0100010,GB_protein:AAF50290.1,REFSEQ:NP_001027115,GB_protein:AAF50290,FlyMine:FBpp0100010,modMine:FBpp0100010; MD5=5eaba449e61f7748f1fe54bf7b3aecb2; length=174; release=r6.09; species=Dmel;;FBpp0100011 type=protein; loc=3L:9374251..9…	14.9	2	0.02	VLDESVVLVEGK+WQEQEFAPPATVNK
598	FBpp0087498|FBgn0001291|CG2275-PB|Jra-PB FBpp0087499|FBgn0001291|CG2275-PA|Jra-PA FBpp0303456|FBgn0001291|CG2275-PC|Jra-PC	0.9999	FBpp0087498 type=protein; loc=2R:10097267..10098136; ID=FBpp0087498; name=Jra-PB; parent=FBgn0001291,FBtr0088410; dbxref=FlyBase:FBpp0087498,FlyBase_Annotation_IDs:CG2275-PB,GB_protein:AAM71059.1,REFSEQ:NP_724882,GB_protein:AAM71059; MD5=beb7e2d3671704ea19c041673d4c2973; length=289; release=r6.09; species=Dmel;;FBpp0087499 type=protein; loc=2R:10097267..10098136; ID=FBpp0087499; name=Jra-PA; pare…	9.7	2	0.03	AGPVTVEQLDFGR+IFAPLVINSPDLSSK
597	FBpp0086974|FBgn0011227|CG8764-PA|ox-PA	0.9999	FBpp0086974 type=protein; loc=2R:complement(join(12757298..12757429,12757196..12757231)); ID=FBpp0086974; name=ox-PA; parent=FBgn0011227,FBtr0087861; dbxref=FlyBase:FBpp0086974,FlyBase_Annotation_IDs:CG8764-PA,GB_protein:AAF58459.1,REFSEQ:NP_476985,GB_protein:AAF58459,FlyMine:FBpp0086974,modMine:FBpp0086974; MD5=889c9b62836606a53b03dfa7b0e04174; length=55; release=r6.09; species=Dmel;	0	2	0.02	ALDVTSVAIFEGINK+VIYNTLFK
596	FBpp0084901|FBgn0039697|CG7834-PA|CG7834-PA FBpp0084902|FBgn0039697|CG7834-PB|CG7834-PB	0.9999	FBpp0084901 type=protein; loc=3R:complement(join(29802790..29802840,29801949..29802659)); ID=FBpp0084901; name=CG7834-PA; parent=FBgn0039697,FBtr0085535; dbxref=FlyBase:FBpp0084901,FlyBase_Annotation_IDs:CG7834-PA,GB_protein:AAN14188.1,REFSEQ:NP_651727,GB_protein:AAN14188,FlyMine:FBpp0084901,modMine:FBpp0084901; MD5=8eccfcf4926bcdcb040a77e7403a71f2; length=253; release=r6.09; species=Dmel;;FBpp00…	8.7	2	0.02	IEVISVEDPPVR+TPAVLSADLR
595	FBpp0084753|FBgn0014869|CG1721-PA|Pglym78-PA FBpp0099919|FBgn0014869|CG1721-PB|Pglym78-PB FBpp0099920|FBgn0014869|CG1721-PC|Pglym78-PC	0.9999	FBpp0084753 type=protein; loc=3R:join(29148450..29148552,29149009..29149506,29149569..29149735); ID=FBpp0084753; name=Pglym78-PA; parent=FBgn0014869,FBtr0085384; dbxref=FlyBase_Annotation_IDs:CG1721-PA,FlyBase:FBpp0084753,GB_protein:AAF56866.2,REFSEQ:NP_524546,GB_protein:AAF56866; MD5=dd6cdabc22748aa805f65bf1c27d8a9f; length=255; release=r6.09; species=Dmel;;FBpp0099919 type=protein; loc=3R:join(…	0	2	0.03	AQVTLASILK+ILIAAHGNSLR
594	FBpp0084275|FBgn0039358|CG5028-PA|CG5028-PA FBpp0112201|FBgn0039358|CG5028-PB|CG5028-PB FBpp0112202|FBgn0039358|CG5028-PC|CG5028-PC FBpp0112203|FBgn0039358|CG5028-PD|CG5028-PD	0.9999	FBpp0084275 type=protein; loc=3R:join(25680967..25681023,25681121..25681198,25681266..25682045,25682105..25682291,25682356..25682431,25683058..25683088); ID=FBpp0084275; name=CG5028-PA; parent=FBgn0039358,FBtr0084901; dbxref=FlyBase:FBpp0084275,FlyBase_Annotation_IDs:CG5028-PA,GB_protein:AAF56494.2,REFSEQ:NP_651416,GB_protein:AAF56494,FlyMine:FBpp0084275,modMine:FBpp0084275; MD5=546fef11f6ea5fa5e…	4.8	2	0.03	TPDIGGTNSSTDVVENILK
593	FBpp0084189|FBgn0039303|CG11857-PA|CG11857-PA FBpp0312547|FBgn0039303|CG11857-PC|CG11857-PC	0.9999	FBpp0084189 type=protein; loc=3R:join(25259364..25259432,25259494..25260036); ID=FBpp0084189; name=CG11857-PA; parent=FBgn0039303,FBtr0084814; dbxref=FlyBase_Annotation_IDs:CG11857-PA,FlyBase:FBpp0084189,GB_protein:AAF56431,REFSEQ:NP_651362,FlyMine:FBpp0084189,modMine:FBpp0084189; MD5=045969d49468599b898aa07cb27f7545; length=203; release=r6.09; species=Dmel;;FBpp0312547 type=protein; loc=3R:join(…	13.8	2	0.02	LSQTYQSALDR+VNDLAGSGPGSVAGNSK
592	FBpp0083687|FBgn0028688|CG5378-PA|Rpn7-PA	0.9999	FBpp0083687 type=protein; loc=3R:complement(22460753..22461922); ID=FBpp0083687; name=Rpn7-PA; parent=FBgn0028688,FBtr0084294; dbxref=FlyBase:FBpp0083687,FlyBase_Annotation_IDs:CG5378-PA,GB_protein:AAF56000.1,REFSEQ:NP_651048,GB_protein:AAF56000,FlyMine:FBpp0083687,modMine:FBpp0083687; MD5=c27715168777f07ad513a22502a66ff4; length=389; release=r6.09; species=Dmel;	0	2	0.03	FLLTLAEYK+ILGYTQLLESYR
[truncated: 291 more rows]
