# Supplementary material for: Comparative interactome analysis of α-arrestin families in human and Drosophila
Source: eLife. 2024 Jan 25;12:RP88328. doi: 10.7554/eLife.88328 (PMC10945707; doi:10.7554/eLife.88328)
Supplement: Figure 1—source data 1. [file elife-88328-fig1-data1.zip › Drosophila/fly_APMS_control/interact-S2Rplus_1.prot.tsv]

entry no.	protein	protein probability	protein description	percent coverage	tot indep spectra	percent share of spectrum ids	peptides
578a	FBpp0082514|FBgn0266599|CG4264-PE|Hsc70-4-PE FBpp0082515|FBgn0266599|CG4264-PF|Hsc70-4-PF FBpp0082516|FBgn0266599|CG4264-PA|Hsc70-4-PA FBpp0082517|FBgn0266599|CG4264-PC|Hsc70-4-PC FBpp0082518|FBgn0266599|CG4264-PD|Hsc70-4-PD FBpp0082519|FBgn0266599|CG4264-PB|Hsc70-4-PB FBpp0307982|FBgn0266599|CG4264-PG|Hsc70-4-PG	1.0000	FBpp0082514 type=protein; loc=3R:15244360..15246315; ID=FBpp0082514; name=Hsc70-4-PE; parent=FBgn0266599,FBtr0083055; dbxref=FlyBase:FBpp0082514,FlyBase_Annotation_IDs:CG4264-PE,GB_protein:AAO41567.1,REFSEQ:NP_788679,GB_protein:AAO41567; MD5=050fd5b4b4ff0bfd160c385fb3a7608a; length=651; release=r6.09; species=Dmel;;FBpp0082515 type=protein; loc=3R:15244360..15246315; ID=FBpp0082515; name=Hsc70-4-…	46.7	93	1.37	ARFEELNADLFR+ATLDEDNLK+DAGTIAGLNVLR+DNNLLGK+DNNLLGKFELSGIPPAPR+FDDAAVQSDMK+FEELNADLFR+FELSGIPPAPR+HWPFEVVSADGKPK+IEVTYKDEK+IINEPTAAAIAYGLDK+IINEPTAAAIAYGLDKK+ISDSDRTTILDK+ITITNDK+KFDDAAVQSDMK+KTFFPEEISSMVLTK+LLQDLFNGK+LLQDLFNGKELNK+LVTHFVQEFK+LVTHFVQEFKR+NQVAMNPTQTIFDAK+NQVAMNPTQTIFDAKR+NTTIPTK+QTQTFTTYSDNQPGVLIQVYEGER+STAGDTHLGGEDFDNR+STMDPVEK+SVIHDIVLVGGSTR+TFFPEEISSMVLTK+TTPSYVAFTDTER+TVTNAVIT…
60	FBpp0072305|FBgn0265434|CG15792-PB|zip-PB FBpp0072306|FBgn0265434|CG15792-PA|zip-PA FBpp0099894|FBgn0265434|CG15792-PC|zip-PC FBpp0099896|FBgn0265434|CG15792-PD|zip-PD FBpp0291728|FBgn0265434|CG15792-PE|zip-PE FBpp0291729|FBgn0265434|CG15792-PF|zip-PF FBpp0291730|FBgn0265434|CG15792-PG|zip-PG FBpp0291731|FBgn0265434|CG15792-PH|zip-PH FBpp0297531|FBgn0265434|CG15792-PI|zip-PI	1.0000	FBpp0072305 type=protein; loc=2R:complement(join(25010380..25010511,25005868..25006083,25002288..25002444,25000039..25000160,24998278..24998301,24997578..24997697,24997209..24997301,24994407..24997146,24994012..24994316,24993391..24993921,24992033..24993328,24991810..24991973,24991137..24991272)); ID=FBpp0072305; name=zip-PB; parent=FBgn0265434,FBtr0072398; dbxref=FlyBase_Annotation_IDs:CG15792-P…	35.3	84	1.35	AAETERDELAEEIANNANK+AAKEELQALSK+AISEQIAQER+ANDLSQTLAEEEEK+ANDLSQTLAEEEEKAK+AQLQIEQLTTELANEK+AQNEELEDDLQLTEDAK+ATIATLEAK+DAEIVGMAQQALTDTQFGAR+DELAEEIANNANK+DLETELDEER+EALQEQLEEDDEAK+EEELTQTLLR+EHGDEVEVELAETGK+EHGDEVEVELAETGKR+ELESQLAEIQEDLEAEK+ELIAQNDR+ELIAQNDRLDK+EQELATLK+FILDDVK+GTLEAENADLATELR+GVADFAIVHYAGR+HEVPPHVFAITDSAYR+IANLEEQLENEGK+IANLEEQLENEGKER+IATLEEELEEEQSNSEVLLDR+IDAPLVLDQLR+IPFQEFR…
510a	FBpp0070787|FBgn0000042|CG4027-PA|Act5C-PA FBpp0070788|FBgn0000042|CG4027-PB|Act5C-PB FBpp0100124|FBgn0000042|CG4027-PC|Act5C-PC FBpp0100125|FBgn0000042|CG4027-PD|Act5C-PD FBpp0311818|FBgn0000042|CG4027-PE|Act5C-PE	1.0000	FBpp0070787 type=protein; loc=X:5902698..5903828; ID=FBpp0070787; name=Act5C-PA; parent=FBgn0000042,FBtr0070822; dbxref=FlyBase_Annotation_IDs:CG4027-PA,FlyBase:FBpp0070787,GB_protein:AAF46098.1,REFSEQ:NP_727048,GB_protein:AAF46098; MD5=88db72d41de81d7f219b741d3b28d3d2; length=376; release=r6.09; species=Dmel;;FBpp0070788 type=protein; loc=X:5902698..5903828; ID=FBpp0070788; name=Act5C-PB; parent…	50.5	78	0.93	AGFAGDDAPR+AVFPSIVGRPR+DLTDYLMK+DLYANTVLSGGTTMYPGIADR+DSYVGDEAQSK+DSYVGDEAQSKR+EITALAPSTMK+GYSFTTTAER+HQGVMVGMGQK+IIAPPER+IWHHTFYNELR+KDLYANTVLSGGTTMYPGIADR+QEYDESGPSIVHR+SYELPDGQVITIGNER+TTGIVLDSGDGVSHTVPIYEGYALPHAILR+VAPEEHPVLLTEAPLNPK
71	FBpp0072693|FBgn0025725|CG7961-PB|alphaCOP-PB FBpp0072694|FBgn0025725|CG7961-PA|alphaCOP-PA	1.0000	FBpp0072693 type=protein; loc=3L:complement(join(1644012..1644957,1641197..1643955)); ID=FBpp0072693; name=alphaCOP-PB; parent=FBgn0025725,FBtr0072811; dbxref=FlyBase:FBpp0072693,FlyBase_Annotation_IDs:CG7961-PB,GB_protein:AAF47535.1,REFSEQ:NP_728648,GB_protein:AAF47535; MD5=66c92cebeb44706586c8d2870900e903; length=1234; release=r6.09; species=Dmel;;FBpp0072694 type=protein; loc=3L:complement(joi…	34.1	74	1.19	AGSFETAFR+DVSAQYQGALLLGDVK+DVSAQYQGALLLGDVKER+ERPAYAVHGNILYYVK+FSEAVEK+GFFEGAMVTR+GHPGATDLFGQADAVVK+GHYNNVSSVLFHPR+GLSPAQQWANNSPLVLDHVK+GVAFHQQMPLFVSGGDDYK+GVNWASFHPTLPLIVSGADDR+ISNLQFR+IWNWQSR+KLDFTTTK+KNVAPGPGGLDDHLK+KYDEVLHMVR+LDAAEAQQLLR+LLELAPRPDVAQQVR+LLHDQLGVVNFQPFK+LNDLVAR+LQAGYQLTTSGK+LQPVHQILTLR+LVGQSIIAYLQQK+LVSVGSIK+MLTNFESK+NFKNEVTK+NQQLVIK+NVAPGPGGLDDHLK+QDLILSNGEDR+RLLELAPRPDVAQQVR…
263	FBpp0080048|FBgn0025724|CG6699-PA|beta'COP-PA	1.0000	FBpp0080048 type=protein; loc=2L:join(13379022..13379376,13379495..13380114,13380177..13380759,13380995..13382181); ID=FBpp0080048; name=beta'COP-PA; parent=FBgn0025724,FBtr0080469; dbxref=FlyBase:FBpp0080048,FlyBase_Annotation_IDs:CG6699-PA,GB_protein:AAF53294.2,REFSEQ:NP_524836,GB_protein:AAF53294,FlyMine:FBpp0080048,modMine:FBpp0080048; MD5=4642d653163872c0bb3f07e4fd6b6fd0; length=914; release…	34.9	67	1.04	ADVVLPTIPK+AGQSLADPAQYTNLFPGLGDALR+DFERADVVLPTIPK+DGERLPVATK+DNNTFASASLDR+EEPAMSMDVVGSK+GTNNVALGYDEGSIIIK+HPLQELFAAEQGAAGQHLEEK+HSEMQQVNLK+INYYVGGEIVTVSHLDR+IWDYQNK+KNWILTGSDDMQIR+KSFTPEYGAESIYGGYYFGVK+LAANLPLNSER+LPEAAFFAR+NNMSLVK+NWILTGSDDMQIR+SFTPEYGAESIYGGYYFGVK+TIADGTEIK+TIADGTEIKDGER+TIADGTEIKDGERLPVATK+TMYLLGYVPK+TSSGLAFYDWETLQLVR+TYLPSQMSR+VAHFLEK+VFNYNTLEK+VGREEPAMSMDVVGSK+VHSFEAHSDYLR+V…
638a	sp|K2C1_HUMAN|	1.0000	sp K2C1_HUMAN	41.2	63	0.94	AEAESLYQSK+DVDGAYMTK+DYQELMNTK+FASFIDK+FLEQQNQVLQTK+GGGGGGYGSGGSSYGSGGGSYGSGGGGGGGR+IEISELNR+KQISNLQQSISDAEQR+LALDLEIATYR+LNDLEDALQQAK+NKYEDEINKR+NMQDMVEDYR+QISNLQQSISDAEQR+QISNLQQSISDAEQRGENALK+SGGGFSSGSAGIINYQR+SISISVAR+SKAEAESLYQSK+SLDLDSIIAEVK+SLNNQFASFIDK+SLNNQFASFIDKVR+SLVNLGGSK+THNLEPYFESFINNLR+TLLEGEESR+TNAENEFVTIK+TNAENEFVTIKK+WELLQQVDTSTR+YEELQITAGR
507	sp|TRYP_PIG|	1.0000	sp TRYP_PIG	25.1	52	0.88	IITHPNFNGNTLDNDIMLIK+LGEHNIDVLEGNEQFINAAK+LSSPATLNSR+VATVSLPR
607a	FBpp0087142|FBgn0000556|CG8280-PA|Ef1alpha48D-PA FBpp0304260|FBgn0000556|CG8280-PC|Ef1alpha48D-PC FBpp0311272|FBgn0000556|CG8280-PD|Ef1alpha48D-PD FBpp0311273|FBgn0000556|CG8280-PE|Ef1alpha48D-PE	1.0000	FBpp0087142 type=protein; loc=2R:11893575..11894966; ID=FBpp0087142; name=Ef1alpha48D-PA; parent=FBgn0000556,FBtr0088035; dbxref=FlyBase:FBpp0087142,FlyBase_Annotation_IDs:CG8280-PA,GB_protein:AAF58608.1,REFSEQ:NP_477375,GB_protein:AAF58608,FlyMine:FBpp0087142,modMine:FBpp0087142; MD5=2ae59732b0e0ae621052c7236b70a79c; length=463; release=r6.09; species=Dmel;;FBpp0304260 type=protein; loc=2R:11893…	33.0	48	0.80	ALRLPLQDVYK+EHALLAFTLGVK+EVSSYIK+EVSSYIKK+IGGIGTVPVGR+LPLQDVYK+MDSSEPPYSEAR+QLIVGVNK+QTVAVGVIK+STTTGHLIYK+TIEKFEKEAQEMGK+TLIDALDAILPPARPTDK+VETGVLKPGTVVVFAPANITTEVK+YYVTIIDAPGHR+YYVTIIDAPGHRDFIK
68	FBpp0072672|FBgn0250789|CG1977-PA|alpha-Spec-PA FBpp0305100|FBgn0250789|CG1977-PB|alpha-Spec-PB FBpp0305101|FBgn0250789|CG1977-PC|alpha-Spec-PC FBpp0305102|FBgn0250789|CG1977-PD|alpha-Spec-PD	1.0000	FBpp0072672 type=protein; loc=3L:complement(join(1784907..1788896,1781759..1783682,1781095..1781698,1779385..1779985,1779182..1779310)); ID=FBpp0072672; name=alpha-Spec-PA; parent=FBgn0250789,FBtr0072789; dbxref=FlyBase:FBpp0072672,FlyBase_Annotation_IDs:CG1977-PA,GB_protein:AAF47569.1,REFSEQ:NP_476739,GB_protein:AAF47569,FlyMine:FBpp0072672,modMine:FBpp0072672; MD5=b8439882282cce78554fdd71ffb18c…	22.1	47	0.76	ADVVESWIDDKENYVR+AIISADELAK+ALDIFATK+ANALNNDDLGK+ANALNNDDLGKDLR+DADEIENWIAEK+DADETVAWIAEK+DAHAQFQASLSSAEADFK+DALDYIDFTR+DIADEESWIK+DLASVQALQR+DLEDEAAWIR+DLIGVQNLIK+DLTGVQNLK+DQPFASDDIR+DVAGAEALLER+DVVLSSDDYGR+EAADLAQWIR+EAFLNADDDANAGGNVEALIK+EKEPIATGSDYGKDEDSSEALLK+ETENVQSYEEIENAFR+FATDDSYLDPTNLNGK+IEDITNVGTELIEK+IKDMNNQADSLVESGQFDTAGIQEK+ILETVEDIQER+KIDAGLSASQQNLVDNHSIAK+LDNLSALAAR+LEAELGSHEPAIQ…
637a	sp|K1C10_HUMAN|	1.0000	sp K1C10_HUMAN	35.6	46	0.68	ALEESNYELEGK+DAEAWFNEK+ELTTEIDNNIEQISSYK+GSLGGGFSSGGFSGGSFSR+IRLENEIQTYR+LAADDFR+LASYLDK+LENEIQTYR+LKYENEVALR+NVQALEIELQSQLALK+NVSTGDVNVEMNAAPGVDLTQLLNNMR+QSLEASLAETEGR+QSVEADINGLR+QSVEADINGLRR+SEITELR+SLLEGEGSSGGGGR+SQYEQLAEQNR+SQYEQLAEQNRK+VLDELTLTK+VTMQNLNDR+YENEVALR
614a	FBpp0088250|FBgn0010217|CG11154-PA|ATPsynbeta-PA FBpp0305828|FBgn0010217|CG11154-PC|ATPsynbeta-PC FBpp0311086|FBgn0010217|CG11154-PD|ATPsynbeta-PD	1.0000	FBpp0088250 type=protein; loc=4:join(1031890..1031953,1032907..1033218,1033272..1034413); ID=FBpp0088250; name=ATPsynbeta-PA; parent=FBgn0010217,FBtr0089186; dbxref=FlyBase:FBpp0088250,FlyBase_Annotation_IDs:CG11154-PA,GB_protein:AAF59391.1,REFSEQ:NP_726631,GB_protein:AAF59391,FlyMine:FBpp0088250,modMine:FBpp0088250; MD5=0f33e3078353582da35dbfb8cdb4639d; length=505; release=r6.09; species=Dmel;;F…	47.1	46	0.76	AHGGYSVFAGVGER+AIAELGIYPAVDPLDSTSR+FLSQPFQVAEVFTGHAGK+FTQAGSEVSALLGR+IGLFGGAGVGK+IINVIGEPIDER+IINVIGEPIDERGPIDTDK+IMDPNIIGQEHYNVAR+IPSAVGYQPTLATDMGSMQER+IPVGAETLGR+LVLEVAQHLGENTVR+LVPLEQTIK+TIAMDGTEGLVR+TVLIMELINNVAK+VALTGLTVAEYFR+VALVYGQMNEPPGAR+VLDTGYPIR+VLDTGYPIRIPVGAETLGR+VVDLLAPYAK
578b	FBpp0073445|FBgn0001218|CG4147-PB|Hsc70-3-PB FBpp0073446|FBgn0001218|CG4147-PA|Hsc70-3-PA FBpp0073447|FBgn0001218|CG4147-PD|Hsc70-3-PD FBpp0073448|FBgn0001218|CG4147-PC|Hsc70-3-PC FBpp0311376|FBgn0001218|CG4147-PE|Hsc70-3-PE	1.0000	FBpp0073445 type=protein; loc=X:complement(join(11804897..11805021,11802613..11804458)); ID=FBpp0073445; name=Hsc70-3-PB; parent=FBgn0001218,FBtr0073608; dbxref=FlyBase:FBpp0073445,FlyBase_Annotation_IDs:CG4147-PB,GB_protein:AAN09299.1,REFSEQ:NP_511132,GB_protein:AAN09299,FlyMine:FBpp0073445,modMine:FBpp0073445; MD5=90cfc2d2c129e8a211bff4d9b740fb53; length=656; release=r6.09; species=Dmel;;FBpp00…	38.9	44	0.63	AKFEELNLDLFR+DAGVIAGLQVMR+DLEAIVQPVIAK+DVHEIVLVGGSTR+EWSDTNVQHDIK+IEIESFFEGDDFSETLTR+IINEPTAAAIAYGLDK+IINEPTAAAIAYGLDKK+ITPSYVAFTADGER+IVITNDQNR+LESAIDESIK+LTPEDIDR+LYQGAGGAPPPEGGDDADLKDEL+NELESYAYSLK+NQLTTNPENTVFDAK+NQLTTNPENTVFDAKR+NTVIPTK+VEIIANDQGNR+VESRNELESYAYSLK+VFAPEEISAMVLGK+VTHAVVTVPAYFNDAQR+WLEQNPDADPEEYKK
510b	FBpp0071448|FBgn0000044|CG10067-PA|Act57B-PA FBpp0082253|FBgn0000046|CG18290-PA|Act87E-PA FBpp0082254|FBgn0000046|CG18290-PB|Act87E-PB FBpp0312019|FBgn0000046|CG18290-PC|Act87E-PC	1.0000	FBpp0071448 type=protein; loc=2R:join(20944117..20944156,20944844..20945934); ID=FBpp0071448; name=Act57B-PA; parent=FBgn0000044,FBtr0071519; dbxref=FlyBase_Annotation_IDs:CG10067-PA,GB_protein:AAF46640.1,FlyBase:FBpp0071448,REFSEQ:NP_523800,GB_protein:AAF46640,FlyMine:FBpp0071448,modMine:FBpp0071448; MD5=fc18feee98f205c68bee410b300b54e1; length=376; release=r6.09; species=Dmel;;FBpp0082253 type=…	42.6	43	0.35	AGFAGDDAPR+AVFPSIVGRPR+DLTDYLMK+DSYVGDEAQSK+DSYVGDEAQSKR+GYSFTTTAER+HQGVMVGMGQK+IIAPPER+IWHHTFYNELR+SYELPDGQVITIGNER+TTGIVLDSGDGVSHTVPIYEGYALPHAILR+VAPEEHPVLLTEAPLNPK+YPIEHGIITNWDDMEK
506	sp|K1C9_HUMAN|	1.0000	sp K1C9_HUMAN	41.1	43	0.67	DQIVDLTVGNNK+FEMEQNLR+FSSSSGYGGGSSR+GGGGSFGYSYGGGSGGGFSASSLGGGFGGGSR+GGSGGSHGGGSGFGGESGGSYGGGEEASGSGGGYGGGSGK+GGSGGSYGGGGSGGGYGGGSGSR+HGVQELEIELQSQLSK+IQDWYDK+LASYLDK+MTLDDFR+NYSPYYNTIDDLK+QEYEQLIAK+QGVDADINGLR+QVLDNLTMEK+SGGGGGGGLGSGGSIR+STMQELNSR+TLLDIDNTR+VQALEEANNDLENK
76	FBpp0072904|FBgn0001233|CG1242-PA|Hsp83-PA FBpp0305095|FBgn0001233|CG1242-PB|Hsp83-PB	1.0000	FBpp0072904 type=protein; loc=3L:3194499..3196652; ID=FBpp0072904; name=Hsp83-PA; parent=FBgn0001233,FBtr0073040; dbxref=FlyBase:FBpp0072904,FlyBase_Annotation_IDs:CG1242-PA,GB_protein:AAF47734.1,REFSEQ:NP_523899,GB_protein:AAF47734,FlyMine:FBpp0072904,modMine:FBpp0072904; MD5=f397796e386213d935f678daad2c75b8; length=717; release=r6.09; species=Dmel;;FBpp0305095 type=protein; loc=3L:3194499..3196…	32.4	41	0.66	ADNSEPLGR+ALLFIPR+DQVSNSAFVER+EDQTDYLEESK+EDQTDYLEESKIK+EGLELPEDESEK+EGLELPEDESEKK+ELISNASDAIDK+ELISNASDAIDKIR+FYDQFSK+GVVDSEDIPLNLSR+HSQFIGYPIK+HVYFITGESK+HVYFITGESKDQVSNSAFVER+IVLYIKEDQTDYLEESK+KQLEINPDHPIVETLR+KTMELIEELTEDK+NNDDEQYVWESSAGGSFTVR+NPDDISQEEYGEFYK+QLEINPDHPIVETLR+QLVSVTK+RTPFDLFENQK+SDLVNNLGTIAK+SILDNKVEK+SLTNDWEDHLAVK+TAGTLTIIDTGIGMTK+TPFDLFENQK+YESLTDPSKLDSGK
372	FBpp0085273|FBgn0022893|CG2207-PA|Df31-PA FBpp0085274|FBgn0022893|CG2207-PB|Df31-PB FBpp0099688|FBgn0022893|CG2207-PF|Df31-PF	1.0000	FBpp0085273 type=protein; loc=2L:complement(join(21629667..21629692,21627842..21628209,21627600..21627757)); ID=FBpp0085273; name=Df31-PA; parent=FBgn0022893,FBtr0085919; dbxref=FlyBase_Annotation_IDs:CG2207-PA,FlyBase:FBpp0085273,GB_protein:AAF57222.1,REFSEQ:NP_523614,GB_protein:AAF57222; MD5=8f7cfd40746a63c3fa185eba8c577a1a; length=183; release=r6.09; species=Dmel;;FBpp0085274 type=protein; loc…	80.9	39	0.63	ADEAVATPEK+AKLDEASTKDEVQNGAEASEVAA+ASEPTVSFAADK+ASEPTVSFAADKDEK+ASITENGGAEEESVAK+ASITENGGAEEESVAKENGAADSSATEPTDAVDGEK+DAVAAEEVAAEK+ENGAADSSATEPTDAVDGEK+ESSEAVLPAVENGSEEVTNGDSTDAPAIEAVK+ESSEAVLPAVENGSEEVTNGDSTDAPAIEAVKR+LDEASTKDEVQNGAEASEVAA+NETPVVEK+VAAEEVDAVK+VAAEEVDAVKK+VAAEEVDAVKKDAVAAEEVAAEK
110	FBpp0074431|FBgn0030959|CG6961-PA|CG6961-PA FBpp0074432|FBgn0030956|CG18259-PA|CG18259-PA	1.0000	FBpp0074431 type=protein; loc=X:complement(join(18787981..18788060,18787398..18787918,18786599..18787340,18786461..18786542)); ID=FBpp0074431; name=CG6961-PA; parent=FBgn0030959,FBtr0074660; dbxref=FlyBase:FBpp0074431,FlyBase_Annotation_IDs:CG6961-PA,GB_protein:AAF48885.2,REFSEQ:NP_573325,GB_protein:AAF48885,FlyMine:FBpp0074431,modMine:FBpp0074431; MD5=6dc38ff6a12c5513175baba7ab19ef89; length=474…	43.9	36	0.60	DPHISHGIYANENR+ELFSDIGPVYDAR+GDDVEMSMAPLNNK+IDNNAFSIYEAAR+KFNANFSKPR+LLVSNLHTNVTTADIR+LSMSNHADGTIQAK+QLLNKPFFKPSGAR+RYIDLDNMQDLEDEEISR+SAGPILIDDEEESFEPSHR+TVTTNSSGVEVDIDALHSVLFR+VVRPGTAEVIYK+WDSDDGVVELGNHMLSGLR+YIDLDNMQDLEDEEISR+YSIGGLDLNR+YSIGGLDLNRGDDVEMSMAPLNNK
78	FBpp0072934|FBgn0004167|CG12008-PA|kst-PA FBpp0089203|FBgn0004167|CG12008-PB|kst-PB FBpp0089204|FBgn0004167|CG12008-PC|kst-PC FBpp0289294|FBgn0004167|CG12008-PE|kst-PE FBpp0292863|FBgn0004167|CG12008-PF|kst-PF FBpp0304366|FBgn0004167|CG12008-PG|kst-PG FBpp0304367|FBgn0004167|CG12008-PH|kst-PH	1.0000	FBpp0072934 type=protein; loc=3L:join(3351567..3351686,3351965..3352132,3353738..3353854,3353923..3354185,3354255..3354384,3354637..3354824,3354949..3357922,3357982..3358121,3358179..3359789,3359853..3365751,3365811..3366126,3366200..3366310,3367515..3367771); ID=FBpp0072934; name=kst-PA; parent=FBgn0004167,FBtr0073070; dbxref=FlyBase:FBpp0072934,FlyBase_Annotation_IDs:CG12008-PA,GB_protein:AAF47…	9.9	34	0.54	AALQAEEHVSDAAGATALK+ALLGGANEIHVFNR+ALVAGQSLISQQHPER+DAEDELQWLAEK+DGQALVQAGNRVPEVESR+DIVSWSSNLR+DLAAVSNLLK+DNGVEGFVPANYVR+DVAEALFR+DVETANNLLK+DYGNDEPSAQALLQR+EAFLNNDDLGDSYTAVER+FANSILEGEPK+FITDLSAASK+IANIVGQLMDADR+IQEIQDTGVILLSK+IQHDAIYGEIEAR+KMQYEGLTTNLLSWIR+LADLEEAYSELLR+LGDSIPQVEDLLR+LIDSESPYANEVEK+LIQENNPYR+LLELSEER+QAKRTPSFTTR+QLQGALNAYR+QLVAGSQDLGTSLLSVQGLQK+SLEGASSVELFNR+SWGNLQALSVK+TATAPVN…
638b	sp|K22E_HUMAN|	1.0000	sp K22E_HUMAN	56.1	34	0.51	AQYEEIAQR+DVDNAYMIK+DYQELMNVK+FASFIDK+FLEQQNQVLQTK+GFSSGSAVVSGGSR+GGGFGGGSGFGGGSGFGGGSGFSGGGFGGGGFGGGR+GGSGGGGSISGGGYGSGGGSGGR+GGSISGGGYGSGGGK+GSSSGGGYSSGSSSYGSGGR+IEISELNR+LALDVEIATYR+LNDLEEALQQAK+MSGDLSSNVTVSVTSSTISSNVASK+NLDLDSIIAEVK+NVQDAIADAEQR+SISISVAGGGGGFGAAGGFGGR+SLVGLGGTK+TAAENDFVTLK+TSQNSELNNMQDLVEDYKK+VDLLNQEIEFLK+VDPEIQNVK+VLYDAEISQIHQSVTDTNVILSMDNSR+YEELQVTVGR+YLDGLTAER
44	FBpp0071808|FBgn0010078|CG3661-PA|RpL23-PA	1.0000	FBpp0071808 type=protein; loc=2R:join(22854517..22854529,22854647..22854858,22855445..22855642); ID=FBpp0071808; name=RpL23-PA; parent=FBgn0010078,FBtr0071897; dbxref=GB_protein:AAF46914.1,FlyBase:FBpp0071808,FlyBase_Annotation_IDs:CG3661-PA,REFSEQ:NP_523813,GB_protein:AAF46914,FlyMine:FBpp0071808,modMine:FBpp0071808; MD5=91472336627593eb0a972b29a50a5e93; length=140; release=r6.09; species=Dmel;	56.4	32	0.48	DGVFIYFEDNAGVIVNNKGEMK+GSAITGPVAK+IASNASSIA+KVMPAVVIR+LNRLPAAGVGDMFVATVK+LPAAGVGDMFVATVK+NLYVIAVHGIR+VMPAVVIR
428	FBpp0087140|FBgn0013756|CG8274-PA|Mtor-PA FBpp0304737|FBgn0013756|CG8274-PB|Mtor-PB	1.0000	FBpp0087140 type=protein; loc=2R:join(11852756..11852906,11853348..11859483,11859540..11859871,11859930..11860063,11860315..11860602); ID=FBpp0087140; name=Mtor-PA; parent=FBgn0013756,FBtr0088033; dbxref=FlyBase:FBpp0087140,FlyBase_Annotation_IDs:CG8274-PA,GB_protein:AAF58615.1,REFSEQ:NP_477067,GB_protein:AAF58615,FlyMine:FBpp0087140,modMine:FBpp0087140; MD5=a4af95bc081f04da5ea7b1a9a6a18755; leng…	14.9	31	0.50	EELLQGISEIK+EILLISGDLNK+ELQENIAANK+ELTELLEASEK+ESLQAAYDELLR+EVALELK+FAELEDLLTQK+IEEINVENTSLR+IQAMEQELASANDLLK+ISDLEAEAMLSNVTEQSK+KLQEVLTPTLNDNPITAANKR+LMQEQYEQAVK+NNTVTTLLSK+QAVGVEEEGREAEATSPSENTR+QLEQQLEGEVK+QMQILDEAR+QNQATEEYVGK+QQVTTLEER+QSDELTVLK+RNESSVEIVSSPQVSNFCEQPAR+SELEEVNNQLR+SENTSLVESLNAAEVK+SQTDVVSANKHEEVLR+TANVKPMSGSATVQQSATVTPWR+TDLVNQETTFAGTK+VDELNGYLNQER+VRSELEEVNNQLR
459	FBpp0088303|FBgn0023213|CG10811-PA|eIF4G-PA FBpp0111817|FBgn0023213|CG10811-PB|eIF4G-PB FBpp0288389|FBgn0023213|CG10811-PC|eIF4G-PC	1.0000	FBpp0088303 type=protein; loc=4:complement(join(929822..929899,926011..926661,925768..925948,925575..925686,925083..925138,918903..921199,918536..918776,918324..918481,917275..917743,916867..917090,916121..916267,915837..916059,915617..915718,915492..915553)); ID=FBpp0088303; name=eIF4G-PA; parent=FBgn0023213,FBtr0089243; dbxref=FlyBase:FBpp0088303,FlyBase_Annotation_IDs:CG10811-PA,GB_protein:AAF…	20.6	30	0.43	AELEAFLEEEER+AIDEPNFSVSYAR+AQSSVGSSNVNTGPLYR+FDTLVEEIIK+FKDSQSVEKPTHQELSLR+IPQQESVGLNNLTSTSSQGSESR+ISSIINYNEGQWSPNNPSGK+KIPIVSPK+LNVDVSEDISSR+LQIIDPTTK+NEQLSAQYFGTLSSTTPGGSQGGSGK+NTGVDVGLQSDSKPETTLNDKQDSTDLK+NVSESIVAPITDETDDAGSTPISR+SNESAGNYIGK+SNPQSGGIFR+SNTDNEFSDQVTSTNTPATVLSEGPIR+TDVGPTPIVSAMTDAPSVEILPTPQR+TEQEFTQNVSQSTAK+TLLSSSVQK+TNAPYIPIETTPISR+VQSMVGIIGNR
504	sp|ALBU_BOVIN|	1.0000	sp ALBU_BOVIN	26.4	29	0.40	AEFVEVTK+DAFLGSFLYEYSR+DAIPENLPPLTADFAEDK+FKDLGEEHFK+HLVDEPQNLIK+HPYFYAPELLYYANK+KVPQVSTPTLVEVSR+LGEYGFQNALIVR+LVNELTEFAK+LVTDLTK+QTALVELLK+RHPEYAVSVLLR+TVMENFVAFVDK+VPQVSTPTLVEVSR+YLYEIAR
371	FBpp0085265|FBgn0000559|CG2238-PA|EF2-PA FBpp0085266|FBgn0000559|CG2238-PC|EF2-PC FBpp0305182|FBgn0000559|CG2238-PD|EF2-PD	1.0000	FBpp0085265 type=protein; loc=2L:complement(join(21682039..21682041,21681344..21681558,21680757..21681284,21679484..21680180,21678311..21679402)); ID=FBpp0085265; name=EF2-PA; parent=FBgn0000559,FBtr0085911; dbxref=GB_protein:AAF57226.2,FlyBase:FBpp0085265,FlyBase_Annotation_IDs:CG2238-PA,REFSEQ:NP_525105,GB_protein:AAF57226,FlyMine:FBpp0085265,modMine:FBpp0085265; MD5=cb0f7ba7258fdf523fe8177c095…	26.8	28	0.42	ALPMPDGLPEDIDNGDVSAKDEFK+AYLPVNESFGFTADLR+EEIGTLLEK+EGILADENLR+EGLPDLSQYLDK+FSVSPVVR+GGGQIIPTTR+IMGPNYTPGKKEDLYEK+IVENVNVIIATYNDDGGPMGEVR+MEMLYEGPHDDEAAIAVK+NMSVIAHVDHGK+QFSEMYSEK+SDPVVSYR+STLTDSLVSK+SVQYLNEIK+TGTITTFK+VFDAIMNYK+YDYDVTEAR+YLSEKYDYDVTEAR
136	FBpp0075401|FBgn0014002|CG6988-PA|Pdi-PA FBpp0312224|FBgn0014002|CG6988-PE|Pdi-PE	1.0000	FBpp0075401 type=protein; loc=3L:complement(join(15142300..15142453,15138188..15139524)); ID=FBpp0075401; name=Pdi-PA; parent=FBgn0014002,FBtr0075648; dbxref=FlyBase:FBpp0075401,FlyBase_Annotation_IDs:CG6988-PA,GB_protein:AAF49659.1,REFSEQ:NP_524079,GB_protein:AAF49659,FlyMine:FBpp0075401,modMine:FBpp0075401; MD5=f07956e0e3a9386abdc94ad4a477c804; length=496; release=r6.09; species=Dmel;;FBpp03122…	48.0	28	0.41	AAQQLAEKESPIK+ALAPEYAK+DLTSVADAEQFLK+FLDANGEVADSEPVEETEEEEEAPKKDEL+IFEFFGMNKEEVPTIR+ISSFPTIK+MDSTANELESIK+QAADIIAWVTK+QLAPIYDQLAEK+SGSPVEYSGGR+SVFEGELNEENLK+SVFEGELNEENLKK+TLDDFVK+VANALDSFVFGVSSNADVIAK+VDATVEGELAEQYAVR+VEEGVLVATVDNFK+VIDFNLDR+VLVSSNFESVALDK+YKDNEDIVIAK
413	FBpp0086694|FBgn0001220|CG8542-PA|Hsc70-5-PA FBpp0308990|FBgn0001220|CG8542-PB|Hsc70-5-PB	1.0000	FBpp0086694 type=protein; loc=2R:complement(join(14255834..14255923,14255669..14255715,14254829..14255407,14253553..14254657,14253352..14253492,14253190..14253288)); ID=FBpp0086694; name=Hsc70-5-PA; parent=FBgn0001220,FBtr0087568; dbxref=FlyBase:FBpp0086694,FlyBase_Annotation_IDs:CG8542-PA,GB_protein:AAF58270.1,REFSEQ:NP_523741,GB_protein:AAF58270,FlyMine:FBpp0086694,modMine:FBpp0086694; MD5=453b…	31.6	27	0.43	ALSDAEVSKSEIGEVLLVGGMTR+DAGQIAGLNVLR+DITNLSYK+EQQIVIQSSGGLSK+EQQIVIQSSGGLSKDEIENMIK+ETAEAYLNTPVK+GTGKEQQIVIQSSGGLSK+LESLVGDLIK+LFELAYK+NAVVTVPAYFNDSQR+NTTIPTK+QAVTNSANTFYATK+QAVTNSANTFYATKR+SEIGEVLLVGGMTR+SQVFSTASDGQTQVEIK+TLLANKETADLEEVR+VIENAEGAR+VINEPTAAALAYGMDK+VQSTVQELFGR+VYSPSQIGAFILMK
386	FBpp0085720|FBgn0003887|CG9277-PB|betaTub56D-PB FBpp0085721|FBgn0003887|CG9277-PA|betaTub56D-PA	1.0000	FBpp0085720 type=protein; loc=2R:complement(join(19451433..19451489,19447460..19448746)); ID=FBpp0085720; name=betaTub56D-PB; parent=FBgn0003887,FBtr0086536; dbxref=FlyBase:FBpp0085720,FlyBase_Annotation_IDs:CG9277-PB,GB_protein:AAF57555.1,REFSEQ:NP_523795,GB_protein:AAF57555,FlyMine:FBpp0085720,modMine:FBpp0085720; MD5=af532e832c1035fa8fb3355ba120f3d1; length=447; release=r6.09; species=Dmel;;FB…	30.0	25	0.47	ALTVPELTQQMFDAK+AVLVDLEPGTMDSVR+EVDEQMLNIQNK+FPGQLNADLR+IMNTYSVVPSPK+INVYYNEASGGK+ISEQFTAMFR+KLAVNMVPFPR+LAVNMVPFPR+LHFFMPGFAPLTSR+MSATFIGNSTAIQEIFK+MSATFIGNSTAIQEIFKR+NSSYFVEWIPNNVK+YLTVAAIFR
429	FBpp0087164|FBgn0033663|CG8983-PA|ERp60-PA	1.0000	FBpp0087164 type=protein; loc=2R:complement(join(11890671..11890819,11888949..11889389,11888575..11888688,11887745..11888510)); ID=FBpp0087164; name=ERp60-PA; parent=FBgn0033663,FBtr0088058; dbxref=GB_protein:AAF58609.1,FlyBase:FBpp0087164,FlyBase_Annotation_IDs:CG8983-PA,GB_protein:AAF58609.2,REFSEQ:NP_725084,GB_protein:AAF58609,FlyMine:FBpp0087164,modMine:FBpp0087164; MD5=6aae583dd23c482fa809b5…	36.4	24	0.40	AAEIVKDDDPPIK+DTTLFGYFSDSDSK+EATTELKGFDR+EFVGQINFAIASK+EVDDFLK+FEGSSESDLSTFVK+GFPTLFWLPK+IFRQDEVSQDYNGPR+LLANELEPYIK+LQDEDVAIVK+LSPIYEELAEK+MDATANDVPPEFNVR+NFDDLVINNGK+QDEVSQDYNGPR+SEPIPESNDAPVK+YSVSGYPTLK
613a	FBpp0088242|FBgn0017545|CG2168-PA|RpS3A-PA FBpp0300615|FBgn0017545|CG2168-PF|RpS3A-PF	1.0000	FBpp0088242 type=protein; loc=4:complement(join(66840..67180,66273..66738)); ID=FBpp0088242; name=RpS3A-PA; parent=FBgn0017545,FBtr0089175; dbxref=FlyBase:FBpp0088242,GB_protein:AAF59372.1,FlyBase_Annotation_IDs:CG2168-PA,REFSEQ:NP_524618,GB_protein:AAF59372,FlyMine:FBpp0088242,modMine:FBpp0088242; MD5=01e3a94c58ad043665c9117cee125392; length=268; release=r6.09; species=Dmel;;FBpp0300615 type=pro…	39.6	23	0.38	APNMFQTR+GRVFEVSLADLQK+IASDYLK+LALDSIAK+LALDSIAKDIEK+LIAEDVQDR+MTDIITNEVSGADLK+SVEAVVSSEGAVIDRPEGYEPPVQEAV+TVDGYLLR+VFEVSLADLQK+VVDPFSR
358	FBpp0084761|FBgn0029176|CG11901-PB|Ef1gamma-PB FBpp0084762|FBgn0029176|CG11901-PA|Ef1gamma-PA FBpp0291632|FBgn0029176|CG11901-PC|Ef1gamma-PC	1.0000	FBpp0084761 type=protein; loc=3R:join(29220297..29220308,29220430..29220579,29220643..29221776); ID=FBpp0084761; name=Ef1gamma-PB; parent=FBgn0029176,FBtr0085392; dbxref=FlyBase:FBpp0084761,FlyBase_Annotation_IDs:CG11901-PB,GB_protein:AAN14165.1,REFSEQ:NP_733280,GB_protein:AAN14165,FlyMine:FBpp0084761,modMine:FBpp0084761; MD5=7a3335c94c68f5c5ed188081c655b1c3; length=431; release=r6.09; species=Dm…	28.8	23	0.39	AAEPAEELDAADEALAAEPK+ALIAAQYSGAQVK+ALVFDPK+DPFDALPK+GTFNFDDFKR+GTLYTYPENFR+KAAEPAEELDAADEALAAEPK+LQDATFLAGER+LVTQYFSWSGTDK+QEAEAVLQQLNQK+SAFGNVNR+WFVTILNQK
562a	FBpp0079280|FBgn0027932|CG13388-PC|Akap200-PC FBpp0079281|FBgn0027932|CG13388-PB|Akap200-PB FBpp0309214|FBgn0027932|CG13388-PF|Akap200-PF	1.0000	FBpp0079280 type=protein; loc=2L:join(8426911..8427093,8427158..8427553,8427615..8428067,8430281..8430367); ID=FBpp0079280; name=Akap200-PC; parent=FBgn0027932,FBtr0079665; dbxref=FlyBase:FBpp0079280,FlyBase_Annotation_IDs:CG13388-PC,GB_protein:AAN10668.1,REFSEQ:NP_723395,GB_protein:AAN10668; MD5=49fa15c334cdade9a31b8e48c6e05744; length=372; release=r6.09; species=Dmel;;FBpp0079281 type=protein; …	25.0	22	0.34	EAAAGEDITPLADESIK+GQQIEVDLAK+IDVDQKTDAPAVNGDAATPK+KVGEGDEVAGKVEK+SAAVAEGGDAVAETAK+SAAVAEGGDAVAETAKGEEGSPK+SAAVAEGGDAVAETAKGEEGSPKEAAAGEDITPLADESIK+SIDITTDPK+TDAPAVNGDAATPK+VEKIDVDQKTDAPAVNGDAATPK
43	FBpp0071794|FBgn0011211|CG3612-PA|blw-PA	1.0000	FBpp0071794 type=protein; loc=2R:join(22799204..22799269,22799896..22800476,22800569..22801370,22801483..22801692); ID=FBpp0071794; name=blw-PA; parent=FBgn0011211,FBtr0071883; dbxref=FlyBase:FBpp0071794,FlyBase_Annotation_IDs:CG3612-PA,GB_protein:AAF46903.1,REFSEQ:NP_726243,GB_protein:AAF46903,FlyMine:FBpp0071794,modMine:FBpp0071794; MD5=9adab5c6a725023536c45cc02a2d2dad; length=552; release=r6.0…	35.0	22	0.37	AVDSLVPIGR+DGAISEASDAK+EAYPGDVFYLHSR+GMALNLEPDNVGVVVFGNDK+HALIIYDDLSK+LELAQYR+QMSLLLR+RTGAIVDVPVGDELLGR+SAEISNILEER+STVAQIVK+TALAIDTIINQK+TGAIVDVPVGDELLGR+TSEQALLDTIAK+VLSIGDGIAR+VSVREPMQTGIK+VVDALGNAIDGK+VYGLNNIQADEMVEFSSGLK
616a	FBpp0088478|FBgn0014141|CG3937-PA|cher-PA FBpp0288453|FBgn0014141|CG3937-PG|cher-PG FBpp0292427|FBgn0014141|CG3937-PI|cher-PI FBpp0308014|FBgn0014141|CG3937-PL|cher-PL FBpp0308015|FBgn0014141|CG3937-PM|cher-PM FBpp0308016|FBgn0014141|CG3937-PN|cher-PN	1.0000	FBpp0088478 type=protein; loc=3R:complement(join(17116941..17117226,17110610..17110754,17110214..17110549,17108748..17108839,17107399..17108691,17106954..17107340,17105009..17105813,17104457..17104909,17104256..17104391,17101352..17101432,17100988..17101078,17094609..17094749,17094376..17094545,17092287..17094318,17092040..17092224)); ID=FBpp0088478; name=cher-PA; parent=FBgn0014141,FBtr0089471; …	12.7	21	0.34	EAGGGSLAISVEGPSK+ESVPTFFNVDVGEAGPGR+GSVDVDIQGPNGEIEK+IIDNEDNTYSVEVIPPSKGAYTTTMTYGGQRVPLGEK+IVQGPTDDIFR+IYTEGAGEGEPEVR+LPLPTTGGNVTAEVR+LTNSEGIPVDNLR+NGVTINQPTSFTVDPSK+QAGQADINVAIK+SINNLETDLSDGLR+SPFIAQILPR+TPASLPAEFEIDTK+VLVEETVDPSK+VTGPGIQPNGVTIK+VVQQTTQSELVNGK+VVVEQTVDVSK+VYVGVPVDAAK+YNGEPVQGSPFK
354	FBpp0084623|FBgn0039562|CG5520-PA|Gp93-PA	1.0000	FBpp0084623 type=protein; loc=3R:join(27948862..27948901,27948984..27949073,27949171..27949253,27949342..27950594,27950928..27951825); ID=FBpp0084623; name=Gp93-PA; parent=FBgn0039562,FBtr0085254; dbxref=FlyBase:FBpp0084623,FlyBase_Annotation_IDs:CG5520-PA,GB_protein:AAF56765.1,REFSEQ:NP_651601,GB_protein:AAF56765,FlyMine:FBpp0084623,modMine:FBpp0084623; MD5=abbe18951e5d4fc65b176fc302188ce1; leng…	26.8	21	0.33	DSSEPLTQTHFIAEGEVTFK+EEAQDFLEEDTVR+EEEAIQLDGLNVAQLK+ELETNPELHIR+ELISNASDAIDK+ELISNASDAIDKIR+FTFQTEVNR+GSVISLYLK+GVTSLAEYK+GVVDSDDLPLNVSR+KPAEVTEDEYTSFYK+LGVMEDPSNR+LIINSLYR+LLALSNSK+SGTADFLAK+SLLYVPK+TYYLNQK+VQPSESFNR+WLNDVALK+WLNDVALKDQISK+YSQFINFPIR
608a	FBpp0087479|FBgn0261014|CG2331-PA|TER94-PA	1.0000	FBpp0087479 type=protein; loc=2R:join(9989287..9989303,9990471..9990573,9990660..9992696,9992763..9992917,9992984..9993077); ID=FBpp0087479; name=TER94-PA; parent=FBgn0261014,FBtr0088391; dbxref=FlyBase:FBpp0087479,FlyBase_Annotation_IDs:CG2331-PA,GB_protein:AAF58863.1,REFSEQ:NP_477369,GB_protein:AAF58863,FlyMine:FBpp0087479,modMine:FBpp0087479; MD5=9ced7266152b9fad83a07959689b317f; length=801; r…	20.0	20	0.33	EIDIGIPDATGR+EMVELPLR+ETVVEVPNTTWTDIGGLESVKK+EVDLTYIAK+GEDLATAILK+GILMYGPPGTGK+KYEMFAQTLQQSR+LAGESESNLR+LDQLIYIPLPDDK+LIVEEAQNDDNSVVSLSQAK+MDELQLFR+QAIEAEIR+VINQILTEMDGMGAK
505	sp|GFP_AEQVI|	1.0000	sp GFP_AEQVI	43.3	20	0.31	AEVKFEGDTLVNR+FEGDTLVNR+FSVSGEGEGDATYGK+GEELFTGVVPILVELDGDVNGHK+GIDFKEDGNILGHK+LEYNYNSHNVYIMADK+SAMPEGYVQER+TIFFKDDGNYK
622a	FBpp0088955|FBgn0002174|CG5504-PB|l(2)tid-PB	1.0000	FBpp0088955 type=protein; loc=2R:join(23707154..23708487,23708630..23708858); ID=FBpp0088955; name=l(2)tid-PB; parent=FBgn0002174,FBtr0089504; dbxref=FlyBase:FBpp0088955,FlyBase_Annotation_IDs:CG5504-PB,GB_protein:AAS64764.1,REFSEQ:NP_995932,GB_protein:AAS64764,FlyMine:FBpp0088955,modMine:FBpp0088955; MD5=866804247a35c34a361f9196cb09b5f0; length=520; release=r6.09; species=Dmel;	29.2	19	0.31	AKEGGGSGSGQGDGGGGGFISK+EGGGSGSGQGDGGGGGFISK+ELFVTFR+EYDTYGQTAENIGR+FQEVSEAYEVLSDEQK+KFQEVSEAYEVLSDEQK+KVTVPVPAGIENGQTVR+QATAGASEEPGAGAAAK+QGGGFPGGGAGGFGPEGFSQSWQFR+RCLAAAAFSTPR+SSIDPEELFR+TNSFDDFADSK+VTVPVPAGIENGQTVR
526a	FBpp0073277|FBgn0003360|CG16944-PA|sesB-PA FBpp0073278|FBgn0003360|CG16944-PC|sesB-PC FBpp0073279|FBgn0003360|CG16944-PB|sesB-PB FBpp0073280|FBgn0003360|CG16944-PD|sesB-PD FBpp0312078|FBgn0003360|CG16944-PE|sesB-PE	1.0000	FBpp0073277 type=protein; loc=X:complement(join(10782380..10782676,10782173..10782300,10781621..10782095)); ID=FBpp0073277; name=sesB-PA; parent=FBgn0003360,FBtr0073421; dbxref=FlyBase:FBpp0073277,FlyBase_Annotation_IDs:CG16944-PA,GB_protein:AAG22341.1,REFSEQ:NP_511109,GB_protein:AAG22341,FlyMine:FBpp0073277,modMine:FBpp0073277; MD5=c2c1ad011a3bcdf20b09b6b6d65bec98; length=299; release=r6.09; spe…	37.5	19	0.31	AAYFGFYDTAR+DFAAGGISAAVSK+DFDAVGFVK+EQGFSSFWR+GAFSNILR+GMLPDPK+KATEVIYK+QEGTGAFFK+QVFLGGVDK+QVFLGGVDKNTQFWR+SDGIVGLYR+YFPTQALNFAFK+YFPTQALNFAFKDK
522a	FBpp0072830|FBgn0010909|CG16973-PA|msn-PA	1.0000	FBpp0072830 type=protein; loc=3L:complement(join(2585605..2585682,2579455..2579520,2567370..2567814,2567046..2567288,2566434..2566933,2566202..2566375,2565601..2565621,2564397..2564695,2563818..2563959,2561932..2562843,2560116..2560295,2557793..2558389,2557572..2557727,2557341..2557508,2557136..2557285,2556942..2557076,2556792..2556866,2556556..2556729)); ID=FBpp0072830; name=msn-PA; parent=FBgn0…	15.2	19	0.30	GGGGGGGGGGGGGGSSGVGADGTGLGTPGTR+GQNVLLTDNAEVK+GYQPLKAEPSASQSIAK+LQQLQQQQQQQQLQQQQQQQNR+LVDFGVSAQLDR+NSIYSSSISSK+RYSAVFSGASASGSTAGSPSAQALQR+SFLTFGFGAGGSGPSR+SSSEEYQAAISSSVHSTPSK+SSSSITNLLHK+TDGLSDQVER+TESVIVLQNAAVR+TSSVLPDLLSQASPATPPR+VYQLISR+YSAVFSGASASGSTAGSPSAQALQR
282	FBpp0081062|FBgn0003885|CG2512-PA|alphaTub84D-PA FBpp0081153|FBgn0003884|CG1913-PA|alphaTub84B-PA	1.0000	FBpp0081062 type=protein; loc=3R:7531259..7532611; ID=FBpp0081062; name=alphaTub84D-PA; parent=FBgn0003885,FBtr0081538; dbxref=FlyBase:FBpp0081062,FlyBase_Annotation_IDs:CG2512-PA,GB_protein:AAF54007.1,REFSEQ:NP_524264,GB_protein:AAF54007,FlyMine:FBpp0081062,modMine:FBpp0081062; MD5=019098f12132864ff22b77f0b7ff682e; length=450; release=r6.09; species=Dmel;;FBpp0081153 type=protein; loc=3R:join(70…	28.9	19	0.21	AVFVDLEPTVVDEVR+DVNAAIATIK+EIVDLVLDR+FDLMYAK+IHFPLVTYAPVISAEK+NLDIERPTYTNLNR+QLFHPEQLITGKEDAANNYAR+TVGGGDDSFNTFFSETGAGK+VGINYQPPTVVPGGDLAK
186	FBpp0077790|FBgn0024352|CG2720-PA|Hop-PA	1.0000	FBpp0077790 type=protein; loc=2L:join(295272..295280,295346..295628,295704..296811,296977..297049); ID=FBpp0077790; name=Hop-PA; parent=FBgn0024352,FBtr0078131; dbxref=FlyBase:FBpp0077790,FlyBase_Annotation_IDs:CG2720-PA,GB_protein:AAF51511.1,REFSEQ:NP_477354,GB_protein:AAF51511,FlyMine:FBpp0077790,modMine:FBpp0077790; MD5=a53cd93a7b5c709a53e05f904613d174; length=490; release=r6.09; species=Dmel;	31.2	19	0.31	AFEAYNEGLK+ALELDPNNAEAIEGYR+EQGNLFFK+FQEALEDAEK+GAAAAGLNDFMK+ILQGMQQQSK+LAAFDLGLK+LLESGIIQIH+MAYINPEK+NAMSDPEIQQILK+NAMSDPEIQQILKDPAMR+RAPSPPPAKPAEPPKPAEPR+TIQLNPTWPK+YDPTNAILLQGR
558a	FBpp0078298|FBgn0003261|CG10279-PC|Rm62-PC FBpp0078299|FBgn0003261|CG10279-PD|Rm62-PD FBpp0078300|FBgn0003261|CG10279-PB|Rm62-PB FBpp0078301|FBgn0003261|CG10279-PA|Rm62-PA FBpp0078302|FBgn0003261|CG10279-PE|Rm62-PE FBpp0078303|FBgn0003261|CG10279-PF|Rm62-PF FBpp0291159|FBgn0003261|CG10279-PH|Rm62-PH FBpp0291753|FBgn0003261|CG10279-PI|Rm62-PI	1.0000	FBpp0078298 type=protein; loc=3R:complement(join(6005206..6005216,6004017..6005126,6003673..6003911,6001558..6001736,6001163..6001360)); ID=FBpp0078298; name=Rm62-PC; parent=FBgn0003261,FBtr0078649; dbxref=FlyBase:FBpp0078298,FlyBase_Annotation_IDs:CG10279-PC,GB_protein:AAN14332.1,REFSEQ:NP_731033,GB_protein:AAN14332; MD5=91fd1a2ab1e8d5284cd393f1f664c60d; length=578; release=r6.09; species=Dmel;;…	34.1	18	0.33	ALVDVLR+APTAIQAQGWPIAMSGSNFVGIAK+EANQEINPALENLAR+ELAQQIQQVATEFGSSSYVR+FGGGGGFGDR+FGGGGGGGDYHGIR+GDGPIALVLAPTR+GLDVDGIK+GTSFAFFTK+IIIFVETK+LIDFLSAGSTNLK+MLDMGFEPQIR+SNILVATDVAAR+TLLSDIYDTSESPGK+YVINFDYPQNSEDYIHR
602a	FBpp0086104|FBgn0263197|CG33130-PA|Patronin-PA FBpp0086105|FBgn0263197|CG33130-PB|Patronin-PB FBpp0086106|FBgn0263197|CG33130-PC|Patronin-PC FBpp0271954|FBgn0263197|CG33130-PD|Patronin-PD FBpp0271955|FBgn0263197|CG33130-PE|Patronin-PE FBpp0289830|FBgn0263197|CG33130-PF|Patronin-PF FBpp0304550|FBgn0263197|CG33130-PI|Patronin-PI FBpp0304551|FBgn0263197|CG33130-PJ|Patronin-PJ FBpp0304552|FBgn0263197…	1.0000	FBpp0086104 type=protein; loc=2R:complement(join(17534826..17534855,17531871..17532182,17531714..17531802,17531518..17531653,17531211..17531461,17531047..17531147,17529087..17529191,17528622..17528852,17528313..17528375,17527823..17528105,17527376..17527748,17527214..17527315,17524704..17526317,17524348..17524584,17524084..17524282,17520646..17520928,17520435..17520579)); ID=FBpp0086104; name=Pat…	12.3	17	0.29	ALVIGADSTNLDPESVDEMER+ALYSYQPETDQVTK+AMAAASGGEDQPPEK+EVDAGLPDDNGSR+GFYISFDDEQPK+GSSSEDYDSGEMISNK+KLSNTSVGSYPVEPAVAVR+LNITSGNLTYR+LSNTSVGSYPVEPAVAVR+QLAVSGAMSPTSNER+QQSLTNLR+STSGYDPESTPVR+TIHVDDASVDISEASSISSR+YTDEPPIQLR
527a	FBpp0073290|FBgn0015245|CG12101-PA|Hsp60-PA FBpp0073291|FBgn0015245|CG12101-PB|Hsp60-PB	1.0000	FBpp0073290 type=protein; loc=X:join(11110041..11111411,11111475..11111825); ID=FBpp0073290; name=Hsp60-PA; parent=FBgn0015245,FBtr0073434; dbxref=FlyBase:FBpp0073290,FlyBase_Annotation_IDs:CG12101-PA,GB_protein:AAF47999.1,REFSEQ:NP_511115,GB_protein:AAF47999,FlyMine:FBpp0073290,modMine:FBpp0073290; MD5=1d69ae8daf6438985512377bc04b9b9e; length=573; release=r6.09; species=Dmel;;FBpp0073291 type=pr…	27.7	17	0.27	AAVEEGIVPGGGTALLR+DDTLLLK+GEYGNLIEK+GVMLAVETVK+GYISPYFINSSK+IGLQVAAVK+LGVEIVR+LVQDVANNTNEEAGDGTTTATVLAR+NAGVDGAMVVAK+NVIIEQSWGSPK+VEFQDALLLLSEK+VGGSSEVEVNEK+VSDLGQVGEVVITK+VSDLGQVGEVVITKDDTLLLK
339	FBpp0083802|FBgn0002622|CG6779-PA|RpS3-PA FBpp0312066|FBgn0002622|CG6779-PB|RpS3-PB	1.0000	FBpp0083802 type=protein; loc=3R:join(23358855..23358890,23359154..23359858); ID=FBpp0083802; name=RpS3-PA; parent=FBgn0002622,FBtr0084410; dbxref=FlyBase:FBpp0083802,FlyBase_Annotation_IDs:CG6779-PA,GB_protein:AAF56129.1,REFSEQ:NP_476632,GB_protein:AAF56129,FlyMine:FBpp0083802,modMine:FBpp0083802; MD5=afce2f20264890e9f016128a095a23e6; length=246; release=r6.09; species=Dmel;;FBpp0312066 type=pro…	38.6	17	0.29	AELNEFLTR+ELAEDGYSGVEVR+ELTAMVQK+FVSDGIFK+IELYAEK+IYETPETEYK+IYETPETEYKIPPPSKPLDDLSEAK+TEIIIMATK+TQQVLGEK+VMLPYDPK
320	FBpp0082728|FBgn0040237|CG6815-PA|bor-PA FBpp0297140|FBgn0040237|CG6815-PB|bor-PB	1.0000	FBpp0082728 type=protein; loc=3R:complement(join(16263730..16263952,16263147..16263621,16262262..16263086,16261991..16262189,16261834..16261926)); ID=FBpp0082728; name=bor-PA; parent=FBgn0040237,FBtr0083276; dbxref=FlyBase:FBpp0082728,FlyBase_Annotation_IDs:CG6815-PA,GB_protein:AAF55289.2,REFSEQ:NP_524996,GB_protein:AAF55289,FlyMine:FBpp0082728,modMine:FBpp0082728; MD5=9550e905085694c6b773f07bdce…	21.0	17	0.29	AALNAFLYR+AKPTDALQGVVLNPK+AQYQDQLSR+EALELSK+FAFLDALK+LDTFDYGK+NVLMHGPPGTGK+QQPQPDQTAGFSEGGGAADPEGR+SITGTAAPPLTLTAK+YEDQLLQQQR+YVLQPAAAGAK
296	FBpp0081568|FBgn0002431|CG9484-PA|hyd-PA FBpp0308671|FBgn0002431|CG9484-PB|hyd-PB	1.0000	FBpp0081568 type=protein; loc=3R:complement(join(9725464..9725525,9724480..9724677,9724137..9724416,9723860..9724077,9723561..9723799,9723308..9723498,9719720..9723220,9719477..9719621,9719164..9719397,9718631..9719103,9718331..9718541,9717530..9718276,9716517..9717473,9716374..9716450,9715991..9716316,9715724..9715930,9715521..9715668,9715224..9715454,9714952..9715164)); ID=FBpp0081568; name=hyd…	6.3	17	0.28	AEGSTDSNIYVQLK+DALPVLDITALR+DASESEEVINR+DVAVTSSNIFEYVR+ELNTQFGNQSR+IININTNSGVDK+LGSPTYTFDLAQR+LTLDLFGR+LYIPLYSSK+NVSTAATGATGNNSVISNR+NVSTAATGATGNNSVISNRK+SDLAPQTMQWAIR+SLVGLSVAR+VVLMETDDSLPSTSK+VYETVPIDSSK+YVVPFSSILR
268	FBpp0080475|FBgn0051739|CG31739-PA|CG31739-PA FBpp0304012|FBgn0051739|CG31739-PB|CG31739-PB FBpp0304013|FBgn0051739|CG31739-PC|CG31739-PC	1.0000	FBpp0080475 type=protein; loc=2L:join(16827724..16827889,16828052..16828552,16828617..16828795,16828857..16828946,16829003..16830460,16830524..16831378); ID=FBpp0080475; name=CG31739-PA; parent=FBgn0051739,FBtr0080919; dbxref=FlyBase:FBpp0080475,FlyBase_Annotation_IDs:CG31739-PA,GB_protein:AAF53577.3,REFSEQ:NP_724018,GB_protein:AAF53577,FlyMine:FBpp0080475,modMine:FBpp0080475; MD5=a43607e7f5beff9…	15.2	17	0.29	ADPDEPSPSNPLASEAATPAR+ASEAFWNGAAR+DAYGQTQVLLSPK+GGGGYADGGGYNDFDNYR+SQAYDLVLNGQEVGGGSIR+TPGGAQEFVVPTR+TVTLVGWIPSTK+TYGLEEYAETGVPIESIVR+VLNPDDPYDGPIK+YDDLGAYAIVVR+YDTGEVEVSVTSVK
203	FBpp0078450|FBgn0037312|CG11999-PA|CG11999-PA	1.0000	FBpp0078450 type=protein; loc=3R:complement(join(5354561..5354621,5353844..5354433)); ID=FBpp0078450; name=CG11999-PA; parent=FBgn0037312,FBtr0078807; dbxref=FlyBase:FBpp0078450,FlyBase_Annotation_IDs:CG11999-PA,GB_protein:AAF52043.1,REFSEQ:NP_649527,GB_protein:AAF52043,FlyMine:FBpp0078450,modMine:FBpp0078450; MD5=fe3a7122e76969a61f10f74a32ddaef7; length=216; release=r6.09; species=Dmel;	33.3	17	0.24	HIDTGMYLGMSGR+LLNSDYAFR+SSTHDEYAHSEL+WTTAEGLFIVPK+YGSGSGQQSVTGVEQK+YGSGSGQQSVTGVEQKEDVNSHWVIK
636a	FBpp0311317|FBgn0266696|CG45186-PK|CG45186-PK	1.0000	FBpp0311317 type=protein; loc=3L:join(2429303..2429429,2434626..2436228,2439499..2439830,2442436..2442960,2443390..2443838,2443988..2444087,2444499..2446101,2459591..2460153,2461146..2461268,2463057..2464303); ID=FBpp0311317; name=CG45186-PK; parent=FBgn0266696,FBtr0345092; dbxref=FlyBase:FBpp0311317,FlyBase_Annotation_IDs:CG45186-PK,GB_protein:AAF47644,REFSEQ:NP_647721; MD5=729ae74658c67001ef03c…	9.5	16	0.27	AAGGANSSWESPLQASSAEHGAPTTPR+AAISSIEDIEVTPDELR+ANMFQQLQEQSR+DPPLPISNPAR+EGVLNLDSPEK+LPQITTVVSK+LVLPDTFR+LVQQQQPQPQPVNR+SATEPPSSTSPLR+SLTEEATKDGDEVASSTR+SPGASGFTSEPVASATANR+STSLPPEEGLSGDVSLESSSNR+SVYSTPSTQLVEQR+TIAASSDLSTAPATAK
353	FBpp0084617|FBgn0003279|CG5502-PA|RpL4-PA	1.0000	FBpp0084617 type=protein; loc=3R:join(27922917..27922919,27923125..27923305,27923370..27923740,27924140..27924790); ID=FBpp0084617; name=RpL4-PA; parent=FBgn0003279,FBtr0085248; dbxref=FlyBase:FBpp0084617,FlyBase_Annotation_IDs:CG5502-PA,GB_protein:AAG22173.1,REFSEQ:NP_524538,GB_protein:AAG22173,FlyMine:FBpp0084617,modMine:FBpp0084617; MD5=c846b6c4b4ed56d364b2ad352ff789f5; length=401; release=r6.…	33.7	16	0.27	FVIWTESAFAR+GHVIDGVSEFPLVVSDEVQK+GYNLPQPK+LNDLFGTWK+LNPLTNVR+LNPYAEVLK+LNPYAEVLKR+MANTDLSR+NIPGIETINVDK+QAVIFLR+QAYAVSELAGHQTSAESWGTGR+RLNPLTNVR+YALVSAIAASGVPALVQSK
13	FBpp0070404|FBgn0004397|CG3299-PA|Vinc-PA FBpp0309622|FBgn0004397|CG3299-PB|Vinc-PB FBpp0309623|FBgn0004397|CG3299-PC|Vinc-PC	1.0000	FBpp0070404 type=protein; loc=X:complement(join(2220373..2220429,2215905..2218095,2215713..2215843,2215255..2215653,2215015..2215122)); ID=FBpp0070404; name=Vinc-PA; parent=FBgn0004397,FBtr0070420; dbxref=FlyBase:FBpp0070404,FlyBase_Annotation_IDs:CG3299-PA,GB_protein:AAF45752.1,REFSEQ:NP_476820,GB_protein:AAF45752,FlyMine:FBpp0070404,modMine:FBpp0070404; MD5=7ba1cabc671dbbfd1d32e5bb45c63106; len…	19.7	16	0.26	AGVQQTAHTIQGR+AINLIVEEGR+EGLAPVRPPPPETDDEDEGVFR+GQSPQAESLVR+IAEASEDVTR+IPTIGTQLK+IVQDFMDVSTPLK+LSELVLSDSR+QEADNSEDPVFTER+QFTEAVLQPEGTPGR+QQYADTVLR+QVIDNATEISER+SNNLQAFSDR+TIESILDPVAQQVSR+VEGASQLLEEASDMLR
631a	FBpp0301114|FBgn0263391|CG43443-PI|hts-PI FBpp0301117|FBgn0263391|CG43443-PL|hts-PL FBpp0301118|FBgn0263391|CG43443-PM|hts-PM	1.0000	FBpp0301114 type=protein; loc=2R:complement(join(19411160..19411255,19410590..19411073,19409805..19410516,19409620..19409743,19408483..19408593,19408124..19408418,19407975..19408055,19407841..19407912,19399026..19399093,19398692..19398805)); ID=FBpp0301114; name=hts-PI; parent=FBgn0263391,FBtr0309106; dbxref=FlyBase_Annotation_IDs:CG43443-PI,FlyBase:FBpp0301114,REFSEQ:NP_725886,GB_protein:AAF5756…	23.8	15	0.23	EFQDVSTDGSPK+FAAVAAAEDGAATAEK+IEDPLQFVPAGTNPR+ISAGPQSHILEGVTWDEASR+KYPQSEPETEHQVIEIQTQQAPVPR+SVHGEYTDTDFSESEAVLQAGTK+TGLLPLTK+VDMQGQIVEQGTTNFGGNK+VEVLETGTPDPK+VGGAEFEALMR+WLNSPNVYQK
570a	FBpp0081570|FBgn0051352|CG31352-PA|Unc-115a-PA FBpp0081572|FBgn0260463|CG31332-PC|Unc-115b-PC FBpp0081573|FBgn0260463|CG31332-PA|Unc-115b-PA FBpp0289791|FBgn0051352|CG31352-PB|Unc-115a-PB FBpp0289792|FBgn0051352|CG31352-PC|Unc-115a-PC FBpp0292158|FBgn0260463|CG31332-PE|Unc-115b-PE FBpp0310681|FBgn0051352|CG31352-PG|Unc-115a-PG	1.0000	FBpp0081570 type=protein; loc=3R:complement(join(9704945..9704948,9699051..9699361,9698318..9698989,9697908..9697964,9697208..9697761,9696966..9697139,9696600..9696739,9696422..9696507,9695587..9695653,9695282..9695523,9695110..9695223)); ID=FBpp0081570; name=Unc-115a-PA; parent=FBgn0051352,FBtr0082092; dbxref=GB_protein:AAF54427.3,FlyBase:FBpp0081570,FlyBase_Annotation_IDs:CG31352-PA,GB_protein:…	18.6	15	0.22	DDFPAPPYPYTDPER+EGQALVALDR+IYTYSYLTDAPHYLR+LNSGIGSAIAK+NGFSSDFSYGGLGDK+QATGGGVSSPAPPAESPTR+SLATGGFFTK+TPSFNGSLYSSSR+TTTLPYIR+TVSPGLILR+VLVDAIR+YESPIGASPSR
530a	FBpp0073594|FBgn0040309|CG1633-PB|Jafrac1-PB FBpp0073595|FBgn0040309|CG1633-PA|Jafrac1-PA FBpp0308756|FBgn0040309|CG1633-PC|Jafrac1-PC FBpp0308757|FBgn0040309|CG1633-PD|Jafrac1-PD FBpp0311371|FBgn0040309|CG1633-PE|Jafrac1-PE	1.0000	FBpp0073594 type=protein; loc=X:13331122..13331706; ID=FBpp0073594; name=Jafrac1-PB; parent=FBgn0040309,FBtr0073763; dbxref=FlyBase:FBpp0073594,FlyBase_Annotation_IDs:CG1633-PB,GB_protein:AAF48254.1,REFSEQ:NP_727689,GB_protein:AAF48254,FlyMine:FBpp0073594,modMine:FBpp0073594; MD5=d145d0f26fe3adfbc2bf2e4107e1da94; length=194; release=r6.09; species=Dmel;;FBpp0073595 type=protein; loc=X:13331122..1…	36.1	15	0.25	DYGVLDEETGIPFR+GLFIIDDK+GLFIIDDKQNLR+KQGGLGSMDIPLLADK+LVQAFQYTDK+QGGLGSMDIPLLADK+QITVNDLPVGR+SVEETLR
52	FBpp0072097|FBgn0011726|CG4254-PA|tsr-PA	1.0000	FBpp0072097 type=protein; loc=2R:complement(join(24046666..24046668,24044992..24045182,24044814..24044919,24044604..24044750)); ID=FBpp0072097; name=tsr-PA; parent=FBgn0011726,FBtr0072188; dbxref=FlyBase:FBpp0072097,FlyBase_Annotation_IDs:CG4254-PA,GB_protein:AAF47146.1,REFSEQ:NP_477034,GB_protein:AAF47146,FlyMine:FBpp0072097,modMine:FBpp0072097; MD5=02b1c8e7700742cac8cd399509394e00; length=148; …	41.9	15	0.23	MLYSSSFDALK+MLYSSSFDALKK+NAEYDQFLEDIQK+QIDVETVADR+TTYEEIKK+YIQATDLSEASR+YVIFYIR
445	FBpp0087764|FBgn0033342|CG8258-PA|CG8258-PA	1.0000	FBpp0087764 type=protein; loc=2R:complement(join(8906853..8906912,8905643..8906673,8905029..8905578)); ID=FBpp0087764; name=CG8258-PA; parent=FBgn0033342,FBtr0088683; dbxref=FlyBase:FBpp0087764,FlyBase_Annotation_IDs:CG8258-PA,GB_protein:AAF59029.3,REFSEQ:NP_610418,GB_protein:AAF59029,FlyMine:FBpp0087764,modMine:FBpp0087764; MD5=7dde112ff52bde845483a1ed89d6deb5; length=546; release=r6.09; species…	26.2	15	0.25	ALAENSGINGTEIVNQLYLAHNNEAGK+FANALEVFPK+FVEGDVTYAEK+GATDNFMDDIER+IATVVIR+ILGSGLTK+LFDLYQSK+LGITTAEISDGYEK+QFVTSDAGTIMR+QYGQEDFLNDLVSK+SVNATVLPR+YAVGAAATILK
232	FBpp0079453|FBgn0028479|CG4389-PB|Mtpalpha-PB FBpp0079454|FBgn0028479|CG4389-PA|Mtpalpha-PA	1.0000	FBpp0079453 type=protein; loc=2L:complement(join(9575502..9576188,9575295..9575435,9574469..9575238,9573770..9574406)); ID=FBpp0079453; name=Mtpalpha-PB; parent=FBgn0028479,FBtr0079857; dbxref=FlyBase:FBpp0079453,FlyBase_Annotation_IDs:CG4389-PB,GB_protein:AAN10697.1,REFSEQ:NP_723470,GB_protein:AAN10697,FlyMine:FBpp0079453,modMine:FBpp0079453; MD5=72fd0a1c9c90c8b03ffeef2549a1ca19; length=744; rel…	20.6	15	0.25	ASNGLYPAPLK+DTIAQAVAVGLK+GANAPEDLTLR+GFGELSATPESK+GIFLYDGQK+ILSTMLSEAIR+IQSFVMDTDFVK+LLQEGVDPK+LTSVPTALDMELTGK+TAVQVANDLASGK+VNSLGSEVSDEFER+VVITVGDGPGFYTTR+VVNGVLVIK
226	FBpp0079326|FBgn0027094|CG13391-PA|Aats-ala-PA FBpp0089366|FBgn0027094|CG13391-PB|Aats-ala-PB	1.0000	FBpp0079326 type=protein; loc=2L:complement(join(8380448..8381442,8378419..8380324)); ID=FBpp0079326; name=Aats-ala-PA; parent=FBgn0027094,FBtr0079721; dbxref=FlyBase:FBpp0079326,GB_protein:AAF52657.1,FlyBase_Annotation_IDs:CG13391-PA,REFSEQ:NP_523511,GB_protein:AAF52657,FlyMine:FBpp0079326,modMine:FBpp0079326; MD5=ab07c298c3d38c9598b031b38c408ace; length=966; release=r6.09; species=Dmel;;FBpp008…	15.1	15	0.25	AAMTIEQVSK+AAVSVTVVER+IVALTGPEALK+LGNQTTIPGDVAWR+SEAFEQEIVR+SVFDEVYPDPVR+TITIALADGGTPDNTGR+TNFYAESGGQIYDQGALVK+VDEIVQLASK+VDEIVQLASKFAQSKLS+VGADDVDGIDMAYR+VNDEANEFLVDR
185	FBpp0077720|FBgn0031256|CG4164-PA|CG4164-PA	1.0000	FBpp0077720 type=protein; loc=2L:join(453262..454270,454330..454385); ID=FBpp0077720; name=CG4164-PA; parent=FBgn0031256,FBtr0078060; dbxref=FlyBase:FBpp0077720,FlyBase_Annotation_IDs:CG4164-PA,GB_protein:AAF51493.1,REFSEQ:NP_608525,GB_protein:AAF51493,FlyMine:FBpp0077720,modMine:FBpp0077720; MD5=76f6f7bc06412e4896f330dacff740ad; length=354; release=r6.09; species=Dmel;	22.6	15	0.25	FQDLGAAYEVLSNPDK+FQDLGAAYEVLSNPDKR+FVAEGEPHIDGEPGDLIVR+HLDGHLVPVTR+ILDQSSINR+TLEIEVEQGMVDGQETR+VTWPGAR
628a	FBpp0291143|FBgn0000084|CG9579-PB|AnxB10-PB	1.0000	FBpp0291143 type=protein; loc=X:complement(join(20173369..20173380,20172305..20173016,20172041..20172222,20171929..20171931,20171592..20171648)); ID=FBpp0291143; name=AnxB10-PB; parent=FBgn0000084,FBtr0301931; dbxref=REFSEQ:NP_001162804,GB_protein:ACZ95337,FlyBase:FBpp0291143,FlyBase_Annotation_IDs:CG9579-PB,FlyMine:FBpp0291143,modMine:FBpp0291143; MD5=e8edded9c8c39c76b50263aefbb0432a; length=321…	41.7	14	0.23	AMNGAGTDDATLIR+AVYEAEFER+DAAPFDASQDAQVLR+DGLDTPVDVGQAK+EQAAQLYSAGEAK+LGTDEEVFNR+LLTLIVTGVR+LVFEEYK+SEIDLETIK+SEIDLETIKQEFER+TLHSAVVDAETSGDYKR+VLSGQTIEQAIK
61	FBpp0072419|FBgn0035121|CG7008-PA|Tudor-SN-PA FBpp0304417|FBgn0035121|CG7008-PB|Tudor-SN-PB	1.0000	FBpp0072419 type=protein; loc=3L:complement(join(264118..264210,261978..262818,260311..261746,259503..259913)); ID=FBpp0072419; name=Tudor-SN-PA; parent=FBgn0035121,FBtr0072519; dbxref=FlyBase:FBpp0072419,FlyBase_Annotation_IDs:CG7008-PA,GB_protein:AAF47366.1,REFSEQ:NP_612021,GB_protein:AAF47366,FlyMine:FBpp0072419,modMine:FBpp0072419; MD5=701c9a369d3a19fef028cdbc20f725df; length=926; release=r6.…	17.4	14	0.22	EGRPTAEQQTLIELEDQAR+GNIAESLLR+LESVNNSNFIGTILYPK+LHADFQSNPPIAGSYTPK+QLVAEGLVLAEQR+QVLSGDTVVIR+SSAYDQLIAAEQQAIK+TEAIVEFVASGSR+VPFADEAR+VQLNVELK+VTGSPNLATLR+VTGSPNLATLRDPTTK+YGDITQDDAPEFR
543a	FBpp0074963|FBgn0004401|CG6143-PB|Pep-PB FBpp0089253|FBgn0004401|CG6143-PC|Pep-PC FBpp0293516|FBgn0004401|CG6143-PD|Pep-PD	1.0000	FBpp0074963 type=protein; loc=3L:complement(join(17643979..17643986,17643363..17643726,17641026..17641255,17638505..17640053)); ID=FBpp0074963; name=Pep-PB; parent=FBgn0004401,FBtr0075199; dbxref=FlyBase:FBpp0074963,FlyBase_Annotation_IDs:CG6143-PB,GB_protein:AAF49319.3,REFSEQ:NP_524858,GB_protein:AAF49319,FlyMine:FBpp0074963,modMine:FBpp0074963; MD5=19816eddca9ef235f71f1c63d498b93d; length=716; …	11.1	14	0.24	AAAPAAVASPAAAATSADASPSPAK+AAAPAAVASPAAAATSADASPSPAKK+AVGPGLISK+NFGGGNNNYGGPMGANR+NQNPPSLLDLPR+QTLPISTEEEETR
46	FBpp0071892|FBgn0003062|CG9888-PA|Fib-PA	1.0000	FBpp0071892 type=protein; loc=2R:complement(join(23074582..23074594,23074024..23074463,23073061..23073642)); ID=FBpp0071892; name=Fib-PA; parent=FBgn0003062,FBtr0071982; dbxref=FlyBase:FBpp0071892,FlyBase_Annotation_IDs:CG9888-PA,GB_protein:AAF46950.1,REFSEQ:NP_523817,GB_protein:AAF46950,FlyMine:FBpp0071892,modMine:FBpp0071892; MD5=19665765e4e9749a82627001f88e480a; length=344; release=r6.09; spec…	29.7	14	0.22	DHAVVVGVYRPPPKQ+ISVETNGEK+ISVETNGEKIEYR+IVALNAQHFLK+LAAAVLGGVEQIHMPPGSK+MLVGMVDTIFADVAQPDQGR+NFVPGSEVYGEK+NFVPGSEVYGEKR+TNIIPIIEDAR
447	FBpp0087933|FBgn0027548|CG2910-PA|nito-PA FBpp0087934|FBgn0027548|CG2910-PB|nito-PB FBpp0308267|FBgn0027548|CG2910-PC|nito-PC	1.0000	FBpp0087933 type=protein; loc=2R:join(7962843..7963393,7963452..7965282); ID=FBpp0087933; name=nito-PA; parent=FBgn0027548,FBtr0088857; dbxref=GB_protein:AAM68878.1,FlyBase:FBpp0087933,FlyBase_Annotation_IDs:CG2910-PA,REFSEQ:NP_724633,GB_protein:AAM68878,FlyMine:FBpp0087933,modMine:FBpp0087933; MD5=ccf6f17823c4dfc00317c92a2a234e07; length=793; release=r6.09; species=Dmel;;FBpp0087934 type=protein…	14.2	14	0.23	APDDFIEETLYR+EAAGVISLLNK+FGDFSVR+IELSGQYIGK+LRTDFAELPGATPAAPFK+MAIVEPVYK+NDALASASTVPDVAR+NLVSYLK+RPPPGTGNAFAFVR+TDFAELPGATPAAPFK+YGVVDDIDIK
446	FBpp0087861|FBgn0033264|CG2158-PA|Nup50-PA	1.0000	FBpp0087861 type=protein; loc=2R:join(8123138..8123363,8123420..8124549,8124610..8124948); ID=FBpp0087861; name=Nup50-PA; parent=FBgn0033264,FBtr0088783; dbxref=FlyBase:FBpp0087861,FlyBase_Annotation_IDs:CG2158-PA,GB_protein:AAF59131.1,REFSEQ:NP_610355,GB_protein:AAF59131,FlyMine:FBpp0087861,modMine:FBpp0087861; MD5=be5d93959adbf8ce49e5360e86ab60a5; length=564; release=r6.09; species=Dmel;	20.7	14	0.23	ATSLLLR+ESVADLNR+FLQDQMGK+IAGGSSAAEEDGAEEK+QVVEDDAIYSK+QVVEDDAIYSKR+SNNDDKPSTSLFAGFGK+SSIFSFGAK+TGDEADDLLEK+TNGFSFGLK+TSSSSTSLTSTMETSEYR+VKTGDEADDLLEK
333	FBpp0083610|FBgn0267385|CG7070-PB|PyK-PB FBpp0083611|FBgn0267385|CG7070-PA|PyK-PA	1.0000	FBpp0083610 type=protein; loc=3R:join(22370799..22372167,22372226..22372382,22372469..22372481); ID=FBpp0083610; name=PyK-PB; parent=FBgn0267385,FBtr0084213; dbxref=FlyBase:FBpp0083610,FlyBase_Annotation_IDs:CG7070-PB,GB_protein:AAN14373.1,REFSEQ:NP_732723,GB_protein:AAN14373,FlyMine:FBpp0083610,modMine:FBpp0083610; MD5=2074b6975470bf2c6a31830313052375; length=512; release=r6.09; species=Dmel;;FB…	29.7	14	0.23	ASAIVVITTSGK+GAGTIDASHAAAIAAVEAATK+GDLGIEIPAEK+GLVPLIYK+GVNLPGVPVDLPAVSEK+KGVNLPGVPVDLPAVSEK+LGYEHPVAIALDTK+NAAALTEIR+QGSGFTNTIR+TGDSVVVVTGWK+TGLIGGSGTAEIELK+VFVDDGLISLIVR+VQFGLQVGK
30	FBpp0071050|FBgn0004403|CG1524-PB|RpS14a-PB FBpp0071051|FBgn0004403|CG1524-PA|RpS14a-PA FBpp0071052|FBgn0004404|CG1527-PA|RpS14b-PA FBpp0311458|FBgn0004404|CG1527-PB|RpS14b-PB	1.0000	FBpp0071050 type=protein; loc=X:join(7934034..7934270,7934330..7934548); ID=FBpp0071050; name=RpS14a-PB; parent=FBgn0004403,FBtr0071094; dbxref=FlyBase:FBpp0071050,FlyBase_Annotation_IDs:CG1524-PB,GB_protein:AAF46297.1,REFSEQ:NP_524884,GB_protein:AAF46297; MD5=67c629577ede1be33d27f3af361fb96a; length=151; release=r6.09; species=Dmel;;FBpp0071051 type=protein; loc=X:join(7934034..7934270,7934330..…	49.0	14	0.24	ADRDEASPYAAMLAAQDVAEK+DEASPYAAMLAAQDVAEK+EEVQVQLGPQVR+IEDVTPIPSDSTR+IEDVTPIPSDSTRR+IGRIEDVTPIPSDSTR+TLGITALHIK+TPGPGAQSALR+VQKEEVQVQLGPQVR
206	FBpp0078561|FBgn0263594|CG14648-PA|lost-PA	1.0000	FBpp0078561 type=protein; loc=3R:join(4403202..4403280,4404469..4404639,4404701..4405419,4405480..4405548,4405601..4405811,4405867..4406255); ID=FBpp0078561; name=lost-PA; parent=FBgn0263594,FBtr0078921; dbxref=FlyBase:FBpp0078561,FlyBase_Annotation_IDs:CG14648-PA,GB_protein:AAF52130.1,REFSEQ:NP_649466,GB_protein:AAF52130,FlyMine:FBpp0078561,modMine:FBpp0078561; MD5=fb8ec086e8c95c678aeb2caf743331…	16.7	14	0.21	ADAQNGGEAVTVAGGDVGGAR+ILPVLQQLK+IPSFVGADK+KSASSTGANAGAGEDGKADAQNGGEAVTVAGGDVGGAR+SASSTGANAGAGEDGKADAQNGGEAVTVAGGDVGGAR+SVYLPSTR+VGIGFNNIFNR+YDTPVDIIATPTEIIR
128	FBpp0075069|FBgn0250814|CG4169-PA|UQCR-C2-PA FBpp0303947|FBgn0250814|CG4169-PB|UQCR-C2-PB	1.0000	FBpp0075069 type=protein; loc=3L:join(16584400..16584444,16584589..16584722,16584779..16585082,16585185..16586024); ID=FBpp0075069; name=UQCR-C2-PA; parent=FBgn0250814,FBtr0075309; dbxref=GB_protein:AAF49444.1,FlyBase:FBpp0075069,FlyBase_Annotation_IDs:CG4169-PA,REFSEQ:NP_648905,GB_protein:AAF49444,FlyMine:FBpp0075069,modMine:FBpp0075069; MD5=c89c08293aa606332e429c50fa8be9d2; length=440; release=…	31.1	14	0.23	AASANWYGGDAR+AVVAVAGQGAAASNHK+ELVGYTVTTTADNAETGLR+LAGGLSTQNSTAFAIAR+LVVATADATLPVSR+NGLGNSIYSPR+NIQQVGGTLTTWGDR+TVVNQLNAVSTEER+VSLVLGAGSR+YSSDGGLIK
579a	FBpp0082987|FBgn0020238|CG31196-PA|14-3-3epsilon-PA FBpp0082988|FBgn0020238|CG31196-PB|14-3-3epsilon-PB FBpp0082989|FBgn0020238|CG31196-PC|14-3-3epsilon-PC FBpp0082990|FBgn0020238|CG31196-PD|14-3-3epsilon-PD	1.0000	FBpp0082987 type=protein; loc=3R:join(18242846..18242909,18247433..18247902,18247971..18248151,18248215..18248288); ID=FBpp0082987; name=14-3-3epsilon-PA; parent=FBgn0020238,FBtr0083565; dbxref=FlyBase:FBpp0082987,FlyBase_Annotation_IDs:CG31196-PA,GB_protein:AAF55519.2,REFSEQ:NP_732309,GB_protein:AAF55519,FlyMine:FBpp0082987,modMine:FBpp0082987; MD5=e3d4754790310e5d929d6f9769e621bf; length=262; r…	30.5	13	0.18	AASDIAMNDLPPTHPIR+DAAENSLIAYK+DSTLIMQLLR+IITSIEQK+NLLSVAYK+VASMDVELTVEER+YLAEFATGSDR
578c	FBpp0083974|FBgn0001230|CG5436-PA|Hsp68-PA	1.0000	FBpp0083974 type=protein; loc=3R:complement(24055197..24057104); ID=FBpp0083974; name=Hsp68-PA; parent=FBgn0001230,FBtr0084589; dbxref=FlyBase:FBpp0083974,FlyBase_Annotation_IDs:CG5436-PA,GB_protein:AAF56230.1,REFSEQ:NP_524474,GB_protein:AAF56230,FlyMine:FBpp0083974,modMine:FBpp0083974; MD5=19a6b1d3a1e78c96a21c66915ee98f46; length=635; release=r6.09; species=Dmel;	10.6	13	0.09	DAGAIAGINVLR+DAVITVPAYFNDSQR+IINEPTAAAIAYGLDK+STAGDTHLGGEDFDNR+TTPSYVAFTDSER+VEIIANDQGNR
53	FBpp0072120|FBgn0263006|CG3725-PG|SERCA-PG FBpp0072121|FBgn0263006|CG3725-PE|SERCA-PE FBpp0072122|FBgn0263006|CG3725-PB|SERCA-PB FBpp0072123|FBgn0263006|CG3725-PD|SERCA-PD FBpp0072124|FBgn0263006|CG3725-PA|SERCA-PA FBpp0072125|FBgn0263006|CG3725-PH|SERCA-PH FBpp0072126|FBgn0263006|CG3725-PC|SERCA-PC FBpp0072127|FBgn0263006|CG3725-PF|SERCA-PF FBpp0309946|FBgn0263006|CG3725-PI|SERCA-PI	1.0000	FBpp0072120 type=protein; loc=2R:complement(join(23932667..23932784,23932574..23932591,23932406..23932488,23930158..23932329,23929983..23930098,23929682..23929918,23929500..23929617,23929231..23929431)); ID=FBpp0072120; name=SERCA-PG; parent=FBgn0263006,FBtr0072211; dbxref=FlyBase:FBpp0072120,GB_protein:AAM68281.1,FlyBase_Annotation_IDs:CG3725-PG,REFSEQ:NP_726386,GB_protein:AAM68281; MD5=b5943523…	15.4	13	0.22	AEIGIAMGSGTAVAK+EFDDLSPTEQK+EFTLEFSR+EVFDSIVR+GAPEGVLER+GVVIGTGLSTAIGK+IDQSILTGESVSVIK+IGVFAEDEDTTGK+ILALTGQYGTGR+LNSFSVNK+NILFSGTNVAAGK+TGTLTTNQMSVSR+TVEQSLNFFGTDPER
45	FBpp0071844|FBgn0034753|CG2852-PA|CG2852-PA FBpp0311613|FBgn0034753|CG2852-PD|CG2852-PD	1.0000	FBpp0071844 type=protein; loc=2R:complement(join(22646182..22646271,22645921..22646045,22645132..22645534)); ID=FBpp0071844; name=CG2852-PA; parent=FBgn0034753,FBtr0071933; dbxref=FlyBase:FBpp0071844,FlyBase_Annotation_IDs:CG2852-PA,GB_protein:AAF46873.1,REFSEQ:NP_611695,GB_protein:AAF46873,FlyMine:FBpp0071844,modMine:FBpp0071844; MD5=94c925e1fdde0d02d60040918dd6ce3f; length=205; release=r6.09; s…	43.4	13	0.21	DFMIQGGDFTK+DRPVKDVVIANSGTLPVSEAFSVAK+DTNGSQFFITTK+DVVIANSGTLPVSEAFSVAK+IEIGLFGK+ILSGMNVVR+QIENSATDAR+VFFDITIGGEPAGR
40	FBpp0071394|FBgn0261710|CG17255-PA|nocte-PA FBpp0071395|FBgn0261710|CG17255-PB|nocte-PB FBpp0298823|FBgn0261710|CG17255-PC|nocte-PC FBpp0305169|FBgn0261710|CG17255-PD|nocte-PD	1.0000	FBpp0071394 type=protein; loc=X:complement(join(10471880..10471969,10471618..10471783,10465585..10471538,10465143..10465247,10464453..10465067)); ID=FBpp0071394; name=nocte-PA; parent=FBgn0261710,FBtr0071460; dbxref=FlyBase:FBpp0071394,GB_protein:AAF46591.2,FlyBase_Annotation_IDs:CG17255-PA,GB_protein:AAF46591.3,REFSEQ:NP_572631,GB_protein:AAF46591; MD5=a2d2c4a9b8439b72d64b872c9f88b42c; length=23…	7.9	13	0.21	EQAAAAAVAAQR+FTALDINR+GYAGSSGGSSVGSGSSYR+LGFSFGDDPTTPLK+LINNSVGSSGGGGQGGSGGGGSSGVGGGSGSGSGGHSVNSPK+QLPASPQQQK+QVGGGNGPSMNALGGR+SASASSAFDSNSR+SASPAVVGSGSFR+SISGGYVQR+SPLSADMSLGLAK+TLTTDPMPTQILR
369	FBpp0085234|FBgn0002645|CG1483-PA|Map205-PA FBpp0085235|FBgn0002645|CG1483-PB|Map205-PB FBpp0306414|FBgn0002645|CG1483-PC|Map205-PC	1.0000	FBpp0085234 type=protein; loc=3R:complement(join(32066329..32067996,32057322..32059145)); ID=FBpp0085234; name=Map205-PA; parent=FBgn0002645,FBtr0085875; dbxref=FlyBase:FBpp0085234,FlyBase_Annotation_IDs:CG1483-PA,GB_protein:AAF57214.1,REFSEQ:NP_524615,GB_protein:AAF57214,FlyMine:FBpp0085234,modMine:FBpp0085234; MD5=a4648a4df4dfaebd3bbd115852724e4b; length=1163; release=r6.09; species=Dmel;;FBpp0…	12.5	13	0.22	INMDGIAVPDER+KVPSTSTPSFSTR+LELESQQAGIVDITPSPLSSTAEK+LLVPGSSSTTTTSSLR+LLVPGSSSTTTTSSLRK+NTSSTTTSTATATITK+RLLVPGSSSTTTTSSLRK+STISSTTTVR+TITNKPTASGTASDNVTR+TSTTSSLTGNPR+TSVATVAGGAVVGATK
307	FBpp0081894|FBgn0037924|CG14712-PA|CG14712-PA	1.0000	FBpp0081894 type=protein; loc=3R:join(11628941..11629014,11629081..11629248,11629318..11629720,11629784..11632939); ID=FBpp0081894; name=CG14712-PA; parent=FBgn0037924,FBtr0082418; dbxref=FlyBase:FBpp0081894,FlyBase_Annotation_IDs:CG14712-PA,GB_protein:AAG22146.2,REFSEQ:NP_650096,GB_protein:AAG22146,FlyMine:FBpp0081894,modMine:FBpp0081894; MD5=4c6cd830baee08815c7bd4474131f9f7; length=1266; releas…	12.4	13	0.21	AISAPAIQK+APTLSITQIAPPER+ELTVSVPLR+GELYLGEPDELDAPAPK+INTEDTQQAQDYTKR+LVLGQPAPPAK+NDTLASGGSSPENSPENVAK+SFYSGNTLSSLLR+SMSASNLYNPLTQPR+SNSLVGLVPK+SVLEELKEISR+TFADVHSSGLSSR
253	FBpp0079771|FBgn0004363|CG6647-PA|porin-PA FBpp0079772|FBgn0004363|CG6647-PB|porin-PB FBpp0100039|FBgn0004363|CG6647-PC|porin-PC FBpp0293784|FBgn0004363|CG6647-PD|porin-PD FBpp0304343|FBgn0004363|CG6647-PE|porin-PE	1.0000	FBpp0079771 type=protein; loc=2L:complement(join(10848544..10848863,10848241..10848468,10847868..10848168)); ID=FBpp0079771; name=porin-PA; parent=FBgn0004363,FBtr0080182; dbxref=FlyBase_Annotation_IDs:CG6647-PA,FlyBase:FBpp0079771,GB_protein:AAF53022.1,REFSEQ:NP_476813,GB_protein:AAF53022; MD5=e98fb50e922a689b02694297d58c4742; length=282; release=r6.09; species=Dmel;;FBpp0079772 type=protein; lo…	46.8	13	0.20	ADSDVNIDLK+DFVLHTAVNDGQEFSGSIFQR+DGVTLTLSTLVDGK+DYGLTLTEK+LSLEGNFAPQSGNK+LTTNNFALGYTTK+TSSGIEFNTAGHSNQESGK+VFGSLETK+VNNASQVGLGYQQK+YQLDDDASVR
115	FBpp0074662|FBgn0028695|CG7762-PA|Rpn1-PA	1.0000	FBpp0074662 type=protein; loc=3L:join(19915191..19917113,19917183..19918019); ID=FBpp0074662; name=Rpn1-PA; parent=FBgn0028695,FBtr0074893; dbxref=FlyBase:FBpp0074662,FlyBase_Annotation_IDs:CG7762-PA,GB_protein:AAF49095.2,REFSEQ:NP_649158,GB_protein:AAF49095,FlyMine:FBpp0074662,modMine:FBpp0074662; MD5=dca0928cc63d49df0550af2d0134e7d9; length=919; release=r6.09; species=Dmel;	14.8	13	0.21	ASTTSMTSVPKPLK+AVPLALGLISASNPK+ELDIMEPK+FASIQVDSAK+LALMLNDMDK+LNIIDTLSK+LYQPTLESMAK+QLAFMLAR+SFGNLLR+TITGFQTHTTPVLLAIGER+TVFSFGSNNK+VGIAIDVVGQAGKPK
93	FBpp0073902|FBgn0027329|CG8231-PA|Tcp-1zeta-PA	1.0000	FBpp0073902 type=protein; loc=X:join(15746771..15746907,15747308..15748772); ID=FBpp0073902; name=Tcp-1zeta-PA; parent=FBgn0027329,FBtr0074086; dbxref=FlyBase:FBpp0073902,FlyBase_Annotation_IDs:CG8231-PA,GB_protein:AAF48503.1,REFSEQ:NP_573066,GB_protein:AAF48503,FlyMine:FBpp0073902,modMine:FBpp0073902; MD5=bf1bdbb9f23081efbcddee7a5d40b156; length=533; release=r6.09; species=Dmel;	24.6	12	0.20	AAQALAINISAAK+AEVNSGFFYK+AINNTIADK+ALEVLDQVK+ALVPGAGAFEVR+AYNELVAFK+EGILALR+GIDPISLDALAK+MLVSGAGDIK+NLVEVANTSLK+QADIYLSEGLHPR+TLAVNSGYDAQDTIVK
617a	FBpp0088501|FBgn0002921|CG5670-PC|Atpalpha-PC FBpp0088502|FBgn0002921|CG5670-PA|Atpalpha-PA FBpp0088503|FBgn0002921|CG5670-PB|Atpalpha-PB FBpp0088981|FBgn0002921|CG5670-PH|Atpalpha-PH FBpp0088982|FBgn0002921|CG5670-PG|Atpalpha-PG FBpp0088983|FBgn0002921|CG5670-PF|Atpalpha-PF FBpp0088984|FBgn0002921|CG5670-PE|Atpalpha-PE FBpp0289428|FBgn0002921|CG5670-PI|Atpalpha-PI FBpp0305516|FBgn0002921|CG5670-…	1.0000	FBpp0088501 type=protein; loc=3R:join(20963737..20963856,20963927..20964193,20964258..20966039,20966398..20966613,20967108..20967202,20973173..20973347,20973506..20973738,20973811..20973931); ID=FBpp0088501; name=Atpalpha-PC; parent=FBgn0002921,FBtr0089509; dbxref=FlyBase:FBpp0088501,FlyBase_Annotation_IDs:CG5670-PC,GB_protein:AAF55827.3,REFSEQ:NP_732574,GB_protein:AAF55827,FlyMine:FBpp0088501,mo…	15.2	12	0.20	AEDLVLGDVVEVK+AVNDLTDSYGQEWTYR+DVSSDQLDEILR+EVSGDASEAALLK+IAEVPFNSTNK+ISPEELYQR+LNIPVSEVNPR+MGAIVAVTGDGVNDSPALK+NLAFFSTNAVEGTAK+SVGIISEGNETVEDIAQR+VDNSSLTGESEPQSR
609a	FBpp0087583|FBgn0023143|CG1782-PA|Uba1-PA FBpp0308600|FBgn0023143|CG1782-PC|Uba1-PC	1.0000	FBpp0087583 type=protein; loc=2R:complement(join(9692282..9693040,9689982..9691703,9689611..9689919,9688768..9689553)); ID=FBpp0087583; name=Uba1-PA; parent=FBgn0023143,FBtr0088499; dbxref=FlyBase:FBpp0087583,FlyBase_Annotation_IDs:CG1782-PA,GB_protein:AAF58910.2,REFSEQ:NP_477310,GB_protein:AAF58910,FlyMine:FBpp0087583,modMine:FBpp0087583; MD5=9f5acad33cb62c2cc70fb20052911d64; length=1191; releas…	13.9	12	0.19	DAFEGVFK+ETIAELVQK+IETNEAAAAASANNFDDGELDQDRVDK+IISELLK+ITVLGPYTFSIGDTSK+LDGVANALDNVDAR+NVILGGVK+QSAENAAQYIADPQFTER+VFSEDFFGK+VVVLTNSDGEEQQR+YDSQIAIFGK
599a	FBpp0085653|FBgn0260934|CG8201-PH|par-1-PH	1.0000	FBpp0085653 type=protein; loc=2R:join(19464642..19465694,19470597..19470812,19470872..19471092,19471209..19471490,19471552..19471736,19472819..19472931,19472996..19473179,19473440..19473554,19473613..19473740,19473805..19473967,19474528..19474641,19477634..19477704,19478742..19478865,19481151..19481163); ID=FBpp0085653; name=par-1-PH; parent=FBgn0260934,FBtr0086457; dbxref=FlyBase_Annotation_IDs:…	17.0	12	0.12	FLVLNPAK+LFQVIETEK+NISGNDAGANAGSASVQSPTHR+NLAATNAASAAAANSSYASGGGGGTVSSR+NNTALEYSGTSGASGDSSHPGR+QNTIDSATIKENTAR+SEIEASLSQVR+TDDLAAESSASAAAAVAPK+TQLNPGSLQK+TVSGTSGIIPR+YDDVFATYLLLGR
537a	FBpp0074228|FBgn0250788|CG5870-PA|beta-Spec-PA FBpp0306507|FBgn0250788|CG5870-PB|beta-Spec-PB FBpp0306508|FBgn0250788|CG5870-PC|beta-Spec-PC	1.0000	FBpp0074228 type=protein; loc=X:join(17661184..17667232,17667301..17667497,17667570..17667738,17668276..17668382,17668497..17668663,17668751..17668937); ID=FBpp0074228; name=beta-Spec-PA; parent=FBgn0250788,FBtr0074454; dbxref=FlyBase:FBpp0074228,FlyBase_Annotation_IDs:CG5870-PA,GB_protein:AAF48751.1,REFSEQ:NP_523388,GB_protein:AAF48751,FlyMine:FBpp0074228,modMine:FBpp0074228; MD5=f861fd416d6f903…	6.6	12	0.19	LLDAEDVFVEHPDEK+LLDALSLYK+LLEVLSGER+LTSEGSTSDDPQYMFLR+LTTFELK+QFSGDDISSGDAVAVK+QQVIQTQMAVK+QVLLSQSLDQQLFNR+TQTDVASEDTPTSLPEAEK+VAVVNQLAR+VGSELITEGHFGADR
451	FBpp0087968|FBgn0050382|CG30382-PA|CG30382-PA FBpp0087969|FBgn0263121|CG18495-PB|Prosalpha1-PB FBpp0087970|FBgn0263121|CG18495-PA|Prosalpha1-PA FBpp0291433|FBgn0050382|CG30382-PB|CG30382-PB	1.0000	FBpp0087968 type=protein; loc=2R:complement(join(7831520..7831595,7831281..7831457,7830511..7830992)); ID=FBpp0087968; name=CG30382-PA; parent=FBgn0050382,FBtr0088894; dbxref=FlyBase:FBpp0087968,FlyBase_Annotation_IDs:CG30382-PA,GB_protein:AAM68869.1,REFSEQ:NP_724616,GB_protein:AAM68869,FlyMine:FBpp0087968,modMine:FBpp0087968; MD5=4137b83427de6b647901cbacf8b3a673; length=244; release=r6.09; speci…	28.3	12	0.19	AIAQENITTVALK+ILDEREIEEHLTK+LYQVEYAFK+NIVPETVTHLFR+TDPAGYFSGFK+TLEANSYLEK+TLEANSYLEKK
42	FBpp0071766|FBgn0034743|CG4046-PA|RpS16-PA FBpp0309759|FBgn0034743|CG4046-PB|RpS16-PB	1.0000	FBpp0071766 type=protein; loc=2R:join(22606158..22606169,22606247..22606288,22606509..22606640,22606934..22607048,22607755..22607900); ID=FBpp0071766; name=RpS16-PA; parent=FBgn0034743,FBtr0071855; dbxref=FlyBase:FBpp0071766,FlyBase_Annotation_IDs:CG4046-PA,GB_protein:AAF46862.1,REFSEQ:NP_611685,GB_protein:AAF46862,FlyMine:FBpp0071766,modMine:FBpp0071766; MD5=e7f0408a4696f9329449eb7f556de5eb; len…	42.6	12	0.17	ALVAFYQK+DILVQYDR+EIKDILVQYDR+EPVQAVQVFGR+FAGVDIR+LQEPLLLLGK+RREPVQAVQVFGR+VSGGGHVAQIYAIR
395	FBpp0085915|FBgn0265297|CG5119-PC|pAbp-PC FBpp0085917|FBgn0265297|CG5119-PA|pAbp-PA FBpp0085919|FBgn0265297|CG5119-PB|pAbp-PB	1.0000	FBpp0085915 type=protein; loc=2R:join(18141507..18141672,18143413..18144897,18144967..18145220); ID=FBpp0085915; name=pAbp-PC; parent=FBgn0265297,FBtr0086736; dbxref=GB_protein:AAF57746.1,FlyBase:FBpp0085915,FlyBase_Annotation_IDs:CG5119-PC,REFSEQ:NP_725750,GB_protein:AAF57746; MD5=6bee88b82e3f7d3c442e363e78d07870; length=634; release=r6.09; species=Dmel;;FBpp0085917 type=protein; loc=2R:join(181…	20.3	12	0.20	AITGQQTAAPNMQIPGAQIAGGAQQR+ALDTMNFDLVR+FFGSQVATQMR+GAQPQVQGTHAAAAAANNMR+IAFSPYGNITSAK+LFTNVYVK+SGVGNVFIK+SLGYAYVNFQQPADAER+VVGSKPLYVALAQR
336	FBpp0083683|FBgn0003676|CG5374-PB|T-cp1-PB FBpp0083684|FBgn0003676|CG5374-PA|T-cp1-PA	1.0000	FBpp0083683 type=protein; loc=3R:complement(join(22491259..22491331,22490868..22491021,22489922..22490812,22489303..22489858)); ID=FBpp0083683; name=T-cp1-PB; parent=FBgn0003676,FBtr0084290; dbxref=FlyBase:FBpp0083683,FlyBase_Annotation_IDs:CG5374-PB,GB_protein:AAN13906.1,REFSEQ:NP_732748,GB_protein:AAN13906,FlyMine:FBpp0083683,modMine:FBpp0083683; MD5=5db5fade362b566973c98af35e11bcaf; length=557…	18.1	12	0.17	AAASIILR+AGVLEPAMSK+DATDLVAK+EQLAIAEFAK+MGVQVLINDPDKLEAIR+MLVDDIGDVTVTNDGATILR+SLLVIPK+SSLGPVGLDK+YFVEAGAMAVR
314	FBpp0082265|FBgn0015778|CG9412-PB|rin-PB FBpp0082267|FBgn0015778|CG9412-PE|rin-PE FBpp0312063|FBgn0015778|CG9412-PF|rin-PF FBpp0312064|FBgn0015778|CG9412-PG|rin-PG	1.0000	FBpp0082265 type=protein; loc=3R:join(13649069..13650497,13650809..13651059,13651174..13651566); ID=FBpp0082265; name=rin-PB; parent=FBgn0015778,FBtr0082797; dbxref=FlyBase:FBpp0082265,FlyBase_Annotation_IDs:CG9412-PB,GB_protein:AAG22151.2,REFSEQ:NP_524907,GB_protein:AAG22151; MD5=3d141bc378bcfd81dcc7417d76d5dc94; length=690; release=r6.09; species=Dmel;;FBpp0082267 type=protein; loc=3R:join(1364…	14.5	12	0.19	FGNVLELR+FTQTFVLAAQSPK+LDNGGPLPQR+LGGGGGFGQR+QQIGGNNLNNNMGR+QQKPPTPVEDFK+SPLNYGFITYDDPEAVQK+YQDLYIEDEQDGESR
261	FBpp0079992|FBgn0032444|CG5525-PA|CG5525-PA	1.0000	FBpp0079992 type=protein; loc=2L:complement(join(12692717..12692822,12691565..12692217,12691363..12691502,12690619..12691303,12690538..12690555)); ID=FBpp0079992; name=CG5525-PA; parent=FBgn0032444,FBtr0080411; dbxref=FlyBase:FBpp0079992,FlyBase_Annotation_IDs:CG5525-PA,GB_protein:AAF53210.1,REFSEQ:NP_609579,GB_protein:AAF53210,FlyMine:FBpp0079992,modMine:FBpp0079992; MD5=70cb9ff0b09e85a414aa544d…	12.6	12	0.18	MIQAGNGEVSITNDGATILK+MLVELSR+SYILNIVK+VTDPGKETSVDLK+VVSQQSSLLAPIAVDAVLK
216	FBpp0078891|FBgn0027496|CG9543-PA|epsilonCOP-PA	1.0000	FBpp0078891 type=protein; loc=2L:6489191..6490111; ID=FBpp0078891; name=epsilonCOP-PA; parent=FBgn0027496,FBtr0079261; dbxref=FlyBase:FBpp0078891,FlyBase_Annotation_IDs:CG9543-PA,GB_protein:AAF52392.1,REFSEQ:NP_609037,GB_protein:AAF52392,FlyMine:FBpp0078891,modMine:FBpp0078891; MD5=a6ca088659c31a8f0ea6d2dd59429761; length=306; release=r6.09; species=Dmel;	22.9	12	0.19	EGNSTPLQALR+IVASDIKEGNSTPLQALR+LVHEAFEQPSR+LVHEAFEQPSRTEELLEK+QQNEEDTNSVLFDAR+SDFVTDLDK+SDFVTDLDKK+TEELLEK+YEEADSVLR
194	FBpp0078134|FBgn0000100|CG7490-PA|RpLP0-PA FBpp0306232|FBgn0000100|CG7490-PB|RpLP0-PB	1.0000	FBpp0078134 type=protein; loc=3L:join(22076288..22076341,22076416..22077315); ID=FBpp0078134; name=RpLP0-PA; parent=FBgn0000100,FBtr0078481; dbxref=FlyBase:FBpp0078134,FlyBase_Annotation_IDs:CG7490-PA,GB_protein:AAF51807.1,REFSEQ:NP_524211,GB_protein:AAF51807,FlyMine:FBpp0078134,modMine:FBpp0078134; MD5=86e1796e988a2ee9e406941fb4905ecb; length=317; release=r6.09; species=Dmel;;FBpp0306232 type=pr…	26.8	12	0.21	APARPGAIAPLHVIIPAQNTGLGPEK+FAAAASASAAPAAGGATEK+GLAVVLMGK+GNVGFVFTK+TSFFQALSIPTK+VVELFDEFPK
132	FBpp0075144|FBgn0036624|CG4877-PB|RAF2-PB FBpp0075145|FBgn0036624|CG4877-PA|RAF2-PA FBpp0305773|FBgn0036624|CG4877-PC|RAF2-PC	1.0000	FBpp0075144 type=protein; loc=3L:join(16386637..16386956,16387021..16389348,16389405..16389620,16389679..16389877,16389936..16390184,16390302..16390343); ID=FBpp0075144; name=RAF2-PB; parent=FBgn0036624,FBtr0075386; dbxref=FlyBase:FBpp0075144,FlyBase_Annotation_IDs:CG4877-PB,GB_protein:AAF49469.2,REFSEQ:NP_648889,GB_protein:AAF49469; MD5=b85936157282c8ec063c01803cfc6fed; length=1117; release=r6.0…	10.6	12	0.20	AMLEEEIDSPMASK+DAPNEAESLVVDATLK+LIRIKDLLPILINK+LSTPYTLAPPTAAK+MPTTPSTNPLQR+QADTYSLNTPPPTATQMQISYPNEK+RSETVSTQTQGLGSPAASSSTTR
12	FBpp0070395|FBgn0023529|CG2918-PA|CG2918-PA FBpp0290016|FBgn0023529|CG2918-PB|CG2918-PB	1.0000	FBpp0070395 type=protein; loc=X:complement(join(2274026..2274336,2271491..2273951)); ID=FBpp0070395; name=CG2918-PA; parent=FBgn0023529,FBtr0070411; dbxref=FlyBase:FBpp0070395,FlyBase_Annotation_IDs:CG2918-PA,GB_protein:AAF45769.1,REFSEQ:NP_569995,GB_protein:AAF45769,FlyMine:FBpp0070395,modMine:FBpp0070395; MD5=cfdfc2261bbd406d60be0a8d7ee44248; length=923; release=r6.09; species=Dmel;;FBpp0290016…	14.3	12	0.20	DATLFPLQVSFERDPGDGAAVK+EALLSAAQLANLK+EINPVVQVLGVGYDR+LSNVFLAR+NLNADESATMGAVYK+SPVTYESQTQFVVPLVGSAYDQSVAK+TIDNPIVDLYR+TLGGLEIQLR+TSAAVVSYQLVK
96	FBpp0073966|FBgn0000319|CG9012-PA|Chc-PA FBpp0073967|FBgn0000319|CG9012-PB|Chc-PB FBpp0089397|FBgn0000319|CG9012-PC|Chc-PC FBpp0089398|FBgn0000319|CG9012-PD|Chc-PD FBpp0111709|FBgn0000319|CG9012-PE|Chc-PE FBpp0111710|FBgn0000319|CG9012-PF|Chc-PF FBpp0308531|FBgn0000319|CG9012-PG|Chc-PG	1.0000	FBpp0073966 type=protein; loc=X:complement(join(15834123..15834164,15833492..15833699,15828952..15833253,15828716..15828882,15828563..15828649,15828272..15828502)); ID=FBpp0073966; name=Chc-PA; parent=FBgn0000319,FBtr0074179; dbxref=FlyBase:FBpp0073966,FlyBase_Annotation_IDs:CG9012-PA,GB_protein:AAF48522.1,REFSEQ:NP_477042,GB_protein:AAF48522,FlyMine:FBpp0073966,modMine:FBpp0073966; MD5=7e1eb52b2…	6.4	11	0.18	ADDPSAYVDVVDVASK+AQLQQGLVK+EAIDSYIK+GQFSTDELVEEVEKR+IAAYLYK+IYIDSNNNPER+LFTAGQYAEAAK+TGYLPLVKPYLR+VESWDDLVR+YDTIYLITK
633a	FBpp0302757|FBgn0264693|CG14998-PK|ens-PK	1.0000	FBpp0302757 type=protein; loc=3L:complement(join(4134454..4134502,4133769..4133822,4131956..4132203,4131750..4131889,4131121..4131236,4129651..4129791,4128614..4128973,4126989..4127162,4126762..4126931,4125881..4126702,4125578..4125808,4125136..4125500,4124919..4125079,4124836..4124852)); ID=FBpp0302757; name=ens-PK; parent=FBgn0264693,FBtr0310637; dbxref=FlyBase:FBpp0302757,FlyBase_Annotation_ID…	8.6	11	0.18	AGSAGSGSSSAAGIMSR+ASSSTDRQDEDSVDSSPMVFR+LDQLAQPIR+NSIGFAFGSSTPR+STSISNVAGASLTR+TTAASPSAQTTPK
612a	FBpp0088021|FBgn0028687|CG1341-PA|Rpt1-PA	1.0000	FBpp0088021 type=protein; loc=2R:complement(7652536..7653837); ID=FBpp0088021; name=Rpt1-PA; parent=FBgn0028687,FBtr0088947; dbxref=GB_protein:AAF59219.1,FlyBase:FBpp0088021,FlyBase_Annotation_IDs:CG1341-PA,REFSEQ:NP_477473,GB_protein:AAF59219,FlyMine:FBpp0088021,modMine:FBpp0088021; MD5=76480cb616eeeb3d35baf21492c93f5f; length=433; release=r6.09; species=Dmel;	24.7	11	0.17	FDDGAGGDNEVQR+FVNLGIEPPK+FVVDLADSVAPTDIEEGMR+GVLLFGPPGTGK+IINADSDDPK+QILQNEQPLQVAR+SIEEDIQK+SLDEGDIELLK+VEFGLPDQDGR
594a	FBpp0085198|FBgn0022349|CG1910-PA|CG1910-PA FBpp0085200|FBgn0022349|CG1910-PC|CG1910-PC	1.0000	FBpp0085198 type=protein; loc=3R:join(31748006..31748086,31749207..31749521,31749581..31750586,31750645..31750712); ID=FBpp0085198; name=CG1910-PA; parent=FBgn0022349,FBtr0085839; dbxref=FlyBase:FBpp0085198,FlyBase_Annotation_IDs:CG1910-PA,GB_protein:AAF57190.1,REFSEQ:NP_651888,GB_protein:AAF57190,FlyMine:FBpp0085198,modMine:FBpp0085198; MD5=087fbc23441edda3aae7601e8e4bd3bc; length=489; release=r…	26.6	11	0.17	EAASSEEEPSKVVDSAEPK+EAESTVESAEELTETSTVVVTEPK+ETVLEVPAAEPK+GSSDTAQVDTPAIENVSAAPETEAAAK+LDVGADEPEPELEK+TMGGSLELAGGR+TTESSNDVVEVATEGK+TTESSNDVVEVATEGKETVLEVPAAEPK
569a	FBpp0081374|FBgn0263231|CG9748-PA|bel-PA FBpp0306433|FBgn0263231|CG9748-PB|bel-PB	1.0000	FBpp0081374 type=protein; loc=3R:complement(join(8659963..8660007,8658015..8658387,8655987..8657843,8655785..8655906)); ID=FBpp0081374; name=bel-PA; parent=FBgn0263231,FBtr0081888; dbxref=FlyBase:FBpp0081374,FlyBase_Annotation_IDs:CG9748-PA,GB_protein:AAF54262.1,REFSEQ:NP_536783,GB_protein:AAF54262,FlyMine:FBpp0081374,modMine:FBpp0081374; MD5=7a5214f0ded2bee922609d09b676d354; length=798; release=…	18.3	11	0.18	ELATQIFEEAK+FEDNYNGGEFDSR+FLVIDEADR+GGGGNNNAADAESQGQGQGQGQGFDSR+MGNLGVATSFFNEK+MLDMGFEPQIR+QSSGGGGGGRSGPPPRSGGSGSGGGGGSYR+QTLMFSATFPK+QYPLGLVLAPTR+TSTNSVTGGVYVPPHLR
545a	FBpp0075170|FBgn0014163|CG4609-PA|fax-PA FBpp0099912|FBgn0014163|CG4609-PC|fax-PC	1.0000	FBpp0075170 type=protein; loc=3L:complement(join(16411002..16411418,16407021..16407359,16405502..16405845,16405326..16405428,16405117..16405170)); ID=FBpp0075170; name=fax-PA; parent=FBgn0014163,FBtr0075412; dbxref=FlyBase_Annotation_IDs:CG4609-PA,FlyBase:FBpp0075170,GB_protein:AAF49465.2,REFSEQ:NP_524106,GB_protein:AAF49465,FlyMine:FBpp0075170,modMine:FBpp0075170; MD5=f177af6dda7040fbd0c071dcd7f…	17.6	11	0.17	DIAYPLR+LDLNAHIPKPEPETK+QQDGEEPKKDEAVAAPVATK+SAAPPADSAAAPAAAPAVEK+YLDSGLTAEQR
535a	FBpp0074017|FBgn0004432|CG9916-PA|Cyp1-PA	1.0000	FBpp0074017 type=protein; loc=X:complement(join(16320079..16320336,16318182..16318607)); ID=FBpp0074017; name=Cyp1-PA; parent=FBgn0004432,FBtr0074238; dbxref=GB_protein:AAF48589.1,FlyBase:FBpp0074017,FlyBase_Annotation_IDs:CG9916-PA,GB_protein:AAF48589.2,REFSEQ:NP_523366,GB_protein:AAF48589,FlyMine:FBpp0074017,modMine:FBpp0074017; MD5=57b8ab74b3c125f25f28fc1df27fe914; length=227; release=r6.09; s…	26.9	11	0.18	HVVFGEVVEGLDVVK+KIIVANSGSL+SIYGNKFPDENFELK+TAWLDNK+VFFDMTADNEPLGR
502	FBpp0308291|FBgn0000150|CG2210-PC|awd-PC FBpp0311978|FBgn0000150|CG2210-PD|awd-PD FBpp0312191|FBgn0000150|CG2210-PE|awd-PE	1.0000	FBpp0308291 type=protein; loc=3R:complement(join(31745770..31745943,31745258..31745590)); ID=FBpp0308291; name=awd-PC; parent=FBgn0000150,FBtr0339146; dbxref=GB_protein:AAF57188,REFSEQ:NP_476761,FlyBase:FBpp0308291,FlyBase_Annotation_IDs:CG2210-PC; MD5=34ee4782189a44d77c8310bd9862bcf2; length=168; release=r6.09; species=Dmel;;FBpp0311978 type=protein; loc=3R:complement(join(31745770..31745943,317…	34.6	11	0.17	ELVTWTPAAK+NIIHGSDAVESAEK+QMLGATNPADSLPGTIR+TFIMVKPDGVQR
393	FBpp0085860|FBgn0027835|CG5170-PD|Dp1-PD FBpp0085861|FBgn0027835|CG5170-PF|Dp1-PF FBpp0085862|FBgn0027835|CG5170-PE|Dp1-PE FBpp0089201|FBgn0027835|CG5170-PA|Dp1-PA FBpp0089202|FBgn0027835|CG5170-PB|Dp1-PB FBpp0309290|FBgn0027835|CG5170-PG|Dp1-PG FBpp0311418|FBgn0027835|CG5170-PH|Dp1-PH	1.0000	FBpp0085860 type=protein; loc=2R:join(18415250..18415286,18415345..18415595,18415663..18417516,18417577..18418965,18419051..18419425); ID=FBpp0085860; name=Dp1-PD; parent=FBgn0027835,FBtr0086679; dbxref=FlyBase:FBpp0085860,FlyBase_Annotation_IDs:CG5170-PD,GB_protein:AAM68449.1,REFSEQ:NP_725785,GB_protein:AAM68449; MD5=d9f88abad723182825b9423678b39911; length=1301; release=r6.09; species=Dmel;;FBp…	9.7	11	0.19	AVAYLSEIIK+DAILEIVGDPETLHR+EGIAQAEQEIR+ETGAQIEIVSGK+FSADDDNPNSIFISGK+IISITGYQANAEAAR+NQSLTFLIK+QAQLELQEK+QLASFTAEVR+VNINIEER+YYNSIIGTGGK
381	FBpp0085585|FBgn0010411|CG8900-PB|RpS18-PB FBpp0085586|FBgn0010411|CG8900-PA|RpS18-PA	1.0000	FBpp0085585 type=protein; loc=2R:join(20264108..20264110,20264247..20264432,20264493..20264762); ID=FBpp0085585; name=RpS18-PB; parent=FBgn0010411,FBtr0086273; dbxref=FlyBase:FBpp0085585,FlyBase_Annotation_IDs:CG8900-PB,GB_protein:AAM68401.1,REFSEQ:NP_725943,GB_protein:AAM68401; MD5=97ba9ef101737c9989d87e4dd680b173; length=152; release=r6.09; species=Dmel;;FBpp0085586 type=protein; loc=2R:join(20…	38.2	11	0.18	IMNTNIDGK+RYSNIVLK+VGIAMTAIK+VPNWFLNR+VVTIISNPLQYK+YSNIVLK+YWQLTSSNLDSK
379	FBpp0085482|FBgn0026761|CG3152-PA|Trap1-PA FBpp0307647|FBgn0026761|CG3152-PB|Trap1-PB	1.0000	FBpp0085482 type=protein; loc=2R:complement(join(6635855..6635987,6634011..6635778,6633774..6633948)); ID=FBpp0085482; name=Trap1-PA; parent=FBgn0026761,FBtr0086149; dbxref=FlyBase:FBpp0085482,FlyBase_Annotation_IDs:CG3152-PA,GB_protein:AAF57362.1,REFSEQ:NP_477439,GB_protein:AAF57362,FlyMine:FBpp0085482,modMine:FBpp0085482; MD5=fb938834b12948fe9622a5f20beea0c5; length=691; release=r6.09; species=…	16.4	11	0.16	AAVPNAPGLR+EGIVTSSDASEKEEIAK+ELISNASDALEK+ELLQNSSLIR+ETTATTDFGEGSLLR+FALLQPELEINPK+GVVDSEDIPLNLSR+QLLDIVAR+YTSLSAGGENLAGK
368	FBpp0085233|FBgn0002780|CG2050-PA|mod-PA FBpp0301951|FBgn0002780|CG2050-PC|mod-PC	1.0000	FBpp0085233 type=protein; loc=3R:join(32052735..32052977,32053246..32053555,32053623..32054357,32054424..32054764); ID=FBpp0085233; name=mod-PA; parent=FBgn0002780,FBtr0085874; dbxref=FlyBase:FBpp0085233,FlyBase_Annotation_IDs:CG2050-PA,GB_protein:AAF57213.1,REFSEQ:NP_524614,GB_protein:AAF57213,FlyMine:FBpp0085233,modMine:FBpp0085233; MD5=0475f421fccdda40bdf90693f539fb01; length=542; release=r6.0…	18.3	11	0.19	AILVTNLTSDATEADLR+AILVTNLTSDATEADLRK+ALTLGDNVLSVSQPR+AVLAFVTFK+DLVALFAK+LASVDDIPK+TVVVGLIGPNITK+VAPVEAVTISSNR+VQEEETVVPQSPSK
313	FBpp0082219|FBgn0038145|CG8863-PA|Droj2-PA FBpp0082220|FBgn0038145|CG8863-PB|Droj2-PB FBpp0082221|FBgn0038145|CG8863-PC|Droj2-PC FBpp0082222|FBgn0038145|CG8863-PD|Droj2-PD FBpp0082223|FBgn0038145|CG8863-PE|Droj2-PE	1.0000	FBpp0082219 type=protein; loc=3R:join(13383479..13384579,13384670..13384780); ID=FBpp0082219; name=Droj2-PA; parent=FBgn0038145,FBtr0082751; dbxref=FlyBase:FBpp0082219,FlyBase_Annotation_IDs:CG8863-PA,GB_protein:AAF54939.1,REFSEQ:NP_650283,GB_protein:AAF54939; MD5=efbff2329a246c0e487de7a3cf5fb77c; length=403; release=r6.09; species=Dmel;;FBpp0082220 type=protein; loc=3R:join(13383479..13384579,13…	18.4	11	0.19	AISQAYEVLSDADK+AISQAYEVLSDADKR+DLIVSTQPGEVIR+FFGAGFGGSGGGR+MAYDEDDGGYQDGPR+QVYDEGGEAAIK+QVYDEGGEAAIKK+TLDDRDLIVSTQPGEVIR
290	FBpp0081401|FBgn0037632|CG8351-PA|Tcp-1eta-PA	1.0000	FBpp0081401 type=protein; loc=3R:join(8801678..8801680,8801859..8802119,8802186..8803005,8803079..8803402,8805793..8806019); ID=FBpp0081401; name=Tcp-1eta-PA; parent=FBgn0037632,FBtr0081918; dbxref=FlyBase:FBpp0081401,FlyBase_Annotation_IDs:CG8351-PA,GB_protein:AAF54292.2,REFSEQ:NP_649835,GB_protein:AAF54292,FlyMine:FBpp0081401,modMine:FBpp0081401; MD5=9582736c3c6587027daf68554b2c3f0c; length=544…	14.2	11	0.16	ATISNDGATIMK+EQLLIAAIAK+GGAEQFLEETER+TFSYAGFEMAPK+VTGGSLEESQLVSGVAFK+VTGGSLEESQLVSGVAFKK+VVDAEWQILYNK
148	FBpp0076359|FBgn0017579|CG6253-PA|RpL14-PA	1.0000	FBpp0076359 type=protein; loc=3L:join(8601035..8601037,8601314..8601415,8601648..8601842,8602103..8602303); ID=FBpp0076359; name=RpL14-PA; parent=FBgn0017579,FBtr0076633; dbxref=FlyBase:FBpp0076359,FlyBase_Annotation_IDs:CG6253-PA,GB_protein:AAF50393.1,REFSEQ:NP_523975,GB_protein:AAF50393,FlyMine:FBpp0076359,modMine:FBpp0076359; MD5=a8770f33c4e9685bb6fcb587b1869f19; length=166; release=r6.09; spe…	36.7	11	0.18	IKFPYTAPTR+LLTIAFNTLK+LVAIVDVIDQNR+SSLNDFDR+SSLNDFDRFK+VLVDGPLTGVPR+VSPWSVK
15	FBpp0070572|FBgn0029676|CG2947-PB|HIP-R-PB FBpp0070573|FBgn0029676|CG2947-PA|HIP-R-PA FBpp0070575|FBgn0260484|CG32789-PA|HIP-PA FBpp0305905|FBgn0029676|CG2947-PD|HIP-R-PD	1.0000	FBpp0070572 type=protein; loc=X:join(3790164..3790336,3790417..3790538,3790756..3791402,3791477..3791668); ID=FBpp0070572; name=HIP-R-PB; parent=FBgn0029676,FBtr0070597; dbxref=FlyBase_Annotation_IDs:CG2947-PB,FlyBase:FBpp0070572,GB_protein:AAF45894.2,REFSEQ:NP_726886,GB_protein:AAF45894; MD5=55907034631abaa1c5c104f3be0633d2; length=377; release=r6.09; species=Dmel;;FBpp0070573 type=protein; loc=…	24.4	11	0.19	AIELSPGNALFHAK+ATEEEVEQASELR+FDEAIALYTK+IVPGGDVGAAFGQAGEK+KATEEEVEQASELR+KDSADFVDDGLD+LDFDEETDEWLK+LLGDFELAAHDLR
107	FBpp0074348|FBgn0008635|CG6223-PA|betaCOP-PA	1.0000	FBpp0074348 type=protein; loc=X:complement(join(18383463..18385093,18382603..18383258,18382382..18382543,18382040..18382313,18381864..18381969,18381708..18381773)); ID=FBpp0074348; name=betaCOP-PA; parent=FBgn0008635,FBtr0074576; dbxref=FlyBase:FBpp0074348,FlyBase_Annotation_IDs:CG6223-PA,GB_protein:AAF48830.2,REFSEQ:NP_523400,GB_protein:AAF48830,FlyMine:FBpp0074348,modMine:FBpp0074348; MD5=33a7d…	13.8	11	0.18	DLQHPNEFLR+DNQLGENVFESSLNQALAGSK+NAQLSDVASPNSK+SIFGENALANLSIEKPVDDPDSK+SQGMALSLGDK+VLAAPDIEVR+VQPDDPVLFAQLSNGR+VTSDGTYATQSAYSLAPVAK+YAELETEAR
579c	FBpp0087502|FBgn0004907|CG17870-PD|14-3-3zeta-PD FBpp0087503|FBgn0004907|CG17870-PE|14-3-3zeta-PE FBpp0099540|FBgn0004907|CG17870-PJ|14-3-3zeta-PJ FBpp0305136|FBgn0004907|CG17870-PK|14-3-3zeta-PK FBpp0305137|FBgn0004907|CG17870-PL|14-3-3zeta-PL	0.9999	FBpp0087502 type=protein; loc=2R:join(10104348..10104409,10104717..10104830,10104941..10105067,10105702..10105825,10105941..10106104,10107467..10107622); ID=FBpp0087502; name=14-3-3zeta-PD; parent=FBgn0004907,FBtr0088414; dbxref=FlyBase_Annotation_IDs:CG17870-PD,FlyBase:FBpp0087502,GB_protein:AAM71060.1,REFSEQ:NP_476885,GB_protein:AAM71060; MD5=f196cab6a894ca73c510c5280d765fbc; length=248; releas…	28.2	11	0.09	DSTLIMQLLR+NLLSVAYK+NTVVDDSQTAYQDAFDISK+SVTETGVELSNEER+VISSIEQK+YLAEVATGDAR
579b	FBpp0087500|FBgn0004907|CG17870-PB|14-3-3zeta-PB FBpp0087501|FBgn0004907|CG17870-PA|14-3-3zeta-PA FBpp0087505|FBgn0004907|CG17870-PG|14-3-3zeta-PG FBpp0089337|FBgn0004907|CG17870-PH|14-3-3zeta-PH FBpp0099539|FBgn0004907|CG17870-PI|14-3-3zeta-PI	0.9999	FBpp0087500 type=protein; loc=2R:join(10104348..10104409,10104717..10104830,10104941..10105067,10105702..10105825,10106289..10106452,10107467..10107622); ID=FBpp0087500; name=14-3-3zeta-PB; parent=FBgn0004907,FBtr0088412; dbxref=FlyBase_Annotation_IDs:CG17870-PB,FlyBase:FBpp0087500,GB_protein:AAM71062.1,REFSEQ:NP_724886,GB_protein:AAM71062; MD5=c0cf7f1b1a36a7ad910e39ad294a47c6; length=248; releas…	28.2	11	0.09	DSTLIMQLLR+NAYQEAFDIAK+NLLSVAYK+NTVVDDSKNAYQEAFDIAK+SVTETGVELSNEER+VISSIEQK+YLAEVATGDAR
578d	FBpp0075504|FBgn0001216|CG8937-PA|Hsc70-1-PA	0.9905	FBpp0075504 type=protein; loc=3L:join(13974571..13974775,13975917..13977637); ID=FBpp0075504; name=Hsc70-1-PA; parent=FBgn0001216,FBtr0075762; dbxref=FlyBase:FBpp0075504,FlyBase_Annotation_IDs:CG8937-PA,GB_protein:AAF49782.1,REFSEQ:NP_524063,GB_protein:AAF49782,FlyMine:FBpp0075504,modMine:FBpp0075504; MD5=8b48cc71a713218dd3b871aeae7e589d; length=641; release=r6.09; species=Dmel;	7.8	11	0.06	DAGAIAGINVLR+IINEPTAAAIAYGLDK+ITITNDK+LLQDFFNGK+NTTIPTK+VEIIANDQGNR
637b	sp|K1C15_SHEEP|	1.0000	sp K1C15_SHEEP	8.8	10	0.10	ALEEANADLEVK+LAADDFR+QSVEADINGLR+QSVEADINGLRR+VLDELTLTK
629a	FBpp0292363|FBgn0261802|CG6448-PA|CG42748-PB FBpp0292364|FBgn0261802|CG6448-PB|CG42748-PC FBpp0292369|FBgn0261802|CG42748-PG|CG42748-PG FBpp0305884|FBgn0261802|CG42748-PJ|CG42748-PJ FBpp0305885|FBgn0261802|CG42748-PK|CG42748-PK	1.0000	FBpp0292363 type=protein; loc=2L:join(22140824..22140971,22141595..22141768,22141834..22144280,22145671..22146996,22154798..22155408,22156621..22156815,22158513..22158744); ID=FBpp0292363; name=CG42748-PB; parent=FBgn0261802,FBtr0303271; dbxref=FlyBase:FBpp0292363,FlyBase:FBpp0085292,FlyBase_Annotation_IDs:CG6448-PA,FlyBase_Annotation_IDs:CG42748-PB,REFSEQ:NP_724384,GB_protein:AAF57249; MD5=613d6…	5.6	10	0.16	DTGLSSQIVVAEETHTVNR+GAPINSSFISVASGSGLLR+LANSLLTQR+LNIPDWFR+NILPPENELQK+TLDSPQTPVIDNSPPELAR+TTSLSSLGSQR
621a	FBpp0088899|FBgn0003721|CG4898-PA|Tm1-PA	1.0000	FBpp0088899 type=protein; loc=3R:join(15291382..15291525,15295113..15295246,15295427..15295544,15300110..15300180,15300747..15300822,15301624..15301686,15303153..15303222,15303641..15303723); ID=FBpp0088899; name=Tm1-PA; parent=FBgn0003721,FBtr0089960; dbxref=FlyBase:FBpp0088899,FlyBase_Annotation_IDs:CG4898-PA,GB_protein:AAF55164.2,REFSEQ:NP_524360,GB_protein:AAF55164,FlyMine:FBpp0088899,modMine…	26.6	10	0.11	EEAESEVAALNR+EETFETQIK+EVDRLEDDLLNVR+IQLLEEDLER+IVELEEELR+LEDDLLNVR+LSEASQAADESER+REEAESEVAALNR
605a	FBpp0087109|FBgn0000253|CG8472-PA|Cam-PA FBpp0087110|FBgn0000253|CG8472-PB|Cam-PB FBpp0293502|FBgn0000253|CG8472-PC|Cam-PC FBpp0293503|FBgn0000253|CG8472-PD|Cam-PD FBpp0311269|FBgn0000253|CG8472-PE|Cam-PE	1.0000	FBpp0087109 type=protein; loc=2R:join(12260186..12260188,12264743..12264917,12269193..12269435,12273766..12273794); ID=FBpp0087109; name=Cam-PA; parent=FBgn0000253,FBtr0088001; dbxref=FlyBase:FBpp0087109,FlyBase_Annotation_IDs:CG8472-PA,GB_protein:AAF58542.1,REFSEQ:NP_523710,GB_protein:AAF58542; MD5=0d8d56d0155abaee6c91bd24448526f1; length=149; release=r6.09; species=Dmel;;FBpp0087110 type=protei…	34.2	10	0.14	EAFSLFDK+EAFSLFDKDGDGTITTK+ELGTVMR+LTDEEVDEMIR+VFDKDGNGFISAAELR
599b	FBpp0085646|FBgn0260934|CG8201-PA|par-1-PA FBpp0290718|FBgn0260934|CG8201-PP|par-1-PP FBpp0303277|FBgn0260934|CG8201-PV|par-1-PV FBpp0303278|FBgn0260934|CG8201-PX|par-1-PX	1.0000	FBpp0085646 type=protein; loc=2R:join(19459933..19460616,19470597..19470812,19470872..19471092,19471209..19471490,19471552..19471736,19472819..19472931,19472996..19473164,19473440..19473554,19473613..19473740,19473805..19473967,19477616..19477704,19478742..19478865,19482952..19483101,19483168..19483286,19483349..19483407); ID=FBpp0085646; name=par-1-PA; parent=FBgn0260934,FBtr0086450; dbxref=FlyB…	13.9	10	0.09	FLVLNPAK+ISGTSIGFK+LFQVIETEK+NISGNDAGANAGSASVQSPTHR+NNTALEYSGTSGASGDSSHPGR+QNTIDSATIKENTAR+SEIEASLSQVR+TQLNPGSLQK+TVSGTSGIIPR+YDDVFATYLLLGR
587a	FBpp0084367|FBgn0000064|CG6058-PB|Ald-PB FBpp0084368|FBgn0000064|CG6058-PC|Ald-PC FBpp0084372|FBgn0000064|CG6058-PD|Ald-PD FBpp0302780|FBgn0000064|CG6058-PK|Ald-PK FBpp0308680|FBgn0000064|CG6058-PM|Ald-PM	1.0000	FBpp0084367 type=protein; loc=3R:complement(join(26257225..26258020,26256933..26257132,26255342..26255431)); ID=FBpp0084367; name=Ald-PB; parent=FBgn0000064,FBtr0084994; dbxref=FlyBase:FBpp0084367,FlyBase_Annotation_IDs:CG6058-PB,GB_protein:AAF56579.1,REFSEQ:NP_733141,GB_protein:AAF56579,FlyMine:FBpp0084367,modMine:FBpp0084367; MD5=66fd46374a26fffc4d299b217558b30d; length=361; release=r6.09; spec…	29.4	10	0.16	ENIAAGQNELLK+GILAADESGPTMGK+GVVPLFGSEDEVTTQGLDDLAAR+NTPSYQSILENANVLAR+QLLFSTDPK+VTETVLAAVYK+YVAGSAGAGSGSLFVANHAY
573a	FBpp0081928|FBgn0051363|CG31363-PD|Jupiter-PD FBpp0081929|FBgn0051363|CG31363-PH|Jupiter-PH FBpp0081930|FBgn0051363|CG31363-PE|Jupiter-PE FBpp0081931|FBgn0051363|CG31363-PC|Jupiter-PC FBpp0081932|FBgn0051363|CG31363-PA|Jupiter-PA	1.0000	FBpp0081928 type=protein; loc=3R:complement(join(11619704..11619747,11593633..11593766,11592367..11592624,11591168..11591307)); ID=FBpp0081928; name=Jupiter-PD; parent=FBgn0051363,FBtr0082452; dbxref=FlyBase:FBpp0081928,FlyBase_Annotation_IDs:CG31363-PD,GB_protein:AAN13515.1,REFSEQ:NP_731595,GB_protein:AAN13515,FlyMine:FBpp0081928,modMine:FBpp0081928; MD5=e12a671ab7b5fc99914f3b7c7f5c55a2; length=…	41.4	10	0.15	QESSNGGTPVINK+SGSVSSASSSVSSSTENLK+SSIPFGQNTEAVAAQK+VLRPPGGGSSDIFGSEMPQTPR+VVANEYSQR
568a	FBpp0081370|FBgn0037607|CG8036-PB|CG8036-PB FBpp0081371|FBgn0037607|CG8036-PC|CG8036-PC FBpp0081372|FBgn0037607|CG8036-PD|CG8036-PD	1.0000	FBpp0081370 type=protein; loc=3R:join(8669825..8669928,8671711..8673309,8673378..8673555); ID=FBpp0081370; name=CG8036-PB; parent=FBgn0037607,FBtr0081881; dbxref=GB_protein:AAF54265.2,FlyBase:FBpp0081370,FlyBase_Annotation_IDs:CG8036-PB,GB_protein:AAF54265.3,REFSEQ:NP_649812,GB_protein:AAF54265,FlyMine:FBpp0081370,modMine:FBpp0081370; MD5=4abd5a114372b4edb4e5ef669201d22b; length=626; release=r6.0…	15.7	10	0.17	HLEGLIVNK+HLYVPTVPR+HVVNAVNEILKD+KIDSDLEGHPTPR+LAYGTALAK+LGDSIATR+TGAAPDVDINNIK+TIPGSTIFYPSDAVSTER
563a	FBpp0079831|FBgn0032363|CG6509-PB|Dlg5-PB FBpp0079832|FBgn0032363|CG6509-PA|Dlg5-PA FBpp0307614|FBgn0032363|CG6509-PD|Dlg5-PD	1.0000	FBpp0079831 type=protein; loc=2L:complement(join(11515726..11515780,11511609..11515673,11511179..11511544,11510596..11510850,11510321..11510540,11510024..11510262,11509735..11509964,11509467..11509683,11509300..11509403)); ID=FBpp0079831; name=Dlg5-PB; parent=FBgn0032363,FBtr0080246; dbxref=FlyBase:FBpp0079831,FlyBase_Annotation_IDs:CG6509-PB,GB_protein:AAF53101.1,REFSEQ:NP_609505,GB_protein:AAF5…	5.5	10	0.17	AATQEIAANVLR+FAEFFFR+QYISAVIPGVSIK+SALLELNTLR+SDGLNLFALK+SPAISEYGMYAK+SQNSIESILSAK+TGELNEDDLR+VELLDSPIR+VLQLANADLK
555a	FBpp0076890|FBgn0020369|CG1489-PA|Rpt6-PA	1.0000	FBpp0076890 type=protein; loc=X:join(21316178..21316195,21316259..21316403,21316549..21317603); ID=FBpp0076890; name=Rpt6-PA; parent=FBgn0020369,FBtr0077189; dbxref=FlyBase:FBpp0076890,FlyBase_Annotation_IDs:CG1489-PA,GB_protein:AAF50835.1,REFSEQ:NP_608447,GB_protein:AAF50835,FlyMine:FBpp0076890,modMine:FBpp0076890; MD5=22dd41c30e0d27414c18eaf70afa7fdf; length=405; release=r6.09; species=Dmel;	15.1	10	0.12	GVILYGPPGTGK+IAELMPGASGAEVK+IDILDPALLRPGR+IEELQLVVAEK+VPDSTYEMVGGLDK+VSGSELVQK
377	FBpp0085380|FBgn0266580|CG7897-PA|Gp210-PA FBpp0307249|FBgn0266580|CG7897-PB|Gp210-PB	1.0000	FBpp0085380 type=protein; loc=2R:join(5760908..5761062,5761134..5762193,5762594..5763961,5764021..5764771,5764831..5765148,5765488..5765619,5765680..5765879,5765940..5766203,5766453..5766578,5766691..5766796,5767285..5767406,5767463..5767561,5767620..5767853,5767914..5768060,5769343..5769495,5770470..5770605,5770806..5770856,5771916..5771990,5772067..5772200); ID=FBpp0085380; name=Gp210-PA; paren…	6.7	10	0.16	ETNNVIGISLK+LFDTNDNLLLVDQSK+LGEQENVGPGEIR+LSVVESDNLFPTK+QDLISVMPIYK+SSQDDTFGDSFNVR+SVDTFSGPEYR+TLELVTPNAIK+VASDPLNIQVFAPIR+YTITGNQVGETK
35	FBpp0071226|FBgn0030086|CG7033-PA|CG7033-PA	1.0000	FBpp0071226 type=protein; loc=X:join(9089596..9089598,9090488..9091177,9091410..9092037,9092110..9092396); ID=FBpp0071226; name=CG7033-PA; parent=FBgn0030086,FBtr0071289; dbxref=FlyBase:FBpp0071226,FlyBase_Annotation_IDs:CG7033-PA,GB_protein:AAF46442.2,REFSEQ:NP_572524,GB_protein:AAF46442,FlyMine:FBpp0071226,modMine:FBpp0071226; MD5=5cd8081ca04f749c775babd3a6f1efb7; length=535; release=r6.09; spe…	27.7	10	0.16	AVGVDNPAAK+EAIAIEAFAR+ELGITESFAVK+GATQQILDEADR+NAGHVEVTNDGATILR+QATQVALEALTAAAQDNSSSDEK+QLIYNYPEQLFADAR+QTLGLDMELGK+SGGTLGDSFLDEGFLLDK+VQDEEVGDGTTSVTVLASELLR
273	FBpp0080707|FBgn0002031|CG10691-PB|l(2)37Cc-PB FBpp0080708|FBgn0002031|CG10691-PA|l(2)37Cc-PA FBpp0312093|FBgn0002031|CG10691-PD|l(2)37Cc-PD	1.0000	FBpp0080707 type=protein; loc=2L:complement(join(19123121..19123552,19122419..19122817)); ID=FBpp0080707; name=l(2)37Cc-PB; parent=FBgn0002031,FBtr0081164; dbxref=GB_protein:AAF53765.1,FlyBase:FBpp0080707,FlyBase_Annotation_IDs:CG10691-PB,REFSEQ:NP_476607,GB_protein:AAF53765,modMine:FBpp0080707; MD5=f6dedd003fb09a6103f763fec2be2c86; length=276; release=r6.09; species=Dmel;;FBpp0080708 type=protei…	43.8	10	0.16	AVVAQFDAGELITQR+DLQNVNITLR+GVAYLPSGQSTLLNLPSTIAQ+ILYRPIPDQLPK+IYTILGQDYDER+LASIISAEGDAEAAGLLAK+SFGEAGDGLVELR+VLPSIAPEVLK+VSQELTVR
209	FBpp0078633|FBgn0031657|CG3756-PA|CG3756-PA	1.0000	FBpp0078633 type=protein; loc=2L:join(4969085..4969224,4969285..4970146); ID=FBpp0078633; name=CG3756-PA; parent=FBgn0031657,FBtr0078994; dbxref=FlyBase:FBpp0078633,FlyBase_Annotation_IDs:CG3756-PA,GB_protein:AAF52185.1,REFSEQ:NP_608885,GB_protein:AAF52185,FlyMine:FBpp0078633,modMine:FBpp0078633; MD5=37789b8c40f59327a400171776c519e2; length=333; release=r6.09; species=Dmel;	23.7	10	0.16	FSPVATATYR+LMLSDVPSMAIEK+MGLLPLR+TEESTEAGTEQDTLEFELK+VYIYNNTSIIQDEVLAHR+YPQLNDAVTLAR
182	FBpp0077714|FBgn0003278|CG4033-PA|RpI135-PA	1.0000	FBpp0077714 type=protein; loc=2L:join(404384..404473,404536..406035,406095..407894); ID=FBpp0077714; name=RpI135-PA; parent=FBgn0003278,FBtr0078054; dbxref=FlyBase:FBpp0077714,FlyBase_Annotation_IDs:CG4033-PA,GB_protein:AAF51503.1,REFSEQ:NP_476708,GB_protein:AAF51503,FlyMine:FBpp0077714,modMine:FBpp0077714; MD5=57a1bdc18c8d91ec8b997a7d3469778d; length=1129; release=r6.09; species=Dmel;	9.2	10	0.15	AIESFLATGNIASR+FSEENTAIDYFGK+GFAYGSIYK+LYVVFLDGK+MLEAGGYNYYGTER+TIPVLTNSRPEFK+VESWVSQVR+VPQDVIDVR+YLVTELSSVNINAR
17	FBpp0070596|FBgn0029688|CG6450-PC|lva-PC FBpp0309608|FBgn0029688|CG6450-PD|lva-PD	1.0000	FBpp0070596 type=protein; loc=X:complement(join(3964701..3964754,3964567..3964638,3964417..3964497,3960642..3964352,3960477..3960584,3956513..3960410,3956307..3956427,3956049..3956245,3955875..3955972)); ID=FBpp0070596; name=lva-PC; parent=FBgn0029688,FBtr0070626; dbxref=FlyBase:FBpp0070596,FlyBase_Annotation_IDs:CG6450-PC,GB_protein:AAF45910.1,REFSEQ:NP_525064,GB_protein:AAF45910,FlyMine:FBpp007…	5.3	10	0.15	DAELQDANLVSK+DSDPGDVSLLQTSGSEK+IAELDTLGQNQTDDQVYIETENKR+ISSAGSNSELLGTTSAAGSDLK+LAGSSNDLSSLQNVSASTTR+LNEEFQEVER+QTEAEQLQLVAR+SALDLEAQGQEAVDESR+TTELNVLNVNLR
105	FBpp0074215|FBgn0024238|CG8649-PA|Fim-PA FBpp0074216|FBgn0024238|CG8649-PC|Fim-PC FBpp0074217|FBgn0024238|CG8649-PD|Fim-PD	1.0000	FBpp0074215 type=protein; loc=X:complement(join(17301360..17301434,17287927..17289037,17287256..17287534,17286937..17287190,17286673..17286876)); ID=FBpp0074215; name=Fim-PA; parent=FBgn0024238,FBtr0074441; dbxref=FlyBase:FBpp0074215,FlyBase_Annotation_IDs:CG8649-PA,GB_protein:AAF48722.1,REFSEQ:NP_523385,GB_protein:AAF48722,FlyMine:FBpp0074215,modMine:FBpp0074215; MD5=198e21e4dbed9eee868a50063764…	16.9	10	0.16	AEIMLQQAAK+EGSINYELVR+IVIDLIDAIK+LAGYQVR+LANTGNPIIEK+MSPEAILLR+NFNDPAIADGK+QIAGNDADVNLDALR+VYALPEDITEVKPK+YAISMAR
89	FBpp0073538|FBgn0020513|CG3989-PA|ade5-PA FBpp0305933|FBgn0020513|CG3989-PB|ade5-PB	1.0000	FBpp0073538 type=protein; loc=X:complement(join(12760349..12760373,12759712..12759915,12759463..12759607,12758923..12759035,12758052..12758854)); ID=FBpp0073538; name=ade5-PA; parent=FBgn0020513,FBtr0073705; dbxref=FlyBase:FBpp0073538,FlyBase_Annotation_IDs:CG3989-PA,GB_protein:AAG22346.2,REFSEQ:NP_572826,GB_protein:AAG22346,FlyMine:FBpp0073538,modMine:FBpp0073538; MD5=3e00c4e10186f97bf2d9c379ccf…	19.9	9	0.15	AEISNTTNGQVFR+ALNNFITLK+LATGSFLK+NLASVTASDLDTVK+NVGVPEGYR+SLGLNVELR+SNGLGPVVSGSTNYPVINCPPVK
9	FBpp0070355|FBgn0028969|CG14813-PA|deltaCOP-PA FBpp0291138|FBgn0028969|CG14813-PB|deltaCOP-PB	1.0000	FBpp0070355 type=protein; loc=X:complement(join(1861595..1861597,1861446..1861485,1861156..1861379,1860686..1861098,1860427..1860624,1860057..1860370,1859871..1859982,1859519..1859813)); ID=FBpp0070355; name=deltaCOP-PA; parent=FBgn0028969,FBtr0070371; dbxref=FlyBase:FBpp0070355,FlyBase_Annotation_IDs:CG14813-PA,GB_protein:AAF45673.1,REFSEQ:NP_652012,GB_protein:AAF45673,FlyMine:FBpp0070355,modMin…	21.1	9	0.14	ASNILEDLETLR+ESVNLAQIK+GGPSLGGIGSR+IANLAPAAPAGGSSAAASASAAAK+IEGLLAAFPK+SGGFSADGIGSSGVSSSSGASSANTGITSIDVDTK+YSSESILFVEK
77	FBpp0072930|FBgn0035438|CG12013-PC|PHGPx-PC FBpp0072931|FBgn0035438|CG12013-PA|PHGPx-PA FBpp0072932|FBgn0035438|CG12013-PD|PHGPx-PD	1.0000	FBpp0072930 type=protein; loc=3L:join(3326632..3326712,3327860..3328183,3328251..3328442); ID=FBpp0072930; name=PHGPx-PC; parent=FBgn0035438,FBtr0073066; dbxref=FlyBase:FBpp0072930,FlyBase_Annotation_IDs:CG12013-PC,GB_protein:AAN11561.1,REFSEQ:NP_728868,GB_protein:AAN11561,FlyMine:FBpp0072930,modMine:FBpp0072930; MD5=81b2b418d766a664aebe727462b4f28f; length=198; release=r6.09; species=Dmel;;FBpp0…	32.5	9	0.14	ADIGEVFAK+NAASIYEFTVK+QTGTLGSGIK+VDVNGDNAAPLYK+YAPTTDPMDIAK
635a	FBpp0306828|FBgn0010488|CG3845-PD|NAT1-PD	1.0000	FBpp0306828 type=protein; loc=2R:join(12918398..12920859,12920985..12922810,12922879..12923057); ID=FBpp0306828; name=NAT1-PD; parent=FBgn0010488,FBtr0334772; dbxref=FlyBase:FBpp0306828,FlyBase_Annotation_IDs:CG3845-PD,REFSEQ:NP_001033943,GB_protein:ABC66062; MD5=8a2379a67482db85e78c56fae502cce9; length=1488; release=r6.09; species=Dmel;	9.5	9	0.15	LGTTEGPVPIK+LVITANPSEIER+NDGQYGGNQLLGSK+NGSASAQISGSTSNSSNISLNSGSASAAGGGTPHSQQQQER+NSDILGQGLGGNSDSYNGSSSSGR+SINSNSVGGGGSGAVGSGSGGSNYR+SSGGPTGHFSTGYSK
632a	FBpp0302537|FBgn0263740|CG43665-PB|eIF-2gamma-PB FBpp0302538|FBgn0263740|CG43665-PC|eIF-2gamma-PC FBpp0307983|FBgn0263740|CG43665-PD|eIF-2gamma-PD	1.0000	FBpp0302537 type=protein; loc=3R:complement(join(15263282..15263347,15262547..15262721,15259450..15259686,15258510..15259383,15258367..15258442)); ID=FBpp0302537; name=eIF-2gamma-PB; parent=FBgn0263740,FBtr0310386; dbxref=FlyBase:FBpp0302537,FlyBase_Annotation_IDs:CG43665-PB,REFSEQ:NP_731993,GB_protein:AAF55153; MD5=ab5df4d5c73143be53d760bf73070cfe; length=475; release=r6.09; species=Dmel;;FBpp03…	19.3	9	0.13	AISGVQTVR+FVQGTVAEGAPIIPISAQLK+GGVAGGSILSGVLK+LTPLSPEVISR+NEILLVNIGSLSTGGR+QILILQNK+TITPVLDSQVAK
621b	FBpp0306045|FBgn0003721|CG4898-PR|Tm1-PR	1.0000	FBpp0306045 type=protein; loc=3R:join(15291382..15291525,15295113..15295246,15295427..15295544,15299277..15299347,15300747..15300822,15301011..15301073,15303153..15303222,15308031..15308107); ID=FBpp0306045; name=Tm1-PR; parent=FBgn0003721,FBtr0333917; dbxref=FlyBase:FBpp0306045,FlyBase_Annotation_IDs:CG4898-PR,REFSEQ:NP_001262590,GB_protein:AGB95971; MD5=86ef3739c4996353d6180de2a93d6397; length=…	22.0	9	0.09	EEAESEVAALNR+IQLLEEDLER+IVELEEELR+LAMVEADLER+LSEASQAADESER+REEAESEVAALNR
611a	FBpp0087997|FBgn0033205|CG2064-PA|CG2064-PA	1.0000	FBpp0087997 type=protein; loc=2R:join(7665937..7666016,7666146..7666409,7666474..7666630,7666687..7666946,7667004..7667235); ID=FBpp0087997; name=CG2064-PA; parent=FBgn0033205,FBtr0088923; dbxref=FlyBase:FBpp0087997,FlyBase_Annotation_IDs:CG2064-PA,GB_protein:AAF59212.3,REFSEQ:NP_610310,GB_protein:AAF59212,FlyMine:FBpp0087997,modMine:FBpp0087997; MD5=537676c84560af5bb1952fb25f3b62c1; length=330; …	33.0	9	0.14	DTDETGKVFIVTGANTGIGK+ELDLSSLDSIR+ETALEIAR+GSINVADLNSEK+LANVLFTR+LEGSGVTVNALHPGVVDTELAR+SGAQTSIYAALDPELK+SYDEGLAYSQSK+VFIVTGANTGIGK
597a	FBpp0085461|FBgn0027066|CG3265-PB|Eb1-PB FBpp0085463|FBgn0027066|CG3265-PD|Eb1-PD FBpp0085464|FBgn0027066|CG3265-PA|Eb1-PA FBpp0305157|FBgn0027066|CG3265-PG|Eb1-PG	1.0000	FBpp0085461 type=protein; loc=2R:join(6752664..6752784,6752843..6752988,6754180..6754438,6754702..6754844,6754899..6754981,6755045..6755117,6755185..6755235); ID=FBpp0085461; name=Eb1-PB; parent=FBgn0027066,FBtr0086127; dbxref=FlyBase:FBpp0085461,FlyBase_Annotation_IDs:CG3265-PB,GB_protein:AAM70827.1,REFSEQ:NP_610233,GB_protein:AAM70827; MD5=fc55b43a1f23b55cc9931a81f9d86d39; length=291; release=r…	26.8	9	0.14	EGAPMGFGSGAVK+FFDANYDGR+INLEGLEK+RGPSATTRPAMTSAVKPTVSK+SLPGTAASGVSSSYR+TNLEHEYIQNFK
59	FBpp0072250|FBgn0016687|CG4634-PA|Nurf-38-PA FBpp0271761|FBgn0016687|CG4634-PB|Nurf-38-PB FBpp0297127|FBgn0016687|CG4634-PC|Nurf-38-PC	1.0000	FBpp0072250 type=protein; loc=2R:complement(join(24560853..24561060,24560292..24560410,24559830..24560225,24559623..24559774,24559455..24559564,24559101..24559132)); ID=FBpp0072250; name=Nurf-38-PA; parent=FBgn0016687,FBtr0072343; dbxref=FlyBase_Annotation_IDs:CG4634-PA,FlyBase:FBpp0072250,GB_protein:AAF47227,REFSEQ:NP_523849,FlyMine:FBpp0072250,modMine:FBpp0072250; MD5=71a0b66df47f0abab128bb713b…	24.5	9	0.16	ATVEWFK+IIAIDVNDPLASK+NADFANTIIAETHK+NSPSYSLYFK+TIYNMVVEVPR+VLGTIALIDEGETDWK
524a	FBpp0073126|FBgn0035499|CG14996-PB|Chd64-PB	1.0000	FBpp0073126 type=protein; loc=3L:complement(join(4122156..4122209,4115305..4115646,4114972..4115142)); ID=FBpp0073126; name=Chd64-PB; parent=FBgn0035499,FBtr0073270; dbxref=FlyBase:FBpp0073126,FlyBase_Annotation_IDs:CG14996-PB,GB_protein:AAF47840.2,REFSEQ:NP_647860,GB_protein:AAF47840,FlyMine:FBpp0073126,modMine:FBpp0073126; MD5=28afced7256b9db15794cd3fbee17f1d; length=188; release=r6.09; species…	47.9	9	0.16	AGANVISLQYGSNK+AVTEEPINTSGDTDNFFEVLK+GATQSGINFGNTR+LANALQPGSIK+NFSDEQLR+SGFAAEAQR+YSEELAQESLEWIK
515a	FBpp0071301|FBgn0027084|CG12141-PA|Aats-lys-PA FBpp0071302|FBgn0027084|CG12141-PB|Aats-lys-PB FBpp0292593|FBgn0027084|CG12141-PC|Aats-lys-PC	1.0000	FBpp0071301 type=protein; loc=X:complement(join(9608719..9608750,9607629..9608292,9606620..9607567,9606473..9606553)); ID=FBpp0071301; name=Aats-lys-PA; parent=FBgn0027084,FBtr0071366; dbxref=FlyBase:FBpp0071301,FlyBase_Annotation_IDs:CG12141-PA,GB_protein:AAN09255.1,REFSEQ:NP_572573,GB_protein:AAN09255,FlyMine:FBpp0071301,modMine:FBpp0071301; MD5=7a217c9fe3bfd072cd4704963c945458; length=574; rel…	14.1	9	0.15	LAMFLTDSNNIK+LIFYDLR+MLVVGGLDR+SEADFEIDTSK+SSAAEEEEISPNEYFK+YENSLKEGETLENVK+YLDLILNNNVR
500	FBpp0305165|FBgn0028737|CG6341-PB|Ef1beta-PB FBpp0311691|FBgn0028737|CG6341-PC|Ef1beta-PC	1.0000	FBpp0305165 type=protein; loc=2R:join(16868312..16868391,16868491..16869079); ID=FBpp0305165; name=Ef1beta-PB; parent=FBgn0028737,FBtr0332947; dbxref=REFSEQ:NP_524808,GB_protein:AAF57941,FlyBase:FBpp0305165,FlyBase_Annotation_IDs:CG6341-PB; MD5=db65b931eba2f027cda91e367d763098; length=222; release=r6.09; species=Dmel;;FBpp0311691 type=protein; loc=2R:join(16868312..16868391,16868491..16869079); I…	24.8	9	0.16	ADLSVFDALGK+APSADNVNVAR+HIASFEAAER+LVPVGYGINK+TIEMDGLLWGASK
489	FBpp0289511|FBgn0034432|CG7461-PB|CG7461-PB FBpp0311550|FBgn0034432|CG7461-PC|CG7461-PC	1.0000	FBpp0289511 type=protein; loc=2R:19305224..19307107; ID=FBpp0289511; name=CG7461-PB; parent=FBgn0034432,FBtr0300283; dbxref=REFSEQ:NP_611409,GB_protein:AAF57579,FlyBase:FBpp0289511,FlyBase_Annotation_IDs:CG7461-PB,FlyMine:FBpp0289511,modMine:FBpp0289511; MD5=20ccadaf1d700f223568deb25fdd0507; length=627; release=r6.09; species=Dmel;;FBpp0311550 type=protein; loc=2R:19305224..19307107; ID=FBpp03115…	17.1	9	0.14	ALTIQASDR+AVNLNLPTAQHELNMTK+ELTNSLIDPFER+GSLVSSQVFPYPDVLTAEQK+IFEGTNDILR+IPIENVLGK+NIVNEQILLTR+NPSANLGLIFK+VTAFIVER
470	FBpp0088675|FBgn0003189|CG18572-PA|r-PA FBpp0309141|FBgn0003189|CG18572-PD|r-PD FBpp0309142|FBgn0003189|CG18572-PE|r-PE	1.0000	FBpp0088675 type=protein; loc=X:join(16656398..16657156,16657221..16660472,16660538..16660642,16665188..16665327,16666035..16667859,16667937..16668320,16668385..16668594); ID=FBpp0088675; name=r-PA; parent=FBgn0003189,FBtr0089734; dbxref=FlyBase:FBpp0088675,FlyBase_Annotation_IDs:CG18572-PA,GB_protein:AAF48639.3,REFSEQ:NP_523377,GB_protein:AAF48639,FlyMine:FBpp0088675,modMine:FBpp0088675; MD5=477…	4.7	9	0.15	ATGYPLAYVAAK+EIDVDAVASDGR+ESNIQTVLINPNIATVQTSK+EVEYEVVR+NVLPDTDVLYMTR+TDAALLLK+VISMDNITSSVK+VPQFSFSR+VVSSYADVVVLR
421	FBpp0086895|FBgn0000181|CG3644-PA|bic-PA FBpp0086896|FBgn0000181|CG3644-PB|bic-PB	1.0000	FBpp0086895 type=protein; loc=2R:12870403..12870912; ID=FBpp0086895; name=bic-PA; parent=FBgn0000181,FBtr0087782; dbxref=FlyBase:FBpp0086895,FlyBase_Annotation_IDs:CG3644-PA,GB_protein:AAF58449.1,REFSEQ:NP_476853,GB_protein:AAF58449,FlyMine:FBpp0086895,modMine:FBpp0086895; MD5=d946643f0790edd9996f6a26b50302b7; length=169; release=r6.09; species=Dmel;;FBpp0086896 type=protein; loc=2R:12870403..128…	33.1	9	0.15	AQASLPTNTFAITGHGENK+KLSVNTIPGIEEVNIIK+LATEIASK+LSVNTIPGIEEVNIIK+NDGTVIHFNNPK
357	FBpp0084754|FBgn0028692|CG11888-PA|Rpn2-PA FBpp0303405|FBgn0028692|CG11888-PB|Rpn2-PB FBpp0306599|FBgn0028692|CG11888-PC|Rpn2-PC	1.0000	FBpp0084754 type=protein; loc=3R:join(29153731..29154673,29154736..29156043,29156302..29157113); ID=FBpp0084754; name=Rpn2-PA; parent=FBgn0028692,FBtr0085385; dbxref=FlyBase:FBpp0084754,FlyBase_Annotation_IDs:CG11888-PA,GB_protein:AAF56868.1,REFSEQ:NP_651677,GB_protein:AAF56868,FlyMine:FBpp0084754,modMine:FBpp0084754; MD5=6b7894fc98cb2788a266883fac70e746; length=1020; release=r6.09; species=Dmel;…	10.6	9	0.15	DSLALMQSYLPK+EAIALLEPMVK+EPEPTSEILQNPAR+NATLSLQSR+NTAPIPTALPSTFKPQGTTSEDGAK+QALGIALETR+SDEDITEETPADDKVER+TIDSLNEVEK
303	FBpp0081820|FBgn0037874|CG4800-PA|Tctp-PA FBpp0312492|FBgn0037874|CG4800-PB|Tctp-PB	1.0000	FBpp0081820 type=protein; loc=3R:11210381..11210899; ID=FBpp0081820; name=Tctp-PA; parent=FBgn0037874,FBtr0082344; dbxref=FlyBase:FBpp0081820,FlyBase_Annotation_IDs:CG4800-PA,GB_protein:AAF54603.1,REFSEQ:NP_650048,GB_protein:AAF54603,FlyMine:FBpp0081820,modMine:FBpp0081820; MD5=194d55b50f5e517ec07810161a7b3d5b; length=172; release=r6.09; species=Dmel;;FBpp0312492 type=protein; loc=3R:11210381..11…	41.9	9	0.15	DIITGDEMFADTYK+IYKDIITGDEMFADTYK+LEEKSPDQVDIFK+LEGANASAEEADEGTDITSESGVDVVLNHR+LVDDVIYEVYGK+SPDQVDIFK
288	FBpp0081356|FBgn0010173|CG9633-PA|RpA-70-PA	1.0000	FBpp0081356 type=protein; loc=3R:complement(join(8264335..8264370,8264029..8264273,8262753..8263971,8262362..8262673)); ID=FBpp0081356; name=RpA-70-PA; parent=FBgn0010173,FBtr0081867; dbxref=FlyBase:FBpp0081356,FlyBase_Annotation_IDs:CG9633-PA,GB_protein:AAF54206.1,REFSEQ:NP_524274,GB_protein:AAF54206,FlyMine:FBpp0081356,modMine:FBpp0081356; MD5=4425d39514b971d001063620ad1e6d81; length=603; relea…	15.4	9	0.15	EVGELQSFVAR+IGEPVTYENAAK+LFSMDLMDESGEIR+TGGGSFSTEWMTLK+VLIISELTVVNPGAEVK+VVDEGNDQFR+YNLVPISDVSGMENK
286	FBpp0081330|FBgn0037580|CG7415-PB|DppIII-PB FBpp0081331|FBgn0037580|CG7415-PC|DppIII-PC	1.0000	FBpp0081330 type=protein; loc=3R:join(8345124..8345399,8345459..8347354); ID=FBpp0081330; name=DppIII-PB; parent=FBgn0037580,FBtr0081840; dbxref=FlyBase:FBpp0081330,FlyBase_Annotation_IDs:CG7415-PB,GB_protein:AAF54232.1,REFSEQ:NP_731238,GB_protein:AAF54232,FlyMine:FBpp0081330,modMine:FBpp0081330; MD5=e208314eb73b10f2bd12dea58eed91c4; length=723; release=r6.09; species=Dmel;;FBpp0081331 type=prote…	12.3	9	0.15	IVENGQTVYDVK+IVPNLSEK+KDPIPFLTEEDQTLMK+MILVQANTAIGQDQK+NLIYALESR+NLLLTVDR+NLVTGEPITK+WYLPGETYDTK
27	FBpp0070877|FBgn0014026|CG3314-PA|RpL7A-PA FBpp0070878|FBgn0014026|CG3314-PD|RpL7A-PD FBpp0309986|FBgn0014026|CG3314-PE|RpL7A-PE FBpp0309987|FBgn0014026|CG3314-PF|RpL7A-PF FBpp0311460|FBgn0014026|CG3314-PG|RpL7A-PG	1.0000	FBpp0070877 type=protein; loc=X:complement(join(6532490..6532504,6532298..6532421,6531835..6532205,6531126..6531431)); ID=FBpp0070877; name=RpL7A-PA; parent=FBgn0014026,FBtr0070915; dbxref=FlyBase:FBpp0070877,FlyBase_Annotation_IDs:CG3314-PA,GB_protein:AAN09170.1,REFSEQ:NP_727094,GB_protein:AAN09170,FlyMine:FBpp0070877,modMine:FBpp0070877; MD5=9dd5cf6ed8fd7a8831cd15e06ca47ffe; length=271; release…	16.2	9	0.15	KKPSYVSAGTNTVTK+KVVNQLFEK+NFGIGQNVQPK+VAPAPLAVK+VVNQLFEK
233	FBpp0079458|FBgn0004868|CG4422-PA|Gdi-PA FBpp0297299|FBgn0004868|CG4422-PB|Gdi-PB FBpp0311558|FBgn0004868|CG4422-PC|Gdi-PC	1.0000	FBpp0079458 type=protein; loc=2L:complement(join(9494222..9494615,9492628..9493103,9492084..9492545)); ID=FBpp0079458; name=Gdi-PA; parent=FBgn0004868,FBtr0079862; dbxref=FlyBase:FBpp0079458,FlyBase_Annotation_IDs:CG4422-PA,GB_protein:AAF52777.1,REFSEQ:NP_523524,GB_protein:AAF52777,FlyMine:FBpp0079458,modMine:FBpp0079458; MD5=8e0b9fb864d2aefabb9ec29f7428c05d; length=443; release=r6.09; species=Dm…	17.6	9	0.14	DDEYLNEPAVNTIR+DGLSTQIIIPQK+GTGETFDFSK+LSAIYGGTYMLDKPIDEIVLGEGGK+LYSDSLAR+YGLEPPGER
19	FBpp0070637|FBgn0026079|CG6133-PA|Nsun2-PA	1.0000	FBpp0070637 type=protein; loc=X:complement(join(4113545..4113604,4111643..4113467,4111229..4111584)); ID=FBpp0070637; name=Nsun2-PA; parent=FBgn0026079,FBtr0070669; dbxref=FlyBase:FBpp0070637,FlyBase_Annotation_IDs:CG6133-PA,GB_protein:AAF45921.1,REFSEQ:NP_652007,GB_protein:AAF45921,FlyMine:FBpp0070637,modMine:FBpp0070637; MD5=2a0665242cefb50e11ab6f510c69ddd7; length=746; release=r6.09; species=D…	13.7	9	0.15	DADGALELVDAGHLVPGLK+DLVLNNENNIK+EVDQIFTR+LAQEGLQTSNAFMGASR+LLGADLSK+NDVVELVK+QPAAEPQVDADGKPIEEK+VAAAAAADAEVGK
173	FBpp0077397|FBgn0031453|CG9894-PB|Bacc-PB FBpp0077398|FBgn0031453|CG9894-PA|Bacc-PA FBpp0297923|FBgn0031453|CG9894-PC|Bacc-PC FBpp0307124|FBgn0031453|CG9894-PD|Bacc-PD	1.0000	FBpp0077397 type=protein; loc=2L:join(2753415..2753660,2756008..2756170,2756245..2756294); ID=FBpp0077397; name=Bacc-PB; parent=FBgn0031453,FBtr0077713; dbxref=FlyBase:FBpp0077397,FlyBase_Annotation_IDs:CG9894-PB,GB_protein:AAN10413.1,REFSEQ:NP_608706,GB_protein:AAN10413,FlyMine:FBpp0077397; MD5=4c496eb0d3aca50804fbd6d04d9073f1; length=152; release=r6.09; species=Dmel;;FBpp0077398 type=protein; l…	36.8	9	0.14	AAAADAAGDAADNGTSK+AAAADAAGDAADNGTSKDGEDAADAAAAAPAK+AAAEDKAAAADAAGDAADNGTSKDGEDAADAAAAAPAK+DGEDAADAAAAAPAK+DGEDAADAAAAAPAKESVK+VAADDVSAVKDDLK
169	FBpp0077343|FBgn0283427|CG3523-PA|FASN1-PA FBpp0307371|FBgn0283427|CG3523-PC|FASN1-PC	1.0000	FBpp0077343 type=protein; loc=2L:join(3059908..3060142,3060230..3066957,3067020..3067115,3067184..3067327,3067389..3067502); ID=FBpp0077343; name=FASN1-PA; parent=FBgn0283427,FBtr0077659; dbxref=FlyBase:FBpp0077343,FlyBase_Annotation_IDs:CG3523-PA,GB_protein:AAF51148.1,REFSEQ:NP_608748,GB_protein:AAF51148,FlyMine:FBpp0077343,modMine:FBpp0077343; MD5=9f4009e754fc5c6e0b33d332338f2293; length=2438; …	4.3	9	0.14	AFDESGNGYVR+ALGPDATNLSLVK+DLISNVLK+DTSFEQLVLR+GVDLVLNSLSEEK+LVFVQDAK+SILDTQLAK+VVIDTSDVTTAAGAK+YQFVPNINTTDLNENSEK
102	FBpp0074059|FBgn0061200|CG4453-PA|Nup153-PA FBpp0288862|FBgn0061200|CG4453-PC|Nup153-PC FBpp0309144|FBgn0061200|CG4453-PD|Nup153-PD	1.0000	FBpp0074059 type=protein; loc=X:join(16600155..16600313,16600380..16600895,16600954..16601198,16601376..16605786,16605850..16606008,16607933..16608000,16609005..16609098); ID=FBpp0074059; name=Nup153-PA; parent=FBgn0061200,FBtr0074284; dbxref=FlyBase:FBpp0074059,FlyBase_Annotation_IDs:CG4453-PA,GB_protein:AAF48628.3,GB_protein:AAF48628,REFSEQ:NP_573136,GB_protein:AAF48628,FlyMine:FBpp0074059,modM…	6.9	9	0.15	AVDMRPSDSGSLAETSVGQGGSK+FNASIYGSTSALSDSR+ILNLLESYSTPLIDAK+IMLAEVDADAADDLDDGSDAK+LLSGSASNSGSASASSSPFYQGR+QGTPATPYLR+SEYNVFLLR+VNNFSPLITNAK
70	FBpp0072687|FBgn0026372|CG7977-PA|RpL23A-PA	1.0000	FBpp0072687 type=protein; loc=3L:complement(join(1668596..1668626,1667809..1668221,1667346..1667735)); ID=FBpp0072687; name=RpL23A-PA; parent=FBgn0026372,FBtr0072805; dbxref=FlyBase:FBpp0072687,FlyBase_Annotation_IDs:CG7977-PA,GB_protein:AAF47545.1,REFSEQ:NP_523886,GB_protein:AAF47545,FlyMine:FBpp0072687,modMine:FBpp0072687; MD5=72c109ba1880501fee25f5f1a556a4f0; length=277; release=r6.09; species…	19.9	8	0.12	AVALLNAK+EAAPSAAKPAAAAPK+IEDNNTLVFLTHLR+MDAYNIIK+YPLTTEAAMK
604a	FBpp0086699|FBgn0261276|CG8479-PB|Opa1-PB FBpp0086700|FBgn0261276|CG8479-PA|Opa1-PA FBpp0308806|FBgn0261276|CG8479-PC|Opa1-PC FBpp0308807|FBgn0261276|CG8479-PD|Opa1-PD	1.0000	FBpp0086699 type=protein; loc=2R:complement(join(14235286..14235314,14234890..14235187,14234693..14234828,14234268..14234342,14233617..14234206,14233188..14233561,14232965..14233129,14232716..14232903,14231492..14231964,14231308..14231426,14231160..14231244,14230895..14231099,14230774..14230838)); ID=FBpp0086699; name=Opa1-PB; parent=FBgn0261276,FBtr0087573; dbxref=FlyBase:FBpp0086699,FlyBase_Ann…	8.9	8	0.13	DNVDVDTDYIR+ETIEQQADAFK+FLESSVNAK+LEEFINSLNQEK+TSVLESIAK+TVSNEVIAMTVK+VIQLNTLEDR+VLLAEELIK
600a	FBpp0085768|FBgn0000578|CG15112-PB|ena-PB FBpp0113115|FBgn0000578|CG15112-PF|ena-PF	1.0000	FBpp0085768 type=protein; loc=2R:join(19155475..19155914,19158734..19159055,19159120..19159352,19159783..19160035,19160177..19160902,19160974..19161132,19161194..19161415,19161473..19161593,19161660..19161688); ID=FBpp0085768; name=ena-PB; parent=FBgn0000578,FBtr0086584; dbxref=FlyBase_Annotation_IDs:CG15112-PB,FlyBase:FBpp0085768,GB_protein:AAM68439.1,REFSEQ:NP_725859,GB_protein:AAM68439,REFSEQ:…	11.6	8	0.13	AGPIYEAPQR+FGSASEETILK+MSPPVGGLGSK+NKVTTSAPENSGSSTSSGGSGNYGTIGR+SSNGMASMMDEMAK+TMTSEDAAILR+WVPSGSSSGLSK
590a	FBpp0084666|FBgn0039580|CG1345-PA|Gfat2-PA	1.0000	FBpp0084666 type=protein; loc=3R:complement(join(28337870..28339546,28337293..28337667)); ID=FBpp0084666; name=Gfat2-PA; parent=FBgn0039580,FBtr0085297; dbxref=FlyBase:FBpp0084666,FlyBase_Annotation_IDs:CG1345-PA,GB_protein:AAF56785.1,REFSEQ:NP_651617,GB_protein:AAF56785,FlyMine:FBpp0084666,modMine:FBpp0084666; MD5=8fd2d592c025067320afb4dd97552607; length=683; release=r6.09; species=Dmel;	13.2	8	0.14	EIFEQPESVVNTMR+FDTQTVVLGGIK+GQDYSLPIDTHIGIAHTR+GYVFESDTDTEVIAK+LNSQVQQLAK+MEIQQIMK+VIYLEDDDVAAVK
586a	FBpp0084150|FBgn0046214|CG11844-PB|vig2-PB FBpp0084151|FBgn0046214|CG11844-PC|vig2-PC FBpp0084152|FBgn0046214|CG11844-PA|vig2-PA FBpp0112266|FBgn0046214|CG11844-PD|vig2-PD	1.0000	FBpp0084150 type=protein; loc=3R:join(25123399..25123479,25123632..25124115,25124590..25125356); ID=FBpp0084150; name=vig2-PB; parent=FBgn0046214,FBtr0084775; dbxref=FlyBase:FBpp0084150,FlyBase_Annotation_IDs:CG11844-PB,GB_protein:AAF56404.2,REFSEQ:NP_733083,GB_protein:AAF56404,FlyMine:FBpp0084150,modMine:FBpp0084150; MD5=a347fb02289ec9f37bc83fa6435cdd62; length=443; release=r6.09; species=Dmel;;…	16.5	8	0.12	ESNGEFGNELPQR+ESNSEDELEYDPSLYPQR+FNNGPSNGYENR+IVDIQFNFNDGRK+QMTLDEWK+YGNKESNGEFGNELPQR
566a	FBpp0081156|FBgn0010774|CG1101-PA|Ref1-PA	1.0000	FBpp0081156 type=protein; loc=3R:complement(join(7079964..7080209,7079254..7079455,7078822..7079019,7078253..7078407)); ID=FBpp0081156; name=Ref1-PA; parent=FBgn0010774,FBtr0081642; dbxref=FlyBase:FBpp0081156,FlyBase_Annotation_IDs:CG1101-PA,GB_protein:AAF54070.1,REFSEQ:NP_651968,GB_protein:AAF54070,FlyMine:FBpp0081156,modMine:FBpp0081156; MD5=a6e9462c9ef48720251002e6880d3a12; length=266; release…	17.7	8	0.10	ELFNDFGPIK+LIVGNLDYGVSNTDIK+SIDDLIK+SLGTADVIFER+VGGTAPTSFK
561a	FBpp0079187|FBgn0020618|CG7111-PA|Rack1-PA FBpp0303680|FBgn0020618|CG7111-PC|Rack1-PC FBpp0311572|FBgn0020618|CG7111-PD|Rack1-PD	1.0000	FBpp0079187 type=protein; loc=2L:complement(join(7827061..7827169,7826770..7826981,7825701..7826336)); ID=FBpp0079187; name=Rack1-PA; parent=FBgn0020618,FBtr0079565; dbxref=FlyBase:FBpp0079187,FlyBase_Annotation_IDs:CG7111-PA,GB_protein:AAF52566.1,REFSEQ:NP_477269,GB_protein:AAF52566,FlyMine:FBpp0079187,modMine:FBpp0079187; MD5=c367551df53d0ddb1b123145df73b49a; length=318; release=r6.09; species=…	20.1	8	0.14	ALLWDLNDGK+DPDTIISASR+DVLSVAFSADNR+LWDLAAGK+TVEELRPEVVSPTSK+VWQVSVSAH
560a	FBpp0078806|FBgn0001942|CG9075-PA|eIF-4a-PA FBpp0078807|FBgn0001942|CG9075-PC|eIF-4a-PC FBpp0078808|FBgn0001942|CG9075-PB|eIF-4a-PB FBpp0078809|FBgn0001942|CG9075-PD|eIF-4a-PD FBpp0297911|FBgn0001942|CG9075-PE|eIF-4a-PE FBpp0303628|FBgn0001942|CG9075-PF|eIF-4a-PF	1.0000	FBpp0078806 type=protein; loc=2L:join(5981834..5981835,5983010..5983236,5984011..5984624,5984719..5984942,5985026..5985170); ID=FBpp0078806; name=eIF-4a-PA; parent=FBgn0001942,FBtr0079175; dbxref=FlyBase:FBpp0078806,FlyBase_Annotation_IDs:CG9075-PA,GB_protein:AAF52317.2,REFSEQ:NP_723137,GB_protein:AAF52317,FlyMine:FBpp0078806,modMine:FBpp0078806; MD5=5891fcac3bcd1da6b7c83506890f24e3; length=403; …	19.9	8	0.14	DPVSILVK+DVIAQAQSGTGK+GIYGYGFEKPSAIQQR+KGVAINFITDDDRR+LFVLDEADEMLSR+QFYVNVK+VLITTDLLAR
57	FBpp0072177|FBgn0003888|CG3401-PA|betaTub60D-PA	1.0000	FBpp0072177 type=protein; loc=2R:join(24306082..24306138,24310722..24310830,24310893..24311137,24311194..24312147); ID=FBpp0072177; name=betaTub60D-PA; parent=FBgn0003888,FBtr0072270; dbxref=FlyBase:FBpp0072177,FlyBase_Annotation_IDs:CG3401-PA,GB_protein:AAF47193.2,REFSEQ:NP_523842,GB_protein:AAF47193,FlyMine:FBpp0072177,modMine:FBpp0072177; MD5=faff26e0b4223b934baefc1ca16310b2; length=454; relea…	33.5	8	0.21	AILLDLEPGTMESVR+ALTVPELTQQMFDAK+EIVNLQAGQCGNQIGAK+EVDEQMLAVQNK+FPGQLNADLR+IMNTYSVVPSPK+ISEQFSAMFR+KLAVNMVPFPR+LAVNMVPFPR+LHFFMPGFAPLTSR+NSSYFVEWIPNNVK+VSVYYNEASAVTR+YLTVAAVFR
548a	FBpp0075764|FBgn0036213|CG7283-PA|RpL10Ab-PA	1.0000	FBpp0075764 type=protein; loc=3L:join(11822886..11822890,11823200..11823355,11823658..11824150); ID=FBpp0075764; name=RpL10Ab-PA; parent=FBgn0036213,FBtr0076032; dbxref=FlyBase:FBpp0075764,FlyBase_Annotation_IDs:CG7283-PA,GB_protein:AAF50002.2,REFSEQ:NP_648514,GB_protein:AAF50002,FlyMine:FBpp0075764,modMine:FBpp0075764; MD5=10f16de0b4b7aa8b0b1fe2b1479d7ba8; length=217; release=r6.09; species=Dmel;	23.5	8	0.13	ANNVDFMDAEALK+ANNVDFMDAEALKK+DTLYEGVNGLLEASAK+LLGPGLNK+SYDAFLASESLIK
56	FBpp0072135|FBgn0025352|CG4581-PA|Thiolase-PA	1.0000	FBpp0072135 type=protein; loc=2R:complement(join(23868462..23868525,23868053..23868212,23867820..23867994,23866753..23867763)); ID=FBpp0072135; name=Thiolase-PA; parent=FBgn0025352,FBtr0072226; dbxref=FlyBase:FBpp0072135,FlyBase_Annotation_IDs:CG4581-PA,GB_protein:AAF47083.1,REFSEQ:NP_477378,GB_protein:AAF47083,FlyMine:FBpp0072135,modMine:FBpp0072135; MD5=4c65024f55cc2ed72c1614ca8501ff36; length=…	18.3	8	0.14	EAALAAGFSNK+GYFTDLVPFK+HSLLSLLQK+LASAFNVSR+NSQNIVLVDGVR+TPFLTSGTTYSK+VGTPDLSK+VSGVDQIVDKDNGIR
546a	FBpp0075609|FBgn0036334|CG11267-PA|CG11267-PA	1.0000	FBpp0075609 type=protein; loc=3L:join(13016162..13016164,13016357..13016518,13016587..13016733); ID=FBpp0075609; name=CG11267-PA; parent=FBgn0036334,FBtr0075875; dbxref=FlyBase:FBpp0075609,FlyBase_Annotation_IDs:CG11267-PA,GB_protein:AAF49856.1,REFSEQ:NP_648622,GB_protein:AAF49856,FlyMine:FBpp0075609,modMine:FBpp0075609; MD5=712d5ff4df92c60725b07ea218b08545; length=103; release=r6.09; species=Dme…	53.4	8	0.13	ESDILAKLE+GGIVLPEK+VLEGTVLAVGPGTR+VLLPEFGGTK+VNLEGDQKELFLFR
544a	FBpp0075109|FBgn0063485|CG3849-PA|Lasp-PA FBpp0099495|FBgn0063485|CG3849-PB|Lasp-PB FBpp0297281|FBgn0063485|CG3849-PC|Lasp-PC	1.0000	FBpp0075109 type=protein; loc=3L:complement(join(16710943..16711011,16694202..16694296,16681238..16681370,16680812..16680947,16678808..16679473,16678425..16678660,16678179..16678358)); ID=FBpp0075109; name=Lasp-PA; parent=FBgn0063485,FBtr0075350; dbxref=FlyBase:FBpp0075109,FlyBase_Annotation_IDs:CG3849-PA,GB_protein:AAF49426.3,REFSEQ:NP_648912,GB_protein:AAF49426,FlyMine:FBpp0075109,modMine:FBpp0…	14.5	8	0.13	AIYDYEAQDVDEVSFR+FTQVADDPETLR+IADYDPLTDGPR+QQPSYSSLQEK+SAASVVAYDGNSK+VVYPIEELK
534a	FBpp0074011|FBgn0004227|CG4211-PA|nonA-PA FBpp0074012|FBgn0004227|CG4211-PB|nonA-PB FBpp0100043|FBgn0004227|CG4211-PC|nonA-PC FBpp0309274|FBgn0004227|CG4211-PD|nonA-PD	1.0000	FBpp0074011 type=protein; loc=X:join(16361698..16362054,16363358..16364630,16365205..16365513,16365587..16365642,16366904..16367011); ID=FBpp0074011; name=nonA-PA; parent=FBgn0004227,FBtr0074232; dbxref=FlyBase_Annotation_IDs:CG4211-PA,FlyBase:FBpp0074011,GB_protein:AAF48597.2,REFSEQ:NP_523367,GB_protein:AAF48597,FlyMine:FBpp0074011,modMine:FBpp0074011; MD5=3db46fb606889bf3705432380be6276e; lengt…	11.5	8	0.14	FADPNSFEHEYGSR+GGEDFFITQR+QDNNATQQLPQR+SFEIFGPIER+SISGPTFELEPVEVPTETK+VSNLTPFVSNELLYK
531a	FBpp0073623|FBgn0010198|CG2033-PC|RpS15Aa-PC FBpp0073624|FBgn0010198|CG2033-PA|RpS15Aa-PA FBpp0073625|FBgn0010198|CG2033-PD|RpS15Aa-PD FBpp0073626|FBgn0010198|CG2033-PE|RpS15Aa-PE FBpp0290052|FBgn0010198|CG2033-PF|RpS15Aa-PF	1.0000	FBpp0073623 type=protein; loc=X:complement(13335985..13336377); ID=FBpp0073623; name=RpS15Aa-PC; parent=FBgn0010198,FBtr0073792; dbxref=FlyBase:FBpp0073623,FlyBase_Annotation_IDs:CG2033-PC,GB_protein:AAN09322.1,REFSEQ:NP_727692,GB_protein:AAN09322; MD5=cff801b442d4e4dfa786d71bafa2fb16; length=130; release=r6.09; species=Dmel;;FBpp0073624 type=protein; loc=X:complement(13335985..13336377); ID=FBpp…	53.8	8	0.14	FDVPINDIEK+HGYIGEFEIVDDHR+IVVNLTGR+MNVLADALK+QFGYVVLTTSGGIMDHEEAR+WTNNLLPSR
511a	FBpp0070894|FBgn0086558|CG32744-PA|Ubi-p5E-PA FBpp0073034|FBgn0003943|CG11624-PA|Ubi-p63E-PA FBpp0073035|FBgn0003943|CG11624-PB|Ubi-p63E-PB FBpp0077159|FBgn0003941|CG2960-PA|RpL40-PA FBpp0079606|FBgn0003942|CG5271-PA|RpS27A-PA FBpp0089269|FBgn0003943|CG11624-PC|Ubi-p63E-PC FBpp0305348|FBgn0003943|CG11624-PD|Ubi-p63E-PD FBpp0306837|FBgn0003941|CG2960-PB|RpL40-PB FBpp0311816|FBgn0086558|CG32744-PB|…	1.0000	FBpp0070894 type=protein; loc=X:complement(6277144..6278748); ID=FBpp0070894; name=Ubi-p5E-PA; parent=FBgn0086558,FBtr0070933; dbxref=FlyBase:FBpp0070894,FlyBase_Annotation_IDs:CG32744-PA,GB_protein:AAF46142.3,REFSEQ:NP_727078,GB_protein:AAF46142,FlyMine:FBpp0070894,modMine:FBpp0070894; MD5=e647e40d6d877d42214ce3f015f4d7a0; length=534; release=r6.09; species=Dmel;;FBpp0073034 type=protein; loc=3L…	61.6	8	0.13	ESTLHLVLR+IQDKEGIPPDQQR+TITLEVEPSDTIENVK+TLSDYNIQK
501	FBpp0305906|FBgn0265523|CG4013-PD|Smr-PD FBpp0305907|FBgn0265523|CG4013-PE|Smr-PE FBpp0305908|FBgn0265523|CG4013-PF|Smr-PF FBpp0305909|FBgn0265523|CG4013-PG|Smr-PG	1.0000	FBpp0305906 type=protein; loc=X:complement(join(12730934..12731439,12713661..12715269,12711379..12713314,12710798..12711212,12710310..12710719,12690293..12693425,12690092..12690228,12689291..12690038,12687300..12689211)); ID=FBpp0305906; name=Smr-PD; parent=FBgn0265523,FBtr0333765; dbxref=REFSEQ:NP_536797,GB_protein:AAF48195,FlyBase:FBpp0305906,FlyBase_Annotation_IDs:CG4013-PD; MD5=817633d868f38c…	4.1	8	0.13	ASVPETGPPR+DGHSPHTGAGGSSSSGSGSGGPSSSDR+ESPSPRNSVGSASGFAYGGDKESAPR+MFAGNVVTGSGGAGGGGPSPGQFLR+NSVGSASGFAYGGDKESAPR+QTTPEGVGSVGPGGASGSGK+SKEPPPPEISVSR+SLNVAAQVDMQR+SPFAGVVEQPQVLSTR
478	FBpp0099686|FBgn0039713|CG7808-PC|RpS8-PC FBpp0301957|FBgn0039713|CG7808-PE|RpS8-PE FBpp0311986|FBgn0039713|CG7808-PF|RpS8-PF FBpp0311987|FBgn0039713|CG7808-PG|RpS8-PG	1.0000	FBpp0099686 type=protein; loc=3R:join(29861931..29861934,29862199..29862305,29862785..29863196,29863415..29863518); ID=FBpp0099686; name=RpS8-PC; parent=FBgn0039713,FBtr0085489; dbxref=FlyBase_Annotation_IDs:CG7808-PC,FlyBase:FBpp0099686,GB_protein:AAN14192.1,REFSEQ:NP_651740,GB_protein:AAN14192,FlyMine:FBpp0099686,modMine:FBpp0099686; MD5=6f3fd8d03f294cec518e459314d26d3c; length=208; release=r6.…	34.1	8	0.14	ELEFYLK+IADVVYNASNNELVR+LETGNFAWASEGVAR+NSIVVIDATPFR+SDGYILEGK+VEQALEDQFTSGR
476	FBpp0099390|FBgn0261458|CG33979-PA|capt-PA FBpp0099391|FBgn0261458|CG33979-PB|capt-PB FBpp0304563|FBgn0261458|CG33979-PC|capt-PC	1.0000	FBpp0099390 type=protein; loc=2L:complement(join(1153386..1153504,1152771..1153318,1152177..1152700,1152032..1152115)); ID=FBpp0099390; name=capt-PA; parent=FBgn0261458,FBtr0100022; dbxref=FlyBase:FBpp0099390,FlyBase_Annotation_IDs:CG33979-PA,FlyBase:FBpp0077648,GB_protein:AAF51408.2,REFSEQ:NP_001033869,GB_protein:AAF51408,FlyMine:FBpp0099390,modMine:FBpp0099390; MD5=ee0bcccab12f2765e8fb66d069811…	19.1	8	0.14	DSLGVEIVNSK+EMNDAGQFYTNR+IGGDVAQHAELVK+SAFGSQLQYVTLATQIAQPAQPK+SALFAQINQGADITK+WIIEYQK
464	FBpp0088439|FBgn0039757|CG1883-PA|RpS7-PA FBpp0088440|FBgn0039757|CG1883-PC|RpS7-PC FBpp0088970|FBgn0039757|CG1883-PD|RpS7-PD FBpp0308324|FBgn0039757|CG1883-PE|RpS7-PE	1.0000	FBpp0088439 type=protein; loc=3R:complement(join(30208490..30208657,30208093..30208425,30206638..30206721)); ID=FBpp0088439; name=RpS7-PA; parent=FBgn0039757,FBtr0089422; dbxref=FlyBase:FBpp0088439,FlyBase_Annotation_IDs:CG1883-PA,GB_protein:AAF57023.1,REFSEQ:NP_651782,GB_protein:AAF57023,FlyMine:FBpp0088439,modMine:FBpp0088439; MD5=447ca4c3ce12c2358f0f94bf5fea1d6b; length=194; release=r6.09; spe…	28.9	8	0.13	AVIIYVPIPQQK+DVTFEFPDNYLNV+EIEFGSK+IIKPGGSDPDDFEK+KAVIIYVPIPQQK+VDTFTSVYK
396	FBpp0085947|FBgn0266420|CG5581-PA|Ote-PA	1.0000	FBpp0085947 type=protein; loc=2R:complement(18275805..18277079); ID=FBpp0085947; name=Ote-PA; parent=FBgn0266420,FBtr0086768; dbxref=FlyBase:FBpp0085947,FlyBase_Annotation_IDs:CG5581-PA,GB_protein:AAF57722.3,REFSEQ:NP_476664,GB_protein:AAF57722,FlyMine:FBpp0085947,modMine:FBpp0085947; MD5=3547adbeee0a701f23aeb5504bafcdde; length=424; release=r6.09; species=Dmel;	19.1	8	0.13	ASIGGQASPAASPK+ETLAPAPGAPSAPAAASTPVDK+MLAQGLPNIPVTDSSR+SYDYASNPAPGR+TLASGNAGSGSLGYEPR
344	FBpp0084188|FBgn0039302|CG11856-PA|Nup358-PA FBpp0293235|FBgn0039302|CG11856-PB|Nup358-PB	1.0000	FBpp0084188 type=protein; loc=3R:join(25249631..25249702,25250223..25253235,25253292..25256293,25256355..25256855,25256925..25257057,25257122..25258129,25258201..25258559); ID=FBpp0084188; name=Nup358-PA; parent=FBgn0039302,FBtr0084813; dbxref=GB_protein:AAF56430.1,FlyBase:FBpp0084188,FlyBase_Annotation_IDs:CG11856-PA,GB_protein:AAF56430.2,REFSEQ:NP_651361,GB_protein:AAF56430,FlyMine:FBpp0084188,…	3.9	8	0.13	AIEYLNGYLR+IDQAFNYALK+LASGEGQGNVLGSIFR+LNSNQLITEGNR+QSGLDQGNALNLTTSSSNK+TGEEGEDIKFTSR+VVFYEGFQR+YWLDQANSLDLSGNK
325	FBpp0082985|FBgn0262559|CG7998-PA|Mdh2-PA	1.0000	FBpp0082985 type=protein; loc=3R:join(18226501..18226566,18226730..18226937,18227705..18227901,18227960..18228499); ID=FBpp0082985; name=Mdh2-PA; parent=FBgn0262559,FBtr0083563; dbxref=FlyBase:FBpp0082985,FlyBase_Annotation_IDs:CG7998-PA,GB_protein:AAF55516.1,REFSEQ:NP_650696,GB_protein:AAF55516,FlyMine:FBpp0082985,modMine:FBpp0082985; MD5=2398d433054476450d18d6f15a6f0f6e; length=336; release=r6.…	22.6	8	0.14	AGAGSATLSMAYAGAR+GSDVVVIPAGVPR+LFGVSTLDVVR+LLEAAIPELK+NGVQENLGLPK+TAGFIGADQLGDSLK
322	FBpp0082787|FBgn0015019|CG8977-PA|Cctgamma-PA FBpp0082788|FBgn0015019|CG8977-PB|Cctgamma-PB FBpp0291565|FBgn0015019|CG8977-PC|Cctgamma-PC FBpp0291566|FBgn0015019|CG8977-PD|Cctgamma-PD	1.0000	FBpp0082787 type=protein; loc=3R:join(16647896..16647929,16647988..16648049,16648135..16648634,16648701..16649739); ID=FBpp0082787; name=Cctgamma-PA; parent=FBgn0015019,FBtr0083337; dbxref=FlyBase:FBpp0082787,FlyBase_Annotation_IDs:CG8977-PA,GB_protein:AAF55350.1,REFSEQ:NP_650572,GB_protein:AAF55350,FlyMine:FBpp0082787,modMine:FBpp0082787; MD5=ae00d437d2b4d05c11d214d30848a33e; length=544; release…	12.7	8	0.13	IDDIVSGSK+KVQLENIQAGK+LVAGGGAVEMAASQLLTR+MLQIEEEFVQR+NIWEPLAVK+TAVETAILLLR+VQLENIQAGK
312	FBpp0082177|FBgn0260962|CG7769-PA|pic-PA	1.0000	FBpp0082177 type=protein; loc=3R:join(13052409..13052469,13052623..13053034,13053237..13054161,13054226..13054577,13054641..13055835,13055892..13056288,13056351..13056431); ID=FBpp0082177; name=pic-PA; parent=FBgn0260962,FBtr0082709; dbxref=FlyBase:FBpp0082177,FlyBase_Annotation_IDs:CG7769-PA,GB_protein:AAF54901.1,REFSEQ:NP_650257,GB_protein:AAF54901,FlyMine:FBpp0082177,modMine:FBpp0082177; MD5=2…	7.7	8	0.13	DAVQGLELTLNGER+LSGEIIPR+LVFSNVNLK+MVNDVITVVTK+NNQVEIDLVTPEGLRPLK+QLLPELAR+SADVEDVIK+VTLGTQPTTLR
302	FBpp0081704|FBgn0040078|CG4003-PA|pont-PA	1.0000	FBpp0081704 type=protein; loc=3R:join(10262343..10263159,10263217..10263415,10263477..10263831); ID=FBpp0081704; name=pont-PA; parent=FBgn0040078,FBtr0082226; dbxref=FlyBase:FBpp0081704,FlyBase_Annotation_IDs:CG4003-PA,GB_protein:AAF54514.1,REFSEQ:NP_652608,GB_protein:AAF54514,FlyMine:FBpp0081704,modMine:FBpp0081704; MD5=44c3876ac3fbe345533b6b800122cc21; length=456; release=r6.09; species=Dmel;	20.2	8	0.13	ALLLAGPPGTGK+EAAGIVVDLIK+GTTDIVSPHGIPLDLLDR+LSEIGTSSTLR+SLESPIAPIVIFATNR+TISNVVIGLK+TLLYSTADMEQIIK
4	FBpp0070143|FBgn0015288|CG7434-PA|RpL22-PA	1.0000	FBpp0070143 type=protein; loc=X:complement(join(765084..765095,764302..764922,762725..762991)); ID=FBpp0070143; name=RpL22-PA; parent=FBgn0015288,FBtr0070148; dbxref=FlyBase:FBpp0070143,FlyBase_Annotation_IDs:CG7434-PA,GB_protein:AAF45546.1,REFSEQ:NP_477134,GB_protein:AAF45546,FlyMine:FBpp0070143,modMine:FBpp0070143; MD5=a26dc5dfcb32ff692f0397cf729fb53a; length=299; release=r6.09; species=Dmel;	20.7	8	0.14	AAAPAAAAPAPAAAAPAVAKPAPKPK+AASTPAAAPPAK+VNNLGNNVTFER+VVANEKDSYELR
293	FBpp0081467|FBgn0000412|CG9745-PC|D1-PC FBpp0081468|FBgn0000412|CG9745-PA|D1-PA FBpp0290739|FBgn0000412|CG9745-PD|D1-PD	1.0000	FBpp0081467 type=protein; loc=3R:complement(join(9239490..9239904,9238519..9239171)); ID=FBpp0081467; name=D1-PC; parent=FBgn0000412,FBtr0081987; dbxref=FlyBase:FBpp0081467,FlyBase_Annotation_IDs:CG9745-PC,GB_protein:AAN13412.1,REFSEQ:NP_731320,GB_protein:AAN13412; MD5=27491c3a75fdf5c1c8fa3e7977520c6b; length=355; release=r6.09; species=Dmel;;FBpp0081468 type=protein; loc=3R:complement(join(92394…	23.1	8	0.13	AVESNGDGEPQVPK+IQNDEDPEDEGEEDGDGDGSGAELANNSSPSPTK+NIDDDADDADSADQGQHNSK+SSTAAVAAISPGIK
241	FBpp0079536|FBgn0005593|CG4897-PA|RpL7-PA FBpp0310250|FBgn0005593|CG4897-PB|RpL7-PB	1.0000	FBpp0079536 type=protein; loc=2L:join(10201230..10201528,10201599..10202058); ID=FBpp0079536; name=RpL7-PA; parent=FBgn0005593,FBtr0079946; dbxref=FlyBase:FBpp0079536,FlyBase_Annotation_IDs:CG4897-PA,GB_protein:AAF52868.1,REFSEQ:NP_523531,GB_protein:AAF52868,FlyMine:FBpp0079536,modMine:FBpp0079536; MD5=6c173242113a02c4d9003f2e5857d863; length=252; release=r6.09; species=Dmel;;FBpp0310250 type=pro…	31.3	8	0.13	IAEPYITWGYPNLK+KLPAVPESK+LNTPTGGWR+NQFYVPAEAK+QINNGVFIK+VPITDNFVIER+YASNFLWPFK+YQNEYIK
239	FBpp0079500|FBgn0004867|CG5920-PA|RpS2-PA FBpp0303531|FBgn0004867|CG5920-PB|RpS2-PB FBpp0311561|FBgn0004867|CG5920-PC|RpS2-PC	1.0000	FBpp0079500 type=protein; loc=2L:complement(9896327..9897130); ID=FBpp0079500; name=RpS2-PA; parent=FBgn0004867,FBtr0079905; dbxref=FlyBase:FBpp0079500,FlyBase_Annotation_IDs:CG5920-PA,GB_protein:AAF52822.1,REFSEQ:NP_476874,GB_protein:AAF52822,FlyMine:FBpp0079500,modMine:FBpp0079500; MD5=207bcaed11f5ff09092a8f6cd10003e0; length=267; release=r6.09; species=Dmel;;FBpp0303531 type=protein; loc=2L:co…	26.2	8	0.13	ATYAAIAK+EMPLGSTPYQAYSDFLSKPTPR+GSTGTLGNFAK+GTGIVSAPVPK+LSVVPVR+TYAYLTPDLWK
228	FBpp0079328|FBgn0010265|CG13389-PA|RpS13-PA FBpp0099990|FBgn0010265|CG13389-PB|RpS13-PB FBpp0312104|FBgn0010265|CG13389-PC|RpS13-PC	1.0000	FBpp0079328 type=protein; loc=2L:complement(join(8364541..8364563,8364188..8364315,8363821..8364125)); ID=FBpp0079328; name=RpS13-PA; parent=FBgn0010265,FBtr0079724; dbxref=FlyBase:FBpp0079328,GB_protein:AAF52649.1,FlyBase_Annotation_IDs:CG13389-PA,REFSEQ:NP_476938,GB_protein:AAF52649; MD5=64e6acba0b4cb2697fd1862d9d26fa02; length=151; release=r6.09; species=Dmel;;FBpp0099990 type=protein; loc=2L:…	35.8	8	0.12	GISQSALPYR+LILVESR+LNADDVKEQIK+SVLPPNWK+TVPSWLK+YESSTASALVA
22	FBpp0070765|FBgn0028474|CG4119-PA|CG4119-PA FBpp0309405|FBgn0028474|CG4119-PB|CG4119-PB	1.0000	FBpp0070765 type=protein; loc=X:join(5666406..5666468,5666557..5666798,5667210..5668332,5668398..5669226,5669302..5669945,5670051..5670146); ID=FBpp0070765; name=CG4119-PA; parent=FBgn0028474,FBtr0070799; dbxref=FlyBase:FBpp0070765,FlyBase_Annotation_IDs:CG4119-PA,GB_protein:AAF46056.1,REFSEQ:NP_572242,GB_protein:AAF46056,FlyMine:FBpp0070765,modMine:FBpp0070765; MD5=30e60862de8db5011e39681c9cc99c…	9.8	8	0.12	ASMADTASNASGVYAK+ESSSAAIEITQK+FFSGEYENPSLEFEK+LLIYELDAK+NEAAASAGSSADAAAANIK+NLISSEIGK+QSSAVSAATAAAAAVSQK
196	FBpp0078191|FBgn0037182|CG6838-PA|ArfGAP3-PA FBpp0078192|FBgn0037182|CG6838-PB|ArfGAP3-PB FBpp0112099|FBgn0037182|CG6838-PC|ArfGAP3-PC FBpp0303206|FBgn0037182|CG6838-PE|ArfGAP3-PE FBpp0303207|FBgn0037182|CG6838-PF|ArfGAP3-PF FBpp0303208|FBgn0037182|CG6838-PG|ArfGAP3-PG FBpp0304160|FBgn0037182|CG6838-PH|ArfGAP3-PH	1.0000	FBpp0078191 type=protein; loc=3L:complement(join(22716971..22717051,22716569..22716892,22716298..22716414,22716056..22716202,22715155..22715998,22714944..22715089)); ID=FBpp0078191; name=ArfGAP3-PA; parent=FBgn0037182,FBtr0078539; dbxref=FlyBase:FBpp0078191,FlyBase_Annotation_IDs:CG6838-PA,GB_protein:AAF51849.1,REFSEQ:NP_649409,GB_protein:AAF51849; MD5=ee4e2565185bb723c2564a8e9a1c16a3; length=552…	13.5	8	0.12	AISSSDYFGDGSPGGTGGNR+ASSVNFSAPDLDVESVK+GGTSTDPVIAQQK+LAYQELSMQK+QEIESVFSR
175	FBpp0077419|FBgn0250906|CG3127-PA|Pgk-PA FBpp0303560|FBgn0250906|CG3127-PB|Pgk-PB FBpp0303561|FBgn0250906|CG3127-PC|Pgk-PC FBpp0303562|FBgn0250906|CG3127-PD|Pgk-PD FBpp0306279|FBgn0250906|CG3127-PE|Pgk-PE	1.0000	FBpp0077419 type=protein; loc=2L:complement(join(2748320..2748381,2747311..2748255,2747012..2747252)); ID=FBpp0077419; name=Pgk-PA; parent=FBgn0250906,FBtr0077739; dbxref=FlyBase:FBpp0077419,FlyBase_Annotation_IDs:CG3127-PA,GB_protein:AAF51218.1,REFSEQ:NP_476676,GB_protein:AAF51218,FlyMine:FBpp0077419,modMine:FBpp0077419; MD5=16e0bbc16937d77a9068daf8c33b97f4; length=415; release=r6.09; species=Dm…	22.4	8	0.14	ELFAAPIAR+FYVEEEGKGLDASGGK+IGGSLFDEEGSK+LGDVYVNDAFGTAHR+LSIENLDLAGK+SIMDGVVAATK+VDFNVPIK+YTLAPVAAELK
163	FBpp0076856|FBgn0035608|CG10630-PA|blanks-PA	1.0000	FBpp0076856 type=protein; loc=3L:complement(join(5498728..5498848,5497706..5498559)); ID=FBpp0076856; name=blanks-PA; parent=FBgn0035608,FBtr0077152; dbxref=FlyBase:FBpp0076856,FlyBase_Annotation_IDs:CG10630-PA,GB_protein:AAF50777.1,REFSEQ:NP_647966,GB_protein:AAF50777,FlyMine:FBpp0076856,modMine:FBpp0076856; MD5=e9b170756e9c2deb9380c5aac03f605f; length=324; release=r6.09; species=Dmel;	17.6	8	0.13	ALQEILTTK+DALMVLNELK+GVTVDNMQIK+QLLAESCAKVDILEMK+SLESDEDDILEK+VDILEMK
138	FBpp0075513|FBgn0026418|CG6603-PA|Hsc70Cb-PA FBpp0075514|FBgn0026418|CG6603-PB|Hsc70Cb-PB FBpp0075515|FBgn0026418|CG6603-PC|Hsc70Cb-PC FBpp0292997|FBgn0026418|CG6603-PE|Hsc70Cb-PE FBpp0292998|FBgn0026418|CG6603-PF|Hsc70Cb-PF FBpp0292999|FBgn0026418|CG6603-PG|Hsc70Cb-PG FBpp0293000|FBgn0026418|CG6603-PH|Hsc70Cb-PH FBpp0305265|FBgn0026418|CG6603-PI|Hsc70Cb-PI	1.0000	FBpp0075513 type=protein; loc=3L:join(14037644..14037750,14039048..14039999,14040064..14040594,14042159..14042359,14042448..14043071); ID=FBpp0075513; name=Hsc70Cb-PA; parent=FBgn0026418,FBtr0075771; dbxref=FlyBase:FBpp0075513,FlyBase_Annotation_IDs:CG6603-PA,GB_protein:AAF49766.1,REFSEQ:NP_648687,GB_protein:AAF49766,FlyMine:FBpp0075513,modMine:FBpp0075513; MD5=0eb07376e5e8a8f186ee5d11b434cb77; l…	10.3	8	0.13	ATPSFVAFDGK+DIDLALGDYFAK+KALLDAAQIAGLNVLR+LAVAEFR+LITELEK+NALEEFVYDMR+SGGIETLANDYSLR+TADSPVQISAVR
104	FBpp0074086|FBgn0010412|CG4464-PA|RpS19a-PA FBpp0074087|FBgn0010412|CG4464-PB|RpS19a-PB FBpp0074088|FBgn0010412|CG4464-PC|RpS19a-PC FBpp0309135|FBgn0010412|CG4464-PD|RpS19a-PD FBpp0311350|FBgn0010412|CG4464-PE|RpS19a-PE	1.0000	FBpp0074086 type=protein; loc=X:join(16638233..16638303,16638406..16638805); ID=FBpp0074086; name=RpS19a-PA; parent=FBgn0010412,FBtr0074311; dbxref=FlyBase:FBpp0074086,FlyBase_Annotation_IDs:CG4464-PA,REFSEQ:NP_523376,GB_protein:AAF48633; MD5=3c25226b523535b66e41a44b0ea5ba1a; length=156; release=r6.09; species=Dmel;;FBpp0074087 type=protein; loc=X:join(16638233..16638303,16638406..16638805); ID=F…	31.4	8	0.13	ELAPYDPDWFYVR+IANQIVFK+QTGPIVISK+SPAGVGSITK+VPDQMDIVK
103	FBpp0074075|FBgn0261609|CG9946-PA|eIF-2alpha-PA FBpp0309768|FBgn0261609|CG9946-PB|eIF-2alpha-PB	1.0000	FBpp0074075 type=protein; loc=X:complement(join(16446185..16446879,16445555..16445885)); ID=FBpp0074075; name=eIF-2alpha-PA; parent=FBgn0261609,FBtr0074300; dbxref=FlyBase:FBpp0074075,FlyBase_Annotation_IDs:CG9946-PA,GB_protein:AAF48615.1,REFSEQ:NP_573130,GB_protein:AAF48615,FlyMine:FBpp0074075,modMine:FBpp0074075; MD5=e3f0b632583d5204c5d718cb0d2136ca; length=341; release=r6.09; species=Dmel;;FBp…	18.8	8	0.13	GLELSTEELPIR+GYIDLSK+INLIAPPLYVMTTSTTK+LVTAIDEADLAR+TEPVVVIR+TVAYDIFK
97	FBpp0073988|FBgn0030731|CG3415-PA|Mfe2-PA FBpp0309384|FBgn0030731|CG3415-PB|Mfe2-PB	1.0000	FBpp0073988 type=protein; loc=X:join(16271520..16272228,16272525..16273612); ID=FBpp0073988; name=Mfe2-PA; parent=FBgn0030731,FBtr0074209; dbxref=FlyBase:FBpp0073988,FlyBase_Annotation_IDs:CG3415-PA,GB_protein:AAF48572.1,REFSEQ:NP_573109,GB_protein:AAF48572,FlyMine:FBpp0073988,modMine:FBpp0073988; MD5=ea4f6c40f15968de3a65abc39625c1d1; length=598; release=r6.09; species=Dmel;;FBpp0309384 type=prot…	13.0	7	0.10	AGGEAVADYNSVIDGAK+FSGPVIPGQTLR+GSGAVVVTNSESFDESGR+VAVVTGAGAGLGR+VVVNDLGGTHSGDGASQR
10	FBpp0070368|FBgn0004654|CG3724-PA|Pgd-PA FBpp0303827|FBgn0004654|CG3724-PB|Pgd-PB	1.0000	FBpp0070368 type=protein; loc=X:join(2145407..2145414,2145490..2145713,2147175..2148388); ID=FBpp0070368; name=Pgd-PA; parent=FBgn0004654,FBtr0070384; dbxref=FlyBase:FBpp0070368,FlyBase_Annotation_IDs:CG3724-PA,GB_protein:AAF45732.1,REFSEQ:NP_476860,GB_protein:AAF45732,FlyMine:FBpp0070368,modMine:FBpp0070368; MD5=b283b0592fd645e1d5d8c9e48059540d; length=481; release=r6.09; species=Dmel;;FBpp03038…	13.5	7	0.10	EVVANAFR+LGLLFVGSGVSGGEEGAR+LPANLLQAQR+SVFLGNIK+VIGADSLEDMVSK+VQASSVLK
88	FBpp0073419|FBgn0030362|CG1803-PA|regucalcin-PA FBpp0073420|FBgn0030362|CG1803-PC|regucalcin-PC FBpp0073421|FBgn0030362|CG1803-PB|regucalcin-PB FBpp0073422|FBgn0030362|CG1803-PD|regucalcin-PD	1.0000	FBpp0073419 type=protein; loc=X:join(12016003..12016721,12016779..12016971); ID=FBpp0073419; name=regucalcin-PA; parent=FBgn0030362,FBtr0073575; dbxref=FlyBase:FBpp0073419,FlyBase_Annotation_IDs:CG1803-PA,GB_protein:AAF48129.1,REFSEQ:NP_727586,GB_protein:AAF48129,FlyMine:FBpp0073419,modMine:FBpp0073419; MD5=108bf4391a508b844ab9acff90100956; length=303; release=r6.09; species=Dmel;;FBpp0073420 typ…	30.4	7	0.12	FDQPAPAGTTYK+GDVGISNGLAWDEK+SYDYDFETGVASNPK+TLFEVQPLMEK+VTGLNATGYPGVNLK+VVIVNWDGVSPSAK+WEAGGQVSVIK
66	FBpp0072581|FBgn0261243|CG1009-PD|Psa-PD FBpp0072582|FBgn0261243|CG1009-PB|Psa-PB FBpp0072583|FBgn0261243|CG1009-PC|Psa-PC FBpp0072584|FBgn0261243|CG1009-PA|Psa-PA FBpp0072585|FBgn0261243|CG1009-PE|Psa-PE FBpp0072586|FBgn0261243|CG1009-PF|Psa-PF FBpp0297512|FBgn0261243|CG1009-PH|Psa-PH FBpp0305587|FBgn0261243|CG1009-PI|Psa-PI	1.0000	FBpp0072581 type=protein; loc=3L:join(1518674..1518796,1519947..1520763,1521134..1522458,1522522..1522644,1522707..1522919); ID=FBpp0072581; name=Psa-PD; parent=FBgn0261243,FBtr0072697; dbxref=FlyBase:FBpp0072581,FlyBase_Annotation_IDs:CG1009-PD,GB_protein:AAN11483.1,REFSEQ:NP_728617,GB_protein:AAN11483; MD5=b3c221aecf56a0f7e64c45678258d23a; length=866; release=r6.09; species=Dmel;;FBpp0072582 ty…	9.0	7	0.12	DYFNIAYPLPK+EQGTFALEVATK+FAGVTQFEATDAR+GFPVVSVESEQTSK+INPGTVGYYR+LPTNVVPR+TVSQAVETIR
620a	FBpp0088881|FBgn0025682|CG9148-PA|scf-PA	1.0000	FBpp0088881 type=protein; loc=3L:join(1298726..1299200,1299319..1299833); ID=FBpp0088881; name=scf-PA; parent=FBgn0025682,FBtr0089942; dbxref=FlyBase:FBpp0088881,FlyBase_Annotation_IDs:CG9148-PA,GB_protein:AAF47468.2,REFSEQ:NP_477392,GB_protein:AAF47468,FlyMine:FBpp0088881,modMine:FBpp0088881; MD5=6ee7efdbfff24cdb0d157ae9d7d8b6f9; length=329; release=r6.09; species=Dmel;	21.6	7	0.11	DGYLNEEEVK+FDSLTPEESR+ISVDEYIGDMYR+LGVIVDR+NWIAYTQR+STGAEDEEPEWVANER+YIEEDVGR
576a	FBpp0082421|FBgn0013981|CG3379-PA|His4r-PA FBpp0082422|FBgn0013981|CG3379-PB|His4r-PB FBpp0082423|FBgn0013981|CG3379-PC|His4r-PC FBpp0085280|FBgn0051611|CG31611-PA|His4 FBpp0091116|FBgn0053871|CG33871-PA|His4 FBpp0091118|FBgn0053873|CG33873-PA|His4 FBpp0091120|FBgn0053875|CG33875-PA|His4 FBpp0091128|FBgn0053883|CG33883-PA|His4 FBpp0091130|FBgn0053885|CG33885-PA|His4 FBpp0091132|FBgn0053887|CG3388…	1.0000	FBpp0082421 type=protein; loc=3R:join(14626050..14626229,14626294..14626425); ID=FBpp0082421; name=His4r-PA; parent=FBgn0013981,FBtr0082962; dbxref=FlyBase:FBpp0082421,FlyBase_Annotation_IDs:CG3379-PA,GB_protein:AAF55080.1,REFSEQ:NP_731927,GB_protein:AAF55080; MD5=8599e638a42068811d569d74bd7f4a5e; length=103; release=r6.09; species=Dmel;;FBpp0082422 type=protein; loc=3R:join(14626050..14626229,14…	40.8	7	0.12	DNIQGITKPAIR+ISGLIYEETR+TVTAMDVVYALK+VFLENVIR
571a	FBpp0081676|FBgn0028734|CG6203-PC|Fmr1-PC FBpp0081677|FBgn0028734|CG6203-PD|Fmr1-PD FBpp0081678|FBgn0028734|CG6203-PE|Fmr1-PE FBpp0300445|FBgn0028734|CG6203-PG|Fmr1-PG FBpp0312465|FBgn0028734|CG6203-PJ|Fmr1-PJ FBpp0312466|FBgn0028734|CG6203-PK|Fmr1-PK	1.0000	FBpp0081676 type=protein; loc=3R:complement(join(10108695..10108745,10107430..10107479,10105790..10106113,10105559..10105724,10105434..10105501,10105069..10105369,10104879..10105010,10104289..10104796,10103673..10103747,10103232..10103602)); ID=FBpp0081676; name=Fmr1-PC; parent=FBgn0028734,FBtr0082198; dbxref=FlyBase:FBpp0081676,FlyBase_Annotation_IDs:CG6203-PC,GB_protein:AAN13451.1,REFSEQ:NP_731…	10.7	7	0.10	AIQESSMGSTQSFPVTR+GNYVEEFR+GYSSDIESVR+IAGDDEQDQNIPR+MEIDQQLR+TVDGVTNIELEEK
557a	FBpp0078222|FBgn0010348|CG8385-PA|Arf79F-PA FBpp0078224|FBgn0010348|CG8385-PB|Arf79F-PB FBpp0078225|FBgn0010348|CG8385-PE|Arf79F-PE FBpp0078226|FBgn0010348|CG8385-PC|Arf79F-PC FBpp0111771|FBgn0010348|CG8385-PF|Arf79F-PF FBpp0289184|FBgn0010348|CG8385-PH|Arf79F-PH FBpp0289185|FBgn0010348|CG8385-PI|Arf79F-PI FBpp0304364|FBgn0010348|CG8385-PJ|Arf79F-PJ	1.0000	FBpp0078222 type=protein; loc=3L:complement(join(22869842..22869989,22869665..22869774,22869346..22869471,22869082..22869246)); ID=FBpp0078222; name=Arf79F-PA; parent=FBgn0010348,FBtr0078571; dbxref=FlyBase:FBpp0078222,FlyBase_Annotation_IDs:CG8385-PA,GB_protein:AAF51871.1,REFSEQ:NP_730757,GB_protein:AAF51871; MD5=11c98ea5641a619318fa4fd02bc06bb2; length=182; release=r6.09; species=Dmel;;FBpp0078…	27.5	7	0.12	DAVLLIFANK+ILMVGLDAAGK+NISFTVWDVGGQDK+QDLPNAMNAAEITDK
553a	FBpp0076582|FBgn0035772|CG8582-PA|Sh3beta-PA FBpp0076583|FBgn0035772|CG8582-PB|Sh3beta-PB FBpp0291703|FBgn0035772|CG8582-PD|Sh3beta-PD FBpp0291704|FBgn0035772|CG8582-PE|Sh3beta-PE	1.0000	FBpp0076582 type=protein; loc=3L:complement(join(7368890..7368934,7367553..7367984)); ID=FBpp0076582; name=Sh3beta-PA; parent=FBgn0035772,FBtr0076872; dbxref=FlyBase:FBpp0076582,FlyBase_Annotation_IDs:CG8582-PA,GB_protein:AAN12061.1,REFSEQ:NP_729248,GB_protein:AAN12061,FlyMine:FBpp0076582,modMine:FBpp0076582; MD5=f3035d52d7f26909c7d9baf463cc2cb2; length=158; release=r6.09; species=Dmel;;FBpp00765…	38.0	7	0.11	LAPADTTAVSTAQIELK+STSNGGTVSDPEPR+VLMILDSK+VYVSGMSGNK+YDTVDITEPGK
529a	FBpp0073371|FBgn0014133|CG1822-PB|bif-PB FBpp0306539|FBgn0014133|CG1822-PD|bif-PD	1.0000	FBpp0073371 type=protein; loc=X:join(11680853..11681114,11681718..11684254,11687462..11687635,11689201..11689543,11693547..11693938); ID=FBpp0073371; name=bif-PB; parent=FBgn0014133,FBtr0073526; dbxref=FlyBase:FBpp0073371,FlyBase_Annotation_IDs:CG1822-PB,GB_protein:AAN09639.1,REFSEQ:NP_727547,GB_protein:AAN09639,FlyMine:FBpp0073371,modMine:FBpp0073371; MD5=c914c0aee4dd9a54ac6d9f0c4c1af3ad; length…	8.8	7	0.12	EAASSETDASASPLWTLR+EGDLAATEAGPGTADGAGASK+ISTAGAAAAAAPSPPAPK+QIGVIRPLFNSQGAGSTPLTSR+SFAASTENAHVASGSSSSTSASVR
517a	FBpp0071620|FBgn0010470|CG9847-PA|Fkbp14-PA FBpp0289626|FBgn0010470|CG9847-PC|Fkbp14-PC FBpp0309697|FBgn0010470|CG9847-PE|Fkbp14-PE FBpp0309698|FBgn0010470|CG9847-PF|Fkbp14-PF	1.0000	FBpp0071620 type=protein; loc=2R:complement(join(21495131..21495324,21488273..21488361,21488019..21488206,21487666..21487845)); ID=FBpp0071620; name=Fkbp14-PA; parent=FBgn0010470,FBtr0071703; dbxref=FlyBase:FBpp0071620,FlyBase_Annotation_IDs:CG9847-PA,GB_protein:AAF46726.1,REFSEQ:NP_476973,GB_protein:AAF46726,FlyMine:FBpp0071620,modMine:FBpp0071620; MD5=5fa3e2d88c3f06d29338eeeff4571765; length=21…	28.7	7	0.12	DQPFTFQLGAGQVIK+EEVSEYLK+FDSSFDRDQPFTFQLGAGQVIK+NGDSLTMHYTGTLQADGK+QMTAVEGQDSEELK
6	FBpp0070277|FBgn0003517|CG14792-PA|sta-PA FBpp0070278|FBgn0003517|CG14792-PB|sta-PB FBpp0308665|FBgn0003517|CG14792-PE|sta-PE FBpp0308666|FBgn0003517|CG14792-PF|sta-PF	1.0000	FBpp0070277 type=protein; loc=X:complement(join(1482673..1482891,1481887..1482480)); ID=FBpp0070277; name=sta-PA; parent=FBgn0003517,FBtr0070289; dbxref=FlyBase:FBpp0070277,FlyBase_Annotation_IDs:CG14792-PA,GB_protein:AAF45638.2,REFSEQ:NP_476750,GB_protein:AAF45638,FlyMine:FBpp0070277,modMine:FBpp0070277; MD5=0bfecb7568a3ebf3a816b44ac5c6e70a; length=270; release=r6.09; species=Dmel;;FBpp0070278 t…	21.9	7	0.11	ADGVNILNLGK+AIVAIDNPSDIFVISSRPIGQR+FTPGAFTNQIQPAFR+RADGVNILNLGK+YTDTTPIAGR
479	FBpp0099974|FBgn0260439|CG17291-PA|Pp2A-29B-PA FBpp0099975|FBgn0260439|CG17291-PB|Pp2A-29B-PB FBpp0293227|FBgn0260439|CG17291-PC|Pp2A-29B-PC FBpp0297239|FBgn0260439|CG17291-PD|Pp2A-29B-PD FBpp0308836|FBgn0260439|CG17291-PE|Pp2A-29B-PE	1.0000	FBpp0099974 type=protein; loc=2L:join(8366311..8366394,8367096..8367249,8367312..8367730,8367797..8367871,8367931..8368696,8368758..8369030,8369716..8369720); ID=FBpp0099974; name=Pp2A-29B-PA; parent=FBgn0260439,FBtr0005088; dbxref=FlyBase_Annotation_IDs:CG17291-PA,FlyBase:FBpp0099974,GB_protein:AAF52650.2,REFSEQ:NP_001027227,GB_protein:AAF52650,FlyMine:FBpp0099974,modMine:FBpp0099974; MD5=c07243…	12.4	7	0.11	LNTDTDVDVK+LSTIALALGEER+LVSGDWFTSR+TVAAEHSAQDLEIHVVPTLQR+VDLVPAFQYLLK+VVETEYLK
466	FBpp0088505|FBgn0000083|CG5730-PA|AnxB9-PA FBpp0088506|FBgn0000083|CG5730-PB|AnxB9-PB FBpp0088985|FBgn0000083|CG5730-PD|AnxB9-PD FBpp0088986|FBgn0000083|CG5730-PC|AnxB9-PC FBpp0307769|FBgn0000083|CG5730-PE|AnxB9-PE FBpp0307770|FBgn0000083|CG5730-PF|AnxB9-PF	1.0000	FBpp0088505 type=protein; loc=3R:join(21067470..21067499,21068069..21068777,21068838..21069019,21070278..21070331); ID=FBpp0088505; name=AnxB9-PA; parent=FBgn0000083,FBtr0089517; dbxref=FlyBase:FBpp0088505,FlyBase_Annotation_IDs:CG5730-PA,GB_protein:AAF55841.1,REFSEQ:NP_476604,GB_protein:AAF55841,FlyMine:FBpp0088505,modMine:FBpp0088505; MD5=840a18617e271c9f89fd09de614262d4; length=324; release=r6…	18.5	7	0.12	AIIEILAR+DLISDLK+LEIAEAFK+QIFLEYENLSGNDIEK+SEIDLGDIK+TIAQFYEQSFGK
439	FBpp0087539|FBgn0027580|CG1516-PI|PCB-PI FBpp0087540|FBgn0027580|CG1516-PE|PCB-PE FBpp0087541|FBgn0027580|CG1516-PD|PCB-PD FBpp0087542|FBgn0027580|CG1516-PA|PCB-PA FBpp0087543|FBgn0027580|CG1516-PJ|PCB-PJ FBpp0087544|FBgn0027580|CG1516-PB|PCB-PB FBpp0087545|FBgn0027580|CG1516-PK|PCB-PK FBpp0087546|FBgn0027580|CG1516-PL|PCB-PL FBpp0087547|FBgn0027580|CG1516-PG|PCB-PG FBpp0290074|FBgn0027580|CG1516…	1.0000	FBpp0087539 type=protein; loc=2R:complement(join(9856084..9856182,9854511..9856020,9853683..9853730,9852548..9853205,9851454..9852483,9851137..9851385)); ID=FBpp0087539; name=PCB-PI; parent=FBgn0027580,FBtr0088454; dbxref=GB_protein:AAG22289.2,FlyBase:FBpp0087539,FlyBase_Annotation_IDs:CG1516-PI,REFSEQ:NP_724841,GB_protein:AAG22289,FlyMine:FBpp0087539,modMine:FBpp0087539; MD5=03088370145028e2f777…	4.0	7	0.08	VGEEFDVPLER+VTTEDPANDFQPNTGR+VVEIAPAPR+YYTNLADELVK
423	FBpp0086971|FBgn0086904|CG8759-PB|Nacalpha-PB FBpp0086972|FBgn0086904|CG8759-PC|Nacalpha-PC FBpp0086973|FBgn0086904|CG8759-PA|Nacalpha-PA FBpp0311394|FBgn0086904|CG8759-PD|Nacalpha-PD	1.0000	FBpp0086971 type=protein; loc=2R:complement(12759862..12760515); ID=FBpp0086971; name=Nacalpha-PB; parent=FBgn0086904,FBtr0087858; dbxref=FlyBase:FBpp0086971,FlyBase_Annotation_IDs:CG8759-PB,GB_protein:AAF58457.1,REFSEQ:NP_477216,GB_protein:AAF58457,FlyMine:FBpp0086971,modMine:FBpp0086971; MD5=6cf34b56a6783d3da562f1ee380609de; length=217; release=r6.09; species=Dmel;;FBpp0086972 type=protein; loc…	49.8	7	0.12	APEAAGAADSVGATTSVAPIAEEDEEDVDDTGVDEK+DIELVITQANTTR+IEDLSQQAQVAAAEK+NILFVINNPDVYK+NPHSDTYIVFGEAK+SEAAPSTSAEAKPEDVR
384	FBpp0085703|FBgn0013954|CG11001-PA|FK506-bp2-PA	1.0000	FBpp0085703 type=protein; loc=2R:join(19290189..19290225,19290386..19290456,19290518..19290736); ID=FBpp0085703; name=FK506-bp2-PA; parent=FBgn0013954,FBtr0086515; dbxref=FlyBase:FBpp0085703,FlyBase_Annotation_IDs:CG11001-PA,GB_protein:AAF57582.1,REFSEQ:NP_523792,GB_protein:AAF57582,FlyMine:FBpp0085703,modMine:FBpp0085703; MD5=a4e83554a0d7e7fe676c99749469a107; length=108; release=r6.09; species=D…	25.9	7	0.12	GWDEGVAQLSVGQR+VTVHYTGTLDDGTK
373	FBpp0085281|FBgn0061209|CG17949-PA|His2B FBpp0091113|FBgn0053868|CG33868-PA|His2B FBpp0091115|FBgn0053870|CG33870-PA|His2B FBpp0091117|FBgn0053872|CG33872-PA|His2B FBpp0091119|FBgn0053874|CG33874-PA|His2B FBpp0091121|FBgn0053876|CG33876-PA|His2B FBpp0091123|FBgn0053878|CG33878-PA|His2B FBpp0091125|FBgn0053880|CG33880-PA|His2B FBpp0091127|FBgn0053882|CG33882-PA|His2B FBpp0091129|FBgn0053884|CG3388…	1.0000	FBpp0085281 type=protein; loc=2L:complement(21423191..21423562); ID=FBpp0085281; name=His2B:CG17949-PA; parent=FBgn0061209,FBtr0085927; dbxref=FlyBase:FBpp0085281,GB_protein:AAN11124.1,FlyBase_Annotation_IDs:CG17949-PA,REFSEQ:NP_724342,GB_protein:AAN11124; MD5=523bf69b6d6b2415c7fc9ac48aafa63e; length=123; release=r6.09; species=Dmel;;FBpp0091113 type=protein; loc=2L:complement(21537682..21538053)…	26.8	7	0.11	AMSIMNSFVNDIFER+ESYAIYIYK+LLLPGELAK
365	FBpp0085063|FBgn0004606|CG1322-PB|zfh1-PB FBpp0085064|FBgn0004606|CG1322-PA|zfh1-PA FBpp0303607|FBgn0004606|CG1322-PE|zfh1-PE	1.0000	FBpp0085063 type=protein; loc=3R:join(30766284..30766380,30773573..30773736,30773987..30774697,30783943..30785941,30786010..30786203); ID=FBpp0085063; name=zfh1-PB; parent=FBgn0004606,FBtr0085701; dbxref=FlyBase_Annotation_IDs:CG1322-PB,FlyBase:FBpp0085063,GB_protein:AAF57083.1,REFSEQ:NP_476850,GB_protein:AAF57083,FlyMine:FBpp0085063,modMine:FBpp0085063; MD5=263333947744c13e62b47f566010f5c2; leng…	9.0	7	0.09	EDQPLDLSVK+EMAPTPEATEAATPIKR+LVMDIEEPETK+SSSQAIKQEQEPLNVAEER+VVQVWFQNNR
360	FBpp0084901|FBgn0039697|CG7834-PA|CG7834-PA FBpp0084902|FBgn0039697|CG7834-PB|CG7834-PB	1.0000	FBpp0084901 type=protein; loc=3R:complement(join(29802790..29802840,29801949..29802659)); ID=FBpp0084901; name=CG7834-PA; parent=FBgn0039697,FBtr0085535; dbxref=FlyBase:FBpp0084901,FlyBase_Annotation_IDs:CG7834-PA,GB_protein:AAN14188.1,REFSEQ:NP_651727,GB_protein:AAN14188,FlyMine:FBpp0084901,modMine:FBpp0084901; MD5=8eccfcf4926bcdcb040a77e7403a71f2; length=253; release=r6.09; species=Dmel;;FBpp00…	25.3	7	0.12	DLGVDTSPR+EIDGGLETIK+IEVISVEDPPVR+QAGATVADVDALVAK+TDAGLTITR+YATLPNIMK
343	FBpp0084020|FBgn0011225|CG5695-PB|jar-PB FBpp0290581|FBgn0011225|CG5695-PG|jar-PG FBpp0290582|FBgn0011225|CG5695-PH|jar-PH FBpp0290583|FBgn0011225|CG5695-PI|jar-PI FBpp0290584|FBgn0011225|CG5695-PJ|jar-PJ FBpp0290585|FBgn0011225|CG5695-PK|jar-PK FBpp0306894|FBgn0011225|CG5695-PL|jar-PL FBpp0306895|FBgn0011225|CG5695-PM|jar-PM FBpp0311443|FBgn0011225|CG5695-PN|jar-PN	1.0000	FBpp0084020 type=protein; loc=3R:complement(join(24259055..24259241,24258385..24258458,24258196..24258325,24257971..24258132,24257648..24257910,24257177..24257583,24256360..24257104,24255869..24256301,24255562..24255803,24255285..24255505,24254994..24255224,24254634..24254678,24254004..24254124,24253828..24253945,24253663..24253764,24253318..24253598)); ID=FBpp0084020; name=jar-PB; parent=FBgn001…	7.5	7	0.11	EEIISGVNDIYR+EFEVTPTDR+ILDANPVLEAFGNAK+LANESNGQVEDSPPVIR+LNFISVGSK+TEQLIPGSQK+TIEIASGLK
321	FBpp0082729|FBgn0010438|CG4337-PA|mtSSB-PA	1.0000	FBpp0082729 type=protein; loc=3R:complement(join(16205216..16205236,16205061..16205148,16204894..16205002,16204314..16204536)); ID=FBpp0082729; name=mtSSB-PA; parent=FBgn0010438,FBtr0083277; dbxref=FlyBase:FBpp0082729,FlyBase_Annotation_IDs:CG4337-PA,GB_protein:AAF55287.2,REFSEQ:NP_536744,GB_protein:AAF55287; MD5=fd2b7a04f19aa1a738316f13e4cf635c; length=146; release=r6.09; species=Dmel;	37.0	7	0.11	DTVLEYLK+ITYGEITDQQGNQK+TSTSIIADDVLFFR+TVNTVTILGR+TVNTVTILGRVGADPQLR
315	FBpp0082459|FBgn0038271|CG3731-PA|UQCR-C1-PA FBpp0082460|FBgn0038271|CG3731-PB|UQCR-C1-PB	1.0000	FBpp0082459 type=protein; loc=3R:join(14890358..14890426,14890696..14890902,14890962..14891290,14891353..14891723,14891785..14891876,14891951..14892295); ID=FBpp0082459; name=UQCR-C1-PA; parent=FBgn0038271,FBtr0083000; dbxref=FlyBase:FBpp0082459,FlyBase_Annotation_IDs:CG3731-PA,GB_protein:AAF55110.2,REFSEQ:NP_731954,GB_protein:AAF55110,FlyMine:FBpp0082459,modMine:FBpp0082459; MD5=86d41abaf76ec0ff…	14.3	7	0.12	AVEILADIIQNSK+EQTVFYAK+IDAVSVGNVR+IVLAAAGGVK+SQGGGANNASNLAR+TLLNIPATQVTK
289	FBpp0081398|FBgn0037624|CG8223-PA|CG8223-PA FBpp0301016|FBgn0037624|CG8223-PB|CG8223-PB	1.0000	FBpp0081398 type=protein; loc=3R:join(8752082..8752398,8752514..8753118,8753181..8753458,8753521..8753799); ID=FBpp0081398; name=CG8223-PA; parent=FBgn0037624,FBtr0081915; dbxref=FlyBase:FBpp0081398,FlyBase_Annotation_IDs:CG8223-PA,GB_protein:AAG22135.1,REFSEQ:NP_649828,GB_protein:AAG22135,FlyMine:FBpp0081398,modMine:FBpp0081398; MD5=4aa1b2addc0c4bf3e6dba7b134520875; length=492; release=r6.09; sp…	13.6	7	0.11	GAAAASSSTISSSSAKPTDITHLIK+IQEIEEMQAQTIAEVR+TVAVEPVAADTTPDNAPAVSTEGSGK
278	FBpp0080795|FBgn0041180|CG10363-PA|Tep4-PA FBpp0303746|FBgn0041180|CG10363-PB|Tep4-PB FBpp0303747|FBgn0041180|CG10363-PC|Tep4-PC FBpp0303748|FBgn0041180|CG10363-PD|Tep4-PD	1.0000	FBpp0080795 type=protein; loc=2L:join(19549846..19549928,19551682..19552413,19552473..19552899,19552956..19553293,19553362..19553915,19553976..19556092,19556162..19556401); ID=FBpp0080795; name=Tep4-PA; parent=FBgn0041180,FBtr0081254; dbxref=FlyBase:FBpp0080795,FlyBase_Annotation_IDs:CG10363-PA,GB_protein:AAF53826.2,REFSEQ:NP_523603,GB_protein:AAF53826,FlyMine:FBpp0080795,modMine:FBpp0080795; MD5…	4.4	7	0.12	DGEFNVVLK+GLGVTNDQTNIK+ITYVDGSLITDTK+LVPNYLVR+SDELVNFEVEK+VVPEGITQYQNR
24	FBpp0070842|FBgn0003514|CG3595-PA|sqh-PA FBpp0308586|FBgn0003514|CG3595-PB|sqh-PB FBpp0308587|FBgn0003514|CG3595-PC|sqh-PC FBpp0308588|FBgn0003514|CG3595-PD|sqh-PD FBpp0311461|FBgn0003514|CG3595-PE|sqh-PE	1.0000	FBpp0070842 type=protein; loc=X:complement(join(6223585..6224004,6223407..6223511)); ID=FBpp0070842; name=sqh-PA; parent=FBgn0003514,FBtr0070877; dbxref=FlyBase:FBpp0070842,FlyBase_Annotation_IDs:CG3595-PA,GB_protein:AAF46132.1,REFSEQ:NP_511057,GB_protein:AAF46132,FlyMine:FBpp0070842,modMine:FBpp0070842; MD5=807e3bc581534791d4f6419b52e6812c; length=174; release=r6.09; species=Dmel;;FBpp0308586 ty…	23.6	7	0.12	EAFNMIDQNR+ELLTTMGDR+FTDEDVDEMYR+LQGTDPEDVIK
225	FBpp0079278|FBgn0020497|CG13387-PA|emb-PA FBpp0312321|FBgn0020497|CG13387-PB|emb-PB	1.0000	FBpp0079278 type=protein; loc=2L:join(8404288..8405779,8405916..8406286,8406376..8406855,8406924..8407256,8407323..8407688,8407775..8407924); ID=FBpp0079278; name=emb-PA; parent=FBgn0020497,FBtr0079663; dbxref=FlyBase:FBpp0079278,FlyBase_Annotation_IDs:CG13387-PA,GB_protein:AAG22423.2,REFSEQ:NP_723391,GB_protein:AAG22423,FlyMine:FBpp0079278,modMine:FBpp0079278; MD5=d458d192b10be9df690b27d3d2bff62…	6.2	7	0.11	EATGEDDSDLYLEER+FYAPILSK+LAQSILTTLK+LDINLLDK+LLNQVNGSEFSWK+VDSILEYSQNQR
207	FBpp0078584|FBgn0037249|CG9805-PA|eIF3-S10-PA FBpp0312226|FBgn0037249|CG9805-PD|eIF3-S10-PD	1.0000	FBpp0078584 type=protein; loc=3R:complement(join(4433699..4433747,4432517..4433601,4430228..4432466,4430119..4430168)); ID=FBpp0078584; name=eIF3-S10-PA; parent=FBgn0037249,FBtr0078944; dbxref=FlyBase:FBpp0078584,FlyBase_Annotation_IDs:CG9805-PA,GB_protein:AAF52126.1,REFSEQ:NP_649470,GB_protein:AAF52126,FlyMine:FBpp0078584,modMine:FBpp0078584; MD5=a9e06dfa231684c2368069e26acb24ea; length=1140; re…	7.4	7	0.12	EAASGGVGGNWR+EGLFQYR+EYRPDGPALQSMPSEQIR+IENAIAER+LAVLLGLPQPPTR+NSIYFGTDLTESQR+SQLVNMSTVLTR
205	FBpp0078500|FBgn0087013|CG1059-PA|Karybeta3-PA FBpp0307568|FBgn0087013|CG1059-PB|Karybeta3-PB	1.0000	FBpp0078500 type=protein; loc=3R:join(4649687..4649767,4650585..4650734,4650799..4651893,4651983..4653336,4653452..4654089); ID=FBpp0078500; name=Karybeta3-PA; parent=FBgn0087013,FBtr0078860; dbxref=FlyBase:FBpp0078500,FlyBase_Annotation_IDs:CG1059-PA,GB_protein:AAF52107.1,REFSEQ:NP_524226,GB_protein:AAF52107,FlyMine:FBpp0078500,modMine:FBpp0078500; MD5=159db4c67d28d8e2289d4cf0d9f0283a; length=11…	9.0	7	0.12	EGFAEYAEDVVR+EIENISPTENAISAFAK+IVDITHALFQTNK+QVLEIINK+SMDAGSDPEVR+VIVTEPEPDVQSELLNSLAK+VTHLLGNIQNGQQSEEAR
180	FBpp0077571|FBgn0000579|CG17654-PB|Eno-PB FBpp0077572|FBgn0000579|CG17654-PE|Eno-PE FBpp0077573|FBgn0000579|CG17654-PC|Eno-PC FBpp0077574|FBgn0000579|CG17654-PD|Eno-PD FBpp0077575|FBgn0000579|CG17654-PA|Eno-PA FBpp0291325|FBgn0000579|CG17654-PF|Eno-PF	1.0000	FBpp0077571 type=protein; loc=2L:complement(join(1727646..1727833,1725341..1726655)); ID=FBpp0077571; name=Eno-PB; parent=FBgn0000579,FBtr0077905; dbxref=FlyBase:FBpp0077571,FlyBase_Annotation_IDs:CG17654-PB,GB_protein:AAN10455.1,REFSEQ:NP_722721,GB_protein:AAN10455; MD5=192a03ed239ad33bf021aeae31e76f91; length=500; release=r6.09; species=Dmel;;FBpp0077572 type=protein; loc=2L:complement(join(172…	22.6	7	0.11	AAVPSGASTGVHEALELR+AVGHVNDTLGPELIK+EALNLISDAIAK+EIILPVPAFNVINGGSHAGNK+IEEEIGAGVK+IEIGMDVAASEFYK+SQWLPADK
18	FBpp0070611|FBgn0026083|CG4857-PB|tyf-PB FBpp0290153|FBgn0026083|CG4857-PC|tyf-PC FBpp0290346|FBgn0026083|CG4857-PF|tyf-PF FBpp0293709|FBgn0026083|CG4857-PG|tyf-PG FBpp0293710|FBgn0026083|CG4857-PH|tyf-PH FBpp0293711|FBgn0026083|CG4857-PI|tyf-PI FBpp0293712|FBgn0026083|CG4857-PJ|tyf-PJ FBpp0293713|FBgn0026083|CG4857-PK|tyf-PK FBpp0293714|FBgn0026083|CG4857-PL|tyf-PL FBpp0293715|FBgn0026083|CG4857…	1.0000	FBpp0070611 type=protein; loc=X:join(4118418..4119017,4120296..4120424,4120502..4121236,4121454..4121930,4122064..4125787,4125924..4125994); ID=FBpp0070611; name=tyf-PB; parent=FBgn0026083,FBtr0070643; dbxref=FlyBase:FBpp0070611,FlyBase_Annotation_IDs:CG4857-PB,GB_protein:AAF45924.1,REFSEQ:NP_572152,GB_protein:AAF45924,FlyMine:FBpp0070611,modMine:FBpp0070611; MD5=41faf710cde41fdb6958158e39f0b44b;…	3.4	7	0.11	ELPLALPALAR+FLIDALNDTPLEAR+GNDPVEQLVK+QQAQPSTEAAGGSFSGSVGNK
155	FBpp0076602|FBgn0035753|CG8615-PA|RpL18-PA FBpp0305562|FBgn0035753|CG8615-PB|RpL18-PB FBpp0311286|FBgn0035753|CG8615-PC|RpL18-PC	1.0000	FBpp0076602 type=protein; loc=3L:complement(join(7241226..7241228,7240855..7240941,7240301..7240777)); ID=FBpp0076602; name=RpL18-PA; parent=FBgn0035753,FBtr0076892; dbxref=GB_protein:AAF50596.1,FlyBase:FBpp0076602,FlyBase_Annotation_IDs:CG8615-PA,REFSEQ:NP_648091,GB_protein:AAF50596,FlyMine:FBpp0076602,modMine:FBpp0076602; MD5=7321237c81d349ed4322de58426e4c66; length=188; release=r6.09; species=…	22.3	7	0.11	AANQPESTIVVVGTVTDDAR+AGGEVLTFDQLALR+NTLLLQGR
154	FBpp0076552|FBgn0011640|CG8597-PA|lark-PA FBpp0076553|FBgn0011640|CG8597-PB|lark-PB FBpp0076554|FBgn0011640|CG8597-PC|lark-PC FBpp0076555|FBgn0011640|CG8597-PD|lark-PD FBpp0076556|FBgn0011640|CG8597-PE|lark-PE	1.0000	FBpp0076552 type=protein; loc=3L:join(7340069..7340770,7340876..7341114,7341353..7341470); ID=FBpp0076552; name=lark-PA; parent=FBgn0011640,FBtr0076841; dbxref=FlyBase_Annotation_IDs:CG8597-PA,FlyBase:FBpp0076552,GB_protein:AAF50578.1,REFSEQ:NP_523957,GB_protein:AAF50578; MD5=498cc25e6484a5d938da98774852f7fd; length=352; release=r6.09; species=Dmel;;FBpp0076553 type=protein; loc=3L:join(7340069..…	16.2	7	0.10	DPYPPPPPPPPFLR+EPPSPLSAGGYR+GYDTMFSR+IFVGNLTDK+YGSPTPHGYEDFSR
144	FBpp0075759|FBgn0022959|CG5654-PA|yps-PA FBpp0297134|FBgn0022959|CG5654-PB|yps-PB	1.0000	FBpp0075759 type=protein; loc=3L:complement(join(12124712..12124886,12122837..12123574,12122676..12122773,12122107..12122154)); ID=FBpp0075759; name=yps-PA; parent=FBgn0022959,FBtr0076027; dbxref=FlyBase:FBpp0075759,FlyBase_Annotation_IDs:CG5654-PA,GB_protein:AAF49961.3,REFSEQ:NP_524033,GB_protein:AAF49961,FlyMine:FBpp0075759,modMine:FBpp0075759; MD5=e40bca2842ecf7b30a38c770d1369348; length=352; …	33.2	7	0.12	DGGEYIQGQGPPRPQQPRPR+GLGGGDGSAEPGVHDQNPEGLQR+GNEAANVTGPSGEPVR+RKDGEVEGEDAESSAQQQQQQAAPIVDGQPQQQVQSGPR+SGYGFINR+YNNYYLR
141	FBpp0075618|FBgn0011284|CG11276-PA|RpS4-PA FBpp0075619|FBgn0011284|CG11276-PB|RpS4-PB FBpp0312080|FBgn0011284|CG11276-PC|RpS4-PC	1.0000	FBpp0075618 type=protein; loc=3L:join(13042012..13042014,13042110..13042368,13042442..13042539,13043166..13043337,13043574..13043827); ID=FBpp0075618; name=RpS4-PA; parent=FBgn0011284,FBtr0075884; dbxref=FlyBase:FBpp0075618,FlyBase_Annotation_IDs:CG11276-PA,GB_protein:AAF49847.1,REFSEQ:NP_729871,GB_protein:AAF49847,FlyMine:FBpp0075618; MD5=9432bd09df680f6871c732d2390f7b76; length=261; release=r6.…	20.7	7	0.12	GVPFLVTHDGR+LSIAEER+LTNVFIIGK+TDPTYPAGYMDVITLEK+YALNGAEVTK
121	FBpp0074831|FBgn0014075|CG6850-PA|Ugt-PA	1.0000	FBpp0074831 type=protein; loc=3L:join(18872950..18873178,18873362..18877779); ID=FBpp0074831; name=Ugt-PA; parent=FBgn0014075,FBtr0075064; dbxref=FlyBase:FBpp0074831,FlyBase_Annotation_IDs:CG6850-PA,GB_protein:AAF49220.1,REFSEQ:NP_524151,GB_protein:AAF49220,FlyMine:FBpp0074831,modMine:FBpp0074831; MD5=2dfd4966e4c117b3d3bbf27dbfd2a6f9; length=1548; release=r6.09; species=Dmel;	5.7	7	0.12	AEEFLEEDSTYDYGR+AVYDLDNIK+ELAAEFIQR+ESAQDVNEEFNSDTLLK+NLGNVGVLNR+TVVLYGDLGSSQFR+VAFIPNTESSSASSR
79	FBpp0072957|FBgn0035422|CG12740-PB|RpL28-PB FBpp0072959|FBgn0035422|CG12740-PA|RpL28-PA FBpp0072960|FBgn0035422|CG12740-PD|RpL28-PD FBpp0291506|FBgn0035422|CG12740-PE|RpL28-PE FBpp0291507|FBgn0035422|CG12740-PF|RpL28-PF FBpp0297522|FBgn0035422|CG12740-PG|RpL28-PG	1.0000	FBpp0072957 type=protein; loc=3L:complement(join(3221882..3221974,3221467..3221709,3221185..3221283)); ID=FBpp0072957; name=RpL28-PB; parent=FBgn0035422,FBtr0073095; dbxref=FlyBase:FBpp0072957,FlyBase_Annotation_IDs:CG12740-PB,GB_protein:AAF47742.1,REFSEQ:NP_728839,GB_protein:AAF47742; MD5=89d2a7c6ad0e9f3059192b9b5c0bc76b; length=144; release=r6.09; species=Dmel;;FBpp0072959 type=protein; loc=3L:…	25.0	6	0.10	KPFSTEPNNLASVSSYR+NNNAFLLK+TLGVVPAADK+TLGVVPAADKK
627a	FBpp0290398|FBgn0261618|CG42551-PD|larp-PD FBpp0297480|FBgn0261618|CG42551-PF|larp-PF FBpp0297481|FBgn0261618|CG42551-PG|larp-PG FBpp0297482|FBgn0261618|CG42551-PH|larp-PH	1.0000	FBpp0290398 type=protein; loc=3R:complement(join(28333709..28334518,28325489..28325819,28324810..28324877,28323649..28324649,28321373..28323486,28320582..28321279)); ID=FBpp0290398; name=larp-PD; parent=FBgn0261618,FBtr0301180; dbxref=REFSEQ:NP_733244,GB_protein:AAN14138,FlyBase:FBpp0290398,FlyBase_Annotation_IDs:CG42551-PD,FlyMine:FBpp0290398,modMine:FBpp0290398; MD5=b153591c0864eff0944bd444f3ad…	4.9	6	0.10	FFSYGLEK+LLIVAQVGR+SSSSTTTAAFDEQR+SVSESDGTAVIAAGGR+TGSFGSTTVR+TVNVISQADFEK
625a	FBpp0099726|FBgn0037913|CG6783-PB|fabp-PB	1.0000	FBpp0099726 type=protein; loc=3R:complement(join(11566918..11566987,11564440..11564711,11564321..11564371)); ID=FBpp0099726; name=fabp-PB; parent=FBgn0037913,FBtr0100321; dbxref=FlyBase_Annotation_IDs:CG6783-PB,FlyBase:FBpp0099726,GB_protein:AAN13512.1,REFSEQ:NP_001027180,GB_protein:AAN13512,FlyMine:FBpp0099726,modMine:FBpp0099726; MD5=08a2f2896907f3e872ec919ee8c98e7c; length=130; release=r6.09; …	43.8	6	0.10	EFTDNELITTLTIGNVK+ELGVGLVTR+LGVEFDEETLDGR+SENFDEYMKELGVGLVTR+SIITLDGNK
610a	FBpp0087852|FBgn0020279|CG8715-PA|lig-PA FBpp0087853|FBgn0020279|CG8715-PB|lig-PB FBpp0087854|FBgn0020279|CG8715-PC|lig-PC FBpp0100030|FBgn0020279|CG8715-PD|lig-PD FBpp0291129|FBgn0020279|CG8715-PE|lig-PE FBpp0291130|FBgn0020279|CG8715-PF|lig-PF FBpp0291131|FBgn0020279|CG8715-PG|lig-PG FBpp0293223|FBgn0020279|CG8715-PH|lig-PH FBpp0293224|FBgn0020279|CG8715-PI|lig-PI FBpp0303481|FBgn0020279|CG8715…	1.0000	FBpp0087852 type=protein; loc=2R:join(8069899..8070279,8070335..8070512,8070821..8072238,8072363..8072778,8073127..8073234,8073367..8073471,8073600..8073700,8073974..8074500,8075473..8075607,8075665..8075790,8075860..8076108,8076293..8076448,8077260..8077292,8077731..8077829); ID=FBpp0087852; name=lig-PA; parent=FBgn0020279,FBtr0088774; dbxref=GB_protein:AAM68848.1,FlyBase:FBpp0087852,FlyBase_Ann…	2.4	6	0.08	DNLGSVTYSAMNDGR+IAQITNSTTEDPQINEK
585a	FBpp0083898|FBgn0005674|CG5394-PA|Aats-glupro-PA	1.0000	FBpp0083898 type=protein; loc=3R:complement(join(23958243..23958285,23957146..23958063,23956826..23956997,23955706..23956768,23953446..23955305,23952290..23953378)); ID=FBpp0083898; name=Aats-glupro-PA; parent=FBgn0005674,FBtr0084511; dbxref=FlyBase:FBpp0083898,FlyBase_Annotation_IDs:CG5394-PA,GB_protein:AAF56211.1,REFSEQ:NP_524471,GB_protein:AAF56211,FlyMine:FBpp0083898,modMine:FBpp0083898; MD5=…	3.9	6	0.09	EVIDAEVAK+ITIPLADVEK+NPDPASVLTVNTLLNK+NVIDPEVK+VLQSLPEDAK+YKEVTGTDFPVAGR
564a	FBpp0079999|FBgn0263598|CG3762-PA|Vha68-2-PA FBpp0080000|FBgn0263598|CG3762-PB|Vha68-2-PB FBpp0080001|FBgn0263598|CG3762-PC|Vha68-2-PC FBpp0294002|FBgn0263598|CG3762-PD|Vha68-2-PD FBpp0307596|FBgn0263598|CG3762-PE|Vha68-2-PE FBpp0307597|FBgn0263598|CG3762-PF|Vha68-2-PF	1.0000	FBpp0079999 type=protein; loc=2L:join(12975637..12975712,12976126..12976823,12976932..12977909,12977977..12978069); ID=FBpp0079999; name=Vha68-2-PA; parent=FBgn0263598,FBtr0080418; dbxref=FlyBase:FBpp0079999,FlyBase_Annotation_IDs:CG3762-PA,GB_protein:AAF53231.1,REFSEQ:NP_652004,GB_protein:AAF53231,FlyMine:FBpp0079999,modMine:FBpp0079999; MD5=b4e33b325474dd19b6960db5cb951524; length=614; release=…	13.0	6	0.06	LAEMPADSGYPAYLGAR+TALVANTSNMPVAAR+TVISQALSK+VASWEFNPLNVK+YGRVFAVSGPVVTAEAMSGSAMYELVR
551a	FBpp0076152|FBgn0010408|CG3395-PA|RpS9-PA FBpp0076154|FBgn0010408|CG3395-PD|RpS9-PD FBpp0309532|FBgn0010408|CG3395-PE|RpS9-PE	1.0000	FBpp0076152 type=protein; loc=3L:complement(join(9511056..9511278,9510465..9510651,9509981..9510158)); ID=FBpp0076152; name=RpS9-PA; parent=FBgn0010408,FBtr0076423; dbxref=FlyBase:FBpp0076152,FlyBase_Annotation_IDs:CG3395-PA,GB_protein:AAF50249.1,REFSEQ:NP_524004,GB_protein:AAF50249; MD5=7752e85d52003f2a9702c19d0b7cfb88; length=195; release=r6.09; species=Dmel;;FBpp0076154 type=protein; loc=3L:co…	21.5	6	0.08	IEDFLER+IIGEYGLR+IPSVFSK+LFQGNALLR+QVVNIPSFVVR
541a	FBpp0074549|FBgn0027291|CG12233-PA|l(1)G0156-PA FBpp0300338|FBgn0027291|CG12233-PC|l(1)G0156-PC FBpp0307649|FBgn0027291|CG12233-PD|l(1)G0156-PD	1.0000	FBpp0074549 type=protein; loc=X:complement(join(19521673..19521699,19520660..19520827,19519904..19520298,19519696..19519831,19519287..19519625)); ID=FBpp0074549; name=l(1)G0156-PA; parent=FBgn0027291,FBtr0074780; dbxref=FlyBase:FBpp0074549,FlyBase_Annotation_IDs:CG12233-PA,GB_protein:AAN09496.1,REFSEQ:NP_573388,GB_protein:AAN09496,FlyMine:FBpp0074549,modMine:FBpp0074549; MD5=b20de9f2881c026d8971c…	20.1	6	0.10	FGIPQAAIDSVNTNK+KVTLIPGDGIGPEISAAVQK+MSDGLFLR+SLNLALR+TLYDDVDVVTIR+YLTGDLGGR
540a	FBpp0074500|FBgn0261593|CG14206-PB|RpS10b-PB FBpp0074501|FBgn0261593|CG14206-PC|RpS10b-PC FBpp0300512|FBgn0261593|CG14206-PD|RpS10b-PD FBpp0310720|FBgn0261593|CG14206-PE|RpS10b-PE	1.0000	FBpp0074500 type=protein; loc=X:19598434..19598916; ID=FBpp0074500; name=RpS10b-PB; parent=FBgn0261593,FBtr0074731; dbxref=FlyBase:FBpp0074500,FlyBase_Annotation_IDs:CG14206-PB,GB_protein:AAF48978.2,REFSEQ:NP_728273,GB_protein:AAF48978,FlyMine:FBpp0074500,modMine:FBpp0074500; MD5=0ae8e030c62f6023a9a1cee4231259cf; length=160; release=r6.09; species=Dmel;;FBpp0074501 type=protein; loc=X:19598434..1…	32.5	6	0.10	GDVGPGAGEVEFR+HPELESIPNLHVIK+KGDVGPGAGEVEFR+SYLHLPPEIVPSTLK+VAIYEYLFK
536a	FBpp0074070|FBgn0011742|CG9901-PA|Arp2-PA FBpp0111781|FBgn0011742|CG9901-PB|Arp2-PB	1.0000	FBpp0074070 type=protein; loc=X:complement(join(16553344..16553391,16552340..16552450,16550250..16550465,16549977..16550186,16549478..16549906,16549242..16549412)); ID=FBpp0074070; name=Arp2-PA; parent=FBgn0011742,FBtr0074295; dbxref=FlyBase:FBpp0074070,FlyBase_Annotation_IDs:CG9901-PA,GB_protein:AAF48621.1,REFSEQ:NP_523372,GB_protein:AAF48621,FlyMine:FBpp0074070,modMine:FBpp0074070; MD5=0ad6307a…	9.9	6	0.10	DLMVGDEASQLR+ILLTEPPMNPTK+SLLEVSYPMENGVVR
533a	FBpp0073922|FBgn0001092|CG8893-PA|Gapdh2-PA FBpp0304864|FBgn0001092|CG8893-PC|Gapdh2-PC	1.0000	FBpp0073922 type=protein; loc=X:15868336..15869334; ID=FBpp0073922; name=Gapdh2-PA; parent=FBgn0001092,FBtr0074112; dbxref=FlyBase:FBpp0073922,FlyBase_Annotation_IDs:CG8893-PA,GB_protein:AAF48531.1,REFSEQ:NP_542445,GB_protein:AAF48531,FlyMine:FBpp0073922,modMine:FBpp0073922; MD5=77b41327d5747c180ed8cfa6963ebaf8; length=332; release=r6.09; species=Dmel;;FBpp0304864 type=protein; loc=X:15868336..15…	15.7	6	0.07	GAAQNIIPASTGAAK+IGINGFGR+LTGMAFR+VIPALNGK+VPTPNVSVVDLTVR
520a	FBpp0072298|FBgn0022343|CG3760-PB|CG3760-PB FBpp0301181|FBgn0022343|CG3760-PC|CG3760-PC FBpp0308385|FBgn0022343|CG3760-PD|CG3760-PD	1.0000	FBpp0072298 type=protein; loc=2R:join(24938461..24938673,24938760..24938842,24938974..24939217,24939271..24939528); ID=FBpp0072298; name=CG3760-PB; parent=FBgn0022343,FBtr0072391; dbxref=FlyBase:FBpp0072298,FlyBase_Annotation_IDs:CG3760-PB,GB_protein:AAF47296.1,REFSEQ:NP_611981,GB_protein:AAF47296,FlyMine:FBpp0072298,modMine:FBpp0072298; MD5=11a48db5919c08f33613e9e86cc838da; length=265; release=r…	27.3	6	0.10	FVTADEMVK+IGQLSTITAQESSESQAAR+KPEVAAGGVAVVGENENSGTK+NEPAFEEVR+VQESTAAPVAASNR
51	FBpp0072083|FBgn0034968|CG3195-PC|RpL12-PC FBpp0072084|FBgn0034968|CG3195-PA|RpL12-PA FBpp0072085|FBgn0034968|CG3195-PB|RpL12-PB	1.0000	FBpp0072083 type=protein; loc=2R:join(24060538..24060574,24060676..24060749,24060813..24060993,24061150..24061355); ID=FBpp0072083; name=RpL12-PC; parent=FBgn0034968,FBtr0072174; dbxref=FlyBase:FBpp0072083,FlyBase_Annotation_IDs:CG3195-PC,GB_protein:AAF47152.1,REFSEQ:NP_726413,GB_protein:AAF47152; MD5=5bbdaa3af012b6f79b471a6ddab9de70; length=165; release=r6.09; species=Dmel;;FBpp0072084 type=prot…	14.5	6	0.10	HSGNIGFEDILAIAR+IGPLGLSPK
491	FBpp0289823|FBgn0020236|CG8322-PD|ATPCL-PD FBpp0289824|FBgn0020236|CG8322-PE|ATPCL-PE FBpp0289825|FBgn0020236|CG8322-PF|ATPCL-PF FBpp0309030|FBgn0020236|CG8322-PG|ATPCL-PG	1.0000	FBpp0289823 type=protein; loc=2R:complement(join(15999805..15999963,15998067..15998252,15997277..15998003,15996895..15997218,15996167..15996365,15994865..15996098,15994462..15994802,15994228..15994396)); ID=FBpp0289823; name=ATPCL-PD; parent=FBgn0020236,FBtr0300596; dbxref=REFSEQ:NP_523755,GB_protein:AAF58082,FlyBase:FBpp0289823,FlyBase_Annotation_IDs:CG8322-PD,FlyMine:FBpp0289823,modMine:FBpp028…	7.3	6	0.09	DAYPEEAYIADLDAK+EILIPVYK+LDVPVNSSLSLADVK+SAYESTLEVLEFPQIR+TILNLMTSSPK+TVAIIAEGIPENMTR
483	FBpp0110421|FBgn0064225|CG17489-PA|RpL5-PA FBpp0110424|FBgn0064225|CG17489-PB|RpL5-PB FBpp0304879|FBgn0064225|CG17489-PG|RpL5-PG FBpp0311121|FBgn0064225|CG17489-PH|RpL5-PH	1.0000	FBpp0110421 type=protein; loc=2L:complement(join(22536537..22536539,22536115..22536378,22535617..22536054,22534869..22535063)); ID=FBpp0110421; name=RpL5-PA; parent=FBgn0064225,FBtr0111129; dbxref=FlyBase_Annotation_IDs:CG17489-PA,GB_protein:EAA46019.1,FlyBase:FBpp0110421,REFSEQ:NP_001036387,GB_protein:EAA46019; MD5=4509e147e248f30dbcb4ce925dd687bb; length=299; release=r6.09; species=Dmel;;FBpp01…	15.1	6	0.10	ADDLEDIYK+ADDLEDIYKK+FPGYSAETK+GAVDGGLNIPHSVK+SLEEEDEESFKR
482	FBpp0110412|FBgn0040007|CG18001-PA|RpL38-PA FBpp0306998|FBgn0040007|CG18001-PB|RpL38-PB	1.0000	FBpp0110412 type=protein; loc=2R:complement(4516107..4516319); ID=FBpp0110412; name=RpL38-PA; parent=FBgn0040007,FBtr0111120; dbxref=FlyBase_Annotation_IDs:CG18001-PA,FlyBase:FBpp0110412,REFSEQ:NP_001036440,GB_protein:EAA46007,FlyMine:FBpp0110412,modMine:FBpp0110412; MD5=40ed3bf90010bc58fd718fe6ba193c21; length=70; release=r6.09; species=Dmel;;FBpp0306998 type=protein; loc=2R:complement(4516107..…	28.6	6	0.11	FLYTLVVQDK+QSLPPGLQVK
480	FBpp0099981|FBgn0037719|CG9424-PA|bocks-PA FBpp0099982|FBgn0037719|CG9424-PB|bocks-PB	1.0000	FBpp0099981 type=protein; loc=3R:complement(join(9589883..9590929,9589774..9589782)); ID=FBpp0099981; name=bocks-PA; parent=FBgn0037719,FBtr0082105; dbxref=FlyBase_Annotation_IDs:CG9424-PA,FlyBase:FBpp0099981,GB_protein:AAF54412.2,REFSEQ:NP_649917,GB_protein:AAF54412,FlyMine:FBpp0099981,modMine:FBpp0099981; MD5=ba6064c77d23bb1c21b35c02792cc6ed; length=351; release=r6.09; species=Dmel;;FBpp0099982…	13.7	6	0.09	EVDQPLYEQEDIPR+ITGVPLNK+QSVPVSGSNLAR+TIAYGLDNTSISGR
474	FBpp0089056|FBgn0032456|CG6214-PA|MRP-PA FBpp0089057|FBgn0032456|CG6214-PB|MRP-PB FBpp0089058|FBgn0032456|CG6214-PC|MRP-PC FBpp0089059|FBgn0032456|CG6214-PD|MRP-PD FBpp0089060|FBgn0032456|CG6214-PE|MRP-PE FBpp0089061|FBgn0032456|CG6214-PF|MRP-PF FBpp0089062|FBgn0032456|CG6214-PG|MRP-PG FBpp0089063|FBgn0032456|CG6214-PH|MRP-PH FBpp0089064|FBgn0032456|CG6214-PI|MRP-PI FBpp0089065|FBgn0032456|CG6214…	1.0000	FBpp0089056 type=protein; loc=2L:join(12722431..12722484,12722559..12724070,12724206..12724343,12724472..12724618,12725712..12725796,12725859..12726678,12726746..12727116,12730843..12731066,12737959..12738176,12738241..12738747,12738807..12739188,12743980..12744171); ID=FBpp0089056; name=MRP-PA; parent=FBgn0032456,FBtr0090013; dbxref=FlyBase:FBpp0089056,FlyBase_Annotation_IDs:CG6214-PA,GB_protein…	3.9	6	0.10	GVSFNIQGGEK+LAGVVNTVGK+LMNEVLSGIK+MGEISESGTFDQLVK+MSSDIETNIVSVER
467	FBpp0088527|FBgn0034277|CG6370-PA|OstDelta-PA FBpp0309240|FBgn0034277|CG6370-PB|OstDelta-PB	1.0000	FBpp0088527 type=protein; loc=2R:complement(join(17766869..17766881,17766461..17766699,17765111..17766392,17764681..17765051)); ID=FBpp0088527; name=OstDelta-PA; parent=FBgn0034277,FBtr0089559; dbxref=FlyBase:FBpp0088527,FlyBase_Annotation_IDs:CG6370-PA,GB_protein:AAF57793.1,REFSEQ:NP_611265,GB_protein:AAF57793,FlyMine:FBpp0088527,modMine:FBpp0088527; MD5=d380feff7e3062c77891aeaf26ca8028; length=…	11.8	6	0.10	LQEVLSADSTQK+VEDAIVQADEVDGK+VLGVEINEATQEK+VQSLEVGIAESDASAATR+VYSSLNSELGSSQEIFYR
461	FBpp0088368|FBgn0025885|CG11143-PA|Inos-PA	1.0000	FBpp0088368 type=protein; loc=2R:complement(join(7458609..7458737,7456149..7456847,7455834..7456076,7455302..7455769,7455073..7455231)); ID=FBpp0088368; name=Inos-PA; parent=FBgn0025885,FBtr0089329; dbxref=GB_protein:AAF59252.1,FlyBase:FBpp0088368,FlyBase_Annotation_IDs:CG11143-PA,REFSEQ:NP_477405,GB_protein:AAF59252,FlyMine:FBpp0088368,modMine:FBpp0088368; MD5=eac53558cf836df5402cb5bbc598ac9f; l…	10.6	6	0.10	LEQYEQIR+NLSAPQQFR+NVFIAGDDFK+SNVVDDMVASNR+VQVDDEFITTDYDYQTSHVKR
443	FBpp0087704|FBgn0086656|CG8055-PA|shrb-PA	1.0000	FBpp0087704 type=protein; loc=2R:complement(join(9143620..9143797,9143059..9143236,9142717..9143000,9142615..9142655)); ID=FBpp0087704; name=shrb-PA; parent=FBgn0086656,FBtr0088623; dbxref=FlyBase:FBpp0087704,FlyBase_Annotation_IDs:CG8055-PA,GB_protein:AAF58977.2,REFSEQ:NP_610462,GB_protein:AAF58977,FlyMine:FBpp0087704,modMine:FBpp0087704; MD5=99a6da738faeb6a43409910b700b35da; length=226; release…	23.9	6	0.10	EALESANTNTAVLTTMK+EVAPTTGEAIQK+IEDELNIAR+QLQQIDGTLSTIEMQR
441	FBpp0087608|FBgn0025286|CG1821-PA|RpL31-PA FBpp0087609|FBgn0025286|CG1821-PC|RpL31-PC FBpp0087610|FBgn0025286|CG1821-PB|RpL31-PB	1.0000	FBpp0087608 type=protein; loc=2R:join(9587483..9587706,9587777..9587927); ID=FBpp0087608; name=RpL31-PA; parent=FBgn0025286,FBtr0088525; dbxref=FlyBase:FBpp0087608,FlyBase_Annotation_IDs:CG1821-PA,GB_protein:AAM71073.1,REFSEQ:NP_724804,GB_protein:AAM71073,FlyMine:FBpp0087608,modMine:FBpp0087608; MD5=c0c2c61de126706eeb326248c8db3bbb; length=124; release=r6.09; species=Dmel;;FBpp0087609 type=protei…	25.8	6	0.10	LYTYVTYVPVSTFK+NDDEDSPNKLYTYVTYVPVSTFK+SAINEVVTR
430	FBpp0087186|FBgn0010516|CG8996-PA|wal-PA FBpp0087187|FBgn0010516|CG8996-PB|wal-PB	1.0000	FBpp0087186 type=protein; loc=2R:complement(join(11690678..11690719,11690446..11690586,11689079..11689888)); ID=FBpp0087186; name=wal-PA; parent=FBgn0010516,FBtr0088082; dbxref=FlyBase:FBpp0087186,FlyBase_Annotation_IDs:CG8996-PA,GB_protein:AAF58627.1,REFSEQ:NP_725073,GB_protein:AAF58627,FlyMine:FBpp0087186,modMine:FBpp0087186; MD5=28de8d5cb126e2c2d9cc5eb3d1d414a6; length=330; release=r6.09; spec…	22.4	6	0.10	AAVDAGFVPNDLQIGQTGK+AVPELTGKL+IGGDVTVLVAGTK+LDVSPISEIIDVK+LLYDLADK+TIYAGNAILTLK
424	FBpp0086993|FBgn0033761|CG8778-PA|CG8778-PA	1.0000	FBpp0086993 type=protein; loc=2R:complement(join(12652084..12652405,12651443..12652020)); ID=FBpp0086993; name=CG8778-PA; parent=FBgn0033761,FBtr0087880; dbxref=FlyBase:FBpp0086993,FlyBase_Annotation_IDs:CG8778-PA,GB_protein:AAF58477.2,REFSEQ:NP_610805,GB_protein:AAF58477,FlyMine:FBpp0086993,modMine:FBpp0086993; MD5=0332600bd6000226f856b6aaeb76b48b; length=299; release=r6.09; species=Dmel;	18.4	6	0.10	ELIFTAR+ILSPALAK+LAEEILPNGPVGVR+LAIIPGAGGTQR+QNETQDAAYQQALK
420	FBpp0086887|FBgn0020370|CG3991-PD|TppII-PD FBpp0086888|FBgn0020370|CG3991-PA|TppII-PA FBpp0308802|FBgn0020370|CG3991-PE|TppII-PE FBpp0310608|FBgn0020370|CG3991-PF|TppII-PF	1.0000	FBpp0086887 type=protein; loc=2R:complement(join(13158767..13158935,13158020..13158276,13157496..13157832,13156887..13157436,13156076..13156630,13155748..13155869,13155537..13155693,13155269..13155474,13155047..13155210,13154870..13154981,13153814..13154809,13153425..13153752,13152994..13153366)); ID=FBpp0086887; name=TppII-PD; parent=FBgn0020370,FBtr0087774; dbxref=FlyBase:FBpp0086887,FlyBase_An…	5.2	6	0.09	GDNSVEFQPNTIQR+IVEFESQNPGEASK+LGSMETGTALVR+NTLIEALSK+SFSDLLPSK+SQLPLTFVNAQK
403	FBpp0086103|FBgn0010409|CG6510-PA|RpL18A-PA	1.0000	FBpp0086103 type=protein; loc=2R:complement(join(17547409..17547426,17546471..17546986)); ID=FBpp0086103; name=RpL18A-PA; parent=FBgn0010409,FBtr0086947; dbxref=FlyBase:FBpp0086103,FlyBase_Annotation_IDs:CG6510-PA,GB_protein:AAF57838.1,REFSEQ:NP_523774,GB_protein:AAF57838,FlyMine:FBpp0086103,modMine:FBpp0086103; MD5=25f9c528cffc82e53fb412237bba44d8; length=177; release=r6.09; species=Dmel;	22.6	6	0.10	EPQTPLYK+EYEVVGR+IFAPDNIVAK+KLPSEKEPQTPLYK+QVYETSPVK
399	FBpp0086051|FBgn0034259|CG6459-PA|P32-PA	1.0000	FBpp0086051 type=protein; loc=2R:complement(join(17672330..17672534,17671865..17672209,17671565..17671806)); ID=FBpp0086051; name=P32-PA; parent=FBgn0034259,FBtr0086892; dbxref=FlyBase:FBpp0086051,FlyBase_Annotation_IDs:CG6459-PA,GB_protein:AAF57817.1,REFSEQ:NP_611243,GB_protein:AAF57817,FlyMine:FBpp0086051,modMine:FBpp0086051; MD5=bef56890b401cb5fddef68e68cae796b; length=263; release=r6.09; spec…	19.0	6	0.10	GISQEFAEK+LSDLATAHEHTSYIGLLEK+LTGADVELTK+TVPSTLDGFAVK
375	FBpp0085364|FBgn0033051|CG7863-PA|Strica-PA FBpp0307275|FBgn0033051|CG7863-PB|Strica-PB	1.0000	FBpp0085364 type=protein; loc=2R:complement(join(6021938..6023042,6021471..6021882,6021345..6021411)); ID=FBpp0085364; name=Strica-PA; parent=FBgn0033051,FBtr0086028; dbxref=FlyBase:FBpp0085364,FlyBase_Annotation_IDs:CG7863-PA,GB_protein:AAF57292.2,REFSEQ:NP_610193,GB_protein:AAF57292,FlyMine:FBpp0085364,modMine:FBpp0085364; MD5=74222e5afac15cd9bae29c59583c8e5c; length=527; release=r6.09; species…	17.6	6	0.10	CKVEVITDATLVTIKK+MGGEGPIGSTTTTTTTTSSR+QTVTFLTTR+SQPSQELVAQDPR+TPSQAELEALFAK+VTAVAQSQDAQGTISTSLGISK
370	FBpp0085258|FBgn0032961|CG1416-PA|CG1416-PA FBpp0085259|FBgn0032961|CG1416-PB|CG1416-PB FBpp0085260|FBgn0032961|CG1416-PC|CG1416-PC	1.0000	FBpp0085258 type=protein; loc=2L:join(21758212..21758359,21758442..21759078,21759231..21759366,21760480..21760623); ID=FBpp0085258; name=CG1416-PA; parent=FBgn0032961,FBtr0085903; dbxref=GB_protein:AAF57232.2,FlyBase:FBpp0085258,FlyBase_Annotation_IDs:CG1416-PA,REFSEQ:NP_610121,GB_protein:AAF57232; MD5=7d6ac8f9345449cfe1144705006bf25e; length=354; release=r6.09; species=Dmel;;FBpp0085259 type=pro…	18.1	6	0.10	FEELVPEK+GGEFILYGGNVLGK+NAAQNIALNSSVAAPR+QTFGFGTSISDAL+QTGIPASEFDAMK
361	FBpp0084905|FBgn0020235|CG7610-PA|ATPsyngamma-PA FBpp0084906|FBgn0020235|CG7610-PB|ATPsyngamma-PB FBpp0084907|FBgn0020235|CG7610-PC|ATPsyngamma-PC	1.0000	FBpp0084905 type=protein; loc=3R:complement(29747854..29748747); ID=FBpp0084905; name=ATPsyngamma-PA; parent=FBgn0020235,FBtr0085539; dbxref=FlyBase:FBpp0084905,FlyBase_Annotation_IDs:CG7610-PA,GB_protein:AAN14185.1,REFSEQ:NP_524550,GB_protein:AAN14185,FlyMine:FBpp0084905,modMine:FBpp0084905; MD5=2870f590ec709925b038ac6907413c32; length=297; release=r6.09; species=Dmel;;FBpp0084906 type=protein; …	20.2	6	0.10	ELIEIISGAAALT+IANEVLQTGYDYTEGK+LAVYDSLDSDVVK+LTLTFNR+NILMVANEVGR
349	FBpp0084418|FBgn0039451|CG6420-PA|CG6420-PA FBpp0308349|FBgn0039451|CG6420-PB|CG6420-PB	1.0000	FBpp0084418 type=protein; loc=3R:complement(join(26724167..26724712,26722926..26723114,26720919..26722853,26720788..26720847)); ID=FBpp0084418; name=CG6420-PA; parent=FBgn0039451,FBtr0085046; dbxref=GB_protein:AAF56618.1,FlyBase:FBpp0084418,FlyBase_Annotation_IDs:CG6420-PA,GB_protein:AAF56618.2,REFSEQ:NP_651499,GB_protein:AAF56618,FlyMine:FBpp0084418,modMine:FBpp0084418; MD5=1ec371d5c0e0a7f3c1dc7…	8.3	6	0.10	AYLNGGVDEEAEAEDGIK+FSGDSTANGGFEGFDR+LGDGYTILTSK+SSNSGSGFSAFNSLTQR+VGYSSNQSSPQVR
306	FBpp0081845|FBgn0086472|CG6684-PA|RpS25-PA FBpp0081846|FBgn0086472|CG6684-PB|RpS25-PB	1.0000	FBpp0081845 type=protein; loc=3R:complement(join(11216259..11216261,11215693..11215969,11215551..11215624)); ID=FBpp0081845; name=RpS25-PA; parent=FBgn0086472,FBtr0082369; dbxref=FlyBase:FBpp0081845,FlyBase_Annotation_IDs:CG6684-PA,GB_protein:AAN13495.1,REFSEQ:NP_524315,GB_protein:AAN13495,FlyMine:FBpp0081845,modMine:FBpp0081845; MD5=8c5e61719f2edf88581cb7dbfdab6582; length=117; release=r6.09; sp…	23.9	6	0.10	DKLNNQVLFDK+LITPSVVSER+LNNQVLFDK+RALIELR
300	FBpp0081606|FBgn0005777|CG8402-PA|PpD3-PA FBpp0081607|FBgn0005777|CG8402-PB|PpD3-PB FBpp0304082|FBgn0005777|CG8402-PC|PpD3-PC	1.0000	FBpp0081606 type=protein; loc=3R:join(9748218..9748401,9748612..9748853,9748910..9749060,9749126..9749247,9749306..9749576,9749641..9750091,9750148..9750229,9750285..9750344); ID=FBpp0081606; name=PpD3-PA; parent=FBgn0005777,FBtr0082128; dbxref=FlyBase:FBpp0081606,FlyBase_Annotation_IDs:CG8402-PA,GB_protein:AAF54438.1,REFSEQ:NP_524946,GB_protein:AAF54438,FlyMine:FBpp0081606,modMine:FBpp0081606; M…	11.5	6	0.10	AIELHPNSAIYYANR+DNNLDYIIR+QESFGFALQDGVSAVK+VPASVEITGSK+VPASVEITGSKQPEEDTNAR
272	FBpp0080637|FBgn0032679|CG10302-PA|bsf-PA	1.0000	FBpp0080637 type=protein; loc=2L:complement(join(18454347..18454486,18453392..18453917,18452017..18453325,18450239..18451960,18449634..18450175)); ID=FBpp0080637; name=bsf-PA; parent=FBgn0032679,FBtr0081087; dbxref=FlyBase:FBpp0080637,FlyBase_Annotation_IDs:CG10302-PA,GB_protein:AAF53668.2,REFSEQ:NP_523596,GB_protein:AAF53668,FlyMine:FBpp0080637,modMine:FBpp0080637; MD5=6c47153da07156e39e45dccb6b…	4.3	6	0.10	DVSLENINR+DYVIPNLK+IAAAGDLETMQR+LADLLLQEER+LASTVISQLK+SLDSLSINELER
266	FBpp0080395|FBgn0025678|CG5809-PA|CaBP1-PA FBpp0311643|FBgn0025678|CG5809-PB|CaBP1-PB	1.0000	FBpp0080395 type=protein; loc=2L:complement(join(16356540..16356552,16355182..16356470)); ID=FBpp0080395; name=CaBP1-PA; parent=FBgn0025678,FBtr0080837; dbxref=FlyBase:FBpp0080395,FlyBase_Annotation_IDs:CG5809-PA,GB_protein:AAF53532.1,REFSEQ:NP_609792,GB_protein:AAF53532,FlyMine:FBpp0080395,modMine:FBpp0080395; MD5=86f6915d3daac55c1b6d8efecf10cba8; length=433; release=r6.09; species=Dmel;;FBpp031…	13.4	6	0.10	AIAEAALAEVK+DGINEFLR+NLAPEWAK+TASDIVSWASDK+VGSVNADADSTLSGQFGVR
265	FBpp0080382|FBgn0028515|CG4930-PA|EndoGI-PA FBpp0303859|FBgn0028515|CG4930-PB|EndoGI-PB FBpp0303860|FBgn0028515|CG4930-PC|EndoGI-PC	1.0000	FBpp0080382 type=protein; loc=2L:join(16258114..16258179,16258249..16259262); ID=FBpp0080382; name=EndoGI-PA; parent=FBgn0028515,FBtr0080824; dbxref=FlyBase:FBpp0080382,FlyBase_Annotation_IDs:CG4930-PA,GB_protein:AAF53507.1,REFSEQ:NP_609781,GB_protein:AAF53507,FlyMine:FBpp0080382,modMine:FBpp0080382; MD5=ec595bf0582e5c4c4c9b196f418ead77; length=359; release=r6.09; species=Dmel;;FBpp0303859 type=p…	19.2	6	0.10	ENPLEEYR+LLFDEAGTSQSNTEK+LLFDGTPSAEDQNK+VAQNDYTIGLVDPVKDYQK+VQVDEIVDDDVTK
264	FBpp0080078|FBgn0032521|CG7110-PB|CG7110-PB FBpp0311563|FBgn0032521|CG7110-PC|CG7110-PC	1.0000	FBpp0080078 type=protein; loc=2L:join(13399220..13399651,13403224..13403355,13403476..13403891,13403954..13404026,13404408..13405703,13410508..13410636); ID=FBpp0080078; name=CG7110-PB; parent=FBgn0032521,FBtr0080500; dbxref=FlyBase:FBpp0080078,FlyBase_Annotation_IDs:CG7110-PB,GB_protein:AAF53302.2,REFSEQ:NP_609652,GB_protein:AAF53302,REFSEQ:NP_609652,GB_protein:AAF53302,FlyMine:FBpp0080078,modMi…	8.5	6	0.10	DLMQQIDEK+EAAGPNLSMPLLR+FTVSTSSPK+GQPLPPAVELDFEVPQMAK+ILTQVGAIR+LEQDAQLLNAK
260	FBpp0079913|FBgn0027081|CG5353-PB|Aats-thr-PB FBpp0079914|FBgn0027081|CG5353-PA|Aats-thr-PA FBpp0079915|FBgn0027081|CG5353-PC|Aats-thr-PC FBpp0312095|FBgn0027081|CG5353-PD|Aats-thr-PD	1.0000	FBpp0079913 type=protein; loc=2L:join(12104501..12104552,12104688..12105121,12105176..12106762); ID=FBpp0079913; name=Aats-thr-PB; parent=FBgn0027081,FBtr0080331; dbxref=GB_protein:AAF53167.1,FlyBase:FBpp0079913,FlyBase_Annotation_IDs:CG5353-PB,REFSEQ:NP_524839,GB_protein:AAF53167,FlyMine:FBpp0079913,modMine:FBpp0079913; MD5=cdb04790d84bd0eb38b66570dd8a0714; length=690; release=r6.09; species=Dme…	8.4	6	0.10	AILGSVER+IRDEFIANEDSF+NELSGALTGLTR+QVDATSWETTPYEVAR+VYGISFPDPK
26	FBpp0070871|FBgn0261955|CG3861-PB|kdn-PB FBpp0070872|FBgn0261955|CG3861-PA|kdn-PA	1.0000	FBpp0070871 type=protein; loc=X:join(6350736..6350954,6358902..6359879,6359992..6360363); ID=FBpp0070871; name=kdn-PB; parent=FBgn0261955,FBtr0070906; dbxref=FlyBase:FBpp0070871,FlyBase_Annotation_IDs:CG3861-PB,GB_protein:AAN09169.1,REFSEQ:NP_727091,GB_protein:AAN09169,FlyMine:FBpp0070871,modMine:FBpp0070871; MD5=ad5d0957530d0cbc7225adb0b7ab9394; length=522; release=r6.09; species=Dmel;;FBpp00708…	10.8	6	0.10	ALVTETSVLDADEGIR+SFSTDLLVK+SIDSSLDWSANFVK+VVPPILTETGK
248	FBpp0079650|FBgn0032216|CG5384-PA|Usp14-PA FBpp0304059|FBgn0032216|CG5384-PB|Usp14-PB	1.0000	FBpp0079650 type=protein; loc=2L:complement(join(10314296..10314311,10314064..10314239,10313901..10314005,10313306..10313688,10313084..10313240,10312962..10313027,10312384..10312908)); ID=FBpp0079650; name=Usp14-PA; parent=FBgn0032216,FBtr0080061; dbxref=GB_protein:AAF52908.1,FlyBase:FBpp0079650,FlyBase_Annotation_IDs:CG5384-PA,REFSEQ:NP_609377,GB_protein:AAF52908,FlyMine:FBpp0079650,modMine:FBpp…	13.1	6	0.10	AQLFALTGVQPDR+DGAVVLLLGSK+ESVPEVPATPVK+FIEDMNEAEAATAMR+LPAYLTVQFVR
243	FBpp0079541|FBgn0032198|CG4912-PA|eEF1delta-PA FBpp0079542|FBgn0032198|CG4912-PB|eEF1delta-PB	1.0000	FBpp0079541 type=protein; loc=2L:join(10232573..10232659,10233757..10234359); ID=FBpp0079541; name=eEF1delta-PA; parent=FBgn0032198,FBtr0079951; dbxref=FlyBase:FBpp0079541,FlyBase_Annotation_IDs:CG4912-PA,GB_protein:AAF52880.1,REFSEQ:NP_723536,GB_protein:AAF52880,FlyMine:FBpp0079541,modMine:FBpp0079541; MD5=2b8417f001316aab12e9452f9b904664; length=229; release=r6.09; species=Dmel;;FBpp0079542 typ…	23.1	6	0.10	FVPVAFGIQK+IDGVTLDDGLNSELAK+ITQDGLLWGASK+TQVSLLNELLTATVK
240	FBpp0079527|FBgn0267727|CG4799-PA|Pen-PA	1.0000	FBpp0079527 type=protein; loc=2L:join(10057697..10057759,10057821..10058134,10058199..10058769,10058847..10059467); ID=FBpp0079527; name=Pen-PA; parent=FBgn0267727,FBtr0079937; dbxref=FlyBase:FBpp0079527,FlyBase_Annotation_IDs:CG4799-PA,GB_protein:AAF52853.1,REFSEQ:NP_477041,GB_protein:AAF52853,FlyMine:FBpp0079527,modMine:FBpp0079527; MD5=d7e7e91fa9fe3cca56f6dd12013b1888; length=522; release=r6.0…	17.8	6	0.10	EAAWTVSNITAGNQK+IQAVVDSDAVPR+LLQMDEPSIIVPALR+NINDEDLTSPLK+SVGNIVTGTDQQTDVVIASGGLPR+VVQTGLSNLFALAEK
229	FBpp0079406|FBgn0012036|CG3752-PA|Aldh-PA FBpp0304847|FBgn0012036|CG3752-PB|Aldh-PB	1.0000	FBpp0079406 type=protein; loc=2L:join(9387768..9387890,9389829..9389977,9390040..9390136,9390246..9391439); ID=FBpp0079406; name=Aldh-PA; parent=FBgn0012036,FBtr0079806; dbxref=FlyBase:FBpp0079406,FlyBase_Annotation_IDs:CG3752-PA,GB_protein:AAF52769.1,REFSEQ:NP_609285,GB_protein:AAF52769,FlyMine:FBpp0079406,modMine:FBpp0079406; MD5=d85e4ba5d9619ace3debbc4a0493e55d; length=520; release=r6.09; spec…	19.0	6	0.08	ANNSEYGLAAAVFTK+EEIFGPVQQLIR+IYDEFVER+LIQLASGNTNLK+SPNIILSDTDMDYAVETAHFGLFFNMGQCCCAGSRTFVEDK+VAFTGSTDVGK
221	FBpp0079118|FBgn0025687|CG7144-PA|LKRSDH-PA FBpp0310050|FBgn0025687|CG7144-PB|LKRSDH-PB	1.0000	FBpp0079118 type=protein; loc=2L:complement(join(7795775..7795834,7795510..7795653,7794592..7794768,7794148..7794526,7793509..7794083,7792175..7793330,7791939..7792115,7791758..7791876)); ID=FBpp0079118; name=LKRSDH-PA; parent=FBgn0025687,FBtr0079495; dbxref=FlyBase:FBpp0079118,FlyBase_Annotation_IDs:CG7144-PA,GB_protein:AAF52559.2,REFSEQ:NP_609150,GB_protein:AAF52559,FlyMine:FBpp0079118,modMine:…	6.2	6	0.08	IGDVDGIESLGLLDDTPVVK+MILDGEIQER+QVPIDALIPGK+YGNLYGLGR+YISTFSTK
217	FBpp0078984|FBgn0264922|CG4494-PA|smt3-PA FBpp0312327|FBgn0264922|CG4494-PB|smt3-PB	1.0000	FBpp0078984 type=protein; loc=2L:complement(6967028..6967300); ID=FBpp0078984; name=smt3-PA; parent=FBgn0264922,FBtr0079356; dbxref=FlyBase:FBpp0078984,FlyBase_Annotation_IDs:CG4494-PA,GB_protein:AAF52470.1,REFSEQ:NP_477411,GB_protein:AAF52470,FlyMine:FBpp0078984,modMine:FBpp0078984; MD5=42886776929d7ed4886f867bfa0665ad; length=90; release=r6.09; species=Dmel;;FBpp0312327 type=protein; loc=2L:com…	35.6	6	0.10	AGLSMQVVR+KGGETEHINLK+VLGQDNAVVQFK
21	FBpp0070749|FBgn0004687|CG3201-PA|Mlc-c-PA FBpp0300803|FBgn0004687|CG3201-PB|Mlc-c-PB	1.0000	FBpp0070749 type=protein; loc=X:complement(join(5622417..5622419,5622252..5622279,5619874..5620286)); ID=FBpp0070749; name=Mlc-c-PA; parent=FBgn0004687,FBtr0070783; dbxref=FlyBase:FBpp0070749,FlyBase_Annotation_IDs:CG3201-PA,GB_protein:AAF46048.1,REFSEQ:NP_511049,GB_protein:AAF46048,FlyMine:FBpp0070749,modMine:FBpp0070749; MD5=eac4fbdd7c06d2566cc246bedafc8907; length=147; release=r6.09; species=D…	27.9	6	0.10	ALGQNPTESDVK+DASGYISSAELR+HFDKDASGYISSAELR+SGDTADDFIEGLR
199	FBpp0078296|FBgn0028436|CG10610-PA|ECSIT-PA	1.0000	FBpp0078296 type=protein; loc=3R:5856671..5857900; ID=FBpp0078296; name=ECSIT-PA; parent=FBgn0028436,FBtr0078647; dbxref=FlyBase:FBpp0078296,FlyBase_Annotation_IDs:CG10610-PA,GB_protein:AAF51937.1,REFSEQ:NP_649602,GB_protein:AAF51937,FlyMine:FBpp0078296,modMine:FBpp0078296; MD5=b882e8e1ea48c44c80bf008f98b48ded; length=409; release=r6.09; species=Dmel;	18.1	6	0.08	ADADSEFLSELDER+AEEIEGGASVPATSDNSSQDEHISSR+INYFTLR+LLEANGNPSIGEVPVLFR+NPFAAAQDR
183	FBpp0077715|FBgn0263933|CG4063-PA|ebi-PA	1.0000	FBpp0077715 type=protein; loc=2L:join(415389..415446,415512..416710,416789..417634); ID=FBpp0077715; name=ebi-PA; parent=FBgn0263933,FBtr0078055; dbxref=FlyBase:FBpp0077715,FlyBase_Annotation_IDs:CG4063-PA,GB_protein:AAF51501.1,REFSEQ:NP_477329,GB_protein:AAF51501,FlyMine:FBpp0077715,modMine:FBpp0077715; MD5=328640e01275fc7031a62776b15cbb80; length=700; release=r6.09; species=Dmel;	11.6	6	0.10	APSGAVTIR+DLLASGSGDSTAR+IEPGTGVAGSAGGNK+TEPGKPGAVDSSAPAGGNQNNNAKPEIK+VGASASDGSVFVLDLR
158	FBpp0076722|FBgn0002526|CG10236-PA|LanA-PA	1.0000	FBpp0076722 type=protein; loc=3L:complement(join(6217594..6217815,6217103..6217249,6215095..6215719,6214802..6215011,6214329..6214742,6213990..6214262,6213071..6213923,6212364..6213015,6212021..6212301,6211726..6211954,6211198..6211668,6209236..6211136,6205977..6209168,6205693..6205907,6204175..6205628)); ID=FBpp0076722; name=LanA-PA; parent=FBgn0002526,FBtr0077014; dbxref=FlyBase:FBpp0076722,Fly…	1.9	6	0.10	LIDQLPAESQR+LLDPNSVDLSPSK+LNSMGSQLVIDDR+LQINSLPVK+QLGQEIENLK+YDYDEAAFPGFSSK
152	FBpp0076470|FBgn0035830|CG8209-PA|CG8209-PA	1.0000	FBpp0076470 type=protein; loc=3L:join(7976525..7976574,7976668..7977270,7977327..7977669); ID=FBpp0076470; name=CG8209-PA; parent=FBgn0035830,FBtr0076753; dbxref=FlyBase:FBpp0076470,FlyBase_Annotation_IDs:CG8209-PA,GB_protein:AAF50499.1,REFSEQ:NP_648167,GB_protein:AAF50499,FlyMine:FBpp0076470,modMine:FBpp0076470; MD5=2d2331bacd418cb5ca8ff3d0e719026c; length=331; release=r6.09; species=Dmel;	29.6	6	0.10	AQLALIEEK+ELGNAEPAPSVSSTTVSSPPAGVK+LQDGSTLQETFNVK+QGAGESPGSTAQPAAAVDSSAAAASSSTSGAGETSAPVAK+VEYALEVTSNK
139	FBpp0075517|FBgn0267795|CG32138-PA|CG32138-PA FBpp0075518|FBgn0267795|CG32138-PB|CG32138-PB FBpp0113065|FBgn0267795|CG32138-PC|CG32138-PC FBpp0306179|FBgn0267795|CG32138-PD|CG32138-PD	1.0000	FBpp0075517 type=protein; loc=3L:join(14054068..14054343,14061428..14061511,14065072..14065158,14065589..14067268,14067330..14067543,14067612..14067904,14068192..14068746,14068808..14068927,14069892..14070134); ID=FBpp0075517; name=CG32138-PA; parent=FBgn0267795,FBtr0075775; dbxref=FlyBase:FBpp0075517,FlyBase_Annotation_IDs:CG32138-PA,GB_protein:AAF49761.2,REFSEQ:NP_729954,GB_protein:AAF49761,REF…	6.7	6	0.09	LGMPIDDVIAAIHSLDLKK+LQSLDTLIDTK+LSLENVELLQK+MVGESTSTQVLR+QIDFNEFEER+YAELESESLTLK
14	FBpp0070422|FBgn0040066|CG17437-PA|wds-PA FBpp0300790|FBgn0040066|CG17437-PB|wds-PB	1.0000	FBpp0070422 type=protein; loc=X:join(2586279..2586549,2586761..2587386,2587441..2587629); ID=FBpp0070422; name=wds-PA; parent=FBgn0040066,FBtr0070438; dbxref=FlyBase:FBpp0070422,FlyBase_Annotation_IDs:CG17437-PA,GB_protein:AAF45791.1,REFSEQ:NP_524984,GB_protein:AAF45791,FlyMine:FBpp0070422,modMine:FBpp0070422; MD5=bba31ef4ee3304320e64e714e0c768c5; length=361; release=r6.09; species=Dmel;;FBpp0300…	17.2	6	0.10	FSPNGEWLASSSADK+LGISDVAWSSDSR+TLIDDDNPPVSFVK+VWELSTGK+YILAATLDNTLK
123	FBpp0074865|FBgn0042134|CG18811-PA|Capr-PA FBpp0311792|FBgn0042134|CG18811-PB|Capr-PB	1.0000	FBpp0074865 type=protein; loc=3L:complement(join(18672631..18673011,18671490..18671672,18671268..18671434,18669034..18671188)); ID=FBpp0074865; name=Capr-PA; parent=FBgn0042134,FBtr0075098; dbxref=FlyBase:FBpp0074865,FlyBase_Annotation_IDs:CG18811-PA,GB_protein:AAG22572.1,REFSEQ:NP_652671,GB_protein:AAG22572,FlyMine:FBpp0074865,modMine:FBpp0074865; MD5=927ba82456ba510777179a794cc84d2d; length=961…	7.0	6	0.10	ANAVSAAAVVPEPYNPLK+GETTQATPPAPPTK+KLENTELELLEK+NSGNSSGVYFR+YDAVLANLEFAR
582a	FBpp0083503|FBgn0016700|CG3320-PA|Rab1-PA	0.9999	FBpp0083503 type=protein; loc=3R:complement(join(21268771..21268793,21267620..21267740,21267510..21267557,21267226..21267453,21266948..21267145)); ID=FBpp0083503; name=Rab1-PA; parent=FBgn0016700,FBtr0084104; dbxref=FlyBase:FBpp0083503,FlyBase_Annotation_IDs:CG3320-PA,GB_protein:AAF55873.1,REFSEQ:NP_732610,GB_protein:AAF55873,FlyMine:FBpp0083503,modMine:FBpp0083503; MD5=02f0195faa4738c01751b8c21a…	9.3	6	0.06	IIILGDSGVGK+LQIWDTAGQER+QWLEEIER
84	FBpp0073327|FBgn0020255|CG1404-PB|Ran-PB FBpp0073328|FBgn0020255|CG1404-PA|Ran-PA FBpp0309150|FBgn0020255|CG1404-PC|Ran-PC FBpp0309151|FBgn0020255|CG1404-PD|Ran-PD	1.0000	FBpp0073327 type=protein; loc=X:complement(join(11145943..11146377,11145649..11145864)); ID=FBpp0073327; name=Ran-PB; parent=FBgn0020255,FBtr0073471; dbxref=FlyBase:FBpp0073327,FlyBase_Annotation_IDs:CG1404-PB,GB_protein:AAN09287.1,REFSEQ:NP_727499,GB_protein:AAN09287; MD5=b558c3f0de550773a094f4a890d1e023; length=216; release=r6.09; species=Dmel;;FBpp0073328 type=protein; loc=X:complement(join(11…	27.8	5	0.08	DLQEAQATALPDEDEEL+FNVWDTAGQEK+KLVGDPNLEFVAMPALLPPEVK+NLQYYDISAK
72	FBpp0072801|FBgn0261602|CG1263-PA|RpL8-PA FBpp0072802|FBgn0261602|CG1263-PB|RpL8-PB	1.0000	FBpp0072801 type=protein; loc=3L:join(2587753..2587890,2588084..2588716); ID=FBpp0072801; name=RpL8-PA; parent=FBgn0261602,FBtr0072924; dbxref=FlyBase:FBpp0072801,FlyBase_Annotation_IDs:CG1263-PA,GB_protein:AAF47659.1,REFSEQ:NP_524726,GB_protein:AAF47659,FlyMine:FBpp0072801,modMine:FBpp0072801; MD5=d09e64c3a15edc7f30e4ac2fa02ce592; length=256; release=r6.09; species=Dmel;;FBpp0072802 type=protein…	13.7	5	0.09	AMVGIVAGGGR+SLDFAER+TSGNYATVIAHNQDTK+TSGNYATVIAHNQDTKK
634a	FBpp0303361|FBgn0263998|CG43741-PA|Ack-like-PA FBpp0303363|FBgn0263998|CG43741-PD|Ack-like-PD	1.0000	FBpp0303361 type=protein; loc=2R:complement(join(13152619..13152622,13151367..13151436,13150889..13151288,13149750..13150832,13148953..13149683,13148671..13148890,13143375..13144688,13143126..13143317)); ID=FBpp0303361; name=Ack-like-PA; parent=FBgn0263998,FBtr0330329; dbxref=FlyBase_Annotation_IDs:CG43741-PA,FlyBase:FBpp0303361,REFSEQ:NP_477086,GB_protein:AAG22275; MD5=d25b335598346f60b2a556e874…	3.4	5	0.08	ALLDIGPSPAATLLR+EGLEAYNSLIER+QGDIISVLDR+TNFNVNLK
626a	FBpp0099855|FBgn0026533|CG5935-PA|Dek-PA FBpp0099856|FBgn0026533|CG5935-PB|Dek-PB FBpp0099857|FBgn0026533|CG5935-PC|Dek-PC FBpp0305164|FBgn0026533|CG5935-PE|Dek-PE	1.0000	FBpp0099855 type=protein; loc=2R:join(16856301..16856303,16856806..16857052,16857633..16858114,16858181..16858601,16858664..16858764,16858827..16859000,16859061..16859249,16859313..16859397,16859453..16859574,16859633..16859785,16859850..16859864); ID=FBpp0099855; name=Dek-PA; parent=FBgn0026533,FBtr0100436; dbxref=FlyBase_Annotation_IDs:CG5935-PA,FlyBase:FBpp0099855,GB_protein:AAF57943.2,REFSEQ:…	9.4	5	0.08	DAAESPAAVDASASAATDDVADKK+GDSTAVSNTESDAAAADKK+QAFPTDEQIR+SFAGFEFAK
63	FBpp0072455|FBgn0035147|CG12030-PA|Gale-PA FBpp0297771|FBgn0035147|CG12030-PB|Gale-PB	1.0000	FBpp0072455 type=protein; loc=3L:join(649180..649419,650233..650523,650584..651105); ID=FBpp0072455; name=Gale-PA; parent=FBgn0035147,FBtr0072556; dbxref=FlyBase:FBpp0072455,FlyBase_Annotation_IDs:CG12030-PA,GB_protein:AAF47398.1,REFSEQ:NP_612044,GB_protein:AAF47398,FlyMine:FBpp0072455,modMine:FBpp0072455; MD5=a3e0f8add2132dab5db9813b9ceeeb8b; length=350; release=r6.09; species=Dmel;;FBpp0297771 …	16.0	5	0.08	FVYSSSATVYGEPK+IGEDPNGEPNNLMPYIAQVAVGR+LPEALSR+WQSQNPNGYANK
601a	FBpp0085863|FBgn0034345|CG5174-PJ|CG5174-PJ FBpp0085865|FBgn0034345|CG5174-PA|CG5174-PA FBpp0085869|FBgn0034345|CG5174-PB|CG5174-PB FBpp0290371|FBgn0034345|CG5174-PL|CG5174-PL FBpp0297591|FBgn0034345|CG5174-PN|CG5174-PN FBpp0297592|FBgn0034345|CG5174-PO|CG5174-PO FBpp0309317|FBgn0034345|CG5174-PP|CG5174-PP	1.0000	FBpp0085863 type=protein; loc=2R:join(18421544..18421553,18424127..18424251,18424326..18424486,18424607..18424666,18424872..18425034,18425964..18426005); ID=FBpp0085863; name=CG5174-PJ; parent=FBgn0034345,FBtr0086684; dbxref=FlyBase:FBpp0085863,FlyBase_Annotation_IDs:CG5174-PJ,GB_protein:AAM68452.1,REFSEQ:NP_725788,GB_protein:AAM68452,FlyMine:FBpp0085863,modMine:FBpp0085863; MD5=9fdcb2a1ca6480a8b…	31.7	5	0.09	EVTDDVNQGLK+SIEASVGSAYENVK+TASVFGSITSGISSK+TVYEAPLYQR+VEEEINTLR
593a	FBpp0085066|FBgn0027598|CG31012-PC|cindr-PC FBpp0085067|FBgn0027598|CG31012-PD|cindr-PD FBpp0301769|FBgn0027598|CG31012-PE|cindr-PE FBpp0301770|FBgn0027598|CG31012-PF|cindr-PF FBpp0301771|FBgn0027598|CG31012-PG|cindr-PG FBpp0302572|FBgn0027598|CG31012-PJ|cindr-PJ	1.0000	FBpp0085066 type=protein; loc=3R:join(30809271..30809283,30816875..30817124,30817198..30817309,30817634..30818207,30824278..30824886,30824955..30826045); ID=FBpp0085066; name=cindr-PC; parent=FBgn0027598,FBtr0085704; dbxref=FlyBase:FBpp0085066,FlyBase_Annotation_IDs:CG31012-PC,GB_protein:AAF57087.2,REFSEQ:NP_733405,GB_protein:AAF57087,FlyMine:FBpp0085066,modMine:FBpp0085066; MD5=5361233985aa708f7…	9.6	5	0.09	ASILTDMR+KTPTGGVPMTGNLLGGKK+SSTSSATTSSATTVATGLTSSSVSK+TPTGGVPMTGNLLGGK+VGVFPDNFVK
592a	FBpp0084803|FBgn0015622|CG11958-PA|Cnx99A-PA FBpp0084804|FBgn0015622|CG11958-PB|Cnx99A-PB FBpp0110209|FBgn0015622|CG11958-PD|Cnx99A-PD FBpp0306896|FBgn0015622|CG11958-PE|Cnx99A-PE	1.0000	FBpp0084803 type=protein; loc=3R:complement(join(29319231..29319374,29318274..29318612,29318069..29318140,29317836..29317969,29316923..29317511,29316720..29316860,29316237..29316365,29315945..29316169,29315835..29315879)); ID=FBpp0084803; name=Cnx99A-PA; parent=FBgn0015622,FBtr0085437; dbxref=FlyBase:FBpp0084803,FlyBase_Annotation_IDs:CG11958-PA,GB_protein:AAF56887.2,REFSEQ:NP_733286,GB_protein:A…	7.1	5	0.07	APLIPNPNYK+APMIENPNYQGK+DFAANSFDIK+LAYESPVIDAK
591a	FBpp0084735|FBgn0039635|CG11876-PA|CG11876-PA FBpp0084738|FBgn0039635|CG11876-PD|CG11876-PD	1.0000	FBpp0084735 type=protein; loc=3R:join(29113258..29113449,29113994..29114155,29115094..29115505,29115567..29115686,29115748..29115959); ID=FBpp0084735; name=CG11876-PA; parent=FBgn0039635,FBtr0085366; dbxref=FlyBase:FBpp0084735,FlyBase_Annotation_IDs:CG11876-PA,GB_protein:AAN14149.1,REFSEQ:NP_733265,GB_protein:AAN14149,FlyMine:FBpp0084735,modMine:FBpp0084735; MD5=8762ea914d234be958c6ca8f8f6ffcef; …	17.5	5	0.09	AVETSLLAAAELAK+DALNSALDDELAR+VFILGEEVAQYDGAYK+VLSPYDAEDAR+VQDLVEATLK
589a	FBpp0084452|FBgn0051075|CG31075-PA|CG31075-PA	1.0000	FBpp0084452 type=protein; loc=3R:complement(join(26988408..26988443,26987234..26987338,26987062..26987162,26986433..26987004,26985726..26986369)); ID=FBpp0084452; name=CG31075-PA; parent=FBgn0051075,FBtr0085080; dbxref=FlyBase:FBpp0084452,FlyBase_Annotation_IDs:CG31075-PA,GB_protein:AAF56646.2,REFSEQ:NP_733183,GB_protein:AAF56646,FlyMine:FBpp0084452,modMine:FBpp0084452; MD5=01cecd41ef282517614d9c…	10.7	5	0.08	IYDEFVAK+LFINNEFVDSVSGK+TFATFNPATSK+VAFTGSVEIGR+VSLELGGK
575a	FBpp0082319|FBgn0263396|CG16901-PA|sqd-PA FBpp0082320|FBgn0263396|CG16901-PB|sqd-PB FBpp0082321|FBgn0263396|CG16901-PC|sqd-PC FBpp0301102|FBgn0263396|CG16901-PE|sqd-PE	1.0000	FBpp0082319 type=protein; loc=3R:complement(join(13645753..13645919,13643169..13643209,13642829..13643103,13642512..13642755,13642189..13642427)); ID=FBpp0082319; name=sqd-PA; parent=FBgn0263396,FBtr0082854; dbxref=FlyBase:FBpp0082319,FlyBase_Annotation_IDs:CG16901-PA,GB_protein:AAF54964.2,REFSEQ:NP_731826,GB_protein:AAF54964,FlyMine:FBpp0082319,modMine:FBpp0082319; MD5=f3e0c9c10a8c84b1ad97a28350…	24.0	5	0.09	IFVGGLTTEISDEEIK+KGFCFITFDSEQVVTDLLKTPK+LFVGGLSWETTEK+QVDTEINGEDFTK+YGEIESINVK
572a	FBpp0081822|FBgn0020910|CG4863-PA|RpL3-PA FBpp0307759|FBgn0020910|CG4863-PH|RpL3-PH	1.0000	FBpp0081822 type=protein; loc=3R:join(11221930..11221932,11222175..11222367,11222561..11222729,11223395..11223530,11223858..11224247,11224491..11224850); ID=FBpp0081822; name=RpL3-PA; parent=FBgn0020910,FBtr0082346; dbxref=FlyBase:FBpp0081822,FlyBase_Annotation_IDs:CG4863-PA,GB_protein:AAF54610.2,REFSEQ:NP_524316,GB_protein:AAF54610,FlyMine:FBpp0081822,modMine:FBpp0081822; MD5=96aa8a3d3896e3e1a66…	9.4	5	0.06	LKEEAAATTAAAAAATTTSA+NNASTEYDLTDK+SALEQIK
564b	FBpp0080002|FBgn0032464|CG5075-PA|Vha68-3-PA	1.0000	FBpp0080002 type=protein; loc=2L:join(12978900..12980048,12980112..12981194); ID=FBpp0080002; name=Vha68-3-PA; parent=FBgn0032464,FBtr0080421; dbxref=FlyBase:FBpp0080002,FlyBase_Annotation_IDs:CG5075-PA,GB_protein:AAF53234.1,REFSEQ:NP_609595,GB_protein:AAF53234,FlyMine:FBpp0080002,modMine:FBpp0080002; MD5=05bfa160ceb049f3d47fc25a67723024; length=743; release=r6.09; species=Dmel;	6.1	5	0.06	GIDTPSLPR+LGEATVLESMNK+TALVANTSNMPVAAR+TVISQALSK
556a	FBpp0077326|FBgn0260639|CG3157-PA|gammaTub23C-PA	1.0000	FBpp0077326 type=protein; loc=2L:join(2973059..2973107,2973166..2973368,2973429..2974604); ID=FBpp0077326; name=gammaTub23C-PA; parent=FBgn0260639,FBtr0077641; dbxref=FlyBase:FBpp0077326,FlyBase_Annotation_IDs:CG3157-PA,GB_protein:AAF51174.1,REFSEQ:NP_476804,GB_protein:AAF51174,FlyMine:FBpp0077326,modMine:FBpp0077326; MD5=d5e01458d1da8fc0446d951772715831; length=475; release=r6.09; species=Dmel;	8.6	5	0.08	AVLIDLEPR+LTTAADSVVVLDNTALNR+LYNPENVYLSK+VINTIMGSVYSK
555c	FBpp0083906|FBgn0015282|CG5289-PA|Rpt2-PA FBpp0311982|FBgn0015282|CG5289-PB|Rpt2-PB	1.0000	FBpp0083906 type=protein; loc=3R:complement(join(23931324..23931326,23929946..23931262)); ID=FBpp0083906; name=Rpt2-PA; parent=FBgn0015282,FBtr0084520; dbxref=FlyBase:FBpp0083906,FlyBase_Annotation_IDs:CG5289-PA,GB_protein:AAF56205.1,REFSEQ:NP_524469,GB_protein:AAF56205,FlyMine:FBpp0083906,modMine:FBpp0083906; MD5=8bbd76fd6feaf70fff47dd693733abbe; length=439; release=r6.09; species=Dmel;;FBpp0311…	7.5	5	0.05	AVANQTSATFLR+GVILYGPPGTGK+VVGSELIQK
555b	FBpp0083843|FBgn0028684|CG10370-PA|Rpt5-PA	1.0000	FBpp0083843 type=protein; loc=3R:join(23753014..23753223,23753288..23753708,23753766..23754421); ID=FBpp0083843; name=Rpt5-PA; parent=FBgn0028684,FBtr0084452; dbxref=FlyBase:FBpp0083843,FlyBase_Annotation_IDs:CG10370-PA,GB_protein:AAF56177.1,REFSEQ:NP_524464,GB_protein:AAF56177,FlyMine:FBpp0083843,modMine:FBpp0083843; MD5=d644ae57f045a0329802b0442d8a3e33; length=428; release=r6.09; species=Dmel;	7.0	5	0.04	AMEVDERPTEQYSDIGGLDK+GVILYGPPGTGK+VDILDPALLR
552a	FBpp0076215|FBgn0015218|CG4035-PB|eIF-4E-PB FBpp0076216|FBgn0015218|CG4035-PC|eIF-4E-PC FBpp0076217|FBgn0015218|CG4035-PD|eIF-4E-PD FBpp0076218|FBgn0015218|CG4035-PA|eIF-4E-PA FBpp0076219|FBgn0015218|CG4035-PG|eIF-4E-PG FBpp0076220|FBgn0015218|CG4035-PE|eIF-4E-PE FBpp0076221|FBgn0015218|CG4035-PF|eIF-4E-PF FBpp0306016|FBgn0015218|CG4035-PH|eIF-4E-PH FBpp0306017|FBgn0015218|CG4035-PI|eIF-4E-PI	1.0000	FBpp0076215 type=protein; loc=3L:complement(join(9401040..9401096,9400583..9400953,9400419..9400518,9400097..9400184,9399870..9400033)); ID=FBpp0076215; name=eIF-4E-PB; parent=FBgn0015218,FBtr0076487; dbxref=FlyBase:FBpp0076215,FlyBase_Annotation_IDs:CG4035-PB,GB_protein:AAF50282.1,REFSEQ:NP_524829,GB_protein:AAF50282; MD5=8d9bf8f418dbd4c61ab9ea1452badbfc; length=259; release=r6.09; species=Dmel;…	27.0	5	0.08	EDPQETGEPAGNTATTTAPAGDDAVR+LGSDYSLFKK+TSAPSTEQGRPEPPTSAAAPAEAK+WVITLNK
550a	FBpp0075958|FBgn0003462|CG11793-PA|Sod-PA	1.0000	FBpp0075958 type=protein; loc=3L:complement(join(11113574..11113639,11112453..11112848)); ID=FBpp0075958; name=Sod-PA; parent=FBgn0003462,FBtr0076229; dbxref=FlyBase:FBpp0075958,FlyBase_Annotation_IDs:CG11793-PA,GB_protein:AAF50095.1,REFSEQ:NP_476735,GB_protein:AAF50095,FlyMine:FBpp0075958,modMine:FBpp0075958; MD5=664bd08a7dfba355bbe0146992ae0f78; length=153; release=r6.09; species=Dmel;	30.7	5	0.09	GTVFFEQESSGTPVK+ITLFGADSIIGR+TVVVHADADDLGQGGHELSK
547a	FBpp0075691|FBgn0041775|CG10686-PA|tral-PA FBpp0304881|FBgn0041775|CG10686-PB|tral-PB FBpp0304882|FBgn0041775|CG10686-PC|tral-PC FBpp0304885|FBgn0041775|CG10686-PF|tral-PF FBpp0304887|FBgn0041775|CG10686-PH|tral-PH	1.0000	FBpp0075691 type=protein; loc=3L:join(12515452..12515572,12516559..12517059,12517428..12517957,12518024..12518254,12518438..12518667,12518733..12519070,12519144..12519151); ID=FBpp0075691; name=tral-PA; parent=FBgn0041775,FBtr0075959; dbxref=GB_protein:AAF49905.2,FlyBase:FBpp0075691,GB_protein:AAF49905.3,FlyBase_Annotation_IDs:CG10686-PA,REFSEQ:NP_648585,GB_protein:AAF49905,FlyMine:FBpp0075691,mo…	14.4	5	0.08	GGGSGTDFYNQQR+LNTETFGVSSTR+NQYYNNNGNGGINSGYGGAPGYNR+STSLLPEQTQQVAAVSQ+VAEDGAPKPATNATAATATATNEQVGEK
542a	FBpp0074833|FBgn0036825|CG6846-PA|RpL26-PA FBpp0305858|FBgn0036825|CG6846-PB|RpL26-PB FBpp0312574|FBgn0036825|CG6846-PC|RpL26-PC	1.0000	FBpp0074833 type=protein; loc=3L:18899320..18899769; ID=FBpp0074833; name=RpL26-PA; parent=FBgn0036825,FBtr0075066; dbxref=FlyBase:FBpp0074833,FlyBase_Annotation_IDs:CG6846-PA,GB_protein:AAF49215.1,REFSEQ:NP_649070,GB_protein:AAF49215,FlyMine:FBpp0074833,modMine:FBpp0074833; MD5=fc887ba6bfe903798c48d38d79bdb0a7; length=149; release=r6.09; species=Dmel;;FBpp0305858 type=protein; loc=3L:18899320..1…	21.5	5	0.08	DDEVQVIR+FVVYVEK+LMSAPLSK+QNPFVSSSR
533b	FBpp0087977|FBgn0001091|CG12055-PA|Gapdh1-PA FBpp0099914|FBgn0001091|CG12055-PB|Gapdh1-PB	1.0000	FBpp0087977 type=protein; loc=2R:complement(7792122..7793120); ID=FBpp0087977; name=Gapdh1-PA; parent=FBgn0001091,FBtr0088903; dbxref=GB_protein:AAF59192.2,FlyBase:FBpp0087977,FlyBase_Annotation_IDs:CG12055-PA,REFSEQ:NP_525108,GB_protein:AAF59192; MD5=8d0ccdacc2be570be3a4da5ded441e61; length=332; release=r6.09; species=Dmel;;FBpp0099914 type=protein; loc=2R:complement(7792122..7793120); ID=FBpp00…	15.7	5	0.05	GAAQNIIPAATGAAK+IGINGFGR+LTGMAFR+VIPALNGK+VPTPNVSVVDLTVR
532a	FBpp0073766|FBgn0264078|CG32593-PA|Flo2-PA FBpp0073768|FBgn0264078|CG32593-PE|Flo2-PE FBpp0303247|FBgn0264078|CG32593-PI|Flo2-PI FBpp0303248|FBgn0264078|CG32593-PJ|Flo2-PJ FBpp0303249|FBgn0264078|CG32593-PK|Flo2-PK FBpp0312521|FBgn0264078|CG32593-PM|Flo2-PM	1.0000	FBpp0073766 type=protein; loc=X:join(14840971..14841019,14924226..14924413,14925646..14925684,14926766..14926874,14930747..14931314,14931802..14931985,14932048..14932227); ID=FBpp0073766; name=Flo2-PA; parent=FBgn0264078,FBtr0073949; dbxref=FlyBase:FBpp0073766,FlyBase_Annotation_IDs:CG32593-PA,GB_protein:AAF48407.2,REFSEQ:NP_727797,GB_protein:AAF48407,FlyMine:FBpp0073766,modMine:FBpp0073766; MD5=…	15.9	5	0.08	ADELLGTASEQFLGK+AESQLAYELQAAK+IAAEVAAPLAK+QIEIESQEVQR+TDEIVLIGGNDNITNDVTR
508a	FBpp0070607|FBgn0026084|CG4944-PA|cib-PA FBpp0070609|FBgn0026084|CG4944-PB|cib-PB FBpp0298035|FBgn0026084|CG4944-PD|cib-PD FBpp0310070|FBgn0026084|CG4944-PE|cib-PE	1.0000	FBpp0070607 type=protein; loc=X:join(4109689..4109824,4109897..4110010,4110152..4110291); ID=FBpp0070607; name=cib-PA; parent=FBgn0026084,FBtr0070639; dbxref=FlyBase:FBpp0070607,FlyBase_Annotation_IDs:CG4944-PA,GB_protein:AAF45919.1,REFSEQ:NP_726908,GB_protein:AAF45919,FlyMine:FBpp0070607,modMine:FBpp0070607; MD5=51d7e2e0c78831f88638f1f1058c60fd; length=129; release=r6.09; species=Dmel;;FBpp00706…	53.5	5	0.08	IILPTAEDVAAEK+NQFIAGIENFDAK+NVLPTKEVIEAEK+SQLEGFNQDKLK+TQQSIFEGITAFNQNNLK
494	FBpp0291495|FBgn0261396|CG10484-PA|Rpn3-PA FBpp0307804|FBgn0261396|CG42641-PB|Rpn3-PB	1.0000	FBpp0291495 type=protein; loc=2L:join(19052054..19052217,19052279..19053599); ID=FBpp0291495; name=Rpn3-PA; parent=FBgn0261396,FBtr0302289; dbxref=REFSEQ:NP_477300,GB_protein:AAF53749,FlyBase:FBpp0291495,FlyBase:FBpp0080691,FlyBase_Annotation_IDs:CG10484-PA,FlyBase_Annotation_IDs:CG42641-PA,FlyMine:FBpp0291495,modMine:FBpp0291495; MD5=f6e814a86c8cfb3f33e1816e37354a8c; length=494; release=r6.09; s…	8.1	5	0.07	AGISADALMAK+DATELPDVPK+FGDVVSQYGPK+TLDLIGAK
486	FBpp0112985|FBgn0033886|CG13349-PD|Rpn13-PD FBpp0112986|FBgn0033886|CG13349-PE|Rpn13-PE FBpp0308980|FBgn0033886|CG13349-PG|Rpn13-PG	1.0000	FBpp0112985 type=protein; loc=2R:complement(join(13959568..13960088,13958645..13959398)); ID=FBpp0112985; name=Rpn13-PD; parent=FBgn0033886,FBtr0114493; dbxref=FlyBase_Annotation_IDs:CG13349-PD,FlyBase:FBpp0112985,REFSEQ:NP_001137662,GB_protein:ACL83116,FlyMine:FBpp0112985,modMine:FBpp0112985; MD5=610f336393ab8eeecf7d4baea9b97bf6; length=424; release=r6.09; species=Dmel;;FBpp0112986 type=protein;…	15.1	5	0.06	NTSSSGGGGASALQTPENVSVPR+QSGLGSSSNSSNLVEFR+SSSNVNSQVGEGAGSSVDADAPGK
485	FBpp0112194|FBgn0039264|CG11786-PB|CG11786-PB	1.0000	FBpp0112194 type=protein; loc=3R:join(25046373..25046481,25046736..25047215,25047281..25047360); ID=FBpp0112194; name=CG11786-PB; parent=FBgn0039264,FBtr0113282; dbxref=FlyBase:FBpp0112194,FlyBase_Annotation_IDs:CG11786-PB,REFSEQ:NP_001097906,GB_protein:AAF56384,FlyMine:FBpp0112194,modMine:FBpp0112194; MD5=007ac65fc138e908dadf109cb7c19336; length=222; release=r6.09; species=Dmel;	15.8	5	0.08	DDMMSGSGESDGMESK+FIGLIFLLLVLPKLK+KIVKFIGLIFLLLVLPK
471	FBpp0088684|FBgn0261397|CG2146-PC|didum-PC FBpp0088685|FBgn0261397|CG2146-PB|didum-PB FBpp0088686|FBgn0261397|CG2146-PA|didum-PA	1.0000	FBpp0088684 type=protein; loc=2R:join(7500479..7500508,7500911..7501724,7501790..7502028,7502102..7502590,7502644..7502737,7502802..7503028,7503172..7503195,7503649..7503762,7503829..7504715,7504775..7505301,7505364..7505499,7505649..7505746,7505839..7506019,7506077..7506589,7506655..7506786,7506849..7507377,7507436..7507660,7507715..7507858); ID=FBpp0088684; name=didum-PC; parent=FBgn0261397,FBt…	4.1	5	0.07	ELTQVLSESNMSLAK+QIDEIIDMAK+VLQEQYIK+YFAAVGGSESETQVER
465	FBpp0088490|FBgn0264855|CG4260-PA|AP-2alpha-PA FBpp0088945|FBgn0264855|CG4260-PB|AP-2alpha-PB	1.0000	FBpp0088490 type=protein; loc=2L:complement(join(413396..413459,412447..412658,411782..412237,411129..411718,410127..411060,409790..410073,409532..409736,409388..409465)); ID=FBpp0088490; name=AP-2alpha-PA; parent=FBgn0264855,FBtr0089488; dbxref=FlyBase:FBpp0088490,FlyBase_Annotation_IDs:CG4260-PA,GB_protein:AAF56103.2,REFSEQ:NP_476819,GB_protein:AAF56103,FlyMine:FBpp0088490,modMine:FBpp0088490; …	5.4	5	0.08	AAQPLDLPGAR+ESSILAVLK+LGLFYGNK+LLQNYNPVTEEAGVR+TNIQDVFR
463	FBpp0088431|FBgn0038535|CG18212-PF|alt-PF FBpp0088432|FBgn0038535|CG18212-PE|alt-PE FBpp0088433|FBgn0038535|CG18212-PG|alt-PG FBpp0088434|FBgn0038535|CG18212-PA|alt-PA FBpp0088435|FBgn0038535|CG18212-PD|alt-PD FBpp0088963|FBgn0038535|CG18212-PB|alt-PB FBpp0307032|FBgn0038535|CG18212-PH|alt-PH FBpp0307033|FBgn0038535|CG18212-PI|alt-PI	1.0000	FBpp0088431 type=protein; loc=3R:complement(join(17676837..17678120,17676087..17676749,17675075..17675533,17674889..17675011)); ID=FBpp0088431; name=alt-PF; parent=FBgn0038535,FBtr0089412; dbxref=FlyBase:FBpp0088431,FlyBase_Annotation_IDs:CG18212-PF,GB_protein:AAF55454.1,REFSEQ:NP_732259,GB_protein:AAF55454,FlyMine:FBpp0088431,modMine:FBpp0088431; MD5=9dd87b34f94cb91919334a386aae0abd; length=842;…	7.0	5	0.09	LLAEEQEASIGIQAK+QNLSVLEAR+QNNSIFELEQR+TTNTLMDLEER+VVAVETEAPVVTK
460	FBpp0088362|FBgn0036290|CG10638-PA|CG10638-PA FBpp0311505|FBgn0036290|CG10638-PD|CG10638-PD	1.0000	FBpp0088362 type=protein; loc=3L:complement(join(12501165..12501236,12499321..12499488,12498749..12499264,12498490..12498687)); ID=FBpp0088362; name=CG10638-PA; parent=FBgn0036290,FBtr0089321; dbxref=FlyBase:FBpp0088362,FlyBase_Annotation_IDs:CG10638-PA,GB_protein:AAF49912.1,REFSEQ:NP_729808,GB_protein:AAF49912,FlyMine:FBpp0088362,modMine:FBpp0088362; MD5=94adf9dfc00ec1fab05456e94686d0df; length=…	13.9	5	0.08	SIGVSNFNSEQLAR+VVPLNLIK+YLVGLGVIPIPK+YVDDNTLLPK
458	FBpp0088194|FBgn0039904|CG1710-PB|Hcf-PB FBpp0088195|FBgn0039904|CG1710-PA|Hcf-PA FBpp0298368|FBgn0039904|CG1710-PE|Hcf-PE FBpp0306551|FBgn0039904|CG1710-PF|Hcf-PF FBpp0311451|FBgn0039904|CG1710-PG|Hcf-PG	1.0000	FBpp0088194 type=protein; loc=4:join(360691..361006,362304..362613,362671..362882,362946..363134,363494..363639,363868..364941,365674..366762,369507..369744,369810..369964,371091..371357,371813..372176,372250..372392); ID=FBpp0088194; name=Hcf-PB; parent=FBgn0039904,FBtr0089125; dbxref=FlyBase:FBpp0088194,FlyBase_Annotation_IDs:CG1710-PB,GB_protein:AAN06529.1,REFSEQ:NP_726566,GB_protein:AAN06529;…	5.2	5	0.07	LLSNNIVQQGTPTSAETSGINISANR+NISSVQASSSMAFGQK+TALPNVAVQSQPTSSTTTSIGGK+TLISNQSGVK
452	FBpp0087972|FBgn0029093|CG1548-PA|cathD-PA	1.0000	FBpp0087972 type=protein; loc=2R:complement(join(7822549..7823466,7822225..7822485)); ID=FBpp0087972; name=cathD-PA; parent=FBgn0029093,FBtr0088898; dbxref=FlyBase:FBpp0087972,FlyBase_Annotation_IDs:CG1548-PA,GB_protein:AAF59186.1,REFSEQ:NP_652013,GB_protein:AAF59186,FlyMine:FBpp0087972,modMine:FBpp0087972; MD5=fbe176b5e485f5702cfdc5f320281c69; length=392; release=r6.09; species=Dmel;	11.0	5	0.08	FDGILGLGYNSISVDK+VVFDTGSSNLWVPSK+VVFDTGSSNLWVPSKK+YYTEFDMGNDR
449	FBpp0087947|FBgn0033246|CG11198-PA|ACC-PA FBpp0087948|FBgn0033246|CG11198-PB|ACC-PB FBpp0111966|FBgn0033246|CG11198-PC|ACC-PC FBpp0308268|FBgn0033246|CG11198-PE|ACC-PE FBpp0308269|FBgn0033246|CG11198-PF|ACC-PF FBpp0308270|FBgn0033246|CG11198-PG|ACC-PG	1.0000	FBpp0087947 type=protein; loc=2R:complement(join(7985602..7985761,7985066..7985451,7984881..7985002,7982641..7983007,7981184..7981472,7977389..7981122,7977022..7977324,7976786..7976956,7976295..7976723,7975304..7976173,7974886..7975233,7974690..7974824,7974487..7974621)); ID=FBpp0087947; name=ACC-PA; parent=FBgn0033246,FBtr0088871; dbxref=FlyBase:FBpp0087947,FlyBase_Annotation_IDs:CG11198-PA,GB_p…	2.6	5	0.08	GGVLEPEGIVEIK+GQFLQPENAPVPEK+TVEVEMPADPANLDSEAK+VLEAVEAADSISDSR
422	FBpp0086897|FBgn0002069|CG3821-PA|Aats-asp-PA FBpp0305104|FBgn0002069|CG3821-PB|Aats-asp-PB FBpp0308483|FBgn0002069|CG3821-PC|Aats-asp-PC	1.0000	FBpp0086897 type=protein; loc=2R:join(12880790..12880870,12880950..12881275,12881508..12882532,12882742..12882905); ID=FBpp0086897; name=Aats-asp-PA; parent=FBgn0002069,FBtr0087784; dbxref=FlyBase:FBpp0086897,FlyBase_Annotation_IDs:CG3821-PA,GB_protein:AAF58445.1,REFSEQ:NP_476609,GB_protein:AAF58445,FlyMine:FBpp0086897,modMine:FBpp0086897; MD5=d591e774a6a00e15b123c851058b06b9; length=531; release…	10.5	5	0.08	DSAYLAQSPQLYK+GEEILSGAQR+NFVPVSELSGQVGK+TPANQAIFR+YGLSEMIQSK
410	FBpp0086616|FBgn0033935|CG10105-PA|Sin1-PA	1.0000	FBpp0086616 type=protein; loc=2R:14411907..14413616; ID=FBpp0086616; name=Sin1-PA; parent=FBgn0033935,FBtr0087487; dbxref=GB_protein:AAF58247.1,FlyBase:FBpp0086616,FlyBase_Annotation_IDs:CG10105-PA,REFSEQ:NP_610963,GB_protein:AAF58247,FlyMine:FBpp0086616,modMine:FBpp0086616; MD5=57fd212659c93bb8a9cfbec21f8969df; length=569; release=r6.09; species=Dmel;	6.0	5	0.08	FDGTSQVGMQTK+FGFSQLTLAER+SDVTLGISGER
405	FBpp0086269|FBgn0034138|CG8332-PA|RpS15-PA FBpp0086270|FBgn0034138|CG8332-PB|RpS15-PB	1.0000	FBpp0086269 type=protein; loc=2R:complement(join(16571189..16571197,16570917..16571005,16570626..16570848,16570259..16570384)); ID=FBpp0086269; name=RpS15-PA; parent=FBgn0034138,FBtr0087123; dbxref=FlyBase:FBpp0086269,FlyBase_Annotation_IDs:CG8332-PA,GB_protein:AAF57984.1,REFSEQ:NP_611136,GB_protein:AAF57984,FlyMine:FBpp0086269,modMine:FBpp0086269; MD5=dfe1be0f7a42b717525ecab027c7c122; length=148…	21.1	5	0.08	EAPPNEKPEIVK+NMIIVPEMTGSIIGVYNGK
41	FBpp0071461|FBgn0034577|CG10540-PA|cpa-PA	1.0000	FBpp0071461 type=protein; loc=2R:join(21058022..21058262,21058384..21058553,21058612..21059061); ID=FBpp0071461; name=cpa-PA; parent=FBgn0034577,FBtr0071532; dbxref=FlyBase:FBpp0071461,FlyBase_Annotation_IDs:CG10540-PA,GB_protein:AAF46660.1,REFSEQ:NP_611539,GB_protein:AAF46660,FlyMine:FBpp0071461,modMine:FBpp0071461; MD5=499fbe04f6ba817a7076f7ee6c44ee1c; length=286; release=r6.09; species=Dmel;	19.2	5	0.08	AALDLETLAYTASHYR+EASDYQDVEADATAEPWR+ESVVVSNEQQVAK+IVSYSIGK
400	FBpp0086066|FBgn0016697|CG10938-PA|Prosalpha5-PA FBpp0086067|FBgn0016697|CG10938-PB|Prosalpha5-PB	1.0000	FBpp0086066 type=protein; loc=2R:join(17412911..17413043,17413102..17413703); ID=FBpp0086066; name=Prosalpha5-PA; parent=FBgn0016697,FBtr0086910; dbxref=FlyBase:FBpp0086066,FlyBase_Annotation_IDs:CG10938-PA,GB_protein:AAF57875.1,REFSEQ:NP_725669,GB_protein:AAF57875,FlyMine:FBpp0086066,modMine:FBpp0086066; MD5=5510e33afda34e2119e220531e1b3946; length=244; release=r6.09; species=Dmel;;FBpp0086067 t…	19.7	5	0.08	GVNTFSPEGR+ITSPLMVPSTVEK+LFQVEYAIEAIK+LNSTNVEVMTMTK
398	FBpp0086013|FBgn0034258|CG4954-PA|eIF3-S8-PA FBpp0309235|FBgn0034258|CG4954-PB|eIF3-S8-PB	1.0000	FBpp0086013 type=protein; loc=2R:join(17666067..17666159,17666222..17668861); ID=FBpp0086013; name=eIF3-S8-PA; parent=FBgn0034258,FBtr0086836; dbxref=FlyBase:FBpp0086013,FlyBase_Annotation_IDs:CG4954-PA,GB_protein:AAF57818.1,REFSEQ:NP_611242,GB_protein:AAF57818,FlyMine:FBpp0086013,modMine:FBpp0086013; MD5=d2c71da1cca2c3e0984f6a9688d8d595; length=910; release=r6.09; species=Dmel;;FBpp0309235 type=…	4.8	5	0.08	DAEIDVPLVLAK+ELLAQGLLPQR+QSLVGPPESMR+VTNLVDVNEK
394	FBpp0085889|FBgn0000566|CG5345-PA|Eip55E-PA FBpp0311547|FBgn0000566|CG5345-PB|Eip55E-PB	1.0000	FBpp0085889 type=protein; loc=2R:18627995..18629176; ID=FBpp0085889; name=Eip55E-PA; parent=FBgn0000566,FBtr0086710; dbxref=FlyBase:FBpp0085889,FlyBase_Annotation_IDs:CG5345-PA,GB_protein:AAF57663.1,REFSEQ:NP_611352,GB_protein:AAF57663,FlyMine:FBpp0085889,modMine:FBpp0085889; MD5=625551b366c2516466d882a9d7d92e6a; length=393; release=r6.09; species=Dmel;;FBpp0311547 type=protein; loc=2R:18627995..…	12.2	5	0.08	LVWIESPTNPLVK+SAAVIPPISLSTTFK+TLGITDGLVR+YLETNPFVEK
364	FBpp0084971|FBgn0039735|CG7911-PA|Nph-PA FBpp0112220|FBgn0039735|CG7911-PB|Nph-PB	1.0000	FBpp0084971 type=protein; loc=3R:complement(join(30004582..30004603,30004304..30004449,30003990..30004157,30003770..30003904)); ID=FBpp0084971; name=Nph-PA; parent=FBgn0039735,FBtr0085606; dbxref=FlyBase:FBpp0084971,FlyBase_Annotation_IDs:CG7911-PA,GB_protein:AAF56987.1,REFSEQ:NP_651760,GB_protein:AAF56987,FlyMine:FBpp0084971,modMine:FBpp0084971; MD5=04e8200910019a5c495f95b2c9c991e6; length=156; …	28.2	5	0.09	QISLGPEAK+SLRPNVEFPNGSVTFK+TGEFNVVQAETNINDDGEK
362	FBpp0084918|FBgn0016685|CG7917-PA|Nlp-PA FBpp0306756|FBgn0016685|CG7917-PB|Nlp-PB	1.0000	FBpp0084918 type=protein; loc=3R:join(30005034..30005055,30005288..30005421,30009678..30009980); ID=FBpp0084918; name=Nlp-PA; parent=FBgn0016685,FBtr0085552; dbxref=FlyBase:FBpp0084918,FlyBase_Annotation_IDs:CG7917-PA,GB_protein:AAF56988.1,REFSEQ:NP_524557,GB_protein:AAF56988,FlyMine:FBpp0084918,modMine:FBpp0084918; MD5=dc47741a9538770e46fb5476f6fca20d; length=152; release=r6.09; species=Dmel;;FB…	23.7	5	0.09	AVNPDVEFYESK+DSVQIPIAVLK+ENEFNVVEVNTPK
359	FBpp0084831|FBgn0025457|CG7581-PA|Bub3-PA FBpp0308293|FBgn0025457|CG7581-PB|Bub3-PB	1.0000	FBpp0084831 type=protein; loc=3R:complement(join(29675117..29675308,29674275..29675063)); ID=FBpp0084831; name=Bub3-PA; parent=FBgn0025457,FBtr0085465; dbxref=FlyBase:FBpp0084831,FlyBase_Annotation_IDs:CG7581-PA,GB_protein:AAF56914.1,REFSEQ:NP_477381,GB_protein:AAF56914,FlyMine:FBpp0084831,modMine:FBpp0084831; MD5=6b3640555d637b2af12d35aec82eaa60; length=326; release=r6.09; species=Dmel;;FBpp0308…	11.7	5	0.07	LNNPPEDLISAVK+SNQYMAASSWDGTLR+VYSMSVIDEK
352	FBpp0084585|FBgn0039537|CG5590-PA|CG5590-PA	1.0000	FBpp0084585 type=protein; loc=3R:27677684..27678922; ID=FBpp0084585; name=CG5590-PA; parent=FBgn0039537,FBtr0085215; dbxref=FlyBase:FBpp0084585,FlyBase_Annotation_IDs:CG5590-PA,GB_protein:AAF56735.1,REFSEQ:NP_651578,GB_protein:AAF56735,FlyMine:FBpp0084585,modMine:FBpp0084585; MD5=996616d2921a7e2ec946cfb999bb0333; length=412; release=r6.09; species=Dmel;	11.2	5	0.09	GAPVENEAAAEDAAAPASGGDVK+LPGTIYSAAEEIEK+TLFITGASR
351	FBpp0084559|FBgn0040080|CG5692-PA|pins-PA	1.0000	FBpp0084559 type=protein; loc=3R:join(27583088..27584374,27584633..27585322); ID=FBpp0084559; name=pins-PA; parent=FBgn0040080,FBtr0085189; dbxref=FlyBase:FBpp0084559,FlyBase_Annotation_IDs:CG5692-PA,GB_protein:AAF56721.1,REFSEQ:NP_524999,GB_protein:AAF56721,FlyMine:FBpp0084559,modMine:FBpp0084559; MD5=12d22847df5b4f0846d29f933ff2640b; length=658; release=r6.09; species=Dmel;	5.9	5	0.07	AVEFYQENLK+LLGMPDSEPSPTEEEAR+SVPEAAVPGAPR
36	FBpp0071279|FBgn0014868|CG9022-PA|Ost48-PA	1.0000	FBpp0071279 type=protein; loc=X:complement(join(9158290..9158431,9157008..9158215)); ID=FBpp0071279; name=Ost48-PA; parent=FBgn0014868,FBtr0071344; dbxref=FlyBase:FBpp0071279,FlyBase_Annotation_IDs:CG9022-PA,GB_protein:AAF46453.1,REFSEQ:NP_511096,GB_protein:AAF46453,FlyMine:FBpp0071279,modMine:FBpp0071279; MD5=1bed9989bd15e38ed422ca79b5f6c5f9; length=449; release=r6.09; species=Dmel;	12.5	5	0.09	ASDIQLEFVR+LADDSSLLLSK+LAQFVDDGGNVLVAGSEK+QADAAPLLYR+YGEYLYK
335	FBpp0083647|FBgn0038972|CG7054-PA|CG7054-PA	1.0000	FBpp0083647 type=protein; loc=3R:join(22465275..22465675,22465737..22465875); ID=FBpp0083647; name=CG7054-PA; parent=FBgn0038972,FBtr0084254; dbxref=FlyBase:FBpp0083647,FlyBase_Annotation_IDs:CG7054-PA,GB_protein:AAF56003.1,REFSEQ:NP_651050,GB_protein:AAF56003,FlyMine:FBpp0083647,modMine:FBpp0083647; MD5=8ddb7a8c5a8a5d8a961a6546bc554ca9; length=179; release=r6.09; species=Dmel;	27.9	5	0.09	DQPIVSWSGLEGK+IEETPTISNTTR+QENKIEETPTISNTTR+QGNELTPTQVK+VIYGDDLEVK
34	FBpp0071212|FBgn0011661|CG10701-PD|Moe-PD FBpp0071213|FBgn0011661|CG10701-PB|Moe-PB FBpp0071214|FBgn0011661|CG10701-PA|Moe-PA FBpp0071215|FBgn0011661|CG10701-PC|Moe-PC FBpp0089231|FBgn0011661|CG10701-PE|Moe-PE FBpp0089232|FBgn0011661|CG10701-PF|Moe-PF FBpp0089233|FBgn0011661|CG10701-PG|Moe-PG FBpp0089234|FBgn0011661|CG10701-PH|Moe-PH FBpp0089235|FBgn0011661|CG10701-PI|Moe-PI FBpp0089236|FBgn00116…	1.0000	FBpp0071212 type=protein; loc=X:complement(join(8880292..8880306,8876573..8876752,8875094..8875860,8874512..8874899,8874189..8874401,8873947..8874111)); ID=FBpp0071212; name=Moe-PD; parent=FBgn0011661,FBtr0071269; dbxref=FlyBase:FBpp0071212,FlyBase_Annotation_IDs:CG10701-PD,GB_protein:AAF46415.2,REFSEQ:NP_525082,GB_protein:AAF46415; MD5=d6c242ff784024c0f1a1aa08a0168ae5; length=575; release=r6.09;…	6.4	5	0.08	DLLEAQDMIR+ENPLQFR+IGFPWSEIR+LFYLQVK
330	FBpp0083395|FBgn0027493|CG17273-PA|AdSS-PA	1.0000	FBpp0083395 type=protein; loc=3R:complement(join(20830276..20830446,20827980..20828082,20826064..20826343,20825633..20825993,20825140..20825568)); ID=FBpp0083395; name=AdSS-PA; parent=FBgn0027493,FBtr0083991; dbxref=FlyBase:FBpp0083395,FlyBase_Annotation_IDs:CG17273-PA,GB_protein:AAF55811.1,REFSEQ:NP_650918,GB_protein:AAF55811,FlyMine:FBpp0083395,modMine:FBpp0083395; MD5=7655672910cea6601af74583a…	10.1	5	0.08	ELPENAQSYVR+FLESELSVPVR+GFEVGVTTK+VGELLGDFNLFSEK
311	FBpp0082139|FBgn0005671|CG17369-PB|Vha55-PB FBpp0082140|FBgn0005671|CG17369-PA|Vha55-PA FBpp0290875|FBgn0005671|CG17369-PC|Vha55-PC	1.0000	FBpp0082139 type=protein; loc=3R:complement(join(12627449..12627521,12624966..12626227,12624767..12624904)); ID=FBpp0082139; name=Vha55-PB; parent=FBgn0005671,FBtr0082670; dbxref=FlyBase:FBpp0082139,FlyBase_Annotation_IDs:CG17369-PB,GB_protein:AAF54837.1,REFSEQ:NP_476908,GB_protein:AAF54837,FlyMine:FBpp0082139,modMine:FBpp0082139; MD5=abe692af806a9ca77f12b847d1aabcf4; length=490; release=r6.09; s…	8.8	5	0.09	FAEIVQLR+QIYPPVNVLPSLSR+SGQVLEVSGSK+TPVSEDMLGR
32	FBpp0071087|FBgn0261592|CG10944-PB|RpS6-PB FBpp0071088|FBgn0261592|CG10944-PA|RpS6-PA	1.0000	FBpp0071087 type=protein; loc=X:complement(join(7901243..7901248,7900803..7901007,7899754..7900289)); ID=FBpp0071087; name=RpS6-PB; parent=FBgn0261592,FBtr0071135; dbxref=FlyBase:FBpp0071087,FlyBase_Annotation_IDs:CG10944-PB,GB_protein:AAN09218.1,REFSEQ:NP_511073,GB_protein:AAN09218,FlyMine:FBpp0071087,modMine:FBpp0071087; MD5=a5a2be906b55066ce578c7696a06737d; length=248; release=r6.09; species=D…	16.6	5	0.09	DIPGLTDTTIPR+LITPVVLQR+MGQVVEADILGDEWK
310	FBpp0082123|FBgn0016693|CG6148-PA|Past1-PA FBpp0082124|FBgn0016693|CG6148-PB|Past1-PB	1.0000	FBpp0082123 type=protein; loc=3R:join(12697513..12697538,12698119..12699335,12703639..12703812,12703876..12704081); ID=FBpp0082123; name=Past1-PA; parent=FBgn0016693,FBtr0082654; dbxref=FlyBase:FBpp0082123,FlyBase_Annotation_IDs:CG6148-PA,GB_protein:AAN13552.1,REFSEQ:NP_731737,GB_protein:AAN13552,FlyMine:FBpp0082123,modMine:FBpp0082123; MD5=90bfa61d512e01438d313ad1097fc223; length=540; release=r6…	8.1	5	0.07	IGPEPTTDR+LFEDEEQDLFR+TDGIFNGLGPVDGK+VLQTPEVAR
298	FBpp0081584|FBgn0027338|CG9423-PA|Kap-alpha3-PA FBpp0081585|FBgn0027338|CG9423-PB|Kap-alpha3-PB FBpp0081586|FBgn0027338|CG9423-PC|Kap-alpha3-PC FBpp0290407|FBgn0027338|CG9423-PD|Kap-alpha3-PD	1.0000	FBpp0081584 type=protein; loc=3R:complement(join(9577208..9577267,9576768..9577148,9575877..9576707,9575636..9575812,9575474..9575569)); ID=FBpp0081584; name=Kap-alpha3-PA; parent=FBgn0027338,FBtr0082106; dbxref=FlyBase:FBpp0081584,FlyBase_Annotation_IDs:CG9423-PA,GB_protein:AAF54408.1,REFSEQ:NP_731377,GB_protein:AAF54408; MD5=7c89f9db717ba92f5f8f808941be523e; length=514; release=r6.09; species=D…	11.9	5	0.09	AAADATKPEQQLAAVQAAR+EAAWAISNLTISGNR+EQVFTLIK+LIPLLGNSEVK+NEVTVELR
291	FBpp0081437|FBgn0037643|CG11963-PA|skap-PA FBpp0112118|FBgn0037643|CG11963-PB|skap-PB FBpp0291000|FBgn0037643|CG11963-PC|skap-PC FBpp0291001|FBgn0037643|CG11963-PD|skap-PD FBpp0306436|FBgn0037643|CG11963-PG|skap-PG FBpp0306437|FBgn0037643|CG11963-PH|skap-PH FBpp0312599|FBgn0037643|CG11963-PI|skap-PI FBpp0312600|FBgn0037643|CG11963-PJ|skap-PJ	1.0000	FBpp0081437 type=protein; loc=3R:join(8938820..8938888,8939669..8939772,8940482..8940634,8940699..8940861,8940922..8941189,8941408..8941832,8941901..8942070,8942678..8942834); ID=FBpp0081437; name=skap-PA; parent=FBgn0037643,FBtr0081957; dbxref=FlyBase:FBpp0081437,FlyBase_Annotation_IDs:CG11963-PA,GB_protein:AAF54308.2,REFSEQ:NP_649846,GB_protein:AAF54308,FlyMine:FBpp0081437,modMine:FBpp0081437; …	7.5	5	0.09	DLNLNMPVVVR+MIDQLLVTK+VVYDPQTAEELSSK
284	FBpp0081312|FBgn0037537|CG2767-PA|CG2767-PA	1.0000	FBpp0081312 type=protein; loc=3R:complement(join(8007896..8007967,8007332..8007512,8006837..8006964,8006217..8006776,8006100..8006148)); ID=FBpp0081312; name=CG2767-PA; parent=FBgn0037537,FBtr0081822; dbxref=FlyBase:FBpp0081312,FlyBase_Annotation_IDs:CG2767-PA,GB_protein:AAF54175.1,REFSEQ:NP_649757,GB_protein:AAF54175,FlyMine:FBpp0081312,modMine:FBpp0081312; MD5=cc42e6add4ff74ac5a3af078551f584f; …	13.7	5	0.08	DLPDLMDIPEVK+LSSLDQNIR+SENITVTAYSPLGSK+SIGVSNFSK
280	FBpp0080967|FBgn0032906|CG9273-PA|RPA2-PA FBpp0305226|FBgn0032906|CG9273-PB|RPA2-PB	1.0000	FBpp0080967 type=protein; loc=2L:complement(join(20926034..20926046,20925914..20925975,20925264..20925850,20925096..20925174)); ID=FBpp0080967; name=RPA2-PA; parent=FBgn0032906,FBtr0081438; dbxref=FlyBase:FBpp0080967,FlyBase_Annotation_IDs:CG9273-PA,GB_protein:AAF53948.2,REFSEQ:NP_610077,GB_protein:AAF53948,FlyMine:FBpp0080967,modMine:FBpp0080967; MD5=d6972c7219a694bce853a942108ea26d; length=246;…	30.1	5	0.09	APEVMVNNYVK+GEGIVPLVVK+GGAGAGAGASSGSGSIADFTASQSSAIVSGLEPK+QQAVFQAIK+SNVSEEGISR
271	FBpp0080622|FBgn0032690|CG10333-PA|CG10333-PA	1.0000	FBpp0080622 type=protein; loc=2L:join(18606924..18607090,18607154..18609455); ID=FBpp0080622; name=CG10333-PA; parent=FBgn0032690,FBtr0081072; dbxref=FlyBase:FBpp0080622,FlyBase_Annotation_IDs:CG10333-PA,GB_protein:AAF53680.2,REFSEQ:NP_609888,GB_protein:AAF53680,FlyMine:FBpp0080622,modMine:FBpp0080622; MD5=846c726ce699f522b2eb60f65c6093ac; length=822; release=r6.09; species=Dmel;	5.5	5	0.07	DILVATDVAGR+EIIDIIDK+FYGDLLEK+LIDVLENR+QAIPIGLQNR
257	FBpp0079874|FBgn0032393|CG12264-PA|CG12264-PA	1.0000	FBpp0079874 type=protein; loc=2L:join(11999725..11999854,11999913..12001171); ID=FBpp0079874; name=CG12264-PA; parent=FBgn0032393,FBtr0080290; dbxref=FlyBase:FBpp0079874,FlyBase_Annotation_IDs:CG12264-PA,GB_protein:AAF53143.1,REFSEQ:NP_609533,GB_protein:AAF53143,FlyMine:FBpp0079874,modMine:FBpp0079874; MD5=a30ecd18fd91702c98940874ba57d2fa; length=462; release=r6.09; species=Dmel;	13.9	5	0.07	AIGTDEDLAHSSIR+ALENEGFK+EIIFTSGATESNNIAVK+EQVATLIGADPK+FTTVEEVDYTADK
247	FBpp0079642|FBgn0053303|CG33303-PA|CG33303-PA FBpp0304506|FBgn0053303|CG33303-PB|CG33303-PB	1.0000	FBpp0079642 type=protein; loc=2L:complement(join(10375148..10375733,10374301..10375091)); ID=FBpp0079642; name=CG33303-PA; parent=FBgn0053303,FBtr0080052; dbxref=FlyBase:FBpp0079642,FlyBase_Annotation_IDs:CG33303-PA,GB_protein:AAS64675.1,REFSEQ:NP_995680,GB_protein:AAS64675,FlyMine:FBpp0079642,modMine:FBpp0079642; MD5=4730c7d543cc804b2f0a4e3a3e917471; length=458; release=r6.09; species=Dmel;;FBpp…	11.8	5	0.09	IILPEGSSDIR+LSTPYSISR+QTFIVETVASK+TLDLTSQLVK+TYLPASASGVYYR
246	FBpp0079637|FBgn0032242|CG5355-PA|CG5355-PA	1.0000	FBpp0079637 type=protein; loc=2L:complement(join(10413325..10413430,10412624..10413219,10412425..10412567,10412205..10412364,10412023..10412142,10411881..10411961,10411431..10411822,10411091..10411363,10410637..10411036)); ID=FBpp0079637; name=CG5355-PA; parent=FBgn0032242,FBtr0080047; dbxref=FlyBase:FBpp0079637,FlyBase_Annotation_IDs:CG5355-PA,GB_protein:AAF52942.2,REFSEQ:NP_609397,GB_protein:AA…	7.1	5	0.08	DAETGKDLSEVLEK+FEADYDYITNEGSK+FIAALQEAVR+FSEISWTK+SDVLDWVK
242	FBpp0079538|FBgn0250843|CG4904-PA|Prosalpha6-PA FBpp0310201|FBgn0250843|CG4904-PB|Prosalpha6-PB	1.0000	FBpp0079538 type=protein; loc=2L:join(10221443..10221445,10221514..10222143,10222202..10222408); ID=FBpp0079538; name=Prosalpha6-PA; parent=FBgn0250843,FBtr0079948; dbxref=FlyBase:FBpp0079538,FlyBase_Annotation_IDs:CG4904-PA,GB_protein:AAF52875.1,REFSEQ:NP_523532,GB_protein:AAF52875,FlyMine:FBpp0079538,modMine:FBpp0079538; MD5=886525974845f95b71998d3dd36cfb51; length=279; release=r6.09; species=D…	23.7	5	0.08	AILGTLPTDEQGK+DPEVLVATEQRP+FLDSSKDEIIR+NQYDSDVTVWSPQGR+RPYGVGLLVAGYDER
237	FBpp0079484|FBgn0011272|CG4651-PA|RpL13-PA FBpp0099517|FBgn0011272|CG4651-PB|RpL13-PB FBpp0302626|FBgn0011272|CG4651-PC|RpL13-PC	1.0000	FBpp0079484 type=protein; loc=2L:join(9967635..9967877,9967939..9968247,9968317..9968421); ID=FBpp0079484; name=RpL13-PA; parent=FBgn0011272,FBtr0079888; dbxref=GB_protein:AAF52842.1,FlyBase:FBpp0079484,FlyBase_Annotation_IDs:CG4651-PA,REFSEQ:NP_523530,GB_protein:AAF52842; MD5=6aea7ab718156ab77fd20fc1241572d5; length=218; release=r6.09; species=Dmel;;FBpp0099517 type=protein; loc=2L:join(9967635.…	20.2	5	0.09	GAGIGANFAK+GFTLEELK+GPVLPIKNEQPAVVEFR+LILFPINEK+NEQPAVVEFR
198	FBpp0078278|FBgn0028690|CG1100-PA|Rpn5-PA	1.0000	FBpp0078278 type=protein; loc=3R:join(5789776..5790824,5790884..5791040,5791103..5791405); ID=FBpp0078278; name=Rpn5-PA; parent=FBgn0028690,FBtr0078629; dbxref=FlyBase:FBpp0078278,FlyBase_Annotation_IDs:CG1100-PA,GB_protein:AAF51952.1,REFSEQ:NP_649588,GB_protein:AAF51952,FlyMine:FBpp0078278,modMine:FBpp0078278; MD5=b71ac685f18192aefd215ce53557d974; length=502; release=r6.09; species=Dmel;	8.4	5	0.08	IYVEIER+LANTDTIR+MSELLNLPTSR+TGLTPVDSAASTDEQK
179	FBpp0077549|FBgn0011570|CG17158-PA|cpb-PA FBpp0304020|FBgn0011570|CG17158-PB|cpb-PB	1.0000	FBpp0077549 type=protein; loc=2L:join(1705112..1705114,1705400..1706227); ID=FBpp0077549; name=cpb-PA; parent=FBgn0011570,FBtr0077881; dbxref=FlyBase:FBpp0077549,FlyBase_Annotation_IDs:CG17158-PA,GB_protein:AAF51349.1,REFSEQ:NP_477005,GB_protein:AAF51349,FlyMine:FBpp0077549,modMine:FBpp0077549; MD5=63699f7116834714c9842e71742564ae; length=276; release=r6.09; species=Dmel;;FBpp0304020 type=protein…	12.0	5	0.09	NTLNEIYFGK+QDLAAAILR+QGSGTMNLGGSLTR
162	FBpp0076848|FBgn0035600|CG4769-PA|Cyt-c1-PA FBpp0297223|FBgn0035600|CG4769-PB|Cyt-c1-PB	1.0000	FBpp0076848 type=protein; loc=3L:join(5360340..5360411,5360692..5360739,5360877..5361025,5361493..5361625,5361695..5361988,5362103..5362330); ID=FBpp0076848; name=Cyt-c1-PA; parent=FBgn0035600,FBtr0077144; dbxref=FlyBase:FBpp0076848,FlyBase_Annotation_IDs:CG4769-PA,GB_protein:AAF50785.1,REFSEQ:NP_647958,GB_protein:AAF50785,FlyMine:FBpp0076848,modMine:FBpp0076848; MD5=fbe46bfe8a882962625e32b223365…	17.6	5	0.07	AANNGAYPPDLSYIVSAR+DVATFLK+LSDYFPSPYPNEEAAR+NLVGVTHTEAEAK
157	FBpp0076649|FBgn0035720|CG10077-PA|CG10077-PA FBpp0290159|FBgn0035720|CG10077-PC|CG10077-PC FBpp0305296|FBgn0035720|CG10077-PD|CG10077-PD	1.0000	FBpp0076649 type=protein; loc=3L:complement(join(6955381..6955388,6953773..6955169,6951267..6951445,6950330..6951202)); ID=FBpp0076649; name=CG10077-PA; parent=FBgn0035720,FBtr0076940; dbxref=FlyBase:FBpp0076649,FlyBase_Annotation_IDs:CG10077-PA,GB_protein:AAF50635.2,REFSEQ:NP_648062,GB_protein:AAF50635,FlyMine:FBpp0076649,modMine:FBpp0076649; MD5=5a48c8d279608a224e3fdc0d5e1e699d; length=818; rel…	15.5	5	0.08	DFVLSSFR+DLVGVAQTGSGK+GDGPIALVLAPTR+GVEIVIATPGR+MLDMGFEPQIR+SAPYPGFNGHGPANGGQR
137	FBpp0075471|FBgn0003459|CG3836-PA|stwl-PA FBpp0305255|FBgn0003459|CG3836-PB|stwl-PB FBpp0305256|FBgn0003459|CG3836-PC|stwl-PC	1.0000	FBpp0075471 type=protein; loc=3L:complement(join(14409615..14409762,14403872..14406837)); ID=FBpp0075471; name=stwl-PA; parent=FBgn0003459,FBtr0075728; dbxref=FlyBase:FBpp0075471,FlyBase_Annotation_IDs:CG3836-PA,GB_protein:AAF49741.1,REFSEQ:NP_524068,GB_protein:AAF49741,FlyMine:FBpp0075471,modMine:FBpp0075471; MD5=c563b8ad33aeadb5473cadc288fb1af2; length=1037; release=r6.09; species=Dmel;;FBpp030…	12.4	5	0.07	ATTGASGAVITNIPTTTTAGTSVPVGK+IVAPETQTKPQSPINTK+NNTDSTVSQPEFFVK+TTENVNVISYSPNSSSTSSSSK+VLTIGKPTSSVASGNINNIAIK+VYKPGTGQEIAPTSPAGGLDK
106	FBpp0074278|FBgn0283469|CG6842-PA|Vps4-PA FBpp0309628|FBgn0283469|CG6842-PB|Vps4-PB	1.0000	FBpp0074278 type=protein; loc=X:join(17908578..17908713,17908808..17909669,17909781..17910009,17910078..17910179); ID=FBpp0074278; name=Vps4-PA; parent=FBgn0283469,FBtr0074504; dbxref=FlyBase:FBpp0074278,FlyBase_Annotation_IDs:CG6842-PA,GB_protein:AAF48783.1,REFSEQ:NP_573258,GB_protein:AAF48783,FlyMine:FBpp0074278,modMine:FBpp0074278; MD5=91073d84c60a032bf49393ff0e2f5918; length=442; release=r6.0…	10.6	5	0.08	EAVILPIK+GILLFGPPGTGK+TEGYSGADISIVVR+VQWSDVAGLDAAK
101	FBpp0074055|FBgn0262734|CG4429-PA|Rbp2-PA FBpp0074056|FBgn0262734|CG4429-PB|Rbp2-PB FBpp0089381|FBgn0262734|CG4429-PC|Rbp2-PC FBpp0310225|FBgn0262734|CG4429-PD|Rbp2-PD FBpp0310226|FBgn0262734|CG4429-PE|Rbp2-PE	1.0000	FBpp0074055 type=protein; loc=X:join(16448698..16448729,16449874..16450179,16450314..16450501,16451275..16451559,16451919..16452085); ID=FBpp0074055; name=Rbp2-PA; parent=FBgn0262734,FBtr0074279; dbxref=FlyBase:FBpp0074055,FlyBase_Annotation_IDs:CG4429-PA,GB_protein:AAF48616.1,REFSEQ:NP_524959,GB_protein:AAF48616,FlyMine:FBpp0074055,modMine:FBpp0074055; MD5=a62b218a3d25dcbfe45695b96c0d393b; lengt…	13.2	5	0.09	IFQDFEVK+LDDLSAPLR+QSASIFGNAKPR+TIAAPINAVAETK
1	FBpp0070057|FBgn0027588|CG14476-PB|GCS2alpha-PB FBpp0070058|FBgn0027588|CG14476-PC|GCS2alpha-PC FBpp0070059|FBgn0027588|CG14476-PA|GCS2alpha-PA FBpp0070060|FBgn0027588|CG14476-PE|GCS2alpha-PE FBpp0070061|FBgn0027588|CG14476-PD|GCS2alpha-PD	1.0000	FBpp0070057 type=protein; loc=X:complement(join(21604463..21604569,21602981..21603730,21601344..21602829,21600843..21601274)); ID=FBpp0070057; name=GCS2alpha-PB; parent=FBgn0027588,FBtr0070058; dbxref=GB_protein:AAF45432.1,FlyBase:FBpp0070057,FlyBase_Annotation_IDs:CG14476-PB,REFSEQ:NP_652145,GB_protein:AAF45432; MD5=d72770cd93520f388055fb0ab9d74c41; length=924; release=r6.09; species=Dmel;;FBpp0…	6.4	5	0.09	EAFGVDNQLLVQDR+ETDGEIVITSEK+EYYASQYALDK+LEALVGSTFR+SGYVSVPVDDFK
566b	FBpp0086252|FBgn0003274|CG4918-PA|RpLP2-PA	0.9998	FBpp0086252 type=protein; loc=2R:16586223..16586564; ID=FBpp0086252; name=RpLP2-PA; parent=FBgn0003274,FBtr0087105; dbxref=FlyBase:FBpp0086252,FlyBase_Annotation_IDs:CG4918-PA,GB_protein:AAF57979.1,REFSEQ:NP_523764,GB_protein:AAF57979,FlyMine:FBpp0086252,modMine:FBpp0086252; MD5=b28d6b4fec46edabc2fa2ec06e21105f; length=113; release=r6.09; species=Dmel;	17.7	5	0.07	ILSSVGVEVDAER+SIDDLIK
703	FBpp0088437|FBgn0050489|CG30489-PA|Cyp12d1-p-PA FBpp0311725|FBgn0050489|CG30489-PB|Cyp12d1-p-PB	0.9997	FBpp0088437 type=protein; loc=2R:complement(join(11121747..11121848,11121361..11121686,11121190..11121306,11120105..11121125)); ID=FBpp0088437; name=Cyp12d1-p-PA; parent=FBgn0050489,FBtr0089419; dbxref=FlyBase:FBpp0088437,FlyBase_Annotation_IDs:CG30489-PA,GB_protein:AAM68745.1,REFSEQ:NP_610635,GB_protein:AAM68745,FlyMine:FBpp0088437,modMine:FBpp0088437; MD5=ab1ddea04b15a9c0e9fedad752e9f5d7; lengt…	11.1	5	0.05	DNSDALTLFQTSR+IISTPTYR+TLEVPEDFTDEISR+TLNDSLNVAQK+VVDLEMETTVAK
582b	FBpp0079943|FBgn0015797|CG6601-PA|Rab6-PA FBpp0312096|FBgn0015797|CG6601-PB|Rab6-PB	0.9553	FBpp0079943 type=protein; loc=2L:complement(12108173..12108799); ID=FBpp0079943; name=Rab6-PA; parent=FBgn0015797,FBtr0080361; dbxref=FlyBase:FBpp0079943,FlyBase_Annotation_IDs:CG6601-PA,GB_protein:AAF53168.1,REFSEQ:NP_477172,GB_protein:AAF53168,FlyMine:FBpp0079943,modMine:FBpp0079943; MD5=13a31d7644ff058895b456339ad52537; length=208; release=r6.09; species=Dmel;;FBpp0312096 type=protein; loc=2L:…	5.3	5	0.04	LQIWDTAGQER+LVFLGEQSVGK
100	FBpp0074054|FBgn0030753|CG4420-PA|rngo-PA FBpp0310006|FBgn0030753|CG4420-PB|rngo-PB	1.0000	FBpp0074054 type=protein; loc=X:join(16441783..16442020,16443493..16443976,16444041..16444326,16444390..16444758); ID=FBpp0074054; name=rngo-PA; parent=FBgn0030753,FBtr0074278; dbxref=FlyBase:FBpp0074054,FlyBase_Annotation_IDs:CG4420-PA,GB_protein:AAF48614.1,REFSEQ:NP_573129,GB_protein:AAF48614,FlyMine:FBpp0074054,modMine:FBpp0074054; MD5=d768fbcc3908041d5a6c0fd74b6d7578; length=458; release=r6.0…	10.7	4	0.06	AFVDSGAQTTIMSK+MLNADPFDEETQR+QMFLSSPETLSLLR+SDVLTVLR
95	FBpp0073924|FBgn0030701|CG16952-PA|CG16952-PA FBpp0073925|FBgn0030701|CG16952-PB|CG16952-PB FBpp0073926|FBgn0030701|CG16952-PC|CG16952-PC FBpp0290025|FBgn0030701|CG16952-PD|CG16952-PD FBpp0309048|FBgn0030701|CG16952-PE|CG16952-PE	1.0000	FBpp0073924 type=protein; loc=X:join(15872192..15872614,15872692..15875205,15875268..15875411); ID=FBpp0073924; name=CG16952-PA; parent=FBgn0030701,FBtr0074114; dbxref=FlyBase:FBpp0073924,FlyBase_Annotation_IDs:CG16952-PA,GB_protein:AAF48532.2,REFSEQ:NP_573085,GB_protein:AAF48532,FlyMine:FBpp0073924,modMine:FBpp0073924; MD5=9534eaf109c28997104e95eec536ed63; length=1026; release=r6.09; species=Dme…	3.8	4	0.07	ALLLPLSSK+ANSDLSTVENR+IVLDETVIPK+SNSPFEILR
92	FBpp0073781|FBgn0030612|CG5599-PA|CG5599-PA	1.0000	FBpp0073781 type=protein; loc=X:join(15086227..15086298,15086803..15087486,15087553..15087951,15088015..15088248); ID=FBpp0073781; name=CG5599-PA; parent=FBgn0030612,FBtr0073964; dbxref=FlyBase:FBpp0073781,FlyBase_Annotation_IDs:CG5599-PA,GB_protein:AAF48423.1,REFSEQ:NP_573000,GB_protein:AAF48423,FlyMine:FBpp0073781,modMine:FBpp0073781; MD5=9a4306132d6f7690e2f99c8069017799; length=462; release=r6…	7.1	4	0.07	TPSAAPSGAASVSVPADR+TPSAAPSGAASVSVPADRVEVLK+VIIPATPSVR
80	FBpp0072976|FBgn0035402|CG12082-PA|Usp5-PA FBpp0298309|FBgn0035402|CG12082-PB|Usp5-PB	1.0000	FBpp0072976 type=protein; loc=3L:complement(join(3147532..3148045,3145501..3147470)); ID=FBpp0072976; name=Usp5-PA; parent=FBgn0035402,FBtr0073114; dbxref=FlyBase:FBpp0072976,FlyBase_Annotation_IDs:CG12082-PA,GB_protein:AAF47720.1,REFSEQ:NP_647773,GB_protein:AAF47720,FlyMine:FBpp0072976,modMine:FBpp0072976; MD5=7c9b21d80c026898505a98d558da8297; length=827; release=r6.09; species=Dmel;;FBpp0298309…	4.2	4	0.06	FTLGDDWVPK+LAIGVEGGYNESDMAK+VTGFPLAVK
630a	FBpp0293740|FBgn0260442|CG6831-PB|rhea-PB FBpp0305317|FBgn0260442|CG6831-PE|rhea-PE FBpp0305318|FBgn0260442|CG6831-PF|rhea-PF FBpp0305319|FBgn0260442|CG6831-PG|rhea-PG FBpp0305320|FBgn0260442|CG6831-PH|rhea-PH	1.0000	FBpp0293740 type=protein; loc=3L:join(8561482..8561617,8561687..8562085,8562145..8562336,8562396..8562474,8562533..8563036,8563100..8563188,8563546..8563634,8563979..8564095,8564157..8568744,8568811..8569001,8570968..8571084,8571146..8571661,8572018..8572677,8572898..8573472,8573531..8573789); ID=FBpp0293740; name=rhea-PB; parent=FBgn0260442,FBtr0305210; dbxref=REFSEQ:NP_001246674,GB_protein:AFH0…	2.0	4	0.06	ALQPTVTDIPSATQLSK+ISSVNLTEPQR+LVDPLLEAVK+NAQGFTTDESDTEYAYR
623a	FBpp0089277|FBgn0003392|CG18102-PG|shi-PG FBpp0089280|FBgn0003392|CG18102-PF|shi-PF FBpp0290809|FBgn0003392|CG18102-PJ|shi-PJ FBpp0290810|FBgn0003392|CG18102-PK|shi-PK FBpp0290811|FBgn0003392|CG18102-PL|shi-PL FBpp0305866|FBgn0003392|CG18102-PN|shi-PN FBpp0309359|FBgn0003392|CG18102-PP|shi-PP	1.0000	FBpp0089277 type=protein; loc=X:join(15893005..15893150,15894693..15894766,15894835..15895591,15895662..15895778,15895846..15896074,15896147..15896304,15896366..15896472,15897102..15897295,15898955..15899074,15901544..15901747,15901823..15901916,15901978..15902117,15902190..15902332,15905774..15905924); ID=FBpp0089277; name=shi-PG; parent=FBgn0003392,FBtr0074124; dbxref=FlyBase:FBpp0089277,GB_pro…	5.9	4	0.07	TIEGSGSALVNTNELSGGAK+VAIGDQPVDIEQQIK+VSGAVGGAIVQQSGANR
619a	FBpp0088856|FBgn0259139|CG6946-PB|glo-PB FBpp0088858|FBgn0259139|CG6946-PA|glo-PA	1.0000	FBpp0088856 type=protein; loc=3R:complement(join(11818573..11818942,11818006..11818137,11817194..11817338,11816612..11816757,11815841..11816544,11815502..11815765)); ID=FBpp0088856; name=glo-PB; parent=FBgn0259139,FBtr0089917; dbxref=FlyBase:FBpp0088856,FlyBase_Annotation_IDs:CG6946-PB,GB_protein:AAF54705.1,REFSEQ:NP_731639,GB_protein:AAF54705; MD5=3f936047309b6d29ca83607e3baed238; length=586; re…	5.5	4	0.07	GLPYTSFENDVFK+NTGEAYVEVASQEDVEEAR
615a	FBpp0088408|FBgn0030151|CG1354-PA|CG1354-PA FBpp0088409|FBgn0030151|CG1354-PC|CG1354-PC FBpp0088410|FBgn0030151|CG1354-PD|CG1354-PD FBpp0307859|FBgn0030151|CG1354-PE|CG1354-PE	1.0000	FBpp0088408 type=protein; loc=X:join(9779062..9779242,9780241..9780301,9780511..9780892,9781159..9781728); ID=FBpp0088408; name=CG1354-PA; parent=FBgn0030151,FBtr0089383; dbxref=FlyBase:FBpp0088408,FlyBase_Annotation_IDs:CG1354-PA,GB_protein:AAF46520.2,REFSEQ:NP_572580,GB_protein:AAF46520,FlyMine:FBpp0088408,modMine:FBpp0088408; MD5=b65cbbe0d6ec670d28cba06a23a945cf; length=397; release=r6.09; spe…	13.1	4	0.06	AFEDPDVTHVEGEVDPVR+DLEIISEELR+IGIVGVPNVGK+NYTVEDGDIIFFK
606a	FBpp0087115|FBgn0033699|CG8857-PC|RpS11-PC	1.0000	FBpp0087115 type=protein; loc=2R:complement(join(12200775..12200786,12200116..12200241,12199834..12200039,12199466..12199589)); ID=FBpp0087115; name=RpS11-PC; parent=FBgn0033699,FBtr0088007; dbxref=FlyBase:FBpp0087115,FlyBase_Annotation_IDs:CG8857-PC,GB_protein:AAM71028.1,REFSEQ:NP_725114,GB_protein:AAM71028,FlyMine:FBpp0087115,modMine:FBpp0087115; MD5=038e064738fe0ce33cf03a06f5707dc8; length=155…	12.3	4	0.06	EAIDGTYIDK+EAIDGTYIDKK+QFGVNLNR
603a	FBpp0086656|FBgn0000289|CG8367-PB|cg-PB FBpp0111707|FBgn0000289|CG8367-PF|cg-PF FBpp0288473|FBgn0000289|CG8367-PI|cg-PI FBpp0288474|FBgn0000289|CG8367-PJ|cg-PJ FBpp0308983|FBgn0000289|CG8367-PL|cg-PL FBpp0308984|FBgn0000289|CG8367-PM|cg-PM	1.0000	FBpp0086656 type=protein; loc=2R:join(14174447..14174572,14176406..14176542,14176612..14176691,14177175..14177477,14177861..14178021,14178098..14178200,14178272..14178596,14178665..14178829,14178894..14179041,14179112..14179254,14179313..14179940); ID=FBpp0086656; name=cg-PB; parent=FBgn0000289,FBtr0087527; dbxref=FlyBase:FBpp0086656,FlyBase_Annotation_IDs:CG8367-PB,GB_protein:AAF58283.2,REFSEQ:N…	4.8	4	0.07	LEPGTLELSPK+TGQTVLTAGSAAAK+VITAGGASTVVK
598a	FBpp0085596|FBgn0034504|CG8929-PB|CG8929-PB FBpp0085597|FBgn0034504|CG8929-PA|CG8929-PA	1.0000	FBpp0085596 type=protein; loc=2R:join(20328059..20328134,20328327..20329021,20329106..20329197,20329264..20329630,20329709..20330164,20330225..20330362); ID=FBpp0085596; name=CG8929-PB; parent=FBgn0034504,FBtr0086284; dbxref=GB_protein:AAF57475.2,FlyBase:FBpp0085596,FlyBase_Annotation_IDs:CG8929-PB,REFSEQ:NP_725957,GB_protein:AAF57475; MD5=4e317eb5d887de8b015946d4db3c5598; length=607; release=r6.…	6.4	4	0.07	HRPPEPPEPASAPAAAPTTQAK+ITDPSLPAGK+YYEYWDR
596a	FBpp0085374|FBgn0259979|CG17337-PA|CG17337-PA	1.0000	FBpp0085374 type=protein; loc=2R:join(5697971..5698008,5698456..5699224,5699286..5699353,5699415..5699679,5699737..5699988,5700043..5700087); ID=FBpp0085374; name=CG17337-PA; parent=FBgn0259979,FBtr0086038; dbxref=FlyBase:FBpp0085374,FlyBase_Annotation_IDs:CG17337-PA,GB_protein:AAF57318.2,REFSEQ:NP_610181,GB_protein:AAF57318,FlyMine:FBpp0085374,modMine:FBpp0085374; MD5=abd5fa235f911c069007948082b…	10.3	4	0.07	EGGSIPVTLTLQEATGK+LNIALPVNVK+TVVGIQSVSAWPEK+VLLGTLGK
595a	FBpp0085354|FBgn0033062|CG7843-PA|Ars2-PA FBpp0085356|FBgn0033062|CG7843-PD|Ars2-PD FBpp0085357|FBgn0033062|CG7843-PC|Ars2-PC FBpp0302785|FBgn0033062|CG7843-PE|Ars2-PE FBpp0302787|FBgn0033062|CG7843-PG|Ars2-PG	1.0000	FBpp0085354 type=protein; loc=2R:complement(join(6085086..6085225,6084847..6085031,6084508..6084787,6083941..6084007,6081912..6083884,6081736..6081840,6081334..6081415)); ID=FBpp0085354; name=Ars2-PA; parent=FBgn0033062,FBtr0086018; dbxref=FlyBase:FBpp0085354,FlyBase_Annotation_IDs:CG7843-PA,GB_protein:AAF57281.2,REFSEQ:NP_610203,GB_protein:AAF57281,FlyMine:FBpp0085354,modMine:FBpp0085354; MD5=3b…	4.9	4	0.06	IALNLDEK+QFLDTQDENISDSEVMR+VAIADPLVER+VTNNDVQEYIK
588a	FBpp0084434|FBgn0001197|CG5499-PA|His2Av-PA FBpp0306426|FBgn0001197|CG5499-PB|His2Av-PB	1.0000	FBpp0084434 type=protein; loc=3R:join(26867093..26867095,26867409..26867486,26867669..26867782,26868356..26868586); ID=FBpp0084434; name=His2Av-PA; parent=FBgn0001197,FBtr0085062; dbxref=FlyBase:FBpp0084434,FlyBase_Annotation_IDs:CG5499-PA,GB_protein:AAF56631.1,REFSEQ:NP_524519,GB_protein:AAF56631,FlyMine:FBpp0084434,modMine:FBpp0084434; MD5=676bf5e5c89ab8fb7409c747b9e0392d; length=141; release=r…	18.4	4	0.07	AGLQFPVGR+GDEELDSLIK+HLQLAIR
584a	FBpp0083860|FBgn0028691|CG10230-PB|Rpn9-PB FBpp0083861|FBgn0028691|CG10230-PA|Rpn9-PA	1.0000	FBpp0083860 type=protein; loc=3R:complement(join(23732796..23732905,23732627..23732740,23732043..23732573,23731588..23731981)); ID=FBpp0083860; name=Rpn9-PB; parent=FBgn0028691,FBtr0084469; dbxref=FlyBase:FBpp0083860,FlyBase_Annotation_IDs:CG10230-PB,GB_protein:AAF56174.1,REFSEQ:NP_732899,GB_protein:AAF56174; MD5=47306909763c56fdcfaec9640550ea03; length=382; release=r6.09; species=Dmel;;FBpp00838…	9.9	4	0.07	AISFTDIAQETK+ALALDLVR+EAIEFLEK+IPDLAAQEVK
583a	FBpp0083668|FBgn0020278|CG5248-PB|loco-PB	1.0000	FBpp0083668 type=protein; loc=3R:complement(join(22629553..22630593,22622124..22622906,22620923..22622063,22620293..22620855)); ID=FBpp0083668; name=loco-PB; parent=FBgn0020278,FBtr0084275; dbxref=FlyBase:FBpp0083668,FlyBase_Annotation_IDs:CG5248-PB,GB_protein:AAF56033.1,REFSEQ:NP_732775,GB_protein:AAF56033,FlyMine:FBpp0083668,modMine:FBpp0083668; MD5=2ac33e1120bda8ed788ac91f49da4d6d; length=1175…	4.1	4	0.06	QEPTIASMVER+SIDVQQPSQILAGK+SNEAPSETSSLFER+VFNELLASK
58	FBpp0072197|FBgn0002787|CG3416-PA|Rpn8-PA FBpp0303270|FBgn0002787|CG3416-PB|Rpn8-PB FBpp0305141|FBgn0002787|CG3416-PC|Rpn8-PC	1.0000	FBpp0072197 type=protein; loc=2R:join(24403190..24403364,24403432..24404273); ID=FBpp0072197; name=Rpn8-PA; parent=FBgn0002787,FBtr0072290; dbxref=FlyBase:FBpp0072197,FlyBase_Annotation_IDs:CG3416-PA,GB_protein:AAF47199.1,REFSEQ:NP_523845,GB_protein:AAF47199,FlyMine:FBpp0072197,modMine:FBpp0072197; MD5=d3bbb1ebfb548dfd20d99ca1a3374e09; length=338; release=r6.09; species=Dmel;;FBpp0303270 type=pro…	9.8	4	0.05	DLGLPTEAYISVEEVHDDGSPTSK+ITNQLMGLK
559a	FBpp0078674|FBgn0053113|CG33113-PF|Rtnl1-PF FBpp0290753|FBgn0053113|CG33113-PH|Rtnl1-PH	1.0000	FBpp0078674 type=protein; loc=2L:complement(join(5008181..5009375,4994787..4994994,4994508..4994716,4994339..4994444,4994208..4994277)); ID=FBpp0078674; name=Rtnl1-PF; parent=FBgn0053113,FBtr0079038; dbxref=FlyBase:FBpp0078674,FlyBase_Annotation_IDs:CG33113-PF,GB_protein:AAF52199.2,REFSEQ:NP_787983,GB_protein:AAF52199,FlyMine:FBpp0078674,modMine:FBpp0078674; MD5=d646a3a8e6bc10aece054ea62be58129; …	8.1	4	0.06	ANQDSDTESPSVSYTPSPAK+EAAATNEDIFK+TDDFEDFLR+VAIPIGNK
549a	FBpp0075870|FBgn0086254|CG6084-PA|CG6084-PA FBpp0303937|FBgn0086254|CG6084-PD|CG6084-PD	1.0000	FBpp0075870 type=protein; loc=3L:complement(join(11623548..11623616,11622033..11622175,11621483..11621966,11621214..11621422,11620620..11620665)); ID=FBpp0075870; name=CG6084-PA; parent=FBgn0086254,FBtr0076139; dbxref=FlyBase:FBpp0075870,FlyBase_Annotation_IDs:CG6084-PA,GB_protein:AAF50039.2,REFSEQ:NP_648484,GB_protein:AAF50039,FlyMine:FBpp0075870,modMine:FBpp0075870; MD5=cbf6356c857420c63ac5dcc0…	14.6	4	0.07	AGDPVILEEAK+EVPIIGLGTWGSPK+TLYSPVDYVDTWK+VAIDAGYR
538a	FBpp0074285|FBgn0021765|CG7113-PA|scu-PA	1.0000	FBpp0074285 type=protein; loc=X:join(18091382..18091390,18091952..18092710); ID=FBpp0074285; name=scu-PA; parent=FBgn0021765,FBtr0074511; dbxref=FlyBase:FBpp0074285,FlyBase_Annotation_IDs:CG7113-PA,GB_protein:AAF48797.1,REFSEQ:NP_523396,GB_protein:AAF48797,FlyMine:FBpp0074285,modMine:FBpp0074285; MD5=d03401683704e83d48b03dcb4ad6ae15; length=255; release=r6.09; species=Dmel;	25.9	4	0.06	GVIVNTASVAAFDGQIGQAAYSASK+NAVSLVTGGASGLGR+QGASVILADLPSSK+VVFVPVDVTSEK
54	FBpp0072128|FBgn0015268|CG5330-PA|Nap1-PA FBpp0297131|FBgn0015268|CG5330-PB|Nap1-PB FBpp0297132|FBgn0015268|CG5330-PC|Nap1-PC	1.0000	FBpp0072128 type=protein; loc=2R:complement(join(23906615..23906700,23906060..23906528,23905856..23905996,23905605..23905793,23905314..23905541)); ID=FBpp0072128; name=Nap1-PA; parent=FBgn0015268,FBtr0072219; dbxref=FlyBase:FBpp0072128,FlyBase_Annotation_IDs:CG5330-PA,GB_protein:AAF47097.1,REFSEQ:NP_477128,GB_protein:AAF47097,FlyMine:FBpp0072128,modMine:FBpp0072128; MD5=000865d4f250b0cc3d2b7681c0…	5.7	4	0.06	MLPAPVQNR+YQVQYQPLFDK+YQVQYQPLFDKR
523a	FBpp0072990|FBgn0005640|CG10579-PD|Eip63E-PD FBpp0072991|FBgn0005640|CG10579-PE|Eip63E-PE FBpp0072992|FBgn0005640|CG10579-PA|Eip63E-PA FBpp0072993|FBgn0005640|CG10579-PB|Eip63E-PB FBpp0072994|FBgn0005640|CG10579-PC|Eip63E-PC FBpp0110220|FBgn0005640|CG10579-PF|Eip63E-PF FBpp0110221|FBgn0005640|CG10579-PG|Eip63E-PG FBpp0110222|FBgn0005640|CG10579-PH|Eip63E-PH FBpp0110223|FBgn0005640|CG10579-PI|Eip6…	1.0000	FBpp0072990 type=protein; loc=3L:join(3516774..3516828,3552787..3552864,3578289..3578480,3588042..3588080,3593329..3593546,3594651..3594742,3598065..3598239,3598360..3598621,3600013..3600225,3600312..3600491,3607502..3607566); ID=FBpp0072990; name=Eip63E-PD; parent=FBgn0005640,FBtr0073131; dbxref=FlyBase:FBpp0072990,FlyBase_Annotation_IDs:CG10579-PD,GB_protein:AAN11568.1,REFSEQ:NP_523904,GB_prote…	8.6	4	0.06	IADFGLAR+LEPLGEGSYATVYK+LGADDALQHPYFAQLPK+LQEEEGAPFTAIR
512a	FBpp0071115|FBgn0020653|CG2151-PA|Trxr-1-PA FBpp0071116|FBgn0020653|CG2151-PB|Trxr-1-PB FBpp0071117|FBgn0020653|CG2151-PC|Trxr-1-PC	1.0000	FBpp0071115 type=protein; loc=X:join(8242716..8242731,8246094..8246439,8246510..8246736,8246808..8247694); ID=FBpp0071115; name=Trxr-1-PA; parent=FBgn0020653,FBtr0071167; dbxref=FlyBase:FBpp0071115,FlyBase_Annotation_IDs:CG2151-PA,GB_protein:AAF46354.1,REFSEQ:NP_511082,GB_protein:AAF46354,FlyMine:FBpp0071115,modMine:FBpp0071115; MD5=63c85e2d64781d57420d0ba3ff7b9558; length=491; release=r6.09; spe…	3.9	4	0.05	GLGYEPTVMVR+TVPLSVEK
509a	FBpp0070672|FBgn0011760|CG6998-PB|ctp-PB FBpp0070674|FBgn0011760|CG6998-PA|ctp-PA FBpp0070675|FBgn0011760|CG6998-PC|ctp-PC FBpp0297908|FBgn0011760|CG6998-PE|ctp-PE	1.0000	FBpp0070672 type=protein; loc=X:join(4691737..4691844,4698297..4698458); ID=FBpp0070672; name=ctp-PB; parent=FBgn0011760,FBtr0070704; dbxref=FlyBase:FBpp0070672,FlyBase_Annotation_IDs:CG6998-PB,GB_protein:AAN09126.1,REFSEQ:NP_726942,GB_protein:AAN09126; MD5=51cf7080fd90465ac24cfd2c98f02179; length=89; release=r6.09; species=Dmel;;FBpp0070674 type=protein; loc=X:join(4691737..4691844,4698297..4698…	25.8	4	0.06	DIAAYIK+NFGSYVTHETR+YNIEKDIAAYIK
498	FBpp0293413|FBgn0262534|CG43088-PA|CG43088-PA	1.0000	FBpp0293413 type=protein; loc=X:join(14702358..14702563,14702618..14703044,14703103..14703558); ID=FBpp0293413; name=CG43088-PA; parent=FBgn0262534,FBtr0304873; dbxref=REFSEQ:NP_001245670,GB_protein:AFH07384,FlyBase:FBpp0293413,FlyBase_Annotation_IDs:CG43088-PA,modMine:FBpp0293413; MD5=fb7cafa51ec96fa8684ca86d1960221f; length=362; release=r6.09; species=Dmel;	11.3	4	0.05	ERDEIAQSL+ISGIPLSLR+NMVEQTIEVLK+YSQESFVLTPYK
50	FBpp0072081|FBgn0034967|CG3186-PB|eIF-5A-PB FBpp0072082|FBgn0034967|CG3186-PA|eIF-5A-PA	1.0000	FBpp0072081 type=protein; loc=2R:join(24058486..24058691,24058932..24059133,24059196..24059267); ID=FBpp0072081; name=eIF-5A-PB; parent=FBgn0034967,FBtr0072172; dbxref=FlyBase:FBpp0072081,FlyBase_Annotation_IDs:CG3186-PB,GB_protein:AAM68297.1,REFSEQ:NP_726411,GB_protein:AAM68297,FlyMine:FBpp0072081,modMine:FBpp0072081; MD5=c7cb54e1f8c2de4e5aea6fb4f583c3c9; length=159; release=r6.09; species=Dmel;…	18.2	4	0.07	IVEMSTSKTGK+NGFVMLK+VPEGELGEQLR
488	FBpp0289147|FBgn0024733|CG17521-PC|RpL10-PC FBpp0289148|FBgn0024733|CG17521-PD|RpL10-PD FBpp0306039|FBgn0024733|CG17521-PE|RpL10-PE	1.0000	FBpp0289147 type=protein; loc=3L:complement(join(23095275..23095297,23094906..23095211,23094684..23094846,23093714..23093878)); ID=FBpp0289147; name=RpL10-PC; parent=FBgn0024733,FBtr0299869; dbxref=FlyBase:FBpp0289147,FlyBase_Annotation_IDs:CG17521-PC,REFSEQ:NP_651954,GB_protein:AAF45440,FlyMine:FBpp0289147,modMine:FBpp0289147; MD5=a21ae4fdf57e935a5fb2b1b7c681fc43; length=218; release=r6.09; spec…	13.3	4	0.06	AQVIEALR+GAFGKPQGTVAR+IGQPIMSVR
481	FBpp0100079|FBgn0038570|CG7217-PA|Prx5-PA FBpp0100080|FBgn0038570|CG7217-PB|Prx5-PB	1.0000	FBpp0100079 type=protein; loc=3R:complement(join(18166355..18166462,18166026..18166160,18165566..18165895)); ID=FBpp0100079; name=Prx5-PA; parent=FBgn0038570,FBtr0100619; dbxref=FlyBase_Annotation_IDs:CG7217-PA,FlyBase:FBpp0100079,GB_protein:AAF55497.2,REFSEQ:NP_650679,GB_protein:AAF55497,FlyMine:FBpp0100079,modMine:FBpp0100079; MD5=83e93d36511832cb84254e2599555f8b; length=190; release=r6.09; spe…	23.2	4	0.07	INTGDLVNGK+LLADPAGGFTK+THLPGYVSSADELK+YSLVVENGK
473	FBpp0089041|FBgn0023175|CG1519-PA|Prosalpha7-PA	1.0000	FBpp0089041 type=protein; loc=2R:complement(join(9847697..9847717,9847073..9847638,9846731..9846905)); ID=FBpp0089041; name=Prosalpha7-PA; parent=FBgn0023175,FBtr0089998; dbxref=FlyBase:FBpp0089041,FlyBase_Annotation_IDs:CG1519-PA,GB_protein:AAF58889.1,REFSEQ:NP_724834,GB_protein:AAF58889,FlyMine:FBpp0089041,modMine:FBpp0089041; MD5=788b2e850a21fc0b3ab391936e1f1677; length=253; release=r6.09; spe…	15.4	4	0.07	TDELVESAGEIIYK+VFQIDYASK+VTGGLHLINPSELTEK
450	FBpp0087958|FBgn0033235|CG8728-PA|CG8728-PA	1.0000	FBpp0087958 type=protein; loc=2R:complement(join(7938900..7938955,7938437..7938815,7937959..7938375,7937762..7937902,7937204..7937708,7936971..7937143)); ID=FBpp0087958; name=CG8728-PA; parent=FBgn0033235,FBtr0088882; dbxref=FlyBase:FBpp0087958,FlyBase_Annotation_IDs:CG8728-PA,GB_protein:AAF59168.1,REFSEQ:NP_610333,GB_protein:AAF59168,FlyMine:FBpp0087958,modMine:FBpp0087958; MD5=f597e2b6e045ffbbf…	9.0	4	0.07	DTLIYAASIDSR+EIESVTAADIQR+LLSSPPSVAAR+QVDTSIAQYTGGLVK
440	FBpp0087548|FBgn0050000|CG30000-PA|GstT1-PA	1.0000	FBpp0087548 type=protein; loc=2R:join(9606087..9606204,9606280..9606382,9606447..9606763,9606825..9606973); ID=FBpp0087548; name=GstT1-PA; parent=FBgn0050000,FBtr0088463; dbxref=FlyBase:FBpp0087548,FlyBase_Annotation_IDs:CG30000-PA,GB_protein:AAF58913.2,REFSEQ:NP_610509,GB_protein:AAF58913,FlyMine:FBpp0087548,modMine:FBpp0087548; MD5=385e8e87443bc491f835a9603b75445c; length=228; release=r6.09; sp…	20.2	4	0.06	FQLGESVSIVR+GVFSEQLYPK+LIKDVESNLGLLER+YYYDFLSQPSR
415	FBpp0086705|FBgn0033902|CG8309-PA|Tango7-PA FBpp0308985|FBgn0033902|CG8309-PB|Tango7-PB	1.0000	FBpp0086705 type=protein; loc=2R:complement(join(14164487..14164531,14164191..14164370,14163198..14164136)); ID=FBpp0086705; name=Tango7-PA; parent=FBgn0033902,FBtr0087579; dbxref=FlyBase:FBpp0086705,FlyBase_Annotation_IDs:CG8309-PA,GB_protein:AAF58289.1,REFSEQ:NP_610932,GB_protein:AAF58289,FlyMine:FBpp0086705,modMine:FBpp0086705; MD5=70f5e58e540f3dd516e760c35ced9adc; length=387; release=r6.09; s…	12.1	4	0.06	EGLTSVSSAQLDLAR+LFNNLDTASPLR+LGAEISSEK+TFGAPQWEQLR
414	FBpp0086701|FBgn0033912|CG8415-PA|RpS23-PA FBpp0308991|FBgn0033912|CG8415-PB|RpS23-PB	1.0000	FBpp0086701 type=protein; loc=2R:complement(join(14216530..14216533,14215951..14216110,14215435..14215702)); ID=FBpp0086701; name=RpS23-PA; parent=FBgn0033912,FBtr0087575; dbxref=FlyBase:FBpp0086701,FlyBase_Annotation_IDs:CG8415-PA,GB_protein:AAF58277.2,REFSEQ:NP_610939,GB_protein:AAF58277,FlyMine:FBpp0086701,modMine:FBpp0086701; MD5=e61e7f18ffb2c6f72e0b266cd817f7b8; length=143; release=r6.09; sp…	26.6	4	0.07	DGSLNYIEENDEVLVAGFGR+ITAFVPR+VANVSLLALYK
412	FBpp0086690|FBgn0261270|CG8553-PB|SelD-PB FBpp0086691|FBgn0261270|CG8553-PA|SelD-PA	1.0000	FBpp0086690 type=protein; loc=2R:complement(14268966..14270162); ID=FBpp0086690; name=SelD-PB; parent=FBgn0261270,FBtr0087564; dbxref=FlyBase:FBpp0086690,FlyBase_Annotation_IDs:CG8553-PB,GB_protein:AAM70998.1,REFSEQ:NP_725375,GB_protein:AAM70998,FlyMine:FBpp0086690,modMine:FBpp0086690; MD5=82107c8ed363b76b821090ef77297a37; length=398; release=r6.09; species=Dmel;;FBpp0086691 type=protein; loc=2R:…	6.5	4	0.05	DVVIPLIMR+LVVSEEDVR+VIEVPAKD
407	FBpp0086380|FBgn0034087|CG8443-PA|clu-PA FBpp0305372|FBgn0034087|CG8443-PB|clu-PB	1.0000	FBpp0086380 type=protein; loc=2R:join(16186923..16187136,16188578..16189664,16189763..16192031,16192100..16192225,16192288..16192503,16192565..16192776,16192845..16193067); ID=FBpp0086380; name=clu-PA; parent=FBgn0034087,FBtr0087242; dbxref=GB_protein:AAF58047.1,FlyBase:FBpp0086380,FlyBase_Annotation_IDs:CG8443-PA,REFSEQ:NP_611095,GB_protein:AAF58047,FlyMine:FBpp0086380,modMine:FBpp0086380; MD5=4…	5.3	4	0.06	ATDAYNFYTTGQAK+EAQSNVATSNEVQAAEVVK+EQEQSVVYGSIDFGK+LQDVQLSK+SINNLEQGSTIK
397	FBpp0086001|FBgn0034282|CG5784-PB|Mapmodulin-PB FBpp0086002|FBgn0034282|CG5784-PA|Mapmodulin-PA FBpp0112004|FBgn0034282|CG5784-PC|Mapmodulin-PC FBpp0289639|FBgn0034282|CG5784-PD|Mapmodulin-PD	1.0000	FBpp0086001 type=protein; loc=2R:complement(join(17871329..17871376,17868432..17868808,17868287..17868369,17867326..17867559,17867210..17867253)); ID=FBpp0086001; name=Mapmodulin-PB; parent=FBgn0034282,FBtr0086822; dbxref=FlyBase:FBpp0086001,FlyBase_Annotation_IDs:CG5784-PB,GB_protein:AAF57777.1,REFSEQ:NP_523780,GB_protein:AAF57777,FlyMine:FBpp0086001,modMine:FBpp0086001; MD5=88c1f9f86aab621cb93e…	14.2	4	0.05	IKDLETLKPLEEFK+ISSGLNYLTTSPK+LQYLNLSGNK
389	FBpp0085809|FBgn0034401|CG15100-PA|MetRS-PA	1.0000	FBpp0085809 type=protein; loc=2R:complement(join(18850388..18850490,18850179..18850300,18849265..18850100,18849102..18849206,18847894..18849045,18847083..18847833)); ID=FBpp0085809; name=MetRS-PA; parent=FBgn0034401,FBtr0086627; dbxref=FlyBase:FBpp0085809,FlyBase_Annotation_IDs:CG15100-PA,GB_protein:AAF57625.2,REFSEQ:NP_611382,GB_protein:AAF57625,FlyMine:FBpp0085809,modMine:FBpp0085809; MD5=9809e…	6.2	4	0.06	AAPAANAAPAASPAATADAAK+LFSPAAIAK+LLVDTTPTVADTVTNEEISAAK+SSDQLFIDLPK
388	FBpp0085796|FBgn0010551|CG15081-PC|Phb2-PC FBpp0085797|FBgn0010551|CG15081-PB|Phb2-PB FBpp0085798|FBgn0010551|CG15081-PA|Phb2-PA FBpp0111774|FBgn0010551|CG15081-PD|Phb2-PD FBpp0111775|FBgn0010551|CG15081-PE|Phb2-PE FBpp0111776|FBgn0010551|CG15081-PF|Phb2-PF	1.0000	FBpp0085796 type=protein; loc=2R:join(18819633..18819765,18820196..18820542,18820605..18820838,18821041..18821118,18821184..18821291); ID=FBpp0085796; name=Phb2-PC; parent=FBgn0010551,FBtr0086614; dbxref=FlyBase:FBpp0085796,FlyBase_Annotation_IDs:CG15081-PC,GB_protein:AAM68447.1,GB_protein:AAM68447,REFSEQ:NP_725832,GB_protein:AAM68447; MD5=f3577dbaa7059493d393d38b3f6cb5db; length=299; release=r6.…	13.4	4	0.07	GGPPGLGIGLK+IVQAEGEAEAAK+QLGVDYDEK+QQVSLLIR
387	FBpp0085736|FBgn0261439|CG17246-PB|SdhA-PB FBpp0085737|FBgn0261439|CG17246-PA|SdhA-PA FBpp0085738|FBgn0261439|CG17246-PC|SdhA-PC	1.0000	FBpp0085736 type=protein; loc=2R:complement(join(19395687..19395743,19392846..19394443,19392639..19392789,19392399..19392578)); ID=FBpp0085736; name=SdhA-PB; parent=FBgn0261439,FBtr0086552; dbxref=FlyBase:FBpp0085736,FlyBase_Annotation_IDs:CG17246-PB,GB_protein:AAM70849.1,REFSEQ:NP_725881,GB_protein:AAM70849; MD5=b44908b45d9ed755369d3069e3c751b9; length=661; release=r6.09; species=Dmel;;FBpp00857…	5.6	4	0.07	DGPILQDGVNK+ENAGEASVANLDK+ENAGEASVANLDKLR+NTVIATGGYGR
385	FBpp0085717|FBgn0013325|CG7726-PA|RpL11-PA FBpp0309436|FBgn0013325|CG7726-PB|RpL11-PB	1.0000	FBpp0085717 type=protein; loc=2R:join(19442484..19442489,19442618..19442740,19442801..19443098,19443313..19443440); ID=FBpp0085717; name=RpL11-PA; parent=FBgn0013325,FBtr0086533; dbxref=FlyBase:FBpp0085717,FlyBase_Annotation_IDs:CG7726-PA,GB_protein:AAF57560.1,REFSEQ:NP_477054,GB_protein:AAF57560,FlyMine:FBpp0085717,modMine:FBpp0085717; MD5=682ca7a32dc65d4c4fb73f03ce0cdc71; length=184; release=r6…	13.0	4	0.06	VLEQLTGQQPVFSK+YDGIILNTK+YDGIILNTKK
383	FBpp0085697|FBgn0010434|CG11949-PA|cora-PA FBpp0309410|FBgn0010434|CG11949-PF|cora-PF FBpp0309411|FBgn0010434|CG11949-PG|cora-PG	1.0000	FBpp0085697 type=protein; loc=2R:join(19235516..19235662,19235763..19236208,19236267..19236419,19236485..19236843,19236942..19237063,19238152..19238314,19238382..19238434,19238789..19241785,19242174..19242395,19242484..19242585,19242704..19242859,19243069..19243179,19243255..19243320); ID=FBpp0085697; name=cora-PA; parent=FBgn0010434,FBtr0086509; dbxref=FlyBase:FBpp0085697,FlyBase_Annotation_IDs:…	2.6	4	0.06	EQQYISSSVDPK+LLQDPLLSPTTR+LQGSAVDAAAVPLSDSQK
374	FBpp0085314|FBgn0032987|CG12775-PA|RpL21-PA FBpp0303728|FBgn0032987|CG12775-PB|RpL21-PB FBpp0311640|FBgn0032987|CG12775-PC|RpL21-PC	1.0000	FBpp0085314 type=protein; loc=2L:complement(22247226..22247705); ID=FBpp0085314; name=RpL21-PA; parent=FBgn0032987,FBtr0085961; dbxref=GB_protein:AAF57259.1,FlyBase:FBpp0085314,FlyBase_Annotation_IDs:CG12775-PA,REFSEQ:NP_610144,GB_protein:AAF57259,FlyMine:FBpp0085314,modMine:FBpp0085314; MD5=b2e4b76ae2c566ebe381be45fdd2f9a9; length=159; release=r6.09; species=Dmel;;FBpp0303728 type=protein; loc=2…	22.6	4	0.04	HGVIPLSTYMR+IGDIVDIK+KLEEPIALAPIPYEFIA
367	FBpp0085165|FBgn0039857|CG11522-PA|RpL6-PA FBpp0085166|FBgn0039857|CG11522-PB|RpL6-PB	1.0000	FBpp0085165 type=protein; loc=3R:complement(join(31596048..31596158,31595521..31595601,31594924..31595463)); ID=FBpp0085165; name=RpL6-PA; parent=FBgn0039857,FBtr0085804; dbxref=FlyBase:FBpp0085165,FlyBase_Annotation_IDs:CG11522-PA,GB_protein:AAF57166.1,REFSEQ:NP_733433,GB_protein:AAF57166,FlyMine:FBpp0085165,modMine:FBpp0085165; MD5=4f5c0a2419b0ee142378cf1ed6da540b; length=243; release=r6.09; sp…	14.8	4	0.07	EVDAALLK+TGEADIFAAK+VDLGAFKVPEHLNDAYFR+VPEHLNDAYFR
356	FBpp0084753|FBgn0014869|CG1721-PA|Pglym78-PA FBpp0099919|FBgn0014869|CG1721-PB|Pglym78-PB FBpp0099920|FBgn0014869|CG1721-PC|Pglym78-PC	1.0000	FBpp0084753 type=protein; loc=3R:join(29148450..29148552,29149009..29149506,29149569..29149735); ID=FBpp0084753; name=Pglym78-PA; parent=FBgn0014869,FBtr0085384; dbxref=FlyBase_Annotation_IDs:CG1721-PA,FlyBase:FBpp0084753,GB_protein:AAF56866.2,REFSEQ:NP_524546,GB_protein:AAF56866; MD5=dd6cdabc22748aa805f65bf1c27d8a9f; length=255; release=r6.09; species=Dmel;;FBpp0099919 type=protein; loc=3R:join(…	14.1	4	0.05	AQVTLASILK+DAGLEFDVAHTSVLTR+YGEAQVQIWR
350	FBpp0084534|FBgn0015737|CG3373-PA|Hmu-PA	1.0000	FBpp0084534 type=protein; loc=3R:join(27288930..27289045,27289115..27289320,27289380..27289680,27290017..27291133); ID=FBpp0084534; name=Hmu-PA; parent=FBgn0015737,FBtr0085164; dbxref=FlyBase:FBpp0084534,FlyBase_Annotation_IDs:CG3373-PA,GB_protein:AAF56697.1,REFSEQ:NP_477159,GB_protein:AAF56697,FlyMine:FBpp0084534,modMine:FBpp0084534; MD5=3e5953952b72a3fa1528912264781a56; length=579; release=r6.0…	8.8	4	0.07	GALESNFHLEGAER+IFNGVTVSK+NNEIYTGIHGGEVIK+TLLVSPAQELAGK
347	FBpp0084242|FBgn0039300|CG10423-PA|RpS27-PA FBpp0293236|FBgn0039300|CG10423-PB|RpS27-PB	1.0000	FBpp0084242 type=protein; loc=3R:complement(join(25247433..25247438,25246448..25246667,25246353..25246381)); ID=FBpp0084242; name=RpS27-PA; parent=FBgn0039300,FBtr0084868; dbxref=FlyBase:FBpp0084242,FlyBase_Annotation_IDs:CG10423-PA,GB_protein:AAF56428.1,REFSEQ:NP_651359,GB_protein:AAF56428,FlyMine:FBpp0084242,modMine:FBpp0084242; MD5=12891c10f84e6af4a613b302d70f03eb; length=84; release=r6.09; sp…	14.3	4	0.06	DLLHPLPAEEK+DLLHPLPAEEKR
342	FBpp0083947|FBgn0043884|CG33106-PA|mask-PA FBpp0083948|FBgn0043884|CG33106-PB|mask-PB FBpp0293580|FBgn0043884|CG33106-PC|mask-PC FBpp0306960|FBgn0043884|CG33106-PD|mask-PD FBpp0306961|FBgn0043884|CG33106-PE|mask-PE FBpp0311438|FBgn0043884|CG33106-PF|mask-PF	1.0000	FBpp0083947 type=protein; loc=3R:join(24231724..24232974,24235817..24235955,24236027..24236270,24236342..24236513,24236823..24237122,24237362..24239348,24239416..24239480,24239542..24239757,24239820..24241044,24241115..24241200,24241301..24241576,24241643..24242218,24242280..24242544,24242655..24247642,24247713..24247889,24247976..24248014); ID=FBpp0083947; name=mask-PA; parent=FBgn0043884,FBtr00…	1.7	4	0.07	LGDPGIGGGAGAVGDGLPQADASK+LQSSESASNINSSTATNTSSANTTR+WYGGTLEYPSYTGR
334	FBpp0083625|FBgn0038964|CG13849-PA|Nop56-PA	1.0000	FBpp0083625 type=protein; loc=3R:complement(join(22420954..22420956,22420388..22420790,22419238..22420322)); ID=FBpp0083625; name=Nop56-PA; parent=FBgn0038964,FBtr0084230; dbxref=GB_protein:AAF55992.2,FlyBase:FBpp0083625,FlyBase_Annotation_IDs:CG13849-PA,REFSEQ:NP_651040,GB_protein:AAF55992,FlyMine:FBpp0083625,modMine:FBpp0083625; MD5=7bbdbbf6ea7ecc71e53659979d1df60b; length=496; release=r6.09; s…	12.1	4	0.07	EAIEAAGQEAAITVQSEK+NLTQDQLEDLEK+SDNMIIQSIALLDQLDK+YPASTVQILGAEK
331	FBpp0083413|FBgn0015790|CG5771-PA|Rab11-PA FBpp0083414|FBgn0015790|CG5771-PB|Rab11-PB	1.0000	FBpp0083413 type=protein; loc=3R:join(21111816..21111855,21113946..21114067,21114753..21115101,21115251..21115384); ID=FBpp0083413; name=Rab11-PA; parent=FBgn0015790,FBtr0084010; dbxref=FlyBase:FBpp0083413,FlyBase_Annotation_IDs:CG5771-PA,GB_protein:AAF55850.1,REFSEQ:NP_599137,GB_protein:AAF55850,FlyMine:FBpp0083413,modMine:FBpp0083413; MD5=608b0fc524be645bdac46a8d93c4e52b; length=214; release=r6…	13.6	4	0.07	NEFNLESK+STIGVEFATR+VVLIGDSGVGK
326	FBpp0083099|FBgn0024329|CG7717-PB|Mekk1-PB FBpp0303771|FBgn0024329|CG7717-PD|Mekk1-PD	1.0000	FBpp0083099 type=protein; loc=3R:complement(join(18743001..18743236,18738398..18738598,18737107..18737888,18736530..18737043,18733754..18736469,18733429..18733608,18733278..18733364)); ID=FBpp0083099; name=Mekk1-PB; parent=FBgn0024329,FBtr0083684; dbxref=FlyBase:FBpp0083099,FlyBase_Annotation_IDs:CG7717-PB,GB_protein:AAN13787.1,REFSEQ:NP_732373,GB_protein:AAN13787,FlyMine:FBpp0083099,modMine:FBpp…	2.1	4	0.07	NSLATTAVAAPR+VVNVTASADLPASVGGTPK
324	FBpp0082927|FBgn0038519|CG5826-PA|Prx3-PA	1.0000	FBpp0082927 type=protein; loc=3R:complement(join(17546356..17546388,17546183..17546249,17545910..17546051,17545391..17545853)); ID=FBpp0082927; name=Prx3-PA; parent=FBgn0038519,FBtr0083503; dbxref=FlyBase:FBpp0082927,FlyBase_Annotation_IDs:CG5826-PA,GB_protein:AAF55431.2,REFSEQ:NP_524387,GB_protein:AAF55431,FlyMine:FBpp0082927,modMine:FBpp0082927; MD5=edc0aff9537d1e3a9ffd4b9b8035fc69; length=234;…	19.2	4	0.07	GLAVVDNSFQEVK+GTFIIDPNGILR+QYSINDLPVGR+YPLLSDLTK
33	FBpp0071160|FBgn0030052|CG12065-PA|CG12065-PA FBpp0071161|FBgn0030052|CG12065-PB|CG12065-PB FBpp0071162|FBgn0030052|CG12065-PC|CG12065-PC FBpp0071163|FBgn0030052|CG12065-PD|CG12065-PD FBpp0289974|FBgn0030052|CG12065-PE|CG12065-PE FBpp0289975|FBgn0030052|CG12065-PF|CG12065-PF	1.0000	FBpp0071160 type=protein; loc=X:join(8583667..8584255,8584456..8584575,8584843..8584923,8585810..8585918,8585986..8586245,8586552..8586608,8587258..8587525,8587588..8588167); ID=FBpp0071160; name=CG12065-PA; parent=FBgn0030052,FBtr0071214; dbxref=FlyBase:FBpp0071160,FlyBase_Annotation_IDs:CG12065-PA,GB_protein:AAF46394.1,REFSEQ:NP_572493,GB_protein:AAF46394,FlyMine:FBpp0071160,modMine:FBpp0071160…	4.7	4	0.07	IVAVQDQEPLAQNSSGVQR+LGDVVISYVDK
304	FBpp0081834|FBgn0037891|CG5214-PA|CG5214-PA	1.0000	FBpp0081834 type=protein; loc=3R:join(11244442..11244516,11244787..11244890,11244945..11245046,11245121..11245660,11245739..11245883,11246088..11246393,11246458..11246592); ID=FBpp0081834; name=CG5214-PA; parent=FBgn0037891,FBtr0082358; dbxref=FlyBase:FBpp0081834,FlyBase_Annotation_IDs:CG5214-PA,GB_protein:AAF54625.1,REFSEQ:NP_650064,GB_protein:AAF54625,FlyMine:FBpp0081834,modMine:FBpp0081834; MD…	7.5	4	0.06	AAAPAAAPAPAAPK+AAVENPAIIVAGL+GLVVPVIR
297	FBpp0081581|FBgn0005585|CG9429-PA|Calr-PA FBpp0306685|FBgn0005585|CG9429-PB|Calr-PB	1.0000	FBpp0081581 type=protein; loc=3R:complement(join(9630678..9630765,9630449..9630553,9629708..9630180,9629061..9629615)); ID=FBpp0081581; name=Calr-PA; parent=FBgn0005585,FBtr0082103; dbxref=FlyBase:FBpp0081581,FlyBase_Annotation_IDs:CG9429-PA,GB_protein:AAF54416.1,REFSEQ:NP_524293,GB_protein:AAF54416,FlyMine:FBpp0081581,modMine:FBpp0081581; MD5=eabaa92be574c66ba639d00e53c2fba9; length=406; release…	12.6	4	0.06	FVLTPGTFYNDAEADKGIQTSQDAR+GAWEHPEIANPEYVPDDK+QLDNPNYK
295	FBpp0081560|FBgn0037728|CG16817-PA|CG16817-PA FBpp0300672|FBgn0037728|CG16817-PB|CG16817-PB	1.0000	FBpp0081560 type=protein; loc=3R:join(9678070..9678086,9678562..9678648,9678720..9678976,9679043..9679236); ID=FBpp0081560; name=CG16817-PA; parent=FBgn0037728,FBtr0082082; dbxref=FlyBase:FBpp0081560,FlyBase_Annotation_IDs:CG16817-PA,GB_protein:AAF54424.1,REFSEQ:NP_649925,GB_protein:AAF54424,FlyMine:FBpp0081560,modMine:FBpp0081560; MD5=37fcbb7e2a30ec66795e13008c804580; length=184; release=r6.09; …	12.5	4	0.07	AAGPYWSSLTTDK+GVNVLDPSK+KAAGPYWSSLTTDK
292	FBpp0081461|FBgn0010803|CG9735-PB|Aats-trp-PB	1.0000	FBpp0081461 type=protein; loc=3R:complement(join(9266596..9266791,9266118..9266529,9265480..9266059,9265304..9265408)); ID=FBpp0081461; name=Aats-trp-PB; parent=FBgn0010803,FBtr0081981; dbxref=FlyBase:FBpp0081461,FlyBase_Annotation_IDs:CG9735-PB,GB_protein:AAF54352.1,REFSEQ:NP_524826,GB_protein:AAF54352; MD5=9c741ce92d91bbe87424e3fe662fe979; length=430; release=r6.09; species=Dmel;	12.8	4	0.07	GIFGFGDSDIIGK+IDEELIAR+LAVETLTPIVEQHQAAR+MSASDQNSAVYLTDTPK
285	FBpp0081317|FBgn0014861|CG7538-PA|Mcm2-PA	1.0000	FBpp0081317 type=protein; loc=3R:join(8265101..8267239,8267297..8267821); ID=FBpp0081317; name=Mcm2-PA; parent=FBgn0014861,FBtr0081827; dbxref=FlyBase:FBpp0081317,FlyBase_Annotation_IDs:CG7538-PA,GB_protein:AAF54207.1,REFSEQ:NP_477121,GB_protein:AAF54207,FlyMine:FBpp0081317,modMine:FBpp0081317; MD5=4f4a687ff1a95fc95e90bbe60b951c9f; length=887; release=r6.09; species=Dmel;	5.3	4	0.07	AGIVTSLQAR+ALALALFGGESK+QESFATGSLPITVR+TVDEIPQDLLR
276	FBpp0080757|FBgn0032775|CG17544-PA|CG17544-PA FBpp0080758|FBgn0032775|CG17544-PC|CG17544-PC FBpp0080759|FBgn0032775|CG17544-PB|CG17544-PB FBpp0290046|FBgn0032775|CG17544-PD|CG17544-PD	1.0000	FBpp0080757 type=protein; loc=2L:complement(join(19393497..19393631,19392066..19392989,19391839..19391964,19391438..19391783,19390669..19391219)); ID=FBpp0080757; name=CG17544-PA; parent=FBgn0032775,FBtr0081216; dbxref=FlyBase:FBpp0080757,FlyBase_Annotation_IDs:CG17544-PA,GB_protein:AAN11034.1,REFSEQ:NP_609961,GB_protein:AAN11034,FlyMine:FBpp0080757,modMine:FBpp0080757; MD5=e1b29b0e81af2c40cd49c7…	7.5	4	0.07	DVIIPQAQSK+EIESLSFSAK+TSDVTPEGVYESVFTEPGK+VLGAALESFSAGR
275	FBpp0080727|FBgn0032731|CG10641-PA|Swip-1-PA FBpp0309283|FBgn0032731|CG10641-PB|Swip-1-PB	1.0000	FBpp0080727 type=protein; loc=2L:complement(join(18986672..18986910,18978355..18978769)); ID=FBpp0080727; name=Swip-1-PA; parent=FBgn0032731,FBtr0081185; dbxref=FlyBase:FBpp0080727,FlyBase_Annotation_IDs:CG10641-PA,GB_protein:AAF53731.1,REFSEQ:NP_609925,GB_protein:AAF53731,FlyMine:FBpp0080727,modMine:FBpp0080727; MD5=aa96792e1477ff83c91e7dcc3268d4e2; length=217; release=r6.09; species=Dmel;;FBpp0…	18.9	4	0.07	AQAGELDSDSGLNQLAR+DGFLDLQELK+KAQAGELDSDSGLNQLAR+VVNVYTDFPEFSR
269	FBpp0080535|FBgn0032640|CG5094-PA|Sgt-PA FBpp0296963|FBgn0032640|CG5094-PB|Sgt-PB	1.0000	FBpp0080535 type=protein; loc=2L:17473588..17474583; ID=FBpp0080535; name=Sgt-PA; parent=FBgn0032640,FBtr0080982; dbxref=FlyBase:FBpp0080535,FlyBase_Annotation_IDs:CG5094-PA,GB_protein:AAF53617.1,REFSEQ:NP_609842,GB_protein:AAF53617,FlyMine:FBpp0080535,modMine:FBpp0080535; MD5=73f1081d3ef766dae5c78df51feb077d; length=331; release=r6.09; species=Dmel;;FBpp0296963 type=protein; loc=2L:17473588..174…	10.0	4	0.07	AIELEPDNEVYK+SALVYNNNYSK+YNEALLQYNR
267	FBpp0080452|FBgn0264695|CG17927-PG|Mhc-PG FBpp0080453|FBgn0264695|CG17927-PA|Mhc-PA FBpp0080454|FBgn0264695|CG17927-PB|Mhc-PB FBpp0080455|FBgn0264695|CG17927-PC|Mhc-PC FBpp0080456|FBgn0264695|CG17927-PE|Mhc-PE FBpp0080457|FBgn0264695|CG17927-PD|Mhc-PD FBpp0080458|FBgn0264695|CG17927-PF|Mhc-PF FBpp0080459|FBgn0264695|CG17927-PH|Mhc-PH FBpp0080460|FBgn0264695|CG17927-PI|Mhc-PI FBpp0080462|FBgn02646…	1.0000	FBpp0080452 type=protein; loc=2L:join(16768681..16768884,16769147..16769290,16770457..16770837,16770911..16770974,16771043..16771141,16771343..16771446,16774450..16774857,16775683..16775853,16776850..16777439,16779728..16779845,16780550..16780813,16782344..16782553,16782775..16783661,16784251..16784329,16784666..16785841,16785909..16786814,16788021..16788104); ID=FBpp0080452; name=Mhc-PG; parent=…	3.0	4	0.07	AQLELSQVR+ITAAVMHMGGMK+LAGADIETYLLEK+QIEEAEEIAALNLAK+VGNEFVTQGR
252	FBpp0079752|FBgn0015756|CG6141-PA|RpL9-PA FBpp0079753|FBgn0015756|CG6141-PB|RpL9-PB FBpp0309201|FBgn0015756|CG6141-PC|RpL9-PC	1.0000	FBpp0079752 type=protein; loc=2L:complement(join(11003511..11003751,11002907..11003238)); ID=FBpp0079752; name=RpL9-PA; parent=FBgn0015756,FBtr0080163; dbxref=FlyBase:FBpp0079752,FlyBase_Annotation_IDs:CG6141-PA,GB_protein:AAF53048.2,REFSEQ:NP_477161,GB_protein:AAF53048; MD5=34fd4750956f462f757b4355f18215dd; length=190; release=r6.09; species=Dmel;;FBpp0079753 type=protein; loc=2L:complement(join…	14.2	4	0.07	FLDGLYVSEK+GVTFGFQYK+VVTITGTR
251	FBpp0079745|FBgn0250837|CG4584-PB|dUTPase-PB FBpp0079746|FBgn0250837|CG4584-PA|dUTPase-PA FBpp0303622|FBgn0250837|CG4584-PC|dUTPase-PC FBpp0303623|FBgn0250837|CG4584-PD|dUTPase-PD	1.0000	FBpp0079745 type=protein; loc=2L:11011483..11012007; ID=FBpp0079745; name=dUTPase-PB; parent=FBgn0250837,FBtr0080156; dbxref=FlyBase:FBpp0079745,FlyBase_Annotation_IDs:CG4584-PB,GB_protein:AAN10772.1,REFSEQ:NP_723647,GB_protein:AAN10772,FlyMine:FBpp0079745,modMine:FBpp0079745; MD5=0158051775afe2e423c6e18537383da6; length=174; release=r6.09; species=Dmel;;FBpp0079746 type=protein; loc=2L:11011441.…	27.6	4	0.07	AAEPEGAAPAPVAT+LTENALEPVR+SAYDVVVPAR+TDLQVQVPEGSYGR
250	FBpp0079732|FBgn0027363|CG6521-PA|Stam-PA	1.0000	FBpp0079732 type=protein; loc=2L:join(10858835..10858877,10859370..10859647,10859707..10860910,10860977..10861521); ID=FBpp0079732; name=Stam-PA; parent=FBgn0027363,FBtr0080143; dbxref=FlyBase:FBpp0079732,FlyBase_Annotation_IDs:CG6521-PA,GB_protein:AAF53027.1,REFSEQ:NP_477448,GB_protein:AAF53027,FlyMine:FBpp0079732,modMine:FBpp0079732; MD5=ffa29d1c574161ed4ff139ded1f1e20e; length=689; release=r6.…	8.1	4	0.07	DPNVVSSQQEEDDIAK+ELDLIPALYAK+NNIPIYQQQR+TEAAAAAAAAQPVEIDESK
234	FBpp0079468|FBgn0029174|CG4535-PA|FKBP59-PA FBpp0309663|FBgn0029174|CG4535-PB|FKBP59-PB	1.0000	FBpp0079468 type=protein; loc=2L:join(9888143..9888338,9888404..9888546,9888667..9888787,9888847..9888985,9889048..9889405,9889460..9889570,9889632..9889769,9889877..9889990); ID=FBpp0079468; name=FKBP59-PA; parent=FBgn0029174,FBtr0079872; dbxref=GB_protein:AAF52818.1,FlyBase:FBpp0079468,FlyBase_Annotation_IDs:CG4535-PA,REFSEQ:NP_524895,GB_protein:AAF52818,FlyMine:FBpp0079468,modMine:FBpp0079468;…	9.8	4	0.07	IDLSGDGGVLK+LVDGTEFDSSLSR+NEPFEFSLGK+VIQLEPGNK
224	FBpp0079251|FBgn0003607|CG8409-PA|Su(var)205-PA FBpp0079252|FBgn0003607|CG8409-PB|Su(var)205-PB	1.0000	FBpp0079251 type=protein; loc=2L:complement(join(8210730..8210843,8210550..8210666,8210353..8210473,8209835..8210103)); ID=FBpp0079251; name=Su(var)205-PA; parent=FBgn0003607,FBtr0079635; dbxref=FlyBase:FBpp0079251,FlyBase_Annotation_IDs:CG8409-PA,GB_protein:AAF52618.1,REFSEQ:NP_476755,GB_protein:AAF52618,FlyMine:FBpp0079251,modMine:FBpp0079251; MD5=25039beca53aac205b3a6a4f00f54efc; length=206; r…	17.0	4	0.07	GVDQAEMVPSSVANEK+TTDAEQDTIPVSGSTGFDR
23	FBpp0070792|FBgn0029823|CG3011-PA|CG3011-PA FBpp0288674|FBgn0029823|CG3011-PB|CG3011-PB FBpp0311477|FBgn0029823|CG3011-PC|CG3011-PC	1.0000	FBpp0070792 type=protein; loc=X:complement(join(5916263..5916469,5914581..5914780,5913197..5914403)); ID=FBpp0070792; name=CG3011-PA; parent=FBgn0029823,FBtr0070827; dbxref=FlyBase:FBpp0070792,FlyBase_Annotation_IDs:CG3011-PA,GB_protein:AAF46101.1,REFSEQ:NP_572278,GB_protein:AAF46101,FlyMine:FBpp0070792,modMine:FBpp0070792; MD5=a69af1a6676775f8558641d4e127fcc6; length=537; release=r6.09; species=…	5.8	4	0.06	IELLAQQR+KFPLPGLETL+LGTPALTTR
215	FBpp0078864|FBgn0000308|CG9553-PA|chic-PA FBpp0078865|FBgn0000308|CG9553-PC|chic-PC FBpp0078866|FBgn0000308|CG9553-PB|chic-PB FBpp0089196|FBgn0000308|CG9553-PD|chic-PD FBpp0301151|FBgn0000308|CG9553-PE|chic-PE FBpp0301152|FBgn0000308|CG9553-PF|chic-PF	1.0000	FBpp0078864 type=protein; loc=2L:complement(join(5979412..5979522,5976611..5976782,5973577..5973674)); ID=FBpp0078864; name=chic-PA; parent=FBgn0000308,FBtr0079233; dbxref=FlyBase:FBpp0078864,FlyBase_Annotation_IDs:CG9553-PA,GB_protein:AAF52315.1,REFSEQ:NP_477016,GB_protein:AAF52315,FlyMine:FBpp0078864,modMine:FBpp0078864; MD5=9f75c804240ccfc8243c92ceeaeb2a1e; length=126; release=r6.09; species=D…	24.6	4	0.05	LISGFDQQDGLTSNGVTLAGQR+YIYLSGTDR
212	FBpp0078689|FBgn0015834|CG8882-PA|Trip1-PA	1.0000	FBpp0078689 type=protein; loc=2L:complement(join(4967691..4967693,4967024..4967513,4966481..4966968)); ID=FBpp0078689; name=Trip1-PA; parent=FBgn0015834,FBtr0079053; dbxref=GB_protein:AAF52183.1,FlyBase:FBpp0078689,FlyBase_Annotation_IDs:CG8882-PA,REFSEQ:NP_523478,GB_protein:AAF52183,FlyMine:FBpp0078689,modMine:FBpp0078689; MD5=b677f500e9ee1074518bd3203c0456f2; length=326; release=r6.09; species=…	13.2	4	0.07	NADSSLSEQEPTLR+SYASGGEDGFVR+TSNFSFSGNQAAYSTDK
211	FBpp0078667|FBgn0022023|CG9124-PA|eIF-3p40-PA FBpp0089133|FBgn0022023|CG9124-PB|eIF-3p40-PB	1.0000	FBpp0078667 type=protein; loc=2L:complement(join(5052655..5052735,5051637..5052314,5051313..5051570)); ID=FBpp0078667; name=eIF-3p40-PA; parent=FBgn0022023,FBtr0079030; dbxref=GB_protein:AAF52210.2,FlyBase:FBpp0078667,FlyBase_Annotation_IDs:CG9124-PA,GB_protein:AAF52210.3,REFSEQ:NP_524834,GB_protein:AAF52210,FlyMine:FBpp0078667,modMine:FBpp0078667; MD5=efc535d7a60baa7b6616cf1b812e8ae7; length=338…	10.4	4	0.05	DGDFTPEAFR+VDELYQEAVR+VGYENLFAEIPIVIK
202	FBpp0078402|FBgn0037342|CG2931-PA|CG2931-PA	1.0000	FBpp0078402 type=protein; loc=3R:complement(5567613..5568521); ID=FBpp0078402; name=CG2931-PA; parent=FBgn0037342,FBtr0078753; dbxref=FlyBase:FBpp0078402,FlyBase_Annotation_IDs:CG2931-PA,GB_protein:AAF52006.1,REFSEQ:NP_649552,GB_protein:AAF52006,FlyMine:FBpp0078402,modMine:FBpp0078402; MD5=728543d923f445aeb9c0d6823f1a9947; length=302; release=r6.09; species=Dmel;	8.3	4	0.06	AMSATPVVLSSAPK+QVLLQAFNSMT
195	FBpp0078150|FBgn0027086|CG11471-PA|Aats-ile-PA FBpp0078151|FBgn0027086|CG11471-PC|Aats-ile-PC FBpp0078152|FBgn0027086|CG11471-PD|Aats-ile-PD	1.0000	FBpp0078150 type=protein; loc=3L:join(22288797..22288939,22289004..22290255,22290313..22291163,22291229..22291721,22291783..22292733); ID=FBpp0078150; name=Aats-ile-PA; parent=FBgn0027086,FBtr0078498; dbxref=FlyBase:FBpp0078150,FlyBase_Annotation_IDs:CG11471-PA,GB_protein:AAF51822.2,REFSEQ:NP_730716,GB_protein:AAF51822,FlyMine:FBpp0078150,modMine:FBpp0078150; MD5=569e292448c5a4f522b244946d0fe388;…	4.0	4	0.07	LSAGYELSPAPYSK+SIFTENPLGR+SPSGDETVVIGSIK+YADEWENVVTR
189	FBpp0077962|FBgn0028427|CG10504-PA|Ilk-PA	1.0000	FBpp0077962 type=protein; loc=3L:join(21217064..21217152,21217567..21217732,21217791..21218336,21218399..21218944); ID=FBpp0077962; name=Ilk-PA; parent=FBgn0028427,FBtr0078305; dbxref=FlyBase:FBpp0077962,FlyBase_Annotation_IDs:CG10504-PA,GB_protein:AAF51691.1,REFSEQ:NP_525001,GB_protein:AAF51691,FlyMine:FBpp0077962,modMine:FBpp0077962; MD5=ff769041815022711a5d604554fc2fa6; length=448; release=r6.…	8.3	4	0.06	DVVQMLIK+FDMVVPILEK+LSVTPSGETWR+LVETLLQR
181	FBpp0077645|FBgn0024314|CG5105-PA|Plap-PA FBpp0293253|FBgn0024314|CG5105-PB|Plap-PB FBpp0310466|FBgn0024314|CG5105-PC|Plap-PC	1.0000	FBpp0077645 type=protein; loc=2L:complement(join(1169628..1169785,1168695..1169561,1168012..1168638,1167243..1167954)); ID=FBpp0077645; name=Plap-PA; parent=FBgn0024314,FBtr0077980; dbxref=FlyBase:FBpp0077645,FlyBase_Annotation_IDs:CG5105-PA,GB_protein:AAF51402.1,REFSEQ:NP_524666,GB_protein:AAF51402,FlyMine:FBpp0077645,modMine:FBpp0077645; MD5=9c660ee7c1bec2534a2b274ae1c494f1; length=787; release…	4.2	4	0.04	AVAVGPPTPEGR+LAEIIDLVGAIK+SLISGSWDK
170	FBpp0077360|FBgn0031483|CG9641-PA|CG9641-PA FBpp0077361|FBgn0031483|CG9641-PB|CG9641-PB	1.0000	FBpp0077360 type=protein; loc=2L:complement(2975178..2976785); ID=FBpp0077360; name=CG9641-PA; parent=FBgn0031483,FBtr0077676; dbxref=FlyBase:FBpp0077360,FlyBase_Annotation_IDs:CG9641-PA,GB_protein:AAF51173.1,REFSEQ:NP_608731,GB_protein:AAF51173,FlyMine:FBpp0077360,modMine:FBpp0077360; MD5=4cb5af737ad5bc29235ff655c16357ca; length=535; release=r6.09; species=Dmel;;FBpp0077361 type=protein; loc=2L:…	7.4	4	0.06	DPSYQAEPGNTINR+ELSLLGPAK+YLDTGISNEK
161	FBpp0076840|FBgn0029118|CG10622-PA|Sucb-PA FBpp0311088|FBgn0029118|CG10622-PC|Sucb-PC	1.0000	FBpp0076840 type=protein; loc=3L:complement(join(5563493..5563543,5563266..5563395,5563085..5563184,5561902..5562871)); ID=FBpp0076840; name=Sucb-PA; parent=FBgn0029118,FBtr0077134; dbxref=FlyBase:FBpp0076840,FlyBase_Annotation_IDs:CG10622-PA,GB_protein:AAF50771.1,REFSEQ:NP_651963,GB_protein:AAF50771,FlyMine:FBpp0076840,modMine:FBpp0076840; MD5=4e0b921c04cd8481b37d8065ba078e98; length=416; releas…	10.3	4	0.07	AFEILTADPK+LNFDDNAQFR+SEVLSLTQQMIGNR+YGVAIQQFK
160	FBpp0076827|FBgn0035630|CG10576-PA|CG10576-PA FBpp0311675|FBgn0035630|CG10576-PC|CG10576-PC FBpp0311825|FBgn0035630|CG10576-PD|CG10576-PD	1.0000	FBpp0076827 type=protein; loc=3L:complement(join(5765341..5765428,5765087..5765184,5764659..5764795,5764434..5764596,5763555..5763776,5763048..5763273,5762588..5762715,5762411..5762524)); ID=FBpp0076827; name=CG10576-PA; parent=FBgn0035630,FBtr0077121; dbxref=FlyBase:FBpp0076827,FlyBase_Annotation_IDs:CG10576-PA,GB_protein:AAF50751.1,REFSEQ:NP_647984,GB_protein:AAF50751,FlyMine:FBpp0076827,modMin…	7.7	4	0.07	LAGEIVNK+TIIQNPSEAQR+VETAPAVETKA
153	FBpp0076520|FBgn0035811|CG12262-PA|CG12262-PA	1.0000	FBpp0076520 type=protein; loc=3L:join(7719440..7719457,7720060..7720416,7720477..7721361); ID=FBpp0076520; name=CG12262-PA; parent=FBgn0035811,FBtr0076808; dbxref=FlyBase:FBpp0076520,FlyBase_Annotation_IDs:CG12262-PA,GB_protein:AAF50524.1,REFSEQ:NP_648149,GB_protein:AAF50524,FlyMine:FBpp0076520,modMine:FBpp0076520; MD5=6244d606556faa327a61956fcd94d178; length=419; release=r6.09; species=Dmel;	10.7	4	0.07	EEIIPVAAQYDK+ENVLIGEGAGFK+GITFEDVR+IYQIYEGTSQIQR
149	FBpp0076390|FBgn0001248|CG7176-PA|Idh-PA FBpp0076391|FBgn0001248|CG7176-PF|Idh-PF FBpp0076392|FBgn0001248|CG7176-PB|Idh-PB FBpp0076393|FBgn0001248|CG7176-PC|Idh-PC FBpp0076394|FBgn0001248|CG7176-PD|Idh-PD FBpp0076396|FBgn0001248|CG7176-PG|Idh-PG FBpp0113040|FBgn0001248|CG7176-PI|Idh-PI FBpp0113041|FBgn0001248|CG7176-PJ|Idh-PJ FBpp0305272|FBgn0001248|CG7176-PK|Idh-PK	1.0000	FBpp0076390 type=protein; loc=3L:complement(8356655..8357905); ID=FBpp0076390; name=Idh-PA; parent=FBgn0001248,FBtr0076667; dbxref=FlyBase:FBpp0076390,FlyBase_Annotation_IDs:CG7176-PA,GB_protein:AAF50435.1,REFSEQ:NP_729368,GB_protein:AAF50435,FlyMine:FBpp0076390,modMine:FBpp0076390; MD5=0deca10e69c3e5e13347e062b33d1834; length=416; release=r6.09; species=Dmel;;FBpp0076391 type=protein; loc=3L:com…	6.0	4	0.07	AGPVVDVLGDEMTR+AVDYVVPGPGK
143	FBpp0075754|FBgn0036258|CG5642-PA|CG5642-PA	1.0000	FBpp0075754 type=protein; loc=3L:complement(join(12145956..12145988,12144772..12145250,12143745..12144717,12143551..12143685)); ID=FBpp0075754; name=CG5642-PA; parent=FBgn0036258,FBtr0076022; dbxref=FlyBase:FBpp0075754,FlyBase_Annotation_IDs:CG5642-PA,GB_protein:AAF49952.1,REFSEQ:NP_648553,GB_protein:AAF49952,FlyMine:FBpp0075754,modMine:FBpp0075754; MD5=2d6fc2eeccd40d5d11351a6b24b74340; length=53…	7.8	4	0.06	GPSGLEGTFK+LASFIDPNASEDDVSK+LYTTLPLTK+YGDFFVR
133	FBpp0075168|FBgn0027080|CG4561-PA|Aats-tyr-PA	1.0000	FBpp0075168 type=protein; loc=3L:complement(join(16418604..16419243,16418175..16418541,16417789..16418112,16417483..16417729)); ID=FBpp0075168; name=Aats-tyr-PA; parent=FBgn0027080,FBtr0075410; dbxref=FlyBase:FBpp0075168,FlyBase_Annotation_IDs:CG4561-PA,GB_protein:AAF49462.1,REFSEQ:NP_648895,GB_protein:AAF49462,FlyMine:FBpp0075168,modMine:FBpp0075168; MD5=35c93e64aa3942ccfa657be1997eb4f4; length=…	7.0	4	0.07	LSFEGFSGTPDEQLNPK+VDAQFGGVDQR+YLPQLGYEK
131	FBpp0075104|FBgn0025582|CG9677-PA|Int6-PA	1.0000	FBpp0075104 type=protein; loc=3L:complement(join(16786744..16786833,16786257..16786649,16785346..16786170)); ID=FBpp0075104; name=Int6-PA; parent=FBgn0025582,FBtr0075345; dbxref=FlyBase:FBpp0075104,FlyBase_Annotation_IDs:CG9677-PA,GB_protein:AAF49412.1,REFSEQ:NP_477385,GB_protein:AAF49412,FlyMine:FBpp0075104,modMine:FBpp0075104; MD5=65d76ad41ba7bda5d6bd5ed4d6c7a92c; length=435; release=r6.09; spe…	6.9	4	0.06	QLQNEVAPIMK+TFVNALQK+TNMIDYTMDTR
126	FBpp0075023|FBgn0010352|CG11661-PC|Nc73EF-PC FBpp0075024|FBgn0010352|CG11661-PB|Nc73EF-PB FBpp0075026|FBgn0010352|CG11661-PA|Nc73EF-PA FBpp0075027|FBgn0010352|CG11661-PF|Nc73EF-PF FBpp0075028|FBgn0010352|CG11661-PG|Nc73EF-PG FBpp0075029|FBgn0010352|CG11661-PH|Nc73EF-PH FBpp0111773|FBgn0010352|CG11661-PI|Nc73EF-PI FBpp0305416|FBgn0010352|CG11661-PJ|Nc73EF-PJ	1.0000	FBpp0075023 type=protein; loc=3L:join(16959121..16959216,16959285..16959422,16959705..16959884,16961500..16961602,16962335..16962413,16962476..16962887,16962943..16963811,16963870..16964764,16964824..16964978,16967382..16967481); ID=FBpp0075023; name=Nc73EF-PC; parent=FBgn0010352,FBtr0075263; dbxref=FlyBase:FBpp0075023,FlyBase_Annotation_IDs:CG11661-PC,GB_protein:AAF49389.2,REFSEQ:NP_730225,GB_pr…	4.9	4	0.07	ATGFEAFLAK+ELNALLNDAIST+LIAEGTVTAEEVK+SPFSEMSEGSEFQR
125	FBpp0075012|FBgn0036702|CG6512-PA|CG6512-PA FBpp0075013|FBgn0036702|CG6512-PB|CG6512-PB	1.0000	FBpp0075012 type=protein; loc=3L:complement(join(17241785..17241868,17241217..17241719,17240663..17241058,17239111..17240608)); ID=FBpp0075012; name=CG6512-PA; parent=FBgn0036702,FBtr0075251; dbxref=FlyBase:FBpp0075012,FlyBase_Annotation_IDs:CG6512-PA,GB_protein:AAF49365.2,REFSEQ:NP_730248,GB_protein:AAF49365,FlyMine:FBpp0075012,modMine:FBpp0075012; MD5=1bfee21b805c2fd8a4c8b0227fc6bd79; length=82…	6.2	4	0.07	GLGYAQYLPK+ITDIAYSQVVR+LTNPNEIGVGFK+QIYVPAPDIK
119	FBpp0074756|FBgn0040075|CG9750-PA|rept-PA FBpp0304236|FBgn0040075|CG9750-PB|rept-PB FBpp0311247|FBgn0040075|CG9750-PC|rept-PC	1.0000	FBpp0074756 type=protein; loc=3L:19255515..19256960; ID=FBpp0074756; name=rept-PA; parent=FBgn0040075,FBtr0074988; dbxref=GB_protein:AAF49182.1,FlyBase:FBpp0074756,FlyBase_Annotation_IDs:CG9750-PA,REFSEQ:NP_524156,GB_protein:AAF49182,FlyMine:FBpp0074756,modMine:FBpp0074756; MD5=a3ea44727bd62e2721bb3d2ec2a0204f; length=481; release=r6.09; species=Dmel;;FBpp0304236 type=protein; loc=3L:19255515..19…	7.1	4	0.07	GLGLDDVLEAR+TTEMETNYDLGNK+VYSLFLDENR
116	FBpp0074665|FBgn0036921|CG7823-PA|RhoGDI-PA FBpp0304185|FBgn0036921|CG7823-PB|RhoGDI-PB	1.0000	FBpp0074665 type=protein; loc=3L:join(19930831..19931014,19931088..19931197,19931263..19931377,19931982..19932178); ID=FBpp0074665; name=RhoGDI-PA; parent=FBgn0036921,FBtr0074896; dbxref=FlyBase:FBpp0074665,FlyBase_Annotation_IDs:CG7823-PA,GB_protein:AAF49090.1,REFSEQ:NP_649162,GB_protein:AAF49090,FlyMine:FBpp0074665,modMine:FBpp0074665; MD5=7d49142a2ac101bfc756b97b4d666346; length=201; release=r…	19.4	4	0.07	EALLGAAQTEK+EIQFYLTPAEEAPSGTFSR+IIVEPNDPR
114	FBpp0074660|FBgn0036915|CG7757-PA|Prp3-PA FBpp0074661|FBgn0036915|CG7757-PB|Prp3-PB	1.0000	FBpp0074660 type=protein; loc=3L:join(19910478..19911519,19911574..19912328); ID=FBpp0074660; name=Prp3-PA; parent=FBgn0036915,FBtr0074891; dbxref=FlyBase:FBpp0074660,FlyBase_Annotation_IDs:CG7757-PA,GB_protein:AAF49097.1,REFSEQ:NP_649156,GB_protein:AAF49097,FlyMine:FBpp0074660,modMine:FBpp0074660; MD5=ccd9a73e0113b6de476affc2479f75a7; length=598; release=r6.09; species=Dmel;;FBpp0074661 type=pro…	8.3	4	0.06	LGLVAPPEPK+LQNEISQIAR+TINIPTVTPTLK+VLGSEAVQDPTK
109	FBpp0074414|FBgn0030969|CG7288-PA|Usp39-PA	1.0000	FBpp0074414 type=protein; loc=X:join(18858295..18858316,18858379..18858432,18858489..18859641,18859699..18859954); ID=FBpp0074414; name=Usp39-PA; parent=FBgn0030969,FBtr0074643; dbxref=FlyBase:FBpp0074414,FlyBase_Annotation_IDs:CG7288-PA,GB_protein:AAF48897.2,REFSEQ:NP_573334,GB_protein:AAF48897,FlyMine:FBpp0074414,modMine:FBpp0074414; MD5=29faa2047da6ac821185af964fdbbc7c; length=494; release=r6.…	7.5	4	0.07	NPTIVNFPIK+TPANPVEEDETPSVFNPK+YVLNPTFTR
11	FBpp0070389|FBgn0040389|CG14048-PA|mRpL14-PA FBpp0305877|FBgn0040389|CG14048-PB|mRpL14-PB	1.0000	FBpp0070389 type=protein; loc=X:complement(2344050..2344535); ID=FBpp0070389; name=mRpL14-PA; parent=FBgn0040389,FBtr0070405; dbxref=FlyBase:FBpp0070389,FlyBase_Annotation_IDs:CG14048-PA,GB_protein:AAF45775.1,REFSEQ:NP_525048,GB_protein:AAF45775,FlyMine:FBpp0070389,modMine:FBpp0070389; MD5=8ae94cf2e27fdf27c84ab3538d463db6; length=161; release=r6.09; species=Dmel;;FBpp0305877 type=protein; loc=X:c…	22.4	4	0.07	FDSNNLVLIDDNGSPLGTR+GVGFIGDK+VVDNSDLGK
650	FBpp0076111|FBgn0267348|CG3322-PA|LanB2-PA FBpp0311281|FBgn0267348|CG3322-PB|LanB2-PB	0.9999	FBpp0076111 type=protein; loc=3L:join(9617247..9617441,9617779..9617912,9617976..9618103,9618170..9618784,9619301..9619712,9619779..9622364,9622423..9622759,9622817..9623117,9623179..9623390); ID=FBpp0076111; name=LanB2-PA; parent=FBgn0267348,FBtr0076382; dbxref=FlyBase:FBpp0076111,FlyBase_Annotation_IDs:CG3322-PA,GB_protein:AAF50238.1,REFSEQ:NP_524006,GB_protein:AAF50238,FlyMine:FBpp0076111,modM…	2.9	4	0.05	KNAQEAQLK+LNTFGDELFGDSQVLK+LQLVGQVANTGVSDVILEGAGSR
706	FBpp0072546|FBgn0283500|CG9128-PA|Sac1-PA FBpp0292309|FBgn0283500|CG9128-PB|Sac1-PB	0.9996	FBpp0072546 type=protein; loc=3L:1248291..1250069; ID=FBpp0072546; name=Sac1-PA; parent=FBgn0283500,FBtr0072652; dbxref=FlyBase:FBpp0072546,FlyBase_Annotation_IDs:CG9128-PA,GB_protein:AAF47460.1,REFSEQ:NP_612087,GB_protein:AAF47460,FlyMine:FBpp0072546,modMine:FBpp0072546; MD5=49d880a663fc764c57deb24f8f816a01; length=592; release=r6.09; species=Dmel;;FBpp0292309 type=protein; loc=3L:1248291..12500…	6.9	4	0.04	GAEGELEATYAR+YESFDFHSECR+YLVNDNEGGAVPSPLESK
98	FBpp0074020|FBgn0030734|CG9911-PD|CG9911-PD FBpp0074021|FBgn0030734|CG9911-PB|CG9911-PB FBpp0074022|FBgn0030734|CG9911-PA|CG9911-PA FBpp0074023|FBgn0030734|CG9911-PC|CG9911-PC	1.0000	FBpp0074020 type=protein; loc=X:complement(join(16296310..16296366,16296047..16296131,16295223..16295314,16294725..16295118,16294388..16294654,16294115..16294313,16293896..16294040)); ID=FBpp0074020; name=CG9911-PD; parent=FBgn0030734,FBtr0074241; dbxref=FlyBase:FBpp0074020,FlyBase_Annotation_IDs:CG9911-PD,GB_protein:AAF48579.2,REFSEQ:NP_727948,GB_protein:AAF48579; MD5=692abe1ec105820a176b93b6d7e…	9.3	3	0.04	QLEDPIQEFK+RFAHPLHHLGK+SEDDLPLIAIDSFK
94	FBpp0073918|FBgn0030699|CG8578-PA|CG8578-PA FBpp0309111|FBgn0030699|CG8578-PB|CG8578-PB FBpp0312008|FBgn0030699|CG8578-PC|CG8578-PC	1.0000	FBpp0073918 type=protein; loc=X:join(15845382..15845468,15845642..15845926,15845984..15846347,15846409..15846567,15846957..15847141,15847203..15847313); ID=FBpp0073918; name=CG8578-PA; parent=FBgn0030699,FBtr0074104; dbxref=FlyBase:FBpp0073918,FlyBase_Annotation_IDs:CG8578-PA,GB_protein:AAF48525.2,REFSEQ:NP_573082,GB_protein:AAF48525,FlyMine:FBpp0073918,modMine:FBpp0073918; MD5=e51078d496eea70b66…	21.2	3	0.04	AEQEIANLQSSLAR+EQEITADRVFDMQNSTAVGSETLSAHPVR+INAEDNALDQITK+LAYGGLLNVTR+SLSQGSFGDENDYEAQR
91	FBpp0073659|FBgn0027537|CG11092-PA|Nup93-1-PA	1.0000	FBpp0073659 type=protein; loc=X:join(13822927..13823087,13823151..13823331,13823411..13824214,13824288..13824916,13825001..13825697); ID=FBpp0073659; name=Nup93-1-PA; parent=FBgn0027537,FBtr0073828; dbxref=FlyBase:FBpp0073659,FlyBase_Annotation_IDs:CG11092-PA,GB_protein:AAF48327.1,REFSEQ:NP_572929,GB_protein:AAF48327,FlyMine:FBpp0073659,modMine:FBpp0073659; MD5=d134bbe928d03072255a3a803ca8ee92; l…	4.7	3	0.05	AFTNMAASVPYR+LTNETNTDTEVPGVER+QTSPQFVEQAR
90	FBpp0073600|FBgn0030478|CG1640-PB|CG1640-PB FBpp0073601|FBgn0030478|CG1640-PC|CG1640-PC FBpp0073602|FBgn0030478|CG1640-PD|CG1640-PD FBpp0073603|FBgn0030478|CG1640-PE|CG1640-PE FBpp0073604|FBgn0030478|CG1640-PA|CG1640-PA FBpp0073605|FBgn0030478|CG1640-PF|CG1640-PF FBpp0308869|FBgn0030478|CG1640-PG|CG1640-PG	1.0000	FBpp0073600 type=protein; loc=X:join(13370787..13370802,13373863..13374103,13374241..13374385,13377858..13377947,13378013..13378275,13378547..13379370,13379433..13379581); ID=FBpp0073600; name=CG1640-PB; parent=FBgn0030478,FBtr0073769; dbxref=GB_protein:AAF48263.2,FlyBase:FBpp0073600,FlyBase_Annotation_IDs:CG1640-PB,GB_protein:AAF48263.3,REFSEQ:NP_727696,GB_protein:AAF48263,FlyMine:FBpp0073600,mo…	4.4	3	0.04	ALVVINPGNPTGQVLTR+ENIEEIIK
87	FBpp0073396|FBgn0030329|CG1837-PA|prtp-PA FBpp0292397|FBgn0030329|CG1837-PB|prtp-PB FBpp0292398|FBgn0030329|CG1837-PC|prtp-PC FBpp0305170|FBgn0030329|CG1837-PD|prtp-PD	1.0000	FBpp0073396 type=protein; loc=X:join(11717074..11717264,11718368..11718770,11718832..11719488); ID=FBpp0073396; name=prtp-PA; parent=FBgn0030329,FBtr0073551; dbxref=FlyBase:FBpp0073396,FlyBase_Annotation_IDs:CG1837-PA,GB_protein:AAF48082.2,REFSEQ:NP_572742,GB_protein:AAF48082; MD5=3253ac7abb413192f16488acbd7b9c8e; length=416; release=r6.09; species=Dmel;;FBpp0292397 type=protein; loc=X:join(11717…	10.2	3	0.04	DLPAITDFINK+VVDLTEDTFAK+VVIEEVAGEEDAAK
86	FBpp0073380|FBgn0266421|CG15220-PA|RPA3-PA FBpp0310183|FBgn0266421|CG15220-PB|RPA3-PB	1.0000	FBpp0073380 type=protein; loc=X:complement(join(11615518..11615754,11615345..11615446)); ID=FBpp0073380; name=RPA3-PA; parent=FBgn0266421,FBtr0073535; dbxref=FlyBase:FBpp0073380,FlyBase_Annotation_IDs:CG15220-PA,GB_protein:AAF48070.1,REFSEQ:NP_572737,GB_protein:AAF48070,FlyMine:FBpp0073380,modMine:FBpp0073380; MD5=62f468dae64432236a7dd95d7cce3b32; length=112; release=r6.09; species=Dmel;;FBpp0310…	26.8	3	0.05	QFSGQTVSIMVR+VESVAGSTLLASSTDNHK
85	FBpp0073336|FBgn0010391|CG2522-PA|Gtp-bp-PA	1.0000	FBpp0073336 type=protein; loc=X:complement(join(11128858..11128974,11128151..11128789,11126975..11128063)); ID=FBpp0073336; name=Gtp-bp-PA; parent=FBgn0010391,FBtr0073480; dbxref=FlyBase:FBpp0073336,FlyBase_Annotation_IDs:CG2522-PA,GB_protein:AAF48002.2,REFSEQ:NP_524887,GB_protein:AAF48002,FlyMine:FBpp0073336,modMine:FBpp0073336; MD5=9a929c97930edc7a688886aaa3ee932d; length=614; release=r6.09; sp…	5.4	3	0.05	EALTESLVR+TMSLADLQPALEK+VDVVLVDTAGR
83	FBpp0073083|FBgn0011692|CG1258-PA|pav-PA	1.0000	FBpp0073083 type=protein; loc=3L:join(4242878..4242888,4242948..4243706,4243765..4244314,4244375..4244696,4244752..4245302,4245364..4245834); ID=FBpp0073083; name=pav-PA; parent=FBgn0011692,FBtr0073227; dbxref=FlyBase:FBpp0073083,FlyBase_Annotation_IDs:CG1258-PA,GB_protein:AAF47868.1,REFSEQ:NP_477025,GB_protein:AAF47868,FlyMine:FBpp0073083,modMine:FBpp0073083; MD5=188823d56b39a149172e19f9b832bb12…	3.4	3	0.05	ENQLAASNGLAPK+LVQAPTDSQGENVVQDR
75	FBpp0072886|FBgn0035371|CG9977-PA|CG9977-PA	1.0000	FBpp0072886 type=protein; loc=3L:complement(join(2771268..2771789,2770042..2770491,2769384..2769977)); ID=FBpp0072886; name=CG9977-PA; parent=FBgn0035371,FBtr0073016; dbxref=FlyBase:FBpp0072886,FlyBase_Annotation_IDs:CG9977-PA,GB_protein:AAF47685.1,REFSEQ:NP_647746,GB_protein:AAF47685,FlyMine:FBpp0072886,modMine:FBpp0072886; MD5=b0533d71972739649fb6a6b257cd2a69; length=521; release=r6.09; species…	6.5	3	0.05	LTVPAMNVNDSVTK+NVDIVVTATGNK+TPDLTWEK
624a	FBpp0090954|FBgn0053523|CG33523-PD|Vap-33B-PD FBpp0090957|FBgn0053523|CG33523-PA|Vap-33B-PA FBpp0303152|FBgn0053523|CG33523-PF|Vap-33B-PF	1.0000	FBpp0090954 type=protein; loc=3L:join(5924105..5924195,5924837..5925322,5925401..5925624,5928224..5928296,5928537..5928640,5928704..5929039,5929104..5929286); ID=FBpp0090954; name=Vap-33B-PD; parent=FBgn0053523,FBtr0091475; dbxref=FlyBase:FBpp0090954,FlyBase_Annotation_IDs:CG33523-PD,GB_protein:AAN12232.2,REFSEQ:NP_001014569,GB_protein:AAN12232,FlyMine:FBpp0090954,modMine:FBpp0090954; MD5=ca4bae8…	9.4	3	0.05	SIATSAVTYK+VTFVDSAPMVLK
65	FBpp0072560|FBgn0035203|CG9149-PA|CG9149-PA	1.0000	FBpp0072560 type=protein; loc=3L:join(1303051..1303093,1303188..1303309,1303381..1303493,1303548..1303977,1304038..1304223,1304280..1304564); ID=FBpp0072560; name=CG9149-PA; parent=FBgn0035203,FBtr0072667; dbxref=FlyBase:FBpp0072560,FlyBase_Annotation_IDs:CG9149-PA,GB_protein:AAF47470.2,REFSEQ:NP_612094,GB_protein:AAF47470,FlyMine:FBpp0072560,modMine:FBpp0072560; MD5=06a7c0523483ffb49e203ad6c0a65…	9.4	3	0.05	EAQDAYAVLSQNR+IVGWTQSGIEPK+TPIGSFNGTLSK
64	FBpp0072480|FBgn0035165|CG13887-PC|CG13887-PC FBpp0072481|FBgn0035165|CG13887-PB|CG13887-PB FBpp0311657|FBgn0035165|CG13887-PE|CG13887-PE	1.0000	FBpp0072480 type=protein; loc=3L:join(838121..838624,839250..839432); ID=FBpp0072480; name=CG13887-PC; parent=FBgn0035165,FBtr0072583; dbxref=FlyBase:FBpp0072480,FlyBase_Annotation_IDs:CG13887-PC,GB_protein:AAN11453.1,REFSEQ:NP_728548,GB_protein:AAN11453; MD5=e5562c367579eac1b4bdef33abe40813; length=228; release=r6.09; species=Dmel;;FBpp0072481 type=protein; loc=3L:join(838121..838624,839250..839…	11.0	3	0.05	AKEAGEDTTLIELNK+EAGEDTTLIELNK+VQELTSDLNR
7	FBpp0070320|FBgn0025628|CG4199-PC|CG4199-PC FBpp0070321|FBgn0025628|CG4199-PD|CG4199-PD FBpp0070322|FBgn0025628|CG4199-PB|CG4199-PB FBpp0070323|FBgn0025628|CG4199-PA|CG4199-PA FBpp0289482|FBgn0025628|CG4199-PG|CG4199-PG FBpp0289483|FBgn0025628|CG4199-PH|CG4199-PH FBpp0291627|FBgn0025628|CG4199-PI|CG4199-PI	1.0000	FBpp0070320 type=protein; loc=X:complement(join(2071360..2071426,2066709..2068423)); ID=FBpp0070320; name=CG4199-PC; parent=FBgn0025628,FBtr0070334; dbxref=FlyBase:FBpp0070320,FlyBase_Annotation_IDs:CG4199-PC,GB_protein:AAF45717.2,REFSEQ:NP_726788,GB_protein:AAF45717; MD5=ed34cbd29b1ed74b09f5064306b79ca7; length=593; release=r6.09; species=Dmel;;FBpp0070321 type=protein; loc=X:complement(join(207…	5.3	3	0.04	AAFGAEIGQR+AILASITPESR+LNTQFLAK
581a	FBpp0083421|FBgn0264357|CG17299-PA|SNF4Agamma-PA FBpp0083422|FBgn0264357|CG17299-PB|SNF4Agamma-PB FBpp0083423|FBgn0264357|CG17299-PF|SNF4Agamma-PF FBpp0083424|FBgn0264357|CG17299-PC|SNF4Agamma-PC FBpp0083425|FBgn0264357|CG17299-PE|SNF4Agamma-PE FBpp0110238|FBgn0264357|CG17299-PJ|SNF4Agamma-PJ FBpp0110239|FBgn0264357|CG17299-PK|SNF4Agamma-PK FBpp0111828|FBgn0264357|CG17299-PM|SNF4Agamma-PM FBpp011…	1.0000	FBpp0083421 type=protein; loc=3R:join(21154927..21155071,21155233..21155387,21178278..21178399,21178580..21179204,21179268..21179390,21185548..21185584,21202452..21202585,21207619..21207667,21210789..21211079,21211141..21211319,21211387..21211590,21211748..21212527); ID=FBpp0083421; name=SNF4Agamma-PA; parent=FBgn0264357,FBtr0084018; dbxref=FlyBase:FBpp0083421,FlyBase_Annotation_IDs:CG17299-PA,GB…	3.4	3	0.05	FDVINLAAEK+GLPVADPFLEK+TYNDLDVSLR
580a	FBpp0083061|FBgn0004652|CG14307-PB|fru-PB FBpp0083064|FBgn0004652|CG14307-PF|fru-PF	1.0000	FBpp0083061 type=protein; loc=3R:complement(join(18515052..18515332,18435643..18435790,18435370..18435570,18434235..18435062,18432564..18432818,18430832..18430964,18416777..18417300)); ID=FBpp0083061; name=fru-PB; parent=FBgn0004652,FBtr0083641; dbxref=FlyBase:FBpp0083061,FlyBase_Annotation_IDs:CG14307-PB,GB_protein:AAF55562.2,REFSEQ:NP_732344,GB_protein:AAF55562,FlyMine:FBpp0083061,modMine:FBpp0…	3.9	3	0.04	GLTDNNNLNYR+QLQLDQTDNIDGSSAR
574a	FBpp0082269|FBgn0004587|CG10851-PA|B52-PA FBpp0082270|FBgn0004587|CG10851-PB|B52-PB FBpp0082274|FBgn0004587|CG10851-PC|B52-PC FBpp0300515|FBgn0004587|CG10851-PM|B52-PM FBpp0300516|FBgn0004587|CG10851-PN|B52-PN FBpp0300517|FBgn0004587|CG10851-PO|B52-PO	1.0000	FBpp0082269 type=protein; loc=3R:join(13661734..13661859,13662161..13662231,13662297..13662404,13662970..13663051,13665453..13665526,13665590..13665901,13666084..13666248,13666419..13666533); ID=FBpp0082269; name=B52-PA; parent=FBgn0004587,FBtr0082801; dbxref=FlyBase_Annotation_IDs:CG10851-PA,FlyBase:FBpp0082269,GB_protein:AAF54969.2,REFSEQ:NP_788665,GB_protein:AAF54969,FlyMine:FBpp0082269,modMin…	8.2	3	0.04	LIVENLSSR+VSWQDLK+VYVGGLPYGVR
565a	FBpp0080528|FBgn0020503|CG5020-PB|CLIP-190-PB FBpp0080529|FBgn0020503|CG5020-PA|CLIP-190-PA FBpp0290655|FBgn0020503|CG5020-PM|CLIP-190-PM FBpp0304727|FBgn0020503|CG5020-PS|CLIP-190-PS	1.0000	FBpp0080528 type=protein; loc=2L:join(17385631..17385895,17394430..17394492,17400396..17400551,17400612..17400827,17400893..17401058,17401113..17401290,17401519..17401581,17402375..17402485,17404730..17404840,17405356..17405422,17405485..17406941,17406996..17408825,17408893..17409023,17409091..17409299,17409359..17409405); ID=FBpp0080528; name=CLIP-190-PB; parent=FBgn0020503,FBtr0080975; dbxref=F…	2.5	3	0.04	IVELESALDNER+QLEAANAALEK+SNIPTPATSGTGIPQPSK
539a	FBpp0074365|FBgn0027087|CG6335-PA|Aats-his-PA FBpp0305939|FBgn0027087|CG6335-PD|Aats-his-PD	1.0000	FBpp0074365 type=protein; loc=X:join(18515590..18515682,18517811..18518026,18518825..18519253,18519315..18519935,18519989..18520198); ID=FBpp0074365; name=Aats-his-PA; parent=FBgn0027087,FBtr0074593; dbxref=FlyBase:FBpp0074365,FlyBase_Annotation_IDs:CG6335-PA,GB_protein:AAF48856.1,REFSEQ:NP_728180,GB_protein:AAF48856,FlyMine:FBpp0074365,modMine:FBpp0074365; MD5=65ac633fef7a9e5cfc4b3618caaf90b5; l…	10.2	3	0.05	ATLGGDAAPTNQK+EQILEQIK+TSQQNGEQANEPATVGSVAGGGR+YDLTVPLAR
528a	FBpp0073292|FBgn0028686|CG16916-PA|Rpt3-PA FBpp0312031|FBgn0028686|CG16916-PB|Rpt3-PB	1.0000	FBpp0073292 type=protein; loc=X:join(11125313..11125348,11125423..11125506,11125565..11126686); ID=FBpp0073292; name=Rpt3-PA; parent=FBgn0028686,FBtr0073436; dbxref=FlyBase:FBpp0073292,FlyBase_Annotation_IDs:CG16916-PA,GB_protein:AAF48001.1,REFSEQ:NP_572686,GB_protein:AAF48001,FlyMine:FBpp0073292,modMine:FBpp0073292; MD5=3ce20983cbcc98bbf3405ed68bf3a207; length=413; release=r6.09; species=Dmel;;F…	7.5	3	0.04	ADTLDPALLRPGR+LVFSTITSK+VVGSEFVQK
525a	FBpp0073274|FBgn0262735|CG1691-PC|Imp-PC FBpp0073275|FBgn0262735|CG1691-PB|Imp-PB FBpp0073276|FBgn0262735|CG1691-PA|Imp-PA FBpp0293679|FBgn0262735|CG1691-PK|Imp-PK	1.0000	FBpp0073274 type=protein; loc=X:complement(join(10805266..10805357,10798619..10798993,10797836..10798544,10797508..10797663,10797069..10797437)); ID=FBpp0073274; name=Imp-PC; parent=FBgn0262735,FBtr0073418; dbxref=FlyBase:FBpp0073274,FlyBase_Annotation_IDs:CG1691-PC,GB_protein:AAN09275.1,REFSEQ:NP_727457,GB_protein:AAN09275; MD5=2e3f47ed18dab038025ef199ffddea5f; length=566; release=r6.09; species…	7.6	3	0.05	AAVGLNGVEFEGSK+ITVSSINDINSFNLER+LNNNISNNYYQQK
521a	FBpp0072494|FBgn0035162|CG13900-PA|CG13900-PA	1.0000	FBpp0072494 type=protein; loc=3L:complement(join(832715..832940,832042..832407,831316..831790,830908..831242,830034..830341,827878..829851)); ID=FBpp0072494; name=CG13900-PA; parent=FBgn0035162,FBtr0072597; dbxref=FlyBase:FBpp0072494,FlyBase_Annotation_IDs:CG13900-PA,GB_protein:AAF47416.2,REFSEQ:NP_728546,GB_protein:AAF47416,FlyMine:FBpp0072494,modMine:FBpp0072494; MD5=f49d70fcbe69abe9fa6878f622b…	2.9	3	0.05	FGNLSIQR+ITLETDDDVVSEIK+TVLDPVSGDLADTR
519a	FBpp0072158|FBgn0086129|CG3231-PA|snama-PA	1.0000	FBpp0072158 type=protein; loc=2R:join(24087551..24087716,24087776..24088010,24088065..24088543,24088604..24088878,24088942..24089267,24089556..24089705,24089766..24090059,24090122..24091892); ID=FBpp0072158; name=snama-PA; parent=FBgn0086129,FBtr0072249; dbxref=GB_protein:AAF47162.1,FlyBase:FBpp0072158,FlyBase_Annotation_IDs:CG3231-PA,REFSEQ:NP_611884,GB_protein:AAF47162,FlyMine:FBpp0072158,modMi…	5.2	3	0.05	AAGASDDPSEITSDVLR+FVDTSSSSSLVVK+SESPEPPATTEPSQKEKDK+VGSGPIDDPLEAFNR
516a	FBpp0071451|FBgn0261394|CG9327-PA|Prosalpha3-PA	1.0000	FBpp0071451 type=protein; loc=2R:join(20994991..20994993,20995103..20995308,20995446..20996031); ID=FBpp0071451; name=Prosalpha3-PA; parent=FBgn0261394,FBtr0071522; dbxref=FlyBase:FBpp0071451,FlyBase_Annotation_IDs:CG9327-PA,GB_protein:AAF46651.1,REFSEQ:NP_476691,GB_protein:AAF46651,FlyMine:FBpp0071451,modMine:FBpp0071451; MD5=97f7d9107be4d3d54d2f75cd622282e6; length=264; release=r6.09; species=D…	11.0	3	0.05	LLDSAIPSEK+TTIFSPEGR+VLSMTLDTTK
514a	FBpp0071296|FBgn0001186|CG3001-PA|Hex-A-PA	1.0000	FBpp0071296 type=protein; loc=X:9586219..9587844; ID=FBpp0071296; name=Hex-A-PA; parent=FBgn0001186,FBtr0071361; dbxref=FlyBase:FBpp0071296,FlyBase_Annotation_IDs:CG3001-PA,GB_protein:AAF46507.1,REFSEQ:NP_524848,GB_protein:AAF46507,FlyMine:FBpp0071296,modMine:FBpp0071296; MD5=9298267e2c5eccbdd2d60f5ccb6b3e11; length=541; release=r6.09; species=Dmel;	11.3	3	0.05	SATATTNATTATATTTNLTTHSPQQIALLSAAEK+VEEAELFAAEDPR+VGVAQGAALSATEK
503	FBpp0310417|FBgn0266259|CG44954-PA|CG44954-PA	1.0000	FBpp0310417 type=protein; loc=3R:complement(join(30618938..30619073,30618757..30618884)); ID=FBpp0310417; name=CG44954-PA; parent=FBgn0266259,FBtr0343926; dbxref=GB_protein:AHN57615,REFSEQ:NP_001287616,FlyBase:FBpp0310417,FlyBase_Annotation_IDs:CG44954-PA; MD5=307704b125422f8b6e55da33ad93d879; length=87; release=r6.09; species=Dmel;	16.1	3	0.04	TGMGECGTCSCANR
499	FBpp0293948|FBgn0028685|CG3455-PB|Rpt4-PB	1.0000	FBpp0293948 type=protein; loc=X:complement(join(6291015..6291123,6290839..6290958,6290055..6290775,6289785..6289925,6289619..6289721)); ID=FBpp0293948; name=Rpt4-PB; parent=FBgn0028685,FBtr0305495; dbxref=REFSEQ:NP_572308,GB_protein:AAF46146,FlyBase:FBpp0293948,FlyBase_Annotation_IDs:CG3455-PB; MD5=8bf62554d9602ab58f44205d0ae8cee7; length=397; release=r6.09; species=Dmel;	8.6	3	0.05	AVASQLDANFLK+HGEIDYEAIVK+LSDNFNGADLR
496	FBpp0292958|FBgn0033889|CG6701-PB|CG6701-PB FBpp0292959|FBgn0033889|CG6701-PC|CG6701-PC FBpp0292960|FBgn0033889|CG6701-PD|CG6701-PD FBpp0308979|FBgn0033889|CG6701-PE|CG6701-PE	1.0000	FBpp0292958 type=protein; loc=2R:complement(join(13979184..13979340,13978942..13979117,13977645..13977849,13977376..13977580,13975434..13977304,13975269..13975374,13974927..13975203,13974591..13974837,13973653..13974410)); ID=FBpp0292958; name=CG6701-PB; parent=FBgn0033889,FBtr0303989; dbxref=FlyBase:FBpp0292958,FlyBase_Annotation_IDs:CG6701-PB,REFSEQ:NP_001188923,GB_protein:AAF58307; MD5=d22394d…	2.3	3	0.04	EITQENLTGTLR+TLLQVEDIER+TNFLINTPR
495	FBpp0291836|FBgn0261553|CG18490-PC|CG42671-PB FBpp0291837|FBgn0261553|CG42671-PC|CG42671-PC FBpp0291838|FBgn0261553|CG42671-PD|CG42671-PD FBpp0291839|FBgn0261553|CG42671-PE|CG42671-PE FBpp0291840|FBgn0261553|CG42671-PF|CG42671-PF FBpp0293472|FBgn0261553|CG42671-PG|CG42671-PG FBpp0293473|FBgn0261553|CG42671-PH|CG42671-PH FBpp0303315|FBgn0261553|CG42671-PI|CG42671-PI FBpp0308938|FBgn0261553|CG42671…	1.0000	FBpp0291836 type=protein; loc=3L:join(11216829..11217282,11222618..11223565,11223704..11224224,11224993..11226568,11226636..11226801,11227673..11227709); ID=FBpp0291836; name=CG42671-PB; parent=FBgn0261553,FBtr0302696; dbxref=FlyBase:FBpp0075898,FlyBase_Annotation_IDs:CG18490-PC,FlyBase:FBpp0291836,FlyBase_Annotation_IDs:CG42671-PB,REFSEQ:NP_001189083,GB_protein:ADV37519; MD5=5f2e068e688126d002ca…	2.3	3	0.05	LAQQVPSSLANAK+QLLQTANAGVTSNSR
493	FBpp0290694|FBgn0027948|CG5000-PB|msps-PB FBpp0290695|FBgn0027948|CG5000-PC|msps-PC FBpp0293341|FBgn0027948|CG5000-PD|msps-PD FBpp0293342|FBgn0027948|CG5000-PE|msps-PE FBpp0293343|FBgn0027948|CG5000-PF|msps-PF	1.0000	FBpp0290694 type=protein; loc=3R:join(16052145..16052833,16052889..16052959,16053024..16053343,16053403..16055936,16055996..16056233,16056292..16056791,16057552..16057965,16058029..16058218,16058291..16058544,16058604..16058934,16059002..16059175,16059243..16059375,16059461..16059684,16059739..16059819); ID=FBpp0290694; name=msps-PB; parent=FBgn0027948,FBtr0301479; dbxref=REFSEQ:NP_001163627,GB_p…	1.8	3	0.05	AQISTLPQVTLK+AVTPLLADVDPLK+YIEEGLAEIER
492	FBpp0289967|FBgn0037655|CG11984-PD|CG11984-PD FBpp0289968|FBgn0037655|CG11984-PE|CG11984-PE FBpp0289969|FBgn0037655|CG11984-PF|CG11984-PF FBpp0289970|FBgn0037655|CG11984-PG|CG11984-PG FBpp0289971|FBgn0037655|CG11984-PH|CG11984-PH FBpp0289972|FBgn0037655|CG11984-PI|CG11984-PI	1.0000	FBpp0289967 type=protein; loc=3R:complement(join(9013316..9013331,9012837..9013261,9012045..9012305,9011674..9011949,9011363..9011604,9010673..9011252)); ID=FBpp0289967; name=CG11984-PD; parent=FBgn0037655,FBtr0300743; dbxref=REFSEQ:NP_731305,GB_protein:AAF54324,FlyBase:FBpp0289967,FlyBase_Annotation_IDs:CG11984-PD; MD5=19d6a7df1ddfc927b5b7784a3f763578; length=599; release=r6.09; species=Dmel;;FB…	5.7	3	0.05	ELISFLDEPSAIR+QNASAATAAGNTNQIPDTR+YKQNASAATAAGNTNQIPDTR
490	FBpp0289797|FBgn0038369|CG4560-PC|Arpc3A-PC FBpp0306661|FBgn0038369|CG4560-PE|Arpc3A-PE	1.0000	FBpp0289797 type=protein; loc=3R:join(15834766..15834771,15834913..15835086,15835197..15835550); ID=FBpp0289797; name=Arpc3A-PC; parent=FBgn0038369,FBtr0300570; dbxref=REFSEQ:NP_650498,GB_protein:AAF55233,FlyBase:FBpp0289797,FlyBase_Annotation_IDs:CG4560-PC,FlyMine:FBpp0289797,modMine:FBpp0289797; MD5=48077a692935fb65a617ee6c0cc31cdd; length=177; release=r6.09; species=Dmel;;FBpp0306661 type=prot…	14.7	3	0.05	AQGQQDMYSLAISK+QQVGNMAILPLR
487	FBpp0288710|FBgn0019960|CG6455-PC|Mitofilin-PC FBpp0307186|FBgn0019960|CG6455-PD|Mitofilin-PD FBpp0307187|FBgn0019960|CG6455-PE|Mitofilin-PE	1.0000	FBpp0288710 type=protein; loc=3R:complement(join(22022887..22022931,22022400..22022629,22021793..22022266,22021584..22021732,22020825..22021520,22020450..22020608,22020104..22020392,22019860..22020037)); ID=FBpp0288710; name=Mitofilin-PC; parent=FBgn0019960,FBtr0290271; dbxref=FlyBase:FBpp0288710,FlyBase_Annotation_IDs:CG6455-PC,REFSEQ:NP_524444,GB_protein:AAF55943,FlyMine:FBpp0288710,modMine:FBp…	3.9	3	0.05	LDTYDILNR+VALQEEPPFK+YMNLLQGASR
484	FBpp0111615|FBgn0085446|CG34417-PC|CG34417-PC FBpp0111616|FBgn0085446|CG34417-PD|CG34417-PD FBpp0111618|FBgn0085446|CG34417-PF|CG34417-PF FBpp0111619|FBgn0085446|CG34417-PH|CG34417-PH FBpp0290538|FBgn0085446|CG34417-PI|CG34417-PI FBpp0290539|FBgn0085446|CG34417-PJ|CG34417-PJ FBpp0292303|FBgn0085446|CG34417-PK|CG34417-PK FBpp0292304|FBgn0085446|CG34417-PL|CG34417-PL FBpp0307650|FBgn0085446|CG34417…	1.0000	FBpp0111615 type=protein; loc=X:join(6543104..6543160,6551906..6552293,6552639..6554782); ID=FBpp0111615; name=CG34417-PC; parent=FBgn0085446,FBtr0112703; dbxref=FlyBase:FBpp0111615,FlyBase_Annotation_IDs:CG34417-PC,REFSEQ:NP_001096892,GB_protein:ABW09345,FlyMine:FBpp0111615,modMine:FBpp0111615; MD5=424a721b8988f03fea510f748f9bfd1b; length=862; release=r6.09; species=Dmel;;FBpp0111616 type=protei…	5.5	3	0.05	AGGSVTTTTTTITTK+TIETEVVGDDYQEPQR+TQLQETVVFGDETSGR
475	FBpp0089110|FBgn0024987|CG3056-PB|ssx-PB FBpp0308820|FBgn0024987|CG3056-PD|ssx-PD FBpp0308821|FBgn0024987|CG3056-PE|ssx-PE	1.0000	FBpp0089110 type=protein; loc=X:join(1371308..1371370,1371451..1371774,1371915..1372022,1372086..1372267,1372461..1373115); ID=FBpp0089110; name=ssx-PB; parent=FBgn0024987,FBtr0070215; dbxref=GB_protein:AAS65244.1,FlyBase:FBpp0089110,FlyBase_Annotation_IDs:CG3056-PB,REFSEQ:NP_996326,GB_protein:AAS65244,FlyMine:FBpp0089110,modMine:FBpp0089110; MD5=0d196ee0d1dd438600b750724c006809; length=443; rele…	7.0	3	0.04	DTNLYVINLSR+IFSPYGLIVQR+NINDDMLDR
472	FBpp0088701|FBgn0050159|CG30159-PB|CG30159-PB FBpp0088702|FBgn0050159|CG30159-PA|CG30159-PA FBpp0290927|FBgn0050159|CG30159-PC|CG30159-PC	1.0000	FBpp0088701 type=protein; loc=2R:6993128..6993847; ID=FBpp0088701; name=CG30159-PB; parent=FBgn0050159,FBtr0089760; dbxref=FlyBase:FBpp0088701,FlyBase_Annotation_IDs:CG30159-PB,GB_protein:AAS64795.1,REFSEQ:NP_995768,GB_protein:AAS64795; MD5=5c7e03a5a217f0beb78792636a404979; length=239; release=r6.09; species=Dmel;;FBpp0088702 type=protein; loc=2R:6993128..6993847; ID=FBpp0088702; name=CG30159-PA;…	11.7	3	0.05	EATFLPLK+FVQDAAAAVK+LLDVSETLLK
469	FBpp0088653|FBgn0029941|CG1677-PA|CG1677-PA FBpp0292476|FBgn0029941|CG1677-PB|CG1677-PB FBpp0308852|FBgn0029941|CG1677-PC|CG1677-PC FBpp0308853|FBgn0029941|CG1677-PD|CG1677-PD	1.0000	FBpp0088653 type=protein; loc=X:complement(join(7283941..7284714,7282242..7283868,7282024..7282176,7281823..7281960,7281439..7281749)); ID=FBpp0088653; name=CG1677-PA; parent=FBgn0029941,FBtr0089712; dbxref=FlyBase:FBpp0088653,FlyBase_Annotation_IDs:CG1677-PA,GB_protein:AAF46248.2,REFSEQ:NP_572387,GB_protein:AAF46248,FlyMine:FBpp0088653,modMine:FBpp0088653; MD5=8a487ec36a85d7be6c21413076ebd54a; l…	5.7	3	0.05	ALLPLQYSVYGPPPDR+KTSNMVGVSALASASNSADSDAEK+TLLPDGAPVVVENAWER
462	FBpp0088376|FBgn0283521|CG12052-PE|lola-PE FBpp0088377|FBgn0283521|CG12052-PB|lola-PB FBpp0088378|FBgn0283521|CG12052-PA|lola-PA FBpp0088379|FBgn0283521|CG12052-PC|lola-PC FBpp0088380|FBgn0283521|CG12052-PH|lola-PH FBpp0088381|FBgn0283521|CG12052-PG|lola-PG FBpp0088382|FBgn0283521|CG12052-PF|lola-PF FBpp0088383|FBgn0283521|CG12052-PD|lola-PD FBpp0088384|FBgn0283521|CG12052-PI|lola-PI FBpp0088385|…	1.0000	FBpp0088376 type=protein; loc=2R:complement(join(10533576..10533749,10533118..10533511,10532181..10532894,10532039..10532119,10520394..10521277)); ID=FBpp0088376; name=lola-PE; parent=FBgn0283521,FBtr0089342; dbxref=FlyBase_Annotation_IDs:CG12052-PE,FlyBase:FBpp0088376,GB_protein:AAM68766.1,REFSEQ:NP_724951,GB_protein:AAM68766; MD5=439438a9a567f0a9e481a3179460063f; length=748; release=r6.09; spec…	5.6	3	0.05	LATGGAMDTSGDVSGSR+LSGAYTLEQTK+LSGAYTLEQTKR
457	FBpp0088190|FBgn0026777|CG1836-PB|Rad23-PB FBpp0088191|FBgn0026777|CG1836-PA|Rad23-PA FBpp0305835|FBgn0026777|CG1836-PC|Rad23-PC	1.0000	FBpp0088190 type=protein; loc=4:join(308578..309079,309539..309633,309694..310017,310079..310189); ID=FBpp0088190; name=Rad23-PB; parent=FBgn0026777,FBtr0089121; dbxref=FlyBase:FBpp0088190,FlyBase_Annotation_IDs:CG1836-PB,GB_protein:AAN06526.1,REFSEQ:NP_726561,GB_protein:AAN06526,FlyMine:FBpp0088190,modMine:FBpp0088190; MD5=3a9a2e043c19480c80f40c0f0ad6ba98; length=343; release=r6.09; species=Dmel…	19.5	3	0.05	LNESTNPSLIPSGPQPASATSAER+SAAGTSAAHQSGSAADNEDLEQPLGVSTIR+STESNSDPFEFLR
454	FBpp0088069|FBgn0033179|CG11139-PA|p47-PA	1.0000	FBpp0088069 type=protein; loc=2R:complement(join(7466569..7466670,7466263..7466477,7465779..7466207,7465331..7465675,7465137..7465269)); ID=FBpp0088069; name=p47-PA; parent=FBgn0033179,FBtr0088997; dbxref=GB_protein:AAF59249.1,FlyBase:FBpp0088069,FlyBase_Annotation_IDs:CG11139-PA,REFSEQ:NP_610284,GB_protein:AAF59249,FlyMine:FBpp0088069,modMine:FBpp0088069; MD5=6940a5af9d97e30c1f924b8d79511f33; le…	9.3	3	0.05	DAINLNSEAPSTTLQIR+SADSAVATSSASVDIAPAATK
437	FBpp0087514|FBgn0033482|CG1371-PA|CG1371-PA	1.0000	FBpp0087514 type=protein; loc=2R:complement(join(10075463..10075605,10074796..10075342,10073760..10074645,10073181..10073359,10072154..10073118,10071211..10072090)); ID=FBpp0087514; name=CG1371-PA; parent=FBgn0033482,FBtr0088428; dbxref=GB_protein:AAF58849.1,FlyBase:FBpp0087514,FlyBase_Annotation_IDs:CG1371-PA,REFSEQ:NP_610551,GB_protein:AAF58849,FlyMine:FBpp0087514,modMine:FBpp0087514; MD5=ee04e…	3.4	3	0.05	EIEQMADQINAIK+VAETDAQGSYTLENLK+VLSTEPTADSIK
436	FBpp0087498|FBgn0001291|CG2275-PB|Jra-PB FBpp0087499|FBgn0001291|CG2275-PA|Jra-PA FBpp0303456|FBgn0001291|CG2275-PC|Jra-PC	1.0000	FBpp0087498 type=protein; loc=2R:10097267..10098136; ID=FBpp0087498; name=Jra-PB; parent=FBgn0001291,FBtr0088410; dbxref=FlyBase:FBpp0087498,FlyBase_Annotation_IDs:CG2275-PB,GB_protein:AAM71059.1,REFSEQ:NP_724882,GB_protein:AAM71059; MD5=beb7e2d3671704ea19c041673d4c2973; length=289; release=r6.09; species=Dmel;;FBpp0087499 type=protein; loc=2R:10097267..10098136; ID=FBpp0087499; name=Jra-PA; pare…	9.7	3	0.05	AGPVTVEQLDFGR+IFAPLVINSPDLSSK
435	FBpp0087450|FBgn0003660|CG12210-PA|Syb-PA FBpp0087451|FBgn0003660|CG12210-PB|Syb-PB FBpp0271782|FBgn0003660|CG12210-PC|Syb-PC FBpp0271783|FBgn0003660|CG12210-PD|Syb-PD FBpp0308541|FBgn0003660|CG12210-PE|Syb-PE	1.0000	FBpp0087450 type=protein; loc=2R:complement(join(10251928..10251974,10250879..10251144,10249751..10249827)); ID=FBpp0087450; name=Syb-PA; parent=FBgn0003660,FBtr0088362; dbxref=FlyBase_Annotation_IDs:CG12210-PA,FlyBase:FBpp0087450,GB_protein:AAF58820,REFSEQ:NP_523680,FlyMine:FBpp0087450,modMine:FBpp0087450; MD5=eaa52a936c4772a66122c4ce998d7921; length=129; release=r6.09; species=Dmel;;FBpp0087451…	23.9	3	0.05	ADQLEQGASQFEQQAGK+VDEVVGIMR
434	FBpp0087437|FBgn0033507|CG12909-PA|CG12909-PA	1.0000	FBpp0087437 type=protein; loc=2R:10310235..10311080; ID=FBpp0087437; name=CG12909-PA; parent=FBgn0033507,FBtr0088348; dbxref=FlyBase:FBpp0087437,FlyBase_Annotation_IDs:CG12909-PA,GB_protein:AAF58811.1,REFSEQ:NP_610573,GB_protein:AAF58811,FlyMine:FBpp0087437,modMine:FBpp0087437; MD5=1d0493cff664b55d76a1784b666fdfc8; length=281; release=r6.09; species=Dmel;	13.2	3	0.05	LADSLEVEGEIVK+LQSVDNVPR+SILDSSEYNLTPAVR
433	FBpp0087323|FBgn0263510|CG6751-PA|nclb-PA	1.0000	FBpp0087323 type=protein; loc=2R:10875837..10877216; ID=FBpp0087323; name=nclb-PA; parent=FBgn0263510,FBtr0088228; dbxref=FlyBase:FBpp0087323,FlyBase_Annotation_IDs:CG6751-PA,GB_protein:AAF58738.1,REFSEQ:NP_610623,GB_protein:AAF58738,FlyMine:FBpp0087323,modMine:FBpp0087323; MD5=b49b2dd5bdc524e49296ca15e59762d6; length=459; release=r6.09; species=Dmel;	6.5	3	0.05	IVLTQAELAR+SPGQLLWSVK+VWNFDGTEAK
431	FBpp0087192|FBgn0086712|CG9006-PA|Egm-PA	1.0000	FBpp0087192 type=protein; loc=2R:complement(join(11617902..11618971,11617516..11617840,11616930..11617454)); ID=FBpp0087192; name=Egm-PA; parent=FBgn0086712,FBtr0088090; dbxref=FlyBase:FBpp0087192,FlyBase_Annotation_IDs:CG9006-PA,GB_protein:AAF58637.1,REFSEQ:NP_610687,GB_protein:AAF58637,FlyMine:FBpp0087192,modMine:FBpp0087192; MD5=a58af93e26a266b34413605bbcf3803f; length=639; release=r6.09; spec…	5.6	3	0.05	AQDVTLESAITK+FLDNNSIDNPK+SLLSGETTELGLR
427	FBpp0087095|FBgn0010621|CG8439-PA|Cct5-PA FBpp0087096|FBgn0010621|CG8439-PB|Cct5-PB	1.0000	FBpp0087095 type=protein; loc=2R:join(12174921..12175028,12175737..12176718,12176778..12177316); ID=FBpp0087095; name=Cct5-PA; parent=FBgn0010621,FBtr0087987; dbxref=FlyBase:FBpp0087095,FlyBase_Annotation_IDs:CG8439-PA,GB_protein:AAF58565.1,REFSEQ:NP_523707,GB_protein:AAF58565,FlyMine:FBpp0087095,modMine:FBpp0087095; MD5=6e68c870a421bfeb8e938b9a0fd0f9f0; length=542; release=r6.09; species=Dmel;;F…	5.9	3	0.05	DVNFELIK+FEELTPEK+QLDAIAQPFPVDPK
426	FBpp0087094|FBgn0023167|CG8427-PA|SmD3-PA	1.0000	FBpp0087094 type=protein; loc=2R:join(12168877..12169195,12169725..12169861); ID=FBpp0087094; name=SmD3-PA; parent=FBgn0023167,FBtr0087986; dbxref=FlyBase:FBpp0087094,FlyBase_Annotation_IDs:CG8427-PA,GB_protein:AAF58566.1,REFSEQ:NP_725106,GB_protein:AAF58566,FlyMine:FBpp0087094,modMine:FBpp0087094; MD5=e8790dbcf9159ddb1b451a1c1ec1e6fc; length=151; release=r6.09; species=Dmel;	12.6	3	0.05	FLILPDMLK+TANLENVYIR
419	FBpp0086847|FBgn0027079|CG4062-PB|Aats-val-PB FBpp0086848|FBgn0027079|CG4062-PA|Aats-val-PA FBpp0305353|FBgn0027079|CG4062-PC|Aats-val-PC	1.0000	FBpp0086847 type=protein; loc=2R:join(13198999..13199184,13199336..13199503,13199562..13200824,13200998..13202027,13202092..13202594); ID=FBpp0086847; name=Aats-val-PB; parent=FBgn0027079,FBtr0087734; dbxref=GB_protein:AAM68598.1,FlyBase:FBpp0086847,FlyBase_Annotation_IDs:CG4062-PB,REFSEQ:NP_725259,GB_protein:AAM68598,FlyMine:FBpp0086847,modMine:FBpp0086847; MD5=06b12285cf0e34e8127ac281952ac43f; …	3.2	3	0.05	IAAAIETLK+LTQAIQAADYATK+VPAEVQEANETK
417	FBpp0086769|FBgn0033879|CG6543-PA|CG6543-PA FBpp0086770|FBgn0033879|CG6543-PB|CG6543-PB	1.0000	FBpp0086769 type=protein; loc=2R:complement(join(13854102..13854198,13853181..13853905,13853050..13853115)); ID=FBpp0086769; name=CG6543-PA; parent=FBgn0033879,FBtr0087643; dbxref=FlyBase:FBpp0086769,FlyBase_Annotation_IDs:CG6543-PA,GB_protein:AAF58326.1,REFSEQ:NP_610910,GB_protein:AAF58326,modMine:FBpp0086769; MD5=4b91cc34197b0b9aecbe45ee0af9f0af; length=295; release=r6.09; species=Dmel;;FBpp008…	13.9	3	0.05	EAVNTAYETTLQEGLK+TISAIVLTGSEK+VVPADQLLGEAVK
416	FBpp0086718|FBgn0013770|CG6692-PA|Cp1-PA FBpp0086719|FBgn0013770|CG6692-PC|Cp1-PC FBpp0292990|FBgn0013770|CG6692-PD|Cp1-PD FBpp0308977|FBgn0013770|CG6692-PE|Cp1-PE	1.0000	FBpp0086718 type=protein; loc=2R:join(13962238..13962336,13966755..13966969,13967030..13967741); ID=FBpp0086718; name=Cp1-PA; parent=FBgn0013770,FBtr0087592; dbxref=GB_protein:AAF58311.1,FlyBase:FBpp0086718,FlyBase_Annotation_IDs:CG6692-PA,REFSEQ:NP_725347,GB_protein:AAF58311,FlyMine:FBpp0086718,modMine:FBpp0086718; MD5=80198f2033507b9f20bf9a42a17d717b; length=341; release=r6.09; species=Dmel;;FB…	9.2	3	0.05	GFTDIPQGDEK+YIKDNGGIDTEK
411	FBpp0086687|FBgn0033926|CG12505-PA|Arc1-PA	1.0000	FBpp0086687 type=protein; loc=2R:complement(14359436..14360200); ID=FBpp0086687; name=Arc1-PA; parent=FBgn0033926,FBtr0087560; dbxref=FlyBase:FBpp0086687,FlyBase_Annotation_IDs:CG12505-PA,GB_protein:AAF58256.1,REFSEQ:NP_610955,GB_protein:AAF58256,FlyMine:FBpp0086687,modMine:FBpp0086687; MD5=bc73fad01434358d89be5d262902f17f; length=254; release=r6.09; species=Dmel;	13.4	3	0.05	ALLAQLPSGR+ELIEAVR+IIEHNNQEDEEQLATAK
409	FBpp0086603|FBgn0028689|CG10149-PA|Rpn6-PA FBpp0086604|FBgn0028689|CG10149-PB|Rpn6-PB FBpp0297513|FBgn0028689|CG10149-PC|Rpn6-PC	1.0000	FBpp0086603 type=protein; loc=2R:complement(join(14752793..14752836,14751716..14752040,14751145..14751651,14750783..14750995,14750486..14750716)); ID=FBpp0086603; name=Rpn6-PA; parent=FBgn0028689,FBtr0087474; dbxref=GB_protein:AAF58213.1,FlyBase:FBpp0086603,FlyBase_Annotation_IDs:CG10149-PA,GB_protein:AAF58213.2,REFSEQ:NP_725412,GB_protein:AAF58213,FlyMine:FBpp0086603,modMine:FBpp0086603; MD5=eee…	6.2	3	0.05	LAITYSGR+VLETIQSMGK+VVDTLYQK
406	FBpp0086328|FBgn0001308|CG7765-PA|Khc-PA	1.0000	FBpp0086328 type=protein; loc=2R:complement(join(16271339..16271485,16269794..16270253,16267776..16269655,16267264..16267704)); ID=FBpp0086328; name=Khc-PA; parent=FBgn0001308,FBtr0087184; dbxref=GB_protein:AAF58029.1,FlyBase:FBpp0086328,FlyBase_Annotation_IDs:CG7765-PA,REFSEQ:NP_476590,GB_protein:AAF58029,FlyMine:FBpp0086328,modMine:FBpp0086328; MD5=4ad89c4c85a3bbd7f2e94c8acefb8757; length=975; …	6.1	3	0.05	GGGAVGGPSPLAQVNPVNS+ILQESLGGNAR+TALANMSASVAVNEQAR+TGAEGTVLDEAK
402	FBpp0086097|FBgn0034237|CG4878-PB|eIF3-S9-PB FBpp0086098|FBgn0034237|CG4878-PA|eIF3-S9-PA	1.0000	FBpp0086097 type=protein; loc=2R:join(17536465..17536579,17536696..17537011,17537070..17538622,17538694..17538782); ID=FBpp0086097; name=eIF3-S9-PB; parent=FBgn0034237,FBtr0086941; dbxref=FlyBase:FBpp0086097,FlyBase_Annotation_IDs:CG4878-PB,GB_protein:AAG22261.1,REFSEQ:NP_611228,GB_protein:AAG22261; MD5=a673b99d3ae6cc810f8396fcadd5d859; length=690; release=r6.09; species=Dmel;;FBpp0086098 type=pr…	3.8	3	0.05	IAEWAEQK+YVVTGVSSWK+YYAAFEQK
401	FBpp0086068|FBgn0022029|CG4798-PA|l(2)k01209-PA FBpp0086069|FBgn0022029|CG4798-PB|l(2)k01209-PB FBpp0086070|FBgn0022029|CG4798-PC|l(2)k01209-PC FBpp0086071|FBgn0022029|CG4798-PD|l(2)k01209-PD	1.0000	FBpp0086068 type=protein; loc=2R:join(17420509..17420573,17423656..17423963,17424028..17424134,17424198..17424505,17424573..17424759,17424819..17425412,17425470..17425586); ID=FBpp0086068; name=l(2)k01209-PA; parent=FBgn0022029,FBtr0086912; dbxref=GB_protein:AAF57873.1,FlyBase:FBpp0086068,FlyBase_Annotation_IDs:CG4798-PA,GB_protein:AAF57873.2,REFSEQ:NP_611206,GB_protein:AAF57873,FlyMine:FBpp00860…	5.9	3	0.05	IFVDTDPDIR+IVTSALDPEINSK+TGEPELYYLR
5	FBpp0070208|FBgn0023169|CG3051-PA|AMPKalpha-PA FBpp0070209|FBgn0023169|CG3051-PB|AMPKalpha-PB FBpp0089374|FBgn0023169|CG3051-PC|AMPKalpha-PC	1.0000	FBpp0070208 type=protein; loc=X:join(1375909..1376187,1376696..1378165); ID=FBpp0070208; name=AMPKalpha-PA; parent=FBgn0023169,FBtr0070216; dbxref=FlyBase:FBpp0070208,FlyBase_Annotation_IDs:CG3051-PA,GB_protein:AAF45614.1,REFSEQ:NP_477313,GB_protein:AAF45614,FlyMine:FBpp0070208,modMine:FBpp0070208; MD5=47ac5b6cccfe57d6b140c053877d8b3d; length=582; release=r6.09; species=Dmel;;FBpp0070209 type=pro…	6.2	3	0.04	AAAAEAVAAGSANGQPLVK+QLAMSVQTSGGGAFPEK
392	FBpp0085852|FBgn0063497|CG17524-PA|GstE3-PA	1.0000	FBpp0085852 type=protein; loc=2R:18400757..18401419; ID=FBpp0085852; name=GstE3-PA; parent=FBgn0063497,FBtr0086671; dbxref=FlyBase:FBpp0085852,FlyBase_Annotation_IDs:CG17524-PA,GB_protein:AAF57699.1,REFSEQ:NP_611325,GB_protein:AAF57699,FlyMine:FBpp0085852,modMine:FBpp0085852; MD5=2c4af09c57af74162db437900c96614b; length=220; release=r6.09; species=Dmel;	14.1	3	0.05	AAQIIEFIK+IDALEGVYK+LTLYGIDGSPPVR
390	FBpp0085841|FBgn0050122|CG30122-PB|CG30122-PB FBpp0290145|FBgn0050122|CG30122-PC|CG30122-PC FBpp0290146|FBgn0050122|CG30122-PD|CG30122-PD	1.0000	FBpp0085841 type=protein; loc=2R:complement(join(18638819..18638960,18637847..18638617,18636888..18637739,18636340..18636821,18636143..18636271,18634770..18634941,18633426..18634285,18633192..18633363,18633054..18633124,18632822..18632986)); ID=FBpp0085841; name=CG30122-PB; parent=FBgn0050122,FBtr0086660; dbxref=GB_protein:AAF57660.2,FlyBase:FBpp0085841,FlyBase_Annotation_IDs:CG30122-PB,REFSEQ:NP…	3.9	3	0.05	AYVEGGAGDGENAPVTPSR+NFILDQTNVYASAQR+SQTTEDEYEDVVPEPR
39	FBpp0071386|FBgn0030208|CG2890-PA|PPP4R2r-PA FBpp0071387|FBgn0030208|CG2890-PB|PPP4R2r-PB FBpp0089154|FBgn0030208|CG2890-PC|PPP4R2r-PC FBpp0307839|FBgn0030208|CG2890-PD|PPP4R2r-PD	1.0000	FBpp0071386 type=protein; loc=X:join(10479501..10479717,10479836..10480024,10480084..10481507); ID=FBpp0071386; name=PPP4R2r-PA; parent=FBgn0030208,FBtr0071451; dbxref=FlyBase:FBpp0071386,FlyBase_Annotation_IDs:CG2890-PA,GB_protein:AAF46594.2,REFSEQ:NP_727427,GB_protein:AAF46594; MD5=32fb74511f72745f57c93a05373a2572; length=609; release=r6.09; species=Dmel;;FBpp0071387 type=protein; loc=X:join(10…	9.0	3	0.04	NILVVSTIDPGR+QDDIDSTETDDAPSAEKPAEEK+SIEAEKELVAQEK
380	FBpp0085526|FBgn0265935|CG9446-PA|coro-PA FBpp0085527|FBgn0265935|CG9446-PB|coro-PB FBpp0089194|FBgn0265935|CG9446-PC|coro-PC FBpp0307637|FBgn0265935|CG9446-PD|coro-PD FBpp0307638|FBgn0265935|CG9446-PE|coro-PE FBpp0307639|FBgn0265935|CG9446-PF|coro-PF FBpp0307640|FBgn0265935|CG9446-PG|coro-PG	1.0000	FBpp0085526 type=protein; loc=2R:complement(join(6866687..6866884,6865108..6865374,6864636..6865049,6864278..6864571,6863348..6863533,6863062..6863289)); ID=FBpp0085526; name=coro-PA; parent=FBgn0265935,FBtr0086207; dbxref=FlyBase:FBpp0085526,FlyBase_Annotation_IDs:CG9446-PA,GB_protein:AAF57403.1,REFSEQ:NP_610242,GB_protein:AAF57403; MD5=9e69a59b5bb440c948af7bc73d86b28f; length=528; release=r6.09…	11.9	3	0.05	DADPITFSLK+GDSASSGATSSSAGGGNFASGNNNEASEGGPPAAVLSEK+TLTEPVVDLVFHQR
378	FBpp0085458|FBgn0014009|CG3269-PA|Rab2-PA FBpp0307641|FBgn0014009|CG3269-PB|Rab2-PB	1.0000	FBpp0085458 type=protein; loc=2R:join(6696884..6696929,6697416..6697575,6698049..6698385,6698446..6698544); ID=FBpp0085458; name=Rab2-PA; parent=FBgn0014009,FBtr0086124; dbxref=FlyBase:FBpp0085458,FlyBase_Annotation_IDs:CG3269-PA,GB_protein:AAM70817.1,REFSEQ:NP_477090,GB_protein:AAM70817,FlyMine:FBpp0085458,modMine:FBpp0085458; MD5=7793fcf044afc75ee51ebae045dcde64; length=213; release=r6.09; spec…	14.1	3	0.04	IQEGVFDINNEANGIK+TAANVEEAFINTAK
376	FBpp0085368|FBgn0263855|CG7838-PA|BubR1-PA	1.0000	FBpp0085368 type=protein; loc=2R:complement(join(5973957..5974283,5973498..5973893,5970158..5973121,5969748..5969995,5969240..5969687)); ID=FBpp0085368; name=BubR1-PA; parent=FBgn0263855,FBtr0086032; dbxref=GB_protein:AAF57298.1,FlyBase:FBpp0085368,FlyBase_Annotation_IDs:CG7838-PA,REFSEQ:NP_477382,GB_protein:AAF57298,FlyMine:FBpp0085368,modMine:FBpp0085368; MD5=f5602901404dc9645a8b06e721276c43; l…	2.7	3	0.05	DNFAVPAVPVPK+IEIYEDSEEPQPTPK+VAEASELSIYYK
38	FBpp0071295|FBgn0030136|CG2998-PA|RpS28b-PA FBpp0310057|FBgn0030136|CG2998-PB|RpS28b-PB	1.0000	FBpp0071295 type=protein; loc=X:9554710..9554907; ID=FBpp0071295; name=RpS28b-PA; parent=FBgn0030136,FBtr0071360; dbxref=FlyBase:FBpp0071295,FlyBase_Annotation_IDs:CG2998-PA,GB_protein:AAF46503.2,REFSEQ:NP_572568,GB_protein:AAF46503,FlyMine:FBpp0071295,modMine:FBpp0071295; MD5=e405baba3b940bedd5166e924fc2ef55; length=65; release=r6.09; species=Dmel;;FBpp0310057 type=protein; loc=X:9554710..955490…	32.3	3	0.05	EGDILTLLESER+VEFLGEQNR
363	FBpp0084968|FBgn0039737|CG7920-PA|CG7920-PA FBpp0306760|FBgn0039737|CG7920-PC|CG7920-PC	1.0000	FBpp0084968 type=protein; loc=3R:complement(join(30014815..30014995,30011669..30012061,30011203..30011607,30010663..30011117)); ID=FBpp0084968; name=CG7920-PA; parent=FBgn0039737,FBtr0085603; dbxref=FlyBase:FBpp0084968,FlyBase_Annotation_IDs:CG7920-PA,GB_protein:AAF56990.1,REFSEQ:NP_651762,GB_protein:AAF56990,FlyMine:FBpp0084968,modMine:FBpp0084968; MD5=fe432d375d4fc4961bd0de2805ed1aeb; length=47…	5.7	3	0.05	IVGSFLIGDK+LIAENLVK+LIVAQINPK
355	FBpp0084626|FBgn0039566|CG4849-PA|CG4849-PA	1.0000	FBpp0084626 type=protein; loc=3R:join(27963688..27963801,27963862..27964530,27964589..27964680,27964740..27964931,27964985..27966487,27966553..27966910); ID=FBpp0084626; name=CG4849-PA; parent=FBgn0039566,FBtr0085257; dbxref=FlyBase:FBpp0084626,FlyBase_Annotation_IDs:CG4849-PA,GB_protein:AAF56769.1,REFSEQ:NP_651605,GB_protein:AAF56769,FlyMine:FBpp0084626,modMine:FBpp0084626; MD5=85e35ef6a1004e5b1…	4.9	3	0.05	ATPVTLVLQDVK+IAVEPVNPSELPK+KVNKSYPLLSTR+YTDTLFTEQER
345	FBpp0084189|FBgn0039303|CG11857-PA|CG11857-PA FBpp0312547|FBgn0039303|CG11857-PC|CG11857-PC	1.0000	FBpp0084189 type=protein; loc=3R:join(25259364..25259432,25259494..25260036); ID=FBpp0084189; name=CG11857-PA; parent=FBgn0039303,FBtr0084814; dbxref=FlyBase_Annotation_IDs:CG11857-PA,FlyBase:FBpp0084189,GB_protein:AAF56431,REFSEQ:NP_651362,FlyMine:FBpp0084189,modMine:FBpp0084189; MD5=045969d49468599b898aa07cb27f7545; length=203; release=r6.09; species=Dmel;;FBpp0312547 type=protein; loc=3R:join(…	13.8	3	0.04	LSQTYQSALDR+VNDLAGSGPGSVAGNSK
337	FBpp0083687|FBgn0028688|CG5378-PA|Rpn7-PA	1.0000	FBpp0083687 type=protein; loc=3R:complement(22460753..22461922); ID=FBpp0083687; name=Rpn7-PA; parent=FBgn0028688,FBtr0084294; dbxref=FlyBase:FBpp0083687,FlyBase_Annotation_IDs:CG5378-PA,GB_protein:AAF56000.1,REFSEQ:NP_651048,GB_protein:AAF56000,FlyMine:FBpp0083687,modMine:FBpp0083687; MD5=c27715168777f07ad513a22502a66ff4; length=389; release=r6.09; species=Dmel;	7.5	3	0.05	FLLTLAEYK+ILGYTQLLESYR+QGDLLLNR
332	FBpp0083588|FBgn0038922|CG6439-PA|CG6439-PA FBpp0290012|FBgn0038922|CG6439-PB|CG6439-PB	1.0000	FBpp0083588 type=protein; loc=3R:complement(join(22018992..22019033,22018780..22018827,22018624..22018716,22017980..22018096,22017341..22017922,22016988..22017218)); ID=FBpp0083588; name=CG6439-PA; parent=FBgn0038922,FBtr0084190; dbxref=FlyBase:FBpp0083588,FlyBase_Annotation_IDs:CG6439-PA,GB_protein:AAF55942.1,REFSEQ:NP_651000,GB_protein:AAF55942,FlyMine:FBpp0083588,modMine:FBpp0083588; MD5=65fb8…	15.4	3	0.05	DLGGQSTTQDFTR+FAFDYATK+LEDVVASIQK+NKVCIKGVLATPDYSNVGDLQTLNMK
329	FBpp0083371|FBgn0019936|CG15693-PA|RpS20-PA	1.0000	FBpp0083371 type=protein; loc=3R:join(20822271..20822273,20822418..20822573,20822802..20822891,20823132..20823245); ID=FBpp0083371; name=RpS20-PA; parent=FBgn0019936,FBtr0083964; dbxref=FlyBase:FBpp0083371,FlyBase_Annotation_IDs:CG15693-PA,GB_protein:AAF55809.1,REFSEQ:NP_524421,GB_protein:AAF55809,FlyMine:FBpp0083371,modMine:FBpp0083371; MD5=3b4eeffb6f1e4ae3364b6e9e8b18e234; length=120; release=r…	22.5	3	0.04	DIEKPHVGDSASVHR+IIDLHSPSEIVK
327	FBpp0083141|FBgn0016120|CG6030-PB|ATPsynD-PB FBpp0083142|FBgn0016120|CG6030-PA|ATPsynD-PA FBpp0311983|FBgn0016120|CG6030-PC|ATPsynD-PC	1.0000	FBpp0083141 type=protein; loc=3R:19095409..19095945; ID=FBpp0083141; name=ATPsynD-PB; parent=FBgn0016120,FBtr0083727; dbxref=FlyBase:FBpp0083141,FlyBase_Annotation_IDs:CG6030-PB,GB_protein:AAN13796.1,REFSEQ:NP_732400,GB_protein:AAN13796,FlyMine:FBpp0083141,modMine:FBpp0083141; MD5=4c219e22ca9e6524cc08e858fd05becc; length=178; release=r6.09; species=Dmel;;FBpp0083142 type=protein; loc=3R:19095409.…	20.8	3	0.05	IAQSSINWSALAER+LVPVAGLVDSFQK+VSSQVDAEIK
323	FBpp0082838|FBgn0038476|CG5175-PA|kuk-PA FBpp0082839|FBgn0038476|CG5175-PB|kuk-PB FBpp0297129|FBgn0038476|CG5175-PC|kuk-PC	1.0000	FBpp0082838 type=protein; loc=3R:17082697..17084409; ID=FBpp0082838; name=kuk-PA; parent=FBgn0038476,FBtr0083397; dbxref=GB_protein:AAN13733.1,FlyBase:FBpp0082838,FlyBase_Annotation_IDs:CG5175-PA,REFSEQ:NP_650595,GB_protein:AAN13733,FlyMine:FBpp0082838,modMine:FBpp0082838; MD5=3604b35c28d2e4e24b66258ae5a78685; length=570; release=r6.09; species=Dmel;;FBpp0082839 type=protein; loc=3R:17082697..170…	8.6	3	0.04	ITESFLPVK+MASNTSGGGGTTSGTGTGR+QSTEVELAAQTSSSPAGTPAR
319	FBpp0082724|FBgn0283477|CG6987-PA|SF2-PA FBpp0293269|FBgn0283477|CG6987-PB|SF2-PB	1.0000	FBpp0082724 type=protein; loc=3R:complement(join(16341728..16341891,16341229..16341598,16340822..16340946,16340654..16340762)); ID=FBpp0082724; name=SF2-PA; parent=FBgn0283477,FBtr0083272; dbxref=FlyBase:FBpp0082724,FlyBase_Annotation_IDs:CG6987-PA,GB_protein:AAF55300.1,REFSEQ:NP_652611,GB_protein:AAF55300,FlyMine:FBpp0082724,modMine:FBpp0082724; MD5=f99c9d094c02395d6120cd763080049a; length=255; …	6.7	3	0.05	DGSGVVEFLR+VTFVDLK
318	FBpp0082669|FBgn0003507|CG3992-PA|srp-PA FBpp0082670|FBgn0003507|CG3992-PB|srp-PB FBpp0100052|FBgn0003507|CG3992-PD|srp-PD FBpp0297354|FBgn0003507|CG3992-PE|srp-PE FBpp0307406|FBgn0003507|CG3992-PF|srp-PF FBpp0307407|FBgn0003507|CG3992-PG|srp-PG	1.0000	FBpp0082669 type=protein; loc=3R:join(15994226..15995724,15999326..15999773,15999846..16000059,16001189..16001406,16001752..16001916,16002170..16002323,16002407..16003503); ID=FBpp0082669; name=srp-PA; parent=FBgn0003507,FBtr0083215; dbxref=FlyBase_Annotation_IDs:CG3992-PA,FlyBase:FBpp0082669,GB_protein:AAF55261.2,REFSEQ:NP_732100,GB_protein:AAF55261,FlyMine:FBpp0082669,modMine:FBpp0082669; MD5=c…	5.2	3	0.05	AISAANAAAAAAADGTTGR+IAYPNSGSVER+YAPITNYR
317	FBpp0082574|FBgn0013269|CG6226-PA|FK506-bp1-PA	1.0000	FBpp0082574 type=protein; loc=3R:complement(join(15333013..15333028,15332616..15332828,15331704..15332548)); ID=FBpp0082574; name=FK506-bp1-PA; parent=FBgn0013269,FBtr0083120; dbxref=FlyBase:FBpp0082574,FlyBase_Annotation_IDs:CG6226-PA,GB_protein:AAF55171.2,REFSEQ:NP_524364,GB_protein:AAF55171,FlyMine:FBpp0082574,modMine:FBpp0082574; MD5=81da0d3b2da34b54d358bde310718f1a; length=357; release=r6.09…	7.8	3	0.05	FALGGGEVIK+QEYIVATVTK+VSVYYIGR
309	FBpp0082008|FBgn0017581|CG17342-PA|Lk6-PA FBpp0082009|FBgn0017581|CG17342-PB|Lk6-PB	1.0000	FBpp0082008 type=protein; loc=3R:complement(join(11763484..11763646,11756313..11756492,11755735..11756246,11755449..11755671,11755177..11755387,11752972..11755111)); ID=FBpp0082008; name=Lk6-PA; parent=FBgn0017581,FBtr0082534; dbxref=FlyBase:FBpp0082008,FlyBase_Annotation_IDs:CG17342-PA,GB_protein:AAF54694.1,REFSEQ:NP_651986,GB_protein:AAF54694,FlyMine:FBpp0082008,modMine:FBpp0082008; MD5=77ffe0f…	3.7	3	0.04	AYVEQVGETNVEK+ELDEEEGDDYLYEQQQR+YQLADQVPQR
305	FBpp0081843|FBgn0037878|CG6693-PA|CG6693-PA FBpp0307760|FBgn0037878|CG6693-PB|CG6693-PB	1.0000	FBpp0081843 type=protein; loc=3R:complement(11220505..11221404); ID=FBpp0081843; name=CG6693-PA; parent=FBgn0037878,FBtr0082367; dbxref=FlyBase:FBpp0081843,FlyBase_Annotation_IDs:CG6693-PA,GB_protein:AAF54608.1,REFSEQ:NP_650052,GB_protein:AAF54608,FlyMine:FBpp0081843,modMine:FBpp0081843; MD5=87c5f68f519616df8e9cc96230871eeb; length=299; release=r6.09; species=Dmel;;FBpp0307760 type=protein; loc=3…	16.7	3	0.05	ALYDEQGVIDDDDESESK+IVQDMIASGEVPEYK+YGNEDDSDTVDFSAFEK
31	FBpp0071084|FBgn0029979|CG10777-PB|CG10777-PB FBpp0310551|FBgn0029979|CG10777-PC|CG10777-PC	1.0000	FBpp0071084 type=protein; loc=X:complement(join(7928794..7930302,7927228..7928556)); ID=FBpp0071084; name=CG10777-PB; parent=FBgn0029979,FBtr0071132; dbxref=FlyBase:FBpp0071084,FlyBase_Annotation_IDs:CG10777-PB,GB_protein:AAF46295.1,REFSEQ:NP_572424,GB_protein:AAF46295,FlyMine:FBpp0071084,modMine:FBpp0071084; MD5=11767947f10d5a65a6259cb7e9cb5704; length=945; release=r6.09; species=Dmel;;FBpp03105…	4.6	3	0.05	DLVGIAQTGSGK+LIDFLENR+MLDMGFEPQIR+SNILIATDVASR
299	FBpp0081597|FBgn0000244|CG9379-PA|by-PA FBpp0290315|FBgn0000244|CG9379-PC|by-PC FBpp0291577|FBgn0000244|CG9379-PD|by-PD	1.0000	FBpp0081597 type=protein; loc=3R:complement(9530822..9532984); ID=FBpp0081597; name=by-PA; parent=FBgn0000244,FBtr0082119; dbxref=FlyBase:FBpp0081597,FlyBase_Annotation_IDs:CG9379-PA,GB_protein:AAF54393.1,REFSEQ:NP_649901,GB_protein:AAF54393,FlyMine:FBpp0081597,modMine:FBpp0081597; MD5=9e7f0ba1900a117b85fa043bb27179c7; length=720; release=r6.09; species=Dmel;;FBpp0290315 type=protein; loc=3R:comp…	7.1	3	0.05	ENSLPFSYGIAK+STSPLPAIGVPAIAPASPIYATSTKR+VSSQGITLTDNTR
294	FBpp0081539|FBgn0037700|CG8149-PA|CG8149-PA	1.0000	FBpp0081539 type=protein; loc=3R:join(9504725..9504754,9504809..9505705); ID=FBpp0081539; name=CG8149-PA; parent=FBgn0037700,FBtr0082061; dbxref=FlyBase:FBpp0081539,FlyBase_Annotation_IDs:CG8149-PA,GB_protein:AAF54386.1,REFSEQ:NP_649898,GB_protein:AAF54386,FlyMine:FBpp0081539,modMine:FBpp0081539; MD5=9b6346e9edb9f0ebd7fc9c5bcb17ff03; length=308; release=r6.09; species=Dmel;	17.5	3	0.04	FGAGAVSAATTTPTTTESK+FGFVVPDKAPTSK+KFGITPPAVANTATAVAVAINK
283	FBpp0081276|FBgn0037513|CG3027-PA|pyd3-PA	1.0000	FBpp0081276 type=protein; loc=3R:complement(join(7749883..7749986,7748950..7749212,7748254..7748873,7748020..7748193)); ID=FBpp0081276; name=pyd3-PA; parent=FBgn0037513,FBtr0081780; dbxref=FlyBase:FBpp0081276,FlyBase_Annotation_IDs:CG3027-PA,GB_protein:AAF54141.2,REFSEQ:NP_649732,GB_protein:AAF54141,FlyMine:FBpp0081276,modMine:FBpp0081276; MD5=f755d0be74c9326fd13fad9404851ce8; length=386; release…	11.4	3	0.05	DIAEQNGFDIK+NAAIANSYFTVPINR+VGAIQNSIVIPTTAPIEK
281	FBpp0081002|FBgn0010100|CG9244-PB|Acon-PB FBpp0289654|FBgn0010100|CG9244-PD|Acon-PD FBpp0310408|FBgn0010100|CG9244-PE|Acon-PE FBpp0312178|FBgn0010100|CG9244-PF|Acon-PF	1.0000	FBpp0081002 type=protein; loc=2L:join(21168772..21168804,21170191..21171828,21171895..21172398,21172460..21172648); ID=FBpp0081002; name=Acon-PB; parent=FBgn0010100,FBtr0081473; dbxref=FlyBase:FBpp0081002,FlyBase_Annotation_IDs:CG9244-PB,GB_protein:AAF53973.2,REFSEQ:NP_524708,GB_protein:AAF53973,FlyMine:FBpp0081002,modMine:FBpp0081002; MD5=1b570e5362a3461cb0ab88bcbcd57492; length=787; release=r6.…	3.3	3	0.05	FDSDVYLPYEK+WVAVGDENYGEGSSR
29	FBpp0071047|FBgn0029975|CG1444-PA|CG1444-PA	1.0000	FBpp0071047 type=protein; loc=X:join(7909372..7909537,7909878..7909924,7910709..7910784,7910853..7911193,7911252..7911587); ID=FBpp0071047; name=CG1444-PA; parent=FBgn0029975,FBtr0071091; dbxref=FlyBase:FBpp0071047,FlyBase_Annotation_IDs:CG1444-PA,GB_protein:AAF46291.1,REFSEQ:NP_572420,GB_protein:AAF46291,FlyMine:FBpp0071047,modMine:FBpp0071047; MD5=213b39c7e5ac603371db010effd3fe4a; length=321; r…	13.7	3	0.05	ASVFAPSPETYVR+MGEWAVVTGSTDGIGK+VIDVDFTGGDEIYDK
279	FBpp0080922|FBgn0262743|CG2637-PA|Fs(2)Ket-PA FBpp0294035|FBgn0262743|CG2637-PB|Fs(2)Ket-PB FBpp0294036|FBgn0262743|CG2637-PC|Fs(2)Ket-PC FBpp0294037|FBgn0262743|CG2637-PD|Fs(2)Ket-PD FBpp0294038|FBgn0262743|CG2637-PE|Fs(2)Ket-PE	1.0000	FBpp0080922 type=protein; loc=2L:join(20735373..20735430,20736103..20736344,20736418..20737446,20737515..20738441,20738504..20738902); ID=FBpp0080922; name=Fs(2)Ket-PA; parent=FBgn0262743,FBtr0081392; dbxref=FlyBase:FBpp0080922,FlyBase_Annotation_IDs:CG2637-PA,GB_protein:AAF53918.1,REFSEQ:NP_477496,GB_protein:AAF53918,FlyMine:FBpp0080922,modMine:FBpp0080922; MD5=4d0f51490dd0744fcf756f3edcd13c3f; …	4.8	3	0.05	ALSEILVNTANSAVAR+GALQFLTPVLVEK+TVSPDKNELLSAK
277	FBpp0080794|FBgn0003231|CG10360-PA|ref(2)P-PA FBpp0099683|FBgn0003231|CG10360-PB|ref(2)P-PB	1.0000	FBpp0080794 type=protein; loc=2L:join(19542817..19542988,19543620..19545101,19545157..19545302); ID=FBpp0080794; name=ref(2)P-PA; parent=FBgn0003231,FBtr0081253; dbxref=FlyBase_Annotation_IDs:CG10360-PA,FlyBase:FBpp0080794,GB_protein:AAF53824.1,REFSEQ:NP_476700,GB_protein:AAF53824; MD5=84e696ba5a5e99cca6d3df66efd78574; length=599; release=r6.09; species=Dmel;;FBpp0099683 type=protein; loc=2L:join…	7.2	3	0.05	AAEQTESPPQAEPTVTAEK+IIDTTEGGDSGIFAPSTTPSAENK
28	FBpp0070953|FBgn0029882|CG3226-PA|CG3226-PA	1.0000	FBpp0070953 type=protein; loc=X:complement(join(6654146..6654160,6653908..6654080,6653226..6653730)); ID=FBpp0070953; name=CG3226-PA; parent=FBgn0029882,FBtr0070993; dbxref=FlyBase:FBpp0070953,FlyBase_Annotation_IDs:CG3226-PA,GB_protein:AAF46178.1,REFSEQ:NP_572332,GB_protein:AAF46178,FlyMine:FBpp0070953,modMine:FBpp0070953; MD5=9e87e336ee75d1be56c581fa00c8335e; length=230; release=r6.09; species=…	9.6	3	0.05	DGDNPESALVNIMK+EIVNLELK
270	FBpp0080551|FBgn0032643|CG6453-PA|GCS2beta-PA FBpp0296964|FBgn0032643|CG6453-PB|GCS2beta-PB	1.0000	FBpp0080551 type=protein; loc=2L:complement(join(17483156..17484158,17482447..17483090)); ID=FBpp0080551; name=GCS2beta-PA; parent=FBgn0032643,FBtr0080998; dbxref=FlyBase:FBpp0080551,FlyBase_Annotation_IDs:CG6453-PA,GB_protein:AAF53621.1,REFSEQ:NP_609844,GB_protein:AAF53621,FlyMine:FBpp0080551,modMine:FBpp0080551; MD5=1885d8b8d8eecbe263c7529464d27dbd; length=548; release=r6.09; species=Dmel;;FBpp…	4.4	3	0.04	EIQQEVNEIDDQNNK+QEATLTFVR
262	FBpp0080044|FBgn0032509|CG6523-PA|CG6523-PA	1.0000	FBpp0080044 type=protein; loc=2L:join(13366531..13366740,13366805..13367067,13367131..13367308); ID=FBpp0080044; name=CG6523-PA; parent=FBgn0032509,FBtr0080465; dbxref=FlyBase:FBpp0080044,FlyBase_Annotation_IDs:CG6523-PA,GB_protein:AAF53288.1,REFSEQ:NP_609641,GB_protein:AAF53288,FlyMine:FBpp0080044,modMine:FBpp0080044; MD5=648f3efe1b7a429eca3d151f90f0044a; length=216; release=r6.09; species=Dmel;	20.4	3	0.05	ELLANNELESTLKG+LAENASSAAATGQTLEER+VDGVDIAAISAK
259	FBpp0079908|FBgn0032407|CG5325-PA|Pex19-PA FBpp0309544|FBgn0032407|CG5325-PC|Pex19-PC	1.0000	FBpp0079908 type=protein; loc=2L:join(12093862..12093910,12093994..12094111,12094178..12094481,12094548..12094711,12094769..12095012); ID=FBpp0079908; name=Pex19-PA; parent=FBgn0032407,FBtr0080326; dbxref=GB_protein:AAF53161.1,FlyBase:FBpp0079908,FlyBase_Annotation_IDs:CG5325-PA,REFSEQ:NP_609547,GB_protein:AAF53161,FlyMine:FBpp0079908,modMine:FBpp0079908; MD5=4cc02571471d0541029b1c2bd7b4de52; len…	11.0	3	0.05	MAEAAALTLSGENSATDEDVSK+YSDSISQALK
258	FBpp0079893|FBgn0032397|CG6756-PA|Tom70-PA FBpp0079894|FBgn0032397|CG6756-PB|Tom70-PB FBpp0079895|FBgn0032397|CG6756-PC|Tom70-PC	1.0000	FBpp0079893 type=protein; loc=2L:complement(join(12037155..12038130,12036271..12037064)); ID=FBpp0079893; name=Tom70-PA; parent=FBgn0032397,FBtr0080309; dbxref=FlyBase:FBpp0079893,FlyBase_Annotation_IDs:CG6756-PA,GB_protein:AAF53148.2,REFSEQ:NP_609536,GB_protein:AAF53148,FlyMine:FBpp0079893,modMine:FBpp0079893; MD5=e8b1482c65ac2a5ee7a6c2be549f0d73; length=589; release=r6.09; species=Dmel;;FBpp007…	6.3	3	0.05	GIADFAEAER+QAISLDGTAPDQELER+SFIADPLQTMK
256	FBpp0079818|FBgn0032340|CG6181-PA|Ge-1-PA FBpp0079819|FBgn0032340|CG6181-PB|Ge-1-PB	1.0000	FBpp0079818 type=protein; loc=2L:complement(join(11100294..11100559,11100017..11100225,11099354..11099754,11099042..11099295,11097408..11098984,11097062..11097299,11096765..11097005,11096536..11096701,11095953..11096475,11095688..11095877)); ID=FBpp0079818; name=Ge-1-PA; parent=FBgn0032340,FBtr0080231; dbxref=FlyBase:FBpp0079818,FlyBase_Annotation_IDs:CG6181-PA,GB_protein:AAF53067.2,REFSEQ:NP_609…	2.4	3	0.03	KLTEFLAAR+QLLMAGQINK+SQAATPAPPYDLR
245	FBpp0079625|FBgn0086347|CG7438-PA|Myo31DF-PA FBpp0079626|FBgn0086347|CG7438-PB|Myo31DF-PB FBpp0293078|FBgn0086347|CG7438-PC|Myo31DF-PC	1.0000	FBpp0079625 type=protein; loc=2L:complement(join(10505926..10506014,10497853..10498155,10496629..10496848,10494879..10495104,10494428..10494811,10494288..10494367,10492789..10494195,10492557..10492714,10492331..10492499)); ID=FBpp0079625; name=Myo31DF-PA; parent=FBgn0086347,FBtr0080035; dbxref=FlyBase:FBpp0079625,FlyBase_Annotation_IDs:CG7438-PA,GB_protein:AAF52966.1,REFSEQ:NP_523538,GB_protein:A…	3.5	3	0.05	LLQVTETELSTALTK+SYVQELANR+VIAAGGNVMQK
25	FBpp0070861|FBgn0028982|CG12225-PA|Spt6-PA FBpp0309041|FBgn0028982|CG12225-PB|Spt6-PB	1.0000	FBpp0070861 type=protein; loc=X:join(6267907..6267945,6268107..6268191,6268767..6268972,6269125..6269244,6269314..6269465,6269531..6274424); ID=FBpp0070861; name=Spt6-PA; parent=FBgn0028982,FBtr0070896; dbxref=FlyBase:FBpp0070861,FlyBase_Annotation_IDs:CG12225-PA,GB_protein:AAF46140.1,REFSEQ:NP_651962,GB_protein:AAF46140,FlyMine:FBpp0070861,modMine:FBpp0070861; MD5=8195266579396006d5c24707880bbac…	1.9	3	0.05	ALYQLDQFAK+LILDSDFER+NEITQESIGPTELAK
238	FBpp0079485|FBgn0015664|CG5838-PA|Dref-PA FBpp0302627|FBgn0015664|CG5838-PB|Dref-PB	1.0000	FBpp0079485 type=protein; loc=2L:complement(join(9965760..9966885,9965376..9965668,9964928..9965315,9964545..9964867)); ID=FBpp0079485; name=Dref-PA; parent=FBgn0015664,FBtr0079889; dbxref=FlyBase_Annotation_IDs:CG5838-PA,FlyBase:FBpp0079485,GB_protein:AAF52841.1,REFSEQ:NP_523529,GB_protein:AAF52841,FlyMine:FBpp0079485,modMine:FBpp0079485; MD5=3f2b29c47da4b2bf4728d6c75109a053; length=709; release…	4.9	3	0.05	FLEIGEITR+YEDVSQLNFSK+YFGFPSNDNNEVITK
236	FBpp0079473|FBgn0032160|CG4598-PA|CG4598-PA FBpp0304781|FBgn0032160|CG4598-PB|CG4598-PB	1.0000	FBpp0079473 type=protein; loc=2L:join(9918881..9919108,9919170..9919316,9919376..9919846); ID=FBpp0079473; name=CG4598-PA; parent=FBgn0032160,FBtr0079877; dbxref=FlyBase:FBpp0079473,FlyBase_Annotation_IDs:CG4598-PA,GB_protein:AAF52828.2,REFSEQ:NP_609322,GB_protein:AAF52828,FlyMine:FBpp0079473,modMine:FBpp0079473; MD5=57d2e76211a69365f8a89b80f43f8bb4; length=281; release=r6.09; species=Dmel;;FBpp0…	10.3	3	0.05	AADLQQLQNGR+LTTVEVNDK+MFTTEEALK
235	FBpp0079472|FBgn0040064|CG4600-PA|yip2-PA	1.0000	FBpp0079472 type=protein; loc=2L:join(9915348..9915366,9915625..9915791,9916052..9916980,9917040..9917121); ID=FBpp0079472; name=yip2-PA; parent=FBgn0040064,FBtr0079876; dbxref=FlyBase:FBpp0079472,GB_protein:AAF52826.1,FlyBase_Annotation_IDs:CG4600-PA,REFSEQ:NP_523528,GB_protein:AAF52826,FlyMine:FBpp0079472,modMine:FBpp0079472; MD5=d79ec2c91b1a135bb7f75eae5bf6f2bf; length=398; release=r6.09; spec…	10.6	3	0.05	EGAFNAEITPIK+LNVNGGAIALGHPLGASGSR+VDEFSLLSQK
231	FBpp0079443|FBgn0015393|CG3949-PA|hoip-PA FBpp0307465|FBgn0015393|CG3949-PB|hoip-PB	1.0000	FBpp0079443 type=protein; loc=2L:join(9699935..9699937,9700000..9700380); ID=FBpp0079443; name=hoip-PA; parent=FBgn0015393,FBtr0079846; dbxref=FlyBase:FBpp0079443,FlyBase_Annotation_IDs:CG3949-PA,GB_protein:AAF52798.2,REFSEQ:NP_524714,GB_protein:AAF52798,FlyMine:FBpp0079443,modMine:FBpp0079443; MD5=43324dbc09fbb618991714f746bad42b; length=127; release=r6.09; species=Dmel;;FBpp0307465 type=protein…	18.9	3	0.05	AFPLADAQLTAK+SQITSIQQEIER
222	FBpp0079157|FBgn0031977|CG7380-PA|baf-PA FBpp0305308|FBgn0031977|CG7380-PB|baf-PB	1.0000	FBpp0079157 type=protein; loc=2L:join(8029608..8029733,8029816..8029962); ID=FBpp0079157; name=baf-PA; parent=FBgn0031977,FBtr0079535; dbxref=FlyBase:FBpp0079157,FlyBase_Annotation_IDs:CG7380-PA,GB_protein:AAF52592.1,REFSEQ:NP_609176,GB_protein:AAF52592,FlyMine:FBpp0079157,modMine:FBpp0079157; MD5=15c09e792367a1c7bc3561798c183f28; length=90; release=r6.09; species=Dmel;;FBpp0305308 type=protein; …	16.7	3	0.05	SVTELAGIGETLGGR
220	FBpp0079051|FBgn0031888|CG13780-PA|Pvf2-PA	1.0000	FBpp0079051 type=protein; loc=2L:complement(join(7083186..7083623,7074254..7074356,7070421..7070946,7070161..7070311)); ID=FBpp0079051; name=Pvf2-PA; parent=FBgn0031888,FBtr0079423; dbxref=FlyBase:FBpp0079051,FlyBase_Annotation_IDs:CG13780-PA,GB_protein:AAF52484.2,REFSEQ:NP_523499,GB_protein:AAF52484,FlyMine:FBpp0079051,modMine:FBpp0079051; MD5=1ebfd6c2fafd5e5db30e6d94e6d6a67d; length=405; releas…	7.9	3	0.05	DQAPQQVILQGR+ETNTFYSPR+NGVEGFSVMER
219	FBpp0078997|FBgn0026196|CG10206-PA|nop5-PA	1.0000	FBpp0078997 type=protein; loc=2L:complement(join(6917341..6918611,6916898..6917162)); ID=FBpp0078997; name=nop5-PA; parent=FBgn0026196,FBtr0079369; dbxref=FlyBase:FBpp0078997,FlyBase_Annotation_IDs:CG10206-PA,GB_protein:AAF52455.2,REFSEQ:NP_477412,GB_protein:AAF52455,FlyMine:FBpp0078997,modMine:FBpp0078997; MD5=927705a12a71536536d1eea6c514361a; length=511; release=r6.09; species=Dmel;	7.8	3	0.05	FNDTTEALAAATAAVEGK+IITDNIAFVK+QQADSLLGGLPK
214	FBpp0078831|FBgn0031781|CG5972-PA|Arpc4-PA	1.0000	FBpp0078831 type=protein; loc=2L:6125249..6125755; ID=FBpp0078831; name=Arpc4-PA; parent=FBgn0031781,FBtr0079200; dbxref=GB_protein:AAF52346.1,FlyBase:FBpp0078831,FlyBase_Annotation_IDs:CG5972-PA,REFSEQ:NP_608996,GB_protein:AAF52346,FlyMine:FBpp0078831,modMine:FBpp0078831; MD5=24092dd47f342cbe416afb961a6d7c6f; length=168; release=r6.09; species=Dmel;	17.9	3	0.05	AESFVILR+ELVLTPVVVSR+VLIEPSINSVR
213	FBpp0078733|FBgn0002525|CG6944-PA|Lam-PA FBpp0297901|FBgn0002525|CG6944-PB|Lam-PB FBpp0297902|FBgn0002525|CG6944-PC|Lam-PC FBpp0312110|FBgn0002525|CG6944-PD|Lam-PD	1.0000	FBpp0078733 type=protein; loc=2L:join(5543332..5543794,5544038..5544741,5544807..5545508); ID=FBpp0078733; name=Lam-PA; parent=FBgn0002525,FBtr0079100; dbxref=FlyBase:FBpp0078733,FlyBase_Annotation_IDs:CG6944-PA,GB_protein:AAF52262.1,REFSEQ:NP_476616,GB_protein:AAF52262,FlyMine:FBpp0078733,modMine:FBpp0078733; MD5=3c317e8fc67e7c24cc1bba84fa2623e5; length=622; release=r6.09; species=Dmel;;FBpp0297…	5.6	3	0.05	DEIQSLYEDK+LTIEVQTTR+TILLNSEGEAVANLDR
204	FBpp0078464|FBgn0260462|CG12163-PB|CG12163-PB FBpp0078465|FBgn0260462|CG12163-PA|CG12163-PA	1.0000	FBpp0078464 type=protein; loc=3R:complement(join(5251424..5251531,5239492..5239619,5238454..5239197,5238213..5238394,5237891..5238156)); ID=FBpp0078464; name=CG12163-PB; parent=FBgn0260462,FBtr0078822; dbxref=FlyBase:FBpp0078464,FlyBase_Annotation_IDs:CG12163-PB,GB_protein:AAN13266.1,REFSEQ:NP_649521,GB_protein:AAN13266,FlyMine:FBpp0078464,modMine:FBpp0078464; MD5=07a2d49e566b86a8b443c32f8b91d0d2…	6.3	3	0.04	DIGGLEYEAEYPYK+TLPYWIVK+WGEQGYYR
3	FBpp0070136|FBgn0260855|CG7359-PA|Sec22-PA FBpp0301847|FBgn0260855|CG7359-PB|Sec22-PB	1.0000	FBpp0070136 type=protein; loc=X:join(806485..806559,806633..806742,806969..807270,807354..807502); ID=FBpp0070136; name=Sec22-PA; parent=FBgn0260855,FBtr0070141; dbxref=FlyBase:FBpp0070136,FlyBase_Annotation_IDs:CG7359-PA,GB_protein:AAF45554.1,REFSEQ:NP_569863,GB_protein:AAF45554,FlyMine:FBpp0070136,modMine:FBpp0070136; MD5=4f0e6f6167c4fbc02aad2ebd7a0f1026; length=211; release=r6.09; species=Dmel…	11.4	3	0.04	GTVLAELDTK+NISNINTQLQDVQR
193	FBpp0078024|FBgn0015283|CG7619-PA|Rpn10-PA FBpp0305644|FBgn0015283|CG7619-PB|Rpn10-PB	1.0000	FBpp0078024 type=protein; loc=3L:join(21537113..21537138,21537240..21537380,21537441..21538464); ID=FBpp0078024; name=Rpn10-PA; parent=FBgn0015283,FBtr0078368; dbxref=FlyBase:FBpp0078024,FlyBase_Annotation_IDs:CG7619-PA,GB_protein:AAF51741.1,REFSEQ:NP_524204,GB_protein:AAF51741,FlyMine:FBpp0078024,modMine:FBpp0078024; MD5=617dc68b9d43fd14648614e34422cccc; length=396; release=r6.09; species=Dmel;;…	10.1	3	0.04	DGTGSHLVSVPR+GEINLLTGIR+IVVFVGSPINHEEGDLVK
191	FBpp0077992|FBgn0259785|CG7752-PA|pzg-PA FBpp0304178|FBgn0259785|CG7752-PB|pzg-PB	1.0000	FBpp0077992 type=protein; loc=3L:join(21286437..21287067,21287128..21289487); ID=FBpp0077992; name=pzg-PA; parent=FBgn0259785,FBtr0078336; dbxref=FlyBase:FBpp0077992,FlyBase_Annotation_IDs:CG7752-PA,GB_protein:AAF51699.1,REFSEQ:NP_649297,GB_protein:AAF51699,FlyMine:FBpp0077992,modMine:FBpp0077992; MD5=8d5ae5ae907fc88b2a811c63d563e44b; length=996; release=r6.09; species=Dmel;;FBpp0304178 type=prot…	7.4	3	0.05	ATSAGATALNSAATALLSDEPGEATGK+IAPGTTQSSVQGTQTVQR+SNAAPVSMPSLDDDNEAAAAEAEASEETK
20	FBpp0070666|FBgn0029715|CG11444-PA|CG11444-PA FBpp0310167|FBgn0029715|CG11444-PB|CG11444-PB	1.0000	FBpp0070666 type=protein; loc=X:complement(4553335..4553982); ID=FBpp0070666; name=CG11444-PA; parent=FBgn0029715,FBtr0070698; dbxref=FlyBase:FBpp0070666,FlyBase_Annotation_IDs:CG11444-PA,GB_protein:AAF45957.1,REFSEQ:NP_572171,GB_protein:AAF45957,FlyMine:FBpp0070666,modMine:FBpp0070666; MD5=aed45f632dcf0711d27968aac1416afd; length=215; release=r6.09; species=Dmel;;FBpp0310167 type=protein; loc=X:…	14.4	3	0.04	GVASLIEIENPNR+LDDGPAGAGGNPKPELSR
190	FBpp0077979|FBgn0037051|CG10565-PA|CG10565-PA FBpp0293954|FBgn0037051|CG10565-PB|CG10565-PB	1.0000	FBpp0077979 type=protein; loc=3L:complement(join(21135618..21135877,21135364..21135509,21133371..21134905)); ID=FBpp0077979; name=CG10565-PA; parent=FBgn0037051,FBtr0078323; dbxref=FlyBase:FBpp0077979,FlyBase_Annotation_IDs:CG10565-PA,GB_protein:AAF51678.1,REFSEQ:NP_649284,GB_protein:AAF51678,FlyMine:FBpp0077979,modMine:FBpp0077979; MD5=4d46502859461a40e2ff25586d0311ba; length=646; release=r6.09;…	6.0	3	0.05	AVNLFPAGTAQR+IAAELEEINQTQAK+TQANDAAFASFEK
188	FBpp0077947|FBgn0026179|CG32434-PB|siz-PB FBpp0077948|FBgn0026179|CG32434-PA|siz-PA FBpp0110337|FBgn0026179|CG32434-PC|siz-PC FBpp0290817|FBgn0026179|CG32434-PD|siz-PD	1.0000	FBpp0077947 type=protein; loc=3L:join(21034919..21035301,21068714..21069265,21070620..21071062,21071852..21073152,21073214..21074051,21074216..21074676); ID=FBpp0077947; name=siz-PB; parent=FBgn0026179,FBtr0078289; dbxref=FlyBase:FBpp0077947,FlyBase_Annotation_IDs:CG32434-PB,GB_protein:AAF51675.2,REFSEQ:NP_730594,GB_protein:AAF51675,FlyMine:FBpp0077947,modMine:FBpp0077947; MD5=ae5a523589013050499…	4.3	3	0.04	GGSTTPTPSCSGSTGSGSGGSGSGSSKK+QVDVALR+VTIMAGPAGAASPGLSR
184	FBpp0077716|FBgn0002593|CG4087-PA|RpLP1-PA FBpp0304265|FBgn0002593|CG4087-PB|RpLP1-PB	1.0000	FBpp0077716 type=protein; loc=2L:join(420075..420146,420292..420558); ID=FBpp0077716; name=RpLP1-PA; parent=FBgn0002593,FBtr0078056; dbxref=FlyBase:FBpp0077716,FlyBase_Annotation_IDs:CG4087-PA,GB_protein:AAF51499.1,REFSEQ:NP_476630,GB_protein:AAF51499,FlyMine:FBpp0077716,modMine:FBpp0077716; MD5=14996ea00a002e01173b79d94ab23b2f; length=112; release=r6.09; species=Dmel;;FBpp0304265 type=protein; l…	46.4	3	0.05	AANVEVEPYWPGLFAK+DLITNIGSGVGAAPAGGAAPAAAAAAPAAESK+DLITNIGSGVGAAPAGGAAPAAAAAAPAAESKKEEK
177	FBpp0077468|FBgn0031418|CG3609-PA|CG3609-PA FBpp0292146|FBgn0031418|CG3609-PB|CG3609-PB FBpp0303858|FBgn0031418|CG3609-PC|CG3609-PC	1.0000	FBpp0077468 type=protein; loc=2L:complement(join(2373494..2373701,2373134..2373425,2372830..2373076,2372510..2372770)); ID=FBpp0077468; name=CG3609-PA; parent=FBgn0031418,FBtr0077791; dbxref=FlyBase:FBpp0077468,FlyBase_Annotation_IDs:CG3609-PA,GB_protein:AAF51262.1,REFSEQ:NP_608675,GB_protein:AAF51262,FlyMine:FBpp0077468,modMine:FBpp0077468; MD5=a7aaa93fe12c846099a9c3ed1dd60d44; length=335; relea…	9.3	3	0.04	ALGSYEELAK+QIGVLNKYDEQ+QVEGILAAAK
174	FBpp0077402|FBgn0031459|CG2862-PA|CG2862-PA FBpp0077403|FBgn0031459|CG2862-PB|CG2862-PB FBpp0307127|FBgn0031459|CG2862-PC|CG2862-PC	1.0000	FBpp0077402 type=protein; loc=2L:join(2770151..2770191,2770259..2770400,2770460..2770729); ID=FBpp0077402; name=CG2862-PA; parent=FBgn0031459,FBtr0077718; dbxref=FlyBase:FBpp0077402,FlyBase_Annotation_IDs:CG2862-PA,GB_protein:AAF51208.2,REFSEQ:NP_608711,GB_protein:AAF51208,FlyMine:FBpp0077402,modMine:FBpp0077402; MD5=84c68fd2eecdbbd0f37bd3a8067355c7; length=150; release=r6.09; species=Dmel;;FBpp0…	18.3	3	0.05	ELGLADGYR+SQTAAASEDTIFGK
172	FBpp0077368|FBgn0031479|CG3083-PA|Prx6005-PA	1.0000	FBpp0077368 type=protein; loc=2L:complement(join(2877864..2878137,2877611..2877803,2877188..2877389)); ID=FBpp0077368; name=Prx6005-PA; parent=FBgn0031479,FBtr0077684; dbxref=FlyBase:FBpp0077368,FlyBase_Annotation_IDs:CG3083-PA,GB_protein:AAF51184.1,REFSEQ:NP_523463,GB_protein:AAF51184,FlyMine:FBpp0077368,modMine:FBpp0077368; MD5=73f5cb7a285e3d1da07a14607d845843; length=222; release=r6.09; specie…	14.4	3	0.05	LSILYPATTGR+VAALIPEFQK+VIDSLQLTQTK
167	FBpp0076937|FBgn0031148|CG1753-PA|Cbs-PA FBpp0076938|FBgn0031148|CG1753-PB|Cbs-PB FBpp0309380|FBgn0031148|CG1753-PC|Cbs-PC	1.0000	FBpp0076937 type=protein; loc=X:join(21047190..21047412,21047557..21048598,21048665..21048968); ID=FBpp0076937; name=Cbs-PA; parent=FBgn0031148,FBtr0077244; dbxref=FlyBase:FBpp0076937,FlyBase_Annotation_IDs:CG1753-PA,GB_protein:AAF50862.1,REFSEQ:NP_608424,GB_protein:AAF50862,FlyMine:FBpp0076937,modMine:FBpp0076937; MD5=7b56b933cbb8de9931d6c084f9a6be05; length=522; release=r6.09; species=Dmel;;FBp…	6.5	3	0.05	ETPNSIVLDQYR+LNESEILGK+VLEVDPSVLILGK
164	FBpp0076897|FBgn0011710|CG1403-PA|Sep1-PA	1.0000	FBpp0076897 type=protein; loc=X:join(21358376..21358393,21359512..21359704,21359771..21360029,21360156..21360521,21360589..21360838); ID=FBpp0076897; name=Sep1-PA; parent=FBgn0011710,FBtr0077198; dbxref=GB_protein:AAF50825.1,FlyBase:FBpp0076897,FlyBase_Annotation_IDs:CG1403-PA,REFSEQ:NP_523430,GB_protein:AAF50825,FlyMine:FBpp0076897,modMine:FBpp0076897; MD5=596c21fcd0ee97090e1785d227ad1759; lengt…	12.7	3	0.04	DSSSQVVSNSVLGEK+GFSSIETPGYVGFANLPNQVHR+VNIVPVIAK
151	FBpp0076460|FBgn0262716|CG7558-PA|Arp3-PA FBpp0306212|FBgn0262716|CG7558-PB|Arp3-PB	1.0000	FBpp0076460 type=protein; loc=3L:complement(join(8115682..8115725,8115408..8115588,8115030..8115344,8114257..8114793,8114113..8114196,8113956..8114051)); ID=FBpp0076460; name=Arp3-PA; parent=FBgn0262716,FBtr0076737; dbxref=FlyBase:FBpp0076460,FlyBase_Annotation_IDs:CG7558-PA,GB_protein:AAF50488.1,REFSEQ:NP_523968,GB_protein:AAF50488,FlyMine:FBpp0076460,modMine:FBpp0076460; MD5=ddf317cc31cb4aa1759…	7.4	3	0.05	APFNVDVGYER+LGFAGNKEPQFIIPSAIAIK
16	FBpp0070589|FBgn0029687|CG5014-PB|Vap-33A-PB FBpp0089169|FBgn0029687|CG5014-PA|Vap-33A-PA FBpp0089170|FBgn0029687|CG5014-PC|Vap-33A-PC FBpp0309607|FBgn0029687|CG5014-PE|Vap-33A-PE	1.0000	FBpp0070589 type=protein; loc=X:join(3949650..3949713,3951415..3951567,3951636..3951745,3951829..3952041,3952108..3952221,3952767..3952922); ID=FBpp0070589; name=Vap-33A-PB; parent=FBgn0029687,FBtr0070616; dbxref=FlyBase:FBpp0070589,FlyBase_Annotation_IDs:CG5014-PB,GB_protein:AAF45909.1,REFSEQ:NP_570087,GB_protein:AAF45909; MD5=d7ab69e9fd084fa9c676527e13d4d5ee; length=269; release=r6.09; species=…	16.6	3	0.05	NNSALPLVFK+QVNEPYAPVLAEK+SLFDLPLTIEPEHELR
150	FBpp0076408|FBgn0026252|CG7935-PA|msk-PA	1.0000	FBpp0076408 type=protein; loc=3L:join(8116440..8116529,8117305..8117540,8117596..8118093,8118157..8118333,8118547..8118692,8118745..8119542,8119605..8119828,8119912..8120222,8120278..8120750,8120815..8121011); ID=FBpp0076408; name=msk-PA; parent=FBgn0026252,FBtr0076685; dbxref=FlyBase:FBpp0076408,FlyBase_Annotation_IDs:CG7935-PA,GB_protein:AAF50487.1,REFSEQ:NP_524780,GB_protein:AAF50487,FlyMine:F…	3.4	3	0.05	ALQEVVVTADQR+ATIDPNPEQR+LLAEQSEQSVLLQK
146	FBpp0076207|FBgn0005533|CG3922-PB|RpS17-PB	1.0000	FBpp0076207 type=protein; loc=3L:complement(join(9429695..9429697,9429174..9429325,9428874..9429114)); ID=FBpp0076207; name=RpS17-PB; parent=FBgn0005533,FBtr0076479; dbxref=FlyBase:FBpp0076207,FlyBase_Annotation_IDs:CG3922-PB,GB_protein:AAF50272.1,REFSEQ:NP_524002,GB_protein:AAF50272,FlyMine:FBpp0076207,modMine:FBpp0076207; MD5=03edf5c0f514b34ba6142f641ccf4f7a; length=131; release=r6.09; species=…	19.1	3	0.05	GLQLTQPNTNNFGR+IAGYVTHLMGR
145	FBpp0076141|FBgn0036035|CG18178-PA|CG18178-PA FBpp0303932|FBgn0036035|CG18178-PB|CG18178-PB	1.0000	FBpp0076141 type=protein; loc=3L:complement(9717859..9718983); ID=FBpp0076141; name=CG18178-PA; parent=FBgn0036035,FBtr0076412; dbxref=FlyBase:FBpp0076141,FlyBase_Annotation_IDs:CG18178-PA,GB_protein:AAF50217.1,REFSEQ:NP_648350,GB_protein:AAF50217,FlyMine:FBpp0076141,modMine:FBpp0076141; MD5=3ce6d74d118c5f789462ca95544acbc8; length=374; release=r6.09; species=Dmel;;FBpp0303932 type=protein; loc=3…	9.4	3	0.05	LPLDLDEFNAK+LSLAGTPLILR+TDSDDFVNELVTR
142	FBpp0075688|FBgn0036286|CG10616-PA|CG10616-PA FBpp0301023|FBgn0036286|CG10616-PB|CG10616-PB FBpp0312167|FBgn0036286|CG10616-PC|CG10616-PC	1.0000	FBpp0075688 type=protein; loc=3L:join(12471837..12471929,12472022..12472196,12472547..12472637,12472707..12472832,12473185..12474178); ID=FBpp0075688; name=CG10616-PA; parent=FBgn0036286,FBtr0075956; dbxref=GB_protein:AAF49917.2,REFSEQ:NP_648576,GB_protein:AAF49917,FlyBase:FBpp0075688,FlyBase_Annotation_IDs:CG10616-PA,FlyMine:FBpp0075688,modMine:FBpp0075688; MD5=01427e0644c2e271390ca6f78c5b6b59; …	10.0	3	0.05	GEAPTVVVAQAK+LASEGIIGGTETIR+LQPTSTTGGTATASSNTTDSLPR
130	FBpp0075087|FBgn0021768|CG9710-PA|nudC-PA FBpp0297079|FBgn0021768|CG9710-PB|nudC-PB	1.0000	FBpp0075087 type=protein; loc=3L:join(16808545..16808619,16808695..16808978,16809168..16809357,16818907..16819304,16819368..16819419); ID=FBpp0075087; name=nudC-PA; parent=FBgn0021768,FBtr0075328; dbxref=FlyBase:FBpp0075087,FlyBase_Annotation_IDs:CG9710-PA,GB_protein:AAF49407.2,REFSEQ:NP_648923,GB_protein:AAF49407,FlyMine:FBpp0075087,modMine:FBpp0075087; MD5=02b21e337a054a8020ac4d622dabdb4f; leng…	9.3	3	0.05	LLLDVFNK+LVTTDPEISTR+TEESVWVLQDSK
129	FBpp0075083|FBgn0036661|CG9705-PB|CG9705-PB FBpp0075084|FBgn0036661|CG9705-PA|CG9705-PA FBpp0305784|FBgn0036661|CG9705-PC|CG9705-PC	1.0000	FBpp0075083 type=protein; loc=3L:join(16780657..16780790,16781463..16781585,16781664..16781838); ID=FBpp0075083; name=CG9705-PB; parent=FBgn0036661,FBtr0075324; dbxref=FlyBase:FBpp0075083,FlyBase_Annotation_IDs:CG9705-PB,GB_protein:AAN11740.1,REFSEQ:NP_730197,GB_protein:AAN11740,FlyMine:FBpp0075083,modMine:FBpp0075083; MD5=f5223db465788751542e616517373054; length=143; release=r6.09; species=Dmel;…	17.5	3	0.05	ALENPVVTGMVK+WEEPFYGGSSPAK
127	FBpp0075048|FBgn0261872|CG33522-PA|scaf6-PA	1.0000	FBpp0075048 type=protein; loc=3L:complement(join(17042438..17042459,17042103..17042273,17041694..17042040,17040439..17040601,17040138..17040210,17039556..17039630,17039257..17039333,17038995..17039193,17037931..17038932,17037706..17037873,17037320..17037634,17037084..17037255,17036932..17037030)); ID=FBpp0075048; name=scaf6-PA; parent=FBgn0261872,FBtr0091474; dbxref=FlyBase:FBpp0075048,GB_protein…	3.5	3	0.05	AVITNKPEDGTLEDGQQPQK+NQGIDTPISGGEVR
124	FBpp0074949|FBgn0036745|CG7484-PB|CG7484-PB	1.0000	FBpp0074949 type=protein; loc=3L:join(17654688..17654726,17654782..17654900,17655218..17655596); ID=FBpp0074949; name=CG7484-PB; parent=FBgn0036745,FBtr0075184; dbxref=FlyBase:FBpp0074949,FlyBase_Annotation_IDs:CG7484-PB,GB_protein:AAF49314.2,REFSEQ:NP_649000,GB_protein:AAF49314,FlyMine:FBpp0074949,modMine:FBpp0074949; MD5=2c97678d38bdab5dbb69813a489e6016; length=178; release=r6.09; species=Dmel;	15.7	3	0.05	NSYSVVEDADGDDDEDYLR+VQETLSITK
122	FBpp0074835|FBgn0036828|CG6841-PA|CG6841-PA FBpp0312391|FBgn0036828|CG6841-PB|CG6841-PB	1.0000	FBpp0074835 type=protein; loc=3L:join(18905494..18905591,18905659..18907177,18907259..18908212,18908286..18908510); ID=FBpp0074835; name=CG6841-PA; parent=FBgn0036828,FBtr0075068; dbxref=FlyBase:FBpp0074835,FlyBase_Annotation_IDs:CG6841-PA,GB_protein:AAF49211.2,REFSEQ:NP_649073,GB_protein:AAF49211,FlyMine:FBpp0074835,modMine:FBpp0074835; MD5=4209a62b726e0350688291ac6980179e; length=931; release=r…	7.0	3	0.05	AAVELENPDDAR+FDEALRLLEEAVEVFPDFPKLWMMK+FTPLPDSLISR+LSQVSDSVTGQTVVDPK
120	FBpp0074825|FBgn0000261|CG6871-PA|Cat-PA	1.0000	FBpp0074825 type=protein; loc=3L:join(18822786..18822842,18826338..18827258,18827356..18827898); ID=FBpp0074825; name=Cat-PA; parent=FBgn0000261,FBtr0075058; dbxref=FlyBase_Annotation_IDs:CG6871-PA,FlyBase:FBpp0074825,GB_protein:AAF49228.1,REFSEQ:NP_536731,GB_protein:AAF49228,FlyMine:FBpp0074825,modMine:FBpp0074825; MD5=51c180f836ffa8819f760a2c7e45d62a; length=506; release=r6.09; species=Dmel;	6.7	3	0.05	EYPLIPVGK+MLTEELNLAK+TADQLASTDPDYSIR
118	FBpp0074713|FBgn0036891|CG9372-PA|CG9372-PA	1.0000	FBpp0074713 type=protein; loc=3L:join(19606581..19606668,19606833..19606981,19607041..19607177,19607246..19607825,19608003..19608275); ID=FBpp0074713; name=CG9372-PA; parent=FBgn0036891,FBtr0074945; dbxref=FlyBase:FBpp0074713,FlyBase_Annotation_IDs:CG9372-PA,GB_protein:AAF49135.1,REFSEQ:NP_649132,GB_protein:AAF49135,FlyMine:FBpp0074713,modMine:FBpp0074713; MD5=35b1ba4f549ad2e94828dbecb089d030; le…	9.1	3	0.05	FSPQVVTSADGDEPR+NAIVTGWGTQK+QAPTSQLLENK
113	FBpp0074558|FBgn0010380|CG12532-PA|AP-1-2beta-PA	1.0000	FBpp0074558 type=protein; loc=X:join(19731400..19732824,19732890..19734230); ID=FBpp0074558; name=AP-1-2beta-PA; parent=FBgn0010380,FBtr0074789; dbxref=FlyBase:FBpp0074558,FlyBase_Annotation_IDs:CG12532-PA,GB_protein:AAF49013.1,REFSEQ:NP_523415,GB_protein:AAF49013,FlyMine:FBpp0074558,modMine:FBpp0074558; MD5=f91b02d83e21a4e920fa5518111a0a8e; length=921; release=r6.09; species=Dmel;	3.7	3	0.05	GLEIQGTFSR+LQPGNPEATLSLK+MTTNNIFTIAK
112	FBpp0074458|FBgn0031006|CG8002-PA|rictor-PA FBpp0310227|FBgn0031006|CG8002-PB|rictor-PB FBpp0310228|FBgn0031006|CG8002-PC|rictor-PC	1.0000	FBpp0074458 type=protein; loc=X:complement(join(19260987..19261050,19259436..19259646,19258827..19259372,19258213..19258366,19257291..19258154,19257047..19257223,19256775..19256983,19255818..19256606,19255591..19255715,19254603..19255521,19253802..19254531,19252722..19253744)); ID=FBpp0074458; name=rictor-PA; parent=FBgn0031006,FBtr0074689; dbxref=FlyBase:FBpp0074458,FlyBase_Annotation_IDs:CG8002…	1.6	3	0.05	LIVSGLNYSYEK+SILPTLAAR+YAISTPNDIK
111	FBpp0074440|FBgn0030993|CG7635-PA|Mec2-PA	1.0000	FBpp0074440 type=protein; loc=X:join(19188115..19188283,19189034..19189547,19189640..19189805,19189885..19190088); ID=FBpp0074440; name=Mec2-PA; parent=FBgn0030993,FBtr0074669; dbxref=FlyBase:FBpp0074440,FlyBase_Annotation_IDs:CG7635-PA,GB_protein:AAF48928.1,REFSEQ:NP_573357,GB_protein:AAF48928,FlyMine:FBpp0074440,modMine:FBpp0074440; MD5=5a50802e7ff7c0ced8ce37ecf434af6c; length=350; release=r6.0…	8.0	3	0.05	EASDVISASPSALQLR+YLQTLSSISAEK
681a	FBpp0075116|FBgn0000017|CG4032-PA|Abl-PA FBpp0111702|FBgn0000017|CG4032-PB|Abl-PB FBpp0303163|FBgn0000017|CG4032-PC|Abl-PC FBpp0303166|FBgn0000017|CG4032-PF|Abl-PF FBpp0303169|FBgn0000017|CG4032-PI|Abl-PI FBpp0311523|FBgn0000017|CG4032-PJ|Abl-PJ	0.9999	FBpp0075116 type=protein; loc=3L:complement(join(16646810..16647143,16628663..16629206,16628174..16628589,16627502..16628088,16626922..16627192,16626743..16626863,16626528..16626616,16622774..16625274)); ID=FBpp0075116; name=Abl-PA; parent=FBgn0000017,FBtr0075357; dbxref=FlyBase:FBpp0075116,FlyBase_Annotation_IDs:CG4032-PA,GB_protein:AAF49431.2,REFSEQ:NP_524843,GB_protein:AAF49431,FlyMine:FBpp007…	2.8	3	0.04	IDVTNSNVEADAGAAGEGDLGK+LTIYATPIAK+SGAINTVGTLPAK
679	FBpp0088055|FBgn0015929|CG1616-PA|dpa-PA FBpp0311783|FBgn0015929|CG1616-PB|dpa-PB	0.9999	FBpp0088055 type=protein; loc=2R:complement(join(7499702..7499774,7499327..7499637,7498339..7499267,7497907..7498278,7497479..7497845,7496957..7497409,7496801..7496896)); ID=FBpp0088055; name=dpa-PA; parent=FBgn0015929,FBtr0088982; dbxref=FlyBase:FBpp0088055,FlyBase_Annotation_IDs:CG1616-PA,GB_protein:AAF59242.1,REFSEQ:NP_477185,GB_protein:AAF59242,FlyMine:FBpp0088055,modMine:FBpp0088055; MD5=619…	4.8	3	0.04	AIAPSIYENDDIKK+GIASQDVETPMR+TSILAAANPAESQWNK
674	FBpp0085902|FBgn0261119|CG5519-PA|Prp19-PA	0.9999	FBpp0085902 type=protein; loc=2R:complement(join(18450890..18450908,18449472..18450825,18447467..18447611)); ID=FBpp0085902; name=Prp19-PA; parent=FBgn0261119,FBtr0086723; dbxref=FlyBase:FBpp0085902,FlyBase_Annotation_IDs:CG5519-PA,GB_protein:AAF57684.1,REFSEQ:NP_523783,GB_protein:AAF57684,FlyMine:FBpp0085902,modMine:FBpp0085902; MD5=0c3487754cd63a1e17f46fe83bb9ed50; length=505; release=r6.09; sp…	4.8	3	0.05	TIQLDDGYEVK+TVPEDLVTTDQVK
670	FBpp0085427|FBgn0033021|CG10417-PA|CG10417-PA FBpp0085428|FBgn0033021|CG10417-PB|CG10417-PB	0.9999	FBpp0085427 type=protein; loc=2R:complement(join(5362628..5362738,5361599..5362567,5361019..5361549,5360588..5360965)); ID=FBpp0085427; name=CG10417-PA; parent=FBgn0033021,FBtr0086091; dbxref=FlyBase:FBpp0085427,FlyBase_Annotation_IDs:CG10417-PA,GB_protein:AAF57333.1,REFSEQ:NP_610169,GB_protein:AAF57333; MD5=6c508504048f45b920322dc2c0a22522; length=662; release=r6.09; species=Dmel;;FBpp0085428 ty…	5.1	3	0.04	EAFLGFDK+LFATGSNDMTELNQSSK+VNGGLNLSR
667	FBpp0084958|FBgn0002626|CG7939-PB|RpL32-PB FBpp0084959|FBgn0002626|CG7939-PC|RpL32-PC FBpp0084960|FBgn0002626|CG7939-PA|RpL32-PA FBpp0113047|FBgn0002626|CG7939-PD|RpL32-PD	0.9999	FBpp0084958 type=protein; loc=3R:complement(join(30045687..30045779,30045313..30045624)); ID=FBpp0084958; name=RpL32-PB; parent=FBgn0002626,FBtr0085592; dbxref=FlyBase:FBpp0084958,FlyBase_Annotation_IDs:CG7939-PB,GB_protein:AAN14211.1,REFSEQ:NP_733340,GB_protein:AAN14211; MD5=87c84aad8f988c3e1b9d85ae272baaaf; length=134; release=r6.09; species=Dmel;;FBpp0084959 type=protein; loc=3R:complement(joi…	17.9	3	0.04	ELEVLLMQNR+GQYLMPNIGYGSNK
663	FBpp0081611|FBgn0037746|CG8478-PB|CG8478-PB FBpp0291084|FBgn0037746|CG8478-PC|CG8478-PC FBpp0291085|FBgn0037746|CG8478-PD|CG8478-PD FBpp0304480|FBgn0037746|CG8478-PE|CG8478-PE	0.9999	FBpp0081611 type=protein; loc=3R:join(9763903..9763935,9764041..9764626,9764681..9765547,9765609..9765838); ID=FBpp0081611; name=CG8478-PB; parent=FBgn0037746,FBtr0082133; dbxref=GB_protein:AAN13444.1,FlyBase_Annotation_IDs:CG8478-PB,FlyBase:FBpp0081611,GB_protein:AAN13444.2,REFSEQ:NP_649941,GB_protein:AAN13444,FlyMine:FBpp0081611,modMine:FBpp0081611; MD5=d43a87426bf367d449aa909ae9bff1cf; length=…	7.7	3	0.05	LAPSQGTQSMAPPSVK+LNSNPVAAGVSK+TGDATMDNVSLQEAAK
660	FBpp0080323|FBgn0001990|CG4148-PA|wek-PA FBpp0303719|FBgn0001990|CG4148-PB|wek-PB	0.9999	FBpp0080323 type=protein; loc=2L:complement(join(15768106..15768231,15767140..15768045,15766733..15767079,15766635..15766668)); ID=FBpp0080323; name=wek-PA; parent=FBgn0001990,FBtr0080764; dbxref=FlyBase:FBpp0080323,FlyBase_Annotation_IDs:CG4148-PA,GB_protein:AAF53484.1,REFSEQ:NP_524930,GB_protein:AAF53484,FlyMine:FBpp0080323,modMine:FBpp0080323; MD5=80440082a797df717f5922ab1fc2999a; length=470; …	9.1	3	0.04	NVDDSDNVTSREPDDNAK+VLASPTASIPEVETK+VPVPTLEELR
654	FBpp0077461|FBgn0264978|CG3539-PC|Slh-PC FBpp0307162|FBgn0264978|CG3539-PG|Slh-PG	0.9999	FBpp0077461 type=protein; loc=2L:complement(join(2492493..2492520,2492259..2492418,2491513..2492201,2490733..2491442,2490346..2490678)); ID=FBpp0077461; name=Slh-PC; parent=FBgn0264978,FBtr0077782; dbxref=FlyBase:FBpp0077461,FlyBase_Annotation_IDs:CG3539-PC,GB_protein:AAF51247.3,FlyBase_Annotation_IDs:CG3539-PB,REFSEQ:NP_995614,GB_protein:AAF51247,FlyMine:FBpp0077461,modMine:FBpp0077461; MD5=9d0c…	5.8	3	0.03	IIYGASTLTNAR+QMLNLNSQQPK+SNAETDDYLYLDPK
646	FBpp0073965|FBgn0027093|CG9020-PA|Aats-arg-PA	0.9999	FBpp0073965 type=protein; loc=X:complement(join(15844040..15844081,15843853..15843981,15843443..15843789,15843055..15843384,15841842..15842991)); ID=FBpp0073965; name=Aats-arg-PA; parent=FBgn0027093,FBtr0074178; dbxref=FlyBase:FBpp0073965,FlyBase_Annotation_IDs:CG9020-PA,GB_protein:AAF48524.1,REFSEQ:NP_573081,GB_protein:AAF48524,FlyMine:FBpp0073965,modMine:FBpp0073965; MD5=e5e47dc220f38c592ce0c80…	4.1	3	0.03	DTPVIIAPVNSTSAK+VLVDFSSPNIAK
643	FBpp0072745|FBgn0042712|CG1898-PA|HBS1-PA FBpp0311793|FBgn0042712|CG1898-PB|HBS1-PB	0.9999	FBpp0072745 type=protein; loc=3L:complement(1863033..1865045); ID=FBpp0072745; name=HBS1-PA; parent=FBgn0042712,FBtr0072866; dbxref=GB_protein:AAF47584.2,GB_protein:AAF47584.1,FlyBase:FBpp0072745,FlyBase_Annotation_IDs:CG1898-PA,REFSEQ:NP_652729,GB_protein:AAF47584,FlyMine:FBpp0072745,modMine:FBpp0072745; MD5=82f4044167e9e9d6c29371201d3e6657; length=670; release=r6.09; species=Dmel;;FBpp0311793 t…	3.6	3	0.04	NTPVDISAGDDISR+SVVGDAVSER
641	FBpp0072050|FBgn0023477|CG2827-PA|Taldo-PA	0.9999	FBpp0072050 type=protein; loc=2R:join(23940430..23940526,23941057..23941180,23941240..23942014); ID=FBpp0072050; name=Taldo-PA; parent=FBgn0023477,FBtr0072141; dbxref=GB_protein:AAF47106.1,FlyBase:FBpp0072050,FlyBase_Annotation_IDs:CG2827-PA,GB_protein:AAF47106.2,REFSEQ:NP_523835,GB_protein:AAF47106,FlyMine:FBpp0072050,modMine:FBpp0072050; MD5=340bebefcc1f1b5499e2744fdf09af6a; length=331; release…	11.5	3	0.04	ELENETESVVTYLSVSNAK+ILDWYVANTDTK+YQPLVQK
695	FBpp0084610|FBgn0086346|CG12876-PA|ALiX-PA	0.9998	FBpp0084610 type=protein; loc=3R:complement(join(27699768..27699979,27699435..27699553,27699086..27699367,27697135..27698730,27696889..27697074,27696716..27696831)); ID=FBpp0084610; name=ALiX-PA; parent=FBgn0086346,FBtr0085241; dbxref=FlyBase:FBpp0084610,FlyBase_Annotation_IDs:CG12876-PA,GB_protein:AAF56740.1,REFSEQ:NP_651582,GB_protein:AAF56740,FlyMine:FBpp0084610,modMine:FBpp0084610; MD5=92b747…	4.7	3	0.04	DGAIDEPALSLAR+IGQVLNPLQQQVR+SGNETYLDEYFSR
694	FBpp0084306|FBgn0039359|CG4759-PA|RpL27-PA FBpp0303778|FBgn0039359|CG4759-PB|RpL27-PB FBpp0303779|FBgn0039359|CG4759-PC|RpL27-PC FBpp0303780|FBgn0039359|CG4759-PD|RpL27-PD	0.9998	FBpp0084306 type=protein; loc=3R:complement(25684095..25684502); ID=FBpp0084306; name=RpL27-PA; parent=FBgn0039359,FBtr0084932; dbxref=FlyBase:FBpp0084306,FlyBase_Annotation_IDs:CG4759-PA,GB_protein:AAF56495.1,REFSEQ:NP_651417,GB_protein:AAF56495,FlyMine:FBpp0084306,modMine:FBpp0084306; MD5=eaa1d2f62e656422362032085ffd53da; length=135; release=r6.09; species=Dmel;;FBpp0303778 type=protein; loc=3R…	15.6	3	0.04	SLNYNHLMPTR+YTAHDISFEK
713	FBpp0076894|FBgn0015379|CG17051-PA|dod-PA	0.9995	FBpp0076894 type=protein; loc=X:join(21345451..21345508,21345620..21345952,21346322..21346431); ID=FBpp0076894; name=dod-PA; parent=FBgn0015379,FBtr0077193; dbxref=FlyBase:FBpp0076894,FlyBase_Annotation_IDs:CG17051-PA,GB_protein:AAF50829.1,REFSEQ:NP_523428,GB_protein:AAF50829,FlyMine:FBpp0076894,modMine:FBpp0076894; MD5=8ee14a2f38036555182679de15b83fe1; length=166; release=r6.09; species=Dmel;	22.9	3	0.04	ESQWDQPTEPAK+IVQQEATFDELAR+STGMSYYLNMYTK
721	FBpp0073309|FBgn0030293|CG1737-PA|CG1737-PA FBpp0309056|FBgn0030293|CG1737-PB|CG1737-PB FBpp0309057|FBgn0030293|CG1737-PC|CG1737-PC	0.9994	FBpp0073309 type=protein; loc=X:11351704..11354535; ID=FBpp0073309; name=CG1737-PA; parent=FBgn0030293,FBtr0073453; dbxref=FlyBase:FBpp0073309,FlyBase_Annotation_IDs:CG1737-PA,GB_protein:AAF48032.1,REFSEQ:NP_572711,GB_protein:AAF48032,FlyMine:FBpp0073309,modMine:FBpp0073309; MD5=aac979f14c5d82a8ff9bbaa73eb4e07d; length=943; release=r6.09; species=Dmel;;FBpp0309056 type=protein; loc=X:11351704..11…	5.6	3	0.03	EILPTGGGIDDANSPK+MDTSESESPVPR+SHTAMAASAAGGNSIKKVALGRPR
733	FBpp0071373|FBgn0028342|CG2968-PA|ATPsyndelta-PA FBpp0305117|FBgn0028342|CG2968-PB|ATPsyndelta-PB FBpp0310433|FBgn0028342|CG2968-PC|ATPsyndelta-PC	0.9991	FBpp0071373 type=protein; loc=X:join(10213287..10213485,10213560..10213771,10214099..10214161); ID=FBpp0071373; name=ATPsyndelta-PA; parent=FBgn0028342,FBtr0071438; dbxref=FlyBase:FBpp0071373,FlyBase_Annotation_IDs:CG2968-PA,GB_protein:AAF46561.1,REFSEQ:NP_572610,GB_protein:AAF46561,FlyMine:FBpp0071373,modMine:FBpp0071373; MD5=ca2107c2e02ed1027a0e7dcf9958d8f9; length=157; release=r6.09; species=D…	15.3	3	0.04	AQAAIAVEVAEALVK+TFYDAAVVR
750a	FBpp0302933|FBgn0085412|CG34383-PI|CG34383-PI	0.9986	FBpp0302933 type=protein; loc=3R:join(13745675..13747963,13749366..13750446,13752244..13755606,13756376..13756662,13757183..13757476,13757559..13757783,13758458..13759783,13759844..13760026,13760096..13760179,13760245..13760362,13761308..13761330); ID=FBpp0302933; name=CG34383-PI; parent=FBgn0085412,FBtr0329899; dbxref=FlyBase:FBpp0302933,FlyBase_Annotation_IDs:CG34383-PI,REFSEQ:NP_001097775,GB_p…	1.1	3	0.03	LEQTVAGNAR+QNGHHYNGGYDYDR+TSSDLDLYRR
763	sp|TRY1_BOVIN|	0.9978	sp TRY1_BOVIN	8.2	3	0.05	LGEDNINVVEGNEQFISASK
768	FBpp0081527|FBgn0037686|CG9354-PB|RpL34b-PB FBpp0081528|FBgn0037686|CG9354-PA|RpL34b-PA FBpp0084345|FBgn0039406|CG6090-PA|RpL34a-PA FBpp0084346|FBgn0039406|CG6090-PB|RpL34a-PB FBpp0291564|FBgn0039406|CG6090-PC|RpL34a-PC FBpp0308318|FBgn0037686|CG9354-PC|RpL34b-PC FBpp0308319|FBgn0037686|CG9354-PD|RpL34b-PD	0.9967	FBpp0081527 type=protein; loc=3R:complement(join(9400942..9401006,9400437..9400878)); ID=FBpp0081527; name=RpL34b-PB; parent=FBgn0037686,FBtr0082049; dbxref=FlyBase:FBpp0081527,FlyBase_Annotation_IDs:CG9354-PB,GB_protein:AAN13422.1,REFSEQ:NP_731345,GB_protein:AAN13422; MD5=f33c4ff302aadd35acf9b2ed025bd1a9; length=168; release=r6.09; species=Dmel;;FBpp0081528 type=protein; loc=3R:complement(join(9…	9.3	3	0.04	AFLIEEQK+LVYQYVK
770a	FBpp0084720|FBgn0015589|CG1451-PA|Apc-PA FBpp0307743|FBgn0015589|CG1451-PB|Apc-PB	0.9966	FBpp0084720 type=protein; loc=3R:complement(join(28836899..28840761,28836547..28836685,28833235..28836486)); ID=FBpp0084720; name=Apc-PA; parent=FBgn0015589,FBtr0085351; dbxref=FlyBase:FBpp0084720,FlyBase_Annotation_IDs:CG1451-PA,GB_protein:AAF56820.1,REFSEQ:NP_477152,GB_protein:AAF56820,FlyMine:FBpp0084720,modMine:FBpp0084720; MD5=2047cf85a167b358eb71ec5c195b443a; length=2417; release=r6.09; spe…	1.6	3	0.03	FLDGDAPAPAPR+KPAYVSPYSMQSQR+LLQECINTGISKK
773a	FBpp0292449|FBgn0261836|CG42768-PG|Msp300-PG	0.9960	FBpp0292449 type=protein; loc=2L:join(5154579..5155217,5155322..5155534,5155589..5155849,5158455..5185964,5187607..5187717,5188117..5188281,5188342..5195460,5195979..5196284,5197867..5198124,5199343..5202302,5203116..5203742,5204451..5204592,5204836..5204903,5205104..5205347); ID=FBpp0292449; name=Msp300-PG; parent=FBgn0261836,FBtr0303387; dbxref=FlyBase_Annotation_IDs:CG42768-PG,FlyBase:FBpp0292…	0.4	3	0.03	EETVVEEVVEIKPIVEVSVVDDSK+MTQLSGIANK+TVEPSVEPVEPVPVPSK
781a	FBpp0075278|FBgn0000212|CG5942-PC|brm-PC FBpp0075279|FBgn0000212|CG5942-PD|brm-PD FBpp0075280|FBgn0000212|CG5942-PA|brm-PA FBpp0075281|FBgn0000212|CG5942-PB|brm-PB FBpp0305757|FBgn0000212|CG5942-PF|brm-PF	0.9938	FBpp0075278 type=protein; loc=3L:complement(join(15982268..15982508,15982123..15982199,15972159..15975096,15971294..15972085,15970377..15971233)); ID=FBpp0075278; name=brm-PC; parent=FBgn0000212,FBtr0075523; dbxref=FlyBase:FBpp0075278,FlyBase_Annotation_IDs:CG5942-PC,GB_protein:AAN11773.1,REFSEQ:NP_536745,GB_protein:AAN11773,FlyMine:FBpp0075278,modMine:FBpp0075278; MD5=8331fa585b2497b233bbce8a051…	2.3	3	0.03	KYTISDDDDDDMD+MQELQRLPATMSEDLRLQAAIELR+YTISDDDDDDMD
611b	FBpp0087996|FBgn0033204|CG2065-PA|CG2065-PA FBpp0307930|FBgn0033204|CG2065-PB|CG2065-PB	0.9927	FBpp0087996 type=protein; loc=2R:join(7664040..7664296,7664353..7664509,7664575..7664834,7664896..7665124); ID=FBpp0087996; name=CG2065-PA; parent=FBgn0033204,FBtr0088922; dbxref=FlyBase:FBpp0087996,FlyBase_Annotation_IDs:CG2065-PA,GB_protein:AAF59213.1,REFSEQ:NP_610309,GB_protein:AAF59213,FlyMine:FBpp0087996,modMine:FBpp0087996; MD5=55b3b700f5d5a4de4c1d8b0e64eb83c2; length=300; release=r6.09; sp…	10.7	3	0.03	ELDLSSLESIR+LANVLFTR+VFIVTGANTGIGK
854	FBpp0074709|FBgn0010417|CG32211-PA|Taf6-PA FBpp0305470|FBgn0010417|CG32211-PB|Taf6-PB	0.9904	FBpp0074709 type=protein; loc=3L:join(19599160..19600044,19600107..19600276,19600334..19600789,19600910..19601219); ID=FBpp0074709; name=Taf6-PA; parent=FBgn0010417,FBtr0074941; dbxref=GB_protein:AAF49139.2,FlyBase:FBpp0074709,FlyBase_Annotation_IDs:CG32211-PA,REFSEQ:NP_524161,GB_protein:AAF49139,FlyMine:FBpp0074709,modMine:FBpp0074709; MD5=390a32b35746666b0daed379a2a68f6f; length=606; release=r6…	5.0	3	0.04	DSQLLDSVNPVIK+VIAESIGVGSLSDDAAK
957a	FBpp0083178|FBgn0260003|CG34157-PA|Dys-PA FBpp0083179|FBgn0260003|CG34157-PC|Dys-PC FBpp0110217|FBgn0260003|CG34157-PF|Dys-PF FBpp0110218|FBgn0260003|CG34157-PG|Dys-PG FBpp0110219|FBgn0260003|CG34157-PH|Dys-PH FBpp0306629|FBgn0260003|CG34157-PI|Dys-PI FBpp0306631|FBgn0260003|CG34157-PK|Dys-PK	0.9627	FBpp0083178 type=protein; loc=3R:join(19464825..19464846,19477123..19477277,19477452..19480916,19480980..19481294,19481357..19481662,19481814..19482316,19482564..19482651,19483904..19484944,19485040..19485272,19485609..19485770,19485832..19485991,19488096..19488191,19488259..19488391,19493965..19494128,19494213..19494318,19505868..19505936,19506248..19506338,19506409..19506529,19506595..19506728,…	1.2	3	0.03	KLLGSLTSQEDAVMLQRR+QQMVLLNER+SCDQSCMVETR
989	FBpp0077672|FBgn0031279|CG3544-PA|CG3544-PA FBpp0304042|FBgn0031279|CG3544-PB|CG3544-PB	0.9526	FBpp0077672 type=protein; loc=2L:784421..786139; ID=FBpp0077672; name=CG3544-PA; parent=FBgn0031279,FBtr0078007; dbxref=FlyBase:FBpp0077672,FlyBase_Annotation_IDs:CG3544-PA,GB_protein:AAF51460.1,REFSEQ:NP_608543,GB_protein:AAF51460,FlyMine:FBpp0077672,modMine:FBpp0077672; MD5=582a4adb752d89fd598b1f1169ade680; length=572; release=r6.09; species=Dmel;;FBpp0304042 type=protein; loc=2L:784421..786139…	4.2	3	0.04	ESACNCHSCMMPTGR+LMKPIPSSR
99	FBpp0074034|FBgn0030724|CG9212-PC|Nipsnap-PC FBpp0074035|FBgn0030724|CG9212-PA|Nipsnap-PA FBpp0074036|FBgn0030724|CG9212-PB|Nipsnap-PB FBpp0310192|FBgn0030724|CG9212-PF|Nipsnap-PF	1.0000	FBpp0074034 type=protein; loc=X:complement(join(16073027..16073082,16071721..16071900,16071238..16071531,16071035..16071177,16070720..16070868)); ID=FBpp0074034; name=Nipsnap-PC; parent=FBgn0030724,FBtr0074257; dbxref=GB_protein:AAN09384.1,FlyBase:FBpp0074034,FlyBase_Annotation_IDs:CG9212-PC,REFSEQ:NP_727932,GB_protein:AAN09384; MD5=bc3d3aa2ff83f4dc62043a0a72f0aa75; length=273; release=r6.09; spe…	7.3	2	0.03	TTVALINEK+VLAPTEFSPSQ
82	FBpp0073081|FBgn0035515|CG14997-PB|CG14997-PB FBpp0073082|FBgn0035515|CG14997-PA|CG14997-PA	1.0000	FBpp0073081 type=protein; loc=3L:join(4240396..4240523,4240786..4240891,4240952..4241176,4241235..4241435,4241494..4241703,4241904..4242090,4242144..4242460); ID=FBpp0073081; name=CG14997-PB; parent=FBgn0035515,FBtr0073225; dbxref=FlyBase:FBpp0073081,FlyBase_Annotation_IDs:CG14997-PB,GB_protein:AAN11595.1,REFSEQ:NP_728963,GB_protein:AAN11595; MD5=6c0b7e697bfb19f8b8c37be4bccebf6d; length=457; rele…	6.8	2	0.03	TAAAAAAQSPVVFK+YSNVFAIGDSASSPNSK
81	FBpp0073010|FBgn0004888|CG1065-PA|Scsalpha-PA FBpp0292215|FBgn0004888|CG1065-PB|Scsalpha-PB	1.0000	FBpp0073010 type=protein; loc=3L:join(3814319..3814355,3816632..3817080,3817437..3817721,3817784..3817999); ID=FBpp0073010; name=Scsalpha-PA; parent=FBgn0004888,FBtr0073151; dbxref=FlyBase:FBpp0073010,FlyBase_Annotation_IDs:CG1065-PA,GB_protein:AAF47796.2,REFSEQ:NP_523905,GB_protein:AAF47796,FlyMine:FBpp0073010,modMine:FBpp0073010; MD5=770d68231aafea52ee150be7f7454d1f; length=328; release=r6.09; …	7.0	2	0.03	GIILIGEIGGVAEEK+LVGGISPK
74	FBpp0072860|FBgn0035393|CG16753-PA|CG16753-PA	1.0000	FBpp0072860 type=protein; loc=3L:3055156..3055689; ID=FBpp0072860; name=CG16753-PA; parent=FBgn0035393,FBtr0072990; dbxref=FlyBase:FBpp0072860,FlyBase_Annotation_IDs:CG16753-PA,GB_protein:AAF47708.1,REFSEQ:NP_647764,GB_protein:AAF47708,FlyMine:FBpp0072860,modMine:FBpp0072860; MD5=370587a51634ff06d6d169ef51ece597; length=177; release=r6.09; species=Dmel;	14.1	2	0.03	DALPSLQDIYK+DVSEGAALTEPEVR
73	FBpp0072839|FBgn0035370|CG1240-PA|Non2-PA	1.0000	FBpp0072839 type=protein; loc=3L:2767268..2768002; ID=FBpp0072839; name=Non2-PA; parent=FBgn0035370,FBtr0072969; dbxref=FlyBase:FBpp0072839,FlyBase_Annotation_IDs:CG1240-PA,GB_protein:AAF47684.1,REFSEQ:NP_647745,GB_protein:AAF47684,FlyMine:FBpp0072839,modMine:FBpp0072839; MD5=2c76d727c9491c2480b5426124cd06f3; length=244; release=r6.09; species=Dmel;	7.8	2	0.03	AYNLSPELSALMGESSLPR
8	FBpp0070325|FBgn0025626|CG4281-PA|CG4281-PA	1.0000	FBpp0070325 type=protein; loc=X:complement(join(2064874..2064991,2064547..2064820,2062947..2064488,2062735..2062891)); ID=FBpp0070325; name=CG4281-PA; parent=FBgn0025626,FBtr0070339; dbxref=FlyBase:FBpp0070325,FlyBase_Annotation_IDs:CG4281-PA,GB_protein:AAF45712.1,REFSEQ:NP_569973,GB_protein:AAF45712,FlyMine:FBpp0070325,modMine:FBpp0070325; MD5=1ba64317b941c838a7988932aebb18cb; length=696; releas…	2.6	2	0.04	MGALESDSLNETTFSPAR
69	FBpp0072673|FBgn0024510|CG32315-PA|dlt-PA	1.0000	FBpp0072673 type=protein; loc=3L:complement(1789693..1793415); ID=FBpp0072673; name=dlt-PA; parent=FBgn0024510,FBtr0072790; dbxref=FlyBase:FBpp0072673,FlyBase_Annotation_IDs:CG32315-PA,FlyBase:FBpp0072663,GB_protein:AAF47570.1,REFSEQ:NP_728672,GB_protein:AAF47570,FlyMine:FBpp0072673,modMine:FBpp0072673; MD5=a71e125bcc4bddf24d64a1f30382feb9; length=1240; release=r6.09; species=Dmel;	4.7	2	0.04	DAIVASELSPAEQQQR+LVTSSSSVEGQFPR+QDSTTPFAMDTSSSSQQNVYYHVENDSR
67	FBpp0072605|FBgn0035213|CG2199-PB|CG2199-PB FBpp0072606|FBgn0035213|CG2199-PA|CG2199-PA FBpp0304249|FBgn0035213|CG2199-PC|CG2199-PC	1.0000	FBpp0072605 type=protein; loc=3L:complement(join(1342372..1342391,1341928..1342069,1339822..1341861)); ID=FBpp0072605; name=CG2199-PB; parent=FBgn0035213,FBtr0072721; dbxref=FlyBase:FBpp0072605,FlyBase_Annotation_IDs:CG2199-PB,GB_protein:AAN11474.1,REFSEQ:NP_728599,GB_protein:AAN11474,FlyMine:FBpp0072605,modMine:FBpp0072605; MD5=6023a5ba03ed1610f6cfa181bc7c0059; length=733; release=r6.09; species…	3.6	2	0.04	LFEDNLNDSVK+VAEIEEPSTQESDKK
618a	FBpp0088542|FBgn0037137|CG7421-PB|Nopp140-PB FBpp0305034|FBgn0037137|CG7421-PE|Nopp140-PE	1.0000	FBpp0088542 type=protein; loc=3L:join(21832879..21832977,21833180..21834829,21835071..21835229,21835983..21836135); ID=FBpp0088542; name=Nopp140-PB; parent=FBgn0037137,FBtr0089579; dbxref=FlyBase_Annotation_IDs:CG7421-PB,FlyBase:FBpp0088542,GB_protein:AAF51789.2,REFSEQ:NP_730693,GB_protein:AAF51789,FlyMine:FBpp0088542,modMine:FBpp0088542; MD5=26422b442d81871bcfe5726d80a4d007; length=686; release=…	3.8	2	0.03	IADAIVLEYLQSK+NDFTSTPNNTFSR
62	FBpp0072450|FBgn0035142|CG17090-PB|Hipk-PB FBpp0072451|FBgn0035142|CG17090-PA|Hipk-PA FBpp0304171|FBgn0035142|CG17090-PC|Hipk-PC	1.0000	FBpp0072450 type=protein; loc=3L:join(547779..548067,569527..569816,569879..570199,570263..571014,571080..571673,571742..571971,572078..572545,573056..573990,574058..574201); ID=FBpp0072450; name=Hipk-PB; parent=FBgn0035142,FBtr0072551; dbxref=GB_protein:AAN11444.1,FlyBase:FBpp0072450,FlyBase_Annotation_IDs:CG17090-PB,REFSEQ:NP_728531,GB_protein:AAN11444,FlyMine:FBpp0072450,modMine:FBpp0072450; M…	1.9	2	0.03	LSQENADEFNFVR+QGQIEVSILSR
567a	FBpp0081255|FBgn0002542|CG2684-PA|lds-PA	1.0000	FBpp0081255 type=protein; loc=3R:join(7920529..7920598,7920667..7921835,7922137..7922461,7922547..7923403,7923468..7924232); ID=FBpp0081255; name=lds-PA; parent=FBgn0002542,FBtr0081758; dbxref=FlyBase:FBpp0081255,FlyBase_Annotation_IDs:CG2684-PA,GB_protein:AAF54167.1,REFSEQ:NP_524850,GB_protein:AAF54167,FlyMine:FBpp0081255,modMine:FBpp0081255; MD5=7033fd9ac47b019f76d3ff8545cf76d8; length=1061; re…	4.7	2	0.04	DESSDSDSEDDK+LTIDDLK+SSRPSSAGVVIDETQSEEEESQSSETAESEK
55	FBpp0072132|FBgn0034921|CG11183-PA|DCP1-PA FBpp0290862|FBgn0034921|CG11183-PB|DCP1-PB	1.0000	FBpp0072132 type=protein; loc=2R:complement(23889074..23890192); ID=FBpp0072132; name=DCP1-PA; parent=FBgn0034921,FBtr0072223; dbxref=FlyBase:FBpp0072132,FlyBase_Annotation_IDs:CG11183-PA,GB_protein:AAF47089.1,REFSEQ:NP_611842,GB_protein:AAF47089; MD5=4a804f52953b598aefeb3510c87e9510; length=372; release=r6.09; species=Dmel;;FBpp0290862 type=protein; loc=2R:complement(23889074..23890192); ID=FBpp…	6.7	2	0.04	TPSAENVTAGNVLK+VQPLSVDQLEK
513a	FBpp0071230|FBgn0030089|CG9113-PB|AP-1gamma-PB FBpp0071231|FBgn0030089|CG9113-PA|AP-1gamma-PA FBpp0089134|FBgn0030089|CG9113-PE|AP-1gamma-PE FBpp0111878|FBgn0030089|CG9113-PF|AP-1gamma-PF FBpp0301193|FBgn0030089|CG9113-PG|AP-1gamma-PG FBpp0305942|FBgn0030089|CG9113-PI|AP-1gamma-PI	1.0000	FBpp0071230 type=protein; loc=X:join(9108931..9108986,9111082..9111143,9111387..9111528,9111598..9111786,9111854..9112092,9112163..9112239,9113643..9113899,9113975..9114570,9114634..9114772,9114838..9115126,9115196..9115711,9115765..9115908,9115971..9116078,9116146..9116262); ID=FBpp0071230; name=AP-1gamma-PB; parent=FBgn0030089,FBtr0071294; dbxref=GB_protein:AAN09243.1,FlyBase:FBpp0071230,FlyBas…	2.1	2	0.03	KIVPNLVRILK+QAFTEAVER
497	FBpp0293061|FBgn0262601|CG5352-PB|SmB-PB	1.0000	FBpp0293061 type=protein; loc=2L:complement(join(10426494..10426496,10425528..10426124)); ID=FBpp0293061; name=SmB-PB; parent=FBgn0262601,FBtr0304118; dbxref=FlyBase:FBpp0293061,FlyBase_Annotation_IDs:CG5352-PB,REFSEQ:NP_001188780,GB_protein:ADV37030; MD5=61f4e1aaf8cf50d82e671a0638546550; length=199; release=r6.09; species=Dmel;	7.5	2	0.04	TFIGTFK+VLGFVLLR
49	FBpp0072038|FBgn0011236|CG5575-PA|ken-PA	1.0000	FBpp0072038 type=protein; loc=2R:join(23870872..23870880,23874925..23875094,23875151..23876777); ID=FBpp0072038; name=ken-PA; parent=FBgn0011236,FBtr0072129; dbxref=FlyBase:FBpp0072038,FlyBase_Annotation_IDs:CG5575-PA,GB_protein:AAF47084.1,REFSEQ:NP_523833,GB_protein:AAF47084,FlyMine:FBpp0072038,modMine:FBpp0072038; MD5=657ba4e82f918b43030942ac8b03f0b5; length=601; release=r6.09; species=Dmel;	5.0	2	0.03	LSSLSHISLNLDHPEGR+STTSPISGFGSEK
477	FBpp0099642|FBgn0032240|CG17768-PA|CG17768-PA FBpp0293054|FBgn0032240|CG17768-PB|CG17768-PB	1.0000	FBpp0099642 type=protein; loc=2L:complement(join(10403993..10403995,10403891..10403932,10403730..10403828,10403236..10403556)); ID=FBpp0099642; name=CG17768-PA; parent=FBgn0032240,FBtr0100253; dbxref=FlyBase_Annotation_IDs:CG17768-PA,FlyBase:FBpp0099642,GB_protein:AAF52938.3,REFSEQ:NP_001027236,GB_protein:AAF52938,FlyMine:FBpp0099642,modMine:FBpp0099642; MD5=c78064f346eab59cbc97277897dd594e; leng…	19.5	2	0.03	IPDEVIDMVK+NNVGNRPGQGYGGAANNAMR
48	FBpp0072023|FBgn0034876|CG3957-PA|wmd-PA FBpp0112025|FBgn0034876|CG3957-PB|wmd-PB	1.0000	FBpp0072023 type=protein; loc=2R:complement(join(23547490..23547610,23545326..23545991,23545064..23545263)); ID=FBpp0072023; name=wmd-PA; parent=FBgn0034876,FBtr0072114; dbxref=FlyBase:FBpp0072023,FlyBase_Annotation_IDs:CG3957-PA,GB_protein:AAF47023.1,REFSEQ:NP_611804,GB_protein:AAF47023,FlyMine:FBpp0072023,modMine:FBpp0072023; MD5=c27ee793186a7726c2d7a987d27df910; length=328; release=r6.09; spec…	10.1	2	0.03	FSPDGELYASGSEDGTLR+NATLAASGAADFTGK
468	FBpp0088537|FBgn0032388|CG6686-PA|CG6686-PA FBpp0088538|FBgn0032388|CG6686-PB|CG6686-PB	1.0000	FBpp0088537 type=protein; loc=2L:complement(join(11987696..11987945,11987495..11987512,11986438..11987387,11985833..11986380,11985007..11985771,11984725..11984950,11984507..11984662)); ID=FBpp0088537; name=CG6686-PA; parent=FBgn0032388,FBtr0089572; dbxref=FlyBase:FBpp0088537,FlyBase_Annotation_IDs:CG6686-PA,GB_protein:AAF53138.2,REFSEQ:NP_723700,GB_protein:AAF53138,FlyMine:FBpp0088537,modMine:FBp…	2.9	2	0.04	AILDEEPDVGAGVANALR+VEVEDDDLER
47	FBpp0071922|FBgn0034858|CG10315-PC|eIF2B-delta-PC FBpp0071923|FBgn0034858|CG10315-PA|eIF2B-delta-PA FBpp0071924|FBgn0034858|CG10315-PB|eIF2B-delta-PB FBpp0291521|FBgn0034858|CG10315-PD|eIF2B-delta-PD	1.0000	FBpp0071922 type=protein; loc=2R:join(23387127..23387612,23387672..23388232,23388289..23388972); ID=FBpp0071922; name=eIF2B-delta-PC; parent=FBgn0034858,FBtr0072013; dbxref=FlyBase:FBpp0071922,FlyBase_Annotation_IDs:CG10315-PC,GB_protein:AAM68250.1,REFSEQ:NP_726321,GB_protein:AAM68250; MD5=b50682f0f50e1ac0bd282b044d60fc3b; length=576; release=r6.09; species=Dmel;;FBpp0071923 type=protein; loc=2R:…	5.4	2	0.03	APVAASAAPSTTEADQEK+IITEVEQTTITTK
456	FBpp0088185|FBgn0039897|CG1674-PB|CG1674-PB FBpp0290020|FBgn0039897|CG1674-PE|CG1674-PE FBpp0290021|FBgn0039897|CG1674-PF|CG1674-PF FBpp0290022|FBgn0039897|CG1674-PH|CG1674-PH FBpp0290023|FBgn0039897|CG1674-PI|CG1674-PI FBpp0290024|FBgn0039897|CG1674-PJ|CG1674-PJ FBpp0300429|FBgn0039897|CG1674-PK|CG1674-PK FBpp0300430|FBgn0039897|CG1674-PL|CG1674-PL FBpp0305827|FBgn0039897|CG1674-PM|CG1674-PM	1.0000	FBpp0088185 type=protein; loc=4:join(231954..231977,232279..232848,234265..234345,234864..234944,236395..236475,237269..237559,240314..240398,243266..243585,243634..243748,245180..245763); ID=FBpp0088185; name=CG1674-PB; parent=FBgn0039897,FBtr0089116; dbxref=FlyBase:FBpp0088185,FlyBase_Annotation_IDs:CG1674-PB,GB_protein:AAN06521.1,REFSEQ:NP_651913,GB_protein:AAN06521,FlyMine:FBpp0088185,modMine…	4.6	2	0.04	AALQTGSASSAFLEDTK+SVIVPSNPQR
455	FBpp0088165|FBgn0051992|CG31992-PB|gw-PB FBpp0088166|FBgn0051992|CG31992-PE|gw-PE FBpp0088169|FBgn0051992|CG31992-PA|gw-PA FBpp0088170|FBgn0051992|CG31992-PF|gw-PF FBpp0302679|FBgn0051992|CG31992-PI|gw-PI FBpp0302680|FBgn0051992|CG31992-PJ|gw-PJ	1.0000	FBpp0088165 type=protein; loc=4:complement(join(657902..658337,656216..657684,655061..655435,654505..654798,653870..654048,652901..653051,652646..652842,652305..652584,650257..651030)); ID=FBpp0088165; name=gw-PB; parent=FBgn0051992,FBtr0089096; dbxref=FlyBase_Annotation_IDs:CG31992-PB,FlyBase:FBpp0088165,GB_protein:AAF59322.2,REFSEQ:NP_726597,GB_protein:AAF59322,FlyMine:FBpp0088165,modMine:FBpp0…	2.0	2	0.03	NLTAQIDGPTLR+SIEDDPSITPGSVAR
453	FBpp0087979|FBgn0264294|CG2140-PB|Cyt-b5-PB FBpp0087980|FBgn0264294|CG2140-PA|Cyt-b5-PA	1.0000	FBpp0087979 type=protein; loc=2R:join(7533611..7533730,7535332..7535616); ID=FBpp0087979; name=Cyt-b5-PB; parent=FBgn0264294,FBtr0088905; dbxref=GB_protein:AAF59233.3,FlyBase:FBpp0087979,FlyBase_Annotation_IDs:CG2140-PB,REFSEQ:NP_610294,GB_protein:AAF59233,FlyMine:FBpp0087979,modMine:FBpp0087979; MD5=59bb628fc523ac3f6a4c424cf7d69cee; length=134; release=r6.09; species=Dmel;;FBpp0087980 type=prote…	20.3	2	0.04	DATENFEDVGHSNDAR+IGELVESER
448	FBpp0087936|FBgn0033247|CG8722-PB|Nup44A-PB FBpp0087937|FBgn0033247|CG8722-PC|Nup44A-PC FBpp0087938|FBgn0033247|CG8722-PA|Nup44A-PA	1.0000	FBpp0087936 type=protein; loc=2R:join(7989953..7990063,7990125..7990562,7990659..7990867,7990928..7991234); ID=FBpp0087936; name=Nup44A-PB; parent=FBgn0033247,FBtr0088860; dbxref=FlyBase:FBpp0087936,FlyBase_Annotation_IDs:CG8722-PB,GB_protein:AAM68880.1,REFSEQ:NP_724637,GB_protein:AAM68880; MD5=bd86d5d502c836f13a41af43248f6cf9; length=354; release=r6.09; species=Dmel;;FBpp0087937 type=protein; lo…	10.7	2	0.04	AEGSGPTYEPAPPTPTLATTASATAK+TASVWEEVIGEK
444	FBpp0087722|FBgn0021825|CG8269-PA|DCTN2-p50-PA	1.0000	FBpp0087722 type=protein; loc=2R:join(8891954..8891989,8892074..8892995,8893062..8893246); ID=FBpp0087722; name=DCTN2-p50-PA; parent=FBgn0021825,FBtr0088641; dbxref=FlyBase:FBpp0087722,FlyBase_Annotation_IDs:CG8269-PA,GB_protein:AAF59034.1,REFSEQ:NP_524690,GB_protein:AAF59034,FlyMine:FBpp0087722,modMine:FBpp0087722; MD5=1d94425fbb19a026da4c13f13a918c77; length=380; release=r6.09; species=Dmel;	7.9	2	0.04	FSGATVEGSVDFTDR+LTAATNTTNVLEAVR
442	FBpp0087614|FBgn0033434|CG1902-PA|CG1902-PA FBpp0087615|FBgn0033434|CG1902-PC|CG1902-PC	1.0000	FBpp0087614 type=protein; loc=2R:join(9603882..9604180,9604245..9604611,9604670..9604942); ID=FBpp0087614; name=CG1902-PA; parent=FBgn0033434,FBtr0088531; dbxref=FlyBase:FBpp0087614,FlyBase_Annotation_IDs:CG1902-PA,GB_protein:AAF58914.1,REFSEQ:NP_610507,GB_protein:AAF58914,FlyMine:FBpp0087614,modMine:FBpp0087614; MD5=f92f5317b98a916ed26ede9c5ce43aac; length=312; release=r6.09; species=Dmel;;FBpp0…	8.3	2	0.04	GAPLVTDVPNDGTFR+SLEPELAEVAR
438	FBpp0087515|FBgn0013435|CG1362-PA|Cdc2rk-PA	1.0000	FBpp0087515 type=protein; loc=2R:complement(join(10068506..10068634,10068372..10068444,10067938..10068315,10067438..10067884,10067236..10067372)); ID=FBpp0087515; name=Cdc2rk-PA; parent=FBgn0013435,FBtr0088429; dbxref=GB_protein:AAF58851.1,FlyBase:FBpp0087515,FlyBase_Annotation_IDs:CG1362-PA,REFSEQ:NP_523674,GB_protein:AAF58851,FlyMine:FBpp0087515,modMine:FBpp0087515; MD5=e8b9bf5e169474ad1829d274…	7.5	2	0.03	SNDVDTNPAPDPQAPITR+VGEGSYGIVYR
432	FBpp0087250|FBgn0021795|CG9035-PA|Tapdelta-PA FBpp0311866|FBgn0021795|CG9035-PB|Tapdelta-PB	1.0000	FBpp0087250 type=protein; loc=2R:complement(join(11370773..11371012,11370453..11370713)); ID=FBpp0087250; name=Tapdelta-PA; parent=FBgn0021795,FBtr0088153; dbxref=FlyBase:FBpp0087250,FlyBase_Annotation_IDs:CG9035-PA,GB_protein:AAF58651.1,REFSEQ:NP_610679,GB_protein:AAF58651,FlyMine:FBpp0087250,modMine:FBpp0087250; MD5=bf33d2cfa08fef1fcf9e77cde5d9455d; length=166; release=r6.09; species=Dmel;;FBpp…	12.7	2	0.04	LFDEDGYANVR+SLLDISVPTK
425	FBpp0087068|FBgn0033717|CG8839-PA|CG8839-PA FBpp0087069|FBgn0033717|CG8839-PE|CG8839-PE FBpp0087070|FBgn0033717|CG8839-PD|CG8839-PD FBpp0087071|FBgn0033717|CG8839-PC|CG8839-PC	1.0000	FBpp0087068 type=protein; loc=2R:complement(join(12341488..12341670,12341210..12341429,12340566..12341140,12339893..12340504)); ID=FBpp0087068; name=CG8839-PA; parent=FBgn0033717,FBtr0087957; dbxref=GB_protein:AAM68668.1,FlyBase:FBpp0087068,FlyBase_Annotation_IDs:CG8839-PA,REFSEQ:NP_610764,GB_protein:AAM68668; MD5=c982a2882a9ee0b08453139f1f47f671; length=529; release=r6.09; species=Dmel;;FBpp0087…	4.7	2	0.03	KQELSSVQVLESFIR+LVSAVDPDLR
418	FBpp0086795|FBgn0014877|CG6155-PA|Roe1-PA	1.0000	FBpp0086795 type=protein; loc=2R:join(13554181..13554266,13554387..13554681,13555027..13555287); ID=FBpp0086795; name=Roe1-PA; parent=FBgn0014877,FBtr0087675; dbxref=FlyBase:FBpp0086795,FlyBase_Annotation_IDs:CG6155-PA,GB_protein:AAF58354.1,REFSEQ:NP_610886,GB_protein:AAF58354,FlyMine:FBpp0086795,modMine:FBpp0086795; MD5=6eccc9cf1550718320e4a1b07cfe837e; length=213; release=r6.09; species=Dmel;	9.4	2	0.03	ASLLQVFK+TVEPNTVVEVTK
408	FBpp0086484|FBgn0024754|CG8200-PA|Flo1-PA FBpp0086485|FBgn0024754|CG8200-PB|Flo1-PB	1.0000	FBpp0086484 type=protein; loc=2R:complement(join(15569119..15569170,15568751..15568826,15568152..15568506,15567243..15567713,15567029..15567172,15566803..15566967,15566574..15566591)); ID=FBpp0086484; name=Flo1-PA; parent=FBgn0024754,FBtr0087351; dbxref=FlyBase:FBpp0086484,FlyBase_Annotation_IDs:CG8200-PA,GB_protein:AAF58120.1,REFSEQ:NP_477358,GB_protein:AAF58120,FlyMine:FBpp0086484,modMine:FBpp0…	6.1	2	0.03	VAAEVAAPLSQAK+VVMEAEAEAESIR
404	FBpp0086123|FBgn0023172|CG9635-PE|RhoGEF2-PE FBpp0086124|FBgn0023172|CG9635-PF|RhoGEF2-PF FBpp0086125|FBgn0023172|CG9635-PD|RhoGEF2-PD FBpp0293620|FBgn0023172|CG9635-PG|RhoGEF2-PG FBpp0309117|FBgn0023172|CG9635-PH|RhoGEF2-PH	1.0000	FBpp0086123 type=protein; loc=2R:join(17028996..17029021,17031125..17031917,17032255..17032347,17032409..17032466,17034637..17034776,17034835..17035008,17036817..17036901,17036971..17037790,17037846..17038029,17038096..17038207,17038273..17038422,17038479..17038529,17038595..17038904,17038963..17039100,17040388..17040824,17040896..17041487,17041555..17041732,17041800..17041993,17042055..17043627,…	1.4	2	0.03	RDSASIVCSNNSNNTR+TASITGPQPVDSIK
391	FBpp0085842|FBgn0034368|CG5482-PA|CG5482-PA FBpp0309340|FBgn0034368|CG5482-PB|CG5482-PB FBpp0311548|FBgn0034368|CG5482-PC|CG5482-PC FBpp0311549|FBgn0034368|CG5482-PD|CG5482-PD	1.0000	FBpp0085842 type=protein; loc=2R:complement(join(18631133..18631624,18630996..18631078,18630629..18630938,18630338..18630568,18630199..18630276)); ID=FBpp0085842; name=CG5482-PA; parent=FBgn0034368,FBtr0086661; dbxref=GB_protein:AAF57662.1,FlyBase:FBpp0085842,FlyBase_Annotation_IDs:CG5482-PA,REFSEQ:NP_611353,GB_protein:AAF57662,FlyMine:FBpp0085842,modMine:FBpp0085842; MD5=885d787e58cf4fd4d8096ce7…	5.0	2	0.04	FGYGSLGLK+GELVTVNFTGK
382	FBpp0085688|FBgn0261456|CG11228-PA|hpo-PA FBpp0304253|FBgn0261456|CG11228-PB|hpo-PB	1.0000	FBpp0085688 type=protein; loc=2R:complement(join(19495461..19496748,19494682..19495403)); ID=FBpp0085688; name=hpo-PA; parent=FBgn0261456,FBtr0086500; dbxref=FlyBase:FBpp0085688,FlyBase_Annotation_IDs:CG11228-PA,GB_protein:AAF57543.2,REFSEQ:NP_611427,GB_protein:AAF57543,FlyMine:FBpp0085688,modMine:FBpp0085688; MD5=4450e9daeb2a8b636773c7b11142555f; length=669; release=r6.09; species=Dmel;;FBpp0304…	3.7	2	0.03	AANILLNTEGYAK+SFGGVLAASQAK
366	FBpp0085119|FBgn0039828|CG1542-PA|CG1542-PA	1.0000	FBpp0085119 type=protein; loc=3R:join(31213544..31213609,31213672..31213755,31213814..31214587); ID=FBpp0085119; name=CG1542-PA; parent=FBgn0039828,FBtr0085757; dbxref=FlyBase:FBpp0085119,FlyBase_Annotation_IDs:CG1542-PA,GB_protein:AAF57129.1,REFSEQ:NP_651850,GB_protein:AAF57129,FlyMine:FBpp0085119,modMine:FBpp0085119; MD5=c6d08a72af1b3cf21768e480f079f47f; length=307; release=r6.09; species=Dmel;	6.8	2	0.03	NLDFLEDAK+QAQSAVLEAIPR
37	FBpp0071285|FBgn0004856|CG8264-PA|Bx42-PA FBpp0305943|FBgn0004856|CG8264-PB|Bx42-PB	1.0000	FBpp0071285 type=protein; loc=X:complement(join(9106225..9106447,9105397..9105957,9104472..9105331)); ID=FBpp0071285; name=Bx42-PA; parent=FBgn0004856,FBtr0071350; dbxref=FlyBase:FBpp0071285,FlyBase_Annotation_IDs:CG8264-PA,GB_protein:AAF46444.2,REFSEQ:NP_511093,GB_protein:AAF46444,FlyMine:FBpp0071285,modMine:FBpp0071285; MD5=0edfd74ac4e81d5e5ac9b2a5d7243888; length=547; release=r6.09; species=Dm…	6.2	2	0.03	AGLRNPEAAEPSGSGATGSEVR+SAGNGETLFDQR
348	FBpp0084244|FBgn0039296|CG10420-PA|CG10420-PA	1.0000	FBpp0084244 type=protein; loc=3R:complement(join(25235262..25235397,25234045..25235198)); ID=FBpp0084244; name=CG10420-PA; parent=FBgn0039296,FBtr0084870; dbxref=FlyBase:FBpp0084244,FlyBase_Annotation_IDs:CG10420-PA,GB_protein:AAF56422.1,REFSEQ:NP_651356,GB_protein:AAF56422,FlyMine:FBpp0084244,modMine:FBpp0084244; MD5=a95b41cba23e9ee23c53f8c41173ab8d; length=429; release=r6.09; species=Dmel;	4.9	2	0.04	VLGSLASNNPK+VLQSPDVELR
346	FBpp0084241|FBgn0039304|CG10425-PA|CG10425-PA	1.0000	FBpp0084241 type=protein; loc=3R:complement(join(25262184..25262400,25261545..25262113,25261256..25261480)); ID=FBpp0084241; name=CG10425-PA; parent=FBgn0039304,FBtr0084867; dbxref=FlyBase:FBpp0084241,FlyBase_Annotation_IDs:CG10425-PA,GB_protein:AAF56432.1,REFSEQ:NP_651363,GB_protein:AAF56432,FlyMine:FBpp0084241,modMine:FBpp0084241; MD5=ea88f5fc68388f830bbd315eee739605; length=336; release=r6.09;…	8.6	2	0.04	IISGGGGLIEPEVMAK+SLDISGDYDQVAK
341	FBpp0083882|FBgn0039130|CG5854-PA|CG5854-PA	1.0000	FBpp0083882 type=protein; loc=3R:join(23934027..23934060,23934171..23934344,23934564..23934932,23935029..23935297,23935364..23935633); ID=FBpp0083882; name=CG5854-PA; parent=FBgn0039130,FBtr0084494; dbxref=FlyBase:FBpp0083882,FlyBase_Annotation_IDs:CG5854-PA,GB_protein:AAF56208.1,REFSEQ:NP_651196,GB_protein:AAF56208,FlyMine:FBpp0083882,modMine:FBpp0083882; MD5=8ee3ea2fd97ddcfb59ce9ef6c22abfa6; le…	7.3	2	0.03	ELANIDDLSYTVVR+LYPTDTVSEINDK
340	FBpp0083824|FBgn0016119|CG4412-PA|ATPsynCF6-PA FBpp0297124|FBgn0016119|CG4412-PB|ATPsynCF6-PB FBpp0305911|FBgn0016119|CG4412-PC|ATPsynCF6-PC	1.0000	FBpp0083824 type=protein; loc=3R:complement(join(23355634..23355785,23355401..23355569)); ID=FBpp0083824; name=ATPsynCF6-PA; parent=FBgn0016119,FBtr0084432; dbxref=FlyBase:FBpp0083824,FlyBase_Annotation_IDs:CG4412-PA,GB_protein:AAF56127.1,REFSEQ:NP_477194,GB_protein:AAF56127,FlyMine:FBpp0083824,modMine:FBpp0083824; MD5=524031eadd9d15f6c73813015714d9d5; length=106; release=r6.09; species=Dmel;;FBp…	20.8	2	0.04	ASDPIQQLFLDK+LVDSNPDIER
338	FBpp0083794|FBgn0004395|CG4620-PA|unk-PA FBpp0083795|FBgn0004395|CG4620-PB|unk-PB FBpp0294022|FBgn0004395|CG4620-PC|unk-PC FBpp0294023|FBgn0004395|CG4620-PD|unk-PD FBpp0294024|FBgn0004395|CG4620-PE|unk-PE FBpp0307981|FBgn0004395|CG4620-PF|unk-PF FBpp0312602|FBgn0004395|CG4620-PG|unk-PG	1.0000	FBpp0083794 type=protein; loc=3R:complement(join(23157779..23157843,23157501..23157710,23156074..23156493,23155809..23156011,23154845..23154967,23154194..23154774,23153940..23154137)); ID=FBpp0083794; name=unk-PA; parent=FBgn0004395,FBtr0084402; dbxref=FlyBase:FBpp0083794,FlyBase_Annotation_IDs:CG4620-PA,GB_protein:AAO41593.1,REFSEQ:NP_788722,GB_protein:AAO41593,FlyMine:FBpp0083794,modMine:FBpp00…	6.0	2	0.03	IISPGFGDGLSISPSVR+LSNSLSATQNDSSLFFPSR
328	FBpp0083227|FBgn0038742|CG4703-PA|Arc42-PA	1.0000	FBpp0083227 type=protein; loc=3R:join(19877878..19877911,19877999..19878208,19878277..19879250); ID=FBpp0083227; name=Arc42-PA; parent=FBgn0038742,FBtr0083817; dbxref=FlyBase:FBpp0083227,FlyBase_Annotation_IDs:CG4703-PA,GB_protein:AAF55709.1,REFSEQ:NP_650840,GB_protein:AAF55709,FlyMine:FBpp0083227,modMine:FBpp0083227; MD5=551d68556eb551c1b24d0c23bab22bf1; length=405; release=r6.09; species=Dmel;	4.9	2	0.03	DYITPFTTGER+LVIAGSILK
316	FBpp0082522|FBgn0016691|CG4307-PA|ATPsynO-PA	1.0000	FBpp0082522 type=protein; loc=3R:join(15265661..15265690,15265927..15266370,15266433..15266588); ID=FBpp0082522; name=ATPsynO-PA; parent=FBgn0016691,FBtr0083063; dbxref=FlyBase:FBpp0082522,FlyBase_Annotation_IDs:CG4307-PA,GB_protein:AAF55156.1,REFSEQ:NP_524358,GB_protein:AAF55156,FlyMine:FBpp0082522,modMine:FBpp0082522; MD5=681e3e4e217d034ab53eca3bd98fd250; length=209; release=r6.09; species=Dmel;	12.9	2	0.03	DLTALQATIR+FAPATVNLLGLLADNGR
308	FBpp0081899|FBgn0037930|CG14715-PA|CG14715-PA	1.0000	FBpp0081899 type=protein; loc=3R:join(11674282..11674428,11674492..11674761); ID=FBpp0081899; name=CG14715-PA; parent=FBgn0037930,FBtr0082423; dbxref=FlyBase:FBpp0081899,FlyBase_Annotation_IDs:CG14715-PA,GB_protein:AAF54674.1,REFSEQ:NP_650101,GB_protein:AAF54674,FlyMine:FBpp0081899,modMine:FBpp0081899; MD5=0f1a8eb047eb41a34fad206f6fd7ce1f; length=138; release=r6.09; species=Dmel;	18.8	2	0.03	GALQDGTEFDSSYSR+GTPFSFTLGAR
[truncated: 453 more rows]
