# Supplementary material for: Comparative interactome analysis of α-arrestin families in human and Drosophila
Source: eLife. 2024 Jan 25;12:RP88328. doi: 10.7554/eLife.88328 (PMC10945707; doi:10.7554/eLife.88328)
Supplement: Figure 1—source data 1. [file elife-88328-fig1-data1.zip › Drosophila/fly_APMS_control/interact-S2Rplus_2.prot.tsv]

entry no.	protein	protein probability	protein description	percent coverage	tot indep spectra	percent share of spectrum ids	peptides
102	FBpp0072305|FBgn0265434|CG15792-PB|zip-PB FBpp0072306|FBgn0265434|CG15792-PA|zip-PA FBpp0099894|FBgn0265434|CG15792-PC|zip-PC FBpp0099896|FBgn0265434|CG15792-PD|zip-PD FBpp0291728|FBgn0265434|CG15792-PE|zip-PE FBpp0291729|FBgn0265434|CG15792-PF|zip-PF FBpp0291730|FBgn0265434|CG15792-PG|zip-PG FBpp0291731|FBgn0265434|CG15792-PH|zip-PH FBpp0297531|FBgn0265434|CG15792-PI|zip-PI	1.0000	FBpp0072305 type=protein; loc=2R:complement(join(25010380..25010511,25005868..25006083,25002288..25002444,25000039..25000160,24998278..24998301,24997578..24997697,24997209..24997301,24994407..24997146,24994012..24994316,24993391..24993921,24992033..24993328,24991810..24991973,24991137..24991272)); ID=FBpp0072305; name=zip-PB; parent=FBgn0265434,FBtr0072398; dbxref=FlyBase_Annotation_IDs:CG15792-P…	44.4	147	1.156	AAETERDELAEEIANNANK+AAKEELQALSK+AGKIDAPLVLDQLR+AGVLAHLEEER+AGVLAHLEEERDFK+AISEQIAQER+AKGTLEAENADLATELR+ALEAEVLQLTEDLASSER+ANDLSQTLAEEEEK+ANDLSQTLAEEEEKAK+AQLQIEQLTTELANEK+AQNEELEDDLQLTEDAK+ATIATLEAK+DAEIVGMAQQALTDTQFGAR+DLETELDEER+DLETELDEERK+EALQEQLEEDDEAKR+EEELTQTLLR+EHGDEVEVELAETGKR+ELDEAFDKIEDLENK+ELDEAFDKIEDLENKR+ELESQLAEIQEDLEAEK+ELIAQNDRLDK+EQVEFAVEAIAK+FILDDVK+GTLEAENADLATELR+GVADFAIVHYAG…
942a	FBpp0082514|FBgn0266599|CG4264-PE|Hsc70-4-PE FBpp0082515|FBgn0266599|CG4264-PF|Hsc70-4-PF FBpp0082516|FBgn0266599|CG4264-PA|Hsc70-4-PA FBpp0082517|FBgn0266599|CG4264-PC|Hsc70-4-PC FBpp0082518|FBgn0266599|CG4264-PD|Hsc70-4-PD FBpp0082519|FBgn0266599|CG4264-PB|Hsc70-4-PB FBpp0307982|FBgn0266599|CG4264-PG|Hsc70-4-PG	1.0000	FBpp0082514 type=protein; loc=3R:15244360..15246315; ID=FBpp0082514; name=Hsc70-4-PE; parent=FBgn0266599,FBtr0083055; dbxref=FlyBase:FBpp0082514,FlyBase_Annotation_IDs:CG4264-PE,GB_protein:AAO41567.1,REFSEQ:NP_788679,GB_protein:AAO41567; MD5=050fd5b4b4ff0bfd160c385fb3a7608a; length=651; release=r6.09; species=Dmel;;FBpp0082515 type=protein; loc=3R:15244360..15246315; ID=FBpp0082515; name=Hsc70-4-…	63.6	141	0.982	ARFEELNADLFR+ATLDEDNLK+DAGTIAGLNVLR+DNNLLGKFELSGIPPAPR+FDDAAVQSDMK+FEELNADLFR+FELSGIPPAPR+HWPFEVVSADGKPK+IEVTYKDEK+IEVTYKDEKK+IINEPTAAAIAYGLDK+IINEPTAAAIAYGLDKK+ISDSDRTTILDK+ITITNDKGR+KFDDAAVQSDMK+KTFFPEEISSMVLTK+LLQDLFNGK+LLQDLFNGKELNK+LSKEDIER+LVTHFVQEFK+LVTHFVQEFKR+LYQGAGFPPGGMPGGPGGMPGAAGAAGAAGAGGAGPTIEEVD+MKETAEAYLGK+NQVAMNPTQTIFDAK+NQVAMNPTQTIFDAKR+QATKDAGTIAGLNVLR+QTQTFTTYSDNQPGVLIQVYEGER+…
1053a	sp|K2C1_HUMAN|	1.0000	sp K2C1_HUMAN	56.3	136	0.979	AEAESLYQSK+AEAESLYQSKYEELQITAGR+DVDGAYMTK+DYQELMNTK+FASFIDK+FASFIDKVR+FLEQQNQVLQTK+GGGGGGYGSGGSSYGSGGGSYGSGGGGGGGR+GSYGSGGSSYGSGGGSYGSGGGGGGHGSYGSGSSSGGYR+IEISELNR+KDVDGAYMTK+KQISNLQQSISDAEQR+KYEDEINKR+LALDLEIATYR+LDSELKNMQDMVEDYR+LLRDYQELMNTK+LNDLEDALQQAK+LNDLEDALQQAKEDLAR+LRSEIDNVKK+MSGECAPNVSVSVSTSHTTISGGGSR+NKLNDLEDALQQAK+NKYEDEINKR+NMQDMVEDYR+NSKIEISELNR+QISNLQQSISDAEQR+QISNLQQSISDAEQRGENALK…
975a	FBpp0085365|FBgn0000043|CG12051-PA|Act42A-PA	1.0000	FBpp0085365 type=protein; loc=2R:complement(6014270..6015400); ID=FBpp0085365; name=Act42A-PA; parent=FBgn0000043,FBtr0086029; dbxref=GB_protein:AAF57294.1,FlyBase:FBpp0085365,FlyBase_Annotation_IDs:CG12051-PA,REFSEQ:NP_523625,GB_protein:AAF57294,FlyMine:FBpp0085365,modMine:FBpp0085365; MD5=2399a0c3c4cdf802eb854e0ba9f098c5; length=376; release=r6.09; species=Dmel;	54.8	121	0.670	AGFAGDDAPR+AVFPSIVGRPR+DLTDYLMK+DLYANTVLSGGTTMYPGIADR+DSYVGDEAQSK+DSYVGDEAQSKR+EITALAPSTMK+GYSFTTTAER+HQGVMVGMGQK+IKIVAPPERK+IVAPPER+IVAPPERK+IWHHTFYNELR+KDLYANTVLSGGTTMYPGIADR+LDLAGRDLTDYLMK+QEYDESGPSIVHR+QEYDESGPSIVHRK+RGILTLK+SYELPDGQVITIGNER+TTGIVLDSGDGVSHTVPIYEGYALPHAILR+VAPEEHPVLLTEAPLNPK
972a	FBpp0085248|FBgn0051617|CG31617-PA|His1 FBpp0091052|FBgn0053804|CG33804-PA|His1 FBpp0091057|FBgn0053810|CG33810-PA|His1 FBpp0091059|FBgn0053813|CG33813-PA|His1 FBpp0091062|FBgn0053816|CG33816-PA|His1 FBpp0091065|FBgn0053819|CG33819-PA|His1 FBpp0091068|FBgn0053822|CG33822-PA|His1 FBpp0091071|FBgn0053825|CG33825-PA|His1 FBpp0091074|FBgn0053828|CG33828-PA|His1 FBpp0091077|FBgn0053831|CG33831-PA|His1…	1.0000	FBpp0085248 type=protein; loc=2L:21422014..21422784; ID=FBpp0085248; name=His1:CG31617-PA; parent=FBgn0051617,FBtr0085892; dbxref=FlyBase:FBpp0085248,GB_protein:AAN11123.1,FlyBase_Annotation_IDs:CG31617-PA,REFSEQ:NP_724341,GB_protein:AAN11123; MD5=a658ef96ad1c84037a19a2cb3a519e65; length=256; release=r6.09; species=Dmel;;FBpp0091052 type=protein; loc=2L:21427075..21427845; ID=FBpp0091052; name=Hi…	18.0	117	0.897	ASATPSHPPTQQMVDASIK+ERGGSSLLAIK+ERGGSSLLAIKK+GGSSLLAIK+GGSSLLAIKK+KASATPSHPPTQQMVDASIK+LAPFIKK+YITATYK
936a	FBpp0081709|FBgn0037810|CG12819-PB|sle-PB FBpp0081710|FBgn0037810|CG12819-PA|sle-PA	1.0000	FBpp0081709 type=protein; loc=3R:join(10333277..10333313,10333497..10333583,10333651..10337159,10337222..10337443,10337508..10337945); ID=FBpp0081709; name=sle-PB; parent=FBgn0037810,FBtr0082231; dbxref=FlyBase:FBpp0081709,FlyBase_Annotation_IDs:CG12819-PB,GB_protein:AAF54522.2,REFSEQ:NP_731472,GB_protein:AAF54522,FlyMine:FBpp0081709,modMine:FBpp0081709; MD5=4c7affba3a41158ecbabac892d1edc09; leng…	38.7	114	0.851	AKPLIVPDELKDNGVVEEQNK+ALHPDESADTITK+EEPGPSGMSR+EKDEPVGVDNEIK+ELEFVDLDDDEPVFPSEAPK+GETPEPTTPSSVK+GETPEPTTPSSVKR+GLSNSTEELHPAPPQIDAIKPFDELESK+GMAPVKVEK+IDVTEVIHLPSIR+ILTPKPETPLK+KIEENMDDVFETLR+KLSPQPPVVDKK+KSVDFNNDTDDLEVEK+LLGTIGSESETNTAK+LNSSTLDVR+LSEAAQLLNVSEEK+LSEAAQLLNVSEEKSSISETELER+LSLLETDSRPSTPQLDTVAELGTASPR+LSPQPPVVDKK+MHGFREEPGPSGMSR+QAVSHAVNLLAPPK+QEKPSPSPSPVPK+QQLTLTEEPEENEVK+QQLTLTEEPEE…
274	FBpp0076782|FBgn0002638|CG10480-PA|Rcc1-PA FBpp0076783|FBgn0002638|CG10480-PB|Rcc1-PB FBpp0076784|FBgn0002638|CG10480-PC|Rcc1-PC	1.0000	FBpp0076782 type=protein; loc=3L:complement(join(5931618..5932281,5930579..5931558)); ID=FBpp0076782; name=Rcc1-PA; parent=FBgn0002638,FBtr0077074; dbxref=FlyBase:FBpp0076782,FlyBase_Annotation_IDs:CG10480-PA,GB_protein:AAF50726.1,REFSEQ:NP_523943,GB_protein:AAF50726,FlyMine:FBpp0076782,modMine:FBpp0076782; MD5=6c9334f936e3fe120d1c99d3141c7487; length=547; release=r6.09; species=Dmel;;FBpp0076783…	41.3	113	0.845	ALTNNNNAGEAEQQPPK+ALTNNNNAGEAEQQPPKAK+DLLRPTQLIITR+DSHGNMGLTIDGNK+DSHGNMGLTIDGNKR+DVVEKPTIVK+DVVEKPTIVKK+EFALTPIK+EFALTPIKTELK+ESQTQVIWATGLNNFK+GKEFALTPIK+GKEFALTPIKTELK+HIAGGQHHTVILTTDLK+HMLLASGGGQHAIFLVK+IAFHLELPK+IKTPPQDDAAEEVEEESAQEPTPK+KALTNNNNAGEAEQQPPK+KIKTPPQDDAAEEVEEESAQEPTPK+LGLGDVKDVVEKPTIVK+LGLGDVKDVVEKPTIVKK+LSPVAGIPDAVDISAGGMHNLVLTK+LYSWGSGVNNQLGVGDGDDELEPIVVVSK+TPPQDDAAEEVEEESAQEPT…
1052a	sp|K1C10_HUMAN|	1.0000	sp K1C10_HUMAN	45.7	113	0.808	ADLEMQIESLTEELAYLKK+ALEESNYELEGK+DAEAWFNEK+ELTTEIDNNIEQISSYK+GSLGGGFSSGGFSGGSFSR+IKEWYEK+IRLENEIQTYR+KDAEAWFNEK+KNHEEEMKDLR+LAADDFR+LASYLDK+LASYLDKVR+LENEIQTYR+LKYENEVALR+NHEEEMKDLR+NVQALEIELQSQLALK+NVSTGDVNVEMNAAPGVDLTQLLNNMR+QSLEASLAETEGR+QSVEADINGLR+QSVEADINGLRR+RVLDELTLTK+SKELTTEIDNNIEQISSYK+SLLEGEGSSGGGGR+SQYEQLAEQNR+SQYEQLAEQNRK+TIDDLKNQILNLTTDNANILLQIDNAR+VLDELTLTK+VTMQNLNDR+YENEVALR
1032a	FBpp0289294|FBgn0004167|CG12008-PE|kst-PE FBpp0304366|FBgn0004167|CG12008-PG|kst-PG	1.0000	FBpp0289294 type=protein; loc=3L:join(3350255..3350336,3351496..3351686,3351965..3352132,3353738..3353854,3353923..3354185,3354255..3354384,3354637..3354824,3354949..3357922,3357982..3358121,3358179..3359789,3359853..3365751,3365811..3366126,3366200..3366310,3366444..3367010,3367515..3367771); ID=FBpp0289294; name=kst-PE; parent=FBgn0004167,FBtr0300017; dbxref=FlyBase:FBpp0289294,FlyBase_Annotati…	29.0	113	0.805	AALQAEEHVSDAAGATALK+ALNQPPYNPQDGQLVNDIEK+ALVAGQSLISQQHPER+AQVEQVEIWLANK+DAEDELQWLAEK+DAEILEQWISSR+DASLISEDYGQDLESIQALGR+DGIIKFENER+DGQALVQAGNRVPEVESR+DIVSWSSNLR+DKLQQAYDALAFNR+DLAAVEALIR+DLAAVSNLLK+DLNSALALLR+DLPNSLEGIQR+DLQGELNAYSGDILNLNQQADK+DLTEAHQLQLFK+DVAEALFR+DYGNDEPSAQALLQR+EAFLNNDDLGDSYTAVER+EKRPVLSSSDYGRDEVSVQGHQK+EKSLEGASSVELFNR+ELAPVEDKVNR+ENLEDSLSLQQFLR+EQEQAASSEDYGQDFEHLQLLQNK+FAAEAD…
84	FBpp0071892|FBgn0003062|CG9888-PA|Fib-PA	1.0000	FBpp0071892 type=protein; loc=2R:complement(join(23074582..23074594,23074024..23074463,23073061..23073642)); ID=FBpp0071892; name=Fib-PA; parent=FBgn0003062,FBtr0071982; dbxref=FlyBase:FBpp0071892,FlyBase_Annotation_IDs:CG9888-PA,GB_protein:AAF46950.1,REFSEQ:NP_523817,GB_protein:AAF46950,FlyMine:FBpp0071892,modMine:FBpp0071892; MD5=19665765e4e9749a82627001f88e480a; length=344; release=r6.09; spec…	54.7	111	0.860	DHAVVVGVYRPPPK+DHAVVVGVYRPPPKQ+DLINVAK+GKEDALVTR+HEGVFIAR+ISVETNGEKIEYR+IVALNAQHFLK+LAAAVLGGVEQIHMPPGSK+LKPQEQLTLEPYER+MLVGMVDTIFADVAQPDQGR+NFVPGSEVYGEK+NFVPGSEVYGEKR+RISVETNGEK+RTNIIPIIEDAR+SKLAAAVLGGVEQIHMPPGSK+TNIIPIIEDAR+TNIIPIIEDARHPHK+TVTIEPHR+TVTIEPHRHEGVFIAR+VLYLGAASGTTVSHVSDVVGPEGLVYAVEFSHR
860a	FBpp0072672|FBgn0250789|CG1977-PA|alpha-Spec-PA FBpp0305101|FBgn0250789|CG1977-PC|alpha-Spec-PC	1.0000	FBpp0072672 type=protein; loc=3L:complement(join(1784907..1788896,1781759..1783682,1781095..1781698,1779385..1779985,1779182..1779310)); ID=FBpp0072672; name=alpha-Spec-PA; parent=FBgn0250789,FBtr0072789; dbxref=FlyBase:FBpp0072672,FlyBase_Annotation_IDs:CG1977-PA,GB_protein:AAF47569.1,REFSEQ:NP_476739,GB_protein:AAF47569,FlyMine:FBpp0072672,modMine:FBpp0072672; MD5=b8439882282cce78554fdd71ffb18c…	38.9	107	0.803	ADVVESWIDDKENYVR+AIISADELAK+ALDIFATK+ALNQAWAELK+ANALNNDDLGK+ANALNNDDLGKDLR+DADEIENWIAEK+DADELESWIHEK+DADETVAWIAEK+DADETVAWIAEKDVVLSSDDYGR+DAHAQFQASLSSAEADFK+DALDYIDFTR+DIADEESWIK+DIADEESWIKEK+DKENHAQIADVVGEDLEEVEVLQK+DKETFVTADEFGQDLEHVEVLQR+DLAALEDKVSTLGAEAQR+DLASVQALQR+DLEDEAAWIR+DLSTVQTLLTK+DLTGVQNLK+DLVSWINGMK+DQPFASDDIR+DVAGAEALLER+EAADLAQWIR+EAFLNADDDANAGGNVEALIK+EHYAAAEIQEK+EKEPIAASTNR+EKEP…
298	FBpp0077362|FBgn0004584|CG3178-PA|Rrp1-PA FBpp0288680|FBgn0004584|CG3178-PB|Rrp1-PB	1.0000	FBpp0077362 type=protein; loc=2L:complement(join(2971256..2972297,2971117..2971194,2970986..2971054,2970714..2970904,2969992..2970651)); ID=FBpp0077362; name=Rrp1-PA; parent=FBgn0004584,FBtr0077678; dbxref=FlyBase:FBpp0077362,FlyBase_Annotation_IDs:CG3178-PA,GB_protein:AAF51175.1,REFSEQ:NP_476841,GB_protein:AAF51175,FlyMine:FBpp0077362,modMine:FBpp0077362; MD5=a34ef74bae2379ed43d7207c05584f5b; le…	51.5	97	0.703	AEDVEDIEEAAEESKPAR+AEEPDVDEESGSK+AKKEPTPAPDEVTSSPPK+APVKAEDVEDIEEAAEESKPAR+DAFALPADKEFNLK+DTDENGQMEVVAKPK+EAVPTLKEQAEPGTISK+ELPAEANGGAEEAAEPPK+ELPAEANGGAEEAAEPPKQR+EPTPAPDEVTSSPPK+FYLINVYVPNSGR+GAYTFWTYMANAR+IMPIHVEYGIGNEEFDDVGR+KAPVKAEDVEDIEEAAEESKPAR+KELPAEANGGAEEAAEPPK+KEPTPAPDEVTSSPPK+KEPTPAPDEVTSSPPKGR+KLVNLEPR+KQAEALASEPTDPTPNANGNGVDENADSAAEELKVPAK+LADSEIAAALDEPEVDEVPPK+LFQAYVK+LVNLEPR+MTEL…
381	FBpp0079306|FBgn0032050|CG13096-PA|CG13096-PA FBpp0310071|FBgn0032050|CG13096-PB|CG13096-PB	1.0000	FBpp0079306 type=protein; loc=2L:complement(join(8510527..8511768,8509375..8510178)); ID=FBpp0079306; name=CG13096-PA; parent=FBgn0032050,FBtr0079698; dbxref=FlyBase:FBpp0079306,FlyBase_Annotation_IDs:CG13096-PA,GB_protein:AAF52687.1,REFSEQ:NP_609236,GB_protein:AAF52687,FlyMine:FBpp0079306,modMine:FBpp0079306; MD5=4c826591bd49b026a3055339dad3b8b6; length=681; release=r6.09; species=Dmel;;FBpp0310…	36.6	91	0.709	AALLAADAAPK+AALLAADAAPKDNDGGDAAVPAK+AALLAADAAPKDNDGGDAAVPAKK+DAIKKEPEVSK+DDDVALIVPDLQR+DNDGGDAAVPAK+DNDKLPQEVTR+EKAALLAADAAPK+EKAALLAADAAPKDNDGGDAAVPAK+FDYDPTK+FDYDPTKQHYEDMLR+FHEIVNENNVTK+HSLVGKDDDVALIVPDLQR+KLATDATLELASNK+KLATDATLELASNKK+KPLILAPPESPVPPK+KPVELTFELK+KSVQDPVPSIK+LATDATLELASNK+LATDATLELASNKK+LSGQATAFLGK+LSKDNDKLPQEVTR+LTVVPFNQLR+NEMGSFEAK+NTSIFSDYR+NVLHSLR+QHYEDMLR+QLQEVYPGGLANIR+R…
117	FBpp0072693|FBgn0025725|CG7961-PB|alphaCOP-PB FBpp0072694|FBgn0025725|CG7961-PA|alphaCOP-PA	1.0000	FBpp0072693 type=protein; loc=3L:complement(join(1644012..1644957,1641197..1643955)); ID=FBpp0072693; name=alphaCOP-PB; parent=FBgn0025725,FBtr0072811; dbxref=FlyBase:FBpp0072693,FlyBase_Annotation_IDs:CG7961-PB,GB_protein:AAF47535.1,REFSEQ:NP_728648,GB_protein:AAF47535; MD5=66c92cebeb44706586c8d2870900e903; length=1234; release=r6.09; species=Dmel;;FBpp0072694 type=protein; loc=3L:complement(joi…	41.2	90	0.697	AGSFETAFR+ASALDSNYYAAPNK+DTVVMQLRPGK+DVSAQYQGALLLGDVK+DVSAQYQGALLLGDVKER+ERPAYAVHGNILYYVK+FHSILISIPLLVVDTK+GFFEGAMVTR+GHPGATDLFGQADAVVK+GHYNNVSSVLFHPR+GLSPAQQWANNSPLVLDHVK+GVAFHQQMPLFVSGGDDYK+GVAFHQQMPLFVSGGDDYKIK+GVNWASFHPTLPLIVSGADDR+ISNLQFR+IWNWQSR+KDVSAQYQGALLLGDVK+KDVSAQYQGALLLGDVKER+KLDFTTTK+KNVAPGPGGLDDHLK+KYDEVLHMVR+LDAAEAQQLLR+LLHDQLGVVNFQPFK+LNDLVAR+LQAGYQLTTSGK+LQPVHQILTLR+LSFLYLITGNLE…
1053b	sp|K22E_HUMAN|	1.0000	sp K22E_HUMAN	80.0	90	0.664	AAFGGSGGRGSSSGGGYSSGSSSYGSGGR+AQYEEIAQR+DVDNAYMIK+DYQELMNVK+EIKIEISELNR+FASFIDK+FASFIDKVR+FGGFGGPGGVGGLGGPGGFGPGGYPGGIHEVSVNQSLLQPLNVK+FLEQQNQVLQTK+GFSSGSAVVSGGSR+GGGFGGGSGFGGGSGFGGGSGFSGGGFGGGGFGGGR+GGSGGGGSISGGGYGSGGGSGGR+GGSISGGGYGSGGGK+GGSSSGGGYGSGGGGSSSVK+HGGGGGGFGGGGFGSR+IEISELNR+KYEDEINKR+LALDVEIATYR+LNDLEEALQQAK+LNDLEEALQQAKEDLAR+LQGEIAHVK+MSGDLSSNVTVSVTSSTISSNVASK+NKLNDLEEALQQAK+NLDLDSII…
805	FBpp0288574|FBgn0250754|CG42232-PB|CG42232-PB	1.0000	FBpp0288574 type=protein; loc=3R:complement(join(16469234..16469407,16468950..16469171,16468833..16468876,16467033..16468675,16466893..16466973,16466463..16466837,16458599..16466385)); ID=FBpp0288574; name=CG42232-PB; parent=FBgn0250754,FBtr0290134; dbxref=FlyBase_Annotation_IDs:CG42232-PB,FlyBase:FBpp0288574,REFSEQ:NP_001138060,GB_protein:ACL83518,FlyMine:FBpp0288574,modMine:FBpp0288574; MD5=746…	18.3	88	0.676	AANSEEPPAKKPTPEFPSTTEAAGPEHEPIPATK+ADELPTVSEMVQAFK+ALELIVDSSPRPVTPK+APEPDPVTPSPVTNQPPVK+APEPDPVTPSPVTNQPPVKSEDTPDNTVSLSEPTTSQR+ASMEPEHKDELTAESSSEVVELPTAK+DELTAESSSEVVELPTAK+EIELPIPK+ENQPTPSAETPVAR+ETQPLGDEKQEPSLPVVEPAK+GHIDLQDLPTEIASPLVDTSGSPSK+GPQEPAPVATLNISKEEQDPDNVPNVSSENMAPKEPK+GRKPSLDTDHVSQDVPEKPK+GRKPTVDTDEGPIKK+IEPAPFNSSTNSLVVPSANEPHEVVSIEESADSTK+IESNAEQVIIIDKPK+INTDLEVANK+INTDLEVANKAESTHS…
983b	FBpp0085721|FBgn0003887|CG9277-PA|betaTub56D-PA	1.0000	FBpp0085721 type=protein; loc=2R:complement(join(19449327..19449410,19447460..19448746)); ID=FBpp0085721; name=betaTub56D-PA; parent=FBgn0003887,FBtr0086537; dbxref=FlyBase:FBpp0085721,FlyBase_Annotation_IDs:CG9277-PA,GB_protein:AAF57556.1,REFSEQ:NP_725896,GB_protein:AAF57556,FlyMine:FBpp0085721,modMine:FBpp0085721; MD5=9e1226b0fb87864622e691bd5a1d0888; length=456; release=r6.09; species=Dmel;	44.1	83	0.241	ALTVPELTQQMFDAK+AVLVDLEPGTMDSVR+EVDEQMLNIQNK+FPGQLNADLR+FPGQLNADLRK+FWEIISDEHGIDATGAYHGDSDLQLER+GHYTEGAELVDSVLDVVR+IMNTYSVVPSPK+IREEYPDRIMNTYSVVPSPK+ISEQFTAMFR+KLAVNMVPFPR+LAVNMVPFPR+LHFFMPGFAPLTSR+MSATFIGNSTAIQEIFK+MSATFIGNSTAIQEIFKR+NSSYFVEWIPNNVK+SGPFGQIFRPDNFVFGQSGAGNNWAK+YLTVAAIFR
983a	FBpp0085720|FBgn0003887|CG9277-PB|betaTub56D-PB	1.0000	FBpp0085720 type=protein; loc=2R:complement(join(19451433..19451489,19447460..19448746)); ID=FBpp0085720; name=betaTub56D-PB; parent=FBgn0003887,FBtr0086536; dbxref=FlyBase:FBpp0085720,FlyBase_Annotation_IDs:CG9277-PB,GB_protein:AAF57555.1,REFSEQ:NP_523795,GB_protein:AAF57555,FlyMine:FBpp0085720,modMine:FBpp0085720; MD5=af532e832c1035fa8fb3355ba120f3d1; length=447; release=r6.09; species=Dmel;	45.0	83	0.243	ALTVPELTQQMFDAK+AVLVDLEPGTMDSVR+EVDEQMLNIQNK+FPGQLNADLR+FPGQLNADLRK+FWEIISDEHGIDATGAYHGDSDLQLER+GHYTEGAELVDSVLDVVR+IMNTYSVVPSPK+IREEYPDRIMNTYSVVPSPK+ISEQFTAMFR+KLAVNMVPFPR+LAVNMVPFPR+LHFFMPGFAPLTSR+MSATFIGNSTAIQEIFK+MSATFIGNSTAIQEIFKR+NSSYFVEWIPNNVK+SGPFGQIFRPDNFVFGQSGAGNNWAK+YLTVAAIFR
125	FBpp0072904|FBgn0001233|CG1242-PA|Hsp83-PA FBpp0305095|FBgn0001233|CG1242-PB|Hsp83-PB	1.0000	FBpp0072904 type=protein; loc=3L:3194499..3196652; ID=FBpp0072904; name=Hsp83-PA; parent=FBgn0001233,FBtr0073040; dbxref=FlyBase:FBpp0072904,FlyBase_Annotation_IDs:CG1242-PA,GB_protein:AAF47734.1,REFSEQ:NP_523899,GB_protein:AAF47734,FlyMine:FBpp0072904,modMine:FBpp0072904; MD5=f397796e386213d935f678daad2c75b8; length=717; release=r6.09; species=Dmel;;FBpp0305095 type=protein; loc=3L:3194499..3196…	38.4	79	0.564	ADNSEPLGR+ALLFIPR+DQVSNSAFVER+EDQTDYLEESK+EGLELPEDESEK+EGLELPEDESEKK+ELISNASDAIDK+ELISNASDAIDKIR+FYDQFSK+GFEVVYMTEPIDEYVIQHLK+GVVDSEDIPLNLSR+HFSVEGQLEFR+HSQFIGYPIK+HVYFITGESK+HVYFITGESKDQVSNSAFVER+IRYESLTDPSK+IVLYIKEDQTDYLEESKIK+KQLEINPDHPIVETLR+NNDDEQYVWESSAGGSFTVR+NPDDISQEEYGEFYK+QLEINPDHPIVETLR+QLVSVTK+RTPFDLFENQK+RTPFDLFENQKK+SDLVNNLGTIAK+SLTNDWEDHLAVK+TAGTLTIIDTGIGMTK+TMELIEELTEDKENYKK+TPFDL…
975b	FBpp0071448|FBgn0000044|CG10067-PA|Act57B-PA FBpp0082253|FBgn0000046|CG18290-PA|Act87E-PA FBpp0082254|FBgn0000046|CG18290-PB|Act87E-PB FBpp0312019|FBgn0000046|CG18290-PC|Act87E-PC	1.0000	FBpp0071448 type=protein; loc=2R:join(20944117..20944156,20944844..20945934); ID=FBpp0071448; name=Act57B-PA; parent=FBgn0000044,FBtr0071519; dbxref=FlyBase_Annotation_IDs:CG10067-PA,GB_protein:AAF46640.1,FlyBase:FBpp0071448,REFSEQ:NP_523800,GB_protein:AAF46640,FlyMine:FBpp0071448,modMine:FBpp0071448; MD5=fc18feee98f205c68bee410b300b54e1; length=376; release=r6.09; species=Dmel;;FBpp0082253 type=…	45.7	76	0.319	AGFAGDDAPR+AVFPSIVGRPR+DLTDYLMK+DSYVGDEAQSK+DSYVGDEAQSKR+GYSFTTTAER+HQGVMVGMGQK+IIAPPER+IWHHTFYNELR+LDLAGRDLTDYLMK+RGILTLK+SYELPDGQVITIGNER+TTGIVLDSGDGVSHTVPIYEGYALPHAILR+VAPEEHPVLLTEAPLNPK+YPIEHGIITNWDDMEK
942b	FBpp0073445|FBgn0001218|CG4147-PB|Hsc70-3-PB FBpp0073446|FBgn0001218|CG4147-PA|Hsc70-3-PA FBpp0073447|FBgn0001218|CG4147-PD|Hsc70-3-PD FBpp0073448|FBgn0001218|CG4147-PC|Hsc70-3-PC FBpp0311376|FBgn0001218|CG4147-PE|Hsc70-3-PE	1.0000	FBpp0073445 type=protein; loc=X:complement(join(11804897..11805021,11802613..11804458)); ID=FBpp0073445; name=Hsc70-3-PB; parent=FBgn0001218,FBtr0073608; dbxref=FlyBase:FBpp0073445,FlyBase_Annotation_IDs:CG4147-PB,GB_protein:AAN09299.1,REFSEQ:NP_511132,GB_protein:AAN09299,FlyMine:FBpp0073445,modMine:FBpp0073445; MD5=90cfc2d2c129e8a211bff4d9b740fb53; length=656; release=r6.09; species=Dmel;;FBpp00…	48.5	76	0.490	AKFEELNLDLFR+DAGVIAGLQVMR+DLEAIVQPVIAK+DVHEIVLVGGSTR+FDLTGIPPAPR+FEELNLDLFR+IEIESFFEGDDFSETLTR+IINEPTAAAIAYGLDK+IINEPTAAAIAYGLDKK+ITPSYVAFTADGER+IVITNDQNR+LESAIDESIK+LTPEDIDR+LYQGAGGAPPPEGGDDADLKDEL+MKETAEAYLGK+MKETAEAYLGKK+NELESYAYSLK+NQLTTNPENTVFDAK+NQLTTNPENTVFDAKR+NSKPHISVDTSQGAK+NTVIPTK+SQVFSTASDNQHTVTIQVYEGERPMTK+VEIIANDQGNR+VESRNELESYAYSLK+VFAPEEISAMVLGK+VLEDADMNKK+VTHAVVTVPAYFNDAQR+WLEQNP…
377	FBpp0079251|FBgn0003607|CG8409-PA|Su(var)205-PA FBpp0079252|FBgn0003607|CG8409-PB|Su(var)205-PB	1.0000	FBpp0079251 type=protein; loc=2L:complement(join(8210730..8210843,8210550..8210666,8210353..8210473,8209835..8210103)); ID=FBpp0079251; name=Su(var)205-PA; parent=FBgn0003607,FBtr0079635; dbxref=FlyBase:FBpp0079251,FlyBase_Annotation_IDs:CG8409-PA,GB_protein:AAF52618.1,REFSEQ:NP_476755,GB_protein:AAF52618,FlyMine:FBpp0079251,modMine:FBpp0079251; MD5=25039beca53aac205b3a6a4f00f54efc; length=206; r…	51.0	75	0.571	GKVEYYLK+GVDQAEMVPSSVANEK+GVDQAEMVPSSVANEKIPR+IDNPESSAKVSDAEEEEEEYAVEK+ILGASDNNGR+KIDNPESSAKVSDAEEEEEEYAVEK+LTFLIQFK+MVIHFYEER+RTTDAEQDTIPVSGSTGFDR+TTDAEQDTIPVSGSTGFDR+TTDAEQDTIPVSGSTGFDRGLEAEK+VSDAEEEEEEYAVEK
427	FBpp0080048|FBgn0025724|CG6699-PA|beta'COP-PA	1.0000	FBpp0080048 type=protein; loc=2L:join(13379022..13379376,13379495..13380114,13380177..13380759,13380995..13382181); ID=FBpp0080048; name=beta'COP-PA; parent=FBgn0025724,FBtr0080469; dbxref=FlyBase:FBpp0080048,FlyBase_Annotation_IDs:CG6699-PA,GB_protein:AAF53294.2,REFSEQ:NP_524836,GB_protein:AAF53294,FlyMine:FBpp0080048,modMine:FBpp0080048; MD5=4642d653163872c0bb3f07e4fd6b6fd0; length=914; release…	36.3	73	0.561	ADVVLPTIPK+AFGSAQEFVWALESNEYAIR+AGQSLADPAQYTNLFPGLGDALR+DFERADVVLPTIPK+DNNTFASASLDR+EEPAMSMDVVGSK+GTNNVALGYDEGSIIIK+HPLQELFAAEQGAAGQHLEEK+HSEMQQVNLK+INYYVGGEIVTVSHLDR+IWDYQNK+KNWILTGSDDMQIR+LAANLPLNSER+LPEAAFFAR+NNMSLVK+NWILTGSDDMQIR+SFTPEYGAESIYGGYYFGVK+TIADGTEIK+TIADGTEIKDGER+TIADGTEIKDGERLPVATK+TMYLLGYVPK+TSSGLAFYDWETLQLVR+TYLPSQMSR+VEQHLQEER+VFNYNTLEK+VGREEPAMSMDVVGSK+VHSFEAHSDYLR+VWQLGSNFANF…
887a	FBpp0074963|FBgn0004401|CG6143-PB|Pep-PB FBpp0089253|FBgn0004401|CG6143-PC|Pep-PC FBpp0293516|FBgn0004401|CG6143-PD|Pep-PD	1.0000	FBpp0074963 type=protein; loc=3L:complement(join(17643979..17643986,17643363..17643726,17641026..17641255,17638505..17640053)); ID=FBpp0074963; name=Pep-PB; parent=FBgn0004401,FBtr0075199; dbxref=FlyBase:FBpp0074963,FlyBase_Annotation_IDs:CG6143-PB,GB_protein:AAF49319.3,REFSEQ:NP_524858,GB_protein:AAF49319,FlyMine:FBpp0074963,modMine:FBpp0074963; MD5=19816eddca9ef235f71f1c63d498b93d; length=716; …	28.7	72	0.551	AAAALEENER+AAAPAAVASPAAAATSADASPSPAK+AAAPAAVASPAAAATSADASPSPAKK+AVGPGLISK+EGAGDGEGAEGDEAEGEEAK+EGAGDGEGAEGDEAEGEEAKEGEEAADETK+EGIEESYR+FFDTEVTAEIHSR+HMWDANSFENHIK+IDYDTHLLSAEHLK+IDYDTHLLSAEHLKK+KEGAGDGEGAEGDEAEGEEAK+KEGAGDGEGAEGDEAEGEEAKEGEEAADETK+MGGMNMSPWESQNPGGGQFGNNMR+NFGGGNNNYGGPMGANR+NQNPPSLLDLPR+QTLPISTEEEETR+QTLPISTEEEETRDLR+QTLPISTEEEETRDLRLPQK+RQTLPISTEEEETR
773	FBpp0088250|FBgn0010217|CG11154-PA|ATPsynbeta-PA FBpp0305828|FBgn0010217|CG11154-PC|ATPsynbeta-PC FBpp0311086|FBgn0010217|CG11154-PD|ATPsynbeta-PD	1.0000	FBpp0088250 type=protein; loc=4:join(1031890..1031953,1032907..1033218,1033272..1034413); ID=FBpp0088250; name=ATPsynbeta-PA; parent=FBgn0010217,FBtr0089186; dbxref=FlyBase:FBpp0088250,FlyBase_Annotation_IDs:CG11154-PA,GB_protein:AAF59391.1,REFSEQ:NP_726631,GB_protein:AAF59391,FlyMine:FBpp0088250,modMine:FBpp0088250; MD5=0f33e3078353582da35dbfb8cdb4639d; length=505; release=r6.09; species=Dmel;;F…	56.6	69	0.523	AHGGYSVFAGVGER+AIAELGIYPAVDPLDSTSR+EGNDLYNEMIEGGVISLK+EGNDLYNEMIEGGVISLKDK+FLSQPFQVAEVFTGHAGK+FTQAGSEVSALLGR+IGLFGGAGVGK+IINVIGEPIDER+IINVIGEPIDERGPIDTDK+IMDPNIIGQEHYNVAR+IPSAVGYQPTLATDMGSMQER+IPVGAETLGR+LVLEVAQHLGENTVR+LVPLEQTIK+TAAIHAEAPEFVQMSVEQEILVTGIK+TIAMDGTEGLVR+TREGNDLYNEMIEGGVISLK+TVLIMELINNVAK+VALTGLTVAEYFR+VALVYGQMNEPPGAR+VLDTGYPIRIPVGAETLGR+VVDLLAPYAK
648	FBpp0085281|FBgn0061209|CG17949-PA|His2B FBpp0091113|FBgn0053868|CG33868-PA|His2B FBpp0091115|FBgn0053870|CG33870-PA|His2B FBpp0091117|FBgn0053872|CG33872-PA|His2B FBpp0091119|FBgn0053874|CG33874-PA|His2B FBpp0091121|FBgn0053876|CG33876-PA|His2B FBpp0091123|FBgn0053878|CG33878-PA|His2B FBpp0091125|FBgn0053880|CG33880-PA|His2B FBpp0091127|FBgn0053882|CG33882-PA|His2B FBpp0091129|FBgn0053884|CG3388…	1.0000	FBpp0085281 type=protein; loc=2L:complement(21423191..21423562); ID=FBpp0085281; name=His2B:CG17949-PA; parent=FBgn0061209,FBtr0085927; dbxref=FlyBase:FBpp0085281,GB_protein:AAN11124.1,FlyBase_Annotation_IDs:CG17949-PA,REFSEQ:NP_724342,GB_protein:AAN11124; MD5=523bf69b6d6b2415c7fc9ac48aafa63e; length=123; release=r6.09; species=Dmel;;FBpp0091113 type=protein; loc=2L:complement(21537682..21538053)…	43.1	69	0.520	AMSIMNSFVNDIFER+EIQTAVR+ESYAIYIYK+KESYAIYIYK+LLLPGELAK+QVHPDTGISSK+RKESYAIYIYK
647	FBpp0085273|FBgn0022893|CG2207-PA|Df31-PA FBpp0085274|FBgn0022893|CG2207-PB|Df31-PB FBpp0099688|FBgn0022893|CG2207-PF|Df31-PF	1.0000	FBpp0085273 type=protein; loc=2L:complement(join(21629667..21629692,21627842..21628209,21627600..21627757)); ID=FBpp0085273; name=Df31-PA; parent=FBgn0022893,FBtr0085919; dbxref=FlyBase_Annotation_IDs:CG2207-PA,FlyBase:FBpp0085273,GB_protein:AAF57222.1,REFSEQ:NP_523614,GB_protein:AAF57222; MD5=8f7cfd40746a63c3fa185eba8c577a1a; length=183; release=r6.09; species=Dmel;;FBpp0085274 type=protein; loc…	81.4	66	0.471	ADEAVATPEK+AKLDEASTKDEVQNGAEASEVAA+ASEPTVSFAADK+ASEPTVSFAADKDEK+ASITENGGAEEESVAK+ASITENGGAEEESVAKENGAADSSATEPTDAVDGEK+DAVAAEEVAAEK+ENGAADSSATEPTDAVDGEK+ESSEAVLPAVENGSEEVTNGDSTDAPAIEAVK+ESSEAVLPAVENGSEEVTNGDSTDAPAIEAVKR+KDAVAAEEVAAEK+KESSEAVLPAVENGSEEVTNGDSTDAPAIEAVKR+LDEASTKDEVQNGAEASEVAA+NETPVVEK+VAAEEVDAVK+VAAEEVDAVKK+VAAEEVDAVKKDAVAAEEVAAEK
996a	FBpp0087142|FBgn0000556|CG8280-PA|Ef1alpha48D-PA FBpp0304260|FBgn0000556|CG8280-PC|Ef1alpha48D-PC FBpp0311272|FBgn0000556|CG8280-PD|Ef1alpha48D-PD FBpp0311273|FBgn0000556|CG8280-PE|Ef1alpha48D-PE	1.0000	FBpp0087142 type=protein; loc=2R:11893575..11894966; ID=FBpp0087142; name=Ef1alpha48D-PA; parent=FBgn0000556,FBtr0088035; dbxref=FlyBase:FBpp0087142,FlyBase_Annotation_IDs:CG8280-PA,GB_protein:AAF58608.1,REFSEQ:NP_477375,GB_protein:AAF58608,FlyMine:FBpp0087142,modMine:FBpp0087142; MD5=2ae59732b0e0ae621052c7236b70a79c; length=463; release=r6.09; species=Dmel;;FBpp0304260 type=protein; loc=2R:11893…	40.6	63	0.485	ALRLPLQDVYK+EGNADGKTLIDALDAILPPARPTDK+EHALLAFTLGVK+EVSSYIK+EVSSYIKK+IGGIGTVPVGR+IHINIVVIGHVDSGK+LPLQDVYK+MDSSEPPYSEAR+QLIVGVNK+QLIVGVNKMDSSEPPYSEAR+QTVAVGVIK+SVEMHHEALQEAVPGDNVGFNVK+TIEKFEK+TIEKFEKEAQEMGK+TLIDALDAILPPARPTDK+VETGVLKPGTVVVFAPANITTEVK+YYVTIIDAPGHR+YYVTIIDAPGHRDFIK
893a	FBpp0075471|FBgn0003459|CG3836-PA|stwl-PA FBpp0305256|FBgn0003459|CG3836-PC|stwl-PC	1.0000	FBpp0075471 type=protein; loc=3L:complement(join(14409615..14409762,14403872..14406837)); ID=FBpp0075471; name=stwl-PA; parent=FBgn0003459,FBtr0075728; dbxref=FlyBase:FBpp0075471,FlyBase_Annotation_IDs:CG3836-PA,GB_protein:AAF49741.1,REFSEQ:NP_524068,GB_protein:AAF49741,FlyMine:FBpp0075471,modMine:FBpp0075471; MD5=c563b8ad33aeadb5473cadc288fb1af2; length=1037; release=r6.09; species=Dmel;;FBpp030…	49.3	60	0.455	ASISFAGIR+ATTGASGAVITNIPTTTTAGTSVPVGK+ATTGASGAVITNIPTTTTAGTSVPVGKSITQLK+DLPIQKPGQAQR+ELQHFNINTPSGFEHITDPELR+ELVSMVSAAK+GAAVVAAIRPQGSLINSFFGQGNGPTTAK+IESSETAATIAADDFSLDNLKR+IVAPETQTKPQSPINTK+LAAMGGKPNGNLSATQEILR+LAAMGGKPNGNLSATQEILRK+LAYPLADELR+LPSENAWDMVASEVGESVEK+NKIESSETAATIAADDFSLDNLK+NKIESSETAATIAADDFSLDNLKR+QISPTGGASLLQK+REPVDPAEDHNDILGV+RLAYPLADELR+RLPSENAWDMVASEVGESVEK+SGIAPEVQR+SISGDPLETA…
833	sp|K1C9_HUMAN|	1.0000	sp K1C9_HUMAN	59.6	60	0.443	DIENQYETQITQIEHEVSSSGQEVQSSAK+EIETYHNLLEGGQEDFESSGAGK+FSSSSGYGGGSSR+GGGGSFGYSYGGGSGGGFSASSLGGGFGGGSR+GGSGGSHGGGSGFGGESGGSYGGGEEASGSGGGYGGGSGK+GGSGGSYGGGGSGGGYGGGSGSR+HGVQELEIELQSQLSK+HGVQELEIELQSQLSKK+IKFEMEQNLR+IQDWYDK+KDIENQYETQITQIEHEVSSSGQEVQSSAK+LASYLDK+LASYLDKVQALEEANNDLENK+LEKEIETYHNLLEGGQEDFESSGAGK+MTLDDFR+NHKEEMSQLTGQNSGDVNVEINVAPGK+NHKEEMSQLTGQNSGDVNVEINVAPGKDLTK+NYSPYYNTIDDLK+NYSPYYNTI…
641	FBpp0085233|FBgn0002780|CG2050-PA|mod-PA FBpp0301951|FBgn0002780|CG2050-PC|mod-PC	1.0000	FBpp0085233 type=protein; loc=3R:join(32052735..32052977,32053246..32053555,32053623..32054357,32054424..32054764); ID=FBpp0085233; name=mod-PA; parent=FBgn0002780,FBtr0085874; dbxref=FlyBase:FBpp0085233,FlyBase_Annotation_IDs:CG2050-PA,GB_protein:AAF57213.1,REFSEQ:NP_524614,GB_protein:AAF57213,FlyMine:FBpp0085233,modMine:FBpp0085233; MD5=0475f421fccdda40bdf90693f539fb01; length=542; release=r6.0…	45.4	59	0.463	AILVTNLTSDATEADLR+AILVTNLTSDATEADLRK+ALAQLDGK+ALTLGDNVLSVSQPR+AVLAFVTFK+DLVALFAK+HESYSSDALEK+KVFNDSGEIESIIMLGQK+LASVDDIPK+LHSTELFSR+NQIVFVTNLPNEYLHK+SEGADEVDESDDDEEAPVEKPVSK+SFLANESIVNNAPIFIEPNSLLK+SVLIAFDTSTGAEAVLQAKPK+TSELTLVVENVGK+TSELTLVVENVGKHESYSSDALEK+TVVVGLIGPNITK+TVVVGLIGPNITKDDLK+VAPVEAVTISSNR+VFNDSGEIESIIMLGQK+VQEEETVVPQSPSK+VQEEETVVPQSPSKK
480	FBpp0081467|FBgn0000412|CG9745-PC|D1-PC FBpp0081468|FBgn0000412|CG9745-PA|D1-PA FBpp0290739|FBgn0000412|CG9745-PD|D1-PD	1.0000	FBpp0081467 type=protein; loc=3R:complement(join(9239490..9239904,9238519..9239171)); ID=FBpp0081467; name=D1-PC; parent=FBgn0000412,FBtr0081987; dbxref=FlyBase:FBpp0081467,FlyBase_Annotation_IDs:CG9745-PC,GB_protein:AAN13412.1,REFSEQ:NP_731320,GB_protein:AAN13412; MD5=27491c3a75fdf5c1c8fa3e7977520c6b; length=355; release=r6.09; species=Dmel;;FBpp0081468 type=protein; loc=3R:complement(join(92394…	49.0	55	0.404	ANAAPVEKHEDNDDDQDDENSGEEEHSSPEK+ANAAPVEKHEDNDDDQDDENSGEEEHSSPEKTVVAPK+AVDGTPTKGDGLK+AVESNGDGEPQVPK+ESNDEDRAVDGTPTK+ESNDEDRAVDGTPTKGDGLK+IQNDEDPEDEGEEDGDGDGSGAELANNSSPSPTK+NIDDDADDADSADQGQHNSK+NIDDDADDADSADQGQHNSKK+RPVGRPSAGSVNLNISR+SGSGGSTGYVPTGRPR+SSTAAVAAISPGIK+SSTAAVAAISPGIKK
423	FBpp0079986|FBgn0032454|CG5787-PA|CG5787-PA FBpp0304683|FBgn0032454|CG5787-PB|CG5787-PB	1.0000	FBpp0079986 type=protein; loc=2L:complement(join(12710362..12712306,12709375..12710225,12709253..12709309)); ID=FBpp0079986; name=CG5787-PA; parent=FBgn0032454,FBtr0080405; dbxref=GB_protein:AAF53220.2,FlyBase:FBpp0079986,FlyBase_Annotation_IDs:CG5787-PA,REFSEQ:NP_609589,GB_protein:AAF53220,FlyMine:FBpp0079986,modMine:FBpp0079986; MD5=91ab23d9292595b10087b2783f44e005; length=950; release=r6.09; s…	44.5	54	0.393	DIGNFNNR+FFNDEPR+FGDNFQDK+FGDNFQDKFR+GFLIGGFK+GGGNYSNNSNSGGNNSYPR+GGPQGGKPAGVPSRPPNAPGFPVQISQK+GGPSSNFGQANR+GPAVGGSGGPGFKPNSGGNFGNNNSGGGFSNNISR+GPAVGGSGGPGFNPNSGGNFGSNNSGGGFSNNFGQNSGNFGDNNR+GPQPQGSGDRFFNDEPR+KLPVAAPNQYK+KPPVAAPAVK+LPVAAPNQYK+LTTEQVVYAIIK+MNLNNSGSVR+NADVPYDTMK+NDAYGIGQR+NFNNDNFPNR+NFNNDNFPNRGPNYDDQR+QAFDELVAISETEWK+SAGAPTLR+SGFNDSYGR+SGGGGGGGAGGGGGVGSGGSGWEAGQR+SGNHGNFGQNSGNFGDNNR…
706	FBpp0086694|FBgn0001220|CG8542-PA|Hsc70-5-PA FBpp0308990|FBgn0001220|CG8542-PB|Hsc70-5-PB	1.0000	FBpp0086694 type=protein; loc=2R:complement(join(14255834..14255923,14255669..14255715,14254829..14255407,14253553..14254657,14253352..14253492,14253190..14253288)); ID=FBpp0086694; name=Hsc70-5-PA; parent=FBgn0001220,FBtr0087568; dbxref=FlyBase:FBpp0086694,FlyBase_Annotation_IDs:CG8542-PA,GB_protein:AAF58270.1,REFSEQ:NP_523741,GB_protein:AAF58270,FlyMine:FBpp0086694,modMine:FBpp0086694; MD5=453b…	39.2	53	0.388	ALSDAEVSKSEIGEVLLVGGMTR+ATSSLQQSSLK+DAGQIAGLNVLR+DITNLSYK+ELIEIVNQGESIVHDTETK+EQQIVIQSSGGLSK+EQQIVIQSSGGLSKDEIENMIK+ETAEAYLNTPVK+LESLVGDLIK+LFELAYK+LLGSFTLVGIPPAPR+MKETAEAYLNTPVK+NAVVTVPAYFNDSQR+QAVTNSANTFYATK+SEIGEVLLVGGMTR+SKLESLVGDLIK+SQVFSTASDGQTQVEIK+TLLANKETADLEEVRK+TTPSHVAFTK+VIENAEGAR+VINEPTAAALAYGMDK+VINEPTAAALAYGMDKTEDK+VQSTVQELFGR+VYSPSQIGAFILMK
171	FBpp0074059|FBgn0061200|CG4453-PA|Nup153-PA FBpp0288862|FBgn0061200|CG4453-PC|Nup153-PC FBpp0309144|FBgn0061200|CG4453-PD|Nup153-PD	1.0000	FBpp0074059 type=protein; loc=X:join(16600155..16600313,16600380..16600895,16600954..16601198,16601376..16605786,16605850..16606008,16607933..16608000,16609005..16609098); ID=FBpp0074059; name=Nup153-PA; parent=FBgn0061200,FBtr0074284; dbxref=FlyBase:FBpp0074059,FlyBase_Annotation_IDs:CG4453-PA,GB_protein:AAF48628.3,GB_protein:AAF48628,REFSEQ:NP_573136,GB_protein:AAF48628,FlyMine:FBpp0074059,modM…	32.3	53	0.404	AGGENNQEKPKPTAPYVAPIDQSANHTQHTNK+APTLGFGVSSSTVTTTTTSTK+AVDMRPSDSGSLAETSVGQGGSK+ELPEESEEEEEEEDESSAGALR+EVVKPSVETTTTPAPTSAQFSFGFGQSNQGK+FDLIIKPTVPVVSKPSTTDPIQSSK+FNASIYGSTSALSDSR+GLNYEEVALADNIAEHDLAAEDEQTR+ILNLLESYSTPLIDAK+ILNLLESYSTPLIDAKR+IMLAEVDADAADDLDDGSDAK+KPGTGLSNTTMR+KSATAWECDACMLSNKAEASK+KTDLTTFGASSGSGTTTTPSFGWSSNGDAAK+KVPPKPDAGFQQLVAAQK+LLSGSASNSGSASASSSPFYQGR+LLVPTMQQLLER+NHLNLYGSQR+NSNS…
983c	FBpp0310087|FBgn0003888|CG3401-PB|betaTub60D-PB	1.0000	FBpp0310087 type=protein; loc=2R:join(24306082..24306138,24310722..24310830,24310896..24311137,24311194..24312147); ID=FBpp0310087; name=betaTub60D-PB; parent=FBgn0003888,FBtr0343443; dbxref=GB_protein:AHN56630,REFSEQ:NP_001286835,FlyBase:FBpp0310087,FlyBase_Annotation_IDs:CG3401-PB; MD5=808c0718419ec38015f30f7cbf6600fb; length=453; release=r6.09; species=Dmel;	41.1	52	0.159	AILLDLEPGTMESVR+ALTVPELTQQMFDAK+EVDEQMLAVQNK+FPGQLNADLR+FPGQLNADLRK+GHYTEGAELVDNVLDVVR+IMNTYSVVPSPK+IREEYPDRIMNTYSVVPSPK+ISEQFSAMFR+KLAVNMVPFPR+LAVNMVPFPR+LHFFMPGFAPLTSR+NSSYFVEWIPNNVK+SGPYGQLFRPDNFVYGQSGAGNNWAK+VSVYYNEASVTR+YLTVAAVFR
387	FBpp0079443|FBgn0015393|CG3949-PA|hoip-PA FBpp0307465|FBgn0015393|CG3949-PB|hoip-PB	1.0000	FBpp0079443 type=protein; loc=2L:join(9699935..9699937,9700000..9700380); ID=FBpp0079443; name=hoip-PA; parent=FBgn0015393,FBtr0079846; dbxref=FlyBase:FBpp0079443,FlyBase_Annotation_IDs:CG3949-PA,GB_protein:AAF52798.2,REFSEQ:NP_524714,GB_protein:AAF52798,FlyMine:FBpp0079443,modMine:FBpp0079443; MD5=43324dbc09fbb618991714f746bad42b; length=127; release=r6.09; species=Dmel;;FBpp0307465 type=protein…	37.8	50	0.389	AFPLADAQLTAK+IMNLLQQALNYNQLR+IMNLLQQALNYNQLRK+NVPYVFVR+SQITSIQQEIER
80	FBpp0071808|FBgn0010078|CG3661-PA|RpL23-PA	1.0000	FBpp0071808 type=protein; loc=2R:join(22854517..22854529,22854647..22854858,22855445..22855642); ID=FBpp0071808; name=RpL23-PA; parent=FBgn0010078,FBtr0071897; dbxref=GB_protein:AAF46914.1,FlyBase:FBpp0071808,FlyBase_Annotation_IDs:CG3661-PA,REFSEQ:NP_523813,GB_protein:AAF46914,FlyMine:FBpp0071808,modMine:FBpp0071808; MD5=91472336627593eb0a972b29a50a5e93; length=140; release=r6.09; species=Dmel;	50.7	46	0.369	DGVFIYFEDNAGVIVNNK+DGVFIYFEDNAGVIVNNKGEMK+GSAITGPVAK+KVMPAVVIR+LNRLPAAGVGDMFVATVK+LNRLPAAGVGDMFVATVKK+LPAAGVGDMFVATVK+LPAAGVGDMFVATVKK+NLYVIAVHGIR+VMPAVVIR
646	FBpp0085265|FBgn0000559|CG2238-PA|EF2-PA FBpp0085266|FBgn0000559|CG2238-PC|EF2-PC FBpp0305182|FBgn0000559|CG2238-PD|EF2-PD	1.0000	FBpp0085265 type=protein; loc=2L:complement(join(21682039..21682041,21681344..21681558,21680757..21681284,21679484..21680180,21678311..21679402)); ID=FBpp0085265; name=EF2-PA; parent=FBgn0000559,FBtr0085911; dbxref=GB_protein:AAF57226.2,FlyBase:FBpp0085265,FlyBase_Annotation_IDs:CG2238-PA,REFSEQ:NP_525105,GB_protein:AAF57226,FlyMine:FBpp0085265,modMine:FBpp0085265; MD5=cb0f7ba7258fdf523fe8177c095…	31.3	45	0.319	ALPMPDGLPEDIDNGDVSAKDEFK+AYLPVNESFGFTADLR+DSVVAGFQWASK+EEIGTLLEK+EGILADENLR+EGLPDLSQYLDK+EGLPDLSQYLDKL+FKIDVVK+FSVSPVVR+GGGQIIPTTR+GLKEGLPDLSQYLDKL+GSVGFGSGLHGWAFTLK+IMGPNYTPGK+IMGPNYTPGKKEDLYEK+IVENVNVIIATYNDDGGPMGEVR+KEEIGTLLEK+LWGENFFNAK+MEMLYEGPHDDEAAIAVK+NMSVIAHVDHGK+QFSEMYSEK+SDPVVSYR+TGTITTFK+TGTITTFKDAHNMK+VFDAIMNYK+YLSEKYDYDVTEAR
602	FBpp0084434|FBgn0001197|CG5499-PA|His2Av-PA FBpp0306426|FBgn0001197|CG5499-PB|His2Av-PB	1.0000	FBpp0084434 type=protein; loc=3R:join(26867093..26867095,26867409..26867486,26867669..26867782,26868356..26868586); ID=FBpp0084434; name=His2Av-PA; parent=FBgn0001197,FBtr0085062; dbxref=FlyBase:FBpp0084434,FlyBase_Annotation_IDs:CG5499-PA,GB_protein:AAF56631.1,REFSEQ:NP_524519,GB_protein:AAF56631,FlyMine:FBpp0084434,modMine:FBpp0084434; MD5=676bf5e5c89ab8fb7409c747b9e0392d; length=141; release=r…	46.1	45	0.265	AGLQFPVGR+ATIAGGGVIPHIHK+EETVQDPQR+GDEELDSLIK+GNVILSQAY+HLQLAIR+HLQLAIRGDEELDSLIK+KGNVILSQAY+SLIGKKEETVQDPQR
507	FBpp0081894|FBgn0037924|CG14712-PA|CG14712-PA	1.0000	FBpp0081894 type=protein; loc=3R:join(11628941..11629014,11629081..11629248,11629318..11629720,11629784..11632939); ID=FBpp0081894; name=CG14712-PA; parent=FBgn0037924,FBtr0082418; dbxref=FlyBase:FBpp0081894,FlyBase_Annotation_IDs:CG14712-PA,GB_protein:AAG22146.2,REFSEQ:NP_650096,GB_protein:AAG22146,FlyMine:FBpp0081894,modMine:FBpp0081894; MD5=4c6cd830baee08815c7bd4474131f9f7; length=1266; releas…	27.8	45	0.343	AISAPAIQK+AMSMPVVTVAAVPASR+APASPLPYK+APTLSITQIAPPER+ELTVSVPLR+ENRPILHPPHPQHESEPTR+GELYLGEPDELDAPAPK+IDASLLNNRPAASNFLR+INTEDTQQAQDYTK+INTEDTQQAQDYTKR+IVALSER+LAIMLSGLK+LTLFNAR+LVLGQPAPPAK+NDTLASGGSSPENSPENVAK+QKLNLSQVDPR+QSQTIAEQPRPDLSSPEVDAGEYAGIQFVKPK+RINTEDTQQAQDYTK+SENKDNKPIAFAFGAGNNSAVANPSGVFSFGGTDK+SETTKPSIFGNLDNGLGNAMK+SFYSGNTLSSLLR+SMSASNLYNPLTQPR+SNSLVGLVPK+SRAPTLSITQIAPPER+SVLEELKEISR+TF…
1009a	FBpp0088478|FBgn0014141|CG3937-PA|cher-PA FBpp0288453|FBgn0014141|CG3937-PG|cher-PG FBpp0292427|FBgn0014141|CG3937-PI|cher-PI FBpp0308014|FBgn0014141|CG3937-PL|cher-PL FBpp0308015|FBgn0014141|CG3937-PM|cher-PM FBpp0308016|FBgn0014141|CG3937-PN|cher-PN	1.0000	FBpp0088478 type=protein; loc=3R:complement(join(17116941..17117226,17110610..17110754,17110214..17110549,17108748..17108839,17107399..17108691,17106954..17107340,17105009..17105813,17104457..17104909,17104256..17104391,17101352..17101432,17100988..17101078,17094609..17094749,17094376..17094545,17092287..17094318,17092040..17092224)); ID=FBpp0088478; name=cher-PA; parent=FBgn0014141,FBtr0089471; …	22.4	44	0.328	ADINYHDNKDGTVSVQYLPTAPGEYQVSVR+AGNAPLDVVVQDVFGTK+AVESIEQYSHSEYIEEHTTK+DAVQNASEAMGLADDWLNVR+EAGGGSLAISVEGPSK+EGQTHADNIFSVDTR+ESVPTFFNVDVGEAGPGR+GAGNGGLSLAIEGPSEAK+GSVDVDIQGPNGEIEK+GVVGEAAEFNVWTR+HAGHNNYNVQYLVR+HIPDSPFK+IPDLPINNFTNDWTTGK+IVQGPTDDIFR+IYTEGAGEGEPEVR+KPTFFDILAK+KVTYTPTSGVPHTVEVNYGGVSTPNSPHR+LIALIEVLSQK+LPLPTTGGNVTAEVR+LTNSEGIPVDNLR+NAGFGGLSVSIEGPSK+NGVTINQPTSFTVDPSK+NLTYTVSYIPK+SINNLE…
834	sp|TRYP_PIG|	1.0000	sp TRYP_PIG	25.1	42	0.318	IITHPNFNGNTLDNDIMLIK+LGEHNIDVLEGNEQFINAAK+LSSPATLNSR+VATVSLPR
729	FBpp0087140|FBgn0013756|CG8274-PA|Mtor-PA FBpp0304737|FBgn0013756|CG8274-PB|Mtor-PB	1.0000	FBpp0087140 type=protein; loc=2R:join(11852756..11852906,11853348..11859483,11859540..11859871,11859930..11860063,11860315..11860602); ID=FBpp0087140; name=Mtor-PA; parent=FBgn0013756,FBtr0088033; dbxref=FlyBase:FBpp0087140,FlyBase_Annotation_IDs:CG8274-PA,GB_protein:AAF58615.1,REFSEQ:NP_477067,GB_protein:AAF58615,FlyMine:FBpp0087140,modMine:FBpp0087140; MD5=a4af95bc081f04da5ea7b1a9a6a18755; leng…	24.6	42	0.323	DIEGDSSTGTEEGVAEK+EILLISGDLNK+ELQENIAANKDINQR+EQQSQSLLLNSLEFIK+ESLQAAYDELLR+FAELEDLLTQK+FTSFELNVNELR+HAAADAEAQSLRQENR+IQAMEQELASANDLLK+ISDLEAEAMLSNVTEQSK+KIETLNAITDSNR+KLQEVLTPTLNDNPITAANKR+KVDELNGYLNQER+LAVLASQSQNPNSSLNESAMDGDQSLNASGLTAAEEGRNNEQLLK+LEKELQENIAANKDINQR+LESAEVDGTAEVAGGAPHESAGPSDTGAASASSPQK+LGQNTVDLDDSNLEPNDSALDTSEQPAANFEESR+LKQDLHTYQQQLSSAIAAK+LQEVLTPTLNDNPITAANK+LQEVLTPTLNDNPITAAN…
228	FBpp0075401|FBgn0014002|CG6988-PA|Pdi-PA FBpp0312224|FBgn0014002|CG6988-PE|Pdi-PE	1.0000	FBpp0075401 type=protein; loc=3L:complement(join(15142300..15142453,15138188..15139524)); ID=FBpp0075401; name=Pdi-PA; parent=FBgn0014002,FBtr0075648; dbxref=FlyBase:FBpp0075401,FlyBase_Annotation_IDs:CG6988-PA,GB_protein:AAF49659.1,REFSEQ:NP_524079,GB_protein:AAF49659,FlyMine:FBpp0075401,modMine:FBpp0075401; MD5=f07956e0e3a9386abdc94ad4a477c804; length=496; release=r6.09; species=Dmel;;FBpp03122…	71.4	42	0.319	AAQQLAEKESPIK+DLTSVADAEQFLK+DNEIAIIGFFK+DNGVVLFKPFDDKK+EDNKVIDFNLDR+FAQVQSLPLIVDFNHESASK+FLDANGEVADSEPVEETEEEEEAPK+IFEFFGMNKEEVPTIR+ISSFPTIK+LIKLEEDMAK+LKQHLLSQELPEDWDKNPVK+MDSTANELESIK+QAADIIAWVTK+QAADIIAWVTKK+QHLLSQELPEDWDKNPVK+QLAPIYDQLAEK+SGSPVEYSGGR+SVFEGELNEENLK+SVFEGELNEENLKK+TLDDFVK+VANALDSFVFGVSSNADVIAK+VDATVEGELAEQYAVR+VEEGVLVATVDNFK+VIDFNLDR+VLVSSNFESVALDK+YKDNEDIVIAK+YKPESDDLSAETIEAFL…
1046a	FBpp0305034|FBgn0037137|CG7421-PE|Nopp140-PE	1.0000	FBpp0305034 type=protein; loc=3L:join(21832879..21832977,21833180..21834829,21835071..21835229,21835467..21835880); ID=FBpp0305034; name=Nopp140-PE; parent=FBgn0037137,FBtr0332811; dbxref=REFSEQ:NP_001262195,GB_protein:AGB94888,FlyBase:FBpp0305034,FlyBase_Annotation_IDs:CG7421-PE; MD5=549dbf661994a1ec015a5019c6c00c5b; length=773; release=r6.09; species=Dmel;	19.4	42	0.210	AATLAKPISK+FNGEGGGDGGGFK+FNGEGGGDGGGFKK+IADAIVLEYLQSK+IADAIVLEYLQSKDK+KFSGGDQDEATPNK+KFSGGDQDEATPNKK+KPATAPALTNGK+KPAVQPAAKPAPK+KYNNFVK+LSEILQFYQTK+NDFTSTPNNTFSR+SFDSSAPK+SGEQQKNDFTSTPNNTFSR+STWETNKFNGEGGGDGGGFK+STWETNKFNGEGGGDGGGFKK+TEDVVVDSR+VQDMSFEAK+VRTEDVVVDSR
952a	FBpp0083851|FBgn0039120|CG10198-PA|Nup98-96-PA FBpp0306915|FBgn0039120|CG10198-PD|Nup98-96-PD	1.0000	FBpp0083851 type=protein; loc=3R:complement(join(23780885..23781164,23778287..23780824,23777689..23778207,23777438..23777620,23776932..23777107,23776593..23776875,23775522..23776533,23775055..23775464,23774509..23774990)); ID=FBpp0083851; name=Nup98-96-PA; parent=FBgn0039120,FBtr0084460; dbxref=FlyBase:FBpp0083851,FlyBase_Annotation_IDs:CG10198-PA,GB_protein:AAF56190.2,REFSEQ:NP_651187,GB_protein…	18.9	41	0.319	ATNPAAQQAVLDLTSNQYK+DAQVTLDQVWPLDK+DNWIADLGFYK+EFTGPSLPVSMVFAPR+EGYGNVFFGK+EIIIYPDDENKPPIGQGLNR+ESFSGAIPSEPLPPAGNSPGATNGR+ESWLHPNNLEK+ETFTSQQANESVLSNR+FFNVEPLVWK+ISTSNNPAPMK+KPLDTYRPSSTVR+LAIEAAAAEAADDESHPTGIVLR+LLEMDWEGK+LPLPQEFASK+LSVSTIPENPFEDQSSTIAR+NKEIIIYPDDENKPPIGQGLNR+QHNIQTGMDQGSPHNSTLNELVPR+QRPTITSPTAVLAQEMVGNEAHK+SLFDGLEEFDASVEGFNLKPSAK+SVEGGNPSSSIGSAPNTPQSRPK+VGYYTIPSLDDLR+VTSPYGDSPIF…
620	FBpp0084761|FBgn0029176|CG11901-PB|Ef1gamma-PB FBpp0084762|FBgn0029176|CG11901-PA|Ef1gamma-PA FBpp0291632|FBgn0029176|CG11901-PC|Ef1gamma-PC	1.0000	FBpp0084761 type=protein; loc=3R:join(29220297..29220308,29220430..29220579,29220643..29221776); ID=FBpp0084761; name=Ef1gamma-PB; parent=FBgn0029176,FBtr0085392; dbxref=FlyBase:FBpp0084761,FlyBase_Annotation_IDs:CG11901-PB,GB_protein:AAN14165.1,REFSEQ:NP_733280,GB_protein:AAN14165,FlyMine:FBpp0084761,modMine:FBpp0084761; MD5=7a3335c94c68f5c5ed188081c655b1c3; length=431; release=r6.09; species=Dm…	29.7	41	0.327	AAEPAEELDAADEALAAEPK+ALIAAQYSGAQVK+ALVFDPK+GTFNFDDFK+GTFNFDDFKR+GTLYTYPENFR+KAAEPAEELDAADEALAAEPK+KLVTQYFSWSGTDKDGR+LQDATFLAGER+LVTQYFSWSGTDK+LVTQYFSWSGTDKDGR+LVTQYFSWSGTDKDGRK+NSTAKQEAEAVLQQLNQK+QEAEAVLQQLNQK+SKDPFDALPK+WFVTILNQK
866a	FBpp0073290|FBgn0015245|CG12101-PA|Hsp60-PA FBpp0073291|FBgn0015245|CG12101-PB|Hsp60-PB	1.0000	FBpp0073290 type=protein; loc=X:join(11110041..11111411,11111475..11111825); ID=FBpp0073290; name=Hsp60-PA; parent=FBgn0015245,FBtr0073434; dbxref=FlyBase:FBpp0073290,FlyBase_Annotation_IDs:CG12101-PA,GB_protein:AAF47999.1,REFSEQ:NP_511115,GB_protein:AAF47999,FlyMine:FBpp0073290,modMine:FBpp0073290; MD5=1d69ae8daf6438985512377bc04b9b9e; length=573; release=r6.09; species=Dmel;;FBpp0073291 type=pr…	44.9	40	0.318	AAVEEGIVPGGGTALLR+AMMLQGVDVLADAVAVTMGPK+ANQIKDQIEDTTSEYEK+ANQIKDQIEDTTSEYEKEK+GVMLAVETVKDNLK+GYISPYFINSSK+IGLQVAAVK+ISSVQSIIPALELANAQR+KISSVQSIIPALELANAQR+LGVEIVR+LVQDVANNTNEEAGDGTTTATVLAR+NAGVDGAMVVAK+NVIIEQSWGSPK+STLTDMAIASGGIVFGDDADLVK+STLTDMAIASGGIVFGDDADLVKLEDVK+TLTDELEVIEGMK+VEFQDALLLLSEK+VEFQDALLLLSEKK+VGGSSEVEVNEK+VGGSSEVEVNEKK+VGGSSEVEVNEKKDR+VSDLGQVGEVVITK+VSDLGQVGEVVITKDDTLLLK
183	FBpp0074431|FBgn0030959|CG6961-PA|CG6961-PA FBpp0074432|FBgn0030956|CG18259-PA|CG18259-PA	1.0000	FBpp0074431 type=protein; loc=X:complement(join(18787981..18788060,18787398..18787918,18786599..18787340,18786461..18786542)); ID=FBpp0074431; name=CG6961-PA; parent=FBgn0030959,FBtr0074660; dbxref=FlyBase:FBpp0074431,FlyBase_Annotation_IDs:CG6961-PA,GB_protein:AAF48885.2,REFSEQ:NP_573325,GB_protein:AAF48885,FlyMine:FBpp0074431,modMine:FBpp0074431; MD5=6dc38ff6a12c5513175baba7ab19ef89; length=474…	43.9	40	0.317	DPHISHGIYANENR+ELFSDIGPVYDAR+FNANFSKPR+IDNNAFSIYEAAR+KFNANFSKPR+LLVSNLHTNVTTADIR+LSMSNHADGTIQAK+QLLNKPFFKPSGAR+RYIDLDNMQDLEDEEISR+SAGPILIDDEEESFEPSHR+TVTTNSSGVEVDIDALHSVLFR+VVRPGTAEVIYK+WDSDDGVVELGNHMLSGLR+YIDLDNMQDLEDEEISR+YSIGGLDLNR+YSIGGLDLNRGDDVEMSMAPLNNK
643	FBpp0085249|FBgn0051618|CG31618-PA|His2A FBpp0091055|FBgn0053808|CG33808-PA|His2A FBpp0091060|FBgn0053814|CG33814-PA|His2A FBpp0091063|FBgn0053817|CG33817-PA|His2A FBpp0091066|FBgn0053820|CG33820-PA|His2A FBpp0091069|FBgn0053823|CG33823-PA|His2A FBpp0091072|FBgn0053826|CG33826-PA|His2A FBpp0091075|FBgn0053829|CG33829-PA|His2A FBpp0091078|FBgn0053832|CG33832-PA|His2A FBpp0091081|FBgn0053835|CG3383…	1.0000	FBpp0085249 type=protein; loc=2L:21423789..21424163; ID=FBpp0085249; name=His2A:CG31618-PA; parent=FBgn0051618,FBtr0085893; dbxref=FlyBase:FBpp0085249,FlyBase_Annotation_IDs:CG31618-PA,GB_protein:AAN11125.1,REFSEQ:NP_724343,GB_protein:AAN11125; MD5=3612d7213b7a1860260424d7556c43bf; length=124; release=r6.09; species=Dmel;;FBpp0091055 type=protein; loc=2L:21433897..21434271; ID=FBpp0091055; name=H…	37.1	37	0.194	AGLQFPVGR+HLQLAIR+HLQLAIRNDEELNK+LLSGVTIAQGGVLPNIQAVLLPK
926a	FBpp0081062|FBgn0003885|CG2512-PA|alphaTub84D-PA FBpp0081153|FBgn0003884|CG1913-PA|alphaTub84B-PA	1.0000	FBpp0081062 type=protein; loc=3R:7531259..7532611; ID=FBpp0081062; name=alphaTub84D-PA; parent=FBgn0003885,FBtr0081538; dbxref=FlyBase:FBpp0081062,FlyBase_Annotation_IDs:CG2512-PA,GB_protein:AAF54007.1,REFSEQ:NP_524264,GB_protein:AAF54007,FlyMine:FBpp0081062,modMine:FBpp0081062; MD5=019098f12132864ff22b77f0b7ff682e; length=450; release=r6.09; species=Dmel;;FBpp0081153 type=protein; loc=3R:join(70…	44.0	36	0.283	AFVHWYVGEGMEEGEFSEAR+AVFVDLEPTVVDEVR+DVNAAIATIK+EIVDLVLDR+FDGALNVDLTEFQTNLVPYPR+IHFPLVTYAPVISAEK+LDHKFDLMYAK+LIGQIVSSITASLR+LSVDYGKK+NLDIERPTYTNLNR+QLFHPEQLITGK+QLFHPEQLITGKEDAANNYAR+RNLDIERPTYTNLNR+TVGGGDDSFNTFFSETGAGK+VGINYQPPTVVPGGDLAK
881a	FBpp0074228|FBgn0250788|CG5870-PA|beta-Spec-PA FBpp0306507|FBgn0250788|CG5870-PB|beta-Spec-PB	1.0000	FBpp0074228 type=protein; loc=X:join(17661184..17667232,17667301..17667497,17667570..17667738,17668276..17668382,17668497..17668663,17668751..17668937); ID=FBpp0074228; name=beta-Spec-PA; parent=FBgn0250788,FBtr0074454; dbxref=FlyBase:FBpp0074228,FlyBase_Annotation_IDs:CG5870-PA,GB_protein:AAF48751.1,REFSEQ:NP_523388,GB_protein:AAF48751,FlyMine:FBpp0074228,modMine:FBpp0074228; MD5=f861fd416d6f903…	18.3	36	0.264	ALESEITSHDPQLQNVAK+DLDHFQTWLTK+ELALREELIR+EVDDLEQWITDR+EVVAGSQELGQDFDHVTLLSER+GEPSYDLQNAAIEIASDYTK+GNLEVLLFTLQSK+HQAFEAEIAANKER+KLIDEGHEDAK+LLDAEDVFVEHPDEK+LLDALSLYK+LNEALQLFMLSR+LPVANSPDYGNSLFNVHVLK+LTSEGSTSDDPQYMFLR+LVSQDNFGFDLAAVEAAAK+QFSGDDISSGDAVAVK+QIVSGDTANDLTSVNILMQK+QLLHVEHPNSDEILER+QQVIQTQMAVK+QVEEIDKQTEYLQK+QVLLSQSLDQQLFNR+SQTLPATSQKDEPK+TQTDVASEDTPTSLPEAEK+VAVVNQLAR+VGSELITEGHFGADR+WD…
849a	FBpp0071794|FBgn0011211|CG3612-PA|blw-PA	1.0000	FBpp0071794 type=protein; loc=2R:join(22799204..22799269,22799896..22800476,22800569..22801370,22801483..22801692); ID=FBpp0071794; name=blw-PA; parent=FBgn0011211,FBtr0071883; dbxref=FlyBase:FBpp0071794,FlyBase_Annotation_IDs:CG3612-PA,GB_protein:AAF46903.1,REFSEQ:NP_726243,GB_protein:AAF46903,FlyMine:FBpp0071794,modMine:FBpp0071794; MD5=9adab5c6a725023536c45cc02a2d2dad; length=552; release=r6.0…	43.8	36	0.269	AVDSLVPIGR+DGAISEASDAK+EAYPGDVFYLHSR+ELIIGDR+EVAAFAQFGSDLDAATQQLLNR+GIRPAINVGLSVSR+GMALNLEPDNVGVVVFGNDK+HALIIYDDLSK+LELAQYR+QMSLLLR+SAEISNILEER+STVAQIVK+TALAIDTIINQK+TALAIDTIINQKR+TGAIVDVPVGDELLGR+TSEQALLDTIAK+TSEQALLDTIAKDGAISEASDAK+VLSIGDGIAR+VSVREPMQTGIK+VVDALGNAIDGK+VVDALGNAIDGKGAINTK+VYGLNNIQADEMVEFSSGLK
775	FBpp0088303|FBgn0023213|CG10811-PA|eIF4G-PA FBpp0111817|FBgn0023213|CG10811-PB|eIF4G-PB FBpp0288389|FBgn0023213|CG10811-PC|eIF4G-PC	1.0000	FBpp0088303 type=protein; loc=4:complement(join(929822..929899,926011..926661,925768..925948,925575..925686,925083..925138,918903..921199,918536..918776,918324..918481,917275..917743,916867..917090,916121..916267,915837..916059,915617..915718,915492..915553)); ID=FBpp0088303; name=eIF4G-PA; parent=FBgn0023213,FBtr0089243; dbxref=FlyBase:FBpp0088303,FlyBase_Annotation_IDs:CG10811-PA,GB_protein:AAF…	26.3	36	0.268	AELEAFLEEEER+AIDEPNFSVSYAR+FDTLVEEIIK+FKDSQSVEKPTHQELSLR+FMLQDVIDLRK+GSEQQTSATFSQTTR+HQQQNNVGGNVSGGAGHSNGNNDENTWHVQTSK+IPQQESVGLNNLTSTSSQGSESR+ISSIINYNEGQWSPNNPSGK+ISSIINYNEGQWSPNNPSGKK+LNVDVSEDISSR+LQIIDPTTKK+LSSAPTPTPSNPFAVLSSLIDKNSNER+MGGLTQFIWISSDTTR+NALLDKTEQEFTQNVSQSTAK+NVSESIVAPITDETDDAGSTPISR+NVSILPQPNLMPSFIR+QAVSNSEISKDAPTGLK+SLAVDSNKLEGLSK+SLNPFFNSLLNDDAN+SNTDNEFSDQVTSTNTPATVLSEGPIR+SVA…
731	FBpp0087164|FBgn0033663|CG8983-PA|ERp60-PA	1.0000	FBpp0087164 type=protein; loc=2R:complement(join(11890671..11890819,11888949..11889389,11888575..11888688,11887745..11888510)); ID=FBpp0087164; name=ERp60-PA; parent=FBgn0033663,FBtr0088058; dbxref=GB_protein:AAF58609.1,FlyBase:FBpp0087164,FlyBase_Annotation_IDs:CG8983-PA,GB_protein:AAF58609.2,REFSEQ:NP_725084,GB_protein:AAF58609,FlyMine:FBpp0087164,modMine:FBpp0087164; MD5=6aae583dd23c482fa809b5…	45.6	36	0.255	AAEIVKDDDPPIK+APHLSNKFESSSIK+DDFQHELNEYGYDFVGDKPVVLAR+DFQNPLITAYYSVDYQK+DTTLFGYFSDSDSK+EFVGQINFAIASK+EVDDFLK+FEGSSESDLSTFVK+FLDTKDTTLFGYFSDSDSK+GFPTLFWLPK+IFRQDEVSQDYNGPR+LLANELEPYIK+LLANELEPYIKSEPIPESNDAPVK+LSPIYEELAEK+MDATANDVPPEFNVR+NFDDLVINNGK+SEPIPESNDAPVK+TQDSVKDFQNPLITAYYSVDYQK+YSVSGYPTLK
116	FBpp0072687|FBgn0026372|CG7977-PA|RpL23A-PA	1.0000	FBpp0072687 type=protein; loc=3L:complement(join(1668596..1668626,1667809..1668221,1667346..1667735)); ID=FBpp0072687; name=RpL23A-PA; parent=FBgn0026372,FBtr0072805; dbxref=FlyBase:FBpp0072687,FlyBase_Annotation_IDs:CG7977-PA,GB_protein:AAF47545.1,REFSEQ:NP_523886,GB_protein:AAF47545,FlyMine:FBpp0072687,modMine:FBpp0072687; MD5=72c109ba1880501fee25f5f1a556a4f0; length=277; release=r6.09; species…	29.2	36	0.269	AVALLNAK+DYDALDIANK+EAAPSAAKPAAAAPK+IEDNNTLVFLTHLR+KEAAPSAAKPAAAAPK+KIEDNNTLVFLTHLR+MDAYNIIK+MDAYNIIKYPLTTEAAMK+NRMDAYNIIK+NRMDAYNIIKYPLTTEAAMK+VNVLIRPDGQK+VNVLIRPDGQKK+YPLTTEAAMK
843a	FBpp0071394|FBgn0261710|CG17255-PA|nocte-PA FBpp0071395|FBgn0261710|CG17255-PB|nocte-PB FBpp0298823|FBgn0261710|CG17255-PC|nocte-PC	1.0000	FBpp0071394 type=protein; loc=X:complement(join(10471880..10471969,10471618..10471783,10465585..10471538,10465143..10465247,10464453..10465067)); ID=FBpp0071394; name=nocte-PA; parent=FBgn0261710,FBtr0071460; dbxref=FlyBase:FBpp0071394,GB_protein:AAF46591.2,FlyBase_Annotation_IDs:CG17255-PA,GB_protein:AAF46591.3,REFSEQ:NP_572631,GB_protein:AAF46591; MD5=a2d2c4a9b8439b72d64b872c9f88b42c; length=23…	19.6	35	0.264	DGSDDVGGGSADLGELSLRPQNDTAAWLQQQEK+DYRDGSDDVGGGSADLGELSLRPQNDTAAWLQQQEK+EQAAAAAVAAQR+ESTDRDQPSEGIQDQQQQLQQQQQQQEVR+GGVSGGGGGVSGGAQANAGQGR+GKESTDRDQPSEGIQDQQQQLQQQQQQQEVR+GYAGSSGGSSVGSGSSYR+LGFSFGDDPTTPLK+LINNSVGSSGGGGQGGSGGGGSSGVGGGSGSGSGGHSVNSPK+LPLPPGLAAPGSAVGSVTATSSSVVVPGAADK+LPLPPGLAAPGSAVGSVTATSSSVVVPGAADKK+NFLTHFQSNLPPR+NYGAWDLQNQVLQQQQQQSQQQQQQQQR+QVGGGNGPSMNALGGR+SASASSAFDSNSR+SASPAVVGSGSF…
755	FBpp0087861|FBgn0033264|CG2158-PA|Nup50-PA	1.0000	FBpp0087861 type=protein; loc=2R:join(8123138..8123363,8123420..8124549,8124610..8124948); ID=FBpp0087861; name=Nup50-PA; parent=FBgn0033264,FBtr0088783; dbxref=FlyBase:FBpp0087861,FlyBase_Annotation_IDs:CG2158-PA,GB_protein:AAF59131.1,REFSEQ:NP_610355,GB_protein:AAF59131,FlyMine:FBpp0087861,modMine:FBpp0087861; MD5=be5d93959adbf8ce49e5360e86ab60a5; length=564; release=r6.09; species=Dmel;	37.1	35	0.263	AATTFTFGKPSAPIGASVSPLAK+ASSPPKAATTFTFGKPSAPIGASVSPLAK+ATSLLLR+ESTSTVDGAKPTTSIFGNISAAK+ESTSTVDGAKPTTSIFGNISAAKK+ESVADLNR+FLQDQMGK+IAGGSSAAEEDGAEEK+IAGGSSAAEEDGAEEKTAEPK+KDEPNFSAPK+KIAGGSSAAEEDGAEEK+KIAGGSSAAEEDGAEEKTAEPK+NYDEHLKDLQDEESAR+QATSNLNHENWDLEEEPEER+QVVEDDAIYSK+QVVEDDAIYSKR+SNNDDKPSTSLFAGFGK+SSIFSFGAK+TNGFSFGLK+TSSSSTSLTSTMETSEYR+TSSSSTSLTSTMETSEYRESVADLNR
749	FBpp0087704|FBgn0086656|CG8055-PA|shrb-PA	1.0000	FBpp0087704 type=protein; loc=2R:complement(join(9143620..9143797,9143059..9143236,9142717..9143000,9142615..9142655)); ID=FBpp0087704; name=shrb-PA; parent=FBgn0086656,FBtr0088623; dbxref=FlyBase:FBpp0087704,FlyBase_Annotation_IDs:CG8055-PA,GB_protein:AAF58977.2,REFSEQ:NP_610462,GB_protein:AAF58977,FlyMine:FBpp0087704,modMine:FBpp0087704; MD5=99a6da738faeb6a43409910b700b35da; length=226; release…	69.5	35	0.271	AHQNMDVDKVHDMMDDIAEQQDVAR+ATTTTAVEDDDDPDMK+EALESANTNTAVLTTMK+EIIGIPEPTPTLPEAPTEDLPEK+ELDELEQENFDK+EVAPTTGEAIQK+IEDELNIAR+KQEFLEAK+LRETENMLIK+QLQQIDGTLSTIEMQR+RVALQALK+VALQALKK+VHDMMDDIAEQQDVAR
1046b	FBpp0305035|FBgn0037137|CG7421-PF|Nopp140-PF	1.0000	FBpp0305035 type=protein; loc=3L:join(21832879..21832977,21833180..21834829,21835074..21835229,21835983..21836135); ID=FBpp0305035; name=Nopp140-PF; parent=FBgn0037137,FBtr0332812; dbxref=REFSEQ:NP_001189158,GB_protein:ADV37594,FlyBase:FBpp0305035,FlyBase_Annotation_IDs:CG7421-PF; MD5=724c6ae1552af6d90bb4fc3188dbc81d; length=685; release=r6.09; species=Dmel;	19.6	35	0.156	AATLAKPISK+GGQIDVGVNSIK+GGQIDVGVNSIKFD+IADAIVLEYLQSK+IADAIVLEYLQSKDK+KFSGGDQDEATPNK+KFSGGDQDEATPNKK+KPATAPALTNGK+KPAVQPAAKPAPK+KYNNFVK+LSEILQFYQTK+NDFTSTPNNTFSR+SGEQQNDFTSTPNNTFSR+TEDVVVDSR+VQDMSFEAK+VRTEDVVVDSR
983d	FBpp0289838|FBgn0003890|CG4869-PB|betaTub97EF-PB FBpp0306927|FBgn0003890|CG4869-PC|betaTub97EF-PC	1.0000	FBpp0289838 type=protein; loc=3R:complement(join(27988099..27988155,27974108..27974342,27972921..27973150,27969660..27969827,27968927..27969191,27967269..27967591,27967106..27967201)); ID=FBpp0289838; name=betaTub97EF-PB; parent=FBgn0003890,FBtr0300611; dbxref=REFSEQ:NP_001163753,GB_protein:ACZ95047,FlyBase:FBpp0289838,FlyBase_Annotation_IDs:CG4869-PB,FlyMine:FBpp0289838,modMine:FBpp0289838; MD5=…	22.5	35	0.097	FPGQLNADLR+FPGQLNADLRK+ISEQFTAMFR+KLAVNMVPFPR+LAVNMVPFPR+LHFFMPGFAPLTAK+MSATFIGNSTAIQEIFK+MSATFIGNSTAIQEIFKR+NSSYFVEWIPNNVK+QSPVGQLFRPDNFVYGQSGAGNNWAK
962a	FBpp0084617|FBgn0003279|CG5502-PA|RpL4-PA	1.0000	FBpp0084617 type=protein; loc=3R:join(27922917..27922919,27923125..27923305,27923370..27923740,27924140..27924790); ID=FBpp0084617; name=RpL4-PA; parent=FBgn0003279,FBtr0085248; dbxref=FlyBase:FBpp0084617,FlyBase_Annotation_IDs:CG5502-PA,GB_protein:AAG22173.1,REFSEQ:NP_524538,GB_protein:AAG22173,FlyMine:FBpp0084617,modMine:FBpp0084617; MD5=c846b6c4b4ed56d364b2ad352ff789f5; length=401; release=r6.…	48.4	34	0.244	APIRPDVVNEVHQLLR+FVIWTESAFAR+GHVIDGVSEFPLVVSDEVQK+GPLVVYDKDEGLR+GYNLPQPK+IWADIQK+LNDLFGTWK+LNPLTNVR+LNPYAEVLK+LNPYAEVLKR+MANTDLSR+NIPGIETINVDK+NIPGIETINVDKLNLLK+QAVIFLR+QAYAVSELAGHQTSAESWGTGR+QNVELAK+RGPLVVYDKDEGLR+RLNPLTNVR+RYALVSAIAASGVPALVQSK+SHFANVATK+YALVSAIAASGVPALVQSK
895a	FBpp0075759|FBgn0022959|CG5654-PA|yps-PA	1.0000	FBpp0075759 type=protein; loc=3L:complement(join(12124712..12124886,12122837..12123574,12122676..12122773,12122107..12122154)); ID=FBpp0075759; name=yps-PA; parent=FBgn0022959,FBtr0076027; dbxref=FlyBase:FBpp0075759,FlyBase_Annotation_IDs:CG5654-PA,GB_protein:AAF49961.3,REFSEQ:NP_524033,GB_protein:AAF49961,FlyMine:FBpp0075759,modMine:FBpp0075759; MD5=e40bca2842ecf7b30a38c770d1369348; length=352; …	58.2	34	0.252	DGEVEGEDAESSAQQQQQQAAPIVDGQPQQQVQSGPR+DGGEYIQGQGPPRPQQPRPR+EDVFVHQSAIAR+GLGGGDGSAEPGVHDQNPEGLQR+GNEAANVTGPSGEPVR+GNEAANVTGPSGEPVRGSQFAADK+GPPGGAPGGPR+GPPGGPPGGPR+NDTREDVFVHQSAIAR+NFNNGPPPPRR+NGAQELQNTTTESTA+RDGGEYIQGQGPPRPQQPRPR+RGLGGGDGSAEPGVHDQNPEGLQR+RKDGEVEGEDAESSAQQQQQQAAPIVDGQPQQQVQSGPR+RNFNNGPPPPR+RYNNYYLR+SGYGFINR+SVGDGEVVEFDVVIGEK+YNNYYLR
736	FBpp0087347|FBgn0033548|CG7637-PA|CG7637-PA	1.0000	FBpp0087347 type=protein; loc=2R:complement(join(10810823..10810876,10810617..10810757)); ID=FBpp0087347; name=CG7637-PA; parent=FBgn0033548,FBtr0088252; dbxref=FlyBase:FBpp0087347,FlyBase_Annotation_IDs:CG7637-PA,GB_protein:AAF58753.1,REFSEQ:NP_610610,GB_protein:AAF58753,FlyMine:FBpp0087347,modMine:FBpp0087347; MD5=dbbc7ab535b4aa22e22263237f632e04; length=64; release=r6.09; species=Dmel;	73.4	34	0.264	FGLLLTQKPEPIY+MYLMYTINENGDR+MYLMYTINENGDRVYTLK+RFGLLLTQKPEPIY+RTEDGRPTLSAHPAR+TEDGRPTLSAHPAR
1050a	FBpp0311336|FBgn0266696|CG45186-PAD|CG45186-PAD	1.0000	FBpp0311336 type=protein; loc=3L:join(2402723..2406599,2434626..2436228,2439499..2439830,2442436..2442960,2443390..2443838,2443988..2444087,2444499..2446101,2459591..2460153,2461146..2461268,2463057..2464303); ID=FBpp0311336; name=CG45186-PAD; parent=FBgn0266696,FBtr0345111; dbxref=FlyBase:FBpp0311336,FlyBase_Annotation_IDs:CG45186-PAD,GB_protein:AHN57943,REFSEQ:NP_001286918; MD5=d32d4efde360e40d…	10.4	34	0.197	AAGGANSSWESPLQASSAEHGAPTTPR+AAISSIEDIEVTPDELR+ANMFQQLQEQSR+ANSAPFDISATSAFKPTKPLDIR+IAEQSEAQVQQPSVDDNQK+KAAISSIEDIEVTPDELR+KSTDEGGSALGATNQNSPPAPNQIVSILK+LFVEPPKIPLSAIR+LPQITTVVSK+LQSLEPVSLSVHSR+LVLPDTFR+LVLPDTFRGDR+LVQQQQPQPQPVNR+LVQQQQPQPQPVNRR+QPLVAVSSGISMK+QSPPASSAEVSSSAADNSMHSDER+RQPLVAVSSGISMK+SATEPPSSTSPLR+SGLPTPSPAPQQPLAKPR+SLTEEATKDGDEVASSTR+STDEGGSALGATNQNSPPAPNQIVSILK+TAASAAALPSIAAAATSSG…
998a	FBpp0087479|FBgn0261014|CG2331-PA|TER94-PA	1.0000	FBpp0087479 type=protein; loc=2R:join(9989287..9989303,9990471..9990573,9990660..9992696,9992763..9992917,9992984..9993077); ID=FBpp0087479; name=TER94-PA; parent=FBgn0261014,FBtr0088391; dbxref=FlyBase:FBpp0087479,FlyBase_Annotation_IDs:CG2331-PA,GB_protein:AAF58863.1,REFSEQ:NP_477369,GB_protein:AAF58863,FlyMine:FBpp0087479,modMine:FBpp0087479; MD5=9ced7266152b9fad83a07959689b317f; length=801; r…	30.5	34	0.253	AVANETGAFFFLINGPEIMSK+EIDIGIPDATGR+EIDIGIPDATGRLEVLR+ELQELVQYPVEHPDK+ELQELVQYPVEHPDKFLK+EMVELPLR+ETVVEVPNTTWTDIGGLESVK+ETVVEVPNTTWTDIGGLESVKK+EVDLTYIAK+GEDLATAILK+GILMYGPPGTGK+GPELLTMWFGESEANVR+IVSQLLTLMDGMK+IVSQLLTLMDGMKK+KYEMFAQTLQQSR+LDQLIYIPLPDDK+LDQLIYIPLPDDKSR+LIVEEAQNDDNSVVSLSQAK+MDELQLFR+NSPAIIFIDEIDAIAPK+QAIEAEIR+VINQILTEMDGMGAK
910a	FBpp0078298|FBgn0003261|CG10279-PC|Rm62-PC FBpp0078299|FBgn0003261|CG10279-PD|Rm62-PD FBpp0078300|FBgn0003261|CG10279-PB|Rm62-PB FBpp0078301|FBgn0003261|CG10279-PA|Rm62-PA FBpp0078302|FBgn0003261|CG10279-PE|Rm62-PE FBpp0078303|FBgn0003261|CG10279-PF|Rm62-PF FBpp0291159|FBgn0003261|CG10279-PH|Rm62-PH FBpp0291753|FBgn0003261|CG10279-PI|Rm62-PI	1.0000	FBpp0078298 type=protein; loc=3R:complement(join(6005206..6005216,6004017..6005126,6003673..6003911,6001558..6001736,6001163..6001360)); ID=FBpp0078298; name=Rm62-PC; parent=FBgn0003261,FBtr0078649; dbxref=FlyBase:FBpp0078298,FlyBase_Annotation_IDs:CG10279-PC,GB_protein:AAN14332.1,REFSEQ:NP_731033,GB_protein:AAN14332; MD5=91fd1a2ab1e8d5284cd393f1f664c60d; length=578; release=r6.09; species=Dmel;;…	43.8	33	0.211	ALVDVLR+APTAIQAQGWPIAMSGSNFVGIAK+EANQEINPALENLAR+ELAQQIQQVATEFGSSSYVR+FGGGGGFGDR+FGGGGGGGDYHGIR+GDGPIALVLAPTR+GGGGGGSQDLPMRPVDFSNLAPFKK+GLDVDGIK+GQVPNPIQDFSEVHLPDYVMK+GTSFAFFTK+IIIFVETK+MLDMGFEPQIR+NFYQEHPNVANR+QTLMWSATWPK+SNILVATDVAAR+TLLSDIYDTSESPGK+YVINFDYPQNSEDYIHR
613	FBpp0084623|FBgn0039562|CG5520-PA|Gp93-PA	1.0000	FBpp0084623 type=protein; loc=3R:join(27948862..27948901,27948984..27949073,27949171..27949253,27949342..27950594,27950928..27951825); ID=FBpp0084623; name=Gp93-PA; parent=FBgn0039562,FBtr0085254; dbxref=FlyBase:FBpp0084623,FlyBase_Annotation_IDs:CG5520-PA,GB_protein:AAF56765.1,REFSEQ:NP_651601,GB_protein:AAF56765,FlyMine:FBpp0084623,modMine:FBpp0084623; MD5=abbe18951e5d4fc65b176fc302188ce1; leng…	31.0	33	0.222	AKQEHIYYIAGANR+DSSEPLTQTHFIAEGEVTFK+EEAQDFLEEDTVR+EEEAIQLDGLNVAQLK+ELETNPELHIR+ELISNASDAIDK+ELISNASDAIDKIR+FTFQTEVNR+GSVISLYLK+GVTSLAEYKER+GVVDSDDLPLNVSR+KPAEVTEDEYTSFYK+KYSQFINFPIR+LGVMEDPSNR+LIINSLYR+REEEAIQLDGLNVAQLK+SGTADFLAK+SGYMLQETSQFADSIEQMMR+SLLYVPK+STFEPLVK+TDAETLKREEEAIQLDGLNVAQLK+TTWDWTLINDSKPIWTR+YSQFINFPIR
882a	FBpp0074258|FBgn0030854|CG8289-PA|CG8289-PA	1.0000	FBpp0074258 type=protein; loc=X:complement(join(17635342..17635926,17634574..17634977,17634332..17634353)); ID=FBpp0074258; name=CG8289-PA; parent=FBgn0030854,FBtr0074484; dbxref=FlyBase:FBpp0074258,FlyBase_Annotation_IDs:CG8289-PA,GB_protein:AAF48746.1,REFSEQ:NP_573229,GB_protein:AAF48746,FlyMine:FBpp0074258,modMine:FBpp0074258; MD5=4733706f796013b91c5a11288602ca92; length=336; release=r6.09; sp…	40.5	32	0.234	ADDSIDPEKQWEVEK+DDSWEPSK+GETEDSNELPSTSK+ILDHVATK+IVIEDSDDDANHSDVDPSADSSPR+KADDSIDPEKQWEVEK+KIVIEDSDDDANHSDVDPSADSSPR+NGVANESENEEIDQQK+QATQENVDVK+QATQENVDVKELR+QATQENVDVKELRESPK+RNGVANESENEEIDQQK+SVRGETEDSNELPSTSK+VAEKDSESDVDAGTEDEKSAQPQK+YGPKDDSWEPSK
397	FBpp0079520|FBgn0043456|CG4747-PA|CG4747-PA FBpp0292905|FBgn0043456|CG4747-PB|CG4747-PB FBpp0310306|FBgn0043456|CG4747-PC|CG4747-PC	1.0000	FBpp0079520 type=protein; loc=2L:join(10004047..10004126,10004535..10004571,10005424..10005506,10005568..10006417,10006475..10006585,10006908..10007178,10007255..10007341,10007414..10007503,10007567..10007766); ID=FBpp0079520; name=CG4747-PA; parent=FBgn0043456,FBtr0079930; dbxref=FlyBase:FBpp0079520,FlyBase_Annotation_IDs:CG4747-PA,GB_protein:AAF52846.3,REFSEQ:NP_609336,GB_protein:AAF52846,FlyMi…	26.4	32	0.243	AYVEMSTIDPDTSLDIGEGIK+DVSGEALQDADEASSTPTGR+GDFNPQQPLSHMQR+GFTPWPGMIVDPPLDLLSQQR+KLSLSGGDTTEK+LGYSEHDSSAVFVR+LSLSGGDTTEK+QEAAEGMLIILAGGDR+RDVSGEALQDADEASSTPTGR+RLGYSEHDSSAVFVR+RRVETDALLASIAAK+RVETDALLASIAAK+VETDALLASIAAK+YIDDPAEVDEQVNK+YLEAQIHGSR
224	FBpp0075317|FBgn0036514|CG12301-PA|CG12301-PA	1.0000	FBpp0075317 type=protein; loc=3L:join(15580890..15581294,15581354..15583264); ID=FBpp0075317; name=CG12301-PA; parent=FBgn0036514,FBtr0075564; dbxref=FlyBase:FBpp0075317,FlyBase_Annotation_IDs:CG12301-PA,GB_protein:AAF49613.2,REFSEQ:NP_648781,GB_protein:AAF49613,FlyMine:FBpp0075317,modMine:FBpp0075317; MD5=b0e65b6d278db20abac88188c4a2f481; length=771; release=r6.09; species=Dmel;	38.9	32	0.242	AIDDIFEK+AIDDIFEKHEDHIR+AQIGDTTDEKELAKQER+AVGLNDLVDILR+DLAEQLAVSR+DLEGVQDNDEQEEKETIR+EFELLQK+GNSGGFNDALIDDEAAEYDEEDAAAER+KAQIGDTTDEKELAK+KDLAEQLAVSR+KGNSGGFNDALIDDEAAEYDEEDAAAER+KGQVIEPMTESELVKPDRR+LLQAIGSLGK+MLEQMKEFELLQK+MLTRPAVITR+NFVPETAFR+QLTISQAFEDDDIVADFNR+QLTISQAFEDDDIVADFNRDK+QSLQDEFQLVK+SAETQIFPLPSETVYVNTAANARPLNTR+SNLAQELEANNR+TDPEAALEKLNALEK+TIGYEGVTK+VKSNLAQELEANNR+VLPEEEDNDYDPFNPWTK…
141	FBpp0073327|FBgn0020255|CG1404-PB|Ran-PB FBpp0073328|FBgn0020255|CG1404-PA|Ran-PA FBpp0309150|FBgn0020255|CG1404-PC|Ran-PC FBpp0309151|FBgn0020255|CG1404-PD|Ran-PD	1.0000	FBpp0073327 type=protein; loc=X:complement(join(11145943..11146377,11145649..11145864)); ID=FBpp0073327; name=Ran-PB; parent=FBgn0020255,FBtr0073471; dbxref=FlyBase:FBpp0073327,FlyBase_Annotation_IDs:CG1404-PB,GB_protein:AAN09287.1,REFSEQ:NP_727499,GB_protein:AAN09287; MD5=b558c3f0de550773a094f4a890d1e023; length=216; release=r6.09; species=Dmel;;FBpp0073328 type=protein; loc=X:complement(join(11…	51.4	32	0.243	DLQEAQATALPDEDEEL+FNVWDTAGQEK+HMTGEFEK+KLVGDPNLEFVAMPALLPPEVK+LVGDPNLEFVAMPALLPPEVK+MDKDWQAQIER+NLQYYDISAK+SNYNFEKPFLWLAR+YVATLGVEVHPLIFHTNR
681	FBpp0085947|FBgn0266420|CG5581-PA|Ote-PA	1.0000	FBpp0085947 type=protein; loc=2R:complement(18275805..18277079); ID=FBpp0085947; name=Ote-PA; parent=FBgn0266420,FBtr0086768; dbxref=FlyBase:FBpp0085947,FlyBase_Annotation_IDs:CG5581-PA,GB_protein:AAF57722.3,REFSEQ:NP_476664,GB_protein:AAF57722,FlyMine:FBpp0085947,modMine:FBpp0085947; MD5=3547adbeee0a701f23aeb5504bafcdde; length=424; release=r6.09; species=Dmel;	38.0	31	0.247	ASIGGQASPAASPK+ETLAPAPGAPSAPAAASTPVDK+ETLAPAPGAPSAPAAASTPVDKLDGNK+ETLAPAPGAPSAPAAASTPVDKLDGNKVAPATK+KPETIVEQPASSK+KVVEPLRKPETIVEQPASSK+MLAQGLPNIPVTDSSR+MLAQGLPNIPVTDSSRK+RTITAAEAKEPVR+RTLASGNAGSGSLGYEPR+TAAQGYVTAEAPPVASYSSSYK+TAAQGYVTAEAPPVASYSSSYKR+TITAAEAKEPVR+TLASGNAGSGSLGYEPR+TYANELSDDTDSKEDQYESTFAR+VVEPLRKPETIVEQPASSK
92	FBpp0072097|FBgn0011726|CG4254-PA|tsr-PA	1.0000	FBpp0072097 type=protein; loc=2R:complement(join(24046666..24046668,24044992..24045182,24044814..24044919,24044604..24044750)); ID=FBpp0072097; name=tsr-PA; parent=FBgn0011726,FBtr0072188; dbxref=FlyBase:FBpp0072097,FlyBase_Annotation_IDs:CG4254-PA,GB_protein:AAF47146.1,REFSEQ:NP_477034,GB_protein:AAF47146,FlyMine:FBpp0072097,modMine:FBpp0072097; MD5=02b1c8e7700742cac8cd399509394e00; length=148; …	44.6	30	0.230	KMLYSSSFDALKK+MLYSSSFDALK+MLYSSSFDALKK+NAEYDQFLEDIQK+QIDVETVADR+TTYEEIKK+YIQATDLSEASR+YVIFYIR+YVIFYIRDEK
577	FBpp0083802|FBgn0002622|CG6779-PA|RpS3-PA FBpp0312066|FBgn0002622|CG6779-PB|RpS3-PB	1.0000	FBpp0083802 type=protein; loc=3R:join(23358855..23358890,23359154..23359858); ID=FBpp0083802; name=RpS3-PA; parent=FBgn0002622,FBtr0084410; dbxref=FlyBase:FBpp0083802,FlyBase_Annotation_IDs:CG6779-PA,GB_protein:AAF56129.1,REFSEQ:NP_476632,GB_protein:AAF56129,FlyMine:FBpp0083802,modMine:FBpp0083802; MD5=afce2f20264890e9f016128a095a23e6; length=246; release=r6.09; species=Dmel;;FBpp0312066 type=pro…	41.1	30	0.225	AELNEFLTR+FVSDGIFK+IELYAEK+IPPPSKPLDDLSEAK+IRELTAMVQK+IYETPETEYK+IYETPETEYKIPPPSKPLDDLSEAK+KFVSDGIFK+KPLPDNVSVVEPK+KPLPDNVSVVEPKEEK+TEIIIMATK+TQQVLGEK+VMLPYDPK
569	FBpp0083610|FBgn0267385|CG7070-PB|PyK-PB FBpp0083611|FBgn0267385|CG7070-PA|PyK-PA	1.0000	FBpp0083610 type=protein; loc=3R:join(22370799..22372167,22372226..22372382,22372469..22372481); ID=FBpp0083610; name=PyK-PB; parent=FBgn0267385,FBtr0084213; dbxref=FlyBase:FBpp0083610,FlyBase_Annotation_IDs:CG7070-PB,GB_protein:AAN14373.1,REFSEQ:NP_732723,GB_protein:AAN14373,FlyMine:FBpp0083610,modMine:FBpp0083610; MD5=2074b6975470bf2c6a31830313052375; length=512; release=r6.09; species=Dmel;;FB…	48.0	30	0.230	ASAIVVITTSGK+EAEAALWHQNLFNDLVR+EPGLGDWLKDVDVR+GAGTIDASHAAAIAAVEAATK+GDLGIEIPAEK+GLVPLIYK+GLVPLIYKEPGLGDWLK+GVNLPGVPVDLPAVSEK+IENQQGMHNLDEIIEAGDGIMVAR+KGVNLPGVPVDLPAVSEK+KGVNLPGVPVDLPAVSEKDK+LGYEHPVAIALDTK+LGYEHPVAIALDTKGPEIR+LQFDSPVPHVR+LTTNKEFLEK+MNFSHGSHEYHAATVANVR+NAAALTEIRK+QGSGFTNTIR+TGDSVVVVTGWK+TGLIGGSGTAEIELK+VFVDDGLISLIVR
1040a	FBpp0301114|FBgn0263391|CG43443-PI|hts-PI FBpp0301117|FBgn0263391|CG43443-PL|hts-PL FBpp0301118|FBgn0263391|CG43443-PM|hts-PM	1.0000	FBpp0301114 type=protein; loc=2R:complement(join(19411160..19411255,19410590..19411073,19409805..19410516,19409620..19409743,19408483..19408593,19408124..19408418,19407975..19408055,19407841..19407912,19399026..19399093,19398692..19398805)); ID=FBpp0301114; name=hts-PI; parent=FBgn0263391,FBtr0309106; dbxref=FlyBase_Annotation_IDs:CG43443-PI,FlyBase:FBpp0301114,REFSEQ:NP_725886,GB_protein:AAF5756…	37.7	30	0.122	ARPADIEQDMR+EFQDVSTDGSPK+FAAVAAAEDGAATAEK+FAAVAAAEDGAATAEKDAAEAVPK+IEDPLQFVPAGTNPR+ISAGPQSHILEGVTWDEASR+KFAAVAAAEDGAATAEKDAAEAVPK+KYPQSEPETEHQVIEIQTQQAPVPR+LKDATVSQAGDHVVMMGAASK+LLPVGLDNLVLIPEESR+LLPVGLDNLVLIPEESRK+NPFDNVTDDELNEYKR+QAEVVLSDGENVQNGDHSEAHLSTFSQSSK+SVHGEYTDTDFSESEAVLQAGTK+TGLLPLTK+VEVLETGTPDPK+VGGAEFEALMR+WLNSPNVYQK+WVAEGSPTHSTPVR+YPQSEPETEHQVIEIQTQQAPVPR
1005a	FBpp0088242|FBgn0017545|CG2168-PA|RpS3A-PA FBpp0300615|FBgn0017545|CG2168-PF|RpS3A-PF	1.0000	FBpp0088242 type=protein; loc=4:complement(join(66840..67180,66273..66738)); ID=FBpp0088242; name=RpS3A-PA; parent=FBgn0017545,FBtr0089175; dbxref=FlyBase:FBpp0088242,GB_protein:AAF59372.1,FlyBase_Annotation_IDs:CG2168-PA,REFSEQ:NP_524618,GB_protein:AAF59372,FlyMine:FBpp0088242,modMine:FBpp0088242; MD5=01e3a94c58ad043665c9117cee125392; length=268; release=r6.09; species=Dmel;;FBpp0300615 type=pro…	43.3	30	0.228	APNMFQTR+GRVFEVSLADLQK+IASDYLK+KWQTLIEAIVEAK+LALDSIAK+LALDSIAKDIEK+MTDIITNEVSGADLK+SVEAVVSSEGAVIDRPEGYEPPVQEAV+TVDGYLLR+VFEVSLADLQK+VFEVSLADLQKDIDPER+VVDPFSR+WQTLIEAIVEAK
720	FBpp0086895|FBgn0000181|CG3644-PA|bic-PA FBpp0086896|FBgn0000181|CG3644-PB|bic-PB	1.0000	FBpp0086895 type=protein; loc=2R:12870403..12870912; ID=FBpp0086895; name=bic-PA; parent=FBgn0000181,FBtr0087782; dbxref=FlyBase:FBpp0086895,FlyBase_Annotation_IDs:CG3644-PA,GB_protein:AAF58449.1,REFSEQ:NP_476853,GB_protein:AAF58449,FlyMine:FBpp0086895,modMine:FBpp0086895; MD5=d946643f0790edd9996f6a26b50302b7; length=169; release=r6.09; species=Dmel;;FBpp0086896 type=protein; loc=2R:12870403..128…	69.2	29	0.223	AQASLPTNTFAITGHGENK+KLATEIASK+KLSVNTIPGIEEVNIIK+LATEIASK+LSVNTIPGIEEVNIIK+LSVNTIPGIEEVNIIKNDGTVIHFNNPK+NDGTVIHFNNPK+SGAGGAAGSSAADAGDDDVPDLVENFEEVAIADTK+SGAGGAAGSSAADAGDDDVPDLVENFEEVAIADTKEEK+TITEMVPGILTQLGPQDINQLK+TITEMVPGILTQLGPQDINQLKK
990a	FBpp0086630|FBgn0026427|CG12864-PA|Su(var)2-HP2-PA	1.0000	FBpp0086630 type=protein; loc=2R:complement(join(14617818..14617866,14617428..14617745,14617046..14617360,14616843..14616986,14616510..14616761,14611781..14616400,14611620..14611691,14607898..14611484,14607417..14607833)); ID=FBpp0086630; name=Su(var)2-HP2-PA; parent=FBgn0026427,FBtr0087501; dbxref=GB_protein:AAF58230.1,FlyBase:FBpp0086630,FlyBase_Annotation_IDs:CG12864-PA,REFSEQ:NP_610972,GB_pro…	9.8	29	0.223	AESLSVSDIPSSSVTPSK+AEVPVLEIPQFLVITTK+ASTSQAAAAAALGNAQPR+DLITIDKEKEIELK+DTQVETAASSSETPILTK+EIEALQSSVPR+ETEFPVQDAEIEK+ETNENSVIVTNEVELPAK+HLPDEPTLLESSKK+ITAASSVIPQVVR+QVPLPESVESDTPIMK+RLDNSFEESQNAASESSASK+SDETNEEPNLSETEIGR+SIADENIDGDQSIFSSSSVLNK+SQIVFPTTPTK+STGNTVPQNISPR+TPTSSLPTNSR+TSLLSASEDPDIVLEPQK+TTTASDTSILTDENPSSSK+YISIIGNETIMSSTTAPIR
680	FBpp0085915|FBgn0265297|CG5119-PC|pAbp-PC FBpp0085917|FBgn0265297|CG5119-PA|pAbp-PA FBpp0085919|FBgn0265297|CG5119-PB|pAbp-PB	1.0000	FBpp0085915 type=protein; loc=2R:join(18141507..18141672,18143413..18144897,18144967..18145220); ID=FBpp0085915; name=pAbp-PC; parent=FBgn0265297,FBtr0086736; dbxref=GB_protein:AAF57746.1,FlyBase:FBpp0085915,FlyBase_Annotation_IDs:CG5119-PC,REFSEQ:NP_725750,GB_protein:AAF57746; MD5=6bee88b82e3f7d3c442e363e78d07870; length=634; release=r6.09; species=Dmel;;FBpp0085917 type=protein; loc=2R:join(181…	32.6	28	0.215	AITGQQTAAPNMQIPGAQIAGGAQQR+AKVEEAVAVLQVHR+ALDTMNFDLVR+FFGSQVATQMR+GAQPQVQGTHAAAAAANNMR+HESVFGVNLYVK+IAFSPYGNITSAK+LFTNVYVK+LIASLLANAKPQEQK+MQQLGQIYQPNAASGFFVPTLPSNQR+NPPVPQLHQTQPIPQQLQGK+SLGYAYVNFQQPADAER+VVGSKPLYVALAQR
538	FBpp0082728|FBgn0040237|CG6815-PA|bor-PA FBpp0297140|FBgn0040237|CG6815-PB|bor-PB	1.0000	FBpp0082728 type=protein; loc=3R:complement(join(16263730..16263952,16263147..16263621,16262262..16263086,16261991..16262189,16261834..16261926)); ID=FBpp0082728; name=bor-PA; parent=FBgn0040237,FBtr0083276; dbxref=FlyBase:FBpp0082728,FlyBase_Annotation_IDs:CG6815-PA,GB_protein:AAF55289.2,REFSEQ:NP_524996,GB_protein:AAF55289,FlyMine:FBpp0082728,modMine:FBpp0082728; MD5=9550e905085694c6b773f07bdce…	33.8	28	0.206	AALNAFLYR+AKPTDALQGVVLNPK+EALELSK+FAFLDALK+FDSSALER+FKLDTFDYGK+IGKPTLVGETSR+KRYEDQLLQQQR+LDEMVEFTLPGLEER+LYFDKYVLQPAAAGAK+NVLMHGPPGTGK+QQPQPDQTAGFSEGGGAADPEGR+RQTIEHEIEMK+SITGTAAPPLTLTAK+TAGTVIGAGAEAMLTDWDK+VKEYEAHIEQAK+YEDQLLQQQR+YVLQPAAAGAK
317	FBpp0077790|FBgn0024352|CG2720-PA|Hop-PA	1.0000	FBpp0077790 type=protein; loc=2L:join(295272..295280,295346..295628,295704..296811,296977..297049); ID=FBpp0077790; name=Hop-PA; parent=FBgn0024352,FBtr0078131; dbxref=FlyBase:FBpp0077790,FlyBase_Annotation_IDs:CG2720-PA,GB_protein:AAF51511.1,REFSEQ:NP_477354,GB_protein:AAF51511,FlyMine:FBpp0077790,modMine:FBpp0077790; MD5=a53cd93a7b5c709a53e05f904613d174; length=490; release=r6.09; species=Dmel;	42.4	28	0.207	AEEEKEQGNLFFK+AFEAYNEGLKYDPTNAILLQGR+ALELDPNNAEAIEGYR+APSPPPAKPAEPPKPAEPR+FDEAVAAYTEAIALDDQNHVLYSNR+GAAAAGLNDFMK+KGAAAAGLNDFMK+LLESGIIQIH+METTASALSFMQSQGDIPMDVDPQQAR+MILEQMQSDPNAVKEHLQNPAIADK+NAMSDPEIQQILK+NAMSDPEIQQILKDPAMR+RAPSPPPAKPAEPPKPAEPR+TIQLNPTWPK+TSLSEVEAK+YDPTNAILLQGR
1040b	FBpp0301122|FBgn0263391|CG43443-PQ|hts-PQ FBpp0301123|FBgn0263391|CG43443-PR|hts-PR	1.0000	FBpp0301122 type=protein; loc=2R:complement(join(19411160..19411255,19410590..19411073,19409805..19410516,19409620..19409743,19408483..19408593,19408124..19408418,19407975..19408055,19407841..19407912,19406020..19406088,19399026..19399093,19398692..19398799)); ID=FBpp0301122; name=hts-PQ; parent=FBgn0263391,FBtr0309114; dbxref=FlyBase_Annotation_IDs:CG43443-PQ,FlyBase:FBpp0301122,REFSEQ:NP_001246…	33.4	28	0.108	ARPADIEQDMR+FAAVAAAEDGAATAEK+FAAVAAAEDGAATAEKDAAEAVPK+IEDPLQFVPAGTNPR+ISAGPQSHILEGVTWDEASR+KFAAVAAAEDGAATAEKDAAEAVPK+KYPQSEPETEHQVIEIQTQQAPVPR+LKDATVSQAGDHVVMMGAASK+LLPVGLDNLVLIPEESR+LLPVGLDNLVLIPEESRK+NPFDNVTDDELNEYKR+QAEVVLSDATLSFINGER+SVHGEYTDTDFSESEAVLQAGTK+TGLLPLTK+VEVLETGTPDPK+VGGAEFEALMR+WLNSPNVYQK+WVAEGSPTHSTPVR+YPQSEPETEHQVIEIQTQQAPVPR
846a	FBpp0071620|FBgn0010470|CG9847-PA|Fkbp14-PA FBpp0289626|FBgn0010470|CG9847-PC|Fkbp14-PC FBpp0309697|FBgn0010470|CG9847-PE|Fkbp14-PE FBpp0309698|FBgn0010470|CG9847-PF|Fkbp14-PF	1.0000	FBpp0071620 type=protein; loc=2R:complement(join(21495131..21495324,21488273..21488361,21488019..21488206,21487666..21487845)); ID=FBpp0071620; name=Fkbp14-PA; parent=FBgn0010470,FBtr0071703; dbxref=FlyBase:FBpp0071620,FlyBase_Annotation_IDs:CG9847-PA,GB_protein:AAF46726.1,REFSEQ:NP_476973,GB_protein:AAF46726,FlyMine:FBpp0071620,modMine:FBpp0071620; MD5=5fa3e2d88c3f06d29338eeeff4571765; length=21…	51.4	27	0.193	DQPFTFQLGAGQVIK+EEVSEYLK+EEVSEYLKK+EIDDNADKQLSR+FDSSFDRDQPFTFQLGAGQVIK+KFDSSFDRDQPFTFQLGAGQVIK+KLTIPPQLGYGDQGAGNVIPPK+LTIPPQLGYGDQGAGNVIPPK+NGDSLTMHYTGTLQADGK+NGDSLTMHYTGTLQADGKK+NGFISHDEFSGPK+QMTAVEGQDSEELK
267	FBpp0076552|FBgn0011640|CG8597-PA|lark-PA FBpp0076553|FBgn0011640|CG8597-PB|lark-PB FBpp0076554|FBgn0011640|CG8597-PC|lark-PC FBpp0076555|FBgn0011640|CG8597-PD|lark-PD FBpp0076556|FBgn0011640|CG8597-PE|lark-PE	1.0000	FBpp0076552 type=protein; loc=3L:join(7340069..7340770,7340876..7341114,7341353..7341470); ID=FBpp0076552; name=lark-PA; parent=FBgn0011640,FBtr0076841; dbxref=FlyBase_Annotation_IDs:CG8597-PA,FlyBase:FBpp0076552,GB_protein:AAF50578.1,REFSEQ:NP_523957,GB_protein:AAF50578; MD5=498cc25e6484a5d938da98774852f7fd; length=352; release=r6.09; species=Dmel;;FBpp0076553 type=protein; loc=3L:join(7340069..…	40.1	27	0.201	DAIQNLNGYTLNEFAIK+DPYPPPPPPPPFLR+IFVGNLTDK+IFVGNLTDKTR+LFIGNLDEKTQATELR+LYGSAGGGREPPSPLSAGGYR+MYGRDPYPPPPPPPPFLR+NYGFVHMETEQQGR+REPMPLPPTLSGSLR+VVDGQPLKVQVSTSR+YGSPTPHGYEDFSR
246	FBpp0076141|FBgn0036035|CG18178-PA|CG18178-PA FBpp0303932|FBgn0036035|CG18178-PB|CG18178-PB	1.0000	FBpp0076141 type=protein; loc=3L:complement(9717859..9718983); ID=FBpp0076141; name=CG18178-PA; parent=FBgn0036035,FBtr0076412; dbxref=FlyBase:FBpp0076141,FlyBase_Annotation_IDs:CG18178-PA,GB_protein:AAF50217.1,REFSEQ:NP_648350,GB_protein:AAF50217,FlyMine:FBpp0076141,modMine:FBpp0076141; MD5=3ce6d74d118c5f789462ca95544acbc8; length=374; release=r6.09; species=Dmel;;FBpp0303932 type=protein; loc=3…	33.7	27	0.207	AEIIDEKIHTKYEQLK+DYSTATVTLPTTHDAR+EKLSLAGTPLILR+FPQKLPLDLDEFNAK+FRDYSTATVTLPTTHDAR+GKSPEKNPLSTK+GLFVSLPK+GNFTSSVVITNLPK+LPLDLDEFNAK+LSLAGTPLILR+QLFHDQAVDIQIRPGK+TDSDDFVNELVTR+TDSDDFVNELVTRK
114	FBpp0072605|FBgn0035213|CG2199-PB|CG2199-PB FBpp0072606|FBgn0035213|CG2199-PA|CG2199-PA FBpp0304249|FBgn0035213|CG2199-PC|CG2199-PC	1.0000	FBpp0072605 type=protein; loc=3L:complement(join(1342372..1342391,1341928..1342069,1339822..1341861)); ID=FBpp0072605; name=CG2199-PB; parent=FBgn0035213,FBtr0072721; dbxref=FlyBase:FBpp0072605,FlyBase_Annotation_IDs:CG2199-PB,GB_protein:AAN11474.1,REFSEQ:NP_728599,GB_protein:AAN11474,FlyMine:FBpp0072605,modMine:FBpp0072605; MD5=6023a5ba03ed1610f6cfa181bc7c0059; length=733; release=r6.09; species…	23.2	27	0.197	ILQDEDEDVDILGTTQIENTAEK+ILQDEDEDVDILGTTQIENTAEKVEGPK+ILQEEDEVVEIVDAFK+ITDVLETITHR+KILQDEDEDVDILGTTQIENTAEKVEGPK+KITDVLETITHR+KVFTEANFLSSHLR+LFEDNLNDSVK+MLENVIDSEYTFAINGSSASTPR+NNIQHQVDGGMIAPR+THMTLHADGAEAPNSSKR+TKVAEIEEPSTQESDKK+VAEIEEPSTQESDKK+VFTEANFLSSHLR+VVDEIDDQVNNK+VVDEIDDQVNNKK
970a	FBpp0085198|FBgn0022349|CG1910-PA|CG1910-PA FBpp0085200|FBgn0022349|CG1910-PC|CG1910-PC	1.0000	FBpp0085198 type=protein; loc=3R:join(31748006..31748086,31749207..31749521,31749581..31750586,31750645..31750712); ID=FBpp0085198; name=CG1910-PA; parent=FBgn0022349,FBtr0085839; dbxref=FlyBase:FBpp0085198,FlyBase_Annotation_IDs:CG1910-PA,GB_protein:AAF57190.1,REFSEQ:NP_651888,GB_protein:AAF57190,FlyMine:FBpp0085198,modMine:FBpp0085198; MD5=087fbc23441edda3aae7601e8e4bd3bc; length=489; release=r…	59.2	26	0.181	AEEPLKSSGETSENGAATETAAAPK+ALDDEKEPEQKSEEHAAAVLESK+EAASSEEEPSKVVDSAEPK+EAESNTDESATPVPIDVSTAPASNDVSKPLEIDTTLVK+EAESTVESAEELTETSTVVVTEPK+EPASVMDVDEDETLVENTPSANK+EPASVMDVDEDETLVENTPSANKEK+ETVLEVPAAEPK+GSSDTAQVDTPAIENVSAAPETEAAAK+IVNSSAEVGENAAPK+KLDVGADEPEPELEKEK+QNHVDEVKPISEEPGNSSEEVPK+QNHVDEVKPISEEPGNSSEEVPKAEEPLK+SSGETSENGAATETAAAPK+TMGGSLELAGGR+TTESSNDVVEVATEGKETVLEVPAAEPK
894a	FBpp0075513|FBgn0026418|CG6603-PA|Hsc70Cb-PA FBpp0075514|FBgn0026418|CG6603-PB|Hsc70Cb-PB FBpp0075515|FBgn0026418|CG6603-PC|Hsc70Cb-PC FBpp0292997|FBgn0026418|CG6603-PE|Hsc70Cb-PE FBpp0292998|FBgn0026418|CG6603-PF|Hsc70Cb-PF FBpp0305265|FBgn0026418|CG6603-PI|Hsc70Cb-PI	1.0000	FBpp0075513 type=protein; loc=3L:join(14037644..14037750,14039048..14039999,14040064..14040594,14042159..14042359,14042448..14043071); ID=FBpp0075513; name=Hsc70Cb-PA; parent=FBgn0026418,FBtr0075771; dbxref=FlyBase:FBpp0075513,FlyBase_Annotation_IDs:CG6603-PA,GB_protein:AAF49766.1,REFSEQ:NP_648687,GB_protein:AAF49766,FlyMine:FBpp0075513,modMine:FBpp0075513; MD5=0eb07376e5e8a8f186ee5d11b434cb77; l…	27.0	26	0.199	ALLDAAQIAGLNVLR+AQSWLDANLPK+ASDYEQGPAAFDELK+ASDYEQGPAAFDELKNSIAIAR+ATPSFVAFDGK+ATPSFVAFDGKK+DIDLALGDYFAK+EAEEAAAAAEQAASEEKPGDQTNNTGEPADGQQEGADKK+FNDPHVQHELTSIPAR+KALLDAAQIAGLNVLR+KEAEEAAAAAEQAASEEKPGDQTNNTGEPADGQQEGADK+KFNDPHVQHELTSIPAR+LAVAEFR+LITELEK+LMNETTATALAYGFYK+NALEEFVYDMR+SGGIETLANDYSLR+TADSPVQISAVR+VLWDSEGSAAPGEIEIFPQYHASPFSR
845a	FBpp0071562|FBgn0011824|CG4038-PA|CG4038-PA	1.0000	FBpp0071562 type=protein; loc=2R:complement(join(21097042..21097231,21096327..21096707,21096127..21096269)); ID=FBpp0071562; name=CG4038-PA; parent=FBgn0011824,FBtr0071639; dbxref=FlyBase:FBpp0071562,FlyBase_Annotation_IDs:CG4038-PA,GB_protein:AAF46672.1,REFSEQ:NP_477043,GB_protein:AAF46672,FlyMine:FBpp0071562,modMine:FBpp0071562; MD5=4be69a938c32e194320bec4aeff8a533; length=237; release=r6.09; s…	32.1	26	0.188	DYSVSIK+EQVGKIDEIFGTVR+FLPKPPQPK+IDEIFGTVR+LFIDPGK+LFIDPGKLLPIAR+LSDNVYANSFKPNQK+VDIQDVPYFNAPIFLENK+VDIQDVPYFNAPIFLENKEQVGK
57	FBpp0071226|FBgn0030086|CG7033-PA|CG7033-PA	1.0000	FBpp0071226 type=protein; loc=X:join(9089596..9089598,9090488..9091177,9091410..9092037,9092110..9092396); ID=FBpp0071226; name=CG7033-PA; parent=FBgn0030086,FBtr0071289; dbxref=FlyBase:FBpp0071226,FlyBase_Annotation_IDs:CG7033-PA,GB_protein:AAF46442.2,REFSEQ:NP_572524,GB_protein:AAF46442,FlyMine:FBpp0071226,modMine:FBpp0071226; MD5=5cd8081ca04f749c775babd3a6f1efb7; length=535; release=r6.09; spe…	46.2	26	0.198	ALLSLPTAIADNAGYDSAQLVSELR+AVGVDNPAAK+DFFANLAVDAVMR+EAIAIEAFAR+ELGITESFAVK+FRNDLLNIAR+GATQQILDEADR+ILIANTPMDTDKIK+ILVDMSR+LSSFIGAIAIGDLVK+NAGHVEVTNDGATILR+QATQVALEALTAAAQDNSSSDEK+QATQVALEALTAAAQDNSSSDEKFR+QLIYNYPEQLFADAR+QTLGLDMELGK+QVLMSASEAAEMILR+SGGTLGDSFLDEGFLLDK+VQDEEVGDGTTSVTVLASELLR
457	FBpp0080795|FBgn0041180|CG10363-PA|Tep4-PA FBpp0303746|FBgn0041180|CG10363-PB|Tep4-PB FBpp0303747|FBgn0041180|CG10363-PC|Tep4-PC FBpp0303748|FBgn0041180|CG10363-PD|Tep4-PD	1.0000	FBpp0080795 type=protein; loc=2L:join(19549846..19549928,19551682..19552413,19552473..19552899,19552956..19553293,19553362..19553915,19553976..19556092,19556162..19556401); ID=FBpp0080795; name=Tep4-PA; parent=FBgn0041180,FBtr0081254; dbxref=FlyBase:FBpp0080795,FlyBase_Annotation_IDs:CG10363-PA,GB_protein:AAF53826.2,REFSEQ:NP_523603,GB_protein:AAF53826,FlyMine:FBpp0080795,modMine:FBpp0080795; MD5…	20.9	26	0.187	DYNVAVAVHQTKEPVTLK+GYEFLLTR+IGQEYQVILNSSRPLK+ITYVDGSLITDTK+LNWENFKPYIK+LPPLEAGEYNLTAEGVK+LVPNYLVR+NGFGGFASSQDTVVGLTALIK+NGSTWLTAYVLR+QIENPSSEEEKEWFR+SDELVNFEVEK+TIPDTITNWVVTGFSLHPQK+TSSSYAQITATVEEDFTGVK+TVQTDYPGHSVVGTADMVGGK+VGITGPSYNKTETVELATAGEFK+VIGNILLK+VLVNVHLDSTSSWENVDGK+VVLPDLPDIANFTR+VVPEGITQYQNR+YFVYNIVGR+YTIVGPGTIHSHR
314	FBpp0077720|FBgn0031256|CG4164-PA|CG4164-PA	1.0000	FBpp0077720 type=protein; loc=2L:join(453262..454270,454330..454385); ID=FBpp0077720; name=CG4164-PA; parent=FBgn0031256,FBtr0078060; dbxref=FlyBase:FBpp0077720,FlyBase_Annotation_IDs:CG4164-PA,GB_protein:AAF51493.1,REFSEQ:NP_608525,GB_protein:AAF51493,FlyMine:FBpp0077720,modMine:FBpp0077720; MD5=76f6f7bc06412e4896f330dacff740ad; length=354; release=r6.09; species=Dmel;	26.3	26	0.206	FQDLGAAYEVLSNPDK+FQDLGAAYEVLSNPDKR+FQDLGAAYEVLSNPDKRK+FVAEGEPHIDGEPGDLIVR+HLDGHLVPVTR+ILDQSSINR+KDLTEEDKEALK+TLEIEVEQGMVDGQETR+VTWPGAR
164	FBpp0073966|FBgn0000319|CG9012-PA|Chc-PA FBpp0073967|FBgn0000319|CG9012-PB|Chc-PB FBpp0089397|FBgn0000319|CG9012-PC|Chc-PC FBpp0089398|FBgn0000319|CG9012-PD|Chc-PD FBpp0111709|FBgn0000319|CG9012-PE|Chc-PE FBpp0111710|FBgn0000319|CG9012-PF|Chc-PF FBpp0308531|FBgn0000319|CG9012-PG|Chc-PG	1.0000	FBpp0073966 type=protein; loc=X:complement(join(15834123..15834164,15833492..15833699,15828952..15833253,15828716..15828882,15828563..15828649,15828272..15828502)); ID=FBpp0073966; name=Chc-PA; parent=FBgn0000319,FBtr0074179; dbxref=FlyBase:FBpp0073966,FlyBase_Annotation_IDs:CG9012-PA,GB_protein:AAF48522.1,REFSEQ:NP_477042,GB_protein:AAF48522,FlyMine:FBpp0073966,modMine:FBpp0073966; MD5=7e1eb52b2…	17.4	26	0.200	AINEALNGLLIDEEDYQGLR+ALEHYTDLYDIKR+ESYIESELIYAYAR+GQFSTDELVEEVEK+GQFSTDELVEEVEKR+IILDSSVFSDHR+ISADTIFVTAPHEASGGIIGVNR+IYIDSNNNPER+LADLEEFISGPNHADIQK+LFTAGQYAEAAK+LHIIEVGAPPNGNQPFAK+LLLPWLESR+NSIDGFDNFDNIALAQK+RPISADSAIMNPASK+RQLIDQVVQTALSETQDPDDISVTVK+TGYLPLVKPYLR+VESWDDLVR+VNYTPDYVFLLR+VSQAIEGHAASFATFK+YDTIYLITK+YLKENQYYDSR
642	FBpp0085234|FBgn0002645|CG1483-PA|Map205-PA FBpp0085235|FBgn0002645|CG1483-PB|Map205-PB FBpp0306414|FBgn0002645|CG1483-PC|Map205-PC	1.0000	FBpp0085234 type=protein; loc=3R:complement(join(32066329..32067996,32057322..32059145)); ID=FBpp0085234; name=Map205-PA; parent=FBgn0002645,FBtr0085875; dbxref=FlyBase:FBpp0085234,FlyBase_Annotation_IDs:CG1483-PA,GB_protein:AAF57214.1,REFSEQ:NP_524615,GB_protein:AAF57214,FlyMine:FBpp0085234,modMine:FBpp0085234; MD5=a4648a4df4dfaebd3bbd115852724e4b; length=1163; release=r6.09; species=Dmel;;FBpp0…	19.9	25	0.190	FTHSASLTYNNGSTSR+KVPSTSTPSFSTR+LELESQQAGIVDITPSPLSSTAEK+LHEQDVPAHNAEVPLLDF+LLPDTTDEQLLTSALEEK+LLVPGSSSTTTTSSLR+LLVPGSSSTTTTSSLRK+NTSSTTTSTATATITK+RLLVPGSSSTTTTSSLR+RLLVPGSSSTTTTSSLRK+SLSSNVGSTVKPPTK+STISSTTTVR+TITNKPTASGTASDNVTR+TSTTSSLTGNPR+TSVATVAGGAVVGATK+TTASSTSVYGANK+VPSTSTPSFSTR+VRPAATMTAPVKPK
1051a	sp|ALBU_BOVIN|	1.0000	sp ALBU_BOVIN	26.0	25	0.197	AEFVEVTK+DAFLGSFLYEYSR+DAIPENLPPLTADFAEDK+ETYGDMADCCEK+FKDLGEEHFK+HLVDEPQNLIK+KQTALVELLK+KVPQVSTPTLVEVSR+LGEYGFQNALIVR+LVNELTEFAK+LVTDLTK+QTALVELLK+RHPEYAVSVLLR+TVMENFVAFVDK+VPQVSTPTLVEVSR+YLYEIAR
852a	FBpp0072250|FBgn0016687|CG4634-PA|Nurf-38-PA FBpp0271761|FBgn0016687|CG4634-PB|Nurf-38-PB	1.0000	FBpp0072250 type=protein; loc=2R:complement(join(24560853..24561060,24560292..24560410,24559830..24560225,24559623..24559774,24559455..24559564,24559101..24559132)); ID=FBpp0072250; name=Nurf-38-PA; parent=FBgn0016687,FBtr0072343; dbxref=FlyBase_Annotation_IDs:CG4634-PA,FlyBase:FBpp0072250,GB_protein:AAF47227,REFSEQ:NP_523849,FlyMine:FBpp0072250,modMine:FBpp0072250; MD5=71a0b66df47f0abab128bb713b…	59.0	24	0.173	ATVEWFK+FWQNLVHQSPASGSISTTNITNR+GDNDPIDVIEIGYR+ILAEAPDGGQVEEVSDTVDTWHFIHLK+IPDGKPENQFAFNGDAK+IYKIPDGKPENQFAFNGDAK+NADFANTIIAETHK+NSEHVIPKEEAEK+NSPSYSLYFK+TIYNMVVEVPR+VLGTIALIDEGETDWK+VNDIADVDQYFPGLLR
1000a	FBpp0087583|FBgn0023143|CG1782-PA|Uba1-PA	1.0000	FBpp0087583 type=protein; loc=2R:complement(join(9692282..9693040,9689982..9691703,9689611..9689919,9688768..9689553)); ID=FBpp0087583; name=Uba1-PA; parent=FBgn0023143,FBtr0088499; dbxref=FlyBase:FBpp0087583,FlyBase_Annotation_IDs:CG1782-PA,GB_protein:AAF58910.2,REFSEQ:NP_477310,GB_protein:AAF58910,FlyMine:FBpp0087583,modMine:FBpp0087583; MD5=9f5acad33cb62c2cc70fb20052911d64; length=1191; releas…	24.0	24	0.179	ASSNAEVDEKLVLQFAK+DAFEGVFK+ETIAELVQK+FAHENGIALIIAETR+IETNEAAAAASANNFDDGELDQDRVDK+IISELLK+ITVLGPYTFSIGDTSK+LDGVANALDNVDAR+LPGIQPLEILDSIK+LPGIQPLEILDSIKK+LPLPMSEVVR+MANSDILLSGLGGLGLEIAK+NFPNAIEHTLQWAR+QLEGSSNMAGNSAAAGGDIDESLYSR+QSAENAAQYIADPQFTER+TISFKPLAQATEEPEFLISDFAK+TVSHTGPLTEEFLR+VFSEDFFGK+VVVLTNSDGEEQQR+YDSQIAIFGK
960a	FBpp0084367|FBgn0000064|CG6058-PB|Ald-PB FBpp0084368|FBgn0000064|CG6058-PC|Ald-PC FBpp0084372|FBgn0000064|CG6058-PD|Ald-PD FBpp0302780|FBgn0000064|CG6058-PK|Ald-PK FBpp0308680|FBgn0000064|CG6058-PM|Ald-PM	1.0000	FBpp0084367 type=protein; loc=3R:complement(join(26257225..26258020,26256933..26257132,26255342..26255431)); ID=FBpp0084367; name=Ald-PB; parent=FBgn0000064,FBtr0084994; dbxref=FlyBase:FBpp0084367,FlyBase_Annotation_IDs:CG6058-PB,GB_protein:AAF56579.1,REFSEQ:NP_733141,GB_protein:AAF56579,FlyMine:FBpp0084367,modMine:FBpp0084367; MD5=66fd46374a26fffc4d299b217558b30d; length=361; release=r6.09; spec…	46.0	23	0.159	ADDGTPFAEILK+ADDGTPFAEILKK+ENIAAGQNELLK+ENIAAGQNELLKR+GILAADESGPTMGK+GILAADESGPTMGKR+GVVPLFGSEDEVTTQGLDDLAAR+IVPIVEPEVLPDGDHDLDR+KNTPEEIALATVQALR+LAENISGVILFHETLYQK+NTPEEIALATVQALR+NTPEEIALATVQALRR+NTPSYQSILENANVLAR+VTETVLAAVYK+YVAGSAGAGSGSLFVANHAY
870a	FBpp0073594|FBgn0040309|CG1633-PB|Jafrac1-PB FBpp0073595|FBgn0040309|CG1633-PA|Jafrac1-PA FBpp0308756|FBgn0040309|CG1633-PC|Jafrac1-PC FBpp0308757|FBgn0040309|CG1633-PD|Jafrac1-PD FBpp0311371|FBgn0040309|CG1633-PE|Jafrac1-PE	1.0000	FBpp0073594 type=protein; loc=X:13331122..13331706; ID=FBpp0073594; name=Jafrac1-PB; parent=FBgn0040309,FBtr0073763; dbxref=FlyBase:FBpp0073594,FlyBase_Annotation_IDs:CG1633-PB,GB_protein:AAF48254.1,REFSEQ:NP_727689,GB_protein:AAF48254,FlyMine:FBpp0073594,modMine:FBpp0073594; MD5=d145d0f26fe3adfbc2bf2e4107e1da94; length=194; release=r6.09; species=Dmel;;FBpp0073595 type=protein; loc=X:13331122..1…	40.2	23	0.178	DYGVLDEETGIPFR+GLFIIDDK+GLFIIDDKQNLR+KQGGLGSMDIPLLADK+LVQAFQYTDK+QGGLGSMDIPLLADK+QITVNDLPVGR+SVEETLR+TMVADPTK
862a	FBpp0072830|FBgn0010909|CG16973-PA|msn-PA	1.0000	FBpp0072830 type=protein; loc=3L:complement(join(2585605..2585682,2579455..2579520,2567370..2567814,2567046..2567288,2566434..2566933,2566202..2566375,2565601..2565621,2564397..2564695,2563818..2563959,2561932..2562843,2560116..2560295,2557793..2558389,2557572..2557727,2557341..2557508,2557136..2557285,2556942..2557076,2556792..2556866,2556556..2556729)); ID=FBpp0072830; name=msn-PA; parent=FBgn0…	19.3	23	0.174	ASVAEAITRPVPR+ENDVPGAPGAAAAGTATASAKPGPAAATTTATK+ESHVNVNVTPTSHEAANDTPEIR+GGGGGGGGGGGGGGSSGVGADGTGLGTPGTR+GQNVLLTDNAEVK+LQQLQQQQQQQQLQQQQQQQNR+LVDFGVSAQLDR+QQVEEPGPPARPPQR+RPEPQPQTAAGGQGSQQQAQPEAPPR+RYSAVFSGASASGSTAGSPSAQALQR+SFLTFGFGAGGSGPSR+SKENDVPGAPGAAAAGTATASAKPGPAAATTTATK+SSSEEYQAAISSSVHSTPSK+TESVIVLQNAAVR+TSSVLPDLLSQASPATPPR+VYQLISR+YSAVFSGASASGSTAGSPSAQALQR
759	FBpp0087933|FBgn0027548|CG2910-PA|nito-PA FBpp0087934|FBgn0027548|CG2910-PB|nito-PB FBpp0308267|FBgn0027548|CG2910-PC|nito-PC	1.0000	FBpp0087933 type=protein; loc=2R:join(7962843..7963393,7963452..7965282); ID=FBpp0087933; name=nito-PA; parent=FBgn0027548,FBtr0088857; dbxref=GB_protein:AAM68878.1,FlyBase:FBpp0087933,FlyBase_Annotation_IDs:CG2910-PA,REFSEQ:NP_724633,GB_protein:AAM68878,FlyMine:FBpp0087933,modMine:FBpp0087933; MD5=ccf6f17823c4dfc00317c92a2a234e07; length=793; release=r6.09; species=Dmel;;FBpp0087934 type=protein…	21.7	23	0.174	APDDFIEETLYR+EAAGVISLLNK+GEPYAYIQYETVEAATAAVK+IELSGQYIGK+LRTDFAELPGATPAAPFK+MAIVEPVYK+MWIGGLGAWTSVTQLER+NLVSYLK+QKEAAGVISLLNK+RNDALASASTVPDVAR+RPPPGTGNAFAFVR+SPMGQGVPLDHR+SSKPPYDESALEYR+TDFAELPGATPAAPFK+YGVVDDIDIK
572	FBpp0083659|FBgn0038989|CG6937-PA|CG6937-PA	1.0000	FBpp0083659 type=protein; loc=3R:join(22584863..22584958,22585026..22585370,22585434..22586063); ID=FBpp0083659; name=CG6937-PA; parent=FBgn0038989,FBtr0084266; dbxref=FlyBase:FBpp0083659,FlyBase_Annotation_IDs:CG6937-PA,GB_protein:AAF56024.1,REFSEQ:NP_651066,GB_protein:AAF56024,FlyMine:FBpp0083659,modMine:FBpp0083659; MD5=5300ce6b3da38cc760fa4b603e709670; length=356; release=r6.09; species=Dmel;	31.5	23	0.160	AAGSAEASTSQAAAK+AGKEIYVSDLTK+AGKEIYVSDLTKATQR+ATYIPPEK+DLGIDFSNLLVEPVKK+EIYVSDLTK+GYAFVEFEYPEVAK+HLPHGFFEQQLR+NVVSGQLK+QTLNFFR+VAADTMDNYLMFQK+YKDLGIDFSNLLVEPVKK
341	FBpp0078450|FBgn0037312|CG11999-PA|CG11999-PA	1.0000	FBpp0078450 type=protein; loc=3R:complement(join(5354561..5354621,5353844..5354433)); ID=FBpp0078450; name=CG11999-PA; parent=FBgn0037312,FBtr0078807; dbxref=FlyBase:FBpp0078450,FlyBase_Annotation_IDs:CG11999-PA,GB_protein:AAF52043.1,REFSEQ:NP_649527,GB_protein:AAF52043,FlyMine:FBpp0078450,modMine:FBpp0078450; MD5=fe3a7122e76969a61f10f74a32ddaef7; length=216; release=r6.09; species=Dmel;	44.9	23	0.165	EDVNSHWVIK+EKSSTHDEYAHSEL+HIDTGMYLGMSGR+LLNSDYAFR+SSTHDEYAHSEL+SYGRPISGQMEIVGVHKPQHGTR+WTTAEGLFIVPK+YGSGSGQQSVTGVEQKEDVNSHWVIK
273	FBpp0076738|FBgn0052409|CG32409-PA|CG32409-PA	1.0000	FBpp0076738 type=protein; loc=3L:join(5899599..5899747,5899805..5900057,5900115..5900608,5900673..5900826); ID=FBpp0076738; name=CG32409-PA; parent=FBgn0052409,FBtr0077030; dbxref=FlyBase:FBpp0076738,FlyBase_Annotation_IDs:CG32409-PA,GB_protein:AAN12230.1,REFSEQ:NP_729108,GB_protein:AAN12230,REFSEQ:NP_729108,GB_protein:AAN12230,FlyMine:FBpp0076738,modMine:FBpp0076738; MD5=af3236ae720a5df56453c979…	41.5	23	0.168	AKDWVLEVPQNADPNTDMFQK+EANLDLIK+ELDKYKPITVEK+ENTQLLVNAIWELPTER+KQSHITQTPEKEANLDLIK+LDVGSLLITDPNDFDDR+LDVGSLLITDPNDFDDRELR+LPEPTTVLPR+QSHITQTPEKEANLDLIK+SGYLGPEAASSSQLLTAVTVAK+TYDETMDKWVPTYGFK+VDESIVAKLPEPTTVLPR+WVPTYGFK
22	FBpp0070596|FBgn0029688|CG6450-PC|lva-PC FBpp0309608|FBgn0029688|CG6450-PD|lva-PD	1.0000	FBpp0070596 type=protein; loc=X:complement(join(3964701..3964754,3964567..3964638,3964417..3964497,3960642..3964352,3960477..3960584,3956513..3960410,3956307..3956427,3956049..3956245,3955875..3955972)); ID=FBpp0070596; name=lva-PC; parent=FBgn0029688,FBtr0070626; dbxref=FlyBase:FBpp0070596,FlyBase_Annotation_IDs:CG6450-PC,GB_protein:AAF45910.1,REFSEQ:NP_525064,GB_protein:AAF45910,FlyMine:FBpp007…	11.6	23	0.172	ELQQLQQDQDSEVEHVR+FQSQDGQQQLASLLADNEELQQR+IAELDTLGQNQTDDQVYIETENKR+IESLQQEIQQLR+ISSAGSNSELLGTTSAAGSDLK+LAEQLSELQAQLAR+LAGSSNDLSSLQNVSASTTR+LQEDASYIESLEAQNTELQAR+LVFEILTK+QGSGSQSGAGAVAAVAAPTSAAPTAIGVDLSQSGLR+QQIQEQEQLIQER+QQLIESVSESEHALNLK+SALDLEAQGQEAVDESR+SSEVVATLDAGEGGPVLFEK+TSHQLLESQSQQQAESLQVAER+VQLTAAQEQHALLAQQYASDK+VVQAEEDSLKVQENSR
191	FBpp0074556|FBgn0031062|CG14230-PA|CG14230-PA	1.0000	FBpp0074556 type=protein; loc=X:join(19704411..19704588,19704650..19704939,19705006..19706113,19706176..19706342); ID=FBpp0074556; name=CG14230-PA; parent=FBgn0031062,FBtr0074787; dbxref=FlyBase:FBpp0074556,FlyBase_Annotation_IDs:CG14230-PA,GB_protein:AAF49010.2,REFSEQ:NP_608349,GB_protein:AAF49010,FlyMine:FBpp0074556,modMine:FBpp0074556; MD5=a9d6d05b7e0700725004754a0920d0ba; length=580; release=…	37.1	23	0.174	APSSQLLVQSGQNK+APSSQLLVQSGQNKR+AVVDHAEYDQVK+DLFENDDDEEEEQIVLPQHK+FFLADLPTR+FSDAEEEEASKPVQK+GEGFSLLDMFGSAPEK+GEGFSLLDMFGSAPEKEVAK+IKFSDAEEEEASKPVQK+ITSNFVNEEEEAELEDQPEPEESER+KSAIQQALSVISVEGSQAK+NKLESFFIPR+QKPDANVSQAEQK+RVFGEDEEIGDDEVAPELLITK+SAIQQALSVISVEGSQAK+TAFYIVTDTLR+TSESDLQILFQDYGHVEHVDLK+VFGEDEEIGDDEVAPELLITK
590	FBpp0084188|FBgn0039302|CG11856-PA|Nup358-PA FBpp0293235|FBgn0039302|CG11856-PB|Nup358-PB	1.0000	FBpp0084188 type=protein; loc=3R:join(25249631..25249702,25250223..25253235,25253292..25256293,25256355..25256855,25256925..25257057,25257122..25258129,25258201..25258559); ID=FBpp0084188; name=Nup358-PA; parent=FBgn0039302,FBtr0084813; dbxref=GB_protein:AAF56430.1,FlyBase:FBpp0084188,FlyBase_Annotation_IDs:CG11856-PA,GB_protein:AAF56430.2,REFSEQ:NP_651361,GB_protein:AAF56430,FlyMine:FBpp0084188,…	9.3	22	0.172	ADAIIIFQLGK+AIEYLNGYLR+ELVPETTSTFADLAK+FFFGGGNK+IGQYEQFLDEVR+LASGEGQGNVLGSIFR+LNSNQLITEGNR+QSGLDQGNALNLTTSSSNK+SFVTSTPAANSLINKPQEQTK+SIIGGTPLLFGGSNAFGIPK+SLLWAANDFADEQVTLER+TGEEDEELLYVHK+TGEEGEDIKFTSR+TGNDFANLSANSQGTTVGFNK+TGSTFADLASNPGGTFADLANK+VLEHPELQTFR+VVFYEGFQR
236	FBpp0075618|FBgn0011284|CG11276-PA|RpS4-PA FBpp0075619|FBgn0011284|CG11276-PB|RpS4-PB FBpp0312080|FBgn0011284|CG11276-PC|RpS4-PC	1.0000	FBpp0075618 type=protein; loc=3L:join(13042012..13042014,13042110..13042368,13042442..13042539,13043166..13043337,13043574..13043827); ID=FBpp0075618; name=RpS4-PA; parent=FBgn0011284,FBtr0075884; dbxref=FlyBase:FBpp0075618,FlyBase_Annotation_IDs:CG11276-PA,GB_protein:AAF49847.1,REFSEQ:NP_729871,GB_protein:AAF49847,FlyMine:FBpp0075618; MD5=9432bd09df680f6871c732d2390f7b76; length=261; release=r6.…	48.7	22	0.176	DSQGHVFATR+ERHPGSFDIVHIK+ESLPLLIFLR+GVPFLVTHDGR+HPGSFDIVHIK+LGGVFAPRPSTGPHK+LRESLPLLIFLR+LSIAEER+LTNVFIIGK+TDPTYPAGYMDVITLEK+TIRYPDPLIHANDSVQVDIASGK+YALNGAEVTK+YPDPLIHANDSVQVDIASGK
987a	FBpp0086106|FBgn0263197|CG33130-PC|Patronin-PC FBpp0271954|FBgn0263197|CG33130-PD|Patronin-PD FBpp0289830|FBgn0263197|CG33130-PF|Patronin-PF FBpp0304550|FBgn0263197|CG33130-PI|Patronin-PI FBpp0304551|FBgn0263197|CG33130-PJ|Patronin-PJ FBpp0304556|FBgn0263197|CG33130-PO|Patronin-PO	1.0000	FBpp0086106 type=protein; loc=2R:complement(join(17534826..17534855,17531871..17532182,17531714..17531802,17531518..17531653,17531211..17531461,17531047..17531147,17529087..17529191,17528622..17528852,17527823..17528105,17527376..17527748,17527214..17527315,17526834..17526980,17524704..17526317,17524348..17524584,17524084..17524282,17523824..17523898,17523500..17523571,17522853..17522960,17520646…	22.6	22	0.159	ALVIGADSTNLDPESVDEMER+AMAAASGGEDQPPEK+ESLSHLHNNNNIGFGNDDVNSKPVTR+GFYISFDDEQPK+GSSSEDYDSGEMISNK+GSSSNLTGYGQLSSNSMK+HHLDDVSNQSPQQTQQPMSPTR+HSIHGLNNSNSVK+IMLLSLQR+IPSPSRPSIQANSFQDPR+KGSSSNLTGYGQLSSNSMK+KLSNTSVGSYPVEPAVAVR+LNITSGNLTYR+LSNTSVGSYPVEPAVAVR+LYGTGPSQVEEVMFDK+NSSSEDSQLTIENFGGSQDQLNTLGR+QVSVDNVPTVSSHNLSNAGSPLPVAR+RSTPPNEYQTVQSNNFDGNHAEAFVVHK+SPGNATYNKYTDEPPIQLR+TIHVDDASVDISEASSISSR+TWAHSAAA…
913a	FBpp0078534|FBgn0037261|CG9775-PA|CG9775-PA FBpp0078535|FBgn0037261|CG9775-PC|CG9775-PC FBpp0307563|FBgn0037261|CG9775-PE|CG9775-PE	1.0000	FBpp0078534 type=protein; loc=3R:complement(join(4640013..4640222,4639634..4639752,4639018..4639557,4638544..4638839,4638309..4638409)); ID=FBpp0078534; name=CG9775-PA; parent=FBgn0037261,FBtr0078894; dbxref=FlyBase:FBpp0078534,FlyBase_Annotation_IDs:CG9775-PA,GB_protein:AAF52112.1,REFSEQ:NP_649482,GB_protein:AAF52112; MD5=57fc8df531c91e72fa0a9ccbc14f34b9; length=421; release=r6.09; species=Dmel;…	31.6	21	0.166	AAAVAAAAIAATVQGR+ADLVASGNAAR+IVSSGAGNQGMSAVNSR+KGVSASIAGR+LAPNGKPIR+LHTVQTALK+LLNEFKR+NAASSSGAVNNSASAR+NVPATNGGGGGLR+REDLDMELDQYMSTTK+RIVSSGAGNQGMSAVNSR+SEMDYLLK
878a	FBpp0074017|FBgn0004432|CG9916-PA|Cyp1-PA	1.0000	FBpp0074017 type=protein; loc=X:complement(join(16320079..16320336,16318182..16318607)); ID=FBpp0074017; name=Cyp1-PA; parent=FBgn0004432,FBtr0074238; dbxref=GB_protein:AAF48589.1,FlyBase:FBpp0074017,FlyBase_Annotation_IDs:CG9916-PA,GB_protein:AAF48589.2,REFSEQ:NP_523366,GB_protein:AAF48589,FlyMine:FBpp0074017,modMine:FBpp0074017; MD5=57b8ab74b3c125f25f28fc1df27fe914; length=227; release=r6.09; s…	23.8	21	0.162	FPDENFELK+HVVFGEVVEGLDVVK+KIIVANSGSL+SIYGNKFPDENFELK+VFFDMTADNEPLGR
945a	FBpp0082989|FBgn0020238|CG31196-PC|14-3-3epsilon-PC	1.0000	FBpp0082989 type=protein; loc=3R:join(18242846..18242909,18247433..18247902,18247971..18248151,18248233..18248288); ID=FBpp0082989; name=14-3-3epsilon-PC; parent=FBgn0020238,FBtr0083567; dbxref=FlyBase:FBpp0082989,FlyBase_Annotation_IDs:CG31196-PC,GB_protein:AAN13766.1,REFSEQ:NP_732312,GB_protein:AAN13766,FlyMine:FBpp0082989,modMine:FBpp0082989; MD5=051c8d1e91c5cb700b24a5d7366587b7; length=256; r…	46.5	20	0.164	AASDIAMNDLPPTHPIR+DAAENSLIAYK+DNLTLWTSDMQAEGDGEPK+DSTLIMQLLR+IITSIEQKEENK+LAEQAERYDEMVEAMK+LAEQAERYDEMVEAMKK+NLLSVAYK+VASMDVELTVEER+YLAEFATGSDR+YLAEFATGSDRK
928a	FBpp0081156|FBgn0010774|CG1101-PA|Ref1-PA	1.0000	FBpp0081156 type=protein; loc=3R:complement(join(7079964..7080209,7079254..7079455,7078822..7079019,7078253..7078407)); ID=FBpp0081156; name=Ref1-PA; parent=FBgn0010774,FBtr0081642; dbxref=FlyBase:FBpp0081156,FlyBase_Annotation_IDs:CG1101-PA,GB_protein:AAF54070.1,REFSEQ:NP_651968,GB_protein:AAF54070,FlyMine:FBpp0081156,modMine:FBpp0081156; MD5=a6e9462c9ef48720251002e6880d3a12; length=266; release…	32.7	20	0.150	APPTAEELDAELDSYINDMKI+ELFNDFGPIK+ELFNDFGPIKK+GDVNSAWK+GDVNSAWKHDMYDGPK+HDMYDGPK+KAPPTAEELDAELDSYINDMKI+LIVGNLDYGVSNTDIK+RVGGTAPTSFK+SIDDLIK+SLGTADVIFER+VGGTAPTSFK
82	FBpp0071844|FBgn0034753|CG2852-PA|CG2852-PA FBpp0311613|FBgn0034753|CG2852-PD|CG2852-PD	1.0000	FBpp0071844 type=protein; loc=2R:complement(join(22646182..22646271,22645921..22646045,22645132..22645534)); ID=FBpp0071844; name=CG2852-PA; parent=FBgn0034753,FBtr0071933; dbxref=FlyBase:FBpp0071844,FlyBase_Annotation_IDs:CG2852-PA,GB_protein:AAF46873.1,REFSEQ:NP_611695,GB_protein:AAF46873,FlyMine:FBpp0071844,modMine:FBpp0071844; MD5=94c925e1fdde0d02d60040918dd6ce3f; length=205; release=r6.09; s…	64.4	20	0.145	DFMIQGGDFTK+DRPVKDVVIANSGTLPVSEAFSVAK+DTNGSQFFITTK+DVVIANSGTLPVSEAFSVAK+HYGAGWLSMANAGK+IEIGLFGK+IIKDFMIQGGDFTK+ILSGMNVVR+QIENSATDAR+QTSWLDGR+TVENFKELALKPQGEGYK+VFFDITIGGEPAGR
791	FBpp0099390|FBgn0261458|CG33979-PA|capt-PA FBpp0099391|FBgn0261458|CG33979-PB|capt-PB FBpp0304563|FBgn0261458|CG33979-PC|capt-PC	1.0000	FBpp0099390 type=protein; loc=2L:complement(join(1153386..1153504,1152771..1153318,1152177..1152700,1152032..1152115)); ID=FBpp0099390; name=capt-PA; parent=FBgn0261458,FBtr0100022; dbxref=FlyBase:FBpp0099390,FlyBase_Annotation_IDs:CG33979-PA,FlyBase:FBpp0077648,GB_protein:AAF51408.2,REFSEQ:NP_001033869,GB_protein:AAF51408,FlyMine:FBpp0099390,modMine:FBpp0099390; MD5=ee0bcccab12f2765e8fb66d069811…	47.2	20	0.153	AWVQTLTELQAYIR+DSLGVEIVNSK+EMNDAGQFYTNR+GAAPAGGAPPPPPPGGLPPPPPMLDLSALK+IGGDVAQHAELVK+LDSAGDDRSALFAQINQGADITK+QAELLKPTSTQISAIQDFR+QAELLKPTSTQISAIQDFREK+QYHTTGLVWSGK+SAFGSQLQYVTLATQIAQPAQPK+SALFAQINQGADITK+SSEMNILLPDDSGDYTELALPEQYK+TGPAPFKSPAQSGGSK
652	FBpp0085380|FBgn0266580|CG7897-PA|Gp210-PA FBpp0307249|FBgn0266580|CG7897-PB|Gp210-PB	1.0000	FBpp0085380 type=protein; loc=2R:join(5760908..5761062,5761134..5762193,5762594..5763961,5764021..5764771,5764831..5765148,5765488..5765619,5765680..5765879,5765940..5766203,5766453..5766578,5766691..5766796,5767285..5767406,5767463..5767561,5767620..5767853,5767914..5768060,5769343..5769495,5770470..5770605,5770806..5770856,5771916..5771990,5772067..5772200); ID=FBpp0085380; name=Gp210-PA; paren…	11.5	20	0.158	ETNNVIGISLK+GPSALLTVAYPNR+HTGIAQVLSHR+ILVLTPLR+LFDTNDNLLLVDQSK+LGEQENVGPGEIR+LSAYDLSEVVADQSILSVR+LSVVESDNLFPTK+QDLISVMPIYK+QSIEVPIIGNTMLAPK+SFTVAAEIIQSTAFDEK+TLELVTPNAIK+VASDPLNIQVFAPIR+VHNSLPTSSFALYQSEVTTK+VLLPIFEDK+VVLPYDPNSLKPLK
310	FBpp0077571|FBgn0000579|CG17654-PB|Eno-PB FBpp0077572|FBgn0000579|CG17654-PE|Eno-PE FBpp0077573|FBgn0000579|CG17654-PC|Eno-PC FBpp0077574|FBgn0000579|CG17654-PD|Eno-PD FBpp0077575|FBgn0000579|CG17654-PA|Eno-PA FBpp0291325|FBgn0000579|CG17654-PF|Eno-PF	1.0000	FBpp0077571 type=protein; loc=2L:complement(join(1727646..1727833,1725341..1726655)); ID=FBpp0077571; name=Eno-PB; parent=FBgn0000579,FBtr0077905; dbxref=FlyBase:FBpp0077571,FlyBase_Annotation_IDs:CG17654-PB,GB_protein:AAN10455.1,REFSEQ:NP_722721,GB_protein:AAN10455; MD5=192a03ed239ad33bf021aeae31e76f91; length=500; release=r6.09; species=Dmel;;FBpp0077572 type=protein; loc=2L:complement(join(172…	37.9	20	0.150	AAVPSGASTGVHEALELR+ANLDVVDQASIDNFMIK+AVGHVNDTLGPELIK+EALNLISDAIAK+EIILPVPAFNVINGGSHAGNK+FGLDATAVGDEGGFAPNIQSNK+HIADLAGNK+IEIGMDVAASEFYK+LANLYQEFIK+SQWLPADK+VNQIGTVTESIAAHLLAK
300	FBpp0077397|FBgn0031453|CG9894-PB|Bacc-PB FBpp0077398|FBgn0031453|CG9894-PA|Bacc-PA FBpp0297923|FBgn0031453|CG9894-PC|Bacc-PC FBpp0307124|FBgn0031453|CG9894-PD|Bacc-PD	1.0000	FBpp0077397 type=protein; loc=2L:join(2753415..2753660,2756008..2756170,2756245..2756294); ID=FBpp0077397; name=Bacc-PB; parent=FBgn0031453,FBtr0077713; dbxref=FlyBase:FBpp0077397,FlyBase_Annotation_IDs:CG9894-PB,GB_protein:AAN10413.1,REFSEQ:NP_608706,GB_protein:AAN10413,FlyMine:FBpp0077397; MD5=4c496eb0d3aca50804fbd6d04d9073f1; length=152; release=r6.09; species=Dmel;;FBpp0077398 type=protein; l…	36.8	20	0.162	AAAADAAGDAADNGTSK+AAAADAAGDAADNGTSKDGEDAADAAAAAPAK+AAAADAAGDAADNGTSKDGEDAADAAAAAPAKESVK+AAAEDKAAAADAAGDAADNGTSKDGEDAADAAAAAPAK+DGEDAADAAAAAPAK+VAADDVSAVKDDLK
212	FBpp0075069|FBgn0250814|CG4169-PA|UQCR-C2-PA FBpp0303947|FBgn0250814|CG4169-PB|UQCR-C2-PB	1.0000	FBpp0075069 type=protein; loc=3L:join(16584400..16584444,16584589..16584722,16584779..16585082,16585185..16586024); ID=FBpp0075069; name=UQCR-C2-PA; parent=FBgn0250814,FBtr0075309; dbxref=GB_protein:AAF49444.1,FlyBase:FBpp0075069,FlyBase_Annotation_IDs:CG4169-PA,REFSEQ:NP_648905,GB_protein:AAF49444,FlyMine:FBpp0075069,modMine:FBpp0075069; MD5=c89c08293aa606332e429c50fa8be9d2; length=440; release=…	55.7	20	0.158	AASANWYGGDAR+AAVVGVGIDNNTLAGFAQTLQFPSGGSK+AIELVHKAAFRNGLGNSIYSPR+AVNASYSDAGLFGFVVSADSK+AVVAVAGQGAAASNHK+ELVGYTVTTTADNAETGLR+LAVGAIGHLANVPYASDLA+LVVATADATLPVSR+NESYDIQGASHLLR+NIQQVGGTLTTWGDR+NIQQVGGTLTTWGDRELVGYTVTTTADNAETGLR+NVLEADALLGAIDGISQSQVQEAAK+TVEFLVR+TVVNQLNAVSTEER+VSLVLGAGSR+YSSDGGLIK
197	FBpp0074662|FBgn0028695|CG7762-PA|Rpn1-PA	1.0000	FBpp0074662 type=protein; loc=3L:join(19915191..19917113,19917183..19918019); ID=FBpp0074662; name=Rpn1-PA; parent=FBgn0028695,FBtr0074893; dbxref=FlyBase:FBpp0074662,FlyBase_Annotation_IDs:CG7762-PA,GB_protein:AAF49095.2,REFSEQ:NP_649158,GB_protein:AAF49095,FlyMine:FBpp0074662,modMine:FBpp0074662; MD5=dca0928cc63d49df0550af2d0134e7d9; length=919; release=r6.09; species=Dmel;	18.8	20	0.150	AVPLALGLISASNPK+ELDIMEPK+FASIQVDSAK+HFLNLAR+LLSEDGNKWLYK+LNIIDTLSK+LYQPTLESMAK+MLITFDEELNQLQVPVR+QLAFMLAR+QNLAASFVNGFVNAGFGVDK+SFGNLLR+TITGFQTHTTPVLLAIGER+TPEDIYK+VGIAIDVVGQAGKPK+VQLIELVK
1017a	FBpp0088955|FBgn0002174|CG5504-PB|l(2)tid-PB	1.0000	FBpp0088955 type=protein; loc=2R:join(23707154..23708487,23708630..23708858); ID=FBpp0088955; name=l(2)tid-PB; parent=FBgn0002174,FBtr0089504; dbxref=FlyBase:FBpp0088955,FlyBase_Annotation_IDs:CG5504-PB,GB_protein:AAS64764.1,REFSEQ:NP_995932,GB_protein:AAS64764,FlyMine:FBpp0088955,modMine:FBpp0088955; MD5=866804247a35c34a361f9196cb09b5f0; length=520; release=r6.09; species=Dmel;	42.7	20	0.144	ASAAAAGSGASKPGPGAEKSEGKDQWTDNEK+EGGGSGSGQGDGGGGGFISK+ELFVTFR+EYDTYGQTAENIGR+FQEVSEAYEVLSDEQK+IFGEGNFR+KFQEVSEAYEVLSDEQK+KVTVPVPAGIENGQTVR+LALIEAYAELEEDTPGQIHGIANR+QATAGASEEPGAGAAAK+QGGGFPGGGAGGFGPEGFSQSWQFR+SSIDPEELFR+TNSFDDFADSK+VQGVYEDQWINVEPGTSSHHK+VTVPVPAGIENGQTVR
959a	FBpp0084150|FBgn0046214|CG11844-PB|vig2-PB FBpp0084151|FBgn0046214|CG11844-PC|vig2-PC FBpp0084152|FBgn0046214|CG11844-PA|vig2-PA FBpp0112266|FBgn0046214|CG11844-PD|vig2-PD	1.0000	FBpp0084150 type=protein; loc=3R:join(25123399..25123479,25123632..25124115,25124590..25125356); ID=FBpp0084150; name=vig2-PB; parent=FBgn0046214,FBtr0084775; dbxref=FlyBase:FBpp0084150,FlyBase_Annotation_IDs:CG11844-PB,GB_protein:AAF56404.2,REFSEQ:NP_733083,GB_protein:AAF56404,FlyMine:FBpp0084150,modMine:FBpp0084150; MD5=a347fb02289ec9f37bc83fa6435cdd62; length=443; release=r6.09; species=Dmel;;…	29.6	19	0.144	AGEGAADNAEWK+AGEGAADNAEWKK+ESNGEFGNELPQR+ESNSEDELEYDPSLYPQR+FNNGPSNGYENR+IVDIQFNFNDGRK+KESNSEDELEYDPSLYPQR+KKESNSEDELEYDPSLYPQR+KKPEPAK+QMTLDEWK+TTGETSPQAEKEDSANEQSADPAVAAEEDESK+YGNKESNGEFGNELPQR
937a	FBpp0081928|FBgn0051363|CG31363-PD|Jupiter-PD FBpp0081929|FBgn0051363|CG31363-PH|Jupiter-PH FBpp0081930|FBgn0051363|CG31363-PE|Jupiter-PE FBpp0081931|FBgn0051363|CG31363-PC|Jupiter-PC FBpp0081932|FBgn0051363|CG31363-PA|Jupiter-PA	1.0000	FBpp0081928 type=protein; loc=3R:complement(join(11619704..11619747,11593633..11593766,11592367..11592624,11591168..11591307)); ID=FBpp0081928; name=Jupiter-PD; parent=FBgn0051363,FBtr0082452; dbxref=FlyBase:FBpp0081928,FlyBase_Annotation_IDs:CG31363-PD,GB_protein:AAN13515.1,REFSEQ:NP_731595,GB_protein:AAN13515,FlyMine:FBpp0081928,modMine:FBpp0081928; MD5=e12a671ab7b5fc99914f3b7c7f5c55a2; length=…	60.2	19	0.141	LFGEPTRPITPGK+MASNIFAAEK+NRIPPGGYSSGLW+QESSNGGTPVINK+SGSVSSASSSVSSSTENLK+SSIPFGQNTEAVAAQK+VLRPPGGGSSDIFGSEMPQTPR+VVANEYSQR
930a	FBpp0081370|FBgn0037607|CG8036-PB|CG8036-PB FBpp0081371|FBgn0037607|CG8036-PC|CG8036-PC	1.0000	FBpp0081370 type=protein; loc=3R:join(8669825..8669928,8671711..8673309,8673378..8673555); ID=FBpp0081370; name=CG8036-PB; parent=FBgn0037607,FBtr0081881; dbxref=GB_protein:AAF54265.2,FlyBase:FBpp0081370,FlyBase_Annotation_IDs:CG8036-PB,GB_protein:AAF54265.3,REFSEQ:NP_649812,GB_protein:AAF54265,FlyMine:FBpp0081370,modMine:FBpp0081370; MD5=4abd5a114372b4edb4e5ef669201d22b; length=626; release=r6.0…	35.0	19	0.141	DFPNIEDLDNWHGKPLGDK+HLEGLIVNK+HLYVPTVPR+IHSINATQASK+KIDSDLEGHPTPR+LAYGTALAK+LEAFGFNAVVVDGHDVEELSK+LGQSEATSLQHK+LNFIDVGTGSLGQGVAVGAGMAYVGK+LSSPPAYK+NKPTAIIAK+SGPPSVLIDMFGISAR+TIPGSTIFYPSDAVSTER+TVAFVSTFATFFTR+VVVVEDHYQQGGLGEAVLSALAGER
865a	FBpp0073277|FBgn0003360|CG16944-PA|sesB-PA FBpp0073278|FBgn0003360|CG16944-PC|sesB-PC FBpp0073279|FBgn0003360|CG16944-PB|sesB-PB FBpp0073280|FBgn0003360|CG16944-PD|sesB-PD FBpp0312078|FBgn0003360|CG16944-PE|sesB-PE	1.0000	FBpp0073277 type=protein; loc=X:complement(join(10782380..10782676,10782173..10782300,10781621..10782095)); ID=FBpp0073277; name=sesB-PA; parent=FBgn0003360,FBtr0073421; dbxref=FlyBase:FBpp0073277,FlyBase_Annotation_IDs:CG16944-PA,GB_protein:AAG22341.1,REFSEQ:NP_511109,GB_protein:AAG22341,FlyMine:FBpp0073277,modMine:FBpp0073277; MD5=c2c1ad011a3bcdf20b09b6b6d65bec98; length=299; release=r6.09; spe…	54.8	19	0.148	AAYFGFYDTAR+DFAAGGISAAVSK+DFDAVGFVK+EQGFSSFWR+GAFSNILR+GFGVSVQGIIIYR+GTGGAFVLVLYDEIKK+KATEVIYK+NTPIYISWAIAQVVTTVAGIVSYPFDTVRR+QEGTGAFFK+QVFLGGVDK+QVFLGGVDKNTQFWR+SDGIVGLYR+YFPTQALNFAFK+YFPTQALNFAFKDK
795	FBpp0099981|FBgn0037719|CG9424-PA|bocks-PA FBpp0099982|FBgn0037719|CG9424-PB|bocks-PB	1.0000	FBpp0099981 type=protein; loc=3R:complement(join(9589883..9590929,9589774..9589782)); ID=FBpp0099981; name=bocks-PA; parent=FBgn0037719,FBtr0082105; dbxref=FlyBase_Annotation_IDs:CG9424-PA,FlyBase:FBpp0099981,GB_protein:AAF54412.2,REFSEQ:NP_649917,GB_protein:AAF54412,FlyMine:FBpp0099981,modMine:FBpp0099981; MD5=ba6064c77d23bb1c21b35c02792cc6ed; length=351; release=r6.09; species=Dmel;;FBpp0099982…	34.8	19	0.149	ETVHGSQVTTPTSEPVR+EVDQPLYEQEDIPR+ITGVPLNK+NTFSGSARPFGGPAPAPAPIR+QSVPVSGSNLAR+RETVHGSQVTTPTSEPVR+RETVHGSQVTTPTSEPVRR+RTIAYGLDNTSISGR+SGVLTTSYTR+SYTYERPHVPAATLHALPTYEPR+TIAYGLDNTSISGR
779	FBpp0088439|FBgn0039757|CG1883-PA|RpS7-PA FBpp0088440|FBgn0039757|CG1883-PC|RpS7-PC FBpp0088970|FBgn0039757|CG1883-PD|RpS7-PD FBpp0308324|FBgn0039757|CG1883-PE|RpS7-PE	1.0000	FBpp0088439 type=protein; loc=3R:complement(join(30208490..30208657,30208093..30208425,30206638..30206721)); ID=FBpp0088439; name=RpS7-PA; parent=FBgn0039757,FBtr0089422; dbxref=FlyBase:FBpp0088439,FlyBase_Annotation_IDs:CG1883-PA,GB_protein:AAF57023.1,REFSEQ:NP_651782,GB_protein:AAF57023,FlyMine:FBpp0088439,modMine:FBpp0088439; MD5=447ca4c3ce12c2358f0f94bf5fea1d6b; length=194; release=r6.09; spe…	52.6	19	0.148	AVIIYVPIPQQK+DVTFEFPDNYLNV+HVVVIAER+IIKPGGSDPDDFEK+KAVIIYVPIPQQK+SIAQALVELEANSDLKPYLR+VDTFTSVYK+VDTFTSVYKK+VHLDKNQQTTIEHK+VKLDGSQLVK
752	FBpp0087764|FBgn0033342|CG8258-PA|CG8258-PA	1.0000	FBpp0087764 type=protein; loc=2R:complement(join(8906853..8906912,8905643..8906673,8905029..8905578)); ID=FBpp0087764; name=CG8258-PA; parent=FBgn0033342,FBtr0088683; dbxref=FlyBase:FBpp0087764,FlyBase_Annotation_IDs:CG8258-PA,GB_protein:AAF59029.3,REFSEQ:NP_610418,GB_protein:AAF59029,FlyMine:FBpp0087764,modMine:FBpp0087764; MD5=7dde112ff52bde845483a1ed89d6deb5; length=546; release=r6.09; species…	34.6	19	0.151	ALAENSGINGTEIVNQLYLAHNNEAGK+ALEILPNLVSHK+APGVSQMLK+FANALEVFPK+FVEGDVTYAEK+GATDNFMDDIER+IATVVIR+KFANALEVFPK+LFDLYQSK+LGITTAEISDGYEK+MYSGLEEAVFR+QFVTSDAGTIMR+QYGQEDFLNDLVSK+SADELLSFSSGEESLLESQIK+SVNATVLPR+YAVGAAATILK
637	FBpp0085119|FBgn0039828|CG1542-PA|CG1542-PA	1.0000	FBpp0085119 type=protein; loc=3R:join(31213544..31213609,31213672..31213755,31213814..31214587); ID=FBpp0085119; name=CG1542-PA; parent=FBgn0039828,FBtr0085757; dbxref=FlyBase:FBpp0085119,FlyBase_Annotation_IDs:CG1542-PA,GB_protein:AAF57129.1,REFSEQ:NP_651850,GB_protein:AAF57129,FlyMine:FBpp0085119,modMine:FBpp0085119; MD5=c6d08a72af1b3cf21768e480f079f47f; length=307; release=r6.09; species=Dmel;	28.7	19	0.127	LDMINTLAPLAPELAVQLEK+LHELGIK+LKNLDFLEDAK+LPYIRPEEDPVLNDFK+LPYIRPEEDPVLNDFKR+MQLPWLER+NLDFLEDAK+QAQSAVLEAIPR+RPDDYFAEMAK+TRRPDDYFAEMAK
47	FBpp0071050|FBgn0004403|CG1524-PB|RpS14a-PB FBpp0071051|FBgn0004403|CG1524-PA|RpS14a-PA FBpp0071052|FBgn0004404|CG1527-PA|RpS14b-PA FBpp0311458|FBgn0004404|CG1527-PB|RpS14b-PB	1.0000	FBpp0071050 type=protein; loc=X:join(7934034..7934270,7934330..7934548); ID=FBpp0071050; name=RpS14a-PB; parent=FBgn0004403,FBtr0071094; dbxref=FlyBase:FBpp0071050,FlyBase_Annotation_IDs:CG1524-PB,GB_protein:AAF46297.1,REFSEQ:NP_524884,GB_protein:AAF46297; MD5=67c629577ede1be33d27f3af361fb96a; length=151; release=r6.09; species=Dmel;;FBpp0071051 type=protein; loc=X:join(7934034..7934270,7934330..…	44.4	19	0.147	ADRDEASPYAAMLAAQDVAEK+AKVQKEEVQVQLGPQVR+DEASPYAAMLAAQDVAEK+EEVQVQLGPQVR+IEDVTPIPSDSTR+IEDVTPIPSDSTRR+IGRIEDVTPIPSDSTR+IGRIEDVTPIPSDSTRR+TLGITALHIK+VKADRDEASPYAAMLAAQDVAEK+VQKEEVQVQLGPQVR
356	FBpp0078733|FBgn0002525|CG6944-PA|Lam-PA FBpp0297901|FBgn0002525|CG6944-PB|Lam-PB FBpp0297902|FBgn0002525|CG6944-PC|Lam-PC FBpp0312110|FBgn0002525|CG6944-PD|Lam-PD	1.0000	FBpp0078733 type=protein; loc=2L:join(5543332..5543794,5544038..5544741,5544807..5545508); ID=FBpp0078733; name=Lam-PA; parent=FBgn0002525,FBtr0079100; dbxref=FlyBase:FBpp0078733,FlyBase_Annotation_IDs:CG6944-PA,GB_protein:AAF52262.1,REFSEQ:NP_476616,GB_protein:AAF52262,FlyMine:FBpp0078733,modMine:FBpp0078733; MD5=3c317e8fc67e7c24cc1bba84fa2623e5; length=622; release=r6.09; species=Dmel;;FBpp0297…	44.4	19	0.138	AGTATPQPGNTSTPRPPSAGPQPPPPSTHSQTASSPLSPTR+ANELNNKYNQANADR+AQYEEQMQINRDEIQSLYEDK+AVVDESEDHSVADYYVSASAK+GSEEVAIGGWQLQR+HGQEIDLLEK+IDALNANINELEQANADLNAR+IEPNGVITVWSADTK+LATYIDR+LNEDLNEALKELER+LNITPATNTATVQSFSQSLR+LTIEVQTTR+NIFEAELLETR+RRSVTAVDGNEQLYHQQGDPQQSNEK+SVTAVDGNEQLYHQQGDPQQSNEK+TILLNSEGEAVANLDR+VAEKVELQNLNDR+VRIDALNANINELEQANADLNAR
326	FBpp0078134|FBgn0000100|CG7490-PA|RpLP0-PA FBpp0306232|FBgn0000100|CG7490-PB|RpLP0-PB	1.0000	FBpp0078134 type=protein; loc=3L:join(22076288..22076341,22076416..22077315); ID=FBpp0078134; name=RpLP0-PA; parent=FBgn0000100,FBtr0078481; dbxref=FlyBase:FBpp0078134,FlyBase_Annotation_IDs:CG7490-PA,GB_protein:AAF51807.1,REFSEQ:NP_524211,GB_protein:AAF51807,FlyMine:FBpp0078134,modMine:FBpp0078134; MD5=86e1796e988a2ee9e406941fb4905ecb; length=317; release=r6.09; species=Dmel;;FBpp0306232 type=pr…	35.6	19	0.149	APARPGAIAPLHVIIPAQNTGLGPEK+DPSKFAAAASASAAPAAGGATEK+FAAAASASAAPAAGGATEK+FAAAASASAAPAAGGATEKKEEAK+GHLENNPQLEK+GNVGFVFTK+GTIEIINDVPILKPGDK+TSFFQALSIPTK+VVELFDEFPK
16	FBpp0070404|FBgn0004397|CG3299-PA|Vinc-PA FBpp0309622|FBgn0004397|CG3299-PB|Vinc-PB FBpp0309623|FBgn0004397|CG3299-PC|Vinc-PC	1.0000	FBpp0070404 type=protein; loc=X:complement(join(2220373..2220429,2215905..2218095,2215713..2215843,2215255..2215653,2215015..2215122)); ID=FBpp0070404; name=Vinc-PA; parent=FBgn0004397,FBtr0070420; dbxref=FlyBase:FBpp0070404,FlyBase_Annotation_IDs:CG3299-PA,GB_protein:AAF45752.1,REFSEQ:NP_476820,GB_protein:AAF45752,FlyMine:FBpp0070404,modMine:FBpp0070404; MD5=7ba1cabc671dbbfd1d32e5bb45c63106; len…	23.9	19	0.140	AINLIVEEGR+EGLAPVRPPPPETDDEDEGVFR+IAEILLSSAAQVDSLTPQLISAGRIR+IPTIGTQLKILSTVK+IVQDFMDVSTPLK+LSELVLSDSR+LVATNIADPAAAAAWK+MEQANEWLSNPYALR+MSDELQEIIR+QEADNSEDPVFTER+QFTEAVLQPEGTPGR+QVIDNATEISER+SNNLQAFSDR+TIESILDPVAQQVSR+TSEEHMQVYAK+VEGASQLLEEASDMLR
1050b	FBpp0311329|FBgn0266696|CG45186-PW|CG45186-PW	1.0000	FBpp0311329 type=protein; loc=3L:join(2429303..2429429,2434626..2436228,2439499..2439830,2443390..2443838,2443988..2444087,2444499..2446101,2459591..2460153,2461146..2461268,2465103..2465577,2484564..2484837,2485073..2485228,2495011..2495152,2495219..2495729,2495801..2495958,2496018..2498036,2498099..2498346,2498406..2498645); ID=FBpp0311329; name=CG45186-PW; parent=FBgn0266696,FBtr0345104; dbxre…	7.7	19	0.073	AAGGANSSWESPLQASSAEHGAPTTPR+ANMFQQLQEQSR+ANSAPFDISATSAFKPTKPLDIR+IAEQSEAQVQQPSVDDNQK+KSTDEGGSALGATNQNSPPAPNQIVSILK+LFVEPPKIPLSAIR+QPLVAVSSGISMK+QSPPASSAEVSSSAADNSMHSDER+RQPLVAVSSGISMK+SLTEEATKDGDEVASSTR+SNSSSSESDGER+SSTEVMGPDQR+STDEGGSALGATNQNSPPAPNQIVSILK+TIAASSDLSTAPATAK+VVHLAGQATGGSALAR
1048a	FBpp0306828|FBgn0010488|CG3845-PD|NAT1-PD	1.0000	FBpp0306828 type=protein; loc=2R:join(12918398..12920859,12920985..12922810,12922879..12923057); ID=FBpp0306828; name=NAT1-PD; parent=FBgn0010488,FBtr0334772; dbxref=FlyBase:FBpp0306828,FlyBase_Annotation_IDs:CG3845-PD,REFSEQ:NP_001033943,GB_protein:ABC66062; MD5=8a2379a67482db85e78c56fae502cce9; length=1488; release=r6.09; species=Dmel;	15.5	19	0.142	AIIIEGGTSTGDTK+GGNDGGVSSGYSSNYR+GGNDGGVSSGYSSNYRDNYEDSPSHQR+GSSPSSGSNSLGGNYR+GVILLIFDK+IVSLVASLLAK+LSEEAPSFDKEPSNSSTFLR+LVITANPSEIER+NGSASAQISGSTSNSSNISLNSGSASAAGGGTPHSQQQQER+SINSNSVGGGGSGAVGSGSGGSNYR+SSGGPTGHFSTGYSK+TLLNTSPNLLPITTATDTFNNLK+WSGVTNGHQAGVIIDQFR
1045a	FBpp0304882|FBgn0041775|CG10686-PC|tral-PC FBpp0304887|FBgn0041775|CG10686-PH|tral-PH	1.0000	FBpp0304882 type=protein; loc=3L:join(12515452..12515572,12516559..12517059,12517416..12517957,12518024..12518254,12518438..12518667,12518733..12519070,12519144..12519151); ID=FBpp0304882; name=tral-PC; parent=FBgn0041775,FBtr0332636; dbxref=REFSEQ:NP_001261770,GB_protein:AGB94463,FlyBase:FBpp0304882,FlyBase_Annotation_IDs:CG10686-PC; MD5=c9710799cdb95a0f43c3577f65e0aaed; length=656; release=r6.0…	30.6	19	0.137	AANNAAGHGSNATDSSAPNATTATTK+DTQFQIAPQSQIYDYILFR+GGGSGTDFYNQQR+GGNGMPNITNGNTAAALK+IKFEGDFDFEQANNKFEELR+KLNTETFGVSSTR+LKVAEDGAPKPATNATAATATATNEQVGEK+NQYYNNNGNGGINSGYGGAPGYNR+QPISVLDMLAGASR+SFGTEDRDTQFQIAPQSQIYDYILFR+STSLLPEQTQQVAAVSQ+VAEDGAPKPATNATAATATATNEQVGEK
1018a	FBpp0089056|FBgn0032456|CG6214-PA|MRP-PA FBpp0089057|FBgn0032456|CG6214-PB|MRP-PB FBpp0089058|FBgn0032456|CG6214-PC|MRP-PC FBpp0089059|FBgn0032456|CG6214-PD|MRP-PD FBpp0089060|FBgn0032456|CG6214-PE|MRP-PE FBpp0089061|FBgn0032456|CG6214-PF|MRP-PF FBpp0089062|FBgn0032456|CG6214-PG|MRP-PG FBpp0089063|FBgn0032456|CG6214-PH|MRP-PH FBpp0089064|FBgn0032456|CG6214-PI|MRP-PI FBpp0089065|FBgn0032456|CG6214…	1.0000	FBpp0089056 type=protein; loc=2L:join(12722431..12722484,12722559..12724070,12724206..12724343,12724472..12724618,12725712..12725796,12725859..12726678,12726746..12727116,12730843..12731066,12737959..12738176,12738241..12738747,12738807..12739188,12743980..12744171); ID=FBpp0089056; name=MRP-PA; parent=FBgn0032456,FBtr0090013; dbxref=FlyBase:FBpp0089056,FlyBase_Annotation_IDs:CG6214-PA,GB_protein…	14.5	19	0.137	ADIDILSAGDLTEIGEK+DNILFGQTYDR+GQIIEFASPTELLDNPK+HIFEEVIGPK+INLDPFEIKTDDEIWK+ITYQWFDK+LAGVVNTVGK+LAYVPQQAWIQNATVR+LNTILDSDKVIVLDK+MSSDIETNIVSVER+SLAAGLNHEIAEGGENLSVGQR+SPIYSHFSETVTGASTIR+SSLTLALFR+SSVVQAFLGEMEK+VEFQNFQVR+VLVTHGVTFLPQVDSIYVIK
968a	FBpp0085066|FBgn0027598|CG31012-PC|cindr-PC FBpp0301769|FBgn0027598|CG31012-PE|cindr-PE	1.0000	FBpp0085066 type=protein; loc=3R:join(30809271..30809283,30816875..30817124,30817198..30817309,30817634..30818207,30824278..30824886,30824955..30826045); ID=FBpp0085066; name=cindr-PC; parent=FBgn0027598,FBtr0085704; dbxref=FlyBase:FBpp0085066,FlyBase_Annotation_IDs:CG31012-PC,GB_protein:AAF57087.2,REFSEQ:NP_733405,GB_protein:AAF57087,FlyMine:FBpp0085066,modMine:FBpp0085066; MD5=5361233985aa708f7…	24.9	18	0.127	AATIAVEDTDFDRVER+ASGVTGMFPDNFVR+ASILTDMR+DSLNDILSETGLPTGNVAAQR+LTTAVSHDLADGLAASK+MLAPSEVAPINEPPSATQITQNQR+MLSGANQLPESGAAGNVVIR+RPPTIGATVTTSALTSK+SSTSSATTSSATTVATGLTSSSVSK+TIEELVNALK+TPTGGVPMTGNLLGGK+VDKLEGLVLNQQR+VGVFPDNFVK
910b	FBpp0081374|FBgn0263231|CG9748-PA|bel-PA FBpp0306433|FBgn0263231|CG9748-PB|bel-PB	1.0000	FBpp0081374 type=protein; loc=3R:complement(join(8659963..8660007,8658015..8658387,8655987..8657843,8655785..8655906)); ID=FBpp0081374; name=bel-PA; parent=FBgn0263231,FBtr0081888; dbxref=FlyBase:FBpp0081374,FlyBase_Annotation_IDs:CG9748-PA,GB_protein:AAF54262.1,REFSEQ:NP_536783,GB_protein:AAF54262,FlyMine:FBpp0081374,modMine:FBpp0081374; MD5=7a5214f0ded2bee922609d09b676d354; length=798; release=…	18.8	18	0.107	ELATQIFEEAK+FEDNYNGGEFDSR+FLVIDEADR+GGGGGSGSNLNEQTAEDGQAQQQQQPR+IVEQLNMPPTGQR+MGNLGVATSFFNEK+MLDMGFEPQIR+QTLMFSATFPK+QYPLGLVLAPTR+TSTNSVTGGVYVPPHLR+VGSTSENITQTILWVYEPDKR
828	FBpp0305906|FBgn0265523|CG4013-PD|Smr-PD FBpp0305907|FBgn0265523|CG4013-PE|Smr-PE FBpp0305908|FBgn0265523|CG4013-PF|Smr-PF FBpp0305909|FBgn0265523|CG4013-PG|Smr-PG	1.0000	FBpp0305906 type=protein; loc=X:complement(join(12730934..12731439,12713661..12715269,12711379..12713314,12710798..12711212,12710310..12710719,12690293..12693425,12690092..12690228,12689291..12690038,12687300..12689211)); ID=FBpp0305906; name=Smr-PD; parent=FBgn0265523,FBtr0333765; dbxref=REFSEQ:NP_536797,GB_protein:AAF48195,FlyBase:FBpp0305906,FlyBase_Annotation_IDs:CG4013-PD; MD5=817633d868f38c…	7.4	18	0.121	AAADAAKAAESAAEKASAATK+APNSTSSTAANESSSGAGVNTYGHTATTAGNYLGQK+GQQYGIPDETIPAGAR+GTPSGGGGAPGAGGPGSGGGATTIEK+ISAAAAAVAQQQQQQQAPPPSQSSQSR+MFAGNVVTGSGGAGGGGPSPGQFLR+NSVGSASGFAYGGDKESAPR+QAHGGPAPEDTPGQLSAQSLIDAIIK+QQQQQQQAGGAPPTSAAGSLPHGTSVQK+SKEPPPPEISVSR+SPFAGVVEQPQVLSTR+SSPANVLHPMYLR
574	FBpp0083683|FBgn0003676|CG5374-PB|T-cp1-PB FBpp0083684|FBgn0003676|CG5374-PA|T-cp1-PA	1.0000	FBpp0083683 type=protein; loc=3R:complement(join(22491259..22491331,22490868..22491021,22489922..22490812,22489303..22489858)); ID=FBpp0083683; name=T-cp1-PB; parent=FBgn0003676,FBtr0084290; dbxref=FlyBase:FBpp0083683,FlyBase_Annotation_IDs:CG5374-PB,GB_protein:AAN13906.1,REFSEQ:NP_732748,GB_protein:AAN13906,FlyMine:FBpp0083683,modMine:FBpp0083683; MD5=5db5fade362b566973c98af35e11bcaf; length=557…	24.4	18	0.140	AAASIILR+AGVLEPAMSK+EQLAIAEFAK+FATEAAITILR+IHPTSIISGYR+MGVQVLINDPDKLEAIR+MLVDDIGDVTVTNDGATILR+SLLVIPK+TQNVMAALSISNIVK+WTGLDLIEGVVR+YISEHLTAPVDELGR
39	FBpp0070877|FBgn0014026|CG3314-PA|RpL7A-PA FBpp0070878|FBgn0014026|CG3314-PD|RpL7A-PD FBpp0309986|FBgn0014026|CG3314-PE|RpL7A-PE FBpp0309987|FBgn0014026|CG3314-PF|RpL7A-PF FBpp0311460|FBgn0014026|CG3314-PG|RpL7A-PG	1.0000	FBpp0070877 type=protein; loc=X:complement(join(6532490..6532504,6532298..6532421,6531835..6532205,6531126..6531431)); ID=FBpp0070877; name=RpL7A-PA; parent=FBgn0014026,FBtr0070915; dbxref=FlyBase:FBpp0070877,FlyBase_Annotation_IDs:CG3314-PA,GB_protein:AAN09170.1,REFSEQ:NP_727094,GB_protein:AAN09170,FlyMine:FBpp0070877,modMine:FBpp0070877; MD5=9dd5cf6ed8fd7a8831cd15e06ca47ffe; length=271; release…	26.2	18	0.146	HWGGGILGSK+KKPSYVSAGTNTVTK+KPSYVSAGTNTVTK+KVAPAPLAVK+KVVNQLFEK+LKVPPPIHQFSQTLDK+NFGIGQNVQPK+VAPAPLAVK+VPPPIHQFSQTLDK+VVNQLFEK
24	FBpp0070616|FBgn0266570|CG2982-PB|CG2982-PB FBpp0309175|FBgn0266570|CG2982-PC|CG2982-PC	1.0000	FBpp0070616 type=protein; loc=X:4319628..4321589; ID=FBpp0070616; name=CG2982-PB; parent=FBgn0266570,FBtr0070648; dbxref=FlyBase:FBpp0070616,FlyBase_Annotation_IDs:CG2982-PB,GB_protein:AAF45939.2,REFSEQ:NP_572160,GB_protein:AAF45939,FlyMine:FBpp0070616,modMine:FBpp0070616; MD5=a6b20b5f611c8919dea645afdb93f75b; length=653; release=r6.09; species=Dmel;;FBpp0309175 type=protein; loc=X:4319628..43215…	19.3	18	0.131	DQEVHAFFSK+FQHEALPPIVLPSEEVR+GLPLHTFQVLGNAYK+KFQHEALPPIVLPSEEVR+LFDDDAGPSTSK+LFDDDAGPSTSKK+LLNPSTYLIR+LVTESDGSVR+LVTNYLMPSEDDIDEAVDQMAK+MLDEILIR+QLVENVQK+VLQWILFPVQTK
15	FBpp0070395|FBgn0023529|CG2918-PA|CG2918-PA FBpp0290016|FBgn0023529|CG2918-PB|CG2918-PB	1.0000	FBpp0070395 type=protein; loc=X:complement(join(2274026..2274336,2271491..2273951)); ID=FBpp0070395; name=CG2918-PA; parent=FBgn0023529,FBtr0070411; dbxref=FlyBase:FBpp0070395,FlyBase_Annotation_IDs:CG2918-PA,GB_protein:AAF45769.1,REFSEQ:NP_569995,GB_protein:AAF45769,FlyMine:FBpp0070395,modMine:FBpp0070395; MD5=cfdfc2261bbd406d60be0a8d7ee44248; length=923; release=r6.09; species=Dmel;;FBpp0290016…	17.0	18	0.139	AYFYLDDSGIFR+DATLFPLQVSFER+DTNPEKDVFTQVEIDTLDK+DYLAQEFNALK+EALLSAAQLANLK+EINPVVQVLGVGYDR+FPYYNIVGDPER+LSNVFLAR+NLNADESATMGAVYK+RFPYYNIVGDPER+TLGGLEIQLR+TSAAVVSYQLVK+VGVVSPGVPMEIALNR
1022a	FBpp0089415|FBgn0013263|CG33261-PF|Trl-PF FBpp0089417|FBgn0013263|CG33261-PA|Trl-PA FBpp0099867|FBgn0013263|CG33261-PI|Trl-PI FBpp0305259|FBgn0013263|CG33261-PJ|Trl-PJ FBpp0305260|FBgn0013263|CG33261-PK|Trl-PK	1.0000	FBpp0089415 type=protein; loc=3L:complement(join(14756904..14757095,14754085..14754550,14753631..14753966,14753334..14753471,14751159..14751775)); ID=FBpp0089415; name=Trl-PF; parent=FBgn0013263,FBtr0075703; dbxref=FlyBase_Annotation_IDs:CG33261-PF,FlyBase:FBpp0089415,GB_protein:AAS65007.1,REFSEQ:NP_996082,GB_protein:AAS65007; MD5=e3dd59f33fc838d2387d15a91bc1cbaa; length=582; release=r6.09; speci…	25.2	18	0.124	HDQAVIQAFLPAR+HDQAVIQAFLPARK+ISKVEGMDTIMGTPTSSHGSGSVQQVLGENGAEGQLLSSTPIIK+KSSSGSSGSGSGALSSSGSVPQVQTVQSLHTLQGVQVK+SSSGSSGSGSGALSSSGSVPQVQTVQSLHTLQGVQVK+VEGMDTIMGTPTSSHGSGSVQQVLGENGAEGQLLSSTPIIK+VETIVTMDPNNMIPVTSANAATGEITPAQGATGSSGGNTSGVLSTPK
923a	FBpp0079999|FBgn0263598|CG3762-PA|Vha68-2-PA FBpp0080000|FBgn0263598|CG3762-PB|Vha68-2-PB FBpp0080001|FBgn0263598|CG3762-PC|Vha68-2-PC FBpp0294002|FBgn0263598|CG3762-PD|Vha68-2-PD FBpp0307596|FBgn0263598|CG3762-PE|Vha68-2-PE FBpp0307597|FBgn0263598|CG3762-PF|Vha68-2-PF	1.0000	FBpp0079999 type=protein; loc=2L:join(12975637..12975712,12976126..12976823,12976932..12977909,12977977..12978069); ID=FBpp0079999; name=Vha68-2-PA; parent=FBgn0263598,FBtr0080418; dbxref=FlyBase:FBpp0079999,FlyBase_Annotation_IDs:CG3762-PA,GB_protein:AAF53231.1,REFSEQ:NP_652004,GB_protein:AAF53231,FlyMine:FBpp0079999,modMine:FBpp0079999; MD5=b4e33b325474dd19b6960db5cb951524; length=614; release=…	22.6	17	0.122	ALDDFYDKNFPEFVPLR+ASLAETDKITLEVAK+DINELTESIYIPK+ITWNVIR+LAEMPADSGYPAYLGAR+LPANHPLLTGQR+NIIDFYDMAR+TALVANTSNMPVAAR+TVISQALSK+VASWEFNPLNVK+VGYYELVGEIIR
910c	FBpp0076649|FBgn0035720|CG10077-PA|CG10077-PA FBpp0305296|FBgn0035720|CG10077-PD|CG10077-PD	1.0000	FBpp0076649 type=protein; loc=3L:complement(join(6955381..6955388,6953773..6955169,6951267..6951445,6950330..6951202)); ID=FBpp0076649; name=CG10077-PA; parent=FBgn0035720,FBtr0076940; dbxref=FlyBase:FBpp0076649,FlyBase_Annotation_IDs:CG10077-PA,GB_protein:AAF50635.2,REFSEQ:NP_648062,GB_protein:AAF50635,FlyMine:FBpp0076649,modMine:FBpp0076649; MD5=5a48c8d279608a224e3fdc0d5e1e699d; length=818; rel…	18.3	17	0.091	ANDLIQVLR+ELAQQIQQVAIEFGSNTHVR+FVINYDYPSNSEDYVHR+GDGPIALVLAPTR+GQGGGGYQGQQQQQQQQNGGVPFSR+LERGDGPIALVLAPTR+MLDMGFEPQIR+SAPYPGFNGHGPANGGQR+TLAYVLPAVVHINNQPR+TVGETETFLTSNEITIK
890a	FBpp0075170|FBgn0014163|CG4609-PA|fax-PA FBpp0099912|FBgn0014163|CG4609-PC|fax-PC	1.0000	FBpp0075170 type=protein; loc=3L:complement(join(16411002..16411418,16407021..16407359,16405502..16405845,16405326..16405428,16405117..16405170)); ID=FBpp0075170; name=fax-PA; parent=FBgn0014163,FBtr0075412; dbxref=FlyBase_Annotation_IDs:CG4609-PA,FlyBase:FBpp0075170,GB_protein:AAF49465.2,REFSEQ:NP_524106,GB_protein:AAF49465,FlyMine:FBpp0075170,modMine:FBpp0075170; MD5=f177af6dda7040fbd0c071dcd7f…	21.2	17	0.105	DIIYLYQFSR+KDEAVAAPVATK+LDLNAHIPKPEPETK+SAAPPADSAAAPAAAPAVEK+SAAPPADSAAAPAAAPAVEKAEDADGEK+SAAPPADSAAAPAAAPAVEKAEDADGEKK+SEEPEKSAAPPADSAAAPAAAPAVEK+TNFEKDIIYLYQFSR+YLDSGLTAEQR
863a	FBpp0073126|FBgn0035499|CG14996-PB|Chd64-PB	1.0000	FBpp0073126 type=protein; loc=3L:complement(join(4122156..4122209,4115305..4115646,4114972..4115142)); ID=FBpp0073126; name=Chd64-PB; parent=FBgn0035499,FBtr0073270; dbxref=FlyBase:FBpp0073126,FlyBase_Annotation_IDs:CG14996-PB,GB_protein:AAF47840.2,REFSEQ:NP_647860,GB_protein:AAF47840,FlyMine:FBpp0073126,modMine:FBpp0073126; MD5=28afced7256b9db15794cd3fbee17f1d; length=188; release=r6.09; species…	58.0	17	0.132	AGANVISLQYGSNK+ASNFNKPSIGPK+AVTEEPINTSGDTDNFFEVLK+KASNFNKPSIGPK+LANALQPGSIKK+NFGVPTQETFQSVDLWER+NFSDEQLR+SGFAAEAQR+YSEELAQESLEWIK
804	FBpp0112985|FBgn0033886|CG13349-PD|Rpn13-PD FBpp0112986|FBgn0033886|CG13349-PE|Rpn13-PE FBpp0308980|FBgn0033886|CG13349-PG|Rpn13-PG	1.0000	FBpp0112985 type=protein; loc=2R:complement(join(13959568..13960088,13958645..13959398)); ID=FBpp0112985; name=Rpn13-PD; parent=FBgn0033886,FBtr0114493; dbxref=FlyBase_Annotation_IDs:CG13349-PD,FlyBase:FBpp0112985,REFSEQ:NP_001137662,GB_protein:ACL83116,FlyMine:FBpp0112985,modMine:FBpp0112985; MD5=610f336393ab8eeecf7d4baea9b97bf6; length=424; release=r6.09; species=Dmel;;FBpp0112986 type=protein;…	35.4	17	0.079	INELLNNPPSAHQR+NTSSSGGGGASALQTPENVSVPR+QSGLGSSSNSSNLVEFR+RINELLNNPPSAHQR+SSSNVNSQVGEGAGSSVDADAPGK+SSSNVNSQVGEGAGSSVDADAPGKNSTTSTTTASK+STGAYANPFQAYLSNLSPEHGAGR+TLIVHLPESEDVDDDR+TSGKVEDDLIVFPDDFEYK+VEDDLIVFPDDFEYKR
61	FBpp0071285|FBgn0004856|CG8264-PA|Bx42-PA FBpp0305943|FBgn0004856|CG8264-PB|Bx42-PB	1.0000	FBpp0071285 type=protein; loc=X:complement(join(9106225..9106447,9105397..9105957,9104472..9105331)); ID=FBpp0071285; name=Bx42-PA; parent=FBgn0004856,FBtr0071350; dbxref=FlyBase:FBpp0071285,FlyBase_Annotation_IDs:CG8264-PA,GB_protein:AAF46444.2,REFSEQ:NP_511093,GB_protein:AAF46444,FlyMine:FBpp0071285,modMine:FBpp0071285; MD5=0edfd74ac4e81d5e5ac9b2a5d7243888; length=547; release=r6.09; species=Dm…	34.0	17	0.134	AGPAQYIR+DISEQIALGLPAK+DSNTLGAHIYRPSK+ERDISEQIALGLPAK+GMDSGYGDDEAYNVYDKPWR+GPPSPPAPVLHSPSR+IAAPPYGQR+ITSALPVR+MAEALYIADR+MVEAQLDPMEPPKFR+NPEAAEPSGSGATGSEVR+QADSDNYGGDLDAIVNTK+QADSDNYGGDLDAIVNTKR+SAGNGETLFDQR+SGPVEFEKEEDPFGLDQFLNMAK
584	FBpp0083947|FBgn0043884|CG33106-PA|mask-PA FBpp0083948|FBgn0043884|CG33106-PB|mask-PB FBpp0293580|FBgn0043884|CG33106-PC|mask-PC FBpp0306960|FBgn0043884|CG33106-PD|mask-PD FBpp0306961|FBgn0043884|CG33106-PE|mask-PE FBpp0311438|FBgn0043884|CG33106-PF|mask-PF	1.0000	FBpp0083947 type=protein; loc=3R:join(24231724..24232974,24235817..24235955,24236027..24236270,24236342..24236513,24236823..24237122,24237362..24239348,24239416..24239480,24239542..24239757,24239820..24241044,24241115..24241200,24241301..24241576,24241643..24242218,24242280..24242544,24242655..24247642,24247713..24247889,24247976..24248014); ID=FBpp0083947; name=mask-PA; parent=FBgn0043884,FBtr00…	6.7	17	0.111	AQPPGLQQPPPPPQSQQQQQQPLNWLK+DLALNTPQLNFFK+FVELLLSR+LGDPGIGGGAGAVGDGLPQADASK+NSGGAITHSSEVLQSTAISDRPK+NVSDYTPLSLAASGGYVNIIK+SPGLINPGDVPQDAQR+SSTVSPGAQNFAK+SSTVSPGAQNFAKAAAIGQSSPKK+VIFPQGNTKPPQPPPQGGTQSNVFGGNPGR+VIGRGGSNINAIRATTGAHIEVEK+VVELLFR+WTGQEQLVGVVR+WYGGTLEYPSYTGR
55	FBpp0071212|FBgn0011661|CG10701-PD|Moe-PD FBpp0071213|FBgn0011661|CG10701-PB|Moe-PB FBpp0071214|FBgn0011661|CG10701-PA|Moe-PA FBpp0071215|FBgn0011661|CG10701-PC|Moe-PC FBpp0089231|FBgn0011661|CG10701-PE|Moe-PE FBpp0089232|FBgn0011661|CG10701-PF|Moe-PF FBpp0089233|FBgn0011661|CG10701-PG|Moe-PG FBpp0089234|FBgn0011661|CG10701-PH|Moe-PH FBpp0089235|FBgn0011661|CG10701-PI|Moe-PI FBpp0089236|FBgn00116…	1.0000	FBpp0071212 type=protein; loc=X:complement(join(8880292..8880306,8876573..8876752,8875094..8875860,8874512..8874899,8874189..8874401,8873947..8874111)); ID=FBpp0071212; name=Moe-PD; parent=FBgn0011661,FBtr0071269; dbxref=FlyBase:FBpp0071212,FlyBase_Annotation_IDs:CG10701-PD,GB_protein:AAF46415.2,REFSEQ:NP_525082,GB_protein:AAF46415; MD5=d6c242ff784024c0f1a1aa08a0168ae5; length=575; release=r6.09;…	22.3	17	0.121	APDFMFFAPR+DLDTDEHIKDPIEDRR+DLLEAQDMIR+IAQDLEMYGVNYFEIR+IGFPWSEIR+KFIIKPIDKK+LFYLQVK+QLQAAKDELELR+RKPDTIDVQQMK+TTHTAGFLANDR
492	FBpp0081568|FBgn0002431|CG9484-PA|hyd-PA FBpp0308671|FBgn0002431|CG9484-PB|hyd-PB	1.0000	FBpp0081568 type=protein; loc=3R:complement(join(9725464..9725525,9724480..9724677,9724137..9724416,9723860..9724077,9723561..9723799,9723308..9723498,9719720..9723220,9719477..9719621,9719164..9719397,9718631..9719103,9718331..9718541,9717530..9718276,9716517..9717473,9716374..9716450,9715991..9716316,9715724..9715930,9715521..9715668,9715224..9715454,9714952..9715164)); ID=FBpp0081568; name=hyd…	7.2	17	0.129	DALPVLDITALR+DVAVTSSNIFEYVR+LEREDQADTALVVEER+LTLDLFGR+LYIPLYSSK+NVSTAATGATGNNSVISNR+NVSTAATGATGNNSVISNRK+SDLAPQTMQWAIR+SQAAGNNLNAHGITPDKDLPK+STSDHLLLFPAR+STVPASTTVTTPSIEPHTMATTASNLAR+VELISANFIR+VFVIFNLEK+VVLMETDDSLPSTSK+VYETVPIDSSK+YVVPFSSILR
388	FBpp0079453|FBgn0028479|CG4389-PB|Mtpalpha-PB FBpp0079454|FBgn0028479|CG4389-PA|Mtpalpha-PA	1.0000	FBpp0079453 type=protein; loc=2L:complement(join(9575502..9576188,9575295..9575435,9574469..9575238,9573770..9574406)); ID=FBpp0079453; name=Mtpalpha-PB; parent=FBgn0028479,FBtr0079857; dbxref=FlyBase:FBpp0079453,FlyBase_Annotation_IDs:CG4389-PB,GB_protein:AAN10697.1,REFSEQ:NP_723470,GB_protein:AAN10697,FlyMine:FBpp0079453,modMine:FBpp0079453; MD5=72fd0a1c9c90c8b03ffeef2549a1ca19; length=744; rel…	23.8	17	0.127	ASNGLYPAPLK+GANAPEDLTLR+GFGELSATPESK+GLIALFR+GTRPVNNDALEIVK+ILSTMLSEAIR+LGLPEVMLGLLPGGGGTVR+LLQEGVDPK+LTSVPTALDMELTGK+MQLLEIITHPGTSK+TAVQVANDLASGK+VNSLGSEVSDEFER+VVGMHYFSPVDK+VVITVGDGPGFYTTR
384	FBpp0079328|FBgn0010265|CG13389-PA|RpS13-PA FBpp0099990|FBgn0010265|CG13389-PB|RpS13-PB FBpp0312104|FBgn0010265|CG13389-PC|RpS13-PC	1.0000	FBpp0079328 type=protein; loc=2L:complement(join(8364541..8364563,8364188..8364315,8363821..8364125)); ID=FBpp0079328; name=RpS13-PA; parent=FBgn0010265,FBtr0079724; dbxref=FlyBase:FBpp0079328,GB_protein:AAF52649.1,FlyBase_Annotation_IDs:CG13389-PA,REFSEQ:NP_476938,GB_protein:AAF52649; MD5=64e6acba0b4cb2697fd1862d9d26fa02; length=151; release=r6.09; species=Dmel;;FBpp0099990 type=protein; loc=2L:…	49.0	17	0.117	GISQSALPYR+GISQSALPYRR+LILVESR+LNADDVKEQIK+LNADDVKEQIKK+SVGLKPDIPEDLYHMIK+SVGLKPDIPEDLYHMIKK+SVLPPNWK+TVPSWLK+YESSTASALVA
382	FBpp0079326|FBgn0027094|CG13391-PA|Aats-ala-PA FBpp0089366|FBgn0027094|CG13391-PB|Aats-ala-PB	1.0000	FBpp0079326 type=protein; loc=2L:complement(join(8380448..8381442,8378419..8380324)); ID=FBpp0079326; name=Aats-ala-PA; parent=FBgn0027094,FBtr0079721; dbxref=FlyBase:FBpp0079326,GB_protein:AAF52657.1,FlyBase_Annotation_IDs:CG13391-PA,REFSEQ:NP_523511,GB_protein:AAF52657,FlyMine:FBpp0079326,modMine:FBpp0079326; MD5=ab07c298c3d38c9598b031b38c408ace; length=966; release=r6.09; species=Dmel;;FBpp008…	21.3	17	0.124	AGIVLDKTNFYAESGGQIYDQGALVK+ANEWVQHVSATLGGK+EIVELTEQISHATIPYVK+FENQFVNEITSGQK+GGGKPESAQASGTNYEKVDEIVQLASK+HNSYVLSQGK+LGNQTTIPGDVAWR+NAYLDFFK+SQLPDAAAMFLSVDADSKK+SVFDEVYPDPVR+TITIALADGGTPDNTGR+TNFYAESGGQIYDQGALVK+VGADDVDGIDMAYR+VNDEANEFLVDR
380	FBpp0079279|FBgn0027932|CG13388-PA|Akap200-PA FBpp0079282|FBgn0027932|CG13388-PD|Akap200-PD FBpp0309213|FBgn0027932|CG13388-PE|Akap200-PE FBpp0309215|FBgn0027932|CG13388-PG|Akap200-PG	1.0000	FBpp0079279 type=protein; loc=2L:join(8426911..8427093,8427158..8427553,8427615..8428067,8428320..8429462,8430281..8430367); ID=FBpp0079279; name=Akap200-PA; parent=FBgn0027932,FBtr0079664; dbxref=FlyBase:FBpp0079279,FlyBase_Annotation_IDs:CG13388-PA,GB_protein:AAF52674.3,REFSEQ:NP_477460,GB_protein:AAF52674,FlyMine:FBpp0079279,modMine:FBpp0079279; MD5=92f320b9008efd2f1e8788b9234acb00; length=753…	17.4	17	0.066	AGGDLLVELDAR+EAAAGEDITPLADESIK+ENEIDLVENIISDLDAPITK+ETEEHSENDKDLTTEK+IDVDQKTDAPAVNGDAATPK+KVGEGDEVAGKVEK+SAAVAEGGDAVAETAK+SAAVAEGGDAVAETAKGEEGSPK+SAAVAEGGDAVAETAKGEEGSPKEAAAGEDITPLADESIK+SIDITTDPK+VGEGDEVAGK+VGEGDEVAGKVEK
345	FBpp0078561|FBgn0263594|CG14648-PA|lost-PA	1.0000	FBpp0078561 type=protein; loc=3R:join(4403202..4403280,4404469..4404639,4404701..4405419,4405480..4405548,4405601..4405811,4405867..4406255); ID=FBpp0078561; name=lost-PA; parent=FBgn0263594,FBtr0078921; dbxref=FlyBase:FBpp0078561,FlyBase_Annotation_IDs:CG14648-PA,GB_protein:AAF52130.1,REFSEQ:NP_649466,GB_protein:AAF52130,FlyMine:FBpp0078561,modMine:FBpp0078561; MD5=fb8ec086e8c95c678aeb2caf743331…	31.2	17	0.130	AAALFANEEEFKK+ADAQNGGEAVTVAGGDVGGAR+ELALLADK+ILPVLQQLK+IPSFVGADK+KLPEAGTDERR+KSASSTGANAGAGEDGKADAQNGGEAVTVAGGDVGGAR+LSFPNGVYWELLSER+SASSTGANAGAGEDGKADAQNGGEAVTVAGGDVGGAR+SLNDLSLTITTGGETAPAAAAGEGGEKAESAETATPVQTK+VGIGFNNIFNR+YDTPVDIIATPTEIIR
219	FBpp0075144|FBgn0036624|CG4877-PB|RAF2-PB FBpp0075145|FBgn0036624|CG4877-PA|RAF2-PA FBpp0305773|FBgn0036624|CG4877-PC|RAF2-PC	1.0000	FBpp0075144 type=protein; loc=3L:join(16386637..16386956,16387021..16389348,16389405..16389620,16389679..16389877,16389936..16390184,16390302..16390343); ID=FBpp0075144; name=RAF2-PB; parent=FBgn0036624,FBtr0075386; dbxref=FlyBase:FBpp0075144,FlyBase_Annotation_IDs:CG4877-PB,GB_protein:AAF49469.2,REFSEQ:NP_648889,GB_protein:AAF49469; MD5=b85936157282c8ec063c01803cfc6fed; length=1117; release=r6.0…	20.5	17	0.123	AMLEEEIDSPMASK+APPQQLATAPFAPPR+APSQVAPLQQAPVQQMHFPR+APSVSPANFEDDQMLFR+DAPNEAESLVVDATLK+DAPNEAESLVVDATLKR+IKDLLPILINK+LLNYAELNQNIIQLLR+LSTPYTLAPPTAAK+MPTTPSTNPLQR+NNEVEDDNIIGFSTVQQQKPMEAAPPLNLR+QADTYSLNTPPPTATQMQISYPNEK+RSETVSTQTQGLGSPAASSSTTR+SFVDLNNSDANFHYR
20	FBpp0070572|FBgn0029676|CG2947-PB|HIP-R-PB FBpp0070573|FBgn0029676|CG2947-PA|HIP-R-PA FBpp0070575|FBgn0260484|CG32789-PA|HIP-PA FBpp0305905|FBgn0029676|CG2947-PD|HIP-R-PD	1.0000	FBpp0070572 type=protein; loc=X:join(3790164..3790336,3790417..3790538,3790756..3791402,3791477..3791668); ID=FBpp0070572; name=HIP-R-PB; parent=FBgn0029676,FBtr0070597; dbxref=FlyBase_Annotation_IDs:CG2947-PB,FlyBase:FBpp0070572,GB_protein:AAF45894.2,REFSEQ:NP_726886,GB_protein:AAF45894; MD5=55907034631abaa1c5c104f3be0633d2; length=377; release=r6.09; species=Dmel;;FBpp0070573 type=protein; loc=…	29.4	17	0.130	AIELSPGNALFHAK+AQAASAYGQQKFDEAIALYTK+ATEEEVEQASELR+FDEAIALYTK+IVPGGDVGAAFGQAGEK+KATEEEVEQASELR+KDSADFVDDGLD+KIVPGGDVGAAFGQAGEK+LDFDEETDEWLK+LDFDEETDEWLKEVTPNAK+LLGDFELAAHDLR
1052b	sp|K1C15_SHEEP|	1.0000	sp K1C15_SHEEP	8.8	17	0.068	ALEEANADLEVK+LAADDFR+QSVEADINGLR+QSVEADINGLRR+RVLDELTLTK+VLDELTLTK
106	FBpp0072419|FBgn0035121|CG7008-PA|Tudor-SN-PA FBpp0304417|FBgn0035121|CG7008-PB|Tudor-SN-PB	1.0000	FBpp0072419 type=protein; loc=3L:complement(join(264118..264210,261978..262818,260311..261746,259503..259913)); ID=FBpp0072419; name=Tudor-SN-PA; parent=FBgn0035121,FBtr0072519; dbxref=FlyBase:FBpp0072419,FlyBase_Annotation_IDs:CG7008-PA,GB_protein:AAF47366.1,REFSEQ:NP_612021,GB_protein:AAF47366,FlyMine:FBpp0072419,modMine:FBpp0072419; MD5=701c9a369d3a19fef028cdbc20f725df; length=926; release=r6.…	17.0	17	0.126	AVVGTDGEEIVK+AVVGTDGEEIVKAPPR+EGRPTAEQQTLIELEDQAR+EYGFVWIGK+GNIAESLLR+LESVNNSNFIGTILYPK+LHADFQSNPPIAGSYTPK+QLVAEGLVLAEQR+QVLSGDTVVIR+SSAYDQLIAAEQQAIK+VTGSPNLATLRDPTTK+YGDITQDDAPEFR
977a	FBpp0085461|FBgn0027066|CG3265-PB|Eb1-PB FBpp0085463|FBgn0027066|CG3265-PD|Eb1-PD FBpp0085464|FBgn0027066|CG3265-PA|Eb1-PA FBpp0305157|FBgn0027066|CG3265-PG|Eb1-PG	1.0000	FBpp0085461 type=protein; loc=2R:join(6752664..6752784,6752843..6752988,6754180..6754438,6754702..6754844,6754899..6754981,6755045..6755117,6755185..6755235); ID=FBpp0085461; name=Eb1-PB; parent=FBgn0027066,FBtr0086127; dbxref=FlyBase:FBpp0085461,FlyBase_Annotation_IDs:CG3265-PB,GB_protein:AAM70827.1,REFSEQ:NP_610233,GB_protein:AAM70827; MD5=fc55b43a1f23b55cc9931a81f9d86d39; length=291; release=r…	49.8	16	0.120	EGAPMGFGSGAVK+FFDANYDGR+FFDANYDGRDYDASAVR+GPSATTRPAMTSAVKPTVSK+ILDILYATEDGFAPPDDAPPEDEEY+ILQAGFK+ILQAGFKK+INLEGLEK+INLEGLEKER+KNDVSNSVNNQQIEEMSNQVMDMR+RGPSATTRPAMTSAVKPTVSK+SLPGTAASGVSSSYR+TNLEHEYIQNFK
932a	FBpp0081570|FBgn0051352|CG31352-PA|Unc-115a-PA FBpp0081572|FBgn0260463|CG31332-PC|Unc-115b-PC FBpp0081573|FBgn0260463|CG31332-PA|Unc-115b-PA FBpp0289791|FBgn0051352|CG31352-PB|Unc-115a-PB FBpp0289792|FBgn0051352|CG31352-PC|Unc-115a-PC FBpp0292158|FBgn0260463|CG31332-PE|Unc-115b-PE FBpp0310681|FBgn0051352|CG31352-PG|Unc-115a-PG	1.0000	FBpp0081570 type=protein; loc=3R:complement(join(9704945..9704948,9699051..9699361,9698318..9698989,9697908..9697964,9697208..9697761,9696966..9697139,9696600..9696739,9696422..9696507,9695587..9695653,9695282..9695523,9695110..9695223)); ID=FBpp0081570; name=Unc-115a-PA; parent=FBgn0051352,FBtr0082092; dbxref=GB_protein:AAF54427.3,FlyBase:FBpp0081570,FlyBase_Annotation_IDs:CG31352-PA,GB_protein:…	27.3	16	0.127	ALMGGDLPASSTYSGALSYHYPQAGLIR+DDFPAPPYPYTDPER+EYGRPNAEDISR+IYTYSYLTDAPHYLR+LNSGIGSAIAK+NGFSSDFSYGGLGDK+QATGGGVSSPAPPAESPTR+SLATGGFFTK+SLGNAPSYNAIHSYR+SPGMNNEEPIELSHYPAAK+TPSASKEPLYK+TPSFNGSLYSSSR+TVSPGLILR+VLVDAIR+YESPIGASPSR
896a	FBpp0075764|FBgn0036213|CG7283-PA|RpL10Ab-PA	1.0000	FBpp0075764 type=protein; loc=3L:join(11822886..11822890,11823200..11823355,11823658..11824150); ID=FBpp0075764; name=RpL10Ab-PA; parent=FBgn0036213,FBtr0076032; dbxref=FlyBase:FBpp0075764,FlyBase_Annotation_IDs:CG7283-PA,GB_protein:AAF50002.2,REFSEQ:NP_648514,GB_protein:AAF50002,FlyMine:FBpp0075764,modMine:FBpp0075764; MD5=10f16de0b4b7aa8b0b1fe2b1479d7ba8; length=217; release=r6.09; species=Dmel;	33.6	16	0.113	AGKFPALLSHQESMIGKIEEVK+ANNVDFMDAEALK+ANNVDFMDAEALKK+DTLYEGVNGLLEASAK+FPALLSHQESMIGK+LLGPGLNK+SYDAFLASESLIK
885a	FBpp0074500|FBgn0261593|CG14206-PB|RpS10b-PB FBpp0074501|FBgn0261593|CG14206-PC|RpS10b-PC FBpp0300512|FBgn0261593|CG14206-PD|RpS10b-PD FBpp0310720|FBgn0261593|CG14206-PE|RpS10b-PE	1.0000	FBpp0074500 type=protein; loc=X:19598434..19598916; ID=FBpp0074500; name=RpS10b-PB; parent=FBgn0261593,FBtr0074731; dbxref=FlyBase:FBpp0074500,FlyBase_Annotation_IDs:CG14206-PB,GB_protein:AAF48978.2,REFSEQ:NP_728273,GB_protein:AAF48978,FlyMine:FBpp0074500,modMine:FBpp0074500; MD5=0ae8e030c62f6023a9a1cee4231259cf; length=160; release=r6.09; species=Dmel;;FBpp0074501 type=protein; loc=X:19598434..1…	50.0	16	0.128	GDVGPGAGEVEFR+HPELESIPNLHVIK+HYYWYLTNEGIEELR+SETVRPRPAVGGPR+SYLHLPPEIVPSTLK+VAIYEYLFK
868a	FBpp0073348|FBgn0030301|CG1745-PB|HP5-PB	1.0000	FBpp0073348 type=protein; loc=X:join(11455077..11455191,11455282..11456487,11456655..11457764,11458230..11458312); ID=FBpp0073348; name=HP5-PB; parent=FBgn0030301,FBtr0073499; dbxref=FlyBase:FBpp0073348,FlyBase_Annotation_IDs:CG1745-PB,GB_protein:AAF48046.1,REFSEQ:NP_572718,GB_protein:AAF48046,FlyMine:FBpp0073348,modMine:FBpp0073348; MD5=70bd2b6fdecdfbf0f0b5d4a1e48d3376; length=837; release=r6.09…	20.7	16	0.072	AAPPPQTINPVDTK+AVSFSEAVEILGSPGGPSR+DREEQFVDATEKNTDEAK+KAVSFSEAVEILGSPGGPSR+KTENSPVVEIESSDPDVEIKPPVK+LLAGQAIEETEQK+SDGGGDNDDDDEEYIVPNDVPGSQR+STFGSLSSR+VDATGNVLEDIALTSTPLFSSSSGGSR+VSIDDDGEAIEEDQQSMVVVPTK
766	FBpp0088035|FBgn0260991|CG12165-PA|Incenp-PA FBpp0307848|FBgn0260991|CG12165-PB|Incenp-PB FBpp0311203|FBgn0260991|CG12165-PC|Incenp-PC	1.0000	FBpp0088035 type=protein; loc=2R:join(7278729..7278797,7278861..7279041,7279107..7280166,7280230..7280326,7280471..7281137,7281294..7281487); ID=FBpp0088035; name=Incenp-PA; parent=FBgn0260991,FBtr0088961; dbxref=FlyBase:FBpp0088035,FlyBase_Annotation_IDs:CG12165-PA,GB_protein:AAF59275.3,REFSEQ:NP_523648,GB_protein:AAF59275,FlyMine:FBpp0088035,modMine:FBpp0088035; MD5=6bf88463d368cdbb0a2252fe24b1…	22.4	16	0.117	FFTPTQTTSTLPLSSAQPK+KDVESHRPIK+LAEPELEEPAAETAEQQKPPEEASVTEDVNTTK+LPAPTVGR+QDSLLTEDESVEEK+QIFPNIDPSQLK+RLTSLAEDQNEPEAPDATANNTSAR+THELFNPLLQSPVK+VEAFENAANAQNSMRPK+VSQFNSFTSAQALEENK
710	FBpp0086736|FBgn0033886|CG13349-PA|Rpn13-PA FBpp0086737|FBgn0033886|CG13349-PB|Rpn13-PB FBpp0112987|FBgn0033886|CG13349-PF|Rpn13-PF	1.0000	FBpp0086736 type=protein; loc=2R:complement(join(13959568..13960088,13959205..13959398,13958645..13959099)); ID=FBpp0086736; name=Rpn13-PA; parent=FBgn0033886,FBtr0087610; dbxref=GB_protein:AAF58312.1,FlyBase:FBpp0086736,FlyBase_Annotation_IDs:CG13349-PA,REFSEQ:NP_610917,GB_protein:AAF58312,FlyMine:FBpp0086736,modMine:FBpp0086736; MD5=fc07f5d055821428f9a70a7ef39a2131; length=389; release=r6.09; s…	29.6	16	0.073	INELLNNPPSAHQR+NTSSSGGGGASALQTPENVSVPR+QSGLGSSSNSSNLVEFR+RINELLNNPPSAHQR+SSSNVNSQVGEGAGSSVDADAPGR+TLIVHLPESEDVDDDR+TSGKVEDDLIVFPDDFEYK+VEDDLIVFPDDFEYKR
695	FBpp0086294|FBgn0034118|CG6251-PA|Nup62-PA FBpp0309066|FBgn0034118|CG6251-PB|Nup62-PB	1.0000	FBpp0086294 type=protein; loc=2R:16344581..16345765; ID=FBpp0086294; name=Nup62-PA; parent=FBgn0034118,FBtr0087150; dbxref=FlyBase:FBpp0086294,FlyBase_Annotation_IDs:CG6251-PA,GB_protein:AAF58007.1,REFSEQ:NP_611120,GB_protein:AAF58007,FlyMine:FBpp0086294,modMine:FBpp0086294; MD5=c12e45b9e3831e5ad360717dbacb2d8b; length=394; release=r6.09; species=Dmel;;FBpp0309066 type=protein; loc=2R:16344581..1…	35.0	16	0.125	EFVNLPR+ELEDSLGPLEK+ELEDSLGPLEKEFVNLPR+ILNAHMNSLQWIESQSTNISK+IVELNDAVK+SQTYLMVENLDTQLK+TDQQVLDQELEFIATQQK+TTDSSAVSTASQLSYHQLEEHINK+TTFSFGTPAPTAGIGGGDADNSK+WTLEFEEQEK
493	FBpp0081581|FBgn0005585|CG9429-PA|Calr-PA FBpp0306685|FBgn0005585|CG9429-PB|Calr-PB	1.0000	FBpp0081581 type=protein; loc=3R:complement(join(9630678..9630765,9630449..9630553,9629708..9630180,9629061..9629615)); ID=FBpp0081581; name=Calr-PA; parent=FBgn0005585,FBtr0082103; dbxref=FlyBase:FBpp0081581,FlyBase_Annotation_IDs:CG9429-PA,GB_protein:AAF54416.1,REFSEQ:NP_524293,GB_protein:AAF54416,FlyMine:FBpp0081581,modMine:FBpp0081581; MD5=eabaa92be574c66ba639d00e53c2fba9; length=406; release…	34.7	16	0.123	ENFDNENWEDTWIYSK+FVLTPGTFYNDAEADK+FVLTPGTFYNDAEADKGIQTSQDAR+GAWEHPEIANPEYVPDDK+GAWEHPEIANPEYVPDDKLYLR+IKDPTATKPEDWDDR+KFDGFSNEDKPLVVQFSVK+KIKDPTATKPEDWDDR+QLDNPNYK+SGTIFDNVLITDDVELAAK+VESGNLEDDWDFLAPK
402	FBpp0079625|FBgn0086347|CG7438-PA|Myo31DF-PA FBpp0079626|FBgn0086347|CG7438-PB|Myo31DF-PB FBpp0293078|FBgn0086347|CG7438-PC|Myo31DF-PC	1.0000	FBpp0079625 type=protein; loc=2L:complement(join(10505926..10506014,10497853..10498155,10496629..10496848,10494879..10495104,10494428..10494811,10494288..10494367,10492789..10494195,10492557..10492714,10492331..10492499)); ID=FBpp0079625; name=Myo31DF-PA; parent=FBgn0086347,FBtr0080035; dbxref=FlyBase:FBpp0079625,FlyBase_Annotation_IDs:CG7438-PA,GB_protein:AAF52966.1,REFSEQ:NP_523538,GB_protein:A…	18.6	16	0.108	ADPVGGIITNYLLEK+AFIVSDSTIHKLDGIK+ELFENAPHLFAIADSAYR+IITVEAASNVEVPNFRPK+LLQVTETELSTALTK+NHPADGETFQQVLFSSFVK+NKDTLYQDFKR+NVLIQSNAILETFGNAK+RWVGDYLANSQENSGYEAYNGSIK+SMADLVVTLLK+SSTVFDEERVEHQVR+YLGLLENLR
389	FBpp0079458|FBgn0004868|CG4422-PA|Gdi-PA FBpp0297299|FBgn0004868|CG4422-PB|Gdi-PB FBpp0311558|FBgn0004868|CG4422-PC|Gdi-PC	1.0000	FBpp0079458 type=protein; loc=2L:complement(join(9494222..9494615,9492628..9493103,9492084..9492545)); ID=FBpp0079458; name=Gdi-PA; parent=FBgn0004868,FBtr0079862; dbxref=FlyBase:FBpp0079458,FlyBase_Annotation_IDs:CG4422-PA,GB_protein:AAF52777.1,REFSEQ:NP_523524,GB_protein:AAF52777,FlyMine:FBpp0079458,modMine:FBpp0079458; MD5=8e0b9fb864d2aefabb9ec29f7428c05d; length=443; release=r6.09; species=Dm…	31.6	16	0.124	DDEYLNEPAVNTIR+EALASDLMGMFEK+GTGETFDFSK+KSDIYVSLVSSTHQVAAK+LSAIYGGTYMLDKPIDEIVLGEGGK+NTQDFTGHALALFR+SPYLYPMYGLGELPQGFAR+YGLEPPGER+YYGGESASITPLEELFQR
357	FBpp0078806|FBgn0001942|CG9075-PA|eIF-4a-PA FBpp0078807|FBgn0001942|CG9075-PC|eIF-4a-PC FBpp0078808|FBgn0001942|CG9075-PB|eIF-4a-PB FBpp0078809|FBgn0001942|CG9075-PD|eIF-4a-PD FBpp0297911|FBgn0001942|CG9075-PE|eIF-4a-PE FBpp0303628|FBgn0001942|CG9075-PF|eIF-4a-PF	1.0000	FBpp0078806 type=protein; loc=2L:join(5981834..5981835,5983010..5983236,5984011..5984624,5984719..5984942,5985026..5985170); ID=FBpp0078806; name=eIF-4a-PA; parent=FBgn0001942,FBtr0079175; dbxref=FlyBase:FBpp0078806,FlyBase_Annotation_IDs:CG9075-PA,GB_protein:AAF52317.2,REFSEQ:NP_723137,GB_protein:AAF52317,FlyMine:FBpp0078806,modMine:FBpp0078806; MD5=5891fcac3bcd1da6b7c83506890f24e3; length=403; …	25.8	16	0.110	DPVSILVK+ELATQIQR+GFKDQIQDVFK+GIYGYGFEKPSAIQQR+GRDVIAQAQSGTGK+GVAINFITDDDRR+KGVAINFITDDDRR+LFVLDEADEMLSR+VLITTDLLAR+VVMALGEYMK
320	FBpp0077992|FBgn0259785|CG7752-PA|pzg-PA FBpp0304178|FBgn0259785|CG7752-PB|pzg-PB	1.0000	FBpp0077992 type=protein; loc=3L:join(21286437..21287067,21287128..21289487); ID=FBpp0077992; name=pzg-PA; parent=FBgn0259785,FBtr0078336; dbxref=FlyBase:FBpp0077992,FlyBase_Annotation_IDs:CG7752-PA,GB_protein:AAF51699.1,REFSEQ:NP_649297,GB_protein:AAF51699,FlyMine:FBpp0077992,modMine:FBpp0077992; MD5=8d5ae5ae907fc88b2a811c63d563e44b; length=996; release=r6.09; species=Dmel;;FBpp0304178 type=prot…	23.2	16	0.124	AGDESGEQNAEADIESLFEK+ATSAGATALNSAATALLSDEPGEATGK+EAAAAEEPQPSDEGDVVAK+EAAAAEEPQPSDEGDVVAKR+FNNLLSSGAVTVTGPSQPR+HFEVHQSPSASTVSPK+IAPGTTQSSVQGTQTVQR+KFNNLLSSGAVTVTGPSQPR+KLLQGNPVGQSK+MVVPGGGGGGGASAGGASAVGGVAQQQAVNDAESGGVGIGGLATR+SLEESPSADLLRPR+SNAAPVSMPSLDDDNEAAAAEAEASEETK+TNLISLLNKK
230	FBpp0075448|FBgn0029148|CG5258-PA|NHP2-PA FBpp0305289|FBgn0029148|CG5258-PB|NHP2-PB	1.0000	FBpp0075448 type=protein; loc=3L:complement(join(14801840..14802090,14801548..14801779)); ID=FBpp0075448; name=NHP2-PA; parent=FBgn0029148,FBtr0075698; dbxref=FlyBase:FBpp0075448,FlyBase_Annotation_IDs:CG5258-PA,GB_protein:AAF49701.1,REFSEQ:NP_651965,GB_protein:AAF49701,FlyMine:FBpp0075448,modMine:FBpp0075448; MD5=abda22110bd2ce4ff1b62397e2edb16d; length=160; release=r6.09; species=Dmel;;FBpp0305…	49.4	16	0.124	ADLGAAMGVK+EELSALNIPV+GIPYTYTPSR+GTVALLVR+LIFVNAIAKPMAGK+NGLKDVQTR+RGTVALLVR+SEDADESVVASGDVTIK
175	FBpp0074215|FBgn0024238|CG8649-PA|Fim-PA FBpp0074216|FBgn0024238|CG8649-PC|Fim-PC FBpp0074217|FBgn0024238|CG8649-PD|Fim-PD	1.0000	FBpp0074215 type=protein; loc=X:complement(join(17301360..17301434,17287927..17289037,17287256..17287534,17286937..17287190,17286673..17286876)); ID=FBpp0074215; name=Fim-PA; parent=FBgn0024238,FBtr0074441; dbxref=FlyBase:FBpp0074215,FlyBase_Annotation_IDs:CG8649-PA,GB_protein:AAF48722.1,REFSEQ:NP_523385,GB_protein:AAF48722,FlyMine:FBpp0074215,modMine:FBpp0074215; MD5=198e21e4dbed9eee868a50063764…	23.9	16	0.126	AEIMLQQAAK+EGSINYELVR+ENLETLGGMSSISSEGTTHSVR+IVIDLIDAIK+KENLETLGGMSSISSEGTTHSVR+LANTGNPIIEK+MSPEAILLR+NFNDPAIADGK+QIAGNDADVNLDALR+QIAGNDADVNLDALRESDLQSR+SFLTPQDVVNGVYK+TSGTQEDNLANAK+VYALPEDITEVKPK
120	FBpp0072801|FBgn0261602|CG1263-PA|RpL8-PA FBpp0072802|FBgn0261602|CG1263-PB|RpL8-PB	1.0000	FBpp0072801 type=protein; loc=3L:join(2587753..2587890,2588084..2588716); ID=FBpp0072801; name=RpL8-PA; parent=FBgn0261602,FBtr0072924; dbxref=FlyBase:FBpp0072801,FlyBase_Annotation_IDs:CG1263-PA,GB_protein:AAF47659.1,REFSEQ:NP_524726,GB_protein:AAF47659,FlyMine:FBpp0072801,modMine:FBpp0072801; MD5=d09e64c3a15edc7f30e4ac2fa02ce592; length=256; release=r6.09; species=Dmel;;FBpp0072802 type=protein…	31.2	16	0.119	AMVGIVAGGGR+GAPLAVVHFR+GVVKDIIHDPGR+IDKPILK+KVGLIAAR+SLDFAER+TSGNYATVIAHNQDTK+TSGNYATVIAHNQDTKK+VKLPSGAK
1041a	FBpp0302537|FBgn0263740|CG43665-PB|eIF-2gamma-PB FBpp0307983|FBgn0263740|CG43665-PD|eIF-2gamma-PD	1.0000	FBpp0302537 type=protein; loc=3R:complement(join(15263282..15263347,15262547..15262721,15259450..15259686,15258510..15259383,15258367..15258442)); ID=FBpp0302537; name=eIF-2gamma-PB; parent=FBgn0263740,FBtr0310386; dbxref=FlyBase:FBpp0302537,FlyBase_Annotation_IDs:CG43665-PB,REFSEQ:NP_731993,GB_protein:AAF55153; MD5=ab5df4d5c73143be53d760bf73070cfe; length=475; release=r6.09; species=Dmel;;FBpp03…	33.5	16	0.127	AISGVQTVR+FVQGTVAEGAPIIPISAQLK+GGVAGGSILSGVLK+IVSLFAEQNELQYAVPGGLIGVGTK+LIGWGQIFGGK+LTPLSPEVISR+NEILLVNIGSLSTGGR+QATINIGTIGHVAHGK+QDLSNLDVSK+TITPVLDSQVAK+TITPVLDSQVAKK+VGQEIEVRPGVVTK
1037a	FBpp0292363|FBgn0261802|CG6448-PA|CG42748-PB FBpp0292364|FBgn0261802|CG6448-PB|CG42748-PC FBpp0292369|FBgn0261802|CG42748-PG|CG42748-PG FBpp0305884|FBgn0261802|CG42748-PJ|CG42748-PJ FBpp0305885|FBgn0261802|CG42748-PK|CG42748-PK	1.0000	FBpp0292363 type=protein; loc=2L:join(22140824..22140971,22141595..22141768,22141834..22144280,22145671..22146996,22154798..22155408,22156621..22156815,22158513..22158744); ID=FBpp0292363; name=CG42748-PB; parent=FBgn0261802,FBtr0303271; dbxref=FlyBase:FBpp0292363,FlyBase:FBpp0085292,FlyBase_Annotation_IDs:CG6448-PA,FlyBase_Annotation_IDs:CG42748-PB,REFSEQ:NP_724384,GB_protein:AAF57249; MD5=613d6…	13.6	16	0.125	DTGLSSQIVVAEETHTVNR+EVTSAIVHFVNDQQQSQHPR+GAPINSSFISVASGSGLLR+GAPINSSFISVASGSGLLRNSYR+KGSAPTLSLLK+LAGHGDATRPTVVTAVPVSVAPVAEVDK+LANSLLTQR+LDDTIVSETSSGHVHSWQQQEQLGK+LNIPDWFR+NILPPENELQK+SHDHNPGALSEHQLR+SMEFLLDKENQK+TLDSPQTPVIDNSPPELAR+TLHSVSTEIQSSIK+WSTSHLNSTQMSPGASQR
979a	FBpp0085566|FBgn0034528|CG11180-PA|CG11180-PA	1.0000	FBpp0085566 type=protein; loc=2R:complement(join(20623231..20623303,20621067..20623174)); ID=FBpp0085566; name=CG11180-PA; parent=FBgn0034528,FBtr0086254; dbxref=FlyBase:FBpp0085566,FlyBase_Annotation_IDs:CG11180-PA,GB_protein:AAF57445.1,REFSEQ:NP_611495,GB_protein:AAF57445,FlyMine:FBpp0085566,modMine:FBpp0085566; MD5=af431a0070c6e91771fe12ac6d3e9636; length=726; release=r6.09; species=Dmel;	22.5	15	0.089	ALYEDENRFGTK+DLLSLEEIQEK+FEQISADNDEVTSK+GKDLALYSEKDLANIFGK+GSSLDEIEQSENNFVEEK+KEEESAEVSIQTEESDQK+KEEESAEVSIQTEESDQKK+LVESEERTDEQPTAVEEIEQDAPK+SKGSSLDEIEQSENNFVEEK+SLNGEDSGGIDKEPESEEEARPMGFGFK+TSEQPTAVEEIEQDVPK
973a	FBpp0085314|FBgn0032987|CG12775-PA|RpL21-PA FBpp0303728|FBgn0032987|CG12775-PB|RpL21-PB FBpp0311640|FBgn0032987|CG12775-PC|RpL21-PC	1.0000	FBpp0085314 type=protein; loc=2L:complement(22247226..22247705); ID=FBpp0085314; name=RpL21-PA; parent=FBgn0032987,FBtr0085961; dbxref=GB_protein:AAF57259.1,FlyBase:FBpp0085314,FlyBase_Annotation_IDs:CG12775-PA,REFSEQ:NP_610144,GB_protein:AAF57259,FlyMine:FBpp0085314,modMine:FBpp0085314; MD5=b2e4b76ae2c566ebe381be45fdd2f9a9; length=159; release=r6.09; species=Dmel;;FBpp0303728 type=protein; loc=2…	43.4	15	0.114	EKGQWVSLKR+GQWVSLK+HGVIPLSTYMR+IFNVTQHAVGVIVNK+IFNVTQHAVGVIVNKR+IGDIVDIK+IGDIVDIKGHGAVQK+KLEEPIALAPIPYEFIA
954a	FBpp0083906|FBgn0015282|CG5289-PA|Rpt2-PA FBpp0311982|FBgn0015282|CG5289-PB|Rpt2-PB	1.0000	FBpp0083906 type=protein; loc=3R:complement(join(23931324..23931326,23929946..23931262)); ID=FBpp0083906; name=Rpt2-PA; parent=FBgn0015282,FBtr0084520; dbxref=FlyBase:FBpp0083906,FlyBase_Annotation_IDs:CG5289-PA,GB_protein:AAF56205.1,REFSEQ:NP_524469,GB_protein:AAF56205,FlyMine:FBpp0083906,modMine:FBpp0083906; MD5=8bbd76fd6feaf70fff47dd693733abbe; length=439; release=r6.09; species=Dmel;;FBpp0311…	28.0	15	0.104	APQETYADIGGLDTQIQEIK+AVANQTSATFLR+GVILYGPPGTGK+IETLDPALIRPGR+KIEFPLPDEK+KKYEPPIPTR+KYEPPIPTR+TMLELLNQLDGFDSR+VAEEHAPSIVFIDEIDAVGTK+VAEEHAPSIVFIDEIDAVGTKR+VVGSELIQK
948a	FBpp0083355|FBgn0038805|CG4217-PA|TFAM-PA	1.0000	FBpp0083355 type=protein; loc=3R:complement(join(20576806..20576873,20576146..20576724,20575495..20575621)); ID=FBpp0083355; name=TFAM-PA; parent=FBgn0038805,FBtr0083948; dbxref=FlyBase:FBpp0083355,FlyBase_Annotation_IDs:CG4217-PA,GB_protein:AAN14356.1,REFSEQ:NP_524415,GB_protein:AAN14356,FlyMine:FBpp0083355,modMine:FBpp0083355; MD5=4948e7aec011afc2479e72891251ff0e; length=257; release=r6.09; spe…	40.5	15	0.105	AANPQITTVEVVR+DQQIYVEER+HGNLIDPPEPKPR+LGHIDVVR+LSDSEKEVYMQESR+TKYDATLTEEQR+TKYDATLTEEQRAEIK+TLEEQLGLPPRPK+VRPLAAASISNTPAVPSK
943a	FBpp0082574|FBgn0013269|CG6226-PA|FK506-bp1-PA	1.0000	FBpp0082574 type=protein; loc=3R:complement(join(15333013..15333028,15332616..15332828,15331704..15332548)); ID=FBpp0082574; name=FK506-bp1-PA; parent=FBgn0013269,FBtr0083120; dbxref=FlyBase:FBpp0082574,FlyBase_Annotation_IDs:CG6226-PA,GB_protein:AAF55171.2,REFSEQ:NP_524364,GB_protein:AAF55171,FlyMine:FBpp0082574,modMine:FBpp0082574; MD5=81da0d3b2da34b54d358bde310718f1a; length=357; release=r6.09…	33.3	15	0.115	AIPQVALDLNFSK+AIPQVALDLNFSKGDR+FALGGGEVIK+GWDVGVAGMK+IGPNSTLVFEVELK+IVDQVVGKGEEAK+KYSQTIIK+LYLAAEKQEYIVATVTK+QEYIVATVTK+SFHISGVALDK+SFHISGVALDKGQEAK+TFDSLLK+VSVYYIGR
830	FBpp0308291|FBgn0000150|CG2210-PC|awd-PC FBpp0311978|FBgn0000150|CG2210-PD|awd-PD FBpp0312191|FBgn0000150|CG2210-PE|awd-PE	1.0000	FBpp0308291 type=protein; loc=3R:complement(join(31745770..31745943,31745258..31745590)); ID=FBpp0308291; name=awd-PC; parent=FBgn0000150,FBtr0339146; dbxref=GB_protein:AAF57188,REFSEQ:NP_476761,FlyBase:FBpp0308291,FlyBase_Annotation_IDs:CG2210-PC; MD5=34ee4782189a44d77c8310bd9862bcf2; length=168; release=r6.09; species=Dmel;;FBpp0311978 type=protein; loc=3R:complement(join(31745770..31745943,317…	43.8	15	0.116	EIALWFNEK+ELVTWTPAAK+ELVTWTPAAKDWIYE+NIIHGSDAVESAEK+QMLGATNPADSLPGTIR+TFIMVKPDGVQR
763	FBpp0087968|FBgn0050382|CG30382-PA|CG30382-PA FBpp0087969|FBgn0263121|CG18495-PB|Prosalpha1-PB FBpp0087970|FBgn0263121|CG18495-PA|Prosalpha1-PA FBpp0291433|FBgn0050382|CG30382-PB|CG30382-PB	1.0000	FBpp0087968 type=protein; loc=2R:complement(join(7831520..7831595,7831281..7831457,7830511..7830992)); ID=FBpp0087968; name=CG30382-PA; parent=FBgn0050382,FBtr0088894; dbxref=FlyBase:FBpp0087968,FlyBase_Annotation_IDs:CG30382-PA,GB_protein:AAM68869.1,REFSEQ:NP_724616,GB_protein:AAM68869,FlyMine:FBpp0087968,modMine:FBpp0087968; MD5=4137b83427de6b647901cbacf8b3a673; length=244; release=r6.09; speci…	27.0	15	0.122	AIAQENITTVALK+HITIFSPEGR+LYQVEYAFK+NIVPETVTHLFR+TDPAGYFSGFK+TLEANSYLEK+TLEANSYLEKK
726	FBpp0087094|FBgn0023167|CG8427-PA|SmD3-PA	1.0000	FBpp0087094 type=protein; loc=2R:join(12168877..12169195,12169725..12169861); ID=FBpp0087094; name=SmD3-PA; parent=FBgn0023167,FBtr0087986; dbxref=FlyBase:FBpp0087094,FlyBase_Annotation_IDs:CG8427-PA,GB_protein:AAF58566.1,REFSEQ:NP_725106,GB_protein:AAF58566,FlyMine:FBpp0087094,modMine:FBpp0087094; MD5=e8790dbcf9159ddb1b451a1c1ec1e6fc; length=151; release=r6.09; species=Dmel;	12.6	15	0.116	FLILPDMLK+TANLENVYIR
70	FBpp0071461|FBgn0034577|CG10540-PA|cpa-PA	1.0000	FBpp0071461 type=protein; loc=2R:join(21058022..21058262,21058384..21058553,21058612..21059061); ID=FBpp0071461; name=cpa-PA; parent=FBgn0034577,FBtr0071532; dbxref=FlyBase:FBpp0071461,FlyBase_Annotation_IDs:CG10540-PA,GB_protein:AAF46660.1,REFSEQ:NP_611539,GB_protein:AAF46660,FlyMine:FBpp0071461,modMine:FBpp0071461; MD5=499fbe04f6ba817a7076f7ee6c44ee1c; length=286; release=r6.09; species=Dmel;	61.9	15	0.117	AALDLETLAYTASHYR+DGASHAFAQYNKDQLTPVR+EASDYQDVEADATAEPWR+ESVVVSNEQQVAK+HGVSSVFGK+IEGTDHNAIISEHNDLGNGR+IVSDFILHAPPGEFNEVFNDVR+LIEDAENEYQLAISENYQTMSDTTFK+SQWHVTFQAGSGTAELK+VQVHYYEDGNVQLVSSK
500	FBpp0081756|FBgn0017577|CG4082-PA|Mcm5-PA	1.0000	FBpp0081756 type=protein; loc=3R:join(10788665..10788816,10788871..10789981,10790040..10790861,10790925..10791041); ID=FBpp0081756; name=Mcm5-PA; parent=FBgn0017577,FBtr0082279; dbxref=FlyBase:FBpp0081756,FlyBase_Annotation_IDs:CG4082-PA,GB_protein:AAF54557.1,REFSEQ:NP_524308,GB_protein:AAF54557,FlyMine:FBpp0081756,modMine:FBpp0081756; MD5=c31cf18c8eb9dce8113bd703a82b860a; length=733; release=r6.…	21.4	15	0.109	FAIGSQVSEQNILQDFLR+IAGIIVAASGISAK+LQELPDFVPQGEIPR+LQPFATDEHVNEALR+QPTEHLEIFEEAAR+RGDINVLLLGDPGTAK+SAPSEPAEGEISLSTFK+TFNEENFFYK+VLIQGIYSIR+VNPGLEGYALPR+VVGITVDSEGAGAISR
498	FBpp0081704|FBgn0040078|CG4003-PA|pont-PA	1.0000	FBpp0081704 type=protein; loc=3R:join(10262343..10263159,10263217..10263415,10263477..10263831); ID=FBpp0081704; name=pont-PA; parent=FBgn0040078,FBtr0082226; dbxref=FlyBase:FBpp0081704,FlyBase_Annotation_IDs:CG4003-PA,GB_protein:AAF54514.1,REFSEQ:NP_652608,GB_protein:AAF54514,FlyMine:FBpp0081704,modMine:FBpp0081704; MD5=44c3876ac3fbe345533b6b800122cc21; length=456; release=r6.09; species=Dmel;	32.9	15	0.114	ALLLAGPPGTGK+EAAGIVVDLIK+EVYEGEVTELTPVETENPMGGYGK+GLGLDEVGAAVHSAAGLVGQK+LDPSIFDALQK+LSEIGTSSTLR+SDTFATEFDLETEEYVPLPK+SLESPIAPIVIFATNR+TISNVVIGLK+TLLYSTADMEQIIK
476	FBpp0081401|FBgn0037632|CG8351-PA|Tcp-1eta-PA	1.0000	FBpp0081401 type=protein; loc=3R:join(8801678..8801680,8801859..8802119,8802186..8803005,8803079..8803402,8805793..8806019); ID=FBpp0081401; name=Tcp-1eta-PA; parent=FBgn0037632,FBtr0081918; dbxref=FlyBase:FBpp0081401,FlyBase_Annotation_IDs:CG8351-PA,GB_protein:AAF54292.2,REFSEQ:NP_649835,GB_protein:AAF54292,FlyMine:FBpp0081401,modMine:FBpp0081401; MD5=9582736c3c6587027daf68554b2c3f0c; length=544…	23.2	15	0.119	ATISNDGATIMK+EQLLIAAIAK+GGAEQFLEETER+IHESGANVVLSK+KVTGGSLEESQLVSGVAFK+LPIGDVATQYFADR+SQDAEVGDGTTSVVLLAGEFLK+TFSYAGFEMAPK+VTGGSLEESQLVSGVAFK+VTGGSLEESQLVSGVAFKK+VVDAEWQILYNK
464	FBpp0081082|FBgn0037504|CG1142-PA|CG1142-PA	1.0000	FBpp0081082 type=protein; loc=3R:complement(join(7473261..7473737,7472479..7472847)); ID=FBpp0081082; name=CG1142-PA; parent=FBgn0037504,FBtr0081559; dbxref=FlyBase:FBpp0081082,FlyBase_Annotation_IDs:CG1142-PA,GB_protein:AAO41511.1,REFSEQ:NP_788592,GB_protein:AAO41511,FlyMine:FBpp0081082,modMine:FBpp0081082; MD5=af1c527fa40d18dcaba848ecd257440f; length=281; release=r6.09; species=Dmel;	45.6	15	0.117	ELLLTESDAHSEEDEEQNEGAVELFGLK+EVLDVVNSLPDR+FFQIGTVLPSHLDHYQEK+GWFNLPATEITDEMR+QALNPGLEQAHALPTVGK+QALNPGLEQAHALPTVGKR+QQPIINR+QSLVNELLEDESFQK+VTELNHDAPHLDLR
404	FBpp0079637|FBgn0032242|CG5355-PA|CG5355-PA	1.0000	FBpp0079637 type=protein; loc=2L:complement(join(10413325..10413430,10412624..10413219,10412425..10412567,10412205..10412364,10412023..10412142,10411881..10411961,10411431..10411822,10411091..10411363,10410637..10411036)); ID=FBpp0079637; name=CG5355-PA; parent=FBgn0032242,FBtr0080047; dbxref=FlyBase:FBpp0079637,FlyBase_Annotation_IDs:CG5355-PA,GB_protein:AAF52942.2,REFSEQ:NP_609397,GB_protein:AA…	17.2	15	0.100	DAETGKDLSEVLEK+DSEFQKNPVLLR+EFDLDIGTIVGTSGEK+FIAALQEAVR+FSPLHNVHTPK+IEEATDILTFLSK+IVEKFEADYDYITNEGSK+RIEEATDILTFLSK+SVLQVNSLK+VFLDPNTLSEDGTIALTQK+VPMFIIR
281	FBpp0076856|FBgn0035608|CG10630-PA|blanks-PA	1.0000	FBpp0076856 type=protein; loc=3L:complement(join(5498728..5498848,5497706..5498559)); ID=FBpp0076856; name=blanks-PA; parent=FBgn0035608,FBtr0077152; dbxref=FlyBase:FBpp0076856,FlyBase_Annotation_IDs:CG10630-PA,GB_protein:AAF50777.1,REFSEQ:NP_647966,GB_protein:AAF50777,FlyMine:FBpp0076856,modMine:FBpp0076856; MD5=e9b170756e9c2deb9380c5aac03f605f; length=324; release=r6.09; species=Dmel;	22.8	15	0.117	ALIPNPSAEEDAVAVIPLADNLK+ALIPNPSAEEDAVAVIPLADNLKK+ALQEILTTK+DALMVLNELK+IRPLTMPVTSK+KALIPNPSAEEDAVAVIPLADNLKK+SLESDEDDILEK+VDILEMK
231	FBpp0075516|FBgn0036405|CG6833-PA|CG6833-PA FBpp0291625|FBgn0036405|CG6833-PB|CG6833-PB	1.0000	FBpp0075516 type=protein; loc=3L:14051336..14052208; ID=FBpp0075516; name=CG6833-PA; parent=FBgn0036405,FBtr0075774; dbxref=FlyBase:FBpp0075516,FlyBase_Annotation_IDs:CG6833-PA,GB_protein:AAF49764.1,REFSEQ:NP_648689,GB_protein:AAF49764,FlyMine:FBpp0075516,modMine:FBpp0075516; MD5=e272b07917c6ddf7dbbcf7306b51057d; length=290; release=r6.09; species=Dmel;;FBpp0291625 type=protein; loc=3L:14051336..…	26.2	15	0.117	AAGSNWMAAAGGGAAAAAGSENQDAK+AVLGQEIQTGEHNSVEDAR+LQVQQVNTSR+NDLAVLGIR+RAAGSNWMAAAGGGAAAAAGSENQDAK+VAVDWEKYLEK
130	FBpp0072957|FBgn0035422|CG12740-PB|RpL28-PB FBpp0072959|FBgn0035422|CG12740-PA|RpL28-PA FBpp0072960|FBgn0035422|CG12740-PD|RpL28-PD FBpp0291506|FBgn0035422|CG12740-PE|RpL28-PE FBpp0291507|FBgn0035422|CG12740-PF|RpL28-PF FBpp0297522|FBgn0035422|CG12740-PG|RpL28-PG	1.0000	FBpp0072957 type=protein; loc=3L:complement(join(3221882..3221974,3221467..3221709,3221185..3221283)); ID=FBpp0072957; name=RpL28-PB; parent=FBgn0035422,FBtr0073095; dbxref=FlyBase:FBpp0072957,FlyBase_Annotation_IDs:CG12740-PB,GB_protein:AAF47742.1,REFSEQ:NP_728839,GB_protein:AAF47742; MD5=89d2a7c6ad0e9f3059192b9b5c0bc76b; length=144; release=r6.09; species=Dmel;;FBpp0072959 type=protein; loc=3L:…	39.6	15	0.114	DLTQAALR+DVKKPFSTEPNNLASVSSYR+GFTAVLKK+KDLTQAALR+KGFTAVLK+KPFSTEPNNLASVSSYR+KTLGVVPAADKK+NNNAFLLK+TLGVVPAADK+TLGVVPAADKK
1004a	FBpp0088021|FBgn0028687|CG1341-PA|Rpt1-PA	1.0000	FBpp0088021 type=protein; loc=2R:complement(7652536..7653837); ID=FBpp0088021; name=Rpt1-PA; parent=FBgn0028687,FBtr0088947; dbxref=GB_protein:AAF59219.1,FlyBase:FBpp0088021,FlyBase_Annotation_IDs:CG1341-PA,REFSEQ:NP_477473,GB_protein:AAF59219,FlyMine:FBpp0088021,modMine:FBpp0088021; MD5=76480cb616eeeb3d35baf21492c93f5f; length=433; release=r6.09; species=Dmel;	29.1	15	0.111	ESDTGLAPPALWDLAADK+FVNLGIEPPK+FVNLGIEPPKGVLLFGPPGTGK+FVVDLADSVAPTDIEEGMR+GVLLFGPPGTGK+IINADSDDPKYIINVK+KVEFGLPDQDGR+QILQNEQPLQVAR+SLDEGDIELLK+TMLELINQLDGFDPR
982a	FBpp0085697|FBgn0010434|CG11949-PA|cora-PA FBpp0309411|FBgn0010434|CG11949-PG|cora-PG	1.0000	FBpp0085697 type=protein; loc=2R:join(19235516..19235662,19235763..19236208,19236267..19236419,19236485..19236843,19236942..19237063,19238152..19238314,19238382..19238434,19238789..19241785,19242174..19242395,19242484..19242585,19242704..19242859,19243069..19243179,19243255..19243320); ID=FBpp0085697; name=cora-PA; parent=FBgn0010434,FBtr0086509; dbxref=FlyBase:FBpp0085697,FlyBase_Annotation_IDs:…	13.7	15	0.105	ADATPTDLSGAYVTATAVTTR+ADATPTDLSGAYVTATAVTTRTATTHEDLGK+ADVAAGLAGAAGSK+EKRELEEK+IRPGEFEQYESTIGFKLANHR+KSKSGSPSK+LGLVVTSGLGDNQQDQNLDEAAR+LIEVGQQIDPIVEVTSLAGK+LILNYAQIDPSHFGK+LQGSAVDAAAVPLSDSQK+QAQVQTTTETVPITR+SLGVLNLDTGLLDTK+SPLFTTSATTGPHVESTR+VVLGEDTPGFSGHGEIISTQTVSSK
941a	FBpp0082421|FBgn0013981|CG3379-PA|His4r-PA FBpp0082422|FBgn0013981|CG3379-PB|His4r-PB FBpp0082423|FBgn0013981|CG3379-PC|His4r-PC FBpp0085280|FBgn0051611|CG31611-PA|His4 FBpp0091116|FBgn0053871|CG33871-PA|His4 FBpp0091118|FBgn0053873|CG33873-PA|His4 FBpp0091120|FBgn0053875|CG33875-PA|His4 FBpp0091128|FBgn0053883|CG33883-PA|His4 FBpp0091130|FBgn0053885|CG33885-PA|His4 FBpp0091132|FBgn0053887|CG3388…	1.0000	FBpp0082421 type=protein; loc=3R:join(14626050..14626229,14626294..14626425); ID=FBpp0082421; name=His4r-PA; parent=FBgn0013981,FBtr0082962; dbxref=FlyBase:FBpp0082421,FlyBase_Annotation_IDs:CG3379-PA,GB_protein:AAF55080.1,REFSEQ:NP_731927,GB_protein:AAF55080; MD5=8599e638a42068811d569d74bd7f4a5e; length=103; release=r6.09; species=Dmel;;FBpp0082422 type=protein; loc=3R:join(14626050..14626229,14…	53.4	14	0.108	DAVTYTEHAK+DNIQGITKPAIR+DNIQGITKPAIRR+ISGLIYEETR+KTVTAMDVVYALK+TVTAMDVVYALK+TVTAMDVVYALKR+VFLENVIR
867a	FBpp0073309|FBgn0030293|CG1737-PA|CG1737-PA FBpp0309056|FBgn0030293|CG1737-PB|CG1737-PB	1.0000	FBpp0073309 type=protein; loc=X:11351704..11354535; ID=FBpp0073309; name=CG1737-PA; parent=FBgn0030293,FBtr0073453; dbxref=FlyBase:FBpp0073309,FlyBase_Annotation_IDs:CG1737-PA,GB_protein:AAF48032.1,REFSEQ:NP_572711,GB_protein:AAF48032,FlyMine:FBpp0073309,modMine:FBpp0073309; MD5=aac979f14c5d82a8ff9bbaa73eb4e07d; length=943; release=r6.09; species=Dmel;;FBpp0309056 type=protein; loc=X:11351704..11…	17.8	14	0.108	EILPTGGGIDDANSPK+GNLLLGGSNHPLSISPHK+HAVKPAALSPSPSSPSAR+ILASNSSVNTK+NVLSTTASSVNALIADR+NVNANASATSAGNLTSSSGATSK+QSVVQEKPTPR+QVTTTTSVAASAAMTSAPAAVAVNK+YLAALADGGGQSIGTNDR+YLAALADGGGQSIGTNDRR+YVSEDIVTPK
850a	FBpp0072158|FBgn0086129|CG3231-PA|snama-PA	1.0000	FBpp0072158 type=protein; loc=2R:join(24087551..24087716,24087776..24088010,24088065..24088543,24088604..24088878,24088942..24089267,24089556..24089705,24089766..24090059,24090122..24091892); ID=FBpp0072158; name=snama-PA; parent=FBgn0086129,FBtr0072249; dbxref=GB_protein:AAF47162.1,FlyBase:FBpp0072158,FlyBase_Annotation_IDs:CG3231-PA,REFSEQ:NP_611884,GB_protein:AAF47162,FlyMine:FBpp0072158,modMi…	15.0	14	0.100	AAGASDDPSEITSDVLR+AAGASDDPSEITSDVLRK+DKPYNKPSAPK+FKSTLNFDTITFDGLHISVGDLK+FVDTSSSSSLVVK+IKGQSQVGEVPASYR+IMASQPVINDTEMETNVGKENK+KFVDTSSSSSLVVK+LSEANSVNLSK+SHSILTVGAASDDNLGPR+TEAVEPPPPGFEPLQLTDEDGYR+VGSGPIDDPLEAFNR+WEIDENILGLEDSSK
823	FBpp0293061|FBgn0262601|CG5352-PB|SmB-PB	1.0000	FBpp0293061 type=protein; loc=2L:complement(join(10426494..10426496,10425528..10426124)); ID=FBpp0293061; name=SmB-PB; parent=FBgn0262601,FBtr0304118; dbxref=FlyBase:FBpp0293061,FlyBase_Annotation_IDs:CG5352-PB,REFSEQ:NP_001188780,GB_protein:ADV37030; MD5=61f4e1aaf8cf50d82e671a0638546550; length=199; release=r6.09; species=Dmel;	29.1	14	0.112	GENIVSLTVEGPPPPEEGLPR+IVLQDSR+RVLGFVLLR+TFIGTFK+VLGFVLLR+VPIPGAAPGPGIGR
79	FBpp0071766|FBgn0034743|CG4046-PA|RpS16-PA FBpp0309759|FBgn0034743|CG4046-PB|RpS16-PB	1.0000	FBpp0071766 type=protein; loc=2R:join(22606158..22606169,22606247..22606288,22606509..22606640,22606934..22607048,22607755..22607900); ID=FBpp0071766; name=RpS16-PA; parent=FBgn0034743,FBtr0071855; dbxref=FlyBase:FBpp0071766,FlyBase_Annotation_IDs:CG4046-PA,GB_protein:AAF46862.1,REFSEQ:NP_611685,GB_protein:AAF46862,FlyMine:FBpp0071766,modMine:FBpp0071766; MD5=e7f0408a4696f9329449eb7f556de5eb; len…	57.4	14	0.101	ALVAFYQK+EIKDILVQYDR+FAGVDIR+LQEPLLLLGK+REPVQAVQVFGR+RREPVQAVQVFGR+TATAVAYCKR+VNGRPLEQIEPK+VSGGGHVAQIYAIR
769	FBpp0088069|FBgn0033179|CG11139-PA|p47-PA	1.0000	FBpp0088069 type=protein; loc=2R:complement(join(7466569..7466670,7466263..7466477,7465779..7466207,7465331..7465675,7465137..7465269)); ID=FBpp0088069; name=p47-PA; parent=FBgn0033179,FBtr0088997; dbxref=GB_protein:AAF59249.1,FlyBase:FBpp0088069,FlyBase_Annotation_IDs:CG11139-PA,REFSEQ:NP_610284,GB_protein:AAF59249,FlyMine:FBpp0088069,modMine:FBpp0088069; MD5=6940a5af9d97e30c1f924b8d79511f33; le…	37.3	14	0.106	DAINLNSEAPSTTLQIR+GDLIAQFIEITGTDENVAR+LAAQFNLSHTVSDIRR+LGSPVANLVTEAPTVPVALSPGEAANQEASAR+LWSQGFSIDGGELR+SADSAVATSSASVDIAPAATK+SAQEQNIAEVGPSTSSGSASGGSGGAVWGQGMR
768	FBpp0088055|FBgn0015929|CG1616-PA|dpa-PA FBpp0311783|FBgn0015929|CG1616-PB|dpa-PB	1.0000	FBpp0088055 type=protein; loc=2R:complement(join(7499702..7499774,7499327..7499637,7498339..7499267,7497907..7498278,7497479..7497845,7496957..7497409,7496801..7496896)); ID=FBpp0088055; name=dpa-PA; parent=FBgn0015929,FBtr0088982; dbxref=FlyBase:FBpp0088055,FlyBase_Annotation_IDs:CG1616-PA,GB_protein:AAF59242.1,REFSEQ:NP_477185,GB_protein:AAF59242,FlyMine:FBpp0088055,modMine:FBpp0088055; MD5=619…	20.1	14	0.101	AIAPSIYENDDIKK+AVRPSDNISLPPTSPGNISLPATSPAR+EHLSPTLSDEAQQR+FIDPSAEQDEISENIDVNQPLYLQK+GIASQDVETPMR+GILLQLFGGTK+GSSAVGLTAYVTKDPETR+IDVGILTTGLSTAAR+LASHLVSLYYVTR+QVAIGGGSGLEPIPEK+VELLQLLAK
676	FBpp0085860|FBgn0027835|CG5170-PD|Dp1-PD FBpp0085861|FBgn0027835|CG5170-PF|Dp1-PF FBpp0085862|FBgn0027835|CG5170-PE|Dp1-PE FBpp0089201|FBgn0027835|CG5170-PA|Dp1-PA FBpp0089202|FBgn0027835|CG5170-PB|Dp1-PB FBpp0309290|FBgn0027835|CG5170-PG|Dp1-PG FBpp0311418|FBgn0027835|CG5170-PH|Dp1-PH	1.0000	FBpp0085860 type=protein; loc=2R:join(18415250..18415286,18415345..18415595,18415663..18417516,18417577..18418965,18419051..18419425); ID=FBpp0085860; name=Dp1-PD; parent=FBgn0027835,FBtr0086679; dbxref=FlyBase:FBpp0085860,FlyBase_Annotation_IDs:CG5170-PD,GB_protein:AAM68449.1,REFSEQ:NP_725785,GB_protein:AAM68449; MD5=d9f88abad723182825b9423678b39911; length=1301; release=r6.09; species=Dmel;;FBp…	13.2	14	0.103	AVAYLSEIIK+DAILEIVGDPETLHR+EGIAQAEQEIR+ETGAQIEIVSGK+FSADDDNPNSIFISGK+IISITGYQANAEAAR+ILMGFSTQASR+INIPSQSDESEFITIAGTK+NQSLTFLIK+QLASFTAEVR+QVTITIPTPQENTDIVK+VYHPFIVGPYSENLNK+YYNSIIGTGGK
668	FBpp0085744|FBgn0034430|CG15119-PA|mip40-PA	1.0000	FBpp0085744 type=protein; loc=2R:complement(19291294..19292097); ID=FBpp0085744; name=mip40-PA; parent=FBgn0034430,FBtr0086560; dbxref=FlyBase:FBpp0085744,FlyBase_Annotation_IDs:CG15119-PA,GB_protein:AAF57581.1,REFSEQ:NP_611407,GB_protein:AAF57581,FlyMine:FBpp0085744,modMine:FBpp0085744; MD5=d6cbaa4f492a7f4c9da78208499104b6; length=267; release=r6.09; species=Dmel;	46.1	14	0.107	ALQGASTSDLLSSNMNR+EDNGEEILSQIK+LLIQQQQQR+NPAVGAFQTDASLTATK+NPAVGAFQTDASLTATKR+REDNGEEILSQIK+REEQKPETTNLPPDDDAESDLPIR+STDLPIIPPR+TVTSGSSEKPSTSSSAAAAGAGGR+VINQLPQAK
439	FBpp0080475|FBgn0051739|CG31739-PA|CG31739-PA FBpp0304012|FBgn0051739|CG31739-PB|CG31739-PB FBpp0304013|FBgn0051739|CG31739-PC|CG31739-PC	1.0000	FBpp0080475 type=protein; loc=2L:join(16827724..16827889,16828052..16828552,16828617..16828795,16828857..16828946,16829003..16830460,16830524..16831378); ID=FBpp0080475; name=CG31739-PA; parent=FBgn0051739,FBtr0080919; dbxref=FlyBase:FBpp0080475,FlyBase_Annotation_IDs:CG31739-PA,GB_protein:AAF53577.3,REFSEQ:NP_724018,GB_protein:AAF53577,FlyMine:FBpp0080475,modMine:FBpp0080475; MD5=a43607e7f5beff9…	13.6	14	0.103	ADPDEPSPSNPLASEAATPAR+DAYGQTQVLLSPK+GGGGYADGGGYNDFDNYR+IRLDYQDFLVENAK+LDYQDFLVENAK+SQAYDLVLNGQEVGGGSIR+TYGLEEYAETGVPIESIVR+VEGTVIPRPAATINPK+VLNPDDPYDGPIK+YDTGEVEVSVTSVK
437	FBpp0080395|FBgn0025678|CG5809-PA|CaBP1-PA FBpp0311643|FBgn0025678|CG5809-PB|CaBP1-PB	1.0000	FBpp0080395 type=protein; loc=2L:complement(join(16356540..16356552,16355182..16356470)); ID=FBpp0080395; name=CaBP1-PA; parent=FBgn0025678,FBtr0080837; dbxref=FlyBase:FBpp0080395,FlyBase_Annotation_IDs:CG5809-PA,GB_protein:AAF53532.1,REFSEQ:NP_609792,GB_protein:AAF53532,FlyMine:FBpp0080395,modMine:FBpp0080395; MD5=86f6915d3daac55c1b6d8efecf10cba8; length=433; release=r6.09; species=Dmel;;FBpp031…	28.4	14	0.105	AIAEAALAEVK+AIAEAALAEVKK+DGINEFLR+KPAIVSVDPWDGK+LGALDATAHQSK+NLAPEWAK+QLASILLLAFVVGSVSAFYSPSDGVVELTPSNFDREVLK+TASDIVSWASDK+VGSVNADADSTLSGQFGVR
401	FBpp0079541|FBgn0032198|CG4912-PA|eEF1delta-PA	1.0000	FBpp0079541 type=protein; loc=2L:join(10232573..10232659,10233757..10234359); ID=FBpp0079541; name=eEF1delta-PA; parent=FBgn0032198,FBtr0079951; dbxref=FlyBase:FBpp0079541,FlyBase_Annotation_IDs:CG4912-PA,GB_protein:AAF52880.1,REFSEQ:NP_723536,GB_protein:AAF52880,FlyMine:FBpp0079541,modMine:FBpp0079541; MD5=2b8417f001316aab12e9452f9b904664; length=229; release=r6.09; species=Dmel;	38.9	14	0.054	FVPVAFGIQK+FYEGPQKIDGVTLDDGLNSELAK+IDGVTLDDGLNSELAK+IDGVTLDDGLNSELAKR+ITQDGLLWGASK+KITQDGLLWGASK+LTNGVSKEPEVEAK+MKVEALDKFWADK+TQVSLLNELLTATVK+VEALDKFWADK
385	FBpp0079406|FBgn0012036|CG3752-PA|Aldh-PA FBpp0304847|FBgn0012036|CG3752-PB|Aldh-PB	1.0000	FBpp0079406 type=protein; loc=2L:join(9387768..9387890,9389829..9389977,9390040..9390136,9390246..9391439); ID=FBpp0079406; name=Aldh-PA; parent=FBgn0012036,FBtr0079806; dbxref=FlyBase:FBpp0079406,FlyBase_Annotation_IDs:CG3752-PA,GB_protein:AAF52769.1,REFSEQ:NP_609285,GB_protein:AAF52769,FlyMine:FBpp0079406,modMine:FBpp0079406; MD5=d85e4ba5d9619ace3debbc4a0493e55d; length=520; release=r6.09; spec…	26.3	14	0.102	AGTVWVNTYNVLAAQAPFGGYK+ANNSEYGLAAAVFTK+DLDKANYIVGGLR+EEIFGPVQQLIR+ENGEYALSNYTEVK+LIQLASGNTNLK+LIQLASGNTNLKR+TFVEDKIYDEFVER+TVGNPFDLNTEQGPQVNEEQMEK+VAFTGSTDVGK
366	FBpp0078997|FBgn0026196|CG10206-PA|nop5-PA	1.0000	FBpp0078997 type=protein; loc=2L:complement(join(6917341..6918611,6916898..6917162)); ID=FBpp0078997; name=nop5-PA; parent=FBgn0026196,FBtr0079369; dbxref=FlyBase:FBpp0078997,FlyBase_Annotation_IDs:CG10206-PA,GB_protein:AAF52455.2,REFSEQ:NP_477412,GB_protein:AAF52455,FlyMine:FBpp0078997,modMine:FBpp0078997; MD5=927705a12a71536536d1eea6c514361a; length=511; release=r6.09; species=Dmel;	35.8	14	0.106	DNMATSDLSDILPEDVEEK+FNDTTEALAAATAAVEGK+HPSSTVQILGAEK+KLEQVDNLYQEFETPEK+KLLVDDVQSSLLVADAK+LIAHAGSLINLAK+MFVLYETPAGYAIFK+QKDEEVEAVEEAAAPEPEDQPTPAK+QQADSLLGGLPK+SEVFTYQPEADNTLNVK+VDAFGEEATFELGAAHK
344	FBpp0078500|FBgn0087013|CG1059-PA|Karybeta3-PA FBpp0307568|FBgn0087013|CG1059-PB|Karybeta3-PB	1.0000	FBpp0078500 type=protein; loc=3R:join(4649687..4649767,4650585..4650734,4650799..4651893,4651983..4653336,4653452..4654089); ID=FBpp0078500; name=Karybeta3-PA; parent=FBgn0087013,FBtr0078860; dbxref=FlyBase:FBpp0078500,FlyBase_Annotation_IDs:CG1059-PA,GB_protein:AAF52107.1,REFSEQ:NP_524226,GB_protein:AAF52107,FlyMine:FBpp0078500,modMine:FBpp0078500; MD5=159db4c67d28d8e2289d4cf0d9f0283a; length=11…	16.0	14	0.093	AQFLPAFEQVAPHFVK+EIENISPTENAISAFAK+ELKEGFAEYAEDVVR+FIIQNANSDDLR+IFSSVPSIFGNQEAQYIDLIK+IVDITHALFQTNK+LETILNSK+LFTTEFFDFYK+NEEDYDDGVEEELAEQDDTDVYILSK+VIVTEPEPDVQSELLNSLAK+VTHLLGNIQNGQQSEEAR
296	FBpp0077343|FBgn0283427|CG3523-PA|FASN1-PA FBpp0307371|FBgn0283427|CG3523-PC|FASN1-PC	1.0000	FBpp0077343 type=protein; loc=2L:join(3059908..3060142,3060230..3066957,3067020..3067115,3067184..3067327,3067389..3067502); ID=FBpp0077343; name=FASN1-PA; parent=FBgn0283427,FBtr0077659; dbxref=FlyBase:FBpp0077343,FlyBase_Annotation_IDs:CG3523-PA,GB_protein:AAF51148.1,REFSEQ:NP_608748,GB_protein:AAF51148,FlyMine:FBpp0077343,modMine:FBpp0077343; MD5=9f4009e754fc5c6e0b33d332338f2293; length=2438; …	8.7	14	0.104	ALGPDATNLSLVK+AMDGGADVKPAAAAPAAAAGVPEANITSGGSSR+DTSFEQLVLR+ETYEEIGLNPADVVYVEAHGTGTK+FAELMSNEITQPVETIKK+FGFVAVQEQSLGATR+ITIPESIDNEELPLEEQTPSAVAK+LINAIPR+MAAVGLSWEDAHSR+NFDIVLSAQEIR+RALGPDATNLSLVK+SILDTQLAK+VMAMVPAKSLATTCVASK+VVIDTSDVTTAAGAK
187	FBpp0074515|FBgn0031052|CG14215-PA|CG14215-PA FBpp0311267|FBgn0031052|CG14215-PB|CG14215-PB	1.0000	FBpp0074515 type=protein; loc=X:join(19652456..19652558,19652627..19653262,19653322..19653638,19653693..19654056,19654126..19654316,19654452..19655228,19655298..19659245); ID=FBpp0074515; name=CG14215-PA; parent=FBgn0031052,FBtr0074746; dbxref=FlyBase:FBpp0074515,FlyBase_Annotation_IDs:CG14215-PA,GB_protein:AAF48996.2,REFSEQ:NP_608340,GB_protein:AAF48996,FlyMine:FBpp0074515,modMine:FBpp0074515; M…	8.1	14	0.092	ATSQAPPTASPSVR+EPEERLLYSLLRQCR+ISELSDQSANGTGDLR+KTSSGVQSPVAVSPTPIDAPIDVPDSTAPEEEQPR+LSVDSEATSSRPGTPTMTK+QSSSSPQPIPPILK+RATSQAPPTASPSVRR+RISELSDQSANGTGDLR+STDAPTLSPASNPPVSTPK+VLAELYLR+YLLEVIDEHSPSDLSLPR+YYAQDGVQHR
1033a	FBpp0289823|FBgn0020236|CG8322-PD|ATPCL-PD FBpp0289824|FBgn0020236|CG8322-PE|ATPCL-PE	1.0000	FBpp0289823 type=protein; loc=2R:complement(join(15999805..15999963,15998067..15998252,15997277..15998003,15996895..15997218,15996167..15996365,15994865..15996098,15994462..15994802,15994228..15994396)); ID=FBpp0289823; name=ATPCL-PD; parent=FBgn0020236,FBtr0300596; dbxref=REFSEQ:NP_523755,GB_protein:AAF58082,FlyBase:FBpp0289823,FlyBase_Annotation_IDs:CG8322-PD,FlyMine:FBpp0289823,modMine:FBpp028…	16.5	14	0.108	AADTILFYHQGGVDIGDVDAK+AASDASEALGSGSALSPTAAKPIK+AASDASEALGSGSALSPTAAKPIKLPPISADEADSAGISGAQR+DAYPEEAYIADLDAK+HPWDDISYVIPEQYN+LDVPVNSSLSLADVK+LPPISADEADSAGISGAQR+SAYESTLEVLEFPQIR+TILNLMTSSPK+TVAIIAEGIPENMTR+YALEVEKITTNKKPNLILNVDGVIATAFVDMLR
1023a	FBpp0099495|FBgn0063485|CG3849-PB|Lasp-PB FBpp0297281|FBgn0063485|CG3849-PC|Lasp-PC	1.0000	FBpp0099495 type=protein; loc=3L:complement(join(16710943..16711011,16694202..16694296,16681238..16681370,16680812..16680947,16678808..16679932,16678425..16678660,16678179..16678358)); ID=FBpp0099495; name=Lasp-PB; parent=FBgn0063485,FBtr0100145; dbxref=FlyBase_Annotation_IDs:CG3849-PB,FlyBase:FBpp0099495,GB_protein:AAN11739.2,REFSEQ:NP_730192,GB_protein:AAN11739,FlyMine:FBpp0099495,modMine:FBpp0…	32.1	14	0.110	AIYDYEAQDVDEVSFR+AKATAIADTPELK+AQQQQLHDPYAHYQQPQALR+EGDVIFEVESIDSGWMTGR+FTQVADDPETLR+IADYDPLTDGPR+IGSVSDIDPANGIYGSLTAAEQAHQQQK+QQQQQQQQQQQQLLQQQAIK+QQVAAGPGAAQNHLQQLYASPNYAAVTPSENSINVK+RIGSVSDIDPANGIYGSLTAAEQAHQQQK+SAASVVAYDGNSK+TGMLPANYVEQAVI
999a	FBpp0087502|FBgn0004907|CG17870-PD|14-3-3zeta-PD FBpp0087503|FBgn0004907|CG17870-PE|14-3-3zeta-PE FBpp0099540|FBgn0004907|CG17870-PJ|14-3-3zeta-PJ FBpp0305136|FBgn0004907|CG17870-PK|14-3-3zeta-PK FBpp0305137|FBgn0004907|CG17870-PL|14-3-3zeta-PL	1.0000	FBpp0087502 type=protein; loc=2R:join(10104348..10104409,10104717..10104830,10104941..10105067,10105702..10105825,10105941..10106104,10107467..10107622); ID=FBpp0087502; name=14-3-3zeta-PD; parent=FBgn0004907,FBtr0088414; dbxref=FlyBase_Annotation_IDs:CG17870-PD,FlyBase:FBpp0087502,GB_protein:AAM71060.1,REFSEQ:NP_476885,GB_protein:AAM71060; MD5=f196cab6a894ca73c510c5280d765fbc; length=248; releas…	39.1	14	0.063	DSTLIMQLLR+LAEQSERYDDMAQAMK+NLLSVAYK+NTVVDDSQTAYQDAFDISK+QAFDDAIAELDTLNEDSYK+SVTETGVELSNEER+YLAEVATGDAR
953a	FBpp0083898|FBgn0005674|CG5394-PA|Aats-glupro-PA	1.0000	FBpp0083898 type=protein; loc=3R:complement(join(23958243..23958285,23957146..23958063,23956826..23956997,23955706..23956768,23953446..23955305,23952290..23953378)); ID=FBpp0083898; name=Aats-glupro-PA; parent=FBgn0005674,FBtr0084511; dbxref=FlyBase:FBpp0083898,FlyBase_Annotation_IDs:CG5394-PA,GB_protein:AAF56211.1,REFSEQ:NP_524471,GB_protein:AAF56211,FlyMine:FBpp0083898,modMine:FBpp0083898; MD5=…	10.4	13	0.096	AATGSDWKPGTTAPAPAAAPVK+AIQGATSHHLGQNFSK+EASPVSMASPAKDELTQEINAQGEK+FYTLFGR+ITIPLADVEK+NLSLWEEMVK+NPDPASVLTVNTLLNK+SGDSDLAEPIAVRPTSETVMYPAYAK+SIAPVTYLVANK+VLQSLPEDAK+WEFKQPTPFLR+WYDLITAQPLIQK
942c	FBpp0083974|FBgn0001230|CG5436-PA|Hsp68-PA	1.0000	FBpp0083974 type=protein; loc=3R:complement(24055197..24057104); ID=FBpp0083974; name=Hsp68-PA; parent=FBgn0001230,FBtr0084589; dbxref=FlyBase:FBpp0083974,FlyBase_Annotation_IDs:CG5436-PA,GB_protein:AAF56230.1,REFSEQ:NP_524474,GB_protein:AAF56230,FlyMine:FBpp0083974,modMine:FBpp0083974; MD5=19a6b1d3a1e78c96a21c66915ee98f46; length=635; release=r6.09; species=Dmel;	13.2	13	0.045	DAGAIAGINVLR+DAVITVPAYFNDSQR+DNNVLGTFDLTGVPPAPR+IINEPTAAAIAYGLDK+STAGDTHLGGEDFDNR+VEIIANDQGNR+VQNLLQNFFGGK
91	FBpp0072083|FBgn0034968|CG3195-PC|RpL12-PC FBpp0072084|FBgn0034968|CG3195-PA|RpL12-PA FBpp0072085|FBgn0034968|CG3195-PB|RpL12-PB	1.0000	FBpp0072083 type=protein; loc=2R:join(24060538..24060574,24060676..24060749,24060813..24060993,24061150..24061355); ID=FBpp0072083; name=RpL12-PC; parent=FBgn0034968,FBtr0072174; dbxref=FlyBase:FBpp0072083,FlyBase_Annotation_IDs:CG3195-PC,GB_protein:AAF47152.1,REFSEQ:NP_726413,GB_protein:AAF47152; MD5=5bbdaa3af012b6f79b471a6ddab9de70; length=165; release=r6.09; species=Dmel;;FBpp0072084 type=prot…	26.1	13	0.095	HPHDVIDELNEGSIEVPAE+HSGNIGFEDILAIAR+IGPLGLSPK
869a	FBpp0073371|FBgn0014133|CG1822-PB|bif-PB FBpp0306539|FBgn0014133|CG1822-PD|bif-PD	1.0000	FBpp0073371 type=protein; loc=X:join(11680853..11681114,11681718..11684254,11687462..11687635,11689201..11689543,11693547..11693938); ID=FBpp0073371; name=bif-PB; parent=FBgn0014133,FBtr0073526; dbxref=FlyBase:FBpp0073371,FlyBase_Annotation_IDs:CG1822-PB,GB_protein:AAN09639.1,REFSEQ:NP_727547,GB_protein:AAN09639,FlyMine:FBpp0073371,modMine:FBpp0073371; MD5=c914c0aee4dd9a54ac6d9f0c4c1af3ad; length…	21.8	13	0.105	EAASSETDASASPLWTLR+EGDLAATEAGPGTADGAGASK+EGDLAATEAGPGTADGAGASKK+FIIQQQQQQQQQQQQQQQLSPTK+GSAVDEDDYHLTATPGAEVVYSEGTQK+IGSVAGGDVDPQHPPTNPIPDSLDTGEDLSYGPGIVSK+ISTAGAAAAAAPSPPAPK+KGSAVDEDDYHLTATPGAEVVYSEGTQK+KSTATDAGGSVSGSGTVAGAGSGTSPTTSLDSVINTK+QIGVIRPLFNSQGAGSTPLTSR+SFAASTENAHVASGSSSSTSASVR+YILSESGERDGELESGEQPAGVVSNSR
868b	FBpp0304865|FBgn0030301|CG1745-PC|HP5-PC	1.0000	FBpp0304865 type=protein; loc=X:join(11455077..11455191,11455282..11456487,11456585..11456616); ID=FBpp0304865; name=HP5-PC; parent=FBgn0030301,FBtr0332619; dbxref=REFSEQ:NP_001259451,GB_protein:AGB95294,FlyBase:FBpp0304865,FlyBase_Annotation_IDs:CG1745-PC; MD5=d282c9ed59811972c517450276be9db6; length=450; release=r6.09; species=Dmel;	25.3	13	0.051	AAPPPQTINPVDTK+AVSFSEAVEILGSPGGPSR+KAVSFSEAVEILGSPGGPSR+SDGGGDNDDDDEEYIGFDQIK+STFGSLSSR+VDATGNVLEDIALTSTPLFSSSSGGSR+VSIDDDGEAIEEDQQSMVVVPTK
836a	FBpp0070607|FBgn0026084|CG4944-PA|cib-PA FBpp0070609|FBgn0026084|CG4944-PB|cib-PB FBpp0298035|FBgn0026084|CG4944-PD|cib-PD FBpp0310070|FBgn0026084|CG4944-PE|cib-PE	1.0000	FBpp0070607 type=protein; loc=X:join(4109689..4109824,4109897..4110010,4110152..4110291); ID=FBpp0070607; name=cib-PA; parent=FBgn0026084,FBtr0070639; dbxref=FlyBase:FBpp0070607,FlyBase_Annotation_IDs:CG4944-PA,GB_protein:AAF45919.1,REFSEQ:NP_726908,GB_protein:AAF45919,FlyMine:FBpp0070607,modMine:FBpp0070607; MD5=51d7e2e0c78831f88638f1f1058c60fd; length=129; release=r6.09; species=Dmel;;FBpp00706…	54.3	13	0.094	IILPTAEDVAAEK+NQFIAGIENFDAK+NQFIAGIENFDAKK+NVLPTKEVIEAEK+SQLEGFNQDK+SQLEGFNQDKLK+TQQSIFEGITAFNQNNLK
820	FBpp0291143|FBgn0000084|CG9579-PB|AnxB10-PB	1.0000	FBpp0291143 type=protein; loc=X:complement(join(20173369..20173380,20172305..20173016,20172041..20172222,20171929..20171931,20171592..20171648)); ID=FBpp0291143; name=AnxB10-PB; parent=FBgn0000084,FBtr0301931; dbxref=REFSEQ:NP_001162804,GB_protein:ACZ95337,FlyBase:FBpp0291143,FlyBase_Annotation_IDs:CG9579-PB,FlyMine:FBpp0291143,modMine:FBpp0291143; MD5=e8edded9c8c39c76b50263aefbb0432a; length=321…	42.4	13	0.060	AMNGAGTDDATLIR+DAAPFDASQDAQVLR+DGLDTPVDVGQAK+GFGTDEQEIIDVLVGR+LGTDEEVFNR+LLTLIVTGVR+SEIDLETIKQEFER+TLHSAVVDAETSGDYKR+TNEEMAQIVAVYEER+VLSGQTIEQAIK
782	FBpp0088527|FBgn0034277|CG6370-PA|OstDelta-PA FBpp0309240|FBgn0034277|CG6370-PB|OstDelta-PB	1.0000	FBpp0088527 type=protein; loc=2R:complement(join(17766869..17766881,17766461..17766699,17765111..17766392,17764681..17765051)); ID=FBpp0088527; name=OstDelta-PA; parent=FBgn0034277,FBtr0089559; dbxref=FlyBase:FBpp0088527,FlyBase_Annotation_IDs:CG6370-PA,GB_protein:AAF57793.1,REFSEQ:NP_611265,GB_protein:AAF57793,FlyMine:FBpp0088527,modMine:FBpp0088527; MD5=d380feff7e3062c77891aeaf26ca8028; length=…	22.9	13	0.103	AVLVDESTSKPLAVHQAFVR+FANYFLSR+GVYQAELSADGVYTQTLQFK+NTSGPLPEIIHQFR+SSDKTTYVADLASLKPAR+TFNKPVPITADQAVK+VLGVEINEATQEK+VQSLEVGIAESDASAATR+VQSLEVGIAESDASAATRK+VYSSLNSELGSSQEIFYR
694	FBpp0086269|FBgn0034138|CG8332-PA|RpS15-PA FBpp0086270|FBgn0034138|CG8332-PB|RpS15-PB	1.0000	FBpp0086269 type=protein; loc=2R:complement(join(16571189..16571197,16570917..16571005,16570626..16570848,16570259..16570384)); ID=FBpp0086269; name=RpS15-PA; parent=FBgn0034138,FBtr0087123; dbxref=FlyBase:FBpp0086269,FlyBase_Annotation_IDs:CG8332-PA,GB_protein:AAF57984.1,REFSEQ:NP_611136,GB_protein:AAF57984,FlyMine:FBpp0086269,modMine:FBpp0086269; MD5=dfe1be0f7a42b717525ecab027c7c122; length=148…	41.5	13	0.097	EAPPNEKPEIVK+GVDLDQLLDMPNNQLVELMHSR+KEAPPNEKPEIVK+KPMALIK+NMIIVPEMTGSIIGVYNGK
679	FBpp0085902|FBgn0261119|CG5519-PA|Prp19-PA	1.0000	FBpp0085902 type=protein; loc=2R:complement(join(18450890..18450908,18449472..18450825,18447467..18447611)); ID=FBpp0085902; name=Prp19-PA; parent=FBgn0261119,FBtr0086723; dbxref=FlyBase:FBpp0085902,FlyBase_Annotation_IDs:CG5519-PA,GB_protein:AAF57684.1,REFSEQ:NP_523783,GB_protein:AAF57684,FlyMine:FBpp0085902,modMine:FBpp0085902; MD5=0c3487754cd63a1e17f46fe83bb9ed50; length=505; release=r6.09; sp…	23.6	13	0.099	ELKPEELIEIK+IWHVPTSQTQLLLR+NATVFNKDTEQMVAILK+TIQLDDGYEVK+TPAVVKPKPPSATSIPATLK+TVPEDLVTTDQVK+VFNDHTALATGVR+VIYHPNEDTVITGSPDMNIR
659	FBpp0085585|FBgn0010411|CG8900-PB|RpS18-PB FBpp0085586|FBgn0010411|CG8900-PA|RpS18-PA	1.0000	FBpp0085585 type=protein; loc=2R:join(20264108..20264110,20264247..20264432,20264493..20264762); ID=FBpp0085585; name=RpS18-PB; parent=FBgn0010411,FBtr0086273; dbxref=FlyBase:FBpp0085585,FlyBase_Annotation_IDs:CG8900-PB,GB_protein:AAM68401.1,REFSEQ:NP_725943,GB_protein:AAM68401; MD5=97ba9ef101737c9989d87e4dd680b173; length=152; release=r6.09; species=Dmel;;FBpp0085586 type=protein; loc=2R:join(20…	49.3	13	0.095	IMNTNIDGK+IMNTNIDGKR+KVGIAMTAIK+LRDDLER+QKDIIDGKYWQLTSSNLDSK+VPNWFLNR+VVTIISNPLQYK+YSNIVLKK+YWQLTSSNLDSK
640	FBpp0085165|FBgn0039857|CG11522-PA|RpL6-PA FBpp0085166|FBgn0039857|CG11522-PB|RpL6-PB	1.0000	FBpp0085165 type=protein; loc=3R:complement(join(31596048..31596158,31595521..31595601,31594924..31595463)); ID=FBpp0085165; name=RpL6-PA; parent=FBgn0039857,FBtr0085804; dbxref=FlyBase:FBpp0085165,FlyBase_Annotation_IDs:CG11522-PA,GB_protein:AAF57166.1,REFSEQ:NP_733433,GB_protein:AAF57166,FlyMine:FBpp0085165,modMine:FBpp0085165; MD5=4f5c0a2419b0ee142378cf1ed6da540b; length=243; release=r6.09; sp…	28.8	13	0.100	EVDAALLK+KDQKEVDAALLK+NLTPGTVLILLAGR+TGEADIFAAK+VDLGAFKVPEHLNDAYFR+VPEHLNDAYFR+YLQNMFALHSSQYPHR
615	FBpp0084634|FBgn0039563|CG4951-PA|CG4951-PA FBpp0112210|FBgn0039563|CG4951-PB|CG4951-PB	1.0000	FBpp0084634 type=protein; loc=3R:complement(join(27954002..27954052,27953498..27953946,27953144..27953341,27952993..27953085,27952753..27952924)); ID=FBpp0084634; name=CG4951-PA; parent=FBgn0039563,FBtr0085265; dbxref=FlyBase:FBpp0084634,FlyBase_Annotation_IDs:CG4951-PA,GB_protein:AAF56766.2,REFSEQ:NP_651602,GB_protein:AAF56766,FlyMine:FBpp0084634,modMine:FBpp0084634; MD5=14706dda34513059ed1cbdc6…	39.1	13	0.100	ELATEAETNGTRPTSR+FKNFVVGETR+HIDADNEDDKSSTTASQPTK+IRVANSGSKPKAGTQSKPK+LDSMLDTPKPR+NDFHWMTADR+NFVVGETR+RVSPVPAKDFK+SHPATVALLAGTESSSK+VLPTPVTHFER
543	FBpp0082838|FBgn0038476|CG5175-PA|kuk-PA FBpp0082839|FBgn0038476|CG5175-PB|kuk-PB FBpp0297129|FBgn0038476|CG5175-PC|kuk-PC	1.0000	FBpp0082838 type=protein; loc=3R:17082697..17084409; ID=FBpp0082838; name=kuk-PA; parent=FBgn0038476,FBtr0083397; dbxref=GB_protein:AAN13733.1,FlyBase:FBpp0082838,FlyBase_Annotation_IDs:CG5175-PA,REFSEQ:NP_650595,GB_protein:AAN13733,FlyMine:FBpp0082838,modMine:FBpp0082838; MD5=3604b35c28d2e4e24b66258ae5a78685; length=570; release=r6.09; species=Dmel;;FBpp0082839 type=protein; loc=3R:17082697..170…	20.4	13	0.090	IKTEAVSSSTSGSLTPQEDVDMEPLQVDASPIR+ITESFLPVKK+LPLSLSGGSTVTR+QSTEVELAAQTSSSPAGTPAR+RLPLSLSGGSTVTR+SIRPIDSLTPSK+SVHGNLNAVPTATSTPGR+TFAQISGR
541	FBpp0082787|FBgn0015019|CG8977-PA|Cctgamma-PA FBpp0082788|FBgn0015019|CG8977-PB|Cctgamma-PB FBpp0291565|FBgn0015019|CG8977-PC|Cctgamma-PC FBpp0291566|FBgn0015019|CG8977-PD|Cctgamma-PD	1.0000	FBpp0082787 type=protein; loc=3R:join(16647896..16647929,16647988..16648049,16648135..16648634,16648701..16649739); ID=FBpp0082787; name=Cctgamma-PA; parent=FBgn0015019,FBtr0083337; dbxref=FlyBase:FBpp0082787,FlyBase_Annotation_IDs:CG8977-PA,GB_protein:AAF55350.1,REFSEQ:NP_650572,GB_protein:AAF55350,FlyMine:FBpp0082787,modMine:FBpp0082787; MD5=ae00d437d2b4d05c11d214d30848a33e; length=544; release…	22.8	13	0.099	GPYTAVAHALEIIPR+GVSDLAQHYLLK+KGESQTNVEIIGEQDFTR+KVQLENIQAGK+LVAGGGAVEMAASQLLTR+MLQIEEEFVQR+NIWEPLAVK+TAVETAILLLR+TEELTEKDVGTGAGLFEVK+VQLENIQAGK
516	FBpp0082177|FBgn0260962|CG7769-PA|pic-PA	1.0000	FBpp0082177 type=protein; loc=3R:join(13052409..13052469,13052623..13053034,13053237..13054161,13054226..13054577,13054641..13055835,13055892..13056288,13056351..13056431); ID=FBpp0082177; name=pic-PA; parent=FBgn0260962,FBtr0082709; dbxref=FlyBase:FBpp0082177,FlyBase_Annotation_IDs:CG7769-PA,GB_protein:AAF54901.1,REFSEQ:NP_650257,GB_protein:AAF54901,FlyMine:FBpp0082177,modMine:FBpp0082177; MD5=2…	15.8	13	0.101	DAVQGLELTLNGER+ESIVYHDGSNYHAVAPLTFR+FHLGDTVNVFR+GDFILVGDLMR+LGDDPNTYYVVATSLVIPEEPEPK+LSGEIIPR+MVNDVITVVTK+NAVILGTIDEIQK+NNQVEIDLVTPEGLRPLK+QLLPELAR+VGVDESPYENTLVLAFVGHTR+VLAGIGSFVR+VTLGTQPTTLR
502	FBpp0081820|FBgn0037874|CG4800-PA|Tctp-PA FBpp0312492|FBgn0037874|CG4800-PB|Tctp-PB	1.0000	FBpp0081820 type=protein; loc=3R:11210381..11210899; ID=FBpp0081820; name=Tctp-PA; parent=FBgn0037874,FBtr0082344; dbxref=FlyBase:FBpp0081820,FlyBase_Annotation_IDs:CG4800-PA,GB_protein:AAF54603.1,REFSEQ:NP_650048,GB_protein:AAF54603,FlyMine:FBpp0081820,modMine:FBpp0081820; MD5=194d55b50f5e517ec07810161a7b3d5b; length=172; release=r6.09; species=Dmel;;FBpp0312492 type=protein; loc=3R:11210381..11…	53.5	13	0.095	DIITGDEMFADTYK+EINGDSVPVLMFFK+IYKDIITGDEMFADTYK+LEEKSPDQVDIFK+LVDDVIYEVYGK+QGDDIKLEGANASAEEADEGTDITSESGVDVVLNHR+SPDQVDIFK
395	FBpp0079484|FBgn0011272|CG4651-PA|RpL13-PA FBpp0099517|FBgn0011272|CG4651-PB|RpL13-PB FBpp0302626|FBgn0011272|CG4651-PC|RpL13-PC	1.0000	FBpp0079484 type=protein; loc=2L:join(9967635..9967877,9967939..9968247,9968317..9968421); ID=FBpp0079484; name=RpL13-PA; parent=FBgn0011272,FBtr0079888; dbxref=GB_protein:AAF52842.1,FlyBase:FBpp0079484,FlyBase_Annotation_IDs:CG4651-PA,REFSEQ:NP_523530,GB_protein:AAF52842; MD5=6aea7ab718156ab77fd20fc1241572d5; length=218; release=r6.09; species=Dmel;;FBpp0099517 type=protein; loc=2L:join(9967635.…	24.3	13	0.095	GFTLEELK+GFTLEELKGAGIGANFAK+GPVLPIKNEQPAVVEFR+LILFPINEK+LILFPINEKK+NEQPAVVEFR+TWFNQPAR
360	FBpp0078891|FBgn0027496|CG9543-PA|epsilonCOP-PA	1.0000	FBpp0078891 type=protein; loc=2L:6489191..6490111; ID=FBpp0078891; name=epsilonCOP-PA; parent=FBgn0027496,FBtr0079261; dbxref=FlyBase:FBpp0078891,FlyBase_Annotation_IDs:CG9543-PA,GB_protein:AAF52392.1,REFSEQ:NP_609037,GB_protein:AAF52392,FlyMine:FBpp0078891,modMine:FBpp0078891; MD5=a6ca088659c31a8f0ea6d2dd59429761; length=306; release=r6.09; species=Dmel;	19.9	13	0.102	EGNSTPLQALR+IVASDIKEGNSTPLQALR+LVHEAFEQPSR+LVHEAFEQPSRTEELLEK+QQNEEDTNSVLFDAR+SDFVTDLDKK
316	FBpp0077787|FBgn0086856|CG11555-PA|CG11555-PA FBpp0310342|FBgn0086856|CG11555-PB|CG11555-PB	1.0000	FBpp0077787 type=protein; loc=2L:273986..274651; ID=FBpp0077787; name=CG11555-PA; parent=FBgn0086856,FBtr0078128; dbxref=FlyBase:FBpp0077787,FlyBase_Annotation_IDs:CG11555-PA,GB_protein:AAF51520.2,REFSEQ:NP_608510,GB_protein:AAF51520,FlyMine:FBpp0077787,modMine:FBpp0077787; MD5=e7d19834418dec05c5f9c695e11ccb98; length=221; release=r6.09; species=Dmel;;FBpp0310342 type=protein; loc=2L:273986..2746…	39.8	13	0.098	KQQLSTDVENFTFK+KQQLSTDVENFTFKER+KYVQPKPALVPQATATPWQHVK+NDIITDSSDR+NDIITDSSDRGHQDVDSEDAR+QLTLGFNLTK+QLTLGFNLTKK+QQLSTDVENFTFK+SQDTTWEPFNDEKPSTER
4	FBpp0070143|FBgn0015288|CG7434-PA|RpL22-PA	1.0000	FBpp0070143 type=protein; loc=X:complement(join(765084..765095,764302..764922,762725..762991)); ID=FBpp0070143; name=RpL22-PA; parent=FBgn0015288,FBtr0070148; dbxref=FlyBase:FBpp0070143,FlyBase_Annotation_IDs:CG7434-PA,GB_protein:AAF45546.1,REFSEQ:NP_477134,GB_protein:AAF45546,FlyMine:FBpp0070143,modMine:FBpp0070143; MD5=a26dc5dfcb32ff692f0397cf729fb53a; length=299; release=r6.09; species=Dmel;	31.4	13	0.105	AAAAAAKPAAAKPAAAKPAAASK+AAAPAAAAPAPAAAAPAVAKPAPKPK+LIVSSDVHFSK+NVKKASEAAK+VNNLGNNVTFER+VVANEKDSYELR
256	FBpp0076359|FBgn0017579|CG6253-PA|RpL14-PA	1.0000	FBpp0076359 type=protein; loc=3L:join(8601035..8601037,8601314..8601415,8601648..8601842,8602103..8602303); ID=FBpp0076359; name=RpL14-PA; parent=FBgn0017579,FBtr0076633; dbxref=FlyBase:FBpp0076359,FlyBase_Annotation_IDs:CG6253-PA,GB_protein:AAF50393.1,REFSEQ:NP_523975,GB_protein:AAF50393,FlyMine:FBpp0076359,modMine:FBpp0076359; MD5=a8770f33c4e9685bb6fcb587b1869f19; length=166; release=r6.09; spe…	42.2	13	0.100	IKFPYTAPTR+LLTIAFNTLK+LLTIAFNTLKK+LNNLHLTK+LVAIVDVIDQNR+SSLNDFDRFK+VLVDGPLTGVPR+VSPWSVK
25	FBpp0070637|FBgn0026079|CG6133-PA|Nsun2-PA	1.0000	FBpp0070637 type=protein; loc=X:complement(join(4113545..4113604,4111643..4113467,4111229..4111584)); ID=FBpp0070637; name=Nsun2-PA; parent=FBgn0026079,FBtr0070669; dbxref=FlyBase:FBpp0070637,FlyBase_Annotation_IDs:CG6133-PA,GB_protein:AAF45921.1,REFSEQ:NP_652007,GB_protein:AAF45921,FlyMine:FBpp0070637,modMine:FBpp0070637; MD5=2a0665242cefb50e11ab6f510c69ddd7; length=746; release=r6.09; species=D…	20.5	13	0.094	AYVQKDETIHILR+DADGALELVDAGHLVPGLK+LAQEGLQTSNAFMGASR+LHNFLIVETTAGGISR+LLGADLSK+LNETAKQPAAEPQVDADGKPIEEK+QAQPYEEIKR+QEAVSMIPPIVLDVRPTDK+QLSFEKNDVVELVK+QPAAEPQVDADGKPIEEK+VAAAAAADAEVGK
210	FBpp0075023|FBgn0010352|CG11661-PC|Nc73EF-PC FBpp0075024|FBgn0010352|CG11661-PB|Nc73EF-PB FBpp0075026|FBgn0010352|CG11661-PA|Nc73EF-PA FBpp0075027|FBgn0010352|CG11661-PF|Nc73EF-PF FBpp0075028|FBgn0010352|CG11661-PG|Nc73EF-PG FBpp0075029|FBgn0010352|CG11661-PH|Nc73EF-PH FBpp0111773|FBgn0010352|CG11661-PI|Nc73EF-PI FBpp0305416|FBgn0010352|CG11661-PJ|Nc73EF-PJ	1.0000	FBpp0075023 type=protein; loc=3L:join(16959121..16959216,16959285..16959422,16959705..16959884,16961500..16961602,16962335..16962413,16962476..16962887,16962943..16963811,16963870..16964764,16964824..16964978,16967382..16967481); ID=FBpp0075023; name=Nc73EF-PC; parent=FBgn0010352,FBtr0075263; dbxref=FlyBase:FBpp0075023,FlyBase_Annotation_IDs:CG11661-PC,GB_protein:AAF49389.2,REFSEQ:NP_730225,GB_pr…	12.8	13	0.100	ATGFEAFLAK+ELNALLNDAIST+FETPGVLNFSPEEK+IIPDNGPAGQNPSNVK+LAVVANPSHLEAVDPVVQGK+SPFSEMSEGSEFQR+TIDDHLAVQAIIR+VAPTGVKEETLIHIGNR+VEQISPFPFDLVK
146	FBpp0073419|FBgn0030362|CG1803-PA|regucalcin-PA FBpp0073420|FBgn0030362|CG1803-PC|regucalcin-PC FBpp0073421|FBgn0030362|CG1803-PB|regucalcin-PB FBpp0073422|FBgn0030362|CG1803-PD|regucalcin-PD	1.0000	FBpp0073419 type=protein; loc=X:join(12016003..12016721,12016779..12016971); ID=FBpp0073419; name=regucalcin-PA; parent=FBgn0030362,FBtr0073575; dbxref=FlyBase:FBpp0073419,FlyBase_Annotation_IDs:CG1803-PA,GB_protein:AAF48129.1,REFSEQ:NP_727586,GB_protein:AAF48129,FlyMine:FBpp0073419,modMine:FBpp0073419; MD5=108bf4391a508b844ab9acff90100956; length=303; release=r6.09; species=Dmel;;FBpp0073420 typ…	53.1	13	0.105	FDQPAPAGTTYK+FYYIDTTDYEVK+GDVGISNGLAWDEK+ILLEIKFPTK+QITSAAFGGPNLDILYVTTAAK+QSLYYVDLEAGSLLR+SYDYDFETGVASNPK+TLFEVQPLMEK+VEPLPDSYAGLGEGPHWDVAR+VTGLNATGYPGVNLK+VVIVNWDGVSPSAK
12	FBpp0070355|FBgn0028969|CG14813-PA|deltaCOP-PA FBpp0291138|FBgn0028969|CG14813-PB|deltaCOP-PB	1.0000	FBpp0070355 type=protein; loc=X:complement(join(1861595..1861597,1861446..1861485,1861156..1861379,1860686..1861098,1860427..1860624,1860057..1860370,1859871..1859982,1859519..1859813)); ID=FBpp0070355; name=deltaCOP-PA; parent=FBgn0028969,FBtr0070371; dbxref=FlyBase:FBpp0070355,FlyBase_Annotation_IDs:CG14813-PA,GB_protein:AAF45673.1,REFSEQ:NP_652012,GB_protein:AAF45673,FlyMine:FBpp0070355,modMin…	20.7	13	0.096	ASNILEDLETLR+DGGVQQFENSGLLTLR+GGPSLGGIGSR+IANLAPAAPAGGSSAAASASAAAK+IEGLLAAFPK+NLGKPFPLNTDVGVLK+TPYAGVVAQDVVQVDSEAAVK
1029a	FBpp0112048|FBgn0264693|CG14998-PF|ens-PF FBpp0302753|FBgn0264693|CG14998-PG|ens-PG FBpp0302757|FBgn0264693|CG14998-PK|ens-PK	1.0000	FBpp0112048 type=protein; loc=3L:complement(join(4134454..4134502,4133769..4133822,4133549..4133656,4131956..4132212,4131750..4131889,4131121..4131236,4130389..4130643,4129651..4129791,4128308..4128973,4126989..4127162,4126762..4126931,4125881..4126702,4125578..4125808,4125136..4125500,4124919..4125079,4124836..4124852)); ID=FBpp0112048; name=ens-PF; parent=FBgn0264693,FBtr0113135; dbxref=FlyBase…	18.0	13	0.089	AGSAGSGSSSAAGIMSR+DRNSIGFAFGSSTPR+ELEMLDETASLGGGGGR+LLDVPADYGLVSPSAFWGQR+NSIGFAFGSSTPR+QEEEQILAVESVPEALVTSINVEEK+SKENSEVRELTPPEGADLMTASMMAK+STSISNVAGASLTR+TDLMPTIPSPR+TTAASPSAQTTPK+TTADEPVPEAEVPTEAPVVVPSVSK
1006a	FBpp0088362|FBgn0036290|CG10638-PA|CG10638-PA FBpp0311505|FBgn0036290|CG10638-PD|CG10638-PD	1.0000	FBpp0088362 type=protein; loc=3L:complement(join(12501165..12501236,12499321..12499488,12498749..12499264,12498490..12498687)); ID=FBpp0088362; name=CG10638-PA; parent=FBgn0036290,FBtr0089321; dbxref=FlyBase:FBpp0088362,FlyBase_Annotation_IDs:CG10638-PA,GB_protein:AAF49912.1,REFSEQ:NP_729808,GB_protein:AAF49912,FlyMine:FBpp0088362,modMine:FBpp0088362; MD5=94adf9dfc00ec1fab05456e94686d0df; length=…	36.0	13	0.088	HAIDVGYR+HIDTAYFYQNEAEVGK+LNNGYEMPILGLGTYNSK+LWNIFHDPER+NEDDVLQLSDVDYLDTYK+SIGVSNFNSEQLAR+VVPLNLIK+YLVGLGVIPIPK+YVDDNTLLPK+YVDDNTLLPKNEDDVLQLSDVDYLDTYK
1003a	FBpp0087997|FBgn0033205|CG2064-PA|CG2064-PA	1.0000	FBpp0087997 type=protein; loc=2R:join(7665937..7666016,7666146..7666409,7666474..7666630,7666687..7666946,7667004..7667235); ID=FBpp0087997; name=CG2064-PA; parent=FBgn0033205,FBtr0088923; dbxref=FlyBase:FBpp0087997,FlyBase_Annotation_IDs:CG2064-PA,GB_protein:AAF59212.3,REFSEQ:NP_610310,GB_protein:AAF59212,FlyMine:FBpp0087997,modMine:FBpp0087997; MD5=537676c84560af5bb1952fb25f3b62c1; length=330; …	37.0	13	0.090	DTDETGKVFIVTGANTGIGK+ELDLSSLDSIR+ELDLSSLDSIRK+ETALEIAR+GSINVADLNSEK+IVVVSSLAHAR+LANVLFTR+LEGSGVTVNALHPGVVDTELAR+RLEGSGVTVNALHPGVVDTELAR+SGAQTSIYAALDPELK+SYDEGLAYSQSK+VFIVTGANTGIGK
1002a	FBpp0087852|FBgn0020279|CG8715-PA|lig-PA FBpp0087853|FBgn0020279|CG8715-PB|lig-PB FBpp0087854|FBgn0020279|CG8715-PC|lig-PC FBpp0100030|FBgn0020279|CG8715-PD|lig-PD FBpp0291129|FBgn0020279|CG8715-PE|lig-PE FBpp0291130|FBgn0020279|CG8715-PF|lig-PF FBpp0291131|FBgn0020279|CG8715-PG|lig-PG FBpp0293223|FBgn0020279|CG8715-PH|lig-PH FBpp0303481|FBgn0020279|CG8715-PK|lig-PK FBpp0312421|FBgn0020279|CG8715…	1.0000	FBpp0087852 type=protein; loc=2R:join(8069899..8070279,8070335..8070512,8070821..8072238,8072363..8072778,8073127..8073234,8073367..8073471,8073600..8073700,8073974..8074500,8075473..8075607,8075665..8075790,8075860..8076108,8076293..8076448,8077260..8077292,8077731..8077829); ID=FBpp0087852; name=lig-PA; parent=FBgn0020279,FBtr0088774; dbxref=GB_protein:AAM68848.1,FlyBase:FBpp0087852,FlyBase_Ann…	14.8	13	0.090	AANNTADGAAGDGDWADGNGNADRR+DNLGSVTYSAMNDGR+GGNANEDHHEVELWDNTIAQNAEK+IAQITNSTTEDPQINEK+QQQAHDDAWGDWNNEEYEGSLKDSK+SDPYGQTGGSGNAYQNAYQSSGASK+STSQQQQGVSSAVNATIDQLTK+TQTVSNQSQAGTGSDLTSSMYGK+VPHVQGYYDLNYPPASLGAGR
999b	FBpp0087500|FBgn0004907|CG17870-PB|14-3-3zeta-PB FBpp0087501|FBgn0004907|CG17870-PA|14-3-3zeta-PA FBpp0087505|FBgn0004907|CG17870-PG|14-3-3zeta-PG FBpp0089337|FBgn0004907|CG17870-PH|14-3-3zeta-PH FBpp0099539|FBgn0004907|CG17870-PI|14-3-3zeta-PI	1.0000	FBpp0087500 type=protein; loc=2R:join(10104348..10104409,10104717..10104830,10104941..10105067,10105702..10105825,10106289..10106452,10107467..10107622); ID=FBpp0087500; name=14-3-3zeta-PB; parent=FBgn0004907,FBtr0088412; dbxref=FlyBase_Annotation_IDs:CG17870-PB,FlyBase:FBpp0087500,GB_protein:AAM71062.1,REFSEQ:NP_724886,GB_protein:AAM71062; MD5=c0cf7f1b1a36a7ad910e39ad294a47c6; length=248; releas…	39.1	13	0.052	DSTLIMQLLR+LAEQSERYDDMAQAMK+NAYQEAFDIAK+NLLSVAYK+NTVVDDSKNAYQEAFDIAK+QAFDDAIAELDTLNEDSYK+SVTETGVELSNEER+YLAEVATGDAR
1	FBpp0070024|FBgn0000084|CG9579-PA|AnxB10-PA	1.0000	FBpp0070024 type=protein; loc=X:complement(join(20173369..20173380,20172305..20173016,20172041..20172222,20171592..20171648)); ID=FBpp0070024; name=AnxB10-PA; parent=FBgn0000084,FBtr0070025; dbxref=GB_protein:AAF45380.1,FlyBase:FBpp0070024,FlyBase_Annotation_IDs:CG9579-PA,REFSEQ:NP_476615,GB_protein:AAF45380,FlyMine:FBpp0070024,modMine:FBpp0070024; MD5=7b4e73f0292d572e324bc617a51eee9f; length=320…	42.2	13	0.060	AMNGAGTDDATLIR+DAAPFDASQDAQVLR+DGLDTPVDVGQAK+GFGTDEQEIIDVLVGR+LGTDEEVFNR+LLTLIVTGVR+SEIDLETIKQEFER+TLHSAVVAETSGDYKR+TNEEMAQIVAVYEER+VLSGQTIEQAIK
980a	FBpp0085596|FBgn0034504|CG8929-PB|CG8929-PB FBpp0085597|FBgn0034504|CG8929-PA|CG8929-PA	1.0000	FBpp0085596 type=protein; loc=2R:join(20328059..20328134,20328327..20329021,20329106..20329197,20329264..20329630,20329709..20330164,20330225..20330362); ID=FBpp0085596; name=CG8929-PB; parent=FBgn0034504,FBtr0086284; dbxref=GB_protein:AAF57475.2,FlyBase:FBpp0085596,FlyBase_Annotation_IDs:CG8929-PB,REFSEQ:NP_725957,GB_protein:AAF57475; MD5=4e317eb5d887de8b015946d4db3c5598; length=607; release=r6.…	16.0	12	0.089	HRPPEPPEPASAPAAAPTTQAK+ITDPSLPAGK+LIEAEEKDPNR+RRSPPLPPPSSSAMEK+SGAPPPPPSESHGR+YPPTGGPPPGPPPPSQR+YYEYWDR
880a	FBpp0074075|FBgn0261609|CG9946-PA|eIF-2alpha-PA FBpp0309768|FBgn0261609|CG9946-PB|eIF-2alpha-PB	1.0000	FBpp0074075 type=protein; loc=X:complement(join(16446185..16446879,16445555..16445885)); ID=FBpp0074075; name=eIF-2alpha-PA; parent=FBgn0261609,FBtr0074300; dbxref=FlyBase:FBpp0074075,FlyBase_Annotation_IDs:CG9946-PA,GB_protein:AAF48615.1,REFSEQ:NP_573130,GB_protein:AAF48615,FlyMine:FBpp0074075,modMine:FBpp0074075; MD5=e3f0b632583d5204c5d718cb0d2136ca; length=341; release=r6.09; species=Dmel;;FBp…	39.9	12	0.088	AEAENAQVAGDDDEEDGADQEGMQFDPEKEFNHK+AINSLLR+ALEVAIEHIR+EVLLSNIK+GLELSTEELPIR+HVADILGFEGNEKLEDLYQK+INLIAPPLYVMTTSTTK+KLVSPTVK+LVTAIDEADLAR+TVAYDIFK
861a	FBpp0072688|FBgn0035253|CG7971-PA|CG7971-PA FBpp0072689|FBgn0035253|CG7971-PC|CG7971-PC FBpp0301191|FBgn0035253|CG7971-PG|CG7971-PG	1.0000	FBpp0072688 type=protein; loc=3L:complement(join(1664532..1664770,1663920..1664021,1661227..1661592,1661109..1661165,1659846..1659990,1658520..1658590,1656679..1658464,1655525..1655709,1655254..1655460,1655121..1655151)); ID=FBpp0072688; name=CG7971-PA; parent=FBgn0035253,FBtr0072806; dbxref=FlyBase_Annotation_IDs:CG7971-PA,FlyBase:FBpp0072688,GB_protein:AAF47543.2,REFSEQ:NP_647642,GB_protein:AAF…	11.4	12	0.085	AAEDTVNDILGTK+EGSEPLVAALADSSLVDAIVSK+ESLAAAAAAAAAGK+KLDAQLNRPPNK+SSRPLEASIDSR+SVPTPAFNPFK+TDLAKDEFGR+TPEEIKSQVDSFR+VSTATVAAAESAAR
842a	FBpp0071301|FBgn0027084|CG12141-PA|Aats-lys-PA FBpp0071302|FBgn0027084|CG12141-PB|Aats-lys-PB FBpp0292593|FBgn0027084|CG12141-PC|Aats-lys-PC	1.0000	FBpp0071301 type=protein; loc=X:complement(join(9608719..9608750,9607629..9608292,9606620..9607567,9606473..9606553)); ID=FBpp0071301; name=Aats-lys-PA; parent=FBgn0027084,FBtr0071366; dbxref=FlyBase:FBpp0071301,FlyBase_Annotation_IDs:CG12141-PA,GB_protein:AAN09255.1,REFSEQ:NP_572573,GB_protein:AAN09255,FlyMine:FBpp0071301,modMine:FBpp0071301; MD5=7a217c9fe3bfd072cd4704963c945458; length=574; rel…	17.9	12	0.093	EVLLFPAMKPEDANR+FELFVAK+LAMFLTDSNNIK+LIFYDLR+MLVVGGLDR+SEADFEIDTSK+SSAAEEEEISPNEYFK+YENSLKEGETLENVK+YLDLILNNNVR
827	FBpp0305165|FBgn0028737|CG6341-PB|Ef1beta-PB FBpp0311691|FBgn0028737|CG6341-PC|Ef1beta-PC	1.0000	FBpp0305165 type=protein; loc=2R:join(16868312..16868391,16868491..16869079); ID=FBpp0305165; name=Ef1beta-PB; parent=FBgn0028737,FBtr0332947; dbxref=REFSEQ:NP_524808,GB_protein:AAF57941,FlyBase:FBpp0305165,FlyBase_Annotation_IDs:CG6341-PB; MD5=db65b931eba2f027cda91e367d763098; length=222; release=r6.09; species=Dmel;;FBpp0311691 type=protein; loc=2R:join(16868312..16868391,16868491..16869079); I…	44.1	12	0.097	ADLSVFDALGK+APSADNVNVAR+ELNAFLADNSYISGYTPSK+HIASFEAAER+LVPVGYGINK+SSVLLDVKPWDDETDMKEMENNVR+TIEMDGLLWGASK
799	FBpp0110421|FBgn0064225|CG17489-PA|RpL5-PA FBpp0110424|FBgn0064225|CG17489-PB|RpL5-PB FBpp0304879|FBgn0064225|CG17489-PG|RpL5-PG FBpp0311121|FBgn0064225|CG17489-PH|RpL5-PH	1.0000	FBpp0110421 type=protein; loc=2L:complement(join(22536537..22536539,22536115..22536378,22535617..22536054,22534869..22535063)); ID=FBpp0110421; name=RpL5-PA; parent=FBgn0064225,FBtr0111129; dbxref=FlyBase_Annotation_IDs:CG17489-PA,GB_protein:EAA46019.1,FlyBase:FBpp0110421,REFSEQ:NP_001036387,GB_protein:EAA46019; MD5=4509e147e248f30dbcb4ce925dd687bb; length=299; release=r6.09; species=Dmel;;FBpp01…	27.1	12	0.088	ADDLEDIYKK+AHIFGQHVADYMR+GAVDGGLNIPHSVK+LSNKDITVQIAYAR+RFPGYSAETK+SFNADVHR+SLEEEDEESFKR
776	FBpp0088368|FBgn0025885|CG11143-PA|Inos-PA	1.0000	FBpp0088368 type=protein; loc=2R:complement(join(7458609..7458737,7456149..7456847,7455834..7456076,7455302..7455769,7455073..7455231)); ID=FBpp0088368; name=Inos-PA; parent=FBgn0025885,FBtr0089329; dbxref=GB_protein:AAF59252.1,FlyBase:FBpp0088368,FlyBase_Annotation_IDs:CG11143-PA,REFSEQ:NP_477405,GB_protein:AAF59252,FlyMine:FBpp0088368,modMine:FBpp0088368; MD5=eac53558cf836df5402cb5bbc598ac9f; l…	21.4	12	0.091	AAIENILR+FDFSTITNEPPLKR+MKPTNNSTLEVISPK+NLSAPQQFR+NVFIAGDDFK+SGVDSVIVLWTANTER+SNVVDDMVASNR+TADGQLQVHPQTTSLK+VQVDDEFITTDYDYQTSHVK+VQVDDEFITTDYDYQTSHVKR
772	FBpp0088194|FBgn0039904|CG1710-PB|Hcf-PB FBpp0088195|FBgn0039904|CG1710-PA|Hcf-PA FBpp0298368|FBgn0039904|CG1710-PE|Hcf-PE FBpp0306551|FBgn0039904|CG1710-PF|Hcf-PF FBpp0311451|FBgn0039904|CG1710-PG|Hcf-PG	1.0000	FBpp0088194 type=protein; loc=4:join(360691..361006,362304..362613,362671..362882,362946..363134,363494..363639,363868..364941,365674..366762,369507..369744,369810..369964,371091..371357,371813..372176,372250..372392); ID=FBpp0088194; name=Hcf-PB; parent=FBgn0039904,FBtr0089125; dbxref=FlyBase:FBpp0088194,FlyBase_Annotation_IDs:CG1710-PB,GB_protein:AAN06529.1,REFSEQ:NP_726566,GB_protein:AAN06529;…	14.5	12	0.080	ALSTPQLAFVR+DKALSTPQLAFVR+IFLFGGLANESDDPK+IFLFGGLANESDDPKNNIPK+ISASDLNSEHIIQAENHSFANR+LSESEGQHGSEENENNGENATSSSASALFTGGDTAGPSR+MYVFGGWVPLVINDSK+NISSVQASSSMAFGQK+SSNIAEIQQNNVQSTLAVVVPNTSQNENQK+TALPNVAVQSQPTSSTTTSIGGK+VMVLPGTSSNNSPATTTALSAR+WLQDPAAAK
728	FBpp0087109|FBgn0000253|CG8472-PA|Cam-PA FBpp0087110|FBgn0000253|CG8472-PB|Cam-PB FBpp0293502|FBgn0000253|CG8472-PC|Cam-PC FBpp0293503|FBgn0000253|CG8472-PD|Cam-PD FBpp0311269|FBgn0000253|CG8472-PE|Cam-PE	1.0000	FBpp0087109 type=protein; loc=2R:join(12260186..12260188,12264743..12264917,12269193..12269435,12273766..12273794); ID=FBpp0087109; name=Cam-PA; parent=FBgn0000253,FBtr0088001; dbxref=FlyBase:FBpp0087109,FlyBase_Annotation_IDs:CG8472-PA,GB_protein:AAF58542.1,REFSEQ:NP_523710,GB_protein:AAF58542; MD5=0d8d56d0155abaee6c91bd24448526f1; length=149; release=r6.09; species=Dmel;;FBpp0087110 type=protei…	45.6	12	0.092	EAFSLFDK+EAFSLFDKDGDGTITTK+HVMTNLGEK+LTDEEVDEMIR+MKDTDSEEEIREAFR+VFDKDGNGFISAAELR
714	FBpp0086789|FBgn0033846|CG6061-PA|mip120-PA FBpp0290602|FBgn0033846|CG6061-PB|mip120-PB	1.0000	FBpp0086789 type=protein; loc=2R:join(13506769..13506793,13509789..13511236,13511295..13512208,13512297..13512436,13512504..13512829); ID=FBpp0086789; name=mip120-PA; parent=FBgn0033846,FBtr0087669; dbxref=FlyBase:FBpp0086789,FlyBase_Annotation_IDs:CG6061-PA,GB_protein:AAF58365.1,REFSEQ:NP_610879,GB_protein:AAF58365,FlyMine:FBpp0086789,modMine:FBpp0086789; MD5=e1b2569d261ef3764f3424fac4be740f; le…	21.5	12	0.084	ALGAISNASKPASAASSSATPSASQELPR+ASTSSTTATTSPSLAQPNK+ITVVRPPAATGVPATSTTTSAAAASPAAASK+LSPNASATSSTTHTTGGQTPSTSSGLHAIQLPGK+LSPSTGNVVLNKPVGQVVVR+LTDLNVQLK+QQQLPTEQSTPIKVEPK+RALGAISNASKPASAASSSATPSASQELPRK+SVPGTQSSTAVTGSPSGGIR+TATGSVASASATPGKMLVQSGGK
664	FBpp0085703|FBgn0013954|CG11001-PA|FK506-bp2-PA	1.0000	FBpp0085703 type=protein; loc=2R:join(19290189..19290225,19290386..19290456,19290518..19290736); ID=FBpp0085703; name=FK506-bp2-PA; parent=FBgn0013954,FBtr0086515; dbxref=FlyBase:FBpp0085703,FlyBase_Annotation_IDs:CG11001-PA,GB_protein:AAF57582.1,REFSEQ:NP_523792,GB_protein:AAF57582,FlyMine:FBpp0085703,modMine:FBpp0085703; MD5=a4e83554a0d7e7fe676c99749469a107; length=108; release=r6.09; species=D…	50.9	12	0.098	GHPGVIPPNSTLTFDVELLKVE+GWDEGVAQLSVGQR+VTVHYTGTLDDGTK+VTVHYTGTLDDGTKFDSSR
598	FBpp0084306|FBgn0039359|CG4759-PA|RpL27-PA FBpp0303778|FBgn0039359|CG4759-PB|RpL27-PB FBpp0303779|FBgn0039359|CG4759-PC|RpL27-PC FBpp0303780|FBgn0039359|CG4759-PD|RpL27-PD	1.0000	FBpp0084306 type=protein; loc=3R:complement(25684095..25684502); ID=FBpp0084306; name=RpL27-PA; parent=FBgn0039359,FBtr0084932; dbxref=FlyBase:FBpp0084306,FlyBase_Annotation_IDs:CG4759-PA,GB_protein:AAF56495.1,REFSEQ:NP_651417,GB_protein:AAF56495,FlyMine:FBpp0084306,modMine:FBpp0084306; MD5=eaa1d2f62e656422362032085ffd53da; length=135; release=r6.09; species=Dmel;;FBpp0303778 type=protein; loc=3R…	41.5	12	0.085	SLNYNHLMPTR+THDDGTPEKPFGHALVAGIDR+THDDGTPEKPFGHALVAGIDRYPR+VKFESVYKEGK+YTAHDISFEK
571	FBpp0083647|FBgn0038972|CG7054-PA|CG7054-PA	1.0000	FBpp0083647 type=protein; loc=3R:join(22465275..22465675,22465737..22465875); ID=FBpp0083647; name=CG7054-PA; parent=FBgn0038972,FBtr0084254; dbxref=FlyBase:FBpp0083647,FlyBase_Annotation_IDs:CG7054-PA,GB_protein:AAF56003.1,REFSEQ:NP_651050,GB_protein:AAF56003,FlyMine:FBpp0083647,modMine:FBpp0083647; MD5=8ddb7a8c5a8a5d8a961a6546bc554ca9; length=179; release=r6.09; species=Dmel;	55.9	12	0.082	DQPIVSWSGLEGK+HGLGEPIAANYYQAQYDDYVPIR+QENKIEETPTISNTTR+QGNELTPTQVK+SNLLTLLMVDPDAPTR+SNLLTLLMVDPDAPTRQDPK+VIYGDDLEVK+YIFLLYR
519	FBpp0082219|FBgn0038145|CG8863-PA|Droj2-PA FBpp0082220|FBgn0038145|CG8863-PB|Droj2-PB FBpp0082221|FBgn0038145|CG8863-PC|Droj2-PC FBpp0082222|FBgn0038145|CG8863-PD|Droj2-PD FBpp0082223|FBgn0038145|CG8863-PE|Droj2-PE	1.0000	FBpp0082219 type=protein; loc=3R:join(13383479..13384579,13384670..13384780); ID=FBpp0082219; name=Droj2-PA; parent=FBgn0038145,FBtr0082751; dbxref=FlyBase:FBpp0082219,FlyBase_Annotation_IDs:CG8863-PA,GB_protein:AAF54939.1,REFSEQ:NP_650283,GB_protein:AAF54939; MD5=efbff2329a246c0e487de7a3cf5fb77c; length=403; release=r6.09; species=Dmel;;FBpp0082220 type=protein; loc=3R:join(13383479..13384579,13…	29.8	12	0.090	AISQAYEVLSDADKR+FFGAGFGGSGGGR+IVFTGEGDHEPESQPGDIIILLDEK+MAYDEDDGGYQDGPR+NPMDFFEK+QVYDEGGEAAIK+TLDDRDLIVSTQPGEVIR+YHPDKNPNEGEKFK
475	FBpp0081398|FBgn0037624|CG8223-PA|CG8223-PA FBpp0301016|FBgn0037624|CG8223-PB|CG8223-PB	1.0000	FBpp0081398 type=protein; loc=3R:join(8752082..8752398,8752514..8753118,8753181..8753458,8753521..8753799); ID=FBpp0081398; name=CG8223-PA; parent=FBgn0037624,FBtr0081915; dbxref=FlyBase:FBpp0081398,FlyBase_Annotation_IDs:CG8223-PA,GB_protein:AAG22135.1,REFSEQ:NP_649828,GB_protein:AAG22135,FlyMine:FBpp0081398,modMine:FBpp0081398; MD5=4aa1b2addc0c4bf3e6dba7b134520875; length=492; release=r6.09; sp…	33.5	12	0.092	AALDSYIKPMSSGDAAAASSSSSSSANGAASSSSSSSK+GAAAASSSTISSSSAKPTDITHLIK+IGLTYLMQQLNK+IQEIEEMQAQTIAEVR+QSSVLIEEEIAEIK+TVAVEPVAADTTPDNAPAVSTEGSGK+VIDVPDEAADDDDEDVDDDEEESAEDGAAKKEEK
473	FBpp0081356|FBgn0010173|CG9633-PA|RpA-70-PA	1.0000	FBpp0081356 type=protein; loc=3R:complement(join(8264335..8264370,8264029..8264273,8262753..8263971,8262362..8262673)); ID=FBpp0081356; name=RpA-70-PA; parent=FBgn0010173,FBtr0081867; dbxref=FlyBase:FBpp0081356,FlyBase_Annotation_IDs:CG9633-PA,GB_protein:AAF54206.1,REFSEQ:NP_524274,GB_protein:AAF54206,FlyMine:FBpp0081356,modMine:FBpp0081356; MD5=4425d39514b971d001063620ad1e6d81; length=603; relea…	23.2	12	0.089	EVGELQSFVAR+GWFDNGGGDSVANMVSAR+IGEPVTYENAAK+IMHGEVVDAPVLQILAIK+LFSMDLMDESGEIR+SLSLGGGSIMK+TGGGSFSTEWMTLK+VLIISELTVVNPGAEVK+VVDEGNDQFR+YNLVPISDVSGMENK
424	FBpp0079992|FBgn0032444|CG5525-PA|CG5525-PA	1.0000	FBpp0079992 type=protein; loc=2L:complement(join(12692717..12692822,12691565..12692217,12691363..12691502,12690619..12691303,12690538..12690555)); ID=FBpp0079992; name=CG5525-PA; parent=FBgn0032444,FBtr0080411; dbxref=FlyBase:FBpp0079992,FlyBase_Annotation_IDs:CG5525-PA,GB_protein:AAF53210.1,REFSEQ:NP_609579,GB_protein:AAF53210,FlyMine:FBpp0079992,modMine:FBpp0079992; MD5=70cb9ff0b09e85a414aa544d…	20.1	12	0.083	DAVSDLAQHFLDK+DAVSDLAQHFLDKIK+GLHPTAISDSFQR+ITGIQNMGR+MIQAGNGEVSITNDGATILK+MLVELSR+QMSTPIELDDRETLIK+SYILNIVK+VVSQQSSLLAPIAVDAVLK
399	FBpp0079536|FBgn0005593|CG4897-PA|RpL7-PA FBpp0310250|FBgn0005593|CG4897-PB|RpL7-PB	1.0000	FBpp0079536 type=protein; loc=2L:join(10201230..10201528,10201599..10202058); ID=FBpp0079536; name=RpL7-PA; parent=FBgn0005593,FBtr0079946; dbxref=FlyBase:FBpp0079536,FlyBase_Annotation_IDs:CG4897-PA,GB_protein:AAF52868.1,REFSEQ:NP_523531,GB_protein:AAF52868,FlyMine:FBpp0079536,modMine:FBpp0079536; MD5=6c173242113a02c4d9003f2e5857d863; length=252; release=r6.09; species=Dmel;;FBpp0310250 type=pro…	33.3	12	0.093	ANHYVNGGDFGNREDQINR+IAEPYITWGYPNLK+KLPAVPESK+LNTPTGGWR+NQFYVPAEAK+QRVPITDNFVIER+VPITDNFVIER+YASNFLWPFK
346	FBpp0078584|FBgn0037249|CG9805-PA|eIF3-S10-PA FBpp0312226|FBgn0037249|CG9805-PD|eIF3-S10-PD	1.0000	FBpp0078584 type=protein; loc=3R:complement(join(4433699..4433747,4432517..4433601,4430228..4432466,4430119..4430168)); ID=FBpp0078584; name=eIF3-S10-PA; parent=FBgn0037249,FBtr0078944; dbxref=FlyBase:FBpp0078584,FlyBase_Annotation_IDs:CG9805-PA,GB_protein:AAF52126.1,REFSEQ:NP_649470,GB_protein:AAF52126,FlyMine:FBpp0078584,modMine:FBpp0078584; MD5=a9e06dfa231684c2368069e26acb24ea; length=1140; re…	12.3	12	0.089	AIEDIHGLMALSK+ALDTLQEVFR+ANEFIEVGKPLR+EAASGGVGGNWR+EYRPDGPALQSMPSEQIR+HQNEIQAIR+KFEAALEAER+LAVLLGLPQPPTR+LEEIPLFEK+LNVPQLVSEDFR+NSIYFGTDLTESQR+TILLPWVK
313	FBpp0077716|FBgn0002593|CG4087-PA|RpLP1-PA FBpp0304265|FBgn0002593|CG4087-PB|RpLP1-PB	1.0000	FBpp0077716 type=protein; loc=2L:join(420075..420146,420292..420558); ID=FBpp0077716; name=RpLP1-PA; parent=FBgn0002593,FBtr0078056; dbxref=FlyBase:FBpp0077716,FlyBase_Annotation_IDs:CG4087-PA,GB_protein:AAF51499.1,REFSEQ:NP_476630,GB_protein:AAF51499,FlyMine:FBpp0077716,modMine:FBpp0077716; MD5=14996ea00a002e01173b79d94ab23b2f; length=112; release=r6.09; species=Dmel;;FBpp0304265 type=protein; l…	53.6	12	0.097	AANVEVEPYWPGLFAK+ALEGINVK+DLITNIGSGVGAAPAGGAAPAAAAAAPAAESK+DLITNIGSGVGAAPAGGAAPAAAAAAPAAESKK+DLITNIGSGVGAAPAGGAAPAAAAAAPAAESKKEEK
161	FBpp0073902|FBgn0027329|CG8231-PA|Tcp-1zeta-PA	1.0000	FBpp0073902 type=protein; loc=X:join(15746771..15746907,15747308..15748772); ID=FBpp0073902; name=Tcp-1zeta-PA; parent=FBgn0027329,FBtr0074086; dbxref=FlyBase:FBpp0073902,FlyBase_Annotation_IDs:CG8231-PA,GB_protein:AAF48503.1,REFSEQ:NP_573066,GB_protein:AAF48503,FlyMine:FBpp0073902,modMine:FBpp0073902; MD5=bf1bdbb9f23081efbcddee7a5d40b156; length=533; release=r6.09; species=Dmel;	19.9	12	0.091	AAQALAINISAAK+AEVNSGFFYK+ALEVLDQVK+ASTAQDDSTGDGTTTTVMLIGELLK+DKALEVLDQVK+EGILALR+NLVEVANTSLK+QADIYLSEGLHPR+TLAVNSGYDAQDTIVK
113	FBpp0072581|FBgn0261243|CG1009-PD|Psa-PD FBpp0072582|FBgn0261243|CG1009-PB|Psa-PB FBpp0072583|FBgn0261243|CG1009-PC|Psa-PC FBpp0072584|FBgn0261243|CG1009-PA|Psa-PA FBpp0072585|FBgn0261243|CG1009-PE|Psa-PE FBpp0072586|FBgn0261243|CG1009-PF|Psa-PF FBpp0297512|FBgn0261243|CG1009-PH|Psa-PH FBpp0305587|FBgn0261243|CG1009-PI|Psa-PI	1.0000	FBpp0072581 type=protein; loc=3L:join(1518674..1518796,1519947..1520763,1521134..1522458,1522522..1522644,1522707..1522919); ID=FBpp0072581; name=Psa-PD; parent=FBgn0261243,FBtr0072697; dbxref=FlyBase:FBpp0072581,FlyBase_Annotation_IDs:CG1009-PD,GB_protein:AAN11483.1,REFSEQ:NP_728617,GB_protein:AAN11483; MD5=b3c221aecf56a0f7e64c45678258d23a; length=866; release=r6.09; species=Dmel;;FBpp0072582 ty…	13.7	12	0.091	AVLQDGDEKIFNEMLDLYR+DREQLAIFLRDDQ+DYFNIAYPLPK+EQGTFALEVATK+ETFVLVDPK+FAGVTQFEATDAR+HYELLLQPNLK+IFNEMLDLYR+INPGTVGYYR+LPTNVVPR+NVSDVMTSWTQHK
108	FBpp0072455|FBgn0035147|CG12030-PA|Gale-PA FBpp0297771|FBgn0035147|CG12030-PB|Gale-PB	1.0000	FBpp0072455 type=protein; loc=3L:join(649180..649419,650233..650523,650584..651105); ID=FBpp0072455; name=Gale-PA; parent=FBgn0035147,FBtr0072556; dbxref=FlyBase:FBpp0072455,FlyBase_Annotation_IDs:CG12030-PA,GB_protein:AAF47398.1,REFSEQ:NP_612044,GB_protein:AAF47398,FlyMine:FBpp0072455,modMine:FBpp0072455; MD5=a3e0f8add2132dab5db9813b9ceeeb8b; length=350; release=r6.09; species=Dmel;;FBpp0297771 …	27.7	12	0.090	DYIHIVDLAEGHVK+FVYSSSATVYGEPK+IGEDPNGEPNNLMPYIAQVAVGR+LPEALSR+RPSLSVYGSDFPTHDGTGVR+WAVVSLR+YFNPVGAHISGR
1038a	FBpp0293740|FBgn0260442|CG6831-PB|rhea-PB FBpp0305317|FBgn0260442|CG6831-PE|rhea-PE FBpp0305318|FBgn0260442|CG6831-PF|rhea-PF FBpp0305319|FBgn0260442|CG6831-PG|rhea-PG FBpp0305320|FBgn0260442|CG6831-PH|rhea-PH	1.0000	FBpp0293740 type=protein; loc=3L:join(8561482..8561617,8561687..8562085,8562145..8562336,8562396..8562474,8562533..8563036,8563100..8563188,8563546..8563634,8563979..8564095,8564157..8568744,8568811..8569001,8570968..8571084,8571146..8571661,8572018..8572677,8572898..8573472,8573531..8573789); ID=FBpp0293740; name=rhea-PB; parent=FBgn0260442,FBtr0305210; dbxref=REFSEQ:NP_001246674,GB_protein:AFH0…	6.8	12	0.092	ALQPTVTDIPSATQLSK+AVAAGTSNLQADIVSAANLGR+AVANTTAALVLR+INAETGIVTGLMEQVNR+ISSVNLTEPQR+NAQGFTTDESDTEYAYR+NNAEQLGHAVGEISR+QAAIAGQLRPLPGQTVENTADELRK+QSLLNASYSDTFVDYQTR+TLGQTTAQLIQSIK+TLQGASNPEALTQAGR
1015a	FBpp0088899|FBgn0003721|CG4898-PA|Tm1-PA	1.0000	FBpp0088899 type=protein; loc=3R:join(15291382..15291525,15295113..15295246,15295427..15295544,15300110..15300180,15300747..15300822,15301624..15301686,15303153..15303222,15303641..15303723); ID=FBpp0088899; name=Tm1-PA; parent=FBgn0003721,FBtr0089960; dbxref=FlyBase:FBpp0088899,FlyBase_Annotation_IDs:CG4898-PA,GB_protein:AAF55164.2,REFSEQ:NP_524360,GB_protein:AAF55164,FlyMine:FBpp0088899,modMine…	47.6	12	0.077	EVDRLEDDLLNVR+IQLLEEDLER+IVELEEELR+LQLEVVR+LSEASQAADESER+MTTSIPQGTLLDVLK+REEAESEVAALNR+SLEVSEEKATQKEETFETQIK+TNMEDDKVALLENQLAQAK
984a	FBpp0085768|FBgn0000578|CG15112-PB|ena-PB	1.0000	FBpp0085768 type=protein; loc=2R:join(19155475..19155914,19158734..19159055,19159120..19159352,19159783..19160035,19160177..19160902,19160974..19161132,19161194..19161415,19161473..19161593,19161660..19161688); ID=FBpp0085768; name=ena-PB; parent=FBgn0000578,FBtr0086584; dbxref=FlyBase_Annotation_IDs:CG15112-PB,FlyBase:FBpp0085768,GB_protein:AAM68439.1,REFSEQ:NP_725859,GB_protein:AAM68439,REFSEQ:…	20.4	12	0.088	AGPIYEAPQR+FGSASEETILK+NKVTTSAPENSGSSTSSGGSGNYGTIGR+QNNSIGGHVTPSAQTPTSQTNQNNIPQSPPTPQGHHR+SQQQQDQMFEQSIIGAR+SSNGMASMMDEMAK+VKNEIIDAIK+VNGDGLSLALSNGDLDTLK+VTTSAPENSGSSTSSGGSGNYGTIGR+WVPSGSSSGLSK+YNQATATFHQWR
942d	FBpp0081956|FBgn0013276|CG18743-PA|Hsp70Ab-PA FBpp0081986|FBgn0013275|CG31366-PA|Hsp70Aa-PA	0.9999	FBpp0081956 type=protein; loc=3R:11958789..11960717; ID=FBpp0081956; name=Hsp70Ab-PA; parent=FBgn0013276,FBtr0082482; dbxref=FlyBase:FBpp0081956,FlyBase_Annotation_IDs:CG18743-PA,GB_protein:AAG22148.2,REFSEQ:NP_524798,GB_protein:AAG22148; MD5=954ea190c6a47965bc01c7003664a099; length=642; release=r6.09; species=Dmel;;FBpp0081986 type=protein; loc=3R:complement(11954361..11956289); ID=FBpp0081986; …	10.1	12	0.036	DAVITVPAYFNDSQR+IINEPTAAAIAYGLDK+NALESYVFNVK+STAGDTHLGGEDFDNR+VEIIANDQGNR+VQSLLQDFFHGK
969a	FBpp0085187|FBgn0003870|CG1856-PF|ttk-PF FBpp0085189|FBgn0003870|CG1856-PC|ttk-PC FBpp0085191|FBgn0003870|CG1856-PD|ttk-PD FBpp0292320|FBgn0003870|CG1856-PH|ttk-PH	1.0000	FBpp0085187 type=protein; loc=3R:join(31727291..31727434,31727622..31728254,31728392..31728479,31729632..31730698); ID=FBpp0085187; name=ttk-PF; parent=FBgn0003870,FBtr0085826; dbxref=FlyBase:FBpp0085187,FlyBase_Annotation_IDs:CG1856-PF,GB_protein:AAN14283.1,REFSEQ:NP_733447,GB_protein:AAN14283; MD5=fdad7181736a5c101ed839f4eb38fe42; length=643; release=r6.09; species=Dmel;;FBpp0085189 type=protei…	20.4	11	0.087	AAGLSGSTPNLSAGLGTPSVK+GLTEVNDDKPSPAAAAAGAGATGSESTATTPQLQR+IKGLTEVNDDKPSPAAAAAGAGATGSESTATTPQLQR+LNLSSNVGEGEAEGSVR+SLLDFMYR+VNAASTPLVSPAGSFSTATVKPR+YNPLTDNSSPTQDHTDGSHLNEQAR
954b	FBpp0083843|FBgn0028684|CG10370-PA|Rpt5-PA	1.0000	FBpp0083843 type=protein; loc=3R:join(23753014..23753223,23753288..23753708,23753766..23754421); ID=FBpp0083843; name=Rpt5-PA; parent=FBgn0028684,FBtr0084452; dbxref=FlyBase:FBpp0083843,FlyBase_Annotation_IDs:CG10370-PA,GB_protein:AAF56177.1,REFSEQ:NP_524464,GB_protein:AAF56177,FlyMine:FBpp0083843,modMine:FBpp0083843; MD5=d644ae57f045a0329802b0442d8a3e33; length=428; release=r6.09; species=Dmel;	30.4	11	0.075	AMEVDERPTEQYSDIGGLDK+APAIIFIDELDAIGTK+GVILYGPPGTGK+KIEFPHPNEEAR+KMNVSNDVNFEELSR+LAGPQLVQMFIGDGAK+QAYFLPVIGLVDAEK+TMLELLNQLDGFSSTADIK+VIAATNRVDILDPALLR
96	FBpp0072144|FBgn0034915|CG17611-PA|eIF6-PA	1.0000	FBpp0072144 type=protein; loc=2R:complement(23849335..23850072); ID=FBpp0072144; name=eIF6-PA; parent=FBgn0034915,FBtr0072235; dbxref=FlyBase:FBpp0072144,FlyBase_Annotation_IDs:CG17611-PA,GB_protein:AAF47074.1,REFSEQ:NP_659573,GB_protein:AAF47074,FlyMine:FBpp0072144,modMine:FBpp0072144; MD5=d10391392adaaf9e84d1e905769ab9c6; length=245; release=r6.09; species=Dmel;	41.2	11	0.075	LNQAQPATVTTK+NGLLVPNSTTDEELQHLR+NSLPDAVK+QTIADNSLVGSYAVLSNQGGMVHPK+TSIQDQDELSSLLQVPLVAGTVNR+VQFENNDDIGVFTK
914a	FBpp0078674|FBgn0053113|CG33113-PF|Rtnl1-PF FBpp0290753|FBgn0053113|CG33113-PH|Rtnl1-PH	1.0000	FBpp0078674 type=protein; loc=2L:complement(join(5008181..5009375,4994787..4994994,4994508..4994716,4994339..4994444,4994208..4994277)); ID=FBpp0078674; name=Rtnl1-PF; parent=FBgn0053113,FBtr0079038; dbxref=FlyBase:FBpp0078674,FlyBase_Annotation_IDs:CG33113-PF,GB_protein:AAF52199.2,REFSEQ:NP_787983,GB_protein:AAF52199,FlyMine:FBpp0078674,modMine:FBpp0078674; MD5=d646a3a8e6bc10aece054ea62be58129; …	26.9	11	0.088	ANQDSDTESPSVSYTPSPAK+APTIAAPVVEPKPEPPKPK+AYEDSALGGDTGNVSGGAQDDNAHTEHYFANEQK+FISSEDLASDFKEEPR+KLDFGDAQEFVQR+QGISGLTTDFMNAER+QSIDTHLDLVR+TDDFEDFLR+VAIPIGNK+VVPVAPVESTQPQPK
808	FBpp0288710|FBgn0019960|CG6455-PC|Mitofilin-PC FBpp0307186|FBgn0019960|CG6455-PD|Mitofilin-PD FBpp0307187|FBgn0019960|CG6455-PE|Mitofilin-PE	1.0000	FBpp0288710 type=protein; loc=3R:complement(join(22022887..22022931,22022400..22022629,22021793..22022266,22021584..22021732,22020825..22021520,22020450..22020608,22020104..22020392,22019860..22020037)); ID=FBpp0288710; name=Mitofilin-PC; parent=FBgn0019960,FBtr0290271; dbxref=FlyBase:FBpp0288710,FlyBase_Annotation_IDs:CG6455-PC,REFSEQ:NP_524444,GB_protein:AAF55943,FlyMine:FBpp0288710,modMine:FBp…	18.1	11	0.081	AIDSVRGDNDSEALR+AVENGENSLWTTLK+EYNVAIGVLK+GDDLVAAVLESVPK+LQLAGMLGK+QAEAHADHIKDIVAQR+SDFLQALK+SGIETVTSTVDSVTSK+TEAKPVSKPAAAAAPAPAAKPK+VALQEEPPFK
788	FBpp0088820|FBgn0021761|CG4579-PA|Nup154-PA FBpp0309199|FBgn0021761|CG4579-PC|Nup154-PC FBpp0309200|FBgn0021761|CG4579-PD|Nup154-PD	1.0000	FBpp0088820 type=protein; loc=2L:join(11004980..11005078,11005139..11005301,11005368..11005861,11005921..11006093,11006162..11007132,11007192..11007431,11007495..11007656,11007715..11008261,11008320..11008845,11008911..11009377,11009443..11009565,11009627..11009759); ID=FBpp0088820; name=Nup154-PA; parent=FBgn0021761,FBtr0089881; dbxref=FlyBase:FBpp0088820,FlyBase_Annotation_IDs:CG4579-PA,GB_prot…	10.3	11	0.078	ATMSGLNDYDYQSLSFLK+ELLDVVEPSLGEFLR+EVQLMLDHIYQR+GVIEAWDISTSYTTAR+KLLYVLTEK+LFFSTTSLNVK+NGNVGSSLSNGIFLK+NKPGLLELTGVSQHGR+NMANQTLGPNTTNVR+SVLAAMTELASDK
732	FBpp0087186|FBgn0010516|CG8996-PA|wal-PA FBpp0087187|FBgn0010516|CG8996-PB|wal-PB	1.0000	FBpp0087186 type=protein; loc=2R:complement(join(11690678..11690719,11690446..11690586,11689079..11689888)); ID=FBpp0087186; name=wal-PA; parent=FBgn0010516,FBtr0088082; dbxref=FlyBase:FBpp0087186,FlyBase_Annotation_IDs:CG8996-PA,GB_protein:AAF58627.1,REFSEQ:NP_725073,GB_protein:AAF58627,FlyMine:FBpp0087186,modMine:FBpp0087186; MD5=28de8d5cb126e2c2d9cc5eb3d1d414a6; length=330; release=r6.09; spec…	32.7	11	0.088	AAVDAGFVPNDLQIGQTGK+AVPELTGKL+FTHILAGASAFGK+LDVSPISEIIDVK+LLYDLADKFGAAVGASR+STLVVAEHNNEVLNPITLNTISAAK+TIYAGNAILTLK
727	FBpp0087095|FBgn0010621|CG8439-PA|Cct5-PA FBpp0087096|FBgn0010621|CG8439-PB|Cct5-PB	1.0000	FBpp0087095 type=protein; loc=2R:join(12174921..12175028,12175737..12176718,12176778..12177316); ID=FBpp0087095; name=Cct5-PA; parent=FBgn0010621,FBtr0087987; dbxref=FlyBase:FBpp0087095,FlyBase_Annotation_IDs:CG8439-PA,GB_protein:AAF58565.1,REFSEQ:NP_523707,GB_protein:AAF58565,FlyMine:FBpp0087095,modMine:FBpp0087095; MD5=6e68c870a421bfeb8e938b9a0fd0f9f0; length=542; release=r6.09; species=Dmel;;F…	27.7	11	0.084	DSRIVYGGGAAEISCSLAVAKEADQLSTLEQYAFR+DVNFELIK+EADQLSTLEQYAFR+EPLIQIAMTTLGSKIVNK+FEELTPEK+IMVSPDGDVTVTNDGATIMK+KQQILLSTQLVK+LGVAGLVR+NKEPLIQIAMTTLGSK+QLDAIAQPFPVDPK+WVGGPEIELIAIATGGR
707	FBpp0086701|FBgn0033912|CG8415-PA|RpS23-PA FBpp0308991|FBgn0033912|CG8415-PB|RpS23-PB	1.0000	FBpp0086701 type=protein; loc=2R:complement(join(14216530..14216533,14215951..14216110,14215435..14215702)); ID=FBpp0086701; name=RpS23-PA; parent=FBgn0033912,FBtr0087575; dbxref=FlyBase:FBpp0086701,FlyBase_Annotation_IDs:CG8415-PA,GB_protein:AAF58277.2,REFSEQ:NP_610939,GB_protein:AAF58277,FlyMine:FBpp0086701,modMine:FBpp0086701; MD5=e61e7f18ffb2c6f72e0b266cd817f7b8; length=143; release=r6.09; sp…	35.7	11	0.088	DGSLNYIEENDEVLVAGFGR+DGSLNYIEENDEVLVAGFGRK+ITAFVPR+KGHAVGDIPGVR+KITAFVPR+VANVSLLALYK
658	FBpp0085482|FBgn0026761|CG3152-PA|Trap1-PA FBpp0307647|FBgn0026761|CG3152-PB|Trap1-PB	1.0000	FBpp0085482 type=protein; loc=2R:complement(join(6635855..6635987,6634011..6635778,6633774..6633948)); ID=FBpp0085482; name=Trap1-PA; parent=FBgn0026761,FBtr0086149; dbxref=FlyBase:FBpp0085482,FlyBase_Annotation_IDs:CG3152-PA,GB_protein:AAF57362.1,REFSEQ:NP_477439,GB_protein:AAF57362,FlyMine:FBpp0085482,modMine:FBpp0085482; MD5=fb938834b12948fe9622a5f20beea0c5; length=691; release=r6.09; species=…	13.2	11	0.066	ELLQNSSLIR+ETTATTDFGEGSLLR+FALLQPELEINPK+GVVDSEDIPLNLSR+QASGSVVDKHEFQAETR+QLLDIVAR+YTSLSAGGENLAGK
619	FBpp0084754|FBgn0028692|CG11888-PA|Rpn2-PA FBpp0303405|FBgn0028692|CG11888-PB|Rpn2-PB FBpp0306599|FBgn0028692|CG11888-PC|Rpn2-PC	1.0000	FBpp0084754 type=protein; loc=3R:join(29153731..29154673,29154736..29156043,29156302..29157113); ID=FBpp0084754; name=Rpn2-PA; parent=FBgn0028692,FBtr0085385; dbxref=FlyBase:FBpp0084754,FlyBase_Annotation_IDs:CG11888-PA,GB_protein:AAF56868.1,REFSEQ:NP_651677,GB_protein:AAF56868,FlyMine:FBpp0084754,modMine:FBpp0084754; MD5=6b7894fc98cb2788a266883fac70e746; length=1020; release=r6.09; species=Dmel;…	12.8	11	0.084	DSLALMQSYLPK+EKKEPEPTSEILQNPAR+EPEPTSEILQNPAR+KEPEPTSEILQNPAR+LTATASLGVIHR+NTAPIPTALPSTFKPQGTTSEDGAK+QALGIALETR+SAAKPSLYAYPAPLEEK+SDEDITEETPADDKVER+SNHADLQVLR+VATAVLSIAAR
58	FBpp0071235|FBgn0030093|CG7055-PA|Bap111-PA	1.0000	FBpp0071235 type=protein; loc=X:9149423..9151672; ID=FBpp0071235; name=Bap111-PA; parent=FBgn0030093,FBtr0071300; dbxref=FlyBase:FBpp0071235,FlyBase_Annotation_IDs:CG7055-PA,GB_protein:AAF46450.1,REFSEQ:NP_572530,GB_protein:AAF46450,FlyMine:FBpp0071235,modMine:FBpp0071235; MD5=72ad0b1a04ee751d226d7e0a4b616acb; length=749; release=r6.09; species=Dmel;	16.6	11	0.086	AYHQTPAYQAYMSAK+LINEIFSEAVVPDVR+MVESSEAFQEELKR+QIAVGGQGSATPLQGGGGGSGGGSR+RIDIQPAEDEDDQDEGYTTK+SEEAVKPPTQPGQPAATPAGQEPASAVPAPAAPPK
527	FBpp0082462|FBgn0038275|CG3817-PA|CG3817-PA	1.0000	FBpp0082462 type=protein; loc=3R:14898753..14899583; ID=FBpp0082462; name=CG3817-PA; parent=FBgn0038275,FBtr0083003; dbxref=FlyBase:FBpp0082462,FlyBase_Annotation_IDs:CG3817-PA,GB_protein:AAF55114.1,REFSEQ:NP_650405,GB_protein:AAF55114,FlyMine:FBpp0082462,modMine:FBpp0082462; MD5=f356365032a879e4db17e3ba7a533862; length=276; release=r6.09; species=Dmel;	30.8	11	0.082	ADVKEEDEGDNHEDEKPQASALDATLTK+DAANKKPGFDFEIEK+DLQQQLEEAGPLDSR+FLDVLMSGK+GVVQFFNAVR+KNVPLQLR+KPGFDFEIEK+NVPLQLR
520	FBpp0082265|FBgn0015778|CG9412-PB|rin-PB FBpp0082267|FBgn0015778|CG9412-PE|rin-PE FBpp0312063|FBgn0015778|CG9412-PF|rin-PF FBpp0312064|FBgn0015778|CG9412-PG|rin-PG	1.0000	FBpp0082265 type=protein; loc=3R:join(13649069..13650497,13650809..13651059,13651174..13651566); ID=FBpp0082265; name=rin-PB; parent=FBgn0015778,FBtr0082797; dbxref=FlyBase:FBpp0082265,FlyBase_Annotation_IDs:CG9412-PB,GB_protein:AAG22151.2,REFSEQ:NP_524907,GB_protein:AAG22151; MD5=3d141bc378bcfd81dcc7417d76d5dc94; length=690; release=r6.09; species=Dmel;;FBpp0082267 type=protein; loc=3R:join(1364…	14.3	11	0.079	FGNVLELR+FTQTFVLAAQSPK+LGGGGGFGQR+QQIGGNNLNNNMGR+QQKPPTPVEDFK+SPLNYGFITYDDPEAVQK+YQDLYIEDEQDGESR+YYVHNDIFR
472	FBpp0081330|FBgn0037580|CG7415-PB|DppIII-PB FBpp0081331|FBgn0037580|CG7415-PC|DppIII-PC	1.0000	FBpp0081330 type=protein; loc=3R:join(8345124..8345399,8345459..8347354); ID=FBpp0081330; name=DppIII-PB; parent=FBgn0037580,FBtr0081840; dbxref=FlyBase:FBpp0081330,FlyBase_Annotation_IDs:CG7415-PB,GB_protein:AAF54232.1,REFSEQ:NP_731238,GB_protein:AAF54232,FlyMine:FBpp0081330,modMine:FBpp0081330; MD5=e208314eb73b10f2bd12dea58eed91c4; length=723; release=r6.09; species=Dmel;;FBpp0081331 type=prote…	18.8	11	0.081	IDENGVYNFDKENTK+LGSVAESTQDGITLPLEEYNGNK+LIEYLPWTEPYEK+MILVQANTAIGQDQK+NLIYALESR+NLVTGEPITK+NVSLGNVLANINR+TYEPTHEGYIQSWVER+VLLEAGEGLVK+WYLPGETYDTK
462	FBpp0080922|FBgn0262743|CG2637-PA|Fs(2)Ket-PA FBpp0294035|FBgn0262743|CG2637-PB|Fs(2)Ket-PB FBpp0294036|FBgn0262743|CG2637-PC|Fs(2)Ket-PC FBpp0294037|FBgn0262743|CG2637-PD|Fs(2)Ket-PD FBpp0294038|FBgn0262743|CG2637-PE|Fs(2)Ket-PE	1.0000	FBpp0080922 type=protein; loc=2L:join(20735373..20735430,20736103..20736344,20736418..20737446,20737515..20738441,20738504..20738902); ID=FBpp0080922; name=Fs(2)Ket-PA; parent=FBgn0262743,FBtr0081392; dbxref=FlyBase:FBpp0080922,FlyBase_Annotation_IDs:CG2637-PA,GB_protein:AAF53918.1,REFSEQ:NP_477496,GB_protein:AAF53918,FlyMine:FBpp0080922,modMine:FBpp0080922; MD5=4d0f51490dd0744fcf756f3edcd13c3f; …	10.5	11	0.080	ALSEILVNTANSAVAR+FGVMENQSNDVLTAIIHGMR+GALQFLTPVLVEK+LAATTALHNSLEFTK+NFLEQAAASNLPEFLK+TVSPDKNELLSAK
452	FBpp0080727|FBgn0032731|CG10641-PA|Swip-1-PA FBpp0309283|FBgn0032731|CG10641-PB|Swip-1-PB	1.0000	FBpp0080727 type=protein; loc=2L:complement(join(18986672..18986910,18978355..18978769)); ID=FBpp0080727; name=Swip-1-PA; parent=FBgn0032731,FBtr0081185; dbxref=FlyBase:FBpp0080727,FlyBase_Annotation_IDs:CG10641-PA,GB_protein:AAF53731.1,REFSEQ:NP_609925,GB_protein:AAF53731,FlyMine:FBpp0080727,modMine:FBpp0080727; MD5=aa96792e1477ff83c91e7dcc3268d4e2; length=217; release=r6.09; species=Dmel;;FBpp0…	35.9	11	0.089	AQAGELDSDSGLNQLAR+DGFLDLQELK+EFLLIFR+KAQAGELDSDSGLNQLAR+LTEVDVEQVGVSGAK+RQEIMESQEAGIEVR+VVNVYTDFPEFSR
418	FBpp0079831|FBgn0032363|CG6509-PB|Dlg5-PB FBpp0079832|FBgn0032363|CG6509-PA|Dlg5-PA FBpp0307613|FBgn0032363|CG6509-PC|Dlg5-PC FBpp0307614|FBgn0032363|CG6509-PD|Dlg5-PD	1.0000	FBpp0079831 type=protein; loc=2L:complement(join(11515726..11515780,11511609..11515673,11511179..11511544,11510596..11510850,11510321..11510540,11510024..11510262,11509735..11509964,11509467..11509683,11509300..11509403)); ID=FBpp0079831; name=Dlg5-PB; parent=FBgn0032363,FBtr0080246; dbxref=FlyBase:FBpp0079831,FlyBase_Annotation_IDs:CG6509-PB,GB_protein:AAF53101.1,REFSEQ:NP_609505,GB_protein:AAF5…	9.2	11	0.075	FAEFFFR+FTDMVEESAR+HSLYGVTAEEINQKPIQR+LSLNITPSGDFYQPK+NSSGSIDHHYVTSTGPVSGGSMSASSSDR+QNLDSNASGSRR+QQVYDVFHPPPLPK+SALLELNTLR+SDGLNLFALK+TNISHENPTGTMR
415	FBpp0079791|FBgn0032354|CG4788-PA|CG4788-PA FBpp0310209|FBgn0032354|CG4788-PB|CG4788-PB	1.0000	FBpp0079791 type=protein; loc=2L:11179232..11179990; ID=FBpp0079791; name=CG4788-PA; parent=FBgn0032354,FBtr0080202; dbxref=GB_protein:AAF53086.1,FlyBase:FBpp0079791,FlyBase_Annotation_IDs:CG4788-PA,REFSEQ:NP_609499,GB_protein:AAF53086,FlyMine:FBpp0079791,modMine:FBpp0079791; MD5=7bbe7bd362b439ca5909cc6b1bfcf56f; length=252; release=r6.09; species=Dmel;;FBpp0310209 type=protein; loc=2L:11179232..…	21.4	11	0.085	AVPPLAVNPSAPAPVPSGPLPAVSAVQADSVDR+ISDGGQLVYR+LQAELVELR+LQAELVELRR+RAVPPLAVNPSAPAPVPSGPLPAVSAVQADSVDR
413	FBpp0079771|FBgn0004363|CG6647-PA|porin-PA FBpp0079772|FBgn0004363|CG6647-PB|porin-PB FBpp0100039|FBgn0004363|CG6647-PC|porin-PC FBpp0293784|FBgn0004363|CG6647-PD|porin-PD FBpp0304343|FBgn0004363|CG6647-PE|porin-PE	1.0000	FBpp0079771 type=protein; loc=2L:complement(join(10848544..10848863,10848241..10848468,10847868..10848168)); ID=FBpp0079771; name=porin-PA; parent=FBgn0004363,FBtr0080182; dbxref=FlyBase_Annotation_IDs:CG6647-PA,FlyBase:FBpp0079771,GB_protein:AAF53022.1,REFSEQ:NP_476813,GB_protein:AAF53022; MD5=e98fb50e922a689b02694297d58c4742; length=282; release=r6.09; species=Dmel;;FBpp0079772 type=protein; lo…	40.4	11	0.084	ADSDVNIDLK+DFVLHTAVNDGQEFSGSIFQR+GYNFGLWK+LRDGVTLTLSTLVDGK+LSLEGNFAPQSGNK+LTTNNFALGYTTK+VFGSLETK+VNNASQVGLGYQQK+YQLDDDASVR
393	FBpp0079472|FBgn0040064|CG4600-PA|yip2-PA	1.0000	FBpp0079472 type=protein; loc=2L:join(9915348..9915366,9915625..9915791,9916052..9916980,9917040..9917121); ID=FBpp0079472; name=yip2-PA; parent=FBgn0040064,FBtr0079876; dbxref=FlyBase:FBpp0079472,GB_protein:AAF52826.1,FlyBase_Annotation_IDs:CG4600-PA,REFSEQ:NP_523528,GB_protein:AAF52826,FlyMine:FBpp0079472,modMine:FBpp0079472; MD5=d79ec2c91b1a135bb7f75eae5bf6f2bf; length=398; release=r6.09; spec…	36.7	11	0.088	AALDAAGLKGEQVDTVIVGNVIASSSTDGIYVPR+EGAFNAEITPIK+ERVDEFSLLSQK+GINQTQLQTTAAK+IALTGGVENMSQSPFIAR+ITGHLVHELQR+LNVNGGAIALGHPLGASGSR+LPMALTAENLADQYK+TAFGTFGGSLK+VDEFSLLSQK
279	FBpp0076840|FBgn0029118|CG10622-PA|Sucb-PA FBpp0311088|FBgn0029118|CG10622-PC|Sucb-PC	1.0000	FBpp0076840 type=protein; loc=3L:complement(join(5563493..5563543,5563266..5563395,5563085..5563184,5561902..5562871)); ID=FBpp0076840; name=Sucb-PA; parent=FBgn0029118,FBtr0077134; dbxref=FlyBase:FBpp0076840,FlyBase_Annotation_IDs:CG10622-PA,GB_protein:AAF50771.1,REFSEQ:NP_651963,GB_protein:AAF50771,FlyMine:FBpp0076840,modMine:FBpp0076840; MD5=4e0b921c04cd8481b37d8065ba078e98; length=416; releas…	25.5	11	0.088	AFEILTADPK+KLQLNVPLVVR+LEGTNVNQAR+LNGGEPANFLDVGGGVR+LNGGEPANFLDVGGGVREDQVAK+LQLNVPLVVR+NSGLPIQTASDLDDAAHK+SEVLSLTQQMIGNR+TVPLDIGKPIPESTLLEVAK
272	FBpp0076722|FBgn0002526|CG10236-PA|LanA-PA	1.0000	FBpp0076722 type=protein; loc=3L:complement(join(6217594..6217815,6217103..6217249,6215095..6215719,6214802..6215011,6214329..6214742,6213990..6214262,6213071..6213923,6212364..6213015,6212021..6212301,6211726..6211954,6211198..6211668,6209236..6211136,6205977..6209168,6205693..6205907,6204175..6205628)); ID=FBpp0076722; name=LanA-PA; parent=FBgn0002526,FBtr0077014; dbxref=FlyBase:FBpp0076722,Fly…	5.2	11	0.085	AATAYSGIVEAVEAAQK+AHLADTGSTDLLQR+AQDLAAQYTDMTASAEPAIK+LIDQLPAESQR+NLLGHLMSVAR+NVLEILEPVSVQTPK+QLGQEIENLK+SAPVLAVELPIYLGGVNK+TNAPLEADLELPK+VLLQPTSEPQFVTVAGPLGVKPSAIVLDPGR+VNIVESNFQTISGKPVSR+YDYDEAAFPGFSSK
172	FBpp0074086|FBgn0010412|CG4464-PA|RpS19a-PA FBpp0074087|FBgn0010412|CG4464-PB|RpS19a-PB FBpp0074088|FBgn0010412|CG4464-PC|RpS19a-PC FBpp0309135|FBgn0010412|CG4464-PD|RpS19a-PD FBpp0311350|FBgn0010412|CG4464-PE|RpS19a-PE	1.0000	FBpp0074086 type=protein; loc=X:join(16638233..16638303,16638406..16638805); ID=FBpp0074086; name=RpS19a-PA; parent=FBgn0010412,FBtr0074311; dbxref=FlyBase:FBpp0074086,FlyBase_Annotation_IDs:CG4464-PA,REFSEQ:NP_523376,GB_protein:AAF48633; MD5=3c25226b523535b66e41a44b0ea5ba1a; length=156; release=r6.09; species=Dmel;;FBpp0074087 type=protein; loc=X:join(16638233..16638303,16638406..16638805); ID=F…	50.6	11	0.087	ALQALEHAR+AVAVFLKK+DIDQHAVTK+ELAPYDPDWFYVR+FKELAPYDPDWFYVR+IANQIVFK+LKVPDQMDIVK+QTGPIVISK+SPAGVGSITK
1034a	FBpp0290398|FBgn0261618|CG42551-PD|larp-PD FBpp0297481|FBgn0261618|CG42551-PG|larp-PG FBpp0297482|FBgn0261618|CG42551-PH|larp-PH	1.0000	FBpp0290398 type=protein; loc=3R:complement(join(28333709..28334518,28325489..28325819,28324810..28324877,28323649..28324649,28321373..28323486,28320582..28321279)); ID=FBpp0290398; name=larp-PD; parent=FBgn0261618,FBtr0301180; dbxref=REFSEQ:NP_733244,GB_protein:AAN14138,FlyBase:FBpp0290398,FlyBase_Annotation_IDs:CG42551-PD,FlyMine:FBpp0290398,modMine:FBpp0290398; MD5=b153591c0864eff0944bd444f3ad…	6.4	11	0.084	AAASGGDNTAENSSELDDNNDFVPVLSHHR+ASDFSNVGDWPTLIGGTSGSGK+LLIVAQVGR+SVSESDGTAVIAAGGR+VVEPEINEMLQGVGSLNPGR+WRPLPIDLAK
1025a	FBpp0099855|FBgn0026533|CG5935-PA|Dek-PA FBpp0099856|FBgn0026533|CG5935-PB|Dek-PB FBpp0099857|FBgn0026533|CG5935-PC|Dek-PC FBpp0305164|FBgn0026533|CG5935-PE|Dek-PE	1.0000	FBpp0099855 type=protein; loc=2R:join(16856301..16856303,16856806..16857052,16857633..16858114,16858181..16858601,16858664..16858764,16858827..16859000,16859061..16859249,16859313..16859397,16859453..16859574,16859633..16859785,16859850..16859864); ID=FBpp0099855; name=Dek-PA; parent=FBgn0026533,FBtr0100436; dbxref=FlyBase_Annotation_IDs:CG5935-PA,FlyBase:FBpp0099855,GB_protein:AAF57943.2,REFSEQ:…	15.4	11	0.077	DAAESPAAVDASASAATDDVADKK+ENAADKVSDVENASVTAGVAK+GDSTAVSNTESDAAAADK+GSKDAAESPAAVDASASAATDDVADKK+LDAEDKIKDATDESKPK+QAFPTDEQIR+SFAGFEFAK+VSDVENASVTAGVAK
1024a	FBpp0099726|FBgn0037913|CG6783-PB|fabp-PB	1.0000	FBpp0099726 type=protein; loc=3R:complement(join(11566918..11566987,11564440..11564711,11564321..11564371)); ID=FBpp0099726; name=fabp-PB; parent=FBgn0037913,FBtr0100321; dbxref=FlyBase_Annotation_IDs:CG6783-PB,FlyBase:FBpp0099726,GB_protein:AAN13512.1,REFSEQ:NP_001027180,GB_protein:AAN13512,FlyMine:FBpp0099726,modMine:FBpp0099726; MD5=08a2f2896907f3e872ec919ee8c98e7c; length=130; release=r6.09; …	55.4	11	0.080	EFTDNELITTLTIGNVK+ELGVGLVTR+LGVEFDEETLDGR+LTQEQKGDKPTTIVR+SENFDEYMK+SENFDEYMKELGVGLVTR+SIITLDGNK+SIITLDGNKLTQEQK+SIITLDGNKLTQEQKGDKPTTIVR
976a	FBpp0085374|FBgn0259979|CG17337-PA|CG17337-PA	1.0000	FBpp0085374 type=protein; loc=2R:join(5697971..5698008,5698456..5699224,5699286..5699353,5699415..5699679,5699737..5699988,5700043..5700087); ID=FBpp0085374; name=CG17337-PA; parent=FBgn0259979,FBtr0086038; dbxref=FlyBase:FBpp0085374,FlyBase_Annotation_IDs:CG17337-PA,GB_protein:AAF57318.2,REFSEQ:NP_610181,GB_protein:AAF57318,FlyMine:FBpp0085374,modMine:FBpp0085374; MD5=abd5fa235f911c069007948082b…	27.0	10	0.073	EGGSIPVTLTLQEATGK+FFAFVDGK+FVFEGMEESGSEGLDDLLLER+HVFNVEPDMTR+LNIALPVNVK+SLGAETELADVGQQTLPNGQIIPLPK+TVVGIQSVSAWPEK+TVVGIQSVSAWPEKR+VLLGTLGK+VLLGTLGKDPSK+YLNDKWAER
964a	FBpp0084666|FBgn0039580|CG1345-PA|Gfat2-PA	1.0000	FBpp0084666 type=protein; loc=3R:complement(join(28337870..28339546,28337293..28337667)); ID=FBpp0084666; name=Gfat2-PA; parent=FBgn0039580,FBtr0085297; dbxref=FlyBase:FBpp0084666,FlyBase_Annotation_IDs:CG1345-PA,GB_protein:AAF56785.1,REFSEQ:NP_651617,GB_protein:AAF56785,FlyMine:FBpp0084666,modMine:FBpp0084666; MD5=8fd2d592c025067320afb4dd97552607; length=683; release=r6.09; species=Dmel;	18.6	10	0.080	EIFEQPESVVNTMR+FDTQTVVLGGIK+GQDYSLPIDTHIGIAHTR+GSPLLVGIK+LATDHIPILYAK+LNSQVQQLAK+MEIQQIMK+QEVLDLLLQGLK+RLEIIDGLSQLDEHIR+WATHGVPSEVNSHPQR
954c	FBpp0076890|FBgn0020369|CG1489-PA|Rpt6-PA	1.0000	FBpp0076890 type=protein; loc=X:join(21316178..21316195,21316259..21316403,21316549..21317603); ID=FBpp0076890; name=Rpt6-PA; parent=FBgn0020369,FBtr0077189; dbxref=FlyBase:FBpp0076890,FlyBase_Annotation_IDs:CG1489-PA,GB_protein:AAF50835.1,REFSEQ:NP_608447,GB_protein:AAF50835,FlyMine:FBpp0076890,modMine:FBpp0076890; MD5=22dd41c30e0d27414c18eaf70afa7fdf; length=405; release=r6.09; species=Dmel;	20.7	10	0.067	EHAPSIIFMDEIDSIGSSR+GVILYGPPGTGK+IAELMPGASGAEVK+IDILDPALLRPGR+IEELQLVVAEK+IESGSGGDSEVQR+VPDSTYEMVGGLDK
94	FBpp0072128|FBgn0015268|CG5330-PA|Nap1-PA FBpp0297131|FBgn0015268|CG5330-PB|Nap1-PB FBpp0297132|FBgn0015268|CG5330-PC|Nap1-PC	1.0000	FBpp0072128 type=protein; loc=2R:complement(join(23906615..23906700,23906060..23906528,23905856..23905996,23905605..23905793,23905314..23905541)); ID=FBpp0072128; name=Nap1-PA; parent=FBgn0015268,FBtr0072219; dbxref=FlyBase:FBpp0072128,FlyBase_Annotation_IDs:CG5330-PA,GB_protein:AAF47097.1,REFSEQ:NP_477128,GB_protein:AAF47097,FlyMine:FBpp0072128,modMine:FBpp0072128; MD5=000865d4f250b0cc3d2b7681c0…	20.8	10	0.068	EPESSTDNEADAEHFR+GIPGFWLTVFR+ILDLSLK+NTAIMSEMVQPHDEPAIR+RQYLQQMVK+VDPAEEKPQWK+VDPAEEKPQWKEPESSTDNEADAEHFR+YQVQYQPLFDK+YQVQYQPLFDKR
93	FBpp0072120|FBgn0263006|CG3725-PG|SERCA-PG FBpp0072121|FBgn0263006|CG3725-PE|SERCA-PE FBpp0072122|FBgn0263006|CG3725-PB|SERCA-PB FBpp0072123|FBgn0263006|CG3725-PD|SERCA-PD FBpp0072124|FBgn0263006|CG3725-PA|SERCA-PA FBpp0072125|FBgn0263006|CG3725-PH|SERCA-PH FBpp0072126|FBgn0263006|CG3725-PC|SERCA-PC FBpp0072127|FBgn0263006|CG3725-PF|SERCA-PF FBpp0309946|FBgn0263006|CG3725-PI|SERCA-PI	1.0000	FBpp0072120 type=protein; loc=2R:complement(join(23932667..23932784,23932574..23932591,23932406..23932488,23930158..23932329,23929983..23930098,23929682..23929918,23929500..23929617,23929231..23929431)); ID=FBpp0072120; name=SERCA-PG; parent=FBgn0263006,FBtr0072211; dbxref=FlyBase:FBpp0072120,GB_protein:AAM68281.1,FlyBase_Annotation_IDs:CG3725-PG,REFSEQ:NP_726386,GB_protein:AAM68281; MD5=b5943523…	11.8	10	0.075	AKEIVPGDLVEVSVGDKIPADIR+EIVPGDLVEVSVGDKIPADIR+FSIPVVLLDETLK+ILALTGQYGTGR+IVEFLQSMNEISAMTGDGVNDAPALK+KAEIGIAMGSGTAVAK+NILFSGTNVAAGK+TVEQSLNFFGTDPER
891a	FBpp0075312|FBgn0087035|CG7439-PB|AGO2-PB FBpp0075313|FBgn0087035|CG7439-PC|AGO2-PC	1.0000	FBpp0075312 type=protein; loc=3L:join(15554207..15554222,15554290..15554472,15556850..15558117,15558250..15558338,15558394..15559003,15559100..15560116,15560208..15560578,15560641..15560731); ID=FBpp0075312; name=AGO2-PB; parent=FBgn0087035,FBtr0075559; dbxref=FlyBase:FBpp0075312,FlyBase_Annotation_IDs:CG7439-PB,GB_protein:AAF49619.2,REFSEQ:NP_648775,GB_protein:AAF49619,FlyMine:FBpp0075312,modMin…	10.3	10	0.071	FNNVDPGTVVDR+GINVVYTPPQSFQSAPR+GPPQQQQAAPLPLPPQPAGSIKR+GTIGKPGQVGINYLDLDLSK+NAYPDHIIYYR+SLDTIFADLKR+SVSYPAPAYLAHLVAAR+VDQLGGAVLAYDGK
874b	FBpp0087977|FBgn0001091|CG12055-PA|Gapdh1-PA FBpp0099914|FBgn0001091|CG12055-PB|Gapdh1-PB	1.0000	FBpp0087977 type=protein; loc=2R:complement(7792122..7793120); ID=FBpp0087977; name=Gapdh1-PA; parent=FBgn0001091,FBtr0088903; dbxref=GB_protein:AAF59192.2,FlyBase:FBpp0087977,FlyBase_Annotation_IDs:CG12055-PA,REFSEQ:NP_525108,GB_protein:AAF59192; MD5=8d0ccdacc2be570be3a4da5ded441e61; length=332; release=r6.09; species=Dmel;;FBpp0099914 type=protein; loc=2R:complement(7792122..7793120); ID=FBpp00…	33.7	10	0.039	AGISLNDKFVK+FKGTVAAEGGFLVVNGQK+GAAQNIIPAATGAAK+IGINGFGR+LISWYDNEFGYSNR+VINDNFEIVEGLMTTVHATTATQK+VIPALNGK+VPTPNVSVVDLTVR
874a	FBpp0073922|FBgn0001092|CG8893-PA|Gapdh2-PA FBpp0304864|FBgn0001092|CG8893-PC|Gapdh2-PC	1.0000	FBpp0073922 type=protein; loc=X:15868336..15869334; ID=FBpp0073922; name=Gapdh2-PA; parent=FBgn0001092,FBtr0074112; dbxref=FlyBase:FBpp0073922,FlyBase_Annotation_IDs:CG8893-PA,GB_protein:AAF48531.1,REFSEQ:NP_542445,GB_protein:AAF48531,FlyMine:FBpp0073922,modMine:FBpp0073922; MD5=77b41327d5747c180ed8cfa6963ebaf8; length=332; release=r6.09; species=Dmel;;FBpp0304864 type=protein; loc=X:15868336..15…	37.3	10	0.039	AGISLNDKFVK+FKGTVAAEGGFLVVNGQK+GILGYTDEEVVSTDFLSDTHSSVFDAK+IGINGFGR+LISWYDNEFGYSNR+VINDNFEIVEGLMTTVHATTATQK+VIPALNGK+VPTPNVSVVDLTVR
853a	FBpp0072298|FBgn0022343|CG3760-PB|CG3760-PB FBpp0301181|FBgn0022343|CG3760-PC|CG3760-PC FBpp0308385|FBgn0022343|CG3760-PD|CG3760-PD	1.0000	FBpp0072298 type=protein; loc=2R:join(24938461..24938673,24938760..24938842,24938974..24939217,24939271..24939528); ID=FBpp0072298; name=CG3760-PB; parent=FBgn0022343,FBtr0072391; dbxref=FlyBase:FBpp0072298,FlyBase_Annotation_IDs:CG3760-PB,GB_protein:AAF47296.1,REFSEQ:NP_611981,GB_protein:AAF47296,FlyMine:FBpp0072298,modMine:FBpp0072298; MD5=11a48db5919c08f33613e9e86cc838da; length=265; release=r…	43.6	10	0.073	AAPDITNTEFFPTLSAARPEEQR+FVTADEMVK+IGQLSTITAQESSESQAAR+KPEVAAGGVAVVGENENSGTK+VPSAPDGGNYNEDDEDSNGYDNADVNK+VPSAPDGGNYNEDDEDSNGYDNADVNKER+VQESTAAPVAASNR
812	FBpp0289511|FBgn0034432|CG7461-PB|CG7461-PB FBpp0311550|FBgn0034432|CG7461-PC|CG7461-PC	1.0000	FBpp0289511 type=protein; loc=2R:19305224..19307107; ID=FBpp0289511; name=CG7461-PB; parent=FBgn0034432,FBtr0300283; dbxref=REFSEQ:NP_611409,GB_protein:AAF57579,FlyBase:FBpp0289511,FlyBase_Annotation_IDs:CG7461-PB,FlyMine:FBpp0289511,modMine:FBpp0289511; MD5=20ccadaf1d700f223568deb25fdd0507; length=627; release=r6.09; species=Dmel;;FBpp0311550 type=protein; loc=2R:19305224..19307107; ID=FBpp03115…	22.8	10	0.079	ASENESFMANIFR+ASNTAEVYFEDVKIPIENVLGK+AVNLNLPTAQHELNMTK+ELTNSLIDPFER+FGMGATLSGTMK+GSLVSSQVFPYPDVLTAEQK+NIVNEQILLTR+NPSANLGLIFK+VAAEQVYAAFALTEPSSGSDAGSIR
793	FBpp0099686|FBgn0039713|CG7808-PC|RpS8-PC FBpp0301957|FBgn0039713|CG7808-PE|RpS8-PE FBpp0311986|FBgn0039713|CG7808-PF|RpS8-PF FBpp0311987|FBgn0039713|CG7808-PG|RpS8-PG	1.0000	FBpp0099686 type=protein; loc=3R:join(29861931..29861934,29862199..29862305,29862785..29863196,29863415..29863518); ID=FBpp0099686; name=RpS8-PC; parent=FBgn0039713,FBtr0085489; dbxref=FlyBase_Annotation_IDs:CG7808-PC,FlyBase:FBpp0099686,GB_protein:AAN14192.1,REFSEQ:NP_651740,GB_protein:AAN14192,FlyMine:FBpp0099686,modMine:FBpp0099686; MD5=6f3fd8d03f294cec518e459314d26d3c; length=208; release=r6.…	40.4	10	0.079	ELEFYLK+IADVVYNASNNELVR+LETGNFAWASEGVAR+NSIVVIDATPFR+QWYEAHYVLPLGR+SDGYILEGKELEFYLK+VEQALEDQFTSGR
785	FBpp0088653|FBgn0029941|CG1677-PA|CG1677-PA FBpp0292476|FBgn0029941|CG1677-PB|CG1677-PB FBpp0308852|FBgn0029941|CG1677-PC|CG1677-PC FBpp0308853|FBgn0029941|CG1677-PD|CG1677-PD	1.0000	FBpp0088653 type=protein; loc=X:complement(join(7283941..7284714,7282242..7283868,7282024..7282176,7281823..7281960,7281439..7281749)); ID=FBpp0088653; name=CG1677-PA; parent=FBgn0029941,FBtr0089712; dbxref=FlyBase:FBpp0088653,FlyBase_Annotation_IDs:CG1677-PA,GB_protein:AAF46248.2,REFSEQ:NP_572387,GB_protein:AAF46248,FlyMine:FBpp0088653,modMine:FBpp0088653; MD5=8a487ec36a85d7be6c21413076ebd54a; l…	13.2	10	0.076	AGGSAYSSHASATADYHDYR+ALLPLQYSVYGPPPDR+ETHTDDASNGLAPATALQEDLVK+GDEWSDPWMR+GGSSARSPPPPSANVR+SQPSSFLSSVR+TLLPDGAPVVVENAWER+YGRPQYMPPQYDDVDAYGR
781	FBpp0088505|FBgn0000083|CG5730-PA|AnxB9-PA FBpp0088506|FBgn0000083|CG5730-PB|AnxB9-PB FBpp0088985|FBgn0000083|CG5730-PD|AnxB9-PD FBpp0088986|FBgn0000083|CG5730-PC|AnxB9-PC FBpp0307769|FBgn0000083|CG5730-PE|AnxB9-PE FBpp0307770|FBgn0000083|CG5730-PF|AnxB9-PF	1.0000	FBpp0088505 type=protein; loc=3R:join(21067470..21067499,21068069..21068777,21068838..21069019,21070278..21070331); ID=FBpp0088505; name=AnxB9-PA; parent=FBgn0000083,FBtr0089517; dbxref=FlyBase:FBpp0088505,FlyBase_Annotation_IDs:CG5730-PA,GB_protein:AAF55841.1,REFSEQ:NP_476604,GB_protein:AAF55841,FlyMine:FBpp0088505,modMine:FBpp0088505; MD5=840a18617e271c9f89fd09de614262d4; length=324; release=r6…	25.3	10	0.075	AIIEILAR+LEIAEAFK+QIFLEYENLSGNDIEK+SEIDLGDIK+SEIDLGDIKEAFQNK+SLESDLKGDTSGHFKR+SLESWIK+TIAQFYEQSFGK
753	FBpp0087765|FBgn0033341|CG13746-PA|MrgBP-PA	1.0000	FBpp0087765 type=protein; loc=2R:complement(join(8900893..8901307,8900650..8900840)); ID=FBpp0087765; name=MrgBP-PA; parent=FBgn0033341,FBtr0088684; dbxref=FlyBase:FBpp0087765,FlyBase_Annotation_IDs:CG13746-PA,GB_protein:AAF59031.1,REFSEQ:NP_610417,GB_protein:AAF59031,FlyMine:FBpp0087765,modMine:FBpp0087765; MD5=38031f16a24d062c70ce460cfd3d68aa; length=201; release=r6.09; species=Dmel;	39.8	10	0.069	EFSLPEQDYGTLQTK+GSMSNESISPSTTPPPVQSNKR+KTVEVHANEEAAEAQSAPPTAETNGK+LKELDDLESLPFPNEER+TVEVHANEEAAEAQSAPPTAETNGK
684	FBpp0086013|FBgn0034258|CG4954-PA|eIF3-S8-PA FBpp0309235|FBgn0034258|CG4954-PB|eIF3-S8-PB	1.0000	FBpp0086013 type=protein; loc=2R:join(17666067..17666159,17666222..17668861); ID=FBpp0086013; name=eIF3-S8-PA; parent=FBgn0034258,FBtr0086836; dbxref=FlyBase:FBpp0086013,FlyBase_Annotation_IDs:CG4954-PA,GB_protein:AAF57818.1,REFSEQ:NP_611242,GB_protein:AAF57818,FlyMine:FBpp0086013,modMine:FBpp0086013; MD5=d2c71da1cca2c3e0984f6a9688d8d595; length=910; release=r6.09; species=Dmel;;FBpp0309235 type=…	12.0	10	0.080	AEDDEDGEWETVVK+DLVLMSHLQDNIDAADPATR+ELLAQGLLPQR+KYIKDFEDDLSR+LQALAMQFVDK+QSLVGPPESMR+TIELVLQYFER+VWDLFYESDR+YENLTSIIK
564	FBpp0083441|FBgn0025865|CG3637-PA|Cortactin-PA FBpp0297440|FBgn0025865|CG3637-PB|Cortactin-PB FBpp0297441|FBgn0025865|CG3637-PC|Cortactin-PC FBpp0297442|FBgn0025865|CG3637-PD|Cortactin-PD	1.0000	FBpp0083441 type=protein; loc=3R:complement(join(21063898..21064064,21063426..21063829,21062226..21063334)); ID=FBpp0083441; name=Cortactin-PA; parent=FBgn0025865,FBtr0084039; dbxref=FlyBase:FBpp0083441,FlyBase_Annotation_IDs:CG3637-PA,GB_protein:AAF55840.1,REFSEQ:NP_524426,GB_protein:AAF55840,FlyMine:FBpp0083441,modMine:FBpp0083441; MD5=f9df6ebf38c67c333b6d660cdc9e6f5a; length=559; release=r6.09…	20.6	10	0.077	ASAGHQIQATSAASAEDDDWETDPDFVNDVSEQEQR+EEPTASTTSAAVAPTPTVVPAR+EEPTASTTSAAVAPTPTVVPAREPETAPVAK+IDDGWWR+TGGIGNAISAFNQMQSPVSETPPAR+YGLFPANYVQVVGQNS
554	FBpp0083195|FBgn0038722|CG7360-PA|Nup58-PA	1.0000	FBpp0083195 type=protein; loc=3R:join(19645165..19646088,19646150..19646866); ID=FBpp0083195; name=Nup58-PA; parent=FBgn0038722,FBtr0083781; dbxref=FlyBase:FBpp0083195,FlyBase_Annotation_IDs:CG7360-PA,GB_protein:AAF55687.1,REFSEQ:NP_650821,GB_protein:AAF55687,FlyMine:FBpp0083195,modMine:FBpp0083195; MD5=692d25fbb31ea56739f6dc1f609a29d9; length=546; release=r6.09; species=Dmel;	20.3	10	0.080	ISSGPTPFSNISALMNK+LGTTNATTTLGGGGIFSKPAGQAAAPAASTFVGLGGIDVTATQPK+LRDTTNVFER+QLNESFISLAGR+WALQNMATLVEGSNQQIR+YEQDLIAFR
503	FBpp0081822|FBgn0020910|CG4863-PA|RpL3-PA FBpp0307759|FBgn0020910|CG4863-PH|RpL3-PH	1.0000	FBpp0081822 type=protein; loc=3R:join(11221930..11221932,11222175..11222367,11222561..11222729,11223395..11223530,11223858..11224247,11224491..11224850); ID=FBpp0081822; name=RpL3-PA; parent=FBgn0020910,FBtr0082346; dbxref=FlyBase:FBpp0081822,FlyBase_Annotation_IDs:CG4863-PA,GB_protein:AAF54610.2,REFSEQ:NP_524316,GB_protein:AAF54610,FlyMine:FBpp0081822,modMine:FBpp0081822; MD5=96aa8a3d3896e3e1a66…	21.2	10	0.078	AHVMEIQLNGGSIEDKVK+FQTPADKLAFMGPLKK+LAFMGPLK+LKEEAAATTAAAAAATTTSA+NNASTEYDLTDK+SITPMGGFPHYGEVNNDFVMIK
455	FBpp0080775|FBgn0003346|CG9999-PA|RanGAP-PA FBpp0306291|FBgn0003346|CG9999-PB|RanGAP-PB FBpp0306292|FBgn0003346|CG9999-PC|RanGAP-PC	1.0000	FBpp0080775 type=protein; loc=2L:join(19445186..19445285,19445345..19446026,19446097..19446598,19446676..19446852,19446909..19447238); ID=FBpp0080775; name=RanGAP-PA; parent=FBgn0003346,FBtr0081234; dbxref=FlyBase:FBpp0080775,FlyBase_Annotation_IDs:CG9999-PA,GB_protein:AAF53801.1,REFSEQ:NP_476712,GB_protein:AAF53801,FlyMine:FBpp0080775,modMine:FBpp0080775; MD5=e5063e1576797c2935e5527ddbc0869d; le…	18.7	10	0.069	AGFPLQLR+IAEALPFLPLLR+ILNLDGNSFGEEGSEK+LFNDTTNSMASETFAVANK+LTVLDLSDNALGPNGMR+NRLEDAGATEMATAFQTLK+VLSWNTAADVQDVVDALNK
451	FBpp0080723|FBgn0086710|CG10652-PB|RpL30-PB FBpp0291653|FBgn0086710|CG10652-PC|RpL30-PC FBpp0309280|FBgn0086710|CG10652-PE|RpL30-PE	1.0000	FBpp0080723 type=protein; loc=2L:complement(join(19008949..19009115,19008375..19008543)); ID=FBpp0080723; name=RpL30-PB; parent=FBgn0086710,FBtr0081181; dbxref=FlyBase:FBpp0080723,FlyBase_Annotation_IDs:CG10652-PB,GB_protein:AAN11021.1,REFSEQ:NP_724149,GB_protein:AAN11021,FlyMine:FBpp0080723,modMine:FBpp0080723; MD5=031cba1db79f47afa1ef7dcca63974ea; length=111; release=r6.09; species=Dmel;;FBpp02…	21.6	10	0.078	KSEIEYYAMLAK+LVLIASNTPALR+LVLIASNTPALRK+SEIEYYAMLAK
396	FBpp0079500|FBgn0004867|CG5920-PA|RpS2-PA FBpp0303531|FBgn0004867|CG5920-PB|RpS2-PB FBpp0311561|FBgn0004867|CG5920-PC|RpS2-PC	1.0000	FBpp0079500 type=protein; loc=2L:complement(9896327..9897130); ID=FBpp0079500; name=RpS2-PA; parent=FBgn0004867,FBtr0079905; dbxref=FlyBase:FBpp0079500,FlyBase_Annotation_IDs:CG5920-PA,GB_protein:AAF52822.1,REFSEQ:NP_476874,GB_protein:AAF52822,FlyMine:FBpp0079500,modMine:FBpp0079500; MD5=207bcaed11f5ff09092a8f6cd10003e0; length=267; release=r6.09; species=Dmel;;FBpp0303531 type=protein; loc=2L:co…	31.1	10	0.070	ATYAAIAK+EMPLGSTPYQAYSDFLSKPTPR+GSTGTLGNFAK+GTGIVSAPVPK+LSVVPVR+SLEEIYLYSLPIK+TYAYLTPDLWK
369	FBpp0079118|FBgn0025687|CG7144-PA|LKRSDH-PA FBpp0310050|FBgn0025687|CG7144-PB|LKRSDH-PB	1.0000	FBpp0079118 type=protein; loc=2L:complement(join(7795775..7795834,7795510..7795653,7794592..7794768,7794148..7794526,7793509..7794083,7792175..7793330,7791939..7792115,7791758..7791876)); ID=FBpp0079118; name=LKRSDH-PA; parent=FBgn0025687,FBtr0079495; dbxref=FlyBase:FBpp0079118,FlyBase_Annotation_IDs:CG7144-PA,GB_protein:AAF52559.2,REFSEQ:NP_609150,GB_protein:AAF52559,FlyMine:FBpp0079118,modMine:…	9.8	10	0.077	GVLLPFTPDIYRPMLQR+IGDVDGIESLGLLDDTPVVK+LNTPLDTLSHYLSK+NLLRPANTPWLPTSK+SLDFLPGFALEGFPNR+YGNLYGLGR
349	FBpp0078633|FBgn0031657|CG3756-PA|CG3756-PA	1.0000	FBpp0078633 type=protein; loc=2L:join(4969085..4969224,4969285..4970146); ID=FBpp0078633; name=CG3756-PA; parent=FBgn0031657,FBtr0078994; dbxref=FlyBase:FBpp0078633,FlyBase_Annotation_IDs:CG3756-PA,GB_protein:AAF52185.1,REFSEQ:NP_608885,GB_protein:AAF52185,FlyMine:FBpp0078633,modMine:FBpp0078633; MD5=37789b8c40f59327a400171776c519e2; length=333; release=r6.09; species=Dmel;	28.5	10	0.072	EPLLYMEEYR+FSPVATATYR+MGLLPLR+QDPQDYGLADDVFSVQAFK+TEESTEAGTEQDTLEFELK+VYIYNNTSIIQDEVLAHR+YPQLNDAVTLAR
330	FBpp0078222|FBgn0010348|CG8385-PA|Arf79F-PA FBpp0078224|FBgn0010348|CG8385-PB|Arf79F-PB FBpp0078225|FBgn0010348|CG8385-PE|Arf79F-PE FBpp0078226|FBgn0010348|CG8385-PC|Arf79F-PC FBpp0111771|FBgn0010348|CG8385-PF|Arf79F-PF FBpp0289184|FBgn0010348|CG8385-PH|Arf79F-PH FBpp0289185|FBgn0010348|CG8385-PI|Arf79F-PI FBpp0304364|FBgn0010348|CG8385-PJ|Arf79F-PJ	1.0000	FBpp0078222 type=protein; loc=3L:complement(join(22869842..22869989,22869665..22869774,22869346..22869471,22869082..22869246)); ID=FBpp0078222; name=Arf79F-PA; parent=FBgn0010348,FBtr0078571; dbxref=FlyBase:FBpp0078222,FlyBase_Annotation_IDs:CG8385-PA,GB_protein:AAF51871.1,REFSEQ:NP_730757,GB_protein:AAF51871; MD5=11c98ea5641a619318fa4fd02bc06bb2; length=182; release=r6.09; species=Dmel;;FBpp0078…	50.0	10	0.066	DAVLLIFANK+HYFQNTQGLIFVVDSNDRER+ILMVGLDAAGK+LGEIVTTIPTIGFNVETVEYK+NISFTVWDVGGQDK+QDLPNAMNAAEITDK
33	FBpp0070765|FBgn0028474|CG4119-PA|CG4119-PA FBpp0309405|FBgn0028474|CG4119-PB|CG4119-PB	1.0000	FBpp0070765 type=protein; loc=X:join(5666406..5666468,5666557..5666798,5667210..5668332,5668398..5669226,5669302..5669945,5670051..5670146); ID=FBpp0070765; name=CG4119-PA; parent=FBgn0028474,FBtr0070799; dbxref=FlyBase:FBpp0070765,FlyBase_Annotation_IDs:CG4119-PA,GB_protein:AAF46056.1,REFSEQ:NP_572242,GB_protein:AAF46056,FlyMine:FBpp0070765,modMine:FBpp0070765; MD5=30e60862de8db5011e39681c9cc99c…	15.4	10	0.077	ASMADTASNASGVYAK+FFSGEYENPSLEFEK+ILINVNQEPPAAATSSVHQR+KIEATGVFVNDDDNDENINPK+NEAAASAGSSADAAAANIK+NEAAASAGSSADAAAANIKK+NLISSEIGK+NSATISSQPTVYQRPPEPQPQFR+QSSAVSAATAAAAAVSQK+VLSENTLEEEKR
301	FBpp0077419|FBgn0250906|CG3127-PA|Pgk-PA FBpp0303560|FBgn0250906|CG3127-PB|Pgk-PB FBpp0303561|FBgn0250906|CG3127-PC|Pgk-PC FBpp0303562|FBgn0250906|CG3127-PD|Pgk-PD FBpp0306279|FBgn0250906|CG3127-PE|Pgk-PE	1.0000	FBpp0077419 type=protein; loc=2L:complement(join(2748320..2748381,2747311..2748255,2747012..2747252)); ID=FBpp0077419; name=Pgk-PA; parent=FBgn0250906,FBtr0077739; dbxref=FlyBase:FBpp0077419,FlyBase_Annotation_IDs:CG3127-PA,GB_protein:AAF51218.1,REFSEQ:NP_476676,GB_protein:AAF51218,FlyMine:FBpp0077419,modMine:FBpp0077419; MD5=16e0bbc16937d77a9068daf8c33b97f4; length=415; release=r6.09; species=Dm…	30.1	10	0.072	ELFAAPIAR+FYVEEEGKGLDASGGK+IGGSLFDEEGSK+IGGSLFDEEGSKIVEK+LGDVYVNDAFGTAHR+LSIENLDLAGK+SVVLMSHLGRPDGNK+VDFNVPIK+WNTEALVSHVSTGGGASLELLEGK+YTLAPVAAELK
270	FBpp0076602|FBgn0035753|CG8615-PA|RpL18-PA FBpp0305562|FBgn0035753|CG8615-PB|RpL18-PB FBpp0311286|FBgn0035753|CG8615-PC|RpL18-PC	1.0000	FBpp0076602 type=protein; loc=3L:complement(join(7241226..7241228,7240855..7240941,7240301..7240777)); ID=FBpp0076602; name=RpL18-PA; parent=FBgn0035753,FBtr0076892; dbxref=GB_protein:AAF50596.1,FlyBase:FBpp0076602,FlyBase_Annotation_IDs:CG8615-PA,REFSEQ:NP_648091,GB_protein:AAF50596,FlyMine:FBpp0076602,modMine:FBpp0076602; MD5=7321237c81d349ed4322de58426e4c66; length=188; release=r6.09; species=…	27.7	10	0.080	AANQPESTIVVVGTVTDDAR+AGGEVLTFDQLALR+INRPPLSLQR+NTLLLQGR
251	FBpp0076207|FBgn0005533|CG3922-PB|RpS17-PB	1.0000	FBpp0076207 type=protein; loc=3L:complement(join(9429695..9429697,9429174..9429325,9428874..9429114)); ID=FBpp0076207; name=RpS17-PB; parent=FBgn0005533,FBtr0076479; dbxref=FlyBase:FBpp0076207,FlyBase_Annotation_IDs:CG3922-PB,GB_protein:AAF50272.1,REFSEQ:NP_524002,GB_protein:AAF50272,FlyMine:FBpp0076207,modMine:FBpp0076207; MD5=03edf5c0f514b34ba6142f641ccf4f7a; length=131; release=r6.09; species=…	49.6	10	0.077	DNYVPAVSALEQDIIEVDADTK+GLQLTQPNTNNFGR+IAGYVTHLMGR+LLDFHNIR+LTLDFHTNKR
23	FBpp0070611|FBgn0026083|CG4857-PB|tyf-PB FBpp0290153|FBgn0026083|CG4857-PC|tyf-PC FBpp0290346|FBgn0026083|CG4857-PF|tyf-PF FBpp0293709|FBgn0026083|CG4857-PG|tyf-PG FBpp0293710|FBgn0026083|CG4857-PH|tyf-PH FBpp0293711|FBgn0026083|CG4857-PI|tyf-PI FBpp0293712|FBgn0026083|CG4857-PJ|tyf-PJ FBpp0293713|FBgn0026083|CG4857-PK|tyf-PK FBpp0293714|FBgn0026083|CG4857-PL|tyf-PL FBpp0293715|FBgn0026083|CG4857…	1.0000	FBpp0070611 type=protein; loc=X:join(4118418..4119017,4120296..4120424,4120502..4121236,4121454..4121930,4122064..4125787,4125924..4125994); ID=FBpp0070611; name=tyf-PB; parent=FBgn0026083,FBtr0070643; dbxref=FlyBase:FBpp0070611,FlyBase_Annotation_IDs:CG4857-PB,GB_protein:AAF45924.1,REFSEQ:NP_572152,GB_protein:AAF45924,FlyMine:FBpp0070611,modMine:FBpp0070611; MD5=41faf710cde41fdb6958158e39f0b44b;…	7.7	10	0.075	AVTMDDAAVAAAAVTGGNLQR+ELPLALPALAR+FLIDALNDTPLEAR+NKQEALNNATASDTELELGDKMQIK+QNNNAAAPISYADIAR+QQAQPSTEAAGGSFSGSVGNK+SELATTSAAAAAAATAAATQR
21	FBpp0070589|FBgn0029687|CG5014-PB|Vap-33A-PB FBpp0089169|FBgn0029687|CG5014-PA|Vap-33A-PA FBpp0089170|FBgn0029687|CG5014-PC|Vap-33A-PC FBpp0309607|FBgn0029687|CG5014-PE|Vap-33A-PE	1.0000	FBpp0070589 type=protein; loc=X:join(3949650..3949713,3951415..3951567,3951636..3951745,3951829..3952041,3952108..3952221,3952767..3952922); ID=FBpp0070589; name=Vap-33A-PB; parent=FBgn0029687,FBtr0070616; dbxref=FlyBase:FBpp0070589,FlyBase_Annotation_IDs:CG5014-PB,GB_protein:AAF45909.1,REFSEQ:NP_570087,GB_protein:AAF45909; MD5=d7ab69e9fd084fa9c676527e13d4d5ee; length=269; release=r6.09; species=…	30.6	10	0.064	FMVQSVLAPMDADLSDLNK+LSSEDKFKPSNLLETSESLDLLSGEIK+NNSALPLVFK+SLFDLPLTIEPEHELR
181	FBpp0074372|FBgn0030943|CG6540-PA|CG6540-PA	1.0000	FBpp0074372 type=protein; loc=X:join(18648306..18648456,18648516..18649360); ID=FBpp0074372; name=CG6540-PA; parent=FBgn0030943,FBtr0074601; dbxref=FlyBase:FBpp0074372,FlyBase_Annotation_IDs:CG6540-PA,GB_protein:AAF48866.1,REFSEQ:NP_573314,GB_protein:AAF48866,FlyMine:FBpp0074372,modMine:FBpp0074372; MD5=3a8a98675da2f15c191b78d35254f0d2; length=331; release=r6.09; species=Dmel;	38.1	10	0.072	AMDLIFGW+IIAGNVMVGVSR+KDNIISPQK+KDNIISPQKDVPQK+NHLGMLQLQSPNQSYQSSYHTNDSFAPGAPNAINASMR+SNISFATSPGGSSPHELNR+SVIDKENIGSVPNAEIGDPPTSPSAIRPFSQQSYK
149	FBpp0073538|FBgn0020513|CG3989-PA|ade5-PA FBpp0305933|FBgn0020513|CG3989-PB|ade5-PB	1.0000	FBpp0073538 type=protein; loc=X:complement(join(12760349..12760373,12759712..12759915,12759463..12759607,12758923..12759035,12758052..12758854)); ID=FBpp0073538; name=ade5-PA; parent=FBgn0020513,FBtr0073705; dbxref=FlyBase:FBpp0073538,FlyBase_Annotation_IDs:CG3989-PA,GB_protein:AAG22346.2,REFSEQ:NP_572826,GB_protein:AAG22346,FlyMine:FBpp0073538,modMine:FBpp0073538; MD5=3e00c4e10186f97bf2d9c379ccf…	25.2	10	0.078	AEISNTTNGQVFR+ALNNFITLK+EYESVMSNLIFVAVAGR+FELNGLVIGQDEVDIMR+LATGSFLK+NLASVTASDLDTVK+NLASVTASDLDTVKR+NVGVPEGYR+SLGLNVELR+TTLLVFEILER
135	FBpp0073083|FBgn0011692|CG1258-PA|pav-PA	1.0000	FBpp0073083 type=protein; loc=3L:join(4242878..4242888,4242948..4243706,4243765..4244314,4244375..4244696,4244752..4245302,4245364..4245834); ID=FBpp0073083; name=pav-PA; parent=FBgn0011692,FBtr0073227; dbxref=FlyBase:FBpp0073083,FlyBase_Annotation_IDs:CG1258-PA,GB_protein:AAF47868.1,REFSEQ:NP_477025,GB_protein:AAF47868,FlyMine:FBpp0073083,modMine:FBpp0073083; MD5=188823d56b39a149172e19f9b832bb12…	13.2	10	0.070	AANPVPLGTIMQPYLK+EVQYIFK+IAVNNLNELGIPEAK+LVQAPTDSQGENVVQDR+LVSNILQSEDLPSLPR+NSLLFTYGVTGSGK+QNITVSQLSLVDLAGSER+VRPLQSDADLTSLR
1035a	FBpp0291836|FBgn0261553|CG18490-PC|CG42671-PB FBpp0291837|FBgn0261553|CG42671-PC|CG42671-PC FBpp0291839|FBgn0261553|CG42671-PE|CG42671-PE FBpp0293472|FBgn0261553|CG42671-PG|CG42671-PG FBpp0293473|FBgn0261553|CG42671-PH|CG42671-PH FBpp0303315|FBgn0261553|CG42671-PI|CG42671-PI FBpp0308938|FBgn0261553|CG42671-PJ|CG42671-PJ	1.0000	FBpp0291836 type=protein; loc=3L:join(11216829..11217282,11222618..11223565,11223704..11224224,11224993..11226568,11226636..11226801,11227673..11227709); ID=FBpp0291836; name=CG42671-PB; parent=FBgn0261553,FBtr0302696; dbxref=FlyBase:FBpp0075898,FlyBase_Annotation_IDs:CG18490-PC,FlyBase:FBpp0291836,FlyBase_Annotation_IDs:CG42671-PB,REFSEQ:NP_001189083,GB_protein:ADV37519; MD5=5f2e068e688126d002ca…	9.4	10	0.073	GSNVLEVNYYHETPLQEQLPQQLPAQR+LAQQVPSSLANAK+QINDDVDEIPFERPSR+SAASAMNTSTTSLGGGNPGSR+SPAQSSPQHSLESGMGAGAGGGYR+SPAQSSPQHSLESGMGAGAGGGYRR+SSSFQQQQGQPPVR
958a	FBpp0084078|FBgn0039229|CG6995-PB|Saf-B-PB	1.0000	FBpp0084078 type=protein; loc=3R:join(24817617..24817736,24817862..24818350,24818411..24818438,24818586..24818700,24818803..24818849,24819729..24820767,24821097..24821246,24821300..24821725,24821794..24822166); ID=FBpp0084078; name=Saf-B-PB; parent=FBgn0039229,FBtr0084700; dbxref=FlyBase_Annotation_IDs:CG6995-PB,FlyBase:FBpp0084078,GB_protein:AAN14018.2,REFSEQ:NP_733041,GB_protein:AAN14018,FlyMin…	10.8	9	0.069	AEGLDPATHLIVPGAK+FDTNLVSSR+GAVDDYTAVPTKR+HLPLSGTVGGGSSSSYLHK+NLWVSGLSTLTR+STAAPGGATSSTASSAAGSK+TAIFDAPPPPR
950a	FBpp0083503|FBgn0016700|CG3320-PA|Rab1-PA	1.0000	FBpp0083503 type=protein; loc=3R:complement(join(21268771..21268793,21267620..21267740,21267510..21267557,21267226..21267453,21266948..21267145)); ID=FBpp0083503; name=Rab1-PA; parent=FBgn0016700,FBtr0084104; dbxref=FlyBase:FBpp0083503,FlyBase_Annotation_IDs:CG3320-PA,GB_protein:AAF55873.1,REFSEQ:NP_732610,GB_protein:AAF55873,FlyMine:FBpp0083503,modMine:FBpp0083503; MD5=02f0195faa4738c01751b8c21a…	41.0	9	0.062	FADDTYTESYISTIGVDFK+IIILGDSGVGK+LQIWDTAGQER+SATNVEQAFMTMAAEIK+VGPPSSATDNASK+VVDHTTAAEYAAQLGIPFLETSAK
944a	FBpp0082658|FBgn0013334|CG8884-PA|Sap47-PA FBpp0082660|FBgn0013334|CG8884-PC|Sap47-PC FBpp0082661|FBgn0013334|CG8884-PD|Sap47-PD FBpp0082662|FBgn0013334|CG8884-PE|Sap47-PE FBpp0082664|FBgn0013334|CG8884-PG|Sap47-PG	1.0000	FBpp0082658 type=protein; loc=3R:join(15936126..15936340,15944949..15944996,15951602..15951850,15954158..15954255,15954583..15954683,15954747..15955021,15955087..15955205,15955990..15956307,15959320..15959552); ID=FBpp0082658; name=Sap47-PA; parent=FBgn0013334,FBtr0083204; dbxref=FlyBase:FBpp0082658,FlyBase_Annotation_IDs:CG8884-PA,GB_protein:AAN13682.1,REFSEQ:NP_732088,GB_protein:AAN13682; MD5=4…	18.9	9	0.067	GAGADGAEGAEGAVAGEGGAAASGAVSGGEDDDKSR+IITEENFWR+KAGEDDTEADEDEPTISNLR+KGAGADGAEGAEGAVAGEGGAAASGAVSGGEDDDKSR+YISATEGADSHPASGGGTPTGDEGQIGQGK+YISATEGADSHPASGGGTPTGDEGQIGQGKGDEVK
935a	FBpp0081676|FBgn0028734|CG6203-PC|Fmr1-PC FBpp0081677|FBgn0028734|CG6203-PD|Fmr1-PD FBpp0081678|FBgn0028734|CG6203-PE|Fmr1-PE FBpp0300445|FBgn0028734|CG6203-PG|Fmr1-PG FBpp0312465|FBgn0028734|CG6203-PJ|Fmr1-PJ FBpp0312466|FBgn0028734|CG6203-PK|Fmr1-PK	1.0000	FBpp0081676 type=protein; loc=3R:complement(join(10108695..10108745,10107430..10107479,10105790..10106113,10105559..10105724,10105434..10105501,10105069..10105369,10104879..10105010,10104289..10104796,10103673..10103747,10103232..10103602)); ID=FBpp0081676; name=Fmr1-PC; parent=FBgn0028734,FBtr0082198; dbxref=FlyBase:FBpp0081676,FlyBase_Annotation_IDs:CG6203-PC,GB_protein:AAN13451.1,REFSEQ:NP_731…	20.7	9	0.065	AIQESSMGSTQSFPVTR+AMLEYAEEFFQVPR+ELAHVPFVFIGTVESIANAK+GYSSDIESVR+IAGDDEQDQNIPR+MEIDQQLR+NGDKQQAGTQQQQPSQVQQQQAAQQQQPKPR+SNNHTDQPSGQQQLAENVKK
925a	FBpp0081002|FBgn0010100|CG9244-PB|Acon-PB FBpp0289654|FBgn0010100|CG9244-PD|Acon-PD FBpp0310408|FBgn0010100|CG9244-PE|Acon-PE FBpp0312178|FBgn0010100|CG9244-PF|Acon-PF	1.0000	FBpp0081002 type=protein; loc=2L:join(21168772..21168804,21170191..21171828,21171895..21172398,21172460..21172648); ID=FBpp0081002; name=Acon-PB; parent=FBgn0010100,FBtr0081473; dbxref=FlyBase:FBpp0081002,FlyBase_Annotation_IDs:CG9244-PB,GB_protein:AAF53973.2,REFSEQ:NP_524708,GB_protein:AAF53973,FlyMine:FBpp0081002,modMine:FBpp0081002; MD5=1b570e5362a3461cb0ab88bcbcd57492; length=787; release=r6.…	13.7	9	0.068	FDSDVYLPYEK+GFDPGQDTYTAPPPSGENVK+ISILNLK+LDFNPLTDELTGADGKK+QGLLPLTFANPADYDK+SKIPFNVTPGSEQIR+SLAPGKPVDAEIK+VLYSHLDDPANQDIVR
851a	FBpp0072166|FBgn0259937|CG3333-PA|Nop60B-PA FBpp0099583|FBgn0259937|CG3333-PB|Nop60B-PB FBpp0289464|FBgn0259937|CG3333-PC|Nop60B-PC FBpp0290083|FBgn0259937|CG3333-PF|Nop60B-PF	1.0000	FBpp0072166 type=protein; loc=2R:join(24174955..24174967,24175028..24175396,24175473..24175724,24175917..24176191,24176427..24176831,24176893..24177105); ID=FBpp0072166; name=Nop60B-PA; parent=FBgn0259937,FBtr0072258; dbxref=FlyBase_Annotation_IDs:CG3333-PA,FlyBase:FBpp0072166,GB_protein:AAF47178.1,REFSEQ:NP_525120,GB_protein:AAF47178; MD5=e11e7d81745512068d7be9dddda65d2a; length=508; release=r6.…	21.5	9	0.072	EWLTGYVDYNAK+EYVAIFK+GALFQRPPLISAVK+HKGDEEAPEAAEEEAEPVEK+HKGDEEAPEAAEEEAEPVEKEK+IAELDTSQWPLLLK+IKEEPLDGDDIGTLQK+ITLPGVLR+SNHYTPLAHGSSPLNR
848a	FBpp0071739|FBgn0022985|CG5821-PA|qkr58E-2-PA FBpp0308618|FBgn0022985|CG5821-PB|qkr58E-2-PB FBpp0311193|FBgn0022985|CG5821-PC|qkr58E-2-PC	1.0000	FBpp0071739 type=protein; loc=2R:join(22416066..22416366,22416428..22417031,22417096..22417196,22417252..22417496); ID=FBpp0071739; name=qkr58E-2-PA; parent=FBgn0022985,FBtr0071828; dbxref=FlyBase:FBpp0071739,FlyBase_Annotation_IDs:CG5821-PA,GB_protein:AAF46845.1,REFSEQ:NP_523810,GB_protein:AAF46845,FlyMine:FBpp0071739,modMine:FBpp0071739; MD5=8e03d7b2d061315d4df30990c5c27762; length=416; release…	27.4	9	0.069	DQYADVYQQR+HNEETVYFR+LIDEALER+MENHFPLAVK+NAGLGNAGGGGIMANSIVATTGGGIGGAVPPNMR+VAYALAEIR+VAYALAEIRR+YAHLNLPLHVEVSTIAPPAEAYAR+YMQELMTER
839a	FBpp0071115|FBgn0020653|CG2151-PA|Trxr-1-PA FBpp0071116|FBgn0020653|CG2151-PB|Trxr-1-PB FBpp0071117|FBgn0020653|CG2151-PC|Trxr-1-PC	1.0000	FBpp0071115 type=protein; loc=X:join(8242716..8242731,8246094..8246439,8246510..8246736,8246808..8247694); ID=FBpp0071115; name=Trxr-1-PA; parent=FBgn0020653,FBtr0071167; dbxref=FlyBase:FBpp0071115,FlyBase_Annotation_IDs:CG2151-PA,GB_protein:AAF46354.1,REFSEQ:NP_511082,GB_protein:AAF46354,FlyMine:FBpp0071115,modMine:FBpp0071115; MD5=63c85e2d64781d57420d0ba3ff7b9558; length=491; release=r6.09; spe…	24.0	9	0.065	GLGYEPTVMVR+GLVDDLNLPNAGVTVQK+KGLVDDLNLPNAGVTVQK+SGLTINTLINTVGIHPTTAEEFTR+TITAQTFVIAVGGRPR+VYGLHYIGPVAGEVIQGFAAALK+YPDIPGAVEYGITSDDLFSLDREPGK
838a	FBpp0070948|FBgn0029893|CG14442-PA|CG14442-PA FBpp0289996|FBgn0029893|CG14442-PB|CG14442-PB FBpp0308575|FBgn0029893|CG14442-PC|CG14442-PC FBpp0308577|FBgn0029893|CG14442-PE|CG14442-PE	1.0000	FBpp0070948 type=protein; loc=X:complement(join(6692403..6693956,6689804..6691354)); ID=FBpp0070948; name=CG14442-PA; parent=FBgn0029893,FBtr0070988; dbxref=FlyBase:FBpp0070948,FlyBase_Annotation_IDs:CG14442-PA,GB_protein:AAF46190.2,REFSEQ:NP_572342,GB_protein:AAF46190,FlyMine:FBpp0070948,modMine:FBpp0070948; MD5=497fea94a1e447af1ffaa8547eff4cf2; length=1034; release=r6.09; species=Dmel;;FBpp0289…	14.2	9	0.072	ILEPIIVMK+KQELQSDNDATVSAGGNDNSGSVSLGHNETK+QEPQTPQQQQITQQQLQQQHQR+QQQLQQQQSQQPPTPLGPTSSASSASITGASTTGHQQR+VIVTTASGEQK+VNSLLEQELNQMLSAPQLATSTPR
818	FBpp0290652|FBgn0260794|CG17735-PB|ctrip-PA FBpp0292914|FBgn0260794|CG42574-PB|ctrip-PB FBpp0292915|FBgn0260794|CG42574-PC|ctrip-PC FBpp0292917|FBgn0260794|CG42574-PE|ctrip-PE FBpp0292918|FBgn0260794|CG42574-PF|ctrip-PF FBpp0292920|FBgn0260794|CG42574-PH|ctrip-PH FBpp0306923|FBgn0260794|CG42574-PI|ctrip-PI FBpp0306924|FBgn0260794|CG42574-PJ|ctrip-PJ FBpp0310477|FBgn0260794|CG42574-PK|ctrip-PK FBp…	1.0000	FBpp0290652 type=protein; loc=3R:complement(join(4801213..4801723,4799692..4800678,4796489..4797697,4795737..4795823,4793218..4795064,4791958..4793062,4790876..4791864,4788933..4790768,4788681..4788869,4788374..4788575,4787827..4788287)); ID=FBpp0290652; name=ctrip-PA; parent=FBgn0260794,FBtr0301437; dbxref=REFSEQ:NP_649496,GB_protein:AAF52092,FlyBase:FBpp0271722,FlyBase_Annotation_IDs:CG17735-PB…	3.1	9	0.065	ASIGGSIAAVETTPHR+NAPATSGPAVSSSVDVVPATSTASATSTR+NAPATSGPAVSSSVDVVPATSTASATSTRR+SPSSPAFNSIPVVSDQSLSPGSR+TISPEELPSTSSAAAAR
787	FBpp0088675|FBgn0003189|CG18572-PA|r-PA FBpp0309141|FBgn0003189|CG18572-PD|r-PD FBpp0309142|FBgn0003189|CG18572-PE|r-PE	1.0000	FBpp0088675 type=protein; loc=X:join(16656398..16657156,16657221..16660472,16660538..16660642,16665188..16665327,16666035..16667859,16667937..16668320,16668385..16668594); ID=FBpp0088675; name=r-PA; parent=FBgn0003189,FBtr0089734; dbxref=FlyBase:FBpp0088675,FlyBase_Annotation_IDs:CG18572-PA,GB_protein:AAF48639.3,REFSEQ:NP_523377,GB_protein:AAF48639,FlyMine:FBpp0088675,modMine:FBpp0088675; MD5=477…	6.0	9	0.072	AIVGLDVEPLDVLHGVGK+DLTIPQLIEQR+ILGTPIQSIIETEDR+LALGLPLPDIK+MVDSDVLGFDPDVVPLNK+NAVLLSIGSFK+VISMDNITSSVK+VNEIGEQVAPSEAVYSVAQALDAASR+VVSSYADVVVLR
78	FBpp0071754|FBgn0022986|CG3613-PA|qkr58E-1-PA FBpp0308620|FBgn0022986|CG3613-PC|qkr58E-1-PC FBpp0312217|FBgn0022986|CG3613-PD|qkr58E-1-PD	1.0000	FBpp0071754 type=protein; loc=2R:complement(join(22415140..22415395,22414570..22415074,22414408..22414509,22414101..22414282,22413195..22413340)); ID=FBpp0071754; name=qkr58E-1-PA; parent=FBgn0022986,FBtr0071843; dbxref=FlyBase:FBpp0071754,FlyBase_Annotation_IDs:CG3613-PA,GB_protein:AAF46844.1,REFSEQ:NP_523809,GB_protein:AAF46844,FlyMine:FBpp0071754,modMine:FBpp0071754; MD5=adaecc409d1adbb607edd9…	32.2	9	0.063	DEEPAATGAPETPEADGGGHTTSHAALR+DLHVEISTVAPPAEAYHR+IPKPEIYANVYSEKPIR+ISYALGEIR+LLDDEVEK+RDEEPAATGAPETPEADGGGHTTSHAALR+TNAYLQECLLEK+VLFPIKEYPK+YVMDDPNYGIVK
746	FBpp0087608|FBgn0025286|CG1821-PA|RpL31-PA FBpp0087609|FBgn0025286|CG1821-PC|RpL31-PC FBpp0087610|FBgn0025286|CG1821-PB|RpL31-PB	1.0000	FBpp0087608 type=protein; loc=2R:join(9587483..9587706,9587777..9587927); ID=FBpp0087608; name=RpL31-PA; parent=FBgn0025286,FBtr0088525; dbxref=FlyBase:FBpp0087608,FlyBase_Annotation_IDs:CG1821-PA,GB_protein:AAM71073.1,REFSEQ:NP_724804,GB_protein:AAM71073,FlyMine:FBpp0087608,modMine:FBpp0087608; MD5=c0c2c61de126706eeb326248c8db3bbb; length=124; release=r6.09; species=Dmel;;FBpp0087609 type=protei…	37.9	9	0.068	EMGTTDVR+LYTYVTYVPVSTFK+NDDEDSPNKLYTYVTYVPVSTFK+SAINEVVTR+VHNIGFK
75	FBpp0071600|FBgn0034646|CG9862-PA|Rae1-PA	1.0000	FBpp0071600 type=protein; loc=2R:complement(join(21659525..21659932,21658843..21659475)); ID=FBpp0071600; name=Rae1-PA; parent=FBgn0034646,FBtr0071683; dbxref=FlyBase:FBpp0071600,FlyBase_Annotation_IDs:CG9862-PA,GB_protein:AAF46745.1,REFSEQ:NP_611597,GB_protein:AAF46745,FlyMine:FBpp0071600,modMine:FBpp0071600; MD5=374d7be74bd49bde2deecdf143a9db11; length=346; release=r6.09; species=Dmel;	32.1	9	0.068	GLIIYSLQNSPTEYKR+LWDLASDQVMQVAAHDGPVK+MNDFEVASPPDDSVSALEFSPSTVQK+NFLVAGSWDSTVR+SPNPMMTINLPER+SSETMDQSITK+VAIQYVNPGNPK
722	FBpp0086971|FBgn0086904|CG8759-PB|Nacalpha-PB FBpp0086972|FBgn0086904|CG8759-PC|Nacalpha-PC FBpp0086973|FBgn0086904|CG8759-PA|Nacalpha-PA FBpp0311394|FBgn0086904|CG8759-PD|Nacalpha-PD	1.0000	FBpp0086971 type=protein; loc=2R:complement(12759862..12760515); ID=FBpp0086971; name=Nacalpha-PB; parent=FBgn0086904,FBtr0087858; dbxref=FlyBase:FBpp0086971,FlyBase_Annotation_IDs:CG8759-PB,GB_protein:AAF58457.1,REFSEQ:NP_477216,GB_protein:AAF58457,FlyMine:FBpp0086971,modMine:FBpp0086971; MD5=6cf34b56a6783d3da562f1ee380609de; length=217; release=r6.09; species=Dmel;;FBpp0086972 type=protein; loc…	39.2	9	0.064	APEAAGAADSVGATTSVAPIAEEDEEDVDDTGVDEK+FKAPEAAGAADSVGATTSVAPIAEEDEEDVDDTGVDEK+IEDLSQQAQVAAAEK+NILFVINNPDVYK+SEAAPSTSAEAKPEDVR+SKNILFVINNPDVYK
713	FBpp0086788|FBgn0033845|CG17064-PA|mars-PA FBpp0290601|FBgn0033845|CG17064-PB|mars-PB FBpp0311206|FBgn0033845|CG17064-PC|mars-PC FBpp0311207|FBgn0033845|CG17064-PD|mars-PD	1.0000	FBpp0086788 type=protein; loc=2R:join(13503036..13504542,13504600..13505858); ID=FBpp0086788; name=mars-PA; parent=FBgn0033845,FBtr0087668; dbxref=FlyBase:FBpp0086788,FlyBase_Annotation_IDs:CG17064-PA,GB_protein:AAF58367.1,REFSEQ:NP_610878,GB_protein:AAF58367,FlyMine:FBpp0086788,modMine:FBpp0086788; MD5=8d77c1cb733fb3d52daeb706075d0f45; length=921; release=r6.09; species=Dmel;;FBpp0290601 type=pr…	15.5	9	0.071	AAEPIKPSIPKPTSAAAPPSSNTVAASSALAR+ANDWLDPDAVAEEPK+GAAINVPTVK+KITTTIPRPTPATVTK+NSFYLSNEESPLEVR+QLAAAQAALTQENVAPK+QNNNPVALAR+QSIAPNALLK+TKVEEPTLEDGLPATSSR
649	FBpp0085364|FBgn0033051|CG7863-PA|Strica-PA FBpp0307275|FBgn0033051|CG7863-PB|Strica-PB	1.0000	FBpp0085364 type=protein; loc=2R:complement(join(6021938..6023042,6021471..6021882,6021345..6021411)); ID=FBpp0085364; name=Strica-PA; parent=FBgn0033051,FBtr0086028; dbxref=FlyBase:FBpp0085364,FlyBase_Annotation_IDs:CG7863-PA,GB_protein:AAF57292.2,REFSEQ:NP_610193,GB_protein:AAF57292,FlyMine:FBpp0085364,modMine:FBpp0085364; MD5=74222e5afac15cd9bae29c59583c8e5c; length=527; release=r6.09; species…	18.6	9	0.062	ATWASFASTANSSTSSYVSPYR+MGGEGPIGSTTTTTTTTSSR+QTVTFLTTR+SQPSQELVAQDPR+SRPPSLNGVSFR+VTAVAQSQDAQGTISTSLGISK
65	FBpp0071373|FBgn0028342|CG2968-PA|ATPsyndelta-PA FBpp0305117|FBgn0028342|CG2968-PB|ATPsyndelta-PB FBpp0310433|FBgn0028342|CG2968-PC|ATPsyndelta-PC	1.0000	FBpp0071373 type=protein; loc=X:join(10213287..10213485,10213560..10213771,10214099..10214161); ID=FBpp0071373; name=ATPsyndelta-PA; parent=FBgn0028342,FBtr0071438; dbxref=FlyBase:FBpp0071373,FlyBase_Annotation_IDs:CG2968-PA,GB_protein:AAF46561.1,REFSEQ:NP_572610,GB_protein:AAF46561,FlyMine:FBpp0071373,modMine:FBpp0071373; MD5=ca2107c2e02ed1027a0e7dcf9958d8f9; length=157; release=r6.09; species=D…	52.9	9	0.069	AQAAIAVEVAEALVK+HVPTLAVLKPGVVQVVENDGK+LTFAAANK+QIDVPSFSGSFGILAK+TFYDAAVVR+YQSQLSSAGDDKAK
575	FBpp0083687|FBgn0028688|CG5378-PA|Rpn7-PA	1.0000	FBpp0083687 type=protein; loc=3R:complement(22460753..22461922); ID=FBpp0083687; name=Rpn7-PA; parent=FBgn0028688,FBtr0084294; dbxref=FlyBase:FBpp0083687,FlyBase_Annotation_IDs:CG5378-PA,GB_protein:AAF56000.1,REFSEQ:NP_651048,GB_protein:AAF56000,FlyMine:FBpp0083687,modMine:FBpp0083687; MD5=c27715168777f07ad513a22502a66ff4; length=389; release=r6.09; species=Dmel;	23.4	9	0.063	FLLTLAEYK+GSEIQEVLHGLPDVK+ILGYTQLLESYR+LGLFYLDHDLITR+NWQYQATIKQGDLLLNR+QGDLLLNR+VGGIVETNRPDNK+YLIEEGGDWDRR
506	FBpp0081845|FBgn0086472|CG6684-PA|RpS25-PA FBpp0081846|FBgn0086472|CG6684-PB|RpS25-PB	1.0000	FBpp0081845 type=protein; loc=3R:complement(join(11216259..11216261,11215693..11215969,11215551..11215624)); ID=FBpp0081845; name=RpS25-PA; parent=FBgn0086472,FBtr0082369; dbxref=FlyBase:FBpp0081845,FlyBase_Annotation_IDs:CG6684-PA,GB_protein:AAN13495.1,REFSEQ:NP_524315,GB_protein:AAN13495,FlyMine:FBpp0081845,modMine:FBpp0081845; MD5=8c5e61719f2edf88581cb7dbfdab6582; length=117; release=r6.09; sp…	39.3	9	0.072	DKLNNQVLFDK+DKLNNQVLFDKATYEK+LITPSVVSER+LNNQVLFDK+QVVQHHSQVIYTR+RALIELR
504	FBpp0081834|FBgn0037891|CG5214-PA|CG5214-PA	1.0000	FBpp0081834 type=protein; loc=3R:join(11244442..11244516,11244787..11244890,11244945..11245046,11245121..11245660,11245739..11245883,11246088..11246393,11246458..11246592); ID=FBpp0081834; name=CG5214-PA; parent=FBgn0037891,FBtr0082358; dbxref=FlyBase:FBpp0081834,FlyBase_Annotation_IDs:CG5214-PA,GB_protein:AAF54625.1,REFSEQ:NP_650064,GB_protein:AAF54625,FlyMine:FBpp0081834,modMine:FBpp0081834; MD…	25.0	9	0.067	AAAPAAAPAPAAPK+AAPRPPPPAPVAALKPAVAQVK+AAVENPAIIVAGL+ASAYALQDQPVVNAVIDGTDIVYR+EAVLFLR+FGFMSIFAK+GLVVPVIR+NVEGMNYADIEIALAGLADK
490	FBpp0081560|FBgn0037728|CG16817-PA|CG16817-PA FBpp0300672|FBgn0037728|CG16817-PB|CG16817-PB	1.0000	FBpp0081560 type=protein; loc=3R:join(9678070..9678086,9678562..9678648,9678720..9678976,9679043..9679236); ID=FBpp0081560; name=CG16817-PA; parent=FBgn0037728,FBtr0082082; dbxref=FlyBase:FBpp0081560,FlyBase_Annotation_IDs:CG16817-PA,GB_protein:AAF54424.1,REFSEQ:NP_649925,GB_protein:AAF54424,FlyMine:FBpp0081560,modMine:FBpp0081560; MD5=37fcbb7e2a30ec66795e13008c804580; length=184; release=r6.09; …	17.4	9	0.069	AAGPYWSSLTTDK+AAGPYWSSLTTDKTK+KAAGPYWSSLTTDK+KAAGPYWSSLTTDKTK+KYEVTLNFLHEVDPEK
450	FBpp0080707|FBgn0002031|CG10691-PB|l(2)37Cc-PB FBpp0080708|FBgn0002031|CG10691-PA|l(2)37Cc-PA FBpp0312093|FBgn0002031|CG10691-PD|l(2)37Cc-PD	1.0000	FBpp0080707 type=protein; loc=2L:complement(join(19123121..19123552,19122419..19122817)); ID=FBpp0080707; name=l(2)37Cc-PB; parent=FBgn0002031,FBtr0081164; dbxref=GB_protein:AAF53765.1,FlyBase:FBpp0080707,FlyBase_Annotation_IDs:CG10691-PB,REFSEQ:NP_476607,GB_protein:AAF53765,modMine:FBpp0080707; MD5=f6dedd003fb09a6103f763fec2be2c86; length=276; release=r6.09; species=Dmel;;FBpp0080708 type=protei…	33.0	9	0.073	AVVAQFDAGELITQR+GVAYLPSGQSTLLNLPSTIAQ+IYTILGQDYDER+LASIISAEGDAEAAGLLAK+SFGEAGDGLVELR+VLPSIAPEVLK
379	FBpp0079278|FBgn0020497|CG13387-PA|emb-PA FBpp0312321|FBgn0020497|CG13387-PB|emb-PB	1.0000	FBpp0079278 type=protein; loc=2L:join(8404288..8405779,8405916..8406286,8406376..8406855,8406924..8407256,8407323..8407688,8407775..8407924); ID=FBpp0079278; name=emb-PA; parent=FBgn0020497,FBtr0079663; dbxref=FlyBase:FBpp0079278,FlyBase_Annotation_IDs:CG13387-PA,GB_protein:AAG22423.2,REFSEQ:NP_723391,GB_protein:AAG22423,FlyMine:FBpp0079278,modMine:FBpp0079278; MD5=d458d192b10be9df690b27d3d2bff62…	10.6	9	0.068	DFLIQIREATGEDDSDLYLEEREAALAEEQSNK+EATGEDDSDLYLEER+ETLNLISEWVSR+ETLVFLTHLDSVDTDR+FYAPILSK+ITSENIIQAIEVNGVNVNNQPLIK+IYLDMLNVYK+LAQSILTTLK
376	FBpp0079211|FBgn0015299|CG8396-PA|Ssb-c31a-PA	1.0000	FBpp0079211 type=protein; loc=2L:join(8211446..8211502,8211559..8211834); ID=FBpp0079211; name=Ssb-c31a-PA; parent=FBgn0015299,FBtr0079590; dbxref=FlyBase:FBpp0079211,FlyBase_Annotation_IDs:CG8396-PA,GB_protein:AAF52619.1,REFSEQ:NP_477136,GB_protein:AAF52619,FlyMine:FBpp0079211,modMine:FBpp0079211; MD5=9379573ea464754c3688f9689dcb0a49; length=110; release=r6.09; species=Dmel;	42.7	9	0.060	DSGENGATSWTLEGLR+ESDAPNSDPKDSGENGATSWTLEGLR+GISLSLIQWK+KLLEVAEEVTR+LLEVAEEVTR
363	FBpp0078974|FBgn0004838|CG10377-PA|Hrb27C-PA FBpp0078975|FBgn0004838|CG10377-PC|Hrb27C-PC FBpp0078976|FBgn0004838|CG10377-PB|Hrb27C-PB FBpp0290617|FBgn0004838|CG10377-PD|Hrb27C-PD FBpp0290618|FBgn0004838|CG10377-PE|Hrb27C-PE FBpp0297873|FBgn0004838|CG10377-PF|Hrb27C-PF FBpp0297874|FBgn0004838|CG10377-PG|Hrb27C-PG FBpp0297875|FBgn0004838|CG10377-PH|Hrb27C-PH	1.0000	FBpp0078974 type=protein; loc=2L:join(6923906..6924400,6924685..6925455); ID=FBpp0078974; name=Hrb27C-PA; parent=FBgn0004838,FBtr0079346; dbxref=FlyBase:FBpp0078974,FlyBase_Annotation_IDs:CG10377-PA,GB_protein:AAF52456.1,REFSEQ:NP_476869,GB_protein:AAF52456; MD5=b3cbf4123650d1cce713c03daf50563c; length=421; release=r6.09; species=Dmel;;FBpp0078975 type=protein; loc=2L:join(6923906..6924400,692468…	18.1	9	0.068	AQAWATGGPSTTGPVGGMPR+LFVGGLSWETTQENLSR+SGSEYDYGGYGSGYDYDYSNYVK+VFLGGLPSNVTETDLR
343	FBpp0078478|FBgn0004913|CG1119-PA|Gnf1-PA FBpp0099511|FBgn0004913|CG1119-PB|Gnf1-PB	1.0000	FBpp0078478 type=protein; loc=3R:join(4906714..4906722,4906789..4908119,4908248..4909090,4909149..4909926); ID=FBpp0078478; name=Gnf1-PA; parent=FBgn0004913,FBtr0078837; dbxref=FlyBase:FBpp0078478,FlyBase_Annotation_IDs:CG1119-PA,GB_protein:AAF52082.1,REFSEQ:NP_524229,GB_protein:AAF52082,FlyMine:FBpp0078478,modMine:FBpp0078478; MD5=73af4364f717e3bfd5ea88033ca09fb1; length=986; release=r6.09; spec…	13.1	9	0.071	AALLSGPPGIGK+AVLEFENEDIDR+EKPAADLESSVLTDEERHER+GIDSFFK+SLMEVDLDESIKEAAPEK+SLSGYFTGQGQAVSR+TASSEDDVVAATPEPIAK+VAATADALSLGDLVEK+YLVVGEEAGPK
332	FBpp0078296|FBgn0028436|CG10610-PA|ECSIT-PA	1.0000	FBpp0078296 type=protein; loc=3R:5856671..5857900; ID=FBpp0078296; name=ECSIT-PA; parent=FBgn0028436,FBtr0078647; dbxref=FlyBase:FBpp0078296,FlyBase_Annotation_IDs:CG10610-PA,GB_protein:AAF51937.1,REFSEQ:NP_649602,GB_protein:AAF51937,FlyMine:FBpp0078296,modMine:FBpp0078296; MD5=b882e8e1ea48c44c80bf008f98b48ded; length=409; release=r6.09; species=Dmel;	23.5	9	0.062	AEEIEGGASVPATSDNSSQDEHISSR+DSLLSWIR+FTSEVPAKAEEIEGGASVPATSDNSSQDEHISSR+INYFTLR+LLEANGNPSIGEVPVLFR+NLSPWPLPDPVPDDTLEMAK+NPFAAAQDR
311	FBpp0077714|FBgn0003278|CG4033-PA|RpI135-PA	1.0000	FBpp0077714 type=protein; loc=2L:join(404384..404473,404536..406035,406095..407894); ID=FBpp0077714; name=RpI135-PA; parent=FBgn0003278,FBtr0078054; dbxref=FlyBase:FBpp0077714,FlyBase_Annotation_IDs:CG4033-PA,GB_protein:AAF51503.1,REFSEQ:NP_476708,GB_protein:AAF51503,FlyMine:FBpp0077714,modMine:FBpp0077714; MD5=57a1bdc18c8d91ec8b997a7d3469778d; length=1129; release=r6.09; species=Dmel;	12.1	9	0.072	AIESFLATGNIASR+DALISHGAAFLLQDR+FSEENTAIDYFGK+GAAIHGNVYDATPFR+HLDTDGLPHPGSK+LYVVFLDGK+NGQFPGLYIATGPAR+QLGSFDLSPKK+SFIGNLFR+TPINMDLGEVPIMLR+VPQDVIDVR
264	FBpp0076470|FBgn0035830|CG8209-PA|CG8209-PA	1.0000	FBpp0076470 type=protein; loc=3L:join(7976525..7976574,7976668..7977270,7977327..7977669); ID=FBpp0076470; name=CG8209-PA; parent=FBgn0035830,FBtr0076753; dbxref=FlyBase:FBpp0076470,FlyBase_Annotation_IDs:CG8209-PA,GB_protein:AAF50499.1,REFSEQ:NP_648167,GB_protein:AAF50499,FlyMine:FBpp0076470,modMine:FBpp0076470; MD5=2d2331bacd418cb5ca8ff3d0e719026c; length=331; release=r6.09; species=Dmel;	32.3	9	0.072	EQKELGNAEPAPSVSSTTVSSPPAGVK+LQDGSTLQETFNVK+QGAGESPGSTAQPAAAVDSSAAAASSSTSGAGETSAPVAK+TGIESPFSLMTTFPR+VEYALEVTSNK
3	FBpp0070057|FBgn0027588|CG14476-PB|GCS2alpha-PB FBpp0070058|FBgn0027588|CG14476-PC|GCS2alpha-PC FBpp0070059|FBgn0027588|CG14476-PA|GCS2alpha-PA FBpp0070060|FBgn0027588|CG14476-PE|GCS2alpha-PE FBpp0070061|FBgn0027588|CG14476-PD|GCS2alpha-PD	1.0000	FBpp0070057 type=protein; loc=X:complement(join(21604463..21604569,21602981..21603730,21601344..21602829,21600843..21601274)); ID=FBpp0070057; name=GCS2alpha-PB; parent=FBgn0027588,FBtr0070058; dbxref=GB_protein:AAF45432.1,FlyBase:FBpp0070057,FlyBase_Annotation_IDs:CG14476-PB,REFSEQ:NP_652145,GB_protein:AAF45432; MD5=d72770cd93520f388055fb0ab9d74c41; length=924; release=r6.09; species=Dmel;;FBpp0…	10.6	9	0.063	ASGSLYLDDEKSYAYR+LEALVGSTFR+LYNLDVFEYVVDSK+NGDWWYDVDTYQR+SGYVSVPVDDFK+SGYVSVPVDDFKIPVWQR+VLFGIPEHADSFILK+WYQTGAFLPFFR
179	FBpp0074348|FBgn0008635|CG6223-PA|betaCOP-PA	1.0000	FBpp0074348 type=protein; loc=X:complement(join(18383463..18385093,18382603..18383258,18382382..18382543,18382040..18382313,18381864..18381969,18381708..18381773)); ID=FBpp0074348; name=betaCOP-PA; parent=FBgn0008635,FBtr0074576; dbxref=FlyBase:FBpp0074348,FlyBase_Annotation_IDs:CG6223-PA,GB_protein:AAF48830.2,REFSEQ:NP_523400,GB_protein:AAF48830,FlyMine:FBpp0074348,modMine:FBpp0074348; MD5=33a7d…	11.0	9	0.069	DLQHPNEFLR+DNQLGENVFESSLNQALAGSK+NAQLSDVASPNSK+SQGMALSLGDKISSSQK+VQPDDPVLFAQLSNGR+VTSDGTYATQSAYSLAPVAK+YAELETEAR
140	FBpp0073307|FBgn0030291|CG1738-PA|CG1738-PA	1.0000	FBpp0073307 type=protein; loc=X:11349172..11349720; ID=FBpp0073307; name=CG1738-PA; parent=FBgn0030291,FBtr0073451; dbxref=FlyBase:FBpp0073307,FlyBase_Annotation_IDs:CG1738-PA,GB_protein:AAF48030.1,REFSEQ:NP_572709,GB_protein:AAF48030,FlyMine:FBpp0073307,modMine:FBpp0073307; MD5=dd83e84c780d2a1ee3f7cc8f85db625d; length=182; release=r6.09; species=Dmel;	38.5	9	0.072	APVSHIDQHYGK+ARHEVLNFAIK+EGGMELNPEFDIK+EGGMELNPEFDIKK+HEVLNFAIK+KQENTEFQAHVFHESHFQSK+MNVSADFKPVPTR
127	FBpp0072909|FBgn0035424|CG11505-PA|CG11505-PA FBpp0072910|FBgn0035424|CG11505-PB|CG11505-PB FBpp0300406|FBgn0035424|CG11505-PD|CG11505-PD	1.0000	FBpp0072909 type=protein; loc=3L:join(3226891..3227705,3227775..3228024,3228092..3228466,3228622..3229192,3229253..3229779,3229912..3231796,3231909..3232051); ID=FBpp0072909; name=CG11505-PA; parent=FBgn0035424,FBtr0073045; dbxref=FlyBase:FBpp0072909,FlyBase_Annotation_IDs:CG11505-PA,GB_protein:AAF47745.1,REFSEQ:NP_728843,GB_protein:AAF47745,FlyMine:FBpp0072909,modMine:FBpp0072909; MD5=b6e0c36af6…	8.5	9	0.063	LTSPPTANVFDPAGAGGATVSYAAAQQPR+MDLVFGDPAVVVAAVEK+QTLHQQQQQAPQQHQVLSSSVESAGGDEQR+SVATSTSTENLSAAATASK+VAGGASPAALIGKPAGGLPATNTTQGSSAVVVSAK
1016a	FBpp0088911|FBgn0266916|CG31258-PA|Cenp-C-PA	1.0000	FBpp0088911 type=protein; loc=3R:join(8564255..8564256,8564329..8564836,8564898..8566232,8566296..8567730,8567800..8568438,8568510..8568652,8568719..8568827,8568888..8568952); ID=FBpp0088911; name=Cenp-C-PA; parent=FBgn0266916,FBtr0089973; dbxref=FlyBase:FBpp0088911,FlyBase_Annotation_IDs:CG31258-PA,GB_protein:AAF54252.3,GB_protein:AAF54252,REFSEQ:NP_731254,GB_protein:AAF54252,FlyMine:FBpp0088911…	8.7	9	0.070	AALEFLQR+DLPMTTELVNYLGLSQTLETR+FNFMSGFIEPR+MPVEAEELNTTGIR+NLMDEAEGLPK+SAISPIVVINTSNSNR+SIQIVPPPPVSLR+SKLPEVQPLGELVSK+SRPPDESSADVVFK
997a	FBpp0087368|FBgn0263102|CG2368-PB|psq-PB FBpp0087370|FBgn0263102|CG2368-PE|psq-PE FBpp0087371|FBgn0263102|CG2368-PD|psq-PD FBpp0087372|FBgn0263102|CG2368-PF|psq-PF FBpp0087373|FBgn0263102|CG2368-PG|psq-PG FBpp0087374|FBgn0263102|CG2368-PH|psq-PH FBpp0089330|FBgn0263102|CG2368-PC|psq-PC FBpp0100066|FBgn0263102|CG2368-PJ|psq-PJ FBpp0100067|FBgn0263102|CG2368-PK|psq-PK	1.0000	FBpp0087368 type=protein; loc=2R:join(10561805..10561954,10562026..10562190,10610550..10611515,10611680..10611818,10611915..10612454,10612737..10613375,10613768..10613870,10613943..10614126,10614533..10614841); ID=FBpp0087368; name=psq-PB; parent=FBgn0263102,FBtr0088275; dbxref=FlyBase_Annotation_IDs:CG2368-PB,FlyBase:FBpp0087368,GB_protein:AAF58769.1,REFSEQ:NP_523686,GB_protein:AAF58769,FlyMine:…	22.0	9	0.070	ASAEFGIPTGTLYGR+ASAIYGIPSTTLWQR+AWTQDDMNSALDALK+DLSNTTEPLDIDNHLAQQIHR+LAAPFNAAPTTWTPEDLER+SNPTPWSEDAMNEALNSVR+SWNEDALQNALEALR+VGQMSINQAAIHYNLPYSSLYGR
101	FBpp0072239|FBgn0260456|CG4806-PA|CG4806-PA	1.0000	FBpp0072239 type=protein; loc=2R:complement(join(24667184..24668301,24666869..24667124,24666212..24666811)); ID=FBpp0072239; name=CG4806-PA; parent=FBgn0260456,FBtr0072332; dbxref=FlyBase:FBpp0072239,FlyBase_Annotation_IDs:CG4806-PA,GB_protein:AAF47253.2,REFSEQ:NP_611955,GB_protein:AAF47253,FlyMine:FBpp0072239,modMine:FBpp0072239; MD5=570d7378c147355cb7c9e8b241a61071; length=657; release=r6.09; s…	17.0	9	0.071	GFGFLSFDTHQR+KKETDDLRPLINK+KQLSDVQGDFVGTAAKPGTSLK+LMDEVLDPHPALSR+LNNNPNIFGTQSRPIVAFSIEDR+NVPFDAEDADLRK+QLSDVQGDFVGTAAKPGTSLK+VFVDWALGKDEYVSK
978a	FBpp0085526|FBgn0265935|CG9446-PA|coro-PA FBpp0085527|FBgn0265935|CG9446-PB|coro-PB FBpp0089194|FBgn0265935|CG9446-PC|coro-PC FBpp0307637|FBgn0265935|CG9446-PD|coro-PD	1.0000	FBpp0085526 type=protein; loc=2R:complement(join(6866687..6866884,6865108..6865374,6864636..6865049,6864278..6864571,6863348..6863533,6863062..6863289)); ID=FBpp0085526; name=coro-PA; parent=FBgn0265935,FBtr0086207; dbxref=FlyBase:FBpp0085526,FlyBase_Annotation_IDs:CG9446-PA,GB_protein:AAF57403.1,REFSEQ:NP_610242,GB_protein:AAF57403; MD5=9e69a59b5bb440c948af7bc73d86b28f; length=528; release=r6.09…	16.5	8	0.062	DADPITFSLK+GDSASSGATSSSAGGGNFASGNNNEASEGGPPAAVLSEK+GDSASSGATSSSAGGGNFASGNNNEASEGGPPAAVLSEKDLR+GGYVSSSVNK+TLTEPVVDLVFHQR+VWQIPDGGLSR
974a	FBpp0085354|FBgn0033062|CG7843-PA|Ars2-PA FBpp0085356|FBgn0033062|CG7843-PD|Ars2-PD FBpp0085357|FBgn0033062|CG7843-PC|Ars2-PC FBpp0302785|FBgn0033062|CG7843-PE|Ars2-PE FBpp0302787|FBgn0033062|CG7843-PG|Ars2-PG	1.0000	FBpp0085354 type=protein; loc=2R:complement(join(6085086..6085225,6084847..6085031,6084508..6084787,6083941..6084007,6081912..6083884,6081736..6081840,6081334..6081415)); ID=FBpp0085354; name=Ars2-PA; parent=FBgn0033062,FBtr0086018; dbxref=FlyBase:FBpp0085354,FlyBase_Annotation_IDs:CG7843-PA,GB_protein:AAF57281.2,REFSEQ:NP_610203,GB_protein:AAF57281,FlyMine:FBpp0085354,modMine:FBpp0085354; MD5=3b…	10.6	8	0.051	FVQANTQELAK+IALNLDEK+QFLDTQDENISDSEVMR+RTDVFMELLENGTIGSVKVDSSQADALIR+VAIADPLVER+VTNNDVQEYIK+VVETETIDLDKVK
957a	FBpp0084020|FBgn0011225|CG5695-PB|jar-PB FBpp0290581|FBgn0011225|CG5695-PG|jar-PG FBpp0290582|FBgn0011225|CG5695-PH|jar-PH FBpp0290584|FBgn0011225|CG5695-PJ|jar-PJ FBpp0290585|FBgn0011225|CG5695-PK|jar-PK FBpp0306894|FBgn0011225|CG5695-PL|jar-PL FBpp0306895|FBgn0011225|CG5695-PM|jar-PM FBpp0311443|FBgn0011225|CG5695-PN|jar-PN	1.0000	FBpp0084020 type=protein; loc=3R:complement(join(24259055..24259241,24258385..24258458,24258196..24258325,24257971..24258132,24257648..24257910,24257177..24257583,24256360..24257104,24255869..24256301,24255562..24255803,24255285..24255505,24254994..24255224,24254634..24254678,24254004..24254124,24253828..24253945,24253663..24253764,24253318..24253598)); ID=FBpp0084020; name=jar-PB; parent=FBgn001…	9.5	8	0.062	AALALQEQLEK+GTVIMVPLK+ILDANPVLEAFGNAK+LANESNGQVEDSPPVIR+LEQNGTNFIR+QPPLVQPIQEIVTAQHR+SDPENMLAIVAK+SLGELPPHVFAIADK+SVLPPELVSLPAR
912a	FBpp0078515|FBgn0037282|CG14657-PB|CG14657-PB FBpp0306921|FBgn0037282|CG14657-PC|CG14657-PC	1.0000	FBpp0078515 type=protein; loc=3R:complement(join(4820333..4820919,4819794..4819910,4819107..4819737)); ID=FBpp0078515; name=CG14657-PB; parent=FBgn0037282,FBtr0078875; dbxref=FlyBase:FBpp0078515,FlyBase_Annotation_IDs:CG14657-PB,GB_protein:AAF52088.2,REFSEQ:NP_649501,GB_protein:AAF52088,FlyMine:FBpp0078515,modMine:FBpp0078515; MD5=3112de940b9246264ca41c42c7345b52; length=444; release=r6.09; speci…	19.4	8	0.053	ALDTELTTSADAGTEDKAPAVR+ALVMSAPTPVAPATAPAPK+SRGESITAPTPAEPIKSPVAIK+VASVQNDTVLTATSTTSADSIR+VASVQNDTVLTATSTTSADSIRK
910d	FBpp0112117|FBgn0037549|CG7878-PA|CG7878-PA	1.0000	FBpp0112117 type=protein; loc=3R:join(8122853..8123503,8123559..8124067,8124130..8124765,8124823..8125138); ID=FBpp0112117; name=CG7878-PA; parent=FBgn0037549,FBtr0113205; dbxref=FlyBase:FBpp0112117,FlyBase_Annotation_IDs:CG7878-PA,REFSEQ:NP_649767,GB_protein:AAF54192,FlyMine:FBpp0112117,modMine:FBpp0112117; MD5=864e1f6c69884ef922fe9c6e27787540; length=703; release=r6.09; species=Dmel;	14.7	8	0.027	DSAGGGGGDFSESLSIASEMVGK+GGANVLVLAPTR+GNSYEFNPTSSESNKDNGDLTGIIDWEALNK+LDKCDLIVKITGSIQSNVIDAINHVR+MLDMGFEPQIR
906a	FBpp0077063|FBgn0024807|CG17686-PB|DIP1-PB FBpp0077064|FBgn0024807|CG17686-PC|DIP1-PC FBpp0077065|FBgn0024807|CG17686-PD|DIP1-PD FBpp0289602|FBgn0024807|CG17686-PE|DIP1-PE FBpp0289603|FBgn0024807|CG17686-PF|DIP1-PF FBpp0290507|FBgn0024807|CG17686-PG|DIP1-PG FBpp0290509|FBgn0024807|CG17686-PI|DIP1-PI	1.0000	FBpp0077063 type=protein; loc=X:complement(join(21628844..21628903,21628361..21628754,21626313..21626890,21626055..21626252)); ID=FBpp0077063; name=DIP1-PB; parent=FBgn0024807,FBtr0077371; dbxref=GB_protein:AAN09008.1,FlyBase:FBpp0077063,FlyBase_Annotation_IDs:CG17686-PB,REFSEQ:NP_728450,GB_protein:AAN09008,FlyMine:FBpp0077063,modMine:FBpp0077063; MD5=38f4abe4cc70e64452d708dfc1179736; length=409;…	23.0	8	0.062	EEPISVNDEPSVDNIEDNTSASTSASGIGGK+EGYVVPEMHPSANAAQQAGGDAGTPVPPVPK+LFAEWER+LPMPVIIK+LPMPVIIKEEPISVNDEPSVDNIEDNTSASTSASGIGGK+NALMALNEVK
899a	FBpp0076152|FBgn0010408|CG3395-PA|RpS9-PA FBpp0076154|FBgn0010408|CG3395-PD|RpS9-PD FBpp0309532|FBgn0010408|CG3395-PE|RpS9-PE	1.0000	FBpp0076152 type=protein; loc=3L:complement(join(9511056..9511278,9510465..9510651,9509981..9510158)); ID=FBpp0076152; name=RpS9-PA; parent=FBgn0010408,FBtr0076423; dbxref=FlyBase:FBpp0076152,FlyBase_Annotation_IDs:CG3395-PA,GB_protein:AAF50249.1,REFSEQ:NP_524004,GB_protein:AAF50249; MD5=7752e85d52003f2a9702c19d0b7cfb88; length=195; release=r6.09; species=Dmel;;FBpp0076154 type=protein; loc=3L:co…	31.8	8	0.062	ELLTLDEKDEKR+HIDFSLK+IEDFLER+IPSVFSK+MKLDYVLGLK+QVVNIPSFVVR+RLQTQVFK
876a	FBpp0073996|FBgn0011571|CG3606-PB|caz-PB FBpp0307000|FBgn0011571|CG3606-PC|caz-PC	1.0000	FBpp0073996 type=protein; loc=X:join(16288951..16288957,16289027..16289158,16289226..16289322,16291057..16291091,16291941..16292110,16292195..16292643,16292886..16293195); ID=FBpp0073996; name=caz-PB; parent=FBgn0011571,FBtr0074217; dbxref=FlyBase:FBpp0073996,FlyBase_Annotation_IDs:CG3606-PB,GB_protein:AAN09389.1,REFSEQ:NP_523365,GB_protein:AAN09389,FlyMine:FBpp0073996,modMine:FBpp0073996; MD5=b7…	19.8	8	0.062	GDDEGSSGGGGGGGYGGGGGGGGYDR+GEATVTYDDTNAAQSAIEWFDGR+GGYGGGSGQGYNNFAVPPPNYQQMPNK
837a	FBpp0070672|FBgn0011760|CG6998-PB|ctp-PB FBpp0070674|FBgn0011760|CG6998-PA|ctp-PA FBpp0070675|FBgn0011760|CG6998-PC|ctp-PC FBpp0297908|FBgn0011760|CG6998-PE|ctp-PE	1.0000	FBpp0070672 type=protein; loc=X:join(4691737..4691844,4698297..4698458); ID=FBpp0070672; name=ctp-PB; parent=FBgn0011760,FBtr0070704; dbxref=FlyBase:FBpp0070672,FlyBase_Annotation_IDs:CG6998-PB,GB_protein:AAN09126.1,REFSEQ:NP_726942,GB_protein:AAN09126; MD5=51cf7080fd90465ac24cfd2c98f02179; length=89; release=r6.09; species=Dmel;;FBpp0070674 type=protein; loc=X:join(4691737..4691844,4698297..4698…	27.0	8	0.055	DIAAYIK+DIAAYIKK+NFGSYVTHETR+YNIEKDIAAYIK+YNIEKDIAAYIKK
815	FBpp0289967|FBgn0037655|CG11984-PD|CG11984-PD FBpp0289968|FBgn0037655|CG11984-PE|CG11984-PE FBpp0289969|FBgn0037655|CG11984-PF|CG11984-PF FBpp0289970|FBgn0037655|CG11984-PG|CG11984-PG FBpp0289971|FBgn0037655|CG11984-PH|CG11984-PH FBpp0289972|FBgn0037655|CG11984-PI|CG11984-PI	1.0000	FBpp0289967 type=protein; loc=3R:complement(join(9013316..9013331,9012837..9013261,9012045..9012305,9011674..9011949,9011363..9011604,9010673..9011252)); ID=FBpp0289967; name=CG11984-PD; parent=FBgn0037655,FBtr0300743; dbxref=REFSEQ:NP_731305,GB_protein:AAF54324,FlyBase:FBpp0289967,FlyBase_Annotation_IDs:CG11984-PD; MD5=19d6a7df1ddfc927b5b7784a3f763578; length=599; release=r6.09; species=Dmel;;FB…	15.0	8	0.061	ANTTQTSGTGGLGGAGATAAPGGGASGAGTKPTADR+ELISFLDEPSAIR+KANTTQTSGTGGLGGAGATAAPGGGASGAGTKPTADR+SNMHFSSSSGLSALSPSGR+YKQNASAATAAGNTNQIPDTR
9	FBpp0070312|FBgn0261954|CG4399-PB|east-PB FBpp0292165|FBgn0261954|CG4399-PC|east-PC FBpp0292166|FBgn0261954|CG4399-PD|east-PD FBpp0298290|FBgn0261954|CG4399-PE|east-PE FBpp0298291|FBgn0261954|CG4399-PF|east-PF FBpp0310126|FBgn0261954|CG4399-PG|east-PG	1.0000	FBpp0070312 type=protein; loc=X:join(2014522..2018004,2018080..2018086,2018705..2018938,2019058..2019506,2019568..2019737,2019848..2021117,2021172..2022464); ID=FBpp0070312; name=east-PB; parent=FBgn0261954,FBtr0070326; dbxref=FlyBase:FBpp0070312,FlyBase_Annotation_IDs:CG4399-PB,GB_protein:AAF45704.2,REFSEQ:NP_524864,GB_protein:AAF45704,FlyMine:FBpp0070312,modMine:FBpp0070312; MD5=8ad14f275d9a966…	7.9	8	0.062	APSLSPDMISEGVSAVSVR+ILDVANKQPGSQGEPVPSSALLGLQSK+KPEFLENNLGIEK+KRLSASGHLEMGSAAGSALEK+LPHLTAKPATATSSSGAANK+QSSTVGANSTASLVAASSSVTEQPPPSR+SAGGPPPPNVVILPDALTPQER+SAGSLFTLK+STPTPTLTPAVTPTASDGVAAK
798	FBpp0110412|FBgn0040007|CG18001-PA|RpL38-PA FBpp0306998|FBgn0040007|CG18001-PB|RpL38-PB	1.0000	FBpp0110412 type=protein; loc=2R:complement(4516107..4516319); ID=FBpp0110412; name=RpL38-PA; parent=FBgn0040007,FBtr0111120; dbxref=FlyBase_Annotation_IDs:CG18001-PA,FlyBase:FBpp0110412,REFSEQ:NP_001036440,GB_protein:EAA46007,FlyMine:FBpp0110412,modMine:FBpp0110412; MD5=40ed3bf90010bc58fd718fe6ba193c21; length=70; release=r6.09; species=Dmel;;FBpp0306998 type=protein; loc=2R:complement(4516107..…	31.4	8	0.065	FLYTLVVQDK+FLYTLVVQDKEK+QSLPPGLQVK
771	FBpp0088190|FBgn0026777|CG1836-PB|Rad23-PB FBpp0088191|FBgn0026777|CG1836-PA|Rad23-PA FBpp0305835|FBgn0026777|CG1836-PC|Rad23-PC	1.0000	FBpp0088190 type=protein; loc=4:join(308578..309079,309539..309633,309694..310017,310079..310189); ID=FBpp0088190; name=Rad23-PB; parent=FBgn0026777,FBtr0089121; dbxref=FlyBase:FBpp0088190,FlyBase_Annotation_IDs:CG1836-PB,GB_protein:AAN06526.1,REFSEQ:NP_726561,GB_protein:AAN06526,FlyMine:FBpp0088190,modMine:FBpp0088190; MD5=3a9a2e043c19480c80f40c0f0ad6ba98; length=343; release=r6.09; species=Dmel…	32.7	8	0.058	ETRPLSSDELIGELAQASLQSR+IPSTLDNVDLFSPDLEVATSAQR+LNESTNPSLIPSGPQPASATSAER+SAAGTSAAHQSGSAADNEDLEQPLGVSTIR+STESNSDPFEFLR
741	FBpp0087514|FBgn0033482|CG1371-PA|CG1371-PA	1.0000	FBpp0087514 type=protein; loc=2R:complement(join(10075463..10075605,10074796..10075342,10073760..10074645,10073181..10073359,10072154..10073118,10071211..10072090)); ID=FBpp0087514; name=CG1371-PA; parent=FBgn0033482,FBtr0088428; dbxref=GB_protein:AAF58849.1,FlyBase:FBpp0087514,FlyBase_Annotation_IDs:CG1371-PA,REFSEQ:NP_610551,GB_protein:AAF58849,FlyMine:FBpp0087514,modMine:FBpp0087514; MD5=ee04e…	10.5	8	0.062	AAGVQFFPVQQQTEVR+DINLVAISPLK+FDSSSPLPGNLGVALYK+LNPGITVFFPR+VAETDAQGSYTLENLK+VFLNVASAEEDAPPFVHK+VVVVSGNTELPANSLVVSGFDVVGR+YDTYLKPEQVLR
740	FBpp0087498|FBgn0001291|CG2275-PB|Jra-PB FBpp0087499|FBgn0001291|CG2275-PA|Jra-PA FBpp0303456|FBgn0001291|CG2275-PC|Jra-PC	1.0000	FBpp0087498 type=protein; loc=2R:10097267..10098136; ID=FBpp0087498; name=Jra-PB; parent=FBgn0001291,FBtr0088410; dbxref=FlyBase:FBpp0087498,FlyBase_Annotation_IDs:CG2275-PB,GB_protein:AAM71059.1,REFSEQ:NP_724882,GB_protein:AAM71059; MD5=beb7e2d3671704ea19c041673d4c2973; length=289; release=r6.09; species=Dmel;;FBpp0087499 type=protein; loc=2R:10097267..10098136; ID=FBpp0087499; name=Jra-PA; pare…	42.2	8	0.062	AGPVTVEQLDFGR+IFAPLVINSPDLSSK+ILLSNNLMQTPQPGK+TEPVGEEGPMSLDFQSPNLNTSTPNPNKRPGSLDLNSK+TPVSAAANLSIQNAGSSGATAIQIIPK+VLKGENVDLASIVK
721	FBpp0086897|FBgn0002069|CG3821-PA|Aats-asp-PA FBpp0305104|FBgn0002069|CG3821-PB|Aats-asp-PB FBpp0308483|FBgn0002069|CG3821-PC|Aats-asp-PC	1.0000	FBpp0086897 type=protein; loc=2R:join(12880790..12880870,12880950..12881275,12881508..12882532,12882742..12882905); ID=FBpp0086897; name=Aats-asp-PA; parent=FBgn0002069,FBtr0087784; dbxref=FlyBase:FBpp0086897,FlyBase_Annotation_IDs:CG3821-PA,GB_protein:AAF58445.1,REFSEQ:NP_476609,GB_protein:AAF58445,FlyMine:FBpp0086897,modMine:FBpp0086897; MD5=d591e774a6a00e15b123c851058b06b9; length=531; release…	21.3	8	0.065	AENASTAAANNAGGDSAEDHAAGR+AQLPLQIEDASRPENADDAEGLNIR+DSAYLAQSPQLYK+EAGVETGDEEDLSTPNEK+IISAASEGGANVFTVSYFK+NFVPVSELSGQVGK
719	FBpp0086887|FBgn0020370|CG3991-PD|TppII-PD FBpp0086888|FBgn0020370|CG3991-PA|TppII-PA FBpp0308802|FBgn0020370|CG3991-PE|TppII-PE FBpp0310608|FBgn0020370|CG3991-PF|TppII-PF	1.0000	FBpp0086887 type=protein; loc=2R:complement(join(13158767..13158935,13158020..13158276,13157496..13157832,13156887..13157436,13156076..13156630,13155748..13155869,13155537..13155693,13155269..13155474,13155047..13155210,13154870..13154981,13153814..13154809,13153425..13153752,13152994..13153366)); ID=FBpp0086887; name=TppII-PD; parent=FBgn0020370,FBtr0087774; dbxref=FlyBase:FBpp0086887,FlyBase_An…	9.9	8	0.057	AETGVLNFLQK+ALVATGDAHSHTSFTK+APATPQAATSVTNPAAGDGISVQNDPPVDSSGSPASPK+IVEFESQNPGEASK+LSPELMALNTDPEK+QVYQNLLAFNLNVAK+VAQHPFTYILNPAEK+VLYIAPITQER
711	FBpp0086769|FBgn0033879|CG6543-PA|CG6543-PA FBpp0086770|FBgn0033879|CG6543-PB|CG6543-PB	1.0000	FBpp0086769 type=protein; loc=2R:complement(join(13854102..13854198,13853181..13853905,13853050..13853115)); ID=FBpp0086769; name=CG6543-PA; parent=FBgn0033879,FBtr0087643; dbxref=FlyBase:FBpp0086769,FlyBase_Annotation_IDs:CG6543-PA,GB_protein:AAF58326.1,REFSEQ:NP_610910,GB_protein:AAF58326,modMine:FBpp0086769; MD5=4b91cc34197b0b9aecbe45ee0af9f0af; length=295; release=r6.09; species=Dmel;;FBpp008…	21.0	8	0.065	EAVNTAYETTLQEGLK+EAVNTAYETTLQEGLKFER+ELSTALQQFSK+FGQPEIALGTIPGAGGTQR+VVPADQLLGEAVK
8	FBpp0070277|FBgn0003517|CG14792-PA|sta-PA FBpp0070278|FBgn0003517|CG14792-PB|sta-PB FBpp0308665|FBgn0003517|CG14792-PE|sta-PE FBpp0308666|FBgn0003517|CG14792-PF|sta-PF	1.0000	FBpp0070277 type=protein; loc=X:complement(join(1482673..1482891,1481887..1482480)); ID=FBpp0070277; name=sta-PA; parent=FBgn0003517,FBtr0070289; dbxref=FlyBase:FBpp0070277,FlyBase_Annotation_IDs:CG14792-PA,GB_protein:AAF45638.2,REFSEQ:NP_476750,GB_protein:AAF45638,FlyMine:FBpp0070277,modMine:FBpp0070277; MD5=0bfecb7568a3ebf3a816b44ac5c6e70a; length=270; release=r6.09; species=Dmel;;FBpp0070278 t…	35.9	8	0.065	ADGVNILNLGK+AIVAIDNPSDIFVISSRPIGQR+FTPGAFTNQIQPAFR+FTPGAFTNQIQPAFREPR+LLVVTDPNTDHQPIMEASYVNIPVIAFTNTDSPLR+RADGVNILNLGK+YTDTTPIAGR
685	FBpp0086051|FBgn0034259|CG6459-PA|P32-PA	1.0000	FBpp0086051 type=protein; loc=2R:complement(join(17672330..17672534,17671865..17672209,17671565..17671806)); ID=FBpp0086051; name=P32-PA; parent=FBgn0034259,FBtr0086892; dbxref=FlyBase:FBpp0086051,FlyBase_Annotation_IDs:CG6459-PA,GB_protein:AAF57817.1,REFSEQ:NP_611243,GB_protein:AAF57817,FlyMine:FBpp0086051,modMine:FBpp0086051; MD5=bef56890b401cb5fddef68e68cae796b; length=263; release=r6.09; spec…	24.3	8	0.064	ELVEFLTEEIVAER+GISQEFAEK+LSDLATAHEHTSYIGLLEK+LTGADVELTK+TVPSTLDGFAVK
672	FBpp0085841|FBgn0050122|CG30122-PB|CG30122-PB FBpp0290145|FBgn0050122|CG30122-PC|CG30122-PC FBpp0290146|FBgn0050122|CG30122-PD|CG30122-PD	1.0000	FBpp0085841 type=protein; loc=2R:complement(join(18638819..18638960,18637847..18638617,18636888..18637739,18636340..18636821,18636143..18636271,18634770..18634941,18633426..18634285,18633192..18633363,18633054..18633124,18632822..18632986)); ID=FBpp0085841; name=CG30122-PB; parent=FBgn0050122,FBtr0086660; dbxref=GB_protein:AAF57660.2,FlyBase:FBpp0085841,FlyBase_Annotation_IDs:CG30122-PB,REFSEQ:NP…	7.7	8	0.058	AYVEGGAGDGENAPVTPSR+AYVEGGAGDGENAPVTPSRR+NFILDQTNVYASAQR+NYNSGSGGQQNWVQNSR+SQTTEDEYEDVVPEPR+TAEETEPAAKPEDQPPER+YELIGPDAFISK
670	FBpp0085809|FBgn0034401|CG15100-PA|MetRS-PA	1.0000	FBpp0085809 type=protein; loc=2R:complement(join(18850388..18850490,18850179..18850300,18849265..18850100,18849102..18849206,18847894..18849045,18847083..18847833)); ID=FBpp0085809; name=MetRS-PA; parent=FBgn0034401,FBtr0086627; dbxref=FlyBase:FBpp0085809,FlyBase_Annotation_IDs:CG15100-PA,GB_protein:AAF57625.2,REFSEQ:NP_611382,GB_protein:AAF57625,FlyMine:FBpp0085809,modMine:FBpp0085809; MD5=9809e…	13.3	8	0.055	AAPAANAAPAASPAATADAAK+ADANALPVLNALVK+LEQSFIDELKGK+LFSPAAIAK+LLVDTTPTVADTVTNEEISAAK+SSDQLFIDLPK+TATAAAPAATPAPSNGSQSVQDLEK+YGGAQATNDAAHSQISAADLEK
627	FBpp0084905|FBgn0020235|CG7610-PA|ATPsyngamma-PA FBpp0084906|FBgn0020235|CG7610-PB|ATPsyngamma-PB FBpp0084907|FBgn0020235|CG7610-PC|ATPsyngamma-PC	1.0000	FBpp0084905 type=protein; loc=3R:complement(29747854..29748747); ID=FBpp0084905; name=ATPsyngamma-PA; parent=FBgn0020235,FBtr0085539; dbxref=FlyBase:FBpp0084905,FlyBase_Annotation_IDs:CG7610-PA,GB_protein:AAN14185.1,REFSEQ:NP_524550,GB_protein:AAN14185,FlyMine:FBpp0084905,modMine:FBpp0084905; MD5=2870f590ec709925b038ac6907413c32; length=297; release=r6.09; species=Dmel;;FBpp0084906 type=protein; …	25.6	8	0.048	ELIEIISGAAALT+GELAQDEANTK+IANEVLQTGYDYTEGK+LPPTFLDASK+NAGEMIDKLTLTFNR+NILMVANEVGR
626	FBpp0084901|FBgn0039697|CG7834-PA|CG7834-PA FBpp0084902|FBgn0039697|CG7834-PB|CG7834-PB	1.0000	FBpp0084901 type=protein; loc=3R:complement(join(29802790..29802840,29801949..29802659)); ID=FBpp0084901; name=CG7834-PA; parent=FBgn0039697,FBtr0085535; dbxref=FlyBase:FBpp0084901,FlyBase_Annotation_IDs:CG7834-PA,GB_protein:AAN14188.1,REFSEQ:NP_651727,GB_protein:AAN14188,FlyMine:FBpp0084901,modMine:FBpp0084901; MD5=8eccfcf4926bcdcb040a77e7403a71f2; length=253; release=r6.09; species=Dmel;;FBpp00…	37.2	8	0.064	GVHVEIPAAEYELLQPIHVSK+HSMNPFDEIAVEEAVK+IEVISVEDPPVR+KLAEEVIAVSVGPAQSQEVIR+LAEEVIAVSVGPAQSQEVIR+LALDEKADLVILGK+TPAVLSADLR
616	FBpp0084667|FBgn0001215|CG9983-PA|Hrb98DE-PA FBpp0084668|FBgn0001215|CG9983-PE|Hrb98DE-PE FBpp0084669|FBgn0001215|CG9983-PB|Hrb98DE-PB FBpp0084670|FBgn0001215|CG9983-PC|Hrb98DE-PC FBpp0084671|FBgn0001215|CG9983-PD|Hrb98DE-PD FBpp0084672|FBgn0001215|CG9983-PF|Hrb98DE-PF	1.0000	FBpp0084667 type=protein; loc=3R:join(28599952..28599999,28600706..28601195,28602772..28602947,28603012..28603318,28603608..28603681); ID=FBpp0084667; name=Hrb98DE-PA; parent=FBgn0001215,FBtr0085298; dbxref=GB_protein:AAF56800.2,FlyBase:FBpp0084667,FlyBase_Annotation_IDs:CG9983-PA,REFSEQ:NP_733249,GB_protein:AAF56800,FlyMine:FBpp0084667,modMine:FBpp0084667; MD5=3eacfd0ffece75815b4831e66336bb90; l…	11.9	8	0.048	GFAFVEFDDYDPVDK+GFAFVEFDDYDPVDKVVLQK+KLFIGGLDYR+LFIGGLDYR+QDIDSPNAGATVK
607	FBpp0084534|FBgn0015737|CG3373-PA|Hmu-PA	1.0000	FBpp0084534 type=protein; loc=3R:join(27288930..27289045,27289115..27289320,27289380..27289680,27290017..27291133); ID=FBpp0084534; name=Hmu-PA; parent=FBgn0015737,FBtr0085164; dbxref=FlyBase:FBpp0084534,FlyBase_Annotation_IDs:CG3373-PA,GB_protein:AAF56697.1,REFSEQ:NP_477159,GB_protein:AAF56697,FlyMine:FBpp0084534,modMine:FBpp0084534; MD5=3e5953952b72a3fa1528912264781a56; length=579; release=r6.0…	15.7	8	0.057	GALESNFHLEGAER+IFNGVTVSK+MLALFELPFR+NNEIYTGIHGGEVIK+TLLVSPAQELAGK+TTFPFKDYIVTPPK+VDWNGNIVGSLHGFDK
606	FBpp0084524|FBgn0011289|CG5930-PC|TfIIA-L-PC FBpp0084525|FBgn0011289|CG5930-PA|TfIIA-L-PA FBpp0084526|FBgn0011289|CG5930-PB|TfIIA-L-PB	1.0000	FBpp0084524 type=protein; loc=3R:join(27254621..27254728,27255090..27255395,27255456..27255663,27255726..27255970,27256034..27256141); ID=FBpp0084524; name=TfIIA-L-PC; parent=FBgn0011289,FBtr0085154; dbxref=FlyBase:FBpp0084524,FlyBase_Annotation_IDs:CG5930-PC,GB_protein:AAN14106.1,REFSEQ:NP_733208,GB_protein:AAN14106,FlyMine:FBpp0084524,modMine:FBpp0084524; MD5=6ba95e3bcc903b487e82fdc96796af58; l…	28.1	8	0.064	AAAATAVTSHQHIGGNSSMSSLVGLK+AVELSPDSGDGSHPPPIVANNPK+IMPVNITLPSPAGSASSESR+QQQAASSGQGSIPIVATLDPNR
60	FBpp0071279|FBgn0014868|CG9022-PA|Ost48-PA	1.0000	FBpp0071279 type=protein; loc=X:complement(join(9158290..9158431,9157008..9158215)); ID=FBpp0071279; name=Ost48-PA; parent=FBgn0014868,FBtr0071344; dbxref=FlyBase:FBpp0071279,FlyBase_Annotation_IDs:CG9022-PA,GB_protein:AAF46453.1,REFSEQ:NP_511096,GB_protein:AAF46453,FlyMine:FBpp0071279,modMine:FBpp0071279; MD5=1bed9989bd15e38ed422ca79b5f6c5f9; length=449; release=r6.09; species=Dmel;	23.6	8	0.064	ALLIAVLAIAHCQAVLETDANTLVLLDNLAIR+ASDIQLEFVR+GTGLIADKENPLVLK+LAQFVDDGGNVLVAGSEK+NLIQADTIVGK+NVIIFAPSVEEFGGDVSVER
559	FBpp0083371|FBgn0019936|CG15693-PA|RpS20-PA	1.0000	FBpp0083371 type=protein; loc=3R:join(20822271..20822273,20822418..20822573,20822802..20822891,20823132..20823245); ID=FBpp0083371; name=RpS20-PA; parent=FBgn0019936,FBtr0083964; dbxref=FlyBase:FBpp0083371,FlyBase_Annotation_IDs:CG15693-PA,GB_protein:AAF55809.1,REFSEQ:NP_524421,GB_protein:AAF55809,FlyMine:FBpp0083371,modMine:FBpp0083371; MD5=3b4eeffb6f1e4ae3364b6e9e8b18e234; length=120; release=r…	23.3	8	0.065	DIEKPHVGDSASVHR+IIDLHSPSEIVK+IIDLHSPSEIVKK
539	FBpp0082729|FBgn0010438|CG4337-PA|mtSSB-PA	1.0000	FBpp0082729 type=protein; loc=3R:complement(join(16205216..16205236,16205061..16205148,16204894..16205002,16204314..16204536)); ID=FBpp0082729; name=mtSSB-PA; parent=FBgn0010438,FBtr0083277; dbxref=FlyBase:FBpp0082729,FlyBase_Annotation_IDs:CG4337-PA,GB_protein:AAF55287.2,REFSEQ:NP_536744,GB_protein:AAF55287; MD5=fd2b7a04f19aa1a738316f13e4cf635c; length=146; release=r6.09; species=Dmel;	44.5	8	0.064	DTVLEYLK+GSQEHPVVTFSVATHTNYK+ITYGEITDQQGNQK+TSTSIIADDVLFFR+TVNTVTILGR
530	FBpp0082538|FBgn0026441|CG4913-PA|ear-PA FBpp0303072|FBgn0026441|CG4913-PB|ear-PB FBpp0306751|FBgn0026441|CG4913-PC|ear-PC	1.0000	FBpp0082538 type=protein; loc=3R:join(15321418..15321604,15321676..15324284); ID=FBpp0082538; name=ear-PA; parent=FBgn0026441,FBtr0083082; dbxref=FlyBase:FBpp0082538,FlyBase_Annotation_IDs:CG4913-PA,GB_protein:AAF55168.1,REFSEQ:NP_651979,GB_protein:AAF55168,FlyMine:FBpp0082538,modMine:FBpp0082538; MD5=69c2eab1ceb396cbc31d476f694c8ce0; length=931; release=r6.09; species=Dmel;;FBpp0303072 type=prot…	10.2	8	0.062	EQGSGNTTSANALTVATSVGTAGGLVK+GGGVPVFGANIGAGSLAR+RSSQSSNSGSGAGVTGAFIEPPVK+SNAFSALFGPPITK+THIFEAPSEEFR
528	FBpp0082467|FBgn0038274|CG7262-PA|Nup93-2-PA	1.0000	FBpp0082467 type=protein; loc=3R:complement(join(14898127..14898287,14897888..14898068,14896453..14897834,14895724..14896390)); ID=FBpp0082467; name=Nup93-2-PA; parent=FBgn0038274,FBtr0083008; dbxref=FlyBase:FBpp0082467,FlyBase_Annotation_IDs:CG7262-PA,GB_protein:AAF55113.1,REFSEQ:NP_650404,GB_protein:AAF55113,FlyMine:FBpp0082467,modMine:FBpp0082467; MD5=d1077292a165539f529ebe7ec6557ca8; length=7…	13.6	8	0.059	AGSGSSLEQTQMQQLR+ENAILSVIEDTKK+FNQLLASDSIDVEPK+LLDALIAPSQNFIDLQR+QTQLVPNTLDDVDVVLGNVK+SVSQPLLSIDIKDPQPLR+TIDDFLWMR
522	FBpp0082319|FBgn0263396|CG16901-PA|sqd-PA FBpp0082320|FBgn0263396|CG16901-PB|sqd-PB FBpp0082321|FBgn0263396|CG16901-PC|sqd-PC FBpp0301102|FBgn0263396|CG16901-PE|sqd-PE	1.0000	FBpp0082319 type=protein; loc=3R:complement(join(13645753..13645919,13643169..13643209,13642829..13643103,13642512..13642755,13642189..13642427)); ID=FBpp0082319; name=sqd-PA; parent=FBgn0263396,FBtr0082854; dbxref=FlyBase:FBpp0082319,FlyBase_Annotation_IDs:CG16901-PA,GB_protein:AAF54964.2,REFSEQ:NP_731826,GB_protein:AAF54964,FlyMine:FBpp0082319,modMine:FBpp0082319; MD5=f3e0c9c10a8c84b1ad97a28350…	38.6	8	0.058	GFAFIVFTNTEAIDK+IFVGGLTTEISDEEIK+LFVGGLSWETTEK+QVDTEINGEDFTK+QVDTEINGEDFTKDVTADGPGSENGDAGAAGSTNGSSDNQSAASGQR+TYFGQFGNIVEVEMPFDK+YGEIESINVK
512	FBpp0082123|FBgn0016693|CG6148-PA|Past1-PA FBpp0082124|FBgn0016693|CG6148-PB|Past1-PB	1.0000	FBpp0082123 type=protein; loc=3R:join(12697513..12697538,12698119..12699335,12703639..12703812,12703876..12704081); ID=FBpp0082123; name=Past1-PA; parent=FBgn0016693,FBtr0082654; dbxref=FlyBase:FBpp0082123,FlyBase_Annotation_IDs:CG6148-PA,GB_protein:AAN13552.1,REFSEQ:NP_731737,GB_protein:AAN13552,FlyMine:FBpp0082123,modMine:FBpp0082123; MD5=90bfa61d512e01438d313ad1097fc223; length=540; release=r6…	15.9	8	0.062	EHSISPGDFPDIKK+EKNTQEVVENVIGELKK+LFEDEEQDLFR+TDGIFNGLGPVDGK+VLQTPEVAR+VYIGSFWDQPLR+YGNAFLNR
488	FBpp0081545|FBgn0037709|CG8199-PA|CG8199-PA	1.0000	FBpp0081545 type=protein; loc=3R:join(9555875..9555943,9556004..9556538,9556605..9556770,9556887..9557436); ID=FBpp0081545; name=CG8199-PA; parent=FBgn0037709,FBtr0082067; dbxref=FlyBase:FBpp0081545,FlyBase_Annotation_IDs:CG8199-PA,GB_protein:AAF54398.1,REFSEQ:NP_649905,GB_protein:AAF54398,FlyMine:FBpp0081545,modMine:FBpp0081545; MD5=df889635400786215e2b2884362cde4f; length=439; release=r6.09; sp…	15.9	8	0.057	ENKPVVFEALAYR+LNLIQPEDYAPIPIYR+NNGFAISTPSHEQYKGDGIAGR+VMDQDGYIADETQDPQLGR
486	FBpp0081540|FBgn0014022|CG8161-PA|Rlb1-PA	1.0000	FBpp0081540 type=protein; loc=3R:join(9513363..9513389,9513447..9514811); ID=FBpp0081540; name=Rlb1-PA; parent=FBgn0014022,FBtr0082062; dbxref=FlyBase:FBpp0081540,FlyBase_Annotation_IDs:CG8161-PA,GB_protein:AAF54389.1,REFSEQ:NP_477099,GB_protein:AAF54389,FlyMine:FBpp0081540,modMine:FBpp0081540; MD5=13c6b76a022794b12f7c6607964b95d6; length=463; release=r6.09; species=Dmel;	18.1	8	0.058	KQNLNTIKENNAEPQLEGRPK+QAFDEQINPEITK+QNLNTIKENNAEPQLEGRPK+QSLLQEGTNPNAVIANER+VNDQEIPQSFAK+VVDADVNGATAETPTLQVSK
484	FBpp0081527|FBgn0037686|CG9354-PB|RpL34b-PB FBpp0081528|FBgn0037686|CG9354-PA|RpL34b-PA FBpp0308318|FBgn0037686|CG9354-PC|RpL34b-PC FBpp0308319|FBgn0037686|CG9354-PD|RpL34b-PD	1.0000	FBpp0081527 type=protein; loc=3R:complement(join(9400942..9401006,9400437..9400878)); ID=FBpp0081527; name=RpL34b-PB; parent=FBgn0037686,FBtr0082049; dbxref=FlyBase:FBpp0081527,FlyBase_Annotation_IDs:CG9354-PB,GB_protein:AAN13422.1,REFSEQ:NP_731345,GB_protein:AAN13422; MD5=f33c4ff302aadd35acf9b2ed025bd1a9; length=168; release=r6.09; species=Dmel;;FBpp0081528 type=protein; loc=3R:complement(join(9…	28.0	8	0.038	AFLIEEQK+EALVKPVK+EALVKPVKAPK+GITPSRPSERPR+LKGITPSRPSERPR+LVYQYVK+RLSYNTR
471	FBpp0081317|FBgn0014861|CG7538-PA|Mcm2-PA	1.0000	FBpp0081317 type=protein; loc=3R:join(8265101..8267239,8267297..8267821); ID=FBpp0081317; name=Mcm2-PA; parent=FBgn0014861,FBtr0081827; dbxref=FlyBase:FBpp0081317,FlyBase_Annotation_IDs:CG7538-PA,GB_protein:AAF54207.1,REFSEQ:NP_477121,GB_protein:AAF54207,FlyMine:FBpp0081317,modMine:FBpp0081317; MD5=4f4a687ff1a95fc95e90bbe60b951c9f; length=887; release=r6.09; species=Dmel;	14.7	8	0.067	ALALALFGGESK+AVFTTGQGASAVGLTAYVR+ISELPLIEELR+LTNIDEDKIAK+QESFATGSLPITVR+QLDIVNLKPFYESDLFR+QVVQSLTDEDIATIQK+TLGVVTATTGVLPQLSVIK+TVDEIPQDLLR
466	FBpp0081234|FBgn0261789|CG1249-PA|SmD2-PA	1.0000	FBpp0081234 type=protein; loc=3R:complement(join(6345771..6345772,6345279..6345636)); ID=FBpp0081234; name=SmD2-PA; parent=FBgn0261789,FBtr0081737; dbxref=FlyBase:FBpp0081234,FlyBase_Annotation_IDs:CG1249-PA,GB_protein:AAF54135.1,REFSEQ:NP_649645,GB_protein:AAF54135,FlyMine:FBpp0081234,modMine:FBpp0081234; MD5=307e4daca795befba66ab64f080dbea8; length=119; release=r6.09; species=Dmel;	31.1	8	0.058	EMWTELPR+QEEEEFNTGPLSVLTQSVK+SELTPEELAR
454	FBpp0080757|FBgn0032775|CG17544-PA|CG17544-PA FBpp0080758|FBgn0032775|CG17544-PC|CG17544-PC FBpp0080759|FBgn0032775|CG17544-PB|CG17544-PB FBpp0290046|FBgn0032775|CG17544-PD|CG17544-PD	1.0000	FBpp0080757 type=protein; loc=2L:complement(join(19393497..19393631,19392066..19392989,19391839..19391964,19391438..19391783,19390669..19391219)); ID=FBpp0080757; name=CG17544-PA; parent=FBgn0032775,FBtr0081216; dbxref=FlyBase:FBpp0080757,FlyBase_Annotation_IDs:CG17544-PA,GB_protein:AAN11034.1,REFSEQ:NP_609961,GB_protein:AAN11034,FlyMine:FBpp0080757,modMine:FBpp0080757; MD5=e1b29b0e81af2c40cd49c7…	12.6	8	0.058	ELETPIGSVK+IALGVGLFNNAIR+IATEELTSTYMEIIAR+RLENDPLFAHPSR+TLLSYPGVLVGDIGEK+TSDVTPEGVYESVFTEPGK
419	FBpp0079913|FBgn0027081|CG5353-PB|Aats-thr-PB FBpp0079914|FBgn0027081|CG5353-PA|Aats-thr-PA FBpp0079915|FBgn0027081|CG5353-PC|Aats-thr-PC FBpp0312095|FBgn0027081|CG5353-PD|Aats-thr-PD	1.0000	FBpp0079913 type=protein; loc=2L:join(12104501..12104552,12104688..12105121,12105176..12106762); ID=FBpp0079913; name=Aats-thr-PB; parent=FBgn0027081,FBtr0080331; dbxref=GB_protein:AAF53167.1,FlyBase:FBpp0079913,FlyBase_Annotation_IDs:CG5353-PB,REFSEQ:NP_524839,GB_protein:AAF53167,FlyMine:FBpp0079913,modMine:FBpp0079913; MD5=cdb04790d84bd0eb38b66570dd8a0714; length=690; release=r6.09; species=Dme…	13.8	8	0.061	GFQEVISPNIYNAK+GISQGLADNTVISK+IRDEFIANEDSF+NELSGALTGLTR+NSSTYWEGKADAETLQR+QVDATSWETTPYEVAR+VYGISFPDPK
5	FBpp0070150|FBgn0002579|CG7622-PA|RpL36-PA FBpp0070151|FBgn0002579|CG7622-PB|RpL36-PB FBpp0070152|FBgn0002579|CG7622-PD|RpL36-PD FBpp0070153|FBgn0002579|CG7622-PC|RpL36-PC FBpp0311481|FBgn0002579|CG7622-PE|RpL36-PE	1.0000	FBpp0070150 type=protein; loc=X:complement(join(628751..628873,628462..628686)); ID=FBpp0070150; name=RpL36-PA; parent=FBgn0002579,FBtr0070155; dbxref=FlyBase:FBpp0070150,FlyBase_Annotation_IDs:CG7622-PA,GB_protein:AAN09019.1,REFSEQ:NP_476629,GB_protein:AAN09019,FlyMine:FBpp0070150,modMine:FBpp0070150; MD5=07d6ac80b0a55f89b7db46bd5820d6f9; length=115; release=r6.09; species=Dmel;;FBpp0070151 type…	28.7	8	0.065	EELSNILTQLR+EELSNILTQLRK+EVVGHAPYEK+KREELSNILTQLR+REELSNILTQLR+YELAIGLNK
355	FBpp0078689|FBgn0015834|CG8882-PA|Trip1-PA	1.0000	FBpp0078689 type=protein; loc=2L:complement(join(4967691..4967693,4967024..4967513,4966481..4966968)); ID=FBpp0078689; name=Trip1-PA; parent=FBgn0015834,FBtr0079053; dbxref=GB_protein:AAF52183.1,FlyBase:FBpp0078689,FlyBase_Annotation_IDs:CG8882-PA,REFSEQ:NP_523478,GB_protein:AAF52183,FlyMine:FBpp0078689,modMine:FBpp0078689; MD5=b677f500e9ee1074518bd3203c0456f2; length=326; release=r6.09; species=…	34.0	8	0.062	FFHLIYEEEFAR+GHFGPINSLAFHPDGK+IWDVEYGTVIASIPTK+NADSSLSEQEPTLR+TERPVNSAAISPIMDHVVLGGGQDAMEVTTTSTK+VVDSGTDHSAGINDMQLSK
36	FBpp0070842|FBgn0003514|CG3595-PA|sqh-PA FBpp0308586|FBgn0003514|CG3595-PB|sqh-PB FBpp0308587|FBgn0003514|CG3595-PC|sqh-PC FBpp0308588|FBgn0003514|CG3595-PD|sqh-PD FBpp0311461|FBgn0003514|CG3595-PE|sqh-PE	1.0000	FBpp0070842 type=protein; loc=X:complement(join(6223585..6224004,6223407..6223511)); ID=FBpp0070842; name=sqh-PA; parent=FBgn0003514,FBtr0070877; dbxref=FlyBase:FBpp0070842,FlyBase_Annotation_IDs:CG3595-PA,GB_protein:AAF46132.1,REFSEQ:NP_511057,GB_protein:AAF46132,FlyMine:FBpp0070842,modMine:FBpp0070842; MD5=807e3bc581534791d4f6419b52e6812c; length=174; release=r6.09; species=Dmel;;FBpp0308586 ty…	32.2	8	0.059	ATSNVFAMFDQAQIAEFK+EAPIKNGLFDYLEFTR+FTDEDVDEMYR+LQGTDPEDVIK+NGLFDYLEFTR
32	FBpp0070749|FBgn0004687|CG3201-PA|Mlc-c-PA FBpp0300803|FBgn0004687|CG3201-PB|Mlc-c-PB	1.0000	FBpp0070749 type=protein; loc=X:complement(join(5622417..5622419,5622252..5622279,5619874..5620286)); ID=FBpp0070749; name=Mlc-c-PA; parent=FBgn0004687,FBtr0070783; dbxref=FlyBase:FBpp0070749,FlyBase_Annotation_IDs:CG3201-PA,GB_protein:AAF46048.1,REFSEQ:NP_511049,GB_protein:AAF46048,FlyMine:FBpp0070749,modMine:FBpp0070749; MD5=eac4fbdd7c06d2566cc246bedafc8907; length=147; release=r6.09; species=D…	44.9	8	0.065	ALGQNPTESDVK+ALGQNPTESDVKK+DASGYISSAELR+HFDKDASGYISSAELR+HLLTTLGEK+ISFEVFLPIYQAISK+SGDTADDFIEGLR
280	FBpp0076848|FBgn0035600|CG4769-PA|Cyt-c1-PA FBpp0297223|FBgn0035600|CG4769-PB|Cyt-c1-PB	1.0000	FBpp0076848 type=protein; loc=3L:join(5360340..5360411,5360692..5360739,5360877..5361025,5361493..5361625,5361695..5361988,5362103..5362330); ID=FBpp0076848; name=Cyt-c1-PA; parent=FBgn0035600,FBtr0077144; dbxref=FlyBase:FBpp0076848,FlyBase_Annotation_IDs:CG4769-PA,GB_protein:AAF50785.1,REFSEQ:NP_647958,GB_protein:AAF50785,FlyMine:FBpp0076848,modMine:FBpp0076848; MD5=fbe46bfe8a882962625e32b223365…	21.5	8	0.058	AANNGAYPPDLSYIVSAR+DVATFLK+GLFDALDHQSVR+LSDYFPSPYPNEEAAR+NLVGVTHTEAEAK
276	FBpp0076827|FBgn0035630|CG10576-PA|CG10576-PA FBpp0311675|FBgn0035630|CG10576-PC|CG10576-PC FBpp0311825|FBgn0035630|CG10576-PD|CG10576-PD	1.0000	FBpp0076827 type=protein; loc=3L:complement(join(5765341..5765428,5765087..5765184,5764659..5764795,5764434..5764596,5763555..5763776,5763048..5763273,5762588..5762715,5762411..5762524)); ID=FBpp0076827; name=CG10576-PA; parent=FBgn0035630,FBtr0077121; dbxref=FlyBase:FBpp0076827,FlyBase_Annotation_IDs:CG10576-PA,GB_protein:AAF50751.1,REFSEQ:NP_647984,GB_protein:AAF50751,FlyMine:FBpp0076827,modMin…	21.2	8	0.063	MIEPFQVLYEKPSEIVAQFK+SGANNYSLTDAVQQISESYK+TIAEDLVVTK+TIIQNPSEAQR+TLLAQPLGPVK+VETAPAVETKA
242	FBpp0075963|FBgn0036126|CG6272-PA|CG6272-PA FBpp0304952|FBgn0036126|CG6272-PB|CG6272-PB	1.0000	FBpp0075963 type=protein; loc=3L:complement(join(11098000..11098110,11097642..11097872)); ID=FBpp0075963; name=CG6272-PA; parent=FBgn0036126,FBtr0076234; dbxref=FlyBase:FBpp0075963,FlyBase_Annotation_IDs:CG6272-PA,GB_protein:AAF50103.1,REFSEQ:NP_648434,GB_protein:AAF50103,FlyMine:FBpp0075963,modMine:FBpp0075963; MD5=3ee8bb72246e1b403d3d81ec16afb869; length=113; release=r6.09; species=Dmel;;FBpp03…	48.7	8	0.053	IIQEILAEPDPDPK+IIQEILAEPDPDPKDND+NSDSPLSPHTDDPAYK+NSDSPLSPHTDDPAYKEK+QNDALKVQIETSEKHISTLR+VQIETSEK
234	FBpp0075609|FBgn0036334|CG11267-PA|CG11267-PA	1.0000	FBpp0075609 type=protein; loc=3L:join(13016162..13016164,13016357..13016518,13016587..13016733); ID=FBpp0075609; name=CG11267-PA; parent=FBgn0036334,FBtr0075875; dbxref=FlyBase:FBpp0075609,FlyBase_Annotation_IDs:CG11267-PA,GB_protein:AAF49856.1,REFSEQ:NP_648622,GB_protein:AAF49856,FlyMine:FBpp0075609,modMine:FBpp0075609; MD5=712d5ff4df92c60725b07ea218b08545; length=103; release=r6.09; species=Dme…	57.3	8	0.064	GGIVLPEK+NASTGNHIPIGVK+VLEGTVLAVGPGTR+VLLPEFGGTK+VNLEGDQKELFLFR
233	FBpp0075581|FBgn0260049|CG10724-PA|flr-PA FBpp0075582|FBgn0260049|CG10724-PB|flr-PB	1.0000	FBpp0075581 type=protein; loc=3L:join(13412942..13412975,13413317..13413438,13414058..13414148,13414337..13414600,13414666..13415720,13415777..13415927,13415995..13416104); ID=FBpp0075581; name=flr-PA; parent=FBgn0260049,FBtr0075845; dbxref=FlyBase:FBpp0075581,FlyBase_Annotation_IDs:CG10724-PA,GB_protein:AAF49822.1,REFSEQ:NP_648642,GB_protein:AAF49822,FlyMine:FBpp0075581,modMine:FBpp0075581; MD5=…	14.4	8	0.062	GQPIVLGADPK+IFSLPIK+IVTGSEDNTIAVFEGPPFK+QFSVEGNSYTDYVVK+VELDHLGAVTDVSYSPDLK+YSPSGFYIASGDASGK
223	FBpp0075282|FBgn0263599|CG5931-PA|l(3)72Ab-PA	1.0000	FBpp0075282 type=protein; loc=3L:complement(join(15967708..15967752,15966916..15967611,15962115..15966858,15961876..15962050,15961538..15961820,15960994..15961479)); ID=FBpp0075282; name=l(3)72Ab-PA; parent=FBgn0263599,FBtr0075527; dbxref=FlyBase:FBpp0075282,FlyBase_Annotation_IDs:CG5931-PA,GB_protein:AAF49564.4,REFSEQ:NP_648818,GB_protein:AAF49564,FlyMine:FBpp0075282,modMine:FBpp0075282; MD5=e2f…	4.1	8	0.059	ANSNLVLQADVR+FALLVNLGK+IVALSASLTDAR+LTQNPNYYNLQGVTHR+LYDLEPHELGELIR+SLVQEMVGNFGR+WIGAETQLPVSFR
206	FBpp0074906|FBgn0036762|CG7430-PA|CG7430-PA FBpp0304195|FBgn0036762|CG7430-PB|CG7430-PB	1.0000	FBpp0074906 type=protein; loc=3L:join(17847197..17847238,17847547..17848074,17848138..17849016,17849080..17849145); ID=FBpp0074906; name=CG7430-PA; parent=FBgn0036762,FBtr0075140; dbxref=FlyBase:FBpp0074906,FlyBase_Annotation_IDs:CG7430-PA,GB_protein:AAF49294.1,REFSEQ:NP_649017,GB_protein:AAF49294,FlyMine:FBpp0074906,modMine:FBpp0074906; MD5=da88333728589e9aeb95a103049c2960; length=504; release=r…	14.3	8	0.065	ALTGGIAMLFK+EANVAAAFGKPINF+RPYTEGLGLEAVGIVK+VGKFPFLANSR+VTQLTGFGTIVNPNEVEVK+VTQLTGFGTIVNPNEVEVKK
170	FBpp0074055|FBgn0262734|CG4429-PA|Rbp2-PA FBpp0074056|FBgn0262734|CG4429-PB|Rbp2-PB FBpp0089381|FBgn0262734|CG4429-PC|Rbp2-PC FBpp0310225|FBgn0262734|CG4429-PD|Rbp2-PD FBpp0310226|FBgn0262734|CG4429-PE|Rbp2-PE	1.0000	FBpp0074055 type=protein; loc=X:join(16448698..16448729,16449874..16450179,16450314..16450501,16451275..16451559,16451919..16452085); ID=FBpp0074055; name=Rbp2-PA; parent=FBgn0262734,FBtr0074279; dbxref=FlyBase:FBpp0074055,FlyBase_Annotation_IDs:CG4429-PA,GB_protein:AAF48616.1,REFSEQ:NP_524959,GB_protein:AAF48616,FlyMine:FBpp0074055,modMine:FBpp0074055; MD5=a62b218a3d25dcbfe45695b96c0d393b; lengt…	20.2	8	0.058	ALECDGRIKLDDLSAPLR+IFQDFEVK+IKLDDLSAPLR+QSASIFGNAKPR+TIAAPINAVAETK+YGSFNNDDRPFER
144	FBpp0073380|FBgn0266421|CG15220-PA|RPA3-PA FBpp0310183|FBgn0266421|CG15220-PB|RPA3-PB	1.0000	FBpp0073380 type=protein; loc=X:complement(join(11615518..11615754,11615345..11615446)); ID=FBpp0073380; name=RPA3-PA; parent=FBgn0266421,FBtr0073535; dbxref=FlyBase:FBpp0073380,FlyBase_Annotation_IDs:CG15220-PA,GB_protein:AAF48070.1,REFSEQ:NP_572737,GB_protein:AAF48070,FlyMine:FBpp0073380,modMine:FBpp0073380; MD5=62f468dae64432236a7dd95d7cce3b32; length=112; release=r6.09; species=Dmel;;FBpp0310…	72.3	8	0.064	EVIEFGGENIDFDK+INLPGELGAAEGAWVEVIGVPHGADTLR+QFSGQTVSIMVR+SIINGGMLK+VESVAGSTLLASSTDNHK
112	FBpp0072560|FBgn0035203|CG9149-PA|CG9149-PA	1.0000	FBpp0072560 type=protein; loc=3L:join(1303051..1303093,1303188..1303309,1303381..1303493,1303548..1303977,1304038..1304223,1304280..1304564); ID=FBpp0072560; name=CG9149-PA; parent=FBgn0035203,FBtr0072667; dbxref=FlyBase:FBpp0072560,FlyBase_Annotation_IDs:CG9149-PA,GB_protein:AAF47470.2,REFSEQ:NP_612094,GB_protein:AAF47470,FlyMine:FBpp0072560,modMine:FBpp0072560; MD5=06a7c0523483ffb49e203ad6c0a65…	23.2	8	0.058	ANVEGQEVNEVILGQALSAGQGQNPAR+ASDLGSVVIQEVLR+EAQDAYAVLSQNR+RANVEGQEVNEVILGQALSAGQGQNPAR+VMGLGPVTAVEALLQK+VNVNGGAIALGHPIGASGAR
1028a	FBpp0111615|FBgn0085446|CG34417-PC|CG34417-PC FBpp0111616|FBgn0085446|CG34417-PD|CG34417-PD FBpp0111618|FBgn0085446|CG34417-PF|CG34417-PF FBpp0111619|FBgn0085446|CG34417-PH|CG34417-PH FBpp0290538|FBgn0085446|CG34417-PI|CG34417-PI FBpp0290539|FBgn0085446|CG34417-PJ|CG34417-PJ FBpp0292303|FBgn0085446|CG34417-PK|CG34417-PK FBpp0292304|FBgn0085446|CG34417-PL|CG34417-PL FBpp0307650|FBgn0085446|CG34417…	1.0000	FBpp0111615 type=protein; loc=X:join(6543104..6543160,6551906..6552293,6552639..6554782); ID=FBpp0111615; name=CG34417-PC; parent=FBgn0085446,FBtr0112703; dbxref=FlyBase:FBpp0111615,FlyBase_Annotation_IDs:CG34417-PC,REFSEQ:NP_001096892,GB_protein:ABW09345,FlyMine:FBpp0111615,modMine:FBpp0111615; MD5=424a721b8988f03fea510f748f9bfd1b; length=862; release=r6.09; species=Dmel;;FBpp0111616 type=protei…	16.0	8	0.059	AGGSVTTTTTTITTK+EAPTPSWEQPATR+FHSMTLSQPNTTGWDVQTSSEVSPDGR+FSTETTSETVEEYDDRDQPTSR+IIETQVEHPNAPSHSTPR+RQPVEEDFSTHGFPSVR+TQLQETVVFGDETSGR+TTTTSEPLTR
1026a	FBpp0099974|FBgn0260439|CG17291-PA|Pp2A-29B-PA FBpp0099975|FBgn0260439|CG17291-PB|Pp2A-29B-PB FBpp0293227|FBgn0260439|CG17291-PC|Pp2A-29B-PC	1.0000	FBpp0099974 type=protein; loc=2L:join(8366311..8366394,8367096..8367249,8367312..8367730,8367797..8367871,8367931..8368696,8368758..8369030,8369716..8369720); ID=FBpp0099974; name=Pp2A-29B-PA; parent=FBgn0260439,FBtr0005088; dbxref=FlyBase_Annotation_IDs:CG17291-PA,FlyBase:FBpp0099974,GB_protein:AAF52650.2,REFSEQ:NP_001027227,GB_protein:AAF52650,FlyMine:FBpp0099974,modMine:FBpp0099974; MD5=c07243…	14.7	8	0.064	HFAAQAIAGIAAA+LSTIALALGEER+LVSGDWFTSR+SDLIPNFVQLAQDDQDSVR+TVAAEHSAQDLEIHVVPTLQR+VDLVPAFQYLLK
1012a	FBpp0088684|FBgn0261397|CG2146-PC|didum-PC FBpp0088686|FBgn0261397|CG2146-PA|didum-PA	1.0000	FBpp0088684 type=protein; loc=2R:join(7500479..7500508,7500911..7501724,7501790..7502028,7502102..7502590,7502644..7502737,7502802..7503028,7503172..7503195,7503649..7503762,7503829..7504715,7504775..7505301,7505364..7505499,7505649..7505746,7505839..7506019,7506077..7506589,7506655..7506786,7506849..7507377,7507436..7507660,7507715..7507858); ID=FBpp0088684; name=didum-PC; parent=FBgn0261397,FBt…	5.6	8	0.062	AGQVAFLEQVR+AVAQFLLVQEELK+ELTQVLSESNMSLAK+LTAGSFSLHAR+NYSYNDSTSLVVK+QYGDVDEYVK+VSELEVENEKLR+YFAAVGGSESETQVER
1011a	FBpp0088501|FBgn0002921|CG5670-PC|Atpalpha-PC FBpp0088502|FBgn0002921|CG5670-PA|Atpalpha-PA FBpp0088503|FBgn0002921|CG5670-PB|Atpalpha-PB FBpp0088981|FBgn0002921|CG5670-PH|Atpalpha-PH FBpp0088982|FBgn0002921|CG5670-PG|Atpalpha-PG FBpp0088983|FBgn0002921|CG5670-PF|Atpalpha-PF FBpp0088984|FBgn0002921|CG5670-PE|Atpalpha-PE FBpp0289428|FBgn0002921|CG5670-PI|Atpalpha-PI FBpp0305516|FBgn0002921|CG5670-…	1.0000	FBpp0088501 type=protein; loc=3R:join(20963737..20963856,20963927..20964193,20964258..20966039,20966398..20966613,20967108..20967202,20973173..20973347,20973506..20973738,20973811..20973931); ID=FBpp0088501; name=Atpalpha-PC; parent=FBgn0002921,FBtr0089509; dbxref=FlyBase:FBpp0088501,FlyBase_Annotation_IDs:CG5670-PC,GB_protein:AAF55827.3,REFSEQ:NP_732574,GB_protein:AAF55827,FlyMine:FBpp0088501,mo…	10.4	8	0.065	AVNDLTDSYGQEWTYR+DVSSDQLDEILR+IAEVPFNSTNK+IAGLASGLDTGETPIAK+LNIPVSEVNPR+MGAIVAVTGDGVNDSPALK+SVGIISEGNETVEDIAQR
103	FBpp0072312|FBgn0002607|CG2746-PA|RpL19-PA FBpp0089141|FBgn0002607|CG2746-PB|RpL19-PB	1.0000	FBpp0072312 type=protein; loc=2R:complement(join(24969469..24969473,24969118..24969224,24968552..24969051)); ID=FBpp0072312; name=RpL19-PA; parent=FBgn0002607,FBtr0072405; dbxref=FlyBase:FBpp0072312,FlyBase_Annotation_IDs:CG2746-PA,GB_protein:AAF47305.1,REFSEQ:NP_476631,GB_protein:AAF47305,FlyMine:FBpp0072312,modMine:FBpp0072312; MD5=fcdd38cc9f41bc412274951108e1b95c; length=203; release=r6.09; sp…	30.0	8	0.064	HLYHDLYMK+KQELIALHAK+KQELIALHAKEDEIAAK+KVWLDPNEINEIANTNSR+LIKDGLIIKKPVVVHSR+VWLDPNEINEIANTNSR
993a	FBpp0086699|FBgn0261276|CG8479-PB|Opa1-PB FBpp0086700|FBgn0261276|CG8479-PA|Opa1-PA FBpp0308806|FBgn0261276|CG8479-PC|Opa1-PC FBpp0308807|FBgn0261276|CG8479-PD|Opa1-PD	1.0000	FBpp0086699 type=protein; loc=2R:complement(join(14235286..14235314,14234890..14235187,14234693..14234828,14234268..14234342,14233617..14234206,14233188..14233561,14232965..14233129,14232716..14232903,14231492..14231964,14231308..14231426,14231160..14231244,14230895..14231099,14230774..14230838)); ID=FBpp0086699; name=Opa1-PB; parent=FBgn0261276,FBtr0087573; dbxref=FlyBase:FBpp0086699,FlyBase_Ann…	10.3	8	0.062	ALGYYAVVTGR+DNVDVDTDYIR+GEILDEVVTLSQISAK+HLPTLTHDELTTVR+LEEFINSLNQEK+TSVLESIAK+VLLAEELIK+VTLAEGPYHVAQFR
986a	FBpp0086097|FBgn0034237|CG4878-PB|eIF3-S9-PB FBpp0086098|FBgn0034237|CG4878-PA|eIF3-S9-PA	1.0000	FBpp0086097 type=protein; loc=2R:join(17536465..17536579,17536696..17537011,17537070..17538622,17538694..17538782); ID=FBpp0086097; name=eIF3-S9-PB; parent=FBgn0034237,FBtr0086941; dbxref=FlyBase:FBpp0086097,FlyBase_Annotation_IDs:CG4878-PB,GB_protein:AAG22261.1,REFSEQ:NP_611228,GB_protein:AAG22261; MD5=a673b99d3ae6cc810f8396fcadd5d859; length=690; release=r6.09; species=Dmel;;FBpp0086098 type=pr…	12.6	8	0.055	GYAFMEYK+IIIWDIR+LFSNYGEIVNVVYPVDEEGK+MGENSIHIYETPSFYLLDLK+SFVADGMSVLSMFR+VTLMEIPK+YVVTGVSSWK
985a	FBpp0085865|FBgn0034345|CG5174-PA|CG5174-PA FBpp0085866|FBgn0034345|CG5174-PH|CG5174-PH FBpp0085869|FBgn0034345|CG5174-PB|CG5174-PB FBpp0290371|FBgn0034345|CG5174-PL|CG5174-PL FBpp0290372|FBgn0034345|CG5174-PM|CG5174-PM FBpp0297591|FBgn0034345|CG5174-PN|CG5174-PN FBpp0297592|FBgn0034345|CG5174-PO|CG5174-PO FBpp0309317|FBgn0034345|CG5174-PP|CG5174-PP	1.0000	FBpp0085865 type=protein; loc=2R:join(18421544..18421553,18424127..18424251,18424326..18424486,18424607..18424666,18424872..18425034,18425340..18425447); ID=FBpp0085865; name=CG5174-PA; parent=FBgn0034345,FBtr0086686; dbxref=FlyBase:FBpp0085865,FlyBase_Annotation_IDs:CG5174-PA,GB_protein:AAM68455.1,REFSEQ:NP_611331,GB_protein:AAM68455,FlyMine:FBpp0085865,modMine:FBpp0085865; MD5=4dcee9f24324a7106…	50.5	8	0.063	EVTDDVNQGLK+LGITVWK+RAEWSQELAR+SGSVSSFPDALDENNTSSGLNSPTDSLPK+SIEASVGSAYENVK+TASVFGSITSGISSK+VEEEINTLR
966a	FBpp0084803|FBgn0015622|CG11958-PA|Cnx99A-PA FBpp0084804|FBgn0015622|CG11958-PB|Cnx99A-PB FBpp0110209|FBgn0015622|CG11958-PD|Cnx99A-PD FBpp0306896|FBgn0015622|CG11958-PE|Cnx99A-PE	1.0000	FBpp0084803 type=protein; loc=3R:complement(join(29319231..29319374,29318274..29318612,29318069..29318140,29317836..29317969,29316923..29317511,29316720..29316860,29316237..29316365,29315945..29316169,29315835..29315879)); ID=FBpp0084803; name=Cnx99A-PA; parent=FBgn0015622,FBtr0085437; dbxref=FlyBase:FBpp0084803,FlyBase_Annotation_IDs:CG11958-PA,GB_protein:AAF56887.2,REFSEQ:NP_733286,GB_protein:A…	12.7	7	0.043	APMIENPNYQGK+DFAANSFDIK+HAAIAAPLR+IVWANDLGLVLK+LLSAGKDTEQLK+NRLEEPFKDK+WKAPLIPNPNYK
956a	FBpp0084014|FBgn0039186|CG5746-PB|CG5746-PB FBpp0084015|FBgn0039186|CG5746-PA|CG5746-PA FBpp0271790|FBgn0039186|CG5746-PC|CG5746-PC FBpp0271791|FBgn0039186|CG5746-PD|CG5746-PD FBpp0306670|FBgn0039186|CG5746-PG|CG5746-PG	1.0000	FBpp0084014 type=protein; loc=3R:complement(join(24348147..24348474,24347664..24348080,24347405..24347594,24347081..24347299,24346817..24346986,24346711..24346760)); ID=FBpp0084014; name=CG5746-PB; parent=FBgn0039186,FBtr0084630; dbxref=FlyBase_Annotation_IDs:CG5746-PB,FlyBase:FBpp0084014,GB_protein:AAF56285,REFSEQ:NP_732983,FlyMine:FBpp0084014,modMine:FBpp0084014; MD5=c0a56fb63cbc0d2078dc0c28643…	19.2	7	0.048	AYAGYDSQAYSQNYSNAAAYY+GGRPPLYSQPPK+YEGGPYGQRPMTPK+YQSYSQDYSQQYGSTAVDYNATGQADYSQHGAQSTGYDER
939a	FBpp0082167|FBgn0020496|CG7583-PA|CtBP-PA FBpp0082168|FBgn0020496|CG7583-PC|CtBP-PC FBpp0082169|FBgn0020496|CG7583-PB|CtBP-PB FBpp0082170|FBgn0020496|CG7583-PD|CtBP-PD	1.0000	FBpp0082167 type=protein; loc=3R:join(13019620..13019814,13019896..13020201,13020854..13021114,13021176..13021316,13021420..13021677); ID=FBpp0082167; name=CtBP-PA; parent=FBgn0020496,FBtr0082699; dbxref=FlyBase_Annotation_IDs:CG7583-PA,FlyBase:FBpp0082167,GB_protein:AAF54891.1,REFSEQ:NP_524336,GB_protein:AAF54891; MD5=f6c599880c58a604e2e0f4bb1707f3f1; length=386; release=r6.09; species=Dmel;;FBp…	21.0	7	0.052	AAALDVHENEPYNVFQGALK+AIVGNIPDVLR+GGLVDDETLALALK+IGSAVALR+TPPAAAAGGVAAAVYPEGK+TYWLANMVR
922a	FBpp0079874|FBgn0032393|CG12264-PA|CG12264-PA	1.0000	FBpp0079874 type=protein; loc=2L:join(11999725..11999854,11999913..12001171); ID=FBpp0079874; name=CG12264-PA; parent=FBgn0032393,FBtr0080290; dbxref=FlyBase:FBpp0079874,FlyBase_Annotation_IDs:CG12264-PA,GB_protein:AAF53143.1,REFSEQ:NP_609533,GB_protein:AAF53143,FlyMine:FBpp0079874,modMine:FBpp0079874; MD5=a30ecd18fd91702c98940874ba57d2fa; length=462; release=r6.09; species=Dmel;	18.4	7	0.056	EIIFTSGATESNNIAVK+FTTVEEVDYTADK+NEQTEGRPLYLDAQATTPMDPR+RVFFHTDAAQAVGK+VFFHTDAAQAVGK+VLDAMLPYLTNFYGNPHSR
918a	FBpp0079187|FBgn0020618|CG7111-PA|Rack1-PA FBpp0303680|FBgn0020618|CG7111-PC|Rack1-PC FBpp0311572|FBgn0020618|CG7111-PD|Rack1-PD	1.0000	FBpp0079187 type=protein; loc=2L:complement(join(7827061..7827169,7826770..7826981,7825701..7826336)); ID=FBpp0079187; name=Rack1-PA; parent=FBgn0020618,FBtr0079565; dbxref=FlyBase:FBpp0079187,FlyBase_Annotation_IDs:CG7111-PA,GB_protein:AAF52566.1,REFSEQ:NP_477269,GB_protein:AAF52566,FlyMine:FBpp0079187,modMine:FBpp0079187; MD5=c367551df53d0ddb1b123145df73b49a; length=318; release=r6.09; species=…	25.5	7	0.060	ALLWDLNDGK+DKTLIVWK+DPDTIISASR+DVLSVAFSADNR+GTLIGHNGWVTQIATNPKDPDTIISASR+LWDLAAGK+TVEELRPEVVSPTSK
917a	FBpp0079072|FBgn0031912|CG5261-PB|CG5261-PB FBpp0304796|FBgn0031912|CG5261-PE|CG5261-PE FBpp0304797|FBgn0031912|CG5261-PF|CG5261-PF	1.0000	FBpp0079072 type=protein; loc=2L:join(7427201..7427361,7428047..7428216,7428281..7428679,7428878..7429104,7429167..7429515,7429582..7429684,7429743..7429872); ID=FBpp0079072; name=CG5261-PB; parent=FBgn0031912,FBtr0079444; dbxref=FlyBase:FBpp0079072,FlyBase_Annotation_IDs:CG5261-PB,GB_protein:AAF52514.1,REFSEQ:NP_609118,GB_protein:AAF52514,FlyMine:FBpp0079072,modMine:FBpp0079072; MD5=3762d6d5ec09…	13.1	7	0.049	GLITPIVFNADR+LAEAQQLR+VPEANSAWMDTVIR+VPLPALSPTMER+VSVNDFIIK+YEDIPVTNMR
910e	FBpp0071084|FBgn0029979|CG10777-PB|CG10777-PB FBpp0310551|FBgn0029979|CG10777-PC|CG10777-PC	1.0000	FBpp0071084 type=protein; loc=X:complement(join(7928794..7930302,7927228..7928556)); ID=FBpp0071084; name=CG10777-PB; parent=FBgn0029979,FBtr0071132; dbxref=FlyBase:FBpp0071084,FlyBase_Annotation_IDs:CG10777-PB,GB_protein:AAF46295.1,REFSEQ:NP_572424,GB_protein:AAF46295,FlyMine:FBpp0071084,modMine:FBpp0071084; MD5=11767947f10d5a65a6259cb7e9cb5704; length=945; release=r6.09; species=Dmel;;FBpp03105…	3.4	7	0.024	GEGPIALVLAPTR+LIDFLENR+MLDMGFEPQIR
90	FBpp0072081|FBgn0034967|CG3186-PB|eIF-5A-PB FBpp0072082|FBgn0034967|CG3186-PA|eIF-5A-PA	1.0000	FBpp0072081 type=protein; loc=2R:join(24058486..24058691,24058932..24059133,24059196..24059267); ID=FBpp0072081; name=eIF-5A-PB; parent=FBgn0034967,FBtr0072172; dbxref=FlyBase:FBpp0072081,FlyBase_Annotation_IDs:CG3186-PB,GB_protein:AAM68297.1,REFSEQ:NP_726411,GB_protein:AAM68297,FlyMine:FBpp0072081,modMine:FBpp0072081; MD5=c7cb54e1f8c2de4e5aea6fb4f583c3c9; length=159; release=r6.09; species=Dmel;…	18.9	7	0.057	NGFVMLK+VHMVGIDIFSNK+VPEGELGEQLR
89	FBpp0072072|FBgn0283494|CG3140-PA|Adk2-PA	1.0000	FBpp0072072 type=protein; loc=2R:join(24024319..24024420,24024900..24025136,24025200..24025367,24025432..24025647); ID=FBpp0072072; name=Adk2-PA; parent=FBgn0283494,FBtr0072163; dbxref=FlyBase:FBpp0072072,FlyBase_Annotation_IDs:CG3140-PA,GB_protein:AAF47139.2,REFSEQ:NP_523836,GB_protein:AAF47139,FlyMine:FBpp0072072,modMine:FBpp0072072; MD5=32fa4e8296c2fa7455d669e093fae254; length=240; release=r6.…	29.2	7	0.056	FLIDGFPR+KPMTDDVTGEPLIR+NGFLLDGFPR+QTKPLVDYYGLR+SSDVFSTIDSIFQR+YEPENIGINAILLGPPGSGK
877a	FBpp0074011|FBgn0004227|CG4211-PA|nonA-PA FBpp0074012|FBgn0004227|CG4211-PB|nonA-PB FBpp0100043|FBgn0004227|CG4211-PC|nonA-PC FBpp0309274|FBgn0004227|CG4211-PD|nonA-PD	1.0000	FBpp0074011 type=protein; loc=X:join(16361698..16362054,16363358..16364630,16365205..16365513,16365587..16365642,16366904..16367011); ID=FBpp0074011; name=nonA-PA; parent=FBgn0004227,FBtr0074232; dbxref=FlyBase_Annotation_IDs:CG4211-PA,FlyBase:FBpp0074011,GB_protein:AAF48597.2,REFSEQ:NP_523367,GB_protein:AAF48597,FlyMine:FBpp0074011,modMine:FBpp0074011; MD5=3db46fb606889bf3705432380be6276e; lengt…	17.0	7	0.057	ASITVDDR+FADPNSFEHEYGSR+GGEDFFITQR+QDNNATQQLPQR+SFEIFGPIER+SGPRPGGGAGGAMNSTNMGGGGGGGGGGGPR+SISGPTFELEPVEVPTETK+VSNLTPFVSNELLYK
832	sp|HBA_HUMAN|	1.0000	sp HBA_HUMAN	33.3	7	0.053	MFLSFPTTK+TYFPHFDLSHGSAQVK+VDPVNFK+VGAHAGEYGAEALER
821	FBpp0291495|FBgn0261396|CG10484-PA|Rpn3-PA FBpp0307804|FBgn0261396|CG42641-PB|Rpn3-PB	1.0000	FBpp0291495 type=protein; loc=2L:join(19052054..19052217,19052279..19053599); ID=FBpp0291495; name=Rpn3-PA; parent=FBgn0261396,FBtr0302289; dbxref=REFSEQ:NP_477300,GB_protein:AAF53749,FlyBase:FBpp0291495,FlyBase:FBpp0080691,FlyBase_Annotation_IDs:CG10484-PA,FlyBase_Annotation_IDs:CG42641-PA,FlyMine:FBpp0291495,modMine:FBpp0291495; MD5=f6e814a86c8cfb3f33e1816e37354a8c; length=494; release=r6.09; s…	16.8	7	0.053	AIRDGVIEATLDPAQNFMR+DGVIEATLDPAQNFMR+FGDVVSQYGPK+FLYYLGR+NQDVAAVQEIR+QSLGAYFQLTQAVR+SVYPESASNNEWAR+SYFYFSR
783	FBpp0088537|FBgn0032388|CG6686-PA|CG6686-PA FBpp0088538|FBgn0032388|CG6686-PB|CG6686-PB	1.0000	FBpp0088537 type=protein; loc=2L:complement(join(11987696..11987945,11987495..11987512,11986438..11987387,11985833..11986380,11985007..11985771,11984725..11984950,11984507..11984662)); ID=FBpp0088537; name=CG6686-PA; parent=FBgn0032388,FBtr0089572; dbxref=FlyBase:FBpp0088537,FlyBase_Annotation_IDs:CG6686-PA,GB_protein:AAF53138.2,REFSEQ:NP_723700,GB_protein:AAF53138,FlyMine:FBpp0088537,modMine:FBp…	11.8	7	0.052	AILDEEPDVGAGVANALR+ELEELDEAFGVSEILEQEK+LGLKPLEVDSGPSK+RLETLEDTNLQLASDTYSAEELAK+SFSPIPENGAGDVLSITETNK+TMSSTDTPLGTLTMLQQK
777	FBpp0088431|FBgn0038535|CG18212-PF|alt-PF FBpp0088432|FBgn0038535|CG18212-PE|alt-PE FBpp0088433|FBgn0038535|CG18212-PG|alt-PG FBpp0088434|FBgn0038535|CG18212-PA|alt-PA FBpp0088435|FBgn0038535|CG18212-PD|alt-PD FBpp0088963|FBgn0038535|CG18212-PB|alt-PB FBpp0307032|FBgn0038535|CG18212-PH|alt-PH FBpp0307033|FBgn0038535|CG18212-PI|alt-PI	1.0000	FBpp0088431 type=protein; loc=3R:complement(join(17676837..17678120,17676087..17676749,17675075..17675533,17674889..17675011)); ID=FBpp0088431; name=alt-PF; parent=FBgn0038535,FBtr0089412; dbxref=FlyBase:FBpp0088431,FlyBase_Annotation_IDs:CG18212-PF,GB_protein:AAF55454.1,REFSEQ:NP_732259,GB_protein:AAF55454,FlyMine:FBpp0088431,modMine:FBpp0088431; MD5=9dd87b34f94cb91919334a386aae0abd; length=842;…	12.6	7	0.054	LLAEEQEASIGIQAK+NVALSQQLTQAANSAVQATAAQSEQAQVQTEALAQK+QANALQSQLQEAQQR+QHVEFEPDAEVLTDQR+QNNSIFELEQR+VVAVETEAPVVTK
764	FBpp0087972|FBgn0029093|CG1548-PA|cathD-PA	1.0000	FBpp0087972 type=protein; loc=2R:complement(join(7822549..7823466,7822225..7822485)); ID=FBpp0087972; name=cathD-PA; parent=FBgn0029093,FBtr0088898; dbxref=FlyBase:FBpp0087972,FlyBase_Annotation_IDs:CG1548-PA,GB_protein:AAF59186.1,REFSEQ:NP_652013,GB_protein:AAF59186,FlyMine:FBpp0087972,modMine:FBpp0087972; MD5=fbe176b5e485f5702cfdc5f320281c69; length=392; release=r6.09; species=Dmel;	16.1	7	0.057	DQTFAEALSEPGLVFVAAK+FDGILGLGYNSISVDK+TFELEGKDYILR+VVFDTGSSNLWVPSK+VVFDTGSSNLWVPSKK
762	FBpp0087958|FBgn0033235|CG8728-PA|CG8728-PA	1.0000	FBpp0087958 type=protein; loc=2R:complement(join(7938900..7938955,7938437..7938815,7937959..7938375,7937762..7937902,7937204..7937708,7936971..7937143)); ID=FBpp0087958; name=CG8728-PA; parent=FBgn0033235,FBtr0088882; dbxref=FlyBase:FBpp0087958,FlyBase_Annotation_IDs:CG8728-PA,GB_protein:AAF59168.1,REFSEQ:NP_610333,GB_protein:AAF59168,FlyMine:FBpp0087958,modMine:FBpp0087958; MD5=f597e2b6e045ffbbf…	17.6	7	0.054	AIWETEALEDSGPK+DTLIYAASIDSR+LLSSPPSVAAR+NVLMNYLK+QVDTSIAQYTGGLVK+VTSLGGDEVGSGTGIGQITGGVR+YEVAYPSGVSHFLEK
744	FBpp0087539|FBgn0027580|CG1516-PI|PCB-PI FBpp0087540|FBgn0027580|CG1516-PE|PCB-PE FBpp0087541|FBgn0027580|CG1516-PD|PCB-PD FBpp0087542|FBgn0027580|CG1516-PA|PCB-PA FBpp0087543|FBgn0027580|CG1516-PJ|PCB-PJ FBpp0087544|FBgn0027580|CG1516-PB|PCB-PB FBpp0087545|FBgn0027580|CG1516-PK|PCB-PK FBpp0087546|FBgn0027580|CG1516-PL|PCB-PL FBpp0087547|FBgn0027580|CG1516-PG|PCB-PG FBpp0290074|FBgn0027580|CG1516…	1.0000	FBpp0087539 type=protein; loc=2R:complement(join(9856084..9856182,9854511..9856020,9853683..9853730,9852548..9853205,9851454..9852483,9851137..9851385)); ID=FBpp0087539; name=PCB-PI; parent=FBgn0027580,FBtr0088454; dbxref=GB_protein:AAG22289.2,FlyBase:FBpp0087539,FlyBase_Annotation_IDs:CG1516-PI,REFSEQ:NP_724841,GB_protein:AAG22289,FlyMine:FBpp0087539,modMine:FBpp0087539; MD5=03088370145028e2f777…	7.9	7	0.057	DVMSAALYPQVTNDFLNFR+EANLLLGDIIK+SVVEYLQGSIGIPHGGFPEPLR+TNIPFLLNVLENQK+VTTEDPANDFQPNTGR+YYTNLADELVK
696	FBpp0086328|FBgn0001308|CG7765-PA|Khc-PA	1.0000	FBpp0086328 type=protein; loc=2R:complement(join(16271339..16271485,16269794..16270253,16267776..16269655,16267264..16267704)); ID=FBpp0086328; name=Khc-PA; parent=FBgn0001308,FBtr0087184; dbxref=GB_protein:AAF58029.1,FlyBase:FBpp0086328,FlyBase_Annotation_IDs:CG7765-PA,REFSEQ:NP_476590,GB_protein:AAF58029,FlyMine:FBpp0086328,modMine:FBpp0086328; MD5=4ad89c4c85a3bbd7f2e94c8acefb8757; length=975; …	9.1	7	0.049	DLGEVGQAIAPGESSIDLK+FVSSPEDVFEVIEEGK+LFVQDLQQR+LLLAHQQMTADYEK+NKDIDALNEELQQK+NVVNEESEEDGGSLAQK
689	FBpp0086103|FBgn0010409|CG6510-PA|RpL18A-PA	1.0000	FBpp0086103 type=protein; loc=2R:complement(join(17547409..17547426,17546471..17546986)); ID=FBpp0086103; name=RpL18A-PA; parent=FBgn0010409,FBtr0086947; dbxref=FlyBase:FBpp0086103,FlyBase_Annotation_IDs:CG6510-PA,GB_protein:AAF57838.1,REFSEQ:NP_523774,GB_protein:AAF57838,FlyMine:FBpp0086103,modMine:FBpp0086103; MD5=25f9c528cffc82e53fb412237bba44d8; length=177; release=r6.09; species=Dmel;	28.2	7	0.050	AHSIQIIK+GLLKEYEVVGR+IFAPDNIVAK+KLPSEKEPQTPLYK+LPSEKEPQTPLYK+NFGIWLR
669	FBpp0085796|FBgn0010551|CG15081-PC|Phb2-PC FBpp0085797|FBgn0010551|CG15081-PB|Phb2-PB FBpp0085798|FBgn0010551|CG15081-PA|Phb2-PA FBpp0111774|FBgn0010551|CG15081-PD|Phb2-PD FBpp0111775|FBgn0010551|CG15081-PE|Phb2-PE FBpp0111776|FBgn0010551|CG15081-PF|Phb2-PF	1.0000	FBpp0085796 type=protein; loc=2R:join(18819633..18819765,18820196..18820542,18820605..18820838,18821041..18821118,18821184..18821291); ID=FBpp0085796; name=Phb2-PC; parent=FBgn0010551,FBtr0086614; dbxref=FlyBase:FBpp0085796,FlyBase_Annotation_IDs:CG15081-PC,GB_protein:AAM68447.1,GB_protein:AAM68447,REFSEQ:NP_725832,GB_protein:AAM68447; MD5=f3577dbaa7059493d393d38b3f6cb5db; length=299; release=r6.…	35.5	7	0.051	AVFFVER+GGPPGLGIGLK+IPWFQYPIIYDIR+IVQAEGEAEAAK+LGGIQSDIYSEGLHVR+QQVSLLIR+VLAAVGAAAYGVSQSLYTVEGGHR+VLSRPDSLNLPYLHK
654	FBpp0085427|FBgn0033021|CG10417-PA|CG10417-PA FBpp0085428|FBgn0033021|CG10417-PB|CG10417-PB	1.0000	FBpp0085427 type=protein; loc=2R:complement(join(5362628..5362738,5361599..5362567,5361019..5361549,5360588..5360965)); ID=FBpp0085427; name=CG10417-PA; parent=FBgn0033021,FBtr0086091; dbxref=FlyBase:FBpp0085427,FlyBase_Annotation_IDs:CG10417-PA,GB_protein:AAF57333.1,REFSEQ:NP_610169,GB_protein:AAF57333; MD5=6c508504048f45b920322dc2c0a22522; length=662; release=r6.09; species=Dmel;;FBpp0085428 ty…	16.9	7	0.052	AAALAAEATNK+AVMDPSAKPDGSSTSAAAAAAALSADGVANSR+KDLDLKSSDHK+LFATGSNDMTELNQSSK+SGQAIEMSIDHKPEDDEEASR+TNVTLPAEEQMISALPDIKK
603	FBpp0084465|FBgn0027889|CG6386-PA|ball-PA FBpp0084466|FBgn0027889|CG6386-PB|ball-PB	1.0000	FBpp0084465 type=protein; loc=3R:complement(join(26866291..26866524,26864669..26866234)); ID=FBpp0084465; name=ball-PA; parent=FBgn0027889,FBtr0085095; dbxref=FlyBase:FBpp0084465,FlyBase_Annotation_IDs:CG6386-PA,GB_protein:AAF56630.2,REFSEQ:NP_651508,GB_protein:AAF56630; MD5=6049b0d9ad742edd922c189e64040543; length=599; release=r6.09; species=Dmel;;FBpp0084466 type=protein; loc=3R:complement(join…	14.9	7	0.056	AANILLGLEK+ASPKPQTPTAAR+EGTVFTDLAK+INFSPSISLR+SALASSSKEEASPVTR+SLGMPYILANGSVEVNGEK+TVINDDLTPQPR
594	FBpp0084242|FBgn0039300|CG10423-PA|RpS27-PA FBpp0293236|FBgn0039300|CG10423-PB|RpS27-PB	1.0000	FBpp0084242 type=protein; loc=3R:complement(join(25247433..25247438,25246448..25246667,25246353..25246381)); ID=FBpp0084242; name=RpS27-PA; parent=FBgn0039300,FBtr0084868; dbxref=FlyBase:FBpp0084242,FlyBase_Annotation_IDs:CG10423-PA,GB_protein:AAF56428.1,REFSEQ:NP_651359,GB_protein:AAF56428,FlyMine:FBpp0084242,modMine:FBpp0084242; MD5=12891c10f84e6af4a613b302d70f03eb; length=84; release=r6.09; sp…	29.8	7	0.056	DLLHPLPAEEK+DLLHPLPAEEKR+LVQHPNSYFMDVK
587	FBpp0084021|FBgn0039175|CG5706-PA|beta-PheRS-PA	1.0000	FBpp0084021 type=protein; loc=3R:complement(join(24252496..24252553,24252366..24252421,24252145..24252302,24250733..24252078,24250524..24250675)); ID=FBpp0084021; name=beta-PheRS-PA; parent=FBgn0039175,FBtr0084637; dbxref=FlyBase:FBpp0084021,FlyBase_Annotation_IDs:CG5706-PA,GB_protein:AAF56268.1,REFSEQ:NP_651237,GB_protein:AAF56268,FlyMine:FBpp0084021,modMine:FBpp0084021; MD5=a0affdc216fd4d24c2e9…	12.4	7	0.052	EQGDVAAAANASEEIIYR+FQFVELAK+GYYLQATEDPSYFPGR+QYLPIIR+TTLLPGLLK+VVLSLPPIINGDHSK
54	FBpp0071194|FBgn0030063|CG1789-PA|CG1789-PA	1.0000	FBpp0071194 type=protein; loc=X:join(8720606..8721109,8721234..8721443); ID=FBpp0071194; name=CG1789-PA; parent=FBgn0030063,FBtr0071251; dbxref=FlyBase:FBpp0071194,FlyBase_Annotation_IDs:CG1789-PA,GB_protein:AAF46411.1,REFSEQ:NP_572504,GB_protein:AAF46411,FlyMine:FBpp0071194,modMine:FBpp0071194; MD5=de72f9081d43c81f472914cb5b52c768; length=237; release=r6.09; species=Dmel;	26.2	7	0.055	AQNKNPDEFYHHMINSK+DEHTPEQLALMQTQDLK+LKASLVDVDAIK+NPDEFYHHMINSK+QHLGFLEK+TTEPNPIK
526	FBpp0082459|FBgn0038271|CG3731-PA|UQCR-C1-PA FBpp0082460|FBgn0038271|CG3731-PB|UQCR-C1-PB	1.0000	FBpp0082459 type=protein; loc=3R:join(14890358..14890426,14890696..14890902,14890962..14891290,14891353..14891723,14891785..14891876,14891951..14892295); ID=FBpp0082459; name=UQCR-C1-PA; parent=FBgn0038271,FBtr0083000; dbxref=FlyBase:FBpp0082459,FlyBase_Annotation_IDs:CG3731-PA,GB_protein:AAF55110.2,REFSEQ:NP_731954,GB_protein:AAF55110,FlyMine:FBpp0082459,modMine:FBpp0082459; MD5=86d41abaf76ec0ff…	17.7	7	0.055	ADLTDYIQTHYK+AVEILADIIQNSK+IDAVSVGNVR+SQGGGANNASNLAR+SQTDLELEVENLGAHLNAYTSR+TLLNIPATQVTK
53	FBpp0071193|FBgn0030061|CG1785-PA|CG1785-PA	1.0000	FBpp0071193 type=protein; loc=X:join(8715029..8715156,8715222..8715395,8715452..8715772,8715835..8716251,8716314..8716710); ID=FBpp0071193; name=CG1785-PA; parent=FBgn0030061,FBtr0071250; dbxref=FlyBase:FBpp0071193,FlyBase_Annotation_IDs:CG1785-PA,GB_protein:AAF46409.1,REFSEQ:NP_572502,GB_protein:AAF46409,FlyMine:FBpp0071193,modMine:FBpp0071193; MD5=fa9e735e8a8c538dc74c2f91a566cbab; length=478; r…	21.1	7	0.052	HELDDEEEDLNDLK+HELDDEEEDLNDLKK+HKFEEPDLDVNLPEDIAGNLR+KKEDDDEKPYHTINAPVENK+NSHKEPGVSYNDLKER+QQTADLIR+VGTFADKQDEDLFVVDSSLPK
508	FBpp0081899|FBgn0037930|CG14715-PA|CG14715-PA	1.0000	FBpp0081899 type=protein; loc=3R:join(11674282..11674428,11674492..11674761); ID=FBpp0081899; name=CG14715-PA; parent=FBgn0037930,FBtr0082423; dbxref=FlyBase:FBpp0081899,FlyBase_Annotation_IDs:CG14715-PA,GB_protein:AAF54674.1,REFSEQ:NP_650101,GB_protein:AAF54674,FlyMine:FBpp0081899,modMine:FBpp0081899; MD5=0f1a8eb047eb41a34fad206f6fd7ce1f; length=138; release=r6.09; species=Dmel;	43.5	7	0.055	GALQDGTEFDSSYSR+GTPFSFTLGAR+IPPNAVLVFDTELVK+KLTIPPELGYGASGAGGGK+LTIPPELGYGASGAGGGK
491	FBpp0081564|FBgn0278604|CG8374-PA|dmt-PA	1.0000	FBpp0081564 type=protein; loc=3R:join(9711210..9711690,9711750..9713581,9713867..9714127); ID=FBpp0081564; name=dmt-PA; parent=FBgn0278604,FBtr0082086; dbxref=FlyBase:FBpp0081564,FlyBase_Annotation_IDs:CG8374-PA,GB_protein:AAF54430.1,REFSEQ:NP_524295,GB_protein:AAF54430,FlyMine:FBpp0081564,modMine:FBpp0081564; MD5=a69f3dba39bcfb86028dd4553392d370; length=857; release=r6.09; species=Dmel;	11.8	7	0.055	APPVTDVSATTTALSPIAHQSPNAVR+NDAPDVDASTFEPAR+NVFDFLSQSQIEDDSDREDPAADIIQR+QLVSTPLNR+RAPPVTDVSATTTALSPIAHQSPNAVR+SMSINDQESEENAENFVHLPNPR
49	FBpp0071087|FBgn0261592|CG10944-PB|RpS6-PB FBpp0071088|FBgn0261592|CG10944-PA|RpS6-PA	1.0000	FBpp0071087 type=protein; loc=X:complement(join(7901243..7901248,7900803..7901007,7899754..7900289)); ID=FBpp0071087; name=RpS6-PB; parent=FBgn0261592,FBtr0071135; dbxref=FlyBase:FBpp0071087,FlyBase_Annotation_IDs:CG10944-PB,GB_protein:AAN09218.1,REFSEQ:NP_511073,GB_protein:AAN09218,FlyMine:FBpp0071087,modMine:FBpp0071087; MD5=a5a2be906b55066ce578c7696a06737d; length=248; release=r6.09; species=D…	21.7	7	0.055	DIPGLTDTTIPR+KGEKDIPGLTDTTIPR+KLYNLSK+LITPVVLQR+MGQVVEADILGDEWK
477	FBpp0081437|FBgn0037643|CG11963-PA|skap-PA FBpp0112118|FBgn0037643|CG11963-PB|skap-PB FBpp0291000|FBgn0037643|CG11963-PC|skap-PC FBpp0291001|FBgn0037643|CG11963-PD|skap-PD FBpp0306436|FBgn0037643|CG11963-PG|skap-PG FBpp0306437|FBgn0037643|CG11963-PH|skap-PH FBpp0312599|FBgn0037643|CG11963-PI|skap-PI FBpp0312600|FBgn0037643|CG11963-PJ|skap-PJ	1.0000	FBpp0081437 type=protein; loc=3R:join(8938820..8938888,8939669..8939772,8940482..8940634,8940699..8940861,8940922..8941189,8941408..8941832,8941901..8942070,8942678..8942834); ID=FBpp0081437; name=skap-PA; parent=FBgn0037643,FBtr0081957; dbxref=FlyBase:FBpp0081437,FlyBase_Annotation_IDs:CG11963-PA,GB_protein:AAF54308.2,REFSEQ:NP_649846,GB_protein:AAF54308,FlyMine:FBpp0081437,modMine:FBpp0081437; …	20.6	7	0.056	AFNGPVLIASK+DLNLNMPVVVR+EGGVDIEEVAASSPDAILYEPIDIGTGLTSEQAEK+LYGGEPANFLDVGGGATAEAVK+VVYDPQTAEELSSK
453	FBpp0080751|FBgn0041789|CG31794-PC|Pax-PC FBpp0080752|FBgn0041789|CG31794-PF|Pax-PF FBpp0080753|FBgn0041789|CG31794-PB|Pax-PB FBpp0080754|FBgn0041789|CG31794-PA|Pax-PA FBpp0099871|FBgn0041789|CG31794-PG|Pax-PG FBpp0297553|FBgn0041789|CG31794-PH|Pax-PH FBpp0306283|FBgn0041789|CG31794-PJ|Pax-PJ FBpp0306284|FBgn0041789|CG31794-PK|Pax-PK	1.0000	FBpp0080751 type=protein; loc=2L:complement(join(19426206..19426218,19410480..19410643,19410248..19410413,19409769..19409910,19409612..19409703,19409404..19409549,19403999..19404682,19401106..19401372)); ID=FBpp0080751; name=Pax-PC; parent=FBgn0041789,FBtr0081210; dbxref=FlyBase:FBpp0080751,GB_protein:AAN11037.1,FlyBase_Annotation_IDs:CG31794-PC,REFSEQ:NP_724183,GB_protein:AAN11037,FlyMine:FBpp00…	20.0	7	0.053	ELDDLMASLSDFK+HQALQQQQFVDNTPGYGSLR+IDVPVNYSTPVSK+LTGPDGPVGTVEEQIVQQK+QAAGASTGLSELDSLLQDLQK+SPTAGHDFNGSSTTPGYANQGSLPR
447	FBpp0080688|FBgn0263198|CG10473-PB|Acn-PB FBpp0080689|FBgn0263198|CG10473-PA|Acn-PA FBpp0307803|FBgn0263198|CG10473-PC|Acn-PC	1.0000	FBpp0080688 type=protein; loc=2L:join(19045567..19047047,19047152..19047362,19047420..19047654,19047716..19047825,19047914..19048096); ID=FBpp0080688; name=Acn-PB; parent=FBgn0263198,FBtr0081144; dbxref=FlyBase:FBpp0080688,FlyBase_Annotation_IDs:CG10473-PB,GB_protein:AAN11023.1,REFSEQ:NP_724153,GB_protein:AAN11023,FlyMine:FBpp0080688,modMine:FBpp0080688; MD5=42fbd866a3c5a1c639bc00c4a3eb2892; leng…	11.4	7	0.054	IVEEDGFWIDR+LLDDLFR+SSSPAPVPVAVAR+TTSDVLDIQTEEVDERDEEASAPAER+TVAPPAANESESEDR+VPPASQEINEAR
442	FBpp0080510|FBgn0032620|CG12288-PA|CG12288-PA	1.0000	FBpp0080510 type=protein; loc=2L:complement(join(16901728..16902151,16901281..16901664,16900722..16901221)); ID=FBpp0080510; name=CG12288-PA; parent=FBgn0032620,FBtr0080957; dbxref=FlyBase:FBpp0080510,FlyBase_Annotation_IDs:CG12288-PA,GB_protein:AAF53587.1,REFSEQ:NP_609822,GB_protein:AAF53587,FlyMine:FBpp0080510,modMine:FBpp0080510; MD5=a6c7dde4a8cc80ac3d7b474ed8d58fc3; length=435; release=r6.09;…	9.4	7	0.056	IRNPAEEASTVFVGNLPINTK+LFQPYGLVQSIR+NPAEEASTVFVGNLPINTK+TIFVGSLK
429	FBpp0080102|FBgn0032518|CG9282-PA|RpL24-PA FBpp0309565|FBgn0032518|CG9282-PB|RpL24-PB FBpp0311573|FBgn0032518|CG9282-PC|RpL24-PC	1.0000	FBpp0080102 type=protein; loc=2L:complement(join(13395056..13395060,13394865..13394940,13394413..13394799)); ID=FBpp0080102; name=RpL24-PA; parent=FBgn0032518,FBtr0080524; dbxref=FlyBase:FBpp0080102,FlyBase_Annotation_IDs:CG9282-PA,GB_protein:AAF53299.1,REFSEQ:NP_609649,GB_protein:AAF53299,FlyMine:FBpp0080102,modMine:FBpp0080102; MD5=c5b17bcda531c06f8bc1ce96bc8dbb41; length=155; release=r6.09; sp…	19.4	7	0.055	AIVGASLAEILAK+KVTWTVLYR+SFTFLDK+SFTFLDKK+VTWTVLYR
409	FBpp0079732|FBgn0027363|CG6521-PA|Stam-PA	1.0000	FBpp0079732 type=protein; loc=2L:join(10858835..10858877,10859370..10859647,10859707..10860910,10860977..10861521); ID=FBpp0079732; name=Stam-PA; parent=FBgn0027363,FBtr0080143; dbxref=FlyBase:FBpp0079732,FlyBase_Annotation_IDs:CG6521-PA,GB_protein:AAF53027.1,REFSEQ:NP_477448,GB_protein:AAF53027,FlyMine:FBpp0079732,modMine:FBpp0079732; MD5=ffa29d1c574161ed4ff139ded1f1e20e; length=689; release=r6.…	9.4	7	0.049	AAALPKDPNVVSSQQEEDDIAK+DPNVVSSQQEEDDIAK+ELDLIPALYAK+NNIPIYQQQR+TEAAAAAAAAQPVEIDESKIDR
406	FBpp0079650|FBgn0032216|CG5384-PA|Usp14-PA FBpp0304059|FBgn0032216|CG5384-PB|Usp14-PB	1.0000	FBpp0079650 type=protein; loc=2L:complement(join(10314296..10314311,10314064..10314239,10313901..10314005,10313306..10313688,10313084..10313240,10312962..10313027,10312384..10312908)); ID=FBpp0079650; name=Usp14-PA; parent=FBgn0032216,FBtr0080061; dbxref=GB_protein:AAF52908.1,FlyBase:FBpp0079650,FlyBase_Annotation_IDs:CG5384-PA,REFSEQ:NP_609377,GB_protein:AAF52908,FlyMine:FBpp0079650,modMine:FBpp…	18.3	7	0.055	AQLFALTGVQPDR+DGAVVLLLGSK+ESVPEVPATPVK+GTTVTPIVLLQALHR+LPAYLTVQFVR+TALSTFSNDGTDTMSTAFSISSAMK
400	FBpp0079538|FBgn0250843|CG4904-PA|Prosalpha6-PA FBpp0310201|FBgn0250843|CG4904-PB|Prosalpha6-PB	1.0000	FBpp0079538 type=protein; loc=2L:join(10221443..10221445,10221514..10222143,10222202..10222408); ID=FBpp0079538; name=Prosalpha6-PA; parent=FBgn0250843,FBtr0079948; dbxref=FlyBase:FBpp0079538,FlyBase_Annotation_IDs:CG4904-PA,GB_protein:AAF52875.1,REFSEQ:NP_523532,GB_protein:AAF52875,FlyMine:FBpp0079538,modMine:FBpp0079538; MD5=886525974845f95b71998d3dd36cfb51; length=279; release=r6.09; species=D…	30.5	7	0.049	ENDNDTPRNDDDDDRPSPPEEPAAGPR+FLDSSKDEIIR+IIPIDDHLGISIAGLTADAR+LHQVEYAMEAVK+NDDDDDRPSPPEEPAAGPR+NQYDSDVTVWSPQGR
392	FBpp0079471|FBgn0024285|CG4602-PA|Srp54-PA	1.0000	FBpp0079471 type=protein; loc=2L:9913048..9914589; ID=FBpp0079471; name=Srp54-PA; parent=FBgn0024285,FBtr0079875; dbxref=FlyBase:FBpp0079471,GB_protein:AAF52825.1,FlyBase_Annotation_IDs:CG4602-PA,REFSEQ:NP_477347,GB_protein:AAF52825,FlyMine:FBpp0079471,modMine:FBpp0079471; MD5=0e78f067430298bd3edd21627d28bb08; length=513; release=r6.09; species=Dmel;	16.6	7	0.048	ALIVIPVLAIPEEYR+EAQSMISAAIDPVIGMLAK+IEGQLPQQVIK+LVEFNLPEYPALPSFYDAR+YTDTTSVPVAQHLTNTVFIDR
38	FBpp0070871|FBgn0261955|CG3861-PB|kdn-PB FBpp0070872|FBgn0261955|CG3861-PA|kdn-PA	1.0000	FBpp0070871 type=protein; loc=X:join(6350736..6350954,6358902..6359879,6359992..6360363); ID=FBpp0070871; name=kdn-PB; parent=FBgn0261955,FBtr0070906; dbxref=FlyBase:FBpp0070871,FlyBase_Annotation_IDs:CG3861-PB,GB_protein:AAN09169.1,REFSEQ:NP_727091,GB_protein:AAN09169,FlyMine:FBpp0070871,modMine:FBpp0070871; MD5=ad5d0957530d0cbc7225adb0b7ab9394; length=522; release=r6.09; species=Dmel;;FBpp00708…	19.6	7	0.055	ALGVLASLVWDR+ALVTETSVLDADEGIR+EAGNNPSEEQLKEYIWK+HLPEDETFQLVSK+SGQVVPGYGHAVLR+SQVQQLSR+VVPPILTETGK
35	FBpp0070792|FBgn0029823|CG3011-PA|CG3011-PA FBpp0288674|FBgn0029823|CG3011-PB|CG3011-PB FBpp0311477|FBgn0029823|CG3011-PC|CG3011-PC	1.0000	FBpp0070792 type=protein; loc=X:complement(join(5916263..5916469,5914581..5914780,5913197..5914403)); ID=FBpp0070792; name=CG3011-PA; parent=FBgn0029823,FBtr0070827; dbxref=FlyBase:FBpp0070792,FlyBase_Annotation_IDs:CG3011-PA,GB_protein:AAF46101.1,REFSEQ:NP_572278,GB_protein:AAF46101,FlyMine:FBpp0070792,modMine:FBpp0070792; MD5=a69af1a6676775f8558641d4e127fcc6; length=537; release=r6.09; species=…	16.9	7	0.053	AGVIFFR+IELLAQQR+INQAVFPSLQGGPHNNAVAGIATAFK+KFPLPGLETL+LGTPALTTR+LLQTPLAQGDPELAELIK+LLQTPLAQGDPELAELIKK
328	FBpp0078191|FBgn0037182|CG6838-PA|ArfGAP3-PA FBpp0078192|FBgn0037182|CG6838-PB|ArfGAP3-PB FBpp0112099|FBgn0037182|CG6838-PC|ArfGAP3-PC FBpp0303206|FBgn0037182|CG6838-PE|ArfGAP3-PE FBpp0303207|FBgn0037182|CG6838-PF|ArfGAP3-PF FBpp0303208|FBgn0037182|CG6838-PG|ArfGAP3-PG FBpp0304160|FBgn0037182|CG6838-PH|ArfGAP3-PH	1.0000	FBpp0078191 type=protein; loc=3L:complement(join(22716971..22717051,22716569..22716892,22716298..22716414,22716056..22716202,22715155..22715998,22714944..22715089)); ID=FBpp0078191; name=ArfGAP3-PA; parent=FBgn0037182,FBtr0078539; dbxref=FlyBase:FBpp0078191,FlyBase_Annotation_IDs:CG6838-PA,GB_protein:AAF51849.1,REFSEQ:NP_649409,GB_protein:AAF51849; MD5=ee4e2565185bb723c2564a8e9a1c16a3; length=552…	17.0	7	0.044	ASSVNFSAPDLDVESVK+ASSVNFSAPDLDVESVKESVR+GSDMAHSALGDMETIQQSAAPK+LAYQELSMQK+QEIESVFSR+TSAAAAPVVKPQTAEDELETVASMR
288	FBpp0076918|FBgn0015527|CG1685-PA|peng-PA	1.0000	FBpp0076918 type=protein; loc=X:complement(join(21349306..21349751,21348002..21348704,21347531..21347933,21346957..21347432,21346564..21346749)); ID=FBpp0076918; name=peng-PA; parent=FBgn0015527,FBtr0077223; dbxref=FlyBase:FBpp0076918,FlyBase_Annotation_IDs:CG1685-PA,GB_protein:AAF50828.1,REFSEQ:NP_523429,GB_protein:AAF50828,FlyMine:FBpp0076918,modMine:FBpp0076918; MD5=d8ce9ec6c87c036ad1c5eb75f66…	12.5	7	0.051	AASALAQVVVQPEWR+FKPGGAGGARK+GPANVANTASPLK+LAGHSIGSGLLDSMYQSATPNQR+LVDSLYGHIVR+SLSQILADR+VLNVGDTISK
29	FBpp0070716|FBgn0003449|CG4528-PA|snf-PA	1.0000	FBpp0070716 type=protein; loc=X:join(5309354..5309706,5310132..5310429); ID=FBpp0070716; name=snf-PA; parent=FBgn0003449,FBtr0070748; dbxref=FlyBase:FBpp0070716,FlyBase_Annotation_IDs:CG4528-PA,GB_protein:AAF46017.1,REFSEQ:NP_511045,GB_protein:AAF46017,FlyMine:FBpp0070716,modMine:FBpp0070716; MD5=94962e08b6b3303711d03fc283f06735; length=216; release=r6.09; species=Dmel;	31.9	7	0.054	EALQGFK+GQAFVIFK+HDIAFVEFTTELQSNAAK+LVPNRHDIAFVEFTTELQSNAAK+TMQGFPFYDKPMQIAYSK+VKPPKPAPGTDEK
268	FBpp0076582|FBgn0035772|CG8582-PA|Sh3beta-PA FBpp0076583|FBgn0035772|CG8582-PB|Sh3beta-PB FBpp0291702|FBgn0035772|CG8582-PC|Sh3beta-PC FBpp0291703|FBgn0035772|CG8582-PD|Sh3beta-PD FBpp0291704|FBgn0035772|CG8582-PE|Sh3beta-PE	1.0000	FBpp0076582 type=protein; loc=3L:complement(join(7368890..7368934,7367553..7367984)); ID=FBpp0076582; name=Sh3beta-PA; parent=FBgn0035772,FBtr0076872; dbxref=FlyBase:FBpp0076582,FlyBase_Annotation_IDs:CG8582-PA,GB_protein:AAN12061.1,REFSEQ:NP_729248,GB_protein:AAN12061,FlyMine:FBpp0076582,modMine:FBpp0076582; MD5=f3035d52d7f26909c7d9baf463cc2cb2; length=158; release=r6.09; species=Dmel;;FBpp00765…	45.9	7	0.057	LAPADTTAVSTAQIELK+LAPADTTAVSTAQIELKQENGDAK+STSNGGTVSDPEPR+VLMILDSK+YDTVDITEPGKESEKELMQNK
261	FBpp0076408|FBgn0026252|CG7935-PA|msk-PA	1.0000	FBpp0076408 type=protein; loc=3L:join(8116440..8116529,8117305..8117540,8117596..8118093,8118157..8118333,8118547..8118692,8118745..8119542,8119605..8119828,8119912..8120222,8120278..8120750,8120815..8121011); ID=FBpp0076408; name=msk-PA; parent=FBgn0026252,FBtr0076685; dbxref=FlyBase:FBpp0076408,FlyBase_Annotation_IDs:CG7935-PA,GB_protein:AAF50487.1,REFSEQ:NP_524780,GB_protein:AAF50487,FlyMine:F…	9.5	7	0.052	ALQEVVVTADQR+AMATIMQIITSPNADNK+DGALHMIGTLADVLLK+LLAEQSEQSVLLQK+LTTNALLTDKELPVK+QGGFAFPQTAVPTSFK+VLTDVLNYLK
252	FBpp0076215|FBgn0015218|CG4035-PB|eIF-4E-PB FBpp0076216|FBgn0015218|CG4035-PC|eIF-4E-PC FBpp0076217|FBgn0015218|CG4035-PD|eIF-4E-PD FBpp0076218|FBgn0015218|CG4035-PA|eIF-4E-PA FBpp0076219|FBgn0015218|CG4035-PG|eIF-4E-PG FBpp0076220|FBgn0015218|CG4035-PE|eIF-4E-PE FBpp0076221|FBgn0015218|CG4035-PF|eIF-4E-PF FBpp0306016|FBgn0015218|CG4035-PH|eIF-4E-PH FBpp0306017|FBgn0015218|CG4035-PI|eIF-4E-PI	1.0000	FBpp0076215 type=protein; loc=3L:complement(join(9401040..9401096,9400583..9400953,9400419..9400518,9400097..9400184,9399870..9400033)); ID=FBpp0076215; name=eIF-4E-PB; parent=FBgn0015218,FBtr0076487; dbxref=FlyBase:FBpp0076215,FlyBase_Annotation_IDs:CG4035-PB,GB_protein:AAF50282.1,REFSEQ:NP_524829,GB_protein:AAF50282; MD5=8d9bf8f418dbd4c61ab9ea1452badbfc; length=259; release=r6.09; species=Dmel;…	33.1	7	0.056	DVKPKEDPQETGEPAGNTATTTAPAGDDAVR+EDPQETGEPAGNTATTTAPAGDDAVR+ISIWTADGNNEEAALEIGHK+TSAPSTEQGRPEPPTSAAAPAEAK+WVITLNK
188	FBpp0074519|FBgn0031057|CG14224-PA|Ubqn-PA FBpp0309477|FBgn0031057|CG14224-PB|Ubqn-PB	1.0000	FBpp0074519 type=protein; loc=X:join(19684001..19684096,19684440..19685910,19685990..19686066); ID=FBpp0074519; name=Ubqn-PA; parent=FBgn0031057,FBtr0074750; dbxref=FlyBase:FBpp0074519,FlyBase_Annotation_IDs:CG14224-PA,GB_protein:AAF49003.1,REFSEQ:NP_608344,GB_protein:AAF49003,FlyMine:FBpp0074519,modMine:FBpp0074519; MD5=3897ea93189b34cb09c0452404194680; length=547; release=r6.09; species=Dmel;;F…	13.7	7	0.047	AMSNLESVPGGYSALQR+LLSLNQLSLS+LLSSSPLMSNNPALQEQVR+NPEISHMLNNPDLLR+TVEVDEDSGIKDFK
169	FBpp0074054|FBgn0030753|CG4420-PA|rngo-PA FBpp0310006|FBgn0030753|CG4420-PB|rngo-PB	1.0000	FBpp0074054 type=protein; loc=X:join(16441783..16442020,16443493..16443976,16444041..16444326,16444390..16444758); ID=FBpp0074054; name=rngo-PA; parent=FBgn0030753,FBtr0074278; dbxref=FlyBase:FBpp0074054,FlyBase_Annotation_IDs:CG4420-PA,GB_protein:AAF48614.1,REFSEQ:NP_573129,GB_protein:AAF48614,FlyMine:FBpp0074054,modMine:FBpp0074054; MD5=d768fbcc3908041d5a6c0fd74b6d7578; length=458; release=r6.0…	22.9	7	0.054	LTGNSEDSMEQEAISNAIEQSKR+NLLIIGTTGTTTPFLPESELPVSAR+QMFLSSPETLSLLR+SANRPVGGNPAISTLDFSNIAVPGTSSGGSPPSRR+SDVLTVLR
165	FBpp0073988|FBgn0030731|CG3415-PA|Mfe2-PA FBpp0309384|FBgn0030731|CG3415-PB|Mfe2-PB	1.0000	FBpp0073988 type=protein; loc=X:join(16271520..16272228,16272525..16273612); ID=FBpp0073988; name=Mfe2-PA; parent=FBgn0030731,FBtr0074209; dbxref=FlyBase:FBpp0073988,FlyBase_Annotation_IDs:CG3415-PA,GB_protein:AAF48572.1,REFSEQ:NP_573109,GB_protein:AAF48572,FlyMine:FBpp0073988,modMine:FBpp0073988; MD5=ea4f6c40f15968de3a65abc39625c1d1; length=598; release=r6.09; species=Dmel;;FBpp0309384 type=prot…	17.2	7	0.047	AADIVVDEIRK+AGGEAVADYNSVIDGAK+FSGPVIPGQTLR+KDPIAGVVPLQPAPNR+MTEGILPDILFNELKPK+NQSTTFIVGAGK+VVVNDLGGTHSGDGASQR
17	FBpp0070422|FBgn0040066|CG17437-PA|wds-PA FBpp0300790|FBgn0040066|CG17437-PB|wds-PB	1.0000	FBpp0070422 type=protein; loc=X:join(2586279..2586549,2586761..2587386,2587441..2587629); ID=FBpp0070422; name=wds-PA; parent=FBgn0040066,FBtr0070438; dbxref=FlyBase:FBpp0070422,FlyBase_Annotation_IDs:CG17437-PA,GB_protein:AAF45791.1,REFSEQ:NP_524984,GB_protein:AAF45791,FlyMine:FBpp0070422,modMine:FBpp0070422; MD5=bba31ef4ee3304320e64e714e0c768c5; length=361; release=r6.09; species=Dmel;;FBpp0300…	20.5	7	0.054	FSPNGEWLASSSADK+LGISDVAWSSDSR+SSLSVKPNYTLK+TLIDDDNPPVSFVK+VWELSTGK+YILAATLDNTLK
158	FBpp0073781|FBgn0030612|CG5599-PA|CG5599-PA	1.0000	FBpp0073781 type=protein; loc=X:join(15086227..15086298,15086803..15087486,15087553..15087951,15088015..15088248); ID=FBpp0073781; name=CG5599-PA; parent=FBgn0030612,FBtr0073964; dbxref=FlyBase:FBpp0073781,FlyBase_Annotation_IDs:CG5599-PA,GB_protein:AAF48423.1,REFSEQ:NP_573000,GB_protein:AAF48423,FlyMine:FBpp0073781,modMine:FBpp0073781; MD5=9a4306132d6f7690e2f99c8069017799; length=462; release=r6…	19.3	7	0.055	KAMLKSMTESLK+QYLENPALFLLH+TPSAAPSGAASVSVPADR+TPSAAPSGAASVSVPADRVEVLK+TVSFNLSDIGEGIR+VIIPATPSVR+YPIVNSSLDLASESLVFK
151	FBpp0073597|FBgn0030474|CG15747-PA|CG15747-PA FBpp0312198|FBgn0030474|CG15747-PC|CG15747-PC	1.0000	FBpp0073597 type=protein; loc=X:join(13338375..13338385,13338452..13339604); ID=FBpp0073597; name=CG15747-PA; parent=FBgn0030474,FBtr0073766; dbxref=FlyBase:FBpp0073597,FlyBase_Annotation_IDs:CG15747-PA,GB_protein:AAF48258.2,REFSEQ:NP_727694,GB_protein:AAF48258,FlyMine:FBpp0073597,modMine:FBpp0073597; MD5=1fff3e456499c8d3dda69b21259ce123; length=387; release=r6.09; species=Dmel;;FBpp0312198 type=…	14.0	7	0.055	DEYLEAIGDVTK+QYGLILPGQQK+TAPTTDEVAYKPIK+TAPTTDEVAYKPIKAEAVK+TVGEVLAAALAR
136	FBpp0073098|FBgn0035524|CG11583-PA|CG11583-PA	1.0000	FBpp0073098 type=protein; loc=3L:complement(join(4282610..4282729,4281598..4282548)); ID=FBpp0073098; name=CG11583-PA; parent=FBgn0035524,FBtr0073242; dbxref=FlyBase:FBpp0073098,FlyBase_Annotation_IDs:CG11583-PA,GB_protein:AAF47877.3,FlyBase_Annotation_IDs:CG32253-PA,REFSEQ:NP_001033989,GB_protein:AAF47877,FlyMine:FBpp0073098,modMine:FBpp0073098; MD5=0aa2bae5191d44055722b8a47c6651a0; length=356; …	22.5	7	0.053	AAPQLEIVPLDENPPLPPQR+AYDGMDNDELFEDDDPVETAK+IFDGSFTGK+NFQILSEDGGLSEVGPR+TIWENPDYVSPSK
121	FBpp0072803|FBgn0016794|CG1044-PA|dos-PA FBpp0072804|FBgn0016794|CG1044-PB|dos-PB	1.0000	FBpp0072803 type=protein; loc=3L:join(2589487..2589552,2592162..2592486,2592553..2593319,2593388..2593499,2593561..2593801,2593865..2594465,2594522..2595046); ID=FBpp0072803; name=dos-PA; parent=FBgn0016794,FBtr0072926; dbxref=FlyBase:FBpp0072803,FlyBase_Annotation_IDs:CG1044-PA,GB_protein:AAF47662.1,REFSEQ:NP_523890,GB_protein:AAF47662,FlyMine:FBpp0072803,modMine:FBpp0072803; MD5=2b9e3b9065add78…	10.8	7	0.055	DLPQLSDTENTSPAIVAR+ITNLSLQQLANNNASK+LAGAASLPEAGDQGTLDK+QSNELPLGAVGADENR+SHNNIGLNLTNDQSYSPK
1014a	FBpp0088881|FBgn0025682|CG9148-PA|scf-PA	1.0000	FBpp0088881 type=protein; loc=3L:join(1298726..1299200,1299319..1299833); ID=FBpp0088881; name=scf-PA; parent=FBgn0025682,FBtr0089942; dbxref=FlyBase:FBpp0088881,FlyBase_Annotation_IDs:CG9148-PA,GB_protein:AAF47468.2,REFSEQ:NP_477392,GB_protein:AAF47468,FlyMine:FBpp0088881,modMine:FBpp0088881; MD5=6ee7efdbfff24cdb0d157ae9d7d8b6f9; length=329; release=r6.09; species=Dmel;	24.6	7	0.055	DLDKDGYLNEEEVK+HFDGGEHNAQFDHEAFLGPDESK+ISVDEYIGDMYR+QWIAPHDFDHSEAEAK+STGAEDEEPEWVANER
981b	FBpp0085653|FBgn0260934|CG8201-PH|par-1-PH	1.0000	FBpp0085653 type=protein; loc=2R:join(19464642..19465694,19470597..19470812,19470872..19471092,19471209..19471490,19471552..19471736,19472819..19472931,19472996..19473179,19473440..19473554,19473613..19473740,19473805..19473967,19474528..19474641,19477634..19477704,19478742..19478865,19481151..19481163); ID=FBpp0085653; name=par-1-PH; parent=FBgn0260934,FBtr0086457; dbxref=FlyBase_Annotation_IDs:…	10.7	7	0.041	IVVTMIENGGLPIVATSK+MLTTADTTLNSPAKPR+NLAATNAASAAAANSSYASGGGGGTVSSR+SEIEASLSQVR+TDDLAAESSASAAAAVAPK+YDDVFATYLLLGR
981a	FBpp0085646|FBgn0260934|CG8201-PA|par-1-PA	1.0000	FBpp0085646 type=protein; loc=2R:join(19459933..19460616,19470597..19470812,19470872..19471092,19471209..19471490,19471552..19471736,19472819..19472931,19472996..19473164,19473440..19473554,19473613..19473740,19473805..19473967,19477616..19477704,19478742..19478865,19482952..19483101,19483168..19483286,19483349..19483407); ID=FBpp0085646; name=par-1-PA; parent=FBgn0260934,FBtr0086450; dbxref=FlyB…	9.2	7	0.037	ASSGVGPTNAAATVAAATGAVGAVNPSNNYNAAGSAADR+IAFDLKL+MLTTADTTLNSPAKPR+SEIEASLSQVR+YDDVFATYLLLGR
2	FBpp0070041|FBgn0264492|CG17520-PA|CkIIalpha-PA FBpp0070042|FBgn0264492|CG17520-PB|CkIIalpha-PB FBpp0070043|FBgn0264492|CG17520-PC|CkIIalpha-PC FBpp0110433|FBgn0264492|CG17520-PD|CkIIalpha-PD FBpp0311229|FBgn0264492|CG17520-PE|CkIIalpha-PE FBpp0311359|FBgn0264492|CG17520-PF|CkIIalpha-PF FBpp0311360|FBgn0264492|CG17520-PG|CkIIalpha-PG	1.0000	FBpp0070041 type=protein; loc=3L:23102252..23103262; ID=FBpp0070041; name=CkIIalpha-PA; parent=FBgn0264492,FBtr0070042; dbxref=FlyBase:FBpp0070041,FlyBase_Annotation_IDs:CG17520-PA,GB_protein:AAN11415.1,REFSEQ:NP_730774,GB_protein:AAN11415; MD5=c486e73baf16af529dddb35d8eec70f8; length=336; release=r6.09; species=Dmel;;FBpp0070042 type=protein; loc=3L:23102252..23103262; ID=FBpp0070042; name=CkIIa…	29.5	7	0.055	FVHSDNQHLVSPEALDFLDK+GGTNIITLLAVVK+GGTNIITLLAVVKDPVSR+LIDWGLAEFYHPGQEYNVR+QLYQTLTDYEIR+TPALIFEHVNNTDFK+YSEVFEAINITTTEK
100	FBpp0072222|FBgn0035033|CG3548-PA|CG3548-PA	1.0000	FBpp0072222 type=protein; loc=2R:join(24600048..24600385,24600461..24600980,24601109..24601612); ID=FBpp0072222; name=CG3548-PA; parent=FBgn0035033,FBtr0072315; dbxref=FlyBase:FBpp0072222,FlyBase_Annotation_IDs:CG3548-PA,GB_protein:AAF47237.1,REFSEQ:NP_611941,GB_protein:AAF47237,FlyMine:FBpp0072222,modMine:FBpp0072222; MD5=ba496f8e23736b0c7e3a0a986a3cd1e0; length=453; release=r6.09; species=Dmel;	15.2	6	0.048	GLLLEVIK+LGIYSLK+LLEQIQVQWR+SGGLNGSIQDQSSAK+SSSATADEGAENAEDAAEDAGEKEGAGGK
965a	FBpp0084735|FBgn0039635|CG11876-PA|CG11876-PA FBpp0084738|FBgn0039635|CG11876-PD|CG11876-PD	1.0000	FBpp0084735 type=protein; loc=3R:join(29113258..29113449,29113994..29114155,29115094..29115505,29115567..29115686,29115748..29115959); ID=FBpp0084735; name=CG11876-PA; parent=FBgn0039635,FBtr0085366; dbxref=FlyBase:FBpp0084735,FlyBase_Annotation_IDs:CG11876-PA,GB_protein:AAN14149.1,REFSEQ:NP_733265,GB_protein:AAN14149,FlyMine:FBpp0084735,modMine:FBpp0084735; MD5=8762ea914d234be958c6ca8f8f6ffcef; …	22.5	6	0.048	AVETSLLAAAELAK+DALNSALDDELAR+DALNSALDDELARDDR+SIRPLDTATIFASVR+VFILGEEVAQYDGAYK+VLSPYDAEDAR+VQDLVEATLK
940a	FBpp0082269|FBgn0004587|CG10851-PA|B52-PA FBpp0082270|FBgn0004587|CG10851-PB|B52-PB FBpp0082274|FBgn0004587|CG10851-PC|B52-PC FBpp0300515|FBgn0004587|CG10851-PM|B52-PM FBpp0300516|FBgn0004587|CG10851-PN|B52-PN FBpp0300517|FBgn0004587|CG10851-PO|B52-PO	1.0000	FBpp0082269 type=protein; loc=3R:join(13661734..13661859,13662161..13662231,13662297..13662404,13662970..13663051,13665453..13665526,13665590..13665901,13666084..13666248,13666419..13666533); ID=FBpp0082269; name=B52-PA; parent=FBgn0004587,FBtr0082801; dbxref=FlyBase_Annotation_IDs:CG10851-PA,FlyBase:FBpp0082269,GB_protein:AAF54969.2,REFSEQ:NP_788665,GB_protein:AAF54969,FlyMine:FBpp0082269,modMin…	15.2	6	0.047	LIVENLSSR+NEGVVEFASLSDMK+RNEGVVEFASLSDMK+TAIEKLDDTELNGR+TAIEKLDDTELNGRR+VYVGGLPYGVR
95	FBpp0072135|FBgn0025352|CG4581-PA|Thiolase-PA	1.0000	FBpp0072135 type=protein; loc=2R:complement(join(23868462..23868525,23868053..23868212,23867820..23867994,23866753..23867763)); ID=FBpp0072135; name=Thiolase-PA; parent=FBgn0025352,FBtr0072226; dbxref=FlyBase:FBpp0072135,FlyBase_Annotation_IDs:CG4581-PA,GB_protein:AAF47083.1,REFSEQ:NP_477378,GB_protein:AAF47083,FlyMine:FBpp0072135,modMine:FBpp0072135; MD5=4c65024f55cc2ed72c1614ca8501ff36; length=…	15.1	6	0.047	ELIDYIVYGSVIQEVK+GYFTDLVPFK+HSLLSLLQK+LASAFNVSR+TPFLTSGTTYSK+VSGVDQIVDKDNGIR
921a	FBpp0079758|FBgn0053129|CG33129-PE|CG33129-PE FBpp0309448|FBgn0053129|CG33129-PF|CG33129-PF	1.0000	FBpp0079758 type=protein; loc=2L:complement(join(10970002..10970122,10969633..10969928,10968962..10969576,10968692..10968896,10968438..10968583,10965993..10966409,10965792..10965910,10965605..10965719)); ID=FBpp0079758; name=CG33129-PE; parent=FBgn0053129,FBtr0080169; dbxref=FlyBase:FBpp0079758,FlyBase_Annotation_IDs:CG33129-PE,GB_protein:AAF53037.2,REFSEQ:NP_788023,GB_protein:AAF53037,FlyMine:FB…	7.7	6	0.046	FIDQYVPNSSGK+IEAFAAGVSDLAASSYEK+NAALEYYNQFHK+QQLPSLLLLK
920a	FBpp0079565|FBgn0004419|CG4916-PA|me31B-PA	1.0000	FBpp0079565 type=protein; loc=2L:join(10239536..10239585,10240492..10240591,10240680..10241058,10241133..10241780,10241846..10242048); ID=FBpp0079565; name=me31B-PA; parent=FBgn0004419,FBtr0079975; dbxref=FlyBase:FBpp0079565,FlyBase_Annotation_IDs:CG4916-PA,GB_protein:AAF52881.2,REFSEQ:NP_523533,GB_protein:AAF52881,FlyMine:FBpp0079565,modMine:FBpp0079565; MD5=13bbcdb1c57fa984e14b75f6806749fc; len…	15.5	6	0.045	ELGTEIKPIPK+ELLMGIFEK+GIINDLQIAGNTSDDMGWK+GVTQYYAFVQER+GWERPSPIQEAAIPIALSGK
898a	FBpp0075958|FBgn0003462|CG11793-PA|Sod-PA	1.0000	FBpp0075958 type=protein; loc=3L:complement(join(11113574..11113639,11112453..11112848)); ID=FBpp0075958; name=Sod-PA; parent=FBgn0003462,FBtr0076229; dbxref=FlyBase:FBpp0075958,FlyBase_Annotation_IDs:CG11793-PA,GB_protein:AAF50095.1,REFSEQ:NP_476735,GB_protein:AAF50095,FlyMine:FBpp0075958,modMine:FBpp0075958; MD5=664bd08a7dfba355bbe0146992ae0f78; length=153; release=r6.09; species=Dmel;	30.7	6	0.048	GTVFFEQESSGTPVK+ITLFGADSIIGR+TVVVHADADDLGQGGHELSK
897a	FBpp0075870|FBgn0086254|CG6084-PA|CG6084-PA FBpp0303937|FBgn0086254|CG6084-PD|CG6084-PD	1.0000	FBpp0075870 type=protein; loc=3L:complement(join(11623548..11623616,11622033..11622175,11621483..11621966,11621214..11621422,11620620..11620665)); ID=FBpp0075870; name=CG6084-PA; parent=FBgn0086254,FBtr0076139; dbxref=FlyBase:FBpp0075870,FlyBase_Annotation_IDs:CG6084-PA,GB_protein:AAF50039.2,REFSEQ:NP_648484,GB_protein:AAF50039,FlyMine:FBpp0075870,modMine:FBpp0075870; MD5=cbf6356c857420c63ac5dcc0…	16.8	6	0.046	EVPIIGLGTWGSPK+REDLFITSK+SIGVSNFNR+TLYSPVDYVDTWK+TPGQILIR
886a	FBpp0074833|FBgn0036825|CG6846-PA|RpL26-PA FBpp0305858|FBgn0036825|CG6846-PB|RpL26-PB FBpp0312574|FBgn0036825|CG6846-PC|RpL26-PC	1.0000	FBpp0074833 type=protein; loc=3L:18899320..18899769; ID=FBpp0074833; name=RpL26-PA; parent=FBgn0036825,FBtr0075066; dbxref=FlyBase:FBpp0074833,FlyBase_Annotation_IDs:CG6846-PA,GB_protein:AAF49215.1,REFSEQ:NP_649070,GB_protein:AAF49215,FlyMine:FBpp0074833,modMine:FBpp0074833; MD5=fc887ba6bfe903798c48d38d79bdb0a7; length=149; release=r6.09; species=Dmel;;FBpp0305858 type=protein; loc=3L:18899320..1…	28.2	6	0.044	DDEVQVIR+ENANGTNVYVGIHPSK+LMSAPLSK+QNPFVSSSR+RDDEVQVIR
871a	FBpp0073623|FBgn0010198|CG2033-PC|RpS15Aa-PC FBpp0073624|FBgn0010198|CG2033-PA|RpS15Aa-PA FBpp0073625|FBgn0010198|CG2033-PD|RpS15Aa-PD FBpp0073626|FBgn0010198|CG2033-PE|RpS15Aa-PE FBpp0290052|FBgn0010198|CG2033-PF|RpS15Aa-PF	1.0000	FBpp0073623 type=protein; loc=X:complement(13335985..13336377); ID=FBpp0073623; name=RpS15Aa-PC; parent=FBgn0010198,FBtr0073792; dbxref=FlyBase:FBpp0073623,FlyBase_Annotation_IDs:CG2033-PC,GB_protein:AAN09322.1,REFSEQ:NP_727692,GB_protein:AAN09322; MD5=cff801b442d4e4dfa786d71bafa2fb16; length=130; release=r6.09; species=Dmel;;FBpp0073624 type=protein; loc=X:complement(13335985..13336377); ID=FBpp…	36.9	6	0.049	FDVPINDIEK+MNVLADALK+QFGYVVLTTSGGIMDHEEAR+WTNNLLPSR
864a	FBpp0073274|FBgn0262735|CG1691-PC|Imp-PC FBpp0073275|FBgn0262735|CG1691-PB|Imp-PB FBpp0073276|FBgn0262735|CG1691-PA|Imp-PA FBpp0293679|FBgn0262735|CG1691-PK|Imp-PK	1.0000	FBpp0073274 type=protein; loc=X:complement(join(10805266..10805357,10798619..10798993,10797836..10798544,10797508..10797663,10797069..10797437)); ID=FBpp0073274; name=Imp-PC; parent=FBgn0262735,FBtr0073418; dbxref=FlyBase:FBpp0073274,FlyBase_Annotation_IDs:CG1691-PC,GB_protein:AAN09275.1,REFSEQ:NP_727457,GB_protein:AAN09275; MD5=2e3f47ed18dab038025ef199ffddea5f; length=566; release=r6.09; species…	15.2	6	0.047	AAVGLNGVEFEGSK+IAPLDADKPLDQQTER+ILVQSEMVGAIIGR+ITVSSINDINSFNLER+KVTIVGTPEGQWK+LNNNISNNYYQQK
847a	FBpp0071625|FBgn0004362|CG17950-PA|HmgD-PA FBpp0071626|FBgn0004362|CG17950-PB|HmgD-PB FBpp0290624|FBgn0004362|CG17950-PC|HmgD-PC FBpp0311598|FBgn0004362|CG17950-PD|HmgD-PD	1.0000	FBpp0071625 type=protein; loc=2R:join(21715468..21715617,21715692..21715880); ID=FBpp0071625; name=HmgD-PA; parent=FBgn0004362,FBtr0071708; dbxref=FlyBase:FBpp0071625,FlyBase_Annotation_IDs:CG17950-PA,GB_protein:AAF46759.1,REFSEQ:NP_726109,GB_protein:AAF46759; MD5=ae1795f7eb02d497454878cf4909b720; length=112; release=r6.09; species=Dmel;;FBpp0071626 type=protein; loc=2R:join(21715468..21715617,21…	48.2	6	0.047	AVKEFEANGGSSAANGGGAK+EFEANGGSSAANGGGAK+KEESDEDDDDESE+RGGELWR+RPLSAYMLWLNSAR
85	FBpp0071905|FBgn0010660|CG3820-PA|Nup214-PA	1.0000	FBpp0071905 type=protein; loc=2R:complement(join(22924619..22924654,22924424..22924562,22922632..22924364,22922397..22922578,22921998..22922339,22920746..22921941,22919165..22920647,22919047..22919071)); ID=FBpp0071905; name=Nup214-PA; parent=FBgn0010660,FBtr0071996; dbxref=FlyBase:FBpp0071905,FlyBase_Annotation_IDs:CG3820-PA,GB_protein:AAF46928.2,REFSEQ:NP_652039,GB_protein:AAF46928,FlyMine:FBpp…	5.3	6	0.041	APAATPAASSDISFAFTPNTVTSTPAPSK+AVQPETEESKVPQKPK+GLLFAGSPTQPELK+QIVLGFPGGTVK+STEAGDTPAWQQLTLLDEAR
822	FBpp0291752|FBgn0033766|CG8771-PB|CG8771-PB FBpp0297623|FBgn0033766|CG8771-PC|CG8771-PC	1.0000	FBpp0291752 type=protein; loc=2R:complement(join(12686047..12686072,12684747..12685984,12684565..12684674,12683541..12684505,12682791..12683484,12681414..12682709,12681198..12681352,12680927..12681140,12680045..12680866)); ID=FBpp0291752; name=CG8771-PB; parent=FBgn0033766,FBtr0302596; dbxref=FlyBase:FBpp0291752,FlyBase_Annotation_IDs:CG8771-PB,REFSEQ:NP_610810,GB_protein:AAF58471,FlyMine:FBpp029…	5.4	6	0.047	FLGSVIDNVEK+FVTIPESQFK+LVAWSERNAREINEVLHILLVLAEHLPMGLEQIK+NASSLELGTLLK+QSLEPSAMYLIK+SPNLETLWK+SQLEALPILALR
807	FBpp0288695|FBgn0034970|CG4005-PD|yki-PD FBpp0288697|FBgn0034970|CG4005-PF|yki-PF FBpp0301274|FBgn0034970|CG4005-PG|yki-PG	1.0000	FBpp0288695 type=protein; loc=2R:complement(join(24067465..24068246,24067163..24067254,24066261..24066313,24066073..24066177)); ID=FBpp0288695; name=yki-PD; parent=FBgn0034970,FBtr0290256; dbxref=FlyBase_Annotation_IDs:CG4005-PD,FlyBase:FBpp0288695,REFSEQ:NP_611879,GB_protein:AAF47156,FlyMine:FBpp0288695,modMine:FBpp0288695; MD5=f5e5c85515e13d2c51db2326d0ea9858; length=343; release=r6.09; species…	26.5	6	0.048	ASIVQQPDGQSPIAAIPQLQIQPSPQHSR+SSPASLQQNYNVR+SYDVISPIQLNR+TNDGQIYYLNHTTK+VNQDTDDNLQALFDSVLNPGDAK
792	FBpp0099642|FBgn0032240|CG17768-PA|CG17768-PA FBpp0293054|FBgn0032240|CG17768-PB|CG17768-PB	1.0000	FBpp0099642 type=protein; loc=2L:complement(join(10403993..10403995,10403891..10403932,10403730..10403828,10403236..10403556)); ID=FBpp0099642; name=CG17768-PA; parent=FBgn0032240,FBtr0100253; dbxref=FlyBase_Annotation_IDs:CG17768-PA,FlyBase:FBpp0099642,GB_protein:AAF52938.3,REFSEQ:NP_001027236,GB_protein:AAF52938,FlyMine:FBpp0099642,modMine:FBpp0099642; MD5=c78064f346eab59cbc97277897dd594e; leng…	28.6	6	0.043	IPDEVIDMVKEDAQAK+MLPLSLLK+NNVGNRPGQGYGGAANNAMR
784	FBpp0088565|FBgn0040227|CG10161-PB|eIF-3p66-PB	1.0000	FBpp0088565 type=protein; loc=3R:join(23680191..23680389,23680512..23681147,23681217..23681509,23681586..23682140); ID=FBpp0088565; name=eIF-3p66-PB; parent=FBgn0040227,FBtr0089622; dbxref=FlyBase:FBpp0088565,FlyBase_Annotation_IDs:CG10161-PB,GB_protein:AAF56158.1,REFSEQ:NP_524463,GB_protein:AAF56158,FlyMine:FBpp0088565,modMine:FBpp0088565; MD5=6cb344c89e8f05537062d0d2a0a3426a; length=560; releas…	10.7	6	0.046	GAVLANELR+IVHTVTTTDDPVIR+LSLPNIK+NLAIEATFINHNFSQQVLK+SNYSWDIVIEK
761	FBpp0087947|FBgn0033246|CG11198-PA|ACC-PA FBpp0087948|FBgn0033246|CG11198-PB|ACC-PB FBpp0111966|FBgn0033246|CG11198-PC|ACC-PC FBpp0308268|FBgn0033246|CG11198-PE|ACC-PE FBpp0308269|FBgn0033246|CG11198-PF|ACC-PF FBpp0308270|FBgn0033246|CG11198-PG|ACC-PG	1.0000	FBpp0087947 type=protein; loc=2R:complement(join(7985602..7985761,7985066..7985451,7984881..7985002,7982641..7983007,7981184..7981472,7977389..7981122,7977022..7977324,7976786..7976956,7976295..7976723,7975304..7976173,7974886..7975233,7974690..7974824,7974487..7974621)); ID=FBpp0087947; name=ACC-PA; parent=FBgn0033246,FBtr0088871; dbxref=FlyBase:FBpp0087947,FlyBase_Annotation_IDs:CG11198-PA,GB_p…	3.7	6	0.038	GGVLEPEGIVEIK+ITSENPDEGFKPSSGTVQELNFR+QITESFSSFQTSLEK+TLQQAGQVWYPDSSYK+TVEVEMPADPANLDSEAK
76	FBpp0071628|FBgn0034657|CG17952-PB|LBR-PB FBpp0071629|FBgn0034657|CG17952-PA|LBR-PA FBpp0071630|FBgn0034657|CG17952-PC|LBR-PC	1.0000	FBpp0071628 type=protein; loc=2R:join(21720977..21721327,21721858..21723657); ID=FBpp0071628; name=LBR-PB; parent=FBgn0034657,FBtr0071711; dbxref=FlyBase:FBpp0071628,FlyBase_Annotation_IDs:CG17952-PB,GB_protein:AAM71016.1,REFSEQ:NP_726115,GB_protein:AAM71016; MD5=bce7303a247eb8aa35792ca75e53d4dc; length=716; release=r6.09; species=Dmel;;FBpp0071629 type=protein; loc=2R:join(21720977..21721327,217…	10.9	6	0.038	QPSLLPVTRR+RTGSVTAAGATATATATAGPATRTR+SSVGPLTGSGSGSSLPIK+TPIPEVSEVSSPIR+VVAPPSPDLGPR
750	FBpp0087722|FBgn0021825|CG8269-PA|DCTN2-p50-PA	1.0000	FBpp0087722 type=protein; loc=2R:join(8891954..8891989,8892074..8892995,8893062..8893246); ID=FBpp0087722; name=DCTN2-p50-PA; parent=FBgn0021825,FBtr0088641; dbxref=FlyBase:FBpp0087722,FlyBase_Annotation_IDs:CG8269-PA,GB_protein:AAF59034.1,REFSEQ:NP_524690,GB_protein:AAF59034,FlyMine:FBpp0087722,modMine:FBpp0087722; MD5=1d94425fbb19a026da4c13f13a918c77; length=380; release=r6.09; species=Dmel;	25.3	6	0.039	AALIQPDKLDTIEQR+FSGATVEGSVDFTDR+GSSDYELVGQGEKETPVQK+LTAATNTTNVLEAVR+QGTITTSLVNNK+VADEEKQSYDAVATVISTAR
738	FBpp0087437|FBgn0033507|CG12909-PA|CG12909-PA	1.0000	FBpp0087437 type=protein; loc=2R:10310235..10311080; ID=FBpp0087437; name=CG12909-PA; parent=FBgn0033507,FBtr0088348; dbxref=FlyBase:FBpp0087437,FlyBase_Annotation_IDs:CG12909-PA,GB_protein:AAF58811.1,REFSEQ:NP_610573,GB_protein:AAF58811,FlyMine:FBpp0087437,modMine:FBpp0087437; MD5=1d0493cff664b55d76a1784b666fdfc8; length=281; release=r6.09; species=Dmel;	20.6	6	0.049	LADSLEVEGEIVK+LQSVDNVPR+NQATQVWDILEK+QESWMDIIR+SILDSSEYNLTPAVR
716	FBpp0086795|FBgn0014877|CG6155-PA|Roe1-PA	1.0000	FBpp0086795 type=protein; loc=2R:join(13554181..13554266,13554387..13554681,13555027..13555287); ID=FBpp0086795; name=Roe1-PA; parent=FBgn0014877,FBtr0087675; dbxref=FlyBase:FBpp0086795,FlyBase_Annotation_IDs:CG6155-PA,GB_protein:AAF58354.1,REFSEQ:NP_610886,GB_protein:AAF58354,FlyMine:FBpp0086795,modMine:FBpp0086795; MD5=6eccc9cf1550718320e4a1b07cfe837e; length=213; release=r6.09; species=Dmel;	24.9	6	0.047	ASLLQVFK+DLLEVADTLGHATQAVPK+FDPNQHEALFQKEDK+TVEPNTVVEVTK
709	FBpp0086718|FBgn0013770|CG6692-PA|Cp1-PA FBpp0086719|FBgn0013770|CG6692-PC|Cp1-PC FBpp0292990|FBgn0013770|CG6692-PD|Cp1-PD FBpp0308977|FBgn0013770|CG6692-PE|Cp1-PE	1.0000	FBpp0086718 type=protein; loc=2R:join(13962238..13962336,13966755..13966969,13967030..13967741); ID=FBpp0086718; name=Cp1-PA; parent=FBgn0013770,FBtr0087592; dbxref=GB_protein:AAF58311.1,FlyBase:FBpp0086718,FlyBase_Annotation_IDs:CG6692-PA,REFSEQ:NP_725347,GB_protein:AAF58311,FlyMine:FBpp0086718,modMine:FBpp0086718; MD5=80198f2033507b9f20bf9a42a17d717b; length=341; release=r6.09; species=Dmel;;FB…	20.9	6	0.049	GFTDIPQGDEK+GFTDIPQGDEKK+GVTFISPAHVTLPK+NSWGTTWGDK+NSWGTTWGDKGFIK+YIKDNGGIDTEK
683	FBpp0086001|FBgn0034282|CG5784-PB|Mapmodulin-PB FBpp0086002|FBgn0034282|CG5784-PA|Mapmodulin-PA FBpp0112004|FBgn0034282|CG5784-PC|Mapmodulin-PC FBpp0289639|FBgn0034282|CG5784-PD|Mapmodulin-PD	1.0000	FBpp0086001 type=protein; loc=2R:complement(join(17871329..17871376,17868432..17868808,17868287..17868369,17867326..17867559,17867210..17867253)); ID=FBpp0086001; name=Mapmodulin-PB; parent=FBgn0034282,FBtr0086822; dbxref=FlyBase:FBpp0086001,FlyBase_Annotation_IDs:CG5784-PB,GB_protein:AAF57777.1,REFSEQ:NP_523780,GB_protein:AAF57777,FlyMine:FBpp0086001,modMine:FBpp0086001; MD5=88c1f9f86aab621cb93e…	21.5	6	0.042	IKDLETLKPLEEFK+ISSGLNYLTTSPK+KLELSDNR+NLVVLDLFNNDATQVDNYR+NLVVLDLFNNDATQVDNYREK
667	FBpp0085736|FBgn0261439|CG17246-PB|SdhA-PB FBpp0085737|FBgn0261439|CG17246-PA|SdhA-PA FBpp0085738|FBgn0261439|CG17246-PC|SdhA-PC	1.0000	FBpp0085736 type=protein; loc=2R:complement(join(19395687..19395743,19392846..19394443,19392639..19392789,19392399..19392578)); ID=FBpp0085736; name=SdhA-PB; parent=FBgn0261439,FBtr0086552; dbxref=FlyBase:FBpp0085736,FlyBase_Annotation_IDs:CG17246-PB,GB_protein:AAM70849.1,REFSEQ:NP_725881,GB_protein:AAM70849; MD5=b44908b45d9ed755369d3069e3c751b9; length=661; release=r6.09; species=Dmel;;FBpp00857…	7.4	6	0.046	AVIELENYGMPFSR+NVIDTTLDNEVSTVPPAIR+TIAELNKPGAPAPTLK
660	FBpp0085616|FBgn0034496|CG9143-PA|CG9143-PA	1.0000	FBpp0085616 type=protein; loc=2R:complement(join(20277397..20278822,20277219..20277338,20276709..20277161,20276467..20276650,20276146..20276404)); ID=FBpp0085616; name=CG9143-PA; parent=FBgn0034496,FBtr0086304; dbxref=FlyBase:FBpp0085616,FlyBase_Annotation_IDs:CG9143-PA,GB_protein:AAF57487.1,REFSEQ:NP_611467,GB_protein:AAF57487,FlyMine:FBpp0085616,modMine:FBpp0085616; MD5=95663e93fb1c0e5c122427f5…	7.5	6	0.039	IVDITSSQQTAQTLTESR+TEDLPLFPILER+TPTQIQALTLPAAIHGK+VQTPLYGLVLTPTR
645	FBpp0085258|FBgn0032961|CG1416-PA|CG1416-PA FBpp0085259|FBgn0032961|CG1416-PB|CG1416-PB FBpp0085260|FBgn0032961|CG1416-PC|CG1416-PC	1.0000	FBpp0085258 type=protein; loc=2L:join(21758212..21758359,21758442..21759078,21759231..21759366,21760480..21760623); ID=FBpp0085258; name=CG1416-PA; parent=FBgn0032961,FBtr0085903; dbxref=GB_protein:AAF57232.2,FlyBase:FBpp0085258,FlyBase_Annotation_IDs:CG1416-PA,REFSEQ:NP_610121,GB_protein:AAF57232; MD5=7d6ac8f9345449cfe1144705006bf25e; length=354; release=r6.09; species=Dmel;;FBpp0085259 type=pro…	17.8	6	0.043	DRLHQLFQDFK+KGDEAGAGNTVANFK+NAAQNIALNSSVAAPR+QQLASYIR+QTGIPASEFDAMK
638	FBpp0085137|FBgn0039829|CG15561-PA|CG15561-PA	1.0000	FBpp0085137 type=protein; loc=3R:complement(31214808..31215881); ID=FBpp0085137; name=CG15561-PA; parent=FBgn0039829,FBtr0085776; dbxref=FlyBase:FBpp0085137,FlyBase_Annotation_IDs:CG15561-PA,GB_protein:AAF57130.2,REFSEQ:NP_651851,GB_protein:AAF57130,FlyMine:FBpp0085137,modMine:FBpp0085137; MD5=1d7ec7f0f571f6a117a9795b5b0b767d; length=357; release=r6.09; species=Dmel;	16.2	6	0.043	AGKESPAHQTPEDPVK+FDNAGLGVDR+QAGLGATEGLPQDVETDEQVK+VAVLTDAELFK
634	FBpp0085020|FBgn0082582|CG1539-PE|tmod-PE FBpp0085021|FBgn0082582|CG1539-PD|tmod-PD FBpp0085022|FBgn0082582|CG1539-PF|tmod-PF FBpp0085023|FBgn0082582|CG1539-PC|tmod-PC FBpp0085024|FBgn0082582|CG1539-PA|tmod-PA FBpp0085025|FBgn0082582|CG1539-PB|tmod-PB FBpp0112393|FBgn0082582|CG1539-PG|tmod-PG FBpp0291320|FBgn0082582|CG1539-PH|tmod-PH FBpp0291321|FBgn0082582|CG1539-PI|tmod-PI FBpp0291322|FBgn00825…	1.0000	FBpp0085020 type=protein; loc=3R:join(30533286..30533507,30571809..30571961,30572023..30572535,30572599..30572850,30572925..30573072,30577179..30577210); ID=FBpp0085020; name=tmod-PE; parent=FBgn0082582,FBtr0085658; dbxref=FlyBase:FBpp0085020,FlyBase_Annotation_IDs:CG1539-PE,GB_protein:AAN14242.1,REFSEQ:NP_733383,GB_protein:AAN14242; MD5=e996c3da52b1d24c82bcb8c88ff492f4; length=439; release=r6.09…	12.0	6	0.034	LIDLNLNNIK+QAIETPDQPEFEPFVQGK+VLNVETNFISPPVIVK
633	FBpp0084973|FBgn0039730|CG7903-PA|CG7903-PA FBpp0306761|FBgn0039730|CG7903-PB|CG7903-PB	1.0000	FBpp0084973 type=protein; loc=3R:complement(join(29995150..29995158,29994793..29995078,29994148..29994739,29993873..29994088,29993762..29993813)); ID=FBpp0084973; name=CG7903-PA; parent=FBgn0039730,FBtr0085608; dbxref=FlyBase:FBpp0084973,FlyBase_Annotation_IDs:CG7903-PA,GB_protein:AAF56982.2,REFSEQ:NP_651755,GB_protein:AAF56982,FlyMine:FBpp0084973,modMine:FBpp0084973; MD5=e646456e2b34df695a24723b…	17.3	6	0.045	FNGPRPGPNMGGNR+GFALPVEHQQQQMGFGR+GPPNNESSNQGQGFR+GQPIVVEAGRPK+VFVGSLPR
614	FBpp0084626|FBgn0039566|CG4849-PA|CG4849-PA	1.0000	FBpp0084626 type=protein; loc=3R:join(27963688..27963801,27963862..27964530,27964589..27964680,27964740..27964931,27964985..27966487,27966553..27966910); ID=FBpp0084626; name=CG4849-PA; parent=FBgn0039566,FBtr0085257; dbxref=FlyBase:FBpp0084626,FlyBase_Annotation_IDs:CG4849-PA,GB_protein:AAF56769.1,REFSEQ:NP_651605,GB_protein:AAF56769,FlyMine:FBpp0084626,modMine:FBpp0084626; MD5=85e35ef6a1004e5b1…	7.0	6	0.046	AFIPAIDSFGFETDLR+ATPVTLVLQDVK+FFDDPMLLELAR+IAVEPVNPSELPK+VLGENYTLQDEEDSR
608	FBpp0084559|FBgn0040080|CG5692-PA|pins-PA	1.0000	FBpp0084559 type=protein; loc=3R:join(27583088..27584374,27584633..27585322); ID=FBpp0084559; name=pins-PA; parent=FBgn0040080,FBtr0085189; dbxref=FlyBase:FBpp0084559,FlyBase_Annotation_IDs:CG5692-PA,GB_protein:AAF56721.1,REFSEQ:NP_524999,GB_protein:AAF56721,FlyMine:FBpp0084559,modMine:FBpp0084559; MD5=12d22847df5b4f0846d29f933ff2640b; length=658; release=r6.09; species=Dmel;	14.1	6	0.040	ALYNLGNVYHAK+GATVPDEDFFSLIMK+KPLVQQNSLFVDPTNLPGLK+LLGMPDSEPSPTEEEAR+SPSSANPSAIGHGPLAR+SVPEAAVPGAPR
59	FBpp0071259|FBgn0040235|CG12135-PA|c12.1-PA	1.0000	FBpp0071259 type=protein; loc=X:complement(join(9318992..9319122,9318280..9318928)); ID=FBpp0071259; name=c12.1-PA; parent=FBgn0040235,FBtr0071324; dbxref=FlyBase:FBpp0071259,FlyBase_Annotation_IDs:CG12135-PA,GB_protein:AAF46488.1,REFSEQ:NP_652605,GB_protein:AAF46488,FlyMine:FBpp0071259,modMine:FBpp0071259; MD5=88a47e6f20b5120247ea3d8db375fcd4; length=259; release=r6.09; species=Dmel;	16.2	6	0.046	MENILSGNPLMNYEPGTAASAAGR+RWDDDVVFK+THFVNDALR+WDDDVVFK
573	FBpp0083666|FBgn0020278|CG5248-PD|loco-PD FBpp0083668|FBgn0020278|CG5248-PB|loco-PB FBpp0083669|FBgn0020278|CG5248-PC|loco-PC FBpp0293211|FBgn0020278|CG5248-PF|loco-PF FBpp0301188|FBgn0020278|CG5248-PH|loco-PH	1.0000	FBpp0083666 type=protein; loc=3R:complement(join(22636801..22638939,22622124..22622906,22620923..22622063,22620293..22620855)); ID=FBpp0083666; name=loco-PD; parent=FBgn0020278,FBtr0084273; dbxref=FlyBase:FBpp0083666,FlyBase_Annotation_IDs:CG5248-PD,GB_protein:AAF56034.2,REFSEQ:NP_732773,GB_protein:AAF56034,FlyMine:FBpp0083666,modMine:FBpp0083666; MD5=a29acc00786536f82e62766a84258e6d; length=1541…	10.9	6	0.045	GTEINFDLPDFLK+HLANNSSDPVNVDSQAR+NQPLPYSGLDLDELLK+SNEAPSETSSLFER+VILTDGATTIVQTRPGETVGELVER
570	FBpp0083625|FBgn0038964|CG13849-PA|Nop56-PA	1.0000	FBpp0083625 type=protein; loc=3R:complement(join(22420954..22420956,22420388..22420790,22419238..22420322)); ID=FBpp0083625; name=Nop56-PA; parent=FBgn0038964,FBtr0084230; dbxref=GB_protein:AAF55992.2,FlyBase:FBpp0083625,FlyBase_Annotation_IDs:CG13849-PA,REFSEQ:NP_651040,GB_protein:AAF55992,FlyMine:FBpp0083625,modMine:FBpp0083625; MD5=7bbdbbf6ea7ecc71e53659979d1df60b; length=496; release=r6.09; s…	14.7	6	0.048	EAIEAAGQEAAITVQSEK+FYESGDVPR+LAGFAPFK+LISHAGSLTNLAK+NLTQDQLEDLEK+YPASTVQILGAEK
567	FBpp0083584|FBgn0038924|CG6028-PA|CG6028-PA	1.0000	FBpp0083584 type=protein; loc=3R:complement(join(22025140..22025404,22024926..22025053,22024366..22024854)); ID=FBpp0083584; name=CG6028-PA; parent=FBgn0038924,FBtr0084186; dbxref=FlyBase:FBpp0083584,FlyBase_Annotation_IDs:CG6028-PA,GB_protein:AAF55945.2,REFSEQ:NP_651002,GB_protein:AAF55945,FlyMine:FBpp0083584,modMine:FBpp0083584; MD5=8ea0923cf2afd03937a74162b05015d3; length=293; release=r6.09; s…	28.0	6	0.046	ILIAQDPNLEELAK+LSQTITLLPGDIIVTGTPK+SLVEFAGLEGVPSDLK+SLVPDVYNLNLK+TPPEFLQPGDVVQSEIVGLGK
562	FBpp0083395|FBgn0027493|CG17273-PA|AdSS-PA	1.0000	FBpp0083395 type=protein; loc=3R:complement(join(20830276..20830446,20827980..20828082,20826064..20826343,20825633..20825993,20825140..20825568)); ID=FBpp0083395; name=AdSS-PA; parent=FBgn0027493,FBtr0083991; dbxref=FlyBase:FBpp0083395,FlyBase_Annotation_IDs:CG17273-PA,GB_protein:AAF55811.1,REFSEQ:NP_650918,GB_protein:AAF55811,FlyMine:FBpp0083395,modMine:FBpp0083395; MD5=7655672910cea6601af74583a…	17.2	6	0.047	ELPENAQSYVR+FLESELSVPVR+GFEVGVTTK+LDILDTLPEIK+VGDGPFPTEQLNDIGDLLQTR+VGELLGDFNLFSEK
556	FBpp0083263|FBgn0038746|CG4510-PA|Surf6-PA	1.0000	FBpp0083263 type=protein; loc=3R:complement(join(19904623..19904788,19903760..19904568)); ID=FBpp0083263; name=Surf6-PA; parent=FBgn0038746,FBtr0083854; dbxref=FlyBase:FBpp0083263,FlyBase_Annotation_IDs:CG4510-PA,GB_protein:AAF55714.1,REFSEQ:NP_524408,GB_protein:AAF55714,FlyMine:FBpp0083263,modMine:FBpp0083263; MD5=cad3c6beff59d240ed02d9a81b4e6fc3; length=324; release=r6.09; species=Dmel;	23.8	6	0.042	EQGETDKAAEIQTDIAWR+LKNQDSDDEDVEAR+SEQETEDSKEQIQPVK+VDFAANPGGK+VLELLTIHK+VQPVYNQEAK
552	FBpp0083141|FBgn0016120|CG6030-PB|ATPsynD-PB FBpp0083142|FBgn0016120|CG6030-PA|ATPsynD-PA FBpp0311983|FBgn0016120|CG6030-PC|ATPsynD-PC	1.0000	FBpp0083141 type=protein; loc=3R:19095409..19095945; ID=FBpp0083141; name=ATPsynD-PB; parent=FBgn0016120,FBtr0083727; dbxref=FlyBase:FBpp0083141,FlyBase_Annotation_IDs:CG6030-PB,GB_protein:AAN13796.1,REFSEQ:NP_732400,GB_protein:AAN13796,FlyMine:FBpp0083141,modMine:FBpp0083141; MD5=4c219e22ca9e6524cc08e858fd05becc; length=178; release=r6.09; species=Dmel;;FBpp0083142 type=protein; loc=3R:19095409.…	35.4	6	0.048	IAQSSINWSALAER+LVPVAGLVDSFQK+QYEALKVPYPQDK+SKEQLEAEAQGHH+VSSQVDAEIK
548	FBpp0082996|FBgn0024432|CG12363-PA|Dlc90F-PA	1.0000	FBpp0082996 type=protein; loc=3R:18299422..18299757; ID=FBpp0082996; name=Dlc90F-PA; parent=FBgn0024432,FBtr0083575; dbxref=FlyBase:FBpp0082996,FlyBase_Annotation_IDs:CG12363-PA,GB_protein:AAF55532.1,REFSEQ:NP_477356,GB_protein:AAF55532,FlyMine:FBpp0082996,modMine:FBpp0082996; MD5=1e6078c02758a8da5707525daa7aff75; length=111; release=r6.09; species=Dmel;	34.2	6	0.045	EAIETTIGGNAYQHDK+EESQFIVDDVSK+YIVTAMIMQK
531	FBpp0082555|FBgn0041188|CG5166-PB|Atx2-PB FBpp0082556|FBgn0041188|CG5166-PC|Atx2-PC FBpp0082557|FBgn0041188|CG5166-PA|Atx2-PA FBpp0310750|FBgn0041188|CG5166-PD|Atx2-PD	1.0000	FBpp0082555 type=protein; loc=3R:join(15409125..15409189,15412121..15412521,15412579..15413512,15413569..15414974,15415104..15415552); ID=FBpp0082555; name=Atx2-PB; parent=FBgn0041188,FBtr0083099; dbxref=FlyBase:FBpp0082555,FlyBase_Annotation_IDs:CG5166-PB,GB_protein:AAN13663.1,REFSEQ:NP_732033,GB_protein:AAN13663,FlyMine:FBpp0082555,modMine:FBpp0082555; MD5=fb714aa9f41d6b25f758a3b70d14ed9e; leng…	11.6	6	0.033	DRLDLENGDEEALFAAVERPSTEQDQR+GVGPAPSANASADSSSK+NNVPTGGSNVSVSQGGNGNSVGQNK+TTPAAPTPTSNSATVPTGTAATAGGATGTTPVVK
529	FBpp0082522|FBgn0016691|CG4307-PA|ATPsynO-PA	1.0000	FBpp0082522 type=protein; loc=3R:join(15265661..15265690,15265927..15266370,15266433..15266588); ID=FBpp0082522; name=ATPsynO-PA; parent=FBgn0016691,FBtr0083063; dbxref=FlyBase:FBpp0082522,FlyBase_Annotation_IDs:CG4307-PA,GB_protein:AAF55156.1,REFSEQ:NP_524358,GB_protein:AAF55156,FlyMine:FBpp0082522,modMine:FBpp0082522; MD5=681e3e4e217d034ab53eca3bd98fd250; length=209; release=r6.09; species=Dmel;	31.1	6	0.044	DLTALQATIR+FAPATVNLLGLLADNGR+KLDTVINAYK+LREYVTSPIINK+VDPSIIGGLIVSIGDK
515	FBpp0082139|FBgn0005671|CG17369-PB|Vha55-PB FBpp0082140|FBgn0005671|CG17369-PA|Vha55-PA FBpp0290875|FBgn0005671|CG17369-PC|Vha55-PC	1.0000	FBpp0082139 type=protein; loc=3R:complement(join(12627449..12627521,12624966..12626227,12624767..12624904)); ID=FBpp0082139; name=Vha55-PB; parent=FBgn0005671,FBtr0082670; dbxref=FlyBase:FBpp0082139,FlyBase_Annotation_IDs:CG17369-PB,GB_protein:AAF54837.1,REFSEQ:NP_476908,GB_protein:AAF54837,FlyMine:FBpp0082139,modMine:FBpp0082139; MD5=abe692af806a9ca77f12b847d1aabcf4; length=490; release=r6.09; s…	14.5	6	0.048	FAEIVQLR+IPASILAEFYPR+QIYPPVNVLPSLSR+SGQVLEVSGSK+TPVSEDMLGR+TVSGVNGPLVILDEVK
514	FBpp0082137|FBgn0026207|CG6819-PA|mbo-PA	1.0000	FBpp0082137 type=protein; loc=3R:complement(12676893..12679001); ID=FBpp0082137; name=mbo-PA; parent=FBgn0026207,FBtr0082668; dbxref=FlyBase:FBpp0082137,FlyBase_Annotation_IDs:CG6819-PA,GB_protein:AAF54849.1,REFSEQ:NP_524330,GB_protein:AAF54849,FlyMine:FBpp0082137,modMine:FBpp0082137; MD5=2ce27f2f99609e70552458f5eb91fb88; length=702; release=r6.09; species=Dmel;	11.4	6	0.046	ANASLPNSVIAER+GVVIMELPRRWGPDGYYK+IEWPMVVLR+TFGLDTQLFLK+VTEPETAGNNETTLDK+VTQSLAAGLETAK
51	FBpp0071128|FBgn0017566|CG2286-PA|ND-75-PA FBpp0071129|FBgn0017566|CG2286-PB|ND-75-PB	1.0000	FBpp0071128 type=protein; loc=X:complement(join(8251201..8251383,8250798..8251129,8249703..8250729,8249154..8249642,8248930..8249094)); ID=FBpp0071128; name=ND-75-PA; parent=FBgn0017566,FBtr0071180; dbxref=FlyBase:FBpp0071128,FlyBase_Annotation_IDs:CG2286-PA,GB_protein:AAF46356.1,REFSEQ:NP_511083,GB_protein:AAF46356,FlyMine:FBpp0071128,modMine:FBpp0071128; MD5=0f74f1abf645a3e87a11c2099ddef724; le…	14.1	6	0.048	ALSEVVGKPLPYDNLDELR+FASEIAGVDDLGTTGR+LGQLEPAGDAGAAGTISK+LGSEVVATEQGFIAGGTDNR+VLFLLNADAGK+VSSIDVLDAVGSNIVVSTR
494	FBpp0081584|FBgn0027338|CG9423-PA|Kap-alpha3-PA FBpp0081585|FBgn0027338|CG9423-PB|Kap-alpha3-PB FBpp0081586|FBgn0027338|CG9423-PC|Kap-alpha3-PC FBpp0290407|FBgn0027338|CG9423-PD|Kap-alpha3-PD	1.0000	FBpp0081584 type=protein; loc=3R:complement(join(9577208..9577267,9576768..9577148,9575877..9576707,9575636..9575812,9575474..9575569)); ID=FBpp0081584; name=Kap-alpha3-PA; parent=FBgn0027338,FBtr0082106; dbxref=FlyBase:FBpp0081584,FlyBase_Annotation_IDs:CG9423-PA,GB_protein:AAF54408.1,REFSEQ:NP_731377,GB_protein:AAF54408; MD5=7c89f9db717ba92f5f8f808941be523e; length=514; release=r6.09; species=D…	10.3	6	0.049	AAADATKPEQQLAAVQAAR+LIPLLGNSEVK+NVPNLDSNTDEEEQLSSSIDLKK
485	FBpp0081539|FBgn0037700|CG8149-PA|CG8149-PA	1.0000	FBpp0081539 type=protein; loc=3R:join(9504725..9504754,9504809..9505705); ID=FBpp0081539; name=CG8149-PA; parent=FBgn0037700,FBtr0082061; dbxref=FlyBase:FBpp0081539,FlyBase_Annotation_IDs:CG8149-PA,GB_protein:AAF54386.1,REFSEQ:NP_649898,GB_protein:AAF54386,FlyMine:FBpp0081539,modMine:FBpp0081539; MD5=9b6346e9edb9f0ebd7fc9c5bcb17ff03; length=308; release=r6.09; species=Dmel;	29.2	6	0.045	FGAGAVSAATTTPTTTESK+FGFVVPDKAPTSK+NNSQQSTGTVASTGTTPSKENEAPAAAASDSTGETPTKK+SPVSTPTTVAIPDLLAEEK
445	FBpp0080637|FBgn0032679|CG10302-PA|bsf-PA	1.0000	FBpp0080637 type=protein; loc=2L:complement(join(18454347..18454486,18453392..18453917,18452017..18453325,18450239..18451960,18449634..18450175)); ID=FBpp0080637; name=bsf-PA; parent=FBgn0032679,FBtr0081087; dbxref=FlyBase:FBpp0080637,FlyBase_Annotation_IDs:CG10302-PA,GB_protein:AAF53668.2,REFSEQ:NP_523596,GB_protein:AAF53668,FlyMine:FBpp0080637,modMine:FBpp0080637; MD5=6c47153da07156e39e45dccb6b…	6.1	6	0.043	ATQLSEQLGSELTPK+DYVIPNLK+NIDVPFVVPETQNEQAK+QGKDEEVEQVEGVAAVPTER+SLDSLSINELER+VNGEPVDVGAFFIR
440	FBpp0080484|FBgn0022213|CG13281-PA|Cas-PA	1.0000	FBpp0080484 type=protein; loc=2L:complement(join(16824982..16825066,16823640..16824499,16823085..16823568,16822714..16823016,16822492..16822648,16822135..16822435,16821324..16822061)); ID=FBpp0080484; name=Cas-PA; parent=FBgn0022213,FBtr0080930; dbxref=FlyBase:FBpp0080484,FlyBase_Annotation_IDs:CG13281-PA,GB_protein:AAF53575.1,REFSEQ:NP_523588,GB_protein:AAF53575,FlyMine:FBpp0080484,modMine:FBpp0…	7.3	6	0.046	AGEFSTLLSPLEPEYK+IFGIFGQYLER+LTEILTQVAK+QGSAQIQALGK+QIFGLLFQR+TADDEDAGVLEHLR
43	FBpp0070953|FBgn0029882|CG3226-PA|CG3226-PA	1.0000	FBpp0070953 type=protein; loc=X:complement(join(6654146..6654160,6653908..6654080,6653226..6653730)); ID=FBpp0070953; name=CG3226-PA; parent=FBgn0029882,FBtr0070993; dbxref=FlyBase:FBpp0070953,FlyBase_Annotation_IDs:CG3226-PA,GB_protein:AAF46178.1,REFSEQ:NP_572332,GB_protein:AAF46178,FlyMine:FBpp0070953,modMine:FBpp0070953; MD5=9e87e336ee75d1be56c581fa00c8335e; length=230; release=r6.09; species=…	34.8	6	0.042	DFGLTVNNLLHSIDVEK+DGDNPESALVNIMK+EIVNLELK+ETGGGLDSFDDL+SDVAELAAFLQQAK+YLHELTDYGWDQSAK
405	FBpp0079642|FBgn0053303|CG33303-PA|CG33303-PA FBpp0304506|FBgn0053303|CG33303-PB|CG33303-PB	1.0000	FBpp0079642 type=protein; loc=2L:complement(join(10375148..10375733,10374301..10375091)); ID=FBpp0079642; name=CG33303-PA; parent=FBgn0053303,FBtr0080052; dbxref=FlyBase:FBpp0079642,FlyBase_Annotation_IDs:CG33303-PA,GB_protein:AAS64675.1,REFSEQ:NP_995680,GB_protein:AAS64675,FlyMine:FBpp0079642,modMine:FBpp0079642; MD5=4730c7d543cc804b2f0a4e3a3e917471; length=458; release=r6.09; species=Dmel;;FBpp…	12.2	6	0.048	FPLFGGWK+LSTPYSISR+NEPVKGEQSFTFTFPR+TYLPASASGVYYR+YTGNLHLYSK
40	FBpp0070894|FBgn0086558|CG32744-PA|Ubi-p5E-PA FBpp0073034|FBgn0003943|CG11624-PA|Ubi-p63E-PA FBpp0073035|FBgn0003943|CG11624-PB|Ubi-p63E-PB FBpp0077159|FBgn0003941|CG2960-PA|RpL40-PA FBpp0079606|FBgn0003942|CG5271-PA|RpS27A-PA FBpp0089269|FBgn0003943|CG11624-PC|Ubi-p63E-PC FBpp0305348|FBgn0003943|CG11624-PD|Ubi-p63E-PD FBpp0305700|FBgn0029856|CG11700-PB|CG11700-PB FBpp0306837|FBgn0003941|CG2960-P…	1.0000	FBpp0070894 type=protein; loc=X:complement(6277144..6278748); ID=FBpp0070894; name=Ubi-p5E-PA; parent=FBgn0086558,FBtr0070933; dbxref=FlyBase:FBpp0070894,FlyBase_Annotation_IDs:CG32744-PA,GB_protein:AAF46142.3,REFSEQ:NP_727078,GB_protein:AAF46142,FlyMine:FBpp0070894,modMine:FBpp0070894; MD5=e647e40d6d877d42214ce3f015f4d7a0; length=534; release=r6.09; species=Dmel;;FBpp0073034 type=protein; loc=3L…	32.8	6	0.049	ESTLHLVLR+TITLEVEPSDTIENVK
390	FBpp0079462|FBgn0283478|CG4008-PA|und-PA FBpp0307472|FBgn0283478|CG4008-PB|und-PB FBpp0311454|FBgn0283478|CG4008-PC|und-PC	1.0000	FBpp0079462 type=protein; loc=2L:join(9763629..9763734,9763836..9764648,9764770..9765197); ID=FBpp0079462; name=und-PA; parent=FBgn0283478,FBtr0079866; dbxref=FlyBase:FBpp0079462,FlyBase_Annotation_IDs:CG4008-PA,GB_protein:AAF52807.1,REFSEQ:NP_477373,GB_protein:AAF52807,FlyMine:FBpp0079462,modMine:FBpp0079462; MD5=c292cd66c802ed190566d8f1780fa7a0; length=448; release=r6.09; species=Dmel;;FBpp0307…	15.8	6	0.044	IASGEGGDEELTTNGDAKPATPAAQPAK+IASGEGGDEELTTNGDAKPATPAAQPAKK+LYPDGNFPEGEIVEHPTPK+NFDLPFVPLR+SGQTDPPTIPIAK
378	FBpp0079266|FBgn0032030|CG17293-PA|Wdr82-PA	1.0000	FBpp0079266 type=protein; loc=2L:8374527..8375480; ID=FBpp0079266; name=Wdr82-PA; parent=FBgn0032030,FBtr0079650; dbxref=FlyBase:FBpp0079266,FlyBase_Annotation_IDs:CG17293-PA,GB_protein:AAF52654.1,REFSEQ:NP_609217,GB_protein:AAF52654,FlyMine:FBpp0079266,modMine:FBpp0079266; MD5=7c437a2a2b66beb7039286fda788c9a3; length=317; release=r6.09; species=Dmel;	20.8	6	0.041	GIPIEASFSPDSQFIFSGSTDGR+LVDAFHGTPLQTFTGYPNNK+SFDKGPFVTFK+TILISTNGSVIR
338	FBpp0078402|FBgn0037342|CG2931-PA|CG2931-PA	1.0000	FBpp0078402 type=protein; loc=3R:complement(5567613..5568521); ID=FBpp0078402; name=CG2931-PA; parent=FBgn0037342,FBtr0078753; dbxref=FlyBase:FBpp0078402,FlyBase_Annotation_IDs:CG2931-PA,GB_protein:AAF52006.1,REFSEQ:NP_649552,GB_protein:AAF52006,FlyMine:FBpp0078402,modMine:FBpp0078402; MD5=728543d923f445aeb9c0d6823f1a9947; length=302; release=r6.09; species=Dmel;	28.8	6	0.039	AMSATPVVLSSAPK+GFGFVSFREPADFIR+IAGGTVWEDTSLADWPDDDFR+QSVHVPTVAAAPSIDINAVSFDVTQK+QVLLQAFNSMT
327	FBpp0078150|FBgn0027086|CG11471-PA|Aats-ile-PA FBpp0078151|FBgn0027086|CG11471-PC|Aats-ile-PC FBpp0078152|FBgn0027086|CG11471-PD|Aats-ile-PD	1.0000	FBpp0078150 type=protein; loc=3L:join(22288797..22288939,22289004..22290255,22290313..22291163,22291229..22291721,22291783..22292733); ID=FBpp0078150; name=Aats-ile-PA; parent=FBgn0027086,FBtr0078498; dbxref=FlyBase:FBpp0078150,FlyBase_Annotation_IDs:CG11471-PA,GB_protein:AAF51822.2,REFSEQ:NP_730716,GB_protein:AAF51822,FlyMine:FBpp0078150,modMine:FBpp0078150; MD5=569e292448c5a4f522b244946d0fe388;…	5.0	6	0.044	AVPSWFVR+EIISLPTLR+LSAGYELSPAPYSK+SIFTENPLGR+YADEWENVVTR+YWGTPIPIWR
312	FBpp0077715|FBgn0263933|CG4063-PA|ebi-PA	1.0000	FBpp0077715 type=protein; loc=2L:join(415389..415446,415512..416710,416789..417634); ID=FBpp0077715; name=ebi-PA; parent=FBgn0263933,FBtr0078055; dbxref=FlyBase:FBpp0077715,FlyBase_Annotation_IDs:CG4063-PA,GB_protein:AAF51501.1,REFSEQ:NP_477329,GB_protein:AAF51501,FlyMine:FBpp0077715,modMine:FBpp0077715; MD5=328640e01275fc7031a62776b15cbb80; length=700; release=r6.09; species=Dmel;	12.1	6	0.045	APSGAVTIR+IEPGTGVAGSAGGNK+IWDMSDANTNSNQLVLR+TEPGKPGAVDSSAPAGGNQNNNAKPEIK+VGASASDGSVFVLDLR
305	FBpp0077516|FBgn0010288|CG4265-PA|Uch-PA FBpp0292511|FBgn0010288|CG4265-PB|Uch-PB FBpp0303526|FBgn0010288|CG4265-PC|Uch-PC	1.0000	FBpp0077516 type=protein; loc=2L:complement(join(2213896..2213931,2213616..2213756,2213415..2213557,2212970..2213333)); ID=FBpp0077516; name=Uch-PA; parent=FBgn0010288,FBtr0077844; dbxref=FlyBase:FBpp0077516,FlyBase_Annotation_IDs:CG4265-PA,GB_protein:AAF51291.1,REFSEQ:NP_476940,GB_protein:AAF51291,FlyMine:FBpp0077516,modMine:FBpp0077516; MD5=f5595848dadffe50a0f46fa0f534a28d; length=227; release=…	28.6	6	0.045	ALEKDEKFTADHEALAQEGQTNAANHEK+FTADHEALAQEGQTNAANHEK+GVLKDFLEK+HGPTSEETFVK+MLTWTPLESNPEVLTK
30	FBpp0070729|FBgn0024332|CG4206-PA|Mcm3-PA FBpp0309417|FBgn0024332|CG4206-PB|Mcm3-PB	1.0000	FBpp0070729 type=protein; loc=X:join(5323997..5325355,5325419..5325652,5325727..5326593); ID=FBpp0070729; name=Mcm3-PA; parent=FBgn0024332,FBtr0070762; dbxref=FlyBase:FBpp0070729,FlyBase_Annotation_IDs:CG4206-PA,GB_protein:AAF46023.1,REFSEQ:NP_511048,GB_protein:AAF46023,FlyMine:FBpp0070729,modMine:FBpp0070729; MD5=a3bfa1beff62680ceb3d794302f4c030; length=819; release=r6.09; species=Dmel;;FBpp0309…	11.1	6	0.048	ALGLLSNAADEQLAFGR+EYVDFLDDEEDQGIYAGHVK+GSSGVGLTAAVTTDQETGER+NNDIFELLSK+SQEAVETDVAR+TVLLANNISLLSK
286	FBpp0076894|FBgn0015379|CG17051-PA|dod-PA	1.0000	FBpp0076894 type=protein; loc=X:join(21345451..21345508,21345620..21345952,21346322..21346431); ID=FBpp0076894; name=dod-PA; parent=FBgn0015379,FBtr0077193; dbxref=FlyBase:FBpp0076894,FlyBase_Annotation_IDs:CG17051-PA,GB_protein:AAF50829.1,REFSEQ:NP_523428,GB_protein:AAF50829,FlyMine:FBpp0076894,modMine:FBpp0076894; MD5=8ee14a2f38036555182679de15b83fe1; length=166; release=r6.09; species=Dmel;	38.6	6	0.042	ESQWDQPTEPAK+GQMQAAFEDAAFK+IVQQEATFDELAR+STGMSYYLNMYTK+TKEEAQLLLEVYR
271	FBpp0076647|FBgn0261445|CG10072-PA|sgl-PA	1.0000	FBpp0076647 type=protein; loc=3L:complement(join(6964397..6964546,6961811..6961949,6960186..6961327)); ID=FBpp0076647; name=sgl-PA; parent=FBgn0261445,FBtr0076938; dbxref=FlyBase:FBpp0076647,FlyBase_Annotation_IDs:CG10072-PA,GB_protein:AAF50631.1,REFSEQ:NP_476980,GB_protein:AAF50631,FlyMine:FBpp0076647,modMine:FBpp0076647; MD5=214307601cbfb8798a69f44118b16b14; length=476; release=r6.09; species=D…	17.9	6	0.048	AVQIHSDPYSAVR+IAILGFAFK+LAANAFLAQR+QNILTTNTWSSELSK+VEPEQIIDDLTHPSVTESPEK+VLIGGEETPEGHQAVEK
266	FBpp0076520|FBgn0035811|CG12262-PA|CG12262-PA	1.0000	FBpp0076520 type=protein; loc=3L:join(7719440..7719457,7720060..7720416,7720477..7721361); ID=FBpp0076520; name=CG12262-PA; parent=FBgn0035811,FBtr0076808; dbxref=FlyBase:FBpp0076520,FlyBase_Annotation_IDs:CG12262-PA,GB_protein:AAF50524.1,REFSEQ:NP_648149,GB_protein:AAF50524,FlyMine:FBpp0076520,modMine:FBpp0076520; MD5=6244d606556faa327a61956fcd94d178; length=419; release=r6.09; species=Dmel;	16.7	6	0.042	AFTGFIVER+EEIIPVAAQYDK+ENVLIGEGAGFK+IASDAVQIFGGNGFNSEYPVEK+TRPPVAAGAVGLAQR
263	FBpp0076460|FBgn0262716|CG7558-PA|Arp3-PA FBpp0306212|FBgn0262716|CG7558-PB|Arp3-PB	1.0000	FBpp0076460 type=protein; loc=3L:complement(join(8115682..8115725,8115408..8115588,8115030..8115344,8114257..8114793,8114113..8114196,8113956..8114051)); ID=FBpp0076460; name=Arp3-PA; parent=FBgn0262716,FBtr0076737; dbxref=FlyBase:FBpp0076460,FlyBase_Annotation_IDs:CG7558-PA,GB_protein:AAF50488.1,REFSEQ:NP_523968,GB_protein:AAF50488,FlyMine:FBpp0076460,modMine:FBpp0076460; MD5=ddf317cc31cb4aa1759…	20.3	6	0.035	AEPEDHYFLLTEPPLNTPENR+APFNVDVGYER+EREVGIPPEQSLETAK+LGFAGNKEPQFIIPSAIAIK+RPLYNNIVLSGGSTMFK
254	FBpp0076312|FBgn0020633|CG4978-PA|Mcm7-PA	1.0000	FBpp0076312 type=protein; loc=3L:join(8891749..8891779,8891844..8892213,8892285..8892786,8892854..8893911,8893974..8894175); ID=FBpp0076312; name=Mcm7-PA; parent=FBgn0020633,FBtr0076585; dbxref=FlyBase:FBpp0076312,FlyBase_Annotation_IDs:CG4978-PA,GB_protein:AAF50357.1,REFSEQ:NP_523984,GB_protein:AAF50357,FlyMine:FBpp0076312,modMine:FBpp0076312; MD5=bdfdd35dc09e148c54b8b301c0a8d3a4; length=720; re…	9.2	6	0.037	AGIMTTLNAR+FDLLWLIQDKPDR+LSDSVEKDDVAEALR+TVEQNIQLPAALLSR+VSILAAANPAFGR
245	FBpp0076111|FBgn0267348|CG3322-PA|LanB2-PA FBpp0311281|FBgn0267348|CG3322-PB|LanB2-PB	1.0000	FBpp0076111 type=protein; loc=3L:join(9617247..9617441,9617779..9617912,9617976..9618103,9618170..9618784,9619301..9619712,9619779..9622364,9622423..9622759,9622817..9623117,9623179..9623390); ID=FBpp0076111; name=LanB2-PA; parent=FBgn0267348,FBtr0076382; dbxref=FlyBase:FBpp0076111,FlyBase_Annotation_IDs:CG3322-PA,GB_protein:AAF50238.1,REFSEQ:NP_524006,GB_protein:AAF50238,FlyMine:FBpp0076111,modM…	5.2	6	0.048	ELQQALDLLNDEGAQALAR+ISLPIFAQGNGIPDQGVK+LNTFGDELFGDSQVLK+SGELQEWVTATDIR+SIGTTAQGNEHVYFQAPDR
217	FBpp0075119|FBgn0002284|CG4097-PA|Prosbeta6-PA	1.0000	FBpp0075119 type=protein; loc=3L:complement(join(16610230..16610318,16609536..16610154)); ID=FBpp0075119; name=Prosbeta6-PA; parent=FBgn0002284,FBtr0075360; dbxref=FlyBase:FBpp0075119,FlyBase_Annotation_IDs:CG4097-PA,GB_protein:AAF49435.1,REFSEQ:NP_524115,GB_protein:AAF49435,FlyMine:FBpp0075119,modMine:FBpp0075119; MD5=4b5675150c283e60863791308b0d6f4b; length=235; release=r6.09; species=Dmel;	27.7	6	0.040	AGGTAGTLLQPVLDNQIGHK+AVSVASDTFISAAER+DIYTGDSVLINIITK+LGFEQFPDYQVPGMK
202	FBpp0074825|FBgn0000261|CG6871-PA|Cat-PA	1.0000	FBpp0074825 type=protein; loc=3L:join(18822786..18822842,18826338..18827258,18827356..18827898); ID=FBpp0074825; name=Cat-PA; parent=FBgn0000261,FBtr0075058; dbxref=FlyBase_Annotation_IDs:CG6871-PA,FlyBase:FBpp0074825,GB_protein:AAF49228.1,REFSEQ:NP_536731,GB_protein:AAF49228,FlyMine:FBpp0074825,modMine:FBpp0074825; MD5=51c180f836ffa8819f760a2c7e45d62a; length=506; release=r6.09; species=Dmel;	14.8	6	0.045	EYPLIPVGK+LVQNIAGHLSNASQFLQER+NFTQVHADFGR+NSQTVSPGAITTGNGAPIGIK+TADQLASTDPDYSIR
190	FBpp0074549|FBgn0027291|CG12233-PA|l(1)G0156-PA FBpp0300338|FBgn0027291|CG12233-PC|l(1)G0156-PC FBpp0307649|FBgn0027291|CG12233-PD|l(1)G0156-PD	1.0000	FBpp0074549 type=protein; loc=X:complement(join(19521673..19521699,19520660..19520827,19519904..19520298,19519696..19519831,19519287..19519625)); ID=FBpp0074549; name=l(1)G0156-PA; parent=FBgn0027291,FBtr0074780; dbxref=FlyBase:FBpp0074549,FlyBase_Annotation_IDs:CG12233-PA,GB_protein:AAN09496.1,REFSEQ:NP_573388,GB_protein:AAN09496,FlyMine:FBpp0074549,modMine:FBpp0074549; MD5=b20de9f2881c026d8971c…	17.2	6	0.039	FGIPQAAIDSVNTNK+FPEIQFEEK+IFTAANVPIEWEAVDVTPVR+IFTAANVPIEWEAVDVTPVRGPDGK+TLYDDVDVVTIR
186	FBpp0074490|FBgn0031023|CG14200-PA|CG14200-PA FBpp0298024|FBgn0031023|CG14200-PB|CG14200-PB FBpp0298025|FBgn0031023|CG14200-PC|CG14200-PC	1.0000	FBpp0074490 type=protein; loc=X:join(19509946..19510130,19510202..19510278,19511113..19515644,19515913..19517232); ID=FBpp0074490; name=CG14200-PA; parent=FBgn0031023,FBtr0074721; dbxref=FlyBase:FBpp0074490,FlyBase_Annotation_IDs:CG14200-PA,GB_protein:AAF48964.1,REFSEQ:NP_573387,GB_protein:AAF48964,FlyMine:FBpp0074490,modMine:FBpp0074490; MD5=7e070a3eab66187962906b85b01f7930; length=2037; release…	5.1	6	0.041	FRNETPEESQYTDGEIVWVK+FVNTTRPPYAVVAFFNEK+NHMESSNNFGSSNSTTYTVTSTANR+RLQGVSPMAVPTEILPPPVQVNSR+SSSASSQAPAAVNPR
167	FBpp0074013|FBgn0005411|CG9998-PA|U2af50-PA FBpp0298005|FBgn0005411|CG9998-PB|U2af50-PB FBpp0298006|FBgn0005411|CG9998-PC|U2af50-PC FBpp0298007|FBgn0005411|CG9998-PD|U2af50-PD	1.0000	FBpp0074013 type=protein; loc=X:complement(join(16358811..16358823,16357643..16358206,16357484..16357572,16357295..16357417,16356756..16357217)); ID=FBpp0074013; name=U2af50-PA; parent=FBgn0005411,FBtr0074234; dbxref=FlyBase:FBpp0074013,FlyBase_Annotation_IDs:CG9998-PA,GB_protein:AAF48596.1,REFSEQ:NP_476891,GB_protein:AAF48596,FlyMine:FBpp0074013,modMine:FBpp0074013; MD5=3a022c1911db0e1434c0a819c…	21.4	6	0.046	AMQASGQIPASVVPDTPQTAVPVVGSTITR+IFIGGLPNYLNDDQVK+SIDETTQAMAFDGINLK+VVVTSYFDPDKYHR
153	FBpp0073659|FBgn0027537|CG11092-PA|Nup93-1-PA	1.0000	FBpp0073659 type=protein; loc=X:join(13822927..13823087,13823151..13823331,13823411..13824214,13824288..13824916,13825001..13825697); ID=FBpp0073659; name=Nup93-1-PA; parent=FBgn0027537,FBtr0073828; dbxref=FlyBase:FBpp0073659,FlyBase_Annotation_IDs:CG11092-PA,GB_protein:AAF48327.1,REFSEQ:NP_572929,GB_protein:AAF48327,FlyMine:FBpp0073659,modMine:FBpp0073659; MD5=d134bbe928d03072255a3a803ca8ee92; l…	8.9	6	0.044	LTNETNTDTEVPGVER+LVQLEILMH+QTFEPIDPVTETNVQAYLK+QTSPQFVEQAR+VTQMGTNDLQAHILLGSK
147	FBpp0073459|FBgn0030365|CG1796-PA|Tango4-PA	1.0000	FBpp0073459 type=protein; loc=X:join(12021160..12021278,12021338..12022667); ID=FBpp0073459; name=Tango4-PA; parent=FBgn0030365,FBtr0073622; dbxref=FlyBase:FBpp0073459,FlyBase_Annotation_IDs:CG1796-PA,GB_protein:AAF48133.1,REFSEQ:NP_572778,GB_protein:AAF48133,FlyMine:FBpp0073459,modMine:FBpp0073459; MD5=55995a65b5afe1c1f6fa537076d5b996; length=482; release=r6.09; species=Dmel;	21.6	6	0.051	ASLANSNADMSANGAIASHLQLIPK+DGYGLVLDK+LWDLAAGK+LWDLAAGKSVCTLTNHK+TAPLVTGTHTSLVR+THDLFVSNQGNLPEIDER+TLAITDGSATDAASGAGSLVK
[truncated: 1,068 more rows]
