# Supplementary material for: Comparative interactome analysis of α-arrestin families in human and Drosophila
Source: eLife. 2024 Jan 25;12:RP88328. doi: 10.7554/eLife.88328 (PMC10945707; doi:10.7554/eLife.88328)
Supplement: Figure 1—source data 1. [file elife-88328-fig1-data1.zip › Drosophila/Leash/interact-Leash_2.prot.tsv]

entry no.	protein	protein probability	protein description	percent coverage	tot indep spectra	percent share of spectrum ids	peptides
916a	FBpp0081801|FBgn0037856|CG4674-PA|Leash-PA	1.0000	FBpp0081801 type=protein; loc=3R:join(10885973..10886087,10893730..10895118,10895176..10895234); ID=FBpp0081801; name=Leash-PA; parent=FBgn0037856,FBtr0082325; dbxref=FlyBase:FBpp0081801,FlyBase_Annotation_IDs:CG4674-PA,GB_protein:AAF54580.2,REFSEQ:NP_650037,GB_protein:AAF54580,FlyMine:FBpp0081801,modMine:FBpp0081801; MD5=3320e80c62aa684f3043bb39b5177a87; length=520; release=r6.09; species=Dmel;	53.1	690	4.660	EVYEHSETPLPDFEPR+FAGDIIR+FTVLQYVTYYSHVPLR+FTVLQYVTYYSHVPLRVQK+GEIWMNVNK+GEIWMNVNKR+GFFKNLILNLPFK+GFFKNLILNLPFKVYSQDPSNR+GLELSAGEHTFIFEVALGR+HTIPFTVVK+HTIPFTVVKNMPLQPMQR+ICATVINNSTTAVEK+ITLDSADR+LRFTVLQYVTYYSHVPLR+LRFTVLQYVTYYSHVPLRVQK+LRITLDSADR+NLILNLPFK+NMPLQPMQR+NSNNNEYSRSLFYTSKEVYEHSETPLPDFEPR+QAPGAHELPPSYEELFGLANAPPGTPK+QLPSSFK+QVTKTISLFGTRPITLLALLPEDFAVR+SFAHELLLPDGAQPTDEQMSGVITIVYELR+SIPSS…
523	FBpp0082728|FBgn0040237|CG6815-PA|bor-PA FBpp0297140|FBgn0040237|CG6815-PB|bor-PB	1.0000	FBpp0082728 type=protein; loc=3R:complement(join(16263730..16263952,16263147..16263621,16262262..16263086,16261991..16262189,16261834..16261926)); ID=FBpp0082728; name=bor-PA; parent=FBgn0040237,FBtr0083276; dbxref=FlyBase:FBpp0082728,FlyBase_Annotation_IDs:CG6815-PA,GB_protein:AAF55289.2,REFSEQ:NP_524996,GB_protein:AAF55289,FlyMine:FBpp0082728,modMine:FBpp0082728; MD5=9550e905085694c6b773f07bdce…	67.5	643	4.427	AALNAFLYR+AKPTDALQGVVLNPK+AQYQDQLSR+EALELSK+EALELSKMQEATR+EISKLGVSWQAAVYASEDGLLTEK+EYEAHIEQAK+FAFLDALK+FAFLDALKNPLHYLK+FAFLDALKNPLHYLKR+FDSSALER+FKLDTFDYGK+FMLVLASNTPEQFDYAINDR+GLLLFVDEADAFLR+GLLLFVDEADAFLRK+IGKPTLVGETSR+ISEDLRAALNAFLYR+KLAEHSGMDFAIMTGGDVAPMGK+KRYEDQLLQQQR+KTLIEETK+LAEHSGMDFAIMTGGDVAPMGK+LDEMVEFTLPGLEER+LDTFDYGK+LGVSWQAAVYASEDGLLTEK+LLEHELR+LRDIAIATK+LYFDKYVLQPAAAGAK+MAWLSDQER+NP…
1000a	FBpp0289747|FBgn0259174|CG42279-PK|Nedd4-PK	1.0000	FBpp0289747 type=protein; loc=3L:join(17530847..17531035,17538662..17538744,17538814..17538895,17539456..17539494,17539567..17539736,17540691..17540838,17540902..17541026,17541301..17541403,17543505..17543612,17543764..17544001,17544060..17544184,17544256..17544397,17544461..17544617,17544677..17544970,17545035..17545433,17545508..17545610); ID=FBpp0289747; name=Nedd4-PK; parent=FBgn0259174,FBtr0…	69.4	487	1.693	AIEGSQGFAGVD+ASPMPNQTR+AVLSFSNEMR+DIFGASDPYVR+DMESVDTEYYNSLMWIK+ELYGSNGPQMFTIEK+EQSEPSSGNSDGEWEHVEATNAGETSAQPHPFPTGGHDALPAGWEER+EWFYLLSK+FHISVDDTESGR+FHISVDDTESGRSANEDTDHTDSHNPSDISAPSTR+GDYHMNHIIIQWFWR+IAGMAVYHGK+IDLNTINGDINIDSVLTK+IVVLTGQSLAK+IYHAFIR+KDIFGASDPYVR+KPTNVPNKFEIR+KTLNPTWNEEFIFR+LDLPPYEGYLQLK+LLDAFFIRPFYK+LLQFVTGTSR+LSNPNIAGQAVPYSR+LVFQVFDENR+LWVEFEGETGLDYGGLAR+MMLQKPIDLK+NSEEDNAAVPP…
1000b	FBpp0304227|FBgn0259174|CG42279-PL|Nedd4-PL	1.0000	FBpp0304227 type=protein; loc=3L:join(17530847..17531035,17538662..17538744,17538814..17538895,17539456..17539494,17539567..17539736,17540688..17540838,17540902..17541026,17541310..17541403,17542200..17542384,17542551..17542812,17542891..17542962,17543505..17543612,17543764..17544001,17544060..17544184,17544256..17544397,17544461..17544617,17544677..17544970,17545035..17545433,17545508..17545610)…	55.0	466	1.554	AIEGSQGFAGVD+ASPMPNQTR+AVLSFSNEMR+DIFGASDPYVR+DMESVDTEYYNSLMWIK+ELYGSNGPQMFTIEK+EQSEPSSGNSDGEWEHVEATNAGETSAQPHPFPTGGHDALPAGWEER+EWFYLLSK+FHISVDDTESGR+GDYHMNHIIIQWFWR+IAGMAVYHGK+IDLNTINGDINIDSVLTK+IVVLTGQSLAK+IYHAFIR+KDIFGASDPYVR+KPTNVPNKFEIR+KTLNPTWNEEFIFR+LDLPPYEGYLQLK+LLDAFFIRPFYK+LLQFVTGTSR+LSNPNIAGQAVPYSR+LVFQVFDENR+LWVEFEGETGLDYGGLAR+MMLQKPIDLK+NSEEDNAAVPPMEQNTGGEEEPLPPR+QEFGNGYTPR+RFHISVDDT…
824	sp|GFP_AEQVI|	1.0000	sp GFP_AEQVI	69.7	347	2.321	AEVKFEGDTLVNR+AEVKFEGDTLVNRIELK+EDGNILGHK+EDGNILGHKLEYNYNSHNVYIMADK+EDGNILGHKLEYNYNSHNVYIMADKQK+FEGDTLVNR+FEGDTLVNRIELK+FSVSGEGEGDATYGK+FSVSGEGEGDATYGKLTLK+GEELFTGVVPILVELDGDVNGHK+GIDFKEDGNILGHK+HNIEDGSVQLADHYQQNTPIGDGPVLLPDNHYLSTQSALSK+IRHNIEDGSVQLADHYQQNTPIGDGPVLLPDNHYLSTQSALSK+LEYNYNSHNVYIMADK+LEYNYNSHNVYIMADKQK+NGIKVNFKIR+SAMPEGYVQER+SAMPEGYVQERTIFFKDDGNYK+TIFFKDDGNYK+TIFFKDDGNYKTR
314	FBpp0077495|FBgn0003557|CG4244-PB|Su(dx)-PB FBpp0077496|FBgn0003557|CG4244-PA|Su(dx)-PA FBpp0077497|FBgn0003557|CG4244-PC|Su(dx)-PC FBpp0306832|FBgn0003557|CG4244-PE|Su(dx)-PE FBpp0308612|FBgn0003557|CG4244-PF|Su(dx)-PF	1.0000	FBpp0077495 type=protein; loc=2L:join(2039992..2040154,2040217..2040359,2040422..2041573,2041647..2042569,2042653..2042851,2042914..2043183); ID=FBpp0077495; name=Su(dx)-PB; parent=FBgn0003557,FBtr0077822; dbxref=FlyBase:FBpp0077495,FlyBase_Annotation_IDs:CG4244-PB,GB_protein:AAF51312.1,REFSEQ:NP_476753,GB_protein:AAF51312; MD5=da2af6c478426b1d5220d2121b41684b; length=949; release=r6.09; species=…	50.7	263	1.766	DAMLGER+DIETIDPEFYNSLIWVK+EEYITLMTEWR+FFVDHNTR+FIAMALYHGR+FIYSGFTMPFYK+GEEGLDYGGVSR+IINLAHILQHYNGR+LDLPPYK+LMHFQHWQGQR+LPAYELR+LQIQPVAGQQNGNPPVQAVNPSVVSDAAAGR+LTIKDIETIDPEFYNSLIWVK+NNGFLKPNPYVELLIDSK+NNYSLQINPASYVNPDHLQYFK+QTLFEDSYHQIMR+QVVWFWQFVR+RLYIIFR+RSTQAPPVWEQQQQQSQNQQQPLR+RTTFEDPRPGAPK+SGELVAILNGLK+SPLPNGGGDHR+SSSGNSNGGETRSPLPNGGGDHR+STQAPPVWEQQQQQSQNQQQPLR+STYWEKPTPLPPGWEIR+SYDQLVEK+TFLE…
904a	FBpp0079831|FBgn0032363|CG6509-PB|Dlg5-PB FBpp0079832|FBgn0032363|CG6509-PA|Dlg5-PA FBpp0307614|FBgn0032363|CG6509-PD|Dlg5-PD	1.0000	FBpp0079831 type=protein; loc=2L:complement(join(11515726..11515780,11511609..11515673,11511179..11511544,11510596..11510850,11510321..11510540,11510024..11510262,11509735..11509964,11509467..11509683,11509300..11509403)); ID=FBpp0079831; name=Dlg5-PB; parent=FBgn0032363,FBtr0080246; dbxref=FlyBase:FBpp0079831,FlyBase_Annotation_IDs:CG6509-PB,GB_protein:AAF53101.1,REFSEQ:NP_609505,GB_protein:AAF5…	42.0	157	1.016	AATQEIAANVLR+AISDSLMAIR+ALMSLFTAGPINVDKDDELMGEVGVPEK+APLMGANAR+ENIFVDYR+FAEFFFR+FPSIEYEGAHNLEPESPINHSGSPTPR+FSKPGTPEDNFEQEHDDAIAALDSVLSENSSEK+FTDMVEESAR+GSHPPPVGQPPDVVSLK+GSPMPQVHVEVLSHGGGGSGK+GVSSGVGVSGISGGNGANYDILQAQYK+HAYSVQLK+HSLYGVTAEEINQKPIQR+HTQLFPTFGPGGR+IEQNSLAFYEPELDVGDR+IPSNPSVASK+KGDQILEYNGVDLSGVTAEQAANEISK+KQQVYDVFHPPPLPK+LLLETQNQQSQQAQNGNSQVPPVGSGNPYYFGK+LLWVPVSSG+LSLNITPSGDFYQPK+LT…
43	FBpp0070880|FBgn0029874|CG3342-PA|CG3342-PA	1.0000	FBpp0070880 type=protein; loc=X:complement(join(6527751..6527803,6526368..6527676)); ID=FBpp0070880; name=CG3342-PA; parent=FBgn0029874,FBtr0070918; dbxref=FlyBase:FBpp0070880,FlyBase_Annotation_IDs:CG3342-PA,GB_protein:AAF46167.1,REFSEQ:NP_572324,GB_protein:AAF46167,FlyMine:FBpp0070880,modMine:FBpp0070880; MD5=3dab6cdea8f0fcee5edda9cce454bcea; length=453; release=r6.09; species=Dmel;	51.9	146	0.980	AREQALEDLR+DSEDEMLELEQK+EFITFMVK+EPDEKEFITFMVK+EQALEDLR+ESYLQFYDDEQR+FDKEPDEKEFITFMVK+KLSASSLAVANASTSSDTPLAVTTLDK+KPSDPLLER+KPSDPLLERDSEDEMLELEQK+LPVEHYLSEISSSSSASPSR+LPVEHYLSEISSSSSASPSREDLSK+LSASSLAVANASTSSDTPLAVTTLDK+MDAILQAMNR+MEIGNDQSYQDFFDK+MQLHISALQEALR+NKLPVEHYLSEISSSSSASPSR+NKLPVEHYLSEISSSSSASPSREDLSK+QIFEDDDRPLANESSSLR+SQVLTTLQLTPR+SSTQETGDSPPAAWNTAIAK+TTPNPPQPQPR+VGLALSILGEMEASK+VTLPTL…
961a	FBpp0085902|FBgn0261119|CG5519-PA|Prp19-PA	1.0000	FBpp0085902 type=protein; loc=2R:complement(join(18450890..18450908,18449472..18450825,18447467..18447611)); ID=FBpp0085902; name=Prp19-PA; parent=FBgn0261119,FBtr0086723; dbxref=FlyBase:FBpp0085902,FlyBase_Annotation_IDs:CG5519-PA,GB_protein:AAF57684.1,REFSEQ:NP_523783,GB_protein:AAF57684,FlyMine:FBpp0085902,modMine:FBpp0085902; MD5=0c3487754cd63a1e17f46fe83bb9ed50; length=505; release=r6.09; sp…	55.8	141	0.904	ATVLTQER+DTEQMVAILK+EALATLKPQAGIANAPTAIPQPALASEAGGAAAHPMEQAGMSAEVIQK+ELKPEELIEIK+HAQYLASTSMDR+HAQYLASTSMDRTLKLYAIE+HWAFSDIR+IWHVPTSQTQLLLR+NATVFNK+NATVFNKDTEQMVAILK+NFLTVASHPGLHSASVPGILALDINSADHSK+TIQLDDGYEVK+TMQDEWDALMIHSFTQR+TPAVVKPKPPSATSIPATLK+TVPEDLVTTDQVK+VFNDHTALATGVR+VIDTAEVGLTTAQFHPDGLIFGTGTVDSQVK+VIYHPNEDTVITGSPDMNIR
925a	FBpp0082514|FBgn0266599|CG4264-PE|Hsc70-4-PE FBpp0082515|FBgn0266599|CG4264-PF|Hsc70-4-PF FBpp0082516|FBgn0266599|CG4264-PA|Hsc70-4-PA FBpp0082517|FBgn0266599|CG4264-PC|Hsc70-4-PC FBpp0082518|FBgn0266599|CG4264-PD|Hsc70-4-PD FBpp0082519|FBgn0266599|CG4264-PB|Hsc70-4-PB FBpp0307982|FBgn0266599|CG4264-PG|Hsc70-4-PG	1.0000	FBpp0082514 type=protein; loc=3R:15244360..15246315; ID=FBpp0082514; name=Hsc70-4-PE; parent=FBgn0266599,FBtr0083055; dbxref=FlyBase:FBpp0082514,FlyBase_Annotation_IDs:CG4264-PE,GB_protein:AAO41567.1,REFSEQ:NP_788679,GB_protein:AAO41567; MD5=050fd5b4b4ff0bfd160c385fb3a7608a; length=651; release=r6.09; species=Dmel;;FBpp0082515 type=protein; loc=3R:15244360..15246315; ID=FBpp0082515; name=Hsc70-4-…	52.1	138	0.860	ARFEELNADLFR+ATLDEDNLK+DAGTIAGLNVLR+DNNLLGK+ETAEAYLGK+FDDAAVQSDMK+FEELNADLFR+FELSGIPPAPR+HWPFEVVSADGKPK+IINEPTAAAIAYGLDK+IINEPTAAAIAYGLDKK+KFDDAAVQSDMK+KTFFPEEISSMVLTK+LLQDLFNGK+LVTHFVQEFK+LYQGAGFPPGGMPGGPGGMPGAAGAAGAAGAGGAGPTIEEVD+MKETAEAYLGK+NQVAMNPTQTIFDAK+QTQTFTTYSDNQPGVLIQVYEGER+SINPDEAVAYGAAVQAAILHGDK+STAGDTHLGGEDFDNR+STMDPVEK+SVIHDIVLVGGSTR+TFFPEEISSMVLTK+TTPSYVAFTDTER+TVTNAVITVPAYFNDSQR+V…
755	FBpp0088653|FBgn0029941|CG1677-PA|CG1677-PA FBpp0292476|FBgn0029941|CG1677-PB|CG1677-PB FBpp0308852|FBgn0029941|CG1677-PC|CG1677-PC FBpp0308853|FBgn0029941|CG1677-PD|CG1677-PD	1.0000	FBpp0088653 type=protein; loc=X:complement(join(7283941..7284714,7282242..7283868,7282024..7282176,7281823..7281960,7281439..7281749)); ID=FBpp0088653; name=CG1677-PA; parent=FBgn0029941,FBtr0089712; dbxref=FlyBase:FBpp0088653,FlyBase_Annotation_IDs:CG1677-PA,GB_protein:AAF46248.2,REFSEQ:NP_572387,GB_protein:AAF46248,FlyMine:FBpp0088653,modMine:FBpp0088653; MD5=8a487ec36a85d7be6c21413076ebd54a; l…	39.1	126	0.819	AGGSAYSSHASATADYHDYR+ALLPLQYSVYGPPPDR+ASSGDEKEPFAK+DIVSVSTSSSQEK+EPSPMESTANETNQTK+EQDMDFEDK+EQPLNPLSMPLSMHPHAVAHANPR+ESESAAGTPVNADQPGSPNAK+ETHTDDASNGLAPATALQEDLVK+FLHPGVTDK+GDEWSDPWMR+GNYTMFDNVIRPVPMQGGSTGASAPAAPSSTAAPR+KMNLTLSPDEMEK+KRSPISIEIK+MNLTLSPDEMEK+MNLTLSPDEMEKDSYYLK+NSMRPADENEDGAISNDSLPTLGEEDEVEQK+SNSPTNDKDEVVADHGGESPGGGGDPILDR+SPISIEIK+SPPPPSANVR+SPSQIPR+SQPSSFLSSVR+TLLPDGAPVVVENAWER+T…
121	FBpp0072468|FBgn0265574|CG6905-PA|Cdc5-PA FBpp0289951|FBgn0265574|CG6905-PB|Cdc5-PB	1.0000	FBpp0072468 type=protein; loc=3L:complement(join(361084..361128,360749..361014,359245..360689,358497..359185)); ID=FBpp0072468; name=Cdc5-PA; parent=FBgn0265574,FBtr0072569; dbxref=FlyBase:FBpp0072468,FlyBase_Annotation_IDs:CG6905-PA,GB_protein:AAF47383.2,REFSEQ:NP_612033,GB_protein:AAF47383,FlyMine:FBpp0072468,modMine:FBpp0072468; MD5=58a45ad9bdf9ee68179b06f4254c13d1; length=814; release=r6.09; …	56.8	108	0.746	AASIATPNTVIATPFR+ANPYEDISQQELAK+DGLSTLPAPR+DKLSINPEESMGVTETPAHYK+DMDEDELEMLSEAR+DSLYSQIEHITGVRPTAQQLLPDQEA+EGGAATPGGFQTPSSGALVPVK+EIAGESGIETTDALLADYSITPQVAATPR+ENEVPTAMLQNMEPER+FLGEQEAIAVPR+GAGGATGVVNTPAYVR+GGLNTPLHESDFSGVLPK+GIDYNAEIPFEK+HEMITMQLYDSVKDPVPGQSQHK+IASLLHR+IETNSEPAVEDQADVDAR+ILTGGYQAR+IMQEAQNMMALTHTETPLK+KENEVPTAMLQNMEPER+LESLQEDVR+LSINPEESMGVTETPAHYK+LVLPTPQISDMELQQVVK+NDYEIVVPEQEE…
244	FBpp0075282|FBgn0263599|CG5931-PA|l(3)72Ab-PA	1.0000	FBpp0075282 type=protein; loc=3L:complement(join(15967708..15967752,15966916..15967611,15962115..15966858,15961876..15962050,15961538..15961820,15960994..15961479)); ID=FBpp0075282; name=l(3)72Ab-PA; parent=FBgn0263599,FBtr0075527; dbxref=FlyBase:FBpp0075282,FlyBase_Annotation_IDs:CG5931-PA,GB_protein:AAF49564.4,REFSEQ:NP_648818,GB_protein:AAF49564,FlyMine:FBpp0075282,modMine:FBpp0075282; MD5=e2f…	36.4	97	0.666	ANSNLVLQADVR+DEAQYDFER+EDEVTGPVIAPFFPQK+EEGWWVVIGDPK+ELLPYGFAIHHAGMTR+ETLAQGVAYLHEGLSASDHR+FALLVNLGK+FESFYSQR+FFHAEEEDIKPFLER+FGSLDIK+FINEPLPIESHLDHR+FPQFNPIQTQVFNAVYNSDENVFVGAPTGSGK+FQVMNEIVYEK+GATLLSEGIDEMVGIVYRPK+GDAEDGGAAAAGQVAGVR+GKGDAEDGGAAAAGQVAGVR+GLFYFDNSYRPVSLEQQYIGVTEK+GPVLEALVAR+GQLVITTADKWDVLSR+GYEEVHVPALKPVPFDANEELQPVDK+HINEDGTINAQDFK+HLSDHLSELVENTLSDLEQSK+IASHYYLTHETMLTYNQLLK+IDHTL…
968a	FBpp0087124|FBgn0033688|CG8877-PA|Prp8-PA	1.0000	FBpp0087124 type=protein; loc=2R:complement(join(12162080..12162693,12161808..12162023,12161535..12161747,12161347..12161472,12160647..12161066,12160371..12160588,12159262..12160313,12159007..12159199,12158210..12158783,12157993..12158143,12157755..12157931,12157385..12157676,12154377..12157321)); ID=FBpp0087124; name=Prp8-PA; parent=FBgn0033688,FBtr0088016; dbxref=FlyBase:FBpp0087124,FlyBase_Ann…	30.2	84	0.570	ADWWTNTAHYNR+AIDVPLVK+ALNMAIPGGPK+AQIAGYLYGVSPPDNPQVK+ASVMHDIVDMMPEGIK+AVFWDIK+DGVWNLQNEITK+DHNVGDEDWNEFNDINK+DMEPLGWIHTQPNELPQLSPQDITTHAK+EAVVNTQELLDLLVK+EELGLIEQAYDNPHEALSR+ELGGLGMLSMGHVLIPQSDLR+ETGYTYILPK+FAPIPFPPLSYK+FGDLILK+FPPVVFYTPK+FTLWWSPTINR+FVTISDLR+HGDEIITSTTSNYETQTFSSK+IDLTLLNR+IIHTSVWAGQK+ISLIQIFR+ITDAYLDQYLWYEADK+KGMLDPLEVHLLDFPNIVIK+KWNLSLPQLATLYR+LFPPWIKPSDTEPPPLLAYK+LIVDHNIADYMT…
924a	FBpp0082426|FBgn0038251|CG3508-PA|Hexim-PA	1.0000	FBpp0082426 type=protein; loc=3R:join(14659561..14659582,14659744..14660310,14660375..14660835); ID=FBpp0082426; name=Hexim-PA; parent=FBgn0038251,FBtr0082967; dbxref=FlyBase:FBpp0082426,FlyBase_Annotation_IDs:CG3508-PA,GB_protein:AAF55085.1,REFSEQ:NP_650381,GB_protein:AAF55085,FlyMine:FBpp0082426,modMine:FBpp0082426; MD5=aab052a6b866c64bb96464b5cab6fd76; length=349; release=r6.09; species=Dmel;	28.9	80	0.424	EFSDVYER+ESGSQQRPLDSGGGGGASGGGGVAVGGGSGMPK+LDMSTGAGATLEGNQR+LLDGNQMEEDDNSSDVSRPADAVVK+NESGSQQRPLDSGGGGGASGGGGVAVGGGSGMPK+NESGSQQRPLDSGGGGGASGGGGVAVGGGSGMPKR+NHYPQWK+SLLVPYNTNR
873a	FBpp0075208|FBgn0036571|CG12272-PA|Strumpellin-PA FBpp0291126|FBgn0036571|CG12272-PB|Strumpellin-PB	1.0000	FBpp0075208 type=protein; loc=3L:join(16122187..16122305,16122362..16122464,16122524..16125351,16125412..16125783,16125846..16125999); ID=FBpp0075208; name=Strumpellin-PA; parent=FBgn0036571,FBtr0075452; dbxref=FlyBase:FBpp0075208,FlyBase_Annotation_IDs:CG12272-PA,GB_protein:AAF49534.1,REFSEQ:NP_648840,GB_protein:AAF49534,FlyMine:FBpp0075208,modMine:FBpp0075208; MD5=b117e382ba3a516a01257e72cf1bd3…	36.9	78	0.539	AASLVVPR+APHQEVLAGSGFFEILR+AQLPLITR+DFPTPEVSK+DMLNQMAQLINLK+DYAQFEER+DYVPSIYR+EALAPAGMVGLER+EFLAEIQQTK+EGVLNDNFVLEHANK+EIAGELSFSSK+ELVNHLANAYNLGLIFTPEK+FDENFVDLVVAR+FRFDENFVDLVVAR+GKTPVQLLQQK+IEQNPQLQQWFGEVAGR+IEQSPELTELDDEAR+IINYNVEK+IIYLLTNVIK+KAPHQEVLAGSGFFEILR+LASTLEVPLMR+LIIQVMQALDDVQEYHNLHSNMLVK+LKDYAQFEER+LKDYVPSIYR+LLENTADTLNK+LPLGVLEQR+LYAHMLADELK+LYAHMLADELKR+MWVDTLAALTR+QPQAVIGIR+QTIFL…
1024a	sp|K1C10_HUMAN|	1.0000	sp K1C10_HUMAN	41.5	77	0.479	ADLEMQIESLTEELAYLKK+ALEESNYELEGK+DAEAWFNEK+ELTTEIDNNIEQISSYK+GSLGGGFSSGGFSGGSFSR+IRLENEIQTYR+LAADDFR+LASYLDK+LENEIQTYR+LKYENEVALR+NQILNLTTDNANILLQIDNAR+NVQALEIELQSQLALK+NVSTGDVNVEMNAAPGVDLTQLLNNMR+QSLEASLAETEGR+QSVEADINGLR+QSVEADINGLRR+RVLDELTLTK+SKELTTEIDNNIEQISSYK+SLLEGEGSSGGGGR+SQYEQLAEQNR+SQYEQLAEQNRK+VLDELTLTK+VTMQNLNDR+YENEVALR
951a	FBpp0085354|FBgn0033062|CG7843-PA|Ars2-PA FBpp0085356|FBgn0033062|CG7843-PD|Ars2-PD FBpp0085357|FBgn0033062|CG7843-PC|Ars2-PC	1.0000	FBpp0085354 type=protein; loc=2R:complement(join(6085086..6085225,6084847..6085031,6084508..6084787,6083941..6084007,6081912..6083884,6081736..6081840,6081334..6081415)); ID=FBpp0085354; name=Ars2-PA; parent=FBgn0033062,FBtr0086018; dbxref=FlyBase:FBpp0085354,FlyBase_Annotation_IDs:CG7843-PA,GB_protein:AAF57281.2,REFSEQ:NP_610203,GB_protein:AAF57281,FlyMine:FBpp0085354,modMine:FBpp0085354; MD5=3b…	41.1	75	0.496	DEQLISVLDR+DTEGEPIERDEQLISVLDR+EEMSEADPVSTQR+ELPLEHQR+FVQANTQELAK+GGGGGYRPPMYPPFSAMPYGFGPPMMGGGR+GWITFMR+IALNLDEK+INTYEEIDNTLK+INTYEEIDNTLKSPEISSNPIK+KPVRPVNSDGENWDDDDAENSAPK+KPVRPVNSDGENWDDDDAENSAPKK+LDEDEGNENTEPK+LEGGTDEDLK+LIGYHDLDAPANSDMFD+LQQFLTK+LWAEGPK+MRPDWGDGDVR+NLAPSITR+NSSDDDSSSSESSSSSDEEK+QFLDTQDENISDSEVMR+QGPQSPKLDEDEGNENTEPK+QQLNEFFVAHKDEEWFK+RLIGYHDLDAPANSDMFD+RPQLPEHPGTSK+RTDVFMEL…
896a	FBpp0078298|FBgn0003261|CG10279-PC|Rm62-PC FBpp0078299|FBgn0003261|CG10279-PD|Rm62-PD FBpp0078300|FBgn0003261|CG10279-PB|Rm62-PB FBpp0078301|FBgn0003261|CG10279-PA|Rm62-PA FBpp0078302|FBgn0003261|CG10279-PE|Rm62-PE FBpp0078303|FBgn0003261|CG10279-PF|Rm62-PF FBpp0291159|FBgn0003261|CG10279-PH|Rm62-PH FBpp0291753|FBgn0003261|CG10279-PI|Rm62-PI	1.0000	FBpp0078298 type=protein; loc=3R:complement(join(6005206..6005216,6004017..6005126,6003673..6003911,6001558..6001736,6001163..6001360)); ID=FBpp0078298; name=Rm62-PC; parent=FBgn0003261,FBtr0078649; dbxref=FlyBase:FBpp0078298,FlyBase_Annotation_IDs:CG10279-PC,GB_protein:AAN14332.1,REFSEQ:NP_731033,GB_protein:AAN14332; MD5=91fd1a2ab1e8d5284cd393f1f664c60d; length=578; release=r6.09; species=Dmel;;…	55.7	70	0.484	ALVDVLR+APTAIQAQGWPIAMSGSNFVGIAK+EANQEINPALENLAR+ELAQQIQQVATEFGSSSYVR+FGGGGGFGDR+FGGGGGGGDYHGIR+GDGPIALVLAPTR+GGGGGGSQDLPMRPVDFSNLAPFK+GGGGGGSQDLPMRPVDFSNLAPFKK+GLDVDGIK+GQVPNPIQDFSEVHLPDYVMK+GTSFAFFTK+IIIFVETK+LIDFLSAGSTNLK+MLDMGFEPQIR+NFYQEHPNVANR+QLAEDFLGNYIQINIGSLELSANHNIR+QTLMWSATWPK+RGGGGGGSQDLPMRPVDFSNLAPFK+SNILVATDVAAR+SPYEVQR+TLGYILPAIVHINNQQPLQR+TLLSDIYDTSESPGK+YVINFDYPQNSEDYIHR
1025a	sp|K22E_HUMAN|	1.0000	sp K22E_HUMAN	55.2	70	0.441	AQYEEIAQR+DVDNAYMIK+DYQELMNVK+FASFIDK+FGGFGGPGGVGGLGGPGGFGPGGYPGGIHEVSVNQSLLQPLNVK+FLEQQNQVLQTK+GFSSGSAVVSGGSR+GGSGGGGSISGGGYGSGGGSGGR+HGGGGGGFGGGGFGSR+IEISELNR+LNDLEEALQQAK+LQGEIAHVK+NKLNDLEEALQQAK+NLDLDSIIAEVK+SISISVAGGGGGFGAAGGFGGR+SKEEAEALYHSK+SLVGLGGTK+TAAENDFVTLK+TAAENDFVTLKK+TSQNSELNNMQDLVEDYK+TSQNSELNNMQDLVEDYKK+VDLLNQEIEFLK+VDPEIQNVK+VLYDAEISQIHQSVTDTNVILSMDNSR+WELLQQMNVGTRPINLEPIFQGYIDS…
220	FBpp0074689|FBgn0014037|CG32217-PA|Su(Tpl)-PA FBpp0291257|FBgn0014037|CG32217-PB|Su(Tpl)-PB FBpp0310656|FBgn0014037|CG32217-PC|Su(Tpl)-PC	1.0000	FBpp0074689 type=protein; loc=3L:complement(19891524..19894703); ID=FBpp0074689; name=Su(Tpl)-PA; parent=FBgn0014037,FBtr0074920; dbxref=GB_protein:AAF49098.3,GB_protein:AAF49098.2,FlyBase:FBpp0074689,FlyBase_Annotation_IDs:CG32217-PA,REFSEQ:NP_649155,GB_protein:AAF49098,FlyMine:FBpp0074689,modMine:FBpp0074689; MD5=4d0d957675eff995f122e95659e7334b; length=1059; release=r6.09; species=Dmel;;FBpp02…	37.9	66	0.425	DSMTAGTSSATASSVISSR+DTPPSGTSYSSAGVSMSLGSSGSSSR+HPSPSQQLAAAAHAYAHATADTDSSATPR+IHANEDVYDSTR+KDTPPSGTSYSSAGVSMSLGSSGSSSR+LAASFVPAATSGSASGTSK+LGSSPFNGLGVGSSSSSSAFASR+LIHLLALK+LTDSAFR+MPPQQSDYNSYNSNNAQHVASNSK+MPSGGLTSSNSNSSSSSR+NQITNILMDISTMSHNTYNLR+NSTGSNSSSSSGYETQQDR+QLVMDYDK+QMWNDVDENWPFFSEQEVQQLK+SLGVLGAVTLR+SPNPSTLGAIGTVNGSGVVGGR+SSASSSTTPPKLAASFVPAATSGSASGTSK+TEFESDYDEYR+TLMSATMAMAPTDVVAAQGPDPAV…
1008a	FBpp0292725|FBgn0261931|CG42797-PD|CG42797-PD FBpp0292727|FBgn0261931|CG42797-PE|CG42797-PE	1.0000	FBpp0292725 type=protein; loc=X:join(9609298..9609691,9609751..9612206,9612282..9612448,9620343..9620531,9620593..9621667); ID=FBpp0292725; name=CG42797-PD; parent=FBgn0261931,FBtr0303708; dbxref=FlyBase:FBpp0292725,FlyBase_Annotation_IDs:CG42797-PD,REFSEQ:NP_572574,GB_protein:AAF46511,FlyMine:FBpp0292725,modMine:FBpp0292725; MD5=55f89483ecb104749d269ebfdd0470ff; length=1426; release=r6.09; speci…	30.7	65	0.428	DLVALVNTFAQMSR+EFFFLLSR+GFYEVIDSR+GVQEQTESLVR+IFYIDHTTR+IGPDSYINTISTQK+LAEEMAQGSGSSNNSPLATPPVR+LAVLWDTEEGLDYGGPSR+LDLPPYPTPELLYEK+LLLAVEETNTFGIE+LLQFVTGTSSIPYEGFSALR+LPSIPER+LQQEEQAEGDDEEEEEEEEDDDDDPKEEEAFYEAR+LVSVFDAR+NIIINEKNK+QFFIDHQHR+QPNILEILR+RSHLLEDAFR+SAAAAAAAAAAAAGAALMEPGTGTVSGSSGAGAAGEPPLPPAWEAR+SAYGAAGMASAGATAAGYEDVPIAYNEK+SPQGSPVLNSR+SPVDPIAVR+SWTLSPQSGGSTPLSGAK+TGAPTTTLSNANGDGFNLWVAR…
591	FBpp0084754|FBgn0028692|CG11888-PA|Rpn2-PA FBpp0303405|FBgn0028692|CG11888-PB|Rpn2-PB FBpp0306599|FBgn0028692|CG11888-PC|Rpn2-PC	1.0000	FBpp0084754 type=protein; loc=3R:join(29153731..29154673,29154736..29156043,29156302..29157113); ID=FBpp0084754; name=Rpn2-PA; parent=FBgn0028692,FBtr0085385; dbxref=FlyBase:FBpp0084754,FlyBase_Annotation_IDs:CG11888-PA,GB_protein:AAF56868.1,REFSEQ:NP_651677,GB_protein:AAF56868,FlyMine:FBpp0084754,modMine:FBpp0084754; MD5=6b7894fc98cb2788a266883fac70e746; length=1020; release=r6.09; species=Dmel;…	38.1	64	0.434	AAVTAIGFILFR+AEDQELVEPVAAFGPMNDEEK+DNLDWLAR+DSLALMQSYLPK+EAIALLEPMVK+EASVVDER+EKKEPEPTSEILQNPAR+EPEPTSEILQNPAR+FDPVNFVR+GMLAYAYNVTMSLIQNR+KEPEPTSEILQNPAR+KLDNIVDEFWPEISESIEK+LAGMVASK+LEEADPLVTSLSSDK+LEEADPLVTSLSSDKDPVLR+LEGIVNR+LLHVAVSDVNDDVR+LLHVAVSDVNDDVRR+LTATASLGVIHR+NAQAIEDMVSYAQETQHEK+NATLSLQSR+NEYTETIIAK+NTAPIPTALPSTFKPQGTTSEDGAK+QALGIALETR+QDLYEQLK+QLYAEVISNK+SAAKPSLYAYPAPLEEK+SDEDITEETPA…
925b	FBpp0073445|FBgn0001218|CG4147-PB|Hsc70-3-PB FBpp0073446|FBgn0001218|CG4147-PA|Hsc70-3-PA FBpp0073447|FBgn0001218|CG4147-PD|Hsc70-3-PD FBpp0073448|FBgn0001218|CG4147-PC|Hsc70-3-PC FBpp0311376|FBgn0001218|CG4147-PE|Hsc70-3-PE	1.0000	FBpp0073445 type=protein; loc=X:complement(join(11804897..11805021,11802613..11804458)); ID=FBpp0073445; name=Hsc70-3-PB; parent=FBgn0001218,FBtr0073608; dbxref=FlyBase:FBpp0073445,FlyBase_Annotation_IDs:CG4147-PB,GB_protein:AAN09299.1,REFSEQ:NP_511132,GB_protein:AAN09299,FlyMine:FBpp0073445,modMine:FBpp0073445; MD5=90cfc2d2c129e8a211bff4d9b740fb53; length=656; release=r6.09; species=Dmel;;FBpp00…	40.9	60	0.353	AKFEELNLDLFR+DAGVIAGLQVMR+DLEAIVQPVIAK+ETAEAYLGK+EWSDTNVQHDIK+FEELNLDLFR+IEIESFFEGDDFSETLTR+IINEPTAAAIAYGLDK+IINEPTAAAIAYGLDKK+ITPSYVAFTADGER+IVITNDQNR+LESAIDESIK+LTPEDIDR+LYQGAGGAPPPEGGDDADLKDEL+MKETAEAYLGK+NELESYAYSLK+NQLTTNPENTVFDAK+SQVFSTASDNQHTVTIQVYEGERPMTK+VEIIANDQGNR+VFAPEEISAMVLGK+VTHAVVTVPAYFNDAQR+WLEQNPDADPEEYK+WLEQNPDADPEEYKK
28	FBpp0070596|FBgn0029688|CG6450-PC|lva-PC FBpp0309608|FBgn0029688|CG6450-PD|lva-PD	1.0000	FBpp0070596 type=protein; loc=X:complement(join(3964701..3964754,3964567..3964638,3964417..3964497,3960642..3964352,3960477..3960584,3956513..3960410,3956307..3956427,3956049..3956245,3955875..3955972)); ID=FBpp0070596; name=lva-PC; parent=FBgn0029688,FBtr0070626; dbxref=FlyBase:FBpp0070596,FlyBase_Annotation_IDs:CG6450-PC,GB_protein:AAF45910.1,REFSEQ:NP_525064,GB_protein:AAF45910,FlyMine:FBpp007…	28.5	60	0.418	AESLEGELSILQTLVAEQK+ALAEYEQLNAQNAELK+AQLEEVTQQQQR+DAELQDANLVSK+DDGETVEKLK+DLAKSLLSVK+DLISSTSTSSNLSQELSSMQR+EKDLISSTSTSSNLSQELSSMQR+ELQQLQQDQDSEVEHVR+ELTSSQETVDALNQQIQEYQGLEHAHK+ESYPETEAPLAIVGSDSQR+FQSQDGQQQLASLLADNEELQQR+GQWQLANMQEDDRQPEQSTESNNPLQLETIR+IAELDTLGQNQTDDQVYIETENKR+IAQLELQLSNAEQQK+IESLQQEIQQLR+ISSAGSNSELLGTTSAAGSDLK+LAELENVNDLLETTR+LEELEATIAAQLLELQEQK+LEESSSSLQLLQR+LELSGAELQR+LETLHEGI…
217	FBpp0074662|FBgn0028695|CG7762-PA|Rpn1-PA	1.0000	FBpp0074662 type=protein; loc=3L:join(19915191..19917113,19917183..19918019); ID=FBpp0074662; name=Rpn1-PA; parent=FBgn0028695,FBtr0074893; dbxref=FlyBase:FBpp0074662,FlyBase_Annotation_IDs:CG7762-PA,GB_protein:AAF49095.2,REFSEQ:NP_649158,GB_protein:AAF49095,FlyMine:FBpp0074662,modMine:FBpp0074662; MD5=dca0928cc63d49df0550af2d0134e7d9; length=919; release=r6.09; species=Dmel;	42.5	60	0.407	AELATDEYLALTPVMEGFVILK+ASTTSMTSVPKPLK+AVPLALGLISASNPK+DKEQQPELSDEDQQLQEELELLVQHLQEPDAK+DPSNLFMVR+ELDIMEPK+FASIQVDSAK+FNQYTQAMR+FSHDSDAEVAHNAIFAMGLVGAGTNNAR+GTLSLSPYHSDR+HFLNLAR+HLSGEISAHYHDTTGDFR+IAQSLTHLGK+LALMLNDMDK+LNIIDTLSK+LYQPTLESMAK+MLITFDEELNQLQVPVR+QLAFMLAR+QNLAASFVNGFVNAGFGVDK+SFGNLLR+SHYLLYTLVPAMQAR+SIVIDTLK+STEAVMMTLEVLEEPYR+TITGFQTHTTPVLLAIGER+TPEDIYK+TVFSFGSNNK+VGAILGLGIAYAGSNR+VGIA…
924b	FBpp0082427|FBgn0038251|CG3508-PB|Hexim-PB	0.9874	FBpp0082427 type=protein; loc=3R:join(14659561..14659615,14659744..14660310,14660375..14660835); ID=FBpp0082427; name=Hexim-PB; parent=FBgn0038251,FBtr0082968; dbxref=FlyBase:FBpp0082427,FlyBase_Annotation_IDs:CG3508-PB,GB_protein:AAN13614.1,REFSEQ:NP_731932,GB_protein:AAN13614,FlyMine:FBpp0082427,modMine:FBpp0082427; MD5=9b9f970d79d27ffa92d65f3b133c1b28; length=360; release=r6.09; species=Dmel;	29.4	59	0.098	EFSDVYER+ESGSQQRPLDSGGGGGASGGGGVAVGGGSGMPK+HSGSAEKESGSQQRPLDSGGGGGASGGGGVAVGGGSGMPK+LDMSTGAGATLEGNQR+LLDGNQMEEDDNSSDVSRPADAVVK+NHYPQWK+SLLVPYNTNR
742	FBpp0088250|FBgn0010217|CG11154-PA|ATPsynbeta-PA FBpp0305828|FBgn0010217|CG11154-PC|ATPsynbeta-PC FBpp0311086|FBgn0010217|CG11154-PD|ATPsynbeta-PD	1.0000	FBpp0088250 type=protein; loc=4:join(1031890..1031953,1032907..1033218,1033272..1034413); ID=FBpp0088250; name=ATPsynbeta-PA; parent=FBgn0010217,FBtr0089186; dbxref=FlyBase:FBpp0088250,FlyBase_Annotation_IDs:CG11154-PA,GB_protein:AAF59391.1,REFSEQ:NP_726631,GB_protein:AAF59391,FlyMine:FBpp0088250,modMine:FBpp0088250; MD5=0f33e3078353582da35dbfb8cdb4639d; length=505; release=r6.09; species=Dmel;;F…	62.6	58	0.368	AHGGYSVFAGVGER+AIAELGIYPAVDPLDSTSR+EGNDLYNEMIEGGVISLK+FLSQPFQVAEVFTGHAGK+FTQAGSEVSALLGR+GFSAILAGDYDHLPEVAFYMVGPIEEVVEK+IGLFGGAGVGK+IINVIGEPIDER+IMDPNIIGQEHYNVAR+IPSAVGYQPTLATDMGSMQER+IPVGAETLGR+KGSITSVQAIYVPADDLTDPAPATTFAHLDATTVLSR+LVLEVAQHLGENTVR+LVPLEQTIK+TIAMDGTEGLVR+TVLIMELINNVAK+VALTGLTVAEYFR+VALVYGQMNEPPGAR+VLDTGYPIR+VVDLLAPYAK
209	FBpp0074558|FBgn0010380|CG12532-PA|AP-1-2beta-PA	1.0000	FBpp0074558 type=protein; loc=X:join(19731400..19732824,19732890..19734230); ID=FBpp0074558; name=AP-1-2beta-PA; parent=FBgn0010380,FBtr0074789; dbxref=FlyBase:FBpp0074558,FlyBase_Annotation_IDs:CG12532-PA,GB_protein:AAF49013.1,REFSEQ:NP_523415,GB_protein:AAF49013,FlyMine:FBpp0074558,modMine:FBpp0074558; MD5=f91b02d83e21a4e920fa5518111a0a8e; length=921; release=r6.09; species=Dmel;	38.3	54	0.371	AMQPMTNFAIQLNK+ASMVWIIGEYAER+EIPAANELQYTLSGVIGTTDGIASK+EYATEVDVDFVR+GLEIQGTFSR+KGEIFELK+KLAPPLVTLLSSEPEVQYVALR+KVIASMTVGK+LANQSNIAQVLSELK+LAPPLVTLLSSEPEVQYVALR+LLSTDPAAAK+LQPGNPEATLSLK+LTNNIWVLLELK+LVYLYLMNYAK+LYDISATMVEDQGFLDQLK+MEPLNNLQVAVK+NGEVFMDMTLTNK+NINLIVQK+NSFGLVPASPMQAAPLPPNQSIEVSMALGTNGPIQR+NVEGQDMLYQSLK+RPSDTQELVQHVLSLATQDSDNPDLR+SQPDMAIMAVNTFVK+VFLNTWK+VIASMTVGK+VNYVVQEAIVVIK+VTWLPAE…
981a	FBpp0088490|FBgn0264855|CG4260-PA|AP-2alpha-PA	1.0000	FBpp0088490 type=protein; loc=2L:complement(join(413396..413459,412447..412658,411782..412237,411129..411718,410127..411060,409790..410073,409532..409736,409388..409465)); ID=FBpp0088490; name=AP-2alpha-PA; parent=FBgn0264855,FBtr0089488; dbxref=FlyBase:FBpp0088490,FlyBase_Annotation_IDs:CG4260-PA,GB_protein:AAF56103.2,REFSEQ:NP_476819,GB_protein:AAF56103,FlyMine:FBpp0088490,modMine:FBpp0088490; …	31.0	52	0.344	ALLLSTYIK+DMAESFSNEIPK+ESKSPAPLTSAAQNNALVNNSHSK+ESSILAVLK+FFEPTEMNAESFFAR+FINLFPEIR+GLAVFISDIR+HQEVVILSMK+IAGDYVSEEVWYR+IIHLLNDQHMGVVTAATSLIDALVK+LGLFYGNK+LIIQSIK+LLQNYNPVTEEAGVR+LLVSGDTMDVVK+LNETLETILNK+NNGVLFENEMLQIGVK+SADAELQQR+SAPLVQFK+SPAPLTSAAQNNALVNNSHSK+SSPDIIPGGEWTSR+TNIQDVFR+TQVPLTNFNPVLQWSAEDALK+VGGYILGEFGNLIAGDSR+VIQIVINR
977a	FBpp0088078|FBgn0033166|CG11166-PC|Eaf-PC FBpp0088079|FBgn0033166|CG11166-PD|Eaf-PD FBpp0088080|FBgn0033166|CG11166-PA|Eaf-PA	1.0000	FBpp0088078 type=protein; loc=2R:complement(join(7406206..7406332,7406038..7406130,7399874..7400012,7399616..7399815,7399379..7399466,7398871..7399324,7398396..7398809)); ID=FBpp0088078; name=Eaf-PC; parent=FBgn0033166,FBtr0089006; dbxref=FlyBase:FBpp0088078,FlyBase_Annotation_IDs:CG11166-PC,GB_protein:AAM68888.1,REFSEQ:NP_724548,GB_protein:AAM68888; MD5=9be6bfc8e81937416d9c3709558594cc; length=5…	39.7	49	0.338	AALHNSGHGNTSGTAAGQPDFGSTSSSTHIGK+LGATFNPK+LNIGEEVR+LSPPMAQQQQPSNYGR+MASVDVGSNNQVTVTVPNSESSGVPHTVYK+NNIIDFKPR+NSPMQQNSPSRPVPVHR+NSPQQQRPSAYGHGNSMPIDVDSSR+NTSTAFHTIK+RNNIIDFKPR+SPQSAPAWDANNAQQTLPSIPLITDDDDFGLR+YDFKPASVDTSR
728	FBpp0087933|FBgn0027548|CG2910-PA|nito-PA FBpp0087934|FBgn0027548|CG2910-PB|nito-PB FBpp0308267|FBgn0027548|CG2910-PC|nito-PC	1.0000	FBpp0087933 type=protein; loc=2R:join(7962843..7963393,7963452..7965282); ID=FBpp0087933; name=nito-PA; parent=FBgn0027548,FBtr0088857; dbxref=GB_protein:AAM68878.1,FlyBase:FBpp0087933,FlyBase_Annotation_IDs:CG2910-PA,REFSEQ:NP_724633,GB_protein:AAM68878,FlyMine:FBpp0087933,modMine:FBpp0087933; MD5=ccf6f17823c4dfc00317c92a2a234e07; length=793; release=r6.09; species=Dmel;;FBpp0087934 type=protein…	36.8	49	0.338	APDDFIEETLYR+DYRPLHHDYPHPPR+EAAGVISLLNK+FHLTDGDTDIVESLMR+FPNYLHHVQPEDDPLSTR+GEPYAYIQYETVEAATAAVK+GFPLGGPER+GYDNGSGVPGDSPERLSPER+IELSGQYIGK+LRTDFAELPGATPAAPFK+MAIVEPVYK+MWIGGLGAWTSVTQLER+NDALASASTVPDVAR+NLVSYLK+QKEAAGVISLLNK+RNDALASASTVPDVAR+RPEYDPYYEESAAYAPR+RPPPGTGNAFAFVR+SPMGQGVPLDHR+SSKPPYDESALEYR+TDFAELPGATPAAPFK+TLFAGNLEVTIADDELR+YGVVDDIDIK+YQNLDMAHR
406	FBpp0079453|FBgn0028479|CG4389-PB|Mtpalpha-PB FBpp0079454|FBgn0028479|CG4389-PA|Mtpalpha-PA	1.0000	FBpp0079453 type=protein; loc=2L:complement(join(9575502..9576188,9575295..9575435,9574469..9575238,9573770..9574406)); ID=FBpp0079453; name=Mtpalpha-PB; parent=FBgn0028479,FBtr0079857; dbxref=FlyBase:FBpp0079453,FlyBase_Annotation_IDs:CG4389-PB,GB_protein:AAN10697.1,REFSEQ:NP_723470,GB_protein:AAN10697,FlyMine:FBpp0079453,modMine:FBpp0079453; MD5=72fd0a1c9c90c8b03ffeef2549a1ca19; length=744; rel…	39.2	49	0.333	DQTLASLRPTLDYSDFK+DTIAQAVAVGLK+GANAPEDLTLR+GFGELSATPESK+GIFLYDGQK+GLIALFR+GTRPVNNDALEIVK+ILSTMLSEAIR+IQSFVMDTDFVK+LGLPEVMLGLLPGGGGTVR+LLQEGVDPK+LTSVPTALDMELTGK+MQLLEIITHPGTSK+MQLLEIITHPGTSKDTIAQAVAVGLK+MQSYAELYGAPFKPAQTLLDMAK+NADIIIEAVFEDIK+TAVQVANDLASGK+TVGVLGAGLMGAGIVQVSVDK+VNSLGSEVSDEFER+VVGMHYFSPVDK+VVITVGDGPGFYTTR+VVNGVLVIK+WVDQYGAGK
933a	FBpp0083843|FBgn0028684|CG10370-PA|Rpt5-PA	1.0000	FBpp0083843 type=protein; loc=3R:join(23753014..23753223,23753288..23753708,23753766..23754421); ID=FBpp0083843; name=Rpt5-PA; parent=FBgn0028684,FBtr0084452; dbxref=FlyBase:FBpp0083843,FlyBase_Annotation_IDs:CG10370-PA,GB_protein:AAF56177.1,REFSEQ:NP_524464,GB_protein:AAF56177,FlyMine:FBpp0083843,modMine:FBpp0083843; MD5=d644ae57f045a0329802b0442d8a3e33; length=428; release=r6.09; species=Dmel;	49.5	48	0.318	AMEVDERPTEQYSDIGGLDK+APAIIFIDELDAIGTK+DSYLILETLPAEYDAR+EKAPAIIFIDELDAIGTK+GVILYGPPGTGK+KIEFPHPNEEAR+LAGPQLVQMFIGDGAK+LKPGDLVGVNK+MNVSNDVNFEELSR+MSTDEIVSR+QAYFLPVIGLVDAEK+QIQELIEAVVLPMTHK+SANSVTHEDFMDAIMEVQAK+SIWEDGEESLGEEVMR+TMLELLNQLDGFSSTADIK+VDILDPALLR
36	FBpp0070743|FBgn0029766|CG15784-PA|CG15784-PA FBpp0309402|FBgn0029766|CG15784-PB|CG15784-PB	1.0000	FBpp0070743 type=protein; loc=X:5430680..5432344; ID=FBpp0070743; name=CG15784-PA; parent=FBgn0029766,FBtr0070777; dbxref=FlyBase:FBpp0070743,FlyBase_Annotation_IDs:CG15784-PA,GB_protein:AAF46035.1,REFSEQ:NP_572223,GB_protein:AAF46035,FlyMine:FBpp0070743,modMine:FBpp0070743; MD5=55be9e2b45071e58ad2e88b99f8804b0; length=554; release=r6.09; species=Dmel;;FBpp0309402 type=protein; loc=X:5430680..543…	11.2	46	0.314	GDLGFGFGPGYGYGYGQTRPR+GPWHDQSQFFQWMGLPWALDNAAANR+MLEQAMILLAEEEAR
2	FBpp0070041|FBgn0264492|CG17520-PA|CkIIalpha-PA FBpp0070042|FBgn0264492|CG17520-PB|CkIIalpha-PB FBpp0070043|FBgn0264492|CG17520-PC|CkIIalpha-PC FBpp0110433|FBgn0264492|CG17520-PD|CkIIalpha-PD FBpp0311229|FBgn0264492|CG17520-PE|CkIIalpha-PE FBpp0311359|FBgn0264492|CG17520-PF|CkIIalpha-PF FBpp0311360|FBgn0264492|CG17520-PG|CkIIalpha-PG	1.0000	FBpp0070041 type=protein; loc=3L:23102252..23103262; ID=FBpp0070041; name=CkIIalpha-PA; parent=FBgn0264492,FBtr0070042; dbxref=FlyBase:FBpp0070041,FlyBase_Annotation_IDs:CG17520-PA,GB_protein:AAN11415.1,REFSEQ:NP_730774,GB_protein:AAN11415; MD5=c486e73baf16af529dddb35d8eec70f8; length=336; release=r6.09; species=Dmel;;FBpp0070042 type=protein; loc=3L:23102252..23103262; ID=FBpp0070042; name=CkIIa…	65.2	46	0.298	DVKPHNVMIDHENR+EAMAHPYFLPIVNGQMNPNNQQ+EPFFHGHDNYDQLVR+FHDILQR+FVHSDNQHLVSPEALDFLDK+GGTNIITLLAVVK+GGTNIITLLAVVKDPVSR+LIDWGLAEFYHPGQEYNVR+QLYQTLTDYEIR+TPALIFEHVNNTDFK+VLGTEELYAYLDK+VLGTEELYAYLDKYNIDLDPR+VYTDVNAHKPDEYWDYENYVVDWGNQDDYQLVR+YSEVFEAINITTTEK+YYLFELLK
791	FBpp0290263|FBgn0051368|CG31368-PC|CG31368-PC FBpp0290264|FBgn0051368|CG31368-PD|CG31368-PD	1.0000	FBpp0290263 type=protein; loc=3R:join(11882874..11882987,11883049..11883529,11883592..11883935,11888494..11889528,11889591..11890045,11890143..11891358,11891423..11891791,11891860..11892297); ID=FBpp0290263; name=CG31368-PC; parent=FBgn0051368,FBtr0301041; dbxref=REFSEQ:NP_731647,GB_protein:AAF54713,FlyBase:FBpp0290263,FlyBase_Annotation_IDs:CG31368-PC,FlyMine:FBpp0290263,modMine:FBpp0290263; MD5…	29.9	45	0.309	AGMQPGLTLVVGPPGTGK+ALLSPLVR+ELVNLGFR+ESLEQHFGGLDGK+FEINDVTGSSLTDHDMTQLHYK+FFADAPQPLFK+FTPTQVEAIR+GTLPSEEELEAMR+IMALDIDER+ISILTTYNGQK+IYNEEIGDGGGHSAR+LASAAVASQDIK+LEDLQHIFER+LFGQLLDMLK+LGLYVFGR+LGVPTVDLDGQGR+LIFEDVPIQK+LIFEDVPIQKESDGEDPEEKPEEK+LNLQFLTLHDYLLR+LPDQYPAFFR+LSLVPEDKFPTDR+NQLLQEDEESVPEASEEPPEKR+QDIEDAVSR+SEDGDVVFGGWAR+SLEFNDTFMDYNHLEASFPQYNLK+TDVAVQIISNIYHNHPNQR+TLIVTHSNQALNQLFEK+TTEAFK…
743	FBpp0088303|FBgn0023213|CG10811-PA|eIF4G-PA FBpp0111817|FBgn0023213|CG10811-PB|eIF4G-PB FBpp0288389|FBgn0023213|CG10811-PC|eIF4G-PC	1.0000	FBpp0088303 type=protein; loc=4:complement(join(929822..929899,926011..926661,925768..925948,925575..925686,925083..925138,918903..921199,918536..918776,918324..918481,917275..917743,916867..917090,916121..916267,915837..916059,915617..915718,915492..915553)); ID=FBpp0088303; name=eIF4G-PA; parent=FBgn0023213,FBtr0089243; dbxref=FlyBase:FBpp0088303,FlyBase_Annotation_IDs:CG10811-PA,GB_protein:AAF…	30.2	45	0.304	AELEAFLEEEER+AIDEPNFSVSYAR+ATEESMPPNQTHPNLLISDSSK+DSQSVEKPTHQELSLR+FDTLVEEIIK+FMLQDVIDLR+GLTETLSNFSIHYK+GPPSTPNAPR+GSEQQTSATFSQTTR+IDTPDKVDEVIVLVFEK+ILTISDLWNNNLK+IPQQESVGLNNLTSTSSQGSESR+ISSIINYNEGQWSPNNPSGK+LNVDVSEDISSR+NALLDKTEQEFTQNVSQSTAK+NEQLSAQYFGTLSSTTPGGSQGGSGK+NILDDFDK+NTGVDVGLQSDSKPETTLNDK+NVSESIVAPITDETDDAGSTPISR+QQTFPASHLQYAPAPMPYYQYQYVPTLQQQPPHTR+SLNPFFNSLLNDDAN+SNESAGNYIGK+SNTDNEFSD…
840a	FBpp0071754|FBgn0022986|CG3613-PA|qkr58E-1-PA	1.0000	FBpp0071754 type=protein; loc=2R:complement(join(22415140..22415395,22414570..22415074,22414408..22414509,22414101..22414282,22413195..22413340)); ID=FBpp0071754; name=qkr58E-1-PA; parent=FBgn0022986,FBtr0071843; dbxref=FlyBase:FBpp0071754,FlyBase_Annotation_IDs:CG3613-PA,GB_protein:AAF46844.1,REFSEQ:NP_523809,GB_protein:AAF46844,FlyMine:FBpp0071754,modMine:FBpp0071754; MD5=adaecc409d1adbb607edd9…	43.2	44	0.295	DEEPAATGAPETPEADGGGHTTSHAALR+DHELYDHHGEYDR+DLHVEISTVAPPAEAYHR+DYNEDAADYKR+EYHPHSSSSSYAAAYPAKPSNGR+FMIPDANDDIR+IPKPEIYANVYSEKPIR+ISYALGEIR+KFMIPDANDDIR+RDEEPAATGAPETPEADGGGHTTSHAALR+VLFPIKEYPK+VYSILEK+YATPPPQTSK+YVMDDPNYGIVK
821	FBpp0307917|FBgn0030739|CG13957-PB|SWIP-PB	1.0000	FBpp0307917 type=protein; loc=X:join(16313882..16314397,16314459..16314665,16314722..16315822,16315885..16316137,16316192..16316346,16316413..16316839,16316904..16317109,16317170..16317613); ID=FBpp0307917; name=SWIP-PB; parent=FBgn0030739,FBtr0336975; dbxref=REFSEQ:NP_573116,GB_protein:AAF48588,FlyBase:FBpp0307917,FlyBase_Annotation_IDs:CG13957-PB; MD5=a71b42a5b341f96cd4b66031db957b78; length=11…	30.2	44	0.304	DHLENYFTATFYNLTTIAPHDWK+DILAGQQR+DYGSFISEHDGK+FISSLIQWQK+FYTFSTFLHDEQIK+HLDIIGTR+ILLDNLMELK+INFLATIK+ISTMWALYK+LHQTVAITER+LTTFVVVVHELGIQMEGK+NDWIVVSR+NIGGQLNTSESSSLVYNHWFLDTSVLK+NPYSLQNLVSVSHHLDK+NVIDLVAR+QFGLNSVSPITQHSNAYIR+QLGVQLSLWSIQMQR+QLLDVDANPSNELK+RFQLAFLFSDFR+RQLLDVDANPSNELK+SVFWSPSGFLSLHAK+SYQSYPYER+TFESNQINFVR+VEALSHLFQSQDQPFQQSALDYR+VFDVGVFGHLK+VITQVGNAVGYVR
958a	FBpp0085720|FBgn0003887|CG9277-PB|betaTub56D-PB FBpp0085721|FBgn0003887|CG9277-PA|betaTub56D-PA	1.0000	FBpp0085720 type=protein; loc=2R:complement(join(19451433..19451489,19447460..19448746)); ID=FBpp0085720; name=betaTub56D-PB; parent=FBgn0003887,FBtr0086536; dbxref=FlyBase:FBpp0085720,FlyBase_Annotation_IDs:CG9277-PB,GB_protein:AAF57555.1,REFSEQ:NP_523795,GB_protein:AAF57555,FlyMine:FBpp0085720,modMine:FBpp0085720; MD5=af532e832c1035fa8fb3355ba120f3d1; length=447; release=r6.09; species=Dmel;;FB…	39.6	43	0.185	ALTVPELTQQMFDAK+AVLVDLEPGTMDSVR+EVDEQMLNIQNK+FPGQLNADLR+GHYTEGAELVDSVLDVVR+IMNTYSVVPSPK+INVYYNEASGGK+ISEQFTAMFR+LAVNMVPFPR+LHFFMPGFAPLTSR+MSATFIGNSTAIQEIFK+NSSYFVEWIPNNVK+SGPFGQIFRPDNFVFGQSGAGNNWAK+YLTVAAIFR
907a	FBpp0080702|FBgn0010300|CG10719-PA|brat-PA FBpp0080703|FBgn0010300|CG10719-PB|brat-PB FBpp0089239|FBgn0010300|CG10719-PC|brat-PC FBpp0311161|FBgn0010300|CG10719-PF|brat-PF	1.0000	FBpp0080702 type=protein; loc=2L:19168146..19171259; ID=FBpp0080702; name=brat-PA; parent=FBgn0010300,FBtr0081158; dbxref=GB_protein:AAN11027.1,FlyBase:FBpp0080702,FlyBase_Annotation_IDs:CG10719-PA,REFSEQ:NP_476945,GB_protein:AAN11027,FlyMine:FBpp0080702,modMine:FBpp0080702; MD5=936ae17050e75e4088012943ba84dcc4; length=1037; release=r6.09; species=Dmel;;FBpp0080703 type=protein; loc=2L:19168146..…	29.5	43	0.288	AHNELNETHQFFASMLDER+ANSSDGGPTGMSLTSNGHGK+DSQLLYPNR+EDSIYGSLHPQQQQQQQQQQQR+ELETLYTAK+FGATILQHPR+FGEFGVMEGQFTEPSGVAVNAQNDIIVADTNNHR+GFEASTTGTPLSVGSPSNNPASNEFK+GGGGYTGSNGSATSAVAHYNPYEK+IGEIVGIAGNSDQNLTK+IVLAAAAQANSQEQQR+NALAVEQHFGELMPK+NSGDIIVTER+SPAPPSSLLTEALLLR+SPTHQIQIYNQYGQFVR+VFNYEGQYLR+VIIFDQNGNVLHK+VNSNNSWQQR+YVQLAPVGM
871a	FBpp0075012|FBgn0036702|CG6512-PA|CG6512-PA	1.0000	FBpp0075012 type=protein; loc=3L:complement(join(17241785..17241868,17241217..17241719,17240663..17241058,17239111..17240608)); ID=FBpp0075012; name=CG6512-PA; parent=FBgn0036702,FBtr0075251; dbxref=FlyBase:FBpp0075012,FlyBase_Annotation_IDs:CG6512-PA,GB_protein:AAF49365.2,REFSEQ:NP_730248,GB_protein:AAF49365,FlyMine:FBpp0075012,modMine:FBpp0075012; MD5=1bfee21b805c2fd8a4c8b0227fc6bd79; length=82…	41.5	43	0.302	DDMIELLGPRPFK+ERTEPLDAGSTPSSPPTKPVTAQSS+GAMLTGPPGTGK+GGGLFGGVMQSTAK+GLGYAQYLPK+HFEQAIER+IEIMEFVNFLK+ITDIAYSQVVR+ITTGAQDDLK+KGGGLFGGVMQSTAK+LLQNEVLSR+LQQNSNSGSGVLWFNIGSVDSFER+LTNPNEIGVGFK+NLEAAQTEQGTESINFVPVIYR+NPQQYIDLGAK+QIYVPAPDIK+SASEKPSTSTPASVKPSR+SDWNFGMFSNSSR+STYEEFVEGTGSFEEDTTLPEGLK+TEPLDAGSTPSSPPTKPVTAQSS+TNVLAPEEK+TSLDKNELSR+TVAHHEAGHAVAGWFLEHADPLLK+VAEELFFNR+VGQVSFDVGQAGDPVFSKPYSEDTAQLI…
272	FBpp0076142|FBgn0040475|CG6757-PA|SH3PX1-PA	1.0000	FBpp0076142 type=protein; loc=3L:complement(join(9712933..9713685,9711500..9712152,9710728..9711019)); ID=FBpp0076142; name=SH3PX1-PA; parent=FBgn0040475,FBtr0076413; dbxref=FlyBase:FBpp0076142,FlyBase_Annotation_IDs:CG6757-PA,GB_protein:AAF50219.2,REFSEQ:NP_648348,GB_protein:AAF50219,FlyMine:FBpp0076142,modMine:FBpp0076142; MD5=193d2304b3fbcc3eeac95125906c773b; length=565; release=r6.09; species…	45.0	43	0.302	AGGLSHSTSDYDNK+AMYDFTGEPGSSELSIATGDVLSVTR+GQIGLFPAAYVEVMSAAEAQK+HDWIPLSDR+HFDWLHER+HLPIAPNDDTQSLASVAGGTGAAGTVK+IGDGLSDLAK+IGGIFIGIGQAFGDQPK+LSASGATSVPQVPDPFASPPLPR+NLNNISNDMAK+RTDVVSYTVLAELTHFK+SDVGEGWWEGK+SSDSYILGLSSTK+TDVVSYTVLAELTHFK+TFIAYQLTPSFNNISVSR+VDAQVELGTQFIHSMDVAVR+YEEQFVEHR
976a	FBpp0088021|FBgn0028687|CG1341-PA|Rpt1-PA	1.0000	FBpp0088021 type=protein; loc=2R:complement(7652536..7653837); ID=FBpp0088021; name=Rpt1-PA; parent=FBgn0028687,FBtr0088947; dbxref=GB_protein:AAF59219.1,FlyBase:FBpp0088021,FlyBase_Annotation_IDs:CG1341-PA,REFSEQ:NP_477473,GB_protein:AAF59219,FlyMine:FBpp0088021,modMine:FBpp0088021; MD5=76480cb616eeeb3d35baf21492c93f5f; length=433; release=r6.09; species=Dmel;	39.3	42	0.288	DFLEAVK+ELFEMAR+ESDTGLAPPALWDLAADK+EVVETPLLHPEK+FDDGAGGDNEVQR+FVNLGIEPPK+FVVDLADSVAPTDIEEGMR+GVLLFGPPGTGK+KVEFGLPDQDGR+LREVVETPLLHPEK+QILQNEQPLQVAR+SLDEGDIELLK+TMLELINQLDGFDPR+VEFGLPDQDGR+VIGSELVQK+YQIHIPLPPK
642	FBpp0085915|FBgn0265297|CG5119-PC|pAbp-PC FBpp0085917|FBgn0265297|CG5119-PA|pAbp-PA FBpp0085919|FBgn0265297|CG5119-PB|pAbp-PB	1.0000	FBpp0085915 type=protein; loc=2R:join(18141507..18141672,18143413..18144897,18144967..18145220); ID=FBpp0085915; name=pAbp-PC; parent=FBgn0265297,FBtr0086736; dbxref=GB_protein:AAF57746.1,FlyBase:FBpp0085915,FlyBase_Annotation_IDs:CG5119-PC,REFSEQ:NP_725750,GB_protein:AAF57746; MD5=6bee88b82e3f7d3c442e363e78d07870; length=634; release=r6.09; species=Dmel;;FBpp0085917 type=protein; loc=2R:join(181…	52.4	42	0.287	AHLASQYMR+AITGQQTAAPNMQIPGAQIAGGAQQR+AKVEEAVAVLQVHR+ALDTMNFDLVR+EFFEPYGK+FFGSQVATQMR+FSSAGPVLSIR+GAQPQVQGTHAAAAAANNMR+GYGFVHFETEEAANTSIDK+HESVFGVNLYVK+IAFSPYGNITSAK+ITGMLLEIENSELLHMIEDQEALK+LFTNVYVK+MQQLGQIYQPNAASGFFVPTLPSNQR+NFTEDFDDEKLKEFFEPYGK+NLDDTIDDDR+NLDDTIDDDRLR+NPPVPQLHQTQPIPQQLQGK+SGVGNVFIK+SLGYAYVNFQQPADAER+VVGSKPLYVALAQR+WVPQVRPPAAIQGVQAGAAAAGGFQGTAGAVPTQFR
692	FBpp0087097|FBgn0033692|CG13176-PA|wash-PA FBpp0308667|FBgn0033692|CG13176-PB|wash-PB	1.0000	FBpp0087097 type=protein; loc=2R:12180701..12182200; ID=FBpp0087097; name=wash-PA; parent=FBgn0033692,FBtr0087989; dbxref=FlyBase:FBpp0087097,FlyBase_Annotation_IDs:CG13176-PA,GB_protein:AAF58562.1,REFSEQ:NP_610739,GB_protein:AAF58562,FlyMine:FBpp0087097,modMine:FBpp0087097; MD5=4ccae1aa0c28d94e6be86a8ec7ea42ea; length=499; release=r6.09; species=Dmel;;FBpp0308667 type=protein; loc=2R:12180701..1…	34.9	41	0.278	AGGAVTGDLMADLHNK+AIQIFAPAR+EQESPLVAER+FNTNEFAYGEDLNAWK+GAVKPLSPSLATPLNMPQPPPATEDPR+GDREQESPLVAER+GISGSQNPVEATAGNPLMQQLSR+IDALVGSK+KGISGSQNPVEATAGNPLMQQLSR+LATPAGDLR+SELMAAIR+SPAAAPLDVVDNSR+TAGLGILPAGGVR+TINSIFER+VIPPPVQPR
933c	FBpp0083906|FBgn0015282|CG5289-PA|Rpt2-PA FBpp0311982|FBgn0015282|CG5289-PB|Rpt2-PB	1.0000	FBpp0083906 type=protein; loc=3R:complement(join(23931324..23931326,23929946..23931262)); ID=FBpp0083906; name=Rpt2-PA; parent=FBgn0015282,FBtr0084520; dbxref=FlyBase:FBpp0083906,FlyBase_Annotation_IDs:CG5289-PA,GB_protein:AAF56205.1,REFSEQ:NP_524469,GB_protein:AAF56205,FlyMine:FBpp0083906,modMine:FBpp0083906; MD5=8bbd76fd6feaf70fff47dd693733abbe; length=439; release=r6.09; species=Dmel;;FBpp0311…	45.8	40	0.263	APQETYADIGGLDTQIQEIK+AVANQTSATFLR+DDLSGADIK+ESVELPLTHPEYYEEMGIKPPK+GVILYGPPGTGK+IEFPLPDEK+IETLDPALIRPGR+IKDYLMMEDEFIR+KIEFPLPDEK+KYEPPIPTR+MTLAEDVNLSELIMAK+TMLELLNQLDGFDSR+VAEEHAPSIVFIDEIDAVGTK+VHAVVGVLSDDTDPMVTVMK+VVGSELIQK
854a	FBpp0073459|FBgn0030365|CG1796-PA|Tango4-PA	1.0000	FBpp0073459 type=protein; loc=X:join(12021160..12021278,12021338..12022667); ID=FBpp0073459; name=Tango4-PA; parent=FBgn0030365,FBtr0073622; dbxref=FlyBase:FBpp0073459,FlyBase_Annotation_IDs:CG1796-PA,GB_protein:AAF48133.1,REFSEQ:NP_572778,GB_protein:AAF48133,FlyMine:FBpp0073459,modMine:FBpp0073459; MD5=55995a65b5afe1c1f6fa537076d5b996; length=482; release=r6.09; species=Dmel;	41.9	40	0.264	ANVHTLTGHTNTVASVVAQATNPQIITGSHDSTVR+ASLANSNADMSANGAIASHLQLIPK+DGYGLVLDK+IWDLASGK+LSLTGHVSTVR+LWDLAAGK+SIVLHPSLYMFASASPDNIK+TAPLVTGTHTSLVR+THDLFVSNQGNLPEIDER+TLAITDGSATDAASGAGSLVK+VISGHLGWVR+VYKEDDEASEESHPINWRPDLLK
629	FBpp0085541|FBgn0034529|CG16742-PA|FAM21-PA	1.0000	FBpp0085541 type=protein; loc=2R:join(20623616..20623717,20623775..20623969,20624030..20624169,20624220..20628192); ID=FBpp0085541; name=FAM21-PA; parent=FBgn0034529,FBtr0086227; dbxref=FlyBase:FBpp0085541,FlyBase_Annotation_IDs:CG16742-PA,GB_protein:AAF57444.1,REFSEQ:NP_611496,GB_protein:AAF57444,FlyMine:FBpp0085541,modMine:FBpp0085541; MD5=569fc4cf15343b7cb95f75607a005560; length=1469; release=…	16.2	39	0.254	AEELPQQLPENK+AKNPYDAIPLPYIIGTK+DFETSVK+DMFAALR+EFLENNLR+KNYEPVTIEVPDSDDEDGPVHSTTVFR+LEEQHLSDSSSLASFAR+LFDEAVSTQTPK+LPIVSTASLSSSSSSPAQQPPR+MPVNLFNEDEFK+NPYDAIPLPYIIGTK+NYEPVTIEVPDSDDEDGPVHSTTVFR+RMPVNLFNEDEFK+RVNLFDDSPPLSPTPR+SANETNEFNKPIEK+SLFDDIEDEDLFGTPK+SLQFGNQFVEYR+TPSSSVSPATTISTK+VEEVDDADLAMPEEK+VNLFDDSPPLSPTPR+YAGLYDSK
1025b	sp|K2C1_HUMAN|	1.0000	sp K2C1_HUMAN	33.3	39	0.239	DVDGAYMTK+FASFIDK+FLEQQNQVLQTK+GGGGGGYGSGGSSYGSGGGSYGSGGGGGGGR+IEISELNR+LALDLEIATYR+LLRDYQELMNTK+LNDLEDALQQAK+NKLNDLEDALQQAK+NMQDMVEDYR+QISNLQQSISDAEQR+SKAEAESLYQSK+SLDLDSIIAEVK+SLNNQFASFIDK+SLVNLGGSK+THNLEPYFESFINNLR+TLLEGEESR+WELLQQVDTSTR+YEELQITAGR
939a	FBpp0084617|FBgn0003279|CG5502-PA|RpL4-PA	1.0000	FBpp0084617 type=protein; loc=3R:join(27922917..27922919,27923125..27923305,27923370..27923740,27924140..27924790); ID=FBpp0084617; name=RpL4-PA; parent=FBgn0003279,FBtr0085248; dbxref=FlyBase:FBpp0084617,FlyBase_Annotation_IDs:CG5502-PA,GB_protein:AAG22173.1,REFSEQ:NP_524538,GB_protein:AAG22173,FlyMine:FBpp0084617,modMine:FBpp0084617; MD5=c846b6c4b4ed56d364b2ad352ff789f5; length=401; release=r6.…	42.1	37	0.247	APIRPDVVNEVHQLLR+FVIWTESAFAR+GHVIDGVSEFPLVVSDEVQK+GPLVVYDKDEGLR+GPLVVYDKDEGLRK+GYNLPQPK+IWADIQK+KGYNLPQPK+LNDLFGTWK+LNPLTNVR+MANTDLSR+NIPGIETINVDK+NIPGIETINVDKLNLLK+QAVIFLR+QAYAVSELAGHQTSAESWGTGR+RGPLVVYDKDEGLR+RLNPLTNVR+YALVSAIAASGVPALVQSK
933b	FBpp0076890|FBgn0020369|CG1489-PA|Rpt6-PA	1.0000	FBpp0076890 type=protein; loc=X:join(21316178..21316195,21316259..21316403,21316549..21317603); ID=FBpp0076890; name=Rpt6-PA; parent=FBgn0020369,FBtr0077189; dbxref=FlyBase:FBpp0076890,FlyBase_Annotation_IDs:CG1489-PA,GB_protein:AAF50835.1,REFSEQ:NP_608447,GB_protein:AAF50835,FlyMine:FBpp0076890,modMine:FBpp0076890; MD5=22dd41c30e0d27414c18eaf70afa7fdf; length=405; release=r6.09; species=Dmel;	47.9	37	0.241	EELQLLQEQGSYVGEVVKPMDK+EHAPSIIFMDEIDSIGSSR+EVIELPVK+FVVDLDK+GVILYGPPGTGK+HPELFDALGIAQPK+IAELMPGASGAEVK+IDILDPALLRPGR+IEELQLVVAEK+IESGSGGDSEVQR+ILPNKVDPLVSLMMVEK+KIEFPPPNEEAR+TMLELLNQLDGFEATK+VDPLVSLMMVEK+VHVTQEDFEMAVAK+VPDSTYEMVGGLDK
875a	FBpp0075312|FBgn0087035|CG7439-PB|AGO2-PB FBpp0075313|FBgn0087035|CG7439-PC|AGO2-PC	1.0000	FBpp0075312 type=protein; loc=3L:join(15554207..15554222,15554290..15554472,15556850..15558117,15558250..15558338,15558394..15559003,15559100..15560116,15560208..15560578,15560641..15560731); ID=FBpp0075312; name=AGO2-PB; parent=FBgn0087035,FBtr0075559; dbxref=FlyBase:FBpp0075312,FlyBase_Annotation_IDs:CG7439-PB,GB_protein:AAF49619.2,REFSEQ:NP_648775,GB_protein:AAF49619,FlyMine:FBpp0075312,modMin…	25.8	37	0.252	DGATQVANMIK+DGVSDGQFPK+EIPSVVGVAASHDPYGASYNMQYR+ETGDSTIDLK+FLEPFLR+FNNVDPGTVVDR+GINVVYTPPQSFQSAPR+GPPQQQQAAPLPLPPQPAGSIK+GTIGKPGQVGINYLDLDLSK+IANDFIVVSTR+IMNLLQYFQHNLDPTISR+LPLNSQNPEVTVTDR+NAYPDHIIYYR+NTMYIGADVTHPSPDQR+QGQEGGYQQRPPGQQPNQTQSQGQYQSR+SFPISMPMIEYLER+SLDTIFADLK+SLDTIFADLKR+SQHDLAIVIIPQFR+TIVPEFMK+VDQLGGAVLAYDGK+VTIASYFHSR+YAATSTNVR
648	FBpp0086011|FBgn0029006|CG4943-PA|Smurf-PA FBpp0305371|FBgn0029006|CG4943-PB|Smurf-PB	1.0000	FBpp0086011 type=protein; loc=2R:join(17593850..17593904,17593966..17594004,17599850..17600086,17600142..17602347,17602404..17602603,17602663..17602826,17602902..17603186); ID=FBpp0086011; name=Smurf-PA; parent=FBgn0029006,FBtr0086833; dbxref=FlyBase:FBpp0086011,FlyBase_Annotation_IDs:CG4943-PA,GB_protein:AAF57824.3,REFSEQ:NP_523779,GB_protein:AAF57824,FlyMine:FBpp0086011,modMine:FBpp0086011; MD5…	31.1	37	0.261	ALQGSTGAVGPR+DFDTQHLTLDAIGPLPSGWEQR+DGPSSGNPLAIVGPSGDVR+EMLNPQYGLFQYSR+ENTSPTTPVSATTTPGK+ENTSPTTPVSATTTPGKK+FKGEEGLDYGGVAR+GIEQQFLALQK+GPSEDDSSEDSLPEGWEER+GQIIISLLSK+HSQSPPTPNISPPASVTPSANGNVHSPNANSTPAGSGGGSR+IPAFNIQSLK+IVPDLPQGLLEGADLLPK+LPDPFAK+LSGSILQMIR+LSPDDDELVR+NEIFEESYR+QLLNKPITLGDIEGVDPDLHR+SYTAATPGQR+TLEQRPTNEPATPTSSTTSASVR+VPLQGFR+VQVDGTGQVYSTEISK+VYFVDHNNR
365	FBpp0078606|FBgn0015331|CG14637-PA|abs-PA	1.0000	FBpp0078606 type=protein; loc=3R:4233129..4234988; ID=FBpp0078606; name=abs-PA; parent=FBgn0015331,FBtr0078967; dbxref=FlyBase:FBpp0078606,FlyBase_Annotation_IDs:CG14637-PA,GB_protein:AAF52165.1,REFSEQ:NP_524220,GB_protein:AAF52165,FlyMine:FBpp0078606,modMine:FBpp0078606; MD5=cf1e3436858801b79fb1ade7dc19643c; length=619; release=r6.09; species=Dmel;	46.5	37	0.255	AGAASMNVTQQVEYVK+ALMGVAELAK+DLIGIAFTGSGK+DVLVATDVASK+GIKNPTPIQVQGLPTVLAGR+GILNGLAAK+GLATTLINK+GLDFPNVQHVINYDMPDDIENYVHR+GVHIVVATPGR+HLLIEGK+ILVEGETPSPPIR+IVQLVSETAQPK+KDVLVATDVASK+KYNISLLDQHTELK+KYNISLLDQHTELKK+LMDMLDK+MIDMGFEEDVR+NPTPIQVQGLPTVLAGR+QDVDCIHEYLLLK+QTLLFSATMPK+RDYLSNTAADY+SALVKPVTINVGR+SSSENENEDDSQGAHDVETWGR+TAPPVLIFAEK+TIFSFFK+TTEQSVLLDLK+YNISLLDQHTELK
833a	FBpp0071074|FBgn0004656|CG2252-PB|fs(1)h-PB FBpp0305499|FBgn0004656|CG2252-PG|fs(1)h-PG	1.0000	FBpp0071074 type=protein; loc=X:complement(join(8054123..8055427,8051695..8053294,8051371..8051529,8050437..8050556,8050152..8050283,8044333..8044391,8043907..8044030,8041351..8043733,8041111..8041279,8040979..8041044)); ID=FBpp0071074; name=fs(1)h-PB; parent=FBgn0004656,FBtr0071119; dbxref=FlyBase:FBpp0071074,FlyBase_Annotation_IDs:CG2252-PB,GB_protein:AAF46312.3,REFSEQ:NP_511078,GB_protein:AAF4…	19.3	36	0.247	ADTTTPTANAFESPYTQMDSK+AGTLAGALAAGAAAGAGGTTAGSGSSK+DSNPDEIEIDFETLKPSTLR+EELELEPVTAK+GSGAGGVGASNNAAAGNAAGGAAGAAAGAGSVGGVGGAGAAGGGNASK+KLQDVFEMR+KPSQVMNFDSEEEDTAKPMSYDEK+LHPNAAAAAAVASAQAK+LLGLQEEIR+LQDVTGQLGASK+NASSWSSLASANSPQSHTSSSSSSSK+NTNQLQYLIK+QIPQFDDPVEQSLASLEFSAGSTGK+QLSLDINK+QLSLDINKLPGDK+SAPEFAADVR+TSLPGSNFGGAPAPGNMMHAGAGVPVAGAAVSASTGQQHNK+VQPGGPINAALPPHSFAGGTATVATSQSSGGIR+YEPPVEPVNGIVQPPVI…
825	sp|K1C9_HUMAN|	1.0000	sp K1C9_HUMAN	45.9	36	0.244	DIENQYETQITQIEHEVSSSGQEVQSSAK+EIETYHNLLEGGQEDFESSGAGK+GGGGSFGYSYGGGSGGGFSASSLGGGFGGGSR+GGSGGSHGGGSGFGGESGGSYGGGEEASGSGGGYGGGSGK+HGVQELEIELQSQLSK+IKFEMEQNLR+LASYLDK+MTLDDFR+NYSPYYNTIDDLKDQIVDLTVGNNK+QEYEQLIAK+QGVDADINGLR+QVLDNLTMEK+SDLEMQYETLQEELMALK+SDLEMQYETLQEELMALKK+SGGGGGGGLGSGGSIR+STMQELNSR+TLLDIDNTR+VQALEEANNDLENK
698	FBpp0087192|FBgn0086712|CG9006-PA|Egm-PA	1.0000	FBpp0087192 type=protein; loc=2R:complement(join(11617902..11618971,11617516..11617840,11616930..11617454)); ID=FBpp0087192; name=Egm-PA; parent=FBgn0086712,FBtr0088090; dbxref=FlyBase:FBpp0087192,FlyBase_Annotation_IDs:CG9006-PA,GB_protein:AAF58637.1,REFSEQ:NP_610687,GB_protein:AAF58637,FlyMine:FBpp0087192,modMine:FBpp0087192; MD5=a58af93e26a266b34413605bbcf3803f; length=639; release=r6.09; spec…	44.3	36	0.251	AESVEESPEQQR+AQDVTLESAITK+ATSSSLDSQHQDAATTEGGR+DEMAQLENSLLPLK+ELLAYPEVIPR+ETEETSPETLR+EVGTPLQQQR+FLDNNSIDNPK+GSLVGLSLAK+GTTIFLVDSQQEGVR+GYFAVHPLTFNF+LGEDQVVGLPHDGNR+LIGTEAIYEISPPEEDYFNTTAELFPEYGK+NFFIGVVDK+NFFIGVVDKELLAYPEVIPR+NPLFNPGHIFGK+NYFVEPR+QLFLVLAQTQQPNVPGVLGR+QLGLYGLNVSTDYEGK+QVYAIASQNLGVVGPK+SLLSGETTELGLR+VVVDLLK
841a	FBpp0071946|FBgn0003977|CG3496-PA|vir-PA	1.0000	FBpp0071946 type=protein; loc=2R:complement(join(23366189..23366254,23365447..23366123,23362500..23365387,23361750..23362446,23360632..23361693,23360393..23360567)); ID=FBpp0071946; name=vir-PA; parent=FBgn0003977,FBtr0072037; dbxref=FlyBase:FBpp0071946,FlyBase_Annotation_IDs:CG3496-PA,GB_protein:AAF46988.1,REFSEQ:NP_524900,GB_protein:AAF46988,FlyMine:FBpp0071946,modMine:FBpp0071946; MD5=b3059002…	17.2	35	0.233	AVANEAALSDLK+EQFVYLGEQLNNQLGYLAQHYK+FDIFEAVFR+IFMDLIK+IGSPSSWAESPGSYR+ILDSFLDSGISLISHK+ITEFQAWMER+KFEVVTDPTAQR+LGATELAQLVEFQDIELAKPPVLSR+LGIEMSYK+LVEALAPSSFPQLSELLQR+LWSAHLHPQSGQIAK+MAELLGSSEELFQHLLK+NFVLQQFFGNDELHLR+NNGYQMIVEAIK+NVDGPAHFIPGLK+QHTVEVLGLNNNLK+QLILLQASK+SLWTLMIR+STASPALNLAAALPPK+VMNLSGSPQSNR+YHLDAIAYAAAAPEYDAVK+YLSISKPLAGQK
585	FBpp0084626|FBgn0039566|CG4849-PA|CG4849-PA	1.0000	FBpp0084626 type=protein; loc=3R:join(27963688..27963801,27963862..27964530,27964589..27964680,27964740..27964931,27964985..27966487,27966553..27966910); ID=FBpp0084626; name=CG4849-PA; parent=FBgn0039566,FBtr0085257; dbxref=FlyBase:FBpp0084626,FlyBase_Annotation_IDs:CG4849-PA,GB_protein:AAF56769.1,REFSEQ:NP_651605,GB_protein:AAF56769,FlyMine:FBpp0084626,modMine:FBpp0084626; MD5=85e35ef6a1004e5b1…	32.8	35	0.239	AFIPAIDSFGFETDLR+ATPVTLVLQDVK+DSIVQGFQWGTR+FFDDPMLLELAR+FNTQSIIK+GHVTQDAPVSGSPIYTIK+GLSEDVSINK+IAVEPVNPSELPK+ILDGVIANEALHR+LWVFESR+LYADTYEGVAYLDFAK+QDVLINYPL+QTHPQFETMEER+SFVEFILEPMYK+SIIIRPLEPQQASHLAR+SIWAFGPDSTGPNILVDDTLPSEVDK+SIWAFGPDSTGPNILVDDTLPSEVDKNLLTAVK+SNIRPLLR+TSTIVDINVPEDLYIFRPLK+VAYSAFLMATPR+VLGENYTLQDEEDSR+YTDTLFTEQER+YYPSAVEVYGPDVETIVQEEDAQPLDKPLIEPVK
869a	FBpp0074963|FBgn0004401|CG6143-PB|Pep-PB FBpp0089253|FBgn0004401|CG6143-PC|Pep-PC FBpp0293516|FBgn0004401|CG6143-PD|Pep-PD	1.0000	FBpp0074963 type=protein; loc=3L:complement(join(17643979..17643986,17643363..17643726,17641026..17641255,17638505..17640053)); ID=FBpp0074963; name=Pep-PB; parent=FBgn0004401,FBtr0075199; dbxref=FlyBase:FBpp0074963,FlyBase_Annotation_IDs:CG6143-PB,GB_protein:AAF49319.3,REFSEQ:NP_524858,GB_protein:AAF49319,FlyMine:FBpp0074963,modMine:FBpp0074963; MD5=19816eddca9ef235f71f1c63d498b93d; length=716; …	24.8	34	0.236	AAAPAAVASPAAAATSADASPSPAK+AAAPAAVASPAAAATSADASPSPAKK+EGAGDGEGAEGDEAEGEEAKEGEEAADETK+EGIEESYR+FFDTEVTAEIHSR+IDYDTHLLSAEHLK+KEGAGDGEGAEGDEAEGEEAKEGEEAADETK+KHMWDANSFENHIK+MGGMNMSPWESQNPGGGQFGNNMR+NFGGGNNNYGGPMGANR+NQNPPSLLDLPR+QTLPISTEEEETR
849a	FBpp0072830|FBgn0010909|CG16973-PA|msn-PA	1.0000	FBpp0072830 type=protein; loc=3L:complement(join(2585605..2585682,2579455..2579520,2567370..2567814,2567046..2567288,2566434..2566933,2566202..2566375,2565601..2565621,2564397..2564695,2563818..2563959,2561932..2562843,2560116..2560295,2557793..2558389,2557572..2557727,2557341..2557508,2557136..2557285,2556942..2557076,2556792..2556866,2556556..2556729)); ID=FBpp0072830; name=msn-PA; parent=FBgn0…	23.8	34	0.228	ALFLIPR+ASVAEAITRPVPR+ESHVNVNVTPTSHEAANDTPEIR+FLVIALK+GGGGGGGGGGGGGGSSGVGADGTGLGTPGTR+GQNVLLTDNAEVK+LQQLQQQQQQQQLQQQQQQQNR+LVDFGVSAQLDR+NGWINVGDLQGAVHFK+NIVLQWGEMPTSVAYIGTGQIMGWGNK+RPEPQPQTAAGGQGSQQQAQPEAPPR+SFLTFGFGAGGSGPSR+SKENDVPGAPGAAAAGTATASAKPGPAAATTTATK+SSSEEYQAAISSSVHSTPSK+SSSSITNLLHK+SVESGHLDGVFMHK+TESVIVLQNAAVR+TSSVLPDLLSQASPATPPR+VYYLSWLK+YSAVFSGASASGSTAGSPSAQALQR
81	FBpp0071808|FBgn0010078|CG3661-PA|RpL23-PA	1.0000	FBpp0071808 type=protein; loc=2R:join(22854517..22854529,22854647..22854858,22855445..22855642); ID=FBpp0071808; name=RpL23-PA; parent=FBgn0010078,FBtr0071897; dbxref=GB_protein:AAF46914.1,FlyBase:FBpp0071808,FlyBase_Annotation_IDs:CG3661-PA,REFSEQ:NP_523813,GB_protein:AAF46914,FlyMine:FBpp0071808,modMine:FBpp0071808; MD5=91472336627593eb0a972b29a50a5e93; length=140; release=r6.09; species=Dmel;	44.3	34	0.223	DGVFIYFEDNAGVIVNNK+GSAITGPVAK+LPAAGVGDMFVATVK+NLYVIAVHGIR+VMPAVVIR
477	FBpp0081324|FBgn0037573|CG7483-PA|eIF4AIII-PA	1.0000	FBpp0081324 type=protein; loc=3R:join(8313338..8313470,8313531..8313897,8313953..8314144,8314206..8314713); ID=FBpp0081324; name=eIF4AIII-PA; parent=FBgn0037573,FBtr0081834; dbxref=FlyBase:FBpp0081324,FlyBase_Annotation_IDs:CG7483-PA,GB_protein:AAF54221.1,REFSEQ:NP_649788,GB_protein:AAF54221,FlyMine:FBpp0081324,modMine:FBpp0081324; MD5=4f16f87bb2db6e9762ded7d42dd01615; length=399; release=r6.09; …	58.1	34	0.222	DELTLEGIK+DVIAQAQSGTGK+EANFTVSSMHGDMPQK+ELAVQIQK+EQIYDVYR+FMTDPIR+GIDVQQVSLVINYDLPNNR+GIYAYGFEKPSAIQQR+KGVAINFVK+KLDYGQHIVSGTPGR+KNAQAEDLSNVEFETSEDVEVIPTFNAMNLK+KVDWLTEK+LDYGQHIVSGTPGR+MLVLDEADEMLNK+NAQAEDLSNVEFETSEDVEVIPTFNAMNLK+QFFVAVER+RDELTLEGIK+TATFSISILQSLDTTLR+VLITTDVWAR+YLPPATQVVLISATLPHEILEMTSK
992a	FBpp0099887|FBgn0262114|CG11763-PD|RanBPM-PD	1.0000	FBpp0099887 type=protein; loc=2R:join(10430586..10431915,10433039..10433203,10433275..10433465,10433542..10433723,10433787..10433899,10433961..10434112,10434171..10434373,10434427..10434590,10434646..10434785,10434918..10435029,10435086..10435222); ID=FBpp0099887; name=RanBPM-PD; parent=FBgn0262114,FBtr0100460; dbxref=FlyBase:FBpp0099887,GB_protein:ABC66064.1,FlyBase_Annotation_IDs:CG11763-PD,Fly…	27.1	34	0.117	ELSSMGQQLEK+ESVSTTLNSAILESLNFER+LLYPNVNESETPLPR+LYPTVGLQTPGEEVDANFGQEPFK+LYPTVGLQTPGEEVDANFGQEPFKFDK+MSQAIEHTLR+NGVDLGIAFR+NGYMGIGLTAQQFR+NLWFALK+NSLDAIDEEMDVDVSPSSR+RPPLEYLVAHASELIK+SGSGNGNVNINQTQQQNNTAIPAVIKPQGGDRPDIK+TAEAFNGYTNQTFNEDLASIK+VIGQHSLGEDAFITIDDVFPQN+VTATTQTMPTNQTSVIQSTK+YPHLLETPENLMNR
844a	FBpp0072494|FBgn0035162|CG13900-PA|CG13900-PA	1.0000	FBpp0072494 type=protein; loc=3L:complement(join(832715..832940,832042..832407,831316..831790,830908..831242,830034..830341,827878..829851)); ID=FBpp0072494; name=CG13900-PA; parent=FBgn0035162,FBtr0072597; dbxref=FlyBase:FBpp0072494,FlyBase_Annotation_IDs:CG13900-PA,GB_protein:AAF47416.2,REFSEQ:NP_728546,GB_protein:AAF47416,FlyMine:FBpp0072494,modMine:FBpp0072494; MD5=f49d70fcbe69abe9fa6878f622b…	25.8	33	0.229	AENQLIIFADDTHPR+AGLGLWASQIR+ELVYFEMDPTGELNEYTER+EMANAFINEVLPEDVFSSPK+FGNLSIQR+HGLEVSEMAVSELPGNPNAVWTVK+HIPYQIVNIQAMGHR+ITLETDDDVVSEIK+IVILEYNPSK+IVPGQYFAIDPK+LGAVFNQVAFPLQYTPR+LPHSVTDDVDEDPTGTK+LTISSPLEAHK+MLIAETDHNAYTEDTK+MQGSEAVLAMSSR+MYLYNLTLQK+QVVITLSGR+SWFLAVGLADNTVR+TFVIHPDTGR+TQQTLTFYELDLGLNHVVR+TVLDPVSGDLADTR+WVTATTLLDYDTIAIADK
678	FBpp0086736|FBgn0033886|CG13349-PA|Rpn13-PA FBpp0086737|FBgn0033886|CG13349-PB|Rpn13-PB FBpp0112987|FBgn0033886|CG13349-PF|Rpn13-PF	1.0000	FBpp0086736 type=protein; loc=2R:complement(join(13959568..13960088,13959205..13959398,13958645..13959099)); ID=FBpp0086736; name=Rpn13-PA; parent=FBgn0033886,FBtr0087610; dbxref=GB_protein:AAF58312.1,FlyBase:FBpp0086736,FlyBase_Annotation_IDs:CG13349-PA,REFSEQ:NP_610917,GB_protein:AAF58312,FlyMine:FBpp0086736,modMine:FBpp0086736; MD5=fc07f5d055821428f9a70a7ef39a2131; length=389; release=r6.09; s…	46.5	33	0.135	ASDPETPTSVAR+INELLNNPPSAHQR+MFFWMQEPK+NTSSSGGGGASALQTPENVSVPR+QFELSNEAVAAAFSGNLEDFVR+QSGLGSSSNSSNLVEFR+SLNIDLSTALPGADAINQIIADPEHVK+SSSNVNSQVGEGAGSSVDADAPGR+TLIVHLPESEDVDDDRK+VEDDLIVFPDDFEYK+VEDDLIVFPDDFEYKR
992b	FBpp0087357|FBgn0262114|CG11763-PC|RanBPM-PC FBpp0087358|FBgn0262114|CG11763-PA|RanBPM-PA FBpp0297357|FBgn0262114|CG42236-PE|RanBPM-PE FBpp0312425|FBgn0262114|CG42236-PG|RanBPM-PG	1.0000	FBpp0087357 type=protein; loc=2R:join(10431672..10431915,10433039..10433203,10433275..10433465,10433542..10433723,10433787..10433899,10433961..10434112,10434171..10434373,10434427..10434590,10434652..10434785,10434918..10435029,10435086..10435222); ID=FBpp0087357; name=RanBPM-PC; parent=FBgn0262114,FBtr0088262; dbxref=FlyBase:FBpp0087357,GB_protein:AAM68758.1,FlyBase_Annotation_IDs:CG11763-PC,Fly…	43.3	33	0.111	ELSSMGQQLEK+ESVSTTLNSAILESLNFER+LLYPNVNESETPLPR+LYPTVGLQTPGEEVDANFGQEPFK+LYPTVGLQTPGEEVDANFGQEPFKFDK+MSQAIEHTLR+NGVDLGIAFR+NGYMGIGLTAQQFR+NLWFALK+NSLDAIDEEMDVSPSSR+RPPLEYLVAHASELIK+SGSGNGNVNINQTQQQNNTAIPAVIKPQGGDRPDIK+TAEAFNGYTNQTFNEDLASIK+VIGQHSLGEDAFITIDDVFPQN+VTATTQTMPTNQTSVIQSTK+YPHLLETPENLMNR
831a	FBpp0070787|FBgn0000042|CG4027-PA|Act5C-PA FBpp0070788|FBgn0000042|CG4027-PB|Act5C-PB FBpp0100124|FBgn0000042|CG4027-PC|Act5C-PC FBpp0100125|FBgn0000042|CG4027-PD|Act5C-PD FBpp0311818|FBgn0000042|CG4027-PE|Act5C-PE	1.0000	FBpp0070787 type=protein; loc=X:5902698..5903828; ID=FBpp0070787; name=Act5C-PA; parent=FBgn0000042,FBtr0070822; dbxref=FlyBase_Annotation_IDs:CG4027-PA,FlyBase:FBpp0070787,GB_protein:AAF46098.1,REFSEQ:NP_727048,GB_protein:AAF46098; MD5=88db72d41de81d7f219b741d3b28d3d2; length=376; release=r6.09; species=Dmel;;FBpp0070788 type=protein; loc=X:5902698..5903828; ID=FBpp0070788; name=Act5C-PB; parent…	41.8	32	0.169	AGFAGDDAPR+DLTDYLMK+DLYANTVLSGGTTMYPGIADR+DSYVGDEAQSK+EITALAPSTMK+IIAPPER+IWHHTFYNELR+KDLYANTVLSGGTTMYPGIADR+QEYDESGPSIVHR+SYELPDGQVITIGNER+TTGIVLDSGDGVSHTVPIYEGYALPHAILR+VAPEEHPVLLTEAPLNPK
286	FBpp0076722|FBgn0002526|CG10236-PA|LanA-PA	1.0000	FBpp0076722 type=protein; loc=3L:complement(join(6217594..6217815,6217103..6217249,6215095..6215719,6214802..6215011,6214329..6214742,6213990..6214262,6213071..6213923,6212364..6213015,6212021..6212301,6211726..6211954,6211198..6211668,6209236..6211136,6205977..6209168,6205693..6205907,6204175..6205628)); ID=FBpp0076722; name=LanA-PA; parent=FBgn0002526,FBtr0077014; dbxref=FlyBase:FBpp0076722,Fly…	10.2	32	0.216	ADFMMVLR+AQDLAAQYTDMTASAEPAIK+DALNELNSFNK+EADALTDQAEQK+EELPNGDVVEHSK+GVIRPAGEGSFEIDDEFK+GYVVFNAIQNDVR+IATNKPPYASLDER+IDAALEQAQHILGQINGTSIELTPNEQVLEK+IGDESVGLWNFVYGDDNDQGAR+LLDPNSVDLSPSK+LNSMGSQLVIDDR+LNYYDQLADELEPK+LQINSLPVK+NDIGEFSDHLEDLFNWSEASQAK+NVLEILEPVSVQTPK+QLGQEIENLK+QYNDDLLVEETFDQTK+SAPVLAVELPIYLGGVNK+SQSVWLDYLVVVPLK+TNAPLEADLELPK+VGVNFKPSTILELK+VLLQPTSEPQFVTVAGPLGVKPSAIVLDPGR+YDYDEAAFPG…
912a	FBpp0081374|FBgn0263231|CG9748-PA|bel-PA FBpp0306433|FBgn0263231|CG9748-PB|bel-PB	1.0000	FBpp0081374 type=protein; loc=3R:complement(join(8659963..8660007,8658015..8658387,8655987..8657843,8655785..8655906)); ID=FBpp0081374; name=bel-PA; parent=FBgn0263231,FBtr0081888; dbxref=FlyBase:FBpp0081374,FlyBase_Annotation_IDs:CG9748-PA,GB_protein:AAF54262.1,REFSEQ:NP_536783,GB_protein:AAF54262,FlyMine:FBpp0081374,modMine:FBpp0081374; MD5=7a5214f0ded2bee922609d09b676d354; length=798; release=…	35.3	31	0.217	ELATQIFEEAK+ELATQIFEEAKK+FEDNYNGGEFDSR+FLVIDEADR+GGGGGSGSNLNEQTAEDGQAQQQQQPR+HVINFDLPSDVEEYVHR+IVEQLNMPPTGQR+MGNLGVATSFFNEK+MLDMGFEPQIR+MRPAVLYGGNNTSEQMR+QEIPSFMEDMSSDR+QTLMFSATFPK+QYPLGLVLAPTR+SYLLDLLSSIR+TAAFLVPILNQMYELGHVPPPQSTR+TSTNSVTGGVYVPPHLR+VGLENIR+WQEPERPAGFDGSEGGQSAGGNR+YEDIPVEATGQNVPPNITSFDDVQLTEIIR+YGGGFGSR
851a	FBpp0073277|FBgn0003360|CG16944-PA|sesB-PA FBpp0073278|FBgn0003360|CG16944-PC|sesB-PC FBpp0073279|FBgn0003360|CG16944-PB|sesB-PB FBpp0073280|FBgn0003360|CG16944-PD|sesB-PD FBpp0312078|FBgn0003360|CG16944-PE|sesB-PE	1.0000	FBpp0073277 type=protein; loc=X:complement(join(10782380..10782676,10782173..10782300,10781621..10782095)); ID=FBpp0073277; name=sesB-PA; parent=FBgn0003360,FBtr0073421; dbxref=FlyBase:FBpp0073277,FlyBase_Annotation_IDs:CG16944-PA,GB_protein:AAG22341.1,REFSEQ:NP_511109,GB_protein:AAG22341,FlyMine:FBpp0073277,modMine:FBpp0073277; MD5=c2c1ad011a3bcdf20b09b6b6d65bec98; length=299; release=r6.09; spe…	43.5	31	0.200	AAYFGFYDTAR+DFAAGGISAAVSK+DFDAVGFVK+EQGFSSFWR+GAFSNILR+GMLPDPK+GTGGAFVLVLYDEIK+GTGGAFVLVLYDEIKK+KATEVIYK+LLLQVQHISK+QEGTGAFFK+QVFLGGVDK+SDGIVGLYR+YFPTQALNFAFK
129	FBpp0072693|FBgn0025725|CG7961-PB|alphaCOP-PB FBpp0072694|FBgn0025725|CG7961-PA|alphaCOP-PA	1.0000	FBpp0072693 type=protein; loc=3L:complement(join(1644012..1644957,1641197..1643955)); ID=FBpp0072693; name=alphaCOP-PB; parent=FBgn0025725,FBtr0072811; dbxref=FlyBase:FBpp0072693,FlyBase_Annotation_IDs:CG7961-PB,GB_protein:AAF47535.1,REFSEQ:NP_728648,GB_protein:AAF47535; MD5=66c92cebeb44706586c8d2870900e903; length=1234; release=r6.09; species=Dmel;;FBpp0072694 type=protein; loc=3L:complement(joi…	23.6	31	0.205	AGSFETAFR+GFFEGAMVTR+GHYNNVSSVLFHPR+GLSPAQQWANNSPLVLDHVK+GVAFHQQMPLFVSGGDDYK+GVNWASFHPTLPLIVSGADDR+GYPEVALHFVK+ISNLQFR+KDVSAQYQGALLLGDVK+LDAAEAQQLLR+LLHDQLGVVNFQPFK+LQPVHQILTLR+LSFLYLITGNLEK+LVGQSIIAYLQQK+NVAPGPGGLDDHLK+SSGITAIWVAR+TALNMFFK+TLDLPIYLTR+TSYTANPNLQSLSGYPLR+TVAFHHEYPWILSASDDQTIR+VLHIDPTEYK+VWDISGLR
959a	FBpp0085768|FBgn0000578|CG15112-PB|ena-PB	1.0000	FBpp0085768 type=protein; loc=2R:join(19155475..19155914,19158734..19159055,19159120..19159352,19159783..19160035,19160177..19160902,19160974..19161132,19161194..19161415,19161473..19161593,19161660..19161688); ID=FBpp0085768; name=ena-PB; parent=FBgn0000578,FBtr0086584; dbxref=FlyBase_Annotation_IDs:CG15112-PB,FlyBase:FBpp0085768,GB_protein:AAM68439.1,REFSEQ:NP_725859,GB_protein:AAM68439,REFSEQ:…	28.7	30	0.188	AGPIYEAPQR+ASVMVYDDNQK+FGSASEETILK+FVYGLNFSSQNDAENFAR+MSPPVGGLGSK+QNNSIGGHVTPSAQTPTSQTNQNNIPQSPPTPQGHHR+SEYYSIEELQELDLLDYR+SQQQQDQMFEQSIIGAR+TMTSEDAAILR+VANNPGGPPTNGNGYEEDMGYR+VKNEIIDAIK+VQIYHHQQNNTFR+VTTSAPENSGSSTSSGGSGNYGTIGR+WVPSGSSSGLSK+YNQATATFHQWR
280	FBpp0076552|FBgn0011640|CG8597-PA|lark-PA FBpp0076553|FBgn0011640|CG8597-PB|lark-PB FBpp0076554|FBgn0011640|CG8597-PC|lark-PC FBpp0076555|FBgn0011640|CG8597-PD|lark-PD FBpp0076556|FBgn0011640|CG8597-PE|lark-PE	1.0000	FBpp0076552 type=protein; loc=3L:join(7340069..7340770,7340876..7341114,7341353..7341470); ID=FBpp0076552; name=lark-PA; parent=FBgn0011640,FBtr0076841; dbxref=FlyBase_Annotation_IDs:CG8597-PA,FlyBase:FBpp0076552,GB_protein:AAF50578.1,REFSEQ:NP_523957,GB_protein:AAF50578; MD5=498cc25e6484a5d938da98774852f7fd; length=352; release=r6.09; species=Dmel;;FBpp0076553 type=protein; loc=3L:join(7340069..…	34.4	30	0.198	DAIQNLNGYTLNEFAIK+DFPPPPISR+DPYPPPPPPPPFLR+EPMPLPPTLSGSLR+EPPSPLSAGGYR+GYDTMFSR+IFVGNLTDK+LFIGNLDEK+NYGFVHMETEQQGR+REPMPLPPTLSGSLR+YGSPTPHGYEDFSR
958b	FBpp0072177|FBgn0003888|CG3401-PA|betaTub60D-PA FBpp0310087|FBgn0003888|CG3401-PB|betaTub60D-PB	1.0000	FBpp0072177 type=protein; loc=2R:join(24306082..24306138,24310722..24310830,24310893..24311137,24311194..24312147); ID=FBpp0072177; name=betaTub60D-PA; parent=FBgn0003888,FBtr0072270; dbxref=FlyBase:FBpp0072177,FlyBase_Annotation_IDs:CG3401-PA,GB_protein:AAF47193.2,REFSEQ:NP_523842,GB_protein:AAF47193,FlyMine:FBpp0072177,modMine:FBpp0072177; MD5=faff26e0b4223b934baefc1ca16310b2; length=454; relea…	31.6	29	0.104	AILLDLEPGTMESVR+ALTVPELTQQMFDAK+FPGQLNADLR+IMNTYSVVPSPK+ISEQFSAMFR+LAVNMVPFPR+LHFFMPGFAPLTSR+MSSTFIGNTTAIQELFK+NSSYFVEWIPNNVK+SGPYGQLFRPDNFVYGQSGAGNNWAK
80	FBpp0071794|FBgn0011211|CG3612-PA|blw-PA	1.0000	FBpp0071794 type=protein; loc=2R:join(22799204..22799269,22799896..22800476,22800569..22801370,22801483..22801692); ID=FBpp0071794; name=blw-PA; parent=FBgn0011211,FBtr0071883; dbxref=FlyBase:FBpp0071794,FlyBase_Annotation_IDs:CG3612-PA,GB_protein:AAF46903.1,REFSEQ:NP_726243,GB_protein:AAF46903,FlyMine:FBpp0071794,modMine:FBpp0071794; MD5=9adab5c6a725023536c45cc02a2d2dad; length=552; release=r6.0…	33.7	29	0.192	AVDSLVPIGR+DGAISEASDAK+EAYPGDVFYLHSR+ELIIGDR+GIRPAINVGLSVSR+GMALNLEPDNVGVVVFGNDK+HALIIYDDLSK+LELAQYR+SAEISNILEER+TALAIDTIINQK+TGAIVDVPVGDELLGR+TSEQALLDTIAK+VLSIGDGIAR+VVDALGNAIDGK+VYGLNNIQADEMVEFSSGLK
456	FBpp0080638|FBgn0086707|CG12750-PA|ncm-PA	1.0000	FBpp0080638 type=protein; loc=2L:complement(join(18448249..18448854,18446781..18448092,18444642..18446716)); ID=FBpp0080638; name=ncm-PA; parent=FBgn0086707,FBtr0081088; dbxref=FlyBase:FBpp0080638,FlyBase_Annotation_IDs:CG12750-PA,GB_protein:AAF53667.3,REFSEQ:NP_609877,GB_protein:AAF53667,FlyMine:FBpp0080638,modMine:FBpp0080638; MD5=87aecedb14c57ec0e9cd565fe5aa417b; length=1330; release=r6.09; sp…	13.9	29	0.204	AEAGDIIDSTETNLIALR+FDDNYAENEDKYK+FPNIGELLLK+GIGAIFEMLR+GRTQDSDEFNLEGPGSK+HTETTETNADNETVTEPAAK+IAWEALK+IYIPPFEEIFK+IYIPPFEEIFKDTYQTTHR+KAEAGDIIDSTETNLIALR+LKDDVLVESIAGLFPK+MMQSQITDK+QQEEAVAAAEAESEK+SVPAINAEILANAGGNPFR+TQDSDEFNLEGPGSK+VNVTNIAIITR
333	FBpp0077992|FBgn0259785|CG7752-PA|pzg-PA FBpp0304178|FBgn0259785|CG7752-PB|pzg-PB	1.0000	FBpp0077992 type=protein; loc=3L:join(21286437..21287067,21287128..21289487); ID=FBpp0077992; name=pzg-PA; parent=FBgn0259785,FBtr0078336; dbxref=FlyBase:FBpp0077992,FlyBase_Annotation_IDs:CG7752-PA,GB_protein:AAF51699.1,REFSEQ:NP_649297,GB_protein:AAF51699,FlyMine:FBpp0077992,modMine:FBpp0077992; MD5=8d5ae5ae907fc88b2a811c63d563e44b; length=996; release=r6.09; species=Dmel;;FBpp0304178 type=prot…	22.7	29	0.200	AGDESGEQNAEADIESLFEK+ATSAGATALNSAATALLSDEPGEATGK+EAAAAEEPQPSDEGDVVAK+FNNLLSSGAVTVTGPSQPR+HFEVHQSPSASTVSPK+KLLQGNPVGQSK+MVVPGGGGGGGASAGGASAVGGVAQQQAVNDAESGGVGIGGLATR+SLEESPSADLLRPR+SNAAPVSMPSLDDDNEAAAAEAEASEETK+TNLISLLNK+YAINEDMGQEGSPPLK
254	FBpp0075618|FBgn0011284|CG11276-PA|RpS4-PA FBpp0075619|FBgn0011284|CG11276-PB|RpS4-PB FBpp0312080|FBgn0011284|CG11276-PC|RpS4-PC	1.0000	FBpp0075618 type=protein; loc=3L:join(13042012..13042014,13042110..13042368,13042442..13042539,13043166..13043337,13043574..13043827); ID=FBpp0075618; name=RpS4-PA; parent=FBgn0011284,FBtr0075884; dbxref=FlyBase:FBpp0075618,FlyBase_Annotation_IDs:CG11276-PA,GB_protein:AAF49847.1,REFSEQ:NP_729871,GB_protein:AAF49847,FlyMine:FBpp0075618; MD5=9432bd09df680f6871c732d2390f7b76; length=261; release=r6.…	45.6	29	0.204	DSQGHVFATR+ERHPGSFDIVHIK+ESLPLLIFLR+GNKPYISLPK+GVPFLVTHDGR+LRESLPLLIFLR+LSIAEER+LTNVFIIGK+TDPTYPAGYMDVITLEK+YALNGAEVTK+YPDPLIHANDSVQVDIASGK
853a	FBpp0073292|FBgn0028686|CG16916-PA|Rpt3-PA FBpp0312031|FBgn0028686|CG16916-PB|Rpt3-PB	1.0000	FBpp0073292 type=protein; loc=X:join(11125313..11125348,11125423..11125506,11125565..11126686); ID=FBpp0073292; name=Rpt3-PA; parent=FBgn0028686,FBtr0073436; dbxref=FlyBase:FBpp0073292,FlyBase_Annotation_IDs:CG16916-PA,GB_protein:AAF48001.1,REFSEQ:NP_572686,GB_protein:AAF48001,FlyMine:FBpp0073292,modMine:FBpp0073292; MD5=3ce20983cbcc98bbf3405ed68bf3a207; length=413; release=r6.09; species=Dmel;;F…	50.4	28	0.191	ADTLDPALLRPGR+AVAHHTTASFIR+DAHSSLDELDMEDLYVR+EAVELPLTHFELYK+ELLKPSASVALHK+EYLHAQEEVK+EYLHAQEEVKR+HSNALVDVLPPEADSSISMLQPDEKPDVSYADIGGMDMQK+IEFPLPDR+ILLELLNQMDGFDQTTNVK+LVFSTITSK+MNLSEDVDLEEFVARPDK+QIGIDPPR+TLEFIEVQEEYIKDEQR+VVGSEFVQK
554	FBpp0083749|FBgn0053193|CG33193-PA|sav-PA FBpp0292543|FBgn0053193|CG33193-PB|sav-PB	1.0000	FBpp0083749 type=protein; loc=3R:complement(join(23060372..23061183,23059030..23059983,23058896..23058956)); ID=FBpp0083749; name=sav-PA; parent=FBgn0053193,FBtr0084356; dbxref=FlyBase:FBpp0083749,FlyBase_Annotation_IDs:CG33193-PA,GB_protein:AAF56090.3,REFSEQ:NP_788721,GB_protein:AAF56090,FlyMine:FBpp0083749,modMine:FBpp0083749; MD5=78fbbff40242e50a0768a59bfae17504; length=608; release=r6.09; spe…	31.2	28	0.180	AIRPEASLYAPPTHTHNALVPANPYLLEEIPK+ASSNQLSQNSSNYVNFEQIER+DTPPDISVINVWSDQR+EGLPVGWR+GASTSVQSLYVPPRTPPSAVAGAGGSANGSLQK+MHGTYYENQYTGQSQR+QELGTIVGFYER+QQSSPLLQTTSSPAPGAGGFQR+TPPSAVAGAGGSANGSLQK+VPSQQSLTEPEELPLPPGWATQYTLHGR
320	FBpp0077714|FBgn0003278|CG4033-PA|RpI135-PA	1.0000	FBpp0077714 type=protein; loc=2L:join(404384..404473,404536..406035,406095..407894); ID=FBpp0077714; name=RpI135-PA; parent=FBgn0003278,FBtr0078054; dbxref=FlyBase:FBpp0077714,FlyBase_Annotation_IDs:CG4033-PA,GB_protein:AAF51503.1,REFSEQ:NP_476708,GB_protein:AAF51503,FlyMine:FBpp0077714,modMine:FBpp0077714; MD5=57a1bdc18c8d91ec8b997a7d3469778d; length=1129; release=r6.09; species=Dmel;	27.9	28	0.183	AIESFLATGNIASR+EDESSLSNVVHYLNNGTAK+EMTADIFFGVVHYQR+EMYPDFTTHLELAK+FSEENTAIDYFGK+GFAYGSIYK+GQNFSDLGMLVQTVR+HGEHDSEWGGIFVIR+HLIDMGMMPLSNR+IFGTLPQMMEIGFIPFK+IFGTLPQMMEIGFIPFKK+MLEAGGYNYYGTER+MTIAMMIETMAGK+NGQFPGLYIATGPAR+SFIGNLFR+TGLGLMQNSGLVIMAENINR+THFMSNLANLIPMPDYNQSPR+TPINMDLGEVPIMLR+VENVDSAMMQEVLLPGHLYQK+YKVENVDSAMMQEVLLPGHLYQK+YLVTELSSVNINAR+YPAEDLPFTESGLIPDIVFNPHGFPSR
233	FBpp0075069|FBgn0250814|CG4169-PA|UQCR-C2-PA FBpp0303947|FBgn0250814|CG4169-PB|UQCR-C2-PB	1.0000	FBpp0075069 type=protein; loc=3L:join(16584400..16584444,16584589..16584722,16584779..16585082,16585185..16586024); ID=FBpp0075069; name=UQCR-C2-PA; parent=FBgn0250814,FBtr0075309; dbxref=GB_protein:AAF49444.1,FlyBase:FBpp0075069,FlyBase_Annotation_IDs:CG4169-PA,REFSEQ:NP_648905,GB_protein:AAF49444,FlyMine:FBpp0075069,modMine:FBpp0075069; MD5=c89c08293aa606332e429c50fa8be9d2; length=440; release=…	64.1	28	0.192	AASANWYGGDAR+AAVVGVGIDNNTLAGFAQTLQFPSGGSK+AVNASYSDAGLFGFVVSADSK+AVVAVAGQGAAASNHK+ELVGYTVTTTADNAETGLR+LAGGLSTQNSTAFAIAR+LAVGAIGHLANVPYASDLA+LSSESLLHYVAQTFAAGR+LVVATADATLPVSR+NESYDIQGASHLLR+NGLGNSIYSPR+NIQQVGGTLTTWGDR+NVLEADALLGAIDGISQSQVQEAAK+TVVNQLNAVSTEER+VSLVLGAGSR+YLQDLLQPAFKPWELVDNAK+YSSDGGLIK
913a	FBpp0081570|FBgn0051352|CG31352-PA|Unc-115a-PA FBpp0289791|FBgn0051352|CG31352-PB|Unc-115a-PB FBpp0289792|FBgn0051352|CG31352-PC|Unc-115a-PC FBpp0310681|FBgn0051352|CG31352-PG|Unc-115a-PG	1.0000	FBpp0081570 type=protein; loc=3R:complement(join(9704945..9704948,9699051..9699361,9698318..9698989,9697908..9697964,9697208..9697761,9696966..9697139,9696600..9696739,9696422..9696507,9695587..9695653,9695282..9695523,9695110..9695223)); ID=FBpp0081570; name=Unc-115a-PA; parent=FBgn0051352,FBtr0082092; dbxref=GB_protein:AAF54427.3,FlyBase:FBpp0081570,FlyBase_Annotation_IDs:CG31352-PA,GB_protein:…	34.1	27	0.182	ALMGGDLPASSTYSGALSYHYPQAGLIR+DDFPAPPYPYTDPER+EGQALVALDR+EYGRPNAEDISR+IERDDFPAPPYPYTDPER+IYPYHLLLITNYR+IYTYSYLTDAPHYLR+LNSGIGSAIAK+MSSSALSEMYIR+NGFSSDFSYGGLGDK+NLDHQKPFYEDEMFDR+QATGGGVSSPAPPAESPTR+SEASVDSITEGDRR+SLATGGFFTK+SLGNAPSYNAIHSYR+SPGMNNEEPIELSHYPAAK+TPSFNGSLYSSSR+TTTLPYIR+TVSPGLILR+VLVDAIR+YESPIGASPSR
828a	FBpp0070350|FBgn0023517|CG14816-PA|Pgam5-PA	1.0000	FBpp0070350 type=protein; loc=X:complement(join(1872973..1873530,1872595..1872906)); ID=FBpp0070350; name=Pgam5-PA; parent=FBgn0023517,FBtr0070366; dbxref=FlyBase:FBpp0070350,FlyBase_Annotation_IDs:CG14816-PA,GB_protein:AAF45678.1,REFSEQ:NP_569951,GB_protein:AAF45678,FlyMine:FBpp0070350,modMine:FBpp0070350; MD5=5477053abf55ef2ca82348987ec097bf; length=289; release=r6.09; species=Dmel;	37.0	27	0.185	ALQFPAEGWLR+EGAPIPPQPPVGHWKPEASQFLR+ESYTLIVGHGNVIR+HGEYLDVGDSDDTHHLTER+NSQPEEENRYNAELEK+VVASTMVR+YLGDSGFMPAELLTNR
811	FBpp0300162|FBgn0051601|CG31601-PB|CG31601-PB FBpp0300802|FBgn0051601|CG31601-PC|CG31601-PC	1.0000	FBpp0300162 type=protein; loc=2L:complement(join(22043537..22043687,22043347..22043466,22043247..22043283,22043102..22043193,22042402..22043042,22042107..22042347,22040790..22041688)); ID=FBpp0300162; name=CG31601-PB; parent=FBgn0051601,FBtr0307507; dbxref=REFSEQ:NP_001246130,GB_protein:AFH03804,FlyBase:FBpp0300162,FlyBase_Annotation_IDs:CG31601-PB; MD5=da77db1db6afd48008d96ab0fdc4c763; length=72…	29.2	27	0.184	APLLPTPTISELLAEQK+AVPQSSSPQSNFVYKPFDYTLHGLTDFESTMSSAR+HDPVESVDLEDGELFGEDNEVSSNTIK+KHDPVESVDLEDGELFGEDNEVSSNTIK+KPHSVLESSNSIK+NIYIGATQYK+NNILEPGELSEDDTSESQK+NPPNVLPNAPK+NQQPQISLGNIR+NSSSLLGILIK+RAPLLPTPTISELLAEQK+RNPGNLYFNLENTQLEGDDEK+SLEISFGMNNMDNDPYYTQNEPEVNKR+YLLMQLLR
671	FBpp0086603|FBgn0028689|CG10149-PA|Rpn6-PA FBpp0086604|FBgn0028689|CG10149-PB|Rpn6-PB FBpp0297513|FBgn0028689|CG10149-PC|Rpn6-PC	1.0000	FBpp0086603 type=protein; loc=2R:complement(join(14752793..14752836,14751716..14752040,14751145..14751651,14750783..14750995,14750486..14750716)); ID=FBpp0086603; name=Rpn6-PA; parent=FBgn0028689,FBtr0087474; dbxref=GB_protein:AAF58213.1,FlyBase:FBpp0086603,FlyBase_Annotation_IDs:CG10149-PA,GB_protein:AAF58213.2,REFSEQ:NP_725412,GB_protein:AAF58213,FlyMine:FBpp0086603,modMine:FBpp0086603; MD5=eee…	39.6	27	0.173	AQALSSVNR+ELADLIK+EQGILQQGELYK+FSGILDQGEGVLIVFEETPVDK+IKEQGILQQGELYK+IMLGQSDDVNQLVSGK+KFSGILDQGEGVLIVFEETPVDK+NLLVEVQLLESK+SLADFQAALK+TYHALSNLPK+VLETIQSMGK+VQGALDLQSGILHAADER+VQVAHVAESIQLPMPQVEK+VTRPFLSSISK+VVDTLYQK
586	FBpp0084638|FBgn0039558|CG4980-PA|BCAS2-PA	1.0000	FBpp0084638 type=protein; loc=3R:complement(join(27922199..27922273,27921370..27922131)); ID=FBpp0084638; name=BCAS2-PA; parent=FBgn0039558,FBtr0085269; dbxref=FlyBase:FBpp0084638,FlyBase_Annotation_IDs:CG4980-PA,GB_protein:AAF56760.1,REFSEQ:NP_651596,GB_protein:AAF56760,FlyMine:FBpp0084638,modMine:FBpp0084638; MD5=1e1f5d38efffe0c380febf6122ddecbd; length=278; release=r6.09; species=Dmel;	38.1	27	0.167	DIQDVNWQR+LPMETLSMK+LSEVSAWQEAIENSMAQLEHQWVR+NYLDHLPLPASSPFETPLMANEFER+RYELPPPPSGK+SLNLELMLDYGTEAWK+SYLEVFTAMQAK+YELPPPPSGK
324	FBpp0077728|FBgn0031266|CG2807-PA|CG2807-PA FBpp0304617|FBgn0031266|CG2807-PB|CG2807-PB	1.0000	FBpp0077728 type=protein; loc=2L:join(568406..568433,568599..569290,569348..572650); ID=FBpp0077728; name=CG2807-PA; parent=FBgn0031266,FBtr0078068; dbxref=GB_protein:AAF51478.1,FlyBase:FBpp0077728,FlyBase_Annotation_IDs:CG2807-PA,GB_protein:AAF51478.2,REFSEQ:NP_608534,GB_protein:AAF51478,FlyMine:FBpp0077728,modMine:FBpp0077728; MD5=1c1fc1ad85ba4ea6a55ddddaf0f5e886; length=1340; release=r6.09; sp…	23.4	27	0.191	AAGLATMISTMRPDIDNIDEYVR+AIGPHDVLATLLNNLK+AIGYLIPLMDAEYANYYTR+ALVEIIEHGLVDEQQK+AMAMATPSAGALAAMTPEQLQAYR+ATVNTFGYIAK+EEILPHFFK+HIIISPERADPFADGGK+ILPPPAGYVPLR+ILQYTLQGLFHPAR+ILVVIEPLLIDEDHYAR+IYNSLYIGGQDALIAGYPR+LMATPTPIAGTPAGFFIQVEDK+MATPSSAATPTWEDK+NRPYTDEELDQIFPPGYK+TGSGGGAESISIESTPGASK+TTAAAAGVGLLDSGGFFDSDLYDDDAAK+WDQTVSDSFIPAK
31	FBpp0070651|FBgn0022942|CG7035-PA|Cbp80-PA FBpp0070652|FBgn0022942|CG7035-PB|Cbp80-PB	1.0000	FBpp0070651 type=protein; loc=X:join(4650330..4650372,4650432..4651770,4651832..4651935,4656583..4657071,4657141..4657265,4657336..4657524,4657593..4657706); ID=FBpp0070651; name=Cbp80-PA; parent=FBgn0022942,FBtr0070683; dbxref=GB_protein:AAN09124.1,FlyBase:FBpp0070651,FlyBase_Annotation_IDs:CG7035-PA,REFSEQ:NP_726938,GB_protein:AAN09124,FlyMine:FBpp0070651,modMine:FBpp0070651; MD5=cd1046f49b372b…	23.2	27	0.190	DIPNSGYSGEEMSDGSFNALK+ESALESLLLR+FGGEFVDHMVK+FIQEVLQK+FVNWFSYHLSNFK+IDVFVQTLLNLGSK+IESLLLR+IEVYLNK+ITEMMPTTYAK+KESALESLLLR+LEAANVNQK+LFLIVFQR+LIPLTPVPNYK+LQQVFLMHHEQVQK+SDTDGRDPDTDWYR+SFSHSFAAISK+YANEEAANLPGTTVAHQLVVAIR
1016a	FBpp0304550|FBgn0263197|CG33130-PI|Patronin-PI	1.0000	FBpp0304550 type=protein; loc=2R:complement(join(17534826..17534855,17531871..17532182,17531714..17531802,17531518..17531653,17531211..17531461,17531047..17531147,17529087..17529191,17528622..17528852,17528313..17528375,17527823..17528105,17527376..17527748,17527214..17527315,17526834..17526980,17524704..17526416,17524348..17524584,17524084..17524282,17523824..17523898,17521706..17521900,17520646…	19.2	27	0.173	ALVIGADSTNLDPESVDEMER+ALYSYQPETDQVTK+AMAAASGGEDQPPEK+ESLSHLHNNNNIGFGNDDVNSKPVTR+EVDAGLPDDNGSR+GFDDGSSDFSLTPNLNMEYSGPK+GSSSEDYDSGEMISNK+GTLQLGYDTDSGSEK+HHLDDVSNQSPQQTQQPMSPTR+IEMALLR+KLSNTSVGSYPVEPAVAVR+LSNTSVGSYPVEPAVAVR+QVSVDNVPTVSSHNLSNAGSPLPVAR+RSTPPNEYQTVQSNNFDGNHAEAFVVHK+SSTSSMPASPAAWQLDVGDDDMR+STSGYDPESTPVR+TWAHSAAAAAYEQQQQIQPSLVDVNAWQTQQHQK+YTDEPPIQLR
985a	FBpp0088955|FBgn0002174|CG5504-PB|l(2)tid-PB	1.0000	FBpp0088955 type=protein; loc=2R:join(23707154..23708487,23708630..23708858); ID=FBpp0088955; name=l(2)tid-PB; parent=FBgn0002174,FBtr0089504; dbxref=FlyBase:FBpp0088955,FlyBase_Annotation_IDs:CG5504-PB,GB_protein:AAS64764.1,REFSEQ:NP_995932,GB_protein:AAS64764,FlyMine:FBpp0088955,modMine:FBpp0088955; MD5=866804247a35c34a361f9196cb09b5f0; length=520; release=r6.09; species=Dmel;	46.7	27	0.183	ASAAAAGSGASKPGPGAEKSEGKDQWTDNEK+DYYATLGVAK+EGGGSGSGQGDGGGGGFISK+ELFVTFR+EYDTYGQTAENIGR+FGFGQAQEMVMDLTFAQAAR+FQEVSEAYEVLSDEQK+KFQEVSEAYEVLSDEQK+LALIEAYAELEEDTPGQIHGIANR+QATAGASEEPGAGAAAK+QGGGFPGGGAGGFGPEGFSQSWQFR+SSIDPEELFR+TNSFDDFADSK+VQGVYEDQWINVEPGTSSHHK+VTVPVPAGIENGQTVR
780	FBpp0112592|FBgn0040022|CG40351-PA|Set1-PA FBpp0112593|FBgn0040022|CG40351-PC|Set1-PC FBpp0112594|FBgn0040022|CG40351-PB|Set1-PB FBpp0291452|FBgn0040022|CG40351-PD|Set1-PD FBpp0291453|FBgn0040022|CG40351-PE|Set1-PE FBpp0291454|FBgn0040022|CG40351-PF|Set1-PF FBpp0291455|FBgn0040022|CG40351-PG|Set1-PG FBpp0291456|FBgn0040022|CG40351-PH|Set1-PH FBpp0291457|FBgn0040022|CG40351-PI|Set1-PI	1.0000	FBpp0112592 type=protein; loc=3L:join(25109345..25109604,25109660..25109909,25109964..25113571,25114034..25114667,25114724..25114897); ID=FBpp0112592; name=Set1-PA; parent=FBgn0040022,FBtr0113869; dbxref=FlyBase_Annotation_IDs:CG40351-PA,FlyBase:FBpp0112592,REFSEQ:NP_001015221,GB_protein:EAL24598,FlyMine:FBpp0112592,modMine:FBpp0112592; MD5=cad10051e761436fb86b8a97e206c814; length=1641; release=r…	15.7	26	0.177	AVASFNFDSFSKPYDYNK+AVEPLMLLIPR+EAENIAIVSQMTR+EVADFQSYSSIGLR+FVIDSDYVGQPPAVEVTIVNLNDNIDK+LFSNGAYVHSEYLK+LLSDPQLVK+LLTAFGSMGESELLK+LQSVTQPNSDPGTVDLDTR+NINLVNNSSNSHDSSLANSK+NISTILSDLEEISK+NLVGTMDVINVR+NPDINLLINAHR+QVIGYIVEELK+SLESLTNSVAGK+TLFPALK+YDGLMPGDPSYPTITPR+YEAIGIGSSYLFR
548	FBpp0083645|FBgn0263351|CG7057-PA|AP-2mu-PA FBpp0083646|FBgn0263351|CG7057-PB|AP-2mu-PB FBpp0291080|FBgn0263351|CG7057-PC|AP-2mu-PC	1.0000	FBpp0083645 type=protein; loc=3R:join(22462603..22462779,22462848..22463286,22463343..22464040); ID=FBpp0083645; name=AP-2mu-PA; parent=FBgn0263351,FBtr0084252; dbxref=FlyBase:FBpp0083645,FlyBase_Annotation_IDs:CG7057-PA,GB_protein:AAF56001.1,REFSEQ:NP_732744,GB_protein:AAF56001; MD5=bbc6a2e23c6750b8e5b56fc4d4ceb693; length=437; release=r6.09; species=Dmel;;FBpp0083646 type=protein; loc=3R:join(2…	38.9	26	0.164	ANIWLAAVTK+ASENAIVWK+DISLPFR+EEQMQITSQVTGQIGWR+ETQLSAEIELLETDTK+FETEHSISFIPPDGEFELMR+GEVLISR+GLSGNSEAETSR+LNYSDHDVVK+MIGGLFVYNHK+SATKEEQMQITSQVTGQIGWR+SGLYETR+SNFKPSLLGQK+TFITQQGIK+WTRPPISMNFEVPFAPSGFK
826	sp|TRYP_PIG|	1.0000	sp TRYP_PIG	25.1	25	0.161	IITHPNFNGNTLDNDIMLIK+LGEHNIDVLEGNEQFINAAK+LSSPATLNSR+VATVSLPR
801	FBpp0291495|FBgn0261396|CG10484-PA|Rpn3-PA FBpp0307804|FBgn0261396|CG42641-PB|Rpn3-PB	1.0000	FBpp0291495 type=protein; loc=2L:join(19052054..19052217,19052279..19053599); ID=FBpp0291495; name=Rpn3-PA; parent=FBgn0261396,FBtr0302289; dbxref=REFSEQ:NP_477300,GB_protein:AAF53749,FlyBase:FBpp0291495,FlyBase:FBpp0080691,FlyBase_Annotation_IDs:CG10484-PA,FlyBase_Annotation_IDs:CG42641-PA,FlyMine:FBpp0291495,modMine:FBpp0291495; MD5=f6e814a86c8cfb3f33e1816e37354a8c; length=494; release=r6.09; s…	45.3	25	0.158	AGISADALMAK+DATELPDVPK+DGVIEATLDPAQNFMR+EAAVALMPAVEK+EQQDLELAK+FGDVVSQYGPK+FLYYLGR+HLVQALR+ISPQDIAK+KSPQHAAIGFR+LMLDSAEDAEFIVSK+NLAQSIYPAGADR+NQDVAAVQEIR+NSLEGIR+NYLHYALYDQADK+QSLGAYFQLTQAVR+QTVQKLIIVVELLLGNIPER+SVYPESASNNEWAR+SYFYFSR+TLDLIGAK
635	FBpp0085736|FBgn0261439|CG17246-PB|SdhA-PB FBpp0085737|FBgn0261439|CG17246-PA|SdhA-PA FBpp0085738|FBgn0261439|CG17246-PC|SdhA-PC	1.0000	FBpp0085736 type=protein; loc=2R:complement(join(19395687..19395743,19392846..19394443,19392639..19392789,19392399..19392578)); ID=FBpp0085736; name=SdhA-PB; parent=FBgn0261439,FBtr0086552; dbxref=FlyBase:FBpp0085736,FlyBase_Annotation_IDs:CG17246-PB,GB_protein:AAM70849.1,REFSEQ:NP_725881,GB_protein:AAM70849; MD5=b44908b45d9ed755369d3069e3c751b9; length=661; release=r6.09; species=Dmel;;FBpp00857…	35.6	25	0.178	AAFGLVAEGFR+AVIELENYGMPFSR+DGPILQDGVNK+DVIVPGLYAAGEAASSSVHGANR+ENAGEASVANLDK+EPIPVLPTVHYNMGGVPTNYR+GSDWLGDQDAIHYMTR+GVLALNLEDGTLHR+HANGQITTADLR+LGANSLLDLVVFGR+LPGISETAMIFAGVDVTR+NTVIATGGYGR+NVIDTTLDNEVSTVPPAIR+QYPVVDHAYDAIVVGAGGAGLR+TIAELNKPGAPAPTLK
524	FBpp0082729|FBgn0010438|CG4337-PA|mtSSB-PA	1.0000	FBpp0082729 type=protein; loc=3R:complement(join(16205216..16205236,16205061..16205148,16204894..16205002,16204314..16204536)); ID=FBpp0082729; name=mtSSB-PA; parent=FBgn0010438,FBtr0083277; dbxref=FlyBase:FBpp0082729,FlyBase_Annotation_IDs:CG4337-PA,GB_protein:AAF55287.2,REFSEQ:NP_536744,GB_protein:AAF55287; MD5=fd2b7a04f19aa1a738316f13e4cf635c; length=146; release=r6.09; species=Dmel;	56.8	25	0.175	DTVLEYLK+DTVLEYLKK+GSQEHPVVTFSVATHTNYK+ITYGEITDQQGNQK+TSTSIIADDVLFFR+TVNTVTILGR+VGADPQLR+YENGDWAQR
341	FBpp0078134|FBgn0000100|CG7490-PA|RpLP0-PA FBpp0306232|FBgn0000100|CG7490-PB|RpLP0-PB	1.0000	FBpp0078134 type=protein; loc=3L:join(22076288..22076341,22076416..22077315); ID=FBpp0078134; name=RpLP0-PA; parent=FBgn0000100,FBtr0078481; dbxref=FlyBase:FBpp0078134,FlyBase_Annotation_IDs:CG7490-PA,GB_protein:AAF51807.1,REFSEQ:NP_524211,GB_protein:AAF51807,FlyMine:FBpp0078134,modMine:FBpp0078134; MD5=86e1796e988a2ee9e406941fb4905ecb; length=317; release=r6.09; species=Dmel;;FBpp0306232 type=pr…	44.8	25	0.175	APARPGAIAPLHVIIPAQNTGLGPEK+EYIKDPSK+FAAAASASAAPAAGGATEK+GDLAEVR+GHLENNPQLEK+GLAVVLMGK+GNVGFVFTK+GTIEIINDVPILKPGDK+NLLAIAATTEVEFK+TSFFQALSIPTK+VVELFDEFPK
19	FBpp0070402|FBgn0000377|CG3193-PA|crn-PA	1.0000	FBpp0070402 type=protein; loc=X:complement(join(2249828..2249863,2247697..2249769)); ID=FBpp0070402; name=crn-PA; parent=FBgn0000377,FBtr0070418; dbxref=FlyBase:FBpp0070402,FlyBase_Annotation_IDs:CG3193-PA,GB_protein:AAF45760.1,REFSEQ:NP_477118,GB_protein:AAF45760,FlyMine:FBpp0070402,modMine:FBpp0070402; MD5=14718c6a043bb247bab7c033c8f106d4; length=702; release=r6.09; species=Dmel;	33.3	25	0.167	AGIEDVIVSK+AIFELAVQQPR+APAEVQITAEQLLR+AVEFFGDDYIEER+DLEILPPPPK+DNTVDDPPATAIASEPEPAADAAPADTTDSGD+FAELENLLGDTDR+FEMGLSHGDSGPDAELNVQLAR+LDMPELLWK+LFIAFAR+LIEAEGDRDQIR+NKAPAEVQITAEQLLR+NVTLWLK+VLLLEAWR+VNQFWYK+VWMSFAK+YAQWEEQQQEIQR+YQYEQEVAANPTNYDAWFDYLR+YTYMEEMLENVAGAR
102	FBpp0072197|FBgn0002787|CG3416-PA|Rpn8-PA FBpp0303270|FBgn0002787|CG3416-PB|Rpn8-PB FBpp0305141|FBgn0002787|CG3416-PC|Rpn8-PC	1.0000	FBpp0072197 type=protein; loc=2R:join(24403190..24403364,24403432..24404273); ID=FBpp0072197; name=Rpn8-PA; parent=FBgn0002787,FBtr0072290; dbxref=FlyBase:FBpp0072197,FlyBase_Annotation_IDs:CG3416-PA,GB_protein:AAF47199.1,REFSEQ:NP_523845,GB_protein:AAF47199,FlyMine:FBpp0072197,modMine:FBpp0072197; MD5=d3bbb1ebfb548dfd20d99ca1a3374e09; length=338; release=r6.09; species=Dmel;;FBpp0303270 type=pro…	51.8	25	0.179	DIKDTTVGSLSQK+DLGLPTEAYISVEEVHDDGSPTSK+GVLDVSNSFAVPFDEDDKDK+ITNQLMGLK+LHQNDIAINELVR+SIIALHNLINNK+SVWFLDHDYLENMYGMFK+TFEHVPSEIGAEEAEEVGVEHLLR+TNDQMLVVYLASMVR+VIVHPLVLLSVVDHFNR+VVGWYHTGPK
898a	FBpp0078595|FBgn0027866|CG9776-PA|CG9776-PA	1.0000	FBpp0078595 type=protein; loc=3R:complement(join(4333222..4333912,4332992..4333159,4332290..4332477,4331547..4332224,4330100..4330248,4328137..4330034,4328007..4328017)); ID=FBpp0078595; name=CG9776-PA; parent=FBgn0027866,FBtr0078955; dbxref=FlyBase_Annotation_IDs:CG9776-PA,FlyBase:FBpp0078595,GB_protein:AAF52146.1,REFSEQ:NP_649455,GB_protein:AAF52146,FlyMine:FBpp0078595,modMine:FBpp0078595; MD5=…	20.0	24	0.159	EDLAAGDAPPSPTTK+EDVLPPGIDEAESALVPHPLDAAAQSR+ETIETPWHVGIDHDPFPTFENAPAR+KLDTIENVIDMLNGIIGYEEVEDEPSNQK+KLPFIGK+LGNAVDHDLLPGPPGVDEK+LIDAEDIPMPNSPPAEPSFDEETK+QADISEIPEPAVSPSDSEK+QSELDELAMLGIDR+QWNNVQPVISESEK+QWNNVQPVISESEKK+TIGEEQSVPALEGAGLTPQDAVAQEAEK+WTAASVEDQSK+YQQFLNQNPNYEIEWQTNR
880a	FBpp0075764|FBgn0036213|CG7283-PA|RpL10Ab-PA	1.0000	FBpp0075764 type=protein; loc=3L:join(11822886..11822890,11823200..11823355,11823658..11824150); ID=FBpp0075764; name=RpL10Ab-PA; parent=FBgn0036213,FBtr0076032; dbxref=FlyBase:FBpp0075764,FlyBase_Annotation_IDs:CG7283-PA,GB_protein:AAF50002.2,REFSEQ:NP_648514,GB_protein:AAF50002,FlyMine:FBpp0075764,modMine:FBpp0075764; MD5=10f16de0b4b7aa8b0b1fe2b1479d7ba8; length=217; release=r6.09; species=Dmel;	35.9	24	0.151	ANNVDFMDAEALK+ANNVDFMDAEALKK+DTLYEGVNGLLEASAK+FPALLSHQESMIGK+GFLETVELQIGLK+LLGPGLNK+SYDAFLASESLIK
438	FBpp0079986|FBgn0032454|CG5787-PA|CG5787-PA FBpp0304683|FBgn0032454|CG5787-PB|CG5787-PB	1.0000	FBpp0079986 type=protein; loc=2L:complement(join(12710362..12712306,12709375..12710225,12709253..12709309)); ID=FBpp0079986; name=CG5787-PA; parent=FBgn0032454,FBtr0080405; dbxref=GB_protein:AAF53220.2,FlyBase:FBpp0079986,FlyBase_Annotation_IDs:CG5787-PA,REFSEQ:NP_609589,GB_protein:AAF53220,FlyMine:FBpp0079986,modMine:FBpp0079986; MD5=91ab23d9292595b10087b2783f44e005; length=950; release=r6.09; s…	26.9	24	0.163	FGDNFQDK+GFLIGGFK+GGPQGGKPAGVPSRPPNAPGFPVQISQK+GIPNDLWVYK+GPAVGGSGGPGFKPNSGGNFGNNNSGGGFSNNISR+GPAVGGSGGPGFNPNSGGNFGSNNSGGGFSNNFGQNSGNFGDNNR+KLPVAAPNQYK+LTTEQVVYAIIK+NDAYGIGQR+NFNNDNFPNR+QAFDELVAISETEWK+SGGGGGGGAGGGGGVGSGGSGWEAGQR+STAEDDVKDQQAIAR+VAPPPPLETEAASK+YNDWGNWWK
250	FBpp0075471|FBgn0003459|CG3836-PA|stwl-PA FBpp0305255|FBgn0003459|CG3836-PB|stwl-PB FBpp0305256|FBgn0003459|CG3836-PC|stwl-PC	1.0000	FBpp0075471 type=protein; loc=3L:complement(join(14409615..14409762,14403872..14406837)); ID=FBpp0075471; name=stwl-PA; parent=FBgn0003459,FBtr0075728; dbxref=FlyBase:FBpp0075471,FlyBase_Annotation_IDs:CG3836-PA,GB_protein:AAF49741.1,REFSEQ:NP_524068,GB_protein:AAF49741,FlyMine:FBpp0075471,modMine:FBpp0075471; MD5=c563b8ad33aeadb5473cadc288fb1af2; length=1037; release=r6.09; species=Dmel;;FBpp030…	27.8	24	0.163	ASISFAGIR+ELQHFNINTPSGFEHITDPELR+ELVSMVSAAK+GTQTGVQNPFSDNYFLEMIKPQMQEMNPR+IVAPETQTKPQSPINTK+SISGDPLETAMEDSGDEYGR+TLIFPTTDEAIANPQGSGPPQR+TSFQDLLQQASQTVQR+TTENVNVISYSPNSSSTSSSSK+VFQALMETFDDATDFPTSK+VLTIGKPTSSVASGNINNIAIK+VTLIRPPGEATAIATASR+VYKPGTGQEIAPTSPAGGLDK+VYKPGTGQEIAPTSPAGGLDKR+WCNADANRR+YSAVGASQMTTASQGSSLLVR
1010a	FBpp0293948|FBgn0028685|CG3455-PB|Rpt4-PB	1.0000	FBpp0293948 type=protein; loc=X:complement(join(6291015..6291123,6290839..6290958,6290055..6290775,6289785..6289925,6289619..6289721)); ID=FBpp0293948; name=Rpt4-PB; parent=FBgn0028685,FBtr0305495; dbxref=REFSEQ:NP_572308,GB_protein:AAF46146,FlyBase:FBpp0293948,FlyBase_Annotation_IDs:CG3455-PB; MD5=8bf62554d9602ab58f44205d0ae8cee7; length=397; release=r6.09; species=Dmel;	35.3	24	0.172	ALQSVGQIVGEVLK+AVASQLDANFLK+EVDPLVYNMSHEDPGDVTYSAIGGLTDQIR+EYVIQEDFMK+HGEIDYEAIVK+IEIPLPNEQAR+KIEIPLPNEQAR+LSDNFNGADLR+TLMELLNQMDGFDSLGQVK+VALDMTTLTIMR+VVSSAIVDK
99	FBpp0072159|FBgn0034975|CG11290-PA|enok-PA FBpp0309997|FBgn0034975|CG11290-PB|enok-PB	1.0000	FBpp0072159 type=protein; loc=2R:join(24099881..24100743,24100803..24100886,24100947..24105690,24105755..24106939); ID=FBpp0072159; name=enok-PA; parent=FBgn0034975,FBtr0072250; dbxref=GB_protein:AAF47164.2,FlyBase:FBpp0072159,FlyBase_Annotation_IDs:CG11290-PA,REFSEQ:NP_523838,GB_protein:AAF47164,FlyMine:FBpp0072159,modMine:FBpp0072159; MD5=2f658ca3a4f3bd1ad11af9842b4caf7a; length=2291; release=r…	9.6	23	0.156	ANPFENQPLPPGVTATDVELYQEVLHK+AVDAGFLIQEGK+AVESGAVIK+DGNIESPSTSK+EEGQLGTPEKPLSDLGR+EYLSNQMETNSSFK+FHEDIVAEK+FLIDFSYLLSR+LSTGDGLGSPQNNELGSENWGFAAVAK+LSYFSYWK+MNHSEDQFEFPSK+NPIDIFVK+SIENYIQK+SQILQGGYLASQETR+SVVLEYLYK+TDVSSLVEQPVK+VQLLEEIER
938a	FBpp0084078|FBgn0039229|CG6995-PB|Saf-B-PB	1.0000	FBpp0084078 type=protein; loc=3R:join(24817617..24817736,24817862..24818350,24818411..24818438,24818586..24818700,24818803..24818849,24819729..24820767,24821097..24821246,24821300..24821725,24821794..24822166); ID=FBpp0084078; name=Saf-B-PB; parent=FBgn0039229,FBtr0084700; dbxref=FlyBase_Annotation_IDs:CG6995-PB,FlyBase:FBpp0084078,GB_protein:AAN14018.2,REFSEQ:NP_733041,GB_protein:AAN14018,FlyMin…	19.0	23	0.161	AEGLDPATHLIVPGAK+EEPIDANEEEVK+GAVDDYTAVPTK+GAVDDYTAVPTKR+HLPLSGTVGGGSSSSYLHK+NEIGGSLNSK+NLWVSGLSTLTR+RYDNSSGGGGAYGSSSNSVNIWAPSSGGSSSHLGSGGGGGNQIK+SAPVDDNGWR+SYGNNGMSSNMHSTNSWQK+TAIFDAPPPPR+VLDDYSSSSK+YDNSSGGGGAYGSSSNSVNIWAPSSGGSSSHLGSGGGGGNQIK
679	FBpp0086749|FBgn0033859|CG6197-PA|fand-PA	1.0000	FBpp0086749 type=protein; loc=2R:join(13593726..13593770,13593829..13595859,13595923..13596498); ID=FBpp0086749; name=fand-PA; parent=FBgn0033859,FBtr0087623; dbxref=GB_protein:AAF58348.1,FlyBase:FBpp0086749,FlyBase_Annotation_IDs:CG6197-PA,REFSEQ:NP_610891,GB_protein:AAF58348,FlyMine:FBpp0086749,modMine:FBpp0086749; MD5=8317ba022b112bfd5a877cab831244ae; length=883; release=r6.09; species=Dmel;	25.6	23	0.160	AAEIYGLPR+AASNIMFVR+DIYEEAIQTVTTVR+FYEANGQVEDAR+GKIPTDPMYEEVNSAFER+HAMSVYDR+IAYYDDTETVQAR+IPTDPMYEEVNSAFER+ITADFWQTWK+IWPLYLQFVR+LHTLWVEFAK+LLLLNSVLLR+QQQFEAALK+VFGSLKPSNQGDSDGE+VHSLNVDAIIR+VTLYEDKPAEIISTYTEAVQTVQPK+VWSMYADLEESFGTFK+YFYLLYAK+YTDQLGHLWNSLADYYVR
65	FBpp0071285|FBgn0004856|CG8264-PA|Bx42-PA FBpp0305943|FBgn0004856|CG8264-PB|Bx42-PB	1.0000	FBpp0071285 type=protein; loc=X:complement(join(9106225..9106447,9105397..9105957,9104472..9105331)); ID=FBpp0071285; name=Bx42-PA; parent=FBgn0004856,FBtr0071350; dbxref=FlyBase:FBpp0071285,FlyBase_Annotation_IDs:CG8264-PA,GB_protein:AAF46444.2,REFSEQ:NP_511093,GB_protein:AAF46444,FlyMine:FBpp0071285,modMine:FBpp0071285; MD5=0edfd74ac4e81d5e5ac9b2a5d7243888; length=547; release=r6.09; species=Dm…	41.7	23	0.143	AGPAQYIR+DISEQIALGLPAK+DSNTLGAHIYRPSK+EEDPFGLDQFLNMAK+ERDISEQIALGLPAK+GLQQVHINEK+GMDSGYGDDEAYNVYDKPWR+GPPSPPAPVLHSPSR+IAAPPYGQR+IVYSSISQLLPAEVLAEDADELQRPDEETVMETTEETR+MVEAQLDPMEPPK+NPEAAEPSGSGATGSEVR+QADSDNYGGDLDAIVNTK+SAGNGETLFDQR+SGPVEFEKEEDPFGLDQFLNMAK+YTPSQQGDTFNSGAK
347	FBpp0078219|FBgn0044324|CG10712-PB|Chro-PB FBpp0078220|FBgn0044324|CG10712-PC|Chro-PC FBpp0078221|FBgn0044324|CG10712-PA|Chro-PA FBpp0304363|FBgn0044324|CG10712-PD|Chro-PD FBpp0311928|FBgn0044324|CG10712-PE|Chro-PE	1.0000	FBpp0078219 type=protein; loc=3L:complement(join(22877937..22877994,22877450..22877875,22876457..22877388,22875124..22876390,22874602..22874699)); ID=FBpp0078219; name=Chro-PB; parent=FBgn0044324,FBtr0078568; dbxref=GB_protein:AAF51877.2,GB_protein:AAF51877.1,FlyBase:FBpp0078219,FlyBase_Annotation_IDs:CG10712-PB,REFSEQ:NP_730762,GB_protein:AAF51877; MD5=826bf315c055b394b2a4b6285cbd83ed; length=92…	20.8	23	0.158	EQLEAAAQALLGSDQQVLTNEDGSALLVR+ESLDPKPTIWAFTLWK+IAHGQLQDMPVR+INGNSTVVSPLTEQK+LDDSVREPWIVAGK+LIGQEETQLQMEQEQQQEQQR+LPTLANQLK+SHHENTWEVMANLER+SKPSTPTPSSVPSAGAVKPNNR+VENSEAPAPVSPAPVPQK+VIAAPPAAGIAK+VPYFLQMFEK
1015a	FBpp0303362|FBgn0263998|CG43741-PC|Ack-like-PC FBpp0303364|FBgn0263998|CG43741-PE|Ack-like-PE	1.0000	FBpp0303362 type=protein; loc=2R:complement(join(13152619..13152622,13151367..13151436,13150889..13151288,13149750..13150832,13148953..13149683,13148671..13148890,13146535..13148454)); ID=FBpp0303362; name=Ack-like-PC; parent=FBgn0263998,FBtr0330330; dbxref=FlyBase_Annotation_IDs:CG43741-PC,FlyBase:FBpp0303362,REFSEQ:NP_001260934,GB_protein:AGB93467; MD5=424610c13d9f1adea6a1ab2fcd90d046; length=1…	15.1	23	0.109	EAAIMHSIEHENIVR+EVIISPR+FGEIYDQLPDMKPEQLK+GGPGVMGGGYEQFQYDER+ISDFGLSR+LEQQQPLPR+NFTEELQSIPDIQR+QGDIISVLDR+QLGTGEFGIVQQGVWSNGNER+SGVGLNASSGSVYMGSK+SIDDNIMDIENTLK+SPTSTNFVGSSPEELK+STSFNESFHPISPVLSEPPQR+TGYFNPSNTVAFLEGLPSSTR+VPIFDKESSDFLFQK
995a	FBpp0288697|FBgn0034970|CG4005-PF|yki-PF FBpp0301274|FBgn0034970|CG4005-PG|yki-PG	1.0000	FBpp0288697 type=protein; loc=2R:complement(join(24067465..24068246,24067163..24067254,24066561..24066716,24066261..24066313,24066073..24066177)); ID=FBpp0288697; name=yki-PF; parent=FBgn0034970,FBtr0290258; dbxref=FlyBase_Annotation_IDs:CG4005-PF,FlyBase:FBpp0288697,REFSEQ:NP_001036568,GB_protein:ABI31113,FlyMine:FBpp0288697,modMine:FBpp0288697; MD5=149e9bcd8215e72aed1eaf9b8f123389; length=395; …	48.6	23	0.152	ANSADSTYDAGSQSSINIGNK+ASIVQQPDGQSPIAAIPQLQIQPSPQHSR+EIDDEDMLSPIK+QLGALPPGWEQAK+QNDVLQTTK+QQQQILMAER+QTTTSTIANNLGPLPDGWEQAVTESGDLYFINHIDR+SSPASLQQNYNVR+SYDVISPIQLNR+TNDGQIYYLNHTTK+VNQDTDDNLQALFDSVLNPGDAK
978a	FBpp0088087|FBgn0000352|CG1708-PA|cos-PA FBpp0307854|FBgn0000352|CG1708-PB|cos-PB	1.0000	FBpp0088087 type=protein; loc=2R:complement(join(7386328..7386979,7385558..7386269,7385083..7385501,7383197..7385019)); ID=FBpp0088087; name=cos-PA; parent=FBgn0000352,FBtr0089015; dbxref=FlyBase:FBpp0088087,FlyBase_Annotation_IDs:CG1708-PA,GB_protein:AAF59270.1,REFSEQ:NP_477092,GB_protein:AAF59270,FlyMine:FBpp0088087,modMine:FBpp0088087; MD5=26345ae70136846b534d55aba69867ed; length=1201; release…	18.7	22	0.150	ALVSFRPEQLK+DIFSHISLHPER+DSEAQVPAAEKDNPSISETDPNGNAEQDSAADSK+EIEETIQVK+EKSDNLEEQPGPEQQETLR+EQIEEWLFLK+KLELQLVQLER+LITEVEKEQIEEWLFLK+LVTNAEGLFSK+NAVLLQR+QAALAAAAATAPIEQLQK+QNIIAELVK+QSLPAHTLFTLTLEQQWVSK+SDNLEEQPGPEQQETLR+SVQPGASLSTAELAMLNR+VASQQPPPPIDPESVVDPLESSSGEGIR
969a	FBpp0087142|FBgn0000556|CG8280-PA|Ef1alpha48D-PA FBpp0304260|FBgn0000556|CG8280-PC|Ef1alpha48D-PC FBpp0311272|FBgn0000556|CG8280-PD|Ef1alpha48D-PD FBpp0311273|FBgn0000556|CG8280-PE|Ef1alpha48D-PE	1.0000	FBpp0087142 type=protein; loc=2R:11893575..11894966; ID=FBpp0087142; name=Ef1alpha48D-PA; parent=FBgn0000556,FBtr0088035; dbxref=FlyBase:FBpp0087142,FlyBase_Annotation_IDs:CG8280-PA,GB_protein:AAF58608.1,REFSEQ:NP_477375,GB_protein:AAF58608,FlyMine:FBpp0087142,modMine:FBpp0087142; MD5=2ae59732b0e0ae621052c7236b70a79c; length=463; release=r6.09; species=Dmel;;FBpp0304260 type=protein; loc=2R:11893…	32.6	22	0.145	EVSSYIK+IGGIGTVPVGR+IGYNPAAVAFVPISGWHGDNMLEPSTNMPWFK+LPLQDVYK+MDSSEPPYSEAR+QLIVGVNK+QTVAVGVIK+STTTGHLIYK+TLIDALDAILPPARPTDK+VETGVLKPGTVVVFAPANITTEVK+YYVTIIDAPGHR
415	FBpp0079538|FBgn0250843|CG4904-PA|Prosalpha6-PA FBpp0310201|FBgn0250843|CG4904-PB|Prosalpha6-PB	1.0000	FBpp0079538 type=protein; loc=2L:join(10221443..10221445,10221514..10222143,10222202..10222408); ID=FBpp0079538; name=Prosalpha6-PA; parent=FBgn0250843,FBtr0079948; dbxref=FlyBase:FBpp0079538,FlyBase_Annotation_IDs:CG4904-PA,GB_protein:AAF52875.1,REFSEQ:NP_523532,GB_protein:AAF52875,FlyMine:FBpp0079538,modMine:FBpp0079538; MD5=886525974845f95b71998d3dd36cfb51; length=279; release=r6.09; species=D…	55.2	22	0.148	AILGTLPTDEQGK+AILGTLPTDEQGKDAGQYDITVAIVGK+DPEVLVATEQRP+DQPFTILSNK+FLDSSKDEIIR+HSYDTTYPVSR+IIPIDDHLGISIAGLTADAR+LGTATVGLK+LHQVEYAMEAVK+LITNLGNK+NDDDDDRPSPPEEPAAGPR+NDDDDDRPSPPEEPAAGPRDPEVLVATEQRP+NQYDSDVTVWSPQGR
204	FBpp0074490|FBgn0031023|CG14200-PA|CG14200-PA FBpp0298024|FBgn0031023|CG14200-PB|CG14200-PB FBpp0298025|FBgn0031023|CG14200-PC|CG14200-PC	1.0000	FBpp0074490 type=protein; loc=X:join(19509946..19510130,19510202..19510278,19511113..19515644,19515913..19517232); ID=FBpp0074490; name=CG14200-PA; parent=FBgn0031023,FBtr0074721; dbxref=FlyBase:FBpp0074490,FlyBase_Annotation_IDs:CG14200-PA,GB_protein:AAF48964.1,REFSEQ:NP_573387,GB_protein:AAF48964,FlyMine:FBpp0074490,modMine:FBpp0074490; MD5=7e070a3eab66187962906b85b01f7930; length=2037; release…	13.3	22	0.136	DKPVSEADNELGRFSPIPEIR+ETGVGSEGEQPAMATDEEEVSDDRR+FSEDVAIAESR+HMIDDAEPMEQGAEEDDQAAEDDQPEK+HMIDDAEPMEQGAEEDDQAAEDDQPEKEQEQDQELGQK+HTNSHLPDEGDEQSQDPPDQPQANDEDR+KTMTTSPSSIVSPRSAGR+NEEPVDENELDDNVSYDNAFK+SASGAGLIHAAIVDATQPVQR+TISHSPDEGDEQSQDPADQPQTNDEDQDVK+TMPFPEESGVHESELDGMPLAASSSEDQER+YQLQPGELLLNER
3	FBpp0070057|FBgn0027588|CG14476-PB|GCS2alpha-PB FBpp0070058|FBgn0027588|CG14476-PC|GCS2alpha-PC FBpp0070059|FBgn0027588|CG14476-PA|GCS2alpha-PA FBpp0070060|FBgn0027588|CG14476-PE|GCS2alpha-PE FBpp0070061|FBgn0027588|CG14476-PD|GCS2alpha-PD	1.0000	FBpp0070057 type=protein; loc=X:complement(join(21604463..21604569,21602981..21603730,21601344..21602829,21600843..21601274)); ID=FBpp0070057; name=GCS2alpha-PB; parent=FBgn0027588,FBtr0070058; dbxref=GB_protein:AAF45432.1,FlyBase:FBpp0070057,FlyBase_Annotation_IDs:CG14476-PB,REFSEQ:NP_652145,GB_protein:AAF45432; MD5=d72770cd93520f388055fb0ab9d74c41; length=924; release=r6.09; species=Dmel;;FBpp0…	20.8	22	0.142	EAFGVDNQLLVQDR+ETDGEIVITSEK+FDEYNIPMDTMWLDIEHTDGK+HLVVIVDPHIK+LYNLDVFEYVVDSK+MALYGSVPVIYGHGAQR+NGDWWYDVDTYQR+NWLYFEHLR+QVIQNAVIK+SGYVSVPVDDFK+VDVYFPAIDDK+VLFGIPEHADSFILK+WYQTGAFLPFFR+YALIPGTLNTYADSLTADLVNK
165	FBpp0073513|FBgn0015024|CG2028-PB|CkIalpha-PB FBpp0073515|FBgn0015024|CG2028-PA|CkIalpha-PA FBpp0289609|FBgn0015024|CG2028-PD|CkIalpha-PD FBpp0309354|FBgn0015024|CG2028-PE|CkIalpha-PE FBpp0311372|FBgn0015024|CG2028-PF|CkIalpha-PF FBpp0311373|FBgn0015024|CG2028-PG|CkIalpha-PG	1.0000	FBpp0073513 type=protein; loc=X:join(12655238..12655316,12655378..12656152,12656334..12656493); ID=FBpp0073513; name=CkIalpha-PB; parent=FBgn0015024,FBtr0073680; dbxref=FlyBase:FBpp0073513,FlyBase_Annotation_IDs:CG2028-PB,GB_protein:AAF48193.1,REFSEQ:NP_511140,GB_protein:AAF48193; MD5=813ec1f06c30bf507c63b29c590893e9; length=337; release=r6.09; species=Dmel;;FBpp0073515 type=protein; loc=X:join(1…	40.4	22	0.142	DDMESLGYVMMYFNR+DIKPDNFLMGIGR+ESRPEIIVGGK+FEEQPDYMYLR+GVLPWQGMK+HPQLLYEAK+ILSGGVGFPR+LFLIDFGLAK+RDDMESLGYVMMYFNR+THQGQPNPAILLEQLDKDKEK+TVLMLVDQMIGR+YASINAHLGIEQSR
876a	FBpp0075382|FBgn0023174|CG3329-PA|Prosbeta2-PA	1.0000	FBpp0075382 type=protein; loc=3L:join(15000068..15000129,15000200..15000379,15000645..15001221); ID=FBpp0075382; name=Prosbeta2-PA; parent=FBgn0023174,FBtr0075629; dbxref=FlyBase:FBpp0075382,FlyBase_Annotation_IDs:CG3329-PA,GB_protein:AAF49685.1,REFSEQ:NP_524076,GB_protein:AAF49685,FlyMine:FBpp0075382,modMine:FBpp0075382; MD5=2dd7ecd2f2dca4114104ccd63ddbc802; length=272; release=r6.09; species=Dm…	40.1	21	0.142	ATEGPIVSDK+DGVILGADTR+LPYATMGSGSLAAMTVFESR+NYELANK+TGPHIYSIHPHGSSDK+TGTSTVLHTNIK+VQAVPMEIS+VVAANTMLK+YQGHISAALVLGGVDK
865a	FBpp0074423|FBgn0030974|CG7358-PA|CG7358-PA	1.0000	FBpp0074423 type=protein; loc=X:complement(join(18892759..18893452,18892043..18892685,18890741..18891860,18890067..18890481,18889293..18889873)); ID=FBpp0074423; name=CG7358-PA; parent=FBgn0030974,FBtr0074652; dbxref=FlyBase:FBpp0074423,FlyBase_Annotation_IDs:CG7358-PA,GB_protein:AAF48904.1,REFSEQ:NP_573339,GB_protein:AAF48904,FlyMine:FBpp0074423,modMine:FBpp0074423; MD5=b9920aca7670c03955aa68a08…	19.7	21	0.135	AAAQSAANATTNPGILAQVSK+DLETEDTLYPDER+DLSPMPEHYAPR+EAWLEAR+EQEYLEER+EWEEEGAGGGPGGPSGTPGRPGGFVGGPK+GIGDALGVDWQGLIAETR+NELPTETEQEMDTNADEVK+NEPAWLEHDQR+NLAMQMFQR+QEDASEDSAGTPELGAQDSPTQSLNLNQSLSSEGNPVK+RDLSPMPEHYAPR+SEALHIVAGHPIK+SPGLGSGLGGGSSSSSSR+SVPIVGEGLR
87	FBpp0071892|FBgn0003062|CG9888-PA|Fib-PA	1.0000	FBpp0071892 type=protein; loc=2R:complement(join(23074582..23074594,23074024..23074463,23073061..23073642)); ID=FBpp0071892; name=Fib-PA; parent=FBgn0003062,FBtr0071982; dbxref=FlyBase:FBpp0071892,FlyBase_Annotation_IDs:CG9888-PA,GB_protein:AAF46950.1,REFSEQ:NP_523817,GB_protein:AAF46950,FlyMine:FBpp0071892,modMine:FBpp0071892; MD5=19665765e4e9749a82627001f88e480a; length=344; release=r6.09; spec…	40.7	21	0.136	DHAVVVGVYRPPPK+DHAVVVGVYRPPPKQ+GKEDALVTR+HEGVFIAR+IVALNAQHFLK+LAAAVLGGVEQIHMPPGSK+LKPQEQLTLEPYER+MLVGMVDTIFADVAQPDQGR+TNIIPIIEDAR+VLYLGAASGTTVSHVSDVVGPEGLVYAVEFSHR
808	FBpp0293155|FBgn0010905|CG16757-PB|Spn-PB FBpp0293156|FBgn0010905|CG16757-PC|Spn-PC FBpp0293157|FBgn0010905|CG16757-PD|Spn-PD FBpp0293158|FBgn0010905|CG16757-PE|Spn-PE FBpp0293159|FBgn0010905|CG16757-PF|Spn-PF FBpp0293160|FBgn0010905|CG16757-PG|Spn-PG FBpp0293161|FBgn0010905|CG16757-PH|Spn-PH FBpp0293162|FBgn0010905|CG16757-PI|Spn-PI FBpp0293163|FBgn0010905|CG16757-PJ|Spn-PJ FBpp0311289|FBgn00109…	1.0000	FBpp0293155 type=protein; loc=3L:complement(join(2534711..2536211,2524599..2525718,2514310..2514330,2513696..2514197,2513209..2513638,2512793..2513145,2512532..2512731,2512295..2512472,2511878..2511931,2511163..2511763,2509762..2510575,2509364..2509500,2508639..2508865,2508307..2508573)); ID=FBpp0293155; name=Spn-PB; parent=FBgn0010905,FBtr0304613; dbxref=REFSEQ:NP_001246570,GB_protein:AFH04241,F…	17.0	21	0.140	ADSTETETTTTTPSTATTATTR+APAQGSLELQDLEYADTSAGEDEEDIINHLK+EAANLQNMLQQSQGQYMALDK+EDSLPDDMTAAEAER+EEFYQQLLQEK+GPEGLGLSIIGMGVGADAGLEK+IQVNDQIIEVDGK+LETTGNENELLSER+LQPAYDQTEEQPHSLNYVDVGYR+NEDVDPVAASAEYELEK+RNEDVDPVAASAEYELEK+SLENLLITSATSSR+SLVGVTQAYAASVLR+SVDESSPSANNSQQQQQHSIPGSAAGSPQR+VHVNHSVATAPSIQAATPAAAIPR+VINLEHELQETQR
730	FBpp0087947|FBgn0033246|CG11198-PA|ACC-PA FBpp0087948|FBgn0033246|CG11198-PB|ACC-PB FBpp0111966|FBgn0033246|CG11198-PC|ACC-PC FBpp0308268|FBgn0033246|CG11198-PE|ACC-PE FBpp0308269|FBgn0033246|CG11198-PF|ACC-PF FBpp0308270|FBgn0033246|CG11198-PG|ACC-PG	1.0000	FBpp0087947 type=protein; loc=2R:complement(join(7985602..7985761,7985066..7985451,7984881..7985002,7982641..7983007,7981184..7981472,7977389..7981122,7977022..7977324,7976786..7976956,7976295..7976723,7975304..7976173,7974886..7975233,7974690..7974824,7974487..7974621)); ID=FBpp0087947; name=ACC-PA; parent=FBgn0033246,FBtr0088871; dbxref=FlyBase:FBpp0087947,FlyBase_Annotation_IDs:CG11198-PA,GB_p…	13.2	21	0.146	AQDNLSVGQAK+EGLVFLGPPER+FQAQSNGTTYVYDVPDMFR+FVVMVTPEDLK+GQFLQPENAPVPEK+GQIQAANTLTNVVDVELINDGIR+ITSENPDEGFKPSSGTVQELNFR+LLLEDAYIK+MSSPDGLDQAAAESLGNSFVR+NITSVLAQFPSQQIASVIDSHAATLQK+QITESFSSFQTSLEK+RPGAVLDAGSLLGHLELDDPSLVTK+TIGIGSYVVR+TLQQAGQVWYPDSSYK+TTVEYLITLLETNR+TVEVEMPADPANLDSEAK+VASSIVAQTAEIPTLPWSGSDLK+VNPVNANDWENGFFDR
51	FBpp0071050|FBgn0004403|CG1524-PB|RpS14a-PB FBpp0071051|FBgn0004403|CG1524-PA|RpS14a-PA FBpp0071052|FBgn0004404|CG1527-PA|RpS14b-PA FBpp0311458|FBgn0004404|CG1527-PB|RpS14b-PB	1.0000	FBpp0071050 type=protein; loc=X:join(7934034..7934270,7934330..7934548); ID=FBpp0071050; name=RpS14a-PB; parent=FBgn0004403,FBtr0071094; dbxref=FlyBase:FBpp0071050,FlyBase_Annotation_IDs:CG1524-PB,GB_protein:AAF46297.1,REFSEQ:NP_524884,GB_protein:AAF46297; MD5=67c629577ede1be33d27f3af361fb96a; length=151; release=r6.09; species=Dmel;;FBpp0071051 type=protein; loc=X:join(7934034..7934270,7934330..…	41.1	21	0.148	ADRDEASPYAAMLAAQDVAEK+DEASPYAAMLAAQDVAEK+EEVQVQLGPQVR+IEDVTPIPSDSTR+TPGPGAQSALR+VKADRDEASPYAAMLAAQDVAEK+VQKEEVQVQLGPQVR
472	FBpp0081088|FBgn0011020|CG10061-PA|Sas-4-PA	1.0000	FBpp0081088 type=protein; loc=3R:join(7151408..7153252,7153304..7154164); ID=FBpp0081088; name=Sas-4-PA; parent=FBgn0011020,FBtr0081569; dbxref=GB_protein:AAF54053.1,FlyBase:FBpp0081088,FlyBase_Annotation_IDs:CG10061-PA,GB_protein:AAF54053.2,REFSEQ:NP_649701,GB_protein:AAF54053,FlyMine:FBpp0081088,modMine:FBpp0081088; MD5=2412042b597564c9ddc27a43008a7642; length=901; release=r6.09; species=Dmel;	24.9	21	0.148	AATPPPAANSSSDFK+DIWYPNGNLK+FQQMLIGK+FSDSNDTHEYSDATSLNDGSNIQLFEQFK+IQAEIYLHDER+LAADPDEHEPEISMADPQPAKPK+LEELETEIATFK+LVYPDGSQETR+QEVEGLQLQLK+SALFQALEQK+SSPSKESDEPITKDLQEK+TRLEELETEIATFK+VADDSDHIVVTQQVR+VEDDSNVSIFELLEQK+VLDTQSIKPAQIQR+VLLGLEQR+YADGTHLVQLR
238	FBpp0075119|FBgn0002284|CG4097-PA|Prosbeta6-PA	1.0000	FBpp0075119 type=protein; loc=3L:complement(join(16610230..16610318,16609536..16610154)); ID=FBpp0075119; name=Prosbeta6-PA; parent=FBgn0002284,FBtr0075360; dbxref=FlyBase:FBpp0075119,FlyBase_Annotation_IDs:CG4097-PA,GB_protein:AAF49435.1,REFSEQ:NP_524115,GB_protein:AAF49435,FlyMine:FBpp0075119,modMine:FBpp0075119; MD5=4b5675150c283e60863791308b0d6f4b; length=235; release=r6.09; species=Dmel;	47.7	21	0.144	AGGTAGTLLQPVLDNQIGHK+AVSVASDTFISAAER+DIYTGDSVLINIITK+FFPYYVSNILAGIDNEGK+LGFEQFPDYQVPGMK+NMNLEDADK+NMNLEDADKIK+TMTTEAVAQMLSIAMYNR
925c	FBpp0083974|FBgn0001230|CG5436-PA|Hsp68-PA	1.0000	FBpp0083974 type=protein; loc=3R:complement(24055197..24057104); ID=FBpp0083974; name=Hsp68-PA; parent=FBgn0001230,FBtr0084589; dbxref=FlyBase:FBpp0083974,FlyBase_Annotation_IDs:CG5436-PA,GB_protein:AAF56230.1,REFSEQ:NP_524474,GB_protein:AAF56230,FlyMine:FBpp0083974,modMine:FBpp0083974; MD5=19a6b1d3a1e78c96a21c66915ee98f46; length=635; release=r6.09; species=Dmel;	26.6	20	0.095	DAGAIAGINVLR+DAVITVPAYFNDSQR+DNNVLGTFDLTGVPPAPR+ETAEAYLGTTVK+GGGDGQQAPNFGQQAGGYK+IINEPTAAAIAYGLDK+NQLETYLFGVK+SQIHDIVLVGGSTR+STAGDTHLGGEDFDNR+TTPSYVAFTDSER+VEIIANDQGNR+VQNLLQNFFGGK+WLDSNTTAEKEEYEYK
908a	FBpp0081062|FBgn0003885|CG2512-PA|alphaTub84D-PA FBpp0081153|FBgn0003884|CG1913-PA|alphaTub84B-PA	1.0000	FBpp0081062 type=protein; loc=3R:7531259..7532611; ID=FBpp0081062; name=alphaTub84D-PA; parent=FBgn0003885,FBtr0081538; dbxref=FlyBase:FBpp0081062,FlyBase_Annotation_IDs:CG2512-PA,GB_protein:AAF54007.1,REFSEQ:NP_524264,GB_protein:AAF54007,FlyMine:FBpp0081062,modMine:FBpp0081062; MD5=019098f12132864ff22b77f0b7ff682e; length=450; release=r6.09; species=Dmel;;FBpp0081153 type=protein; loc=3R:join(70…	38.7	20	0.135	AFVHWYVGEGMEEGEFSEAR+AVFVDLEPTVVDEVR+EDLAALEK+EIVDLVLDR+FDGALNVDLTEFQTNLVPYPR+FDLMYAK+IHFPLVTYAPVISAEK+LIGQIVSSITASLR+NLDIERPTYTNLNR+QLFHPEQLITGK+TVGGGDDSFNTFFSETGAGK+VGINYQPPTVVPGGDLAK
905a	FBpp0079874|FBgn0032393|CG12264-PA|CG12264-PA	1.0000	FBpp0079874 type=protein; loc=2L:join(11999725..11999854,11999913..12001171); ID=FBpp0079874; name=CG12264-PA; parent=FBgn0032393,FBtr0080290; dbxref=FlyBase:FBpp0079874,FlyBase_Annotation_IDs:CG12264-PA,GB_protein:AAF53143.1,REFSEQ:NP_609533,GB_protein:AAF53143,FlyMine:FBpp0079874,modMine:FBpp0079874; MD5=a30ecd18fd91702c98940874ba57d2fa; length=462; release=r6.09; species=Dmel;	34.6	20	0.140	AIGTDEDLAHSSIR+ALENEGFK+EIIFTSGATESNNIAVK+EQVATLIGADPK+FTTVEEVDYTADK+LEPIQSGGGQER+NEQTEGRPLYLDAQATTPMDPR+RVFFHTDAAQAVGK+SGTVPAPLAVGLGAAAELSLR+VFFHTDAAQAVGK+VPLDVNAMNIDLMSISGHK+WVDFLSNR
882a	FBpp0076200|FBgn0011327|CG3431-PA|Uch-L5-PA FBpp0306000|FBgn0011327|CG3431-PB|Uch-L5-PB	1.0000	FBpp0076200 type=protein; loc=3L:complement(join(9476772..9476847,9475794..9476692)); ID=FBpp0076200; name=Uch-L5-PA; parent=FBgn0011327,FBtr0076472; dbxref=FlyBase:FBpp0076200,FlyBase_Annotation_IDs:CG3431-PA,GB_protein:AAF50257.1,REFSEQ:NP_524003,GB_protein:AAF50257,FlyMine:FBpp0076200,modMine:FBpp0076200; MD5=cae52ea5882f2ce666e0dec8412e6a13; length=324; release=r6.09; species=Dmel;;FBpp030600…	42.9	20	0.132	DDDVYHFVGYMPIGGR+EGPIDLGEIK+ENIFFAK+GLTLSNASQIR+HNYLPFIVELLK+ILGENGQLMPIYEK+KDDDVYHFVGYMPIGGR+LLNPAPNAMDTEEDR+LLNPAPNAMDTEEDRQAEISSLR+LYELDGLR+NLEPIHGLIFLFK+SEQNWIDVVRPIIEK+TYIEYEIQK
831b	FBpp0071448|FBgn0000044|CG10067-PA|Act57B-PA FBpp0082253|FBgn0000046|CG18290-PA|Act87E-PA FBpp0082254|FBgn0000046|CG18290-PB|Act87E-PB FBpp0312019|FBgn0000046|CG18290-PC|Act87E-PC	1.0000	FBpp0071448 type=protein; loc=2R:join(20944117..20944156,20944844..20945934); ID=FBpp0071448; name=Act57B-PA; parent=FBgn0000044,FBtr0071519; dbxref=FlyBase_Annotation_IDs:CG10067-PA,GB_protein:AAF46640.1,FlyBase:FBpp0071448,REFSEQ:NP_523800,GB_protein:AAF46640,FlyMine:FBpp0071448,modMine:FBpp0071448; MD5=fc18feee98f205c68bee410b300b54e1; length=376; release=r6.09; species=Dmel;;FBpp0082253 type=…	33.8	20	0.080	AGFAGDDAPR+DLTDYLMK+DSYVGDEAQSK+IIAPPER+IWHHTFYNELR+SYELPDGQVITIGNER+TTGIVLDSGDGVSHTVPIYEGYALPHAILR+VAPEEHPVLLTEAPLNPK+YPIEHGIITNWDDMEK
806	FBpp0292958|FBgn0033889|CG6701-PB|CG6701-PB FBpp0292959|FBgn0033889|CG6701-PC|CG6701-PC FBpp0292960|FBgn0033889|CG6701-PD|CG6701-PD FBpp0308979|FBgn0033889|CG6701-PE|CG6701-PE	1.0000	FBpp0292958 type=protein; loc=2R:complement(join(13979184..13979340,13978942..13979117,13977645..13977849,13977376..13977580,13975434..13977304,13975269..13975374,13974927..13975203,13974591..13974837,13973653..13974410)); ID=FBpp0292958; name=CG6701-PB; parent=FBgn0033889,FBtr0303989; dbxref=FlyBase:FBpp0292958,FlyBase_Annotation_IDs:CG6701-PB,REFSEQ:NP_001188923,GB_protein:AAF58307; MD5=d22394d…	16.2	20	0.132	APYIVFGPPGTGK+ASFNINPYR+DLMYFGLNGEK+EIDVVMDYVK+EITQENLTGTLR+ELMGSFLLEMAR+FENVRPTPEEVR+GIASTTDVPGGAPAEGNKPIIEEYK+GLPPANPPIQVLSALK+ILFPGEIPNTPLASGVLQLNNK+LDTDVKPTLLK+LISTNPEQMQAVR+LLQTDIGIISPYK+LSSQGATNIGSLLHR+MLENNNNVLELALK+NFSLMDFR
350	FBpp0078278|FBgn0028690|CG1100-PA|Rpn5-PA	1.0000	FBpp0078278 type=protein; loc=3R:join(5789776..5790824,5790884..5791040,5791103..5791405); ID=FBpp0078278; name=Rpn5-PA; parent=FBgn0028690,FBtr0078629; dbxref=FlyBase:FBpp0078278,FlyBase_Annotation_IDs:CG1100-PA,GB_protein:AAF51952.1,REFSEQ:NP_649588,GB_protein:AAF51952,FlyMine:FBpp0078278,modMine:FBpp0078278; MD5=b71ac685f18192aefd215ce53557d974; length=502; release=r6.09; species=Dmel;	29.3	20	0.133	EADGDVAGAATVMEELQVETYGSMDK+FFDDPAQHDLK+HYQAIAEPPR+IDRPAGIIYFTQK+IIAMYYSR+IYVEIER+KLEEVPAYK+KNPDAFHEAIEMMLQLEK+LANTDTIR+LEEVPAYK+MSELLNLPTSR+TGLTPVDSAASTDEQK+TGLTPVDSAASTDEQKK+VELILEQMR
979a	FBpp0088242|FBgn0017545|CG2168-PA|RpS3A-PA FBpp0300615|FBgn0017545|CG2168-PF|RpS3A-PF	1.0000	FBpp0088242 type=protein; loc=4:complement(join(66840..67180,66273..66738)); ID=FBpp0088242; name=RpS3A-PA; parent=FBgn0017545,FBtr0089175; dbxref=FlyBase:FBpp0088242,GB_protein:AAF59372.1,FlyBase_Annotation_IDs:CG2168-PA,REFSEQ:NP_524618,GB_protein:AAF59372,FlyMine:FBpp0088242,modMine:FBpp0088242; MD5=01e3a94c58ad043665c9117cee125392; length=268; release=r6.09; species=Dmel;;FBpp0300615 type=pro…	43.7	19	0.126	APNMFQTR+KDWYDVK+KWQTLIEAIVEAK+LALDSIAK+LIAEDVQDR+LLELHGDGGGK+MTDIITNEVSGADLK+SVEAVVSSEGAVIDRPEGYEPPVQEAV+TVDGYLLR+VFEVSLADLQK+WQTLIEAIVEAK
965a	FBpp0086773|FBgn0000662|CG6315-PA|fl(2)d-PA	1.0000	FBpp0086773 type=protein; loc=2R:complement(join(13823792..13824128,13821433..13821557,13821036..13821369,13820155..13820969)); ID=FBpp0086773; name=fl(2)d-PA; parent=FBgn0000662,FBtr0087647; dbxref=FlyBase:FBpp0086773,FlyBase_Annotation_IDs:CG6315-PA,GB_protein:AAF58334.1,REFSEQ:NP_523732,GB_protein:AAF58334,FlyMine:FBpp0086773,modMine:FBpp0086773; MD5=adf042fcab2f77a6cad6cc950e3ec862; length=53…	25.2	19	0.125	AKLEETQNELSAWK+AQQAPTALALR+EQEFQDYVSQIAEYK+LEETQNELSAWK+LLEDEIENLK+LLEDEIENLKLEQVR+LLYQENEELGK+NYQEEEALPTVVVVPTPTPVGNNVQEAPPIR+QAIKDEVVAPAAATNGGTNTTINK+TALLDPAVNLLFER
773	FBpp0110594|FBgn0040011|CG17494-PA|Slmap-PA FBpp0291582|FBgn0040011|CG17494-PD|Slmap-PD	1.0000	FBpp0110594 type=protein; loc=2L:join(22579841..22581133,22584122..22584682,22584742..22585581); ID=FBpp0110594; name=Slmap-PA; parent=FBgn0040011,FBtr0111252; dbxref=FlyBase_Annotation_IDs:CG17494-PA,GB_protein:EAA46025.1,FlyBase:FBpp0110594,REFSEQ:NP_001036399,GB_protein:EAA46025; MD5=f57c022c84bf730d15cc88ea2d3b970f; length=897; release=r6.09; species=Dmel;;FBpp0291582 type=protein; loc=2L:joi…	24.4	19	0.136	FGVEVIENSR+GVDHNFATNLQEEENSLPR+ISFDEVQR+LEELQQEYMEFK+LGSDPAELHYGDIVK+LSSFLQEAAQR+LSSLQGVLDNTR+NLDTINLDDYDHAQDR+NNVDEDQTSSSLSPTPASGAVGSTALNR+NTSEIVDHFK+RPAEVSQHAMNMAMNSVLNANNTGVGVR+VALFLPNGQEAISVEAEQMMLTVPNR+YPSGEEPAVKPEEAQYALNMETEK
631	FBpp0085688|FBgn0261456|CG11228-PA|hpo-PA FBpp0304253|FBgn0261456|CG11228-PB|hpo-PB	1.0000	FBpp0085688 type=protein; loc=2R:complement(join(19495461..19496748,19494682..19495403)); ID=FBpp0085688; name=hpo-PA; parent=FBgn0261456,FBtr0086500; dbxref=FlyBase:FBpp0085688,FlyBase_Annotation_IDs:CG11228-PA,GB_protein:AAF57543.2,REFSEQ:NP_611427,GB_protein:AAF57543,FlyMine:FBpp0085688,modMine:FBpp0085688; MD5=4450e9daeb2a8b636773c7b11142555f; length=669; release=r6.09; species=Dmel;;FBpp0304…	30.2	19	0.134	AANILLNTEGYAK+AIFMIPQKPPPSFR+ATATELLEHEFIR+FGEYQQSSASDATMIAHAEQGVDEGTLGPGGLR+FLTFDDLNQR+LADFGVAGQLTDTMAK+LGEGSYGSVYK+LSEESLLQPPEK+QQNINNNLIK+RQPIVDAMNAK+SFGGVLAASQAK+SLATQENGMQQHITDNAFMEDPGTLVPEK+VFDIMYK+WSTEFIDFVSK
542	FBpp0083570|FBgn0019957|CG6343-PA|ND-42-PA FBpp0083571|FBgn0019957|CG6343-PB|ND-42-PB FBpp0307181|FBgn0019957|CG6343-PC|ND-42-PC	1.0000	FBpp0083570 type=protein; loc=3R:join(22028021..22029148,22029216..22029311); ID=FBpp0083570; name=ND-42-PA; parent=FBgn0019957,FBtr0084172; dbxref=FlyBase:FBpp0083570,FlyBase_Annotation_IDs:CG6343-PA,GB_protein:AAF55947.1,REFSEQ:NP_524445,GB_protein:AAF55947,FlyMine:FBpp0083570,modMine:FBpp0083570; MD5=4f491c76bbd99b4861d6e1236cf38e76; length=407; release=r6.09; species=Dmel;;FBpp0083571 type=pr…	36.6	19	0.130	DVWFNAPGMK+FDVPELVR+IDFNQFEADIHNK+NVDYEVQSK+QNTIGELLKPHLVIYLDLPVDAVK+SPYSDFVFMEAMFR+SVYNELR+VFSDAYLSDLEQLYK+YRPGYNADMGDEGLLTK+YSQYIDALQHVLSTGQGVVLER+YSVFNAIFDK
458	FBpp0080688|FBgn0263198|CG10473-PB|Acn-PB FBpp0080689|FBgn0263198|CG10473-PA|Acn-PA FBpp0307803|FBgn0263198|CG10473-PC|Acn-PC	1.0000	FBpp0080688 type=protein; loc=2L:join(19045567..19047047,19047152..19047362,19047420..19047654,19047716..19047825,19047914..19048096); ID=FBpp0080688; name=Acn-PB; parent=FBgn0263198,FBtr0081144; dbxref=FlyBase:FBpp0080688,FlyBase_Annotation_IDs:CG10473-PB,GB_protein:AAN11023.1,REFSEQ:NP_724153,GB_protein:AAN11023,FlyMine:FBpp0080688,modMine:FBpp0080688; MD5=42fbd866a3c5a1c639bc00c4a3eb2892; leng…	19.9	19	0.135	ASHVLYITNLVRPFTVLQLK+ATVSTAAPHIVR+DNQQSGNAWSR+IVEEDGFWIDR+LLDDLFR+SSSPAPVPVAVAR+TPPVLAISTDSLK+TTSDVLDIQTEEVDER+TTSDVLDIQTEEVDERDEEASAPAER+TVAPPAANESESEDR+VPPASQEINEAR+WPVSNPK
414	FBpp0079536|FBgn0005593|CG4897-PA|RpL7-PA FBpp0310250|FBgn0005593|CG4897-PB|RpL7-PB	1.0000	FBpp0079536 type=protein; loc=2L:join(10201230..10201528,10201599..10202058); ID=FBpp0079536; name=RpL7-PA; parent=FBgn0005593,FBtr0079946; dbxref=FlyBase:FBpp0079536,FlyBase_Annotation_IDs:CG4897-PA,GB_protein:AAF52868.1,REFSEQ:NP_523531,GB_protein:AAF52868,FlyMine:FBpp0079536,modMine:FBpp0079536; MD5=6c173242113a02c4d9003f2e5857d863; length=252; release=r6.09; species=Dmel;;FBpp0310250 type=pro…	42.1	19	0.130	ANHYVNGGDFGNR+ATINMLR+IAEPYITWGYPNLK+KLPAVPESK+KVLQLFR+LNTPTGGWR+LPAVPESK+NQFYVPAEAK+QINNGVFIK+VPITDNFVIER+YASNFLWPFK+YQNEYIK
310	FBpp0077353|FBgn0031493|CG3605-PA|CG3605-PA FBpp0307457|FBgn0031493|CG3605-PB|CG3605-PB	1.0000	FBpp0077353 type=protein; loc=2L:complement(join(3029064..3029087,3028366..3029006,3027339..3028308,3027038..3027282,3026605..3026974)); ID=FBpp0077353; name=CG3605-PA; parent=FBgn0031493,FBtr0077669; dbxref=FlyBase:FBpp0077353,FlyBase_Annotation_IDs:CG3605-PA,GB_protein:AAF51159.2,REFSEQ:NP_608739,GB_protein:AAF51159,FlyMine:FBpp0077353,modMine:FBpp0077353; MD5=f37b077a251b4c71f9403ecf648bf00f; …	21.0	19	0.130	AGEANDENVTIEYVPEK+ALEDVLALK+EDLSDMLAEHVAR+EGIVELALDPSELDLDNDAMAQR+GIEKPPFDLPAFIK+IDIDYQK+IGASMMGSTHVYDVSGSGANK+ITIADLAPMYR+LSVAELK+QQQLAQAEENEPEAK+TPGELVLPK+YGPPPSYPNLK
182	FBpp0073966|FBgn0000319|CG9012-PA|Chc-PA FBpp0073967|FBgn0000319|CG9012-PB|Chc-PB FBpp0089397|FBgn0000319|CG9012-PC|Chc-PC FBpp0089398|FBgn0000319|CG9012-PD|Chc-PD FBpp0111709|FBgn0000319|CG9012-PE|Chc-PE FBpp0111710|FBgn0000319|CG9012-PF|Chc-PF FBpp0308531|FBgn0000319|CG9012-PG|Chc-PG	1.0000	FBpp0073966 type=protein; loc=X:complement(join(15834123..15834164,15833492..15833699,15828952..15833253,15828716..15828882,15828563..15828649,15828272..15828502)); ID=FBpp0073966; name=Chc-PA; parent=FBgn0000319,FBtr0074179; dbxref=FlyBase:FBpp0073966,FlyBase_Annotation_IDs:CG9012-PA,GB_protein:AAF48522.1,REFSEQ:NP_477042,GB_protein:AAF48522,FlyMine:FBpp0073966,modMine:FBpp0073966; MD5=7e1eb52b2…	14.3	19	0.131	ADDPSAYVDVVDVASK+AINEALNGLLIDEEDYQGLR+ALEHYTDLYDIK+ALIDLFEGFK+EAIDSYIK+EFQGAVDSAR+EHLELFWSR+ESYIESELIYAYAR+GQFSTDELVEEVEK+IYIDSNNNPER+LADLEEFISGPNHADIQK+LLLPWLESR+LLYNNVSNFAR+NLQNLLILTAIK+NNLAGAEDLFVR+NSIDGFDNFDNIALAQK+QLIDQVVQTALSETQDPDDISVTVK+TGYLPLVKPYLR
964a	FBpp0086744|FBgn0013733|CG18076-PE|shot-PE FBpp0086745|FBgn0013733|CG18076-PA|shot-PA FBpp0271733|FBgn0013733|CG18076-PL|shot-PL FBpp0271734|FBgn0013733|CG18076-PM|shot-PM FBpp0290807|FBgn0013733|CG18076-PO|shot-PO	1.0000	FBpp0086744 type=protein; loc=2R:complement(join(13921547..13921976,13917849..13917910,13917118..13917207,13916854..13917024,13905222..13905501,13904248..13905161,13903814..13904182,13902654..13903572,13901687..13902317,13901437..13901572,13882401..13882547,13874859..13882336,13874234..13874459,13872209..13874168,13871979..13872153,13871294..13871338,13870840..13870911,13870522..13870696,13870338…	5.1	18	0.119	DGHNLLSLLEVLSGEHLPR+EFLAILNDFR+ELDQIILAPLPR+FSPSTSGPELEFR+FSQSDFGLDQGETLLR+GETVTLLDNSGR+HEIDQTKPEVEQVR+HSTTGSASSPLYENSSSPAAPK+LNNLWNDVQNATK+LVEWMQSAEAALAPSEPR+MVQSQVQQVQVLR+QLLAADYGSDLPSVK+RNISGSSTPSGMQTPRK+SLDNLMELWK+SLGGQLSPMEINQLELPIADLK+SLGIDLNDLETEIEK+TLGWLGGELSNLTDR+VVDLFEDLR
947a	FBpp0085248|FBgn0051617|CG31617-PA|His1 FBpp0091052|FBgn0053804|CG33804-PA|His1 FBpp0091054|FBgn0053807|CG33807-PA|His1 FBpp0091057|FBgn0053810|CG33810-PA|His1 FBpp0091059|FBgn0053813|CG33813-PA|His1 FBpp0091062|FBgn0053816|CG33816-PA|His1 FBpp0091065|FBgn0053819|CG33819-PA|His1 FBpp0091068|FBgn0053822|CG33822-PA|His1 FBpp0091071|FBgn0053825|CG33825-PA|His1 FBpp0091074|FBgn0053828|CG33828-PA|His1…	1.0000	FBpp0085248 type=protein; loc=2L:21422014..21422784; ID=FBpp0085248; name=His1:CG31617-PA; parent=FBgn0051617,FBtr0085892; dbxref=FlyBase:FBpp0085248,GB_protein:AAN11123.1,FlyBase_Annotation_IDs:CG31617-PA,REFSEQ:NP_724341,GB_protein:AAN11123; MD5=a658ef96ad1c84037a19a2cb3a519e65; length=256; release=r6.09; species=Dmel;;FBpp0091052 type=protein; loc=2L:21427075..21427845; ID=FBpp0091052; name=Hi…	11.3	18	0.121	ASATPSHPPTQQMVDASIK+GGSSLLAIK+KASATPSHPPTQQMVDASIK
943a	FBpp0085066|FBgn0027598|CG31012-PC|cindr-PC	1.0000	FBpp0085066 type=protein; loc=3R:join(30809271..30809283,30816875..30817124,30817198..30817309,30817634..30818207,30824278..30824886,30824955..30826045); ID=FBpp0085066; name=cindr-PC; parent=FBgn0027598,FBtr0085704; dbxref=FlyBase:FBpp0085066,FlyBase_Annotation_IDs:CG31012-PC,GB_protein:AAF57087.2,REFSEQ:NP_733405,GB_protein:AAF57087,FlyMine:FBpp0085066,modMine:FBpp0085066; MD5=5361233985aa708f7…	23.1	18	0.115	AATIAVEDTDFDR+APWMEELK+EPDELDLQK+LTTAVSHDLADGLAASK+MLAPSEVAPINEPPSATQITQNQR+MLSGANQLPESGAAGNVVIR+NLDLTKPPGVGASVSIGQQR+RPPTIGATVTTSALTSK+SSTSSATTSSATTVATGLTSSSVSK+TIEELVNALK+VDDIIAVISTELPDK+VEFPYAPQNDDELELK+VGVFPDNFVK
935a	FBpp0083947|FBgn0043884|CG33106-PA|mask-PA FBpp0083948|FBgn0043884|CG33106-PB|mask-PB FBpp0293580|FBgn0043884|CG33106-PC|mask-PC FBpp0306961|FBgn0043884|CG33106-PE|mask-PE	1.0000	FBpp0083947 type=protein; loc=3R:join(24231724..24232974,24235817..24235955,24236027..24236270,24236342..24236513,24236823..24237122,24237362..24239348,24239416..24239480,24239542..24239757,24239820..24241044,24241115..24241200,24241301..24241576,24241643..24242218,24242280..24242544,24242655..24247642,24247713..24247889,24247976..24248014); ID=FBpp0083947; name=mask-PA; parent=FBgn0043884,FBtr00…	7.2	18	0.122	DLALNTPQLNFFK+GADVNAAPVPTSR+GANIEEVNDEGYTPLMEAAR+LGDPGIGGGAGAVGDGLPQADASK+LQSSESASNINSSTATNTSSANTTR+LSSAYSLFSDYQQSQWGK+MALNPAVDMANAAVLLK+NASILLEELDLER+NVSDYTPLSLAASGGYVNIIK+QQPQQQQYR+QQQNLQNLQTLQNLQR+SSNISALLEAAANEK+TGGQRPPTQSELEQVAQELLLQR+VLISVEPTQPVITSNSVLK+WTGQEQLVGVVR+YPNISPTENAASANVTQAAPTSNQPGPNQMR
911b	FBpp0086252|FBgn0003274|CG4918-PA|RpLP2-PA	1.0000	FBpp0086252 type=protein; loc=2R:16586223..16586564; ID=FBpp0086252; name=RpLP2-PA; parent=FBgn0003274,FBtr0087105; dbxref=FlyBase:FBpp0086252,FlyBase_Annotation_IDs:CG4918-PA,GB_protein:AAF57979.1,REFSEQ:NP_523764,GB_protein:AAF57979,FlyMine:FBpp0086252,modMine:FBpp0086252; MD5=b28d6b4fec46edabc2fa2ec06e21105f; length=113; release=r6.09; species=Dmel;	31.0	18	0.121	ILSSVGVEVDAER+MRYVAAYLLAVLGGK+SIDDLIK+YVAAYLLAVLGGK
793	FBpp0290558|FBgn0031107|CG11734-PC|HERC2-PC	1.0000	FBpp0290558 type=protein; loc=X:join(20394880..20396782,20398123..20398691,20398756..20399304,20399373..20400310,20400381..20400537,20400598..20402360,20402420..20402793,20402864..20410535,20410605..20411088,20411158..20411334,20411402..20411554); ID=FBpp0290558; name=HERC2-PC; parent=FBgn0031107,FBtr0301344; dbxref=REFSEQ:NP_608388,GB_protein:AAF50913,FlyBase:FBpp0290558,FlyBase_Annotation_IDs:C…	5.2	18	0.110	ADAFISGLAEAR+DPLGGSSLGIYEAETMQTLK+EGQYDLQLADSALNVASPTEPEREDVSGSEASPTSDSHPSK+FWVHAIMPAATLGESGSDR+IYALGWPSLSK+KDFQTADLYALYVR+LFLPLLR+LFTALELPFSTSSAR+LLSNNAALSQTR+LPLLTQEALALPHR+LVEALLGYR+SMISELQELALR+TGSPLSINLAEPVWR+TIQVAAQQALQDGWSVLLPTAAER+VLLMQQVPTYYPWVEVVVK+VPTFSQTISR
749	FBpp0088517|FBgn0027572|CG5009-PA|CG5009-PA	1.0000	FBpp0088517 type=protein; loc=2R:join(17761266..17761389,17762129..17762288,17762343..17762635,17762693..17762988,17763048..17763664,17763730..17763835,17763899..17764051,17764111..17764371); ID=FBpp0088517; name=CG5009-PA; parent=FBgn0027572,FBtr0089548; dbxref=FlyBase:FBpp0088517,FlyBase_Annotation_IDs:CG5009-PA,GB_protein:AAF57794.1,REFSEQ:NP_611264,GB_protein:AAF57794,FlyMine:FBpp0088517,modM…	29.9	18	0.126	ADGEDGVDTYNALLGGSLGSAILK+ADYDASTQEFVINTPSLSAYK+AFLAQTAYTELLALSR+EFSVLWAGGEER+FRPNAVSLVDSFDLHDR+FVNFDGSLR+GLAPFIVQLR+IAYEQIELR+LFLEDPALQDDLPISYLSHK+LRADGEDGVDTYNALLGGSLGSAILK+LVPTVSYISDAINQTK+QSPIDPNQPEPQIMDHTTQQLK+VLDSALGAYDGNVYEHIFESTK
672	FBpp0086647|FBgn0086895|CG8241-PA|pea-PA	1.0000	FBpp0086647 type=protein; loc=2R:join(14153249..14156429,14156486..14157033); ID=FBpp0086647; name=pea-PA; parent=FBgn0086895,FBtr0087518; dbxref=FlyBase:FBpp0086647,FlyBase_Annotation_IDs:CG8241-PA,GB_protein:AAF58294.1,REFSEQ:NP_610928,GB_protein:AAF58294,FlyMine:FBpp0086647,modMine:FBpp0086647; MD5=30175e808becb9edbfadfb3746046902; length=1242; release=r6.09; species=Dmel;	16.4	18	0.122	APIFTIPGR+DLAEFIIDLENK+EQEIEAMPTSLNK+FNQAEGDHLTLLAVYNSWK+GMAAAPPEVPEWK+IFDPAPAGSR+LGQEVGYTIR+LIVTSATLDAVK+MAEFPLEPNLSK+NPDGSLAQAAMMQSALSK+NWIDPLPEDESR+SEMPDFDEETGLLPK+TFPVEVLYTK+TGMDSLVVTPISQAAAK+TNLATTVLQLK+WLVEFAPSFFR
622	FBpp0085379|FBgn0022288|CG12792-PA|l(2)09851-PA FBpp0307248|FBgn0022288|CG12792-PB|l(2)09851-PB	1.0000	FBpp0085379 type=protein; loc=2R:5754616..5755986; ID=FBpp0085379; name=l(2)09851-PA; parent=FBgn0022288,FBtr0086043; dbxref=FlyBase:FBpp0085379,FlyBase_Annotation_IDs:CG12792-PA,GB_protein:AAF57313.3,REFSEQ:NP_610182,GB_protein:AAF57313,FlyMine:FBpp0085379,modMine:FBpp0085379; MD5=7cf268187f16d1a93bda1da565649524; length=456; release=r6.09; species=Dmel;;FBpp0307248 type=protein; loc=2R:5754616.…	36.2	18	0.127	DIDQAVDPAQNEDVLNK+DIHVWTPVEDGTWK+LGNSVYAASWSELGR+LPPQLLFIHQGQK+NEPFIASGGDDGYLHIWDLR+QSFPMTAYIVAGTQASR+TQDNDGDEDEELEDDQDDVTDREELK+VDQRPLAGHSQSVEDLQWSPNER+VNIWDLTQPLQAVENAQLAK
592	FBpp0084761|FBgn0029176|CG11901-PB|Ef1gamma-PB FBpp0084762|FBgn0029176|CG11901-PA|Ef1gamma-PA FBpp0291632|FBgn0029176|CG11901-PC|Ef1gamma-PC	1.0000	FBpp0084761 type=protein; loc=3R:join(29220297..29220308,29220430..29220579,29220643..29221776); ID=FBpp0084761; name=Ef1gamma-PB; parent=FBgn0029176,FBtr0085392; dbxref=FlyBase:FBpp0084761,FlyBase_Annotation_IDs:CG11901-PB,GB_protein:AAN14165.1,REFSEQ:NP_733280,GB_protein:AAN14165,FlyMine:FBpp0084761,modMine:FBpp0084761; MD5=7a3335c94c68f5c5ed188081c655b1c3; length=431; release=r6.09; species=Dm…	27.1	18	0.116	AAEPAEELDAADEALAAEPK+ALIAAQYSGAQVK+FDAENYSIWFGEYK+GTFNFDDFK+GTFNFDDFKR+GTLYTYPENFR+KAAEPAEELDAADEALAAEPK+LQDATFLAGER+LVTQYFSWSGTDK+LVTQYFSWSGTDKDGR+QEAEAVLQQLNQK+SIPYFFDK
551	FBpp0083687|FBgn0028688|CG5378-PA|Rpn7-PA	1.0000	FBpp0083687 type=protein; loc=3R:complement(22460753..22461922); ID=FBpp0083687; name=Rpn7-PA; parent=FBgn0028688,FBtr0084294; dbxref=FlyBase:FBpp0083687,FlyBase_Annotation_IDs:CG5378-PA,GB_protein:AAF56000.1,REFSEQ:NP_651048,GB_protein:AAF56000,FlyMine:FBpp0083687,modMine:FBpp0083687; MD5=c27715168777f07ad513a22502a66ff4; length=389; release=r6.09; species=Dmel;	34.4	18	0.121	ENNRVEVEQLDAAIEDAEK+FLLTLAEYK+GSEIQEVLHGLPDVK+ILGYTQLLESYR+LGLFYLDHDLITR+NPNLELAQTK+NWQYQATIK+VEVEQLDAAIEDAEK+VGGIVETNRPDNK+VYQGVYSVAVR+YLIEEGGDWDR+YTVYVAMIALPR
544	FBpp0083581|FBgn0038927|CG6015-PA|CG6015-PA	1.0000	FBpp0083581 type=protein; loc=3R:complement(join(22033364..22034081,22032820..22033298,22032226..22032759)); ID=FBpp0083581; name=CG6015-PA; parent=FBgn0038927,FBtr0084183; dbxref=FlyBase:FBpp0083581,FlyBase_Annotation_IDs:CG6015-PA,GB_protein:AAF55949.1,REFSEQ:NP_651005,GB_protein:AAF55949,FlyMine:FBpp0083581,modMine:FBpp0083581; MD5=6ac9b17f25f7c9bad4e491dec4f53a6b; length=576; release=r6.09; s…	36.3	18	0.119	AELDELLSK+AHINAFEFENQR+FENEVSVAKPNEQER+GTNFLSASYDR+HLGSVSTITFVDDNRR+IVIFSALNR+IWEWDIPVDMK+LWDAETGDVVSR+NDNPEDIEGFLGPWGK+NTLAGYVEK+SYLHAPHDLGVNLR+TFHTYGYALDPSVDDQADGQSFVGDLQSAYDDNGK+VVTAGWDGQIK+YEEMYAPVK+YIADPTMHSMPAVTLAPNGK
40	FBpp0070861|FBgn0028982|CG12225-PA|Spt6-PA FBpp0309041|FBgn0028982|CG12225-PB|Spt6-PB	1.0000	FBpp0070861 type=protein; loc=X:join(6267907..6267945,6268107..6268191,6268767..6268972,6269125..6269244,6269314..6269465,6269531..6274424); ID=FBpp0070861; name=Spt6-PA; parent=FBgn0028982,FBtr0070896; dbxref=FlyBase:FBpp0070861,FlyBase_Annotation_IDs:CG12225-PA,GB_protein:AAF46140.1,REFSEQ:NP_651962,GB_protein:AAF46140,FlyMine:FBpp0070861,modMine:FBpp0070861; MD5=8195266579396006d5c24707880bbac…	14.3	18	0.127	ALYQLDQFAK+DAQNIQADIK+DLDLDAFAVELER+EILHELETSEQFPPIEVEIIDNELAK+ENLDWQLANDAWAR+FLLSYLPK+GQIFDTVNSLLR+GTGGGGGGGYGSTPVNDYSTGGGHNR+IDTSSLGDSTEAYVEVLDGSR+IHDNESDGEEQHVDEGLVR+KPVSDLFGDQFIK+LENGLPGFIHIK+NGMVLIDENSPVYSMK+NQQLEVPFIAFYR+SYAEVVAMLAEADQGEVALRPSSK+TPYTKPSAEELFDMLTK+WVIPDLIK
35	FBpp0070720|FBgn0014024|CG3312-PA|Rnp4F-PA FBpp0089396|FBgn0014024|CG3312-PB|Rnp4F-PB FBpp0111789|FBgn0014024|CG3312-PD|Rnp4F-PD FBpp0309418|FBgn0014024|CG3312-PF|Rnp4F-PF	1.0000	FBpp0070720 type=protein; loc=X:complement(join(5322390..5322407,5321819..5322327,5321562..5321737,5320559..5321503,5319998..5320504,5319813..5319933,5319654..5319756,5319136..5319582)); ID=FBpp0070720; name=Rnp4F-PA; parent=FBgn0014024,FBtr0070752; dbxref=FlyBase:FBpp0070720,FlyBase_Annotation_IDs:CG3312-PA,GB_protein:AAF46022.1,REFSEQ:NP_511047,GB_protein:AAF46022; MD5=45b62dc90f526d0fb886ec9ed…	22.4	18	0.121	AAFNHAWEELTVLYGDQADTR+AHVYDVETLSLDDDLK+ALSQPVLENGLMVQEFFR+EELHELFSPFGTIK+FLDLMER+GDDQIGEEQSGVEQK+GEEQKGDDQIGEEQSGVEQK+GIAYVEFEKPGEAQR+GLLWLNFAQMESEYNGGHGTR+GMNISVAISNPPPR+IESSVLELQNLATVPAHVWLK+LVVTQTDEER+NTELDLANR+NTNASDEQQVASLR+SYQELNALPSK
321	FBpp0077716|FBgn0002593|CG4087-PA|RpLP1-PA FBpp0304265|FBgn0002593|CG4087-PB|RpLP1-PB	1.0000	FBpp0077716 type=protein; loc=2L:join(420075..420146,420292..420558); ID=FBpp0077716; name=RpLP1-PA; parent=FBgn0002593,FBtr0078056; dbxref=FlyBase:FBpp0077716,FlyBase_Annotation_IDs:CG4087-PA,GB_protein:AAF51499.1,REFSEQ:NP_476630,GB_protein:AAF51499,FlyMine:FBpp0077716,modMine:FBpp0077716; MD5=14996ea00a002e01173b79d94ab23b2f; length=112; release=r6.09; species=Dmel;;FBpp0304265 type=protein; l…	50.9	18	0.128	AANVEVEPYWPGLFAK+ALEGINVK+DLITNIGSGVGAAPAGGAAPAAAAAAPAAESK+DLITNIGSGVGAAPAGGAAPAAAAAAPAAESKK
316	FBpp0077525|FBgn0031390|CG31671-PA|tho2-PA FBpp0290874|FBgn0031390|CG31671-PB|tho2-PB FBpp0306851|FBgn0031390|CG31671-PC|tho2-PC	1.0000	FBpp0077525 type=protein; loc=2L:complement(join(2144805..2145031,2144457..2144625,2144119..2144366,2143920..2144053,2143449..2143849,2142642..2143391,2142191..2142580,2141785..2142132,2141129..2141722,2140380..2141070,2139728..2140312,2139630..2139673,2137984..2138158,2137883..2137926,2137669..2137794)); ID=FBpp0077525; name=tho2-PA; parent=FBgn0031390,FBtr0077853; dbxref=FlyBase:FBpp0077525,Fly…	12.4	18	0.119	APGGAAPFYNSEQK+GEGNNVTLVSTATSTASNNER+HAFVQLVK+KLESSTSSSK+LEIDTLQEAGIVK+LFLPLLR+LPEQAVVLQEPIAR+LPSIITMLR+NALIILMR+NDSYQLHPNLIR+RPDLYAIASSYIGQLK+SLDLLILR+SVTGAQDGVGGGDAAATADNR+VSNQFSEANDHVGYENYR+WNLFIPLLR+YLEATQLIMNPIVESVRPLHSSK
25	FBpp0070479|FBgn0024992|CG2658-PA|CG2658-PA FBpp0311759|FBgn0024992|CG2658-PC|CG2658-PC	1.0000	FBpp0070479 type=protein; loc=X:complement(join(2697849..2697983,2697339..2697788,2696916..2697284,2696321..2696857,2695988..2696258,2695393..2695928,2695064..2695225)); ID=FBpp0070479; name=CG2658-PA; parent=FBgn0024992,FBtr0070502; dbxref=FlyBase:FBpp0070479,FlyBase_Annotation_IDs:CG2658-PA,GB_protein:AAF45806.1,REFSEQ:NP_570017,GB_protein:AAF45806,FlyMine:FBpp0070479,modMine:FBpp0070479; MD5=a…	22.8	18	0.127	AAGEEAASTPTSSSTIGEPGEDPNK+AMESMIDNEAR+ELIIRPDMEMVTIILHEGAVIK+ETLDYDQVVQLIGPPPYDLGK+FGMNDTLGPIYVR+FTLVDPFDGGR+HVVASAYQTTEGILTTHR+ITTGAQNDLEK+LESPPTTFSQR+QVESVEFEQSLK+SPLSMDSFNQMGR+VSSTIFHMAVADANKFEEK
197	FBpp0074373|FBgn0001079|CG6551-PA|fu-PA	1.0000	FBpp0074373 type=protein; loc=X:join(18657840..18657950,18658023..18659392,18659452..18660026,18660095..18660456); ID=FBpp0074373; name=fu-PA; parent=FBgn0001079,FBtr0074602; dbxref=FlyBase:FBpp0074373,FlyBase_Annotation_IDs:CG6551-PA,GB_protein:AAF48871.1,REFSEQ:NP_477499,GB_protein:AAF48871,FlyMine:FBpp0074373,modMine:FBpp0074373; MD5=56eaf7bf9e0789a427aced2bfa1cb07b; length=805; release=r6.09;…	25.5	18	0.127	DLKPQNVLLDK+DSINAIAPSDVEHLETDVEDNMQR+ELPENAELVER+FALQQLSEHHSYPALR+GGGVAAKPIVAPTVR+HNQENKPPAEAISYANSQPPQQQPQQLK+IFIAETQAEAAK+LNFVSLLQSR+LSQNLDNFSVR+QHNLVSIIVAPLR+QLSDSAASAPLTTGSLSR+SFLQGLLEK+TDLFVVTEFALMDLHR+VVVPFADLSYR
1002a	FBpp0290398|FBgn0261618|CG42551-PD|larp-PD FBpp0297480|FBgn0261618|CG42551-PF|larp-PF FBpp0297481|FBgn0261618|CG42551-PG|larp-PG FBpp0297482|FBgn0261618|CG42551-PH|larp-PH	1.0000	FBpp0290398 type=protein; loc=3R:complement(join(28333709..28334518,28325489..28325819,28324810..28324877,28323649..28324649,28321373..28323486,28320582..28321279)); ID=FBpp0290398; name=larp-PD; parent=FBgn0261618,FBtr0301180; dbxref=REFSEQ:NP_733244,GB_protein:AAN14138,FlyBase:FBpp0290398,FlyBase_Annotation_IDs:CG42551-PD,FlyMine:FBpp0290398,modMine:FBpp0290398; MD5=b153591c0864eff0944bd444f3ad…	13.9	18	0.118	AGTSPLDK+AIGTLEQEQLEQNDGQEK+ASDFSNVGDWPTLIGGTSGSGK+ENATTPPQQQQPPLSQTLNNNNDNVK+FFSYGLEK+FWSFFLR+LGYGQSQEMNTLYR+LLIVAQVGR+NAASAGNGAGSAAALVAEPEGIWK+SLALEDAGNGFR+SVSESDGTAVIAAGGR+TVNVISQADFEK+VVEPEINEMLQGVGSLNPGR
885a	FBpp0076649|FBgn0035720|CG10077-PA|CG10077-PA FBpp0305296|FBgn0035720|CG10077-PD|CG10077-PD	1.0000	FBpp0076649 type=protein; loc=3L:complement(join(6955381..6955388,6953773..6955169,6951267..6951445,6950330..6951202)); ID=FBpp0076649; name=CG10077-PA; parent=FBgn0035720,FBtr0076940; dbxref=FlyBase:FBpp0076649,FlyBase_Annotation_IDs:CG10077-PA,GB_protein:AAF50635.2,REFSEQ:NP_648062,GB_protein:AAF50635,FlyMine:FBpp0076649,modMine:FBpp0076649; MD5=5a48c8d279608a224e3fdc0d5e1e699d; length=818; rel…	27.1	17	0.130	DFVLSSFR+ELAQQIQQVAIEFGSNTHVR+GDGPIALVLAPTR+GDQVPTPSIEFEEGGFPDYVMNEIR+GQGGGGYQGQQQQQQQQNGGVPFSR+GVEIVIATPGR+HSILVATDVAAR+ILDFIER+IVWSEVNLTPFR+LLTDISAENETK+MLDMGFEPQIR+QVLMWSATWPK+SNNTGTAYTLFTHSNANK+SSNHGAHLPK+TLAYVLPAVVHINNQPR+TVGETETFLTSNEITIK
859a	FBpp0073822|FBgn0004924|CG6146-PA|Top1-PA FBpp0099689|FBgn0004924|CG6146-PC|Top1-PC FBpp0300905|FBgn0004924|CG6146-PD|Top1-PD	1.0000	FBpp0073822 type=protein; loc=X:join(15319781..15319807,15321154..15321371,15321861..15322827,15322899..15322975,15324071..15325200,15325275..15325525,15325587..15325738,15325816..15325918); ID=FBpp0073822; name=Top1-PA; parent=FBgn0004924,FBtr0074005; dbxref=FlyBase_Annotation_IDs:CG6146-PA,FlyBase:FBpp0073822,GB_protein:AAF48440.1,REFSEQ:NP_511161,GB_protein:AAF48440; MD5=cecbaefb37c41b73b1f5e4…	19.4	17	0.110	ADEPPFVVK+AVALYFIDK+ELMEGLTAK+ENVVVFDFPGK+EVFNNNFFK+FYYDGKPLELSEETEEAATFYAK+HEQSYAEEDSTMNYNDHDDDADEMNDDEEDVPLAMR+LEPPGLFR+LNTQVLNEHLK+NGYEESIVDIK+QEATDRPDGGMDNDDDDDIPLLAR+TLQSQLDLLTDPSATVPEK+YYNEVEVEK
760	FBpp0099467|FBgn0262127|CG33967-PA|kibra-PA FBpp0310756|FBgn0262127|CG33967-PB|kibra-PB	1.0000	FBpp0099467 type=protein; loc=3R:complement(join(14723311..14723573,14702891..14703189,14700956..14702585,14700709..14700889,14700245..14700638,14699861..14700172,14699678..14699798,14699401..14699610,14698884..14699340)); ID=FBpp0099467; name=kibra-PA; parent=FBgn0262127,FBtr0100008; dbxref=FlyBase:FBpp0099467,FlyBase_Annotation_IDs:CG33967-PA,GB_protein:AAF55090.1,GB_protein:AAF55090.2,FlyBase_…	15.5	17	0.126	ALGDFQKPVFNDTFAVPITLDK+EEPTYANALPAPPAYTAPPPVPISGVR+EESSDESTITSSQTSTLTR+FIPSFESLDIPSTSAAAAAAAVAASNAPNPGNNR+KLQQQLADHVER+LLNDLNSISLK+LLWAQEEYNHLK+LYFLNDQIAK+QELTHITNDISYTER+QQISEENSDLASPFDR+TTWIDPR+TVQEQMLSDYLSAAQDQLENK+TVQEQMLSDYLSAAQDQLENKR
758	FBpp0089041|FBgn0023175|CG1519-PA|Prosalpha7-PA	1.0000	FBpp0089041 type=protein; loc=2R:complement(join(9847697..9847717,9847073..9847638,9846731..9846905)); ID=FBpp0089041; name=Prosalpha7-PA; parent=FBgn0023175,FBtr0089998; dbxref=FlyBase:FBpp0089041,FlyBase_Annotation_IDs:CG1519-PA,GB_protein:AAF58889.1,REFSEQ:NP_724834,GB_protein:AAF58889,FlyMine:FBpp0089041,modMine:FBpp0089041; MD5=788b2e850a21fc0b3ab391936e1f1677; length=253; release=r6.09; spe…	38.7	17	0.118	FEMGLVGR+LYEPDAGGR+NIGMAVAGLVADGNFVADIAR+QQFEQAIPLK+TDELVESAGEIIYK+VFQIDYASK+VHDELKDKDFR+VTGGLHLINPSELTEK
727	FBpp0087926|FBgn0026722|CG8730-PA|drosha-PA	1.0000	FBpp0087926 type=protein; loc=2R:join(7932516..7934037,7934096..7936420,7936485..7936621); ID=FBpp0087926; name=drosha-PA; parent=FBgn0026722,FBtr0088850; dbxref=FlyBase:FBpp0087926,FlyBase_Annotation_IDs:CG8730-PA,GB_protein:AAF59169.1,REFSEQ:NP_477436,GB_protein:AAF59169,FlyMine:FBpp0087926,modMine:FBpp0087926; MD5=6baf69e5fdf1a8b6ae120c4f28b0592d; length=1327; release=r6.09; species=Dmel;	14.2	17	0.109	AAIVQNQHLALLAK+DLFPQLDHQK+DLPDNGKEVLAMVEVLR+EVLAMVEVLR+HGIYPGETGYK+LATSSGSSIQQAEMNAAK+MNALSEADAPVESWVR+SIGFTHLTLGSNQR+TMDGGEPDIPYYK+VADEVFTDALFR+YATPLQDESHLPK+YGGQESHYQYQYPASGSSFLYESYK+YLLDNSAQLVER+YLLQLALTHPSYK
710	FBpp0087536|FBgn0033460|CG1472-PA|Sec24AB-PA FBpp0308496|FBgn0033460|CG1472-PB|Sec24AB-PB FBpp0308497|FBgn0033460|CG1472-PC|Sec24AB-PC	1.0000	FBpp0087536 type=protein; loc=2R:complement(join(9879696..9881192,9879508..9879634,9878944..9879443,9878659..9878884,9877932..9878554,9877644..9877876,9877493..9877590,9877301..9877439,9877126..9877237)); ID=FBpp0087536; name=Sec24AB-PA; parent=FBgn0033460,FBtr0088451; dbxref=GB_protein:AAF58880.1,FlyBase:FBpp0087536,FlyBase_Annotation_IDs:CG1472-PA,REFSEQ:NP_610531,GB_protein:AAF58880,FlyMine:FB…	17.0	17	0.116	FAHTHDPGSALGAALQVAFK+IAQNLPSGQSGQLIAPR+IPYGVPPPTNPEQQSQQNNNLQNAPPPPR+LPLGIVIHPFR+LWGQDTIDLMQNR+NSNISSNQDDDEDEDEPLPELPR+SESSLSYYEFLQHIR+STDLLSLPNVNPDAGYGMQISYEESLTDAK+SVASNLSDAR+TLPLDQLMK+TYINPFVYFVDSK+YVYPELYK
649	FBpp0086013|FBgn0034258|CG4954-PA|eIF3-S8-PA FBpp0309235|FBgn0034258|CG4954-PB|eIF3-S8-PB	1.0000	FBpp0086013 type=protein; loc=2R:join(17666067..17666159,17666222..17668861); ID=FBpp0086013; name=eIF3-S8-PA; parent=FBgn0034258,FBtr0086836; dbxref=FlyBase:FBpp0086013,FlyBase_Annotation_IDs:CG4954-PA,GB_protein:AAF57818.1,REFSEQ:NP_611242,GB_protein:AAF57818,FlyMine:FBpp0086013,modMine:FBpp0086013; MD5=d2c71da1cca2c3e0984f6a9688d8d595; length=910; release=r6.09; species=Dmel;;FBpp0309235 type=…	17.5	17	0.115	AEDDEDGEWETVVK+ASAFQFSDDEEEVKR+DAEIDVPLVLAK+DIPNTLSSFEDLTR+ELLAQGLLPQR+GELPATTSTSVDVMDK+IKDIPNTLSSFEDLTR+LLEIMSAR+LQALAMQFVDK+QQQQQQQVQTIDEE+QSLVGPPESMR+RGELPATTSTSVDVMDK+TIELVLQYFER+VWDLFYESDR+YENLTSIIK
610	FBpp0085165|FBgn0039857|CG11522-PA|RpL6-PA FBpp0085166|FBgn0039857|CG11522-PB|RpL6-PB	1.0000	FBpp0085165 type=protein; loc=3R:complement(join(31596048..31596158,31595521..31595601,31594924..31595463)); ID=FBpp0085165; name=RpL6-PA; parent=FBgn0039857,FBtr0085804; dbxref=FlyBase:FBpp0085165,FlyBase_Annotation_IDs:CG11522-PA,GB_protein:AAF57166.1,REFSEQ:NP_733433,GB_protein:AAF57166,FlyMine:FBpp0085165,modMine:FBpp0085165; MD5=4f5c0a2419b0ee142378cf1ed6da540b; length=243; release=r6.09; sp…	27.6	17	0.113	EVDAALLK+NLTPGTVLILLAGR+TGEADIFAAK+VPEHLNDAYFR+YLQNMFALHSSQYPHR+YVIGTSSK
569	FBpp0084188|FBgn0039302|CG11856-PA|Nup358-PA FBpp0293235|FBgn0039302|CG11856-PB|Nup358-PB	1.0000	FBpp0084188 type=protein; loc=3R:join(25249631..25249702,25250223..25253235,25253292..25256293,25256355..25256855,25256925..25257057,25257122..25258129,25258201..25258559); ID=FBpp0084188; name=Nup358-PA; parent=FBgn0039302,FBtr0084813; dbxref=GB_protein:AAF56430.1,FlyBase:FBpp0084188,FlyBase_Annotation_IDs:CG11856-PA,GB_protein:AAF56430.2,REFSEQ:NP_651361,GB_protein:AAF56430,FlyMine:FBpp0084188,…	7.0	17	0.117	AIEYLNGYLR+FTGLEDLLK+IDQAFNYALK+IGQYEQFLDEVR+LASGEGQGNVLGSIFR+LDQYLFK+LNSNQLITEGNR+QGFSILR+QLEVTPVTPIVMAQPSQEMEQAVK+QSGLDQGNALNLTTSSSNK+SIIGGTPLLFGGSNAFGIPK+SLLWAANDFADEQVTLER+VVFYEGFQR+YWLDQANSLDLSGNK
527	FBpp0082817|FBgn0266917|CG16941-PA|CG16941-PA	1.0000	FBpp0082817 type=protein; loc=3R:complement(join(17002151..17002259,17001864..17002028,17001635..17001806,17000111..17001573,16999882..17000054,16999650..16999820,16999491..16999592)); ID=FBpp0082817; name=CG16941-PA; parent=FBgn0266917,FBtr0083374; dbxref=FlyBase:FBpp0082817,FlyBase_Annotation_IDs:CG16941-PA,GB_protein:AAF55372.1,REFSEQ:NP_650583,GB_protein:AAF55372,FlyMine:FBpp0082817,modMine:F…	21.3	17	0.116	ATLSAPPQPSTK+EGNDAGITALASMK+FNFLNGGDPYHAYYR+IFYEGMFFK+INQDNVFAAGTAIEASLK+LQPSVAPMLPPTHDK+NVSSYGQPTGPK+QAPMPTDEYLISPITGEK+QLAVTSAAQQR+QVVEQQFVPK+RTDIFGVGDEETVIGK+SMSGPIIGIIYPPPEVR+TDIFGVGDEETVIGK
354	FBpp0078359|FBgn0262125|CG1250-PB|Sec23-PB FBpp0078360|FBgn0262125|CG1250-PA|Sec23-PA FBpp0293334|FBgn0262125|CG1250-PD|Sec23-PD FBpp0301099|FBgn0262125|CG1250-PE|Sec23-PE FBpp0301949|FBgn0262125|CG1250-PF|Sec23-PF FBpp0303346|FBgn0262125|CG1250-PG|Sec23-PG FBpp0308424|FBgn0262125|CG1250-PH|Sec23-PH	1.0000	FBpp0078359 type=protein; loc=3R:join(5649382..5649660,5649720..5650969,5651032..5651185,5651254..5651802,5652381..5652470); ID=FBpp0078359; name=Sec23-PB; parent=FBgn0262125,FBtr0078710; dbxref=FlyBase:FBpp0078359,FlyBase_Annotation_IDs:CG1250-PB,GB_protein:AAF51979.2,REFSEQ:NP_730979,GB_protein:AAF51979; MD5=e1ae7f1fbbe2747f9ad1581afe53e349; length=773; release=r6.09; species=Dmel;;FBpp0078360 …	21.2	17	0.119	DPWPVPQGK+GAAPGPQQQQHLPGQPAGAAAPVPPAHR+LSQNFSLFPQFMYHLR+LTWNVWPSSR+NWADATSNVHHISAGFDQEAAAVLMAR+QLLQAPVDDAQEILQTR+QVQDMLGIGR+SPSVSDVEIGMGNTVQWK+SQFLQVFNNSPDETTFYR+YQDMPEYENFK
335	FBpp0078013|FBgn0037093|CG7597-PB|Cdk12-PB FBpp0078014|FBgn0037093|CG7597-PA|Cdk12-PA FBpp0304962|FBgn0037093|CG7597-PC|Cdk12-PC	1.0000	FBpp0078013 type=protein; loc=3L:join(21517582..21517790,21517846..21518699,21518758..21518917,21519111..21520338,21520402..21520790,21521082..21521555,21521622..21521781); ID=FBpp0078013; name=Cdk12-PB; parent=FBgn0037093,FBtr0078357; dbxref=FlyBase:FBpp0078013,FlyBase_Annotation_IDs:CG7597-PB,GB_protein:AAN12171.1,REFSEQ:NP_730643,GB_protein:AAN12171; MD5=9d48407f95328b5c751c8d0e3b2205e4; lengt…	22.3	17	0.117	EQQESLPPTVIASTK+EVGLGNFEHSR+ISETSLFAELVK+LREDFEFMPAPALDLLDK+NIVNLHEIVTDK+QEENSNSNSNGALTINDNSSSVDGNTPNAADGR+QNDSVVSNPASNADVPDSVAQLK+QSPSGGLSSGSNAFR+RLSPELDR+RPNTNSNYYGESSLETANSALGSNLQVTVTNK+SAPGSGTPAAASTTSNGLQALGSKPDLDLNNIPMPNK+SLTSLPLPPGMNVLDLAGAR+TPPPSHYSSSGGGGVGSGSVVR
311	FBpp0077362|FBgn0004584|CG3178-PA|Rrp1-PA FBpp0288680|FBgn0004584|CG3178-PB|Rrp1-PB	1.0000	FBpp0077362 type=protein; loc=2L:complement(join(2971256..2972297,2971117..2971194,2970986..2971054,2970714..2970904,2969992..2970651)); ID=FBpp0077362; name=Rrp1-PA; parent=FBgn0004584,FBtr0077678; dbxref=FlyBase:FBpp0077362,FlyBase_Annotation_IDs:CG3178-PA,GB_protein:AAF51175.1,REFSEQ:NP_476841,GB_protein:AAF51175,FlyMine:FBpp0077362,modMine:FBpp0077362; MD5=a34ef74bae2379ed43d7207c05584f5b; le…	26.1	17	0.114	DKMTELLGLGFVDTFR+FYLINVYVPNSGR+IMPIHVEYGIGNEEFDDVGR+KATAEAEPEPK+KEPTPAPDEVTSSPPK+LADSEIAAALDEPEVDEVPPK+LFQAYVK+MVEPSPETVGDFQSVQEEVESPPK+TAVSAENSEEVEPQK+TTNGETAVELEPK+TTVTLDKDAFALPADKEFNLK
270	FBpp0076111|FBgn0267348|CG3322-PA|LanB2-PA FBpp0311281|FBgn0267348|CG3322-PB|LanB2-PB	1.0000	FBpp0076111 type=protein; loc=3L:join(9617247..9617441,9617779..9617912,9617976..9618103,9618170..9618784,9619301..9619712,9619779..9622364,9622423..9622759,9622817..9623117,9623179..9623390); ID=FBpp0076111; name=LanB2-PA; parent=FBgn0267348,FBtr0076382; dbxref=FlyBase:FBpp0076111,FlyBase_Annotation_IDs:CG3322-PA,GB_protein:AAF50238.1,REFSEQ:NP_524006,GB_protein:AAF50238,FlyMine:FBpp0076111,modM…	12.6	17	0.112	ALADKLESEAQFDLK+ANEVYDTALTLLNDVNR+DNSGDGGQTYAEVIDDLHK+EIQNAESLISQAEEALDGANK+ELQQALDLLNDEGAQALAR+FQADANGEIDR+ISLPIFAQGNGIPDQGVK+LATVEGEINR+LNTFGDELFGDSQVLK+SGELQEWVTATDIR+SIGTTAQGNEHVYFQAPDR+SVEFGQQSEQISDISR+TPVTNDDEFEAK
268	FBpp0076091|FBgn0036053|CG6718-PA|iPLA2-VIA-PA FBpp0076092|FBgn0036053|CG6718-PB|iPLA2-VIA-PB FBpp0076093|FBgn0036053|CG6718-PC|iPLA2-VIA-PC FBpp0076094|FBgn0036053|CG6718-PD|iPLA2-VIA-PD	1.0000	FBpp0076091 type=protein; loc=3L:complement(join(9864193..9864202,9863321..9863616,9862963..9863262,9862091..9862908,9861395..9862035,9861000..9861335,9860705..9860937)); ID=FBpp0076091; name=iPLA2-VIA-PA; parent=FBgn0036053,FBtr0076362; dbxref=GB_protein:AAF50194.2,GB_protein:AAF50194.3,FlyBase:FBpp0076091,FlyBase_Annotation_IDs:CG6718-PA,REFSEQ:NP_648366,GB_protein:AAF50194,FlyMine:FBpp0076091,…	16.0	17	0.112	DNLGEFNVMTDIK+ESEAIPVSVVMSLGTGHIPVTELK+FLDGGLIANNPTLDAMTEIHEYNMALR+IIEMINFLK+IPPPQPSEQLVWR+LPVFVSIVK+NYTSASDILGIVTPINNR+SAVSSPEQLPSPTSPIAAEIGDKPYGR
111	FBpp0072305|FBgn0265434|CG15792-PB|zip-PB FBpp0072306|FBgn0265434|CG15792-PA|zip-PA FBpp0099894|FBgn0265434|CG15792-PC|zip-PC FBpp0099896|FBgn0265434|CG15792-PD|zip-PD FBpp0291728|FBgn0265434|CG15792-PE|zip-PE FBpp0291729|FBgn0265434|CG15792-PF|zip-PF FBpp0291730|FBgn0265434|CG15792-PG|zip-PG FBpp0291731|FBgn0265434|CG15792-PH|zip-PH FBpp0297531|FBgn0265434|CG15792-PI|zip-PI	1.0000	FBpp0072305 type=protein; loc=2R:complement(join(25010380..25010511,25005868..25006083,25002288..25002444,25000039..25000160,24998278..24998301,24997578..24997697,24997209..24997301,24994407..24997146,24994012..24994316,24993391..24993921,24992033..24993328,24991810..24991973,24991137..24991272)); ID=FBpp0072305; name=zip-PB; parent=FBgn0265434,FBtr0072398; dbxref=FlyBase_Annotation_IDs:CG15792-P…	10.0	17	0.112	AGVLAHLEEER+ALEAEVLQLTEDLASSER+ALESQLAELK+DAEIVGMAQQALTDTQFGAR+DLETELDEER+ELDEAFDKIEDLENK+GTLEAENADLATELR+IDAPLVLDQLR+IPFQEFR+IQSELEDATIELEAQR+LQQEAENITNQLEEAELK+SLEEETVNHEGVLADMR+TLQNELDDLANTQGTADK+VQVDEMQAQLAK
1023a	sp|ALBU_BOVIN|	1.0000	sp ALBU_BOVIN	15.8	17	0.120	DAFLGSFLYEYSR+HLVDEPQNLIK+HPYFYAPELLYYANK+KQTALVELLK+KVPQVSTPTLVEVSR+LGEYGFQNALIVR+QTALVELLK+RHPEYAVSVLLR+YLYEIAR
1001a	FBpp0290386|FBgn0032455|CG5792-PD|Pih1D1-PD	1.0000	FBpp0290386 type=protein; loc=2L:complement(join(12721653..12721721,12721451..12721562,12715894..12718056,12714649..12715529,12714487..12714546)); ID=FBpp0290386; name=Pih1D1-PD; parent=FBgn0032455,FBtr0301163; dbxref=REFSEQ:NP_723771,GB_protein:AAF53222,FlyBase:FBpp0290386,FlyBase_Annotation_IDs:CG5792-PD,FlyMine:FBpp0290386,modMine:FBpp0290386; MD5=eea7786c153b13b003947e7bf9b39170; length=1094;…	13.6	17	0.119	DSLIVQPTAANSELDNR+FLNSLSDEQLEQLQDLIR+LPNADEAAPSVAHSGGPIQDGTNLNR+NEFEDNINQYFGGADPEGSGPQQKPPPR+NLNPDIPNK+SFIIGGISLPYINSNTK+SNFIEGNDNFR+SRLPNADEAAPSVAHSGGPIQDGTNLNR+TFDENPNFNNQR+VLANALAQR
868a	FBpp0074735|FBgn0036892|CG8798-PA|Lon-PA	1.0000	FBpp0074735 type=protein; loc=3L:complement(join(19611744..19612082,19611325..19611580,19610802..19611207,19610615..19610744,19610252..19610556,19609766..19610188,19608981..19609709,19608732..19608921,19608426..19608668)); ID=FBpp0074735; name=Lon-PA; parent=FBgn0036892,FBtr0074967; dbxref=FlyBase:FBpp0074735,FlyBase_Annotation_IDs:CG8798-PA,GB_protein:AAF49134,REFSEQ:NP_649133,FlyMine:FBpp007473…	18.5	16	0.111	ALTQEIIK+ATETLNDDHYGMEDIK+DIITMNPLYR+EGEHFPVNADNLTTFLGK+ESAAAEELIQNQTLEPPLK+ESAQIALTVAR+IENPLVLIDEVDK+ITGQVVEDVPPPKPAEDQSTDQADAAPIK+IVEVSNPIIMDLLR+LNQPYVGVFLK+TDPNTVAGSLHITGNLGDVMK+VVPEAIMTVIDEELTK
850a	FBpp0073274|FBgn0262735|CG1691-PC|Imp-PC FBpp0073275|FBgn0262735|CG1691-PB|Imp-PB FBpp0073276|FBgn0262735|CG1691-PA|Imp-PA FBpp0293679|FBgn0262735|CG1691-PK|Imp-PK	1.0000	FBpp0073274 type=protein; loc=X:complement(join(10805266..10805357,10798619..10798993,10797836..10798544,10797508..10797663,10797069..10797437)); ID=FBpp0073274; name=Imp-PC; parent=FBgn0262735,FBtr0073418; dbxref=FlyBase:FBpp0073274,FlyBase_Annotation_IDs:CG1691-PC,GB_protein:AAN09275.1,REFSEQ:NP_727457,GB_protein:AAN09275; MD5=2e3f47ed18dab038025ef199ffddea5f; length=566; release=r6.09; species…	27.0	16	0.109	AAVGLNGVEFEGSK+AMMLSTNPPPITK+GLIENMSR+IAPLDADKPLDQQTER+ILEVMQQEAISTNK+ILVQSEMVGAIIGR+ITVSSINDINSFNLER+KVTIVGTPEGQWK+LNNNISNNYYQQK+LPEHALAPPSGGDEETPVHIIGLFYSVQSAQR+VTIVGTPEGQWK
836a	FBpp0071394|FBgn0261710|CG17255-PA|nocte-PA FBpp0071395|FBgn0261710|CG17255-PB|nocte-PB FBpp0298823|FBgn0261710|CG17255-PC|nocte-PC	1.0000	FBpp0071394 type=protein; loc=X:complement(join(10471880..10471969,10471618..10471783,10465585..10471538,10465143..10465247,10464453..10465067)); ID=FBpp0071394; name=nocte-PA; parent=FBgn0261710,FBtr0071460; dbxref=FlyBase:FBpp0071394,GB_protein:AAF46591.2,FlyBase_Annotation_IDs:CG17255-PA,GB_protein:AAF46591.3,REFSEQ:NP_572631,GB_protein:AAF46591; MD5=a2d2c4a9b8439b72d64b872c9f88b42c; length=23…	10.3	16	0.111	FTALDINR+GGVSGGGGGVSGGAQANAGQGR+GSISSLGSGVTPTGGAGGGGGGVSSSSSAGGDYGQK+LGFSFGDDPTTPLK+LINNSVGSSGGGGQGGSGGGGSSGVGGGSGSGSGGHSVNSPK+NYGAWDLQNQVLQQQQQQSQQQQQQQQR+SASASSAFDSNSR+TLTTDPMPTQILR+TSLGAVGSGPSTSLLLDAGAPVNTIIFENSTYK+YPTPIQRPNNYPQHPQQQQQQQQQQQQQR
813	FBpp0301737|FBgn0031258|CG4297-PC|CG4297-PC FBpp0301738|FBgn0031258|CG4297-PD|CG4297-PD	1.0000	FBpp0301737 type=protein; loc=2L:complement(460515..464933); ID=FBpp0301737; name=CG4297-PC; parent=FBgn0031258,FBtr0310034; dbxref=FlyBase:FBpp0301737,FlyBase_Annotation_IDs:CG4297-PC,REFSEQ:NP_608527,GB_protein:AAF51491; MD5=677e1f539f5574e34c7cd1b2679d2fd6; length=1472; release=r6.09; species=Dmel;;FBpp0301738 type=protein; loc=2L:complement(460515..464933); ID=FBpp0301738; name=CG4297-PD; par…	15.6	16	0.108	AIAELIR+EEMETDLLEASESPDR+EEQIQAWLK+GFDDIENTNMSPK+GNGYGYGTSGSAPQSQPQYPGTGPPAAAMK+IPSAQAATHPMMPSNMAGSAVPGTSYGLPLNPGAVPQK+LHQEVEVSNHDIAK+NSVVPTPEPEIEAEIPK+QTQMSQQTQLTQLEPNYAAIKPSR+TNASDQQPVNESDALAEILR+YGGNPIGATGTGIKPQATATPFYAQPLSGGAAGSGGYVSQSNAAYDPYK
732	FBpp0087968|FBgn0050382|CG30382-PA|CG30382-PA FBpp0087969|FBgn0263121|CG18495-PB|Prosalpha1-PB FBpp0087970|FBgn0263121|CG18495-PA|Prosalpha1-PA FBpp0291433|FBgn0050382|CG30382-PB|CG30382-PB	1.0000	FBpp0087968 type=protein; loc=2R:complement(join(7831520..7831595,7831281..7831457,7830511..7830992)); ID=FBpp0087968; name=CG30382-PA; parent=FBgn0050382,FBtr0088894; dbxref=FlyBase:FBpp0087968,FlyBase_Annotation_IDs:CG30382-PA,GB_protein:AAM68869.1,REFSEQ:NP_724616,GB_protein:AAM68869,FlyMine:FBpp0087968,modMine:FBpp0087968; MD5=4137b83427de6b647901cbacf8b3a673; length=244; release=r6.09; speci…	33.2	16	0.105	AIAQENITTVALK+HITIFSPEGR+LYQVEYAFK+NIVPETVTHLFR+TDPAGYFSGFK+TLEANSYLEK+YEAANFR+YKPNLSEEK
674	FBpp0086694|FBgn0001220|CG8542-PA|Hsc70-5-PA FBpp0308990|FBgn0001220|CG8542-PB|Hsc70-5-PB	1.0000	FBpp0086694 type=protein; loc=2R:complement(join(14255834..14255923,14255669..14255715,14254829..14255407,14253553..14254657,14253352..14253492,14253190..14253288)); ID=FBpp0086694; name=Hsc70-5-PA; parent=FBgn0001220,FBtr0087568; dbxref=FlyBase:FBpp0086694,FlyBase_Annotation_IDs:CG8542-PA,GB_protein:AAF58270.1,REFSEQ:NP_523741,GB_protein:AAF58270,FlyMine:FBpp0086694,modMine:FBpp0086694; MD5=453b…	25.7	16	0.108	ASNGDAWVSSTDGK+DAGQIAGLNVLR+DITNLSYK+ELIEIVNQGESIVHDTETK+EQQIVIQSSGGLSK+EQQIVIQSSGGLSKDEIENMIK+ETAEAYLNTPVK+LFELAYK+NAVVTVPAYFNDSQR+QAVTNSANTFYATK+SKLESLVGDLIK+VINEPTAAALAYGMDK+VQSTVQELFGR+VYSPSQIGAFILMK
430	FBpp0079754|FBgn0000146|CG6137-PA|aub-PA FBpp0111705|FBgn0000146|CG6137-PC|aub-PC	1.0000	FBpp0079754 type=protein; loc=2L:complement(join(11001270..11001365,11000786..11000918,11000165..11000658,10999914..11000106,10999727..10999854,10999518..10999672,10999061..10999450,10998897..10999007,10997932..10998832)); ID=FBpp0079754; name=aub-PA; parent=FBgn0000146,FBtr0080165; dbxref=FlyBase:FBpp0079754,FlyBase_Annotation_IDs:CG6137-PA,GB_protein:AAF53046.1,REFSEQ:NP_476734,GB_protein:AAF53…	25.7	16	0.106	AVGSVQSTDAEQFQVLNLILR+AVQDSPYVLELVTK+DGVGDGQLYQVVNSEVNTLK+GGNDQAIMIIPELAR+IGTVSPTSYNVISDNMGLNADK+INLENFR+NGTYSQAIDNAAANDPQIVMVVMR+NPVPGTVVDDVITLPER+TETLYNILSDAIR+TNDGEISYVDYYK+YDFFLVSQAVR+YFSTVNEHIKGQELSEQMSVNMACALR
378	FBpp0078879|FBgn0265778|CG9491-PA|PDZ-GEF-PA FBpp0289315|FBgn0265778|CG9491-PB|PDZ-GEF-PB FBpp0289316|FBgn0265778|CG9491-PC|PDZ-GEF-PC FBpp0305443|FBgn0265778|CG9491-PD|PDZ-GEF-PD	1.0000	FBpp0078879 type=protein; loc=2L:join(6325268..6325297,6325357..6325602,6325713..6329487,6329548..6329697,6330123..6330643); ID=FBpp0078879; name=PDZ-GEF-PA; parent=FBgn0265778,FBtr0079249; dbxref=FlyBase:FBpp0078879,FlyBase_Annotation_IDs:CG9491-PA,GB_protein:AAF52365.2,REFSEQ:NP_609012,GB_protein:AAF52365,FlyMine:FBpp0078879,modMine:FBpp0078879; MD5=c43d92eea947b31f5de918df8888cbb3; length=1573…	14.1	16	0.109	EIMQALEHGGGTAGSGSISAGSGSFK+GQSPSNALFSLNQMSASQSNAAAGTVIAANAGQATIK+IFIQNPQEVTSK+LFNDLQDLMDPSR+LLQQLVEENSMTDPTYVEDFLLTHR+LPDQLQNLAER+NFNSMFAIVSGLGHGAVSR+QLVSAELLAQHPIIPFYPIVK+RLPDQLQNLAER+SIGGAGTDSAGSGGSATGASASLNMK+VDGLINFEK
352	FBpp0078316|FBgn0037382|CG2031-PA|Hpr1-PA	1.0000	FBpp0078316 type=protein; loc=3R:complement(join(5821255..5821332,5820504..5821187,5820060..5820346,5819699..5820001,5818891..5819644)); ID=FBpp0078316; name=Hpr1-PA; parent=FBgn0037382,FBtr0078667; dbxref=FlyBase:FBpp0078316,FlyBase_Annotation_IDs:CG2031-PA,GB_protein:AAF51946.1,REFSEQ:NP_649594,GB_protein:AAF51946,FlyMine:FBpp0078316,modMine:FBpp0078316; MD5=05ce02923efd5e6cb4a3929e7c1bd5ae; le…	23.0	16	0.109	EHIEEVAPLIGEPWMK+FWSLQDFFR+ISDYLEQVR+KPEEPTLSEEDSKPTPNK+LANYFALQSAFEK+LLALQLSDANFR+NFLPLLETYLETPHEK+QSSNENASGTDQAMDVDEEAVDTTAVSSVIK+QTPHFFTSLSQPSSK+QTPHFFTSLSQPSSKISDYLEQVR+SGLNIVSEFNLDNFTEYGLDSK
277	FBpp0076359|FBgn0017579|CG6253-PA|RpL14-PA	1.0000	FBpp0076359 type=protein; loc=3L:join(8601035..8601037,8601314..8601415,8601648..8601842,8602103..8602303); ID=FBpp0076359; name=RpL14-PA; parent=FBgn0017579,FBtr0076633; dbxref=FlyBase:FBpp0076359,FlyBase_Annotation_IDs:CG6253-PA,GB_protein:AAF50393.1,REFSEQ:NP_523975,GB_protein:AAF50393,FlyMine:FBpp0076359,modMine:FBpp0076359; MD5=a8770f33c4e9685bb6fcb587b1869f19; length=166; release=r6.09; spe…	40.4	16	0.111	FPYTAPTR+IKFPYTAPTR+LLTIAFNTLK+LNNLHLTK+LVAIVDVIDQNR+SSLNDFDR+VLVDGPLTGVPR+VSPWSVK
227	FBpp0074835|FBgn0036828|CG6841-PA|CG6841-PA FBpp0312391|FBgn0036828|CG6841-PB|CG6841-PB	1.0000	FBpp0074835 type=protein; loc=3L:join(18905494..18905591,18905659..18907177,18907259..18908212,18908286..18908510); ID=FBpp0074835; name=CG6841-PA; parent=FBgn0036828,FBtr0075068; dbxref=FlyBase:FBpp0074835,FlyBase_Annotation_IDs:CG6841-PA,GB_protein:AAF49211.2,REFSEQ:NP_649073,GB_protein:AAF49211,FlyMine:FBpp0074835,modMine:FBpp0074835; MD5=4209a62b726e0350688291ac6980179e; length=931; release=r…	19.5	16	0.107	AAVELENPDDAR+AVIGIGVEEEDRK+ESLEALLQR+FELLHGTEAQQQEVLDR+GYLTDLQSMIPTYGGDINDIKK+LLEEAVEVFPDFPK+LSQVSDSVTGQTVVDPK+NLGGESSSTLDPSSGLASMVPGVATPGMLTPTGDLDLR+SEILWLMGAK+SLASVTSEEWSTIPEVGDSR+VAVLWLEAIR
167	FBpp0073623|FBgn0010198|CG2033-PC|RpS15Aa-PC FBpp0073624|FBgn0010198|CG2033-PA|RpS15Aa-PA FBpp0073625|FBgn0010198|CG2033-PD|RpS15Aa-PD FBpp0073626|FBgn0010198|CG2033-PE|RpS15Aa-PE FBpp0290052|FBgn0010198|CG2033-PF|RpS15Aa-PF	1.0000	FBpp0073623 type=protein; loc=X:complement(13335985..13336377); ID=FBpp0073623; name=RpS15Aa-PC; parent=FBgn0010198,FBtr0073792; dbxref=FlyBase:FBpp0073623,FlyBase_Annotation_IDs:CG2033-PC,GB_protein:AAN09322.1,REFSEQ:NP_727692,GB_protein:AAN09322; MD5=cff801b442d4e4dfa786d71bafa2fb16; length=130; release=r6.09; species=Dmel;;FBpp0073624 type=protein; loc=X:complement(13335985..13336377); ID=FBpp…	59.2	16	0.067	FDVPINDIEK+FLTVMMK+HGYIGEFEIVDDHR+IVVNLTGR+MNVLADALK+QFGYVVLTTSGGIMDHEEAR+WTNNLLPSR
1013a	FBpp0301889|FBgn0262614|CG43140-PO|pyd-PO	1.0000	FBpp0301889 type=protein; loc=3R:complement(join(8862063..8862782,8842670..8842839,8839052..8840614,8838392..8838989,8835277..8835510,8834357..8834949,8834139..8834287,8833975..8834074,8832704..8832944,8832354..8832645,8832142..8832274,8828835..8831005,8828095..8828318)); ID=FBpp0301889; name=pyd-PO; parent=FBgn0262614,FBtr0310205; dbxref=FlyBase:FBpp0301889,FlyBase_Annotation_IDs:CG43140-PO,REFS…	12.2	16	0.074	APLVQDEVDDDEEEEVQDQR+ASSDPSIATNQDNLDR+AVVQDDVQAEYITR+DNPHFANGDPSIAVSDVLK+EFSPQSSSSQSEASNSEAIYQSR+ENWDDVVFSDSISK+EQLNANGYSLQEGDIITR+FYPGAANEQTEEEPLYQSR+GGHYAPQQQEMMNSTYQNLEGEDIYGNIGNTVPR+GSSGGAAQEDFYSSR+LNLVVLR+LNYAQFYPVVIFLK+LTGGNEAGIFVTAVQPGSPASLQGLMPGDK+NYRPPVQSGGSSGSGGTTPWENGDSGSPR+RPMISPGYEQDPQEIYQTR
958c	FBpp0289838|FBgn0003890|CG4869-PB|betaTub97EF-PB FBpp0306927|FBgn0003890|CG4869-PC|betaTub97EF-PC	0.9999	FBpp0289838 type=protein; loc=3R:complement(join(27988099..27988155,27974108..27974342,27972921..27973150,27969660..27969827,27968927..27969191,27967269..27967591,27967106..27967201)); ID=FBpp0289838; name=betaTub97EF-PB; parent=FBgn0003890,FBtr0300611; dbxref=REFSEQ:NP_001163753,GB_protein:ACZ95047,FlyBase:FBpp0289838,FlyBase_Annotation_IDs:CG4869-PB,FlyMine:FBpp0289838,modMine:FBpp0289838; MD5=…	16.6	16	0.048	ALTVAELTQQMFDAK+FPGQLNADLR+ISEQFTAMFR+LAVNMVPFPR+MSATFIGNSTAIQEIFK+NSSYFVEWIPNNVK
879a	FBpp0075759|FBgn0022959|CG5654-PA|yps-PA	1.0000	FBpp0075759 type=protein; loc=3L:complement(join(12124712..12124886,12122837..12123574,12122676..12122773,12122107..12122154)); ID=FBpp0075759; name=yps-PA; parent=FBgn0022959,FBtr0076027; dbxref=FlyBase:FBpp0075759,FlyBase_Annotation_IDs:CG5654-PA,GB_protein:AAF49961.3,REFSEQ:NP_524033,GB_protein:AAF49961,FlyMine:FBpp0075759,modMine:FBpp0075759; MD5=e40bca2842ecf7b30a38c770d1369348; length=352; …	36.9	15	0.105	DGEVEGEDAESSAQQQQQQAAPIVDGQPQQQVQSGPR+EDVFVHQSAIAR+GLGGGDGSAEPGVHDQNPEGLQR+GNEAANVTGPSGEPVR+NFNNGPPPPR+NGAQELQNTTTESTA+RKDGEVEGEDAESSAQQQQQQAAPIVDGQPQQQVQSGPR+SGYGFINR+YNNYYLR
866a	FBpp0074440|FBgn0030993|CG7635-PA|Mec2-PA	1.0000	FBpp0074440 type=protein; loc=X:join(19188115..19188283,19189034..19189547,19189640..19189805,19189885..19190088); ID=FBpp0074440; name=Mec2-PA; parent=FBgn0030993,FBtr0074669; dbxref=FlyBase:FBpp0074440,FlyBase_Annotation_IDs:CG7635-PA,GB_protein:AAF48928.1,REFSEQ:NP_573357,GB_protein:AAF48928,FlyMine:FBpp0074440,modMine:FBpp0074440; MD5=5a50802e7ff7c0ced8ce37ecf434af6c; length=350; release=r6.0…	39.4	15	0.094	AMAAEAEAAR+DVSLPVSMQR+EASDVISASPSALQLR+ISDPLYAVIQVEDYSMSTR+LLAATTLR+NLSELLTER+NSGPASSTAYMVNMGAAGMAPEPALR+SDNIVLDALDAWPK+TVTFNVPQQEMLTK+YLQTLSSISAEK
738	FBpp0088092|FBgn0033155|CG1845-PA|Br140-PA FBpp0311524|FBgn0033155|CG1845-PB|Br140-PB	1.0000	FBpp0088092 type=protein; loc=2R:complement(join(7276739..7277882,7275414..7276672,7275086..7275357,7273272..7274889)); ID=FBpp0088092; name=Br140-PA; parent=FBgn0033155,FBtr0089021; dbxref=FlyBase:FBpp0088092,GB_protein:AAF59276.1,FlyBase_Annotation_IDs:CG1845-PA,REFSEQ:NP_610266,GB_protein:AAF59276,FlyMine:FBpp0088092,modMine:FBpp0088092; MD5=f25868c6bae916094d556bcc1f94d94e; length=1430; relea…	11.7	15	0.095	EPVDTSEVPDYTDIVK+FANTVFLEPIDSIETIPPAR+GFVYNGVPLPAPPTDVLALR+IIAYWTLK+ISEEVVMLQLNPLEAALNK+LLLAAPASEGIVQK+MNVPDFEDTR+SLNNSSSPVGINR+STAPVVLIPTIPPDR+YDHDNPQPLTPVLTPSR+YHVDHVEAEVEQELR
644	FBpp0085951|FBgn0034313|CG5726-PA|CG5726-PA	1.0000	FBpp0085951 type=protein; loc=2R:complement(join(18179471..18179832,18177580..18178533,18176080..18177064)); ID=FBpp0085951; name=CG5726-PA; parent=FBgn0034313,FBtr0086772; dbxref=FlyBase:FBpp0085951,FlyBase_Annotation_IDs:CG5726-PA,GB_protein:AAF57731.1,REFSEQ:NP_611304,GB_protein:AAF57731,FlyMine:FBpp0085951,modMine:FBpp0085951; MD5=0d41d094028e1f3fb1e0db752fb2e9d1; length=766; release=r6.09; s…	24.3	15	0.100	AMLLMVLDLFYSHFK+ELNDTSVVLGTR+FALLFSSR+HLIMQPALTAK+ILETNFLNADAYR+LYNSITLLGEYYHR+NAQQTTQYMNYLSAQK+NFDALAMK+NLDLQDDGIVLNSK+NMSGGGNYNSIVNSNWDQR+SQPDIHQPQNEENWQGQADK+YSESGLSYQANNSASLGHR+YSSQSSLASEASSSFDR
620	FBpp0085364|FBgn0033051|CG7863-PA|Strica-PA FBpp0307275|FBgn0033051|CG7863-PB|Strica-PB	1.0000	FBpp0085364 type=protein; loc=2R:complement(join(6021938..6023042,6021471..6021882,6021345..6021411)); ID=FBpp0085364; name=Strica-PA; parent=FBgn0033051,FBtr0086028; dbxref=FlyBase:FBpp0085364,FlyBase_Annotation_IDs:CG7863-PA,GB_protein:AAF57292.2,REFSEQ:NP_610193,GB_protein:AAF57292,FlyMine:FBpp0085364,modMine:FBpp0085364; MD5=74222e5afac15cd9bae29c59583c8e5c; length=527; release=r6.09; species…	32.8	15	0.104	ALITETTTR+DDDYSLDDDVVFPILR+MGGEGPIGSTTTTTTTTSSR+SQPSQELVAQDPR+SRPPSLNGVSFR+TPSQAELEALFAK+TSDIDTIMMNVR+TTSSTSSSSASSITSPPKPSSSVSSISSIFK+VQTTSAATETTNTAVQNSTITDNNK+VTAVAQSQDAQGTISTSLGISK
604	FBpp0085054|FBgn0028646|CG2139-PC|aralar1-PC FBpp0085055|FBgn0028646|CG2139-PB|aralar1-PB FBpp0085056|FBgn0028646|CG2139-PA|aralar1-PA FBpp0085057|FBgn0028646|CG2139-PD|aralar1-PD FBpp0297541|FBgn0028646|CG2139-PE|aralar1-PE FBpp0303322|FBgn0028646|CG2139-PF|aralar1-PF	1.0000	FBpp0085054 type=protein; loc=3R:complement(join(30455651..30455716,30449807..30449959,30449046..30449208,30448896..30448987,30448635..30448829,30448346..30448569,30447412..30447578,30447230..30447348,30446564..30447173,30446205..30446503)); ID=FBpp0085054; name=aralar1-PC; parent=FBgn0028646,FBtr0085692; dbxref=FlyBase:FBpp0085054,FlyBase_Annotation_IDs:CG2139-PC,GB_protein:AAF57048.1,REFSEQ:NP_…	29.5	15	0.105	AAVPLLAGVESK+DGYNHPLTLLAAGAIAGVPAASLVTPADVIK+DNLVSVTEGHK+DVPFSAIYFPTYAHTK+ELGLFGLYK+GLLPQLMGVAPEK+GVTAASPSTATGS+IPFSLDGPFIK+LLANIADTSK+SAFIQVLESSYR+SGQTTYTGVWDATK+SKDPAGTGFISPLDFQDIIVNVK+SSPQFGVTLVTYELLQR+TAFQLFDR
483	FBpp0081475|FBgn0037660|CG18005-PA|beag-PA	1.0000	FBpp0081475 type=protein; loc=3R:complement(join(9063406..9064989,9063251..9063340)); ID=FBpp0081475; name=beag-PA; parent=FBgn0037660,FBtr0081995; dbxref=FlyBase:FBpp0081475,FlyBase_Annotation_IDs:CG18005-PA,GB_protein:AAF54336.1,REFSEQ:NP_649865,GB_protein:AAF54336,FlyMine:FBpp0081475,modMine:FBpp0081475; MD5=c3a86f45e33fad318f77afb9040784e1; length=557; release=r6.09; species=Dmel;	29.6	15	0.100	APPPGSGTSSTSAGGSLATATFATPSTAPGTTGLSGEK+DGANPDYVNVSTPGHGSSTNAYR+EAEEEEIAAAVAR+LAEAAAAAEQLEAER+LSQILSYLR+SAPLGDNIYDDIGDYQPSATRPER+SAPSYFGDGPPEASEEPIISSIPPPPK+WDFDTQEEYSDYMSTK
420	FBpp0079642|FBgn0053303|CG33303-PA|CG33303-PA FBpp0304506|FBgn0053303|CG33303-PB|CG33303-PB	1.0000	FBpp0079642 type=protein; loc=2L:complement(join(10375148..10375733,10374301..10375091)); ID=FBpp0079642; name=CG33303-PA; parent=FBgn0053303,FBtr0080052; dbxref=FlyBase:FBpp0079642,FlyBase_Annotation_IDs:CG33303-PA,GB_protein:AAS64675.1,REFSEQ:NP_995680,GB_protein:AAS64675,FlyMine:FBpp0079642,modMine:FBpp0079642; MD5=4730c7d543cc804b2f0a4e3a3e917471; length=458; release=r6.09; species=Dmel;;FBpp…	33.6	15	0.100	DFIELELRPR+DTNGNISTSNMNAVR+FPLFGGWK+GEQSFTFTFPR+IILPEGSSDIR+LPNELVHTYLDTIGRPVVSFSK+LSSSNILSHTQVKPFSVSSNK+LSTPYSISR+NEPVKGEQSFTFTFPR+QTFIVETVASK+TQYTLGYNVPSYEYMFNDGNK+YTGNLHLYSK
355	FBpp0078400|FBgn0014366|CG2925-PA|noi-PA	1.0000	FBpp0078400 type=protein; loc=3R:complement(5589821..5591332); ID=FBpp0078400; name=noi-PA; parent=FBgn0014366,FBtr0078751; dbxref=FlyBase:FBpp0078400,FlyBase_Annotation_IDs:CG2925-PA,GB_protein:AAF51999.1,REFSEQ:NP_477114,GB_protein:AAF51999,FlyMine:FBpp0078400,modMine:FBpp0078400; MD5=c0522c0992d9904213758fe883f1d9f3; length=503; release=r6.09; species=Dmel;	32.4	15	0.106	AEIAALSGPNEFNEFYAR+IQPLLDLEGELLK+IYIETLNDYLHHFILR+KAEIAALSGPNEFNEFYAR+QWLMGTFPGFSIK+SALVALGLK+SHPAEVSVPLSVEFDEMIR+STLDPALMAK+VYNNPDDMSALVEFTDEEGGGR+WVADQEEEFEDSLGNVVNR+YADLLSEQR+YLMELHHNSTSQLR
248	FBpp0075401|FBgn0014002|CG6988-PA|Pdi-PA FBpp0312224|FBgn0014002|CG6988-PE|Pdi-PE	1.0000	FBpp0075401 type=protein; loc=3L:complement(join(15142300..15142453,15138188..15139524)); ID=FBpp0075401; name=Pdi-PA; parent=FBgn0014002,FBtr0075648; dbxref=FlyBase:FBpp0075401,FlyBase_Annotation_IDs:CG6988-PA,GB_protein:AAF49659.1,REFSEQ:NP_524079,GB_protein:AAF49659,FlyMine:FBpp0075401,modMine:FBpp0075401; MD5=f07956e0e3a9386abdc94ad4a477c804; length=496; release=r6.09; species=Dmel;;FBpp03122…	33.3	15	0.105	DNEIAIIGFFK+FAQVQSLPLIVDFNHESASK+FLDANGEVADSEPVEETEEEEEAPKKDEL+IFEFFGMNK+QAADIIAWVTK+QLAPIYDQLAEK+VANALDSFVFGVSSNADVIAK+VDATVEGELAEQYAVR+VEEGVLVATVDNFK+VIDFNLDR+VLVSSNFESVALDK
234	FBpp0075072|FBgn0042178|CG32165-PA|CG32165-PA FBpp0075073|FBgn0042177|CG32164-PA|CG32164-PA FBpp0303948|FBgn0042178|CG32165-PB|CG32165-PB FBpp0303949|FBgn0042177|CG32164-PB|CG32164-PB FBpp0311522|FBgn0042178|CG32165-PC|CG32165-PC	1.0000	FBpp0075072 type=protein; loc=3L:join(16595534..16595599,16596087..16596259,16596319..16597037,16597094..16597500,16598027..16598136,16598196..16599318,16599444..16599661,16599741..16600167); ID=FBpp0075072; name=CG32165-PA; parent=FBgn0042178,FBtr0075312; dbxref=GB_protein:AAG22314.2,FlyBase:FBpp0075072,FlyBase_Annotation_IDs:CG32165-PA,REFSEQ:NP_730182,GB_protein:AAG22314,FlyMine:FBpp0075072,mo…	17.8	15	0.106	AYENPDSLLVLTQIVMSDRPVQER+EFATHTGAAFAPYLQSAFENVYK+ENLMPYFPR+GTVAFIIGSLVR+LFGVMEPQNSNQMR+LIVTNPDSVPLGQVLPVWLNHLPLKDDTVENDVIQK+MLDVLYDVFK+QMPDVETTESAVALIK+QNSYFALGEIVFHSEEK+VQVLTFVGSLVR+VSNMNPEVFNYVQAL
206	FBpp0074519|FBgn0031057|CG14224-PA|Ubqn-PA FBpp0309477|FBgn0031057|CG14224-PB|Ubqn-PB	1.0000	FBpp0074519 type=protein; loc=X:join(19684001..19684096,19684440..19685910,19685990..19686066); ID=FBpp0074519; name=Ubqn-PA; parent=FBgn0031057,FBtr0074750; dbxref=FlyBase:FBpp0074519,FlyBase_Annotation_IDs:CG14224-PA,GB_protein:AAF49003.1,REFSEQ:NP_608344,GB_protein:AAF49003,FlyMine:FBpp0074519,modMine:FBpp0074519; MD5=3897ea93189b34cb09c0452404194680; length=547; release=r6.09; species=Dmel;;F…	30.2	15	0.103	AMSNLESVPGGYSALQR+FEAEPEQLVLIFAGK+LLSLNQLSLS+LLSSSPLMSNNPALQEQVR+NPEISHMLNNPDLLR+NPFAGLVDGGGSGAGNNPQQGTENR+NPSMLQELMR+QLITSNPQMHDLMQR+SLLQQMADNPAMMQNLLNAPYTR+YQSQLEQLNAMGFVNR
163	FBpp0073433|FBgn0030354|CG1559-PA|Upf1-PA FBpp0309612|FBgn0030354|CG1559-PB|Upf1-PB	1.0000	FBpp0073433 type=protein; loc=X:complement(join(11904744..11904911,11901349..11904681,11901238..11901279)); ID=FBpp0073433; name=Upf1-PA; parent=FBgn0030354,FBtr0073596; dbxref=FlyBase:FBpp0073433,FlyBase_Annotation_IDs:CG1559-PA,GB_protein:AAF48115.2,REFSEQ:NP_572767,GB_protein:AAF48115,FlyMine:FBpp0073433,modMine:FBpp0073433; MD5=0d1c3b90f9acbb265f6b829c72b870e6; length=1180; release=r6.09; spe…	11.6	15	0.101	AIQQQTGNFSPGNSGPGVTGVGVGR+DFTMPSTSQSQTQNDQLEIAQR+EAIDSPVSFLALHNQIR+FYNQHQQAIMAVK+GSTSGSHIINHLVR+NVFVLGFIPAK+QGIGFLNDPR+VLVEGSLNNLK+VPDNFGDDVGLELK
149	FBpp0073098|FBgn0035524|CG11583-PA|CG11583-PA	1.0000	FBpp0073098 type=protein; loc=3L:complement(join(4282610..4282729,4281598..4282548)); ID=FBpp0073098; name=CG11583-PA; parent=FBgn0035524,FBtr0073242; dbxref=FlyBase:FBpp0073098,FlyBase_Annotation_IDs:CG11583-PA,GB_protein:AAF47877.3,FlyBase_Annotation_IDs:CG32253-PA,REFSEQ:NP_001033989,GB_protein:AAF47877,FlyMine:FBpp0073098,modMine:FBpp0073098; MD5=0aa2bae5191d44055722b8a47c6651a0; length=356; …	34.0	15	0.105	AAPQLEIVPLDENPPLPPQR+AYDGMDNDELFEDDDPVETAK+DLYMWISNTSGSTGPSAK+IFDGSFTGK+NFQILSEDGGLSEVGPR+SQPFVDHVFTFTYLDK+TIWENPDYVSPSK+VLVFSAR
128	FBpp0072687|FBgn0026372|CG7977-PA|RpL23A-PA	1.0000	FBpp0072687 type=protein; loc=3L:complement(join(1668596..1668626,1667809..1668221,1667346..1667735)); ID=FBpp0072687; name=RpL23A-PA; parent=FBgn0026372,FBtr0072805; dbxref=FlyBase:FBpp0072687,FlyBase_Annotation_IDs:CG7977-PA,GB_protein:AAF47545.1,REFSEQ:NP_523886,GB_protein:AAF47545,FlyMine:FBpp0072687,modMine:FBpp0072687; MD5=72c109ba1880501fee25f5f1a556a4f0; length=277; release=r6.09; species…	22.4	15	0.102	AVALLNAK+DYDALDIANK+IEDNNTLVFLTHLR+KIEDNNTLVFLTHLR+MDAYNIIK+VNVLIRPDGQK+YPLTTEAAMK
98	FBpp0072135|FBgn0025352|CG4581-PA|Thiolase-PA	1.0000	FBpp0072135 type=protein; loc=2R:complement(join(23868462..23868525,23868053..23868212,23867820..23867994,23866753..23867763)); ID=FBpp0072135; name=Thiolase-PA; parent=FBgn0025352,FBtr0072226; dbxref=FlyBase:FBpp0072135,FlyBase_Annotation_IDs:CG4581-PA,GB_protein:AAF47083.1,REFSEQ:NP_477378,GB_protein:AAF47083,FlyMine:FBpp0072135,modMine:FBpp0072135; MD5=4c65024f55cc2ed72c1614ca8501ff36; length=…	32.2	14	0.098	EAALAAGFSNK+ELIDYIVYGSVIQEVK+GYFTDLVPFK+LALLSTFRPDFLAPELPAVAEFSSGETMGHSADR+LASAFNVSR+LDKELIDYIVYGSVIQEVK+NSQNIVLVDGVR+SEQDEYALR+TPFLTSGTTYSK+VSGVDQIVDKDNGIR+WNNWGGSLSIGHPFAATGVR
934a	FBpp0083860|FBgn0028691|CG10230-PB|Rpn9-PB FBpp0083861|FBgn0028691|CG10230-PA|Rpn9-PA	1.0000	FBpp0083860 type=protein; loc=3R:complement(join(23732796..23732905,23732627..23732740,23732043..23732573,23731588..23731981)); ID=FBpp0083860; name=Rpn9-PB; parent=FBgn0028691,FBtr0084469; dbxref=FlyBase:FBpp0083860,FlyBase_Annotation_IDs:CG10230-PB,GB_protein:AAF56174.1,REFSEQ:NP_732899,GB_protein:AAF56174; MD5=47306909763c56fdcfaec9640550ea03; length=382; release=r6.09; species=Dmel;;FBpp00838…	36.6	14	0.092	AFNTGDINK+AISFTDIAQETK+ALALDLVR+DVLEEAGNVTPVHGK+EAIEFLEK+EVELLIMK+GEIDQVAGVVNMSWVQPR+GTENEWLMELLK+IPDLAAQEVK+LWNELTIK+SQIVGMASTLDTWMGAITNMEK+YYMLASQYYR
842a	FBpp0072158|FBgn0086129|CG3231-PA|snama-PA	1.0000	FBpp0072158 type=protein; loc=2R:join(24087551..24087716,24087776..24088010,24088065..24088543,24088604..24088878,24088942..24089267,24089556..24089705,24089766..24090059,24090122..24091892); ID=FBpp0072158; name=snama-PA; parent=FBgn0086129,FBtr0072249; dbxref=GB_protein:AAF47162.1,FlyBase:FBpp0072158,FlyBase_Annotation_IDs:CG3231-PA,REFSEQ:NP_611884,GB_protein:AAF47162,FlyMine:FBpp0072158,modMi…	16.5	14	0.091	AAGASDDPSEITSDVLR+AQSPSIEINAAQLSPTHNATENVNPK+FVDTSSSSSLVVK+GWEPPAAENAFSAAPAK+IMASQPVINDTEMETNVGK+KAAGASDDPSEITSDVLRK+KPVAEVEPEETEVKPEK+SHSILTVGAASDDNLGPR+STLNFDTITFDGLHISVGDLK+TEAVEPPPPGFEPLQLTDEDGYR+VGSGPIDDPLEAFNR+WEIDENILGLEDSSK
62	FBpp0071259|FBgn0040235|CG12135-PA|c12.1-PA	1.0000	FBpp0071259 type=protein; loc=X:complement(join(9318992..9319122,9318280..9318928)); ID=FBpp0071259; name=c12.1-PA; parent=FBgn0040235,FBtr0071324; dbxref=FlyBase:FBpp0071259,FlyBase_Annotation_IDs:CG12135-PA,GB_protein:AAF46488.1,REFSEQ:NP_652605,GB_protein:AAF46488,FlyMine:FBpp0071259,modMine:FBpp0071259; MD5=88a47e6f20b5120247ea3d8db375fcd4; length=259; release=r6.09; species=Dmel;	15.8	14	0.094	MENILSGNPLMNYEPGTAASAAGR+THFVNDALR+WDDDVVFK
547	FBpp0083625|FBgn0038964|CG13849-PA|Nop56-PA	1.0000	FBpp0083625 type=protein; loc=3R:complement(join(22420954..22420956,22420388..22420790,22419238..22420322)); ID=FBpp0083625; name=Nop56-PA; parent=FBgn0038964,FBtr0084230; dbxref=GB_protein:AAF55992.2,FlyBase:FBpp0083625,FlyBase_Annotation_IDs:CG13849-PA,REFSEQ:NP_651040,GB_protein:AAF55992,FlyMine:FBpp0083625,modMine:FBpp0083625; MD5=7bbdbbf6ea7ecc71e53659979d1df60b; length=496; release=r6.09; s…	29.6	14	0.099	EAIEAAGQEAAITVQSEK+EFEEVSMFLPQVESSVTDLAK+EWYSYHFPELVK+FYESGDVPR+IVPDNYMFAK+LAGFAPFK+LISHAGSLTNLAK+MNLVAPNLQSLIGDQVGAR+NLTQDQLEDLEK+YGLIYHSSFIGR+YPASTVQILGAEK
503	FBpp0081862|FBgn0037894|CG5252-PA|Ranbp9-PA FBpp0312218|FBgn0037894|CG5252-PD|Ranbp9-PD	1.0000	FBpp0081862 type=protein; loc=3R:join(11412694..11412832,11412915..11413559,11413614..11414032,11414091..11414642,11414702..11415490,11415548..11416060); ID=FBpp0081862; name=Ranbp9-PA; parent=FBgn0037894,FBtr0082386; dbxref=FlyBase:FBpp0081862,FlyBase_Annotation_IDs:CG5252-PA,GB_protein:AAF54632.1,REFSEQ:NP_650068,GB_protein:AAF54632,FlyMine:FBpp0081862,modMine:FBpp0081862; MD5=59926746a270deedc…	13.6	14	0.100	ETNYQGDIADNLQK+IFDSEQNYSIK+ITPLAIAVFLK+MGSMLGQNVDMLLK+NILPNGLYDPNSK+NLLVHQESPPLVGR+QDIALDVLNTIVR+QNSFFGNYER+TLNGFLQANETIDGEK+VLISEYQHFQEGK+WVTIPALVK
462	FBpp0080707|FBgn0002031|CG10691-PB|l(2)37Cc-PB FBpp0080708|FBgn0002031|CG10691-PA|l(2)37Cc-PA FBpp0312093|FBgn0002031|CG10691-PD|l(2)37Cc-PD	1.0000	FBpp0080707 type=protein; loc=2L:complement(join(19123121..19123552,19122419..19122817)); ID=FBpp0080707; name=l(2)37Cc-PB; parent=FBgn0002031,FBtr0081164; dbxref=GB_protein:AAF53765.1,FlyBase:FBpp0080707,FlyBase_Annotation_IDs:CG10691-PB,REFSEQ:NP_476607,GB_protein:AAF53765,modMine:FBpp0080707; MD5=f6dedd003fb09a6103f763fec2be2c86; length=276; release=r6.09; species=Dmel;;FBpp0080708 type=protei…	50.7	14	0.094	AVVAQFDAGELITQR+DLQNVNITLR+GVAYLPSGQSTLLNLPSTIAQ+IGQMGLGVAVLGGVVNSALYNVEGGHR+ILYRPIPDQLPK+IYTILGQDYDER+LASIISAEGDAEAAGLLAK+SFGEAGDGLVELR+VLPSIAPEVLK
441	FBpp0080048|FBgn0025724|CG6699-PA|beta'COP-PA	1.0000	FBpp0080048 type=protein; loc=2L:join(13379022..13379376,13379495..13380114,13380177..13380759,13380995..13382181); ID=FBpp0080048; name=beta'COP-PA; parent=FBgn0025724,FBtr0080469; dbxref=FlyBase:FBpp0080048,FlyBase_Annotation_IDs:CG6699-PA,GB_protein:AAF53294.2,REFSEQ:NP_524836,GB_protein:AAF53294,FlyMine:FBpp0080048,modMine:FBpp0080048; MD5=4642d653163872c0bb3f07e4fd6b6fd0; length=914; release…	21.1	14	0.099	ADVVLPTIPK+AFGSAQEFVWALESNEYAIR+AGQSLADPAQYTNLFPGLGDALR+DNNTFASASLDR+GTNNVALGYDEGSIIIK+HPLQELFAAEQGAAGQHLEEK+LAANLPLNSER+LPEAAFFAR+NWILTGSDDMQIR+SFTPEYGAESIYGGYYFGVK+TSSGLAFYDWETLQLVR+VFNYNTLEK+WSQLADVASSK
391	FBpp0079158|FBgn0044323|CG7392-PA|Cka-PA FBpp0079159|FBgn0044323|CG7392-PB|Cka-PB FBpp0079160|FBgn0044323|CG7392-PD|Cka-PD FBpp0079161|FBgn0044323|CG7392-PC|Cka-PC FBpp0297142|FBgn0044323|CG7392-PE|Cka-PE FBpp0297143|FBgn0044323|CG7392-PF|Cka-PF FBpp0305309|FBgn0044323|CG7392-PG|Cka-PG	1.0000	FBpp0079158 type=protein; loc=2L:join(8032258..8032641,8035821..8036298,8036358..8036576,8037090..8038201); ID=FBpp0079158; name=Cka-PA; parent=FBgn0044323,FBtr0079536; dbxref=FlyBase:FBpp0079158,FlyBase_Annotation_IDs:CG7392-PA,GB_protein:AAF52593.2,REFSEQ:NP_609177,GB_protein:AAF52593; MD5=faac5c817f8b30abdfd13d05796c3b16; length=730; release=r6.09; species=Dmel;;FBpp0079159 type=protein; loc=2…	20.5	14	0.091	IAMLLGER+LEAAQEMSGNTGK+LWSPYNKEPLLR+MLEYALR+SASLDVEPLYTFR+SLIFHPEEPVLITASEDHTLK+TYTASEAEGVPSSVDFVR+VVSHPTLPITITAHEDR+YGTDPPQLNEFKPSNEDAGLAGEVATDSEVPYSSVSNTTWR
387	FBpp0078997|FBgn0026196|CG10206-PA|nop5-PA	1.0000	FBpp0078997 type=protein; loc=2L:complement(join(6917341..6918611,6916898..6917162)); ID=FBpp0078997; name=nop5-PA; parent=FBgn0026196,FBtr0079369; dbxref=FlyBase:FBpp0078997,FlyBase_Annotation_IDs:CG10206-PA,GB_protein:AAF52455.2,REFSEQ:NP_477412,GB_protein:AAF52455,FlyMine:FBpp0078997,modMine:FBpp0078997; MD5=927705a12a71536536d1eea6c514361a; length=511; release=r6.09; species=Dmel;	26.6	14	0.086	FNDTTEALAAATAAVEGK+HPSSTVQILGAEK+IITDNIAFVK+KLEQVDNLYQEFETPEK+MMAMAPNLTVLVGDTVGAR+QKDEEVEAVEEAAAPEPEDQPTPAK+SEVFTYQPEADNTLNVK+VDAFGEEATFELGAAHK
360	FBpp0078500|FBgn0087013|CG1059-PA|Karybeta3-PA FBpp0307568|FBgn0087013|CG1059-PB|Karybeta3-PB	1.0000	FBpp0078500 type=protein; loc=3R:join(4649687..4649767,4650585..4650734,4650799..4651893,4651983..4653336,4653452..4654089); ID=FBpp0078500; name=Karybeta3-PA; parent=FBgn0087013,FBtr0078860; dbxref=FlyBase:FBpp0078500,FlyBase_Annotation_IDs:CG1059-PA,GB_protein:AAF52107.1,REFSEQ:NP_524226,GB_protein:AAF52107,FlyMine:FBpp0078500,modMine:FBpp0078500; MD5=159db4c67d28d8e2289d4cf0d9f0283a; length=11…	19.2	14	0.092	AQFLPAFEQVAPHFVK+EGFAEYAEDVVR+EIENISPTENAISAFAK+FHSQVIPGLLSLLDDVENPR+IFSSVPSIFGNQEAQYIDLIK+IVDITHALFQTNK+MIHITGETIEAQDDQSLLK+QFEQYLPLVMGPVMR+QQAEEAYNNLSR+QVESNPEVMAACASTLSPEQQQALQDAYR+VIVTEPEPDVQSELLNSLAK+VTHLLGNIQNGQQSEEAR
322	FBpp0077720|FBgn0031256|CG4164-PA|CG4164-PA	1.0000	FBpp0077720 type=protein; loc=2L:join(453262..454270,454330..454385); ID=FBpp0077720; name=CG4164-PA; parent=FBgn0031256,FBtr0078060; dbxref=FlyBase:FBpp0077720,FlyBase_Annotation_IDs:CG4164-PA,GB_protein:AAF51493.1,REFSEQ:NP_608525,GB_protein:AAF51493,FlyMine:FBpp0077720,modMine:FBpp0077720; MD5=76f6f7bc06412e4896f330dacff740ad; length=354; release=r6.09; species=Dmel;	17.5	14	0.098	FQDLGAAYEVLSNPDK+FQDLGAAYEVLSNPDKR+FVAEGEPHIDGEPGDLIVR+ILDQSSINR+TLEIEVEQGMVDGQETR
282	FBpp0076602|FBgn0035753|CG8615-PA|RpL18-PA FBpp0305562|FBgn0035753|CG8615-PB|RpL18-PB FBpp0311286|FBgn0035753|CG8615-PC|RpL18-PC	1.0000	FBpp0076602 type=protein; loc=3L:complement(join(7241226..7241228,7240855..7240941,7240301..7240777)); ID=FBpp0076602; name=RpL18-PA; parent=FBgn0035753,FBtr0076892; dbxref=GB_protein:AAF50596.1,FlyBase:FBpp0076602,FlyBase_Annotation_IDs:CG8615-PA,REFSEQ:NP_648091,GB_protein:AAF50596,FlyMine:FBpp0076602,modMine:FBpp0076602; MD5=7321237c81d349ed4322de58426e4c66; length=188; release=r6.09; species=…	27.7	14	0.100	AANQPESTIVVVGTVTDDAR+AGGEVLTFDQLALR+INRPPLSLQR+NTLLLQGR
251	FBpp0075534|FBgn0036386|CG8833-PA|CG8833-PA	1.0000	FBpp0075534 type=protein; loc=3L:complement(join(13928851..13928908,13927394..13928791,13925933..13927335)); ID=FBpp0075534; name=CG8833-PA; parent=FBgn0036386,FBtr0075792; dbxref=FlyBase:FBpp0075534,FlyBase_Annotation_IDs:CG8833-PA,GB_protein:AAF49789.1,REFSEQ:NP_648669,GB_protein:AAF49789,FlyMine:FBpp0075534,modMine:FBpp0075534; MD5=17ae9c832704e6c62915473c6a853a6d; length=952; release=r6.09; s…	18.9	14	0.099	AQLKPEDFMDQEDLGEFGIAPQGIR+ELAMAEVAPEDIYGPK+EQYLMEHYGAEGLPSNK+GGVITENGEEQQTELAK+GQAFGVGAFEEEDEDIYAR+ISVFDYLETSVNTK+LAILQESFGLPVTSTTSAAAQNVLR+LPTAPPQKPAAPEIQAEANIDDR+YDFSLADK+YNIAEPFGGAMLEPEK
994a	FBpp0288693|FBgn0022984|CG3584-PB|qkr58E-3-PB FBpp0298043|FBgn0022984|CG3584-PC|qkr58E-3-PC FBpp0308621|FBgn0022984|CG3584-PD|qkr58E-3-PD	1.0000	FBpp0288693 type=protein; loc=2R:complement(join(22411293..22411449,22411112..22411233,22410687..22411051,22410539..22410628,22410311..22410396,22409887..22410020)); ID=FBpp0288693; name=qkr58E-3-PB; parent=FBgn0022984,FBtr0290254; dbxref=FlyBase_Annotation_IDs:CG3584-PB,FlyBase:FBpp0288693,REFSEQ:NP_477306,GB_protein:AAF46842,FlyMine:FBpp0288693,modMine:FBpp0288693; MD5=ec68028f5cb30852c7f38ee4c…	27.4	14	0.100	AAENPPEVDDVEEVAYEYEHR+EFYADVYK+ELMEMDPESAK+IAYALAEIR+NIHGPNLEAYR+SYKPNPYTILK+YLIPDKNDEVSHEQLR
1	FBpp0070006|FBgn0031092|CG9577-PA|CG9577-PA	1.0000	FBpp0070006 type=protein; loc=X:join(20166765..20166816,20166957..20167119,20167191..20167815,20167882..20167980); ID=FBpp0070006; name=CG9577-PA; parent=FBgn0031092,FBtr0070007; dbxref=GB_protein:AAF45374.2,FlyBase:FBpp0070006,FlyBase_Annotation_IDs:CG9577-PA,REFSEQ:NP_608375,GB_protein:AAF45374,FlyMine:FBpp0070006,modMine:FBpp0070006; MD5=3f343cb2598df70fbc496435d01acf7b; length=312; release=r6…	34.0	14	0.100	AIVLSASGK+ESLVYSLEHTNQEGLDHILLLNK+EVDIGMAADVGTLQR+FEAAEAHSSGLVSR+HFTAGIDLNDMINVGQTLAETDDYAR+KFEAAEAHSSGLVSR+LNLLSEDFAQAVAAQLTK
971a	FBpp0087479|FBgn0261014|CG2331-PA|TER94-PA	1.0000	FBpp0087479 type=protein; loc=2R:join(9989287..9989303,9990471..9990573,9990660..9992696,9992763..9992917,9992984..9993077); ID=FBpp0087479; name=TER94-PA; parent=FBgn0261014,FBtr0088391; dbxref=FlyBase:FBpp0087479,FlyBase_Annotation_IDs:CG2331-PA,GB_protein:AAF58863.1,REFSEQ:NP_477369,GB_protein:AAF58863,FlyMine:FBpp0087479,modMine:FBpp0087479; MD5=9ced7266152b9fad83a07959689b317f; length=801; r…	13.4	13	0.088	EIDIGIPDATGR+ELQELVQYPVEHPDK+ETVVEVPNTTWTDIGGLESVK+ETVVEVPNTTWTDIGGLESVKK+GEDLATAILK+IVSQLLTLMDGMK+LIVEEAQNDDNSVVSLSQAK+VINQILTEMDGMGAK
953a	FBpp0085461|FBgn0027066|CG3265-PB|Eb1-PB FBpp0085463|FBgn0027066|CG3265-PD|Eb1-PD FBpp0085464|FBgn0027066|CG3265-PA|Eb1-PA FBpp0305157|FBgn0027066|CG3265-PG|Eb1-PG	1.0000	FBpp0085461 type=protein; loc=2R:join(6752664..6752784,6752843..6752988,6754180..6754438,6754702..6754844,6754899..6754981,6755045..6755117,6755185..6755235); ID=FBpp0085461; name=Eb1-PB; parent=FBgn0027066,FBtr0086127; dbxref=FlyBase:FBpp0085461,FlyBase_Annotation_IDs:CG3265-PB,GB_protein:AAM70827.1,REFSEQ:NP_610233,GB_protein:AAM70827; MD5=fc55b43a1f23b55cc9931a81f9d86d39; length=291; release=r…	35.7	13	0.088	EGAPMGFGSGAVK+FQDNFEFLQWFK+GPSATTRPAMTSAVKPTVSK+INLEGLEK+KNDVSNSVNNQQIEEMSNQVMDMR+NDVSNSVNNQQIEEMSNQVMDMR+SLPGTAASGVSSSYR+TNLEHEYIQNFK
941a	FBpp0084724|FBgn0039601|CG1523-PA|CG1523-PA	1.0000	FBpp0084724 type=protein; loc=3R:complement(join(28819222..28819514,28818801..28819170,28817472..28818674)); ID=FBpp0084724; name=CG1523-PA; parent=FBgn0039601,FBtr0085355; dbxref=FlyBase:FBpp0084724,FlyBase_Annotation_IDs:CG1523-PA,GB_protein:AAF56817.1,REFSEQ:NP_651635,GB_protein:AAF56817,FlyMine:FBpp0084724,modMine:FBpp0084724; MD5=0cc035c2775a4b3b449f18bcf270d7e9; length=621; release=r6.09; s…	17.9	13	0.096	GASDNPSVLTR+LFATGSDDFTVALWDLR+LMQLGEQYIPQAAK+SDSFIPDIWAAEVTVQER+SFNSPVTTPTFK+TVALWDLR+VSNNHVSGYNFVYAISSGVLPLR+VSSVQVFQLDNSGAGR
878a	FBpp0075517|FBgn0267795|CG32138-PA|CG32138-PA FBpp0075518|FBgn0267795|CG32138-PB|CG32138-PB FBpp0113065|FBgn0267795|CG32138-PC|CG32138-PC	1.0000	FBpp0075517 type=protein; loc=3L:join(14054068..14054343,14061428..14061511,14065072..14065158,14065589..14067268,14067330..14067543,14067612..14067904,14068192..14068746,14068808..14068927,14069892..14070134); ID=FBpp0075517; name=CG32138-PA; parent=FBgn0267795,FBtr0075775; dbxref=FlyBase:FBpp0075517,FlyBase_Annotation_IDs:CG32138-PA,GB_protein:AAF49761.2,REFSEQ:NP_729954,GB_protein:AAF49761,REF…	13.0	13	0.094	AASVALENVVADVQELEK+AKFPELLNFESELYGTDK+EAINCIALSLIHK+GTIFNELDDEK+KLLQQDEVYNGALEDILLGLK+LLQQDEVYNGALEDILLGLK+LSLENVELLQK+NADAAAFFALIVR+SQQPMPTTDELDR+VLASMDLPPDK+VQELEDQLER+YAELESESLTLK
861a	FBpp0074011|FBgn0004227|CG4211-PA|nonA-PA FBpp0074012|FBgn0004227|CG4211-PB|nonA-PB FBpp0100043|FBgn0004227|CG4211-PC|nonA-PC FBpp0309274|FBgn0004227|CG4211-PD|nonA-PD	1.0000	FBpp0074011 type=protein; loc=X:join(16361698..16362054,16363358..16364630,16365205..16365513,16365587..16365642,16366904..16367011); ID=FBpp0074011; name=nonA-PA; parent=FBgn0004227,FBtr0074232; dbxref=FlyBase_Annotation_IDs:CG4211-PA,FlyBase:FBpp0074011,GB_protein:AAF48597.2,REFSEQ:NP_523367,GB_protein:AAF48597,FlyMine:FBpp0074011,modMine:FBpp0074011; MD5=3db46fb606889bf3705432380be6276e; lengt…	27.7	13	0.089	ASITVDDR+EMFKPYGEISEIFSNLDK+FGGPNAQNQNQNQNQNGGVTGGGGAVGGPNQNK+GGEDFFITQR+LYVGNLTNDITDDELR+MEEDKLEAQMEYAR+NAGNNQGGGFSGGPQNQQR+SFEIFGPIER+SGPRPGGGAGGAMNSTNMGGGGGGGGGGGPR+SISGPTFELEPVEVPTETK+VSNLTPFVSNELLYK
847a	FBpp0072688|FBgn0035253|CG7971-PA|CG7971-PA FBpp0072689|FBgn0035253|CG7971-PC|CG7971-PC FBpp0301191|FBgn0035253|CG7971-PG|CG7971-PG	1.0000	FBpp0072688 type=protein; loc=3L:complement(join(1664532..1664770,1663920..1664021,1661227..1661592,1661109..1661165,1659846..1659990,1658520..1658590,1656679..1658464,1655525..1655709,1655254..1655460,1655121..1655151)); ID=FBpp0072688; name=CG7971-PA; parent=FBgn0035253,FBtr0072806; dbxref=FlyBase_Annotation_IDs:CG7971-PA,FlyBase:FBpp0072688,GB_protein:AAF47543.2,REFSEQ:NP_647642,GB_protein:AAF…	9.6	13	0.048	AAEDTVNDILGTK+EAFNISEYFVEGSSFDGDR+EAFNISEYFVEGSSFDGDRK+EGSEPLVAALADSSLVDAIVSK+ESLAAAAAAAAAGK+SVPTPAFNPFK+VSTATVAAAESAAR+YHDIVQDK
837a	FBpp0071451|FBgn0261394|CG9327-PA|Prosalpha3-PA	1.0000	FBpp0071451 type=protein; loc=2R:join(20994991..20994993,20995103..20995308,20995446..20996031); ID=FBpp0071451; name=Prosalpha3-PA; parent=FBgn0261394,FBtr0071522; dbxref=FlyBase:FBpp0071451,FlyBase_Annotation_IDs:CG9327-PA,GB_protein:AAF46651.1,REFSEQ:NP_476691,GB_protein:AAF46651,FlyMine:FBpp0071451,modMine:FBpp0071451; MD5=97f7d9107be4d3d54d2f75cd622282e6; length=264; release=r6.09; species=D…	27.7	13	0.089	LLDSAIPSEK+RPFGVSLLYMGWDNK+TTIFSPEGR+TVYSVLEKPDVEK+VEMATLQR+YGYQLYQSDPSGNYGGWK
829a	FBpp0070474|FBgn0250874|CG2713-PA|ttm50-PA FBpp0312448|FBgn0250874|CG2713-PB|ttm50-PB	1.0000	FBpp0070474 type=protein; loc=X:complement(join(2731790..2732048,2731534..2731717,2730949..2731477,2730766..2730889,2730516..2730706)); ID=FBpp0070474; name=ttm50-PA; parent=FBgn0250874,FBtr0070497; dbxref=FlyBase:FBpp0070474,FlyBase_Annotation_IDs:CG2713-PA,GB_protein:AAF45820.2,REFSEQ:NP_570027,GB_protein:AAF45820,FlyMine:FBpp0070474,modMine:FBpp0070474; MD5=5cce8d36bd6dca04aeb4bbd2e4c6e88d; le…	26.9	13	0.093	DVLVHPDWTYQTGWR+IIAQNNVDDVR+LAEQMLEAER+LFPQTSPEVDSNAEQER+LLPDPLKPPYVQPR+QFDDPINQFR+VIVVDWDANATK+WHGNDDDGQLLDLIAFLK+YTLVLEMK
817	FBpp0305180|FBgn0029840|CG4320-PB|raptor-PB FBpp0311819|FBgn0029840|CG4320-PC|raptor-PC	1.0000	FBpp0305180 type=protein; loc=X:complement(join(6088272..6089706,6084791..6088213,6084601..6084608)); ID=FBpp0305180; name=raptor-PB; parent=FBgn0029840,FBtr0332964; dbxref=REFSEQ:NP_572294,GB_protein:AAF46122,FlyBase:FBpp0305180,FlyBase_Annotation_IDs:CG4320-PB; MD5=fbc823fd852a6b42f641675a600369d4; length=1621; release=r6.09; species=Dmel;;FBpp0311819 type=protein; loc=X:complement(join(6088272…	11.5	13	0.087	AAAVFALGTFISSVTDR+DPSQDDSLNDLGK+GGVQQLVGGSGGAANVAANQVQLTNQMVSYK+GVAGAGTGLGLPSGPR+KTQFTPSIVK+LLPYEPQIAVAYR+QDLLVASLFR+QDQSLVPIVK+VAAIAQEIVEHVR+VNYLGGGGAPGGAGATAESPPVGAAASGASHWAQK+VWQSSPPASSATSEDTPSK
753	FBpp0088566|FBgn0260634|CG10192-PA|eIF4G2-PA FBpp0310717|FBgn0260634|CG10192-PC|eIF4G2-PC	1.0000	FBpp0088566 type=protein; loc=3R:complement(join(23815241..23817011,23814969..23815106,23814013..23814915,23812700..23813814,23810294..23812585)); ID=FBpp0088566; name=eIF4G2-PA; parent=FBgn0260634,FBtr0089623; dbxref=GB_protein:AAF56194.2,FlyBase:FBpp0088566,FlyBase_Annotation_IDs:CG10192-PA,REFSEQ:NP_651188,GB_protein:AAF56194,FlyMine:FBpp0088566,modMine:FBpp0088566; MD5=6388249d541e8b25e6e492c…	7.9	13	0.085	AEMEDLEYQFR+EIFEEAYSR+FLPYQQPSAVAGTANAPAGGNK+FSNSSATDDSIAK+GQLFWSDVR+HLANEEIVAK+LTPDNFEVLLK+LVEEALNTR+NVGNRPVSSTQVNASNAPPPTSLLK+QETAAVDDKETAQPTTDTLSATSNNTK+VSMAGGQDEDDDVEGVLK
741	FBpp0088194|FBgn0039904|CG1710-PB|Hcf-PB FBpp0088195|FBgn0039904|CG1710-PA|Hcf-PA FBpp0298368|FBgn0039904|CG1710-PE|Hcf-PE FBpp0306551|FBgn0039904|CG1710-PF|Hcf-PF FBpp0311451|FBgn0039904|CG1710-PG|Hcf-PG	1.0000	FBpp0088194 type=protein; loc=4:join(360691..361006,362304..362613,362671..362882,362946..363134,363494..363639,363868..364941,365674..366762,369507..369744,369810..369964,371091..371357,371813..372176,372250..372392); ID=FBpp0088194; name=Hcf-PB; parent=FBgn0039904,FBtr0089125; dbxref=FlyBase:FBpp0088194,FlyBase_Annotation_IDs:CG1710-PB,GB_protein:AAN06529.1,REFSEQ:NP_726566,GB_protein:AAN06529;…	14.3	13	0.086	ALSTPQLAFVR+GEWGEISSFK+IFLFGGLANESDDPK+ISASDLNSEHIIQAENHSFANR+ISMDMDVPDGHQLDSNLTGFR+LLSNNIVQQGTPTSAETSGINISANR+LSESEGQHGSEENENNGENATSSSASALFTGGDTAGPSR+MFVFGGMIEYGK+MYVFGGWVPLVINDSK+TALPNVAVQSQPTSSTTTSIGGK+YSNELYELQATK
664	FBpp0086400|FBgn0010590|CG8392-PA|Prosbeta1-PA	1.0000	FBpp0086400 type=protein; loc=2R:complement(join(16014652..16014696,16014114..16014588,16013891..16014045)); ID=FBpp0086400; name=Prosbeta1-PA; parent=FBgn0010590,FBtr0087262; dbxref=FlyBase:FBpp0086400,FlyBase_Annotation_IDs:CG8392-PA,GB_protein:AAF58077.1,REFSEQ:NP_652031,GB_protein:AAF58077,FlyMine:FBpp0086400,modMine:FBpp0086400; MD5=267437e64a41f10e6a9d67d7b06435ee; length=224; release=r6.09…	49.1	13	0.093	AVQHAIYHDGSSGGVVR+DALVFEAASEFR+ESLLAGIIVAGWDEQR+GGQVYSIPLGGMLTR+IFYNTESGASAVSSTPSFISSE+RIFYNTESGASAVSSTPSFISSE+SGSAADTQAIADIVAYSLNYHENQTNK
618	FBpp0085281|FBgn0061209|CG17949-PA|His2B FBpp0091113|FBgn0053868|CG33868-PA|His2B FBpp0091115|FBgn0053870|CG33870-PA|His2B FBpp0091117|FBgn0053872|CG33872-PA|His2B FBpp0091119|FBgn0053874|CG33874-PA|His2B FBpp0091121|FBgn0053876|CG33876-PA|His2B FBpp0091123|FBgn0053878|CG33878-PA|His2B FBpp0091125|FBgn0053880|CG33880-PA|His2B FBpp0091127|FBgn0053882|CG33882-PA|His2B FBpp0091129|FBgn0053884|CG3388…	1.0000	FBpp0085281 type=protein; loc=2L:complement(21423191..21423562); ID=FBpp0085281; name=His2B:CG17949-PA; parent=FBgn0061209,FBtr0085927; dbxref=FlyBase:FBpp0085281,GB_protein:AAN11124.1,FlyBase_Annotation_IDs:CG17949-PA,REFSEQ:NP_724342,GB_protein:AAN11124; MD5=523bf69b6d6b2415c7fc9ac48aafa63e; length=123; release=r6.09; species=Dmel;;FBpp0091113 type=protein; loc=2L:complement(21537682..21538053)…	26.8	13	0.093	AMSIMNSFVNDIFER+ESYAIYIYK+LLLPGELAK
577	FBpp0084501|FBgn0039488|CG6066-PA|CG6066-PA	1.0000	FBpp0084501 type=protein; loc=3R:complement(27115231..27116622); ID=FBpp0084501; name=CG6066-PA; parent=FBgn0039488,FBtr0085131; dbxref=FlyBase:FBpp0084501,FlyBase_Annotation_IDs:CG6066-PA,GB_protein:AAF56669.1,REFSEQ:NP_651538,GB_protein:AAF56669,FlyMine:FBpp0084501,modMine:FBpp0084501; MD5=4c015637799f7bbedd824cb04cc9e781; length=463; release=r6.09; species=Dmel;	22.5	13	0.090	ALLPGEGAAMAAYIAEGK+ENQLYSADEK+ESASHNDEDVGPSLRPGGSLNQK+GEIGLTSDEIANFESVGYVMSGSR+RGEIGLTSDEIANFESVGYVMSGSR+SPSRPETDDVELVK+VLIGEEGVPEVWGK
564	FBpp0084071|FBgn0000140|CG6875-PA|asp-PA	1.0000	FBpp0084071 type=protein; loc=3R:join(24754041..24754055,24754128..24754304,24754357..24754569,24754649..24759530,24759591..24759892,24759957..24760232); ID=FBpp0084071; name=asp-PA; parent=FBgn0000140,FBtr0084692; dbxref=GB_protein:AAF56330.2,FlyBase:FBpp0084071,FlyBase_Annotation_IDs:CG6875-PA,GB_protein:AAF56330.3,REFSEQ:NP_524488,GB_protein:AAF56330,FlyMine:FBpp0084071,modMine:FBpp0084071; MD…	7.2	13	0.093	AATVIQAVFR+AIVQFEDVPITK+FIASDALAVLSR+FQALMTPEMMDLIR+FSSELLANIGDITR+GQATIFPDNLAAWPTPTLK+LALGALGEANFQLGGDIAAQDIVDGHR+TPQEEPVYISPQPR+WLNALVSIPADLDADLNNK
518	FBpp0082538|FBgn0026441|CG4913-PA|ear-PA FBpp0303072|FBgn0026441|CG4913-PB|ear-PB FBpp0306751|FBgn0026441|CG4913-PC|ear-PC	1.0000	FBpp0082538 type=protein; loc=3R:join(15321418..15321604,15321676..15324284); ID=FBpp0082538; name=ear-PA; parent=FBgn0026441,FBtr0083082; dbxref=FlyBase:FBpp0082538,FlyBase_Annotation_IDs:CG4913-PA,GB_protein:AAF55168.1,REFSEQ:NP_651979,GB_protein:AAF55168,FlyMine:FBpp0082538,modMine:FBpp0082538; MD5=69c2eab1ceb396cbc31d476f694c8ce0; length=931; release=r6.09; species=Dmel;;FBpp0303072 type=prot…	18.6	13	0.082	ADISAFVEK+ATPTSVGSNSSSSMVSNIGK+DERPGQSDSPASGNLQSAHLQQQSQVASTGK+GGGVPVFGANIGAGSLAR+HTASPKPGKPNEMGAPSPKK+LEGASPATEGGAPDKTPVSASASSGSK+TANDSAAGAVAPTSR+THIFEAPSEEFR+TLSPSVGSGETAHSNEMSGVK
489	FBpp0081568|FBgn0002431|CG9484-PA|hyd-PA FBpp0308671|FBgn0002431|CG9484-PB|hyd-PB	1.0000	FBpp0081568 type=protein; loc=3R:complement(join(9725464..9725525,9724480..9724677,9724137..9724416,9723860..9724077,9723561..9723799,9723308..9723498,9719720..9723220,9719477..9719621,9719164..9719397,9718631..9719103,9718331..9718541,9717530..9718276,9716517..9717473,9716374..9716450,9715991..9716316,9715724..9715930,9715521..9715668,9715224..9715454,9714952..9715164)); ID=FBpp0081568; name=hyd…	6.2	13	0.081	DVAVTSSNIFEYVR+ELNTQFGNQSR+ESLIVQTFK+LGSPTYTFDLAQR+LLIDWNAVR+LYIPLYSSK+NVSTAATGATGNNSVISNR+SQAAGNNLNAHGITPDKDLPK+STVPASTTVTTPSIEPHTMATTASNLAR+TIDSDINNYSASNLSTAEQAK+VATWMDEQLGYIGAK+YVVPFSSILR
42	FBpp0070877|FBgn0014026|CG3314-PA|RpL7A-PA FBpp0070878|FBgn0014026|CG3314-PD|RpL7A-PD FBpp0309986|FBgn0014026|CG3314-PE|RpL7A-PE FBpp0309987|FBgn0014026|CG3314-PF|RpL7A-PF FBpp0311460|FBgn0014026|CG3314-PG|RpL7A-PG	1.0000	FBpp0070877 type=protein; loc=X:complement(join(6532490..6532504,6532298..6532421,6531835..6532205,6531126..6531431)); ID=FBpp0070877; name=RpL7A-PA; parent=FBgn0014026,FBtr0070915; dbxref=FlyBase:FBpp0070877,FlyBase_Annotation_IDs:CG3314-PA,GB_protein:AAN09170.1,REFSEQ:NP_727094,GB_protein:AAN09170,FlyMine:FBpp0070877,modMine:FBpp0070877; MD5=9dd5cf6ed8fd7a8831cd15e06ca47ffe; length=271; release…	26.2	13	0.087	HWGGGILGSK+KKPSYVSAGTNTVTK+KPSYVSAGTNTVTK+KVAPAPLAVK+KVVNQLFEK+LKVPPPIHQFSQTLDK+NFGIGQNVQPK+VAPAPLAVK+VPPPIHQFSQTLDK+VVNQLFEK
409	FBpp0079484|FBgn0011272|CG4651-PA|RpL13-PA FBpp0099517|FBgn0011272|CG4651-PB|RpL13-PB FBpp0302626|FBgn0011272|CG4651-PC|RpL13-PC	1.0000	FBpp0079484 type=protein; loc=2L:join(9967635..9967877,9967939..9968247,9968317..9968421); ID=FBpp0079484; name=RpL13-PA; parent=FBgn0011272,FBtr0079888; dbxref=GB_protein:AAF52842.1,FlyBase:FBpp0079484,FlyBase_Annotation_IDs:CG4651-PA,REFSEQ:NP_523530,GB_protein:AAF52842; MD5=6aea7ab718156ab77fd20fc1241572d5; length=218; release=r6.09; species=Dmel;;FBpp0099517 type=protein; loc=2L:join(9967635.…	23.9	13	0.086	GAGIGANFAK+GFTLEELK+GPVLPIKNEQPAVVEFR+LILFPINEK+NEQPAVVEFR+TWFNQPAR
336	FBpp0078015|FBgn0037094|CG7611-PE|CG7611-PE FBpp0078017|FBgn0037094|CG7611-PG|CG7611-PG FBpp0078018|FBgn0037094|CG7611-PB|CG7611-PB FBpp0078019|FBgn0037094|CG7611-PH|CG7611-PH FBpp0078020|FBgn0037094|CG7611-PC|CG7611-PC FBpp0078021|FBgn0037094|CG7611-PD|CG7611-PD FBpp0078022|FBgn0037094|CG7611-PA|CG7611-PA FBpp0290415|FBgn0037094|CG7611-PI|CG7611-PI FBpp0290416|FBgn0037094|CG7611-PJ|CG7611-PJ	1.0000	FBpp0078015 type=protein; loc=3L:join(21525258..21525716,21525984..21526936,21527184..21527664); ID=FBpp0078015; name=CG7611-PE; parent=FBgn0037094,FBtr0078359; dbxref=FlyBase:FBpp0078015,FlyBase_Annotation_IDs:CG7611-PE,GB_protein:AAN12172.1,REFSEQ:NP_730647,GB_protein:AAN12172,FlyMine:FBpp0078015,modMine:FBpp0078015; MD5=29f3d96dd5f092522f7e7f691f5c8387; length=630; release=r6.09; species=Dmel;…	21.7	13	0.085	ADSDLKDLEPLIDNGK+DGGSGDDSVGIGDENPSGSSAATNGHDSK+DLEPLIDNGK+DSTVIIWDVDPYK+FILLEQK+LALLNVSNQGLHLWDIEDK+LATITEMK+LIGQYLHDVGLDK+LQTFMPPSVMMSPR+YLEHLDDGNPLDALHVLR
309	FBpp0077317|FBgn0041111|CG8817-PA|lilli-PA FBpp0077318|FBgn0041111|CG8817-PB|lilli-PB FBpp0077319|FBgn0041111|CG8817-PC|lilli-PC FBpp0288477|FBgn0041111|CG8817-PD|lilli-PD FBpp0288478|FBgn0041111|CG8817-PE|lilli-PE FBpp0288479|FBgn0041111|CG8817-PF|lilli-PF FBpp0288480|FBgn0041111|CG8817-PG|lilli-PG FBpp0304731|FBgn0041111|CG8817-PH|lilli-PH	1.0000	FBpp0077317 type=protein; loc=2L:join(2945617..2945792,2946709..2947435,2947609..2948030,2948089..2948145,2948205..2951111,2951191..2951382,2951470..2951556,2951640..2951805,2951877..2952027,2952089..2952225); ID=FBpp0077317; name=lilli-PA; parent=FBgn0041111,FBtr0077632; dbxref=FlyBase:FBpp0077317,FlyBase_Annotation_IDs:CG8817-PA,GB_protein:AAF51180.2,REFSEQ:NP_722863,GB_protein:AAF51180,FlyMine…	11.4	13	0.088	AASGVTSPGPVKPLK+AIINSLTDFFR+APPSNSVTLTPILPLPTSPK+EAIDAVSEMALGAIPK+ELLPVPVLLPSNNHER+HPGLDHTAVSVQTQPATDTVK+KEAIDAVSEMALGAIPK+MTPTQQQQLGAGLASPAR+QGQVVIVDLQEEQQQGK+QNEFLSYLNSAHELWDQADR+SQVGSGQALAQQLPPYK+TTTPHLTSLICK
257	FBpp0075697|FBgn0036301|CG4069-PA|CG4069-PA	1.0000	FBpp0075697 type=protein; loc=3L:complement(join(12537109..12537222,12536739..12537044,12536260..12536680,12535512..12536200)); ID=FBpp0075697; name=CG4069-PA; parent=FBgn0036301,FBtr0075965; dbxref=FlyBase:FBpp0075697,FlyBase_Annotation_IDs:CG4069-PA,GB_protein:AAF49898.1,REFSEQ:NP_648590,GB_protein:AAF49898,FlyMine:FBpp0075697,modMine:FBpp0075697; MD5=ee6610bb0e4788272ef7d33a269cf7ee; length=50…	25.1	13	0.092	AEIGGAIVPSPR+DVEMSAVDKPVTTTTDGIFTVTVGGPSTSTTPFVSK+EELIMFGGELYTGTK+GTLYIFGGIFEEDDK+GVTHTDMFVLSQDK+IYVWGGYSR+QLTYNDFYALDLHK+TTVYNDLFFYNTK
187	FBpp0074059|FBgn0061200|CG4453-PA|Nup153-PA FBpp0288862|FBgn0061200|CG4453-PC|Nup153-PC FBpp0309144|FBgn0061200|CG4453-PD|Nup153-PD	1.0000	FBpp0074059 type=protein; loc=X:join(16600155..16600313,16600380..16600895,16600954..16601198,16601376..16605786,16605850..16606008,16607933..16608000,16609005..16609098); ID=FBpp0074059; name=Nup153-PA; parent=FBgn0061200,FBtr0074284; dbxref=FlyBase:FBpp0074059,FlyBase_Annotation_IDs:CG4453-PA,GB_protein:AAF48628.3,GB_protein:AAF48628,REFSEQ:NP_573136,GB_protein:AAF48628,FlyMine:FBpp0074059,modM…	10.4	13	0.093	AVDMRPSDSGSLAETSVGQGGSK+EVVKPSVETTTTPAPTSAQFSFGFGQSNQGK+ILNLLESYSTPLIDAK+LLSGSASNSGSASASSSPFYQGR+LLVPTMQQLLER+NVSVPNHINELAELR+SEYNVFLLR+SSTPIANSSYPSINNNLPAGSGFDISFTR+TAEEEAPPPLDLPQISFPDMASAPK+YTFSAPAPLDDLR
1015b	FBpp0303361|FBgn0263998|CG43741-PA|Ack-like-PA FBpp0303363|FBgn0263998|CG43741-PD|Ack-like-PD	1.0000	FBpp0303361 type=protein; loc=2R:complement(join(13152619..13152622,13151367..13151436,13150889..13151288,13149750..13150832,13148953..13149683,13148671..13148890,13143375..13144688,13143126..13143317)); ID=FBpp0303361; name=Ack-like-PA; parent=FBgn0263998,FBtr0330329; dbxref=FlyBase_Annotation_IDs:CG43741-PA,FlyBase:FBpp0303361,REFSEQ:NP_477086,GB_protein:AAG22275; MD5=d25b335598346f60b2a556e874…	9.1	13	0.048	ALLDIGPSPAATLLR+EAAIMHSIEHENIVR+FGEIYDQLPDMKPEQLK+ISDFGLSR+QGDIISVLDR+QLGTGEFGIVQQGVWSNGNER+SPEISTSSQPQPGR+TGYFNPSNTVAFLEGLPSSTR
997a	FBpp0289022|FBgn0265998|CG33553-PE|Doa-PL	1.0000	FBpp0289022 type=protein; loc=3R:join(28893432..28895062,28900824..28901022,28919492..28919567,28920225..28920291,28920354..28920467,28920537..28920627,28920690..28920860,28920920..28921089,28921156..28921269,28921359..28921549,28921615..28921742); ID=FBpp0289022; name=Doa-PL; parent=FBgn0265998,FBtr0299744; dbxref=FlyBase:FBpp0289022,FlyBase:FBpp0099604,FlyBase_Annotation_IDs:CG33553-PE,FlyBase_…	13.4	13	0.060	FPQGLPFEEEFYGR+ILGQIPYR+IMATLGEGTFGR+ITLGEALHHPFFDR+KQYQPAGSVSVSSQQPMGTPTSQK+LEINALEK+MLEYEPSSR+NNNPAAGSSSTSAASSTSSIHQQGVVTSGNFVR+QYVPASSWIR
986a	FBpp0089056|FBgn0032456|CG6214-PA|MRP-PA FBpp0089057|FBgn0032456|CG6214-PB|MRP-PB FBpp0089058|FBgn0032456|CG6214-PC|MRP-PC FBpp0089059|FBgn0032456|CG6214-PD|MRP-PD FBpp0089060|FBgn0032456|CG6214-PE|MRP-PE FBpp0089061|FBgn0032456|CG6214-PF|MRP-PF FBpp0089062|FBgn0032456|CG6214-PG|MRP-PG FBpp0089063|FBgn0032456|CG6214-PH|MRP-PH FBpp0089064|FBgn0032456|CG6214-PI|MRP-PI FBpp0089065|FBgn0032456|CG6214…	1.0000	FBpp0089056 type=protein; loc=2L:join(12722431..12722484,12722559..12724070,12724206..12724343,12724472..12724618,12725712..12725796,12725859..12726678,12726746..12727116,12730843..12731066,12737959..12738176,12738241..12738747,12738807..12739188,12743980..12744171); ID=FBpp0089056; name=MRP-PA; parent=FBgn0032456,FBtr0090013; dbxref=FlyBase:FBpp0089056,FlyBase_Annotation_IDs:CG6214-PA,GB_protein…	9.9	13	0.082	AQFSNGNVTFENPHGEK+GQIIEFASPTELLDNPK+ISIDGVDIASMGLHMLR+LAGVVNTVGK+LAYVPQQAWIQNATVR+LTIIPQDPVLFSGSLR+SLAAGLNHEIAEGGENLSVGQR+SSLTLALFR+TALINAIYR+VLVTHGVTFLPQVDSIYVIK
984a	FBpp0088881|FBgn0025682|CG9148-PA|scf-PA	1.0000	FBpp0088881 type=protein; loc=3L:join(1298726..1299200,1299319..1299833); ID=FBpp0088881; name=scf-PA; parent=FBgn0025682,FBtr0089942; dbxref=FlyBase:FBpp0088881,FlyBase_Annotation_IDs:CG9148-PA,GB_protein:AAF47468.2,REFSEQ:NP_477392,GB_protein:AAF47468,FlyMine:FBpp0088881,modMine:FBpp0088881; MD5=6ee7efdbfff24cdb0d157ae9d7d8b6f9; length=329; release=r6.09; species=Dmel;	43.5	12	0.081	DGSVTLAELK+EEILDKYDVFVGSQATDFGEALAR+HFDGGEHNAQFDHEAFLGPDESK+HLLFEADADHDDKLTK+IDENKDGSVTLAELK+ISVDEYIGDMYR+LGVIVDR+QWIAPHDFDHSEAEAK+STGAEDEEPEWVANER+WSVADQDLDDNLTK
983a	FBpp0088691|FBgn0031450|CG2903-PB|Hrs-PB FBpp0088692|FBgn0031450|CG2903-PC|Hrs-PC	1.0000	FBpp0088691 type=protein; loc=2L:join(2740181..2740211,2740389..2740473,2740520..2740784,2741108..2741482,2741559..2743085); ID=FBpp0088691; name=Hrs-PB; parent=FBgn0031450,FBtr0089750; dbxref=FlyBase:FBpp0088691,FlyBase_Annotation_IDs:CG2903-PB,GB_protein:AAF51221.2,REFSEQ:NP_525099,GB_protein:AAF51221,FlyMine:FBpp0088691,modMine:FBpp0088691; MD5=edb38649418e4b98480e70434667e42a; length=760; rel…	22.5	12	0.074	EADAMFTADTAPNWADGR+EYHQQPEEATNPELAK+ISESSSMASPSAPSPMPPTPQPQQIMPLQVK+KISESSSMASPSAPSPMPPTPQPQQIMPLQVK+MWYEQLQDK+NLENATSHLR+QEYLQYQR+SADEVQIDEFAANMR+SGPRPADSELPAEYLNSTLAQQVQTPAR+SISNDSSVQTLFMTLTSLHSQQLSYIK+VEFTFTNR
950a	FBpp0085314|FBgn0032987|CG12775-PA|RpL21-PA FBpp0303728|FBgn0032987|CG12775-PB|RpL21-PB FBpp0311640|FBgn0032987|CG12775-PC|RpL21-PC	1.0000	FBpp0085314 type=protein; loc=2L:complement(22247226..22247705); ID=FBpp0085314; name=RpL21-PA; parent=FBgn0032987,FBtr0085961; dbxref=GB_protein:AAF57259.1,FlyBase:FBpp0085314,FlyBase_Annotation_IDs:CG12775-PA,REFSEQ:NP_610144,GB_protein:AAF57259,FlyMine:FBpp0085314,modMine:FBpp0085314; MD5=b2e4b76ae2c566ebe381be45fdd2f9a9; length=159; release=r6.09; species=Dmel;;FBpp0303728 type=protein; loc=2…	37.7	12	0.077	GQWVSLK+HGVIPLSTYMR+IFNVTQHAVGVIVNK+IFNVTQHAVGVIVNKR+IGDIVDIK+KHGVIPLSTYMR+KLEEPIALAPIPYEFIA
881a	FBpp0076152|FBgn0010408|CG3395-PA|RpS9-PA FBpp0076154|FBgn0010408|CG3395-PD|RpS9-PD FBpp0309532|FBgn0010408|CG3395-PE|RpS9-PE	1.0000	FBpp0076152 type=protein; loc=3L:complement(join(9511056..9511278,9510465..9510651,9509981..9510158)); ID=FBpp0076152; name=RpS9-PA; parent=FBgn0010408,FBtr0076423; dbxref=FlyBase:FBpp0076152,FlyBase_Annotation_IDs:CG3395-PA,GB_protein:AAF50249.1,REFSEQ:NP_524004,GB_protein:AAF50249; MD5=7752e85d52003f2a9702c19d0b7cfb88; length=195; release=r6.09; species=Dmel;;FBpp0076154 type=protein; loc=3L:co…	32.3	12	0.080	ELLTLDEK+ELLTLDEKDEK+ELLTLDEKDEKR+IEDFLER+IPSVFSK+LDYVLGLK+LFQGNALLR+LQTQVFK+MKLDYVLGLK+QVVNIPSFVVR
870a	FBpp0074968|FBgn0025455|CG6292-PB|CycT-PB FBpp0305335|FBgn0025455|CG6292-PC|CycT-PC	1.0000	FBpp0074968 type=protein; loc=3L:complement(join(17556496..17557072,17556374..17556419,17554935..17555530,17552804..17554878)); ID=FBpp0074968; name=CycT-PB; parent=FBgn0025455,FBtr0075205; dbxref=GB_protein:AAF49325.1,FlyBase:FBpp0074968,FlyBase_Annotation_IDs:CG6292-PB,REFSEQ:NP_524127,GB_protein:AAF49325,FlyMine:FBpp0074968,modMine:FBpp0074968; MD5=e69bcd3a8510de4c92b36ee1381c6037; length=1097…	18.7	12	0.074	EQGITPMTSLASGPAPMDLEVPTK+GGYPGASNGSQPPPPAGYGGHR+GYHSNITTPPELLNGNDSR+IWYFSNDQLANSPSR+KLDTTTGLPTYPNYEEK+MTSGSKPQQPQQQPVPHPSASNSSASGMSSK+NPNGSLQAGASAPIK+NSLFSPEWPDIK+QIPHGGDLLTNPGESGSLK+SSSSSSSSSQQPGRPSMPVDYHK+TVSLDLLK
832a	FBpp0070894|FBgn0086558|CG32744-PA|Ubi-p5E-PA FBpp0073034|FBgn0003943|CG11624-PA|Ubi-p63E-PA FBpp0073035|FBgn0003943|CG11624-PB|Ubi-p63E-PB FBpp0077159|FBgn0003941|CG2960-PA|RpL40-PA FBpp0079606|FBgn0003942|CG5271-PA|RpS27A-PA FBpp0089269|FBgn0003943|CG11624-PC|Ubi-p63E-PC FBpp0305348|FBgn0003943|CG11624-PD|Ubi-p63E-PD FBpp0306837|FBgn0003941|CG2960-PB|RpL40-PB FBpp0311816|FBgn0086558|CG32744-PB|…	1.0000	FBpp0070894 type=protein; loc=X:complement(6277144..6278748); ID=FBpp0070894; name=Ubi-p5E-PA; parent=FBgn0086558,FBtr0070933; dbxref=FlyBase:FBpp0070894,FlyBase_Annotation_IDs:CG32744-PA,GB_protein:AAF46142.3,REFSEQ:NP_727078,GB_protein:AAF46142,FlyMine:FBpp0070894,modMine:FBpp0070894; MD5=e647e40d6d877d42214ce3f015f4d7a0; length=534; release=r6.09; species=Dmel;;FBpp0073034 type=protein; loc=3L…	76.0	12	0.081	ESTLHLVLR+IQDKEGIPPDQQR+MQIFVKTLTGKTITLEVEPSDTIENVK+TITLEVEPSDTIENVK+TLSDYNIQK
776	FBpp0112117|FBgn0037549|CG7878-PA|CG7878-PA	1.0000	FBpp0112117 type=protein; loc=3R:join(8122853..8123503,8123559..8124067,8124130..8124765,8124823..8125138); ID=FBpp0112117; name=CG7878-PA; parent=FBgn0037549,FBtr0113205; dbxref=FlyBase:FBpp0112117,FlyBase_Annotation_IDs:CG7878-PA,REFSEQ:NP_649767,GB_protein:AAF54192,FlyMine:FBpp0112117,modMine:FBpp0112117; MD5=864e1f6c69884ef922fe9c6e27787540; length=703; release=r6.09; species=Dmel;	23.8	12	0.084	EAPEVANLTK+ELIEILQEAEQEVPDELHNMAR+GGANVLVLAPTR+GNSYEFNPTSSESNKDNGDLTGIIDWEALNK+ILVATDVASR+IQNDFNVR+ITGSIQSNVIDAINHVR+LMEDDMDKFNTITSFVK+MLDMGFEPQIR+QGTSISFFTR+TLAFLLPGMIHTEYQSTPR
734	FBpp0088015|FBgn0033210|CG1406-PA|U2A-PA	1.0000	FBpp0088015 type=protein; loc=2R:complement(7675438..7676235); ID=FBpp0088015; name=U2A-PA; parent=FBgn0033210,FBtr0088941; dbxref=FlyBase:FBpp0088015,FlyBase_Annotation_IDs:CG1406-PA,GB_protein:AAF59207.1,REFSEQ:NP_610315,GB_protein:AAF59207,FlyMine:FBpp0088015,modMine:FBpp0088015; MD5=821bb9d3bf6334f111c5d0f71d2fea4f; length=265; release=r6.09; species=Dmel;	37.0	12	0.080	IPQIENLGATLDQFDTIDLSDNDLR+IPQIENLGATLDQFDTIDLSDNDLRK+KLDNLPHLPR+LANPQDMQR+LETICLLINPVSTKPNYR+LSQILQSGQLPDK+MSAAAAIAAEAGNGK+QAAQEFFR
731	FBpp0087958|FBgn0033235|CG8728-PA|CG8728-PA	1.0000	FBpp0087958 type=protein; loc=2R:complement(join(7938900..7938955,7938437..7938815,7937959..7938375,7937762..7937902,7937204..7937708,7936971..7937143)); ID=FBpp0087958; name=CG8728-PA; parent=FBgn0033235,FBtr0088882; dbxref=FlyBase:FBpp0087958,FlyBase_Annotation_IDs:CG8728-PA,GB_protein:AAF59168.1,REFSEQ:NP_610333,GB_protein:AAF59168,FlyMine:FBpp0087958,modMine:FBpp0087958; MD5=f597e2b6e045ffbbf…	25.5	12	0.078	AIWETEALEDSGPK+EIESVTAADIQR+EIVTHLPPLTEPLPNLPEAVYAAPLAESAITK+LLADVTLRPTLSDQEVSLAR+LLSSPPSVAAR+QVDTSIAQYTGGLVK+VTSLGGDEVGSGTGIGQITGGVR+YEVAYPSGVSHFLEK
701	FBpp0087319|FBgn0029134|CG12323-PB|Prosbeta5-PB FBpp0087320|FBgn0029134|CG12323-PA|Prosbeta5-PA	1.0000	FBpp0087319 type=protein; loc=2R:join(10820073..10820219,10820282..10820983); ID=FBpp0087319; name=Prosbeta5-PB; parent=FBgn0029134,FBtr0088224; dbxref=FlyBase:FBpp0087319,FlyBase_Annotation_IDs:CG12323-PB,GB_protein:AAM68751.1,REFSEQ:NP_724974,GB_protein:AAM68751; MD5=3c5e9d2fcbbf0d369a6b1886d17962f9; length=282; release=r6.09; species=Dmel;;FBpp0087320 type=protein; loc=2R:join(10820073..108202…	39.4	12	0.083	ATGGSYIGSQSMK+GGVLLAVDSR+GMGLSMGMMLAGYDK+GPGLYYVDSEGSR+IMANIAHEYK+INFDHGTTTLGFK+TPGNLFSVGSGSLYAYGVLDSGYHWDLEDK+TPGNLFSVGSGSLYAYGVLDSGYHWDLEDKEAQELGR
675	FBpp0086701|FBgn0033912|CG8415-PA|RpS23-PA FBpp0308991|FBgn0033912|CG8415-PB|RpS23-PB	1.0000	FBpp0086701 type=protein; loc=2R:complement(join(14216530..14216533,14215951..14216110,14215435..14215702)); ID=FBpp0086701; name=RpS23-PA; parent=FBgn0033912,FBtr0087575; dbxref=FlyBase:FBpp0086701,FlyBase_Annotation_IDs:CG8415-PA,GB_protein:AAF58277.2,REFSEQ:NP_610939,GB_protein:AAF58277,FlyMine:FBpp0086701,modMine:FBpp0086701; MD5=e61e7f18ffb2c6f72e0b266cd817f7b8; length=143; release=r6.09; sp…	42.7	12	0.075	ANPFGGASHAK+DGSLNYIEENDEVLVAGFGR+GHAVGDIPGVR+ITAFVPR+KGHAVGDIPGVR+VANVSLLALYK
656	FBpp0086101|FBgn0028382|CG4886-PA|cyp33-PA	1.0000	FBpp0086101 type=protein; loc=2R:join(17545289..17545489,17545554..17545937,17545994..17546166,17546240..17546384); ID=FBpp0086101; name=cyp33-PA; parent=FBgn0028382,FBtr0086945; dbxref=FlyBase:FBpp0086101,FlyBase_Annotation_IDs:CG4886-PA,GB_protein:AAF57839.1,REFSEQ:NP_523773,GB_protein:AAF57839,FlyMine:FBpp0086101,modMine:FBpp0086101; MD5=619cf9bcd58e81a609fafebddb591680; length=300; release=r6…	28.7	12	0.076	FNDENFNLK+HAGATLQPEGEPEAEKVETPSTGPAVIEK+LLNNAFIPFGDIADIQMPADYESQR+NPQVFFDIR+TIYVGGLADEVTER+VETPSTGPAVIEK
653	FBpp0086066|FBgn0016697|CG10938-PA|Prosalpha5-PA FBpp0086067|FBgn0016697|CG10938-PB|Prosalpha5-PB	1.0000	FBpp0086066 type=protein; loc=2R:join(17412911..17413043,17413102..17413703); ID=FBpp0086066; name=Prosalpha5-PA; parent=FBgn0016697,FBtr0086910; dbxref=FlyBase:FBpp0086066,FlyBase_Annotation_IDs:CG10938-PA,GB_protein:AAF57875.1,REFSEQ:NP_725669,GB_protein:AAF57875,FlyMine:FBpp0086066,modMine:FBpp0086066; MD5=5510e33afda34e2119e220531e1b3946; length=244; release=r6.09; species=Dmel;;FBpp0086067 t…	23.4	12	0.084	EREFYMFTK+GVNTFSPEGR+ITSPLMVPSTVEK+LFQVEYAIEAIK+LNSTNVEVMTMTK
637	FBpp0085796|FBgn0010551|CG15081-PC|Phb2-PC FBpp0085797|FBgn0010551|CG15081-PB|Phb2-PB FBpp0085798|FBgn0010551|CG15081-PA|Phb2-PA FBpp0111774|FBgn0010551|CG15081-PD|Phb2-PD FBpp0111775|FBgn0010551|CG15081-PE|Phb2-PE FBpp0111776|FBgn0010551|CG15081-PF|Phb2-PF	1.0000	FBpp0085796 type=protein; loc=2R:join(18819633..18819765,18820196..18820542,18820605..18820838,18821041..18821118,18821184..18821291); ID=FBpp0085796; name=Phb2-PC; parent=FBgn0010551,FBtr0086614; dbxref=FlyBase:FBpp0085796,FlyBase_Annotation_IDs:CG15081-PC,GB_protein:AAM68447.1,GB_protein:AAM68447,REFSEQ:NP_725832,GB_protein:AAM68447; MD5=f3577dbaa7059493d393d38b3f6cb5db; length=299; release=r6.…	40.8	12	0.080	GGPPGLGIGLK+IPWFQYPIIYDIR+IVQAEGEAEAAK+LGGIQSDIYSEGLHVR+QQVSLLIR+VLAAVGAAAYGVSQSLYTVEGGHR+VLSRPDSLNLPYLHK+VYLSADSLMLNIQDSGFDDMTEK
613	FBpp0085234|FBgn0002645|CG1483-PA|Map205-PA FBpp0085235|FBgn0002645|CG1483-PB|Map205-PB FBpp0306414|FBgn0002645|CG1483-PC|Map205-PC	1.0000	FBpp0085234 type=protein; loc=3R:complement(join(32066329..32067996,32057322..32059145)); ID=FBpp0085234; name=Map205-PA; parent=FBgn0002645,FBtr0085875; dbxref=FlyBase:FBpp0085234,FlyBase_Annotation_IDs:CG1483-PA,GB_protein:AAF57214.1,REFSEQ:NP_524615,GB_protein:AAF57214,FlyMine:FBpp0085234,modMine:FBpp0085234; MD5=a4648a4df4dfaebd3bbd115852724e4b; length=1163; release=r6.09; species=Dmel;;FBpp0…	14.0	12	0.081	DVEVAKSLSEKTSVATVAGGAVVGATK+KVPSTSTPSFSTR+LHEQDVPAHNAEVPLLDF+LLPDTTDEQLLTSALEEK+LLVPGSSSTTTTSSLR+NTSSTTTSTATATITK+SLSSNVGSTVKPPTK+TITNKPTASGTASDNVTR+TSVATVAGGAVVGATK+VPSTSTPSFSTR+VRPAATMTAPVKPK
584	FBpp0084623|FBgn0039562|CG5520-PA|Gp93-PA	1.0000	FBpp0084623 type=protein; loc=3R:join(27948862..27948901,27948984..27949073,27949171..27949253,27949342..27950594,27950928..27951825); ID=FBpp0084623; name=Gp93-PA; parent=FBgn0039562,FBtr0085254; dbxref=FlyBase:FBpp0084623,FlyBase_Annotation_IDs:CG5520-PA,GB_protein:AAF56765.1,REFSEQ:NP_651601,GB_protein:AAF56765,FlyMine:FBpp0084623,modMine:FBpp0084623; MD5=abbe18951e5d4fc65b176fc302188ce1; leng…	17.2	12	0.066	EEEAIQLDGLNVAQLK+FTFQTEVNR+GVVDSDDLPLNVSR+KPAEVTEDEYTSFYK+LGVMEDPSNR+LIINSLYR+SEDDVEDEDAKVEEAEDEKPK+SLLYVPK+TTWDWTLINDSKPIWTR+WLNDVALK+YSQFINFPIR
506	FBpp0082062|FBgn0086134|CG5266-PA|Prosalpha2-PA	1.0000	FBpp0082062 type=protein; loc=3R:join(12431441..12431481,12431584..12431660,12431746..12432001,12432067..12432222,12432287..12432461); ID=FBpp0082062; name=Prosalpha2-PA; parent=FBgn0086134,FBtr0082590; dbxref=FlyBase:FBpp0082062,FlyBase_Annotation_IDs:CG5266-PA,GB_protein:AAF54814.1,REFSEQ:NP_524328,GB_protein:AAF54814,FlyMine:FBpp0082062,modMine:FBpp0082062; MD5=af9c5e4c69e67ef7aec6e097041ebc22…	36.3	12	0.085	EPIPVSQLVQR+IAQTYYLTYK+IAQTYYLTYKEPIPVSQLVQR+KIAQTYYLTYK+SPLYEQHSVHR+VEMIYNHIGMVYSGMGPDYR+YSEDLELDDAVHTAILTLK+YSFSLTTFSPSGK
497	FBpp0081704|FBgn0040078|CG4003-PA|pont-PA	1.0000	FBpp0081704 type=protein; loc=3R:join(10262343..10263159,10263217..10263415,10263477..10263831); ID=FBpp0081704; name=pont-PA; parent=FBgn0040078,FBtr0082226; dbxref=FlyBase:FBpp0081704,FlyBase_Annotation_IDs:CG4003-PA,GB_protein:AAF54514.1,REFSEQ:NP_652608,GB_protein:AAF54514,FlyMine:FBpp0081704,modMine:FBpp0081704; MD5=44c3876ac3fbe345533b6b800122cc21; length=456; release=r6.09; species=Dmel;	30.0	12	0.085	ALLLAGPPGTGK+DDIEDVHSLFLDAK+EAAGIVVDLIK+EVYEGEVTELTPVETENPMGGYGK+GTTDIVSPHGIPLDLLDR+LDPSIFDALQK+LSEIGTSSTLR+SDTFATEFDLETEEYVPLPK+SLESPIAPIVIFATNR
490	FBpp0081584|FBgn0027338|CG9423-PA|Kap-alpha3-PA FBpp0081585|FBgn0027338|CG9423-PB|Kap-alpha3-PB FBpp0081586|FBgn0027338|CG9423-PC|Kap-alpha3-PC FBpp0290407|FBgn0027338|CG9423-PD|Kap-alpha3-PD	1.0000	FBpp0081584 type=protein; loc=3R:complement(join(9577208..9577267,9576768..9577148,9575877..9576707,9575636..9575812,9575474..9575569)); ID=FBpp0081584; name=Kap-alpha3-PA; parent=FBgn0027338,FBtr0082106; dbxref=FlyBase:FBpp0081584,FlyBase_Annotation_IDs:CG9423-PA,GB_protein:AAF54408.1,REFSEQ:NP_731377,GB_protein:AAF54408; MD5=7c89f9db717ba92f5f8f808941be523e; length=514; release=r6.09; species=D…	24.7	12	0.084	AAADATKPEQQLAAVQAAR+AVGNIVTGSDEQTQVVLNYDALSYFPGLLSHPK+EAAWAISNLTISGNR+EQVFTLIK+LIPLLGNSEVK+LQSHENVEIYK+NEVTVELR+NVPNLDSNTDEEEQLSSSIDLK
487	FBpp0081544|FBgn0037707|CG16788-PA|RnpS1-PA	1.0000	FBpp0081544 type=protein; loc=3R:join(9552183..9552184,9552261..9552422,9552691..9553651); ID=FBpp0081544; name=RnpS1-PA; parent=FBgn0037707,FBtr0082066; dbxref=FlyBase:FBpp0081544,FlyBase_Annotation_IDs:CG16788-PA,GB_protein:AAF54396.2,REFSEQ:NP_649903,GB_protein:AAF54396,FlyMine:FBpp0081544,modMine:FBpp0081544; MD5=6e5e8f24104be1cb55ccc8d653e10d7d; length=374; release=r6.09; species=Dmel;	17.4	12	0.080	DHVFEIFSSFGDVK+HMDGGQIDGQEITVSPVVLVK+NVEFPVDR+SSSSSSSDSSSSSSSSSSDSDR
429	FBpp0079752|FBgn0015756|CG6141-PA|RpL9-PA FBpp0079753|FBgn0015756|CG6141-PB|RpL9-PB FBpp0309201|FBgn0015756|CG6141-PC|RpL9-PC	1.0000	FBpp0079752 type=protein; loc=2L:complement(join(11003511..11003751,11002907..11003238)); ID=FBpp0079752; name=RpL9-PA; parent=FBgn0015756,FBtr0080163; dbxref=FlyBase:FBpp0079752,FlyBase_Annotation_IDs:CG6141-PA,GB_protein:AAF53048.2,REFSEQ:NP_477161,GB_protein:AAF53048; MD5=34fd4750956f462f757b4355f18215dd; length=190; release=r6.09; species=Dmel;;FBpp0079753 type=protein; loc=2L:complement(join…	43.7	12	0.081	FLDGLYVSEK+GVTFGFQYK+HLALDMYMPDKR+RVEMAPGVTVVNSTAQK+VEMAPGVTVVNSTAQK+VEMAPGVTVVNSTAQKDELIVEGNDIESVSGSAALIQQSTTVK+VVTITGTR
411	FBpp0079500|FBgn0004867|CG5920-PA|RpS2-PA FBpp0303531|FBgn0004867|CG5920-PB|RpS2-PB FBpp0311561|FBgn0004867|CG5920-PC|RpS2-PC	1.0000	FBpp0079500 type=protein; loc=2L:complement(9896327..9897130); ID=FBpp0079500; name=RpS2-PA; parent=FBgn0004867,FBtr0079905; dbxref=FlyBase:FBpp0079500,FlyBase_Annotation_IDs:CG5920-PA,GB_protein:AAF52822.1,REFSEQ:NP_476874,GB_protein:AAF52822,FlyMine:FBpp0079500,modMine:FBpp0079500; MD5=207bcaed11f5ff09092a8f6cd10003e0; length=267; release=r6.09; species=Dmel;;FBpp0303531 type=protein; loc=2L:co…	39.7	12	0.085	AFVAIGDNNGHIGLGVK+EMPLGSTPYQAYSDFLSKPTPR+EVATAIRGAIILAKLSVVPVR+GSTGTLGNFAK+GTGIVSAPVPK+LSVVPVR+SLEEIYLYSLPIK+TYAYLTPDLWK
404	FBpp0079406|FBgn0012036|CG3752-PA|Aldh-PA FBpp0304847|FBgn0012036|CG3752-PB|Aldh-PB	1.0000	FBpp0079406 type=protein; loc=2L:join(9387768..9387890,9389829..9389977,9390040..9390136,9390246..9391439); ID=FBpp0079406; name=Aldh-PA; parent=FBgn0012036,FBtr0079806; dbxref=FlyBase:FBpp0079406,FlyBase_Annotation_IDs:CG3752-PA,GB_protein:AAF52769.1,REFSEQ:NP_609285,GB_protein:AAF52769,FlyMine:FBpp0079406,modMine:FBpp0079406; MD5=d85e4ba5d9619ace3debbc4a0493e55d; length=520; release=r6.09; spec…	26.2	12	0.086	ANNSEYGLAAAVFTK+EEIFGPVQQLIR+LGPALATGNTIVLKPAEQTSLTALYIAQLVK+LIQLASGNTNLK+LVAGGSRPEGLPGYFVQPTVFADVQDDMTIAR+TVGNPFDLNTEQGPQVNEEQMEK+VAFTGSTDVGK
393	FBpp0079167|FBgn0011230|CG14472-PA|poe-PA FBpp0305301|FBgn0011230|CG14472-PB|poe-PB	1.0000	FBpp0079167 type=protein; loc=2L:complement(join(8071448..8071566,8071172..8071266,8070636..8071048,8068214..8070380,8067625..8068152,8061570..8067555,8061308..8061512,8060566..8061258,8058841..8060504,8058302..8058784,8056309..8058244,8054657..8056253,8054511..8054593)); ID=FBpp0079167; name=poe-PA; parent=FBgn0011230,FBtr0079545; dbxref=FlyBase:FBpp0079167,FlyBase_Annotation_IDs:CG14472-PA,GB_p…	3.5	12	0.079	AGVSDQQMLLMANIIK+GLLGDATEEFVETLNNK+LEQVSSDEHVGSLAENLLEALSTDSATAAR+METKCPGNEVRLALLSLFGVLMGK+MLGNPYPSSEMGLGPLMR+QQALNMLTSFLK+VQQGFGELNAAIANHSIK+VTILQLSALLK+VTPTLDEPVNIVK+WFDIPLTR+WNLFSVSSMPDTQK+YFIDLLK
389	FBpp0079113|FBgn0261800|CG7123-PA|LanB1-PA FBpp0079114|FBgn0261800|CG7123-PB|LanB1-PB	1.0000	FBpp0079113 type=protein; loc=2L:join(7814948..7817656,7817733..7820390); ID=FBpp0079113; name=LanB1-PA; parent=FBgn0261800,FBtr0079490; dbxref=FlyBase:FBpp0079113,FlyBase_Annotation_IDs:CG7123-PA,GB_protein:AAF52563.1,REFSEQ:NP_476618,GB_protein:AAF52563,FlyMine:FBpp0079113,modMine:FBpp0079113; MD5=a6326cdf8fd806bb9123b0c40164dfe7; length=1788; release=r6.09; species=Dmel;;FBpp0079114 type=prote…	7.7	12	0.082	HDVDSPTATILVDSLTLIPR+IDVTPIFQGSVLADIR+ILDSANSVVESLAAADESQGK+IPFSLPDR+LEPEEIETLGDQINR+LQAEIGPLNK+VPENSELVFTVGDIPR+VSNLSTLKDEANELASNTDR+YYYGISNMVVR
366	FBpp0078624|FBgn0037220|CG14641-PA|CG14641-PA	1.0000	FBpp0078624 type=protein; loc=3R:complement(4230986..4232242); ID=FBpp0078624; name=CG14641-PA; parent=FBgn0037220,FBtr0078985; dbxref=FlyBase:FBpp0078624,FlyBase_Annotation_IDs:CG14641-PA,GB_protein:AAF52166.2,REFSEQ:NP_649440,GB_protein:AAF52166,FlyMine:FBpp0078624,modMine:FBpp0078624; MD5=c2e818d483db63c1bdaba8a641b10532; length=418; release=r6.09; species=Dmel;	28.5	12	0.084	AASLPTLEPPEDR+DQFYQFGEIR+EYYIQNIDAQLQDGDGTEAAGAVGR+FDLAGIPPPSAKPNDYFNLR+NAAELAAER+NITTLYVGNLPEEITEPELR+SLAANEMLSK+VADNMPQSDVNK
301	FBpp0076918|FBgn0015527|CG1685-PA|peng-PA	1.0000	FBpp0076918 type=protein; loc=X:complement(join(21349306..21349751,21348002..21348704,21347531..21347933,21346957..21347432,21346564..21346749)); ID=FBpp0076918; name=peng-PA; parent=FBgn0015527,FBtr0077223; dbxref=FlyBase:FBpp0076918,FlyBase_Annotation_IDs:CG1685-PA,GB_protein:AAF50828.1,REFSEQ:NP_523429,GB_protein:AAF50828,FlyMine:FBpp0076918,modMine:FBpp0076918; MD5=d8ce9ec6c87c036ad1c5eb75f66…	15.6	12	0.079	AKEEEPAAPLVSGIEEAGMHIVLK+EGTPFSQQLLQNLSSDVLK+GPANVANTASPLK+LAGHSIGSGLLDSMYQSATPNQR+QEFYGDLYR+QLVDSALVHAVMLEYLR+TVEEGLAFGK
207	FBpp0074523|FBgn0086384|CG14228-PA|Mer-PA FBpp0311877|FBgn0086384|CG14228-PB|Mer-PB	1.0000	FBpp0074523 type=protein; loc=X:complement(join(19692301..19692957,19692032..19692241,19691698..19691934,19690832..19691635)); ID=FBpp0074523; name=Mer-PA; parent=FBgn0086384,FBtr0074754; dbxref=FlyBase:FBpp0074523,FlyBase_Annotation_IDs:CG14228-PA,GB_protein:AAF49005.1,REFSEQ:NP_523413,GB_protein:AAF49005,FlyMine:FBpp0074523,modMine:FBpp0074523; MD5=085b98f481e7c86c9c352b696a793371; length=635; …	22.0	12	0.085	DADFYVHQLTVENDKR+DGMLAGGELLPK+EFILTDNEMEQITNEMER+GVTDQYQMTPEMWEER+IAQDLDMYGVNYFPITNK+IEENQSNLDILSEAQIK+LLEFLNSGR+QVQSQLQTLR+TTFQWNEIR+VSNFIFYSQDLHINK
196	FBpp0074348|FBgn0008635|CG6223-PA|betaCOP-PA	1.0000	FBpp0074348 type=protein; loc=X:complement(join(18383463..18385093,18382603..18383258,18382382..18382543,18382040..18382313,18381864..18381969,18381708..18381773)); ID=FBpp0074348; name=betaCOP-PA; parent=FBgn0008635,FBtr0074576; dbxref=FlyBase:FBpp0074348,FlyBase_Annotation_IDs:CG6223-PA,GB_protein:AAF48830.2,REFSEQ:NP_523400,GB_protein:AAF48830,FlyMine:FBpp0074348,modMine:FBpp0074348; MD5=33a7d…	15.1	12	0.085	ALIIEHLIEAFPQIK+DNQLGENVFESSLNQALAGSK+LKEPELLEPLMPAIR+QYLMDGDFFIGAALSATLTK+SIFGENALANLSIEKPVDDPDSK+VLAAPDIEVR+VMQDLVMDVLR+VQPDDPVLFAQLSNGR+VTVNTSFTDLHEYLK
134	FBpp0072904|FBgn0001233|CG1242-PA|Hsp83-PA FBpp0305095|FBgn0001233|CG1242-PB|Hsp83-PB	1.0000	FBpp0072904 type=protein; loc=3L:3194499..3196652; ID=FBpp0072904; name=Hsp83-PA; parent=FBgn0001233,FBtr0073040; dbxref=FlyBase:FBpp0072904,FlyBase_Annotation_IDs:CG1242-PA,GB_protein:AAF47734.1,REFSEQ:NP_523899,GB_protein:AAF47734,FlyMine:FBpp0072904,modMine:FBpp0072904; MD5=f397796e386213d935f678daad2c75b8; length=717; release=r6.09; species=Dmel;;FBpp0305095 type=protein; loc=3L:3194499..3196…	17.2	12	0.082	DQVSNSAFVER+EDQTDYLEESK+EGLELPEDESEK+GVVDSEDIPLNLSR+NNDDEQYVWESSAGGSFTVR+NPDDISQEEYGEFYK+QLEINPDHPIVETLR+RTPFDLFENQK+SDLVNNLGTIAK+TAGTLTIIDTGIGMTK+TPFDLFENQK
117	FBpp0072450|FBgn0035142|CG17090-PB|Hipk-PB FBpp0072451|FBgn0035142|CG17090-PA|Hipk-PA FBpp0304171|FBgn0035142|CG17090-PC|Hipk-PC	1.0000	FBpp0072450 type=protein; loc=3L:join(547779..548067,569527..569816,569879..570199,570263..571014,571080..571673,571742..571971,572078..572545,573056..573990,574058..574201); ID=FBpp0072450; name=Hipk-PB; parent=FBgn0035142,FBtr0072551; dbxref=GB_protein:AAN11444.1,FlyBase:FBpp0072450,FlyBase_Annotation_IDs:CG17090-PB,REFSEQ:NP_728531,GB_protein:AAN11444,FlyMine:FBpp0072450,modMine:FBpp0072450; M…	14.4	12	0.084	DVDSTYPFWR+EAPSVAPISYVAPSVAPPLAHSK+EFIDLLK+LSQENADEFNFVR+QMALVPSWPQQAPAHSLIVDSTPLFNVEEIYPK+QVIPSHPLPAHIQIPTQYSQFGPLSPAQVAASK+RPTVFVSQAAPSYAYANR+VIDFGSASHVSK+VQASGVAWPQTGR+YISQTQGLPTEHMLNSASK
980a	FBpp0088436|FBgn0053503|CG33503-PA|Cyp12d1-d-PA	1.0000	FBpp0088436 type=protein; loc=2R:complement(join(11125513..11125614,11125127..11125452,11124956..11125072,11123871..11124891)); ID=FBpp0088436; name=Cyp12d1-d-PA; parent=FBgn0053503,FBtr0089418; dbxref=GB_protein:AAG22287.2,FlyBase:FBpp0088436,FlyBase_Annotation_IDs:CG33503-PA,GB_protein:AAG22287.3,FlyBase_Annotation_IDs:CG18240-PA,REFSEQ:NP_995812,GB_protein:AAG22287,FlyMine:FBpp0088436,modMine:…	23.8	11	0.070	AFMPGGEFQNASITEYTSAMR+DNSDALTLFQTSR+EHVRPDVYGEVQGLVASQNEAWGK+MYYEPLSNINNEFIER+SAINPIFMQPR+TLEVPEDFTDEISR+TLNDSLNVSQK+TMFLMEPAITFPFK
91	FBpp0072054|FBgn0034936|CG2970-PA|CG2970-PA FBpp0304305|FBgn0034936|CG2970-PB|CG2970-PB	1.0000	FBpp0072054 type=protein; loc=2R:join(23949429..23949476,23949542..23949643,23949715..23949922,23949983..23950182,23950245..23950389,23950454..23950569,23952153..23952434); ID=FBpp0072054; name=CG2970-PA; parent=FBgn0034936,FBtr0072145; dbxref=GB_protein:AAF47110.1,FlyBase:FBpp0072054,FlyBase_Annotation_IDs:CG2970-PA,GB_protein:AAF47110.2,REFSEQ:NP_611853,GB_protein:AAF47110,FlyMine:FBpp0072054,m…	29.5	11	0.075	AAILESEGVR+ASGEAAAIIAVADAR+ASYGVEDPEFAITQLAQTTMR+EAEINIAEGK+ESLNVSIVDSINK+ILDPGLNILVPVADK+SLSHLDGQNAASLTLAEQYIGAFK
883a	FBpp0076215|FBgn0015218|CG4035-PB|eIF-4E-PB FBpp0076216|FBgn0015218|CG4035-PC|eIF-4E-PC FBpp0076217|FBgn0015218|CG4035-PD|eIF-4E-PD FBpp0076218|FBgn0015218|CG4035-PA|eIF-4E-PA FBpp0076219|FBgn0015218|CG4035-PG|eIF-4E-PG FBpp0076220|FBgn0015218|CG4035-PE|eIF-4E-PE FBpp0076221|FBgn0015218|CG4035-PF|eIF-4E-PF FBpp0306016|FBgn0015218|CG4035-PH|eIF-4E-PH FBpp0306017|FBgn0015218|CG4035-PI|eIF-4E-PI	1.0000	FBpp0076215 type=protein; loc=3L:complement(join(9401040..9401096,9400583..9400953,9400419..9400518,9400097..9400184,9399870..9400033)); ID=FBpp0076215; name=eIF-4E-PB; parent=FBgn0015218,FBtr0076487; dbxref=FlyBase:FBpp0076215,FlyBase_Annotation_IDs:CG4035-PB,GB_protein:AAF50282.1,REFSEQ:NP_524829,GB_protein:AAF50282; MD5=8d9bf8f418dbd4c61ab9ea1452badbfc; length=259; release=r6.09; species=Dmel;…	35.9	11	0.072	EDPQETGEPAGNTATTTAPAGDDAVR+ISIWTADGNNEEAALEIGHK+LGSDYSLFK+NNSLQYQLHK+TSAPSTEQGRPEPPTSAAAPAEAK
835a	FBpp0071386|FBgn0030208|CG2890-PA|PPP4R2r-PA FBpp0071387|FBgn0030208|CG2890-PB|PPP4R2r-PB FBpp0089154|FBgn0030208|CG2890-PC|PPP4R2r-PC	1.0000	FBpp0071386 type=protein; loc=X:join(10479501..10479717,10479836..10480024,10480084..10481507); ID=FBpp0071386; name=PPP4R2r-PA; parent=FBgn0030208,FBtr0071451; dbxref=FlyBase:FBpp0071386,FlyBase_Annotation_IDs:CG2890-PA,GB_protein:AAF46594.2,REFSEQ:NP_727427,GB_protein:AAF46594; MD5=32fb74511f72745f57c93a05373a2572; length=609; release=r6.09; species=Dmel;;FBpp0071387 type=protein; loc=X:join(10…	19.9	11	0.079	ELEEYLQYVAK+LDLFNAAPFTVQR+LEEIPNYPNVDPFNYETMK+NDNDETDSPHEAAEIEEPDEEVDEADQETK+NILVVSTIDPGR+QDDIDSTETDDAPSAEKPAEEK+SEASDETDTEVATR
809	FBpp0293413|FBgn0262534|CG43088-PA|CG43088-PA	1.0000	FBpp0293413 type=protein; loc=X:join(14702358..14702563,14702618..14703044,14703103..14703558); ID=FBpp0293413; name=CG43088-PA; parent=FBgn0262534,FBtr0304873; dbxref=REFSEQ:NP_001245670,GB_protein:AFH07384,FlyBase:FBpp0293413,FlyBase_Annotation_IDs:CG43088-PA,modMine:FBpp0293413; MD5=fb7cafa51ec96fa8684ca86d1960221f; length=362; release=r6.09; species=Dmel;	23.2	11	0.078	ERDEIAQSL+FIPLLQK+ISGIPLSLR+NAEIGTYQHTFNLR+NMVEQTIEVLK+VVKPYVQVSALSHPIQLAAVFR+YSQESFVLTPYK
747	FBpp0088439|FBgn0039757|CG1883-PA|RpS7-PA FBpp0088440|FBgn0039757|CG1883-PC|RpS7-PC FBpp0088970|FBgn0039757|CG1883-PD|RpS7-PD FBpp0308324|FBgn0039757|CG1883-PE|RpS7-PE	1.0000	FBpp0088439 type=protein; loc=3R:complement(join(30208490..30208657,30208093..30208425,30206638..30206721)); ID=FBpp0088439; name=RpS7-PA; parent=FBgn0039757,FBtr0089422; dbxref=FlyBase:FBpp0088439,FlyBase_Annotation_IDs:CG1883-PA,GB_protein:AAF57023.1,REFSEQ:NP_651782,GB_protein:AAF57023,FlyMine:FBpp0088439,modMine:FBpp0088439; MD5=447ca4c3ce12c2358f0f94bf5fea1d6b; length=194; release=r6.09; spe…	42.3	11	0.076	AVIIYVPIPQQK+DVTFEFPDNYLNV+EIEFGSK+IIKPGGSDPDDFEK+IQIILVR+SIAQALVELEANSDLKPYLR+VDTFTSVYK
736	FBpp0088052|FBgn0033185|CG1603-PA|CG1603-PA FBpp0307862|FBgn0033185|CG1603-PB|CG1603-PB	1.0000	FBpp0088052 type=protein; loc=2R:complement(join(7515968..7516264,7515643..7515906,7515220..7515582,7514327..7515163)); ID=FBpp0088052; name=CG1603-PA; parent=FBgn0033185,FBtr0088979; dbxref=FlyBase:FBpp0088052,FlyBase_Annotation_IDs:CG1603-PA,GB_protein:AAF59239.1,REFSEQ:NP_610290,GB_protein:AAF59239,FlyMine:FBpp0088052,modMine:FBpp0088052; MD5=1d6f32359d7816da5c539fa528660b73; length=586; relea…	11.9	11	0.069	ANETDVYIAVNK+ANVLFTVEELKK+EFQPVVK+ENEEDNDLTAIK+KANVLFTVEELKK+SFAVDTDLK+SMAYEAIMER+WLYDAIR
735	FBpp0088040|FBgn0033160|CG11107-PA|Dhx15-PA FBpp0307849|FBgn0033160|CG11107-PB|Dhx15-PB	1.0000	FBpp0088040 type=protein; loc=2R:join(7387528..7387580,7387635..7388428,7388708..7389181,7389247..7389510,7390078..7390200,7390268..7390621,7390680..7390807); ID=FBpp0088040; name=Dhx15-PA; parent=FBgn0033160,FBtr0088966; dbxref=FlyBase:FBpp0088040,FlyBase_Annotation_IDs:CG11107-PA,GB_protein:AAF59269.1,REFSEQ:NP_610269,GB_protein:AAF59269,FlyMine:FBpp0088040,modMine:FBpp0088040; MD5=b1505c072857…	19.1	11	0.076	ALVQGFFMQVAHLER+EAMSDPMLDQYQVILLDEAHER+EIDNLGSEIGELK+FQQYFDNAPLMK+IALPVFEYQADFMR+IRVESLLVSPISK+KDPEASSSSAAAAAGTVAQILGGFVPNK+LGEEVGYSIR+TLATDILMGVLK+VESLLVSPISK
73	FBpp0071497|FBgn0002736|CG9401-PA|mago-PA	1.0000	FBpp0071497 type=protein; loc=2R:join(21128694..21128954,21129013..21129195); ID=FBpp0071497; name=mago-PA; parent=FBgn0002736,FBtr0071569; dbxref=FlyBase:FBpp0071497,FlyBase_Annotation_IDs:CG9401-PA,GB_protein:AAF46677.1,REFSEQ:NP_476636,GB_protein:AAF46677,FlyMine:FBpp0071497,modMine:FBpp0071497; MD5=ce62e88bcd9df6bbbaa58a1aedcf39c1; length=147; release=r6.09; species=Dmel;	39.5	11	0.078	EAFVHQSVMEELKR+FGHEFLEFEFRPDGK+IIIDSEIMQEDDLPWPPPDR+TGSLVDVNR
603	FBpp0085012|FBgn0039776|CG31022-PA|PH4alphaEFB-PA	1.0000	FBpp0085012 type=protein; loc=3R:join(30474044..30474228,30479119..30479427,30479593..30479780,30483893..30484062,30484120..30484602,30484687..30484752,30485227..30485392,30485454..30485539); ID=FBpp0085012; name=PH4alphaEFB-PA; parent=FBgn0039776,FBtr0085650; dbxref=FlyBase:FBpp0085012,FlyBase_Annotation_IDs:CG31022-PA,GB_protein:AAF57053.2,REFSEQ:NP_733371,GB_protein:AAF57053,FlyMine:FBpp008501…	28.2	11	0.076	ADILEYLAFSTYK+AFEGLNLGNR+ATVQNSVTGALETANYR+EGNIESALTMTNELLQLLPHHER+EIAQQLQLR+FPSDEDLNGAAVALLR+LQDTYQLDTSSVAR+SDPAIFDMTER+TADMTGLDMDSAEELQVVNYGIGGHYEPHFDFAR+VIETVVQR
583	FBpp0084616|FBgn0039555|CG12261-PA|mRpS22-PA	1.0000	FBpp0084616 type=protein; loc=3R:27917002..27918183; ID=FBpp0084616; name=mRpS22-PA; parent=FBgn0039555,FBtr0085247; dbxref=FlyBase:FBpp0084616,FlyBase_Annotation_IDs:CG12261-PA,GB_protein:AAF56757.1,REFSEQ:NP_524537,GB_protein:AAF56757,FlyMine:FBpp0084616,modMine:FBpp0084616; MD5=3acafbf1a373b6a3c0c4f2183622e224; length=393; release=r6.09; species=Dmel;	23.9	11	0.076	DYLHNAVELIALSYK+FMSNEQLDNEFQNLVVR+LHATPAESALAELR+LHNIPVEYQATLTELGK+LMLFQGLK+MFALEELLAK+TEHDFAADEISLK
558	FBpp0083802|FBgn0002622|CG6779-PA|RpS3-PA FBpp0312066|FBgn0002622|CG6779-PB|RpS3-PB	1.0000	FBpp0083802 type=protein; loc=3R:join(23358855..23358890,23359154..23359858); ID=FBpp0083802; name=RpS3-PA; parent=FBgn0002622,FBtr0084410; dbxref=FlyBase:FBpp0083802,FlyBase_Annotation_IDs:CG6779-PA,GB_protein:AAF56129.1,REFSEQ:NP_476632,GB_protein:AAF56129,FlyMine:FBpp0083802,modMine:FBpp0083802; MD5=afce2f20264890e9f016128a095a23e6; length=246; release=r6.09; species=Dmel;;FBpp0312066 type=pro…	40.7	11	0.076	AELNEFLTR+ELAEDGYSGVEVR+ELTAMVQK+FVSDGIFK+IELYAEK+IPPPSKPLDDLSEAK+IYETPETEYK+KPLPDNVSVVEPK+LTGGLAVR+TEIIIMATK
485	FBpp0081488|FBgn0026380|CG11981-PA|Prosbeta3-PA	1.0000	FBpp0081488 type=protein; loc=3R:complement(9005454..9006071); ID=FBpp0081488; name=Prosbeta3-PA; parent=FBgn0026380,FBtr0082010; dbxref=FlyBase:FBpp0081488,FlyBase_Annotation_IDs:CG11981-PA,GB_protein:AAF54320.1,REFSEQ:NP_649858,GB_protein:AAF54320,FlyMine:FBpp0081488,modMine:FBpp0081488; MD5=da26ef1a63faed6bd81accf1b43b8670; length=205; release=r6.09; species=Dmel;	29.8	11	0.079	DAMSGWGATVYIIEK+FGIQAQTISTDFK+FGIQAQTISTDFKK+FGPYFIEPVVAGLDPK+MFLGLTGLQTDILTVR
451	FBpp0080490|FBgn0032596|CG17331-PA|Prosbeta4-PA FBpp0307141|FBgn0032596|CG17331-PB|Prosbeta4-PB	1.0000	FBpp0080490 type=protein; loc=2L:complement(join(16731943..16732033,16731643..16731868,16731289..16731577)); ID=FBpp0080490; name=Prosbeta4-PA; parent=FBgn0032596,FBtr0080936; dbxref=FlyBase:FBpp0080490,FlyBase_Annotation_IDs:CG17331-PA,GB_protein:AAF53558.1,REFSEQ:NP_609804,GB_protein:AAF53558,FlyMine:FBpp0080490,modMine:FBpp0080490; MD5=bf56d4e03d9fb0b6dcff88c85f920129; length=201; release=r6.0…	43.8	11	0.076	DLEPISAASLAA+GPDFVMLAADTTHAR+NFTVAVVDK+NFTVAVVDKDGVR+NLAEYLR+VSDSLLISTVGESGDTEQFTEFISK+YWHPNITQAEAYDVFK
403	FBpp0079328|FBgn0010265|CG13389-PA|RpS13-PA FBpp0099990|FBgn0010265|CG13389-PB|RpS13-PB FBpp0312104|FBgn0010265|CG13389-PC|RpS13-PC	1.0000	FBpp0079328 type=protein; loc=2L:complement(join(8364541..8364563,8364188..8364315,8363821..8364125)); ID=FBpp0079328; name=RpS13-PA; parent=FBgn0010265,FBtr0079724; dbxref=FlyBase:FBpp0079328,GB_protein:AAF52649.1,FlyBase_Annotation_IDs:CG13389-PA,REFSEQ:NP_476938,GB_protein:AAF52649; MD5=64e6acba0b4cb2697fd1862d9d26fa02; length=151; release=r6.09; species=Dmel;;FBpp0099990 type=protein; loc=2L:…	32.5	11	0.073	GISQSALPYR+KGLTPSK+SVGLKPDIPEDLYHMIK+SVLPPNWK+TVPSWLK
367	FBpp0078633|FBgn0031657|CG3756-PA|CG3756-PA	1.0000	FBpp0078633 type=protein; loc=2L:join(4969085..4969224,4969285..4970146); ID=FBpp0078633; name=CG3756-PA; parent=FBgn0031657,FBtr0078994; dbxref=FlyBase:FBpp0078633,FlyBase_Annotation_IDs:CG3756-PA,GB_protein:AAF52185.1,REFSEQ:NP_608885,GB_protein:AAF52185,FlyMine:FBpp0078633,modMine:FBpp0078633; MD5=37789b8c40f59327a400171776c519e2; length=333; release=r6.09; species=Dmel;	31.2	11	0.078	DHYIFSVESVGALKPDVIFLEAVK+FSPVATATYR+QDPQDYGLADDVFSVQAFK+TEESTEAGTEQDTLEFELK+VKQDPQDYGLADDVFSVQAFK+VYIYNNTSIIQDEVLAHR+YPQLNDAVTLAR
337	FBpp0078024|FBgn0015283|CG7619-PA|Rpn10-PA FBpp0305644|FBgn0015283|CG7619-PB|Rpn10-PB	1.0000	FBpp0078024 type=protein; loc=3L:join(21537113..21537138,21537240..21537380,21537441..21538464); ID=FBpp0078024; name=Rpn10-PA; parent=FBgn0015283,FBtr0078368; dbxref=FlyBase:FBpp0078024,FlyBase_Annotation_IDs:CG7619-PA,GB_protein:AAF51741.1,REFSEQ:NP_524204,GB_protein:AAF51741,FlyMine:FBpp0078024,modMine:FBpp0078024; MD5=617dc68b9d43fd14648614e34422cccc; length=396; release=r6.09; species=Dmel;;…	23.2	11	0.077	ANPDGAPPTGGDAGGGGGVSGSGPGNEESAGAENEANTEEAMLQR+DGTGSHLVSVPR+GEINLLTGIR+IAHLVLK+IVVFVGSPINHEEGDLVK
262	FBpp0075754|FBgn0036258|CG5642-PA|CG5642-PA	1.0000	FBpp0075754 type=protein; loc=3L:complement(join(12145956..12145988,12144772..12145250,12143745..12144717,12143551..12143685)); ID=FBpp0075754; name=CG5642-PA; parent=FBgn0036258,FBtr0076022; dbxref=FlyBase:FBpp0075754,FlyBase_Annotation_IDs:CG5642-PA,GB_protein:AAF49952.1,REFSEQ:NP_648553,GB_protein:AAF49952,FlyMine:FBpp0075754,modMine:FBpp0075754; MD5=2d6fc2eeccd40d5d11351a6b24b74340; length=53…	22.8	11	0.079	DPMEHQLQVFMDEVR+LASFIDPNASEDDVSK+LYTTLPLTK+MLGYFSLVGLLR+QLEAISQGVDPQTVAGDFGK+SGSELDFYIDDDMIHIADTK+TFSDILLYIQR+VFLILYK+VHSLLGDYYQAIK
235	FBpp0075088|FBgn0036666|CG9712-PA|TSG101-PA	1.0000	FBpp0075088 type=protein; loc=3L:join(16842632..16842676,16842792..16842876,16842967..16843032,16843103..16843378,16843510..16843730,16843792..16844138,16844207..16844393); ID=FBpp0075088; name=TSG101-PA; parent=FBgn0036666,FBtr0075329; dbxref=GB_protein:AAF49406.2,FlyBase:FBpp0075088,FlyBase_Annotation_IDs:CG9712-PA,REFSEQ:NP_524120,GB_protein:AAF49406,FlyMine:FBpp0075088,modMine:FBpp0075088; MD…	24.0	11	0.079	ALEDLESAEAINPDEAVTTTAPLYR+DVVDVVTSFR+ELFTIQGTIPVVYK+GGVIDLETFLK+KDVVDVVTSFR+QLLNAYADEAATEDAIYYLGEGLR+VNQYQAEIETLNR
203	FBpp0074462|FBgn0027603|CG12359-PA|Ulp1-PA	1.0000	FBpp0074462 type=protein; loc=X:complement(join(19205073..19207759,19204064..19204936,19203827..19203991,19203566..19203767,19202872..19203486)); ID=FBpp0074462; name=Ulp1-PA; parent=FBgn0027603,FBtr0074693; dbxref=FlyBase:FBpp0074462,FlyBase_Annotation_IDs:CG12359-PA,GB_protein:AAF48933.1,REFSEQ:NP_573362,GB_protein:AAF48933,FlyMine:FBpp0074462,modMine:FBpp0074462; MD5=731928ec3d2c90489d43e879f4…	11.3	11	0.077	ASEIQDQNQQTLTEIPEK+DVPITFSQAEMLYFR+KQPFDMTGFVVENAQNIPR+LITNETAEDLIPNNSMAK+LLQAGYAGVR+LSIFNPPVYTQHR+NDAPHVPTPFDDEESSQR+QLESMHLLGIAEQQANESK+SGAPHRPFFEIGPLEQPEEK+TIFYYDSMGRPNQPALDALVK
147	FBpp0073083|FBgn0011692|CG1258-PA|pav-PA	1.0000	FBpp0073083 type=protein; loc=3L:join(4242878..4242888,4242948..4243706,4243765..4244314,4244375..4244696,4244752..4245302,4245364..4245834); ID=FBpp0073083; name=pav-PA; parent=FBgn0011692,FBtr0073227; dbxref=FlyBase:FBpp0073083,FlyBase_Annotation_IDs:CG1258-PA,GB_protein:AAF47868.1,REFSEQ:NP_477025,GB_protein:AAF47868,FlyMine:FBpp0073083,modMine:FBpp0073083; MD5=188823d56b39a149172e19f9b832bb12…	16.0	11	0.078	AANPVPLGTIMQPYLK+EAGNINNSLMTLR+FAEMTQEVQIAR+HVFQPDATQQDVYAAVAQPLVENLLK+IAVNNLNELGIPEAK+IHESSIDVLNNTLSK+LVQAPTDSQGENVVQDR+NSLLFTYGVTGSGK+TVEDALEVFQMGQK
139	FBpp0072940|FBgn0027616|CG12076-PA|YT521-B-PA FBpp0072941|FBgn0027616|CG12076-PB|YT521-B-PB	1.0000	FBpp0072940 type=protein; loc=3L:complement(join(3374019..3374034,3372970..3373869,3371601..3372850)); ID=FBpp0072940; name=YT521-B-PA; parent=FBgn0027616,FBtr0073078; dbxref=FlyBase:FBpp0072940,FlyBase_Annotation_IDs:CG12076-PA,GB_protein:AAF47768.2,REFSEQ:NP_647811,GB_protein:AAF47768,FlyMine:FBpp0072940,modMine:FBpp0072940; MD5=05b342feb951826cfd87d02a1d2c23f7; length=721; release=r6.09; speci…	12.4	11	0.072	APSYEEFAAWK+DIPQVAWVLPPSISPK+SVWATLPQNDANLNQAFK+YMSSAAAAEAYVADYMR+YYDGPGAPPLPDYPPPQRPPPPGFDK
1013b	FBpp0293844|FBgn0262614|CG31349-PJ|pyd-PJ	1.0000	FBpp0293844 type=protein; loc=3R:complement(join(8930716..8931256,8881264..8881339,8864786..8865299,8842670..8842839,8839052..8840614,8838392..8838989,8835277..8835510,8834357..8834949,8834139..8834287,8833975..8834074,8832704..8832944,8832354..8832645,8832142..8832274,8828315..8828318)); ID=FBpp0293844; name=pyd-PJ; parent=FBgn0262614,FBtr0305301; dbxref=REFSEQ:NP_731293,GB_protein:AAF54303,FlyB…	11.2	11	0.039	ASSDPSIATNQDNLDR+AVSYGGDATSSPHSATIPR+AVVQDDVQAEYITR+DNPHFANGDPSIAVSDVLK+ENWDDVVFSDSISK+EQLNANGYSLQEGDIITR+GSSGGAAQEDFYSSR+LNLVVLR+LNYAQFYPVVIFLK+LTGGNEAGIFVTAVQPGSPASLQGLMPGDK+NYRPPVQSGGSSGSGGTTPWENGDSGSPR
1011a	FBpp0298290|FBgn0261954|CG4399-PE|east-PE FBpp0298291|FBgn0261954|CG4399-PF|east-PF	1.0000	FBpp0298290 type=protein; loc=X:join(2014522..2018004,2018080..2018209,2018705..2018938,2019058..2019506,2019568..2019737,2019848..2021117,2021172..2022464); ID=FBpp0298290; name=east-PE; parent=FBgn0261954,FBtr0307289; dbxref=REFSEQ:NP_001245484,GB_protein:AFH07198,FlyBase:FBpp0298290,FlyBase_Annotation_IDs:CG4399-PE; MD5=5c7ae984b867bea03c8e4064a4a992f1; length=2342; release=r6.09; species=Dmel…	6.0	11	0.076	DAPPLAPASSGVSNSR+EGVLDASGNALSQQK+LWEELQKPYGNQSSFLR+QQLQQLQQKPQQQQQLPTLQPGGVR+SADQYGAHAEDSYYTIQNENEGAK+SAGGPPPPNVVILPDALTPQER+SAGSLFTLK+VQTFLQYDEPTR
1009a	FBpp0293530|FBgn0262579|CG34373-PD|Ect4-PD FBpp0293532|FBgn0262579|CG34373-PF|Ect4-PF FBpp0293533|FBgn0262579|CG34373-PG|Ect4-PG FBpp0293534|FBgn0262579|CG34373-PH|Ect4-PH FBpp0293535|FBgn0262579|CG43119-PI|Ect4-PI FBpp0293536|FBgn0262579|CG43119-PJ|Ect4-PJ FBpp0306073|FBgn0262579|CG43119-PK|Ect4-PK	1.0000	FBpp0293530 type=protein; loc=3L:join(8074475..8074825,8093059..8093337,8098346..8098725,8099146..8099536,8102893..8104818,8104880..8105059,8105127..8105296,8105440..8105657,8106016..8106949,8108639..8108723); ID=FBpp0293530; name=Ect4-PD; parent=FBgn0262579,FBtr0304993; dbxref=REFSEQ:NP_001097541,GB_protein:ABW08490,FlyBase:FBpp0293530,FlyBase:FBpp0111510,FlyBase_Annotation_IDs:CG34373-PD,FlyBas…	12.2	11	0.078	EINAIEALK+FDNGLLNSIR+LSQQVPLWSVEDVQEWVK+NFVLVLTPDALHR+QIGFNDYIDKFNESQVDGDLLLK+SLTAGSGQQEIEQTINK+TGDITQQASNNVAASSITVQSENFSADKK+VGTGILEHLFK+VVTDGFSSEQATSNSAEMK+YSNMLTSIVSSLQEDER
966a	FBpp0086958|FBgn0033762|CG8632-PA|ZnT49B-PA	1.0000	FBpp0086958 type=protein; loc=2R:join(12653188..12654058,12654126..12654252,12654310..12654716,12654768..12655096,12655149..12655223,12655284..12655397,12655462..12655506); ID=FBpp0086958; name=ZnT49B-PA; parent=FBgn0033762,FBtr0087845; dbxref=FlyBase:FBpp0086958,FlyBase_Annotation_IDs:CG8632-PA,GB_protein:AAF58476.1,REFSEQ:NP_610806,GB_protein:AAF58476,FlyMine:FBpp0086958,modMine:FBpp0086958; MD…	16.5	10	0.071	AISDFLLTAAQLESLPK+HVDLEIL+INSALEADVMIR+QYQQNLFTVK+SSQSPDIDHPYGYMNMR+STSTGVATGAVGLGESSGSVMNPPETVK+TSPPAEVTPPAPVIPLK
956a	FBpp0085646|FBgn0260934|CG8201-PA|par-1-PA FBpp0303278|FBgn0260934|CG8201-PX|par-1-PX	1.0000	FBpp0085646 type=protein; loc=2R:join(19459933..19460616,19470597..19470812,19470872..19471092,19471209..19471490,19471552..19471736,19472819..19472931,19472996..19473164,19473440..19473554,19473613..19473740,19473805..19473967,19477616..19477704,19478742..19478865,19482952..19483101,19483168..19483286,19483349..19483407); ID=FBpp0085646; name=par-1-PA; parent=FBgn0260934,FBtr0086450; dbxref=FlyB…	13.6	10	0.068	ASSGVGPTNAAATVAAATGAVGAVNPSNNYNAAGSAADR+FLVLNPAK+IADFGFSNEFTPGSK+RASSGVGPTNAAATVAAATGAVGAVNPSNNYNAAGSAADR+SEIEASLSQVR+TQLNPGSLQK+TTSPLMPDQIMQK+WMNMGFEEDELKPYIEPK+YDDVFATYLLLGR
955a	FBpp0085596|FBgn0034504|CG8929-PB|CG8929-PB FBpp0085597|FBgn0034504|CG8929-PA|CG8929-PA	1.0000	FBpp0085596 type=protein; loc=2R:join(20328059..20328134,20328327..20329021,20329106..20329197,20329264..20329630,20329709..20330164,20330225..20330362); ID=FBpp0085596; name=CG8929-PB; parent=FBgn0034504,FBtr0086284; dbxref=GB_protein:AAF57475.2,FlyBase:FBpp0085596,FlyBase_Annotation_IDs:CG8929-PB,REFSEQ:NP_725957,GB_protein:AAF57475; MD5=4e317eb5d887de8b015946d4db3c5598; length=607; release=r6.…	19.3	10	0.068	HRPPEPPEPASAPAAAPTTQAK+ITDPSLPAGK+RRSPPLPPPSSSAMEK+SPPEPSGGSSSSSLR+WEEWWYK+YPPTGGPPPGPPPPSQR+YSYSPAPAGHFPEELATTAPSGMLSWDDVR
930a	FBpp0083355|FBgn0038805|CG4217-PA|TFAM-PA	1.0000	FBpp0083355 type=protein; loc=3R:complement(join(20576806..20576873,20576146..20576724,20575495..20575621)); ID=FBpp0083355; name=TFAM-PA; parent=FBgn0038805,FBtr0083948; dbxref=FlyBase:FBpp0083355,FlyBase_Annotation_IDs:CG4217-PA,GB_protein:AAN14356.1,REFSEQ:NP_524415,GB_protein:AAN14356,FlyMine:FBpp0083355,modMine:FBpp0083355; MD5=4948e7aec011afc2479e72891251ff0e; length=257; release=r6.09; spe…	28.4	10	0.061	AANPQITTVEVVR+AISVWEEK+DQQIYVEER+TKYDATLTEEQR+TLEEQLGLPPRPK+VRPLAAASISNTPAVPSK+YDATLTEEQR
94	FBpp0072083|FBgn0034968|CG3195-PC|RpL12-PC FBpp0072084|FBgn0034968|CG3195-PA|RpL12-PA FBpp0072085|FBgn0034968|CG3195-PB|RpL12-PB	1.0000	FBpp0072083 type=protein; loc=2R:join(24060538..24060574,24060676..24060749,24060813..24060993,24061150..24061355); ID=FBpp0072083; name=RpL12-PC; parent=FBgn0034968,FBtr0072174; dbxref=FlyBase:FBpp0072083,FlyBase_Annotation_IDs:CG3195-PC,GB_protein:AAF47152.1,REFSEQ:NP_726413,GB_protein:AAF47152; MD5=5bbdaa3af012b6f79b471a6ddab9de70; length=165; release=r6.09; species=Dmel;;FBpp0072084 type=prot…	26.1	10	0.070	HPHDVIDELNEGSIEVPAE+HSGNIGFEDILAIAR+IGPLGLSPK
922a	FBpp0082319|FBgn0263396|CG16901-PA|sqd-PA FBpp0082320|FBgn0263396|CG16901-PB|sqd-PB FBpp0082321|FBgn0263396|CG16901-PC|sqd-PC FBpp0301102|FBgn0263396|CG16901-PE|sqd-PE	1.0000	FBpp0082319 type=protein; loc=3R:complement(join(13645753..13645919,13643169..13643209,13642829..13643103,13642512..13642755,13642189..13642427)); ID=FBpp0082319; name=sqd-PA; parent=FBgn0263396,FBtr0082854; dbxref=FlyBase:FBpp0082319,FlyBase_Annotation_IDs:CG16901-PA,GB_protein:AAF54964.2,REFSEQ:NP_731826,GB_protein:AAF54964,FlyMine:FBpp0082319,modMine:FBpp0082319; MD5=f3e0c9c10a8c84b1ad97a28350…	36.0	10	0.067	ATPKPENQMMGGMR+GFAFIVFTNTEAIDK+IFVGGLTTEISDEEIK+LFVGGLSWETTEK+QVDTEINGEDFTK+TYFGQFGNIVEVEMPFDK+VSAADEHIINSK+YGEIESINVK
902a	FBpp0079565|FBgn0004419|CG4916-PA|me31B-PA	1.0000	FBpp0079565 type=protein; loc=2L:join(10239536..10239585,10240492..10240591,10240680..10241058,10241133..10241780,10241846..10242048); ID=FBpp0079565; name=me31B-PA; parent=FBgn0004419,FBtr0079975; dbxref=FlyBase:FBpp0079565,FlyBase_Annotation_IDs:CG4916-PA,GB_protein:AAF52881.2,REFSEQ:NP_523533,GB_protein:AAF52881,FlyMine:FBpp0079565,modMine:FBpp0079565; MD5=13bbcdb1c57fa984e14b75f6806749fc; len…	21.8	10	0.065	DPQILLFSATFPLTVK+ELGTEIKPIPK+ELLMGIFEK+GIINDLQIAGNTSDDMGWK+GWERPSPIQEAAIPIALSGK+ILVLDEADK+LLSLDFQGMLDHVILK
897a	FBpp0078534|FBgn0037261|CG9775-PA|CG9775-PA FBpp0078535|FBgn0037261|CG9775-PC|CG9775-PC FBpp0307563|FBgn0037261|CG9775-PE|CG9775-PE	1.0000	FBpp0078534 type=protein; loc=3R:complement(join(4640013..4640222,4639634..4639752,4639018..4639557,4638544..4638839,4638309..4638409)); ID=FBpp0078534; name=CG9775-PA; parent=FBgn0037261,FBtr0078894; dbxref=FlyBase:FBpp0078534,FlyBase_Annotation_IDs:CG9775-PA,GB_protein:AAF52112.1,REFSEQ:NP_649482,GB_protein:AAF52112; MD5=57fc8df531c91e72fa0a9ccbc14f34b9; length=421; release=r6.09; species=Dmel;…	13.5	10	0.060	AAAVAAAAIAATVQGR+IVSSGAGNQGMSAVNSR+REDLDMELDQYMSTTK+SEMDYLLK
895a	FBpp0077947|FBgn0026179|CG32434-PB|siz-PB	1.0000	FBpp0077947 type=protein; loc=3L:join(21034919..21035301,21068714..21069265,21070620..21071062,21071852..21073152,21073214..21074051,21074216..21074676); ID=FBpp0077947; name=siz-PB; parent=FBgn0026179,FBtr0078289; dbxref=FlyBase:FBpp0077947,FlyBase_Annotation_IDs:CG32434-PB,GB_protein:AAF51675.2,REFSEQ:NP_730594,GB_protein:AAF51675,FlyMine:FBpp0077947,modMine:FBpp0077947; MD5=ae5a523589013050499…	10.4	10	0.065	AQSAYELSQDLLEK+ENAAAIAAAANAAAAAK+GFLENTPQGVAR+LELDMSELK+LPVDLDDNFPQK+SDEFKPGSDHVTQVMK+TAENGSLTSVQSSGSDSSVTSAER+TSSITAQQQTQLLLLQR+VTIMAGPAGAASPGLSR
893a	FBpp0077778|FBgn0031229|CG3436-PA|CG3436-PA FBpp0309501|FBgn0031229|CG3436-PC|CG3436-PC	1.0000	FBpp0077778 type=protein; loc=2L:join(156241..156348,156423..156552,156736..157541); ID=FBpp0077778; name=CG3436-PA; parent=FBgn0031229,FBtr0078119; dbxref=FlyBase:FBpp0077778,FlyBase_Annotation_IDs:CG3436-PA,GB_protein:AAF51536.1,REFSEQ:NP_608501,GB_protein:AAF51536,FlyMine:FBpp0077778,modMine:FBpp0077778; MD5=16a72ec72cba3f28343906a82068cb93; length=347; release=r6.09; species=Dmel;;FBpp0309501…	38.0	10	0.066	ALLESGVR+EPLILSGSSDK+GHGNFVNSVQGSR+GHSDTITGMSLSPEGDFILTNAMDNTLR+SKNDLMAYTNR+TLAFWDIATGQR+TSNLQAPIMQLEGHEGEIFTAEFHPEGELLLSSGFDR+VWDVRPYAPGER
892a	FBpp0077358|FBgn0250786|CG3733-PA|Chd1-PA FBpp0297122|FBgn0250786|CG3733-PB|Chd1-PB FBpp0304044|FBgn0250786|CG3733-PC|Chd1-PC	1.0000	FBpp0077358 type=protein; loc=2L:complement(join(2987512..2987520,2985641..2986150,2985476..2985585,2985240..2985413,2980636..2985177,2980470..2980574,2980176..2980377)); ID=FBpp0077358; name=Chd1-PA; parent=FBgn0250786,FBtr0077674; dbxref=FlyBase:FBpp0077358,FlyBase_Annotation_IDs:CG3733-PA,GB_protein:AAF51170.1,REFSEQ:NP_477197,GB_protein:AAF51170,FlyMine:FBpp0077358,modMine:FBpp0077358; MD5=a9…	8.2	10	0.073	ALDQPDVSLSDQDQLQHTR+GGYDPPPAPSGYTPEMER+GPDYYGGSGPPMGSGSYEGGSNSR+KRDENDADASSGLAGAPGGGIGDNLK+LLITGTPLQNSLK+SNLWYFVSK+SVEEQIVER+VASIAAFEEEPSDSVSK+VLIFSQMVR+YPETGIPTSGR
867a	FBpp0074485|FBgn0027621|CG3400-PG|Pfrx-PG FBpp0074486|FBgn0027621|CG3400-PB|Pfrx-PB FBpp0308527|FBgn0027621|CG3400-PN|Pfrx-PN	1.0000	FBpp0074485 type=protein; loc=X:join(19498775..19498880,19506483..19508527); ID=FBpp0074485; name=Pfrx-PG; parent=FBgn0027621,FBtr0074716; dbxref=FlyBase:FBpp0074485,FlyBase_Annotation_IDs:CG3400-PG,GB_protein:AAF48970.3,REFSEQ:NP_477451,GB_protein:AAF48970; MD5=6bfe2fbee973e9540efffb5475c9b495; length=716; release=r6.09; species=Dmel;;FBpp0074486 type=protein; loc=X:join(19498775..19498880,19506…	16.8	10	0.070	GESYEDLVAR+HGESEYNLSGLIGGDSNLSAR+LEPVIMELER+LLPPTSETVMTKPFPIR+SADELPYLYVPLHTVIK+SVTATSIMDMPYNTSPSLR+VSSPDYLNMNTELVVR+YLNWIGISTR
862a	FBpp0074013|FBgn0005411|CG9998-PA|U2af50-PA FBpp0298005|FBgn0005411|CG9998-PB|U2af50-PB FBpp0298006|FBgn0005411|CG9998-PC|U2af50-PC FBpp0298007|FBgn0005411|CG9998-PD|U2af50-PD	1.0000	FBpp0074013 type=protein; loc=X:complement(join(16358811..16358823,16357643..16358206,16357484..16357572,16357295..16357417,16356756..16357217)); ID=FBpp0074013; name=U2af50-PA; parent=FBgn0005411,FBtr0074234; dbxref=FlyBase:FBpp0074013,FlyBase_Annotation_IDs:CG9998-PA,GB_protein:AAF48596.1,REFSEQ:NP_476891,GB_protein:AAF48596,FlyMine:FBpp0074013,modMine:FBpp0074013; MD5=3a022c1911db0e1434c0a819c…	21.9	10	0.071	AMQASGQIPASVVPDTPQTAVPVVGSTITR+ELLLSFGK+IFIGGLPNYLNDDQVK+NFAFLEFR+SIDETTQAMAFDGINLK
847b	FBpp0292226|FBgn0035253|CG7971-PF|CG7971-PF	1.0000	FBpp0292226 type=protein; loc=3L:complement(join(1664532..1664770,1663920..1664021,1661707..1662381,1661227..1661592,1661109..1661165,1659846..1659990,1658520..1658590,1655525..1658464,1655254..1655460,1654561..1654726)); ID=FBpp0292226; name=CG7971-PF; parent=FBgn0035253,FBtr0303107; dbxref=FlyBase:FBpp0292226,FlyBase_Annotation_IDs:CG7971-PF,REFSEQ:NP_001097475,GB_protein:ABW08438,FlyMine:FBpp0…	6.2	10	0.033	AAEDTVNDILGTK+EAFNISEYFVEGSSFDGDR+EAFNISEYFVEGSSFDGDRK+ESLAAAAAAAAAGK+IHDPQPLVAALADSSLVDAIVSK+SVPTPAFNPFK+VSTATVAAAESAAR+YHDIVQDK
815	FBpp0304883|FBgn0041775|CG10686-PD|tral-PD FBpp0304884|FBgn0041775|CG10686-PE|tral-PE FBpp0304886|FBgn0041775|CG10686-PG|tral-PG FBpp0304888|FBgn0041775|CG10686-PI|tral-PI	1.0000	FBpp0304883 type=protein; loc=3L:join(12515452..12515572,12516559..12517059,12517416..12517957,12518024..12518224,12518438..12518667,12518733..12519070,12519144..12519151); ID=FBpp0304883; name=tral-PD; parent=FBgn0041775,FBtr0332637; dbxref=REFSEQ:NP_001261771,GB_protein:AGB94464,FlyBase:FBpp0304883,FlyBase_Annotation_IDs:CG10686-PD; MD5=3db1cff982d1fc6fddf5ab1abffa3463; length=646; release=r6.0…	18.2	10	0.035	DTQFQIAPQSQIYDYILFR+GGGSGTDFYNQQR+LNTETFGVSSTR+NQYYNNNGNGGINSGYGGAPGYNR+STSLLPEQTQQVAAVSQ+VAEDGAPKPATNATAATATATNEQLNGETDKK
79	FBpp0071766|FBgn0034743|CG4046-PA|RpS16-PA FBpp0309759|FBgn0034743|CG4046-PB|RpS16-PB	1.0000	FBpp0071766 type=protein; loc=2R:join(22606158..22606169,22606247..22606288,22606509..22606640,22606934..22607048,22607755..22607900); ID=FBpp0071766; name=RpS16-PA; parent=FBgn0034743,FBtr0071855; dbxref=FlyBase:FBpp0071766,FlyBase_Annotation_IDs:CG4046-PA,GB_protein:AAF46862.1,REFSEQ:NP_611685,GB_protein:AAF46862,FlyMine:FBpp0071766,modMine:FBpp0071766; MD5=e7f0408a4696f9329449eb7f556de5eb; len…	48.0	10	0.068	ALVAFYQK+EIKDILVQYDR+EPVQAVQVFGR+FAGVDIR+LQEPLLLLGK+RREPVQAVQVFGR+TLLVGDPR+VSGGGHVAQIYAIR
69	FBpp0071426|FBgn0030228|CG1826-PA|BTBD9-PA FBpp0306532|FBgn0030228|CG1826-PB|BTBD9-PB	1.0000	FBpp0071426 type=protein; loc=X:join(10768721..10769293,10769348..10769986,10770055..10770501,10770563..10771072); ID=FBpp0071426; name=BTBD9-PA; parent=FBgn0030228,FBtr0071497; dbxref=FlyBase:FBpp0071426,FlyBase_Annotation_IDs:CG1826-PA,GB_protein:AAF46616.1,REFSEQ:NP_572649,GB_protein:AAF46616,FlyMine:FBpp0071426,modMine:FBpp0071426; MD5=c9b3554438e367d65bb5849b10a4a695; length=722; release=r6.…	15.8	10	0.063	AALWPEENVAAETFLSR+DALLDGDVTTYDMENGYTR+GAMEQDYTDVVDLGDR+NAGDLLLHNSFNTLSK+QIPLEVPLEAFK+TDDDNIASTSGSSLASGHAESPSTSSSSSQSVLR
630	FBpp0085585|FBgn0010411|CG8900-PB|RpS18-PB FBpp0085586|FBgn0010411|CG8900-PA|RpS18-PA	1.0000	FBpp0085585 type=protein; loc=2R:join(20264108..20264110,20264247..20264432,20264493..20264762); ID=FBpp0085585; name=RpS18-PB; parent=FBgn0010411,FBtr0086273; dbxref=FlyBase:FBpp0085585,FlyBase_Annotation_IDs:CG8900-PB,GB_protein:AAM68401.1,REFSEQ:NP_725943,GB_protein:AAM68401; MD5=97ba9ef101737c9989d87e4dd680b173; length=152; release=r6.09; species=Dmel;;FBpp0085586 type=protein; loc=2R:join(20…	45.4	10	0.071	AGECTEEEVDKVVTIISNPLQYK+IMNTNIDGK+KVGIAMTAIK+VGIAMTAIK+VPNWFLNR+VVTIISNPLQYK+YSNIVLK+YWQLTSSNLDSK
614	FBpp0085249|FBgn0051618|CG31618-PA|His2A FBpp0091055|FBgn0053808|CG33808-PA|His2A FBpp0091060|FBgn0053814|CG33814-PA|His2A FBpp0091063|FBgn0053817|CG33817-PA|His2A FBpp0091066|FBgn0053820|CG33820-PA|His2A FBpp0091069|FBgn0053823|CG33823-PA|His2A FBpp0091072|FBgn0053826|CG33826-PA|His2A FBpp0091075|FBgn0053829|CG33829-PA|His2A FBpp0091078|FBgn0053832|CG33832-PA|His2A FBpp0091081|FBgn0053835|CG3383…	1.0000	FBpp0085249 type=protein; loc=2L:21423789..21424163; ID=FBpp0085249; name=His2A:CG31618-PA; parent=FBgn0051618,FBtr0085893; dbxref=FlyBase:FBpp0085249,FlyBase_Annotation_IDs:CG31618-PA,GB_protein:AAN11125.1,REFSEQ:NP_724343,GB_protein:AAN11125; MD5=3612d7213b7a1860260424d7556c43bf; length=124; release=r6.09; species=Dmel;;FBpp0091055 type=protein; loc=2L:21433897..21434271; ID=FBpp0091055; name=H…	31.5	10	0.057	AGLQFPVGR+HLQLAIR+LLSGVTIAQGGVLPNIQAVLLPK
606	FBpp0085104|FBgn0002413|CG2048-PA|dco-PA FBpp0085105|FBgn0002413|CG2048-PB|dco-PB FBpp0085106|FBgn0002413|CG2048-PC|dco-PC FBpp0306615|FBgn0002413|CG2048-PD|dco-PD	1.0000	FBpp0085104 type=protein; loc=3R:complement(31056529..31057851); ID=FBpp0085104; name=dco-PA; parent=FBgn0002413,FBtr0085742; dbxref=FlyBase:FBpp0085104,FlyBase_Annotation_IDs:CG2048-PA,GB_protein:AAF57110.1,REFSEQ:NP_733414,GB_protein:AAF57110,FlyMine:FBpp0085104,modMine:FBpp0085104; MD5=28dd3b77392d3a39c76762301067e361; length=440; release=r6.09; species=Dmel;;FBpp0085105 type=protein; loc=3R:c…	23.0	10	0.071	DIKPDNFLMGLGK+IGSGSFGDIYLGTTINTGEEVAIK+QGGGGGGGGVGVGGMPSGGGGGGVGNAK+TMQGGIGIPR+TVLLLADQMISR+YASINTHLGIEQSR
567	FBpp0084150|FBgn0046214|CG11844-PB|vig2-PB FBpp0084151|FBgn0046214|CG11844-PC|vig2-PC FBpp0084152|FBgn0046214|CG11844-PA|vig2-PA FBpp0112266|FBgn0046214|CG11844-PD|vig2-PD	1.0000	FBpp0084150 type=protein; loc=3R:join(25123399..25123479,25123632..25124115,25124590..25125356); ID=FBpp0084150; name=vig2-PB; parent=FBgn0046214,FBtr0084775; dbxref=FlyBase:FBpp0084150,FlyBase_Annotation_IDs:CG11844-PB,GB_protein:AAF56404.2,REFSEQ:NP_733083,GB_protein:AAF56404,FlyMine:FBpp0084150,modMine:FBpp0084150; MD5=a347fb02289ec9f37bc83fa6435cdd62; length=443; release=r6.09; species=Dmel;;…	25.2	10	0.037	ESNGEFGNELPQR+ESNSEDELEYDPSLYPQR+IVDIQFNFNDGR+KKESNSEDELEYDPSLYPQR+TTGETSPQAEKEDSANEQSADPAVAAEEDESK+YELLFMDDDDSSGLAQPQIAAVVAAPK
511	FBpp0082219|FBgn0038145|CG8863-PA|Droj2-PA FBpp0082220|FBgn0038145|CG8863-PB|Droj2-PB FBpp0082221|FBgn0038145|CG8863-PC|Droj2-PC FBpp0082222|FBgn0038145|CG8863-PD|Droj2-PD FBpp0082223|FBgn0038145|CG8863-PE|Droj2-PE	1.0000	FBpp0082219 type=protein; loc=3R:join(13383479..13384579,13384670..13384780); ID=FBpp0082219; name=Droj2-PA; parent=FBgn0038145,FBtr0082751; dbxref=FlyBase:FBpp0082219,FlyBase_Annotation_IDs:CG8863-PA,GB_protein:AAF54939.1,REFSEQ:NP_650283,GB_protein:AAF54939; MD5=efbff2329a246c0e487de7a3cf5fb77c; length=403; release=r6.09; species=Dmel;;FBpp0082220 type=protein; loc=3R:join(13383479..13384579,13…	33.3	10	0.071	AISQAYEVLSDADKR+DLIVSTQPGEVIR+DVVHQMSVQLEELYNGATR+ETGYYDILGVKPNATPDELKK+FFGAGFGGSGGGR+IVFTGEGDHEPESQPGDIIILLDEK+MAYDEDDGGYQDGPR+NPMDFFEK+TLDDRDLIVSTQPGEVIR
427	FBpp0079732|FBgn0027363|CG6521-PA|Stam-PA	1.0000	FBpp0079732 type=protein; loc=2L:join(10858835..10858877,10859370..10859647,10859707..10860910,10860977..10861521); ID=FBpp0079732; name=Stam-PA; parent=FBgn0027363,FBtr0080143; dbxref=FlyBase:FBpp0079732,FlyBase_Annotation_IDs:CG6521-PA,GB_protein:AAF53027.1,REFSEQ:NP_477448,GB_protein:AAF53027,FlyMine:FBpp0079732,modMine:FBpp0079732; MD5=ffa29d1c574161ed4ff139ded1f1e20e; length=689; release=r6.…	11.0	10	0.066	DFETEFR+DPNVVSSQQEEDDIAK+ELDLIPALYAK+GEGLFPSNFVTADLSVDPER+TEAAAAAAAAQPVEIDESK+TEAAAAAAAAQPVEIDESKIDR
416	FBpp0079578|FBgn0032217|CG4972-PA|CG4972-PA	1.0000	FBpp0079578 type=protein; loc=2L:join(10314914..10315073,10315345..10315423,10315489..10315957,10316192..10316374,10316439..10316867,10316932..10317297); ID=FBpp0079578; name=CG4972-PA; parent=FBgn0032217,FBtr0079988; dbxref=FlyBase:FBpp0079578,FlyBase_Annotation_IDs:CG4972-PA,GB_protein:AAF52909.2,REFSEQ:NP_609378,GB_protein:AAF52909,FlyMine:FBpp0079578,modMine:FBpp0079578; MD5=3bcf5b5da320cf9e0…	24.4	10	0.072	DPEFMFYNENEVK+EENILPYFGVK+FLLSDAGVLLNFQGSK+IIAEALASFMYK+IPIIHGELIPNQLALKPTESVADGQK+LTDLSIHDFDK+VASISLEAR+VDPTSSIFEGQLAIK+YHINVGGGSIAANK+YPSFTLSSVK
410	FBpp0079485|FBgn0015664|CG5838-PA|Dref-PA FBpp0302627|FBgn0015664|CG5838-PB|Dref-PB	1.0000	FBpp0079485 type=protein; loc=2L:complement(join(9965760..9966885,9965376..9965668,9964928..9965315,9964545..9964867)); ID=FBpp0079485; name=Dref-PA; parent=FBgn0015664,FBtr0079889; dbxref=FlyBase_Annotation_IDs:CG5838-PA,FlyBase:FBpp0079485,GB_protein:AAF52841.1,REFSEQ:NP_523529,GB_protein:AAF52841,FlyMine:FBpp0079485,modMine:FBpp0079485; MD5=3f2b29c47da4b2bf4728d6c75109a053; length=709; release…	16.5	10	0.069	FLEIGEITR+LGIAEQDDPLMMNLK+NVDSLYDAGFGEFLR+TISSVLQAHVISNDNLTAAALLDPR+VATPSSALMHGR+YFGFPSNDNNEVITK+YNINFGGVGEGESNEVAATSSVVAIK
407	FBpp0079471|FBgn0024285|CG4602-PA|Srp54-PA	1.0000	FBpp0079471 type=protein; loc=2L:9913048..9914589; ID=FBpp0079471; name=Srp54-PA; parent=FBgn0024285,FBtr0079875; dbxref=FlyBase:FBpp0079471,GB_protein:AAF52825.1,FlyBase_Annotation_IDs:CG4602-PA,REFSEQ:NP_477347,GB_protein:AAF52825,FlyMine:FBpp0079471,modMine:FBpp0079471; MD5=0e78f067430298bd3edd21627d28bb08; length=513; release=r6.09; species=Dmel;	21.1	10	0.067	ALIVIPVLAIPEEYR+DQMQTLFGNIGK+IEGQLPQQVIK+LVEFNLPEYPALPSFYDAR+SNEAAQAEIEEAMTIVK+VIQVTNIAPQATK+YTDTTSVPVAQHLTNTVFIDR
395	FBpp0079233|FBgn0032015|CG7830-PA|Ostgamma-PA	1.0000	FBpp0079233 type=protein; loc=2L:complement(join(8307983..8308069,8307147..8307873,8306906..8307068,8306825..8306840)); ID=FBpp0079233; name=Ostgamma-PA; parent=FBgn0032015,FBtr0079613; dbxref=FlyBase:FBpp0079233,FlyBase_Annotation_IDs:CG7830-PA,GB_protein:AAF52636.2,REFSEQ:NP_609204,GB_protein:AAF52636,FlyMine:FBpp0079233,modMine:FBpp0079233; MD5=8ebc498cefe5507b7ddaf1a05ee6afc8; length=330; rel…	15.5	10	0.065	AQGYPYSFLFK+LNTAPVFMHFPAK+NNLEFLYNK+TGLSLSEK+VGFAADSIAK
392	FBpp0079162|FBgn0031979|CG7429-PA|CCDC53-PA	1.0000	FBpp0079162 type=protein; loc=2L:join(8041149..8041193,8041253..8041698,8041759..8041798); ID=FBpp0079162; name=CCDC53-PA; parent=FBgn0031979,FBtr0079540; dbxref=FlyBase:FBpp0079162,FlyBase_Annotation_IDs:CG7429-PA,GB_protein:AAF52595.2,REFSEQ:NP_609178,GB_protein:AAF52595,FlyMine:FBpp0079162,modMine:FBpp0079162; MD5=bbe42d0f66cc996363dca72e6c38a76a; length=176; release=r6.09; species=Dmel;	26.7	10	0.071	ILDTPDLILADGQR+ILDTPDLILADGQRE+MQSEGLEPR+MVQVGVPAPAVK+TEAALIILEAK
364	FBpp0078584|FBgn0037249|CG9805-PA|eIF3-S10-PA FBpp0312226|FBgn0037249|CG9805-PD|eIF3-S10-PD	1.0000	FBpp0078584 type=protein; loc=3R:complement(join(4433699..4433747,4432517..4433601,4430228..4432466,4430119..4430168)); ID=FBpp0078584; name=eIF3-S10-PA; parent=FBgn0037249,FBtr0078944; dbxref=FlyBase:FBpp0078584,FlyBase_Annotation_IDs:CG9805-PA,GB_protein:AAF52126.1,REFSEQ:NP_649470,GB_protein:AAF52126,FlyMine:FBpp0078584,modMine:FBpp0078584; MD5=a9e06dfa231684c2368069e26acb24ea; length=1140; re…	10.6	10	0.066	AGNQLFHAAALLK+AIEDIHGLMALSK+EAASGGVGGNWR+EYRPDGPALQSMPSEQIR+LEEIPLFEK+LNVPQLVSEDFR+LYLLDSAIQMELWQEAYK+NMFQLVNVNSLENVIR+QISQVYESIK
315	FBpp0077503|FBgn0031392|CG7263-PA|AIF-PA FBpp0077504|FBgn0031392|CG7263-PB|AIF-PB FBpp0303507|FBgn0031392|CG7263-PC|AIF-PC	1.0000	FBpp0077503 type=protein; loc=2L:join(2152035..2152146,2152233..2152270,2152663..2152944,2153003..2153105,2153282..2153531,2153596..2154410,2154473..2154897); ID=FBpp0077503; name=AIF-PA; parent=FBgn0031392,FBtr0077830; dbxref=FlyBase:FBpp0077503,FlyBase_Annotation_IDs:CG7263-PA,GB_protein:AAF51299.2,REFSEQ:NP_608649,GB_protein:AAF51299,FlyMine:FBpp0077503,modMine:FBpp0077503; MD5=e659cdd7f69dfa4…	15.3	10	0.069	HVPYLIIGGGTAAFSAFR+LVAGLATSPPSSEDLPK+SLGGFVVNAELEAR+VDQLSESSDSDVPETSTSSSQSSK+VLMISNEFR+VLPNYLSR+VYQVFQENANMSK
213	FBpp0074608|FBgn0003124|CG12306-PA|polo-PA FBpp0099722|FBgn0003124|CG12306-PB|polo-PB	1.0000	FBpp0074608 type=protein; loc=3L:join(20310310..20310408,20311049..20311273,20311335..20312117,20312183..20312611,20312679..20312873); ID=FBpp0074608; name=polo-PA; parent=FBgn0003124,FBtr0074839; dbxref=FlyBase_Annotation_IDs:CG12306-PA,FlyBase:FBpp0074608,GB_protein:AAF49036.1,REFSEQ:NP_524179,GB_protein:AAF49036; MD5=90dbd81ba2243b46d798dac25b12728b; length=576; release=r6.09; species=Dmel;;FB…	16.8	10	0.056	AGANNVNIESDQISR+ILQGNLGDENTDPAAQPLFWISK+LESTFLK+LGNLFLNDLLHVK+SDIESLYQQLTNLINGKPR+SMMELHKRR+YYIYQIIQGVK
176	FBpp0073898|FBgn0030674|CG8184-PB|CG8184-PB FBpp0308743|FBgn0030674|CG8184-PC|CG8184-PC FBpp0308744|FBgn0030674|CG8184-PD|CG8184-PD FBpp0308745|FBgn0030674|CG8184-PE|CG8184-PE FBpp0308746|FBgn0030674|CG8184-PF|CG8184-PF FBpp0308747|FBgn0030674|CG8184-PG|CG8184-PG FBpp0309265|FBgn0030674|CG8184-PH|CG8184-PH	1.0000	FBpp0073898 type=protein; loc=X:join(15714115..15714381,15714717..15714956,15715026..15715247,15715306..15715577,15715658..15716154,15716292..15721399,15721564..15724378,15724442..15724915,15724974..15725314,15725377..15726447,15726538..15726673,15726733..15729357,15729430..15729831,15729899..15730087,15730152..15730473,15730537..15730702,15730777..15730967,15731045..15731147); ID=FBpp0073898; na…	3.0	10	0.060	ALAELLGTLVK+FGQQPTAAAGGATPHNQTPTPPPAAK+GEYLINTNSTTLADDAR+LDETELLLLQLTDR+LSEAITSLNNPVALHK+SSDPLGDTATNLGNAMDDLIK+SSTSPNSSYDYKHLK+TQLPTLSVALPVTPSKPR+VPLQGFGSLEGMNGIQK
166	FBpp0073597|FBgn0030474|CG15747-PA|CG15747-PA FBpp0312198|FBgn0030474|CG15747-PC|CG15747-PC	1.0000	FBpp0073597 type=protein; loc=X:join(13338375..13338385,13338452..13339604); ID=FBpp0073597; name=CG15747-PA; parent=FBgn0030474,FBtr0073766; dbxref=FlyBase:FBpp0073597,FlyBase_Annotation_IDs:CG15747-PA,GB_protein:AAF48258.2,REFSEQ:NP_727694,GB_protein:AAF48258,FlyMine:FBpp0073597,modMine:FBpp0073597; MD5=1fff3e456499c8d3dda69b21259ce123; length=387; release=r6.09; species=Dmel;;FBpp0312198 type=…	21.7	10	0.060	ALAEDPTIFQYDELYDDMDSK+ALAEDPTIFQYDELYDDMDSKR+DEYLEAIGDVTK+QYGLILPGQQK+TAPTTDEVAYKPIK+TGGVSMGPSLMER+TVGEVLAAALAR
161	FBpp0073381|FBgn0030320|CG2247-PA|CG2247-PA FBpp0297270|FBgn0030320|CG2247-PB|CG2247-PB FBpp0297271|FBgn0030320|CG2247-PC|CG2247-PC FBpp0297272|FBgn0030320|CG2247-PD|CG2247-PD	1.0000	FBpp0073381 type=protein; loc=X:complement(join(11610477..11610828,11610202..11610413,11609402..11609713,11608703..11609307,11608553..11608640,11608234..11608499,11608014..11608152,11606783..11607955)); ID=FBpp0073381; name=CG2247-PA; parent=FBgn0030320,FBtr0073536; dbxref=FlyBase:FBpp0073381,FlyBase_Annotation_IDs:CG2247-PA,GB_protein:AAF48068.1,REFSEQ:NP_572735,GB_protein:AAF48068,FlyMine:FBpp0…	8.4	10	0.060	DVAPTTFVTFVK+ELPQLLELR+GVNYIGSQDFR+IRVLQILMTDHR+LGLVTQLLSATGELYR+VESLDSLGDLVHLTELNIR
110	FBpp0072282|FBgn0035065|CG3589-PA|CG3589-PA	1.0000	FBpp0072282 type=protein; loc=2R:join(24783655..24784361,24784417..24784580,24784634..24784743,24784801..24785260,24785312..24785400); ID=FBpp0072282; name=CG3589-PA; parent=FBgn0035065,FBtr0072375; dbxref=FlyBase:FBpp0072282,FlyBase_Annotation_IDs:CG3589-PA,GB_protein:AAF47272.2,REFSEQ:NP_611968,GB_protein:AAF47272,FlyMine:FBpp0072282,modMine:FBpp0072282; MD5=b6e805f6df5afac0afb0b539530d242d; le…	21.4	10	0.063	GQLLDVQNEEQEEDAQIR+SLHFVATFDPQQR+SPATVGQMVYNAGFPYYVNFSFR+SSFVVLGLR+TIVVIESAGQQGTGTFIR+TNDLNVLSNLVASPDVHR+VWSLEMPPIR
991a	FBpp0099495|FBgn0063485|CG3849-PB|Lasp-PB FBpp0297281|FBgn0063485|CG3849-PC|Lasp-PC	1.0000	FBpp0099495 type=protein; loc=3L:complement(join(16710943..16711011,16694202..16694296,16681238..16681370,16680812..16680947,16678808..16679932,16678425..16678660,16678179..16678358)); ID=FBpp0099495; name=Lasp-PB; parent=FBgn0063485,FBtr0100145; dbxref=FlyBase_Annotation_IDs:CG3849-PB,FlyBase:FBpp0099495,GB_protein:AAN11739.2,REFSEQ:NP_730192,GB_protein:AAN11739,FlyMine:FBpp0099495,modMine:FBpp0…	24.1	10	0.066	AQQQQLHDPYAHYQQPQALR+FTQVADDPETLR+IADYDPLTDGPR+IGSVSDIDPANGIYGSLTAAEQAHQQQK+QQQQQQQQQQQQLLQQQAIK+QQVAAGPGAAQNHLQQLYASPNYAAVTPSENSINVK+SAASVVAYDGNSK+SSTTLVYSSEPR
974a	FBpp0087852|FBgn0020279|CG8715-PA|lig-PA FBpp0087853|FBgn0020279|CG8715-PB|lig-PB FBpp0087854|FBgn0020279|CG8715-PC|lig-PC FBpp0100030|FBgn0020279|CG8715-PD|lig-PD FBpp0291129|FBgn0020279|CG8715-PE|lig-PE FBpp0291130|FBgn0020279|CG8715-PF|lig-PF FBpp0291131|FBgn0020279|CG8715-PG|lig-PG FBpp0293223|FBgn0020279|CG8715-PH|lig-PH FBpp0303481|FBgn0020279|CG8715-PK|lig-PK FBpp0312421|FBgn0020279|CG8715…	1.0000	FBpp0087852 type=protein; loc=2R:join(8069899..8070279,8070335..8070512,8070821..8072238,8072363..8072778,8073127..8073234,8073367..8073471,8073600..8073700,8073974..8074500,8075473..8075607,8075665..8075790,8075860..8076108,8076293..8076448,8077260..8077292,8077731..8077829); ID=FBpp0087852; name=lig-PA; parent=FBgn0020279,FBtr0088774; dbxref=GB_protein:AAM68848.1,FlyBase:FBpp0087852,FlyBase_Ann…	9.0	9	0.062	DNLGSVTYSAMNDGR+EPWSGQNAGQDR+IAQITNSTTEDPQINEK+TQTVSNQSQAGTGSDLTSSMYGK+VGSGFSIDGQQQQQQPDDYQSK+VLLLLTMTQR+VPHVQGYYDLNYPPASLGAGR
972a	FBpp0087502|FBgn0004907|CG17870-PD|14-3-3zeta-PD FBpp0087503|FBgn0004907|CG17870-PE|14-3-3zeta-PE FBpp0099540|FBgn0004907|CG17870-PJ|14-3-3zeta-PJ FBpp0305136|FBgn0004907|CG17870-PK|14-3-3zeta-PK FBpp0305137|FBgn0004907|CG17870-PL|14-3-3zeta-PL	1.0000	FBpp0087502 type=protein; loc=2R:join(10104348..10104409,10104717..10104830,10104941..10105067,10105702..10105825,10105941..10106104,10107467..10107622); ID=FBpp0087502; name=14-3-3zeta-PD; parent=FBgn0004907,FBtr0088414; dbxref=FlyBase_Annotation_IDs:CG17870-PD,FlyBase:FBpp0087502,GB_protein:AAM71060.1,REFSEQ:NP_476885,GB_protein:AAM71060; MD5=f196cab6a894ca73c510c5280d765fbc; length=248; releas…	27.0	9	0.034	DSTLIMQLLR+NLLSVAYK+NTVVDDSQTAYQDAFDISK+QAFDDAIAELDTLNEDSYK+YLAEVATGDAR
949a	FBpp0085295|FBgn0025674|CG15218-PA|CycK-PA FBpp0085296|FBgn0025674|CG15218-PB|CycK-PB FBpp0310472|FBgn0025674|CG15218-PC|CycK-PC	1.0000	FBpp0085295 type=protein; loc=2L:complement(22128521..22129723); ID=FBpp0085295; name=CycK-PA; parent=FBgn0025674,FBtr0085941; dbxref=FlyBase:FBpp0085295,FlyBase_Annotation_IDs:CG15218-PA,GB_protein:AAN11146.1,REFSEQ:NP_788082,GB_protein:AAN11146,FlyMine:FBpp0085295,modMine:FBpp0085295; MD5=6625904a925b2a7bc5161d3256c503a0; length=400; release=r6.09; species=Dmel;;FBpp0085296 type=protein; loc=2L…	21.0	9	0.052	EALQPTSPPQKPPSR+ETPSILDGISFETER+FDLQVEHPYTFLLK+FTVQDWEGR+GILTDNYFYSFGDDPK+GILTDNYFYSFGDDPKEEVMTLER+ILLQTIK
915a	FBpp0081676|FBgn0028734|CG6203-PC|Fmr1-PC FBpp0081677|FBgn0028734|CG6203-PD|Fmr1-PD FBpp0081678|FBgn0028734|CG6203-PE|Fmr1-PE FBpp0300445|FBgn0028734|CG6203-PG|Fmr1-PG FBpp0312465|FBgn0028734|CG6203-PJ|Fmr1-PJ FBpp0312466|FBgn0028734|CG6203-PK|Fmr1-PK	1.0000	FBpp0081676 type=protein; loc=3R:complement(join(10108695..10108745,10107430..10107479,10105790..10106113,10105559..10105724,10105434..10105501,10105069..10105369,10104879..10105010,10104289..10104796,10103673..10103747,10103232..10103602)); ID=FBpp0081676; name=Fmr1-PC; parent=FBgn0028734,FBtr0082198; dbxref=FlyBase:FBpp0081676,FlyBase_Annotation_IDs:CG6203-PC,GB_protein:AAN13451.1,REFSEQ:NP_731…	12.3	9	0.043	AMLEYAEEFFQVPR+ELAHVPFVFIGTVESIANAK+GYSSDIESVR+IAGDDEQDQNIPR+IIQEIVDK+TFYQFTLPVPEELR
911a	FBpp0081156|FBgn0010774|CG1101-PA|Ref1-PA	1.0000	FBpp0081156 type=protein; loc=3R:complement(join(7079964..7080209,7079254..7079455,7078822..7079019,7078253..7078407)); ID=FBpp0081156; name=Ref1-PA; parent=FBgn0010774,FBtr0081642; dbxref=FlyBase:FBpp0081156,FlyBase_Annotation_IDs:CG1101-PA,GB_protein:AAF54070.1,REFSEQ:NP_651968,GB_protein:AAF54070,FlyMine:FBpp0081156,modMine:FBpp0081156; MD5=a6e9462c9ef48720251002e6880d3a12; length=266; release…	25.6	9	0.053	ELFNDFGPIK+IEMSLDDIIK+KAPPTAEELDAELDSYINDMK+LIVGNLDYGVSNTDIK+SIDDLIK+SLGTADVIFER
891a	FBpp0077326|FBgn0260639|CG3157-PA|gammaTub23C-PA	1.0000	FBpp0077326 type=protein; loc=2L:join(2973059..2973107,2973166..2973368,2973429..2974604); ID=FBpp0077326; name=gammaTub23C-PA; parent=FBgn0260639,FBtr0077641; dbxref=FlyBase:FBpp0077326,FlyBase_Annotation_IDs:CG3157-PA,GB_protein:AAF51174.1,REFSEQ:NP_476804,GB_protein:AAF51174,FlyMine:FBpp0077326,modMine:FBpp0077326; MD5=d5e01458d1da8fc0446d951772715831; length=475; release=r6.09; species=Dmel;	13.9	9	0.040	AVLIDLEPR+DVFFYQADDDHYIPR+KTTVLDVMRR+LQEEVFDIIDR+LTTAADSVVVLDNTALNR+VINTIMGSVYSK
888a	FBpp0076882|FBgn0035588|CG10672-PA|CG10672-PA	1.0000	FBpp0076882 type=protein; loc=3L:complement(join(5141306..5141550,5140840..5141242,5140472..5140777)); ID=FBpp0076882; name=CG10672-PA; parent=FBgn0035588,FBtr0077179; dbxref=FlyBase:FBpp0076882,FlyBase_Annotation_IDs:CG10672-PA,GB_protein:AAF50801.1,REFSEQ:NP_647946,GB_protein:AAF50801,FlyMine:FBpp0076882,modMine:FBpp0076882; MD5=24dc214a533168063cd933ef718c8b12; length=317; release=r6.09; speci…	27.4	9	0.062	ALYENESANEAALSK+EALPLLR+IFDVNVK+KQLFEETISK+LAEDGAAVVISSR+NVDSALAELR+TALIGLTK+VAVVTASTDGIGFAIAK
877a	FBpp0075461|FBgn0026409|CG4994-PA|Mpcp-PA FBpp0075462|FBgn0026409|CG4994-PB|Mpcp-PB FBpp0300819|FBgn0026409|CG4994-PC|Mpcp-PC	1.0000	FBpp0075461 type=protein; loc=3L:join(14538032..14538421,14538729..14539069,14539553..14539892); ID=FBpp0075461; name=Mpcp-PA; parent=FBgn0026409,FBtr0075718; dbxref=FlyBase:FBpp0075461,FlyBase_Annotation_IDs:CG4994-PA,GB_protein:AAF49735.1,REFSEQ:NP_524069,GB_protein:AAF49735,FlyMine:FBpp0075461,modMine:FBpp0075461; MD5=17060b81e1ff01c85af78f788bbdb307; length=356; release=r6.09; species=Dmel;;F…	26.1	9	0.055	FGLYELFK+GLVPLWMR+IQTIPGYANNFR+MLKEEGVNAFYK+SLGFSGMWNGLTPR+TVELLYK+VALGIPRPPPPEMPASLK+YAEIIGEENAYLYR
814	FBpp0302537|FBgn0263740|CG43665-PB|eIF-2gamma-PB FBpp0302538|FBgn0263740|CG43665-PC|eIF-2gamma-PC FBpp0307983|FBgn0263740|CG43665-PD|eIF-2gamma-PD	1.0000	FBpp0302537 type=protein; loc=3R:complement(join(15263282..15263347,15262547..15262721,15259450..15259686,15258510..15259383,15258367..15258442)); ID=FBpp0302537; name=eIF-2gamma-PB; parent=FBgn0263740,FBtr0310386; dbxref=FlyBase:FBpp0302537,FlyBase_Annotation_IDs:CG43665-PB,REFSEQ:NP_731993,GB_protein:AAF55153; MD5=ab5df4d5c73143be53d760bf73070cfe; length=475; release=r6.09; species=Dmel;;FBpp03…	18.0	9	0.064	FVQGTVAEGAPIIPISAQLK+GGVAGGSILSGVLK+IVSLFAEQNELQYAVPGGLIGVGTK+LIGWGQIFGGK+VGQEIEVRPGVVTK
792	FBpp0290421|FBgn0033919|CG8547-PC|CG8547-PC FBpp0290422|FBgn0033919|CG8547-PD|CG8547-PD FBpp0308989|FBgn0033919|CG8547-PE|CG8547-PE	1.0000	FBpp0290421 type=protein; loc=2R:complement(join(14264129..14264197,14263864..14264063,14263590..14263795,14262475..14263529,14261980..14262171,14261786..14261920)); ID=FBpp0290421; name=CG8547-PC; parent=FBgn0033919,FBtr0301203; dbxref=REFSEQ:NP_610947,GB_protein:AAF58267,FlyBase:FBpp0290421,FlyBase_Annotation_IDs:CG8547-PC; MD5=f4fd64d4c5e1a5cd924060777d99b23a; length=618; release=r6.09; specie…	18.0	9	0.059	EIETAVASPNQQHVPSVNK+GPDYGSPSPFPVDGVEYPVNSNPPQR+HSGTGGQQPFIDDVETFSPTDYSTLQSTAK+NSDRPVVSNQSYEIR+RGPDYGSPSPFPVDGVEYPVNSNPPQR+TYTYEIPATGPGSNTSTINR
770	FBpp0110421|FBgn0064225|CG17489-PA|RpL5-PA FBpp0110424|FBgn0064225|CG17489-PB|RpL5-PB FBpp0304879|FBgn0064225|CG17489-PG|RpL5-PG FBpp0311121|FBgn0064225|CG17489-PH|RpL5-PH	1.0000	FBpp0110421 type=protein; loc=2L:complement(join(22536537..22536539,22536115..22536378,22535617..22536054,22534869..22535063)); ID=FBpp0110421; name=RpL5-PA; parent=FBgn0064225,FBtr0111129; dbxref=FlyBase_Annotation_IDs:CG17489-PA,GB_protein:EAA46019.1,FlyBase:FBpp0110421,REFSEQ:NP_001036387,GB_protein:EAA46019; MD5=4509e147e248f30dbcb4ce925dd687bb; length=299; release=r6.09; species=Dmel;;FBpp01…	19.7	9	0.063	ADDLEDIYKK+AHIFGQHVADYMR+DITVQIAYAR+GAVDGGLNIPHSVK+SLEEEDEESFKR
764	FBpp0099686|FBgn0039713|CG7808-PC|RpS8-PC FBpp0301957|FBgn0039713|CG7808-PE|RpS8-PE FBpp0311986|FBgn0039713|CG7808-PF|RpS8-PF FBpp0311987|FBgn0039713|CG7808-PG|RpS8-PG	1.0000	FBpp0099686 type=protein; loc=3R:join(29861931..29861934,29862199..29862305,29862785..29863196,29863415..29863518); ID=FBpp0099686; name=RpS8-PC; parent=FBgn0039713,FBtr0085489; dbxref=FlyBase_Annotation_IDs:CG7808-PC,FlyBase:FBpp0099686,GB_protein:AAN14192.1,REFSEQ:NP_651740,GB_protein:AAN14192,FlyMine:FBpp0099686,modMine:FBpp0099686; MD5=6f3fd8d03f294cec518e459314d26d3c; length=208; release=r6.…	36.1	9	0.063	ELEFYLK+IADVVYNASNNELVR+LETGNFAWASEGVAR+NSIVVIDATPFR+QWYEAHYVLPLGR+VEQALEDQFTSGR
680	FBpp0086767|FBgn0086356|CG13345-PA|tum-PA	1.0000	FBpp0086767 type=protein; loc=2R:complement(join(13858407..13858485,13857410..13858343,13856553..13857340,13856421..13856497)); ID=FBpp0086767; name=tum-PA; parent=FBgn0086356,FBtr0087641; dbxref=FlyBase:FBpp0086767,FlyBase_Annotation_IDs:CG13345-PA,GB_protein:AAF58324.1,REFSEQ:NP_610912,GB_protein:AAF58324,FlyMine:FBpp0086767,modMine:FBpp0086767; MD5=5cd3c95c6f5f3fe59c08c145ba628fab; length=625;…	15.7	9	0.049	IMAVADLLR+LAFLHTLPSSR+LSTGLNGSMSGTTPTTGK+SSVGIGVEQHTVDVGQGAER+SYGDINSTGSLLSDLSITHSEDDFLDVR+VTIPQDGQGVIR
612	FBpp0085233|FBgn0002780|CG2050-PA|mod-PA FBpp0301951|FBgn0002780|CG2050-PC|mod-PC	1.0000	FBpp0085233 type=protein; loc=3R:join(32052735..32052977,32053246..32053555,32053623..32054357,32054424..32054764); ID=FBpp0085233; name=mod-PA; parent=FBgn0002780,FBtr0085874; dbxref=FlyBase:FBpp0085233,FlyBase_Annotation_IDs:CG2050-PA,GB_protein:AAF57213.1,REFSEQ:NP_524614,GB_protein:AAF57213,FlyMine:FBpp0085233,modMine:FBpp0085233; MD5=0475f421fccdda40bdf90693f539fb01; length=542; release=r6.0…	23.2	9	0.060	AILVTNLTSDATEADLRK+ALTLGDNVLSVSQPR+AVLAFVTFK+HESYSSDALEK+SEGADEVDESDDDEEAPVEKPVSK+SFLANESIVNNAPIFIEPNSLLK+TVVVGLIGPNITK+VAPVEAVTISSNR
608	FBpp0085119|FBgn0039828|CG1542-PA|CG1542-PA	1.0000	FBpp0085119 type=protein; loc=3R:join(31213544..31213609,31213672..31213755,31213814..31214587); ID=FBpp0085119; name=CG1542-PA; parent=FBgn0039828,FBtr0085757; dbxref=FlyBase:FBpp0085119,FlyBase_Annotation_IDs:CG1542-PA,GB_protein:AAF57129.1,REFSEQ:NP_651850,GB_protein:AAF57129,FlyMine:FBpp0085119,modMine:FBpp0085119; MD5=c6d08a72af1b3cf21768e480f079f47f; length=307; release=r6.09; species=Dmel;	16.0	9	0.061	LDMINTLAPLAPELAVQLEK+MQLPWLER+NLDFLEDAK+QAQSAVLEAIPR
600	FBpp0084905|FBgn0020235|CG7610-PA|ATPsyngamma-PA FBpp0084906|FBgn0020235|CG7610-PB|ATPsyngamma-PB FBpp0084907|FBgn0020235|CG7610-PC|ATPsyngamma-PC	1.0000	FBpp0084905 type=protein; loc=3R:complement(29747854..29748747); ID=FBpp0084905; name=ATPsyngamma-PA; parent=FBgn0020235,FBtr0085539; dbxref=FlyBase:FBpp0084905,FlyBase_Annotation_IDs:CG7610-PA,GB_protein:AAN14185.1,REFSEQ:NP_524550,GB_protein:AAN14185,FlyMine:FBpp0084905,modMine:FBpp0084905; MD5=2870f590ec709925b038ac6907413c32; length=297; release=r6.09; species=Dmel;;FBpp0084906 type=protein; …	20.9	9	0.064	ELIEIISGAAALT+IANEVLQTGYDYTEGK+LAVYDSLDSDVVK+LLIAVTSDR+NILMVANEVGR
579	FBpp0084559|FBgn0040080|CG5692-PA|pins-PA	1.0000	FBpp0084559 type=protein; loc=3R:join(27583088..27584374,27584633..27585322); ID=FBpp0084559; name=pins-PA; parent=FBgn0040080,FBtr0085189; dbxref=FlyBase:FBpp0084559,FlyBase_Annotation_IDs:CG5692-PA,GB_protein:AAF56721.1,REFSEQ:NP_524999,GB_protein:AAF56721,FlyMine:FBpp0084559,modMine:FBpp0084559; MD5=12d22847df5b4f0846d29f933ff2640b; length=658; release=r6.09; species=Dmel;	18.8	9	0.064	AGVAFFQAAIQAGTEDLR+ALYNLGNVYHAK+ANSNLGNSHIFLGQFEDAAEHYK+LLGMPDSEPSPTEEEAR+SATTTQQPDDDFLDMLMR+SELPRPNVTMDAEAEAPPR+SPSSANPSAIGHGPLAR
519	FBpp0082541|FBgn0038320|CG4931-PA|Sra-1-PA	1.0000	FBpp0082541 type=protein; loc=3R:join(15333389..15333595,15333666..15335497,15335553..15335845,15335906..15336018,15336073..15336272,15336334..15336869,15336931..15337025,15337079..15337465,15337524..15337736); ID=FBpp0082541; name=Sra-1-PA; parent=FBgn0038320,FBtr0083085; dbxref=FlyBase:FBpp0082541,FlyBase_Annotation_IDs:CG4931-PA,GB_protein:AAF55173.1,REFSEQ:NP_650447,GB_protein:AAF55173,FlyMin…	7.2	9	0.061	ANFDTNFEDR+DFVSEAYLLTLGK+FQVLNSQIFSILNK+LLNFMYFQR+LNVGPSSTQLYMVR+TMLESLIADK+VNLSSSQAIQR+YLALDNFDGMVK
509	FBpp0082177|FBgn0260962|CG7769-PA|pic-PA	1.0000	FBpp0082177 type=protein; loc=3R:join(13052409..13052469,13052623..13053034,13053237..13054161,13054226..13054577,13054641..13055835,13055892..13056288,13056351..13056431); ID=FBpp0082177; name=pic-PA; parent=FBgn0260962,FBtr0082709; dbxref=FlyBase:FBpp0082177,FlyBase_Annotation_IDs:CG7769-PA,GB_protein:AAF54901.1,REFSEQ:NP_650257,GB_protein:AAF54901,FlyMine:FBpp0082177,modMine:FBpp0082177; MD5=2…	8.2	9	0.061	ALVAEWRPTGDR+DLLFILTR+FHLGDTVNVFR+GDFILVGDLMR+LSGEIIPR+MVNDVITVVTK+VGVDESPYENTLVLAFVGHTR+VTLGTQPTTLR
501	FBpp0081843|FBgn0037878|CG6693-PA|CG6693-PA FBpp0307760|FBgn0037878|CG6693-PB|CG6693-PB	1.0000	FBpp0081843 type=protein; loc=3R:complement(11220505..11221404); ID=FBpp0081843; name=CG6693-PA; parent=FBgn0037878,FBtr0082367; dbxref=FlyBase:FBpp0081843,FlyBase_Annotation_IDs:CG6693-PA,GB_protein:AAF54608.1,REFSEQ:NP_650052,GB_protein:AAF54608,FlyMine:FBpp0081843,modMine:FBpp0081843; MD5=87c5f68f519616df8e9cc96230871eeb; length=299; release=r6.09; species=Dmel;;FBpp0307760 type=protein; loc=3…	29.4	9	0.061	EKDDQDLADNGGDLQQMILAR+IFKPITEEDINNYEK+IVQDMIASGEVPEYK+LSSWLELWSK+LYQVLTDTQK+YGNEDDSDTVDFSAFEK
498	FBpp0081805|FBgn0037855|CG6621-PA|CG6621-PA FBpp0292061|FBgn0037855|CG6621-PB|CG6621-PB	1.0000	FBpp0081805 type=protein; loc=3R:complement(join(10892915..10893182,10892640..10892851,10892363..10892574,10892085..10892303,10891514..10891980,10891094..10891391,10891000..10891011,10889915..10890845)); ID=FBpp0081805; name=CG6621-PA; parent=FBgn0037855,FBtr0082329; dbxref=FlyBase:FBpp0081805,FlyBase_Annotation_IDs:CG6621-PA,GB_protein:AAF54579.2,REFSEQ:NP_650036,GB_protein:AAF54579,FlyMine:FBpp…	8.6	9	0.064	IHNLDHPSASHYEDELNK+LAAPAEPLK+LDDDETVSSVR+LMGLTQVNYGVYQER+LSLNMIGMFNK+YMGETLVALGR
493	FBpp0081604|FBgn0037737|CG8383-PA|Pnn-PA FBpp0112122|FBgn0037737|CG8383-PB|Pnn-PB	1.0000	FBpp0081604 type=protein; loc=3R:join(9741009..9741142,9741199..9741976); ID=FBpp0081604; name=Pnn-PA; parent=FBgn0037737,FBtr0082126; dbxref=FlyBase:FBpp0081604,FlyBase_Annotation_IDs:CG8383-PA,GB_protein:AAF54435.1,REFSEQ:NP_649934,GB_protein:AAF54435,FlyMine:FBpp0081604,modMine:FBpp0081604; MD5=38bb7739241835deb11ced8081b13956; length=303; release=r6.09; species=Dmel;;FBpp0112122 type=protein;…	24.1	9	0.058	EIVEAQGTDSESR+ETLFLDR+MEDDTAIDESFYEEPDDEEQLDK+MFGSLLGTLQK+REELEVELK+VWEATMLNAK
421	FBpp0079643|FBgn0027568|CG5366-PA|Cand1-PA FBpp0304507|FBgn0027568|CG5366-PB|Cand1-PB	1.0000	FBpp0079643 type=protein; loc=2L:complement(join(10362463..10362507,10362014..10362397,10361666..10361955,10361422..10361584,10360003..10361361,10358711..10359938,10358502..10358648,10358307..10358437)); ID=FBpp0079643; name=Cand1-PA; parent=FBgn0027568,FBtr0080054; dbxref=FlyBase:FBpp0079643,FlyBase_Annotation_IDs:CG5366-PA,GB_protein:AAF52924.1,REFSEQ:NP_609389,GB_protein:AAF52924,FlyMine:FBpp0…	6.7	9	0.061	AVSALSQIPK+FTISDQPQPIDVLLK+LDQFIQQLR+LVLVNPDELLPQLQQALR+NQQLVDFLK+QNIGEFLFALR+SDIFHAYVALLK
398	FBpp0079266|FBgn0032030|CG17293-PA|Wdr82-PA	1.0000	FBpp0079266 type=protein; loc=2L:8374527..8375480; ID=FBpp0079266; name=Wdr82-PA; parent=FBgn0032030,FBtr0079650; dbxref=FlyBase:FBpp0079266,FlyBase_Annotation_IDs:CG17293-PA,GB_protein:AAF52654.1,REFSEQ:NP_609217,GB_protein:AAF52654,FlyMine:FBpp0079266,modMine:FBpp0079266; MD5=7c437a2a2b66beb7039286fda788c9a3; length=317; release=r6.09; species=Dmel;	27.4	9	0.057	GIPIEASFSPDSQFIFSGSTDGR+LVDAFHGTPLQTFTGYPNNK+TILISTNGSVIR+VHIWNADTGNK+YGVDLIHFTHANNTAIHSSTK
390	FBpp0079118|FBgn0025687|CG7144-PA|LKRSDH-PA FBpp0310050|FBgn0025687|CG7144-PB|LKRSDH-PB	1.0000	FBpp0079118 type=protein; loc=2L:complement(join(7795775..7795834,7795510..7795653,7794592..7794768,7794148..7794526,7793509..7794083,7792175..7793330,7791939..7792115,7791758..7791876)); ID=FBpp0079118; name=LKRSDH-PA; parent=FBgn0025687,FBtr0079495; dbxref=FlyBase:FBpp0079118,FlyBase_Annotation_IDs:CG7144-PA,GB_protein:AAF52559.2,REFSEQ:NP_609150,GB_protein:AAF52559,FlyMine:FBpp0079118,modMine:…	15.0	9	0.064	AQESNMPLLDAILEK+AYPMQAYMQAGAHIQEDISDASVIFGVK+IGDVDGIESLGLLDDTPVVK+QVPIDALIPGK+SLDFLPGFALEGFPNR+VLVLGAGMVSAPLVEWLHR+YGNLYGLGR+YLSQGQIVEISGGGELMSSPR
382	FBpp0078974|FBgn0004838|CG10377-PA|Hrb27C-PA FBpp0078975|FBgn0004838|CG10377-PC|Hrb27C-PC FBpp0078976|FBgn0004838|CG10377-PB|Hrb27C-PB FBpp0290617|FBgn0004838|CG10377-PD|Hrb27C-PD FBpp0290618|FBgn0004838|CG10377-PE|Hrb27C-PE FBpp0297873|FBgn0004838|CG10377-PF|Hrb27C-PF FBpp0297874|FBgn0004838|CG10377-PG|Hrb27C-PG FBpp0297875|FBgn0004838|CG10377-PH|Hrb27C-PH	1.0000	FBpp0078974 type=protein; loc=2L:join(6923906..6924400,6924685..6925455); ID=FBpp0078974; name=Hrb27C-PA; parent=FBgn0004838,FBtr0079346; dbxref=FlyBase:FBpp0078974,FlyBase_Annotation_IDs:CG10377-PA,GB_protein:AAF52456.1,REFSEQ:NP_476869,GB_protein:AAF52456; MD5=b3cbf4123650d1cce713c03daf50563c; length=421; release=r6.09; species=Dmel;;FBpp0078975 type=protein; loc=2L:join(6923906..6924400,692468…	31.8	9	0.065	AQAWATGGPSTTGPVGGMPR+GFGFVTFADPTNVNHVLQNGPHTLDGR+LFVGGLSWETTQENLSR+QEGASNYGAGPR+SAYGNDSSTQPPYATSQAV+SGSEYDYGGYGSGYDYDYSNYVK+VFLGGLPSNVTETDLR
370	FBpp0078667|FBgn0022023|CG9124-PA|eIF-3p40-PA FBpp0089133|FBgn0022023|CG9124-PB|eIF-3p40-PB	1.0000	FBpp0078667 type=protein; loc=2L:complement(join(5052655..5052735,5051637..5052314,5051313..5051570)); ID=FBpp0078667; name=eIF-3p40-PA; parent=FBgn0022023,FBtr0079030; dbxref=GB_protein:AAF52210.2,FlyBase:FBpp0078667,FlyBase_Annotation_IDs:CG9124-PA,GB_protein:AAF52210.3,REFSEQ:NP_524834,GB_protein:AAF52210,FlyMine:FBpp0078667,modMine:FBpp0078667; MD5=efc535d7a60baa7b6616cf1b812e8ae7; length=338…	23.1	9	0.057	DGDFTPEAFR+GHNFLDLGTATVLENQMR+LAAENAVR+SGDETMDEEMYQLTVMR+VDELYQEAVR+VGYENLFAEIPIVIK
362	FBpp0078561|FBgn0263594|CG14648-PA|lost-PA	1.0000	FBpp0078561 type=protein; loc=3R:join(4403202..4403280,4404469..4404639,4404701..4405419,4405480..4405548,4405601..4405811,4405867..4406255); ID=FBpp0078561; name=lost-PA; parent=FBgn0263594,FBtr0078921; dbxref=FlyBase:FBpp0078561,FlyBase_Annotation_IDs:CG14648-PA,GB_protein:AAF52130.1,REFSEQ:NP_649466,GB_protein:AAF52130,FlyMine:FBpp0078561,modMine:FBpp0078561; MD5=fb8ec086e8c95c678aeb2caf743331…	17.6	9	0.059	AAALFANEEEFKK+ADAQNGGEAVTVAGGDVGGAR+ELALLADK+IPSFVGADK+SISLKEEDTDVEQHQNNR+VGIGFNNIFNR+YDTPVDIIATPTEIIR
358	FBpp0078448|FBgn0250746|CG12000-PA|Prosbeta7-PA FBpp0078449|FBgn0250746|CG12000-PB|Prosbeta7-PB	1.0000	FBpp0078448 type=protein; loc=3R:complement(join(5357924..5358075,5357355..5357856,5357131..5357283)); ID=FBpp0078448; name=Prosbeta7-PA; parent=FBgn0250746,FBtr0078805; dbxref=FlyBase:FBpp0078448,FlyBase_Annotation_IDs:CG12000-PA,GB_protein:AAF52041.1,REFSEQ:NP_649529,GB_protein:AAF52041; MD5=087beae4556be65dd117d3118c6bff23; length=268; release=r6.09; species=Dmel;;FBpp0078449 type=protein; loc…	20.5	9	0.058	DRDFTAVEASELIR+HLAVPLVR+SYEDYVVATGFAR+YDSGVMLAADTLVSYGSMAR
351	FBpp0078296|FBgn0028436|CG10610-PA|ECSIT-PA	1.0000	FBpp0078296 type=protein; loc=3R:5856671..5857900; ID=FBpp0078296; name=ECSIT-PA; parent=FBgn0028436,FBtr0078647; dbxref=FlyBase:FBpp0078296,FlyBase_Annotation_IDs:CG10610-PA,GB_protein:AAF51937.1,REFSEQ:NP_649602,GB_protein:AAF51937,FlyMine:FBpp0078296,modMine:FBpp0078296; MD5=b882e8e1ea48c44c80bf008f98b48ded; length=409; release=r6.09; species=Dmel;	30.3	9	0.064	ADADSEFLSELDER+AEEIEGGASVPATSDNSSQDEHISSR+ALYIEGPFHIWLR+DAIDDTWIVSGMSPEQEK+DSLLSWIR+INYFTLR+LLEANGNPSIGEVPVLFR+NLSPWPLPDPVPDDTLEMAK
312	FBpp0077396|FBgn0031452|CG2843-PA|Cwc25-PA	1.0000	FBpp0077396 type=protein; loc=2L:join(2745199..2745216,2745272..2745494,2745557..2746881); ID=FBpp0077396; name=Cwc25-PA; parent=FBgn0031452,FBtr0077712; dbxref=FlyBase:FBpp0077396,FlyBase_Annotation_IDs:CG2843-PA,GB_protein:AAF51219.1,REFSEQ:NP_608705,GB_protein:AAF51219,FlyMine:FBpp0077396,modMine:FBpp0077396; MD5=be274c0291917c29a5ea57d8c16f5c53; length=521; release=r6.09; species=Dmel;	15.7	9	0.063	ANLNNIQR+LGESSGVLSNNGGAAGEAK+NVQSNEQVDIQR+SFETLQAEESR+TASSMDSNFAR+TISNQLDMATK+TLEDPLMLIK
32	FBpp0070670|FBgn0003210|CG11427-PA|rb-PA FBpp0304569|FBgn0003210|CG11427-PC|rb-PC FBpp0310168|FBgn0003210|CG11427-PD|rb-PD	1.0000	FBpp0070670 type=protein; loc=X:complement(join(4539664..4540305,4538775..4539603,4537486..4538709,4536644..4537431)); ID=FBpp0070670; name=rb-PA; parent=FBgn0003210,FBtr0070702; dbxref=FlyBase:FBpp0070670,FlyBase_Annotation_IDs:CG11427-PA,GB_protein:AAF45950.1,REFSEQ:NP_525071,GB_protein:AAF45950,FlyMine:FBpp0070670,modMine:FBpp0070670; MD5=5f0317aaf232ca29fa032679d341b89b; length=1160; release=…	10.5	9	0.061	AAIIWLIGEYNEK+DASDLFPAVVK+DGNNFQLGSLSHYLNMPAAGYK+QDLIDVVALR+QIIFPASGTSSVLSQHAR+TQFVDPNADDEDLVNDGLGETPVSER+VELVGPSHIEFK+VPLIAPDVLR
304	FBpp0077081|FBgn0031643|CG3008-PA|CG3008-PA	1.0000	FBpp0077081 type=protein; loc=2L:join(4883647..4884339,4884391..4885509); ID=FBpp0077081; name=CG3008-PA; parent=FBgn0031643,FBtr0077389; dbxref=FlyBase:FBpp0077081,FlyBase_Annotation_IDs:CG3008-PA,GB_protein:AAF50965.1,REFSEQ:NP_608871,GB_protein:AAF50965,FlyMine:FBpp0077081,modMine:FBpp0077081; MD5=41726f07513ce613867752d644eb2c1c; length=603; release=r6.09; species=Dmel;	14.8	9	0.063	EQLFEFITGLNSEVHTAAQLEQIHTR+LINNQILEQINGIISTGK+MQAIGLNVPDVVVLK+TSEPVQQVNLADIMSEQYAHK+VIINMWAEK
279	FBpp0076508|FBgn0028582|CG8532-PB|lqf-PB FBpp0076509|FBgn0028582|CG8532-PA|lqf-PA FBpp0076510|FBgn0028582|CG8532-PD|lqf-PD FBpp0089150|FBgn0028582|CG8532-PC|lqf-PC FBpp0089151|FBgn0028582|CG8532-PE|lqf-PE FBpp0111854|FBgn0028582|CG8532-PF|lqf-PF FBpp0304217|FBgn0028582|CG8532-PG|lqf-PG FBpp0304218|FBgn0028582|CG8532-PH|lqf-PH FBpp0304219|FBgn0028582|CG8532-PI|lqf-PI FBpp0304220|FBgn0028582|CG8532…	1.0000	FBpp0076508 type=protein; loc=3L:join(7533375..7533443,7533507..7534165,7534235..7534904,7535044..7535134,7535196..7535467,7535543..7535644,7535884..7536435,7536976..7537035); ID=FBpp0076508; name=lqf-PB; parent=FBgn0028582,FBtr0076794; dbxref=FlyBase:FBpp0076508,FlyBase_Annotation_IDs:CG8532-PB,GB_protein:AAF50542.2,REFSEQ:NP_523962,GB_protein:AAF50542,FlyMine:FBpp0076508,modMine:FBpp0076508; MD…	14.3	9	0.059	ALILLEYLIK+APSQLSDPWSGTSSPQVDPWNPSAAPR+DLPPGWQEEPPK+ENIFAIQTLR+FAQNPSGFGSDGYIDGPSQR+GATPAGPPAEGWLIK+TNLFQQQQPAVPSINQLK
276	FBpp0076352|FBgn0035909|CG6822-PB|ergic53-PB FBpp0290843|FBgn0035909|CG6822-PA|ergic53-PA	1.0000	FBpp0076352 type=protein; loc=3L:join(8535006..8535186,8535374..8536092,8536168..8536643,8536891..8537016,8537082..8537118); ID=FBpp0076352; name=ergic53-PB; parent=FBgn0035909,FBtr0076626; dbxref=FlyBase:FBpp0076352,FlyBase_Annotation_IDs:CG6822-PB,GB_protein:AAO41269.1,REFSEQ:NP_788479,GB_protein:AAO41269,FlyMine:FBpp0076352,modMine:FBpp0076352; MD5=059fa17a842838db7c2234d3a6073b89; length=512;…	26.0	9	0.063	DGTVPFWEYGGNAIASSESVR+DHPDEHKDEEDWEEFYESENQR+GDYNGPVFGSSDR+HAPTAQIQSTGYDVQTLIAEMR+NAGQALPPPAAGGVPQQQLPVGAVSR+SDVDLLLTNQNMLLSSIR+YSFKPPYLAQK
273	FBpp0076207|FBgn0005533|CG3922-PB|RpS17-PB	1.0000	FBpp0076207 type=protein; loc=3L:complement(join(9429695..9429697,9429174..9429325,9428874..9429114)); ID=FBpp0076207; name=RpS17-PB; parent=FBgn0005533,FBtr0076479; dbxref=FlyBase:FBpp0076207,FlyBase_Annotation_IDs:CG3922-PB,GB_protein:AAF50272.1,REFSEQ:NP_524002,GB_protein:AAF50272,FlyMine:FBpp0076207,modMine:FBpp0076207; MD5=03edf5c0f514b34ba6142f641ccf4f7a; length=131; release=r6.09; species=…	36.6	9	0.060	DNYVPAVSALEQDIIEVDADTK+GLQLTQPNTNNFGR+IAGYVTHLMGR+RDNYVPAVSALEQDIIEVDADTK
27	FBpp0070589|FBgn0029687|CG5014-PB|Vap-33A-PB FBpp0089169|FBgn0029687|CG5014-PA|Vap-33A-PA FBpp0089170|FBgn0029687|CG5014-PC|Vap-33A-PC FBpp0309607|FBgn0029687|CG5014-PE|Vap-33A-PE	1.0000	FBpp0070589 type=protein; loc=X:join(3949650..3949713,3951415..3951567,3951636..3951745,3951829..3952041,3952108..3952221,3952767..3952922); ID=FBpp0070589; name=Vap-33A-PB; parent=FBgn0029687,FBtr0070616; dbxref=FlyBase:FBpp0070589,FlyBase_Annotation_IDs:CG5014-PB,GB_protein:AAF45909.1,REFSEQ:NP_570087,GB_protein:AAF45909; MD5=d7ab69e9fd084fa9c676527e13d4d5ee; length=269; release=r6.09; species=…	45.1	9	0.059	DLEPEQLMDAK+FKPSNLLETSESLDLLSGEIK+FMVQSVLAPMDADLSDLNK+FVGPFTRPVVTIMTLR+NNSALPLVFK+QVNEPYAPVLAEK+SLFDLPLTIEPEHELR
246	FBpp0075348|FBgn0261109|CG7764-PA|mrn-PA	1.0000	FBpp0075348 type=protein; loc=3L:complement(join(15580208..15580506,15578952..15580152)); ID=FBpp0075348; name=mrn-PA; parent=FBgn0261109,FBtr0075595; dbxref=FlyBase:FBpp0075348,FlyBase_Annotation_IDs:CG7764-PA,GB_protein:AAF49614.1,REFSEQ:NP_648780,GB_protein:AAF49614,FlyMine:FBpp0075348,modMine:FBpp0075348; MD5=549c233e2b26f5bb53e283c597d59551; length=499; release=r6.09; species=Dmel;	19.4	9	0.055	DYSSEGMNSQMLTFLQHLR+EFGLVFQR+GGITAEQIVSYLEQYAHPNMR+ILFVDQPVPQAVVTSWGAQR+QGFQFLLLDTR+QVLLGGGKPWPMTNTLDK
232	FBpp0075068|FBgn0028693|CG4157-PA|Rpn12-PA	1.0000	FBpp0075068 type=protein; loc=3L:16583100..16583894; ID=FBpp0075068; name=Rpn12-PA; parent=FBgn0028693,FBtr0075308; dbxref=FlyBase:FBpp0075068,FlyBase_Annotation_IDs:CG4157-PA,GB_protein:AAF49445.1,REFSEQ:NP_648904,GB_protein:AAF49445,FlyMine:FBpp0075068,modMine:FBpp0075068; MD5=150bfa1b0cd3dc7bbb9373212a25ccc2; length=264; release=r6.09; species=Dmel;	16.3	9	0.060	ELLPSEELAEQVLSYAR+LEASGDYSFTDR+SVLEVAVEHSVLSK
230	FBpp0074907|FBgn0036763|CG7441-PA|CG7441-PA FBpp0304196|FBgn0036763|CG7441-PB|CG7441-PB	1.0000	FBpp0074907 type=protein; loc=3L:join(17849880..17850098,17850161..17850588,17850777..17852127); ID=FBpp0074907; name=CG7441-PA; parent=FBgn0036763,FBtr0075141; dbxref=FlyBase:FBpp0074907,FlyBase_Annotation_IDs:CG7441-PA,GB_protein:AAF49293.1,REFSEQ:NP_649018,GB_protein:AAF49293,FlyMine:FBpp0074907,modMine:FBpp0074907; MD5=8334bc822ba82cd9a0fbf922be129860; length=665; release=r6.09; species=Dmel;…	20.2	9	0.064	AGVSNLVNIHAQVTGQSIK+AVTDFTSDITYNPGK+LAQLPQFR+MYGFGDQPSGGAGQSATGEVADMPQAVVPR+RNEMIYLLEVGAEK+STHVPVGADQIQHIQLAQHLAR+TVVNEAATLDTAK+VAEAVVEHLRPIR
202	FBpp0074458|FBgn0031006|CG8002-PA|rictor-PA FBpp0310227|FBgn0031006|CG8002-PB|rictor-PB FBpp0310228|FBgn0031006|CG8002-PC|rictor-PC	1.0000	FBpp0074458 type=protein; loc=X:complement(join(19260987..19261050,19259436..19259646,19258827..19259372,19258213..19258366,19257291..19258154,19257047..19257223,19256775..19256983,19255818..19256606,19255591..19255715,19254603..19255521,19253802..19254531,19252722..19253744)); ID=FBpp0074458; name=rictor-PA; parent=FBgn0031006,FBtr0074689; dbxref=FlyBase:FBpp0074458,FlyBase_Annotation_IDs:CG8002…	6.6	9	0.065	HLNVQEQAGPVLQLQETAEAAAFAVPPVTQFR+LPHFEVWGIPLIINQTR+LSADELNVLLPTLNAPK+LTASILYNVQR+NVLDLFPTR+QSKMALLELKQK+TTDVISLLGSGVGTMSGAVLYPTPYQHR
192	FBpp0074189|FBgn0030809|CG9086-PA|Ubr1-PA FBpp0300996|FBgn0030809|CG9086-PB|Ubr1-PB FBpp0312009|FBgn0030809|CG9086-PC|Ubr1-PC	1.0000	FBpp0074189 type=protein; loc=X:complement(join(16967495..16967672,16963703..16963720,16962932..16963266,16962493..16962825,16961741..16962428,16960512..16961673,16960340..16960451,16960144..16960272,16958677..16960075,16957494..16958614)); ID=FBpp0074189; name=Ubr1-PA; parent=FBgn0030809,FBtr0074415; dbxref=FlyBase:FBpp0074189,FlyBase_Annotation_IDs:CG9086-PA,GB_protein:AAF48687.2,REFSEQ:NP_5731…	6.4	9	0.058	APNSELTQLDYIEQLPSR+LSGVVGGLAQFER+MILAQEFSR+NIASLTFFK+SFISSNAEMFADTENETR+SSALEWETDLPLLPPMR+VSIENQMILPTSLVSTAR+YLLSLKPDVLSNDLR
141	FBpp0072957|FBgn0035422|CG12740-PB|RpL28-PB FBpp0072959|FBgn0035422|CG12740-PA|RpL28-PA FBpp0072960|FBgn0035422|CG12740-PD|RpL28-PD FBpp0291506|FBgn0035422|CG12740-PE|RpL28-PE FBpp0291507|FBgn0035422|CG12740-PF|RpL28-PF FBpp0297522|FBgn0035422|CG12740-PG|RpL28-PG	1.0000	FBpp0072957 type=protein; loc=3L:complement(join(3221882..3221974,3221467..3221709,3221185..3221283)); ID=FBpp0072957; name=RpL28-PB; parent=FBgn0035422,FBtr0073095; dbxref=FlyBase:FBpp0072957,FlyBase_Annotation_IDs:CG12740-PB,GB_protein:AAF47742.1,REFSEQ:NP_728839,GB_protein:AAF47742; MD5=89d2a7c6ad0e9f3059192b9b5c0bc76b; length=144; release=r6.09; species=Dmel;;FBpp0072959 type=protein; loc=3L:…	30.6	9	0.057	DLTQAALR+KPFSTEPNNLASVSSYR+NNNAFLLK+TLGVVPAADK+TLGVVPAADKK
1024b	sp|K1C15_SHEEP|	1.0000	sp K1C15_SHEEP	8.8	9	0.032	ALEEANADLEVK+LAADDFR+QSVEADINGLR+QSVEADINGLRR+RVLDELTLTK+VLDELTLTK
1012a	FBpp0301110|FBgn0263391|CG43443-PD|hts-PD FBpp0301112|FBgn0263391|CG43443-PA|hts-PA FBpp0301114|FBgn0263391|CG43443-PI|hts-PI FBpp0301116|FBgn0263391|CG43443-PK|hts-PK FBpp0301117|FBgn0263391|CG43443-PL|hts-PL FBpp0301118|FBgn0263391|CG43443-PM|hts-PM FBpp0301119|FBgn0263391|CG43443-PN|hts-PN FBpp0301120|FBgn0263391|CG43443-PO|hts-PO FBpp0301121|FBgn0263391|CG43443-PP|hts-PP FBpp0301122|FBgn02633…	1.0000	FBpp0301110 type=protein; loc=2R:complement(join(19411160..19411255,19410590..19411073,19409805..19410516,19409620..19409743,19408483..19408593,19408124..19408418,19407975..19408055,19407841..19407912,19407125..19407156)); ID=FBpp0301110; name=hts-PD; parent=FBgn0263391,FBtr0309102; dbxref=FlyBase_Annotation_IDs:CG43443-PD,FlyBase:FBpp0301110,REFSEQ:NP_725889,GB_protein:AAM70850; MD5=28f38977bac8…	15.3	9	0.064	FAAVAAAEDGAATAEK+IEDPLQFVPAGTNPR+LLPVGLDNLVLIPEESR+SVHGEYTDTDFSESEAVLQAGTK+VDMQGQIVEQGTTNFGGNK+VEVLETGTPDPK
989a	FBpp0089363|FBgn0267791|CG13425-PC|HnRNP-K-PC FBpp0089365|FBgn0267791|CG13425-PA|HnRNP-K-PA FBpp0307711|FBgn0267791|CG13425-PF|HnRNP-K-PF	1.0000	FBpp0089363 type=protein; loc=2R:join(20589661..20589667,20595557..20595663,20595758..20595814,20597548..20597591,20598453..20598525,20598599..20598694,20604696..20605619,20605682..20605851,20606444..20606474); ID=FBpp0089363; name=HnRNP-K-PC; parent=FBgn0267791,FBtr0086221; dbxref=FlyBase:FBpp0089363,FlyBase_Annotation_IDs:CG13425-PC,GB_protein:AAM68389.2,REFSEQ:NP_995906,GB_protein:AAM68389,Fly…	26.0	9	0.062	ATVSVDDSQGPER+ELAGAIIGK+IITISGTPK+ILIPSSIAGAVIGK+NESSAYITIDEPLPNSNDR+NGGGAGGVAGGAAGGNGGGFNAGGAR+QIQMAQYLLQQSVHENGR+VYADEYGGYGTGSGSTRPSQR
1029	FBpp0071287|FBgn0030087|CG7766-PB|CG7766-PB FBpp0301189|FBgn0030087|CG7766-PG|CG7766-PG FBpp0301190|FBgn0030087|CG7766-PH|CG7766-PH FBpp0309977|FBgn0030087|CG7766-PI|CG7766-PI	0.9999	FBpp0071287 type=protein; loc=X:complement(join(9102495..9103071,9101566..9102233,9101096..9101419,9099314..9099461,9098084..9098413,9097756..9098007,9097355..9097513,9096766..9096825,9095395..9095651,9095066..9095333,9094411..9095008,9094243..9094348)); ID=FBpp0071287; name=CG7766-PB; parent=FBgn0030087,FBtr0071352; dbxref=GB_protein:AAO41642.1,FlyBase:FBpp0071287,FlyBase_Annotation_IDs:CG7766-P…	8.7	9	0.032	AALEAMNELDLFGAR+DFLNTSAITDLSFLGSTEDGYPDR+IFAFTPQHIDYEEYYTTR+LLQEGFLAVGELDPLNR+SINVDSDNLGMEGPSPLTER+VLSHLYTYLGR
972c	FBpp0082987|FBgn0020238|CG31196-PA|14-3-3epsilon-PA FBpp0082988|FBgn0020238|CG31196-PB|14-3-3epsilon-PB FBpp0082989|FBgn0020238|CG31196-PC|14-3-3epsilon-PC FBpp0082990|FBgn0020238|CG31196-PD|14-3-3epsilon-PD	1.0000	FBpp0082987 type=protein; loc=3R:join(18242846..18242909,18247433..18247902,18247971..18248151,18248215..18248288); ID=FBpp0082987; name=14-3-3epsilon-PA; parent=FBgn0020238,FBtr0083565; dbxref=FlyBase:FBpp0082987,FlyBase_Annotation_IDs:CG31196-PA,GB_protein:AAF55519.2,REFSEQ:NP_732309,GB_protein:AAF55519,FlyMine:FBpp0082987,modMine:FBpp0082987; MD5=e3d4754790310e5d929d6f9769e621bf; length=262; r…	19.5	8	0.038	AAFDDAIAELDTLSEESYK+DSTLIMQLLR+NLLSVAYK+VASMDVELTVEER
972b	FBpp0087500|FBgn0004907|CG17870-PB|14-3-3zeta-PB FBpp0087501|FBgn0004907|CG17870-PA|14-3-3zeta-PA FBpp0087505|FBgn0004907|CG17870-PG|14-3-3zeta-PG FBpp0089337|FBgn0004907|CG17870-PH|14-3-3zeta-PH FBpp0099539|FBgn0004907|CG17870-PI|14-3-3zeta-PI	1.0000	FBpp0087500 type=protein; loc=2R:join(10104348..10104409,10104717..10104830,10104941..10105067,10105702..10105825,10106289..10106452,10107467..10107622); ID=FBpp0087500; name=14-3-3zeta-PB; parent=FBgn0004907,FBtr0088412; dbxref=FlyBase_Annotation_IDs:CG17870-PB,FlyBase:FBpp0087500,GB_protein:AAM71062.1,REFSEQ:NP_724886,GB_protein:AAM71062; MD5=c0cf7f1b1a36a7ad910e39ad294a47c6; length=248; releas…	23.8	8	0.027	DSTLIMQLLR+NAYQEAFDIAK+NLLSVAYK+QAFDDAIAELDTLNEDSYK+YLAEVATGDAR
963a	FBpp0086699|FBgn0261276|CG8479-PB|Opa1-PB FBpp0086700|FBgn0261276|CG8479-PA|Opa1-PA FBpp0308806|FBgn0261276|CG8479-PC|Opa1-PC FBpp0308807|FBgn0261276|CG8479-PD|Opa1-PD	1.0000	FBpp0086699 type=protein; loc=2R:complement(join(14235286..14235314,14234890..14235187,14234693..14234828,14234268..14234342,14233617..14234206,14233188..14233561,14232965..14233129,14232716..14232903,14231492..14231964,14231308..14231426,14231160..14231244,14230895..14231099,14230774..14230838)); ID=FBpp0086699; name=Opa1-PB; parent=FBgn0261276,FBtr0087573; dbxref=FlyBase:FBpp0086699,FlyBase_Ann…	7.3	8	0.055	ETIEQQADAFK+LEEFINSLNQEK+LVQTEETLAQMFGPGQMR+QTWFPVYR+VIQLNTLEDR+VLLAEELIK
962a	FBpp0086097|FBgn0034237|CG4878-PB|eIF3-S9-PB FBpp0086098|FBgn0034237|CG4878-PA|eIF3-S9-PA	1.0000	FBpp0086097 type=protein; loc=2R:join(17536465..17536579,17536696..17537011,17537070..17538622,17538694..17538782); ID=FBpp0086097; name=eIF3-S9-PB; parent=FBgn0034237,FBtr0086941; dbxref=FlyBase:FBpp0086097,FlyBase_Annotation_IDs:CG4878-PB,GB_protein:AAG22261.1,REFSEQ:NP_611228,GB_protein:AAG22261; MD5=a673b99d3ae6cc810f8396fcadd5d859; length=690; release=r6.09; species=Dmel;;FBpp0086098 type=pr…	13.2	8	0.052	EIPVDSVEIR+GHVDTDNLETDEVDEEIVEFLVK+IIIWDIR+LFSNYGEIVNVVYPVDEEGK+SFVADGMSVLSMFR+YENIPEKWEPPTVQTFK
945a	FBpp0085187|FBgn0003870|CG1856-PF|ttk-PF FBpp0085189|FBgn0003870|CG1856-PC|ttk-PC FBpp0085191|FBgn0003870|CG1856-PD|ttk-PD FBpp0292320|FBgn0003870|CG1856-PH|ttk-PH	1.0000	FBpp0085187 type=protein; loc=3R:join(31727291..31727434,31727622..31728254,31728392..31728479,31729632..31730698); ID=FBpp0085187; name=ttk-PF; parent=FBgn0003870,FBtr0085826; dbxref=FlyBase:FBpp0085187,FlyBase_Annotation_IDs:CG1856-PF,GB_protein:AAN14283.1,REFSEQ:NP_733447,GB_protein:AAN14283; MD5=fdad7181736a5c101ed839f4eb38fe42; length=643; release=r6.09; species=Dmel;;FBpp0085189 type=protei…	19.1	8	0.054	AAGLSGSTPNLSAGLGTPSVK+GLTEVNDDKPSPAAAAAGAGATGSESTATTPQLQR+IQPYLVPQR+LNLSSNVGEGEAEGSVR+SLLDFMYR+SQAGGLLASAANAGNTPTLPVQPSLLSSALMPK
944a	FBpp0085181|FBgn0039861|CG1800-PA|pasha-PA FBpp0307961|FBgn0039861|CG1800-PC|pasha-PC	1.0000	FBpp0085181 type=protein; loc=3R:join(31618538..31618769,31619241..31619444,31619510..31620459,31620516..31620770,31620830..31621117); ID=FBpp0085181; name=pasha-PA; parent=FBgn0039861,FBtr0085820; dbxref=FlyBase:FBpp0085181,FlyBase_Annotation_IDs:CG1800-PA,GB_protein:AAF57175.1,REFSEQ:NP_651879,GB_protein:AAF57175,FlyMine:FBpp0085181,modMine:FBpp0085181; MD5=a0fddc58f2d49fcd865991e6a744cf6a; len…	18.7	8	0.050	AAVNQPNYAILDK+AQSDLSVFDDIR+ELQNAATPYSATVSVNNLK+FPILANAGEGSTNPR+NYGSDVQISQEINR+QESVLTMGTFVPPSDVDLPTSSGSNLNNVEL+TRDNELQNEPMDQQLR
931a	FBpp0083421|FBgn0264357|CG17299-PA|SNF4Agamma-PA FBpp0083422|FBgn0264357|CG17299-PB|SNF4Agamma-PB FBpp0083423|FBgn0264357|CG17299-PF|SNF4Agamma-PF FBpp0290803|FBgn0264357|CG17299-PR|SNF4Agamma-PR FBpp0290804|FBgn0264357|CG17299-PS|SNF4Agamma-PS	1.0000	FBpp0083421 type=protein; loc=3R:join(21154927..21155071,21155233..21155387,21178278..21178399,21178580..21179204,21179268..21179390,21185548..21185584,21202452..21202585,21207619..21207667,21210789..21211079,21211141..21211319,21211387..21211590,21211748..21212527); ID=FBpp0083421; name=SNF4Agamma-PA; parent=FBgn0264357,FBtr0084018; dbxref=FlyBase:FBpp0083421,FlyBase_Annotation_IDs:CG17299-PA,GB…	12.4	8	0.052	FDVINLAAEK+GLPVADPFLEK+LPVIDPATGNVLYILTHK+QHPAVTITSADGTQSTAK+SGEDSPVLNQSTVHGIASPNR+SLIEDIPEEETAPAR+SVLHNQVMPLVSIGPDASLYDAIK
917a	FBpp0081822|FBgn0020910|CG4863-PA|RpL3-PA FBpp0307759|FBgn0020910|CG4863-PH|RpL3-PH	1.0000	FBpp0081822 type=protein; loc=3R:join(11221930..11221932,11222175..11222367,11222561..11222729,11223395..11223530,11223858..11224247,11224491..11224850); ID=FBpp0081822; name=RpL3-PA; parent=FBgn0020910,FBtr0082346; dbxref=FlyBase:FBpp0081822,FlyBase_Annotation_IDs:CG4863-PA,GB_protein:AAF54610.2,REFSEQ:NP_524316,GB_protein:AAF54610,FlyMine:FBpp0081822,modMine:FBpp0081822; MD5=96aa8a3d3896e3e1a66…	18.5	8	0.049	AHVMEIQLNGGSIEDK+LKEEAAATTAAAAAATTTSA+NNASTEYDLTDK+SALEQIK+SITPMGGFPHYGEVNNDFVMIK
906a	FBpp0080040|FBgn0051729|CG31729-PB|CG31729-PB FBpp0080041|FBgn0051729|CG31729-PA|CG31729-PA FBpp0310554|FBgn0051729|CG31729-PC|CG31729-PC FBpp0311166|FBgn0051729|CG31729-PD|CG31729-PD	1.0000	FBpp0080040 type=protein; loc=2L:join(13290687..13291291,13297619..13298456,13298559..13299333,13299395..13300739,13300801..13300874,13300932..13301065); ID=FBpp0080040; name=CG31729-PB; parent=FBgn0051729,FBtr0080461; dbxref=FlyBase:FBpp0080040,FlyBase_Annotation_IDs:CG31729-PB,GB_protein:AAF53278.2,REFSEQ:NP_609634,GB_protein:AAF53278,FlyMine:FBpp0080040,modMine:FBpp0080040; MD5=65a42fe86caafba…	11.7	8	0.056	AQVVALIQK+LSGNILQQQQGSLSSSSSGGDSTKPMMFGNR+SVINIEAPGSTDTEHQYQAASPDEIALVK+TPSEDNDILLHYQILQLFPFTSESK+VLTEEQYSDFETR+VPADLILLR
899a	FBpp0079072|FBgn0031912|CG5261-PB|CG5261-PB FBpp0079073|FBgn0031912|CG5261-PA|CG5261-PA FBpp0304796|FBgn0031912|CG5261-PE|CG5261-PE FBpp0304797|FBgn0031912|CG5261-PF|CG5261-PF	1.0000	FBpp0079072 type=protein; loc=2L:join(7427201..7427361,7428047..7428216,7428281..7428679,7428878..7429104,7429167..7429515,7429582..7429684,7429743..7429872); ID=FBpp0079072; name=CG5261-PB; parent=FBgn0031912,FBtr0079444; dbxref=FlyBase:FBpp0079072,FlyBase_Annotation_IDs:CG5261-PB,GB_protein:AAF52514.1,REFSEQ:NP_609118,GB_protein:AAF52514,FlyMine:FBpp0079072,modMine:FBpp0079072; MD5=3762d6d5ec09…	19.5	8	0.050	AVAIASLK+DYMEDPSNMVL+GLITPIVFNADR+LAEAQQLR+QLVADPDSLK+VPEANSAWMDTVIR+VSVNDFIIK+YEDIPVTNMR
894a	FBpp0077813|FBgn0025683|CG3164-PB|CG3164-PB FBpp0099791|FBgn0025683|CG3164-PD|CG3164-PD	1.0000	FBpp0077813 type=protein; loc=2L:complement(join(128800..128983,126110..126227,125077..125266,124087..124920,123856..124024,123694..123794,123129..123629)); ID=FBpp0077813; name=CG3164-PB; parent=FBgn0025683,FBtr0078154; dbxref=FlyBase_Annotation_IDs:CG3164-PB,FlyBase:FBpp0077813,GB_protein:AAF51548.2,REFSEQ:NP_608494,GB_protein:AAF51548; MD5=d5405d0e8d6c2d01363456a5b7c64d8e; length=698; release=…	10.9	8	0.050	AQIVPAQPK+EGNVSSALVTTNER+HSMIDDILLTLSLSEHR+LGTAGAGQLK+SGELTAIMGPSGAGK+STLLNILSGYK
890a	FBpp0076942|FBgn0031161|CG15445-PA|CG15445-PA FBpp0302761|FBgn0031161|CG15445-PE|CG15445-PE FBpp0302762|FBgn0031161|CG15445-PF|CG15445-PF FBpp0302763|FBgn0031161|CG15445-PG|CG15445-PG FBpp0302764|FBgn0031161|CG15445-PH|CG15445-PH	1.0000	FBpp0076942 type=protein; loc=X:join(21117496..21117615,21118316..21118771,21118862..21119662,21119779..21120258); ID=FBpp0076942; name=CG15445-PA; parent=FBgn0031161,FBtr0077250; dbxref=FlyBase:FBpp0076942,FlyBase_Annotation_IDs:CG15445-PA,GB_protein:AAF50848.2,REFSEQ:NP_728390,GB_protein:AAF50848,FlyMine:FBpp0076942,modMine:FBpp0076942; MD5=7e4441dc60bc40eea48c2d327e91582b; length=618; release=…	17.3	8	0.045	ADVEAVVSSK+LAENGGQNLDGPSTSNASGQTQVALPAPIIEAVINHAR+LAQLLQLGFNENDSR+NFGISYGDNLER+TLLNELK+VVSANATLADQQLK+YSGMLGIDIGR
884a	FBpp0076408|FBgn0026252|CG7935-PA|msk-PA	1.0000	FBpp0076408 type=protein; loc=3L:join(8116440..8116529,8117305..8117540,8117596..8118093,8118157..8118333,8118547..8118692,8118745..8119542,8119605..8119828,8119912..8120222,8120278..8120750,8120815..8121011); ID=FBpp0076408; name=msk-PA; parent=FBgn0026252,FBtr0076685; dbxref=FlyBase:FBpp0076408,FlyBase_Annotation_IDs:CG7935-PA,GB_protein:AAF50487.1,REFSEQ:NP_524780,GB_protein:AAF50487,FlyMine:F…	10.0	8	0.049	ALQEVVVTADQR+AMATIMQIITSPNADNK+DGALHMIGTLADVLLK+ELLTIIR+EVITALSAQDQAWYALLTSNLTPEQAK+QGGFAFPQTAVPTSFK+VLTDVLNYLK
86	FBpp0071848|FBgn0019949|CG5179-PA|Cdk9-PA	1.0000	FBpp0071848 type=protein; loc=2R:complement(join(22637406..22637590,22637259..22637343,22636942..22637199,22636187..22636873)); ID=FBpp0071848; name=Cdk9-PA; parent=FBgn0019949,FBtr0071937; dbxref=FlyBase:FBpp0071848,FlyBase_Annotation_IDs:CG5179-PA,GB_protein:AAF46868.1,REFSEQ:NP_477226,GB_protein:AAF46868,FlyMine:FBpp0071848,modMine:FBpp0071848; MD5=27c9fc0c807dd7c1d4bd28bb1ced7b68; length=404;…	22.0	8	0.055	EGFPITALR+ELIIGDR+FSLGEIK+IDADTALNHDFFWTDPMPSDLSK+IGQGTFGEVFK+LLTLDPK+VMQQLLNGLYYIHSNK+VVTLWYRPPELLLGDR
816	FBpp0305165|FBgn0028737|CG6341-PB|Ef1beta-PB FBpp0311691|FBgn0028737|CG6341-PC|Ef1beta-PC	1.0000	FBpp0305165 type=protein; loc=2R:join(16868312..16868391,16868491..16869079); ID=FBpp0305165; name=Ef1beta-PB; parent=FBgn0028737,FBtr0332947; dbxref=REFSEQ:NP_524808,GB_protein:AAF57941,FlyBase:FBpp0305165,FlyBase_Annotation_IDs:CG6341-PB; MD5=db65b931eba2f027cda91e367d763098; length=222; release=r6.09; species=Dmel;;FBpp0311691 type=protein; loc=2R:join(16868312..16868391,16868491..16869079); I…	32.4	8	0.054	ADLSVFDALGK+APSADNVNVAR+ELNAFLADNSYISGYTPSK+IEEFEDFVQSVDIAAFNK+TIEMDGLLWGASK
782	FBpp0288710|FBgn0019960|CG6455-PC|Mitofilin-PC FBpp0307186|FBgn0019960|CG6455-PD|Mitofilin-PD FBpp0307187|FBgn0019960|CG6455-PE|Mitofilin-PE	1.0000	FBpp0288710 type=protein; loc=3R:complement(join(22022887..22022931,22022400..22022629,22021793..22022266,22021584..22021732,22020825..22021520,22020450..22020608,22020104..22020392,22019860..22020037)); ID=FBpp0288710; name=Mitofilin-PC; parent=FBgn0019960,FBtr0290271; dbxref=FlyBase:FBpp0288710,FlyBase_Annotation_IDs:CG6455-PC,REFSEQ:NP_524444,GB_protein:AAF55943,FlyMine:FBpp0288710,modMine:FBp…	11.9	8	0.054	AQLEYHLEAER+EDLDLFILHAYTHVLAYQK+GDDLVAAVLESVPK+LDTYDILNR+LQLAGMLGK+SGIETVTSTVDSVTSK+VALQEEPPFK
778	FBpp0112465|FBgn0028697|CG17420-PA|RpL15-PA FBpp0112466|FBgn0028697|CG17420-PB|RpL15-PB FBpp0112467|FBgn0028697|CG17420-PC|RpL15-PC FBpp0291015|FBgn0028697|CG17420-PE|RpL15-PE FBpp0300652|FBgn0028697|CG17420-PF|RpL15-PF FBpp0300653|FBgn0028697|CG17420-PG|RpL15-PG FBpp0300654|FBgn0028697|CG17420-PH|RpL15-PH FBpp0300655|FBgn0028697|CG17420-PI|RpL15-PI	1.0000	FBpp0112465 type=protein; loc=3L:join(27267610..27267918,27268092..27268397); ID=FBpp0112465; name=RpL15-PA; parent=FBgn0028697,FBtr0113742; dbxref=FlyBase_Annotation_IDs:CG17420-PA,FlyBase:FBpp0112465,REFSEQ:NP_001015155,GB_protein:EAA46271; MD5=ff83a759b3ab0bffaeb156332c51dd43; length=204; release=r6.09; species=Dmel;;FBpp0112466 type=protein; loc=3L:join(27267610..27267918,27268092..27268397);…	27.5	8	0.051	GLQSIAEER+QGFVIYR+SHGVNQLKPYR+VLNSYWIAQDASYK+YFEVILIDTHHSAIR
766	FBpp0099974|FBgn0260439|CG17291-PA|Pp2A-29B-PA FBpp0099975|FBgn0260439|CG17291-PB|Pp2A-29B-PB FBpp0293227|FBgn0260439|CG17291-PC|Pp2A-29B-PC FBpp0297239|FBgn0260439|CG17291-PD|Pp2A-29B-PD FBpp0308836|FBgn0260439|CG17291-PE|Pp2A-29B-PE	1.0000	FBpp0099974 type=protein; loc=2L:join(8366311..8366394,8367096..8367249,8367312..8367730,8367797..8367871,8367931..8368696,8368758..8369030,8369716..8369720); ID=FBpp0099974; name=Pp2A-29B-PA; parent=FBgn0260439,FBtr0005088; dbxref=FlyBase_Annotation_IDs:CG17291-PA,FlyBase:FBpp0099974,GB_protein:AAF52650.2,REFSEQ:NP_001027227,GB_protein:AAF52650,FlyMine:FBpp0099974,modMine:FBpp0099974; MD5=c07243…	10.8	8	0.056	DLVSDPNPHVK+LSTIALALGEER+LVSGDWFTSR+SDLIPNFVQLAQDDQDSVR+VDLVPAFQYLLK
751	FBpp0088537|FBgn0032388|CG6686-PA|CG6686-PA FBpp0088538|FBgn0032388|CG6686-PB|CG6686-PB	1.0000	FBpp0088537 type=protein; loc=2L:complement(join(11987696..11987945,11987495..11987512,11986438..11987387,11985833..11986380,11985007..11985771,11984725..11984950,11984507..11984662)); ID=FBpp0088537; name=CG6686-PA; parent=FBgn0032388,FBtr0089572; dbxref=FlyBase:FBpp0088537,FlyBase_Annotation_IDs:CG6686-PA,GB_protein:AAF53138.2,REFSEQ:NP_723700,GB_protein:AAF53138,FlyMine:FBpp0088537,modMine:FBp…	9.8	8	0.057	AEDLAPLAMGEASGSSDFGSR+FHFGPITDFK+LGLKPLEVDSGPSK+LKAEDLAPLAMGEASGSSDFGSR+NVPGVSGSAIAK+SFSPIPENGAGDVLSITETNK+TLGDIPTYGMAGNR
681	FBpp0086769|FBgn0033879|CG6543-PA|CG6543-PA FBpp0086770|FBgn0033879|CG6543-PB|CG6543-PB	1.0000	FBpp0086769 type=protein; loc=2R:complement(join(13854102..13854198,13853181..13853905,13853050..13853115)); ID=FBpp0086769; name=CG6543-PA; parent=FBgn0033879,FBtr0087643; dbxref=FlyBase:FBpp0086769,FlyBase_Annotation_IDs:CG6543-PA,GB_protein:AAF58326.1,REFSEQ:NP_610910,GB_protein:AAF58326,modMine:FBpp0086769; MD5=4b91cc34197b0b9aecbe45ee0af9f0af; length=295; release=r6.09; species=Dmel;;FBpp008…	27.8	8	0.055	EAVNTAYETTLQEGLK+ELSTALQQFSK+FGQPEIALGTIPGAGGTQR+NVGVITLNRPK+RTFHATFSTADR+TFHATFSTADR+VVPADQLLGEAVK
670	FBpp0086555|FBgn0033989|CG7639-PB|CG7639-PB	1.0000	FBpp0086555 type=protein; loc=2R:complement(join(14988935..14989443,14988762..14988873,14988143..14988701,14987932..14988083)); ID=FBpp0086555; name=CG7639-PB; parent=FBgn0033989,FBtr0087424; dbxref=FlyBase:FBpp0086555,FlyBase_Annotation_IDs:CG7639-PB,GB_protein:AAS64850.1,REFSEQ:NP_995838,GB_protein:AAS64850,FlyMine:FBpp0086555,modMine:FBpp0086555; MD5=09830501469b18c05dedb677473b4fb6; length=44…	18.3	8	0.055	ASNFQDLMLEAMSTK+GADASPQGYEVTFK+GENISLQGSYSSTR+MMGSAGTEIGQNEGSLR+SYLHELGIFK+TELTIPNILGR
658	FBpp0086103|FBgn0010409|CG6510-PA|RpL18A-PA	1.0000	FBpp0086103 type=protein; loc=2R:complement(join(17547409..17547426,17546471..17546986)); ID=FBpp0086103; name=RpL18A-PA; parent=FBgn0010409,FBtr0086947; dbxref=FlyBase:FBpp0086103,FlyBase_Annotation_IDs:CG6510-PA,GB_protein:AAF57838.1,REFSEQ:NP_523774,GB_protein:AAF57838,FlyMine:FBpp0086103,modMine:FBpp0086103; MD5=25f9c528cffc82e53fb412237bba44d8; length=177; release=r6.09; species=Dmel;	26.0	8	0.057	EYEVVGR+KLPSEKEPQTPLYK+LPSEKEPQTPLYK+NFGIWLR+QVYETSPVK+TTGEIVSIK
650	FBpp0086051|FBgn0034259|CG6459-PA|P32-PA	1.0000	FBpp0086051 type=protein; loc=2R:complement(join(17672330..17672534,17671865..17672209,17671565..17671806)); ID=FBpp0086051; name=P32-PA; parent=FBgn0034259,FBtr0086892; dbxref=FlyBase:FBpp0086051,FlyBase_Annotation_IDs:CG6459-PA,GB_protein:AAF57817.1,REFSEQ:NP_611243,GB_protein:AAF57817,FlyMine:FBpp0086051,modMine:FBpp0086051; MD5=bef56890b401cb5fddef68e68cae796b; length=263; release=r6.09; spec…	28.5	8	0.057	ELVEFLTEEIVAER+GISQEFAEK+LSDLATAHEHTSYIGLLEK+LTGADVELTK+SKPQFEVDIIK+TVPSTLDGFAVK
643	FBpp0085947|FBgn0266420|CG5581-PA|Ote-PA	1.0000	FBpp0085947 type=protein; loc=2R:complement(18275805..18277079); ID=FBpp0085947; name=Ote-PA; parent=FBgn0266420,FBtr0086768; dbxref=FlyBase:FBpp0085947,FlyBase_Annotation_IDs:CG5581-PA,GB_protein:AAF57722.3,REFSEQ:NP_476664,GB_protein:AAF57722,FlyMine:FBpp0085947,modMine:FBpp0085947; MD5=3547adbeee0a701f23aeb5504bafcdde; length=424; release=r6.09; species=Dmel;	23.6	8	0.054	ETLAPAPGAPSAPAAASTPVDK+ETLAPAPGAPSAPAAASTPVDKLDGNK+MLAQGLPNIPVTDSSR+SYDYASNPAPGR+TAAQGYVTAEAPPVASYSSSYK+TYANELSDDTDSKEDQYESTFAR
636	FBpp0085754|FBgn0267351|CG15104-PA|Topors-PA FBpp0304302|FBgn0267351|CG15104-PB|Topors-PB	1.0000	FBpp0085754 type=protein; loc=2R:join(18973327..18973722,18973783..18974243,18974311..18975725,18975893..18976737); ID=FBpp0085754; name=Topors-PA; parent=FBgn0267351,FBtr0086570; dbxref=FlyBase:FBpp0085754,FlyBase_Annotation_IDs:CG15104-PA,GB_protein:AAF57614.1,REFSEQ:NP_611388,GB_protein:AAF57614,FlyMine:FBpp0085754,modMine:FBpp0085754; MD5=b6520c664b5605e9aa4272d8a0134bf2; length=1038; release…	8.0	8	0.050	AEATLEDR+AKDQNMEMLEQQQISQK+DQGLFMGPSTSGAAANR+DQNMEMLEQQQISQK+LELQLPDDDQAGPLHSR+TLDDYDRYPVQTTSPVPTENPSLR
626	FBpp0085430|FBgn0033017|CG10465-PA|CG10465-PA	1.0000	FBpp0085430 type=protein; loc=2R:complement(join(5340562..5340742,5339788..5340512)); ID=FBpp0085430; name=CG10465-PA; parent=FBgn0033017,FBtr0086094; dbxref=FlyBase:FBpp0085430,FlyBase_Annotation_IDs:CG10465-PA,GB_protein:AAF57336.1,REFSEQ:NP_610165,GB_protein:AAF57336,FlyMine:FBpp0085430,modMine:FBpp0085430; MD5=e4bc57c224ce7c1963237ee314e7af8c; length=301; release=r6.09; species=Dmel;	29.9	8	0.057	DGTVPLPETNKEIAELLAEAK+EIAELLAEAK+IYEETLQVLLYENR+NAPDQELMQATSSAR+NNDTMLSAMFSGR+VEFPEAR+VGSASGTSINQYTSDEEEER
602	FBpp0084958|FBgn0002626|CG7939-PB|RpL32-PB FBpp0084959|FBgn0002626|CG7939-PC|RpL32-PC FBpp0084960|FBgn0002626|CG7939-PA|RpL32-PA FBpp0113047|FBgn0002626|CG7939-PD|RpL32-PD	1.0000	FBpp0084958 type=protein; loc=3R:complement(join(30045687..30045779,30045313..30045624)); ID=FBpp0084958; name=RpL32-PB; parent=FBgn0002626,FBtr0085592; dbxref=FlyBase:FBpp0084958,FlyBase_Annotation_IDs:CG7939-PB,GB_protein:AAN14211.1,REFSEQ:NP_733340,GB_protein:AAN14211; MD5=87c84aad8f988c3e1b9d85ae272baaaf; length=134; release=r6.09; species=Dmel;;FBpp0084959 type=protein; loc=3R:complement(joi…	25.4	8	0.057	ELEVLLMQNR+FKGQYLMPNIGYGSNK+GQYLMPNIGYGSNK+HMLPTGFK
478	FBpp0081356|FBgn0010173|CG9633-PA|RpA-70-PA	1.0000	FBpp0081356 type=protein; loc=3R:complement(join(8264335..8264370,8264029..8264273,8262753..8263971,8262362..8262673)); ID=FBpp0081356; name=RpA-70-PA; parent=FBgn0010173,FBtr0081867; dbxref=FlyBase:FBpp0081356,FlyBase_Annotation_IDs:CG9633-PA,GB_protein:AAF54206.1,REFSEQ:NP_524274,GB_protein:AAF54206,FlyMine:FBpp0081356,modMine:FBpp0081356; MD5=4425d39514b971d001063620ad1e6d81; length=603; relea…	18.9	8	0.054	EVGELQSFVAR+IGEPVTYENAAK+IMHGEVVDAPVLQILAIK+LFSMDLMDESGEIR+TGGGSFSTEWMTLK+WVSSFNEVGEQLLGHTSQEVGEALENDPAK+YNLVPISDVSGMENK
473	FBpp0081234|FBgn0261789|CG1249-PA|SmD2-PA	1.0000	FBpp0081234 type=protein; loc=3R:complement(join(6345771..6345772,6345279..6345636)); ID=FBpp0081234; name=SmD2-PA; parent=FBgn0261789,FBtr0081737; dbxref=FlyBase:FBpp0081234,FlyBase_Annotation_IDs:CG1249-PA,GB_protein:AAF54135.1,REFSEQ:NP_649645,GB_protein:AAF54135,FlyMine:FBpp0081234,modMine:FBpp0081234; MD5=307e4daca795befba66ab64f080dbea8; length=119; release=r6.09; species=Dmel;	38.7	8	0.057	EMWTELPR+GDSVILVLR+QEEEEFNTGPLSVLTQSVK+SELTPEELAR
399	FBpp0079278|FBgn0020497|CG13387-PA|emb-PA FBpp0312321|FBgn0020497|CG13387-PB|emb-PB	1.0000	FBpp0079278 type=protein; loc=2L:join(8404288..8405779,8405916..8406286,8406376..8406855,8406924..8407256,8407323..8407688,8407775..8407924); ID=FBpp0079278; name=emb-PA; parent=FBgn0020497,FBtr0079663; dbxref=FlyBase:FBpp0079278,FlyBase_Annotation_IDs:CG13387-PA,GB_protein:AAG22423.2,REFSEQ:NP_723391,GB_protein:AAG22423,FlyMine:FBpp0079278,modMine:FBpp0079278; MD5=d458d192b10be9df690b27d3d2bff62…	7.9	8	0.047	EATGEDDSDLYLEER+FLSVPMFR+IYLDMLNVYK+LAQSILTTLK+LVFDSVVWAFK+NLSEEVFDFSQGQITQTK+SAFTHLSDNQVK
372	FBpp0078689|FBgn0015834|CG8882-PA|Trip1-PA	1.0000	FBpp0078689 type=protein; loc=2L:complement(join(4967691..4967693,4967024..4967513,4966481..4966968)); ID=FBpp0078689; name=Trip1-PA; parent=FBgn0015834,FBtr0079053; dbxref=GB_protein:AAF52183.1,FlyBase:FBpp0078689,FlyBase_Annotation_IDs:CG8882-PA,REFSEQ:NP_523478,GB_protein:AAF52183,FlyMine:FBpp0078689,modMine:FBpp0078689; MD5=b677f500e9ee1074518bd3203c0456f2; length=326; release=r6.09; species=…	41.1	8	0.058	DQKPNVWYSLNGER+FFHLIYEEEFAR+GHFGPINSLAFHPDGK+LITGAGDMTAK+NADSSLSEQEPTLR+TERPVNSAAISPIMDHVVLGGGQDAMEVTTTSTK+VQTFDSTYFENIFE+VVDSGTDHSAGINDMQLSK
353	FBpp0078354|FBgn0037351|CG1475-PB|RpL13A-PB	1.0000	FBpp0078354 type=protein; loc=3R:join(5624500..5624520,5624890..5625130,5625514..5625869); ID=FBpp0078354; name=RpL13A-PB; parent=FBgn0037351,FBtr0078705; dbxref=FlyBase:FBpp0078354,FlyBase_Annotation_IDs:CG1475-PB,GB_protein:AAF51987.1,REFSEQ:NP_649560,GB_protein:AAF51987,FlyMine:FBpp0078354,modMine:FBpp0078354; MD5=b12cede152a797013706236cb3f27e6d; length=205; release=r6.09; species=Dmel;	16.6	8	0.057	LSHEVGWHYQDVIK+VFDGIPSPYDK+VFDGIPSPYDKR+VVVPIAMR
343	FBpp0078162|FBgn0011771|CG5837-PA|Hem-PA	1.0000	FBpp0078162 type=protein; loc=3L:complement(join(22286808..22287987,22284542..22286742)); ID=FBpp0078162; name=Hem-PA; parent=FBgn0011771,FBtr0078510; dbxref=FlyBase:FBpp0078162,FlyBase_Annotation_IDs:CG5837-PA,GB_protein:AAF51820.1,REFSEQ:NP_524214,GB_protein:AAF51820,FlyMine:FBpp0078162,modMine:FBpp0078162; MD5=e70556b683a10e6217969cce297912e3; length=1126; release=r6.09; species=Dmel;	7.5	8	0.052	ALAELVGPYGIK+ELALIMTDQPGLLGPK+IPFLLSSVK+LSLVGNPAILLK+QLPELLFHMEELR+VDPTLATTLK+VSAGNIVFSINQK
306	FBpp0077113|FBgn0031622|CG3251-PA|CG3251-PA	1.0000	FBpp0077113 type=protein; loc=2L:complement(join(4690558..4690600,4689060..4690504)); ID=FBpp0077113; name=CG3251-PA; parent=FBgn0031622,FBtr0077422; dbxref=FlyBase:FBpp0077113,FlyBase_Annotation_IDs:CG3251-PA,GB_protein:AAF50988.1,REFSEQ:NP_608851,GB_protein:AAF50988,FlyMine:FBpp0077113,modMine:FBpp0077113; MD5=e735599cd939fac3e6fa9b0346b12789; length=495; release=r6.09; species=Dmel;	11.5	8	0.054	ILLEENNIPFSYLVAK+LVDVPSDNLHPLPPDEFK+NVELTSAIEAR+NVIIYEPFDMGR
242	FBpp0075253|FBgn0263602|CG5241-PA|Tasp1-PA FBpp0305777|FBgn0263602|CG5241-PB|Tasp1-PB	1.0000	FBpp0075253 type=protein; loc=3L:complement(join(16087413..16087440,16086351..16087336,16086197..16086280)); ID=FBpp0075253; name=Tasp1-PA; parent=FBgn0263602,FBtr0075498; dbxref=FlyBase:FBpp0075253,FlyBase_Annotation_IDs:CG5241-PA,GB_protein:AAF49544.2,REFSEQ:NP_648832,GB_protein:AAF49544,FlyMine:FBpp0075253,modMine:FBpp0075253; MD5=952be8e8f458c3b893c8e74136b6b665; length=365; release=r6.09; sp…	12.9	8	0.052	FLDSPLLPR+FQFNHYK+FVHSPLPTYSVPGR+NPIQLAR+SKYDLVVNSR
240	FBpp0075144|FBgn0036624|CG4877-PB|RAF2-PB FBpp0075145|FBgn0036624|CG4877-PA|RAF2-PA FBpp0305773|FBgn0036624|CG4877-PC|RAF2-PC	1.0000	FBpp0075144 type=protein; loc=3L:join(16386637..16386956,16387021..16389348,16389405..16389620,16389679..16389877,16389936..16390184,16390302..16390343); ID=FBpp0075144; name=RAF2-PB; parent=FBgn0036624,FBtr0075386; dbxref=FlyBase:FBpp0075144,FlyBase_Annotation_IDs:CG4877-PB,GB_protein:AAF49469.2,REFSEQ:NP_648889,GB_protein:AAF49469; MD5=b85936157282c8ec063c01803cfc6fed; length=1117; release=r6.0…	11.6	8	0.058	AMLEEEIDSPMASK+ANATFSIQQTALSQVAASYAAAPQVAALAQR+GSESEKPGNGAPESAAATEK+IKDLLPILINK+LLNYAELNQNIIQLLR+RSETVSTQTQGLGSPAASSSTTR+SETVSTQTQGLGSPAASSSTTR+SFVDLNNSDANFHYR
237	FBpp0075104|FBgn0025582|CG9677-PA|Int6-PA	1.0000	FBpp0075104 type=protein; loc=3L:complement(join(16786744..16786833,16786257..16786649,16785346..16786170)); ID=FBpp0075104; name=Int6-PA; parent=FBgn0025582,FBtr0075345; dbxref=FlyBase:FBpp0075104,FlyBase_Annotation_IDs:CG9677-PA,GB_protein:AAF49412.1,REFSEQ:NP_477385,GB_protein:AAF49412,FlyMine:FBpp0075104,modMine:FBpp0075104; MD5=65d76ad41ba7bda5d6bd5ed4d6c7a92c; length=435; release=r6.09; spe…	14.7	8	0.053	KAEVLATLK+LGHVVMGTQPLSPYQQLVEK+LNLSQEMPEELVQR+QLQNEVAPIMK+YLATAVVINR
23	FBpp0070430|FBgn0029629|CG8636-PA|eIF3ga-PA	1.0000	FBpp0070430 type=protein; loc=X:complement(2609373..2610182); ID=FBpp0070430; name=eIF3ga-PA; parent=FBgn0029629,FBtr0070446; dbxref=FlyBase:FBpp0070430,FlyBase_Annotation_IDs:CG8636-PA,GB_protein:AAF45796.1,REFSEQ:NP_570011,GB_protein:AAF45796,FlyMine:FBpp0070430,modMine:FBpp0070430; MD5=5450dea4abddd1c19304bae9ab5a30d7; length=269; release=r6.09; species=Dmel;	21.2	8	0.049	ASAAAAAAVDAPK+ISNLSESMTEADLEELVK+ISNLSESMTEADLEELVKK+NDKPGPNSQTTMVSEEIIMQFLNSK
219	FBpp0074673|FBgn0036929|CG7668-PA|CG7668-PA FBpp0304966|FBgn0036929|CG7668-PC|CG7668-PC	1.0000	FBpp0074673 type=protein; loc=3L:join(20002918..20002992,20003303..20004363,20004417..20004549); ID=FBpp0074673; name=CG7668-PA; parent=FBgn0036929,FBtr0074904; dbxref=FlyBase:FBpp0074673,FlyBase_Annotation_IDs:CG7668-PA,GB_protein:AAF49079.2,REFSEQ:NP_649170,GB_protein:AAF49079,FlyMine:FBpp0074673,modMine:FBpp0074673; MD5=b8fb3804c19a9cded87dc5043adfbbb9; length=422; release=r6.09; species=Dmel;…	18.5	8	0.055	EGNDQIVEIEK+IVQLEGAVK+LLSLGEYSGNAGDAFR+MTEILSEYNVNNK+VELDTTDGIWWGNWNVGNR+YDNFVIGDEK
194	FBpp0074255|FBgn0026375|CG32555-PB|RhoGAPp190-PB FBpp0074256|FBgn0026375|CG32555-PC|RhoGAPp190-PC FBpp0074257|FBgn0026375|CG32555-PA|RhoGAPp190-PA FBpp0305815|FBgn0026375|CG32555-PD|RhoGAPp190-PD FBpp0305816|FBgn0026375|CG32555-PE|RhoGAPp190-PE FBpp0305817|FBgn0026375|CG32555-PF|RhoGAPp190-PF FBpp0305818|FBgn0026375|CG32555-PG|RhoGAPp190-PG	1.0000	FBpp0074255 type=protein; loc=X:complement(join(17648946..17650228,17648123..17648805,17647217..17647799,17646959..17647137,17646651..17646893,17646520..17646585,17643681..17644178,17643023..17643247,17642778..17642830,17642303..17642699,17642106..17642237,17641901..17642045,17641618..17641816)); ID=FBpp0074255; name=RhoGAPp190-PB; parent=FBgn0026375,FBtr0074481; dbxref=FlyBase:FBpp0074255,FlyBas…	7.8	8	0.045	FAFYNPFLK+HESYMLSNTLGTDGSGSENYEMAPTR+MLLEESGFVTPGK+QITDVIQEDSR+SPEYSMVPELAGAGIFGAENLPEYNMNQAK+VPPFGSYVSPPEIPLHYQR+YIFQHFVHVSDNSK
157	FBpp0073309|FBgn0030293|CG1737-PA|CG1737-PA FBpp0309056|FBgn0030293|CG1737-PB|CG1737-PB FBpp0309057|FBgn0030293|CG1737-PC|CG1737-PC	1.0000	FBpp0073309 type=protein; loc=X:11351704..11354535; ID=FBpp0073309; name=CG1737-PA; parent=FBgn0030293,FBtr0073453; dbxref=FlyBase:FBpp0073309,FlyBase_Annotation_IDs:CG1737-PA,GB_protein:AAF48032.1,REFSEQ:NP_572711,GB_protein:AAF48032,FlyMine:FBpp0073309,modMine:FBpp0073309; MD5=aac979f14c5d82a8ff9bbaa73eb4e07d; length=943; release=r6.09; species=Dmel;;FBpp0309056 type=protein; loc=X:11351704..11…	10.7	8	0.053	HVNLLGAPETVATIK+LSNLLADNDVQPVFK+NVLSTTASSVNALIADR+NVNANASATSAGNLTSSSGATSK+QTMTIFTGDLK+SLSAAVNHNNTTAGNPAK
15	FBpp0070325|FBgn0025626|CG4281-PA|CG4281-PA	1.0000	FBpp0070325 type=protein; loc=X:complement(join(2064874..2064991,2064547..2064820,2062947..2064488,2062735..2062891)); ID=FBpp0070325; name=CG4281-PA; parent=FBgn0025626,FBtr0070339; dbxref=FlyBase:FBpp0070325,FlyBase_Annotation_IDs:CG4281-PA,GB_protein:AAF45712.1,REFSEQ:NP_569973,GB_protein:AAF45712,FlyMine:FBpp0070325,modMine:FBpp0070325; MD5=1ba64317b941c838a7988932aebb18cb; length=696; releas…	13.1	8	0.050	ADLFGDFK+DTSHTFTESPLQPSLLSSSGSATGTIR+IPLTLPLR+MGALESDSLNETTFSPAR+SEGPEGVSLEMEELPDQK+TGNTTQTVSMDHLQQGLQPR
132	FBpp0072801|FBgn0261602|CG1263-PA|RpL8-PA FBpp0072802|FBgn0261602|CG1263-PB|RpL8-PB	1.0000	FBpp0072801 type=protein; loc=3L:join(2587753..2587890,2588084..2588716); ID=FBpp0072801; name=RpL8-PA; parent=FBgn0261602,FBtr0072924; dbxref=FlyBase:FBpp0072801,FlyBase_Annotation_IDs:CG1263-PA,GB_protein:AAF47659.1,REFSEQ:NP_524726,GB_protein:AAF47659,FlyMine:FBpp0072801,modMine:FBpp0072801; MD5=d09e64c3a15edc7f30e4ac2fa02ce592; length=256; release=r6.09; species=Dmel;;FBpp0072802 type=protein…	19.9	8	0.056	AMVGIVAGGGR+DIIHDPGR+GAPLAVVHFR+IDKPILK+KVGLIAAR+SLDFAER
123	FBpp0072595|FBgn0043458|CG12084-PA|CG12084-PA FBpp0304902|FBgn0043458|CG12084-PB|CG12084-PB	1.0000	FBpp0072595 type=protein; loc=3L:complement(join(1494590..1494890,1493329..1494268,1493094..1493265,1492876..1493037,1492646..1492807,1491984..1492463,1491754..1491918)); ID=FBpp0072595; name=CG12084-PA; parent=FBgn0043458,FBtr0072711; dbxref=FlyBase:FBpp0072595,FlyBase_Annotation_IDs:CG12084-PA,GB_protein:AAF47500.2,REFSEQ:NP_612112,GB_protein:AAF47500,FlyMine:FBpp0072595,modMine:FBpp0072595; MD…	13.3	8	0.057	DIHTALDVVLSAMDR+LMEDGSLDEEPLTLK+LMTQEFIEVFAR+NMMGLLGNVAEVK+NSTLSSIGLETLMR+RHDIPALEVAGDANEQQILTAAR+SFEPILSLVR
120	FBpp0072463|FBgn0035141|CG13892-PA|Cypl-PA	1.0000	FBpp0072463 type=protein; loc=3L:complement(join(542770..542852,542230..542677)); ID=FBpp0072463; name=Cypl-PA; parent=FBgn0035141,FBtr0072564; dbxref=GB_protein:AAF47391.1,FlyBase:FBpp0072463,FlyBase_Annotation_IDs:CG13892-PA,REFSEQ:NP_523874,GB_protein:AAF47391,FlyMine:FBpp0072463,modMine:FBpp0072463; MD5=1242d8db135c0299a5c2b63020de61c4; length=176; release=r6.09; species=Dmel;	52.8	8	0.053	DFMIQGGDPTGTGR+GGASIYGSEFADELHGDLR+HTGAGILSMANSGPDTNGSQFFITLAPTQWLDGK+IGMVETDKNDRPVDPLR+VYTGMEVVK
1021a	FBpp0308820|FBgn0024987|CG3056-PD|ssx-PD	1.0000	FBpp0308820 type=protein; loc=X:join(1371308..1371370,1371451..1371774,1371915..1372022,1372086..1372267,1372461..1373047,1373158..1373351); ID=FBpp0308820; name=ssx-PD; parent=FBgn0024987,FBtr0339773; dbxref=GB_protein:AAF45613,REFSEQ:NP_569908,FlyBase:FBpp0308820,FlyBase_Annotation_IDs:CG3056-PD; MD5=47466e169d263a55e72cb02ae0795b65; length=485; release=r6.09; species=Dmel;	17.5	8	0.056	ALNNTVPEGGSQPIWVR+DTNLYVINLSR+IFSPYGLIVQR+TGYSFGYGFVDYK+TSATNLIINYLPQDMTDR+YIAHSVADPVPTPTT
105	FBpp0072222|FBgn0035033|CG3548-PA|CG3548-PA	1.0000	FBpp0072222 type=protein; loc=2R:join(24600048..24600385,24600461..24600980,24601109..24601612); ID=FBpp0072222; name=CG3548-PA; parent=FBgn0035033,FBtr0072315; dbxref=FlyBase:FBpp0072222,FlyBase_Annotation_IDs:CG3548-PA,GB_protein:AAF47237.1,REFSEQ:NP_611941,GB_protein:AAF47237,FlyMine:FBpp0072222,modMine:FBpp0072222; MD5=ba496f8e23736b0c7e3a0a986a3cd1e0; length=453; release=r6.09; species=Dmel;	17.0	8	0.052	FEQMEQEVK+GLLLEVIK+LGIYSLK+MIEFLEEMQKDPVTSR+QFNALNFR+SSSATADEGAENAEDAAEDAGEK+SSSATADEGAENAEDAAEDAGEKEGAGGK
996a	FBpp0288898|FBgn0261461|CG42274-PC|RhoGAP18B-PC	1.0000	FBpp0288898 type=protein; loc=X:complement(join(19153028..19154953,19150811..19151959,19145968..19146142,19144564..19144591,19144005..19144496,19143585..19143768)); ID=FBpp0288898; name=RhoGAP18B-PC; parent=FBgn0261461,FBtr0299623; dbxref=FlyBase:FBpp0288898,FlyBase_Annotation_IDs:CG42274-PC,REFSEQ:NP_573352,GB_protein:AAF48921,FlyMine:FBpp0288898,modMine:FBpp0288898; MD5=af68c419830ecf3d03b1bb9b…	7.3	8	0.056	APAPSTPTTPPTPPTK+AQQIQEDNEVQQTQQSTILQR+DPSSSAEESTVTLR+LLLTDSVLAWR+MSLAFDDMPEPNR+RPAPPPPAQLATSNTTSLAPR
957a	FBpp0085697|FBgn0010434|CG11949-PA|cora-PA FBpp0309410|FBgn0010434|CG11949-PF|cora-PF FBpp0309411|FBgn0010434|CG11949-PG|cora-PG	1.0000	FBpp0085697 type=protein; loc=2R:join(19235516..19235662,19235763..19236208,19236267..19236419,19236485..19236843,19236942..19237063,19238152..19238314,19238382..19238434,19238789..19241785,19242174..19242395,19242484..19242585,19242704..19242859,19243069..19243179,19243255..19243320); ID=FBpp0085697; name=cora-PA; parent=FBgn0010434,FBtr0086509; dbxref=FlyBase:FBpp0085697,FlyBase_Annotation_IDs:…	5.6	7	0.049	IGLAFNYAPGNENALK+LAMYGVDLHPAK+LIEVGQQIDPIVEVTSLAGK+QAQVQTTTETVPITR+SNQIWVPTGATDPATK+TDTWPLTFAVK
914a	FBpp0081601|FBgn0267790|CG9373-PA|rump-PA	1.0000	FBpp0081601 type=protein; loc=3R:complement(join(9509436..9510010,9508291..9508429,9506258..9507386,9506144..9506199)); ID=FBpp0081601; name=rump-PA; parent=FBgn0267790,FBtr0082123; dbxref=FlyBase:FBpp0081601,FlyBase_Annotation_IDs:CG9373-PA,GB_protein:AAF54387.1,REFSEQ:NP_649899,GB_protein:AAF54387,FlyMine:FBpp0081601,modMine:FBpp0081601; MD5=dc68983fbe3fceaa9fb39c681c9eae55; length=632; release…	18.2	7	0.038	FTDADGNGNGAGSQGGGVAAR+GFAVIEYDHPVEAVQAISMLDR+IVGSIEYVQLFFDESGK+LPEGLGGVGIGLGPNGEPLR+VFVANLDYK+VQSVDLSLDKEGNSR+VYISNIPYDYR
900a	FBpp0079254|FBgn0031995|CG8475-PA|CG8475-PA FBpp0307178|FBgn0031995|CG8475-PC|CG8475-PC	1.0000	FBpp0079254 type=protein; loc=2L:complement(join(8196796..8196815,8196584..8196735,8196037..8196389,8195629..8195976,8195021..8195569,8193125..8193229,8192492..8193064,8191813..8192429,8191485..8191757,8191139..8191430)); ID=FBpp0079254; name=CG8475-PA; parent=FBgn0031995,FBtr0079638; dbxref=FlyBase_Annotation_IDs:CG8475-PA,FlyBase:FBpp0079254,GB_protein:AAF52613.2,REFSEQ:NP_609189,GB_protein:AAF…	8.1	7	0.048	AFYSLPYSETTGYLAR+EMLDLLAMLK+IWEILQR+NNNEQIEEFQNDLR+SLGLSVTTPGGSSGAPDSGR+YQSPITGLFPVMSTDQVVGSVR
864a	FBpp0074301|FBgn0030894|CG7192-PA|CG7192-PA FBpp0074302|FBgn0030894|CG7192-PB|CG7192-PB FBpp0301955|FBgn0030894|CG7192-PD|CG7192-PD	1.0000	FBpp0074301 type=protein; loc=X:complement(join(18099506..18099711,18099287..18099442,18098868..18099222,18098579..18098800,18098392..18098511)); ID=FBpp0074301; name=CG7192-PA; parent=FBgn0030894,FBtr0074527; dbxref=FlyBase:FBpp0074301,FlyBase_Annotation_IDs:CG7192-PA,GB_protein:AAF48799.2,REFSEQ:NP_573268,GB_protein:AAF48799; MD5=d607191b8f60e8a61a235dbe444a2fb9; length=352; release=r6.09; spec…	13.4	7	0.047	DYSLFGR+NQAVNDIPTLPEISTLLK+SLDYDFQLER+TYDQDSDADLWR
855a	FBpp0073588|FBgn0030468|CG1622-PA|CG1622-PA	1.0000	FBpp0073588 type=protein; loc=X:join(13297230..13297239,13297307..13297447,13297527..13297651,13297747..13297882,13298706..13298812,13298896..13299573); ID=FBpp0073588; name=CG1622-PA; parent=FBgn0030468,FBtr0073757; dbxref=FlyBase:FBpp0073588,FlyBase_Annotation_IDs:CG1622-PA,GB_protein:AAF48249.1,REFSEQ:NP_572872,GB_protein:AAF48249,FlyMine:FBpp0073588,modMine:FBpp0073588; MD5=941661e0ca02ab86be…	11.6	7	0.050	ALGFMYLR+LDWFSTLFPR+STAGTGGGPGAAGQDADYQDYPEGGVER
848a	FBpp0072791|FBgn0035312|CG15820-PA|CG15820-PA	1.0000	FBpp0072791 type=protein; loc=3L:complement(join(2174137..2174142,2173061..2173981)); ID=FBpp0072791; name=CG15820-PA; parent=FBgn0035312,FBtr0072913; dbxref=GB_protein:AAF47614.2,FlyBase:FBpp0072791,FlyBase_Annotation_IDs:CG15820-PA,REFSEQ:NP_647696,GB_protein:AAF47614,FlyMine:FBpp0072791,modMine:FBpp0072791; MD5=67d687c35b14a983332da4a2a90c2d84; length=308; release=r6.09; species=Dmel;	11.4	7	0.048	DIEGYLLEER+LPPGVPYNVYDYVFIIPR+YIVPFIR
846a	FBpp0072593|FBgn0028577|CG12085-PA|pUf68-PA	1.0000	FBpp0072593 type=protein; loc=3L:complement(join(1502467..1502469,1501799..1501892,1499043..1499337,1498293..1498796,1497213..1498230)); ID=FBpp0072593; name=pUf68-PA; parent=FBgn0028577,FBtr0072709; dbxref=FlyBase:FBpp0072593,FlyBase_Annotation_IDs:CG12085-PA,GB_protein:AAF47501.1,REFSEQ:NP_525123,GB_protein:AAF47501,FlyMine:FBpp0072593,modMine:FBpp0072593; MD5=85f3626bea15f95dac29ea00b3f6f147; …	12.4	7	0.048	IPYLSQPLYDLK+SALLGLLGGALPK+SDSGKSTDSKIPYLSQPLYDLK+SINMSWDPITQK+VAFTPFGPIK+VGRPSNMPQAQQVIDEVQEEAK
845a	FBpp0072539|FBgn0024277|CG18214-PA|trio-PA FBpp0072540|FBgn0024277|CG18214-PC|trio-PC	1.0000	FBpp0072539 type=protein; loc=3L:complement(join(1033650..1033828,1029080..1029623,1026406..1028511,1024466..1026346,1024204..1024407,1009445..1009739,1009322..1009379,1003728..1003821,1003396..1003653,999617..999682,999447..999542,999260..999375,999079..999195,998824..999013,998351..998731,998085..998291)); ID=FBpp0072539; name=trio-PA; parent=FBgn0024277,FBtr0072644; dbxref=FlyBase:FBpp0072539,…	3.3	7	0.046	DLLTLLQER+EVPMLQEAYQQMK+IEYLLDFLR+LDLSNLIIKPVQR+LSQENLEGIER+SLEYADNTGSIAALEATLEK
843a	FBpp0072166|FBgn0259937|CG3333-PA|Nop60B-PA FBpp0099583|FBgn0259937|CG3333-PB|Nop60B-PB FBpp0289464|FBgn0259937|CG3333-PC|Nop60B-PC FBpp0290083|FBgn0259937|CG3333-PF|Nop60B-PF	1.0000	FBpp0072166 type=protein; loc=2R:join(24174955..24174967,24175028..24175396,24175473..24175724,24175917..24176191,24176427..24176831,24176893..24177105); ID=FBpp0072166; name=Nop60B-PA; parent=FBgn0259937,FBtr0072258; dbxref=FlyBase_Annotation_IDs:CG3333-PA,FlyBase:FBpp0072166,GB_protein:AAF47178.1,REFSEQ:NP_525120,GB_protein:AAF47178; MD5=e11e7d81745512068d7be9dddda65d2a; length=508; release=r6.…	19.1	7	0.045	EWLTGYVDYNAK+GALFQRPPLISAVK+HKGDEEAPEAAEEEAEPVEK+IAELDTSQWPLLLK+IKEEPLDGDDIGTLQK+ITLPGVLR+VIKPLEGLLVNHK
807	FBpp0293061|FBgn0262601|CG5352-PB|SmB-PB	1.0000	FBpp0293061 type=protein; loc=2L:complement(join(10426494..10426496,10425528..10426124)); ID=FBpp0293061; name=SmB-PB; parent=FBgn0262601,FBtr0304118; dbxref=FlyBase:FBpp0293061,FlyBase_Annotation_IDs:CG5352-PB,REFSEQ:NP_001188780,GB_protein:ADV37030; MD5=61f4e1aaf8cf50d82e671a0638546550; length=199; release=r6.09; species=Dmel;	25.1	7	0.050	GENIVSLTVEGPPPPEEGLPR+TFIGTFK+VLGFVLLR+VPIPGAAPGPGIGR
802	FBpp0291784|FBgn0261545|CG42663-PC|CG42663-PC FBpp0291785|FBgn0261545|CG42663-PB|CG42663-PB FBpp0302713|FBgn0261545|CG42663-PD|CG42663-PD	1.0000	FBpp0291784 type=protein; loc=2R:join(12722972..12723006,12734921..12735119,12746609..12746661,12747678..12747747,12748913..12749461,12749523..12750275,12750338..12750598); ID=FBpp0291784; name=CG42663-PC; parent=FBgn0261545,FBtr0302644; dbxref=FlyBase_Annotation_IDs:CG42663-PC,FlyBase:FBpp0291784,REFSEQ:NP_610816,GB_protein:AAF58464,FlyMine:FBpp0291784,modMine:FBpp0291784; MD5=015b6fe9495b6130ac…	10.6	7	0.050	DLEAQNAALSASPVK+QESLLQSMQQENR+TPVESEAGTLSLER+VTSPVHPPVAVSPK+VVDAIVAEDNLR
775	FBpp0111584|FBgn0085436|CG34407-PC|Not1-PC FBpp0111585|FBgn0085436|CG34407-PD|Not1-PD FBpp0111586|FBgn0085436|CG34407-PE|Not1-PE FBpp0291332|FBgn0085436|CG34407-PF|Not1-PF FBpp0293496|FBgn0085436|CG34407-PG|Not1-PG FBpp0308486|FBgn0085436|CG34407-PH|Not1-PH	1.0000	FBpp0111584 type=protein; loc=2R:complement(join(9578185..9578289,9576178..9576384,9575588..9576115,9575070..9575532,9573787..9575007,9572918..9573700,9570214..9572783,9568985..9570156,9568563..9568922,9567978..9568086)); ID=FBpp0111584; name=Not1-PC; parent=FBgn0085436,FBtr0112672; dbxref=FlyBase:FBpp0111584,FlyBase_Annotation_IDs:CG34407-PC,REFSEQ:NP_001097242,GB_protein:ABV53739,FlyMine:FBpp01…	3.3	7	0.050	FVDAQILTYQQER+IYNHQPNPTLSIDEVLDILQR+NIILSAFPR+SIANATNIDTLLVANQEEK+YLFLNAIANQLR
721	FBpp0087863|FBgn0005648|CG2163-PA|Pabp2-PA FBpp0087864|FBgn0005648|CG2163-PB|Pabp2-PB	1.0000	FBpp0087863 type=protein; loc=2R:join(8132034..8132132,8132390..8132791,8132942..8133075,8133141..8133180); ID=FBpp0087863; name=Pabp2-PA; parent=FBgn0005648,FBtr0088785; dbxref=FlyBase:FBpp0087863,FlyBase_Annotation_IDs:CG2163-PA,GB_protein:AAF59127.1,REFSEQ:NP_476902,GB_protein:AAF59127,FlyMine:FBpp0087863,modMine:FBpp0087863; MD5=28b6802c66a99898dc4945358d0e5051; length=224; release=r6.09; spe…	20.1	7	0.050	EFVETALAMNETLFR+GFAYIEFGSK+QMAGGSTTGLATVPLSLEEK
711	FBpp0087539|FBgn0027580|CG1516-PI|PCB-PI FBpp0087540|FBgn0027580|CG1516-PE|PCB-PE FBpp0087541|FBgn0027580|CG1516-PD|PCB-PD FBpp0087542|FBgn0027580|CG1516-PA|PCB-PA FBpp0087543|FBgn0027580|CG1516-PJ|PCB-PJ FBpp0087544|FBgn0027580|CG1516-PB|PCB-PB FBpp0087545|FBgn0027580|CG1516-PK|PCB-PK FBpp0087546|FBgn0027580|CG1516-PL|PCB-PL FBpp0087547|FBgn0027580|CG1516-PG|PCB-PG FBpp0290074|FBgn0027580|CG1516…	1.0000	FBpp0087539 type=protein; loc=2R:complement(join(9856084..9856182,9854511..9856020,9853683..9853730,9852548..9853205,9851454..9852483,9851137..9851385)); ID=FBpp0087539; name=PCB-PI; parent=FBgn0027580,FBtr0088454; dbxref=GB_protein:AAG22289.2,FlyBase:FBpp0087539,FlyBase_Annotation_IDs:CG1516-PI,REFSEQ:NP_724841,GB_protein:AAG22289,FlyMine:FBpp0087539,modMine:FBpp0087539; MD5=03088370145028e2f777…	9.1	7	0.043	EANLLLGDIIK+GANAVGYTSYPDNVVYK+IPNIPFQMLLR+LDSASAYAGAIISPYYDSLLVK+TNIPFLLNVLENQK+VAAIEAGVPIVPGTDGPVTTK+YYTNLADELVK
704	FBpp0087342|FBgn0033556|CG12343-PA|CG12343-PA	1.0000	FBpp0087342 type=protein; loc=2R:complement(10822583..10823263); ID=FBpp0087342; name=CG12343-PA; parent=FBgn0033556,FBtr0088247; dbxref=FlyBase:FBpp0087342,FlyBase_Annotation_IDs:CG12343-PA,GB_protein:AAF58745.1,REFSEQ:NP_610617,GB_protein:AAF58745,FlyMine:FBpp0087342,modMine:FBpp0087342; MD5=da5b96d2d4c73ac44cf6b79180cf4db4; length=226; release=r6.09; species=Dmel;	24.3	7	0.050	DNPDLGFSTYEAQTAR+IYNDDADVDFINER+LLEVSAVDADR+LLEVSAVDADRIEK+MVTDLEQQIER
8	FBpp0070150|FBgn0002579|CG7622-PA|RpL36-PA FBpp0070151|FBgn0002579|CG7622-PB|RpL36-PB FBpp0070152|FBgn0002579|CG7622-PD|RpL36-PD FBpp0070153|FBgn0002579|CG7622-PC|RpL36-PC FBpp0311481|FBgn0002579|CG7622-PE|RpL36-PE	1.0000	FBpp0070150 type=protein; loc=X:complement(join(628751..628873,628462..628686)); ID=FBpp0070150; name=RpL36-PA; parent=FBgn0002579,FBtr0070155; dbxref=FlyBase:FBpp0070150,FlyBase_Annotation_IDs:CG7622-PA,GB_protein:AAN09019.1,REFSEQ:NP_476629,GB_protein:AAN09019,FlyMine:FBpp0070150,modMine:FBpp0070150; MD5=07d6ac80b0a55f89b7db46bd5820d6f9; length=115; release=r6.09; species=Dmel;;FBpp0070151 type…	27.8	7	0.049	EELSNILTQLR+EVVGHAPYEK+KREELSNILTQLR+REELSNILTQLR+YELAIGLNK
70	FBpp0071455|FBgn0034572|CG9346-PA|CG9346-PA	1.0000	FBpp0071455 type=protein; loc=2R:join(21012046..21012102,21012162..21012278,21012335..21012621,21012679..21013097,21013158..21013339,21013402..21013445,21013513..21013845,21013913..21014155,21014210..21014393,21014453..21014705,21014766..21015127,21015188..21015580); ID=FBpp0071455; name=CG9346-PA; parent=FBgn0034572,FBtr0071526; dbxref=FlyBase:FBpp0071455,FlyBase_Annotation_IDs:CG9346-PA,GB_prot…	13.4	7	0.050	EFVETFQDAPTPSSK+ESGSFDTGDPNTTNLYLGNLNPK+HMASSHSAPAQQPAASAAPVPSSSVSTTSQNSSSSK+ISEQQLMEIFGR+KDEYLDEIDGIPLDDDLDGVPLEK+WETVDPQQVEAQAITTSK
661	FBpp0086269|FBgn0034138|CG8332-PA|RpS15-PA FBpp0086270|FBgn0034138|CG8332-PB|RpS15-PB	1.0000	FBpp0086269 type=protein; loc=2R:complement(join(16571189..16571197,16570917..16571005,16570626..16570848,16570259..16570384)); ID=FBpp0086269; name=RpS15-PA; parent=FBgn0034138,FBtr0087123; dbxref=FlyBase:FBpp0086269,FlyBase_Annotation_IDs:CG8332-PA,GB_protein:AAF57984.1,REFSEQ:NP_611136,GB_protein:AAF57984,FlyMine:FBpp0086269,modMine:FBpp0086269; MD5=dfe1be0f7a42b717525ecab027c7c122; length=148…	55.1	7	0.048	DFGQVEVKPEMIGHYLGEFALTYKPVK+EAPPNEKPEIVK+GVDLDQLLDMPNNQLVELMHSR+KEAPPNEKPEIVK+NMIIVPEMTGSIIGVYNGK
64	FBpp0071279|FBgn0014868|CG9022-PA|Ost48-PA	1.0000	FBpp0071279 type=protein; loc=X:complement(join(9158290..9158431,9157008..9158215)); ID=FBpp0071279; name=Ost48-PA; parent=FBgn0014868,FBtr0071344; dbxref=FlyBase:FBpp0071279,FlyBase_Annotation_IDs:CG9022-PA,GB_protein:AAF46453.1,REFSEQ:NP_511096,GB_protein:AAF46453,FlyMine:FBpp0071279,modMine:FBpp0071279; MD5=1bed9989bd15e38ed422ca79b5f6c5f9; length=449; release=r6.09; species=Dmel;	19.8	7	0.050	ASDIQLEFVR+FKIPDVYGVYQFK+GTLLIAALQAR+LAQFVDDGGNVLVAGSEK+LLTAESTAYSYNPEASVSDYPHAVGR+NLIQADTIVGK
611	FBpp0085202|FBgn0005632|CG1945-PA|faf-PA FBpp0085203|FBgn0005632|CG1945-PC|faf-PC FBpp0300199|FBgn0005632|CG1945-PD|faf-PD FBpp0300200|FBgn0005632|CG1945-PE|faf-PE FBpp0300202|FBgn0005632|CG1945-PG|faf-PG FBpp0308326|FBgn0005632|CG1945-PH|faf-PH FBpp0308327|FBgn0005632|CG1945-PI|faf-PI	1.0000	FBpp0085202 type=protein; loc=3R:join(31778466..31778758,31779360..31779508,31779563..31780776,31780903..31782816,31782919..31784284,31784343..31784766,31784832..31785147,31785215..31785368,31785432..31785582,31785645..31785953,31786017..31786128,31786189..31786298,31786358..31786709,31786768..31787027,31787147..31787738,31787802..31788197,31789497..31789721); ID=FBpp0085202; name=faf-PA; parent=…	2.3	7	0.047	ALGQPQLMNATLGGSFSDQK+FGQLGGFDNLLER+FNDYFEFPR+TQLQEELDAPDQSDNTNDESK
605	FBpp0085063|FBgn0004606|CG1322-PB|zfh1-PB FBpp0085064|FBgn0004606|CG1322-PA|zfh1-PA FBpp0303607|FBgn0004606|CG1322-PE|zfh1-PE	1.0000	FBpp0085063 type=protein; loc=3R:join(30766284..30766380,30773573..30773736,30773987..30774697,30783943..30785941,30786010..30786203); ID=FBpp0085063; name=zfh1-PB; parent=FBgn0004606,FBtr0085701; dbxref=FlyBase_Annotation_IDs:CG1322-PB,FlyBase:FBpp0085063,GB_protein:AAF57083.1,REFSEQ:NP_476850,GB_protein:AAF57083,FlyMine:FBpp0085063,modMine:FBpp0085063; MD5=263333947744c13e62b47f566010f5c2; leng…	12.2	7	0.041	EMAPTPEATEAATPIK+LLQLSAAGQQQR+MQSFQNNQAAGAAPPMPIDSQASLTR+QEQEPLNVAEER+SESSPPYIAPPSGEALNPEAINLSR
598	FBpp0084843|FBgn0260990|CG1973-PA|yata-PA FBpp0305956|FBgn0260990|CG1973-PB|yata-PB	1.0000	FBpp0084843 type=protein; loc=3R:join(29749791..29750168,29750228..29750451,29750512..29750917,29750981..29751623,29751694..29751858,29751924..29752069,29752139..29752267,29752329..29752731,29752830..29752957); ID=FBpp0084843; name=yata-PA; parent=FBgn0260990,FBtr0085477; dbxref=FlyBase:FBpp0084843,FlyBase_Annotation_IDs:CG1973-PA,GB_protein:AAF56933.1,REFSEQ:NP_651722,GB_protein:AAF56933,FlyMine…	8.8	7	0.050	HPSILQYLDSLETDK+ILPQLITAYEYGDAGSAVLAPMFK+LNYNNLNVEVLR+MLYVATEAVDPLGTYFSK+VLVSAFIR
596	FBpp0084831|FBgn0025457|CG7581-PA|Bub3-PA FBpp0308293|FBgn0025457|CG7581-PB|Bub3-PB	1.0000	FBpp0084831 type=protein; loc=3R:complement(join(29675117..29675308,29674275..29675063)); ID=FBpp0084831; name=Bub3-PA; parent=FBgn0025457,FBtr0085465; dbxref=FlyBase:FBpp0084831,FlyBase_Annotation_IDs:CG7581-PA,GB_protein:AAF56914.1,REFSEQ:NP_477381,GB_protein:AAF56914,FlyMine:FBpp0084831,modMine:FBpp0084831; MD5=6b3640555d637b2af12d35aec82eaa60; length=326; release=r6.09; species=Dmel;;FBpp0308…	27.6	7	0.049	EGYVMSSIEGR+FYDVPANQLR+LFDVNTQAESIIGAHEEPIR+LNNPPEDLISAVK+SNQYMAASSWDGTLR+VAVEYLDHDPEVQR+VLIWDLR
573	FBpp0084306|FBgn0039359|CG4759-PA|RpL27-PA FBpp0303778|FBgn0039359|CG4759-PB|RpL27-PB FBpp0303779|FBgn0039359|CG4759-PC|RpL27-PC FBpp0303780|FBgn0039359|CG4759-PD|RpL27-PD	1.0000	FBpp0084306 type=protein; loc=3R:complement(25684095..25684502); ID=FBpp0084306; name=RpL27-PA; parent=FBgn0039359,FBtr0084932; dbxref=FlyBase:FBpp0084306,FlyBase_Annotation_IDs:CG4759-PA,GB_protein:AAF56495.1,REFSEQ:NP_651417,GB_protein:AAF56495,FlyMine:FBpp0084306,modMine:FBpp0084306; MD5=eaa1d2f62e656422362032085ffd53da; length=135; release=r6.09; species=Dmel;;FBpp0303778 type=protein; loc=3R…	34.8	7	0.050	IVIVLSGR+THDDGTPEKPFGHALVAGIDR+VKFESVYK+YTAHDISFEK
552	FBpp0083695|FBgn0039004|CG6958-PA|Nup133-PA	1.0000	FBpp0083695 type=protein; loc=3R:join(22690700..22690875,22690931..22691105,22691166..22691669,22691721..22692033,22692089..22692927,22692998..22693676,22693747..22694288,22694352..22694726); ID=FBpp0083695; name=Nup133-PA; parent=FBgn0039004,FBtr0084302; dbxref=GB_protein:AAF56042.1,FlyBase:FBpp0083695,FlyBase_Annotation_IDs:CG6958-PA,GB_protein:AAF56042.2,REFSEQ:NP_651080,GB_protein:AAF56042,Fl…	6.0	7	0.045	ALELLSYVEQPYDMR+LAAFAAAESDLTAQVEK+LPSYENLPWTAMAGSAGVR+MLLESFTPLNMNK+TIVDELLR
540	FBpp0083459|FBgn0002781|CG32491-PA|mod(mdg4)-PA FBpp0083460|FBgn0002781|CG32491-PB|mod(mdg4)-PB FBpp0083461|FBgn0002781|CG32491-PC|mod(mdg4)-PC FBpp0083462|FBgn0002781|CG32491-PD|mod(mdg4)-PD FBpp0083463|FBgn0002781|CG32491-PE|mod(mdg4)-PE FBpp0083464|FBgn0002781|CG32491-PF|mod(mdg4)-PF FBpp0083465|FBgn0002781|CG32491-PG|mod(mdg4)-PG FBpp0083466|FBgn0002781|CG32491-PH|mod(mdg4)-PH FBpp0083467|FBg…	1.0000	FBpp0083459 type=protein; loc=3R:complement(join(21376819..21377032,21376602..21376741,21375060..21375912,21352386..21352636)); ID=FBpp0083459; name=mod(mdg4)-PA; parent=FBgn0002781,FBtr0084060; dbxref=FlyBase:FBpp0083459,FlyBase_Annotation_IDs:CG32491-PA,GB_protein:AAN13862.1,REFSEQ:NP_732620,GB_protein:AAN13862,FlyMine:FBpp0083459,modMine:FBpp0083459; MD5=7f3d5cd41ec6e3890a7b5d7eb521b897; lengt…	19.6	7	0.033	GLTDNDPAPQPPQESSPPPAAPHVQQQQIPAQR+QDALPAFISTAESLQIK+YDDSYFTENEDAGNQTAANTSGGGVTATTSK+YKIETVDDGLGDEK
536	FBpp0083320|FBgn0023097|CG5206-PA|bon-PA FBpp0289844|FBgn0023097|CG5206-PB|bon-PB FBpp0303076|FBgn0023097|CG5206-PC|bon-PC FBpp0306699|FBgn0023097|CG5206-PD|bon-PD FBpp0306700|FBgn0023097|CG5206-PE|bon-PE FBpp0306701|FBgn0023097|CG5206-PF|bon-PF	1.0000	FBpp0083320 type=protein; loc=3R:join(20593844..20594044,20606281..20607673,20607995..20608078,20608150..20608553,20608632..20608761,20608896..20609161,20609226..20609400,20609940..20610300,20610387..20610510,20610573..20610836); ID=FBpp0083320; name=bon-PA; parent=FBgn0023097,FBtr0083912; dbxref=FlyBase:FBpp0083320,FlyBase_Annotation_IDs:CG5206-PA,GB_protein:AAF55786.2,REFSEQ:NP_524724,GB_protei…	8.8	7	0.051	ADIPNPEIPVR+DDSINDLIATIAK+NDFLPLIAGIK+QALSTLVSEINYK+RNTSNSPALLGVNATGSPSPIENGRK+SSSGELSALELR+YLENFFEEQLAK
535	FBpp0083141|FBgn0016120|CG6030-PB|ATPsynD-PB FBpp0083142|FBgn0016120|CG6030-PA|ATPsynD-PA FBpp0311983|FBgn0016120|CG6030-PC|ATPsynD-PC	1.0000	FBpp0083141 type=protein; loc=3R:19095409..19095945; ID=FBpp0083141; name=ATPsynD-PB; parent=FBgn0016120,FBtr0083727; dbxref=FlyBase:FBpp0083141,FlyBase_Annotation_IDs:CG6030-PB,GB_protein:AAN13796.1,REFSEQ:NP_732400,GB_protein:AAN13796,FlyMine:FBpp0083141,modMine:FBpp0083141; MD5=4c219e22ca9e6524cc08e858fd05becc; length=178; release=r6.09; species=Dmel;;FBpp0083142 type=protein; loc=3R:19095409.…	44.4	7	0.048	DAFPDSALDPLNKPTFWPHTPEEQVGYK+IAQSSINWSALAER+LVPVAGLVDSFQK+SLLPYDQMTMEDYR+VSSQVDAEIK
54	FBpp0071087|FBgn0261592|CG10944-PB|RpS6-PB FBpp0071088|FBgn0261592|CG10944-PA|RpS6-PA	1.0000	FBpp0071087 type=protein; loc=X:complement(join(7901243..7901248,7900803..7901007,7899754..7900289)); ID=FBpp0071087; name=RpS6-PB; parent=FBgn0261592,FBtr0071135; dbxref=FlyBase:FBpp0071087,FlyBase_Annotation_IDs:CG10944-PB,GB_protein:AAN09218.1,REFSEQ:NP_511073,GB_protein:AAN09218,FlyMine:FBpp0071087,modMine:FBpp0071087; MD5=a5a2be906b55066ce578c7696a06737d; length=248; release=r6.09; species=D…	16.6	7	0.050	DIPGLTDTTIPR+LITPVVLQR+MGQVVEADILGDEWK
522	FBpp0082692|FBgn0002783|CG18740-PA|mor-PA FBpp0291706|FBgn0002783|CG18740-PB|mor-PB	1.0000	FBpp0082692 type=protein; loc=3R:complement(join(15972696..15972812,15972479..15972604,15971374..15972298,15970993..15971323,15970155..15970929,15969882..15970092,15968575..15969594,15968386..15968510)); ID=FBpp0082692; name=mor-PA; parent=FBgn0002783,FBtr0083238; dbxref=FlyBase:FBpp0082692,FlyBase_Annotation_IDs:CG18740-PA,GB_protein:AAF55259.3,REFSEQ:NP_524373,GB_protein:AAF55259,FlyMine:FBpp00…	8.6	7	0.047	EGTFSENNMQTAAAAALASAAVK+EWTDQETLLLLEGLEMHK+KDGSPNIDFFQSPETLQGFESIR+MSIDDIMSFGDEK+TEALENGAAGGLSSGVSQFGLK
513	FBpp0082316|FBgn0004237|CG12749-PA|Hrb87F-PA FBpp0289817|FBgn0004237|CG12749-PC|Hrb87F-PC FBpp0302741|FBgn0004237|CG12749-PD|Hrb87F-PD FBpp0306562|FBgn0004237|CG12749-PE|Hrb87F-PE	1.0000	FBpp0082316 type=protein; loc=3R:complement(join(13660340..13660387,13658637..13659648,13658467..13658564)); ID=FBpp0082316; name=Hrb87F-PA; parent=FBgn0004237,FBtr0082851; dbxref=FlyBase:FBpp0082316,FlyBase_Annotation_IDs:CG12749-PA,GB_protein:AAF54967.1,REFSEQ:NP_476807,GB_protein:AAF54967,FlyMine:FBpp0082316,modMine:FBpp0082316; MD5=1d07be69479a573a56608e31e9576694; length=385; release=r6.09; …	18.4	7	0.035	GFAFIEFDDYDPVDK+LFIGGLDYR+NSNFGNNRPAPYSQGGGGGGFNK+QEIDSPNAGATVK+WGNIVDVVVMK
512	FBpp0082265|FBgn0015778|CG9412-PB|rin-PB FBpp0082267|FBgn0015778|CG9412-PE|rin-PE FBpp0312063|FBgn0015778|CG9412-PF|rin-PF FBpp0312064|FBgn0015778|CG9412-PG|rin-PG	1.0000	FBpp0082265 type=protein; loc=3R:join(13649069..13650497,13650809..13651059,13651174..13651566); ID=FBpp0082265; name=rin-PB; parent=FBgn0015778,FBtr0082797; dbxref=FlyBase:FBpp0082265,FlyBase_Annotation_IDs:CG9412-PB,GB_protein:AAG22151.2,REFSEQ:NP_524907,GB_protein:AAG22151; MD5=3d141bc378bcfd81dcc7417d76d5dc94; length=690; release=r6.09; species=Dmel;;FBpp0082267 type=protein; loc=3R:join(1364…	11.6	7	0.048	FGNVLELR+FTQTFVLAAQSPK+QQIGGNNLNNNMGR+QQKPPTPVEDFK+SPLNYGFITYDDPEAVQK+YQDLYIEDEQDGESR
479	FBpp0081378|FBgn0024326|CG9738-PA|Mkk4-PA FBpp0289672|FBgn0024326|CG9738-PB|Mkk4-PB FBpp0306434|FBgn0024326|CG9738-PC|Mkk4-PC	1.0000	FBpp0081378 type=protein; loc=3R:complement(join(8650481..8650511,8649478..8650319,8649279..8649419,8648962..8649047,8648722..8648896)); ID=FBpp0081378; name=Mkk4-PA; parent=FBgn0024326,FBtr0081892; dbxref=FlyBase:FBpp0081378,FlyBase_Annotation_IDs:CG9738-PA,GB_protein:AAF54258.1,REFSEQ:NP_477353,GB_protein:AAF54258,FlyMine:FBpp0081378,modMine:FBpp0081378; MD5=13e166d546b56e6fca2f77207f5ff9bd; le…	25.7	7	0.046	DGITQFTANQQAES+ITVATVNALNYLK+LLEMPFIR+LLTSYNGMEFSK+LQFGEGGANTHTFTSDDLEDEGEIGR+NPPDQLSLNNLSIR+RGETSHTDVAVYVADILESMEK
475	FBpp0081305|FBgn0037550|CG9667-PA|CG9667-PA FBpp0308781|FBgn0037550|CG9667-PB|CG9667-PB	1.0000	FBpp0081305 type=protein; loc=3R:complement(join(8126313..8126315,8126229..8126251,8126005..8126165,8125312..8125943)); ID=FBpp0081305; name=CG9667-PA; parent=FBgn0037550,FBtr0081815; dbxref=FlyBase:FBpp0081305,GB_protein:AAF54193.1,FlyBase_Annotation_IDs:CG9667-PA,GB_protein:AAF54193.2,REFSEQ:NP_649768,GB_protein:AAF54193,FlyMine:FBpp0081305,modMine:FBpp0081305; MD5=0c64ff24764be6e8f6f95e3801651…	32.2	7	0.049	DIDAEYYGYRDDEDGVLIPLEER+ELFEQDPPPPPR+FTAHVPVPTQQDVQEALLR+IIDDEEEDEIYPLSGPAR+VAQIQNAGLGEFR
474	FBpp0081255|FBgn0002542|CG2684-PA|lds-PA	1.0000	FBpp0081255 type=protein; loc=3R:join(7920529..7920598,7920667..7921835,7922137..7922461,7922547..7923403,7923468..7924232); ID=FBpp0081255; name=lds-PA; parent=FBgn0002542,FBtr0081758; dbxref=FlyBase:FBpp0081255,FlyBase_Annotation_IDs:CG2684-PA,GB_protein:AAF54167.1,REFSEQ:NP_524850,GB_protein:AAF54167,FlyMine:FBpp0081255,modMine:FBpp0081255; MD5=7033fd9ac47b019f76d3ff8545cf76d8; length=1061; re…	10.2	7	0.048	DLHVSLEDLPGPEVLAEDPVGLK+ELAMDEQWISALR+ELDVYALLK+LAITDTSTDGQQSVANAGDDGPPLLPDEAR+VQQSNVPAVR+VVSQVVYDEEMR+WALTGTPIQNK
471	FBpp0080967|FBgn0032906|CG9273-PA|RPA2-PA FBpp0305226|FBgn0032906|CG9273-PB|RPA2-PB	1.0000	FBpp0080967 type=protein; loc=2L:complement(join(20926034..20926046,20925914..20925975,20925264..20925850,20925096..20925174)); ID=FBpp0080967; name=RPA2-PA; parent=FBgn0032906,FBtr0081438; dbxref=FlyBase:FBpp0080967,FlyBase_Annotation_IDs:CG9273-PA,GB_protein:AAF53948.2,REFSEQ:NP_610077,GB_protein:AAF53948,FlyMine:FBpp0080967,modMine:FBpp0080967; MD5=d6972c7219a694bce853a942108ea26d; length=246;…	23.6	7	0.047	GEGIVPLVVK+GGAGAGAGASSGSGSIADFTASQSSAIVSGLEPK+IDAHYWLEEGDALK
402	FBpp0079312|FBgn0027490|CG13400-PA|D12-PA	1.0000	FBpp0079312 type=protein; loc=2L:complement(join(8436285..8437175,8434209..8436227)); ID=FBpp0079312; name=D12-PA; parent=FBgn0027490,FBtr0079707; dbxref=FlyBase:FBpp0079312,FlyBase_Annotation_IDs:CG13400-PA,GB_protein:AAF52676.1,REFSEQ:NP_609228,GB_protein:AAF52676,FlyMine:FBpp0079312,modMine:FBpp0079312; MD5=3361a1bb12c5b46caed58638a00ce66b; length=969; release=r6.09; species=Dmel;	6.8	7	0.048	EELDDNLFAGINK+GDSLFGDDIAAPQLPLHPAIK+IEPTVLVSEPLK+QQVPLTGADIAK+TISITQNKEELDDNLFAGINK
369	FBpp0078664|FBgn0028694|CG18174-PA|Rpn11-PA	1.0000	FBpp0078664 type=protein; loc=2L:complement(join(5058786..5059550,5058515..5058676)); ID=FBpp0078664; name=Rpn11-PA; parent=FBgn0028694,FBtr0079027; dbxref=FlyBase:FBpp0078664,FlyBase_Annotation_IDs:CG18174-PA,GB_protein:AAF52215.1,REFSEQ:NP_608905,GB_protein:AAF52215,FlyMine:FBpp0078664,modMine:FBpp0078664; MD5=20993a30a8db7fb1dd94a870c167b0e1; length=308; release=r6.09; species=Dmel;	24.7	7	0.049	AVAVVVDPIQSVK+HYYSISINYR+LINPNMLVLGQEPR+MTPEQLAIK+QTTSNLGHLQKPSVQALIHGLNR+VVIDAFR
356	FBpp0078415|FBgn0037330|CG2109-PA|mRpL44-PA	1.0000	FBpp0078415 type=protein; loc=3R:complement(join(5470512..5470578,5469561..5470459)); ID=FBpp0078415; name=mRpL44-PA; parent=FBgn0037330,FBtr0078768; dbxref=FlyBase:FBpp0078415,FlyBase_Annotation_IDs:CG2109-PA,GB_protein:AAF52025.1,REFSEQ:NP_649541,GB_protein:AAF52025,FlyMine:FBpp0078415,modMine:FBpp0078415; MD5=66b369bfe92d0031ce655ffaff318117; length=321; release=r6.09; species=Dmel;	24.6	7	0.043	DLIQSTEYPPSAESQAK+NTVLAAYQVGIYANR+TATETAALDALQSIFDTR+VPNEGLQAIASYLLSTETLAHVSTHLGTK
330	FBpp0077905|FBgn0016696|CG4268-PA|Pitslre-PA FBpp0077908|FBgn0016696|CG4268-PC|Pitslre-PC FBpp0293474|FBgn0016696|CG4268-PE|Pitslre-PE FBpp0293475|FBgn0016696|CG4268-PF|Pitslre-PF FBpp0303913|FBgn0016696|CG4268-PG|Pitslre-PG	1.0000	FBpp0077905 type=protein; loc=3L:join(20771800..20771864,20773794..20776053,20776174..20776707); ID=FBpp0077905; name=Pitslre-PA; parent=FBgn0016696,FBtr0078247; dbxref=FlyBase:FBpp0077905,FlyBase_Annotation_IDs:CG4268-PA,GB_protein:AAF51635.1,REFSEQ:NP_649251,GB_protein:AAF51635,FlyMine:FBpp0077905,modMine:FBpp0077905; MD5=3b465e363dec2c709e927540e72f4860; length=952; release=r6.09; species=Dmel…	7.3	7	0.050	ELPLPIDPSMFPTWPAK+NMLSQNSQFTEYPVSQLR+SHGAGGSSASTGFVLNAGITQR
327	FBpp0077859|FBgn0037001|CG6020-PA|ND-39-PA FBpp0303954|FBgn0037001|CG6020-PB|ND-39-PB	1.0000	FBpp0077859 type=protein; loc=3L:join(20495480..20495519,20495625..20496075,20496158..20496523,20496592..20496985); ID=FBpp0077859; name=ND-39-PA; parent=FBgn0037001,FBtr0078201; dbxref=FlyBase:FBpp0077859,FlyBase_Annotation_IDs:CG6020-PA,GB_protein:AAF51613.1,REFSEQ:NP_649234,GB_protein:AAF51613,FlyMine:FBpp0077859,modMine:FBpp0077859; MD5=e2bb6733267a0e8d1a06c9104f0af7a4; length=416; release=r6…	18.5	7	0.043	HSNVVINLVGR+QPVYVSDVAQAIINAAK+SSFNGIVATVFGATGFVGR+VTGDLGQVLFHFYNLEDPASIR+WDPTFLLK
313	FBpp0077487|FBgn0262126|CG10882-PA|Sec24CD-PA FBpp0302999|FBgn0262126|CG10882-PB|Sec24CD-PB FBpp0303000|FBgn0262126|CG10882-PC|Sec24CD-PC	1.0000	FBpp0077487 type=protein; loc=2L:complement(join(2236308..2236541,2234928..2235899,2234409..2234868,2234235..2234350,2233110..2233977,2232257..2233047,2232048..2232188)); ID=FBpp0077487; name=Sec24CD-PA; parent=FBgn0262126,FBtr0077810; dbxref=FlyBase:FBpp0077487,FlyBase_Annotation_IDs:CG10882-PA,GB_protein:AAF51283.2,REFSEQ:NP_608664,GB_protein:AAF51283,FlyMine:FBpp0077487,modMine:FBpp0077487; MD…	6.6	7	0.049	AYMSPNMQFVDAGR+ETETILYPAIQAGLEALK+IHGILEQIMK+LLVFNSTLPIAEAPGK+LSGGPFVTNQPGLLPPLVTTK
298	FBpp0076856|FBgn0035608|CG10630-PA|blanks-PA	1.0000	FBpp0076856 type=protein; loc=3L:complement(join(5498728..5498848,5497706..5498559)); ID=FBpp0076856; name=blanks-PA; parent=FBgn0035608,FBtr0077152; dbxref=FlyBase:FBpp0076856,FlyBase_Annotation_IDs:CG10630-PA,GB_protein:AAF50777.1,REFSEQ:NP_647966,GB_protein:AAF50777,FlyMine:FBpp0076856,modMine:FBpp0076856; MD5=e9b170756e9c2deb9380c5aac03f605f; length=324; release=r6.09; species=Dmel;	24.7	7	0.047	ALIPNPSAEEDAVAVIPLADNLK+ALIPNPSAEEDAVAVIPLADNLKK+ALQEILTTK+ALSDQITSSMR+DALMVLNELK+SLESDEDDILEK+TDDIDVATLYNDLK
264	FBpp0075818|FBgn0015278|CG11621-PC|Pi3K68D-PC FBpp0075819|FBgn0015278|CG11621-PA|Pi3K68D-PA FBpp0291030|FBgn0015278|CG11621-PD|Pi3K68D-PD	1.0000	FBpp0075818 type=protein; loc=3L:complement(join(11787179..11788212,11787058..11787110,11784402..11785115,11784255..11784343,11783560..11784193,11782928..11783498,11782224..11782863,11781884..11782129,11781391..11781827,11780936..11781328,11780678..11780878,11776330..11776526,11776176..11776267,11775964..11776113,11775724..11775903)); ID=FBpp0075818; name=Pi3K68D-PC; parent=FBgn0015278,FBtr007608…	5.7	7	0.045	ALLPSQSNPEAAATFAK+FTPDEGSGELLSFVPR+GTVTDYAVKPIGLLEWLAPTSR+INFVGPDAESLPAIFK+LTFVLYGK+QNPSPLEYQSAVR+TVATVSPNVGLIGWR
231	FBpp0074971|FBgn0036733|CG6322-PA|U4-U6-60K-PA	1.0000	FBpp0074971 type=protein; loc=3L:complement(17512120..17513781); ID=FBpp0074971; name=U4-U6-60K-PA; parent=FBgn0036733,FBtr0075209; dbxref=FlyBase:FBpp0074971,FlyBase_Annotation_IDs:CG6322-PA,GB_protein:AAF49331.1,REFSEQ:NP_648990,GB_protein:AAF49331,FlyMine:FBpp0074971,modMine:FBpp0074971; MD5=4827054d86ce99be2f09ad82c7666978; length=553; release=r6.09; species=Dmel;	16.1	7	0.049	ADEENVVAMASGGHDGAVK+GHASYVGGVALRPGVK+LWLADYSLPR+QAGAPPPTAATLANK+VALLEEFER+VISVDIAPNSQYIATTSFDR
216	FBpp0074660|FBgn0036915|CG7757-PA|Prp3-PA FBpp0074661|FBgn0036915|CG7757-PB|Prp3-PB	1.0000	FBpp0074660 type=protein; loc=3L:join(19910478..19911519,19911574..19912328); ID=FBpp0074660; name=Prp3-PA; parent=FBgn0036915,FBtr0074891; dbxref=FlyBase:FBpp0074660,FlyBase_Annotation_IDs:CG7757-PA,GB_protein:AAF49097.1,REFSEQ:NP_649156,GB_protein:AAF49097,FlyMine:FBpp0074660,modMine:FBpp0074660; MD5=ccd9a73e0113b6de476affc2479f75a7; length=598; release=r6.09; species=Dmel;;FBpp0074661 type=pro…	16.9	7	0.046	DKDPLLASVPSIGMPVALATQALAK+LGLVAPPEPK+LQNEISQIAR+QTAITNLIEHPTQMKPPNEPLKPVYLPVFLTK+VLGSEAVQDPTK
215	FBpp0074650|FBgn0024889|CG8548-PA|Kap-alpha1-PA	1.0000	FBpp0074650 type=protein; loc=3L:join(19807937..19808137,19808200..19808684,19808744..19809007,19809075..19809574,19809639..19809820); ID=FBpp0074650; name=Kap-alpha1-PA; parent=FBgn0024889,FBtr0074881; dbxref=GB_protein:AAF49109.1,FlyBase:FBpp0074650,FlyBase_Annotation_IDs:CG8548-PA,REFSEQ:NP_524167,GB_protein:AAF49109,FlyMine:FBpp0074650,modMine:FBpp0074650; MD5=79f9ce8069f21caecaa050bea16c1097…	16.8	7	0.045	DHLLGSGILEPLLHVLSNSDR+GIVPQFVTFLR+LVELLLHPQQNVSTAALR+SFYIIEQYFGNEEEDSR+VAPVAGTQQFEFDPDNMPSTGFNF
208	FBpp0074549|FBgn0027291|CG12233-PA|l(1)G0156-PA FBpp0300338|FBgn0027291|CG12233-PC|l(1)G0156-PC FBpp0307649|FBgn0027291|CG12233-PD|l(1)G0156-PD	1.0000	FBpp0074549 type=protein; loc=X:complement(join(19521673..19521699,19520660..19520827,19519904..19520298,19519696..19519831,19519287..19519625)); ID=FBpp0074549; name=l(1)G0156-PA; parent=FBgn0027291,FBtr0074780; dbxref=FlyBase:FBpp0074549,FlyBase_Annotation_IDs:CG12233-PA,GB_protein:AAN09496.1,REFSEQ:NP_573388,GB_protein:AAN09496,FlyMine:FBpp0074549,modMine:FBpp0074549; MD5=b20de9f2881c026d8971c…	22.3	7	0.046	ENTEGEYSGIEHEIVDGVVQSIK+FGIPQAAIDSVNTNK+FPEIQFEEK+IFTAANVPIEWEAVDVTPVR+TLYDDVDVVTIR
199	FBpp0074414|FBgn0030969|CG7288-PA|Usp39-PA	1.0000	FBpp0074414 type=protein; loc=X:join(18858295..18858316,18858379..18858432,18858489..18859641,18859699..18859954); ID=FBpp0074414; name=Usp39-PA; parent=FBgn0030969,FBtr0074643; dbxref=FlyBase:FBpp0074414,FlyBase_Annotation_IDs:CG7288-PA,GB_protein:AAF48897.2,REFSEQ:NP_573334,GB_protein:AAF48897,FlyMine:FBpp0074414,modMine:FBpp0074414; MD5=29faa2047da6ac821185af964fdbbc7c; length=494; release=r6.…	13.2	7	0.049	ENIIPQVNLYQLLSK+HVDFGDILGMR+NLLDFDFEK+NPTIVNFPIK+QSYAHVVRPPGDSVFTLVQR
189	FBpp0074075|FBgn0261609|CG9946-PA|eIF-2alpha-PA FBpp0309768|FBgn0261609|CG9946-PB|eIF-2alpha-PB	1.0000	FBpp0074075 type=protein; loc=X:complement(join(16446185..16446879,16445555..16445885)); ID=FBpp0074075; name=eIF-2alpha-PA; parent=FBgn0261609,FBtr0074300; dbxref=FlyBase:FBpp0074075,FlyBase_Annotation_IDs:CG9946-PA,GB_protein:AAF48615.1,REFSEQ:NP_573130,GB_protein:AAF48615,FlyMine:FBpp0074075,modMine:FBpp0074075; MD5=e3f0b632583d5204c5d718cb0d2136ca; length=341; release=r6.09; species=Dmel;;FBp…	19.6	7	0.050	ALEVAIEHIR+EVLLSNIK+GLELSTEELPIR+INLIAPPLYVMTTSTTK+LVTAIDEADLAR+TVAYDIFK
183	FBpp0073989|FBgn0004066|CG3422-PA|Prosalpha4-PA	1.0000	FBpp0073989 type=protein; loc=X:join(16276418..16276519,16276597..16276826,16276892..16277309); ID=FBpp0073989; name=Prosalpha4-PA; parent=FBgn0004066,FBtr0074210; dbxref=FlyBase:FBpp0073989,FlyBase_Annotation_IDs:CG3422-PA,GB_protein:AAF48573.1,REFSEQ:NP_525092,GB_protein:AAF48573,FlyMine:FBpp0073989,modMine:FBpp0073989; MD5=2bd44cdf34f51b9f6361a9790c6d0e9f; length=249; release=r6.09; species=Dm…	22.9	7	0.050	AVTIFSPDGHLLQVEYAQEAVR+LNVEDPVTLEYITR+MLDTDVITDYVK+SVAQLQEDR
178	FBpp0073906|FBgn0030686|CG8288-PA|mRpL3-PA	1.0000	FBpp0073906 type=protein; loc=X:join(15761334..15761371,15761431..15761536,15761598..15762121,15762175..15762595); ID=FBpp0073906; name=mRpL3-PA; parent=FBgn0030686,FBtr0074090; dbxref=FlyBase:FBpp0073906,FlyBase_Annotation_IDs:CG8288-PA,GB_protein:AAF48508.2,REFSEQ:NP_511166,GB_protein:AAF48508,FlyMine:FBpp0073906,modMine:FBpp0073906; MD5=655d3fcb00024240697e7ca8a4d48c62; length=362; release=r6.…	22.1	7	0.045	EAPPFPTFYGEPQQDGDDVWYEQVHNFK+EYAGIFR+IGQYPLWLK+TAGPTANEAVWTPNLR+YIPPEEYLPAQVPTVANLHK
177	FBpp0073902|FBgn0027329|CG8231-PA|Tcp-1zeta-PA	1.0000	FBpp0073902 type=protein; loc=X:join(15746771..15746907,15747308..15748772); ID=FBpp0073902; name=Tcp-1zeta-PA; parent=FBgn0027329,FBtr0074086; dbxref=FlyBase:FBpp0073902,FlyBase_Annotation_IDs:CG8231-PA,GB_protein:AAF48503.1,REFSEQ:NP_573066,GB_protein:AAF48503,FlyMine:FBpp0073902,modMine:FBpp0073902; MD5=bf1bdbb9f23081efbcddee7a5d40b156; length=533; release=r6.09; species=Dmel;	20.3	7	0.050	AAQALAINISAAK+ASTAQDDSTGDGTTTTVMLIGELLK+LSPELVGLDLATGEPMKPVDLGVYDNYIVK+NLVEVANTSLK+QADIYLSEGLHPR+TLAVNSGYDAQDTIVK
153	FBpp0073126|FBgn0035499|CG14996-PB|Chd64-PB FBpp0302668|FBgn0035499|CG14996-PC|Chd64-PC	1.0000	FBpp0073126 type=protein; loc=3L:complement(join(4122156..4122209,4115305..4115646,4114972..4115142)); ID=FBpp0073126; name=Chd64-PB; parent=FBgn0035499,FBtr0073270; dbxref=FlyBase:FBpp0073126,FlyBase_Annotation_IDs:CG14996-PB,GB_protein:AAF47840.2,REFSEQ:NP_647860,GB_protein:AAF47840,FlyMine:FBpp0073126,modMine:FBpp0073126; MD5=28afced7256b9db15794cd3fbee17f1d; length=188; release=r6.09; species…	49.7	7	0.047	AGANVISLQYGSNK+ASNFNKPSIGPK+AVTEEPINTSGDTDNFFEVLK+NFGVPTQETFQSVDLWER+NFSDEQLR+YSEELAQESLEWIK
136	FBpp0072909|FBgn0035424|CG11505-PA|CG11505-PA FBpp0072910|FBgn0035424|CG11505-PB|CG11505-PB FBpp0300406|FBgn0035424|CG11505-PD|CG11505-PD	1.0000	FBpp0072909 type=protein; loc=3L:join(3226891..3227705,3227775..3228024,3228092..3228466,3228622..3229192,3229253..3229779,3229912..3231796,3231909..3232051); ID=FBpp0072909; name=CG11505-PA; parent=FBgn0035424,FBtr0073045; dbxref=FlyBase:FBpp0072909,FlyBase_Annotation_IDs:CG11505-PA,GB_protein:AAF47745.1,REFSEQ:NP_728843,GB_protein:AAF47745,FlyMine:FBpp0072909,modMine:FBpp0072909; MD5=b6e0c36af6…	6.5	7	0.043	ENLANDTYLLSQMDSDQYVPIYTVAR+LTNDINLITEVLR+LTSPPTANVFDPAGAGGATVSYAAAQQPR+QMLATQLEYYFSR+SSNMSASSSSSLATSMSK
135	FBpp0072908|FBgn0035423|CG17737-PA|CG17737-PA	1.0000	FBpp0072908 type=protein; loc=3L:join(3223499..3223526,3223770..3223927,3224314..3224460); ID=FBpp0072908; name=CG17737-PA; parent=FBgn0035423,FBtr0073044; dbxref=FlyBase:FBpp0072908,FlyBase_Annotation_IDs:CG17737-PA,GB_protein:AAF47744.1,REFSEQ:NP_647792,GB_protein:AAF47744,FlyMine:FBpp0072908,modMine:FBpp0072908; MD5=7b25efa0661200833d610e309f6811a4; length=110; release=r6.09; species=Dmel;	43.6	7	0.045	DPFADAIK+DPFADAIKGNDDDIQDGLVHIR+TLTTVQGLSAEYDLK+TLTTVQGLSAEYDLKK+VGLAKPDQLK
131	FBpp0072792|FBgn0026570|CG5704-PA|CG5704-PA FBpp0311914|FBgn0026570|CG5704-PB|CG5704-PB	1.0000	FBpp0072792 type=protein; loc=3L:complement(join(2170823..2170846,2169709..2170692)); ID=FBpp0072792; name=CG5704-PA; parent=FBgn0026570,FBtr0072915; dbxref=GB_protein:AAF47612.1,FlyBase:FBpp0072792,FlyBase_Annotation_IDs:CG5704-PA,REFSEQ:NP_652068,GB_protein:AAF47612,FlyMine:FBpp0072792,modMine:FBpp0072792; MD5=b59540569829c29884913de5a962c7c7; length=335; release=r6.09; species=Dmel;;FBpp031191…	18.8	7	0.038	KPYLIIK+LGNYIEPPSYTHNQLGK+NDIDYMDLSIEK+NNEAISILAK+YYHYIDIDDSLGAEMAR
127	FBpp0072672|FBgn0250789|CG1977-PA|alpha-Spec-PA FBpp0305100|FBgn0250789|CG1977-PB|alpha-Spec-PB FBpp0305101|FBgn0250789|CG1977-PC|alpha-Spec-PC FBpp0305102|FBgn0250789|CG1977-PD|alpha-Spec-PD	1.0000	FBpp0072672 type=protein; loc=3L:complement(join(1784907..1788896,1781759..1783682,1781095..1781698,1779385..1779985,1779182..1779310)); ID=FBpp0072672; name=alpha-Spec-PA; parent=FBgn0250789,FBtr0072789; dbxref=FlyBase:FBpp0072672,FlyBase_Annotation_IDs:CG1977-PA,GB_protein:AAF47569.1,REFSEQ:NP_476739,GB_protein:AAF47569,FlyMine:FBpp0072672,modMine:FBpp0072672; MD5=b8439882282cce78554fdd71ffb18c…	4.4	7	0.045	EAFLNADDDANAGGNVEALIK+IEDITNVGTELIEK+LANMNEIAVQLTSLGQTEAALK+LGDEQTLQQFSR+LMDVSNLGVPEIEQR+QETFDAGLNAFEQEGIHNITALK
125	FBpp0072637|FBgn0035244|CG7955-PA|ABCB7-PA FBpp0072638|FBgn0035244|CG7955-PB|ABCB7-PB	1.0000	FBpp0072637 type=protein; loc=3L:join(1618501..1618617,1620428..1620554,1620817..1621042,1621103..1621257,1621317..1622665,1622732..1622989); ID=FBpp0072637; name=ABCB7-PA; parent=FBgn0035244,FBtr0072754; dbxref=GB_protein:AAF47525.1,GB_protein:AAF47525.2,FlyBase:FBpp0072637,FlyBase_Annotation_IDs:CG7955-PA,REFSEQ:NP_728642,GB_protein:AAF47525,FlyMine:FBpp0072637,modMine:FBpp0072637; MD5=1faa8b61…	13.4	7	0.049	AVDSLINYETVK+DLSFTIPAGK+LLGGVFGK+LWETQTQQFDPSR+MADLHDSIMSWPGQYSTQVGER+VFMNQAENEAGNK+VLIGGQDISAVDLESLR
124	FBpp0072616|FBgn0004378|CG9191-PA|Klp61F-PA	1.0000	FBpp0072616 type=protein; loc=3L:complement(join(1245561..1245640,1245194..1245494,1243668..1245000,1242392..1243602,1242076..1242327,1241968..1241991)); ID=FBpp0072616; name=Klp61F-PA; parent=FBgn0004378,FBtr0072733; dbxref=GB_protein:AAF47458.2,FlyBase:FBpp0072616,FlyBase_Annotation_IDs:CG9191-PA,REFSEQ:NP_476818,GB_protein:AAF47458,FlyMine:FBpp0072616,modMine:FBpp0072616; MD5=0a56cdc869c38f45b…	8.6	7	0.044	DIEETLSTLEYAHR+EIQTNLQVIEENNQR+ETVNINQSLLTLGR+FIGHATVATDLVQESNR+TEQVLTTQAQEILAAADLATDDTHQLHGTIER
1020a	FBpp0307778|FBgn0265082|CG44193-PE|Cdep-PE FBpp0307780|FBgn0265082|CG44193-PF|Cdep-PF	1.0000	FBpp0307778 type=protein; loc=3R:join(4917874..4918131,4922592..4922824,4922947..4923168,4923234..4923477,4923532..4923692,4923754..4923828,4925546..4925652,4925894..4926009,4926076..4926331,4940675..4941940,4942302..4942788,4944975..4945053); ID=FBpp0307778; name=Cdep-PE; parent=FBgn0265082,FBtr0336809; dbxref=FlyBase:FBpp0307778,FlyBase_Annotation_IDs:CG44193-PE,REFSEQ:NP_001036676,GB_protein:A…	9.7	7	0.043	DLDVLNTTFR+FYTPDPAQLEEEYTR+HYDLATGGAGSGGHPVGGGLPGGR+QLNLLEADYFGLEYQEVSTHTK+SEAGTYDVIQAEIQHAK+SQVTAAQVEIYQTK+WPTEPSYFLAK
988a	FBpp0089204|FBgn0004167|CG12008-PC|kst-PC FBpp0289294|FBgn0004167|CG12008-PE|kst-PE FBpp0304366|FBgn0004167|CG12008-PG|kst-PG FBpp0304367|FBgn0004167|CG12008-PH|kst-PH	1.0000	FBpp0089204 type=protein; loc=3L:join(3351567..3351686,3351965..3352132,3353738..3353854,3353923..3354185,3354255..3354384,3354637..3354824,3354949..3357922,3357982..3358121,3358179..3359789,3359853..3365751,3365811..3366126,3366200..3366310,3366444..3366773,3367515..3367771); ID=FBpp0089204; name=kst-PC; parent=FBgn0004167,FBtr0073072; dbxref=FlyBase:FBpp0089204,GB_protein:AAS64957.1,FlyBase_Ann…	2.2	7	0.049	ALLGGANEIHVFNR+DAEILEQWISSR+ENLEDSLSLQQFLR+INAFNAAASQQHQPDYFNNNTAR+LADLEEAYSELLR+MEVEDLFTDLADGIK
997b	FBpp0289020|FBgn0265998|CG33553-PA|Doa-PJ FBpp0289023|FBgn0265998|CG33553-PF|Doa-PN FBpp0289026|FBgn0265998|CG42320-PS|Doa-PS FBpp0289027|FBgn0265998|CG42320-PT|Doa-PT FBpp0289028|FBgn0265998|CG42320-PU|Doa-PU FBpp0289030|FBgn0265998|CG42320-PV|Doa-PV FBpp0289031|FBgn0265998|CG42320-PM|Doa-PM	0.9999	FBpp0289020 type=protein; loc=3R:join(28888328..28888534,28889766..28889884,28890005..28890100,28900824..28901022,28919492..28919567,28920225..28920291,28920354..28920467,28920537..28920627,28920690..28920860,28920920..28921089,28921156..28921269,28921359..28921549,28921615..28921742); ID=FBpp0289020; name=Doa-PJ; parent=FBgn0265998,FBtr0299742; dbxref=FlyBase:FBpp0289020,FlyBase:FBpp0084701,FlyB…	12.1	7	0.023	EPTFDDSISTR+ILGQIPYR+IMATLGEGTFGR+ITLGEALHHPFFDR+LEINALEK+MLEYEPSSR
1257	FBpp0083376|FBgn0038834|CG15697-PA|RpS30-PA FBpp0083377|FBgn0038834|CG15697-PB|RpS30-PB FBpp0311976|FBgn0038834|CG15697-PC|RpS30-PC	0.9893	FBpp0083376 type=protein; loc=3R:join(20850866..20850943,20851031..20851351); ID=FBpp0083376; name=RpS30-PA; parent=FBgn0038834,FBtr0083969; dbxref=FlyBase:FBpp0083376,FlyBase_Annotation_IDs:CG15697-PA,GB_protein:AAF55815.1,REFSEQ:NP_650922,GB_protein:AAF55815,FlyMine:FBpp0083376,modMine:FBpp0083376; MD5=37bd816fe79d8d27f3e1d4d20b3f2d9a; length=132; release=r6.09; species=Dmel;;FBpp0083377 type=p…	7.6	7	0.043	FVNFVQGFGR
997c	FBpp0289029|FBgn0265998|CG42320-PP|Doa-PP FBpp0300822|FBgn0265998|CG42320-PX|Doa-PX	0.9595	FBpp0289029 type=protein; loc=3R:join(28905808..28907337,28907710..28911177,28919492..28919567,28920225..28920291,28920354..28920467,28920537..28920627,28920690..28920860,28920920..28921089,28921156..28921269,28921341..28921549,28921615..28921742); ID=FBpp0289029; name=Doa-PP; parent=FBgn0265998,FBtr0299751; dbxref=FlyBase:FBpp0289029,FlyBase_Annotation_IDs:CG42320-PP,REFSEQ:NP_001014681,GB_prote…	7.0	7	0.016	IIIIKKIIVPK+ILGQIPYR+IMATLGEGTFGR+ITLGEALHHPFFDR+LEINALEK+MLEYEPSSR
973a	FBpp0087705|FBgn0260972|CG8057-PA|alc-PA	1.0000	FBpp0087705 type=protein; loc=2R:complement(join(9136952..9137599,9135765..9135995,9135559..9135705)); ID=FBpp0087705; name=alc-PA; parent=FBgn0260972,FBtr0088624; dbxref=FlyBase:FBpp0087705,FlyBase_Annotation_IDs:CG8057-PA,GB_protein:AAF58979.1,REFSEQ:NP_610460,GB_protein:AAF58979,FlyMine:FBpp0087705,modMine:FBpp0087705; MD5=2cac3bf3bc33250b01a74c2898ef7975; length=341; release=r6.09; species=Dm…	16.7	6	0.043	ESDFEVFQALAK+HTAVLNEGSSQEDDDPYYTGTGTGSTR+TALPTVLR+YVTTLLYKPI
970a	FBpp0087431|FBgn0033504|CG18408-PF|CAP-PF FBpp0087432|FBgn0033504|CG18408-PC|CAP-PC FBpp0289103|FBgn0033504|CG18408-PK|CAP-PK FBpp0289107|FBgn0033504|CG18408-PO|CAP-PO FBpp0297629|FBgn0033504|CG18408-PU|CAP-PU FBpp0297630|FBgn0033504|CG18408-PV|CAP-PV FBpp0307676|FBgn0033504|CG18408-PX|CAP-PX	1.0000	FBpp0087431 type=protein; loc=2R:join(10288229..10288271,10292495..10292872,10293341..10293439,10293622..10293761,10293861..10293933,10294150..10294182,10294612..10294765,10294846..10294966,10295291..10295323,10295742..10295794,10295869..10296047,10300490..10300588,10304624..10304930,10304988..10305102,10305472..10305678,10305738..10305970,10306145..10306313); ID=FBpp0087431; name=CAP-PF; parent=…	9.7	6	0.036	ESGYTSDSNLVFR+QYDGIGPVTNDGMPIILR+SLQAGGEPPLLGFR+TDALHVDTSSEPLAYR
960a	FBpp0085863|FBgn0034345|CG5174-PJ|CG5174-PJ FBpp0085865|FBgn0034345|CG5174-PA|CG5174-PA FBpp0085869|FBgn0034345|CG5174-PB|CG5174-PB FBpp0290371|FBgn0034345|CG5174-PL|CG5174-PL FBpp0297591|FBgn0034345|CG5174-PN|CG5174-PN FBpp0297592|FBgn0034345|CG5174-PO|CG5174-PO FBpp0309317|FBgn0034345|CG5174-PP|CG5174-PP	1.0000	FBpp0085863 type=protein; loc=2R:join(18421544..18421553,18424127..18424251,18424326..18424486,18424607..18424666,18424872..18425034,18425964..18426005); ID=FBpp0085863; name=CG5174-PJ; parent=FBgn0034345,FBtr0086684; dbxref=FlyBase:FBpp0085863,FlyBase_Annotation_IDs:CG5174-PJ,GB_protein:AAM68452.1,REFSEQ:NP_725788,GB_protein:AAM68452,FlyMine:FBpp0085863,modMine:FBpp0085863; MD5=9fdcb2a1ca6480a8b…	39.2	6	0.038	ESTVYQSVEQSVGTFTK+EVTDDVNQGLK+LGITVWK+SIEASVGSAYENVK+TASVFGSITSGISSK+VEEEINTLR
954a	FBpp0085489|FBgn0014028|CG3283-PA|SdhB-PA	1.0000	FBpp0085489 type=protein; loc=2R:join(6807755..6807817,6808090..6808526,6808583..6808976); ID=FBpp0085489; name=SdhB-PA; parent=FBgn0014028,FBtr0086156; dbxref=FlyBase:FBpp0085489,FlyBase_Annotation_IDs:CG3283-PA,GB_protein:AAF57396.1,REFSEQ:NP_477101,GB_protein:AAF57396,FlyMine:FBpp0085489,modMine:FBpp0085489; MD5=07875fa885061be522ab24df6cd88565; length=297; release=r6.09; species=Dmel;	25.6	6	0.042	AQYLQSVEDR+DLVPDMNNFYEQYR+LLSGLASKPAPK+NIQPWLQR+WNPDNAGEKPYMQTYEVDLR+YLGPAVLMQAYR
952a	FBpp0085367|FBgn0002774|CG11680-PA|mle-PA	1.0000	FBpp0085367 type=protein; loc=2R:complement(join(5980619..5980694,5980043..5980559,5979319..5979637,5977987..5978677,5975190..5977468)); ID=FBpp0085367; name=mle-PA; parent=FBgn0002774,FBtr0086031; dbxref=FlyBase_Annotation_IDs:CG11680-PA,FlyBase:FBpp0085367,GB_protein:AAF57297.1,REFSEQ:NP_476641,GB_protein:AAF57297,FlyMine:FBpp0085367,modMine:FBpp0085367; MD5=8365aa49436e08634a70b9e7e96d77e9; le…	7.1	6	0.043	GLDLPVVNPR+IELDGPPIPLIVNLSR+LNTNDVPADAGASGGGPR+QLFHLNVIEPFSGTLK+TGLEGAGMAGGSGQQK+VDNWLNFDIEPELAAK
97	FBpp0072128|FBgn0015268|CG5330-PA|Nap1-PA FBpp0297131|FBgn0015268|CG5330-PB|Nap1-PB FBpp0297132|FBgn0015268|CG5330-PC|Nap1-PC	1.0000	FBpp0072128 type=protein; loc=2R:complement(join(23906615..23906700,23906060..23906528,23905856..23905996,23905605..23905793,23905314..23905541)); ID=FBpp0072128; name=Nap1-PA; parent=FBgn0015268,FBtr0072219; dbxref=FlyBase:FBpp0072128,FlyBase_Annotation_IDs:CG5330-PA,GB_protein:AAF47097.1,REFSEQ:NP_477128,GB_protein:AAF47097,FlyMine:FBpp0072128,modMine:FBpp0072128; MD5=000865d4f250b0cc3d2b7681c0…	15.7	6	0.043	GIPGFWLTVFR+NTAIMSEMVQPHDEPAIR+STVDPNDPFAFEGPEIYK+YQVQYQPLFDK
942a	FBpp0084735|FBgn0039635|CG11876-PA|CG11876-PA FBpp0084738|FBgn0039635|CG11876-PD|CG11876-PD	1.0000	FBpp0084735 type=protein; loc=3R:join(29113258..29113449,29113994..29114155,29115094..29115505,29115567..29115686,29115748..29115959); ID=FBpp0084735; name=CG11876-PA; parent=FBgn0039635,FBtr0085366; dbxref=FlyBase:FBpp0084735,FlyBase_Annotation_IDs:CG11876-PA,GB_protein:AAN14149.1,REFSEQ:NP_733265,GB_protein:AAN14149,FlyMine:FBpp0084735,modMine:FBpp0084735; MD5=8762ea914d234be958c6ca8f8f6ffcef; …	21.6	6	0.043	AVETSLLAAAELAK+DALNSALDDELAR+KGIEAEVINLR+SIRPLDTATIFASVR+TFYMSAGAVNVPIVFR+VQDLVEATLK
96	FBpp0072120|FBgn0263006|CG3725-PG|SERCA-PG FBpp0072121|FBgn0263006|CG3725-PE|SERCA-PE FBpp0072122|FBgn0263006|CG3725-PB|SERCA-PB FBpp0072123|FBgn0263006|CG3725-PD|SERCA-PD FBpp0072124|FBgn0263006|CG3725-PA|SERCA-PA FBpp0072125|FBgn0263006|CG3725-PH|SERCA-PH FBpp0072126|FBgn0263006|CG3725-PC|SERCA-PC FBpp0072127|FBgn0263006|CG3725-PF|SERCA-PF FBpp0309946|FBgn0263006|CG3725-PI|SERCA-PI	1.0000	FBpp0072120 type=protein; loc=2R:complement(join(23932667..23932784,23932574..23932591,23932406..23932488,23930158..23932329,23929983..23930098,23929682..23929918,23929500..23929617,23929231..23929431)); ID=FBpp0072120; name=SERCA-PG; parent=FBgn0263006,FBtr0072211; dbxref=FlyBase:FBpp0072120,GB_protein:AAM68281.1,FlyBase_Annotation_IDs:CG3725-PG,REFSEQ:NP_726386,GB_protein:AAM68281; MD5=b5943523…	10.5	6	0.044	FSIPVVLLDETLK+IDQSILTGESVSVIK+IVEFLQSMNEISAMTGDGVNDAPALK+NILFSGTNVAAGK+SAAEMVLADDNFSSIVSAVEEGR+TVEQSLNFFGTDPER
928a	FBpp0083178|FBgn0260003|CG34157-PA|Dys-PA FBpp0083179|FBgn0260003|CG34157-PC|Dys-PC FBpp0110217|FBgn0260003|CG34157-PF|Dys-PF FBpp0110218|FBgn0260003|CG34157-PG|Dys-PG FBpp0110219|FBgn0260003|CG34157-PH|Dys-PH FBpp0306629|FBgn0260003|CG34157-PI|Dys-PI FBpp0306631|FBgn0260003|CG34157-PK|Dys-PK	1.0000	FBpp0083178 type=protein; loc=3R:join(19464825..19464846,19477123..19477277,19477452..19480916,19480980..19481294,19481357..19481662,19481814..19482316,19482564..19482651,19483904..19484944,19485040..19485272,19485609..19485770,19485832..19485991,19488096..19488191,19488259..19488391,19493965..19494128,19494213..19494318,19505868..19505936,19506248..19506338,19506409..19506529,19506595..19506728,…	3.3	6	0.040	LSEQWNNLIDR+QLGEVAAFGGSNIEPSVR+QQMVLLNER+SEYNNEPSGTGALAGSFDK+TSGSGAPAPPLDSVNIEELVTK+TTSNSGTIGPLPNLGQSVKPPWER
927a	FBpp0083099|FBgn0024329|CG7717-PB|Mekk1-PB	1.0000	FBpp0083099 type=protein; loc=3R:complement(join(18743001..18743236,18738398..18738598,18737107..18737888,18736530..18737043,18733754..18736469,18733429..18733608,18733278..18733364)); ID=FBpp0083099; name=Mekk1-PB; parent=FBgn0024329,FBtr0083684; dbxref=FlyBase:FBpp0083099,FlyBase_Annotation_IDs:CG7717-PB,GB_protein:AAN13787.1,REFSEQ:NP_732373,GB_protein:AAN13787,FlyMine:FBpp0083099,modMine:FBpp…	6.9	6	0.042	GNSFHETAHPLESLDQIMPLNSEAMAPIPLR+IGALEEDMPPEDELAAHYEAFGTTPPR+LLQQDVLQVR+NSLATTAVAAPR+TANIFLVDGSNSLK+TPAATTNAEEQVAR
910a	FBpp0081154|FBgn0037470|CG1091-PB|Tailor-PB FBpp0305518|FBgn0037470|CG1091-PC|Tailor-PC	1.0000	FBpp0081154 type=protein; loc=3R:complement(join(7085882..7085980,7085414..7085512,7084925..7085357,7084543..7084767,7084375..7084481,7084183..7084318,7083948..7084124,7083690..7083891,7083382..7083586)); ID=FBpp0081154; name=Tailor-PB; parent=FBgn0037470,FBtr0081640; dbxref=FlyBase:FBpp0081154,FlyBase_Annotation_IDs:CG1091-PB,GB_protein:AAF54068.3,REFSEQ:NP_649693,GB_protein:AAF54068,FlyMine:FBp…	10.0	6	0.039	KTSLPGSTAPNIAAPVTK+LINFIEQAR+NPTYVLPQEMAAPGEGVAFVQPQELQTIK+TSLPGSTAPNIAAPVTK
863a	FBpp0074213|FBgn0027602|CG8611-PA|CG8611-PA FBpp0074214|FBgn0027602|CG8611-PB|CG8611-PB	1.0000	FBpp0074213 type=protein; loc=X:complement(join(17421983..17422042,17419936..17421920,17419448..17419875,17414970..17415159,17414381..17414642)); ID=FBpp0074213; name=CG8611-PA; parent=FBgn0027602,FBtr0074439; dbxref=FlyBase:FBpp0074213,FlyBase_Annotation_IDs:CG8611-PA,GB_protein:AAF48727.2,REFSEQ:NP_573214,GB_protein:AAF48727,FlyMine:FBpp0074213,modMine:FBpp0074213; MD5=54c8df6eb592f1ff0d2803fd1…	6.6	6	0.042	FTTTVSGEVR+IGLFDQSDVEALK+LVALSSLLAK+NPLYIDNSDEAASAALK+TLAYALPLVELLQK
839a	FBpp0071739|FBgn0022985|CG5821-PA|qkr58E-2-PA FBpp0308618|FBgn0022985|CG5821-PB|qkr58E-2-PB FBpp0311193|FBgn0022985|CG5821-PC|qkr58E-2-PC	1.0000	FBpp0071739 type=protein; loc=2R:join(22416066..22416366,22416428..22417031,22417096..22417196,22417252..22417496); ID=FBpp0071739; name=qkr58E-2-PA; parent=FBgn0022985,FBtr0071828; dbxref=FlyBase:FBpp0071739,FlyBase_Annotation_IDs:CG5821-PA,GB_protein:AAF46845.1,REFSEQ:NP_523810,GB_protein:AAF46845,FlyMine:FBpp0071739,modMine:FBpp0071739; MD5=8e03d7b2d061315d4df30990c5c27762; length=416; release…	16.6	6	0.039	HNEETVYFR+LIDEALER+NAGLGNAGGGGIMANSIVATTGGGIGGAVPPNMR+VAYALAEIR+YMQELMTER
830a	FBpp0070485|FBgn0000479|CG32498-PB|dnc-PB FBpp0070487|FBgn0000479|CG32498-PI|dnc-PI FBpp0070488|FBgn0000479|CG32498-PC|dnc-PC FBpp0070489|FBgn0000479|CG32498-PJ|dnc-PJ FBpp0070491|FBgn0000479|CG32498-PD|dnc-PD FBpp0070493|FBgn0000479|CG32498-PA|dnc-PA FBpp0070495|FBgn0000479|CG32498-PN|dnc-PN FBpp0070496|FBgn0000479|CG32498-PG|dnc-PG FBpp0305505|FBgn0000479|CG32498-PQ|dnc-PQ FBpp0305506|FBgn00004…	1.0000	FBpp0070485 type=protein; loc=X:join(3244798..3244854,3245073..3246195,3246295..3246685,3321041..3321217,3325927..3325965,3332442..3332546,3334145..3334331,3334555..3334648,3337242..3337582,3337689..3337953,3338026..3338140,3338215..3338377,3338448..3338816,3338970..3339173); ID=FBpp0070485; name=dnc-PB; parent=FBgn0000479,FBtr0070509; dbxref=GB_protein:AAF45858.2,GB_protein:AAF45858.3,FlyBase:FB…	8.2	6	0.040	KMVIDIVLSTDMSK+LPTFGVETPR+QQEFDLPSLR+SGNPPGAPLSQGEEAYTR+SPLEGGSPSAGLVLQNLPQR+TFLNFMSTLEDHYVK
9	FBpp0070208|FBgn0023169|CG3051-PA|AMPKalpha-PA FBpp0070209|FBgn0023169|CG3051-PB|AMPKalpha-PB FBpp0089374|FBgn0023169|CG3051-PC|AMPKalpha-PC	1.0000	FBpp0070208 type=protein; loc=X:join(1375909..1376187,1376696..1378165); ID=FBpp0070208; name=AMPKalpha-PA; parent=FBgn0023169,FBtr0070216; dbxref=FlyBase:FBpp0070208,FlyBase_Annotation_IDs:CG3051-PA,GB_protein:AAF45614.1,REFSEQ:NP_477313,GB_protein:AAF45614,FlyMine:FBpp0070208,modMine:FBpp0070208; MD5=47ac5b6cccfe57d6b140c053877d8b3d; length=582; release=r6.09; species=Dmel;;FBpp0070209 type=pro…	15.8	6	0.042	AAAAEAVAAGSANGQPLVK+DLKPENLLLDHNMHVK+IADFGLSNMMLDGEFLR+IGHYLLGATLGTGTFGK+MSLQLYQVDAK+SGIFPIPEYLNK
794	FBpp0290652|FBgn0260794|CG17735-PB|ctrip-PA FBpp0292914|FBgn0260794|CG42574-PB|ctrip-PB FBpp0292915|FBgn0260794|CG42574-PC|ctrip-PC FBpp0292917|FBgn0260794|CG42574-PE|ctrip-PE FBpp0292918|FBgn0260794|CG42574-PF|ctrip-PF FBpp0292920|FBgn0260794|CG42574-PH|ctrip-PH FBpp0306923|FBgn0260794|CG42574-PI|ctrip-PI FBpp0306924|FBgn0260794|CG42574-PJ|ctrip-PJ FBpp0310477|FBgn0260794|CG42574-PK|ctrip-PK FBp…	1.0000	FBpp0290652 type=protein; loc=3R:complement(join(4801213..4801723,4799692..4800678,4796489..4797697,4795737..4795823,4793218..4795064,4791958..4793062,4790876..4791864,4788933..4790768,4788681..4788869,4788374..4788575,4787827..4788287)); ID=FBpp0290652; name=ctrip-PA; parent=FBgn0260794,FBtr0301437; dbxref=REFSEQ:NP_649496,GB_protein:AAF52092,FlyBase:FBpp0271722,FlyBase_Annotation_IDs:CG17735-PB…	1.8	6	0.042	AFLQFVTGSPR+IDPLAMVQAIER+SFSHAMNALTASAK+VAPEVQNTLVR
786	FBpp0289147|FBgn0024733|CG17521-PC|RpL10-PC FBpp0289148|FBgn0024733|CG17521-PD|RpL10-PD FBpp0306039|FBgn0024733|CG17521-PE|RpL10-PE	1.0000	FBpp0289147 type=protein; loc=3L:complement(join(23095275..23095297,23094906..23095211,23094684..23094846,23093714..23093878)); ID=FBpp0289147; name=RpL10-PC; parent=FBgn0024733,FBtr0299869; dbxref=FlyBase:FBpp0289147,FlyBase_Annotation_IDs:CG17521-PC,REFSEQ:NP_651954,GB_protein:AAF45440,FlyMine:FBpp0289147,modMine:FBpp0289147; MD5=a21ae4fdf57e935a5fb2b1b7c681fc43; length=218; release=r6.09; spec…	19.3	6	0.043	AQVIEALR+GAFGKPQGTVAR+IGQPIMSVR+YRPEHGPIAAWEK
756	FBpp0088675|FBgn0003189|CG18572-PA|r-PA FBpp0309141|FBgn0003189|CG18572-PD|r-PD FBpp0309142|FBgn0003189|CG18572-PE|r-PE	1.0000	FBpp0088675 type=protein; loc=X:join(16656398..16657156,16657221..16660472,16660538..16660642,16665188..16665327,16666035..16667859,16667937..16668320,16668385..16668594); ID=FBpp0088675; name=r-PA; parent=FBgn0003189,FBtr0089734; dbxref=FlyBase:FBpp0088675,FlyBase_Annotation_IDs:CG18572-PA,GB_protein:AAF48639.3,REFSEQ:NP_523377,GB_protein:AAF48639,FlyMine:FBpp0088675,modMine:FBpp0088675; MD5=477…	3.1	6	0.043	AIVGLDVEPLDVLHGVGK+IILLQSLLTR+LALGLPLPDIK+MVDSDVLGFDPDVVPLNK+NAVLLSIGSFK
750	FBpp0088527|FBgn0034277|CG6370-PA|OstDelta-PA FBpp0309240|FBgn0034277|CG6370-PB|OstDelta-PB	1.0000	FBpp0088527 type=protein; loc=2R:complement(join(17766869..17766881,17766461..17766699,17765111..17766392,17764681..17765051)); ID=FBpp0088527; name=OstDelta-PA; parent=FBgn0034277,FBtr0089559; dbxref=FlyBase:FBpp0088527,FlyBase_Annotation_IDs:CG6370-PA,GB_protein:AAF57793.1,REFSEQ:NP_611265,GB_protein:AAF57793,FlyMine:FBpp0088527,modMine:FBpp0088527; MD5=d380feff7e3062c77891aeaf26ca8028; length=…	11.5	6	0.043	LQEVLSADSTQK+NTSGPLPEIIHQFR+TFNKPVPITADQAVK+TTYVADLASLKPAR+VYSSLNSELGSSQEIFYR
740	FBpp0088174|FBgn0039909|CG1970-PA|ND-49-PA FBpp0305832|FBgn0039909|CG1970-PB|ND-49-PB	1.0000	FBpp0088174 type=protein; loc=4:complement(join(570604..570695,570409..570533,570234..570343,569975..570176,569114..569301,568367..569056)); ID=FBpp0088174; name=ND-49-PA; parent=FBgn0039909,FBtr0089105; dbxref=FlyBase:FBpp0088174,GB_protein:AAF59336.2,FlyBase_Annotation_IDs:CG1970-PA,REFSEQ:NP_651926,GB_protein:AAF59336,FlyMine:FBpp0088174,modMine:FBpp0088174; MD5=34fc4f346cb05e74e8ae5dbf4d53748…	14.3	6	0.037	LFTQGYQVPPGATYTAIEAPK+LLNIDVPLR+NLTLNFGPQHPAAHGVLR+QQPYDAYNLVNFDVPIGTK
733	FBpp0087972|FBgn0029093|CG1548-PA|cathD-PA	1.0000	FBpp0087972 type=protein; loc=2R:complement(join(7822549..7823466,7822225..7822485)); ID=FBpp0087972; name=cathD-PA; parent=FBgn0029093,FBtr0088898; dbxref=FlyBase:FBpp0087972,FlyBase_Annotation_IDs:CG1548-PA,GB_protein:AAF59186.1,REFSEQ:NP_652013,GB_protein:AAF59186,FlyMine:FBpp0087972,modMine:FBpp0087972; MD5=fbe176b5e485f5702cfdc5f320281c69; length=392; release=r6.09; species=Dmel;	20.7	6	0.038	DPASPEGGEIIFGGSDPNHYTGEFTYLPVTR+DQTFAEALSEPGLVFVAAK+FDGILGLGYNSISVDK+VVFDTGSSNLWVPSK
724	FBpp0087897|FBgn0033260|CG8711-PA|Cul4-PA FBpp0290569|FBgn0033260|CG8711-PB|Cul4-PB	1.0000	FBpp0087897 type=protein; loc=2R:complement(join(8105525..8105849,8105213..8105457,8104691..8105151,8104453..8104639,8104162..8104354,8103967..8104103,8103523..8103912,8103183..8103461,8102970..8103122,8102811..8102906)); ID=FBpp0087897; name=Cul4-PA; parent=FBgn0033260,FBtr0088821; dbxref=FlyBase:FBpp0087897,FlyBase_Annotation_IDs:CG8711-PA,GB_protein:AAF59135.2,REFSEQ:NP_610352,GB_protein:AAF59…	8.3	6	0.039	AENVAPTAAAASSVGR+EILDGDQFDFNNEFTNK+LSDLTLLYGLLSR+TASTTSNLLNR+TVDGLLTLIEK
720	FBpp0087861|FBgn0033264|CG2158-PA|Nup50-PA	1.0000	FBpp0087861 type=protein; loc=2R:join(8123138..8123363,8123420..8124549,8124610..8124948); ID=FBpp0087861; name=Nup50-PA; parent=FBgn0033264,FBtr0088783; dbxref=FlyBase:FBpp0087861,FlyBase_Annotation_IDs:CG2158-PA,GB_protein:AAF59131.1,REFSEQ:NP_610355,GB_protein:AAF59131,FlyMine:FBpp0087861,modMine:FBpp0087861; MD5=be5d93959adbf8ce49e5360e86ab60a5; length=564; release=r6.09; species=Dmel;	16.5	6	0.043	AATTFTFGKPSAPIGASVSPLAK+ESTSTVDGAKPTTSIFGNISAAK+QATSNLNHENWDLEEEPEER+SSIFSFGAK+TSSSSTSLTSTMETSEYR
72	FBpp0071491|FBgn0016984|CG9985-PA|sktl-PA FBpp0309638|FBgn0016984|CG9985-PB|sktl-PB FBpp0310605|FBgn0016984|CG9985-PC|sktl-PC	1.0000	FBpp0071491 type=protein; loc=2R:complement(20827992..20830370); ID=FBpp0071491; name=sktl-PA; parent=FBgn0016984,FBtr0071563; dbxref=FlyBase:FBpp0071491,FlyBase_Annotation_IDs:CG9985-PA,GB_protein:AAF46627.2,REFSEQ:NP_477206,GB_protein:AAF46627,FlyMine:FBpp0071491,modMine:FBpp0071491; MD5=e1beb5239ae8b0bb55ac9b7792549e15; length=792; release=r6.09; species=Dmel;;FBpp0309638 type=protein; loc=2R:…	6.2	6	0.026	LLPGYYMNLSQNPR+LVAMNNLLPSDIK+SASSTLDASISR+VAEGGEVTYK
695	FBpp0087152|FBgn0011704|CG8975-PA|RnrS-PA	1.0000	FBpp0087152 type=protein; loc=2R:complement(join(11985216..11985266,11984819..11985067,11983429..11984310)); ID=FBpp0087152; name=RnrS-PA; parent=FBgn0011704,FBtr0088046; dbxref=FlyBase:FBpp0087152,FlyBase_Annotation_IDs:CG8975-PA,GB_protein:AAF58599.2,REFSEQ:NP_525111,GB_protein:AAF58599,FlyMine:FBpp0087152,modMine:FBpp0087152; MD5=69a4d548ad45df6e1326047d53108d69; length=393; release=r6.09; spe…	13.7	6	0.033	FSQEVQITEAR+GLMPGLTFSNELISR+NPFNFMEMISLDGK+SVTPFDPSLEPLLR
685	FBpp0086897|FBgn0002069|CG3821-PA|Aats-asp-PA FBpp0305104|FBgn0002069|CG3821-PB|Aats-asp-PB FBpp0308483|FBgn0002069|CG3821-PC|Aats-asp-PC	1.0000	FBpp0086897 type=protein; loc=2R:join(12880790..12880870,12880950..12881275,12881508..12882532,12882742..12882905); ID=FBpp0086897; name=Aats-asp-PA; parent=FBgn0002069,FBtr0087784; dbxref=FlyBase:FBpp0086897,FlyBase_Annotation_IDs:CG3821-PA,GB_protein:AAF58445.1,REFSEQ:NP_476609,GB_protein:AAF58445,FlyMine:FBpp0086897,modMine:FBpp0086897; MD5=d591e774a6a00e15b123c851058b06b9; length=531; release…	13.0	6	0.035	AQLPLQIEDASRPENADDAEGLNIR+EAGVETGDEEDLSTPNEK+IISAASEGGANVFTVSYFK+KTSMFPR
684	FBpp0086872|FBgn0033816|CG4679-PA|CG4679-PA	1.0000	FBpp0086872 type=protein; loc=2R:complement(join(13239000..13239326,13237314..13238945)); ID=FBpp0086872; name=CG4679-PA; parent=FBgn0033816,FBtr0087759; dbxref=FlyBase:FBpp0086872,FlyBase_Annotation_IDs:CG4679-PA,GB_protein:AAF58398.1,REFSEQ:NP_610854,GB_protein:AAF58398,FlyMine:FBpp0086872,modMine:FBpp0086872; MD5=ee9cb8ac5524d167041a87ca013673e5; length=652; release=r6.09; species=Dmel;	11.7	6	0.037	ESLLLYVLR+LRPNLGTLNAVLQCISTFGNFK+SLVGESFLDK+SPSQALFALQYAVENNFDSR+SPTDLLQALASTVAR
68	FBpp0071373|FBgn0028342|CG2968-PA|ATPsyndelta-PA FBpp0305117|FBgn0028342|CG2968-PB|ATPsyndelta-PB FBpp0310433|FBgn0028342|CG2968-PC|ATPsyndelta-PC	1.0000	FBpp0071373 type=protein; loc=X:join(10213287..10213485,10213560..10213771,10214099..10214161); ID=FBpp0071373; name=ATPsyndelta-PA; parent=FBgn0028342,FBtr0071438; dbxref=FlyBase:FBpp0071373,FlyBase_Annotation_IDs:CG2968-PA,GB_protein:AAF46561.1,REFSEQ:NP_572610,GB_protein:AAF46561,FlyMine:FBpp0071373,modMine:FBpp0071373; MD5=ca2107c2e02ed1027a0e7dcf9958d8f9; length=157; release=r6.09; species=D…	61.1	6	0.040	AQAAIAVEVAEALVK+FFVSSGSVTVNEDSSVQVLAEEAHNIEDIDANEAR+HVPTLAVLKPGVVQVVENDGK+QIDVPSFSGSFGILAK+TFYDAAVVR
655	FBpp0086079|FBgn0022987|CG4816-PA|qkr54B-PA FBpp0086081|FBgn0022987|CG4816-PB|qkr54B-PB FBpp0297358|FBgn0022987|CG4816-PD|qkr54B-PD FBpp0303881|FBgn0022987|CG4816-PE|qkr54B-PE	1.0000	FBpp0086079 type=protein; loc=2R:join(17470610..17470886,17470942..17471066,17471172..17471623,17471694..17471795,17471855..17472075,17472136..17472245); ID=FBpp0086079; name=qkr54B-PA; parent=FBgn0022987,FBtr0086923; dbxref=FlyBase:FBpp0086079,FlyBase_Annotation_IDs:CG4816-PA,GB_protein:AAF57857.1,REFSEQ:NP_725679,GB_protein:AAF57857,FlyMine:FBpp0086079,modMine:FBpp0086079; MD5=4be54e74d576ed44a…	22.0	6	0.043	ELMDSTSLNDNDNAK+EYYQHSPGYSAGGGGGVGLGTGGASQSNAIGGSGLSSNHNR+GGHYESSDYEPDYGR+TSHMQGGNNVLGGGSINPIGGVK
654	FBpp0086077|FBgn0028953|CG14478-PA|CG14478-PA FBpp0086078|FBgn0028953|CG14478-PB|CG14478-PB FBpp0311544|FBgn0028953|CG14478-PC|CG14478-PC FBpp0311545|FBgn0028953|CG14478-PD|CG14478-PD	1.0000	FBpp0086077 type=protein; loc=2R:17462695..17464233; ID=FBpp0086077; name=CG14478-PA; parent=FBgn0028953,FBtr0086921; dbxref=FlyBase:FBpp0086077,FlyBase_Annotation_IDs:CG14478-PA,GB_protein:AAF57859.1,REFSEQ:NP_725678,GB_protein:AAF57859; MD5=c821246bea0dc90422a735a582418a84; length=512; release=r6.09; species=Dmel;;FBpp0086078 type=protein; loc=2R:17462695..17464233; ID=FBpp0086078; name=CG14478…	24.0	6	0.044	ASAASTAPSSSASSSSSSSSASSSSSSSSSSSSASSSANCAKK+LGGNSEFVLQDHNWMSHALPTAQDLLNAEGLK+TEPILSQYNQTER+TLVLSPEDLQNFNK+VAAVGTPSSSNIAAAANALLR
645	FBpp0085954|FBgn0034310|CG5733-PA|Nup75-PA	1.0000	FBpp0085954 type=protein; loc=2R:complement(join(18167045..18167071,18165825..18166987,18165418..18165763,18165160..18165350,18164955..18165102,18164764..18164895)); ID=FBpp0085954; name=Nup75-PA; parent=FBgn0034310,FBtr0086775; dbxref=FlyBase:FBpp0085954,FlyBase_Annotation_IDs:CG5733-PA,GB_protein:AAF57735.1,REFSEQ:NP_611300,GB_protein:AAF57735,FlyMine:FBpp0085954,modMine:FBpp0085954; MD5=a6149a…	11.4	6	0.035	ALIIENTLPVV+IALSAYR+IQSGLFATEPELEQLIR+SVLAEANATFATLQQLGSR+VENVDEIMNLLR+YGNALEWAIR
634	FBpp0085724|FBgn0266711|CG9291-PA|EloC-PA FBpp0085725|FBgn0266711|CG9291-PB|EloC-PB	1.0000	FBpp0085724 type=protein; loc=2R:complement(join(19445928..19446139,19445238..19445379)); ID=FBpp0085724; name=EloC-PA; parent=FBgn0266711,FBtr0086540; dbxref=FlyBase:FBpp0085724,FlyBase_Annotation_IDs:CG9291-PA,GB_protein:AAF57558.3,REFSEQ:NP_725894,GB_protein:AAF57558; MD5=16c21ec4903e5ff3cdfd2e69b1ee68c2; length=117; release=r6.09; species=Dmel;;FBpp0085725 type=protein; loc=2R:complement(join…	27.4	6	0.042	AMLSGPGQFAENEANEVHFR+LISSDGHEFVVK
623	FBpp0085380|FBgn0266580|CG7897-PA|Gp210-PA FBpp0307249|FBgn0266580|CG7897-PB|Gp210-PB	1.0000	FBpp0085380 type=protein; loc=2R:join(5760908..5761062,5761134..5762193,5762594..5763961,5764021..5764771,5764831..5765148,5765488..5765619,5765680..5765879,5765940..5766203,5766453..5766578,5766691..5766796,5767285..5767406,5767463..5767561,5767620..5767853,5767914..5768060,5769343..5769495,5770470..5770605,5770806..5770856,5771916..5771990,5772067..5772200); ID=FBpp0085380; name=Gp210-PA; paren…	3.8	6	0.043	NPQTGLIYTPLIENEIR+QDLISVMPIYK+SSQDDTFGDSFNVR+VASDPLNIQVFAPIR+VVLPYDPNSLKPLK
619	FBpp0085336|FBgn0263144|CG8276-PB|bin3-PB FBpp0085337|FBgn0263144|CG8276-PA|bin3-PA FBpp0307591|FBgn0263144|CG8276-PC|bin3-PC FBpp0312329|FBgn0263144|CG8276-PD|bin3-PD	1.0000	FBpp0085336 type=protein; loc=2R:join(6233691..6234307,6234769..6236059,6237343..6237541,6237603..6238672,6238764..6238910,6238983..6239762); ID=FBpp0085336; name=bin3-PB; parent=FBgn0263144,FBtr0085992; dbxref=FlyBase:FBpp0085336,FlyBase_Annotation_IDs:CG8276-PB,GB_protein:AAM68350.1,REFSEQ:NP_523626,GB_protein:AAM68350; MD5=d934bf1c9aab2b1bc8cebf20773b71ef; length=1367; release=r6.09; species=D…	7.5	6	0.043	DADTDDSNQLPGGSR+IVSPVVPQPGAWK+LAQNAAAGGASGGGTIQMHK+LILEAQNWASYK+QEPLPQQPDNGPAAAPGK+QLPLIGVEIPR+STMTPTLRLDQTSRQEPLPQQPDNGPAAAPGK
617	FBpp0085265|FBgn0000559|CG2238-PA|EF2-PA FBpp0085266|FBgn0000559|CG2238-PC|EF2-PC FBpp0305182|FBgn0000559|CG2238-PD|EF2-PD	1.0000	FBpp0085265 type=protein; loc=2L:complement(join(21682039..21682041,21681344..21681558,21680757..21681284,21679484..21680180,21678311..21679402)); ID=FBpp0085265; name=EF2-PA; parent=FBgn0000559,FBtr0085911; dbxref=GB_protein:AAF57226.2,FlyBase:FBpp0085265,FlyBase_Annotation_IDs:CG2238-PA,REFSEQ:NP_525105,GB_protein:AAF57226,FlyMine:FBpp0085265,modMine:FBpp0085265; MD5=cb0f7ba7258fdf523fe8177c095…	9.6	6	0.042	ALPMPDGLPEDIDNGDVSAKDEFK+AYLPVNESFGFTADLR+EGLPDLSQYLDK+EGLPDLSQYLDKL+LWGENFFNAK+MEMLYEGPHDDEAAIAVK
615	FBpp0085254|FBgn0032956|CG1512-PA|Cul2-PA FBpp0085255|FBgn0032956|CG1512-PB|Cul2-PB	1.0000	FBpp0085254 type=protein; loc=2L:join(21659154..21659272,21659840..21660064,21660123..21661200,21661348..21661465,21661530..21661636,21662084..21662452,21662518..21662631,21662689..21662820); ID=FBpp0085254; name=Cul2-PA; parent=FBgn0032956,FBtr0085899; dbxref=GB_protein:AAF57224.3,FlyBase:FBpp0085254,FlyBase_Annotation_IDs:CG1512-PA,REFSEQ:NP_724352,GB_protein:AAF57224; MD5=111ab9f95c41e5591549c…	11.8	6	0.041	EIQNTLQLNDETFQK+IVEFVDVWPR+LFLQAAIVR+LIHEQSQSMDAEEGMINR+LLNASSENLAGETR+LTNNITIFK+NMYVVLKPIPDNLK
609	FBpp0085154|FBgn0028968|CG1528-PA|gammaCOP-PA FBpp0085155|FBgn0028968|CG1528-PB|gammaCOP-PB FBpp0290505|FBgn0028968|CG1528-PC|gammaCOP-PC FBpp0303129|FBgn0028968|CG1528-PD|gammaCOP-PD	1.0000	FBpp0085154 type=protein; loc=3R:join(31572239..31572278,31572498..31573156,31573254..31574724,31574801..31574986,31575045..31575197,31575256..31575386); ID=FBpp0085154; name=gammaCOP-PA; parent=FBgn0028968,FBtr0085793; dbxref=FlyBase:FBpp0085154,FlyBase_Annotation_IDs:CG1528-PA,GB_protein:AAF57160.1,REFSEQ:NP_524608,GB_protein:AAF57160,FlyMine:FBpp0085154,modMine:FBpp0085154; MD5=ee5acdaa59098f9…	9.3	6	0.041	FDISIVPK+HTVLMNFLSGMLREEGGLEYK+LAQLPGIQVLGPIHR+QISTFVAEISDEFK+SVATLAITTLLK+VELTLPEGFTTR
7	FBpp0070143|FBgn0015288|CG7434-PA|RpL22-PA	1.0000	FBpp0070143 type=protein; loc=X:complement(join(765084..765095,764302..764922,762725..762991)); ID=FBpp0070143; name=RpL22-PA; parent=FBgn0015288,FBtr0070148; dbxref=FlyBase:FBpp0070143,FlyBase_Annotation_IDs:CG7434-PA,GB_protein:AAF45546.1,REFSEQ:NP_477134,GB_protein:AAF45546,FlyMine:FBpp0070143,modMine:FBpp0070143; MD5=a26dc5dfcb32ff692f0397cf729fb53a; length=299; release=r6.09; species=Dmel;	11.7	6	0.043	AASTPAAAPPAK+LIVSSDVHFSK+VNNLGNNVTFER
60	FBpp0071226|FBgn0030086|CG7033-PA|CG7033-PA	1.0000	FBpp0071226 type=protein; loc=X:join(9089596..9089598,9090488..9091177,9091410..9092037,9092110..9092396); ID=FBpp0071226; name=CG7033-PA; parent=FBgn0030086,FBtr0071289; dbxref=FlyBase:FBpp0071226,FlyBase_Annotation_IDs:CG7033-PA,GB_protein:AAF46442.2,REFSEQ:NP_572524,GB_protein:AAF46442,FlyMine:FBpp0071226,modMine:FBpp0071226; MD5=5cd8081ca04f749c775babd3a6f1efb7; length=535; release=r6.09; spe…	17.8	6	0.042	ALLSLPTAIADNAGYDSAQLVSELR+EAIAIEAFAR+GATQQILDEADR+LSSFIGAIAIGDLVK+QLIYNYPEQLFADAR+SGGTLGDSFLDEGFLLDK
588	FBpp0084667|FBgn0001215|CG9983-PA|Hrb98DE-PA FBpp0084668|FBgn0001215|CG9983-PE|Hrb98DE-PE FBpp0084669|FBgn0001215|CG9983-PB|Hrb98DE-PB FBpp0084670|FBgn0001215|CG9983-PC|Hrb98DE-PC FBpp0084671|FBgn0001215|CG9983-PD|Hrb98DE-PD FBpp0084672|FBgn0001215|CG9983-PF|Hrb98DE-PF	1.0000	FBpp0084667 type=protein; loc=3R:join(28599952..28599999,28600706..28601195,28602772..28602947,28603012..28603318,28603608..28603681); ID=FBpp0084667; name=Hrb98DE-PA; parent=FBgn0001215,FBtr0085298; dbxref=GB_protein:AAF56800.2,FlyBase:FBpp0084667,FlyBase_Annotation_IDs:CG9983-PA,REFSEQ:NP_733249,GB_protein:AAF56800,FlyMine:FBpp0084667,modMine:FBpp0084667; MD5=3eacfd0ffece75815b4831e66336bb90; l…	17.8	6	0.032	GFAFVEFDDYDPVDK+LFIGGLDYR+LFVGALKDDHDEQSIR+QDIDSPNAGATVK+WGNIVDVVVMK
587	FBpp0084666|FBgn0039580|CG1345-PA|Gfat2-PA	1.0000	FBpp0084666 type=protein; loc=3R:complement(join(28337870..28339546,28337293..28337667)); ID=FBpp0084666; name=Gfat2-PA; parent=FBgn0039580,FBtr0085297; dbxref=FlyBase:FBpp0084666,FlyBase_Annotation_IDs:CG1345-PA,GB_protein:AAF56785.1,REFSEQ:NP_651617,GB_protein:AAF56785,FlyMine:FBpp0084666,modMine:FBpp0084666; MD5=8fd2d592c025067320afb4dd97552607; length=683; release=r6.09; species=Dmel;	5.3	6	0.030	EIFEQPESVVNTMR+EMPVLMIVLR+QEVLDLLLQGLK
575	FBpp0084434|FBgn0001197|CG5499-PA|His2Av-PA FBpp0306426|FBgn0001197|CG5499-PB|His2Av-PB	1.0000	FBpp0084434 type=protein; loc=3R:join(26867093..26867095,26867409..26867486,26867669..26867782,26868356..26868586); ID=FBpp0084434; name=His2Av-PA; parent=FBgn0001197,FBtr0085062; dbxref=FlyBase:FBpp0084434,FlyBase_Annotation_IDs:CG5499-PA,GB_protein:AAF56631.1,REFSEQ:NP_524519,GB_protein:AAF56631,FlyMine:FBpp0084434,modMine:FBpp0084434; MD5=676bf5e5c89ab8fb7409c747b9e0392d; length=141; release=r…	18.4	6	0.029	AGLQFPVGR+GNVILSQAY+HLQLAIR+KGNVILSQAY
571	FBpp0084242|FBgn0039300|CG10423-PA|RpS27-PA FBpp0293236|FBgn0039300|CG10423-PB|RpS27-PB	1.0000	FBpp0084242 type=protein; loc=3R:complement(join(25247433..25247438,25246448..25246667,25246353..25246381)); ID=FBpp0084242; name=RpS27-PA; parent=FBgn0039300,FBtr0084868; dbxref=FlyBase:FBpp0084242,FlyBase_Annotation_IDs:CG10423-PA,GB_protein:AAF56428.1,REFSEQ:NP_651359,GB_protein:AAF56428,FlyMine:FBpp0084242,modMine:FBpp0084242; MD5=12891c10f84e6af4a613b302d70f03eb; length=84; release=r6.09; sp…	28.6	6	0.042	DLLHPLPAEEK+LVQHPNSYFMDVK
565	FBpp0084110|FBgn0051357|CG31357-PA|CG31357-PA	1.0000	FBpp0084110 type=protein; loc=3R:complement(24828670..24829854); ID=FBpp0084110; name=CG31357-PA; parent=FBgn0051357,FBtr0084735; dbxref=FlyBase:FBpp0084110,FlyBase_Annotation_IDs:CG31357-PA,GB_protein:AAN14019.1,REFSEQ:NP_733044,GB_protein:AAN14019,FlyMine:FBpp0084110,modMine:FBpp0084110; MD5=fe98bb9d4cc2003f7a4a9352194e8736; length=394; release=r6.09; species=Dmel;	16.8	6	0.038	ALEAEEGPILAEVTK+EVDQVINVSR+GITPPSSVTGDLWQGSVDQWK+KINSTIEFSLR+VQEFIELVR
562	FBpp0084017|FBgn0028471|CG5720-PA|Nab2-PA	1.0000	FBpp0084017 type=protein; loc=3R:complement(join(24318215..24318256,24317896..24318121,24315592..24317841,24315260..24315529,24314972..24315198)); ID=FBpp0084017; name=Nab2-PA; parent=FBgn0028471,FBtr0084633; dbxref=FlyBase:FBpp0084017,FlyBase_Annotation_IDs:CG5720-PA,GB_protein:AAF56277.1,REFSEQ:NP_651243,GB_protein:AAF56277,FlyMine:FBpp0084017,modMine:FBpp0084017; MD5=cda00ac42b21eae6a2c4614fcc…	9.3	6	0.042	ALDVPAVSEIISTTIGVNR+DLSHVQLAAPPLSSHVIPVQNYK+ELVVNVTQR+IEEGSTTPPLPAKPK+LQEVTLPTSSASSK+SVSASTSVSTTTK
555	FBpp0083794|FBgn0004395|CG4620-PA|unk-PA FBpp0083795|FBgn0004395|CG4620-PB|unk-PB FBpp0294022|FBgn0004395|CG4620-PC|unk-PC FBpp0294023|FBgn0004395|CG4620-PD|unk-PD FBpp0294024|FBgn0004395|CG4620-PE|unk-PE FBpp0307981|FBgn0004395|CG4620-PF|unk-PF FBpp0312602|FBgn0004395|CG4620-PG|unk-PG	1.0000	FBpp0083794 type=protein; loc=3R:complement(join(23157779..23157843,23157501..23157710,23156074..23156493,23155809..23156011,23154845..23154967,23154194..23154774,23153940..23154137)); ID=FBpp0083794; name=unk-PA; parent=FBgn0004395,FBtr0084402; dbxref=FlyBase:FBpp0083794,FlyBase_Annotation_IDs:CG4620-PA,GB_protein:AAO41593.1,REFSEQ:NP_788722,GB_protein:AAO41593,FlyMine:FBpp0083794,modMine:FBpp00…	14.2	6	0.043	ENSLSASLANTSLLTR+IISPGFGDGLSISPSVR+LSNSLSATQNDSSLFFPSR+NAFSLQSLQSQNNSDLGR+YDLAQIQLNLPAELR
56	FBpp0071128|FBgn0017566|CG2286-PA|ND-75-PA FBpp0071129|FBgn0017566|CG2286-PB|ND-75-PB	1.0000	FBpp0071128 type=protein; loc=X:complement(join(8251201..8251383,8250798..8251129,8249703..8250729,8249154..8249642,8248930..8249094)); ID=FBpp0071128; name=ND-75-PA; parent=FBgn0017566,FBtr0071180; dbxref=FlyBase:FBpp0071128,FlyBase_Annotation_IDs:CG2286-PA,GB_protein:AAF46356.1,REFSEQ:NP_511083,GB_protein:AAF46356,FlyMine:FBpp0071128,modMine:FBpp0071128; MD5=0f74f1abf645a3e87a11c2099ddef724; le…	13.0	6	0.043	ALSEVVGKPLPYDNLDELR+DYFMTDAISR+GNDMQIGTYVEK+KPNWNPFNVLQTNAAQVGALDVGYK+LGQLEPAGDAGAAGTISK+VLFLLNADAGK
550	FBpp0083683|FBgn0003676|CG5374-PB|T-cp1-PB FBpp0083684|FBgn0003676|CG5374-PA|T-cp1-PA	1.0000	FBpp0083683 type=protein; loc=3R:complement(join(22491259..22491331,22490868..22491021,22489922..22490812,22489303..22489858)); ID=FBpp0083683; name=T-cp1-PB; parent=FBgn0003676,FBtr0084290; dbxref=FlyBase:FBpp0083683,FlyBase_Annotation_IDs:CG5374-PB,GB_protein:AAN13906.1,REFSEQ:NP_732748,GB_protein:AAN13906,FlyMine:FBpp0083683,modMine:FBpp0083683; MD5=5db5fade362b566973c98af35e11bcaf; length=557…	12.2	6	0.037	EQLAIAEFAK+FATEAAITILR+MLVDDIGDVTVTNDGATILR+WTGLDLIEGVVR+YISEHLTAPVDELGR
534	FBpp0083135|FBgn0038666|CG5451-PA|Smu1-PA FBpp0293232|FBgn0038666|CG5451-PB|Smu1-PB FBpp0293233|FBgn0038666|CG5451-PC|Smu1-PC	1.0000	FBpp0083135 type=protein; loc=3R:complement(join(18980820..18980845,18980685..18980751,18980370..18980628,18979224..18980302,18979063..18979161)); ID=FBpp0083135; name=Smu1-PA; parent=FBgn0038666,FBtr0083721; dbxref=FlyBase:FBpp0083135,FlyBase_Annotation_IDs:CG5451-PA,GB_protein:AAF55614.2,REFSEQ:NP_650766,GB_protein:AAF55614,FlyMine:FBpp0083135,modMine:FBpp0083135; MD5=bc2e0288965aeecdf4a5d3f00b…	16.5	6	0.043	DSEMVASGAQDGQIK+EGGAFISATLSPR+GHSSFVNEATFTPDGHSVLSASSDGTVK+LLALLGQALK+TVIAQELSGEVHVVPSSR
525	FBpp0082731|FBgn0024491|CG6046-PA|Bin1-PA FBpp0312505|FBgn0024491|CG6046-PB|Bin1-PB FBpp0312506|FBgn0024491|CG6046-PC|Bin1-PC	1.0000	FBpp0082731 type=protein; loc=3R:complement(join(16186712..16186777,16186252..16186638)); ID=FBpp0082731; name=Bin1-PA; parent=FBgn0024491,FBtr0083279; dbxref=FlyBase:FBpp0082731,FlyBase_Annotation_IDs:CG6046-PA,GB_protein:AAF55284.1,REFSEQ:NP_524377,GB_protein:AAF55284,FlyMine:FBpp0082731,modMine:FBpp0082731; MD5=631712ed8651e970e67222d73b13c2a8; length=150; release=r6.09; species=Dmel;;FBpp0312…	20.7	6	0.043	FSIGDFLDISITPPNR+GTYFDFAVVYPNFR+KGTYFDFAVVYPNFR
482	FBpp0081467|FBgn0000412|CG9745-PC|D1-PC FBpp0081468|FBgn0000412|CG9745-PA|D1-PA FBpp0290739|FBgn0000412|CG9745-PD|D1-PD	1.0000	FBpp0081467 type=protein; loc=3R:complement(join(9239490..9239904,9238519..9239171)); ID=FBpp0081467; name=D1-PC; parent=FBgn0000412,FBtr0081987; dbxref=FlyBase:FBpp0081467,FlyBase_Annotation_IDs:CG9745-PC,GB_protein:AAN13412.1,REFSEQ:NP_731320,GB_protein:AAN13412; MD5=27491c3a75fdf5c1c8fa3e7977520c6b; length=355; release=r6.09; species=Dmel;;FBpp0081468 type=protein; loc=3R:complement(join(92394…	7.9	6	0.036	AVESNGDGEPQVPK+SSTAAVAAISPGIK
432	FBpp0079771|FBgn0004363|CG6647-PA|porin-PA FBpp0079772|FBgn0004363|CG6647-PB|porin-PB FBpp0100039|FBgn0004363|CG6647-PC|porin-PC FBpp0293784|FBgn0004363|CG6647-PD|porin-PD FBpp0304343|FBgn0004363|CG6647-PE|porin-PE	1.0000	FBpp0079771 type=protein; loc=2L:complement(join(10848544..10848863,10848241..10848468,10847868..10848168)); ID=FBpp0079771; name=porin-PA; parent=FBgn0004363,FBtr0080182; dbxref=FlyBase_Annotation_IDs:CG6647-PA,FlyBase:FBpp0079771,GB_protein:AAF53022.1,REFSEQ:NP_476813,GB_protein:AAF53022; MD5=e98fb50e922a689b02694297d58c4742; length=282; release=r6.09; species=Dmel;;FBpp0079772 type=protein; lo…	24.1	6	0.043	GYNFGLWK+LSLEGNFAPQSGNK+VNNASQVGLGYQQK+WNTDNTLFTEVAVQDQLLEGLK+YQLDDDASVR
383	FBpp0078977|FBgn0020616|CG3423-PA|SA-PA	1.0000	FBpp0078977 type=protein; loc=2L:join(6950539..6950609,6950673..6950988,6951045..6951218,6951274..6951573,6951627..6952060,6952120..6952955,6953015..6953373,6953434..6953724,6953787..6954327,6954393..6954454); ID=FBpp0078977; name=SA-PA; parent=FBgn0020616,FBtr0079349; dbxref=GB_protein:AAF52463.1,FlyBase:FBpp0078977,FlyBase_Annotation_IDs:CG3423-PA,GB_protein:AAF52463.2,REFSEQ:NP_477268,GB_prote…	6.5	6	0.042	AEEWQPLILYR+GVAQAAAEFLNVR+LANLLAVPQYFDLNLYTTNR+NSLLHGETDQAPVASK+SLQEQSEDGIVSK
346	FBpp0078210|FBgn0037205|CG11133-PA|BoYb-PA	1.0000	FBpp0078210 type=protein; loc=3L:22902004..22905183; ID=FBpp0078210; name=BoYb-PA; parent=FBgn0037205,FBtr0078559; dbxref=FlyBase:FBpp0078210,FlyBase_Annotation_IDs:CG11133-PA,GB_protein:AAF51884.1,REFSEQ:NP_649430,GB_protein:AAF51884,FlyMine:FBpp0078210,modMine:FBpp0078210; MD5=147a1e16523e221edcaf6ca32e2eacae; length=1059; release=r6.09; species=Dmel;	5.9	6	0.040	FAEVSLLPDILETMR+LLALIDPLAFR+LPGWVPYFGER+RPDYLPASGDVK+YGPIALILVPDLR
342	FBpp0078139|FBgn0027532|CG7139-PA|CG7139-PA	1.0000	FBpp0078139 type=protein; loc=3L:complement(join(22070768..22071526,22069376..22070162,22067905..22069195,22067775..22067847)); ID=FBpp0078139; name=CG7139-PA; parent=FBgn0027532,FBtr0078486; dbxref=FlyBase:FBpp0078139,FlyBase_Annotation_IDs:CG7139-PA,GB_protein:AAF51804.1,REFSEQ:NP_649378,GB_protein:AAF51804,FlyMine:FBpp0078139,modMine:FBpp0078139; MD5=0aac84a09d410e1b12e7dcb2b8527378; length=96…	8.7	6	0.043	GYVFNPTLLPAAHEWNQQR+LLEAPVPAPAENAFK+NHPPLPAVPIITSFEESK+QLAGLWDLFVK+SELSIIDLLR+TTAGELIQLMK
317	FBpp0077631|FBgn0031318|CG4887-PA|CG4887-PA FBpp0303724|FBgn0031318|CG4887-PB|CG4887-PB	1.0000	FBpp0077631 type=protein; loc=2L:join(1173201..1173319,1173380..1173829,1173884..1174130,1174197..1174266,1174497..1174570,1174910..1174987,1175047..1175173,1175287..1175523,1175579..1176043,1176101..1176881,1176942..1177191,1177256..1177372); ID=FBpp0077631; name=CG4887-PA; parent=FBgn0031318,FBtr0077966; dbxref=FlyBase:FBpp0077631,FlyBase_Annotation_IDs:CG4887-PA,GB_protein:AAF51400.1,REFSEQ:NP…	10.1	6	0.038	DSTVNSGNISAVSPSGLGGNYTLADVPR+DYTAVATPQPILANEVATTSR+GNQGGYADVGFSILEK+LNQNTSSSIEEALAYR+NLDALTNEEAVLTALQLHLK
291	FBpp0076793|FBgn0035617|CG5146-PA|l(3)psg2-PA	1.0000	FBpp0076793 type=protein; loc=3L:join(5584007..5584704,5584759..5588814,5588881..5589916); ID=FBpp0076793; name=l(3)psg2-PA; parent=FBgn0035617,FBtr0077085; dbxref=FlyBase:FBpp0076793,FlyBase_Annotation_IDs:CG5146-PA,GB_protein:AAF50767.2,REFSEQ:NP_647974,GB_protein:AAF50767,FlyMine:FBpp0076793,modMine:FBpp0076793; MD5=231f342d4ef810dc5961bead42e7c343; length=1929; release=r6.09; species=Dmel;	4.4	6	0.036	DFDIFADSPPR+EGTPPMTPPQVQIPQTPIVDIANPK+ENYDAGDEISEELLK+IGGGAVGGTRK+MESLFLMQR+VNTAVSAPAATIER
290	FBpp0076738|FBgn0052409|CG32409-PA|CG32409-PA	1.0000	FBpp0076738 type=protein; loc=3L:join(5899599..5899747,5899805..5900057,5900115..5900608,5900673..5900826); ID=FBpp0076738; name=CG32409-PA; parent=FBgn0052409,FBtr0077030; dbxref=FlyBase:FBpp0076738,FlyBase_Annotation_IDs:CG32409-PA,GB_protein:AAN12230.1,REFSEQ:NP_729108,GB_protein:AAN12230,REFSEQ:NP_729108,GB_protein:AAN12230,FlyMine:FBpp0076738,modMine:FBpp0076738; MD5=af3236ae720a5df56453c979…	15.8	6	0.032	AKDWVLEVPQNADPNTDMFQK+ENTQLLVNAIWELPTER+LDVGSLLITDPNDFDDR
274	FBpp0076238|FBgn0011787|CG5012-PA|mRpL12-PA	1.0000	FBpp0076238 type=protein; loc=3L:8956947..8957495; ID=FBpp0076238; name=mRpL12-PA; parent=FBgn0011787,FBtr0076511; dbxref=FlyBase:FBpp0076238,FlyBase_Annotation_IDs:CG5012-PA,GB_protein:AAF50348.1,REFSEQ:NP_524742,GB_protein:AAF50348,FlyMine:FBpp0076238,modMine:FBpp0076238; MD5=78fc367a1ece1859ab32efbef3b3f4e5; length=182; release=r6.09; species=Dmel;	38.5	6	0.042	AAPAEDEEEAAPK+FVESAPTIVK+KFVESAPTIVK+LNLPETAFAPQFAAGPAR+LVPPAPEGAAKPPNPK+NLLEGMNLVQAK
271	FBpp0076141|FBgn0036035|CG18178-PA|CG18178-PA FBpp0303932|FBgn0036035|CG18178-PB|CG18178-PB	1.0000	FBpp0076141 type=protein; loc=3L:complement(9717859..9718983); ID=FBpp0076141; name=CG18178-PA; parent=FBgn0036035,FBtr0076412; dbxref=FlyBase:FBpp0076141,FlyBase_Annotation_IDs:CG18178-PA,GB_protein:AAF50217.1,REFSEQ:NP_648350,GB_protein:AAF50217,FlyMine:FBpp0076141,modMine:FBpp0076141; MD5=3ce6d74d118c5f789462ca95544acbc8; length=374; release=r6.09; species=Dmel;;FBpp0303932 type=protein; loc=3…	15.2	6	0.035	GLFVSLPK+GNFTSSVVITNLPK+LPLDLDEFNAK+LSLAGTPLILR+TDSDDFVNELVTR
267	FBpp0076068|FBgn0027567|CG8108-PA|CG8108-PA FBpp0076069|FBgn0027567|CG8108-PB|CG8108-PB	1.0000	FBpp0076068 type=protein; loc=3L:join(9865099..9865398,9866314..9866361,9867314..9867744,9868254..9868935,9868999..9869322,9869446..9870098,9870158..9870479); ID=FBpp0076068; name=CG8108-PA; parent=FBgn0027567,FBtr0076339; dbxref=FlyBase:FBpp0076068,FlyBase_Annotation_IDs:CG8108-PA,GB_protein:AAF50193.1,REFSEQ:NP_729568,GB_protein:AAF50193,FlyMine:FBpp0076068,modMine:FBpp0076068; MD5=64211e896605…	7.2	6	0.041	ADDVSLEDYTK+ALIGPDYIK+DLGDLLAEVETR+LNEDDDEYDDDGDAEVEEGDATNDKK+QLLYAQQK
265	FBpp0075945|FBgn0052082|CG32082-PA|CG32082-PA FBpp0112334|FBgn0052082|CG32082-PB|CG32082-PB FBpp0306220|FBgn0052082|CG32082-PD|CG32082-PD FBpp0311148|FBgn0052082|CG32082-PE|CG32082-PE	1.0000	FBpp0075945 type=protein; loc=3L:join(11151513..11151557,11158139..11158214,11158342..11158425,11158505..11158566,11158629..11158826,11158920..11158985,11159297..11159563,11159759..11159981,11160047..11160726,11160781..11160932,11161472..11162849); ID=FBpp0075945; name=CG32082-PA; parent=FBgn0052082,FBtr0076216; dbxref=FlyBase:FBpp0075945,FlyBase_Annotation_IDs:CG32082-PA,GB_protein:AAN11904.1,GB…	9.5	6	0.040	ALYAYMPSGENQLSFEEGDR+GWQFGENLR+IIEEQLATLGDDQR+TVIDNNFENWQEIAASR
26	FBpp0070584|FBgn0028665|CG2934-PA|VhaAC39-1-PA	1.0000	FBpp0070584 type=protein; loc=X:join(3880989..3881115,3881454..3881962,3882053..3882469); ID=FBpp0070584; name=VhaAC39-1-PA; parent=FBgn0028665,FBtr0070611; dbxref=FlyBase:FBpp0070584,FlyBase_Annotation_IDs:CG2934-PA,GB_protein:AAF45902.1,REFSEQ:NP_570080,GB_protein:AAF45902,FlyMine:FBpp0070584,modMine:FBpp0070584; MD5=0f779bcd26da7ed716438fa7103ded91; length=350; release=r6.09; species=Dmel;	19.7	6	0.041	IDNYIPIF+LHLQGTDYGSFLANEPSPLSVSVIDDK+MYPDGLAALAR+TVAEYYAEYAALFDGSGNNPGDK
245	FBpp0075317|FBgn0036514|CG12301-PA|CG12301-PA	1.0000	FBpp0075317 type=protein; loc=3L:join(15580890..15581294,15581354..15583264); ID=FBpp0075317; name=CG12301-PA; parent=FBgn0036514,FBtr0075564; dbxref=FlyBase:FBpp0075317,FlyBase_Annotation_IDs:CG12301-PA,GB_protein:AAF49613.2,REFSEQ:NP_648781,GB_protein:AAF49613,FlyMine:FBpp0075317,modMine:FBpp0075317; MD5=b0e65b6d278db20abac88188c4a2f481; length=771; release=r6.09; species=Dmel;	11.7	6	0.043	AVGLNDLVDILR+KGNSGGFNDALIDDEAAEYDEEDAAAER+NTELQLALPGWGSWAGAGISK+QSLQDEFQLVK+VLPEEEDNDYDPFNPWTK
224	FBpp0074756|FBgn0040075|CG9750-PA|rept-PA FBpp0304236|FBgn0040075|CG9750-PB|rept-PB FBpp0311247|FBgn0040075|CG9750-PC|rept-PC	1.0000	FBpp0074756 type=protein; loc=3L:19255515..19256960; ID=FBpp0074756; name=rept-PA; parent=FBgn0040075,FBtr0074988; dbxref=GB_protein:AAF49182.1,FlyBase:FBpp0074756,FlyBase_Annotation_IDs:CG9750-PA,REFSEQ:NP_524156,GB_protein:AAF49182,FlyMine:FBpp0074756,modMine:FBpp0074756; MD5=a3ea44727bd62e2721bb3d2ec2a0204f; length=481; release=r6.09; species=Dmel;;FBpp0304236 type=protein; loc=3L:19255515..19…	14.6	6	0.041	ALESDMAPVVVMATNR+GLGLDDVLEAR+IQAGDVITIDK+TEALSQALR+TTEMETNYDLGNK+VYSLFLDENR
212	FBpp0074578|FBgn0031070|CG12702-PA|CG12702-PA FBpp0307136|FBgn0031070|CG12702-PB|CG12702-PB FBpp0312072|FBgn0031070|CG12702-PC|CG12702-PC	1.0000	FBpp0074578 type=protein; loc=X:complement(join(19761256..19762233,19760488..19761198,19760035..19760429,19759732..19759966,19759371..19759664)); ID=FBpp0074578; name=CG12702-PA; parent=FBgn0031070,FBtr0074809; dbxref=FlyBase:FBpp0074578,FlyBase_Annotation_IDs:CG12702-PA,GB_protein:AAF49019.1,REFSEQ:NP_608355,GB_protein:AAF49019,FlyMine:FBpp0074578,modMine:FBpp0074578; MD5=1333272c2016065b4bb6439…	13.6	6	0.044	LEQAGEQLTIGTQQAHVQSAELER+LLDQIDTSNGMDVSQEETSK+LLVLLQDLTYGIK+NELASAPTSQVIELYNHR+QLSENSVQLQANER+SEDLISVLETQLQER+VNALLDNIGGIVSR
201	FBpp0074448|FBgn0040068|CG7893-PA|Vav-PA FBpp0074449|FBgn0040068|CG7893-PB|Vav-PB FBpp0112228|FBgn0040068|CG7893-PC|Vav-PC FBpp0305901|FBgn0040068|CG7893-PD|Vav-PD	1.0000	FBpp0074448 type=protein; loc=X:join(19262339..19262593,19263133..19263314,19263881..19263955,19269257..19269365,19269484..19269651,19269721..19270550,19270622..19270999,19271073..19271225,19271283..19271454,19271519..19271578); ID=FBpp0074448; name=Vav-PA; parent=FBgn0040068,FBtr0074677; dbxref=FlyBase:FBpp0074448,FlyBase_Annotation_IDs:CG7893-PA,GB_protein:AAF48943.3,REFSEQ:NP_573372,GB_protein…	9.7	6	0.038	DADLFEPTMLYDLTNFHR+DILSVPMQR+EAMIDVSQYINEVK+ELIDTESNYLDVLTALK+NDLGENFAGLNQSLQWPYK
198	FBpp0074386|FBgn0030944|CG6617-PA|CG6617-PA	1.0000	FBpp0074386 type=protein; loc=X:complement(join(18650153..18650270,18649533..18650092)); ID=FBpp0074386; name=CG6617-PA; parent=FBgn0030944,FBtr0074615; dbxref=FlyBase:FBpp0074386,FlyBase_Annotation_IDs:CG6617-PA,GB_protein:AAF48867.1,REFSEQ:NP_573315,GB_protein:AAF48867,FlyMine:FBpp0074386,modMine:FBpp0074386; MD5=88ffe799c7c2bd48b1ba236073ecac86; length=225; release=r6.09; species=Dmel;	38.2	6	0.043	FQHEADLEPSVELSSLDGR+IEEATQLVNQLHPELLGSDR+LIMNYLVTEGFK+TLALLAFEKPQESPFADLLEQSYR+VEEALSFAQSK
160	FBpp0073380|FBgn0266421|CG15220-PA|RPA3-PA FBpp0310183|FBgn0266421|CG15220-PB|RPA3-PB	1.0000	FBpp0073380 type=protein; loc=X:complement(join(11615518..11615754,11615345..11615446)); ID=FBpp0073380; name=RPA3-PA; parent=FBgn0266421,FBtr0073535; dbxref=FlyBase:FBpp0073380,FlyBase_Annotation_IDs:CG15220-PA,GB_protein:AAF48070.1,REFSEQ:NP_572737,GB_protein:AAF48070,FlyMine:FBpp0073380,modMine:FBpp0073380; MD5=62f468dae64432236a7dd95d7cce3b32; length=112; release=r6.09; species=Dmel;;FBpp0310…	66.1	6	0.043	EVIEFGGENIDFDK+EVIEFGGENIDFDKDGYNGLSHLINNVK+INLPGELGAAEGAWVEVIGVPHGADTLR+VESVAGSTLLASSTDNHK
151	FBpp0073120|FBgn0260985|CG14999-PA|RfC4-PA	1.0000	FBpp0073120 type=protein; loc=3L:complement(join(4135819..4135983,4134936..4135766)); ID=FBpp0073120; name=RfC4-PA; parent=FBgn0260985,FBtr0073264; dbxref=GB_protein:AAF47843.1,FlyBase:FBpp0073120,FlyBase_Annotation_IDs:CG14999-PA,REFSEQ:NP_523915,GB_protein:AAF47843,FlyMine:FBpp0073120,modMine:FBpp0073120; MD5=539ad9f990f4982aa061c4160327cc69; length=331; release=r6.09; species=Dmel;	21.5	6	0.034	IVILDEADSMTEGAQQALR+LNYTEDGLEAIVFTAQGDMR+LSDAQVLAK+QGLNNLQSTAQGFGDITAENVFK
142	FBpp0072975|FBgn0266582|CG12079-PA|ND-30-PA	1.0000	FBpp0072975 type=protein; loc=3L:complement(join(3159409..3159472,3159274..3159348,3158557..3159215)); ID=FBpp0072975; name=ND-30-PA; parent=FBgn0266582,FBtr0073113; dbxref=GB_protein:AAF47723.1,FlyBase:FBpp0072975,FlyBase_Annotation_IDs:CG12079-PA,REFSEQ:NP_647775,GB_protein:AAF47723,FlyMine:FBpp0072975,modMine:FBpp0072975; MD5=8f16f67e9cd912ceb0c0243613d37f0c; length=265; release=r6.09; species…	15.5	6	0.038	FDLSAPWEQFPNFR+FEVVYNLLSLR+NANPPAEVVPPQAPAK
137	FBpp0072918|FBgn0035432|CG17723-PA|ZnT63C-PA FBpp0072919|FBgn0035432|CG17723-PB|ZnT63C-PB FBpp0072920|FBgn0035432|CG17723-PC|ZnT63C-PC FBpp0072921|FBgn0035432|CG17723-PD|ZnT63C-PD FBpp0072922|FBgn0035432|CG17723-PE|ZnT63C-PE FBpp0303136|FBgn0035432|CG17723-PF|ZnT63C-PF FBpp0303137|FBgn0035432|CG17723-PG|ZnT63C-PG	1.0000	FBpp0072918 type=protein; loc=3L:join(3310530..3310706,3310772..3310896,3311730..3311827,3311886..3312402,3312515..3312749,3312815..3313012); ID=FBpp0072918; name=ZnT63C-PA; parent=FBgn0035432,FBtr0073054; dbxref=FlyBase:FBpp0072918,FlyBase_Annotation_IDs:CG17723-PA,REFSEQ:NP_647801,GB_protein:AAF47755,FlyMine:FBpp0072918,modMine:FBpp0072918; MD5=38fc7c9c518505b2fd973b4f5f314d61; length=449; rele…	4.7	6	0.039	LTELANMDEGEDEQNDFAYEK
133	FBpp0072808|FBgn0035357|CG1244-PC|MEP-1-PC FBpp0072809|FBgn0035357|CG1244-PA|MEP-1-PA FBpp0072810|FBgn0035357|CG1244-PB|MEP-1-PB FBpp0072811|FBgn0035357|CG1244-PD|MEP-1-PD FBpp0072812|FBgn0035357|CG1244-PF|MEP-1-PF FBpp0072813|FBgn0035357|CG1244-PE|MEP-1-PE FBpp0288779|FBgn0035357|CG1244-PG|MEP-1-PG	1.0000	FBpp0072808 type=protein; loc=3L:join(2637133..2639553,2639615..2639872,2640026..2640271,2640337..2640516,2640578..2640926,2641012..2641016); ID=FBpp0072808; name=MEP-1-PC; parent=FBgn0035357,FBtr0072931; dbxref=FlyBase:FBpp0072808,FlyBase_Annotation_IDs:CG1244-PC,GB_protein:AAF47670.1,REFSEQ:NP_728762,GB_protein:AAF47670,FlyMine:FBpp0072808,modMine:FBpp0072808; MD5=aac77aed4570c18164f2eaa077a59c…	7.3	6	0.041	AALANIQQQQAAAQAR+DSIYPVTITNAVTGAATNLGVVPPK+FFTDQGLER+HLLGSHGLVTSSMQEAANK+SSLGAANDSLLKPLK
12	FBpp0070277|FBgn0003517|CG14792-PA|sta-PA FBpp0070278|FBgn0003517|CG14792-PB|sta-PB FBpp0308665|FBgn0003517|CG14792-PE|sta-PE FBpp0308666|FBgn0003517|CG14792-PF|sta-PF	1.0000	FBpp0070277 type=protein; loc=X:complement(join(1482673..1482891,1481887..1482480)); ID=FBpp0070277; name=sta-PA; parent=FBgn0003517,FBtr0070289; dbxref=FlyBase:FBpp0070277,FlyBase_Annotation_IDs:CG14792-PA,GB_protein:AAF45638.2,REFSEQ:NP_476750,GB_protein:AAF45638,FlyMine:FBpp0070277,modMine:FBpp0070277; MD5=0bfecb7568a3ebf3a816b44ac5c6e70a; length=270; release=r6.09; species=Dmel;;FBpp0070278 t…	22.6	6	0.043	ADGVNILNLGK+FTPGAFTNQIQPAFR+LLVVTDPNTDHQPIMEASYVNIPVIAFTNTDSPLR
1019a	FBpp0307483|FBgn0265003|CG44154-PD|koi-PD FBpp0307485|FBgn0265003|CG44154-PF|koi-PF	1.0000	FBpp0307483 type=protein; loc=2R:join(6811929..6812083,6812781..6813116,6813173..6813753,6814037..6814314); ID=FBpp0307483; name=koi-PD; parent=FBgn0265003,FBtr0335515; dbxref=REFSEQ:NP_724502,GB_protein:AAG22207,FlyBase:FBpp0307483,FlyBase_Annotation_IDs:CG44154-PD; MD5=17b1d6f3353b9e2f4bc11187e0caa5de; length=449; release=r6.09; species=Dmel;;FBpp0307485 type=protein; loc=2R:join(6811929..68120…	20.7	6	0.043	AFAQLTSDYSSDDMTPDAK+QLAPGIVAMPNMSR+QNSITATVTSILTK+SLSEYTFTLPELPK+SQLETTQNTLNSAQEK+VNYMVQQNPAQEEFIR
[truncated: 987 more rows]
