# Supplementary material for: Comparative interactome analysis of α-arrestin families in human and Drosophila
Source: eLife. 2024 Jan 25;12:RP88328. doi: 10.7554/eLife.88328 (PMC10945707; doi:10.7554/eLife.88328)
Supplement: Figure 1—source data 1. [file elife-88328-fig1-data1.zip › Drosophila/Vdup1/interact-Vdup1_1.prot.tsv]

entry no.	protein	protein probability	protein description	percent coverage	tot indep spectra	percent share of spectrum ids	peptides
653	sp|GFP_AEQVI|	1.0000	sp GFP_AEQVI	63.9	169	1.79	AEVKFEGDTLVNR+AEVKFEGDTLVNRIELK+EDGNILGHK+FEGDTLVNR+FEGDTLVNRIELK+FSVSGEGEGDATYGK+GEELFTGVVPILVELDGDVNGHK+GIDFKEDGNILGHK+HNIEDGSVQLADHYQQNTPIGDGPVLLPDNHYLSTQSALSK+LEYNYNSHNVYIMADK+LEYNYNSHNVYIMADKQK+SAMPEGYVQER+TIFFKDDGNYK+TIFFKDDGNYKTR+TRAEVKFEGDTLVNR
90	FBpp0072433|FBgn0035103|CG7047-PB|Vdup1-PB FBpp0072434|FBgn0035103|CG7047-PC|Vdup1-PC FBpp0072435|FBgn0035103|CG7047-PA|Vdup1-PA FBpp0291104|FBgn0035103|CG7047-PD|Vdup1-PD FBpp0306194|FBgn0035103|CG7047-PE|Vdup1-PE	1.0000	FBpp0072433 type=protein; loc=3L:complement(join(177382..177837,177146..177328,176690..177079)); ID=FBpp0072433; name=Vdup1-PB; parent=FBgn0035103,FBtr0072534; dbxref=FlyBase:FBpp0072433,FlyBase_Annotation_IDs:CG7047-PB,GB_protein:AAF47338.1,REFSEQ:NP_612004,GB_protein:AAF47338,FlyMine:FBpp0072433,modMine:FBpp0072433; MD5=aef14de61eeedeffdcc60484404366d4; length=342; release=r6.09; species=Dmel;;…	48.0	151	1.63	ASLTETIEYLAR+ASLTETIEYLARGK+EIKLQLPIVLATYPFR+ELAVLVR+ELAVLVRGK+ENYIDFR+GGYVPGENILVTAFISNYSNVSIK+GGYVPGENILVTAFISNYSNVSIKR+ISYDVFFVIEPK+LGLPLGLPSTFLGR+LGVVCVGGGQIK+LLGDVDQGGPAILSPGIHSFPFK+LQLPIVLATYPFR+RELAVLVR+TKASLTETIEYLAR+TYDKENYIDFR+VLIELQDETPALGLHFHVVGEGVVR
161	FBpp0074519|FBgn0031057|CG14224-PA|Ubqn-PA FBpp0309477|FBgn0031057|CG14224-PB|Ubqn-PB	1.0000	FBpp0074519 type=protein; loc=X:join(19684001..19684096,19684440..19685910,19685990..19686066); ID=FBpp0074519; name=Ubqn-PA; parent=FBgn0031057,FBtr0074750; dbxref=FlyBase:FBpp0074519,FlyBase_Annotation_IDs:CG14224-PA,GB_protein:AAF49003.1,REFSEQ:NP_608344,GB_protein:AAF49003,FlyMine:FBpp0074519,modMine:FBpp0074519; MD5=3897ea93189b34cb09c0452404194680; length=547; release=r6.09; species=Dmel;;F…	57.0	105	1.12	AMSNLESVPGGYSALQR+DIQEPMMNAATESFGR+DNLTVHLVIK+DTDTLQMHNIK+FEAEPEQLVLIFAGK+LLSLNQLSLS+LLSSSPLMSNNPALQEQVR+MLNGMSNNADNTQPPEVR+MQNELLNNGDMLR+NPEISHMLNNPDLLR+NPFAGLVDGGGSGAGNNPQQGTENR+NPSMLQELMR+QLITSNPQMHDLMQR+QTPFGLNQFGGLAGMEALGAGSNTFMDLQAR+SLLQQMADNPAMMQNLLNAPYTR+SLMDNPMVQQMMNNPDTMR+SMMESMSQDPDMAAR+TVEVDEDSGIK+TVEVDEDSGIKDFK+YQSQLEQLNAMGFVNR
729a	FBpp0082514|FBgn0266599|CG4264-PE|Hsc70-4-PE FBpp0082515|FBgn0266599|CG4264-PF|Hsc70-4-PF FBpp0082516|FBgn0266599|CG4264-PA|Hsc70-4-PA FBpp0082517|FBgn0266599|CG4264-PC|Hsc70-4-PC FBpp0082518|FBgn0266599|CG4264-PD|Hsc70-4-PD FBpp0082519|FBgn0266599|CG4264-PB|Hsc70-4-PB FBpp0307982|FBgn0266599|CG4264-PG|Hsc70-4-PG	1.0000	FBpp0082514 type=protein; loc=3R:15244360..15246315; ID=FBpp0082514; name=Hsc70-4-PE; parent=FBgn0266599,FBtr0083055; dbxref=FlyBase:FBpp0082514,FlyBase_Annotation_IDs:CG4264-PE,GB_protein:AAO41567.1,REFSEQ:NP_788679,GB_protein:AAO41567; MD5=050fd5b4b4ff0bfd160c385fb3a7608a; length=651; release=r6.09; species=Dmel;;FBpp0082515 type=protein; loc=3R:15244360..15246315; ID=FBpp0082515; name=Hsc70-4-…	43.6	99	0.98	ARFEELNADLFR+DAGTIAGLNVLR+DNNLLGK+ETAEAYLGK+FDDAAVQSDMK+FEELNADLFR+FELSGIPPAPR+IINEPTAAAIAYGLDK+IINEPTAAAIAYGLDKK+ITITNDK+KFDDAAVQSDMK+LLQDLFNGK+LLQDLFNGKELNK+LVTHFVQEFK+MKETAEAYLGK+NQVAMNPTQTIFDAK+QTQTFTTYSDNQPGVLIQVYEGER+SINPDEAVAYGAAVQAAILHGDK+STAGDTHLGGEDFDNR+STMDPVEK+SVIHDIVLVGGSTR+TFFPEEISSMVLTK+TTPSYVAFTDTER+TVTNAVITVPAYFNDSQR+VEIIANDQGNR+WLDANQLADK+WLDANQLADKEEYEHR
817a	sp|K1C10_HUMAN|	1.0000	sp K1C10_HUMAN	39.5	85	0.85	ALEESNYELEGK+DAEAWFNEK+ELTTEIDNNIEQISSYK+GSLGGGFSSGGFSGGSFSR+IRLENEIQTYR+LAADDFR+LASYLDK+LENEIQTYR+LKYENEVALR+NQILNLTTDNANILLQIDNAR+NVQALEIELQSQLALK+NVSTGDVNVEMNAAPGVDLTQLLNNMR+QSLEASLAETEGR+QSVEADINGLR+QSVEADINGLRR+RVLDELTLTK+SEITELR+SKELTTEIDNNIEQISSYK+SLLEGEGSSGGGGR+SQYEQLAEQNR+SQYEQLAEQNRK+VLDELTLTK+VTMQNLNDR+YENEVALR
655	sp|K22E_HUMAN|	1.0000	sp K22E_HUMAN	49.5	82	0.86	AQYEEIAQR+DVDNAYMIK+DYQELMNVK+FLEQQNQVLQTK+GFSSGSAVVSGGSR+GGSGGGGSISGGGYGSGGGSGGR+GGSISGGGYGSGGGK+HGGGGGGFGGGGFGSR+IEISELNR+LNDLEEALQQAK+MSGDLSSNVTVSVTSSTISSNVASK+NKLNDLEEALQQAK+NLDLDSIIAEVK+NVQDAIADAEQR+SISISVAGGGGGFGAAGGFGGR+SKEEAEALYHSK+SLVGLGGTK+TAAENDFVTLK+TAAENDFVTLKK+TSQNSELNNMQDLVEDYK+TSQNSELNNMQDLVEDYKK+VDLLNQEIEFLK+VDPEIQNVK+VLYDAEISQIHQSVTDTNVILSMDNSR+YEELQVTVGR+YLDGLTAER
666a	FBpp0071418|FBgn0052685|CG32685-PC|ZAP3-PC FBpp0300807|FBgn0052685|CG32685-PE|ZAP3-PE	1.0000	FBpp0071418 type=protein; loc=X:complement(join(10081933..10082304,10078486..10081871,10075144..10075627,10074976..10075070,10074394..10074895,10074138..10074326,10073877..10074065,10073301..10073411,10072749..10072800,10072570..10072685,10072230..10072388)); ID=FBpp0071418; name=ZAP3-PC; parent=FBgn0052685,FBtr0071489; dbxref=FlyBase:FBpp0071418,FlyBase_Annotation_IDs:CG32685-PC,GB_protein:AAF46…	30.4	79	0.83	AIGFVVGQTDWNR+APAAPVVPDPTVVPPTQPPPVSTNYGK+DDQESGTDGRPLSFAEWQR+DPNFINNLSQAVANVQER+EAAAGASTTAEQKPNKDPFEGQGR+EILYEYDDTMEETYMQYLIK+ELEMGGANPR+EVVQDAPNTPMGSIFK+GFNGGPISDNPFR+GGGPGNNINNNFSNNR+IMAQPQMYNQPPPPPQK+IWNQGNAQEQYNPFPVNPLR+KNDGIPGLDLVDDGSNK+LEAPSPAMSLFPSAANANDR+LNHNDAIYRPLK+NDGIPGLDLVDDGSNK+NGELMTFNQNQQMQSNTVEER+NNSSSVFNVVLK+NPQSDFGNYGNSYNSQDQGSAGGGNFGGFGDDSGGK+NTFSLDEVLLYPGR+NWNDGPEQQQFHDR+QGG…
656	sp|K2C1_HUMAN|	1.0000	sp K2C1_HUMAN	42.6	71	0.72	AEAESLYQSK+DVDGAYMTK+DYQELMNTK+FLEQQNQVLQTK+GGGGGGYGSGGSSYGSGGGSYGSGGGGGGGR+IEISELNR+KQISNLQQSISDAEQR+LALDLEIATYR+LNDLEDALQQAK+MSGECAPNVSVSVSTSHTTISGGGSR+NKLNDLEDALQQAK+NMQDMVEDYR+QISNLQQSISDAEQR+SGGGFSSGSAGIINYQR+SISISVAR+SKAEAESLYQSK+SLDLDSIIAEVK+SLNNQFASFIDK+SLVNLGGSK+THNLEPYFESFINNLR+TLLEGEESR+TNAENEFVTIK+WELLQQVDTSTR+YEELQITAGR
580	FBpp0087704|FBgn0086656|CG8055-PA|shrb-PA	1.0000	FBpp0087704 type=protein; loc=2R:complement(join(9143620..9143797,9143059..9143236,9142717..9143000,9142615..9142655)); ID=FBpp0087704; name=shrb-PA; parent=FBgn0086656,FBtr0088623; dbxref=FlyBase:FBpp0087704,FlyBase_Annotation_IDs:CG8055-PA,GB_protein:AAF58977.2,REFSEQ:NP_610462,GB_protein:AAF58977,FlyMine:FBpp0087704,modMine:FBpp0087704; MD5=99a6da738faeb6a43409910b700b35da; length=226; release…	71.7	69	0.75	ATTTTAVEDDDDPDMK+EALESANTNTAVLTTMK+EIIGIPEPTPTLPEAPTEDLPEK+EISDAISNPVAFGADLDDEDLER+ELDELEQENFDK+ETENMLIK+EVAPTTGEAIQK+IEDELNIAR+KATTTTAVEDDDDPDMK+KEVAPTTGEAIQK+KQEFLEAK+QEFLEAK+QLQQIDGTLSTIEMQR+VHDMMDDIAEQQDVAR
523	FBpp0086045|FBgn0034265|CG6410-PA|Snx16-PA	1.0000	FBpp0086045 type=protein; loc=2R:complement(join(17725699..17726724,17725502..17725638,17725382..17725442)); ID=FBpp0086045; name=Snx16-PA; parent=FBgn0034265,FBtr0086885; dbxref=FlyBase:FBpp0086045,FlyBase_Annotation_IDs:CG6410-PA,GB_protein:AAF57807.1,REFSEQ:NP_611252,GB_protein:AAF57807,FlyMine:FBpp0086045,modMine:FBpp0086045; MD5=8ddc23bf7b48c60536da1c4873fc8239; length=407; release=r6.09; sp…	36.9	64	0.66	AIFEAQEETIEHLK+DLTQSSYGNQAGGHSVDLESR+HTGSNSMFASQMTLSSGSVVPPVDPNAVLR+LFGDNFNAVFLDNR+NDLILSLQQK+NKNDLILSLQQK+QAFPNLTLMLPR+RYTDFVR+VENPETNDYWLVMR+VPIIGYEVMEER+VQGLQIFVNSVMAK
611	FBpp0088653|FBgn0029941|CG1677-PA|CG1677-PA FBpp0292476|FBgn0029941|CG1677-PB|CG1677-PB FBpp0308852|FBgn0029941|CG1677-PC|CG1677-PC FBpp0308853|FBgn0029941|CG1677-PD|CG1677-PD	1.0000	FBpp0088653 type=protein; loc=X:complement(join(7283941..7284714,7282242..7283868,7282024..7282176,7281823..7281960,7281439..7281749)); ID=FBpp0088653; name=CG1677-PA; parent=FBgn0029941,FBtr0089712; dbxref=FlyBase:FBpp0088653,FlyBase_Annotation_IDs:CG1677-PA,GB_protein:AAF46248.2,REFSEQ:NP_572387,GB_protein:AAF46248,FlyMine:FBpp0088653,modMine:FBpp0088653; MD5=8a487ec36a85d7be6c21413076ebd54a; l…	23.9	61	0.62	AGGSAYSSHASATADYHDYR+ALLPLQYSVYGPPPDR+ASSGDEKEPFAK+AVEDAIAK+EPSPMESTANETNQTK+EQDMDFEDK+ESESAAGTPVNADQPGSPNAK+ETHTDDASNGLAPATALQEDLVK+GDEWSDPWMR+GNYTMFDNVIRPVPMQGGSTGASAPAAPSSTAAPR+KRSPISIEIK+MNLTLSPDEMEK+SPISIEIK+SQPSSFLSSVR+TLLPDGAPVVVENAWER+YGRPQYMPPQYDDVDAYGR
414	FBpp0082728|FBgn0040237|CG6815-PA|bor-PA FBpp0297140|FBgn0040237|CG6815-PB|bor-PB	1.0000	FBpp0082728 type=protein; loc=3R:complement(join(16263730..16263952,16263147..16263621,16262262..16263086,16261991..16262189,16261834..16261926)); ID=FBpp0082728; name=bor-PA; parent=FBgn0040237,FBtr0083276; dbxref=FlyBase:FBpp0082728,FlyBase_Annotation_IDs:CG6815-PA,GB_protein:AAF55289.2,REFSEQ:NP_524996,GB_protein:AAF55289,FlyMine:FBpp0082728,modMine:FBpp0082728; MD5=9550e905085694c6b773f07bdce…	47.4	61	0.65	AALNAFLYR+AKPTDALQGVVLNPK+AQYQDQLSR+EALELSK+EYEAHIEQAK+FAFLDALK+FDSSALER+FKLDTFDYGK+FMLVLASNTPEQFDYAINDR+IGKPTLVGETSR+LAEHSGMDFAIMTGGDVAPMGK+LDEMVEFTLPGLEER+LYFDKYVLQPAAAGAK+MAWLSDQER+NPLHYLK+NVLMHGPPGTGK+QQPQPDQTAGFSEGGGAADPEGR+QTIEHEIEMK+RYEDQLLQQQR+SITGTAAPPLTLTAK+TAGTVIGAGAEAMLTDWDK+VLTAAGGLSLLALGVYTAK+YEDQLLQQQR+YVLQPAAAGAK
762a	FBpp0085720|FBgn0003887|CG9277-PB|betaTub56D-PB FBpp0085721|FBgn0003887|CG9277-PA|betaTub56D-PA	1.0000	FBpp0085720 type=protein; loc=2R:complement(join(19451433..19451489,19447460..19448746)); ID=FBpp0085720; name=betaTub56D-PB; parent=FBgn0003887,FBtr0086536; dbxref=FlyBase:FBpp0085720,FlyBase_Annotation_IDs:CG9277-PB,GB_protein:AAF57555.1,REFSEQ:NP_523795,GB_protein:AAF57555,FlyMine:FBpp0085720,modMine:FBpp0085720; MD5=af532e832c1035fa8fb3355ba120f3d1; length=447; release=r6.09; species=Dmel;;FB…	39.6	56	0.41	ALTVPELTQQMFDAK+AVLVDLEPGTMDSVR+EVDEQMLNIQNK+FPGQLNADLR+GHYTEGAELVDSVLDVVR+IMNTYSVVPSPK+INVYYNEASGGK+ISEQFTAMFR+LAVNMVPFPR+LHFFMPGFAPLTSR+MSATFIGNSTAIQEIFK+NSSYFVEWIPNNVK+SGPFGQIFRPDNFVFGQSGAGNNWAK+YLTVAAIFR
708a	FBpp0078301|FBgn0003261|CG10279-PA|Rm62-PA	1.0000	FBpp0078301 type=protein; loc=3R:complement(join(6008037..6008470,6004017..6005126,6003673..6003911,6001558..6001736,6001163..6001360)); ID=FBpp0078301; name=Rm62-PA; parent=FBgn0003261,FBtr0078652; dbxref=FlyBase:FBpp0078301,FlyBase_Annotation_IDs:CG10279-PA,GB_protein:AAG22213.2,REFSEQ:NP_524243,GB_protein:AAG22213,FlyMine:FBpp0078301,modMine:FBpp0078301; MD5=7f8248af1fe09809bd785d28540ddf28; l…	43.3	56	0.53	ALVDVLR+APTAIQAQGWPIAMSGSNFVGIAK+EANQEINPALENLAR+ELAQQIQQVATEFGSSSYVR+FGGGGGFGDR+FGGGGGGGDYHGIR+GDGPIALVLAPTR+GGGGGGSQDLPMRPVDFSNLAPFK+GLDVDGIK+GQVPNPIQDFSEVHLPDYVMK+GTSFAFFTK+IIIFVETK+LIDFLSAGSTNLK+LIDFLSAGSTNLKR+MLDMGFEPQIR+NFYQEHPNVANR+QTLMWSATWPK+SLFNDPDER+SNILVATDVAAR+SPYEVQR+TLGYILPAIVHINNQQPLQR+TLLSDIYDTSESPGK+YREEQEITVR+YVINFDYPQNSEDYIHR
517	FBpp0085915|FBgn0265297|CG5119-PC|pAbp-PC FBpp0085917|FBgn0265297|CG5119-PA|pAbp-PA FBpp0085919|FBgn0265297|CG5119-PB|pAbp-PB	1.0000	FBpp0085915 type=protein; loc=2R:join(18141507..18141672,18143413..18144897,18144967..18145220); ID=FBpp0085915; name=pAbp-PC; parent=FBgn0265297,FBtr0086736; dbxref=GB_protein:AAF57746.1,FlyBase:FBpp0085915,FlyBase_Annotation_IDs:CG5119-PC,REFSEQ:NP_725750,GB_protein:AAF57746; MD5=6bee88b82e3f7d3c442e363e78d07870; length=634; release=r6.09; species=Dmel;;FBpp0085917 type=protein; loc=2R:join(181…	40.7	53	0.55	AHLASQYMR+AITGQQTAAPNMQIPGAQIAGGAQQR+ALDTMNFDLVR+EFFEPYGK+FFGSQVATQMR+FSSAGPVLSIR+GAQPQVQGTHAAAAAANNMR+GYGFVHFETEEAANTSIDK+HESVFGVNLYVK+IAFSPYGNITSAK+LFTNVYVK+LKEFFEPYGK+MQQLGQIYQPNAASGFFVPTLPSNQR+NFTEDFDDEK+NFTEDFDDEKLK+NLDDTIDDDR+NLDDTIDDDRLR+NPPVPQLHQTQPIPQQLQGK+SGVGNVFIK+SLGYAYVNFQQPADAER+VVGSKPLYVALAQR
268	FBpp0078134|FBgn0000100|CG7490-PA|RpLP0-PA FBpp0306232|FBgn0000100|CG7490-PB|RpLP0-PB	1.0000	FBpp0078134 type=protein; loc=3L:join(22076288..22076341,22076416..22077315); ID=FBpp0078134; name=RpLP0-PA; parent=FBgn0000100,FBtr0078481; dbxref=FlyBase:FBpp0078134,FlyBase_Annotation_IDs:CG7490-PA,GB_protein:AAF51807.1,REFSEQ:NP_524211,GB_protein:AAF51807,FlyMine:FBpp0078134,modMine:FBpp0078134; MD5=86e1796e988a2ee9e406941fb4905ecb; length=317; release=r6.09; species=Dmel;;FBpp0306232 type=pr…	49.2	52	0.58	APARPGAIAPLHVIIPAQNTGLGPEK+FAAAASASAAPAAGGATEK+GDLAEVR+GHLENNPQLEK+GLAVVLMGK+GNVGFVFTK+GTIEIINDVPILKPGDK+KPESESEEEDDDMGFGLFD+NLLAIAATTEVEFK+TSFFQALSIPTK+TSFFQALSIPTKISK+VVELFDEFPK
746a	FBpp0084617|FBgn0003279|CG5502-PA|RpL4-PA	1.0000	FBpp0084617 type=protein; loc=3R:join(27922917..27922919,27923125..27923305,27923370..27923740,27924140..27924790); ID=FBpp0084617; name=RpL4-PA; parent=FBgn0003279,FBtr0085248; dbxref=FlyBase:FBpp0084617,FlyBase_Annotation_IDs:CG5502-PA,GB_protein:AAG22173.1,REFSEQ:NP_524538,GB_protein:AAG22173,FlyMine:FBpp0084617,modMine:FBpp0084617; MD5=c846b6c4b4ed56d364b2ad352ff789f5; length=401; release=r6.…	45.1	50	0.53	APIRPDVVNEVHQLLR+FVIWTESAFAR+GHVIDGVSEFPLVVSDEVQK+GPLVVYDKDEGLR+GPLVVYDKDEGLRK+GYNLPQPK+IWADIQK+KGYNLPQPK+LNDLFGTWK+LNPLTNVR+LNPYAEVLK+LNPYAEVLKR+NIPGIETINVDK+NIPGIETINVDKLNLLK+QAVIFLR+QAYAVSELAGHQTSAESWGTGR+RGPLVVYDKDEGLR+RLNPLTNVR+RYALVSAIAASGVPALVQSK+SHFANVATK+YALVSAIAASGVPALVQSK
654	sp|K1C9_HUMAN|	1.0000	sp K1C9_HUMAN	51.7	50	0.51	DIENQYETQITQIEHEVSSSGQEVQSSAK+DQIVDLTVGNNK+EEMSQLTGQNSGDVNVEINVAPGK+EIETYHNLLEGGQEDFESSGAGK+FEMEQNLR+FSSSSGYGGGSSR+GGGGSFGYSYGGGSGGGFSASSLGGGFGGGSR+GGSGGSHGGGSGFGGESGGSYGGGEEASGSGGGYGGGSGK+HGVQELEIELQSQLSK+IKFEMEQNLR+LASYLDK+MTLDDFR+NYSPYYNTIDDLK+NYSPYYNTIDDLKDQIVDLTVGNNK+QEYEQLIAK+QGVDADINGLR+QVLDNLTMEK+SDLEMQYETLQEELMALK+SGGGGGGGLGSGGSIR+STMQELNSR+TLLDIDNTR+VQALEEANNDLENK
756a	FBpp0085354|FBgn0033062|CG7843-PA|Ars2-PA FBpp0085356|FBgn0033062|CG7843-PD|Ars2-PD FBpp0085357|FBgn0033062|CG7843-PC|Ars2-PC	1.0000	FBpp0085354 type=protein; loc=2R:complement(join(6085086..6085225,6084847..6085031,6084508..6084787,6083941..6084007,6081912..6083884,6081736..6081840,6081334..6081415)); ID=FBpp0085354; name=Ars2-PA; parent=FBgn0033062,FBtr0086018; dbxref=FlyBase:FBpp0085354,FlyBase_Annotation_IDs:CG7843-PA,GB_protein:AAF57281.2,REFSEQ:NP_610203,GB_protein:AAF57281,FlyMine:FBpp0085354,modMine:FBpp0085354; MD5=3b…	29.1	47	0.49	DEQLISVLDR+DTEGEPIER+EEMSEADPVSTQR+EVQYFNNYLR+FVQANTQELAK+IALNLDEK+INTYEEIDNTLK+INTYEEIDNTLKSPEISSNPIK+KEVQYFNNYLR+LDEDEGNENTEPK+LEGGTDEDLK+LIGYHDLDAPANSDMFD+LQQFLTK+NLAPSITR+QFLDTQDENISDSEVMR+QQLNEFFVAHK+TDVFMELLENGTIGSVK+TINSPKEEMSEADPVSTQR+TSSIFLR+TVPLSDEEIK+VAIADPLVER+VDSSQADALIR+VLDEKPKDPVVYER+VTNNDVQEYIK+VVETETIDLDK+VVETETIDLDKVK+YDVEDGLR
745a	FBpp0084548|FBgn0010328|CG5965-PA|woc-PA FBpp0111770|FBgn0010328|CG5965-PB|woc-PB FBpp0306778|FBgn0010328|CG5965-PD|woc-PD FBpp0306779|FBgn0010328|CG5965-PE|woc-PE	1.0000	FBpp0084548 type=protein; loc=3R:complement(join(27262555..27263392,27262227..27262487,27260091..27261943,27258722..27259797,27258273..27258658,27258083..27258208,27257897..27258018,27257709..27257838,27257544..27257643,27257306..27257480)); ID=FBpp0084548; name=woc-PA; parent=FBgn0010328,FBtr0085178; dbxref=FlyBase:FBpp0084548,FlyBase_Annotation_IDs:CG5965-PA,GB_protein:AAF56688.2,REFSEQ:NP_5248…	20.8	47	0.51	APLTLDSDLPPSSAGSSK+DISGGQEGFLAPVGDK+DISGGQEGFLAPVGDKDQFK+ESGTSSPPLSMPGVHPPAQR+FLVEEVVR+FSVLYNDSQYIVTR+FYPPQAGLDANPR+GGEMDHSALQQQSQQAQQPQEKPDAQMFLK+GVGVVMDPPNR+IDNIFYDPYYER+IGNLTVR+IIISWIVGSVQK+IITVPPYPK+LYEFYLSK+NAAPFPTGLPK+NDVFYLQPER+NIGATTLQPPQNSPTK+NTAQGILK+NTTTTMDFGPATVTETK+QEVSSIALGK+QQTAPAASETLDTPASPPAEDAAAQESKPPPSK+SGSGTMLPVISTVQSLASGETEAR+SPSPTMSGGSSHMGIPVR+VYEQQENEENPLR+YTFGVNAWK
67	FBpp0071892|FBgn0003062|CG9888-PA|Fib-PA	1.0000	FBpp0071892 type=protein; loc=2R:complement(join(23074582..23074594,23074024..23074463,23073061..23073642)); ID=FBpp0071892; name=Fib-PA; parent=FBgn0003062,FBtr0071982; dbxref=FlyBase:FBpp0071892,FlyBase_Annotation_IDs:CG9888-PA,GB_protein:AAF46950.1,REFSEQ:NP_523817,GB_protein:AAF46950,FlyMine:FBpp0071892,modMine:FBpp0071892; MD5=19665765e4e9749a82627001f88e480a; length=344; release=r6.09; spec…	43.9	47	0.53	DHAVVVGVYRPPPK+DHAVVVGVYRPPPKQ+DLINVAK+HEGVFIAR+IVALNAQHFLK+LAAAVLGGVEQIHMPPGSK+LKPQEQLTLEPYER+MLVGMVDTIFADVAQPDQGR+NFVPGSEVYGEK+NFVPGSEVYGEKR+TNIIPIIEDAR+VLYLGAASGTTVSHVSDVVGPEGLVYAVEFSHR
65	FBpp0071808|FBgn0010078|CG3661-PA|RpL23-PA	1.0000	FBpp0071808 type=protein; loc=2R:join(22854517..22854529,22854647..22854858,22855445..22855642); ID=FBpp0071808; name=RpL23-PA; parent=FBgn0010078,FBtr0071897; dbxref=GB_protein:AAF46914.1,FlyBase:FBpp0071808,FlyBase_Annotation_IDs:CG3661-PA,REFSEQ:NP_523813,GB_protein:AAF46914,FlyMine:FBpp0071808,modMine:FBpp0071808; MD5=91472336627593eb0a972b29a50a5e93; length=140; release=r6.09; species=Dmel;	47.1	46	0.47	DGVFIYFEDNAGVIVNNK+GSAITGPVAK+KVMPAVVIR+LNRLPAAGVGDMFVATVK+LPAAGVGDMFVATVK+NLYVIAVHGIR+VMPAVVIR
286	FBpp0078606|FBgn0015331|CG14637-PA|abs-PA	1.0000	FBpp0078606 type=protein; loc=3R:4233129..4234988; ID=FBpp0078606; name=abs-PA; parent=FBgn0015331,FBtr0078967; dbxref=FlyBase:FBpp0078606,FlyBase_Annotation_IDs:CG14637-PA,GB_protein:AAF52165.1,REFSEQ:NP_524220,GB_protein:AAF52165,FlyMine:FBpp0078606,modMine:FBpp0078606; MD5=cf1e3436858801b79fb1ade7dc19643c; length=619; release=r6.09; species=Dmel;	39.7	46	0.51	AGAASMNVTQQVEYVK+AGAASMNVTQQVEYVKQEAK+ALMGVAELAK+DLIGIAFTGSGK+DVLVATDVASK+DYLSNTAADY+GIQYEQPIK+GLATTLINK+GVHIVVATPGR+HLLIEGK+ILVEGETPSPPIR+IMESIAQQK+IVQLVSETAQPK+KDVLVATDVASK+KYNISLLDQHTELK+MIDMGFEEDVR+NPTPIQVQGLPTVLAGR+QTLLFSATMPK+RDYLSNTAADY+SALVKPVTINVGR+SSSENENEDDSQGAHDVETWGR+TAPPVLIFAEK+TTEQSVLLDLK+YNISLLDQHTELK+YNISLLDQHTELKK
205	FBpp0075618|FBgn0011284|CG11276-PA|RpS4-PA FBpp0075619|FBgn0011284|CG11276-PB|RpS4-PB FBpp0312080|FBgn0011284|CG11276-PC|RpS4-PC	1.0000	FBpp0075618 type=protein; loc=3L:join(13042012..13042014,13042110..13042368,13042442..13042539,13043166..13043337,13043574..13043827); ID=FBpp0075618; name=RpS4-PA; parent=FBgn0011284,FBtr0075884; dbxref=FlyBase:FBpp0075618,FlyBase_Annotation_IDs:CG11276-PA,GB_protein:AAF49847.1,REFSEQ:NP_729871,GB_protein:AAF49847,FlyMine:FBpp0075618; MD5=9432bd09df680f6871c732d2390f7b76; length=261; release=r6.…	44.1	44	0.48	DSQGHVFATR+ESLPLLIFLR+GNKPYISLPK+GVPFLVTHDGR+HPGSFDIVHIK+LSIAEER+LTNVFIIGK+TDPTYPAGYMDVITLEK+YALNGAEVTK+YPDPLIHANDSVQVDIASGK
781a	FBpp0088242|FBgn0017545|CG2168-PA|RpS3A-PA FBpp0300615|FBgn0017545|CG2168-PF|RpS3A-PF	1.0000	FBpp0088242 type=protein; loc=4:complement(join(66840..67180,66273..66738)); ID=FBpp0088242; name=RpS3A-PA; parent=FBgn0017545,FBtr0089175; dbxref=FlyBase:FBpp0088242,GB_protein:AAF59372.1,FlyBase_Annotation_IDs:CG2168-PA,REFSEQ:NP_524618,GB_protein:AAF59372,FlyMine:FBpp0088242,modMine:FBpp0088242; MD5=01e3a94c58ad043665c9117cee125392; length=268; release=r6.09; species=Dmel;;FBpp0300615 type=pro…	50.0	43	0.45	APNMFQTR+IASDYLK+IYPLHDVYIR+KVVDPFSR+LALDSIAK+LIAEDVQDR+LLELHGDGGGK+MTDIITNEVSGADLK+SVEAVVSSEGAVIDRPEGYEPPVQEAV+TVDGYLLR+VFEVSLADLQK+VVDPFSR+WQTLIEAIVEAK
566	FBpp0087140|FBgn0013756|CG8274-PA|Mtor-PA FBpp0304737|FBgn0013756|CG8274-PB|Mtor-PB	1.0000	FBpp0087140 type=protein; loc=2R:join(11852756..11852906,11853348..11859483,11859540..11859871,11859930..11860063,11860315..11860602); ID=FBpp0087140; name=Mtor-PA; parent=FBgn0013756,FBtr0088033; dbxref=FlyBase:FBpp0087140,FlyBase_Annotation_IDs:CG8274-PA,GB_protein:AAF58615.1,REFSEQ:NP_477067,GB_protein:AAF58615,FlyMine:FBpp0087140,modMine:FBpp0087140; MD5=a4af95bc081f04da5ea7b1a9a6a18755; leng…	17.8	43	0.46	EELLQGISEIK+EELLQGISEIKR+EILLISGDLNK+ELTELLEASEK+ENYDYYTSEK+EQQSQSLLLNSLEFIK+ESLQAAYDELLR+EVALELK+FAELEDLLTQK+FTSFELNVNELR+GEQTISQLR+IEEINVENTSLR+IETLNAITDSNR+IQAMEQELASANDLLK+ISDLEAEAMLSNVTEQSK+KIETLNAITDSNR+KIQAMEQELASANDLLK+KVDELNGYLNQER+LDQATVEIESLTK+LESAEVDGTAEVAGGAPHESAGPSDTGAASASSPQK+LISEHAIQQK+LQEVLTPTLNDNPITAANK+NNTVTTLLSK+QDLHTYQQQLSSAIAAK+QLEQQLEGEVK+QNQATEEYVGK+QQVTTLEER+QSDELTVLK+QVD…
680a	FBpp0073290|FBgn0015245|CG12101-PA|Hsp60-PA FBpp0073291|FBgn0015245|CG12101-PB|Hsp60-PB	1.0000	FBpp0073290 type=protein; loc=X:join(11110041..11111411,11111475..11111825); ID=FBpp0073290; name=Hsp60-PA; parent=FBgn0015245,FBtr0073434; dbxref=FlyBase:FBpp0073290,FlyBase_Annotation_IDs:CG12101-PA,GB_protein:AAF47999.1,REFSEQ:NP_511115,GB_protein:AAF47999,FlyMine:FBpp0073290,modMine:FBpp0073290; MD5=1d69ae8daf6438985512377bc04b9b9e; length=573; release=r6.09; species=Dmel;;FBpp0073291 type=pr…	46.2	42	0.46	AAVEEGIVPGGGTALLR+AMMLQGVDVLADAVAVTMGPK+ANQIKDQIEDTTSEYEK+DDTLLLK+DQIEDTTSEYEK+GEYGNLIEK+GVMLAVETVK+GYISPYFINSSK+IGLQVAAVK+ISSVQSIIPALELANAQR+LASGVALLR+LEGVETTNEDQK+LVQDVANNTNEEAGDGTTTATVLAR+NAGVDGAMVVAK+NVIIEQSWGSPK+STLTDMAIASGGIVFGDDADLVK+TLTDELEVIEGMK+VEFQDALLLLSEK+VGGSSEVEVNEK+VSDLGQVGEVVITK+VSDLGQVGEVVITKDDTLLLK
768a	FBpp0086533|FBgn0033998|CG8092-PA|row-PA FBpp0302971|FBgn0033998|CG8092-PC|row-PC	1.0000	FBpp0086533 type=protein; loc=2R:complement(join(15212607..15213489,15211726..15212555,15211577..15211667,15210245..15211068,15209812..15210179,15206950..15207799)); ID=FBpp0086533; name=row-PA; parent=FBgn0033998,FBtr0087402; dbxref=FlyBase:FBpp0086533,FlyBase_Annotation_IDs:CG8092-PA,GB_protein:AAF58164.2,REFSEQ:NP_611019,GB_protein:AAF58164,FlyMine:FBpp0086533,modMine:FBpp0086533; MD5=6a534e55…	19.4	40	0.44	AVAVANASSSFTPK+AVEPITDGDR+DWSILPANYK+ELFNGQVFQAYSFK+EQPPFSTYK+FQAILEPLSR+FVEVGVISLGTTSQDGSQR+GIYTWLR+HNNSAVMEYLR+ITLFSMGFK+KPINDADYVVSNK+LGIYSDVTK+LLLNNSMLIPPPK+LVLMLTPNK+LYQVATNPFK+MFQNTLSLLSR+NIVQAAATDNTAK+NYRPAEVNSVGGLVVGSTDESK+TYPSLVVLAKPFLK+VEVLGVYDYAEK+VTTNETITQR
691a	FBpp0074963|FBgn0004401|CG6143-PB|Pep-PB FBpp0089253|FBgn0004401|CG6143-PC|Pep-PC FBpp0293516|FBgn0004401|CG6143-PD|Pep-PD	1.0000	FBpp0074963 type=protein; loc=3L:complement(join(17643979..17643986,17643363..17643726,17641026..17641255,17638505..17640053)); ID=FBpp0074963; name=Pep-PB; parent=FBgn0004401,FBtr0075199; dbxref=FlyBase:FBpp0074963,FlyBase_Annotation_IDs:CG6143-PB,GB_protein:AAF49319.3,REFSEQ:NP_524858,GB_protein:AAF49319,FlyMine:FBpp0074963,modMine:FBpp0074963; MD5=19816eddca9ef235f71f1c63d498b93d; length=716; …	24.1	40	0.44	AAAPAAVASPAAAATSADASPSPAK+AAAPAAVASPAAAATSADASPSPAKK+AVGPGLISK+EGAGDGEGAEGDEAEGEEAKEGEEAADETK+EGIEESYR+FFDTEVTAEIHSR+IDYDTHLLSAEHLK+MGGMNMSPWESQNPGGGQFGNNMR+NFGGGNNNYGGPMGANR+NQNPPSLLDLPR+QTLPISTEEEETR+RQTLPISTEEEETR
697a	FBpp0075764|FBgn0036213|CG7283-PA|RpL10Ab-PA	1.0000	FBpp0075764 type=protein; loc=3L:join(11822886..11822890,11823200..11823355,11823658..11824150); ID=FBpp0075764; name=RpL10Ab-PA; parent=FBgn0036213,FBtr0076032; dbxref=FlyBase:FBpp0075764,FlyBase_Annotation_IDs:CG7283-PA,GB_protein:AAF50002.2,REFSEQ:NP_648514,GB_protein:AAF50002,FlyMine:FBpp0075764,modMine:FBpp0075764; MD5=10f16de0b4b7aa8b0b1fe2b1479d7ba8; length=217; release=r6.09; species=Dmel;	30.0	39	0.42	ANNVDFMDAEALK+ANNVDFMDAEALKK+DTLYEGVNGLLEASAK+FPALLSHQESMIGK+LLGPGLNK+SYDAFLASESLIK
601	FBpp0088303|FBgn0023213|CG10811-PA|eIF4G-PA FBpp0111817|FBgn0023213|CG10811-PB|eIF4G-PB FBpp0288389|FBgn0023213|CG10811-PC|eIF4G-PC	1.0000	FBpp0088303 type=protein; loc=4:complement(join(929822..929899,926011..926661,925768..925948,925575..925686,925083..925138,918903..921199,918536..918776,918324..918481,917275..917743,916867..917090,916121..916267,915837..916059,915617..915718,915492..915553)); ID=FBpp0088303; name=eIF4G-PA; parent=FBgn0023213,FBtr0089243; dbxref=FlyBase:FBpp0088303,FlyBase_Annotation_IDs:CG10811-PA,GB_protein:AAF…	22.5	39	0.42	AELEAFLEEEER+AIDEPNFSVSYAR+AQSSVGSSNVNTGPLYR+ATEESMPPNQTHPNLLISDSSK+FDTLVEEIIK+FMLQDVIDLR+IPQQESVGLNNLTSTSSQGSESR+ISSIINYNEGQWSPNNPSGK+KIPIVSPK+LQIIDPTTK+LSDQNLETK+NEQLSAQYFGTLSSTTPGGSQGGSGK+NILDDFDK+NTGVDVGLQSDSKPETTLNDK+NVSESIVAPITDETDDAGSTPISR+SLAVDSNKLEGLSK+SNESAGNYIGK+SNPQSGGIFR+SNTDNEFSDQVTSTNTPATVLSEGPIR+SVAPVAVFIEASETDLK+SVVSEIVDLSAASK+TDVGPTPIVSAMTDAPSVEILPTPQR+TLLSSSVQK+TNAPYIPIETTPISR
87	FBpp0072305|FBgn0265434|CG15792-PB|zip-PB FBpp0072306|FBgn0265434|CG15792-PA|zip-PA FBpp0099894|FBgn0265434|CG15792-PC|zip-PC FBpp0099896|FBgn0265434|CG15792-PD|zip-PD FBpp0291728|FBgn0265434|CG15792-PE|zip-PE FBpp0291729|FBgn0265434|CG15792-PF|zip-PF FBpp0291730|FBgn0265434|CG15792-PG|zip-PG FBpp0291731|FBgn0265434|CG15792-PH|zip-PH FBpp0297531|FBgn0265434|CG15792-PI|zip-PI	1.0000	FBpp0072305 type=protein; loc=2R:complement(join(25010380..25010511,25005868..25006083,25002288..25002444,25000039..25000160,24998278..24998301,24997578..24997697,24997209..24997301,24994407..24997146,24994012..24994316,24993391..24993921,24992033..24993328,24991810..24991973,24991137..24991272)); ID=FBpp0072305; name=zip-PB; parent=FBgn0265434,FBtr0072398; dbxref=FlyBase_Annotation_IDs:CG15792-P…	20.5	36	0.40	AAETERDELAEEIANNANK+AGVLAHLEEER+ALESQLAELK+ANDLSQTLAEEEEK+AQLQIEQLTTELANEK+AQNEELEDDLQLTEDAK+DAEIVGMAQQALTDTQFGAR+DELAEEIANNANK+DLETELDEER+EALQEQLEEDDEAK+EQVEFAVEAIAK+GTLEAENADLATELR+GVADFAIVHYAGR+IANLEEQLENEGK+IATLEEELEEEQSNSEVLLDR+IDAPLVLDQLR+IPFQEFR+IQSELEDATIELEAQR+IVSAVLLFGSMK+LAEIETAQR+LAEVTTQMQEIK+LQQEAENITNQLEEAELK+NELLDSLDTTAAQQELR+NNDQATLPDNTVAQK+QAESQIAELQVK+SASNMESQLTEAQQLLEEETR+SLEEE…
729b	FBpp0073445|FBgn0001218|CG4147-PB|Hsc70-3-PB FBpp0073446|FBgn0001218|CG4147-PA|Hsc70-3-PA FBpp0073447|FBgn0001218|CG4147-PD|Hsc70-3-PD FBpp0073448|FBgn0001218|CG4147-PC|Hsc70-3-PC FBpp0311376|FBgn0001218|CG4147-PE|Hsc70-3-PE	1.0000	FBpp0073445 type=protein; loc=X:complement(join(11804897..11805021,11802613..11804458)); ID=FBpp0073445; name=Hsc70-3-PB; parent=FBgn0001218,FBtr0073608; dbxref=FlyBase:FBpp0073445,FlyBase_Annotation_IDs:CG4147-PB,GB_protein:AAN09299.1,REFSEQ:NP_511132,GB_protein:AAN09299,FlyMine:FBpp0073445,modMine:FBpp0073445; MD5=90cfc2d2c129e8a211bff4d9b740fb53; length=656; release=r6.09; species=Dmel;;FBpp00…	32.5	36	0.31	AKFEELNLDLFR+DAGVIAGLQVMR+DLEAIVQPVIAK+ETAEAYLGK+EWSDTNVQHDIK+FEELNLDLFR+IINEPTAAAIAYGLDK+IINEPTAAAIAYGLDKK+ITPSYVAFTADGER+LESAIDESIK+LTPEDIDR+LYQGAGGAPPPEGGDDADLKDEL+MKETAEAYLGK+NELESYAYSLK+NQLTTNPENTVFDAK+VEIIANDQGNR+VFAPEEISAMVLGK+VTHAVVTVPAYFNDAQR+WLEQNPDADPEEYK
217	FBpp0076552|FBgn0011640|CG8597-PA|lark-PA FBpp0076553|FBgn0011640|CG8597-PB|lark-PB FBpp0076554|FBgn0011640|CG8597-PC|lark-PC FBpp0076555|FBgn0011640|CG8597-PD|lark-PD FBpp0076556|FBgn0011640|CG8597-PE|lark-PE	1.0000	FBpp0076552 type=protein; loc=3L:join(7340069..7340770,7340876..7341114,7341353..7341470); ID=FBpp0076552; name=lark-PA; parent=FBgn0011640,FBtr0076841; dbxref=FlyBase_Annotation_IDs:CG8597-PA,FlyBase:FBpp0076552,GB_protein:AAF50578.1,REFSEQ:NP_523957,GB_protein:AAF50578; MD5=498cc25e6484a5d938da98774852f7fd; length=352; release=r6.09; species=Dmel;;FBpp0076553 type=protein; loc=3L:join(7340069..…	29.5	36	0.38	DAIQNLNGYTLNEFAIK+DFPPPPISR+DPYPPPPPPPPFLR+EPMPLPPTLSGSLR+EPPSPLSAGGYR+IFVGNLTDK+NYGFVHMETEQQGR+REPMPLPPTLSGSLR+YGSPTPHGYEDFSR
387	FBpp0081568|FBgn0002431|CG9484-PA|hyd-PA FBpp0308671|FBgn0002431|CG9484-PB|hyd-PB	1.0000	FBpp0081568 type=protein; loc=3R:complement(join(9725464..9725525,9724480..9724677,9724137..9724416,9723860..9724077,9723561..9723799,9723308..9723498,9719720..9723220,9719477..9719621,9719164..9719397,9718631..9719103,9718331..9718541,9717530..9718276,9716517..9717473,9716374..9716450,9715991..9716316,9715724..9715930,9715521..9715668,9715224..9715454,9714952..9715164)); ID=FBpp0081568; name=hyd…	13.6	35	0.37	AEGSTDSNIYVQLK+DALPVLDITALR+DGVFDVLPDNSMINLTAEDLR+DVAVTSSNIFEYVR+ESLIVQTFK+FPAINAAAVAAAAAATSSTSNTASTSK+IININTNSGVDK+IIPSSSQSSMLSNIK+INVGGDAAGAQILTLAVDSR+IQNDEAIAVQAFVEK+LGFSNSLK+LGSPTYTFDLAQR+LLIDWNAVR+LTLDLFGR+LYIPLYSSK+NVSTAATGATGNNSVISNR+QGFASFER+SPSVVVVDPVDDDNEPLFYSPGK+STEALMATRPEVIIAPNK+STSDHLLLFPAR+TIDSDINNYSASNLSTAEQAK+VATWMDEQLGYIGAK+VELISANFIR+VFVIFNLEK+VNEAIEIITFK+VVATDINVGAQVIMK+VVLMET…
762c	FBpp0310087|FBgn0003888|CG3401-PB|betaTub60D-PB	1.0000	FBpp0310087 type=protein; loc=2R:join(24306082..24306138,24310722..24310830,24310896..24311137,24311194..24312147); ID=FBpp0310087; name=betaTub60D-PB; parent=FBgn0003888,FBtr0343443; dbxref=GB_protein:AHN56630,REFSEQ:NP_001286835,FlyBase:FBpp0310087,FlyBase_Annotation_IDs:CG3401-PB; MD5=808c0718419ec38015f30f7cbf6600fb; length=453; release=r6.09; species=Dmel;	29.4	34	0.14	AILLDLEPGTMESVR+ALTVPELTQQMFDAK+EVDEQMLAVQNK+FPGQLNADLR+IMNTYSVVPSPK+ISEQFSAMFR+LAVNMVPFPR+LHFFMPGFAPLTSR+NSSYFVEWIPNNVK+VSVYYNEASVTR+YLTVAAVFR
762b	FBpp0072177|FBgn0003888|CG3401-PA|betaTub60D-PA	1.0000	FBpp0072177 type=protein; loc=2R:join(24306082..24306138,24310722..24310830,24310893..24311137,24311194..24312147); ID=FBpp0072177; name=betaTub60D-PA; parent=FBgn0003888,FBtr0072270; dbxref=FlyBase:FBpp0072177,FlyBase_Annotation_IDs:CG3401-PA,GB_protein:AAF47193.2,REFSEQ:NP_523842,GB_protein:AAF47193,FlyMine:FBpp0072177,modMine:FBpp0072177; MD5=faff26e0b4223b934baefc1ca16310b2; length=454; relea…	29.5	34	0.14	AILLDLEPGTMESVR+ALTVPELTQQMFDAK+EVDEQMLAVQNK+FPGQLNADLR+IMNTYSVVPSPK+ISEQFSAMFR+LAVNMVPFPR+LHFFMPGFAPLTSR+NSSYFVEWIPNNVK+VSVYYNEASAVTR+YLTVAAVFR
663a	FBpp0070787|FBgn0000042|CG4027-PA|Act5C-PA FBpp0070788|FBgn0000042|CG4027-PB|Act5C-PB FBpp0085365|FBgn0000043|CG12051-PA|Act42A-PA FBpp0100124|FBgn0000042|CG4027-PC|Act5C-PC FBpp0100125|FBgn0000042|CG4027-PD|Act5C-PD FBpp0311818|FBgn0000042|CG4027-PE|Act5C-PE	1.0000	FBpp0070787 type=protein; loc=X:5902698..5903828; ID=FBpp0070787; name=Act5C-PA; parent=FBgn0000042,FBtr0070822; dbxref=FlyBase_Annotation_IDs:CG4027-PA,FlyBase:FBpp0070787,GB_protein:AAF46098.1,REFSEQ:NP_727048,GB_protein:AAF46098; MD5=88db72d41de81d7f219b741d3b28d3d2; length=376; release=r6.09; species=Dmel;;FBpp0070788 type=protein; loc=X:5902698..5903828; ID=FBpp0070788; name=Act5C-PB; parent…	31.4	34	0.30	AGFAGDDAPR+DLTDYLMK+DLYANTVLSGGTTMYPGIADR+DSYVGDEAQSK+EITALAPSTMK+GYSFTTTAER+QEYDESGPSIVHR+SYELPDGQVITIGNER+VAPEEHPVLLTEAPLNPK
93	FBpp0072468|FBgn0265574|CG6905-PA|Cdc5-PA FBpp0289951|FBgn0265574|CG6905-PB|Cdc5-PB	1.0000	FBpp0072468 type=protein; loc=3L:complement(join(361084..361128,360749..361014,359245..360689,358497..359185)); ID=FBpp0072468; name=Cdc5-PA; parent=FBgn0265574,FBtr0072569; dbxref=FlyBase:FBpp0072468,FlyBase_Annotation_IDs:CG6905-PA,GB_protein:AAF47383.2,REFSEQ:NP_612033,GB_protein:AAF47383,FlyMine:FBpp0072468,modMine:FBpp0072468; MD5=58a45ad9bdf9ee68179b06f4254c13d1; length=814; release=r6.09; …	35.3	33	0.35	AASIATPNTVIATPFR+DGLSTLPAPR+DKLSINPEESMGVTETPAHYK+DMDEDELEMLSEAR+EGGAATPGGFQTPSSGALVPVK+ENEVPTAMLQNMEPER+FLGEQEAIAVPR+GAGGATGVVNTPAYVR+GIDYNAEIPFEK+IETNSEPAVEDQADVDAR+IMQEAQNMMALTHTETPLK+LEQLQSYFK+LESLQEDVR+LSINPEESMGVTETPAHYK+LVLPTPQISDMELQQVVK+NDYEIVVPEQEESER+QMLTEEMEVVK+QNLTEQQQAEELIK+QQDLDGELR+TIAPIIGR+WYEWLDPSIK+YASLVEER
303	FBpp0078997|FBgn0026196|CG10206-PA|nop5-PA	1.0000	FBpp0078997 type=protein; loc=2L:complement(join(6917341..6918611,6916898..6917162)); ID=FBpp0078997; name=nop5-PA; parent=FBgn0026196,FBtr0079369; dbxref=FlyBase:FBpp0078997,FlyBase_Annotation_IDs:CG10206-PA,GB_protein:AAF52455.2,REFSEQ:NP_477412,GB_protein:AAF52455,FlyMine:FBpp0078997,modMine:FBpp0078997; MD5=927705a12a71536536d1eea6c514361a; length=511; release=r6.09; species=Dmel;	49.5	33	0.33	DNMATSDLSDILPEDVEEK+EMTAMALGLAHSLSRYK+FNDTTEALAAATAAVEGK+HPSSTVQILGAEK+IITDNIAFVK+KLEQVDNLYQEFETPEK+KLLVDDVQSSLLVADAK+LEQVDNLYQEFETPEK+LIAHAGSLINLAK+LLVDDVQSSLLVADAK+MFVLYETPAGYAIFK+MMAMAPNLTVLVGDTVGAR+QKDEEVEAVEEAAAPEPEDQPTPAK+QQADSLLGGLPK+SEVFTYQPEADNTLNVK+THLYDYLK+VDAFGEEATFELGAAHK+YGLIYHAQLVGQASQK
152	FBpp0074278|FBgn0283469|CG6842-PA|Vps4-PA FBpp0309628|FBgn0283469|CG6842-PB|Vps4-PB	1.0000	FBpp0074278 type=protein; loc=X:join(17908578..17908713,17908808..17909669,17909781..17910009,17910078..17910179); ID=FBpp0074278; name=Vps4-PA; parent=FBgn0283469,FBtr0074504; dbxref=FlyBase:FBpp0074278,FlyBase_Annotation_IDs:CG6842-PA,GB_protein:AAF48783.1,REFSEQ:NP_573258,GB_protein:AAF48783,FlyMine:FBpp0074278,modMine:FBpp0074278; MD5=91073d84c60a032bf49393ff0e2f5918; length=442; release=r6.0…	36.7	33	0.37	AIDLVTK+DALMEPVR+EAVILPIK+EAVILPIKFPQLFTGK+FPQLFTGK+GILLFGPPGTGK+IHLGNTTHVLTEQDLK+IYIPLPEAHAR+KFTEDFGQEG+LEDAIVIEKPK+LFEPPVTMR+LYEHGVEYFLHTIK+NYAEALR+STFFSVSSSDLMSK+TEGYSGADISIVVR+VQWSDVAGLDAAK
773a	FBpp0087142|FBgn0000556|CG8280-PA|Ef1alpha48D-PA FBpp0304260|FBgn0000556|CG8280-PC|Ef1alpha48D-PC FBpp0311272|FBgn0000556|CG8280-PD|Ef1alpha48D-PD FBpp0311273|FBgn0000556|CG8280-PE|Ef1alpha48D-PE	1.0000	FBpp0087142 type=protein; loc=2R:11893575..11894966; ID=FBpp0087142; name=Ef1alpha48D-PA; parent=FBgn0000556,FBtr0088035; dbxref=FlyBase:FBpp0087142,FlyBase_Annotation_IDs:CG8280-PA,GB_protein:AAF58608.1,REFSEQ:NP_477375,GB_protein:AAF58608,FlyMine:FBpp0087142,modMine:FBpp0087142; MD5=2ae59732b0e0ae621052c7236b70a79c; length=463; release=r6.09; species=Dmel;;FBpp0304260 type=protein; loc=2R:11893…	28.3	32	0.34	EHALLAFTLGVK+EVSSYIK+IGGIGTVPVGR+LPLQDVYK+MDSSEPPYSEAR+QLIVGVNK+QTVAVGVIK+STTTGHLIYK+TLIDALDAILPPARPTDK+VETGVLKPGTVVVFAPANITTEVK+YYVTIIDAPGHR
678a	FBpp0073274|FBgn0262735|CG1691-PC|Imp-PC FBpp0073275|FBgn0262735|CG1691-PB|Imp-PB FBpp0073276|FBgn0262735|CG1691-PA|Imp-PA FBpp0293679|FBgn0262735|CG1691-PK|Imp-PK	1.0000	FBpp0073274 type=protein; loc=X:complement(join(10805266..10805357,10798619..10798993,10797836..10798544,10797508..10797663,10797069..10797437)); ID=FBpp0073274; name=Imp-PC; parent=FBgn0262735,FBtr0073418; dbxref=FlyBase:FBpp0073274,FlyBase_Annotation_IDs:CG1691-PC,GB_protein:AAN09275.1,REFSEQ:NP_727457,GB_protein:AAN09275; MD5=2e3f47ed18dab038025ef199ffddea5f; length=566; release=r6.09; species…	24.4	32	0.35	AAVGLNGVEFEGSK+AMMLSTNPPPITK+AQYMIFEK+IAPLDADKPLDQQTER+ILEVMQQEAISTNK+ILVQSEMVGAIIGR+ITVSSINDINSFNLER+LNNNISNNYYQQK+NPYPGMPGPGR+QADFPLR+VTIVGTPEGQWK
657	sp|TRYP_PIG|	1.0000	sp TRYP_PIG	25.1	32	0.34	IITHPNFNGNTLDNDIMLIK+LGEHNIDVLEGNEQFINAAK+LSSPATLNSR+VATVSLPR
214	FBpp0076359|FBgn0017579|CG6253-PA|RpL14-PA	1.0000	FBpp0076359 type=protein; loc=3L:join(8601035..8601037,8601314..8601415,8601648..8601842,8602103..8602303); ID=FBpp0076359; name=RpL14-PA; parent=FBgn0017579,FBtr0076633; dbxref=FlyBase:FBpp0076359,FlyBase_Annotation_IDs:CG6253-PA,GB_protein:AAF50393.1,REFSEQ:NP_523975,GB_protein:AAF50393,FlyMine:FBpp0076359,modMine:FBpp0076359; MD5=a8770f33c4e9685bb6fcb587b1869f19; length=166; release=r6.09; spe…	42.2	32	0.34	FPYTAPTR+IKFPYTAPTR+LLTIAFNTLK+LLTIAFNTLKK+LNNLHLTK+LVAIVDVIDQNR+SSLNDFDR+SSLNDFDRFK+VLVDGPLTGVPR+VSPWSVK
186	FBpp0075144|FBgn0036624|CG4877-PB|RAF2-PB FBpp0075145|FBgn0036624|CG4877-PA|RAF2-PA FBpp0305773|FBgn0036624|CG4877-PC|RAF2-PC	1.0000	FBpp0075144 type=protein; loc=3L:join(16386637..16386956,16387021..16389348,16389405..16389620,16389679..16389877,16389936..16390184,16390302..16390343); ID=FBpp0075144; name=RAF2-PB; parent=FBgn0036624,FBtr0075386; dbxref=FlyBase:FBpp0075144,FlyBase_Annotation_IDs:CG4877-PB,GB_protein:AAF49469.2,REFSEQ:NP_648889,GB_protein:AAF49469; MD5=b85936157282c8ec063c01803cfc6fed; length=1117; release=r6.0…	19.9	32	0.35	AMLEEEIDSPMASK+APPQQLATAPFAPPR+APSVSPANFEDDQMLFR+DAPNEAESLVVDATLK+DLLPILINK+DSLPVSHLSMR+ELFDELNSTMIDK+IKDLLPILINK+LIHSQDSNQDMASSSTHLSANLSETLR+LSTPYTLAPPTAAK+MPTTPSTNPLQR+NAVNDHLLDSNPDRDPPAK+RSETVSTQTQGLGSPAASSSTTR+SETVSTQTQGLGSPAASSSTTR+SFVDLNNSDANFHYR+SQAESSATINGNTGR
766a	FBpp0086252|FBgn0003274|CG4918-PA|RpLP2-PA	1.0000	FBpp0086252 type=protein; loc=2R:16586223..16586564; ID=FBpp0086252; name=RpLP2-PA; parent=FBgn0003274,FBtr0087105; dbxref=FlyBase:FBpp0086252,FlyBase_Annotation_IDs:CG4918-PA,GB_protein:AAF57979.1,REFSEQ:NP_523764,GB_protein:AAF57979,FlyMine:FBpp0086252,modMine:FBpp0086252; MD5=b28d6b4fec46edabc2fa2ec06e21105f; length=113; release=r6.09; species=Dmel;	44.2	30	0.32	ILSSVGVEVDAER+KEESESEDDDMGFALFE+SIDDLIK+YVAAYLLAVLGGK
695a	FBpp0075312|FBgn0087035|CG7439-PB|AGO2-PB FBpp0075313|FBgn0087035|CG7439-PC|AGO2-PC	1.0000	FBpp0075312 type=protein; loc=3L:join(15554207..15554222,15554290..15554472,15556850..15558117,15558250..15558338,15558394..15559003,15559100..15560116,15560208..15560578,15560641..15560731); ID=FBpp0075312; name=AGO2-PB; parent=FBgn0087035,FBtr0075559; dbxref=FlyBase:FBpp0075312,FlyBase_Annotation_IDs:CG7439-PB,GB_protein:AAF49619.2,REFSEQ:NP_648775,GB_protein:AAF49619,FlyMine:FBpp0075312,modMin…	19.1	30	0.34	DGATQVANMIK+DGVSDGQFPK+EIPSVVGVAASHDPYGASYNMQYR+FLEPFLR+FNNVDPGTVVDR+GINVVYTPPQSFQSAPR+GPPQQQQAAPLPLPPQPAGSIK+GTIGKPGQVGINYLDLDLSK+IANDFIVVSTR+INNTTNLDYSR+KDGATQVANMIK+LPLNSQNPEVTVTDR+NAYPDHIIYYR+NTMYIGADVTHPSPDQR+SLDTIFADLK+VDQLGGAVLAYDGK+VTIASYFHSR+YAATSTNVR
445	FBpp0083802|FBgn0002622|CG6779-PA|RpS3-PA FBpp0312066|FBgn0002622|CG6779-PB|RpS3-PB	1.0000	FBpp0083802 type=protein; loc=3R:join(23358855..23358890,23359154..23359858); ID=FBpp0083802; name=RpS3-PA; parent=FBgn0002622,FBtr0084410; dbxref=FlyBase:FBpp0083802,FlyBase_Annotation_IDs:CG6779-PA,GB_protein:AAF56129.1,REFSEQ:NP_476632,GB_protein:AAF56129,FlyMine:FBpp0083802,modMine:FBpp0083802; MD5=afce2f20264890e9f016128a095a23e6; length=246; release=r6.09; species=Dmel;;FBpp0312066 type=pro…	43.9	30	0.34	AELNEFLTR+ELAEDGYSGVEVR+FNFETGR+FVSDGIFK+IELYAEK+IPPPSKPLDDLSEAK+IYETPETEYK+IYETPETEYKIPPPSKPLDDLSEAK+KFVSDGIFK+KPLPDNVSVVEPK+LTGGLAVR+TEIIIMATK+VMLPYDPK
219	FBpp0076602|FBgn0035753|CG8615-PA|RpL18-PA FBpp0305562|FBgn0035753|CG8615-PB|RpL18-PB FBpp0311286|FBgn0035753|CG8615-PC|RpL18-PC	1.0000	FBpp0076602 type=protein; loc=3L:complement(join(7241226..7241228,7240855..7240941,7240301..7240777)); ID=FBpp0076602; name=RpL18-PA; parent=FBgn0035753,FBtr0076892; dbxref=GB_protein:AAF50596.1,FlyBase:FBpp0076602,FlyBase_Annotation_IDs:CG8615-PA,REFSEQ:NP_648091,GB_protein:AAF50596,FlyMine:FBpp0076602,modMine:FBpp0076602; MD5=7321237c81d349ed4322de58426e4c66; length=188; release=r6.09; species=…	31.4	30	0.34	AANQPESTIVVVGTVTDDAR+AGGEVLTFDQLALR+INRPPLSLQR+NTLLLQGR+SQDVYLR
37	FBpp0071050|FBgn0004403|CG1524-PB|RpS14a-PB FBpp0071051|FBgn0004403|CG1524-PA|RpS14a-PA FBpp0071052|FBgn0004404|CG1527-PA|RpS14b-PA FBpp0311458|FBgn0004404|CG1527-PB|RpS14b-PB	1.0000	FBpp0071050 type=protein; loc=X:join(7934034..7934270,7934330..7934548); ID=FBpp0071050; name=RpS14a-PB; parent=FBgn0004403,FBtr0071094; dbxref=FlyBase:FBpp0071050,FlyBase_Annotation_IDs:CG1524-PB,GB_protein:AAF46297.1,REFSEQ:NP_524884,GB_protein:AAF46297; MD5=67c629577ede1be33d27f3af361fb96a; length=151; release=r6.09; species=Dmel;;FBpp0071051 type=protein; loc=X:join(7934034..7934270,7934330..…	49.0	29	0.32	ADRDEASPYAAMLAAQDVAEK+DEASPYAAMLAAQDVAEK+EEVQVQLGPQVR+IEDVTPIPSDSTR+IEDVTPIPSDSTRR+IGRIEDVTPIPSDSTR+IGRIEDVTPIPSDSTRR+TLGITALHIK+TPGPGAQSALR+VQKEEVQVQLGPQVR
620	FBpp0099686|FBgn0039713|CG7808-PC|RpS8-PC FBpp0301957|FBgn0039713|CG7808-PE|RpS8-PE FBpp0311986|FBgn0039713|CG7808-PF|RpS8-PF FBpp0311987|FBgn0039713|CG7808-PG|RpS8-PG	1.0000	FBpp0099686 type=protein; loc=3R:join(29861931..29861934,29862199..29862305,29862785..29863196,29863415..29863518); ID=FBpp0099686; name=RpS8-PC; parent=FBgn0039713,FBtr0085489; dbxref=FlyBase_Annotation_IDs:CG7808-PC,FlyBase:FBpp0099686,GB_protein:AAN14192.1,REFSEQ:NP_651740,GB_protein:AAN14192,FlyMine:FBpp0099686,modMine:FBpp0099686; MD5=6f3fd8d03f294cec518e459314d26d3c; length=208; release=r6.…	46.2	28	0.28	ALRLETGNFAWASEGVAR+EDENDVLTK+ELEFYLK+IADVVYNASNNELVR+LETGNFAWASEGVAR+NSIVVIDATPFR+QWYEAHYVLPLGR+SDGYILEGK+VEQALEDQFTSGR
488	FBpp0085233|FBgn0002780|CG2050-PA|mod-PA FBpp0301951|FBgn0002780|CG2050-PC|mod-PC	1.0000	FBpp0085233 type=protein; loc=3R:join(32052735..32052977,32053246..32053555,32053623..32054357,32054424..32054764); ID=FBpp0085233; name=mod-PA; parent=FBgn0002780,FBtr0085874; dbxref=FlyBase:FBpp0085233,FlyBase_Annotation_IDs:CG2050-PA,GB_protein:AAF57213.1,REFSEQ:NP_524614,GB_protein:AAF57213,FlyMine:FBpp0085233,modMine:FBpp0085233; MD5=0475f421fccdda40bdf90693f539fb01; length=542; release=r6.0…	33.0	28	0.30	AILVTNLTSDATEADLR+AILVTNLTSDATEADLRK+ALAQLDGK+ALTLGDNVLSVSQPR+AVLAFVTFK+DLVALFAK+HESYSSDALEK+NQIVFVTNLPNEYLHK+SFLANESIVNNAPIFIEPNSLLK+TSELTLVVENVGK+TVVVGLIGPNITK+VAPVEAVTISSNR+VFNDSGEIESIIMLGQK+VQEEETVVPQSPSK+VQEEETVVPQSPSKK
168	FBpp0074673|FBgn0036929|CG7668-PA|CG7668-PA FBpp0304966|FBgn0036929|CG7668-PC|CG7668-PC	1.0000	FBpp0074673 type=protein; loc=3L:join(20002918..20002992,20003303..20004363,20004417..20004549); ID=FBpp0074673; name=CG7668-PA; parent=FBgn0036929,FBtr0074904; dbxref=FlyBase:FBpp0074673,FlyBase_Annotation_IDs:CG7668-PA,GB_protein:AAF49079.2,REFSEQ:NP_649170,GB_protein:AAF49079,FlyMine:FBpp0074673,modMine:FBpp0074673; MD5=b8fb3804c19a9cded87dc5043adfbbb9; length=422; release=r6.09; species=Dmel;…	37.2	28	0.31	DHDEFVLLGSSK+EGNDQIVEIEK+FREGNDQIVEIEK+GWMIIQR+IVQLEGAVK+KISELTR+LAEAEINLK+LLSLGEYSGNAGDAFR+LPSIKLVTLPDFEPFASVFEDIPSAGRGWMIIQR+LQTQIMDLQSDLDLSR+MELYIQLVDFDNASAYAR+MTEILSEYNVNNK+YDNFVIGDEK
804a	FBpp0290398|FBgn0261618|CG42551-PD|larp-PD FBpp0297481|FBgn0261618|CG42551-PG|larp-PG FBpp0297482|FBgn0261618|CG42551-PH|larp-PH	1.0000	FBpp0290398 type=protein; loc=3R:complement(join(28333709..28334518,28325489..28325819,28324810..28324877,28323649..28324649,28321373..28323486,28320582..28321279)); ID=FBpp0290398; name=larp-PD; parent=FBgn0261618,FBtr0301180; dbxref=REFSEQ:NP_733244,GB_protein:AAN14138,FlyBase:FBpp0290398,FlyBase_Annotation_IDs:CG42551-PD,FlyMine:FBpp0290398,modMine:FBpp0290398; MD5=b153591c0864eff0944bd444f3ad…	14.9	27	0.30	AAASGGDNTAENSSELDDNNDFVPVLSHHR+AIGTLEQEQLEQNDGQEK+ASDFSNVGDWPTLIGGTSGSGK+ENATTPPQQQQPPLSQTLNNNNDNVK+ESDKLELFEGYK+FFSYGLEK+LGYGQSQEMNTLYR+LLIVAQVGR+LNTTITNR+MDPEGYIPVTLIASFHR+SLALEDAGNGFR+SVSESDGTAVIAAGGR+TGSFGSTTVR+TTTTSTATTTTNNNIK+TVNVISQADFEK+VVEPEINEMLQGVGSLNPGR
722a	FBpp0081675|FBgn0028734|CG6203-PA|Fmr1-PA FBpp0290600|FBgn0028734|CG6203-PF|Fmr1-PF	1.0000	FBpp0081675 type=protein; loc=3R:complement(join(10108695..10108745,10107430..10107479,10105790..10106113,10105559..10105724,10105434..10105501,10105060..10105369,10104879..10105010,10104289..10104796,10103673..10103747,10103232..10103602)); ID=FBpp0081675; name=Fmr1-PA; parent=FBgn0028734,FBtr0082197; dbxref=FlyBase:FBpp0081675,FlyBase_Annotation_IDs:CG6203-PA,GB_protein:AAF54493.2,REFSEQ:NP_611…	30.8	27	0.17	AIQESSMGSTQSFPVTR+AMLEYAEEFFQVPR+DDLMGLAIGSHGSNIQAAR+DLDALIVISK+ELAHVPFVFIGTVESIANAK+GNYVEEFR+GYSSDIESVR+IAGDDEQDQNIPR+IIQEIVDK+ISGETEESVQR+MEIDQQLR+SNNHTDQPSGQQQLAENVK+TFYQFTLPVPEELR+TFYQFTLPVPEELREEAQK+TVDGVTNIELEEK+VSAIAGDDEQDQNIPR+YPFVNVR
708b	FBpp0081374|FBgn0263231|CG9748-PA|bel-PA FBpp0306433|FBgn0263231|CG9748-PB|bel-PB	1.0000	FBpp0081374 type=protein; loc=3R:complement(join(8659963..8660007,8658015..8658387,8655987..8657843,8655785..8655906)); ID=FBpp0081374; name=bel-PA; parent=FBgn0263231,FBtr0081888; dbxref=FlyBase:FBpp0081374,FlyBase_Annotation_IDs:CG9748-PA,GB_protein:AAF54262.1,REFSEQ:NP_536783,GB_protein:AAF54262,FlyMine:FBpp0081374,modMine:FBpp0081374; MD5=7a5214f0ded2bee922609d09b676d354; length=798; release=…	20.9	27	0.26	DSLTLIFVETK+ELATQIFEEAK+FEDNYNGGEFDSR+FLVIDEADR+HAIPIIINGR+IVEQLNMPPTGQR+MGNLGVATSFFNEK+MLDMGFEPQIR+QEIPSFMEDMSSDR+QTLMFSATFPK+QYPLGLVLAPTR+TSTNSVTGGVYVPPHLR+VGLENIR+WQEPERPAGFDGSEGGQSAGGNR
670a	FBpp0072166|FBgn0259937|CG3333-PA|Nop60B-PA FBpp0099583|FBgn0259937|CG3333-PB|Nop60B-PB FBpp0289464|FBgn0259937|CG3333-PC|Nop60B-PC FBpp0290083|FBgn0259937|CG3333-PF|Nop60B-PF	1.0000	FBpp0072166 type=protein; loc=2R:join(24174955..24174967,24175028..24175396,24175473..24175724,24175917..24176191,24176427..24176831,24176893..24177105); ID=FBpp0072166; name=Nop60B-PA; parent=FBgn0259937,FBtr0072258; dbxref=FlyBase_Annotation_IDs:CG3333-PA,FlyBase:FBpp0072166,GB_protein:AAF47178.1,REFSEQ:NP_525120,GB_protein:AAF47178; MD5=e11e7d81745512068d7be9dddda65d2a; length=508; release=r6.…	29.5	27	0.30	EEPLDGDDIGTLQK+EWLTGYVDYNAK+EYVAIFK+GALFQRPPLISAVK+GDEEAPEAAEEEAEPVEK+HKGDEEAPEAAEEEAEPVEK+IAELDTSQWPLLLK+IKEEPLDGDDIGTLQK+ITLPGVLR+KLSTSSVEETAAAAVSEETPSK+LLDYDETR+LSTSSVEETAAAAVSEETPSK+SNHYTPLAHGSSPLNR+VIKPLEGLLVNHK
159	FBpp0074462|FBgn0027603|CG12359-PA|Ulp1-PA	1.0000	FBpp0074462 type=protein; loc=X:complement(join(19205073..19207759,19204064..19204936,19203827..19203991,19203566..19203767,19202872..19203486)); ID=FBpp0074462; name=Ulp1-PA; parent=FBgn0027603,FBtr0074693; dbxref=FlyBase:FBpp0074462,FlyBase_Annotation_IDs:CG12359-PA,GB_protein:AAF48933.1,REFSEQ:NP_573362,GB_protein:AAF48933,FlyMine:FBpp0074462,modMine:FBpp0074462; MD5=731928ec3d2c90489d43e879f4…	16.7	27	0.30	AGELPATYAMNTFFMPR+ANPELTEYAK+ASEIQDQNQQTLTEIPEK+DENQIVLAVQEK+DISESLVADPEQPEAEAHR+DLQIVTDTHK+DVPITFSQAEMLYFR+FSPSPAAHPNVIER+FTFPSQNYSPLLPR+KQPFDMTGFVVENAQNIPR+LITNETAEDLIPNNSMAK+LSIFNPPVYTQHR+NDAPHVPTPFDDEESSQR+NDFAENFK+QDQLSVPQIQK+QLESMHLLGIAEQQANESK+QPFDMTGFVVENAQNIPR+QYIQQEFTIHSNQAYSK
722b	FBpp0300445|FBgn0028734|CG6203-PG|Fmr1-PG	1.0000	FBpp0300445 type=protein; loc=3R:complement(join(10108695..10108889,10107430..10107479,10105790..10106113,10105559..10105724,10105434..10105501,10105069..10105369,10104879..10105010,10104289..10104796,10103673..10103747,10103232..10103602)); ID=FBpp0300445; name=Fmr1-PG; parent=FBgn0028734,FBtr0308123; dbxref=FlyBase:FBpp0300445,FlyBase_Annotation_IDs:CG6203-PG,REFSEQ:NP_001247017,GB_protein:AFH0…	29.6	26	0.14	ADKPGGTTSGDMEDLLVEVR+AIQESSMGSTQSFPVTR+AMLEYAEEFFQVPR+DDLMGLAIGSHGSNIQAAR+DLDALIVISK+ELAHVPFVFIGTVESIANAK+GNYVEEFR+GYSSDIESVR+IAGDDEQDQNIPR+IIQEIVDK+ISGETEESVQR+MEIDQQLR+SNNHTDQPSGQQQLAENVK+TFYQFTLPVPEELR+TFYQFTLPVPEELREEAQK+TVDGVTNIELEEK+YPFVNVR
717a	FBpp0081062|FBgn0003885|CG2512-PA|alphaTub84D-PA FBpp0081153|FBgn0003884|CG1913-PA|alphaTub84B-PA	1.0000	FBpp0081062 type=protein; loc=3R:7531259..7532611; ID=FBpp0081062; name=alphaTub84D-PA; parent=FBgn0003885,FBtr0081538; dbxref=FlyBase:FBpp0081062,FlyBase_Annotation_IDs:CG2512-PA,GB_protein:AAF54007.1,REFSEQ:NP_524264,GB_protein:AAF54007,FlyMine:FBpp0081062,modMine:FBpp0081062; MD5=019098f12132864ff22b77f0b7ff682e; length=450; release=r6.09; species=Dmel;;FBpp0081153 type=protein; loc=3R:join(70…	30.0	26	0.29	AVFVDLEPTVVDEVR+DVNAAIATIK+EIVDLVLDR+FDLMYAK+IHFPLVTYAPVISAEK+LIGQIVSSITASLR+NLDIERPTYTNLNR+QLFHPEQLITGK+TVGGGDDSFNTFFSETGAGK+VGINYQPPTVVPGGDLAK
679a	FBpp0073277|FBgn0003360|CG16944-PA|sesB-PA FBpp0073278|FBgn0003360|CG16944-PC|sesB-PC FBpp0073279|FBgn0003360|CG16944-PB|sesB-PB FBpp0073280|FBgn0003360|CG16944-PD|sesB-PD FBpp0312078|FBgn0003360|CG16944-PE|sesB-PE	1.0000	FBpp0073277 type=protein; loc=X:complement(join(10782380..10782676,10782173..10782300,10781621..10782095)); ID=FBpp0073277; name=sesB-PA; parent=FBgn0003360,FBtr0073421; dbxref=FlyBase:FBpp0073277,FlyBase_Annotation_IDs:CG16944-PA,GB_protein:AAG22341.1,REFSEQ:NP_511109,GB_protein:AAG22341,FlyMine:FBpp0073277,modMine:FBpp0073277; MD5=c2c1ad011a3bcdf20b09b6b6d65bec98; length=299; release=r6.09; spe…	44.1	26	0.28	AAYFGFYDTAR+ATEVIYK+DFAAGGISAAVSK+DFDAVGFVK+EQGFSSFWR+GAFSNILR+GFGVSVQGIIIYR+GMLPDPK+GTGGAFVLVLYDEIK+GTGGAFVLVLYDEIKK+QEGTGAFFK+QVFLGGVDK+SDGIVGLYR+YFPTQALNFAFK
377	FBpp0081324|FBgn0037573|CG7483-PA|eIF4AIII-PA	1.0000	FBpp0081324 type=protein; loc=3R:join(8313338..8313470,8313531..8313897,8313953..8314144,8314206..8314713); ID=FBpp0081324; name=eIF4AIII-PA; parent=FBgn0037573,FBtr0081834; dbxref=FlyBase:FBpp0081324,FlyBase_Annotation_IDs:CG7483-PA,GB_protein:AAF54221.1,REFSEQ:NP_649788,GB_protein:AAF54221,FlyMine:FBpp0081324,modMine:FBpp0081324; MD5=4f16f87bb2db6e9762ded7d42dd01615; length=399; release=r6.09; …	35.3	26	0.27	DELTLEGIK+DVIAQAQSGTGK+EANFTVSSMHGDMPQK+ELAVQIQK+EQIYDVYR+FMTDPIR+GIDVQQVSLVINYDLPNNR+GIYAYGFEKPSAIQQR+GVAINFVK+KGVAINFVK+KLDYGQHIVSGTPGR+LDYGQHIVSGTPGR+MLVLDEADEMLNK+QFFVAVER+RDELTLEGIK
345	FBpp0079986|FBgn0032454|CG5787-PA|CG5787-PA FBpp0304683|FBgn0032454|CG5787-PB|CG5787-PB	1.0000	FBpp0079986 type=protein; loc=2L:complement(join(12710362..12712306,12709375..12710225,12709253..12709309)); ID=FBpp0079986; name=CG5787-PA; parent=FBgn0032454,FBtr0080405; dbxref=GB_protein:AAF53220.2,FlyBase:FBpp0079986,FlyBase_Annotation_IDs:CG5787-PA,REFSEQ:NP_609589,GB_protein:AAF53220,FlyMine:FBpp0079986,modMine:FBpp0079986; MD5=91ab23d9292595b10087b2783f44e005; length=950; release=r6.09; s…	33.5	26	0.27	DIGNFNNR+FGDNFQDKFR+GGPSSNFGQANR+GPAVGGSGGPGFKPNSGGNFGNNNSGGGFSNNISR+GPAVGGSGGPGFNPNSGGNFGSNNSGGGFSNNFGQNSGNFGDNNR+IPYLNDQPK+KLPVAAPNQYK+KPPVAAPAVK+LLEVENR+LPVAAPNQYK+LTTEQVVYAIIK+NDAYGIGQR+NFNNDNFPNR+NFNNDNFPNRGPNYDDQR+SAGAPTLR+SGFNDSYGR+SGGGGGGGAGGGGGVGSGGSGWEAGQR+SGNHGNFGQNSGNFGDNNR+SQSSSFQNSGYQSNSGGGGGGGGR+STAEDDVKDQQAIAR+TIFTLMNR+VAPPPPLETEAASK
335	FBpp0079752|FBgn0015756|CG6141-PA|RpL9-PA FBpp0079753|FBgn0015756|CG6141-PB|RpL9-PB FBpp0309201|FBgn0015756|CG6141-PC|RpL9-PC	1.0000	FBpp0079752 type=protein; loc=2L:complement(join(11003511..11003751,11002907..11003238)); ID=FBpp0079752; name=RpL9-PA; parent=FBgn0015756,FBtr0080163; dbxref=FlyBase:FBpp0079752,FlyBase_Annotation_IDs:CG6141-PA,GB_protein:AAF53048.2,REFSEQ:NP_477161,GB_protein:AAF53048; MD5=34fd4750956f462f757b4355f18215dd; length=190; release=r6.09; species=Dmel;;FBpp0079753 type=protein; loc=2L:complement(join…	44.2	26	0.29	DELIVEGNDIESVSGSAALIQQSTTVK+FLDGLYVSEK+GVTFGFQYK+HLALDMYMPDK+HLALDMYMPDKR+KFLDGLYVSEK+RVEMAPGVTVVNSTAQK+VEMAPGVTVVNSTAQK+VVTITGTR
322	FBpp0079500|FBgn0004867|CG5920-PA|RpS2-PA FBpp0303531|FBgn0004867|CG5920-PB|RpS2-PB FBpp0311561|FBgn0004867|CG5920-PC|RpS2-PC	1.0000	FBpp0079500 type=protein; loc=2L:complement(9896327..9897130); ID=FBpp0079500; name=RpS2-PA; parent=FBgn0004867,FBtr0079905; dbxref=FlyBase:FBpp0079500,FlyBase_Annotation_IDs:CG5920-PA,GB_protein:AAF52822.1,REFSEQ:NP_476874,GB_protein:AAF52822,FlyMine:FBpp0079500,modMine:FBpp0079500; MD5=207bcaed11f5ff09092a8f6cd10003e0; length=267; release=r6.09; species=Dmel;;FBpp0303531 type=protein; loc=2L:co…	41.6	26	0.28	AFVAIGDNNGHIGLGVK+ATYAAIAK+EDSKEWVPVTK+EMPLGSTPYQAYSDFLSKPTPR+GSTGTLGNFAK+GTGIVSAPVPK+LSVVPVR+SLEEIYLYSLPIK+TYAYLTPDLWK
536	FBpp0086393|FBgn0034073|CG8414-PA|CG8414-PA	1.0000	FBpp0086393 type=protein; loc=2R:complement(join(16102110..16102527,16101835..16102050,16099694..16101781,16099370..16099635)); ID=FBpp0086393; name=CG8414-PA; parent=FBgn0034073,FBtr0087255; dbxref=FlyBase:FBpp0086393,FlyBase_Annotation_IDs:CG8414-PA,GB_protein:AAF58067.2,REFSEQ:NP_611084,GB_protein:AAF58067,FlyMine:FBpp0086393,modMine:FBpp0086393; MD5=5d0e27dcab20d15f716cd2661b2cca4d; length=99…	18.6	25	0.27	APAFLGVPANQR+AVIQLVQNIQNDAK+DQGQGVSSSVPFVFILDDSK+ELYLVPAMPLQK+ENYLQPSDVPFYR+EPLIIEEIFDDPPVEK+GLNWVSISPTK+IEQSSVMDIVVK+NPQANPTELSVFENSLK+NTSAQQLVDTFGK+QEAITIYSPK+QTNAIVLLHR+VHSINELAPK+YSNIPWLINTMGYNK
262	FBpp0077728|FBgn0031266|CG2807-PA|CG2807-PA FBpp0304617|FBgn0031266|CG2807-PB|CG2807-PB	1.0000	FBpp0077728 type=protein; loc=2L:join(568406..568433,568599..569290,569348..572650); ID=FBpp0077728; name=CG2807-PA; parent=FBgn0031266,FBtr0078068; dbxref=GB_protein:AAF51478.1,FlyBase:FBpp0077728,FlyBase_Annotation_IDs:CG2807-PA,GB_protein:AAF51478.2,REFSEQ:NP_608534,GB_protein:AAF51478,FlyMine:FBpp0077728,modMine:FBpp0077728; MD5=1c1fc1ad85ba4ea6a55ddddaf0f5e886; length=1340; release=r6.09; sp…	20.0	25	0.25	AIVNVIGMTK+ALVEIIEHGLVDEQQK+ATVNTFGYIAK+EVMLILIR+ILPPPAGYVPLR+IMGNLGAADIDSR+IYNSLYIGGQDALIAGYPR+LLVDVNEDSLSPEELK+LMATPTPIAGTPAGFFIQVEDK+MATPSSAATPTWEDK+NRPYTDEELDQIFPPGYK+QLVDTTVEIANK+TGSGGGAESISIESTPGASK+THEDIEAQISVIQEK+TTYTAPASVLK+TVTSSSTSNGDLPAPK+VGASEIINR+VPELNVQNGVLK+WDQTVSDSFIPAK
22	FBpp0070616|FBgn0266570|CG2982-PB|CG2982-PB FBpp0309175|FBgn0266570|CG2982-PC|CG2982-PC	1.0000	FBpp0070616 type=protein; loc=X:4319628..4321589; ID=FBpp0070616; name=CG2982-PB; parent=FBgn0266570,FBtr0070648; dbxref=FlyBase:FBpp0070616,FlyBase_Annotation_IDs:CG2982-PB,GB_protein:AAF45939.2,REFSEQ:NP_572160,GB_protein:AAF45939,FlyMine:FBpp0070616,modMine:FBpp0070616; MD5=a6b20b5f611c8919dea645afdb93f75b; length=653; release=r6.09; species=Dmel;;FBpp0309175 type=protein; loc=X:4319628..43215…	26.6	25	0.25	DQEVHAFFSK+ESNDSNSVSDMLAVTK+FQHEALPPIVLPSEEVR+GLPLHTFQVLGNAYK+KDPAAVNSLVK+LFDDDAGPSTSK+LLNPSTYLIR+LVTESDGSVR+LVTNYLMPSEDDIDEAVDQMAK+MLDEILIR+QLVENVQK+VLQWILFPVQTK+YEPYFMEILPEEAK+YFQSMISFK
698a	FBpp0076152|FBgn0010408|CG3395-PA|RpS9-PA FBpp0076154|FBgn0010408|CG3395-PD|RpS9-PD FBpp0309532|FBgn0010408|CG3395-PE|RpS9-PE	1.0000	FBpp0076152 type=protein; loc=3L:complement(join(9511056..9511278,9510465..9510651,9509981..9510158)); ID=FBpp0076152; name=RpS9-PA; parent=FBgn0010408,FBtr0076423; dbxref=FlyBase:FBpp0076152,FlyBase_Annotation_IDs:CG3395-PA,GB_protein:AAF50249.1,REFSEQ:NP_524004,GB_protein:AAF50249; MD5=7752e85d52003f2a9702c19d0b7cfb88; length=195; release=r6.09; species=Dmel;;FBpp0076154 type=protein; loc=3L:co…	40.5	24	0.27	ELLTLDEK+ELLTLDEKDEK+ELLTLDEKDEKR+HIDFSLK+IEDFLER+IIGEYGLR+IPSVFSK+KQVVNIPSFVVR+LDYVLGLK+LFQGNALLR+LQTQVFK+MKLDYVLGLK+QVVNIPSFVVR
622	FBpp0110421|FBgn0064225|CG17489-PA|RpL5-PA FBpp0110424|FBgn0064225|CG17489-PB|RpL5-PB FBpp0304879|FBgn0064225|CG17489-PG|RpL5-PG FBpp0311121|FBgn0064225|CG17489-PH|RpL5-PH	1.0000	FBpp0110421 type=protein; loc=2L:complement(join(22536537..22536539,22536115..22536378,22535617..22536054,22534869..22535063)); ID=FBpp0110421; name=RpL5-PA; parent=FBgn0064225,FBtr0111129; dbxref=FlyBase_Annotation_IDs:CG17489-PA,GB_protein:EAA46019.1,FlyBase:FBpp0110421,REFSEQ:NP_001036387,GB_protein:EAA46019; MD5=4509e147e248f30dbcb4ce925dd687bb; length=299; release=r6.09; species=Dmel;;FBpp01…	34.8	24	0.27	ADDLEDIYKK+AHIFGQHVADYMR+DITVQIAYAR+FPGYSAETK+GAVDGGLNIPHSVK+LSNKDITVQIAYAR+RFPGYSAETK+SFNADVHR+SLEEEDEESFK+SLEEEDEESFKR+YGIQVGLTNYAAAYCTGLLVARR
600	FBpp0088250|FBgn0010217|CG11154-PA|ATPsynbeta-PA FBpp0305828|FBgn0010217|CG11154-PC|ATPsynbeta-PC FBpp0311086|FBgn0010217|CG11154-PD|ATPsynbeta-PD	1.0000	FBpp0088250 type=protein; loc=4:join(1031890..1031953,1032907..1033218,1033272..1034413); ID=FBpp0088250; name=ATPsynbeta-PA; parent=FBgn0010217,FBtr0089186; dbxref=FlyBase:FBpp0088250,FlyBase_Annotation_IDs:CG11154-PA,GB_protein:AAF59391.1,REFSEQ:NP_726631,GB_protein:AAF59391,FlyMine:FBpp0088250,modMine:FBpp0088250; MD5=0f33e3078353582da35dbfb8cdb4639d; length=505; release=r6.09; species=Dmel;;F…	40.0	24	0.24	AIAELGIYPAVDPLDSTSR+EGNDLYNEMIEGGVISLK+FTQAGSEVSALLGR+IGLFGGAGVGK+IINVIGEPIDER+IMDPNIIGQEHYNVAR+IPSAVGYQPTLATDMGSMQER+IPVGAETLGR+LVPLEQTIK+TIAMDGTEGLVR+TVLIMELINNVAK+VALTGLTVAEYFR+VALVYGQMNEPPGAR+VLDTGYPIR+VVDLLAPYAK
447	FBpp0084016|FBgn0039182|CG5728-PA|CG5728-PA	1.0000	FBpp0084016 type=protein; loc=3R:complement(join(24333141..24333221,24330800..24333084,24329146..24330737,24328925..24329090,24328689..24328857)); ID=FBpp0084016; name=CG5728-PA; parent=FBgn0039182,FBtr0084632; dbxref=FlyBase:FBpp0084016,FlyBase_Annotation_IDs:CG5728-PA,GB_protein:AAF56280.2,REFSEQ:NP_651245,GB_protein:AAF56280,FlyMine:FBpp0084016,modMine:FBpp0084016; MD5=9b4d21fbb126184282e6887e…	20.4	24	0.25	AAMSGDTSEYHDLTELFQLGR+AGLEEASAPISK+DQDEEEQEVEPIK+DVPYFSGQLTK+DWQSVQVGDIIR+ELTATALQIALPGR+ENSSFFEGQTTK+ITFAAEDDEEDEDGNPK+LDIAHISPSGELSTNLIGK+LEEFVGLIPLR+LETIDQYER+LGSGGVVLLLNK+LHPNDIENSGSAELR+LTDVWSGDLSDTAK+LVEGYLNEVAQIK+LVIAQPNNSISWLK+NAPVELVPEQLLWVK+SQNETNLDYILPGSIVK+TLVADISDAYTR+VNGILEQFYLAPNVR+VSALLLSSLVGTAK
191	FBpp0075282|FBgn0263599|CG5931-PA|l(3)72Ab-PA	1.0000	FBpp0075282 type=protein; loc=3L:complement(join(15967708..15967752,15966916..15967611,15962115..15966858,15961876..15962050,15961538..15961820,15960994..15961479)); ID=FBpp0075282; name=l(3)72Ab-PA; parent=FBgn0263599,FBtr0075527; dbxref=FlyBase:FBpp0075282,FlyBase_Annotation_IDs:CG5931-PA,GB_protein:AAF49564.4,REFSEQ:NP_648818,GB_protein:AAF49564,FlyMine:FBpp0075282,modMine:FBpp0075282; MD5=e2f…	12.1	24	0.27	ANSNLVLQADVR+EDEVTGPVIAPFFPQK+FALLVNLGK+FQVMNEIVYEK+GDAEDGGAAAAGQVAGVR+GKGDAEDGGAAAAGQVAGVR+GPVLEALVAR+IVALSASLTDAR+LLQLSDLQMADVAR+LQLGPELQGDTEQILSK+LTAIDVLTYAASDLQPNR+LTQNPNYYNLQGVTHR+LVGLSATLPNYQDVATFLR+NPTLYGVSHDAIK+QLPHFSPEIVK+QTLSEIELFR+SLVQEMVGNFGR+TFVSLVR+VFSLSSEFR+WIGAETQLPVSFR+YVQPVFEGFK
114	FBpp0073098|FBgn0035524|CG11583-PA|CG11583-PA	1.0000	FBpp0073098 type=protein; loc=3L:complement(join(4282610..4282729,4281598..4282548)); ID=FBpp0073098; name=CG11583-PA; parent=FBgn0035524,FBtr0073242; dbxref=FlyBase:FBpp0073098,FlyBase_Annotation_IDs:CG11583-PA,GB_protein:AAF47877.3,FlyBase_Annotation_IDs:CG32253-PA,REFSEQ:NP_001033989,GB_protein:AAF47877,FlyMine:FBpp0073098,modMine:FBpp0073098; MD5=0aa2bae5191d44055722b8a47c6651a0; length=356; …	38.5	24	0.27	AAPQLEIVPLDENPPLPPQR+AYDGMDNDELFEDDDPVETAK+DLYMWISNTSGSTGPSAK+FDELPHLK+FLIENIHTMAELK+GSRPLLSFDSK+NFQILSEDGGLSEVGPR+SQPFVDHVFTFTYLDK+TIWENPDYVSPSK
538	FBpp0086484|FBgn0024754|CG8200-PA|Flo1-PA FBpp0086485|FBgn0024754|CG8200-PB|Flo1-PB	1.0000	FBpp0086484 type=protein; loc=2R:complement(join(15569119..15569170,15568751..15568826,15568152..15568506,15567243..15567713,15567029..15567172,15566803..15566967,15566574..15566591)); ID=FBpp0086484; name=Flo1-PA; parent=FBgn0024754,FBtr0087351; dbxref=FlyBase:FBpp0086484,FlyBase_Annotation_IDs:CG8200-PA,GB_protein:AAF58120.1,REFSEQ:NP_477358,GB_protein:AAF58120,FlyMine:FBpp0086484,modMine:FBpp0…	41.8	23	0.25	AAYDVEVQTK+AFVWPVGQQVQR+AIMGSMTVEEIYK+EAAMVEMLLDTLPK+ITMVSSGTGDIGAAK+KAEAEMAYELQAAK+LTGEVLSIVNK+NITGVDIAR+QVFEVASSDLANMGITVVSYTIK+SEAEINHIALVTLEGHQR+TQEIAVQEQEIMR+VAAEVAAPLSQAK+VVMEAEAEAESIR
701a	FBpp0076869|FBgn0035589|CG4618-PA|CHMP2B-PA	1.0000	FBpp0076869 type=protein; loc=3L:5139745..5140383; ID=FBpp0076869; name=CHMP2B-PA; parent=FBgn0035589,FBtr0077166; dbxref=FlyBase:FBpp0076869,FlyBase_Annotation_IDs:CG4618-PA,GB_protein:AAF50800.1,REFSEQ:NP_647947,GB_protein:AAF50800,FlyMine:FBpp0076869,modMine:FBpp0076869; MD5=b5146c85d178796c9988d6a1c4bc54c3; length=212; release=r6.09; species=Dmel;	34.4	22	0.24	DIADQLAK+KLELEIR+MSSIPATGSSDFETSGK+NMGANIALSEAMGTTAK+VLDEIGIEISGK+VMRPEAIGETVR
61	FBpp0071754|FBgn0022986|CG3613-PA|qkr58E-1-PA FBpp0308620|FBgn0022986|CG3613-PC|qkr58E-1-PC FBpp0312217|FBgn0022986|CG3613-PD|qkr58E-1-PD	1.0000	FBpp0071754 type=protein; loc=2R:complement(join(22415140..22415395,22414570..22415074,22414408..22414509,22414101..22414282,22413195..22413340)); ID=FBpp0071754; name=qkr58E-1-PA; parent=FBgn0022986,FBtr0071843; dbxref=FlyBase:FBpp0071754,FlyBase_Annotation_IDs:CG3613-PA,GB_protein:AAF46844.1,REFSEQ:NP_523809,GB_protein:AAF46844,FlyMine:FBpp0071754,modMine:FBpp0071754; MD5=adaecc409d1adbb607edd9…	42.6	22	0.23	DEEPAATGAPETPEADGGGHTTSHAALR+DLHVEISTVAPPAEAYHR+DYNEDAADYK+FMIPDANDDIR+IPKPEIYANVYSEKPIR+ISYALGEIR+LLDDEVEK+TNAYLQECLLEK+VLFPIKEYPK+VYSILEK+YATPPPQTSK+YVMDDPNYGIVK
457	FBpp0084336|FBgn0001139|CG8384-PB|gro-PB FBpp0084337|FBgn0001139|CG8384-PA|gro-PA FBpp0084338|FBgn0001139|CG8384-PD|gro-PD FBpp0084339|FBgn0001139|CG8384-PC|gro-PC FBpp0089115|FBgn0001139|CG8384-PE|gro-PE FBpp0292077|FBgn0001139|CG8384-PF|gro-PF FBpp0292078|FBgn0001139|CG8384-PG|gro-PG FBpp0293584|FBgn0001139|CG8384-PH|gro-PH FBpp0307986|FBgn0001139|CG8384-PI|gro-PI FBpp0308932|FBgn0001139|CG8384…	1.0000	FBpp0084336 type=protein; loc=3R:join(26043344..26043379,26043515..26043609,26044310..26044373,26044444..26044626,26045469..26045663,26045729..26045827,26046536..26046592,26046733..26046909,26046974..26047245,26047496..26048169,26048236..26048435,26048498..26048605); ID=FBpp0084336; name=gro-PB; parent=FBgn0001139,FBtr0084962; dbxref=FlyBase:FBpp0084336,FlyBase_Annotation_IDs:CG8384-PB,GB_protein…	15.4	22	0.24	ARTPTPNAAAPAPGVNPK+DNLLNAWR+FTIADTLER+LEKPSSSGIK+LWTGGLDNTVR+SPLDIENDSK+TLIVGGEASNLSIWDLASPTPR+TPTPNAAAPAPGVNPK+TPYGASIFQSK+TRSPLDIENDSK+VWDISQPGNK
299	FBpp0078971|FBgn0086451|CG10805-PA|l(2)k09022-PA	1.0000	FBpp0078971 type=protein; loc=2L:join(6854246..6855414,6855527..6855789,6855850..6859560,6859625..6860772); ID=FBpp0078971; name=l(2)k09022-PA; parent=FBgn0086451,FBtr0079343; dbxref=FlyBase:FBpp0078971,FlyBase_Annotation_IDs:CG10805-PA,GB_protein:AAF52447.2,REFSEQ:NP_609079,GB_protein:AAF52447,FlyMine:FBpp0078971,modMine:FBpp0078971; MD5=4894d304efab97e131c18257ebb0adaa; length=2096; release=r6.…	11.7	22	0.24	ALQQSLQLILPEAQDR+FSDFNVGEHR+IELVVQSLR+ILLGSDFVSK+LAAPQSSVTLADAR+LADVWSAVAQGVEVR+LLQNLNVTK+LSVQLENPQLLQDK+LTYFLLTNR+QGMTLLELLEHK+SLLATLTK+SSLSGGSGSSVLSTEQQLFDVR+SVELPEINK+SVLALASDPK+TGVQELETILGESVQK+TLAYVGVLNGALEAASETPSLEK+TTFQAWYSTYLEK+VALNVLLR+VPFLAELK+YPEAFDLSVK
131	FBpp0073623|FBgn0010198|CG2033-PC|RpS15Aa-PC FBpp0073624|FBgn0010198|CG2033-PA|RpS15Aa-PA FBpp0073625|FBgn0010198|CG2033-PD|RpS15Aa-PD FBpp0073626|FBgn0010198|CG2033-PE|RpS15Aa-PE FBpp0290052|FBgn0010198|CG2033-PF|RpS15Aa-PF	1.0000	FBpp0073623 type=protein; loc=X:complement(13335985..13336377); ID=FBpp0073623; name=RpS15Aa-PC; parent=FBgn0010198,FBtr0073792; dbxref=FlyBase:FBpp0073623,FlyBase_Annotation_IDs:CG2033-PC,GB_protein:AAN09322.1,REFSEQ:NP_727692,GB_protein:AAN09322; MD5=cff801b442d4e4dfa786d71bafa2fb16; length=130; release=r6.09; species=Dmel;;FBpp0073624 type=protein; loc=X:complement(13335985..13336377); ID=FBpp…	59.2	22	0.13	FDVPINDIEK+FLTVMMK+HGYIGEFEIVDDHR+IVVNLTGR+MNVLADALK+QFGYVVLTTSGGIMDHEEAR+WTNNLLPSR
101	FBpp0072693|FBgn0025725|CG7961-PB|alphaCOP-PB FBpp0072694|FBgn0025725|CG7961-PA|alphaCOP-PA	1.0000	FBpp0072693 type=protein; loc=3L:complement(join(1644012..1644957,1641197..1643955)); ID=FBpp0072693; name=alphaCOP-PB; parent=FBgn0025725,FBtr0072811; dbxref=FlyBase:FBpp0072693,FlyBase_Annotation_IDs:CG7961-PB,GB_protein:AAF47535.1,REFSEQ:NP_728648,GB_protein:AAF47535; MD5=66c92cebeb44706586c8d2870900e903; length=1234; release=r6.09; species=Dmel;;FBpp0072694 type=protein; loc=3L:complement(joi…	17.6	22	0.24	ASALDSNYYAAPNK+DPEFVTLYEVQR+DVSAQYQGALLLGDVK+GFFEGAMVTR+GVAFHQQMPLFVSGGDDYK+GYPEVALHFVK+ISNLQFR+KLDFTTTK+LLHDQLGVVNFQPFK+LSFLYLITGNLEK+LVGQSIIAYLQQK+NVAPGPGGLDDHLK+SSGITAIWVAR+TALNMFFK+TLDLPIYLTR+TSYTANPNLQSLSGYPLR+VLHIDPTEYK+VWDISGLR
696a	FBpp0075759|FBgn0022959|CG5654-PA|yps-PA	1.0000	FBpp0075759 type=protein; loc=3L:complement(join(12124712..12124886,12122837..12123574,12122676..12122773,12122107..12122154)); ID=FBpp0075759; name=yps-PA; parent=FBgn0022959,FBtr0076027; dbxref=FlyBase:FBpp0075759,FlyBase_Annotation_IDs:CG5654-PA,GB_protein:AAF49961.3,REFSEQ:NP_524033,GB_protein:AAF49961,FlyMine:FBpp0075759,modMine:FBpp0075759; MD5=e40bca2842ecf7b30a38c770d1369348; length=352; …	39.8	21	0.22	DGEVEGEDAESSAQQQQQQAAPIVDGQPQQQVQSGPR+EDVFVHQSAIAR+GLGGGDGSAEPGVHDQNPEGLQR+GNEAANVTGPSGEPVR+GPPGGPPGGPR+KDGEVEGEDAESSAQQQQQQAAPIVDGQPQQQVQSGPR+NFNNGPPPPR+NGAQELQNTTTESTA+SGYGFINR+YNNYYLR
590	FBpp0087933|FBgn0027548|CG2910-PA|nito-PA FBpp0087934|FBgn0027548|CG2910-PB|nito-PB FBpp0308267|FBgn0027548|CG2910-PC|nito-PC	1.0000	FBpp0087933 type=protein; loc=2R:join(7962843..7963393,7963452..7965282); ID=FBpp0087933; name=nito-PA; parent=FBgn0027548,FBtr0088857; dbxref=GB_protein:AAM68878.1,FlyBase:FBpp0087933,FlyBase_Annotation_IDs:CG2910-PA,REFSEQ:NP_724633,GB_protein:AAM68878,FlyMine:FBpp0087933,modMine:FBpp0087933; MD5=ccf6f17823c4dfc00317c92a2a234e07; length=793; release=r6.09; species=Dmel;;FBpp0087934 type=protein…	20.8	21	0.23	APDDFIEETLYR+EAAGVISLLNK+GEPYAYIQYETVEAATAAVK+GFPLGGPER+IELSGQYIGK+MAIVEPVYK+NDALASASTVPDVAR+NLVSYLK+QKEAAGVISLLNK+RNDALASASTVPDVAR+RPEYDPYYEESAAYAPR+SPMGQGVPLDHR+SSKPPYDESALEYR+TDFAELPGATPAAPFK+YGVVDDIDIK
319	FBpp0079484|FBgn0011272|CG4651-PA|RpL13-PA FBpp0099517|FBgn0011272|CG4651-PB|RpL13-PB FBpp0302626|FBgn0011272|CG4651-PC|RpL13-PC	1.0000	FBpp0079484 type=protein; loc=2L:join(9967635..9967877,9967939..9968247,9968317..9968421); ID=FBpp0079484; name=RpL13-PA; parent=FBgn0011272,FBtr0079888; dbxref=GB_protein:AAF52842.1,FlyBase:FBpp0079484,FlyBase_Annotation_IDs:CG4651-PA,REFSEQ:NP_523530,GB_protein:AAF52842; MD5=6aea7ab718156ab77fd20fc1241572d5; length=218; release=r6.09; species=Dmel;;FBpp0099517 type=protein; loc=2L:join(9967635.…	33.0	21	0.23	GAGIGANFAK+GFTLEELK+GNNMIPNQHYHK+GPVLPIKNEQPAVVEFR+LILFPINEK+NEQPAVVEFR+TIGIAVDR+TWFNQPAR
24	FBpp0070651|FBgn0022942|CG7035-PA|Cbp80-PA FBpp0070652|FBgn0022942|CG7035-PB|Cbp80-PB	1.0000	FBpp0070651 type=protein; loc=X:join(4650330..4650372,4650432..4651770,4651832..4651935,4656583..4657071,4657141..4657265,4657336..4657524,4657593..4657706); ID=FBpp0070651; name=Cbp80-PA; parent=FBgn0022942,FBtr0070683; dbxref=GB_protein:AAN09124.1,FlyBase:FBpp0070651,FlyBase_Annotation_IDs:CG7035-PA,REFSEQ:NP_726938,GB_protein:AAN09124,FlyMine:FBpp0070651,modMine:FBpp0070651; MD5=cd1046f49b372b…	17.0	21	0.23	DIPNSGYSGEEMSDGSFNALK+ESALESLLLR+FGGEFVDHMVK+FIQEVLQK+IDVFVQTLLNLGSK+IESLLLR+IEVYLNK+ITEMMPTTYAK+LIPLTPVPNYK+LNTELSEAK+SFSHSFAAISK+YANEEAANLPGTTVAHQLVVAIR
812b	FBpp0304883|FBgn0041775|CG10686-PD|tral-PD FBpp0304888|FBgn0041775|CG10686-PI|tral-PI	1.0000	FBpp0304883 type=protein; loc=3L:join(12515452..12515572,12516559..12517059,12517416..12517957,12518024..12518224,12518438..12518667,12518733..12519070,12519144..12519151); ID=FBpp0304883; name=tral-PD; parent=FBgn0041775,FBtr0332637; dbxref=REFSEQ:NP_001261771,GB_protein:AGB94464,FlyBase:FBpp0304883,FlyBase_Annotation_IDs:CG10686-PD; MD5=3db1cff982d1fc6fddf5ab1abffa3463; length=646; release=r6.0…	26.6	20	0.11	FEGDFDFEQANNK+FEGDFDFEQANNKFEELR+GGGSGTDFYNQQR+GGNGGSGGGGGNGGGNNPAWNMHR+GGNGMPNITNGNTAAALK+KLNTETFGVSSTR+LNTETFGVSSTR+NQYYNNNGNGGINSGYGGAPGYNR+QPISVLDMLAGASR+STSLLPEQTQQVAAVSQ+VAEDGAPKPATNATAATATATNEQLNGETDK
812a	FBpp0304882|FBgn0041775|CG10686-PC|tral-PC FBpp0304887|FBgn0041775|CG10686-PH|tral-PH	1.0000	FBpp0304882 type=protein; loc=3L:join(12515452..12515572,12516559..12517059,12517416..12517957,12518024..12518254,12518438..12518667,12518733..12519070,12519144..12519151); ID=FBpp0304882; name=tral-PC; parent=FBgn0041775,FBtr0332636; dbxref=REFSEQ:NP_001261770,GB_protein:AGB94463,FlyBase:FBpp0304882,FlyBase_Annotation_IDs:CG10686-PC; MD5=c9710799cdb95a0f43c3577f65e0aaed; length=656; release=r6.0…	25.8	20	0.11	FEGDFDFEQANNK+FEGDFDFEQANNKFEELR+GGGSGTDFYNQQR+GGNGGSGGGGGNGGGNNPAWNMHR+GGNGMPNITNGNTAAALK+KLNTETFGVSSTR+LNTETFGVSSTR+NQYYNNNGNGGINSGYGGAPGYNR+QPISVLDMLAGASR+STSLLPEQTQQVAAVSQ+VAEDGAPKPATNATAATATATNEQVGEK
784a	FBpp0088490|FBgn0264855|CG4260-PA|AP-2alpha-PA	1.0000	FBpp0088490 type=protein; loc=2L:complement(join(413396..413459,412447..412658,411782..412237,411129..411718,410127..411060,409790..410073,409532..409736,409388..409465)); ID=FBpp0088490; name=AP-2alpha-PA; parent=FBgn0264855,FBtr0089488; dbxref=FlyBase:FBpp0088490,FlyBase_Annotation_IDs:CG4260-PA,GB_protein:AAF56103.2,REFSEQ:NP_476819,GB_protein:AAF56103,FlyMine:FBpp0088490,modMine:FBpp0088490; …	18.2	20	0.23	AAQPLDLPGAR+ALLLSTYIK+DMAESFSNEIPK+ESSILAVLK+FFEPTEMNAESFFAR+FINLFPEIR+GLAVFISDIR+IAGDYVSEEVWYR+LGLFYGNK+LLQNYNPVTEEAGVR+LLVSGDTMDVVK+LNETLETILNK+SPAPLTSAAQNNALVNNSHSK+TNIQDVFR+VIQIVINR
723a	FBpp0081822|FBgn0020910|CG4863-PA|RpL3-PA FBpp0307759|FBgn0020910|CG4863-PH|RpL3-PH	1.0000	FBpp0081822 type=protein; loc=3R:join(11221930..11221932,11222175..11222367,11222561..11222729,11223395..11223530,11223858..11224247,11224491..11224850); ID=FBpp0081822; name=RpL3-PA; parent=FBgn0020910,FBtr0082346; dbxref=FlyBase:FBpp0081822,FlyBase_Annotation_IDs:CG4863-PA,GB_protein:AAF54610.2,REFSEQ:NP_524316,GB_protein:AAF54610,FlyMine:FBpp0081822,modMine:FBpp0081822; MD5=96aa8a3d3896e3e1a66…	24.3	20	0.21	AHVMEIQLNGGSIEDK+EEAAATTAAAAAATTTSA+FQTPADK+HGSMAFYPK+LAFMGPLK+LKEEAAATTAAAAAATTTSA+NNASTEYDLTDK+SALEQIK+SITPMGGFPHYGEVNNDFVMIK
533	FBpp0086269|FBgn0034138|CG8332-PA|RpS15-PA FBpp0086270|FBgn0034138|CG8332-PB|RpS15-PB	1.0000	FBpp0086269 type=protein; loc=2R:complement(join(16571189..16571197,16570917..16571005,16570626..16570848,16570259..16570384)); ID=FBpp0086269; name=RpS15-PA; parent=FBgn0034138,FBtr0087123; dbxref=FlyBase:FBpp0086269,FlyBase_Annotation_IDs:CG8332-PA,GB_protein:AAF57984.1,REFSEQ:NP_611136,GB_protein:AAF57984,FlyMine:FBpp0086269,modMine:FBpp0086269; MD5=dfe1be0f7a42b717525ecab027c7c122; length=148…	36.7	20	0.21	EAPPNEKPEIVK+GVDLDQLLDMPNNQLVELMHSR+KEAPPNEKPEIVK+NMIIVPEMTGSIIGVYNGK
512	FBpp0085809|FBgn0034401|CG15100-PA|MetRS-PA	1.0000	FBpp0085809 type=protein; loc=2R:complement(join(18850388..18850490,18850179..18850300,18849265..18850100,18849102..18849206,18847894..18849045,18847083..18847833)); ID=FBpp0085809; name=MetRS-PA; parent=FBgn0034401,FBtr0086627; dbxref=FlyBase:FBpp0085809,FlyBase_Annotation_IDs:CG15100-PA,GB_protein:AAF57625.2,REFSEQ:NP_611382,GB_protein:AAF57625,FlyMine:FBpp0085809,modMine:FBpp0085809; MD5=9809e…	23.4	20	0.22	AAPAANAAPAASPAATADAAK+ADANALPVLNALVK+ALAENLTPR+ALPEVQEVLAEQPLK+DLLVLPTLELDNGLR+DLSFNALQQSNR+HLLAISR+LEQSFIDELK+LLVDTTPTVADTVTNEEISAAK+LSLADASK+NELAALTGTPVAGGQGK+NNSELLNNLGNFVNR+QPVQVQLVNLNDAK+SSDQLFIDLPK+TATAAAPAATPAPSNGSQSVQDLEK+TLFGQLNAK+TTTQEQTDIVQEAFK
453	FBpp0084188|FBgn0039302|CG11856-PA|Nup358-PA FBpp0293235|FBgn0039302|CG11856-PB|Nup358-PB	1.0000	FBpp0084188 type=protein; loc=3R:join(25249631..25249702,25250223..25253235,25253292..25256293,25256355..25256855,25256925..25257057,25257122..25258129,25258201..25258559); ID=FBpp0084188; name=Nup358-PA; parent=FBgn0039302,FBtr0084813; dbxref=GB_protein:AAF56430.1,FlyBase:FBpp0084188,FlyBase_Annotation_IDs:CG11856-PA,GB_protein:AAF56430.2,REFSEQ:NP_651361,GB_protein:AAF56430,FlyMine:FBpp0084188,…	9.5	20	0.22	AIEYLNGYLR+DDTSGGDGEQNTLEILMYK+DDVSVGMEAMR+FTGLEDLLK+IGQYEQFLDEVR+LDQYLFK+LNSNQLITEGNR+LVQLSLEGSGLADSSK+NALNETAKPIEDSPVVGSVSQSTEANKPSQK+QLEVTPVTPIVMAQPSQEMEQAVK+SFVTSTPAANSLINKPQEQTK+SIIGGTPLLFGGSNAFGIPK+TGNDFANLSANSQGTTVGFNK+TGSTFADLASNPGGTFADLANK+TPSSAFIFGSTDK+VVFYEGFQR
435	FBpp0083625|FBgn0038964|CG13849-PA|Nop56-PA	1.0000	FBpp0083625 type=protein; loc=3R:complement(join(22420954..22420956,22420388..22420790,22419238..22420322)); ID=FBpp0083625; name=Nop56-PA; parent=FBgn0038964,FBtr0084230; dbxref=GB_protein:AAF55992.2,FlyBase:FBpp0083625,FlyBase_Annotation_IDs:CG13849-PA,REFSEQ:NP_651040,GB_protein:AAF55992,FlyMine:FBpp0083625,modMine:FBpp0083625; MD5=7bbdbbf6ea7ecc71e53659979d1df60b; length=496; release=r6.09; s…	33.7	20	0.22	AQAIIDAAK+EAIEAAGQEAAITVQSEK+EWYSYHFPELVK+FYESGDVPR+IVPDNYMFAK+LAGFAPFK+LISHAGSLTNLAK+MNLVAPNLQSLIGDQVGAR+NLTQDQLEDLEK+SAGVAQLGLGHSYSR+SDNMIIQSIALLDQLDK+YGLIYHSSFIGR+YPASTVQILGAEK
316	FBpp0079453|FBgn0028479|CG4389-PB|Mtpalpha-PB FBpp0079454|FBgn0028479|CG4389-PA|Mtpalpha-PA	1.0000	FBpp0079453 type=protein; loc=2L:complement(join(9575502..9576188,9575295..9575435,9574469..9575238,9573770..9574406)); ID=FBpp0079453; name=Mtpalpha-PB; parent=FBgn0028479,FBtr0079857; dbxref=FlyBase:FBpp0079453,FlyBase_Annotation_IDs:CG4389-PB,GB_protein:AAN10697.1,REFSEQ:NP_723470,GB_protein:AAN10697,FlyMine:FBpp0079453,modMine:FBpp0079453; MD5=72fd0a1c9c90c8b03ffeef2549a1ca19; length=744; rel…	23.8	20	0.22	DQTLASLRPTLDYSDFK+DTIAQAVAVGLK+GANAPEDLTLR+GFGELSATPESK+ILSTMLSEAIR+IQSFVMDTDFVK+LGLPEVMLGLLPGGGGTVR+LTSVPTALDMELTGK+MQLLEIITHPGTSK+TAVQVANDLASGK+VNSLGSEVSDEFER+VVGMHYFSPVDK+VVITVGDGPGFYTTR
285	FBpp0078598|FBgn0037231|CG9779-PA|Vps24-PA FBpp0312584|FBgn0037231|CG9779-PB|Vps24-PB	1.0000	FBpp0078598 type=protein; loc=3R:complement(join(4310787..4310831,4310414..4310654,4309973..4310358)); ID=FBpp0078598; name=Vps24-PA; parent=FBgn0037231,FBtr0078958; dbxref=FlyBase:FBpp0078598,FlyBase_Annotation_IDs:CG9779-PA,GB_protein:AAF52150.1,REFSEQ:NP_649451,GB_protein:AAF52150,FlyMine:FBpp0078598,modMine:FBpp0078598; MD5=f7ed11e30906dfced9b9e3ca2300c7f7; length=223; release=r6.09; species=…	49.3	20	0.21	AGIIEEMLDETMDSLEESEELEEEASK+AHLNSIQMQMK+LGEAPLPPEATPADK+NQLSTLR+STEVLQAMQSLVR+VEAEQDDEEGEELQEMQSR+VLWEITDGK+YPELAGIMR
789a	FBpp0088955|FBgn0002174|CG5504-PB|l(2)tid-PB	1.0000	FBpp0088955 type=protein; loc=2R:join(23707154..23708487,23708630..23708858); ID=FBpp0088955; name=l(2)tid-PB; parent=FBgn0002174,FBtr0089504; dbxref=FlyBase:FBpp0088955,FlyBase_Annotation_IDs:CG5504-PB,GB_protein:AAS64764.1,REFSEQ:NP_995932,GB_protein:AAS64764,FlyMine:FBpp0088955,modMine:FBpp0088955; MD5=866804247a35c34a361f9196cb09b5f0; length=520; release=r6.09; species=Dmel;	25.0	19	0.21	DYYATLGVAK+ELFVTFR+EYDTYGQTAENIGR+FGFGQAQEMVMDLTFAQAAR+FQEVSEAYEVLSDEQK+IFGEGNFR+KFQEVSEAYEVLSDEQK+QATAGASEEPGAGAAAK+SSIDPEELFR+TNSFDDFADSK+VTVPVPAGIENGQTVR
738a	FBpp0083898|FBgn0005674|CG5394-PA|Aats-glupro-PA	1.0000	FBpp0083898 type=protein; loc=3R:complement(join(23958243..23958285,23957146..23958063,23956826..23956997,23955706..23956768,23953446..23955305,23952290..23953378)); ID=FBpp0083898; name=Aats-glupro-PA; parent=FBgn0005674,FBtr0084511; dbxref=FlyBase:FBpp0083898,FlyBase_Annotation_IDs:CG5394-PA,GB_protein:AAF56211.1,REFSEQ:NP_524471,GB_protein:AAF56211,FlyMine:FBpp0083898,modMine:FBpp0083898; MD5=…	12.7	19	0.19	AATGSDWKPGTTAPAPAAAPVK+DASGNITSVDAALNLENK+DELTQEINAQGEK+EVTGTDFPVAGR+FAGGDYTTTVEAFISASGR+FVDLPGAEMGK+FYTLFGR+ITIPLADVEK+IYIDYVDAEALK+LYGETAIER+MFEIVYEDPETQQK+NPDPASVLTVNTLLNK+SGDSDLAEPIAVRPTSETVMYPAYAK+SIAPVTYLVANK+VLQSLPEDAK+YEFLAAK
503	FBpp0085585|FBgn0010411|CG8900-PB|RpS18-PB FBpp0085586|FBgn0010411|CG8900-PA|RpS18-PA	1.0000	FBpp0085585 type=protein; loc=2R:join(20264108..20264110,20264247..20264432,20264493..20264762); ID=FBpp0085585; name=RpS18-PB; parent=FBgn0010411,FBtr0086273; dbxref=FlyBase:FBpp0085585,FlyBase_Annotation_IDs:CG8900-PB,GB_protein:AAM68401.1,REFSEQ:NP_725943,GB_protein:AAM68401; MD5=97ba9ef101737c9989d87e4dd680b173; length=152; release=r6.09; species=Dmel;;FBpp0085586 type=protein; loc=2R:join(20…	43.4	19	0.21	IMNTNIDGK+KVGIAMTAIK+LRDDLER+RYSNIVLK+VGIAMTAIK+VPNWFLNR+VVTIISNPLQYK+YSNIVLK+YWQLTSSNLDSK
325	FBpp0079536|FBgn0005593|CG4897-PA|RpL7-PA FBpp0310250|FBgn0005593|CG4897-PB|RpL7-PB	1.0000	FBpp0079536 type=protein; loc=2L:join(10201230..10201528,10201599..10202058); ID=FBpp0079536; name=RpL7-PA; parent=FBgn0005593,FBtr0079946; dbxref=FlyBase:FBpp0079536,FlyBase_Annotation_IDs:CG4897-PA,GB_protein:AAF52868.1,REFSEQ:NP_523531,GB_protein:AAF52868,FlyMine:FBpp0079536,modMine:FBpp0079536; MD5=6c173242113a02c4d9003f2e5857d863; length=252; release=r6.09; species=Dmel;;FBpp0310250 type=pro…	32.5	19	0.22	ATINMLR+IAEPYITWGYPNLK+KLPAVPESK+LNTPTGGWR+LPAVPESK+NQFYVPAEAK+QINNGVFIK+QRVPITDNFVIER+RNQFYVPAEAK+VPITDNFVIER+YASNFLWPFK
260	FBpp0077716|FBgn0002593|CG4087-PA|RpLP1-PA FBpp0304265|FBgn0002593|CG4087-PB|RpLP1-PB	1.0000	FBpp0077716 type=protein; loc=2L:join(420075..420146,420292..420558); ID=FBpp0077716; name=RpLP1-PA; parent=FBgn0002593,FBtr0078056; dbxref=FlyBase:FBpp0077716,FlyBase_Annotation_IDs:CG4087-PA,GB_protein:AAF51499.1,REFSEQ:NP_476630,GB_protein:AAF51499,FlyMine:FBpp0077716,modMine:FBpp0077716; MD5=14996ea00a002e01173b79d94ab23b2f; length=112; release=r6.09; species=Dmel;;FBpp0304265 type=protein; l…	53.6	19	0.20	AANVEVEPYWPGLFAK+ALEGINVK+DLITNIGSGVGAAPAGGAAPAAAAAAPAAESK+DLITNIGSGVGAAPAGGAAPAAAAAAPAAESKK+DLITNIGSGVGAAPAGGAAPAAAAAAPAAESKKEEK
100	FBpp0072687|FBgn0026372|CG7977-PA|RpL23A-PA	1.0000	FBpp0072687 type=protein; loc=3L:complement(join(1668596..1668626,1667809..1668221,1667346..1667735)); ID=FBpp0072687; name=RpL23A-PA; parent=FBgn0026372,FBtr0072805; dbxref=FlyBase:FBpp0072687,FlyBase_Annotation_IDs:CG7977-PA,GB_protein:AAF47545.1,REFSEQ:NP_523886,GB_protein:AAF47545,FlyMine:FBpp0072687,modMine:FBpp0072687; MD5=72c109ba1880501fee25f5f1a556a4f0; length=277; release=r6.09; species…	27.8	18	0.20	AVALLNAK+DYDALDIANK+EAAPSAAKPAAAAPK+IEDNNTLVFLTHLR+KIEDNNTLVFLTHLR+MDAYNIIK+MDAYNIIKYPLTTEAAMK+VNVLIRPDGQK+YPLTTEAAMK
816a	sp|ALBU_BOVIN|	1.0000	sp ALBU_BOVIN	18.1	18	0.19	AEFVEVTK+DAFLGSFLYEYSR+DAIPENLPPLTADFAEDK+HLVDEPQNLIK+KVPQVSTPTLVEVSR+LVNELTEFAK+LVTDLTK+QTALVELLK+TVMENFVAFVDK+VPQVSTPTLVEVSR+YLYEIAR
519	FBpp0085951|FBgn0034313|CG5726-PA|CG5726-PA	1.0000	FBpp0085951 type=protein; loc=2R:complement(join(18179471..18179832,18177580..18178533,18176080..18177064)); ID=FBpp0085951; name=CG5726-PA; parent=FBgn0034313,FBtr0086772; dbxref=FlyBase:FBpp0085951,FlyBase_Annotation_IDs:CG5726-PA,GB_protein:AAF57731.1,REFSEQ:NP_611304,GB_protein:AAF57731,FlyMine:FBpp0085951,modMine:FBpp0085951; MD5=0d41d094028e1f3fb1e0db752fb2e9d1; length=766; release=r6.09; s…	22.6	18	0.18	ELNDTSVVLGTR+FALLFSSR+HLIMQPALTAK+ILETNFLNADAYR+LVLSQITLNGEIMR+LYNSITLLGEYYHR+NAQQTTQYMNYLSAQK+NFDALAMK+NLDLQDDGIVLNSK+NMSGGGNYNSIVNSNWDQR+SYISNYER+YSESGLSYQANNSASLGHR+YSSQSSLASEASSSFDR
469	FBpp0084626|FBgn0039566|CG4849-PA|CG4849-PA	1.0000	FBpp0084626 type=protein; loc=3R:join(27963688..27963801,27963862..27964530,27964589..27964680,27964740..27964931,27964985..27966487,27966553..27966910); ID=FBpp0084626; name=CG4849-PA; parent=FBgn0039566,FBtr0085257; dbxref=FlyBase:FBpp0084626,FlyBase_Annotation_IDs:CG4849-PA,GB_protein:AAF56769.1,REFSEQ:NP_651605,GB_protein:AAF56769,FlyMine:FBpp0084626,modMine:FBpp0084626; MD5=85e35ef6a1004e5b1…	19.6	18	0.19	AFIPAIDSFGFETDLR+ATPVTLVLQDVK+DSIVQGFQWGTR+FFDDPMLLELAR+GHVTQDAPVSGSPIYTIK+GLSEDVSINK+IAVEPVNPSELPK+ILDGVIANEALHR+ITMISEPLEK+LYADTYEGVAYLDFAK+QDVLINYPL+SFVEFILEPMYK+VAYSAFLMATPR+VLGENYTLQDEEDSR+YTDTLFTEQER
458	FBpp0084340|FBgn0039402|CG14542-PA|Vps2-PA	1.0000	FBpp0084340 type=protein; loc=3R:join(26052917..26053229,26053290..26053747); ID=FBpp0084340; name=Vps2-PA; parent=FBgn0039402,FBtr0084967; dbxref=FlyBase:FBpp0084340,FlyBase_Annotation_IDs:CG14542-PA,GB_protein:AAF56559.1,REFSEQ:NP_651455,GB_protein:AAF56559,FlyMine:FBpp0084340,modMine:FBpp0084340; MD5=456132bde875dcbce422a0288c5acd75; length=256; release=r6.09; species=Dmel;	36.7	18	0.20	ANIQAVSLK+AQAVAAGGVGGGGAAGGGGASGGGAGGPGAPGGSGASSPMSDADADLQAR+ILQDFEK+ISPDEMLR+KISPDEMLR+QLNLPQIQK+SQNTMAQAMK
358	FBpp0080638|FBgn0086707|CG12750-PA|ncm-PA	1.0000	FBpp0080638 type=protein; loc=2L:complement(join(18448249..18448854,18446781..18448092,18444642..18446716)); ID=FBpp0080638; name=ncm-PA; parent=FBgn0086707,FBtr0081088; dbxref=FlyBase:FBpp0080638,FlyBase_Annotation_IDs:CG12750-PA,GB_protein:AAF53667.3,REFSEQ:NP_609877,GB_protein:AAF53667,FlyMine:FBpp0080638,modMine:FBpp0080638; MD5=87aecedb14c57ec0e9cd565fe5aa417b; length=1330; release=r6.09; sp…	10.4	18	0.20	AEAGDIIDSTETNLIALR+FDDNYAENEDKYK+FPNIGELLLK+FYGLLAQR+GIGAIFEMLR+ILFQELAEYMGLGK+QQEEAVAAAEAESEK+QQEEAVAAAEAESEKLNEAK+SVPAINAEILANAGGNPFR+TQDSDEFNLEGPGSK+VNVTNIAIITR
32	FBpp0070877|FBgn0014026|CG3314-PA|RpL7A-PA FBpp0070878|FBgn0014026|CG3314-PD|RpL7A-PD FBpp0309986|FBgn0014026|CG3314-PE|RpL7A-PE FBpp0309987|FBgn0014026|CG3314-PF|RpL7A-PF FBpp0311460|FBgn0014026|CG3314-PG|RpL7A-PG	1.0000	FBpp0070877 type=protein; loc=X:complement(join(6532490..6532504,6532298..6532421,6531835..6532205,6531126..6531431)); ID=FBpp0070877; name=RpL7A-PA; parent=FBgn0014026,FBtr0070915; dbxref=FlyBase:FBpp0070877,FlyBase_Annotation_IDs:CG3314-PA,GB_protein:AAN09170.1,REFSEQ:NP_727094,GB_protein:AAN09170,FlyMine:FBpp0070877,modMine:FBpp0070877; MD5=9dd5cf6ed8fd7a8831cd15e06ca47ffe; length=271; release…	29.5	18	0.20	HWGGGILGSK+KKPSYVSAGTNTVTK+KPSYVSAGTNTVTK+KVAPAPLAVK+KVVNQLFEK+LKVPPPIHQFSQTLDK+NFGIGQNVQPK+VAPAPLAVK+VPPPIHQFSQTLDK+VVNQLFEK+YRPESPLAK
200	FBpp0075471|FBgn0003459|CG3836-PA|stwl-PA FBpp0305255|FBgn0003459|CG3836-PB|stwl-PB FBpp0305256|FBgn0003459|CG3836-PC|stwl-PC	1.0000	FBpp0075471 type=protein; loc=3L:complement(join(14409615..14409762,14403872..14406837)); ID=FBpp0075471; name=stwl-PA; parent=FBgn0003459,FBtr0075728; dbxref=FlyBase:FBpp0075471,FlyBase_Annotation_IDs:CG3836-PA,GB_protein:AAF49741.1,REFSEQ:NP_524068,GB_protein:AAF49741,FlyMine:FBpp0075471,modMine:FBpp0075471; MD5=c563b8ad33aeadb5473cadc288fb1af2; length=1037; release=r6.09; species=Dmel;;FBpp030…	21.6	18	0.18	ATTGASGAVITNIPTTTTAGTSVPVGK+ELVSMVSAAK+IVAPETQTKPQSPINTK+LAAMGGKPNGNLSATQEILR+NNTDSTVSQPEFFVK+SLVVANTK+SQPINKPPSGPVQITK+TLIFPTTDEAIANPQGSGPPQR+TTENVNVISYSPNSSSTSSSSK+VFQALMETFDDATDFPTSK+VLTIGKPTSSVASGNINNIAIK+VTLIRPPGEATAIATASR
145	FBpp0074059|FBgn0061200|CG4453-PA|Nup153-PA FBpp0288862|FBgn0061200|CG4453-PC|Nup153-PC FBpp0309144|FBgn0061200|CG4453-PD|Nup153-PD	1.0000	FBpp0074059 type=protein; loc=X:join(16600155..16600313,16600380..16600895,16600954..16601198,16601376..16605786,16605850..16606008,16607933..16608000,16609005..16609098); ID=FBpp0074059; name=Nup153-PA; parent=FBgn0061200,FBtr0074284; dbxref=FlyBase:FBpp0074059,FlyBase_Annotation_IDs:CG4453-PA,GB_protein:AAF48628.3,GB_protein:AAF48628,REFSEQ:NP_573136,GB_protein:AAF48628,FlyMine:FBpp0074059,modM…	12.5	18	0.19	AVDMRPSDSGSLAETSVGQGGSK+DGNDALSSPANLR+FNASIYGSTSALSDSR+ILNLLESYSTPLIDAK+IMLAEVDADAADDLDDGSDAK+LELETPVNLPNMR+LLSGSASNSGSASASSSPFYQGR+LLVPTMQQLLER+LPLLSSTPAAPLAAATSSSSSQMYK+NSTWSLNSLTQR+NVSVPNHINELAELR+SEYNVFLLR+TAEEEAPPPLDLPQISFPDMASAPK+YTFSAPAPLDDLR
752a	FBpp0085181|FBgn0039861|CG1800-PA|pasha-PA FBpp0307961|FBgn0039861|CG1800-PC|pasha-PC	1.0000	FBpp0085181 type=protein; loc=3R:join(31618538..31618769,31619241..31619444,31619510..31620459,31620516..31620770,31620830..31621117); ID=FBpp0085181; name=pasha-PA; parent=FBgn0039861,FBtr0085820; dbxref=FlyBase:FBpp0085181,FlyBase_Annotation_IDs:CG1800-PA,GB_protein:AAF57175.1,REFSEQ:NP_651879,GB_protein:AAF57175,FlyMine:FBpp0085181,modMine:FBpp0085181; MD5=a0fddc58f2d49fcd865991e6a744cf6a; len…	24.8	17	0.19	AAVNQPNYAILDK+AQSDLSVFDDIR+DNELQNEPMDQQLR+ELQNAATPYSATVSVNNLK+ETLEILIPDVK+FPILANAGEGSTNPR+KLEEQEITVLQSK+LEDEEQELK+NIQRPTLPDGTK+NYGSDVQISQEINR+TQPDGITALMPAAK+VAGFSLSAIEEMR
720a	FBpp0081570|FBgn0051352|CG31352-PA|Unc-115a-PA FBpp0081572|FBgn0260463|CG31332-PC|Unc-115b-PC FBpp0081573|FBgn0260463|CG31332-PA|Unc-115b-PA FBpp0289791|FBgn0051352|CG31352-PB|Unc-115a-PB FBpp0289792|FBgn0051352|CG31352-PC|Unc-115a-PC FBpp0292158|FBgn0260463|CG31332-PE|Unc-115b-PE FBpp0310681|FBgn0051352|CG31352-PG|Unc-115a-PG	1.0000	FBpp0081570 type=protein; loc=3R:complement(join(9704945..9704948,9699051..9699361,9698318..9698989,9697908..9697964,9697208..9697761,9696966..9697139,9696600..9696739,9696422..9696507,9695587..9695653,9695282..9695523,9695110..9695223)); ID=FBpp0081570; name=Unc-115a-PA; parent=FBgn0051352,FBtr0082092; dbxref=GB_protein:AAF54427.3,FlyBase:FBpp0081570,FlyBase_Annotation_IDs:CG31352-PA,GB_protein:…	23.8	17	0.17	DDFPAPPYPYTDPER+IERDDFPAPPYPYTDPER+IYTYSYLTDAPHYLR+LNSGIGSAIAK+NGFSSDFSYGGLGDK+QATGGGVSSPAPPAESPTR+SEASVDSITEGDR+SLATGGFFTK+SLGNAPSYNAIHSYR+SPGMNNEEPIELSHYPAAK+TPSFNGSLYSSSR+TTTLPYIR+TVSPGLILR+VLVDAIR+YESPIGASPSR
708c	FBpp0076649|FBgn0035720|CG10077-PA|CG10077-PA FBpp0305296|FBgn0035720|CG10077-PD|CG10077-PD	1.0000	FBpp0076649 type=protein; loc=3L:complement(join(6955381..6955388,6953773..6955169,6951267..6951445,6950330..6951202)); ID=FBpp0076649; name=CG10077-PA; parent=FBgn0035720,FBtr0076940; dbxref=FlyBase:FBpp0076649,FlyBase_Annotation_IDs:CG10077-PA,GB_protein:AAF50635.2,REFSEQ:NP_648062,GB_protein:AAF50635,FlyMine:FBpp0076649,modMine:FBpp0076649; MD5=5a48c8d279608a224e3fdc0d5e1e699d; length=818; rel…	12.0	17	0.12	ANDLIQVLR+DFVLSSFR+DLVGVAQTGSGK+GDGPIALVLAPTR+MLDMGFEPQIR+NNNGPGATMNR+TLAYVLPAVVHINNQPR+TVGETETFLTSNEITIK
683a	FBpp0073766|FBgn0264078|CG32593-PA|Flo2-PA FBpp0073768|FBgn0264078|CG32593-PE|Flo2-PE FBpp0303249|FBgn0264078|CG32593-PK|Flo2-PK	1.0000	FBpp0073766 type=protein; loc=X:join(14840971..14841019,14924226..14924413,14925646..14925684,14926766..14926874,14930747..14931314,14931802..14931985,14932048..14932227); ID=FBpp0073766; name=Flo2-PA; parent=FBgn0264078,FBtr0073949; dbxref=FlyBase:FBpp0073766,FlyBase_Annotation_IDs:CG32593-PA,GB_protein:AAF48407.2,REFSEQ:NP_727797,GB_protein:AAF48407,FlyMine:FBpp0073766,modMine:FBpp0073766; MD5=…	37.0	17	0.19	AESQLAYELQAAK+DVYDDVQYLASLGK+IGSAEAHAIELVGK+LPAEAEAFR+LVAQLPPSINALTGVDLSK+MGIEILSFTIK+QIEIESQEVQR+QTDYHNDEADELLGTASEQFLGK+QTILQTLEGHLR+QYGDAAIMNIVLESLPK+TDEIVLIGGNDNITNDVTR
677a	FBpp0072904|FBgn0001233|CG1242-PA|Hsp83-PA FBpp0305095|FBgn0001233|CG1242-PB|Hsp83-PB	1.0000	FBpp0072904 type=protein; loc=3L:3194499..3196652; ID=FBpp0072904; name=Hsp83-PA; parent=FBgn0001233,FBtr0073040; dbxref=FlyBase:FBpp0072904,FlyBase_Annotation_IDs:CG1242-PA,GB_protein:AAF47734.1,REFSEQ:NP_523899,GB_protein:AAF47734,FlyMine:FBpp0072904,modMine:FBpp0072904; MD5=f397796e386213d935f678daad2c75b8; length=717; release=r6.09; species=Dmel;;FBpp0305095 type=protein; loc=3L:3194499..3196…	16.3	17	0.18	ALLFIPR+EDQTDYLEESK+EGLELPEDESEK+EGLELPEDESEKK+ELISNASDAIDK+FYDQFSK+GVVDSEDIPLNLSR+HVYFITGESK+NPDDISQEEYGEFYK+QLEINPDHPIVETLR+RTPFDLFENQK+SDLVNNLGTIAK+TAGTLTIIDTGIGMTK+TPFDLFENQK
642	FBpp0292958|FBgn0033889|CG6701-PB|CG6701-PB FBpp0292959|FBgn0033889|CG6701-PC|CG6701-PC FBpp0292960|FBgn0033889|CG6701-PD|CG6701-PD FBpp0308979|FBgn0033889|CG6701-PE|CG6701-PE	1.0000	FBpp0292958 type=protein; loc=2R:complement(join(13979184..13979340,13978942..13979117,13977645..13977849,13977376..13977580,13975434..13977304,13975269..13975374,13974927..13975203,13974591..13974837,13973653..13974410)); ID=FBpp0292958; name=CG6701-PB; parent=FBgn0033889,FBtr0303989; dbxref=FlyBase:FBpp0292958,FlyBase_Annotation_IDs:CG6701-PB,REFSEQ:NP_001188923,GB_protein:AAF58307; MD5=d22394d…	17.0	17	0.18	APYIVFGPPGTGK+DFDSILR+EIDVVMDYVK+EITQENLTGTLR+GLPPANPPIQVLSALK+ILFPGEIPNTPLASGVLQLNNK+LISTNPEQMQAVR+LLQTDIGIISPYK+MLENNNNVLELALK+NFSLMDFR+QDAAGTSILVTNAPVTNAAAPSVIPR+QLGPVLQSQR+SELETIFDELPK+SIEAQLKDFQLETK+TLLQVEDIER+TLVGEQYLNEDFITNKK+TNFLINTPR
62	FBpp0071766|FBgn0034743|CG4046-PA|RpS16-PA FBpp0309759|FBgn0034743|CG4046-PB|RpS16-PB	1.0000	FBpp0071766 type=protein; loc=2R:join(22606158..22606169,22606247..22606288,22606509..22606640,22606934..22607048,22607755..22607900); ID=FBpp0071766; name=RpS16-PA; parent=FBgn0034743,FBtr0071855; dbxref=FlyBase:FBpp0071766,FlyBase_Annotation_IDs:CG4046-PA,GB_protein:AAF46862.1,REFSEQ:NP_611685,GB_protein:AAF46862,FlyMine:FBpp0071766,modMine:FBpp0071766; MD5=e7f0408a4696f9329449eb7f556de5eb; len…	50.0	17	0.19	ALVAFYQK+DILVQYDR+EIKDILVQYDR+EPVQAVQVFGR+FAGVDIR+LQEPLLLLGK+REPVQAVQVFGR+VNGRPLEQIEPK+VSGGGHVAQIYAIR
596	FBpp0088040|FBgn0033160|CG11107-PA|Dhx15-PA FBpp0307849|FBgn0033160|CG11107-PB|Dhx15-PB	1.0000	FBpp0088040 type=protein; loc=2R:join(7387528..7387580,7387635..7388428,7388708..7389181,7389247..7389510,7390078..7390200,7390268..7390621,7390680..7390807); ID=FBpp0088040; name=Dhx15-PA; parent=FBgn0033160,FBtr0088966; dbxref=FlyBase:FBpp0088040,FlyBase_Annotation_IDs:CG11107-PA,GB_protein:AAF59269.1,REFSEQ:NP_610269,GB_protein:AAF59269,FlyMine:FBpp0088040,modMine:FBpp0088040; MD5=b1505c072857…	18.7	17	0.17	DYLEAAIR+EIDNLGSEIGELK+FQQYFDNAPLMK+IEVGETYGSK+IFEPAPPPNANGAIGR+LGEEVGYSIR+LVVMSATLDAGK+NEMQDNTYPEILR+QLELLQQR+SNLGTVVLQLK+TLATDILMGVLK+VESLLVSPISK
529	FBpp0086103|FBgn0010409|CG6510-PA|RpL18A-PA	1.0000	FBpp0086103 type=protein; loc=2R:complement(join(17547409..17547426,17546471..17546986)); ID=FBpp0086103; name=RpL18A-PA; parent=FBgn0010409,FBtr0086947; dbxref=FlyBase:FBpp0086103,FlyBase_Annotation_IDs:CG6510-PA,GB_protein:AAF57838.1,REFSEQ:NP_523774,GB_protein:AAF57838,FlyMine:FBpp0086103,modMine:FBpp0086103; MD5=25f9c528cffc82e53fb412237bba44d8; length=177; release=r6.09; species=Dmel;	42.9	17	0.19	AHSIQIIK+EPQTPLYK+EYEVVGR+GLLKEYEVVGR+IFAPDNIVAK+KLPSEKEPQTPLYK+LPSEKEPQTPLYK+NFGIWLR+QVYETSPVK+TTGEIVSIK+VDSIPAAK
398	FBpp0082177|FBgn0260962|CG7769-PA|pic-PA	1.0000	FBpp0082177 type=protein; loc=3R:join(13052409..13052469,13052623..13053034,13053237..13054161,13054226..13054577,13054641..13055835,13055892..13056288,13056351..13056431); ID=FBpp0082177; name=pic-PA; parent=FBgn0260962,FBtr0082709; dbxref=FlyBase:FBpp0082177,FlyBase_Annotation_IDs:CG7769-PA,GB_protein:AAF54901.1,REFSEQ:NP_650257,GB_protein:AAF54901,FlyMine:FBpp0082177,modMine:FBpp0082177; MD5=2…	13.4	17	0.17	ANGNVSDSVGIPSEGGVIAAIDPK+DLLFILTR+ESIVYHDGSNYHAVAPLTFR+FHLGDTVNVFR+GDFILVGDLMR+IAYQESSQTFAVSTLR+MVNDVITVVTK+NAVILGTIDEIQK+QLLPELAR+QMEGIFVEIAR+VTLGTQPTTLR+YNVMILEAR
312	FBpp0079328|FBgn0010265|CG13389-PA|RpS13-PA FBpp0099990|FBgn0010265|CG13389-PB|RpS13-PB FBpp0312104|FBgn0010265|CG13389-PC|RpS13-PC	1.0000	FBpp0079328 type=protein; loc=2L:complement(join(8364541..8364563,8364188..8364315,8363821..8364125)); ID=FBpp0079328; name=RpS13-PA; parent=FBgn0010265,FBtr0079724; dbxref=FlyBase:FBpp0079328,GB_protein:AAF52649.1,FlyBase_Annotation_IDs:CG13389-PA,REFSEQ:NP_476938,GB_protein:AAF52649; MD5=64e6acba0b4cb2697fd1862d9d26fa02; length=151; release=r6.09; species=Dmel;;FBpp0099990 type=protein; loc=2L:…	47.0	17	0.17	GISQSALPYR+LILVESR+LNADDVK+LNADDVKEQIK+SVGLKPDIPEDLYHMIK+SVLPPNWK+TVPSWLK+YESSTASALVA
261	FBpp0077720|FBgn0031256|CG4164-PA|CG4164-PA	1.0000	FBpp0077720 type=protein; loc=2L:join(453262..454270,454330..454385); ID=FBpp0077720; name=CG4164-PA; parent=FBgn0031256,FBtr0078060; dbxref=FlyBase:FBpp0077720,FlyBase_Annotation_IDs:CG4164-PA,GB_protein:AAF51493.1,REFSEQ:NP_608525,GB_protein:AAF51493,FlyMine:FBpp0077720,modMine:FBpp0077720; MD5=76f6f7bc06412e4896f330dacff740ad; length=354; release=r6.09; species=Dmel;	20.6	17	0.19	FQDLGAAYEVLSNPDK+FQDLGAAYEVLSNPDKR+FVAEGEPHIDGEPGDLIVR+HLDGHLVPVTR+ILDQSSINR+TLEIEVEQGMVDGQETR
259	FBpp0077714|FBgn0003278|CG4033-PA|RpI135-PA	1.0000	FBpp0077714 type=protein; loc=2L:join(404384..404473,404536..406035,406095..407894); ID=FBpp0077714; name=RpI135-PA; parent=FBgn0003278,FBtr0078054; dbxref=FlyBase:FBpp0077714,FlyBase_Annotation_IDs:CG4033-PA,GB_protein:AAF51503.1,REFSEQ:NP_476708,GB_protein:AAF51503,FlyMine:FBpp0077714,modMine:FBpp0077714; MD5=57a1bdc18c8d91ec8b997a7d3469778d; length=1129; release=r6.09; species=Dmel;	17.4	17	0.18	AIESFLATGNIASR+EDESSLSNVVHYLNNGTAK+EMYPDFTTHLELAK+FSEENTAIDYFGK+GAAIHGNVYDATPFR+GFAYGSIYK+GQNFSDLGMLVQTVR+HLDTDGLPHPGSK+LYVVFLDGK+MLEAGGYNYYGTER+NGQFPGLYIATGPAR+SFIGNLFR+TPINMDLGEVPIMLR+VPQDVIDVR+YLVTELSSVNINAR
758a	FBpp0085461|FBgn0027066|CG3265-PB|Eb1-PB FBpp0085463|FBgn0027066|CG3265-PD|Eb1-PD FBpp0085464|FBgn0027066|CG3265-PA|Eb1-PA FBpp0089088|FBgn0027066|CG3265-PE|Eb1-PE FBpp0305157|FBgn0027066|CG3265-PG|Eb1-PG	1.0000	FBpp0085461 type=protein; loc=2R:join(6752664..6752784,6752843..6752988,6754180..6754438,6754702..6754844,6754899..6754981,6755045..6755117,6755185..6755235); ID=FBpp0085461; name=Eb1-PB; parent=FBgn0027066,FBtr0086127; dbxref=FlyBase:FBpp0085461,FlyBase_Annotation_IDs:CG3265-PB,GB_protein:AAM70827.1,REFSEQ:NP_610233,GB_protein:AAM70827; MD5=fc55b43a1f23b55cc9931a81f9d86d39; length=291; release=r…	27.9	16	0.18	EGAPMGFGSGAVK+FFDANYDGR+INLEGLEK+KNDVSNSVNNQQIEEMSNQVMDMR+NDVSNSVNNQQIEEMSNQVMDMR+SLPGTAASGVSSSYR+TNLEHEYIQNFK
731a	FBpp0082692|FBgn0002783|CG18740-PA|mor-PA	1.0000	FBpp0082692 type=protein; loc=3R:complement(join(15972696..15972812,15972479..15972604,15971374..15972298,15970993..15971323,15970155..15970929,15969882..15970092,15968575..15969594,15968386..15968510)); ID=FBpp0082692; name=mor-PA; parent=FBgn0002783,FBtr0083238; dbxref=FlyBase:FBpp0082692,FlyBase_Annotation_IDs:CG18740-PA,GB_protein:AAF55259.3,REFSEQ:NP_524373,GB_protein:AAF55259,FlyMine:FBpp00…	9.2	16	0.17	ANAALQSTASPAPGGK+EGTFSENNMQTAAAAALASAAVK+FDFSIGK+MSIDDIMSFGDEK+SLVALLVETQMK+SSPTETAAAASGGEVDIK+TEALENGAAGGLSSGVSQFGLK
673a	FBpp0072593|FBgn0028577|CG12085-PA|pUf68-PA	1.0000	FBpp0072593 type=protein; loc=3L:complement(join(1502467..1502469,1501799..1501892,1499043..1499337,1498293..1498796,1497213..1498230)); ID=FBpp0072593; name=pUf68-PA; parent=FBgn0028577,FBtr0072709; dbxref=FlyBase:FBpp0072593,FlyBase_Annotation_IDs:CG12085-PA,GB_protein:AAF47501.1,REFSEQ:NP_525123,GB_protein:AAF47501,FlyMine:FBpp0072593,modMine:FBpp0072593; MD5=85f3626bea15f95dac29ea00b3f6f147; …	21.4	16	0.17	GYGFIEYANK+IPYLSQPLYDLK+IQALDAVASNAVLGLSQNTPVMAAGAVVTK+KLMDEGDVQTLQQQENMSIK+LMDEGDVQTLQQQENMSIK+QTENEDDDEAEIIVK+QTLAHQQQQLATQR+SALLGLLGGALPK+SINMSWDPITQK+VAFTPFGPIK
672a	FBpp0072494|FBgn0035162|CG13900-PA|CG13900-PA	1.0000	FBpp0072494 type=protein; loc=3L:complement(join(832715..832940,832042..832407,831316..831790,830908..831242,830034..830341,827878..829851)); ID=FBpp0072494; name=CG13900-PA; parent=FBgn0035162,FBtr0072597; dbxref=FlyBase:FBpp0072494,FlyBase_Annotation_IDs:CG13900-PA,GB_protein:AAF47416.2,REFSEQ:NP_728546,GB_protein:AAF47416,FlyMine:FBpp0072494,modMine:FBpp0072494; MD5=f49d70fcbe69abe9fa6878f622b…	14.0	16	0.18	ELVYFEMDPTGELNEYTER+EMANAFINEVLPEDVFSSPK+FGNLSIQR+ITLETDDDVVSEIK+IVILEYNPSK+IVPGQYFAIDPK+LGAVFNQVAFPLQYTPR+LTISSPLEAHK+MYLYNLTLQK+SWFLAVGLADNTVR+TVLDPVSGDLADTR+VYVSDVQESVFFIR+YYLAVGIAK
64	FBpp0071794|FBgn0011211|CG3612-PA|blw-PA	1.0000	FBpp0071794 type=protein; loc=2R:join(22799204..22799269,22799896..22800476,22800569..22801370,22801483..22801692); ID=FBpp0071794; name=blw-PA; parent=FBgn0011211,FBtr0071883; dbxref=FlyBase:FBpp0071794,FlyBase_Annotation_IDs:CG3612-PA,GB_protein:AAF46903.1,REFSEQ:NP_726243,GB_protein:AAF46903,FlyMine:FBpp0071794,modMine:FBpp0071794; MD5=9adab5c6a725023536c45cc02a2d2dad; length=552; release=r6.0…	23.9	16	0.17	AVDSLVPIGR+EAYPGDVFYLHSR+ELIIGDR+GMALNLEPDNVGVVVFGNDK+HALIIYDDLSK+SAEISNILEER+STVAQIVK+TALAIDTIINQK+TGAIVDVPVGDELLGR+TSEQALLDTIAK+VVDALGNAIDGK
545	FBpp0086701|FBgn0033912|CG8415-PA|RpS23-PA FBpp0308991|FBgn0033912|CG8415-PB|RpS23-PB	1.0000	FBpp0086701 type=protein; loc=2R:complement(join(14216530..14216533,14215951..14216110,14215435..14215702)); ID=FBpp0086701; name=RpS23-PA; parent=FBgn0033912,FBtr0087575; dbxref=FlyBase:FBpp0086701,FlyBase_Annotation_IDs:CG8415-PA,GB_protein:AAF58277.2,REFSEQ:NP_610939,GB_protein:AAF58277,FlyMine:FBpp0086701,modMine:FBpp0086701; MD5=e61e7f18ffb2c6f72e0b266cd817f7b8; length=143; release=r6.09; sp…	42.7	16	0.18	ANPFGGASHAK+DGSLNYIEENDEVLVAGFGR+GHAVGDIPGVR+ITAFVPR+KITAFVPR+VANVSLLALYK
400	FBpp0082219|FBgn0038145|CG8863-PA|Droj2-PA FBpp0082220|FBgn0038145|CG8863-PB|Droj2-PB FBpp0082221|FBgn0038145|CG8863-PC|Droj2-PC FBpp0082222|FBgn0038145|CG8863-PD|Droj2-PD FBpp0082223|FBgn0038145|CG8863-PE|Droj2-PE	1.0000	FBpp0082219 type=protein; loc=3R:join(13383479..13384579,13384670..13384780); ID=FBpp0082219; name=Droj2-PA; parent=FBgn0038145,FBtr0082751; dbxref=FlyBase:FBpp0082219,FlyBase_Annotation_IDs:CG8863-PA,GB_protein:AAF54939.1,REFSEQ:NP_650283,GB_protein:AAF54939; MD5=efbff2329a246c0e487de7a3cf5fb77c; length=403; release=r6.09; species=Dmel;;FBpp0082220 type=protein; loc=3R:join(13383479..13384579,13…	27.0	16	0.17	AISQAYEVLSDADK+AISQAYEVLSDADKR+DLIVSTQPGEVIR+DVVHQMSVQLEELYNGATR+ETGYYDILGVKPNATPDELKK+FFGAGFGGSGGGR+MAYDEDDGGYQDGPR+NPMDFFEK+TLDDRDLIVSTQPGEVIR
109	FBpp0072940|FBgn0027616|CG12076-PA|YT521-B-PA FBpp0072941|FBgn0027616|CG12076-PB|YT521-B-PB	1.0000	FBpp0072940 type=protein; loc=3L:complement(join(3374019..3374034,3372970..3373869,3371601..3372850)); ID=FBpp0072940; name=YT521-B-PA; parent=FBgn0027616,FBtr0073078; dbxref=FlyBase:FBpp0072940,FlyBase_Annotation_IDs:CG12076-PA,GB_protein:AAF47768.2,REFSEQ:NP_647811,GB_protein:AAF47768,FlyMine:FBpp0072940,modMine:FBpp0072940; MD5=05b342feb951826cfd87d02a1d2c23f7; length=721; release=r6.09; speci…	11.7	16	0.18	APSYEEFAAWK+DIPQVAWVLPPSISPK+LFPEDEQIELTPILK+NVLLIFSVNESGK+SNNSDNVQLSK+YMSSAAAAEAYVADYMR
663b	FBpp0071448|FBgn0000044|CG10067-PA|Act57B-PA FBpp0082253|FBgn0000046|CG18290-PA|Act87E-PA FBpp0082254|FBgn0000046|CG18290-PB|Act87E-PB FBpp0082597|FBgn0000047|CG5178-PA|Act88F-PA FBpp0312019|FBgn0000046|CG18290-PC|Act87E-PC	0.9996	FBpp0071448 type=protein; loc=2R:join(20944117..20944156,20944844..20945934); ID=FBpp0071448; name=Act57B-PA; parent=FBgn0000044,FBtr0071519; dbxref=FlyBase_Annotation_IDs:CG10067-PA,GB_protein:AAF46640.1,FlyBase:FBpp0071448,REFSEQ:NP_523800,GB_protein:AAF46640,FlyMine:FBpp0071448,modMine:FBpp0071448; MD5=fc18feee98f205c68bee410b300b54e1; length=376; release=r6.09; species=Dmel;;FBpp0082253 type=…	23.7	16	0.08	AGFAGDDAPR+DLTDYLMK+DSYVGDEAQSK+GYSFTTTAER+SYELPDGQVITIGNER+VAPEEHPVLLTEAPLNPK+YPIEHGIITNWDDMEK
80	FBpp0072158|FBgn0086129|CG3231-PA|snama-PA	1.0000	FBpp0072158 type=protein; loc=2R:join(24087551..24087716,24087776..24088010,24088065..24088543,24088604..24088878,24088942..24089267,24089556..24089705,24089766..24090059,24090122..24091892); ID=FBpp0072158; name=snama-PA; parent=FBgn0086129,FBtr0072249; dbxref=GB_protein:AAF47162.1,FlyBase:FBpp0072158,FlyBase_Annotation_IDs:CG3231-PA,REFSEQ:NP_611884,GB_protein:AAF47162,FlyMine:FBpp0072158,modMi…	14.1	15	0.17	AAGASDDPSEITSDVLR+AINAIRPMEFQVIINSK+AQSPSIEINAAQLSPTHNATENVNPK+FVDTSSSSSLVVK+IMASQPVINDTEMETNVGK+LSEANSVNLSK+SHSILTVGAASDDNLGPR+TEAVEPPPPGFEPLQLTDEDGYR+VGSGPIDDPLEAFNR+WEIDENILGLEDSSK
772a	FBpp0087124|FBgn0033688|CG8877-PA|Prp8-PA	1.0000	FBpp0087124 type=protein; loc=2R:complement(join(12162080..12162693,12161808..12162023,12161535..12161747,12161347..12161472,12160647..12161066,12160371..12160588,12159262..12160313,12159007..12159199,12158210..12158783,12157993..12158143,12157755..12157931,12157385..12157676,12154377..12157321)); ID=FBpp0087124; name=Prp8-PA; parent=FBgn0033688,FBtr0088016; dbxref=FlyBase:FBpp0087124,FlyBase_Ann…	6.7	15	0.15	AQIAGYLYGVSPPDNPQVK+DGVWNLQNEITK+DIILGMEISAPSAQR+DLILADYGK+ETGYTYILPK+FAPIPFPPLSYK+FGDLILK+IDLTLLNR+ISLIQIFR+LLILALER+NNVNVASLTQSEIR+SGMSHDEDQLIPNLYR+WNVSRPSLLADTK+YELQLANPK
664a	FBpp0071087|FBgn0261592|CG10944-PB|RpS6-PB	1.0000	FBpp0071087 type=protein; loc=X:complement(join(7901243..7901248,7900803..7901007,7899754..7900289)); ID=FBpp0071087; name=RpS6-PB; parent=FBgn0261592,FBtr0071135; dbxref=FlyBase:FBpp0071087,FlyBase_Annotation_IDs:CG10944-PB,GB_protein:AAN09218.1,REFSEQ:NP_511073,GB_protein:AAN09218,FlyMine:FBpp0071087,modMine:FBpp0071087; MD5=a5a2be906b55066ce578c7696a06737d; length=248; release=r6.09; species=D…	21.0	15	0.17	DIPGLTDTTIPR+KLYNLSK+LFEVVDEHK+LITPVVLQR+MGQVVEADILGDEWK
594	FBpp0088021|FBgn0028687|CG1341-PA|Rpt1-PA	1.0000	FBpp0088021 type=protein; loc=2R:complement(7652536..7653837); ID=FBpp0088021; name=Rpt1-PA; parent=FBgn0028687,FBtr0088947; dbxref=GB_protein:AAF59219.1,FlyBase:FBpp0088021,FlyBase_Annotation_IDs:CG1341-PA,REFSEQ:NP_477473,GB_protein:AAF59219,FlyMine:FBpp0088021,modMine:FBpp0088021; MD5=76480cb616eeeb3d35baf21492c93f5f; length=433; release=r6.09; species=Dmel;	24.5	15	0.16	DFLEAVK+EVVETPLLHPEK+FDDGAGGDNEVQR+FVNLGIEPPK+FVVDLADSVAPTDIEEGMR+GVLLFGPPGTGK+SIEEDIQK+TMLELINQLDGFDPR+YQIHIPLPPK
491	FBpp0085265|FBgn0000559|CG2238-PA|EF2-PA FBpp0085266|FBgn0000559|CG2238-PC|EF2-PC FBpp0305182|FBgn0000559|CG2238-PD|EF2-PD	1.0000	FBpp0085265 type=protein; loc=2L:complement(join(21682039..21682041,21681344..21681558,21680757..21681284,21679484..21680180,21678311..21679402)); ID=FBpp0085265; name=EF2-PA; parent=FBgn0000559,FBtr0085911; dbxref=GB_protein:AAF57226.2,FlyBase:FBpp0085265,FlyBase_Annotation_IDs:CG2238-PA,REFSEQ:NP_525105,GB_protein:AAF57226,FlyMine:FBpp0085265,modMine:FBpp0085265; MD5=cb0f7ba7258fdf523fe8177c095…	21.3	15	0.16	ALPMPDGLPEDIDNGDVSAK+ALPMPDGLPEDIDNGDVSAKDEFK+AYLPVNESFGFTADLR+DSVVAGFQWASK+EGILADENLR+EGLPDLSQYLDK+EGLPDLSQYLDKL+GGGQIIPTTR+GHVFEENQVVGTPMFVVK+MEMLYEGPHDDEAAIAVK+STAISMYFEVEEK+STLTDSLVSK+SVQYLNEIK+VATGQKCRIMGPNYTPGK+VFDAIMNYK
474	FBpp0084761|FBgn0029176|CG11901-PB|Ef1gamma-PB FBpp0084762|FBgn0029176|CG11901-PA|Ef1gamma-PA FBpp0291632|FBgn0029176|CG11901-PC|Ef1gamma-PC	1.0000	FBpp0084761 type=protein; loc=3R:join(29220297..29220308,29220430..29220579,29220643..29221776); ID=FBpp0084761; name=Ef1gamma-PB; parent=FBgn0029176,FBtr0085392; dbxref=FlyBase:FBpp0084761,FlyBase_Annotation_IDs:CG11901-PB,GB_protein:AAN14165.1,REFSEQ:NP_733280,GB_protein:AAN14165,FlyMine:FBpp0084761,modMine:FBpp0084761; MD5=7a3335c94c68f5c5ed188081c655b1c3; length=431; release=r6.09; species=Dm…	21.6	15	0.17	AAEPAEELDAADEALAAEPK+ALIAAQYSGAQVK+ALVFDPK+GTFNFDDFK+GTLYTYPENFR+KAAEPAEELDAADEALAAEPK+LQDATFLAGER+QEAEAVLQQLNQK+SIPYFFDK
390	FBpp0081704|FBgn0040078|CG4003-PA|pont-PA	1.0000	FBpp0081704 type=protein; loc=3R:join(10262343..10263159,10263217..10263415,10263477..10263831); ID=FBpp0081704; name=pont-PA; parent=FBgn0040078,FBtr0082226; dbxref=FlyBase:FBpp0081704,FlyBase_Annotation_IDs:CG4003-PA,GB_protein:AAF54514.1,REFSEQ:NP_652608,GB_protein:AAF54514,FlyMine:FBpp0081704,modMine:FBpp0081704; MD5=44c3876ac3fbe345533b6b800122cc21; length=456; release=r6.09; species=Dmel;	32.7	15	0.17	ALLLAGPPGTGK+AQTEGLQLEENAFTR+DDIEDVHSLFLDAK+EVYEGEVTELTPVETENPMGGYGK+GTTDIVSPHGIPLDLLDR+LDPSIFDALQK+LSEIGTSSTLR+SLESPIAPIVIFATNR+TAIALAIAQELGNK+TLLYSTADMEQIIK
279	FBpp0078450|FBgn0037312|CG11999-PA|CG11999-PA	1.0000	FBpp0078450 type=protein; loc=3R:complement(join(5354561..5354621,5353844..5354433)); ID=FBpp0078450; name=CG11999-PA; parent=FBgn0037312,FBtr0078807; dbxref=FlyBase:FBpp0078450,FlyBase_Annotation_IDs:CG11999-PA,GB_protein:AAF52043.1,REFSEQ:NP_649527,GB_protein:AAF52043,FlyMine:FBpp0078450,modMine:FBpp0078450; MD5=fe3a7122e76969a61f10f74a32ddaef7; length=216; release=r6.09; species=Dmel;	33.3	15	0.16	EDVNSHWVIK+HIDTGMYLGMSGR+LLNSDYAFR+SSTHDEYAHSEL+WTTAEGLFIVPK+YGSGSGQQSVTGVEQK
213	FBpp0076207|FBgn0005533|CG3922-PB|RpS17-PB	1.0000	FBpp0076207 type=protein; loc=3L:complement(join(9429695..9429697,9429174..9429325,9428874..9429114)); ID=FBpp0076207; name=RpS17-PB; parent=FBgn0005533,FBtr0076479; dbxref=FlyBase:FBpp0076207,FlyBase_Annotation_IDs:CG3922-PB,GB_protein:AAF50272.1,REFSEQ:NP_524002,GB_protein:AAF50272,FlyMine:FBpp0076207,modMine:FBpp0076207; MD5=03edf5c0f514b34ba6142f641ccf4f7a; length=131; release=r6.09; species=…	43.5	15	0.15	DNYVPAVSALEQDIIEVDADTK+GLQLTQPNTNNFGR+IAGYVTHLMGR+LTLDFHTNK+RDNYVPAVSALEQDIIEVDADTK
787a	FBpp0088856|FBgn0259139|CG6946-PB|glo-PB FBpp0088858|FBgn0259139|CG6946-PA|glo-PA	1.0000	FBpp0088856 type=protein; loc=3R:complement(join(11818573..11818942,11818006..11818137,11817194..11817338,11816612..11816757,11815841..11816544,11815502..11815765)); ID=FBpp0088856; name=glo-PB; parent=FBgn0259139,FBtr0089917; dbxref=FlyBase:FBpp0088856,FlyBase_Annotation_IDs:CG6946-PB,GB_protein:AAF54705.1,REFSEQ:NP_731639,GB_protein:AAF54705; MD5=3f936047309b6d29ca83607e3baed238; length=586; re…	19.1	14	0.16	ATGEAFVQFESQDDTEQALGR+EGILFVMDR+GLHSGTADAYFDTYEDSQVAMK+GLPYTSFENDVFK+IENVGESPK+NTGEAYVEVASQEDVEEAR+YIELFYDGK+YIEVFTATPK
516	FBpp0085902|FBgn0261119|CG5519-PA|Prp19-PA	1.0000	FBpp0085902 type=protein; loc=2R:complement(join(18450890..18450908,18449472..18450825,18447467..18447611)); ID=FBpp0085902; name=Prp19-PA; parent=FBgn0261119,FBtr0086723; dbxref=FlyBase:FBpp0085902,FlyBase_Annotation_IDs:CG5519-PA,GB_protein:AAF57684.1,REFSEQ:NP_523783,GB_protein:AAF57684,FlyMine:FBpp0085902,modMine:FBpp0085902; MD5=0c3487754cd63a1e17f46fe83bb9ed50; length=505; release=r6.09; sp…	21.6	14	0.16	ATVLTQER+DTEQMVAILK+ELKPEELIEIK+IWHVPTSQTQLLLR+TPAVVKPKPPSATSIPATLK+TVPEDLVTTDQVK+VFNDHTALATGVR+VIYHPNEDTVITGSPDMNIR
306	FBpp0079233|FBgn0032015|CG7830-PA|Ostgamma-PA	1.0000	FBpp0079233 type=protein; loc=2L:complement(join(8307983..8308069,8307147..8307873,8306906..8307068,8306825..8306840)); ID=FBpp0079233; name=Ostgamma-PA; parent=FBgn0032015,FBtr0079613; dbxref=FlyBase:FBpp0079233,FlyBase_Annotation_IDs:CG7830-PA,GB_protein:AAF52636.2,REFSEQ:NP_609204,GB_protein:AAF52636,FlyMine:FBpp0079233,modMine:FBpp0079233; MD5=8ebc498cefe5507b7ddaf1a05ee6afc8; length=330; rel…	18.5	14	0.15	AQGYPYSFLFK+LNTAPVFMHFPAK+NNLEFLYNK+TGLSLSEK+VGFAADSIAK+VQNLVDMNAK
301	FBpp0078974|FBgn0004838|CG10377-PA|Hrb27C-PA FBpp0078975|FBgn0004838|CG10377-PC|Hrb27C-PC FBpp0078976|FBgn0004838|CG10377-PB|Hrb27C-PB FBpp0290617|FBgn0004838|CG10377-PD|Hrb27C-PD FBpp0290618|FBgn0004838|CG10377-PE|Hrb27C-PE FBpp0297873|FBgn0004838|CG10377-PF|Hrb27C-PF FBpp0297874|FBgn0004838|CG10377-PG|Hrb27C-PG FBpp0297875|FBgn0004838|CG10377-PH|Hrb27C-PH	1.0000	FBpp0078974 type=protein; loc=2L:join(6923906..6924400,6924685..6925455); ID=FBpp0078974; name=Hrb27C-PA; parent=FBgn0004838,FBtr0079346; dbxref=FlyBase:FBpp0078974,FlyBase_Annotation_IDs:CG10377-PA,GB_protein:AAF52456.1,REFSEQ:NP_476869,GB_protein:AAF52456; MD5=b3cbf4123650d1cce713c03daf50563c; length=421; release=r6.09; species=Dmel;;FBpp0078975 type=protein; loc=2L:join(6923906..6924400,692468…	33.0	14	0.15	AQAWATGGPSTTGPVGGMPR+GFGFLSFEEESSVEHVTNER+LFVGGLSWETTQENLSR+QEGASNYGAGPR+SAYGNDSSTQPPYATSQAV+SGSEYDYGGYGSGYDYDYSNYVK+VFLGGLPSNVTETDLR+VTEVVIMYDQEK
282	FBpp0078561|FBgn0263594|CG14648-PA|lost-PA	1.0000	FBpp0078561 type=protein; loc=3R:join(4403202..4403280,4404469..4404639,4404701..4405419,4405480..4405548,4405601..4405811,4405867..4406255); ID=FBpp0078561; name=lost-PA; parent=FBgn0263594,FBtr0078921; dbxref=FlyBase:FBpp0078561,FlyBase_Annotation_IDs:CG14648-PA,GB_protein:AAF52130.1,REFSEQ:NP_649466,GB_protein:AAF52130,FlyMine:FBpp0078561,modMine:FBpp0078561; MD5=fb8ec086e8c95c678aeb2caf743331…	23.3	14	0.14	AAALFANEEEFKK+ADAQNGGEAVTVAGGDVGGAR+ELALLADK+ILPVLQQLK+IPSFVGADK+SASSTGANAGAGEDGKADAQNGGEAVTVAGGDVGGAR+SEIGLDSGLK+TILVNVELIQFGEK+VGIGFNNIFNR+YDTPVDIIATPTEIIR
267	FBpp0077992|FBgn0259785|CG7752-PA|pzg-PA FBpp0304178|FBgn0259785|CG7752-PB|pzg-PB	1.0000	FBpp0077992 type=protein; loc=3L:join(21286437..21287067,21287128..21289487); ID=FBpp0077992; name=pzg-PA; parent=FBgn0259785,FBtr0078336; dbxref=FlyBase:FBpp0077992,FlyBase_Annotation_IDs:CG7752-PA,GB_protein:AAF51699.1,REFSEQ:NP_649297,GB_protein:AAF51699,FlyMine:FBpp0077992,modMine:FBpp0077992; MD5=8d5ae5ae907fc88b2a811c63d563e44b; length=996; release=r6.09; species=Dmel;;FBpp0304178 type=prot…	15.0	14	0.15	ATSAGATALNSAATALLSDEPGEATGK+EAAAAEEPQPSDEGDVVAK+FNNLLSSGAVTVTGPSQPR+MVVPGGGGGGGASAGGASAVGGVAQQQAVNDAESGGVGIGGLATR+SLEESPSADLLRPR+TNLISLLNK+YAINEDMGQEGSPPLK
246	FBpp0077353|FBgn0031493|CG3605-PA|CG3605-PA FBpp0307457|FBgn0031493|CG3605-PB|CG3605-PB	1.0000	FBpp0077353 type=protein; loc=2L:complement(join(3029064..3029087,3028366..3029006,3027339..3028308,3027038..3027282,3026605..3026974)); ID=FBpp0077353; name=CG3605-PA; parent=FBgn0031493,FBtr0077669; dbxref=FlyBase:FBpp0077353,FlyBase_Annotation_IDs:CG3605-PA,GB_protein:AAF51159.2,REFSEQ:NP_608739,GB_protein:AAF51159,FlyMine:FBpp0077353,modMine:FBpp0077353; MD5=f37b077a251b4c71f9403ecf648bf00f; …	18.3	14	0.13	AGEANDENVTIEYVPEK+ALEDVLALK+EGIVELALDPSELDLDNDAMAQR+GIEKPPFDLPAFIK+HQIEFAR+IGASMMGSTHVYDVSGSGANK+ITIADLAPMYR+QQQLAQAEENEPEAK+TPGELVLPK+YGPPPSYPNLK
236	FBpp0076918|FBgn0015527|CG1685-PA|peng-PA	1.0000	FBpp0076918 type=protein; loc=X:complement(join(21349306..21349751,21348002..21348704,21347531..21347933,21346957..21347432,21346564..21346749)); ID=FBpp0076918; name=peng-PA; parent=FBgn0015527,FBtr0077223; dbxref=FlyBase:FBpp0076918,FlyBase_Annotation_IDs:CG1685-PA,GB_protein:AAF50828.1,REFSEQ:NP_523429,GB_protein:AAF50828,FlyMine:FBpp0076918,modMine:FBpp0076918; MD5=d8ce9ec6c87c036ad1c5eb75f66…	17.2	14	0.14	AASALAQVVVQPEWR+ASILGSVK+EGTPFSQQLLQNLSSDVLK+GPANVANTASPLK+LAGHSIGSGLLDSMYQSATPNQR+LVDSLYGHIVR+QEFYGDLYR+SLSQILADR+TVEEGLAFGK+VLNVGDTISK
167	FBpp0074662|FBgn0028695|CG7762-PA|Rpn1-PA	1.0000	FBpp0074662 type=protein; loc=3L:join(19915191..19917113,19917183..19918019); ID=FBpp0074662; name=Rpn1-PA; parent=FBgn0028695,FBtr0074893; dbxref=FlyBase:FBpp0074662,FlyBase_Annotation_IDs:CG7762-PA,GB_protein:AAF49095.2,REFSEQ:NP_649158,GB_protein:AAF49095,FlyMine:FBpp0074662,modMine:FBpp0074662; MD5=dca0928cc63d49df0550af2d0134e7d9; length=919; release=r6.09; species=Dmel;	15.5	14	0.14	ASTTSMTSVPKPLK+AVPLALGLISASNPK+FASIQVDSAK+LALMLNDMDK+LNIIDTLSK+LYQPTLESMAK+MLITFDEELNQLQVPVR+STEAVMMTLEVLEEPYR+TITGFQTHTTPVLLAIGER+TVFSFGSNNK+YLYSTDDNIK
1	FBpp0070041|FBgn0264492|CG17520-PA|CkIIalpha-PA FBpp0070042|FBgn0264492|CG17520-PB|CkIIalpha-PB FBpp0070043|FBgn0264492|CG17520-PC|CkIIalpha-PC FBpp0110433|FBgn0264492|CG17520-PD|CkIIalpha-PD FBpp0311229|FBgn0264492|CG17520-PE|CkIIalpha-PE FBpp0311359|FBgn0264492|CG17520-PF|CkIIalpha-PF FBpp0311360|FBgn0264492|CG17520-PG|CkIIalpha-PG	1.0000	FBpp0070041 type=protein; loc=3L:23102252..23103262; ID=FBpp0070041; name=CkIIalpha-PA; parent=FBgn0264492,FBtr0070042; dbxref=FlyBase:FBpp0070041,FlyBase_Annotation_IDs:CG17520-PA,GB_protein:AAN11415.1,REFSEQ:NP_730774,GB_protein:AAN11415; MD5=c486e73baf16af529dddb35d8eec70f8; length=336; release=r6.09; species=Dmel;;FBpp0070042 type=protein; loc=3L:23102252..23103262; ID=FBpp0070042; name=CkIIa…	31.5	14	0.15	EAMAHPYFLPIVNGQMNPNNQQ+GGTNIITLLAVVK+QLYQTLTDYEIR+TPALIFEHVNNTDFK+VLGTEELYAYLDK+YNIDLDPR+YSEVFEAINITTTEK+YYLFELLK
776a	FBpp0087852|FBgn0020279|CG8715-PA|lig-PA FBpp0087853|FBgn0020279|CG8715-PB|lig-PB FBpp0087854|FBgn0020279|CG8715-PC|lig-PC FBpp0291129|FBgn0020279|CG8715-PE|lig-PE FBpp0291130|FBgn0020279|CG8715-PF|lig-PF FBpp0291131|FBgn0020279|CG8715-PG|lig-PG FBpp0293223|FBgn0020279|CG8715-PH|lig-PH FBpp0312421|FBgn0020279|CG8715-PL|lig-PL	1.0000	FBpp0087852 type=protein; loc=2R:join(8069899..8070279,8070335..8070512,8070821..8072238,8072363..8072778,8073127..8073234,8073367..8073471,8073600..8073700,8073974..8074500,8075473..8075607,8075665..8075790,8075860..8076108,8076293..8076448,8077260..8077292,8077731..8077829); ID=FBpp0087852; name=lig-PA; parent=FBgn0020279,FBtr0088774; dbxref=GB_protein:AAM68848.1,FlyBase:FBpp0087852,FlyBase_Ann…	9.9	13	0.15	DNLGSVTYSAMNDGR+GGYSSSVNQQSK+IAQITNSTTEDPQINEK+QGYSPSYWAGQN+STSQQQQGVSSAVNATIDQLTK+TQTVSNQSQAGTGSDLTSSMYGK+VLLLLTMTQR+VPHVQGYYDLNYPPASLGAGR
732a	FBpp0082987|FBgn0020238|CG31196-PA|14-3-3epsilon-PA FBpp0082988|FBgn0020238|CG31196-PB|14-3-3epsilon-PB FBpp0082989|FBgn0020238|CG31196-PC|14-3-3epsilon-PC FBpp0082990|FBgn0020238|CG31196-PD|14-3-3epsilon-PD	1.0000	FBpp0082987 type=protein; loc=3R:join(18242846..18242909,18247433..18247902,18247971..18248151,18248215..18248288); ID=FBpp0082987; name=14-3-3epsilon-PA; parent=FBgn0020238,FBtr0083565; dbxref=FlyBase:FBpp0082987,FlyBase_Annotation_IDs:CG31196-PA,GB_protein:AAF55519.2,REFSEQ:NP_732309,GB_protein:AAF55519,FlyMine:FBpp0082987,modMine:FBpp0082987; MD5=e3d4754790310e5d929d6f9769e621bf; length=262; r…	28.9	13	0.09	AAFDDAIAELDTLSEESYK+AASDIAMNDLPPTHPIR+DSTLIMQLLR+EQIQDVEDQDVS+IITSIEQK+NLLSVAYK
729c	FBpp0083974|FBgn0001230|CG5436-PA|Hsp68-PA	1.0000	FBpp0083974 type=protein; loc=3R:complement(24055197..24057104); ID=FBpp0083974; name=Hsp68-PA; parent=FBgn0001230,FBtr0084589; dbxref=FlyBase:FBpp0083974,FlyBase_Annotation_IDs:CG5436-PA,GB_protein:AAF56230.1,REFSEQ:NP_524474,GB_protein:AAF56230,FlyMine:FBpp0083974,modMine:FBpp0083974; MD5=19a6b1d3a1e78c96a21c66915ee98f46; length=635; release=r6.09; species=Dmel;	12.8	13	0.09	DNNVLGTFDLTGVPPAPR+IINEPTAAAIAYGLDK+NQLETYLFGVK+STAGDTHLGGEDFDNR+TTPSYVAFTDSER+VEIIANDQGNR+VQNLLQNFFGGK
689a	FBpp0074500|FBgn0261593|CG14206-PB|RpS10b-PB FBpp0074501|FBgn0261593|CG14206-PC|RpS10b-PC FBpp0300512|FBgn0261593|CG14206-PD|RpS10b-PD FBpp0310720|FBgn0261593|CG14206-PE|RpS10b-PE	1.0000	FBpp0074500 type=protein; loc=X:19598434..19598916; ID=FBpp0074500; name=RpS10b-PB; parent=FBgn0261593,FBtr0074731; dbxref=FlyBase:FBpp0074500,FlyBase_Annotation_IDs:CG14206-PB,GB_protein:AAF48978.2,REFSEQ:NP_728273,GB_protein:AAF48978,FlyMine:FBpp0074500,modMine:FBpp0074500; MD5=0ae8e030c62f6023a9a1cee4231259cf; length=160; release=r6.09; species=Dmel;;FBpp0074501 type=protein; loc=X:19598434..1…	32.5	13	0.15	GDVGPGAGEVEFR+HPELESIPNLHVIK+KGDVGPGAGEVEFR+SYLHLPPEIVPSTLK+VAIYEYLFK
675a	FBpp0072830|FBgn0010909|CG16973-PA|msn-PA	1.0000	FBpp0072830 type=protein; loc=3L:complement(join(2585605..2585682,2579455..2579520,2567370..2567814,2567046..2567288,2566434..2566933,2566202..2566375,2565601..2565621,2564397..2564695,2563818..2563959,2561932..2562843,2560116..2560295,2557793..2558389,2557572..2557727,2557341..2557508,2557136..2557285,2556942..2557076,2556792..2556866,2556556..2556729)); ID=FBpp0072830; name=msn-PA; parent=FBgn0…	9.6	13	0.14	ASVAEAITRPVPR+ESHVNVNVTPTSHEAANDTPEIR+SFLTFGFGAGGSGPSR+SSSEEYQAAISSSVHSTPSK+SSSSITNLLHK+TDGLSDQVER+TSSVLPDLLSQASPATPPR+VYQLISR+YSAVFSGASASGSTAGSPSAQALQR
645	FBpp0293413|FBgn0262534|CG43088-PA|CG43088-PA	1.0000	FBpp0293413 type=protein; loc=X:join(14702358..14702563,14702618..14703044,14703103..14703558); ID=FBpp0293413; name=CG43088-PA; parent=FBgn0262534,FBtr0304873; dbxref=REFSEQ:NP_001245670,GB_protein:AFH07384,FlyBase:FBpp0293413,FlyBase_Annotation_IDs:CG43088-PA,modMine:FBpp0293413; MD5=fb7cafa51ec96fa8684ca86d1960221f; length=362; release=r6.09; species=Dmel;	15.2	13	0.14	ERDEIAQSL+ISGIPLSLR+NAEIGTYQHTFNLR+NMVEQTIEVLK+YSQESFVLTPYK
521	FBpp0086013|FBgn0034258|CG4954-PA|eIF3-S8-PA FBpp0309235|FBgn0034258|CG4954-PB|eIF3-S8-PB	1.0000	FBpp0086013 type=protein; loc=2R:join(17666067..17666159,17666222..17668861); ID=FBpp0086013; name=eIF3-S8-PA; parent=FBgn0034258,FBtr0086836; dbxref=FlyBase:FBpp0086013,FlyBase_Annotation_IDs:CG4954-PA,GB_protein:AAF57818.1,REFSEQ:NP_611242,GB_protein:AAF57818,FlyMine:FBpp0086013,modMine:FBpp0086013; MD5=d2c71da1cca2c3e0984f6a9688d8d595; length=910; release=r6.09; species=Dmel;;FBpp0309235 type=…	15.9	13	0.15	DAEIDVPLVLAK+DFEDDLSR+DIPNTLSSFEDLTR+ELLAQGLLPQR+GELPATTSTSVDVMDK+LQALAMQFVDK+MIINEELMASLDDPSETVGMHR+QSLVGPPESMR+TIELVLQYFER+VTNLVDVNEK+VWDLFYESDR+YENLTSIIK
487	FBpp0085165|FBgn0039857|CG11522-PA|RpL6-PA FBpp0085166|FBgn0039857|CG11522-PB|RpL6-PB	1.0000	FBpp0085165 type=protein; loc=3R:complement(join(31596048..31596158,31595521..31595601,31594924..31595463)); ID=FBpp0085165; name=RpL6-PA; parent=FBgn0039857,FBtr0085804; dbxref=FlyBase:FBpp0085165,FlyBase_Annotation_IDs:CG11522-PA,GB_protein:AAF57166.1,REFSEQ:NP_733433,GB_protein:AAF57166,FlyMine:FBpp0085165,modMine:FBpp0085165; MD5=4f5c0a2419b0ee142378cf1ed6da540b; length=243; release=r6.09; sp…	27.6	13	0.14	EVDAALLK+HPVNSYLK+NLTPGTVLILLAGR+TGEADIFAAK+VPEHLNDAYFR+YLQNMFALHSSQYPHR
481	FBpp0084958|FBgn0002626|CG7939-PB|RpL32-PB FBpp0084959|FBgn0002626|CG7939-PC|RpL32-PC FBpp0084960|FBgn0002626|CG7939-PA|RpL32-PA FBpp0113047|FBgn0002626|CG7939-PD|RpL32-PD	1.0000	FBpp0084958 type=protein; loc=3R:complement(join(30045687..30045779,30045313..30045624)); ID=FBpp0084958; name=RpL32-PB; parent=FBgn0002626,FBtr0085592; dbxref=FlyBase:FBpp0084958,FlyBase_Annotation_IDs:CG7939-PB,GB_protein:AAN14211.1,REFSEQ:NP_733340,GB_protein:AAN14211; MD5=87c84aad8f988c3e1b9d85ae272baaaf; length=134; release=r6.09; species=Dmel;;FBpp0084959 type=protein; loc=3R:complement(joi…	26.1	13	0.14	ELEVLLMQNR+FKGQYLMPNIGYGSNK+GQYLMPNIGYGSNK+GQYLMPNIGYGSNKR+HMLPTGFK
404	FBpp0082319|FBgn0263396|CG16901-PA|sqd-PA FBpp0082320|FBgn0263396|CG16901-PB|sqd-PB FBpp0082321|FBgn0263396|CG16901-PC|sqd-PC FBpp0301102|FBgn0263396|CG16901-PE|sqd-PE	1.0000	FBpp0082319 type=protein; loc=3R:complement(join(13645753..13645919,13643169..13643209,13642829..13643103,13642512..13642755,13642189..13642427)); ID=FBpp0082319; name=sqd-PA; parent=FBgn0263396,FBtr0082854; dbxref=FlyBase:FBpp0082319,FlyBase_Annotation_IDs:CG16901-PA,GB_protein:AAF54964.2,REFSEQ:NP_731826,GB_protein:AAF54964,FlyMine:FBpp0082319,modMine:FBpp0082319; MD5=f3e0c9c10a8c84b1ad97a28350…	31.5	13	0.13	GFAFIVFTNTEAIDK+IFVGGLTTEISDEEIK+LFVGGLSWETTEK+QVDTEINGEDFTK+TYFGQFGNIVEVEMPFDK+VSAADEHIINSK+YGEIESINVK
403	FBpp0082316|FBgn0004237|CG12749-PA|Hrb87F-PA FBpp0289817|FBgn0004237|CG12749-PC|Hrb87F-PC FBpp0302741|FBgn0004237|CG12749-PD|Hrb87F-PD FBpp0306562|FBgn0004237|CG12749-PE|Hrb87F-PE	1.0000	FBpp0082316 type=protein; loc=3R:complement(join(13660340..13660387,13658637..13659648,13658467..13658564)); ID=FBpp0082316; name=Hrb87F-PA; parent=FBgn0004237,FBtr0082851; dbxref=FlyBase:FBpp0082316,FlyBase_Annotation_IDs:CG12749-PA,GB_protein:AAF54967.1,REFSEQ:NP_476807,GB_protein:AAF54967,FlyMine:FBpp0082316,modMine:FBpp0082316; MD5=1d07be69479a573a56608e31e9576694; length=385; release=r6.09; …	21.0	13	0.11	DFGQIVSVNIVSDK+DFGQIVSVNIVSDKDTGK+LFIGGLDYR+LFVGGLR+NSNFGNNRPAPYSQGGGGGGFNK+QEIDSPNAGATVK+WGNIVDVVVMK
349	FBpp0080052|FBgn0022069|CG12396-PA|Nnp-1-PA	1.0000	FBpp0080052 type=protein; loc=2L:complement(13364013..13366076); ID=FBpp0080052; name=Nnp-1-PA; parent=FBgn0022069,FBtr0080473; dbxref=FlyBase:FBpp0080052,FlyBase_Annotation_IDs:CG12396-PA,GB_protein:AAF53287.1,REFSEQ:NP_651976,GB_protein:AAF53287,FlyMine:FBpp0080052,modMine:FBpp0080052; MD5=db466f5dcd1af791fe0eea6f647a3584; length=687; release=r6.09; species=Dmel;	17.8	13	0.15	AGSSFPFNEDDFMR+LDSGFDEEDDEVNAEEEQPR+LIQIFETYQR+LLQSINFEEVDEHNYDEVISK+LSPQVPYDANR+NAEAAEIQVEQEEDASQPK+QMGFPTASIDDIEK+VEGQTLSEMVEQK
348	FBpp0080048|FBgn0025724|CG6699-PA|beta'COP-PA	1.0000	FBpp0080048 type=protein; loc=2L:join(13379022..13379376,13379495..13380114,13380177..13380759,13380995..13382181); ID=FBpp0080048; name=beta'COP-PA; parent=FBgn0025724,FBtr0080469; dbxref=FlyBase:FBpp0080048,FlyBase_Annotation_IDs:CG6699-PA,GB_protein:AAF53294.2,REFSEQ:NP_524836,GB_protein:AAF53294,FlyMine:FBpp0080048,modMine:FBpp0080048; MD5=4642d653163872c0bb3f07e4fd6b6fd0; length=914; release…	15.9	13	0.15	ADVVLPTIPK+AGQSLADPAQYTNLFPGLGDALR+DNNTFASASLDR+GTNNVALGYDEGSIIIK+LAANLPLNSER+LPEAAFFAR+NWILTGSDDMQIR+SFTPEYGAESIYGGYYFGVK+TMYLLGYVPK+VFNYNTLEK+WSQLADVASSK
313	FBpp0079406|FBgn0012036|CG3752-PA|Aldh-PA FBpp0304847|FBgn0012036|CG3752-PB|Aldh-PB	1.0000	FBpp0079406 type=protein; loc=2L:join(9387768..9387890,9389829..9389977,9390040..9390136,9390246..9391439); ID=FBpp0079406; name=Aldh-PA; parent=FBgn0012036,FBtr0079806; dbxref=FlyBase:FBpp0079406,FlyBase_Annotation_IDs:CG3752-PA,GB_protein:AAF52769.1,REFSEQ:NP_609285,GB_protein:AAF52769,FlyMine:FBpp0079406,modMine:FBpp0079406; MD5=d85e4ba5d9619ace3debbc4a0493e55d; length=520; release=r6.09; spec…	20.8	13	0.13	ANNSEYGLAAAVFTK+EEIFGPVQQLIR+ENGEYALSNYTEVK+LIQLASGNTNLK+TIPMDGDFFTYTR+TVGNPFDLNTEQGPQVNEEQMEK+VAFTGSTDVGK+VTLELGGK
198	FBpp0075448|FBgn0029148|CG5258-PA|NHP2-PA FBpp0305289|FBgn0029148|CG5258-PB|NHP2-PB	1.0000	FBpp0075448 type=protein; loc=3L:complement(join(14801840..14802090,14801548..14801779)); ID=FBpp0075448; name=NHP2-PA; parent=FBgn0029148,FBtr0075698; dbxref=FlyBase:FBpp0075448,FlyBase_Annotation_IDs:CG5258-PA,GB_protein:AAF49701.1,REFSEQ:NP_651965,GB_protein:AAF49701,FlyMine:FBpp0075448,modMine:FBpp0075448; MD5=abda22110bd2ce4ff1b62397e2edb16d; length=160; release=r6.09; species=Dmel;;FBpp0305…	39.4	13	0.14	ADLGAAMGVK+EELSALNIPV+GIPYTYTPSR+GTVALLVR+SEDADESVVASGDVTIK+SEDADESVVASGDVTIKEEESYDDK
20	FBpp0070596|FBgn0029688|CG6450-PC|lva-PC FBpp0309608|FBgn0029688|CG6450-PD|lva-PD	1.0000	FBpp0070596 type=protein; loc=X:complement(join(3964701..3964754,3964567..3964638,3964417..3964497,3960642..3964352,3960477..3960584,3956513..3960410,3956307..3956427,3956049..3956245,3955875..3955972)); ID=FBpp0070596; name=lva-PC; parent=FBgn0029688,FBtr0070626; dbxref=FlyBase:FBpp0070596,FlyBase_Annotation_IDs:CG6450-PC,GB_protein:AAF45910.1,REFSEQ:NP_525064,GB_protein:AAF45910,FlyMine:FBpp007…	5.1	13	0.13	ELQQLQQDQDSEVEHVR+ESYPETEAPLAIVGSDSQR+LEESSSSLQLLQR+LQGEVLVLR+QQIQEQEQLIQER+QQLIESVSESEHALNLK+SALDLEAQGQEAVDESR+TSHQLLESQSQQQAESLQVAER+VQELTSQLQEQQELVK
110	FBpp0072957|FBgn0035422|CG12740-PB|RpL28-PB FBpp0072959|FBgn0035422|CG12740-PA|RpL28-PA FBpp0072960|FBgn0035422|CG12740-PD|RpL28-PD FBpp0291506|FBgn0035422|CG12740-PE|RpL28-PE FBpp0291507|FBgn0035422|CG12740-PF|RpL28-PF FBpp0297522|FBgn0035422|CG12740-PG|RpL28-PG	1.0000	FBpp0072957 type=protein; loc=3L:complement(join(3221882..3221974,3221467..3221709,3221185..3221283)); ID=FBpp0072957; name=RpL28-PB; parent=FBgn0035422,FBtr0073095; dbxref=FlyBase:FBpp0072957,FlyBase_Annotation_IDs:CG12740-PB,GB_protein:AAF47742.1,REFSEQ:NP_728839,GB_protein:AAF47742; MD5=89d2a7c6ad0e9f3059192b9b5c0bc76b; length=144; release=r6.09; species=Dmel;;FBpp0072959 type=protein; loc=3L:…	36.8	13	0.14	DLTQAALR+GFTAVLKK+KDLTQAALR+KGFTAVLK+KPFSTEPNNLASVSSYR+NNNAFLLK+TLGVVPAADK+TLGVVPAADKK
104	FBpp0072801|FBgn0261602|CG1263-PA|RpL8-PA FBpp0072802|FBgn0261602|CG1263-PB|RpL8-PB	1.0000	FBpp0072801 type=protein; loc=3L:join(2587753..2587890,2588084..2588716); ID=FBpp0072801; name=RpL8-PA; parent=FBgn0261602,FBtr0072924; dbxref=FlyBase:FBpp0072801,FlyBase_Annotation_IDs:CG1263-PA,GB_protein:AAF47659.1,REFSEQ:NP_524726,GB_protein:AAF47659,FlyMine:FBpp0072801,modMine:FBpp0072801; MD5=d09e64c3a15edc7f30e4ac2fa02ce592; length=256; release=r6.09; species=Dmel;;FBpp0072802 type=protein…	26.2	13	0.15	AMVGIVAGGGR+DIIHDPGR+GAPLAVVHFR+IDKPILK+KVGLIAAR+SLDFAER+TSGNYATVIAHNQDTK
755a	FBpp0085314|FBgn0032987|CG12775-PA|RpL21-PA FBpp0303728|FBgn0032987|CG12775-PB|RpL21-PB FBpp0311640|FBgn0032987|CG12775-PC|RpL21-PC	1.0000	FBpp0085314 type=protein; loc=2L:complement(22247226..22247705); ID=FBpp0085314; name=RpL21-PA; parent=FBgn0032987,FBtr0085961; dbxref=GB_protein:AAF57259.1,FlyBase:FBpp0085314,FlyBase_Annotation_IDs:CG12775-PA,REFSEQ:NP_610144,GB_protein:AAF57259,FlyMine:FBpp0085314,modMine:FBpp0085314; MD5=b2e4b76ae2c566ebe381be45fdd2f9a9; length=159; release=r6.09; species=Dmel;;FBpp0303728 type=protein; loc=2…	32.7	12	0.14	HGVIPLSTYMR+IFNVTQHAVGVIVNK+IFNVTQHAVGVIVNKR+IGDIVDIK+KLEEPIALAPIPYEFIA
709a	FBpp0078534|FBgn0037261|CG9775-PA|CG9775-PA FBpp0078535|FBgn0037261|CG9775-PC|CG9775-PC FBpp0307563|FBgn0037261|CG9775-PE|CG9775-PE	1.0000	FBpp0078534 type=protein; loc=3R:complement(join(4640013..4640222,4639634..4639752,4639018..4639557,4638544..4638839,4638309..4638409)); ID=FBpp0078534; name=CG9775-PA; parent=FBgn0037261,FBtr0078894; dbxref=FlyBase:FBpp0078534,FlyBase_Annotation_IDs:CG9775-PA,GB_protein:AAF52112.1,REFSEQ:NP_649482,GB_protein:AAF52112; MD5=57fc8df531c91e72fa0a9ccbc14f34b9; length=421; release=r6.09; species=Dmel;…	22.1	12	0.13	AAAVAAAAIAATVQGR+ADLVASGNAAR+EDLDMELDQYMSTTK+GVSASIAGR+IVSSGAGNQGMSAVNSR+NAASSSGAVNNSASAR+REDLDMELDQYMSTTK+SEMDYLLK
687a	FBpp0074213|FBgn0027602|CG8611-PA|CG8611-PA FBpp0074214|FBgn0027602|CG8611-PB|CG8611-PB	1.0000	FBpp0074213 type=protein; loc=X:complement(join(17421983..17422042,17419936..17421920,17419448..17419875,17414970..17415159,17414381..17414642)); ID=FBpp0074213; name=CG8611-PA; parent=FBgn0027602,FBtr0074439; dbxref=FlyBase:FBpp0074213,FlyBase_Annotation_IDs:CG8611-PA,GB_protein:AAF48727.2,REFSEQ:NP_573214,GB_protein:AAF48727,FlyMine:FBpp0074213,modMine:FBpp0074213; MD5=54c8df6eb592f1ff0d2803fd1…	12.9	12	0.12	FQTLLEDDR+FTTTVSGEVR+GINILIGTPGR+IGLFDQSDVEALK+LQFLILDEADR+LVALSSLLAK+LVVQYTPPQTTADFVHR+NPLYIDNSDEAASAALK+SQDFDFQFNVDKPK+TLAYALPLVELLQK
637	FBpp0290263|FBgn0051368|CG31368-PC|CG31368-PC FBpp0290264|FBgn0051368|CG31368-PD|CG31368-PD	1.0000	FBpp0290263 type=protein; loc=3R:join(11882874..11882987,11883049..11883529,11883592..11883935,11888494..11889528,11889591..11890045,11890143..11891358,11891423..11891791,11891860..11892297); ID=FBpp0290263; name=CG31368-PC; parent=FBgn0051368,FBtr0301041; dbxref=REFSEQ:NP_731647,GB_protein:AAF54713,FlyBase:FBpp0290263,FlyBase_Annotation_IDs:CG31368-PC,FlyMine:FBpp0290263,modMine:FBpp0290263; MD5…	7.8	12	0.13	AGMQPGLTLVVGPPGTGK+ELVNLGFR+FFADAPQPLFK+FTPTQVEAIR+LIFEDVPIQK+LPDQYPAFFR+TTEAFKPTPILNEINVDDTEMGQR+VFALSNVATVDNR+YSNMEQSLFTR
58	FBpp0071562|FBgn0011824|CG4038-PA|CG4038-PA	1.0000	FBpp0071562 type=protein; loc=2R:complement(join(21097042..21097231,21096327..21096707,21096127..21096269)); ID=FBpp0071562; name=CG4038-PA; parent=FBgn0011824,FBtr0071639; dbxref=FlyBase:FBpp0071562,FlyBase_Annotation_IDs:CG4038-PA,GB_protein:AAF46672.1,REFSEQ:NP_477043,GB_protein:AAF46672,FlyMine:FBpp0071562,modMine:FBpp0071562; MD5=4be69a938c32e194320bec4aeff8a533; length=237; release=r6.09; s…	28.7	12	0.13	FLPKPPQPK+GAFDTGPPER+IDEIFGTVR+LFIDPGK+LSDNVYANSFKPNQK+VDIQDVPYFNAPIFLENK
6	FBpp0070143|FBgn0015288|CG7434-PA|RpL22-PA	1.0000	FBpp0070143 type=protein; loc=X:complement(join(765084..765095,764302..764922,762725..762991)); ID=FBpp0070143; name=RpL22-PA; parent=FBgn0015288,FBtr0070148; dbxref=FlyBase:FBpp0070143,FlyBase_Annotation_IDs:CG7434-PA,GB_protein:AAF45546.1,REFSEQ:NP_477134,GB_protein:AAF45546,FlyMine:FBpp0070143,modMine:FBpp0070143; MD5=a26dc5dfcb32ff692f0397cf729fb53a; length=299; release=r6.09; species=Dmel;	20.4	12	0.13	AAAPAAAAPAPAAAAPAVAKPAPKPK+AASTPAAAPPAK+LIVSSDVHFSK+VNNLGNNVTFER
493	FBpp0085281|FBgn0061209|CG17949-PA|His2B FBpp0091113|FBgn0053868|CG33868-PA|His2B FBpp0091115|FBgn0053870|CG33870-PA|His2B FBpp0091117|FBgn0053872|CG33872-PA|His2B FBpp0091119|FBgn0053874|CG33874-PA|His2B FBpp0091121|FBgn0053876|CG33876-PA|His2B FBpp0091123|FBgn0053878|CG33878-PA|His2B FBpp0091125|FBgn0053880|CG33880-PA|His2B FBpp0091127|FBgn0053882|CG33882-PA|His2B FBpp0091129|FBgn0053884|CG3388…	1.0000	FBpp0085281 type=protein; loc=2L:complement(21423191..21423562); ID=FBpp0085281; name=His2B:CG17949-PA; parent=FBgn0061209,FBtr0085927; dbxref=FlyBase:FBpp0085281,GB_protein:AAN11124.1,FlyBase_Annotation_IDs:CG17949-PA,REFSEQ:NP_724342,GB_protein:AAN11124; MD5=523bf69b6d6b2415c7fc9ac48aafa63e; length=123; release=r6.09; species=Dmel;;FBpp0091113 type=protein; loc=2L:complement(21537682..21538053)…	27.6	12	0.14	AMSIMNSFVNDIFER+ESYAIYIYK+KESYAIYIYK+LLLPGELAK
479	FBpp0084905|FBgn0020235|CG7610-PA|ATPsyngamma-PA FBpp0084906|FBgn0020235|CG7610-PB|ATPsyngamma-PB FBpp0084907|FBgn0020235|CG7610-PC|ATPsyngamma-PC	1.0000	FBpp0084905 type=protein; loc=3R:complement(29747854..29748747); ID=FBpp0084905; name=ATPsyngamma-PA; parent=FBgn0020235,FBtr0085539; dbxref=FlyBase:FBpp0084905,FlyBase_Annotation_IDs:CG7610-PA,GB_protein:AAN14185.1,REFSEQ:NP_524550,GB_protein:AAN14185,FlyMine:FBpp0084905,modMine:FBpp0084905; MD5=2870f590ec709925b038ac6907413c32; length=297; release=r6.09; species=Dmel;;FBpp0084906 type=protein; …	26.3	12	0.13	ELIEIISGAAALT+GELAQDEANTK+IANEVLQTGYDYTEGK+KLLIAVTSDR+LPPTFLDASK+LTLTFNR+NILMVANEVGR
369	FBpp0080825|FBgn0003732|CG10223-PA|Top2-PA FBpp0304598|FBgn0003732|CG10223-PB|Top2-PB	1.0000	FBpp0080825 type=protein; loc=2L:complement(join(19451728..19452285,19451247..19451670,19448143..19451180,19447738..19448061)); ID=FBpp0080825; name=Top2-PA; parent=FBgn0003732,FBtr0081287; dbxref=GB_protein:AAF53802.2,FlyBase:FBpp0080825,FlyBase_Annotation_IDs:CG10223-PA,REFSEQ:NP_476760,GB_protein:AAF53802,FlyMine:FBpp0080825,modMine:FBpp0080825; MD5=44a7e3677ef6ad5222f7811934e0e1c9; length=144…	9.1	12	0.12	DFLVGQLTAQADR+DLYGVFPLR+EISFVPGLYK+FVISFAPGEFER+IFDEILVNAADNK+LSELESLR+QLLEVLK+SIPSLVDGLKPGQR+SLAVSGLGVIGR+SMGGGAGAGDVFPDPDGEPVEFK+YIFTIMSPLTR
366	FBpp0080723|FBgn0086710|CG10652-PB|RpL30-PB FBpp0291653|FBgn0086710|CG10652-PC|RpL30-PC FBpp0309280|FBgn0086710|CG10652-PE|RpL30-PE	1.0000	FBpp0080723 type=protein; loc=2L:complement(join(19008949..19009115,19008375..19008543)); ID=FBpp0080723; name=RpL30-PB; parent=FBgn0086710,FBtr0081181; dbxref=FlyBase:FBpp0080723,FlyBase_Annotation_IDs:CG10652-PB,GB_protein:AAN11021.1,REFSEQ:NP_724149,GB_protein:AAN11021,FlyMine:FBpp0080723,modMine:FBpp0080723; MD5=031cba1db79f47afa1ef7dcca63974ea; length=111; release=r6.09; species=Dmel;;FBpp02…	21.6	12	0.14	KSEIEYYAMLAK+LVLIASNTPALR+SEIEYYAMLAK
34	FBpp0070894|FBgn0086558|CG32744-PA|Ubi-p5E-PA FBpp0073034|FBgn0003943|CG11624-PA|Ubi-p63E-PA FBpp0073035|FBgn0003943|CG11624-PB|Ubi-p63E-PB FBpp0077159|FBgn0003941|CG2960-PA|RpL40-PA FBpp0079606|FBgn0003942|CG5271-PA|RpS27A-PA FBpp0089269|FBgn0003943|CG11624-PC|Ubi-p63E-PC FBpp0305348|FBgn0003943|CG11624-PD|Ubi-p63E-PD FBpp0305700|FBgn0029856|CG11700-PB|CG11700-PB FBpp0306837|FBgn0003941|CG2960-P…	1.0000	FBpp0070894 type=protein; loc=X:complement(6277144..6278748); ID=FBpp0070894; name=Ubi-p5E-PA; parent=FBgn0086558,FBtr0070933; dbxref=FlyBase:FBpp0070894,FlyBase_Annotation_IDs:CG32744-PA,GB_protein:AAF46142.3,REFSEQ:NP_727078,GB_protein:AAF46142,FlyMine:FBpp0070894,modMine:FBpp0070894; MD5=e647e40d6d877d42214ce3f015f4d7a0; length=534; release=r6.09; species=Dmel;;FBpp0073034 type=protein; loc=3L…	44.6	12	0.13	ESTLHLVLR+TITLEVEPSDTIENVK+TLSDYNIQK
300	FBpp0078973|FBgn0031868|CG10354-PA|Rat1-PA FBpp0304602|FBgn0031868|CG10354-PB|Rat1-PB	1.0000	FBpp0078973 type=protein; loc=2L:6908166..6910892; ID=FBpp0078973; name=Rat1-PA; parent=FBgn0031868,FBtr0079345; dbxref=FlyBase:FBpp0078973,FlyBase_Annotation_IDs:CG10354-PA,GB_protein:AAF52452.2,REFSEQ:NP_609082,GB_protein:AAF52452,FlyMine:FBpp0078973,modMine:FBpp0078973; MD5=b8f92b686080314929298d254b0b2566; length=908; release=r6.09; species=Dmel;;FBpp0304602 type=protein; loc=2L:6908166..6910…	15.5	12	0.12	DPEYDEDYIFEAK+FDVAPGNQQFR+LENAVDPPQVLPNEQSGNK+NQDHGSLNQSAFGASAVGPNSQQR+NYNYNYNNNYNQHQGGGYQNNYNNR+QTLEMPNLPFEYSFER+RLENAVDPPQVLPNEQSGNK+VILSDANVPGEGEHK+VQLIMTDLGNAEDQIFK
288	FBpp0078633|FBgn0031657|CG3756-PA|CG3756-PA	1.0000	FBpp0078633 type=protein; loc=2L:join(4969085..4969224,4969285..4970146); ID=FBpp0078633; name=CG3756-PA; parent=FBgn0031657,FBtr0078994; dbxref=FlyBase:FBpp0078633,FlyBase_Annotation_IDs:CG3756-PA,GB_protein:AAF52185.1,REFSEQ:NP_608885,GB_protein:AAF52185,FlyMine:FBpp0078633,modMine:FBpp0078633; MD5=37789b8c40f59327a400171776c519e2; length=333; release=r6.09; species=Dmel;	29.1	12	0.13	EPLLYMEEYR+FSPVATATYR+KEPLLYMEEYR+LMLSDVPSMAIEK+MGLLPLR+QDPQDYGLADDVFSVQAFK+TEESTEAGTEQDTLEFELK+VYIYNNTSIIQDEVLAHR
272	FBpp0078219|FBgn0044324|CG10712-PB|Chro-PB FBpp0078220|FBgn0044324|CG10712-PC|Chro-PC FBpp0078221|FBgn0044324|CG10712-PA|Chro-PA FBpp0304363|FBgn0044324|CG10712-PD|Chro-PD FBpp0311928|FBgn0044324|CG10712-PE|Chro-PE	1.0000	FBpp0078219 type=protein; loc=3L:complement(join(22877937..22877994,22877450..22877875,22876457..22877388,22875124..22876390,22874602..22874699)); ID=FBpp0078219; name=Chro-PB; parent=FBgn0044324,FBtr0078568; dbxref=GB_protein:AAF51877.2,GB_protein:AAF51877.1,FlyBase:FBpp0078219,FlyBase_Annotation_IDs:CG10712-PB,REFSEQ:NP_730762,GB_protein:AAF51877; MD5=826bf315c055b394b2a4b6285cbd83ed; length=92…	15.0	12	0.12	AAQEELANMDVLVCGR+INGNSTVVSPLTEQK+LIGQEETQLQMEQEQQQEQQR+LPTLANQLK+MGEIIYTEDSTSSGMFR+RLPMARPAHSGANSPITVGQR+VENSEAPAPVSPAPVPQK+VIAAPPAAGIAK+VPYFLQMFEK
270	FBpp0078150|FBgn0027086|CG11471-PA|Aats-ile-PA FBpp0078151|FBgn0027086|CG11471-PC|Aats-ile-PC FBpp0078152|FBgn0027086|CG11471-PD|Aats-ile-PD	1.0000	FBpp0078150 type=protein; loc=3L:join(22288797..22288939,22289004..22290255,22290313..22291163,22291229..22291721,22291783..22292733); ID=FBpp0078150; name=Aats-ile-PA; parent=FBgn0027086,FBtr0078498; dbxref=FlyBase:FBpp0078150,FlyBase_Annotation_IDs:CG11471-PA,GB_protein:AAF51822.2,REFSEQ:NP_730716,GB_protein:AAF51822,FlyMine:FBpp0078150,modMine:FBpp0078150; MD5=569e292448c5a4f522b244946d0fe388;…	11.8	12	0.13	EIISLPTLR+ESIDHIEIPSAVPGNPPLR+FTNEASDFEGQYVK+LIASELVDLK+LSAGYELSPAPYSK+LYLINSPVVR+NLIASGLVLAADGQK+QVSQGYFDILDQR+SIFTENPLGR+SPSGDETVVIGSIK+VPENINFPAEEENVLQK
124	FBpp0073433|FBgn0030354|CG1559-PA|Upf1-PA FBpp0309612|FBgn0030354|CG1559-PB|Upf1-PB	1.0000	FBpp0073433 type=protein; loc=X:complement(join(11904744..11904911,11901349..11904681,11901238..11901279)); ID=FBpp0073433; name=Upf1-PA; parent=FBgn0030354,FBtr0073596; dbxref=FlyBase:FBpp0073433,FlyBase_Annotation_IDs:CG1559-PA,GB_protein:AAF48115.2,REFSEQ:NP_572767,GB_protein:AAF48115,FlyMine:FBpp0073433,modMine:FBpp0073433; MD5=0d1c3b90f9acbb265f6b829c72b870e6; length=1180; release=r6.09; spe…	12.9	12	0.14	AGLSQSLFER+AIQQQTGNFSPGNSGPGVTGVGVGR+DFTMPSTSQSQTQNDQLEIAQR+EAIDSPVSFLALHNQIR+EVMVPGSIYDR+FGIIIVGNPK+NSVSNFIYSR+TIAYFTLAK+TVTSATIVYQLVK+VLVEGSLNNLK+VPDNFGDDVGLELK
796a	FBpp0100077|FBgn0037234|CG9795-PD|CG9795-PD FBpp0307586|FBgn0037234|CG9795-PE|CG9795-PE	1.0000	FBpp0100077 type=protein; loc=3R:join(4321852..4322047,4323231..4323622,4323687..4323889,4323953..4324164,4324337..4324510,4324588..4324672,4324730..4324811,4324873..4325489,4325697..4325835); ID=FBpp0100077; name=CG9795-PD; parent=FBgn0037234,FBtr0100617; dbxref=FlyBase_Annotation_IDs:CG9795-PD,FlyBase:FBpp0100077,GB_protein:AAX52940.1,REFSEQ:NP_001014604,GB_protein:AAX52940,FlyMine:FBpp0100077,…	13.2	11	0.11	FSVADAPITDL+LVEDLSDQVR+NPTVSSTAADITLSSK+QMFLTQQQQLPQLK+RNPTVSSTAADITLSSK+SPPSFALASDQINPGIPPPLLPR+TEAAATSLNQTNIGEVK
791a	FBpp0089110|FBgn0024987|CG3056-PB|ssx-PB FBpp0308820|FBgn0024987|CG3056-PD|ssx-PD FBpp0308821|FBgn0024987|CG3056-PE|ssx-PE	1.0000	FBpp0089110 type=protein; loc=X:join(1371308..1371370,1371451..1371774,1371915..1372022,1372086..1372267,1372461..1373115); ID=FBpp0089110; name=ssx-PB; parent=FBgn0024987,FBtr0070215; dbxref=GB_protein:AAS65244.1,FlyBase:FBpp0089110,FlyBase_Annotation_IDs:CG3056-PB,REFSEQ:NP_996326,GB_protein:AAS65244,FlyMine:FBpp0089110,modMine:FBpp0089110; MD5=0d196ee0d1dd438600b750724c006809; length=443; rele…	17.4	11	0.13	ALNNTVPEGGSQPIWVR+DTNLYVINLSR+IFSPYGLIVQR+LNGFYVR+TGYSFGYGFVDYK+TSATNLIINYLPQDMTDR
754a	FBpp0085248|FBgn0051617|CG31617-PA|His1 FBpp0091052|FBgn0053804|CG33804-PA|His1 FBpp0091054|FBgn0053807|CG33807-PA|His1 FBpp0091057|FBgn0053810|CG33810-PA|His1 FBpp0091059|FBgn0053813|CG33813-PA|His1 FBpp0091062|FBgn0053816|CG33816-PA|His1 FBpp0091065|FBgn0053819|CG33819-PA|His1 FBpp0091068|FBgn0053822|CG33822-PA|His1 FBpp0091071|FBgn0053825|CG33825-PA|His1 FBpp0091074|FBgn0053828|CG33828-PA|His1…	1.0000	FBpp0085248 type=protein; loc=2L:21422014..21422784; ID=FBpp0085248; name=His1:CG31617-PA; parent=FBgn0051617,FBtr0085892; dbxref=FlyBase:FBpp0085248,GB_protein:AAN11123.1,FlyBase_Annotation_IDs:CG31617-PA,REFSEQ:NP_724341,GB_protein:AAN11123; MD5=a658ef96ad1c84037a19a2cb3a519e65; length=256; release=r6.09; species=Dmel;;FBpp0091052 type=protein; loc=2L:21427075..21427845; ID=FBpp0091052; name=Hi…	11.3	11	0.12	ASATPSHPPTQQMVDASIK+GGSSLLAIK+KASATPSHPPTQQMVDASIK
708d	FBpp0071084|FBgn0029979|CG10777-PB|CG10777-PB FBpp0310551|FBgn0029979|CG10777-PC|CG10777-PC	1.0000	FBpp0071084 type=protein; loc=X:complement(join(7928794..7930302,7927228..7928556)); ID=FBpp0071084; name=CG10777-PB; parent=FBgn0029979,FBtr0071132; dbxref=FlyBase:FBpp0071084,FlyBase_Annotation_IDs:CG10777-PB,GB_protein:AAF46295.1,REFSEQ:NP_572424,GB_protein:AAF46295,FlyMine:FBpp0071084,modMine:FBpp0071084; MD5=11767947f10d5a65a6259cb7e9cb5704; length=945; release=r6.09; species=Dmel;;FBpp03105…	8.1	11	0.07	DLVGIAQTGSGK+GEGPIALVLAPTR+LIDFLENR+MLDMGFEPQIR+NNNPLNYQAGNNYNNNR+SQFVPQGAGAGGMPPR
704a	FBpp0077525|FBgn0031390|CG31671-PA|tho2-PA FBpp0290874|FBgn0031390|CG31671-PB|tho2-PB FBpp0306851|FBgn0031390|CG31671-PC|tho2-PC	1.0000	FBpp0077525 type=protein; loc=2L:complement(join(2144805..2145031,2144457..2144625,2144119..2144366,2143920..2144053,2143449..2143849,2142642..2143391,2142191..2142580,2141785..2142132,2141129..2141722,2140380..2141070,2139728..2140312,2139630..2139673,2137984..2138158,2137883..2137926,2137669..2137794)); ID=FBpp0077525; name=tho2-PA; parent=FBgn0031390,FBtr0077853; dbxref=FlyBase:FBpp0077525,Fly…	8.2	11	0.12	ERLEIDTLQEAGIVK+GEGNNVTLVSTATSTASNNER+HAFVQLVK+HQLQDAADTPVYDK+LAQIIER+LEELEAQQR+LEIDTLQEAGIVK+LPEQAVVLQEPIAR+SLDLLILR+SVTGAQDGVGGGDAAATADNR+VSNQFSEANDHVGYENYR
685a	FBpp0074011|FBgn0004227|CG4211-PA|nonA-PA FBpp0074012|FBgn0004227|CG4211-PB|nonA-PB FBpp0100043|FBgn0004227|CG4211-PC|nonA-PC FBpp0309274|FBgn0004227|CG4211-PD|nonA-PD	1.0000	FBpp0074011 type=protein; loc=X:join(16361698..16362054,16363358..16364630,16365205..16365513,16365587..16365642,16366904..16367011); ID=FBpp0074011; name=nonA-PA; parent=FBgn0004227,FBtr0074232; dbxref=FlyBase_Annotation_IDs:CG4211-PA,FlyBase:FBpp0074011,GB_protein:AAF48597.2,REFSEQ:NP_523367,GB_protein:AAF48597,FlyMine:FBpp0074011,modMine:FBpp0074011; MD5=3db46fb606889bf3705432380be6276e; lengt…	13.2	11	0.13	FADPNSFEHEYGSR+GGEDFFITQR+LYVGNLTNDITDDELR+QQETLFMK+SFEIFGPIER+SISGPTFELEPVEVPTETK+VSNLTPFVSNELLYK
605	FBpp0088439|FBgn0039757|CG1883-PA|RpS7-PA FBpp0088440|FBgn0039757|CG1883-PC|RpS7-PC FBpp0088970|FBgn0039757|CG1883-PD|RpS7-PD FBpp0308324|FBgn0039757|CG1883-PE|RpS7-PE	1.0000	FBpp0088439 type=protein; loc=3R:complement(join(30208490..30208657,30208093..30208425,30206638..30206721)); ID=FBpp0088439; name=RpS7-PA; parent=FBgn0039757,FBtr0089422; dbxref=FlyBase:FBpp0088439,FlyBase_Annotation_IDs:CG1883-PA,GB_protein:AAF57023.1,REFSEQ:NP_651782,GB_protein:AAF57023,FlyMine:FBpp0088439,modMine:FBpp0088439; MD5=447ca4c3ce12c2358f0f94bf5fea1d6b; length=194; release=r6.09; spe…	32.5	11	0.12	AVIIYVPIPQQK+DVTFEFPDNYLNV+EIEFGSK+IIKPGGSDPDDFEK+IQIILVR+KAVIIYVPIPQQK+VDTFTSVYK
557	FBpp0086897|FBgn0002069|CG3821-PA|Aats-asp-PA FBpp0305104|FBgn0002069|CG3821-PB|Aats-asp-PB FBpp0308483|FBgn0002069|CG3821-PC|Aats-asp-PC	1.0000	FBpp0086897 type=protein; loc=2R:join(12880790..12880870,12880950..12881275,12881508..12882532,12882742..12882905); ID=FBpp0086897; name=Aats-asp-PA; parent=FBgn0002069,FBtr0087784; dbxref=FlyBase:FBpp0086897,FlyBase_Annotation_IDs:CG3821-PA,GB_protein:AAF58445.1,REFSEQ:NP_476609,GB_protein:AAF58445,FlyMine:FBpp0086897,modMine:FBpp0086897; MD5=d591e774a6a00e15b123c851058b06b9; length=531; release…	25.2	11	0.12	AENASTAAANNAGGDSAEDHAAGR+AQLPLQIEDASRPENADDAEGLNIR+DILTEQGFTEIHTPK+EAGVETGDEEDLSTPNEK+IAAYIESFR+NFVPVSELSGQVGK+VYTVGAVFR+YDTDFYILDK+YGLSEMIQSK
518	FBpp0085947|FBgn0266420|CG5581-PA|Ote-PA	1.0000	FBpp0085947 type=protein; loc=2R:complement(18275805..18277079); ID=FBpp0085947; name=Ote-PA; parent=FBgn0266420,FBtr0086768; dbxref=FlyBase:FBpp0085947,FlyBase_Annotation_IDs:CG5581-PA,GB_protein:AAF57722.3,REFSEQ:NP_476664,GB_protein:AAF57722,FlyMine:FBpp0085947,modMine:FBpp0085947; MD5=3547adbeee0a701f23aeb5504bafcdde; length=424; release=r6.09; species=Dmel;	22.2	11	0.12	ETLAPAPGAPSAPAAASTPVDK+ETLAPAPGAPSAPAAASTPVDKLDGNK+MLAQGLPNIPVTDSSR+SYDYASNPAPGR+TAAQGYVTAEAPPVASYSSSYK+TLASGNAGSGSLGYEPR
514	FBpp0085860|FBgn0027835|CG5170-PD|Dp1-PD FBpp0085861|FBgn0027835|CG5170-PF|Dp1-PF FBpp0085862|FBgn0027835|CG5170-PE|Dp1-PE FBpp0089201|FBgn0027835|CG5170-PA|Dp1-PA FBpp0089202|FBgn0027835|CG5170-PB|Dp1-PB FBpp0309290|FBgn0027835|CG5170-PG|Dp1-PG FBpp0311418|FBgn0027835|CG5170-PH|Dp1-PH	1.0000	FBpp0085860 type=protein; loc=2R:join(18415250..18415286,18415345..18415595,18415663..18417516,18417577..18418965,18419051..18419425); ID=FBpp0085860; name=Dp1-PD; parent=FBgn0027835,FBtr0086679; dbxref=FlyBase:FBpp0085860,FlyBase_Annotation_IDs:CG5170-PD,GB_protein:AAM68449.1,REFSEQ:NP_725785,GB_protein:AAM68449; MD5=d9f88abad723182825b9423678b39911; length=1301; release=r6.09; species=Dmel;;FBp…	10.5	11	0.12	EGIAQAEQEIR+EIQESSHIIEVPIFK+FSADDDNPNSIFISGK+GPQVALGNALTVVYQK+IDLPAEGDTNEVIVITGK+IISITGYQANAEAAR+INIPSQSDESEFITIAGTK+NQSLTFLIK+QVTITIPTPQENTDIVK
478	FBpp0084900|FBgn0002924|CG7831-PA|ncd-PA FBpp0311231|FBgn0002924|CG7831-PB|ncd-PB	1.0000	FBpp0084900 type=protein; loc=3R:complement(join(29806404..29806626,29805707..29806344,29804406..29805647)); ID=FBpp0084900; name=ncd-PA; parent=FBgn0002924,FBtr0085534; dbxref=FlyBase:FBpp0084900,FlyBase_Annotation_IDs:CG7831-PA,GB_protein:AAF56942.1,REFSEQ:NP_476651,GB_protein:AAF56942,FlyMine:FBpp0084900,modMine:FBpp0084900; MD5=e501f1a22f1ffa70e25483907cbc809c; length=700; release=r6.09; spec…	12.6	11	0.10	DLNNLPQVLER+LGGALTVSSQR+LVRPAAPSSITATAVK+TAAAPSLPSIPSK+TYTMDGVPESVGVIPR+YLNNSVANSSTQSNNSGSFDK
473	FBpp0084754|FBgn0028692|CG11888-PA|Rpn2-PA FBpp0303405|FBgn0028692|CG11888-PB|Rpn2-PB FBpp0306599|FBgn0028692|CG11888-PC|Rpn2-PC	1.0000	FBpp0084754 type=protein; loc=3R:join(29153731..29154673,29154736..29156043,29156302..29157113); ID=FBpp0084754; name=Rpn2-PA; parent=FBgn0028692,FBtr0085385; dbxref=FlyBase:FBpp0084754,FlyBase_Annotation_IDs:CG11888-PA,GB_protein:AAF56868.1,REFSEQ:NP_651677,GB_protein:AAF56868,FlyMine:FBpp0084754,modMine:FBpp0084754; MD5=6b7894fc98cb2788a266883fac70e746; length=1020; release=r6.09; species=Dmel;…	14.9	11	0.11	DSLALMQSYLPK+EPEPTSEILQNPAR+FDPVNFVR+LEEADPLVTSLSSDKDPVLR+LTATASLGVIHR+NAQAIEDMVSYAQETQHEK+NTAPIPTALPSTFKPQGTTSEDGAK+QALGIALETR+QLYAEVISNK+VEFIENPK+VLSVIDGQSYEPLK
368	FBpp0080795|FBgn0041180|CG10363-PA|Tep4-PA FBpp0303746|FBgn0041180|CG10363-PB|Tep4-PB FBpp0303747|FBgn0041180|CG10363-PC|Tep4-PC FBpp0303748|FBgn0041180|CG10363-PD|Tep4-PD	1.0000	FBpp0080795 type=protein; loc=2L:join(19549846..19549928,19551682..19552413,19552473..19552899,19552956..19553293,19553362..19553915,19553976..19556092,19556162..19556401); ID=FBpp0080795; name=Tep4-PA; parent=FBgn0041180,FBtr0081254; dbxref=FlyBase:FBpp0080795,FlyBase_Annotation_IDs:CG10363-PA,GB_protein:AAF53826.2,REFSEQ:NP_523603,GB_protein:AAF53826,FlyMine:FBpp0080795,modMine:FBpp0080795; MD5…	10.5	11	0.12	AFFINLK+APAEVKPGADVALEIK+GYEFLLTR+ITYVDGSLITDTK+LNTSEENDLLLQTVEFPQGTK+LPPLEAGEYNLTAEGVK+NTFELEVPEDVVPDSER+SDELVNFEVEK+TFQPFFVSVR+TSSSYAQITATVEEDFTGVK+VEFGLVGDLLGPVVK
350	FBpp0080102|FBgn0032518|CG9282-PA|RpL24-PA FBpp0309565|FBgn0032518|CG9282-PB|RpL24-PB FBpp0311573|FBgn0032518|CG9282-PC|RpL24-PC	1.0000	FBpp0080102 type=protein; loc=2L:complement(join(13395056..13395060,13394865..13394940,13394413..13394799)); ID=FBpp0080102; name=RpL24-PA; parent=FBgn0032518,FBtr0080524; dbxref=FlyBase:FBpp0080102,FlyBase_Annotation_IDs:CG9282-PA,GB_protein:AAF53299.1,REFSEQ:NP_609649,GB_protein:AAF53299,FlyMine:FBpp0080102,modMine:FBpp0080102; MD5=c5b17bcda531c06f8bc1ce96bc8dbb41; length=155; release=r6.09; sp…	20.0	11	0.13	AIVGASLAEILAK+AIVGASLAEILAKR+KVTWTVLYR+SFTFLDK+SFTFLDKK+VTWTVLYR
341	FBpp0079831|FBgn0032363|CG6509-PB|Dlg5-PB FBpp0079832|FBgn0032363|CG6509-PA|Dlg5-PA FBpp0307613|FBgn0032363|CG6509-PC|Dlg5-PC FBpp0307614|FBgn0032363|CG6509-PD|Dlg5-PD	1.0000	FBpp0079831 type=protein; loc=2L:complement(join(11515726..11515780,11511609..11515673,11511179..11511544,11510596..11510850,11510321..11510540,11510024..11510262,11509735..11509964,11509467..11509683,11509300..11509403)); ID=FBpp0079831; name=Dlg5-PB; parent=FBgn0032363,FBtr0080246; dbxref=FlyBase:FBpp0079831,FlyBase_Annotation_IDs:CG6509-PB,GB_protein:AAF53101.1,REFSEQ:NP_609505,GB_protein:AAF5…	5.9	11	0.11	AATQEIAANVLR+AISDSLMAIR+FAEFFFR+HAYSVQLK+LSLNITPSGDFYQPK+SALLELNTLR+SDGLNLFALK+SLLLVSR+VLQLANADLK
317	FBpp0079471|FBgn0024285|CG4602-PA|Srp54-PA	1.0000	FBpp0079471 type=protein; loc=2L:9913048..9914589; ID=FBpp0079471; name=Srp54-PA; parent=FBgn0024285,FBtr0079875; dbxref=FlyBase:FBpp0079471,GB_protein:AAF52825.1,FlyBase_Annotation_IDs:CG4602-PA,REFSEQ:NP_477347,GB_protein:AAF52825,FlyMine:FBpp0079471,modMine:FBpp0079471; MD5=0e78f067430298bd3edd21627d28bb08; length=513; release=r6.09; species=Dmel;	21.1	11	0.12	ALIVIPVLAIPEEYR+DQMQTLFGNIGK+EAQSMISAAIDPVIGMLAK+IEGQLPQQVIK+SNEAAQAEIEEAMTIVK+VIQVTNIAPQATK+YTDTTSVPVAQHLTNTVFIDR
311	FBpp0079306|FBgn0032050|CG13096-PA|CG13096-PA FBpp0310071|FBgn0032050|CG13096-PB|CG13096-PB	1.0000	FBpp0079306 type=protein; loc=2L:complement(join(8510527..8511768,8509375..8510178)); ID=FBpp0079306; name=CG13096-PA; parent=FBgn0032050,FBtr0079698; dbxref=FlyBase:FBpp0079306,FlyBase_Annotation_IDs:CG13096-PA,GB_protein:AAF52687.1,REFSEQ:NP_609236,GB_protein:AAF52687,FlyMine:FBpp0079306,modMine:FBpp0079306; MD5=4c826591bd49b026a3055339dad3b8b6; length=681; release=r6.09; species=Dmel;;FBpp0310…	15.7	11	0.12	AALLAADAAPK+DDDVALIVPDLQR+KPLILAPPESPVPPK+KPLILAPPESPVPPKK+LATDATLELASNK+LSGQATAFLGK+LTVVPFNQLR+QLQEVYPGGLANIR+RPLILAPPESPAAPAPAAK
287	FBpp0078624|FBgn0037220|CG14641-PA|CG14641-PA	1.0000	FBpp0078624 type=protein; loc=3R:complement(4230986..4232242); ID=FBpp0078624; name=CG14641-PA; parent=FBgn0037220,FBtr0078985; dbxref=FlyBase:FBpp0078624,FlyBase_Annotation_IDs:CG14641-PA,GB_protein:AAF52166.2,REFSEQ:NP_649440,GB_protein:AAF52166,FlyMine:FBpp0078624,modMine:FBpp0078624; MD5=c2e818d483db63c1bdaba8a641b10532; length=418; release=r6.09; species=Dmel;	18.7	11	0.11	AASLPTLEPPEDR+DQFYQFGEIR+EYYIQNIDAQLQDGDGTEAAGAVGR+NITTLYVGNLPEEITEPELR+SLAANEMLSK
284	FBpp0078584|FBgn0037249|CG9805-PA|eIF3-S10-PA FBpp0312226|FBgn0037249|CG9805-PD|eIF3-S10-PD	1.0000	FBpp0078584 type=protein; loc=3R:complement(join(4433699..4433747,4432517..4433601,4430228..4432466,4430119..4430168)); ID=FBpp0078584; name=eIF3-S10-PA; parent=FBgn0037249,FBtr0078944; dbxref=FlyBase:FBpp0078584,FlyBase_Annotation_IDs:CG9805-PA,GB_protein:AAF52126.1,REFSEQ:NP_649470,GB_protein:AAF52126,FlyMine:FBpp0078584,modMine:FBpp0078584; MD5=a9e06dfa231684c2368069e26acb24ea; length=1140; re…	9.1	11	0.12	AGNQLFHAAALLK+AVSIVYPNR+EYRPDGPALQSMPSEQIR+LAVLLGLPQPPTR+LEEIPLFEK+NMFQLVNVNSLENVIR+NSIYFGTDLTESQR+SQLVNMSTVLTR
230	FBpp0076856|FBgn0035608|CG10630-PA|blanks-PA	1.0000	FBpp0076856 type=protein; loc=3L:complement(join(5498728..5498848,5497706..5498559)); ID=FBpp0076856; name=blanks-PA; parent=FBgn0035608,FBtr0077152; dbxref=FlyBase:FBpp0076856,FlyBase_Annotation_IDs:CG10630-PA,GB_protein:AAF50777.1,REFSEQ:NP_647966,GB_protein:AAF50777,FlyMine:FBpp0076856,modMine:FBpp0076856; MD5=e9b170756e9c2deb9380c5aac03f605f; length=324; release=r6.09; species=Dmel;	24.1	11	0.13	ALIPNPSAEEDAVAVIPLADNLK+ALQEILTTK+DALMVLNELK+GVTVDNMQIK+SLESDEDDILEK+TDDIDVATLYNDLK
154	FBpp0074348|FBgn0008635|CG6223-PA|betaCOP-PA	1.0000	FBpp0074348 type=protein; loc=X:complement(join(18383463..18385093,18382603..18383258,18382382..18382543,18382040..18382313,18381864..18381969,18381708..18381773)); ID=FBpp0074348; name=betaCOP-PA; parent=FBgn0008635,FBtr0074576; dbxref=FlyBase:FBpp0074348,FlyBase_Annotation_IDs:CG6223-PA,GB_protein:AAF48830.2,REFSEQ:NP_523400,GB_protein:AAF48830,FlyMine:FBpp0074348,modMine:FBpp0074348; MD5=33a7d…	15.9	11	0.12	DNQLGENVFESSLNQALAGSK+LKEPELLEPLMPAIR+NAVLAIFTIYK+SGFPSKPITNDDTDR+SIFGENALANLSIEKPVDDPDSK+SQGMALSLGDK+VLAAPDIEVR+VMQDLVMDVLR+VQPDDPVLFAQLSNGR+VTSDGTYATQSAYSLAPVAK
126	FBpp0073513|FBgn0015024|CG2028-PB|CkIalpha-PB FBpp0073515|FBgn0015024|CG2028-PA|CkIalpha-PA FBpp0289609|FBgn0015024|CG2028-PD|CkIalpha-PD FBpp0309354|FBgn0015024|CG2028-PE|CkIalpha-PE FBpp0311372|FBgn0015024|CG2028-PF|CkIalpha-PF FBpp0311373|FBgn0015024|CG2028-PG|CkIalpha-PG	1.0000	FBpp0073513 type=protein; loc=X:join(12655238..12655316,12655378..12656152,12656334..12656493); ID=FBpp0073513; name=CkIalpha-PB; parent=FBgn0015024,FBtr0073680; dbxref=FlyBase:FBpp0073513,FlyBase_Annotation_IDs:CG2028-PB,GB_protein:AAF48193.1,REFSEQ:NP_511140,GB_protein:AAF48193; MD5=813ec1f06c30bf507c63b29c590893e9; length=337; release=r6.09; species=Dmel;;FBpp0073515 type=protein; loc=X:join(1…	23.1	11	0.11	DIKPDNFLMGIGR+ESRPEIIVGGK+FEEQPDYMYLR+HPQLLYEAK+ILSGGVGFPR+LFLIDFGLAK+YASINAHLGIEQSR
113	FBpp0073083|FBgn0011692|CG1258-PA|pav-PA	1.0000	FBpp0073083 type=protein; loc=3L:join(4242878..4242888,4242948..4243706,4243765..4244314,4244375..4244696,4244752..4245302,4245364..4245834); ID=FBpp0073083; name=pav-PA; parent=FBgn0011692,FBtr0073227; dbxref=FlyBase:FBpp0073083,FlyBase_Annotation_IDs:CG1258-PA,GB_protein:AAF47868.1,REFSEQ:NP_477025,GB_protein:AAF47868,FlyMine:FBpp0073083,modMine:FBpp0073083; MD5=188823d56b39a149172e19f9b832bb12…	14.8	11	0.12	AANPVPLGTIMQPYLK+EAGNINNSLMTLR+IAVNNLNELGIPEAK+LVQAPTDSQGENVVQDR+LVSNILQSEDLPSLPR+QIEELTFK+QNITVSQLSLVDLAGSER+TVEDALEVFQMGQK+VRPLQSDADLTSLR
817b	sp|K1C15_SHEEP|	1.0000	sp K1C15_SHEEP	8.8	10	0.07	ALEEANADLEVK+LAADDFR+QSVEADINGLR+QSVEADINGLRR+RVLDELTLTK+VLDELTLTK
799a	FBpp0288693|FBgn0022984|CG3584-PB|qkr58E-3-PB FBpp0298043|FBgn0022984|CG3584-PC|qkr58E-3-PC FBpp0308621|FBgn0022984|CG3584-PD|qkr58E-3-PD	1.0000	FBpp0288693 type=protein; loc=2R:complement(join(22411293..22411449,22411112..22411233,22410687..22411051,22410539..22410628,22410311..22410396,22409887..22410020)); ID=FBpp0288693; name=qkr58E-3-PB; parent=FBgn0022984,FBtr0290254; dbxref=FlyBase_Annotation_IDs:CG3584-PB,FlyBase:FBpp0288693,REFSEQ:NP_477306,GB_protein:AAF46842,FlyMine:FBpp0288693,modMine:FBpp0288693; MD5=ec68028f5cb30852c7f38ee4c…	23.3	10	0.11	AAENPPEVDDVEEVAYEYEHR+EFYADVYK+FLADLDEER+IAYALAEIR+SYKPNPYTILK+YLIPDKNDEVSHEQLR
757a	FBpp0085367|FBgn0002774|CG11680-PA|mle-PA	1.0000	FBpp0085367 type=protein; loc=2R:complement(join(5980619..5980694,5980043..5980559,5979319..5979637,5977987..5978677,5975190..5977468)); ID=FBpp0085367; name=mle-PA; parent=FBgn0002774,FBtr0086031; dbxref=FlyBase_Annotation_IDs:CG11680-PA,FlyBase:FBpp0085367,GB_protein:AAF57297.1,REFSEQ:NP_476641,GB_protein:AAF57297,FlyMine:FBpp0085367,modMine:FBpp0085367; MD5=8365aa49436e08634a70b9e7e96d77e9; le…	11.3	10	0.11	AGRVRPGFCFTLCSRAR+DFVNYLVR+EVEDEEQLLSEDKDEAEINYNK+FQALEDNLTPEMFR+GLDLPVVNPR+IELDGPPIPLIVNLSR+LEEPYAQLVK+LNTNDVPADAGASGGGPR+SEILTAINDNPVVIIR+VEPNTYIGVGNSTNK
739a	FBpp0083906|FBgn0015282|CG5289-PA|Rpt2-PA FBpp0311982|FBgn0015282|CG5289-PB|Rpt2-PB	1.0000	FBpp0083906 type=protein; loc=3R:complement(join(23931324..23931326,23929946..23931262)); ID=FBpp0083906; name=Rpt2-PA; parent=FBgn0015282,FBtr0084520; dbxref=FlyBase:FBpp0083906,FlyBase_Annotation_IDs:CG5289-PA,GB_protein:AAF56205.1,REFSEQ:NP_524469,GB_protein:AAF56205,FlyMine:FBpp0083906,modMine:FBpp0083906; MD5=8bbd76fd6feaf70fff47dd693733abbe; length=439; release=r6.09; species=Dmel;;FBpp0311…	22.3	10	0.09	APQETYADIGGLDTQIQEIK+AVANQTSATFLR+GVILYGPPGTGK+IEFPLPDEK+TMLELLNQLDGFDSR+VAEEHAPSIVFIDEIDAVGTK+VVGSELIQK
733a	FBpp0083365|FBgn0038826|CG17838-PA|Syp-PA FBpp0083366|FBgn0038826|CG17838-PB|Syp-PB FBpp0083368|FBgn0038826|CG17838-PF|Syp-PF FBpp0083369|FBgn0038826|CG17838-PD|Syp-PD FBpp0083370|FBgn0038826|CG17838-PE|Syp-PE FBpp0112168|FBgn0038826|CG17838-PH|Syp-PH FBpp0306763|FBgn0038826|CG17838-PI|Syp-PI FBpp0306765|FBgn0038826|CG17838-PK|Syp-PK FBpp0306766|FBgn0038826|CG17838-PL|Syp-PL FBpp0306768|FBgn00388…	1.0000	FBpp0083365 type=protein; loc=3R:join(20757237..20757249,20772796..20772882,20791745..20791863,20791937..20792249,20792314..20792555,20793716..20793851,20797144..20797277,20797345..20797473,20797536..20797676,20797747..20797853,20798315..20798409,20805947..20806122); ID=FBpp0083365; name=Syp-PA; parent=FBgn0038826,FBtr0083958; dbxref=GB_protein:AAN13832.1,FlyBase:FBpp0083365,FlyBase_Annotation_ID…	18.1	10	0.11	DYAFIHFEDR+EIGASNIEVSLAKPPSDK+EIGASNIEVSLAKPPSDKK+GKDEILEEFGK+INISVPNLR+LLEYGLDK+LTAGLYEVIIYSSPDDK+NLTQDVSEDK+TGYTLDVTTGQR
721a	FBpp0081601|FBgn0267790|CG9373-PA|rump-PA	1.0000	FBpp0081601 type=protein; loc=3R:complement(join(9509436..9510010,9508291..9508429,9506258..9507386,9506144..9506199)); ID=FBpp0081601; name=rump-PA; parent=FBgn0267790,FBtr0082123; dbxref=FlyBase:FBpp0081601,FlyBase_Annotation_IDs:CG9373-PA,GB_protein:AAF54387.1,REFSEQ:NP_649899,GB_protein:AAF54387,FlyMine:FBpp0081601,modMine:FBpp0081601; MD5=dc68983fbe3fceaa9fb39c681c9eae55; length=632; release…	14.7	10	0.11	FTDADGNGNGAGSQGGGVAAR+IVGSIEYVQLFFDESGK+LPEGLGGVGIGLGPNGEPLR+VFVANLDYK+VQSVDLSLDK+VQSVDLSLDKEGNSR+VYISNIPYDYR
719a	FBpp0081255|FBgn0002542|CG2684-PA|lds-PA	1.0000	FBpp0081255 type=protein; loc=3R:join(7920529..7920598,7920667..7921835,7922137..7922461,7922547..7923403,7923468..7924232); ID=FBpp0081255; name=lds-PA; parent=FBgn0002542,FBtr0081758; dbxref=FlyBase:FBpp0081255,FlyBase_Annotation_IDs:CG2684-PA,GB_protein:AAF54167.1,REFSEQ:NP_524850,GB_protein:AAF54167,FlyMine:FBpp0081255,modMine:FBpp0081255; MD5=7033fd9ac47b019f76d3ff8545cf76d8; length=1061; re…	8.7	10	0.11	ALTLESLK+DYDIVVTTYQIVAR+ELDVYALLK+GGILADDMGLGK+IILDEAHVVR+KLDLADGVLTGAK+LTIDDLK+QDIVNEFNDR+SLSAVFGVK
716a	FBpp0079874|FBgn0032393|CG12264-PA|CG12264-PA	1.0000	FBpp0079874 type=protein; loc=2L:join(11999725..11999854,11999913..12001171); ID=FBpp0079874; name=CG12264-PA; parent=FBgn0032393,FBtr0080290; dbxref=FlyBase:FBpp0079874,FlyBase_Annotation_IDs:CG12264-PA,GB_protein:AAF53143.1,REFSEQ:NP_609533,GB_protein:AAF53143,FlyMine:FBpp0079874,modMine:FBpp0079874; MD5=a30ecd18fd91702c98940874ba57d2fa; length=462; release=r6.09; species=Dmel;	25.5	10	0.11	AIGTDEDLAHSSIR+ALENEGFK+EIIFTSGATESNNIAVK+EQVATLIGADPK+FTTVEEVDYTADK+NEQTEGRPLYLDAQATTPMDPR+VFFHTDAAQAVGK+VPLDVNAMNIDLMSISGHK
708e	FBpp0112117|FBgn0037549|CG7878-PA|CG7878-PA	1.0000	FBpp0112117 type=protein; loc=3R:join(8122853..8123503,8123559..8124067,8124130..8124765,8124823..8125138); ID=FBpp0112117; name=CG7878-PA; parent=FBgn0037549,FBtr0113205; dbxref=FlyBase:FBpp0112117,FlyBase_Annotation_IDs:CG7878-PA,REFSEQ:NP_649767,GB_protein:AAF54192,FlyMine:FBpp0112117,modMine:FBpp0112117; MD5=864e1f6c69884ef922fe9c6e27787540; length=703; release=r6.09; species=Dmel;	9.5	10	0.05	DSAGGGGGDFSESLSIASEMVGK+ELALQIEMEVK+GGANVLVLAPTR+MLDMGFEPQIR+QGTSISFFTR
674a	FBpp0072688|FBgn0035253|CG7971-PA|CG7971-PA FBpp0072689|FBgn0035253|CG7971-PC|CG7971-PC FBpp0292226|FBgn0035253|CG7971-PF|CG7971-PF FBpp0301191|FBgn0035253|CG7971-PG|CG7971-PG	1.0000	FBpp0072688 type=protein; loc=3L:complement(join(1664532..1664770,1663920..1664021,1661227..1661592,1661109..1661165,1659846..1659990,1658520..1658590,1656679..1658464,1655525..1655709,1655254..1655460,1655121..1655151)); ID=FBpp0072688; name=CG7971-PA; parent=FBgn0035253,FBtr0072806; dbxref=FlyBase_Annotation_IDs:CG7971-PA,FlyBase:FBpp0072688,GB_protein:AAF47543.2,REFSEQ:NP_647642,GB_protein:AAF…	7.8	10	0.10	AAEDTVNDILGTK+EAFNISEYFVEGSSFDGDR+EAFNISEYFVEGSSFDGDRK+ESLAAAAAAAAAGK+KSVPTPAFNPFK+SVMVALEQTK+SVPTPAFNPFK+VSTATVAAAESAAR
544	FBpp0086694|FBgn0001220|CG8542-PA|Hsc70-5-PA FBpp0308990|FBgn0001220|CG8542-PB|Hsc70-5-PB	1.0000	FBpp0086694 type=protein; loc=2R:complement(join(14255834..14255923,14255669..14255715,14254829..14255407,14253553..14254657,14253352..14253492,14253190..14253288)); ID=FBpp0086694; name=Hsc70-5-PA; parent=FBgn0001220,FBtr0087568; dbxref=FlyBase:FBpp0086694,FlyBase_Annotation_IDs:CG8542-PA,GB_protein:AAF58270.1,REFSEQ:NP_523741,GB_protein:AAF58270,FlyMine:FBpp0086694,modMine:FBpp0086694; MD5=453b…	19.1	10	0.11	DAGQIAGLNVLR+ELIEIVNQGESIVHDTETK+EQQIVIQSSGGLSK+QAVTNSANTFYATK+SEIGEVLLVGGMTR+SQVFSTASDGQTQVEIK+VINEPTAAALAYGMDK+VQSTVQELFGR+VYSPSQIGAFILMK
480	FBpp0084927|FBgn0039743|CG7946-PA|CG7946-PA FBpp0302568|FBgn0039743|CG7946-PB|CG7946-PB	1.0000	FBpp0084927 type=protein; loc=3R:join(30052799..30053464,30053544..30054305); ID=FBpp0084927; name=CG7946-PA; parent=FBgn0039743,FBtr0085561; dbxref=FlyBase:FBpp0084927,FlyBase_Annotation_IDs:CG7946-PA,GB_protein:AAF57004.1,REFSEQ:NP_651768,GB_protein:AAF57004,FlyMine:FBpp0084927,modMine:FBpp0084927; MD5=58f0e8acfaea88b3f5038c989a882b95; length=475; release=r6.09; species=Dmel;;FBpp0302568 type=p…	27.6	10	0.11	AAASYSIGDLVFAK+DFIQLSQQLR+FIEAIDQIESALR+GEDSAPIDLLDGAEPVAPPTTGDGVK+HVDGDSEAGAELAPPPAK+LESGQINPESMPDR+MDLSDEVEFK+RVPTEGLATAAAIPAAPAAATPTSSK
460	FBpp0084501|FBgn0039488|CG6066-PA|CG6066-PA	1.0000	FBpp0084501 type=protein; loc=3R:complement(27115231..27116622); ID=FBpp0084501; name=CG6066-PA; parent=FBgn0039488,FBtr0085131; dbxref=FlyBase:FBpp0084501,FlyBase_Annotation_IDs:CG6066-PA,GB_protein:AAF56669.1,REFSEQ:NP_651538,GB_protein:AAF56669,FlyMine:FBpp0084501,modMine:FBpp0084501; MD5=4c015637799f7bbedd824cb04cc9e781; length=463; release=r6.09; species=Dmel;	17.1	10	0.11	ALLPGEGAAMAAYIAEGK+ENQLYSADEK+ESASHNDEDVGPSLRPGGSLNQK+SPSRPETDDVELVK+VLIGEEGVPEVWGK
446	FBpp0083947|FBgn0043884|CG33106-PA|mask-PA FBpp0083948|FBgn0043884|CG33106-PB|mask-PB FBpp0293580|FBgn0043884|CG33106-PC|mask-PC FBpp0306960|FBgn0043884|CG33106-PD|mask-PD FBpp0306961|FBgn0043884|CG33106-PE|mask-PE FBpp0311438|FBgn0043884|CG33106-PF|mask-PF	1.0000	FBpp0083947 type=protein; loc=3R:join(24231724..24232974,24235817..24235955,24236027..24236270,24236342..24236513,24236823..24237122,24237362..24239348,24239416..24239480,24239542..24239757,24239820..24241044,24241115..24241200,24241301..24241576,24241643..24242218,24242280..24242544,24242655..24247642,24247713..24247889,24247976..24248014); ID=FBpp0083947; name=mask-PA; parent=FBgn0043884,FBtr00…	3.4	10	0.11	AVAAQHQQQPPTNFVYNVESGDK+ESALTLACYKGHLDMVR+FGGSQSAQAAEAAANSVSTNSQGK+GANIEEVNDEGYTPLMEAAR+NSGGAITHSSEVLQSTAISDRPK+SPGLINPGDVPQDAQR
413	FBpp0082727|FBgn0261286|CG12785-PA|Mat89Ba-PA	1.0000	FBpp0082727 type=protein; loc=3R:complement(join(16272296..16272334,16270861..16272239,16270697..16270807,16269400..16270640,16268937..16269340,16268463..16268870)); ID=FBpp0082727; name=Mat89Ba-PA; parent=FBgn0261286,FBtr0083275; dbxref=GB_protein:AAF55292.1,FlyBase_Annotation_IDs:CG12785-PA,FlyBase:FBpp0082727,GB_protein:AAF55292.2,REFSEQ:NP_650530,GB_protein:AAF55292,FlyMine:FBpp0082727,modMin…	8.5	10	0.10	ALYLTYVTER+EPYLIGAAATGTLLGPK+ETLLEDFK+GITTYIDNAASR+LAVELLNDMK+LNSFPLIFMQK+QSYPPLAVATSYDMQHAGR+YAPQSIAAPQTGFIR
402	FBpp0082265|FBgn0015778|CG9412-PB|rin-PB FBpp0082267|FBgn0015778|CG9412-PE|rin-PE FBpp0312063|FBgn0015778|CG9412-PF|rin-PF FBpp0312064|FBgn0015778|CG9412-PG|rin-PG	1.0000	FBpp0082265 type=protein; loc=3R:join(13649069..13650497,13650809..13651059,13651174..13651566); ID=FBpp0082265; name=rin-PB; parent=FBgn0015778,FBtr0082797; dbxref=FlyBase:FBpp0082265,FlyBase_Annotation_IDs:CG9412-PB,GB_protein:AAG22151.2,REFSEQ:NP_524907,GB_protein:AAG22151; MD5=3d141bc378bcfd81dcc7417d76d5dc94; length=690; release=r6.09; species=Dmel;;FBpp0082267 type=protein; loc=3R:join(1364…	12.6	10	0.10	FGNVLELR+FTQTFVLAAQSPK+LDNGGPLPQR+QQIGGNNLNNNMGR+SPLNYGFITYDDPEAVQK+YQDLYIEDEQDGESR+YYVHNDIFR
323	FBpp0079520|FBgn0043456|CG4747-PA|CG4747-PA FBpp0292905|FBgn0043456|CG4747-PB|CG4747-PB FBpp0310306|FBgn0043456|CG4747-PC|CG4747-PC	1.0000	FBpp0079520 type=protein; loc=2L:join(10004047..10004126,10004535..10004571,10005424..10005506,10005568..10006417,10006475..10006585,10006908..10007178,10007255..10007341,10007414..10007503,10007567..10007766); ID=FBpp0079520; name=CG4747-PA; parent=FBgn0043456,FBtr0079930; dbxref=FlyBase:FBpp0079520,FlyBase_Annotation_IDs:CG4747-PA,GB_protein:AAF52846.3,REFSEQ:NP_609336,GB_protein:AAF52846,FlyMi…	16.8	10	0.10	DIVPSEQTFGFLGLGMMGSTIVK+DVSGEALQDADEASSTPTGR+LGYSEHDSSAVFVR+QEAAEGMLIILAGGDR+RVETDALLASIAAK+VETDALLASIAAK+YIDDPAEVDEQVNK
235	FBpp0076917|FBgn0001565|CG1666-PA|Hlc-PA FBpp0310396|FBgn0001565|CG1666-PB|Hlc-PB	1.0000	FBpp0076917 type=protein; loc=X:complement(join(21387786..21387851,21386974..21387725,21386350..21386778,21385856..21386291)); ID=FBpp0076917; name=Hlc-PA; parent=FBgn0001565,FBtr0077221; dbxref=FlyBase:FBpp0076917,FlyBase_Annotation_IDs:CG1666-PA,GB_protein:AAF50818.2,REFSEQ:NP_523434,GB_protein:AAF50818,FlyMine:FBpp0076917,modMine:FBpp0076917; MD5=4746b26ab5b49eed10f2af61c2233b44; length=560; r…	19.1	10	0.11	GSVLSFVSMK+LEEPELVPQDQLSHQR+LFLEQFGIR+LNASEQYVSAVVLAPTK+QVNDPLMASQVDFGK+SIIFVNSIDR+VADIADSSNDTVTQR+VVGTSSSPVGASEAK
157	FBpp0074431|FBgn0030959|CG6961-PA|CG6961-PA FBpp0074432|FBgn0030956|CG18259-PA|CG18259-PA	1.0000	FBpp0074431 type=protein; loc=X:complement(join(18787981..18788060,18787398..18787918,18786599..18787340,18786461..18786542)); ID=FBpp0074431; name=CG6961-PA; parent=FBgn0030959,FBtr0074660; dbxref=FlyBase:FBpp0074431,FlyBase_Annotation_IDs:CG6961-PA,GB_protein:AAF48885.2,REFSEQ:NP_573325,GB_protein:AAF48885,FlyMine:FBpp0074431,modMine:FBpp0074431; MD5=6dc38ff6a12c5513175baba7ab19ef89; length=474…	21.5	10	0.11	ELFSDIGPVYDAR+GDDVEMSMAPLNNK+IDNNAFSIYEAAR+LLVSNLHTNVTTADIR+SAGPILIDDEEESFEPSHR+YIDLDNMQDLEDEEISR+YSIGGLDLNR
147	FBpp0074075|FBgn0261609|CG9946-PA|eIF-2alpha-PA FBpp0309768|FBgn0261609|CG9946-PB|eIF-2alpha-PB	1.0000	FBpp0074075 type=protein; loc=X:complement(join(16446185..16446879,16445555..16445885)); ID=FBpp0074075; name=eIF-2alpha-PA; parent=FBgn0261609,FBtr0074300; dbxref=FlyBase:FBpp0074075,FlyBase_Annotation_IDs:CG9946-PA,GB_protein:AAF48615.1,REFSEQ:NP_573130,GB_protein:AAF48615,FlyMine:FBpp0074075,modMine:FBpp0074075; MD5=e3f0b632583d5204c5d718cb0d2136ca; length=341; release=r6.09; species=Dmel;;FBp…	21.7	10	0.11	ALEVAIEHIR+EVLLSNIK+GLELSTEELPIR+GYIDLSK+INLIAPPLYVMTTSTTK+LVTAIDEADLAR+TVAYDIFK
140	FBpp0073943|FBgn0030720|CG8939-PA|CG8939-PA	1.0000	FBpp0073943 type=protein; loc=X:join(15997124..15998984,15999046..15999638); ID=FBpp0073943; name=CG8939-PA; parent=FBgn0030720,FBtr0074138; dbxref=FlyBase:FBpp0073943,FlyBase_Annotation_IDs:CG8939-PA,GB_protein:AAF48557.1,REFSEQ:NP_573099,GB_protein:AAF48557,FlyMine:FBpp0073943,modMine:FBpp0073943; MD5=c150e2baa3e928286bbd98dd739084c6; length=817; release=r6.09; species=Dmel;	10.6	10	0.11	ADVVLHDGAPNVGR+AEGYTAQDIALR+AENALAALQGIGSIR+DYNALLWVLK+GVAVLGESTLTPDANEEVVQGK+LSENEMALGALLTR
102	FBpp0072768|FBgn0035336|CG9004-PA|CG9004-PA	1.0000	FBpp0072768 type=protein; loc=3L:join(2373796..2374675,2374729..2376413); ID=FBpp0072768; name=CG9004-PA; parent=FBgn0035336,FBtr0072890; dbxref=FlyBase:FBpp0072768,FlyBase_Annotation_IDs:CG9004-PA,GB_protein:AAF47640.1,REFSEQ:NP_647717,GB_protein:AAF47640,FlyMine:FBpp0072768,modMine:FBpp0072768; MD5=cbddc1149c8ec393ecc3d2ebd4b9c3e0; length=854; release=r6.09; species=Dmel;	11.6	10	0.10	DAEGNILPDPVELEASAAGQK+FMVDILNAVK+LIQEALLGYTR+LPQYDPELAENLR+SANGGFADQLLELAR+VAAAAEALAAQSQLGK+VQSQIASAPLELK
2	FBpp0070044|FBgn0053217|CG33217-PA|CG33217-PA	1.0000	FBpp0070044 type=protein; loc=3L:join(23126208..23126400,23126717..23127251,23127313..23127489,23128260..23128370,23130510..23130654,23131189..23131350,23131408..23132184); ID=FBpp0070044; name=CG33217-PA; parent=FBgn0053217,FBtr0070045; dbxref=FlyBase:FBpp0070044,FlyBase_Annotation_IDs:CG33217-PA,GB_protein:AAS64918.1,REFSEQ:NP_996147,GB_protein:AAS64918,FlyMine:FBpp0070044,modMine:FBpp0070044; …	13.4	10	0.11	EVFDDILTR+HDLLQTIK+IFNLIEYIK+LVLNILMEALEK+MIADLEATFVGELK+NINEIPDGPLLSSK+SFTVLLK+STIAALHTIK+TCHTHLRMDFRLVLNILMEALEK
797a	FBpp0100132|FBgn0033265|CG8710-PD|coil-PD FBpp0311194|FBgn0033265|CG8710-PE|coil-PE	1.0000	FBpp0100132 type=protein; loc=2R:complement(join(8127065..8127199,8126924..8127009,8125533..8126869,8125267..8125473,8125070..8125209)); ID=FBpp0100132; name=coil-PD; parent=FBgn0033265,FBtr0100668; dbxref=FlyBase_Annotation_IDs:CG8710-PD,FlyBase:FBpp0100132,GB_protein:AAX52725.1,REFSEQ:NP_001014505,GB_protein:AAX52725,FlyMine:FBpp0100132,modMine:FBpp0100132; MD5=7bcd4280ef7275ab0b63e42c862b2f49;…	17.4	9	0.10	APETQTEVSNMSANIETENK+ELLDMAPGPSVQSK+NQETSPDILSEK+SPEASDQVENEPAPK+SPLLEMPFNVPR+SVEEQVHLTASTPLRPSK+TATPLNSLPSR+VDLSNFFK
751a	FBpp0085066|FBgn0027598|CG31012-PC|cindr-PC FBpp0301769|FBgn0027598|CG31012-PE|cindr-PE	1.0000	FBpp0085066 type=protein; loc=3R:join(30809271..30809283,30816875..30817124,30817198..30817309,30817634..30818207,30824278..30824886,30824955..30826045); ID=FBpp0085066; name=cindr-PC; parent=FBgn0027598,FBtr0085704; dbxref=FlyBase:FBpp0085066,FlyBase_Annotation_IDs:CG31012-PC,GB_protein:AAF57087.2,REFSEQ:NP_733405,GB_protein:AAF57087,FlyMine:FBpp0085066,modMine:FBpp0085066; MD5=5361233985aa708f7…	13.9	9	0.10	LTTAVSHDLADGLAASK+MLAPSEVAPINEPPSATQITQNQR+RPPTIGATVTTSALTSK+SSTSSATTSSATTVATGLTSSSVSK+TIEELVNALK+VDDIIAVISTELPDK+VGVFPDNFVK
748a	FBpp0084720|FBgn0015589|CG1451-PA|Apc-PA FBpp0307743|FBgn0015589|CG1451-PB|Apc-PB	1.0000	FBpp0084720 type=protein; loc=3R:complement(join(28836899..28840761,28836547..28836685,28833235..28836486)); ID=FBpp0084720; name=Apc-PA; parent=FBgn0015589,FBtr0085351; dbxref=FlyBase:FBpp0084720,FlyBase_Annotation_IDs:CG1451-PA,GB_protein:AAF56820.1,REFSEQ:NP_477152,GB_protein:AAF56820,FlyMine:FBpp0084720,modMine:FBpp0084720; MD5=2047cf85a167b358eb71ec5c195b443a; length=2417; release=r6.09; spe…	5.5	9	0.09	EFTQDDNTLHFTQSAVGLGSGAVGK+FLDGDAPAPAPR+LTMEFVTSAEQLR+QFDSLPVQLPSSGQVK+QFDSLPVQLPSSGQVKR+TSTYQETDLDQPTDFSLR+TSVVKPTTLEPATAVK+YAENQIESDLDISGPAGGQK+YTSSAVEATLGSK
75	FBpp0072120|FBgn0263006|CG3725-PG|SERCA-PG FBpp0072121|FBgn0263006|CG3725-PE|SERCA-PE FBpp0072122|FBgn0263006|CG3725-PB|SERCA-PB FBpp0072123|FBgn0263006|CG3725-PD|SERCA-PD FBpp0072124|FBgn0263006|CG3725-PA|SERCA-PA FBpp0072125|FBgn0263006|CG3725-PH|SERCA-PH FBpp0072126|FBgn0263006|CG3725-PC|SERCA-PC FBpp0072127|FBgn0263006|CG3725-PF|SERCA-PF FBpp0309946|FBgn0263006|CG3725-PI|SERCA-PI	1.0000	FBpp0072120 type=protein; loc=2R:complement(join(23932667..23932784,23932574..23932591,23932406..23932488,23930158..23932329,23929983..23930098,23929682..23929918,23929500..23929617,23929231..23929431)); ID=FBpp0072120; name=SERCA-PG; parent=FBgn0263006,FBtr0072211; dbxref=FlyBase:FBpp0072120,GB_protein:AAM68281.1,FlyBase_Annotation_IDs:CG3725-PG,REFSEQ:NP_726386,GB_protein:AAM68281; MD5=b5943523…	9.6	9	0.10	EFTLEFSR+EVFDSIVR+FSIPVVLLDETLK+GVVIGTGLSTAIGK+IDQSILTGESVSVIK+NAESAIEALK+NILFSGTNVAAGK+TVEQSLNFFGTDPER
676a	FBpp0072886|FBgn0035371|CG9977-PA|CG9977-PA	1.0000	FBpp0072886 type=protein; loc=3L:complement(join(2771268..2771789,2770042..2770491,2769384..2769977)); ID=FBpp0072886; name=CG9977-PA; parent=FBgn0035371,FBtr0073016; dbxref=FlyBase:FBpp0072886,FlyBase_Annotation_IDs:CG9977-PA,GB_protein:AAF47685.1,REFSEQ:NP_647746,GB_protein:AAF47685,FlyMine:FBpp0072886,modMine:FBpp0072886; MD5=b0533d71972739649fb6a6b257cd2a69; length=521; release=r6.09; species…	14.2	9	0.10	EIEIAEQEMPGIIALK+ESILDSLK+NVDIVVTATGNK+QQQAGPAPQDASVVVPPPATK+SDVYLLPK+YIILLAEGR
625	FBpp0111584|FBgn0085436|CG34407-PC|Not1-PC FBpp0111585|FBgn0085436|CG34407-PD|Not1-PD FBpp0111586|FBgn0085436|CG34407-PE|Not1-PE FBpp0291332|FBgn0085436|CG34407-PF|Not1-PF FBpp0293496|FBgn0085436|CG34407-PG|Not1-PG FBpp0308486|FBgn0085436|CG34407-PH|Not1-PH	1.0000	FBpp0111584 type=protein; loc=2R:complement(join(9578185..9578289,9576178..9576384,9575588..9576115,9575070..9575532,9573787..9575007,9572918..9573700,9570214..9572783,9568985..9570156,9568563..9568922,9567978..9568086)); ID=FBpp0111584; name=Not1-PC; parent=FBgn0085436,FBtr0112672; dbxref=FlyBase:FBpp0111584,FlyBase_Annotation_IDs:CG34407-PC,REFSEQ:NP_001097242,GB_protein:ABV53739,FlyMine:FBpp01…	5.5	9	0.09	EVEDEVNSYFQR+FVDAQILTYQQER+GQQELLFVVPFVAK+LIGLSNTIPSAISSGPGTEPIYR+LPDPFTPNLK+LSTDFETR+NIILSAFPR+QLEPVASAPALPR+SIANATNIDTLLVANQEEK
612	FBpp0088675|FBgn0003189|CG18572-PA|r-PA FBpp0309141|FBgn0003189|CG18572-PD|r-PD FBpp0309142|FBgn0003189|CG18572-PE|r-PE	1.0000	FBpp0088675 type=protein; loc=X:join(16656398..16657156,16657221..16660472,16660538..16660642,16665188..16665327,16666035..16667859,16667937..16668320,16668385..16668594); ID=FBpp0088675; name=r-PA; parent=FBgn0003189,FBtr0089734; dbxref=FlyBase:FBpp0088675,FlyBase_Annotation_IDs:CG18572-PA,GB_protein:AAF48639.3,REFSEQ:NP_523377,GB_protein:AAF48639,FlyMine:FBpp0088675,modMine:FBpp0088675; MD5=477…	6.7	9	0.10	DLTIPQLIEQR+EIDVDAVASDGR+ESNIQTVLINPNIATVQTSK+ETFTQFQELAK+IILLQSLLTR+LALGLPLPDIK+NAVLLSIGSFK+NVLPDTDVLYMTR+TTNSNPVAHSLMGK+VNEIGEQVAPSEAVYSVAQALDAASR+VPGIQDIDTR
7	FBpp0070150|FBgn0002579|CG7622-PA|RpL36-PA FBpp0070151|FBgn0002579|CG7622-PB|RpL36-PB FBpp0070152|FBgn0002579|CG7622-PD|RpL36-PD FBpp0070153|FBgn0002579|CG7622-PC|RpL36-PC FBpp0311481|FBgn0002579|CG7622-PE|RpL36-PE	1.0000	FBpp0070150 type=protein; loc=X:complement(join(628751..628873,628462..628686)); ID=FBpp0070150; name=RpL36-PA; parent=FBgn0002579,FBtr0070155; dbxref=FlyBase:FBpp0070150,FlyBase_Annotation_IDs:CG7622-PA,GB_protein:AAN09019.1,REFSEQ:NP_476629,GB_protein:AAN09019,FlyMine:FBpp0070150,modMine:FBpp0070150; MD5=07d6ac80b0a55f89b7db46bd5820d6f9; length=115; release=r6.09; species=Dmel;;FBpp0070151 type…	27.0	9	0.10	EELSNILTQLR+EVVGHAPYEK+REELSNILTQLR+YELAIGLNK
577	FBpp0087637|FBgn0028473|CG8801-PA|Non1-PA FBpp0289874|FBgn0028473|CG8801-PB|Non1-PB	1.0000	FBpp0087637 type=protein; loc=2R:complement(join(9398584..9398631,9398184..9398458,9396479..9398114)); ID=FBpp0087637; name=Non1-PA; parent=FBgn0028473,FBtr0088554; dbxref=FlyBase:FBpp0087637,FlyBase_Annotation_IDs:CG8801-PA,GB_protein:AAF58945.1,REFSEQ:NP_610484,GB_protein:AAF58945,FlyMine:FBpp0087637,modMine:FBpp0087637; MD5=ea14728cebc7d980796fa5d0280d4954; length=652; release=r6.09; species=D…	15.0	9	0.09	ADVEVQPYAFTTK+DFIDIMLSK+IDILTPEDLPEER+LALGQLNTAR+LPTIDPYSR+LSQIIQDFPK+LVSTMEGLGVDMSGSENANFTK+QASNLTYLEQVR
576	FBpp0087608|FBgn0025286|CG1821-PA|RpL31-PA FBpp0087609|FBgn0025286|CG1821-PC|RpL31-PC FBpp0087610|FBgn0025286|CG1821-PB|RpL31-PB	1.0000	FBpp0087608 type=protein; loc=2R:join(9587483..9587706,9587777..9587927); ID=FBpp0087608; name=RpL31-PA; parent=FBgn0025286,FBtr0088525; dbxref=FlyBase:FBpp0087608,FlyBase_Annotation_IDs:CG1821-PA,GB_protein:AAM71073.1,REFSEQ:NP_724804,GB_protein:AAM71073,FlyMine:FBpp0087608,modMine:FBpp0087608; MD5=c0c2c61de126706eeb326248c8db3bbb; length=124; release=r6.09; species=Dmel;;FBpp0087609 type=protei…	35.5	9	0.08	LYTYVTYVPVSTFK+NDDEDSPNKLYTYVTYVPVSTFK+NLQTENVESSDD+SAINEVVTR
549	FBpp0086749|FBgn0033859|CG6197-PA|fand-PA	1.0000	FBpp0086749 type=protein; loc=2R:join(13593726..13593770,13593829..13595859,13595923..13596498); ID=FBpp0086749; name=fand-PA; parent=FBgn0033859,FBtr0087623; dbxref=GB_protein:AAF58348.1,FlyBase:FBpp0086749,FlyBase_Annotation_IDs:CG6197-PA,REFSEQ:NP_610891,GB_protein:AAF58348,FlyMine:FBpp0086749,modMine:FBpp0086749; MD5=8317ba022b112bfd5a877cab831244ae; length=883; release=r6.09; species=Dmel;	11.2	9	0.09	AAEIYGLPR+DIYEEAIQTVTTVR+FYEANGQVEDAR+IAYYDDTETVQAR+IPTDPMYEEVNSAFER+LLLLNSVLLR+VTLYEDKPAEIISTYTEAVQTVQPK
532	FBpp0086158|FBgn0010591|CG8946-PA|Sply-PA FBpp0086159|FBgn0010591|CG8946-PB|Sply-PB	1.0000	FBpp0086158 type=protein; loc=2R:complement(join(17091359..17091512,17089714..17090375,17089210..17089658,17089005..17089151,17088720..17088945)); ID=FBpp0086158; name=Sply-PA; parent=FBgn0010591,FBtr0087007; dbxref=FlyBase:FBpp0086158,FlyBase_Annotation_IDs:CG8946-PA,GB_protein:AAF57903.1,REFSEQ:NP_652032,GB_protein:AAF57903,FlyMine:FBpp0086158,modMine:FBpp0086158; MD5=c3504e175d28247a004fa5aab6…	13.8	9	0.10	GITRPNIVVPK+LFLHSMYYTPSQK+LRPFDFEVK+MALYGMAQSIPDR+SNAHLTYSETLPEK+SVDVDPETYEVDIK+SVDVDPETYEVDIKK
505	FBpp0085616|FBgn0034496|CG9143-PA|CG9143-PA	1.0000	FBpp0085616 type=protein; loc=2R:complement(join(20277397..20278822,20277219..20277338,20276709..20277161,20276467..20276650,20276146..20276404)); ID=FBpp0085616; name=CG9143-PA; parent=FBgn0034496,FBtr0086304; dbxref=FlyBase:FBpp0085616,FlyBase_Annotation_IDs:CG9143-PA,GB_protein:AAF57487.1,REFSEQ:NP_611467,GB_protein:AAF57487,FlyMine:FBpp0085616,modMine:FBpp0085616; MD5=95663e93fb1c0e5c122427f5…	14.1	9	0.10	AQLNALLAQPIFPR+IEDVSFLVIDETDR+IESLIEELGISQPK+IVDITSSQQTAQTLTESR+TEDLPLFPILER+TPTQIQALTLPAAIHGK+VAAIFGGLAVAK+VQTPLYGLVLTPTR
489	FBpp0085249|FBgn0051618|CG31618-PA|His2A FBpp0091055|FBgn0053808|CG33808-PA|His2A FBpp0091060|FBgn0053814|CG33814-PA|His2A FBpp0091063|FBgn0053817|CG33817-PA|His2A FBpp0091066|FBgn0053820|CG33820-PA|His2A FBpp0091069|FBgn0053823|CG33823-PA|His2A FBpp0091072|FBgn0053826|CG33826-PA|His2A FBpp0091075|FBgn0053829|CG33829-PA|His2A FBpp0091078|FBgn0053832|CG33832-PA|His2A FBpp0091081|FBgn0053835|CG3383…	1.0000	FBpp0085249 type=protein; loc=2L:21423789..21424163; ID=FBpp0085249; name=His2A:CG31618-PA; parent=FBgn0051618,FBtr0085893; dbxref=FlyBase:FBpp0085249,FlyBase_Annotation_IDs:CG31618-PA,GB_protein:AAN11125.1,REFSEQ:NP_724343,GB_protein:AAN11125; MD5=3612d7213b7a1860260424d7556c43bf; length=124; release=r6.09; species=Dmel;;FBpp0091055 type=protein; loc=2L:21433897..21434271; ID=FBpp0091055; name=H…	31.5	9	0.08	AGLQFPVGR+HLQLAIR+LLSGVTIAQGGVLPNIQAVLLPK
485	FBpp0085119|FBgn0039828|CG1542-PA|CG1542-PA	1.0000	FBpp0085119 type=protein; loc=3R:join(31213544..31213609,31213672..31213755,31213814..31214587); ID=FBpp0085119; name=CG1542-PA; parent=FBgn0039828,FBtr0085757; dbxref=FlyBase:FBpp0085119,FlyBase_Annotation_IDs:CG1542-PA,GB_protein:AAF57129.1,REFSEQ:NP_651850,GB_protein:AAF57129,FlyMine:FBpp0085119,modMine:FBpp0085119; MD5=c6d08a72af1b3cf21768e480f079f47f; length=307; release=r6.09; species=Dmel;	24.4	9	0.10	LDMINTLAPLAPELAVQLEK+LHELGIK+LPYIRPEEDPVLNDFK+NLDFLEDAK+QAQSAVLEAIPR+RPDDYFAEMAK
456	FBpp0084306|FBgn0039359|CG4759-PA|RpL27-PA FBpp0303778|FBgn0039359|CG4759-PB|RpL27-PB FBpp0303779|FBgn0039359|CG4759-PC|RpL27-PC FBpp0303780|FBgn0039359|CG4759-PD|RpL27-PD	1.0000	FBpp0084306 type=protein; loc=3R:complement(25684095..25684502); ID=FBpp0084306; name=RpL27-PA; parent=FBgn0039359,FBtr0084932; dbxref=FlyBase:FBpp0084306,FlyBase_Annotation_IDs:CG4759-PA,GB_protein:AAF56495.1,REFSEQ:NP_651417,GB_protein:AAF56495,FlyMine:FBpp0084306,modMine:FBpp0084306; MD5=eaa1d2f62e656422362032085ffd53da; length=135; release=r6.09; species=Dmel;;FBpp0303778 type=protein; loc=3R…	42.2	9	0.10	DLKDPVK+IVIVLSGR+SLNYNHLMPTR+THDDGTPEKPFGHALVAGIDR+YTAHDISFEK
455	FBpp0084242|FBgn0039300|CG10423-PA|RpS27-PA FBpp0293236|FBgn0039300|CG10423-PB|RpS27-PB	1.0000	FBpp0084242 type=protein; loc=3R:complement(join(25247433..25247438,25246448..25246667,25246353..25246381)); ID=FBpp0084242; name=RpS27-PA; parent=FBgn0039300,FBtr0084868; dbxref=FlyBase:FBpp0084242,FlyBase_Annotation_IDs:CG10423-PA,GB_protein:AAF56428.1,REFSEQ:NP_651359,GB_protein:AAF56428,FlyMine:FBpp0084242,modMine:FBpp0084242; MD5=12891c10f84e6af4a613b302d70f03eb; length=84; release=r6.09; sp…	29.8	9	0.10	DLLHPLPAEEK+DLLHPLPAEEKR+LVQHPNSYFMDVK
422	FBpp0082984|FBgn0038585|CG7993-PA|Non3-PA	1.0000	FBpp0082984 type=protein; loc=3R:join(18223819..18223838,18223899..18224114,18224183..18224909); ID=FBpp0082984; name=Non3-PA; parent=FBgn0038585,FBtr0083562; dbxref=FlyBase:FBpp0082984,FlyBase_Annotation_IDs:CG7993-PA,GB_protein:AAF55514.2,REFSEQ:NP_650694,GB_protein:AAF55514,FlyMine:FBpp0082984,modMine:FBpp0082984; MD5=9a77ade87df3441ced4c3170fc187b22; length=320; release=r6.09; species=Dmel;	28.1	9	0.10	AAAAEALASQGNNPFSS+EPQLIESAR+IELEEIGPSADFSIR+NDAALFTFGSTSK+NISTDALGNTK+NLFIDTFQR+TMLFLDGR+YQAISEFK
386	FBpp0081544|FBgn0037707|CG16788-PA|RnpS1-PA	1.0000	FBpp0081544 type=protein; loc=3R:join(9552183..9552184,9552261..9552422,9552691..9553651); ID=FBpp0081544; name=RnpS1-PA; parent=FBgn0037707,FBtr0082066; dbxref=FlyBase:FBpp0081544,FlyBase_Annotation_IDs:CG16788-PA,GB_protein:AAF54396.2,REFSEQ:NP_649903,GB_protein:AAF54396,FlyMine:FBpp0081544,modMine:FBpp0081544; MD5=6e5e8f24104be1cb55ccc8d653e10d7d; length=374; release=r6.09; species=Dmel;	11.5	9	0.10	DHVFEIFSSFGDVK+HMDGGQIDGQEITVSPVVLVK+NVEFPVDR
208	FBpp0075754|FBgn0036258|CG5642-PA|CG5642-PA	1.0000	FBpp0075754 type=protein; loc=3L:complement(join(12145956..12145988,12144772..12145250,12143745..12144717,12143551..12143685)); ID=FBpp0075754; name=CG5642-PA; parent=FBgn0036258,FBtr0076022; dbxref=FlyBase:FBpp0075754,FlyBase_Annotation_IDs:CG5642-PA,GB_protein:AAF49952.1,REFSEQ:NP_648553,GB_protein:AAF49952,FlyMine:FBpp0075754,modMine:FBpp0075754; MD5=2d6fc2eeccd40d5d11351a6b24b74340; length=53…	15.8	9	0.10	GPSGLEGTFK+LASFIDPNASEDDVSK+LYTTLPLTK+MLGYFSLVGLLR+QLEAISQGVDPQTVAGDFGK+TFSDILLYIQR+YGDFFVR
184	FBpp0075104|FBgn0025582|CG9677-PA|Int6-PA	1.0000	FBpp0075104 type=protein; loc=3L:complement(join(16786744..16786833,16786257..16786649,16785346..16786170)); ID=FBpp0075104; name=Int6-PA; parent=FBgn0025582,FBtr0075345; dbxref=FlyBase:FBpp0075104,FlyBase_Annotation_IDs:CG9677-PA,GB_protein:AAF49412.1,REFSEQ:NP_477385,GB_protein:AAF49412,FlyMine:FBpp0075104,modMine:FBpp0075104; MD5=65d76ad41ba7bda5d6bd5ed4d6c7a92c; length=435; release=r6.09; spe…	18.6	9	0.10	DYIDNANFSTIQALQQR+KAEVLATLK+LGHVVMGTQPLSPYQQLVEK+LNLSQEMPEELVQR+QLQNEVAPIMK+YLATAVVINR
181	FBpp0075069|FBgn0250814|CG4169-PA|UQCR-C2-PA FBpp0303947|FBgn0250814|CG4169-PB|UQCR-C2-PB	1.0000	FBpp0075069 type=protein; loc=3L:join(16584400..16584444,16584589..16584722,16584779..16585082,16585185..16586024); ID=FBpp0075069; name=UQCR-C2-PA; parent=FBgn0250814,FBtr0075309; dbxref=GB_protein:AAF49444.1,FlyBase:FBpp0075069,FlyBase_Annotation_IDs:CG4169-PA,REFSEQ:NP_648905,GB_protein:AAF49444,FlyMine:FBpp0075069,modMine:FBpp0075069; MD5=c89c08293aa606332e429c50fa8be9d2; length=440; release=…	22.0	9	0.10	AVVAVAGQGAAASNHK+ELVGYTVTTTADNAETGLR+LAGGLSTQNSTAFAIAR+NESYDIQGASHLLR+TVEFLVR+TVVNQLNAVSTEER+VSLVLGAGSR
169	FBpp0074707|FBgn0036886|CG9300-PA|CG9300-PA	1.0000	FBpp0074707 type=protein; loc=3L:join(19552476..19552607,19552666..19552830,19552885..19553248,19553329..19554689); ID=FBpp0074707; name=CG9300-PA; parent=FBgn0036886,FBtr0074938; dbxref=GB_protein:AAF49145.1,FlyBase:FBpp0074707,FlyBase_Annotation_IDs:CG9300-PA,REFSEQ:NP_649127,GB_protein:AAF49145,FlyMine:FBpp0074707,modMine:FBpp0074707; MD5=58d01d97545454f178cdf26d6cf8dec7; length=673; release=r…	12.9	9	0.10	EDTAEQLALAASK+EFLGLAADR+ENGNVVTTLAR+GPNNTAVQALVR+IFMLNLAEATSER+LWDVDTSDVSK+VYLDFSR+YVGVFGNHALR
164	FBpp0074558|FBgn0010380|CG12532-PA|AP-1-2beta-PA	1.0000	FBpp0074558 type=protein; loc=X:join(19731400..19732824,19732890..19734230); ID=FBpp0074558; name=AP-1-2beta-PA; parent=FBgn0010380,FBtr0074789; dbxref=FlyBase:FBpp0074558,FlyBase_Annotation_IDs:CG12532-PA,GB_protein:AAF49013.1,REFSEQ:NP_523415,GB_protein:AAF49013,FlyMine:FBpp0074558,modMine:FBpp0074558; MD5=f91b02d83e21a4e920fa5518111a0a8e; length=921; release=r6.09; species=Dmel;	10.9	9	0.08	AMQPMTNFAIQLNK+EIPAANELQYTLSGVIGTTDGIASK+EYATEVDVDFVR+KVIASMTVGK+LANQSNIAQVLSELK+MTTNNIFTIAK+VNYVVQEAIVVIK
150	FBpp0074227|FBgn0030855|CG5800-PA|CG5800-PA	1.0000	FBpp0074227 type=protein; loc=X:join(17636368..17636754,17636831..17638924); ID=FBpp0074227; name=CG5800-PA; parent=FBgn0030855,FBtr0074453; dbxref=FlyBase:FBpp0074227,FlyBase_Annotation_IDs:CG5800-PA,GB_protein:AAF48747.2,REFSEQ:NP_573230,GB_protein:AAF48747,FlyMine:FBpp0074227,modMine:FBpp0074227; MD5=2380ec9d0f567e28cdb076e5ca4a64fa; length=826; release=r6.09; species=Dmel;	12.1	9	0.10	DVLGAAITGSGK+ELAYQIFETLK+FAQFPLSK+IAIYEDFLR+IEAFLAQFPELR+LNLKDPVYVGYGGATPR+QTLLFSATQTNTVQDLAR+TDGVGAIIISPTR
15	FBpp0070418|FBgn0040394|CG16903-PA|CG16903-PA	1.0000	FBpp0070418 type=protein; loc=X:complement(join(2079715..2080298,2078832..2079644,2078489..2078774)); ID=FBpp0070418; name=CG16903-PA; parent=FBgn0040394,FBtr0070434; dbxref=FlyBase:FBpp0070418,FlyBase_Annotation_IDs:CG16903-PA,GB_protein:AAF45722.1,REFSEQ:NP_569980,GB_protein:AAF45722,FlyMine:FBpp0070418,modMine:FBpp0070418; MD5=c5cc9ebaa4322b36bd0af159e8ec76d9; length=560; release=r6.09; specie…	14.6	9	0.10	AIPLPLPSEK+AIPLPLPSEKSPQK+EANTPPAVITVDR+IDVTPSSQDGLDHETEK+IVLTLENSLIPEGK+LEAAVDELK+LPQVAMATGQVLFQR
118	FBpp0073310|FBgn0000499|CG18361-PA|dsh-PA	1.0000	FBpp0073310 type=protein; loc=X:11356354..11358225; ID=FBpp0073310; name=dsh-PA; parent=FBgn0000499,FBtr0073454; dbxref=FlyBase:FBpp0073310,FlyBase_Annotation_IDs:CG18361-PA,GB_protein:AAF48033.1,REFSEQ:NP_511118,GB_protein:AAF48033,FlyMine:FBpp0073310,modMine:FBpp0073310; MD5=db4e264e3e0e4b081000a7b8e3492a49; length=623; release=r6.09; species=Dmel;	17.7	9	0.10	DISASQSDITSVIHQANQLTIAAHGSNK+GGDGGIYVGSIMK+GYFTIPR+HISSGSSSSDVLTSK+IEPGDMILQVNDVNFENMTNDEAVR+IPIPSAQVTLR+LDQNNLEEIVK
810a	FBpp0302537|FBgn0263740|CG43665-PB|eIF-2gamma-PB FBpp0307983|FBgn0263740|CG43665-PD|eIF-2gamma-PD	1.0000	FBpp0302537 type=protein; loc=3R:complement(join(15263282..15263347,15262547..15262721,15259450..15259686,15258510..15259383,15258367..15258442)); ID=FBpp0302537; name=eIF-2gamma-PB; parent=FBgn0263740,FBtr0310386; dbxref=FlyBase:FBpp0302537,FlyBase_Annotation_IDs:CG43665-PB,REFSEQ:NP_731993,GB_protein:AAF55153; MD5=ab5df4d5c73143be53d760bf73070cfe; length=475; release=r6.09; species=Dmel;;FBpp03…	21.5	8	0.09	GGVAGGSILSGVLK+IVSLFAEQNELQYAVPGGLIGVGTK+LTPLSPEVISR+NEILLVNIGSLSTGGR+QDLSNLDVSK+TITPVLDSQVAK+VGQEIEVRPGVVTK
774a	FBpp0087479|FBgn0261014|CG2331-PA|TER94-PA	1.0000	FBpp0087479 type=protein; loc=2R:join(9989287..9989303,9990471..9990573,9990660..9992696,9992763..9992917,9992984..9993077); ID=FBpp0087479; name=TER94-PA; parent=FBgn0261014,FBtr0088391; dbxref=FlyBase:FBpp0087479,FlyBase_Annotation_IDs:CG2331-PA,GB_protein:AAF58863.1,REFSEQ:NP_477369,GB_protein:AAF58863,FlyMine:FBpp0087479,modMine:FBpp0087479; MD5=9ced7266152b9fad83a07959689b317f; length=801; r…	14.9	8	0.08	AENQNSAMDMDEDDPVPEITSAHFEEAMK+EIDIGIPDATGR+EMVELPLR+GEDLATAILK+GILMYGPPGTGK+LDQLIYIPLPDDK+LIVEEAQNDDNSVVSLSQAK+VINQILTEMDGMGAK
765a	FBpp0086097|FBgn0034237|CG4878-PB|eIF3-S9-PB FBpp0086098|FBgn0034237|CG4878-PA|eIF3-S9-PA	1.0000	FBpp0086097 type=protein; loc=2R:join(17536465..17536579,17536696..17537011,17537070..17538622,17538694..17538782); ID=FBpp0086097; name=eIF3-S9-PB; parent=FBgn0034237,FBtr0086941; dbxref=FlyBase:FBpp0086097,FlyBase_Annotation_IDs:CG4878-PB,GB_protein:AAG22261.1,REFSEQ:NP_611228,GB_protein:AAG22261; MD5=a673b99d3ae6cc810f8396fcadd5d859; length=690; release=r6.09; species=Dmel;;FBpp0086098 type=pr…	12.6	8	0.07	FSIIHGETNSSNVSFYEVNK+GYAFMEYK+IIIWDIR+LFSNYGEIVNVVYPVDEEGK+SFVADGMSVLSMFR+VTLMEIPK+WEPPTVQTFK
743a	FBpp0084078|FBgn0039229|CG6995-PB|Saf-B-PB	1.0000	FBpp0084078 type=protein; loc=3R:join(24817617..24817736,24817862..24818350,24818411..24818438,24818586..24818700,24818803..24818849,24819729..24820767,24821097..24821246,24821300..24821725,24821794..24822166); ID=FBpp0084078; name=Saf-B-PB; parent=FBgn0039229,FBtr0084700; dbxref=FlyBase_Annotation_IDs:CG6995-PB,FlyBase:FBpp0084078,GB_protein:AAN14018.2,REFSEQ:NP_733041,GB_protein:AAN14018,FlyMin…	8.5	8	0.08	AEGLDPATHLIVPGAK+FDTNLVSSR+GAVDDYTAVPTK+HLPLSGTVGGGSSSSYLHK+NLWVSGLSTLTR+TAIFDAPPPPR
739b	FBpp0083843|FBgn0028684|CG10370-PA|Rpt5-PA	1.0000	FBpp0083843 type=protein; loc=3R:join(23753014..23753223,23753288..23753708,23753766..23754421); ID=FBpp0083843; name=Rpt5-PA; parent=FBgn0028684,FBtr0084452; dbxref=FlyBase:FBpp0083843,FlyBase_Annotation_IDs:CG10370-PA,GB_protein:AAF56177.1,REFSEQ:NP_524464,GB_protein:AAF56177,FlyMine:FBpp0083843,modMine:FBpp0083843; MD5=d644ae57f045a0329802b0442d8a3e33; length=428; release=r6.09; species=Dmel;	16.6	8	0.07	DSYLILETLPAEYDAR+GVILYGPPGTGK+LAGPQLVQMFIGDGAK+MNVSNDVNFEELSR+QAYFLPVIGLVDAEK+VDILDPALLR
735a	FBpp0083572|FBgn0266581|CG6375-PB|pit-PB FBpp0083573|FBgn0266581|CG6375-PA|pit-PA FBpp0312062|FBgn0266581|CG6375-PC|pit-PC	1.0000	FBpp0083572 type=protein; loc=3R:join(22035835..22036015,22036076..22036297,22036507..22037193,22037252..22037877,22037957..22038283); ID=FBpp0083572; name=pit-PB; parent=FBgn0266581,FBtr0084174; dbxref=FlyBase:FBpp0083572,FlyBase_Annotation_IDs:CG6375-PB,GB_protein:AAN13900.2,REFSEQ:NP_732694,GB_protein:AAN13900; MD5=5f5811599cc1bddcf0acadec426990a8; length=680; release=r6.09; species=Dmel;;FBpp…	13.1	8	0.08	DDEPFTVESSLAALDYR+DEDDDLEEDFQEAPLPK+ELSMQTFGVLK+GINILVATPGR+NGTGVIIISPTR+QIINLLPK+SFGFLVPPVVDLK
726a	FBpp0082421|FBgn0013981|CG3379-PA|His4r-PA FBpp0082422|FBgn0013981|CG3379-PB|His4r-PB FBpp0082423|FBgn0013981|CG3379-PC|His4r-PC FBpp0085280|FBgn0051611|CG31611-PA|His4 FBpp0091116|FBgn0053871|CG33871-PA|His4 FBpp0091118|FBgn0053873|CG33873-PA|His4 FBpp0091120|FBgn0053875|CG33875-PA|His4 FBpp0091128|FBgn0053883|CG33883-PA|His4 FBpp0091130|FBgn0053885|CG33885-PA|His4 FBpp0091132|FBgn0053887|CG3388…	1.0000	FBpp0082421 type=protein; loc=3R:join(14626050..14626229,14626294..14626425); ID=FBpp0082421; name=His4r-PA; parent=FBgn0013981,FBtr0082962; dbxref=FlyBase:FBpp0082421,FlyBase_Annotation_IDs:CG3379-PA,GB_protein:AAF55080.1,REFSEQ:NP_731927,GB_protein:AAF55080; MD5=8599e638a42068811d569d74bd7f4a5e; length=103; release=r6.09; species=Dmel;;FBpp0082422 type=protein; loc=3R:join(14626050..14626229,14…	50.5	8	0.09	DAVTYTEHAK+DNIQGITKPAIR+ISGLIYEETR+TVTAMDVVYALK+VFLENVIR
712a	FBpp0078718|FBgn0000228|CG14025-PB|Bsg25D-PB FBpp0078719|FBgn0000228|CG14025-PC|Bsg25D-PC FBpp0291724|FBgn0000228|CG14025-PE|Bsg25D-PE FBpp0302744|FBgn0000228|CG14025-PF|Bsg25D-PF FBpp0302745|FBgn0000228|CG14025-PG|Bsg25D-PG	1.0000	FBpp0078718 type=protein; loc=2L:complement(join(5277934..5278189,5276936..5277180,5276512..5276731,5274019..5275780,5273161..5273590,5272986..5273097,5272678..5272928)); ID=FBpp0078718; name=Bsg25D-PB; parent=FBgn0000228,FBtr0079084; dbxref=FlyBase:FBpp0078718,FlyBase_Annotation_IDs:CG14025-PB,GB_protein:AAF52235.1,REFSEQ:NP_723072,GB_protein:AAF52235,FlyMine:FBpp0078718,modMine:FBpp0078718; MD5…	8.2	8	0.08	AQEISSLQSEIEDLR+DEATASAIELLGGSPSHK+FFELSLK+IETQGVLLADQTQR+LAALQMENAQLR+SSSIQMLEEK+VAELEEELK
710a	FBpp0078595|FBgn0027866|CG9776-PA|CG9776-PA	1.0000	FBpp0078595 type=protein; loc=3R:complement(join(4333222..4333912,4332992..4333159,4332290..4332477,4331547..4332224,4330100..4330248,4328137..4330034,4328007..4328017)); ID=FBpp0078595; name=CG9776-PA; parent=FBgn0027866,FBtr0078955; dbxref=FlyBase_Annotation_IDs:CG9776-PA,FlyBase:FBpp0078595,GB_protein:AAF52146.1,REFSEQ:NP_649455,GB_protein:AAF52146,FlyMine:FBpp0078595,modMine:FBpp0078595; MD5=…	8.2	8	0.09	EDLAAGDAPPSPTTK+LGNAVDHDLLPGPPGVDEK+QSELDELAMLGIDR+QWNNVQPVISESEK+SRSIERVERPVVK+TIGEEQSVPALEGAGLTPQDAVAQEAEK
706a	FBpp0077947|FBgn0026179|CG32434-PB|siz-PB	1.0000	FBpp0077947 type=protein; loc=3L:join(21034919..21035301,21068714..21069265,21070620..21071062,21071852..21073152,21073214..21074051,21074216..21074676); ID=FBpp0077947; name=siz-PB; parent=FBgn0026179,FBtr0078289; dbxref=FlyBase:FBpp0077947,FlyBase_Annotation_IDs:CG32434-PB,GB_protein:AAF51675.2,REFSEQ:NP_730594,GB_protein:AAF51675,FlyMine:FBpp0077947,modMine:FBpp0077947; MD5=ae5a523589013050499…	4.6	8	0.09	AQSAYELSQDLLEK+FASITAMAK+LELDMSELK+LPVDLDDNFPQK+VTIMAGPAGAASPGLSR
8	FBpp0070277|FBgn0003517|CG14792-PA|sta-PA FBpp0070278|FBgn0003517|CG14792-PB|sta-PB FBpp0308665|FBgn0003517|CG14792-PE|sta-PE FBpp0308666|FBgn0003517|CG14792-PF|sta-PF	1.0000	FBpp0070277 type=protein; loc=X:complement(join(1482673..1482891,1481887..1482480)); ID=FBpp0070277; name=sta-PA; parent=FBgn0003517,FBtr0070289; dbxref=FlyBase:FBpp0070277,FlyBase_Annotation_IDs:CG14792-PA,GB_protein:AAF45638.2,REFSEQ:NP_476750,GB_protein:AAF45638,FlyMine:FBpp0070277,modMine:FBpp0070277; MD5=0bfecb7568a3ebf3a816b44ac5c6e70a; length=270; release=r6.09; species=Dmel;;FBpp0070278 t…	24.8	8	0.09	ADGVNILNLGK+ELLPPPK+FTPGAFTNQIQPAFR+MLVATTHLGSENVNFQMEQYVYK+RADGVNILNLGK+YTDTTPIAGR
70	FBpp0072083|FBgn0034968|CG3195-PC|RpL12-PC FBpp0072084|FBgn0034968|CG3195-PA|RpL12-PA FBpp0072085|FBgn0034968|CG3195-PB|RpL12-PB	1.0000	FBpp0072083 type=protein; loc=2R:join(24060538..24060574,24060676..24060749,24060813..24060993,24061150..24061355); ID=FBpp0072083; name=RpL12-PC; parent=FBgn0034968,FBtr0072174; dbxref=FlyBase:FBpp0072083,FlyBase_Annotation_IDs:CG3195-PC,GB_protein:AAF47152.1,REFSEQ:NP_726413,GB_protein:AAF47152; MD5=5bbdaa3af012b6f79b471a6ddab9de70; length=165; release=r6.09; species=Dmel;;FBpp0072084 type=prot…	26.1	8	0.09	HPHDVIDELNEGSIEVPAE+HSGNIGFEDILAIAR+IGPLGLSPK
665a	FBpp0071301|FBgn0027084|CG12141-PA|Aats-lys-PA FBpp0071302|FBgn0027084|CG12141-PB|Aats-lys-PB FBpp0292593|FBgn0027084|CG12141-PC|Aats-lys-PC	1.0000	FBpp0071301 type=protein; loc=X:complement(join(9608719..9608750,9607629..9608292,9606620..9607567,9606473..9606553)); ID=FBpp0071301; name=Aats-lys-PA; parent=FBgn0027084,FBtr0071366; dbxref=FlyBase:FBpp0071301,FlyBase_Annotation_IDs:CG12141-PA,GB_protein:AAN09255.1,REFSEQ:NP_572573,GB_protein:AAN09255,FlyMine:FBpp0071301,modMine:FBpp0071301; MD5=7a217c9fe3bfd072cd4704963c945458; length=574; rel…	13.4	8	0.08	EGETLENVK+EVLLFPAMKPEDANR+GDIIGVVGHPGK+GELSVMPSEIK+LAMFLTDSNNIK+LIFYDLR+YLDLILNNNVR
658a	FBpp0070495|FBgn0000479|CG32498-PN|dnc-PN FBpp0070496|FBgn0000479|CG32498-PG|dnc-PG	1.0000	FBpp0070495 type=protein; loc=X:join(3313677..3314608,3321041..3321217,3332442..3332546,3334145..3334331,3334555..3334648,3337242..3337582,3337689..3337953,3338026..3338140,3338215..3338377,3338448..3338816,3338970..3339173); ID=FBpp0070495; name=dnc-PN; parent=FBgn0000479,FBtr0070519; dbxref=FlyBase:FBpp0070495,FlyBase_Annotation_IDs:CG32498-PN,GB_protein:AAF45863.2,REFSEQ:NP_726856,GB_protein:A…	13.5	8	0.08	ETEEFYSNIQDAAGTGSSSR+KMVIDIVLSTDMSK+NNLLSLTNVPASNK+SGNPPGAPLSQGEEAYTR+SPLEGGSPSAGLVLQNLPQR+VEDNPELVAANAAAGQQSAGQYAR
562	FBpp0087045|FBgn0033741|CG8545-PA|CG8545-PA	1.0000	FBpp0087045 type=protein; loc=2R:join(12468753..12468849,12468912..12469882,12469944..12471551); ID=FBpp0087045; name=CG8545-PA; parent=FBgn0033741,FBtr0087934; dbxref=FlyBase:FBpp0087045,FlyBase_Annotation_IDs:CG8545-PA,GB_protein:AAF58504.2,REFSEQ:NP_610786,GB_protein:AAF58504,FlyMine:FBpp0087045,modMine:FBpp0087045; MD5=4b2e13fb95e31a653ff557ce3cc0b533; length=891; release=r6.09; species=Dmel;	11.1	8	0.09	AGKPSFTEIEQELK+DLAGALINR+DLTLQEVQQR+DVSLVLSDFK+FSNTIPITK+GEYIDLLR+GVNLDPLGK+LVPTGLDFGVEGFTK+VDIDDVPILEGKPIK
560	FBpp0086993|FBgn0033761|CG8778-PA|CG8778-PA	1.0000	FBpp0086993 type=protein; loc=2R:complement(join(12652084..12652405,12651443..12652020)); ID=FBpp0086993; name=CG8778-PA; parent=FBgn0033761,FBtr0087880; dbxref=FlyBase:FBpp0086993,FlyBase_Annotation_IDs:CG8778-PA,GB_protein:AAF58477.2,REFSEQ:NP_610805,GB_protein:AAF58477,FlyMine:FBpp0086993,modMine:FBpp0086993; MD5=0332600bd6000226f856b6aaeb76b48b; length=299; release=r6.09; species=Dmel;	32.8	8	0.09	DLGLVNHVVK+DRLEGLAAFAEK+GMTPEEATEFVK+GMVETFNDVLEDIK+ILSPALAK+LAEEILPNGPVGVR+QGISVIGLNRPAAK+QNETQDAAYQQALK
546	FBpp0086705|FBgn0033902|CG8309-PA|Tango7-PA FBpp0308985|FBgn0033902|CG8309-PB|Tango7-PB	1.0000	FBpp0086705 type=protein; loc=2R:complement(join(14164487..14164531,14164191..14164370,14163198..14164136)); ID=FBpp0086705; name=Tango7-PA; parent=FBgn0033902,FBtr0087579; dbxref=FlyBase:FBpp0086705,FlyBase_Annotation_IDs:CG8309-PA,GB_protein:AAF58289.1,REFSEQ:NP_610932,GB_protein:AAF58289,FlyMine:FBpp0086705,modMine:FBpp0086705; MD5=70f5e58e540f3dd516e760c35ced9adc; length=387; release=r6.09; s…	20.9	8	0.09	DLLQAWK+EFVNSQGLNHEQNMK+EGLTSVSSAQLDLAR+LFNNLDTASPLR+LLTFMQLAESSPEMTFETLTK+TFGAPQWEQLR
52	FBpp0071288|FBgn0030081|CG7246-PA|CG7246-PA	1.0000	FBpp0071288 type=protein; loc=X:complement(join(9080856..9080947,9080495..9080798,9079246..9080430,9078947..9079174)); ID=FBpp0071288; name=CG7246-PA; parent=FBgn0030081,FBtr0071353; dbxref=FlyBase:FBpp0071288,FlyBase_Annotation_IDs:CG7246-PA,GB_protein:AAF46437.1,REFSEQ:NP_572520,GB_protein:AAF46437,FlyMine:FBpp0071288,modMine:FBpp0071288; MD5=072add571608018b6c1179dda1ed9449; length=602; releas…	14.8	8	0.09	ALSTLEPQYVAAFEAER+EAAVTILTEALK+EPGLWDLLAQR+LAILPPMSLALHR+NSMANITQLDYFVK+SNPVEVAGIYEK+VWVEYLAFER
508	FBpp0085717|FBgn0013325|CG7726-PA|RpL11-PA FBpp0309436|FBgn0013325|CG7726-PB|RpL11-PB	1.0000	FBpp0085717 type=protein; loc=2R:join(19442484..19442489,19442618..19442740,19442801..19443098,19443313..19443440); ID=FBpp0085717; name=RpL11-PA; parent=FBgn0013325,FBtr0086533; dbxref=FlyBase:FBpp0085717,FlyBase_Annotation_IDs:CG7726-PA,GB_protein:AAF57560.1,REFSEQ:NP_477054,GB_protein:AAF57560,FlyMine:FBpp0085717,modMine:FBpp0085717; MD5=682ca7a32dc65d4c4fb73f03ce0cdc71; length=184; release=r6…	16.8	8	0.09	AEEILER+VLEQLTGQQPVFSK+YDGIILNTK+YDGIILNTKK
504	FBpp0085595|FBgn0034504|CG8929-PC|CG8929-PC FBpp0085596|FBgn0034504|CG8929-PB|CG8929-PB FBpp0085597|FBgn0034504|CG8929-PA|CG8929-PA FBpp0311510|FBgn0034504|CG8929-PD|CG8929-PD	1.0000	FBpp0085595 type=protein; loc=2R:join(20328371..20329021,20329106..20329197,20329264..20329630,20329709..20330164,20330225..20330362); ID=FBpp0085595; name=CG8929-PC; parent=FBgn0034504,FBtr0086283; dbxref=GB_protein:AAF57474.1,FlyBase:FBpp0085595,FlyBase_Annotation_IDs:CG8929-PC,REFSEQ:NP_725958,GB_protein:AAF57474,FlyMine:FBpp0085595,modMine:FBpp0085595; MD5=a0ca15afb28e231524574e837673c073; le…	5.5	8	0.09	SPPLPPPSSSAMEK+YPPTGGPPPGPPPPSQR
51	FBpp0071285|FBgn0004856|CG8264-PA|Bx42-PA FBpp0305943|FBgn0004856|CG8264-PB|Bx42-PB	1.0000	FBpp0071285 type=protein; loc=X:complement(join(9106225..9106447,9105397..9105957,9104472..9105331)); ID=FBpp0071285; name=Bx42-PA; parent=FBgn0004856,FBtr0071350; dbxref=FlyBase:FBpp0071285,FlyBase_Annotation_IDs:CG8264-PA,GB_protein:AAF46444.2,REFSEQ:NP_511093,GB_protein:AAF46444,FlyMine:FBpp0071285,modMine:FBpp0071285; MD5=0edfd74ac4e81d5e5ac9b2a5d7243888; length=547; release=r6.09; species=Dm…	17.2	8	0.08	AGLRNPEAAEPSGSGATGSEVR+AGPAQYIR+DISEQIALGLPAK+GYTIPLDK+MVEAQLDPMEPPK+NPEAAEPSGSGATGSEVR+QADSDNYGGDLDAIVNTK+SAGNGETLFDQR
496	FBpp0085336|FBgn0263144|CG8276-PB|bin3-PB FBpp0085337|FBgn0263144|CG8276-PA|bin3-PA FBpp0307591|FBgn0263144|CG8276-PC|bin3-PC FBpp0312329|FBgn0263144|CG8276-PD|bin3-PD	1.0000	FBpp0085336 type=protein; loc=2R:join(6233691..6234307,6234769..6236059,6237343..6237541,6237603..6238672,6238764..6238910,6238983..6239762); ID=FBpp0085336; name=bin3-PB; parent=FBgn0263144,FBtr0085992; dbxref=FlyBase:FBpp0085336,FlyBase_Annotation_IDs:CG8276-PB,GB_protein:AAM68350.1,REFSEQ:NP_523626,GB_protein:AAM68350; MD5=d934bf1c9aab2b1bc8cebf20773b71ef; length=1367; release=r6.09; species=D…	6.8	8	0.08	APLTSSLMLEPAK+GIYATLPVHR+NLSIFVR+QEPLPQQPDNGPAAAPGK+QLPLIGVEIPR+STSVSESELLSPVEEQPPK+WSDAYYPQTPYEAYR
462	FBpp0084559|FBgn0040080|CG5692-PA|pins-PA	1.0000	FBpp0084559 type=protein; loc=3R:join(27583088..27584374,27584633..27585322); ID=FBpp0084559; name=pins-PA; parent=FBgn0040080,FBtr0085189; dbxref=FlyBase:FBpp0084559,FlyBase_Annotation_IDs:CG5692-PA,GB_protein:AAF56721.1,REFSEQ:NP_524999,GB_protein:AAF56721,FlyMine:FBpp0084559,modMine:FBpp0084559; MD5=12d22847df5b4f0846d29f933ff2640b; length=658; release=r6.09; species=Dmel;	15.5	8	0.08	ALYNLGNVYHAK+AVEFYQENLK+GATVPDEDFFSLIMK+LLGMPDSEPSPTEEEAR+SELPRPNVTMDAEAEAPPR+SPSSANPSAIGHGPLAR+SVPEAAVPGAPR
436	FBpp0083659|FBgn0038989|CG6937-PA|CG6937-PA	1.0000	FBpp0083659 type=protein; loc=3R:join(22584863..22584958,22585026..22585370,22585434..22586063); ID=FBpp0083659; name=CG6937-PA; parent=FBgn0038989,FBtr0084266; dbxref=FlyBase:FBpp0083659,FlyBase_Annotation_IDs:CG6937-PA,GB_protein:AAF56024.1,REFSEQ:NP_651066,GB_protein:AAF56024,FlyMine:FBpp0083659,modMine:FBpp0083659; MD5=5300ce6b3da38cc760fa4b603e709670; length=356; release=r6.09; species=Dmel;	14.6	8	0.08	DLGIDFSNLLVEPVK+DLGIDFSNLLVEPVKK+GYAFVEFEYPEVAK+NVVSGQLK+VAADTMDNYLMFQK
43	FBpp0071217|FBgn0027330|CG1994-PA|l(1)G0020-PA FBpp0310578|FBgn0027330|CG1994-PB|l(1)G0020-PB	1.0000	FBpp0071217 type=protein; loc=X:complement(join(8719963..8720165,8719456..8719903,8718117..8719395,8717087..8718056,8716820..8716946)); ID=FBpp0071217; name=l(1)G0020-PA; parent=FBgn0027330,FBtr0071280; dbxref=FlyBase:FBpp0071217,FlyBase_Annotation_IDs:CG1994-PA,GB_protein:AAF46410.2,REFSEQ:NP_572503,GB_protein:AAF46410,FlyMine:FBpp0071217,modMine:FBpp0071217; MD5=b74d49d68abc419e34e5bd1f9815adec…	10.5	8	0.09	AEQLDEFQIK+DQVPILYDILTK+GEELQPLTLSLDK+GIEEVEEEELSLLK+NAGFVPVYLSQK+TMFIVIGDK+TVDALGLELNMPGNQLLAK+VDVNEADLFDSFR
405	FBpp0082353|FBgn0262955|CG3180-PA|RpII140-PA FBpp0310926|FBgn0262955|CG3180-PB|RpII140-PB	1.0000	FBpp0082353 type=protein; loc=3R:join(14125947..14125968,14126096..14128264,14128340..14129274,14129334..14129738); ID=FBpp0082353; name=RpII140-PA; parent=FBgn0262955,FBtr0082892; dbxref=FlyBase:FBpp0082353,FlyBase_Annotation_IDs:CG3180-PA,GB_protein:AAF55024.1,REFSEQ:NP_476706,GB_protein:AAF55024,FlyMine:FBpp0082353,modMine:FBpp0082353; MD5=e111e1ececb7182e141885833544dc9b; length=1176; release…	10.2	8	0.09	GEIGDATPFNDAVNVQK+IVEDSPAIELQAEAQHTSGEVETPPR+LDDDGIIAPGIR+LTFASTLSHLR+NLTYSAPLYVDITK+NVEGLDPVETQHQK+QEIPIMIVFR+TITLPENDDELDSNTK
361	FBpp0080688|FBgn0263198|CG10473-PB|Acn-PB FBpp0080689|FBgn0263198|CG10473-PA|Acn-PA FBpp0307803|FBgn0263198|CG10473-PC|Acn-PC	1.0000	FBpp0080688 type=protein; loc=2L:join(19045567..19047047,19047152..19047362,19047420..19047654,19047716..19047825,19047914..19048096); ID=FBpp0080688; name=Acn-PB; parent=FBgn0263198,FBtr0081144; dbxref=FlyBase:FBpp0080688,FlyBase_Annotation_IDs:CG10473-PB,GB_protein:AAN11023.1,REFSEQ:NP_724153,GB_protein:AAN11023,FlyMine:FBpp0080688,modMine:FBpp0080688; MD5=42fbd866a3c5a1c639bc00c4a3eb2892; leng…	14.7	8	0.09	ATVSTAAPHIVR+EDLKPQQEVPTSTDDDTK+KVDTIPEEEPENGKDVEK+LLDDLFR+SSSPAPVPVAVAR+TPPVLAISTDSLK+TTSDVLDIQTEEVDER+VPPASQEINEAR
354	FBpp0080475|FBgn0051739|CG31739-PA|CG31739-PA FBpp0304012|FBgn0051739|CG31739-PB|CG31739-PB FBpp0304013|FBgn0051739|CG31739-PC|CG31739-PC	1.0000	FBpp0080475 type=protein; loc=2L:join(16827724..16827889,16828052..16828552,16828617..16828795,16828857..16828946,16829003..16830460,16830524..16831378); ID=FBpp0080475; name=CG31739-PA; parent=FBgn0051739,FBtr0080919; dbxref=FlyBase:FBpp0080475,FlyBase_Annotation_IDs:CG31739-PA,GB_protein:AAF53577.3,REFSEQ:NP_724018,GB_protein:AAF53577,FlyMine:FBpp0080475,modMine:FBpp0080475; MD5=a43607e7f5beff9…	10.5	8	0.09	ADPDEPSPSNPLASEAATPAR+DAYGQTQVLLSPK+FGFLLNNVSEIIEK+LDYQDFLVENAK+QMLMSGGIDR+SQAYDLVLNGQEVGGGSIR+TPGGAQEFVVPTR+TVTLVGWIPSTK
346	FBpp0079992|FBgn0032444|CG5525-PA|CG5525-PA	1.0000	FBpp0079992 type=protein; loc=2L:complement(join(12692717..12692822,12691565..12692217,12691363..12691502,12690619..12691303,12690538..12690555)); ID=FBpp0079992; name=CG5525-PA; parent=FBgn0032444,FBtr0080411; dbxref=FlyBase:FBpp0079992,FlyBase_Annotation_IDs:CG5525-PA,GB_protein:AAF53210.1,REFSEQ:NP_609579,GB_protein:AAF53210,FlyMine:FBpp0079992,modMine:FBpp0079992; MD5=70cb9ff0b09e85a414aa544d…	9.9	8	0.08	DAVSDLAQHFLDK+GLHPTAISDSFQR+RSIHDAICVVR+SYILNIVK+VVSQQSSLLAPIAVDAVLK
333	FBpp0079710|FBgn0027868|CG6743-PA|Nup107-PA	1.0000	FBpp0079710 type=protein; loc=2L:complement(join(10733773..10735945,10733344..10733708)); ID=FBpp0079710; name=Nup107-PA; parent=FBgn0027868,FBtr0080121; dbxref=FlyBase:FBpp0079710,FlyBase_Annotation_IDs:CG6743-PA,GB_protein:AAF53002.1,REFSEQ:NP_609446,GB_protein:AAF53002,FlyMine:FBpp0079710,modMine:FBpp0079710; MD5=b4631c73d74b1af4b8c6eee3e18b129b; length=845; release=r6.09; species=Dmel;	11.5	8	0.09	DFAQSQLGIIQR+EVIQQLYALNATLR+IADASLELLNSK+IVAAYVEALIAR+LADEISSENR+LAHQPLGEFGEPQSGEISAIDQR+MTMEQIFEELNVAK
327	FBpp0079578|FBgn0032217|CG4972-PA|CG4972-PA	1.0000	FBpp0079578 type=protein; loc=2L:join(10314914..10315073,10315345..10315423,10315489..10315957,10316192..10316374,10316439..10316867,10316932..10317297); ID=FBpp0079578; name=CG4972-PA; parent=FBgn0032217,FBtr0079988; dbxref=FlyBase:FBpp0079578,FlyBase_Annotation_IDs:CG4972-PA,GB_protein:AAF52909.2,REFSEQ:NP_609378,GB_protein:AAF52909,FlyMine:FBpp0079578,modMine:FBpp0079578; MD5=3bcf5b5da320cf9e0…	15.7	8	0.09	DPEFMFYNENEVK+EENILPYFGVK+FLLSDAGVLLNFQGSK+LTDLSIHDFDK+TSISNFFK+VDPTSSIFEGQLAIK+YHINVGGGSIAANK
278	FBpp0078416|FBgn0037328|CG2099-PA|RpL35A-PA	1.0000	FBpp0078416 type=protein; loc=3R:complement(join(5466153..5466374,5465800..5466027,5465708..5465731)); ID=FBpp0078416; name=RpL35A-PA; parent=FBgn0037328,FBtr0078769; dbxref=FlyBase:FBpp0078416,FlyBase_Annotation_IDs:CG2099-PA,GB_protein:AAF52027.1,REFSEQ:NP_649539,GB_protein:AAF52027,FlyMine:FBpp0078416,modMine:FBpp0078416; MD5=3d00de2b2acad33116492b6202acad7c; length=157; release=r6.09; species…	9.6	8	0.08	AVFTGYK+IMLYPSR+IMLYPSRI
276	FBpp0078354|FBgn0037351|CG1475-PB|RpL13A-PB	1.0000	FBpp0078354 type=protein; loc=3R:join(5624500..5624520,5624890..5625130,5625514..5625869); ID=FBpp0078354; name=RpL13A-PB; parent=FBgn0037351,FBtr0078705; dbxref=FlyBase:FBpp0078354,FlyBase_Annotation_IDs:CG1475-PB,GB_protein:AAF51987.1,REFSEQ:NP_649560,GB_protein:AAF51987,FlyMine:FBpp0078354,modMine:FBpp0078354; MD5=b12cede152a797013706236cb3f27e6d; length=205; release=r6.09; species=Dmel;	20.0	8	0.09	AAEPFNK+LSHEVGWHYQDVIK+VFDGIPSPYDK+VFDGIPSPYDKR+VVVPIAMR
271	FBpp0078162|FBgn0011771|CG5837-PA|Hem-PA	1.0000	FBpp0078162 type=protein; loc=3L:complement(join(22286808..22287987,22284542..22286742)); ID=FBpp0078162; name=Hem-PA; parent=FBgn0011771,FBtr0078510; dbxref=FlyBase:FBpp0078162,FlyBase_Annotation_IDs:CG5837-PA,GB_protein:AAF51820.1,REFSEQ:NP_524214,GB_protein:AAF51820,FlyMine:FBpp0078162,modMine:FBpp0078162; MD5=e70556b683a10e6217969cce297912e3; length=1126; release=r6.09; species=Dmel;	6.5	8	0.08	ALAELVGPYGIK+LSLVGNPAILLK+QEQILGLAL+SLSVVNIFLEEMAK+SLTSIYALR+YYVQYLSGFDATDLNIR
28	FBpp0070743|FBgn0029766|CG15784-PA|CG15784-PA FBpp0309402|FBgn0029766|CG15784-PB|CG15784-PB	1.0000	FBpp0070743 type=protein; loc=X:5430680..5432344; ID=FBpp0070743; name=CG15784-PA; parent=FBgn0029766,FBtr0070777; dbxref=FlyBase:FBpp0070743,FlyBase_Annotation_IDs:CG15784-PA,GB_protein:AAF46035.1,REFSEQ:NP_572223,GB_protein:AAF46035,FlyMine:FBpp0070743,modMine:FBpp0070743; MD5=55be9e2b45071e58ad2e88b99f8804b0; length=554; release=r6.09; species=Dmel;;FBpp0309402 type=protein; loc=X:5430680..543…	2.7	8	0.09	MLEQAMILLAEEEAR
220	FBpp0076685|FBgn0035707|CG8368-PB|CG8368-PB FBpp0076686|FBgn0035707|CG8368-PA|CG8368-PA	1.0000	FBpp0076685 type=protein; loc=3L:join(6606317..6607078,6607135..6608418); ID=FBpp0076685; name=CG8368-PB; parent=FBgn0035707,FBtr0076976; dbxref=FlyBase:FBpp0076685,FlyBase_Annotation_IDs:CG8368-PB,GB_protein:AAN12085.1,REFSEQ:NP_729177,GB_protein:AAN12085; MD5=6c001c78a3865f9aebf80d674a38686d; length=681; release=r6.09; species=Dmel;;FBpp0076686 type=protein; loc=3L:join(6606317..6607078,6607135…	12.8	8	0.09	ITDYLTQYSGITAEIMEQVTK+LANSIEFGDQILTQHK+TAIVTVGELQPR+TIFPIESSK+VNEVALENALTIANLR+VPEQDFILDSAQR
19	FBpp0070589|FBgn0029687|CG5014-PB|Vap-33A-PB FBpp0089169|FBgn0029687|CG5014-PA|Vap-33A-PA FBpp0089170|FBgn0029687|CG5014-PC|Vap-33A-PC FBpp0309607|FBgn0029687|CG5014-PE|Vap-33A-PE	1.0000	FBpp0070589 type=protein; loc=X:join(3949650..3949713,3951415..3951567,3951636..3951745,3951829..3952041,3952108..3952221,3952767..3952922); ID=FBpp0070589; name=Vap-33A-PB; parent=FBgn0029687,FBtr0070616; dbxref=FlyBase:FBpp0070589,FlyBase_Annotation_IDs:CG5014-PB,GB_protein:AAF45909.1,REFSEQ:NP_570087,GB_protein:AAF45909; MD5=d7ab69e9fd084fa9c676527e13d4d5ee; length=269; release=r6.09; species=…	29.4	8	0.08	DLEPEQLMDAK+FMVQSVLAPMDADLSDLNK+NNSALPLVFK+QVNEPYAPVLAEK+SLFDLPLTIEPEHELR
175	FBpp0074833|FBgn0036825|CG6846-PA|RpL26-PA FBpp0305858|FBgn0036825|CG6846-PB|RpL26-PB FBpp0312574|FBgn0036825|CG6846-PC|RpL26-PC	1.0000	FBpp0074833 type=protein; loc=3L:18899320..18899769; ID=FBpp0074833; name=RpL26-PA; parent=FBgn0036825,FBtr0075066; dbxref=FlyBase:FBpp0074833,FlyBase_Annotation_IDs:CG6846-PA,GB_protein:AAF49215.1,REFSEQ:NP_649070,GB_protein:AAF49215,FlyMine:FBpp0074833,modMine:FBpp0074833; MD5=fc887ba6bfe903798c48d38d79bdb0a7; length=149; release=r6.09; species=Dmel;;FBpp0305858 type=protein; loc=3L:18899320..1…	36.9	8	0.09	DDEVQVIR+ENANGTNVYVGIHPSK+FVVYVEK+GKYTEETAAQPMETA+QNPFVSSSR
170	FBpp0074709|FBgn0010417|CG32211-PA|Taf6-PA FBpp0305470|FBgn0010417|CG32211-PB|Taf6-PB	1.0000	FBpp0074709 type=protein; loc=3L:join(19599160..19600044,19600107..19600276,19600334..19600789,19600910..19601219); ID=FBpp0074709; name=Taf6-PA; parent=FBgn0010417,FBtr0074941; dbxref=GB_protein:AAF49139.2,FlyBase:FBpp0074709,FlyBase_Annotation_IDs:CG32211-PA,REFSEQ:NP_524161,GB_protein:AAF49139,FlyMine:FBpp0074709,modMine:FBpp0074709; MD5=390a32b35746666b0daed379a2a68f6f; length=606; release=r6…	19.8	8	0.09	DSQLLDSVNPVIK+EIDLGEITSTNSVK+FVIVTQNSPQQGQAK+IEPHLLGTSISNTDK+IPLDLTLR+NAPASSIVTLSSNTINTAPITSAAQTATTIGR+NFNTLTNNLQTR+NVEPQYGFVAK
132	FBpp0073651|FBgn0020909|CG11130-PA|Rtc1-PA	1.0000	FBpp0073651 type=protein; loc=X:join(13757271..13758083,13758150..13758306,13758360..13758544); ID=FBpp0073651; name=Rtc1-PA; parent=FBgn0020909,FBtr0073820; dbxref=FlyBase:FBpp0073651,FlyBase_Annotation_IDs:CG11130-PA,GB_protein:AAF48313.2,REFSEQ:NP_572919,GB_protein:AAF48313,FlyMine:FBpp0073651,modMine:FBpp0073651; MD5=4b8a3d30f7cf545a7588d77f2020c551; length=384; release=r6.09; species=Dmel;	22.7	8	0.08	AIQFQSQGMVK+EESEDTPSIPENLGK+FLLVDEGLELK+FLPDVYIYTDQNK+GAALSLLK+GVAPLGGGEIIFR+LENPEAEDEDEAENVR
125	FBpp0073459|FBgn0030365|CG1796-PA|Tango4-PA	1.0000	FBpp0073459 type=protein; loc=X:join(12021160..12021278,12021338..12022667); ID=FBpp0073459; name=Tango4-PA; parent=FBgn0030365,FBtr0073622; dbxref=FlyBase:FBpp0073459,FlyBase_Annotation_IDs:CG1796-PA,GB_protein:AAF48133.1,REFSEQ:NP_572778,GB_protein:AAF48133,FlyMine:FBpp0073459,modMine:FBpp0073459; MD5=55995a65b5afe1c1f6fa537076d5b996; length=482; release=r6.09; species=Dmel;	18.0	8	0.08	ASLANSNADMSANGAIASHLQLIPK+DGYGLVLDK+TAPLVTGTHTSLVR+THDLFVSNQGNLPEIDER+TLAITDGSATDAASGAGSLVK
94	FBpp0072475|FBgn0052344|CG32344-PA|CG32344-PA	1.0000	FBpp0072475 type=protein; loc=3L:complement(join(324653..324655,324049..324598,323240..323994,322893..323168,321929..322828)); ID=FBpp0072475; name=CG32344-PA; parent=FBgn0052344,FBtr0072576; dbxref=FlyBase:FBpp0072475,FlyBase_Annotation_IDs:CG32344-PA,GB_protein:AAN11439.1,REFSEQ:NP_612028,GB_protein:AAN11439,FlyMine:FBpp0072475,modMine:FBpp0072475; MD5=3ba86a6eaf3ac668fb195d101b02cea2; length=8…	13.2	7	0.08	KTQRPKAQSTGGSK+LFEMGFGEQLNETLHR+MPTADEEAISSTFNK+QAQNAEFSVSDR+SFRPGGTVFELNTTQK+SGGFQSMGLGFELIK+TESGAWIPASFK+TIPLILEGR
88	FBpp0072312|FBgn0002607|CG2746-PA|RpL19-PA FBpp0089141|FBgn0002607|CG2746-PB|RpL19-PB	1.0000	FBpp0072312 type=protein; loc=2R:complement(join(24969469..24969473,24969118..24969224,24968552..24969051)); ID=FBpp0072312; name=RpL19-PA; parent=FBgn0002607,FBtr0072405; dbxref=FlyBase:FBpp0072312,FlyBase_Annotation_IDs:CG2746-PA,GB_protein:AAF47305.1,REFSEQ:NP_476631,GB_protein:AAF47305,FlyMine:FBpp0072312,modMine:FBpp0072312; MD5=fcdd38cc9f41bc412274951108e1b95c; length=203; release=r6.09; sp…	17.2	7	0.08	KQELIALHAK+QELIALHAK+VLMEYIHK+VWLDPNEINEIANTNSR
813a	FBpp0306828|FBgn0010488|CG3845-PD|NAT1-PD	1.0000	FBpp0306828 type=protein; loc=2R:join(12918398..12920859,12920985..12922810,12922879..12923057); ID=FBpp0306828; name=NAT1-PD; parent=FBgn0010488,FBtr0334772; dbxref=FlyBase:FBpp0306828,FlyBase_Annotation_IDs:CG3845-PD,REFSEQ:NP_001033943,GB_protein:ABC66062; MD5=8a2379a67482db85e78c56fae502cce9; length=1488; release=r6.09; species=Dmel;	7.5	7	0.08	GVILLIFDK+LDLNSIAILK+LSEEAPSFDKEPSNSSTFLR+NSDILGQGLGGNSDSYNGSSSSGR+SINSNSVGGGGSGAVGSGSGGSNYR+TLLNTSPNLLPITTATDTFNNLK
808a	FBpp0301110|FBgn0263391|CG43443-PD|hts-PD FBpp0301112|FBgn0263391|CG43443-PA|hts-PA FBpp0301114|FBgn0263391|CG43443-PI|hts-PI FBpp0301116|FBgn0263391|CG43443-PK|hts-PK FBpp0301117|FBgn0263391|CG43443-PL|hts-PL FBpp0301118|FBgn0263391|CG43443-PM|hts-PM FBpp0301119|FBgn0263391|CG43443-PN|hts-PN FBpp0301120|FBgn0263391|CG43443-PO|hts-PO FBpp0301121|FBgn0263391|CG43443-PP|hts-PP FBpp0301122|FBgn02633…	1.0000	FBpp0301110 type=protein; loc=2R:complement(join(19411160..19411255,19410590..19411073,19409805..19410516,19409620..19409743,19408483..19408593,19408124..19408418,19407975..19408055,19407841..19407912,19407125..19407156)); ID=FBpp0301110; name=hts-PD; parent=FBgn0263391,FBtr0309102; dbxref=FlyBase_Annotation_IDs:CG43443-PD,FlyBase:FBpp0301110,REFSEQ:NP_725889,GB_protein:AAM70850; MD5=28f38977bac8…	10.3	7	0.08	IEDPLQFVPAGTNPR+SVHGEYTDTDFSESEAVLQAGTK+VDMQGQIVEQGTTNFGGNK+VEVLETGTPDPK
763a	FBpp0085768|FBgn0000578|CG15112-PB|ena-PB	1.0000	FBpp0085768 type=protein; loc=2R:join(19155475..19155914,19158734..19159055,19159120..19159352,19159783..19160035,19160177..19160902,19160974..19161132,19161194..19161415,19161473..19161593,19161660..19161688); ID=FBpp0085768; name=ena-PB; parent=FBgn0000578,FBtr0086584; dbxref=FlyBase_Annotation_IDs:CG15112-PB,FlyBase:FBpp0085768,GB_protein:AAM68439.1,REFSEQ:NP_725859,GB_protein:AAM68439,REFSEQ:…	9.4	7	0.06	AGPIYEAPQR+ASVMVYDDNQK+FVYGLNFSSQNDAENFAR+SQQQQDQMFEQSIIGAR+VANNPGGPPTNGNGYEEDMGYR
761a	FBpp0085697|FBgn0010434|CG11949-PA|cora-PA FBpp0309411|FBgn0010434|CG11949-PG|cora-PG	1.0000	FBpp0085697 type=protein; loc=2R:join(19235516..19235662,19235763..19236208,19236267..19236419,19236485..19236843,19236942..19237063,19238152..19238314,19238382..19238434,19238789..19241785,19242174..19242395,19242484..19242585,19242704..19242859,19243069..19243179,19243255..19243320); ID=FBpp0085697; name=cora-PA; parent=FBgn0010434,FBtr0086509; dbxref=FlyBase:FBpp0085697,FlyBase_Annotation_IDs:…	7.4	7	0.08	ADATPTDLSGAYVTATAVTTR+ADVAAGLAGAAGSK+DYFGLTYETPTDPR+IGLAFNYAPGNENALK+LIEVGQQIDPIVEVTSLAGK+SLGVLNLDTGLLDTK+VVLGEDTPGFSGHGEIISTQTVSSK
759a	FBpp0085566|FBgn0034528|CG11180-PA|CG11180-PA	1.0000	FBpp0085566 type=protein; loc=2R:complement(join(20623231..20623303,20621067..20623174)); ID=FBpp0085566; name=CG11180-PA; parent=FBgn0034528,FBtr0086254; dbxref=FlyBase:FBpp0085566,FlyBase_Annotation_IDs:CG11180-PA,GB_protein:AAF57445.1,REFSEQ:NP_611495,GB_protein:AAF57445,FlyMine:FBpp0085566,modMine:FBpp0085566; MD5=af431a0070c6e91771fe12ac6d3e9636; length=726; release=r6.09; species=Dmel;	10.5	7	0.08	DLLSLEEIQEK+EEESAEVSIQTEESDQK+FEQISADNDEVTSK+TDEQPTAVEEIEQDAPK+TSEQPTAVEEIEQDVPK
744a	FBpp0084150|FBgn0046214|CG11844-PB|vig2-PB FBpp0084151|FBgn0046214|CG11844-PC|vig2-PC FBpp0084152|FBgn0046214|CG11844-PA|vig2-PA FBpp0112266|FBgn0046214|CG11844-PD|vig2-PD	1.0000	FBpp0084150 type=protein; loc=3R:join(25123399..25123479,25123632..25124115,25124590..25125356); ID=FBpp0084150; name=vig2-PB; parent=FBgn0046214,FBtr0084775; dbxref=FlyBase:FBpp0084150,FlyBase_Annotation_IDs:CG11844-PB,GB_protein:AAF56404.2,REFSEQ:NP_733083,GB_protein:AAF56404,FlyMine:FBpp0084150,modMine:FBpp0084150; MD5=a347fb02289ec9f37bc83fa6435cdd62; length=443; release=r6.09; species=Dmel;;…	15.5	7	0.07	EDSANEQSADPAVAAEEDESK+ESNGEFGNELPQR+ESNSEDELEYDPSLYPQR+KESNSEDELEYDPSLYPQR+TTGETSPQAEKEDSANEQSADPAVAAEEDESK
739c	FBpp0076890|FBgn0020369|CG1489-PA|Rpt6-PA	1.0000	FBpp0076890 type=protein; loc=X:join(21316178..21316195,21316259..21316403,21316549..21317603); ID=FBpp0076890; name=Rpt6-PA; parent=FBgn0020369,FBtr0077189; dbxref=FlyBase:FBpp0076890,FlyBase_Annotation_IDs:CG1489-PA,GB_protein:AAF50835.1,REFSEQ:NP_608447,GB_protein:AAF50835,FlyMine:FBpp0076890,modMine:FBpp0076890; MD5=22dd41c30e0d27414c18eaf70afa7fdf; length=405; release=r6.09; species=Dmel;	15.1	7	0.06	FVVDLDK+GVILYGPPGTGK+IDILDPALLRPGR+IEELQLVVAEK+TMLELLNQLDGFEATK+VPDSTYEMVGGLDK
76	FBpp0072128|FBgn0015268|CG5330-PA|Nap1-PA FBpp0297131|FBgn0015268|CG5330-PB|Nap1-PB FBpp0297132|FBgn0015268|CG5330-PC|Nap1-PC	1.0000	FBpp0072128 type=protein; loc=2R:complement(join(23906615..23906700,23906060..23906528,23905856..23905996,23905605..23905793,23905314..23905541)); ID=FBpp0072128; name=Nap1-PA; parent=FBgn0015268,FBtr0072219; dbxref=FlyBase:FBpp0072128,FlyBase_Annotation_IDs:CG5330-PA,GB_protein:AAF47097.1,REFSEQ:NP_477128,GB_protein:AAF47097,FlyMine:FBpp0072128,modMine:FBpp0072128; MD5=000865d4f250b0cc3d2b7681c0…	20.0	7	0.08	EPESSTDNEADAEHFR+NEYFSNSVLTK+NTAIMSEMVQPHDEPAIR+STVDPNDPFAFEGPEIYK+YQVQYQPLFDK
732c	FBpp0087502|FBgn0004907|CG17870-PD|14-3-3zeta-PD FBpp0087503|FBgn0004907|CG17870-PE|14-3-3zeta-PE FBpp0099540|FBgn0004907|CG17870-PJ|14-3-3zeta-PJ FBpp0305136|FBgn0004907|CG17870-PK|14-3-3zeta-PK FBpp0305137|FBgn0004907|CG17870-PL|14-3-3zeta-PL	1.0000	FBpp0087502 type=protein; loc=2R:join(10104348..10104409,10104717..10104830,10104941..10105067,10105702..10105825,10105941..10106104,10107467..10107622); ID=FBpp0087502; name=14-3-3zeta-PD; parent=FBgn0004907,FBtr0088414; dbxref=FlyBase_Annotation_IDs:CG17870-PD,FlyBase:FBpp0087502,GB_protein:AAM71060.1,REFSEQ:NP_476885,GB_protein:AAM71060; MD5=f196cab6a894ca73c510c5280d765fbc; length=248; releas…	22.6	7	0.04	DSTLIMQLLR+NLLSVAYK+NTVVDDSQTAYQDAFDISK+QAFDDAIAELDTLNEDSYK
732b	FBpp0087500|FBgn0004907|CG17870-PB|14-3-3zeta-PB FBpp0087501|FBgn0004907|CG17870-PA|14-3-3zeta-PA FBpp0087505|FBgn0004907|CG17870-PG|14-3-3zeta-PG FBpp0089337|FBgn0004907|CG17870-PH|14-3-3zeta-PH FBpp0099539|FBgn0004907|CG17870-PI|14-3-3zeta-PI	1.0000	FBpp0087500 type=protein; loc=2R:join(10104348..10104409,10104717..10104830,10104941..10105067,10105702..10105825,10106289..10106452,10107467..10107622); ID=FBpp0087500; name=14-3-3zeta-PB; parent=FBgn0004907,FBtr0088412; dbxref=FlyBase_Annotation_IDs:CG17870-PB,FlyBase:FBpp0087500,GB_protein:AAM71062.1,REFSEQ:NP_724886,GB_protein:AAM71062; MD5=c0cf7f1b1a36a7ad910e39ad294a47c6; length=248; releas…	19.4	7	0.04	DSTLIMQLLR+NAYQEAFDIAK+NLLSVAYK+QAFDDAIAELDTLNEDSYK
730a	FBpp0082574|FBgn0013269|CG6226-PA|FK506-bp1-PA	1.0000	FBpp0082574 type=protein; loc=3R:complement(join(15333013..15333028,15332616..15332828,15331704..15332548)); ID=FBpp0082574; name=FK506-bp1-PA; parent=FBgn0013269,FBtr0083120; dbxref=FlyBase:FBpp0082574,FlyBase_Annotation_IDs:CG6226-PA,GB_protein:AAF55171.2,REFSEQ:NP_524364,GB_protein:AAF55171,FlyMine:FBpp0082574,modMine:FBpp0082574; MD5=81da0d3b2da34b54d358bde310718f1a; length=357; release=r6.09…	19.6	7	0.07	AIPQVALDLNFSK+FALGGGEVIK+IGPNSTLVFEVELK+KYSQTIIK+QEYIVATVTK+TFDSLLK+VSVYYIGR
718a	FBpp0081154|FBgn0037470|CG1091-PB|Tailor-PB FBpp0305518|FBgn0037470|CG1091-PC|Tailor-PC	1.0000	FBpp0081154 type=protein; loc=3R:complement(join(7085882..7085980,7085414..7085512,7084925..7085357,7084543..7084767,7084375..7084481,7084183..7084318,7083948..7084124,7083690..7083891,7083382..7083586)); ID=FBpp0081154; name=Tailor-PB; parent=FBgn0037470,FBtr0081640; dbxref=FlyBase:FBpp0081154,FlyBase_Annotation_IDs:CG1091-PB,GB_protein:AAF54068.3,REFSEQ:NP_649693,GB_protein:AAF54068,FlyMine:FBp…	8.8	7	0.08	AMIVGEITNVFK+IMVGIESYLDR+KTSLPGSTAPNIAAPVTK+NFFAYFAK+TSLPGSTAPNIAAPVTK
714a	FBpp0079565|FBgn0004419|CG4916-PA|me31B-PA	1.0000	FBpp0079565 type=protein; loc=2L:join(10239536..10239585,10240492..10240591,10240680..10241058,10241133..10241780,10241846..10242048); ID=FBpp0079565; name=me31B-PA; parent=FBgn0004419,FBtr0079975; dbxref=FlyBase:FBpp0079565,FlyBase_Annotation_IDs:CG4916-PA,GB_protein:AAF52881.2,REFSEQ:NP_523533,GB_protein:AAF52881,FlyMine:FBpp0079565,modMine:FBpp0079565; MD5=13bbcdb1c57fa984e14b75f6806749fc; len…	16.6	7	0.08	DPQILLFSATFPLTVK+ELGTEIKPIPK+ELLMGIFEK+GIINDLQIAGNTSDDMGWK+GVTQYYAFVQER+ILVLDEADK
694a	FBpp0075249|FBgn0263603|CG5215-PB|Zn72D-PB FBpp0302718|FBgn0263603|CG5215-PC|Zn72D-PC FBpp0302719|FBgn0263603|CG5215-PD|Zn72D-PD FBpp0305489|FBgn0263603|CG5215-PF|Zn72D-PF	1.0000	FBpp0075249 type=protein; loc=3L:complement(join(16110483..16111869,16109622..16110122,16107596..16107786,16106954..16107529)); ID=FBpp0075249; name=Zn72D-PB; parent=FBgn0263603,FBtr0075494; dbxref=FlyBase:FBpp0075249,FlyBase_Annotation_IDs:CG5215-PB,GB_protein:AAO41247.1,REFSEQ:NP_788510,GB_protein:AAO41247,FlyMine:FBpp0075249,modMine:FBpp0075249; MD5=9effbe2100b9ff80ae0e728ee501781c; length=884…	8.7	7	0.08	INFVPAAAGGAGVAK+ITLTSPLLR+LVSDALAEQPSDAGAANK+TFYQQSPASYNASGSTASVSK+VQPDLVVDFKPTPR
669a	FBpp0071923|FBgn0034858|CG10315-PA|eIF2B-delta-PA	1.0000	FBpp0071923 type=protein; loc=2R:join(23386798..23386827,23387007..23387612,23387672..23388232,23388289..23388972); ID=FBpp0071923; name=eIF2B-delta-PA; parent=FBgn0034858,FBtr0072014; dbxref=FlyBase:FBpp0071923,FlyBase_Annotation_IDs:CG10315-PA,GB_protein:AAF46995.1,REFSEQ:NP_611790,GB_protein:AAF46995,FlyMine:FBpp0071923,modMine:FBpp0071923; MD5=7bed57943757acd542d389f381596508; length=626; rel…	14.5	7	0.06	APVAASAAPSTTEADQEK+IITEVEQTTITTK+LEDSHSTTQETSAIDATSAMPGNAVDPLATEK+NQLTQLPADVPETESK+VEGIAQQLADLK
646	FBpp0293530|FBgn0262579|CG34373-PD|Ect4-PD FBpp0293531|FBgn0262579|CG34373-PE|Ect4-PE FBpp0293532|FBgn0262579|CG34373-PF|Ect4-PF FBpp0293533|FBgn0262579|CG34373-PG|Ect4-PG FBpp0293534|FBgn0262579|CG34373-PH|Ect4-PH FBpp0293535|FBgn0262579|CG43119-PI|Ect4-PI FBpp0293536|FBgn0262579|CG43119-PJ|Ect4-PJ FBpp0306073|FBgn0262579|CG43119-PK|Ect4-PK	1.0000	FBpp0293530 type=protein; loc=3L:join(8074475..8074825,8093059..8093337,8098346..8098725,8099146..8099536,8102893..8104818,8104880..8105059,8105127..8105296,8105440..8105657,8106016..8106949,8108639..8108723); ID=FBpp0293530; name=Ect4-PD; parent=FBgn0262579,FBtr0304993; dbxref=REFSEQ:NP_001097541,GB_protein:ABW08490,FlyBase:FBpp0293530,FlyBase:FBpp0111510,FlyBase_Annotation_IDs:CG34373-PD,FlyBas…	8.7	7	0.07	EINAIEALK+FDNGLLNSIR+LGGLDAVLFECR+NLENSLPSSSEENMAK+QIGFNDYIDK+SLTAGSGQQEIEQTINK+YSNMLTSIVSSLQEDER
609	FBpp0088566|FBgn0260634|CG10192-PA|eIF4G2-PA FBpp0310717|FBgn0260634|CG10192-PC|eIF4G2-PC	1.0000	FBpp0088566 type=protein; loc=3R:complement(join(23815241..23817011,23814969..23815106,23814013..23814915,23812700..23813814,23810294..23812585)); ID=FBpp0088566; name=eIF4G2-PA; parent=FBgn0260634,FBtr0089623; dbxref=GB_protein:AAF56194.2,FlyBase:FBpp0088566,FlyBase_Annotation_IDs:CG10192-PA,REFSEQ:NP_651188,GB_protein:AAF56194,FlyMine:FBpp0088566,modMine:FBpp0088566; MD5=6388249d541e8b25e6e492c…	3.2	7	0.08	AEMEDLEYQFR+FMMQDVLDLR+QETAAVDDKETAQPTTDTLSATSNNTK+VSMAGGQDEDDDVEGVLK
591	FBpp0087936|FBgn0033247|CG8722-PB|Nup44A-PB FBpp0087937|FBgn0033247|CG8722-PC|Nup44A-PC FBpp0087938|FBgn0033247|CG8722-PA|Nup44A-PA	1.0000	FBpp0087936 type=protein; loc=2R:join(7989953..7990063,7990125..7990562,7990659..7990867,7990928..7991234); ID=FBpp0087936; name=Nup44A-PB; parent=FBgn0033247,FBtr0088860; dbxref=FlyBase:FBpp0087936,FlyBase_Annotation_IDs:CG8722-PB,GB_protein:AAM68880.1,REFSEQ:NP_724637,GB_protein:AAM68880; MD5=bd86d5d502c836f13a41af43248f6cf9; length=354; release=r6.09; species=Dmel;;FBpp0087937 type=protein; lo…	26.0	7	0.07	AEGSGPTYEPAPPTPTLATTASATAK+DLYIVNLR+DVIHDVVFDYYGR+IDTVNDITDPVTDVAFAPNAGR+TASVWEEVIGEK+VFLFAYSENSR
589	FBpp0087926|FBgn0026722|CG8730-PA|drosha-PA	1.0000	FBpp0087926 type=protein; loc=2R:join(7932516..7934037,7934096..7936420,7936485..7936621); ID=FBpp0087926; name=drosha-PA; parent=FBgn0026722,FBtr0088850; dbxref=FlyBase:FBpp0087926,FlyBase_Annotation_IDs:CG8730-PA,GB_protein:AAF59169.1,REFSEQ:NP_477436,GB_protein:AAF59169,FlyMine:FBpp0087926,modMine:FBpp0087926; MD5=6baf69e5fdf1a8b6ae120c4f28b0592d; length=1327; release=r6.09; species=Dmel;	6.4	7	0.07	AAIVQNQHLALLAK+ISISPPTNFLTK+SLDLLEESIGYR+SSPAELYYER+VADEVFTDALFR+YATPLQDESHLPK+YLLDNSAQLVER
586	FBpp0087863|FBgn0005648|CG2163-PA|Pabp2-PA FBpp0087864|FBgn0005648|CG2163-PB|Pabp2-PB	1.0000	FBpp0087863 type=protein; loc=2R:join(8132034..8132132,8132390..8132791,8132942..8133075,8133141..8133180); ID=FBpp0087863; name=Pabp2-PA; parent=FBgn0005648,FBtr0088785; dbxref=FlyBase:FBpp0087863,FlyBase_Annotation_IDs:CG2163-PA,GB_protein:AAF59127.1,REFSEQ:NP_476902,GB_protein:AAF59127,FlyMine:FBpp0087863,modMine:FBpp0087863; MD5=28b6802c66a99898dc4945358d0e5051; length=224; release=r6.09; spe…	20.1	7	0.08	EFVETALAMNETLFR+GFAYIEFGSK+QMAGGSTTGLATVPLSLEEK
585	FBpp0087861|FBgn0033264|CG2158-PA|Nup50-PA	1.0000	FBpp0087861 type=protein; loc=2R:join(8123138..8123363,8123420..8124549,8124610..8124948); ID=FBpp0087861; name=Nup50-PA; parent=FBgn0033264,FBtr0088783; dbxref=FlyBase:FBpp0087861,FlyBase_Annotation_IDs:CG2158-PA,GB_protein:AAF59131.1,REFSEQ:NP_610355,GB_protein:AAF59131,FlyMine:FBpp0087861,modMine:FBpp0087861; MD5=be5d93959adbf8ce49e5360e86ab60a5; length=564; release=r6.09; species=Dmel;	14.0	7	0.07	ESTSTVDGAKPTTSIFGNISAAK+QATSNLNHENWDLEEEPEER+SSIFSFGAK+TNGFSFGLK+TSSSSTSLTSTMETSEYR
59	FBpp0071587|FBgn0034654|CG10306-PA|CG10306-PA	1.0000	FBpp0071587 type=protein; loc=2R:join(21685376..21685446,21685513..21686110); ID=FBpp0071587; name=CG10306-PA; parent=FBgn0034654,FBtr0071670; dbxref=FlyBase:FBpp0071587,FlyBase_Annotation_IDs:CG10306-PA,GB_protein:AAF46753.1,REFSEQ:NP_611604,GB_protein:AAF46753,FlyMine:FBpp0071587,modMine:FBpp0071587; MD5=7b6e7acf904fddf3fec896a1f034a937; length=222; release=r6.09; species=Dmel;	37.8	7	0.08	ELLGGIEDSTLESWIK+FVSHVVGTTFQTIR+NNTYDLEANLAVLK+NQGQGLVIVAMQDDK+SLTSLPHTDFVMAK+TLESYVQDQAK
567	FBpp0087164|FBgn0033663|CG8983-PA|ERp60-PA	1.0000	FBpp0087164 type=protein; loc=2R:complement(join(11890671..11890819,11888949..11889389,11888575..11888688,11887745..11888510)); ID=FBpp0087164; name=ERp60-PA; parent=FBgn0033663,FBtr0088058; dbxref=GB_protein:AAF58609.1,FlyBase:FBpp0087164,FlyBase_Annotation_IDs:CG8983-PA,GB_protein:AAF58609.2,REFSEQ:NP_725084,GB_protein:AAF58609,FlyMine:FBpp0087164,modMine:FBpp0087164; MD5=6aae583dd23c482fa809b5…	15.1	7	0.07	DEFSVENLQDFVEK+DTTLFGYFSDSDSK+FEGSSESDLSTFVK+LLANELEPYIK+LQDEDVAIVK+NFDDLVINNGK
531	FBpp0086115|FBgn0025716|CG6546-PA|Bap55-PA	1.0000	FBpp0086115 type=protein; loc=2R:complement(join(17430642..17430840,17429720..17430562,17429425..17429660)); ID=FBpp0086115; name=Bap55-PA; parent=FBgn0025716,FBtr0086960; dbxref=FlyBase:FBpp0086115,FlyBase_Annotation_IDs:CG6546-PA,GB_protein:AAF57868.1,REFSEQ:NP_611209,GB_protein:AAF57868,FlyMine:FBpp0086115,modMine:FBpp0086115; MD5=6b92140b54d51afa731088c76899d3ec; length=425; release=r6.09; sp…	12.2	7	0.08	AEIPSVVGIGAAPETNLDPETK+HGIDLSPVYK+SPLGGDFLSR+YNVPAFFLVK
530	FBpp0086104|FBgn0263197|CG33130-PA|Patronin-PA FBpp0086105|FBgn0263197|CG33130-PB|Patronin-PB FBpp0086106|FBgn0263197|CG33130-PC|Patronin-PC FBpp0271954|FBgn0263197|CG33130-PD|Patronin-PD FBpp0271955|FBgn0263197|CG33130-PE|Patronin-PE FBpp0289830|FBgn0263197|CG33130-PF|Patronin-PF FBpp0304550|FBgn0263197|CG33130-PI|Patronin-PI FBpp0304551|FBgn0263197|CG33130-PJ|Patronin-PJ FBpp0304552|FBgn0263197…	1.0000	FBpp0086104 type=protein; loc=2R:complement(join(17534826..17534855,17531871..17532182,17531714..17531802,17531518..17531653,17531211..17531461,17531047..17531147,17529087..17529191,17528622..17528852,17528313..17528375,17527823..17528105,17527376..17527748,17527214..17527315,17524704..17526317,17524348..17524584,17524084..17524282,17520646..17520928,17520435..17520579)); ID=FBpp0086104; name=Pat…	6.7	7	0.08	ALYSYQPETDQVTK+GFYISFDDEQPK+KEIEASQK+LNITSGNLTYR+LSNTSVGSYPVEPAVAVR+QVSVDNVPTVSSHNLSNAGSPLPVAR+STSGYDPESTPVR
525	FBpp0086063|FBgn0034243|CG6501-PA|Ns2-PA	1.0000	FBpp0086063 type=protein; loc=2R:complement(join(17568119..17568328,17567053..17567731,17565859..17566994)); ID=FBpp0086063; name=Ns2-PA; parent=FBgn0034243,FBtr0086906; dbxref=GB_protein:AAF57834.1,FlyBase:FBpp0086063,FlyBase_Annotation_IDs:CG6501-PA,REFSEQ:NP_611232,GB_protein:AAF57834,FlyMine:FBpp0086063,modMine:FBpp0086063; MD5=d7ef0c301e96f1166523f49ce07f3cac; length=674; release=r6.09; spec…	11.1	7	0.07	GALINLFR+ILTPAPFQGR+QISVGFIGYPNVGK+SEAPTFVSESVK+VELVTNPEDYVDSLLK+VVDASDVLLQVLDAR
513	FBpp0085841|FBgn0050122|CG30122-PB|CG30122-PB FBpp0290145|FBgn0050122|CG30122-PC|CG30122-PC FBpp0290146|FBgn0050122|CG30122-PD|CG30122-PD	1.0000	FBpp0085841 type=protein; loc=2R:complement(join(18638819..18638960,18637847..18638617,18636888..18637739,18636340..18636821,18636143..18636271,18634770..18634941,18633426..18634285,18633192..18633363,18633054..18633124,18632822..18632986)); ID=FBpp0085841; name=CG30122-PB; parent=FBgn0050122,FBtr0086660; dbxref=GB_protein:AAF57660.2,FlyBase:FBpp0085841,FlyBase_Annotation_IDs:CG30122-PB,REFSEQ:NP…	7.1	7	0.08	AYVEGGAGDGENAPVTPSR+NFILDQTNVYASAQR+SQTTEDEYEDVVPEPR+TVPEDEPTIEENK+YELIGPDAFISK+YGNNTAVGGGYDQYK
497	FBpp0085364|FBgn0033051|CG7863-PA|Strica-PA FBpp0307275|FBgn0033051|CG7863-PB|Strica-PB	1.0000	FBpp0085364 type=protein; loc=2R:complement(join(6021938..6023042,6021471..6021882,6021345..6021411)); ID=FBpp0085364; name=Strica-PA; parent=FBgn0033051,FBtr0086028; dbxref=FlyBase:FBpp0085364,FlyBase_Annotation_IDs:CG7863-PA,GB_protein:AAF57292.2,REFSEQ:NP_610193,GB_protein:AAF57292,FlyMine:FBpp0085364,modMine:FBpp0085364; MD5=74222e5afac15cd9bae29c59583c8e5c; length=527; release=r6.09; species…	10.2	7	0.08	MGGEGPIGSTTTTTTTTSSR+QTVTFLTTR+SRPPSLNGVSFR+TPSQAELEALFAK
472	FBpp0084667|FBgn0001215|CG9983-PA|Hrb98DE-PA FBpp0084668|FBgn0001215|CG9983-PE|Hrb98DE-PE FBpp0084669|FBgn0001215|CG9983-PB|Hrb98DE-PB FBpp0084670|FBgn0001215|CG9983-PC|Hrb98DE-PC FBpp0084671|FBgn0001215|CG9983-PD|Hrb98DE-PD FBpp0084672|FBgn0001215|CG9983-PF|Hrb98DE-PF	1.0000	FBpp0084667 type=protein; loc=3R:join(28599952..28599999,28600706..28601195,28602772..28602947,28603012..28603318,28603608..28603681); ID=FBpp0084667; name=Hrb98DE-PA; parent=FBgn0001215,FBtr0085298; dbxref=GB_protein:AAF56800.2,FlyBase:FBpp0084667,FlyBase_Annotation_IDs:CG9983-PA,REFSEQ:NP_733249,GB_protein:AAF56800,FlyMine:FBpp0084667,modMine:FBpp0084667; MD5=3eacfd0ffece75815b4831e66336bb90; l…	18.3	7	0.06	GFAFVEFDDYDPVDK+GFGFITYSHSSMIDEAQK+LFIGGLDYR+QDIDSPNAGATVK+WGNIVDVVVMK
441	FBpp0083695|FBgn0039004|CG6958-PA|Nup133-PA	1.0000	FBpp0083695 type=protein; loc=3R:join(22690700..22690875,22690931..22691105,22691166..22691669,22691721..22692033,22692089..22692927,22692998..22693676,22693747..22694288,22694352..22694726); ID=FBpp0083695; name=Nup133-PA; parent=FBgn0039004,FBtr0084302; dbxref=GB_protein:AAF56042.1,FlyBase:FBpp0083695,FlyBase_Annotation_IDs:CG6958-PA,GB_protein:AAF56042.2,REFSEQ:NP_651080,GB_protein:AAF56042,Fl…	6.5	7	0.07	ELISVLIK+FNVLQQQFEAQR+LAAFAAAESDLTAQVEK+LTYEYVADMFK+NVTAADPSGAPMDAYK+TIKPATSFLGGFGK
439	FBpp0083688|FBgn0038968|CG12499-PA|CG12499-PA	1.0000	FBpp0083688 type=protein; loc=3R:complement(join(22446139..22446532,22440301..22446086)); ID=FBpp0083688; name=CG12499-PA; parent=FBgn0038968,FBtr0084295; dbxref=GB_protein:AAF55996.2,FlyBase:FBpp0083688,FlyBase_Annotation_IDs:CG12499-PA,REFSEQ:NP_651044,GB_protein:AAF55996,FlyMine:FBpp0083688,modMine:FBpp0083688; MD5=0579630160d25efab5472ab9276e513a; length=2059; release=r6.09; species=Dmel;	5.3	7	0.06	EIYWQGFAAAKDEK+ESFDESTLESTETDPADSTPSK+LLGSLFKPYDNPR+LPLQDETNGLVLK+LVLQLLPLLSPR+QVLNSYDVLSNVTVTQK+SLHASQQLPSTEFQNPAK
396	FBpp0082066|FBgn0038046|CG5641-PA|CG5641-PA	1.0000	FBpp0082066 type=protein; loc=3R:complement(join(12429037..12429201,12428846..12428974,12427888..12428784)); ID=FBpp0082066; name=CG5641-PA; parent=FBgn0038046,FBtr0082594; dbxref=FlyBase:FBpp0082066,FlyBase_Annotation_IDs:CG5641-PA,GB_protein:AAF54812.1,REFSEQ:NP_650196,GB_protein:AAF54812,FlyMine:FBpp0082066,modMine:FBpp0082066; MD5=cbaed7807f4668e65216901e27b2ba9d; length=396; release=r6.09; s…	19.2	7	0.08	GTILTGNNVADVVVILK+ILIATLPQNLR+NQDLSPTPSEQTAIGNLVTK+QALPINLAFR+VPSAGAVDDSALTAALLK
375	FBpp0081234|FBgn0261789|CG1249-PA|SmD2-PA	1.0000	FBpp0081234 type=protein; loc=3R:complement(join(6345771..6345772,6345279..6345636)); ID=FBpp0081234; name=SmD2-PA; parent=FBgn0261789,FBtr0081737; dbxref=FlyBase:FBpp0081234,FlyBase_Annotation_IDs:CG1249-PA,GB_protein:AAF54135.1,REFSEQ:NP_649645,GB_protein:AAF54135,FlyMine:FBpp0081234,modMine:FBpp0081234; MD5=307e4daca795befba66ab64f080dbea8; length=119; release=r6.09; species=Dmel;	31.9	7	0.08	GDSVILVLR+QEEEEFNTGPLSVLTQSVK+SELTPEELAR
364	FBpp0080706|FBgn0086444|CG10689-PA|l(2)37Cb-PA	1.0000	FBpp0080706 type=protein; loc=2L:complement(join(19126574..19126923,19126376..19126512,19124746..19126315,19124051..19124678)); ID=FBpp0080706; name=l(2)37Cb-PA; parent=FBgn0086444,FBtr0081163; dbxref=GB_protein:AAF53766.1,FlyBase:FBpp0080706,FlyBase_Annotation_IDs:CG10689-PA,REFSEQ:NP_609946,GB_protein:AAF53766,FlyMine:FBpp0080706,modMine:FBpp0080706; MD5=2c04ce51ce94d014e2ad71e9b0e1e0fa; length…	8.6	7	0.08	ELIVIPVYANLPSDMQAK+FSAFFDDAPIFR+INLGNAVLMLK+LLISSATLDAEK+TTQVPQYLVEAGFTK+YPVDIFYTK
330	FBpp0079625|FBgn0086347|CG7438-PA|Myo31DF-PA FBpp0079626|FBgn0086347|CG7438-PB|Myo31DF-PB FBpp0293078|FBgn0086347|CG7438-PC|Myo31DF-PC	1.0000	FBpp0079625 type=protein; loc=2L:complement(join(10505926..10506014,10497853..10498155,10496629..10496848,10494879..10495104,10494428..10494811,10494288..10494367,10492789..10494195,10492557..10492714,10492331..10492499)); ID=FBpp0079625; name=Myo31DF-PA; parent=FBgn0086347,FBtr0080035; dbxref=FlyBase:FBpp0079625,FlyBase_Annotation_IDs:CG7438-PA,GB_protein:AAF52966.1,REFSEQ:NP_523538,GB_protein:A…	5.5	7	0.08	ADPVGGIITNYLLEK+LLQVTETELSTALTK+QLKPTDKELK+YIAAVTNAQGQNEIER
328	FBpp0079607|FBgn0025366|CG5277-PA|Ip259-PA FBpp0304031|FBgn0025366|CG5277-PB|Ip259-PB	1.0000	FBpp0079607 type=protein; loc=2L:10408767..10409546; ID=FBpp0079607; name=Ip259-PA; parent=FBgn0025366,FBtr0080017; dbxref=FlyBase:FBpp0079607,FlyBase_Annotation_IDs:CG5277-PA,GB_protein:AAF52940.2,REFSEQ:NP_477379,GB_protein:AAF52940,FlyMine:FBpp0079607,modMine:FBpp0079607; MD5=d2c72cb2e83c24ac713db5095427ea1e; length=259; release=r6.09; species=Dmel;;FBpp0304031 type=protein; loc=2L:10408767..1…	18.9	7	0.08	ATFNLPIIGVK+NPSSPMFTSLGVITK+VEDGALPHYLLDR+VTFVGENFTR
314	FBpp0079443|FBgn0015393|CG3949-PA|hoip-PA FBpp0307465|FBgn0015393|CG3949-PB|hoip-PB	1.0000	FBpp0079443 type=protein; loc=2L:join(9699935..9699937,9700000..9700380); ID=FBpp0079443; name=hoip-PA; parent=FBgn0015393,FBtr0079846; dbxref=FlyBase:FBpp0079443,FlyBase_Annotation_IDs:CG3949-PA,GB_protein:AAF52798.2,REFSEQ:NP_524714,GB_protein:AAF52798,FlyMine:FBpp0079443,modMine:FBpp0079443; MD5=43324dbc09fbb618991714f746bad42b; length=127; release=r6.09; species=Dmel;;FBpp0307465 type=protein…	37.0	7	0.08	AFPLADAQLTAK+IMNLLQQALNYNQLR+NVPYVFVR+SQITSIQQEIER
291	FBpp0078667|FBgn0022023|CG9124-PA|eIF-3p40-PA FBpp0089133|FBgn0022023|CG9124-PB|eIF-3p40-PB	1.0000	FBpp0078667 type=protein; loc=2L:complement(join(5052655..5052735,5051637..5052314,5051313..5051570)); ID=FBpp0078667; name=eIF-3p40-PA; parent=FBgn0022023,FBtr0079030; dbxref=GB_protein:AAF52210.2,FlyBase:FBpp0078667,FlyBase_Annotation_IDs:CG9124-PA,GB_protein:AAF52210.3,REFSEQ:NP_524834,GB_protein:AAF52210,FlyMine:FBpp0078667,modMine:FBpp0078667; MD5=efc535d7a60baa7b6616cf1b812e8ae7; length=338…	15.4	7	0.07	LTPQAIQMYK+SGDETMDEEMYQLTVMR+VDELYQEAVR+VGYENLFAEIPIVIK
275	FBpp0078316|FBgn0037382|CG2031-PA|Hpr1-PA	1.0000	FBpp0078316 type=protein; loc=3R:complement(join(5821255..5821332,5820504..5821187,5820060..5820346,5819699..5820001,5818891..5819644)); ID=FBpp0078316; name=Hpr1-PA; parent=FBgn0037382,FBtr0078667; dbxref=FlyBase:FBpp0078316,FlyBase_Annotation_IDs:CG2031-PA,GB_protein:AAF51946.1,REFSEQ:NP_649594,GB_protein:AAF51946,FlyMine:FBpp0078316,modMine:FBpp0078316; MD5=05ce02923efd5e6cb4a3929e7c1bd5ae; le…	12.8	7	0.08	FYLGNDNLTR+ISDYLEQVR+LANYFALQSAFEK+LLALQLSDANFR+QSSNENASGTDQAMDVDEEAVDTTAVSSVIK+QTPHFFTSLSQPSSK
249	FBpp0077396|FBgn0031452|CG2843-PA|Cwc25-PA	1.0000	FBpp0077396 type=protein; loc=2L:join(2745199..2745216,2745272..2745494,2745557..2746881); ID=FBpp0077396; name=Cwc25-PA; parent=FBgn0031452,FBtr0077712; dbxref=FlyBase:FBpp0077396,FlyBase_Annotation_IDs:CG2843-PA,GB_protein:AAF51219.1,REFSEQ:NP_608705,GB_protein:AAF51219,FlyMine:FBpp0077396,modMine:FBpp0077396; MD5=be274c0291917c29a5ea57d8c16f5c53; length=521; release=r6.09; species=Dmel;	12.7	7	0.07	EEYLLGR+LGESSGVLSNNGGAAGEAK+LLENPVK+NVQSNEQVDIQR+SFETLQAEESR+TLEDPLMLIK
240	FBpp0077142|FBgn0261606|CG15442-PA|RpL27A-PA FBpp0307135|FBgn0261606|CG15442-PC|RpL27A-PC FBpp0311452|FBgn0261606|CG15442-PD|RpL27A-PD	1.0000	FBpp0077142 type=protein; loc=2L:complement(join(4458289..4458291,4457740..4458057,4457381..4457509)); ID=FBpp0077142; name=RpL27A-PA; parent=FBgn0261606,FBtr0077452; dbxref=FlyBase:FBpp0077142,FlyBase_Annotation_IDs:CG15442-PA,GB_protein:AAF51006.3,REFSEQ:NP_476963,GB_protein:AAF51006,FlyMine:FBpp0077142,modMine:FBpp0077142; MD5=3a141d01287cde921853f9d495117e4b; length=149; release=r6.09; specie…	24.8	7	0.08	APVIDLVK+FRPEINLDK+GHLPARPVIVK+LWSLVGAEK
233	FBpp0076882|FBgn0035588|CG10672-PA|CG10672-PA	1.0000	FBpp0076882 type=protein; loc=3L:complement(join(5141306..5141550,5140840..5141242,5140472..5140777)); ID=FBpp0076882; name=CG10672-PA; parent=FBgn0035588,FBtr0077179; dbxref=FlyBase:FBpp0076882,FlyBase_Annotation_IDs:CG10672-PA,GB_protein:AAF50801.1,REFSEQ:NP_647946,GB_protein:AAF50801,FlyMine:FBpp0076882,modMine:FBpp0076882; MD5=24dc214a533168063cd933ef718c8b12; length=317; release=r6.09; speci…	22.7	7	0.06	ALYENESANEAALSK+LAEDGAAVVISSR+NVDSALAELR+QLFEETISK+TALIGLTK+VAVVTASTDGIGFAIAK
227	FBpp0076829|FBgn0263106|CG10578-PA|DnaJ-1-PA FBpp0076830|FBgn0263106|CG10578-PB|DnaJ-1-PB	1.0000	FBpp0076829 type=protein; loc=3L:complement(5750589..5751593); ID=FBpp0076829; name=DnaJ-1-PA; parent=FBgn0263106,FBtr0077123; dbxref=FlyBase:FBpp0076829,FlyBase_Annotation_IDs:CG10578-PA,GB_protein:AAF50753.1,REFSEQ:NP_523936,GB_protein:AAF50753; MD5=8ee2a70fa076c8c410c8f745592d1d60; length=334; release=r6.09; species=Dmel;;FBpp0076830 type=protein; loc=3L:complement(5750589..5751593); ID=FBpp00…	21.9	7	0.08	DIFDNYGEDGLK+EIAEAYEVLSDK+INGLGLPVPK+IQVNPNHEIIKPTTTR+ITFPQEGDSAPNK+TPADIVFIIR
201	FBpp0075517|FBgn0267795|CG32138-PA|CG32138-PA FBpp0075518|FBgn0267795|CG32138-PB|CG32138-PB FBpp0113065|FBgn0267795|CG32138-PC|CG32138-PC FBpp0306179|FBgn0267795|CG32138-PD|CG32138-PD	1.0000	FBpp0075517 type=protein; loc=3L:join(14054068..14054343,14061428..14061511,14065072..14065158,14065589..14067268,14067330..14067543,14067612..14067904,14068192..14068746,14068808..14068927,14069892..14070134); ID=FBpp0075517; name=CG32138-PA; parent=FBgn0267795,FBtr0075775; dbxref=FlyBase:FBpp0075517,FlyBase_Annotation_IDs:CG32138-PA,GB_protein:AAF49761.2,REFSEQ:NP_729954,GB_protein:AAF49761,REF…	7.5	7	0.08	AASVALENVVADVQELEK+GTIFNELDDEK+LQSLDTLIDTK+LSLENVELLQK+QIDFNEFEER+YAELESESLTLK+YGFNMVIQHR
193	FBpp0075317|FBgn0036514|CG12301-PA|CG12301-PA	1.0000	FBpp0075317 type=protein; loc=3L:join(15580890..15581294,15581354..15583264); ID=FBpp0075317; name=CG12301-PA; parent=FBgn0036514,FBtr0075564; dbxref=FlyBase:FBpp0075317,FlyBase_Annotation_IDs:CG12301-PA,GB_protein:AAF49613.2,REFSEQ:NP_648781,GB_protein:AAF49613,FlyMine:FBpp0075317,modMine:FBpp0075317; MD5=b0e65b6d278db20abac88188c4a2f481; length=771; release=r6.09; species=Dmel;	9.1	7	0.07	EFELLQK+GQVIEPMTESELVKPDR+LLQAIGSLGK+QQIEIDEPLNYEEDK+QSLQDEFQLVK+SLADYEASIR
178	FBpp0074964|FBgn0036740|CG6259-PA|Vps60-PA FBpp0305334|FBgn0036740|CG6259-PB|Vps60-PB	1.0000	FBpp0074964 type=protein; loc=3L:complement(join(17621310..17621378,17621101..17621252,17620729..17620894,17620419..17620649,17620295..17620357)); ID=FBpp0074964; name=Vps60-PA; parent=FBgn0036740,FBtr0075201; dbxref=FlyBase:FBpp0074964,FlyBase_Annotation_IDs:CG6259-PA,GB_protein:AAF49322.2,REFSEQ:NP_648997,GB_protein:AAF49322,FlyMine:FBpp0074964,modMine:FBpp0074964; MD5=69dc6fde1a03d57ae20dc94c1…	22.1	7	0.08	AYEQQAESLR+EPGADSIVPGK+NQSFNMEQANYAAQSLK+STIETDEFGLPK
162	FBpp0074549|FBgn0027291|CG12233-PA|l(1)G0156-PA FBpp0300338|FBgn0027291|CG12233-PC|l(1)G0156-PC FBpp0307649|FBgn0027291|CG12233-PD|l(1)G0156-PD	1.0000	FBpp0074549 type=protein; loc=X:complement(join(19521673..19521699,19520660..19520827,19519904..19520298,19519696..19519831,19519287..19519625)); ID=FBpp0074549; name=l(1)G0156-PA; parent=FBgn0027291,FBtr0074780; dbxref=FlyBase:FBpp0074549,FlyBase_Annotation_IDs:CG12233-PA,GB_protein:AAN09496.1,REFSEQ:NP_573388,GB_protein:AAN09496,FlyMine:FBpp0074549,modMine:FBpp0074549; MD5=b20de9f2881c026d8971c…	22.0	7	0.08	ENTEGEYSGIEHEIVDGVVQSIK+FGIPQAAIDSVNTNK+FPEIQFEEK+TLYDDVDVVTIR+VTLIPGDGIGPEISAAVQK
142	FBpp0073966|FBgn0000319|CG9012-PA|Chc-PA FBpp0073967|FBgn0000319|CG9012-PB|Chc-PB FBpp0089397|FBgn0000319|CG9012-PC|Chc-PC FBpp0089398|FBgn0000319|CG9012-PD|Chc-PD FBpp0111709|FBgn0000319|CG9012-PE|Chc-PE FBpp0111710|FBgn0000319|CG9012-PF|Chc-PF FBpp0308531|FBgn0000319|CG9012-PG|Chc-PG	1.0000	FBpp0073966 type=protein; loc=X:complement(join(15834123..15834164,15833492..15833699,15828952..15833253,15828716..15828882,15828563..15828649,15828272..15828502)); ID=FBpp0073966; name=Chc-PA; parent=FBgn0000319,FBtr0074179; dbxref=FlyBase:FBpp0073966,FlyBase_Annotation_IDs:CG9012-PA,GB_protein:AAF48522.1,REFSEQ:NP_477042,GB_protein:AAF48522,FlyMine:FBpp0073966,modMine:FBpp0073966; MD5=7e1eb52b2…	5.4	7	0.08	ADDPSAYVDVVDVASK+ALEHYTDLYDIK+ALIDLFEGFK+ESYIESELIYAYAR+GQFSTDELVEEVEK+NLQNLLILTAIK+TGYLPLVKPYLR
141	FBpp0073965|FBgn0027093|CG9020-PA|Aats-arg-PA	1.0000	FBpp0073965 type=protein; loc=X:complement(join(15844040..15844081,15843853..15843981,15843443..15843789,15843055..15843384,15841842..15842991)); ID=FBpp0073965; name=Aats-arg-PA; parent=FBgn0027093,FBtr0074178; dbxref=FlyBase:FBpp0073965,FlyBase_Annotation_IDs:CG9020-PA,GB_protein:AAF48524.1,REFSEQ:NP_573081,GB_protein:AAF48524,FlyMine:FBpp0073965,modMine:FBpp0073965; MD5=e5e47dc220f38c592ce0c80…	11.9	7	0.07	DTPVIIAPVNSTSAK+DYASLALSNLLR+LSDLLDEGMK+NSGEDFTNLPEILK+SDGGFTYDTSDMAAIR+VLVDFSSPNIAK
139	FBpp0073902|FBgn0027329|CG8231-PA|Tcp-1zeta-PA	1.0000	FBpp0073902 type=protein; loc=X:join(15746771..15746907,15747308..15748772); ID=FBpp0073902; name=Tcp-1zeta-PA; parent=FBgn0027329,FBtr0074086; dbxref=FlyBase:FBpp0073902,FlyBase_Annotation_IDs:CG8231-PA,GB_protein:AAF48503.1,REFSEQ:NP_573066,GB_protein:AAF48503,FlyMine:FBpp0073902,modMine:FBpp0073902; MD5=bf1bdbb9f23081efbcddee7a5d40b156; length=533; release=r6.09; species=Dmel;	14.8	7	0.08	AAQALAINISAAK+AEVNSGFFYK+AYNELVAFK+EGILALR+NLVEVANTSLK+QADIYLSEGLHPR+TLAVNSGYDAQDTIVK
134	FBpp0073679|FBgn0030504|CG2691-PA|CG2691-PA FBpp0309168|FBgn0030504|CG2691-PB|CG2691-PB	1.0000	FBpp0073679 type=protein; loc=X:complement(join(13624164..13624305,13623547..13624106,13622560..13623470,13621619..13622500,13621419..13621553,13620924..13621356,13620593..13620855,13620344..13620534,13619738..13620272,13619563..13619665)); ID=FBpp0073679; name=CG2691-PA; parent=FBgn0030504,FBtr0073848; dbxref=FlyBase:FBpp0073679,FlyBase_Annotation_IDs:CG2691-PA,GB_protein:AAF48296.2,REFSEQ:NP_57…	5.9	7	0.08	ALGPELVLTAIPLADGK+EDPDEIVDLADLK+IQIGYLLK+LDPYAYIPLTR+SIGNVLTSGSAQTATPAQSQK+YLAPTLGAAVEK
892	FBpp0091164|FBgn0053926|CG33926-PA|CG33926-PA FBpp0311233|FBgn0053926|CG33926-PB|CG33926-PB	0.9994	FBpp0091164 type=protein; loc=3L:join(9443331..9443364,9445702..9446285); ID=FBpp0091164; name=CG33926-PA; parent=FBgn0053926,FBtr0091930; dbxref=FlyBase:FBpp0091164,FlyBase_Annotation_IDs:CG33926-PA,GB_protein:AAF50268.2,REFSEQ:NP_001027118,GB_protein:AAF50268,FlyMine:FBpp0091164,modMine:FBpp0091164; MD5=4cfdcc225ae4796d5eb086fdffa5515c; length=205; release=r6.09; species=Dmel;;FBpp0311233 type=…	13.7	7	0.05	GAINGTISGTISGTASGTVR+LIFETGAR
783b	FBpp0088384|FBgn0283521|CG12052-PI|lola-PI FBpp0309831|FBgn0283521|CG12052-PAA|lola-PAA	0.9994	FBpp0088384 type=protein; loc=2R:complement(join(10533576..10533749,10533118..10533511,10532181..10532894,10532039..10532119,10509795..10510136,10508347..10509554)); ID=FBpp0088384; name=lola-PI; parent=FBgn0283521,FBtr0089350; dbxref=FlyBase_Annotation_IDs:CG12052-PI,FlyBase:FBpp0088384,GB_protein:AAO41426.1,REFSEQ:NP_788313,GB_protein:AAO41426,FlyMine:FBpp0088384,modMine:FBpp0088384; MD5=e16eb2…	7.5	7	0.04	DNSVSSVGSEMVIEPK+GEVNISQDQLAALLK+LATGGAMDTSGDVSGSR+LSGAYTLEQTK+YAEIDDIELPDGTK
99	FBpp0072673|FBgn0024510|CG32315-PA|dlt-PA	1.0000	FBpp0072673 type=protein; loc=3L:complement(1789693..1793415); ID=FBpp0072673; name=dlt-PA; parent=FBgn0024510,FBtr0072790; dbxref=FlyBase:FBpp0072673,FlyBase_Annotation_IDs:CG32315-PA,FlyBase:FBpp0072663,GB_protein:AAF47570.1,REFSEQ:NP_728672,GB_protein:AAF47570,FlyMine:FBpp0072673,modMine:FBpp0072673; MD5=a71e125bcc4bddf24d64a1f30382feb9; length=1240; release=r6.09; species=Dmel;	6.3	6	0.06	DAIVASELSPAEQQQR+DNFPSQNEFGAFK+EEEQQQLNESSILSR+GFNFPSELGPR+LEQLQQNSSSISK+TLSVLLQNER
98	FBpp0072672|FBgn0250789|CG1977-PA|alpha-Spec-PA FBpp0305100|FBgn0250789|CG1977-PB|alpha-Spec-PB FBpp0305101|FBgn0250789|CG1977-PC|alpha-Spec-PC FBpp0305102|FBgn0250789|CG1977-PD|alpha-Spec-PD	1.0000	FBpp0072672 type=protein; loc=3L:complement(join(1784907..1788896,1781759..1783682,1781095..1781698,1779385..1779985,1779182..1779310)); ID=FBpp0072672; name=alpha-Spec-PA; parent=FBgn0250789,FBtr0072789; dbxref=FlyBase:FBpp0072672,FlyBase_Annotation_IDs:CG1977-PA,GB_protein:AAF47569.1,REFSEQ:NP_476739,GB_protein:AAF47569,FlyMine:FBpp0072672,modMine:FBpp0072672; MD5=b8439882282cce78554fdd71ffb18c…	3.2	6	0.06	AIISADELAK+DLIGVQNLIK+DVAGAEALLER+EAFLNADDDANAGGNVEALIK+IEDITNVGTELIEK+ILETVEDIQER
97	FBpp0072616|FBgn0004378|CG9191-PA|Klp61F-PA	1.0000	FBpp0072616 type=protein; loc=3L:complement(join(1245561..1245640,1245194..1245494,1243668..1245000,1242392..1243602,1242076..1242327,1241968..1241991)); ID=FBpp0072616; name=Klp61F-PA; parent=FBgn0004378,FBtr0072733; dbxref=GB_protein:AAF47458.2,FlyBase:FBpp0072616,FlyBase_Annotation_IDs:CG9191-PA,REFSEQ:NP_476818,GB_protein:AAF47458,FlyMine:FBpp0072616,modMine:FBpp0072616; MD5=0a56cdc869c38f45b…	8.6	6	0.07	EIQTNLQVIEENNQR+EQLSQEMVNSSYVSQR+ETVNINQSLLTLGR+FATIIDSSLQSVEEHAK+FIGHATVATDLVQESNR+TLVATSPHQEIVR
10	FBpp0070299|FBgn0023514|CG14805-PA|CG14805-PA	1.0000	FBpp0070299 type=protein; loc=X:join(1877427..1878197,1878255..1879004); ID=FBpp0070299; name=CG14805-PA; parent=FBgn0023514,FBtr0070312; dbxref=FlyBase:FBpp0070299,FlyBase_Annotation_IDs:CG14805-PA,GB_protein:AAF45681.1,REFSEQ:NP_569954,GB_protein:AAF45681,FlyMine:FBpp0070299,modMine:FBpp0070299; MD5=95099f75dfd75a5532e94fddf7a6068f; length=506; release=r6.09; species=Dmel;	10.9	6	0.07	LFQIAFK+LLSPAIFLPEHK+QPQMFADSLK+VFVFNMENAPR+YITSDTNGQAEITEK
89	FBpp0072427|FBgn0027587|CG7028-PA|CG7028-PA FBpp0303824|FBgn0027587|CG7028-PB|CG7028-PB FBpp0311155|FBgn0027587|CG7028-PC|CG7028-PC FBpp0311156|FBgn0027587|CG7028-PD|CG7028-PD FBpp0311157|FBgn0027587|CG7028-PE|CG7028-PE	1.0000	FBpp0072427 type=protein; loc=3L:complement(join(211292..211308,210815..211219,209784..210738,209450..209713,209142..209374,208971..209079,208372..208908,208114..208317)); ID=FBpp0072427; name=CG7028-PA; parent=FBgn0027587,FBtr0072528; dbxref=FlyBase:FBpp0072427,FlyBase_Annotation_IDs:CG7028-PA,GB_protein:AAF47349.1,REFSEQ:NP_612010,GB_protein:AAF47349,FlyMine:FBpp0072427,modMine:FBpp0072427; MD5…	8.6	6	0.06	AVTSVPQPQPSK+DLLENMFALDPAK+ISLNQALVHPFIQEK+KLGTGQESPAPHNSVSYESR+LGTGQESPAPHNSVSYESR+SLQQELIADQNLPDDQHR
85	FBpp0072253|FBgn0035016|CG4612-PA|CG4612-PA FBpp0297274|FBgn0035016|CG4612-PC|CG4612-PC	1.0000	FBpp0072253 type=protein; loc=2R:complement(join(24524774..24525472,24524318..24524542)); ID=FBpp0072253; name=CG4612-PA; parent=FBgn0035016,FBtr0072346; dbxref=FlyBase:FBpp0072253,FlyBase_Annotation_IDs:CG4612-PA,GB_protein:AAF47219.1,REFSEQ:NP_611924,GB_protein:AAF47219,FlyMine:FBpp0072253,modMine:FBpp0072253; MD5=1bd9a6a8c15f505b569c615e13068198; length=307; release=r6.09; species=Dmel;;FBpp02…	11.1	6	0.07	EMFEPYGR+GYGFVHFDSEEAAR+NLSEEFTEQHLR
803a	FBpp0290386|FBgn0032455|CG5792-PD|Pih1D1-PD	1.0000	FBpp0290386 type=protein; loc=2L:complement(join(12721653..12721721,12721451..12721562,12715894..12718056,12714649..12715529,12714487..12714546)); ID=FBpp0290386; name=Pih1D1-PD; parent=FBgn0032455,FBtr0301163; dbxref=REFSEQ:NP_723771,GB_protein:AAF53222,FlyBase:FBpp0290386,FlyBase_Annotation_IDs:CG5792-PD,FlyMine:FBpp0290386,modMine:FBpp0290386; MD5=eea7786c153b13b003947e7bf9b39170; length=1094;…	8.4	6	0.06	DSLIVQPTAANSELDNR+LPNADEAAPSVAHSGGPIQDGTNLNR+NLNPDIPNK+SFIIGGISLPYINSNTK+SNFIEGNDNFR+TFDENPNFNNQR
777a	FBpp0087997|FBgn0033205|CG2064-PA|CG2064-PA	1.0000	FBpp0087997 type=protein; loc=2R:join(7665937..7666016,7666146..7666409,7666474..7666630,7666687..7666946,7667004..7667235); ID=FBpp0087997; name=CG2064-PA; parent=FBgn0033205,FBtr0088923; dbxref=FlyBase:FBpp0087997,FlyBase_Annotation_IDs:CG2064-PA,GB_protein:AAF59212.3,REFSEQ:NP_610310,GB_protein:AAF59212,FlyMine:FBpp0087997,modMine:FBpp0087997; MD5=537676c84560af5bb1952fb25f3b62c1; length=330; …	18.2	6	0.06	GSINVADLNSEK+LANVLFTR+NWAFFQTNLVK+SGAQTSIYAALDPELK+VFIVTGANTGIGK
771a	FBpp0087115|FBgn0033699|CG8857-PC|RpS11-PC	1.0000	FBpp0087115 type=protein; loc=2R:complement(join(12200775..12200786,12200116..12200241,12199834..12200039,12199466..12199589)); ID=FBpp0087115; name=RpS11-PC; parent=FBgn0033699,FBtr0088007; dbxref=FlyBase:FBpp0087115,FlyBase_Annotation_IDs:CG8857-PC,GB_protein:AAM71028.1,REFSEQ:NP_725114,GB_protein:AAM71028,FlyMine:FBpp0087115,modMine:FBpp0087115; MD5=038e064738fe0ce33cf03a06f5707dc8; length=155…	16.8	6	0.07	DYLHFVR+EAIDGTYIDK+EAIDGTYIDKK+QFGVNLNR
770a	FBpp0086773|FBgn0000662|CG6315-PA|fl(2)d-PA	1.0000	FBpp0086773 type=protein; loc=2R:complement(join(13823792..13824128,13821433..13821557,13821036..13821369,13820155..13820969)); ID=FBpp0086773; name=fl(2)d-PA; parent=FBgn0000662,FBtr0087647; dbxref=FlyBase:FBpp0086773,FlyBase_Annotation_IDs:CG6315-PA,GB_protein:AAF58334.1,REFSEQ:NP_523732,GB_protein:AAF58334,FlyMine:FBpp0086773,modMine:FBpp0086773; MD5=adf042fcab2f77a6cad6cc950e3ec862; length=53…	14.4	6	0.06	AQQAPTALALR+EQEFQDYVSQIAEYK+LLEDEIENLK+QAIKDEVVAPAAATNGGTNTTINK+TALLDPAVNLLFERLKK
769a	FBpp0086699|FBgn0261276|CG8479-PB|Opa1-PB FBpp0086700|FBgn0261276|CG8479-PA|Opa1-PA FBpp0308806|FBgn0261276|CG8479-PC|Opa1-PC FBpp0308807|FBgn0261276|CG8479-PD|Opa1-PD	1.0000	FBpp0086699 type=protein; loc=2R:complement(join(14235286..14235314,14234890..14235187,14234693..14234828,14234268..14234342,14233617..14234206,14233188..14233561,14232965..14233129,14232716..14232903,14231492..14231964,14231308..14231426,14231160..14231244,14230895..14231099,14230774..14230838)); ID=FBpp0086699; name=Opa1-PB; parent=FBgn0261276,FBtr0087573; dbxref=FlyBase:FBpp0086699,FlyBase_Ann…	7.5	6	0.06	ALGYYAVVTGR+GEILDEVVTLSQISAK+GWQMPPPSRGYGMLVVR+LEEFINSLNQEK+VTLAEGPYHVAQFR
78	FBpp0072135|FBgn0025352|CG4581-PA|Thiolase-PA	1.0000	FBpp0072135 type=protein; loc=2R:complement(join(23868462..23868525,23868053..23868212,23867820..23867994,23866753..23867763)); ID=FBpp0072135; name=Thiolase-PA; parent=FBgn0025352,FBtr0072226; dbxref=FlyBase:FBpp0072135,FlyBase_Annotation_IDs:CG4581-PA,GB_protein:AAF47083.1,REFSEQ:NP_477378,GB_protein:AAF47083,FlyMine:FBpp0072135,modMine:FBpp0072135; MD5=4c65024f55cc2ed72c1614ca8501ff36; length=…	14.9	6	0.07	EAALAAGFSNK+ELIDYIVYGSVIQEVK+GYFTDLVPFK+LASAFNVSR+NSQNIVLVDGVR+TPFLTSGTTYSK
753a	FBpp0085234|FBgn0002645|CG1483-PA|Map205-PA FBpp0085235|FBgn0002645|CG1483-PB|Map205-PB	1.0000	FBpp0085234 type=protein; loc=3R:complement(join(32066329..32067996,32057322..32059145)); ID=FBpp0085234; name=Map205-PA; parent=FBgn0002645,FBtr0085875; dbxref=FlyBase:FBpp0085234,FlyBase_Annotation_IDs:CG1483-PA,GB_protein:AAF57214.1,REFSEQ:NP_524615,GB_protein:AAF57214,FlyMine:FBpp0085234,modMine:FBpp0085234; MD5=a4648a4df4dfaebd3bbd115852724e4b; length=1163; release=r6.09; species=Dmel;;FBpp0…	7.1	6	0.07	KVPSTSTPSFSTR+LPISVSDEIPLSSASK+NDGDFSTNSNTTTSTDEVVAR+NTSSTTTSTATATITK+TSVATVAGGAVVGATK+VPSTSTPSFSTR
749a	FBpp0084735|FBgn0039635|CG11876-PA|CG11876-PA FBpp0084738|FBgn0039635|CG11876-PD|CG11876-PD	1.0000	FBpp0084735 type=protein; loc=3R:join(29113258..29113449,29113994..29114155,29115094..29115505,29115567..29115686,29115748..29115959); ID=FBpp0084735; name=CG11876-PA; parent=FBgn0039635,FBtr0085366; dbxref=FlyBase:FBpp0084735,FlyBase_Annotation_IDs:CG11876-PA,GB_protein:AAN14149.1,REFSEQ:NP_733265,GB_protein:AAN14149,FlyMine:FBpp0084735,modMine:FBpp0084735; MD5=8762ea914d234be958c6ca8f8f6ffcef; …	20.3	6	0.07	AVETSLLAAAELAK+DALNSALDDELAR+GIEAEVINLR+TFYMSAGAVNVPIVFR+VLSPYDAEDAR+VQDLVEATLK
734a	FBpp0083481|FBgn0002781|CG32491-PW|mod(mdg4)-PW	1.0000	FBpp0083481 type=protein; loc=3R:join(complement(join(21376819..21377032,21376602..21376741,21375060..21375912,21368212..21368238); ID=FBpp0083481; name=mod(mdg4)-PW; parent=FBgn0002781,FBtr0084082; dbxref=FlyBase:FBpp0083481,FlyBase_Annotation_IDs:CG32491-PW,GB_protein:AAO41584.1,REFSEQ:NP_788702,GB_protein:AAO41584,FlyMine:FBpp0083481,modMine:FBpp0083481; MD5=e2d5565770d2a814d89caff43af39159; l…	15.4	6	0.07	IETVDDGLGDEK+QDALPAFISTAESLQIK+QEEAEYIDLPMELPTK+QQSQNYSESSFVDTSGDQGNTEAQGHLSTLR+YKIETVDDGLGDEK
707a	FBpp0078013|FBgn0037093|CG7597-PB|Cdk12-PB FBpp0078014|FBgn0037093|CG7597-PA|Cdk12-PA FBpp0304962|FBgn0037093|CG7597-PC|Cdk12-PC	1.0000	FBpp0078013 type=protein; loc=3L:join(21517582..21517790,21517846..21518699,21518758..21518917,21519111..21520338,21520402..21520790,21521082..21521555,21521622..21521781); ID=FBpp0078013; name=Cdk12-PB; parent=FBgn0037093,FBtr0078357; dbxref=FlyBase:FBpp0078013,FlyBase_Annotation_IDs:CG7597-PB,GB_protein:AAN12171.1,REFSEQ:NP_730643,GB_protein:AAN12171; MD5=9d48407f95328b5c751c8d0e3b2205e4; lengt…	5.1	6	0.06	IADFGLAR+ISETSLFAELVK+NIVNLHEIVTDK+QNDSVVSNPASNADVPDSVAQLK+QPLLVPPFSASK
705a	FBpp0077813|FBgn0025683|CG3164-PB|CG3164-PB FBpp0099791|FBgn0025683|CG3164-PD|CG3164-PD	1.0000	FBpp0077813 type=protein; loc=2L:complement(join(128800..128983,126110..126227,125077..125266,124087..124920,123856..124024,123694..123794,123129..123629)); ID=FBpp0077813; name=CG3164-PB; parent=FBgn0025683,FBtr0078154; dbxref=FlyBase_Annotation_IDs:CG3164-PB,FlyBase:FBpp0077813,GB_protein:AAF51548.2,REFSEQ:NP_608494,GB_protein:AAF51548; MD5=d5405d0e8d6c2d01363456a5b7c64d8e; length=698; release=…	7.3	6	0.06	EGNVSSALVTTNER+NDNANLLNDNR+SGELTAIMGPSGAGK+STLLNILSGYK
699a	FBpp0076215|FBgn0015218|CG4035-PB|eIF-4E-PB FBpp0076216|FBgn0015218|CG4035-PC|eIF-4E-PC FBpp0076217|FBgn0015218|CG4035-PD|eIF-4E-PD FBpp0076218|FBgn0015218|CG4035-PA|eIF-4E-PA FBpp0076219|FBgn0015218|CG4035-PG|eIF-4E-PG FBpp0076220|FBgn0015218|CG4035-PE|eIF-4E-PE FBpp0076221|FBgn0015218|CG4035-PF|eIF-4E-PF FBpp0306016|FBgn0015218|CG4035-PH|eIF-4E-PH FBpp0306017|FBgn0015218|CG4035-PI|eIF-4E-PI	1.0000	FBpp0076215 type=protein; loc=3L:complement(join(9401040..9401096,9400583..9400953,9400419..9400518,9400097..9400184,9399870..9400033)); ID=FBpp0076215; name=eIF-4E-PB; parent=FBgn0015218,FBtr0076487; dbxref=FlyBase:FBpp0076215,FlyBase_Annotation_IDs:CG4035-PB,GB_protein:AAF50282.1,REFSEQ:NP_524829,GB_protein:AAF50282; MD5=8d9bf8f418dbd4c61ab9ea1452badbfc; length=259; release=r6.09; species=Dmel;…	26.6	6	0.06	EDPQETGEPAGNTATTTAPAGDDAVR+LGSDYSLFK+TSAPSTEQGRPEPPTSAAAPAEAK+WVITLNK
690a	FBpp0074688|FBgn0262519|CG8103-PA|Mi-2-PA FBpp0099808|FBgn0262519|CG8103-PB|Mi-2-PB FBpp0291256|FBgn0262519|CG8103-PC|Mi-2-PC FBpp0304462|FBgn0262519|CG8103-PD|Mi-2-PD	1.0000	FBpp0074688 type=protein; loc=3L:complement(join(19910043..19910079,19888538..19888614,19888232..19888475,19882654..19888104,19882449..19882588)); ID=FBpp0074688; name=Mi-2-PA; parent=FBgn0262519,FBtr0074919; dbxref=FlyBase_Annotation_IDs:CG8103-PA,FlyBase:FBpp0074688,GB_protein:AAF49099.2,REFSEQ:NP_649154,GB_protein:AAF49099,FlyMine:FBpp0074688,modMine:FBpp0074688; MD5=f72f37be4dbb209115367c0a46…	4.9	6	0.06	ADNSAPAAQDDGSGAPVVR+ENELSFEEGAIR+FGTEDLFK+KQVNYTDGGVVAADTTR+QDVAALEAPPTGGNVDK+SATTSNSVTPATSAAPSPAPASEK
662a	FBpp0070760|FBgn0263987|CG3249-PA|spoon-PA FBpp0070761|FBgn0263987|CG3249-PC|spoon-PC FBpp0300894|FBgn0263987|CG3249-PD|spoon-PD FBpp0300895|FBgn0263987|CG3249-PE|spoon-PE	1.0000	FBpp0070760 type=protein; loc=X:complement(join(5416190..5417353,5415528..5415918,5415322..5415455,5414973..5415041)); ID=FBpp0070760; name=spoon-PA; parent=FBgn0263987,FBtr0070794; dbxref=FlyBase:FBpp0070760,FlyBase_Annotation_IDs:CG3249-PA,GB_protein:AAF46032.2,REFSEQ:NP_572221,GB_protein:AAF46032,FlyMine:FBpp0070760,modMine:FBpp0070760; MD5=1302c8b0c889d19de9d4c5812f260d3a; length=585; release…	10.8	6	0.04	AFINQIK+EADQEELEQDQEQTVLK+EADQEELEQDQEQTVLKEEVVDSNGNQK+ISPENSFLDTNYTNK+VQIVDTDPEDEER
66	FBpp0071846|FBgn0261596|CG3751-PA|RpS24-PA	1.0000	FBpp0071846 type=protein; loc=2R:complement(22640700..22641095); ID=FBpp0071846; name=RpS24-PA; parent=FBgn0261596,FBtr0071935; dbxref=FlyBase:FBpp0071846,FlyBase_Annotation_IDs:CG3751-PA,GB_protein:AAF46871.1,REFSEQ:NP_611693,GB_protein:AAF46871,FlyMine:FBpp0071846,modMine:FBpp0071846; MD5=7590e7be4b230828427f6faf5d27238c; length=131; release=r6.09; species=Dmel;	20.6	6	0.07	STGFALIYDTLDFAK+VTPDVVFAFGFR
647	FBpp0300162|FBgn0051601|CG31601-PB|CG31601-PB FBpp0300802|FBgn0051601|CG31601-PC|CG31601-PC	1.0000	FBpp0300162 type=protein; loc=2L:complement(join(22043537..22043687,22043347..22043466,22043247..22043283,22043102..22043193,22042402..22043042,22042107..22042347,22040790..22041688)); ID=FBpp0300162; name=CG31601-PB; parent=FBgn0051601,FBtr0307507; dbxref=REFSEQ:NP_001246130,GB_protein:AFH03804,FlyBase:FBpp0300162,FlyBase_Annotation_IDs:CG31601-PB; MD5=da77db1db6afd48008d96ab0fdc4c763; length=72…	13.1	6	0.06	NIYIGATQYK+NPPNVLPNAPK+NQQPQISLGNIR+NSSSLLGILIK+RNGHHSMAAAASSVSLGITEPTEASQDITNYWMEYCAANENAR+YLLMQLLR
643	FBpp0293061|FBgn0262601|CG5352-PB|SmB-PB	1.0000	FBpp0293061 type=protein; loc=2L:complement(join(10426494..10426496,10425528..10426124)); ID=FBpp0293061; name=SmB-PB; parent=FBgn0262601,FBtr0304118; dbxref=FlyBase:FBpp0293061,FlyBase_Annotation_IDs:CG5352-PB,REFSEQ:NP_001188780,GB_protein:ADV37030; MD5=61f4e1aaf8cf50d82e671a0638546550; length=199; release=r6.09; species=Dmel;	25.1	6	0.06	GENIVSLTVEGPPPPEEGLPR+TFIGTFK+VLGFVLLR+VPIPGAAPGPGIGR
629	FBpp0113107|FBgn0032915|CG12050-PB|CG12050-PB	1.0000	FBpp0113107 type=protein; loc=2L:complement(join(21102170..21102261,21101723..21102106,21100954..21101608,21100711..21100889,21099471..21100645,21099037..21099407,21095053..21095412)); ID=FBpp0113107; name=CG12050-PB; parent=FBgn0032915,FBtr0114615; dbxref=FlyBase_Annotation_IDs:CG12050-PB,FlyBase:FBpp0113107,REFSEQ:NP_610086,GB_protein:AAF53958,FlyMine:FBpp0113107,modMine:FBpp0113107; MD5=460230…	7.3	6	0.06	AIIFSNQFQVDNLR+LVDLPLEGETDLQGLDNR+NDELHVFQPNVPLPLYQR+TLLNSNDENLIQQAK+VQVYATSTGELTR
621	FBpp0110412|FBgn0040007|CG18001-PA|RpL38-PA FBpp0306998|FBgn0040007|CG18001-PB|RpL38-PB	1.0000	FBpp0110412 type=protein; loc=2R:complement(4516107..4516319); ID=FBpp0110412; name=RpL38-PA; parent=FBgn0040007,FBtr0111120; dbxref=FlyBase_Annotation_IDs:CG18001-PA,FlyBase:FBpp0110412,REFSEQ:NP_001036440,GB_protein:EAA46007,FlyMine:FBpp0110412,modMine:FBpp0110412; MD5=40ed3bf90010bc58fd718fe6ba193c21; length=70; release=r6.09; species=Dmel;;FBpp0306998 type=protein; loc=2R:complement(4516107..…	28.6	6	0.07	FLYTLVVQDK+QSLPPGLQVK
616	FBpp0089153|FBgn0016983|CG8571-PA|smid-PA FBpp0290826|FBgn0016983|CG8571-PC|smid-PC FBpp0304233|FBgn0016983|CG8571-PG|smid-PG FBpp0304234|FBgn0016983|CG8571-PH|smid-PH FBpp0305596|FBgn0016983|CG8571-PI|smid-PI	1.0000	FBpp0089153 type=protein; loc=3L:join(7381955..7382011,7382211..7382334,7382387..7382731,7382785..7382835,7382894..7383234,7383301..7384587,7384649..7384981,7385050..7385274,7385337..7385408); ID=FBpp0089153; name=smid-PA; parent=FBgn0016983,FBtr0076851; dbxref=FlyBase:FBpp0089153,FlyBase_Annotation_IDs:CG8571-PA,GB_protein:AAF50566.1,REFSEQ:NP_523959,GB_protein:AAF50566,FlyMine:FBpp0089153,modMi…	8.7	6	0.06	AIANEAGINFISVK+DLEVQHPTESFR+IVNQLLTEMDGVEER+LAVLAPVK+LDTILYVGFPEQSER+NVPGLYQQLHQNQSR
615	FBpp0088880|FBgn0025682|CG9148-PB|scf-PB FBpp0088881|FBgn0025682|CG9148-PA|scf-PA	1.0000	FBpp0088880 type=protein; loc=3L:join(1299137..1299200,1299319..1299833); ID=FBpp0088880; name=scf-PB; parent=FBgn0025682,FBtr0089941; dbxref=FlyBase:FBpp0088880,FlyBase_Annotation_IDs:CG9148-PB,GB_protein:AAN11468.1,REFSEQ:NP_477393,GB_protein:AAN11468,FlyMine:FBpp0088880,modMine:FBpp0088880; MD5=4b11b7fc8bfe692cf49f307e25686659; length=192; release=r6.09; species=Dmel;;FBpp0088881 type=protein;…	31.2	6	0.06	DLDKDGYLNEEEVK+ISVDEYIGDMYR+STGAEDEEPEWVANER+YDVFVGSQATDFGEALAR
608	FBpp0088565|FBgn0040227|CG10161-PB|eIF-3p66-PB	1.0000	FBpp0088565 type=protein; loc=3R:join(23680191..23680389,23680512..23681147,23681217..23681509,23681586..23682140); ID=FBpp0088565; name=eIF-3p66-PB; parent=FBgn0040227,FBtr0089622; dbxref=FlyBase:FBpp0088565,FlyBase_Annotation_IDs:CG10161-PB,GB_protein:AAF56158.1,REFSEQ:NP_524463,GB_protein:AAF56158,FlyMine:FBpp0088565,modMine:FBpp0088565; MD5=6cb344c89e8f05537062d0d2a0a3426a; length=560; releas…	8.0	6	0.07	ADWASIEEMDFPR+IVHTVTTTDDPVIR+LSLPNIK+SNYSWDIVIEK
603	FBpp0088431|FBgn0038535|CG18212-PF|alt-PF FBpp0088432|FBgn0038535|CG18212-PE|alt-PE FBpp0088433|FBgn0038535|CG18212-PG|alt-PG FBpp0088434|FBgn0038535|CG18212-PA|alt-PA FBpp0088435|FBgn0038535|CG18212-PD|alt-PD FBpp0088963|FBgn0038535|CG18212-PB|alt-PB FBpp0307032|FBgn0038535|CG18212-PH|alt-PH FBpp0307033|FBgn0038535|CG18212-PI|alt-PI	1.0000	FBpp0088431 type=protein; loc=3R:complement(join(17676837..17678120,17676087..17676749,17675075..17675533,17674889..17675011)); ID=FBpp0088431; name=alt-PF; parent=FBgn0038535,FBtr0089412; dbxref=FlyBase:FBpp0088431,FlyBase_Annotation_IDs:CG18212-PF,GB_protein:AAF55454.1,REFSEQ:NP_732259,GB_protein:AAF55454,FlyMine:FBpp0088431,modMine:FBpp0088431; MD5=9dd87b34f94cb91919334a386aae0abd; length=842;…	8.2	6	0.06	LLAEEQEASIGIQAK+NETVAVKPAANAEETPTLNNFETK+QANALQSQLQEAQQR+QELSAVQQTQSELQR
599	FBpp0088194|FBgn0039904|CG1710-PB|Hcf-PB FBpp0088195|FBgn0039904|CG1710-PA|Hcf-PA FBpp0298368|FBgn0039904|CG1710-PE|Hcf-PE FBpp0306551|FBgn0039904|CG1710-PF|Hcf-PF FBpp0311451|FBgn0039904|CG1710-PG|Hcf-PG	1.0000	FBpp0088194 type=protein; loc=4:join(360691..361006,362304..362613,362671..362882,362946..363134,363494..363639,363868..364941,365674..366762,369507..369744,369810..369964,371091..371357,371813..372176,372250..372392); ID=FBpp0088194; name=Hcf-PB; parent=FBgn0039904,FBtr0089125; dbxref=FlyBase:FBpp0088194,FlyBase_Annotation_IDs:CG1710-PB,GB_protein:AAN06529.1,REFSEQ:NP_726566,GB_protein:AAN06529;…	5.1	6	0.06	IFLFGGLANESDDPK+SAEALVLETAEIR+TALPNVAVQSQPTSSTTTSIGGK+YLNDLYILDTR+YSNELYELQATK
587	FBpp0087865|FBgn0021995|CG2173-PA|Rs1-PA FBpp0311849|FBgn0021995|CG2173-PB|Rs1-PB	1.0000	FBpp0087865 type=protein; loc=2R:join(8164956..8165048,8165107..8165931,8166116..8166848,8166909..8167452,8167514..8167667); ID=FBpp0087865; name=Rs1-PA; parent=FBgn0021995,FBtr0088788; dbxref=FlyBase:FBpp0087865,FlyBase_Annotation_IDs:CG2173-PA,GB_protein:AAF59119.1,REFSEQ:NP_651970,GB_protein:AAF59119,FlyMine:FBpp0087865,modMine:FBpp0087865; MD5=c8b48129794ec6f616d41968544a0665; length=782; rel…	9.2	6	0.06	ELGAQVYQVTK+GGQSAFTNDLTDVSR+IIPPEIIEK+QNPDIVIATPGR+TAAYMLPTLER+VFVNNNQQVAFNLR
568	FBpp0087186|FBgn0010516|CG8996-PA|wal-PA FBpp0087187|FBgn0010516|CG8996-PB|wal-PB	1.0000	FBpp0087186 type=protein; loc=2R:complement(join(11690678..11690719,11690446..11690586,11689079..11689888)); ID=FBpp0087186; name=wal-PA; parent=FBgn0010516,FBtr0088082; dbxref=FlyBase:FBpp0087186,FlyBase_Annotation_IDs:CG8996-PA,GB_protein:AAF58627.1,REFSEQ:NP_725073,GB_protein:AAF58627,FlyMine:FBpp0087186,modMine:FBpp0087186; MD5=28de8d5cb126e2c2d9cc5eb3d1d414a6; length=330; release=r6.09; spec…	17.3	6	0.06	AAVDAGFVPNDLQIGQTGK+FTHILAGASAFGK+LDVSPISEIIDVK+TIYAGNAILTLK
551	FBpp0086769|FBgn0033879|CG6543-PA|CG6543-PA FBpp0086770|FBgn0033879|CG6543-PB|CG6543-PB	1.0000	FBpp0086769 type=protein; loc=2R:complement(join(13854102..13854198,13853181..13853905,13853050..13853115)); ID=FBpp0086769; name=CG6543-PA; parent=FBgn0033879,FBtr0087643; dbxref=FlyBase:FBpp0086769,FlyBase_Annotation_IDs:CG6543-PA,GB_protein:AAF58326.1,REFSEQ:NP_610910,GB_protein:AAF58326,modMine:FBpp0086769; MD5=4b91cc34197b0b9aecbe45ee0af9f0af; length=295; release=r6.09; species=Dmel;;FBpp008…	23.7	6	0.07	EAVNTAYETTLQEGLK+ELSTALQQFSK+FGQPEIALGTIPGAGGTQR+NVGVITLNRPK+VVPADQLLGEAVK
520	FBpp0085954|FBgn0034310|CG5733-PA|Nup75-PA	1.0000	FBpp0085954 type=protein; loc=2R:complement(join(18167045..18167071,18165825..18166987,18165418..18165763,18165160..18165350,18164955..18165102,18164764..18164895)); ID=FBpp0085954; name=Nup75-PA; parent=FBgn0034310,FBtr0086775; dbxref=FlyBase:FBpp0085954,FlyBase_Annotation_IDs:CG5733-PA,GB_protein:AAF57735.1,REFSEQ:NP_611300,GB_protein:AAF57735,FlyMine:FBpp0085954,modMine:FBpp0085954; MD5=a6149a…	10.2	6	0.07	ALIIENTLPVV+IQSGLFATEPELEQLIR+LVAGDSEQWDAGIK+SYFDQNNIDLPALR+VENVDEIMNLLR
502	FBpp0085555|FBgn0000615|CG8994-PA|exu-PA FBpp0085556|FBgn0000615|CG8994-PB|exu-PB FBpp0085557|FBgn0000615|CG8994-PC|exu-PC FBpp0291491|FBgn0000615|CG8994-PD|exu-PD	1.0000	FBpp0085555 type=protein; loc=2R:complement(join(20670201..20670350,20669979..20670131,20668600..20669895)); ID=FBpp0085555; name=exu-PA; parent=FBgn0000615,FBtr0086242; dbxref=FlyBase:FBpp0085555,FlyBase_Annotation_IDs:CG8994-PA,GB_protein:AAF57429.1,REFSEQ:NP_725995,GB_protein:AAF57429; MD5=5cdf9a47a88011b6e9d7e40cc9ba6872; length=532; release=r6.09; species=Dmel;;FBpp0085556 type=protein; loc=…	9.0	6	0.06	AGPSSDGIVLIYHEER+ELFDGNASVR+NIEGLDIALQSIGR+VISIGFYR
484	FBpp0085054|FBgn0028646|CG2139-PC|aralar1-PC FBpp0085055|FBgn0028646|CG2139-PB|aralar1-PB FBpp0085056|FBgn0028646|CG2139-PA|aralar1-PA FBpp0085057|FBgn0028646|CG2139-PD|aralar1-PD FBpp0297541|FBgn0028646|CG2139-PE|aralar1-PE FBpp0303322|FBgn0028646|CG2139-PF|aralar1-PF	1.0000	FBpp0085054 type=protein; loc=3R:complement(join(30455651..30455716,30449807..30449959,30449046..30449208,30448896..30448987,30448635..30448829,30448346..30448569,30447412..30447578,30447230..30447348,30446564..30447173,30446205..30446503)); ID=FBpp0085054; name=aralar1-PC; parent=FBgn0028646,FBtr0085692; dbxref=FlyBase:FBpp0085054,FlyBase_Annotation_IDs:CG2139-PC,GB_protein:AAF57048.1,REFSEQ:NP_…	10.9	6	0.06	FGLYLPR+FLGLFSESAFNDESVR+IPFSLDGPFIK+LFYVDFGGTQPK+TAFQLFDR+VSFPYFIAFTSLLNNMELIK
468	FBpp0084623|FBgn0039562|CG5520-PA|Gp93-PA	1.0000	FBpp0084623 type=protein; loc=3R:join(27948862..27948901,27948984..27949073,27949171..27949253,27949342..27950594,27950928..27951825); ID=FBpp0084623; name=Gp93-PA; parent=FBgn0039562,FBtr0085254; dbxref=FlyBase:FBpp0084623,FlyBase_Annotation_IDs:CG5520-PA,GB_protein:AAF56765.1,REFSEQ:NP_651601,GB_protein:AAF56765,FlyMine:FBpp0084623,modMine:FBpp0084623; MD5=abbe18951e5d4fc65b176fc302188ce1; leng…	7.6	6	0.05	EEAQDFLEEDTVR+EEEAIQLDGLNVAQLK+ELISNASDAIDK+GSVISLYLK+YSQFINFPIR
467	FBpp0084616|FBgn0039555|CG12261-PA|mRpS22-PA	1.0000	FBpp0084616 type=protein; loc=3R:27917002..27918183; ID=FBpp0084616; name=mRpS22-PA; parent=FBgn0039555,FBtr0085247; dbxref=FlyBase:FBpp0084616,FlyBase_Annotation_IDs:CG12261-PA,GB_protein:AAF56757.1,REFSEQ:NP_524537,GB_protein:AAF56757,FlyMine:FBpp0084616,modMine:FBpp0084616; MD5=3acafbf1a373b6a3c0c4f2183622e224; length=393; release=r6.09; species=Dmel;	15.5	6	0.06	FMSNEQLDNEFQNLVVR+FVFTDITFGR+MFALEELLAK+MNQLYFPLEGR+TEHDFAADEISLK
46	FBpp0071226|FBgn0030086|CG7033-PA|CG7033-PA	1.0000	FBpp0071226 type=protein; loc=X:join(9089596..9089598,9090488..9091177,9091410..9092037,9092110..9092396); ID=FBpp0071226; name=CG7033-PA; parent=FBgn0030086,FBtr0071289; dbxref=FlyBase:FBpp0071226,FlyBase_Annotation_IDs:CG7033-PA,GB_protein:AAF46442.2,REFSEQ:NP_572524,GB_protein:AAF46442,FlyMine:FBpp0071226,modMine:FBpp0071226; MD5=5cd8081ca04f749c775babd3a6f1efb7; length=535; release=r6.09; spe…	15.3	6	0.06	DFFANLAVDAVMR+GATQQILDEADR+NAGHVEVTNDGATILR+NDLLNIAR+QLIYNYPEQLFADAR+SGGTLGDSFLDEGFLLDK
449	FBpp0084071|FBgn0000140|CG6875-PA|asp-PA	1.0000	FBpp0084071 type=protein; loc=3R:join(24754041..24754055,24754128..24754304,24754357..24754569,24754649..24759530,24759591..24759892,24759957..24760232); ID=FBpp0084071; name=asp-PA; parent=FBgn0000140,FBtr0084692; dbxref=GB_protein:AAF56330.2,FlyBase:FBpp0084071,FlyBase_Annotation_IDs:CG6875-PA,GB_protein:AAF56330.3,REFSEQ:NP_524488,GB_protein:AAF56330,FlyMine:FBpp0084071,modMine:FBpp0084071; MD…	4.6	6	0.07	AATVIQAVFR+AIVQFEDVPITK+DIVGLSTFILNR+DSEIFNTLCTLIWVFAHCPKKR+FIASDALAVLSR+FSSELLANIGDITR+KPATPRK
431	FBpp0083371|FBgn0019936|CG15693-PA|RpS20-PA	1.0000	FBpp0083371 type=protein; loc=3R:join(20822271..20822273,20822418..20822573,20822802..20822891,20823132..20823245); ID=FBpp0083371; name=RpS20-PA; parent=FBgn0019936,FBtr0083964; dbxref=FlyBase:FBpp0083371,FlyBase_Annotation_IDs:CG15693-PA,GB_protein:AAF55809.1,REFSEQ:NP_524421,GB_protein:AAF55809,FlyMine:FBpp0083371,modMine:FBpp0083371; MD5=3b4eeffb6f1e4ae3364b6e9e8b18e234; length=120; release=r…	22.5	6	0.07	DIEKPHVGDSASVHR+IIDLHSPSEIVK
428	FBpp0083319|FBgn0038810|CG5434-PA|Srp72-PA	1.0000	FBpp0083319 type=protein; loc=3R:join(20588825..20588936,20588998..20590025,20590088..20590770,20590829..20590958); ID=FBpp0083319; name=Srp72-PA; parent=FBgn0038810,FBtr0083911; dbxref=FlyBase:FBpp0083319,FlyBase_Annotation_IDs:CG5434-PA,GB_protein:AAF55784.1,REFSEQ:NP_650898,GB_protein:AAF55784,FlyMine:FBpp0083319,modMine:FBpp0083319; MD5=040a8a2268a3619c2fdc11bcf983d81e; length=650; release=r6…	13.2	6	0.07	DAALVAVASNNLVVVNK+DAIETLLSLGEAK+GGASETAASSLEELLK+LSSLFFEK+NSPATPVYQETAPGPR+TNLSAVAANLAVDQTK
420	FBpp0082928|FBgn0010926|CG5824-PA|l(3)07882-PA FBpp0312516|FBgn0010926|CG5824-PB|l(3)07882-PB	1.0000	FBpp0082928 type=protein; loc=3R:complement(join(17539362..17539863,17537356..17539306,17537189..17537294)); ID=FBpp0082928; name=l(3)07882-PA; parent=FBgn0010926,FBtr0083504; dbxref=FlyBase:FBpp0082928,FlyBase_Annotation_IDs:CG5824-PA,GB_protein:AAF55429.2,REFSEQ:NP_652040,GB_protein:AAF55429,FlyMine:FBpp0082928,modMine:FBpp0082928; MD5=e1104ebe494bf3f14425d029e5089a43; length=852; release=r6.09…	9.6	6	0.07	DLFEDASEQDIR+FNLNDDELLTHR+IYQEASVQQGELNELSR+LEPQQLQPTDLVTQTITPDFK+LLLPLVAK+QAAIDEMIVEQK
389	FBpp0081604|FBgn0037737|CG8383-PA|Pnn-PA FBpp0112122|FBgn0037737|CG8383-PB|Pnn-PB	1.0000	FBpp0081604 type=protein; loc=3R:join(9741009..9741142,9741199..9741976); ID=FBpp0081604; name=Pnn-PA; parent=FBgn0037737,FBtr0082126; dbxref=FlyBase:FBpp0081604,FlyBase_Annotation_IDs:CG8383-PA,GB_protein:AAF54435.1,REFSEQ:NP_649934,GB_protein:AAF54435,FlyMine:FBpp0081604,modMine:FBpp0081604; MD5=38bb7739241835deb11ced8081b13956; length=303; release=r6.09; species=Dmel;;FBpp0112122 type=protein;…	15.5	6	0.07	EIVEAQGTDSESR+FPIEENEGRPPR+MFGSLLGTLQK+QSLVILNENIR
388	FBpp0081584|FBgn0027338|CG9423-PA|Kap-alpha3-PA FBpp0081585|FBgn0027338|CG9423-PB|Kap-alpha3-PB FBpp0081586|FBgn0027338|CG9423-PC|Kap-alpha3-PC FBpp0290407|FBgn0027338|CG9423-PD|Kap-alpha3-PD	1.0000	FBpp0081584 type=protein; loc=3R:complement(join(9577208..9577267,9576768..9577148,9575877..9576707,9575636..9575812,9575474..9575569)); ID=FBpp0081584; name=Kap-alpha3-PA; parent=FBgn0027338,FBtr0082106; dbxref=FlyBase:FBpp0081584,FlyBase_Annotation_IDs:CG9423-PA,GB_protein:AAF54408.1,REFSEQ:NP_731377,GB_protein:AAF54408; MD5=7c89f9db717ba92f5f8f808941be523e; length=514; release=r6.09; species=D…	12.5	6	0.07	AAADATKPEQQLAAVQAAR+EAAWAISNLTISGNR+EQVFTLIK+LIPLLGNSEVK+LQSHENVEIYK
360	FBpp0080647|FBgn0032701|CG10341-PA|CG10341-PA FBpp0309810|FBgn0032701|CG10341-PC|CG10341-PC	1.0000	FBpp0080647 type=protein; loc=2L:join(18698835..18698976,18699036..18700588); ID=FBpp0080647; name=CG10341-PA; parent=FBgn0032701,FBtr0081097; dbxref=GB_protein:AAF53693.2,FlyBase:FBpp0080647,FlyBase_Annotation_IDs:CG10341-PA,REFSEQ:NP_609898,GB_protein:AAF53693,FlyMine:FBpp0080647,modMine:FBpp0080647; MD5=0fb6f7ee1640c8ee58e4079478248dba; length=564; release=r6.09; species=Dmel;;FBpp0309810 type…	8.7	6	0.07	ASAPIEEPQSTETAVELGK+TEHTQFVILSK+TNSTDSVDTVTSVATTATK
353	FBpp0080319|FBgn0001986|CG4152-PA|l(2)35Df-PA	1.0000	FBpp0080319 type=protein; loc=2L:join(15752357..15753452,15753506..15755577); ID=FBpp0080319; name=l(2)35Df-PA; parent=FBgn0001986,FBtr0080760; dbxref=FlyBase:FBpp0080319,FlyBase_Annotation_IDs:CG4152-PA,GB_protein:AAF53481.1,REFSEQ:NP_524929,GB_protein:AAF53481,FlyMine:FBpp0080319,modMine:FBpp0080319; MD5=d6bc96548a36c16b3e02baabab66bd6b; length=1055; release=r6.09; species=Dmel;	7.1	6	0.05	DIVNTISQFEK+EYPFVLDPFQR+LPQVENVLPLLR+SFYQFQNQAALPGLHDQVEQK+VYFPNDLR+YVFLSATIPNAR
339	FBpp0079788|FBgn0262647|CG4738-PA|Nup160-PA FBpp0310208|FBgn0262647|CG4738-PB|Nup160-PB	1.0000	FBpp0079788 type=protein; loc=2L:join(11123879..11123975,11124040..11124142,11124196..11124687,11124745..11124926,11125000..11125409,11125483..11126149,11126215..11126320,11126389..11126550,11126606..11126848,11126904..11127022,11127078..11127692,11127758..11128279,11128336..11128733,11128807..11128926); ID=FBpp0079788; name=Nup160-PA; parent=FBgn0262647,FBtr0080199; dbxref=GB_protein:AAF53075.1,…	6.0	6	0.07	GQEVVVLELADIR+INTGTQSTLQDLK+NLSPAEWIEVK+QLVITLFQNK+QSLLQLVGYINK+VAGQEGGAASPEDLLSQSIFYDVNDK
320	FBpp0079485|FBgn0015664|CG5838-PA|Dref-PA FBpp0302627|FBgn0015664|CG5838-PB|Dref-PB	1.0000	FBpp0079485 type=protein; loc=2L:complement(join(9965760..9966885,9965376..9965668,9964928..9965315,9964545..9964867)); ID=FBpp0079485; name=Dref-PA; parent=FBgn0015664,FBtr0079889; dbxref=FlyBase_Annotation_IDs:CG5838-PA,FlyBase:FBpp0079485,GB_protein:AAF52841.1,REFSEQ:NP_523529,GB_protein:AAF52841,FlyMine:FBpp0079485,modMine:FBpp0079485; MD5=3f2b29c47da4b2bf4728d6c75109a053; length=709; release…	9.6	6	0.06	FLEIGEITR+LGIAEQDDPLMMNLK+NVDSLYDAGFGEFLR+QVLGNSAAMPEPHK+YFGFPSNDNNEVITK
4	FBpp0070114|FBgn0001341|CG6189-PA|l(1)1Bi-PA	1.0000	FBpp0070114 type=protein; loc=X:join(629886..630209,630273..630644,630703..631983,632044..633468); ID=FBpp0070114; name=l(1)1Bi-PA; parent=FBgn0001341,FBtr0070119; dbxref=FlyBase:FBpp0070114,FlyBase_Annotation_IDs:CG6189-PA,GB_protein:AAF45532.1,REFSEQ:NP_476593,GB_protein:AAF45532,FlyMine:FBpp0070114,modMine:FBpp0070114; MD5=20bd304c92909bab340dac5751adc798; length=1133; release=r6.09; species=D…	4.7	6	0.07	AVFVVFK+ELNLLLK+IDSTNLLHFR+LINQLSVESLHK+LNAALER+MINSLITLLR
297	FBpp0078806|FBgn0001942|CG9075-PA|eIF-4a-PA FBpp0078807|FBgn0001942|CG9075-PC|eIF-4a-PC FBpp0078808|FBgn0001942|CG9075-PB|eIF-4a-PB FBpp0078809|FBgn0001942|CG9075-PD|eIF-4a-PD FBpp0297911|FBgn0001942|CG9075-PE|eIF-4a-PE FBpp0303628|FBgn0001942|CG9075-PF|eIF-4a-PF	1.0000	FBpp0078806 type=protein; loc=2L:join(5981834..5981835,5983010..5983236,5984011..5984624,5984719..5984942,5985026..5985170); ID=FBpp0078806; name=eIF-4a-PA; parent=FBgn0001942,FBtr0079175; dbxref=FlyBase:FBpp0078806,FlyBase_Annotation_IDs:CG9075-PA,GB_protein:AAF52317.2,REFSEQ:NP_723137,GB_protein:AAF52317,FlyMine:FBpp0078806,modMine:FBpp0078806; MD5=5891fcac3bcd1da6b7c83506890f24e3; length=403; …	14.6	6	0.06	DPVSILVK+DVIAQAQSGTGK+GIYGYGFEKPSAIQQR+LFVLDEADEMLSR+VLITTDLLAR
294	FBpp0078733|FBgn0002525|CG6944-PA|Lam-PA FBpp0297901|FBgn0002525|CG6944-PB|Lam-PB FBpp0297902|FBgn0002525|CG6944-PC|Lam-PC FBpp0312110|FBgn0002525|CG6944-PD|Lam-PD	1.0000	FBpp0078733 type=protein; loc=2L:join(5543332..5543794,5544038..5544741,5544807..5545508); ID=FBpp0078733; name=Lam-PA; parent=FBgn0002525,FBtr0079100; dbxref=FlyBase:FBpp0078733,FlyBase_Annotation_IDs:CG6944-PA,GB_protein:AAF52262.1,REFSEQ:NP_476616,GB_protein:AAF52262,FlyMine:FBpp0078733,modMine:FBpp0078733; MD5=3c317e8fc67e7c24cc1bba84fa2623e5; length=622; release=r6.09; species=Dmel;;FBpp0297…	11.7	6	0.06	AVVDESEDHSVADYYVSASAK+GSEEVAIGGWQLQR+NIFEAELLETR+TILLNSEGEAVANLDR+VDLENTIQSLR
293	FBpp0078689|FBgn0015834|CG8882-PA|Trip1-PA	1.0000	FBpp0078689 type=protein; loc=2L:complement(join(4967691..4967693,4967024..4967513,4966481..4966968)); ID=FBpp0078689; name=Trip1-PA; parent=FBgn0015834,FBtr0079053; dbxref=GB_protein:AAF52183.1,FlyBase:FBpp0078689,FlyBase_Annotation_IDs:CG8882-PA,REFSEQ:NP_523478,GB_protein:AAF52183,FlyMine:FBpp0078689,modMine:FBpp0078689; MD5=b677f500e9ee1074518bd3203c0456f2; length=326; release=r6.09; species=…	30.1	6	0.07	IWDVEYGTVIASIPTK+SYASGGEDGFVR+TERPVNSAAISPIMDHVVLGGGQDAMEVTTTSTK+TSNFSFSGNQAAYSTDK+VVDSGTDHSAGINDMQLSK
27	FBpp0070719|FBgn0029755|CG4202-PA|Sas10-PA	1.0000	FBpp0070719 type=protein; loc=X:5317504..5318790; ID=FBpp0070719; name=Sas10-PA; parent=FBgn0029755,FBtr0070751; dbxref=FlyBase:FBpp0070719,FlyBase_Annotation_IDs:CG4202-PA,GB_protein:AAG22407.2,REFSEQ:NP_572215,GB_protein:AAG22407,FlyMine:FBpp0070719,modMine:FBpp0070719; MD5=f632f5864190812b838f22d85e973316; length=428; release=r6.09; species=Dmel;	20.8	6	0.06	DLIEELKPR+IEDGDAFTVLDVAQR+MSEADFQLDNVEAAPAGSSDDNELSHITK+STYYNTDFVDQDYSSYNAQEEEQAR+VTSDLAGLSER
258	FBpp0077694|FBgn0020305|CG4258-PA|dbe-PA	1.0000	FBpp0077694 type=protein; loc=2L:complement(868739..869776); ID=FBpp0077694; name=dbe-PA; parent=FBgn0020305,FBtr0078030; dbxref=FlyBase:FBpp0077694,FlyBase_Annotation_IDs:CG4258-PA,GB_protein:AAF51440.1,REFSEQ:NP_477240,GB_protein:AAF51440,FlyMine:FBpp0077694,modMine:FBpp0077694; MD5=c320a2c1f10562df87d406c67482a003; length=345; release=r6.09; species=Dmel;	9.0	6	0.06	DIVLETMNNVHPIYNIK+QLASGEYFLNQEQK
244	FBpp0077251|FBgn0053123|CG33123-PA|CG33123-PA FBpp0311704|FBgn0053123|CG33123-PB|CG33123-PB	1.0000	FBpp0077251 type=protein; loc=2L:complement(join(3514530..3514532,3513542..3514377,3512903..3513474,3512385..3512843,3511088..3512328,3510589..3511026)); ID=FBpp0077251; name=CG33123-PA; parent=FBgn0053123,FBtr0077562; dbxref=FlyBase:FBpp0077251,FlyBase_Annotation_IDs:CG33123-PA,GB_protein:AAF51096.2,REFSEQ:NP_787968,GB_protein:AAF51096,FlyMine:FBpp0077251,modMine:FBpp0077251; MD5=2fba414c292f111…	7.7	6	0.07	LVDANEADVYYEPEK+NTLDLDVLEIK+SDGNFLTLTEAVDK+TFITTDANPYFDSFVR+TFNDQVFLSELNLK+VLAEVTGQDLLGVPLSAPLTK
239	FBpp0077107|FBgn0031631|CG3225-PA|CG3225-PA	1.0000	FBpp0077107 type=protein; loc=2L:complement(join(4818038..4818166,4817882..4817973,4817722..4817815,4815942..4817663)); ID=FBpp0077107; name=CG3225-PA; parent=FBgn0031631,FBtr0077416; dbxref=FlyBase:FBpp0077107,FlyBase_Annotation_IDs:CG3225-PA,GB_protein:AAF50979.2,REFSEQ:NP_608860,GB_protein:AAF50979,FlyMine:FBpp0077107,modMine:FBpp0077107; MD5=36a559aeb55946ff8a277c45595db8a0; length=678; relea…	6.0	6	0.06	ALGIGNILR+EYIASSEQENLK+GLIGITEPR+SELSGAILQLK
228	FBpp0076840|FBgn0029118|CG10622-PA|Sucb-PA FBpp0311088|FBgn0029118|CG10622-PC|Sucb-PC	1.0000	FBpp0076840 type=protein; loc=3L:complement(join(5563493..5563543,5563266..5563395,5563085..5563184,5561902..5562871)); ID=FBpp0076840; name=Sucb-PA; parent=FBgn0029118,FBtr0077134; dbxref=FlyBase:FBpp0076840,FlyBase_Annotation_IDs:CG10622-PA,GB_protein:AAF50771.1,REFSEQ:NP_651963,GB_protein:AAF50771,FlyMine:FBpp0076840,modMine:FBpp0076840; MD5=4e0b921c04cd8481b37d8065ba078e98; length=416; releas…	17.8	6	0.06	AFEILTADPK+LNFDDNAQFR+LNGGEPANFLDVGGGVR+LQLNVPLVVR+NSGLPIQTASDLDDAAHK+YGVAIQQFK
223	FBpp0076727|FBgn0035688|CG10289-PA|CG10289-PA FBpp0304174|FBgn0035688|CG10289-PB|CG10289-PB FBpp0304175|FBgn0035688|CG10289-PC|CG10289-PC FBpp0304176|FBgn0035688|CG10289-PD|CG10289-PD	1.0000	FBpp0076727 type=protein; loc=3L:complement(join(6173377..6173436,6173111..6173310,6172732..6173056,6172357..6172670,6172156..6172294,6171982..6172100,6171348..6171921,6171228..6171292,6170117..6171169,6169801..6169927)); ID=FBpp0076727; name=CG10289-PA; parent=FBgn0035688,FBtr0077019; dbxref=FlyBase:FBpp0076727,FlyBase_Annotation_IDs:CG10289-PA,GB_protein:AAF50681.2,REFSEQ:NP_648033,GB_protein:A…	6.4	6	0.07	LAESSVVETAAIVTR+LVELITTEPSEDVPMSK+NPPAKPTLETTAAVLTPPFGK+VFTALLETK
218	FBpp0076558|FBgn0035771|CG8583-PA|Sec63-PA	1.0000	FBpp0076558 type=protein; loc=3L:join(7360908..7361031,7361744..7362453,7362522..7363770,7363853..7364031); ID=FBpp0076558; name=Sec63-PA; parent=FBgn0035771,FBtr0076847; dbxref=FlyBase:FBpp0076558,FlyBase_Annotation_IDs:CG8583-PA,GB_protein:AAF50571.1,REFSEQ:NP_648111,GB_protein:AAF50571,FlyMine:FBpp0076558,modMine:FBpp0076558; MD5=044c479b2decdf7604d3cb2491651409; length=753; release=r6.09; spe…	11.6	6	0.06	NLSDFEYENTMK+QGIKDETNEEAAGDEDEAAAAAPVK+QSDNDEVPALIR+RALMVLAASLEFDK+SDSYLGMDQQQELK+TILANAEPYR
211	FBpp0076141|FBgn0036035|CG18178-PA|CG18178-PA FBpp0303932|FBgn0036035|CG18178-PB|CG18178-PB	1.0000	FBpp0076141 type=protein; loc=3L:complement(9717859..9718983); ID=FBpp0076141; name=CG18178-PA; parent=FBgn0036035,FBtr0076412; dbxref=FlyBase:FBpp0076141,FlyBase_Annotation_IDs:CG18178-PA,GB_protein:AAF50217.1,REFSEQ:NP_648350,GB_protein:AAF50217,FlyMine:FBpp0076141,modMine:FBpp0076141; MD5=3ce6d74d118c5f789462ca95544acbc8; length=374; release=r6.09; species=Dmel;;FBpp0303932 type=protein; loc=3…	19.5	6	0.07	DYSTATVTLPTTHDAR+GLFVSLPK+GNFTSSVVITNLPK+LPLDLDEFNAK+LSLAGTPLILR+TDSDDFVNELVTR
209	FBpp0075969|FBgn0052075|CG32075-PA|CG32075-PA FBpp0297066|FBgn0052075|CG32075-PB|CG32075-PB	1.0000	FBpp0075969 type=protein; loc=3L:complement(join(11064521..11064660,11063462..11064461,11063187..11063401,11062903..11063123,11062774..11062823)); ID=FBpp0075969; name=CG32075-PA; parent=FBgn0052075,FBtr0076240; dbxref=FlyBase:FBpp0075969,FlyBase_Annotation_IDs:CG32075-PA,GB_protein:AAN11895.1,REFSEQ:NP_648428,GB_protein:AAN11895,FlyMine:FBpp0075969,modMine:FBpp0075969; MD5=211cc4ddce8929eb727713…	12.6	6	0.06	DTLEFNTTYK+ELGLQSFIVDLR+GLLPLADPPYTK+IQDTYASAFTR+LLAVQGYIEK+VDAFSNYSAPILK
21	FBpp0070611|FBgn0026083|CG4857-PB|tyf-PB FBpp0290153|FBgn0026083|CG4857-PC|tyf-PC FBpp0290346|FBgn0026083|CG4857-PF|tyf-PF FBpp0293709|FBgn0026083|CG4857-PG|tyf-PG FBpp0293710|FBgn0026083|CG4857-PH|tyf-PH FBpp0293711|FBgn0026083|CG4857-PI|tyf-PI FBpp0293712|FBgn0026083|CG4857-PJ|tyf-PJ FBpp0293713|FBgn0026083|CG4857-PK|tyf-PK FBpp0293714|FBgn0026083|CG4857-PL|tyf-PL FBpp0293715|FBgn0026083|CG4857…	1.0000	FBpp0070611 type=protein; loc=X:join(4118418..4119017,4120296..4120424,4120502..4121236,4121454..4121930,4122064..4125787,4125924..4125994); ID=FBpp0070611; name=tyf-PB; parent=FBgn0026083,FBtr0070643; dbxref=FlyBase:FBpp0070611,FlyBase_Annotation_IDs:CG4857-PB,GB_protein:AAF45924.1,REFSEQ:NP_572152,GB_protein:AAF45924,FlyMine:FBpp0070611,modMine:FBpp0070611; MD5=41faf710cde41fdb6958158e39f0b44b;…	5.5	6	0.07	AVTMDDAAVAAAAVTGGNLQR+ELPLALPALAR+GAPSASQR+NTTTVDVESVAGYR+QNNNAAAPISYADIAR+SELATTSAAAAAAATAAATQR
3	FBpp0070089|FBgn0029525|CG18273-PA|CG18273-PA	1.0000	FBpp0070089 type=protein; loc=X:complement(join(487465..487480,485028..487403,484310..484965,483884..484246,483268..483828,482884..483045)); ID=FBpp0070089; name=CG18273-PA; parent=FBgn0029525,FBtr0070094; dbxref=GB_protein:AAG22361.3,GB_protein:AAG22361.2,FlyBase:FBpp0070089,FlyBase_Annotation_IDs:CG18273-PA,REFSEQ:NP_569843,GB_protein:AAG22361,FlyMine:FBpp0070089,modMine:FBpp0070089; MD5=bbb249…	5.7	6	0.07	EVLPENLDFAR+FLGIIFNR+QMVATERPTTLFEK+QTQDISETELDGLADLGLK+TLQGLPLAQLPR+TPLATAPSANDAFK
197	FBpp0075441|FBgn0036450|CG13472-PA|Tdrd3-PA	1.0000	FBpp0075441 type=protein; loc=3L:join(14786847..14786881,14786934..14787018,14787093..14789213,14789319..14789588); ID=FBpp0075441; name=Tdrd3-PA; parent=FBgn0036450,FBtr0075691; dbxref=FlyBase:FBpp0075441,FlyBase_Annotation_IDs:CG13472-PA,GB_protein:AAF49703.1,REFSEQ:NP_648724,GB_protein:AAF49703,FlyMine:FBpp0075441,modMine:FBpp0075441; MD5=4adfa24796760f07d322221d2283ac2c; length=836; release=r…	8.7	6	0.07	ALELEPVPQLNLNVAPGSK+AQPAPVAVPQAAPR+IFGGGGQNIIDHNVK+LLQLDLSDGQNSIK+LQLMQGFLLLK
196	FBpp0075401|FBgn0014002|CG6988-PA|Pdi-PA FBpp0312224|FBgn0014002|CG6988-PE|Pdi-PE	1.0000	FBpp0075401 type=protein; loc=3L:complement(join(15142300..15142453,15138188..15139524)); ID=FBpp0075401; name=Pdi-PA; parent=FBgn0014002,FBtr0075648; dbxref=FlyBase:FBpp0075401,FlyBase_Annotation_IDs:CG6988-PA,GB_protein:AAF49659.1,REFSEQ:NP_524079,GB_protein:AAF49659,FlyMine:FBpp0075401,modMine:FBpp0075401; MD5=f07956e0e3a9386abdc94ad4a477c804; length=496; release=r6.09; species=Dmel;;FBpp03122…	13.3	6	0.06	DNEIAIIGFFK+IFEFFGMNK+MDSTANELESIK+QLAPIYDQLAEK+VIDFNLDR+VLVSSNFESVALDK
194	FBpp0075318|FBgn0036515|CG12304-PA|CG12304-PA FBpp0075319|FBgn0036515|CG12304-PB|CG12304-PB	1.0000	FBpp0075318 type=protein; loc=3L:join(15583735..15583881,15583997..15584095,15584287..15584439,15584640..15584868,15584923..15585299); ID=FBpp0075318; name=CG12304-PA; parent=FBgn0036515,FBtr0075565; dbxref=FlyBase:FBpp0075318,FlyBase_Annotation_IDs:CG12304-PA,GB_protein:AAF49612.1,REFSEQ:NP_648782,GB_protein:AAF49612,FlyMine:FBpp0075318,modMine:FBpp0075318; MD5=1f634cf46b082198c2db35ed4453663a; …	16.9	6	0.07	DLTPALVAWR+NLYTIDVK+TFTHSTMADIGPAAR+TLLPQFDIK+VPVNPALPK
180	FBpp0075034|FBgn0036686|CG7728-PA|CG7728-PA	1.0000	FBpp0075034 type=protein; loc=3L:join(17016639..17018424,17018485..17020178); ID=FBpp0075034; name=CG7728-PA; parent=FBgn0036686,FBtr0075274; dbxref=FlyBase:FBpp0075034,FlyBase_Annotation_IDs:CG7728-PA,GB_protein:AAF49383.1,REFSEQ:NP_648945,GB_protein:AAF49383,FlyMine:FBpp0075034,modMine:FBpp0075034; MD5=dcbad445cbb222c4d7db1b2c52abeef8; length=1159; release=r6.09; species=Dmel;	7.6	6	0.07	ATIDEQMEQQEFR+AVQNAAQPDSMYTTIVR+EQEQTAEAAEQAELVNK+LLYAPMSGVGGIVYDK+QEHMVHIAGLGDAR+VAVVNSPYEQK
176	FBpp0074865|FBgn0042134|CG18811-PA|Capr-PA FBpp0311792|FBgn0042134|CG18811-PB|Capr-PB	1.0000	FBpp0074865 type=protein; loc=3L:complement(join(18672631..18673011,18671490..18671672,18671268..18671434,18669034..18671188)); ID=FBpp0074865; name=Capr-PA; parent=FBgn0042134,FBtr0075098; dbxref=FlyBase:FBpp0074865,FlyBase_Annotation_IDs:CG18811-PA,GB_protein:AAG22572.1,REFSEQ:NP_652671,GB_protein:AAG22572,FlyMine:FBpp0074865,modMine:FBpp0074865; MD5=927ba82456ba510777179a794cc84d2d; length=961…	9.5	6	0.07	ANAVSAAAVVPEPYNPLK+GETTQATPPAPPTK+NNDTNAAATAALTNVLK+RPETADDVSFIATAQK+SLFQQIQDSGYLDK+YDAVLANLEFAR
173	FBpp0074756|FBgn0040075|CG9750-PA|rept-PA FBpp0304236|FBgn0040075|CG9750-PB|rept-PB FBpp0311247|FBgn0040075|CG9750-PC|rept-PC	1.0000	FBpp0074756 type=protein; loc=3L:19255515..19256960; ID=FBpp0074756; name=rept-PA; parent=FBgn0040075,FBtr0074988; dbxref=GB_protein:AAF49182.1,FlyBase:FBpp0074756,FlyBase_Annotation_IDs:CG9750-PA,REFSEQ:NP_524156,GB_protein:AAF49182,FlyMine:FBpp0074756,modMine:FBpp0074756; MD5=a3ea44727bd62e2721bb3d2ec2a0204f; length=481; release=r6.09; species=Dmel;;FBpp0304236 type=protein; loc=3L:19255515..19…	13.3	6	0.06	ALESDMAPVVVMATNR+EVVHTVTLHEIDVINSR+GLGLDDVLEAR+IQAGDVITIDK+TEALSQALR
172	FBpp0074735|FBgn0036892|CG8798-PA|Lon-PA FBpp0271918|FBgn0036892|CG8798-PC|Lon-PC	1.0000	FBpp0074735 type=protein; loc=3L:complement(join(19611744..19612082,19611325..19611580,19610802..19611207,19610615..19610744,19610252..19610556,19609766..19610188,19608981..19609709,19608732..19608921,19608426..19608668)); ID=FBpp0074735; name=Lon-PA; parent=FBgn0036892,FBtr0074967; dbxref=FlyBase:FBpp0074735,FlyBase_Annotation_IDs:CG8798-PA,GB_protein:AAF49134,REFSEQ:NP_649133,FlyMine:FBpp007473…	5.5	6	0.07	EGEHFPVNADNLTTFLGK+FSVGGMTDVAEIK+IENPLVLIDEVDK+LNQPYVGVFLK
144	FBpp0074055|FBgn0262734|CG4429-PA|Rbp2-PA FBpp0074056|FBgn0262734|CG4429-PB|Rbp2-PB FBpp0089381|FBgn0262734|CG4429-PC|Rbp2-PC FBpp0310225|FBgn0262734|CG4429-PD|Rbp2-PD FBpp0310226|FBgn0262734|CG4429-PE|Rbp2-PE	1.0000	FBpp0074055 type=protein; loc=X:join(16448698..16448729,16449874..16450179,16450314..16450501,16451275..16451559,16451919..16452085); ID=FBpp0074055; name=Rbp2-PA; parent=FBgn0262734,FBtr0074279; dbxref=FlyBase:FBpp0074055,FlyBase_Annotation_IDs:CG4429-PA,GB_protein:AAF48616.1,REFSEQ:NP_524959,GB_protein:AAF48616,FlyMine:FBpp0074055,modMine:FBpp0074055; MD5=a62b218a3d25dcbfe45695b96c0d393b; lengt…	14.2	6	0.06	IFQDFEVK+IKLDDLSAPLR+LDDLSAPLR+TIAAPINAVAETK+YGSFNNDDRPFER
138	FBpp0073898|FBgn0030674|CG8184-PB|CG8184-PB FBpp0308743|FBgn0030674|CG8184-PC|CG8184-PC FBpp0308744|FBgn0030674|CG8184-PD|CG8184-PD FBpp0308745|FBgn0030674|CG8184-PE|CG8184-PE FBpp0308746|FBgn0030674|CG8184-PF|CG8184-PF FBpp0308747|FBgn0030674|CG8184-PG|CG8184-PG FBpp0309265|FBgn0030674|CG8184-PH|CG8184-PH	1.0000	FBpp0073898 type=protein; loc=X:join(15714115..15714381,15714717..15714956,15715026..15715247,15715306..15715577,15715658..15716154,15716292..15721399,15721564..15724378,15724442..15724915,15724974..15725314,15725377..15726447,15726538..15726673,15726733..15729357,15729430..15729831,15729899..15730087,15730152..15730473,15730537..15730702,15730777..15730967,15731045..15731147); ID=FBpp0073898; na…	2.9	6	0.06	AYHEHIGGAGSGAGLLDIGGAR+FGQQPTAAAGGATPHNQTPTPPPAAK+GEYLINTNSTTLADDAR+KAELSSQLPSSLAPK+KANMRAVSSDVWR+KQSSSGGGAAAAGQTGQATEK+SNIFLINR+TQQAGGVVGSGAGATGTPAAASQAVK
14	FBpp0070402|FBgn0000377|CG3193-PA|crn-PA	1.0000	FBpp0070402 type=protein; loc=X:complement(join(2249828..2249863,2247697..2249769)); ID=FBpp0070402; name=crn-PA; parent=FBgn0000377,FBtr0070418; dbxref=FlyBase:FBpp0070402,FlyBase_Annotation_IDs:CG3193-PA,GB_protein:AAF45760.1,REFSEQ:NP_477118,GB_protein:AAF45760,FlyMine:FBpp0070402,modMine:FBpp0070402; MD5=14718c6a043bb247bab7c033c8f106d4; length=702; release=r6.09; species=Dmel;	9.5	6	0.07	AGIEDVIVSK+AVEFFGDDYIEER+DLEILPPPPK+FAELENLLGDTDR+ISDPAELADYQQR+VLLLEAWR
117	FBpp0073309|FBgn0030293|CG1737-PA|CG1737-PA FBpp0309056|FBgn0030293|CG1737-PB|CG1737-PB FBpp0309057|FBgn0030293|CG1737-PC|CG1737-PC	1.0000	FBpp0073309 type=protein; loc=X:11351704..11354535; ID=FBpp0073309; name=CG1737-PA; parent=FBgn0030293,FBtr0073453; dbxref=FlyBase:FBpp0073309,FlyBase_Annotation_IDs:CG1737-PA,GB_protein:AAF48032.1,REFSEQ:NP_572711,GB_protein:AAF48032,FlyMine:FBpp0073309,modMine:FBpp0073309; MD5=aac979f14c5d82a8ff9bbaa73eb4e07d; length=943; release=r6.09; species=Dmel;;FBpp0309056 type=protein; loc=X:11351704..11…	9.3	6	0.06	EILPTGGGIDDANSPK+LSISSNIVELVNAK+LSNLLADNDVQPVFK+NIGTGNSVAGDK+QTMTIFTGDLK+YLAALADGGGQSIGTNDR
115	FBpp0073126|FBgn0035499|CG14996-PB|Chd64-PB FBpp0302668|FBgn0035499|CG14996-PC|Chd64-PC	1.0000	FBpp0073126 type=protein; loc=3L:complement(join(4122156..4122209,4115305..4115646,4114972..4115142)); ID=FBpp0073126; name=Chd64-PB; parent=FBgn0035499,FBtr0073270; dbxref=FlyBase:FBpp0073126,FlyBase_Annotation_IDs:CG14996-PB,GB_protein:AAF47840.2,REFSEQ:NP_647860,GB_protein:AAF47840,FlyMine:FBpp0073126,modMine:FBpp0073126; MD5=28afced7256b9db15794cd3fbee17f1d; length=188; release=r6.09; species…	51.4	6	0.06	AGANVISLQYGSNK+ASNFNKPSIGPK+AVTEEPINTSGDTDNFFEVLK+LANALQPGSIK+NFGVPTQETFQSVDLWER+YSEELAQESLEWIK
843	FBpp0083376|FBgn0038834|CG15697-PA|RpS30-PA FBpp0083377|FBgn0038834|CG15697-PB|RpS30-PB FBpp0311976|FBgn0038834|CG15697-PC|RpS30-PC	0.9999	FBpp0083376 type=protein; loc=3R:join(20850866..20850943,20851031..20851351); ID=FBpp0083376; name=RpS30-PA; parent=FBgn0038834,FBtr0083969; dbxref=FlyBase:FBpp0083376,FlyBase_Annotation_IDs:CG15697-PA,GB_protein:AAF55815.1,REFSEQ:NP_650922,GB_protein:AAF55815,FlyMine:FBpp0083376,modMine:FBpp0083376; MD5=37bd816fe79d8d27f3e1d4d20b3f2d9a; length=132; release=r6.09; species=Dmel;;FBpp0083377 type=p…	8.3	6	0.06	FVNFVQGFGR+RFVNFVQGFGR
783a	FBpp0088389|FBgn0283521|CG12052-PP|lola-PP	0.9998	FBpp0088389 type=protein; loc=2R:complement(join(10533576..10533749,10533118..10533511,10532181..10532894,10532039..10532119,10502358..10502462,10500636..10502059)); ID=FBpp0088389; name=lola-PP; parent=FBgn0283521,FBtr0089355; dbxref=FlyBase_Annotation_IDs:CG12052-PP,FlyBase:FBpp0088389,GB_protein:AAF58778.4,REFSEQ:NP_788311,GB_protein:AAF58778,FlyMine:FBpp0088389,modMine:FBpp0088389; MD5=7691ef…	9.3	6	0.04	DNSVSSVGSEMVIEPK+GEVNISQDQLAALLK+LATGGAMDTSGDVSGSR+LSGAYTLEQTK+TSTPIRPKVSTTTTSTSTAAAAAAAATIAAK
880	FBpp0086736|FBgn0033886|CG13349-PA|Rpn13-PA FBpp0086737|FBgn0033886|CG13349-PB|Rpn13-PB FBpp0112987|FBgn0033886|CG13349-PF|Rpn13-PF	0.9996	FBpp0086736 type=protein; loc=2R:complement(join(13959568..13960088,13959205..13959398,13958645..13959099)); ID=FBpp0086736; name=Rpn13-PA; parent=FBgn0033886,FBtr0087610; dbxref=GB_protein:AAF58312.1,FlyBase:FBpp0086736,FlyBase_Annotation_IDs:CG13349-PA,REFSEQ:NP_610917,GB_protein:AAF58312,FlyMine:FBpp0086736,modMine:FBpp0086736; MD5=fc07f5d055821428f9a70a7ef39a2131; length=389; release=r6.09; s…	20.3	6	0.04	NTSSSGGGGASALQTPENVSVPR+QSGLGSSSNSSNLVEFR+SSSNVNSQVGEGAGSSVDADAPGR+VEDDLIVFPDDFEYK
84	FBpp0072251|FBgn0035021|CG4622-PA|CG4622-PA FBpp0289717|FBgn0035021|CG4622-PC|CG4622-PC	1.0000	FBpp0072251 type=protein; loc=2R:complement(join(24535142..24535324,24534415..24535086,24534244..24534363,24533501..24534187)); ID=FBpp0072251; name=CG4622-PA; parent=FBgn0035021,FBtr0072344; dbxref=FlyBase_Annotation_IDs:CG4622-PA,FlyBase:FBpp0072251,GB_protein:AAF47224.1,REFSEQ:NP_611929,GB_protein:AAF47224,FlyMine:FBpp0072251,modMine:FBpp0072251; MD5=90dd11cfb8efc9e2a06599eabb47392a; length=55…	11.6	5	0.05	AQQEELLQELDVNASHNTTANESK+IVEYPGFNVQPK+LNAANVPSYK+VGVSDVINFENLPDSTGK
802a	FBpp0290110|FBgn0036302|CG10632-PG|sowah-PG FBpp0290111|FBgn0036302|CG10632-PI|sowah-PI	1.0000	FBpp0290110 type=protein; loc=3L:complement(join(12572312..12572438,12571539..12572200,12564899..12565039,12548485..12548496,12545403..12545405,12544319..12544321,12541288..12541377,12541182..12541187,12540390..12540462,12539622..12540146,12538550..12538576,12537815..12538488)); ID=FBpp0290110; name=sowah-PG; parent=FBgn0036302,FBtr0300888; dbxref=REFSEQ:NP_001137943,GB_protein:ACL83298,FlyBase:F…	9.8	5	0.05	AAMSTPYATNGGLPSR+AVAAASGIPEPSSPGGASLNFDSPMR+SNSIDVIDNK+TYVTLLSTIK
795a	FBpp0099974|FBgn0260439|CG17291-PA|Pp2A-29B-PA FBpp0099975|FBgn0260439|CG17291-PB|Pp2A-29B-PB FBpp0293227|FBgn0260439|CG17291-PC|Pp2A-29B-PC	1.0000	FBpp0099974 type=protein; loc=2L:join(8366311..8366394,8367096..8367249,8367312..8367730,8367797..8367871,8367931..8368696,8368758..8369030,8369716..8369720); ID=FBpp0099974; name=Pp2A-29B-PA; parent=FBgn0260439,FBtr0005088; dbxref=FlyBase_Annotation_IDs:CG17291-PA,FlyBase:FBpp0099974,GB_protein:AAF52650.2,REFSEQ:NP_001027227,GB_protein:AAF52650,FlyMine:FBpp0099974,modMine:FBpp0099974; MD5=c07243…	9.1	5	0.06	HFAAQAIAGIAAA+LNTDTDVDVK+SDLIPNFVQLAQDDQDSVR+VDLVPAFQYLLK
794a	FBpp0099495|FBgn0063485|CG3849-PB|Lasp-PB FBpp0297281|FBgn0063485|CG3849-PC|Lasp-PC	1.0000	FBpp0099495 type=protein; loc=3L:complement(join(16710943..16711011,16694202..16694296,16681238..16681370,16680812..16680947,16678808..16679932,16678425..16678660,16678179..16678358)); ID=FBpp0099495; name=Lasp-PB; parent=FBgn0063485,FBtr0100145; dbxref=FlyBase_Annotation_IDs:CG3849-PB,FlyBase:FBpp0099495,GB_protein:AAN11739.2,REFSEQ:NP_730192,GB_protein:AAN11739,FlyMine:FBpp0099495,modMine:FBpp0…	11.2	5	0.05	AIYDYEAQDVDEVSFR+ATAIADTPELK+FTQVADDPETLR+IADYDPLTDGPR+QQQQQQQQQQQQLLQQQAIK
790a	FBpp0089056|FBgn0032456|CG6214-PA|MRP-PA FBpp0089057|FBgn0032456|CG6214-PB|MRP-PB FBpp0089058|FBgn0032456|CG6214-PC|MRP-PC FBpp0089059|FBgn0032456|CG6214-PD|MRP-PD FBpp0089060|FBgn0032456|CG6214-PE|MRP-PE FBpp0089061|FBgn0032456|CG6214-PF|MRP-PF FBpp0089062|FBgn0032456|CG6214-PG|MRP-PG FBpp0089063|FBgn0032456|CG6214-PH|MRP-PH FBpp0089064|FBgn0032456|CG6214-PI|MRP-PI FBpp0089065|FBgn0032456|CG6214…	1.0000	FBpp0089056 type=protein; loc=2L:join(12722431..12722484,12722559..12724070,12724206..12724343,12724472..12724618,12725712..12725796,12725859..12726678,12726746..12727116,12730843..12731066,12737959..12738176,12738241..12738747,12738807..12739188,12743980..12744171); ID=FBpp0089056; name=MRP-PA; parent=FBgn0032456,FBtr0090013; dbxref=FlyBase:FBpp0089056,FlyBase_Annotation_IDs:CG6214-PA,GB_protein…	5.2	5	0.06	GQIIEFASPTELLDNPK+HIFEEVIGPK+MGEISESGTFDQLVK+MSSDIETNIVSVER+RQDSHDSVASAASLKK+SSLTLALFR
760a	FBpp0085646|FBgn0260934|CG8201-PA|par-1-PA FBpp0290718|FBgn0260934|CG8201-PP|par-1-PP FBpp0303277|FBgn0260934|CG8201-PV|par-1-PV FBpp0303278|FBgn0260934|CG8201-PX|par-1-PX	1.0000	FBpp0085646 type=protein; loc=2R:join(19459933..19460616,19470597..19470812,19470872..19471092,19471209..19471490,19471552..19471736,19472819..19472931,19472996..19473164,19473440..19473554,19473613..19473740,19473805..19473967,19477616..19477704,19478742..19478865,19482952..19483101,19483168..19483286,19483349..19483407); ID=FBpp0085646; name=par-1-PA; parent=FBgn0260934,FBtr0086450; dbxref=FlyB…	7.1	5	0.05	NISGNDAGANAGSASVQSPTHR+NNTALEYSGTSGASGDSSHPGR+TQLNPGSLQK+TTSPLMPDQIMQK
742a	FBpp0084026|FBgn0003134|CG6593-PA|Pp1alpha-96A-PA FBpp0306442|FBgn0003134|CG6593-PB|Pp1alpha-96A-PB	1.0000	FBpp0084026 type=protein; loc=3R:join(24518659..24518707,24518844..24519192,24519596..24519881,24519940..24520087,24520343..24520494); ID=FBpp0084026; name=Pp1alpha-96A-PA; parent=FBgn0003134,FBtr0084642; dbxref=FlyBase:FBpp0084026,FlyBase_Annotation_IDs:CG6593-PA,GB_protein:AAF56306.1,REFSEQ:NP_524484,GB_protein:AAF56306,FlyMine:FBpp0084026,modMine:FBpp0084026; MD5=bdec996ce6ac233ff52e833f314438…	13.1	5	0.04	AHQVVEDGYEFFAK+NVQLSESEIR+YAENFFLLR+YLFLGDYVDR
741a	FBpp0083951|FBgn0011725|CG31137-PA|twin-PA FBpp0083952|FBgn0011725|CG31137-PB|twin-PB FBpp0083953|FBgn0011725|CG31137-PE|twin-PE FBpp0083954|FBgn0011725|CG31137-PC|twin-PC FBpp0083956|FBgn0011725|CG31137-PF|twin-PF	1.0000	FBpp0083951 type=protein; loc=3R:complement(join(24220532..24220538,24220215..24220343,24219965..24220151,24219600..24219775,24199883..24199951,24199275..24199587,24198436..24199213)); ID=FBpp0083951; name=twin-PA; parent=FBgn0011725,FBtr0084566; dbxref=FlyBase:FBpp0083951,FlyBase_Annotation_IDs:CG31137-PA,GB_protein:AAF56259.2,REFSEQ:NP_732965,GB_protein:AAF56259; MD5=8e7ae0509587825ba31b8f323ca…	10.5	5	0.06	ELLLNNNFLR+GIIDYIFYTK+LPADVGMLTSLR+NDGYEGIFSPK+QQIFLSQEDIAAGK
736a	FBpp0083851|FBgn0039120|CG10198-PA|Nup98-96-PA FBpp0306915|FBgn0039120|CG10198-PD|Nup98-96-PD	1.0000	FBpp0083851 type=protein; loc=3R:complement(join(23780885..23781164,23778287..23780824,23777689..23778207,23777438..23777620,23776932..23777107,23776593..23776875,23775522..23776533,23775055..23775464,23774509..23774990)); ID=FBpp0083851; name=Nup98-96-PA; parent=FBgn0039120,FBtr0084460; dbxref=FlyBase:FBpp0083851,FlyBase_Annotation_IDs:CG10198-PA,GB_protein:AAF56190.2,REFSEQ:NP_651187,GB_protein…	3.8	5	0.05	EFTGPSLPVSMVFAPR+IWLEELLDK+LPLPQEFASK+SSFFVEDNAPEDEPMETTGR+TQFFQAGGNSDFSMFDPPR
703a	FBpp0077326|FBgn0260639|CG3157-PA|gammaTub23C-PA	1.0000	FBpp0077326 type=protein; loc=2L:join(2973059..2973107,2973166..2973368,2973429..2974604); ID=FBpp0077326; name=gammaTub23C-PA; parent=FBgn0260639,FBtr0077641; dbxref=FlyBase:FBpp0077326,FlyBase_Annotation_IDs:CG3157-PA,GB_protein:AAF51174.1,REFSEQ:NP_476804,GB_protein:AAF51174,FlyMine:FBpp0077326,modMine:FBpp0077326; MD5=d5e01458d1da8fc0446d951772715831; length=475; release=r6.09; species=Dmel;	8.6	5	0.05	AVLIDLEPR+LQEEVFDIIDR+LTTAADSVVVLDNTALNR+VINTIMGSVYSK
686a	FBpp0074017|FBgn0004432|CG9916-PA|Cyp1-PA	1.0000	FBpp0074017 type=protein; loc=X:complement(join(16320079..16320336,16318182..16318607)); ID=FBpp0074017; name=Cyp1-PA; parent=FBgn0004432,FBtr0074238; dbxref=GB_protein:AAF48589.1,FlyBase:FBpp0074017,FlyBase_Annotation_IDs:CG9916-PA,GB_protein:AAF48589.2,REFSEQ:NP_523366,GB_protein:AAF48589,FlyMine:FBpp0074017,modMine:FBpp0074017; MD5=57b8ab74b3c125f25f28fc1df27fe914; length=227; release=r6.09; s…	15.9	5	0.05	FPDENFELK+SITLASSACSVNR+VFFDMTADNEPLGR
681a	FBpp0073371|FBgn0014133|CG1822-PB|bif-PB FBpp0306539|FBgn0014133|CG1822-PD|bif-PD	1.0000	FBpp0073371 type=protein; loc=X:join(11680853..11681114,11681718..11684254,11687462..11687635,11689201..11689543,11693547..11693938); ID=FBpp0073371; name=bif-PB; parent=FBgn0014133,FBtr0073526; dbxref=FlyBase:FBpp0073371,FlyBase_Annotation_IDs:CG1822-PB,GB_protein:AAN09639.1,REFSEQ:NP_727547,GB_protein:AAN09639,FlyMine:FBpp0073371,modMine:FBpp0073371; MD5=c914c0aee4dd9a54ac6d9f0c4c1af3ad; length…	6.5	5	0.06	EGDLAATEAGPGTADGAGASK+EVPDYIESDVVIYR+GSAVDEDDYHLTATPGAEVVYSEGTQK+GTAMDNLFQLGVTR
668a	FBpp0071739|FBgn0022985|CG5821-PA|qkr58E-2-PA FBpp0308618|FBgn0022985|CG5821-PB|qkr58E-2-PB FBpp0311193|FBgn0022985|CG5821-PC|qkr58E-2-PC	1.0000	FBpp0071739 type=protein; loc=2R:join(22416066..22416366,22416428..22417031,22417096..22417196,22417252..22417496); ID=FBpp0071739; name=qkr58E-2-PA; parent=FBgn0022985,FBtr0071828; dbxref=FlyBase:FBpp0071739,FlyBase_Annotation_IDs:CG5821-PA,GB_protein:AAF46845.1,REFSEQ:NP_523810,GB_protein:AAF46845,FlyMine:FBpp0071739,modMine:FBpp0071739; MD5=8e03d7b2d061315d4df30990c5c27762; length=416; release…	8.7	5	0.05	HNEETVYFR+LIDEALER+MENHFPLAVK+VAYALAEIR
638	FBpp0290855|FBgn0250732|CG33546-PB|gfzf-PB FBpp0306732|FBgn0250732|CG33546-PE|gfzf-PE	1.0000	FBpp0290855 type=protein; loc=3R:complement(join(7150166..7150630,7147678..7149632,7146945..7147092,7146314..7146883)); ID=FBpp0290855; name=gfzf-PB; parent=FBgn0250732,FBtr0091512; dbxref=FlyBase_Annotation_IDs:CG33546-PB,GB_protein:AAF54054.3,FlyBase:FBpp0099469,FlyBase:FBpp0290855,REFSEQ:NP_001014610,GB_protein:AAF54054,FlyMine:FBpp0290855,modMine:FBpp0290855; MD5=a6817e54e68921d9f7657bfcb1c12…	3.5	5	0.05	ITLDPVENGPVVLR+LMHMFSK+SLDQIQQEYGDLAIER
636	FBpp0289511|FBgn0034432|CG7461-PB|CG7461-PB FBpp0311550|FBgn0034432|CG7461-PC|CG7461-PC	1.0000	FBpp0289511 type=protein; loc=2R:19305224..19307107; ID=FBpp0289511; name=CG7461-PB; parent=FBgn0034432,FBtr0300283; dbxref=REFSEQ:NP_611409,GB_protein:AAF57579,FlyBase:FBpp0289511,FlyBase_Annotation_IDs:CG7461-PB,FlyMine:FBpp0289511,modMine:FBpp0289511; MD5=20ccadaf1d700f223568deb25fdd0507; length=627; release=r6.09; species=Dmel;;FBpp0311550 type=protein; loc=2R:19305224..19307107; ID=FBpp03115…	13.6	5	0.05	AASTVGLGGTDLSGHVVGELLPYAK+AVNLNLPTAQHELNMTK+ELTNSLIDPFER+GSLVSSQVFPYPDVLTAEQK+NPSANLGLIFK
633	FBpp0289147|FBgn0024733|CG17521-PC|RpL10-PC FBpp0289148|FBgn0024733|CG17521-PD|RpL10-PD FBpp0306039|FBgn0024733|CG17521-PE|RpL10-PE	1.0000	FBpp0289147 type=protein; loc=3L:complement(join(23095275..23095297,23094906..23095211,23094684..23094846,23093714..23093878)); ID=FBpp0289147; name=RpL10-PC; parent=FBgn0024733,FBtr0299869; dbxref=FlyBase:FBpp0289147,FlyBase_Annotation_IDs:CG17521-PC,REFSEQ:NP_651954,GB_protein:AAF45440,FlyMine:FBpp0289147,modMine:FBpp0289147; MD5=a21ae4fdf57e935a5fb2b1b7c681fc43; length=218; release=r6.09; spec…	13.3	5	0.06	AQVIEALR+GAFGKPQGTVAR+IGQPIMSVR
63	FBpp0071767|FBgn0034744|CG4071-PA|Vps20-PA FBpp0300826|FBgn0034744|CG4071-PC|Vps20-PC	1.0000	FBpp0071767 type=protein; loc=2R:join(22608544..22608618,22608684..22608793,22608856..22609309); ID=FBpp0071767; name=Vps20-PA; parent=FBgn0034744,FBtr0071856; dbxref=FlyBase:FBpp0071767,FlyBase_Annotation_IDs:CG4071-PA,GB_protein:AAF46863.1,REFSEQ:NP_726213,GB_protein:AAF46863,FlyMine:FBpp0071767,modMine:FBpp0071767; MD5=de371cc6272c2acc533c2272eec76886; length=212; release=r6.09; species=Dmel;;…	23.6	5	0.06	GAQLPDVPTEDLPIPAEIESVEEPAK+LAADIEFAQVEMK+YQESLLTNADK
593	FBpp0087972|FBgn0029093|CG1548-PA|cathD-PA	1.0000	FBpp0087972 type=protein; loc=2R:complement(join(7822549..7823466,7822225..7822485)); ID=FBpp0087972; name=cathD-PA; parent=FBgn0029093,FBtr0088898; dbxref=FlyBase:FBpp0087972,FlyBase_Annotation_IDs:CG1548-PA,GB_protein:AAF59186.1,REFSEQ:NP_652013,GB_protein:AAF59186,FlyMine:FBpp0087972,modMine:FBpp0087972; MD5=fbe176b5e485f5702cfdc5f320281c69; length=392; release=r6.09; species=Dmel;	16.6	5	0.05	DPASPEGGEIIFGGSDPNHYTGEFTYLPVTR+DQTFAEALSEPGLVFVAAK+VVFDTGSSNLWVPSK
592	FBpp0087968|FBgn0050382|CG30382-PA|CG30382-PA FBpp0087969|FBgn0263121|CG18495-PB|Prosalpha1-PB FBpp0087970|FBgn0263121|CG18495-PA|Prosalpha1-PA FBpp0291433|FBgn0050382|CG30382-PB|CG30382-PB	1.0000	FBpp0087968 type=protein; loc=2R:complement(join(7831520..7831595,7831281..7831457,7830511..7830992)); ID=FBpp0087968; name=CG30382-PA; parent=FBgn0050382,FBtr0088894; dbxref=FlyBase:FBpp0087968,FlyBase_Annotation_IDs:CG30382-PA,GB_protein:AAM68869.1,REFSEQ:NP_724616,GB_protein:AAM68869,FlyMine:FBpp0087968,modMine:FBpp0087968; MD5=4137b83427de6b647901cbacf8b3a673; length=244; release=r6.09; speci…	22.5	5	0.06	AIAQENITTVALK+LYQVEYAFK+NIVPETVTHLFR+TDPAGYFSGFK+TLEANSYLEK
60	FBpp0071744|FBgn0034734|CG4554-PA|CG4554-PA	1.0000	FBpp0071744 type=protein; loc=2R:join(22483419..22483463,22483529..22485893,22485957..22488818,22488880..22490741,22490798..22491430,22491492..22491926); ID=FBpp0071744; name=CG4554-PA; parent=FBgn0034734,FBtr0071833; dbxref=FlyBase:FBpp0071744,FlyBase_Annotation_IDs:CG4554-PA,GB_protein:AAF46853.2,REFSEQ:NP_611676,GB_protein:AAF46853,FlyMine:FBpp0071744,modMine:FBpp0071744; MD5=e0908e038085b2e8a…	2.6	5	0.05	FILQTLQLK+IVNLLELIR+KVMATITTVLLPTLNR+LFLQFVDNEYR+QNPDISPIAASLR+SEAIGLLGELAR
583	FBpp0087764|FBgn0033342|CG8258-PA|CG8258-PA	1.0000	FBpp0087764 type=protein; loc=2R:complement(join(8906853..8906912,8905643..8906673,8905029..8905578)); ID=FBpp0087764; name=CG8258-PA; parent=FBgn0033342,FBtr0088683; dbxref=FlyBase:FBpp0087764,FlyBase_Annotation_IDs:CG8258-PA,GB_protein:AAF59029.3,REFSEQ:NP_610418,GB_protein:AAF59029,FlyMine:FBpp0087764,modMine:FBpp0087764; MD5=7dde112ff52bde845483a1ed89d6deb5; length=546; release=r6.09; species…	12.8	5	0.05	FANALEVFPK+FVEGDVTYAEK+LGITTAEISDGYEK+QYGQEDFLNDLVSK+SADELLSFSSGEESLLESQIK
575	FBpp0087498|FBgn0001291|CG2275-PB|Jra-PB FBpp0087499|FBgn0001291|CG2275-PA|Jra-PA FBpp0303456|FBgn0001291|CG2275-PC|Jra-PC	1.0000	FBpp0087498 type=protein; loc=2R:10097267..10098136; ID=FBpp0087498; name=Jra-PB; parent=FBgn0001291,FBtr0088410; dbxref=FlyBase:FBpp0087498,FlyBase_Annotation_IDs:CG2275-PB,GB_protein:AAM71059.1,REFSEQ:NP_724882,GB_protein:AAM71059; MD5=beb7e2d3671704ea19c041673d4c2973; length=289; release=r6.09; species=Dmel;;FBpp0087499 type=protein; loc=2R:10097267..10098136; ID=FBpp0087499; name=Jra-PA; pare…	18.7	5	0.06	AGPVTVEQLDFGR+GENVDLASIVK+IFAPLVINSPDLSSK+ILLSNNLMQTPQPGK
574	FBpp0087461|FBgn0033454|CG1671-PA|CG1671-PA	1.0000	FBpp0087461 type=protein; loc=2R:join(9848125..9848150,9848210..9850547); ID=FBpp0087461; name=CG1671-PA; parent=FBgn0033454,FBtr0088373; dbxref=FlyBase:FBpp0087461,FlyBase_Annotation_IDs:CG1671-PA,GB_protein:AAF58888.1,REFSEQ:NP_610526,GB_protein:AAF58888,FlyMine:FBpp0087461,modMine:FBpp0087461; MD5=959d1b74ff1aa316534e6ff5827ac206; length=787; release=r6.09; species=Dmel;	5.6	5	0.06	DILSQSDFQISR+FGDVTQVTR+FIISAASDGLLK+YLIGDALLDPK
573	FBpp0087357|FBgn0262114|CG11763-PC|RanBPM-PC FBpp0087358|FBgn0262114|CG11763-PA|RanBPM-PA FBpp0099887|FBgn0262114|CG11763-PD|RanBPM-PD FBpp0297357|FBgn0262114|CG42236-PE|RanBPM-PE FBpp0303464|FBgn0262114|CG42236-PF|RanBPM-PF FBpp0312425|FBgn0262114|CG42236-PG|RanBPM-PG	1.0000	FBpp0087357 type=protein; loc=2R:join(10431672..10431915,10433039..10433203,10433275..10433465,10433542..10433723,10433787..10433899,10433961..10434112,10434171..10434373,10434427..10434590,10434652..10434785,10434918..10435029,10435086..10435222); ID=FBpp0087357; name=RanBPM-PC; parent=FBgn0262114,FBtr0088262; dbxref=FlyBase:FBpp0087357,GB_protein:AAM68758.1,FlyBase_Annotation_IDs:CG11763-PC,Fly…	8.9	5	0.06	LLYPNVNESETPLPR+QFIEMINGADIENVNNK+TAEAFNGYTNQTFNEDLASIK
555	FBpp0086872|FBgn0033816|CG4679-PA|CG4679-PA	1.0000	FBpp0086872 type=protein; loc=2R:complement(join(13239000..13239326,13237314..13238945)); ID=FBpp0086872; name=CG4679-PA; parent=FBgn0033816,FBtr0087759; dbxref=FlyBase:FBpp0086872,FlyBase_Annotation_IDs:CG4679-PA,GB_protein:AAF58398.1,REFSEQ:NP_610854,GB_protein:AAF58398,FlyMine:FBpp0086872,modMine:FBpp0086872; MD5=ee9cb8ac5524d167041a87ca013673e5; length=652; release=r6.09; species=Dmel;	10.7	5	0.06	AAALQALPEFK+DAVLVYNLLEQK+ESLLLYVLR+ILVDNKPNPDSPAQAQLPEQGAK+SPTDLLQALASTVAR
552	FBpp0086790|FBgn0024556|CG6050-PA|EfTuM-PA FBpp0290603|FBgn0024556|CG6050-PB|EfTuM-PB	1.0000	FBpp0086790 type=protein; loc=2R:13507744..13509213; ID=FBpp0086790; name=EfTuM-PA; parent=FBgn0024556,FBtr0087670; dbxref=FlyBase:FBpp0086790,FlyBase_Annotation_IDs:CG6050-PA,GB_protein:AAF58366.1,REFSEQ:NP_524752,GB_protein:AAF58366,FlyMine:FBpp0086790,modMine:FBpp0086790; MD5=7a0e5fa7d05e880ec944f46cbdf44dd5; length=489; release=r6.09; species=Dmel;;FBpp0290603 type=protein; loc=2R:13507744..1…	14.3	5	0.05	DGNLTLGTGVVTSTLPPLTESQR+ELLTEMGYDGDKIPVVK+GITINVAHVEYQTETR+LLQEVDSFIPTPVR
548	FBpp0086718|FBgn0013770|CG6692-PA|Cp1-PA FBpp0086719|FBgn0013770|CG6692-PC|Cp1-PC FBpp0292990|FBgn0013770|CG6692-PD|Cp1-PD FBpp0308977|FBgn0013770|CG6692-PE|Cp1-PE	1.0000	FBpp0086718 type=protein; loc=2R:join(13962238..13962336,13966755..13966969,13967030..13967741); ID=FBpp0086718; name=Cp1-PA; parent=FBgn0013770,FBtr0087592; dbxref=GB_protein:AAF58311.1,FlyBase:FBpp0086718,FlyBase_Annotation_IDs:CG6692-PA,REFSEQ:NP_725347,GB_protein:AAF58311,FlyMine:FBpp0086718,modMine:FBpp0086718; MD5=80198f2033507b9f20bf9a42a17d717b; length=341; release=r6.09; species=Dmel;;FB…	10.0	5	0.05	GFTDIPQGDEK+GVTFISPAHVTLPK
542	FBpp0086640|FBgn0019938|CG10122-PA|RpI1-PA	1.0000	FBpp0086640 type=protein; loc=2R:complement(join(14600776..14601118,14600355..14600718,14598933..14600298,14598380..14598873,14598039..14598324,14597045..14597972,14596782..14596986,14596604..14596721,14596444..14596543,14595662..14596386)); ID=FBpp0086640; name=RpI1-PA; parent=FBgn0019938,FBtr0087511; dbxref=GB_protein:AAF58234.1,FlyBase:FBpp0086640,FlyBase_Annotation_IDs:CG10122-PA,REFSEQ:NP_52…	4.1	5	0.05	LLVPVLGLSNTDLTQGDR+NGELLVGVLDK+NGFTTYIPADNASK+NGTGAFELLTK+SLPSFTSFETSPK
541	FBpp0086571|FBgn0015602|CG10159-PA|BEAF-32-PA FBpp0086572|FBgn0015602|CG10159-PB|BEAF-32-PB FBpp0294039|FBgn0015602|CG10159-PC|BEAF-32-PC	1.0000	FBpp0086571 type=protein; loc=2R:join(14770586..14770829,14771800..14772407); ID=FBpp0086571; name=BEAF-32-PA; parent=FBgn0015602,FBtr0087441; dbxref=FlyBase:FBpp0086571,FlyBase_Annotation_IDs:CG10159-PA,GB_protein:AAF58205.1,REFSEQ:NP_523747,GB_protein:AAF58205,FlyMine:FBpp0086571,modMine:FBpp0086571; MD5=a2b98eba9b86b1e6be89bd0901b85276; length=283; release=r6.09; species=Dmel;;FBpp0086572 type…	17.4	5	0.05	IESNVANYLGEAGALPQK+IQDILFK+NNLETSIER+WEEYEQNDEISEDIK
526	FBpp0086079|FBgn0022987|CG4816-PA|qkr54B-PA FBpp0086081|FBgn0022987|CG4816-PB|qkr54B-PB FBpp0297358|FBgn0022987|CG4816-PD|qkr54B-PD FBpp0303881|FBgn0022987|CG4816-PE|qkr54B-PE	1.0000	FBpp0086079 type=protein; loc=2R:join(17470610..17470886,17470942..17471066,17471172..17471623,17471694..17471795,17471855..17472075,17472136..17472245); ID=FBpp0086079; name=qkr54B-PA; parent=FBgn0022987,FBtr0086923; dbxref=FlyBase:FBpp0086079,FlyBase_Annotation_IDs:CG4816-PA,GB_protein:AAF57857.1,REFSEQ:NP_725679,GB_protein:AAF57857,FlyMine:FBpp0086079,modMine:FBpp0086079; MD5=4be54e74d576ed44a…	17.5	5	0.05	EYYQHSPGYSAGGGGGVGLGTGGASQSNAIGGSGLSSNHNR+TSHMQGGNNVLGGGSINPIGGVK+YLIPDSNDIIR
524	FBpp0086061|FBgn0034246|CG6493-PA|Dcr-2-PA FBpp0309192|FBgn0034246|CG6493-PB|Dcr-2-PB	1.0000	FBpp0086061 type=protein; loc=2R:complement(join(17581406..17581426,17581215..17581345,17580916..17581093,17580169..17580476,17579416..17580112,17578795..17579352,17578554..17578728,17575395..17578495)); ID=FBpp0086061; name=Dcr-2-PA; parent=FBgn0034246,FBtr0086904; dbxref=FlyBase:FBpp0086061,FlyBase_Annotation_IDs:CG6493-PA,GB_protein:AAF57830.2,REFSEQ:NP_523778,GB_protein:AAF57830,FlyMine:FBpp0…	3.7	5	0.05	DLALGDEESLVK+NNISPDFESVLER+NVDPLGNVIPTEDIEEPK+NVLTPQFMVGR+VVGLTGVLIK
483	FBpp0084973|FBgn0039730|CG7903-PA|CG7903-PA FBpp0306761|FBgn0039730|CG7903-PB|CG7903-PB	1.0000	FBpp0084973 type=protein; loc=3R:complement(join(29995150..29995158,29994793..29995078,29994148..29994739,29993873..29994088,29993762..29993813)); ID=FBpp0084973; name=CG7903-PA; parent=FBgn0039730,FBtr0085608; dbxref=FlyBase:FBpp0084973,FlyBase_Annotation_IDs:CG7903-PA,GB_protein:AAF56982.2,REFSEQ:NP_651755,GB_protein:AAF56982,FlyMine:FBpp0084973,modMine:FBpp0084973; MD5=e646456e2b34df695a24723b…	17.0	5	0.05	GFALPVEHQQQQMGFGR+GFFNGGGGGFNDR+GPPNNESSNQGQGFR+GQPIVVEAGRPK+VFVGSLPR
482	FBpp0084971|FBgn0039735|CG7911-PA|Nph-PA FBpp0112220|FBgn0039735|CG7911-PB|Nph-PB	1.0000	FBpp0084971 type=protein; loc=3R:complement(join(30004582..30004603,30004304..30004449,30003990..30004157,30003770..30003904)); ID=FBpp0084971; name=Nph-PA; parent=FBgn0039735,FBtr0085606; dbxref=FlyBase:FBpp0084971,FlyBase_Annotation_IDs:CG7911-PA,GB_protein:AAF56987.1,REFSEQ:NP_651760,GB_protein:AAF56987,FlyMine:FBpp0084971,modMine:FBpp0084971; MD5=04e8200910019a5c495f95b2c9c991e6; length=156; …	28.8	5	0.06	QISLGPEAK+SLRPNVEFPNGSVTFK+TGEFNVVQAETNINDDGEK+TGEFNVVQAETNINDDGEKK
48	FBpp0071259|FBgn0040235|CG12135-PA|c12.1-PA	1.0000	FBpp0071259 type=protein; loc=X:complement(join(9318992..9319122,9318280..9318928)); ID=FBpp0071259; name=c12.1-PA; parent=FBgn0040235,FBtr0071324; dbxref=FlyBase:FBpp0071259,FlyBase_Annotation_IDs:CG12135-PA,GB_protein:AAF46488.1,REFSEQ:NP_652605,GB_protein:AAF46488,FlyMine:FBpp0071259,modMine:FBpp0071259; MD5=88a47e6f20b5120247ea3d8db375fcd4; length=259; release=r6.09; species=Dmel;	12.4	5	0.04	MENILSGNPLMNYEPGTAASAAGR+WDDDVVFK
45	FBpp0071223|FBgn0052708|CG32708-PA|CG32708-PA	1.0000	FBpp0071223 type=protein; loc=X:join(9085985..9086318,9086397..9086782); ID=FBpp0071223; name=CG32708-PA; parent=FBgn0052708,FBtr0071286; dbxref=FlyBase:FBpp0071223,FlyBase_Annotation_IDs:CG32708-PA,GB_protein:AAF46440.1,REFSEQ:NP_727306,GB_protein:AAF46440,FlyMine:FBpp0071223,modMine:FBpp0071223; MD5=cad0e653be09752a372e3eb471b78ec8; length=239; release=r6.09; species=Dmel;	18.4	5	0.06	KETTFFQNNLDK+MGIIYISNIPK+QIVPLLNNK+TSQFYDSLWSMK
437	FBpp0083683|FBgn0003676|CG5374-PB|T-cp1-PB FBpp0083684|FBgn0003676|CG5374-PA|T-cp1-PA	1.0000	FBpp0083683 type=protein; loc=3R:complement(join(22491259..22491331,22490868..22491021,22489922..22490812,22489303..22489858)); ID=FBpp0083683; name=T-cp1-PB; parent=FBgn0003676,FBtr0084290; dbxref=FlyBase:FBpp0083683,FlyBase_Annotation_IDs:CG5374-PB,GB_protein:AAN13906.1,REFSEQ:NP_732748,GB_protein:AAN13906,FlyMine:FBpp0083683,modMine:FBpp0083683; MD5=5db5fade362b566973c98af35e11bcaf; length=557…	11.7	5	0.06	DSLINIAK+MLVDDIGDVTVTNDGATILR+SSLGPVGLDK+TQNVMAALSISNIVK+WTGLDLIEGVVR
434	FBpp0083610|FBgn0267385|CG7070-PB|PyK-PB FBpp0083611|FBgn0267385|CG7070-PA|PyK-PA	1.0000	FBpp0083610 type=protein; loc=3R:join(22370799..22372167,22372226..22372382,22372469..22372481); ID=FBpp0083610; name=PyK-PB; parent=FBgn0267385,FBtr0084213; dbxref=FlyBase:FBpp0083610,FlyBase_Annotation_IDs:CG7070-PB,GB_protein:AAN14373.1,REFSEQ:NP_732723,GB_protein:AAN14373,FlyMine:FBpp0083610,modMine:FBpp0083610; MD5=2074b6975470bf2c6a31830313052375; length=512; release=r6.09; species=Dmel;;FB…	11.9	5	0.06	GDLGIEIPAEK+GLVPLIYK+LGYEHPVAIALDTK+TGLIGGSGTAEIELK+VFVDDGLISLIVR
433	FBpp0083581|FBgn0038927|CG6015-PA|CG6015-PA	1.0000	FBpp0083581 type=protein; loc=3R:complement(join(22033364..22034081,22032820..22033298,22032226..22032759)); ID=FBpp0083581; name=CG6015-PA; parent=FBgn0038927,FBtr0084183; dbxref=FlyBase:FBpp0083581,FlyBase_Annotation_IDs:CG6015-PA,GB_protein:AAF55949.1,REFSEQ:NP_651005,GB_protein:AAF55949,FlyMine:FBpp0083581,modMine:FBpp0083581; MD5=6ac9b17f25f7c9bad4e491dec4f53a6b; length=576; release=r6.09; s…	9.2	5	0.05	AELDELLSK+FENEVSVAKPNEQER+IVIFSALNR+NTLAGYVEK+VVTAGWDGQIK
419	FBpp0082867|FBgn0038473|CG3983-PA|Ns1-PA	1.0000	FBpp0082867 type=protein; loc=3R:complement(join(17072582..17072603,17071632..17072517,17071319..17071569,17070845..17071255,17070600..17070775)); ID=FBpp0082867; name=Ns1-PA; parent=FBgn0038473,FBtr0083426; dbxref=FlyBase:FBpp0082867,FlyBase_Annotation_IDs:CG3983-PA,GB_protein:AAF55384.3,REFSEQ:NP_732199,GB_protein:AAF55384,FlyMine:FBpp0082867,modMine:FBpp0082867; MD5=e1b5c619ffb83f545aa2fcb48a0…	10.0	5	0.06	ITDVLDSFSLGPSSSK+TDDIMEITSTGPLEIR+VDPSLLLEENQSLNK+VGVVGIPNVGK
417	FBpp0082833|FBgn0266053|CG5208-PA|Patr-1-PA FBpp0308299|FBgn0266053|CG5208-PB|Patr-1-PB	1.0000	FBpp0082833 type=protein; loc=3R:join(17043650..17043688,17043859..17044672,17044903..17046431,17046549..17046794,17046851..17047129); ID=FBpp0082833; name=Patr-1-PA; parent=FBgn0266053,FBtr0083392; dbxref=FlyBase:FBpp0082833,FlyBase_Annotation_IDs:CG5208-PA,GB_protein:AAF55382.1,REFSEQ:NP_650592,GB_protein:AAF55382,FlyMine:FBpp0082833,modMine:FBpp0082833; MD5=93aebe7e3b799b9593031e8096fb765b; le…	7.0	5	0.05	AAEAANPQTMNPQLK+DNQLNHPLTQPR+LDALLALITEAR+LQYGSVTAPR+LVQEIQQNHPLLQQAAVVR
411	FBpp0082541|FBgn0038320|CG4931-PA|Sra-1-PA	1.0000	FBpp0082541 type=protein; loc=3R:join(15333389..15333595,15333666..15335497,15335553..15335845,15335906..15336018,15336073..15336272,15336334..15336869,15336931..15337025,15337079..15337465,15337524..15337736); ID=FBpp0082541; name=Sra-1-PA; parent=FBgn0038320,FBtr0083085; dbxref=FlyBase:FBpp0082541,FlyBase_Annotation_IDs:CG4931-PA,GB_protein:AAF55173.1,REFSEQ:NP_650447,GB_protein:AAF55173,FlyMin…	4.7	5	0.06	ANFDTNFEDR+FQVLNSQIFSILNK+LNVGPSSTQLYMVR+TVEVLAPEVNK+YLALDNFDGMVK
408	FBpp0082459|FBgn0038271|CG3731-PA|UQCR-C1-PA FBpp0082460|FBgn0038271|CG3731-PB|UQCR-C1-PB	1.0000	FBpp0082459 type=protein; loc=3R:join(14890358..14890426,14890696..14890902,14890962..14891290,14891353..14891723,14891785..14891876,14891951..14892295); ID=FBpp0082459; name=UQCR-C1-PA; parent=FBgn0038271,FBtr0083000; dbxref=FlyBase:FBpp0082459,FlyBase_Annotation_IDs:CG3731-PA,GB_protein:AAF55110.2,REFSEQ:NP_731954,GB_protein:AAF55110,FlyMine:FBpp0082459,modMine:FBpp0082459; MD5=86d41abaf76ec0ff…	10.0	5	0.05	ADLTDYIQTHYK+AVEILADIIQNSK+IDAVSVGNVR+TLLNIPATQVTK
406	FBpp0082437|FBgn0038244|CG7987-PA|CG7987-PA FBpp0082438|FBgn0038244|CG7987-PB|CG7987-PB	1.0000	FBpp0082437 type=protein; loc=3R:complement(join(14574548..14574873,14573726..14574482,14573210..14573634,14572423..14573137,14570733..14572361)); ID=FBpp0082437; name=CG7987-PA; parent=FBgn0038244,FBtr0082978; dbxref=FlyBase:FBpp0082437,FlyBase_Annotation_IDs:CG7987-PA,GB_protein:AAF55075.1,REFSEQ:NP_650375,GB_protein:AAF55075,FlyMine:FBpp0082437,modMine:FBpp0082437; MD5=792a4b905e6190ca17420ba9…	5.8	5	0.06	AHAEAQDAADAEAAAAAADSSSAIK+FTSESSTTPQYLHEEEQNLIK+SVEGAENLNSSATTSDTTFSASTSTASTR
5	FBpp0070118|FBgn0025637|CG16983-PA|SkpA-PA FBpp0070119|FBgn0025637|CG16983-PD|SkpA-PD FBpp0070120|FBgn0025637|CG16983-PG|SkpA-PG FBpp0070121|FBgn0025637|CG16983-PB|SkpA-PB FBpp0070122|FBgn0025637|CG16983-PC|SkpA-PC FBpp0070123|FBgn0025637|CG16983-PF|SkpA-PF FBpp0070124|FBgn0025637|CG16983-PE|SkpA-PE FBpp0099971|FBgn0025637|CG16983-PH|SkpA-PH FBpp0311474|FBgn0025637|CG16983-PI|SkpA-PI	1.0000	FBpp0070118 type=protein; loc=X:657110..657598; ID=FBpp0070118; name=SkpA-PA; parent=FBgn0025637,FBtr0070123; dbxref=FlyBase_Annotation_IDs:CG16983-PA,FlyBase:FBpp0070118,GB_protein:AAF45538.1,REFSEQ:NP_477390,GB_protein:AAF45538; MD5=5b171fb8c53b7dc37f156d4c089bda5b; length=162; release=r6.09; species=Dmel;;FBpp0070119 type=protein; loc=X:657110..657598; ID=FBpp0070119; name=SkpA-PD; parent=FBgn…	17.3	5	0.05	DFSPAEEEQVR+LQSSDEEIFDTDIQIAK
393	FBpp0081845|FBgn0086472|CG6684-PA|RpS25-PA FBpp0081846|FBgn0086472|CG6684-PB|RpS25-PB	1.0000	FBpp0081845 type=protein; loc=3R:complement(join(11216259..11216261,11215693..11215969,11215551..11215624)); ID=FBpp0081845; name=RpS25-PA; parent=FBgn0086472,FBtr0082369; dbxref=FlyBase:FBpp0081845,FlyBase_Annotation_IDs:CG6684-PA,GB_protein:AAN13495.1,REFSEQ:NP_524315,GB_protein:AAN13495,FlyMine:FBpp0081845,modMine:FBpp0081845; MD5=8c5e61719f2edf88581cb7dbfdab6582; length=117; release=r6.09; sp…	17.9	5	0.06	DKLNNQVLFDK+LITPSVVSER+LNNQVLFDK
382	FBpp0081437|FBgn0037643|CG11963-PA|skap-PA FBpp0112118|FBgn0037643|CG11963-PB|skap-PB FBpp0291000|FBgn0037643|CG11963-PC|skap-PC FBpp0291001|FBgn0037643|CG11963-PD|skap-PD FBpp0306436|FBgn0037643|CG11963-PG|skap-PG FBpp0306437|FBgn0037643|CG11963-PH|skap-PH FBpp0312599|FBgn0037643|CG11963-PI|skap-PI FBpp0312600|FBgn0037643|CG11963-PJ|skap-PJ	1.0000	FBpp0081437 type=protein; loc=3R:join(8938820..8938888,8939669..8939772,8940482..8940634,8940699..8940861,8940922..8941189,8941408..8941832,8941901..8942070,8942678..8942834); ID=FBpp0081437; name=skap-PA; parent=FBgn0037643,FBtr0081957; dbxref=FlyBase:FBpp0081437,FlyBase_Annotation_IDs:CG11963-PA,GB_protein:AAF54308.2,REFSEQ:NP_649846,GB_protein:AAF54308,FlyMine:FBpp0081437,modMine:FBpp0081437; …	13.3	5	0.06	AADLAVHLAQIVK+AFNGPVLIASK+LYGGEPANFLDVGGGATAEAVK+VVYDPQTAEELSSK
379	FBpp0081356|FBgn0010173|CG9633-PA|RpA-70-PA	1.0000	FBpp0081356 type=protein; loc=3R:complement(join(8264335..8264370,8264029..8264273,8262753..8263971,8262362..8262673)); ID=FBpp0081356; name=RpA-70-PA; parent=FBgn0010173,FBtr0081867; dbxref=FlyBase:FBpp0081356,FlyBase_Annotation_IDs:CG9633-PA,GB_protein:AAF54206.1,REFSEQ:NP_524274,GB_protein:AAF54206,FlyMine:FBpp0081356,modMine:FBpp0081356; MD5=4425d39514b971d001063620ad1e6d81; length=603; relea…	9.6	5	0.06	IGEPVTYENAAK+LFSMDLMDESGEIR+VLIISELTVVNPGAEVK+YNLVPISDVSGMENK
38	FBpp0071102|FBgn0029999|CG1575-PA|CG1575-PA FBpp0308752|FBgn0029999|CG1575-PB|CG1575-PB	1.0000	FBpp0071102 type=protein; loc=X:8117124..8119037; ID=FBpp0071102; name=CG1575-PA; parent=FBgn0029999,FBtr0071151; dbxref=FlyBase:FBpp0071102,FlyBase_Annotation_IDs:CG1575-PA,GB_protein:AAF46322.1,REFSEQ:NP_572440,GB_protein:AAF46322,FlyMine:FBpp0071102,modMine:FBpp0071102; MD5=c3fcfc4b42b9091824401268b56a049e; length=637; release=r6.09; species=Dmel;;FBpp0308752 type=protein; loc=X:8117124..81190…	8.2	5	0.05	ALLFENATSLMK+FLLNFLDK+FPYQQIPLATK+LQITGDIEGQEK+VLNLFYYAR
359	FBpp0080639|FBgn0261597|CG10305-PA|RpS26-PA FBpp0080640|FBgn0261597|CG10305-PB|RpS26-PB FBpp0080641|FBgn0261597|CG10305-PC|RpS26-PC FBpp0303872|FBgn0261597|CG10305-PD|RpS26-PD FBpp0312181|FBgn0261597|CG10305-PE|RpS26-PE	1.0000	FBpp0080639 type=protein; loc=2L:complement(18442718..18443062); ID=FBpp0080639; name=RpS26-PA; parent=FBgn0261597,FBtr0081089; dbxref=FlyBase:FBpp0080639,FlyBase_Annotation_IDs:CG10305-PA,GB_protein:AAN11004.1,REFSEQ:NP_724109,GB_protein:AAN11004; MD5=74d7b460a2e4bf86bb497542b5fd62cd; length=114; release=r6.09; species=Dmel;;FBpp0080640 type=protein; loc=2L:complement(18442718..18443062); ID=FBp…	21.1	5	0.05	DITEASIWDSYVLPK+NIVEAAAVR
351	FBpp0080121|FBgn0026373|CG7885-PA|RpII33-PA	1.0000	FBpp0080121 type=protein; loc=2L:13833424..13834251; ID=FBpp0080121; name=RpII33-PA; parent=FBgn0026373,FBtr0080544; dbxref=GB_protein:AAF53342.1,FlyBase:FBpp0080121,FlyBase_Annotation_IDs:CG7885-PA,REFSEQ:NP_477419,GB_protein:AAF53342,FlyMine:FBpp0080121,modMine:FBpp0080121; MD5=40cb92726a1c0bf71b6ec214c86fcaf7; length=275; release=r6.09; species=Dmel;	24.7	5	0.05	FVLEDTELSVANSLR+IGLIPLISDDVVER+LSNLQTQLSHESQNDALAV+NQGEEDNEYGESNDEILIIK
344	FBpp0079912|FBgn0032409|CG5336-PA|Ced-12-PA	1.0000	FBpp0079912 type=protein; loc=2L:join(12097951..12098062,12098356..12099366,12099427..12099978,12100042..12100541); ID=FBpp0079912; name=Ced-12-PA; parent=FBgn0032409,FBtr0080330; dbxref=GB_protein:AAF53164.1,FlyBase:FBpp0079912,FlyBase_Annotation_IDs:CG5336-PA,REFSEQ:NP_609548,GB_protein:AAF53164,FlyMine:FBpp0079912,modMine:FBpp0079912; MD5=000e1c893d3482e5d63c78b332b79d7d; length=724; release=r…	9.7	5	0.06	GGGSGAGNVNFSQYYK+IAFDDNTNALNQNDDHIR+ISPQILELIK+LSFLVEGTHFAK+MIEDGGQTNEDILK
342	FBpp0079880|FBgn0032404|CG5317-PA|RpL7-like-PA FBpp0111950|FBgn0032404|CG5317-PB|RpL7-like-PB FBpp0312091|FBgn0032404|CG5317-PC|RpL7-like-PC	1.0000	FBpp0079880 type=protein; loc=2L:join(12056422..12056432,12056499..12057147,12057215..12057328); ID=FBpp0079880; name=RpL7-like-PA; parent=FBgn0032404,FBtr0080296; dbxref=FlyBase:FBpp0079880,FlyBase_Annotation_IDs:CG5317-PA,GB_protein:AAF53155.2,REFSEQ:NP_609543,GB_protein:AAF53155,FlyMine:FBpp0079880,modMine:FBpp0079880; MD5=102a36baf70a33afa958e1debb85d021; length=257; release=r6.09; species=Dm…	20.6	5	0.06	AESFVMGYLK+GTAINELIAR+TAIQSNTMVEQQLGDK+VIEPFVVYGNPSLSSIR
35	FBpp0070940|FBgn0029897|CG3203-PB|RpL17-PB FBpp0070941|FBgn0029897|CG3203-PC|RpL17-PC FBpp0070942|FBgn0029897|CG3203-PD|RpL17-PD FBpp0070943|FBgn0029897|CG3203-PA|RpL17-PA FBpp0311459|FBgn0029897|CG3203-PE|RpL17-PE	1.0000	FBpp0070940 type=protein; loc=X:complement(join(6743058..6743138,6741777..6742256)); ID=FBpp0070940; name=RpL17-PB; parent=FBgn0029897,FBtr0070980; dbxref=FlyBase:FBpp0070940,FlyBase_Annotation_IDs:CG3203-PB,GB_protein:AAN09182.1,REFSEQ:NP_727119,GB_protein:AAN09182; MD5=ac8aff56af05af0bddb89ce79b8e727e; length=186; release=r6.09; species=Dmel;;FBpp0070941 type=protein; loc=X:complement(join(6743…	10.8	5	0.06	LVVHHIQVNR+SAEFLLQLLR
331	FBpp0079642|FBgn0053303|CG33303-PA|CG33303-PA FBpp0304506|FBgn0053303|CG33303-PB|CG33303-PB	1.0000	FBpp0079642 type=protein; loc=2L:complement(join(10375148..10375733,10374301..10375091)); ID=FBpp0079642; name=CG33303-PA; parent=FBgn0053303,FBtr0080052; dbxref=FlyBase:FBpp0079642,FlyBase_Annotation_IDs:CG33303-PA,GB_protein:AAS64675.1,REFSEQ:NP_995680,GB_protein:AAS64675,FlyMine:FBpp0079642,modMine:FBpp0079642; MD5=4730c7d543cc804b2f0a4e3a3e917471; length=458; release=r6.09; species=Dmel;;FBpp…	11.1	5	0.05	GEQSFTFTFPR+IILPEGSSDIR+NEPVKGEQSFTFTFPR+QTFIVETVASK+TYLPASASGVYYR
324	FBpp0079527|FBgn0267727|CG4799-PA|Pen-PA	1.0000	FBpp0079527 type=protein; loc=2L:join(10057697..10057759,10057821..10058134,10058199..10058769,10058847..10059467); ID=FBpp0079527; name=Pen-PA; parent=FBgn0267727,FBtr0079937; dbxref=FlyBase:FBpp0079527,FlyBase_Annotation_IDs:CG4799-PA,GB_protein:AAF52853.1,REFSEQ:NP_477041,GB_protein:AAF52853,FlyMine:FBpp0079527,modMine:FBpp0079527; MD5=d7e7e91fa9fe3cca56f6dd12013b1888; length=522; release=r6.0…	15.5	5	0.05	EAAWTVSNITAGNQK+IQAVVDSDAVPR+LLQMDEPSIIVPALR+SVGNIVTGTDQQTDVVIASGGLPR+VVQTGLSNLFALAEK
318	FBpp0079479|FBgn0032166|CG4619-PA|CG4619-PA FBpp0289777|FBgn0032166|CG4619-PB|CG4619-PB	1.0000	FBpp0079479 type=protein; loc=2L:join(9938964..9940568,9940629..9940736); ID=FBpp0079479; name=CG4619-PA; parent=FBgn0032166,FBtr0079883; dbxref=FlyBase:FBpp0079479,FlyBase_Annotation_IDs:CG4619-PA,GB_protein:AAF52835.2,REFSEQ:NP_609329,GB_protein:AAF52835,FlyMine:FBpp0079479,modMine:FBpp0079479; MD5=ab450807423a7d891119226f9c22b1f4; length=570; release=r6.09; species=Dmel;;FBpp0289777 type=prote…	15.1	5	0.06	EFDGAPAYLLK+QLLEPAANAGEESK+RFAGVTNLGCPIRTYASLTPR+SAVAIEQPSIAK+TDAAQLPALIIQASSYR+YSDFFPITDDR
310	FBpp0079305|FBgn0032051|CG13097-PA|CG13097-PA	1.0000	FBpp0079305 type=protein; loc=2L:complement(join(8514660..8514754,8512846..8514592,8512593..8512739)); ID=FBpp0079305; name=CG13097-PA; parent=FBgn0032051,FBtr0079697; dbxref=FlyBase:FBpp0079305,FlyBase_Annotation_IDs:CG13097-PA,GB_protein:AAF52688.1,REFSEQ:NP_609237,GB_protein:AAF52688,FlyMine:FBpp0079305,modMine:FBpp0079305; MD5=e7b7ae911f598d4602f12250893a2134; length=662; release=r6.09; speci…	7.6	5	0.06	IVTNTPAVHMEEVAPLAVSDAK+LEEMNEFLEQEDAK+NELVFQQVLEQTAR
277	FBpp0078400|FBgn0014366|CG2925-PA|noi-PA	1.0000	FBpp0078400 type=protein; loc=3R:complement(5589821..5591332); ID=FBpp0078400; name=noi-PA; parent=FBgn0014366,FBtr0078751; dbxref=FlyBase:FBpp0078400,FlyBase_Annotation_IDs:CG2925-PA,GB_protein:AAF51999.1,REFSEQ:NP_477114,GB_protein:AAF51999,FlyMine:FBpp0078400,modMine:FBpp0078400; MD5=c0522c0992d9904213758fe883f1d9f3; length=503; release=r6.09; species=Dmel;	14.7	5	0.05	EIAQLEALLYK+IQPLLDLEGELLK+KAEIAALSGPNEFNEFYAR+SALVALGLK+VYNNPDDMSALVEFTDEEGGGR
273	FBpp0078278|FBgn0028690|CG1100-PA|Rpn5-PA	1.0000	FBpp0078278 type=protein; loc=3R:join(5789776..5790824,5790884..5791040,5791103..5791405); ID=FBpp0078278; name=Rpn5-PA; parent=FBgn0028690,FBtr0078629; dbxref=FlyBase:FBpp0078278,FlyBase_Annotation_IDs:CG1100-PA,GB_protein:AAF51952.1,REFSEQ:NP_649588,GB_protein:AAF51952,FlyMine:FBpp0078278,modMine:FBpp0078278; MD5=b71ac685f18192aefd215ce53557d974; length=502; release=r6.09; species=Dmel;	8.2	5	0.05	IDRPAGIIYFTQK+KTGLTPVDSAASTDEQK+MSELLNLPTSR+TGLTPVDSAASTDEQK
265	FBpp0077914|FBgn0037027|CG3680-PA|HIPP1-PA FBpp0303914|FBgn0037027|CG3680-PB|HIPP1-PB FBpp0303915|FBgn0037027|CG3680-PC|HIPP1-PC FBpp0303916|FBgn0037027|CG3680-PD|HIPP1-PD	1.0000	FBpp0077914 type=protein; loc=3L:join(20809803..20810928,20810981..20811450,20811524..20812197,20812257..20812467,20812524..20812670,20812726..20812878); ID=FBpp0077914; name=HIPP1-PA; parent=FBgn0037027,FBtr0078256; dbxref=FlyBase:FBpp0077914,FlyBase_Annotation_IDs:CG3680-PA,GB_protein:AAF51645.2,REFSEQ:NP_649261,GB_protein:AAF51645,FlyMine:FBpp0077914,modMine:FBpp0077914; MD5=e21d2ece17426c57ff…	6.7	5	0.06	DSASQLAVALK+LFATELLESNSFVDK+NSLDNRPGAANLSDDAGEGSDPSFK+QISTSSAEMYR
254	FBpp0077571|FBgn0000579|CG17654-PB|Eno-PB FBpp0077572|FBgn0000579|CG17654-PE|Eno-PE FBpp0077573|FBgn0000579|CG17654-PC|Eno-PC FBpp0077574|FBgn0000579|CG17654-PD|Eno-PD FBpp0077575|FBgn0000579|CG17654-PA|Eno-PA FBpp0291325|FBgn0000579|CG17654-PF|Eno-PF	1.0000	FBpp0077571 type=protein; loc=2L:complement(join(1727646..1727833,1725341..1726655)); ID=FBpp0077571; name=Eno-PB; parent=FBgn0000579,FBtr0077905; dbxref=FlyBase:FBpp0077571,FlyBase_Annotation_IDs:CG17654-PB,GB_protein:AAN10455.1,REFSEQ:NP_722721,GB_protein:AAN10455; MD5=192a03ed239ad33bf021aeae31e76f91; length=500; release=r6.09; species=Dmel;;FBpp0077572 type=protein; loc=2L:complement(join(172…	17.6	5	0.05	AAVPSGASTGVHEALELR+ANLDVVDQASIDNFMIK+AVGHVNDTLGPELIK+EALNLISDAIAK+IEIGMDVAASEFYK
250	FBpp0077413|FBgn0031460|CG15399-PA|CG15399-PA	1.0000	FBpp0077413 type=protein; loc=2L:complement(join(2771675..2771735,2770938..2771605)); ID=FBpp0077413; name=CG15399-PA; parent=FBgn0031460,FBtr0077730; dbxref=FlyBase:FBpp0077413,FlyBase_Annotation_IDs:CG15399-PA,GB_protein:AAF51207.1,REFSEQ:NP_608712,GB_protein:AAF51207,FlyMine:FBpp0077413,modMine:FBpp0077413; MD5=ef16fd4e3ca94f17f41a543e7fbbc718; length=242; release=r6.09; species=Dmel;	11.6	5	0.06	EQFPLLSFR+TSLTNLMATTEITPTPDSR
248	FBpp0077362|FBgn0004584|CG3178-PA|Rrp1-PA FBpp0288680|FBgn0004584|CG3178-PB|Rrp1-PB	1.0000	FBpp0077362 type=protein; loc=2L:complement(join(2971256..2972297,2971117..2971194,2970986..2971054,2970714..2970904,2969992..2970651)); ID=FBpp0077362; name=Rrp1-PA; parent=FBgn0004584,FBtr0077678; dbxref=FlyBase:FBpp0077362,FlyBase_Annotation_IDs:CG3178-PA,GB_protein:AAF51175.1,REFSEQ:NP_476841,GB_protein:AAF51175,FlyMine:FBpp0077362,modMine:FBpp0077362; MD5=a34ef74bae2379ed43d7207c05584f5b; le…	9.7	5	0.06	ELPAEANGGAEEAAEPPK+FYLINVYVPNSGR+LADSEIAAALDEPEVDEVPPK+MTELLGLGFVDTFR
247	FBpp0077360|FBgn0031483|CG9641-PA|CG9641-PA FBpp0077361|FBgn0031483|CG9641-PB|CG9641-PB	1.0000	FBpp0077360 type=protein; loc=2L:complement(2975178..2976785); ID=FBpp0077360; name=CG9641-PA; parent=FBgn0031483,FBtr0077676; dbxref=FlyBase:FBpp0077360,FlyBase_Annotation_IDs:CG9641-PA,GB_protein:AAF51173.1,REFSEQ:NP_608731,GB_protein:AAF51173,FlyMine:FBpp0077360,modMine:FBpp0077360; MD5=4cb5af737ad5bc29235ff655c16357ca; length=535; release=r6.09; species=Dmel;;FBpp0077361 type=protein; loc=2L:…	8.4	5	0.06	DPSYQAEPGNTINR+ITALPETK+RDPSYQAEPGNTINR+SADEPDKVTFQLLK
224	FBpp0076738|FBgn0052409|CG32409-PA|CG32409-PA	1.0000	FBpp0076738 type=protein; loc=3L:join(5899599..5899747,5899805..5900057,5900115..5900608,5900673..5900826); ID=FBpp0076738; name=CG32409-PA; parent=FBgn0052409,FBtr0077030; dbxref=FlyBase:FBpp0076738,FlyBase_Annotation_IDs:CG32409-PA,GB_protein:AAN12230.1,REFSEQ:NP_729108,GB_protein:AAN12230,REFSEQ:NP_729108,GB_protein:AAN12230,FlyMine:FBpp0076738,modMine:FBpp0076738; MD5=af3236ae720a5df56453c979…	12.6	5	0.05	DNKEEYLTALTR+LPEPTTVLPR+SGYLGPEAASSSQLLTAVTVAK
216	FBpp0076520|FBgn0035811|CG12262-PA|CG12262-PA	1.0000	FBpp0076520 type=protein; loc=3L:join(7719440..7719457,7720060..7720416,7720477..7721361); ID=FBpp0076520; name=CG12262-PA; parent=FBgn0035811,FBtr0076808; dbxref=FlyBase:FBpp0076520,FlyBase_Annotation_IDs:CG12262-PA,GB_protein:AAF50524.1,REFSEQ:NP_648149,GB_protein:AAF50524,FlyMine:FBpp0076520,modMine:FBpp0076520; MD5=6244d606556faa327a61956fcd94d178; length=419; release=r6.09; species=Dmel;	16.7	5	0.06	AFTGFIVER+EEIIPVAAQYDK+ENVLIGEGAGFK+IASDAVQIFGGNGFNSEYPVEK+TRPPVAAGAVGLAQR
215	FBpp0076437|FBgn0035868|CG7194-PA|CG7194-PA	1.0000	FBpp0076437 type=protein; loc=3L:complement(join(8303822..8303990,8302619..8303490)); ID=FBpp0076437; name=CG7194-PA; parent=FBgn0035868,FBtr0076714; dbxref=FlyBase:FBpp0076437,FlyBase_Annotation_IDs:CG7194-PA,GB_protein:AAF50449.1,REFSEQ:NP_648203,GB_protein:AAF50449,FlyMine:FBpp0076437,modMine:FBpp0076437; MD5=24585dc263b74ee1c10f3b19fe44c148; length=346; release=r6.09; species=Dmel;	19.1	5	0.05	EAEEIQNYVVDELKR+IVLQDWLR+LNLPDEFDLHMK+LSISDNER+QVFDGLSLGGSYLDR+RLEFFLAK
210	FBpp0076068|FBgn0027567|CG8108-PA|CG8108-PA FBpp0076069|FBgn0027567|CG8108-PB|CG8108-PB	1.0000	FBpp0076068 type=protein; loc=3L:join(9865099..9865398,9866314..9866361,9867314..9867744,9868254..9868935,9868999..9869322,9869446..9870098,9870158..9870479); ID=FBpp0076068; name=CG8108-PA; parent=FBgn0027567,FBtr0076339; dbxref=FlyBase:FBpp0076068,FlyBase_Annotation_IDs:CG8108-PA,GB_protein:AAF50193.1,REFSEQ:NP_729568,GB_protein:AAF50193,FlyMine:FBpp0076068,modMine:FBpp0076068; MD5=64211e896605…	8.6	5	0.05	ADDVSLEDYTK+ALIGPDYIK+DLGDLLAEVETR+LNEDDDEYDDDGDAEVEEGDATNDKK+SDRPSSSSQNIGSSSSNYHQR
192	FBpp0075302|FBgn0036500|CG7275-PA|CG7275-PA	1.0000	FBpp0075302 type=protein; loc=3L:join(15499060..15499129,15499182..15499896,15499953..15500508); ID=FBpp0075302; name=CG7275-PA; parent=FBgn0036500,FBtr0075547; dbxref=FlyBase:FBpp0075302,FlyBase_Annotation_IDs:CG7275-PA,GB_protein:AAF49638.2,REFSEQ:NP_648767,GB_protein:AAF49638,FlyMine:FBpp0075302,modMine:FBpp0075302; MD5=868cb492b2220ea4196a37c52ac5a0c0; length=446; release=r6.09; species=Dmel;	15.0	5	0.06	AEAPEVGEDEVPVNTILSK+NFVAHDGFVR+NYDPSLHPLEGPR+QLSTLATGAYDGEVR+VNFNYQEALK
187	FBpp0075203|FBgn0036568|CG5389-PA|ATPsynbetaL-PA	1.0000	FBpp0075203 type=protein; loc=3L:join(16097904..16097934,16097998..16098392,16098549..16099991); ID=FBpp0075203; name=ATPsynbetaL-PA; parent=FBgn0036568,FBtr0075446; dbxref=FlyBase:FBpp0075203,FlyBase_Annotation_IDs:CG5389-PA,GB_protein:AAF49540.2,REFSEQ:NP_648836,GB_protein:AAF49540,FlyMine:FBpp0075203,modMine:FBpp0075203; MD5=c3f8e21d1ddabd3451ec85c886cf6a69; length=622; release=r6.09; species=…	8.8	5	0.04	FTQAGSEVSALLGR+IGLFGGAGVGK+IPSAVGYQPTLGTDMGTMQER+VLDTGYPIR
177	FBpp0074936|FBgn0036754|CG5589-PA|CG5589-PA	1.0000	FBpp0074936 type=protein; loc=3L:complement(join(17804602..17804664,17803173..17804548,17802766..17803111)); ID=FBpp0074936; name=CG5589-PA; parent=FBgn0036754,FBtr0075170; dbxref=FlyBase:FBpp0074936,FlyBase_Annotation_IDs:CG5589-PA,GB_protein:AAF49303.1,REFSEQ:NP_649009,GB_protein:AAF49303,FlyMine:FBpp0074936,modMine:FBpp0074936; MD5=c1dfebc9b33d3d6c33a8cf075dde1fb8; length=594; release=r6.09; s…	10.1	5	0.05	AITFFTQEDTSNLR+ELAQQIYR+NVPPPVDSFGTLTR+QQLQPLPEVSK+TLAFLTPIINGLR
18	FBpp0070561|FBgn0029672|CG2875-PA|CG2875-PA FBpp0070562|FBgn0029672|CG2875-PB|CG2875-PB FBpp0305927|FBgn0029672|CG2875-PC|CG2875-PC	1.0000	FBpp0070561 type=protein; loc=X:complement(join(3573368..3573505,3572595..3573303,3572003..3572532,3571823..3571939)); ID=FBpp0070561; name=CG2875-PA; parent=FBgn0029672,FBtr0070586; dbxref=FlyBase:FBpp0070561,FlyBase_Annotation_IDs:CG2875-PA,GB_protein:AAF45883.1,REFSEQ:NP_570069,GB_protein:AAF45883,FlyMine:FBpp0070561,modMine:FBpp0070561; MD5=4e2132b246b4798fe60988756cb279a8; length=497; releas…	13.5	5	0.05	ANSLLNAEQVDIK+ASHAVDEVSDPYNQTETDPVK+GMLETLINSDTTPTTALANYGK+QNITYPDVYEK
17	FBpp0070430|FBgn0029629|CG8636-PA|eIF3ga-PA	1.0000	FBpp0070430 type=protein; loc=X:complement(2609373..2610182); ID=FBpp0070430; name=eIF3ga-PA; parent=FBgn0029629,FBtr0070446; dbxref=FlyBase:FBpp0070430,FlyBase_Annotation_IDs:CG8636-PA,GB_protein:AAF45796.1,REFSEQ:NP_570011,GB_protein:AAF45796,FlyMine:FBpp0070430,modMine:FBpp0070430; MD5=5450dea4abddd1c19304bae9ab5a30d7; length=269; release=r6.09; species=Dmel;	15.2	5	0.06	ANDPLLDPTK+ASAAAAAAVDAPK+ISNLSESMTEADLEELVK
160	FBpp0074515|FBgn0031052|CG14215-PA|CG14215-PA FBpp0311267|FBgn0031052|CG14215-PB|CG14215-PB	1.0000	FBpp0074515 type=protein; loc=X:join(19652456..19652558,19652627..19653262,19653322..19653638,19653693..19654056,19654126..19654316,19654452..19655228,19655298..19659245); ID=FBpp0074515; name=CG14215-PA; parent=FBgn0031052,FBtr0074746; dbxref=FlyBase:FBpp0074515,FlyBase_Annotation_IDs:CG14215-PA,GB_protein:AAF48996.2,REFSEQ:NP_608340,GB_protein:AAF48996,FlyMine:FBpp0074515,modMine:FBpp0074515; M…	2.8	5	0.05	DEPSDGNLYFVSSEESK+EFQVLSGQLR+IGYTNVPFLR+LLYSLLR+VLLANENITEAFQIAR
16	FBpp0070422|FBgn0040066|CG17437-PA|wds-PA FBpp0300790|FBgn0040066|CG17437-PB|wds-PB	1.0000	FBpp0070422 type=protein; loc=X:join(2586279..2586549,2586761..2587386,2587441..2587629); ID=FBpp0070422; name=wds-PA; parent=FBgn0040066,FBtr0070438; dbxref=FlyBase:FBpp0070422,FlyBase_Annotation_IDs:CG17437-PA,GB_protein:AAF45791.1,REFSEQ:NP_524984,GB_protein:AAF45791,FlyMine:FBpp0070422,modMine:FBpp0070422; MD5=bba31ef4ee3304320e64e714e0c768c5; length=361; release=r6.09; species=Dmel;;FBpp0300…	15.0	5	0.06	FSPNGEWLASSSADK+LGISDVAWSSDSR+TLIDDDNPPVSFVK+YILAATLDNTLK
143	FBpp0074013|FBgn0005411|CG9998-PA|U2af50-PA FBpp0298005|FBgn0005411|CG9998-PB|U2af50-PB FBpp0298006|FBgn0005411|CG9998-PC|U2af50-PC FBpp0298007|FBgn0005411|CG9998-PD|U2af50-PD	1.0000	FBpp0074013 type=protein; loc=X:complement(join(16358811..16358823,16357643..16358206,16357484..16357572,16357295..16357417,16356756..16357217)); ID=FBpp0074013; name=U2af50-PA; parent=FBgn0005411,FBtr0074234; dbxref=FlyBase:FBpp0074013,FlyBase_Annotation_IDs:CG9998-PA,GB_protein:AAF48596.1,REFSEQ:NP_476891,GB_protein:AAF48596,FlyMine:FBpp0074013,modMine:FBpp0074013; MD5=3a022c1911db0e1434c0a819c…	20.3	5	0.05	AMQASGQIPASVVPDTPQTAVPVVGSTITR+ELLLSFGK+IFIGGLPNYLNDDQVK+NFAFLEFR+VVVTSYFDPDK
130	FBpp0073597|FBgn0030474|CG15747-PA|CG15747-PA FBpp0312198|FBgn0030474|CG15747-PC|CG15747-PC	1.0000	FBpp0073597 type=protein; loc=X:join(13338375..13338385,13338452..13339604); ID=FBpp0073597; name=CG15747-PA; parent=FBgn0030474,FBtr0073766; dbxref=FlyBase:FBpp0073597,FlyBase_Annotation_IDs:CG15747-PA,GB_protein:AAF48258.2,REFSEQ:NP_727694,GB_protein:AAF48258,FlyMine:FBpp0073597,modMine:FBpp0073597; MD5=1fff3e456499c8d3dda69b21259ce123; length=387; release=r6.09; species=Dmel;;FBpp0312198 type=…	12.7	5	0.05	DEYLEAIGDVTK+QYGLILPGQQK+TAPTTDEVAYKPIK+TVGEVLAAALAR
13	FBpp0070350|FBgn0023517|CG14816-PA|Pgam5-PA FBpp0308673|FBgn0023517|CG14816-PB|Pgam5-PB	1.0000	FBpp0070350 type=protein; loc=X:complement(join(1872973..1873530,1872595..1872906)); ID=FBpp0070350; name=Pgam5-PA; parent=FBgn0023517,FBtr0070366; dbxref=FlyBase:FBpp0070350,FlyBase_Annotation_IDs:CG14816-PA,GB_protein:AAF45678.1,REFSEQ:NP_569951,GB_protein:AAF45678,FlyMine:FBpp0070350,modMine:FBpp0070350; MD5=5477053abf55ef2ca82348987ec097bf; length=289; release=r6.09; species=Dmel;;FBpp0308673…	12.8	5	0.06	ALQFPAEGWLR+AQETSDIILK+YLGDSGFMPAELLTNR
107	FBpp0072909|FBgn0035424|CG11505-PA|CG11505-PA FBpp0072910|FBgn0035424|CG11505-PB|CG11505-PB FBpp0300406|FBgn0035424|CG11505-PD|CG11505-PD	1.0000	FBpp0072909 type=protein; loc=3L:join(3226891..3227705,3227775..3228024,3228092..3228466,3228622..3229192,3229253..3229779,3229912..3231796,3231909..3232051); ID=FBpp0072909; name=CG11505-PA; parent=FBgn0035424,FBtr0073045; dbxref=FlyBase:FBpp0072909,FlyBase_Annotation_IDs:CG11505-PA,GB_protein:AAF47745.1,REFSEQ:NP_728843,GB_protein:AAF47745,FlyMine:FBpp0072909,modMine:FBpp0072909; MD5=b6e0c36af6…	2.8	5	0.05	LTNDINLITEVLR+LTSPPTANVFDPAGAGGATVSYAAAQQPR
801a	FBpp0289020|FBgn0265998|CG33553-PA|Doa-PJ FBpp0289023|FBgn0265998|CG33553-PF|Doa-PN FBpp0289026|FBgn0265998|CG42320-PS|Doa-PS FBpp0289027|FBgn0265998|CG42320-PT|Doa-PT FBpp0289028|FBgn0265998|CG42320-PU|Doa-PU FBpp0289030|FBgn0265998|CG42320-PV|Doa-PV FBpp0289031|FBgn0265998|CG42320-PM|Doa-PM	0.9997	FBpp0289020 type=protein; loc=3R:join(28888328..28888534,28889766..28889884,28890005..28890100,28900824..28901022,28919492..28919567,28920225..28920291,28920354..28920467,28920537..28920627,28920690..28920860,28920920..28921089,28921156..28921269,28921359..28921549,28921615..28921742); ID=FBpp0289020; name=Doa-PJ; parent=FBgn0265998,FBtr0299742; dbxref=FlyBase:FBpp0289020,FlyBase:FBpp0084701,FlyB…	10.2	5	0.03	ENNYEPYPLDQVR+EPTFDDSISTR+IMATLGEGTFGR+KSPAASRR+LEINALEK
885	FBpp0084434|FBgn0001197|CG5499-PA|His2Av-PA FBpp0306426|FBgn0001197|CG5499-PB|His2Av-PB	0.9995	FBpp0084434 type=protein; loc=3R:join(26867093..26867095,26867409..26867486,26867669..26867782,26868356..26868586); ID=FBpp0084434; name=His2Av-PA; parent=FBgn0001197,FBtr0085062; dbxref=FlyBase:FBpp0084434,FlyBase_Annotation_IDs:CG5499-PA,GB_protein:AAF56631.1,REFSEQ:NP_524519,GB_protein:AAF56631,FlyMine:FBpp0084434,modMine:FBpp0084434; MD5=676bf5e5c89ab8fb7409c747b9e0392d; length=141; release=r…	18.4	5	0.03	AGLQFPVGR+GDEELDSLIK+HLQLAIR
801b	FBpp0289022|FBgn0265998|CG33553-PE|Doa-PL	0.9689	FBpp0289022 type=protein; loc=3R:join(28893432..28895062,28900824..28901022,28919492..28919567,28920225..28920291,28920354..28920467,28920537..28920627,28920690..28920860,28920920..28921089,28921156..28921269,28921359..28921549,28921615..28921742); ID=FBpp0289022; name=Doa-PL; parent=FBgn0265998,FBtr0299744; dbxref=FlyBase:FBpp0289022,FlyBase:FBpp0099604,FlyBase_Annotation_IDs:CG33553-PE,FlyBase_…	5.2	5	0.02	ENNYEPYPLDQVR+IMATLGEGTFGR+KSPAASRR+LEINALEK+QYVPASSWIR
91	FBpp0072450|FBgn0035142|CG17090-PB|Hipk-PB FBpp0072451|FBgn0035142|CG17090-PA|Hipk-PA FBpp0304171|FBgn0035142|CG17090-PC|Hipk-PC	1.0000	FBpp0072450 type=protein; loc=3L:join(547779..548067,569527..569816,569879..570199,570263..571014,571080..571673,571742..571971,572078..572545,573056..573990,574058..574201); ID=FBpp0072450; name=Hipk-PB; parent=FBgn0035142,FBtr0072551; dbxref=GB_protein:AAN11444.1,FlyBase:FBpp0072450,FlyBase_Annotation_IDs:CG17090-PB,REFSEQ:NP_728531,GB_protein:AAN11444,FlyMine:FBpp0072450,modMine:FBpp0072450; M…	3.5	4	0.04	EFIDLLK+LSQENADEFNFVR+LTPAEALNHSFTR+QGQIEVSILSR
814a	FBpp0307778|FBgn0265082|CG44193-PE|Cdep-PE FBpp0307780|FBgn0265082|CG44193-PF|Cdep-PF	1.0000	FBpp0307778 type=protein; loc=3R:join(4917874..4918131,4922592..4922824,4922947..4923168,4923234..4923477,4923532..4923692,4923754..4923828,4925546..4925652,4925894..4926009,4926076..4926331,4940675..4941940,4942302..4942788,4944975..4945053); ID=FBpp0307778; name=Cdep-PE; parent=FBgn0265082,FBtr0336809; dbxref=FlyBase:FBpp0307778,FlyBase_Annotation_IDs:CG44193-PE,REFSEQ:NP_001036676,GB_protein:A…	7.1	4	0.04	HVGQSPAEADLNLLETAR+NYAADSPTSQEEAECSAAGAER+QVGLSLIDPVLR+SEAGTYDVIQAEIQHAK+SQVTAAQVEIYQTK
809a	FBpp0301741|FBgn0039026|CG7029-PG|CG7029-PG	1.0000	FBpp0301741 type=protein; loc=3R:join(22787026..22787832,22787968..22788517,22788579..22788768,22789493..22792000,22792261..22792599,22792658..22792679); ID=FBpp0301741; name=CG7029-PG; parent=FBgn0039026,FBtr0310038; dbxref=FlyBase:FBpp0301741,FlyBase_Annotation_IDs:CG7029-PG,REFSEQ:NP_001262852,GB_protein:AGB96232; MD5=2f66d0877ef00b7bed2fe7439fb4a302; length=1471; release=r6.09; species=Dmel;	4.6	4	0.04	GSSTLLTDSELDVDPLK+IPRPVSYPAGSSTPTSSR+TNASTDVIFSPFNYK+YSLAGATTPTSTTPTSAR
806a	FBpp0293840|FBgn0262614|CG31349-PA|pyd-PA FBpp0301889|FBgn0262614|CG43140-PO|pyd-PO	1.0000	FBpp0293840 type=protein; loc=3R:complement(join(8844916..8844954,8842670..8842839,8839052..8840614,8838392..8838989,8834357..8834949,8834139..8834287,8833975..8834074,8832704..8832944,8832354..8832645,8832142..8832274,8828835..8831005,8828095..8828318)); ID=FBpp0293840; name=pyd-PA; parent=FBgn0262614,FBtr0305297; dbxref=REFSEQ:NP_731291,GB_protein:AAF54301,FlyBase:FBpp0293840,FlyBase:FBpp008872…	2.9	4	0.03	EFSPQSSSSQSEASNSEAIYQSR+EQLNANGYSLQEGDIITR+FYPGAANEQTEEEPLYQSR
798a	FBpp0110270|FBgn0034389|CG15078-PA|Mctp-PA FBpp0110271|FBgn0034389|CG15078-PB|Mctp-PB FBpp0303039|FBgn0034389|CG15078-PD|Mctp-PD FBpp0303040|FBgn0034389|CG15078-PE|Mctp-PE FBpp0311864|FBgn0034389|CG15078-PF|Mctp-PF FBpp0312419|FBgn0034389|CG15078-PG|Mctp-PG	1.0000	FBpp0110270 type=protein; loc=2R:join(18762218..18762221,18768275..18768924,18769204..18769255,18769438..18769580,18770370..18770564,18771740..18771891,18771955..18772470,18772539..18772898,18772958..18773077,18773135..18773335,18773398..18773605,18773663..18773743); ID=FBpp0110270; name=Mctp-PA; parent=FBgn0034389,FBtr0110970; dbxref=GB_protein:AAO41353.1,FlyBase:FBpp0085794,GB_protein:AAF57640.…	5.4	4	0.05	AIIDLSVFQR+LVIPLLR+VFGATGLAAADIGGK
793a	FBpp0089204|FBgn0004167|CG12008-PC|kst-PC FBpp0289294|FBgn0004167|CG12008-PE|kst-PE FBpp0304366|FBgn0004167|CG12008-PG|kst-PG FBpp0304367|FBgn0004167|CG12008-PH|kst-PH	1.0000	FBpp0089204 type=protein; loc=3L:join(3351567..3351686,3351965..3352132,3353738..3353854,3353923..3354185,3354255..3354384,3354637..3354824,3354949..3357922,3357982..3358121,3358179..3359789,3359853..3365751,3365811..3366126,3366200..3366310,3366444..3366773,3367515..3367771); ID=FBpp0089204; name=kst-PC; parent=FBgn0004167,FBtr0073072; dbxref=FlyBase:FBpp0089204,GB_protein:AAS64957.1,FlyBase_Ann…	1.5	4	0.03	GEGFDLPPVEIQGSLER+INAFNAAASQQHQPDYFNNNTAR+LAASSDLQTFLTDVR+QGRLMESLYK
785a	FBpp0088542|FBgn0037137|CG7421-PB|Nopp140-PB FBpp0305035|FBgn0037137|CG7421-PF|Nopp140-PF	1.0000	FBpp0088542 type=protein; loc=3L:join(21832879..21832977,21833180..21834829,21835071..21835229,21835983..21836135); ID=FBpp0088542; name=Nopp140-PB; parent=FBgn0037137,FBtr0089579; dbxref=FlyBase_Annotation_IDs:CG7421-PB,FlyBase:FBpp0088542,GB_protein:AAF51789.2,REFSEQ:NP_730693,GB_protein:AAF51789,FlyMine:FBpp0088542,modMine:FBpp0088542; MD5=26422b442d81871bcfe5726d80a4d007; length=686; release=…	5.3	4	0.04	GGQIDVGVNSIK+IADAIVLEYLQSK+LSEILQFYQTK
9	FBpp0070284|FBgn0266284|CG14788-PA|Ns3-PA FBpp0308653|FBgn0266284|CG14788-PB|Ns3-PB	1.0000	FBpp0070284 type=protein; loc=X:complement(join(1464014..1464115,1462646..1463939,1462373..1462578,1462094..1462312)); ID=FBpp0070284; name=Ns3-PA; parent=FBgn0266284,FBtr0070297; dbxref=FlyBase:FBpp0070284,FlyBase_Annotation_IDs:CG14788-PA,GB_protein:AAF45628.1,REFSEQ:NP_569915,GB_protein:AAF45628,FlyMine:FBpp0070284,modMine:FBpp0070284; MD5=34b22b55a21128a44b113aedce296a1a; length=606; release=…	11.2	4	0.04	ADMLLNGILPIDQMR+EVEPSKMNMILVNK+HTEQHVTVGMVGYPNVGK+LELIEFLR+TAELAGTEFQAEK
780a	FBpp0088174|FBgn0039909|CG1970-PA|ND-49-PA FBpp0305832|FBgn0039909|CG1970-PB|ND-49-PB	1.0000	FBpp0088174 type=protein; loc=4:complement(join(570604..570695,570409..570533,570234..570343,569975..570176,569114..569301,568367..569056)); ID=FBpp0088174; name=ND-49-PA; parent=FBgn0039909,FBtr0089105; dbxref=FlyBase:FBpp0088174,GB_protein:AAF59336.2,FlyBase_Annotation_IDs:CG1970-PA,REFSEQ:NP_651926,GB_protein:AAF59336,FlyMine:FBpp0088174,modMine:FBpp0088174; MD5=34fc4f346cb05e74e8ae5dbf4d53748…	9.4	4	0.04	APGFAHLAALEK+LLNIDVPLR+LVLELDGETVMR+TYTQALPYFDR
766b	FBpp0081156|FBgn0010774|CG1101-PA|Ref1-PA	1.0000	FBpp0081156 type=protein; loc=3R:complement(join(7079964..7080209,7079254..7079455,7078822..7079019,7078253..7078407)); ID=FBpp0081156; name=Ref1-PA; parent=FBgn0010774,FBtr0081642; dbxref=FlyBase:FBpp0081156,FlyBase_Annotation_IDs:CG1101-PA,GB_protein:AAF54070.1,REFSEQ:NP_651968,GB_protein:AAF54070,FlyMine:FBpp0081156,modMine:FBpp0081156; MD5=a6e9462c9ef48720251002e6880d3a12; length=266; release…	10.2	4	0.03	LIVGNLDYGVSNTDIK+SIDDLIK+SLGTADVIFER
764a	FBpp0085865|FBgn0034345|CG5174-PA|CG5174-PA FBpp0085869|FBgn0034345|CG5174-PB|CG5174-PB FBpp0290371|FBgn0034345|CG5174-PL|CG5174-PL FBpp0297591|FBgn0034345|CG5174-PN|CG5174-PN FBpp0297592|FBgn0034345|CG5174-PO|CG5174-PO FBpp0309317|FBgn0034345|CG5174-PP|CG5174-PP	1.0000	FBpp0085865 type=protein; loc=2R:join(18421544..18421553,18424127..18424251,18424326..18424486,18424607..18424666,18424872..18425034,18425340..18425447); ID=FBpp0085865; name=CG5174-PA; parent=FBgn0034345,FBtr0086686; dbxref=FlyBase:FBpp0085865,FlyBase_Annotation_IDs:CG5174-PA,GB_protein:AAM68455.1,REFSEQ:NP_611331,GB_protein:AAM68455,FlyMine:FBpp0085865,modMine:FBpp0085865; MD5=4dcee9f24324a7106…	33.7	4	0.04	ESTVYQSVEQSVGTFTK+SGSVSSFPDALDENNTSSGLNSPTDSLPK+TASVFGSITSGISSK+VEEEINTLR
742b	FBpp0073834|FBgn0003132|CG9156-PA|Pp1-13C-PA FBpp0082067|FBgn0004103|CG5650-PA|Pp1-87B-PA	1.0000	FBpp0073834 type=protein; loc=X:complement(15359429..15360337); ID=FBpp0073834; name=Pp1-13C-PA; parent=FBgn0003132,FBtr0074017; dbxref=FlyBase:FBpp0073834,FlyBase_Annotation_IDs:CG9156-PA,GB_protein:AAF48448.1,REFSEQ:NP_524921,GB_protein:AAF48448,FlyMine:FBpp0073834,modMine:FBpp0073834; MD5=9925892e65fcda6780997f256537e68c; length=302; release=r6.09; species=Dmel;;FBpp0082067 type=protein; loc=3…	14.2	4	0.03	AHQVVEDGYEFFAK+NVQLSEGEIR+YLFLGDYVDR+YSENFFLLR
737a	FBpp0083860|FBgn0028691|CG10230-PB|Rpn9-PB FBpp0083861|FBgn0028691|CG10230-PA|Rpn9-PA	1.0000	FBpp0083860 type=protein; loc=3R:complement(join(23732796..23732905,23732627..23732740,23732043..23732573,23731588..23731981)); ID=FBpp0083860; name=Rpn9-PB; parent=FBgn0028691,FBtr0084469; dbxref=FlyBase:FBpp0083860,FlyBase_Annotation_IDs:CG10230-PB,GB_protein:AAF56174.1,REFSEQ:NP_732899,GB_protein:AAF56174; MD5=47306909763c56fdcfaec9640550ea03; length=382; release=r6.09; species=Dmel;;FBpp00838…	11.3	4	0.04	AISFTDIAQETK+ALALDLVR+DVLEEAGNVTPVHGK+EAIEFLEK
728a	FBpp0082511|FBgn0263979|CG4236-PA|Caf1-55-PA	1.0000	FBpp0082511 type=protein; loc=3R:join(15225893..15225914,15225966..15226526,15226637..15227346); ID=FBpp0082511; name=Caf1-55-PA; parent=FBgn0263979,FBtr0083052; dbxref=FlyBase:FBpp0082511,FlyBase_Annotation_IDs:CG4236-PA,GB_protein:AAF55146.1,REFSEQ:NP_524354,GB_protein:AAF55146,FlyMine:FBpp0082511,modMine:FBpp0082511; MD5=57912fa6a19e9ac02e113f56e7521f06; length=430; release=r6.09; species=Dmel;	8.4	4	0.04	SDNAAESFDDAVEER+TPSSDVLVFDYTK+TVALWDLR
725a	FBpp0082269|FBgn0004587|CG10851-PA|B52-PA FBpp0082270|FBgn0004587|CG10851-PB|B52-PB FBpp0082274|FBgn0004587|CG10851-PC|B52-PC FBpp0300515|FBgn0004587|CG10851-PM|B52-PM FBpp0300516|FBgn0004587|CG10851-PN|B52-PN FBpp0300517|FBgn0004587|CG10851-PO|B52-PO	1.0000	FBpp0082269 type=protein; loc=3R:join(13661734..13661859,13662161..13662231,13662297..13662404,13662970..13663051,13665453..13665526,13665590..13665901,13666084..13666248,13666419..13666533); ID=FBpp0082269; name=B52-PA; parent=FBgn0004587,FBtr0082801; dbxref=FlyBase_Annotation_IDs:CG10851-PA,FlyBase:FBpp0082269,GB_protein:AAF54969.2,REFSEQ:NP_788665,GB_protein:AAF54969,FlyMine:FBpp0082269,modMin…	11.6	4	0.04	DADDAVYELNGK+NEGVVEFASLSDMK+NGYGFVEFEDYR
713a	FBpp0079280|FBgn0027932|CG13388-PC|Akap200-PC FBpp0079281|FBgn0027932|CG13388-PB|Akap200-PB FBpp0309214|FBgn0027932|CG13388-PF|Akap200-PF	1.0000	FBpp0079280 type=protein; loc=2L:join(8426911..8427093,8427158..8427553,8427615..8428067,8430281..8430367); ID=FBpp0079280; name=Akap200-PC; parent=FBgn0027932,FBtr0079665; dbxref=FlyBase:FBpp0079280,FlyBase_Annotation_IDs:CG13388-PC,GB_protein:AAN10668.1,REFSEQ:NP_723395,GB_protein:AAN10668; MD5=49fa15c334cdade9a31b8e48c6e05744; length=372; release=r6.09; species=Dmel;;FBpp0079281 type=protein; …	15.3	4	0.04	EAAAGEDITPLADESIK+GQQIEVDLAK+SAAVAEGGDAVAETAK+TDAPAVNGDAATPK
707b	FBpp0072990|FBgn0005640|CG10579-PD|Eip63E-PD FBpp0072991|FBgn0005640|CG10579-PE|Eip63E-PE FBpp0072992|FBgn0005640|CG10579-PA|Eip63E-PA FBpp0072993|FBgn0005640|CG10579-PB|Eip63E-PB FBpp0072994|FBgn0005640|CG10579-PC|Eip63E-PC FBpp0110220|FBgn0005640|CG10579-PF|Eip63E-PF FBpp0110221|FBgn0005640|CG10579-PG|Eip63E-PG FBpp0110222|FBgn0005640|CG10579-PH|Eip63E-PH FBpp0110223|FBgn0005640|CG10579-PI|Eip6…	1.0000	FBpp0072990 type=protein; loc=3L:join(3516774..3516828,3552787..3552864,3578289..3578480,3588042..3588080,3593329..3593546,3594651..3594742,3598065..3598239,3598360..3598621,3600013..3600225,3600312..3600491,3607502..3607566); ID=FBpp0072990; name=Eip63E-PD; parent=FBgn0005640,FBtr0073131; dbxref=FlyBase:FBpp0072990,FlyBase_Annotation_IDs:CG10579-PD,GB_protein:AAN11568.1,REFSEQ:NP_523904,GB_prote…	8.3	4	0.04	FSAFGGDSPFGK+IADFGLAR+LGADDALQHPYFAQLPK+LQEEEGAPFTAIR
700a	FBpp0076806|FBgn0260936|CG5505-PD|scny-PD FBpp0076807|FBgn0260936|CG5505-PB|scny-PB FBpp0076809|FBgn0260936|CG5505-PC|scny-PC	1.0000	FBpp0076806 type=protein; loc=3L:join(5769603..5769933,5771618..5772375,5772433..5774076,5775189..5775572); ID=FBpp0076806; name=scny-PD; parent=FBgn0260936,FBtr0077100; dbxref=FlyBase:FBpp0076806,FlyBase_Annotation_IDs:CG5505-PD,GB_protein:AAN12107.1,REFSEQ:NP_729092,GB_protein:AAN12107,FlyMine:FBpp0076806,modMine:FBpp0076806; MD5=b9767adec8c02e55733ef4339d1a6e80; length=1038; release=r6.09; spe…	6.5	4	0.03	GNNASNSTPGYNPFQEYEGQK+NDEVDAIEDDVDVVVVEGSPVK+NPFSSSKPSTDSPATPGAK
693a	FBpp0075175|FBgn0036623|CG4729-PA|CG4729-PA FBpp0075176|FBgn0036623|CG4729-PC|CG4729-PC FBpp0075177|FBgn0036623|CG4729-PB|CG4729-PB FBpp0300976|FBgn0036623|CG4729-PE|CG4729-PE	1.0000	FBpp0075175 type=protein; loc=3L:complement(join(16383927..16384107,16383331..16383866,16382382..16382739,16382072..16382157)); ID=FBpp0075175; name=CG4729-PA; parent=FBgn0036623,FBtr0075417; dbxref=FlyBase:FBpp0075175,FlyBase_Annotation_IDs:CG4729-PA,GB_protein:AAF49471.1,REFSEQ:NP_648888,GB_protein:AAF49471; MD5=5f3bd529f6c00aa6dbdf0c63493ff274; length=386; release=r6.09; species=Dmel;;FBpp0075…	10.9	4	0.04	GFTASLAPIR+IIDSFLETGSFFK+IPLEQVPEDEK+TIITEQLK
68	FBpp0071969|FBgn0050185|CG30185-PA|CG30185-PA	1.0000	FBpp0071969 type=protein; loc=2R:join(23544099..23544179,23544248..23544553,23544625..23544777); ID=FBpp0071969; name=CG30185-PA; parent=FBgn0050185,FBtr0072060; dbxref=FlyBase:FBpp0071969,FlyBase_Annotation_IDs:CG30185-PA,GB_protein:AAM68253.1,REFSEQ:NP_660194,GB_protein:AAM68253,FlyMine:FBpp0071969,modMine:FBpp0071969; MD5=b89205b8efa068831f0a96a9d9f214ca; length=179; release=r6.09; species=Dme…	19.0	4	0.04	QLLADFNK+SLSPVDKEVYLNLSR+VQLNEEQVVTR
667a	FBpp0071429|FBgn0052675|CG32675-PA|Tango5-PA FBpp0071430|FBgn0052675|CG32675-PC|Tango5-PC FBpp0289796|FBgn0052675|CG32675-PD|Tango5-PD FBpp0306533|FBgn0052675|CG32675-PE|Tango5-PE FBpp0312071|FBgn0052675|CG32675-PF|Tango5-PF	1.0000	FBpp0071429 type=protein; loc=X:complement(join(10761915..10762411,10761578..10761859,10761203..10761509,10760486..10760992)); ID=FBpp0071429; name=Tango5-PA; parent=FBgn0052675,FBtr0071500; dbxref=FlyBase:FBpp0071429,FlyBase_Annotation_IDs:CG32675-PA,GB_protein:AAF46618.1,REFSEQ:NP_727444,GB_protein:AAF46618,FlyMine:FBpp0071429,modMine:FBpp0071429; MD5=8babf19666b481df000f1ca6725bb405; length=53…	10.4	4	0.04	AVDLLATLPVLGHK+GAAGATTGAGDSGNLLSR+TLSGSSMQETGSSATSLLAAGGK
649	FBpp0301737|FBgn0031258|CG4297-PC|CG4297-PC FBpp0301738|FBgn0031258|CG4297-PD|CG4297-PD	1.0000	FBpp0301737 type=protein; loc=2L:complement(460515..464933); ID=FBpp0301737; name=CG4297-PC; parent=FBgn0031258,FBtr0310034; dbxref=FlyBase:FBpp0301737,FlyBase_Annotation_IDs:CG4297-PC,REFSEQ:NP_608527,GB_protein:AAF51491; MD5=677e1f539f5574e34c7cd1b2679d2fd6; length=1472; release=r6.09; species=Dmel;;FBpp0301738 type=protein; loc=2L:complement(460515..464933); ID=FBpp0301738; name=CG4297-PD; par…	4.8	4	0.04	ANGNGSGPVDDSFGSFDVEK+NLWSGTENAPLSSR+NSVVPTPEPEIEAEIPK+TNASDQQPVNESDALAEILR
631	FBpp0288710|FBgn0019960|CG6455-PC|Mitofilin-PC FBpp0307186|FBgn0019960|CG6455-PD|Mitofilin-PD FBpp0307187|FBgn0019960|CG6455-PE|Mitofilin-PE	1.0000	FBpp0288710 type=protein; loc=3R:complement(join(22022887..22022931,22022400..22022629,22021793..22022266,22021584..22021732,22020825..22021520,22020450..22020608,22020104..22020392,22019860..22020037)); ID=FBpp0288710; name=Mitofilin-PC; parent=FBgn0019960,FBtr0290271; dbxref=FlyBase:FBpp0288710,FlyBase_Annotation_IDs:CG6455-PC,REFSEQ:NP_524444,GB_protein:AAF55943,FlyMine:FBpp0288710,modMine:FBp…	6.2	4	0.03	AATPGVHYK+EAQEKIVACEIALSAAATAQNAK+GDDLVAAVLESVPK
617	FBpp0090943|FBgn0053505|CG33505-PA|U3-55K-PA	1.0000	FBpp0090943 type=protein; loc=2R:complement(join(14860586..14860639,14859709..14860535,14859450..14859647,14859256..14859392,14858961..14859199)); ID=FBpp0090943; name=U3-55K-PA; parent=FBgn0053505,FBtr0091445; dbxref=FlyBase:FBpp0090943,FlyBase_Annotation_IDs:CG33505-PA,GB_protein:AAX52704.1,REFSEQ:NP_001014529,GB_protein:AAX52704,FlyMine:FBpp0090943,modMine:FBpp0090943; MD5=2400e44f63b78bcf0191…	6.0	4	0.04	DSVAGLVFR+LQTEYLDSVGK+NQVVVLDVK
606	FBpp0088527|FBgn0034277|CG6370-PA|OstDelta-PA FBpp0309240|FBgn0034277|CG6370-PB|OstDelta-PB	1.0000	FBpp0088527 type=protein; loc=2R:complement(join(17766869..17766881,17766461..17766699,17765111..17766392,17764681..17765051)); ID=FBpp0088527; name=OstDelta-PA; parent=FBgn0034277,FBtr0089559; dbxref=FlyBase:FBpp0088527,FlyBase_Annotation_IDs:CG6370-PA,GB_protein:AAF57793.1,REFSEQ:NP_611265,GB_protein:AAF57793,FlyMine:FBpp0088527,modMine:FBpp0088527; MD5=d380feff7e3062c77891aeaf26ca8028; length=…	7.7	4	0.05	VLGVEINEATQEK+VQSLEVGIAESDASAATR+VYSSLNSELGSSQEIFYR
602	FBpp0088368|FBgn0025885|CG11143-PA|Inos-PA	1.0000	FBpp0088368 type=protein; loc=2R:complement(join(7458609..7458737,7456149..7456847,7455834..7456076,7455302..7455769,7455073..7455231)); ID=FBpp0088368; name=Inos-PA; parent=FBgn0025885,FBtr0089329; dbxref=GB_protein:AAF59252.1,FlyBase:FBpp0088368,FlyBase_Annotation_IDs:CG11143-PA,REFSEQ:NP_477405,GB_protein:AAF59252,FlyMine:FBpp0088368,modMine:FBpp0088368; MD5=eac53558cf836df5402cb5bbc598ac9f; l…	5.7	4	0.04	AAIENILR+LEQYEQIR+TADGQLQVHPQTTSLK
598	FBpp0088087|FBgn0000352|CG1708-PA|cos-PA FBpp0307854|FBgn0000352|CG1708-PB|cos-PB	1.0000	FBpp0088087 type=protein; loc=2R:complement(join(7386328..7386979,7385558..7386269,7385083..7385501,7383197..7385019)); ID=FBpp0088087; name=cos-PA; parent=FBgn0000352,FBtr0089015; dbxref=FlyBase:FBpp0088087,FlyBase_Annotation_IDs:CG1708-PA,GB_protein:AAF59270.1,REFSEQ:NP_477092,GB_protein:AAF59270,FlyMine:FBpp0088087,modMine:FBpp0088087; MD5=26345ae70136846b534d55aba69867ed; length=1201; release…	3.7	4	0.05	SDNLEEQPGPEQQETLR+VASQQPPPPIDPESVVDPLESSSGEGIR
597	FBpp0088055|FBgn0015929|CG1616-PA|dpa-PA FBpp0311783|FBgn0015929|CG1616-PB|dpa-PB	1.0000	FBpp0088055 type=protein; loc=2R:complement(join(7499702..7499774,7499327..7499637,7498339..7499267,7497907..7498278,7497479..7497845,7496957..7497409,7496801..7496896)); ID=FBpp0088055; name=dpa-PA; parent=FBgn0015929,FBtr0088982; dbxref=FlyBase:FBpp0088055,FlyBase_Annotation_IDs:CG1616-PA,GB_protein:AAF59242.1,REFSEQ:NP_477185,GB_protein:AAF59242,FlyMine:FBpp0088055,modMine:FBpp0088055; MD5=619…	5.2	4	0.04	GILLQLFGGTK+QVAIGGGSGLEPIPEK+TGGLSSSVK+VELLQLLAK
595	FBpp0088035|FBgn0260991|CG12165-PA|Incenp-PA FBpp0307848|FBgn0260991|CG12165-PB|Incenp-PB FBpp0311203|FBgn0260991|CG12165-PC|Incenp-PC	1.0000	FBpp0088035 type=protein; loc=2R:join(7278729..7278797,7278861..7279041,7279107..7280166,7280230..7280326,7280471..7281137,7281294..7281487); ID=FBpp0088035; name=Incenp-PA; parent=FBgn0260991,FBtr0088961; dbxref=FlyBase:FBpp0088035,FlyBase_Annotation_IDs:CG12165-PA,GB_protein:AAF59275.3,REFSEQ:NP_523648,GB_protein:AAF59275,FlyMine:FBpp0088035,modMine:FBpp0088035; MD5=6bf88463d368cdbb0a2252fe24b1…	6.4	4	0.04	FFTPTQTTSTLPLSSAQPK+QIFPNIDPSQLK+YTWEMLHEDDSTDDEGK
581	FBpp0087731|FBgn0050349|CG30349-PA|CG30349-PA	1.0000	FBpp0087731 type=protein; loc=2R:join(8907591..8907896,8907950..8908479,8908535..8909020,8909077..8909205,8909262..8909411,8910487..8910584,8910644..8910807); ID=FBpp0087731; name=CG30349-PA; parent=FBgn0050349,FBtr0088650; dbxref=FlyBase:FBpp0087731,FlyBase_Annotation_IDs:CG30349-PA,GB_protein:AAF59028.2,REFSEQ:NP_610421,GB_protein:AAF59028,FlyMine:FBpp0087731,modMine:FBpp0087731; MD5=bebaf19db5…	10.6	4	0.04	QQLQFER+SIAEWQVGPEKPQNIVYLQK+SLQAQDAAGDQLHIALGTYK+VNLIINQMK+VVVWSLTDER
578	FBpp0087648|FBgn0033378|CG8781-PA|tsu-PA	1.0000	FBpp0087648 type=protein; loc=2R:join(9110896..9110956,9111046..9111482); ID=FBpp0087648; name=tsu-PA; parent=FBgn0033378,FBtr0088567; dbxref=GB_protein:AAF58987.1,FlyBase:FBpp0087648,FlyBase_Annotation_IDs:CG8781-PA,REFSEQ:NP_610454,GB_protein:AAF58987,FlyMine:FBpp0087648,modMine:FBpp0087648; MD5=6406edf3aedf3801386a0a91e105763b; length=165; release=r6.09; species=Dmel;	19.4	4	0.04	GYALVEYETHK+NEDDDELEPGPQR+NIHLNLDR
564	FBpp0087095|FBgn0010621|CG8439-PA|Cct5-PA FBpp0087096|FBgn0010621|CG8439-PB|Cct5-PB	1.0000	FBpp0087095 type=protein; loc=2R:join(12174921..12175028,12175737..12176718,12176778..12177316); ID=FBpp0087095; name=Cct5-PA; parent=FBgn0010621,FBtr0087987; dbxref=FlyBase:FBpp0087095,FlyBase_Annotation_IDs:CG8439-PA,GB_protein:AAF58565.1,REFSEQ:NP_523707,GB_protein:AAF58565,FlyMine:FBpp0087095,modMine:FBpp0087095; MD5=6e68c870a421bfeb8e938b9a0fd0f9f0; length=542; release=r6.09; species=Dmel;;F…	13.3	4	0.03	AVTIFLR+EPLIQIAMTTLGSK+IMVSPDGDVTVTNDGATIMK+NKEPLIQIAMTTLGSK+QLDAIAQPFPVDPK+RSIHDAICVVR
563	FBpp0087094|FBgn0023167|CG8427-PA|SmD3-PA	1.0000	FBpp0087094 type=protein; loc=2R:join(12168877..12169195,12169725..12169861); ID=FBpp0087094; name=SmD3-PA; parent=FBgn0023167,FBtr0087986; dbxref=FlyBase:FBpp0087094,FlyBase_Annotation_IDs:CG8427-PA,GB_protein:AAF58566.1,REFSEQ:NP_725106,GB_protein:AAF58566,FlyMine:FBpp0087094,modMine:FBpp0087094; MD5=e8790dbcf9159ddb1b451a1c1ec1e6fc; length=151; release=r6.09; species=Dmel;	6.0	4	0.05	FLILPDMLK
561	FBpp0087000|FBgn0022764|CG8815-PC|Sin3A-PC FBpp0087001|FBgn0022764|CG8815-PA|Sin3A-PA FBpp0087002|FBgn0022764|CG8815-PD|Sin3A-PD FBpp0087003|FBgn0022764|CG8815-PB|Sin3A-PB FBpp0292598|FBgn0022764|CG8815-PE|Sin3A-PE FBpp0292599|FBgn0022764|CG8815-PF|Sin3A-PF FBpp0293225|FBgn0022764|CG8815-PG|Sin3A-PG FBpp0308712|FBgn0022764|CG8815-PH|Sin3A-PH FBpp0308713|FBgn0022764|CG8815-PI|Sin3A-PI FBpp0312447|…	1.0000	FBpp0087000 type=protein; loc=2R:complement(join(12585255..12585711,12583901..12585183,12582289..12583829,12581639..12581939,12581202..12581577,12580116..12580630,12579724..12580053,12579415..12579621,12579129..12579356,12576568..12576993,12575975..12576499)); ID=FBpp0087000; name=Sin3A-PC; parent=FBgn0022764,FBtr0087887; dbxref=GB_protein:AAM68624.1,FlyBase:FBpp0087000,FlyBase_Annotation_IDs:CG8…	3.9	4	0.04	LANPALGGGGNTGRSDSALGNDSVVDGSDIK+NPFVAVPIVLK+QFVPDLFFAPR+RLGASYCALPQSTVPK+SDSALGNDSVVDGSDIK
559	FBpp0086971|FBgn0086904|CG8759-PB|Nacalpha-PB FBpp0086972|FBgn0086904|CG8759-PC|Nacalpha-PC FBpp0086973|FBgn0086904|CG8759-PA|Nacalpha-PA FBpp0311394|FBgn0086904|CG8759-PD|Nacalpha-PD	1.0000	FBpp0086971 type=protein; loc=2R:complement(12759862..12760515); ID=FBpp0086971; name=Nacalpha-PB; parent=FBgn0086904,FBtr0087858; dbxref=FlyBase:FBpp0086971,FlyBase_Annotation_IDs:CG8759-PB,GB_protein:AAF58457.1,REFSEQ:NP_477216,GB_protein:AAF58457,FlyMine:FBpp0086971,modMine:FBpp0086971; MD5=6cf34b56a6783d3da562f1ee380609de; length=217; release=r6.09; species=Dmel;;FBpp0086972 type=protein; loc…	26.7	4	0.05	DIELVITQANTTR+IEDLSQQAQVAAAEK+NILFVINNPDVYK+SEAAPSTSAEAKPEDVR
554	FBpp0086842|FBgn0086532|CG4016-PB|Spt-I-PB FBpp0086843|FBgn0086532|CG4016-PA|Spt-I-PA FBpp0086844|FBgn0086532|CG4016-PC|Spt-I-PC	1.0000	FBpp0086842 type=protein; loc=2R:join(13168841..13168888,13168951..13169450,13169507..13169834,13169890..13170255,13170317..13170481); ID=FBpp0086842; name=Spt-I-PB; parent=FBgn0086532,FBtr0087729; dbxref=GB_protein:AAM68597.1,FlyBase:FBpp0086842,FlyBase_Annotation_IDs:CG4016-PB,REFSEQ:NP_725255,GB_protein:AAM68597; MD5=cda8519b940be555ef384838f0599a85; length=468; release=r6.09; species=Dmel;;FB…	9.4	4	0.05	EPQIFEQLQAK+GVAVVQAAYLQNR+HLYLAQPAENFDK+STIVFFK
553	FBpp0086795|FBgn0014877|CG6155-PA|Roe1-PA	1.0000	FBpp0086795 type=protein; loc=2R:join(13554181..13554266,13554387..13554681,13555027..13555287); ID=FBpp0086795; name=Roe1-PA; parent=FBgn0014877,FBtr0087675; dbxref=FlyBase:FBpp0086795,FlyBase_Annotation_IDs:CG6155-PA,GB_protein:AAF58354.1,REFSEQ:NP_610886,GB_protein:AAF58354,FlyMine:FBpp0086795,modMine:FBpp0086795; MD5=6eccc9cf1550718320e4a1b07cfe837e; length=213; release=r6.09; species=Dmel;	19.7	4	0.04	DLLEVADTLGHATQAVPK+HGLEPLDPINQK+TVEPNTVVEVTK
56	FBpp0071404|FBgn0028331|CG2221-PA|l(1)G0289-PA FBpp0312440|FBgn0028331|CG2221-PB|l(1)G0289-PB FBpp0312441|FBgn0028331|CG2221-PC|l(1)G0289-PC	1.0000	FBpp0071404 type=protein; loc=X:complement(join(10366124..10366211,10359297..10360163,10358918..10359127,10358700..10358851,10358563..10358635,10358086..10358504,10357745..10357813)); ID=FBpp0071404; name=l(1)G0289-PA; parent=FBgn0028331,FBtr0071470; dbxref=FlyBase:FBpp0071404,FlyBase_Annotation_IDs:CG2221-PA,GB_protein:AAF46578.1,REFSEQ:NP_572621,GB_protein:AAF46578,FlyMine:FBpp0071404,modMine:F…	10.4	4	0.04	NGSANSGASANGATNTSTSSSGSSTPVTEPSVMSTR+TVPVSPPLPAVTTYR+VVDVPEEEIEAAVK
550	FBpp0086767|FBgn0086356|CG13345-PA|tum-PA	1.0000	FBpp0086767 type=protein; loc=2R:complement(join(13858407..13858485,13857410..13858343,13856553..13857340,13856421..13856497)); ID=FBpp0086767; name=tum-PA; parent=FBgn0086356,FBtr0087641; dbxref=FlyBase:FBpp0086767,FlyBase_Annotation_IDs:CG13345-PA,GB_protein:AAF58324.1,REFSEQ:NP_610912,GB_protein:AAF58324,FlyMine:FBpp0086767,modMine:FBpp0086767; MD5=5cd3c95c6f5f3fe59c08c145ba628fab; length=625;…	5.9	4	0.03	AESTIESLPVIAGNER+IMAVADLLR+NDLLSLYATPFK
534	FBpp0086294|FBgn0034118|CG6251-PA|Nup62-PA FBpp0309066|FBgn0034118|CG6251-PB|Nup62-PB	1.0000	FBpp0086294 type=protein; loc=2R:16344581..16345765; ID=FBpp0086294; name=Nup62-PA; parent=FBgn0034118,FBtr0087150; dbxref=FlyBase:FBpp0086294,FlyBase_Annotation_IDs:CG6251-PA,GB_protein:AAF58007.1,REFSEQ:NP_611120,GB_protein:AAF58007,FlyMine:FBpp0086294,modMine:FBpp0086294; MD5=c12e45b9e3831e5ad360717dbacb2d8b; length=394; release=r6.09; species=Dmel;;FBpp0309066 type=protein; loc=2R:16344581..1…	16.5	4	0.04	ELEDSLGPLEK+GQDTTDPIIQIGK+TDQQVLDQELEFIATQQK+TTFSFGTPAPTAGIGGGDADNSK
53	FBpp0071295|FBgn0030136|CG2998-PA|RpS28b-PA FBpp0310057|FBgn0030136|CG2998-PB|RpS28b-PB	1.0000	FBpp0071295 type=protein; loc=X:9554710..9554907; ID=FBpp0071295; name=RpS28b-PA; parent=FBgn0030136,FBtr0071360; dbxref=FlyBase:FBpp0071295,FlyBase_Annotation_IDs:CG2998-PA,GB_protein:AAF46503.2,REFSEQ:NP_572568,GB_protein:AAF46503,FlyMine:FBpp0071295,modMine:FBpp0071295; MD5=e405baba3b940bedd5166e924fc2ef55; length=65; release=r6.09; species=Dmel;;FBpp0310057 type=protein; loc=X:9554710..955490…	32.3	4	0.04	EGDILTLLESER+VEFLGEQNR
506	FBpp0085688|FBgn0261456|CG11228-PA|hpo-PA FBpp0304253|FBgn0261456|CG11228-PB|hpo-PB	1.0000	FBpp0085688 type=protein; loc=2R:complement(join(19495461..19496748,19494682..19495403)); ID=FBpp0085688; name=hpo-PA; parent=FBgn0261456,FBtr0086500; dbxref=FlyBase:FBpp0085688,FlyBase_Annotation_IDs:CG11228-PA,GB_protein:AAF57543.2,REFSEQ:NP_611427,GB_protein:AAF57543,FlyMine:FBpp0085688,modMine:FBpp0085688; MD5=4450e9daeb2a8b636773c7b11142555f; length=669; release=r6.09; species=Dmel;;FBpp0304…	7.8	4	0.05	LADFGVAGQLTDTMAK+LGEGSYGSVYK+LVPVESDLHEIIK+SFGGVLAASQAK
486	FBpp0085154|FBgn0028968|CG1528-PA|gammaCOP-PA FBpp0085155|FBgn0028968|CG1528-PB|gammaCOP-PB FBpp0290505|FBgn0028968|CG1528-PC|gammaCOP-PC FBpp0303129|FBgn0028968|CG1528-PD|gammaCOP-PD	1.0000	FBpp0085154 type=protein; loc=3R:join(31572239..31572278,31572498..31573156,31573254..31574724,31574801..31574986,31575045..31575197,31575256..31575386); ID=FBpp0085154; name=gammaCOP-PA; parent=FBgn0028968,FBtr0085793; dbxref=FlyBase:FBpp0085154,FlyBase_Annotation_IDs:CG1528-PA,GB_protein:AAF57160.1,REFSEQ:NP_524608,GB_protein:AAF57160,FlyMine:FBpp0085154,modMine:FBpp0085154; MD5=ee5acdaa59098f9…	4.9	4	0.05	FDISIVPK+ILYLINQGEQLVAR+SVATLAITTLLK+VILESPIVR
49	FBpp0071267|FBgn0260789|CG12124-PA|mxc-PA FBpp0310024|FBgn0260789|CG12124-PB|mxc-PB	1.0000	FBpp0071267 type=protein; loc=X:complement(join(9243159..9243204,9242933..9243100,9242695..9242869,9242325..9242625,9238254..9242220,9237489..9238191,9237261..9237414)); ID=FBpp0071267; name=mxc-PA; parent=FBgn0260789,FBtr0071332; dbxref=FlyBase:FBpp0071267,FlyBase_Annotation_IDs:CG12124-PA,GB_protein:AAF46472.2,REFSEQ:NP_572548,GB_protein:AAF46472,FlyMine:FBpp0071267,modMine:FBpp0071267; MD5=090…	2.9	4	0.05	EQPIDQLEEEQR+ITSLVAGAVQK+LIVLNSNESVQK+TAVAATAGTNADPNFSISK
477	FBpp0084843|FBgn0260990|CG1973-PA|yata-PA FBpp0305956|FBgn0260990|CG1973-PB|yata-PB	1.0000	FBpp0084843 type=protein; loc=3R:join(29749791..29750168,29750228..29750451,29750512..29750917,29750981..29751623,29751694..29751858,29751924..29752069,29752139..29752267,29752329..29752731,29752830..29752957); ID=FBpp0084843; name=yata-PA; parent=FBgn0260990,FBtr0085477; dbxref=FlyBase:FBpp0084843,FlyBase_Annotation_IDs:CG1973-PA,GB_protein:AAF56933.1,REFSEQ:NP_651722,GB_protein:AAF56933,FlyMine…	6.5	4	0.04	LGSLEYVSAADGNPMPPAK+LNYNNLNVEVLR+MLYVATEAVDPLGTYFSK+VLVSAFIR
476	FBpp0084842|FBgn0039691|CG1972-PA|IntS11-PA	1.0000	FBpp0084842 type=protein; loc=3R:join(29745470..29745683,29745763..29746737,29746793..29747397); ID=FBpp0084842; name=IntS11-PA; parent=FBgn0039691,FBtr0085476; dbxref=FlyBase:FBpp0084842,FlyBase_Annotation_IDs:CG1972-PA,GB_protein:AAF56931.1,REFSEQ:NP_651721,GB_protein:AAF56931,FlyMine:FBpp0084842,modMine:FBpp0084842; MD5=ef68ca907f7d783366000ce6e82bc320; length=597; release=r6.09; species=Dmel;	7.4	4	0.04	AIAPILLEDMR+IMLQNLTDALK+ITPLGAGQDVGR+VLIPVFALGR
475	FBpp0084831|FBgn0025457|CG7581-PA|Bub3-PA FBpp0308293|FBgn0025457|CG7581-PB|Bub3-PB	1.0000	FBpp0084831 type=protein; loc=3R:complement(join(29675117..29675308,29674275..29675063)); ID=FBpp0084831; name=Bub3-PA; parent=FBgn0025457,FBtr0085465; dbxref=FlyBase:FBpp0084831,FlyBase_Annotation_IDs:CG7581-PA,GB_protein:AAF56914.1,REFSEQ:NP_477381,GB_protein:AAF56914,FlyMine:FBpp0084831,modMine:FBpp0084831; MD5=6b3640555d637b2af12d35aec82eaa60; length=326; release=r6.09; species=Dmel;;FBpp0308…	16.6	4	0.05	FYDVPANQLR+LFDVNTQAESIIGAHEEPIR+LNNPPEDLISAVK+MRPPEFKLNNPPEDLISAVKFGPK
465	FBpp0084590|FBgn0045862|CG12878-PA|btz-PA FBpp0084591|FBgn0045862|CG12878-PB|btz-PB FBpp0303117|FBgn0045862|CG12878-PC|btz-PC FBpp0303118|FBgn0045862|CG12878-PD|btz-PD	1.0000	FBpp0084590 type=protein; loc=3R:27700648..27702933; ID=FBpp0084590; name=btz-PA; parent=FBgn0045862,FBtr0085220; dbxref=FlyBase:FBpp0084590,FlyBase_Annotation_IDs:CG12878-PA,GB_protein:AAF56741.1,REFSEQ:NP_524534,GB_protein:AAF56741,FlyMine:FBpp0084590,modMine:FBpp0084590; MD5=164436aa19a0c8bed1cc50f2dfa344c2; length=761; release=r6.09; species=Dmel;;FBpp0084591 type=protein; loc=3R:27700585..27…	5.7	4	0.04	AELLQTYGYDIR+NWEDEQAYLK+QPSQPQQSPQTPLSTSNLSQR
459	FBpp0084465|FBgn0027889|CG6386-PA|ball-PA FBpp0084466|FBgn0027889|CG6386-PB|ball-PB	1.0000	FBpp0084465 type=protein; loc=3R:complement(join(26866291..26866524,26864669..26866234)); ID=FBpp0084465; name=ball-PA; parent=FBgn0027889,FBtr0085095; dbxref=FlyBase:FBpp0084465,FlyBase_Annotation_IDs:CG6386-PA,GB_protein:AAF56630.2,REFSEQ:NP_651508,GB_protein:AAF56630; MD5=6049b0d9ad742edd922c189e64040543; length=599; release=r6.09; species=Dmel;;FBpp0084466 type=protein; loc=3R:complement(join…	8.5	4	0.04	AANILLGLEK+INFSPSISLR+SLGMPYILANGSVEVNGEK+TVINDDLTPQPR
429	FBpp0083320|FBgn0023097|CG5206-PA|bon-PA FBpp0289844|FBgn0023097|CG5206-PB|bon-PB FBpp0303076|FBgn0023097|CG5206-PC|bon-PC FBpp0306699|FBgn0023097|CG5206-PD|bon-PD FBpp0306700|FBgn0023097|CG5206-PE|bon-PE FBpp0306701|FBgn0023097|CG5206-PF|bon-PF	1.0000	FBpp0083320 type=protein; loc=3R:join(20593844..20594044,20606281..20607673,20607995..20608078,20608150..20608553,20608632..20608761,20608896..20609161,20609226..20609400,20609940..20610300,20610387..20610510,20610573..20610836); ID=FBpp0083320; name=bon-PA; parent=FBgn0023097,FBtr0083912; dbxref=FlyBase:FBpp0083320,FlyBase_Annotation_IDs:CG5206-PA,GB_protein:AAF55786.2,REFSEQ:NP_524724,GB_protei…	4.3	4	0.04	DDSINDLIATIAK+DIAGFVSDVR+LDSNGVQVLPEGR+YLENFFEEQLAK
418	FBpp0082838|FBgn0038476|CG5175-PA|kuk-PA FBpp0082839|FBgn0038476|CG5175-PB|kuk-PB FBpp0297129|FBgn0038476|CG5175-PC|kuk-PC	1.0000	FBpp0082838 type=protein; loc=3R:17082697..17084409; ID=FBpp0082838; name=kuk-PA; parent=FBgn0038476,FBtr0083397; dbxref=GB_protein:AAN13733.1,FlyBase:FBpp0082838,FlyBase_Annotation_IDs:CG5175-PA,REFSEQ:NP_650595,GB_protein:AAN13733,FlyMine:FBpp0082838,modMine:FBpp0082838; MD5=3604b35c28d2e4e24b66258ae5a78685; length=570; release=r6.09; species=Dmel;;FBpp0082839 type=protein; loc=3R:17082697..170…	3.7	4	0.05	QSTEVELAAQTSSSPAGTPAR
42	FBpp0071193|FBgn0030061|CG1785-PA|CG1785-PA	1.0000	FBpp0071193 type=protein; loc=X:join(8715029..8715156,8715222..8715395,8715452..8715772,8715835..8716251,8716314..8716710); ID=FBpp0071193; name=CG1785-PA; parent=FBgn0030061,FBtr0071250; dbxref=FlyBase:FBpp0071193,FlyBase_Annotation_IDs:CG1785-PA,GB_protein:AAF46409.1,REFSEQ:NP_572502,GB_protein:AAF46409,FlyMine:FBpp0071193,modMine:FBpp0071193; MD5=fa9e735e8a8c538dc74c2f91a566cbab; length=478; r…	7.9	4	0.05	HELDDEEEDLNDLK+QDEDLFVVDSSLPK+SYQALENTSK
409	FBpp0082462|FBgn0038275|CG3817-PA|CG3817-PA	1.0000	FBpp0082462 type=protein; loc=3R:14898753..14899583; ID=FBpp0082462; name=CG3817-PA; parent=FBgn0038275,FBtr0083003; dbxref=FlyBase:FBpp0082462,FlyBase_Annotation_IDs:CG3817-PA,GB_protein:AAF55114.1,REFSEQ:NP_650405,GB_protein:AAF55114,FlyMine:FBpp0082462,modMine:FBpp0082462; MD5=f356365032a879e4db17e3ba7a533862; length=276; release=r6.09; species=Dmel;	12.3	4	0.04	DLQQQLEEAGPLDSR+FLDVLMSGK+GVVQFFNAVR
394	FBpp0081879|FBgn0037899|CG6764-PA|RpL24-like-PA	1.0000	FBpp0081879 type=protein; loc=3R:complement(join(11431409..11431489,11430844..11431338)); ID=FBpp0081879; name=RpL24-like-PA; parent=FBgn0037899,FBtr0082403; dbxref=FlyBase:FBpp0081879,FlyBase_Annotation_IDs:CG6764-PA,GB_protein:AAF54637.1,REFSEQ:NP_650073,GB_protein:AAF54637,FlyMine:FBpp0081879,modMine:FBpp0081879; MD5=8e43b2f4141ab51a2c0bb6c157b2ad87; length=191; release=r6.09; species=Dmel;	24.6	4	0.04	AQEAAEEAALMEEDLPEEK+ELAIDPSFEFEK+KLEEGMGVEDLEMLEA
373	FBpp0081148|FBgn0037466|CG1965-PA|CG1965-PA	1.0000	FBpp0081148 type=protein; loc=3R:join(7067510..7067729,7067788..7068089,7068708..7068948,7069006..7069188,7069285..7069938,7070025..7070573,7070632..7070824,7070894..7071217,7071273..7071324); ID=FBpp0081148; name=CG1965-PA; parent=FBgn0037466,FBtr0081634; dbxref=FlyBase:FBpp0081148,FlyBase_Annotation_IDs:CG1965-PA,GB_protein:AAF54074.3,REFSEQ:NP_649689,GB_protein:AAF54074,FlyMine:FBpp0081148,mod…	5.1	4	0.04	ERSADHSASMARISTELK+IDPDINLVPALIEK+LALENDVFIPIFPK
370	FBpp0080967|FBgn0032906|CG9273-PA|RPA2-PA FBpp0305226|FBgn0032906|CG9273-PB|RPA2-PB	1.0000	FBpp0080967 type=protein; loc=2L:complement(join(20926034..20926046,20925914..20925975,20925264..20925850,20925096..20925174)); ID=FBpp0080967; name=RPA2-PA; parent=FBgn0032906,FBtr0081438; dbxref=FlyBase:FBpp0080967,FlyBase_Annotation_IDs:CG9273-PA,GB_protein:AAF53948.2,REFSEQ:NP_610077,GB_protein:AAF53948,FlyMine:FBpp0080967,modMine:FBpp0080967; MD5=d6972c7219a694bce853a942108ea26d; length=246;…	18.3	4	0.04	APEVMVNNYVK+GGAGAGAGASSGSGSIADFTASQSSAIVSGLEPK
365	FBpp0080707|FBgn0002031|CG10691-PB|l(2)37Cc-PB FBpp0080708|FBgn0002031|CG10691-PA|l(2)37Cc-PA FBpp0312093|FBgn0002031|CG10691-PD|l(2)37Cc-PD	1.0000	FBpp0080707 type=protein; loc=2L:complement(join(19123121..19123552,19122419..19122817)); ID=FBpp0080707; name=l(2)37Cc-PB; parent=FBgn0002031,FBtr0081164; dbxref=GB_protein:AAF53765.1,FlyBase:FBpp0080707,FlyBase_Annotation_IDs:CG10691-PB,REFSEQ:NP_476607,GB_protein:AAF53765,modMine:FBpp0080707; MD5=f6dedd003fb09a6103f763fec2be2c86; length=276; release=r6.09; species=Dmel;;FBpp0080708 type=protei…	23.6	4	0.04	AVVAQFDAGELITQR+EMVSQRVSQELTVR+ILYRPIPDQLPK+SFGEAGDGLVELR+VLPSIAPEVLK
362	FBpp0080702|FBgn0010300|CG10719-PA|brat-PA FBpp0080703|FBgn0010300|CG10719-PB|brat-PB FBpp0089239|FBgn0010300|CG10719-PC|brat-PC FBpp0307610|FBgn0010300|CG10719-PE|brat-PE FBpp0311161|FBgn0010300|CG10719-PF|brat-PF	1.0000	FBpp0080702 type=protein; loc=2L:19168146..19171259; ID=FBpp0080702; name=brat-PA; parent=FBgn0010300,FBtr0081158; dbxref=GB_protein:AAN11027.1,FlyBase:FBpp0080702,FlyBase_Annotation_IDs:CG10719-PA,REFSEQ:NP_476945,GB_protein:AAN11027,FlyMine:FBpp0080702,modMine:FBpp0080702; MD5=936ae17050e75e4088012943ba84dcc4; length=1037; release=r6.09; species=Dmel;;FBpp0080703 type=protein; loc=2L:19168146..…	6.8	4	0.04	EDSIYGSLHPQQQQQQQQQQQR+IGEIVGIAGNSDQNLTK+IVLAAAAQANSQEQQR+SPAPPSSLLTEALLLR
357	FBpp0080637|FBgn0032679|CG10302-PA|bsf-PA	1.0000	FBpp0080637 type=protein; loc=2L:complement(join(18454347..18454486,18453392..18453917,18452017..18453325,18450239..18451960,18449634..18450175)); ID=FBpp0080637; name=bsf-PA; parent=FBgn0032679,FBtr0081087; dbxref=FlyBase:FBpp0080637,FlyBase_Annotation_IDs:CG10302-PA,GB_protein:AAF53668.2,REFSEQ:NP_523596,GB_protein:AAF53668,FlyMine:FBpp0080637,modMine:FBpp0080637; MD5=6c47153da07156e39e45dccb6b…	3.1	4	0.05	ATQLSEQLGSELTPK+AYYVPFLFK+LADLLLQEER+LASTVISQLK
355	FBpp0080535|FBgn0032640|CG5094-PA|Sgt-PA FBpp0296963|FBgn0032640|CG5094-PB|Sgt-PB	1.0000	FBpp0080535 type=protein; loc=2L:17473588..17474583; ID=FBpp0080535; name=Sgt-PA; parent=FBgn0032640,FBtr0080982; dbxref=FlyBase:FBpp0080535,FlyBase_Annotation_IDs:CG5094-PA,GB_protein:AAF53617.1,REFSEQ:NP_609842,GB_protein:AAF53617,FlyMine:FBpp0080535,modMine:FBpp0080535; MD5=73f1081d3ef766dae5c78df51feb077d; length=331; release=r6.09; species=Dmel;;FBpp0296963 type=protein; loc=2L:17473588..174…	10.6	4	0.04	LGVAYSNMGNFEK+NPESLALAESIK+YNEALLQYNR
347	FBpp0080045|FBgn0051852|CG31852-PA|Tap42-PA	1.0000	FBpp0080045 type=protein; loc=2L:join(13367724..13367846,13367917..13368936); ID=FBpp0080045; name=Tap42-PA; parent=FBgn0051852,FBtr0080466; dbxref=FlyBase:FBpp0080045,FlyBase_Annotation_IDs:CG31852-PA,GB_protein:AAF53289.2,REFSEQ:NP_723811,GB_protein:AAF53289,FlyMine:FBpp0080045,modMine:FBpp0080045; MD5=d4edbff4c65192589b063e1f96d4b531; length=380; release=r6.09; species=Dmel;	9.2	4	0.04	AVEELQAEQDDPEYIDR+LTDIFLK+VDEGIFPDEEK
338	FBpp0079780|FBgn0032298|CG6724-PA|CG6724-PA FBpp0305675|FBgn0032298|CG6724-PB|CG6724-PB	1.0000	FBpp0079780 type=protein; loc=2L:complement(join(10769675..10769733,10768948..10769614,10768644..10768890,10768287..10768576)); ID=FBpp0079780; name=CG6724-PA; parent=FBgn0032298,FBtr0080191; dbxref=FlyBase:FBpp0079780,FlyBase_Annotation_IDs:CG6724-PA,GB_protein:AAF53009.1,REFSEQ:NP_609452,GB_protein:AAF53009,FlyMine:FBpp0079780,modMine:FBpp0079780; MD5=4f64b250a10069c71225b906579ebc22; length=42…	12.4	4	0.05	APLYDLLGHGEK+GVDSVSVSPDGLR+VWSAELDDAVEGSSK+YIVSGGVDNTVR
337	FBpp0079771|FBgn0004363|CG6647-PA|porin-PA FBpp0079772|FBgn0004363|CG6647-PB|porin-PB FBpp0100039|FBgn0004363|CG6647-PC|porin-PC FBpp0293784|FBgn0004363|CG6647-PD|porin-PD FBpp0304343|FBgn0004363|CG6647-PE|porin-PE	1.0000	FBpp0079771 type=protein; loc=2L:complement(join(10848544..10848863,10848241..10848468,10847868..10848168)); ID=FBpp0079771; name=porin-PA; parent=FBgn0004363,FBtr0080182; dbxref=FlyBase_Annotation_IDs:CG6647-PA,FlyBase:FBpp0079771,GB_protein:AAF53022.1,REFSEQ:NP_476813,GB_protein:AAF53022; MD5=e98fb50e922a689b02694297d58c4742; length=282; release=r6.09; species=Dmel;;FBpp0079772 type=protein; lo…	18.1	4	0.05	ADSDVNIDLK+DGVTLTLSTLVDGK+LTTNNFALGYTTK+VNNASQVGLGYQQK
336	FBpp0079754|FBgn0000146|CG6137-PA|aub-PA FBpp0111705|FBgn0000146|CG6137-PC|aub-PC	1.0000	FBpp0079754 type=protein; loc=2L:complement(join(11001270..11001365,11000786..11000918,11000165..11000658,10999914..11000106,10999727..10999854,10999518..10999672,10999061..10999450,10998897..10999007,10997932..10998832)); ID=FBpp0079754; name=aub-PA; parent=FBgn0000146,FBtr0080165; dbxref=FlyBase:FBpp0079754,FlyBase_Annotation_IDs:CG6137-PA,GB_protein:AAF53046.1,REFSEQ:NP_476734,GB_protein:AAF53…	6.4	4	0.05	AVQDSPYVLELVTK+TETLYNILSDAIR+TNDGEISYVDYYK+YDFFLVSQAVR
332	FBpp0079663|FBgn0032208|CG5604-PA|CG5604-PA	1.0000	FBpp0079663 type=protein; loc=2L:complement(join(10290351..10290490,10288564..10290283,10288268..10288499,10287991..10288209,10282345..10287934,10281997..10282279)); ID=FBpp0079663; name=CG5604-PA; parent=FBgn0032208,FBtr0080074; dbxref=FlyBase:FBpp0079663,FlyBase_Annotation_IDs:CG5604-PA,GB_protein:AAF52899.1,REFSEQ:NP_609369,GB_protein:AAF52899,FlyMine:FBpp0079663,modMine:FBpp0079663; MD5=3e31d…	1.9	4	0.04	AFSDGFNEVFPLK+GAVAILTDIVK+QTVETIAENVFASAK+SNAFGGILSLENLK
302	FBpp0078977|FBgn0020616|CG3423-PA|SA-PA	1.0000	FBpp0078977 type=protein; loc=2L:join(6950539..6950609,6950673..6950988,6951045..6951218,6951274..6951573,6951627..6952060,6952120..6952955,6953015..6953373,6953434..6953724,6953787..6954327,6954393..6954454); ID=FBpp0078977; name=SA-PA; parent=FBgn0020616,FBtr0079349; dbxref=GB_protein:AAF52463.1,FlyBase:FBpp0078977,FlyBase_Annotation_IDs:CG3423-PA,GB_protein:AAF52463.2,REFSEQ:NP_477268,GB_prote…	4.8	4	0.04	GVAQAAAEFLNVR+ISEDIQYPVDHTSIIR+SLFQDVEEAQSK+SLQEQSEDGIVSK
31	FBpp0070842|FBgn0003514|CG3595-PA|sqh-PA FBpp0308586|FBgn0003514|CG3595-PB|sqh-PB FBpp0308587|FBgn0003514|CG3595-PC|sqh-PC FBpp0308588|FBgn0003514|CG3595-PD|sqh-PD FBpp0311461|FBgn0003514|CG3595-PE|sqh-PE	1.0000	FBpp0070842 type=protein; loc=X:complement(join(6223585..6224004,6223407..6223511)); ID=FBpp0070842; name=sqh-PA; parent=FBgn0003514,FBtr0070877; dbxref=FlyBase:FBpp0070842,FlyBase_Annotation_IDs:CG3595-PA,GB_protein:AAF46132.1,REFSEQ:NP_511057,GB_protein:AAF46132,FlyMine:FBpp0070842,modMine:FBpp0070842; MD5=807e3bc581534791d4f6419b52e6812c; length=174; release=r6.09; species=Dmel;;FBpp0308586 ty…	23.0	4	0.05	ATSNVFAMFDQAQIAEFK+LQGTDPEDVIK+NGLFDYLEFTR
30	FBpp0070766|FBgn0029785|CG4111-PB|RpL35-PB FBpp0070767|FBgn0029785|CG4111-PA|RpL35-PA FBpp0311779|FBgn0029785|CG4111-PC|RpL35-PC	1.0000	FBpp0070766 type=protein; loc=X:join(5672520..5672522,5672998..5673134,5673217..5673448); ID=FBpp0070766; name=RpL35-PB; parent=FBgn0029785,FBtr0070800; dbxref=FlyBase:FBpp0070766,FlyBase_Annotation_IDs:CG4111-PB,GB_protein:AAN09148.1,REFSEQ:NP_572243,GB_protein:AAN09148; MD5=4f81c95b271d6743c411f406b9000e85; length=123; release=r6.09; species=Dmel;;FBpp0070767 type=protein; loc=X:join(5672873..5…	17.1	4	0.05	QLDELKNELLSLR+VYIVMHQK
289	FBpp0078655|FBgn0261608|CG5827-PA|RpL37A-PA FBpp0078656|FBgn0261608|CG5827-PB|RpL37A-PB FBpp0291726|FBgn0261608|CG5827-PC|RpL37A-PC	1.0000	FBpp0078655 type=protein; loc=2L:join(5071155..5071157,5071227..5071355,5071609..5071755); ID=FBpp0078655; name=RpL37A-PA; parent=FBgn0261608,FBtr0079016; dbxref=REFSEQ:NP_524781,GB_protein:AAF52217,FlyBase_Annotation_IDs:CG5827-PA,FlyBase:FBpp0290844; MD5=81326c3e6dd0bbaffacb4945b717014c; length=92; release=r6.09; species=Dmel;;FBpp0078656 type=protein; loc=2L:join(5071155..5071157,5071227..5071…	19.6	4	0.05	TVAGGAWVYSTTAAASVR
29	FBpp0070765|FBgn0028474|CG4119-PA|CG4119-PA FBpp0309405|FBgn0028474|CG4119-PB|CG4119-PB	1.0000	FBpp0070765 type=protein; loc=X:join(5666406..5666468,5666557..5666798,5667210..5668332,5668398..5669226,5669302..5669945,5670051..5670146); ID=FBpp0070765; name=CG4119-PA; parent=FBgn0028474,FBtr0070799; dbxref=FlyBase:FBpp0070765,FlyBase_Annotation_IDs:CG4119-PA,GB_protein:AAF46056.1,REFSEQ:NP_572242,GB_protein:AAF46056,FlyMine:FBpp0070765,modMine:FBpp0070765; MD5=30e60862de8db5011e39681c9cc99c…	6.4	4	0.04	ESSSAAIEITQK+FFSGEYENPSLEFEK+NEAAASAGSSADAAAANIK+QSSAVSAATAAAAAVSQK
274	FBpp0078296|FBgn0028436|CG10610-PA|ECSIT-PA	1.0000	FBpp0078296 type=protein; loc=3R:5856671..5857900; ID=FBpp0078296; name=ECSIT-PA; parent=FBgn0028436,FBtr0078647; dbxref=FlyBase:FBpp0078296,FlyBase_Annotation_IDs:CG10610-PA,GB_protein:AAF51937.1,REFSEQ:NP_649602,GB_protein:AAF51937,FlyMine:FBpp0078296,modMine:FBpp0078296; MD5=b882e8e1ea48c44c80bf008f98b48ded; length=409; release=r6.09; species=Dmel;	17.4	4	0.05	ADADSEFLSELDER+AEEIEGGASVPATSDNSSQDEHISSR+LLEANGNPSIGEVPVLFR+NSYLTMVEIFQER
245	FBpp0077314|FBgn0031478|CG8814-PA|CG8814-PA	1.0000	FBpp0077314 type=protein; loc=2L:2875388..2876362; ID=FBpp0077314; name=CG8814-PA; parent=FBgn0031478,FBtr0077629; dbxref=FlyBase:FBpp0077314,FlyBase_Annotation_IDs:CG8814-PA,GB_protein:AAF51185.1,REFSEQ:NP_608729,GB_protein:AAF51185,FlyMine:FBpp0077314,modMine:FBpp0077314; MD5=ee8b5ab2451bcdcd4dd91069f2ab8b7f; length=324; release=r6.09; species=Dmel;	11.7	4	0.05	FQAAVNVIK+MNSDVGAVQQR+QIQAAITR+SLEQSLNELR
243	FBpp0077214|FBgn0031544|CG17593-PA|CG17593-PA FBpp0305448|FBgn0031544|CG17593-PB|CG17593-PB	1.0000	FBpp0077214 type=protein; loc=2L:join(3514984..3515277,3515720..3516268,3516330..3516677,3516736..3516975); ID=FBpp0077214; name=CG17593-PA; parent=FBgn0031544,FBtr0077525; dbxref=FlyBase:FBpp0077214,FlyBase_Annotation_IDs:CG17593-PA,GB_protein:AAF51095.1,REFSEQ:NP_608786,GB_protein:AAF51095,FlyMine:FBpp0077214,modMine:FBpp0077214; MD5=fa7fade771163195529712a31d7afa3f; length=476; release=r6.09; …	8.2	4	0.04	ALLDENFALVGDDGK+AVLLAGFNLPK+GVMDAFVFAVGTK
242	FBpp0077168|FBgn0031589|CG3714-PC|CG3714-PC FBpp0077169|FBgn0031589|CG3714-PD|CG3714-PD FBpp0077170|FBgn0031589|CG3714-PA|CG3714-PA FBpp0077171|FBgn0031589|CG3714-PB|CG3714-PB FBpp0077172|FBgn0031589|CG3714-PE|CG3714-PE FBpp0111933|FBgn0031589|CG3714-PF|CG3714-PF FBpp0306839|FBgn0031589|CG3714-PG|CG3714-PG FBpp0306840|FBgn0031589|CG3714-PH|CG3714-PH	1.0000	FBpp0077168 type=protein; loc=2L:complement(join(4196475..4196565,4195734..4195904,4195539..4195665,4195017..4195100,4194818..4194945,4193539..4193679,4193310..4193481,4192633..4192968,4190559..4190824,4190083..4190492,4189942..4190019)); ID=FBpp0077168; name=CG3714-PC; parent=FBgn0031589,FBtr0077479; dbxref=FlyBase:FBpp0077168,FlyBase_Annotation_IDs:CG3714-PC,GB_protein:AAN11170.1,REFSEQ:NP_7229…	7.2	4	0.04	DVTLYAIDEGTVAFPR+LLEFGLR+YSYTGGFDGTSNVLAGK
232	FBpp0076875|FBgn0052423|CG32423-PA|shep-PA FBpp0076876|FBgn0052423|CG32423-PD|shep-PD FBpp0076877|FBgn0052423|CG32423-PB|shep-PB FBpp0290814|FBgn0052423|CG32423-PE|shep-PE FBpp0301014|FBgn0052423|CG32423-PF|shep-PF FBpp0305482|FBgn0052423|CG32423-PG|shep-PG FBpp0305483|FBgn0052423|CG32423-PH|shep-PH FBpp0305484|FBgn0052423|CG32423-PI|shep-PI	1.0000	FBpp0076875 type=protein; loc=3L:complement(join(5276155..5276322,5218950..5219285,5170187..5170440,5168244..5168302,5166968..5167059,5163834..5163975,5163345..5163703,5162967..5163149,5162467..5162610)); ID=FBpp0076875; name=shep-PA; parent=FBgn0052423,FBtr0077172; dbxref=GB_protein:AAF50788.4,FlyBase_Annotation_IDs:CG32423-PA,FlyBase:FBpp0076875,GB_protein:AAF50788.5,REFSEQ:NP_729054,GB_protein…	4.7	4	0.04	ETDLEAMLSK+YGQVVSTR
222	FBpp0076724|FBgn0022935|CG10269-PA|D19A-PA	1.0000	FBpp0076724 type=protein; loc=3L:complement(join(6188034..6188979,6186381..6187972)); ID=FBpp0076724; name=D19A-PA; parent=FBgn0022935,FBtr0077016; dbxref=FlyBase:FBpp0076724,FlyBase_Annotation_IDs:CG10269-PA,GB_protein:AAF50677.2,REFSEQ:NP_477304,GB_protein:AAF50677,FlyMine:FBpp0076724,modMine:FBpp0076724; MD5=ce179d244b0a5ea61d83865938748418; length=845; release=r6.09; species=Dmel;	6.0	4	0.04	AAATAELLAHQLEENEAK+MELIENEEDVFK+NFDQYQDPAVER+SAPTQITFR
23	FBpp0070637|FBgn0026079|CG6133-PA|Nsun2-PA	1.0000	FBpp0070637 type=protein; loc=X:complement(join(4113545..4113604,4111643..4113467,4111229..4111584)); ID=FBpp0070637; name=Nsun2-PA; parent=FBgn0026079,FBtr0070669; dbxref=FlyBase:FBpp0070637,FlyBase_Annotation_IDs:CG6133-PA,GB_protein:AAF45921.1,REFSEQ:NP_652007,GB_protein:AAF45921,FlyMine:FBpp0070637,modMine:FBpp0070637; MD5=2a0665242cefb50e11ab6f510c69ddd7; length=746; release=r6.09; species=D…	9.1	4	0.04	DADGALELVDAGHLVPGLK+LAQEGLQTSNAFMGASR+QEAVSMIPPIVLDVRPTDK+VAAAAAADAEVGK
206	FBpp0075700|FBgn0004926|CG4153-PA|eIF-2beta-PA	1.0000	FBpp0075700 type=protein; loc=3L:complement(join(12526589..12526603,12525986..12526385,12525154..12525677)); ID=FBpp0075700; name=eIF-2beta-PA; parent=FBgn0004926,FBtr0075968; dbxref=FlyBase:FBpp0075700,FlyBase_Annotation_IDs:CG4153-PA,GB_protein:AAF49902.1,REFSEQ:NP_524043,GB_protein:AAF49902,FlyMine:FBpp0075700,modMine:FBpp0075700; MD5=b87dcb34778371383f92172f7b904e3a; length=312; release=r6.09…	16.0	4	0.04	ELDELFADQADDDK+KEDPQDEASAEGGAAAEEDNLDLESFGK+SPETILQK
203	FBpp0075560|FBgn0086785|CG10711-PA|Vps36-PA	1.0000	FBpp0075560 type=protein; loc=3L:complement(join(13512929..13513024,13512140..13512865,13511704..13512081)); ID=FBpp0075560; name=Vps36-PA; parent=FBgn0086785,FBtr0075818; dbxref=FlyBase:FBpp0075560,FlyBase_Annotation_IDs:CG10711-PA,GB_protein:AAF49802.2,REFSEQ:NP_648660,GB_protein:AAF49802,FlyMine:FBpp0075560,modMine:FBpp0075560; MD5=cc7f7d18a5f85e35be35fe79f5bd7734; length=399; release=r6.09; s…	12.3	4	0.04	DNFTSNSAYFSSLAR+LSPNESFVSR+QLGISLLLAK+SYLMSLGIDDPVTR
182	FBpp0075088|FBgn0036666|CG9712-PA|TSG101-PA	1.0000	FBpp0075088 type=protein; loc=3L:join(16842632..16842676,16842792..16842876,16842967..16843032,16843103..16843378,16843510..16843730,16843792..16844138,16844207..16844393); ID=FBpp0075088; name=TSG101-PA; parent=FBgn0036666,FBtr0075329; dbxref=GB_protein:AAF49406.2,FlyBase:FBpp0075088,FlyBase_Annotation_IDs:CG9712-PA,REFSEQ:NP_524120,GB_protein:AAF49406,FlyMine:FBpp0075088,modMine:FBpp0075088; MD…	11.8	4	0.05	DVVDVVTSFR+ELFTIQGTIPVVYK+GGVIDLETFLK+VNQYQAEIETLNR
166	FBpp0074650|FBgn0024889|CG8548-PA|Kap-alpha1-PA	1.0000	FBpp0074650 type=protein; loc=3L:join(19807937..19808137,19808200..19808684,19808744..19809007,19809075..19809574,19809639..19809820); ID=FBpp0074650; name=Kap-alpha1-PA; parent=FBgn0024889,FBtr0074881; dbxref=GB_protein:AAF49109.1,FlyBase:FBpp0074650,FlyBase_Annotation_IDs:CG8548-PA,REFSEQ:NP_524167,GB_protein:AAF49109,FlyMine:FBpp0074650,modMine:FBpp0074650; MD5=79f9ce8069f21caecaa050bea16c1097…	9.0	4	0.04	DPNPPIEEVIQK+EEVGIQLR+GIVPQFVTFLR+LVELLLHPQQNVSTAALR
155	FBpp0074373|FBgn0001079|CG6551-PA|fu-PA	1.0000	FBpp0074373 type=protein; loc=X:join(18657840..18657950,18658023..18659392,18659452..18660026,18660095..18660456); ID=FBpp0074373; name=fu-PA; parent=FBgn0001079,FBtr0074602; dbxref=FlyBase:FBpp0074373,FlyBase_Annotation_IDs:CG6551-PA,GB_protein:AAF48871.1,REFSEQ:NP_477499,GB_protein:AAF48871,FlyMine:FBpp0074373,modMine:FBpp0074373; MD5=56eaf7bf9e0789a427aced2bfa1cb07b; length=805; release=r6.09;…	6.7	4	0.04	LSQNLDNFSVR+QLSDSAASAPLTTGSLSR+VVVPFADLSYR+YLSYNGAMGEEPAR
135	FBpp0073686|FBgn0000173|CG18319-PA|ben-PA FBpp0289793|FBgn0000173|CG18319-PB|ben-PB FBpp0298297|FBgn0000173|CG18319-PC|ben-PC FBpp0305066|FBgn0000173|CG18319-PD|ben-PD FBpp0305067|FBgn0000173|CG18319-PE|ben-PE	1.0000	FBpp0073686 type=protein; loc=X:13998161..13998616; ID=FBpp0073686; name=ben-PA; parent=FBgn0000173,FBtr0073855; dbxref=FlyBase:FBpp0073686,FlyBase_Annotation_IDs:CG18319-PA,GB_protein:AAF48338.1,REFSEQ:NP_511150,GB_protein:AAF48338,FlyMine:FBpp0073686,modMine:FBpp0073686; MD5=a4a522714bf83617291de950a026ebfa; length=151; release=r6.09; species=Dmel;;FBpp0289793 type=protein; loc=X:13998161..1399…	22.5	4	0.04	LELFLPEDYPMSAPK+LMQEPVPGINAIPDENNAR
133	FBpp0073659|FBgn0027537|CG11092-PA|Nup93-1-PA	1.0000	FBpp0073659 type=protein; loc=X:join(13822927..13823087,13823151..13823331,13823411..13824214,13824288..13824916,13825001..13825697); ID=FBpp0073659; name=Nup93-1-PA; parent=FBgn0027537,FBtr0073828; dbxref=FlyBase:FBpp0073659,FlyBase_Annotation_IDs:CG11092-PA,GB_protein:AAF48327.1,REFSEQ:NP_572929,GB_protein:AAF48327,FlyMine:FBpp0073659,modMine:FBpp0073659; MD5=d134bbe928d03072255a3a803ca8ee92; l…	6.9	4	0.05	ENAILSVIDETNR+LTNETNTDTEVPGVER+LVQLEILMH+QTFEPIDPVTETNVQAYLK
128	FBpp0073561|FBgn0029133|CG1591-PA|REG-PA FBpp0302766|FBgn0029133|CG1591-PB|REG-PB	1.0000	FBpp0073561 type=protein; loc=X:join(13212589..13212958,13213156..13213523); ID=FBpp0073561; name=REG-PA; parent=FBgn0029133,FBtr0073730; dbxref=FlyBase:FBpp0073561,FlyBase_Annotation_IDs:CG1591-PA,GB_protein:AAF48241.1,REFSEQ:NP_572866,GB_protein:AAF48241,FlyMine:FBpp0073561,modMine:FBpp0073561; MD5=fe5c12a44b00838b0d2befa1d14ebc93; length=245; release=r6.09; species=Dmel;;FBpp0302766 type=prote…	13.5	4	0.04	LNELLATPIFNER+NFEEVHQDLNIPVLPPLLVK
127	FBpp0073551|FBgn0261524|CG12244-PA|lic-PA	1.0000	FBpp0073551 type=protein; loc=X:join(13091483..13091541,13091612..13092002,13092089..13092221,13092284..13092486,13093160..13093378); ID=FBpp0073551; name=lic-PA; parent=FBgn0261524,FBtr0073720; dbxref=FlyBase:FBpp0073551,FlyBase_Annotation_IDs:CG12244-PA,GB_protein:AAF48223.1,REFSEQ:NP_477162,GB_protein:AAF48223,FlyMine:FBpp0073551,modMine:FBpp0073551; MD5=7f33f11c0db2c8166caacaf1cb63cd2e; lengt…	10.2	4	0.03	IDPQGNPAQYDIR+NTDISEFVAR+TFDIDADSLEK
122	FBpp0073381|FBgn0030320|CG2247-PA|CG2247-PA FBpp0297270|FBgn0030320|CG2247-PB|CG2247-PB FBpp0297271|FBgn0030320|CG2247-PC|CG2247-PC FBpp0297272|FBgn0030320|CG2247-PD|CG2247-PD	1.0000	FBpp0073381 type=protein; loc=X:complement(join(11610477..11610828,11610202..11610413,11609402..11609713,11608703..11609307,11608553..11608640,11608234..11608499,11608014..11608152,11606783..11607955)); ID=FBpp0073381; name=CG2247-PA; parent=FBgn0030320,FBtr0073536; dbxref=FlyBase:FBpp0073381,FlyBase_Annotation_IDs:CG2247-PA,GB_protein:AAF48068.1,REFSEQ:NP_572735,GB_protein:AAF48068,FlyMine:FBpp0…	5.6	4	0.04	AGLANPSNVMPQTPALTVTGK+DVAPTTFVTFVK+ELPQLLELR+GVNYIGSQDFR
120	FBpp0073331|FBgn0030268|CG1453-PA|Klp10A-PA FBpp0073332|FBgn0030268|CG1453-PE|Klp10A-PE FBpp0073333|FBgn0030268|CG1453-PD|Klp10A-PD FBpp0073334|FBgn0030268|CG1453-PB|Klp10A-PB FBpp0073335|FBgn0030268|CG1453-PC|Klp10A-PC FBpp0312027|FBgn0030268|CG1453-PF|Klp10A-PF	1.0000	FBpp0073331 type=protein; loc=X:complement(join(11134880..11135916,11133440..11133686,11132551..11133363,11130980..11131300)); ID=FBpp0073331; name=Klp10A-PA; parent=FBgn0030268,FBtr0073475; dbxref=FlyBase:FBpp0073331,FlyBase_Annotation_IDs:CG1453-PA,GB_protein:AAN09282.1,REFSEQ:NP_572687,GB_protein:AAN09282,modMine:FBpp0073331; MD5=d1d9bec51d6bfdbe21d965ec065be72b; length=805; release=r6.09; spe…	8.6	4	0.05	FSFIDLAGNER+QATAPMNLSRNPTQSAIGGNLTSRMTMAGNMLNK+TVNATLETFLAESK+VVDGVEEVLK
12	FBpp0070325|FBgn0025626|CG4281-PA|CG4281-PA	1.0000	FBpp0070325 type=protein; loc=X:complement(join(2064874..2064991,2064547..2064820,2062947..2064488,2062735..2062891)); ID=FBpp0070325; name=CG4281-PA; parent=FBgn0025626,FBtr0070339; dbxref=FlyBase:FBpp0070325,FlyBase_Annotation_IDs:CG4281-PA,GB_protein:AAF45712.1,REFSEQ:NP_569973,GB_protein:AAF45712,FlyMine:FBpp0070325,modMine:FBpp0070325; MD5=1ba64317b941c838a7988932aebb18cb; length=696; releas…	6.5	4	0.05	DTSHTFTESPLQPSLLSSSGSATGTIR+MGALESDSLNETTFSPAR
832	FBpp0079735|FBgn0032321|CG4621-PA|YL-1-PA FBpp0309447|FBgn0032321|CG4621-PB|YL-1-PB	0.9999	FBpp0079735 type=protein; loc=2L:join(10970554..10970687,10970748..10970880,10970957..10971257,10971317..10971804); ID=FBpp0079735; name=YL-1-PA; parent=FBgn0032321,FBtr0080146; dbxref=FlyBase:FBpp0079735,FlyBase_Annotation_IDs:CG4621-PA,GB_protein:AAF53038.1,REFSEQ:NP_609475,GB_protein:AAF53038,FlyMine:FBpp0079735,modMine:FBpp0079735; MD5=2b3b9700d02757360a7e3f7744c42bd3; length=351; release=r6.…	12.3	4	0.04	ASNGICPITR+VEDYMPTQEELLEEAK+YFDPITQQPYYSIQAFK
830	FBpp0079537|FBgn0032194|CG4901-PA|CG4901-PA FBpp0401582|FBgn0032194|CG4901-PB|CG4901-PB FBpp0401583|FBgn0032194|CG4901-PC|CG4901-PC	0.9999	FBpp0079537 type=protein; loc=2L:join(10211422..10212263,10212327..10212402,10212468..10213250,10213314..10213697); ID=FBpp0079537; name=CG4901-PA; parent=FBgn0032194,FBtr0079947; dbxref=GB_protein:AAF52873.1,FlyBase:FBpp0079537,FlyBase_Annotation_IDs:CG4901-PA,GB_protein:AAF52873.2,REFSEQ:NP_609356,GB_protein:AAF52873,FlyMine:FBpp0079537,modMine:FBpp0079537; MD5=20bd604a4ac712d0f11aafbfad9ffac0;…	6.1	4	0.04	SFNTVDGLDVLK+VAQELNGTIGDTVGYTVR+VFTLYAQLSQGK
829	FBpp0078929|FBgn0031851|CG11188-PA|Aatf-PA	0.9999	FBpp0078929 type=protein; loc=2L:join(6717711..6719074,6719137..6719239); ID=FBpp0078929; name=Aatf-PA; parent=FBgn0031851,FBtr0079299; dbxref=FlyBase:FBpp0078929,FlyBase_Annotation_IDs:CG11188-PA,GB_protein:AAF52427.1,REFSEQ:NP_609066,GB_protein:AAF52427,FlyMine:FBpp0078929,modMine:FBpp0078929; MD5=4b758947b4c91b371f43dcb015e36095; length=488; release=r6.09; species=Dmel;	5.7	4	0.03	LASESDELQSVLNEAQER+SLQEDYDIIK
92	FBpp0072463|FBgn0035141|CG13892-PA|Cypl-PA	1.0000	FBpp0072463 type=protein; loc=3L:complement(join(542770..542852,542230..542677)); ID=FBpp0072463; name=Cypl-PA; parent=FBgn0035141,FBtr0072564; dbxref=GB_protein:AAF47391.1,FlyBase:FBpp0072463,FlyBase_Annotation_IDs:CG13892-PA,REFSEQ:NP_523874,GB_protein:AAF47391,FlyMine:FBpp0072463,modMine:FBpp0072463; MD5=1242d8db135c0299a5c2b63020de61c4; length=176; release=r6.09; species=Dmel;	22.7	3	0.03	DFMIQGGDPTGTGR+GYYNNVVFHR+MLSLSDPNNAGGIPDK
86	FBpp0072282|FBgn0035065|CG3589-PA|CG3589-PA	1.0000	FBpp0072282 type=protein; loc=2R:join(24783655..24784361,24784417..24784580,24784634..24784743,24784801..24785260,24785312..24785400); ID=FBpp0072282; name=CG3589-PA; parent=FBgn0035065,FBtr0072375; dbxref=FlyBase:FBpp0072282,FlyBase_Annotation_IDs:CG3589-PA,GB_protein:AAF47272.2,REFSEQ:NP_611968,GB_protein:AAF47272,FlyMine:FBpp0072282,modMine:FBpp0072282; MD5=b6e805f6df5afac0afb0b539530d242d; le…	8.8	3	0.03	GQLLDVQNEEQEEDAQIR+SSFVVLGLR+TNDLNVLSNLVASPDVHR
811a	FBpp0303362|FBgn0263998|CG43741-PC|Ack-like-PC FBpp0303364|FBgn0263998|CG43741-PE|Ack-like-PE	1.0000	FBpp0303362 type=protein; loc=2R:complement(join(13152619..13152622,13151367..13151436,13150889..13151288,13149750..13150832,13148953..13149683,13148671..13148890,13146535..13148454)); ID=FBpp0303362; name=Ack-like-PC; parent=FBgn0263998,FBtr0330330; dbxref=FlyBase_Annotation_IDs:CG43741-PC,FlyBase:FBpp0303362,REFSEQ:NP_001260934,GB_protein:AGB93467; MD5=424610c13d9f1adea6a1ab2fcd90d046; length=1…	4.9	3	0.04	GGPGVMGGGYEQFQYDER+QGDIISVLDRNTGTPFWKGVLSTGK+QLSVGSLQTPNNK+SGVGLNASSGSVYMGSK
807a	FBpp0298302|FBgn0263108|CG11494-PA|BtbVII-PA FBpp0298303|FBgn0263108|CG11494-PB|BtbVII-PB FBpp0298305|FBgn0263108|CG43365-PD|BtbVII-PD FBpp0298306|FBgn0263108|CG43365-PE|BtbVII-PE FBpp0303181|FBgn0263108|CG43365-PG|BtbVII-PG FBpp0303182|FBgn0263108|CG43365-PH|BtbVII-PH FBpp0304406|FBgn0263108|CG43365-PI|BtbVII-PI	1.0000	FBpp0298302 type=protein; loc=3L:join(3149983..3150153,3150215..3150842,3150928..3151172,3151264..3151372,3152455..3153533); ID=FBpp0298302; name=BtbVII-PA; parent=FBgn0263108,FBtr0307301; dbxref=REFSEQ:NP_001246590,GB_protein:AFH04261,FlyBase:FBpp0298302,FlyBase:FBpp0072888,FlyBase_Annotation_IDs:CG11494-PA,FlyBase_Annotation_IDs:CG43365-PA; MD5=be722b2a6e1de3770e36d1223d64d592; length=743; rele…	3.4	3	0.03	GLAEMPTDPANLTK+RGYPVSRPSIK
83	FBpp0072250|FBgn0016687|CG4634-PA|Nurf-38-PA FBpp0271761|FBgn0016687|CG4634-PB|Nurf-38-PB FBpp0297127|FBgn0016687|CG4634-PC|Nurf-38-PC	1.0000	FBpp0072250 type=protein; loc=2R:complement(join(24560853..24561060,24560292..24560410,24559830..24560225,24559623..24559774,24559455..24559564,24559101..24559132)); ID=FBpp0072250; name=Nurf-38-PA; parent=FBgn0016687,FBtr0072343; dbxref=FlyBase_Annotation_IDs:CG4634-PA,FlyBase:FBpp0072250,GB_protein:AAF47227,REFSEQ:NP_523849,FlyMine:FBpp0072250,modMine:FBpp0072250; MD5=71a0b66df47f0abab128bb713b…	14.8	3	0.03	GDNDPIDVIEIGYR+IIAIDVNDPLASK+VNDIADVDQYFPGLLR
800a	FBpp0288898|FBgn0261461|CG42274-PC|RhoGAP18B-PC FBpp0288899|FBgn0261461|CG42274-PD|RhoGAP18B-PD	1.0000	FBpp0288898 type=protein; loc=X:complement(join(19153028..19154953,19150811..19151959,19145968..19146142,19144564..19144591,19144005..19144496,19143585..19143768)); ID=FBpp0288898; name=RhoGAP18B-PC; parent=FBgn0261461,FBtr0299623; dbxref=FlyBase:FBpp0288898,FlyBase_Annotation_IDs:CG42274-PC,REFSEQ:NP_573352,GB_protein:AAF48921,FlyMine:FBpp0288898,modMine:FBpp0288898; MD5=af68c419830ecf3d03b1bb9b…	6.5	3	0.03	AQQIQEDNEVQQTQQSTILQR+DLPADQQPSVVVHPILR+LLLTDSVLAWR
82	FBpp0072169|FBgn0034989|CG3356-PA|CG3356-PA	1.0000	FBpp0072169 type=protein; loc=2R:join(24198101..24198436,24198496..24199216,24199277..24199688,24199745..24199866,24199925..24200689,24200748..24200892,24200951..24201650,24201710..24201877); ID=FBpp0072169; name=CG3356-PA; parent=FBgn0034989,FBtr0072262; dbxref=FlyBase:FBpp0072169,FlyBase_Annotation_IDs:CG3356-PA,GB_protein:AAF47181.1,REFSEQ:NP_611896,GB_protein:AAF47181,FlyMine:FBpp0072169,modM…	3.1	3	0.03	DISMGLVELAFPETR+EFLSELIK+VSILQSLVAASK
786a	FBpp0088701|FBgn0050159|CG30159-PB|CG30159-PB FBpp0088702|FBgn0050159|CG30159-PA|CG30159-PA FBpp0290927|FBgn0050159|CG30159-PC|CG30159-PC	1.0000	FBpp0088701 type=protein; loc=2R:6993128..6993847; ID=FBpp0088701; name=CG30159-PB; parent=FBgn0050159,FBtr0089760; dbxref=FlyBase:FBpp0088701,FlyBase_Annotation_IDs:CG30159-PB,GB_protein:AAS64795.1,REFSEQ:NP_995768,GB_protein:AAS64795; MD5=5c7e03a5a217f0beb78792636a404979; length=239; release=r6.09; species=Dmel;;FBpp0088702 type=protein; loc=2R:6993128..6993847; ID=FBpp0088702; name=CG30159-PA;…	7.5	3	0.03	EATFLPLK+ILPEIVR+LLDVSETLLK
782a	FBpp0088285|FBgn0039929|CG11076-PA|CG11076-PA	1.0000	FBpp0088285 type=protein; loc=4:complement(1029971..1030810); ID=FBpp0088285; name=CG11076-PA; parent=FBgn0039929,FBtr0089221; dbxref=FlyBase:FBpp0088285,GB_protein:AAF59392.2,FlyBase_Annotation_IDs:CG11076-PA,GB_protein:AAF59392.3,REFSEQ:NP_726630,GB_protein:AAF59392,FlyMine:FBpp0088285,modMine:FBpp0088285; MD5=a651a420950f42ec8b23fad2288f24c1; length=279; release=r6.09; species=Dmel;	15.1	3	0.03	DLLDEEDIEK+NIMNPAEEVGPAK+SQFLEEEQYVNLTSGAAAR
81	FBpp0072159|FBgn0034975|CG11290-PA|enok-PA FBpp0309997|FBgn0034975|CG11290-PB|enok-PB	1.0000	FBpp0072159 type=protein; loc=2R:join(24099881..24100743,24100803..24100886,24100947..24105690,24105755..24106939); ID=FBpp0072159; name=enok-PA; parent=FBgn0034975,FBtr0072250; dbxref=GB_protein:AAF47164.2,FlyBase:FBpp0072159,FlyBase_Annotation_IDs:CG11290-PA,REFSEQ:NP_523838,GB_protein:AAF47164,FlyMine:FBpp0072159,modMine:FBpp0072159; MD5=2f658ca3a4f3bd1ad11af9842b4caf7a; length=2291; release=r…	2.1	3	0.04	KAVDAGFLIQEGK+NPIDIFVK+SQILQGGYLASQETR+TDVSSLVEQPVK
775a	FBpp0087705|FBgn0260972|CG8057-PA|alc-PA	1.0000	FBpp0087705 type=protein; loc=2R:complement(join(9136952..9137599,9135765..9135995,9135559..9135705)); ID=FBpp0087705; name=alc-PA; parent=FBgn0260972,FBtr0088624; dbxref=FlyBase:FBpp0087705,FlyBase_Annotation_IDs:CG8057-PA,GB_protein:AAF58979.1,REFSEQ:NP_610460,GB_protein:AAF58979,FlyMine:FBpp0087705,modMine:FBpp0087705; MD5=2cac3bf3bc33250b01a74c2898ef7975; length=341; release=r6.09; species=Dm…	14.4	3	0.03	ESDFEVFQALAK+HTAVLNEGSSQEDDDPYYTGTGTGSTR+YVTTLLYKPI
79	FBpp0072144|FBgn0034915|CG17611-PA|eIF6-PA	1.0000	FBpp0072144 type=protein; loc=2R:complement(23849335..23850072); ID=FBpp0072144; name=eIF6-PA; parent=FBgn0034915,FBtr0072235; dbxref=FlyBase:FBpp0072144,FlyBase_Annotation_IDs:CG17611-PA,GB_protein:AAF47074.1,REFSEQ:NP_659573,GB_protein:AAF47074,FlyMine:FBpp0072144,modMine:FBpp0072144; MD5=d10391392adaaf9e84d1e905769ab9c6; length=245; release=r6.09; species=Dmel;	23.3	3	0.03	NGLLVPNSTTDEELQHLR+QTIADNSLVGSYAVLSNQGGMVHPK+VQFENNDDIGVFTK
747a	FBpp0084655|FBgn0039581|CG1866-PA|Moca-cyp-PA	1.0000	FBpp0084655 type=protein; loc=3R:join(28340435..28340738,28341372..28341459,28342185..28342214,28342280..28342419,28342479..28342626,28342683..28342809,28342880..28343074,28343135..28345015); ID=FBpp0084655; name=Moca-cyp-PA; parent=FBgn0039581,FBtr0085286; dbxref=FlyBase:FBpp0084655,FlyBase_Annotation_IDs:CG1866-PA,GB_protein:AAF56786.1,REFSEQ:NP_733246,GB_protein:AAF56786,FlyMine:FBpp0084655,mo…	4.2	3	0.03	IDPNEIPEVSNK+LHEEDSVDPDAAASAGSASK+QLEGLPVDR
77	FBpp0072132|FBgn0034921|CG11183-PA|DCP1-PA FBpp0290862|FBgn0034921|CG11183-PB|DCP1-PB	1.0000	FBpp0072132 type=protein; loc=2R:complement(23889074..23890192); ID=FBpp0072132; name=DCP1-PA; parent=FBgn0034921,FBtr0072223; dbxref=FlyBase:FBpp0072132,FlyBase_Annotation_IDs:CG11183-PA,GB_protein:AAF47089.1,REFSEQ:NP_611842,GB_protein:AAF47089; MD5=4a804f52953b598aefeb3510c87e9510; length=372; release=r6.09; species=Dmel;;FBpp0290862 type=protein; loc=2R:complement(23889074..23890192); ID=FBpp…	9.4	3	0.03	ISGLVNGLLK+TPSAENVTAGNVLK+VQPLSVDQLEK
727a	FBpp0082426|FBgn0038251|CG3508-PA|Hexim-PA	1.0000	FBpp0082426 type=protein; loc=3R:join(14659561..14659582,14659744..14660310,14660375..14660835); ID=FBpp0082426; name=Hexim-PA; parent=FBgn0038251,FBtr0082967; dbxref=FlyBase:FBpp0082426,FlyBase_Annotation_IDs:CG3508-PA,GB_protein:AAF55085.1,REFSEQ:NP_650381,GB_protein:AAF55085,FlyMine:FBpp0082426,modMine:FBpp0082426; MD5=aab052a6b866c64bb96464b5cab6fd76; length=349; release=r6.09; species=Dmel;	14.3	3	0.03	LDMSTGAGATLEGNQR+NESGSQQRPLDSGGGGGASGGGGVAVGGGSGMPK
724a	FBpp0081928|FBgn0051363|CG31363-PD|Jupiter-PD FBpp0081929|FBgn0051363|CG31363-PH|Jupiter-PH FBpp0081930|FBgn0051363|CG31363-PE|Jupiter-PE FBpp0081931|FBgn0051363|CG31363-PC|Jupiter-PC	1.0000	FBpp0081928 type=protein; loc=3R:complement(join(11619704..11619747,11593633..11593766,11592367..11592624,11591168..11591307)); ID=FBpp0081928; name=Jupiter-PD; parent=FBgn0051363,FBtr0082452; dbxref=FlyBase:FBpp0081928,FlyBase_Annotation_IDs:CG31363-PD,GB_protein:AAN13515.1,REFSEQ:NP_731595,GB_protein:AAN13515,FlyMine:FBpp0081928,modMine:FBpp0081928; MD5=e12a671ab7b5fc99914f3b7c7f5c55a2; length=…	26.2	3	0.03	SEGNPVTGEGYK+SSIPFGQNTEAVAAQK+VLRPPGGGSSDIFGSEMPQTPR
74	FBpp0072104|FBgn0034958|CG3907-PB|CG3907-PB FBpp0072105|FBgn0034958|CG3907-PA|CG3907-PA	1.0000	FBpp0072104 type=protein; loc=2R:complement(join(24021790..24021981,24021376..24021541,24021003..24021319,24020755..24020940,24020566..24020697,24020384..24020509,24020238..24020321)); ID=FBpp0072104; name=CG3907-PB; parent=FBgn0034958,FBtr0072195; dbxref=FlyBase:FBpp0072104,FlyBase_Annotation_IDs:CG3907-PB,GB_protein:AAM68289.2,REFSEQ:NP_611870,GB_protein:AAM68289; MD5=4f78a2bd3fe6de03537dbe0197…	11.2	3	0.03	APSSEDGSVVPKPEAIAVK+ELDALIASQSSSGK+NNMLAASVDQLK
715a	FBpp0079654|FBgn0005322|CG5395-PA|nmd-PA FBpp0310207|FBgn0005322|CG5395-PC|nmd-PC	1.0000	FBpp0079654 type=protein; loc=2L:complement(join(10303655..10303836,10302671..10303598)); ID=FBpp0079654; name=nmd-PA; parent=FBgn0005322,FBtr0080065; dbxref=GB_protein:AAF52903.1,FlyBase:FBpp0079654,FlyBase_Annotation_IDs:CG5395-PA,REFSEQ:NP_609373,GB_protein:AAF52903,FlyMine:FBpp0079654,modMine:FBpp0079654; MD5=67efa648898925b40638d6fb7ce61e1a; length=369; release=r6.09; species=Dmel;;FBpp03102…	10.3	3	0.03	GQIFQVLVR+LILQSEEVSQDVDLNR+LSVASLITYYSVK
73	FBpp0072100|FBgn0013764|CG3924-PA|Chi-PA FBpp0072101|FBgn0013764|CG3924-PB|Chi-PB	1.0000	FBpp0072100 type=protein; loc=2R:complement(24031804..24033537); ID=FBpp0072100; name=Chi-PA; parent=FBgn0013764,FBtr0072191; dbxref=FlyBase:FBpp0072100,FlyBase_Annotation_IDs:CG3924-PA,GB_protein:AAF47142.1,REFSEQ:NP_477082,GB_protein:AAF47142,FlyMine:FBpp0072100,modMine:FBpp0072100; MD5=3c57a65bff781c9d1cc99985d2b0c621; length=577; release=r6.09; species=Dmel;;FBpp0072101 type=protein; loc=2R:c…	9.2	3	0.03	AGAIPASPGNGAAPQNNANISDIDKK+AGITNSTLNYLR+SIYEGGVSDLYFQLK
72	FBpp0072088|FBgn0034971|CG3209-PB|CG3209-PB FBpp0291375|FBgn0034971|CG3209-PC|CG3209-PC FBpp0309994|FBgn0034971|CG3209-PD|CG3209-PD FBpp0309995|FBgn0034971|CG3209-PE|CG3209-PE	1.0000	FBpp0072088 type=protein; loc=2R:join(24069200..24069334,24069739..24069942,24070000..24070242,24071991..24072224,24072705..24072961,24073028..24073331); ID=FBpp0072088; name=CG3209-PB; parent=FBgn0034971,FBtr0072179; dbxref=GB_protein:AAM68301.1,FlyBase:FBpp0072088,FlyBase_Annotation_IDs:CG3209-PB,REFSEQ:NP_726415,GB_protein:AAM68301,FlyMine:FBpp0072088,modMine:FBpp0072088; MD5=07f80cc598d3b3138…	7.6	3	0.03	GSFEVGGVIYPVAIK+SGVEAIIEDDVTSR
702a	FBpp0076897|FBgn0011710|CG1403-PA|Sep1-PA	1.0000	FBpp0076897 type=protein; loc=X:join(21358376..21358393,21359512..21359704,21359771..21360029,21360156..21360521,21360589..21360838); ID=FBpp0076897; name=Sep1-PA; parent=FBgn0011710,FBtr0077198; dbxref=GB_protein:AAF50825.1,FlyBase:FBpp0076897,FlyBase_Annotation_IDs:CG1403-PA,REFSEQ:NP_523430,GB_protein:AAF50825,FlyMine:FBpp0076897,modMine:FBpp0076897; MD5=596c21fcd0ee97090e1785d227ad1759; lengt…	11.1	3	0.03	DSSSQVVSNSVLGEK+STLVNSLFLTDLYPER+VNIVPVIAK
688a	FBpp0074440|FBgn0030993|CG7635-PA|Mec2-PA	1.0000	FBpp0074440 type=protein; loc=X:join(19188115..19188283,19189034..19189547,19189640..19189805,19189885..19190088); ID=FBpp0074440; name=Mec2-PA; parent=FBgn0030993,FBtr0074669; dbxref=FlyBase:FBpp0074440,FlyBase_Annotation_IDs:CG7635-PA,GB_protein:AAF48928.1,REFSEQ:NP_573357,GB_protein:AAF48928,FlyMine:FBpp0074440,modMine:FBpp0074440; MD5=5a50802e7ff7c0ced8ce37ecf434af6c; length=350; release=r6.0…	10.0	3	0.03	NLSELLTER+TVTFNVPQQEMLTK+YLQTLSSISAEK
682a	FBpp0073621|FBgn0030479|CG1987-PA|Rbp1-like-PA FBpp0292970|FBgn0030479|CG1987-PB|Rbp1-like-PB FBpp0308870|FBgn0030479|CG1987-PC|Rbp1-like-PC	1.0000	FBpp0073621 type=protein; loc=X:complement(join(13384300..13384688,13380956..13381043)); ID=FBpp0073621; name=Rbp1-like-PA; parent=FBgn0030479,FBtr0073790; dbxref=FlyBase:FBpp0073621,FlyBase_Annotation_IDs:CG1987-PA,GB_protein:AAF48264.2,REFSEQ:NP_572880,GB_protein:AAF48264,FlyMine:FBpp0073621,modMine:FBpp0073621; MD5=307daf8778dd90c750e918bc60d08157; length=158; release=r6.09; species=Dmel;;FBpp…	21.5	3	0.03	NPPGFAFVEFEDR+VYVGNLGSSASK+YEIENAFSK
69	FBpp0072075|FBgn0034962|CG3167-PA|MAN1-PA FBpp0072076|FBgn0034962|CG3167-PB|MAN1-PB FBpp0311863|FBgn0034962|CG3167-PC|MAN1-PC	1.0000	FBpp0072075 type=protein; loc=2R:24034698..24036650; ID=FBpp0072075; name=MAN1-PA; parent=FBgn0034962,FBtr0072166; dbxref=FlyBase:FBpp0072075,FlyBase_Annotation_IDs:CG3167-PA,GB_protein:AAF47143.1,REFSEQ:NP_726404,GB_protein:AAF47143,FlyMine:FBpp0072075,modMine:FBpp0072075; MD5=339326f1a6bffaa1f49fc6380bf3e992; length=650; release=r6.09; species=Dmel;;FBpp0072076 type=protein; loc=2R:24034698..24…	6.5	3	0.03	LIQSGFPSTPVTETTR+QSIVESIIEK+SLDESDSSPLQLSASK
671a	FBpp0072382|FBgn0035107|CG1216-PB|mri-PB FBpp0072383|FBgn0035107|CG1216-PA|mri-PA	1.0000	FBpp0072382 type=protein; loc=3L:join(200472..201060,201171..201368,201441..201758,201817..202031); ID=FBpp0072382; name=mri-PB; parent=FBgn0035107,FBtr0072480; dbxref=FlyBase:FBpp0072382,FlyBase_Annotation_IDs:CG1216-PB,GB_protein:AAF47344.1,REFSEQ:NP_612008,GB_protein:AAF47344,FlyMine:FBpp0072382,modMine:FBpp0072382; MD5=1b98485cb7a91c3c66dc144294112a2c; length=439; release=r6.09; species=Dmel;…	6.2	3	0.03	GEYDVADGISHLVFR+GLLHELSNEGAR
661a	FBpp0070672|FBgn0011760|CG6998-PB|ctp-PB FBpp0070674|FBgn0011760|CG6998-PA|ctp-PA FBpp0070675|FBgn0011760|CG6998-PC|ctp-PC FBpp0297908|FBgn0011760|CG6998-PE|ctp-PE	1.0000	FBpp0070672 type=protein; loc=X:join(4691737..4691844,4698297..4698458); ID=FBpp0070672; name=ctp-PB; parent=FBgn0011760,FBtr0070704; dbxref=FlyBase:FBpp0070672,FlyBase_Annotation_IDs:CG6998-PB,GB_protein:AAN09126.1,REFSEQ:NP_726942,GB_protein:AAN09126; MD5=51cf7080fd90465ac24cfd2c98f02179; length=89; release=r6.09; species=Dmel;;FBpp0070674 type=protein; loc=X:join(4691737..4691844,4698297..4698…	20.2	3	0.03	DIAAYIK+NFGSYVTHETR
[truncated: 683 more rows]
