# Supplementary material for: Comparative interactome analysis of α-arrestin families in human and Drosophila
Source: eLife. 2024 Jan 25;12:RP88328. doi: 10.7554/eLife.88328 (PMC10945707; doi:10.7554/eLife.88328)
Supplement: Figure 1—source data 1. [file elife-88328-fig1-data1.zip › Drosophila/Vdup1/interact-Vdup1_2.prot.tsv]

entry no.	protein	protein probability	protein description	percent coverage	tot indep spectra	percent share of spectrum ids	peptides
90	FBpp0072433|FBgn0035103|CG7047-PB|Vdup1-PB FBpp0072434|FBgn0035103|CG7047-PC|Vdup1-PC FBpp0072435|FBgn0035103|CG7047-PA|Vdup1-PA FBpp0291104|FBgn0035103|CG7047-PD|Vdup1-PD FBpp0306194|FBgn0035103|CG7047-PE|Vdup1-PE	1.0000	FBpp0072433 type=protein; loc=3L:complement(join(177382..177837,177146..177328,176690..177079)); ID=FBpp0072433; name=Vdup1-PB; parent=FBgn0035103,FBtr0072534; dbxref=FlyBase:FBpp0072433,FlyBase_Annotation_IDs:CG7047-PB,GB_protein:AAF47338.1,REFSEQ:NP_612004,GB_protein:AAF47338,FlyMine:FBpp0072433,modMine:FBpp0072433; MD5=aef14de61eeedeffdcc60484404366d4; length=342; release=r6.09; species=Dmel;;…	43.9	223	2.14	ASLTETIEYLAR+ASLTETIEYLARGK+EIKLQLPIVLATYPFR+ELAVLVR+ENYIDFR+GGYVPGENILVTAFISNYSNVSIK+GGYVPGENILVTAFISNYSNVSIKR+GGYVPGENILVTAFISNYSNVSIKRTK+ISYDVFFVIEPK+LGLPLGLPSTFLGR+LLGDVDQGGPAILSPGIHSFPFK+LQLPIVLATYPFR+RELAVLVR+TKASLTETIEYLAR+TYDKENYIDFR+VLIELQDETPALGLHFHVVGEGVVR
633	sp|GFP_AEQVI|	1.0000	sp GFP_AEQVI	70.6	198	1.87	AEVKFEGDTLVNR+EDGNILGHK+EDGNILGHKLEYNYNSHNVYIMADK+FEGDTLVNR+FEGDTLVNRIELK+FSVSGEGEGDATYGK+GEELFTGVVPILVELDGDVNGHK+GIDFKEDGNILGHK+HNIEDGSVQLADHYQQNTPIGDGPVLLPDNHYLSTQSALSK+LEYNYNSHNVYIMADK+LEYNYNSHNVYIMADKQK+NGIKVNFKIR+QHDFFKSAMPEGYVQER+SAMPEGYVQER+SAMPEGYVQERTIFFK+SAMPEGYVQERTIFFKDDGNYK+TIFFKDDGNYK+TIFFKDDGNYKTR
774a	FBpp0289294|FBgn0004167|CG12008-PE|kst-PE FBpp0304366|FBgn0004167|CG12008-PG|kst-PG	1.0000	FBpp0289294 type=protein; loc=3L:join(3350255..3350336,3351496..3351686,3351965..3352132,3353738..3353854,3353923..3354185,3354255..3354384,3354637..3354824,3354949..3357922,3357982..3358121,3358179..3359789,3359853..3365751,3365811..3366126,3366200..3366310,3366444..3367010,3367515..3367771); ID=FBpp0289294; name=kst-PE; parent=FBgn0004167,FBtr0300017; dbxref=FlyBase:FBpp0289294,FlyBase_Annotati…	33.4	164	1.55	AALQAEEHVSDAAGATALK+AHDTEFVEVIQLGK+ALLGGANEIHVFNR+ALNQPPYNPQDGQLVNDIEK+ALVAGQSLISQQHPER+AQQYLFDAGEIESWLGER+AQVEQVEIWLANK+AWQILEYAEHHR+DAEILEQWISSR+DASLISEDYGQDLESIQALGR+DEIAQQVQLLEGDWLK+DGQALVQAGNR+DGQALVQAGNRVPEVESR+DIVSWSSNLR+DKLQQAYDALAFNR+DLAAVEALIR+DLAAVSNLLK+DLLTLSEDK+DLNSALALLR+DLPNSLEGIQR+DLQGELNAYSGDILNLNQQADK+DLTEAHQLQLFK+DNGVEGFVPANYVR+DNHFASEQLQYK+DVAEALFR+DYGNDEPSAQALLQR+EAFLNNDDLGDS…
731a	FBpp0085365|FBgn0000043|CG12051-PA|Act42A-PA	1.0000	FBpp0085365 type=protein; loc=2R:complement(6014270..6015400); ID=FBpp0085365; name=Act42A-PA; parent=FBgn0000043,FBtr0086029; dbxref=GB_protein:AAF57294.1,FlyBase:FBpp0085365,FlyBase_Annotation_IDs:CG12051-PA,REFSEQ:NP_523625,GB_protein:AAF57294,FlyMine:FBpp0085365,modMine:FBpp0085365; MD5=2399a0c3c4cdf802eb854e0ba9f098c5; length=376; release=r6.09; species=Dmel;	52.4	164	1.13	AGFAGDDAPR+AVFPSIVGRPR+DLTDYLMK+DLYANTVLSGGTTMYPGIADR+DSYVGDEAQSK+EITALAPSTMK+GYSFTTTAER+HQGVMVGMGQK+IVAPPER+IVAPPERK+IWHHTFYNELR+KDLYANTVLSGGTTMYPGIADR+QEYDESGPSIVHR+RGILTLK+SYELPDGQVITIGNER+TTGIVLDSGDGVSHTVPIYEGYALPHAILR+VAPEEHPVLLTEAPLNPK
653b	FBpp0305100|FBgn0250789|CG1977-PB|alpha-Spec-PB FBpp0305102|FBgn0250789|CG1977-PD|alpha-Spec-PD	1.0000	FBpp0305100 type=protein; loc=3L:complement(join(1784907..1788896,1784503..1784598,1781759..1783682,1781095..1781698,1780887..1780916,1779385..1779985,1779182..1779310)); ID=FBpp0305100; name=alpha-Spec-PB; parent=FBgn0250789,FBtr0332878; dbxref=REFSEQ:NP_001261286,GB_protein:AGB93981,FlyBase:FBpp0305100,FlyBase_Annotation_IDs:CG1977-PB; MD5=c8585c39898b99ecb7fa7876ae5fcb25; length=2457; release=…	46.8	163	0.76	ADVVESWIDDK+ADVVESWIDDKENYVR+AGTFGAFEQFGNELLQANHYASPEIK+AIISADELAK+AITAADRPYVTK+ALDIFATK+ANALNNDDLGK+DADEIENWIAEK+DADELESWIHEK+DADETVAWIAEK+DAHAQFQASLSSAEADFK+DALDYIDFTR+DIDETKDWIAEK+DKENHAQIADVVGEDLEEVEVLQK+DKETFVTADEFGQDLEHVEVLQR+DLAALEDK+DLASVQALQR+DLASVQNLMK+DLEDEAAWIR+DLIGVQNLIK+DLSTVQTLLTK+DLTGVQNLK+DLTSVQNLQK+DLVSWINGMK+DMNNQADSLVESGQFDTAGIQEK+DQLINASHAQSPAILK+DQPFASDDIR+DVAGAEALLER+DVVLSS…
653a	FBpp0072672|FBgn0250789|CG1977-PA|alpha-Spec-PA FBpp0305101|FBgn0250789|CG1977-PC|alpha-Spec-PC	1.0000	FBpp0072672 type=protein; loc=3L:complement(join(1784907..1788896,1781759..1783682,1781095..1781698,1779385..1779985,1779182..1779310)); ID=FBpp0072672; name=alpha-Spec-PA; parent=FBgn0250789,FBtr0072789; dbxref=FlyBase:FBpp0072672,FlyBase_Annotation_IDs:CG1977-PA,GB_protein:AAF47569.1,REFSEQ:NP_476739,GB_protein:AAF47569,FlyMine:FBpp0072672,modMine:FBpp0072672; MD5=b8439882282cce78554fdd71ffb18c…	47.0	163	0.76	ADVVESWIDDK+ADVVESWIDDKENYVR+AGTFGAFEQFGNELLQANHYASPEIK+AIISADELAK+AITAADRPYVTK+ALDIFATK+ANALNNDDLGK+DADEIENWIAEK+DADELESWIHEK+DADETVAWIAEK+DAHAQFQASLSSAEADFK+DALDYIDFTR+DIDETKDWIAEK+DKENHAQIADVVGEDLEEVEVLQK+DKETFVTADEFGQDLEHVEVLQR+DLAALEDK+DLASVQALQR+DLASVQNLMK+DLEDEAAWIR+DLIGVQNLIK+DLSTVQTLLTK+DLTGVQNLK+DLTSVQNLQK+DLVSWINGMK+DMNNQADSLVESGQFDTAGIQEK+DQLINASHAQSPAILK+DQPFASDDIR+DVAGAEALLER+DVVLSS…
649a	FBpp0072305|FBgn0265434|CG15792-PB|zip-PB FBpp0072306|FBgn0265434|CG15792-PA|zip-PA FBpp0099894|FBgn0265434|CG15792-PC|zip-PC FBpp0099896|FBgn0265434|CG15792-PD|zip-PD FBpp0291728|FBgn0265434|CG15792-PE|zip-PE FBpp0291729|FBgn0265434|CG15792-PF|zip-PF FBpp0291730|FBgn0265434|CG15792-PG|zip-PG FBpp0297531|FBgn0265434|CG15792-PI|zip-PI	1.0000	FBpp0072305 type=protein; loc=2R:complement(join(25010380..25010511,25005868..25006083,25002288..25002444,25000039..25000160,24998278..24998301,24997578..24997697,24997209..24997301,24994407..24997146,24994012..24994316,24993391..24993921,24992033..24993328,24991810..24991973,24991137..24991272)); ID=FBpp0072305; name=zip-PB; parent=FBgn0265434,FBtr0072398; dbxref=FlyBase_Annotation_IDs:CG15792-P…	42.4	143	1.35	AAETERDELAEEIANNANK+AGVLAHLEEER+AISEQIAQER+ALEAEVLQLTEDLASSER+ALESQLAELK+ANDLSQTLAEEEEK+AQLQIEQLTTELANEK+AQNEELEDDLQLTEDAK+ATIATLEAK+DAEIVGMAQQALTDTQFGAR+DELAEEIANNANK+DLETELDEER+EALQEQLEEDDEAK+EALQEQLEEDDEAKR+EEELTQTLLR+EHGDEVEVELAETGK+EHGDEVEVELAETGKR+ELDEAFDKIEDLENK+ELESQLAEIQEDLEAEK+ELTMNIEDER+EQVEFAVEAIAK+FILDDVK+GTLEAENADLATELR+GVADFAIVHYAGR+HEVPPHVFAITDSAYR+HSQELNSINDQLENLR+HSQELNSINDQLENL…
731b	FBpp0071448|FBgn0000044|CG10067-PA|Act57B-PA FBpp0082253|FBgn0000046|CG18290-PA|Act87E-PA FBpp0082254|FBgn0000046|CG18290-PB|Act87E-PB FBpp0312019|FBgn0000046|CG18290-PC|Act87E-PC	1.0000	FBpp0071448 type=protein; loc=2R:join(20944117..20944156,20944844..20945934); ID=FBpp0071448; name=Act57B-PA; parent=FBgn0000044,FBtr0071519; dbxref=FlyBase_Annotation_IDs:CG10067-PA,GB_protein:AAF46640.1,FlyBase:FBpp0071448,REFSEQ:NP_523800,GB_protein:AAF46640,FlyMine:FBpp0071448,modMine:FBpp0071448; MD5=fc18feee98f205c68bee410b300b54e1; length=376; release=r6.09; species=Dmel;;FBpp0082253 type=…	49.7	104	0.58	AGFAGDDAPR+AVFPSIVGRPR+DLTDYLMK+DLYANIVMSGGTTMYPGIADR+DSYVGDEAQSK+GYSFTTTAER+HQGVMVGMGQK+IIAPPER+IWHHTFYNELR+RGILTLK+SYELPDGQVITIGNER+TTGIVLDSGDGVSHTVPIYEGYALPHAILR+VAPEEHPVLLTEAPLNPK+YPIEHGIITNWDDMEK
709a	FBpp0082514|FBgn0266599|CG4264-PE|Hsc70-4-PE FBpp0082515|FBgn0266599|CG4264-PF|Hsc70-4-PF FBpp0082516|FBgn0266599|CG4264-PA|Hsc70-4-PA FBpp0082517|FBgn0266599|CG4264-PC|Hsc70-4-PC FBpp0082518|FBgn0266599|CG4264-PD|Hsc70-4-PD FBpp0082519|FBgn0266599|CG4264-PB|Hsc70-4-PB FBpp0307982|FBgn0266599|CG4264-PG|Hsc70-4-PG	1.0000	FBpp0082514 type=protein; loc=3R:15244360..15246315; ID=FBpp0082514; name=Hsc70-4-PE; parent=FBgn0266599,FBtr0083055; dbxref=FlyBase:FBpp0082514,FlyBase_Annotation_IDs:CG4264-PE,GB_protein:AAO41567.1,REFSEQ:NP_788679,GB_protein:AAO41567; MD5=050fd5b4b4ff0bfd160c385fb3a7608a; length=651; release=r6.09; species=Dmel;;FBpp0082515 type=protein; loc=3R:15244360..15246315; ID=FBpp0082515; name=Hsc70-4-…	49.8	103	0.88	ARFEELNADLFR+ATLDEDNLK+DAGTIAGLNVLR+ETAEAYLGK+FDDAAVQSDMK+FEELNADLFR+FELSGIPPAPR+HWPFEVVSADGKPK+IINEPTAAAIAYGLDK+IINEPTAAAIAYGLDKK+KFDDAAVQSDMK+KTFFPEEISSMVLTK+LLQDLFNGK+LVTHFVQEFK+LYQGAGFPPGGMPGGPGGMPGAAGAAGAAGAGGAGPTIEEVD+MKETAEAYLGK+NQVAMNPTQTIFDAK+QTQTFTTYSDNQPGVLIQVYEGER+SINPDEAVAYGAAVQAAILHGDK+STAGDTHLGGEDFDNR+SVIHDIVLVGGSTR+TFFPEEISSMVLTK+TTPSYVAFTDTER+TVTNAVITVPAYFNDSQR+VEIIANDQGNR+WLDANQ…
590	FBpp0088653|FBgn0029941|CG1677-PA|CG1677-PA FBpp0292476|FBgn0029941|CG1677-PB|CG1677-PB FBpp0308852|FBgn0029941|CG1677-PC|CG1677-PC FBpp0308853|FBgn0029941|CG1677-PD|CG1677-PD	1.0000	FBpp0088653 type=protein; loc=X:complement(join(7283941..7284714,7282242..7283868,7282024..7282176,7281823..7281960,7281439..7281749)); ID=FBpp0088653; name=CG1677-PA; parent=FBgn0029941,FBtr0089712; dbxref=FlyBase:FBpp0088653,FlyBase_Annotation_IDs:CG1677-PA,GB_protein:AAF46248.2,REFSEQ:NP_572387,GB_protein:AAF46248,FlyMine:FBpp0088653,modMine:FBpp0088653; MD5=8a487ec36a85d7be6c21413076ebd54a; l…	37.4	92	0.84	AGGSAYSSHASATADYHDYR+ALLPLQYSVYGPPPDR+AVEDAIAK+DEVVADHGGESPGGGGDPILDR+DIVSVSTSSSQEK+EPSPMESTANETNQTK+EQDMDFEDK+ESESAAGTPVNADQPGSPNAK+ETHTDDASNGLAPATALQEDLVK+FLHPGVTDK+GDEWSDPWMR+GNYTMFDNVIRPVPMQGGSTGASAPAAPSSTAAPR+KRSPISIEIK+MNLTLSPDEMEK+NSMRPADENEDGAISNDSLPTLGEEDEVEQK+SPISIEIK+SPPPPSANVR+SQPSSFLSSVR+TLLPDGAPVVVENAWER+TSNMVGVSALASASNSADSDAEK+TSNMVGVSALASASNSADSDAEKDHDNGKDK+VEEGELEEGEVSDEDEK+VSQDE…
644b	FBpp0300807|FBgn0052685|CG32685-PE|ZAP3-PE	1.0000	FBpp0300807 type=protein; loc=X:complement(join(10081933..10082304,10078486..10081871,10075144..10075627,10074976..10075073,10074394..10074895,10074138..10074326,10073877..10074065,10073301..10073411,10072749..10072800,10072570..10072685,10072230..10072388)); ID=FBpp0300807; name=ZAP3-PE; parent=FBgn0052685,FBtr0308583; dbxref=FlyBase:FBpp0300807,FlyBase_Annotation_IDs:CG32685-PE,REFSEQ:NP_001245…	34.4	90	0.41	AIGFVVGQTDWNR+APAAPVVPDPTVVPPTQPPPVSTNYGK+DDQESGTDGRPLSFAEWQR+DPNFINNLSQAVANVQER+EAAAGASTTAEQKPNKDPFEGQGR+EVVQDAPNTPMGSIFK+EVVQDAPNTPMGSIFKK+FDVFGPNQVSGNNFIDLDNNGPPGFGPPGR+GDESLSNALKDPNFINNLSQAVANVQER+GFNGGPISDNPFR+GGGDSGPGGYNPNR+GGGPGNNINNNFSNNR+GGYNQHPNDIQSMWSGPPPMQQPPPNR+IMAQPQMYNQPPPPPQK+IWNQGNAQEQYNPFPVNPLR+KNWNDGPEQQQFHDR+LEAPSPAMSLFPSAANANDR+NDGIPGLDLVDDGSNK+NDGIPGLDLVDDGSNKNNSSSVFNVVLK+NG…
644a	FBpp0071418|FBgn0052685|CG32685-PC|ZAP3-PC	1.0000	FBpp0071418 type=protein; loc=X:complement(join(10081933..10082304,10078486..10081871,10075144..10075627,10074976..10075070,10074394..10074895,10074138..10074326,10073877..10074065,10073301..10073411,10072749..10072800,10072570..10072685,10072230..10072388)); ID=FBpp0071418; name=ZAP3-PC; parent=FBgn0052685,FBtr0071489; dbxref=FlyBase:FBpp0071418,FlyBase_Annotation_IDs:CG32685-PC,GB_protein:AAF46…	34.3	90	0.41	AIGFVVGQTDWNR+APAAPVVPDPTVVPPTQPPPVSTNYGK+DDQESGTDGRPLSFAEWQR+DPNFINNLSQAVANVQER+EAAAGASTTAEQKPNKDPFEGQGR+EVVQDAPNTPMGSIFK+EVVQDAPNTPMGSIFKK+FDVFGPNQVSGNNFIDLDNNGPPGFGPPGR+GDESLSNALKDPNFINNLSQAVANVQER+GFNGGPISDNPFR+GGGDSGPGGYNPNR+GGGPGNNINNNFSNNR+GGYNQHPNDIQSMWSGPPPMQQPPPNR+IMAQPQMYNQPPPPPQK+IWNQGNAQEQYNPFPVNPLR+KNWNDGPEQQQFHDR+LEAPSPAMSLFPSAANANDR+NDGIPGLDLVDDGSNK+NDGIPGLDLVDDGSNKNNSSSVFNVVLK+NG…
558	FBpp0087704|FBgn0086656|CG8055-PA|shrb-PA	1.0000	FBpp0087704 type=protein; loc=2R:complement(join(9143620..9143797,9143059..9143236,9142717..9143000,9142615..9142655)); ID=FBpp0087704; name=shrb-PA; parent=FBgn0086656,FBtr0088623; dbxref=FlyBase:FBpp0087704,FlyBase_Annotation_IDs:CG8055-PA,GB_protein:AAF58977.2,REFSEQ:NP_610462,GB_protein:AAF58977,FlyMine:FBpp0087704,modMine:FBpp0087704; MD5=99a6da738faeb6a43409910b700b35da; length=226; release…	74.8	87	0.83	ATTTTAVEDDDDPDMK+ATTTTAVEDDDDPDMKQLLSWSN+EALESANTNTAVLTTMK+EIIGIPEPTPTLPEAPTEDLPEK+EISDAISNPVAFGADLDDEDLER+ELDELEQENFDK+ELDELEQENFDKEIIGIPEPTPTLPEAPTEDLPEK+ETENMLIK+EVAPTTGEAIQK+IEDELNIAR+KATTTTAVEDDDDPDMK+KATTTTAVEDDDDPDMKQLLSWSN+KEVAPTTGEAIQK+KQEFLEAK+QEFLEAK+QLQQIDGTLSTIEMQR+VHDMMDDIAEQQDVAR
545	FBpp0087140|FBgn0013756|CG8274-PA|Mtor-PA FBpp0304737|FBgn0013756|CG8274-PB|Mtor-PB	1.0000	FBpp0087140 type=protein; loc=2R:join(11852756..11852906,11853348..11859483,11859540..11859871,11859930..11860063,11860315..11860602); ID=FBpp0087140; name=Mtor-PA; parent=FBgn0013756,FBtr0088033; dbxref=FlyBase:FBpp0087140,FlyBase_Annotation_IDs:CG8274-PA,GB_protein:AAF58615.1,REFSEQ:NP_477067,GB_protein:AAF58615,FlyMine:FBpp0087140,modMine:FBpp0087140; MD5=a4af95bc081f04da5ea7b1a9a6a18755; leng…	28.9	83	0.79	ANDELNQLK+DFYIGLQSQGGGTESAAELEK+DIEGDSSTGTEEGVAEK+EELLQGISEIK+EELLQGISEIKR+EILLISGDLNK+ELQENIAANK+ELTELLEASEK+ENYDYYTSEK+EQIELLHK+EQQSQSLLLNSLEFIK+ESLQAAYDELLR+EVALELK+FAELEDLLTQK+FTSFELNVNELR+GEQTISQLR+GPMHSGELSAGHIGDSGMDVDQMPTSSQR+IEEINVENTSLR+IEMQNDTAFK+IETLNAITDSNR+IQAMEQELASANDLLK+ISDLEAEAMLSNVTEQSK+KIETLNAITDSNR+KLQEVLTPTLNDNPITAANK+KNDALAQEQFDSMR+LAVLASQSQNPNSSLNESAMDGDQSLNASGLTAAEEGR+LDQA…
406	FBpp0082728|FBgn0040237|CG6815-PA|bor-PA FBpp0297140|FBgn0040237|CG6815-PB|bor-PB	1.0000	FBpp0082728 type=protein; loc=3R:complement(join(16263730..16263952,16263147..16263621,16262262..16263086,16261991..16262189,16261834..16261926)); ID=FBpp0082728; name=bor-PA; parent=FBgn0040237,FBtr0083276; dbxref=FlyBase:FBpp0082728,FlyBase_Annotation_IDs:CG6815-PA,GB_protein:AAF55289.2,REFSEQ:NP_524996,GB_protein:AAF55289,FlyMine:FBpp0082728,modMine:FBpp0082728; MD5=9550e905085694c6b773f07bdce…	45.4	67	0.64	AALNAFLYR+AKPTDALQGVVLNPK+EALELSK+FAFLDALK+FDSSALER+FKLDTFDYGK+FMLVLASNTPEQFDYAINDR+IGKPTLVGETSR+LAEHSGMDFAIMTGGDVAPMGK+LDEMVEFTLPGLEER+LDTFDYGK+LGVSWQAAVYASEDGLLTEK+MAWLSDQER+NVLMHGPPGTGK+QQPQPDQTAGFSEGGGAADPEGR+QTIEHEIEMK+SITGTAAPPLTLTAK+TAGTVIGAGAEAMLTDWDK+VLTAAGGLSLLALGVYTAK+YEDQLLQQQR+YVLQPAAAGAK
151	FBpp0074519|FBgn0031057|CG14224-PA|Ubqn-PA FBpp0309477|FBgn0031057|CG14224-PB|Ubqn-PB	1.0000	FBpp0074519 type=protein; loc=X:join(19684001..19684096,19684440..19685910,19685990..19686066); ID=FBpp0074519; name=Ubqn-PA; parent=FBgn0031057,FBtr0074750; dbxref=FlyBase:FBpp0074519,FlyBase_Annotation_IDs:CG14224-PA,GB_protein:AAF49003.1,REFSEQ:NP_608344,GB_protein:AAF49003,FlyMine:FBpp0074519,modMine:FBpp0074519; MD5=3897ea93189b34cb09c0452404194680; length=547; release=r6.09; species=Dmel;;F…	49.7	65	0.61	AMSNLESVPGGYSALQR+DIQEPMMNAATESFGR+DNLTVHLVIK+FEAEPEQLVLIFAGK+LLSSSPLMSNNPALQEQVR+MLNGMSNNADNTQPPEVR+MQNELLNNGDMLR+NPEISHMLNNPDLLR+NPFAGLVDGGGSGAGNNPQQGTENR+NPSMLQELMR+QLITSNPQMHDLMQR+QTPFGLNQFGGLAGMEALGAGSNTFMDLQAR+SLLQQMADNPAMMQNLLNAPYTR+SMMESMSQDPDMAAR+TVEVDEDSGIK+TVEVDEDSGIKDFK+YQSQLEQLNAMGFVNR
25	FBpp0070596|FBgn0029688|CG6450-PC|lva-PC FBpp0309608|FBgn0029688|CG6450-PD|lva-PD	1.0000	FBpp0070596 type=protein; loc=X:complement(join(3964701..3964754,3964567..3964638,3964417..3964497,3960642..3964352,3960477..3960584,3956513..3960410,3956307..3956427,3956049..3956245,3955875..3955972)); ID=FBpp0070596; name=lva-PC; parent=FBgn0029688,FBtr0070626; dbxref=FlyBase:FBpp0070596,FlyBase_Annotation_IDs:CG6450-PC,GB_protein:AAF45910.1,REFSEQ:NP_525064,GB_protein:AAF45910,FlyMine:FBpp007…	32.5	64	0.62	ALAEYEQLNAQNAELK+ALETQEMEIVTLK+ATTTATPTVTVDNDLDSTIIEELK+DAELQDANLVSK+DLISSTSTSSNLSQELSSMQR+DNQQLELQQLR+DSDPGDVSLLQTSGSEK+EASTAVETVTVVETVVAVTAPNGK+ELPQSQQSTQGEATSDIMQK+ELTSSQETVDALNQQIQEYQGLEHAHK+EQMSSHSQEELAELR+ESYPETEAPLAIVGSDSQR+FQSQDGQQQLASLLADNEELQQR+GGASGGNPASTTVSAGGPPSLTANEPLPEYVLK+IAELDTLGQNQTDDQVYIETENKR+IAQLELQLSNAEQQK+ISSAGSNSELLGTTSAAGSDLK+LAAQYDPFR+LAELENVNDLLETTR+LAEQLSELQAQLAR+LAGSS…
794a	sp|K1C10_HUMAN|	1.0000	sp K1C10_HUMAN	42.3	61	0.50	ADLEMQIESLTEELAYLKK+ALEESNYELEGK+DAEAWFNEK+ELTTEIDNNIEQISSYK+GSLGGGFSSGGFSGGSFSR+KDAEAWFNEK+LAADDFR+LASYLDK+LENEIQTYR+LKYENEVALR+NQILNLTTDNANILLQIDNAR+NVQALEIELQSQLALK+NVSTGDVNVEMNAAPGVDLTQLLNNMR+QSLEASLAETEGR+QSVEADINGLR+QSVEADINGLRR+RVLDELTLTK+SEITELR+SKELTTEIDNNIEQISSYK+SLLEGEGSSGGGGR+SQYEQLAEQNR+SQYEQLAEQNRK+VLDELTLTK+VTMQNLNDR+YENEVALR
687a	FBpp0078298|FBgn0003261|CG10279-PC|Rm62-PC FBpp0078299|FBgn0003261|CG10279-PD|Rm62-PD FBpp0078300|FBgn0003261|CG10279-PB|Rm62-PB FBpp0078301|FBgn0003261|CG10279-PA|Rm62-PA FBpp0078302|FBgn0003261|CG10279-PE|Rm62-PE FBpp0078303|FBgn0003261|CG10279-PF|Rm62-PF FBpp0291159|FBgn0003261|CG10279-PH|Rm62-PH FBpp0291753|FBgn0003261|CG10279-PI|Rm62-PI	1.0000	FBpp0078298 type=protein; loc=3R:complement(join(6005206..6005216,6004017..6005126,6003673..6003911,6001558..6001736,6001163..6001360)); ID=FBpp0078298; name=Rm62-PC; parent=FBgn0003261,FBtr0078649; dbxref=FlyBase:FBpp0078298,FlyBase_Annotation_IDs:CG10279-PC,GB_protein:AAN14332.1,REFSEQ:NP_731033,GB_protein:AAN14332; MD5=91fd1a2ab1e8d5284cd393f1f664c60d; length=578; release=r6.09; species=Dmel;;…	51.0	61	0.54	ALVDVLR+APTAIQAQGWPIAMSGSNFVGIAK+EANQEINPALENLAR+ELAQQIQQVATEFGSSSYVR+FGGGGGFGDR+FGGGGGGGDYHGIR+GDGPIALVLAPTR+GGGGGGSQDLPMRPVDFSNLAPFK+GGGGGGSQDLPMRPVDFSNLAPFKK+GLDVDGIK+GQVPNPIQDFSEVHLPDYVMK+GTSFAFFTK+IIIFVETK+LIDFLSAGSTNLK+LIDFLSAGSTNLKR+MLDMGFEPQIR+NFYQEHPNVANR+QTLMWSATWPK+SNILVATDVAAR+SPYEVQR+TLGYILPAIVHINNQQPLQR+TLLSDIYDTSESPGK+YVINFDYPQNSEDYIHR
178	FBpp0075144|FBgn0036624|CG4877-PB|RAF2-PB FBpp0075145|FBgn0036624|CG4877-PA|RAF2-PA FBpp0305773|FBgn0036624|CG4877-PC|RAF2-PC	1.0000	FBpp0075144 type=protein; loc=3L:join(16386637..16386956,16387021..16389348,16389405..16389620,16389679..16389877,16389936..16390184,16390302..16390343); ID=FBpp0075144; name=RAF2-PB; parent=FBgn0036624,FBtr0075386; dbxref=FlyBase:FBpp0075144,FlyBase_Annotation_IDs:CG4877-PB,GB_protein:AAF49469.2,REFSEQ:NP_648889,GB_protein:AAF49469; MD5=b85936157282c8ec063c01803cfc6fed; length=1117; release=r6.0…	38.4	60	0.55	AMLEEEIDSPMASK+ANATFSIQQTALSQVAASYAAAPQVAALAQR+ANPLGNNENGASILDEFLVK+APPQQLAPPQQR+APPQQLATAPFAPPR+APSQVAPLQQAPVQQMHFPR+APSVSPANFEDDQMLFR+DAPNEAESLVVDATLK+DAPNEAESLVVDATLKR+DLLPILINK+DPQEPVFDYGK+ELFDELNSTMIDK+ENKPTLPAPPQLNYELPER+IKDLLPILINK+KDPQEPVFDYGK+LIHSQDSNQDMASSSTHLSANLSETLR+LLNYAELNQNIIQLLR+LSTPYTLAPPTAAK+MDYNSYFDGLK+MPTTPSTNPLQR+NAVNDHLLDSNPDRDPPAK+NYSHFSNVSMEDNNSDNESQIEPLFNSSPMASR+QADTYSLN…
509	FBpp0086045|FBgn0034265|CG6410-PA|Snx16-PA	1.0000	FBpp0086045 type=protein; loc=2R:complement(join(17725699..17726724,17725502..17725638,17725382..17725442)); ID=FBpp0086045; name=Snx16-PA; parent=FBgn0034265,FBtr0086885; dbxref=FlyBase:FBpp0086045,FlyBase_Annotation_IDs:CG6410-PA,GB_protein:AAF57807.1,REFSEQ:NP_611252,GB_protein:AAF57807,FlyMine:FBpp0086045,modMine:FBpp0086045; MD5=8ddc23bf7b48c60536da1c4873fc8239; length=407; release=r6.09; sp…	39.6	58	0.56	AIFEAQEETIEHLK+DLTQSSYGNQAGGHSVDLESR+ETGTGYGNNNNHLAAPAR+HTGSNSMFASQMTLSSGSVVPPVDPNAVLR+LFGDNFNAVFLDNR+NDLILSLQQK+NKNDLILSLQQK+QAFPNLTLMLPR+VENPETNDYWLVMR+VPIIGYEVMEER+VQGLQIFVNSVMAK
454	FBpp0084617|FBgn0003279|CG5502-PA|RpL4-PA	1.0000	FBpp0084617 type=protein; loc=3R:join(27922917..27922919,27923125..27923305,27923370..27923740,27924140..27924790); ID=FBpp0084617; name=RpL4-PA; parent=FBgn0003279,FBtr0085248; dbxref=FlyBase:FBpp0084617,FlyBase_Annotation_IDs:CG5502-PA,GB_protein:AAG22173.1,REFSEQ:NP_524538,GB_protein:AAG22173,FlyMine:FBpp0084617,modMine:FBpp0084617; MD5=c846b6c4b4ed56d364b2ad352ff789f5; length=401; release=r6.…	44.9	57	0.54	APIRPDVVNEVHQLLR+FVIWTESAFAR+GHVIDGVSEFPLVVSDEVQK+GPLVVYDKDEGLR+GPLVVYDKDEGLRK+GYNLPQPK+IWADIQK+KGYNLPQPK+LNDLFGTWK+LNPLTNVR+LNPYAEVLK+LNPYAEVLKR+NIPGIETINVDK+NIPGIETINVDKLNLLK+QAVIFLR+QAYAVSELAGHQTSAESWGTGR+RGPLVVYDKDEGLR+RYALVSAIAASGVPALVQSK+SHFANVATK+YALVSAIAASGVPALVQSK
276	FBpp0078606|FBgn0015331|CG14637-PA|abs-PA	1.0000	FBpp0078606 type=protein; loc=3R:4233129..4234988; ID=FBpp0078606; name=abs-PA; parent=FBgn0015331,FBtr0078967; dbxref=FlyBase:FBpp0078606,FlyBase_Annotation_IDs:CG14637-PA,GB_protein:AAF52165.1,REFSEQ:NP_524220,GB_protein:AAF52165,FlyMine:FBpp0078606,modMine:FBpp0078606; MD5=cf1e3436858801b79fb1ade7dc19643c; length=619; release=r6.09; species=Dmel;	44.9	56	0.55	AGAASMNVTQQVEYVK+AGAASMNVTQQVEYVKQEAK+ALMGVAELAK+DLIGIAFTGSGK+DVLVATDVASK+DYLSNTAADY+GIQYEQPIK+GLATTLINK+GLDFPNVQHVINYDMPDDIENYVHR+GVHIVVATPGR+HLLIEGK+ILVEGETPSPPIR+IMESIAQQK+IVQLVSETAQPK+KDVLVATDVASK+KYNISLLDQHTELK+KYNISLLDQHTELKK+MIDMGFEEDVR+NPTPIQVQGLPTVLAGR+QTLLFSATMPK+RDYLSNTAADY+SALVKPVTINVGR+SSSENENEDDSQGAHDVETWGR+TAPPVLIFAEK+TIFSFFK+TTEQSVLLDLK+YNISLLDQHTELK+YNISLLDQHTELKK
444	FBpp0084336|FBgn0001139|CG8384-PB|gro-PB FBpp0084337|FBgn0001139|CG8384-PA|gro-PA FBpp0084338|FBgn0001139|CG8384-PD|gro-PD FBpp0084339|FBgn0001139|CG8384-PC|gro-PC FBpp0089115|FBgn0001139|CG8384-PE|gro-PE FBpp0292077|FBgn0001139|CG8384-PF|gro-PF FBpp0292078|FBgn0001139|CG8384-PG|gro-PG FBpp0293584|FBgn0001139|CG8384-PH|gro-PH FBpp0307986|FBgn0001139|CG8384-PI|gro-PI FBpp0308932|FBgn0001139|CG8384…	1.0000	FBpp0084336 type=protein; loc=3R:join(26043344..26043379,26043515..26043609,26044310..26044373,26044444..26044626,26045469..26045663,26045729..26045827,26046536..26046592,26046733..26046909,26046974..26047245,26047496..26048169,26048236..26048435,26048498..26048605); ID=FBpp0084336; name=gro-PB; parent=FBgn0001139,FBtr0084962; dbxref=FlyBase:FBpp0084336,FlyBase_Annotation_IDs:CG8384-PB,GB_protein…	31.2	55	0.53	ARTPTPNAAAPAPGVNPK+DNLLNAWR+EEFNFLQAQYHSIK+FTIADTLER+HPAAGGPPPQGPIK+HYVMYYEMSYGLNVEMHK+IKEEFNFLQAQYHSIK+KATVYEVIY+LEKPSSSGIK+LLPDGRTLIVGGEASNLSIWDLASPTPR+LNTLINQLLPFLQADHQQQVLQAVER+LWTGGLDNTVR+SPLDIENDSK+TLIVGGEASNLSIWDLASPTPR+TPTPNAAAPAPGVNPK+TPYGASIFQSK+TRSPLDIENDSK+TRSPLDIENDSKR+VWDISQPGNK+WFVSTGK+YIVTGSGDK+YVYTGGK
254	FBpp0078134|FBgn0000100|CG7490-PA|RpLP0-PA FBpp0306232|FBgn0000100|CG7490-PB|RpLP0-PB	1.0000	FBpp0078134 type=protein; loc=3L:join(22076288..22076341,22076416..22077315); ID=FBpp0078134; name=RpLP0-PA; parent=FBgn0000100,FBtr0078481; dbxref=FlyBase:FBpp0078134,FlyBase_Annotation_IDs:CG7490-PA,GB_protein:AAF51807.1,REFSEQ:NP_524211,GB_protein:AAF51807,FlyMine:FBpp0078134,modMine:FBpp0078134; MD5=86e1796e988a2ee9e406941fb4905ecb; length=317; release=r6.09; species=Dmel;;FBpp0306232 type=pr…	49.2	54	0.51	APARPGAIAPLHVIIPAQNTGLGPEK+FAAAASASAAPAAGGATEK+GDLAEVR+GHLENNPQLEK+GLAVVLMGK+GNVGFVFTK+GTIEIINDVPILKPGDK+KPESESEEEDDDMGFGLFD+NLLAIAATTEVEFK+TSFFQALSIPTK+TSFFQALSIPTKISK+VVELFDEFPK
725a	FBpp0085066|FBgn0027598|CG31012-PC|cindr-PC	1.0000	FBpp0085066 type=protein; loc=3R:join(30809271..30809283,30816875..30817124,30817198..30817309,30817634..30818207,30824278..30824886,30824955..30826045); ID=FBpp0085066; name=cindr-PC; parent=FBgn0027598,FBtr0085704; dbxref=FlyBase:FBpp0085066,FlyBase_Annotation_IDs:CG31012-PC,GB_protein:AAF57087.2,REFSEQ:NP_733405,GB_protein:AAF57087,FlyMine:FBpp0085066,modMine:FBpp0085066; MD5=5361233985aa708f7…	40.7	53	0.49	AATIAVEDTDFDR+APWMEELK+ASGVTGMFPDNFVR+ASILTDMR+ATAAAAASAPAEPAAIVSGSGAAAGGGAAAAVPMLPPKPQR+DSLNDILSETGLPTGNVAAQR+EPDELDLQK+LEGLVLNQQR+LTTAVSHDLADGLAASK+MLAPSEVAPINEPPSATQITQNQR+MLSGANQLPESGAAGNVVIR+NLDLTKPPGVGASVSIGQQR+RPPTIGATVTTSALTSK+SSTSSATTSSATTVATGLTSSSVSK+TIEELVNALK+TPTGGVPMTGNLLGGK+VDDIIAVISTELPDK+VDKLEGLVLNQQR+VGVFPDNFVK+VGVFPSNFVQHIEPSPVLASK+VQSSAVTSSMFVENSTTSSSVITSSSHTTTNDAIMSR
635	sp|K22E_HUMAN|	1.0000	sp K22E_HUMAN	62.6	52	0.44	AQYEEIAQR+DVDNAYMIK+DYQELMNVK+FGGFGGPGGVGGLGGPGGFGPGGYPGGIHEVSVNQSLLQPLNVK+FLEQQNQVLQTK+GFSSGSAVVSGGSR+GGGFGGGSGFGGGSGFGGGSGFSGGGFGGGGFGGGR+GGSGGGGSISGGGYGSGGGSGGR+GGSISGGGYGSGGGK+GSSSGGGYSSGSSSYGSGGR+HGGGGGGFGGGGFGSR+IEISELNR+LNDLEEALQQAK+MSGDLSSNVTVSVTSSTISSNVASK+NLDLDSIIAEVK+SISISVAGGGGGFGAAGGFGGR+SKEEAEALYHSK+SLVGLGGTK+TAAENDFVTLK+TSQNSELNNMQDLVEDYK+TSQNSELNNMQDLVEDYKK+VDLLNQEIEFLK+VDPEIQNVK+…
504	FBpp0085915|FBgn0265297|CG5119-PC|pAbp-PC FBpp0085917|FBgn0265297|CG5119-PA|pAbp-PA FBpp0085919|FBgn0265297|CG5119-PB|pAbp-PB	1.0000	FBpp0085915 type=protein; loc=2R:join(18141507..18141672,18143413..18144897,18144967..18145220); ID=FBpp0085915; name=pAbp-PC; parent=FBgn0265297,FBtr0086736; dbxref=GB_protein:AAF57746.1,FlyBase:FBpp0085915,FlyBase_Annotation_IDs:CG5119-PC,REFSEQ:NP_725750,GB_protein:AAF57746; MD5=6bee88b82e3f7d3c442e363e78d07870; length=634; release=r6.09; species=Dmel;;FBpp0085917 type=protein; loc=2R:join(181…	52.4	52	0.48	AITGQQTAAPNMQIPGAQIAGGAQQR+AKVEEAVAVLQVHR+ALDTMNFDLVR+EFFEPYGK+FFGSQVATQMR+FSSAGPVLSIR+GAQPQVQGTHAAAAAANNMR+GYGFVHFETEEAANTSIDK+HESVFGVNLYVK+IAFSPYGNITSAK+ITGMLLEIENSELLHMIEDQEALK+LFTNVYVK+LKEFFEPYGK+MQQLGQIYQPNAASGFFVPTLPSNQR+NFTEDFDDEK+NFTEDFDDEKLK+NLDDTIDDDR+NLDDTIDDDRLR+NPPVPQLHQTQPIPQQLQGK+SGVGNVFIK+SLGYAYVNFQQPADAER+VNGMLLNGK+VVGSKPLYVALAQR+WVPQVRPPAAIQGVQAGAAAAGGFQGTAGAVPTQFR
677a	FBpp0075764|FBgn0036213|CG7283-PA|RpL10Ab-PA	1.0000	FBpp0075764 type=protein; loc=3L:join(11822886..11822890,11823200..11823355,11823658..11824150); ID=FBpp0075764; name=RpL10Ab-PA; parent=FBgn0036213,FBtr0076032; dbxref=FlyBase:FBpp0075764,FlyBase_Annotation_IDs:CG7283-PA,GB_protein:AAF50002.2,REFSEQ:NP_648514,GB_protein:AAF50002,FlyMine:FBpp0075764,modMine:FBpp0075764; MD5=10f16de0b4b7aa8b0b1fe2b1479d7ba8; length=217; release=r6.09; species=Dmel;	37.8	50	0.45	AGKFPALLSHQESMIGK+ANNVDFMDAEALK+ANNVDFMDAEALKK+DTLYEGVNGLLEASAK+FPALLSHQESMIGK+LLGPGLNK+SYDAFLASESLIK+VLCLSVAVGHVGMK
68	FBpp0071892|FBgn0003062|CG9888-PA|Fib-PA	1.0000	FBpp0071892 type=protein; loc=2R:complement(join(23074582..23074594,23074024..23074463,23073061..23073642)); ID=FBpp0071892; name=Fib-PA; parent=FBgn0003062,FBtr0071982; dbxref=FlyBase:FBpp0071892,FlyBase_Annotation_IDs:CG9888-PA,GB_protein:AAF46950.1,REFSEQ:NP_523817,GB_protein:AAF46950,FlyMine:FBpp0071892,modMine:FBpp0071892; MD5=19665765e4e9749a82627001f88e480a; length=344; release=r6.09; spec…	40.7	50	0.48	DHAVVVGVYRPPPK+DHAVVVGVYRPPPKQ+HEGVFIAR+ISVETNGEK+IVALNAQHFLK+LAAAVLGGVEQIHMPPGSK+LKPQEQLTLEPYER+MLVGMVDTIFADVAQPDQGR+TNIIPIIEDAR+VLYLGAASGTTVSHVSDVVGPEGLVYAVEFSHR
709b	FBpp0073445|FBgn0001218|CG4147-PB|Hsc70-3-PB FBpp0073446|FBgn0001218|CG4147-PA|Hsc70-3-PA FBpp0073447|FBgn0001218|CG4147-PD|Hsc70-3-PD FBpp0073448|FBgn0001218|CG4147-PC|Hsc70-3-PC FBpp0311376|FBgn0001218|CG4147-PE|Hsc70-3-PE	1.0000	FBpp0073445 type=protein; loc=X:complement(join(11804897..11805021,11802613..11804458)); ID=FBpp0073445; name=Hsc70-3-PB; parent=FBgn0001218,FBtr0073608; dbxref=FlyBase:FBpp0073445,FlyBase_Annotation_IDs:CG4147-PB,GB_protein:AAN09299.1,REFSEQ:NP_511132,GB_protein:AAN09299,FlyMine:FBpp0073445,modMine:FBpp0073445; MD5=90cfc2d2c129e8a211bff4d9b740fb53; length=656; release=r6.09; species=Dmel;;FBpp00…	42.5	49	0.40	AKFEELNLDLFR+DAGVIAGLQVMR+DLEAIVQPVIAK+DVHEIVLVGGSTR+ETAEAYLGK+EWSDTNVQHDIK+FEELNLDLFR+IEIESFFEGDDFSETLTR+IINEPTAAAIAYGLDK+IINEPTAAAIAYGLDKK+ITPSYVAFTADGER+LESAIDESIK+LYQGAGGAPPPEGGDDADLKDEL+MKETAEAYLGK+NELESYAYSLK+NQLTTNPENTVFDAK+NSKPHISVDTSQGAK+SQVFSTASDNQHTVTIQVYEGERPMTK+VEIIANDQGNR+VFAPEEISAMVLGK+VTHAVVTVPAYFNDAQR+WLEQNPDADPEEYK+WLEQNPDADPEEYKK
196	FBpp0075618|FBgn0011284|CG11276-PA|RpS4-PA FBpp0075619|FBgn0011284|CG11276-PB|RpS4-PB FBpp0312080|FBgn0011284|CG11276-PC|RpS4-PC	1.0000	FBpp0075618 type=protein; loc=3L:join(13042012..13042014,13042110..13042368,13042442..13042539,13043166..13043337,13043574..13043827); ID=FBpp0075618; name=RpS4-PA; parent=FBgn0011284,FBtr0075884; dbxref=FlyBase:FBpp0075618,FlyBase_Annotation_IDs:CG11276-PA,GB_protein:AAF49847.1,REFSEQ:NP_729871,GB_protein:AAF49847,FlyMine:FBpp0075618; MD5=9432bd09df680f6871c732d2390f7b76; length=261; release=r6.…	41.8	49	0.47	ERHPGSFDIVHIK+ESLPLLIFLR+GNKPYISLPK+GVPFLVTHDGR+HPGSFDIVHIK+LRESLPLLIFLR+LSIAEER+LTNVFIIGK+TDPTYPAGYMDVITLEK+YALNGAEVTK+YPDPLIHANDSVQVDIASGK
579	FBpp0088303|FBgn0023213|CG10811-PA|eIF4G-PA FBpp0111817|FBgn0023213|CG10811-PB|eIF4G-PB FBpp0288389|FBgn0023213|CG10811-PC|eIF4G-PC	1.0000	FBpp0088303 type=protein; loc=4:complement(join(929822..929899,926011..926661,925768..925948,925575..925686,925083..925138,918903..921199,918536..918776,918324..918481,917275..917743,916867..917090,916121..916267,915837..916059,915617..915718,915492..915553)); ID=FBpp0088303; name=eIF4G-PA; parent=FBgn0023213,FBtr0089243; dbxref=FlyBase:FBpp0088303,FlyBase_Annotation_IDs:CG10811-PA,GB_protein:AAF…	29.8	48	0.45	AELEAFLEEEER+AIDEPNFSVSYAR+AQSSVGSSNVNTGPLYR+ATEESMPPNQTHPNLLISDSSK+FDTLVEEIIK+FMLQDVIDLR+GPPSTPNAPR+IDTPDKVDEVIVLVFEK+ILTISDLWNNNLK+IPQQESVGLNNLTSTSSQGSESR+ISSIINYNEGQWSPNNPSGK+KIPIVSPK+LQIIDPTTK+MGGLTQFIWISSDTTR+NALLDKTEQEFTQNVSQSTAK+NATDETEISAMALQDVNSLDNNQIEK+NEQLSAQYFGTLSSTTPGGSQGGSGK+NILDDFDK+NTGVDVGLQSDSKPETTLNDK+NVSESIVAPITDETDDAGSTPISR+QMSMSGVQSGGGRSSMKGMIHVNLSLNQDVK+SLAVDSNKLEGLSK+SLNPFF…
736a	FBpp0085720|FBgn0003887|CG9277-PB|betaTub56D-PB FBpp0085721|FBgn0003887|CG9277-PA|betaTub56D-PA	1.0000	FBpp0085720 type=protein; loc=2R:complement(join(19451433..19451489,19447460..19448746)); ID=FBpp0085720; name=betaTub56D-PB; parent=FBgn0003887,FBtr0086536; dbxref=FlyBase:FBpp0085720,FlyBase_Annotation_IDs:CG9277-PB,GB_protein:AAF57555.1,REFSEQ:NP_523795,GB_protein:AAF57555,FlyMine:FBpp0085720,modMine:FBpp0085720; MD5=af532e832c1035fa8fb3355ba120f3d1; length=447; release=r6.09; species=Dmel;;FB…	39.6	46	0.27	ALTVPELTQQMFDAK+AVLVDLEPGTMDSVR+EVDEQMLNIQNK+FPGQLNADLR+GHYTEGAELVDSVLDVVR+IMNTYSVVPSPK+INVYYNEASGGK+ISEQFTAMFR+LAVNMVPFPR+LHFFMPGFAPLTSR+MSATFIGNSTAIQEIFK+NSSYFVEWIPNNVK+SGPFGQIFRPDNFVFGQSGAGNNWAK+YLTVAAIFR
66	FBpp0071808|FBgn0010078|CG3661-PA|RpL23-PA	1.0000	FBpp0071808 type=protein; loc=2R:join(22854517..22854529,22854647..22854858,22855445..22855642); ID=FBpp0071808; name=RpL23-PA; parent=FBgn0010078,FBtr0071897; dbxref=GB_protein:AAF46914.1,FlyBase:FBpp0071808,FlyBase_Annotation_IDs:CG3661-PA,REFSEQ:NP_523813,GB_protein:AAF46914,FlyMine:FBpp0071808,modMine:FBpp0071808; MD5=91472336627593eb0a972b29a50a5e93; length=140; release=r6.09; species=Dmel;	47.9	46	0.44	DGVFIYFEDNAGVIVNNK+GSAITGPVAK+KVMPAVVIR+LNRLPAAGVGDMFVATVK+LPAAGVGDMFVATVK+LPAAGVGDMFVATVKK+NLYVIAVHGIR+VMPAVVIR
636	sp|K2C1_HUMAN|	1.0000	sp K2C1_HUMAN	41.5	46	0.41	AEAESLYQSK+DVDGAYMTK+DYQELMNTK+FLEQQNQVLQTK+GGGGGGYGSGGSSYGSGGGSYGSGGGGGGGR+GSYGSGGSSYGSGGGSYGSGGGGGGHGSYGSGSSSGGYR+IEISELNR+KQISNLQQSISDAEQR+LNDLEDALQQAK+NKLNDLEDALQQAK+NMQDMVEDYR+QISNLQQSISDAEQR+SGGGFSSGSAGIINYQR+SLDLDSIIAEVK+SLNNQFASFIDK+SLVNLGGSK+THNLEPYFESFINNLR+TLLEGEESR+TNAENEFVTIK+TNAENEFVTIKK+WELLQQVDTSTR+YEELQITAGR
667a	FBpp0074228|FBgn0250788|CG5870-PA|beta-Spec-PA FBpp0306507|FBgn0250788|CG5870-PB|beta-Spec-PB	1.0000	FBpp0074228 type=protein; loc=X:join(17661184..17667232,17667301..17667497,17667570..17667738,17668276..17668382,17668497..17668663,17668751..17668937); ID=FBpp0074228; name=beta-Spec-PA; parent=FBgn0250788,FBtr0074454; dbxref=FlyBase:FBpp0074228,FlyBase_Annotation_IDs:CG5870-PA,GB_protein:AAF48751.1,REFSEQ:NP_523388,GB_protein:AAF48751,FlyMine:FBpp0074228,modMine:FBpp0074228; MD5=f861fd416d6f903…	21.8	44	0.41	ALESEITSHDPQLQNVAK+DDTPVNLEQAENQLK+DDTPVNLEQAENQLKR+DGLAFNAIIHK+DVSGVELLMNNHQSLK+EFENSLAGVQGQLAQFSNYR+EVDDLEQWITDR+EVVAGSQELGQDFDHVTLLSER+FEALISDLTQK+FQIQDITIEEVDNK+GEPSYDLQNAAIEIASDYTK+GGTPGAGEGHEGYVTR+GNLEVLLFTLQSK+HLMGVEDLLQK+INTLLQVADTLVEK+KHENLEQSVEDYANTIR+LLDAEDVFVEHPDEK+LLDALSLYK+LLEVLSGER+LPVANSPDYGNSLFNVHVLK+LTSEGSTSDDPQYMFLR+LVSQDNFGFDLAAVEAAAK+NQSLATEIDNHEPR+NYAEVIDALHK+QIVSGDTANDLTSVN…
730a	FBpp0085354|FBgn0033062|CG7843-PA|Ars2-PA FBpp0085356|FBgn0033062|CG7843-PD|Ars2-PD FBpp0085357|FBgn0033062|CG7843-PC|Ars2-PC	1.0000	FBpp0085354 type=protein; loc=2R:complement(join(6085086..6085225,6084847..6085031,6084508..6084787,6083941..6084007,6081912..6083884,6081736..6081840,6081334..6081415)); ID=FBpp0085354; name=Ars2-PA; parent=FBgn0033062,FBtr0086018; dbxref=FlyBase:FBpp0085354,FlyBase_Annotation_IDs:CG7843-PA,GB_protein:AAF57281.2,REFSEQ:NP_610203,GB_protein:AAF57281,FlyMine:FBpp0085354,modMine:FBpp0085354; MD5=3b…	27.7	42	0.38	DEQLISVLDR+DTEGEPIER+DTEGEPIERDEQLISVLDR+EEMSEADPVSTQR+FVQANTQELAK+GWITFMR+IALNLDEK+INTYEEIDNTLK+INTYEEIDNTLKSPEISSNPIK+KPVRPVNSDGENWDDDDAENSAPK+LIGYHDLDAPANSDMFD+QFLDTQDENISDSEVMR+QQLNEFFVAHKDEEWFK+RTDVFMELLENGTIGSVK+TDVFMELLENGTIGSVK+TINSPKEEMSEADPVSTQR+TSSIFLR+TVPLSDEEIK+VAIADPLVER+VDSSQADALIR+VLDEKPKDPVVYER+VTNNDVQEYIK+VVETETIDLDK+YDVEDGLR
672a	FBpp0074963|FBgn0004401|CG6143-PB|Pep-PB FBpp0089253|FBgn0004401|CG6143-PC|Pep-PC FBpp0293516|FBgn0004401|CG6143-PD|Pep-PD	1.0000	FBpp0074963 type=protein; loc=3L:complement(join(17643979..17643986,17643363..17643726,17641026..17641255,17638505..17640053)); ID=FBpp0074963; name=Pep-PB; parent=FBgn0004401,FBtr0075199; dbxref=FlyBase:FBpp0074963,FlyBase_Annotation_IDs:CG6143-PB,GB_protein:AAF49319.3,REFSEQ:NP_524858,GB_protein:AAF49319,FlyMine:FBpp0074963,modMine:FBpp0074963; MD5=19816eddca9ef235f71f1c63d498b93d; length=716; …	26.1	41	0.40	AAAPAAVASPAAAATSADASPSPAK+AAAPAAVASPAAAATSADASPSPAKK+AVGPGLISK+EGAGDGEGAEGDEAEGEEAK+EGAGDGEGAEGDEAEGEEAKEGEEAADETK+EGIEESYR+FFDTEVTAEIHSR+HMWDANSFENHIK+IDYDTHLLSAEHLK+KEGAGDGEGAEGDEAEGEEAKEGEEAADETK+MGGMNMSPWESQNPGGGQFGNNMR+NFGGGNNNYGGPMGANR+NQNPPSLLDLPR+QTLPISTEEEETR+RQTLPISTEEEETR
184	FBpp0075282|FBgn0263599|CG5931-PA|l(3)72Ab-PA	1.0000	FBpp0075282 type=protein; loc=3L:complement(join(15967708..15967752,15966916..15967611,15962115..15966858,15961876..15962050,15961538..15961820,15960994..15961479)); ID=FBpp0075282; name=l(3)72Ab-PA; parent=FBgn0263599,FBtr0075527; dbxref=FlyBase:FBpp0075282,FlyBase_Annotation_IDs:CG5931-PA,GB_protein:AAF49564.4,REFSEQ:NP_648818,GB_protein:AAF49564,FlyMine:FBpp0075282,modMine:FBpp0075282; MD5=e2f…	16.2	41	0.39	ANSNLVLQADVR+EDEVTGPVIAPFFPQK+EEGWWVVIGDPK+FALLVNLGK+FINEPLPIESHLDHR+GATLLSEGIDEMVGIVYRPK+GDAEDGGAAAAGQVAGVR+HLILPEK+IDHTLHAENLANEEAANNVK+IVALSASLTDAR+LLQLSDLQMADVAR+LQLGPELQGDTEQILSK+LTAIDVLTYAASDLQPNR+LTQNPNYYNLQGVTHR+LVGLSATLPNYQDVATFLR+NMPPTELLDLQPLPISALR+NPTLYGVSHDAIK+QLPHFSPEIVK+QTLSEIELFR+SLHPLDIDAYWLQR+SLVQEMVGNFGR+TNLLLQAHLSR+VFSLSSEFR+WIGAETQLPVSFR+YVQPVFEGFK
740a	FBpp0086252|FBgn0003274|CG4918-PA|RpLP2-PA	1.0000	FBpp0086252 type=protein; loc=2R:16586223..16586564; ID=FBpp0086252; name=RpLP2-PA; parent=FBgn0003274,FBtr0087105; dbxref=FlyBase:FBpp0086252,FlyBase_Annotation_IDs:CG4918-PA,GB_protein:AAF57979.1,REFSEQ:NP_523764,GB_protein:AAF57979,FlyMine:FBpp0086252,modMine:FBpp0086252; MD5=b28d6b4fec46edabc2fa2ec06e21105f; length=113; release=r6.09; species=Dmel;	44.2	39	0.36	EESESEDDDMGFALFE+ILSSVGVEVDAER+KEESESEDDDMGFALFE+SIDDLIK+YVAAYLLAVLGGK
757a	FBpp0088242|FBgn0017545|CG2168-PA|RpS3A-PA FBpp0300615|FBgn0017545|CG2168-PF|RpS3A-PF	1.0000	FBpp0088242 type=protein; loc=4:complement(join(66840..67180,66273..66738)); ID=FBpp0088242; name=RpS3A-PA; parent=FBgn0017545,FBtr0089175; dbxref=FlyBase:FBpp0088242,GB_protein:AAF59372.1,FlyBase_Annotation_IDs:CG2168-PA,REFSEQ:NP_524618,GB_protein:AAF59372,FlyMine:FBpp0088242,modMine:FBpp0088242; MD5=01e3a94c58ad043665c9117cee125392; length=268; release=r6.09; species=Dmel;;FBpp0300615 type=pro…	50.0	37	0.33	APNMFQTR+IASDYLK+IYPLHDVYIR+KWQTLIEAIVEAK+LALDSIAK+LIAEDVQDR+LLELHGDGGGK+MTDIITNEVSGADLK+SVEAVVSSEGAVIDRPEGYEPPVQEAV+TVDGYLLR+VFEVSLADLQK+VVDPFSR+WQTLIEAIVEAK
776a	FBpp0290398|FBgn0261618|CG42551-PD|larp-PD FBpp0297481|FBgn0261618|CG42551-PG|larp-PG FBpp0297482|FBgn0261618|CG42551-PH|larp-PH	1.0000	FBpp0290398 type=protein; loc=3R:complement(join(28333709..28334518,28325489..28325819,28324810..28324877,28323649..28324649,28321373..28323486,28320582..28321279)); ID=FBpp0290398; name=larp-PD; parent=FBgn0261618,FBtr0301180; dbxref=REFSEQ:NP_733244,GB_protein:AAN14138,FlyBase:FBpp0290398,FlyBase_Annotation_IDs:CG42551-PD,FlyMine:FBpp0290398,modMine:FBpp0290398; MD5=b153591c0864eff0944bd444f3ad…	22.2	36	0.32	AAASGGDNTAENSSELDDNNDFVPVLSHHR+AIGTLEQEQLEQNDGQEK+ASDFSNVGDWPTLIGGTSGSGK+ATTSAAATATTAASAATSTAATPAVTVSSGSSSSK+ENATTPPQQQQPPLSQTLNNNNDNVK+ESDKLELFEGYK+FFSYGLEK+FIAAPPPK+FWSFFLR+LGYGQSQEMNTLYR+LLIVAQVGR+LNTTITNR+MDPEGYIPVTLIASFHR+NAASAGNGAGSAAALVAEPEGIWK+SLALEDAGNGFR+SSSSTTTAAFDEQR+SVSESDGTAVIAAGGR+TGSFGSTTVR+TTSMGSSAGTSPTASSYGSFGSSVPQSLPVFQHPSHALLK+TVNVISQADFEK+VVEPEINEMLQGVGSLNPGR+WRPLPIDLAK
722a	FBpp0084548|FBgn0010328|CG5965-PA|woc-PA FBpp0111770|FBgn0010328|CG5965-PB|woc-PB FBpp0306778|FBgn0010328|CG5965-PD|woc-PD FBpp0306779|FBgn0010328|CG5965-PE|woc-PE	1.0000	FBpp0084548 type=protein; loc=3R:complement(join(27262555..27263392,27262227..27262487,27260091..27261943,27258722..27259797,27258273..27258658,27258083..27258208,27257897..27258018,27257709..27257838,27257544..27257643,27257306..27257480)); ID=FBpp0084548; name=woc-PA; parent=FBgn0010328,FBtr0085178; dbxref=FlyBase:FBpp0084548,FlyBase_Annotation_IDs:CG5965-PA,GB_protein:AAF56688.2,REFSEQ:NP_5248…	13.8	36	0.33	APLTLDSDLPPSSAGSSK+FSVLYNDSQYIVTR+FYPPQAGLDANPR+GGEMDHSALQQQSQQAQQPQEKPDAQMFLK+GVGVVMDPPNR+IDNIFYDPYYER+IITVPPYPK+LYEFYLSK+NAAPFPTGLPK+NDVFYLQPER+NTTTTMDFGPATVTETK+QQTAPAASETLDTPASPPAEDAAAQESKPPPSK+SGSGTMLPVISTVQSLASGETEAR+VYEQQENEENPLR+YTFGVNAWK
659a	FBpp0073290|FBgn0015245|CG12101-PA|Hsp60-PA FBpp0073291|FBgn0015245|CG12101-PB|Hsp60-PB	1.0000	FBpp0073290 type=protein; loc=X:join(11110041..11111411,11111475..11111825); ID=FBpp0073290; name=Hsp60-PA; parent=FBgn0015245,FBtr0073434; dbxref=FlyBase:FBpp0073290,FlyBase_Annotation_IDs:CG12101-PA,GB_protein:AAF47999.1,REFSEQ:NP_511115,GB_protein:AAF47999,FlyMine:FBpp0073290,modMine:FBpp0073290; MD5=1d69ae8daf6438985512377bc04b9b9e; length=573; release=r6.09; species=Dmel;;FBpp0073291 type=pr…	43.3	36	0.33	AAVEEGIVPGGGTALLR+AMMLQGVDVLADAVAVTMGPK+DDTLLLK+DQIEDTTSEYEK+GEYGNLIEK+GVMLAVETVK+GYISPYFINSSK+IGLQVAAVK+ISSVQSIIPALELANAQR+LASGVALLR+LVQDVANNTNEEAGDGTTTATVLAR+NAGVDGAMVVAK+NVIIEQSWGSPK+STLTDMAIASGGIVFGDDADLVK+TLTDELEVIEGMK+VEFQDALLLLSEK+VGGSSEVEVNEK+VSDLGQVGEVVITK+VSDLGQVGEVVITKDDTLLLK
328	FBpp0079752|FBgn0015756|CG6141-PA|RpL9-PA FBpp0079753|FBgn0015756|CG6141-PB|RpL9-PB FBpp0309201|FBgn0015756|CG6141-PC|RpL9-PC	1.0000	FBpp0079752 type=protein; loc=2L:complement(join(11003511..11003751,11002907..11003238)); ID=FBpp0079752; name=RpL9-PA; parent=FBgn0015756,FBtr0080163; dbxref=FlyBase:FBpp0079752,FlyBase_Annotation_IDs:CG6141-PA,GB_protein:AAF53048.2,REFSEQ:NP_477161,GB_protein:AAF53048; MD5=34fd4750956f462f757b4355f18215dd; length=190; release=r6.09; species=Dmel;;FBpp0079753 type=protein; loc=2L:complement(join…	44.2	36	0.34	DELIVEGNDIESVSGSAALIQQSTTVK+FLDGLYVSEK+GVTFGFQYK+HLALDMYMPDKR+KFLDGLYVSEK+RVEMAPGVTVVNSTAQK+VEMAPGVTVVNSTAQK+VVTITGTR
209	FBpp0076359|FBgn0017579|CG6253-PA|RpL14-PA	1.0000	FBpp0076359 type=protein; loc=3L:join(8601035..8601037,8601314..8601415,8601648..8601842,8602103..8602303); ID=FBpp0076359; name=RpL14-PA; parent=FBgn0017579,FBtr0076633; dbxref=FlyBase:FBpp0076359,FlyBase_Annotation_IDs:CG6253-PA,GB_protein:AAF50393.1,REFSEQ:NP_523975,GB_protein:AAF50393,FlyMine:FBpp0076359,modMine:FBpp0076359; MD5=a8770f33c4e9685bb6fcb587b1869f19; length=166; release=r6.09; spe…	41.0	36	0.35	FPYTAPTR+IKFPYTAPTR+LLTIAFNTLK+LLTIAFNTLKK+LNNLHLTK+LVAIVDVIDQNR+SSLNDFDR+VLVDGPLTGVPR+VSPWSVK
785a	FBpp0301110|FBgn0263391|CG43443-PD|hts-PD FBpp0301112|FBgn0263391|CG43443-PA|hts-PA FBpp0301114|FBgn0263391|CG43443-PI|hts-PI FBpp0301116|FBgn0263391|CG43443-PK|hts-PK FBpp0301117|FBgn0263391|CG43443-PL|hts-PL FBpp0301118|FBgn0263391|CG43443-PM|hts-PM FBpp0301119|FBgn0263391|CG43443-PN|hts-PN FBpp0301120|FBgn0263391|CG43443-PO|hts-PO FBpp0301121|FBgn0263391|CG43443-PP|hts-PP FBpp0301122|FBgn02633…	1.0000	FBpp0301110 type=protein; loc=2R:complement(join(19411160..19411255,19410590..19411073,19409805..19410516,19409620..19409743,19408483..19408593,19408124..19408418,19407975..19408055,19407841..19407912,19407125..19407156)); ID=FBpp0301110; name=hts-PD; parent=FBgn0263391,FBtr0309102; dbxref=FlyBase_Annotation_IDs:CG43443-PD,FlyBase:FBpp0301110,REFSEQ:NP_725889,GB_protein:AAM70850; MD5=28f38977bac8…	38.0	35	0.33	ARPADIEQDMR+DATVSQAGDHVVMMGAASK+FAAVAAAEDGAATAEK+FAAVAAAEDGAATAEKDAAEAVPK+IEDPLQFVPAGTNPR+ISAGPQSHILEGVTWDEASR+KFAAVAAAEDGAATAEK+KYPQSEPETEHQVIEIQTQQAPVPR+LLDLYGWTQGLGAQITAR+LLPVGLDNLVLIPEESR+LLPVGLDNLVLIPEESRK+NPFDNVTDDELNEYK+NPFDNVTDDELNEYKR+SVHGEYTDTDFSESEAVLQAGTK+TGLLPLTK+VDMQGQIVEQGTTNFGGNK+VEVLETGTPDPK+VGGAEFEALMR+WVAEGSPTHSTPVR+YPQSEPETEHQVIEIQTQQAPVPR
213	FBpp0076552|FBgn0011640|CG8597-PA|lark-PA FBpp0076553|FBgn0011640|CG8597-PB|lark-PB FBpp0076554|FBgn0011640|CG8597-PC|lark-PC FBpp0076555|FBgn0011640|CG8597-PD|lark-PD FBpp0076556|FBgn0011640|CG8597-PE|lark-PE	1.0000	FBpp0076552 type=protein; loc=3L:join(7340069..7340770,7340876..7341114,7341353..7341470); ID=FBpp0076552; name=lark-PA; parent=FBgn0011640,FBtr0076841; dbxref=FlyBase_Annotation_IDs:CG8597-PA,FlyBase:FBpp0076552,GB_protein:AAF50578.1,REFSEQ:NP_523957,GB_protein:AAF50578; MD5=498cc25e6484a5d938da98774852f7fd; length=352; release=r6.09; species=Dmel;;FBpp0076553 type=protein; loc=3L:join(7340069..…	29.5	35	0.33	DAIQNLNGYTLNEFAIK+DFPPPPISR+DPYPPPPPPPPFLR+EPMPLPPTLSGSLR+EPPSPLSAGGYR+IFVGNLTDK+NYGFVHMETEQQGR+REPMPLPPTLSGSLR+YGSPTPHGYEDFSR
143	FBpp0074278|FBgn0283469|CG6842-PA|Vps4-PA FBpp0309628|FBgn0283469|CG6842-PB|Vps4-PB	1.0000	FBpp0074278 type=protein; loc=X:join(17908578..17908713,17908808..17909669,17909781..17910009,17910078..17910179); ID=FBpp0074278; name=Vps4-PA; parent=FBgn0283469,FBtr0074504; dbxref=FlyBase:FBpp0074278,FlyBase_Annotation_IDs:CG6842-PA,GB_protein:AAF48783.1,REFSEQ:NP_573258,GB_protein:AAF48783,FlyMine:FBpp0074278,modMine:FBpp0074278; MD5=91073d84c60a032bf49393ff0e2f5918; length=442; release=r6.0…	37.3	35	0.32	AIDLVTK+EAVILPIK+EAVILPIKFPQLFTGK+FPQLFTGK+GILLFGPPGTGK+IHLGNTTHVLTEQDLK+IYIPLPEAHAR+KFTEDFGQEG+LEDAIVIEKPK+LFEPPVTMR+LYEHGVEYFLHTIK+NYAEALR+STFFSVSSSDLMSK+TEGYSGADISIVVR+TKPTVNEDDLK+VQWSDVAGLDAAK
719a	FBpp0084020|FBgn0011225|CG5695-PB|jar-PB FBpp0290581|FBgn0011225|CG5695-PG|jar-PG FBpp0290582|FBgn0011225|CG5695-PH|jar-PH FBpp0290584|FBgn0011225|CG5695-PJ|jar-PJ FBpp0290585|FBgn0011225|CG5695-PK|jar-PK FBpp0306894|FBgn0011225|CG5695-PL|jar-PL FBpp0306895|FBgn0011225|CG5695-PM|jar-PM FBpp0311443|FBgn0011225|CG5695-PN|jar-PN	1.0000	FBpp0084020 type=protein; loc=3R:complement(join(24259055..24259241,24258385..24258458,24258196..24258325,24257971..24258132,24257648..24257910,24257177..24257583,24256360..24257104,24255869..24256301,24255562..24255803,24255285..24255505,24254994..24255224,24254634..24254678,24254004..24254124,24253828..24253945,24253663..24253764,24253318..24253598)); ID=FBpp0084020; name=jar-PB; parent=FBgn001…	22.7	34	0.33	AALALQEQLEK+DKLSLGKPDDYR+EEIISGVNDIYR+EFEVTPTDR+ELYAPDTIK+FFNDNILK+GAEILEHEFNR+GPLKDPIIDDYQHFHNLDK+GTVIMVPLK+ILDANPVLEAFGNAK+LANESNGQVEDSPPVIR+LEQNGTNFIR+LNFISVGSK+LSLGKPDDYR+LSQSIIVSGESGAGK+LTVDLNTK+MLEDTQLVWVR+QFEGSLALAQLK+QPPLVQPIQEIVTAQHR+SDPENMLAIVAK+SLGELPPHVFAIADK+SVLPPELVSLPAR+TEQLIPGSQK+TIEIASGLK+VLFADLYSMYK
91	FBpp0072468|FBgn0265574|CG6905-PA|Cdc5-PA FBpp0289951|FBgn0265574|CG6905-PB|Cdc5-PB	1.0000	FBpp0072468 type=protein; loc=3L:complement(join(361084..361128,360749..361014,359245..360689,358497..359185)); ID=FBpp0072468; name=Cdc5-PA; parent=FBgn0265574,FBtr0072569; dbxref=FlyBase:FBpp0072468,FlyBase_Annotation_IDs:CG6905-PA,GB_protein:AAF47383.2,REFSEQ:NP_612033,GB_protein:AAF47383,FlyMine:FBpp0072468,modMine:FBpp0072468; MD5=58a45ad9bdf9ee68179b06f4254c13d1; length=814; release=r6.09; …	37.6	33	0.31	AASIATPNTVIATPFR+ANPYEDISQQELAK+DGLSTLPAPR+DKLSINPEESMGVTETPAHYK+DMDEDELEMLSEAR+EGGAATPGGFQTPSSGALVPVK+EIAGESGIETTDALLADYSITPQVAATPR+ENEVPTAMLQNMEPER+FLGEQEAIAVPR+GGLNTPLHESDFSGVLPK+GIDYNAEIPFEK+IETNSEPAVEDQADVDAR+IMQEAQNMMALTHTETPLK+LSINPEESMGVTETPAHYK+NDYEIVVPEQEESER+QLQDTYGQIEQNSVSLSTFR+QNLTEQQQAEELIK+TIAPIIGR+WYEWLDPSIK+YASLVEER+YEYLLDQAQR
748a	FBpp0087142|FBgn0000556|CG8280-PA|Ef1alpha48D-PA FBpp0304260|FBgn0000556|CG8280-PC|Ef1alpha48D-PC FBpp0311272|FBgn0000556|CG8280-PD|Ef1alpha48D-PD FBpp0311273|FBgn0000556|CG8280-PE|Ef1alpha48D-PE	1.0000	FBpp0087142 type=protein; loc=2R:11893575..11894966; ID=FBpp0087142; name=Ef1alpha48D-PA; parent=FBgn0000556,FBtr0088035; dbxref=FlyBase:FBpp0087142,FlyBase_Annotation_IDs:CG8280-PA,GB_protein:AAF58608.1,REFSEQ:NP_477375,GB_protein:AAF58608,FlyMine:FBpp0087142,modMine:FBpp0087142; MD5=2ae59732b0e0ae621052c7236b70a79c; length=463; release=r6.09; species=Dmel;;FBpp0304260 type=protein; loc=2R:11893…	28.3	33	0.32	EHALLAFTLGVK+EVSSYIK+IGGIGTVPVGR+LPLQDVYK+MDSSEPPYSEAR+QLIVGVNK+QTVAVGVIK+STTTGHLIYK+TLIDALDAILPPARPTDK+VETGVLKPGTVVVFAPANITTEVK+YYVTIIDAPGHR
313	FBpp0079500|FBgn0004867|CG5920-PA|RpS2-PA FBpp0303531|FBgn0004867|CG5920-PB|RpS2-PB FBpp0311561|FBgn0004867|CG5920-PC|RpS2-PC	1.0000	FBpp0079500 type=protein; loc=2L:complement(9896327..9897130); ID=FBpp0079500; name=RpS2-PA; parent=FBgn0004867,FBtr0079905; dbxref=FlyBase:FBpp0079500,FlyBase_Annotation_IDs:CG5920-PA,GB_protein:AAF52822.1,REFSEQ:NP_476874,GB_protein:AAF52822,FlyMine:FBpp0079500,modMine:FBpp0079500; MD5=207bcaed11f5ff09092a8f6cd10003e0; length=267; release=r6.09; species=Dmel;;FBpp0303531 type=protein; loc=2L:co…	40.1	33	0.30	AFVAIGDNNGHIGLGVK+ATYAAIAK+EMPLGSTPYQAYSDFLSKPTPR+EWVPVTK+GSTGTLGNFAK+GTGIVSAPVPK+LSVVPVR+SLEEIYLYSLPIK+TYAYLTPDLWK
736b	FBpp0072177|FBgn0003888|CG3401-PA|betaTub60D-PA	1.0000	FBpp0072177 type=protein; loc=2R:join(24306082..24306138,24310722..24310830,24310893..24311137,24311194..24312147); ID=FBpp0072177; name=betaTub60D-PA; parent=FBgn0003888,FBtr0072270; dbxref=FlyBase:FBpp0072177,FlyBase_Annotation_IDs:CG3401-PA,GB_protein:AAF47193.2,REFSEQ:NP_523842,GB_protein:AAF47193,FlyMine:FBpp0072177,modMine:FBpp0072177; MD5=faff26e0b4223b934baefc1ca16310b2; length=454; relea…	35.2	32	0.17	AILLDLEPGTMESVR+ALTVPELTQQMFDAK+EVDEQMLAVQNK+FPGQLNADLR+IMNTYSVVPSPK+ISEQFSAMFR+LAVNMVPFPR+LHFFMPGFAPLTSR+NSSYFVEWIPNNVK+SGPYGQLFRPDNFVYGQSGAGNNWAK+VSVYYNEASAVTR+YLTVAAVFR
434	FBpp0083802|FBgn0002622|CG6779-PA|RpS3-PA FBpp0312066|FBgn0002622|CG6779-PB|RpS3-PB	1.0000	FBpp0083802 type=protein; loc=3R:join(23358855..23358890,23359154..23359858); ID=FBpp0083802; name=RpS3-PA; parent=FBgn0002622,FBtr0084410; dbxref=FlyBase:FBpp0083802,FlyBase_Annotation_IDs:CG6779-PA,GB_protein:AAF56129.1,REFSEQ:NP_476632,GB_protein:AAF56129,FlyMine:FBpp0083802,modMine:FBpp0083802; MD5=afce2f20264890e9f016128a095a23e6; length=246; release=r6.09; species=Dmel;;FBpp0312066 type=pro…	46.7	32	0.30	AELNEFLTR+ELAEDGYSGVEVR+ELTAMVQK+FNFETGR+FVSDGIFK+IELYAEK+IPPPSKPLDDLSEAK+IYETPETEYK+IYETPETEYKIPPPSKPLDDLSEAK+KPLPDNVSVVEPK+LTGGLAVR+TEIIIMATK+VMLPYDPK
334	FBpp0079986|FBgn0032454|CG5787-PA|CG5787-PA FBpp0304683|FBgn0032454|CG5787-PB|CG5787-PB	1.0000	FBpp0079986 type=protein; loc=2L:complement(join(12710362..12712306,12709375..12710225,12709253..12709309)); ID=FBpp0079986; name=CG5787-PA; parent=FBgn0032454,FBtr0080405; dbxref=GB_protein:AAF53220.2,FlyBase:FBpp0079986,FlyBase_Annotation_IDs:CG5787-PA,REFSEQ:NP_609589,GB_protein:AAF53220,FlyMine:FBpp0079986,modMine:FBpp0079986; MD5=91ab23d9292595b10087b2783f44e005; length=950; release=r6.09; s…	33.7	32	0.30	FGDNFQDK+GFLIGGFK+GGPSSNFGQANR+GIPNDLWVYK+GPAVGGSGGPGFKPNSGGNFGNNNSGGGFSNNISR+GPAVGGSGGPGFNPNSGGNFGSNNSGGGFSNNFGQNSGNFGDNNR+IPYLNDQPK+KLPVAAPNQYK+KPPVAAPAVK+LLEVENR+LPVAAPNQYK+LTTEQVVYAIIK+MNLNNSGSVR+NDAYGIGQR+NFNNDNFPNR+QAFDELVAISETEWK+SGFNDSYGR+SGGGGGGGAGGGGGVGSGGSGWEAGQR+SGNHGNFGQNSGNFGDNNR+SMVFLWAK+STAEDDVKDQQAIAR+TIFTLMNR+VAPPPPLETEAASK+YNDWGNWWK
158	FBpp0074673|FBgn0036929|CG7668-PA|CG7668-PA FBpp0304966|FBgn0036929|CG7668-PC|CG7668-PC	1.0000	FBpp0074673 type=protein; loc=3L:join(20002918..20002992,20003303..20004363,20004417..20004549); ID=FBpp0074673; name=CG7668-PA; parent=FBgn0036929,FBtr0074904; dbxref=FlyBase:FBpp0074673,FlyBase_Annotation_IDs:CG7668-PA,GB_protein:AAF49079.2,REFSEQ:NP_649170,GB_protein:AAF49079,FlyMine:FBpp0074673,modMine:FBpp0074673; MD5=b8fb3804c19a9cded87dc5043adfbbb9; length=422; release=r6.09; species=Dmel;…	37.9	32	0.30	DHDEFVLLGSSK+EGNDQIVEIEK+FREGNDQIVEIEK+GWMIIQR+IVQLEGAVK+LAEAEINLK+LLSLGEYSGNAGDAFR+LQTQIMDLQSDLDLSR+MELYIQLVDFDNASAYAR+MTEILSEYNVNNK+MTEILSEYNVNNKDHDEFVLLGSSK+SHINHIIVGNPFAMESSK+VELDTTDGIWWGNWNVGNR+YDNFVIGDEK
762a	FBpp0088684|FBgn0261397|CG2146-PC|didum-PC FBpp0088686|FBgn0261397|CG2146-PA|didum-PA	1.0000	FBpp0088684 type=protein; loc=2R:join(7500479..7500508,7500911..7501724,7501790..7502028,7502102..7502590,7502644..7502737,7502802..7503028,7503172..7503195,7503649..7503762,7503829..7504715,7504775..7505301,7505364..7505499,7505649..7505746,7505839..7506019,7506077..7506589,7506655..7506786,7506849..7507377,7507436..7507660,7507715..7507858); ID=FBpp0088684; name=didum-PC; parent=FBgn0261397,FBt…	17.5	31	0.30	ASNASSQNEDDVGYASAK+AVAQFLLVQEELK+ELTQVLSESNMSLAK+FGNTQIFFR+FGTTSFFIK+FQFLNMGGAPEIER+GNDVNELMEAFHSQK+HFSDTVEYDVNGFLEK+KIESVNEYVLIPNSIEAAQAAR+LDDYESEITNVFLEK+LEDIELPSHLNLDEFLTK+LFQYIVGVLNK+LTAGSFSLHAR+NFNLFEYR+NYSYNDSTSLVVK+QYGDVDEYVK+SLEPESLQMR+SNSDEFTIDQK+VLASSPIMEAFGNAK+VMFESIDEFEDSNVDTLR+VSELEVENEK+YFAAVGGSESETQVER+YITIVQSVVR+YQLLVYR
687b	FBpp0081374|FBgn0263231|CG9748-PA|bel-PA FBpp0306433|FBgn0263231|CG9748-PB|bel-PB	1.0000	FBpp0081374 type=protein; loc=3R:complement(join(8659963..8660007,8658015..8658387,8655987..8657843,8655785..8655906)); ID=FBpp0081374; name=bel-PA; parent=FBgn0263231,FBtr0081888; dbxref=FlyBase:FBpp0081374,FlyBase_Annotation_IDs:CG9748-PA,GB_protein:AAF54262.1,REFSEQ:NP_536783,GB_protein:AAF54262,FlyMine:FBpp0081374,modMine:FBpp0081374; MD5=7a5214f0ded2bee922609d09b676d354; length=798; release=…	27.9	31	0.24	DSLTLIFVETK+ELATQIFEEAK+ELATQIFEEAKK+FEDNYNGGEFDSR+FLVIDEADR+GGGGGSGSNLNEQTAEDGQAQQQQQPR+IVEQLNMPPTGQR+MGNLGVATSFFNEK+MLDMGFEPQIR+MRPAVLYGGNNTSEQMR+QEIPSFMEDMSSDR+QTLMFSATFPK+QYPLGLVLAPTR+TSTNSVTGGVYVPPHLR+VGLENIR+VGSTSENITQTILWVYEPDKR+WQEPERPAGFDGSEGGQSAGGNR
662a	FBpp0073766|FBgn0264078|CG32593-PA|Flo2-PA FBpp0073768|FBgn0264078|CG32593-PE|Flo2-PE FBpp0303249|FBgn0264078|CG32593-PK|Flo2-PK	1.0000	FBpp0073766 type=protein; loc=X:join(14840971..14841019,14924226..14924413,14925646..14925684,14926766..14926874,14930747..14931314,14931802..14931985,14932048..14932227); ID=FBpp0073766; name=Flo2-PA; parent=FBgn0264078,FBtr0073949; dbxref=FlyBase:FBpp0073766,FlyBase_Annotation_IDs:CG32593-PA,GB_protein:AAF48407.2,REFSEQ:NP_727797,GB_protein:AAF48407,FlyMine:FBpp0073766,modMine:FBpp0073766; MD5=…	47.5	31	0.29	ADELLGTASEQFLGK+AESQLAYELQAAK+AILGTLTVEEVYKDR+ANFDQEINTAK+DADAGVAEANR+DVYDDVQYLASLGK+EVAAPDVGR+IGSAEAHAIELVGK+LPAEAEAFR+LVAQLPPSINALTGVDLSK+MGIEILSFTIK+QIEIESQEVQR+QTDYHNDEADELLGTASEQFLGK+QTILQTLEGHLR+QYGDAAIMNIVLESLPK+TDEIVLIGGNDNITNDVTR
634	sp|K1C9_HUMAN|	1.0000	sp K1C9_HUMAN	39.8	31	0.29	DIENQYETQITQIEHEVSSSGQEVQSSAK+EIETYHNLLEGGQEDFESSGAGK+FEMEQNLR+FSSSSGYGGGSSR+GGGGSFGYSYGGGSGGGFSASSLGGGFGGGSR+HGVQELEIELQSQLSK+IKFEMEQNLR+LASYLDK+MTLDDFR+NYSPYYNTIDDLK+NYSPYYNTIDDLKDQIVDLTVGNNK+QEYEQLIAK+QGVDADINGLR+SDLEMQYETLQEELMALK+SGGGGGGGLGSGGSIR+STMQELNSR+TLLDIDNTR+VQALEEANNDLENK
41	FBpp0071050|FBgn0004403|CG1524-PB|RpS14a-PB FBpp0071051|FBgn0004403|CG1524-PA|RpS14a-PA FBpp0071052|FBgn0004404|CG1527-PA|RpS14b-PA FBpp0311458|FBgn0004404|CG1527-PB|RpS14b-PB	1.0000	FBpp0071050 type=protein; loc=X:join(7934034..7934270,7934330..7934548); ID=FBpp0071050; name=RpS14a-PB; parent=FBgn0004403,FBtr0071094; dbxref=FlyBase:FBpp0071050,FlyBase_Annotation_IDs:CG1524-PB,GB_protein:AAF46297.1,REFSEQ:NP_524884,GB_protein:AAF46297; MD5=67c629577ede1be33d27f3af361fb96a; length=151; release=r6.09; species=Dmel;;FBpp0071051 type=protein; loc=X:join(7934034..7934270,7934330..…	47.0	31	0.30	ADRDEASPYAAMLAAQDVAEK+DEASPYAAMLAAQDVAEK+EEVQVQLGPQVR+IEDVTPIPSDSTR+IEDVTPIPSDSTRR+TLGITALHIK+TPGPGAQSALR+VQKEEVQVQLGPQVR
96	FBpp0072693|FBgn0025725|CG7961-PB|alphaCOP-PB FBpp0072694|FBgn0025725|CG7961-PA|alphaCOP-PA	1.0000	FBpp0072693 type=protein; loc=3L:complement(join(1644012..1644957,1641197..1643955)); ID=FBpp0072693; name=alphaCOP-PB; parent=FBgn0025725,FBtr0072811; dbxref=FlyBase:FBpp0072693,FlyBase_Annotation_IDs:CG7961-PB,GB_protein:AAF47535.1,REFSEQ:NP_728648,GB_protein:AAF47535; MD5=66c92cebeb44706586c8d2870900e903; length=1234; release=r6.09; species=Dmel;;FBpp0072694 type=protein; loc=3L:complement(joi…	24.6	30	0.27	ASALDSNYYAAPNK+DPEFVTLYEVQR+DTVVMQLRPGK+DVSAQYQGALLLGDVK+GHPGATDLFGQADAVVK+GHYNNVSSVLFHPR+GLSPAQQWANNSPLVLDHVK+GVAFHQQMPLFVSGGDDYK+GVNWASFHPTLPLIVSGADDR+GYPEVALHFVK+ISNLQFR+KDVSAQYQGALLLGDVK+LLHDQLGVVNFQPFK+LQPVHQILTLR+LSFLYLITGNLEK+LVGQSIIAYLQQK+NVAPGPGGLDDHLK+SGAWDESGVFIYTTSNHIK+SSGITAIWVAR+TALNMFFK+TLDLPIYLTR+TSYTANPNLQSLSGYPLR+VWDISGLR
751a	FBpp0087852|FBgn0020279|CG8715-PA|lig-PA FBpp0087853|FBgn0020279|CG8715-PB|lig-PB FBpp0087854|FBgn0020279|CG8715-PC|lig-PC FBpp0100030|FBgn0020279|CG8715-PD|lig-PD FBpp0291129|FBgn0020279|CG8715-PE|lig-PE FBpp0291130|FBgn0020279|CG8715-PF|lig-PF FBpp0291131|FBgn0020279|CG8715-PG|lig-PG FBpp0293223|FBgn0020279|CG8715-PH|lig-PH FBpp0303481|FBgn0020279|CG8715-PK|lig-PK FBpp0312421|FBgn0020279|CG8715…	1.0000	FBpp0087852 type=protein; loc=2R:join(8069899..8070279,8070335..8070512,8070821..8072238,8072363..8072778,8073127..8073234,8073367..8073471,8073600..8073700,8073974..8074500,8075473..8075607,8075665..8075790,8075860..8076108,8076293..8076448,8077260..8077292,8077731..8077829); ID=FBpp0087852; name=lig-PA; parent=FBgn0020279,FBtr0088774; dbxref=GB_protein:AAM68848.1,FlyBase:FBpp0087852,FlyBase_Ann…	18.7	30	0.28	AANNTADGAAGDGDWADGNGNADR+DNLGSVTYSAMNDGR+EPWSGQNAGQDR+GGNANEDHHEVELWDNTIAQNAEK+GGYSSSVNQQSK+IAQITNSTTEDPQINEK+QQQAHDDAWGDWNNEEYEGSLK+SDPYGQTGGSGNAYQNAYQSSGASK+STSQQQQGVSSAVNATIDQLTK+TQTVSNQSQAGTGSDLTSSMYGK+VGSGFSIDGQQQQQQPDDYQSK+VLLLLTMTQR+VPHVQGYYDLNYPPASLGAGR
637	sp|TRYP_PIG|	1.0000	sp TRYP_PIG	25.1	30	0.25	IITHPNFNGNTLDNDIMLIK+LGEHNIDVLEGNEQFINAAK+LSSPATLNSR+VATVSLPR
516	FBpp0086269|FBgn0034138|CG8332-PA|RpS15-PA FBpp0086270|FBgn0034138|CG8332-PB|RpS15-PB	1.0000	FBpp0086269 type=protein; loc=2R:complement(join(16571189..16571197,16570917..16571005,16570626..16570848,16570259..16570384)); ID=FBpp0086269; name=RpS15-PA; parent=FBgn0034138,FBtr0087123; dbxref=FlyBase:FBpp0086269,FlyBase_Annotation_IDs:CG8332-PA,GB_protein:AAF57984.1,REFSEQ:NP_611136,GB_protein:AAF57984,FlyMine:FBpp0086269,modMine:FBpp0086269; MD5=dfe1be0f7a42b717525ecab027c7c122; length=148…	36.7	30	0.28	EAPPNEKPEIVK+GVDLDQLLDMPNNQLVELMHSR+KEAPPNEKPEIVK+NMIIVPEMTGSIIGVYNGK
29	FBpp0070651|FBgn0022942|CG7035-PA|Cbp80-PA FBpp0070652|FBgn0022942|CG7035-PB|Cbp80-PB	1.0000	FBpp0070651 type=protein; loc=X:join(4650330..4650372,4650432..4651770,4651832..4651935,4656583..4657071,4657141..4657265,4657336..4657524,4657593..4657706); ID=FBpp0070651; name=Cbp80-PA; parent=FBgn0022942,FBtr0070683; dbxref=GB_protein:AAN09124.1,FlyBase:FBpp0070651,FlyBase_Annotation_IDs:CG7035-PA,REFSEQ:NP_726938,GB_protein:AAN09124,FlyMine:FBpp0070651,modMine:FBpp0070651; MD5=cd1046f49b372b…	21.5	30	0.28	DIPNSGYSGEEMSDGSFNALK+ESALESLLLR+FGGEFVDHMVK+FIQEVLQK+FVNWFSYHLSNFK+IDVFVQTLLNLGSK+IESLLLR+IEVYLNK+ITEMMPTTYAK+KESALESLLLR+LFLIVFQR+LIPLTPVPNYK+LNTELSEAK+LQQVFLMHHEQVQK+SFSHSFAAISK+YANEEAANLPGTTVAHQLVVAIR
150	FBpp0074462|FBgn0027603|CG12359-PA|Ulp1-PA	1.0000	FBpp0074462 type=protein; loc=X:complement(join(19205073..19207759,19204064..19204936,19203827..19203991,19203566..19203767,19202872..19203486)); ID=FBpp0074462; name=Ulp1-PA; parent=FBgn0027603,FBtr0074693; dbxref=FlyBase:FBpp0074462,FlyBase_Annotation_IDs:CG12359-PA,GB_protein:AAF48933.1,REFSEQ:NP_573362,GB_protein:AAF48933,FlyMine:FBpp0074462,modMine:FBpp0074462; MD5=731928ec3d2c90489d43e879f4…	17.1	30	0.27	AGELPATYAMNTFFMPR+ASEIQDQNQQTLTEIPEK+DISESLVADPEQPEAEAHR+DISESLVADPEQPEAEAHRK+DVPITFSQAEMLYFR+FASDNQEQDQQTAELQK+FTFPSQNYSPLLPR+KQPFDMTGFVVENAQNIPR+LITNETAEDLIPNNSMAK+LSIFNPPVYTQHR+NDAPHVPTPFDDEESSQR+NDFAENFK+QDQLSVPQIQK+QLESMHLLGIAEQQANESK+QPFDMTGFVVENAQNIPR+QYIQQEFTIHSNQAYSK+RDLQEDISMGLEILK+SGAPHRPFFEIGPLEQPEEK
765a	FBpp0088955|FBgn0002174|CG5504-PB|l(2)tid-PB	1.0000	FBpp0088955 type=protein; loc=2R:join(23707154..23708487,23708630..23708858); ID=FBpp0088955; name=l(2)tid-PB; parent=FBgn0002174,FBtr0089504; dbxref=FlyBase:FBpp0088955,FlyBase_Annotation_IDs:CG5504-PB,GB_protein:AAS64764.1,REFSEQ:NP_995932,GB_protein:AAS64764,FlyMine:FBpp0088955,modMine:FBpp0088955; MD5=866804247a35c34a361f9196cb09b5f0; length=520; release=r6.09; species=Dmel;	38.7	29	0.26	DYYATLGVAK+ELFVTFR+EYDTYGQTAENIGR+FGFGQAQEMVMDLTFAQAAR+FQEVSEAYEVLSDEQK+IFGEGNFR+KFQEVSEAYEVLSDEQK+KVTVPVPAGIENGQTVR+LALIEAYAELEEDTPGQIHGIANR+QATAGASEEPGAGAAAK+QGGGFPGGGAGGFGPEGFSQSWQFR+SSIDPEELFR+TNSFDDFADSK+VQGVYEDQWINVEPGTSSHHK+VTVPVPAGIENGQTVR
674a	FBpp0075312|FBgn0087035|CG7439-PB|AGO2-PB FBpp0075313|FBgn0087035|CG7439-PC|AGO2-PC	1.0000	FBpp0075312 type=protein; loc=3L:join(15554207..15554222,15554290..15554472,15556850..15558117,15558250..15558338,15558394..15559003,15559100..15560116,15560208..15560578,15560641..15560731); ID=FBpp0075312; name=AGO2-PB; parent=FBgn0087035,FBtr0075559; dbxref=FlyBase:FBpp0075312,FlyBase_Annotation_IDs:CG7439-PB,GB_protein:AAF49619.2,REFSEQ:NP_648775,GB_protein:AAF49619,FlyMine:FBpp0075312,modMin…	19.5	28	0.24	DGVSDGQFPK+EIPSVVGVAASHDPYGASYNMQYR+FLEPFLR+FNNVDPGTVVDR+GINVVYTPPQSFQSAPR+GPPQQQQAAPLPLPPQPAGSIK+GTIGKPGQVGINYLDLDLSK+INNTTNLDYSR+LPLNSQNPEVTVTDR+NAYPDHIIYYR+NTMYIGADVTHPSPDQR+QGQEGGYQQRPPGQQPNQTQSQGQYQSR+SLDTIFADLK+SLDTIFADLKR+TIVPEFMK+VDQLGGAVLAYDGK+VTIASYFHSR
650a	FBpp0072338|FBgn0035060|CG16932-PC|Eps-15-PC FBpp0072339|FBgn0035060|CG16932-PB|Eps-15-PB FBpp0072340|FBgn0035060|CG16932-PA|Eps-15-PA	1.0000	FBpp0072338 type=protein; loc=2R:complement(join(24774908..24774973,24774577..24774813,24773742..24774505,24773362..24773683,24773212..24773301,24772598..24772795,24772098..24772541,24771849..24772037,24771725..24771790,24769419..24769683,24768681..24769360)); ID=FBpp0072338; name=Eps-15-PC; parent=FBgn0035060,FBtr0072433; dbxref=FlyBase:FBpp0072338,FlyBase_Annotation_IDs:CG16932-PC,GB_protein:AA…	25.9	28	0.26	AAMENQNAELVSEYQLK+AAQPTGGFGSGGGGGFADFDDFDNK+AFDAFNDNFEDQFK+APSGEGFGDGGFVANFPK+ATVAGVDLQPQEVKPTYSNPELEMISK+AVVSVFDAFGEIGTR+DIAPPAAIPPLPVAVPPMTR+DPFGSDAFAANK+IWDLSDPSGK+LTNHLQATQLQISSVR+NFAEDFSSGDEIGSAAK+SLQSELDTLTATLK+SMVTQLLETQR+SNAITPEPGKDDFGSDPFAALHAPTGQGQVLSPNAQK+TIPSVLPPELR+YEDPFSIKDPFAEEGEEELSEGK
227	FBpp0076869|FBgn0035589|CG4618-PA|CHMP2B-PA	1.0000	FBpp0076869 type=protein; loc=3L:5139745..5140383; ID=FBpp0076869; name=CHMP2B-PA; parent=FBgn0035589,FBtr0077166; dbxref=FlyBase:FBpp0076869,FlyBase_Annotation_IDs:CG4618-PA,GB_protein:AAF50800.1,REFSEQ:NP_647947,GB_protein:AAF50800,FlyMine:FBpp0076869,modMine:FBpp0076869; MD5=b5146c85d178796c9988d6a1c4bc54c3; length=212; release=r6.09; species=Dmel;	35.8	28	0.25	IQSIGYQNK+MSSIPATGSSDFETSGK+MSSIPATGSSDFETSGKR+NMGANIALSEAMGTTAK+QFQAANMK+VLDEIGIEISGK+VMRPEAIGETVR
676a	FBpp0075759|FBgn0022959|CG5654-PA|yps-PA	1.0000	FBpp0075759 type=protein; loc=3L:complement(join(12124712..12124886,12122837..12123574,12122676..12122773,12122107..12122154)); ID=FBpp0075759; name=yps-PA; parent=FBgn0022959,FBtr0076027; dbxref=FlyBase:FBpp0075759,FlyBase_Annotation_IDs:CG5654-PA,GB_protein:AAF49961.3,REFSEQ:NP_524033,GB_protein:AAF49961,FlyMine:FBpp0075759,modMine:FBpp0075759; MD5=e40bca2842ecf7b30a38c770d1369348; length=352; …	42.9	27	0.25	DGEVEGEDAESSAQQQQQQAAPIVDGQPQQQVQSGPR+EDVFVHQSAIAR+GLGGGDGSAEPGVHDQNPEGLQR+GNEAANVTGPSGEPVR+GPPGGPPGGPR+KDGEVEGEDAESSAQQQQQQAAPIVDGQPQQQVQSGPR+NFNNGPPPPR+NGAQELQNTTTESTA+RKDGEVEGEDAESSAQQQQQQAAPIVDGQPQQQVQSGPR+SGYGFINR+SVGDGEVVEFDVVIGEK
648a	FBpp0072166|FBgn0259937|CG3333-PA|Nop60B-PA FBpp0099583|FBgn0259937|CG3333-PB|Nop60B-PB FBpp0289464|FBgn0259937|CG3333-PC|Nop60B-PC FBpp0290083|FBgn0259937|CG3333-PF|Nop60B-PF	1.0000	FBpp0072166 type=protein; loc=2R:join(24174955..24174967,24175028..24175396,24175473..24175724,24175917..24176191,24176427..24176831,24176893..24177105); ID=FBpp0072166; name=Nop60B-PA; parent=FBgn0259937,FBtr0072258; dbxref=FlyBase_Annotation_IDs:CG3333-PA,FlyBase:FBpp0072166,GB_protein:AAF47178.1,REFSEQ:NP_525120,GB_protein:AAF47178; MD5=e11e7d81745512068d7be9dddda65d2a; length=508; release=r6.…	34.6	27	0.24	EEPLDGDDIGTLQK+EWLTGYVDYNAK+GALFQRPPLISAVK+GDEEAPEAAEEEAEPVEK+HKGDEEAPEAAEEEAEPVEK+IAELDTSQWPLLLK+IKEEPLDGDDIGTLQK+ITLPGVLR+KLSTSSVEETAAAAVSEETPSK+LLDYDETR+LSTSSVEETAAAAVSEETPSK+QGNFQIKPSSK+SNHYTPLAHGSSPLNR+TGFINLDKPSNPSSHEVVAWIK+VIKPLEGLLVNHK
506	FBpp0085951|FBgn0034313|CG5726-PA|CG5726-PA	1.0000	FBpp0085951 type=protein; loc=2R:complement(join(18179471..18179832,18177580..18178533,18176080..18177064)); ID=FBpp0085951; name=CG5726-PA; parent=FBgn0034313,FBtr0086772; dbxref=FlyBase:FBpp0085951,FlyBase_Annotation_IDs:CG5726-PA,GB_protein:AAF57731.1,REFSEQ:NP_611304,GB_protein:AAF57731,FlyMine:FBpp0085951,modMine:FBpp0085951; MD5=0d41d094028e1f3fb1e0db752fb2e9d1; length=766; release=r6.09; s…	29.5	27	0.24	ALSDGDTALK+ELNDTSVVLGTR+FALLFSSR+HLIMQPALTAK+ILETNFLNADAYR+LVLSQITLNGEIMR+LYNSITLLGEYYHR+NAQQTTQYMNYLSAQK+NFDALAMK+NLDLQDDGIVLNSK+NMSGGGNYNSIVNSNWDQR+SHQSQQQQHQQPASIDASSDQYPSMASSEDR+SQPDIHQPQNEENWQGQADK+YSESGLSYQANNSASLGHR+YSSQSSLASEASSSFDR
788a	FBpp0304883|FBgn0041775|CG10686-PD|tral-PD FBpp0304888|FBgn0041775|CG10686-PI|tral-PI	1.0000	FBpp0304883 type=protein; loc=3L:join(12515452..12515572,12516559..12517059,12517416..12517957,12518024..12518224,12518438..12518667,12518733..12519070,12519144..12519151); ID=FBpp0304883; name=tral-PD; parent=FBgn0041775,FBtr0332637; dbxref=REFSEQ:NP_001261771,GB_protein:AGB94464,FlyBase:FBpp0304883,FlyBase_Annotation_IDs:CG10686-PD; MD5=3db1cff982d1fc6fddf5ab1abffa3463; length=646; release=r6.0…	30.5	26	0.13	DTQFQIAPQSQIYDYILFR+FEGDFDFEQANNK+GGGSGTDFYNQQR+GGNGMPNITNGNTAAALK+KLNTETFGVSSTR+LNTETFGVSSTR+NQYYNNNGNGGINSGYGGAPGYNR+QPISVLDMLAGASR+STSLLPEQTQQVAAVSQ+STTPISLIVSPTAELTQQQQLHQQQNAGQGGNGR+VAEDGAPKPATNATAATATATNEQLNGETDK+VAEDGAPKPATNATAATATATNEQLNGETDKK
737a	FBpp0085768|FBgn0000578|CG15112-PB|ena-PB	1.0000	FBpp0085768 type=protein; loc=2R:join(19155475..19155914,19158734..19159055,19159120..19159352,19159783..19160035,19160177..19160902,19160974..19161132,19161194..19161415,19161473..19161593,19161660..19161688); ID=FBpp0085768; name=ena-PB; parent=FBgn0000578,FBtr0086584; dbxref=FlyBase_Annotation_IDs:CG15112-PB,FlyBase:FBpp0085768,GB_protein:AAM68439.1,REFSEQ:NP_725859,GB_protein:AAM68439,REFSEQ:…	29.9	26	0.25	AGPIYEAPQR+AMMHALEVLSGR+FGSASEETILK+FVYGLNFSSQNDAENFAR+QNNSIGGHVTPSAQTPTSQTNQNNIPQSPPTPQGHHR+QVNGDGLSLALSNGDLDTLK+SEYYSIEELQELDLLDYR+SQQQQDQMFEQSIIGAR+TMTSEDAAILR+VANNPGGPPTNGNGYEEDMGYR+VKNEIIDAIK+VNGDGLSLALSNGDLDTLK+VQIYHHQQNNTFR+VTTSAPENSGSSTSSGGSGNYGTIGR+WVPSGSSSGLSK+YNQATATFHQWR
685a	FBpp0077947|FBgn0026179|CG32434-PB|siz-PB	1.0000	FBpp0077947 type=protein; loc=3L:join(21034919..21035301,21068714..21069265,21070620..21071062,21071852..21073152,21073214..21074051,21074216..21074676); ID=FBpp0077947; name=siz-PB; parent=FBgn0026179,FBtr0078289; dbxref=FlyBase:FBpp0077947,FlyBase_Annotation_IDs:CG32434-PB,GB_protein:AAF51675.2,REFSEQ:NP_730594,GB_protein:AAF51675,FlyMine:FBpp0077947,modMine:FBpp0077947; MD5=ae5a523589013050499…	16.7	26	0.24	AQSAYELSQDLLEK+ESISEMDEMESLR+GFLENTPQGVAR+LELDMSELK+LELDMSELKR+LPVDLDDNFPQK+LYEIPDVNKK+MVVTASSLGLAEEGASSSSAYGSATESQLTEQQQQQQAQQQQQPR+QTPPPPSLLR+SALSNSLLDMHEQFGNEKPQR+SDEFKPGSDHVTQVMK+TAENGSLTSVQSSGSDSSVTSAER+TSSITAQQQTQLLLLQR+VTIMAGPAGAASPGLSR
566	FBpp0087933|FBgn0027548|CG2910-PA|nito-PA FBpp0087934|FBgn0027548|CG2910-PB|nito-PB FBpp0308267|FBgn0027548|CG2910-PC|nito-PC	1.0000	FBpp0087933 type=protein; loc=2R:join(7962843..7963393,7963452..7965282); ID=FBpp0087933; name=nito-PA; parent=FBgn0027548,FBtr0088857; dbxref=GB_protein:AAM68878.1,FlyBase:FBpp0087933,FlyBase_Annotation_IDs:CG2910-PA,REFSEQ:NP_724633,GB_protein:AAM68878,FlyMine:FBpp0087933,modMine:FBpp0087933; MD5=ccf6f17823c4dfc00317c92a2a234e07; length=793; release=r6.09; species=Dmel;;FBpp0087934 type=protein…	29.6	26	0.25	APDDFIEETLYR+DKFPNYLHHVQPEDDPLSTR+EAAGVISLLNK+FHLTDGDTDIVESLMR+GEPYAYIQYETVEAATAAVK+GFPLGGPER+IELSGQYIGK+MAIVEPVYK+MWIGGLGAWTSVTQLER+NDALASASTVPDVAR+NLVSYLK+RNDALASASTVPDVAR+RPEYDPYYEESAAYAPR+RPPPGTGNAFAFVR+SSKPPYDESALEYR+TDFAELPGATPAAPFK+TLFAGNLEVTIADDELR+YGVVDDIDIK
521	FBpp0086484|FBgn0024754|CG8200-PA|Flo1-PA FBpp0086485|FBgn0024754|CG8200-PB|Flo1-PB	1.0000	FBpp0086484 type=protein; loc=2R:complement(join(15569119..15569170,15568751..15568826,15568152..15568506,15567243..15567713,15567029..15567172,15566803..15566967,15566574..15566591)); ID=FBpp0086484; name=Flo1-PA; parent=FBgn0024754,FBtr0087351; dbxref=FlyBase:FBpp0086484,FlyBase_Annotation_IDs:CG8200-PA,GB_protein:AAF58120.1,REFSEQ:NP_477358,GB_protein:AAF58120,FlyMine:FBpp0086484,modMine:FBpp0…	44.6	26	0.23	AAYDVEVQTK+AEAEMAYELQAAK+AFVWPVGQQVQR+AIMGSMTVEEIYK+EAAMVEMLLDTLPK+FLNDTDIAK+IRGEAEAFAIAAK+ITMVSSGTGDIGAAK+LTGEVLSIVNK+QVFEVASSDLANMGITVVSYTIK+SEAEINHIALVTLEGHQR+TQEIAVQEQEIMR+VAAEVAAPLSQAK+VVMEAEAEAESIR
519	FBpp0086393|FBgn0034073|CG8414-PA|CG8414-PA	1.0000	FBpp0086393 type=protein; loc=2R:complement(join(16102110..16102527,16101835..16102050,16099694..16101781,16099370..16099635)); ID=FBpp0086393; name=CG8414-PA; parent=FBgn0034073,FBtr0087255; dbxref=FlyBase:FBpp0086393,FlyBase_Annotation_IDs:CG8414-PA,GB_protein:AAF58067.2,REFSEQ:NP_611084,GB_protein:AAF58067,FlyMine:FBpp0086393,modMine:FBpp0086393; MD5=5d0e27dcab20d15f716cd2661b2cca4d; length=99…	20.1	26	0.21	APAFLGVPANQR+AVIQLVQNIQNDAK+DQGQGVSSSVPFVFILDDSK+ELYLVPAMPLQK+ENYLQPSDVPFYR+EPLIIEEIFDDPPVEK+GLNWVSISPTK+IEQSSVMDIVVK+LSDILPPFEHDEYQPLLLDGDGSGTVR+NPQANPTELSVFENSLK+QTNAIVLLHR+RQEAITIYSPK+TLQVPQVWNK+YSNIPWLINTMGYNK
372	FBpp0081568|FBgn0002431|CG9484-PA|hyd-PA FBpp0308671|FBgn0002431|CG9484-PB|hyd-PB	1.0000	FBpp0081568 type=protein; loc=3R:complement(join(9725464..9725525,9724480..9724677,9724137..9724416,9723860..9724077,9723561..9723799,9723308..9723498,9719720..9723220,9719477..9719621,9719164..9719397,9718631..9719103,9718331..9718541,9717530..9718276,9716517..9717473,9716374..9716450,9715991..9716316,9715724..9715930,9715521..9715668,9715224..9715454,9714952..9715164)); ID=FBpp0081568; name=hyd…	8.8	26	0.23	AEGSTDSNIYVQLK+DALPVLDITALR+DVAVTSSNIFEYVR+ESLIVQTFK+FPAINAAAVAAAAAATSSTSNTASTSK+IQNDEAIAVQAFVEK+KSPSVVVVDPVDDDNEPLFYSPGK+LGFSNSLK+LGSPTYTFDLAQR+LLIDWNAVR+LTLDLFGR+LYIPLYSSK+NVSTAATGATGNNSVISNR+SPSVVVVDPVDDDNEPLFYSPGK+STSDHLLLFPAR+TIDSDINNYSASNLSTAEQAK+VELISANFIR+VFVIFNLEK+VNEAIEIITFK+YVVPFSSILR
364	FBpp0081324|FBgn0037573|CG7483-PA|eIF4AIII-PA	1.0000	FBpp0081324 type=protein; loc=3R:join(8313338..8313470,8313531..8313897,8313953..8314144,8314206..8314713); ID=FBpp0081324; name=eIF4AIII-PA; parent=FBgn0037573,FBtr0081834; dbxref=FlyBase:FBpp0081324,FlyBase_Annotation_IDs:CG7483-PA,GB_protein:AAF54221.1,REFSEQ:NP_649788,GB_protein:AAF54221,FlyMine:FBpp0081324,modMine:FBpp0081324; MD5=4f16f87bb2db6e9762ded7d42dd01615; length=399; release=r6.09; …	39.3	26	0.23	DELTLEGIK+DVIAQAQSGTGK+EANFTVSSMHGDMPQK+ELAVQIQK+EQIYDVYR+FMTDPIR+GIYAYGFEKPSAIQQR+KGVAINFVK+KLDYGQHIVSGTPGR+LDYGQHIVSGTPGR+MLVLDEADEMLNK+QFFVAVER+RDELTLEGIK+VLITTDVWAR+YLPPATQVVLISATLPHEILEMTSK
788b	FBpp0304882|FBgn0041775|CG10686-PC|tral-PC FBpp0304887|FBgn0041775|CG10686-PH|tral-PH	1.0000	FBpp0304882 type=protein; loc=3L:join(12515452..12515572,12516559..12517059,12517416..12517957,12518024..12518254,12518438..12518667,12518733..12519070,12519144..12519151); ID=FBpp0304882; name=tral-PC; parent=FBgn0041775,FBtr0332636; dbxref=REFSEQ:NP_001261770,GB_protein:AGB94463,FlyBase:FBpp0304882,FlyBase_Annotation_IDs:CG10686-PC; MD5=c9710799cdb95a0f43c3577f65e0aaed; length=656; release=r6.0…	29.4	25	0.12	DTQFQIAPQSQIYDYILFR+FEGDFDFEQANNK+GGGSGTDFYNQQR+GGNGMPNITNGNTAAALK+KLNTETFGVSSTR+LNTETFGVSSTR+NQYYNNNGNGGINSGYGGAPGYNR+QPISVLDMLAGASR+STSLLPEQTQQVAAVSQ+STTPISLIVSPTAELTQQQQLHQQQNAGQGGNGR+VAEDGAPKPATNATAATATATNEQVGEK
647a	FBpp0072158|FBgn0086129|CG3231-PA|snama-PA	1.0000	FBpp0072158 type=protein; loc=2R:join(24087551..24087716,24087776..24088010,24088065..24088543,24088604..24088878,24088942..24089267,24089556..24089705,24089766..24090059,24090122..24091892); ID=FBpp0072158; name=snama-PA; parent=FBgn0086129,FBtr0072249; dbxref=GB_protein:AAF47162.1,FlyBase:FBpp0072158,FlyBase_Annotation_IDs:CG3231-PA,REFSEQ:NP_611884,GB_protein:AAF47162,FlyMine:FBpp0072158,modMi…	20.6	25	0.23	AAGASDDPSEITSDVLR+AINAIRPMEFQVIINSK+DKYDSDYEDNITIK+FVDTSSSSSLVVK+GWEPPAAENAFSAAPAK+IMASQPVINDTEMETNVGK+KPVAEVEPEETEVKPEK+LSEANSVNLSK+QDNFNMDLSK+SDSDINNSSLMNESNYK+SHSILTVGAASDDNLGPR+SLLPLPIGTLPSYQGHMMAESEEAR+STLNFDTITFDGLHISVGDLK+TEAVEPPPPGFEPLQLTDEDGYR+VGSGPIDDPLEAFNR
275	FBpp0078598|FBgn0037231|CG9779-PA|Vps24-PA FBpp0312584|FBgn0037231|CG9779-PB|Vps24-PB	1.0000	FBpp0078598 type=protein; loc=3R:complement(join(4310787..4310831,4310414..4310654,4309973..4310358)); ID=FBpp0078598; name=Vps24-PA; parent=FBgn0037231,FBtr0078958; dbxref=FlyBase:FBpp0078598,FlyBase_Annotation_IDs:CG9779-PA,GB_protein:AAF52150.1,REFSEQ:NP_649451,GB_protein:AAF52150,FlyMine:FBpp0078598,modMine:FBpp0078598; MD5=f7ed11e30906dfced9b9e3ca2300c7f7; length=223; release=r6.09; species=…	40.4	25	0.24	AGIIEEMLDETMDSLEESEELEEEASK+LGEAPLPPEATPADK+NQLSTLR+STEVLQAMQSLVR+VEAEQDDEEGEELQEMQSR+YPELAGIMR
741a	FBpp0086533|FBgn0033998|CG8092-PA|row-PA FBpp0302971|FBgn0033998|CG8092-PC|row-PC	1.0000	FBpp0086533 type=protein; loc=2R:complement(join(15212607..15213489,15211726..15212555,15211577..15211667,15210245..15211068,15209812..15210179,15206950..15207799)); ID=FBpp0086533; name=row-PA; parent=FBgn0033998,FBtr0087402; dbxref=FlyBase:FBpp0086533,FlyBase_Annotation_IDs:CG8092-PA,GB_protein:AAF58164.2,REFSEQ:NP_611019,GB_protein:AAF58164,FlyMine:FBpp0086533,modMine:FBpp0086533; MD5=6a534e55…	18.3	24	0.21	AASAASGGSSSPVPK+AVAVANASSSFTPK+DWSILPANYK+ELFNGQVFQAYSFK+EQPPFSTYK+FQAILEPLSR+FVEVGVISLGTTSQDGSQR+FVSVFNNSIFEGAQHPPTFLLK+GRPPNALGTPPPQLPIK+ITLFSMGFK+KAASAASGGSSSPVPKSSGK+KAVAVANASSSFTPK+KPINDADYVVSNK+LGIYSDVTK+LYQVATNPFK+MFQNTLSLLSR+NIVQAAATDNTAK+NYRPAEVNSVGGLVVGSTDESK+VEVLGVYDYAEK
698a	FBpp0081062|FBgn0003885|CG2512-PA|alphaTub84D-PA FBpp0081153|FBgn0003884|CG1913-PA|alphaTub84B-PA	1.0000	FBpp0081062 type=protein; loc=3R:7531259..7532611; ID=FBpp0081062; name=alphaTub84D-PA; parent=FBgn0003885,FBtr0081538; dbxref=FlyBase:FBpp0081062,FlyBase_Annotation_IDs:CG2512-PA,GB_protein:AAF54007.1,REFSEQ:NP_524264,GB_protein:AAF54007,FlyMine:FBpp0081062,modMine:FBpp0081062; MD5=019098f12132864ff22b77f0b7ff682e; length=450; release=r6.09; species=Dmel;;FBpp0081153 type=protein; loc=3R:join(70…	34.4	24	0.23	AFVHWYVGEGMEEGEFSEAR+AVFVDLEPTVVDEVR+DVNAAIATIK+EIVDLVLDR+FDGALNVDLTEFQTNLVPYPR+IHFPLVTYAPVISAEK+LIGQIVSSITASLR+QLFHPEQLITGK+TVGGGDDSFNTFFSETGAGK+VGINYQPPTVVPGGDLAK
655a	FBpp0072830|FBgn0010909|CG16973-PA|msn-PA	1.0000	FBpp0072830 type=protein; loc=3L:complement(join(2585605..2585682,2579455..2579520,2567370..2567814,2567046..2567288,2566434..2566933,2566202..2566375,2565601..2565621,2564397..2564695,2563818..2563959,2561932..2562843,2560116..2560295,2557793..2558389,2557572..2557727,2557341..2557508,2557136..2557285,2556942..2557076,2556792..2556866,2556556..2556729)); ID=FBpp0072830; name=msn-PA; parent=FBgn0…	18.2	24	0.22	ALFLIPR+ESHVNVNVTPTSHEAANDTPEIR+FQQMEVLEGQNILVTISGK+GGGGGGGGGGGGGGSSGVGADGTGLGTPGTR+GQNVLLTDNAEVK+RPEPQPQTAAGGQGSQQQAQPEAPPR+SFLTFGFGAGGSGPSR+SSSEEYQAAISSSVHSTPSK+SSSSITNLLHK+TDGLSDQVER+TESVIVLQNAAVR+TSSVLPDLLSQASPATPPR+VIYGSAEGFHAVDLDSAEVYDIYLPK+VYQLISR+VYYLSWLK+YSAVFSGASASGSTAGSPSAQALQR
524	FBpp0086701|FBgn0033912|CG8415-PA|RpS23-PA FBpp0308991|FBgn0033912|CG8415-PB|RpS23-PB	1.0000	FBpp0086701 type=protein; loc=2R:complement(join(14216530..14216533,14215951..14216110,14215435..14215702)); ID=FBpp0086701; name=RpS23-PA; parent=FBgn0033912,FBtr0087575; dbxref=FlyBase:FBpp0086701,FlyBase_Annotation_IDs:CG8415-PA,GB_protein:AAF58277.2,REFSEQ:NP_610939,GB_protein:AAF58277,FlyMine:FBpp0086701,modMine:FBpp0086701; MD5=e61e7f18ffb2c6f72e0b266cd817f7b8; length=143; release=r6.09; sp…	43.4	24	0.20	ANPFGGASHAK+DGSLNYIEENDEVLVAGFGR+DGSLNYIEENDEVLVAGFGRK+GHAVGDIPGVR+ITAFVPR+KGHAVGDIPGVR+KITAFVPR+VANVSLLALYK
35	FBpp0070877|FBgn0014026|CG3314-PA|RpL7A-PA FBpp0070878|FBgn0014026|CG3314-PD|RpL7A-PD FBpp0309986|FBgn0014026|CG3314-PE|RpL7A-PE FBpp0309987|FBgn0014026|CG3314-PF|RpL7A-PF FBpp0311460|FBgn0014026|CG3314-PG|RpL7A-PG	1.0000	FBpp0070877 type=protein; loc=X:complement(join(6532490..6532504,6532298..6532421,6531835..6532205,6531126..6531431)); ID=FBpp0070877; name=RpL7A-PA; parent=FBgn0014026,FBtr0070915; dbxref=FlyBase:FBpp0070877,FlyBase_Annotation_IDs:CG3314-PA,GB_protein:AAN09170.1,REFSEQ:NP_727094,GB_protein:AAN09170,FlyMine:FBpp0070877,modMine:FBpp0070877; MD5=9dd5cf6ed8fd7a8831cd15e06ca47ffe; length=271; release…	29.5	24	0.23	HWGGGILGSK+KKPSYVSAGTNTVTK+KPSYVSAGTNTVTK+KVAPAPLAVK+KVVNQLFEK+LKVPPPIHQFSQTLDK+NFGIGQNVQPK+VAPAPLAVK+VPPPIHQFSQTLDK+VVNQLFEK+YRPESPLAK
133	FBpp0073966|FBgn0000319|CG9012-PA|Chc-PA FBpp0073967|FBgn0000319|CG9012-PB|Chc-PB FBpp0089397|FBgn0000319|CG9012-PC|Chc-PC FBpp0089398|FBgn0000319|CG9012-PD|Chc-PD FBpp0111709|FBgn0000319|CG9012-PE|Chc-PE FBpp0111710|FBgn0000319|CG9012-PF|Chc-PF FBpp0308531|FBgn0000319|CG9012-PG|Chc-PG	1.0000	FBpp0073966 type=protein; loc=X:complement(join(15834123..15834164,15833492..15833699,15828952..15833253,15828716..15828882,15828563..15828649,15828272..15828502)); ID=FBpp0073966; name=Chc-PA; parent=FBgn0000319,FBtr0074179; dbxref=FlyBase:FBpp0073966,FlyBase_Annotation_IDs:CG9012-PA,GB_protein:AAF48522.1,REFSEQ:NP_477042,GB_protein:AAF48522,FlyMine:FBpp0073966,modMine:FBpp0073966; MD5=7e1eb52b2…	15.5	24	0.24	ADDPSAYVDVVDVASK+AIEFYLDFKPLLLNDMLLVLAPR+AINEALNGLLIDEEDYQGLR+ALEHYTDLYDIK+ALIDLFEGFK+ESYIESELIYAYAR+GQFSTDELVEEVEK+GQFSTDELVEEVEKR+IILDSSVFSDHR+ISADTIFVTAPHEASGGIIGVNR+LADLEEFISGPNHADIQK+LFTAGQYAEAAK+LLLPWLESR+LLYNNVSNFAR+NLILVVK+NLQNLLILTAIK+NNLAGAEDLFVR+TGYLPLVKPYLR+TLQIFNIEMK+VNYTPDYVFLLR
760a	FBpp0088490|FBgn0264855|CG4260-PA|AP-2alpha-PA	1.0000	FBpp0088490 type=protein; loc=2L:complement(join(413396..413459,412447..412658,411782..412237,411129..411718,410127..411060,409790..410073,409532..409736,409388..409465)); ID=FBpp0088490; name=AP-2alpha-PA; parent=FBgn0264855,FBtr0089488; dbxref=FlyBase:FBpp0088490,FlyBase_Annotation_IDs:CG4260-PA,GB_protein:AAF56103.2,REFSEQ:NP_476819,GB_protein:AAF56103,FlyMine:FBpp0088490,modMine:FBpp0088490; …	19.9	23	0.22	AAQPLDLPGAR+ALLLSTYIK+DMAESFSNEIPK+ESKSPAPLTSAAQNNALVNNSHSK+ESSILAVLK+FFEPTEMNAESFFAR+FINLFPEIR+GLAVFISDIR+LGLFYGNK+LLQNYNPVTEEAGVR+LLVSGDTMDVVK+LNETLETILNK+LPLSVNK+SADAELQQR+SPAPLTSAAQNNALVNNSHSK+VGGYILGEFGNLIAGDSR+VIQIVINR
701a	FBpp0081570|FBgn0051352|CG31352-PA|Unc-115a-PA FBpp0081572|FBgn0260463|CG31332-PC|Unc-115b-PC FBpp0081573|FBgn0260463|CG31332-PA|Unc-115b-PA FBpp0289791|FBgn0051352|CG31352-PB|Unc-115a-PB FBpp0289792|FBgn0051352|CG31352-PC|Unc-115a-PC FBpp0292158|FBgn0260463|CG31332-PE|Unc-115b-PE FBpp0310681|FBgn0051352|CG31352-PG|Unc-115a-PG	1.0000	FBpp0081570 type=protein; loc=3R:complement(join(9704945..9704948,9699051..9699361,9698318..9698989,9697908..9697964,9697208..9697761,9696966..9697139,9696600..9696739,9696422..9696507,9695587..9695653,9695282..9695523,9695110..9695223)); ID=FBpp0081570; name=Unc-115a-PA; parent=FBgn0051352,FBtr0082092; dbxref=GB_protein:AAF54427.3,FlyBase:FBpp0081570,FlyBase_Annotation_IDs:CG31352-PA,GB_protein:…	27.3	23	0.21	ALMGGDLPASSTYSGALSYHYPQAGLIR+DDFPAPPYPYTDPER+IERDDFPAPPYPYTDPER+IYTYSYLTDAPHYLR+LNSGIGSAIAK+MSSSALSEMYIR+NGFSSDFSYGGLGDK+QATGGGVSSPAPPAESPTR+SLATGGFFTK+SLGNAPSYNAIHSYR+SPGMNNEEPIELSHYPAAK+TPSFNGSLYSSSR+TTTLPYIR+TVSPGLILR+VLVDAIR+YESPIGASPSR
694a	FBpp0079831|FBgn0032363|CG6509-PB|Dlg5-PB FBpp0079832|FBgn0032363|CG6509-PA|Dlg5-PA FBpp0307614|FBgn0032363|CG6509-PD|Dlg5-PD	1.0000	FBpp0079831 type=protein; loc=2L:complement(join(11515726..11515780,11511609..11515673,11511179..11511544,11510596..11510850,11510321..11510540,11510024..11510262,11509735..11509964,11509467..11509683,11509300..11509403)); ID=FBpp0079831; name=Dlg5-PB; parent=FBgn0032363,FBtr0080246; dbxref=FlyBase:FBpp0079831,FlyBase_Annotation_IDs:CG6509-PB,GB_protein:AAF53101.1,REFSEQ:NP_609505,GB_protein:AAF5…	12.3	23	0.22	AATQEIAANVLR+AISDSLMAIR+FAEFFFR+GVSSGVGVSGISGGNGANYDILQAQYK+HAYSVQLK+HSLYGVTAEEINQKPIQR+IEQNSLAFYEPELDVGDR+LSLNITPSGDFYQPK+LTIDFSNLFK+NSSGSIDHHYVTSTGPVSGGSMSASSSDR+QYISAVIPGVSIK+SALLELNTLR+SDGLNLFALK+SLLLVSR+SQNSIESILSAK+VGIYVHDVAVGSPSDHAGIR+VLQLANADLK
473	FBpp0085165|FBgn0039857|CG11522-PA|RpL6-PA FBpp0085166|FBgn0039857|CG11522-PB|RpL6-PB	1.0000	FBpp0085165 type=protein; loc=3R:complement(join(31596048..31596158,31595521..31595601,31594924..31595463)); ID=FBpp0085165; name=RpL6-PA; parent=FBgn0039857,FBtr0085804; dbxref=FlyBase:FBpp0085165,FlyBase_Annotation_IDs:CG11522-PA,GB_protein:AAF57166.1,REFSEQ:NP_733433,GB_protein:AAF57166,FlyMine:FBpp0085165,modMine:FBpp0085165; MD5=4f5c0a2419b0ee142378cf1ed6da540b; length=243; release=r6.09; sp…	30.9	23	0.23	EVDAALLK+HPVNSYLK+NLTPGTVLILLAGR+TGEADIFAAK+TGEADIFAAKK+VDLGAFKVPEHLNDAYFR+VPEHLNDAYFR+YLQNMFALHSSQYPHR
456	FBpp0084626|FBgn0039566|CG4849-PA|CG4849-PA	1.0000	FBpp0084626 type=protein; loc=3R:join(27963688..27963801,27963862..27964530,27964589..27964680,27964740..27964931,27964985..27966487,27966553..27966910); ID=FBpp0084626; name=CG4849-PA; parent=FBgn0039566,FBtr0085257; dbxref=FlyBase:FBpp0084626,FlyBase_Annotation_IDs:CG4849-PA,GB_protein:AAF56769.1,REFSEQ:NP_651605,GB_protein:AAF56769,FlyMine:FBpp0084626,modMine:FBpp0084626; MD5=85e35ef6a1004e5b1…	25.7	23	0.22	AFIPAIDSFGFETDLR+ATPVTLVLQDVK+DSIVQGFQWGTR+FFDDPMLLELAR+GHVTQDAPVSGSPIYTIK+GLSEDVSINK+IAVEPVNPSELPK+ILDGVIANEALHR+LYADTYEGVAYLDFAK+QDVLINYPL+SFVEFILEPMYK+SIWAFGPDSTGPNILVDDTLPSEVDK+SYLLNIFDTPGHVNFSDEATAAMR+TSTIVDINVPEDLYIFRPLK+VAYSAFLMATPR+VLGENYTLQDEEDSR+YTDTLFTEQER
347	FBpp0080638|FBgn0086707|CG12750-PA|ncm-PA	1.0000	FBpp0080638 type=protein; loc=2L:complement(join(18448249..18448854,18446781..18448092,18444642..18446716)); ID=FBpp0080638; name=ncm-PA; parent=FBgn0086707,FBtr0081088; dbxref=FlyBase:FBpp0080638,FlyBase_Annotation_IDs:CG12750-PA,GB_protein:AAF53667.3,REFSEQ:NP_609877,GB_protein:AAF53667,FlyMine:FBpp0080638,modMine:FBpp0080638; MD5=87aecedb14c57ec0e9cd565fe5aa417b; length=1330; release=r6.09; sp…	11.9	23	0.23	AEAGDIIDSTETNLIALR+FDDNYAENEDK+FDDNYAENEDKYK+FPNIGELLLK+FYGLLAQR+GIGAIFEMLR+IAWEALK+ILFQELAEYMGLGK+IYIPPFEEIFK+KAEAGDIIDSTETNLIALR+LKDDVLVESIAGLFPK+QQEEAVAAAEAESEKLNEAK+SVPAINAEILANAGGNPFR+VNVTNIAIITR
792a	FBpp0311334|FBgn0266696|CG45186-PAB|CG45186-PAB FBpp0311335|FBgn0266696|CG45186-PAC|CG45186-PAC FBpp0311336|FBgn0266696|CG45186-PAD|CG45186-PAD	1.0000	FBpp0311334 type=protein; loc=3L:join(2388767..2388781,2402555..2406599,2434626..2436228,2439499..2439830,2443390..2443838,2443988..2444087,2444499..2446101,2459591..2460153,2461146..2461268,2463057..2464303); ID=FBpp0311334; name=CG45186-PAB; parent=FBgn0266696,FBtr0345109; dbxref=FlyBase:FBpp0311334,FlyBase_Annotation_IDs:CG45186-PAB,GB_protein:AHN57941,REFSEQ:NP_001286916; MD5=56b62d166981f39d…	8.7	22	0.18	AAGGANSSWESPLQASSAEHGAPTTPR+AAISSIEDIEVTPDELR+ANMFQQLQEQSR+DIVTTEPPVVVQEALQVR+DVPATLDLLR+EPSSLTLESIIEPEQEEVK+LQSLEPVSLSVHSR+LVLPDTFR+LVQQQQPQPQPVNR+QSPPASSAEVSSSAADNSMHSDER+RNSLEEAGTGLSPAQAHGILK+SLGSALHDLEESTTSPSMLK+TQPLPLSIYQPTNASTGYVQWQPQPQK+TQPVTNEEMSFFK+TQSANIYNLIQR+VVHLAGQATGGSALAR
787a	FBpp0304550|FBgn0263197|CG33130-PI|Patronin-PI	1.0000	FBpp0304550 type=protein; loc=2R:complement(join(17534826..17534855,17531871..17532182,17531714..17531802,17531518..17531653,17531211..17531461,17531047..17531147,17529087..17529191,17528622..17528852,17528313..17528375,17527823..17528105,17527376..17527748,17527214..17527315,17526834..17526980,17524704..17526416,17524348..17524584,17524084..17524282,17523824..17523898,17521706..17521900,17520646…	17.5	22	0.20	ALVIGADSTNLDPESVDEMER+ALYSYQPETDQVTK+ESLSHLHNNNNIGFGNDDVNSKPVTR+EVDAGLPDDNGSR+GFDDGSSDFSLTPNLNMEYSGPK+GFYISFDDEQPK+GVPVAESADMPITETVLIQTNPLR+HFLVLFR+IMLLSLQR+LNITSGNLTYR+LSNTSVGSYPVEPAVAVR+LYGTGPSQVEEVMFDK+NSSSEDSQLTIENFGGSQDQLNTLGR+QVSVDNVPTVSSHNLSNAGSPLPVAR+RSTPPNEYQTVQSNNFDGNHAEAFVVHK+STPPNEYQTVQSNNFDGNHAEAFVVHK+STSGYDPESTPVR+YTDEPPIQLR
780a	FBpp0293740|FBgn0260442|CG6831-PB|rhea-PB FBpp0305317|FBgn0260442|CG6831-PE|rhea-PE FBpp0305318|FBgn0260442|CG6831-PF|rhea-PF FBpp0305319|FBgn0260442|CG6831-PG|rhea-PG FBpp0305320|FBgn0260442|CG6831-PH|rhea-PH	1.0000	FBpp0293740 type=protein; loc=3L:join(8561482..8561617,8561687..8562085,8562145..8562336,8562396..8562474,8562533..8563036,8563100..8563188,8563546..8563634,8563979..8564095,8564157..8568744,8568811..8569001,8570968..8571084,8571146..8571661,8572018..8572677,8572898..8573472,8573531..8573789); ID=FBpp0293740; name=rhea-PB; parent=FBgn0260442,FBtr0305210; dbxref=REFSEQ:NP_001246674,GB_protein:AFH0…	9.9	22	0.21	ALQPTVTDIPSATQLSK+AVAAGTSNLQADIVSAANLGR+DHFGIEGDEGSTMVEESVAPSK+DTALALGDFTR+EILISWPLTTVR+ELPTYGVTFFLVK+GVGTEEMLISTAK+GVTESINQLVDASIQSAPGQK+INAETGIVTGLMEQVNR+ISSVNLTEPQR+LVDPLLEAVK+NAQGFTTDESDTEYAYR+NEFIVLAK+NNAEQLGHAVGEISR+TGFLDLK+TLGQTTAQLIQSIK+TLGYYILHNQDTLEYR+VGEATTHVLSTIAEEEVPENR
754a	FBpp0088021|FBgn0028687|CG1341-PA|Rpt1-PA	1.0000	FBpp0088021 type=protein; loc=2R:complement(7652536..7653837); ID=FBpp0088021; name=Rpt1-PA; parent=FBgn0028687,FBtr0088947; dbxref=GB_protein:AAF59219.1,FlyBase:FBpp0088021,FlyBase_Annotation_IDs:CG1341-PA,REFSEQ:NP_477473,GB_protein:AAF59219,FlyMine:FBpp0088021,modMine:FBpp0088021; MD5=76480cb616eeeb3d35baf21492c93f5f; length=433; release=r6.09; species=Dmel;	32.1	22	0.20	ESDTGLAPPALWDLAADK+EVVETPLLHPEK+FDDGAGGDNEVQR+FVNLGIEPPK+FVVDLADSVAPTDIEEGMR+GVLLFGPPGTGK+SIEEDIQK+SLDEGDIELLK+TMLELINQLDGFDPR+VEFGLPDQDGR+YQIHIPLPPK
728a	FBpp0085248|FBgn0051617|CG31617-PA|His1 FBpp0091052|FBgn0053804|CG33804-PA|His1 FBpp0091054|FBgn0053807|CG33807-PA|His1 FBpp0091057|FBgn0053810|CG33810-PA|His1 FBpp0091059|FBgn0053813|CG33813-PA|His1 FBpp0091062|FBgn0053816|CG33816-PA|His1 FBpp0091065|FBgn0053819|CG33819-PA|His1 FBpp0091068|FBgn0053822|CG33822-PA|His1 FBpp0091071|FBgn0053825|CG33825-PA|His1 FBpp0091074|FBgn0053828|CG33828-PA|His1…	1.0000	FBpp0085248 type=protein; loc=2L:21422014..21422784; ID=FBpp0085248; name=His1:CG31617-PA; parent=FBgn0051617,FBtr0085892; dbxref=FlyBase:FBpp0085248,GB_protein:AAN11123.1,FlyBase_Annotation_IDs:CG31617-PA,REFSEQ:NP_724341,GB_protein:AAN11123; MD5=a658ef96ad1c84037a19a2cb3a519e65; length=256; release=r6.09; species=Dmel;;FBpp0091052 type=protein; loc=2L:21427075..21427845; ID=FBpp0091052; name=Hi…	11.3	22	0.20	ASATPSHPPTQQMVDASIK+GGSSLLAIK+KASATPSHPPTQQMVDASIK
678a	FBpp0076152|FBgn0010408|CG3395-PA|RpS9-PA FBpp0076154|FBgn0010408|CG3395-PD|RpS9-PD FBpp0309532|FBgn0010408|CG3395-PE|RpS9-PE	1.0000	FBpp0076152 type=protein; loc=3L:complement(join(9511056..9511278,9510465..9510651,9509981..9510158)); ID=FBpp0076152; name=RpS9-PA; parent=FBgn0010408,FBtr0076423; dbxref=FlyBase:FBpp0076152,FlyBase_Annotation_IDs:CG3395-PA,GB_protein:AAF50249.1,REFSEQ:NP_524004,GB_protein:AAF50249; MD5=7752e85d52003f2a9702c19d0b7cfb88; length=195; release=r6.09; species=Dmel;;FBpp0076154 type=protein; loc=3L:co…	40.5	22	0.19	ELLTLDEK+ELLTLDEKDEK+ELLTLDEKDEKR+HIDFSLK+IEDFLER+IIGEYGLR+IPSVFSK+KQVVNIPSFVVR+LDYVLGLK+LFQGNALLR+LQTQVFK+MKLDYVLGLK+QVVNIPSFVVR
597	FBpp0099686|FBgn0039713|CG7808-PC|RpS8-PC FBpp0301957|FBgn0039713|CG7808-PE|RpS8-PE FBpp0311986|FBgn0039713|CG7808-PF|RpS8-PF FBpp0311987|FBgn0039713|CG7808-PG|RpS8-PG	1.0000	FBpp0099686 type=protein; loc=3R:join(29861931..29861934,29862199..29862305,29862785..29863196,29863415..29863518); ID=FBpp0099686; name=RpS8-PC; parent=FBgn0039713,FBtr0085489; dbxref=FlyBase_Annotation_IDs:CG7808-PC,FlyBase:FBpp0099686,GB_protein:AAN14192.1,REFSEQ:NP_651740,GB_protein:AAN14192,FlyMine:FBpp0099686,modMine:FBpp0099686; MD5=6f3fd8d03f294cec518e459314d26d3c; length=208; release=r6.…	41.8	22	0.20	ALRLETGNFAWASEGVAR+ELEFYLK+IADVVYNASNNELVR+LETGNFAWASEGVAR+NSIVVIDATPFR+QWYEAHYVLPLGR+SDGYILEGK+VEQALEDQFTSGR
503	FBpp0085902|FBgn0261119|CG5519-PA|Prp19-PA	1.0000	FBpp0085902 type=protein; loc=2R:complement(join(18450890..18450908,18449472..18450825,18447467..18447611)); ID=FBpp0085902; name=Prp19-PA; parent=FBgn0261119,FBtr0086723; dbxref=FlyBase:FBpp0085902,FlyBase_Annotation_IDs:CG5519-PA,GB_protein:AAF57684.1,REFSEQ:NP_523783,GB_protein:AAF57684,FlyMine:FBpp0085902,modMine:FBpp0085902; MD5=0c3487754cd63a1e17f46fe83bb9ed50; length=505; release=r6.09; sp…	31.3	22	0.21	ATVLTQER+ELKPEELIEIK+IWHVPTSQTQLLLR+TIQLDDGYEVK+TMQDEWDALMIHSFTQR+TPAVVKPKPPSATSIPATLK+TVPEDLVTTDQVK+VFNDHTALATGVR+VIDTAEVGLTTAQFHPDGLIFGTGTVDSQVK+VIYHPNEDTVITGSPDMNIR
499	FBpp0085809|FBgn0034401|CG15100-PA|MetRS-PA	1.0000	FBpp0085809 type=protein; loc=2R:complement(join(18850388..18850490,18850179..18850300,18849265..18850100,18849102..18849206,18847894..18849045,18847083..18847833)); ID=FBpp0085809; name=MetRS-PA; parent=FBgn0034401,FBtr0086627; dbxref=FlyBase:FBpp0085809,FlyBase_Annotation_IDs:CG15100-PA,GB_protein:AAF57625.2,REFSEQ:NP_611382,GB_protein:AAF57625,FlyMine:FBpp0085809,modMine:FBpp0085809; MD5=9809e…	25.9	22	0.21	AAPAANAAPAASPAATADAAK+ADANALPVLNALVK+ALPEVQEVLAEQPLK+ATGDAAVWKPEVDILLSLK+DLLVLPTLELDNGLR+DNVPFHSVVWPSVLLAINK+FYLASARPEGQDSSFSWNDLAAR+GTDVELFQFMAK+LEQSFIDELK+LLVDTTPTVADTVTNEEISAAK+NELAALTGTPVAGGQGK+QPVQVQLVNLNDAK+SSDQLFIDLPK+TATAAAPAATPAPSNGSQSVQDLEK+TTTQEQTDIVQEAFK+WFGIGFDYFGR+YKDLLVLPTLELDNGLR
445	FBpp0084340|FBgn0039402|CG14542-PA|Vps2-PA	1.0000	FBpp0084340 type=protein; loc=3R:join(26052917..26053229,26053290..26053747); ID=FBpp0084340; name=Vps2-PA; parent=FBgn0039402,FBtr0084967; dbxref=FlyBase:FBpp0084340,FlyBase_Annotation_IDs:CG14542-PA,GB_protein:AAF56559.1,REFSEQ:NP_651455,GB_protein:AAF56559,FlyMine:FBpp0084340,modMine:FBpp0084340; MD5=456132bde875dcbce422a0288c5acd75; length=256; release=r6.09; species=Dmel;	32.8	22	0.20	ANIQAVSLK+AQAVAAGGVGGGGAAGGGGASGGGAGGPGAPGGSGASSPMSDADADLQAR+ILQDFEK+ISPDEMLR+KISPDEMLR+QLNLPQIQK
249	FBpp0077716|FBgn0002593|CG4087-PA|RpLP1-PA FBpp0304265|FBgn0002593|CG4087-PB|RpLP1-PB	1.0000	FBpp0077716 type=protein; loc=2L:join(420075..420146,420292..420558); ID=FBpp0077716; name=RpLP1-PA; parent=FBgn0002593,FBtr0078056; dbxref=FlyBase:FBpp0077716,FlyBase_Annotation_IDs:CG4087-PA,GB_protein:AAF51499.1,REFSEQ:NP_476630,GB_protein:AAF51499,FlyMine:FBpp0077716,modMine:FBpp0077716; MD5=14996ea00a002e01173b79d94ab23b2f; length=112; release=r6.09; species=Dmel;;FBpp0304265 type=protein; l…	70.5	22	0.21	AANVEVEPYWPGLFAK+ALEGINVK+ALEGINVKDLITNIGSGVGAAPAGGAAPAAAAAAPAAESK+DLITNIGSGVGAAPAGGAAPAAAAAAPAAESK+DLITNIGSGVGAAPAGGAAPAAAAAAPAAESKK+DLITNIGSGVGAAPAGGAAPAAAAAAPAAESKKEEK+KKEEESDQSDDDMGFGLFD
193	FBpp0075471|FBgn0003459|CG3836-PA|stwl-PA FBpp0305255|FBgn0003459|CG3836-PB|stwl-PB FBpp0305256|FBgn0003459|CG3836-PC|stwl-PC	1.0000	FBpp0075471 type=protein; loc=3L:complement(join(14409615..14409762,14403872..14406837)); ID=FBpp0075471; name=stwl-PA; parent=FBgn0003459,FBtr0075728; dbxref=FlyBase:FBpp0075471,FlyBase_Annotation_IDs:CG3836-PA,GB_protein:AAF49741.1,REFSEQ:NP_524068,GB_protein:AAF49741,FlyMine:FBpp0075471,modMine:FBpp0075471; MD5=c563b8ad33aeadb5473cadc288fb1af2; length=1037; release=r6.09; species=Dmel;;FBpp030…	27.1	22	0.20	ASISFAGIR+ATTGASGAVITNIPTTTTAGTSVPVGK+ELQHFNINTPSGFEHITDPELR+GAAVVAAIRPQGSLINSFFGQGNGPTTAK+IVAPETQTKPQSPINTK+LAYPLADELR+SISGDPLETAMEDSGDEYGR+SQPINKPPSGPVQITK+TLIFPTTDEAIANPQGSGPPQR+TSFQDLLQQASQTVQR+TTENVNVISYSPNSSSTSSSSK+VLTIGKPTSSVASGNINNIAIK+VTLIRPPGEATAIATASR+VYKPGTGQEIAPTSPAGGLDK
111	FBpp0073098|FBgn0035524|CG11583-PA|CG11583-PA	1.0000	FBpp0073098 type=protein; loc=3L:complement(join(4282610..4282729,4281598..4282548)); ID=FBpp0073098; name=CG11583-PA; parent=FBgn0035524,FBtr0073242; dbxref=FlyBase:FBpp0073098,FlyBase_Annotation_IDs:CG11583-PA,GB_protein:AAF47877.3,FlyBase_Annotation_IDs:CG32253-PA,REFSEQ:NP_001033989,GB_protein:AAF47877,FlyMine:FBpp0073098,modMine:FBpp0073098; MD5=0aa2bae5191d44055722b8a47c6651a0; length=356; …	41.6	22	0.20	AAPQLEIVPLDENPPLPPQR+AYDGMDNDELFEDDDPVETAK+DLYMWISNTSGSTGPSAK+ELFVQTYSVPNHHPK+FDELPHLK+FLIENIHTMAELK+NFQILSEDGGLSEVGPR+SQPFVDHVFTFTYLDK+TIWENPDYVSPSK+VLVFSAR
1	FBpp0070041|FBgn0264492|CG17520-PA|CkIIalpha-PA FBpp0070042|FBgn0264492|CG17520-PB|CkIIalpha-PB FBpp0070043|FBgn0264492|CG17520-PC|CkIIalpha-PC FBpp0110433|FBgn0264492|CG17520-PD|CkIIalpha-PD FBpp0311229|FBgn0264492|CG17520-PE|CkIIalpha-PE FBpp0311359|FBgn0264492|CG17520-PF|CkIIalpha-PF FBpp0311360|FBgn0264492|CG17520-PG|CkIIalpha-PG	1.0000	FBpp0070041 type=protein; loc=3L:23102252..23103262; ID=FBpp0070041; name=CkIIalpha-PA; parent=FBgn0264492,FBtr0070042; dbxref=FlyBase:FBpp0070041,FlyBase_Annotation_IDs:CG17520-PA,GB_protein:AAN11415.1,REFSEQ:NP_730774,GB_protein:AAN11415; MD5=c486e73baf16af529dddb35d8eec70f8; length=336; release=r6.09; species=Dmel;;FBpp0070042 type=protein; loc=3L:23102252..23103262; ID=FBpp0070042; name=CkIIa…	44.6	22	0.18	EAMAHPYFLPIVNGQMNPNNQQ+FVHSDNQHLVSPEALDFLDK+GGTNIITLLAVVK+GGTNIITLLAVVKDPVSR+LIDWGLAEFYHPGQEYNVR+QLYQTLTDYEIR+TPALIFEHVNNTDFK+VLGTEELYAYLDK+YNIDLDPR+YSEVFEAINITTTEK+YYLFELLK
658a	FBpp0073277|FBgn0003360|CG16944-PA|sesB-PA FBpp0073278|FBgn0003360|CG16944-PC|sesB-PC FBpp0073279|FBgn0003360|CG16944-PB|sesB-PB FBpp0073280|FBgn0003360|CG16944-PD|sesB-PD FBpp0312078|FBgn0003360|CG16944-PE|sesB-PE	1.0000	FBpp0073277 type=protein; loc=X:complement(join(10782380..10782676,10782173..10782300,10781621..10782095)); ID=FBpp0073277; name=sesB-PA; parent=FBgn0003360,FBtr0073421; dbxref=FlyBase:FBpp0073277,FlyBase_Annotation_IDs:CG16944-PA,GB_protein:AAG22341.1,REFSEQ:NP_511109,GB_protein:AAG22341,FlyMine:FBpp0073277,modMine:FBpp0073277; MD5=c2c1ad011a3bcdf20b09b6b6d65bec98; length=299; release=r6.09; spe…	40.8	21	0.19	AAYFGFYDTAR+DFAAGGISAAVSK+DFDAVGFVK+EQGFSSFWR+GAFSNILR+GMLPDPK+GTGGAFVLVLYDEIK+GTGGAFVLVLYDEIKK+LLLQVQHISK+QEGTGAFFK+QVFLGGVDK+SDGIVGLYR+YFPTQALNFAFK
307	FBpp0079453|FBgn0028479|CG4389-PB|Mtpalpha-PB FBpp0079454|FBgn0028479|CG4389-PA|Mtpalpha-PA	1.0000	FBpp0079453 type=protein; loc=2L:complement(join(9575502..9576188,9575295..9575435,9574469..9575238,9573770..9574406)); ID=FBpp0079453; name=Mtpalpha-PB; parent=FBgn0028479,FBtr0079857; dbxref=FlyBase:FBpp0079453,FlyBase_Annotation_IDs:CG4389-PB,GB_protein:AAN10697.1,REFSEQ:NP_723470,GB_protein:AAN10697,FlyMine:FBpp0079453,modMine:FBpp0079453; MD5=72fd0a1c9c90c8b03ffeef2549a1ca19; length=744; rel…	27.2	21	0.20	DQTLASLRPTLDYSDFK+GANAPEDLTLR+GFGELSATPESK+GLIALFR+GTRPVNNDALEIVK+ILSTMLSEAIR+IQSFVMDTDFVK+LGLPEVMLGLLPGGGGTVR+LTSVPTALDMELTGK+MQLLEIITHPGTSK+TAVQVANDLASGK+TVGVLGAGLMGAGIVQVSVDK+VVGMHYFSPVDK+VVITVGDGPGFYTTR+VVNGVLVIK
214	FBpp0076602|FBgn0035753|CG8615-PA|RpL18-PA FBpp0305562|FBgn0035753|CG8615-PB|RpL18-PB FBpp0311286|FBgn0035753|CG8615-PC|RpL18-PC	1.0000	FBpp0076602 type=protein; loc=3L:complement(join(7241226..7241228,7240855..7240941,7240301..7240777)); ID=FBpp0076602; name=RpL18-PA; parent=FBgn0035753,FBtr0076892; dbxref=GB_protein:AAF50596.1,FlyBase:FBpp0076602,FlyBase_Annotation_IDs:CG8615-PA,REFSEQ:NP_648091,GB_protein:AAF50596,FlyMine:FBpp0076602,modMine:FBpp0076602; MD5=7321237c81d349ed4322de58426e4c66; length=188; release=r6.09; species=…	27.7	21	0.21	AANQPESTIVVVGTVTDDAR+AGGEVLTFDQLALR+INRPPLSLQR+NTLLLQGR
94	FBpp0072687|FBgn0026372|CG7977-PA|RpL23A-PA	1.0000	FBpp0072687 type=protein; loc=3L:complement(join(1668596..1668626,1667809..1668221,1667346..1667735)); ID=FBpp0072687; name=RpL23A-PA; parent=FBgn0026372,FBtr0072805; dbxref=FlyBase:FBpp0072687,FlyBase_Annotation_IDs:CG7977-PA,GB_protein:AAF47545.1,REFSEQ:NP_523886,GB_protein:AAF47545,FlyMine:FBpp0072687,modMine:FBpp0072687; MD5=72c109ba1880501fee25f5f1a556a4f0; length=277; release=r6.09; species…	30.3	20	0.19	AVALLNAK+DYDALDIANK+EAAPSAAKPAAAAPK+IEDNNTLVFLTHLR+KIEDNNTLVFLTHLR+LARDYDALDIANKIGII+MDAYNIIK+VNVLIRPDGQK+YPLTTEAAMK
793a	sp|ALBU_BOVIN|	1.0000	sp ALBU_BOVIN	22.2	20	0.19	AEFVEVTK+DAFLGSFLYEYSR+DAIPENLPPLTADFAEDK+HLVDEPQNLIK+HPEYAVSVLLR+KQTALVELLK+KVPQVSTPTLVEVSR+LGEYGFQNALIVR+LVNELTEFAK+LVTDLTK+QTALVELLK+TVMENFVAFVDK+VPQVSTPTLVEVSR+YLYEIAR
735a	FBpp0085697|FBgn0010434|CG11949-PA|cora-PA FBpp0309411|FBgn0010434|CG11949-PG|cora-PG	1.0000	FBpp0085697 type=protein; loc=2R:join(19235516..19235662,19235763..19236208,19236267..19236419,19236485..19236843,19236942..19237063,19238152..19238314,19238382..19238434,19238789..19241785,19242174..19242395,19242484..19242585,19242704..19242859,19243069..19243179,19243255..19243320); ID=FBpp0085697; name=cora-PA; parent=FBgn0010434,FBtr0086509; dbxref=FlyBase:FBpp0085697,FlyBase_Annotation_IDs:…	16.6	20	0.17	ADATPTDLSGAYVTATAVTTR+ADVAAGLAGAAGSK+GPQGYSSGAPGSYKPISDPTADFLESQR+IDAENGSIEHSTGILDPATGLIDTK+LIEVGQQIDPIVEVTSLAGK+LILNYAQIDPSHFGK+LQGSAVDAAAVPLSDSQK+NLGTGEVTYSTQEHK+QAQVQTTTETVPITR+SLGVLNLDTGLLDTK+SNQIWVPTGATDPATK+TDTWPLTFAVK+TGNLHLVSGVADPK+TGYVITIYGYLDPK+VTLLDGSLLDVSIDR+VVLGEDTPGFSGHGEIISTQTVSSK
657a	FBpp0073274|FBgn0262735|CG1691-PC|Imp-PC FBpp0073275|FBgn0262735|CG1691-PB|Imp-PB FBpp0073276|FBgn0262735|CG1691-PA|Imp-PA FBpp0293679|FBgn0262735|CG1691-PK|Imp-PK	1.0000	FBpp0073274 type=protein; loc=X:complement(join(10805266..10805357,10798619..10798993,10797836..10798544,10797508..10797663,10797069..10797437)); ID=FBpp0073274; name=Imp-PC; parent=FBgn0262735,FBtr0073418; dbxref=FlyBase:FBpp0073274,FlyBase_Annotation_IDs:CG1691-PC,GB_protein:AAN09275.1,REFSEQ:NP_727457,GB_protein:AAN09275; MD5=2e3f47ed18dab038025ef199ffddea5f; length=566; release=r6.09; species…	25.3	20	0.19	AAVGLNGVEFEGSK+AMMLSTNPPPITK+IAPLDADKPLDQQTER+ILEVMQQEAISTNK+ILVQSEMVGAIIGR+ITVSSINDINSFNLER+LNNNISNNYYQQK+LPEHALAPPSGGDEETPVHIIGLFYSVQSAQR+NPYPGMPGPGR
428	FBpp0083625|FBgn0038964|CG13849-PA|Nop56-PA	1.0000	FBpp0083625 type=protein; loc=3R:complement(join(22420954..22420956,22420388..22420790,22419238..22420322)); ID=FBpp0083625; name=Nop56-PA; parent=FBgn0038964,FBtr0084230; dbxref=GB_protein:AAF55992.2,FlyBase:FBpp0083625,FlyBase_Annotation_IDs:CG13849-PA,REFSEQ:NP_651040,GB_protein:AAF55992,FlyMine:FBpp0083625,modMine:FBpp0083625; MD5=7bbdbbf6ea7ecc71e53659979d1df60b; length=496; release=r6.09; s…	34.1	20	0.19	EAIEAAGQEAAITVQSEK+EFEEVSMFLPQVESSVTDLAK+EWYSYHFPELVK+FYESGDVPR+LAGFAPFK+LISHAGSLTNLAK+MNLVAPNLQSLIGDQVGAR+NLTQDQLEDLEK+SAGVAQLGLGHSYSR+SDNMIIQSIALLDQLDK+YGLIYHSSFIGR+YPASTVQILGAEK
310	FBpp0079484|FBgn0011272|CG4651-PA|RpL13-PA FBpp0099517|FBgn0011272|CG4651-PB|RpL13-PB FBpp0302626|FBgn0011272|CG4651-PC|RpL13-PC	1.0000	FBpp0079484 type=protein; loc=2L:join(9967635..9967877,9967939..9968247,9968317..9968421); ID=FBpp0079484; name=RpL13-PA; parent=FBgn0011272,FBtr0079888; dbxref=GB_protein:AAF52842.1,FlyBase:FBpp0079484,FlyBase_Annotation_IDs:CG4651-PA,REFSEQ:NP_523530,GB_protein:AAF52842; MD5=6aea7ab718156ab77fd20fc1241572d5; length=218; release=r6.09; species=Dmel;;FBpp0099517 type=protein; loc=2L:join(9967635.…	23.9	20	0.19	GAGIGANFAK+GFTLEELK+GPVLPIKNEQPAVVEFR+LILFPINEK+NEQPAVVEFR+TWFNQPAR
251	FBpp0077728|FBgn0031266|CG2807-PA|CG2807-PA FBpp0304617|FBgn0031266|CG2807-PB|CG2807-PB	1.0000	FBpp0077728 type=protein; loc=2L:join(568406..568433,568599..569290,569348..572650); ID=FBpp0077728; name=CG2807-PA; parent=FBgn0031266,FBtr0078068; dbxref=GB_protein:AAF51478.1,FlyBase:FBpp0077728,FlyBase_Annotation_IDs:CG2807-PA,GB_protein:AAF51478.2,REFSEQ:NP_608534,GB_protein:AAF51478,FlyMine:FBpp0077728,modMine:FBpp0077728; MD5=1c1fc1ad85ba4ea6a55ddddaf0f5e886; length=1340; release=r6.09; sp…	20.1	20	0.18	ALVEIIEHGLVDEQQK+ATVNTFGYIAK+EVMLILIR+GQNLPFMKPEDAQYFDK+ILPPPAGYVPLR+ILQYTLQGLFHPAR+ILVVIEPLLIDEDHYAR+IMGNLGAADIDSR+IYNSLYIGGQDALIAGYPR+LMATPTPIAGTPAGFFIQVEDK+MATPSSAATPTWEDK+NRPYTDEELDQIFPPGYK+TGSGGGAESISIESTPGASK+THEDIEAQISVIQEK+TTYTAPASVLK+TVTSSSTSNGDLPAPK+VPELNVQNGVLK+WDQTVSDSFIPAK
122	FBpp0073623|FBgn0010198|CG2033-PC|RpS15Aa-PC FBpp0073624|FBgn0010198|CG2033-PA|RpS15Aa-PA FBpp0073625|FBgn0010198|CG2033-PD|RpS15Aa-PD FBpp0073626|FBgn0010198|CG2033-PE|RpS15Aa-PE FBpp0290052|FBgn0010198|CG2033-PF|RpS15Aa-PF	1.0000	FBpp0073623 type=protein; loc=X:complement(13335985..13336377); ID=FBpp0073623; name=RpS15Aa-PC; parent=FBgn0010198,FBtr0073792; dbxref=FlyBase:FBpp0073623,FlyBase_Annotation_IDs:CG2033-PC,GB_protein:AAN09322.1,REFSEQ:NP_727692,GB_protein:AAN09322; MD5=cff801b442d4e4dfa786d71bafa2fb16; length=130; release=r6.09; species=Dmel;;FBpp0073624 type=protein; loc=X:complement(13335985..13336377); ID=FBpp…	59.2	20	0.12	FDVPINDIEK+FLTVMMK+HGYIGEFEIVDDHR+IVVNLTGR+MNVLADALK+QFGYVVLTTSGGIMDHEEAR+WTNNLLPSR
110	FBpp0073083|FBgn0011692|CG1258-PA|pav-PA	1.0000	FBpp0073083 type=protein; loc=3L:join(4242878..4242888,4242948..4243706,4243765..4244314,4244375..4244696,4244752..4245302,4245364..4245834); ID=FBpp0073083; name=pav-PA; parent=FBgn0011692,FBtr0073227; dbxref=FlyBase:FBpp0073083,FlyBase_Annotation_IDs:CG1258-PA,GB_protein:AAF47868.1,REFSEQ:NP_477025,GB_protein:AAF47868,FlyMine:FBpp0073083,modMine:FBpp0073083; MD5=188823d56b39a149172e19f9b832bb12…	24.2	20	0.18	AANPVPLGTIMQPYLK+EAGNINNSLMTLR+ENQLAASNGLAPK+FAEMTQEVQIAR+IAVNNLNELGIPEAK+IHESSIDVLNNTLSK+LNGFEILSEEDALLER+LVQAPTDSQGENVVQDR+LVSNILQSEDLPSLPR+QIEELTFK+QNITVSQLSLVDLAGSER+RPSNGNISALGGGAVPSTVTSAQDVASR+TVEDALEVFQMGQK+VRPLQSDADLTSLR
102	FBpp0072909|FBgn0035424|CG11505-PA|CG11505-PA FBpp0072910|FBgn0035424|CG11505-PB|CG11505-PB FBpp0300406|FBgn0035424|CG11505-PD|CG11505-PD	1.0000	FBpp0072909 type=protein; loc=3L:join(3226891..3227705,3227775..3228024,3228092..3228466,3228622..3229192,3229253..3229779,3229912..3231796,3231909..3232051); ID=FBpp0072909; name=CG11505-PA; parent=FBgn0035424,FBtr0073045; dbxref=FlyBase:FBpp0072909,FlyBase_Annotation_IDs:CG11505-PA,GB_protein:AAF47745.1,REFSEQ:NP_728843,GB_protein:AAF47745,FlyMine:FBpp0072909,modMine:FBpp0072909; MD5=b6e0c36af6…	14.2	20	0.18	ESPNVQVDDK+LTNDINLITEVLR+LTSPPTANVFDPAGAGGATVSYAAAQQPR+MDLVFGDPAVVVAAVEK+QMLATQLEYYFSR+QTLHQQQQQAPQQHQVLSSSVESAGGDEQR+SSNMSASSSSSLATSMSK+SSNQQGIETSNIHLANSSTANNWVENR+SVATSTSTENLSAAATASK+VGLYGSSPSNPHPQQHLMSSSTGSNVQSAGGTDGGGASHR
702a	FBpp0081675|FBgn0028734|CG6203-PA|Fmr1-PA FBpp0290600|FBgn0028734|CG6203-PF|Fmr1-PF	1.0000	FBpp0081675 type=protein; loc=3R:complement(join(10108695..10108745,10107430..10107479,10105790..10106113,10105559..10105724,10105434..10105501,10105060..10105369,10104879..10105010,10104289..10104796,10103673..10103747,10103232..10103602)); ID=FBpp0081675; name=Fmr1-PA; parent=FBgn0028734,FBtr0082197; dbxref=FlyBase:FBpp0081675,FlyBase_Annotation_IDs:CG6203-PA,GB_protein:AAF54493.2,REFSEQ:NP_611…	22.9	19	0.18	AIQESSMGSTQSFPVTR+AMLEYAEEFFQVPR+DDLMGLAIGSHGSNIQAAR+ELAHVPFVFIGTVESIANAK+IAGDDEQDQNIPR+ISGETEESVQR+SNNHTDQPSGQQQLAENVK+TFYQFTLPVPEELR+TFYQFTLPVPEELREEAQK+TVDGVTNIELEEK+VSAIAGDDEQDQNIPR
65	FBpp0071794|FBgn0011211|CG3612-PA|blw-PA	1.0000	FBpp0071794 type=protein; loc=2R:join(22799204..22799269,22799896..22800476,22800569..22801370,22801483..22801692); ID=FBpp0071794; name=blw-PA; parent=FBgn0011211,FBtr0071883; dbxref=FlyBase:FBpp0071794,FlyBase_Annotation_IDs:CG3612-PA,GB_protein:AAF46903.1,REFSEQ:NP_726243,GB_protein:AAF46903,FlyMine:FBpp0071794,modMine:FBpp0071794; MD5=9adab5c6a725023536c45cc02a2d2dad; length=552; release=r6.0…	30.4	19	0.18	AVDSLVPIGR+EAYPGDVFYLHSR+ELIIGDR+GIRPAINVGLSVSR+GMALNLEPDNVGVVVFGNDK+HALIIYDDLSK+RSTVAQIVKR+SAEISNILEER+TALAIDTIINQK+TGAIVDVPVGDELLGR+TSEQALLDTIAK+VVDALGNAIDGK+VYGLNNIQADEMVEFSSGLK
63	FBpp0071766|FBgn0034743|CG4046-PA|RpS16-PA FBpp0309759|FBgn0034743|CG4046-PB|RpS16-PB	1.0000	FBpp0071766 type=protein; loc=2R:join(22606158..22606169,22606247..22606288,22606509..22606640,22606934..22607048,22607755..22607900); ID=FBpp0071766; name=RpS16-PA; parent=FBgn0034743,FBtr0071855; dbxref=FlyBase:FBpp0071766,FlyBase_Annotation_IDs:CG4046-PA,GB_protein:AAF46862.1,REFSEQ:NP_611685,GB_protein:AAF46862,FlyMine:FBpp0071766,modMine:FBpp0071766; MD5=e7f0408a4696f9329449eb7f556de5eb; len…	50.7	19	0.18	ALVAFYQK+DILVQYDR+EIKDILVQYDR+EPVQAVQVFGR+FAGVDIR+LQEPLLLLGK+REPVQAVQVFGR+RREPVQAVQVFGR+VNGRPLEQIEPK+VSGGGHVAQIYAIR
448	FBpp0084501|FBgn0039488|CG6066-PA|CG6066-PA	1.0000	FBpp0084501 type=protein; loc=3R:complement(27115231..27116622); ID=FBpp0084501; name=CG6066-PA; parent=FBgn0039488,FBtr0085131; dbxref=FlyBase:FBpp0084501,FlyBase_Annotation_IDs:CG6066-PA,GB_protein:AAF56669.1,REFSEQ:NP_651538,GB_protein:AAF56669,FlyMine:FBpp0084501,modMine:FBpp0084501; MD5=4c015637799f7bbedd824cb04cc9e781; length=463; release=r6.09; species=Dmel;	22.2	19	0.18	ALLPGEGAAMAAYIAEGK+ENQLYSADEK+ESASHNDEDVGPSLRPGGSLNQK+GEIGLTSDEIANFESVGYVMSGSR+SPSRPETDDVELVK+VLIGEEGVPEVWGK
391	FBpp0082219|FBgn0038145|CG8863-PA|Droj2-PA FBpp0082220|FBgn0038145|CG8863-PB|Droj2-PB FBpp0082221|FBgn0038145|CG8863-PC|Droj2-PC FBpp0082222|FBgn0038145|CG8863-PD|Droj2-PD FBpp0082223|FBgn0038145|CG8863-PE|Droj2-PE	1.0000	FBpp0082219 type=protein; loc=3R:join(13383479..13384579,13384670..13384780); ID=FBpp0082219; name=Droj2-PA; parent=FBgn0038145,FBtr0082751; dbxref=FlyBase:FBpp0082219,FlyBase_Annotation_IDs:CG8863-PA,GB_protein:AAF54939.1,REFSEQ:NP_650283,GB_protein:AAF54939; MD5=efbff2329a246c0e487de7a3cf5fb77c; length=403; release=r6.09; species=Dmel;;FBpp0082220 type=protein; loc=3R:join(13383479..13384579,13…	31.8	19	0.17	AISQAYEVLSDADK+AISQAYEVLSDADKR+DLIVSTQPGEVIR+DVVHQMSVQLEELYNGATR+ETGYYDILGVKPNATPDELK+FFGAGFGGSGGGR+IVFTGEGDHEPESQPGDIIILLDEK+MAYDEDDGGYQDGPR+NPMDFFEK
747a	FBpp0087124|FBgn0033688|CG8877-PA|Prp8-PA	1.0000	FBpp0087124 type=protein; loc=2R:complement(join(12162080..12162693,12161808..12162023,12161535..12161747,12161347..12161472,12160647..12161066,12160371..12160588,12159262..12160313,12159007..12159199,12158210..12158783,12157993..12158143,12157755..12157931,12157385..12157676,12154377..12157321)); ID=FBpp0087124; name=Prp8-PA; parent=FBgn0033688,FBtr0088016; dbxref=FlyBase:FBpp0087124,FlyBase_Ann…	8.7	18	0.17	AQIAGYLYGVSPPDNPQVK+DIILGMEISAPSAQR+DLILADYGK+EAVVNTQELLDLLVK+ELGGLGMLSMGHVLIPQSDLR+ETGYTYILPK+FAPIPFPPLSYK+FGDLILK+FTLWWSPTINR+ISLIQIFR+KNNVNVASLTQSEIR+LLILALER+NNVNVASLTQSEIR+TEDPDLPAFYFDPLINPISHR+VESHFDLELR+YELQLANPK+YLTEHPDPNNENIVGYNNK
709c	FBpp0083974|FBgn0001230|CG5436-PA|Hsp68-PA	1.0000	FBpp0083974 type=protein; loc=3R:complement(24055197..24057104); ID=FBpp0083974; name=Hsp68-PA; parent=FBgn0001230,FBtr0084589; dbxref=FlyBase:FBpp0083974,FlyBase_Annotation_IDs:CG5436-PA,GB_protein:AAF56230.1,REFSEQ:NP_524474,GB_protein:AAF56230,FlyMine:FBpp0083974,modMine:FBpp0083974; MD5=19a6b1d3a1e78c96a21c66915ee98f46; length=635; release=r6.09; species=Dmel;	18.1	18	0.11	DAVITVPAYFNDSQR+DNNVLGTFDLTGVPPAPR+GGGDGQQAPNFGQQAGGYK+IINEPTAAAIAYGLDK+NQLETYLFGVK+STAGDTHLGGEDFDNR+TTPSYVAFTDSER+VEIIANDQGNR+VQNLLQNFFGGK
675a	FBpp0075517|FBgn0267795|CG32138-PA|CG32138-PA FBpp0113065|FBgn0267795|CG32138-PC|CG32138-PC	1.0000	FBpp0075517 type=protein; loc=3L:join(14054068..14054343,14061428..14061511,14065072..14065158,14065589..14067268,14067330..14067543,14067612..14067904,14068192..14068746,14068808..14068927,14069892..14070134); ID=FBpp0075517; name=CG32138-PA; parent=FBgn0267795,FBtr0075775; dbxref=FlyBase:FBpp0075517,FlyBase_Annotation_IDs:CG32138-PA,GB_protein:AAF49761.2,REFSEQ:NP_729954,GB_protein:AAF49761,REF…	17.0	18	0.17	AASVALENVVADVQELEK+FPELLNFESELYGTDK+GGHEIILGSFDNFK+GTIFNELDDEK+LGMPIDDVIAAIHSLDLK+LPTLNWIALKPNQVR+LQSLDTLIDTK+LSLENVELLQK+MVGESTSTQVLR+QIDFNEFEER+QQLPSNGALSLQEAVINELK+SSLLHYIVATIR+VQELEDQLER+YAELESESLTLK+YGFNMVIQHR
643a	FBpp0071087|FBgn0261592|CG10944-PB|RpS6-PB	1.0000	FBpp0071087 type=protein; loc=X:complement(join(7901243..7901248,7900803..7901007,7899754..7900289)); ID=FBpp0071087; name=RpS6-PB; parent=FBgn0261592,FBtr0071135; dbxref=FlyBase:FBpp0071087,FlyBase_Annotation_IDs:CG10944-PB,GB_protein:AAN09218.1,REFSEQ:NP_511073,GB_protein:AAN09218,FlyMine:FBpp0071087,modMine:FBpp0071087; MD5=a5a2be906b55066ce578c7696a06737d; length=248; release=r6.09; species=D…	23.0	18	0.17	DIPGLTDTTIPR+KLYNLSK+LFEVVDEHK+LITPVVLQR+MGQVVEADILGDEWK+MGQVVEADILGDEWKGYQLR
603	FBpp0110421|FBgn0064225|CG17489-PA|RpL5-PA FBpp0110424|FBgn0064225|CG17489-PB|RpL5-PB FBpp0304879|FBgn0064225|CG17489-PG|RpL5-PG FBpp0311121|FBgn0064225|CG17489-PH|RpL5-PH	1.0000	FBpp0110421 type=protein; loc=2L:complement(join(22536537..22536539,22536115..22536378,22535617..22536054,22534869..22535063)); ID=FBpp0110421; name=RpL5-PA; parent=FBgn0064225,FBtr0111129; dbxref=FlyBase_Annotation_IDs:CG17489-PA,GB_protein:EAA46019.1,FlyBase:FBpp0110421,REFSEQ:NP_001036387,GB_protein:EAA46019; MD5=4509e147e248f30dbcb4ce925dd687bb; length=299; release=r6.09; species=Dmel;;FBpp01…	26.8	18	0.17	ADDLEDIYKK+AHIFGQHVADYMR+DITVQIAYAR+FPGYSAETK+GAVDGGLNIPHSVK+LSNKDITVQIAYAR+SFNADVHR+SLEEEDEESFK+SLEEEDEESFKR
578	FBpp0088250|FBgn0010217|CG11154-PA|ATPsynbeta-PA FBpp0305828|FBgn0010217|CG11154-PC|ATPsynbeta-PC FBpp0311086|FBgn0010217|CG11154-PD|ATPsynbeta-PD	1.0000	FBpp0088250 type=protein; loc=4:join(1031890..1031953,1032907..1033218,1033272..1034413); ID=FBpp0088250; name=ATPsynbeta-PA; parent=FBgn0010217,FBtr0089186; dbxref=FlyBase:FBpp0088250,FlyBase_Annotation_IDs:CG11154-PA,GB_protein:AAF59391.1,REFSEQ:NP_726631,GB_protein:AAF59391,FlyMine:FBpp0088250,modMine:FBpp0088250; MD5=0f33e3078353582da35dbfb8cdb4639d; length=505; release=r6.09; species=Dmel;;F…	36.2	18	0.17	AIAELGIYPAVDPLDSTSR+EGNDLYNEMIEGGVISLK+FLSQPFQVAEVFTGHAGK+FTQAGSEVSALLGR+IGLFGGAGVGK+IINVIGEPIDER+IMDPNIIGQEHYNVAR+IPSAVGYQPTLATDMGSMQER+IPVGAETLGR+LVPLEQTIK+TIAMDGTEGLVR+TVLIMELINNVAK+VVDLLAPYAK
57	FBpp0071461|FBgn0034577|CG10540-PA|cpa-PA	1.0000	FBpp0071461 type=protein; loc=2R:join(21058022..21058262,21058384..21058553,21058612..21059061); ID=FBpp0071461; name=cpa-PA; parent=FBgn0034577,FBtr0071532; dbxref=FlyBase:FBpp0071461,FlyBase_Annotation_IDs:CG10540-PA,GB_protein:AAF46660.1,REFSEQ:NP_611539,GB_protein:AAF46660,FlyMine:FBpp0071461,modMine:FBpp0071461; MD5=499fbe04f6ba817a7076f7ee6c44ee1c; length=286; release=r6.09; species=Dmel;	58.4	18	0.16	AALDLETLAYTASHYR+EASDYQDVEADATAEPWR+ESVVVSNEQQVAK+HGVSSVFGK+IEGTDHNAIISEHNDLGNGR+IVSDFILHAPPGEFNEVFNDVR+IVSYSIGK+KEASDYQDVEADATAEPWR+LIEDAENEYQLAISENYQTMSDTTFK+SQWHVTFQAGSGTAELK+VQVHYYEDGNVQLVSSK
480	FBpp0085314|FBgn0032987|CG12775-PA|RpL21-PA FBpp0303728|FBgn0032987|CG12775-PB|RpL21-PB FBpp0311640|FBgn0032987|CG12775-PC|RpL21-PC	1.0000	FBpp0085314 type=protein; loc=2L:complement(22247226..22247705); ID=FBpp0085314; name=RpL21-PA; parent=FBgn0032987,FBtr0085961; dbxref=GB_protein:AAF57259.1,FlyBase:FBpp0085314,FlyBase_Annotation_IDs:CG12775-PA,REFSEQ:NP_610144,GB_protein:AAF57259,FlyMine:FBpp0085314,modMine:FBpp0085314; MD5=b2e4b76ae2c566ebe381be45fdd2f9a9; length=159; release=r6.09; species=Dmel;;FBpp0303728 type=protein; loc=2…	32.7	18	0.16	HGVIPLSTYMR+IFNVTQHAVGVIVNK+IFNVTQHAVGVIVNKR+IGDIVDIK+KLEEPIALAPIPYEFIA
467	FBpp0084958|FBgn0002626|CG7939-PB|RpL32-PB FBpp0084959|FBgn0002626|CG7939-PC|RpL32-PC FBpp0084960|FBgn0002626|CG7939-PA|RpL32-PA FBpp0113047|FBgn0002626|CG7939-PD|RpL32-PD	1.0000	FBpp0084958 type=protein; loc=3R:complement(join(30045687..30045779,30045313..30045624)); ID=FBpp0084958; name=RpL32-PB; parent=FBgn0002626,FBtr0085592; dbxref=FlyBase:FBpp0084958,FlyBase_Annotation_IDs:CG7939-PB,GB_protein:AAN14211.1,REFSEQ:NP_733340,GB_protein:AAN14211; MD5=87c84aad8f988c3e1b9d85ae272baaaf; length=134; release=r6.09; species=Dmel;;FBpp0084959 type=protein; loc=3R:complement(joi…	26.1	18	0.16	ELEVLLMQNR+FKGQYLMPNIGYGSNK+FKGQYLMPNIGYGSNKR+GQYLMPNIGYGSNK+HMLPTGFK
461	FBpp0084761|FBgn0029176|CG11901-PB|Ef1gamma-PB FBpp0084762|FBgn0029176|CG11901-PA|Ef1gamma-PA FBpp0291632|FBgn0029176|CG11901-PC|Ef1gamma-PC	1.0000	FBpp0084761 type=protein; loc=3R:join(29220297..29220308,29220430..29220579,29220643..29221776); ID=FBpp0084761; name=Ef1gamma-PB; parent=FBgn0029176,FBtr0085392; dbxref=FlyBase:FBpp0084761,FlyBase_Annotation_IDs:CG11901-PB,GB_protein:AAN14165.1,REFSEQ:NP_733280,GB_protein:AAN14165,FlyMine:FBpp0084761,modMine:FBpp0084761; MD5=7a3335c94c68f5c5ed188081c655b1c3; length=431; release=r6.09; species=Dm…	28.5	18	0.16	AAEPAEELDAADEALAAEPK+ALIAAQYSGAQVK+ALVFDPK+FDAENYSIWFGEYK+GTFNFDDFK+GTLYTYPENFR+KAAEPAEELDAADEALAAEPK+LQDATFLAGER+LVTQYFSWSGTDK+LVTQYFSWSGTDKDGR+QEAEAVLQQLNQK+SIPYFFDK
316	FBpp0079536|FBgn0005593|CG4897-PA|RpL7-PA FBpp0310250|FBgn0005593|CG4897-PB|RpL7-PB	1.0000	FBpp0079536 type=protein; loc=2L:join(10201230..10201528,10201599..10202058); ID=FBpp0079536; name=RpL7-PA; parent=FBgn0005593,FBtr0079946; dbxref=FlyBase:FBpp0079536,FlyBase_Annotation_IDs:CG4897-PA,GB_protein:AAF52868.1,REFSEQ:NP_523531,GB_protein:AAF52868,FlyMine:FBpp0079536,modMine:FBpp0079536; MD5=6c173242113a02c4d9003f2e5857d863; length=252; release=r6.09; species=Dmel;;FBpp0310250 type=pro…	37.3	18	0.17	ANHYVNGGDFGNR+ATINMLR+IAEPYITWGYPNLK+KLPAVPESK+LNTPTGGWR+LPAVPESK+NQFYVPAEAK+QINNGVFIK+QRVPITDNFVIER+VPITDNFVIER+YASNFLWPFK
303	FBpp0079328|FBgn0010265|CG13389-PA|RpS13-PA FBpp0099990|FBgn0010265|CG13389-PB|RpS13-PB FBpp0312104|FBgn0010265|CG13389-PC|RpS13-PC	1.0000	FBpp0079328 type=protein; loc=2L:complement(join(8364541..8364563,8364188..8364315,8363821..8364125)); ID=FBpp0079328; name=RpS13-PA; parent=FBgn0010265,FBtr0079724; dbxref=FlyBase:FBpp0079328,GB_protein:AAF52649.1,FlyBase_Annotation_IDs:CG13389-PA,REFSEQ:NP_476938,GB_protein:AAF52649; MD5=64e6acba0b4cb2697fd1862d9d26fa02; length=151; release=r6.09; species=Dmel;;FBpp0099990 type=protein; loc=2L:…	39.7	18	0.16	GISQSALPYR+LILVESR+SVGLKPDIPEDLYHMIK+SVLPPNWK+SVLPPNWKYESSTASALVA+TVPSWLK+YESSTASALVA
293	FBpp0078997|FBgn0026196|CG10206-PA|nop5-PA	1.0000	FBpp0078997 type=protein; loc=2L:complement(join(6917341..6918611,6916898..6917162)); ID=FBpp0078997; name=nop5-PA; parent=FBgn0026196,FBtr0079369; dbxref=FlyBase:FBpp0078997,FlyBase_Annotation_IDs:CG10206-PA,GB_protein:AAF52455.2,REFSEQ:NP_477412,GB_protein:AAF52455,FlyMine:FBpp0078997,modMine:FBpp0078997; MD5=927705a12a71536536d1eea6c514361a; length=511; release=r6.09; species=Dmel;	39.3	18	0.17	DNMATSDLSDILPEDVEEK+EWYGWHFPELGK+FNDTTEALAAATAAVEGK+HPSSTVQILGAEK+KLEQVDNLYQEFETPEK+LIAHAGSLINLAK+MFVLYETPAGYAIFK+MMAMAPNLTVLVGDTVGAR+QKDEEVEAVEEAAAPEPEDQPTPAK+SEVFTYQPEADNTLNVK+VDAFGEEATFELGAAHK+YGLIYHAQLVGQASQK
27	FBpp0070616|FBgn0266570|CG2982-PB|CG2982-PB FBpp0309175|FBgn0266570|CG2982-PC|CG2982-PC	1.0000	FBpp0070616 type=protein; loc=X:4319628..4321589; ID=FBpp0070616; name=CG2982-PB; parent=FBgn0266570,FBtr0070648; dbxref=FlyBase:FBpp0070616,FlyBase_Annotation_IDs:CG2982-PB,GB_protein:AAF45939.2,REFSEQ:NP_572160,GB_protein:AAF45939,FlyMine:FBpp0070616,modMine:FBpp0070616; MD5=a6b20b5f611c8919dea645afdb93f75b; length=653; release=r6.09; species=Dmel;;FBpp0309175 type=protein; loc=X:4319628..43215…	19.3	18	0.17	ESNDSNSVSDMLAVTK+FQHEALPPIVLPSEEVR+GLPLHTFQVLGNAYK+KFQHEALPPIVLPSEEVR+LFDDDAGPSTSK+LVTNYLMPSEDDIDEAVDQMAK+MLDEILIR+VLQWILFPVQTK+YEPYFMEILPEEAK+YFQSMISFK
231	FBpp0076918|FBgn0015527|CG1685-PA|peng-PA	1.0000	FBpp0076918 type=protein; loc=X:complement(join(21349306..21349751,21348002..21348704,21347531..21347933,21346957..21347432,21346564..21346749)); ID=FBpp0076918; name=peng-PA; parent=FBgn0015527,FBtr0077223; dbxref=FlyBase:FBpp0076918,FlyBase_Annotation_IDs:CG1685-PA,GB_protein:AAF50828.1,REFSEQ:NP_523429,GB_protein:AAF50828,FlyMine:FBpp0076918,modMine:FBpp0076918; MD5=d8ce9ec6c87c036ad1c5eb75f66…	21.6	18	0.17	AASALAQVVVQPEWR+AKEEEPAAPLVSGIEEAGMHIVLK+ASILGSVK+EGTPFSQQLLQNLSSDVLK+GPANVANTASPLK+ISADAAGPQPQDK+KPHNDVEAIIAQATK+LAGHSIGSGLLDSMYQSATPNQR+QEFYGDLYR+TVEEGLAFGK+VLNVGDTISK
154	FBpp0074558|FBgn0010380|CG12532-PA|AP-1-2beta-PA	1.0000	FBpp0074558 type=protein; loc=X:join(19731400..19732824,19732890..19734230); ID=FBpp0074558; name=AP-1-2beta-PA; parent=FBgn0010380,FBtr0074789; dbxref=FlyBase:FBpp0074558,FlyBase_Annotation_IDs:CG12532-PA,GB_protein:AAF49013.1,REFSEQ:NP_523415,GB_protein:AAF49013,FlyMine:FBpp0074558,modMine:FBpp0074558; MD5=f91b02d83e21a4e920fa5518111a0a8e; length=921; release=r6.09; species=Dmel;	18.6	18	0.17	AMQPMTNFAIQLNK+ASMVWIIGEYAER+EIPAANELQYTLSGVIGTTDGIASK+EYATEVDVDFVR+KGEIFELK+LANQSNIAQVLSELK+LQPGNPEATLSLK+LVYLYLMNYAK+LYDISATMVEDQGFLDQLK+NVEGQDMLYQSLK+SQPDMAIMAVNTFVK+VNYVVQEAIVVIK
736c	FBpp0289838|FBgn0003890|CG4869-PB|betaTub97EF-PB FBpp0306927|FBgn0003890|CG4869-PC|betaTub97EF-PC	1.0000	FBpp0289838 type=protein; loc=3R:complement(join(27988099..27988155,27974108..27974342,27972921..27973150,27969660..27969827,27968927..27969191,27967269..27967591,27967106..27967201)); ID=FBpp0289838; name=betaTub97EF-PB; parent=FBgn0003890,FBtr0300611; dbxref=REFSEQ:NP_001163753,GB_protein:ACZ95047,FlyBase:FBpp0289838,FlyBase_Annotation_IDs:CG4869-PB,FlyMine:FBpp0289838,modMine:FBpp0289838; MD5=…	16.6	17	0.07	ALTVAELTQQMFDAK+FPGQLNADLR+ISEQFTAMFR+LAVNMVPFPR+MSATFIGNSTAIQEIFK+NSSYFVEWIPNNVK
726a	FBpp0085181|FBgn0039861|CG1800-PA|pasha-PA FBpp0307961|FBgn0039861|CG1800-PC|pasha-PC	1.0000	FBpp0085181 type=protein; loc=3R:join(31618538..31618769,31619241..31619444,31619510..31620459,31620516..31620770,31620830..31621117); ID=FBpp0085181; name=pasha-PA; parent=FBgn0039861,FBtr0085820; dbxref=FlyBase:FBpp0085181,FlyBase_Annotation_IDs:CG1800-PA,GB_protein:AAF57175.1,REFSEQ:NP_651879,GB_protein:AAF57175,FlyMine:FBpp0085181,modMine:FBpp0085181; MD5=a0fddc58f2d49fcd865991e6a744cf6a; len…	22.9	17	0.16	AAVNQPNYAILDK+AQSDLSVFDDIR+DNELQNEPMDQQLR+ELQNAATPYSATVSVNNLK+ETLEILIPDVK+FPILANAGEGSTNPR+KAQSDLSVFDDIR+LEDEEQELK+LEEQEITVLQSK+NYGSDVQISQEINR+TQPDGITALMPAAK+VAGFSLSAIEEMR
703a	FBpp0081822|FBgn0020910|CG4863-PA|RpL3-PA FBpp0307759|FBgn0020910|CG4863-PH|RpL3-PH	1.0000	FBpp0081822 type=protein; loc=3R:join(11221930..11221932,11222175..11222367,11222561..11222729,11223395..11223530,11223858..11224247,11224491..11224850); ID=FBpp0081822; name=RpL3-PA; parent=FBgn0020910,FBtr0082346; dbxref=FlyBase:FBpp0081822,FlyBase_Annotation_IDs:CG4863-PA,GB_protein:AAF54610.2,REFSEQ:NP_524316,GB_protein:AAF54610,FlyMine:FBpp0081822,modMine:FBpp0081822; MD5=96aa8a3d3896e3e1a66…	22.4	17	0.15	AHVMEIQLNGGSIEDK+KWTDDLGK+LAFMGPLK+LKEEAAATTAAAAAATTTSA+NNASTEYDLTDK+SALEQIK+SITPMGGFPHYGEVNNDFVMIK
688a	FBpp0078534|FBgn0037261|CG9775-PA|CG9775-PA FBpp0078535|FBgn0037261|CG9775-PC|CG9775-PC FBpp0307563|FBgn0037261|CG9775-PE|CG9775-PE	1.0000	FBpp0078534 type=protein; loc=3R:complement(join(4640013..4640222,4639634..4639752,4639018..4639557,4638544..4638839,4638309..4638409)); ID=FBpp0078534; name=CG9775-PA; parent=FBgn0037261,FBtr0078894; dbxref=FlyBase:FBpp0078534,FlyBase_Annotation_IDs:CG9775-PA,GB_protein:AAF52112.1,REFSEQ:NP_649482,GB_protein:AAF52112; MD5=57fc8df531c91e72fa0a9ccbc14f34b9; length=421; release=r6.09; species=Dmel;…	17.6	17	0.16	AAAVAAAAIAATVQGR+EDLDMELDQYMSTTK+GVSASIAGR+IVSSGAGNQGMSAVNSR+NAASSSGAVNNSASAR+REDLDMELDQYMSTTK
671a	FBpp0074500|FBgn0261593|CG14206-PB|RpS10b-PB FBpp0074501|FBgn0261593|CG14206-PC|RpS10b-PC FBpp0300512|FBgn0261593|CG14206-PD|RpS10b-PD FBpp0310720|FBgn0261593|CG14206-PE|RpS10b-PE	1.0000	FBpp0074500 type=protein; loc=X:19598434..19598916; ID=FBpp0074500; name=RpS10b-PB; parent=FBgn0261593,FBtr0074731; dbxref=FlyBase:FBpp0074500,FlyBase_Annotation_IDs:CG14206-PB,GB_protein:AAF48978.2,REFSEQ:NP_728273,GB_protein:AAF48978,FlyMine:FBpp0074500,modMine:FBpp0074500; MD5=0ae8e030c62f6023a9a1cee4231259cf; length=160; release=r6.09; species=Dmel;;FBpp0074501 type=protein; loc=X:19598434..1…	41.9	17	0.17	GDVGPGAGEVEFR+HPELESIPNLHVIK+HYYWYLTNEGIEELR+KGDVGPGAGEVEFR+SYLHLPPEIVPSTLK+VAIYEYLFK
666a	FBpp0074070|FBgn0011742|CG9901-PA|Arp2-PA FBpp0111781|FBgn0011742|CG9901-PB|Arp2-PB	1.0000	FBpp0074070 type=protein; loc=X:complement(join(16553344..16553391,16552340..16552450,16550250..16550465,16549977..16550186,16549478..16549906,16549242..16549412)); ID=FBpp0074070; name=Arp2-PA; parent=FBgn0011742,FBtr0074295; dbxref=FlyBase:FBpp0074070,FlyBase_Annotation_IDs:CG9901-PA,GB_protein:AAF48621.1,REFSEQ:NP_523372,GB_protein:AAF48621,FlyMine:FBpp0074070,modMine:FBpp0074070; MD5=0ad6307a…	30.5	17	0.16	DLMVGDEASQLR+DMVFIGGAVLAEVTK+GYAFNHSADFETVR+HIVLSGGSTMYPGLPSR+ILLTEPPMNPTK+LALETTVLVESYTLPDGR+MIEVMFEK+QEYQEQGLK+SLLEVSYPMENGVVR
661a	FBpp0073371|FBgn0014133|CG1822-PB|bif-PB FBpp0306539|FBgn0014133|CG1822-PD|bif-PD	1.0000	FBpp0073371 type=protein; loc=X:join(11680853..11681114,11681718..11684254,11687462..11687635,11689201..11689543,11693547..11693938); ID=FBpp0073371; name=bif-PB; parent=FBgn0014133,FBtr0073526; dbxref=FlyBase:FBpp0073371,FlyBase_Annotation_IDs:CG1822-PB,GB_protein:AAN09639.1,REFSEQ:NP_727547,GB_protein:AAN09639,FlyMine:FBpp0073371,modMine:FBpp0073371; MD5=c914c0aee4dd9a54ac6d9f0c4c1af3ad; length…	22.8	17	0.16	DAEATPQSEALSETER+DGELESGEQPAGVVSNSR+EGDLAATEAGPGTADGAGASK+FIIQQQQQQQQQQQQQQQLSPTK+GSAVDEDDYHLTATPGAEVVYSEGTQK+GTAMDNLFQLGVTR+IGSVAGGDVDPQHPPTNPIPDSLDTGEDLSYGPGIVSK+KGSAVDEDDYHLTATPGAEVVYSEGTQK+QIGVIRPLFNSQGAGSTPLTSR+SFAASTENAHVASGSSSSTSASVR+SGAAGGGGTMLGNLPLGSTALGFYTPMK+STATDAGGSVSGSGTVAGAGSGTSPTTSLDSVINTK
656a	FBpp0072904|FBgn0001233|CG1242-PA|Hsp83-PA FBpp0305095|FBgn0001233|CG1242-PB|Hsp83-PB	1.0000	FBpp0072904 type=protein; loc=3L:3194499..3196652; ID=FBpp0072904; name=Hsp83-PA; parent=FBgn0001233,FBtr0073040; dbxref=FlyBase:FBpp0072904,FlyBase_Annotation_IDs:CG1242-PA,GB_protein:AAF47734.1,REFSEQ:NP_523899,GB_protein:AAF47734,FlyMine:FBpp0072904,modMine:FBpp0072904; MD5=f397796e386213d935f678daad2c75b8; length=717; release=r6.09; species=Dmel;;FBpp0305095 type=protein; loc=3L:3194499..3196…	19.0	17	0.15	ALLFIPR+EDQTDYLEESK+EGLELPEDESEK+EGLELPEDESEKK+ELISNASDAIDK+GFEVVYMTEPIDEYVIQHLK+GVVDSEDIPLNLSR+NPDDISQEEYGEFYK+QLEINPDHPIVETLR+RTPFDLFENQK+SDLVNNLGTIAK+TAGTLTIIDTGIGMTK+TMELIEELTEDKENYK+TPFDLFENQK
622	FBpp0293155|FBgn0010905|CG16757-PB|Spn-PB FBpp0293156|FBgn0010905|CG16757-PC|Spn-PC FBpp0293157|FBgn0010905|CG16757-PD|Spn-PD FBpp0293158|FBgn0010905|CG16757-PE|Spn-PE FBpp0293159|FBgn0010905|CG16757-PF|Spn-PF FBpp0293160|FBgn0010905|CG16757-PG|Spn-PG FBpp0293161|FBgn0010905|CG16757-PH|Spn-PH FBpp0293162|FBgn0010905|CG16757-PI|Spn-PI FBpp0293163|FBgn0010905|CG16757-PJ|Spn-PJ FBpp0311289|FBgn00109…	1.0000	FBpp0293155 type=protein; loc=3L:complement(join(2534711..2536211,2524599..2525718,2514310..2514330,2513696..2514197,2513209..2513638,2512793..2513145,2512532..2512731,2512295..2512472,2511878..2511931,2511163..2511763,2509762..2510575,2509364..2509500,2508639..2508865,2508307..2508573)); ID=FBpp0293155; name=Spn-PB; parent=FBgn0010905,FBtr0304613; dbxref=REFSEQ:NP_001246570,GB_protein:AFH04241,F…	15.6	17	0.16	ADSTETETTTTTPSTATTATTR+EDSLPDDMTAAEAER+EEFYQQLLQEK+EVYGSEAELYDTAK+FIVEPAAQVVPTSVVK+GPEGLGLSIIGMGVGADAGLEK+GSYSSPPVGVVSPIR+IQVNDQIIEVDGK+LETTGNENELLSER+LQPAYDQTEEQPHSLNYVDVGYR+NEDVDPVAASAEYELEK+QENESTEK+SLENLLITSATSSR+SLVGVTQAYAASVLR+SVDESSPSANNSQQQQQHSIPGSAAGSPQR+VINLEHELQETQR
62	FBpp0071754|FBgn0022986|CG3613-PA|qkr58E-1-PA FBpp0308620|FBgn0022986|CG3613-PC|qkr58E-1-PC FBpp0312217|FBgn0022986|CG3613-PD|qkr58E-1-PD	1.0000	FBpp0071754 type=protein; loc=2R:complement(join(22415140..22415395,22414570..22415074,22414408..22414509,22414101..22414282,22413195..22413340)); ID=FBpp0071754; name=qkr58E-1-PA; parent=FBgn0022986,FBtr0071843; dbxref=FlyBase:FBpp0071754,FlyBase_Annotation_IDs:CG3613-PA,GB_protein:AAF46844.1,REFSEQ:NP_523809,GB_protein:AAF46844,FlyMine:FBpp0071754,modMine:FBpp0071754; MD5=adaecc409d1adbb607edd9…	34.5	17	0.16	DEEPAATGAPETPEADGGGHTTSHAALR+DLHVEISTVAPPAEAYHR+FMIPDANDDIR+IPKPEIYANVYSEKPIR+ISYALGEIR+LLDDEVEK+RDEEPAATGAPETPEADGGGHTTSHAALR+TNAYLQECLLEK+VYSILEK+YVMDDPNYGIVK
484	FBpp0085364|FBgn0033051|CG7863-PA|Strica-PA FBpp0307275|FBgn0033051|CG7863-PB|Strica-PB	1.0000	FBpp0085364 type=protein; loc=2R:complement(join(6021938..6023042,6021471..6021882,6021345..6021411)); ID=FBpp0085364; name=Strica-PA; parent=FBgn0033051,FBtr0086028; dbxref=FlyBase:FBpp0085364,FlyBase_Annotation_IDs:CG7863-PA,GB_protein:AAF57292.2,REFSEQ:NP_610193,GB_protein:AAF57292,FlyMine:FBpp0085364,modMine:FBpp0085364; MD5=74222e5afac15cd9bae29c59583c8e5c; length=527; release=r6.09; species…	30.0	17	0.15	ATWASFASTANSSTSSYVSPYR+DDDYSLDDDVVFPILR+MGGEGPIGSTTTTTTTTSSR+QTVTFLTTR+SQPSQELVAQDPR+SRPPSLNGVSFR+TPSQAELEALFAK+TTSSTSSSSASSITSPPKPSSSVSSISSIFK+VTAVAQSQDAQGTISTSLGISK
474	FBpp0085233|FBgn0002780|CG2050-PA|mod-PA FBpp0301951|FBgn0002780|CG2050-PC|mod-PC	1.0000	FBpp0085233 type=protein; loc=3R:join(32052735..32052977,32053246..32053555,32053623..32054357,32054424..32054764); ID=FBpp0085233; name=mod-PA; parent=FBgn0002780,FBtr0085874; dbxref=FlyBase:FBpp0085233,FlyBase_Annotation_IDs:CG2050-PA,GB_protein:AAF57213.1,REFSEQ:NP_524614,GB_protein:AAF57213,FlyMine:FBpp0085233,modMine:FBpp0085233; MD5=0475f421fccdda40bdf90693f539fb01; length=542; release=r6.0…	33.8	17	0.16	AILVTNLTSDATEADLR+AILVTNLTSDATEADLRK+ALTLGDNVLSVSQPR+AVLAFVTFK+DLVALFAK+NQIVFVTNLPNEYLHK+SEGADEVDESDDDEEAPVEKPVSK+SFLANESIVNNAPIFIEPNSLLK+TSELTLVVENVGK+TVVVGLIGPNITK+VAPVEAVTISSNR+VFNDSGEIESIIMLGQK+VQEEETVVPQSPSK
377	FBpp0081704|FBgn0040078|CG4003-PA|pont-PA	1.0000	FBpp0081704 type=protein; loc=3R:join(10262343..10263159,10263217..10263415,10263477..10263831); ID=FBpp0081704; name=pont-PA; parent=FBgn0040078,FBtr0082226; dbxref=FlyBase:FBpp0081704,FlyBase_Annotation_IDs:CG4003-PA,GB_protein:AAF54514.1,REFSEQ:NP_652608,GB_protein:AAF54514,FlyMine:FBpp0081704,modMine:FBpp0081704; MD5=44c3876ac3fbe345533b6b800122cc21; length=456; release=r6.09; species=Dmel;	33.8	17	0.16	ALLLAGPPGTGK+AQTEGLQLEENAFTR+DDIEDVHSLFLDAK+EVYEGEVTELTPVETENPMGGYGK+GTTDIVSPHGIPLDLLDR+LDPSIFDALQK+SDTFATEFDLETEEYVPLPK+SLESPIAPIVIFATNR+TISNVVIGLK+TLLYSTADMEQIIK
336	FBpp0080048|FBgn0025724|CG6699-PA|beta'COP-PA	1.0000	FBpp0080048 type=protein; loc=2L:join(13379022..13379376,13379495..13380114,13380177..13380759,13380995..13382181); ID=FBpp0080048; name=beta'COP-PA; parent=FBgn0025724,FBtr0080469; dbxref=FlyBase:FBpp0080048,FlyBase_Annotation_IDs:CG6699-PA,GB_protein:AAF53294.2,REFSEQ:NP_524836,GB_protein:AAF53294,FlyMine:FBpp0080048,modMine:FBpp0080048; MD5=4642d653163872c0bb3f07e4fd6b6fd0; length=914; release…	18.2	17	0.17	AGQSLADPAQYTNLFPGLGDALR+DNNTFASASLDR+GTNNVALGYDEGSIIIK+HPLQELFAAEQGAAGQHLEEK+INYYVGGEIVTVSHLDR+LAANLPLNSER+LPEAAFFAR+SFTPEYGAESIYGGYYFGVK+TMYLLGYVPK+TSSGLAFYDWETLQLVR+VFNYNTLEK
211	FBpp0076460|FBgn0262716|CG7558-PA|Arp3-PA FBpp0306212|FBgn0262716|CG7558-PB|Arp3-PB	1.0000	FBpp0076460 type=protein; loc=3L:complement(join(8115682..8115725,8115408..8115588,8115030..8115344,8114257..8114793,8114113..8114196,8113956..8114051)); ID=FBpp0076460; name=Arp3-PA; parent=FBgn0262716,FBtr0076737; dbxref=FlyBase:FBpp0076460,FlyBase_Annotation_IDs:CG7558-PA,GB_protein:AAF50488.1,REFSEQ:NP_523968,GB_protein:AAF50488,FlyMine:FBpp0076460,modMine:FBpp0076460; MD5=ddf317cc31cb4aa1759…	25.6	17	0.16	AEPEDHYFLLTEPPLNTPENR+APFNVDVGYER+EPQFIIPSAIAIK+EREVGIPPEQSLETAK+EVGIPPEQSLETAK+HGLVEDWDLMER+LGFAGNKEPQFIIPSAIAIK+NFSGVNTVTK+RPLYNNIVLSGGSTMFK
207	FBpp0076207|FBgn0005533|CG3922-PB|RpS17-PB	1.0000	FBpp0076207 type=protein; loc=3L:complement(join(9429695..9429697,9429174..9429325,9428874..9429114)); ID=FBpp0076207; name=RpS17-PB; parent=FBgn0005533,FBtr0076479; dbxref=FlyBase:FBpp0076207,FlyBase_Annotation_IDs:CG3922-PB,GB_protein:AAF50272.1,REFSEQ:NP_524002,GB_protein:AAF50272,FlyMine:FBpp0076207,modMine:FBpp0076207; MD5=03edf5c0f514b34ba6142f641ccf4f7a; length=131; release=r6.09; species=…	50.4	17	0.16	DNYVPAVSALEQDIIEVDADTK+GLQLTQPNTNNFGR+IAGYVTHLMGR+LLDFHNIR+LTLDFHTNK+LTLDFHTNKR+RDNYVPAVSALEQDIIEVDADTK
763a	FBpp0088856|FBgn0259139|CG6946-PB|glo-PB FBpp0088858|FBgn0259139|CG6946-PA|glo-PA	1.0000	FBpp0088856 type=protein; loc=3R:complement(join(11818573..11818942,11818006..11818137,11817194..11817338,11816612..11816757,11815841..11816544,11815502..11815765)); ID=FBpp0088856; name=glo-PB; parent=FBgn0259139,FBtr0089917; dbxref=FlyBase:FBpp0088856,FlyBase_Annotation_IDs:CG6946-PB,GB_protein:AAF54705.1,REFSEQ:NP_731639,GB_protein:AAF54705; MD5=3f936047309b6d29ca83607e3baed238; length=586; re…	23.5	16	0.16	ATGEAFVQFESQDDTEQALGR+EGILFVMDR+EILDFLENVNVTNGSAGIHLVTSR+FFEPIRPANVR+GLHSGTADAYFDTYEDSQVAMK+GLPYTSFENDVFK+NTGEAYVEVASQEDVEEAR+YIELFYDGK+YIEVFTATPK
697a	FBpp0081032|FBgn0023388|CG1099-PB|Dap160-PB FBpp0305300|FBgn0023388|CG1099-PH|Dap160-PH	1.0000	FBpp0081032 type=protein; loc=2L:complement(join(21141625..21141788,21141178..21141552,21140569..21141008,21140217..21140490,21140009..21140156,21139676..21139942,21138712..21139602,21137757..21138030,21137477..21137688)); ID=FBpp0081032; name=Dap160-PB; parent=FBgn0023388,FBtr0081504; dbxref=FlyBase:FBpp0081032,FlyBase_Annotation_IDs:CG1099-PB,GB_protein:AAN11099.1,REFSEQ:NP_477323,GB_protein:AA…	24.7	16	0.14	ADVGTASTAAAEPVESLDQGMR+ALQPQAGFVTGAQAK+APSIESVNQGEWAVQAAQK+ASGAALGGENAQQEQLNAAFAHK+EDINTNDVQMSELK+GIVPAVAPVVPVVAPPVAVATVISPPGVSVPSGPTPPTSNPPSR+GSTSSLSPLDPLK+HASVSSQSGVGVVDADPTAGLPGQTSFEDK+IPVTLPQEWVPPNLR+QIGWFPATYVK+SEIAQVIAPYEATSTEQLSLTR+VLPPSLLSSLTGDVPSMTPR
620	FBpp0292958|FBgn0033889|CG6701-PB|CG6701-PB FBpp0292959|FBgn0033889|CG6701-PC|CG6701-PC FBpp0292960|FBgn0033889|CG6701-PD|CG6701-PD FBpp0308979|FBgn0033889|CG6701-PE|CG6701-PE	1.0000	FBpp0292958 type=protein; loc=2R:complement(join(13979184..13979340,13978942..13979117,13977645..13977849,13977376..13977580,13975434..13977304,13975269..13975374,13974927..13975203,13974591..13974837,13973653..13974410)); ID=FBpp0292958; name=CG6701-PB; parent=FBgn0033889,FBtr0303989; dbxref=FlyBase:FBpp0292958,FlyBase_Annotation_IDs:CG6701-PB,REFSEQ:NP_001188923,GB_protein:AAF58307; MD5=d22394d…	17.3	16	0.14	DFDSILR+EITQENLTGTLR+ELMGSFLLEMAR+GIASTTDVPGGAPAEGNKPIIEEYK+GLPPANPPIQVLSALK+ILFPGEIPNTPLASGVLQLNNK+LFEVHLNALPNSSEIR+LLQTDIGIISPYK+QDAAGTSILVTNAPVTNAAAPSVIPR+QLPDNTTYTLIFRPLR+SELETIFDELPK+TLLQVEDIER+TLVGEQYLNEDFITNKK+TNFLINTPR+YEEHVEYHGDESDFQSLK
500	FBpp0085841|FBgn0050122|CG30122-PB|CG30122-PB FBpp0290145|FBgn0050122|CG30122-PC|CG30122-PC FBpp0290146|FBgn0050122|CG30122-PD|CG30122-PD	1.0000	FBpp0085841 type=protein; loc=2R:complement(join(18638819..18638960,18637847..18638617,18636888..18637739,18636340..18636821,18636143..18636271,18634770..18634941,18633426..18634285,18633192..18633363,18633054..18633124,18632822..18632986)); ID=FBpp0085841; name=CG30122-PB; parent=FBgn0050122,FBtr0086660; dbxref=GB_protein:AAF57660.2,FlyBase:FBpp0085841,FlyBase_Annotation_IDs:CG30122-PB,REFSEQ:NP…	13.8	16	0.16	AYVEGGAGDGENAPVTPSR+NFILDQTNVYASAQR+NYNSGSGGQQNWVQNSR+SILGEEGALFPHIVTK+SQTTEDEYEDVVPEPR+SSETAAVSNGDAAAEQANDEK+TAEETEPAAKPEDQPPER+TVPEDEPTIEENK+VGLSWLDSDLHLR+YELIGPDAFISK+YGNNTAVGGGYDQYK
392	FBpp0082265|FBgn0015778|CG9412-PB|rin-PB FBpp0082267|FBgn0015778|CG9412-PE|rin-PE FBpp0312063|FBgn0015778|CG9412-PF|rin-PF FBpp0312064|FBgn0015778|CG9412-PG|rin-PG	1.0000	FBpp0082265 type=protein; loc=3R:join(13649069..13650497,13650809..13651059,13651174..13651566); ID=FBpp0082265; name=rin-PB; parent=FBgn0015778,FBtr0082797; dbxref=FlyBase:FBpp0082265,FlyBase_Annotation_IDs:CG9412-PB,GB_protein:AAG22151.2,REFSEQ:NP_524907,GB_protein:AAG22151; MD5=3d141bc378bcfd81dcc7417d76d5dc94; length=690; release=r6.09; species=Dmel;;FBpp0082267 type=protein; loc=3R:join(1364…	17.7	16	0.15	FGNVLELR+FTQTFVLAAQSPK+LDNGGPLPQR+LGGGGGFGQR+QQKPPTPVEDFK+QYYTLLNK+SPLNYGFITYDDPEAVQK+SSNTQQFGDNQQLFLGNIPHHASEDDLR+YQDLYIEDEQDGESR
350	FBpp0080688|FBgn0263198|CG10473-PB|Acn-PB FBpp0080689|FBgn0263198|CG10473-PA|Acn-PA FBpp0307803|FBgn0263198|CG10473-PC|Acn-PC	1.0000	FBpp0080688 type=protein; loc=2L:join(19045567..19047047,19047152..19047362,19047420..19047654,19047716..19047825,19047914..19048096); ID=FBpp0080688; name=Acn-PB; parent=FBgn0263198,FBtr0081144; dbxref=FlyBase:FBpp0080688,FlyBase_Annotation_IDs:CG10473-PB,GB_protein:AAN11023.1,REFSEQ:NP_724153,GB_protein:AAN11023,FlyMine:FBpp0080688,modMine:FBpp0080688; MD5=42fbd866a3c5a1c639bc00c4a3eb2892; leng…	20.2	16	0.13	EDLKPQQEVPTSTDDDTK+EDLKPQQEVPTSTDDDTKQSEPEQEVK+IVEEDGFWIDR+KKSSSPAPVPVAVAR+KVDTIPEEEPENGKDVEK+LLDDLFR+QIDENPEQIHDEPADLSNDK+SSSPAPVPVAVAR+TPPVLAISTDSLK+TTSDVLDIQTEEVDER+TTSDVLDIQTEEVDERDEEASAPAER+VPPASQEINEAR
689a	FBpp0078595|FBgn0027866|CG9776-PA|CG9776-PA	1.0000	FBpp0078595 type=protein; loc=3R:complement(join(4333222..4333912,4332992..4333159,4332290..4332477,4331547..4332224,4330100..4330248,4328137..4330034,4328007..4328017)); ID=FBpp0078595; name=CG9776-PA; parent=FBgn0027866,FBtr0078955; dbxref=FlyBase_Annotation_IDs:CG9776-PA,FlyBase:FBpp0078595,GB_protein:AAF52146.1,REFSEQ:NP_649455,GB_protein:AAF52146,FlyMine:FBpp0078595,modMine:FBpp0078595; MD5=…	12.8	15	0.14	EDLAAGDAPPSPTTK+EDVLPPGIDEAESALVPHPLDAAAQSR+ETIETPWHVGIDHDPFPTFENAPAR+LGNAVDHDLLPGPPGVDEK+QSELDELAMLGIDR+QWNNVQPVISESEK+TIGEEQSVPALEGAGLTPQDAVAQEAEK+YQQFLNQNPNYEIEWQTNR
687d	FBpp0076649|FBgn0035720|CG10077-PA|CG10077-PA FBpp0305296|FBgn0035720|CG10077-PD|CG10077-PD	1.0000	FBpp0076649 type=protein; loc=3L:complement(join(6955381..6955388,6953773..6955169,6951267..6951445,6950330..6951202)); ID=FBpp0076649; name=CG10077-PA; parent=FBgn0035720,FBtr0076940; dbxref=FlyBase:FBpp0076649,FlyBase_Annotation_IDs:CG10077-PA,GB_protein:AAF50635.2,REFSEQ:NP_648062,GB_protein:AAF50635,FlyMine:FBpp0076649,modMine:FBpp0076649; MD5=5a48c8d279608a224e3fdc0d5e1e699d; length=818; rel…	13.1	15	0.09	ANDLIQVLR+DFVLSSFR+ELAQQIQQVAIEFGSNTHVR+GDGPIALVLAPTR+IVWSEVNLTPFR+MLDMGFEPQIR+TLAYVLPAVVHINNQPR+TVGETETFLTSNEITIK
573	FBpp0088040|FBgn0033160|CG11107-PA|Dhx15-PA FBpp0307849|FBgn0033160|CG11107-PB|Dhx15-PB	1.0000	FBpp0088040 type=protein; loc=2R:join(7387528..7387580,7387635..7388428,7388708..7389181,7389247..7389510,7390078..7390200,7390268..7390621,7390680..7390807); ID=FBpp0088040; name=Dhx15-PA; parent=FBgn0033160,FBtr0088966; dbxref=FlyBase:FBpp0088040,FlyBase_Annotation_IDs:CG11107-PA,GB_protein:AAF59269.1,REFSEQ:NP_610269,GB_protein:AAF59269,FlyMine:FBpp0088040,modMine:FBpp0088040; MD5=b1505c072857…	21.7	15	0.14	ALVQGFFMQVAHLER+EIDNLGSEIGELK+IALPVFEYQADFMR+IRVESLLVSPISK+KDPEASSSSAAAAAGTVAQILGGFVPNK+LGEEVGYSIR+LVVMSATLDAGK+QPPTMNPLTNTPYSQR+SNLGTVVLQLK+THPVEIFYTPEPER+TLATDILMGVLK
528	FBpp0086749|FBgn0033859|CG6197-PA|fand-PA	1.0000	FBpp0086749 type=protein; loc=2R:join(13593726..13593770,13593829..13595859,13595923..13596498); ID=FBpp0086749; name=fand-PA; parent=FBgn0033859,FBtr0087623; dbxref=GB_protein:AAF58348.1,FlyBase:FBpp0086749,FlyBase_Annotation_IDs:CG6197-PA,REFSEQ:NP_610891,GB_protein:AAF58348,FlyMine:FBpp0086749,modMine:FBpp0086749; MD5=8317ba022b112bfd5a877cab831244ae; length=883; release=r6.09; species=Dmel;	18.5	15	0.13	AAEIYGLPR+DIYEEAIQTVTTVR+FYEANGQVEDAR+IAYYDDTETVQAR+IPTDPMYEEVNSAFER+ITADFWQTWK+KAAEIYGLPR+LLLLNSVLLR+VFGSLKPSNQGDSDGE+VHSLNVDAIIR+VTLYEDKPAEIISTYTEAVQTVQPK+YFYLLYAK+YTDQLGHLWNSLADYYVR
390	FBpp0082177|FBgn0260962|CG7769-PA|pic-PA	1.0000	FBpp0082177 type=protein; loc=3R:join(13052409..13052469,13052623..13053034,13053237..13054161,13054226..13054577,13054641..13055835,13055892..13056288,13056351..13056431); ID=FBpp0082177; name=pic-PA; parent=FBgn0260962,FBtr0082709; dbxref=FlyBase:FBpp0082177,FlyBase_Annotation_IDs:CG7769-PA,GB_protein:AAF54901.1,REFSEQ:NP_650257,GB_protein:AAF54901,FlyMine:FBpp0082177,modMine:FBpp0082177; MD5=2…	17.0	15	0.15	ANGNVSDSVGIPSEGGVIAAIDPK+DLLFILTR+FHLGDTVNVFR+GDFILVGDLMR+IAYQESSQTFAVSTLR+LGDDPNTYYVVATSLVIPEEPEPK+LSGEIIPR+LVFSNVNLK+MVNDVITVVTK+NAVILGTIDEIQK+QLLPELAR+VGVDESPYENTLVLAFVGHTR+VLAGIGSFVR+VTLGTQPTTLR+YNVMILEAR
250	FBpp0077720|FBgn0031256|CG4164-PA|CG4164-PA	1.0000	FBpp0077720 type=protein; loc=2L:join(453262..454270,454330..454385); ID=FBpp0077720; name=CG4164-PA; parent=FBgn0031256,FBtr0078060; dbxref=FlyBase:FBpp0077720,FlyBase_Annotation_IDs:CG4164-PA,GB_protein:AAF51493.1,REFSEQ:NP_608525,GB_protein:AAF51493,FlyMine:FBpp0077720,modMine:FBpp0077720; MD5=76f6f7bc06412e4896f330dacff740ad; length=354; release=r6.09; species=Dmel;	17.5	15	0.15	FQDLGAAYEVLSNPDK+FQDLGAAYEVLSNPDKR+FVAEGEPHIDGEPGDLIVR+ILDQSSINR+TLEIEVEQGMVDGQETR
244	FBpp0077525|FBgn0031390|CG31671-PA|tho2-PA FBpp0290874|FBgn0031390|CG31671-PB|tho2-PB FBpp0306851|FBgn0031390|CG31671-PC|tho2-PC	1.0000	FBpp0077525 type=protein; loc=2L:complement(join(2144805..2145031,2144457..2144625,2144119..2144366,2143920..2144053,2143449..2143849,2142642..2143391,2142191..2142580,2141785..2142132,2141129..2141722,2140380..2141070,2139728..2140312,2139630..2139673,2137984..2138158,2137883..2137926,2137669..2137794)); ID=FBpp0077525; name=tho2-PA; parent=FBgn0031390,FBtr0077853; dbxref=FlyBase:FBpp0077525,Fly…	13.8	15	0.15	ADWEEDLADAR+AIADLIHLSVENIYYK+ERLEIDTLQEAGIVK+GEGNNVTLVSTATSTASNNER+HAFVQLVK+HGDGVETVDLVGSTDNR+LEELEAQQR+LEIDTLQEAGIVK+LPEQAVVLQEPIAR+QGISNAIYQLLWQTLRFTHKK+RPDLYAIASSYIGQLK+SLDLLILR+SVTGAQDGVGGGDAAATADNR+VSNQFSEANDHVGYENYR+WNLFIPLLR+YLEATQLIMNPIVESVRPLHSSK
173	FBpp0075069|FBgn0250814|CG4169-PA|UQCR-C2-PA FBpp0303947|FBgn0250814|CG4169-PB|UQCR-C2-PB	1.0000	FBpp0075069 type=protein; loc=3L:join(16584400..16584444,16584589..16584722,16584779..16585082,16585185..16586024); ID=FBpp0075069; name=UQCR-C2-PA; parent=FBgn0250814,FBtr0075309; dbxref=GB_protein:AAF49444.1,FlyBase:FBpp0075069,FlyBase_Annotation_IDs:CG4169-PA,REFSEQ:NP_648905,GB_protein:AAF49444,FlyMine:FBpp0075069,modMine:FBpp0075069; MD5=c89c08293aa606332e429c50fa8be9d2; length=440; release=…	52.3	15	0.14	AAVVGVGIDNNTLAGFAQTLQFPSGGSK+AVNASYSDAGLFGFVVSADSK+AVVAVAGQGAAASNHK+ELVGYTVTTTADNAETGLR+LAGGLSTQNSTAFAIAR+LAVGAIGHLANVPYASDLA+LSSESLLHYVAQTFAAGR+LVVATADATLPVSR+NESYDIQGASHLLR+NIQQVGGTLTTWGDR+NVLEADALLGAIDGISQSQVQEAAK+TVVNQLNAVSTEER+VSLVLGAGSR
104	FBpp0072940|FBgn0027616|CG12076-PA|YT521-B-PA FBpp0072941|FBgn0027616|CG12076-PB|YT521-B-PB	1.0000	FBpp0072940 type=protein; loc=3L:complement(join(3374019..3374034,3372970..3373869,3371601..3372850)); ID=FBpp0072940; name=YT521-B-PA; parent=FBgn0027616,FBtr0073078; dbxref=FlyBase:FBpp0072940,FlyBase_Annotation_IDs:CG12076-PA,GB_protein:AAF47768.2,REFSEQ:NP_647811,GB_protein:AAF47768,FlyMine:FBpp0072940,modMine:FBpp0072940; MD5=05b342feb951826cfd87d02a1d2c23f7; length=721; release=r6.09; speci…	15.9	15	0.14	APSYEEFAAWK+DIPQVAWVLPPSISPK+GIHVIYKPPR+LFPEDEQIELTPILK+SVWATLPQNDANLNQAFK+YMSSAAAAEAYVADYMR+YYDGPGAPPLPDYPPPQRPPPPGFDK
790a	FBpp0306828|FBgn0010488|CG3845-PD|NAT1-PD	1.0000	FBpp0306828 type=protein; loc=2R:join(12918398..12920859,12920985..12922810,12922879..12923057); ID=FBpp0306828; name=NAT1-PD; parent=FBgn0010488,FBtr0334772; dbxref=FlyBase:FBpp0306828,FlyBase_Annotation_IDs:CG3845-PD,REFSEQ:NP_001033943,GB_protein:ABC66062; MD5=8a2379a67482db85e78c56fae502cce9; length=1488; release=r6.09; species=Dmel;	9.8	14	0.13	AIIIEGGTSTGDTK+FQELSDELLK+GVILLIFDK+LDLNSIAILK+LGTTEGPVPIK+LSEEAPSFDKEPSNSSTFLR+NSDILGQGLGGNSDSYNGSSSSGR+SINSNSVGGGGSGAVGSGSGGSNYR+TLLNTSPNLLPITTATDTFNNLK
782a	FBpp0297119|FBgn0086690|CG33957-PD|Plp-PD FBpp0297121|FBgn0086690|CG33957-PF|Plp-PF FBpp0306064|FBgn0086690|CG33957-PG|Plp-PG FBpp0306066|FBgn0086690|CG33957-PJ|Plp-PJ FBpp0306067|FBgn0086690|CG33957-PK|Plp-PK FBpp0306068|FBgn0086690|CG33957-PL|Plp-PL FBpp0306069|FBgn0086690|CG33957-PM|Plp-PM FBpp0306070|FBgn0086690|CG33957-PN|Plp-PN FBpp0306072|FBgn0086690|CG33957-PP|Plp-PP	1.0000	FBpp0297119 type=protein; loc=3L:complement(join(15089792..15089818,15082585..15084594,15081625..15082518,15081333..15081473,15075920..15076045,15074684..15075847,15072529..15073194,15069932..15070633,15067678..15069833,15067502..15067612,15066672..15066978)); ID=FBpp0297119; name=Plp-PD; parent=FBgn0086690,FBtr0305977; dbxref=REFSEQ:NP_001246761,GB_protein:AFH04432,FlyBase:FBpp0297119,FlyBase_An…	6.0	14	0.11	EINALLAENTQENR+ELLNQLEALR+ELNYSAQLDSNILK+ELQASQQEASQISSPSGAAGK+LAHSTDDNVPAQFMQK+LTLEGYQASEQLALQNLR+LTLQASEIESLEAR+QINFSNLTEDSK+QYSVDEIAQQVEK+SQLEITQLNIK+TLSDIGSITEFPEPDVER
771a	FBpp0288693|FBgn0022984|CG3584-PB|qkr58E-3-PB FBpp0298043|FBgn0022984|CG3584-PC|qkr58E-3-PC FBpp0308621|FBgn0022984|CG3584-PD|qkr58E-3-PD	1.0000	FBpp0288693 type=protein; loc=2R:complement(join(22411293..22411449,22411112..22411233,22410687..22411051,22410539..22410628,22410311..22410396,22409887..22410020)); ID=FBpp0288693; name=qkr58E-3-PB; parent=FBgn0022984,FBtr0290254; dbxref=FlyBase_Annotation_IDs:CG3584-PB,FlyBase:FBpp0288693,REFSEQ:NP_477306,GB_protein:AAF46842,FlyMine:FBpp0288693,modMine:FBpp0288693; MD5=ec68028f5cb30852c7f38ee4c…	26.8	14	0.14	AAENPPEVDDVEEVAYEYEHR+EFYADVYK+ELMEMDPESAK+FLADLDEER+IAYALAEIR+SYKPNPYTILK+YLIPDKNDEVSHEQLR
715a	FBpp0083481|FBgn0002781|CG32491-PW|mod(mdg4)-PW	1.0000	FBpp0083481 type=protein; loc=3R:join(complement(join(21376819..21377032,21376602..21376741,21375060..21375912,21368212..21368238); ID=FBpp0083481; name=mod(mdg4)-PW; parent=FBgn0002781,FBtr0084082; dbxref=FlyBase:FBpp0083481,FlyBase_Annotation_IDs:CG32491-PW,GB_protein:AAO41584.1,REFSEQ:NP_788702,GB_protein:AAO41584,FlyMine:FBpp0083481,modMine:FBpp0083481; MD5=e2d5565770d2a814d89caff43af39159; l…	28.1	14	0.13	GLTDNDPAPQPPQESSPPPAAPHVQQQQIPAQR+IETVDDGLGDEK+QDALPAFISTAESLQIK+QEEAEYIDLPMELPTK+QQSQNYSESSFVDTSGDQGNTEAQGHLSTLR+YDDSYFTENEDAGNQTAANTSGGGVTATTSK+YKIETVDDGLGDEK
687c	FBpp0071084|FBgn0029979|CG10777-PB|CG10777-PB FBpp0310551|FBgn0029979|CG10777-PC|CG10777-PC	1.0000	FBpp0071084 type=protein; loc=X:complement(join(7928794..7930302,7927228..7928556)); ID=FBpp0071084; name=CG10777-PB; parent=FBgn0029979,FBtr0071132; dbxref=FlyBase:FBpp0071084,FlyBase_Annotation_IDs:CG10777-PB,GB_protein:AAF46295.1,REFSEQ:NP_572424,GB_protein:AAF46295,FlyMine:FBpp0071084,modMine:FBpp0071084; MD5=11767947f10d5a65a6259cb7e9cb5704; length=945; release=r6.09; species=Dmel;;FBpp03105…	15.1	14	0.10	DLVGIAQTGSGK+ELAQQIQSVVR+GEGPIALVLAPTR+LIDFLENR+MLDMGFEPQIR+NNNPLNYQAGNNYNNNR+QVVMWSATWPK+SQFVPQGAGAGGMPPR+WENLEPFLK+YVPSAAVTSSLVQYTPANSPTIAAVAAAAAAAAGR
652a	FBpp0072593|FBgn0028577|CG12085-PA|pUf68-PA	1.0000	FBpp0072593 type=protein; loc=3L:complement(join(1502467..1502469,1501799..1501892,1499043..1499337,1498293..1498796,1497213..1498230)); ID=FBpp0072593; name=pUf68-PA; parent=FBgn0028577,FBtr0072709; dbxref=FlyBase:FBpp0072593,FlyBase_Annotation_IDs:CG12085-PA,GB_protein:AAF47501.1,REFSEQ:NP_525123,GB_protein:AAF47501,FlyMine:FBpp0072593,modMine:FBpp0072593; MD5=85f3626bea15f95dac29ea00b3f6f147; …	26.1	14	0.12	GYGFIEYANK+IPYLSQPLYDLK+LMDEGDVQTLQQQENMSIK+QAMDEAIASMNLFDLGGQLLR+QTENEDDDEAEIIVK+QTLAHQQQQLATQR+SALLGLLGGALPK+SINMSWDPITQK+VAFTPFGPIK+VGRPSNMPQAQQVIDEVQEEAK+VVAELYDQGIFDQGDLSG
523	FBpp0086694|FBgn0001220|CG8542-PA|Hsc70-5-PA FBpp0308990|FBgn0001220|CG8542-PB|Hsc70-5-PB	1.0000	FBpp0086694 type=protein; loc=2R:complement(join(14255834..14255923,14255669..14255715,14254829..14255407,14253553..14254657,14253352..14253492,14253190..14253288)); ID=FBpp0086694; name=Hsc70-5-PA; parent=FBgn0001220,FBtr0087568; dbxref=FlyBase:FBpp0086694,FlyBase_Annotation_IDs:CG8542-PA,GB_protein:AAF58270.1,REFSEQ:NP_523741,GB_protein:AAF58270,FlyMine:FBpp0086694,modMine:FBpp0086694; MD5=453b…	24.8	14	0.12	DAGQIAGLNVLR+ELIEIVNQGESIVHDTETK+EQQIVIQSSGGLSK+LFELAYK+NAVVTVPAYFNDSQR+QAGVVPSHMSGASSMFR+QAVTNSANTFYATK+SEIGEVLLVGGMTR+SQVFSTASDGQTQVEIK+VINEPTAAALAYGMDK+VQSTVQELFGR+VYSPSQIGAFILMK
514	FBpp0086103|FBgn0010409|CG6510-PA|RpL18A-PA	1.0000	FBpp0086103 type=protein; loc=2R:complement(join(17547409..17547426,17546471..17546986)); ID=FBpp0086103; name=RpL18A-PA; parent=FBgn0010409,FBtr0086947; dbxref=FlyBase:FBpp0086103,FlyBase_Annotation_IDs:CG6510-PA,GB_protein:AAF57838.1,REFSEQ:NP_523774,GB_protein:AAF57838,FlyMine:FBpp0086103,modMine:FBpp0086103; MD5=25f9c528cffc82e53fb412237bba44d8; length=177; release=r6.09; species=Dmel;	39.5	14	0.11	EPQTPLYK+EYEVVGR+GLLKEYEVVGR+IFAPDNIVAK+IKNFGIWLR+KLPSEKEPQTPLYK+LPSEKEPQTPLYK+NFGIWLR+QVYETSPVK+TTGEIVSIK+VDSIPAAK
478	FBpp0085281|FBgn0061209|CG17949-PA|His2B FBpp0091113|FBgn0053868|CG33868-PA|His2B FBpp0091115|FBgn0053870|CG33870-PA|His2B FBpp0091117|FBgn0053872|CG33872-PA|His2B FBpp0091119|FBgn0053874|CG33874-PA|His2B FBpp0091121|FBgn0053876|CG33876-PA|His2B FBpp0091123|FBgn0053878|CG33878-PA|His2B FBpp0091125|FBgn0053880|CG33880-PA|His2B FBpp0091127|FBgn0053882|CG33882-PA|His2B FBpp0091129|FBgn0053884|CG3388…	1.0000	FBpp0085281 type=protein; loc=2L:complement(21423191..21423562); ID=FBpp0085281; name=His2B:CG17949-PA; parent=FBgn0061209,FBtr0085927; dbxref=FlyBase:FBpp0085281,GB_protein:AAN11124.1,FlyBase_Annotation_IDs:CG17949-PA,REFSEQ:NP_724342,GB_protein:AAN11124; MD5=523bf69b6d6b2415c7fc9ac48aafa63e; length=123; release=r6.09; species=Dmel;;FBpp0091113 type=protein; loc=2L:complement(21537682..21538053)…	36.6	14	0.14	AMSIMNSFVNDIFER+ESYAIYIYK+KESYAIYIYK+LLLPGELAK+QVHPDTGISSK
477	FBpp0085265|FBgn0000559|CG2238-PA|EF2-PA FBpp0085266|FBgn0000559|CG2238-PC|EF2-PC FBpp0305182|FBgn0000559|CG2238-PD|EF2-PD	1.0000	FBpp0085265 type=protein; loc=2L:complement(join(21682039..21682041,21681344..21681558,21680757..21681284,21679484..21680180,21678311..21679402)); ID=FBpp0085265; name=EF2-PA; parent=FBgn0000559,FBtr0085911; dbxref=GB_protein:AAF57226.2,FlyBase:FBpp0085265,FlyBase_Annotation_IDs:CG2238-PA,REFSEQ:NP_525105,GB_protein:AAF57226,FlyMine:FBpp0085265,modMine:FBpp0085265; MD5=cb0f7ba7258fdf523fe8177c095…	13.6	14	0.13	ALPMPDGLPEDIDNGDVSAK+ALPMPDGLPEDIDNGDVSAKDEFK+AYLPVNESFGFTADLR+DSVVAGFQWASK+EGILADENLR+EGLPDLSQYLDK+EGLPDLSQYLDKL+GHVFEENQVVGTPMFVVK+NMSVIAHVDHGK+STLTDSLVSK
437	FBpp0084016|FBgn0039182|CG5728-PA|CG5728-PA	1.0000	FBpp0084016 type=protein; loc=3R:complement(join(24333141..24333221,24330800..24333084,24329146..24330737,24328925..24329090,24328689..24328857)); ID=FBpp0084016; name=CG5728-PA; parent=FBgn0039182,FBtr0084632; dbxref=FlyBase:FBpp0084016,FlyBase_Annotation_IDs:CG5728-PA,GB_protein:AAF56280.2,REFSEQ:NP_651245,GB_protein:AAF56280,FlyMine:FBpp0084016,modMine:FBpp0084016; MD5=9b4d21fbb126184282e6887e…	14.0	14	0.13	AAMSGDTSEYHDLTELFQLGR+AGLEEASAPISK+DVPYFSGQLTK+ELTATALQIALPGR+HDNNDMAQTLLDDVVTSYPK+ITFAAEDDEEDEDGNPK+LDIAHISPSGELSTNLIGK+LPGVSSFWEDDVNQSK+LVIAQPNNSISWLK+NAPVELVPEQLLWVK+TLVADISDAYTR+VNGILEQFYLAPNVR+VSALLLSSLVGTAK
34	FBpp0070842|FBgn0003514|CG3595-PA|sqh-PA FBpp0308586|FBgn0003514|CG3595-PB|sqh-PB FBpp0308587|FBgn0003514|CG3595-PC|sqh-PC FBpp0308588|FBgn0003514|CG3595-PD|sqh-PD FBpp0311461|FBgn0003514|CG3595-PE|sqh-PE	1.0000	FBpp0070842 type=protein; loc=X:complement(join(6223585..6224004,6223407..6223511)); ID=FBpp0070842; name=sqh-PA; parent=FBgn0003514,FBtr0070877; dbxref=FlyBase:FBpp0070842,FlyBase_Annotation_IDs:CG3595-PA,GB_protein:AAF46132.1,REFSEQ:NP_511057,GB_protein:AAF46132,FlyMine:FBpp0070842,modMine:FBpp0070842; MD5=807e3bc581534791d4f6419b52e6812c; length=174; release=r6.09; species=Dmel;;FBpp0308586 ty…	39.1	14	0.13	ATSNVFAMFDQAQIAEFK+DGFVEKEDLHDMLASLGK+EAFNMIDQNR+EDLHDMLASLGK+FTDEDVDEMYR+NGLFDYLEFTR
256	FBpp0078150|FBgn0027086|CG11471-PA|Aats-ile-PA FBpp0078151|FBgn0027086|CG11471-PC|Aats-ile-PC FBpp0078152|FBgn0027086|CG11471-PD|Aats-ile-PD	1.0000	FBpp0078150 type=protein; loc=3L:join(22288797..22288939,22289004..22290255,22290313..22291163,22291229..22291721,22291783..22292733); ID=FBpp0078150; name=Aats-ile-PA; parent=FBgn0027086,FBtr0078498; dbxref=FlyBase:FBpp0078150,FlyBase_Annotation_IDs:CG11471-PA,GB_protein:AAF51822.2,REFSEQ:NP_730716,GB_protein:AAF51822,FlyMine:FBpp0078150,modMine:FBpp0078150; MD5=569e292448c5a4f522b244946d0fe388;…	12.9	14	0.12	AQLIPTDPVLIFHELAADNK+DVFLPWYNAYR+ESIDHIEIPSAVPGNPPLR+FTNEASDFEGQYVK+LFVLAESR+LIASELVDLK+LSAGYELSPAPYSK+LYLINSPVVR+SIFTENPLGR+SPSGDETVVIGSIK+VPENINFPAEEENVLQK+YADEWENVVTR
253	FBpp0077992|FBgn0259785|CG7752-PA|pzg-PA FBpp0304178|FBgn0259785|CG7752-PB|pzg-PB	1.0000	FBpp0077992 type=protein; loc=3L:join(21286437..21287067,21287128..21289487); ID=FBpp0077992; name=pzg-PA; parent=FBgn0259785,FBtr0078336; dbxref=FlyBase:FBpp0077992,FlyBase_Annotation_IDs:CG7752-PA,GB_protein:AAF51699.1,REFSEQ:NP_649297,GB_protein:AAF51699,FlyMine:FBpp0077992,modMine:FBpp0077992; MD5=8d5ae5ae907fc88b2a811c63d563e44b; length=996; release=r6.09; species=Dmel;;FBpp0304178 type=prot…	20.5	14	0.11	AGDESGEQNAEADIESLFEK+ATSAGATALNSAATALLSDEPGEATGK+EAAAAEEPQPSDEGDVVAK+FNNLLSSGAVTVTGPSQPR+FNNLLSSGAVTVTGPSQPRILKSTR+HFEVHQSPSASTVSPK+MVVPGGGGGGGASAGGASAVGGVAQQQAVNDAESGGVGIGGLATR+SLEESPSADLLRPR+SNAAPVSMPSLDDDNEAAAAEAEASEETK+TNLISLLNK
167	FBpp0074865|FBgn0042134|CG18811-PA|Capr-PA FBpp0311792|FBgn0042134|CG18811-PB|Capr-PB	1.0000	FBpp0074865 type=protein; loc=3L:complement(join(18672631..18673011,18671490..18671672,18671268..18671434,18669034..18671188)); ID=FBpp0074865; name=Capr-PA; parent=FBgn0042134,FBtr0075098; dbxref=FlyBase:FBpp0074865,FlyBase_Annotation_IDs:CG18811-PA,GB_protein:AAG22572.1,REFSEQ:NP_652671,GB_protein:AAG22572,FlyMine:FBpp0074865,modMine:FBpp0074865; MD5=927ba82456ba510777179a794cc84d2d; length=961…	14.2	14	0.14	ANAVSAAAVVPEPYNPLK+AVEQNYFK+GETTQATPPAPPTK+KLENTELELLEK+LENTELELLEK+NNDTNAAATAALTNVLK+QQPPQQQPQPMLIMPR+RPETADDVSFIATAQK+SFGEVSFEK+SLFQQIQDSGYLDK+YDAVLANLEFAR
136	FBpp0074059|FBgn0061200|CG4453-PA|Nup153-PA FBpp0288862|FBgn0061200|CG4453-PC|Nup153-PC FBpp0309144|FBgn0061200|CG4453-PD|Nup153-PD	1.0000	FBpp0074059 type=protein; loc=X:join(16600155..16600313,16600380..16600895,16600954..16601198,16601376..16605786,16605850..16606008,16607933..16608000,16609005..16609098); ID=FBpp0074059; name=Nup153-PA; parent=FBgn0061200,FBtr0074284; dbxref=FlyBase:FBpp0074059,FlyBase_Annotation_IDs:CG4453-PA,GB_protein:AAF48628.3,GB_protein:AAF48628,REFSEQ:NP_573136,GB_protein:AAF48628,FlyMine:FBpp0074059,modM…	12.4	14	0.14	AVDMRPSDSGSLAETSVGQGGSK+EPAYNFFTGNEAAEGSTGDLPHSIR+EVVKPSVETTTTPAPTSAQFSFGFGQSNQGK+FNASIYGSTSALSDSR+LELETPVNLPNMR+LLSGSASNSGSASASSSPFYQGR+LLVPTMQQLLER+LPLLSSTPAAPLAAATSSSSSQMYK+NSTWSLNSLTQR+SEYNVFLLR+SLNIPFGGSSTATSYNNSLSSLPNHK+VSSILPASLSGWFSPSSK
74	FBpp0072083|FBgn0034968|CG3195-PC|RpL12-PC FBpp0072084|FBgn0034968|CG3195-PA|RpL12-PA FBpp0072085|FBgn0034968|CG3195-PB|RpL12-PB	1.0000	FBpp0072083 type=protein; loc=2R:join(24060538..24060574,24060676..24060749,24060813..24060993,24061150..24061355); ID=FBpp0072083; name=RpL12-PC; parent=FBgn0034968,FBtr0072174; dbxref=FlyBase:FBpp0072083,FlyBase_Annotation_IDs:CG3195-PC,GB_protein:AAF47152.1,REFSEQ:NP_726413,GB_protein:AAF47152; MD5=5bbdaa3af012b6f79b471a6ddab9de70; length=165; release=r6.09; species=Dmel;;FBpp0072084 type=prot…	26.1	13	0.13	HPHDVIDELNEGSIEVPAE+HSGNIGFEDILAIAR+IGPLGLSPK
687e	FBpp0112117|FBgn0037549|CG7878-PA|CG7878-PA	1.0000	FBpp0112117 type=protein; loc=3R:join(8122853..8123503,8123559..8124067,8124130..8124765,8124823..8125138); ID=FBpp0112117; name=CG7878-PA; parent=FBgn0037549,FBtr0113205; dbxref=FlyBase:FBpp0112117,FlyBase_Annotation_IDs:CG7878-PA,REFSEQ:NP_649767,GB_protein:AAF54192,FlyMine:FBpp0112117,modMine:FBpp0112117; MD5=864e1f6c69884ef922fe9c6e27787540; length=703; release=r6.09; species=Dmel;	15.4	13	0.09	DNGDLTGIIDWEALNK+DSAGGGGGDFSESLSIASEMVGK+GGANVLVLAPTR+ITGSIQSNVIDAINHVR+MLDMGFEPQIR+QGTSISFFTR+TLAFLLPGMIHTEYQSTPR
681a	FBpp0076727|FBgn0035688|CG10289-PA|CG10289-PA FBpp0304174|FBgn0035688|CG10289-PB|CG10289-PB FBpp0304175|FBgn0035688|CG10289-PC|CG10289-PC	1.0000	FBpp0076727 type=protein; loc=3L:complement(join(6173377..6173436,6173111..6173310,6172732..6173056,6172357..6172670,6172156..6172294,6171982..6172100,6171348..6171921,6171228..6171292,6170117..6171169,6169801..6169927)); ID=FBpp0076727; name=CG10289-PA; parent=FBgn0035688,FBtr0077019; dbxref=FlyBase:FBpp0076727,FlyBase_Annotation_IDs:CG10289-PA,GB_protein:AAF50681.2,REFSEQ:NP_648033,GB_protein:A…	15.5	13	0.12	EIHQEVQETVITVMAPR+GYAPSANIEALLEK+LAESSVVETAAIVTR+LVELITTEPSEDVPMSK+NPPAKPTLETTAAVLTPPFGK+QTEQENDSFEPAFDGSNPILK+TFSMLFTK+VFTALLETK+VNEFNHANDISSNNVDGHEANITTEQQK
544	FBpp0087109|FBgn0000253|CG8472-PA|Cam-PA FBpp0087110|FBgn0000253|CG8472-PB|Cam-PB FBpp0293502|FBgn0000253|CG8472-PC|Cam-PC FBpp0293503|FBgn0000253|CG8472-PD|Cam-PD FBpp0311269|FBgn0000253|CG8472-PE|Cam-PE	1.0000	FBpp0087109 type=protein; loc=2R:join(12260186..12260188,12264743..12264917,12269193..12269435,12273766..12273794); ID=FBpp0087109; name=Cam-PA; parent=FBgn0000253,FBtr0088001; dbxref=FlyBase:FBpp0087109,FlyBase_Annotation_IDs:CG8472-PA,GB_protein:AAF58542.1,REFSEQ:NP_523710,GB_protein:AAF58542; MD5=0d8d56d0155abaee6c91bd24448526f1; length=149; release=r6.09; species=Dmel;;FBpp0087110 type=protei…	33.6	13	0.12	EADIDGDGQVNYEEFVTMMTSK+EAFSLFDK+EAFSLFDKDGDGTITTK+LTDEEVDEMIR
435	FBpp0083947|FBgn0043884|CG33106-PA|mask-PA FBpp0083948|FBgn0043884|CG33106-PB|mask-PB FBpp0293580|FBgn0043884|CG33106-PC|mask-PC FBpp0306960|FBgn0043884|CG33106-PD|mask-PD FBpp0306961|FBgn0043884|CG33106-PE|mask-PE FBpp0311438|FBgn0043884|CG33106-PF|mask-PF	1.0000	FBpp0083947 type=protein; loc=3R:join(24231724..24232974,24235817..24235955,24236027..24236270,24236342..24236513,24236823..24237122,24237362..24239348,24239416..24239480,24239542..24239757,24239820..24241044,24241115..24241200,24241301..24241576,24241643..24242218,24242280..24242544,24242655..24247642,24247713..24247889,24247976..24248014); ID=FBpp0083947; name=mask-PA; parent=FBgn0043884,FBtr00…	4.0	13	0.10	AAANSNAALNSVLQQQLAAASAAAAHAK+AVAAQHQQQPPTNFVYNVESGDK+DLALNTPQLNFFK+FGGSQSAQAAEAAANSVSTNSQGK+GANIEEVNDEGYTPLMEAAR+NASILLEELDLER+NSGGAITHSSEVLQSTAISDRPK
194	FBpp0075534|FBgn0036386|CG8833-PA|CG8833-PA	1.0000	FBpp0075534 type=protein; loc=3L:complement(join(13928851..13928908,13927394..13928791,13925933..13927335)); ID=FBpp0075534; name=CG8833-PA; parent=FBgn0036386,FBtr0075792; dbxref=FlyBase:FBpp0075534,FlyBase_Annotation_IDs:CG8833-PA,GB_protein:AAF49789.1,REFSEQ:NP_648669,GB_protein:AAF49789,FlyMine:FBpp0075534,modMine:FBpp0075534; MD5=17ae9c832704e6c62915473c6a853a6d; length=952; release=r6.09; s…	18.2	13	0.12	AQLKPEDFMDQEDLGEFGIAPQGIR+ELAMAEVAPEDIYGPK+GGVITENGEEQQTELAK+GIFASLFSPK+GQAFGVGAFEEEDEDIYAR+ISVFDYLETSVNTK+LAILQESFGLPVTSTTSAAAQNVLR+LPTAPPQKPAAPEIQAEANIDDR+YDFSLADK+YNIAEPFGGAMLEPEK
169	FBpp0074964|FBgn0036740|CG6259-PA|Vps60-PA FBpp0305334|FBgn0036740|CG6259-PB|Vps60-PB	1.0000	FBpp0074964 type=protein; loc=3L:complement(join(17621310..17621378,17621101..17621252,17620729..17620894,17620419..17620649,17620295..17620357)); ID=FBpp0074964; name=Vps60-PA; parent=FBgn0036740,FBtr0075201; dbxref=FlyBase:FBpp0074964,FlyBase_Annotation_IDs:CG6259-PA,GB_protein:AAF49322.2,REFSEQ:NP_648997,GB_protein:AAF49322,FlyMine:FBpp0074964,modMine:FBpp0074964; MD5=69dc6fde1a03d57ae20dc94c1…	25.7	13	0.12	APEAPSREPGADSIVPGK+AYEQQAESLR+EPGADSIVPGK+KAYEQQAESLR+NQSFNMEQANYAAQSLK+STIETDEFGLPK
157	FBpp0074662|FBgn0028695|CG7762-PA|Rpn1-PA	1.0000	FBpp0074662 type=protein; loc=3L:join(19915191..19917113,19917183..19918019); ID=FBpp0074662; name=Rpn1-PA; parent=FBgn0028695,FBtr0074893; dbxref=FlyBase:FBpp0074662,FlyBase_Annotation_IDs:CG7762-PA,GB_protein:AAF49095.2,REFSEQ:NP_649158,GB_protein:AAF49095,FlyMine:FBpp0074662,modMine:FBpp0074662; MD5=dca0928cc63d49df0550af2d0134e7d9; length=919; release=r6.09; species=Dmel;	13.6	13	0.10	ASTTSMTSVPKPLK+AVPLALGLISASNPK+LNIIDTLSK+MLITFDEELNQLQVPVR+QNLAASFVNGFVNAGFGVDK+TITGFQTHTTPVLLAIGER+VGAILGLGIAYAGSNR+VGIAIDVVGQAGKPK
149	FBpp0074431|FBgn0030959|CG6961-PA|CG6961-PA FBpp0074432|FBgn0030956|CG18259-PA|CG18259-PA	1.0000	FBpp0074431 type=protein; loc=X:complement(join(18787981..18788060,18787398..18787918,18786599..18787340,18786461..18786542)); ID=FBpp0074431; name=CG6961-PA; parent=FBgn0030959,FBtr0074660; dbxref=FlyBase:FBpp0074431,FlyBase_Annotation_IDs:CG6961-PA,GB_protein:AAF48885.2,REFSEQ:NP_573325,GB_protein:AAF48885,FlyMine:FBpp0074431,modMine:FBpp0074431; MD5=6dc38ff6a12c5513175baba7ab19ef89; length=474…	25.3	13	0.13	ELFSDIGPVYDAR+GDDVEMSMAPLNNK+LLVSNLHTNVTTADIR+SAGPILIDDEEESFEPSHR+TVTTNSSGVEVDIDALHSVLFR+WDSDDGVVELGNHMLSGLR+YIDLDNMQDLEDEEISR
134	FBpp0074011|FBgn0004227|CG4211-PA|nonA-PA FBpp0074012|FBgn0004227|CG4211-PB|nonA-PB FBpp0100043|FBgn0004227|CG4211-PC|nonA-PC FBpp0309274|FBgn0004227|CG4211-PD|nonA-PD	1.0000	FBpp0074011 type=protein; loc=X:join(16361698..16362054,16363358..16364630,16365205..16365513,16365587..16365642,16366904..16367011); ID=FBpp0074011; name=nonA-PA; parent=FBgn0004227,FBtr0074232; dbxref=FlyBase_Annotation_IDs:CG4211-PA,FlyBase:FBpp0074011,GB_protein:AAF48597.2,REFSEQ:NP_523367,GB_protein:AAF48597,FlyMine:FBpp0074011,modMine:FBpp0074011; MD5=3db46fb606889bf3705432380be6276e; lengt…	14.6	13	0.11	EMFKPYGEISEIFSNLDK+FADPNSFEHEYGSR+GGEDFFITQR+LYVGNLTNDITDDELR+SFEIFGPIER+SISGPTFELEPVEVPTETK+VSNLTPFVSNELLYK
105	FBpp0072957|FBgn0035422|CG12740-PB|RpL28-PB FBpp0072959|FBgn0035422|CG12740-PA|RpL28-PA FBpp0072960|FBgn0035422|CG12740-PD|RpL28-PD FBpp0291506|FBgn0035422|CG12740-PE|RpL28-PE FBpp0291507|FBgn0035422|CG12740-PF|RpL28-PF FBpp0297522|FBgn0035422|CG12740-PG|RpL28-PG	1.0000	FBpp0072957 type=protein; loc=3L:complement(join(3221882..3221974,3221467..3221709,3221185..3221283)); ID=FBpp0072957; name=RpL28-PB; parent=FBgn0035422,FBtr0073095; dbxref=FlyBase:FBpp0072957,FlyBase_Annotation_IDs:CG12740-PB,GB_protein:AAF47742.1,REFSEQ:NP_728839,GB_protein:AAF47742; MD5=89d2a7c6ad0e9f3059192b9b5c0bc76b; length=144; release=r6.09; species=Dmel;;FBpp0072959 type=protein; loc=3L:…	36.8	13	0.12	DLTQAALR+GFTAVLKK+KPFSTEPNNLASVSSYR+KTLGVVPAADKK+NNNAFLLK+TLGVVPAADK+TLGVVPAADKK
100	FBpp0072801|FBgn0261602|CG1263-PA|RpL8-PA FBpp0072802|FBgn0261602|CG1263-PB|RpL8-PB	1.0000	FBpp0072801 type=protein; loc=3L:join(2587753..2587890,2588084..2588716); ID=FBpp0072801; name=RpL8-PA; parent=FBgn0261602,FBtr0072924; dbxref=FlyBase:FBpp0072801,FlyBase_Annotation_IDs:CG1263-PA,GB_protein:AAF47659.1,REFSEQ:NP_524726,GB_protein:AAF47659,FlyMine:FBpp0072801,modMine:FBpp0072801; MD5=d09e64c3a15edc7f30e4ac2fa02ce592; length=256; release=r6.09; species=Dmel;;FBpp0072802 type=protein…	26.2	12	0.12	AMVGIVAGGGR+DIIHDPGR+GAPLAVVHFR+IDKPILK+KVGLIAAR+SLDFAER+TSGNYATVIAHNQDTK
759a	FBpp0088478|FBgn0014141|CG3937-PA|cher-PA FBpp0288453|FBgn0014141|CG3937-PG|cher-PG FBpp0292427|FBgn0014141|CG3937-PI|cher-PI FBpp0308014|FBgn0014141|CG3937-PL|cher-PL FBpp0308015|FBgn0014141|CG3937-PM|cher-PM FBpp0308016|FBgn0014141|CG3937-PN|cher-PN	1.0000	FBpp0088478 type=protein; loc=3R:complement(join(17116941..17117226,17110610..17110754,17110214..17110549,17108748..17108839,17107399..17108691,17106954..17107340,17105009..17105813,17104457..17104909,17104256..17104391,17101352..17101432,17100988..17101078,17094609..17094749,17094376..17094545,17092287..17094318,17092040..17092224)); ID=FBpp0088478; name=cher-PA; parent=FBgn0014141,FBtr0089471; …	7.9	12	0.11	AGNAPLDVVVQDVFGTK+GASAGGLTMAVEGPSK+LADEGAQETSTVIVETVQK+LIALIEVLSQK+LTNSEGIPVDNLR+NAGFGGLSVSIEGPSK+NGVTINQPTSFTVDPSK+SINNLETDLSDGLR+SPFIAQILPR+TPASLPAEFEIDTK+VTYTPTSGVPHTVEVNYGGVSTPNSPHR
712a	FBpp0082987|FBgn0020238|CG31196-PA|14-3-3epsilon-PA FBpp0082988|FBgn0020238|CG31196-PB|14-3-3epsilon-PB FBpp0082989|FBgn0020238|CG31196-PC|14-3-3epsilon-PC FBpp0082990|FBgn0020238|CG31196-PD|14-3-3epsilon-PD	1.0000	FBpp0082987 type=protein; loc=3R:join(18242846..18242909,18247433..18247902,18247971..18248151,18248215..18248288); ID=FBpp0082987; name=14-3-3epsilon-PA; parent=FBgn0020238,FBtr0083565; dbxref=FlyBase:FBpp0082987,FlyBase_Annotation_IDs:CG31196-PA,GB_protein:AAF55519.2,REFSEQ:NP_732309,GB_protein:AAF55519,FlyMine:FBpp0082987,modMine:FBpp0082987; MD5=e3d4754790310e5d929d6f9769e621bf; length=262; r…	29.7	12	0.09	AAFDDAIAELDTLSEESYK+AASDIAMNDLPPTHPIR+DAAENSLIAYK+DSTLIMQLLR+NLLSVAYK+YLAEFATGSDR
695a	FBpp0079874|FBgn0032393|CG12264-PA|CG12264-PA	1.0000	FBpp0079874 type=protein; loc=2L:join(11999725..11999854,11999913..12001171); ID=FBpp0079874; name=CG12264-PA; parent=FBgn0032393,FBtr0080290; dbxref=FlyBase:FBpp0079874,FlyBase_Annotation_IDs:CG12264-PA,GB_protein:AAF53143.1,REFSEQ:NP_609533,GB_protein:AAF53143,FlyMine:FBpp0079874,modMine:FBpp0079874; MD5=a30ecd18fd91702c98940874ba57d2fa; length=462; release=r6.09; species=Dmel;	22.7	12	0.11	AIGTDEDLAHSSIR+EIIFTSGATESNNIAVK+EQVATLIGADPK+FTTVEEVDYTADK+NEQTEGRPLYLDAQATTPMDPR+VPLDVNAMNIDLMSISGHK+WVDFLSNR
584	FBpp0088439|FBgn0039757|CG1883-PA|RpS7-PA FBpp0088440|FBgn0039757|CG1883-PC|RpS7-PC FBpp0088970|FBgn0039757|CG1883-PD|RpS7-PD FBpp0308324|FBgn0039757|CG1883-PE|RpS7-PE	1.0000	FBpp0088439 type=protein; loc=3R:complement(join(30208490..30208657,30208093..30208425,30206638..30206721)); ID=FBpp0088439; name=RpS7-PA; parent=FBgn0039757,FBtr0089422; dbxref=FlyBase:FBpp0088439,FlyBase_Annotation_IDs:CG1883-PA,GB_protein:AAF57023.1,REFSEQ:NP_651782,GB_protein:AAF57023,FlyMine:FBpp0088439,modMine:FBpp0088439; MD5=447ca4c3ce12c2358f0f94bf5fea1d6b; length=194; release=r6.09; spe…	42.8	12	0.12	AVIIYVPIPQQK+DVTFEFPDNYLNV+EIEFGSK+IIKPGGSDPDDFEK+IQIILVR+KAVIIYVPIPQQK+SIAQALVELEANSDLKPYLR+VDTFTSVYK
538	FBpp0086897|FBgn0002069|CG3821-PA|Aats-asp-PA FBpp0305104|FBgn0002069|CG3821-PB|Aats-asp-PB FBpp0308483|FBgn0002069|CG3821-PC|Aats-asp-PC	1.0000	FBpp0086897 type=protein; loc=2R:join(12880790..12880870,12880950..12881275,12881508..12882532,12882742..12882905); ID=FBpp0086897; name=Aats-asp-PA; parent=FBgn0002069,FBtr0087784; dbxref=FlyBase:FBpp0086897,FlyBase_Annotation_IDs:CG3821-PA,GB_protein:AAF58445.1,REFSEQ:NP_476609,GB_protein:AAF58445,FlyMine:FBpp0086897,modMine:FBpp0086897; MD5=d591e774a6a00e15b123c851058b06b9; length=531; release…	23.4	12	0.11	AQLPLQIEDASRPENADDAEGLNIR+EAGVETGDEEDLSTPNEK+GEEILSGAQR+IAAYIESFR+IISAASEGGANVFTVSYFK+NFVPVSELSGQVGK+VYTVGAVFR+YDTDFYILDK+YGLSEMIQSK
458	FBpp0084667|FBgn0001215|CG9983-PA|Hrb98DE-PA FBpp0084668|FBgn0001215|CG9983-PE|Hrb98DE-PE FBpp0084669|FBgn0001215|CG9983-PB|Hrb98DE-PB FBpp0084670|FBgn0001215|CG9983-PC|Hrb98DE-PC FBpp0084671|FBgn0001215|CG9983-PD|Hrb98DE-PD FBpp0084672|FBgn0001215|CG9983-PF|Hrb98DE-PF	1.0000	FBpp0084667 type=protein; loc=3R:join(28599952..28599999,28600706..28601195,28602772..28602947,28603012..28603318,28603608..28603681); ID=FBpp0084667; name=Hrb98DE-PA; parent=FBgn0001215,FBtr0085298; dbxref=GB_protein:AAF56800.2,FlyBase:FBpp0084667,FlyBase_Annotation_IDs:CG9983-PA,REFSEQ:NP_733249,GB_protein:AAF56800,FlyMine:FBpp0084667,modMine:FBpp0084667; MD5=3eacfd0ffece75815b4831e66336bb90; l…	21.7	12	0.09	GFAFVEFDDYDPVDK+GFGFITYSHSSMIDEAQK+KLFIGGLDYR+LFIGGLDYR+MQPYQGGGGFK+QDIDSPNAGATVK+WGNIVDVVVMK
393	FBpp0082316|FBgn0004237|CG12749-PA|Hrb87F-PA FBpp0289817|FBgn0004237|CG12749-PC|Hrb87F-PC FBpp0302741|FBgn0004237|CG12749-PD|Hrb87F-PD FBpp0306562|FBgn0004237|CG12749-PE|Hrb87F-PE	1.0000	FBpp0082316 type=protein; loc=3R:complement(join(13660340..13660387,13658637..13659648,13658467..13658564)); ID=FBpp0082316; name=Hrb87F-PA; parent=FBgn0004237,FBtr0082851; dbxref=FlyBase:FBpp0082316,FlyBase_Annotation_IDs:CG12749-PA,GB_protein:AAF54967.1,REFSEQ:NP_476807,GB_protein:AAF54967,FlyMine:FBpp0082316,modMine:FBpp0082316; MD5=1d07be69479a573a56608e31e9576694; length=385; release=r6.09; …	27.8	12	0.09	DFGQIVSVNIVSDKDTGK+GFAFIEFDDYDPVDK+GNQGGGQGFAGNNYNTGGGGQGGNMGGGNR+KLFIGGLDYR+LFIGGLDYR+NSNFGNNRPAPYSQGGGGGGFNK+WGNIVDVVVMK
355	FBpp0080795|FBgn0041180|CG10363-PA|Tep4-PA FBpp0303746|FBgn0041180|CG10363-PB|Tep4-PB FBpp0303747|FBgn0041180|CG10363-PC|Tep4-PC FBpp0303748|FBgn0041180|CG10363-PD|Tep4-PD	1.0000	FBpp0080795 type=protein; loc=2L:join(19549846..19549928,19551682..19552413,19552473..19552899,19552956..19553293,19553362..19553915,19553976..19556092,19556162..19556401); ID=FBpp0080795; name=Tep4-PA; parent=FBgn0041180,FBtr0081254; dbxref=FlyBase:FBpp0080795,FlyBase_Annotation_IDs:CG10363-PA,GB_protein:AAF53826.2,REFSEQ:NP_523603,GB_protein:AAF53826,FlyMine:FBpp0080795,modMine:FBpp0080795; MD5…	9.4	12	0.11	AFFINLK+APAEVKPGADVALEIK+GLGVTNDQTNIK+ITYVDGSLITDTK+LNWENFKPYIK+LPPLEAGEYNLTAEGVK+NGFGGFASSQDTVVGLTALIK+NTFELEVPEDVVPDSER+TFQPFFVSVR+VEFGLVGDLLGPVVK
354	FBpp0080727|FBgn0032731|CG10641-PA|Swip-1-PA FBpp0309283|FBgn0032731|CG10641-PB|Swip-1-PB	1.0000	FBpp0080727 type=protein; loc=2L:complement(join(18986672..18986910,18978355..18978769)); ID=FBpp0080727; name=Swip-1-PA; parent=FBgn0032731,FBtr0081185; dbxref=FlyBase:FBpp0080727,FlyBase_Annotation_IDs:CG10641-PA,GB_protein:AAF53731.1,REFSEQ:NP_609925,GB_protein:AAF53731,FlyMine:FBpp0080727,modMine:FBpp0080727; MD5=aa96792e1477ff83c91e7dcc3268d4e2; length=217; release=r6.09; species=Dmel;;FBpp0…	55.8	12	0.11	AQAGELDSDSGLNQLAR+DGFLDLQELK+DSVDSPSSTTNTDSSELTHILNR+EFLLIFR+LTEVDVEQVGVSGAK+QEIMESQEAGIEVR+QMIAEVDEDNDGK+TFNTYDTAR+VVNVYTDFPEFSR
341	FBpp0080146|FBgn0001961|CG8978-PB|Arpc1-PB FBpp0080147|FBgn0001961|CG8978-PA|Arpc1-PA	1.0000	FBpp0080146 type=protein; loc=2L:complement(join(13829346..13829418,13828216..13829276)); ID=FBpp0080146; name=Arpc1-PB; parent=FBgn0001961,FBtr0080569; dbxref=FlyBase:FBpp0080146,FlyBase_Annotation_IDs:CG8978-PB,GB_protein:AAN10852.1,REFSEQ:NP_723845,GB_protein:AAN10852; MD5=83db65a9444b399f94cc53e9cef31895; length=377; release=r6.09; species=Dmel;;FBpp0080147 type=protein; loc=2L:complement(joi…	32.4	12	0.11	KPLGQLMAEFR+LADVLNQHDLR+NAYVWTQGDDGK+NSQTSGGGWINSVSFSSDGNK+STVTSLDWHPNNVLLLAGSTDYK+TENTDTVVDSIHQNAITSVR+TQIALSPNNHEIHIYSR+VFSAFIK
321	FBpp0079625|FBgn0086347|CG7438-PA|Myo31DF-PA FBpp0079626|FBgn0086347|CG7438-PB|Myo31DF-PB FBpp0293078|FBgn0086347|CG7438-PC|Myo31DF-PC	1.0000	FBpp0079625 type=protein; loc=2L:complement(join(10505926..10506014,10497853..10498155,10496629..10496848,10494879..10495104,10494428..10494811,10494288..10494367,10492789..10494195,10492557..10492714,10492331..10492499)); ID=FBpp0079625; name=Myo31DF-PA; parent=FBgn0086347,FBtr0080035; dbxref=FlyBase:FBpp0079625,FlyBase_Annotation_IDs:CG7438-PA,GB_protein:AAF52966.1,REFSEQ:NP_523538,GB_protein:A…	11.3	12	0.11	ADPVGGIITNYLLEK+EAGVQDFVLLDQVSMEK+EGIEWTNIEYFNNK+LLQVTETELSTALTK+NVLIQSNAILETFGNAK+SMADLVVTLLK+YIAAVTNAQGQNEIER+YLGLLENLR
272	FBpp0078561|FBgn0263594|CG14648-PA|lost-PA	1.0000	FBpp0078561 type=protein; loc=3R:join(4403202..4403280,4404469..4404639,4404701..4405419,4405480..4405548,4405601..4405811,4405867..4406255); ID=FBpp0078561; name=lost-PA; parent=FBgn0263594,FBtr0078921; dbxref=FlyBase:FBpp0078561,FlyBase_Annotation_IDs:CG14648-PA,GB_protein:AAF52130.1,REFSEQ:NP_649466,GB_protein:AAF52130,FlyMine:FBpp0078561,modMine:FBpp0078561; MD5=fb8ec086e8c95c678aeb2caf743331…	18.5	12	0.11	AAALFANEEEFKK+ADAQNGGEAVTVAGGDVGGAR+ELALLADK+ILPVLQQLK+IPSFVGADK+TILVNVELIQFGEK+VGIGFNNIFNR+YDTPVDIIATPTEIIR
263	FBpp0078316|FBgn0037382|CG2031-PA|Hpr1-PA	1.0000	FBpp0078316 type=protein; loc=3R:complement(join(5821255..5821332,5820504..5821187,5820060..5820346,5819699..5820001,5818891..5819644)); ID=FBpp0078316; name=Hpr1-PA; parent=FBgn0037382,FBtr0078667; dbxref=FlyBase:FBpp0078316,FlyBase_Annotation_IDs:CG2031-PA,GB_protein:AAF51946.1,REFSEQ:NP_649594,GB_protein:AAF51946,FlyMine:FBpp0078316,modMine:FBpp0078316; MD5=05ce02923efd5e6cb4a3929e7c1bd5ae; le…	18.1	12	0.11	EHIEEVAPLIGEPWMK+FWSLQDFFR+FYLGNDNLTR+ISDYLEQVR+KPEEPTLSEEDSKPTPNK+LLALQLSDANFR+NFLPLLETYLETPHEK+QTPHFFTSLSQPSSK+SGLNIVSEFNLDNFTEYGLDSK
241	FBpp0077378|FBgn0031437|CG9881-PA|Arpc5-PA FBpp0307163|FBgn0031437|CG9881-PB|Arpc5-PB	1.0000	FBpp0077378 type=protein; loc=2L:join(2580369..2580581,2580644..2580886); ID=FBpp0077378; name=Arpc5-PA; parent=FBgn0031437,FBtr0077694; dbxref=FlyBase:FBpp0077378,FlyBase_Annotation_IDs:CG9881-PA,GB_protein:AAF51237.1,REFSEQ:NP_608693,GB_protein:AAF51237,FlyMine:FBpp0077378,modMine:FBpp0077378; MD5=88da80488ded78214c9538518c16fa00; length=151; release=r6.09; species=Dmel;;FBpp0307163 type=protei…	68.2	12	0.11	DHALNITLR+EDDGVESAAAGPDESEITTLLTQGK+GFEIPSEGSSGHLLQWHEK+IDVDQYNEDNFR+KIDVDQYNEDNFR+STQMDQAIDTLDQNDLIDVLMK+SVEALLSALQNAPLR
230	FBpp0076917|FBgn0001565|CG1666-PA|Hlc-PA FBpp0310396|FBgn0001565|CG1666-PB|Hlc-PB	1.0000	FBpp0076917 type=protein; loc=X:complement(join(21387786..21387851,21386974..21387725,21386350..21386778,21385856..21386291)); ID=FBpp0076917; name=Hlc-PA; parent=FBgn0001565,FBtr0077221; dbxref=FlyBase:FBpp0076917,FlyBase_Annotation_IDs:CG1666-PA,GB_protein:AAF50818.2,REFSEQ:NP_523434,GB_protein:AAF50818,FlyMine:FBpp0076917,modMine:FBpp0076917; MD5=4746b26ab5b49eed10f2af61c2233b44; length=560; r…	29.1	12	0.11	GSVLSFVSMK+HALSESPDIVVATPANLLAYAEAGSVVDLK+LEEPELVPQDQLSHQR+LFLEQFGIR+LNASEQYVSAVVLAPTK+QVNDPLMASQVDFGK+SIIFVNSIDR+TATYALPLIQK+VADIADSSNDTVTQR+VQSHLSDMPEYIVPK+VVGTSSSPVGASEAK
191	FBpp0075448|FBgn0029148|CG5258-PA|NHP2-PA FBpp0305289|FBgn0029148|CG5258-PB|NHP2-PB	1.0000	FBpp0075448 type=protein; loc=3L:complement(join(14801840..14802090,14801548..14801779)); ID=FBpp0075448; name=NHP2-PA; parent=FBgn0029148,FBtr0075698; dbxref=FlyBase:FBpp0075448,FlyBase_Annotation_IDs:CG5258-PA,GB_protein:AAF49701.1,REFSEQ:NP_651965,GB_protein:AAF49701,FlyMine:FBpp0075448,modMine:FBpp0075448; MD5=abda22110bd2ce4ff1b62397e2edb16d; length=160; release=r6.09; species=Dmel;;FBpp0305…	47.5	12	0.10	ADLGAAMGVK+EELSALNIPV+GIPYTYTPSR+GTVALLVR+QNEEYKDLYDEVK+SEDADESVVASGDVTIK+SEDADESVVASGDVTIKEEESYDDK
165	FBpp0074833|FBgn0036825|CG6846-PA|RpL26-PA FBpp0305858|FBgn0036825|CG6846-PB|RpL26-PB FBpp0312574|FBgn0036825|CG6846-PC|RpL26-PC	1.0000	FBpp0074833 type=protein; loc=3L:18899320..18899769; ID=FBpp0074833; name=RpL26-PA; parent=FBgn0036825,FBtr0075066; dbxref=FlyBase:FBpp0074833,FlyBase_Annotation_IDs:CG6846-PA,GB_protein:AAF49215.1,REFSEQ:NP_649070,GB_protein:AAF49215,FlyMine:FBpp0074833,modMine:FBpp0074833; MD5=fc887ba6bfe903798c48d38d79bdb0a7; length=149; release=r6.09; species=Dmel;;FBpp0305858 type=protein; loc=3L:18899320..1…	36.9	12	0.12	DDEVQVIR+ENANGTNVYVGIHPSK+FVVYVEK+GKYTEETAAQPMETA+QNPFVSSSR+YTEETAAQPMETA
138	FBpp0074075|FBgn0261609|CG9946-PA|eIF-2alpha-PA FBpp0309768|FBgn0261609|CG9946-PB|eIF-2alpha-PB	1.0000	FBpp0074075 type=protein; loc=X:complement(join(16446185..16446879,16445555..16445885)); ID=FBpp0074075; name=eIF-2alpha-PA; parent=FBgn0261609,FBtr0074300; dbxref=FlyBase:FBpp0074075,FlyBase_Annotation_IDs:CG9946-PA,GB_protein:AAF48615.1,REFSEQ:NP_573130,GB_protein:AAF48615,FlyMine:FBpp0074075,modMine:FBpp0074075; MD5=e3f0b632583d5204c5d718cb0d2136ca; length=341; release=r6.09; species=Dmel;;FBp…	33.4	12	0.11	AEAENAQVAGDDDEEDGADQEGMQFDPEKEFNHK+ALEVAIEHIR+EVLLSNIK+GLELSTEELPIR+HVADILGFEGNEK+INLIAPPLYVMTTSTTK+LVTAIDEADLAR+TVAYDIFK
789a	FBpp0306763|FBgn0038826|CG17838-PI|Syp-PI FBpp0306769|FBgn0038826|CG17838-PO|Syp-PO FBpp0306772|FBgn0038826|CG17838-PR|Syp-PR	1.0000	FBpp0306763 type=protein; loc=3R:join(20757237..20757249,20772796..20772882,20791745..20791863,20791937..20792249,20792314..20792555,20793716..20793851,20797144..20797277,20797345..20797473,20797536..20797676,20797747..20797853,20798315..20798409,20802290..20802551,20804675..20804708); ID=FBpp0306763; name=Syp-PI; parent=FBgn0038826,FBtr0334711; dbxref=FlyBase:FBpp0306763,FlyBase_Annotation_IDs:C…	19.2	11	0.09	DYAFIHFEDR+EIGASNIEVSLAKPPSDK+EIGASNIEVSLAKPPSDKK+GKDEILEEFGK+INISVPNLR+NLTQDVSEDK+TGYTLDVTTGQR+WPTWQHQSSGGPNSATGGGSGSGGGTGGGGGSSAGGHR
718a	FBpp0083898|FBgn0005674|CG5394-PA|Aats-glupro-PA	1.0000	FBpp0083898 type=protein; loc=3R:complement(join(23958243..23958285,23957146..23958063,23956826..23956997,23955706..23956768,23953446..23955305,23952290..23953378)); ID=FBpp0083898; name=Aats-glupro-PA; parent=FBgn0005674,FBtr0084511; dbxref=FlyBase:FBpp0083898,FlyBase_Annotation_IDs:CG5394-PA,GB_protein:AAF56211.1,REFSEQ:NP_524471,GB_protein:AAF56211,FlyMine:FBpp0083898,modMine:FBpp0083898; MD5=…	11.1	11	0.11	AATGSDWKPGTTAPAPAAAPVK+DASGNITSVDAALNLENK+DELTQEINAQGEK+EASPVSMASPAKDELTQEINAQGEK+FAGGDYTTTVEAFISASGR+ITIPLADVEK+IYIDYVDAEALK+MFEIVYEDPETQQK+NPDPASVLTVNTLLNK+SIAPVTYLVANK+VDVAYAPPSGYTNVPSPIVLFSIPDGHTK+VTNWTDFCGFLEQK
686a	FBpp0078013|FBgn0037093|CG7597-PB|Cdk12-PB FBpp0078014|FBgn0037093|CG7597-PA|Cdk12-PA FBpp0304962|FBgn0037093|CG7597-PC|Cdk12-PC	1.0000	FBpp0078013 type=protein; loc=3L:join(21517582..21517790,21517846..21518699,21518758..21518917,21519111..21520338,21520402..21520790,21521082..21521555,21521622..21521781); ID=FBpp0078013; name=Cdk12-PB; parent=FBgn0037093,FBtr0078357; dbxref=FlyBase:FBpp0078013,FlyBase_Annotation_IDs:CG7597-PB,GB_protein:AAN12171.1,REFSEQ:NP_730643,GB_protein:AAN12171; MD5=9d48407f95328b5c751c8d0e3b2205e4; lengt…	11.8	11	0.08	EDFEFMPAPALDLLDK+EQQESLPPTVIASTK+IADFGLAR+ISETSLFAELVK+NIVNLHEIVTDK+QNDSVVSNPASNADVPDSVAQLK+SAPGSGTPAAASTTSNGLQALGSKPDLDLNNIPMPNK+TPPPSHYSSSGGGGVGSGSVVR
641a	FBpp0070760|FBgn0263987|CG3249-PA|spoon-PA FBpp0070761|FBgn0263987|CG3249-PC|spoon-PC FBpp0300894|FBgn0263987|CG3249-PD|spoon-PD FBpp0300895|FBgn0263987|CG3249-PE|spoon-PE	1.0000	FBpp0070760 type=protein; loc=X:complement(join(5416190..5417353,5415528..5415918,5415322..5415455,5414973..5415041)); ID=FBpp0070760; name=spoon-PA; parent=FBgn0263987,FBtr0070794; dbxref=FlyBase:FBpp0070760,FlyBase_Annotation_IDs:CG3249-PA,GB_protein:AAF46032.2,REFSEQ:NP_572221,GB_protein:AAF46032,FlyMine:FBpp0070760,modMine:FBpp0070760; MD5=1302c8b0c889d19de9d4c5812f260d3a; length=585; release…	16.6	11	0.08	AFINQIK+EADQEELEQDQEQTVLK+EADQEELEQDQEQTVLKEEVVDSNGNQK+HQQQIDSEILK+IHFALPQTIVPLSTESLYNLQLK+ISPENSFLDTNYTNK+VQIVDTDPEDEER
628	FBpp0301737|FBgn0031258|CG4297-PC|CG4297-PC FBpp0301738|FBgn0031258|CG4297-PD|CG4297-PD	1.0000	FBpp0301737 type=protein; loc=2L:complement(460515..464933); ID=FBpp0301737; name=CG4297-PC; parent=FBgn0031258,FBtr0310034; dbxref=FlyBase:FBpp0301737,FlyBase_Annotation_IDs:CG4297-PC,REFSEQ:NP_608527,GB_protein:AAF51491; MD5=677e1f539f5574e34c7cd1b2679d2fd6; length=1472; release=r6.09; species=Dmel;;FBpp0301738 type=protein; loc=2L:complement(460515..464933); ID=FBpp0301738; name=CG4297-PD; par…	8.8	11	0.11	ANGNGSGPVDDSFGSFDVEK+GFDDIENTNMSPK+GLSVSALNSSEFR+NLWSGTENAPLSSR+NSVVPTPEPEIEAEIPK+SYQGMSTAAVYGGTGGNSSGVMNNPTSAQYYDK+TNASDQQPVNESDALAEILR
626	FBpp0300162|FBgn0051601|CG31601-PB|CG31601-PB FBpp0300802|FBgn0051601|CG31601-PC|CG31601-PC	1.0000	FBpp0300162 type=protein; loc=2L:complement(join(22043537..22043687,22043347..22043466,22043247..22043283,22043102..22043193,22042402..22043042,22042107..22042347,22040790..22041688)); ID=FBpp0300162; name=CG31601-PB; parent=FBgn0051601,FBtr0307507; dbxref=REFSEQ:NP_001246130,GB_protein:AFH03804,FlyBase:FBpp0300162,FlyBase_Annotation_IDs:CG31601-PB; MD5=da77db1db6afd48008d96ab0fdc4c763; length=72…	18.7	11	0.10	APLLPTPTISELLAEQK+HDPVESVDLEDGELFGEDNEVSSNTIK+NIYIGATQYK+NNILEPGELSEDDTSESQK+NPPNVLPNAPK+NQQPQISLGNIR+NSSSLLGILIK+RNPGNLYFNLENTQLEGDDEK+YLLMQLLR
7	FBpp0070143|FBgn0015288|CG7434-PA|RpL22-PA	1.0000	FBpp0070143 type=protein; loc=X:complement(join(765084..765095,764302..764922,762725..762991)); ID=FBpp0070143; name=RpL22-PA; parent=FBgn0015288,FBtr0070148; dbxref=FlyBase:FBpp0070143,FlyBase_Annotation_IDs:CG7434-PA,GB_protein:AAF45546.1,REFSEQ:NP_477134,GB_protein:AAF45546,FlyMine:FBpp0070143,modMine:FBpp0070143; MD5=a26dc5dfcb32ff692f0397cf729fb53a; length=299; release=r6.09; species=Dmel;	20.4	11	0.11	AAAPAAAAPAPAAAAPAVAKPAPKPK+AASTPAAAPPAK+LIVSSDVHFSK+VNNLGNNVTFER
562	FBpp0087861|FBgn0033264|CG2158-PA|Nup50-PA	1.0000	FBpp0087861 type=protein; loc=2R:join(8123138..8123363,8123420..8124549,8124610..8124948); ID=FBpp0087861; name=Nup50-PA; parent=FBgn0033264,FBtr0088783; dbxref=FlyBase:FBpp0087861,FlyBase_Annotation_IDs:CG2158-PA,GB_protein:AAF59131.1,REFSEQ:NP_610355,GB_protein:AAF59131,FlyMine:FBpp0087861,modMine:FBpp0087861; MD5=be5d93959adbf8ce49e5360e86ab60a5; length=564; release=r6.09; species=Dmel;	29.1	11	0.09	AATTFTFGKPSAPIGASVSPLAK+ESTSTVDGAKPTTSIFGNISAAK+ESVADLNR+GFSFTNSATPFSLGNIHPPAAAAAPAEEEK+IAGGSSAAEEDGAEEK+QATSNLNHENWDLEEEPEER+SNNDDKPSTSLFAGFGK+TNGFSFGLK+TSSSSTSLTSTMETSEYR
450	FBpp0084559|FBgn0040080|CG5692-PA|pins-PA	1.0000	FBpp0084559 type=protein; loc=3R:join(27583088..27584374,27584633..27585322); ID=FBpp0084559; name=pins-PA; parent=FBgn0040080,FBtr0085189; dbxref=FlyBase:FBpp0084559,FlyBase_Annotation_IDs:CG5692-PA,GB_protein:AAF56721.1,REFSEQ:NP_524999,GB_protein:AAF56721,FlyMine:FBpp0084559,modMine:FBpp0084559; MD5=12d22847df5b4f0846d29f933ff2640b; length=658; release=r6.09; species=Dmel;	17.3	11	0.10	AGVAFFQAAIQAGTEDLR+ALYNLGNVYHAK+ANSNLGNSHIFLGQFEDAAEHYK+AVEFYQENLK+GATVPDEDFFSLIMK+LLGMPDSEPSPTEEEAR+SELPRPNVTMDAEAEAPPR
443	FBpp0084306|FBgn0039359|CG4759-PA|RpL27-PA FBpp0303778|FBgn0039359|CG4759-PB|RpL27-PB FBpp0303779|FBgn0039359|CG4759-PC|RpL27-PC FBpp0303780|FBgn0039359|CG4759-PD|RpL27-PD	1.0000	FBpp0084306 type=protein; loc=3R:complement(25684095..25684502); ID=FBpp0084306; name=RpL27-PA; parent=FBgn0039359,FBtr0084932; dbxref=FlyBase:FBpp0084306,FlyBase_Annotation_IDs:CG4759-PA,GB_protein:AAF56495.1,REFSEQ:NP_651417,GB_protein:AAF56495,FlyMine:FBpp0084306,modMine:FBpp0084306; MD5=eaa1d2f62e656422362032085ffd53da; length=135; release=r6.09; species=Dmel;;FBpp0303778 type=protein; loc=3R…	37.0	11	0.11	IVIVLSGR+SLNYNHLMPTR+THDDGTPEKPFGHALVAGIDR+YTAHDISFEK
403	FBpp0082692|FBgn0002783|CG18740-PA|mor-PA FBpp0291706|FBgn0002783|CG18740-PB|mor-PB	1.0000	FBpp0082692 type=protein; loc=3R:complement(join(15972696..15972812,15972479..15972604,15971374..15972298,15970993..15971323,15970155..15970929,15969882..15970092,15968575..15969594,15968386..15968510)); ID=FBpp0082692; name=mor-PA; parent=FBgn0002783,FBtr0083238; dbxref=FlyBase:FBpp0082692,FlyBase_Annotation_IDs:CG18740-PA,GB_protein:AAF55259.3,REFSEQ:NP_524373,GB_protein:AAF55259,FlyMine:FBpp00…	9.3	11	0.10	ANAALQSTASPAPGGK+EGTFSENNMQTAAAAALASAAVK+FDFSIGK+IPYIYIRPEIEK+SLVALLVETQMK+SPSPASSASTSKPGK+TEALENGAAGGLSSGVSQFGLK
381	FBpp0081834|FBgn0037891|CG5214-PA|CG5214-PA	1.0000	FBpp0081834 type=protein; loc=3R:join(11244442..11244516,11244787..11244890,11244945..11245046,11245121..11245660,11245739..11245883,11246088..11246393,11246458..11246592); ID=FBpp0081834; name=CG5214-PA; parent=FBgn0037891,FBtr0082358; dbxref=FlyBase:FBpp0081834,FlyBase_Annotation_IDs:CG5214-PA,GB_protein:AAF54625.1,REFSEQ:NP_650064,GB_protein:AAF54625,FlyMine:FBpp0081834,modMine:FBpp0081834; MD…	21.6	11	0.11	AAAPAAAPAPAAPK+AAVENPAIIVAGL+ASAYALQDQPVVNAVIDGTDIVYR+DGDTVKPGQALFK+FGFMSIFAK+GLVVPVIR+NVEGMNYADIEIALAGLADK
353	FBpp0080723|FBgn0086710|CG10652-PB|RpL30-PB FBpp0291653|FBgn0086710|CG10652-PC|RpL30-PC FBpp0309280|FBgn0086710|CG10652-PE|RpL30-PE	1.0000	FBpp0080723 type=protein; loc=2L:complement(join(19008949..19009115,19008375..19008543)); ID=FBpp0080723; name=RpL30-PB; parent=FBgn0086710,FBtr0081181; dbxref=FlyBase:FBpp0080723,FlyBase_Annotation_IDs:CG10652-PB,GB_protein:AAN11021.1,REFSEQ:NP_724149,GB_protein:AAN11021,FlyMine:FBpp0080723,modMine:FBpp0080723; MD5=031cba1db79f47afa1ef7dcca63974ea; length=111; release=r6.09; species=Dmel;;FBpp02…	21.6	11	0.11	KSEIEYYAMLAK+LVLIASNTPALR+SEIEYYAMLAK
344	FBpp0080475|FBgn0051739|CG31739-PA|CG31739-PA FBpp0304012|FBgn0051739|CG31739-PB|CG31739-PB FBpp0304013|FBgn0051739|CG31739-PC|CG31739-PC	1.0000	FBpp0080475 type=protein; loc=2L:join(16827724..16827889,16828052..16828552,16828617..16828795,16828857..16828946,16829003..16830460,16830524..16831378); ID=FBpp0080475; name=CG31739-PA; parent=FBgn0051739,FBtr0080919; dbxref=FlyBase:FBpp0080475,FlyBase_Annotation_IDs:CG31739-PA,GB_protein:AAF53577.3,REFSEQ:NP_724018,GB_protein:AAF53577,FlyMine:FBpp0080475,modMine:FBpp0080475; MD5=a43607e7f5beff9…	11.3	11	0.11	ADPDEPSPSNPLASEAATPAR+DAYGQTQVLLSPK+FGFLLNNVSEIIEK+GGGGYADGGGYNDFDNYR+LDYQDFLVENAK+SQAYDLVLNGQEVGGGSIR+TPGGAQEFVVPTR+TVTLVGWIPSTK
338	FBpp0080102|FBgn0032518|CG9282-PA|RpL24-PA FBpp0309565|FBgn0032518|CG9282-PB|RpL24-PB FBpp0311573|FBgn0032518|CG9282-PC|RpL24-PC	1.0000	FBpp0080102 type=protein; loc=2L:complement(join(13395056..13395060,13394865..13394940,13394413..13394799)); ID=FBpp0080102; name=RpL24-PA; parent=FBgn0032518,FBtr0080524; dbxref=FlyBase:FBpp0080102,FlyBase_Annotation_IDs:CG9282-PA,GB_protein:AAF53299.1,REFSEQ:NP_609649,GB_protein:AAF53299,FlyMine:FBpp0080102,modMine:FBpp0080102; MD5=c5b17bcda531c06f8bc1ce96bc8dbb41; length=155; release=r6.09; sp…	18.7	11	0.11	AIVGASLAEILAK+KVTWTVLYR+SFTFLDK+VTWTVLYR
269	FBpp0078450|FBgn0037312|CG11999-PA|CG11999-PA	1.0000	FBpp0078450 type=protein; loc=3R:complement(join(5354561..5354621,5353844..5354433)); ID=FBpp0078450; name=CG11999-PA; parent=FBgn0037312,FBtr0078807; dbxref=FlyBase:FBpp0078450,FlyBase_Annotation_IDs:CG11999-PA,GB_protein:AAF52043.1,REFSEQ:NP_649527,GB_protein:AAF52043,FlyMine:FBpp0078450,modMine:FBpp0078450; MD5=fe3a7122e76969a61f10f74a32ddaef7; length=216; release=r6.09; species=Dmel;	33.3	11	0.11	EDVNSHWVIK+HIDTGMYLGMSGR+LLNSDYAFR+SSTHDEYAHSEL+WTTAEGLFIVPK+YGSGSGQQSVTGVEQK
245	FBpp0077549|FBgn0011570|CG17158-PA|cpb-PA FBpp0304020|FBgn0011570|CG17158-PB|cpb-PB	1.0000	FBpp0077549 type=protein; loc=2L:join(1705112..1705114,1705400..1706227); ID=FBpp0077549; name=cpb-PA; parent=FBgn0011570,FBtr0077881; dbxref=FlyBase:FBpp0077549,FlyBase_Annotation_IDs:CG17158-PA,GB_protein:AAF51349.1,REFSEQ:NP_477005,GB_protein:AAF51349,FlyMine:FBpp0077549,modMine:FBpp0077549; MD5=63699f7116834714c9842e71742564ae; length=276; release=r6.09; species=Dmel;;FBpp0304020 type=protein…	34.4	11	0.11	LTSTAMLWLQTNK+NTLNEIYFGK+QDLAAAILR+QGSGTMNLGGSLTR+QQEQDANVSESSPHIANIGK+RLPPQQIEK+SPWSNSYYPPLEDGQMPSER
189	FBpp0075401|FBgn0014002|CG6988-PA|Pdi-PA FBpp0312224|FBgn0014002|CG6988-PE|Pdi-PE	1.0000	FBpp0075401 type=protein; loc=3L:complement(join(15142300..15142453,15138188..15139524)); ID=FBpp0075401; name=Pdi-PA; parent=FBgn0014002,FBtr0075648; dbxref=FlyBase:FBpp0075401,FlyBase_Annotation_IDs:CG6988-PA,GB_protein:AAF49659.1,REFSEQ:NP_524079,GB_protein:AAF49659,FlyMine:FBpp0075401,modMine:FBpp0075401; MD5=f07956e0e3a9386abdc94ad4a477c804; length=496; release=r6.09; species=Dmel;;FBpp03122…	26.0	11	0.10	DLTSVADAEQFLK+DNEIAIIGFFK+FLDANGEVADSEPVEETEEEEEAPKKDEL+MDSTANELESIK+SVFEGELNEENLK+VANALDSFVFGVSSNADVIAK+VDATVEGELAEQYAVR+VEEGVLVATVDNFK
166	FBpp0074835|FBgn0036828|CG6841-PA|CG6841-PA FBpp0312391|FBgn0036828|CG6841-PB|CG6841-PB	1.0000	FBpp0074835 type=protein; loc=3L:join(18905494..18905591,18905659..18907177,18907259..18908212,18908286..18908510); ID=FBpp0074835; name=CG6841-PA; parent=FBgn0036828,FBtr0075068; dbxref=FlyBase:FBpp0074835,FlyBase_Annotation_IDs:CG6841-PA,GB_protein:AAF49211.2,REFSEQ:NP_649073,GB_protein:AAF49211,FlyMine:FBpp0074835,modMine:FBpp0074835; MD5=4209a62b726e0350688291ac6980179e; length=931; release=r…	15.9	11	0.11	DPYDKDDEEADAIYDSIDKR+DQWFQEAIEAEK+ESLEALLQR+FTPLPDSLISR+KALEHIPNSVR+LLEEAVEVFPDFPK+LSQVSDSVTGQTVVDPK+SEILWLMGAK+SLASVTSEEWSTIPEVGDSR+SLTSLTVNGVEINR+VAVLWLEAIR
161	FBpp0074709|FBgn0010417|CG32211-PA|Taf6-PA FBpp0305470|FBgn0010417|CG32211-PB|Taf6-PB	1.0000	FBpp0074709 type=protein; loc=3L:join(19599160..19600044,19600107..19600276,19600334..19600789,19600910..19601219); ID=FBpp0074709; name=Taf6-PA; parent=FBgn0010417,FBtr0074941; dbxref=GB_protein:AAF49139.2,FlyBase:FBpp0074709,FlyBase_Annotation_IDs:CG32211-PA,REFSEQ:NP_524161,GB_protein:AAF49139,FlyMine:FBpp0074709,modMine:FBpp0074709; MD5=390a32b35746666b0daed379a2a68f6f; length=606; release=r6…	26.8	11	0.10	DSQLLDSVNPVIK+EIDLGEITSTNSVK+ELAEDVSIK+FVIVTQNSPQQGQAK+IEPHLLGTSISNTDK+IPLDLTLR+NAPASSIVTLSSNTINTAPITSAAQTATTIGR+NFNTLTNNLQTR+NVEPQYGFVAK+QLATHELSVEQQLYYK+VIAESIGVGSLSDDAAK
131	FBpp0073943|FBgn0030720|CG8939-PA|CG8939-PA	1.0000	FBpp0073943 type=protein; loc=X:join(15997124..15998984,15999046..15999638); ID=FBpp0073943; name=CG8939-PA; parent=FBgn0030720,FBtr0074138; dbxref=FlyBase:FBpp0073943,FlyBase_Annotation_IDs:CG8939-PA,GB_protein:AAF48557.1,REFSEQ:NP_573099,GB_protein:AAF48557,FlyMine:FBpp0073943,modMine:FBpp0073943; MD5=c150e2baa3e928286bbd98dd739084c6; length=817; release=r6.09; species=Dmel;	11.9	11	0.10	ADVVLHDGAPNVGR+AENALAALQGIGSIR+DYNALLWVLK+GVAVLGESTLTPDANEEVVQGK+KLQEVNVRPIK+LSENEMALGALLTR+YVFEELDLDAK
770a	FBpp0111616|FBgn0085446|CG34417-PD|CG34417-PD FBpp0111618|FBgn0085446|CG34417-PF|CG34417-PF FBpp0111619|FBgn0085446|CG34417-PH|CG34417-PH FBpp0290538|FBgn0085446|CG34417-PI|CG34417-PI FBpp0290539|FBgn0085446|CG34417-PJ|CG34417-PJ FBpp0292303|FBgn0085446|CG34417-PK|CG34417-PK FBpp0292304|FBgn0085446|CG34417-PL|CG34417-PL FBpp0307650|FBgn0085446|CG34417-PM|CG34417-PM FBpp0307651|FBgn0085446|CG34417…	1.0000	FBpp0111616 type=protein; loc=X:join(6543104..6543160,6551906..6552293,6552639..6554771,6554909..6555259,6555866..6561550,6561626..6562159,6562225..6562364,6576790..6576957,6577037..6577112,6585693..6585785,6585848..6585950,6586957..6587104,6588067..6588218,6588304..6588427); ID=FBpp0111616; name=CG34417-PD; parent=FBgn0085446,FBtr0112704; dbxref=FlyBase:FBpp0111616,FlyBase_Annotation_IDs:CG34417…	4.0	10	0.10	AGGSVTTTTTTITTK+ELIYSSNADELAAIK+FSTETTSETVEEYDDR+FSTETTSETVEEYDDRDQPTSR+QQLQDEDDSSPPLLDAR+TIETEVVGDDYQEPQR+TQLQETVVFGDETSGR+VEQVDSTTPIAPGK+VVSSSSTVEYGDEPR
732a	FBpp0085367|FBgn0002774|CG11680-PA|mle-PA	1.0000	FBpp0085367 type=protein; loc=2R:complement(join(5980619..5980694,5980043..5980559,5979319..5979637,5977987..5978677,5975190..5977468)); ID=FBpp0085367; name=mle-PA; parent=FBgn0002774,FBtr0086031; dbxref=FlyBase_Annotation_IDs:CG11680-PA,FlyBase:FBpp0085367,GB_protein:AAF57297.1,REFSEQ:NP_476641,GB_protein:AAF57297,FlyMine:FBpp0085367,modMine:FBpp0085367; MD5=8365aa49436e08634a70b9e7e96d77e9; le…	10.4	10	0.08	EVEDEEQLLSEDKDEAEINYNK+FQALEDNLTPEMFR+GLDLPVVNPR+LEEPYAQLVK+LNTNDVPADAGASGGGPR+QLSMVSPLQVILFGSR+SEILTAINDNPVVIIR+VFDGQSGPQDLGEAYRPLNHDGGDGGNR
727a	FBpp0085234|FBgn0002645|CG1483-PA|Map205-PA FBpp0085235|FBgn0002645|CG1483-PB|Map205-PB	1.0000	FBpp0085234 type=protein; loc=3R:complement(join(32066329..32067996,32057322..32059145)); ID=FBpp0085234; name=Map205-PA; parent=FBgn0002645,FBtr0085875; dbxref=FlyBase:FBpp0085234,FlyBase_Annotation_IDs:CG1483-PA,GB_protein:AAF57214.1,REFSEQ:NP_524615,GB_protein:AAF57214,FlyMine:FBpp0085234,modMine:FBpp0085234; MD5=a4648a4df4dfaebd3bbd115852724e4b; length=1163; release=r6.09; species=Dmel;;FBpp0…	14.3	10	0.09	LELESQQAGIVDITPSPLSSTAEK+LLPDTTDEQLLTSALEEK+LPISVSDEIPLSSASK+NDGDFSTNSNTTTSTDEVVAR+NTSSTTTSTATATITK+QAQEPNQLPEQLQQQQQIESQGVHEDPR+SLSSNVGSTVKPPTK+TSVATVAGGAVVGATK+VPSTSTPSFSTR
716a	FBpp0083843|FBgn0028684|CG10370-PA|Rpt5-PA	1.0000	FBpp0083843 type=protein; loc=3R:join(23753014..23753223,23753288..23753708,23753766..23754421); ID=FBpp0083843; name=Rpt5-PA; parent=FBgn0028684,FBtr0084452; dbxref=FlyBase:FBpp0083843,FlyBase_Annotation_IDs:CG10370-PA,GB_protein:AAF56177.1,REFSEQ:NP_524464,GB_protein:AAF56177,FlyMine:FBpp0083843,modMine:FBpp0083843; MD5=d644ae57f045a0329802b0442d8a3e33; length=428; release=r6.09; species=Dmel;	18.2	10	0.08	APAIIFIDELDAIGTK+DSYLILETLPAEYDAR+GVILYGPPGTGK+LAGPQLVQMFIGDGAK+MNVSNDVNFEELSR+QIQELIEAVVLPMTHK
696a	FBpp0080528|FBgn0020503|CG5020-PB|CLIP-190-PB FBpp0080529|FBgn0020503|CG5020-PA|CLIP-190-PA FBpp0290655|FBgn0020503|CG5020-PM|CLIP-190-PM FBpp0304727|FBgn0020503|CG5020-PS|CLIP-190-PS	1.0000	FBpp0080528 type=protein; loc=2L:join(17385631..17385895,17394430..17394492,17400396..17400551,17400612..17400827,17400893..17401058,17401113..17401290,17401519..17401581,17402375..17402485,17404730..17404840,17405356..17405422,17405485..17406941,17406996..17408825,17408893..17409023,17409091..17409299,17409359..17409405); ID=FBpp0080528; name=CLIP-190-PB; parent=FBgn0020503,FBtr0080975; dbxref=F…	6.8	10	0.09	IVELESALDNER+LNESNVQLENK+LTEIQQSLQELQDSVK+SNIPTPATSGTGIPQPSK+SQENEGNLQGESLAVTEK+TENLELSTGTQTTIK+VVQVQLEQLQQQAAASGEEGSK
8	FBpp0070150|FBgn0002579|CG7622-PA|RpL36-PA FBpp0070151|FBgn0002579|CG7622-PB|RpL36-PB FBpp0070152|FBgn0002579|CG7622-PD|RpL36-PD FBpp0070153|FBgn0002579|CG7622-PC|RpL36-PC FBpp0311481|FBgn0002579|CG7622-PE|RpL36-PE	1.0000	FBpp0070150 type=protein; loc=X:complement(join(628751..628873,628462..628686)); ID=FBpp0070150; name=RpL36-PA; parent=FBgn0002579,FBtr0070155; dbxref=FlyBase:FBpp0070150,FlyBase_Annotation_IDs:CG7622-PA,GB_protein:AAN09019.1,REFSEQ:NP_476629,GB_protein:AAN09019,FlyMine:FBpp0070150,modMine:FBpp0070150; MD5=07d6ac80b0a55f89b7db46bd5820d6f9; length=115; release=r6.09; species=Dmel;;FBpp0070151 type…	19.1	10	0.09	EELSNILTQLR+KREELSNILTQLR+REELSNILTQLR+YELAIGLNK
664a	FBpp0073996|FBgn0011571|CG3606-PB|caz-PB	1.0000	FBpp0073996 type=protein; loc=X:join(16288951..16288957,16289027..16289158,16289226..16289322,16291057..16291091,16291941..16292110,16292195..16292643,16292886..16293195); ID=FBpp0073996; name=caz-PB; parent=FBgn0011571,FBtr0074217; dbxref=FlyBase:FBpp0073996,FlyBase_Annotation_IDs:CG3606-PB,GB_protein:AAN09389.1,REFSEQ:NP_523365,GB_protein:AAN09389,FlyMine:FBpp0073996,modMine:FBpp0073996; MD5=b7…	22.3	10	0.09	GDDEGSSGGGGGGGYGGGGGGGGYDR+GEATVTYDDTNAAQSAIEWFDGR+GGYGGGSGQGYNNFAVPPPNYQQMPNK+TGNYNEPPPNYGK
651a	FBpp0072494|FBgn0035162|CG13900-PA|CG13900-PA	1.0000	FBpp0072494 type=protein; loc=3L:complement(join(832715..832940,832042..832407,831316..831790,830908..831242,830034..830341,827878..829851)); ID=FBpp0072494; name=CG13900-PA; parent=FBgn0035162,FBtr0072597; dbxref=FlyBase:FBpp0072494,FlyBase_Annotation_IDs:CG13900-PA,GB_protein:AAF47416.2,REFSEQ:NP_728546,GB_protein:AAF47416,FlyMine:FBpp0072494,modMine:FBpp0072494; MD5=f49d70fcbe69abe9fa6878f622b…	13.9	10	0.09	ELVYFEMDPTGELNEYTER+EMANAFINEVLPEDVFSSPK+FGNLSIQR+HGLEVSEMAVSELPGNPNAVWTVK+ITLETDDDVVSEIK+IVILEYNPSK+LGAVFNQVAFPLQYTPR+LPHSVTDDVDEDPTGTK+SWFLAVGLADNTVR+TVLDPVSGDLADTR+VYVSDVQESVFFIR
60	FBpp0071562|FBgn0011824|CG4038-PA|CG4038-PA	1.0000	FBpp0071562 type=protein; loc=2R:complement(join(21097042..21097231,21096327..21096707,21096127..21096269)); ID=FBpp0071562; name=CG4038-PA; parent=FBgn0011824,FBtr0071639; dbxref=FlyBase:FBpp0071562,FlyBase_Annotation_IDs:CG4038-PA,GB_protein:AAF46672.1,REFSEQ:NP_477043,GB_protein:AAF46672,FlyMine:FBpp0071562,modMine:FBpp0071562; MD5=4be69a938c32e194320bec4aeff8a533; length=237; release=r6.09; s…	24.9	10	0.10	GAFDTGPPER+IDEIFGTVR+LFIDPGK+LSDNVYANSFKPNQK+VDIQDVPYFNAPIFLENK
587	FBpp0088565|FBgn0040227|CG10161-PB|eIF-3p66-PB	1.0000	FBpp0088565 type=protein; loc=3R:join(23680191..23680389,23680512..23681147,23681217..23681509,23681586..23682140); ID=FBpp0088565; name=eIF-3p66-PB; parent=FBgn0040227,FBtr0089622; dbxref=FlyBase:FBpp0088565,FlyBase_Annotation_IDs:CG10161-PB,GB_protein:AAF56158.1,REFSEQ:NP_524463,GB_protein:AAF56158,FlyMine:FBpp0088565,modMine:FBpp0088565; MD5=6cb344c89e8f05537062d0d2a0a3426a; length=560; releas…	16.6	10	0.09	ADWASIEEMDFPR+FEESNPFISEDEDIQVASVGYR+IVHTVTTTDDPVIR+LSLPNIK+SNYSWDIVIEK+WELGSDIVLVAR+WTVQAVLAGSDQLK
492	FBpp0085585|FBgn0010411|CG8900-PB|RpS18-PB FBpp0085586|FBgn0010411|CG8900-PA|RpS18-PA	1.0000	FBpp0085585 type=protein; loc=2R:join(20264108..20264110,20264247..20264432,20264493..20264762); ID=FBpp0085585; name=RpS18-PB; parent=FBgn0010411,FBtr0086273; dbxref=FlyBase:FBpp0085585,FlyBase_Annotation_IDs:CG8900-PB,GB_protein:AAM68401.1,REFSEQ:NP_725943,GB_protein:AAM68401; MD5=97ba9ef101737c9989d87e4dd680b173; length=152; release=r6.09; species=Dmel;;FBpp0085586 type=protein; loc=2R:join(20…	41.4	10	0.10	DIIDGKYWQLTSSNLDSK+IMNTNIDGK+VGIAMTAIK+VPNWFLNR+VVTIISNPLQYK+YSNIVLK+YWQLTSSNLDSK
475	FBpp0085249|FBgn0051618|CG31618-PA|His2A FBpp0091055|FBgn0053808|CG33808-PA|His2A FBpp0091060|FBgn0053814|CG33814-PA|His2A FBpp0091063|FBgn0053817|CG33817-PA|His2A FBpp0091066|FBgn0053820|CG33820-PA|His2A FBpp0091069|FBgn0053823|CG33823-PA|His2A FBpp0091072|FBgn0053826|CG33826-PA|His2A FBpp0091075|FBgn0053829|CG33829-PA|His2A FBpp0091078|FBgn0053832|CG33832-PA|His2A FBpp0091081|FBgn0053835|CG3383…	1.0000	FBpp0085249 type=protein; loc=2L:21423789..21424163; ID=FBpp0085249; name=His2A:CG31618-PA; parent=FBgn0051618,FBtr0085893; dbxref=FlyBase:FBpp0085249,FlyBase_Annotation_IDs:CG31618-PA,GB_protein:AAN11125.1,REFSEQ:NP_724343,GB_protein:AAN11125; MD5=3612d7213b7a1860260424d7556c43bf; length=124; release=r6.09; species=Dmel;;FBpp0091055 type=protein; loc=2L:21433897..21434271; ID=FBpp0091055; name=H…	31.5	10	0.07	AGLQFPVGR+HLQLAIR+LLSGVTIAQGGVLPNIQAVLLPK
471	FBpp0085119|FBgn0039828|CG1542-PA|CG1542-PA	1.0000	FBpp0085119 type=protein; loc=3R:join(31213544..31213609,31213672..31213755,31213814..31214587); ID=FBpp0085119; name=CG1542-PA; parent=FBgn0039828,FBtr0085757; dbxref=FlyBase:FBpp0085119,FlyBase_Annotation_IDs:CG1542-PA,GB_protein:AAF57129.1,REFSEQ:NP_651850,GB_protein:AAF57129,FlyMine:FBpp0085119,modMine:FBpp0085119; MD5=c6d08a72af1b3cf21768e480f079f47f; length=307; release=r6.09; species=Dmel;	22.1	10	0.09	LDMINTLAPLAPELAVQLEK+LPYIRPEEDPVLNDFK+NLDFLEDAK+QAQSAVLEAIPR+RPDDYFAEMAK
466	FBpp0084927|FBgn0039743|CG7946-PA|CG7946-PA FBpp0302568|FBgn0039743|CG7946-PB|CG7946-PB	1.0000	FBpp0084927 type=protein; loc=3R:join(30052799..30053464,30053544..30054305); ID=FBpp0084927; name=CG7946-PA; parent=FBgn0039743,FBtr0085561; dbxref=FlyBase:FBpp0084927,FlyBase_Annotation_IDs:CG7946-PA,GB_protein:AAF57004.1,REFSEQ:NP_651768,GB_protein:AAF57004,FlyMine:FBpp0084927,modMine:FBpp0084927; MD5=58f0e8acfaea88b3f5038c989a882b95; length=475; release=r6.09; species=Dmel;;FBpp0302568 type=p…	28.0	10	0.10	AAASYSIGDLVFAK+DFIQLSQQLR+FIEAIDQIESALR+GEDSAPIDLLDGAEPVAPPTTGDGVK+HVDGDSEAGAELAPPPAK+LEDLFPYASNK+RVPTEGLATAAAIPAAPAAATPTSSK+YNVYFYGTGETANIK
423	FBpp0083441|FBgn0025865|CG3637-PA|Cortactin-PA FBpp0297440|FBgn0025865|CG3637-PB|Cortactin-PB FBpp0297441|FBgn0025865|CG3637-PC|Cortactin-PC FBpp0297442|FBgn0025865|CG3637-PD|Cortactin-PD	1.0000	FBpp0083441 type=protein; loc=3R:complement(join(21063898..21064064,21063426..21063829,21062226..21063334)); ID=FBpp0083441; name=Cortactin-PA; parent=FBgn0025865,FBtr0084039; dbxref=FlyBase:FBpp0083441,FlyBase_Annotation_IDs:CG3637-PA,GB_protein:AAF55840.1,REFSEQ:NP_524426,GB_protein:AAF55840,FlyMine:FBpp0083441,modMine:FBpp0083441; MD5=f9df6ebf38c67c333b6d660cdc9e6f5a; length=559; release=r6.09…	21.3	10	0.10	ASAGHQIQATSAASAEDDDWETDPDFVNDVSEQEQR+DQNAGYGYGGK+EEPTASTTSAAVAPTPTVVPAR+EEPTASTTSAAVAPTPTVVPAREPETAPVAK+TGGIGNAISAFNQMQSPVSETPPAR+YGLFPANYVQVVGQNS
415	FBpp0082984|FBgn0038585|CG7993-PA|Non3-PA	1.0000	FBpp0082984 type=protein; loc=3R:join(18223819..18223838,18223899..18224114,18224183..18224909); ID=FBpp0082984; name=Non3-PA; parent=FBgn0038585,FBtr0083562; dbxref=FlyBase:FBpp0082984,FlyBase_Annotation_IDs:CG7993-PA,GB_protein:AAF55514.2,REFSEQ:NP_650694,GB_protein:AAF55514,FlyMine:FBpp0082984,modMine:FBpp0082984; MD5=9a77ade87df3441ced4c3170fc187b22; length=320; release=r6.09; species=Dmel;	33.4	10	0.08	AAAAEALASQGNNPFSS+IELEEIGPSADFSIR+IFENEVLDMFELGIK+KNDITPFDDPSSLEFLTMK+NDAALFTFGSTSK+NDITPFDDPSSLEFLTMK+NISTDALGNTK+NLFIDTFQR+TMLFLDGR
375	FBpp0081604|FBgn0037737|CG8383-PA|Pnn-PA FBpp0112122|FBgn0037737|CG8383-PB|Pnn-PB	1.0000	FBpp0081604 type=protein; loc=3R:join(9741009..9741142,9741199..9741976); ID=FBpp0081604; name=Pnn-PA; parent=FBgn0037737,FBtr0082126; dbxref=FlyBase:FBpp0081604,FlyBase_Annotation_IDs:CG8383-PA,GB_protein:AAF54435.1,REFSEQ:NP_649934,GB_protein:AAF54435,FlyMine:FBpp0081604,modMine:FBpp0081604; MD5=38bb7739241835deb11ced8081b13956; length=303; release=r6.09; species=Dmel;;FBpp0112122 type=protein;…	26.4	10	0.09	EIVEAQGTDSESR+FPIEENEGRPPR+MEDDTAIDESFYEEPDDEEQLDK+MFGSLLGTLQK+QSLVILNENIR+VWEATMLNAK
358	FBpp0080890|FBgn0032859|CG10954-PA|Arpc2-PA FBpp0312086|FBgn0032859|CG10954-PB|Arpc2-PB	1.0000	FBpp0080890 type=protein; loc=2L:join(20417594..20417667,20420319..20420412,20420490..20420589,20420648..20420834,20420897..20421117,20422145..20422236,20422302..20422411,20422469..20422496); ID=FBpp0080890; name=Arpc2-PA; parent=FBgn0032859,FBtr0081358; dbxref=FlyBase:FBpp0080890,FlyBase_Annotation_IDs:CG10954-PA,GB_protein:AAF53892.2,REFSEQ:NP_610033,GB_protein:AAF53892,FlyMine:FBpp0080890,modM…	37.2	10	0.10	DNTINLIHMFR+IADFDGVLYHISNVNGDK+IIEETLLVK+MILLEINNR+NAQAGLKPESIDIR+NDETLYVEAKPDR+VGDNIGYVTFVLFPR+VTVVFSTIFR+YFDYQEQGEEGQK
304	FBpp0079406|FBgn0012036|CG3752-PA|Aldh-PA FBpp0304847|FBgn0012036|CG3752-PB|Aldh-PB	1.0000	FBpp0079406 type=protein; loc=2L:join(9387768..9387890,9389829..9389977,9390040..9390136,9390246..9391439); ID=FBpp0079406; name=Aldh-PA; parent=FBgn0012036,FBtr0079806; dbxref=FlyBase:FBpp0079406,FlyBase_Annotation_IDs:CG3752-PA,GB_protein:AAF52769.1,REFSEQ:NP_609285,GB_protein:AAF52769,FlyMine:FBpp0079406,modMine:FBpp0079406; MD5=d85e4ba5d9619ace3debbc4a0493e55d; length=520; release=r6.09; spec…	19.8	10	0.10	AGTVWVNTYNVLAAQAPFGGYK+ANNSEYGLAAAVFTK+EEIFGPVQQLIR+LIQLASGNTNLK+TVGNPFDLNTEQGPQVNEEQMEK+VAFTGSTDVGK+VTLELGGK
31	FBpp0070743|FBgn0029766|CG15784-PA|CG15784-PA FBpp0309402|FBgn0029766|CG15784-PB|CG15784-PB	1.0000	FBpp0070743 type=protein; loc=X:5430680..5432344; ID=FBpp0070743; name=CG15784-PA; parent=FBgn0029766,FBtr0070777; dbxref=FlyBase:FBpp0070743,FlyBase_Annotation_IDs:CG15784-PA,GB_protein:AAF46035.1,REFSEQ:NP_572223,GB_protein:AAF46035,FlyMine:FBpp0070743,modMine:FBpp0070743; MD5=55be9e2b45071e58ad2e88b99f8804b0; length=554; release=r6.09; species=Dmel;;FBpp0309402 type=protein; loc=X:5430680..543…	6.5	10	0.10	GDLGFGFGPGYGYGYGQTRPR+MLEQAMILLAEEEAR
292	FBpp0078974|FBgn0004838|CG10377-PA|Hrb27C-PA FBpp0078975|FBgn0004838|CG10377-PC|Hrb27C-PC FBpp0078976|FBgn0004838|CG10377-PB|Hrb27C-PB FBpp0290617|FBgn0004838|CG10377-PD|Hrb27C-PD FBpp0290618|FBgn0004838|CG10377-PE|Hrb27C-PE FBpp0297873|FBgn0004838|CG10377-PF|Hrb27C-PF FBpp0297874|FBgn0004838|CG10377-PG|Hrb27C-PG FBpp0297875|FBgn0004838|CG10377-PH|Hrb27C-PH	1.0000	FBpp0078974 type=protein; loc=2L:join(6923906..6924400,6924685..6925455); ID=FBpp0078974; name=Hrb27C-PA; parent=FBgn0004838,FBtr0079346; dbxref=FlyBase:FBpp0078974,FlyBase_Annotation_IDs:CG10377-PA,GB_protein:AAF52456.1,REFSEQ:NP_476869,GB_protein:AAF52456; MD5=b3cbf4123650d1cce713c03daf50563c; length=421; release=r6.09; species=Dmel;;FBpp0078975 type=protein; loc=2L:join(6923906..6924400,692468…	32.1	10	0.10	AQAWATGGPSTTGPVGGMPR+GFGFLSFEEESSVEHVTNER+GFGFVTFADPTNVNHVLQNGPHTLDGR+LFVGGLSWETTQENLSR+QEGASNYGAGPR+SGSEYDYGGYGSGYDYDYSNYVK+VFLGGLPSNVTETDLR
291	FBpp0078973|FBgn0031868|CG10354-PA|Rat1-PA FBpp0304602|FBgn0031868|CG10354-PB|Rat1-PB	1.0000	FBpp0078973 type=protein; loc=2L:6908166..6910892; ID=FBpp0078973; name=Rat1-PA; parent=FBgn0031868,FBtr0079345; dbxref=FlyBase:FBpp0078973,FlyBase_Annotation_IDs:CG10354-PA,GB_protein:AAF52452.2,REFSEQ:NP_609082,GB_protein:AAF52452,FlyMine:FBpp0078973,modMine:FBpp0078973; MD5=b8f92b686080314929298d254b0b2566; length=908; release=r6.09; species=Dmel;;FBpp0304602 type=protein; loc=2L:6908166..6910…	14.3	10	0.09	FAWQGVALLPFVDEK+FDVAPGNQQFR+LENAVDPPQVLPNEQSGNK+LMSDPESPIIDFYPEDFK+NQDHGSLNQSAFGASAVGPNSQQR+NYNYNYNNNYNQHQGGGYQNNYNNR+RLENAVDPPQVLPNEQSGNK+VQLIMTDLGNAEDQIFK
248	FBpp0077714|FBgn0003278|CG4033-PA|RpI135-PA	1.0000	FBpp0077714 type=protein; loc=2L:join(404384..404473,404536..406035,406095..407894); ID=FBpp0077714; name=RpI135-PA; parent=FBgn0003278,FBtr0078054; dbxref=FlyBase:FBpp0077714,FlyBase_Annotation_IDs:CG4033-PA,GB_protein:AAF51503.1,REFSEQ:NP_476708,GB_protein:AAF51503,FlyMine:FBpp0077714,modMine:FBpp0077714; MD5=57a1bdc18c8d91ec8b997a7d3469778d; length=1129; release=r6.09; species=Dmel;	11.4	10	0.09	AIESFLATGNIASR+EDESSLSNVVHYLNNGTAK+EMTADIFFGVVHYQR+FSEENTAIDYFGK+GAAIHGNVYDATPFR+LYVVFLDGK+MLEAGGYNYYGTER+NGQFPGLYIATGPAR+TPINMDLGEVPIMLR
238	FBpp0077353|FBgn0031493|CG3605-PA|CG3605-PA FBpp0307457|FBgn0031493|CG3605-PB|CG3605-PB	1.0000	FBpp0077353 type=protein; loc=2L:complement(join(3029064..3029087,3028366..3029006,3027339..3028308,3027038..3027282,3026605..3026974)); ID=FBpp0077353; name=CG3605-PA; parent=FBgn0031493,FBtr0077669; dbxref=FlyBase:FBpp0077353,FlyBase_Annotation_IDs:CG3605-PA,GB_protein:AAF51159.2,REFSEQ:NP_608739,GB_protein:AAF51159,FlyMine:FBpp0077353,modMine:FBpp0077353; MD5=f37b077a251b4c71f9403ecf648bf00f; …	14.8	10	0.08	AGEANDENVTIEYVPEK+ALEDVLALK+EGIVELALDPSELDLDNDAMAQR+GIEKPPFDLPAFIK+IPPPWLIAQQR+ITIADLAPMYR+QQQLAQAEENEPEAK+RGIEKPPFDLPAFIKK+TPGELVLPK
220	FBpp0076738|FBgn0052409|CG32409-PA|CG32409-PA	1.0000	FBpp0076738 type=protein; loc=3L:join(5899599..5899747,5899805..5900057,5900115..5900608,5900673..5900826); ID=FBpp0076738; name=CG32409-PA; parent=FBgn0052409,FBtr0077030; dbxref=FlyBase:FBpp0076738,FlyBase_Annotation_IDs:CG32409-PA,GB_protein:AAN12230.1,REFSEQ:NP_729108,GB_protein:AAN12230,REFSEQ:NP_729108,GB_protein:AAN12230,FlyMine:FBpp0076738,modMine:FBpp0076738; MD5=af3236ae720a5df56453c979…	24.4	10	0.09	DWVLEVPQNADPNTDMFQK+ENTQLLVNAIWELPTER+LDVGSLLITDPNDFDDR+LPEPTTVLPR+SGYLGPEAASSSQLLTAVTVAK
188	FBpp0075395|FBgn0036487|CG6876-PA|Prp31-PA	1.0000	FBpp0075395 type=protein; loc=3L:join(15159170..15159268,15159325..15159776,15159839..15160457,15160517..15160852); ID=FBpp0075395; name=Prp31-PA; parent=FBgn0036487,FBtr0075642; dbxref=FlyBase:FBpp0075395,FlyBase_Annotation_IDs:CG6876-PA,GB_protein:AAF49655.1,REFSEQ:NP_648756,GB_protein:AAF49655,FlyMine:FBpp0075395,modMine:FBpp0075395; MD5=2725d896ece309838d8d1421adaa7262; length=501; release=r6…	18.4	10	0.10	ELGNDLDQVK+LLGIAGGLSK+MNFGDIEEDAYQGDLGYSR+NTLQQIEHYASR+QISGTASSVAFTPLQGLEIVNPQAAER+YFSNTSGFMSVGQR
152	FBpp0074549|FBgn0027291|CG12233-PA|l(1)G0156-PA FBpp0300338|FBgn0027291|CG12233-PC|l(1)G0156-PC FBpp0307649|FBgn0027291|CG12233-PD|l(1)G0156-PD	1.0000	FBpp0074549 type=protein; loc=X:complement(join(19521673..19521699,19520660..19520827,19519904..19520298,19519696..19519831,19519287..19519625)); ID=FBpp0074549; name=l(1)G0156-PA; parent=FBgn0027291,FBtr0074780; dbxref=FlyBase:FBpp0074549,FlyBase_Annotation_IDs:CG12233-PA,GB_protein:AAN09496.1,REFSEQ:NP_573388,GB_protein:AAN09496,FlyMine:FBpp0074549,modMine:FBpp0074549; MD5=b20de9f2881c026d8971c…	30.5	10	0.09	ENTEGEYSGIEHEIVDGVVQSIK+FGIPQAAIDSVNTNK+FPEIQFEEK+IFTAANVPIEWEAVDVTPVR+TLYDDVDVVTIR+VAEYAFQYAK+VTLIPGDGIGPEISAAVQK
129	FBpp0073898|FBgn0030674|CG8184-PB|CG8184-PB FBpp0308743|FBgn0030674|CG8184-PC|CG8184-PC FBpp0308744|FBgn0030674|CG8184-PD|CG8184-PD FBpp0308745|FBgn0030674|CG8184-PE|CG8184-PE FBpp0308746|FBgn0030674|CG8184-PF|CG8184-PF FBpp0308747|FBgn0030674|CG8184-PG|CG8184-PG FBpp0309265|FBgn0030674|CG8184-PH|CG8184-PH	1.0000	FBpp0073898 type=protein; loc=X:join(15714115..15714381,15714717..15714956,15715026..15715247,15715306..15715577,15715658..15716154,15716292..15721399,15721564..15724378,15724442..15724915,15724974..15725314,15725377..15726447,15726538..15726673,15726733..15729357,15729430..15729831,15729899..15730087,15730152..15730473,15730537..15730702,15730777..15730967,15731045..15731147); ID=FBpp0073898; na…	2.7	10	0.07	ALAELLGTLVK+DLIYVLTQVSSAVSR+FGQQPTAAAGGATPHNQTPTPPPAAK+FSVSTTTLGSK+GEYLINTNSTTLADDAR+KAELSSQLPSSLAPK+LSEAITSLNNPVALHK+TQQAGGVVGSGAGATGTPAAASQAVK
794b	sp|K1C15_SHEEP|	0.9966	sp K1C15_SHEEP	8.8	10	0.05	ALEEANADLEVK+LAADDFR+QSVEADINGLR+QSVEADINGLRR+RVLDELTLTK+VLDELTLTK
781a	FBpp0293840|FBgn0262614|CG31349-PA|pyd-PA FBpp0301889|FBgn0262614|CG43140-PO|pyd-PO	1.0000	FBpp0293840 type=protein; loc=3R:complement(join(8844916..8844954,8842670..8842839,8839052..8840614,8838392..8838989,8834357..8834949,8834139..8834287,8833975..8834074,8832704..8832944,8832354..8832645,8832142..8832274,8828835..8831005,8828095..8828318)); ID=FBpp0293840; name=pyd-PA; parent=FBgn0262614,FBtr0305297; dbxref=REFSEQ:NP_731291,GB_protein:AAF54301,FlyBase:FBpp0293840,FlyBase:FBpp008872…	6.1	9	0.09	AEELATAQFNATK+APLVQDEVDDDEEEEVQDQR+EFSPQSSSSQSEASNSEAIYQSR+ENWDDVVFSDSISK+EQLNANGYSLQEGDIITR+LNLVVLR+RPMISPGYEQDPQEIYQTR+VPGYGFGIAVSGGR
766a	FBpp0089110|FBgn0024987|CG3056-PB|ssx-PB FBpp0308820|FBgn0024987|CG3056-PD|ssx-PD FBpp0308821|FBgn0024987|CG3056-PE|ssx-PE	1.0000	FBpp0089110 type=protein; loc=X:join(1371308..1371370,1371451..1371774,1371915..1372022,1372086..1372267,1372461..1373115); ID=FBpp0089110; name=ssx-PB; parent=FBgn0024987,FBtr0070215; dbxref=GB_protein:AAS65244.1,FlyBase:FBpp0089110,FlyBase_Annotation_IDs:CG3056-PB,REFSEQ:NP_996326,GB_protein:AAS65244,FlyMine:FBpp0089110,modMine:FBpp0089110; MD5=0d196ee0d1dd438600b750724c006809; length=443; rele…	15.8	9	0.09	ALNNTVPEGGSQPIWVR+DTNLYVINLSR+IFSPYGLIVQR+TGYSFGYGFVDYK+TSATNLIINYLPQDMTDR
743a	FBpp0086736|FBgn0033886|CG13349-PA|Rpn13-PA FBpp0086737|FBgn0033886|CG13349-PB|Rpn13-PB FBpp0112987|FBgn0033886|CG13349-PF|Rpn13-PF	1.0000	FBpp0086736 type=protein; loc=2R:complement(join(13959568..13960088,13959205..13959398,13958645..13959099)); ID=FBpp0086736; name=Rpn13-PA; parent=FBgn0033886,FBtr0087610; dbxref=GB_protein:AAF58312.1,FlyBase:FBpp0086736,FlyBase_Annotation_IDs:CG13349-PA,REFSEQ:NP_610917,GB_protein:AAF58312,FlyMine:FBpp0086736,modMine:FBpp0086736; MD5=fc07f5d055821428f9a70a7ef39a2131; length=389; release=r6.09; s…	32.9	9	0.08	NTSSSGGGGASALQTPENVSVPR+QFELSNEAVAAAFSGNLEDFVR+QSGLGSSSNSSNLVEFR+SLNIDLSTALPGADAINQIIADPEHVK+SSSNVNSQVGEGAGSSVDADAPGR+VEDDLIVFPDDFEYK
739a	FBpp0086097|FBgn0034237|CG4878-PB|eIF3-S9-PB FBpp0086098|FBgn0034237|CG4878-PA|eIF3-S9-PA	1.0000	FBpp0086097 type=protein; loc=2R:join(17536465..17536579,17536696..17537011,17537070..17538622,17538694..17538782); ID=FBpp0086097; name=eIF3-S9-PB; parent=FBgn0034237,FBtr0086941; dbxref=FlyBase:FBpp0086097,FlyBase_Annotation_IDs:CG4878-PB,GB_protein:AAG22261.1,REFSEQ:NP_611228,GB_protein:AAG22261; MD5=a673b99d3ae6cc810f8396fcadd5d859; length=690; release=r6.09; species=Dmel;;FBpp0086098 type=pr…	10.6	9	0.08	ELILAFAWEPVGNK+IIIWDIR+LFSNYGEIVNVVYPVDEEGK+SFVADGMSVLSMFR+VTLMEIPK+WEPPTVQTFK
721a	FBpp0084150|FBgn0046214|CG11844-PB|vig2-PB FBpp0084151|FBgn0046214|CG11844-PC|vig2-PC FBpp0084152|FBgn0046214|CG11844-PA|vig2-PA FBpp0112266|FBgn0046214|CG11844-PD|vig2-PD	1.0000	FBpp0084150 type=protein; loc=3R:join(25123399..25123479,25123632..25124115,25124590..25125356); ID=FBpp0084150; name=vig2-PB; parent=FBgn0046214,FBtr0084775; dbxref=FlyBase:FBpp0084150,FlyBase_Annotation_IDs:CG11844-PB,GB_protein:AAF56404.2,REFSEQ:NP_733083,GB_protein:AAF56404,FlyMine:FBpp0084150,modMine:FBpp0084150; MD5=a347fb02289ec9f37bc83fa6435cdd62; length=443; release=r6.09; species=Dmel;;…	19.4	9	0.09	EDSANEQSADPAVAAEEDESK+ESNGEFGNELPQR+ESNSEDELEYDPSLYPQR+KESNSEDELEYDPSLYPQR+YELLFMDDDDSSGLAQPQIAAVVAAPK
679a	FBpp0076215|FBgn0015218|CG4035-PB|eIF-4E-PB FBpp0076216|FBgn0015218|CG4035-PC|eIF-4E-PC FBpp0076217|FBgn0015218|CG4035-PD|eIF-4E-PD FBpp0076218|FBgn0015218|CG4035-PA|eIF-4E-PA FBpp0076219|FBgn0015218|CG4035-PG|eIF-4E-PG FBpp0076220|FBgn0015218|CG4035-PE|eIF-4E-PE FBpp0076221|FBgn0015218|CG4035-PF|eIF-4E-PF FBpp0306016|FBgn0015218|CG4035-PH|eIF-4E-PH FBpp0306017|FBgn0015218|CG4035-PI|eIF-4E-PI	1.0000	FBpp0076215 type=protein; loc=3L:complement(join(9401040..9401096,9400583..9400953,9400419..9400518,9400097..9400184,9399870..9400033)); ID=FBpp0076215; name=eIF-4E-PB; parent=FBgn0015218,FBtr0076487; dbxref=FlyBase:FBpp0076215,FlyBase_Annotation_IDs:CG4035-PB,GB_protein:AAF50282.1,REFSEQ:NP_524829,GB_protein:AAF50282; MD5=8d9bf8f418dbd4c61ab9ea1452badbfc; length=259; release=r6.09; species=Dmel;…	30.6	9	0.08	EDPQETGEPAGNTATTTAPAGDDAVR+LGSDYSLFK+NNSLQYQLHK+TSAPSTEQGRPEPPTSAAAPAEAK+WVITLNK
624	FBpp0293530|FBgn0262579|CG34373-PD|Ect4-PD FBpp0293531|FBgn0262579|CG34373-PE|Ect4-PE FBpp0293532|FBgn0262579|CG34373-PF|Ect4-PF FBpp0293533|FBgn0262579|CG34373-PG|Ect4-PG FBpp0293534|FBgn0262579|CG34373-PH|Ect4-PH FBpp0293535|FBgn0262579|CG43119-PI|Ect4-PI FBpp0293536|FBgn0262579|CG43119-PJ|Ect4-PJ FBpp0306073|FBgn0262579|CG43119-PK|Ect4-PK	1.0000	FBpp0293530 type=protein; loc=3L:join(8074475..8074825,8093059..8093337,8098346..8098725,8099146..8099536,8102893..8104818,8104880..8105059,8105127..8105296,8105440..8105657,8106016..8106949,8108639..8108723); ID=FBpp0293530; name=Ect4-PD; parent=FBgn0262579,FBtr0304993; dbxref=REFSEQ:NP_001097541,GB_protein:ABW08490,FlyBase:FBpp0293530,FlyBase:FBpp0111510,FlyBase_Annotation_IDs:CG34373-PD,FlyBas…	13.8	9	0.09	EINAIEALK+FDNGLLNSIR+NFVLVLTPDALHR+NLENSLPSSSEENMAK+QIGFNDYIDKFNESQVDGDLLLK+SLTAGSGQQEIEQTINK+TGDITQQASNNVAASSITVQSENFSADKK+VGTGILEHLFK+YSNMLTSIVSSLQEDER
617	FBpp0290263|FBgn0051368|CG31368-PC|CG31368-PC FBpp0290264|FBgn0051368|CG31368-PD|CG31368-PD	1.0000	FBpp0290263 type=protein; loc=3R:join(11882874..11882987,11883049..11883529,11883592..11883935,11888494..11889528,11889591..11890045,11890143..11891358,11891423..11891791,11891860..11892297); ID=FBpp0290263; name=CG31368-PC; parent=FBgn0051368,FBtr0301041; dbxref=REFSEQ:NP_731647,GB_protein:AAF54713,FlyBase:FBpp0290263,FlyBase_Annotation_IDs:CG31368-PC,FlyMine:FBpp0290263,modMine:FBpp0290263; MD5…	7.3	9	0.09	AGMQPGLTLVVGPPGTGK+ELVNLGFR+FTPTQVEAIR+ITTVDKYQGQQNDYILISLVR+LEDLQHIFER+TLIVTHSNQALNQLFEK+TTEAFKPTPILNEINVDDTEMGQR+YQGQQNDYILISLVR
606	FBpp0112465|FBgn0028697|CG17420-PA|RpL15-PA FBpp0112466|FBgn0028697|CG17420-PB|RpL15-PB FBpp0112467|FBgn0028697|CG17420-PC|RpL15-PC FBpp0291015|FBgn0028697|CG17420-PE|RpL15-PE FBpp0300652|FBgn0028697|CG17420-PF|RpL15-PF FBpp0300653|FBgn0028697|CG17420-PG|RpL15-PG FBpp0300654|FBgn0028697|CG17420-PH|RpL15-PH FBpp0300655|FBgn0028697|CG17420-PI|RpL15-PI	1.0000	FBpp0112465 type=protein; loc=3L:join(27267610..27267918,27268092..27268397); ID=FBpp0112465; name=RpL15-PA; parent=FBgn0028697,FBtr0113742; dbxref=FlyBase_Annotation_IDs:CG17420-PA,FlyBase:FBpp0112465,REFSEQ:NP_001015155,GB_protein:EAA46271; MD5=ff83a759b3ab0bffaeb156332c51dd43; length=204; release=r6.09; species=Dmel;;FBpp0112466 type=protein; loc=3L:join(27267610..27267918,27268092..27268397);…	31.9	9	0.08	GLQSIAEER+QGFVIYR+SHGVNQLKPYR+VLNSYWIAQDASYK+YFEVILIDTHHSAIR+YSQTIGGSR
556	FBpp0087608|FBgn0025286|CG1821-PA|RpL31-PA FBpp0087609|FBgn0025286|CG1821-PC|RpL31-PC FBpp0087610|FBgn0025286|CG1821-PB|RpL31-PB	1.0000	FBpp0087608 type=protein; loc=2R:join(9587483..9587706,9587777..9587927); ID=FBpp0087608; name=RpL31-PA; parent=FBgn0025286,FBtr0088525; dbxref=FlyBase:FBpp0087608,FlyBase_Annotation_IDs:CG1821-PA,GB_protein:AAM71073.1,REFSEQ:NP_724804,GB_protein:AAM71073,FlyMine:FBpp0087608,modMine:FBpp0087608; MD5=c0c2c61de126706eeb326248c8db3bbb; length=124; release=r6.09; species=Dmel;;FBpp0087609 type=protei…	25.8	9	0.08	LYTYVTYVPVSTFK+NDDEDSPNKLYTYVTYVPVSTFK+SAINEVVTR
511	FBpp0086063|FBgn0034243|CG6501-PA|Ns2-PA	1.0000	FBpp0086063 type=protein; loc=2R:complement(join(17568119..17568328,17567053..17567731,17565859..17566994)); ID=FBpp0086063; name=Ns2-PA; parent=FBgn0034243,FBtr0086906; dbxref=GB_protein:AAF57834.1,FlyBase:FBpp0086063,FlyBase_Annotation_IDs:CG6501-PA,REFSEQ:NP_611232,GB_protein:AAF57834,FlyMine:FBpp0086063,modMine:FBpp0086063; MD5=d7ef0c301e96f1166523f49ce07f3cac; length=674; release=r6.09; spec…	14.8	9	0.08	GALINLFR+HLFFILNK+QISVGFIGYPNVGK+SEAPTFVSESVK+VELVTNPEDYVDSLLK+VGLEYEQEDVK+VHLLDTESFDSTFGPK+VVDASDVLLQVLDAR
495	FBpp0085688|FBgn0261456|CG11228-PA|hpo-PA FBpp0304253|FBgn0261456|CG11228-PB|hpo-PB	1.0000	FBpp0085688 type=protein; loc=2R:complement(join(19495461..19496748,19494682..19495403)); ID=FBpp0085688; name=hpo-PA; parent=FBgn0261456,FBtr0086500; dbxref=FlyBase:FBpp0085688,FlyBase_Annotation_IDs:CG11228-PA,GB_protein:AAF57543.2,REFSEQ:NP_611427,GB_protein:AAF57543,FlyMine:FBpp0085688,modMine:FBpp0085688; MD5=4450e9daeb2a8b636773c7b11142555f; length=669; release=r6.09; species=Dmel;;FBpp0304…	16.1	9	0.08	AANILLNTEGYAK+ATATELLEHEFIR+FGEYQQSSASDATMIAHAEQGVDEGTLGPGGLR+FLTFDDLNQR+LADFGVAGQLTDTMAK+SFGGVLAASQAK+WSTEFIDFVSK
50	FBpp0071285|FBgn0004856|CG8264-PA|Bx42-PA FBpp0305943|FBgn0004856|CG8264-PB|Bx42-PB	1.0000	FBpp0071285 type=protein; loc=X:complement(join(9106225..9106447,9105397..9105957,9104472..9105331)); ID=FBpp0071285; name=Bx42-PA; parent=FBgn0004856,FBtr0071350; dbxref=FlyBase:FBpp0071285,FlyBase_Annotation_IDs:CG8264-PA,GB_protein:AAF46444.2,REFSEQ:NP_511093,GB_protein:AAF46444,FlyMine:FBpp0071285,modMine:FBpp0071285; MD5=0edfd74ac4e81d5e5ac9b2a5d7243888; length=547; release=r6.09; species=Dm…	24.1	9	0.08	DISEQIALGLPAK+EEDPFGLDQFLNMAK+GMDSGYGDDEAYNVYDKPWR+GPPSPPAPVLHSPSR+MVEAQLDPMEPPK+NPEAAEPSGSGATGSEVR+QADSDNYGGDLDAIVNTK+SAGNGETLFDQR+SGPVEFEKEEDPFGLDQFLNMAK
464	FBpp0084900|FBgn0002924|CG7831-PA|ncd-PA FBpp0311231|FBgn0002924|CG7831-PB|ncd-PB	1.0000	FBpp0084900 type=protein; loc=3R:complement(join(29806404..29806626,29805707..29806344,29804406..29805647)); ID=FBpp0084900; name=ncd-PA; parent=FBgn0002924,FBtr0085534; dbxref=FlyBase:FBpp0084900,FlyBase_Annotation_IDs:CG7831-PA,GB_protein:AAF56942.1,REFSEQ:NP_476651,GB_protein:AAF56942,FlyMine:FBpp0084900,modMine:FBpp0084900; MD5=e501f1a22f1ffa70e25483907cbc809c; length=700; release=r6.09; spec…	19.4	9	0.08	DLNNLPQVLER+LGGALTVSSQR+NDIYVSNITEETVLDPNHLR+QEISVGSINLVDLAGSESPK+TAAAPSLPSIPSK+TKEELSELQAIHEK+TVDLLFDSIR+TYTMDGVPESVGVIPR+YLNNSVANSSTQSNNSGSFDK
460	FBpp0084754|FBgn0028692|CG11888-PA|Rpn2-PA FBpp0303405|FBgn0028692|CG11888-PB|Rpn2-PB FBpp0306599|FBgn0028692|CG11888-PC|Rpn2-PC	1.0000	FBpp0084754 type=protein; loc=3R:join(29153731..29154673,29154736..29156043,29156302..29157113); ID=FBpp0084754; name=Rpn2-PA; parent=FBgn0028692,FBtr0085385; dbxref=FlyBase:FBpp0084754,FlyBase_Annotation_IDs:CG11888-PA,GB_protein:AAF56868.1,REFSEQ:NP_651677,GB_protein:AAF56868,FlyMine:FBpp0084754,modMine:FBpp0084754; MD5=6b7894fc98cb2788a266883fac70e746; length=1020; release=r6.09; species=Dmel;…	12.7	9	0.07	DSLALMQSYLPK+EPEPTSEILQNPAR+LEEADPLVTSLSSDKDPVLR+LLHVAVSDVNDDVR+LTATASLGVIHR+NAQAIEDMVSYAQETQHEK+NTAPIPTALPSTFKPQGTTSEDGAK+VATAVLSIAAR+VATAVLSIAARQKR
446	FBpp0084434|FBgn0001197|CG5499-PA|His2Av-PA FBpp0306426|FBgn0001197|CG5499-PB|His2Av-PB	1.0000	FBpp0084434 type=protein; loc=3R:join(26867093..26867095,26867409..26867486,26867669..26867782,26868356..26868586); ID=FBpp0084434; name=His2Av-PA; parent=FBgn0001197,FBtr0085062; dbxref=FlyBase:FBpp0084434,FlyBase_Annotation_IDs:CG5499-PA,GB_protein:AAF56631.1,REFSEQ:NP_524519,GB_protein:AAF56631,FlyMine:FBpp0084434,modMine:FBpp0084434; MD5=676bf5e5c89ab8fb7409c747b9e0392d; length=141; release=r…	35.5	9	0.06	AGLQFPVGR+ATIAGGGVIPHIHK+GDEELDSLIK+GNVILSQAY+HLQLAIR+KGNVILSQAY
394	FBpp0082319|FBgn0263396|CG16901-PA|sqd-PA FBpp0082320|FBgn0263396|CG16901-PB|sqd-PB FBpp0082321|FBgn0263396|CG16901-PC|sqd-PC FBpp0301102|FBgn0263396|CG16901-PE|sqd-PE	1.0000	FBpp0082319 type=protein; loc=3R:complement(join(13645753..13645919,13643169..13643209,13642829..13643103,13642512..13642755,13642189..13642427)); ID=FBpp0082319; name=sqd-PA; parent=FBgn0263396,FBtr0082854; dbxref=FlyBase:FBpp0082319,FlyBase_Annotation_IDs:CG16901-PA,GB_protein:AAF54964.2,REFSEQ:NP_731826,GB_protein:AAF54964,FlyMine:FBpp0082319,modMine:FBpp0082319; MD5=f3e0c9c10a8c84b1ad97a28350…	31.5	9	0.09	GFAFIVFTNTEAIDK+IFVGGLTTEISDEEIK+LFVGGLSWETTEK+QVDTEINGEDFTK+TYFGQFGNIVEVEMPFDK+VSAADEHIINSK+YGEIESINVK
38	FBpp0070940|FBgn0029897|CG3203-PB|RpL17-PB FBpp0070941|FBgn0029897|CG3203-PC|RpL17-PC FBpp0070942|FBgn0029897|CG3203-PD|RpL17-PD FBpp0070943|FBgn0029897|CG3203-PA|RpL17-PA FBpp0311459|FBgn0029897|CG3203-PE|RpL17-PE	1.0000	FBpp0070940 type=protein; loc=X:complement(join(6743058..6743138,6741777..6742256)); ID=FBpp0070940; name=RpL17-PB; parent=FBgn0029897,FBtr0070980; dbxref=FlyBase:FBpp0070940,FlyBase_Annotation_IDs:CG3203-PB,GB_protein:AAN09182.1,REFSEQ:NP_727119,GB_protein:AAN09182; MD5=ac8aff56af05af0bddb89ce79b8e727e; length=186; release=r6.09; species=Dmel;;FBpp0070941 type=protein; loc=X:complement(join(6743…	11.3	9	0.08	KSAEFLLQLLR+LVVHHIQVNR+SAEFLLQLLR
362	FBpp0081234|FBgn0261789|CG1249-PA|SmD2-PA	1.0000	FBpp0081234 type=protein; loc=3R:complement(join(6345771..6345772,6345279..6345636)); ID=FBpp0081234; name=SmD2-PA; parent=FBgn0261789,FBtr0081737; dbxref=FlyBase:FBpp0081234,FlyBase_Annotation_IDs:CG1249-PA,GB_protein:AAF54135.1,REFSEQ:NP_649645,GB_protein:AAF54135,FlyMine:FBpp0081234,modMine:FBpp0081234; MD5=307e4daca795befba66ab64f080dbea8; length=119; release=r6.09; species=Dmel;	31.9	9	0.09	GDSVILVLR+QEEEEFNTGPLSVLTQSVK+SELTPEELAR
337	FBpp0080052|FBgn0022069|CG12396-PA|Nnp-1-PA	1.0000	FBpp0080052 type=protein; loc=2L:complement(13364013..13366076); ID=FBpp0080052; name=Nnp-1-PA; parent=FBgn0022069,FBtr0080473; dbxref=FlyBase:FBpp0080052,FlyBase_Annotation_IDs:CG12396-PA,GB_protein:AAF53287.1,REFSEQ:NP_651976,GB_protein:AAF53287,FlyMine:FBpp0080052,modMine:FBpp0080052; MD5=db466f5dcd1af791fe0eea6f647a3584; length=687; release=r6.09; species=Dmel;	14.6	9	0.07	LDSGFDEEDDEVNAEEEQPR+LIQIFETYQR+LSPQVPYDANR+NAEAAEIQVEQEEDASQPK+QMGFPTASIDDIEK+SSINNAWVVEEVK+VEGQTLSEMVEQK
333	FBpp0079912|FBgn0032409|CG5336-PA|Ced-12-PA	1.0000	FBpp0079912 type=protein; loc=2L:join(12097951..12098062,12098356..12099366,12099427..12099978,12100042..12100541); ID=FBpp0079912; name=Ced-12-PA; parent=FBgn0032409,FBtr0080330; dbxref=GB_protein:AAF53164.1,FlyBase:FBpp0079912,FlyBase_Annotation_IDs:CG5336-PA,REFSEQ:NP_609548,GB_protein:AAF53164,FlyMine:FBpp0079912,modMine:FBpp0079912; MD5=000e1c893d3482e5d63c78b332b79d7d; length=724; release=r…	13.7	9	0.08	EDHIAQLINLDQR+ELTSLSTDHTFALEFIK+GGGSGAGNVNFSQYYK+IALLTYQQITTLR+MIEDGGQTNEDILK+NGSVLQLQYSPSK+QNAIALLNALFVK
329	FBpp0079754|FBgn0000146|CG6137-PA|aub-PA FBpp0111705|FBgn0000146|CG6137-PC|aub-PC	1.0000	FBpp0079754 type=protein; loc=2L:complement(join(11001270..11001365,11000786..11000918,11000165..11000658,10999914..11000106,10999727..10999854,10999518..10999672,10999061..10999450,10998897..10999007,10997932..10998832)); ID=FBpp0079754; name=aub-PA; parent=FBgn0000146,FBtr0080165; dbxref=FlyBase:FBpp0079754,FlyBase_Annotation_IDs:CG6137-PA,GB_protein:AAF53046.1,REFSEQ:NP_476734,GB_protein:AAF53…	14.6	9	0.07	APSAGLQNQLYFL+AVQDSPYVLELVTK+GGNDQAIMIIPELAR+NPVPGTVVDDVITLPER+RAVMGMVILTDYNNK+SWNIELDSALVEIPAR+TETLYNILSDAIR+VLPPEKILFGNQK
308	FBpp0079471|FBgn0024285|CG4602-PA|Srp54-PA	1.0000	FBpp0079471 type=protein; loc=2L:9913048..9914589; ID=FBpp0079471; name=Srp54-PA; parent=FBgn0024285,FBtr0079875; dbxref=FlyBase:FBpp0079471,GB_protein:AAF52825.1,FlyBase_Annotation_IDs:CG4602-PA,REFSEQ:NP_477347,GB_protein:AAF52825,FlyMine:FBpp0079471,modMine:FBpp0079471; MD5=0e78f067430298bd3edd21627d28bb08; length=513; release=r6.09; species=Dmel;	17.3	9	0.09	ALIVIPVLAIPEEYR+DQMQTLFGNIGK+IEGQLPQQVIK+SNEAAQAEIEEAMTIVK+VIQVTNIAPQATK+YTDTTSVPVAQHLTNTVFIDR
305	FBpp0079443|FBgn0015393|CG3949-PA|hoip-PA FBpp0307465|FBgn0015393|CG3949-PB|hoip-PB	1.0000	FBpp0079443 type=protein; loc=2L:join(9699935..9699937,9700000..9700380); ID=FBpp0079443; name=hoip-PA; parent=FBgn0015393,FBtr0079846; dbxref=FlyBase:FBpp0079443,FlyBase_Annotation_IDs:CG3949-PA,GB_protein:AAF52798.2,REFSEQ:NP_524714,GB_protein:AAF52798,FlyMine:FBpp0079443,modMine:FBpp0079443; MD5=43324dbc09fbb618991714f746bad42b; length=127; release=r6.09; species=Dmel;;FBpp0307465 type=protein…	37.0	9	0.09	AFPLADAQLTAK+IMNLLQQALNYNQLR+NVPYVFVR+SQITSIQQEIER
30	FBpp0070719|FBgn0029755|CG4202-PA|Sas10-PA	1.0000	FBpp0070719 type=protein; loc=X:5317504..5318790; ID=FBpp0070719; name=Sas10-PA; parent=FBgn0029755,FBtr0070751; dbxref=FlyBase:FBpp0070719,FlyBase_Annotation_IDs:CG4202-PA,GB_protein:AAG22407.2,REFSEQ:NP_572215,GB_protein:AAG22407,FlyMine:FBpp0070719,modMine:FBpp0070719; MD5=f632f5864190812b838f22d85e973316; length=428; release=r6.09; species=Dmel;	22.2	9	0.08	IEDGDAFTVLDVAQR+MSEADFQLDNVEAAPAGSSDDNELSHITK+STYYNTDFVDQDYSSYNAQEEEQAR+VTSDLAGLSER+YEEYIRPQLEALLER
280	FBpp0078655|FBgn0261608|CG5827-PA|RpL37A-PA FBpp0078656|FBgn0261608|CG5827-PB|RpL37A-PB FBpp0291726|FBgn0261608|CG5827-PC|RpL37A-PC	1.0000	FBpp0078655 type=protein; loc=2L:join(5071155..5071157,5071227..5071355,5071609..5071755); ID=FBpp0078655; name=RpL37A-PA; parent=FBgn0261608,FBtr0079016; dbxref=REFSEQ:NP_524781,GB_protein:AAF52217,FlyBase_Annotation_IDs:CG5827-PA,FlyBase:FBpp0290844; MD5=81326c3e6dd0bbaffacb4945b717014c; length=92; release=r6.09; species=Dmel;;FBpp0078656 type=protein; loc=2L:join(5071155..5071157,5071227..5071…	20.7	9	0.09	RTVAGGAWVYSTTAAASVR+TVAGGAWVYSTTAAASVR
279	FBpp0078633|FBgn0031657|CG3756-PA|CG3756-PA	1.0000	FBpp0078633 type=protein; loc=2L:join(4969085..4969224,4969285..4970146); ID=FBpp0078633; name=CG3756-PA; parent=FBgn0031657,FBtr0078994; dbxref=FlyBase:FBpp0078633,FlyBase_Annotation_IDs:CG3756-PA,GB_protein:AAF52185.1,REFSEQ:NP_608885,GB_protein:AAF52185,FlyMine:FBpp0078633,modMine:FBpp0078633; MD5=37789b8c40f59327a400171776c519e2; length=333; release=r6.09; species=Dmel;	26.7	9	0.08	EPLLYMEEYR+FSPVATATYR+LMLSDVPSMAIEK+MGLLPLR+QDPQDYGLADDVFSVQAFK+VYIYNNTSIIQDEVLAHR+YPQLNDAVTLAR
26	FBpp0070611|FBgn0026083|CG4857-PB|tyf-PB FBpp0290153|FBgn0026083|CG4857-PC|tyf-PC FBpp0290346|FBgn0026083|CG4857-PF|tyf-PF FBpp0293709|FBgn0026083|CG4857-PG|tyf-PG FBpp0293710|FBgn0026083|CG4857-PH|tyf-PH FBpp0293711|FBgn0026083|CG4857-PI|tyf-PI FBpp0293712|FBgn0026083|CG4857-PJ|tyf-PJ FBpp0293713|FBgn0026083|CG4857-PK|tyf-PK FBpp0293714|FBgn0026083|CG4857-PL|tyf-PL FBpp0293715|FBgn0026083|CG4857…	1.0000	FBpp0070611 type=protein; loc=X:join(4118418..4119017,4120296..4120424,4120502..4121236,4121454..4121930,4122064..4125787,4125924..4125994); ID=FBpp0070611; name=tyf-PB; parent=FBgn0026083,FBtr0070643; dbxref=FlyBase:FBpp0070611,FlyBase_Annotation_IDs:CG4857-PB,GB_protein:AAF45924.1,REFSEQ:NP_572152,GB_protein:AAF45924,FlyMine:FBpp0070611,modMine:FBpp0070611; MD5=41faf710cde41fdb6958158e39f0b44b;…	8.0	9	0.08	AVTMDDAAVAAAAVTGGNLQR+ELPLALPALAR+EQQQQSTPTVQVR+NTTTVDVESVAGYR+QNNNAAAPISYADIAR+QQAQPSTEAAGGSFSGSVGNK+SELATTSAAAAAAATAAATQR+SNNEFIFGDFNEDELK
242	FBpp0077396|FBgn0031452|CG2843-PA|Cwc25-PA	1.0000	FBpp0077396 type=protein; loc=2L:join(2745199..2745216,2745272..2745494,2745557..2746881); ID=FBpp0077396; name=Cwc25-PA; parent=FBgn0031452,FBtr0077712; dbxref=FlyBase:FBpp0077396,FlyBase_Annotation_IDs:CG2843-PA,GB_protein:AAF51219.1,REFSEQ:NP_608705,GB_protein:AAF51219,FlyMine:FBpp0077396,modMine:FBpp0077396; MD5=be274c0291917c29a5ea57d8c16f5c53; length=521; release=r6.09; species=Dmel;	14.2	9	0.08	ANLNNIQR+EEYLLGR+KLLENPVK+LGESSGVLSNNGGAAGEAK+LLENPVK+SFETLQAEESR+TISNQLDMATK+TLEDPLMLIK
234	FBpp0077142|FBgn0261606|CG15442-PA|RpL27A-PA FBpp0307135|FBgn0261606|CG15442-PC|RpL27A-PC FBpp0311452|FBgn0261606|CG15442-PD|RpL27A-PD	1.0000	FBpp0077142 type=protein; loc=2L:complement(join(4458289..4458291,4457740..4458057,4457381..4457509)); ID=FBpp0077142; name=RpL27A-PA; parent=FBgn0261606,FBtr0077452; dbxref=FlyBase:FBpp0077142,FlyBase_Annotation_IDs:CG15442-PA,GB_protein:AAF51006.3,REFSEQ:NP_476963,GB_protein:AAF51006,FlyMine:FBpp0077142,modMine:FBpp0077142; MD5=3a141d01287cde921853f9d495117e4b; length=149; release=r6.09; specie…	33.6	9	0.09	APVIDLVK+FRPEINLDK+GHLPARPVIVK+INFDKYHPGYFGK+LWSLVGAEK
200	FBpp0075754|FBgn0036258|CG5642-PA|CG5642-PA	1.0000	FBpp0075754 type=protein; loc=3L:complement(join(12145956..12145988,12144772..12145250,12143745..12144717,12143551..12143685)); ID=FBpp0075754; name=CG5642-PA; parent=FBgn0036258,FBtr0076022; dbxref=FlyBase:FBpp0075754,FlyBase_Annotation_IDs:CG5642-PA,GB_protein:AAF49952.1,REFSEQ:NP_648553,GB_protein:AAF49952,FlyMine:FBpp0075754,modMine:FBpp0075754; MD5=2d6fc2eeccd40d5d11351a6b24b74340; length=53…	16.5	9	0.08	GPSGLEGTFK+LYTTLPLTK+MLGYFSLVGLLR+QLEAISQGVDPQTVAGDFGK+TFSDILLYIQR+VFLILYK+VHSLLGDYYQAIK+YGDFFVR
190	FBpp0075441|FBgn0036450|CG13472-PA|Tdrd3-PA	1.0000	FBpp0075441 type=protein; loc=3L:join(14786847..14786881,14786934..14787018,14787093..14789213,14789319..14789588); ID=FBpp0075441; name=Tdrd3-PA; parent=FBgn0036450,FBtr0075691; dbxref=FlyBase:FBpp0075441,FlyBase_Annotation_IDs:CG13472-PA,GB_protein:AAF49703.1,REFSEQ:NP_648724,GB_protein:AAF49703,FlyMine:FBpp0075441,modMine:FBpp0075441; MD5=4adfa24796760f07d322221d2283ac2c; length=836; release=r…	13.3	9	0.08	ALELEPVPQLNLNVAPGSK+AQPAPVAVPQAAPR+DEVEAPKPAANTTLFDFLTNK+ETPAASNAETFAAAPTAAPTAPPTTNHFNPFK+LLQLDLSDGQNSIK+LQLMQGFLLLK
145	FBpp0074348|FBgn0008635|CG6223-PA|betaCOP-PA	1.0000	FBpp0074348 type=protein; loc=X:complement(join(18383463..18385093,18382603..18383258,18382382..18382543,18382040..18382313,18381864..18381969,18381708..18381773)); ID=FBpp0074348; name=betaCOP-PA; parent=FBgn0008635,FBtr0074576; dbxref=FlyBase:FBpp0074348,FlyBase_Annotation_IDs:CG6223-PA,GB_protein:AAF48830.2,REFSEQ:NP_523400,GB_protein:AAF48830,FlyMine:FBpp0074348,modMine:FBpp0074348; MD5=33a7d…	11.4	9	0.08	ALIIEHLIEAFPQIK+NAVLAIFTIYK+SIFGENALANLSIEKPVDDPDSK+VLAAPDIEVR+VQPDDPVLFAQLSNGR+VTSDGTYATQSAYSLAPVAK+VTVNTSFTDLHEYLK
114	FBpp0073310|FBgn0000499|CG18361-PA|dsh-PA	1.0000	FBpp0073310 type=protein; loc=X:11356354..11358225; ID=FBpp0073310; name=dsh-PA; parent=FBgn0000499,FBtr0073454; dbxref=FlyBase:FBpp0073310,FlyBase_Annotation_IDs:CG18361-PA,GB_protein:AAF48033.1,REFSEQ:NP_511118,GB_protein:AAF48033,FlyMine:FBpp0073310,modMine:FBpp0073310; MD5=db4e264e3e0e4b081000a7b8e3492a49; length=623; release=r6.09; species=Dmel;	17.8	9	0.09	AMTKPDSGLEIR+DISASQSDITSVIHQANQLTIAAHGSNK+GGDGGIYVGSIMK+GYFTIPR+IEPGDMILQVNDVNFENMTNDEAVR+IPIPSAQVTLR+VIYHIDDETTPYLVK
80	FBpp0072135|FBgn0025352|CG4581-PA|Thiolase-PA	1.0000	FBpp0072135 type=protein; loc=2R:complement(join(23868462..23868525,23868053..23868212,23867820..23867994,23866753..23867763)); ID=FBpp0072135; name=Thiolase-PA; parent=FBgn0025352,FBtr0072226; dbxref=FlyBase:FBpp0072135,FlyBase_Annotation_IDs:CG4581-PA,GB_protein:AAF47083.1,REFSEQ:NP_477378,GB_protein:AAF47083,FlyMine:FBpp0072135,modMine:FBpp0072135; MD5=4c65024f55cc2ed72c1614ca8501ff36; length=…	16.8	8	0.08	EAALAAGFSNK+ELIDYIVYGSVIQEVK+GYFTDLVPFK+HSLLSLLQK+LASAFNVSR+NSQNIVLVDGVR+TPFLTSGTTYSK
767a	FBpp0100077|FBgn0037234|CG9795-PD|CG9795-PD FBpp0307586|FBgn0037234|CG9795-PE|CG9795-PE	1.0000	FBpp0100077 type=protein; loc=3R:join(4321852..4322047,4323231..4323622,4323687..4323889,4323953..4324164,4324337..4324510,4324588..4324672,4324730..4324811,4324873..4325489,4325697..4325835); ID=FBpp0100077; name=CG9795-PD; parent=FBgn0037234,FBtr0100617; dbxref=FlyBase_Annotation_IDs:CG9795-PD,FlyBase:FBpp0100077,GB_protein:AAX52940.1,REFSEQ:NP_001014604,GB_protein:AAX52940,FlyMine:FBpp0100077,…	13.7	8	0.07	DATNAQLSSSSEFLDFIPPTAPAHK+NPTVSSTAADITLSSK+QMFLTQQQQLPQLK+RNPTVSSTAADITLSSK+SPPSFALASDQINPGIPPPLLPR+TEAAATSLNQTNIGEVK
78	FBpp0072128|FBgn0015268|CG5330-PA|Nap1-PA FBpp0297131|FBgn0015268|CG5330-PB|Nap1-PB FBpp0297132|FBgn0015268|CG5330-PC|Nap1-PC	1.0000	FBpp0072128 type=protein; loc=2R:complement(join(23906615..23906700,23906060..23906528,23905856..23905996,23905605..23905793,23905314..23905541)); ID=FBpp0072128; name=Nap1-PA; parent=FBgn0015268,FBtr0072219; dbxref=FlyBase:FBpp0072128,FlyBase_Annotation_IDs:CG5330-PA,GB_protein:AAF47097.1,REFSEQ:NP_477128,GB_protein:AAF47097,FlyMine:FBpp0072128,modMine:FBpp0072128; MD5=000865d4f250b0cc3d2b7681c0…	24.6	8	0.07	EPESSTDNEADAEHFR+KLIDISIK+MLPAPVQNR+NEYFSNSVLTK+NTAIMSEMVQPHDEPAIR+STVDPNDPFAFEGPEIYK+YQVQYQPLFDK
745a	FBpp0086773|FBgn0000662|CG6315-PA|fl(2)d-PA	1.0000	FBpp0086773 type=protein; loc=2R:complement(join(13823792..13824128,13821433..13821557,13821036..13821369,13820155..13820969)); ID=FBpp0086773; name=fl(2)d-PA; parent=FBgn0000662,FBtr0087647; dbxref=FlyBase:FBpp0086773,FlyBase_Annotation_IDs:CG6315-PA,GB_protein:AAF58334.1,REFSEQ:NP_523732,GB_protein:AAF58334,FlyMine:FBpp0086773,modMine:FBpp0086773; MD5=adf042fcab2f77a6cad6cc950e3ec862; length=53…	19.6	8	0.07	AQQAPTALALR+EQEFQDYVSQIAEYK+LLEDEIENLK+NYQEEEALPTVVVVPTPTPVGNNVQEAPPIR+QAIKDEVVAPAAATNGGTNTTINK+TALLDPAVNLLFER
742a	FBpp0086572|FBgn0015602|CG10159-PB|BEAF-32-PB FBpp0294039|FBgn0015602|CG10159-PC|BEAF-32-PC	1.0000	FBpp0086572 type=protein; loc=2R:join(14771402..14771642,14771800..14772407); ID=FBpp0086572; name=BEAF-32-PB; parent=FBgn0015602,FBtr0087442; dbxref=FlyBase:FBpp0086572,FlyBase_Annotation_IDs:CG10159-PB,GB_protein:AAG22264.1,REFSEQ:NP_725418,GB_protein:AAG22264,FlyMine:FBpp0086572,modMine:FBpp0086572; MD5=8e500e2c07e1ec573bd449a502949825; length=282; release=r6.09; species=Dmel;;FBpp0294039 type…	27.0	8	0.06	DDDYYFALSLVPAMR+GNNTTNLWTHLR+IESNVANYLGEAGALPQK+IQDILFK+NNLETSIER+WEEYEQNDEISEDIK
738a	FBpp0085865|FBgn0034345|CG5174-PA|CG5174-PA FBpp0085869|FBgn0034345|CG5174-PB|CG5174-PB FBpp0290371|FBgn0034345|CG5174-PL|CG5174-PL FBpp0297591|FBgn0034345|CG5174-PN|CG5174-PN FBpp0297592|FBgn0034345|CG5174-PO|CG5174-PO FBpp0309317|FBgn0034345|CG5174-PP|CG5174-PP	1.0000	FBpp0085865 type=protein; loc=2R:join(18421544..18421553,18424127..18424251,18424326..18424486,18424607..18424666,18424872..18425034,18425340..18425447); ID=FBpp0085865; name=CG5174-PA; parent=FBgn0034345,FBtr0086686; dbxref=FlyBase:FBpp0085865,FlyBase_Annotation_IDs:CG5174-PA,GB_protein:AAM68455.1,REFSEQ:NP_611331,GB_protein:AAM68455,FlyMine:FBpp0085865,modMine:FBpp0085865; MD5=4dcee9f24324a7106…	37.0	8	0.07	ESTVYQSVEQSVGTFTK+LGITVWK+SGSVSSFPDALDENNTSSGLNSPTDSLPK+TASVFGSITSGISSK+VEEEINTLR
712c	FBpp0087502|FBgn0004907|CG17870-PD|14-3-3zeta-PD FBpp0087503|FBgn0004907|CG17870-PE|14-3-3zeta-PE FBpp0099540|FBgn0004907|CG17870-PJ|14-3-3zeta-PJ FBpp0305136|FBgn0004907|CG17870-PK|14-3-3zeta-PK FBpp0305137|FBgn0004907|CG17870-PL|14-3-3zeta-PL	1.0000	FBpp0087502 type=protein; loc=2R:join(10104348..10104409,10104717..10104830,10104941..10105067,10105702..10105825,10105941..10106104,10107467..10107622); ID=FBpp0087502; name=14-3-3zeta-PD; parent=FBgn0004907,FBtr0088414; dbxref=FlyBase_Annotation_IDs:CG17870-PD,FlyBase:FBpp0087502,GB_protein:AAM71060.1,REFSEQ:NP_476885,GB_protein:AAM71060; MD5=f196cab6a894ca73c510c5280d765fbc; length=248; releas…	27.0	8	0.04	DSTLIMQLLR+NLLSVAYK+NTVVDDSQTAYQDAFDISK+QAFDDAIAELDTLNEDSYK+YLAEVATGDAR
712b	FBpp0087500|FBgn0004907|CG17870-PB|14-3-3zeta-PB FBpp0087501|FBgn0004907|CG17870-PA|14-3-3zeta-PA FBpp0087505|FBgn0004907|CG17870-PG|14-3-3zeta-PG FBpp0089337|FBgn0004907|CG17870-PH|14-3-3zeta-PH FBpp0099539|FBgn0004907|CG17870-PI|14-3-3zeta-PI	1.0000	FBpp0087500 type=protein; loc=2R:join(10104348..10104409,10104717..10104830,10104941..10105067,10105702..10105825,10106289..10106452,10107467..10107622); ID=FBpp0087500; name=14-3-3zeta-PB; parent=FBgn0004907,FBtr0088412; dbxref=FlyBase_Annotation_IDs:CG17870-PB,FlyBase:FBpp0087500,GB_protein:AAM71062.1,REFSEQ:NP_724886,GB_protein:AAM71062; MD5=c0cf7f1b1a36a7ad910e39ad294a47c6; length=248; releas…	23.8	8	0.04	DSTLIMQLLR+NAYQEAFDIAK+NLLSVAYK+QAFDDAIAELDTLNEDSYK+YLAEVATGDAR
669a	FBpp0074440|FBgn0030993|CG7635-PA|Mec2-PA	1.0000	FBpp0074440 type=protein; loc=X:join(19188115..19188283,19189034..19189547,19189640..19189805,19189885..19190088); ID=FBpp0074440; name=Mec2-PA; parent=FBgn0030993,FBtr0074669; dbxref=FlyBase:FBpp0074440,FlyBase_Annotation_IDs:CG7635-PA,GB_protein:AAF48928.1,REFSEQ:NP_573357,GB_protein:AAF48928,FlyMine:FBpp0074440,modMine:FBpp0074440; MD5=5a50802e7ff7c0ced8ce37ecf434af6c; length=350; release=r6.0…	22.6	8	0.07	EASDVISASPSALQLR+NLSELLTER+NSGPASSTAYMVNMGAAGMAPEPALR+SDNIVLDALDAWPK+TVTFNVPQQEMLTK
646a	FBpp0071739|FBgn0022985|CG5821-PA|qkr58E-2-PA FBpp0308618|FBgn0022985|CG5821-PB|qkr58E-2-PB FBpp0311193|FBgn0022985|CG5821-PC|qkr58E-2-PC	1.0000	FBpp0071739 type=protein; loc=2R:join(22416066..22416366,22416428..22417031,22417096..22417196,22417252..22417496); ID=FBpp0071739; name=qkr58E-2-PA; parent=FBgn0022985,FBtr0071828; dbxref=FlyBase:FBpp0071739,FlyBase_Annotation_IDs:CG5821-PA,GB_protein:AAF46845.1,REFSEQ:NP_523810,GB_protein:AAF46845,FlyMine:FBpp0071739,modMine:FBpp0071739; MD5=8e03d7b2d061315d4df30990c5c27762; length=416; release…	22.1	8	0.07	HNEETVYFR+LIDEALER+MENHFPLAVK+NAGLGNAGGGGIMANSIVATTGGGIGGAVPPNMR+VAYALAEIR+YLTPDKHDDIR+YRPAAPYQFVK
582	FBpp0088431|FBgn0038535|CG18212-PF|alt-PF FBpp0088432|FBgn0038535|CG18212-PE|alt-PE FBpp0088433|FBgn0038535|CG18212-PG|alt-PG FBpp0088434|FBgn0038535|CG18212-PA|alt-PA FBpp0088435|FBgn0038535|CG18212-PD|alt-PD FBpp0088963|FBgn0038535|CG18212-PB|alt-PB FBpp0307032|FBgn0038535|CG18212-PH|alt-PH FBpp0307033|FBgn0038535|CG18212-PI|alt-PI	1.0000	FBpp0088431 type=protein; loc=3R:complement(join(17676837..17678120,17676087..17676749,17675075..17675533,17674889..17675011)); ID=FBpp0088431; name=alt-PF; parent=FBgn0038535,FBtr0089412; dbxref=FlyBase:FBpp0088431,FlyBase_Annotation_IDs:CG18212-PF,GB_protein:AAF55454.1,REFSEQ:NP_732259,GB_protein:AAF55454,FlyMine:FBpp0088431,modMine:FBpp0088431; MD5=9dd87b34f94cb91919334a386aae0abd; length=842;…	12.1	8	0.08	EQELAALNQELSSLNDK+LLAEEQEASIGIQAK+NETVAVKPAANAEETPTLNNFETK+NEVIQQQAQQLQALELQR+QELSAVQQTQSELQR+VVAVETEAPVVTK
564	FBpp0087865|FBgn0021995|CG2173-PA|Rs1-PA FBpp0311849|FBgn0021995|CG2173-PB|Rs1-PB	1.0000	FBpp0087865 type=protein; loc=2R:join(8164956..8165048,8165107..8165931,8166116..8166848,8166909..8167452,8167514..8167667); ID=FBpp0087865; name=Rs1-PA; parent=FBgn0021995,FBtr0088788; dbxref=FlyBase:FBpp0087865,FlyBase_Annotation_IDs:CG2173-PA,GB_protein:AAF59119.1,REFSEQ:NP_651970,GB_protein:AAF59119,FlyMine:FBpp0087865,modMine:FBpp0087865; MD5=c8b48129794ec6f616d41968544a0665; length=782; rel…	11.6	8	0.07	DLAAVSLDKPIK+GGQSAFTNDLTDVSR+KVTEFEK+NTPSFTLDSIEVLILDEADR+QNPDIVIATPGR+TAAYMLPTLER+VFVNNNQQVAFNLR
533	FBpp0086790|FBgn0024556|CG6050-PA|EfTuM-PA FBpp0290603|FBgn0024556|CG6050-PB|EfTuM-PB	1.0000	FBpp0086790 type=protein; loc=2R:13507744..13509213; ID=FBpp0086790; name=EfTuM-PA; parent=FBgn0024556,FBtr0087670; dbxref=FlyBase:FBpp0086790,FlyBase_Annotation_IDs:CG6050-PA,GB_protein:AAF58366.1,REFSEQ:NP_524752,GB_protein:AAF58366,FlyMine:FBpp0086790,modMine:FBpp0086790; MD5=7a0e5fa7d05e880ec944f46cbdf44dd5; length=489; release=r6.09; species=Dmel;;FBpp0290603 type=protein; loc=2R:13507744..1…	20.4	8	0.08	DGNLTLGTGVVTSTLPPLTESQR+ELDKPFLLPVENVYSIPGR+ELLTEMGYDGDKIPVVK+GITINVAHVEYQTETR+LLQEVDSFIPTPVR+YNEIDNAPEEK
515	FBpp0086115|FBgn0025716|CG6546-PA|Bap55-PA	1.0000	FBpp0086115 type=protein; loc=2R:complement(join(17430642..17430840,17429720..17430562,17429425..17429660)); ID=FBpp0086115; name=Bap55-PA; parent=FBgn0025716,FBtr0086960; dbxref=FlyBase:FBpp0086115,FlyBase_Annotation_IDs:CG6546-PA,GB_protein:AAF57868.1,REFSEQ:NP_611209,GB_protein:AAF57868,FlyMine:FBpp0086115,modMine:FBpp0086115; MD5=6b92140b54d51afa731088c76899d3ec; length=425; release=r6.09; sp…	23.3	8	0.08	AEIPSVVGIGAAPETNLDPETK+DGMIDNWDLFEK+HGIDLSPVYK+NAVLAAFSSGR+SPLGGDFLSR+VAAQIPTVHYEFPNGYHQDFGSER+YNVPAFFLVK
505	FBpp0085947|FBgn0266420|CG5581-PA|Ote-PA	1.0000	FBpp0085947 type=protein; loc=2R:complement(18275805..18277079); ID=FBpp0085947; name=Ote-PA; parent=FBgn0266420,FBtr0086768; dbxref=FlyBase:FBpp0085947,FlyBase_Annotation_IDs:CG5581-PA,GB_protein:AAF57722.3,REFSEQ:NP_476664,GB_protein:AAF57722,FlyMine:FBpp0085947,modMine:FBpp0085947; MD5=3547adbeee0a701f23aeb5504bafcdde; length=424; release=r6.09; species=Dmel;	26.4	8	0.08	ETLAPAPGAPSAPAAASTPVDK+MLAQGLPNIPVTDSSR+SYDYASNPAPGR+TAAQGYVTAEAPPVASYSSSYK+TLASGNAGSGSLGYEPR+TYANELSDDTDSKEDQYESTFAR
501	FBpp0085860|FBgn0027835|CG5170-PD|Dp1-PD FBpp0085861|FBgn0027835|CG5170-PF|Dp1-PF FBpp0085862|FBgn0027835|CG5170-PE|Dp1-PE FBpp0089201|FBgn0027835|CG5170-PA|Dp1-PA FBpp0089202|FBgn0027835|CG5170-PB|Dp1-PB FBpp0309290|FBgn0027835|CG5170-PG|Dp1-PG FBpp0311418|FBgn0027835|CG5170-PH|Dp1-PH	1.0000	FBpp0085860 type=protein; loc=2R:join(18415250..18415286,18415345..18415595,18415663..18417516,18417577..18418965,18419051..18419425); ID=FBpp0085860; name=Dp1-PD; parent=FBgn0027835,FBtr0086679; dbxref=FlyBase:FBpp0085860,FlyBase_Annotation_IDs:CG5170-PD,GB_protein:AAM68449.1,REFSEQ:NP_725785,GB_protein:AAM68449; MD5=d9f88abad723182825b9423678b39911; length=1301; release=r6.09; species=Dmel;;FBp…	9.8	8	0.08	DAILEIVGDPETLHR+EIQESSHIIEVPIFK+ELLFGMAEDYER+FSADDDNPNSIFISGK+IDLPAEGDTNEVIVITGK+IISITGYQANAEAAR+INIPSQSDESEFITIAGTK+QVTITIPTPQENTDIVK
455	FBpp0084623|FBgn0039562|CG5520-PA|Gp93-PA	1.0000	FBpp0084623 type=protein; loc=3R:join(27948862..27948901,27948984..27949073,27949171..27949253,27949342..27950594,27950928..27951825); ID=FBpp0084623; name=Gp93-PA; parent=FBgn0039562,FBtr0085254; dbxref=FlyBase:FBpp0084623,FlyBase_Annotation_IDs:CG5520-PA,GB_protein:AAF56765.1,REFSEQ:NP_651601,GB_protein:AAF56765,FlyMine:FBpp0084623,modMine:FBpp0084623; MD5=abbe18951e5d4fc65b176fc302188ce1; leng…	13.3	8	0.07	EEAQDFLEEDTVR+EEEAIQLDGLNVAQLK+ELISNASDAIDK+GSVISLYLK+GVVDSDDLPLNVSR+KPAEVTEDEYTSFYK+TVEEEVPVEEEAKPEK+YSQFINFPIR
438	FBpp0084017|FBgn0028471|CG5720-PA|Nab2-PA	1.0000	FBpp0084017 type=protein; loc=3R:complement(join(24318215..24318256,24317896..24318121,24315592..24317841,24315260..24315529,24314972..24315198)); ID=FBpp0084017; name=Nab2-PA; parent=FBgn0028471,FBtr0084633; dbxref=FlyBase:FBpp0084017,FlyBase_Annotation_IDs:CG5720-PA,GB_protein:AAF56277.1,REFSEQ:NP_651243,GB_protein:AAF56277,FlyMine:FBpp0084017,modMine:FBpp0084017; MD5=cda00ac42b21eae6a2c4614fcc…	8.7	8	0.08	ALDVPAVSEIISTTIGVNR+DLAELAEIQK+DLSHVQLAAPPLSSHVIPVQNYK+ELVVNVTQR+KRSTSPVSTPQVSSSNIEPTSTTVDK
44	FBpp0071193|FBgn0030061|CG1785-PA|CG1785-PA	1.0000	FBpp0071193 type=protein; loc=X:join(8715029..8715156,8715222..8715395,8715452..8715772,8715835..8716251,8716314..8716710); ID=FBpp0071193; name=CG1785-PA; parent=FBgn0030061,FBtr0071250; dbxref=FlyBase:FBpp0071193,FlyBase_Annotation_IDs:CG1785-PA,GB_protein:AAF46409.1,REFSEQ:NP_572502,GB_protein:AAF46409,FlyMine:FBpp0071193,modMine:FBpp0071193; MD5=fa9e735e8a8c538dc74c2f91a566cbab; length=478; r…	13.2	8	0.07	FEEPDLDVNLPEDIAGNLR+HELDDEEEDLNDLK+HELDDEEEDLNDLKK+KTDIQDVEQFLEDQR+QDEDLFVVDSSLPK+TDIQDVEQFLEDQR
371	FBpp0081544|FBgn0037707|CG16788-PA|RnpS1-PA	1.0000	FBpp0081544 type=protein; loc=3R:join(9552183..9552184,9552261..9552422,9552691..9553651); ID=FBpp0081544; name=RnpS1-PA; parent=FBgn0037707,FBtr0082066; dbxref=FlyBase:FBpp0081544,FlyBase_Annotation_IDs:CG16788-PA,GB_protein:AAF54396.2,REFSEQ:NP_649903,GB_protein:AAF54396,FlyMine:FBpp0081544,modMine:FBpp0081544; MD5=6e5e8f24104be1cb55ccc8d653e10d7d; length=374; release=r6.09; species=Dmel;	11.5	8	0.08	DHVFEIFSSFGDVK+HMDGGQIDGQEITVSPVVLVK+NVEFPVDR
36	FBpp0070880|FBgn0029874|CG3342-PA|CG3342-PA	1.0000	FBpp0070880 type=protein; loc=X:complement(join(6527751..6527803,6526368..6527676)); ID=FBpp0070880; name=CG3342-PA; parent=FBgn0029874,FBtr0070918; dbxref=FlyBase:FBpp0070880,FlyBase_Annotation_IDs:CG3342-PA,GB_protein:AAF46167.1,REFSEQ:NP_572324,GB_protein:AAF46167,FlyMine:FBpp0070880,modMine:FBpp0070880; MD5=3dab6cdea8f0fcee5edda9cce454bcea; length=453; release=r6.09; species=Dmel;	20.5	8	0.08	EQALEDLR+ESYLQFYDDEQR+KLSASSLAVANASTSSDTPLAVTTLDK+LSASSLAVANASTSSDTPLAVTTLDK+QIFEDDDRPLANESSSLR+SSTQETGDSPPAAWNTAIAK+VTLPTLEK
314	FBpp0079520|FBgn0043456|CG4747-PA|CG4747-PA FBpp0292905|FBgn0043456|CG4747-PB|CG4747-PB FBpp0310306|FBgn0043456|CG4747-PC|CG4747-PC	1.0000	FBpp0079520 type=protein; loc=2L:join(10004047..10004126,10004535..10004571,10005424..10005506,10005568..10006417,10006475..10006585,10006908..10007178,10007255..10007341,10007414..10007503,10007567..10007766); ID=FBpp0079520; name=CG4747-PA; parent=FBgn0043456,FBtr0079930; dbxref=FlyBase:FBpp0079520,FlyBase_Annotation_IDs:CG4747-PA,GB_protein:AAF52846.3,REFSEQ:NP_609336,GB_protein:AAF52846,FlyMi…	17.6	8	0.07	AYVEMSTIDPDTSLDIGEGIK+DVSGEALQDADEASSTPTGR+LGYSEHDSSAVFVR+LVLNMAENLDQSMPVTSITNEVFK+VETDALLASIAAK+YIDDPAEVDEQVNK
226	FBpp0076856|FBgn0035608|CG10630-PA|blanks-PA	1.0000	FBpp0076856 type=protein; loc=3L:complement(join(5498728..5498848,5497706..5498559)); ID=FBpp0076856; name=blanks-PA; parent=FBgn0035608,FBtr0077152; dbxref=FlyBase:FBpp0076856,FlyBase_Annotation_IDs:CG10630-PA,GB_protein:AAF50777.1,REFSEQ:NP_647966,GB_protein:AAF50777,FlyMine:FBpp0076856,modMine:FBpp0076856; MD5=e9b170756e9c2deb9380c5aac03f605f; length=324; release=r6.09; species=Dmel;	19.1	8	0.07	ALIPNPSAEEDAVAVIPLADNLK+DALMVLNELK+GVTVDNMQIK+SLESDEDDILEK+VDILEMK
223	FBpp0076829|FBgn0263106|CG10578-PA|DnaJ-1-PA FBpp0076830|FBgn0263106|CG10578-PB|DnaJ-1-PB	1.0000	FBpp0076829 type=protein; loc=3L:complement(5750589..5751593); ID=FBpp0076829; name=DnaJ-1-PA; parent=FBgn0263106,FBtr0077123; dbxref=FlyBase:FBpp0076829,FlyBase_Annotation_IDs:CG10578-PA,GB_protein:AAF50753.1,REFSEQ:NP_523936,GB_protein:AAF50753; MD5=8ee2a70fa076c8c410c8f745592d1d60; length=334; release=r6.09; species=Dmel;;FBpp0076830 type=protein; loc=3L:complement(5750589..5751593); ID=FBpp00…	25.1	8	0.07	DIFDNYGEDGLK+EIAEAYEVLSDK+FKEIAEAYEVLSDK+IQVNPNHEIIKPTTTR+ITFPQEGDSAPNK+QQDPPIEHDLFVSLEEVDK+TPADIVFIIR
18	FBpp0070402|FBgn0000377|CG3193-PA|crn-PA	1.0000	FBpp0070402 type=protein; loc=X:complement(join(2249828..2249863,2247697..2249769)); ID=FBpp0070402; name=crn-PA; parent=FBgn0000377,FBtr0070418; dbxref=FlyBase:FBpp0070402,FlyBase_Annotation_IDs:CG3193-PA,GB_protein:AAF45760.1,REFSEQ:NP_477118,GB_protein:AAF45760,FlyMine:FBpp0070402,modMine:FBpp0070402; MD5=14718c6a043bb247bab7c033c8f106d4; length=702; release=r6.09; species=Dmel;	11.8	8	0.07	AIFELAVQQPR+AVEFFGDDYIEER+FAELENLLGDTDR+LDMPELLWK+LFIAFAR+NVTLWLK+VLLLEAWR+YTYMEEMLENVAGAR
14	FBpp0070329|FBgn0000667|CG4376-PB|Actn-PB FBpp0070330|FBgn0000667|CG4376-PA|Actn-PA FBpp0070331|FBgn0000667|CG4376-PC|Actn-PC FBpp0292167|FBgn0000667|CG4376-PD|Actn-PD FBpp0302777|FBgn0000667|CG4376-PF|Actn-PF FBpp0302778|FBgn0000667|CG4376-PG|Actn-PG FBpp0302779|FBgn0000667|CG4376-PH|Actn-PH FBpp0305935|FBgn0000667|CG4376-PI|Actn-PI FBpp0305936|FBgn0000667|CG4376-PJ|Actn-PJ	1.0000	FBpp0070329 type=protein; loc=X:complement(join(2034955..2035068,2030443..2030859,2030215..2030368,2029841..2029926,2027935..2028027,2027521..2027871,2027284..2027462,2025775..2026909,2025541..2025699)); ID=FBpp0070329; name=Actn-PB; parent=FBgn0000667,FBtr0070343; dbxref=FlyBase:FBpp0070329,FlyBase_Annotation_IDs:CG4376-PB,GB_protein:AAF45706.2,REFSEQ:NP_726784,GB_protein:AAF45706,FlyMine:FBpp00…	10.2	8	0.07	DNPLENLNTAFDVAEK+EGLLDPAWEK+ESTDTDTAEQVIDSFR+GISQEQLNEFR+ILAADKPYILPDELR+LETNFNTLQTK+NINEVENQILTR
130	FBpp0073902|FBgn0027329|CG8231-PA|Tcp-1zeta-PA	1.0000	FBpp0073902 type=protein; loc=X:join(15746771..15746907,15747308..15748772); ID=FBpp0073902; name=Tcp-1zeta-PA; parent=FBgn0027329,FBtr0074086; dbxref=FlyBase:FBpp0073902,FlyBase_Annotation_IDs:CG8231-PA,GB_protein:AAF48503.1,REFSEQ:NP_573066,GB_protein:AAF48503,FlyMine:FBpp0073902,modMine:FBpp0073902; MD5=bf1bdbb9f23081efbcddee7a5d40b156; length=533; release=r6.09; species=Dmel;	17.4	8	0.08	AAQALAINISAAK+ALEVLDQVK+AYNELVAFK+EGILALR+LAVQAFADALLVIPK+NLVEVANTSLK+QADIYLSEGLHPR+TLAVNSGYDAQDTIVK
124	FBpp0073679|FBgn0030504|CG2691-PA|CG2691-PA FBpp0309168|FBgn0030504|CG2691-PB|CG2691-PB	1.0000	FBpp0073679 type=protein; loc=X:complement(join(13624164..13624305,13623547..13624106,13622560..13623470,13621619..13622500,13621419..13621553,13620924..13621356,13620593..13620855,13620344..13620534,13619738..13620272,13619563..13619665)); ID=FBpp0073679; name=CG2691-PA; parent=FBgn0030504,FBtr0073848; dbxref=FlyBase:FBpp0073679,FlyBase_Annotation_IDs:CG2691-PA,GB_protein:AAF48296.2,REFSEQ:NP_57…	6.1	8	0.07	ALGPELVLTAIPLADGK+EDPDEIVDLADLK+HEQSQAFNAETTTVNDVAGSLR+LDPYAYIPLTR+SIGNVLTSGSAQTATPAQSQK
121	FBpp0073597|FBgn0030474|CG15747-PA|CG15747-PA FBpp0312198|FBgn0030474|CG15747-PC|CG15747-PC	1.0000	FBpp0073597 type=protein; loc=X:join(13338375..13338385,13338452..13339604); ID=FBpp0073597; name=CG15747-PA; parent=FBgn0030474,FBtr0073766; dbxref=FlyBase:FBpp0073597,FlyBase_Annotation_IDs:CG15747-PA,GB_protein:AAF48258.2,REFSEQ:NP_727694,GB_protein:AAF48258,FlyMine:FBpp0073597,modMine:FBpp0073597; MD5=1fff3e456499c8d3dda69b21259ce123; length=387; release=r6.09; species=Dmel;;FBpp0312198 type=…	18.1	8	0.08	ALAEDPTIFQYDELYDDMDSK+DEYLEAIGDVTK+QYGLILPGQQK+TAPTTDEVAYKPIK+TVGEVLAAALAR
86	FBpp0072312|FBgn0002607|CG2746-PA|RpL19-PA FBpp0089141|FBgn0002607|CG2746-PB|RpL19-PB	1.0000	FBpp0072312 type=protein; loc=2R:complement(join(24969469..24969473,24969118..24969224,24968552..24969051)); ID=FBpp0072312; name=RpL19-PA; parent=FBgn0002607,FBtr0072405; dbxref=FlyBase:FBpp0072312,FlyBase_Annotation_IDs:CG2746-PA,GB_protein:AAF47305.1,REFSEQ:NP_476631,GB_protein:AAF47305,FlyMine:FBpp0072312,modMine:FBpp0072312; MD5=fcdd38cc9f41bc412274951108e1b95c; length=203; release=r6.09; sp…	21.7	7	0.06	HLYHDLYMK+KQELIALHAK+VLMEYIHK+VWLDPNEINEIANTNSR
81	FBpp0072144|FBgn0034915|CG17611-PA|eIF6-PA	1.0000	FBpp0072144 type=protein; loc=2R:complement(23849335..23850072); ID=FBpp0072144; name=eIF6-PA; parent=FBgn0034915,FBtr0072235; dbxref=FlyBase:FBpp0072144,FlyBase_Annotation_IDs:CG17611-PA,GB_protein:AAF47074.1,REFSEQ:NP_659573,GB_protein:AAF47074,FlyMine:FBpp0072144,modMine:FBpp0072144; MD5=d10391392adaaf9e84d1e905769ab9c6; length=245; release=r6.09; species=Dmel;	28.2	7	0.06	LNQAQPATVTTK+NGLLVPNSTTDEELQHLR+QTIADNSLVGSYAVLSNQGGMVHPK+VQFENNDDIGVFTK
9	FBpp0070277|FBgn0003517|CG14792-PA|sta-PA FBpp0070278|FBgn0003517|CG14792-PB|sta-PB FBpp0308665|FBgn0003517|CG14792-PE|sta-PE FBpp0308666|FBgn0003517|CG14792-PF|sta-PF	1.0000	FBpp0070277 type=protein; loc=X:complement(join(1482673..1482891,1481887..1482480)); ID=FBpp0070277; name=sta-PA; parent=FBgn0003517,FBtr0070289; dbxref=FlyBase:FBpp0070277,FlyBase_Annotation_IDs:CG14792-PA,GB_protein:AAF45638.2,REFSEQ:NP_476750,GB_protein:AAF45638,FlyMine:FBpp0070277,modMine:FBpp0070277; MD5=0bfecb7568a3ebf3a816b44ac5c6e70a; length=270; release=r6.09; species=Dmel;;FBpp0070278 t…	26.7	7	0.06	ADGVNILNLGK+FTPGAFTNQIQPAFR+LLVVTDPNTDHQPIMEASYVNIPVIAFTNTDSPLR+RADGVNILNLGK+YTDTTPIAGR
775a	FBpp0290386|FBgn0032455|CG5792-PD|Pih1D1-PD	1.0000	FBpp0290386 type=protein; loc=2L:complement(join(12721653..12721721,12721451..12721562,12715894..12718056,12714649..12715529,12714487..12714546)); ID=FBpp0290386; name=Pih1D1-PD; parent=FBgn0032455,FBtr0301163; dbxref=REFSEQ:NP_723771,GB_protein:AAF53222,FlyBase:FBpp0290386,FlyBase_Annotation_IDs:CG5792-PD,FlyMine:FBpp0290386,modMine:FBpp0290386; MD5=eea7786c153b13b003947e7bf9b39170; length=1094;…	13.3	7	0.07	DSLIVQPTAANSELDNR+LPNADEAAPSVAHSGGPIQDGTNLNR+NEFEDNINQYFGGADPEGSGPQQKPPPR+NQNPQDFNR+SFIIGGISLPYINSNTK+TFDENPNFNNQR
764a	FBpp0088881|FBgn0025682|CG9148-PA|scf-PA	1.0000	FBpp0088881 type=protein; loc=3L:join(1298726..1299200,1299319..1299833); ID=FBpp0088881; name=scf-PA; parent=FBgn0025682,FBtr0089942; dbxref=FlyBase:FBpp0088881,FlyBase_Annotation_IDs:CG9148-PA,GB_protein:AAF47468.2,REFSEQ:NP_477392,GB_protein:AAF47468,FlyMine:FBpp0088881,modMine:FBpp0088881; MD5=6ee7efdbfff24cdb0d157ae9d7d8b6f9; length=329; release=r6.09; species=Dmel;	22.8	7	0.07	EEILDKYDVFVGSQATDFGEALAR+HFDGGEHNAQFDHEAFLGPDESK+ISVDEYIGDMYR+STGAEDEEPEWVANER+YDVFVGSQATDFGEALAR
749a	FBpp0087479|FBgn0261014|CG2331-PA|TER94-PA	1.0000	FBpp0087479 type=protein; loc=2R:join(9989287..9989303,9990471..9990573,9990660..9992696,9992763..9992917,9992984..9993077); ID=FBpp0087479; name=TER94-PA; parent=FBgn0261014,FBtr0088391; dbxref=FlyBase:FBpp0087479,FlyBase_Annotation_IDs:CG2331-PA,GB_protein:AAF58863.1,REFSEQ:NP_477369,GB_protein:AAF58863,FlyMine:FBpp0087479,modMine:FBpp0087479; MD5=9ced7266152b9fad83a07959689b317f; length=801; r…	11.4	7	0.07	EIDIGIPDATGR+ELQELVQYPVEHPDK+ETVVEVPNTTWTDIGGLESVK+GEDLATAILK+LDQLIYIPLPDDK+LIVEEAQNDDNSVVSLSQAK
746a	FBpp0087115|FBgn0033699|CG8857-PC|RpS11-PC	1.0000	FBpp0087115 type=protein; loc=2R:complement(join(12200775..12200786,12200116..12200241,12199834..12200039,12199466..12199589)); ID=FBpp0087115; name=RpS11-PC; parent=FBgn0033699,FBtr0088007; dbxref=FlyBase:FBpp0087115,FlyBase_Annotation_IDs:CG8857-PC,GB_protein:AAM71028.1,REFSEQ:NP_725114,GB_protein:AAM71028,FlyMine:FBpp0087115,modMine:FBpp0087115; MD5=038e064738fe0ce33cf03a06f5707dc8; length=155…	16.8	7	0.06	DYLHFVR+EAIDGTYIDK+EAIDGTYIDKK+QFGVNLNR
77	FBpp0072120|FBgn0263006|CG3725-PG|SERCA-PG FBpp0072121|FBgn0263006|CG3725-PE|SERCA-PE FBpp0072122|FBgn0263006|CG3725-PB|SERCA-PB FBpp0072123|FBgn0263006|CG3725-PD|SERCA-PD FBpp0072124|FBgn0263006|CG3725-PA|SERCA-PA FBpp0072125|FBgn0263006|CG3725-PH|SERCA-PH FBpp0072126|FBgn0263006|CG3725-PC|SERCA-PC FBpp0072127|FBgn0263006|CG3725-PF|SERCA-PF FBpp0309946|FBgn0263006|CG3725-PI|SERCA-PI	1.0000	FBpp0072120 type=protein; loc=2R:complement(join(23932667..23932784,23932574..23932591,23932406..23932488,23930158..23932329,23929983..23930098,23929682..23929918,23929500..23929617,23929231..23929431)); ID=FBpp0072120; name=SERCA-PG; parent=FBgn0263006,FBtr0072211; dbxref=FlyBase:FBpp0072120,GB_protein:AAM68281.1,FlyBase_Annotation_IDs:CG3725-PG,REFSEQ:NP_726386,GB_protein:AAM68281; MD5=b5943523…	6.1	7	0.06	EFTLEFSR+FSIPVVLLDETLK+IDQSILTGESVSVIK+NAESAIEALK+TVEQSLNFFGTDPER
720a	FBpp0084078|FBgn0039229|CG6995-PB|Saf-B-PB	1.0000	FBpp0084078 type=protein; loc=3R:join(24817617..24817736,24817862..24818350,24818411..24818438,24818586..24818700,24818803..24818849,24819729..24820767,24821097..24821246,24821300..24821725,24821794..24822166); ID=FBpp0084078; name=Saf-B-PB; parent=FBgn0039229,FBtr0084700; dbxref=FlyBase_Annotation_IDs:CG6995-PB,FlyBase:FBpp0084078,GB_protein:AAN14018.2,REFSEQ:NP_733041,GB_protein:AAN14018,FlyMin…	6.8	7	0.07	EEPIDANEEEVK+FDTNLVSSR+GAVDDYTAVPTK+HLPLSGTVGGGSSSSYLHK+TAIFDAPPPPR
716b	FBpp0083906|FBgn0015282|CG5289-PA|Rpt2-PA FBpp0311982|FBgn0015282|CG5289-PB|Rpt2-PB	1.0000	FBpp0083906 type=protein; loc=3R:complement(join(23931324..23931326,23929946..23931262)); ID=FBpp0083906; name=Rpt2-PA; parent=FBgn0015282,FBtr0084520; dbxref=FlyBase:FBpp0083906,FlyBase_Annotation_IDs:CG5289-PA,GB_protein:AAF56205.1,REFSEQ:NP_524469,GB_protein:AAF56205,FlyMine:FBpp0083906,modMine:FBpp0083906; MD5=8bbd76fd6feaf70fff47dd693733abbe; length=439; release=r6.09; species=Dmel;;FBpp0311…	15.5	7	0.06	APQETYADIGGLDTQIQEIK+AVANQTSATFLR+GVILYGPPGTGK+TMLELLNQLDGFDSR+VVGSELIQK
714a	FBpp0083421|FBgn0264357|CG17299-PA|SNF4Agamma-PA FBpp0083422|FBgn0264357|CG17299-PB|SNF4Agamma-PB	1.0000	FBpp0083421 type=protein; loc=3R:join(21154927..21155071,21155233..21155387,21178278..21178399,21178580..21179204,21179268..21179390,21185548..21185584,21202452..21202585,21207619..21207667,21210789..21211079,21211141..21211319,21211387..21211590,21211748..21212527); ID=FBpp0083421; name=SNF4Agamma-PA; parent=FBgn0264357,FBtr0084018; dbxref=FlyBase:FBpp0083421,FlyBase_Annotation_IDs:CG17299-PA,GB…	8.1	7	0.06	FAVIPEEPQAGSPALGTPPPGGR+LPVIDPATGNVLYILTHK+SGEDSPVLNQSTVHGIASPNR+SLIEDIPEEETAPAR
705a	FBpp0082067|FBgn0004103|CG5650-PA|Pp1-87B-PA	1.0000	FBpp0082067 type=protein; loc=3R:complement(12424780..12425688); ID=FBpp0082067; name=Pp1-87B-PA; parent=FBgn0004103,FBtr0082595; dbxref=FlyBase:FBpp0082067,FlyBase_Annotation_IDs:CG5650-PA,GB_protein:AAF54810.1,REFSEQ:NP_524937,GB_protein:AAF54810,FlyMine:FBpp0082067,modMine:FBpp0082067; MD5=2ac6140bf997e08f4d48b56e2ab79777; length=302; release=r6.09; species=Dmel;	22.5	7	0.05	AHQVVEDGYEFFAK+GVSFTFGAEVVAK+LFEYGGFPPESNYLFLGDYVDR+NVQLSEGEIR+YLFLGDYVDR+YSENFFLLR
683a	FBpp0077326|FBgn0260639|CG3157-PA|gammaTub23C-PA	1.0000	FBpp0077326 type=protein; loc=2L:join(2973059..2973107,2973166..2973368,2973429..2974604); ID=FBpp0077326; name=gammaTub23C-PA; parent=FBgn0260639,FBtr0077641; dbxref=FlyBase:FBpp0077326,FlyBase_Annotation_IDs:CG3157-PA,GB_protein:AAF51174.1,REFSEQ:NP_476804,GB_protein:AAF51174,FlyMine:FBpp0077326,modMine:FBpp0077326; MD5=d5e01458d1da8fc0446d951772715831; length=475; release=r6.09; species=Dmel;	11.8	7	0.07	AVLIDLEPR+DVFFYQADDDHYIPR+LQEEVFDIIDR+LTTAADSVVVLDNTALNR+VINTIMGSVYSK
67	FBpp0071846|FBgn0261596|CG3751-PA|RpS24-PA	1.0000	FBpp0071846 type=protein; loc=2R:complement(22640700..22641095); ID=FBpp0071846; name=RpS24-PA; parent=FBgn0261596,FBtr0071935; dbxref=FlyBase:FBpp0071846,FlyBase_Annotation_IDs:CG3751-PA,GB_protein:AAF46871.1,REFSEQ:NP_611693,GB_protein:AAF46871,FlyMine:FBpp0071846,modMine:FBpp0071846; MD5=7590e7be4b230828427f6faf5d27238c; length=131; release=r6.09; species=Dmel;	26.7	7	0.07	HGLFEQK+STGFALIYDTLDFAK+STGFALIYDTLDFAKK+VTPDVVFAFGFR
638a	FBpp0070495|FBgn0000479|CG32498-PN|dnc-PN FBpp0070496|FBgn0000479|CG32498-PG|dnc-PG	1.0000	FBpp0070495 type=protein; loc=X:join(3313677..3314608,3321041..3321217,3332442..3332546,3334145..3334331,3334555..3334648,3337242..3337582,3337689..3337953,3338026..3338140,3338215..3338377,3338448..3338816,3338970..3339173); ID=FBpp0070495; name=dnc-PN; parent=FBgn0000479,FBtr0070519; dbxref=FlyBase:FBpp0070495,FlyBase_Annotation_IDs:CG32498-PN,GB_protein:AAF45863.2,REFSEQ:NP_726856,GB_protein:A…	11.4	7	0.06	ETEEFYSNIQDAAGTGSSSR+LPTFGVETPR+NNLLSLTNVPASNK+QQEFDLPSLR+VAGSGVLLLDNYTDR+VEDNPELVAANAAAGQQSAGQYAR
623	FBpp0293413|FBgn0262534|CG43088-PA|CG43088-PA	1.0000	FBpp0293413 type=protein; loc=X:join(14702358..14702563,14702618..14703044,14703103..14703558); ID=FBpp0293413; name=CG43088-PA; parent=FBgn0262534,FBtr0304873; dbxref=REFSEQ:NP_001245670,GB_protein:AFH07384,FlyBase:FBpp0293413,FlyBase_Annotation_IDs:CG43088-PA,modMine:FBpp0293413; MD5=fb7cafa51ec96fa8684ca86d1960221f; length=362; release=r6.09; species=Dmel;	15.2	7	0.06	ERDEIAQSL+ISGIPLSLR+NAEIGTYQHTFNLR+NMVEQTIEVLK+YSQESFVLTPYK
591	FBpp0088675|FBgn0003189|CG18572-PA|r-PA FBpp0309141|FBgn0003189|CG18572-PD|r-PD FBpp0309142|FBgn0003189|CG18572-PE|r-PE	1.0000	FBpp0088675 type=protein; loc=X:join(16656398..16657156,16657221..16660472,16660538..16660642,16665188..16665327,16666035..16667859,16667937..16668320,16668385..16668594); ID=FBpp0088675; name=r-PA; parent=FBgn0003189,FBtr0089734; dbxref=FlyBase:FBpp0088675,FlyBase_Annotation_IDs:CG18572-PA,GB_protein:AAF48639.3,REFSEQ:NP_523377,GB_protein:AAF48639,FlyMine:FBpp0088675,modMine:FBpp0088675; MD5=477…	4.1	7	0.05	AIVGLDVEPLDVLHGVGK+IILLQSLLTR+LAVDYSIPLVTDVK+NAVLLSIGSFK+NVLPDTDVLYMTR+VNEIGEQVAPSEAVYSVAQALDAASR
567	FBpp0087936|FBgn0033247|CG8722-PB|Nup44A-PB FBpp0087937|FBgn0033247|CG8722-PC|Nup44A-PC FBpp0087938|FBgn0033247|CG8722-PA|Nup44A-PA	1.0000	FBpp0087936 type=protein; loc=2R:join(7989953..7990063,7990125..7990562,7990659..7990867,7990928..7991234); ID=FBpp0087936; name=Nup44A-PB; parent=FBgn0033247,FBtr0088860; dbxref=FlyBase:FBpp0087936,FlyBase_Annotation_IDs:CG8722-PB,GB_protein:AAM68880.1,REFSEQ:NP_724637,GB_protein:AAM68880; MD5=bd86d5d502c836f13a41af43248f6cf9; length=354; release=r6.09; species=Dmel;;FBpp0087937 type=protein; lo…	21.8	7	0.07	AEGSGPTYEPAPPTPTLATTASATAK+DVIHDVVFDYYGR+IDTVNDITDPVTDVAFAPNAGR+YLGLLLATASADGIIR
563	FBpp0087863|FBgn0005648|CG2163-PA|Pabp2-PA FBpp0087864|FBgn0005648|CG2163-PB|Pabp2-PB	1.0000	FBpp0087863 type=protein; loc=2R:join(8132034..8132132,8132390..8132791,8132942..8133075,8133141..8133180); ID=FBpp0087863; name=Pabp2-PA; parent=FBgn0005648,FBtr0088785; dbxref=FlyBase:FBpp0087863,FlyBase_Annotation_IDs:CG2163-PA,GB_protein:AAF59127.1,REFSEQ:NP_476902,GB_protein:AAF59127,FlyMine:FBpp0087863,modMine:FBpp0087863; MD5=28b6802c66a99898dc4945358d0e5051; length=224; release=r6.09; spe…	20.1	7	0.06	EFVETALAMNETLFR+GFAYIEFGSK+QMAGGSTTGLATVPLSLEEK
554	FBpp0087498|FBgn0001291|CG2275-PB|Jra-PB FBpp0087499|FBgn0001291|CG2275-PA|Jra-PA FBpp0303456|FBgn0001291|CG2275-PC|Jra-PC	1.0000	FBpp0087498 type=protein; loc=2R:10097267..10098136; ID=FBpp0087498; name=Jra-PB; parent=FBgn0001291,FBtr0088410; dbxref=FlyBase:FBpp0087498,FlyBase_Annotation_IDs:CG2275-PB,GB_protein:AAM71059.1,REFSEQ:NP_724882,GB_protein:AAM71059; MD5=beb7e2d3671704ea19c041673d4c2973; length=289; release=r6.09; species=Dmel;;FBpp0087499 type=protein; loc=2R:10097267..10098136; ID=FBpp0087499; name=Jra-PA; pare…	37.7	7	0.05	AGPVTVEQLDFGR+GENVDLASIVK+IFAPLVINSPDLSSK+ILLSNNLMQTPQPGK+TEPVGEEGPMSLDFQSPNLNTSTPNPNK+TPVSAAANLSIQNAGSSGATAIQIIPK
546	FBpp0087164|FBgn0033663|CG8983-PA|ERp60-PA	1.0000	FBpp0087164 type=protein; loc=2R:complement(join(11890671..11890819,11888949..11889389,11888575..11888688,11887745..11888510)); ID=FBpp0087164; name=ERp60-PA; parent=FBgn0033663,FBtr0088058; dbxref=GB_protein:AAF58609.1,FlyBase:FBpp0087164,FlyBase_Annotation_IDs:CG8983-PA,GB_protein:AAF58609.2,REFSEQ:NP_725084,GB_protein:AAF58609,FlyMine:FBpp0087164,modMine:FBpp0087164; MD5=6aae583dd23c482fa809b5…	18.0	7	0.07	DEFSVENLQDFVEK+DTTLFGYFSDSDSK+FEGSSESDLSTFVK+LLANELEPYIK+LSPIYEELAEK+NFDDLVINNGK+SEPIPESNDAPVK
53	FBpp0071301|FBgn0027084|CG12141-PA|Aats-lys-PA FBpp0071302|FBgn0027084|CG12141-PB|Aats-lys-PB FBpp0292593|FBgn0027084|CG12141-PC|Aats-lys-PC	1.0000	FBpp0071301 type=protein; loc=X:complement(join(9608719..9608750,9607629..9608292,9606620..9607567,9606473..9606553)); ID=FBpp0071301; name=Aats-lys-PA; parent=FBgn0027084,FBtr0071366; dbxref=FlyBase:FBpp0071301,FlyBase_Annotation_IDs:CG12141-PA,GB_protein:AAN09255.1,REFSEQ:NP_572573,GB_protein:AAN09255,FlyMine:FBpp0071301,modMine:FBpp0071301; MD5=7a217c9fe3bfd072cd4704963c945458; length=574; rel…	14.8	7	0.07	EGETLENVK+EVLLFPAMKPEDANR+FELFVAK+LAMFLTDSNNIK+MLVVGGLDR+SEADFEIDTSK+VIYHPEGPEGPEQELDFTPPFK
497	FBpp0085717|FBgn0013325|CG7726-PA|RpL11-PA FBpp0309436|FBgn0013325|CG7726-PB|RpL11-PB	1.0000	FBpp0085717 type=protein; loc=2R:join(19442484..19442489,19442618..19442740,19442801..19443098,19443313..19443440); ID=FBpp0085717; name=RpL11-PA; parent=FBgn0013325,FBtr0086533; dbxref=FlyBase:FBpp0085717,FlyBase_Annotation_IDs:CG7726-PA,GB_protein:AAF57560.1,REFSEQ:NP_477054,GB_protein:AAF57560,FlyMine:FBpp0085717,modMine:FBpp0085717; MD5=682ca7a32dc65d4c4fb73f03ce0cdc71; length=184; release=r6…	16.3	7	0.06	AEEILER+VLEQLTGQQPVFSK+YDGIILNTK
494	FBpp0085616|FBgn0034496|CG9143-PA|CG9143-PA	1.0000	FBpp0085616 type=protein; loc=2R:complement(join(20277397..20278822,20277219..20277338,20276709..20277161,20276467..20276650,20276146..20276404)); ID=FBpp0085616; name=CG9143-PA; parent=FBgn0034496,FBtr0086304; dbxref=FlyBase:FBpp0085616,FlyBase_Annotation_IDs:CG9143-PA,GB_protein:AAF57487.1,REFSEQ:NP_611467,GB_protein:AAF57487,FlyMine:FBpp0085616,modMine:FBpp0085616; MD5=95663e93fb1c0e5c122427f5…	12.8	7	0.07	GLDIPNVEHVIHYQVPR+IEDVSFLVIDETDR+IVDITSSQQTAQTLTESR+TEDLPLFPILER+TPTQIQALTLPAAIHGK+VAAIFGGLAVAK+VQTPLYGLVLTPTR
493	FBpp0085595|FBgn0034504|CG8929-PC|CG8929-PC FBpp0085596|FBgn0034504|CG8929-PB|CG8929-PB FBpp0085597|FBgn0034504|CG8929-PA|CG8929-PA FBpp0311510|FBgn0034504|CG8929-PD|CG8929-PD	1.0000	FBpp0085595 type=protein; loc=2R:join(20328371..20329021,20329106..20329197,20329264..20329630,20329709..20330164,20330225..20330362); ID=FBpp0085595; name=CG8929-PC; parent=FBgn0034504,FBtr0086283; dbxref=GB_protein:AAF57474.1,FlyBase:FBpp0085595,FlyBase_Annotation_IDs:CG8929-PC,REFSEQ:NP_725958,GB_protein:AAF57474,FlyMine:FBpp0085595,modMine:FBpp0085595; MD5=a0ca15afb28e231524574e837673c073; le…	8.1	7	0.07	HRPPEPPEPASAPAAAPTTQAK+WEEWWYK+YPPTGGPPPGPPPPSQR
489	FBpp0085526|FBgn0265935|CG9446-PA|coro-PA FBpp0085527|FBgn0265935|CG9446-PB|coro-PB FBpp0089194|FBgn0265935|CG9446-PC|coro-PC FBpp0307637|FBgn0265935|CG9446-PD|coro-PD FBpp0307638|FBgn0265935|CG9446-PE|coro-PE FBpp0307639|FBgn0265935|CG9446-PF|coro-PF FBpp0307640|FBgn0265935|CG9446-PG|coro-PG	1.0000	FBpp0085526 type=protein; loc=2R:complement(join(6866687..6866884,6865108..6865374,6864636..6865049,6864278..6864571,6863348..6863533,6863062..6863289)); ID=FBpp0085526; name=coro-PA; parent=FBgn0265935,FBtr0086207; dbxref=FlyBase:FBpp0085526,FlyBase_Annotation_IDs:CG9446-PA,GB_protein:AAF57403.1,REFSEQ:NP_610242,GB_protein:AAF57403; MD5=9e69a59b5bb440c948af7bc73d86b28f; length=528; release=r6.09…	16.1	7	0.06	DADPITFSLK+GDSASSGATSSSAGGGNFASGNNNEASEGGPPAAVLSEK+HGLIFTTGFNR+TLTEPVVDLVFHQR+VWQIPDGGLSR
481	FBpp0085317|FBgn0032979|CG1832-PA|Clamp-PA FBpp0099821|FBgn0032979|CG1832-PB|Clamp-PB	1.0000	FBpp0085317 type=protein; loc=2L:complement(join(22168380..22168535,22168120..22168320,22167637..22168066,22167303..22167576,22167050..22167238,22166552..22166987)); ID=FBpp0085317; name=Clamp-PA; parent=FBgn0032979,FBtr0085964; dbxref=GB_protein:AAF57252.1,FlyBase:FBpp0085317,FlyBase_Annotation_IDs:CG1832-PA,REFSEQ:NP_610137,GB_protein:AAF57252,FlyMine:FBpp0085317,modMine:FBpp0085317; MD5=a2f8a9…	11.8	7	0.06	IQIVNQNKPIAANTISNISFK+NIIFTNAINGQPATIQYQTADGTILK+QEIPDMEDEAQQEVIIGGL
48	FBpp0071226|FBgn0030086|CG7033-PA|CG7033-PA	1.0000	FBpp0071226 type=protein; loc=X:join(9089596..9089598,9090488..9091177,9091410..9092037,9092110..9092396); ID=FBpp0071226; name=CG7033-PA; parent=FBgn0030086,FBtr0071289; dbxref=FlyBase:FBpp0071226,FlyBase_Annotation_IDs:CG7033-PA,GB_protein:AAF46442.2,REFSEQ:NP_572524,GB_protein:AAF46442,FlyMine:FBpp0071226,modMine:FBpp0071226; MD5=5cd8081ca04f749c775babd3a6f1efb7; length=535; release=r6.09; spe…	16.6	7	0.07	DFFANLAVDAVMR+GATQQILDEADR+NDLLNIAR+QATQVALEALTAAAQDNSSSDEK+QLIYNYPEQLFADAR+SGGTLGDSFLDEGFLLDK
453	FBpp0084616|FBgn0039555|CG12261-PA|mRpS22-PA	1.0000	FBpp0084616 type=protein; loc=3R:27917002..27918183; ID=FBpp0084616; name=mRpS22-PA; parent=FBgn0039555,FBtr0085247; dbxref=FlyBase:FBpp0084616,FlyBase_Annotation_IDs:CG12261-PA,GB_protein:AAF56757.1,REFSEQ:NP_524537,GB_protein:AAF56757,FlyMine:FBpp0084616,modMine:FBpp0084616; MD5=3acafbf1a373b6a3c0c4f2183622e224; length=393; release=r6.09; species=Dmel;	19.1	7	0.06	FVFTDITFGR+LHNIPVEYQATLTELGK+LMLFQGLK+MNQLYFPLEGR+RDYLHNAVELIALSYK+TEHDFAADEISLK
410	FBpp0082833|FBgn0266053|CG5208-PA|Patr-1-PA FBpp0308299|FBgn0266053|CG5208-PB|Patr-1-PB	1.0000	FBpp0082833 type=protein; loc=3R:join(17043650..17043688,17043859..17044672,17044903..17046431,17046549..17046794,17046851..17047129); ID=FBpp0082833; name=Patr-1-PA; parent=FBgn0266053,FBtr0083392; dbxref=FlyBase:FBpp0082833,FlyBase_Annotation_IDs:CG5208-PA,GB_protein:AAF55382.1,REFSEQ:NP_650592,GB_protein:AAF55382,FlyMine:FBpp0082833,modMine:FBpp0082833; MD5=93aebe7e3b799b9593031e8096fb765b; le…	9.3	7	0.06	DKDDVEGVLYALYPEFK+LDALLALITEAR+LDDMDLSSFTTDSEAGGLSNR+LVQEIQQNHPLLQQAAVVR+RPAESSGNTDFADQGNGAFLR
408	FBpp0082731|FBgn0024491|CG6046-PA|Bin1-PA FBpp0312505|FBgn0024491|CG6046-PB|Bin1-PB FBpp0312506|FBgn0024491|CG6046-PC|Bin1-PC	1.0000	FBpp0082731 type=protein; loc=3R:complement(join(16186712..16186777,16186252..16186638)); ID=FBpp0082731; name=Bin1-PA; parent=FBgn0024491,FBtr0083279; dbxref=FlyBase:FBpp0082731,FlyBase_Annotation_IDs:CG6046-PA,GB_protein:AAF55284.1,REFSEQ:NP_524377,GB_protein:AAF55284,FlyMine:FBpp0082731,modMine:FBpp0082731; MD5=631712ed8651e970e67222d73b13c2a8; length=150; release=r6.09; species=Dmel;;FBpp0312…	20.7	7	0.07	FSIGDFLDISITPPNR+GTYFDFAVVYPNFR+KGTYFDFAVVYPNFR
395	FBpp0082353|FBgn0262955|CG3180-PA|RpII140-PA FBpp0310926|FBgn0262955|CG3180-PB|RpII140-PB	1.0000	FBpp0082353 type=protein; loc=3R:join(14125947..14125968,14126096..14128264,14128340..14129274,14129334..14129738); ID=FBpp0082353; name=RpII140-PA; parent=FBgn0262955,FBtr0082892; dbxref=FlyBase:FBpp0082353,FlyBase_Annotation_IDs:CG3180-PA,GB_protein:AAF55024.1,REFSEQ:NP_476706,GB_protein:AAF55024,FlyMine:FBpp0082353,modMine:FBpp0082353; MD5=e111e1ececb7182e141885833544dc9b; length=1176; release…	8.2	7	0.07	GEIGDATPFNDAVNVQK+INAQVFLGPTYYQR+IVEDSPAIELQAEAQHTSGEVETPPR+NLTYSAPLYVDITK+QEIPIMIVFR+TITLPENDDELDSNTK
374	FBpp0081601|FBgn0267790|CG9373-PA|rump-PA	1.0000	FBpp0081601 type=protein; loc=3R:complement(join(9509436..9510010,9508291..9508429,9506258..9507386,9506144..9506199)); ID=FBpp0081601; name=rump-PA; parent=FBgn0267790,FBtr0082123; dbxref=FlyBase:FBpp0081601,FlyBase_Annotation_IDs:CG9373-PA,GB_protein:AAF54387.1,REFSEQ:NP_649899,GB_protein:AAF54387,FlyMine:FBpp0081601,modMine:FBpp0081601; MD5=dc68983fbe3fceaa9fb39c681c9eae55; length=632; release…	8.1	7	0.07	GFAVIEYDHPVEAVQAISMLDR+LPEGLGGVGIGLGPNGEPLR+VFVANLDYK
366	FBpp0081356|FBgn0010173|CG9633-PA|RpA-70-PA	1.0000	FBpp0081356 type=protein; loc=3R:complement(join(8264335..8264370,8264029..8264273,8262753..8263971,8262362..8262673)); ID=FBpp0081356; name=RpA-70-PA; parent=FBgn0010173,FBtr0081867; dbxref=FlyBase:FBpp0081356,FlyBase_Annotation_IDs:CG9633-PA,GB_protein:AAF54206.1,REFSEQ:NP_524274,GB_protein:AAF54206,FlyMine:FBpp0081356,modMine:FBpp0081356; MD5=4425d39514b971d001063620ad1e6d81; length=603; relea…	13.9	7	0.07	IGEPVTYENAAK+LFSMDLMDESGEIR+LTVQSVAPINHK+TGGGSFSTEWMTLK+VLIISELTVVNPGAEVK+YNLVPISDVSGMENK
363	FBpp0081255|FBgn0002542|CG2684-PA|lds-PA	1.0000	FBpp0081255 type=protein; loc=3R:join(7920529..7920598,7920667..7921835,7922137..7922461,7922547..7923403,7923468..7924232); ID=FBpp0081255; name=lds-PA; parent=FBgn0002542,FBtr0081758; dbxref=FlyBase:FBpp0081255,FlyBase_Annotation_IDs:CG2684-PA,GB_protein:AAF54167.1,REFSEQ:NP_524850,GB_protein:AAF54167,FlyMine:FBpp0081255,modMine:FBpp0081255; MD5=7033fd9ac47b019f76d3ff8545cf76d8; length=1061; re…	11.6	7	0.06	ALTLESLK+DLHVSLEDLPGPEVLAEDPVGLK+DYDIVVTTYQIVAR+ELDVYALLK+LAITDTSTDGQQSVANAGDDGPPLLPDEAR+SLSPRSSAGASVVKTSK+SSAGASVVKTSKNLSQPTIQAVLK+TLFAQFLHQR
37	FBpp0070894|FBgn0086558|CG32744-PA|Ubi-p5E-PA FBpp0073034|FBgn0003943|CG11624-PA|Ubi-p63E-PA FBpp0073035|FBgn0003943|CG11624-PB|Ubi-p63E-PB FBpp0077159|FBgn0003941|CG2960-PA|RpL40-PA FBpp0079606|FBgn0003942|CG5271-PA|RpS27A-PA FBpp0089269|FBgn0003943|CG11624-PC|Ubi-p63E-PC FBpp0305348|FBgn0003943|CG11624-PD|Ubi-p63E-PD FBpp0305700|FBgn0029856|CG11700-PB|CG11700-PB FBpp0306837|FBgn0003941|CG2960-P…	1.0000	FBpp0070894 type=protein; loc=X:complement(6277144..6278748); ID=FBpp0070894; name=Ubi-p5E-PA; parent=FBgn0086558,FBtr0070933; dbxref=FlyBase:FBpp0070894,FlyBase_Annotation_IDs:CG32744-PA,GB_protein:AAF46142.3,REFSEQ:NP_727078,GB_protein:AAF46142,FlyMine:FBpp0070894,modMine:FBpp0070894; MD5=e647e40d6d877d42214ce3f015f4d7a0; length=534; release=r6.09; species=Dmel;;FBpp0073034 type=protein; loc=3L…	44.6	7	0.07	ESTLHLVLR+TITLEVEPSDTIENVK+TLSDYNIQK
356	FBpp0080825|FBgn0003732|CG10223-PA|Top2-PA FBpp0304598|FBgn0003732|CG10223-PB|Top2-PB	1.0000	FBpp0080825 type=protein; loc=2L:complement(join(19451728..19452285,19451247..19451670,19448143..19451180,19447738..19448061)); ID=FBpp0080825; name=Top2-PA; parent=FBgn0003732,FBtr0081287; dbxref=GB_protein:AAF53802.2,FlyBase:FBpp0080825,FlyBase_Annotation_IDs:CG10223-PA,REFSEQ:NP_476760,GB_protein:AAF53802,FlyMine:FBpp0080825,modMine:FBpp0080825; MD5=44a7e3677ef6ad5222f7811934e0e1c9; length=144…	6.6	7	0.07	FVISFAPGEFER+GFQQVSFVNSIATYK+IFDEILVNAADNK+LIYHPLDDPLLDYQVDDGQK+LPFLEEFITPIVK+SLAVSGLGVIGR+YIFTIMSPLTR
351	FBpp0080702|FBgn0010300|CG10719-PA|brat-PA FBpp0080703|FBgn0010300|CG10719-PB|brat-PB FBpp0089239|FBgn0010300|CG10719-PC|brat-PC FBpp0307610|FBgn0010300|CG10719-PE|brat-PE FBpp0311161|FBgn0010300|CG10719-PF|brat-PF	1.0000	FBpp0080702 type=protein; loc=2L:19168146..19171259; ID=FBpp0080702; name=brat-PA; parent=FBgn0010300,FBtr0081158; dbxref=GB_protein:AAN11027.1,FlyBase:FBpp0080702,FlyBase_Annotation_IDs:CG10719-PA,REFSEQ:NP_476945,GB_protein:AAN11027,FlyMine:FBpp0080702,modMine:FBpp0080702; MD5=936ae17050e75e4088012943ba84dcc4; length=1037; release=r6.09; species=Dmel;;FBpp0080703 type=protein; loc=2L:19168146..…	9.6	7	0.06	GGGGYTGSNGSATSAVAHYNPYEK+IGEIVGIAGNSDQNLTK+IVLAAAAQANSQEQQR+SPAPPSSLLTEALLLR+SPTHQIQIYNQYGQFVR+VFNYEGQYLR
349	FBpp0080647|FBgn0032701|CG10341-PA|CG10341-PA FBpp0309810|FBgn0032701|CG10341-PC|CG10341-PC	1.0000	FBpp0080647 type=protein; loc=2L:join(18698835..18698976,18699036..18700588); ID=FBpp0080647; name=CG10341-PA; parent=FBgn0032701,FBtr0081097; dbxref=GB_protein:AAF53693.2,FlyBase:FBpp0080647,FlyBase_Annotation_IDs:CG10341-PA,REFSEQ:NP_609898,GB_protein:AAF53693,FlyMine:FBpp0080647,modMine:FBpp0080647; MD5=0fb6f7ee1640c8ee58e4079478248dba; length=564; release=r6.09; species=Dmel;;FBpp0309810 type…	9.1	7	0.07	ASAPIEEPQSTETAVELGK+DRTNSTDSVDTVTSVATTATK+TEHTQFVILSK+TNSTDSVDTVTSVATTATK
317	FBpp0079565|FBgn0004419|CG4916-PA|me31B-PA FBpp0079566|FBgn0004419|CG4916-PB|me31B-PB	1.0000	FBpp0079565 type=protein; loc=2L:join(10239536..10239585,10240492..10240591,10240680..10241058,10241133..10241780,10241846..10242048); ID=FBpp0079565; name=me31B-PA; parent=FBgn0004419,FBtr0079975; dbxref=FlyBase:FBpp0079565,FlyBase_Annotation_IDs:CG4916-PA,GB_protein:AAF52881.2,REFSEQ:NP_523533,GB_protein:AAF52881,FlyMine:FBpp0079565,modMine:FBpp0079565; MD5=13bbcdb1c57fa984e14b75f6806749fc; len…	18.2	7	0.07	DPQILLFSATFPLTVK+ELGTEIKPIPK+ELLMGIFEK+GVTQYYAFVQER+GWERPSPIQEAAIPIALSGK+VQLIIATPGR
284	FBpp0078689|FBgn0015834|CG8882-PA|Trip1-PA	1.0000	FBpp0078689 type=protein; loc=2L:complement(join(4967691..4967693,4967024..4967513,4966481..4966968)); ID=FBpp0078689; name=Trip1-PA; parent=FBgn0015834,FBtr0079053; dbxref=GB_protein:AAF52183.1,FlyBase:FBpp0078689,FlyBase_Annotation_IDs:CG8882-PA,REFSEQ:NP_523478,GB_protein:AAF52183,FlyMine:FBpp0078689,modMine:FBpp0078689; MD5=b677f500e9ee1074518bd3203c0456f2; length=326; release=r6.09; species=…	28.5	7	0.06	IWDVEYGTVIASIPTK+NADSSLSEQEPTLR+SYASGGEDGFVR+TERPVNSAAISPIMDHVVLGGGQDAMEVTTTSTK+TSNFSFSGNQAAYSTDK
282	FBpp0078667|FBgn0022023|CG9124-PA|eIF-3p40-PA FBpp0089133|FBgn0022023|CG9124-PB|eIF-3p40-PB	1.0000	FBpp0078667 type=protein; loc=2L:complement(join(5052655..5052735,5051637..5052314,5051313..5051570)); ID=FBpp0078667; name=eIF-3p40-PA; parent=FBgn0022023,FBtr0079030; dbxref=GB_protein:AAF52210.2,FlyBase:FBpp0078667,FlyBase_Annotation_IDs:CG9124-PA,GB_protein:AAF52210.3,REFSEQ:NP_524834,GB_protein:AAF52210,FlyMine:FBpp0078667,modMine:FBpp0078667; MD5=efc535d7a60baa7b6616cf1b812e8ae7; length=338…	20.7	7	0.07	DGDFTPEAFR+GHNFLDLGTATVLENQMR+SGDETMDEEMYQLTVMR+VDELYQEAVR+VGYENLFAEIPIVIK
274	FBpp0078584|FBgn0037249|CG9805-PA|eIF3-S10-PA FBpp0312226|FBgn0037249|CG9805-PD|eIF3-S10-PD	1.0000	FBpp0078584 type=protein; loc=3R:complement(join(4433699..4433747,4432517..4433601,4430228..4432466,4430119..4430168)); ID=FBpp0078584; name=eIF3-S10-PA; parent=FBgn0037249,FBtr0078944; dbxref=FlyBase:FBpp0078584,FlyBase_Annotation_IDs:CG9805-PA,GB_protein:AAF52126.1,REFSEQ:NP_649470,GB_protein:AAF52126,FlyMine:FBpp0078584,modMine:FBpp0078584; MD5=a9e06dfa231684c2368069e26acb24ea; length=1140; re…	7.5	7	0.07	AGNQLFHAAALLK+EYRPDGPALQSMPSEQIR+LAVLLGLPQPPTR+NMFQLVNVNSLENVIR+NSIYFGTDLTESQR+SQLVNMSTVLTR
268	FBpp0078416|FBgn0037328|CG2099-PA|RpL35A-PA	1.0000	FBpp0078416 type=protein; loc=3R:complement(join(5466153..5466374,5465800..5466027,5465708..5465731)); ID=FBpp0078416; name=RpL35A-PA; parent=FBgn0037328,FBtr0078769; dbxref=FlyBase:FBpp0078416,FlyBase_Annotation_IDs:CG2099-PA,GB_protein:AAF52027.1,REFSEQ:NP_649539,GB_protein:AAF52027,FlyMine:FBpp0078416,modMine:FBpp0078416; MD5=3d00de2b2acad33116492b6202acad7c; length=157; release=r6.09; species…	15.3	7	0.06	AVFTGYK+EHGSFYVGK+IMLYPSR+IMLYPSRI
266	FBpp0078400|FBgn0014366|CG2925-PA|noi-PA	1.0000	FBpp0078400 type=protein; loc=3R:complement(5589821..5591332); ID=FBpp0078400; name=noi-PA; parent=FBgn0014366,FBtr0078751; dbxref=FlyBase:FBpp0078400,FlyBase_Annotation_IDs:CG2925-PA,GB_protein:AAF51999.1,REFSEQ:NP_477114,GB_protein:AAF51999,FlyMine:FBpp0078400,modMine:FBpp0078400; MD5=c0522c0992d9904213758fe883f1d9f3; length=503; release=r6.09; species=Dmel;	14.7	7	0.07	EIAQLEALLYK+IQPLLDLEGELLK+SALVALGLK+VYNNPDDMSALVEFTDEEGGGR+WVADQEEEFEDSLGNVVNR
262	FBpp0078296|FBgn0028436|CG10610-PA|ECSIT-PA	1.0000	FBpp0078296 type=protein; loc=3R:5856671..5857900; ID=FBpp0078296; name=ECSIT-PA; parent=FBgn0028436,FBtr0078647; dbxref=FlyBase:FBpp0078296,FlyBase_Annotation_IDs:CG10610-PA,GB_protein:AAF51937.1,REFSEQ:NP_649602,GB_protein:AAF51937,FlyMine:FBpp0078296,modMine:FBpp0078296; MD5=b882e8e1ea48c44c80bf008f98b48ded; length=409; release=r6.09; species=Dmel;	24.0	7	0.07	ADADSEFLSELDER+AEEIEGGASVPATSDNSSQDEHISSR+ITVFETSELK+LLEANGNPSIGEVPVLFR+NSYLTMVEIFQER+QLDEDDVSHIEVPFFGR
236	FBpp0077214|FBgn0031544|CG17593-PA|CG17593-PA FBpp0305448|FBgn0031544|CG17593-PB|CG17593-PB	1.0000	FBpp0077214 type=protein; loc=2L:join(3514984..3515277,3515720..3516268,3516330..3516677,3516736..3516975); ID=FBpp0077214; name=CG17593-PA; parent=FBgn0031544,FBtr0077525; dbxref=FlyBase:FBpp0077214,FlyBase_Annotation_IDs:CG17593-PA,GB_protein:AAF51095.1,REFSEQ:NP_608786,GB_protein:AAF51095,FlyMine:FBpp0077214,modMine:FBpp0077214; MD5=fa7fade771163195529712a31d7afa3f; length=476; release=r6.09; …	15.8	7	0.07	ALLDENFALVGDDGK+AVLLAGFNLPK+GVMDAFVFAVGTK+ILADEDPEK+YQSYIDYLHISDQFSGPIQQEEGGTLK
216	FBpp0076685|FBgn0035707|CG8368-PB|CG8368-PB FBpp0076686|FBgn0035707|CG8368-PA|CG8368-PA	1.0000	FBpp0076685 type=protein; loc=3L:join(6606317..6607078,6607135..6608418); ID=FBpp0076685; name=CG8368-PB; parent=FBgn0035707,FBtr0076976; dbxref=FlyBase:FBpp0076685,FlyBase_Annotation_IDs:CG8368-PB,GB_protein:AAN12085.1,REFSEQ:NP_729177,GB_protein:AAN12085; MD5=6c001c78a3865f9aebf80d674a38686d; length=681; release=r6.09; species=Dmel;;FBpp0076686 type=protein; loc=3L:join(6606317..6607078,6607135…	16.7	7	0.06	ELENVPALR+EVSELLPPDAILVGQSLNSDLNAMK+KLANSIEFGDQILTQHK+LAALANLMELNDR+TFLQEIIQENIDGHDSIEDSR+VNEVALENALTIANLR+VPEQDFILDSAQR
186	FBpp0075317|FBgn0036514|CG12301-PA|CG12301-PA	1.0000	FBpp0075317 type=protein; loc=3L:join(15580890..15581294,15581354..15583264); ID=FBpp0075317; name=CG12301-PA; parent=FBgn0036514,FBtr0075564; dbxref=FlyBase:FBpp0075317,FlyBase_Annotation_IDs:CG12301-PA,GB_protein:AAF49613.2,REFSEQ:NP_648781,GB_protein:AAF49613,FlyMine:FBpp0075317,modMine:FBpp0075317; MD5=b0e65b6d278db20abac88188c4a2f481; length=771; release=r6.09; species=Dmel;	12.8	7	0.06	AIDDIFEK+AVGLNDLVDILR+GNSGGFNDALIDDEAAEYDEEDAAAER+GQVIEPMTESELVKPDR+KGNSGGFNDALIDDEAAEYDEEDAAAER+KQVSDSEDETTKK+QSLQDEFQLVK+SLADYEASIR
146	FBpp0074373|FBgn0001079|CG6551-PA|fu-PA	1.0000	FBpp0074373 type=protein; loc=X:join(18657840..18657950,18658023..18659392,18659452..18660026,18660095..18660456); ID=FBpp0074373; name=fu-PA; parent=FBgn0001079,FBtr0074602; dbxref=FlyBase:FBpp0074373,FlyBase_Annotation_IDs:CG6551-PA,GB_protein:AAF48871.1,REFSEQ:NP_477499,GB_protein:AAF48871,FlyMine:FBpp0074373,modMine:FBpp0074373; MD5=56eaf7bf9e0789a427aced2bfa1cb07b; length=805; release=r6.09;…	13.5	7	0.06	HNQENKPPAEAISYANSQPPQQQPQQLK+LNFVSLLQSR+LSQNLDNFSVR+QLSDSAASAPLTTGSLSR+QSDPEVGDLDEALAALDFGESR+SFLQGLLEK+VVVPFADLSYR
15	FBpp0070350|FBgn0023517|CG14816-PA|Pgam5-PA FBpp0308673|FBgn0023517|CG14816-PB|Pgam5-PB	1.0000	FBpp0070350 type=protein; loc=X:complement(join(1872973..1873530,1872595..1872906)); ID=FBpp0070350; name=Pgam5-PA; parent=FBgn0023517,FBtr0070366; dbxref=FlyBase:FBpp0070350,FlyBase_Annotation_IDs:CG14816-PA,GB_protein:AAF45678.1,REFSEQ:NP_569951,GB_protein:AAF45678,FlyMine:FBpp0070350,modMine:FBpp0070350; MD5=5477053abf55ef2ca82348987ec097bf; length=289; release=r6.09; species=Dmel;;FBpp0308673…	29.9	7	0.07	ALQFPAEGWLR+AQETSDIILK+ESYTLIVGHGNVIR+HGEYLDVGDSDDTHHLTER+NSQPEEENRYNAELEK+YLGDSGFMPAELLTNR
132	FBpp0073965|FBgn0027093|CG9020-PA|Aats-arg-PA	1.0000	FBpp0073965 type=protein; loc=X:complement(join(15844040..15844081,15843853..15843981,15843443..15843789,15843055..15843384,15841842..15842991)); ID=FBpp0073965; name=Aats-arg-PA; parent=FBgn0027093,FBtr0074178; dbxref=FlyBase:FBpp0073965,FlyBase_Annotation_IDs:CG9020-PA,GB_protein:AAF48524.1,REFSEQ:NP_573081,GB_protein:AAF48524,FlyMine:FBpp0073965,modMine:FBpp0073965; MD5=e5e47dc220f38c592ce0c80…	10.4	7	0.07	DTPVIIAPVNSTSAK+DYASLALSNLLR+NSGEDFTNLPEILK+SDGGFTYDTSDMAAIR+VLVDFSSPNIAK
127	FBpp0073781|FBgn0030612|CG5599-PA|CG5599-PA	1.0000	FBpp0073781 type=protein; loc=X:join(15086227..15086298,15086803..15087486,15087553..15087951,15088015..15088248); ID=FBpp0073781; name=CG5599-PA; parent=FBgn0030612,FBtr0073964; dbxref=FlyBase:FBpp0073781,FlyBase_Annotation_IDs:CG5599-PA,GB_protein:AAF48423.1,REFSEQ:NP_573000,GB_protein:AAF48423,FlyMine:FBpp0073781,modMine:FBpp0073781; MD5=9a4306132d6f7690e2f99c8069017799; length=462; release=r6…	15.8	7	0.06	QYLENPALFLLH+TPSAAPSGAASVSVPADR+VIDGVTMASFSNVWK+VIIPATPSVR+YPIVNSSLDLASESLVFK
123	FBpp0073651|FBgn0020909|CG11130-PA|Rtc1-PA	1.0000	FBpp0073651 type=protein; loc=X:join(13757271..13758083,13758150..13758306,13758360..13758544); ID=FBpp0073651; name=Rtc1-PA; parent=FBgn0020909,FBtr0073820; dbxref=FlyBase:FBpp0073651,FlyBase_Annotation_IDs:CG11130-PA,GB_protein:AAF48313.2,REFSEQ:NP_572919,GB_protein:AAF48313,FlyMine:FBpp0073651,modMine:FBpp0073651; MD5=4b8a3d30f7cf545a7588d77f2020c551; length=384; release=r6.09; species=Dmel;	14.3	7	0.06	EESEDTPSIPENLGK+FLLVDEGLELK+FLPDVYIYTDQNK+LENPEAEDEDEAENVR
119	FBpp0073513|FBgn0015024|CG2028-PB|CkIalpha-PB FBpp0073515|FBgn0015024|CG2028-PA|CkIalpha-PA FBpp0289609|FBgn0015024|CG2028-PD|CkIalpha-PD FBpp0309354|FBgn0015024|CG2028-PE|CkIalpha-PE FBpp0311372|FBgn0015024|CG2028-PF|CkIalpha-PF FBpp0311373|FBgn0015024|CG2028-PG|CkIalpha-PG	1.0000	FBpp0073513 type=protein; loc=X:join(12655238..12655316,12655378..12656152,12656334..12656493); ID=FBpp0073513; name=CkIalpha-PB; parent=FBgn0015024,FBtr0073680; dbxref=FlyBase:FBpp0073513,FlyBase_Annotation_IDs:CG2028-PB,GB_protein:AAF48193.1,REFSEQ:NP_511140,GB_protein:AAF48193; MD5=813ec1f06c30bf507c63b29c590893e9; length=337; release=r6.09; species=Dmel;;FBpp0073515 type=protein; loc=X:join(1…	22.3	7	0.07	DIKPDNFLMGIGR+HPQLLYEAK+LFLIDFGLAK+THQGQPNPAILLEQLDK+TVLMLVDQMIGR+YASINAHLGIEQSR
118	FBpp0073459|FBgn0030365|CG1796-PA|Tango4-PA	1.0000	FBpp0073459 type=protein; loc=X:join(12021160..12021278,12021338..12022667); ID=FBpp0073459; name=Tango4-PA; parent=FBgn0030365,FBtr0073622; dbxref=FlyBase:FBpp0073459,FlyBase_Annotation_IDs:CG1796-PA,GB_protein:AAF48133.1,REFSEQ:NP_572778,GB_protein:AAF48133,FlyMine:FBpp0073459,modMine:FBpp0073459; MD5=55995a65b5afe1c1f6fa537076d5b996; length=482; release=r6.09; species=Dmel;	27.0	7	0.07	ASLANSNADMSANGAIASHLQLIPK+DGYGLVLDK+SIVLHPSLYMFASASPDNIK+TAPLVTGTHTSLVR+THDLFVSNQGNLPEIDER+TLAITDGSATDAASGAGSLVK+VYKEDDEASEESHPINWRPDLLK
117	FBpp0073433|FBgn0030354|CG1559-PA|Upf1-PA FBpp0309612|FBgn0030354|CG1559-PB|Upf1-PB	1.0000	FBpp0073433 type=protein; loc=X:complement(join(11904744..11904911,11901349..11904681,11901238..11901279)); ID=FBpp0073433; name=Upf1-PA; parent=FBgn0030354,FBtr0073596; dbxref=FlyBase:FBpp0073433,FlyBase_Annotation_IDs:CG1559-PA,GB_protein:AAF48115.2,REFSEQ:NP_572767,GB_protein:AAF48115,FlyMine:FBpp0073433,modMine:FBpp0073433; MD5=0d1c3b90f9acbb265f6b829c72b870e6; length=1180; release=r6.09; spe…	9.1	7	0.07	AIQQQTGNFSPGNSGPGVTGVGVGR+DFTMPSTSQSQTQNDQLEIAQR+LYQEIEIASVDAFQGR+QGIGFLNDPR+TIAYFTLAK+VLVEGSLNNLK+VPDNFGDDVGLELK
12	FBpp0070302|FBgn0023509|CG3480-PA|mip130-PA	1.0000	FBpp0070302 type=protein; loc=X:join(1908353..1908355,1916977..1919934); ID=FBpp0070302; name=mip130-PA; parent=FBgn0023509,FBtr0070315; dbxref=GB_protein:AAF45694.3,GB_protein:AAF45694.2,FlyBase:FBpp0070302,FlyBase_Annotation_IDs:CG3480-PA,REFSEQ:NP_569958,GB_protein:AAF45694,FlyMine:FBpp0070302,modMine:FBpp0070302; MD5=ca555accfbe42677215714a92457f36d; length=986; release=r6.09; species=Dmel;	10.6	7	0.05	GTAAAVAAVAAAEEEANQAEAAALANK+GYSTSLLEHLVR+IDGGAGAAAGAGSLYFKPQK+LFYDENIINDDKPLR+QYAFNIVTIER+SSEQGTNSVSASNQPQLLGK
89	FBpp0072427|FBgn0027587|CG7028-PA|CG7028-PA FBpp0303824|FBgn0027587|CG7028-PB|CG7028-PB FBpp0311155|FBgn0027587|CG7028-PC|CG7028-PC FBpp0311156|FBgn0027587|CG7028-PD|CG7028-PD FBpp0311157|FBgn0027587|CG7028-PE|CG7028-PE	1.0000	FBpp0072427 type=protein; loc=3L:complement(join(211292..211308,210815..211219,209784..210738,209450..209713,209142..209374,208971..209079,208372..208908,208114..208317)); ID=FBpp0072427; name=CG7028-PA; parent=FBgn0027587,FBtr0072528; dbxref=FlyBase:FBpp0072427,FlyBase_Annotation_IDs:CG7028-PA,GB_protein:AAF47349.1,REFSEQ:NP_612010,GB_protein:AAF47349,FlyMine:FBpp0072427,modMine:FBpp0072427; MD5…	8.4	6	0.06	DLLENMFALDPAK+ISLNQALVHPFIQEK+SLQQELIADQNLPDDQHR+SYTQQLFLALK+VGKPLLPTDPSSLVEEITK
786a	FBpp0302537|FBgn0263740|CG43665-PB|eIF-2gamma-PB FBpp0307983|FBgn0263740|CG43665-PD|eIF-2gamma-PD	1.0000	FBpp0302537 type=protein; loc=3R:complement(join(15263282..15263347,15262547..15262721,15259450..15259686,15258510..15259383,15258367..15258442)); ID=FBpp0302537; name=eIF-2gamma-PB; parent=FBgn0263740,FBtr0310386; dbxref=FlyBase:FBpp0302537,FlyBase_Annotation_IDs:CG43665-PB,REFSEQ:NP_731993,GB_protein:AAF55153; MD5=ab5df4d5c73143be53d760bf73070cfe; length=475; release=r6.09; species=Dmel;;FBpp03…	14.9	6	0.06	FVQGTVAEGAPIIPISAQLK+LTPLSPEVISR+NEILLVNIGSLSTGGR+QDLSNLDVSK+VGQEIEVRPGVVTK
783a	FBpp0298290|FBgn0261954|CG4399-PE|east-PE FBpp0298291|FBgn0261954|CG4399-PF|east-PF	1.0000	FBpp0298290 type=protein; loc=X:join(2014522..2018004,2018080..2018209,2018705..2018938,2019058..2019506,2019568..2019737,2019848..2021117,2021172..2022464); ID=FBpp0298290; name=east-PE; parent=FBgn0261954,FBtr0307289; dbxref=REFSEQ:NP_001245484,GB_protein:AFH07198,FlyBase:FBpp0298290,FlyBase_Annotation_IDs:CG4399-PE; MD5=5c7ae984b867bea03c8e4064a4a992f1; length=2342; release=r6.09; species=Dmel…	4.5	6	0.05	DAPPLAPASSGVSNSR+EGVLDASGNALSQQK+HLILLEK+KSSGTLGSGAGAGAGVRR+QLSSNAVTIIARPK+SADQYGAHAEDSYYTIQNENEGAK+VQTFLQYDEPTR
773a	FBpp0289022|FBgn0265998|CG33553-PE|Doa-PL	1.0000	FBpp0289022 type=protein; loc=3R:join(28893432..28895062,28900824..28901022,28919492..28919567,28920225..28920291,28920354..28920467,28920537..28920627,28920690..28920860,28920920..28921089,28921156..28921269,28921359..28921549,28921615..28921742); ID=FBpp0289022; name=Doa-PL; parent=FBgn0265998,FBtr0299744; dbxref=FlyBase:FBpp0289022,FlyBase:FBpp0099604,FlyBase_Annotation_IDs:CG33553-PE,FlyBase_…	10.0	6	0.03	FPQGLPFEEEFYGR+ILGQIPYR+IMATLGEGTFGR+LIDFGSATFDHEHHSTIVSTR+NNNPAAGSSSTSAASSTSSIHQQGVVTSGNFVR+QYVPASSWIR
752a	FBpp0087997|FBgn0033205|CG2064-PA|CG2064-PA	1.0000	FBpp0087997 type=protein; loc=2R:join(7665937..7666016,7666146..7666409,7666474..7666630,7666687..7666946,7667004..7667235); ID=FBpp0087997; name=CG2064-PA; parent=FBgn0033205,FBtr0088923; dbxref=FlyBase:FBpp0087997,FlyBase_Annotation_IDs:CG2064-PA,GB_protein:AAF59212.3,REFSEQ:NP_610310,GB_protein:AAF59212,FlyMine:FBpp0087997,modMine:FBpp0087997; MD5=537676c84560af5bb1952fb25f3b62c1; length=330; …	21.2	6	0.06	ETNNQNIFSR+GSINVADLNSEK+LANVLFTR+NWAFFQTNLVK+SGAQTSIYAALDPELK+VFIVTGANTGIGK
750a	FBpp0087705|FBgn0260972|CG8057-PA|alc-PA	1.0000	FBpp0087705 type=protein; loc=2R:complement(join(9136952..9137599,9135765..9135995,9135559..9135705)); ID=FBpp0087705; name=alc-PA; parent=FBgn0260972,FBtr0088624; dbxref=FlyBase:FBpp0087705,FlyBase_Annotation_IDs:CG8057-PA,GB_protein:AAF58979.1,REFSEQ:NP_610460,GB_protein:AAF58979,FlyMine:FBpp0087705,modMine:FBpp0087705; MD5=2cac3bf3bc33250b01a74c2898ef7975; length=341; release=r6.09; species=Dm…	25.2	6	0.05	ESDFEVFQALAK+HTAVLNEGSSQEDDDPYYTGTGTGSTR+SHQNFVTIIDLPEGDHQYK+VSGPPVLPPHLLQVILNK+YVTTLLYKPI
733a	FBpp0085461|FBgn0027066|CG3265-PB|Eb1-PB FBpp0085463|FBgn0027066|CG3265-PD|Eb1-PD FBpp0085464|FBgn0027066|CG3265-PA|Eb1-PA FBpp0089088|FBgn0027066|CG3265-PE|Eb1-PE FBpp0305157|FBgn0027066|CG3265-PG|Eb1-PG	1.0000	FBpp0085461 type=protein; loc=2R:join(6752664..6752784,6752843..6752988,6754180..6754438,6754702..6754844,6754899..6754981,6755045..6755117,6755185..6755235); ID=FBpp0085461; name=Eb1-PB; parent=FBgn0027066,FBtr0086127; dbxref=FlyBase:FBpp0085461,FlyBase_Annotation_IDs:CG3265-PB,GB_protein:AAM70827.1,REFSEQ:NP_610233,GB_protein:AAM70827; MD5=fc55b43a1f23b55cc9931a81f9d86d39; length=291; release=r…	16.6	6	0.05	FFDANYDGR+KNDVSNSVNNQQIEEMSNQVMDMR+SLPGTAASGVSSSYR
716c	FBpp0076890|FBgn0020369|CG1489-PA|Rpt6-PA	1.0000	FBpp0076890 type=protein; loc=X:join(21316178..21316195,21316259..21316403,21316549..21317603); ID=FBpp0076890; name=Rpt6-PA; parent=FBgn0020369,FBtr0077189; dbxref=FlyBase:FBpp0076890,FlyBase_Annotation_IDs:CG1489-PA,GB_protein:AAF50835.1,REFSEQ:NP_608447,GB_protein:AAF50835,FlyMine:FBpp0076890,modMine:FBpp0076890; MD5=22dd41c30e0d27414c18eaf70afa7fdf; length=405; release=r6.09; species=Dmel;	15.6	6	0.04	EELQLLQEQGSYVGEVVKPMDK+GVILYGPPGTGK+IEELQLVVAEK+TMLELLNQLDGFEATK+VPDSTYEMVGGLDK
699a	FBpp0081148|FBgn0037466|CG1965-PA|CG1965-PA	1.0000	FBpp0081148 type=protein; loc=3R:join(7067510..7067729,7067788..7068089,7068708..7068948,7069006..7069188,7069285..7069938,7070025..7070573,7070632..7070824,7070894..7071217,7071273..7071324); ID=FBpp0081148; name=CG1965-PA; parent=FBgn0037466,FBtr0081634; dbxref=FlyBase:FBpp0081148,FlyBase_Annotation_IDs:CG1965-PA,GB_protein:AAF54074.3,REFSEQ:NP_649689,GB_protein:AAF54074,FlyMine:FBpp0081148,mod…	9.7	6	0.05	GVTAAQLVHSQHETVLSR+IDPDINLVPALIEK+LALENDVFIPIFPK+NFLSWQGILADK+QMLESGSIPDAAMIHAAR+TPQEILAAIQSR
682a	FBpp0076806|FBgn0260936|CG5505-PD|scny-PD FBpp0076807|FBgn0260936|CG5505-PB|scny-PB FBpp0076809|FBgn0260936|CG5505-PC|scny-PC	1.0000	FBpp0076806 type=protein; loc=3L:join(5769603..5769933,5771618..5772375,5772433..5774076,5775189..5775572); ID=FBpp0076806; name=scny-PD; parent=FBgn0260936,FBtr0077100; dbxref=FlyBase:FBpp0076806,FlyBase_Annotation_IDs:CG5505-PD,GB_protein:AAN12107.1,REFSEQ:NP_729092,GB_protein:AAN12107,FlyMine:FBpp0076806,modMine:FBpp0076806; MD5=b9767adec8c02e55733ef4339d1a6e80; length=1038; release=r6.09; spe…	8.0	6	0.04	ETTPLGQIFGGYLR+GNNASNSTPGYNPFQEYEGQK+NPFSSSKPSTDSPATPGAK+QSQSQSK+QSQSQSKAPPSPKTPPSPAVIK
665a	FBpp0074017|FBgn0004432|CG9916-PA|Cyp1-PA	1.0000	FBpp0074017 type=protein; loc=X:complement(join(16320079..16320336,16318182..16318607)); ID=FBpp0074017; name=Cyp1-PA; parent=FBgn0004432,FBtr0074238; dbxref=GB_protein:AAF48589.1,FlyBase:FBpp0074017,FlyBase_Annotation_IDs:CG9916-PA,GB_protein:AAF48589.2,REFSEQ:NP_523366,GB_protein:AAF48589,FlyMine:FBpp0074017,modMine:FBpp0074017; MD5=57b8ab74b3c125f25f28fc1df27fe914; length=227; release=r6.09; s…	16.7	6	0.06	FPDENFELK+HVVFGEVVEGLDVVK+VFFDMTADNEPLGR
654a	FBpp0072688|FBgn0035253|CG7971-PA|CG7971-PA FBpp0072689|FBgn0035253|CG7971-PC|CG7971-PC FBpp0292226|FBgn0035253|CG7971-PF|CG7971-PF FBpp0301191|FBgn0035253|CG7971-PG|CG7971-PG	1.0000	FBpp0072688 type=protein; loc=3L:complement(join(1664532..1664770,1663920..1664021,1661227..1661592,1661109..1661165,1659846..1659990,1658520..1658590,1656679..1658464,1655525..1655709,1655254..1655460,1655121..1655151)); ID=FBpp0072688; name=CG7971-PA; parent=FBgn0035253,FBtr0072806; dbxref=FlyBase_Annotation_IDs:CG7971-PA,FlyBase:FBpp0072688,GB_protein:AAF47543.2,REFSEQ:NP_647642,GB_protein:AAF…	7.8	6	0.06	EAFNISEYFVEGSSFDGDR+EAFNISEYFVEGSSFDGDRK+ERPAKEARPTRSPR+ESLAAAAAAAAAGK+SVMVALEQTK+SVPTPAFNPFK+VSTATVAAAESAAR
621	FBpp0293061|FBgn0262601|CG5352-PB|SmB-PB	1.0000	FBpp0293061 type=protein; loc=2L:complement(join(10426494..10426496,10425528..10426124)); ID=FBpp0293061; name=SmB-PB; parent=FBgn0262601,FBtr0304118; dbxref=FlyBase:FBpp0293061,FlyBase_Annotation_IDs:CG5352-PB,REFSEQ:NP_001188780,GB_protein:ADV37030; MD5=61f4e1aaf8cf50d82e671a0638546550; length=199; release=r6.09; species=Dmel;	21.6	6	0.06	GENIVSLTVEGPPPPEEGLPR+VLGFVLLR+VPIPGAAPGPGIGR
618	FBpp0290421|FBgn0033919|CG8547-PC|CG8547-PC FBpp0290422|FBgn0033919|CG8547-PD|CG8547-PD FBpp0308989|FBgn0033919|CG8547-PE|CG8547-PE	1.0000	FBpp0290421 type=protein; loc=2R:complement(join(14264129..14264197,14263864..14264063,14263590..14263795,14262475..14263529,14261980..14262171,14261786..14261920)); ID=FBpp0290421; name=CG8547-PC; parent=FBgn0033919,FBtr0301203; dbxref=REFSEQ:NP_610947,GB_protein:AAF58267,FlyBase:FBpp0290421,FlyBase_Annotation_IDs:CG8547-PC; MD5=f4fd64d4c5e1a5cd924060777d99b23a; length=618; release=r6.09; specie…	22.8	6	0.05	EIETAVASPNQQHVPSVNK+ETETSNTVNSIHGPPNGGPYEPGLPQSAPLK+GPDYGSPSPFPVDGVEYPVNSNPPQR+SSYQYSSSGDNNVSYQGK+TINNNVELLPATSSTHQTLTSGTTIDK+TYTYEIPATGPGSNTSTINR
61	FBpp0071587|FBgn0034654|CG10306-PA|CG10306-PA	1.0000	FBpp0071587 type=protein; loc=2R:join(21685376..21685446,21685513..21686110); ID=FBpp0071587; name=CG10306-PA; parent=FBgn0034654,FBtr0071670; dbxref=FlyBase:FBpp0071587,FlyBase_Annotation_IDs:CG10306-PA,GB_protein:AAF46753.1,REFSEQ:NP_611604,GB_protein:AAF46753,FlyMine:FBpp0071587,modMine:FBpp0071587; MD5=7b6e7acf904fddf3fec896a1f034a937; length=222; release=r6.09; species=Dmel;	29.7	6	0.05	ADFTLFWQR+ELLGGIEDSTLESWIK+FVSHVVGTTFQTIR+KFVSHVVGTTFQTIRK+NNTYDLEANLAVLK+TLESYVQDQAK
586	FBpp0088537|FBgn0032388|CG6686-PA|CG6686-PA FBpp0088538|FBgn0032388|CG6686-PB|CG6686-PB	1.0000	FBpp0088537 type=protein; loc=2L:complement(join(11987696..11987945,11987495..11987512,11986438..11987387,11985833..11986380,11985007..11985771,11984725..11984950,11984507..11984662)); ID=FBpp0088537; name=CG6686-PA; parent=FBgn0032388,FBtr0089572; dbxref=FlyBase:FBpp0088537,FlyBase_Annotation_IDs:CG6686-PA,GB_protein:AAF53138.2,REFSEQ:NP_723700,GB_protein:AAF53138,FlyMine:FBpp0088537,modMine:FBp…	7.1	6	0.05	AEDLAPLAMGEASGSSDFGSR+ELTAPPPPQISK+LGLKPLEVDSGPSK+TLGDIPTYGMAGNR+TVILTLK
577	FBpp0088194|FBgn0039904|CG1710-PB|Hcf-PB FBpp0088195|FBgn0039904|CG1710-PA|Hcf-PA FBpp0298368|FBgn0039904|CG1710-PE|Hcf-PE FBpp0306551|FBgn0039904|CG1710-PF|Hcf-PF FBpp0311451|FBgn0039904|CG1710-PG|Hcf-PG	1.0000	FBpp0088194 type=protein; loc=4:join(360691..361006,362304..362613,362671..362882,362946..363134,363494..363639,363868..364941,365674..366762,369507..369744,369810..369964,371091..371357,371813..372176,372250..372392); ID=FBpp0088194; name=Hcf-PB; parent=FBgn0039904,FBtr0089125; dbxref=FlyBase:FBpp0088194,FlyBase_Annotation_IDs:CG1710-PB,GB_protein:AAN06529.1,REFSEQ:NP_726566,GB_protein:AAN06529;…	6.6	6	0.06	IFLFGGLANESDDPK+ISASDLNSEHIIQAENHSFANR+SAEALVLETAEIR+TALPNVAVQSQPTSSTTTSIGGK+YLNDLYILDTR+YSNELYELQATK
571	FBpp0087972|FBgn0029093|CG1548-PA|cathD-PA	1.0000	FBpp0087972 type=protein; loc=2R:complement(join(7822549..7823466,7822225..7822485)); ID=FBpp0087972; name=cathD-PA; parent=FBgn0029093,FBtr0088898; dbxref=FlyBase:FBpp0087972,FlyBase_Annotation_IDs:CG1548-PA,GB_protein:AAF59186.1,REFSEQ:NP_652013,GB_protein:AAF59186,FlyMine:FBpp0087972,modMine:FBpp0087972; MD5=fbe176b5e485f5702cfdc5f320281c69; length=392; release=r6.09; species=Dmel;	20.7	6	0.06	DPASPEGGEIIFGGSDPNHYTGEFTYLPVTR+DQTFAEALSEPGLVFVAAK+FDGILGLGYNSISVDK+VVFDTGSSNLWVPSK
550	FBpp0087323|FBgn0263510|CG6751-PA|nclb-PA	1.0000	FBpp0087323 type=protein; loc=2R:10875837..10877216; ID=FBpp0087323; name=nclb-PA; parent=FBgn0263510,FBtr0088228; dbxref=FlyBase:FBpp0087323,FlyBase_Annotation_IDs:CG6751-PA,GB_protein:AAF58738.1,REFSEQ:NP_610623,GB_protein:AAF58738,FlyMine:FBpp0087323,modMine:FBpp0087323; MD5=b49b2dd5bdc524e49296ca15e59762d6; length=459; release=r6.09; species=Dmel;	15.0	6	0.06	DAEGVNSSSIEWK+HVYEHEFNMGR+SPGQLLWSVK+VLWHPTQTDYFIVGTNDGTLHYADK+VWNFDGTEAK
541	FBpp0086993|FBgn0033761|CG8778-PA|CG8778-PA	1.0000	FBpp0086993 type=protein; loc=2R:complement(join(12652084..12652405,12651443..12652020)); ID=FBpp0086993; name=CG8778-PA; parent=FBgn0033761,FBtr0087880; dbxref=FlyBase:FBpp0086993,FlyBase_Annotation_IDs:CG8778-PA,GB_protein:AAF58477.2,REFSEQ:NP_610805,GB_protein:AAF58477,FlyMine:FBpp0086993,modMine:FBpp0086993; MD5=0332600bd6000226f856b6aaeb76b48b; length=299; release=r6.09; species=Dmel;	20.7	6	0.06	ELIFTAR+GMVETFNDVLEDIK+GMVETFNDVLEDIKK+LAEEILPNGPVGVR+LAIIPGAGGTQR+QGISVIGLNRPAAK
539	FBpp0086954|FBgn0011604|CG8625-PA|Iswi-PA FBpp0086955|FBgn0011604|CG8625-PB|Iswi-PB FBpp0086956|FBgn0011604|CG8625-PC|Iswi-PC	1.0000	FBpp0086954 type=protein; loc=2R:join(12636943..12636990,12637054..12637271,12637339..12637593,12637655..12639770,12639830..12639990,12640052..12640337); ID=FBpp0086954; name=Iswi-PA; parent=FBgn0011604,FBtr0087841; dbxref=FlyBase:FBpp0086954,FlyBase_Annotation_IDs:CG8625-PA,GB_protein:AAF58479.1,REFSEQ:NP_523719,GB_protein:AAF58479; MD5=d333c72bf67361d348a1d1682d1bea6f; length=1027; release=r6.0…	6.1	6	0.06	ANYAVDAYFR+ENLLSQGFTAWTK+IDEAEPLTEEEIQEK+LFELLDQEIYYFR+TLQTISLLGYLK
532	FBpp0086789|FBgn0033846|CG6061-PA|mip120-PA FBpp0290602|FBgn0033846|CG6061-PB|mip120-PB	1.0000	FBpp0086789 type=protein; loc=2R:join(13506769..13506793,13509789..13511236,13511295..13512208,13512297..13512436,13512504..13512829); ID=FBpp0086789; name=mip120-PA; parent=FBgn0033846,FBtr0087669; dbxref=FlyBase:FBpp0086789,FlyBase_Annotation_IDs:CG6061-PA,GB_protein:AAF58365.1,REFSEQ:NP_610879,GB_protein:AAF58365,FlyMine:FBpp0086789,modMine:FBpp0086789; MD5=e1b2569d261ef3764f3424fac4be740f; le…	13.3	6	0.05	ALGAISNASKPASAASSSATPSASQELPRK+ANVPAKPLFEVLKPPATAAAAGAVDPLGGMTSR+ASTSSTTATTSPSLAQPNK+ITVVRPPAATGVPATSTTTSAAAASPAAASK+QQQLPTEQSTPIK
529	FBpp0086767|FBgn0086356|CG13345-PA|tum-PA	1.0000	FBpp0086767 type=protein; loc=2R:complement(join(13858407..13858485,13857410..13858343,13856553..13857340,13856421..13856497)); ID=FBpp0086767; name=tum-PA; parent=FBgn0086356,FBtr0087641; dbxref=FlyBase:FBpp0086767,FlyBase_Annotation_IDs:CG13345-PA,GB_protein:AAF58324.1,REFSEQ:NP_610912,GB_protein:AAF58324,FlyMine:FBpp0086767,modMine:FBpp0086767; MD5=5cd3c95c6f5f3fe59c08c145ba628fab; length=625;…	9.3	6	0.05	AESTIESLPVIAGNER+IMAVADLLR+NDLLSLYATPFK+NQIPSVGNK+VTIPQDGQGVIR
526	FBpp0086708|FBgn0033897|CG8233-PA|Rcd1-PA FBpp0086709|FBgn0033897|CG8233-PB|Rcd1-PB FBpp0086710|FBgn0033897|CG8233-PC|Rcd1-PC FBpp0302788|FBgn0033897|CG8233-PD|Rcd1-PD FBpp0302789|FBgn0033897|CG8233-PE|Rcd1-PE FBpp0302790|FBgn0033897|CG8233-PF|Rcd1-PF FBpp0302791|FBgn0033897|CG8233-PG|Rcd1-PG FBpp0308987|FBgn0033897|CG8233-PH|Rcd1-PH	1.0000	FBpp0086708 type=protein; loc=2R:complement(join(14152846..14153001,14151607..14151926,14151020..14151546,14150517..14150962,14150226..14150454,14149234..14149818,14148437..14149179)); ID=FBpp0086708; name=Rcd1-PA; parent=FBgn0033897,FBtr0087582; dbxref=FlyBase:FBpp0086708,FlyBase_Annotation_IDs:CG8233-PA,GB_protein:AAF58295.3,REFSEQ:NP_725357,GB_protein:AAF58295,FlyMine:FBpp0086708,modMine:FBpp0…	7.9	6	0.05	APILFVIGQNSAR+KLLASVAWESR+TPSGQTQQFATAATSTGAAGSSTSTGTGQK+TVNVQTIKPTGSVLAQGTIR
525	FBpp0086705|FBgn0033902|CG8309-PA|Tango7-PA FBpp0308985|FBgn0033902|CG8309-PB|Tango7-PB	1.0000	FBpp0086705 type=protein; loc=2R:complement(join(14164487..14164531,14164191..14164370,14163198..14164136)); ID=FBpp0086705; name=Tango7-PA; parent=FBgn0033902,FBtr0087579; dbxref=FlyBase:FBpp0086705,FlyBase_Annotation_IDs:CG8309-PA,GB_protein:AAF58289.1,REFSEQ:NP_610932,GB_protein:AAF58289,FlyMine:FBpp0086705,modMine:FBpp0086705; MD5=70f5e58e540f3dd516e760c35ced9adc; length=387; release=r6.09; s…	13.2	6	0.05	DLLQAWK+EGLTSVSSAQLDLAR+ELQINEDEVEPFVIEVLK+TFGAPQWEQLR
491	FBpp0085566|FBgn0034528|CG11180-PA|CG11180-PA	1.0000	FBpp0085566 type=protein; loc=2R:complement(join(20623231..20623303,20621067..20623174)); ID=FBpp0085566; name=CG11180-PA; parent=FBgn0034528,FBtr0086254; dbxref=FlyBase:FBpp0085566,FlyBase_Annotation_IDs:CG11180-PA,GB_protein:AAF57445.1,REFSEQ:NP_611495,GB_protein:AAF57445,FlyMine:FBpp0085566,modMine:FBpp0085566; MD5=af431a0070c6e91771fe12ac6d3e9636; length=726; release=r6.09; species=Dmel;	10.6	6	0.04	DLLSLEEIQEK+FEQISADNDEVTSK+GSSLDEIEQSENNFVEEK+TDEQPTAVEEIEQDAPK+TSEQPTAVEEIEQDVPK
486	FBpp0085380|FBgn0266580|CG7897-PA|Gp210-PA FBpp0307249|FBgn0266580|CG7897-PB|Gp210-PB	1.0000	FBpp0085380 type=protein; loc=2R:join(5760908..5761062,5761134..5762193,5762594..5763961,5764021..5764771,5764831..5765148,5765488..5765619,5765680..5765879,5765940..5766203,5766453..5766578,5766691..5766796,5767285..5767406,5767463..5767561,5767620..5767853,5767914..5768060,5769343..5769495,5770470..5770605,5770806..5770856,5771916..5771990,5772067..5772200); ID=FBpp0085380; name=Gp210-PA; paren…	5.7	6	0.04	CLMNEPSHLSISVVGIGAIEVVSMDR+LFDTNDNLLLVDQSK+LSAYDLSEVVADQSILSVR+SFTVAAEIIQSTAFDEK+VASDPLNIQVFAPIR+VVLPYDPNSLKPLK
465	FBpp0084905|FBgn0020235|CG7610-PA|ATPsyngamma-PA FBpp0084906|FBgn0020235|CG7610-PB|ATPsyngamma-PB FBpp0084907|FBgn0020235|CG7610-PC|ATPsyngamma-PC	1.0000	FBpp0084905 type=protein; loc=3R:complement(29747854..29748747); ID=FBpp0084905; name=ATPsyngamma-PA; parent=FBgn0020235,FBtr0085539; dbxref=FlyBase:FBpp0084905,FlyBase_Annotation_IDs:CG7610-PA,GB_protein:AAN14185.1,REFSEQ:NP_524550,GB_protein:AAN14185,FlyMine:FBpp0084905,modMine:FBpp0084905; MD5=2870f590ec709925b038ac6907413c32; length=297; release=r6.09; species=Dmel;;FBpp0084906 type=protein; …	15.8	6	0.06	ELIEIISGAAALT+IANEVLQTGYDYTEGK+LTLTFNR+NILMVANEVGR
442	FBpp0084242|FBgn0039300|CG10423-PA|RpS27-PA FBpp0293236|FBgn0039300|CG10423-PB|RpS27-PB	1.0000	FBpp0084242 type=protein; loc=3R:complement(join(25247433..25247438,25246448..25246667,25246353..25246381)); ID=FBpp0084242; name=RpS27-PA; parent=FBgn0039300,FBtr0084868; dbxref=FlyBase:FBpp0084242,FlyBase_Annotation_IDs:CG10423-PA,GB_protein:AAF56428.1,REFSEQ:NP_651359,GB_protein:AAF56428,FlyMine:FBpp0084242,modMine:FBpp0084242; MD5=12891c10f84e6af4a613b302d70f03eb; length=84; release=r6.09; sp…	28.6	6	0.05	DLLHPLPAEEK+LVQHPNSYFMDVK
425	FBpp0083572|FBgn0266581|CG6375-PB|pit-PB FBpp0083573|FBgn0266581|CG6375-PA|pit-PA FBpp0312062|FBgn0266581|CG6375-PC|pit-PC	1.0000	FBpp0083572 type=protein; loc=3R:join(22035835..22036015,22036076..22036297,22036507..22037193,22037252..22037877,22037957..22038283); ID=FBpp0083572; name=pit-PB; parent=FBgn0266581,FBtr0084174; dbxref=FlyBase:FBpp0083572,FlyBase_Annotation_IDs:CG6375-PB,GB_protein:AAN13900.2,REFSEQ:NP_732694,GB_protein:AAN13900; MD5=5f5811599cc1bddcf0acadec426990a8; length=680; release=r6.09; species=Dmel;;FBpp…	10.6	6	0.06	DDEPFTVESSLAALDYR+DEDDDLEEDFQEAPLPK+GINILVATPGR+SFGFLVPPVVDLK+TLAFLIPAVELINK
422	FBpp0083376|FBgn0038834|CG15697-PA|RpS30-PA FBpp0083377|FBgn0038834|CG15697-PB|RpS30-PB FBpp0311976|FBgn0038834|CG15697-PC|RpS30-PC	1.0000	FBpp0083376 type=protein; loc=3R:join(20850866..20850943,20851031..20851351); ID=FBpp0083376; name=RpS30-PA; parent=FBgn0038834,FBtr0083969; dbxref=FlyBase:FBpp0083376,FlyBase_Annotation_IDs:CG15697-PA,GB_protein:AAF55815.1,REFSEQ:NP_650922,GB_protein:AAF55815,FlyMine:FBpp0083376,modMine:FBpp0083376; MD5=37bd816fe79d8d27f3e1d4d20b3f2d9a; length=132; release=r6.09; species=Dmel;;FBpp0083377 type=p…	8.3	6	0.05	FVNFVQGFGR+RFVNFVQGFGR
421	FBpp0083371|FBgn0019936|CG15693-PA|RpS20-PA	1.0000	FBpp0083371 type=protein; loc=3R:join(20822271..20822273,20822418..20822573,20822802..20822891,20823132..20823245); ID=FBpp0083371; name=RpS20-PA; parent=FBgn0019936,FBtr0083964; dbxref=FlyBase:FBpp0083371,FlyBase_Annotation_IDs:CG15693-PA,GB_protein:AAF55809.1,REFSEQ:NP_524421,GB_protein:AAF55809,FlyMine:FBpp0083371,modMine:FBpp0083371; MD5=3b4eeffb6f1e4ae3364b6e9e8b18e234; length=120; release=r…	22.5	6	0.06	DIEKPHVGDSASVHR+IIDLHSPSEIVK
412	FBpp0082867|FBgn0038473|CG3983-PA|Ns1-PA	1.0000	FBpp0082867 type=protein; loc=3R:complement(join(17072582..17072603,17071632..17072517,17071319..17071569,17070845..17071255,17070600..17070775)); ID=FBpp0082867; name=Ns1-PA; parent=FBgn0038473,FBtr0083426; dbxref=FlyBase:FBpp0082867,FlyBase_Annotation_IDs:CG3983-PA,GB_protein:AAF55384.3,REFSEQ:NP_732199,GB_protein:AAF55384,FlyMine:FBpp0082867,modMine:FBpp0082867; MD5=e1b5c619ffb83f545aa2fcb48a0…	9.3	6	0.05	DPFTIAESVLK+ITDVLDSFSLGPSSSK+TDDIMEITSTGPLEIR+VGVVGIPNVGK
409	FBpp0082817|FBgn0266917|CG16941-PA|CG16941-PA	1.0000	FBpp0082817 type=protein; loc=3R:complement(join(17002151..17002259,17001864..17002028,17001635..17001806,17000111..17001573,16999882..17000054,16999650..16999820,16999491..16999592)); ID=FBpp0082817; name=CG16941-PA; parent=FBgn0266917,FBtr0083374; dbxref=FlyBase:FBpp0082817,FlyBase_Annotation_IDs:CG16941-PA,GB_protein:AAF55372.1,REFSEQ:NP_650583,GB_protein:AAF55372,FlyMine:FBpp0082817,modMine:F…	7.4	6	0.06	INQDNVFAAGTAIEASLK+QLAVTSAAQQR+SPVTIQVLVPNSDK+TDIFGVGDEETVIGK
5	FBpp0070114|FBgn0001341|CG6189-PA|l(1)1Bi-PA	1.0000	FBpp0070114 type=protein; loc=X:join(629886..630209,630273..630644,630703..631983,632044..633468); ID=FBpp0070114; name=l(1)1Bi-PA; parent=FBgn0001341,FBtr0070119; dbxref=FlyBase:FBpp0070114,FlyBase_Annotation_IDs:CG6189-PA,GB_protein:AAF45532.1,REFSEQ:NP_476593,GB_protein:AAF45532,FlyMine:FBpp0070114,modMine:FBpp0070114; MD5=20bd304c92909bab340dac5751adc798; length=1133; release=r6.09; species=D…	5.2	6	0.06	AVFVVFK+DMLAAWQQYIDSK+ELNLLLK+IDSTNLLHFR+LINQLSVESLHK+MINSLITLLR
400	FBpp0082538|FBgn0026441|CG4913-PA|ear-PA FBpp0303072|FBgn0026441|CG4913-PB|ear-PB FBpp0306751|FBgn0026441|CG4913-PC|ear-PC	1.0000	FBpp0082538 type=protein; loc=3R:join(15321418..15321604,15321676..15324284); ID=FBpp0082538; name=ear-PA; parent=FBgn0026441,FBtr0083082; dbxref=FlyBase:FBpp0082538,FlyBase_Annotation_IDs:CG4913-PA,GB_protein:AAF55168.1,REFSEQ:NP_651979,GB_protein:AAF55168,FlyMine:FBpp0082538,modMine:FBpp0082538; MD5=69c2eab1ceb396cbc31d476f694c8ce0; length=931; release=r6.09; species=Dmel;;FBpp0303072 type=prot…	12.8	6	0.05	ATPTSVGSNSSSSMVSNIGK+DERPGQSDSPASGNLQSAHLQQQSQVASTGK+GGGVPVFGANIGAGSLAR+SNAFSALFGPPITK+TLSPSVGSGETAHSNEMSGVK+TSVTANNMAQVPVSK
387	FBpp0082066|FBgn0038046|CG5641-PA|CG5641-PA	1.0000	FBpp0082066 type=protein; loc=3R:complement(join(12429037..12429201,12428846..12428974,12427888..12428784)); ID=FBpp0082066; name=CG5641-PA; parent=FBgn0038046,FBtr0082594; dbxref=FlyBase:FBpp0082066,FlyBase_Annotation_IDs:CG5641-PA,GB_protein:AAF54812.1,REFSEQ:NP_650196,GB_protein:AAF54812,FlyMine:FBpp0082066,modMine:FBpp0082066; MD5=cbaed7807f4668e65216901e27b2ba9d; length=396; release=r6.09; s…	19.2	6	0.06	GTILTGNNVADVVVILK+ILIATLPQNLR+NQDLSPTPSEQTAIGNLVTK+QALPINLAFR+VPSAGAVDDSALTAALLK
360	FBpp0080967|FBgn0032906|CG9273-PA|RPA2-PA FBpp0305226|FBgn0032906|CG9273-PB|RPA2-PB	1.0000	FBpp0080967 type=protein; loc=2L:complement(join(20926034..20926046,20925914..20925975,20925264..20925850,20925096..20925174)); ID=FBpp0080967; name=RPA2-PA; parent=FBgn0032906,FBtr0081438; dbxref=FlyBase:FBpp0080967,FlyBase_Annotation_IDs:CG9273-PA,GB_protein:AAF53948.2,REFSEQ:NP_610077,GB_protein:AAF53948,FlyMine:FBpp0080967,modMine:FBpp0080967; MD5=d6972c7219a694bce853a942108ea26d; length=246;…	24.0	6	0.06	APEVMVNNYVK+GGAGAGAGASSGSGSIADFTASQSSAIVSGLEPK+IDAHYWLEEGDALK
343	FBpp0080319|FBgn0001986|CG4152-PA|l(2)35Df-PA	1.0000	FBpp0080319 type=protein; loc=2L:join(15752357..15753452,15753506..15755577); ID=FBpp0080319; name=l(2)35Df-PA; parent=FBgn0001986,FBtr0080760; dbxref=FlyBase:FBpp0080319,FlyBase_Annotation_IDs:CG4152-PA,GB_protein:AAF53481.1,REFSEQ:NP_524929,GB_protein:AAF53481,FlyMine:FBpp0080319,modMine:FBpp0080319; MD5=d6bc96548a36c16b3e02baabab66bd6b; length=1055; release=r6.09; species=Dmel;	7.1	6	0.06	DIVNTISQFEK+EYPFVLDPFQR+FPLGPPVLNPIDDMNIK+LPQVENVLPLLR+NFAPVIIFSFSK+YVFLSATIPNAR
332	FBpp0079880|FBgn0032404|CG5317-PA|RpL7-like-PA FBpp0111950|FBgn0032404|CG5317-PB|RpL7-like-PB FBpp0312091|FBgn0032404|CG5317-PC|RpL7-like-PC	1.0000	FBpp0079880 type=protein; loc=2L:join(12056422..12056432,12056499..12057147,12057215..12057328); ID=FBpp0079880; name=RpL7-like-PA; parent=FBgn0032404,FBtr0080296; dbxref=FlyBase:FBpp0079880,FlyBase_Annotation_IDs:CG5317-PA,GB_protein:AAF53155.2,REFSEQ:NP_609543,GB_protein:AAF53155,FlyMine:FBpp0079880,modMine:FBpp0079880; MD5=102a36baf70a33afa958e1debb85d021; length=257; release=r6.09; species=Dm…	24.9	6	0.06	AESFVMGYLK+GTAINELIAR+ILQDESVVTQK+TAIQSNTMVEQQLGDK+VIEPFVVYGNPSLSSIR
327	FBpp0079732|FBgn0027363|CG6521-PA|Stam-PA	1.0000	FBpp0079732 type=protein; loc=2L:join(10858835..10858877,10859370..10859647,10859707..10860910,10860977..10861521); ID=FBpp0079732; name=Stam-PA; parent=FBgn0027363,FBtr0080143; dbxref=FlyBase:FBpp0079732,FlyBase_Annotation_IDs:CG6521-PA,GB_protein:AAF53027.1,REFSEQ:NP_477448,GB_protein:AAF53027,FlyMine:FBpp0079732,modMine:FBpp0079732; MD5=ffa29d1c574161ed4ff139ded1f1e20e; length=689; release=r6.…	9.6	6	0.06	DPNVVSSQQEEDDIAK+ELDLIPALYAK+GEGLFPSNFVTADLSVDPER+TEAAAAAAAAQPVEIDESK
322	FBpp0079642|FBgn0053303|CG33303-PA|CG33303-PA FBpp0304506|FBgn0053303|CG33303-PB|CG33303-PB	1.0000	FBpp0079642 type=protein; loc=2L:complement(join(10375148..10375733,10374301..10375091)); ID=FBpp0079642; name=CG33303-PA; parent=FBgn0053303,FBtr0080052; dbxref=FlyBase:FBpp0079642,FlyBase_Annotation_IDs:CG33303-PA,GB_protein:AAS64675.1,REFSEQ:NP_995680,GB_protein:AAS64675,FlyMine:FBpp0079642,modMine:FBpp0079642; MD5=4730c7d543cc804b2f0a4e3a3e917471; length=458; release=r6.09; species=Dmel;;FBpp…	14.6	6	0.05	FPLFGGWK+IILPEGSSDIR+NEPVKGEQSFTFTFPR+QTFIVETVASK+TQYTLGYNVPSYEYMFNDGNK
299	FBpp0079233|FBgn0032015|CG7830-PA|Ostgamma-PA	1.0000	FBpp0079233 type=protein; loc=2L:complement(join(8307983..8308069,8307147..8307873,8306906..8307068,8306825..8306840)); ID=FBpp0079233; name=Ostgamma-PA; parent=FBgn0032015,FBtr0079613; dbxref=FlyBase:FBpp0079233,FlyBase_Annotation_IDs:CG7830-PA,GB_protein:AAF52636.2,REFSEQ:NP_609204,GB_protein:AAF52636,FlyMine:FBpp0079233,modMine:FBpp0079233; MD5=8ebc498cefe5507b7ddaf1a05ee6afc8; length=330; rel…	13.0	6	0.05	AQGYPYSFLFK+LNTAPVFMHFPAK+NNLEFLYNK+VGFAADSIAK
287	FBpp0078806|FBgn0001942|CG9075-PA|eIF-4a-PA FBpp0078807|FBgn0001942|CG9075-PC|eIF-4a-PC FBpp0078808|FBgn0001942|CG9075-PB|eIF-4a-PB FBpp0078809|FBgn0001942|CG9075-PD|eIF-4a-PD FBpp0297911|FBgn0001942|CG9075-PE|eIF-4a-PE FBpp0303628|FBgn0001942|CG9075-PF|eIF-4a-PF	1.0000	FBpp0078806 type=protein; loc=2L:join(5981834..5981835,5983010..5983236,5984011..5984624,5984719..5984942,5985026..5985170); ID=FBpp0078806; name=eIF-4a-PA; parent=FBgn0001942,FBtr0079175; dbxref=FlyBase:FBpp0078806,FlyBase_Annotation_IDs:CG9075-PA,GB_protein:AAF52317.2,REFSEQ:NP_723137,GB_protein:AAF52317,FlyMine:FBpp0078806,modMine:FBpp0078806; MD5=5891fcac3bcd1da6b7c83506890f24e3; length=403; …	10.7	6	0.05	DPVSILVK+DVIAQAQSGTGK+LFVLDEADEMLSR+VLITTDLLAR
286	FBpp0078765|FBgn0024191|CG7238-PA|sip1-PA FBpp0311644|FBgn0024191|CG7238-PB|sip1-PB	1.0000	FBpp0078765 type=protein; loc=2L:join(5721136..5721244,5721296..5723574,5723638..5723769); ID=FBpp0078765; name=sip1-PA; parent=FBgn0024191,FBtr0079134; dbxref=FlyBase:FBpp0078765,FlyBase_Annotation_IDs:CG7238-PA,GB_protein:AAF52282.1,REFSEQ:NP_524725,GB_protein:AAF52282,FlyMine:FBpp0078765,modMine:FBpp0078765; MD5=ec90f1294a1ab31774c8f7dc67693655; length=839; release=r6.09; species=Dmel;;FBpp031…	6.1	6	0.06	ELVQWQPLENPTEPLPLIK+FEITDYDLDNEFNINRPR+LIDNPDLSLPQAER
285	FBpp0078733|FBgn0002525|CG6944-PA|Lam-PA FBpp0297901|FBgn0002525|CG6944-PB|Lam-PB FBpp0297902|FBgn0002525|CG6944-PC|Lam-PC FBpp0312110|FBgn0002525|CG6944-PD|Lam-PD	1.0000	FBpp0078733 type=protein; loc=2L:join(5543332..5543794,5544038..5544741,5544807..5545508); ID=FBpp0078733; name=Lam-PA; parent=FBgn0002525,FBtr0079100; dbxref=FlyBase:FBpp0078733,FlyBase_Annotation_IDs:CG6944-PA,GB_protein:AAF52262.1,REFSEQ:NP_476616,GB_protein:AAF52262,FlyMine:FBpp0078733,modMine:FBpp0078733; MD5=3c317e8fc67e7c24cc1bba84fa2623e5; length=622; release=r6.09; species=Dmel;;FBpp0297…	14.0	6	0.06	AVVDESEDHSVADYYVSASAK+DEIQSLYEDK+LNITPATNTATVQSFSQSLR+TILLNSEGEAVANLDR+VDLENTIQSLR+VELQNLNDR
278	FBpp0078624|FBgn0037220|CG14641-PA|CG14641-PA	1.0000	FBpp0078624 type=protein; loc=3R:complement(4230986..4232242); ID=FBpp0078624; name=CG14641-PA; parent=FBgn0037220,FBtr0078985; dbxref=FlyBase:FBpp0078624,FlyBase_Annotation_IDs:CG14641-PA,GB_protein:AAF52166.2,REFSEQ:NP_649440,GB_protein:AAF52166,FlyMine:FBpp0078624,modMine:FBpp0078624; MD5=c2e818d483db63c1bdaba8a641b10532; length=418; release=r6.09; species=Dmel;	19.1	6	0.04	AASLPTLEPPEDR+DQFYQFGEIR+EYYIQNIDAQLQDGDGTEAAGAVGR+NITTLYVGNLPEEITEPELR+QEQINVMPAGMK
273	FBpp0078566|FBgn0037252|CG14650-PA|CG14650-PA	1.0000	FBpp0078566 type=protein; loc=3R:join(4437628..4439759,4439817..4439970,4440027..4440151,4440221..4440323,4440393..4440685,4440747..4440852); ID=FBpp0078566; name=CG14650-PA; parent=FBgn0037252,FBtr0078926; dbxref=FlyBase:FBpp0078566,FlyBase_Annotation_IDs:CG14650-PA,GB_protein:AAF52123.1,REFSEQ:NP_649473,GB_protein:AAF52123,FlyMine:FBpp0078566,modMine:FBpp0078566; MD5=a40c2a69737c9662f5a2b9d7642…	8.4	6	0.06	MPLATATVSPTAINK+TTPVSANSSLQNHSNVLNFTPATNSSTSSR+VQQSQSLAQPNLQPQIK+YSSSNLNPNNSSGYSYSSK
264	FBpp0078354|FBgn0037351|CG1475-PB|RpL13A-PB	1.0000	FBpp0078354 type=protein; loc=3R:join(5624500..5624520,5624890..5625130,5625514..5625869); ID=FBpp0078354; name=RpL13A-PB; parent=FBgn0037351,FBtr0078705; dbxref=FlyBase:FBpp0078354,FlyBase_Annotation_IDs:CG1475-PB,GB_protein:AAF51987.1,REFSEQ:NP_649560,GB_protein:AAF51987,FlyMine:FBpp0078354,modMine:FBpp0078354; MD5=b12cede152a797013706236cb3f27e6d; length=205; release=r6.09; species=Dmel;	17.1	6	0.06	LSHEVGWHYQDVIK+RVVVPIAMR+VFDGIPSPYDK+VFDGIPSPYDKR+VVVPIAMR
260	FBpp0078219|FBgn0044324|CG10712-PB|Chro-PB FBpp0078220|FBgn0044324|CG10712-PC|Chro-PC FBpp0078221|FBgn0044324|CG10712-PA|Chro-PA FBpp0304363|FBgn0044324|CG10712-PD|Chro-PD FBpp0311928|FBgn0044324|CG10712-PE|Chro-PE	1.0000	FBpp0078219 type=protein; loc=3L:complement(join(22877937..22877994,22877450..22877875,22876457..22877388,22875124..22876390,22874602..22874699)); ID=FBpp0078219; name=Chro-PB; parent=FBgn0044324,FBtr0078568; dbxref=GB_protein:AAF51877.2,GB_protein:AAF51877.1,FlyBase:FBpp0078219,FlyBase_Annotation_IDs:CG10712-PB,REFSEQ:NP_730762,GB_protein:AAF51877; MD5=826bf315c055b394b2a4b6285cbd83ed; length=92…	5.6	6	0.05	INGNSTVVSPLTEQK+LPTLANQLK+VENSEAPAPVSPAPVPQK+VPYFLQMFEK
257	FBpp0078162|FBgn0011771|CG5837-PA|Hem-PA	1.0000	FBpp0078162 type=protein; loc=3L:complement(join(22286808..22287987,22284542..22286742)); ID=FBpp0078162; name=Hem-PA; parent=FBgn0011771,FBtr0078510; dbxref=FlyBase:FBpp0078162,FlyBase_Annotation_IDs:CG5837-PA,GB_protein:AAF51820.1,REFSEQ:NP_524214,GB_protein:AAF51820,FlyMine:FBpp0078162,modMine:FBpp0078162; MD5=e70556b683a10e6217969cce297912e3; length=1126; release=r6.09; species=Dmel;	5.7	6	0.05	ALAELVGPYGIK+LSLVGNPAILLK+QEQILGLAL+VASEMASAAGLLCK+YYVQYLSGFDATDLNIR
246	FBpp0077571|FBgn0000579|CG17654-PB|Eno-PB FBpp0077572|FBgn0000579|CG17654-PE|Eno-PE FBpp0077573|FBgn0000579|CG17654-PC|Eno-PC FBpp0077574|FBgn0000579|CG17654-PD|Eno-PD FBpp0077575|FBgn0000579|CG17654-PA|Eno-PA FBpp0291325|FBgn0000579|CG17654-PF|Eno-PF	1.0000	FBpp0077571 type=protein; loc=2L:complement(join(1727646..1727833,1725341..1726655)); ID=FBpp0077571; name=Eno-PB; parent=FBgn0000579,FBtr0077905; dbxref=FlyBase:FBpp0077571,FlyBase_Annotation_IDs:CG17654-PB,GB_protein:AAN10455.1,REFSEQ:NP_722721,GB_protein:AAN10455; MD5=192a03ed239ad33bf021aeae31e76f91; length=500; release=r6.09; species=Dmel;;FBpp0077572 type=protein; loc=2L:complement(join(172…	19.2	6	0.05	AAVPSGASTGVHEALELR+AVGHVNDTLGPELIK+FGLDATAVGDEGGFAPNIQSNK+LANLYQEFIK+VNQIGTVTESIAAHLLAK
232	FBpp0077081|FBgn0031643|CG3008-PA|CG3008-PA	1.0000	FBpp0077081 type=protein; loc=2L:join(4883647..4884339,4884391..4885509); ID=FBpp0077081; name=CG3008-PA; parent=FBgn0031643,FBtr0077389; dbxref=FlyBase:FBpp0077081,FlyBase_Annotation_IDs:CG3008-PA,GB_protein:AAF50965.1,REFSEQ:NP_608871,GB_protein:AAF50965,FlyMine:FBpp0077081,modMine:FBpp0077081; MD5=41726f07513ce613867752d644eb2c1c; length=603; release=r6.09; species=Dmel;	10.4	6	0.05	DGDAEFLHDTAEDDYEEDELEQQK+LINNQILEQINGIISTGK+TSEPVQQVNLADIMSEQYAHK
176	FBpp0075104|FBgn0025582|CG9677-PA|Int6-PA	1.0000	FBpp0075104 type=protein; loc=3L:complement(join(16786744..16786833,16786257..16786649,16785346..16786170)); ID=FBpp0075104; name=Int6-PA; parent=FBgn0025582,FBtr0075345; dbxref=FlyBase:FBpp0075104,FlyBase_Annotation_IDs:CG9677-PA,GB_protein:AAF49412.1,REFSEQ:NP_477385,GB_protein:AAF49412,FlyMine:FBpp0075104,modMine:FBpp0075104; MD5=65d76ad41ba7bda5d6bd5ed4d6c7a92c; length=435; release=r6.09; spe…	10.1	6	0.06	LGHVVMGTQPLSPYQQLVEK+LNLSQEMPEELVQR+YLATAVVINR
164	FBpp0074756|FBgn0040075|CG9750-PA|rept-PA FBpp0304236|FBgn0040075|CG9750-PB|rept-PB FBpp0311247|FBgn0040075|CG9750-PC|rept-PC	1.0000	FBpp0074756 type=protein; loc=3L:19255515..19256960; ID=FBpp0074756; name=rept-PA; parent=FBgn0040075,FBtr0074988; dbxref=GB_protein:AAF49182.1,FlyBase:FBpp0074756,FlyBase_Annotation_IDs:CG9750-PA,REFSEQ:NP_524156,GB_protein:AAF49182,FlyMine:FBpp0074756,modMine:FBpp0074756; MD5=a3ea44727bd62e2721bb3d2ec2a0204f; length=481; release=r6.09; species=Dmel;;FBpp0304236 type=protein; loc=3L:19255515..19…	13.1	6	0.06	ALESDMAPVVVMATNR+GLGLDDVLEAR+IQAGDVITIDK+TEALSQALR+THGFLALFSGDTGEIK
159	FBpp0074689|FBgn0014037|CG32217-PA|Su(Tpl)-PA FBpp0291257|FBgn0014037|CG32217-PB|Su(Tpl)-PB FBpp0310656|FBgn0014037|CG32217-PC|Su(Tpl)-PC	1.0000	FBpp0074689 type=protein; loc=3L:complement(19891524..19894703); ID=FBpp0074689; name=Su(Tpl)-PA; parent=FBgn0014037,FBtr0074920; dbxref=GB_protein:AAF49098.3,GB_protein:AAF49098.2,FlyBase:FBpp0074689,FlyBase_Annotation_IDs:CG32217-PA,REFSEQ:NP_649155,GB_protein:AAF49098,FlyMine:FBpp0074689,modMine:FBpp0074689; MD5=4d0d957675eff995f122e95659e7334b; length=1059; release=r6.09; species=Dmel;;FBpp02…	7.1	6	0.06	DSMTAGTSSATASSVISSR+LAASFVPAATSGSASGTSK+SPNPSTLGAIGTVNGSGVVGGR+YDFSQYVPIQTLEVR
107	FBpp0073010|FBgn0004888|CG1065-PA|Scsalpha-PA FBpp0292215|FBgn0004888|CG1065-PB|Scsalpha-PB	1.0000	FBpp0073010 type=protein; loc=3L:join(3814319..3814355,3816632..3817080,3817437..3817721,3817784..3817999); ID=FBpp0073010; name=Scsalpha-PA; parent=FBgn0004888,FBtr0073151; dbxref=FlyBase:FBpp0073010,FlyBase_Annotation_IDs:CG1065-PA,GB_protein:AAF47796.2,REFSEQ:NP_523905,GB_protein:AAF47796,FlyMine:FBpp0073010,modMine:FBpp0073010; MD5=770d68231aafea52ee150be7f7454d1f; length=328; release=r6.09; …	15.2	6	0.05	AKPVVSFIAGVSAPPGR+GGTQHLGLPVFASVAEAK+GIILIGEIGGVAEEK
791a	FBpp0307480|FBgn0265003|CG44154-PA|koi-PA FBpp0307482|FBgn0265003|CG44154-PC|koi-PC	0.9997	FBpp0307480 type=protein; loc=2R:join(6811929..6812083,6812781..6813116,6813173..6813753,6815060..6816559,6816617..6816729,6816793..6817005); ID=FBpp0307480; name=koi-PA; parent=FBgn0265003,FBtr0335512; dbxref=REFSEQ:NP_001260738,GB_protein:AGB93271,FlyBase:FBpp0307480,FlyBase_Annotation_IDs:CG44154-PA; MD5=b816c72334d7995ecbaa8dec94cfaa06; length=965; release=r6.09; species=Dmel;;FBpp0307482 typ…	4.7	6	0.03	AFAQLTSDYSSDDMTPDAK+LSLVEILGFK+VNYMVQQNPAQEEFIR
791b	FBpp0307483|FBgn0265003|CG44154-PD|koi-PD FBpp0307485|FBgn0265003|CG44154-PF|koi-PF	0.9833	FBpp0307483 type=protein; loc=2R:join(6811929..6812083,6812781..6813116,6813173..6813753,6814037..6814314); ID=FBpp0307483; name=koi-PD; parent=FBgn0265003,FBtr0335515; dbxref=REFSEQ:NP_724502,GB_protein:AAG22207,FlyBase:FBpp0307483,FlyBase_Annotation_IDs:CG44154-PD; MD5=17b1d6f3353b9e2f4bc11187e0caa5de; length=449; release=r6.09; species=Dmel;;FBpp0307485 type=protein; loc=2R:join(6811929..68120…	9.8	6	0.03	AFAQLTSDYSSDDMTPDAK+TIGQNVVNK+VNYMVQQNPAQEEFIR
98	FBpp0072768|FBgn0035336|CG9004-PA|CG9004-PA	1.0000	FBpp0072768 type=protein; loc=3L:join(2373796..2374675,2374729..2376413); ID=FBpp0072768; name=CG9004-PA; parent=FBgn0035336,FBtr0072890; dbxref=FlyBase:FBpp0072768,FlyBase_Annotation_IDs:CG9004-PA,GB_protein:AAF47640.1,REFSEQ:NP_647717,GB_protein:AAF47640,FlyMine:FBpp0072768,modMine:FBpp0072768; MD5=cbddc1149c8ec393ecc3d2ebd4b9c3e0; length=854; release=r6.09; species=Dmel;	8.9	5	0.05	DAEGNILPDPVELEASAAGQK+LIQEALLGYTR+LPQYDPELAENLR+SANGGFADQLLELAR+VAAAAEALAAQSQLGK
92	FBpp0072475|FBgn0052344|CG32344-PA|CG32344-PA	1.0000	FBpp0072475 type=protein; loc=3L:complement(join(324653..324655,324049..324598,323240..323994,322893..323168,321929..322828)); ID=FBpp0072475; name=CG32344-PA; parent=FBgn0052344,FBtr0072576; dbxref=FlyBase:FBpp0072475,FlyBase_Annotation_IDs:CG32344-PA,GB_protein:AAN11439.1,REFSEQ:NP_612028,GB_protein:AAN11439,FlyMine:FBpp0072475,modMine:FBpp0072475; MD5=3ba86a6eaf3ac668fb195d101b02cea2; length=8…	5.0	5	0.05	LNSIEYVVFDEADR+MPTADEEAISSTFNK+TESGAWIPASFK
84	FBpp0072253|FBgn0035016|CG4612-PA|CG4612-PA FBpp0297274|FBgn0035016|CG4612-PC|CG4612-PC	1.0000	FBpp0072253 type=protein; loc=2R:complement(join(24524774..24525472,24524318..24524542)); ID=FBpp0072253; name=CG4612-PA; parent=FBgn0035016,FBtr0072346; dbxref=FlyBase:FBpp0072253,FlyBase_Annotation_IDs:CG4612-PA,GB_protein:AAF47219.1,REFSEQ:NP_611924,GB_protein:AAF47219,FlyMine:FBpp0072253,modMine:FBpp0072253; MD5=1bd9a6a8c15f505b569c615e13068198; length=307; release=r6.09; species=Dmel;;FBpp02…	15.6	5	0.05	FGFVAYENPQSALAAVIGLHGK+GYGFVHFDSEEAAR+NLSEEFTEQHLR
792b	FBpp0311338|FBgn0266696|CG45186-PAF|CG45186-PAF FBpp0311339|FBgn0266696|CG45186-PAG|CG45186-PAG FBpp0311340|FBgn0266696|CG45186-PAH|CG45186-PAH	1.0000	FBpp0311338 type=protein; loc=3L:join(2388767..2388781,2402555..2408341); ID=FBpp0311338; name=CG45186-PAF; parent=FBgn0266696,FBtr0345113; dbxref=FlyBase:FBpp0311338,FlyBase_Annotation_IDs:CG45186-PAF,GB_protein:AAF47642,REFSEQ:NP_647719; MD5=0cc5b5dd079251aaf772f4f1a8f74477; length=1933; release=r6.09; species=Dmel;;FBpp0311339 type=protein; loc=3L:2402723..2408341; ID=FBpp0311339; name=CG45186…	4.3	5	0.03	DIVTTEPPVVVQEALQVR+DVPATLDLLR+LDETELDESEIIDR+TQPLPLSIYQPTNASTGYVQWQPQPQK+TQSANIYNLIQR
82	FBpp0072250|FBgn0016687|CG4634-PA|Nurf-38-PA FBpp0271761|FBgn0016687|CG4634-PB|Nurf-38-PB FBpp0297127|FBgn0016687|CG4634-PC|Nurf-38-PC	1.0000	FBpp0072250 type=protein; loc=2R:complement(join(24560853..24561060,24560292..24560410,24559830..24560225,24559623..24559774,24559455..24559564,24559101..24559132)); ID=FBpp0072250; name=Nurf-38-PA; parent=FBgn0016687,FBtr0072343; dbxref=FlyBase_Annotation_IDs:CG4634-PA,FlyBase:FBpp0072250,GB_protein:AAF47227,REFSEQ:NP_523849,FlyMine:FBpp0072250,modMine:FBpp0072250; MD5=71a0b66df47f0abab128bb713b…	23.8	5	0.04	GAKNSPSYSLYFKNK+GDNDPIDVIEIGYR+IIAIDVNDPLASK+TIYNMVVEVPR+VNDIADVDQYFPGLLR
779a	FBpp0292363|FBgn0261802|CG6448-PA|CG42748-PB FBpp0292364|FBgn0261802|CG6448-PB|CG42748-PC FBpp0292369|FBgn0261802|CG42748-PG|CG42748-PG FBpp0305884|FBgn0261802|CG42748-PJ|CG42748-PJ FBpp0305885|FBgn0261802|CG42748-PK|CG42748-PK	1.0000	FBpp0292363 type=protein; loc=2L:join(22140824..22140971,22141595..22141768,22141834..22144280,22145671..22146996,22154798..22155408,22156621..22156815,22158513..22158744); ID=FBpp0292363; name=CG42748-PB; parent=FBgn0261802,FBtr0303271; dbxref=FlyBase:FBpp0292363,FlyBase:FBpp0085292,FlyBase_Annotation_IDs:CG6448-PA,FlyBase_Annotation_IDs:CG42748-PB,REFSEQ:NP_724384,GB_protein:AAF57249; MD5=613d6…	4.4	5	0.05	DTGLSSQIVVAEETHTVNR+GAPINSSFISVASGSGLLR+GNFLLDEISK+LNIPDWFR+TLDSPQTPVIDNSPPELAR
772a	FBpp0288898|FBgn0261461|CG42274-PC|RhoGAP18B-PC FBpp0288899|FBgn0261461|CG42274-PD|RhoGAP18B-PD	1.0000	FBpp0288898 type=protein; loc=X:complement(join(19153028..19154953,19150811..19151959,19145968..19146142,19144564..19144591,19144005..19144496,19143585..19143768)); ID=FBpp0288898; name=RhoGAP18B-PC; parent=FBgn0261461,FBtr0299623; dbxref=FlyBase:FBpp0288898,FlyBase_Annotation_IDs:CG42274-PC,REFSEQ:NP_573352,GB_protein:AAF48921,FlyMine:FBpp0288898,modMine:FBpp0288898; MD5=af68c419830ecf3d03b1bb9b…	11.2	5	0.05	AQQIQEDNEVQQTQQSTILQR+DLPADQQPSVVVHPILR+ELTSPLITQEAYER+LLLTDSVLAWR+RPAPPPPAQLATSNTTSLAPR
756a	FBpp0088174|FBgn0039909|CG1970-PA|ND-49-PA FBpp0305832|FBgn0039909|CG1970-PB|ND-49-PB	1.0000	FBpp0088174 type=protein; loc=4:complement(join(570604..570695,570409..570533,570234..570343,569975..570176,569114..569301,568367..569056)); ID=FBpp0088174; name=ND-49-PA; parent=FBgn0039909,FBtr0089105; dbxref=FlyBase:FBpp0088174,GB_protein:AAF59336.2,FlyBase_Annotation_IDs:CG1970-PA,REFSEQ:NP_651926,GB_protein:AAF59336,FlyMine:FBpp0088174,modMine:FBpp0088174; MD5=34fc4f346cb05e74e8ae5dbf4d53748…	10.9	5	0.05	APGFAHLAALEK+LLNIDVPLR+QQPYDAYNLVNFDVPIGTK+TYTQALPYFDR
734a	FBpp0085646|FBgn0260934|CG8201-PA|par-1-PA FBpp0290718|FBgn0260934|CG8201-PP|par-1-PP FBpp0303277|FBgn0260934|CG8201-PV|par-1-PV FBpp0303278|FBgn0260934|CG8201-PX|par-1-PX	1.0000	FBpp0085646 type=protein; loc=2R:join(19459933..19460616,19470597..19470812,19470872..19471092,19471209..19471490,19471552..19471736,19472819..19472931,19472996..19473164,19473440..19473554,19473613..19473740,19473805..19473967,19477616..19477704,19478742..19478865,19482952..19483101,19483168..19483286,19483349..19483407); ID=FBpp0085646; name=par-1-PA; parent=FBgn0260934,FBtr0086450; dbxref=FlyB…	9.5	5	0.05	ASLETIMGDK+IADFGFSNEFTPGSK+MLTTADTTLNSPAKPR+NNTALEYSGTSGASGDSSHPGR+TTSPLMPDQIMQK+YDDVFATYLLLGR
75	FBpp0072097|FBgn0011726|CG4254-PA|tsr-PA	1.0000	FBpp0072097 type=protein; loc=2R:complement(join(24046666..24046668,24044992..24045182,24044814..24044919,24044604..24044750)); ID=FBpp0072097; name=tsr-PA; parent=FBgn0011726,FBtr0072188; dbxref=FlyBase:FBpp0072097,FlyBase_Annotation_IDs:CG4254-PA,GB_protein:AAF47146.1,REFSEQ:NP_477034,GB_protein:AAF47146,FlyMine:FBpp0072097,modMine:FBpp0072097; MD5=02b1c8e7700742cac8cd399509394e00; length=148; …	28.4	5	0.05	NAEYDQFLEDIQK+QIDVETVADR+YIQATDLSEASR+YVIFYIR
710a	FBpp0082574|FBgn0013269|CG6226-PA|FK506-bp1-PA	1.0000	FBpp0082574 type=protein; loc=3R:complement(join(15333013..15333028,15332616..15332828,15331704..15332548)); ID=FBpp0082574; name=FK506-bp1-PA; parent=FBgn0013269,FBtr0083120; dbxref=FlyBase:FBpp0082574,FlyBase_Annotation_IDs:CG6226-PA,GB_protein:AAF55171.2,REFSEQ:NP_524364,GB_protein:AAF55171,FlyMine:FBpp0082574,modMine:FBpp0082574; MD5=81da0d3b2da34b54d358bde310718f1a; length=357; release=r6.09…	13.4	5	0.04	AIPQVALDLNFSK+FALGGGEVIK+QEYIVATVTK+TFDSLLK+VSVYYIGR
707a	FBpp0082421|FBgn0013981|CG3379-PA|His4r-PA FBpp0082422|FBgn0013981|CG3379-PB|His4r-PB FBpp0082423|FBgn0013981|CG3379-PC|His4r-PC FBpp0085280|FBgn0051611|CG31611-PA|His4 FBpp0091116|FBgn0053871|CG33871-PA|His4 FBpp0091118|FBgn0053873|CG33873-PA|His4 FBpp0091120|FBgn0053875|CG33875-PA|His4 FBpp0091128|FBgn0053883|CG33883-PA|His4 FBpp0091130|FBgn0053885|CG33885-PA|His4 FBpp0091132|FBgn0053887|CG3388…	1.0000	FBpp0082421 type=protein; loc=3R:join(14626050..14626229,14626294..14626425); ID=FBpp0082421; name=His4r-PA; parent=FBgn0013981,FBtr0082962; dbxref=FlyBase:FBpp0082421,FlyBase_Annotation_IDs:CG3379-PA,GB_protein:AAF55080.1,REFSEQ:NP_731927,GB_protein:AAF55080; MD5=8599e638a42068811d569d74bd7f4a5e; length=103; release=r6.09; species=Dmel;;FBpp0082422 type=protein; loc=3R:join(14626050..14626229,14…	40.8	5	0.05	DNIQGITKPAIR+ISGLIYEETR+TVTAMDVVYALK+VFLENVIR
700a	FBpp0081154|FBgn0037470|CG1091-PB|Tailor-PB FBpp0305518|FBgn0037470|CG1091-PC|Tailor-PC	1.0000	FBpp0081154 type=protein; loc=3R:complement(join(7085882..7085980,7085414..7085512,7084925..7085357,7084543..7084767,7084375..7084481,7084183..7084318,7083948..7084124,7083690..7083891,7083382..7083586)); ID=FBpp0081154; name=Tailor-PB; parent=FBgn0037470,FBtr0081640; dbxref=FlyBase:FBpp0081154,FlyBase_Annotation_IDs:CG1091-PB,GB_protein:AAF54068.3,REFSEQ:NP_649693,GB_protein:AAF54068,FlyMine:FBp…	8.8	5	0.05	AMIVGEITNVFK+IMVGIESYLDR+KTSLPGSTAPNIAAPVTK+NFFAYFAK+TSLPGSTAPNIAAPVTK
686b	FBpp0072990|FBgn0005640|CG10579-PD|Eip63E-PD FBpp0072991|FBgn0005640|CG10579-PE|Eip63E-PE FBpp0072992|FBgn0005640|CG10579-PA|Eip63E-PA FBpp0072993|FBgn0005640|CG10579-PB|Eip63E-PB FBpp0072994|FBgn0005640|CG10579-PC|Eip63E-PC FBpp0110220|FBgn0005640|CG10579-PF|Eip63E-PF FBpp0110221|FBgn0005640|CG10579-PG|Eip63E-PG FBpp0110222|FBgn0005640|CG10579-PH|Eip63E-PH FBpp0110223|FBgn0005640|CG10579-PI|Eip6…	1.0000	FBpp0072990 type=protein; loc=3L:join(3516774..3516828,3552787..3552864,3578289..3578480,3588042..3588080,3593329..3593546,3594651..3594742,3598065..3598239,3598360..3598621,3600013..3600225,3600312..3600491,3607502..3607566); ID=FBpp0072990; name=Eip63E-PD; parent=FBgn0005640,FBtr0073131; dbxref=FlyBase:FBpp0072990,FlyBase_Annotation_IDs:CG10579-PD,GB_protein:AAN11568.1,REFSEQ:NP_523904,GB_prote…	9.8	5	0.04	FSAFGGDSPFGK+IADFGLAR+LFLFQLLR+LGADDALQHPYFAQLPK+LQEEEGAPFTAIR
673a	FBpp0075249|FBgn0263603|CG5215-PB|Zn72D-PB FBpp0302718|FBgn0263603|CG5215-PC|Zn72D-PC FBpp0302719|FBgn0263603|CG5215-PD|Zn72D-PD FBpp0305489|FBgn0263603|CG5215-PF|Zn72D-PF	1.0000	FBpp0075249 type=protein; loc=3L:complement(join(16110483..16111869,16109622..16110122,16107596..16107786,16106954..16107529)); ID=FBpp0075249; name=Zn72D-PB; parent=FBgn0263603,FBtr0075494; dbxref=FlyBase:FBpp0075249,FlyBase_Annotation_IDs:CG5215-PB,GB_protein:AAO41247.1,REFSEQ:NP_788510,GB_protein:AAO41247,FlyMine:FBpp0075249,modMine:FBpp0075249; MD5=9effbe2100b9ff80ae0e728ee501781c; length=884…	9.6	5	0.05	DANPGEAATTDEGEGDSEFLPR+DNQIFSFQK+INFVPAAAGGAGVAK+LVSDALAEQPSDAGAANK+TFYQQSPASYNASGSTASVSK
642a	FBpp0070766|FBgn0029785|CG4111-PB|RpL35-PB FBpp0070767|FBgn0029785|CG4111-PA|RpL35-PA FBpp0311779|FBgn0029785|CG4111-PC|RpL35-PC	1.0000	FBpp0070766 type=protein; loc=X:join(5672520..5672522,5672998..5673134,5673217..5673448); ID=FBpp0070766; name=RpL35-PB; parent=FBgn0029785,FBtr0070800; dbxref=FlyBase:FBpp0070766,FlyBase_Annotation_IDs:CG4111-PB,GB_protein:AAN09148.1,REFSEQ:NP_572243,GB_protein:AAN09148; MD5=4f81c95b271d6743c411f406b9000e85; length=123; release=r6.09; species=Dmel;;FBpp0070767 type=protein; loc=X:join(5672873..5…	17.1	5	0.05	NELLSLR+QLDELKNELLSLR+VYIVMHQK
629	FBpp0303362|FBgn0263998|CG43741-PC|Ack-like-PC FBpp0303364|FBgn0263998|CG43741-PE|Ack-like-PE	1.0000	FBpp0303362 type=protein; loc=2R:complement(join(13152619..13152622,13151367..13151436,13150889..13151288,13149750..13150832,13148953..13149683,13148671..13148890,13146535..13148454)); ID=FBpp0303362; name=Ack-like-PC; parent=FBgn0263998,FBtr0330330; dbxref=FlyBase_Annotation_IDs:CG43741-PC,FlyBase:FBpp0303362,REFSEQ:NP_001260934,GB_protein:AGB93467; MD5=424610c13d9f1adea6a1ab2fcd90d046; length=1…	5.2	5	0.04	LEQQQPLPR+QGDIISVLDR+QVHQQQSLPTASIITAAVGGAVSAR+SGVGLNASSGSVYMGSK+SPTSTNFVGSSPEELK
625	FBpp0297366|FBgn0038108|CG7518-PF|CG7518-PF FBpp0297367|FBgn0038108|CG7518-PG|CG7518-PG FBpp0306577|FBgn0038108|CG7518-PH|CG7518-PH FBpp0306578|FBgn0038108|CG7518-PI|CG7518-PI FBpp0306579|FBgn0038108|CG7518-PJ|CG7518-PJ	1.0000	FBpp0297366 type=protein; loc=3R:join(12998585..12999100,12999441..12999524,12999595..12999773,12999852..13000013,13000071..13000216,13000391..13000973,13001079..13001879,13001949..13001975,13002629..13002709,13002771..13002907,13002970..13005396,13005468..13006274,13006346..13007214,13007525..13007714,13007782..13008155); ID=FBpp0297366; name=CG7518-PF; parent=FBgn0038108,FBtr0306256; dbxref=REF…	3.5	5	0.04	GVQVEHLSLPPGITLTK+HTDATDASAAAAALAAFK+MGLLDVYNIFDK+QATVPAPAPSVPEK+QFGGNVNYYTPQEAVAEAAR
613	FBpp0289797|FBgn0038369|CG4560-PC|Arpc3A-PC FBpp0306661|FBgn0038369|CG4560-PE|Arpc3A-PE	1.0000	FBpp0289797 type=protein; loc=3R:join(15834766..15834771,15834913..15835086,15835197..15835550); ID=FBpp0289797; name=Arpc3A-PC; parent=FBgn0038369,FBtr0300570; dbxref=REFSEQ:NP_650498,GB_protein:AAF55233,FlyBase:FBpp0289797,FlyBase_Annotation_IDs:CG4560-PC,FlyMine:FBpp0289797,modMine:FBpp0289797; MD5=48077a692935fb65a617ee6c0cc31cdd; length=177; release=r6.09; species=Dmel;;FBpp0306661 type=prot…	26.6	5	0.05	AQGQQDMYSLAISK+GPAPSANIESDIIDESLYYFK+QQVGNMAILPLR
610	FBpp0289147|FBgn0024733|CG17521-PC|RpL10-PC FBpp0289148|FBgn0024733|CG17521-PD|RpL10-PD FBpp0306039|FBgn0024733|CG17521-PE|RpL10-PE	1.0000	FBpp0289147 type=protein; loc=3L:complement(join(23095275..23095297,23094906..23095211,23094684..23094846,23093714..23093878)); ID=FBpp0289147; name=RpL10-PC; parent=FBgn0024733,FBtr0299869; dbxref=FlyBase:FBpp0289147,FlyBase_Annotation_IDs:CG17521-PC,REFSEQ:NP_651954,GB_protein:AAF45440,FlyMine:FBpp0289147,modMine:FBpp0289147; MD5=a21ae4fdf57e935a5fb2b1b7c681fc43; length=218; release=r6.09; spec…	19.3	5	0.05	AQVIEALR+GAFGKPQGTVAR+IGQPIMSVR+YRPEHGPIAAWEK
602	FBpp0110412|FBgn0040007|CG18001-PA|RpL38-PA FBpp0306998|FBgn0040007|CG18001-PB|RpL38-PB	1.0000	FBpp0110412 type=protein; loc=2R:complement(4516107..4516319); ID=FBpp0110412; name=RpL38-PA; parent=FBgn0040007,FBtr0111120; dbxref=FlyBase_Annotation_IDs:CG18001-PA,FlyBase:FBpp0110412,REFSEQ:NP_001036440,GB_protein:EAA46007,FlyMine:FBpp0110412,modMine:FBpp0110412; MD5=40ed3bf90010bc58fd718fe6ba193c21; length=70; release=r6.09; species=Dmel;;FBpp0306998 type=protein; loc=2R:complement(4516107..…	28.6	5	0.05	FLYTLVVQDK+QSLPPGLQVK
575	FBpp0088087|FBgn0000352|CG1708-PA|cos-PA FBpp0307854|FBgn0000352|CG1708-PB|cos-PB	1.0000	FBpp0088087 type=protein; loc=2R:complement(join(7386328..7386979,7385558..7386269,7385083..7385501,7383197..7385019)); ID=FBpp0088087; name=cos-PA; parent=FBgn0000352,FBtr0089015; dbxref=FlyBase:FBpp0088087,FlyBase_Annotation_IDs:CG1708-PA,GB_protein:AAF59270.1,REFSEQ:NP_477092,GB_protein:AAF59270,FlyMine:FBpp0088087,modMine:FBpp0088087; MD5=26345ae70136846b534d55aba69867ed; length=1201; release…	5.7	5	0.05	EKSDNLEEQPGPEQQETLR+KLELQLVQLER+KLQQSVGESRK+SDNLEEQPGPEQQETLR+VASQQPPPPIDPESVVDPLESSSGEGIR
557	FBpp0087637|FBgn0028473|CG8801-PA|Non1-PA FBpp0289874|FBgn0028473|CG8801-PB|Non1-PB	1.0000	FBpp0087637 type=protein; loc=2R:complement(join(9398584..9398631,9398184..9398458,9396479..9398114)); ID=FBpp0087637; name=Non1-PA; parent=FBgn0028473,FBtr0088554; dbxref=FlyBase:FBpp0087637,FlyBase_Annotation_IDs:CG8801-PA,GB_protein:AAF58945.1,REFSEQ:NP_610484,GB_protein:AAF58945,FlyMine:FBpp0087637,modMine:FBpp0087637; MD5=ea14728cebc7d980796fa5d0280d4954; length=652; release=r6.09; species=D…	8.7	5	0.05	ADVEVQPYAFTTK+DFIDIMLSK+IDILTPEDLPEER+LSQIIQDFPK+QASNLTYLEQVR
555	FBpp0087583|FBgn0023143|CG1782-PA|Uba1-PA FBpp0308600|FBgn0023143|CG1782-PC|Uba1-PC	1.0000	FBpp0087583 type=protein; loc=2R:complement(join(9692282..9693040,9689982..9691703,9689611..9689919,9688768..9689553)); ID=FBpp0087583; name=Uba1-PA; parent=FBgn0023143,FBtr0088499; dbxref=FlyBase:FBpp0087583,FlyBase_Annotation_IDs:CG1782-PA,GB_protein:AAF58910.2,REFSEQ:NP_477310,GB_protein:AAF58910,FlyMine:FBpp0087583,modMine:FBpp0087583; MD5=9f5acad33cb62c2cc70fb20052911d64; length=1191; releas…	6.4	5	0.05	LDGVANALDNVDAR+LPGIQPLEILDSIK+MNPEVNVTAYELR+VVVLTNSDGEEQQR+YDSQIAIFGK
553	FBpp0087357|FBgn0262114|CG11763-PC|RanBPM-PC FBpp0087358|FBgn0262114|CG11763-PA|RanBPM-PA FBpp0099887|FBgn0262114|CG11763-PD|RanBPM-PD FBpp0297357|FBgn0262114|CG42236-PE|RanBPM-PE FBpp0303464|FBgn0262114|CG42236-PF|RanBPM-PF FBpp0312425|FBgn0262114|CG42236-PG|RanBPM-PG	1.0000	FBpp0087357 type=protein; loc=2R:join(10431672..10431915,10433039..10433203,10433275..10433465,10433542..10433723,10433787..10433899,10433961..10434112,10434171..10434373,10434427..10434590,10434652..10434785,10434918..10435029,10435086..10435222); ID=FBpp0087357; name=RanBPM-PC; parent=FBgn0262114,FBtr0088262; dbxref=FlyBase:FBpp0087357,GB_protein:AAM68758.1,FlyBase_Annotation_IDs:CG11763-PC,Fly…	9.2	5	0.05	ESVSTTLNSAILESLNFER+LLYPNVNESETPLPR+TAEAFNGYTNQTFNEDLASIK
56	FBpp0071455|FBgn0034572|CG9346-PA|CG9346-PA	1.0000	FBpp0071455 type=protein; loc=2R:join(21012046..21012102,21012162..21012278,21012335..21012621,21012679..21013097,21013158..21013339,21013402..21013445,21013513..21013845,21013913..21014155,21014210..21014393,21014453..21014705,21014766..21015127,21015188..21015580); ID=FBpp0071455; name=CG9346-PA; parent=FBgn0034572,FBtr0071526; dbxref=FlyBase:FBpp0071455,FlyBase_Annotation_IDs:CG9346-PA,GB_prot…	6.8	5	0.05	ESGSFDTGDPNTTNLYLGNLNPK+KDEYLDEIDGIPLDDDLDGVPLEK+WETVDPQQVEAQAITTSK
542	FBpp0087045|FBgn0033741|CG8545-PA|CG8545-PA	1.0000	FBpp0087045 type=protein; loc=2R:join(12468753..12468849,12468912..12469882,12469944..12471551); ID=FBpp0087045; name=CG8545-PA; parent=FBgn0033741,FBtr0087934; dbxref=FlyBase:FBpp0087045,FlyBase_Annotation_IDs:CG8545-PA,GB_protein:AAF58504.2,REFSEQ:NP_610786,GB_protein:AAF58504,FlyMine:FBpp0087045,modMine:FBpp0087045; MD5=4b2e13fb95e31a653ff557ce3cc0b533; length=891; release=r6.09; species=Dmel;	8.9	5	0.05	DLAGALINR+EAEEAQLADDEMLETVDK+IKDVSLVLSDFK+LVPTGLDFGVEGFTK+QTNSSESPSK+VDIDDVPILEGKPIK
540	FBpp0086971|FBgn0086904|CG8759-PB|Nacalpha-PB FBpp0086972|FBgn0086904|CG8759-PC|Nacalpha-PC FBpp0086973|FBgn0086904|CG8759-PA|Nacalpha-PA FBpp0311394|FBgn0086904|CG8759-PD|Nacalpha-PD	1.0000	FBpp0086971 type=protein; loc=2R:complement(12759862..12760515); ID=FBpp0086971; name=Nacalpha-PB; parent=FBgn0086904,FBtr0087858; dbxref=FlyBase:FBpp0086971,FlyBase_Annotation_IDs:CG8759-PB,GB_protein:AAF58457.1,REFSEQ:NP_477216,GB_protein:AAF58457,FlyMine:FBpp0086971,modMine:FBpp0086971; MD5=6cf34b56a6783d3da562f1ee380609de; length=217; release=r6.09; species=Dmel;;FBpp0086972 type=protein; loc…	33.2	5	0.04	DIELVITQANTTR+IEDLSQQAQVAAAEK+NILFVINNPDVYK+NPHSDTYIVFGEAK+SEAAPSTSAEAKPEDVR
536	FBpp0086872|FBgn0033816|CG4679-PA|CG4679-PA	1.0000	FBpp0086872 type=protein; loc=2R:complement(join(13239000..13239326,13237314..13238945)); ID=FBpp0086872; name=CG4679-PA; parent=FBgn0033816,FBtr0087759; dbxref=FlyBase:FBpp0086872,FlyBase_Annotation_IDs:CG4679-PA,GB_protein:AAF58398.1,REFSEQ:NP_610854,GB_protein:AAF58398,FlyMine:FBpp0086872,modMine:FBpp0086872; MD5=ee9cb8ac5524d167041a87ca013673e5; length=652; release=r6.09; species=Dmel;	12.9	5	0.05	DAVLVYNLLEQK+ESLLLYVLR+ILVDNKPNPDSPAQAQLPEQGAK+LRPNLGTLNAVLQCISTFGNFKVAR+SPTDLLQALASTVAR
508	FBpp0086013|FBgn0034258|CG4954-PA|eIF3-S8-PA FBpp0309235|FBgn0034258|CG4954-PB|eIF3-S8-PB	1.0000	FBpp0086013 type=protein; loc=2R:join(17666067..17666159,17666222..17668861); ID=FBpp0086013; name=eIF3-S8-PA; parent=FBgn0034258,FBtr0086836; dbxref=FlyBase:FBpp0086013,FlyBase_Annotation_IDs:CG4954-PA,GB_protein:AAF57818.1,REFSEQ:NP_611242,GB_protein:AAF57818,FlyMine:FBpp0086013,modMine:FBpp0086013; MD5=d2c71da1cca2c3e0984f6a9688d8d595; length=910; release=r6.09; species=Dmel;;FBpp0309235 type=…	7.0	5	0.04	DAEIDVPLVLAK+DFEDDLSR+DIPNTLSSFEDLTR+QSLVGPPESMR+VTNLVDVNEK+YENLTSIIK
51	FBpp0071288|FBgn0030081|CG7246-PA|CG7246-PA	1.0000	FBpp0071288 type=protein; loc=X:complement(join(9080856..9080947,9080495..9080798,9079246..9080430,9078947..9079174)); ID=FBpp0071288; name=CG7246-PA; parent=FBgn0030081,FBtr0071353; dbxref=FlyBase:FBpp0071288,FlyBase_Annotation_IDs:CG7246-PA,GB_protein:AAF46437.1,REFSEQ:NP_572520,GB_protein:AAF46437,FlyMine:FBpp0071288,modMine:FBpp0071288; MD5=072add571608018b6c1179dda1ed9449; length=602; releas…	10.8	5	0.05	ALSTLEPQYVAAFEAER+EAAVTILTEALK+NSMANITQLDYFVK+SNPVEVAGIYEK+VWVEYLAFER
483	FBpp0085336|FBgn0263144|CG8276-PB|bin3-PB FBpp0085337|FBgn0263144|CG8276-PA|bin3-PA FBpp0307591|FBgn0263144|CG8276-PC|bin3-PC FBpp0312329|FBgn0263144|CG8276-PD|bin3-PD	1.0000	FBpp0085336 type=protein; loc=2R:join(6233691..6234307,6234769..6236059,6237343..6237541,6237603..6238672,6238764..6238910,6238983..6239762); ID=FBpp0085336; name=bin3-PB; parent=FBgn0263144,FBtr0085992; dbxref=FlyBase:FBpp0085336,FlyBase_Annotation_IDs:CG8276-PB,GB_protein:AAM68350.1,REFSEQ:NP_523626,GB_protein:AAM68350; MD5=d934bf1c9aab2b1bc8cebf20773b71ef; length=1367; release=r6.09; species=D…	4.2	5	0.05	APLTSSLMLEPAK+QEPLPQQPDNGPAAAPGK+QLPLIGVEIPR+WSDAYYPQTPYEAYR
479	FBpp0085295|FBgn0025674|CG15218-PA|CycK-PA FBpp0085296|FBgn0025674|CG15218-PB|CycK-PB FBpp0310472|FBgn0025674|CG15218-PC|CycK-PC	1.0000	FBpp0085295 type=protein; loc=2L:complement(22128521..22129723); ID=FBpp0085295; name=CycK-PA; parent=FBgn0025674,FBtr0085941; dbxref=FlyBase:FBpp0085295,FlyBase_Annotation_IDs:CG15218-PA,GB_protein:AAN11146.1,REFSEQ:NP_788082,GB_protein:AAN11146,FlyMine:FBpp0085295,modMine:FBpp0085295; MD5=6625904a925b2a7bc5161d3256c503a0; length=400; release=r6.09; species=Dmel;;FBpp0085296 type=protein; loc=2L…	15.0	5	0.05	EALQPTSPPQKPPSR+ETPSILDGISFETER+FDLQVEHPYTFLLK+GILTDNYFYSFGDDPK
470	FBpp0085020|FBgn0082582|CG1539-PE|tmod-PE FBpp0085021|FBgn0082582|CG1539-PD|tmod-PD FBpp0085022|FBgn0082582|CG1539-PF|tmod-PF FBpp0085023|FBgn0082582|CG1539-PC|tmod-PC FBpp0085024|FBgn0082582|CG1539-PA|tmod-PA FBpp0085025|FBgn0082582|CG1539-PB|tmod-PB FBpp0112393|FBgn0082582|CG1539-PG|tmod-PG FBpp0291320|FBgn0082582|CG1539-PH|tmod-PH FBpp0291321|FBgn0082582|CG1539-PI|tmod-PI FBpp0291322|FBgn00825…	1.0000	FBpp0085020 type=protein; loc=3R:join(30533286..30533507,30571809..30571961,30572023..30572535,30572599..30572850,30572925..30573072,30577179..30577210); ID=FBpp0085020; name=tmod-PE; parent=FBgn0082582,FBtr0085658; dbxref=FlyBase:FBpp0085020,FlyBase_Annotation_IDs:CG1539-PE,GB_protein:AAN14242.1,REFSEQ:NP_733383,GB_protein:AAN14242; MD5=e996c3da52b1d24c82bcb8c88ff492f4; length=439; release=r6.09…	13.6	5	0.05	GQPVGLGWDGITK+LIDLNLNNIK+TALLLAAAIEK+VLNVETNFISPPVIVK
469	FBpp0084973|FBgn0039730|CG7903-PA|CG7903-PA FBpp0306761|FBgn0039730|CG7903-PB|CG7903-PB	1.0000	FBpp0084973 type=protein; loc=3R:complement(join(29995150..29995158,29994793..29995078,29994148..29994739,29993873..29994088,29993762..29993813)); ID=FBpp0084973; name=CG7903-PA; parent=FBgn0039730,FBtr0085608; dbxref=FlyBase:FBpp0084973,FlyBase_Annotation_IDs:CG7903-PA,GB_protein:AAF56982.2,REFSEQ:NP_651755,GB_protein:AAF56982,FlyMine:FBpp0084973,modMine:FBpp0084973; MD5=e646456e2b34df695a24723b…	13.6	5	0.05	GFALPVEHQQQQMGFGR+GPPNNESSNQGQGFR+GQPIVVEAGRPK+VFVGSLPR
463	FBpp0084843|FBgn0260990|CG1973-PA|yata-PA FBpp0305956|FBgn0260990|CG1973-PB|yata-PB	1.0000	FBpp0084843 type=protein; loc=3R:join(29749791..29750168,29750228..29750451,29750512..29750917,29750981..29751623,29751694..29751858,29751924..29752069,29752139..29752267,29752329..29752731,29752830..29752957); ID=FBpp0084843; name=yata-PA; parent=FBgn0260990,FBtr0085477; dbxref=FlyBase:FBpp0084843,FlyBase_Annotation_IDs:CG1973-PA,GB_protein:AAF56933.1,REFSEQ:NP_651722,GB_protein:AAF56933,FlyMine…	4.4	5	0.05	LNYNNLNVEVLR+MLYVATEAVDPLGTYFSK+VLVSAFIR
436	FBpp0084014|FBgn0039186|CG5746-PB|CG5746-PB FBpp0084015|FBgn0039186|CG5746-PA|CG5746-PA FBpp0271790|FBgn0039186|CG5746-PC|CG5746-PC FBpp0271791|FBgn0039186|CG5746-PD|CG5746-PD FBpp0306668|FBgn0039186|CG5746-PE|CG5746-PE FBpp0306669|FBgn0039186|CG5746-PF|CG5746-PF FBpp0306670|FBgn0039186|CG5746-PG|CG5746-PG	1.0000	FBpp0084014 type=protein; loc=3R:complement(join(24348147..24348474,24347664..24348080,24347405..24347594,24347081..24347299,24346817..24346986,24346711..24346760)); ID=FBpp0084014; name=CG5746-PB; parent=FBgn0039186,FBtr0084630; dbxref=FlyBase_Annotation_IDs:CG5746-PB,FlyBase:FBpp0084014,GB_protein:AAF56285,REFSEQ:NP_732983,FlyMine:FBpp0084014,modMine:FBpp0084014; MD5=c0a56fb63cbc0d2078dc0c28643…	16.6	5	0.05	AYAGYDSQAYSQNYSNAAAYY+YEGGPYGQRPMTPK+YQSYSQDYSQQYGSTAVDYNATGQADYSQHGAQSTGYDER
427	FBpp0083610|FBgn0267385|CG7070-PB|PyK-PB FBpp0083611|FBgn0267385|CG7070-PA|PyK-PA	1.0000	FBpp0083610 type=protein; loc=3R:join(22370799..22372167,22372226..22372382,22372469..22372481); ID=FBpp0083610; name=PyK-PB; parent=FBgn0267385,FBtr0084213; dbxref=FlyBase:FBpp0083610,FlyBase_Annotation_IDs:CG7070-PB,GB_protein:AAN14373.1,REFSEQ:NP_732723,GB_protein:AAN14373,FlyMine:FBpp0083610,modMine:FBpp0083610; MD5=2074b6975470bf2c6a31830313052375; length=512; release=r6.09; species=Dmel;;FB…	11.7	5	0.05	ASAIVVITTSGK+LGYEHPVAIALDTK+NAAALTEIR+TGDSVVVVTGWK+VFVDDGLISLIVR
413	FBpp0082928|FBgn0010926|CG5824-PA|l(3)07882-PA FBpp0312516|FBgn0010926|CG5824-PB|l(3)07882-PB	1.0000	FBpp0082928 type=protein; loc=3R:complement(join(17539362..17539863,17537356..17539306,17537189..17537294)); ID=FBpp0082928; name=l(3)07882-PA; parent=FBgn0010926,FBtr0083504; dbxref=FlyBase:FBpp0082928,FlyBase_Annotation_IDs:CG5824-PA,GB_protein:AAF55429.2,REFSEQ:NP_652040,GB_protein:AAF55429,FlyMine:FBpp0082928,modMine:FBpp0082928; MD5=e1104ebe494bf3f14425d029e5089a43; length=852; release=r6.09…	8.2	5	0.05	ASADAVYAKK+DLFEDASEQDIR+IYQEASVQQGELNELSR+LEPQQLQPTDLVTQTITPDFK+LYSFLLQYLK
397	FBpp0082459|FBgn0038271|CG3731-PA|UQCR-C1-PA FBpp0082460|FBgn0038271|CG3731-PB|UQCR-C1-PB	1.0000	FBpp0082459 type=protein; loc=3R:join(14890358..14890426,14890696..14890902,14890962..14891290,14891353..14891723,14891785..14891876,14891951..14892295); ID=FBpp0082459; name=UQCR-C1-PA; parent=FBgn0038271,FBtr0083000; dbxref=FlyBase:FBpp0082459,FlyBase_Annotation_IDs:CG3731-PA,GB_protein:AAF55110.2,REFSEQ:NP_731954,GB_protein:AAF55110,FlyMine:FBpp0082459,modMine:FBpp0082459; MD5=86d41abaf76ec0ff…	12.8	5	0.04	ADLTDYIQTHYK+AVEILADIIQNSK+IDAVSVGNVR+SAATLQKTLLNIPATQVTKLDNGLR
319	FBpp0079607|FBgn0025366|CG5277-PA|Ip259-PA FBpp0304031|FBgn0025366|CG5277-PB|Ip259-PB	1.0000	FBpp0079607 type=protein; loc=2L:10408767..10409546; ID=FBpp0079607; name=Ip259-PA; parent=FBgn0025366,FBtr0080017; dbxref=FlyBase:FBpp0079607,FlyBase_Annotation_IDs:CG5277-PA,GB_protein:AAF52940.2,REFSEQ:NP_477379,GB_protein:AAF52940,FlyMine:FBpp0079607,modMine:FBpp0079607; MD5=d2c72cb2e83c24ac713db5095427ea1e; length=259; release=r6.09; species=Dmel;;FBpp0304031 type=protein; loc=2L:10408767..1…	19.3	5	0.04	ATFNLPIIGVK+KNPSSPMFTSLGVITK+VEDGALPHYLLDR+VTFVGENFTR
318	FBpp0079578|FBgn0032217|CG4972-PA|CG4972-PA	1.0000	FBpp0079578 type=protein; loc=2L:join(10314914..10315073,10315345..10315423,10315489..10315957,10316192..10316374,10316439..10316867,10316932..10317297); ID=FBpp0079578; name=CG4972-PA; parent=FBgn0032217,FBtr0079988; dbxref=FlyBase:FBpp0079578,FlyBase_Annotation_IDs:CG4972-PA,GB_protein:AAF52909.2,REFSEQ:NP_609378,GB_protein:AAF52909,FlyMine:FBpp0079578,modMine:FBpp0079578; MD5=3bcf5b5da320cf9e0…	11.2	5	0.05	DPEFMFYNENEVK+EENILPYFGVK+FLLSDAGVLLNFQGSK+TSISNFFK+VDPTSSIFEGQLAIK
311	FBpp0079485|FBgn0015664|CG5838-PA|Dref-PA FBpp0302627|FBgn0015664|CG5838-PB|Dref-PB	1.0000	FBpp0079485 type=protein; loc=2L:complement(join(9965760..9966885,9965376..9965668,9964928..9965315,9964545..9964867)); ID=FBpp0079485; name=Dref-PA; parent=FBgn0015664,FBtr0079889; dbxref=FlyBase_Annotation_IDs:CG5838-PA,FlyBase:FBpp0079485,GB_protein:AAF52841.1,REFSEQ:NP_523529,GB_protein:AAF52841,FlyMine:FBpp0079485,modMine:FBpp0079485; MD5=3f2b29c47da4b2bf4728d6c75109a053; length=709; release…	12.6	5	0.05	DLASLYHSVPGVVTLSFK+KVATPSSALMHGR+NEVVVQLDESPIEWWLK+YFGFPSNDNNEVITK+YNINFGGVGEGESNEVAATSSVVAIK
32	FBpp0070749|FBgn0004687|CG3201-PA|Mlc-c-PA FBpp0300803|FBgn0004687|CG3201-PB|Mlc-c-PB	1.0000	FBpp0070749 type=protein; loc=X:complement(join(5622417..5622419,5622252..5622279,5619874..5620286)); ID=FBpp0070749; name=Mlc-c-PA; parent=FBgn0004687,FBtr0070783; dbxref=FlyBase:FBpp0070749,FlyBase_Annotation_IDs:CG3201-PA,GB_protein:AAF46048.1,REFSEQ:NP_511049,GB_protein:AAF46048,FlyMine:FBpp0070749,modMine:FBpp0070749; MD5=eac4fbdd7c06d2566cc246bedafc8907; length=147; release=r6.09; species=D…	49.7	5	0.05	ALGQNPTESDVK+DASGYISSAELR+HLLTTLGEK+LTDEEVEQLLANMEDQQGNINYEEFVR+SGDTADDFIEGLR
309	FBpp0079479|FBgn0032166|CG4619-PA|CG4619-PA FBpp0289777|FBgn0032166|CG4619-PB|CG4619-PB	1.0000	FBpp0079479 type=protein; loc=2L:join(9938964..9940568,9940629..9940736); ID=FBpp0079479; name=CG4619-PA; parent=FBgn0032166,FBtr0079883; dbxref=FlyBase:FBpp0079479,FlyBase_Annotation_IDs:CG4619-PA,GB_protein:AAF52835.2,REFSEQ:NP_609329,GB_protein:AAF52835,FlyMine:FBpp0079479,modMine:FBpp0079479; MD5=ab450807423a7d891119226f9c22b1f4; length=570; release=r6.09; species=Dmel;;FBpp0289777 type=prote…	10.7	5	0.04	DLINAAEELK+EFDGAPAYLLK+SAVAIEQPSIAK+TDAAQLPALIIQASSYR+YSDFFPITDDR
297	FBpp0079168|FBgn0031980|CG7424-PA|RpL36A-PA FBpp0311488|FBgn0031980|CG7424-PB|RpL36A-PB	1.0000	FBpp0079168 type=protein; loc=2L:complement(join(8042823..8042825,8042440..8042613,8041988..8042125)); ID=FBpp0079168; name=RpL36A-PA; parent=FBgn0031980,FBtr0079546; dbxref=FlyBase:FBpp0079168,FlyBase_Annotation_IDs:CG7424-PA,GB_protein:AAF52596.2,REFSEQ:NP_609179,GB_protein:AAF52596,FlyMine:FBpp0079168,modMine:FBpp0079168; MD5=61c3da38bf53d806d267c02a4756c096; length=104; release=r6.09; species…	27.9	5	0.05	HFELGGDK+KGQMIQF+KQQGFGGQTKPIFR+QQGFGGQTKPIFR
290	FBpp0078971|FBgn0086451|CG10805-PA|l(2)k09022-PA	1.0000	FBpp0078971 type=protein; loc=2L:join(6854246..6855414,6855527..6855789,6855850..6859560,6859625..6860772); ID=FBpp0078971; name=l(2)k09022-PA; parent=FBgn0086451,FBtr0079343; dbxref=FlyBase:FBpp0078971,FlyBase_Annotation_IDs:CG10805-PA,GB_protein:AAF52447.2,REFSEQ:NP_609079,GB_protein:AAF52447,FlyMine:FBpp0078971,modMine:FBpp0078971; MD5=4894d304efab97e131c18257ebb0adaa; length=2096; release=r6.…	3.0	5	0.04	FAPQLTELLK+LAAPQSSVTLADAR+LSVQLENPQLLQDK+TGVQELETILGESVQK+VPFLAELK
21	FBpp0070430|FBgn0029629|CG8636-PA|eIF3ga-PA	1.0000	FBpp0070430 type=protein; loc=X:complement(2609373..2610182); ID=FBpp0070430; name=eIF3ga-PA; parent=FBgn0029629,FBtr0070446; dbxref=FlyBase:FBpp0070430,FlyBase_Annotation_IDs:CG8636-PA,GB_protein:AAF45796.1,REFSEQ:NP_570011,GB_protein:AAF45796,FlyMine:FBpp0070430,modMine:FBpp0070430; MD5=5450dea4abddd1c19304bae9ab5a30d7; length=269; release=r6.09; species=Dmel;	15.2	5	0.05	ANDPLLDPTK+ASAAAAAAVDAPK+ISNLSESMTEADLEELVK
3	FBpp0070057|FBgn0027588|CG14476-PB|GCS2alpha-PB FBpp0070058|FBgn0027588|CG14476-PC|GCS2alpha-PC FBpp0070059|FBgn0027588|CG14476-PA|GCS2alpha-PA FBpp0070060|FBgn0027588|CG14476-PE|GCS2alpha-PE FBpp0070061|FBgn0027588|CG14476-PD|GCS2alpha-PD	1.0000	FBpp0070057 type=protein; loc=X:complement(join(21604463..21604569,21602981..21603730,21601344..21602829,21600843..21601274)); ID=FBpp0070057; name=GCS2alpha-PB; parent=FBgn0027588,FBtr0070058; dbxref=GB_protein:AAF45432.1,FlyBase:FBpp0070057,FlyBase_Annotation_IDs:CG14476-PB,REFSEQ:NP_652145,GB_protein:AAF45432; MD5=d72770cd93520f388055fb0ab9d74c41; length=924; release=r6.09; species=Dmel;;FBpp0…	6.9	5	0.05	EAFGVDNQLLVQDR+LYNLDVFEYVVDSK+QVIQNAVIK+SGYVSVPVDDFK+VLFGIPEHADSFILK
20	FBpp0070422|FBgn0040066|CG17437-PA|wds-PA FBpp0300790|FBgn0040066|CG17437-PB|wds-PB	1.0000	FBpp0070422 type=protein; loc=X:join(2586279..2586549,2586761..2587386,2587441..2587629); ID=FBpp0070422; name=wds-PA; parent=FBgn0040066,FBtr0070438; dbxref=FlyBase:FBpp0070422,FlyBase_Annotation_IDs:CG17437-PA,GB_protein:AAF45791.1,REFSEQ:NP_524984,GB_protein:AAF45791,FlyMine:FBpp0070422,modMine:FBpp0070422; MD5=bba31ef4ee3304320e64e714e0c768c5; length=361; release=r6.09; species=Dmel;;FBpp0300…	19.4	5	0.04	FSPNGEWLASSSADK+LGISDVAWSSDSR+SSLSVKPNYTLK+TLIDDDNPPVSFVK+TLPAHSDPVSAVHFNR
187	FBpp0075318|FBgn0036515|CG12304-PA|CG12304-PA FBpp0075319|FBgn0036515|CG12304-PB|CG12304-PB	1.0000	FBpp0075318 type=protein; loc=3L:join(15583735..15583881,15583997..15584095,15584287..15584439,15584640..15584868,15584923..15585299); ID=FBpp0075318; name=CG12304-PA; parent=FBgn0036515,FBtr0075565; dbxref=FlyBase:FBpp0075318,FlyBase_Annotation_IDs:CG12304-PA,GB_protein:AAF49612.1,REFSEQ:NP_648782,GB_protein:AAF49612,FlyMine:FBpp0075318,modMine:FBpp0075318; MD5=1f634cf46b082198c2db35ed4453663a; …	20.9	5	0.04	NLYTIDVK+QQYFGGSQMSVADVGVYSSLIR+TFTHSTMADIGPAAR+TLLPQFDIK+VPVNPALPK
182	FBpp0075205|FBgn0010280|CG5444-PA|Taf4-PA FBpp0075206|FBgn0010280|CG5444-PB|Taf4-PB FBpp0075207|FBgn0010280|CG5444-PC|Taf4-PC FBpp0089259|FBgn0010280|CG5444-PD|Taf4-PD FBpp0113081|FBgn0010280|CG5444-PE|Taf4-PE FBpp0291125|FBgn0010280|CG5444-PF|Taf4-PF FBpp0305485|FBgn0010280|CG5444-PG|Taf4-PG FBpp0305486|FBgn0010280|CG5444-PH|Taf4-PH FBpp0311865|FBgn0010280|CG5444-PI|Taf4-PI	1.0000	FBpp0075205 type=protein; loc=3L:join(16114472..16114720,16115669..16115830,16116032..16116241,16117545..16118108,16118172..16118399,16118507..16119400,16119458..16119631,16119692..16119817,16119914..16120072); ID=FBpp0075205; name=Taf4-PA; parent=FBgn0010280,FBtr0075448; dbxref=FlyBase:FBpp0075205,FlyBase_Annotation_IDs:CG5444-PA,GB_protein:AAF49535.1,REFSEQ:NP_524102,GB_protein:AAF49535; MD5=ee…	8.0	5	0.05	DANLTALQAIGPR+FLANLIELSTR+INASLTPIGAK+LKLDGETVSSGAGSSGGGVLSSSGSAPTTLRPR
160	FBpp0074707|FBgn0036886|CG9300-PA|CG9300-PA	1.0000	FBpp0074707 type=protein; loc=3L:join(19552476..19552607,19552666..19552830,19552885..19553248,19553329..19554689); ID=FBpp0074707; name=CG9300-PA; parent=FBgn0036886,FBtr0074938; dbxref=GB_protein:AAF49145.1,FlyBase:FBpp0074707,FlyBase_Annotation_IDs:CG9300-PA,REFSEQ:NP_649127,GB_protein:AAF49145,FlyMine:FBpp0074707,modMine:FBpp0074707; MD5=58d01d97545454f178cdf26d6cf8dec7; length=673; release=r…	7.9	5	0.04	EFLGLAADR+FLSYYNLFPIPDPK+GPNNTAVQALVR+ILTLFIK+SGAGEEEIIER
125	FBpp0073686|FBgn0000173|CG18319-PA|ben-PA FBpp0289793|FBgn0000173|CG18319-PB|ben-PB FBpp0298297|FBgn0000173|CG18319-PC|ben-PC FBpp0305066|FBgn0000173|CG18319-PD|ben-PD FBpp0305067|FBgn0000173|CG18319-PE|ben-PE	1.0000	FBpp0073686 type=protein; loc=X:13998161..13998616; ID=FBpp0073686; name=ben-PA; parent=FBgn0000173,FBtr0073855; dbxref=FlyBase:FBpp0073686,FlyBase_Annotation_IDs:CG18319-PA,GB_protein:AAF48338.1,REFSEQ:NP_511150,GB_protein:AAF48338,FlyMine:FBpp0073686,modMine:FBpp0073686; MD5=a4a522714bf83617291de950a026ebfa; length=151; release=r6.09; species=Dmel;;FBpp0289793 type=protein; loc=X:13998161..1399…	41.1	5	0.03	LELFLPEDYPMSAPK+LMQEPVPGINAIPDENNAR+VNEAEAIR+YFHVIVTGPNDSPFEGGVFK
112	FBpp0073126|FBgn0035499|CG14996-PB|Chd64-PB FBpp0302668|FBgn0035499|CG14996-PC|Chd64-PC	1.0000	FBpp0073126 type=protein; loc=3L:complement(join(4122156..4122209,4115305..4115646,4114972..4115142)); ID=FBpp0073126; name=Chd64-PB; parent=FBgn0035499,FBtr0073270; dbxref=FlyBase:FBpp0073126,FlyBase_Annotation_IDs:CG14996-PB,GB_protein:AAF47840.2,REFSEQ:NP_647860,GB_protein:AAF47840,FlyMine:FBpp0073126,modMine:FBpp0073126; MD5=28afced7256b9db15794cd3fbee17f1d; length=188; release=r6.09; species…	38.3	5	0.05	AGANVISLQYGSNK+AVTEEPINTSGDTDNFFEVLK+NFGVPTQETFQSVDLWER+YSEELAQESLEWIK
11	FBpp0070299|FBgn0023514|CG14805-PA|CG14805-PA	1.0000	FBpp0070299 type=protein; loc=X:join(1877427..1878197,1878255..1879004); ID=FBpp0070299; name=CG14805-PA; parent=FBgn0023514,FBtr0070312; dbxref=FlyBase:FBpp0070299,FlyBase_Annotation_IDs:CG14805-PA,GB_protein:AAF45681.1,REFSEQ:NP_569954,GB_protein:AAF45681,FlyMine:FBpp0070299,modMine:FBpp0070299; MD5=95099f75dfd75a5532e94fddf7a6068f; length=506; release=r6.09; species=Dmel;	12.6	5	0.05	EYHLEGEEIQAFVGHTYGK+LFQIAFK+LLSPAIFLPEHK+VFVFNMENAPR+YITSDTNGQAEITEK
820	FBpp0084874|FBgn0039726|CG7883-PA|eIF2B-alpha-PA	0.9999	FBpp0084874 type=protein; loc=3R:complement(join(29935794..29935827,29935633..29935734,29935359..29935570,29935137..29935291,29934811..29935081,29934605..29934751)); ID=FBpp0084874; name=eIF2B-alpha-PA; parent=FBgn0039726,FBtr0085508; dbxref=FlyBase:FBpp0084874,FlyBase_Annotation_IDs:CG7883-PA,GB_protein:AAF56977.1,REFSEQ:NP_651752,GB_protein:AAF56977,FlyMine:FBpp0084874,modMine:FBpp0084874; MD5=…	19.6	5	0.04	LTPSAVSDELIK+SFHVYVTQGGTGNSGEEMVK+TLLMILEK+YFLQLLDEDKDLSSGIAAIR
773b	FBpp0289029|FBgn0265998|CG42320-PP|Doa-PP FBpp0300822|FBgn0265998|CG42320-PX|Doa-PX	0.9999	FBpp0289029 type=protein; loc=3R:join(28905808..28907337,28907710..28911177,28919492..28919567,28920225..28920291,28920354..28920467,28920537..28920627,28920690..28920860,28920920..28921089,28921156..28921269,28921341..28921549,28921615..28921742); ID=FBpp0289029; name=Doa-PP; parent=FBgn0265998,FBtr0299751; dbxref=FlyBase:FBpp0289029,FlyBase_Annotation_IDs:CG42320-PP,REFSEQ:NP_001014681,GB_prote…	8.9	5	0.03	AGSRRGSTTSATGVEPPLMAAPPQPTK+IIIIKKIIVPK+ILGQIPYR+IMATLGEGTFGR+LIDFGSATFDHEHHSTIVSTR
99	FBpp0072792|FBgn0026570|CG5704-PA|CG5704-PA FBpp0311914|FBgn0026570|CG5704-PB|CG5704-PB	1.0000	FBpp0072792 type=protein; loc=3L:complement(join(2170823..2170846,2169709..2170692)); ID=FBpp0072792; name=CG5704-PA; parent=FBgn0026570,FBtr0072915; dbxref=GB_protein:AAF47612.1,FlyBase:FBpp0072792,FlyBase_Annotation_IDs:CG5704-PA,REFSEQ:NP_652068,GB_protein:AAF47612,FlyMine:FBpp0072792,modMine:FBpp0072792; MD5=b59540569829c29884913de5a962c7c7; length=335; release=r6.09; species=Dmel;;FBpp031191…	16.7	4	0.03	LGNYIEPPSYTHNQLGK+NDIDYMDLSIEK+NNEAISILAK+YYHYIDIDDSLGAEMAR
97	FBpp0072720|FBgn0035294|CG1017-PA|Mfap1-PA	1.0000	FBpp0072720 type=protein; loc=3L:join(1941176..1941254,1941316..1942237,1942300..1942735); ID=FBpp0072720; name=Mfap1-PA; parent=FBgn0035294,FBtr0072841; dbxref=FlyBase:FBpp0072720,FlyBase_Annotation_IDs:CG1017-PA,GB_protein:AAF47596.1,REFSEQ:NP_647679,GB_protein:AAF47596,FlyMine:FBpp0072720,modMine:FBpp0072720; MD5=ff7a47d87ba392426dfd43c9858c1dcf; length=478; release=r6.09; species=Dmel;	7.7	4	0.04	DFAQATLEDHFDK+FDSPWYAESSSNIK+QQFDKPTGSK
93	FBpp0072616|FBgn0004378|CG9191-PA|Klp61F-PA	1.0000	FBpp0072616 type=protein; loc=3L:complement(join(1245561..1245640,1245194..1245494,1243668..1245000,1242392..1243602,1242076..1242327,1241968..1241991)); ID=FBpp0072616; name=Klp61F-PA; parent=FBgn0004378,FBtr0072733; dbxref=GB_protein:AAF47458.2,FlyBase:FBpp0072616,FlyBase_Annotation_IDs:CG9191-PA,REFSEQ:NP_476818,GB_protein:AAF47458,FlyMine:FBpp0072616,modMine:FBpp0072616; MD5=0a56cdc869c38f45b…	5.5	4	0.04	DIEETLSTLEYAHR+EIQTNLQVIEENNQR+ETVNINQSLLTLGR+GSVIIQGLEEIPVHSK
10	FBpp0070284|FBgn0266284|CG14788-PA|Ns3-PA FBpp0308653|FBgn0266284|CG14788-PB|Ns3-PB	1.0000	FBpp0070284 type=protein; loc=X:complement(join(1464014..1464115,1462646..1463939,1462373..1462578,1462094..1462312)); ID=FBpp0070284; name=Ns3-PA; parent=FBgn0266284,FBtr0070297; dbxref=FlyBase:FBpp0070284,FlyBase_Annotation_IDs:CG14788-PA,GB_protein:AAF45628.1,REFSEQ:NP_569915,GB_protein:AAF45628,FlyMine:FBpp0070284,modMine:FBpp0070284; MD5=34b22b55a21128a44b113aedce296a1a; length=606; release=…	8.4	4	0.03	DLALLQEDEEILMTPYEK+LELIEFLR+LNLSSVTEESSFQAFLR+MNMILVNK
87	FBpp0072388|FBgn0035111|CG16940-PC|CG16940-PC FBpp0072389|FBgn0035111|CG16940-PA|CG16940-PA	1.0000	FBpp0072388 type=protein; loc=3L:join(212750..212784,212844..213976,214032..215451,215505..215624,215683..216109); ID=FBpp0072388; name=CG16940-PC; parent=FBgn0035111,FBtr0072486; dbxref=FlyBase:FBpp0072388,FlyBase_Annotation_IDs:CG16940-PC,GB_protein:AAN11425.1,REFSEQ:NP_728490,GB_protein:AAN11425,FlyMine:FBpp0072388,modMine:FBpp0072388; MD5=cbac15537129d184dd399b55febf6957; length=1044; release…	4.5	4	0.04	DGIVLLPVAR+FLLDPITGEPLSFEVEK+FTENDFPTILNGFNPDDIR
83	FBpp0072251|FBgn0035021|CG4622-PA|CG4622-PA FBpp0289717|FBgn0035021|CG4622-PC|CG4622-PC	1.0000	FBpp0072251 type=protein; loc=2R:complement(join(24535142..24535324,24534415..24535086,24534244..24534363,24533501..24534187)); ID=FBpp0072251; name=CG4622-PA; parent=FBgn0035021,FBtr0072344; dbxref=FlyBase_Annotation_IDs:CG4622-PA,FlyBase:FBpp0072251,GB_protein:AAF47224.1,REFSEQ:NP_611929,GB_protein:AAF47224,FlyMine:FBpp0072251,modMine:FBpp0072251; MD5=90dd11cfb8efc9e2a06599eabb47392a; length=55…	14.6	4	0.04	AQQEELLQELDVNASHNTTANESK+IVEYPGFNVQPK+SPTDLDDTSETEVGPSAAESGNNEQSR+VGVSDVINFENLPDSTGK
777a	FBpp0290752|FBgn0031118|CG1412-PB|RhoGAP19D-PB FBpp0293445|FBgn0031118|CG1412-PC|RhoGAP19D-PC FBpp0311266|FBgn0031118|CG1412-PE|RhoGAP19D-PE	1.0000	FBpp0290752 type=protein; loc=X:complement(join(20490547..20490870,20488330..20488647,20487008..20487522,20477639..20478340,20477266..20477567,20476328..20476808,20476165..20476264,20476002..20476100,20475581..20475931,20474553..20475518,20474222..20474482,20473567..20474008,20472034..20473502)); ID=FBpp0290752; name=RhoGAP19D-PB; parent=FBgn0031118,FBtr0301537; dbxref=REFSEQ:NP_001162809,GB_prot…	3.4	4	0.04	DLDYFETLQETGVTNK+NLAIIFGPSIIR+RGGSGSGGVSHHDLASPSACAAK+SAVNSDTYSGESVLSLDYAK
769a	FBpp0110270|FBgn0034389|CG15078-PA|Mctp-PA FBpp0110271|FBgn0034389|CG15078-PB|Mctp-PB FBpp0303039|FBgn0034389|CG15078-PD|Mctp-PD FBpp0303040|FBgn0034389|CG15078-PE|Mctp-PE FBpp0311864|FBgn0034389|CG15078-PF|Mctp-PF FBpp0312419|FBgn0034389|CG15078-PG|Mctp-PG	1.0000	FBpp0110270 type=protein; loc=2R:join(18762218..18762221,18768275..18768924,18769204..18769255,18769438..18769580,18770370..18770564,18771740..18771891,18771955..18772470,18772539..18772898,18772958..18773077,18773135..18773335,18773398..18773605,18773663..18773743); ID=FBpp0110270; name=Mctp-PA; parent=FBgn0034389,FBtr0110970; dbxref=GB_protein:AAO41353.1,FlyBase:FBpp0085794,GB_protein:AAF57640.…	7.2	4	0.04	AIIDLSVFQR+EIIMDILDAAR+LVIPLLR+VFGATGLAAADIGGK
768a	FBpp0100132|FBgn0033265|CG8710-PD|coil-PD FBpp0311194|FBgn0033265|CG8710-PE|coil-PE	1.0000	FBpp0100132 type=protein; loc=2R:complement(join(8127065..8127199,8126924..8127009,8125533..8126869,8125267..8125473,8125070..8125209)); ID=FBpp0100132; name=coil-PD; parent=FBgn0033265,FBtr0100668; dbxref=FlyBase_Annotation_IDs:CG8710-PD,FlyBase:FBpp0100132,GB_protein:AAX52725.1,REFSEQ:NP_001014505,GB_protein:AAX52725,FlyMine:FBpp0100132,modMine:FBpp0100132; MD5=7bcd4280ef7275ab0b63e42c862b2f49;…	10.1	4	0.04	ELLDMAPGPSVQSK+NQNNSEWINIAENPSR+SPGIAASLLSISFR+SPLLEMPFNVPR+VDLSNFFK
744a	FBpp0086742|FBgn0013733|CG18076-PB|shot-PB FBpp0086743|FBgn0013733|CG18076-PG|shot-PG FBpp0086744|FBgn0013733|CG18076-PE|shot-PE FBpp0086745|FBgn0013733|CG18076-PA|shot-PA FBpp0086746|FBgn0013733|CG18076-PC|shot-PC FBpp0086747|FBgn0013733|CG18076-PH|shot-PH FBpp0271730|FBgn0013733|CG18076-PI|shot-PI FBpp0271732|FBgn0013733|CG18076-PK|shot-PK FBpp0271733|FBgn0013733|CG18076-PL|shot-PL FBpp0291176|…	1.0000	FBpp0086742 type=protein; loc=2R:complement(join(13933630..13933726,13917849..13917910,13917118..13917207,13916854..13917024,13905222..13905501,13904248..13905161,13903814..13904182,13902654..13903572,13901687..13902317,13901437..13901572,13900366..13900449,13899450..13899671,13894839..13894969,13894130..13894592,13882401..13882547,13874859..13882336,13874234..13874459,13872209..13874168,13871979…	0.9	4	0.03	AAGGDADHLTSEVDGLADR+EFLAILNDFR+KTASGSASPAPTSNGGMSR
740b	FBpp0081156|FBgn0010774|CG1101-PA|Ref1-PA	1.0000	FBpp0081156 type=protein; loc=3R:complement(join(7079964..7080209,7079254..7079455,7078822..7079019,7078253..7078407)); ID=FBpp0081156; name=Ref1-PA; parent=FBgn0010774,FBtr0081642; dbxref=FlyBase:FBpp0081156,FlyBase_Annotation_IDs:CG1101-PA,GB_protein:AAF54070.1,REFSEQ:NP_651968,GB_protein:AAF54070,FlyMine:FBpp0081156,modMine:FBpp0081156; MD5=a6e9462c9ef48720251002e6880d3a12; length=266; release…	10.2	4	0.03	LIVGNLDYGVSNTDIK+SIDDLIK+SLGTADVIFER
717a	FBpp0083860|FBgn0028691|CG10230-PB|Rpn9-PB FBpp0083861|FBgn0028691|CG10230-PA|Rpn9-PA	1.0000	FBpp0083860 type=protein; loc=3R:complement(join(23732796..23732905,23732627..23732740,23732043..23732573,23731588..23731981)); ID=FBpp0083860; name=Rpn9-PB; parent=FBgn0028691,FBtr0084469; dbxref=FlyBase:FBpp0083860,FlyBase_Annotation_IDs:CG10230-PB,GB_protein:AAF56174.1,REFSEQ:NP_732899,GB_protein:AAF56174; MD5=47306909763c56fdcfaec9640550ea03; length=382; release=r6.09; species=Dmel;;FBpp00838…	9.2	4	0.04	AISFTDIAQETK+DVLEEAGNVTPVHGK+EAIEFLEK
73	FBpp0072075|FBgn0034962|CG3167-PA|MAN1-PA FBpp0072076|FBgn0034962|CG3167-PB|MAN1-PB FBpp0311863|FBgn0034962|CG3167-PC|MAN1-PC	1.0000	FBpp0072075 type=protein; loc=2R:24034698..24036650; ID=FBpp0072075; name=MAN1-PA; parent=FBgn0034962,FBtr0072166; dbxref=FlyBase:FBpp0072075,FlyBase_Annotation_IDs:CG3167-PA,GB_protein:AAF47143.1,REFSEQ:NP_726404,GB_protein:AAF47143,FlyMine:FBpp0072075,modMine:FBpp0072075; MD5=339326f1a6bffaa1f49fc6380bf3e992; length=650; release=r6.09; species=Dmel;;FBpp0072076 type=protein; loc=2R:24034698..24…	8.8	4	0.03	DANLSPALEIGEFVR+LIQSGFPSTPVTETTR+QSIVESIIEK+SLDESDSSPLQLSASK
708a	FBpp0082511|FBgn0263979|CG4236-PA|Caf1-55-PA	1.0000	FBpp0082511 type=protein; loc=3R:join(15225893..15225914,15225966..15226526,15226637..15227346); ID=FBpp0082511; name=Caf1-55-PA; parent=FBgn0263979,FBtr0083052; dbxref=FlyBase:FBpp0082511,FlyBase_Annotation_IDs:CG4236-PA,GB_protein:AAF55146.1,REFSEQ:NP_524354,GB_protein:AAF55146,FlyMine:FBpp0082511,modMine:FBpp0082511; MD5=57912fa6a19e9ac02e113f56e7521f06; length=430; release=r6.09; species=Dmel;	10.0	4	0.04	LMIWDTR+SDNAAESFDDAVEER+TPSSDVLVFDYTK+TVALWDLR
706a	FBpp0082269|FBgn0004587|CG10851-PA|B52-PA FBpp0082270|FBgn0004587|CG10851-PB|B52-PB FBpp0082274|FBgn0004587|CG10851-PC|B52-PC FBpp0300515|FBgn0004587|CG10851-PM|B52-PM FBpp0300516|FBgn0004587|CG10851-PN|B52-PN FBpp0300517|FBgn0004587|CG10851-PO|B52-PO	1.0000	FBpp0082269 type=protein; loc=3R:join(13661734..13661859,13662161..13662231,13662297..13662404,13662970..13663051,13665453..13665526,13665590..13665901,13666084..13666248,13666419..13666533); ID=FBpp0082269; name=B52-PA; parent=FBgn0004587,FBtr0082801; dbxref=FlyBase_Annotation_IDs:CG10851-PA,FlyBase:FBpp0082269,GB_protein:AAF54969.2,REFSEQ:NP_788665,GB_protein:AAF54969,FlyMine:FBpp0082269,modMin…	14.0	4	0.03	LIVENLSSR+NEGVVEFASLSDMK+NGYGFVEFEDYR+VYVGGLPYGVR
693a	FBpp0079654|FBgn0005322|CG5395-PA|nmd-PA FBpp0310207|FBgn0005322|CG5395-PC|nmd-PC	1.0000	FBpp0079654 type=protein; loc=2L:complement(join(10303655..10303836,10302671..10303598)); ID=FBpp0079654; name=nmd-PA; parent=FBgn0005322,FBtr0080065; dbxref=GB_protein:AAF52903.1,FlyBase:FBpp0079654,FlyBase_Annotation_IDs:CG5395-PA,REFSEQ:NP_609373,GB_protein:AAF52903,FlyMine:FBpp0079654,modMine:FBpp0079654; MD5=67efa648898925b40638d6fb7ce61e1a; length=369; release=r6.09; species=Dmel;;FBpp03102…	17.3	4	0.04	GQIFQVLVR+LILQSEEVSQDVDLNR+LSVASLITYYSVK+LTSAVFSLASR+MPAQFHIGLPSETQR
687f	FBpp0081355|FBgn0037561|CG9630-PA|CG9630-PA	1.0000	FBpp0081355 type=protein; loc=3R:complement(8268001..8269842); ID=FBpp0081355; name=CG9630-PA; parent=FBgn0037561,FBtr0081866; dbxref=FlyBase:FBpp0081355,FlyBase_Annotation_IDs:CG9630-PA,GB_protein:AAF54208.1,REFSEQ:NP_649777,GB_protein:AAF54208,FlyMine:FBpp0081355,modMine:FBpp0081355; MD5=122b8a75635fc5d4728066a75366b624; length=613; release=r6.09; species=Dmel;	4.7	4	0.03	FLVIDEADR+SLEFLVLDEADR+TGLFSATQTTEVTDLIR
69	FBpp0071922|FBgn0034858|CG10315-PC|eIF2B-delta-PC FBpp0071923|FBgn0034858|CG10315-PA|eIF2B-delta-PA FBpp0071924|FBgn0034858|CG10315-PB|eIF2B-delta-PB FBpp0291521|FBgn0034858|CG10315-PD|eIF2B-delta-PD	1.0000	FBpp0071922 type=protein; loc=2R:join(23387127..23387612,23387672..23388232,23388289..23388972); ID=FBpp0071922; name=eIF2B-delta-PC; parent=FBgn0034858,FBtr0072013; dbxref=FlyBase:FBpp0071922,FlyBase_Annotation_IDs:CG10315-PC,GB_protein:AAM68250.1,REFSEQ:NP_726321,GB_protein:AAM68250; MD5=b50682f0f50e1ac0bd282b044d60fc3b; length=576; release=r6.09; species=Dmel;;FBpp0071923 type=protein; loc=2R:…	8.2	4	0.04	APVAASAAPSTTEADQEK+IITEVEQTTITTK+NQLTQLPADVPETESK
645a	FBpp0071429|FBgn0052675|CG32675-PA|Tango5-PA FBpp0071430|FBgn0052675|CG32675-PC|Tango5-PC FBpp0289796|FBgn0052675|CG32675-PD|Tango5-PD FBpp0306533|FBgn0052675|CG32675-PE|Tango5-PE FBpp0312071|FBgn0052675|CG32675-PF|Tango5-PF	1.0000	FBpp0071429 type=protein; loc=X:complement(join(10761915..10762411,10761578..10761859,10761203..10761509,10760486..10760992)); ID=FBpp0071429; name=Tango5-PA; parent=FBgn0052675,FBtr0071500; dbxref=FlyBase:FBpp0071429,FlyBase_Annotation_IDs:CG32675-PA,GB_protein:AAF46618.1,REFSEQ:NP_727444,GB_protein:AAF46618,FlyMine:FBpp0071429,modMine:FBpp0071429; MD5=8babf19666b481df000f1ca6725bb405; length=53…	12.3	4	0.03	AVDLLATLPVLGHK+LSGYDPEDAEELAEFEALNAK+MSQHSKK+TLSGSSMQETGSSATSLLAAGGK
64	FBpp0071767|FBgn0034744|CG4071-PA|Vps20-PA FBpp0300826|FBgn0034744|CG4071-PC|Vps20-PC	1.0000	FBpp0071767 type=protein; loc=2R:join(22608544..22608618,22608684..22608793,22608856..22609309); ID=FBpp0071767; name=Vps20-PA; parent=FBgn0034744,FBtr0071856; dbxref=FlyBase:FBpp0071767,FlyBase_Annotation_IDs:CG4071-PA,GB_protein:AAF46863.1,REFSEQ:NP_726213,GB_protein:AAF46863,FlyMine:FBpp0071767,modMine:FBpp0071767; MD5=de371cc6272c2acc533c2272eec76886; length=212; release=r6.09; species=Dmel;;…	23.6	4	0.04	GAQLPDVPTEDLPIPAEIESVEEPAK+LAADIEFAQVEMK+YQESLLTNADK
615	FBpp0289967|FBgn0037655|CG11984-PD|CG11984-PD FBpp0289968|FBgn0037655|CG11984-PE|CG11984-PE FBpp0289969|FBgn0037655|CG11984-PF|CG11984-PF FBpp0289970|FBgn0037655|CG11984-PG|CG11984-PG FBpp0289971|FBgn0037655|CG11984-PH|CG11984-PH FBpp0289972|FBgn0037655|CG11984-PI|CG11984-PI	1.0000	FBpp0289967 type=protein; loc=3R:complement(join(9013316..9013331,9012837..9013261,9012045..9012305,9011674..9011949,9011363..9011604,9010673..9011252)); ID=FBpp0289967; name=CG11984-PD; parent=FBgn0037655,FBtr0300743; dbxref=REFSEQ:NP_731305,GB_protein:AAF54324,FlyBase:FBpp0289967,FlyBase_Annotation_IDs:CG11984-PD; MD5=19d6a7df1ddfc927b5b7784a3f763578; length=599; release=r6.09; species=Dmel;;FB…	11.4	4	0.04	ANTTQTSGTGGLGGAGATAAPGGGASGAGTKPTADR+ELISFLDEPSAIR+QNASAATAAGNTNQIPDTR
604	FBpp0111584|FBgn0085436|CG34407-PC|Not1-PC FBpp0111585|FBgn0085436|CG34407-PD|Not1-PD FBpp0111586|FBgn0085436|CG34407-PE|Not1-PE FBpp0291332|FBgn0085436|CG34407-PF|Not1-PF FBpp0293496|FBgn0085436|CG34407-PG|Not1-PG FBpp0308486|FBgn0085436|CG34407-PH|Not1-PH	1.0000	FBpp0111584 type=protein; loc=2R:complement(join(9578185..9578289,9576178..9576384,9575588..9576115,9575070..9575532,9573787..9575007,9572918..9573700,9570214..9572783,9568985..9570156,9568563..9568922,9567978..9568086)); ID=FBpp0111584; name=Not1-PC; parent=FBgn0085436,FBtr0112672; dbxref=FlyBase:FBpp0111584,FlyBase_Annotation_IDs:CG34407-PC,REFSEQ:NP_001097242,GB_protein:ABV53739,FlyMine:FBpp01…	3.5	4	0.03	EVEDEVNSYFQR+LPDPFTPNLK+MEAFMNTAIGVPTLQIQASK+SIANATNIDTLLVANQEEK+VGAAPATLYAVYSEFAR
596	FBpp0099673|FBgn0086899|CG32782-PC|Tlk-PC FBpp0111592|FBgn0086899|CG34412-PB|Tlk-PB FBpp0288854|FBgn0086899|CG34412-PE|Tlk-PE FBpp0288855|FBgn0086899|CG34412-PF|Tlk-PF FBpp0288856|FBgn0086899|CG34412-PG|Tlk-PG FBpp0288857|FBgn0086899|CG34412-PH|Tlk-PH FBpp0288858|FBgn0086899|CG34412-PI|Tlk-PI FBpp0290873|FBgn0086899|CG34412-PJ|Tlk-PJ FBpp0305893|FBgn0086899|CG34412-PK|Tlk-PK FBpp0305894|FBgn00868…	1.0000	FBpp0099673 type=protein; loc=X:join(3780654..3780689,3781655..3783559,3783677..3784441,3784528..3784706,3785032..3785224,3785290..3785495,3785594..3785813,3786144..3786404); ID=FBpp0099673; name=Tlk-PC; parent=FBgn0086899,FBtr0070596; dbxref=GB_protein:AAN09104.3,FlyBase:FBpp0099673,GB_protein:AAN09104.4,GB_protein:AAN09104,REFSEQ:NP_570073,FlyBase:FBpp0111593,FlyBase_Annotation_IDs:CG32782-PC,F…	3.0	4	0.04	ATEVQFSNKPTVSNEAK+SIIMQVVSALK+YLLLMLLGK
594	FBpp0099390|FBgn0261458|CG33979-PA|capt-PA FBpp0099391|FBgn0261458|CG33979-PB|capt-PB FBpp0304563|FBgn0261458|CG33979-PC|capt-PC	1.0000	FBpp0099390 type=protein; loc=2L:complement(join(1153386..1153504,1152771..1153318,1152177..1152700,1152032..1152115)); ID=FBpp0099390; name=capt-PA; parent=FBgn0261458,FBtr0100022; dbxref=FlyBase:FBpp0099390,FlyBase_Annotation_IDs:CG33979-PA,FlyBase:FBpp0077648,GB_protein:AAF51408.2,REFSEQ:NP_001033869,GB_protein:AAF51408,FlyMine:FBpp0099390,modMine:FBpp0099390; MD5=ee0bcccab12f2765e8fb66d069811…	13.4	4	0.04	QAELLKPTSTQISAIQDFR+SAFGSQLQYVTLATQIAQPAQPK+SALFAQINQGADITK
588	FBpp0088566|FBgn0260634|CG10192-PA|eIF4G2-PA FBpp0310717|FBgn0260634|CG10192-PC|eIF4G2-PC	1.0000	FBpp0088566 type=protein; loc=3R:complement(join(23815241..23817011,23814969..23815106,23814013..23814915,23812700..23813814,23810294..23812585)); ID=FBpp0088566; name=eIF4G2-PA; parent=FBgn0260634,FBtr0089623; dbxref=GB_protein:AAF56194.2,FlyBase:FBpp0088566,FlyBase_Annotation_IDs:CG10192-PA,REFSEQ:NP_651188,GB_protein:AAF56194,FlyMine:FBpp0088566,modMine:FBpp0088566; MD5=6388249d541e8b25e6e492c…	1.9	4	0.04	HLANEEIVAK+LTPDNFEVLLK+VSMAGGQDEDDDVEGVLK
581	FBpp0088376|FBgn0283521|CG12052-PE|lola-PE FBpp0088377|FBgn0283521|CG12052-PB|lola-PB FBpp0088378|FBgn0283521|CG12052-PA|lola-PA FBpp0088379|FBgn0283521|CG12052-PC|lola-PC FBpp0088380|FBgn0283521|CG12052-PH|lola-PH FBpp0088381|FBgn0283521|CG12052-PG|lola-PG FBpp0088382|FBgn0283521|CG12052-PF|lola-PF FBpp0088383|FBgn0283521|CG12052-PD|lola-PD FBpp0088384|FBgn0283521|CG12052-PI|lola-PI FBpp0088385|…	1.0000	FBpp0088376 type=protein; loc=2R:complement(join(10533576..10533749,10533118..10533511,10532181..10532894,10532039..10532119,10520394..10521277)); ID=FBpp0088376; name=lola-PE; parent=FBgn0283521,FBtr0089342; dbxref=FlyBase_Annotation_IDs:CG12052-PE,FlyBase:FBpp0088376,GB_protein:AAM68766.1,REFSEQ:NP_724951,GB_protein:AAM68766; MD5=439438a9a567f0a9e481a3179460063f; length=748; release=r6.09; spec…	8.1	4	0.03	DNSVSSVGSEMVIEPK+LSGAYTLEQTK+SQDELGLMAQDAQQR
59	FBpp0071497|FBgn0002736|CG9401-PA|mago-PA	1.0000	FBpp0071497 type=protein; loc=2R:join(21128694..21128954,21129013..21129195); ID=FBpp0071497; name=mago-PA; parent=FBgn0002736,FBtr0071569; dbxref=FlyBase:FBpp0071497,FlyBase_Annotation_IDs:CG9401-PA,GB_protein:AAF46677.1,REFSEQ:NP_476636,GB_protein:AAF46677,FlyMine:FBpp0071497,modMine:FBpp0071497; MD5=ce62e88bcd9df6bbbaa58a1aedcf39c1; length=147; release=r6.09; species=Dmel;	15.6	4	0.03	EAFVHQSVMEELK+EAFVHQSVMEELKR+TGSLVDVNR
570	FBpp0087968|FBgn0050382|CG30382-PA|CG30382-PA FBpp0087969|FBgn0263121|CG18495-PB|Prosalpha1-PB FBpp0087970|FBgn0263121|CG18495-PA|Prosalpha1-PA FBpp0291433|FBgn0050382|CG30382-PB|CG30382-PB	1.0000	FBpp0087968 type=protein; loc=2R:complement(join(7831520..7831595,7831281..7831457,7830511..7830992)); ID=FBpp0087968; name=CG30382-PA; parent=FBgn0050382,FBtr0088894; dbxref=FlyBase:FBpp0087968,FlyBase_Annotation_IDs:CG30382-PA,GB_protein:AAM68869.1,REFSEQ:NP_724616,GB_protein:AAM68869,FlyMine:FBpp0087968,modMine:FBpp0087968; MD5=4137b83427de6b647901cbacf8b3a673; length=244; release=r6.09; speci…	22.5	4	0.04	AIAQENITTVALK+LYQVEYAFK+NIVPETVTHLFR+TDPAGYFSGFK+TLEANSYLEK
569	FBpp0087958|FBgn0033235|CG8728-PA|CG8728-PA	1.0000	FBpp0087958 type=protein; loc=2R:complement(join(7938900..7938955,7938437..7938815,7937959..7938375,7937762..7937902,7937204..7937708,7936971..7937143)); ID=FBpp0087958; name=CG8728-PA; parent=FBgn0033235,FBtr0088882; dbxref=FlyBase:FBpp0087958,FlyBase_Annotation_IDs:CG8728-PA,GB_protein:AAF59168.1,REFSEQ:NP_610333,GB_protein:AAF59168,FlyMine:FBpp0087958,modMine:FBpp0087958; MD5=f597e2b6e045ffbbf…	14.7	4	0.03	EIVTHLPPLTEPLPNLPEAVYAAPLAESAITK+LAFNSTVNFPNK+QVDTSIAQYTGGLVK+VTSLGGDEVGSGTGIGQITGGVR
568	FBpp0087947|FBgn0033246|CG11198-PA|ACC-PA FBpp0087948|FBgn0033246|CG11198-PB|ACC-PB FBpp0111966|FBgn0033246|CG11198-PC|ACC-PC FBpp0308268|FBgn0033246|CG11198-PE|ACC-PE FBpp0308269|FBgn0033246|CG11198-PF|ACC-PF FBpp0308270|FBgn0033246|CG11198-PG|ACC-PG	1.0000	FBpp0087947 type=protein; loc=2R:complement(join(7985602..7985761,7985066..7985451,7984881..7985002,7982641..7983007,7981184..7981472,7977389..7981122,7977022..7977324,7976786..7976956,7976295..7976723,7975304..7976173,7974886..7975233,7974690..7974824,7974487..7974621)); ID=FBpp0087947; name=ACC-PA; parent=FBgn0033246,FBtr0088871; dbxref=FlyBase:FBpp0087947,FlyBase_Annotation_IDs:CG11198-PA,GB_p…	1.5	4	0.03	QITESFSSFQTSLEK+VDTTEEFPGLFR+YFFLELNPR
547	FBpp0087186|FBgn0010516|CG8996-PA|wal-PA FBpp0087187|FBgn0010516|CG8996-PB|wal-PB	1.0000	FBpp0087186 type=protein; loc=2R:complement(join(11690678..11690719,11690446..11690586,11689079..11689888)); ID=FBpp0087186; name=wal-PA; parent=FBgn0010516,FBtr0088082; dbxref=FlyBase:FBpp0087186,FlyBase_Annotation_IDs:CG8996-PA,GB_protein:AAF58627.1,REFSEQ:NP_725073,GB_protein:AAF58627,FlyMine:FBpp0087186,modMine:FBpp0087186; MD5=28de8d5cb126e2c2d9cc5eb3d1d414a6; length=330; release=r6.09; spec…	17.3	4	0.03	AAVDAGFVPNDLQIGQTGK+FTHILAGASAFGK+LDVSPISEIIDVK+TIYAGNAILTLK
543	FBpp0087094|FBgn0023167|CG8427-PA|SmD3-PA	1.0000	FBpp0087094 type=protein; loc=2R:join(12168877..12169195,12169725..12169861); ID=FBpp0087094; name=SmD3-PA; parent=FBgn0023167,FBtr0087986; dbxref=FlyBase:FBpp0087094,FlyBase_Annotation_IDs:CG8427-PA,GB_protein:AAF58566.1,REFSEQ:NP_725106,GB_protein:AAF58566,FlyMine:FBpp0087094,modMine:FBpp0087094; MD5=e8790dbcf9159ddb1b451a1c1ec1e6fc; length=151; release=r6.09; species=Dmel;	6.0	4	0.04	FLILPDMLK
531	FBpp0086788|FBgn0033845|CG17064-PA|mars-PA FBpp0290601|FBgn0033845|CG17064-PB|mars-PB FBpp0311206|FBgn0033845|CG17064-PC|mars-PC FBpp0311207|FBgn0033845|CG17064-PD|mars-PD	1.0000	FBpp0086788 type=protein; loc=2R:join(13503036..13504542,13504600..13505858); ID=FBpp0086788; name=mars-PA; parent=FBgn0033845,FBtr0087668; dbxref=FlyBase:FBpp0086788,FlyBase_Annotation_IDs:CG17064-PA,GB_protein:AAF58367.1,REFSEQ:NP_610878,GB_protein:AAF58367,FlyMine:FBpp0086788,modMine:FBpp0086788; MD5=8d77c1cb733fb3d52daeb706075d0f45; length=921; release=r6.09; species=Dmel;;FBpp0290601 type=pr…	8.5	4	0.04	ANDWLDPDAVAEEPK+SNNSSGHLLEAFGDTILLSPVAPVK+VEEPTLEDGLPATSSR+YSVANSPAEDSLILDPQQTTVK
530	FBpp0086769|FBgn0033879|CG6543-PA|CG6543-PA FBpp0086770|FBgn0033879|CG6543-PB|CG6543-PB	1.0000	FBpp0086769 type=protein; loc=2R:complement(join(13854102..13854198,13853181..13853905,13853050..13853115)); ID=FBpp0086769; name=CG6543-PA; parent=FBgn0033879,FBtr0087643; dbxref=FlyBase:FBpp0086769,FlyBase_Annotation_IDs:CG6543-PA,GB_protein:AAF58326.1,REFSEQ:NP_610910,GB_protein:AAF58326,modMine:FBpp0086769; MD5=4b91cc34197b0b9aecbe45ee0af9f0af; length=295; release=r6.09; species=Dmel;;FBpp008…	15.6	4	0.04	EAVNTAYETTLQEGLK+FGQPEIALGTIPGAGGTQR+NVGVITLNRPK
527	FBpp0086718|FBgn0013770|CG6692-PA|Cp1-PA FBpp0086719|FBgn0013770|CG6692-PC|Cp1-PC FBpp0292990|FBgn0013770|CG6692-PD|Cp1-PD FBpp0308977|FBgn0013770|CG6692-PE|Cp1-PE	1.0000	FBpp0086718 type=protein; loc=2R:join(13962238..13962336,13966755..13966969,13967030..13967741); ID=FBpp0086718; name=Cp1-PA; parent=FBgn0013770,FBtr0087592; dbxref=GB_protein:AAF58311.1,FlyBase:FBpp0086718,FlyBase_Annotation_IDs:CG6692-PA,REFSEQ:NP_725347,GB_protein:AAF58311,FlyMine:FBpp0086718,modMine:FBpp0086718; MD5=80198f2033507b9f20bf9a42a17d717b; length=341; release=r6.09; species=Dmel;;FB…	12.0	4	0.03	GFTDIPQGDEK+GTVGATDRGFTDIPQGDEKK+NSWGTTWGDK
520	FBpp0086469|FBgn0034029|CG8190-PA|eIF2B-gamma-PA	1.0000	FBpp0086469 type=protein; loc=2R:join(15542754..15542904,15542958..15543466,15543522..15543662,15543756..15544322); ID=FBpp0086469; name=eIF2B-gamma-PA; parent=FBgn0034029,FBtr0087336; dbxref=FlyBase:FBpp0086469,FlyBase_Annotation_IDs:CG8190-PA,GB_protein:AAF58125.1,REFSEQ:NP_611046,GB_protein:AAF58125,FlyMine:FBpp0086469,modMine:FBpp0086469; MD5=e03dccd3b7df1b8892cf5f8a850d86ce; length=455; rele…	13.8	4	0.03	DLIGIHAATQR+HPLISPGAVVK+ITQTSLFNQSLSQSPYHGDIVR+LDYATIPSDGDFGTADSLR
518	FBpp0086328|FBgn0001308|CG7765-PA|Khc-PA	1.0000	FBpp0086328 type=protein; loc=2R:complement(join(16271339..16271485,16269794..16270253,16267776..16269655,16267264..16267704)); ID=FBpp0086328; name=Khc-PA; parent=FBgn0001308,FBtr0087184; dbxref=GB_protein:AAF58029.1,FlyBase:FBpp0086328,FlyBase_Annotation_IDs:CG7765-PA,REFSEQ:NP_476590,GB_protein:AAF58029,FlyMine:FBpp0086328,modMine:FBpp0086328; MD5=4ad89c4c85a3bbd7f2e94c8acefb8757; length=975; …	3.4	4	0.04	FVSSPEDVFEVIEEGK+SLSALGNVISALADGNK
517	FBpp0086294|FBgn0034118|CG6251-PA|Nup62-PA FBpp0309066|FBgn0034118|CG6251-PB|Nup62-PB	1.0000	FBpp0086294 type=protein; loc=2R:16344581..16345765; ID=FBpp0086294; name=Nup62-PA; parent=FBgn0034118,FBtr0087150; dbxref=FlyBase:FBpp0086294,FlyBase_Annotation_IDs:CG6251-PA,GB_protein:AAF58007.1,REFSEQ:NP_611120,GB_protein:AAF58007,FlyMine:FBpp0086294,modMine:FBpp0086294; MD5=c12e45b9e3831e5ad360717dbacb2d8b; length=394; release=r6.09; species=Dmel;;FBpp0309066 type=protein; loc=2R:16344581..1…	17.5	4	0.04	GQDTTDPIIQIGK+SQTYLMVENLDTQLK+TDQQVLDQELEFIATQQK+TTFSFGTPAPTAGIGGGDADNSK
513	FBpp0086101|FBgn0028382|CG4886-PA|cyp33-PA	1.0000	FBpp0086101 type=protein; loc=2R:join(17545289..17545489,17545554..17545937,17545994..17546166,17546240..17546384); ID=FBpp0086101; name=cyp33-PA; parent=FBgn0028382,FBtr0086945; dbxref=FlyBase:FBpp0086101,FlyBase_Annotation_IDs:CG4886-PA,GB_protein:AAF57839.1,REFSEQ:NP_523773,GB_protein:AAF57839,FlyMine:FBpp0086101,modMine:FBpp0086101; MD5=619cf9bcd58e81a609fafebddb591680; length=300; release=r6…	17.3	4	0.04	FNDENFNLK+HAGATLQPEGEPEAEKVETPSTGPAVIEK+TIYVGGLADEVTER
52	FBpp0071295|FBgn0030136|CG2998-PA|RpS28b-PA FBpp0310057|FBgn0030136|CG2998-PB|RpS28b-PB	1.0000	FBpp0071295 type=protein; loc=X:9554710..9554907; ID=FBpp0071295; name=RpS28b-PA; parent=FBgn0030136,FBtr0071360; dbxref=FlyBase:FBpp0071295,FlyBase_Annotation_IDs:CG2998-PA,GB_protein:AAF46503.2,REFSEQ:NP_572568,GB_protein:AAF46503,FlyMine:FBpp0071295,modMine:FBpp0071295; MD5=e405baba3b940bedd5166e924fc2ef55; length=65; release=r6.09; species=Dmel;;FBpp0310057 type=protein; loc=X:9554710..955490…	18.5	4	0.04	EGDILTLLESER
498	FBpp0085736|FBgn0261439|CG17246-PB|SdhA-PB FBpp0085737|FBgn0261439|CG17246-PA|SdhA-PA FBpp0085738|FBgn0261439|CG17246-PC|SdhA-PC	1.0000	FBpp0085736 type=protein; loc=2R:complement(join(19395687..19395743,19392846..19394443,19392639..19392789,19392399..19392578)); ID=FBpp0085736; name=SdhA-PB; parent=FBgn0261439,FBtr0086552; dbxref=FlyBase:FBpp0085736,FlyBase_Annotation_IDs:CG17246-PB,GB_protein:AAM70849.1,REFSEQ:NP_725881,GB_protein:AAM70849; MD5=b44908b45d9ed755369d3069e3c751b9; length=661; release=r6.09; species=Dmel;;FBpp00857…	9.1	4	0.03	AVIELENYGMPFSR+DGPILQDGVNK+NVIDTTLDNEVSTVPPAIR+TIAELNKPGAPAPTLK
490	FBpp0085555|FBgn0000615|CG8994-PA|exu-PA FBpp0085556|FBgn0000615|CG8994-PB|exu-PB FBpp0085557|FBgn0000615|CG8994-PC|exu-PC FBpp0291491|FBgn0000615|CG8994-PD|exu-PD	1.0000	FBpp0085555 type=protein; loc=2R:complement(join(20670201..20670350,20669979..20670131,20668600..20669895)); ID=FBpp0085555; name=exu-PA; parent=FBgn0000615,FBtr0086242; dbxref=FlyBase:FBpp0085555,FlyBase_Annotation_IDs:CG8994-PA,GB_protein:AAF57429.1,REFSEQ:NP_725995,GB_protein:AAF57429; MD5=5cdf9a47a88011b6e9d7e40cc9ba6872; length=532; release=r6.09; species=Dmel;;FBpp0085556 type=protein; loc=…	9.0	4	0.03	AGPSSDGIVLIYHEER+ELFDGNASVR+NIEGLDIALQSIGR+VISIGFYR
49	FBpp0071259|FBgn0040235|CG12135-PA|c12.1-PA	1.0000	FBpp0071259 type=protein; loc=X:complement(join(9318992..9319122,9318280..9318928)); ID=FBpp0071259; name=c12.1-PA; parent=FBgn0040235,FBtr0071324; dbxref=FlyBase:FBpp0071259,FlyBase_Annotation_IDs:CG12135-PA,GB_protein:AAF46488.1,REFSEQ:NP_652605,GB_protein:AAF46488,FlyMine:FBpp0071259,modMine:FBpp0071259; MD5=88a47e6f20b5120247ea3d8db375fcd4; length=259; release=r6.09; species=Dmel;	9.3	4	0.04	MENILSGNPLMNYEPGTAASAAGR
472	FBpp0085154|FBgn0028968|CG1528-PA|gammaCOP-PA FBpp0085155|FBgn0028968|CG1528-PB|gammaCOP-PB FBpp0290505|FBgn0028968|CG1528-PC|gammaCOP-PC FBpp0303129|FBgn0028968|CG1528-PD|gammaCOP-PD	1.0000	FBpp0085154 type=protein; loc=3R:join(31572239..31572278,31572498..31573156,31573254..31574724,31574801..31574986,31575045..31575197,31575256..31575386); ID=FBpp0085154; name=gammaCOP-PA; parent=FBgn0028968,FBtr0085793; dbxref=FlyBase:FBpp0085154,FlyBase_Annotation_IDs:CG1528-PA,GB_protein:AAF57160.1,REFSEQ:NP_524608,GB_protein:AAF57160,FlyMine:FBpp0085154,modMine:FBpp0085154; MD5=ee5acdaa59098f9…	5.6	4	0.04	FDISIVPK+ILYLINQGEQLVAR+LAQLPGIQVLGPIHR+SVATLAITTLLK
468	FBpp0084971|FBgn0039735|CG7911-PA|Nph-PA FBpp0112220|FBgn0039735|CG7911-PB|Nph-PB	1.0000	FBpp0084971 type=protein; loc=3R:complement(join(30004582..30004603,30004304..30004449,30003990..30004157,30003770..30003904)); ID=FBpp0084971; name=Nph-PA; parent=FBgn0039735,FBtr0085606; dbxref=FlyBase:FBpp0084971,FlyBase_Annotation_IDs:CG7911-PA,GB_protein:AAF56987.1,REFSEQ:NP_651760,GB_protein:AAF56987,FlyMine:FBpp0084971,modMine:FBpp0084971; MD5=04e8200910019a5c495f95b2c9c991e6; length=156; …	28.8	4	0.04	QISLGPEAK+SLRPNVEFPNGSVTFK+TGEFNVVQAETNINDDGEK+TGEFNVVQAETNINDDGEKK
47	FBpp0071223|FBgn0052708|CG32708-PA|CG32708-PA	1.0000	FBpp0071223 type=protein; loc=X:join(9085985..9086318,9086397..9086782); ID=FBpp0071223; name=CG32708-PA; parent=FBgn0052708,FBtr0071286; dbxref=FlyBase:FBpp0071223,FlyBase_Annotation_IDs:CG32708-PA,GB_protein:AAF46440.1,REFSEQ:NP_727306,GB_protein:AAF46440,FlyMine:FBpp0071223,modMine:FBpp0071223; MD5=cad0e653be09752a372e3eb471b78ec8; length=239; release=r6.09; species=Dmel;	18.4	4	0.04	KETTFFQNNLDK+MGIIYISNIPK+QIVPLLNNK+TSQFYDSLWSMK
459	FBpp0084720|FBgn0015589|CG1451-PA|Apc-PA FBpp0307743|FBgn0015589|CG1451-PB|Apc-PB FBpp0401491|FBgn0015589|CG1451-PC|Apc-PC	1.0000	FBpp0084720 type=protein; loc=3R:complement(join(28836899..28840761,28836547..28836685,28833235..28836486)); ID=FBpp0084720; name=Apc-PA; parent=FBgn0015589,FBtr0085351; dbxref=FlyBase:FBpp0084720,FlyBase_Annotation_IDs:CG1451-PA,GB_protein:AAF56820.1,REFSEQ:NP_477152,GB_protein:AAF56820,FlyMine:FBpp0084720,modMine:FBpp0084720; MD5=2047cf85a167b358eb71ec5c195b443a; length=2417; release=r6.09; spe…	4.7	4	0.04	AQQMQEQPIVGSSSVQSNPSLK+SEGQEILLILDDSVK+TSTYQETDLDQPTDFSLR+YAENQIESDLDISGPAGGQK
457	FBpp0084666|FBgn0039580|CG1345-PA|Gfat2-PA	1.0000	FBpp0084666 type=protein; loc=3R:complement(join(28337870..28339546,28337293..28337667)); ID=FBpp0084666; name=Gfat2-PA; parent=FBgn0039580,FBtr0085297; dbxref=FlyBase:FBpp0084666,FlyBase_Annotation_IDs:CG1345-PA,GB_protein:AAF56785.1,REFSEQ:NP_651617,GB_protein:AAF56785,FlyMine:FBpp0084666,modMine:FBpp0084666; MD5=8fd2d592c025067320afb4dd97552607; length=683; release=r6.09; species=Dmel;	8.9	4	0.04	FDTQTVVLGGIK+GQDYSLPIDTHIGIAHTR+QEVLDLLLQGLK+SDEDNSFVVVHNGIITNYK
441	FBpp0084188|FBgn0039302|CG11856-PA|Nup358-PA FBpp0293235|FBgn0039302|CG11856-PB|Nup358-PB	1.0000	FBpp0084188 type=protein; loc=3R:join(25249631..25249702,25250223..25253235,25253292..25256293,25256355..25256855,25256925..25257057,25257122..25258129,25258201..25258559); ID=FBpp0084188; name=Nup358-PA; parent=FBgn0039302,FBtr0084813; dbxref=GB_protein:AAF56430.1,FlyBase:FBpp0084188,FlyBase_Annotation_IDs:CG11856-PA,GB_protein:AAF56430.2,REFSEQ:NP_651361,GB_protein:AAF56430,FlyMine:FBpp0084188,…	1.7	4	0.04	IGQYEQFLDEVR+LNSNQLITEGNR+SFVTSTPAANSLINKPQEQTK
440	FBpp0084113|FBgn0027617|CG5808-PA|CG5808-PA	1.0000	FBpp0084113 type=protein; loc=3R:complement(join(24815319..24816952,24814929..24815256)); ID=FBpp0084113; name=CG5808-PA; parent=FBgn0027617,FBtr0084738; dbxref=FlyBase:FBpp0084113,FlyBase_Annotation_IDs:CG5808-PA,GB_protein:AAF56342.1,REFSEQ:NP_651291,GB_protein:AAF56342,FlyMine:FBpp0084113,modMine:FBpp0084113; MD5=3f1f5f39105870d5d32afc2e40875987; length=653; release=r6.09; species=Dmel;	6.6	4	0.04	FFEAEFLPK+KTGDSLQYAFVEFEDQK+LNDAIVDDSFRPYQDIR+TGDSLQYAFVEFEDQK
439	FBpp0084071|FBgn0000140|CG6875-PA|asp-PA	1.0000	FBpp0084071 type=protein; loc=3R:join(24754041..24754055,24754128..24754304,24754357..24754569,24754649..24759530,24759591..24759892,24759957..24760232); ID=FBpp0084071; name=asp-PA; parent=FBgn0000140,FBtr0084692; dbxref=GB_protein:AAF56330.2,FlyBase:FBpp0084071,FlyBase_Annotation_IDs:CG6875-PA,GB_protein:AAF56330.3,REFSEQ:NP_524488,GB_protein:AAF56330,FlyMine:FBpp0084071,modMine:FBpp0084071; MD…	2.8	4	0.03	AIVQFEDVPITK+FIASDALAVLSR+LAQTMSLMKKPATPRK+TPQEEPVYISPQPR
430	FBpp0083688|FBgn0038968|CG12499-PA|CG12499-PA	1.0000	FBpp0083688 type=protein; loc=3R:complement(join(22446139..22446532,22440301..22446086)); ID=FBpp0083688; name=CG12499-PA; parent=FBgn0038968,FBtr0084295; dbxref=GB_protein:AAF55996.2,FlyBase:FBpp0083688,FlyBase_Annotation_IDs:CG12499-PA,REFSEQ:NP_651044,GB_protein:AAF55996,FlyMine:FBpp0083688,modMine:FBpp0083688; MD5=0579630160d25efab5472ab9276e513a; length=2059; release=r6.09; species=Dmel;	2.8	4	0.04	LQQQETNVAQVLALIVR+LVLQLLPLLSPR+QVLNSYDVLSNVTVTQK+YGLALLEHYER
420	FBpp0083320|FBgn0023097|CG5206-PA|bon-PA FBpp0289844|FBgn0023097|CG5206-PB|bon-PB FBpp0303076|FBgn0023097|CG5206-PC|bon-PC FBpp0306699|FBgn0023097|CG5206-PD|bon-PD FBpp0306700|FBgn0023097|CG5206-PE|bon-PE FBpp0306701|FBgn0023097|CG5206-PF|bon-PF	1.0000	FBpp0083320 type=protein; loc=3R:join(20593844..20594044,20606281..20607673,20607995..20608078,20608150..20608553,20608632..20608761,20608896..20609161,20609226..20609400,20609940..20610300,20610387..20610510,20610573..20610836); ID=FBpp0083320; name=bon-PA; parent=FBgn0023097,FBtr0083912; dbxref=FlyBase:FBpp0083320,FlyBase_Annotation_IDs:CG5206-PA,GB_protein:AAF55786.2,REFSEQ:NP_524724,GB_protei…	7.6	4	0.04	DDSINDLIATIAK+DIAGFVSDVR+ELTKTEGSEKSSSGELSALELR+RNTSNSPALLGVNATGSPSPIENGRK+VRDDSINDLIATIAK+YLENFFEEQLAK
417	FBpp0083070|FBgn0038617|CG12333-PA|CG12333-PA	1.0000	FBpp0083070 type=protein; loc=3R:complement(join(18402314..18402467,18401632..18402193,18400827..18401574)); ID=FBpp0083070; name=CG12333-PA; parent=FBgn0038617,FBtr0083655; dbxref=FlyBase:FBpp0083070,FlyBase_Annotation_IDs:CG12333-PA,GB_protein:AAF55555.1,REFSEQ:NP_650723,GB_protein:AAF55555,FlyMine:FBpp0083070,modMine:FBpp0083070; MD5=876a1bceb60484a254c0bf42827f120c; length=487; release=r6.09;…	14.8	4	0.03	EFEQLYLENQALQEK+LTSLTEDVAAVPEDAPFR+SAAGGSMSTQASSAALATPATQTDEVAGSFLAAASSTHK
407	FBpp0082729|FBgn0010438|CG4337-PA|mtSSB-PA	1.0000	FBpp0082729 type=protein; loc=3R:complement(join(16205216..16205236,16205061..16205148,16204894..16205002,16204314..16204536)); ID=FBpp0082729; name=mtSSB-PA; parent=FBgn0010438,FBtr0083277; dbxref=FlyBase:FBpp0082729,FlyBase_Annotation_IDs:CG4337-PA,GB_protein:AAF55287.2,REFSEQ:NP_536744,GB_protein:AAF55287; MD5=fd2b7a04f19aa1a738316f13e4cf635c; length=146; release=r6.09; species=Dmel;	31.5	4	0.04	DTVLEYLK+ITYGEITDQQGNQK+TSTSIIADDVLFFR+TVNTVTILGR
402	FBpp0082555|FBgn0041188|CG5166-PB|Atx2-PB FBpp0082556|FBgn0041188|CG5166-PC|Atx2-PC FBpp0082557|FBgn0041188|CG5166-PA|Atx2-PA FBpp0310750|FBgn0041188|CG5166-PD|Atx2-PD	1.0000	FBpp0082555 type=protein; loc=3R:join(15409125..15409189,15412121..15412521,15412579..15413512,15413569..15414974,15415104..15415552); ID=FBpp0082555; name=Atx2-PB; parent=FBgn0041188,FBtr0083099; dbxref=FlyBase:FBpp0082555,FlyBase_Annotation_IDs:CG5166-PB,GB_protein:AAN13663.1,REFSEQ:NP_732033,GB_protein:AAN13663,FlyMine:FBpp0082555,modMine:FBpp0082555; MD5=fb714aa9f41d6b25f758a3b70d14ed9e; leng…	11.1	4	0.04	DFDSQYATAGAFQTDGAISDK+GVGPAPSANASADSSSK+HIIFPADTVVTIVAK+SKNLPEEGKVPK+TTPAAPTPTSNSATVPTGTAATAGGATGTTPVVK
40	FBpp0071047|FBgn0029975|CG1444-PA|CG1444-PA	1.0000	FBpp0071047 type=protein; loc=X:join(7909372..7909537,7909878..7909924,7910709..7910784,7910853..7911193,7911252..7911587); ID=FBpp0071047; name=CG1444-PA; parent=FBgn0029975,FBtr0071091; dbxref=FlyBase:FBpp0071047,FlyBase_Annotation_IDs:CG1444-PA,GB_protein:AAF46291.1,REFSEQ:NP_572420,GB_protein:AAF46291,FlyMine:FBpp0071047,modMine:FBpp0071047; MD5=213b39c7e5ac603371db010effd3fe4a; length=321; r…	12.1	4	0.03	ASVFAPSPETYVR+FSDDLQTEYK+MGEWAVVTGSTDGIGK
389	FBpp0082123|FBgn0016693|CG6148-PA|Past1-PA FBpp0082124|FBgn0016693|CG6148-PB|Past1-PB	1.0000	FBpp0082123 type=protein; loc=3R:join(12697513..12697538,12698119..12699335,12703639..12703812,12703876..12704081); ID=FBpp0082123; name=Past1-PA; parent=FBgn0016693,FBtr0082654; dbxref=FlyBase:FBpp0082123,FlyBase_Annotation_IDs:CG6148-PA,GB_protein:AAN13552.1,REFSEQ:NP_731737,GB_protein:AAN13552,FlyMine:FBpp0082123,modMine:FBpp0082123; MD5=90bfa61d512e01438d313ad1097fc223; length=540; release=r6…	6.9	4	0.04	LFEDEEQDLFR+TDGIFNGLGPVDGK+VYIGSFWDQPLR
388	FBpp0082081|FBgn0038016|CG10042-PB|MBD-R2-PB	1.0000	FBpp0082081 type=protein; loc=3R:complement(join(12354919..12356143,12354195..12354845,12353998..12354130,12352614..12353944,12352375..12352544)); ID=FBpp0082081; name=MBD-R2-PB; parent=FBgn0038016,FBtr0082611; dbxref=GB_protein:AAF54781.1,GB_protein:AAF54781.2,FlyBase:FBpp0082081,FlyBase_Annotation_IDs:CG10042-PB,REFSEQ:NP_731688,GB_protein:AAF54781,FlyMine:FBpp0082081,modMine:FBpp0082081; MD5=b…	3.9	4	0.04	ALQHASVEGTTETPGNAQSSTNDDVIK+QSVSATATSSTPSDITPTK
385	FBpp0081894|FBgn0037924|CG14712-PA|CG14712-PA	1.0000	FBpp0081894 type=protein; loc=3R:join(11628941..11629014,11629081..11629248,11629318..11629720,11629784..11632939); ID=FBpp0081894; name=CG14712-PA; parent=FBgn0037924,FBtr0082418; dbxref=FlyBase:FBpp0081894,FlyBase_Annotation_IDs:CG14712-PA,GB_protein:AAG22146.2,REFSEQ:NP_650096,GB_protein:AAG22146,FlyMine:FBpp0081894,modMine:FBpp0081894; MD5=4c6cd830baee08815c7bd4474131f9f7; length=1266; releas…	2.9	4	0.03	ELTVSVPLR+GELYLGEPDELDAPAPK+TKLAIMLSGLK
383	FBpp0081845|FBgn0086472|CG6684-PA|RpS25-PA FBpp0081846|FBgn0086472|CG6684-PB|RpS25-PB	1.0000	FBpp0081845 type=protein; loc=3R:complement(join(11216259..11216261,11215693..11215969,11215551..11215624)); ID=FBpp0081845; name=RpS25-PA; parent=FBgn0086472,FBtr0082369; dbxref=FlyBase:FBpp0081845,FlyBase_Annotation_IDs:CG6684-PA,GB_protein:AAN13495.1,REFSEQ:NP_524315,GB_protein:AAN13495,FlyMine:FBpp0081845,modMine:FBpp0081845; MD5=8c5e61719f2edf88581cb7dbfdab6582; length=117; release=r6.09; sp…	17.9	4	0.04	DKLNNQVLFDK+LITPSVVSER+LNNQVLFDK
367	FBpp0081378|FBgn0024326|CG9738-PA|Mkk4-PA FBpp0289672|FBgn0024326|CG9738-PB|Mkk4-PB FBpp0306434|FBgn0024326|CG9738-PC|Mkk4-PC	1.0000	FBpp0081378 type=protein; loc=3R:complement(join(8650481..8650511,8649478..8650319,8649279..8649419,8648962..8649047,8648722..8648896)); ID=FBpp0081378; name=Mkk4-PA; parent=FBgn0024326,FBtr0081892; dbxref=FlyBase:FBpp0081378,FlyBase_Annotation_IDs:CG9738-PA,GB_protein:AAF54258.1,REFSEQ:NP_477353,GB_protein:AAF54258,FlyMine:FBpp0081378,modMine:FBpp0081378; MD5=13e166d546b56e6fca2f77207f5ff9bd; le…	19.6	4	0.04	ITVATVNALNYLK+LLEMPFIR+LQFGEGGANTHTFTSDDLEDEGEIGR+NPPDQLSLNNLSIR+RGETSHTDVAVYVADILESMEK
365	FBpp0081350|FBgn0037569|CG9615-PA|tex-PA	1.0000	FBpp0081350 type=protein; loc=3R:complement(join(8308486..8308575,8307896..8308430,8307503..8307840)); ID=FBpp0081350; name=tex-PA; parent=FBgn0037569,FBtr0081861; dbxref=FlyBase:FBpp0081350,FlyBase_Annotation_IDs:CG9615-PA,GB_protein:AAF54217.1,REFSEQ:NP_649784,GB_protein:AAF54217,FlyMine:FBpp0081350,modMine:FBpp0081350; MD5=09386fe2f4480110aaacfcb6d5ce43d2; length=320; release=r6.09; species=Dm…	12.2	4	0.04	EDLITFIDTR+GENINIAWSPDGK+TEQTLEDLK+TIAVGNKEDLITFIDTR
361	FBpp0081082|FBgn0037504|CG1142-PA|CG1142-PA	1.0000	FBpp0081082 type=protein; loc=3R:complement(join(7473261..7473737,7472479..7472847)); ID=FBpp0081082; name=CG1142-PA; parent=FBgn0037504,FBtr0081559; dbxref=FlyBase:FBpp0081082,FlyBase_Annotation_IDs:CG1142-PA,GB_protein:AAO41511.1,REFSEQ:NP_788592,GB_protein:AAO41511,FlyMine:FBpp0081082,modMine:FBpp0081082; MD5=af1c527fa40d18dcaba848ecd257440f; length=281; release=r6.09; species=Dmel;	21.0	4	0.04	EVLDVVNSLPDR+FFQIGTVLPSHLDHYQEK+QSLVNELLEDESFQK+VTELNHDAPHLDLR
352	FBpp0080706|FBgn0086444|CG10689-PA|l(2)37Cb-PA	1.0000	FBpp0080706 type=protein; loc=2L:complement(join(19126574..19126923,19126376..19126512,19124746..19126315,19124051..19124678)); ID=FBpp0080706; name=l(2)37Cb-PA; parent=FBgn0086444,FBtr0081163; dbxref=GB_protein:AAF53766.1,FlyBase:FBpp0080706,FlyBase_Annotation_IDs:CG10689-PA,REFSEQ:NP_609946,GB_protein:AAF53766,FlyMine:FBpp0080706,modMine:FBpp0080706; MD5=2c04ce51ce94d014e2ad71e9b0e1e0fa; length…	5.0	4	0.04	ELIVIPVYANLPSDMQAK+FSAFFDDAPIFR+TTQVPQYLVEAGFTK
348	FBpp0080639|FBgn0261597|CG10305-PA|RpS26-PA FBpp0080640|FBgn0261597|CG10305-PB|RpS26-PB FBpp0080641|FBgn0261597|CG10305-PC|RpS26-PC FBpp0303872|FBgn0261597|CG10305-PD|RpS26-PD FBpp0312181|FBgn0261597|CG10305-PE|RpS26-PE	1.0000	FBpp0080639 type=protein; loc=2L:complement(18442718..18443062); ID=FBpp0080639; name=RpS26-PA; parent=FBgn0261597,FBtr0081089; dbxref=FlyBase:FBpp0080639,FlyBase_Annotation_IDs:CG10305-PA,GB_protein:AAN11004.1,REFSEQ:NP_724109,GB_protein:AAN11004; MD5=74d7b460a2e4bf86bb497542b5fd62cd; length=114; release=r6.09; species=Dmel;;FBpp0080640 type=protein; loc=2L:complement(18442718..18443062); ID=FBp…	21.1	4	0.04	DITEASIWDSYVLPK+NIVEAAAVR
340	FBpp0080121|FBgn0026373|CG7885-PA|RpII33-PA	1.0000	FBpp0080121 type=protein; loc=2L:13833424..13834251; ID=FBpp0080121; name=RpII33-PA; parent=FBgn0026373,FBtr0080544; dbxref=GB_protein:AAF53342.1,FlyBase:FBpp0080121,FlyBase_Annotation_IDs:CG7885-PA,REFSEQ:NP_477419,GB_protein:AAF53342,FlyMine:FBpp0080121,modMine:FBpp0080121; MD5=40cb92726a1c0bf71b6ec214c86fcaf7; length=275; release=r6.09; species=Dmel;	17.8	4	0.04	FVLEDTELSVANSLR+IGLIPLISDDVVER+NQGEEDNEYGESNDEILIIK
326	FBpp0079710|FBgn0027868|CG6743-PA|Nup107-PA	1.0000	FBpp0079710 type=protein; loc=2L:complement(join(10733773..10735945,10733344..10733708)); ID=FBpp0079710; name=Nup107-PA; parent=FBgn0027868,FBtr0080121; dbxref=FlyBase:FBpp0079710,FlyBase_Annotation_IDs:CG6743-PA,GB_protein:AAF53002.1,REFSEQ:NP_609446,GB_protein:AAF53002,FlyMine:FBpp0079710,modMine:FBpp0079710; MD5=b4631c73d74b1af4b8c6eee3e18b129b; length=845; release=r6.09; species=Dmel;	5.6	4	0.04	DFAQSQLGIIQR+IVAAYVEALIAR+LAHQPLGEFGEPQSGEISAIDQR
324	FBpp0079701|FBgn0032293|CG6444-PA|Dpy-30L1-PA	1.0000	FBpp0079701 type=protein; loc=2L:10732818..10733222; ID=FBpp0079701; name=Dpy-30L1-PA; parent=FBgn0032293,FBtr0080112; dbxref=FlyBase_Annotation_IDs:CG6444-PA,FlyBase:FBpp0079701,GB_protein:AAF53001,REFSEQ:NP_609445,FlyMine:FBpp0079701,modMine:FBpp0079701; MD5=284a8fd69ce217c7defd9bb694973faf; length=134; release=r6.09; species=Dmel;	29.1	4	0.04	QYLDQTVAPVLLHGMQALAR+TDAPISPAPTTNPPAEAGK
306	FBpp0079445|FBgn0032138|CG4364-PA|CG4364-PA	1.0000	FBpp0079445 type=protein; loc=2L:complement(join(9711120..9711137,9710782..9711015,9709622..9710720,9709027..9709559)); ID=FBpp0079445; name=CG4364-PA; parent=FBgn0032138,FBtr0079848; dbxref=FlyBase:FBpp0079445,FlyBase_Annotation_IDs:CG4364-PA,GB_protein:AAF52800.1,REFSEQ:NP_609305,GB_protein:AAF52800,FlyMine:FBpp0079445,modMine:FBpp0079445; MD5=b9706a3c3aa978e3f0443fafafd999b0; length=627; relea…	5.9	4	0.04	EPLVILIR+EVPREPLVILIR+LALFPEIK+LQLSLNDFR+QEAQEVSR
300	FBpp0079266|FBgn0032030|CG17293-PA|Wdr82-PA	1.0000	FBpp0079266 type=protein; loc=2L:8374527..8375480; ID=FBpp0079266; name=Wdr82-PA; parent=FBgn0032030,FBtr0079650; dbxref=FlyBase:FBpp0079266,FlyBase_Annotation_IDs:CG17293-PA,GB_protein:AAF52654.1,REFSEQ:NP_609217,GB_protein:AAF52654,FlyMine:FBpp0079266,modMine:FBpp0079266; MD5=7c437a2a2b66beb7039286fda788c9a3; length=317; release=r6.09; species=Dmel;	18.9	4	0.04	GPFVTFK+LVDAFHGTPLQTFTGYPNNK+TILISTNGSVIR+YGVDLIHFTHANNTAIHSSTK
298	FBpp0079182|FBgn0261790|CG18591-PA|SmE-PA	1.0000	FBpp0079182 type=protein; loc=2L:complement(7885059..7885343); ID=FBpp0079182; name=SmE-PA; parent=FBgn0261790,FBtr0079560; dbxref=FlyBase:FBpp0079182,FlyBase_Annotation_IDs:CG18591-PA,GB_protein:AAF52576.1,REFSEQ:NP_609162,GB_protein:AAF52576,FlyMine:FBpp0079182,modMine:FBpp0079182; MD5=399da4099f9cb925452c7a8417e2f197; length=94; release=r6.09; species=Dmel;	27.7	4	0.04	GDNITLIQNVSPTK+GDNITLIQNVSPTKD+VMVQPINLIFR
288	FBpp0078831|FBgn0031781|CG5972-PA|Arpc4-PA	1.0000	FBpp0078831 type=protein; loc=2L:6125249..6125755; ID=FBpp0078831; name=Arpc4-PA; parent=FBgn0031781,FBtr0079200; dbxref=GB_protein:AAF52346.1,FlyBase:FBpp0078831,FlyBase_Annotation_IDs:CG5972-PA,REFSEQ:NP_608996,GB_protein:AAF52346,FlyMine:FBpp0078831,modMine:FBpp0078831; MD5=24092dd47f342cbe416afb961a6d7c6f; length=168; release=r6.09; species=Dmel;	17.9	4	0.04	AESFVILR+ELVLTPVVVSR+VLIEPSINSVR
281	FBpp0078658|FBgn0031683|CG4230-PA|CG4230-PA FBpp0303017|FBgn0031683|CG4230-PB|CG4230-PB FBpp0303018|FBgn0031683|CG4230-PC|CG4230-PC	1.0000	FBpp0078658 type=protein; loc=2L:join(5096651..5096700,5097036..5097226,5097537..5097651,5097710..5098034,5098094..5098384); ID=FBpp0078658; name=CG4230-PA; parent=FBgn0031683,FBtr0079019; dbxref=FlyBase:FBpp0078658,FlyBase_Annotation_IDs:CG4230-PA,GB_protein:AAF52220.1,REFSEQ:NP_608908,GB_protein:AAF52220,FlyMine:FBpp0078658,modMine:FBpp0078658; MD5=685db2552084c6aece9af7d76ccbe712; length=323; …	18.0	4	0.03	FAFQVFTSPLEMQK+LNPGENVESGDQVIGNILPSNQHGYR+SGMSPFGGVFDGNYQGPK
271	FBpp0078532|FBgn0037270|CG9769-PA|CG9769-PA	1.0000	FBpp0078532 type=protein; loc=3R:complement(4713243..4714085); ID=FBpp0078532; name=CG9769-PA; parent=FBgn0037270,FBtr0078892; dbxref=FlyBase:FBpp0078532,FlyBase_Annotation_IDs:CG9769-PA,GB_protein:AAF52101.1,REFSEQ:NP_649489,GB_protein:AAF52101,FlyMine:FBpp0078532,modMine:FBpp0078532; MD5=1dafd31423420d2f9c90f0f37b8336a7; length=280; release=r6.09; species=Dmel;	11.4	4	0.03	TVPPMLDLAQISEASTK+VHPVVLFQVVDAFER
270	FBpp0078464|FBgn0260462|CG12163-PB|CG12163-PB FBpp0078465|FBgn0260462|CG12163-PA|CG12163-PA	1.0000	FBpp0078464 type=protein; loc=3R:complement(join(5251424..5251531,5239492..5239619,5238454..5239197,5238213..5238394,5237891..5238156)); ID=FBpp0078464; name=CG12163-PB; parent=FBgn0260462,FBtr0078822; dbxref=FlyBase:FBpp0078464,FlyBase_Annotation_IDs:CG12163-PB,GB_protein:AAN13266.1,REFSEQ:NP_649521,GB_protein:AAN13266,FlyMine:FBpp0078464,modMine:FBpp0078464; MD5=07a2d49e566b86a8b443c32f8b91d0d2…	10.5	4	0.04	DIGGLEYEAEYPYK+NLDHGVLVVGYGVSDYPNFHK+TLSHVQVAGFVDLPK
247	FBpp0077631|FBgn0031318|CG4887-PA|CG4887-PA FBpp0303724|FBgn0031318|CG4887-PB|CG4887-PB	1.0000	FBpp0077631 type=protein; loc=2L:join(1173201..1173319,1173380..1173829,1173884..1174130,1174197..1174266,1174497..1174570,1174910..1174987,1175047..1175173,1175287..1175523,1175579..1176043,1176101..1176881,1176942..1177191,1177256..1177372); ID=FBpp0077631; name=CG4887-PA; parent=FBgn0031318,FBtr0077966; dbxref=FlyBase:FBpp0077631,FlyBase_Annotation_IDs:CG4887-PA,GB_protein:AAF51400.1,REFSEQ:NP…	8.1	4	0.03	DYTAVATPQPILANEVATTSR+GNQGGYADVGFSILEK+QKKMSSIETTITAAATAAAQAAAQVK+VVAITYCIDLEEQQALPK
239	FBpp0077360|FBgn0031483|CG9641-PA|CG9641-PA FBpp0077361|FBgn0031483|CG9641-PB|CG9641-PB	1.0000	FBpp0077360 type=protein; loc=2L:complement(2975178..2976785); ID=FBpp0077360; name=CG9641-PA; parent=FBgn0031483,FBtr0077676; dbxref=FlyBase:FBpp0077360,FlyBase_Annotation_IDs:CG9641-PA,GB_protein:AAF51173.1,REFSEQ:NP_608731,GB_protein:AAF51173,FlyMine:FBpp0077360,modMine:FBpp0077360; MD5=4cb5af737ad5bc29235ff655c16357ca; length=535; release=r6.09; species=Dmel;;FBpp0077361 type=protein; loc=2L:…	6.5	4	0.04	DPSYQAEPGNTINR+RDPSYQAEPGNTINR+SADEPDKVTFQLLK
237	FBpp0077251|FBgn0053123|CG33123-PA|CG33123-PA FBpp0311704|FBgn0053123|CG33123-PB|CG33123-PB	1.0000	FBpp0077251 type=protein; loc=2L:complement(join(3514530..3514532,3513542..3514377,3512903..3513474,3512385..3512843,3511088..3512328,3510589..3511026)); ID=FBpp0077251; name=CG33123-PA; parent=FBgn0053123,FBtr0077562; dbxref=FlyBase:FBpp0077251,FlyBase_Annotation_IDs:CG33123-PA,GB_protein:AAF51096.2,REFSEQ:NP_787968,GB_protein:AAF51096,FlyMine:FBpp0077251,modMine:FBpp0077251; MD5=2fba414c292f111…	5.6	4	0.04	LVDANEADVYYEPEK+TFITTDANPYFDSFVR+TFNDQVFLSELNLK+VLAEVTGQDLLGVPLSAPLTK
233	FBpp0077107|FBgn0031631|CG3225-PA|CG3225-PA	1.0000	FBpp0077107 type=protein; loc=2L:complement(join(4818038..4818166,4817882..4817973,4817722..4817815,4815942..4817663)); ID=FBpp0077107; name=CG3225-PA; parent=FBgn0031631,FBtr0077416; dbxref=FlyBase:FBpp0077107,FlyBase_Annotation_IDs:CG3225-PA,GB_protein:AAF50979.2,REFSEQ:NP_608860,GB_protein:AAF50979,FlyMine:FBpp0077107,modMine:FBpp0077107; MD5=36a559aeb55946ff8a277c45595db8a0; length=678; relea…	7.5	4	0.04	ALGIGNILR+EVLADPLLTQYGVIIVDEAHER+GLIGITEPR+SELSGAILQLK
24	FBpp0070589|FBgn0029687|CG5014-PB|Vap-33A-PB FBpp0089169|FBgn0029687|CG5014-PA|Vap-33A-PA FBpp0089170|FBgn0029687|CG5014-PC|Vap-33A-PC FBpp0309607|FBgn0029687|CG5014-PE|Vap-33A-PE	1.0000	FBpp0070589 type=protein; loc=X:join(3949650..3949713,3951415..3951567,3951636..3951745,3951829..3952041,3952108..3952221,3952767..3952922); ID=FBpp0070589; name=Vap-33A-PB; parent=FBgn0029687,FBtr0070616; dbxref=FlyBase:FBpp0070589,FlyBase_Annotation_IDs:CG5014-PB,GB_protein:AAF45909.1,REFSEQ:NP_570087,GB_protein:AAF45909; MD5=d7ab69e9fd084fa9c676527e13d4d5ee; length=269; release=r6.09; species=…	19.6	4	0.04	DLEPEQLMDAK+FMVQSVLAPMDADLSDLNK+SLFDLPLTIEPEHELR
225	FBpp0076840|FBgn0029118|CG10622-PA|Sucb-PA FBpp0311088|FBgn0029118|CG10622-PC|Sucb-PC	1.0000	FBpp0076840 type=protein; loc=3L:complement(join(5563493..5563543,5563266..5563395,5563085..5563184,5561902..5562871)); ID=FBpp0076840; name=Sucb-PA; parent=FBgn0029118,FBtr0077134; dbxref=FlyBase:FBpp0076840,FlyBase_Annotation_IDs:CG10622-PA,GB_protein:AAF50771.1,REFSEQ:NP_651963,GB_protein:AAF50771,FlyMine:FBpp0076840,modMine:FBpp0076840; MD5=4e0b921c04cd8481b37d8065ba078e98; length=416; releas…	15.6	4	0.03	AFEILTADPK+EHNGPVLIASPAGGMDIEAVAEETPEK+LQLNVPLVVR+NSGLPIQTASDLDDAAHK
224	FBpp0076832|FBgn0035624|CG12756-PA|Eaf6-PA	1.0000	FBpp0076832 type=protein; loc=3L:complement(join(5608087..5608233,5607806..5608019,5607552..5607683,5607281..5607465)); ID=FBpp0076832; name=Eaf6-PA; parent=FBgn0035624,FBtr0077126; dbxref=FlyBase:FBpp0076832,FlyBase_Annotation_IDs:CG12756-PA,GB_protein:AAF50760.1,REFSEQ:NP_647981,GB_protein:AAF50760,FlyMine:FBpp0076832,modMine:FBpp0076832; MD5=710db928410862c8c393a8ba345737d2; length=225; releas…	14.2	4	0.03	AETSEQLANLER+NEGSVVSGMVSGSTNSGGNK
218	FBpp0076724|FBgn0022935|CG10269-PA|D19A-PA	1.0000	FBpp0076724 type=protein; loc=3L:complement(join(6188034..6188979,6186381..6187972)); ID=FBpp0076724; name=D19A-PA; parent=FBgn0022935,FBtr0077016; dbxref=FlyBase:FBpp0076724,FlyBase_Annotation_IDs:CG10269-PA,GB_protein:AAF50677.2,REFSEQ:NP_477304,GB_protein:AAF50677,FlyMine:FBpp0076724,modMine:FBpp0076724; MD5=ce179d244b0a5ea61d83865938748418; length=845; release=r6.09; species=Dmel;	8.5	4	0.03	AAATAELLAHQLEENEAK+ATTSYDGYYAQK+NFDQYQDPAVER+VDISQLAGTAVNPIPSVSVPSWSPQVNFTK
210	FBpp0076437|FBgn0035868|CG7194-PA|CG7194-PA	1.0000	FBpp0076437 type=protein; loc=3L:complement(join(8303822..8303990,8302619..8303490)); ID=FBpp0076437; name=CG7194-PA; parent=FBgn0035868,FBtr0076714; dbxref=FlyBase:FBpp0076437,FlyBase_Annotation_IDs:CG7194-PA,GB_protein:AAF50449.1,REFSEQ:NP_648203,GB_protein:AAF50449,FlyMine:FBpp0076437,modMine:FBpp0076437; MD5=24585dc263b74ee1c10f3b19fe44c148; length=346; release=r6.09; species=Dmel;	14.7	4	0.04	EAEEIQNYVVDELK+EAEEIQNYVVDELKR+IVLQDWLR+MSTANHFQRILEK+QVFDGLSLGGSYLDR
202	FBpp0076068|FBgn0027567|CG8108-PA|CG8108-PA FBpp0076069|FBgn0027567|CG8108-PB|CG8108-PB	1.0000	FBpp0076068 type=protein; loc=3L:join(9865099..9865398,9866314..9866361,9867314..9867744,9868254..9868935,9868999..9869322,9869446..9870098,9870158..9870479); ID=FBpp0076068; name=CG8108-PA; parent=FBgn0027567,FBtr0076339; dbxref=FlyBase:FBpp0076068,FlyBase_Annotation_IDs:CG8108-PA,GB_protein:AAF50193.1,REFSEQ:NP_729568,GB_protein:AAF50193,FlyMine:FBpp0076068,modMine:FBpp0076068; MD5=64211e896605…	5.8	4	0.04	ADDVSLEDYTK+ALIGPDYIK+DLGDLLAEVETR+SDRPSSSSQNIGSSSSNYHQR
198	FBpp0075700|FBgn0004926|CG4153-PA|eIF-2beta-PA	1.0000	FBpp0075700 type=protein; loc=3L:complement(join(12526589..12526603,12525986..12526385,12525154..12525677)); ID=FBpp0075700; name=eIF-2beta-PA; parent=FBgn0004926,FBtr0075968; dbxref=FlyBase:FBpp0075700,FlyBase_Annotation_IDs:CG4153-PA,GB_protein:AAF49902.1,REFSEQ:NP_524043,GB_protein:AAF49902,FlyMine:FBpp0075700,modMine:FBpp0075700; MD5=b87dcb34778371383f92172f7b904e3a; length=312; release=r6.09…	18.6	4	0.03	ELDELFADQADDDK+KEDPQDEASAEGGAAAEEDNLDLESFGK+VFEIILDKNPDMAAGR
195	FBpp0075617|FBgn0036340|CG11274-PA|SRm160-PA	1.0000	FBpp0075617 type=protein; loc=3L:join(13037253..13037264,13037424..13038658,13038729..13039339,13039405..13040411); ID=FBpp0075617; name=SRm160-PA; parent=FBgn0036340,FBtr0075883; dbxref=FlyBase:FBpp0075617,FlyBase_Annotation_IDs:CG11274-PA,GB_protein:AAF49848.1,REFSEQ:NP_648627,GB_protein:AAF49848,FlyMine:FBpp0075617,modMine:FBpp0075617; MD5=a73fc35d4c1f17eefe303c4721071ac4; length=954; release=…	6.3	4	0.04	GAISSGDEESTSSR+LALLLPGASGAGVINEDLEK+LDVLRPWISK+NKPETIIVLDEGPAVR
185	FBpp0075302|FBgn0036500|CG7275-PA|CG7275-PA	1.0000	FBpp0075302 type=protein; loc=3L:join(15499060..15499129,15499182..15499896,15499953..15500508); ID=FBpp0075302; name=CG7275-PA; parent=FBgn0036500,FBtr0075547; dbxref=FlyBase:FBpp0075302,FlyBase_Annotation_IDs:CG7275-PA,GB_protein:AAF49638.2,REFSEQ:NP_648767,GB_protein:AAF49638,FlyMine:FBpp0075302,modMine:FBpp0075302; MD5=868cb492b2220ea4196a37c52ac5a0c0; length=446; release=r6.09; species=Dmel;	9.9	4	0.04	AEAPEVGEDEVPVNTILSK+QLSTLATGAYDGEVR+VNFNYQEALK
181	FBpp0075203|FBgn0036568|CG5389-PA|ATPsynbetaL-PA	1.0000	FBpp0075203 type=protein; loc=3L:join(16097904..16097934,16097998..16098392,16098549..16099991); ID=FBpp0075203; name=ATPsynbetaL-PA; parent=FBgn0036568,FBtr0075446; dbxref=FlyBase:FBpp0075203,FlyBase_Annotation_IDs:CG5389-PA,GB_protein:AAF49540.2,REFSEQ:NP_648836,GB_protein:AAF49540,FlyMine:FBpp0075203,modMine:FBpp0075203; MD5=c3f8e21d1ddabd3451ec85c886cf6a69; length=622; release=r6.09; species=…	7.4	4	0.03	FTQAGSEVSALLGR+IGLFGGAGVGK+IPSAVGYQPTLGTDMGTMQER
19	FBpp0070418|FBgn0040394|CG16903-PA|CG16903-PA	1.0000	FBpp0070418 type=protein; loc=X:complement(join(2079715..2080298,2078832..2079644,2078489..2078774)); ID=FBpp0070418; name=CG16903-PA; parent=FBgn0040394,FBtr0070434; dbxref=FlyBase:FBpp0070418,FlyBase_Annotation_IDs:CG16903-PA,GB_protein:AAF45722.1,REFSEQ:NP_569980,GB_protein:AAF45722,FlyMine:FBpp0070418,modMine:FBpp0070418; MD5=c5cc9ebaa4322b36bd0af159e8ec76d9; length=560; release=r6.09; specie…	10.2	4	0.04	AIPLPLPSEKSPQK+EANTPPAVITVDR+EISPMVLDPYYTNLK+LPQVAMATGQVLFQR
177	FBpp0075119|FBgn0002284|CG4097-PA|Prosbeta6-PA	1.0000	FBpp0075119 type=protein; loc=3L:complement(join(16610230..16610318,16609536..16610154)); ID=FBpp0075119; name=Prosbeta6-PA; parent=FBgn0002284,FBtr0075360; dbxref=FlyBase:FBpp0075119,FlyBase_Annotation_IDs:CG4097-PA,GB_protein:AAF49435.1,REFSEQ:NP_524115,GB_protein:AAF49435,FlyMine:FBpp0075119,modMine:FBpp0075119; MD5=4b5675150c283e60863791308b0d6f4b; length=235; release=r6.09; species=Dmel;	28.9	4	0.03	AGGTAGTLLQPVLDNQIGHK+AVSVASDTFISAAER+FFPYYVSNILAGIDNEGK+LGFEQFPDYQVPGMK
175	FBpp0075089|FBgn0036668|CG9715-PA|CG9715-PA	1.0000	FBpp0075089 type=protein; loc=3L:join(16845501..16845509,16845568..16845889,16847161..16849314,16849377..16849576,16849635..16849772,16849835..16852216); ID=FBpp0075089; name=CG9715-PA; parent=FBgn0036668,FBtr0075330; dbxref=GB_protein:AAF49404.2,GB_protein:AAF49404.1,FlyBase:FBpp0075089,FlyBase_Annotation_IDs:CG9715-PA,REFSEQ:NP_648926,GB_protein:AAF49404,FlyMine:FBpp0075089,modMine:FBpp0075089;…	3.9	4	0.03	EEITTNFDNPPTEPGLSR+LIDDFSPDEHATPQLR+YLDDLFK+YWIDGAAAVGEGQVVQAEEQQATTNK
163	FBpp0074735|FBgn0036892|CG8798-PA|Lon-PA FBpp0271918|FBgn0036892|CG8798-PC|Lon-PC	1.0000	FBpp0074735 type=protein; loc=3L:complement(join(19611744..19612082,19611325..19611580,19610802..19611207,19610615..19610744,19610252..19610556,19609766..19610188,19608981..19609709,19608732..19608921,19608426..19608668)); ID=FBpp0074735; name=Lon-PA; parent=FBgn0036892,FBtr0074967; dbxref=FlyBase:FBpp0074735,FlyBase_Annotation_IDs:CG8798-PA,GB_protein:AAF49134,REFSEQ:NP_649133,FlyMine:FBpp007473…	5.4	4	0.04	ESAAAEELIQNQTLEPPLK+IENPLVLIDEVDK+ILEFIAVSSLK+LNQPYVGVFLK
153	FBpp0074556|FBgn0031062|CG14230-PA|CG14230-PA	1.0000	FBpp0074556 type=protein; loc=X:join(19704411..19704588,19704650..19704939,19705006..19706113,19706176..19706342); ID=FBpp0074556; name=CG14230-PA; parent=FBgn0031062,FBtr0074787; dbxref=FlyBase:FBpp0074556,FlyBase_Annotation_IDs:CG14230-PA,GB_protein:AAF49010.2,REFSEQ:NP_608349,GB_protein:AAF49010,FlyMine:FBpp0074556,modMine:FBpp0074556; MD5=a9d6d05b7e0700725004754a0920d0ba; length=580; release=…	9.1	4	0.03	DLFENDDDEEEEQIVLPQHK+FFLADLPTR+GEGFSLLDMFGSAPEK+LESFFIPR
16	FBpp0070355|FBgn0028969|CG14813-PA|deltaCOP-PA FBpp0291138|FBgn0028969|CG14813-PB|deltaCOP-PB	1.0000	FBpp0070355 type=protein; loc=X:complement(join(1861595..1861597,1861446..1861485,1861156..1861379,1860686..1861098,1860427..1860624,1860057..1860370,1859871..1859982,1859519..1859813)); ID=FBpp0070355; name=deltaCOP-PA; parent=FBgn0028969,FBtr0070371; dbxref=FlyBase:FBpp0070355,FlyBase_Annotation_IDs:CG14813-PA,GB_protein:AAF45673.1,REFSEQ:NP_652012,GB_protein:AAF45673,FlyMine:FBpp0070355,modMin…	12.2	4	0.03	AAIASDIHKESVHLK+DGGVQQFENSGLLTLR+DVDSFVDQLK+IANLAPAAPAGGSSAAASASAAAK
140	FBpp0074151|FBgn0261791|CG9742-PA|SNRPG-PA FBpp0111906|FBgn0261791|CG9742-PB|SNRPG-PB	1.0000	FBpp0074151 type=protein; loc=X:complement(join(16640306..16640337,16640093..16640240,16639980..16640030)); ID=FBpp0074151; name=SNRPG-PA; parent=FBgn0261791,FBtr0074377; dbxref=FlyBase_Annotation_IDs:CG9742-PA,FlyBase:FBpp0074151,REFSEQ:NP_573139,GB_protein:AAF48634; MD5=d6c2603fdbf350b91232a5031a135ed1; length=76; release=r6.09; species=Dmel;;FBpp0111906 type=protein; loc=X:complement(join(1664…	27.6	4	0.03	GNSIVMVEALDR+NNIGMVVIR
139	FBpp0074086|FBgn0010412|CG4464-PA|RpS19a-PA FBpp0074087|FBgn0010412|CG4464-PB|RpS19a-PB FBpp0074088|FBgn0010412|CG4464-PC|RpS19a-PC FBpp0309135|FBgn0010412|CG4464-PD|RpS19a-PD FBpp0311350|FBgn0010412|CG4464-PE|RpS19a-PE	1.0000	FBpp0074086 type=protein; loc=X:join(16638233..16638303,16638406..16638805); ID=FBpp0074086; name=RpS19a-PA; parent=FBgn0010412,FBtr0074311; dbxref=FlyBase:FBpp0074086,FlyBase_Annotation_IDs:CG4464-PA,REFSEQ:NP_523376,GB_protein:AAF48633; MD5=3c25226b523535b66e41a44b0ea5ba1a; length=156; release=r6.09; species=Dmel;;FBpp0074087 type=protein; loc=X:join(16638233..16638303,16638406..16638805); ID=F…	25.0	4	0.03	ELAPYDPDWFYVR+IANQIVFK+QTGPIVISK+VPDQMDIVK
[truncated: 656 more rows]
