# Supplementary material for: Comparative interactome analysis of α-arrestin families in human and Drosophila
Source: eLife. 2024 Jan 25;12:RP88328. doi: 10.7554/eLife.88328 (PMC10945707; doi:10.7554/eLife.88328)
Supplement: Figure 1—source data 1. [file elife-88328-fig1-data1.zip › Human/ARRDC1/interact-ARRDC1_1.prot.tsv]

entry no.	protein	protein probability	protein description	percent coverage	tot indep spectra	percent share of spectrum ids	peptides
413a	sp|Q8N5I2|ARRD1_HUMAN	1.0000	Arrestin domain-containing protein 1 OS=Homo sapiens GN=ARRDC1 PE=1 SV=1	36.0	559	7.56	AAIHTPR+ANDTAWVVEEGYFNSSLSLADK+DTSPVVASLLQK+DTSPVVASLLQKVSYK+GSLPAGEHSFPFQFLLPATAPTSFEGPFGK+GYVVGQALQLHADVENQSGK+GYVVGQALQLHADVENQSGKDTSPVVASLLQK+LGAPLPFR+TGSVVLTASTDLR+TIAEVEGAGVK+TIAEVEGAGVKAWR+VQLFEISLSHGR+VVYSPGEPLAGTVR
435a	sp|Q96PU5-7|NED4L_HUMAN sp|Q96PU5|NED4L_HUMAN	1.0000	Isoform of Q96PU5, Isoform 7 of E3 ubiquitin-protein ligase NEDD4-like OS=Homo sapiens GN=NEDD4L;E3 ubiquitin-protein ligase NEDD4-like OS=Homo sapiens GN=NEDD4L PE=1 SV=2	57.5	426	5.37	AVLLMDAEK+DDFLGQVDVPLSHLPTEDPTMERPYTFK+DDMEHGWEVVDSNDSASQHQEELPPPPLPPGWEEK+DFLLRPR+DIFGASDPYVK+DTLSNPQSPQPSPYNSPKPQHK+ELALVQTK+EWFFLISK+GLDYGGVAR+ITQWEDPR+ITQWEDPRLQNPAITGPAVPYSR+KDIFGASDPYVK+KPADIPNRFEMK+LDLPPYETFEDLR+LDLPPYETFEDLREK+LKKPADIPNR+LLDGFFIRPFYK+LLFEVFDENR+LLMAVENAQGFEGVD+LLQFVTGTSR+LQITPDSNGEQFSSLIQR+LQNPAITGPAVPYSR+LSLYVADENR+LWIEFESEK+NNIFEESYR+QITLNDMESVDSEYYNSLK+QMNAFLEGFTELLPID…
4	sp|GFP_AEQVI|	1.0000	sp GFP_AEQVI	65.5	252	3.29	AEVKFEGDTLVNR+AEVKFEGDTLVNRIELK+EDGNILGHK+FEGDTLVNR+FEGDTLVNRIELK+FSVSGEGEGDATYGK+FSVSGEGEGDATYGKLTLK+GEELFTGVVPILVELDGDVNGHK+GIDFKEDGNILGHK+HNIEDGSVQLADHYQQNTPIGDGPVLLPDNHYLSTQSALSK+LEYNYNSHNVYIMADK+LEYNYNSHNVYIMADKQK+SAMPEGYVQER+SAMPEGYVQERTIFFKDDGNYK+TIFFKDDGNYK+TIFFKDDGNYKTR
181a	sp|P0DMV8|HS71A_HUMAN sp|P0DMV9|HS71B_HUMAN tr|A0A0G2JIW1|A0A0G2JIW1_HUMAN	1.0000	Heat shock 70 kDa protein 1A OS=Homo sapiens GN=HSPA1A PE=1 SV=1;Heat shock 70 kDa protein 1B OS=Homo sapiens GN=HSPA1B PE=1 SV=1;Isoform of P0DMV9, Heat shock 70 kDa protein 1B OS=Homo sapiens GN=HSPA1B PE=1 SV=1	47.9	158	2.12	AFYPEEISSMVLTK+AQIHDLVLVGGSTR+ATAGDTHLGGEDFDNR+DAGVIAGLNVLR+DNNLLGR+EIAEAYLGYPVTNAVITVPAYFNDSQR+FELSGIPPAPR+FGDPVVQSDMK+GGSGSGPTIEEVD+HWPFQVINDGDKPK+IINEPTAAAIAYGLDR+ITITNDK+KFGDPVVQSDMK+LLQDFFNGR+LVNHFVEEFK+LVNHFVEEFKR+NALESYAFNMK+NAVITVPAYFNDSQR+NQVALNPQNTVFDAK+NQVALNPQNTVFDAKR+QTQIFTTYSDNQPGVLIQVYEGER+SAVEDEGLK+SINPDEAVAYGAAVQAAILMGDK+STLEPVEK+TTPSYVAFTDTER+VEIIANDQGNR+YKAEDEVQR
163a	sp|P05787-2|K2C8_HUMAN sp|P05787|K2C8_HUMAN	1.0000	Isoform of P05787, Isoform 2 of Keratin, type II cytoskeletal 8 OS=Homo sapiens GN=KRT8;Keratin, type II cytoskeletal 8 OS=Homo sapiens GN=KRT8 PE=1 SV=7	61.5	138	1.76	AEAESMYQIK+AQYEDIANR+ASLEAAIADAEQR+DVDEAYMNK+ELQSQISDTSVVLSMDNSR+EYQELMNVK+FASFIDK+ISSSSFSR+LEAELGNMQGLVEDFK+LEGLTDEINFLR+LESGMQNMSIHTK+LLEGEESR+LQAEIEGLK+LQAEIEGLKGQR+LSELEAALQR+LVSESSDVLPK+NKYEDEINKR+QLETLGQEK+QLYEEEIR+RTEMENEFVLIK+SLDMDSIIAEVK+SNMDNMFESYINNLR+TEISEMNR+TEMENEFVLIK+TTSGYAGGLSSAYGGLTSPGLSYSLGSSFGSGAGSSSFSR+WSLLQQQK+YEDEINK+YEELQSLAGK
171a	sp|P07437|TBB5_HUMAN tr|Q5JP53|Q5JP53_HUMAN	1.0000	Tubulin beta chain OS=Homo sapiens GN=TUBB PE=1 SV=2;Isoform of P07437, Tubulin beta chain OS=Homo sapiens GN=TUBB PE=1 SV=1	52.1	135	0.76	AILVDLEPGTMDSVR+ALTVPELTQQVFDAK+EVDEQMLNVQNK+FPGQLNADLR+FWEVISDEHGIDPTGTYHGDSDLQLDR+GHYTEGAELVDSVLDVVR+IMNTFSVVPSPK+ISEQFTAMFR+ISVYYNEATGGK+KLAVNMVPFPR+LAVNMVPFPR+LHFFMPGFAPLTSR+MAVTFIGNSTAIQELFK+NSSYFVEWIPNNVK+SGPFGQIFRPDNFVFGQSGAGNNWAK+YLTVAAVFR
171b	sp|P68371|TBB4B_HUMAN	1.0000	Tubulin beta-4B chain OS=Homo sapiens GN=TUBB4B PE=1 SV=1	49.9	120	0.49	ALTVPELTQQMFDAK+AVLVDLEPGTMDSVR+EVDEQMLNVQNK+FPGQLNADLR+FWEVISDEHGIDPTGTYHGDSDLQLER+GHYTEGAELVDSVLDVVR+IMNTFSVVPSPK+INVYYNEATGGK+ISEQFTAMFR+KLAVNMVPFPR+LAVNMVPFPR+LHFFMPGFAPLTSR+MSATFIGNSTAIQELFK+NSSYFVEWIPNNVK+SGPFGQIFRPDNFVFGQSGAGNNWAK+YLTVAAVFR
177a	sp|P08727|K1C19_HUMAN	1.0000	Keratin, type I cytoskeletal 19 OS=Homo sapiens GN=KRT19 PE=1 SV=4	68.8	110	1.28	AALEDTLAETEAR+ALEAANGELEVK+DAEAWFTSR+DYSHYYTTIQDLR+EELAYLK+EVAGHTEQLQMSR+FETEQALR+FGPGVAFR+FVSSSSSGAYGGGYGGVLTASDGLLAGNEK+GQVGGQVSVEVDSAPGTDLAK+ILGATIENSR+ITMQNLNDR+IVLQIDNAR+KDAEAWFTSR+LAADDFR+LASYLDK+LEQEIATYR+MSVEADINGLR+MSVEADINGLRR+NHEEEISTLR+QSSATSSFGGLGGGSVR+SEVTDLR+SLLEGQEDHYNNLSASK+SQYEVMAEQNR+SRLEQEIATYR+TDLEMQIEGLK+TIQGLEIELQSQLSMK+TKFETEQALR+VLDELTLAR
171c	sp|Q9BVA1|TBB2B_HUMAN	1.0000	Tubulin beta-2B chain OS=Homo sapiens GN=TUBB2B PE=1 SV=1	43.8	109	0.47	AILVDLEPGTMDSVR+ALTVPELTQQMFDSK+EVDEQMLNVQNK+FPGQLNADLR+GHYTEGAELVDSVLDVVR+IMNTFSVMPSPK+INVYYNEATGNK+ISEQFTAMFR+KLAVNMVPFPR+LAVNMVPFPR+LHFFMPGFAPLTSR+MSATFIGNSTAIQELFK+NSSYFVEWIPNNVK+SGPFGQIFRPDNFVFGQSGAGNNWAK+YLTVAAIFR
333a	sp|P68363|TBA1B_HUMAN	1.0000	Tubulin alpha-1B chain OS=Homo sapiens GN=TUBA1B PE=1 SV=1	48.1	106	0.79	AFVHWYVGEGMEEGEFSEAR+AVFVDLEPTVIDEVR+DVNAAIATIK+DYEEVGVDSVEGEGEEEGEEY+EDMAALEK+EIIDLVLDR+FDGALNVDLTEFQTNLVPYPR+FDLMYAK+IHFPLATYAPVISAEK+LISQIVSSITASLR+LSVDYGK+NLDIERPTYTNLNR+QIFHPEQLITGK+SFGGGTGSGFTSLLMER+TIGGGDDSFNTFFSETGAGK+VGINYQPPTVVPGGDLAK
333b	sp|Q9BQE3|TBA1C_HUMAN tr|F5H5D3|F5H5D3_HUMAN	1.0000	Tubulin alpha-1C chain OS=Homo sapiens GN=TUBA1C PE=1 SV=1;Isoform of Q9BQE3, Tubulin alpha-1C chain OS=Homo sapiens GN=TUBA1C PE=1 SV=1	47.9	103	0.66	AFVHWYVGEGMEEGEFSEAR+AVFVDLEPTVIDEVR+DVNAAIATIK+DYEEVGADSADGEDEGEEY+EDMAALEK+EIIDLVLDR+FDGALNVDLTEFQTNLVPYPR+FDLMYAK+IHFPLATYAPVISAEK+LISQIVSSITASLR+LSVDYGK+NLDIERPTYTNLNR+QIFHPEQLITGK+SFGGGTGSGFTSLLMER+TIGGGDDSFNTFFSETGAGK+VGINYQPPTVVPGGDLAK
435c	sp|Q9H0M0-3|WWP1_HUMAN sp|Q9H0M0|WWP1_HUMAN	1.0000	Isoform of Q9H0M0, Isoform 3 of NEDD4-like E3 ubiquitin-protein ligase WWP1 OS=Homo sapiens GN=WWP1;NEDD4-like E3 ubiquitin-protein ligase WWP1 OS=Homo sapiens GN=WWP1 PE=1 SV=1	35.2	97	1.07	DEYIGLMTEWR+FIAMALFHGK+FIDTGFSLPFYK+GEEGLDYGGIAR+GGPQIAYER+LDLPPYK+LGGSNILVTEENK+LGGSNILVTEENKDEYIGLMTEWR+LLFAIEETEGFGQE+LPLGGFAELMGSNGPQK+LQLQVTVSSAK+NFEQWQSQR+NQLQGAMQQFNQR+QALLIHNR+QQSGNANTETLPSGWEQR+QTLFEDSFQQIMALKPYDLR+SILEPDTSNSR+TQGLQNEEPLPEGWEIR+TQWEDPR+TTQWEDPR+TTTWERPQPLPPGWER+TTTWQRPTMESVR+VYFVNHNTK+VYYVDHNTR+YLYSASMLAAENDPYGPLPPGWEK
304a	sp|P60709|ACTB_HUMAN sp|P63261|ACTG_HUMAN	1.0000	Actin, cytoplasmic 1 OS=Homo sapiens GN=ACTB PE=1 SV=1;Actin, cytoplasmic 2 OS=Homo sapiens GN=ACTG1 PE=1 SV=1	51.7	95	0.89	AGFAGDDAPR+DLTDYLMK+DLYANTVLSGGTTMYPGIADR+DSYVGDEAQSK+EITALAPSTMK+GYSFTTTAER+HQGVMVGMGQK+IIAPPER+IWHHTFYNELR+KDLYANTVLSGGTTMYPGIADR+QEYDESGPSIVHR+SYELPDGQVITIGNER+TTGIVMDSGDGVTHTVPIYEGYALPHAILR+VAPEEHPVLLTEAPLNPK+YPIEHGIVTNWDDMEK
435b	sp|P46934-4|NEDD4_HUMAN	1.0000	Isoform of P46934, Isoform 4 of E3 ubiquitin-protein ligase NEDD4 OS=Homo sapiens GN=NEDD4	44.0	88	1.01	ATVLEDSYR+AVLMMDSEK+DDFLGQVDVPLYPLPTENPR+DILGASDPYVR+EGFFELIPQDLIK+EWFFLISK+FIIDEELFGQTHQHELK+GLDYGGVAR+GSLQAYTFEEQPTLPVLLPTSSGLPPGWEEK+IFYINHNIK+LDLPPYESFEELWDK+LENVAITGPAVPYSR+LLDGFFIRPFYK+LLFEVFDENR+LLQFVTGTSR+LQMAIENTQGFDGVD+LTIFGNSAVSQPASSSNHSSR+LWIEFDGEK+NGGSEIVVTNK+QNDIPNKFEMK+RPTPQDNLTDAENGNIQLQAQR+SYYVDHNSR+TQWEDPR+TQWEDPRLENVAITGPAVPYSR+TSLDTSNDLGPLPPGWEER+TTTWEDPR+TYYVNHESR+VAGMAVYHGK+…
181b	sp|P11142|HSP7C_HUMAN	1.0000	Heat shock cognate 71 kDa protein OS=Homo sapiens GN=HSPA8 PE=1 SV=1	44.9	86	1.04	DAGTIAGLNVLR+EIAEAYLGK+FDDAVVQSDMK+FEELNADLFR+GTLDPVEK+IINEPTAAAIAYGLDK+IINEPTAAAIAYGLDKK+ITITNDK+LLQDFFNGK+LYQSAGGMPGGMPGGFPGGGAPPSGGASSGPTIEEVD+MVNHFIAEFK+NQVAMNPTNTVFDAK+NSLESYAFNMK+QTQTFTTYSDNQPGVLIQVYEGER+RFDDAVVQSDMK+SFYPEEVSSMVLTK+SINPDEAVAYGAAVQAAILSGDK+SQIHDIVLVGGSTR+STAGDTHLGGEDFDNR+TTPSYVAFTDTER+TVTNAVVTVPAYFNDSQR+VEIIANDQGNR
171d	sp|P04350|TBB4A_HUMAN	1.0000	Tubulin beta-4A chain OS=Homo sapiens GN=TUBB4A PE=1 SV=2	40.5	86	0.34	ALTVPELTQQMFDAK+AVLVDLEPGTMDSVR+FPGQLNADLR+FWEVISDEHGIDPTGTYHGDSDLQLER+IMNTFSVVPSPK+ISEQFTAMFR+KLAVNMVPFPR+LAVNMVPFPR+LHFFMPGFAPLTSR+MAATFIGNSTAIQELFK+NSSYFVEWIPNNVK+SGPFGQIFRPDNFVFGQSGAGNNWAK+YLTVAAVFR
171f	sp|Q13509|TBB3_HUMAN tr|A0A0B4J269|A0A0B4J269_HUMAN	1.0000	Tubulin beta-3 chain OS=Homo sapiens GN=TUBB3 PE=1 SV=2;Uncharacterized protein OS=Homo sapiens PE=1 SV=1	31.8	85	0.31	AILVDLEPGTMDSVR+ALTVPELTQQMFDAK+EVDEQMLAIQSK+FPGQLNADLR+GHYTEGAELVDSVLDVVR+IMNTFSVVPSPK+ISEQFTAMFR+KLAVNMVPFPR+LAVNMVPFPR+MSSTFIGNSTAIQELFK+NSSYFVEWIPNNVK+YLTVATVFR
5	sp|O14654|IRS4_HUMAN	1.0000	Insulin receptor substrate 4 OS=Homo sapiens GN=IRS4 PE=1 SV=1	32.9	80	1.08	AAAAAAAAAASGAAIPPLIPPR+AAVSAFPTDSLER+AFDEDEDDPYVPMRPGVATPLVSSSDYMPMAPQNVSASK+AIGDGEDEMLFTR+ANPLSLDSAR+APDTNKEDDSKDNDSESDYMFMAPGAGAIPK+AVSVPASFFR+DNDSESDYMFMAPGAGAIPK+DVWQVIVKPR+EADSSSDYVNMDFTK+EDDSKDNDSESDYMFMAPGAGAIPK+EDQEGSGGDYMPMNNWGSGNGR+ESNTPAPSTQGLPDSWGIIAEPR+EVSYNWDPK+FVTPSEPVAHSR+GAQDVAGGSNPGAHNPSANLAR+GDNQAGGAAAAAAAPEPPPR+GYMMMFPR+HLGLVPLEPGGWLR+LETADAPAR+LEYYENAR+LSSEVSGSGSGNFGEEGNPQGK+…
163b	sp|P08670|VIME_HUMAN	1.0000	Vimentin OS=Homo sapiens GN=VIM PE=1 SV=4	54.5	76	0.98	DGQVINETSQHHDDLE+DNLAEDIMR+EEAENTLQSFR+EMEENFAVEAANYQDTIGR+ETNLDSLPLVDTHSK+EYQDLLNVK+FADLSEAANR+FANYIDK+ILLAELEQLK+ISLPLPNFSSLNLR+KVESLQEEIAFLK+LGDLYEEEMR+LLEGEESR+LQDEIQNMK+LQEEMLQR+MALDIEIATYR+NLQEAEEWYK+QDVDNASLAR+QQYESVAAK+SLYASSPGGVYATR+SYVTTSTR+TYSLGSALRPSTSR+VELQELNDR+VESLQEEIAFLK+VESLQEEIAFLKK
435d	sp|O00308|WWP2_HUMAN	1.0000	NEDD4-like E3 ubiquitin-protein ligase WWP2 OS=Homo sapiens GN=WWP2 PE=1 SV=2	30.9	74	0.83	AFLDGFNEVAPLEWLR+AGVALPFEK+DLESIDPEFYNSIVWIK+DSSGTAVAPENR+FIDTGFTLPFYK+FLYQSSSASTDHDPLGPLPPGWEK+FYYVDHNTR+GEEGLDYGGIAR+INSYVEVAVDGLPSETK+INSYVEVAVDGLPSETKK+LDLPPYK+LLYAIEETEGFGQE+LPVGGFAELIGSNGPQK+MENMQLTLNLQTENK+NELLGTASVNLSNVLK+NQLQGAMQHFSQR+NYEQWQSQR+QIQWFWQVVK+TQGMIQEPALPPGWEMK+TQWEDPR+TTQWEDPR+TTTWERPLPPGWEK
500a	sp|TRYP_PIG|	1.0000	sp TRYP_PIG	25.1	65	0.79	IITHPNFNGNTLDNDIMLIK+LGEHNIDVLEGNEQFINAAK+LSSPATLNSR+VATVSLPR+VLEGNEQFINAAK
462a	sp|Q9NVI7-2|ATD3A_HUMAN	1.0000	Isoform of Q9NVI7, Isoform 2 of ATPase family AAA domain-containing protein 3A OS=Homo sapiens GN=ATAD3A	35.3	65	0.57	ATLNAFLYR+DALNLAQMQEQTLQLEQQSK+DIAIATR+EYEAAVEQLK+GEGAGPPPPLPPAQPGAEGGGDR+INEMVHFDLPGQEER+ITVLEALR+LALHSGMDYAIMTGGDVAPMGR+LAQFDYGR+LFDWANTSR+LKEYEAAVEQLK+LLSRPQDALEGVVLSPSLEAR+NILMYGPPGTGK+QQQLLNEENLR+QTVLESIR+TAGTLFGEGFR+WSNFDPTGLER
186a	sp|P11021|GRP78_HUMAN	1.0000	78 kDa glucose-regulated protein OS=Homo sapiens GN=HSPA5 PE=1 SV=2	46.0	62	0.86	AKFEELNMDLFR+DAGTIAGLNVMR+DNHLLGTFDLTGIPPAPR+ELEEIVQPIISK+FEELNMDLFR+IEIESFYEGEDFSETLTR+IEWLESHQDADIEDFK+IINEPTAAAIAYGLDK+IINEPTAAAIAYGLDKR+ITITNDQNR+ITPSYVAFTPEGER+LTPEEIER+LYGSAGPPPTGEEDTAEKDEL+NELESYAYSLK+NQLTSNPENTVFDAK+SDIDEIVLVGGSTR+SQIFSTASDNQPTVTIK+TFAPEEISAMVLTK+TKPYIQVDIGGGQTK+TWNDPSVQQDIK+VEIIANDQGNR+VLEDSDLK+VTHAVVTVPAYFNDAQR+VYEGERPLTK
171e	sp|Q9BUF5|TBB6_HUMAN	1.0000	Tubulin beta-6 chain OS=Homo sapiens GN=TUBB6 PE=1 SV=1	45.5	56	0.33	AALVDLEPGTMDSVR+ALTVPELTQQMFDAR+EVDEQMLAIQSK+FPGQLNADLR+FWEVISDEHGIDPAGGYVGDSALQLER+IMNTFSVMPSPK+INVYYNESSSQK+ISEQFSAMFR+KLAVNMVPFPR+LAVNMVPFPR+LHFFMPGFAPLTSR+LTTPTYGDLNHLVSATMSGVTTSLR+MASTFIGNSTAIQELFK+NSSYFVEWIPNNVK+YLTVATVFR
391a	sp|Q53G59-2|KLH12_HUMAN sp|Q53G59|KLH12_HUMAN	1.0000	Isoform of Q53G59, Isoform 2 of Kelch-like protein 12 OS=Homo sapiens GN=KLHL12;Kelch-like protein 12 OS=Homo sapiens GN=KLHL12 PE=1 SV=2	30.3	53	0.71	EESLPNLLQYVR+EREESLPNLLQYVR+GLAGATTLGDMIYVSGGFDGSR+IYVIGGYDGR+LGANEVLLVVGGFGSQQSPIDVVEK+MPLLTPR+SILNSMNSLR+TDSWTTVTSMTTPR+TQEWSFLPSITR+YDPHTGHWTNVTPMATK+YDPNIDQWSMLGDMQTAR+YITDVIDAEPFIR+YVASVSLHDR
462b	sp|Q5T9A4|ATD3B_HUMAN	1.0000	ATPase family AAA domain-containing protein 3B OS=Homo sapiens GN=ATAD3B PE=1 SV=1	28.2	52	0.38	DIAIATR+EALNLAQMQEQTLQLEQQSK+EYEAAVEQLK+GEGAGPPPPLPPAQPGAEGGGDR+HILLYGPPGTGK+ITVLEALR+LALHSGMDYAIMTGGDVAPMGR+LAQFDYGR+LFDWANTSR+LKEYEAAVEQLK+LLSRPQDVLEGVVLSPSLEAR+QQQLLNEENLR+QTVLESIR+TAGTLFGEGFR+WSNFDPTGLER
435e	sp|Q96J02-2|ITCH_HUMAN sp|Q96J02|ITCH_HUMAN	1.0000	Isoform of Q96J02, Isoform 2 of E3 ubiquitin-protein ligase Itchy homolog OS=Homo sapiens GN=ITCH;E3 ubiquitin-protein ligase Itchy homolog OS=Homo sapiens GN=ITCH PE=1 SV=2	31.6	51	0.46	EFDPLGPLPPGWEK+FIAMALFHGK+FIDTGFSLPFYK+FIYGNQDLFATSQSK+FTVDGIPYFVDHNR+GLDYGGVAR+ITQWEDPR+IYYVDHFTR+LDLPPYK+LLFAIEETEGFGQE+LPVGGFADLMGSNGPQK+LWVIFPGEEGLDYGGVAR+NYEQWQLQR+QPLTVIVTPVSK+SALDNGPQIAYVR+SDVLLGTAALDIYETLK+SQGQLNEKPLPEGWEMR+SQLQGAMQQFNQR+SQLQITVISAK+TQWEDPR+TTWDRPEPLPPGWER+VSTNGSDDPEDAGAGENR+VYYVDHVEK
304b	sp|P68032|ACTC_HUMAN sp|P68133|ACTS_HUMAN	1.0000	Actin, alpha cardiac muscle 1 OS=Homo sapiens GN=ACTC1 PE=1 SV=1;Actin, alpha skeletal muscle OS=Homo sapiens GN=ACTA1 PE=1 SV=1	31.6	51	0.32	AGFAGDDAPR+DLTDYLMK+DSYVGDEAQSK+EITALAPSTMK+HQGVMVGMGQK+IIAPPER+IWHHTFYNELR+SYELPDGQVITIGNER+VAPEEHPTLLTEAPLNPK+YPIEHGIITNWDDMEK
177b	sp|P05783|K1C18_HUMAN	1.0000	Keratin, type I cytoskeletal 18 OS=Homo sapiens GN=KRT18 PE=1 SV=2	49.3	51	0.65	AQIFANTVDNAR+AQYDELAR+DWSHYFK+EELLFMK+ETMQSLNDR+GGMGSGGLATGIAGGLAGMGGIQNEK+IVLQIDNAR+LAADDFR+LASYLDR+LEAEIATYR+LLEDGEDFNLGDALDSSNSMQTIQK+LQLETEIEALK+QAQEYEALLNIK+QSVENDIHGLR+SLGSVQAPSYGARPVSSAASVYAGAGGSGSR+TVQSLEIDLDSMR+YETELAMR
163c	sp|P04264|K2C1_HUMAN	1.0000	Keratin, type II cytoskeletal 1 OS=Homo sapiens GN=KRT1 PE=1 SV=6	43.6	49	0.56	AEAESLYQSK+AQYEDIAQK+DYQELMNTK+FASFIDK+FLEQQNQVLQTK+GGGGGGYGSGGSSYGSGGGSYGSGGGGGGGR+GSYGSGGSSYGSGGGSYGSGGGGGGHGSYGSGSSSGGYR+IEISELNR+LLEGEESR+LNDLEDALQQAK+NKYEDEINKR+NMQDMVEDYR+QISNLQQSISDAEQR+SGGGFSSGSAGIINYQR+SISISVAR+SLDLDSIIAEVK+SLNNQFASFIDK+SLVNLGGSK+THNLEPYFESFINNLR+TLLEGEESR+TNAENEFVTIK+WELLQQVDTSTR+YEDEINK+YEELQITAGR
324a	sp|P62829|RL23_HUMAN	1.0000	60S ribosomal protein L23 OS=Homo sapiens GN=RPL23 PE=1 SV=1	36.4	47	0.63	DGVFLYFEDNAGVIVNNK+GSAITGPVAK+LPAAGVGDMVMATVK+NLYIISVK
251a	sp|P38646|GRP75_HUMAN	1.0000	Stress-70 protein, mitochondrial OS=Homo sapiens GN=HSPA9 PE=1 SV=2	34.0	47	0.68	AQFEGIVTDLIR+DAGQISGLNVLR+DDIENMVK+EQQIVIQSSGGLSK+LFEMAYK+LLGQFTLIGIPPAPR+LYSPSQIGAFVLMK+NAVITVPAYFNDSQR+QAASSLQQASLK+QAVTNPNNTFYATK+SDIGEVILVGGMTR+SQVFSTAADGQTQVEIK+STNGDTFLGGEDFDQALLR+TTPSVVAFTADGER+VEAVNMAEGIIHDTETK+VINEPTAAALAYGLDK+VQQTVQDLFGR
256a	sp|P40939|ECHA_HUMAN	1.0000	Trifunctional enzyme subunit alpha, mitochondrial OS=Homo sapiens GN=HADHA PE=1 SV=2	33.3	46	0.63	ADMVIEAVFEDLSLK+ALTSFER+DATLTALDR+DGPGFYTTR+DLNSDMDSILASLK+DSIFSNLTGQLDYQGFEK+FGELVMTK+FGGGNPELLTQMVSK+FVDLYGAQK+GLYPAPLK+ILQEGVDPK+KDLNSDMDSILASLK+LTAYAMTIPFVR+MGLVDQLVEPLGPGLKPPEER+MQLLEIITTEK+MVGVPAALDMMLTGR+SEVSSDEDIQFR+TIEYLEEVAITFAK+TLQEVTQLSQEAQR+TVLGTPEVLLGALPGAGGTQR+VIGMHYFSPVDK
243a	sp|P35527|K1C9_HUMAN	1.0000	Keratin, type I cytoskeletal 9 OS=Homo sapiens GN=KRT9 PE=1 SV=3	50.4	44	0.61	DIENQYETQITQIEHEVSSSGQEVQSSAK+EEMSQLTGQNSGDVNVEINVAPGK+EIETYHNLLEGGQEDFESSGAGK+FEMEQNLR+GGGGSFGYSYGGGSGGGFSASSLGGGFGGGSR+GGSGGSHGGGSGFGGESGGSYGGGEEASGSGGGYGGGSGK+GGSGGSYGGGGSGGGYGGGSGSR+HGVQELEIELQSQLSK+IKFEMEQNLR+LASYLDK+MTLDDFR+NHKEEMSQLTGQNSGDVNVEINVAPGK+NYSPYYNTIDDLK+QEYEQLIAK+QGVDADINGLR+QVLDNLTMEK+SDLEMQYETLQEELMALK+SGGGGGGGLGSGGSIR+TLLDIDNTR+VQALEEANNDLENK
110a	sp|ALBU_BOVIN|	1.0000	sp ALBU_BOVIN	28.0	41	0.50	AEFVEVTK+DAFLGSFLYEYSR+DAIPENLPPLTADFAEDK+FKDLGEEHFK+HLVDEPQNLIK+HPEYAVSVLLR+HPYFYAPELLYYANK+KQTALVELLK+KVPQVSTPTLVEVSR+LGEYGFQNALIVR+LVNELTEFAK+LVTDLTK+LVVSTQTALA+QTALVELLK+TVMENFVAFVDK+VPQVSTPTLVEVSR+YLYEIAR
177c	sp|P13645|K1C10_HUMAN	1.0000	Keratin, type I cytoskeletal 10 OS=Homo sapiens GN=KRT10 PE=1 SV=6	32.2	39	0.39	ALEESNYELEGK+DAEAWFNEK+EELAYLK+ELTTEIDNNIEQISSYK+GSLGGGFSSGGFSGGSFSR+IRLENEIQTYR+KDAEAWFNEK+LAADDFR+LASYLDK+LENEIQTYR+LKYENEVALR+NVSTGDVNVEMNAAPGVDLTQLLNNMR+QSVEADINGLR+SEITELR+SLLEGEGSSGGGGR+SQYEQLAEQNR+VLDELTLTK+VTMQNLNDR+YENEVALR
176a	sp|P08238|HS90B_HUMAN	1.0000	Heat shock protein HSP 90-beta OS=Homo sapiens GN=HSP90AB1 PE=1 SV=4	30.9	38	0.35	ADLINNLGTIAK+ALLFIPR+APFDLFENK+EDQTEYLEER+EGLELPEDEEEK+EGLELPEDEEEKK+ELISNASDALDK+EQVANSAFVER+GVVDSEDIPLNLSR+HLEINPDHPIVETLR+HSQFIGYPITLYLEK+IDIIPNPQER+LGLGIDEDEVAAEEPNAAVPDEIPPLEGDEDASR+NPDDITQEEYGEFYK+RAPFDLFENK+SIYYITGESK+SLTNDWEDHLAVK+TLTIVDTGIGMTK+YESLTDPSK+YHTSQSGDEMTSLSEYVSR+YIDQEELNK
224a	sp|P27708|PYR1_HUMAN tr|F8VPD4|F8VPD4_HUMAN	1.0000	CAD protein OS=Homo sapiens GN=CAD PE=1 SV=3;Isoform of P27708, CAD protein OS=Homo sapiens GN=CAD PE=1 SV=1	17.2	37	0.51	AAFALGGLGSGFASNR+ASDPGLPAEEPK+EELSALVAPAFAHTSQVLVDK+ELSDLESAR+FLSSAAAVSK+GEVAYIDGQVLVPPGYGQDVR+GQPLPPDLLQQAK+HPQPGAVELAAK+LAADFSVPLIIDIK+LALGIPLPELR+LFVEALGQIGPAPPLK+LGGAVLSFSEATSSVQK+LGYPVLVR+LLDTIGISQPQWR+LSLDDLLQR+LYLNETFSELR+MAEIGEHVAPSEAANSLEQAQAAAER+MALLATVLGR+NILLTIGSYK+QEEFESIEEALPDTDVLYMTR+TLGVDLVALATR+TSSSFAAAMAR+VIMGEEVEPVGLMTGSGVVGVK+VLGTPVETIELTEDR+VLGTSPEAIDSAENR+VPQFSFSR+YVAPPSLR
177d	sp|P02533|K1C14_HUMAN	1.0000	Keratin, type I cytoskeletal 14 OS=Homo sapiens GN=KRT14 PE=1 SV=4	38.6	37	0.28	ADLEMQIESLK+ALEEANADLEVK+APSTYGGGLSVSSSR+ASLENSLEETK+DAEEWFFTK+EELAYLK+EVATNSELVQSGK+GQVGGDVNVEMDAAPGVDLSR+LAADDFR+LASYLDK+LEQEIATYR+LLEGEDAHLSSSQFSSGSQSSR+MSVEADINGLR+MSVEADINGLRR+VLDELTLAR+VTMQNLNDR+YETELNLR
332a	sp|P68104|EF1A1_HUMAN sp|Q5VTE0|EF1A3_HUMAN	1.0000	Elongation factor 1-alpha 1 OS=Homo sapiens GN=EEF1A1 PE=1 SV=1;Putative elongation factor 1-alpha-like 3 OS=Homo sapiens GN=EEF1A1P5 PE=5 SV=1	25.1	36	0.47	EHALLAYTLGVK+EVSTYIK+IGGIGTVPVGR+LPLQDVYK+QLIVGVNK+QTVAVGVIK+STTTGHLIYK+THINIVVIGHVDSGK+VETGVLKPGMVVTFAPVNVTTEVK+YYVTIIDAPGHR
185a	sp|P10809|CH60_HUMAN	1.0000	60 kDa heat shock protein, mitochondrial OS=Homo sapiens GN=HSPD1 PE=1 SV=2	35.8	35	0.48	ALMLQGVDLLADAVAVTMGPK+EIGNIISDAMK+IGIEIIK+IMQSSSEVGYDAMAGDFVNMVEK+IQEIIEQLDVTTSEYEK+ISSIQSIVPALEIANAHR+LSDGVAVLK+LVQDVANNTNEEAGDGTTTATVLAR+NAGVEGSLIVEK+QSKPVTTPEEIAQVATISANGDK+TLNDELEIIEGMK+VGEVIVTK+VGLQVVAVK+VTDALNATR
163d	sp|P35908|K22E_HUMAN	1.0000	Keratin, type II cytoskeletal 2 epidermal OS=Homo sapiens GN=KRT2 PE=1 SV=2	41.5	35	0.39	AQYEEIAQR+DYQELMNVK+FASFIDK+FLEQQNQVLQTK+GFSSGSAVVSGGSR+GGGFGGGSSFGGGSGFSGGGFGGGGFGGGR+GSSSGGGYSSGSSSYGSGGR+HGGGGGGFGGGGFGSR+IEISELNR+LNDLEEALQQAK+NLDLDSIIAEVK+NVQDAIADAEQR+SLVGLGGTK+TAAENDFVTLK+TSQNSELNNMQDLVEDYK+TSQNSELNNMQDLVEDYKK+VDLLNQEIEFLK+VLYDAEISQIHQSVTDTNVILSMDNSR+YEDEINK+YEELQVTVGR+YLDGLTAER
481a	sp|Q9UJV9|DDX41_HUMAN tr|J3KNN5|J3KNN5_HUMAN	1.0000	Probable ATP-dependent RNA helicase DDX41 OS=Homo sapiens GN=DDX41 PE=1 SV=2;Isoform of Q9UJV9, Probable ATP-dependent RNA helicase DDX41 (Fragment) OS=Homo sapiens GN=DDX41 PE=1 SV=1	36.3	34	0.45	AGAASLDVIQEVEYVK+AGAASLDVIQEVEYVKEEAK+DMIGIAFTGSGK+DVLVATDVASK+FPAAILR+GDEDDIPLGPQSNVSLLDQHQHLK+GITYDDPIK+ILESVAEGR+KDVLVATDVASK+KDYLAHSSMDF+LLQEDSSPLLR+LMDLLQK+MIDMGFEGDIR+QTLLFSATMPK+SALVKPVTINVGR+SEAEDEDDEDYVPYVPLR+TIFSYFK+TPPPVLIFAEK+YHILVEGDGIPPPIK+YLALDEADR+YVLSMSEER
94	sp|Q9BYW1-2|GTR11_HUMAN sp|Q9BYW1-3|GTR11_HUMAN sp|Q9BYW1-4|GTR11_HUMAN sp|Q9BYW1|GTR11_HUMAN tr|A0A087X018|A0A087X018_HUMAN tr|B5MCM7|B5MCM7_HUMAN tr|F8WB79|F8WB79_HUMAN tr|H7C1H1|H7C1H1_HUMAN	1.0000	Isoform of Q9BYW1, Isoform 2 of Solute carrier family 2, facilitated glucose transporter member 11 OS=Homo sapiens GN=SLC2A11;Isoform of Q9BYW1, Isoform 3 of Solute carrier family 2, facilitated glucose transporter member 11 OS=Homo sapiens GN=SLC2A11;Isoform of Q9BYW1, Isoform 4 of Solute carrier family 2, facilitated glucose transporter member 11 OS=Homo sapiens GN=SLC2A11;Solute carrier family…	4.5	33	0.34	AGSFEMIMLGR
176b	sp|P07900-2|HS90A_HUMAN sp|P07900|HS90A_HUMAN	1.0000	Isoform of P07900, Isoform 2 of Heat shock protein HSP 90-alpha OS=Homo sapiens GN=HSP90AA1;Heat shock protein HSP 90-alpha OS=Homo sapiens GN=HSP90AA1 PE=1 SV=5	29.6	32	0.31	ADLINNLGTIAK+AILFVPR+DQVANSAFVER+EDQTEYLEER+EGLELPEDEEEK+EGLELPEDEEEKK+ELHINLIPNK+ELISNSSDALDK+FYEQFSK+GVVDSEDIPLNLSR+HIYYITGETK+HLEINPDHSIIETLR+LGLGIDEDDPTADDTSAAVTEEMPPLEGDDDTSR+NPDDITNEEYGEFYK+RAPFDLFENR+SLTNDWEDHLAVK+TLTIVDTGIGMTK+YESLTDPSK+YIDQEELNK+YYTSASGDEMVSLK
424a	sp|Q93008-1|USP9X_HUMAN sp|Q93008|USP9X_HUMAN	1.0000	Isoform of Q93008, Isoform 2 of Probable ubiquitin carboxyl-terminal hydrolase FAF-X OS=Homo sapiens GN=USP9X;Probable ubiquitin carboxyl-terminal hydrolase FAF-X OS=Homo sapiens GN=USP9X PE=1 SV=3	11.9	31	0.38	ALTLQDLDNIWAAQAGK+AQENYEGSEEVSPPQTK+AVLNLLR+DDVFGYPQQFEDKPALSK+DGLFDTIQR+ELDMEPYTVAGVAK+FGTLNGFQILHDR+FLFTTGFHTK+FNDYFEFPR+GWLVDLINK+ILTDEAVSGWK+KLPPVLAIQLK+LAQQISDEASR+LEGDNVNPESQLIQQSEQSESETAGSTK+LIGQLNLK+LMGDEPDLDPDINK+LYSVVSQLIR+MDTIDQDDELIR+NNFLPNADMETR+NNFLPNADMETRR+SGGLPLVLSMLTR+TGETGIEETILEGHLGVTK+VISSVSYYTHR+VLGGSFADQK+VVIQSNDDIASR+WVVPVLPK
177e	sp|P08779|K1C16_HUMAN	1.0000	Keratin, type I cytoskeletal 16 OS=Homo sapiens GN=KRT16 PE=1 SV=4	27.5	27	0.17	ALEEANADLEVK+APSTYGGGLSVSSR+ASLENSLEETK+DAETWFLSK+GQTGGDVNVEMDAAPGVDLSR+LAADDFR+LASYLDK+LEQEIATYR+QTVEADVNGLR+TDLEMQIEGLK+VLDELTLAR+VTMQNLNDR
304c	sp|Q562R1|ACTBL_HUMAN	0.9813	Beta-actin-like protein 2 OS=Homo sapiens GN=ACTBL2 PE=1 SV=2	16.8	27	0.10	DLTDYLMK+DLYANTVLSGGSTMYPGIADR+HQGVMVGMGQK+IIAPPER+SYELPDGQVITIGNER
287a	sp|P51784|UBP11_HUMAN tr|G5E9A6|G5E9A6_HUMAN	1.0000	Ubiquitin carboxyl-terminal hydrolase 11 OS=Homo sapiens GN=USP11 PE=1 SV=3;Isoform of P51784, Ubiquitin carboxyl-terminal hydrolase 11 OS=Homo sapiens GN=USP11 PE=1 SV=1	27.3	25	0.34	AAYVLFYQR+AGESWFLVEK+DDIFVYEVSGR+DLDFSEFVIQPQNESNPELYK+DSGQWHYFDDNSVSPVNENQIESK+DYNNSYYGLMLFGHPLLVSVPR+EDIVVPVYLR+EKLDTLVEFPIR+FLVEPQEDTR+GEIAEAYADLVK+KVIELPNIQK+LYQLEEPLSSILDR+NDSVIVDTFHGLFK+VEVYPVELLLVR+VIELPNIQK+VLEVFFIPMDPR+YVTKPNSDDEDDGDEKEDDEEDKDDVPGPSTGGSLR+YYDEVEAEGYVK
163f	sp|P48668|K2C6C_HUMAN	1.0000	Keratin, type II cytoskeletal 6C OS=Homo sapiens GN=KRT6C PE=1 SV=3	22.7	25	0.13	AIGGGLSSVGGGSSTIK+AQYEEIAQR+EYQELMNVK+FASFIDK+LEGLEDALQK+NKYEDEINKR+NLDLDSIIAEVK+QLDSIVGER+QNLEPLFEQYINNLR+SGFSSISVSR+WTLLQEQGTK+YEDEINK+YEELQVTAGR
163j	sp|P04259|K2C6B_HUMAN	0.9997	Keratin, type II cytoskeletal 6B OS=Homo sapiens GN=KRT6B PE=1 SV=5	21.1	25	0.12	AQYEEIAQR+ATGGGLSSVGGGSSTIK+EYQELMNVK+FASFIDK+LEGLEDALQK+NKYEDEINKR+NLDLDSIIAEVK+QNLEPLFEQYINNLR+SGFSSISVSR+WTLLQEQGTK+YEDEINK+YEELQITAGR
235a	sp|P31689|DNJA1_HUMAN	1.0000	DnaJ homolog subfamily A member 1 OS=Homo sapiens GN=DNAJA1 PE=1 SV=2	27.2	24	0.34	ETTYYDVLGVKPNATQEELKK+EVEETDEMDQVELVDFDPNQER+ITFHGEGDQEPGLEPGDIIIVLDQK+KEVEETDEMDQVELVDFDPNQER+QISQAYEVLSDAK+TIVITSHPGQIVK+VNFPENGFLSPDK
138a	sp|O60814|H2B1K_HUMAN sp|P57053|H2BFS_HUMAN sp|P58876|H2B1D_HUMAN sp|P62807|H2B1C_HUMAN sp|Q5QNW6-2|H2B2F_HUMAN sp|Q5QNW6|H2B2F_HUMAN sp|Q93079|H2B1H_HUMAN sp|Q99877|H2B1N_HUMAN sp|Q99879|H2B1M_HUMAN sp|Q99880|H2B1L_HUMAN tr|B2R4S9|B2R4S9_HUMAN tr|U3KQK0|U3KQK0_HUMAN	1.0000	Histone H2B type 1-K OS=Homo sapiens GN=HIST1H2BK PE=1 SV=3;Histone H2B type F-S OS=Homo sapiens GN=H2BFS PE=1 SV=2;Histone H2B type 1-D OS=Homo sapiens GN=HIST1H2BD PE=1 SV=2;Histone H2B type 1-C/E/F/G/I OS=Homo sapiens GN=HIST1H2BC PE=1 SV=4;Isoform of Q5QNW6, Isoform 2 of Histone H2B type 2-F OS=Homo sapiens GN=HIST2H2BF;Histone H2B type 2-F OS=Homo sapiens GN=HIST2H2BF PE=1 SV=3;Histone H2B t…	34.9	23	0.22	AMGIMNSFVNDIFER+ESYSVYVYK+LLLPGELAK+QVHPDTGISSK
138b	sp|P06899|H2B1J_HUMAN sp|P23527|H2B1O_HUMAN sp|P33778|H2B1B_HUMAN sp|Q16778|H2B2E_HUMAN sp|Q8N257|H2B3B_HUMAN	0.9787	Histone H2B type 1-J OS=Homo sapiens GN=HIST1H2BJ PE=1 SV=3;Histone H2B type 1-O OS=Homo sapiens GN=HIST1H2BO PE=1 SV=3;Histone H2B type 1-B OS=Homo sapiens GN=HIST1H2BB PE=1 SV=2;Histone H2B type 2-E OS=Homo sapiens GN=HIST2H2BE PE=1 SV=3;Histone H2B type 3-B OS=Homo sapiens GN=HIST3H2BB PE=1 SV=3	34.9	23	0.11	AMGIMNSFVNDIFER+ESYSIYVYK+LLLPGELAK+QVHPDTGISSK
471a	sp|Q9P2P5|HECW2_HUMAN	1.0000	E3 ubiquitin-protein ligase HECW2 OS=Homo sapiens GN=HECW2 PE=1 SV=2	15.9	22	0.29	DLVGFLNMFANK+ELKPGGANIPVTEK+GMFFNPDPYLK+GVVQQTESLVR+IEPGPYFMEPEIK+IFYVDHVNR+ITLLLQSPPVK+LDLPPYPSFSMLYEK+LLQFVTGTSSIPYEGFASLR+LPADHVSGYLQFK+LVSFTLSDLR+QPNIFEILQER+SNSIQQMEQLNR+STIISNTTNPIWHR+TMTNERPEENTNAIDGAGEEADFHQASADFR+TSSTLEIDTEELTSTSSR+YTLSPENLQSLAAQSSMPENMTLQR
163e	sp|P13647|K2C5_HUMAN	1.0000	Keratin, type II cytoskeletal 5 OS=Homo sapiens GN=KRT5 PE=1 SV=3	26.8	22	0.21	AQYEEIANR+EYQELMNTK+FASFIDK+ISISTSGGSFR+LAELEEALQK+NKYEDEINKR+NLDLDSIIAEVK+QLDSIVGER+QNLEPLFEQYINNLR+SFSTASAITPSVSR+SLYNLGGSK+TTAENEFVMLK+VDALMDEINFMK+WTLLQEQGTK+YEDEINK+YEELQQTAGR
372a	sp|Q14257-2|RCN2_HUMAN sp|Q14257|RCN2_HUMAN	1.0000	Isoform of Q14257, Isoform 2 of Reticulocalbin-2 OS=Homo sapiens GN=RCN2;Reticulocalbin-2 OS=Homo sapiens GN=RCN2 PE=1 SV=1	47.3	21	0.28	AEELHYPLGER+EALLGVQEDVDEYVK+FVNDYDKDNDGR+LSEEEILENPDLFLTSEATDYGR+NGDGFVSLEEFLGDYR+NSDDTVTWDEYNIQMYDR+QLHDDYFYHDEL+QQFVEYDK+VIDFDENTALDDAEEESFR+WDPTANEDPEWILVEK
340a	sp|Q01813|PFKAP_HUMAN	1.0000	ATP-dependent 6-phosphofructokinase, platelet type OS=Homo sapiens GN=PFKP PE=1 SV=2	27.2	21	0.23	AIGVLTSGGDAQGMNAAVR+ASYDVSDSGQLEHVQPWSV+DLQSNVEHLTEK+EIGWTDVGGWTGQGGSILGTK+ELVVTQLGYDTR+EWSGLLEELAR+GGTPSAFDR+IIEVVDAIMTTAQSHQR+KFTTDDSICVLGISK+LPDDQIPK+MLAIYDGFDGFAK+NVIFQPVAELK+NVLGHMQQGGAPSPFDR+SFAGNLNTYK+TFVLEVMGR+YLEEIATQMR
278a	sp|P49411|EFTU_HUMAN	1.0000	Elongation factor Tu, mitochondrial OS=Homo sapiens GN=TUFM PE=1 SV=2	38.9	21	0.29	AEAGDNLGALVR+DLEKPFLLPVEAVYSVPGR+DPELGLK+EHLLLAR+ELAMPGEDLK+ELLTEFGYK+GITINAAHVEYSTAAR+GTVVTGTLER+LLDAVDTYIPVPAR+QIGVEHVVVYVNK+TIGTGLVTNTLAMTEEEK+TTLTAAITK+TVVTGIEMFHK+VEAQVYILSK+YEEIDNAPEER
270a	sp|P46939-2|UTRO_HUMAN sp|P46939|UTRO_HUMAN	1.0000	Isoform of P46939, Isoform 2 of Utrophin OS=Homo sapiens GN=UTRN;Utrophin OS=Homo sapiens GN=UTRN PE=1 SV=2	8.1	21	0.28	AFEADSTVIEK+ALGNSEEATMLQHR+AQVSLNVLNDLAK+DLQGAMDDLDADMK+DVDPDVIQTHLDK+ELTNLLGLHPK+ETDQMLQVLQESLGELDK+EYSVLNAVDQAR+GQPGHAYLETLK+IIADLEEEQR+LEDSSNQVTQAVAK+LLDLLEGLTGTSLPK+LLMSLEELIK+LLQVSVDDR+MDEESAQIEEVLQR+MTELFQSLADLNNVR+QLGEVAAFGGSNIEPSVR+STTELGENLQELR+VFLADQPIEAPEEPR+VVLVSSASDIPVQSHR+YQAVQEAVEDR
296a	sp|P55084-2|ECHB_HUMAN sp|P55084|ECHB_HUMAN tr|F5GZQ3|F5GZQ3_HUMAN	1.0000	Isoform of P55084, Isoform 2 of Trifunctional enzyme subunit beta, mitochondrial OS=Homo sapiens GN=HADHB;Trifunctional enzyme subunit beta, mitochondrial OS=Homo sapiens GN=HADHB PE=1 SV=3;Isoform of P55084, Trifunctional enzyme subunit beta, mitochondrial OS=Homo sapiens GN=HADHB PE=1 SV=1	34.1	20	0.28	AMDSDWFAENYMGR+AQDEGLLSDVVPFK+DFMYVSQDPK+DNGIRPSSLEQMAK+DQLLLGPTYATPK+EAALGAGFSDK+FNFLAPELPAVSEFSTSETMGHSADR+KAQDEGLLSDVVPFK+KLMLDLNK+LAAAFAVSR+LEQDEYALR+LVMAAANR+NVVVVDGVR+VGLPPLEK
165a	sp|P06576|ATPB_HUMAN	1.0000	ATP synthase subunit beta, mitochondrial OS=Homo sapiens GN=ATP5B PE=1 SV=3	35.2	20	0.27	AHGGYSVFAGVGER+AIAELGIYPAVDPLDSTSR+EGNDLYHEMIESGVINLK+IGLFGGAGVGK+IMDPNIVGSEHYDVAR+IMNVIGEPIDER+IPSAVGYQPTLATDMGTMQER+IPVGPETLGR+LVLEVAQHLGESTVR+TVLIMELINNVAK+VALTGLTVAEYFR+VALVYGQMNEPPGAR+VLDSGAPIK
480a	sp|Q9UJS0-2|CMC2_HUMAN sp|Q9UJS0|CMC2_HUMAN	1.0000	Isoform of Q9UJS0, Isoform 2 of Calcium-binding mitochondrial carrier protein Aralar2 OS=Homo sapiens GN=SLC25A13;Calcium-binding mitochondrial carrier protein Aralar2 OS=Homo sapiens GN=SLC25A13 PE=1 SV=2	26.5	19	0.19	ASFANEDGQVSPGSLLLAGAIAGMPAASLVTPADVIK+DLGFFGIYK+FGLGSVAGAVGATAVYPIDLVK+GEVTFEDVK+GLIPQLIGVAPEK+IAPLEEGTLPFNLAEAQR+LAVATFAGIENK+LQVAGEITTGPR+LTVNDFVR+MTLADIER+NGEFFMSPNDFVTR+TVELLSGVVDQTK+VSALSVVR+YEGFFGLYR
198a	sp|P15924|DESP_HUMAN	1.0000	Desmoplakin OS=Homo sapiens GN=DSP PE=1 SV=3	7.1	19	0.23	AELIVQPELK+AFIGFEGVK+ALLQAILQTEDMLK+AQQIHSQTSQQYPLYDLDLGK+GFFDPNTEENLTYLQLK+GIVDSITGQR+GLVGIEFK+ISITEGIER+LLEAQIATGGIIDPK+SAIYQLEEEYENLLK+SMVEDITGLR+SVQNDSQAIAEVLNQLK+TLELQGLINDLQR+TMIQSPSGVILQEAADVHAR+TVSVSEAIK+YIELLTR
340b	sp|P17858|PFKAL_HUMAN	1.0000	ATP-dependent 6-phosphofructokinase, liver type OS=Homo sapiens GN=PFKL PE=1 SV=6	18.8	18	0.19	AIGVLTSGGDAQGMNAAVR+AMLWLSEK+AVAFSPVTELK+GGTPSAFDR+IMEVIDAITTTAQSHQR+SEWGSLLEELVAEGK+SNFSLAILNVGAPAAGMNAAVR+TFVLEVMGR+TNVLGHLQQGGAPTPFDR+VFLIYEGYEGLVEGGENIK
191a	sp|P13639|EF2_HUMAN	1.0000	Elongation factor 2 OS=Homo sapiens GN=EEF2 PE=1 SV=4	16.3	18	0.23	AYLPVNESFGFTADLR+DSVVAGFQWATK+EDLYLKPIQR+EGIPALDNFLDK+EGIPALDNFLDKL+FSVSPVVR+GEGQLGPAER+GGGQIIPTAR+GHVFEESQVAGTPMFVVK+GVQYLNEIK+IMGPNYTPGK+KEDLYLKPIQR+NMSVIAHVDHGK+VFSGLVSTGLK
121a	sp|O00571-2|DDX3X_HUMAN sp|O00571|DDX3X_HUMAN tr|A0A0D9SF53|A0A0D9SF53_HUMAN tr|A0A0D9SFB3|A0A0D9SFB3_HUMAN tr|A0A0D9SG12|A0A0D9SG12_HUMAN	1.0000	Isoform of O00571, Isoform 2 of ATP-dependent RNA helicase DDX3X OS=Homo sapiens GN=DDX3X;ATP-dependent RNA helicase DDX3X OS=Homo sapiens GN=DDX3X PE=1 SV=3;Isoform of O00571, ATP-dependent RNA helicase DDX3X OS=Homo sapiens GN=DDX3X PE=1 SV=1;Isoform of O00571, ATP-dependent RNA helicase DDX3X OS=Homo sapiens GN=DDX3X PE=1 SV=1;Isoform of O00571, ATP-dependent RNA helicase DDX3X OS=Homo sapiens…	22.2	18	0.22	DLLDLLVEAK+ELAVQIYEEAR+FSGGFGAR+HAIPIIK+KQYPISLVLAPTR+LEQELFSGGNTGINFEK+MLDMGFEPQIR+QYPISLVLAPTR+SFLLDLLNATGK+SPILVATAVAAR+SSFFSDR+VGNLGLATSFFNER+VGSTSENITQK+YLVLDEADR
359a	sp|Q13263-2|TIF1B_HUMAN sp|Q13263|TIF1B_HUMAN	1.0000	Isoform of Q13263, Isoform 2 of Transcription intermediary factor 1-beta OS=Homo sapiens GN=TRIM28;Transcription intermediary factor 1-beta OS=Homo sapiens GN=TRIM28 PE=1 SV=5	28.2	17	0.23	ADVQSIIGLQR+DHQYQFLEDAVR+FASWALESDNNTALLLSK+FSAVLVEPPPMSLPGAGLSSQELSGGPGDGP+GAAAAATGQPGTAPAGTPGAPPLAGMAIVK+IVAERPGTNSTGPAPMAPPR+LSPPYSSPQEFAQDVGR+MAILQIMK+MIVDPVEPHGEMK+QGSGSSQPMEVQEGYGFGSGDDPYSSAEPHVSGVK+VFPGSTTEDYNLIVIER
29	sp|P25391|LAMA1_HUMAN	1.0000	Laminin subunit alpha-1 OS=Homo sapiens GN=LAMA1 PE=1 SV=2	5.3	17	0.21	ELATSASQSAVSTLR+FGNIGSLSVK+GTTEGVYYQAPDFLLDAATVR+LADVLYSGLENIR+LEFPDFPIDDNR+LEGVAEETDNLQK+LGTLVESR+LPQQFQGDQLMAYGGK+SIGLWNYIER+TLNADLMTLSHR+VDAIGLELVDGK+YFNSVSEKPVTR+YLQESLLK
166a	sp|P06733|ENOA_HUMAN	1.0000	Alpha-enolase OS=Homo sapiens GN=ENO1 PE=1 SV=2	38.5	17	0.24	AAVPSGASTGIYEALELR+DATNVGDEGGFAPNILENK+DYPVVSIEDPFDQDDWGAWQK+FTASAGIQVVGDDLTVTNPK+GNPTVEVDLFTSK+IGAEVYHNLK+LAMQEFMILPVGAANFR+LAQANGWGVMVSHR+TIAPALVSK+VVIGMDVAASEFFR+YISPDQLADLYK
160a	sp|P05141|ADT2_HUMAN	1.0000	ADP/ATP translocase 2 OS=Homo sapiens GN=SLC25A5 PE=1 SV=7	26.5	17	0.13	AAYFGIYDTAK+DFLAGGVAAAISK+EQGVLSFWR+GAWSNVLR+GMLPDPK+LLLQVQHASK+QIFLGGVDK+YFPTQALNFAFK
176e	sp|Q58FF7|H90B3_HUMAN	0.9673	Putative heat shock protein HSP 90-beta-3 OS=Homo sapiens GN=HSP90AB3P PE=5 SV=1	16.4	17	0.06	ADLINNLR+APFDLFENK+EDQTEYLEER+EGLELPEDEEEK+EGLELPEDEEEKK+ELISNASDALDK+EQVANSAFVER+GVVDSEDIPLNLSR+HSQFIGYPITLYLEK+IDIIPNPQER+RAPFDLFENK+YESLTDPSK
365a	sp|Q13813-2|SPTN1_HUMAN sp|Q13813-3|SPTN1_HUMAN sp|Q13813|SPTN1_HUMAN tr|A0A0D9SF54|A0A0D9SF54_HUMAN tr|A0A0D9SGF6|A0A0D9SGF6_HUMAN	1.0000	Isoform of Q13813, Isoform 2 of Spectrin alpha chain, non-erythrocytic 1 OS=Homo sapiens GN=SPTAN1;Isoform of Q13813, Isoform 3 of Spectrin alpha chain, non-erythrocytic 1 OS=Homo sapiens GN=SPTAN1;Spectrin alpha chain, non-erythrocytic 1 OS=Homo sapiens GN=SPTAN1 PE=1 SV=3;Isoform of Q13813, Spectrin alpha chain, non-erythrocytic 1 OS=Homo sapiens GN=SPTAN1 PE=1 SV=1;Isoform of Q13813, Spectrin …	8.2	16	0.19	AALLELWELR+DVDEIEAWISEK+DVTGAEALLER+ELPTAFDYVEFTR+GLVSSDELAK+GNAMVEEGHFAAEDVK+HQAFEAELSANQSR+LIQEQHPEEELIK+LLVGSEDYGR+LQIASDENYKDPTNLQGK+LQQSHPLSATQIQVK+NQALNTDNYGHDLASVQALQR+NTTGVTEEALK+SLQQLAEER+SSLSSAQADFNQLAELDR
181c	sp|P54652|HSP72_HUMAN	1.0000	Heat shock-related 70 kDa protein 2 OS=Homo sapiens GN=HSPA2 PE=1 SV=1	15.3	16	0.10	FEELNADLFR+IINEPTAAAIAYGLDK+IINEPTAAAIAYGLDKK+ITITNDK+LLQDFFNGK+NQVAMNPTNTIFDAK+STAGDTHLGGEDFDNR+TTPSYVAFTDTER+VEIIANDQGNR
160b	sp|P12236|ADT3_HUMAN	1.0000	ADP/ATP translocase 3 OS=Homo sapiens GN=SLC25A6 PE=1 SV=4	26.5	16	0.10	AAYFGVYDTAK+DFLAGGIAAAISK+EQGVLSFWR+GAWSNVLR+GMLPDPK+LLLQVQHASK+QIFLGGVDK+YFPTQALNFAFK
337a	sp|Q00610-2|CLH1_HUMAN sp|Q00610|CLH1_HUMAN tr|A0A087WVQ6|A0A087WVQ6_HUMAN	1.0000	Isoform of Q00610, Isoform 2 of Clathrin heavy chain 1 OS=Homo sapiens GN=CLTC;Clathrin heavy chain 1 OS=Homo sapiens GN=CLTC PE=1 SV=5;Isoform of Q00610, Clathrin heavy chain OS=Homo sapiens GN=CLTC PE=1 SV=1	9.5	15	0.20	ALEHFTDLYDIK+FNALFAQGNYSEAAK+GQFSTDELVAEVEK+HELIEFR+IAAYLFK+IVLDNSVFSEHR+IYIDSNNNPER+LASTLVHLGEYQAAVDGAR+LHIIEVGTPPTGNQPFPK+LLYNNVSNFGR+SVNESLNNLFITEEDYQALR+VANVELYYR
336a	sp|Q00325-2|MPCP_HUMAN sp|Q00325|MPCP_HUMAN	1.0000	Isoform of Q00325, Isoform B of Phosphate carrier protein, mitochondrial OS=Homo sapiens GN=SLC25A3;Phosphate carrier protein, mitochondrial OS=Homo sapiens GN=SLC25A3 PE=1 SV=2	23.5	15	0.19	FGFYEVFK+GIFNGFSVTLK+GSSASLVLK+GVAPLWMR+IQTQPGYANTLR+LPRPPPPEMPESLK+TVEALYK+VLYSNMLGEENTYLWR
234a	sp|P30876|RPB2_HUMAN tr|C9J2Y9|C9J2Y9_HUMAN	1.0000	DNA-directed RNA polymerase II subunit RPB2 OS=Homo sapiens GN=POLR2B PE=1 SV=1;Isoform of P30876, DNA-directed RNA polymerase OS=Homo sapiens GN=POLR2B PE=1 SV=2	11.6	15	0.21	GEIGDATPFNDAVNVQK+GFDQEEVFEKPTR+GPIQILNR+IVEDAPPIDLQAEAQHASGEVEEPPR+LTFASTLSHLR+NLTYSAPLYVDITK+QEVPIIIVFR+TSETGIVDQVMVTLNQEGYK+TVTLPENEDELESTNR
209a	sp|P21333-2|FLNA_HUMAN sp|P21333|FLNA_HUMAN tr|A0A087WWY3|A0A087WWY3_HUMAN tr|Q5HY54|Q5HY54_HUMAN tr|Q60FE5|Q60FE5_HUMAN	1.0000	Isoform of P21333, Isoform 2 of Filamin-A OS=Homo sapiens GN=FLNA;Filamin-A OS=Homo sapiens GN=FLNA PE=1 SV=4;Isoform of P21333, Filamin-A OS=Homo sapiens GN=FLNA PE=1 SV=1;Isoform of P21333, Filamin-A OS=Homo sapiens GN=FLNA PE=1 SV=1;Isoform of P21333, Filamin A OS=Homo sapiens GN=FLNA PE=1 SV=1	7.6	15	0.20	GLVEPVDVVDNADGTQTVNYVPSR+IANLQTDLSDGLR+LDVQFSGLTK+LIALLEVLSQK+LLGWIQNK+SAGQGEVLVYVEDPAGHQEEAK+TGVAVNKPAEFTVDAK+VANPSGNLTETYVQDR+VTAQGPGLEPSGNIANK+VTYTPMAPGSYLISIK+YTPVQQGPVGVNVTYGGDPIPK
161a	sp|P05387|RLA2_HUMAN	1.0000	60S acidic ribosomal protein P2 OS=Homo sapiens GN=RPLP2 PE=1 SV=1	73.9	15	0.19	ILDSVGIEADDDR+ILDSVGIEADDDRLNK+KEESEESDDDMGFGLFD+LASVPAGGAVAVSAAPGSAAPAAGSAPAAAEEK+YVASYLLAALGGNSSPSAK
435f	sp|Q9HCE7-2|SMUF1_HUMAN sp|Q9HCE7|SMUF1_HUMAN	0.9997	Isoform of Q9HCE7, Isoform Short of E3 ubiquitin-protein ligase SMURF1 OS=Homo sapiens GN=SMURF1;E3 ubiquitin-protein ligase SMURF1 OS=Homo sapiens GN=SMURF1 PE=1 SV=2	2.6	15	0.19	GLDYGGVAR+LLQFVTGSTR
487a	sp|Q9Y265|RUVB1_HUMAN	1.0000	RuvB-like 1 OS=Homo sapiens GN=RUVBL1 PE=1 SV=1	32.2	14	0.19	ALESSIAPIVIFASNR+AQTEGINISEEALNHLGEIGTK+AVLLAGPPGTGK+EHVEEISELFYDAK+GTEDITSPHGIPLDLLDR+LDPSIFESLQK+TALALAIAQELGSK+TEVLMENFR+VEAGDVIYIEANSGAVK+YSVQLLTPANLLAK
441a	sp|Q99569-2|PKP4_HUMAN sp|Q99569|PKP4_HUMAN tr|A0A0D9SF60|A0A0D9SF60_HUMAN	1.0000	Isoform of Q99569, Isoform 2 of Plakophilin-4 OS=Homo sapiens GN=PKP4;Plakophilin-4 OS=Homo sapiens GN=PKP4 PE=1 SV=2;Isoform of Q99569, Plakophilin-4 OS=Homo sapiens GN=PKP4 PE=1 SV=1	16.6	14	0.19	AAAQVLNTLWQYR+AEGQTLVQPSVANR+AQSPSYVISTGVSPSR+LELEVPQAR+LLGLNELDDLLGK+NNYALNTTATYAEPYRPIQYR+NVGGIPALLR+QIVASQLER+SAVSPDLHITPIYEGR+SGMTAVPQHLGPSLQR+SPNHGTVELQGSQTALYR+TPQEDQWDGVGPIPGLSK+TVHDMEQFGQQQYDIYER
50	sp|P54886-2|P5CS_HUMAN sp|P54886|P5CS_HUMAN	1.0000	Isoform of P54886, Isoform Short of Delta-1-pyrroline-5-carboxylate synthase OS=Homo sapiens GN=ALDH18A1;Delta-1-pyrroline-5-carboxylate synthase OS=Homo sapiens GN=ALDH18A1 PE=1 SV=2	18.9	14	0.20	DHVVSDFSEHGSLK+EMAIPVLEAR+EMMLVTSGAVAFGK+HEILLSQSVR+LASIVEQVSVLQNQGR+LIDIFYPGDQQSVTFGTK+LNSLAIGLR+NLNGTLHELLR+TPLFDQIIDMLR+VGTFFSEVKPAGPTVEQQGEMAR+VSGHVITDIVEGK
48	sp|P53621-2|COPA_HUMAN sp|P53621|COPA_HUMAN	1.0000	Isoform of P53621, Isoform 2 of Coatomer subunit alpha OS=Homo sapiens GN=COPA;Coatomer subunit alpha OS=Homo sapiens GN=COPA PE=1 SV=2	13.2	14	0.18	ASNLENSTYDLYTIPK+DADSITLFDVQQK+DVAVMQLR+ETIPDIDPNAK+GFFEGTIASK+GITGVDLFGTTDAVVK+LLELGPKPEVAQQTR+LLHDQVGVIQFGPYK+LSFLYLITGNLEK+QQPLFVSGGDDYK+SILLSVPLLVVDNK+TALNLFFK+VLTIDPTEFK
314a	sp|P62258-2|1433E_HUMAN sp|P62258|1433E_HUMAN	1.0000	Isoform of P62258, Isoform SV of 14-3-3 protein epsilon OS=Homo sapiens GN=YWHAE;14-3-3 protein epsilon OS=Homo sapiens GN=YWHAE PE=1 SV=1	51.5	14	0.13	AAFDDAIAELDTLSEESYK+AASDIAMTELPPTHPIR+DNLTLWTSDMQGDGEEQNK+DSTLIMQLLR+EAAENSLVAYK+HLIPAANTGESK+NLLSVAYK+VAGMDVELTVEER+YLAEFATGNDR
283a	sp|P50990|TCPQ_HUMAN	1.0000	T-complex protein 1 subunit theta OS=Homo sapiens GN=CCT8 PE=1 SV=4	25.0	14	0.19	AIADTGANVVVTGGK+APGFAQMLK+DIDEVSSLLR+DMLEAGILDTYLGK+FAEAFEAIPR+HFSGLEEAVYR+LATNAAVTVLR+LFVTNDAATILR+LVPGGGATEIELAK+NVGLDIEAEVPAVK+TAEELMNFSK+YNIMLVR
22	sp|P11047|LAMC1_HUMAN	1.0000	Laminin subunit gamma-1 OS=Homo sapiens GN=LAMC1 PE=1 SV=3	9.9	14	0.20	DGFFGNPLAPNPADK+EAQQALGSAAADATEAK+EVMDLLR+LNEIEGTLNK+LNTFGDEVFNDPK+LSAEDLVLEGAGLR+NTIEETGNLAEQAR+SYYYAISDFAVGGR+TEQQTADQLLAR+TFAEVTDLDNEVNNMLK+VSVPLIAQGNSYPSETTVK+YFIAPAK
162a	sp|P05388|RLA0_HUMAN	1.0000	60S acidic ribosomal protein P0 OS=Homo sapiens GN=RPLP0 PE=1 SV=1	32.8	14	0.20	AFLADPSAFVAAAPVAAATTAAPAAAAAPAK+GHLENNPALEK+GNVGFVFTK+GTIEILSDVQLIK+IIQLLDDYPK+RVLALSVETDYTFPLAEK+TSFFQALGITTK+VLALSVETDYTFPLAEK
13	sp|O95071-2|UBR5_HUMAN sp|O95071|UBR5_HUMAN tr|E7EMW7|E7EMW7_HUMAN	1.0000	Isoform of O95071, Isoform 2 of E3 ubiquitin-protein ligase UBR5 OS=Homo sapiens GN=UBR5;E3 ubiquitin-protein ligase UBR5 OS=Homo sapiens GN=UBR5 PE=1 SV=2;Isoform of O95071, E3 ubiquitin-protein ligase UBR5 OS=Homo sapiens GN=UBR5 PE=1 SV=1	7.2	14	0.17	AMNQQTTLDTPQLER+DDDSLPAETGQNHPFFR+EGEEQPVLPEETESSKPGPSAHDLAAQLK+IGHLLPEEQVYLNQQSGTIR+LLTATNLVTLPNSR+LTYQDAVNLQNYVEEK+NVAIFTAGQESPIILR+SGTISTSAAAAAAALEASNASSYLTSASSLAR+TASPEDSDMPDHDLEPPRFAQLALER+TSDSPWFLSGSETLGR
497a	sp|Q9Y5V3-2|MAGD1_HUMAN sp|Q9Y5V3|MAGD1_HUMAN	1.0000	Isoform of Q9Y5V3, Isoform 2 of Melanoma-associated antigen D1 OS=Homo sapiens GN=MAGED1;Melanoma-associated antigen D1 OS=Homo sapiens GN=MAGED1 PE=1 SV=3	16.6	13	0.17	ASEAVLWEALR+DVAILQER+EYTDVYPEIIER+GPNAAYDFSQAATTGELAANK+LLTYEFVK+MATSQADIETDPGISEPDGATAQTSADGSQAQNLESR+VGPNATYNFSQSLNANDLANSRPK+VPNSNPPEYEFLWGLR
402a	sp|Q6P2Q9|PRP8_HUMAN	1.0000	Pre-mRNA-processing-splicing factor 8 OS=Homo sapiens GN=PRPF8 PE=1 SV=2	5.6	13	0.14	DINLQDEDWNEFNDINK+DLILADYGK+EAVVNTQELLDLLVK+FGDLILK+ISLIQIFR+LLILALER+NNVNVASLTQSEIR+TAEEVAALIR+VPGLPTPIENMILR+YELQLANPK+YLTEHPDPNNENIVGYNNK
339a	sp|Q01082|SPTB2_HUMAN tr|A0A087WUZ3|A0A087WUZ3_HUMAN	1.0000	Spectrin beta chain, non-erythrocytic 1 OS=Homo sapiens GN=SPTBN1 PE=1 SV=2;Isoform of Q01082, Spectrin beta chain, non-erythrocytic 1 OS=Homo sapiens GN=SPTBN1 PE=1 SV=1	8.3	13	0.18	AQTLPTSVVTITSESSPGK+DLDDFQSWLSR+EIEELQSQAQALSQEGK+EQWANLEQLSAIR+IVSSSDVGHDEYSTQSLVK+LLDPEDISVDHPDEK+LNDGNEYLFQAK+LQALDTGWNELHK+LVSQDNFGFDLPAVEAATK+SQNIVTDSSSLSAEAIR+TAASGIPYHSEVPVSLK+TALPAQSAATLPAR+VLVLSQDYGK
276a	sp|P49327|FAS_HUMAN tr|A0A0U1RQF0|A0A0U1RQF0_HUMAN	1.0000	Fatty acid synthase OS=Homo sapiens GN=FASN PE=1 SV=3;Isoform of P49327, Fatty acid synthase OS=Homo sapiens GN=FASN PE=4 SV=1	7.5	13	0.18	EDGLAQQQTQLNLR+EQGVTFPSGDIQEQLIR+FDASFFGVHPK+GLVQALQTK+LFDHPESPTPNPTEPLFLAQAEVYK+LPEDPLLSGLLDSPALK+SLLVNPEGPTLMR+SLYQSAGVAPESFEYIEAHGTGTK+VLEALLPLK+VVVQVLAEEPEAVLK+VYATILNAGTNTDGFK+WLSTSIPEAQWHSSLAR
221a	sp|P25705|ATPA_HUMAN	1.0000	ATP synthase subunit alpha, mitochondrial OS=Homo sapiens GN=ATP5A1 PE=1 SV=1	22.2	13	0.17	AVDSLVPIGR+EAYPGDVFYLHSR+ILGADTSVDLEETGR+NVQAEEMVEFSSGLK+QMSLLLR+TGAIVDVPVGEELLGR+TGTAEMSSILEER+TSIAIDTIINQK+VLSIGDGIAR+VVDALGNAIDGK
183a	sp|P10412|H14_HUMAN sp|P16402|H13_HUMAN sp|P16403|H12_HUMAN	1.0000	Histone H1.4 OS=Homo sapiens GN=HIST1H1E PE=1 SV=2;Histone H1.3 OS=Homo sapiens GN=HIST1H1D PE=1 SV=2;Histone H1.2 OS=Homo sapiens GN=HIST1H1C PE=1 SV=2	17.4	13	0.17	ALAAAGYDVEK+ALAAAGYDVEKNNSR+ASGPPVSELITK+KASGPPVSELITK+SGVSLAALK
155a	sp|P04637-4|P53_HUMAN sp|P04637|P53_HUMAN tr|A0A087WZU8|A0A087WZU8_HUMAN tr|A0A0U1RQC9|A0A0U1RQC9_HUMAN	1.0000	Isoform of P04637, Isoform 4 of Cellular tumor antigen p53 OS=Homo sapiens GN=TP53;Cellular tumor antigen p53 OS=Homo sapiens GN=TP53 PE=1 SV=4;Isoform of P04637, Cellular tumor antigen p53 OS=Homo sapiens GN=TP53 PE=1 SV=1;Isoform of P04637, Cellular tumor antigen p53 OS=Homo sapiens GN=TP53 PE=4 SV=1	24.6	13	0.17	ALPNNTSSSPQPK+ELNEALELK+KPLDGEYFTLQIR+MPEAAPPVAPAPAAPTPAAPAPAPSWPLSSSVPSQK+TYQGSYGFR+VEYLDDR
132a	sp|O43852-3|CALU_HUMAN sp|O43852|CALU_HUMAN	1.0000	Isoform of O43852, Isoform 3 of Calumenin OS=Homo sapiens GN=CALU;Calumenin OS=Homo sapiens GN=CALU PE=1 SV=2	38.1	13	0.12	DGFVTVDELK+DIVVQETMEDIDK+EQFVEFR+GHDLNEDGLVSWEEYK+HLVYESDQNK+IDGDKDGFVTVDELK+TFDQLTPEESK+VHNDAQSFDYDHDAFLGAEEAK+WIYEDVER+YDLFVGSQATDFGEALVR
485a	sp|Q9Y230|RUVB2_HUMAN	1.0000	RuvB-like 2 OS=Homo sapiens GN=RUVBL2 PE=1 SV=3	23.5	12	0.15	ALESDMAPVLIMATNR+AVLIAGQPGTGK+GLGLDDALEPR+GTEVQVDDIK+LLIVSTTPYSEK+TEALTQAFR+TQGFLALFSGDTGEIK+TTEMETIYDLGTK+VYSLFLDESR
475a	sp|Q9UBW7|ZMYM2_HUMAN	1.0000	Zinc finger MYM-type protein 2 OS=Homo sapiens GN=ZMYM2 PE=1 SV=1	11.8	12	0.14	DNIFIDPGYQTFEQELNK+FQNSSVEDDDDVVFIEPVQPPPPSVPVVADQR+GAGNNVLVIDGQQK+IPAAIEELK+LSFGTVFR+NSLPQYQATMPDGK+NTLENMLVR+QIFQPSVQQQPTKPVK+QLDEDLLVLDELK+QPGVDSLSPVASLPK+SWQPSILPDGSIFSR
389a	sp|Q3ZCQ8-2|TIM50_HUMAN sp|Q3ZCQ8|TIM50_HUMAN	1.0000	Isoform of Q3ZCQ8, Isoform 2 of Mitochondrial import inner membrane translocase subunit TIM50 OS=Homo sapiens GN=TIMM50;Mitochondrial import inner membrane translocase subunit TIM50 OS=Homo sapiens GN=TIMM50 PE=1 SV=2	29.2	12	0.16	AQGPQQQPGSEGPSYAK+IPDEFDNDPILVQQLR+LQPYNGVALRPWDGNSDDR+QNLFLGSLTSR+RAPDQAAEIGSR+TIALNGVEDVR+TVLEHYALEDDPLAAFK
211a	sp|P22087|FBRL_HUMAN	1.0000	rRNA 2'-O-methyltransferase fibrillarin OS=Homo sapiens GN=FBL PE=1 SV=2	27.4	12	0.16	DHAVVVGVYRPPPK+LAAAILGGVDQIHIKPGAK+MQQENMKPQEQLTLEPYER+NLVPGESVYGEK+TNIIPVIEDAR+VSISEGDDKIEYR
203a	sp|P17987|TCPA_HUMAN	1.0000	T-complex protein 1 subunit alpha OS=Homo sapiens GN=TCP1 PE=1 SV=1	21.4	12	0.16	EQLAIAEFAR+GDVTITNDGATILK+HGSYEDAVHSGALND+MLVDDIGDVTITNDGATILK+QAGVFEPTIVK+SLLVIPNTLAVNAAQDSTDLVAK+SQNVMAAASIANIVK+YINENLIVNTDELGR+YPVNSVNILK
194a	sp|P14618-3|KPYM_HUMAN sp|P14618|KPYM_HUMAN	1.0000	Isoform of P14618, Isoform 3 of Pyruvate kinase PKM OS=Homo sapiens GN=PKM;Pyruvate kinase PKM OS=Homo sapiens GN=PKM PE=1 SV=4	25.0	12	0.16	DPVQEAWAEDVDLR+FDEILEASDGIMVAR+GADFLVTEVENGGSLGSK+GDLGIEIPAEK+GDYPLEAVR+GVNLPGAAVDLPAVSEK+LAPITSDPTEATAVGAVEASFK+TATESFASDPILYRPVAVALDTK
164a	sp|P06493|CDK1_HUMAN tr|A0A024QZP7|A0A024QZP7_HUMAN	1.0000	Cyclin-dependent kinase 1 OS=Homo sapiens GN=CDK1 PE=1 SV=3;Isoform of P06493, Cyclin-dependent kinase 1 OS=Homo sapiens GN=CDK1 PE=1 SV=1	40.4	12	0.16	ALGTPNNEVWPEVESLQDYK+DLKPQNLLIDDK+IADFGLAR+IGEGTYGVVYK+LESEEEGVPSTAIR+MALNHPYFNDLDNQIK+MLIYDPAK+NLDENGLDLLSK+SPEVLLGSAR+YLDSIPPGQYMDSSLVK
139a	sp|O60884|DNJA2_HUMAN	1.0000	DnaJ homolog subfamily A member 2 OS=Homo sapiens GN=DNAJA2 PE=1 SV=1	22.6	12	0.16	DGNDLHMTYK+FDVQFPENNWINPDK+GEGMPQYR+ILEVHVDK+ITFTGEADQAPGVEPGDIVLLLQEK+LYDILGVPPGASENELK+VSLEDLYNGK
109a	sp|A3KMH1-3|VWA8_HUMAN sp|A3KMH1|VWA8_HUMAN	1.0000	Isoform of A3KMH1, Isoform 3 of von Willebrand factor A domain-containing protein 8 OS=Homo sapiens GN=VWA8;von Willebrand factor A domain-containing protein 8 OS=Homo sapiens GN=VWA8 PE=1 SV=2	8.8	12	0.14	DIYYLPFK+DVTPPQTSGYIEVTDLQSK+ETQDPTAQSLAASLSTR+FAQILTR+GPALINIQEYPIER+ISSDQLSSEHLSSAVEQK+LVAAFGELR+NPELVPQNYISDSLAQSVVQHLR+NVLPVLNNLLENR+SLADQGIINYPYSTR+VNAGTLAVLQR+VPNVPQEALDK
160c	sp|P12235|ADT1_HUMAN	0.9854	ADP/ATP translocase 1 OS=Homo sapiens GN=SLC25A4 PE=1 SV=4	19.1	12	0.05	AAYFGVYDTAK+EQGFLSFWR+GAWSNVLR+GMLPDPK+LLLQVQHASK+YFPTQALNFAFK
447a	sp|Q9BQG0-2|MBB1A_HUMAN sp|Q9BQG0|MBB1A_HUMAN tr|I3L1L3|I3L1L3_HUMAN	1.0000	Isoform of Q9BQG0, Isoform 2 of Myb-binding protein 1A OS=Homo sapiens GN=MYBBP1A;Myb-binding protein 1A OS=Homo sapiens GN=MYBBP1A PE=1 SV=2;Isoform of Q9BQG0, Myb-binding protein 1A (Fragment) OS=Homo sapiens GN=MYBBP1A PE=1 SV=1	10.2	11	0.14	ALVDILSEVSK+ATLQEILPEVLK+ELEAHSAEAR+EVVEQGLLK+LLGAALPLLTK+LLQALAQYQNHLQEQPR+LPAIALDLLR+LVGSVNLFSDENVPR+SEDGTPAEDGTPAATGGSQPPSMGR+SPLSALAR
385a	sp|Q16531|DDB1_HUMAN tr|F5GY55|F5GY55_HUMAN	1.0000	DNA damage-binding protein 1 OS=Homo sapiens GN=DDB1 PE=1 SV=1;Isoform of Q16531, DNA damage-binding protein 1 OS=Homo sapiens GN=DDB1 PE=1 SV=1	11.0	11	0.14	EEQMDGTVTLK+ETDDTLVLSFVGQTR+IEVQDTSGGTTALRPSASTQALSSSVSSSK+LEELHVIDVK+LFMLLLEK+LVFSNVNLK+LYDGLFK+VTLGTQPTVLR+YLAIAPPIIK+YLLGDMEGR
277a	sp|P49368|TCPG_HUMAN tr|B4DUR8|B4DUR8_HUMAN	1.0000	T-complex protein 1 subunit gamma OS=Homo sapiens GN=CCT3 PE=1 SV=4;Isoform of P49368, T-complex protein 1 subunit gamma OS=Homo sapiens GN=CCT3 PE=1 SV=1	26.0	11	0.13	ALDDMISTLK+AVAQALEVIPR+EILSEVER+ELGIWEPLAVK+GISDLAQHYLMR+IVSRPEELREDDVGTGAGLLEIK+MLLDPMGGIVMTNDGNAILR+MVQFEENGR+NVLLDPQLVPGGGASEMAVAHALTEK
245a	sp|P35606-2|COPB2_HUMAN sp|P35606|COPB2_HUMAN	1.0000	Isoform of P35606, Isoform 2 of Coatomer subunit beta' OS=Homo sapiens GN=COPB2;Coatomer subunit beta' OS=Homo sapiens GN=COPB2 PE=1 SV=2	14.7	11	0.15	AAESLADPTEYENLFPGLK+EAFVVEEWVK+GSNNVALGYDEGSIIVK+LESTLNYGMER+LPEAAFLAR+QLAELAISK+STAQQELDGKPASPTPVIVASHTANK+TMYLLGYIPK+TYLPSQVSR+VFNYNTLER
217a	sp|P23396-2|RS3_HUMAN sp|P23396|RS3_HUMAN tr|E9PL09|E9PL09_HUMAN tr|E9PPU1|E9PPU1_HUMAN	1.0000	Isoform of P23396, Isoform 2 of 40S ribosomal protein S3 OS=Homo sapiens GN=RPS3;40S ribosomal protein S3 OS=Homo sapiens GN=RPS3 PE=1 SV=2;Isoform of P23396, 40S ribosomal protein S3 OS=Homo sapiens GN=RPS3 PE=1 SV=1;Isoform of P23396, 40S ribosomal protein S3 OS=Homo sapiens GN=RPS3 PE=1 SV=1	41.1	11	0.13	AELNEFLTR+ELAEDGYSGVEVR+FVADGIFK+GGKPEPPAMPQPVPTA+IMLPWDPTGK+TEIIILATR
203b	sp|P50991|TCPD_HUMAN	1.0000	T-complex protein 1 subunit delta OS=Homo sapiens GN=CCT4 PE=1 SV=4	25.2	11	0.14	AFADAMEVIPSTLAENAGLNPISTVTELR+DALSDLALHFLNK+ETLLNSATTSLNSK+GDVTITNDGATILK+GIHPTIISESFQK+IDDVVNTR+LVIEEAER+MLVELSK+TDMDNQIVVSDYAQMDR+VIDPATATSVDLR
199a	sp|P16104|H2AX_HUMAN sp|Q96QV6|H2A1A_HUMAN	1.0000	Histone H2AX OS=Homo sapiens GN=H2AFX PE=1 SV=2;Histone H2A type 1-A OS=Homo sapiens GN=HIST1H2AA PE=1 SV=3	29.8	11	0.12	AGLQFPVGR+HLQLAIR+LLGGVTIAQGGVLPNIQAVLLPK+VTIAQGGVLPNIQAVLLPK
174a	sp|P07910-2|HNRPC_HUMAN sp|P07910-4|HNRPC_HUMAN tr|B2R5W2|B2R5W2_HUMAN tr|G3V4C1|G3V4C1_HUMAN	1.0000	Isoform of P07910, Isoform C1 of Heterogeneous nuclear ribonucleoproteins C1/C2 OS=Homo sapiens GN=HNRNPC;Isoform of P07910, Isoform 4 of Heterogeneous nuclear ribonucleoproteins C1/C2 OS=Homo sapiens GN=HNRNPC;Isoform of P07910, Heterogeneous nuclear ribonucleoproteins C1/C2 OS=Homo sapiens GN=HNRNPC PE=1 SV=1;Isoform of P07910, Heterogeneous nuclear ribonucleoproteins C1/C2 OS=Homo sapiens GN=H…	30.8	11	0.13	GDDQLELIKDDEK+GFAFVQYVNER+MIAGQVLDINLAAEPK+SAAEMYGSSFDLDYDFQR+VDSLLENLEK+VPPPPPIAR
163g	sp|P07197|NFM_HUMAN tr|E7EMV2|E7EMV2_HUMAN tr|E7ESP9|E7ESP9_HUMAN	1.0000	Neurofilament medium polypeptide OS=Homo sapiens GN=NEFM PE=1 SV=3;Isoform of P07197, Neurofilament medium polypeptide OS=Homo sapiens GN=NEFM PE=1 SV=1;Isoform of P07197, Neurofilament medium polypeptide OS=Homo sapiens GN=NEFM PE=1 SV=1	16.8	11	0.11	AQVQLDSDHLEEDIHR+EEEPEAEEEEVAAK+EEGEQEEGETEAEAEGEEAEAK+EGSSEKEEGEQEEGETEAEAEGEEAEAK+EIEAEIQALR+EYQDLLNVK+FVEEIIEETK+GVVTNGLDLSPADEK+MSYTLDSLGNPSAYR
154a	sp|P04406-2|G3P_HUMAN sp|P04406|G3P_HUMAN	1.0000	Isoform of P04406, Isoform 2 of Glyceraldehyde-3-phosphate dehydrogenase OS=Homo sapiens GN=GAPDH;Glyceraldehyde-3-phosphate dehydrogenase OS=Homo sapiens GN=GAPDH PE=1 SV=3	31.4	11	0.15	GALQNIIPASTGAAK+LISWYDNEFGYSNR+LTGMAFR+LVINGNPITIFQER+VIISAPSADAPMFVMGVNHEK+WGDAGAEYVVESTGVFTTMEK
124a	sp|O14786|NRP1_HUMAN tr|E9PEP6|E9PEP6_HUMAN	1.0000	Neuropilin-1 OS=Homo sapiens GN=NRP1 PE=1 SV=3;Isoform of O14786, Neuropilin-1 OS=Homo sapiens GN=NRP1 PE=1 SV=2	14.5	11	0.15	FVTAVGTQGAISK+IAPPPVVSSGPFLFIK+IDVSSNGEDWITIK+LNYPENGWTPGEDSYR+NLSALENYNFELVDGVK+SFEGNNNYDTPELR+SSSGILSMVFYTDSAIAK+TGPIQDHTGDGNFIYSQADENQK
85	sp|Q92616|GCN1_HUMAN	1.0000	eIF-2-alpha kinase activator GCN1 OS=Homo sapiens GN=GCN1 PE=1 SV=6	4.3	10	0.13	ALQAAIQQLAEAQPEATAK+DLAPYLPSVTPGLK+GAAYGLAGLVK+ILDVASLEVLNEVNR+QLDDEEVSEFALDGLK+SIIQSAQQDSIK+SLVSGLIR+VLPLEALVTDAGEVTEAGK
75	sp|Q6P5Z2|PKN3_HUMAN	1.0000	Serine/threonine-protein kinase N3 OS=Homo sapiens GN=PKN3 PE=1 SV=1	15.1	10	0.12	AAVPGYPQPSGTPVKPTALTGTLQVR+ALAEAQAQLQESSQK+GELASEVLAVLK+ISSLEASGSPEPGPELLAEELQHR+LGAGEQDAEEIK+LHVEAAVAEGAK+SPAAALASSPSEGWLR+TTNWQALLAR+VLLVQFK
501a	tr|A0A0C4DGZ0|A0A0C4DGZ0_HUMAN	1.0000	Isoform of P24928, DNA-directed RNA polymerase OS=Homo sapiens GN=POLR2A PE=1 SV=1	7.2	10	0.14	INISQVIAVVGQQNVEGK+TVITPDPNLSIDQVGVPR+VQFGVLSPDELK+YGEDGLAGESVEFQNLATLKPSNK+YSPTSPTYSPTSPVYTPTSPK+YTPQSPTYTPSSPSYSPSSPSYSPTSPK+YTPTSPSYSPSSPEYTPTSPK
477a	sp|Q9UHB6-2|LIMA1_HUMAN sp|Q9UHB6-4|LIMA1_HUMAN sp|Q9UHB6-5|LIMA1_HUMAN sp|Q9UHB6|LIMA1_HUMAN tr|F8VQE1|F8VQE1_HUMAN	1.0000	Isoform of Q9UHB6, Isoform Alpha of LIM domain and actin-binding protein 1 OS=Homo sapiens GN=LIMA1;Isoform of Q9UHB6, Isoform 4 of LIM domain and actin-binding protein 1 OS=Homo sapiens GN=LIMA1;Isoform of Q9UHB6, Isoform 5 of LIM domain and actin-binding protein 1 OS=Homo sapiens GN=LIMA1;LIM domain and actin-binding protein 1 OS=Homo sapiens GN=LIMA1 PE=1 SV=1;Isoform of Q9UHB6, LIM domain and…	21.4	10	0.14	ELSVEEQIK+GWSMSEQSEESVGGR+IAWPPPTELGSSGSALEEGIK+ISANENSLAVR+LSLGTYASLHGR+NENEEILERPAQLANAR+QSSSTNYTNELK+SQDVELWEGEVVK+VGVLAASMEAK+YNVPLNR
461a	sp|Q9NR30|DDX21_HUMAN	1.0000	Nucleolar RNA helicase 2 OS=Homo sapiens GN=DDX21 PE=1 SV=5	13.0	10	0.11	APQVLVLAPTR+EEYQLVQVEQK+EGAFSNFPISEETIK+GVTFLFPIQAK+LLDSVPPTAISHFK+NEEPSEEEIDAPKPK+TEEIAEEEETVFPK+TFSFAIPLIEK
358a	sp|Q13200|PSMD2_HUMAN	1.0000	26S proteasome non-ATPase regulatory subunit 2 OS=Homo sapiens GN=PSMD2 PE=1 SV=3	9.8	10	0.12	AVPLALALISVSNPR+EPLLTLVK+LGSIFGLGLAYAGSNR+LNILDTLSK+QLQDELEMLVER+SSTTSMTSVPKPLK+VGQAVDVVGQAGKPK
349a	sp|Q08211|DHX9_HUMAN	1.0000	ATP-dependent RNA helicase A OS=Homo sapiens GN=DHX9 PE=1 SV=4	9.1	10	0.14	AIEPPPLDAVIEAEHTLR+ELDALDANDELTPLGR+ISAVSVAER+LGGIGQFLAK+QPAIISQLDPVNER+TPLHEIALSIK+VQSDGQIVLVDDWIK+YPSPFFVFGEK+YQILPLHSQIPR
315a	sp|P62263|RS14_HUMAN	1.0000	40S ribosomal protein S14 OS=Homo sapiens GN=RPS14 PE=1 SV=3	36.4	10	0.13	ADRDESSPYAAMLAAQDVAQR+DESSPYAAMLAAQDVAQR+ELGITALHIK+IEDVTPIPSDSTR+TPGPGAQSALR
314b	sp|P27348|1433T_HUMAN	1.0000	14-3-3 protein theta OS=Homo sapiens GN=YWHAQ PE=1 SV=1	25.7	10	0.06	DSTLIMQLLR+NLLSVAYK+QTIDNSQGAYQEAFDISK+TAFDEAIAELDTLNEDSYK+VISSIEQK
269a	sp|P46821|MAP1B_HUMAN	1.0000	Microtubule-associated protein 1B OS=Homo sapiens GN=MAP1B PE=1 SV=2	7.7	10	0.13	AIGNIELGIR+ITSFPESEGYSYETSTK+KTDDVEAMSSQPALALDER+LLDDISNGYDDSEDGGHTLGDPSYSYETTEK+NVDVEFFK+SPSDSGYSYETIGK+SSYYVVSGNDPAAEEPSR+SVGNTIDPVILFQK+TLEVVSPSQSVTGSAGHTPYYQSPTDEK+TPEEGGYSYDISEK+VLFPGNSTQYNILEGLEK
265a	sp|P46379-2|BAG6_HUMAN sp|P46379-3|BAG6_HUMAN sp|P46379-5|BAG6_HUMAN sp|P46379|BAG6_HUMAN tr|A0A024RCR6|A0A024RCR6_HUMAN tr|A0A0G2JK23|A0A0G2JK23_HUMAN tr|A0A0G2JL47|A0A0G2JL47_HUMAN	1.0000	Isoform of P46379, Isoform 2 of Large proline-rich protein BAG6 OS=Homo sapiens GN=BAG6;Isoform of P46379, Isoform 3 of Large proline-rich protein BAG6 OS=Homo sapiens GN=BAG6;Isoform of P46379, Isoform 5 of Large proline-rich protein BAG6 OS=Homo sapiens GN=BAG6;Large proline-rich protein BAG6 OS=Homo sapiens GN=BAG6 PE=1 SV=2;Isoform of P46379, HLA-B associated transcript 3, isoform CRA_a OS=Ho…	11.9	10	0.12	APPQTHLPSGASSGTGSASATHGGGSPPGTR+DIQTLLSR+ENASPAPGTTAEEAMSR+EPMEAEEVEER+LINLVGESLR+LLGNTFVALSDLR+VGDPPQPLPEEPMEVQGAER+VKPQPPLSDAYLSGMPAK
244a	sp|P35580-2|MYH10_HUMAN sp|P35580-3|MYH10_HUMAN sp|P35580-4|MYH10_HUMAN sp|P35580-5|MYH10_HUMAN sp|P35580|MYH10_HUMAN	1.0000	Isoform of P35580, Isoform 2 of Myosin-10 OS=Homo sapiens GN=MYH10;Isoform of P35580, Isoform 3 of Myosin-10 OS=Homo sapiens GN=MYH10;Isoform of P35580, Isoform 4 of Myosin-10 OS=Homo sapiens GN=MYH10;Isoform of P35580, Isoform 5 of Myosin-10 OS=Homo sapiens GN=MYH10;Myosin-10 OS=Homo sapiens GN=MYH10 PE=1 SV=3	7.5	10	0.12	AGVLAHLEEER+AVIYNPATQADWTAK+DELADEITNSASGK+FLSNGYIPIPGQQDK+IVFQEFR+IVGLDQVTGMTETAFGSAYK+LQNELDNVSTLLEEAEK+QLLQANPILESFGNAK+TELEDTLDTTAAQQELR+TQLEELEDELQATEDAK
27	sp|P14543-2|NID1_HUMAN sp|P14543|NID1_HUMAN	1.0000	Isoform of P14543, Isoform 2 of Nidogen-1 OS=Homo sapiens GN=NID1;Nidogen-1 OS=Homo sapiens GN=NID1 PE=1 SV=3	10.6	10	0.15	ALEGLQYPFAVTSYGK+ASLHGGEPTTIIR+EYTVTEPER+MVYWTDITEPSIGR+NGFSITGGEFTR+QAEVTFVGHPGNLVIK+QDLGSPEGIAVDHLGR+VLFETDLVNPR+YALSNSIGPVR
195a	sp|P14868-2|SYDC_HUMAN sp|P14868|SYDC_HUMAN	1.0000	Isoform of P14868, Isoform 2 of Aspartate--tRNA ligase, cytoplasmic OS=Homo sapiens GN=DARS;Aspartate--tRNA ligase, cytoplasmic OS=Homo sapiens GN=DARS PE=1 SV=2	28.4	10	0.13	EAGVEMGDEDDLSTPNEK+FGAPPHAGGGIGLER+FQTEIQTVNK+IISAASEGGANVFTVSYFK+IYVISLAEPR+LPLQLDDAVRPEAEGEEEGR+NNAYLAQSPQLYK+VFSIGPVFR
176c	sp|P14625|ENPL_HUMAN	1.0000	Endoplasmin OS=Homo sapiens GN=HSP90B1 PE=1 SV=1	13.0	10	0.12	EEASDYLELDTIK+EFEPLLNWMK+ELISNASDALDK+FAFQAEVNR+GVVDSDDLPLNVSR+LIINSLYK+NLLHVTDTGVGMTR+SILFVPTSAPR+VFITDDFHDMMPK
145a	sp|O94832|MYO1D_HUMAN tr|J3QRN6|J3QRN6_HUMAN tr|K7EIG7|K7EIG7_HUMAN	1.0000	Unconventional myosin-Id OS=Homo sapiens GN=MYO1D PE=1 SV=2;Isoform of O94832, Unconventional myosin-Id OS=Homo sapiens GN=MYO1D PE=1 SV=1;Isoform of O94832, Unconventional myosin-Id OS=Homo sapiens GN=MYO1D PE=1 SV=1	12.5	10	0.13	FVVDGDTPLIENGK+GDPIGGHINNYLLEK+HQVEYLGLLENVR+IGELVGVLVNHFK+LMYNSSNPVLK+NSMIALVDNLASK+SIPASDLPQVR+VTDEMFLEALNSK+VVSIIAELLSTK
143a	sp|O75643|U520_HUMAN	1.0000	U5 small nuclear ribonucleoprotein 200 kDa helicase OS=Homo sapiens GN=SNRNP200 PE=1 SV=2	6.8	10	0.14	DTLGLFLR+EEEVTGPVIAPLFPQK+ETLLNGVGYLHEGLSPMERR+GPVLEALVAR+HLILPEK+LYDLNHNEIGELIR+MDTDLETMDLDQGGEALAPR+NALLQLTDSQIADVAR+SLVQEMVGSFGK+TLVEDLFADK+VVLLTGETSTDLK
110b	sp|P02768|ALBU_HUMAN tr|A0A0C4DGB6|A0A0C4DGB6_HUMAN	0.9992	Serum albumin OS=Homo sapiens GN=ALB PE=1 SV=2;Isoform of P02768, Serum albumin OS=Homo sapiens GN=ALB PE=1 SV=1	8.3	10	0.08	ALVLIAFAQYLQQCPFEDHVK+KVPQVSTPTLVEVSR+LVTDLTK+VPQVSTPTLVEVSR+YLYEIAR
474a	sp|Q9UBS4|DJB11_HUMAN	1.0000	DnaJ homolog subfamily B member 11 OS=Homo sapiens GN=DNAJB11 PE=1 SV=1	17.9	9	0.13	DGMEYPFIGEGEPHVDGEPGDLR+FQDLGAAYEVLSDSEK+GEGLPNFDNNNIK+KGEGLPNFDNNNIK+TLEVEIEPGVR
460a	sp|Q9HCM4-3|E41L5_HUMAN sp|Q9HCM4-4|E41L5_HUMAN sp|Q9HCM4|E41L5_HUMAN	1.0000	Isoform of Q9HCM4, Isoform 3 of Band 4.1-like protein 5 OS=Homo sapiens GN=EPB41L5;Isoform of Q9HCM4, Isoform 4 of Band 4.1-like protein 5 OS=Homo sapiens GN=EPB41L5;Band 4.1-like protein 5 OS=Homo sapiens GN=EPB41L5 PE=1 SV=3	18.2	9	0.13	DGNDYSLGLTPTGVLVFEGDTK+ESLETLMLITPADSGSVLK+GQTPAQAETNYLNK+IGLFFWPK+LPGLGEPEVEYETLK+SALPVSPSISSAPVPVEIENLPQSPGTDQHDR+VSLLDGTDVSVDLPK
457a	sp|Q9H6S0|YTDC2_HUMAN	1.0000	Probable ATP-dependent RNA helicase YTHDC2 OS=Homo sapiens GN=YTHDC2 PE=1 SV=2	6.5	9	0.13	APEPPPALIVR+APSKPWSQVDEATIR+FQNMLEFQTPELLR+FSDFLLTK+FTAGAFSDHMALLR+GNVFAVEAENR+IGQTIGYQIR+LSQSLGLVSK
434a	sp|Q96HS1|PGAM5_HUMAN	1.0000	Serine/threonine-protein phosphatase PGAM5, mitochondrial OS=Homo sapiens GN=PGAM5 PE=1 SV=2	26.0	9	0.11	AIETTDIISR+ALQFPPEGWLR+EPLSLINVR+EQAELTGLR+HSQYHVDGSLEK+NVESGEEELASK+TLGDTGFMPPDK
430a	sp|Q96EY1-2|DNJA3_HUMAN sp|Q96EY1|DNJA3_HUMAN	1.0000	Isoform of Q96EY1, Isoform 2 of DnaJ homolog subfamily A member 3, mitochondrial OS=Homo sapiens GN=DNAJA3;DnaJ homolog subfamily A member 3, mitochondrial OS=Homo sapiens GN=DNAJA3 PE=1 SV=2	14.3	9	0.12	EIFITFR+FSQLAEAYEVLSDEVK+GGPTVDPEELFR+INSYGYGDHYIHIK+VMIPVPAGVEDGQTVR
388a	sp|Q16795|NDUA9_HUMAN	1.0000	NADH dehydrogenase [ubiquinone] 1 alpha subcomplex subunit 9, mitochondrial OS=Homo sapiens GN=NDUFA9 PE=1 SV=2	16.4	9	0.12	DAFPEAIIVKPSDIFGR+FGPIPLGSLGWK+FLNSFASMHR+NFDFEDVFVK+VFEISPFEPWITR
360a	sp|Q13428-2|TCOF_HUMAN sp|Q13428-3|TCOF_HUMAN sp|Q13428-4|TCOF_HUMAN sp|Q13428-8|TCOF_HUMAN sp|Q13428|TCOF_HUMAN	1.0000	Isoform of Q13428, Isoform 2 of Treacle protein OS=Homo sapiens GN=TCOF1;Isoform of Q13428, Isoform 3 of Treacle protein OS=Homo sapiens GN=TCOF1;Isoform of Q13428, Isoform 4 of Treacle protein OS=Homo sapiens GN=TCOF1;Isoform of Q13428, Isoform 8 of Treacle protein OS=Homo sapiens GN=TCOF1;Treacle protein OS=Homo sapiens GN=TCOF1 PE=1 SV=3	8.8	9	0.10	GSLGQGTAPVLPGK+KNPASLPLTQAALK+LASTNSSVLGADLPSSMK+LDSSPSVSSTLAAK+LGAGEGGEASVSPEK+TGPAAAQVQVGK+TQPSSGVDSAVGTLPATSPQSTSVQAK+VLTELLEQER
347a	sp|Q07021|C1QBP_HUMAN	1.0000	Complement component 1 Q subcomponent-binding protein, mitochondrial OS=Homo sapiens GN=C1QBP PE=1 SV=1	22.0	9	0.13	AFVDFLSDEIK+AFVDFLSDEIKEER+EVSFQSTGESEWK+MSGGWELELNGTEAK+VEEQEPELTSTPNFVVEVIK
314c	sp|P61981|1433G_HUMAN	1.0000	14-3-3 protein gamma OS=Homo sapiens GN=YWHAG PE=1 SV=2	23.9	9	0.05	DSTLIMQLLR+NLLSVAYK+NVTELNEPLSNEER+TAFDDAIAELDTLNEDSYK+VISSIEQK
305a	sp|P60842|IF4A1_HUMAN	1.0000	Eukaryotic initiation factor 4A-I OS=Homo sapiens GN=EIF4A1 PE=1 SV=1	24.1	9	0.12	ATQALVLAPTR+DQIYDIFQK+GIYAYGFEKPSAIQQR+GVAINMVTEEDKR+GYDVIAQAQSGTGK+KEELTLEGIR+LQMEAPHIIVGTPGR+VLITTDLLAR
292a	sp|P53618|COPB_HUMAN	1.0000	Coatomer subunit beta OS=Homo sapiens GN=COPB1 PE=1 SV=3	9.7	9	0.11	DLQHPNEFIR+EAGELKPEEEITVGPVQK+NAVLAIYTIYR+NVTVQPDDPISFMQLTAK+SLGEIPIVESEIK+SLGEIPIVESEIKK+VLQDLVMDILR+VLSTPDLEVR
237a	sp|P31943|HNRH1_HUMAN tr|E9PCY7|E9PCY7_HUMAN tr|G8JLB6|G8JLB6_HUMAN	1.0000	Heterogeneous nuclear ribonucleoprotein H OS=Homo sapiens GN=HNRNPH1 PE=1 SV=4;Isoform of P31943, Heterogeneous nuclear ribonucleoprotein H OS=Homo sapiens GN=HNRNPH1 PE=1 SV=1;Isoform of P31943, Heterogeneous nuclear ribonucleoprotein H OS=Homo sapiens GN=HNRNPH1 PE=1 SV=1	21.4	9	0.10	ATENDIYNFFSPLNPVR+HTGPNSPDTANDGFVR+SNNVEMDWVLK+STGEAFVQFASQEIAEK+VHIEIGPDGR+VTGEADVEFATHEDAVAAMSK
222a	sp|P26373|RL13_HUMAN	1.0000	60S ribosomal protein L13 OS=Homo sapiens GN=RPL13 PE=1 SV=4	24.2	9	0.12	GFSLEELR+LATQLTGPVMPVR+STESLQANVQR+TIGISVDPR+VATWFNQPAR
214a	sp|P22695|QCR2_HUMAN tr|H3BRG4|H3BRG4_HUMAN	1.0000	Cytochrome b-c1 complex subunit 2, mitochondrial OS=Homo sapiens GN=UQCRC2 PE=1 SV=3;Isoform of P22695, Cytochrome b-c1 complex subunit 2, mitochondrial OS=Homo sapiens GN=UQCRC2 PE=1 SV=1	25.0	9	0.11	ATAAPAGAPPQPQDLEFTK+LPNGLVIASLENYSPVSR+MALIGLGVSHPVLK+QVAEQFLNMR+RWEVADLQPQLK+TIAQGNLSNTDVQAAK+YEDFSNLGTTHLLR
213a	sp|P22626-2|ROA2_HUMAN sp|P22626|ROA2_HUMAN	1.0000	Isoform of P22626, Isoform A2 of Heterogeneous nuclear ribonucleoproteins A2/B1 OS=Homo sapiens GN=HNRNPA2B1;Heterogeneous nuclear ribonucleoproteins A2/B1 OS=Homo sapiens GN=HNRNPA2B1 PE=1 SV=2	32.0	9	0.12	GFGDGYNGYGGGPGGGNFGGSPGYGGGR+GFGFVTFDDHDPVDK+GGGGNFGPGPGSNFR+IDTIEIITDR+LFIGGLSFETTEESLR+NMGGPYGGGNYGPGGSGGSGGYGGR
209b	sp|O75369-2|FLNB_HUMAN sp|O75369-3|FLNB_HUMAN sp|O75369-6|FLNB_HUMAN sp|O75369-8|FLNB_HUMAN sp|O75369-9|FLNB_HUMAN sp|O75369|FLNB_HUMAN	1.0000	Isoform of O75369, Isoform 2 of Filamin-B OS=Homo sapiens GN=FLNB;Isoform of O75369, Isoform 3 of Filamin-B OS=Homo sapiens GN=FLNB;Isoform of O75369, Isoform 6 of Filamin-B OS=Homo sapiens GN=FLNB;Isoform of O75369, Isoform 8 of Filamin-B OS=Homo sapiens GN=FLNB;Isoform of O75369, Isoform 9 of Filamin-B OS=Homo sapiens GN=FLNB;Filamin-B OS=Homo sapiens GN=FLNB PE=1 SV=2	4.3	9	0.09	FNDEHIPESPYLVPVIAPSDDAR+GAGIGGLGITVEGPSESK+IPYLPITNFNQNWQDGK+LIALLEVLSQK+LLGWIQNK+LVSPGSANETSSILVESVTR+YGGPNHIVGSPFK
189a	sp|P12277|KCRB_HUMAN	1.0000	Creatine kinase B-type OS=Homo sapiens GN=CKB PE=1 SV=1	25.2	9	0.12	DLFDPIIEDR+GTGGVDTAAVGGVFDVSNADR+LAVEALSSLDGDLAGR+LEQGQAIDDLMPAQK+TDLNPDNLQGGDDLDPNYVLSSR+VLTPELYAELR
158a	sp|P04844-2|RPN2_HUMAN sp|P04844|RPN2_HUMAN	1.0000	Isoform of P04844, Isoform 2 of Dolichyl-diphosphooligosaccharide--protein glycosyltransferase subunit 2 OS=Homo sapiens GN=RPN2;Dolichyl-diphosphooligosaccharide--protein glycosyltransferase subunit 2 OS=Homo sapiens GN=RPN2 PE=1 SV=3	16.9	9	0.12	EETVLATVQALQTASHLSQQADLR+ISTEVGITNVDLSTVDKDQSIAPK+LQVTNVLSQPLTQATVK+NPILWNVADVVIK+SIVEEIEDLVAR+TGQEVVFVAEPDNK
150a	sp|O95831-3|AIFM1_HUMAN sp|O95831|AIFM1_HUMAN	1.0000	Isoform of O95831, Isoform 3 of Apoptosis-inducing factor 1, mitochondrial OS=Homo sapiens GN=AIFM1;Apoptosis-inducing factor 1, mitochondrial OS=Homo sapiens GN=AIFM1 PE=1 SV=1	15.9	9	0.12	AALSASEGEEVPQDK+ALGTEVIQLFPEK+ELWFSDDPNVTK+ILPEYLSNWTMEK+ISGLGLTPEQK+TGGLEIDSDFGGFR+VLIVSEDPELPYMRPPLSK
116a	sp|O00425|IF2B3_HUMAN	1.0000	Insulin-like growth factor 2 mRNA-binding protein 3 OS=Homo sapiens GN=IGF2BP3 PE=1 SV=2	14.7	9	0.11	DQTPDENDQVVVK+ILVPTQFVGAIIGK+IPVSGPFLVK+IQEILTQVK+ITISPLQELTLYNPER+LYIGNLSENAAPSDLESIFK+TVNELQNLSSAEVVVPR
132b	sp|O43852-2|CALU_HUMAN sp|O43852-4|CALU_HUMAN	0.9999	Isoform of O43852, Isoform 2 of Calumenin OS=Homo sapiens GN=CALU;Isoform of O43852, Isoform 4 of Calumenin OS=Homo sapiens GN=CALU	30.5	9	0.07	DIVVQETMEDIDK+EQFVEFR+HLVYESDQNK+IDADKDGFVTEGELK+TFDQLTPEESK+VHNDAQSFDYDHDAFLGAEEAK+YDLFVGSQATDFGEALVR
8	sp|O15230|LAMA5_HUMAN	1.0000	Laminin subunit alpha-5 OS=Homo sapiens GN=LAMA5 PE=1 SV=8	2.6	8	0.10	DLADLAAYTALK+DLGAPQAAAEAELAAAQR+DTLASVFR+GQDLGQAVLDAGHSVSTLEK+GQLQLVEGNFR+ISFDSQISTTKR+VQSQLQAMQENVER
480b	sp|O75746|CMC1_HUMAN	1.0000	Calcium-binding mitochondrial carrier protein Aralar1 OS=Homo sapiens GN=SLC25A12 PE=1 SV=2	12.1	8	0.08	DLGIFGLYK+GLIPQLIGVAPEK+IAPLAEGALPYNLAELQR+IVQLLAGVADQTK+LQVAGEITTGPR+LTVNDFVR+YEGFFGLYR
468a	sp|Q9P035|HACD3_HUMAN	1.0000	Very-long-chain (3R)-3-hydroxyacyl-CoA dehydratase 3 OS=Homo sapiens GN=HACD3 PE=1 SV=2	21.0	8	0.11	FSFTLPYPVK+LESEGSPETLTNLR+QVNITVQK+RPLFLAPDFDR+VELSDVQNPAISITENVLHFK+WLDESDAEMELR
443a	sp|Q99816|TS101_HUMAN tr|F5H442|F5H442_HUMAN	1.0000	Tumor susceptibility gene 101 protein OS=Homo sapiens GN=TSG101 PE=1 SV=2;Isoform of Q99816, Tumor susceptibility gene 101 protein OS=Homo sapiens GN=TSG101 PE=1 SV=1	18.1	8	0.10	ELMNLTGTIPVPYR+ETVNVITLYK+IYLPYLHEWK+LDQEVAEVDK+MENQSENNDIDEVIIPTAPLYK
438a	sp|Q99460-2|PSMD1_HUMAN sp|Q99460|PSMD1_HUMAN tr|A0A087WW66|A0A087WW66_HUMAN	1.0000	Isoform of Q99460, Isoform 2 of 26S proteasome non-ATPase regulatory subunit 1 OS=Homo sapiens GN=PSMD1;26S proteasome non-ATPase regulatory subunit 1 OS=Homo sapiens GN=PSMD1 PE=1 SV=2;Isoform of Q99460, 26S proteasome non-ATPase regulatory subunit 1 OS=Homo sapiens GN=PSMD1 PE=1 SV=1	11.1	8	0.10	EALQLMATYLPK+EPEPNFQLLDNPAR+IEEEEQEPEPPEPFEYIDD+LLHVAVSDVNDDVR+NNNTDLMILK+QAIGIALETR+TVGTPIASVPGSTNTGTVPGSEK
379a	sp|Q15233|NONO_HUMAN	1.0000	Non-POU domain-containing octamer-binding protein OS=Homo sapiens GN=NONO PE=1 SV=4	12.5	8	0.11	AAPGAEFAPNKR+FGQAATMEGIGAIGGTPPAFNR+LFVGNLPPDITEEEMR+VELDNMPLR
364a	sp|Q13724-2|MOGS_HUMAN sp|Q13724|MOGS_HUMAN	1.0000	Isoform of Q13724, Isoform 2 of Mannosyl-oligosaccharide glucosidase OS=Homo sapiens GN=MOGS;Mannosyl-oligosaccharide glucosidase OS=Homo sapiens GN=MOGS PE=1 SV=5	10.9	8	0.09	FISGHTSELGDFR+FTLLPPTSPGDTAPK+GRDPALPTLLNPK+LGPLLDILADSR+VDPALFPPVPLFTAVPSR+YLGLPGSLK
335a	sp|P78527-2|PRKDC_HUMAN sp|P78527|PRKDC_HUMAN	1.0000	Isoform of P78527, Isoform 2 of DNA-dependent protein kinase catalytic subunit OS=Homo sapiens GN=PRKDC;DNA-dependent protein kinase catalytic subunit OS=Homo sapiens GN=PRKDC PE=1 SV=3	2.2	8	0.10	AALSALESFLK+EIFNFVLK+FYGELALK+IPALDLLIK+LGNPIVPLNIR+LLALNSLYSPK+NLSSNEAISLEEIR+TVGALQVLGTEAQSSLLK
334a	sp|P78371|TCPB_HUMAN tr|F5GWF6|F5GWF6_HUMAN	1.0000	T-complex protein 1 subunit beta OS=Homo sapiens GN=CCT2 PE=1 SV=4;Isoform of P78371, T-complex protein 1 subunit beta OS=Homo sapiens GN=CCT2 PE=1 SV=2	20.2	8	0.11	EALLSSAVDHGSDEVK+EAVAMESYAK+GSGNLEAIHIIK+ILIANTGMDTDK+LALVTGGEIASTFDHPELVK+LTSFIGAIAIGDLVK+VQDDEVGDGTTSVTVLAAELLR
262a	sp|P43243|MATR3_HUMAN tr|A0A0R4J2E8|A0A0R4J2E8_HUMAN tr|A8MXP9|A8MXP9_HUMAN	1.0000	Matrin-3 OS=Homo sapiens GN=MATR3 PE=1 SV=2;Isoform of P43243, Matrin-3 OS=Homo sapiens GN=MATR3 PE=4 SV=1;Isoform of P43243, Matrin-3 OS=Homo sapiens GN=MATR3 PE=1 SV=1	12.8	8	0.11	GAPPSSNIEDFHGLLPK+GDADQASNILASFGLSAR+GNLGAGNGNLQGPR+GPSLNPVLDYDHGSR+IEELDQENEAALENGIK+IGPYQPNVPVGIDYVIPK+VVHIMDFQR
30	sp|P26641-2|EF1G_HUMAN sp|P26641|EF1G_HUMAN	1.0000	Isoform of P26641, Isoform 2 of Elongation factor 1-gamma OS=Homo sapiens GN=EEF1G;Elongation factor 1-gamma OS=Homo sapiens GN=EEF1G PE=1 SV=3	17.2	8	0.10	ALIAAQYSGAQVR+EYFSWEGAFQHVGK+ILGLLDAYLK+LDPGSEETQTLVR+QVLEPSFR+STFVLDEFK+STFVLDEFKR+TFLVGER
197a	sp|P15880|RS2_HUMAN tr|H0YEN5|H0YEN5_HUMAN	1.0000	40S ribosomal protein S2 OS=Homo sapiens GN=RPS2 PE=1 SV=2;Isoform of P15880, 40S ribosomal protein S2 (Fragment) OS=Homo sapiens GN=RPS2 PE=1 SV=1	31.8	8	0.11	ATFDAISK+GTGIVSAPVPK+LSIVPVR+SLEEIYLFSLPIK+SPYQEFTDHLVK+TYSYLTPDLWK
196a	sp|P15531-2|NDKA_HUMAN sp|P15531|NDKA_HUMAN	1.0000	Isoform of P15531, Isoform 2 of Nucleoside diphosphate kinase A OS=Homo sapiens GN=NME1;Nucleoside diphosphate kinase A OS=Homo sapiens GN=NME1 PE=1 SV=1	46.7	8	0.06	DRPFFAGLVK+FMQASEDLLK+GLVGEIIK+NIIHGSDSVESAEK+TFIAIKPDGVQR+VMLGETNPADSKPGTIR
146a	sp|O95714|HERC2_HUMAN	1.0000	E3 ubiquitin-protein ligase HERC2 OS=Homo sapiens GN=HERC2 PE=1 SV=2	2.5	8	0.11	ALSFTGSALAALVK+DFVIQVLDK+FTVYPIMPAAGPK+KVVQATMVR+LGLGISSGTVPIPR+LLTTEFGQSININR+LSSQPVVVESSHPYTDDTSTSGTVK+QFEYEDPIVR+SAQGTSAPLLPLLQR
16	sp|O95817|BAG3_HUMAN	1.0000	BAG family molecular chaperone regulator 3 OS=Homo sapiens GN=BAG3 PE=1 SV=3	15.7	8	0.10	AAPSTAPAEATPPKPGEAEAPPK+ELLALDSVDPEGR+IDPQTGWPFFVDHNSR+NAGNAEDPHTETQQPEATAAATSNPSSMTDTPGNPAAP
144a	sp|O75955-2|FLOT1_HUMAN sp|O75955|FLOT1_HUMAN	1.0000	Isoform of O75955, Isoform 2 of Flotillin-1 OS=Homo sapiens GN=FLOT1;Flotillin-1 OS=Homo sapiens GN=FLOT1 PE=1 SV=3	25.9	8	0.10	AAYDIEVNTR+AQQVAVQEQEIAR+GEAEAFAIGAR+ITLVSSGSGTMGAAK+LPQVAEEISGPLTSANK+VQVQVVER+VSAQYLSEIEMAK+VTGEVLDILTR
314d	sp|P63104|1433Z_HUMAN	0.9999	14-3-3 protein zeta/delta OS=Homo sapiens GN=YWHAZ PE=1 SV=1	20.4	8	0.05	DSTLIMQLLR+GIVDQSQQAYQEAFEISK+NLLSVAYK+SVTEQGAELSNEER
196b	sp|P22392-2|NDKB_HUMAN tr|J3KPD9|J3KPD9_HUMAN tr|Q32Q12|Q32Q12_HUMAN	0.9997	Isoform of P22392, Isoform 3 of Nucleoside diphosphate kinase B OS=Homo sapiens GN=NME2;Isoform of P22392, Protein NME1-NME2 OS=Homo sapiens GN=NME1-NME2 PE=1 SV=1;Isoform of P22392, Nucleoside diphosphate kinase OS=Homo sapiens GN=NME1-NME2 PE=1 SV=1	44.2	8	0.06	DRPFFAGLVK+DRPFFPGLVK+FMQASEDLLK+GLVGEIIK+TFIAIKPDGVQR+VMLGETNPADSKPGTIR
314e	sp|P31946-2|1433B_HUMAN sp|P31946|1433B_HUMAN	0.9925	Isoform of P31946, Isoform Short of 14-3-3 protein beta/alpha OS=Homo sapiens GN=YWHAB;14-3-3 protein beta/alpha OS=Homo sapiens GN=YWHAB PE=1 SV=3	18.4	8	0.03	DSTLIMQLLR+NLLSVAYK+TAFDEAIAELDTLNEESYK+VISSIEQK
78	sp|Q8IWT3-3|CUL9_HUMAN sp|Q8IWT3|CUL9_HUMAN tr|E9PEZ1|E9PEZ1_HUMAN	1.0000	Isoform of Q8IWT3, Isoform 2 of Cullin-9 OS=Homo sapiens GN=CUL9;Cullin-9 OS=Homo sapiens GN=CUL9 PE=1 SV=2;Isoform of Q8IWT3, Cullin-9 OS=Homo sapiens GN=CUL9 PE=1 SV=1	2.5	7	0.08	AALETPIIQGQDGSPELLIR+LQAYPEELIR+SPAPSPVLPSSSLR+TLLLSVLR+VILLENLNR
60	sp|Q07065|CKAP4_HUMAN	1.0000	Cytoskeleton-associated protein 4 OS=Homo sapiens GN=CKAP4 PE=1 SV=2	16.3	7	0.09	ASVSQVEADLK+EELGQGLQGVEQK+LEGLGSSEADQDGLASTVR+QTESLESLLSK+STLQTMESDIYTEVR+VASLEESEGNK+VQEQVHTLLSQDQAQAAR
493a	sp|Q9Y4I1-2|MYO5A_HUMAN sp|Q9Y4I1-3|MYO5A_HUMAN sp|Q9Y4I1|MYO5A_HUMAN tr|A0A087WY00|A0A087WY00_HUMAN tr|F8W6H6|F8W6H6_HUMAN tr|F8WE88|F8WE88_HUMAN tr|G3V394|G3V394_HUMAN	1.0000	Isoform of Q9Y4I1, Isoform 2 of Unconventional myosin-Va OS=Homo sapiens GN=MYO5A;Isoform of Q9Y4I1, Isoform 3 of Unconventional myosin-Va OS=Homo sapiens GN=MYO5A;Unconventional myosin-Va OS=Homo sapiens GN=MYO5A PE=1 SV=2;Isoform of Q9Y4I1, Unconventional myosin-Va OS=Homo sapiens GN=MYO5A PE=1 SV=1;Isoform of Q9Y4I1, Unconventional myosin-Va OS=Homo sapiens GN=MYO5A PE=1 SV=2;Isoform of Q9Y4I1…	4.8	7	0.10	ETLEPLIQAAQLLQVK+IEASLQHEITR+LATATETYIKPISK+VLASNPIMESIGNAK+VLNLYTPVNEFEER+YFATVSGSASEANVEEK
56	sp|P62906|RL10A_HUMAN	1.0000	60S ribosomal protein L10a OS=Homo sapiens GN=RPL10A PE=1 SV=2	22.1	7	0.10	AVDIPHMDIEALK+AVDIPHMDIEALKK+FPSLLTHNENMVAK+ILGPGLNK+YDAFLASESLIK
470a	sp|Q9P2J5|SYLC_HUMAN	1.0000	Leucine--tRNA ligase, cytoplasmic OS=Homo sapiens GN=LARS PE=1 SV=2	6.7	7	0.10	FDDPLLGPR+GTGVVTSVPSDSPDDIAALR+QTGEGVGPQEYTLLK+VDIGDTIIYLVH+VFASELNAGIIK+VFEVNASNLEK
452a	sp|Q9BY77|PDIP3_HUMAN tr|F6VRR5|F6VRR5_HUMAN	1.0000	Polymerase delta-interacting protein 3 OS=Homo sapiens GN=POLDIP3 PE=1 SV=2;Isoform of Q9BY77, Polymerase delta-interacting protein 3 OS=Homo sapiens GN=POLDIP3 PE=1 SV=1	28.0	7	0.10	ELPAAEPVLSPLEGTK+QNLYDLDEDDDGIASVPTK+SSGASVTTQPTEFK+SSPAAFINPPIGTVTPALK+VGIQQGLLSQSTR+VNSASSSNPPAEVDPDTILK+VVQNDAYTAPALPSSIR
444a	sp|Q99832-3|TCPH_HUMAN sp|Q99832|TCPH_HUMAN	1.0000	Isoform of Q99832, Isoform 3 of T-complex protein 1 subunit eta OS=Homo sapiens GN=CCT7;T-complex protein 1 subunit eta OS=Homo sapiens GN=CCT7 PE=1 SV=2	16.4	7	0.09	ALEIIPR+GGAEQFMEETER+LPIGDVATQYFADR+NDSVVAGGGAIEMELSK+QQLLIGAYAK+SQDAEVGDGTTSVTLLAAEFLK
437a	sp|Q96TA2-2|YMEL1_HUMAN sp|Q96TA2-3|YMEL1_HUMAN sp|Q96TA2|YMEL1_HUMAN	1.0000	Isoform of Q96TA2, Isoform 2 of ATP-dependent zinc metalloprotease YME1L1 OS=Homo sapiens GN=YME1L1;Isoform of Q96TA2, Isoform 3 of ATP-dependent zinc metalloprotease YME1L1 OS=Homo sapiens GN=YME1L1;ATP-dependent zinc metalloprotease YME1L1 OS=Homo sapiens GN=YME1L1 PE=1 SV=2	12.0	7	0.09	GTVGFSGAELENLVNQAALK+LAETQNIAPSFVK+LSPETQSAIEQEIR+NLAEALLTYETLDAK+QELQEVVEFLK+TGFAEGFLK
408a	sp|Q86VI3|IQGA3_HUMAN	1.0000	Ras GTPase-activating-like protein IQGAP3 OS=Homo sapiens GN=IQGAP3 PE=1 SV=2	6.3	7	0.09	AQELGLVELLEK+GQSALQEILGK+QNVAYQYLCRLEEAKR+TLSALLLPAAGLDDVSLPVAPR+VEQPQDVVTGNPTVVR+VLAVSLINEALDK+VLNDYLEETHLK
400a	sp|Q6IAN0|DRS7B_HUMAN tr|A0A0C4DGQ8|A0A0C4DGQ8_HUMAN	1.0000	Dehydrogenase/reductase SDR family member 7B OS=Homo sapiens GN=DHRS7B PE=1 SV=2;Isoform of Q6IAN0, Dehydrogenase/reductase SDR family member 7B OS=Homo sapiens GN=DHRS7B PE=1 SV=1	21.3	7	0.10	NAVVVITGATSGLGK+NGGALEELIR+SPVEVAQDVLAAVGK+VMETNYFGPVALTK+YGVMDTTTAQGR
399a	sp|Q5VUA4|ZN318_HUMAN	1.0000	Zinc finger protein 318 OS=Homo sapiens GN=ZNF318 PE=1 SV=2	4.8	7	0.08	GSIPAAQVPVQVSIPSLIR+ILSMLADSTSTQEK+ISAPELLLHSPAR+SSDTSSTSPLNSSASQEELHQDEGLVAAPIVSNSEKPIAK+VAQILGINIFDK+YVDENPLYEER
383a	sp|Q15393|SF3B3_HUMAN	1.0000	Splicing factor 3B subunit 3 OS=Homo sapiens GN=SF3B3 PE=1 SV=4	6.1	7	0.08	IVPGQFLAVDPK+LGAVFNQVAFPLQYTPR+LTISSPLEAHK+TPVEEVPAAIAPFQGR+WVTTASLLDYDTVAGADK
380a	sp|Q15293|RCN1_HUMAN	1.0000	Reticulocalbin-1 OS=Homo sapiens GN=RCN1 PE=1 SV=1	22.4	7	0.09	AADLNGDLTATR+EEFTAFLHPEEFEHMK+EIVVLETLEDIDK+EQFNEFR+ISWEEYK+TFDQLTPDESK+YIFDNVAK
376a	sp|Q14974|IMB1_HUMAN	1.0000	Importin subunit beta-1 OS=Homo sapiens GN=KPNB1 PE=1 SV=2	7.0	7	0.10	AAVENLPTFLVELSR+SNEILTAIIQGMR+SSAYESLMEIVK+VAALQNLVK+VLANPGNSQVAR
357a	sp|Q13188-2|STK3_HUMAN sp|Q13188|STK3_HUMAN	1.0000	Isoform of Q13188, Isoform 2 of Serine/threonine-protein kinase 3 OS=Homo sapiens GN=STK3;Serine/threonine-protein kinase 3 OS=Homo sapiens GN=STK3 PE=1 SV=2	12.0	7	0.09	DLITEAMEIK+LADFGVAGQLTDTMAK+NLSLEELQMR+TLIEDEIATILK+VPQDGDFDFLK
330a	sp|P63173|RL38_HUMAN	1.0000	60S ribosomal protein L38 OS=Homo sapiens GN=RPL38 PE=1 SV=2	48.6	7	0.10	IEEIKDFLLTAR+QSLPPGLAVK+YLYTLVITDKEK
312a	sp|P62195-2|PRS8_HUMAN sp|P62195|PRS8_HUMAN	1.0000	Isoform of P62195, Isoform 2 of 26S protease regulatory subunit 8 OS=Homo sapiens GN=PSMC5;26S protease regulatory subunit 8 OS=Homo sapiens GN=PSMC5 PE=1 SV=1	15.8	7	0.08	EVIELPVK+GVILYGPPGTGK+IAELMPGASGAEVK+IDILDSALLRPGR+TMLELLNQLDGFEATK+VDPLVSLMMVEK
310a	sp|P61978-2|HNRPK_HUMAN sp|P61978-3|HNRPK_HUMAN sp|P61978|HNRPK_HUMAN	1.0000	Isoform of P61978, Isoform 2 of Heterogeneous nuclear ribonucleoprotein K OS=Homo sapiens GN=HNRNPK;Isoform of P61978, Isoform 3 of Heterogeneous nuclear ribonucleoprotein K OS=Homo sapiens GN=HNRNPK;Heterogeneous nuclear ribonucleoprotein K OS=Homo sapiens GN=HNRNPK PE=1 SV=1	21.6	7	0.09	GSYGDLGGPIITTQVTIPK+IILDLISESPIK+IITITGTQDQIQNAQYLLQNSVK+NLPLPPPPPPR+RPAEDMEEEQAFK+TDYNASVSVPDSSGPER
302a	sp|P60174-1|TPIS_HUMAN sp|P60174|TPIS_HUMAN	1.0000	Isoform of P60174, Isoform 2 of Triosephosphate isomerase OS=Homo sapiens GN=TPI1;Triosephosphate isomerase OS=Homo sapiens GN=TPI1 PE=1 SV=3	39.8	7	0.10	ELASQPDVDGFLVGGASLKPEFVDIINAK+HVFGESDELIGQK+QSLGELIGTLNAAK+SNVSDAVAQSTR+VTNGAFTGEISPGMIK+VVLAYEPVWAIGTGK
289a	sp|P52292|IMA1_HUMAN	1.0000	Importin subunit alpha-1 OS=Homo sapiens GN=KPNA2 PE=1 SV=1	11.2	7	0.10	GINSSNVENQLQATQAAR+LLGASELPIVTPALR+NVSSFPDDATSPLQENR+TGVVPQLVK
281a	sp|P50402|EMD_HUMAN	1.0000	Emerin OS=Homo sapiens GN=EMD PE=1 SV=1	29.9	7	0.10	DSAYQSITHYRPVSASR+GDADMYDLPK+GYNDDYYEESYFTTR+LSPPSSSAASSYSFSDLNSTR+YNIPHGPVVGSTR
263a	sp|P43307|SSRA_HUMAN tr|C9IZQ1|C9IZQ1_HUMAN tr|C9J3L8|C9J3L8_HUMAN tr|C9J5W0|C9J5W0_HUMAN tr|E9PAL7|E9PAL7_HUMAN	1.0000	Translocon-associated protein subunit alpha OS=Homo sapiens GN=SSR1 PE=1 SV=3;Isoform of P43307, Translocon-associated protein subunit alpha OS=Homo sapiens GN=SSR1 PE=1 SV=1;Isoform of P43307, Translocon-associated protein subunit alpha OS=Homo sapiens GN=SSR1 PE=1 SV=1;Isoform of P43307, Translocon-associated protein subunit alpha OS=Homo sapiens GN=SSR1 PE=1 SV=1;Isoform of P43307, Translocon-…	21.5	7	0.10	EEEDVSGEPEASPSADTTILFVK+FLVGFTNK+GEDFPANNIVK+GTEDFIVESLDASFR
254a	sp|P40227|TCPZ_HUMAN	1.0000	T-complex protein 1 subunit zeta OS=Homo sapiens GN=CCT6A PE=1 SV=3	15.8	7	0.10	AQAALAVNISAAR+ETLIDVAR+GIDPFSLDALSK+IITEGFEAAK+VATAQDDITGDGTTSNVLIIGELLK+VLAQNSGFDLQETLVK
244b	sp|P35579|MYH9_HUMAN	1.0000	Myosin-9 OS=Homo sapiens GN=MYH9 PE=1 SV=4	5.3	7	0.08	AGVLAHLEEER+DLGEELEALK+IAQLEEELEEEQGNTELINDR+IAQLEEQLDNETK+NFINNPLAQADWAAK+QLLQANPILEAFGNAK+TQLEELEDELQATEDAK
241a	sp|P35221-2|CTNA1_HUMAN sp|P35221|CTNA1_HUMAN tr|G3XAM7|G3XAM7_HUMAN	1.0000	Isoform of P35221, Isoform 2 of Catenin alpha-1 OS=Homo sapiens GN=CTNNA1;Catenin alpha-1 OS=Homo sapiens GN=CTNNA1 PE=1 SV=1;Isoform of P35221, Catenin (Cadherin-associated protein), alpha 1, 102kDa, isoform CRA_a OS=Homo sapiens GN=CTNNA1 PE=1 SV=1	9.6	7	0.09	AIMAQLPQEQK+EELVAAVEDVR+NAGNEQDLGIQYK+QDLLAYLQR+TSVQTEDDQLIAGQSAR+VIHVVTSEMDNYEPGVYTEK
232a	sp|P30101|PDIA3_HUMAN	1.0000	Protein disulfide-isomerase A3 OS=Homo sapiens GN=PDIA3 PE=1 SV=4	15.0	7	0.08	ELSDFISYLQR+GFPTIYFSPANK+LAPEYEAAATR+LNFAVASR+QAGPASVPLR+SDVLELTDDNFESR+YGVSGYPTLK
223a	sp|P27635|RL10_HUMAN tr|X1WI28|X1WI28_HUMAN	1.0000	60S ribosomal protein L10 OS=Homo sapiens GN=RPL10 PE=1 SV=4;Isoform of P27635, 60S ribosomal protein L10 (Fragment) OS=Homo sapiens GN=RPL10 PE=1 SV=6	20.9	7	0.10	FNADEFEDMVAEK+MVSDEYEQLSSEALEAAR+VHIGQVIMSIR
212a	sp|P22314-2|UBA1_HUMAN sp|P22314|UBA1_HUMAN	1.0000	Isoform of P22314, Isoform 2 of Ubiquitin-like modifier-activating enzyme 1 OS=Homo sapiens GN=UBA1;Ubiquitin-like modifier-activating enzyme 1 OS=Homo sapiens GN=UBA1 PE=1 SV=3	9.3	7	0.10	ALPAVQQNNLDEDLIR+ATLPSPDKLPGFK+IHVSDQELQSANASVDDSR+NEEDAAELVALAQAVNAR+QPAENVNQYLTDPK+YDGQVAVFGSDLQEK
191b	sp|Q15029-2|U5S1_HUMAN sp|Q15029-3|U5S1_HUMAN sp|Q15029|U5S1_HUMAN	1.0000	Isoform of Q15029, Isoform 2 of 116 kDa U5 small nuclear ribonucleoprotein component OS=Homo sapiens GN=EFTUD2;Isoform of Q15029, Isoform 3 of 116 kDa U5 small nuclear ribonucleoprotein component OS=Homo sapiens GN=EFTUD2;116 kDa U5 small nuclear ribonucleoprotein component OS=Homo sapiens GN=EFTUD2 PE=1 SV=1	10.1	7	0.09	AFIPAIDSFGFETDLR+FFDDPMLLELAK+GGGQIIPTAR+IAVEPVNPSELPK+ILAQVVGDVDTSLPR+ILDAVVAQEPLHR+IYADTFGDINYQEFAK
187a	sp|P11940-2|PABP1_HUMAN sp|P11940|PABP1_HUMAN tr|A0A087WTT1|A0A087WTT1_HUMAN	1.0000	Isoform of P11940, Isoform 2 of Polyadenylate-binding protein 1 OS=Homo sapiens GN=PABPC1;Polyadenylate-binding protein 1 OS=Homo sapiens GN=PABPC1 PE=1 SV=2;Isoform of P11940, Polyadenylate-binding protein OS=Homo sapiens GN=PABPC1 PE=1 SV=1	15.5	7	0.09	ALDTMNFDVIK+EFSPFGTITSAK+FSPAGPILSIR+GFGFVSFER+GYGFVHFETQEAAER+IVATKPLYVALAQR+SGVGNIFIK
179a	sp|P09543-2|CN37_HUMAN sp|P09543|CN37_HUMAN	1.0000	Isoform of P09543, Isoform CNPI of 2',3'-cyclic-nucleotide 3'-phosphodiesterase OS=Homo sapiens GN=CNP;2',3'-cyclic-nucleotide 3'-phosphodiesterase OS=Homo sapiens GN=CNP PE=1 SV=2	14.7	7	0.10	AGQVFLEELGNHK+ILVLDDTNHER+LSPTDNLPR+MDLVTYFGK+VELSEQQLQLWPSDVDK
168a	sp|P07195|LDHB_HUMAN	1.0000	L-lactate dehydrogenase B chain OS=Homo sapiens GN=LDHB PE=1 SV=2	23.7	7	0.10	FIIPQIVK+GLTSVINQK+LIAPVAEEEATVPNNK+LKDDEVAQLK+MVVESAYEVIK+SADTLWDIQK+SLADELALVDVLEDK
163h	sp|Q16352|AINX_HUMAN	1.0000	Alpha-internexin OS=Homo sapiens GN=INA PE=1 SV=2	14.4	7	0.08	ALEAELAALR+EYQDLLNVK+FANLNEQAAR+HSAEVAGYQDSIGQLENDLR+LSGAGGAGGFR+VESLLDELAFVR
147a	sp|O95793-2|STAU1_HUMAN sp|O95793-3|STAU1_HUMAN sp|O95793|STAU1_HUMAN tr|A0A087X1A5|A0A087X1A5_HUMAN tr|Q5JW30|Q5JW30_HUMAN	1.0000	Isoform of O95793, Isoform Short of Double-stranded RNA-binding protein Staufen homolog 1 OS=Homo sapiens GN=STAU1;Isoform of O95793, Isoform 3 of Double-stranded RNA-binding protein Staufen homolog 1 OS=Homo sapiens GN=STAU1;Double-stranded RNA-binding protein Staufen homolog 1 OS=Homo sapiens GN=STAU1 PE=1 SV=2;Isoform of O95793, Double-stranded RNA-binding protein Staufen homolog 1 OS=Homo sap…	15.0	7	0.10	ELLYGGTSPTAETILK+ILQNEPLPER+LLSELDQQSTEMPR+LPPLPAVER+NAAENMLEILGFK+SEISQVFEIALK
141a	sp|O75489|NDUS3_HUMAN	1.0000	NADH dehydrogenase [ubiquinone] iron-sulfur protein 3, mitochondrial OS=Homo sapiens GN=NDUFS3 PE=1 SV=1	36.4	7	0.10	DFPLSGYVELR+FDLNSPWEAFPVYR+ILTDYGFEGHPFR+QLSAFGEYVAEILPK+SLVDLTAVDVPTR+TYTDELTPIESAVSVFK+VVAEPVELAQEFR
137a	sp|O60762|DPM1_HUMAN tr|H0Y368|H0Y368_HUMAN tr|Q5QPK2|Q5QPK2_HUMAN	1.0000	Dolichol-phosphate mannosyltransferase subunit 1 OS=Homo sapiens GN=DPM1 PE=1 SV=1;Isoform of O60762, Dolichol-phosphate mannosyltransferase subunit 1 (Fragment) OS=Homo sapiens GN=DPM1 PE=1 SV=1;Isoform of O60762, Dolichol-phosphate mannosyltransferase subunit 1 OS=Homo sapiens GN=DPM1 PE=1 SV=1	27.7	7	0.10	EGNFDIVSGTR+GNGGVYGWDLK+LGGNEIVSFLK+LGLGTAYIHGMK+QLNYTIGEVPISFVDR+YSVLLPTYNER
134a	sp|O60341-2|KDM1A_HUMAN sp|O60341|KDM1A_HUMAN	1.0000	Isoform of O60341, Isoform 2 of Lysine-specific histone demethylase 1A OS=Homo sapiens GN=KDM1A;Lysine-specific histone demethylase 1A OS=Homo sapiens GN=KDM1A PE=1 SV=2	14.2	7	0.09	AAAAAAAAAAAATGTEAGPGTAGGSENGSEVAAQPAGLSGPAEVGPGAVGER+DITAEFLVK+IADQFLGAMYTLPR+NYPATVHGALLSGLR+QQPPAVQFVPPLPEWK+VIIIGSGVSGLAAAR
130a	sp|O43707|ACTN4_HUMAN	1.0000	Alpha-actinin-4 OS=Homo sapiens GN=ACTN4 PE=1 SV=2	8.9	7	0.10	ALDFIASK+GYEEWLLNEIR+LASDLLEWIR+LVSIGAEEIVDGNAK+MAPYQGPDAVPGALDYK+TIPWLEDR+VGWEQLLTTIAR
128a	sp|O43175|SERA_HUMAN	1.0000	D-3-phosphoglycerate dehydrogenase OS=Homo sapiens GN=PHGDH PE=1 SV=4	10.3	7	0.10	AGTGVDNVDLEAATR+DLPLLLFR+ILQDGGLQVVEK+TLGILGLGR+VTADVINAAEK
126a	sp|O15027-2|SC16A_HUMAN sp|O15027-3|SC16A_HUMAN sp|O15027-4|SC16A_HUMAN sp|O15027-5|SC16A_HUMAN sp|O15027|SC16A_HUMAN tr|F1T0I1|F1T0I1_HUMAN tr|J3KNL6|J3KNL6_HUMAN	1.0000	Isoform of O15027, Isoform 2 of Protein transport protein Sec16A OS=Homo sapiens GN=SEC16A;Isoform of O15027, Isoform 3 of Protein transport protein Sec16A OS=Homo sapiens GN=SEC16A;Isoform of O15027, Isoform 4 of Protein transport protein Sec16A OS=Homo sapiens GN=SEC16A;Isoform of O15027, Isoform 5 of Protein transport protein Sec16A OS=Homo sapiens GN=SEC16A;Protein transport protein Sec16A OS…	6.5	7	0.07	ADSGPTQPPLSLSPAPETK+AGSALPGFANSPAGSTSVVLVPPAHGTLVPDGNK+QSGPGAPNLDR+SPDPGIVPQEAPVGNSLSELSEENFDGK+TLENPVNVYNPSHSDSLASQQSVASHPR+TVWLPGK+YGPLPGPAVPR
113a	sp|O00159-2|MYO1C_HUMAN sp|O00159-3|MYO1C_HUMAN sp|O00159|MYO1C_HUMAN tr|F5H6E2|F5H6E2_HUMAN	1.0000	Isoform of O00159, Isoform 2 of Unconventional myosin-Ic OS=Homo sapiens GN=MYO1C;Isoform of O00159, Isoform 3 of Unconventional myosin-Ic OS=Homo sapiens GN=MYO1C;Unconventional myosin-Ic OS=Homo sapiens GN=MYO1C PE=1 SV=4;Isoform of O00159, Unconventional myosin-Ic OS=Homo sapiens GN=MYO1C PE=1 SV=1	8.5	7	0.09	GDVVLQSDHVIETLTK+LLQSNPVLEAFGNAK+LLSVEGSTLR+VLQALGSEPIQYAVPVVK+VNSININQGSITFAGGPGR+YLGLLENLR
112a	sp|DHE3_BOVIN| sp|P00367|DHE3_HUMAN	1.0000	sp DHE3_BOVIN ;Glutamate dehydrogenase 1, mitochondrial OS=Homo sapiens GN=GLUD1 PE=1 SV=2	12.9	7	0.10	DDGSWEVIEGYR+DIVHSGLAYTMER+FTMELAK+HGGTIPIVPTAEFQDR+IIAEGANGPTTPEADK+YNLGLDLR
331a	sp|P67809|YBOX1_HUMAN tr|A0A087X1S2|A0A087X1S2_HUMAN	0.9996	Nuclease-sensitive element-binding protein 1 OS=Homo sapiens GN=YBX1 PE=1 SV=3;Isoform of P67809, Nuclease-sensitive element-binding protein 1 OS=Homo sapiens GN=YBX1 PE=1 SV=2	23.4	7	0.06	AADPPAENSSAPEAEQGGAE+EDVFVHQTAIK+GAEAANVTGPGGVPVQGSK+NGYGFINR+SVGDGETVEFDVVEGEK
69	sp|Q5JTZ9|SYAM_HUMAN	1.0000	Alanine--tRNA ligase, mitochondrial OS=Homo sapiens GN=AARS2 PE=1 SV=1	5.5	6	0.06	AAFLNFFR+AGLDPDLETR+AGQEDVLFPVAR+LLAVTGEQAQQAR+LWISYFDGDPK
498a	sp|Q9Y6J9|TAF6L_HUMAN	1.0000	TAF6-like RNA polymerase II p300/CBP-associated factor-associated factor 65 kDa subunit 6L OS=Homo sapiens GN=TAF6L PE=1 SV=1	10.1	6	0.07	EVNLVELALATNIPK+GSGGGGPASASGPAASESRPLPR+LFQTAFPAPYGPSPASR+LTVEDFNR
465a	sp|Q9NZ01|TECR_HUMAN	1.0000	Very-long-chain enoyl-CoA reductase OS=Homo sapiens GN=TECR PE=1 SV=1	15.9	6	0.06	HYEVEILDAK+LLETLFVHR+LPVGTTATLYFR+VEPHATIAEIK+YDFTSSR
458a	sp|Q9H857-2|NT5D2_HUMAN sp|Q9H857-3|NT5D2_HUMAN sp|Q9H857-4|NT5D2_HUMAN sp|Q9H857|NT5D2_HUMAN	1.0000	Isoform of Q9H857, Isoform 2 of 5'-nucleotidase domain-containing protein 2 OS=Homo sapiens GN=NT5DC2;Isoform of Q9H857, Isoform 3 of 5'-nucleotidase domain-containing protein 2 OS=Homo sapiens GN=NT5DC2;Isoform of Q9H857, Isoform 4 of 5'-nucleotidase domain-containing protein 2 OS=Homo sapiens GN=NT5DC2;5'-nucleotidase domain-containing protein 2 OS=Homo sapiens GN=NT5DC2 PE=1 SV=1	17.4	6	0.09	ALFNAQFGSIFR+IDAFHYVQLGTAYR+QGNLFDFLR+QLFLITNSPFSFVDK+TGAIIPELER+VDFTFYPR
453a	sp|Q9BZF1-2|OSBL8_HUMAN sp|Q9BZF1-3|OSBL8_HUMAN sp|Q9BZF1|OSBL8_HUMAN tr|F8VQX7|F8VQX7_HUMAN tr|F8VUA7|F8VUA7_HUMAN	1.0000	Isoform of Q9BZF1, Isoform 2 of Oxysterol-binding protein-related protein 8 OS=Homo sapiens GN=OSBPL8;Isoform of Q9BZF1, Isoform 3 of Oxysterol-binding protein-related protein 8 OS=Homo sapiens GN=OSBPL8;Oxysterol-binding protein-related protein 8 OS=Homo sapiens GN=OSBPL8 PE=1 SV=3;Isoform of Q9BZF1, Oxysterol-binding protein (Fragment) OS=Homo sapiens GN=OSBPL8 PE=1 SV=1;Isoform of Q9BZF1, Oxys…	14.4	6	0.09	ANNLHSGDNFQLNDSEIER+ETTYTEQSHEELGEAGEASQTETVSEENK+FEEQGDFESEK+GEAVGSITQPLPSSYLIIR+KPYNPILGETFR+TGYSAILEFK
445a	sp|Q99959-2|PKP2_HUMAN sp|Q99959|PKP2_HUMAN tr|B8QGS9|B8QGS9_HUMAN	1.0000	Isoform of Q99959, Isoform 1 of Plakophilin-2 OS=Homo sapiens GN=PKP2;Plakophilin-2 OS=Homo sapiens GN=PKP2 PE=1 SV=2;Isoform of Q99959, Plakophilin-2 OS=Homo sapiens GN=PKP2 PE=1 SV=1	11.7	6	0.08	AHLTVGQAAAGGSGNLLTER+IQEQVQQTLAR+NYTQEASLGALQNLTAGSGPMPTSVAQTVVQK+TVLGQQILGQLDSSSLALPSEAK+YSQNIYIQNR
442a	sp|Q99623-2|PHB2_HUMAN sp|Q99623|PHB2_HUMAN tr|F5GY37|F5GY37_HUMAN tr|F5H3X6|F5H3X6_HUMAN tr|J3KPX7|J3KPX7_HUMAN	1.0000	Isoform of Q99623, Isoform 2 of Prohibitin-2 OS=Homo sapiens GN=PHB2;Prohibitin-2 OS=Homo sapiens GN=PHB2 PE=1 SV=2;Isoform of Q99623, Prohibitin-2 OS=Homo sapiens GN=PHB2 PE=1 SV=1;Isoform of Q99623, Prohibitin-2 (Fragment) OS=Homo sapiens GN=PHB2 PE=1 SV=2;Isoform of Q99623, Prohibitin-2 OS=Homo sapiens GN=PHB2 PE=1 SV=2	26.8	6	0.08	AQVSLLIR+ESVFTVEGGHR+FNASQLITQR+IGGVQQDTILAEGLHFR+VLPSIVNEVLK
436a	sp|Q96RT1-2|LAP2_HUMAN sp|Q96RT1-3|LAP2_HUMAN sp|Q96RT1-4|LAP2_HUMAN sp|Q96RT1-5|LAP2_HUMAN sp|Q96RT1-6|LAP2_HUMAN sp|Q96RT1-8|LAP2_HUMAN sp|Q96RT1-9|LAP2_HUMAN sp|Q96RT1|LAP2_HUMAN	1.0000	Isoform of Q96RT1, Isoform 2 of Protein LAP2 OS=Homo sapiens GN=ERBB2IP;Isoform of Q96RT1, Isoform 3 of Protein LAP2 OS=Homo sapiens GN=ERBB2IP;Isoform of Q96RT1, Isoform 4 of Protein LAP2 OS=Homo sapiens GN=ERBB2IP;Isoform of Q96RT1, Isoform 5 of Protein LAP2 OS=Homo sapiens GN=ERBB2IP;Isoform of Q96RT1, Isoform 6 of Protein LAP2 OS=Homo sapiens GN=ERBB2IP;Isoform of Q96RT1, Isoform 8 of Protein…	6.2	6	0.08	EQLIDYLMLK+FDSNHNPEEPNIIR+GPTSGPQSAPQIYGPPQYNIQYSSSAAVK+IYDILSDNGPQQPSTTVK+LTFIPGFIGSLK
51	sp|P55316|FOXG1_HUMAN	1.0000	Forkhead box protein G1 OS=Homo sapiens GN=FOXG1 PE=1 SV=2	12.5	6	0.09	GAPAADDDKGPQQLLLPPPPPPPPAAALDGAK+GEPGGGPGELAPVGPDEK+LTSTGLTFMDR
429a	sp|Q96D53|ADCK4_HUMAN	1.0000	AarF domain-containing protein kinase 4 OS=Homo sapiens GN=ADCK4 PE=1 SV=2	11.9	6	0.08	IQDLIPVLLR+LQSEGGSGLDSSPFLSEANAER+QLLANDPFFR+VASLEEVPFAAASIGQVHQGLLR
419a	sp|Q8WUM4-2|PDC6I_HUMAN sp|Q8WUM4|PDC6I_HUMAN	1.0000	Isoform of Q8WUM4, Isoform 2 of Programmed cell death 6-interacting protein OS=Homo sapiens GN=PDCD6IP;Programmed cell death 6-interacting protein OS=Homo sapiens GN=PDCD6IP PE=1 SV=1	7.8	6	0.08	FYNELTEILVR+LANQAADYFGDAFK+MVPVSVQQSLAAYNQR+STPVNVPISQK+SVIEQGGIQTVDQLIK
410a	sp|Q8IYB3-2|SRRM1_HUMAN sp|Q8IYB3|SRRM1_HUMAN tr|A9Z1X7|A9Z1X7_HUMAN	1.0000	Isoform of Q8IYB3, Isoform 2 of Serine/arginine repetitive matrix protein 1 OS=Homo sapiens GN=SRRM1;Serine/arginine repetitive matrix protein 1 OS=Homo sapiens GN=SRRM1 PE=1 SV=2;Isoform of Q8IYB3, Serine/arginine repetitive matrix protein 1 OS=Homo sapiens GN=SRRM1 PE=1 SV=1	8.1	6	0.08	AVAAAAAAAVTPAAIAAATTTLAQEEPVAAPEPK+KETESEAEDNLDDLEK+VNLEVIKPWITK+VPKPEPIPEPK
395a	sp|Q5JSZ5|PRC2B_HUMAN	1.0000	Protein PRRC2B OS=Homo sapiens GN=PRRC2B PE=1 SV=2	2.7	6	0.07	EGPGSEPDSQVDGGLSGASLGEK+FIQSEMSEAVER+SVSNLQKPTQSISQENTNSVPGGPK
393a	sp|Q53H12|AGK_HUMAN tr|E9PC15|E9PC15_HUMAN	1.0000	Acylglycerol kinase, mitochondrial OS=Homo sapiens GN=AGK PE=1 SV=2;Isoform of Q53H12, Acylglycerol kinase, mitochondrial OS=Homo sapiens GN=AGK PE=1 SV=1	23.1	6	0.07	EQPVFAMTGLR+GETVPLDVLQIK+IPIGFIPLGETSSLSHTLFAESGNK+LASYWAQPQDALSQEVSPEVWK+VQHITDATLAIVK+YWYLGPLK
381b	sp|Q15366-2|PCBP2_HUMAN sp|Q15366-3|PCBP2_HUMAN sp|Q15366-4|PCBP2_HUMAN sp|Q15366-5|PCBP2_HUMAN sp|Q15366-6|PCBP2_HUMAN sp|Q15366-7|PCBP2_HUMAN sp|Q15366-8|PCBP2_HUMAN sp|Q15366|PCBP2_HUMAN tr|F8VXH9|F8VXH9_HUMAN tr|F8VZX2|F8VZX2_HUMAN tr|F8W0G4|F8W0G4_HUMAN tr|H3BRU6|H3BRU6_HUMAN	1.0000	Isoform of Q15366, Isoform 2 of Poly(rC)-binding protein 2 OS=Homo sapiens GN=PCBP2;Isoform of Q15366, Isoform 3 of Poly(rC)-binding protein 2 OS=Homo sapiens GN=PCBP2;Isoform of Q15366, Isoform 4 of Poly(rC)-binding protein 2 OS=Homo sapiens GN=PCBP2;Isoform of Q15366, Isoform 5 of Poly(rC)-binding protein 2 OS=Homo sapiens GN=PCBP2;Isoform of Q15366, Isoform 6 of Poly(rC)-binding protein 2 OS=H…	16.9	6	0.05	ESTGAQVQVAGDMLPNSTER+IITLAGPTNAIFK+LEEDISSSMTNSTAASRPPVTLR
381a	sp|Q15365|PCBP1_HUMAN	1.0000	Poly(rC)-binding protein 1 OS=Homo sapiens GN=PCBP1 PE=1 SV=2	12.4	6	0.05	ESTGAQVQVAGDMLPNSTER+IANPVEGSSGR+IITLTGPTNAIFK
353a	sp|Q12905|ILF2_HUMAN tr|B4DY09|B4DY09_HUMAN	1.0000	Interleukin enhancer-binding factor 2 OS=Homo sapiens GN=ILF2 PE=1 SV=2;Isoform of Q12905, Interleukin enhancer-binding factor 2 OS=Homo sapiens GN=ILF2 PE=1 SV=1	8.5	6	0.08	NQDLAPNSAEQASILSLVTK+VLQSALAAIR
350a	sp|Q08380|LG3BP_HUMAN	1.0000	Galectin-3-binding protein OS=Homo sapiens GN=LGALS3BP PE=1 SV=1	13.7	6	0.09	ASHEEVEGLVEK+ELSEALGQIFDSQR+IDITLSSVK+IYTSPTWSAFVTDSSWSAR+SDLAVPSELALLK+YSSDYFQAPSDYR
345a	sp|Q06830|PRDX1_HUMAN tr|A0A0A0MSI0|A0A0A0MSI0_HUMAN	1.0000	Peroxiredoxin-1 OS=Homo sapiens GN=PRDX1 PE=1 SV=1;Isoform of Q06830, Peroxiredoxin-1 (Fragment) OS=Homo sapiens GN=PRDX1 PE=1 SV=1	28.1	6	0.06	ATAVMPDGQFK+LVQAFQFTDK+QGGLGPMNIPLVSDPK+QITVNDLPVGR
341a	sp|Q02790|FKBP4_HUMAN	1.0000	Peptidyl-prolyl cis-trans isomerase FKBP4 OS=Homo sapiens GN=FKBP4 PE=1 SV=3	12.4	6	0.09	AWDIAIATMK+FEIGEGENLDLPYGLER+FSFDLGK+GEDLTEEEDGGIIR+VLQLYPNNK
340c	sp|P08237-3|PFKAM_HUMAN sp|P08237|PFKAM_HUMAN	1.0000	Isoform of P08237, Isoform 3 of ATP-dependent 6-phosphofructokinase, muscle type OS=Homo sapiens GN=PFKM;ATP-dependent 6-phosphofructokinase, muscle type OS=Homo sapiens GN=PFKM PE=1 SV=2	7.7	6	0.07	AIAVLTSGGDAQGMNAAVR+ALVFQPVAELK+GGTPSAFDR+SEWSDLLSDLQK+TFVLEVMGR
338a	sp|Q00839-2|HNRPU_HUMAN sp|Q00839|HNRPU_HUMAN	1.0000	Isoform of Q00839, Isoform Short of Heterogeneous nuclear ribonucleoprotein U OS=Homo sapiens GN=HNRNPU;Heterogeneous nuclear ribonucleoprotein U OS=Homo sapiens GN=HNRNPU PE=1 SV=6	11.8	6	0.08	FIEIAARK+GYFEYIEENK+LQAALDDEEAGGRPAMEPGNGSLDLGGDSAGR+NFILDQTNVSAAAQR+SSGPTSLFAVTVAPPGAR+YNILGTNTIMDK
320a	sp|P62701|RS4X_HUMAN	1.0000	40S ribosomal protein S4, X isoform OS=Homo sapiens GN=RPS4X PE=1 SV=2	16.0	6	0.07	LSNIFVIGK+LTIAEER+TDITYPAGFMDVISIDK+YALTGDEVK
311a	sp|P62158|CALM_HUMAN tr|E7EMB3|E7EMB3_HUMAN tr|E7ETZ0|E7ETZ0_HUMAN tr|H0Y7A7|H0Y7A7_HUMAN	1.0000	Calmodulin OS=Homo sapiens GN=CALM1 PE=1 SV=2;Isoform of P62158, Calmodulin OS=Homo sapiens GN=CALM2 PE=1 SV=1;Isoform of P62158, Calmodulin OS=Homo sapiens GN=CALM1 PE=1 SV=1;Isoform of P62158, Calmodulin (Fragment) OS=Homo sapiens GN=CALM2 PE=1 SV=1	36.9	6	0.07	EADIDGDGQVNYEEFVQMMTAK+EAFSLFDKDGDGTITTK+VFDKDGNGYISAAELR
298a	sp|P55268|LAMB2_HUMAN	1.0000	Laminin subunit beta-2 OS=Homo sapiens GN=LAMB2 PE=1 SV=2	4.1	6	0.08	AGNSLAASTAEETAGSAQGR+DTEQTLYQVQER+LQEGQTLEFLVASVPK+QLDALLEALK+YSEIEPSTEGEVIYR
294a	sp|P55036|PSMD4_HUMAN	1.0000	26S proteasome non-ATPase regulatory subunit 4 OS=Homo sapiens GN=PSMD4 PE=1 SV=1	21.0	6	0.07	AAAASAAEAGIATTGTEDSDDALLK+IIAFVGSPVEDNEK+LTAFVNTLNGK+NAMGSLASQATK+VNVDIINFGEEEVNTEK
291a	sp|P53007|TXTP_HUMAN	1.0000	Tricarboxylate transport protein, mitochondrial OS=Homo sapiens GN=SLC25A1 PE=1 SV=2	16.7	6	0.08	FFVMTSLR+FGMFEFLSNHMR+GLSSLLYGSIPK+GTYQGLTATVLK+TQLQLDER
290a	sp|P52701-3|MSH6_HUMAN sp|P52701-4|MSH6_HUMAN sp|P52701|MSH6_HUMAN	1.0000	Isoform of P52701, Isoform 3 of DNA mismatch repair protein Msh6 OS=Homo sapiens GN=MSH6;Isoform of P52701, Isoform 4 of DNA mismatch repair protein Msh6 OS=Homo sapiens GN=MSH6;DNA mismatch repair protein Msh6 OS=Homo sapiens GN=MSH6 PE=1 SV=2	6.5	6	0.08	AGFDSDYDQALADIR+ENEQSLLEYLEK+GTATFDGTAIANAVVK+IIGIMEEVADGFK+LDAIEDLMVVPDK
264a	sp|P45880-1|VDAC2_HUMAN sp|P45880-2|VDAC2_HUMAN sp|P45880|VDAC2_HUMAN tr|A0A0A0MR02|A0A0A0MR02_HUMAN	1.0000	Isoform of P45880, Isoform 1 of Voltage-dependent anion-selective channel protein 2 OS=Homo sapiens GN=VDAC2;Isoform of P45880, Isoform 2 of Voltage-dependent anion-selective channel protein 2 OS=Homo sapiens GN=VDAC2;Voltage-dependent anion-selective channel protein 2 OS=Homo sapiens GN=VDAC2 PE=1 SV=2;Isoform of P45880, Voltage-dependent anion-selective channel protein 2 (Fragment) OS=Homo sapi…	18.8	6	0.07	GFGFGLVK+LTLSALVDGK+TGDFQLHTNVNDGTEFGGSIYQK+YQLDPTASISAK
32	sp|P29966|MARCS_HUMAN tr|A0A087WZH7|A0A087WZH7_HUMAN	1.0000	Myristoylated alanine-rich C-kinase substrate OS=Homo sapiens GN=MARCKS PE=1 SV=4;Isoform of P29966, Myristoylated alanine-rich C-kinase substrate OS=Homo sapiens GN=MARCKS PE=1 SV=1	30.6	6	0.06	EAPAEGEAAEPGSPTAAEGEAASAASSTSSPK+EELQANGSAPAADKEEPAAAGSGAASPSAAEK+GEAAAERPGEAAVASSPSK+GEPAAAAAPEAGASPVEK
257a	sp|P41252|SYIC_HUMAN tr|J3KR24|J3KR24_HUMAN	1.0000	Isoleucine--tRNA ligase, cytoplasmic OS=Homo sapiens GN=IARS PE=1 SV=2;Isoform of P41252, Isoleucine--tRNA ligase, cytoplasmic OS=Homo sapiens GN=IARS PE=1 SV=1	6.4	6	0.09	APLKPYPVSPSDK+EIVVIHQDPEALK+ENGAFTVLVDNYVK+LFLNETQTQEITEDIPVK+TESAVSQMQSVIELGR
255a	sp|P40926|MDHM_HUMAN	1.0000	Malate dehydrogenase, mitochondrial OS=Homo sapiens GN=MDH2 PE=1 SV=3	15.4	6	0.09	FVFSLVDAMNGK+IFGVTTLDIVR+MISDAIPELK+VAVLGASGGIGQPLSLLLK
238a	sp|P31948-2|STIP1_HUMAN sp|P31948|STIP1_HUMAN	1.0000	Isoform of P31948, Isoform 2 of Stress-induced-phosphoprotein 1 OS=Homo sapiens GN=STIP1;Stress-induced-phosphoprotein 1 OS=Homo sapiens GN=STIP1 PE=1 SV=1	13.3	6	0.08	AAALEFLNR+DPQALSEHLK+ELDPTNMTYITNQAAVYFEK+LAYINPDLALEEK+LMDVGLIAIR+TVDLKPDWGK
237b	sp|P52597|HNRPF_HUMAN	1.0000	Heterogeneous nuclear ribonucleoprotein F OS=Homo sapiens GN=HNRNPF PE=1 SV=3	10.6	6	0.05	ATENDIYNFFSPLNPVR+ITGEAFVQFASQELAEK+VHIEIGPDGR
226a	sp|P27824-2|CALX_HUMAN sp|P27824|CALX_HUMAN	1.0000	Isoform of P27824, Isoform 2 of Calnexin OS=Homo sapiens GN=CANX;Calnexin OS=Homo sapiens GN=CANX PE=1 SV=2	10.0	6	0.08	APVPTGEVYFADSFDR+GTLSGWILSK+IPDPEAVKPDDWDEDAPAK+IPNPDFFEDLEPFR
28	sp|P20618|PSB1_HUMAN	1.0000	Proteasome subunit beta type-1 OS=Homo sapiens GN=PSMB1 PE=1 SV=2	19.9	6	0.08	AGGSASAMLQPLLDNQVGFK+GAVYSFDPVGSYQR+NMQNVEHVPLSLDR
219a	sp|P25054-2|APC_HUMAN sp|P25054|APC_HUMAN	1.0000	Isoform of P25054, Isoform Short of Adenomatous polyposis coli protein OS=Homo sapiens GN=APC;Adenomatous polyposis coli protein OS=Homo sapiens GN=APC PE=1 SV=2	2.8	6	0.07	ELNLDSSNFPGVK+GGAQSGEFEK+KIMDQVQQASASSSAPNK+QLLQSQATEAER+QNQLHPSSAQSR+SPSEGQTATTSPR
207a	sp|P19387|RPB3_HUMAN	1.0000	DNA-directed RNA polymerase II subunit RPB3 OS=Homo sapiens GN=POLR2C PE=1 SV=2	30.9	6	0.09	DNDPNDYVEQDDILIVK+FIIENTDLAVANSIR+ITELTDENVK+LSDLQTQLSHEIQSDVLTIN+SEYSELDEDESQAPYDPNGKPER
201a	sp|P16615-2|AT2A2_HUMAN sp|P16615-3|AT2A2_HUMAN sp|P16615-5|AT2A2_HUMAN sp|P16615|AT2A2_HUMAN	1.0000	Isoform of P16615, Isoform 2 of Sarcoplasmic/endoplasmic reticulum calcium ATPase 2 OS=Homo sapiens GN=ATP2A2;Isoform of P16615, Isoform 3 of Sarcoplasmic/endoplasmic reticulum calcium ATPase 2 OS=Homo sapiens GN=ATP2A2;Isoform of P16615, Isoform 5 of Sarcoplasmic/endoplasmic reticulum calcium ATPase 2 OS=Homo sapiens GN=ATP2A2;Sarcoplasmic/endoplasmic reticulum calcium ATPase 2 OS=Homo sapiens G…	8.1	6	0.08	DIVPGDIVEIAVGDK+EFDELNPSAQR+EFTLEFSR+KAEIGIAMGSGTAVAK+MNVFDTELK+NAENAIEALK+WGSNELPAEEGK
180a	sp|P0CG47|UBB_HUMAN sp|P0CG48|UBC_HUMAN sp|P62979|RS27A_HUMAN sp|P62987|RL40_HUMAN tr|B4DV12|B4DV12_HUMAN tr|F5GXK7|F5GXK7_HUMAN tr|F5GYU3|F5GYU3_HUMAN tr|F5H265|F5H265_HUMAN tr|F5H2Z3|F5H2Z3_HUMAN tr|F5H388|F5H388_HUMAN tr|F5H6Q2|F5H6Q2_HUMAN tr|F5H747|F5H747_HUMAN tr|J3QKN0|J3QKN0_HUMAN tr|J3QS39|J3QS39_HUMAN tr|J3QTR3|J3QTR3_HUMAN tr|Q5PY61|Q5PY61_HUMAN tr|Q96C32|Q96C32_HUMAN	1.0000	Polyubiquitin-B OS=Homo sapiens GN=UBB PE=1 SV=1;Polyubiquitin-C OS=Homo sapiens GN=UBC PE=1 SV=3;Ubiquitin-40S ribosomal protein S27a OS=Homo sapiens GN=RPS27A PE=1 SV=2;Ubiquitin-60S ribosomal protein L40 OS=Homo sapiens GN=UBA52 PE=1 SV=2;Isoform of P0CG47, Polyubiquitin-B OS=Homo sapiens GN=UBB PE=1 SV=1;Isoform of P0CG48, Polyubiquitin-C (Fragment) OS=Homo sapiens GN=UBC PE=1 SV=2;Isoform of…	44.7	6	0.09	ESTLHLVLR+TITLEVEPSDTIENVK+TLSDYNIQK
173a	sp|P07814|SYEP_HUMAN	1.0000	Bifunctional glutamate/proline--tRNA ligase OS=Homo sapiens GN=EPRS PE=1 SV=5	7.1	6	0.08	EVIPVNVPEAQEEMK+FVELPGAEMGK+LNLNNTVLSK+SLIGVEYKPVSATGAEDK+TELAEPIAIRPTSETVMYPAYAK+TGQEYKPGNPPAEIGQNISSNSSASILESK
169a	sp|P07237|PDIA1_HUMAN tr|H7BZ94|H7BZ94_HUMAN	1.0000	Protein disulfide-isomerase OS=Homo sapiens GN=P4HB PE=1 SV=3;Isoform of P07237, Protein disulfide-isomerase OS=Homo sapiens GN=P4HB PE=1 SV=2	15.1	6	0.08	ENLLDFIK+HNQLPLVIEFTEQTAPK+ILEFFGLK+NFEDVAFDEK+SNFAEALAAHK+VDATEESDLAQQYGVR
133a	sp|O60318|GANP_HUMAN	1.0000	Germinal-center associated nuclear protein OS=Homo sapiens GN=MCM3AP PE=1 SV=2	4.2	6	0.06	LISDYTVTEIPDTINDLQGSTK+SPTSVGAFPSTSAFGQEAGEIVNSGFGK+SQLSVFEVVPGTDQVDHAAAVK+STIFPLDGVVR
121b	sp|P17844-2|DDX5_HUMAN sp|P17844|DDX5_HUMAN tr|J3KTA4|J3KTA4_HUMAN	1.0000	Isoform of P17844, Isoform 2 of Probable ATP-dependent RNA helicase DDX5 OS=Homo sapiens GN=DDX5;Probable ATP-dependent RNA helicase DDX5 OS=Homo sapiens GN=DDX5 PE=1 SV=1;Isoform of P17844, Probable ATP-dependent RNA helicase DDX5 OS=Homo sapiens GN=DDX5 PE=1 SV=1	12.0	6	0.05	DWVLNEFK+FVINYDYPNSSEDYIHR+MLDMGFEPQIR+QVSDLISVLR+TAQEVETYR+YLVLDEADR
119a	sp|O00560-2|SDCB1_HUMAN sp|O00560-3|SDCB1_HUMAN sp|O00560|SDCB1_HUMAN tr|G5EA09|G5EA09_HUMAN	1.0000	Isoform of O00560, Isoform 2 of Syntenin-1 OS=Homo sapiens GN=SDCBP;Isoform of O00560, Isoform 3 of Syntenin-1 OS=Homo sapiens GN=SDCBP;Syntenin-1 OS=Homo sapiens GN=SDCBP PE=1 SV=1;Isoform of O00560, Syndecan binding protein (Syntenin), isoform CRA_a OS=Homo sapiens GN=SDCBP PE=1 SV=1	21.6	6	0.06	DSTGHVGFIFK+LYPELSQYMGLSLNEEEIR+SIDNGIFVQLVQANSPASLVGLR+SLMDHTIPEV
101	sp|Q9NYU2-2|UGGG1_HUMAN sp|Q9NYU2|UGGG1_HUMAN	1.0000	Isoform of Q9NYU2, Isoform 2 of UDP-glucose:glycoprotein glucosyltransferase 1 OS=Homo sapiens GN=UGGT1;UDP-glucose:glycoprotein glucosyltransferase 1 OS=Homo sapiens GN=UGGT1 PE=1 SV=3	5.3	6	0.08	AIWAALQTQTSNAAK+DLHPDLEGQLK+FLFVDADQIVR+TAAVANSMNYLTK+VWQLQDLSFQTAAR+YVLEPEISFTSDNSFAK
161b	sp|P05386|RLA1_HUMAN	0.9998	60S acidic ribosomal protein P1 OS=Homo sapiens GN=RPLP1 PE=1 SV=1	28.9	6	0.04	AAGVNVEPFWPGLFAK+KEESEESDDDMGFGLFD
734	sp|Q8N441|FGRL1_HUMAN	0.9865	Fibroblast growth factor receptor-like 1 OS=Homo sapiens GN=FGFRL1 PE=1 SV=1	2.4	6	0.07	SDVKPVIQWLKR
163l	sp|Q7Z794|K2C1B_HUMAN	0.9849	Keratin, type II cytoskeletal 1b OS=Homo sapiens GN=KRT77 PE=2 SV=3	9.7	6	0.03	FASFIDK+FLEQQNQVLQTK+KDVDAAYVSK+LLEGEESR+SLDLDSIIDAVR+YEDEINK
97	sp|Q9H444|CHM4B_HUMAN	1.0000	Charged multivesicular body protein 4b OS=Homo sapiens GN=CHMP4B PE=1 SV=1	34.8	5	0.07	EALENANTNTEVLK+GGPTPQEAIQR+KIEQELTAAK+NLLEISGPETVPLPNVPSIALPSKPAK+QLAQIDGTLSTIEFQR
70	sp|Q5T0W9|FA83B_HUMAN	1.0000	Protein FAM83B OS=Homo sapiens GN=FAM83B PE=1 SV=1	8.1	5	0.07	EVPDTPTNVQHLTDKPLPESIPK+IESYLNDHSEATPDSNGSALGDR+SFPLFDNSK+SSLVFKPTLPEQK+TVKGQDYLSKTGAK
63	sp|Q14204|DYHC1_HUMAN	1.0000	Cytoplasmic dynein 1 heavy chain 1 OS=Homo sapiens GN=DYNC1H1 PE=1 SV=5	1.2	5	0.07	IQGLTVEQAEAVVR+QNLDALLNQLK+SLLQALNEVK+TLINELVK+TPVIDADKPVSSQLR
58	sp|P83731|RL24_HUMAN tr|C9JNW5|C9JNW5_HUMAN tr|C9JXB8|C9JXB8_HUMAN	1.0000	60S ribosomal protein L24 OS=Homo sapiens GN=RPL24 PE=1 SV=1;Isoform of P83731, 60S ribosomal protein L24 OS=Homo sapiens GN=RPL24 PE=1 SV=1;Isoform of P83731, 60S ribosomal protein L24 OS=Homo sapiens GN=RPL24 PE=1 SV=1	24.8	5	0.07	AITGASLADIMAK+QINWTVLYR+VFQFLNAK
491a	sp|Q9Y3F4-2|STRAP_HUMAN sp|Q9Y3F4|STRAP_HUMAN	1.0000	Isoform of Q9Y3F4, Isoform 2 of Serine-threonine kinase receptor-associated protein OS=Homo sapiens GN=STRAP;Serine-threonine kinase receptor-associated protein OS=Homo sapiens GN=STRAP PE=1 SV=1	18.9	5	0.07	FSPDGELYASGSEDGTLR+SFEAPATINSASLHPEK+TVDFTQDSNYLLTGGQDK+YDYNSGEELESYK
476a	sp|Q9UBX3-2|DIC_HUMAN sp|Q9UBX3|DIC_HUMAN tr|B4DLN1|B4DLN1_HUMAN	1.0000	Isoform of Q9UBX3, Isoform 2 of Mitochondrial dicarboxylate carrier OS=Homo sapiens GN=SLC25A10;Mitochondrial dicarboxylate carrier OS=Homo sapiens GN=SLC25A10 PE=1 SV=2;Uncharacterized protein OS=Homo sapiens PE=2 SV=1	21.6	5	0.07	FAIYETVR+LFSGATMASSR+LGPLAFYK+NYAHALDGLYR+VLLGSVSGLAGGFVGTPADLVNVR
455a	sp|Q9H223|EHD4_HUMAN tr|A0A087WUA5|A0A087WUA5_HUMAN	1.0000	EH domain-containing protein 4 OS=Homo sapiens GN=EHD4 PE=1 SV=1;Isoform of Q9H223, EH domain-containing protein 4 OS=Homo sapiens GN=EHD4 PE=1 SV=1	8.9	5	0.06	AGGADAVQTVTGGLR+EYQISAGDFPEVK+IILLFDAHK+LFEAEAQDLFR
454a	sp|Q9H019-3|MFR1L_HUMAN sp|Q9H019|MFR1L_HUMAN tr|E9PLD2|E9PLD2_HUMAN	1.0000	Isoform of Q9H019, Isoform 3 of Mitochondrial fission regulator 1-like OS=Homo sapiens GN=MTFR1L;Mitochondrial fission regulator 1-like OS=Homo sapiens GN=MTFR1L PE=1 SV=2;Isoform of Q9H019, Mitochondrial fission regulator 1-like OS=Homo sapiens GN=MTFR1L PE=1 SV=1	19.0	5	0.07	ASSFADMMGILK+EEDPAVLISEVLR+TTELQDELSHLR
449a	sp|Q9BSJ2-4|GCP2_HUMAN sp|Q9BSJ2|GCP2_HUMAN	1.0000	Isoform of Q9BSJ2, Isoform 3 of Gamma-tubulin complex component 2 OS=Homo sapiens GN=TUBGCP2;Gamma-tubulin complex component 2 OS=Homo sapiens GN=TUBGCP2 PE=1 SV=2	7.6	5	0.05	LDGELGGQTLEHSTVLGLPAGAEER+LTEDKETLQYLQQNAK+QLGSVATGSTLQQSLELK+VLLDFLMEEK
387a	sp|Q16787-3|LAMA3_HUMAN sp|Q16787|LAMA3_HUMAN tr|A0A0A0MSA0|A0A0A0MSA0_HUMAN	1.0000	Isoform of Q16787, Isoform 3 of Laminin subunit alpha-3 OS=Homo sapiens GN=LAMA3;Laminin subunit alpha-3 OS=Homo sapiens GN=LAMA3 PE=1 SV=2;Isoform of Q16787, Laminin subunit alpha-3 OS=Homo sapiens GN=LAMA3 PE=1 SV=1	2.2	5	0.06	ANDITDEVLDGLNPIQTDVER+APQNQVTLR+EAELQVDQILTK+LSLSPEVLDLTSNSLK+SFGLPGDMVLLEK
378a	sp|Q15046-2|SYK_HUMAN sp|Q15046|SYK_HUMAN	1.0000	Isoform of Q15046, Isoform Mitochondrial of Lysine--tRNA ligase OS=Homo sapiens GN=KARS;Lysine--tRNA ligase OS=Homo sapiens GN=KARS PE=1 SV=3	14.2	5	0.07	FELFVMK+LPETNLFETEETR+QLSQATAAATNHTTDNGVGPEEESVDPNQYYK+VTYHPDGPEGQAYDVDFTPPFR+YLDLILNDFVR
375a	sp|Q14697-2|GANAB_HUMAN sp|Q14697|GANAB_HUMAN tr|E9PKU7|E9PKU7_HUMAN tr|F5H6X6|F5H6X6_HUMAN	1.0000	Isoform of Q14697, Isoform 2 of Neutral alpha-glucosidase AB OS=Homo sapiens GN=GANAB;Neutral alpha-glucosidase AB OS=Homo sapiens GN=GANAB PE=1 SV=3;Isoform of Q14697, Neutral alpha-glucosidase AB OS=Homo sapiens GN=GANAB PE=1 SV=1;Isoform of Q14697, Neutral alpha-glucosidase AB OS=Homo sapiens GN=GANAB PE=1 SV=1	3.8	5	0.07	DENSVELTMAEGPYK+MMDYLQGSGETPQTDVR
370a	sp|Q14247-3|SRC8_HUMAN sp|Q14247|SRC8_HUMAN	1.0000	Isoform of Q14247, Isoform 3 of Src substrate cortactin OS=Homo sapiens GN=CTTN;Src substrate cortactin OS=Homo sapiens GN=CTTN PE=1 SV=2	8.8	5	0.06	GPVSGTEPEPVYSMEAADYR+VDQSAVGFEYQGK+YGLFPANYVELR
44	sp|P47756-2|CAPZB_HUMAN sp|P47756|CAPZB_HUMAN tr|B1AK85|B1AK85_HUMAN tr|B1AK87|B1AK87_HUMAN tr|B1AK88|B1AK88_HUMAN	1.0000	Isoform of P47756, Isoform 2 of F-actin-capping protein subunit beta OS=Homo sapiens GN=CAPZB;F-actin-capping protein subunit beta OS=Homo sapiens GN=CAPZB PE=1 SV=4;Isoform of P47756, F-actin-capping protein subunit beta OS=Homo sapiens GN=CAPZB PE=1 SV=1;Isoform of P47756, Capping protein (Actin filament) muscle Z-line, beta, isoform CRA_a OS=Homo sapiens GN=CAPZB PE=1 SV=1;Isoform of P47756, C…	17.7	5	0.05	KLEVEANNAFDQYR+LEVEANNAFDQYR+SGSGTMNLGGSLTRQMEK+YDPPLEDGAMPSAR
367a	sp|Q14112-2|NID2_HUMAN sp|Q14112|NID2_HUMAN tr|A0A0A0MTL9|A0A0A0MTL9_HUMAN	1.0000	Isoform of Q14112, Isoform 2 of Nidogen-2 OS=Homo sapiens GN=NID2;Nidogen-2 OS=Homo sapiens GN=NID2 PE=1 SV=3;Isoform of Q14112, Nidogen-2 OS=Homo sapiens GN=NID2 PE=1 SV=1	5.8	5	0.07	ELYHYSDSTVTSTSSR+HPSFPTTQQLNVDR+ITQTAEGLDPENYLSIK+SEGPYFSLTSTEQSVK+VLFYTDLVNPR
363a	sp|Q13618-2|CUL3_HUMAN sp|Q13618-3|CUL3_HUMAN sp|Q13618|CUL3_HUMAN	1.0000	Isoform of Q13618, Isoform 2 of Cullin-3 OS=Homo sapiens GN=CUL3;Isoform of Q13618, Isoform 3 of Cullin-3 OS=Homo sapiens GN=CUL3;Cullin-3 OS=Homo sapiens GN=CUL3 PE=1 SV=2	8.8	5	0.07	EDGSEVGVGGAQVTGSNTR+FLPSPVVIK+GLTEQEVETILDK+QTLLDMIAR+SPEYLSLFIDDK
355a	sp|Q13045-2|FLII_HUMAN sp|Q13045-3|FLII_HUMAN sp|Q13045|FLII_HUMAN	1.0000	Isoform of Q13045, Isoform 2 of Protein flightless-1 homolog OS=Homo sapiens GN=FLII;Isoform of Q13045, Isoform 3 of Protein flightless-1 homolog OS=Homo sapiens GN=FLII;Protein flightless-1 homolog OS=Homo sapiens GN=FLII PE=1 SV=2	5.2	5	0.06	ADLTALFLPR+FVFLLDR+LAEDILNTMFDTSYSK+NAEAVLQSPGLSGK+VGLGLGYLELPQINYK
319a	sp|P62424|RL7A_HUMAN	1.0000	60S ribosomal protein L7a OS=Homo sapiens GN=RPL7A PE=1 SV=2	15.4	5	0.05	HWGGNVLGPK+QTATQLLK+VAPAPAVVK+VPPAINQFTQALDR
38	sp|P43686-2|PRS6B_HUMAN sp|P43686|PRS6B_HUMAN	1.0000	Isoform of P43686, Isoform 2 of 26S protease regulatory subunit 6B OS=Homo sapiens GN=PSMC4;26S protease regulatory subunit 6B OS=Homo sapiens GN=PSMC4 PE=1 SV=2	15.0	5	0.07	ADTLDPALLRPGR+EAVELPLTHFELYK+ELLKPNASVALHK+LIFSTITSK+VVGSEFVQK
312b	sp|P62191-2|PRS4_HUMAN sp|P62191|PRS4_HUMAN	1.0000	Isoform of P62191, Isoform 2 of 26S protease regulatory subunit 4 OS=Homo sapiens GN=PSMC1;26S protease regulatory subunit 4 OS=Homo sapiens GN=PSMC1 PE=1 SV=1	18.5	5	0.06	APQETYADIGGLDNQIQEIK+GVILYGPPGTGK+TMLELLNQLDGFDSR+VAEEHAPSIVFIDEIDAIGTK
307a	sp|P61247|RS3A_HUMAN tr|D6RG13|D6RG13_HUMAN tr|E9PFI5|E9PFI5_HUMAN tr|H0Y8L7|H0Y8L7_HUMAN	1.0000	40S ribosomal protein S3a OS=Homo sapiens GN=RPS3A PE=1 SV=2;Isoform of P61247, 40S ribosomal protein S3a (Fragment) OS=Homo sapiens GN=RPS3A PE=1 SV=1;Isoform of P61247, 40S ribosomal protein S3a OS=Homo sapiens GN=RPS3A PE=1 SV=1;Isoform of P61247, 40S ribosomal protein S3a (Fragment) OS=Homo sapiens GN=RPS3A PE=1 SV=1	22.1	5	0.06	APAMFNIR+LITEDVQGK+TTDGYLLR+VFEVSLADLQNDEVAFR
288a	sp|P52272-2|HNRPM_HUMAN sp|P52272|HNRPM_HUMAN tr|A0A087X0X3|A0A087X0X3_HUMAN	1.0000	Isoform of P52272, Isoform 2 of Heterogeneous nuclear ribonucleoprotein M OS=Homo sapiens GN=HNRNPM;Heterogeneous nuclear ribonucleoprotein M OS=Homo sapiens GN=HNRNPM PE=1 SV=3;Isoform of P52272, Heterogeneous nuclear ribonucleoprotein M OS=Homo sapiens GN=HNRNPM PE=1 SV=1	7.4	5	0.07	AFITNIPFDVK+INEILSNALK+MGLAMGGGGGASFDR+MGPLGLDHMASSIER
286a	sp|P51648-2|AL3A2_HUMAN sp|P51648|AL3A2_HUMAN tr|J3QRD1|J3QRD1_HUMAN	1.0000	Isoform of P51648, Isoform 2 of Fatty aldehyde dehydrogenase OS=Homo sapiens GN=ALDH3A2;Fatty aldehyde dehydrogenase OS=Homo sapiens GN=ALDH3A2 PE=1 SV=1;Isoform of P51648, Fatty aldehyde dehydrogenase OS=Homo sapiens GN=ALDH3A2 PE=1 SV=1	12.7	5	0.07	HLTPVTLELGGK+ILSLLEGQK+NVDEAINFINER+VMQEEIFGPILPIVPVK
274a	sp|P48643|TCPE_HUMAN tr|E7ENZ3|E7ENZ3_HUMAN	1.0000	T-complex protein 1 subunit epsilon OS=Homo sapiens GN=CCT5 PE=1 SV=1;Isoform of P48643, T-complex protein 1 subunit epsilon OS=Homo sapiens GN=CCT5 PE=1 SV=1	10.7	5	0.07	DVDFELIK+IADGYEQAAR+ISDSVLVDIK+LGFAGLVQEISFGTTK+LMGLEALK
271a	sp|P46940|IQGA1_HUMAN tr|A0A0J9YXZ5|A0A0J9YXZ5_HUMAN	1.0000	Ras GTPase-activating-like protein IQGAP1 OS=Homo sapiens GN=IQGAP1 PE=1 SV=1;Isoform of P46940, Ras GTPase-activating-like protein IQGAP1 OS=Homo sapiens GN=IQGAP1 PE=1 SV=1	4.3	5	0.07	EELQSGVDAANSAAQQYQR+LPYDVTPEQALAHEEVK+SNQQLENDLNLMDIK
268a	sp|P46783|RS10_HUMAN	1.0000	40S ribosomal protein S10 OS=Homo sapiens GN=RPS10 PE=1 SV=1	23.0	5	0.07	AEAGAGSATEFQFR+DYLHLPPEIVPATLR+IAIYELLFK
267a	sp|P46781|RS9_HUMAN tr|A0A024R4M0|A0A024R4M0_HUMAN	1.0000	40S ribosomal protein S9 OS=Homo sapiens GN=RPS9 PE=1 SV=3;Isoform of P46781, 40S ribosomal protein S9 OS=Homo sapiens GN=RPS9 PE=1 SV=1	22.2	5	0.07	ELLTLDEK+IGVLDEGK+LDYILGLK+LIGEYGLR+QVVNIPSFIVR
253a	sp|P39656-3|OST48_HUMAN sp|P39656|OST48_HUMAN tr|A0A0C4DGS1|A0A0C4DGS1_HUMAN	1.0000	Isoform of P39656, Isoform 3 of Dolichyl-diphosphooligosaccharide--protein glycosyltransferase 48 kDa subunit OS=Homo sapiens GN=DDOST;Dolichyl-diphosphooligosaccharide--protein glycosyltransferase 48 kDa subunit OS=Homo sapiens GN=DDOST PE=1 SV=4;Isoform of P39656, Dolichyl-diphosphooligosaccharide--protein glycosyltransferase 48 kDa subunit OS=Homo sapiens GN=DDOST PE=1 SV=1	12.6	5	0.07	GFELTFK+NTLLIAGLQAR+TADDPSLSLIK+TLVLLDNLNVR+YSQTGNYELAVALSR
248a	sp|P36578|RL4_HUMAN	1.0000	60S ribosomal protein L4 OS=Homo sapiens GN=RPL4 PE=1 SV=5	15.9	5	0.07	AAAAAAALQAK+IEEVPELPLVVEDK+NIPGITLLNVSK+NVTLPAVFK+QPYAVSELAGHQTSAESWGTGR
246a	sp|P35998|PRS7_HUMAN	1.0000	26S protease regulatory subunit 7 OS=Homo sapiens GN=PSMC2 PE=1 SV=3	13.4	5	0.07	EVVETPLLHPER+FVNLGIEPPK+GVLLFGPPGTGK+IEFSLPDLEGR+QTLQSEQPLQVAR
231a	sp|P30050|RL12_HUMAN	1.0000	60S ribosomal protein L12 OS=Homo sapiens GN=RPL12 PE=1 SV=1	24.2	5	0.07	HSGNITFDEIVNIAR+IGPLGLSPK+QAQIEVVPSASALIIK
216a	sp|P23258|TBG1_HUMAN	1.0000	Tubulin gamma-1 chain OS=Homo sapiens GN=TUBG1 PE=1 SV=2	11.8	5	0.06	AVLLDLEPR+DVFFYQADDEHYIPR+EAFLEQFR+LHFLMTGYTPLTTDQSVASVR
215a	sp|P23246|SFPQ_HUMAN	1.0000	Splicing factor, proline- and glutamine-rich OS=Homo sapiens GN=SFPQ PE=1 SV=2	8.2	5	0.07	AELDDTPMR+ANLSLLR+FGQGGAGPVGGQGPR+LFVGNLPADITEDEFK+YGEPGEVFINK
190a	sp|P12956|XRCC6_HUMAN	1.0000	X-ray repair cross-complementing protein 6 OS=Homo sapiens GN=XRCC6 PE=1 SV=2	9.7	5	0.07	DLLAVVFYGTEK+LGSLVDEFK+TEGDEEAEEEQEENLEASGDYK+TFNTSTGGLLLPSDTK
178a	sp|P08865|RSSA_HUMAN tr|A0A0C4DG17|A0A0C4DG17_HUMAN tr|C9J9K3|C9J9K3_HUMAN	1.0000	40S ribosomal protein SA OS=Homo sapiens GN=RPSA PE=1 SV=4;Isoform of P08865, 40S ribosomal protein SA OS=Homo sapiens GN=RPSA PE=1 SV=1;Isoform of P08865, 40S ribosomal protein SA (Fragment) OS=Homo sapiens GN=RPSA PE=1 SV=7	20.8	5	0.07	AIVAIENPADVSVISSR+FAAATGATPIAGR+FTPGTFTNQIQAAFR+SDGIYIINLK
175a	sp|P07942|LAMB1_HUMAN tr|G3XAI2|G3XAI2_HUMAN	1.0000	Laminin subunit beta-1 OS=Homo sapiens GN=LAMB1 PE=1 SV=2;Isoform of P07942, Laminin subunit beta-1 OS=Homo sapiens GN=LAMB1 PE=1 SV=1	3.5	5	0.06	DILAQSPAAEPLK+ELDSLQTEAESLDNTVK+KVENLIAK+TLLAQANSK+YSDIEPSTEGEVIFR
163i	sp|P07196|NFL_HUMAN	1.0000	Neurofilament light polypeptide OS=Homo sapiens GN=NEFL PE=1 SV=3	11.8	5	0.05	EYQDLLNVK+IDSLMDEISFLK+KVEGAGEEQAAKK+QNADISAMQDTINK+SAYGGLQTSSYLMSTR
157a	sp|P04843|RPN1_HUMAN	1.0000	Dolichyl-diphosphooligosaccharide--protein glycosyltransferase subunit 1 OS=Homo sapiens GN=RPN1 PE=1 SV=1	9.1	5	0.06	GEDEEENNLEVR+IDHILDAL+LPVALDPGAK+NIEIDSPYEISR+TILPAAAQDVYYR
151a	sp|P00338-2|LDHA_HUMAN sp|P00338-3|LDHA_HUMAN sp|P00338-4|LDHA_HUMAN sp|P00338-5|LDHA_HUMAN sp|P00338|LDHA_HUMAN tr|F5GXH2|F5GXH2_HUMAN tr|F5GXY2|F5GXY2_HUMAN tr|F5GYU2|F5GYU2_HUMAN tr|F5GZQ4|F5GZQ4_HUMAN tr|F5H5J4|F5H5J4_HUMAN tr|F5H6W8|F5H6W8_HUMAN	1.0000	Isoform of P00338, Isoform 2 of L-lactate dehydrogenase A chain OS=Homo sapiens GN=LDHA;Isoform of P00338, Isoform 3 of L-lactate dehydrogenase A chain OS=Homo sapiens GN=LDHA;Isoform of P00338, Isoform 4 of L-lactate dehydrogenase A chain OS=Homo sapiens GN=LDHA;Isoform of P00338, Isoform 5 of L-lactate dehydrogenase A chain OS=Homo sapiens GN=LDHA;L-lactate dehydrogenase A chain OS=Homo sapiens…	10.0	5	0.07	DLADELALVDVIEDK+DQLIYNLLK
131a	sp|O43823|AKAP8_HUMAN	1.0000	A-kinase anchor protein 8 OS=Homo sapiens GN=AKAP8 PE=1 SV=1	10.5	5	0.07	GEDPFTSETVDPEMEGDDNLGGEDKK+SDPFVPPAASSEPLSTPWNELNYVGGR+VAPAPAAADAEVEQTDAESK
129a	sp|O43242|PSMD3_HUMAN	1.0000	26S proteasome non-ATPase regulatory subunit 3 OS=Homo sapiens GN=PSMD3 PE=1 SV=2	8.2	5	0.07	AKPPPGGGEQEPPPPPAPQDVEMK+ELDTVTLEDIK+ISLADIAQK
121c	sp|Q92841-1|DDX17_HUMAN sp|Q92841-2|DDX17_HUMAN sp|Q92841-3|DDX17_HUMAN sp|Q92841|DDX17_HUMAN tr|H3BLZ8|H3BLZ8_HUMAN	1.0000	Isoform of Q92841, Isoform 2 of Probable ATP-dependent RNA helicase DDX17 OS=Homo sapiens GN=DDX17;Isoform of Q92841, Isoform 3 of Probable ATP-dependent RNA helicase DDX17 OS=Homo sapiens GN=DDX17;Isoform of Q92841, Isoform 4 of Probable ATP-dependent RNA helicase DDX17 OS=Homo sapiens GN=DDX17;Probable ATP-dependent RNA helicase DDX17 OS=Homo sapiens GN=DDX17 PE=1 SV=2;Isoform of Q92841, Probab…	8.3	5	0.05	GTAYTFFTPGNLK+LIDFLESGK+MLDMGFEPQIR+VLEEANQAINPK+YLVLDEADR
118a	sp|O00468-2|AGRIN_HUMAN sp|O00468-3|AGRIN_HUMAN sp|O00468-4|AGRIN_HUMAN sp|O00468-5|AGRIN_HUMAN sp|O00468-6|AGRIN_HUMAN sp|O00468-7|AGRIN_HUMAN sp|O00468|AGRIN_HUMAN tr|A0A087X208|A0A087X208_HUMAN	1.0000	Isoform of O00468, Isoform 2 of Agrin OS=Homo sapiens GN=AGRN;Isoform of O00468, Isoform 3 of Agrin OS=Homo sapiens GN=AGRN;Isoform of O00468, Isoform 4 of Agrin OS=Homo sapiens GN=AGRN;Isoform of O00468, Isoform 5 of Agrin OS=Homo sapiens GN=AGRN;Isoform of O00468, Isoform 6 of Agrin OS=Homo sapiens GN=AGRN;Isoform of O00468, Isoform 7 of Agrin OS=Homo sapiens GN=AGRN;Agrin OS=Homo sapiens GN=AG…	2.6	5	0.06	AAAVSSGFDGAIQLVSLGGR+DFLALALLDGR+SFLAFPTLR+SIESTLDDLFR
114a	sp|O00165-2|HAX1_HUMAN sp|O00165-5|HAX1_HUMAN sp|O00165|HAX1_HUMAN	1.0000	Isoform of O00165, Isoform 2 of HCLS1-associated protein X-1 OS=Homo sapiens GN=HAX1;Isoform of O00165, Isoform 5 of HCLS1-associated protein X-1 OS=Homo sapiens GN=HAX1;HCLS1-associated protein X-1 OS=Homo sapiens GN=HAX1 PE=1 SV=2	23.8	5	0.06	EDNDLDSQVSQEGLGPVLQPQPK+FHDNFGFDDLVR+GFFGFPGPR+IFGGVLESDAR
113b	sp|O43795-2|MYO1B_HUMAN sp|O43795|MYO1B_HUMAN tr|E9PDF6|E9PDF6_HUMAN	1.0000	Isoform of O43795, Isoform 2 of Unconventional myosin-Ib OS=Homo sapiens GN=MYO1B;Unconventional myosin-Ib OS=Homo sapiens GN=MYO1B PE=1 SV=3;Isoform of O43795, Unconventional myosin-Ib OS=Homo sapiens GN=MYO1B PE=1 SV=1	6.6	5	0.06	ALYPSSVGQPFQGAYLEINK+GDPLGGVISNYLLEK+LLQSNPVLEAFGNAK+SEVPLVDVTK+VLYQVEGFVDK
105	sp|Q9Y3I0|RTCB_HUMAN	1.0000	tRNA-splicing ligase RtcB homolog OS=Homo sapiens GN=RTCB PE=1 SV=1	11.5	5	0.07	EQLAQAMFDHIPVGVGSK+LADMGIAIR+LMFEELR+NLDFQDVLDK+QIGNVAALPGIVHR
102	sp|Q9UKA2|FBXL4_HUMAN	1.0000	F-box/LRR-repeat protein 4 OS=Homo sapiens GN=FBXL4 PE=1 SV=2	8.4	5	0.06	AIESNSQTSPLNAEVVQYAK+LAHQLPNLQK+LDDTSLEFLQSR+LQQLDILGTR
11	sp|O75306-2|NDUS2_HUMAN sp|O75306|NDUS2_HUMAN	1.0000	Isoform of O75306, Isoform 2 of NADH dehydrogenase [ubiquinone] iron-sulfur protein 2, mitochondrial OS=Homo sapiens GN=NDUFS2;NADH dehydrogenase [ubiquinone] iron-sulfur protein 2, mitochondrial OS=Homo sapiens GN=NDUFS2 PE=1 SV=2	10.9	5	0.07	LDELEELLTNNR+TQPYDVYDQVEFDVPVGSR+TYLQALPYFDR+VLFGEITR
2	sp|B5ME19|EIFCL_HUMAN sp|Q99613-2|EIF3C_HUMAN sp|Q99613|EIF3C_HUMAN	1.0000	Eukaryotic translation initiation factor 3 subunit C-like protein OS=Homo sapiens GN=EIF3CL PE=3 SV=1;Isoform of Q99613, Isoform 2 of Eukaryotic translation initiation factor 3 subunit C OS=Homo sapiens GN=EIF3C;Eukaryotic translation initiation factor 3 subunit C OS=Homo sapiens GN=EIF3C PE=1 SV=1	7.6	5	0.07	DAHNALLDIQSSGR+ELLGQGLLLR+SEQDQAENEGEDSAVLMER+TEPTAQQNLALQLAEK+VWDLFPEADK
331b	sp|P16989-2|YBOX3_HUMAN sp|P16989-3|YBOX3_HUMAN sp|P16989|YBOX3_HUMAN	0.9987	Isoform of P16989, Isoform 2 of Y-box-binding protein 3 OS=Homo sapiens GN=YBX3;Isoform of P16989, Isoform 3 of Y-box-binding protein 3 OS=Homo sapiens GN=YBX3;Y-box-binding protein 3 OS=Homo sapiens GN=YBX3 PE=1 SV=4	28.7	5	0.03	EDVFVHQTAIK+NGYGFINR+SPVGSGAPQAAAPAPAAHVAGNPGGDAAPAATGTAAAASLATAAGSEDAEK+SVGDGETVEFDVVEGEK
199b	sp|P0C0S5|H2AZ_HUMAN sp|Q71UI9-2|H2AV_HUMAN sp|Q71UI9|H2AV_HUMAN tr|C9J0D1|C9J0D1_HUMAN	0.9985	Histone H2A.Z OS=Homo sapiens GN=H2AFZ PE=1 SV=2;Isoform of Q71UI9, Isoform 2 of Histone H2A.V OS=Homo sapiens GN=H2AFV;Histone H2A.V OS=Homo sapiens GN=H2AFV PE=1 SV=3;Isoform of Q71UI9, Histone H2A OS=Homo sapiens GN=H2AFV PE=3 SV=1	22.8	5	0.04	AGLQFPVGR+GDEELDSLIK+HLQLAIR
163k	sp|Q14CN4-2|K2C72_HUMAN sp|Q14CN4-3|K2C72_HUMAN sp|Q14CN4|K2C72_HUMAN sp|Q3SY84|K2C71_HUMAN sp|Q7RTS7|K2C74_HUMAN sp|Q86Y46-2|K2C73_HUMAN sp|Q86Y46|K2C73_HUMAN tr|F8W1S1|F8W1S1_HUMAN	0.9951	Isoform of Q14CN4, Isoform 2 of Keratin, type II cytoskeletal 72 OS=Homo sapiens GN=KRT72;Isoform of Q14CN4, Isoform 3 of Keratin, type II cytoskeletal 72 OS=Homo sapiens GN=KRT72;Keratin, type II cytoskeletal 72 OS=Homo sapiens GN=KRT72 PE=1 SV=2;Keratin, type II cytoskeletal 71 OS=Homo sapiens GN=KRT71 PE=1 SV=3;Keratin, type II cytoskeletal 74 OS=Homo sapiens GN=KRT74 PE=1 SV=2;Isoform of Q86Y…	4.1	5	0.04	FASFIDK+FLEQQNQVLETK
331c	sp|Q9Y2T7|YBOX2_HUMAN	0.9914	Y-box-binding protein 2 OS=Homo sapiens GN=YBX2 PE=1 SV=2	18.4	5	0.03	EDVFVHQTAIK+NGYGFINR+QQAPGPQQAPGPR+SVGDGETVEFDVVEGEK+TPGNPATAVSGTPAPPAR
99	sp|Q9HCN8|SDF2L_HUMAN	1.0000	Stromal cell-derived factor 2-like protein 1 OS=Homo sapiens GN=SDF2L1 PE=1 SV=2	10.9	4	0.06	YGSGSGQQSVTGVEASDDANSYWR
91	sp|Q99714-2|HCD2_HUMAN sp|Q99714|HCD2_HUMAN tr|Q5H928|Q5H928_HUMAN	1.0000	Isoform of Q99714, Isoform 2 of 3-hydroxyacyl-CoA dehydrogenase type-2 OS=Homo sapiens GN=HSD17B10;3-hydroxyacyl-CoA dehydrogenase type-2 OS=Homo sapiens GN=HSD17B10 PE=1 SV=3;Isoform of Q99714, 3-hydroxyacyl-CoA dehydrogenase type-2 OS=Homo sapiens GN=HSD17B10 PE=1 SV=1	35.5	4	0.05	GLVAVITGGASGLGLATAERLVGQGASAVLLDLPNSGGEAQAK+LVAGEMGQNEPDQGGQR+LVGQGASAVLLDLPNSGGEAQAK
90	sp|Q96PK6|RBM14_HUMAN	1.0000	RNA-binding protein 14 OS=Homo sapiens GN=RBM14 PE=1 SV=2	6.7	4	0.05	AQPSVSLGAPYR+LSESQLSFR+TQSSASLAASYAAQQHPQAAASYR
76	sp|Q86V81|THOC4_HUMAN tr|E9PB61|E9PB61_HUMAN	1.0000	THO complex subunit 4 OS=Homo sapiens GN=ALYREF PE=1 SV=3;Isoform of Q86V81, THO complex subunit 4 OS=Homo sapiens GN=ALYREF PE=1 SV=1	10.9	4	0.06	MDMSLDDIIK+QQLSAEELDAQLDAYNAR
73	sp|Q6P1L8|RM14_HUMAN	1.0000	39S ribosomal protein L14, mitochondrial OS=Homo sapiens GN=MRPL14 PE=1 SV=1	35.2	4	0.05	FDSNNVVLIEDNGNPVGTR+KALIVGHCMPGPR+VGDQILLAIK+VLAIAQNFV
66	sp|Q15084-2|PDIA6_HUMAN sp|Q15084-3|PDIA6_HUMAN sp|Q15084-4|PDIA6_HUMAN sp|Q15084-5|PDIA6_HUMAN sp|Q15084|PDIA6_HUMAN	1.0000	Isoform of Q15084, Isoform 2 of Protein disulfide-isomerase A6 OS=Homo sapiens GN=PDIA6;Isoform of Q15084, Isoform 3 of Protein disulfide-isomerase A6 OS=Homo sapiens GN=PDIA6;Isoform of Q15084, Isoform 4 of Protein disulfide-isomerase A6 OS=Homo sapiens GN=PDIA6;Isoform of Q15084, Isoform 5 of Protein disulfide-isomerase A6 OS=Homo sapiens GN=PDIA6;Protein disulfide-isomerase A6 OS=Homo sapiens …	14.9	4	0.06	DGELPVEDDIDLSDVELDDLGK+LAAVDATVNQVLASR+NLEPEWAAAASEVK+TGEAIVDAALSALR
65	sp|Q14999-2|CUL7_HUMAN sp|Q14999|CUL7_HUMAN	1.0000	Isoform of Q14999, Isoform 2 of Cullin-7 OS=Homo sapiens GN=CUL7;Cullin-7 OS=Homo sapiens GN=CUL7 PE=1 SV=2	3.9	4	0.05	MLGEDGQVIGPSQESAGEVGALDK+SPGSIFQPQLADVSPGLPAAQAQPSFR+VILLENLTR+VLFSLVK
502a	tr|F8W031|F8W031_HUMAN	1.0000	Uncharacterized protein (Fragment) OS=Homo sapiens PE=1 SV=1	9.5	4	0.05	DILADLIPK+INPDGSQSVVEVPYAR
496a	sp|Q9Y5Q9|TF3C3_HUMAN	1.0000	General transcription factor 3C polypeptide 3 OS=Homo sapiens GN=GTF3C3 PE=1 SV=1	5.4	4	0.06	ISLSTLQQQLGQPEK+LAEMSLEQDNIK+STLLFSQGK+VVDLAPLHLDAR
495a	sp|Q9Y4W6|AFG32_HUMAN	1.0000	AFG3-like protein 2 OS=Homo sapiens GN=AFG3L2 PE=1 SV=2	3.3	4	0.05	HFEQAIER+VALLLLEK+VGQISFDLPR
484a	sp|Q9UNM6|PSD13_HUMAN tr|A0A087WUL9|A0A087WUL9_HUMAN tr|J3KNQ3|J3KNQ3_HUMAN	1.0000	26S proteasome non-ATPase regulatory subunit 13 OS=Homo sapiens GN=PSMD13 PE=1 SV=2;Isoform of Q9UNM6, 26S proteasome non-ATPase regulatory subunit 13 OS=Homo sapiens GN=PSMD13 PE=1 SV=1;Isoform of Q9UNM6, 26S proteasome non-ATPase regulatory subunit 13 OS=Homo sapiens GN=PSMD13 PE=1 SV=1	8.6	4	0.05	ALSVGLVK+LNIGDLQVTK+LYENFISEFEHR
479a	sp|Q9UHG0|DCDC2_HUMAN	1.0000	Doublecortin domain-containing protein 2 OS=Homo sapiens GN=DCDC2 PE=1 SV=2	14.1	4	0.05	EVTGGVQAPFGAVR+LDQIQSGGNYVAGGQEAFK+LPYSELLFDK+SQGAGSGQDEADVDPQRPPRPEVK
472a	sp|Q9UBF2-2|COPG2_HUMAN sp|Q9UBF2|COPG2_HUMAN	1.0000	Isoform of Q9UBF2, Isoform 2 of Coatomer subunit gamma-2 OS=Homo sapiens GN=COPG2;Coatomer subunit gamma-2 OS=Homo sapiens GN=COPG2 PE=1 SV=1	7.4	4	0.05	AEITLVATKPEK+SIATLAITTLLK+SIPLAMAPVFEQK+SSEPVQLTEAETEYFVR
54	sp|P62805|H4_HUMAN	1.0000	Histone H4 OS=Homo sapiens GN=HIST1H4A PE=1 SV=2	33.0	4	0.06	DNIQGITKPAIR+ISGLIYEETR+TVTAMDVVYALK
451a	sp|Q9BW92|SYTM_HUMAN	1.0000	Threonine--tRNA ligase, mitochondrial OS=Homo sapiens GN=TARS2 PE=1 SV=1	7.8	4	0.06	AEASGGLGGLTR+EFGEPWDLNSGDGAFYGPK+LGEWDLPEAVQR+VSGISFPTTELLR
450a	sp|Q9BU76-3|MMTA2_HUMAN sp|Q9BU76-4|MMTA2_HUMAN sp|Q9BU76|MMTA2_HUMAN	1.0000	Isoform of Q9BU76, Isoform 3 of Multiple myeloma tumor-associated protein 2 OS=Homo sapiens GN=MMTAG2;Isoform of Q9BU76, Isoform 4 of Multiple myeloma tumor-associated protein 2 OS=Homo sapiens GN=MMTAG2;Multiple myeloma tumor-associated protein 2 OS=Homo sapiens GN=MMTAG2 PE=1 SV=1	31.6	4	0.06	EALLAALGYK+ENYLGNSLMAPVGR+GGQDQFNWEDVK+LLGLGSASGSVGR
52	sp|P62241|RS8_HUMAN tr|Q5JR95|Q5JR95_HUMAN	1.0000	40S ribosomal protein S8 OS=Homo sapiens GN=RPS8 PE=1 SV=2;Isoform of P62241, 40S ribosomal protein S8 OS=Homo sapiens GN=RPS8 PE=1 SV=1	20.7	4	0.06	IIDVVYNASNNELVR+ISSLLEEQFQQGK+LTPEEEEILNK
439a	sp|Q99470|SDF2_HUMAN	1.0000	Stromal cell-derived factor 2 OS=Homo sapiens GN=SDF2 PE=1 SV=2	18.5	4	0.04	EVHGMAQPSQNNYWK+YGSGSGQQSVTGVTSVDDSNSYWR
431a	sp|Q96EY5-2|MB12A_HUMAN sp|Q96EY5|MB12A_HUMAN	1.0000	Isoform of Q96EY5, Isoform 2 of Multivesicular body subunit 12A OS=Homo sapiens GN=MVB12A;Multivesicular body subunit 12A OS=Homo sapiens GN=MVB12A PE=1 SV=1	13.7	4	0.06	LLPLGATDTAVFDVR+SLADIEEEYNYGFVVEK
428a	sp|Q96CP6-2|GRM1A_HUMAN sp|Q96CP6-3|GRM1A_HUMAN sp|Q96CP6|GRM1A_HUMAN tr|M0QZ12|M0QZ12_HUMAN	1.0000	Isoform of Q96CP6, Isoform 2 of GRAM domain-containing protein 1A OS=Homo sapiens GN=GRAMD1A;Isoform of Q96CP6, Isoform 3 of GRAM domain-containing protein 1A OS=Homo sapiens GN=GRAMD1A;GRAM domain-containing protein 1A OS=Homo sapiens GN=GRAMD1A PE=1 SV=2;Isoform of Q96CP6, GRAM domain-containing protein 1A OS=Homo sapiens GN=GRAMD1A PE=1 SV=1	6.7	4	0.04	ASVELLDEMK+FTDVTLSPWSGDSK+GGVPGTPSTQSLGSR+LWQNALLEK
426a	sp|Q96C36|P5CR2_HUMAN tr|A0A087WTV6|A0A087WTV6_HUMAN	1.0000	Pyrroline-5-carboxylate reductase 2 OS=Homo sapiens GN=PYCR2 PE=1 SV=1;Isoform of Q96C36, Pyrroline-5-carboxylate reductase 2 OS=Homo sapiens GN=PYCR2 PE=1 SV=1	17.5	4	0.05	ELQSMADQEK+IIASSPEMNLPTVSALR+LESPTVSTLTPSSPGK
420a	sp|Q8WV41|SNX33_HUMAN	1.0000	Sorting nexin-33 OS=Homo sapiens GN=SNX33 PE=1 SV=1	10.8	4	0.06	FTVISVPHLPEK+GETGLFPASYVEIVR+SGISTNHADYSSSPAGSPGAQVSLYNSPSVASPAR
417a	sp|Q8TA86|RP9_HUMAN	1.0000	Retinitis pigmentosa 9 protein OS=Homo sapiens GN=RP9 PE=1 SV=2	12.2	4	0.06	HLESFYEKPPPGLIK+VAHEDPMYDIIR
49	sp|P54136-2|SYRC_HUMAN sp|P54136|SYRC_HUMAN	1.0000	Isoform of P54136, Isoform Monomeric of Arginine--tRNA ligase, cytoplasmic OS=Homo sapiens GN=RARS;Arginine--tRNA ligase, cytoplasmic OS=Homo sapiens GN=RARS PE=1 SV=2	8.2	4	0.04	IVFVPGCSIPLTIVK+LFEFAGYDVLR+LNDYIFSFDK+VIVDFSSPNIAK
404a	sp|Q6R327-3|RICTR_HUMAN sp|Q6R327|RICTR_HUMAN	1.0000	Isoform of Q6R327, Isoform 3 of Rapamycin-insensitive companion of mTOR OS=Homo sapiens GN=RICTOR;Rapamycin-insensitive companion of mTOR OS=Homo sapiens GN=RICTOR PE=1 SV=1	3.3	4	0.04	HIEDTGSTPSIGENDLK+LSDGFVAAEAK+YLIQDSSILQK+YVDLIEEQLNEALTTYR
403a	sp|Q6P4A7|SFXN4_HUMAN	1.0000	Sideroflexin-4 OS=Homo sapiens GN=SFXN4 PE=1 SV=1	10.4	4	0.05	DAVPAFIEPNVR+IQSPTEETEIFYHR+YGLTGPWIK
398a	sp|Q5T4S7-2|UBR4_HUMAN sp|Q5T4S7-3|UBR4_HUMAN sp|Q5T4S7-4|UBR4_HUMAN sp|Q5T4S7|UBR4_HUMAN	1.0000	Isoform of Q5T4S7, Isoform 2 of E3 ubiquitin-protein ligase UBR4 OS=Homo sapiens GN=UBR4;Isoform of Q5T4S7, Isoform 3 of E3 ubiquitin-protein ligase UBR4 OS=Homo sapiens GN=UBR4;Isoform of Q5T4S7, Isoform 4 of E3 ubiquitin-protein ligase UBR4 OS=Homo sapiens GN=UBR4;E3 ubiquitin-protein ligase UBR4 OS=Homo sapiens GN=UBR4 PE=1 SV=1	1.0	4	0.05	AQQALSELHTVEK+DNPEATQQMNDLIIGK+LLQTLPQLR+QVLFTPATQAAR
394a	sp|Q5H9R7-2|PP6R3_HUMAN sp|Q5H9R7-3|PP6R3_HUMAN sp|Q5H9R7-4|PP6R3_HUMAN sp|Q5H9R7-5|PP6R3_HUMAN sp|Q5H9R7-6|PP6R3_HUMAN sp|Q5H9R7|PP6R3_HUMAN tr|E9PKF6|E9PKF6_HUMAN tr|H7BXH2|H7BXH2_HUMAN	1.0000	Isoform of Q5H9R7, Isoform 2 of Serine/threonine-protein phosphatase 6 regulatory subunit 3 OS=Homo sapiens GN=PPP6R3;Isoform of Q5H9R7, Isoform 3 of Serine/threonine-protein phosphatase 6 regulatory subunit 3 OS=Homo sapiens GN=PPP6R3;Isoform of Q5H9R7, Isoform 4 of Serine/threonine-protein phosphatase 6 regulatory subunit 3 OS=Homo sapiens GN=PPP6R3;Isoform of Q5H9R7, Isoform 5 of Serine/threon…	5.6	4	0.05	FADQDDIGNVSFDR+GPNSALVQQLIK+LIEFLLK+QDVLNWLNEEK
386a	sp|Q16576|RBBP7_HUMAN tr|E9PC52|E9PC52_HUMAN	1.0000	Histone-binding protein RBBP7 OS=Homo sapiens GN=RBBP7 PE=1 SV=1;Isoform of Q16576, Histone-binding protein RBBP7 OS=Homo sapiens GN=RBBP7 PE=1 SV=1	7.9	4	0.05	EMFEDTVEER+LMIWDTR+LNVWDLSK+TVALWDLR
384a	sp|Q15758|AAAT_HUMAN	1.0000	Neutral amino acid transporter B(0) OS=Homo sapiens GN=SLC1A5 PE=1 SV=2	8.1	4	0.04	EVLDSFLDLAR+NIFPSNLVSAAFR+SELPLDPLPVPTEEGNPLLK
371a	sp|Q14254|FLOT2_HUMAN tr|E7EMK3|E7EMK3_HUMAN tr|J3QLD9|J3QLD9_HUMAN	1.0000	Flotillin-2 OS=Homo sapiens GN=FLOT2 PE=1 SV=2;Isoform of Q14254, Flotillin-2 OS=Homo sapiens GN=FLOT2 PE=1 SV=1;Isoform of Q14254, Flotillin-2 OS=Homo sapiens GN=FLOT2 PE=1 SV=1	11.7	4	0.05	QIAVEAQEILR+SAFSEEVNIK+SILGTLTVEQIYQDR+TAEAQLAYELQGAR
369a	sp|Q14244-6|MAP7_HUMAN sp|Q14244-7|MAP7_HUMAN sp|Q14244|MAP7_HUMAN tr|A0A087WZ40|A0A087WZ40_HUMAN	1.0000	Isoform of Q14244, Isoform 6 of Ensconsin OS=Homo sapiens GN=MAP7;Isoform of Q14244, Isoform 7 of Ensconsin OS=Homo sapiens GN=MAP7;Ensconsin OS=Homo sapiens GN=MAP7 PE=1 SV=1;Isoform of Q14244, Ensconsin OS=Homo sapiens GN=MAP7 PE=1 SV=1	5.9	4	0.05	EIVWLER+LFVTPPEGSSR+LSSSSATLLNSPDR+VTVESTPDLEK
354a	sp|Q12906-2|ILF3_HUMAN sp|Q12906-3|ILF3_HUMAN sp|Q12906-4|ILF3_HUMAN sp|Q12906-5|ILF3_HUMAN sp|Q12906-6|ILF3_HUMAN sp|Q12906-7|ILF3_HUMAN sp|Q12906|ILF3_HUMAN	1.0000	Isoform of Q12906, Isoform 2 of Interleukin enhancer-binding factor 3 OS=Homo sapiens GN=ILF3;Isoform of Q12906, Isoform 3 of Interleukin enhancer-binding factor 3 OS=Homo sapiens GN=ILF3;Isoform of Q12906, Isoform 4 of Interleukin enhancer-binding factor 3 OS=Homo sapiens GN=ILF3;Isoform of Q12906, Isoform 5 of Interleukin enhancer-binding factor 3 OS=Homo sapiens GN=ILF3;Isoform of Q12906, Isof…	7.4	4	0.05	AYAALAALEK+LFPDTPLALDANK+VLAGETLSVNDPPDVLDR+VLGMDPLPSK
42	sp|P46778|RL21_HUMAN tr|G3V1B3|G3V1B3_HUMAN tr|M0R181|M0R181_HUMAN	1.0000	60S ribosomal protein L21 OS=Homo sapiens GN=RPL21 PE=1 SV=2;Isoform of P46778, 60S ribosomal protein L21 OS=Homo sapiens GN=RPL21 PE=1 SV=1;Isoform of P46778, 60S ribosomal protein L21 (Fragment) OS=Homo sapiens GN=RPL21 PE=1 SV=1	29.9	4	0.05	HGVVPLATYMR+VYNVTQHAVGIVVNK
343a	sp|Q02978|M2OM_HUMAN tr|I3L1P8|I3L1P8_HUMAN	1.0000	Mitochondrial 2-oxoglutarate/malate carrier protein OS=Homo sapiens GN=SLC25A11 PE=1 SV=3;Isoform of Q02978, Mitochondrial 2-oxoglutarate/malate carrier protein (Fragment) OS=Homo sapiens GN=SLC25A11 PE=1 SV=1	9.5	4	0.05	EEGVLTLWR+NGLDVLFK+TSFHALTSILK
342a	sp|Q02878|RL6_HUMAN	1.0000	60S ribosomal protein L6 OS=Homo sapiens GN=RPL6 PE=1 SV=3	13.5	4	0.06	AVDSQILPK+HLTDAYFK+VLATVTKPVGGDK+YYPTEDVPR
318a	sp|P62333|PRS10_HUMAN tr|A0A087X2I1|A0A087X2I1_HUMAN	1.0000	26S protease regulatory subunit 10B OS=Homo sapiens GN=PSMC6 PE=1 SV=1;Isoform of P62333, 26S protease regulatory subunit 10B OS=Homo sapiens GN=PSMC6 PE=1 SV=1	10.3	4	0.05	ALQSVGQIVGEVLK+EVIELPLTNPELFQR+HGEIDYEAIVK
316a	sp|P62269|RS18_HUMAN	1.0000	40S ribosomal protein S18 OS=Homo sapiens GN=RPS18 PE=1 SV=3	24.3	4	0.05	AGELTEDEVER+IPDWFLNR+VITIMQNPR+VLNTNIDGR
313a	sp|P62249|RS16_HUMAN tr|A0A087WZ27|A0A087WZ27_HUMAN tr|M0R210|M0R210_HUMAN	1.0000	40S ribosomal protein S16 OS=Homo sapiens GN=RPS16 PE=1 SV=2;Isoform of Q03938, Zinc finger protein 90 OS=Homo sapiens GN=ZNF90 PE=4 SV=2;Isoform of P62249, 40S ribosomal protein S16 OS=Homo sapiens GN=RPS16 PE=1 SV=1	22.5	4	0.05	DILIQYDR+GPLQSVQVFGR+LLEPVLLLGK
309a	sp|P61962|DCAF7_HUMAN	1.0000	DDB1- and CUL4-associated factor 7 OS=Homo sapiens GN=DCAF7 PE=1 SV=1	7.0	4	0.06	EVYDIAFSR+GVYPDLLATSGDYLR
308a	sp|P61353|RL27_HUMAN	1.0000	60S ribosomal protein L27 OS=Homo sapiens GN=RPL27 PE=1 SV=2	27.9	4	0.06	NIDDGTSDRPYSHALVAGIDR+VVLVLAGR+YSVDIPLDK
295a	sp|P55072|TERA_HUMAN	1.0000	Transitional endoplasmic reticulum ATPase OS=Homo sapiens GN=VCP PE=1 SV=4	5.2	4	0.06	ELQELVQYPVEHPDK+MDELQLFR+QTNPSAMEVEEDDPVPEIR
293a	sp|P53985|MOT1_HUMAN	1.0000	Monocarboxylate transporter 1 OS=Homo sapiens GN=SLC16A1 PE=1 SV=3	6.6	4	0.05	DLHDANTDLIGR+EEETSIDVAGKPNEVTK+KESKEEETSIDVAGKPNEVTK
285a	sp|P51617-2|IRAK1_HUMAN sp|P51617-3|IRAK1_HUMAN sp|P51617-4|IRAK1_HUMAN sp|P51617|IRAK1_HUMAN tr|D3YTB5|D3YTB5_HUMAN tr|H7C224|H7C224_HUMAN	1.0000	Isoform of P51617, Isoform 2 of Interleukin-1 receptor-associated kinase 1 OS=Homo sapiens GN=IRAK1;Isoform of P51617, Isoform 3 of Interleukin-1 receptor-associated kinase 1 OS=Homo sapiens GN=IRAK1;Isoform of P51617, Isoform 4 of Interleukin-1 receptor-associated kinase 1 OS=Homo sapiens GN=IRAK1;Interleukin-1 receptor-associated kinase 1 OS=Homo sapiens GN=IRAK1 PE=1 SV=2;Isoform of P51617, In…	7.0	4	0.04	GPNQPVESDESLGGLSAALR+GTLAYLPEEYIK+QSFLTEVEQLSR
282a	sp|P50454|SERPH_HUMAN	1.0000	Serpin H1 OS=Homo sapiens GN=SERPINH1 PE=1 SV=2	9.3	4	0.06	DEEVHAGLGELLR+GVVEVTHDLQK+LYGPSSVSFADDFVR
275a	sp|P48735-2|IDHP_HUMAN sp|P48735|IDHP_HUMAN	1.0000	Isoform of P48735, Isoform 2 of Isocitrate dehydrogenase [NADP], mitochondrial OS=Homo sapiens GN=IDH2;Isocitrate dehydrogenase [NADP], mitochondrial OS=Homo sapiens GN=IDH2 PE=1 SV=2	11.5	4	0.04	DIFQEIFDK+DQTDDQVTIDSALATQK+LIDDMVAQVLK+YFDLGLPNR
273a	sp|P48444|COPD_HUMAN tr|B0YIW6|B0YIW6_HUMAN	1.0000	Coatomer subunit delta OS=Homo sapiens GN=ARCN1 PE=1 SV=1;Isoform of P48444, Archain 1, isoform CRA_a OS=Homo sapiens GN=ARCN1 PE=1 SV=1	8.2	4	0.06	ENVNLAQIR+IEGLLAAFPK+LFTAESLIGLK+NSNILEDLETLR
260a	sp|P42765|THIM_HUMAN tr|A0A0B4J2A4|A0A0B4J2A4_HUMAN	1.0000	3-ketoacyl-CoA thiolase, mitochondrial OS=Homo sapiens GN=ACAA2 PE=1 SV=2;Isoform of P42765, 3-ketoacyl-CoA thiolase, mitochondrial OS=Homo sapiens GN=ACAA2 PE=1 SV=1	13.5	4	0.05	DFTATDLSEFAAK+ETPALTINR+TNVNGGAIALGHPLGGSGSR+TPFGAYGGLLK
259a	sp|P42704|LPPRC_HUMAN	1.0000	Leucine-rich PPR motif-containing protein, mitochondrial OS=Homo sapiens GN=LRPPRC PE=1 SV=3	2.7	4	0.05	FSPTDFLAK+GAYDIFLNAK+LDDLFLK+SVLELIPELNEK
247a	sp|P36542|ATPG_HUMAN	1.0000	ATP synthase subunit gamma, mitochondrial OS=Homo sapiens GN=ATP5C1 PE=1 SV=1	14.4	4	0.05	ELIEIISGAAALD+IYGLGSLALYEK+LTLTFNR+THSDQFLVAFK
227a	sp|P28066|PSA5_HUMAN	1.0000	Proteasome subunit alpha type-5 OS=Homo sapiens GN=PSMA5 PE=1 SV=3	18.3	4	0.06	AIGSASEGAQSSLQEVYHK+ITSPLMEPSSIEK+LFQVEYAIEAIK
225a	sp|P27797|CALR_HUMAN	1.0000	Calreticulin OS=Homo sapiens GN=CALR PE=1 SV=1	16.1	4	0.05	EDDEDKDEDEEDEEDKEEDEEEDVPGQAK+FYALSASFEPFSNK+IDDPTDSKPEDWDKPEHIPDPDAK
218a	sp|P23528|COF1_HUMAN tr|E9PK25|E9PK25_HUMAN tr|E9PLJ3|E9PLJ3_HUMAN tr|E9PP50|E9PP50_HUMAN tr|E9PQB7|E9PQB7_HUMAN tr|G3V1A4|G3V1A4_HUMAN	1.0000	Cofilin-1 OS=Homo sapiens GN=CFL1 PE=1 SV=3;Isoform of P23528, Cofilin-1 OS=Homo sapiens GN=CFL1 PE=1 SV=1;Isoform of P23528, Cofilin-1 (Fragment) OS=Homo sapiens GN=CFL1 PE=1 SV=1;Isoform of P23528, Cofilin-1 (Fragment) OS=Homo sapiens GN=CFL1 PE=1 SV=7;Isoform of P23528, Cofilin-1 (Fragment) OS=Homo sapiens GN=CFL1 PE=1 SV=1;Isoform of P23528, Cofilin 1 (Non-muscle), isoform CRA_a OS=Homo sapie…	39.2	4	0.05	EILVGDVGQTVDDPYATFVK+YALYDATYETK
210a	sp|P21796|VDAC1_HUMAN	1.0000	Voltage-dependent anion-selective channel protein 1 OS=Homo sapiens GN=VDAC1 PE=1 SV=2	17.7	4	0.05	LTLSALIDGK+VNNSSLIGLGYTQTLKPGIK+VTQSNFAVGYK+WNTDNTLGTEITVEDQLAR
204a	sp|P18124|RL7_HUMAN	1.0000	60S ribosomal protein L7 OS=Homo sapiens GN=RPL7 PE=1 SV=1	12.5	4	0.05	EANNFLWPFK+EVPAVPETLK+IALTDNALIAR
193a	sp|P14373-2|TRI27_HUMAN sp|P14373|TRI27_HUMAN	1.0000	Isoform of P14373, Isoform Beta of Zinc finger protein RFP OS=Homo sapiens GN=TRIM27;Zinc finger protein RFP OS=Homo sapiens GN=TRIM27 PE=1 SV=1	13.1	4	0.06	AELLSLTQMER+ELLQDIGDTLSR+HLANVTQLVK+YSYLQQDLPDNPER
188a	sp|P12268|IMDH2_HUMAN tr|H0Y4R1|H0Y4R1_HUMAN	1.0000	Inosine-5'-monophosphate dehydrogenase 2 OS=Homo sapiens GN=IMPDH2 PE=1 SV=2;Isoform of P12268, Inosine-5'-monophosphate dehydrogenase 2 (Fragment) OS=Homo sapiens GN=IMPDH2 PE=1 SV=1	9.4	4	0.06	DKYPNLQVIGGNVVTAAQAK+EDLVVAPAGITLK+NLIDAGVDALR
187b	sp|Q13310-2|PABP4_HUMAN sp|Q13310-3|PABP4_HUMAN sp|Q13310|PABP4_HUMAN tr|B1ANR0|B1ANR0_HUMAN	1.0000	Isoform of Q13310, Isoform 2 of Polyadenylate-binding protein 4 OS=Homo sapiens GN=PABPC4;Isoform of Q13310, Isoform 3 of Polyadenylate-binding protein 4 OS=Homo sapiens GN=PABPC4;Polyadenylate-binding protein 4 OS=Homo sapiens GN=PABPC4 PE=1 SV=1;Isoform of Q13310, Polyadenylate-binding protein OS=Homo sapiens GN=PABPC4 PE=1 SV=1	7.0	4	0.05	ALDTMNFDVIK+EFSPFGSITSAK+FSPAGPVLSIR+YQGVNLYIK
184a	sp|P10644-2|KAP0_HUMAN sp|P10644|KAP0_HUMAN	1.0000	Isoform of P10644, Isoform 2 of cAMP-dependent protein kinase type I-alpha regulatory subunit OS=Homo sapiens GN=PRKAR1A;cAMP-dependent protein kinase type I-alpha regulatory subunit OS=Homo sapiens GN=PRKAR1A PE=1 SV=1	20.2	4	0.05	EDEISPPPPNPVVK+HNIQALLK+LTVADALEPVQFEDGQK+RILMGSTLR+SENEEFVEVGR+VSILESLDK
23	sp|P11117|PPAL_HUMAN tr|B7Z7D2|B7Z7D2_HUMAN tr|E9PHY0|E9PHY0_HUMAN tr|E9PP23|E9PP23_HUMAN tr|E9PQY3|E9PQY3_HUMAN	1.0000	Lysosomal acid phosphatase OS=Homo sapiens GN=ACP2 PE=1 SV=3;Isoform of P11117, Lysosomal acid phosphatase OS=Homo sapiens GN=ACP2 PE=1 SV=1;Isoform of P11117, Lysosomal acid phosphatase OS=Homo sapiens GN=ACP2 PE=1 SV=1;Isoform of P11117, Lysosomal acid phosphatase (Fragment) OS=Homo sapiens GN=ACP2 PE=1 SV=1;Isoform of P11117, Lysosomal acid phosphatase OS=Homo sapiens GN=ACP2 PE=1 SV=1	4.6	4	0.05	KNLTLMATTSQLPK
182a	sp|P10321|1C07_HUMAN tr|A2AEA2|A2AEA2_HUMAN tr|O19617|O19617_HUMAN	1.0000	Isoform of Q95604, HLA class I histocompatibility antigen, Cw-7 alpha chain OS=Homo sapiens GN=HLA-C PE=1 SV=3;Isoform of Q95604, HLA class I histocompatibility antigen, Cw-6 alpha chain OS=Homo sapiens GN=HLA-C PE=1 SV=2;Isoform of Q95604, HLA class I antigen OS=Homo sapiens GN=HLA-C PE=1 SV=1	16.7	4	0.06	DGEDQTQDTELVETRPAGDGTFQK+DYIALNEDLR+FISVGYVDDTQFVR+WAAVVVPSGQEQR
167a	sp|P06748-2|NPM_HUMAN sp|P06748|NPM_HUMAN	1.0000	Isoform of P06748, Isoform 2 of Nucleophosmin OS=Homo sapiens GN=NPM1;Nucleophosmin OS=Homo sapiens GN=NPM1 PE=1 SV=2	25.3	4	0.05	DELHIVEAEAMNYEGSPIK+MSVQPTVSLGGFEITPPVVLR+MTDQEAIQDLWQWR+VDNDENEHQLSLR
159a	sp|P05023-3|AT1A1_HUMAN sp|P05023-4|AT1A1_HUMAN sp|P05023|AT1A1_HUMAN	1.0000	Isoform of P05023, Isoform 3 of Sodium/potassium-transporting ATPase subunit alpha-1 OS=Homo sapiens GN=ATP1A1;Isoform of P05023, Isoform 4 of Sodium/potassium-transporting ATPase subunit alpha-1 OS=Homo sapiens GN=ATP1A1;Sodium/potassium-transporting ATPase subunit alpha-1 OS=Homo sapiens GN=ATP1A1 PE=1 SV=1	6.1	4	0.06	AVAGDASESALLK+AVFQANQENLPILK+DAFQNAYLELGGLGER+GVGIISEGNETVEDIAAR
156a	sp|P04792|HSPB1_HUMAN	1.0000	Heat shock protein beta-1 OS=Homo sapiens GN=HSPB1 PE=1 SV=2	24.9	4	0.06	GPSWDPFR+LATQSNEITIPVTFESR+LFDQAFGLPR+VSLDVNHFAPDELTVK
153a	sp|P00558-2|PGK1_HUMAN sp|P00558|PGK1_HUMAN	1.0000	Isoform of P00558, Isoform 2 of Phosphoglycerate kinase 1 OS=Homo sapiens GN=PGK1;Phosphoglycerate kinase 1 OS=Homo sapiens GN=PGK1 PE=1 SV=3	14.7	4	0.05	AHSSMVGVNLPQK+ALESPERPFLAILGGAK+ITLPVDFVTADK+LGDVYVNDAFGTAHR
15	sp|O95198-2|KLHL2_HUMAN sp|O95198-3|KLHL2_HUMAN sp|O95198|KLHL2_HUMAN tr|B4DFZ5|B4DFZ5_HUMAN tr|E9PEX9|E9PEX9_HUMAN	1.0000	Isoform of O95198, Isoform 2 of Kelch-like protein 2 OS=Homo sapiens GN=KLHL2;Isoform of O95198, Isoform 3 of Kelch-like protein 2 OS=Homo sapiens GN=KLHL2;Kelch-like protein 2 OS=Homo sapiens GN=KLHL2 PE=1 SV=2;Isoform of O95198, Kelch-like protein 2 OS=Homo sapiens GN=KLHL2 PE=2 SV=1;Isoform of O95198, Kelch-like protein 2 OS=Homo sapiens GN=KLHL2 PE=4 SV=1	8.2	4	0.05	SVEVYDPTTNAWR+SYAGVTVIDKPL+WHQVAELPSR
14	sp|O95163|ELP1_HUMAN tr|F5H2T0|F5H2T0_HUMAN	1.0000	Elongator complex protein 1 OS=Homo sapiens GN=IKBKAP PE=1 SV=3;Isoform of O95163, Elongator complex protein 1 OS=Homo sapiens GN=IKBKAP PE=1 SV=1	4.9	4	0.06	IQFENNEDQDVNPLK+VFLGNVETFIK+VHELQGNAPSDPDAVSAEEALK
125a	sp|O14950|ML12B_HUMAN sp|P19105|ML12A_HUMAN tr|J3QRS3|J3QRS3_HUMAN	1.0000	Myosin regulatory light chain 12B OS=Homo sapiens GN=MYL12B PE=1 SV=2;Myosin regulatory light chain 12A OS=Homo sapiens GN=MYL12A PE=1 SV=2;Isoform of P19105, Myosin regulatory light chain 12A OS=Homo sapiens GN=MYL12A PE=1 SV=1	35.7	4	0.06	ATSNVFAMFDQSQIQEFK+EAFNMIDQNR+FTDEEVDELYR+KGNFNYIEFTR+LNGTDPEDVIR
120a	sp|O00567|NOP56_HUMAN	1.0000	Nucleolar protein 56 OS=Homo sapiens GN=NOP56 PE=1 SV=4	5.7	4	0.05	LLLETHLPSK+LSFYETGEIPR+YPASTVQILGAEK
117a	sp|O00459|P85B_HUMAN	1.0000	Phosphatidylinositol 3-kinase regulatory subunit beta OS=Homo sapiens GN=PIK3R2 PE=1 SV=2	9.3	4	0.05	ALGATFGPLLLR+DGAPEPGLTLPDLPEQFSPPDVAPPLLVK+EAAGPVGPALEPPTLPLHR+INEWLGIK
523a	sp|P11216|PYGB_HUMAN	0.9999	Glycogen phosphorylase, brain form OS=Homo sapiens GN=PYGB PE=1 SV=5	5.8	4	0.04	LLPLVSDEVFIR+RWLLLCNPGLADTIVEK+VIFLENYR+VLYPNDNFFEGK
520	sp|Q9UQ35-2|SRRM2_HUMAN sp|Q9UQ35|SRRM2_HUMAN	0.9999	Isoform of Q9UQ35, Isoform 2 of Serine/arginine repetitive matrix protein 2 OS=Homo sapiens GN=SRRM2;Serine/arginine repetitive matrix protein 2 OS=Homo sapiens GN=SRRM2 PE=1 SV=2	1.7	4	0.04	FQSDSSSYPTVDSNSLLGQSR+NSGPLGTEMNTGFSSEVK
209c	sp|Q14315-2|FLNC_HUMAN sp|Q14315|FLNC_HUMAN	0.9912	Isoform of Q14315, Isoform 2 of Filamin-C OS=Homo sapiens GN=FLNC;Filamin-C OS=Homo sapiens GN=FLNC PE=1 SV=3	1.7	4	0.03	LIALLEVLSQK+LLGWIQNK+TSQLNVGTSTDVSLK+YGGDEIPYSPFR
658	sp|Q8WXE9-3|STON2_HUMAN sp|Q8WXE9|STON2_HUMAN	0.9910	Isoform of Q8WXE9, Isoform 2 of Stonin-2 OS=Homo sapiens GN=STON2;Stonin-2 OS=Homo sapiens GN=STON2 PE=1 SV=1	1.0	4	0.06	LGLNDILVK
98	sp|Q9HAV7|GRPE1_HUMAN	1.0000	GrpE protein homolog 1, mitochondrial OS=Homo sapiens GN=GRPEL1 PE=1 SV=2	17.5	3	0.04	DLLEVADVLEK+NSGQNLEEDMGQSEQK+TLRPALVGVVK
96	sp|Q9C037-2|TRIM4_HUMAN sp|Q9C037-3|TRIM4_HUMAN sp|Q9C037|TRIM4_HUMAN tr|H7C0Q6|H7C0Q6_HUMAN	1.0000	Isoform of Q9C037, Isoform Beta of E3 ubiquitin-protein ligase TRIM4 OS=Homo sapiens GN=TRIM4;Isoform of Q9C037, Isoform Gamma of E3 ubiquitin-protein ligase TRIM4 OS=Homo sapiens GN=TRIM4;E3 ubiquitin-protein ligase TRIM4 OS=Homo sapiens GN=TRIM4 PE=1 SV=2;Isoform of Q9C037, E3 ubiquitin-protein ligase TRIM4 (Fragment) OS=Homo sapiens GN=TRIM4 PE=1 SV=1	17.8	3	0.04	LNQTIASLK+SEIQDVNYSLEAVK+SQAPTLELLQNPK
10	sp|O43854-2|EDIL3_HUMAN sp|O43854|EDIL3_HUMAN	1.0000	Isoform of O43854, Isoform 2 of EGF-like repeat and discoidin I-like domain-containing protein 3 OS=Homo sapiens GN=EDIL3;EGF-like repeat and discoidin I-like domain-containing protein 3 OS=Homo sapiens GN=EDIL3 PE=1 SV=1	8.5	3	0.03	DFGHVQFVGSYK+GNIDNNTPYANSFTPPIK+VTGVITQGAK
86	sp|Q92621|NU205_HUMAN	1.0000	Nuclear pore complex protein Nup205 OS=Homo sapiens GN=NUP205 PE=1 SV=3	1.4	3	0.03	DLPSADSVQYR+ENLFMDLLR+YSFIQALVR
84	sp|Q92499-2|DDX1_HUMAN sp|Q92499-3|DDX1_HUMAN sp|Q92499|DDX1_HUMAN tr|A0A087X2G1|A0A087X2G1_HUMAN tr|F1T0B3|F1T0B3_HUMAN	1.0000	Isoform of Q92499, Isoform 2 of ATP-dependent RNA helicase DDX1 OS=Homo sapiens GN=DDX1;Isoform of Q92499, Isoform 3 of ATP-dependent RNA helicase DDX1 OS=Homo sapiens GN=DDX1;ATP-dependent RNA helicase DDX1 OS=Homo sapiens GN=DDX1 PE=1 SV=2;Isoform of Q92499, ATP-dependent RNA helicase DDX1 OS=Homo sapiens GN=DDX1 PE=1 SV=1;Isoform of Q92499, ATP-dependent RNA helicase DDX1 OS=Homo sapiens GN=DD…	4.9	3	0.04	ELAEQTLNNIK+FGFGFGGTGK+LDDLVSTGK
82	sp|Q8WUM0|NU133_HUMAN	1.0000	Nuclear pore complex protein Nup133 OS=Homo sapiens GN=NUP133 PE=1 SV=2	6.6	3	0.04	DGIQLSEYLPEVK+EYEIPSNLTPADVFFR+GLPLGSAVSSPVLFSPVGR+KDLGHAQMVVDELFSSHSDLDSDSELDR
9	sp|O43592|XPOT_HUMAN	1.0000	Exportin-T OS=Homo sapiens GN=XPOT PE=1 SV=2	4.3	3	0.03	DGPVGFADFVYK+DLQEFIPLINQITAK+LAQVSPELLLASVR
77	sp|Q86VN1-2|VPS36_HUMAN sp|Q86VN1|VPS36_HUMAN	1.0000	Isoform of Q86VN1, Isoform 2 of Vacuolar protein-sorting-associated protein 36 OS=Homo sapiens GN=VPS36;Vacuolar protein-sorting-associated protein 36 OS=Homo sapiens GN=VPS36 PE=1 SV=1	11.9	3	0.04	NISEAFEDLSK+SYLLSMGIANPVTR+WENMPVSQSLQTNR
67	sp|Q15645|PCH2_HUMAN	1.0000	Pachytene checkpoint protein 2 homolog OS=Homo sapiens GN=TRIP13 PE=1 SV=2	8.8	3	0.04	HSNVVILTTSNITEK+LSLLLNDISR+VVNAVLTQIDQIK
61	sp|Q09666|AHNK_HUMAN	1.0000	Neuroblast differentiation-associated protein AHNAK OS=Homo sapiens GN=AHNAK PE=1 SV=2	3.7	3	0.04	FSMPGFK+ISMPDVDLHLK+VNVEAPDVNLEGLGGK
494a	sp|Q9Y4J8-12|DTNA_HUMAN sp|Q9Y4J8-13|DTNA_HUMAN sp|Q9Y4J8-14|DTNA_HUMAN sp|Q9Y4J8-15|DTNA_HUMAN sp|Q9Y4J8-16|DTNA_HUMAN sp|Q9Y4J8-2|DTNA_HUMAN sp|Q9Y4J8-3|DTNA_HUMAN sp|Q9Y4J8-4|DTNA_HUMAN sp|Q9Y4J8-5|DTNA_HUMAN sp|Q9Y4J8|DTNA_HUMAN	1.0000	Isoform of Q9Y4J8, Isoform 12 of Dystrobrevin alpha OS=Homo sapiens GN=DTNA;Isoform of Q9Y4J8, Isoform 13 of Dystrobrevin alpha OS=Homo sapiens GN=DTNA;Isoform of Q9Y4J8, Isoform 14 of Dystrobrevin alpha OS=Homo sapiens GN=DTNA;Isoform of Q9Y4J8, Isoform 15 of Dystrobrevin alpha OS=Homo sapiens GN=DTNA;Isoform of Q9Y4J8, Isoform 16 of Dystrobrevin alpha OS=Homo sapiens GN=DTNA;Isoform of Q9Y4J8, …	15.0	3	0.04	AQQNPTLLAELR+ENALNNLDPNTELNVSR+LPTAVFEGPSFGYTEQSAR
489a	sp|Q9Y2S7|PDIP2_HUMAN	1.0000	Polymerase delta-interacting protein 2 OS=Homo sapiens GN=POLDIP2 PE=1 SV=1	8.2	3	0.04	FLLYDQTK+GVVLFPWQAR+IFSLSGTLETVR
488a	sp|Q9Y285-2|SYFA_HUMAN sp|Q9Y285|SYFA_HUMAN tr|K7ER00|K7ER00_HUMAN	1.0000	Isoform of Q9Y285, Isoform 2 of Phenylalanine--tRNA ligase alpha subunit OS=Homo sapiens GN=FARSA;Phenylalanine--tRNA ligase alpha subunit OS=Homo sapiens GN=FARSA PE=1 SV=3;Isoform of Q9Y285, Phenylalanine--tRNA ligase alpha subunit OS=Homo sapiens GN=FARSA PE=1 SV=1	6.1	3	0.04	DPAEALQLPMDYVQR+LDAEPRPPPTQEAA
486a	sp|Q9Y262-2|EIF3L_HUMAN sp|Q9Y262|EIF3L_HUMAN tr|B0QY89|B0QY89_HUMAN	1.0000	Isoform of Q9Y262, Isoform 2 of Eukaryotic translation initiation factor 3 subunit L OS=Homo sapiens GN=EIF3L;Eukaryotic translation initiation factor 3 subunit L OS=Homo sapiens GN=EIF3L PE=1 SV=1;Isoform of Q9Y262, Eukaryotic translation initiation factor 3 subunit L OS=Homo sapiens GN=EIF3L PE=1 SV=1	6.0	3	0.04	QYEQQTYQVIPEVIK+VFSDEVQQQAQLSTIR
483a	sp|Q9UM54-6|MYO6_HUMAN tr|A0A0A0MRM8|A0A0A0MRM8_HUMAN	1.0000	Isoform of Q9UM54, Isoform 6 of Unconventional myosin-VI OS=Homo sapiens GN=MYO6;Isoform of Q9UM54, Unconventional myosin-VI OS=Homo sapiens GN=MYO6 PE=1 SV=1	3.6	3	0.04	IVEANPLLEAFGNAK+LVGILDILDEENR+SVTDYAQQNPAAQIPAR
55	sp|P62851|RS25_HUMAN	1.0000	40S ribosomal protein S25 OS=Homo sapiens GN=RPS25 PE=1 SV=1	22.4	3	0.04	AALQELLSK+LITPAVVSER+LNNLVLFDK
469a	sp|Q9P2G1|AKIB1_HUMAN	1.0000	Ankyrin repeat and IBR domain-containing protein 1 OS=Homo sapiens GN=ANKIB1 PE=1 SV=3	2.8	3	0.04	ILGTFLGR+LGAENDPFSTDTLSSHPLSEAR
464a	sp|Q9NYF8-2|BCLF1_HUMAN sp|Q9NYF8-3|BCLF1_HUMAN sp|Q9NYF8-4|BCLF1_HUMAN sp|Q9NYF8|BCLF1_HUMAN tr|E9PK91|E9PK91_HUMAN	1.0000	Isoform of Q9NYF8, Isoform 2 of Bcl-2-associated transcription factor 1 OS=Homo sapiens GN=BCLAF1;Isoform of Q9NYF8, Isoform 3 of Bcl-2-associated transcription factor 1 OS=Homo sapiens GN=BCLAF1;Isoform of Q9NYF8, Isoform 4 of Bcl-2-associated transcription factor 1 OS=Homo sapiens GN=BCLAF1;Bcl-2-associated transcription factor 1 OS=Homo sapiens GN=BCLAF1 PE=1 SV=2;Isoform of Q9NYF8, Bcl-2-asso…	6.4	3	0.04	DTFEHDPSESIDEFNK+EYSGFAGVSRPR+YQGDGIVEDEEETMENNEEK
459a	sp|Q9H9H4|VP37B_HUMAN tr|F5H4M0|F5H4M0_HUMAN	1.0000	Vacuolar protein sorting-associated protein 37B OS=Homo sapiens GN=VPS37B PE=1 SV=1;Isoform of Q9H9H4, Vacuolar protein sorting-associated protein 37B (Fragment) OS=Homo sapiens GN=VPS37B PE=1 SV=1	15.9	3	0.04	LPELAPTAPLPYPAPEASGPPAVAPR+SLAEGNLLYQPQLDTLK
456a	sp|Q9H3G5|CPVL_HUMAN	1.0000	Probable serine carboxypeptidase CPVL OS=Homo sapiens GN=CPVL PE=1 SV=2	8.6	3	0.04	ELSLVGPFPGLNMK+GGGHILPYDQPLR+NNDFYVTGESYAGK
53	sp|P62750|RL23A_HUMAN tr|A8MUS3|A8MUS3_HUMAN tr|H7BY10|H7BY10_HUMAN tr|K7EJV9|K7EJV9_HUMAN tr|K7EMA7|K7EMA7_HUMAN tr|K7ERT8|K7ERT8_HUMAN	1.0000	60S ribosomal protein L23a OS=Homo sapiens GN=RPL23A PE=1 SV=1;Isoform of P62750, 60S ribosomal protein L23a OS=Homo sapiens GN=RPL23A PE=1 SV=1;Isoform of P62750, 60S ribosomal protein L23a (Fragment) OS=Homo sapiens GN=RPL23A PE=1 SV=1;Isoform of P62750, 60S ribosomal protein L23a (Fragment) OS=Homo sapiens GN=RPL23A PE=1 SV=1;Isoform of P62750, 60S ribosomal protein L23a OS=Homo sapiens GN=RPL…	47.1	3	0.04	KLYDIDVAK+LAPDYDALDVANK+VNTLIRPDGEK
448a	sp|Q9BRJ6|CG050_HUMAN tr|C9JQV0|C9JQV0_HUMAN	1.0000	Uncharacterized protein C7orf50 OS=Homo sapiens GN=C7orf50 PE=1 SV=1;Isoform of Q9BRJ6, Uncharacterized protein C7orf50 (Fragment) OS=Homo sapiens GN=C7orf50 PE=1 SV=1	22.4	3	0.04	ASAEGPLLGPEAAPSGEGAGSK+GEAVLRPGLDAEPELSPEEQR
6	sp|O14925|TIM23_HUMAN sp|Q5SRD1|TI23B_HUMAN tr|B4DDK6|B4DDK6_HUMAN	1.0000	Mitochondrial import inner membrane translocase subunit Tim23 OS=Homo sapiens GN=TIMM23 PE=1 SV=1;Putative mitochondrial import inner membrane translocase subunit Tim23B OS=Homo sapiens GN=TIMM23B PE=5 SV=2;Isoform of Q5SRD1, Putative mitochondrial import inner membrane translocase subunit Tim23B OS=Homo sapiens GN=TIMM23B PE=2 SV=1	26.4	3	0.04	GAEDDLNTVAAGTMTGMLYK+YLVQDTDEFILPTGANK
427a	sp|Q96C92-2|SDCG3_HUMAN sp|Q96C92-3|SDCG3_HUMAN sp|Q96C92-4|SDCG3_HUMAN sp|Q96C92|SDCG3_HUMAN	1.0000	Isoform of Q96C92, Isoform 2 of Serologically defined colon cancer antigen 3 OS=Homo sapiens GN=SDCCAG3;Isoform of Q96C92, Isoform 3 of Serologically defined colon cancer antigen 3 OS=Homo sapiens GN=SDCCAG3;Isoform of Q96C92, Isoform 4 of Serologically defined colon cancer antigen 3 OS=Homo sapiens GN=SDCCAG3;Serologically defined colon cancer antigen 3 OS=Homo sapiens GN=SDCCAG3 PE=1 SV=3	8.0	3	0.03	FEDLEEANPFSFR+LNEVQSFSEAQTEMVR
425a	sp|Q96A33-2|CCD47_HUMAN sp|Q96A33|CCD47_HUMAN	1.0000	Isoform of Q96A33, Isoform 2 of Coiled-coil domain-containing protein 47 OS=Homo sapiens GN=CCDC47;Coiled-coil domain-containing protein 47 OS=Homo sapiens GN=CCDC47 PE=1 SV=1	9.0	3	0.04	ELLESNFTLVGDDGTNK+QDLLNVLAR+TLLFTFNVPGSGNTYPK
423a	sp|Q92974-2|ARHG2_HUMAN sp|Q92974-3|ARHG2_HUMAN sp|Q92974|ARHG2_HUMAN tr|V9GYM8|V9GYM8_HUMAN	1.0000	Isoform of Q92974, Isoform 2 of Rho guanine nucleotide exchange factor 2 OS=Homo sapiens GN=ARHGEF2;Isoform of Q92974, Isoform 3 of Rho guanine nucleotide exchange factor 2 OS=Homo sapiens GN=ARHGEF2;Rho guanine nucleotide exchange factor 2 OS=Homo sapiens GN=ARHGEF2 PE=1 SV=4;Isoform of Q92974, Rho guanine nucleotide exchange factor 2 OS=Homo sapiens GN=ARHGEF2 PE=1 SV=1	3.1	3	0.04	DLLVGPGVELLLTPR+ELLSNVDEGIYQLEK
422a	sp|Q92945|FUBP2_HUMAN tr|A0A087WTP3|A0A087WTP3_HUMAN	1.0000	Far upstream element-binding protein 2 OS=Homo sapiens GN=KHSRP PE=1 SV=4;Isoform of Q92945, Far upstream element-binding protein 2 OS=Homo sapiens GN=KHSRP PE=1 SV=1	8.9	3	0.04	IGGDAATTVNNSTPDFGFGGQK+IGGGIDVPVPR+IGQQPQQPGAPPQQDYTK+VPDGMVGLIIGR
421a	sp|Q92896-2|GSLG1_HUMAN sp|Q92896-3|GSLG1_HUMAN sp|Q92896|GSLG1_HUMAN	1.0000	Isoform of Q92896, Isoform 2 of Golgi apparatus protein 1 OS=Homo sapiens GN=GLG1;Isoform of Q92896, Isoform 3 of Golgi apparatus protein 1 OS=Homo sapiens GN=GLG1;Golgi apparatus protein 1 OS=Homo sapiens GN=GLG1 PE=1 SV=2	2.9	3	0.04	LLELQYFISR+VAELSSDDFHLDR+VEELEMTEDIR
418a	sp|Q8WUK0|PTPM1_HUMAN	1.0000	Phosphatidylglycerophosphatase and protein-tyrosine phosphatase 1 OS=Homo sapiens GN=PTPMT1 PE=1 SV=1	10.0	3	0.04	IDPTVLLGALPLR+LGVEQLR
412a	sp|Q8N5F7|NKAP_HUMAN	1.0000	NF-kappa-B-activating protein OS=Homo sapiens GN=NKAP PE=1 SV=1	9.9	3	0.04	ALASFNQEER+NGLTHQLGGLSQGSR+TKAEEPSDLIGPEAPK
411a	sp|Q8N1F7|NUP93_HUMAN	1.0000	Nuclear pore complex protein Nup93 OS=Homo sapiens GN=NUP93 PE=1 SV=2	4.4	3	0.04	DNALLSAIEESR+LVPLNQESVEER+TLITFAGMIPYR
407a	sp|Q7Z7K6-3|CENPV_HUMAN tr|A0A0M3HER2|A0A0M3HER2_HUMAN	1.0000	Isoform of Q7Z7K6, Isoform 3 of Centromere protein V OS=Homo sapiens GN=CENPV;Isoform of Q7Z7K6, Centromere protein V OS=Homo sapiens GN=CENPV PE=1 SV=1	19.4	3	0.04	LLLDTFEYQGLVK+SGASAAPAASAAAALAPSATR
406a	sp|Q7Z494|NPHP3_HUMAN	1.0000	Nephrocystin-3 OS=Homo sapiens GN=NPHP3 PE=1 SV=1	3.8	3	0.04	DLGLLSQAIVPLQR+GVGAGGLLGASFK+LNDLVAAPAPIPPLLVSGGPGSGK
405a	sp|Q7Z2W4|ZCCHV_HUMAN tr|C9J6P4|C9J6P4_HUMAN	1.0000	Zinc finger CCCH-type antiviral protein 1 OS=Homo sapiens GN=ZC3HAV1 PE=1 SV=3;Isoform of Q7Z2W4, Zinc finger CCCH-type antiviral protein 1 OS=Homo sapiens GN=ZC3HAV1 PE=1 SV=1	5.2	3	0.04	DQVYPQYVIEYTEDK+FVVLETGGEAGITR+LSTPSSVTKPANSVFTTK
397a	sp|Q5SSJ5-2|HP1B3_HUMAN sp|Q5SSJ5|HP1B3_HUMAN tr|B0QZK4|B0QZK4_HUMAN tr|Q5SWC8|Q5SWC8_HUMAN tr|X6RGJ2|X6RGJ2_HUMAN	1.0000	Isoform of Q5SSJ5, Isoform 2 of Heterochromatin protein 1-binding protein 3 OS=Homo sapiens GN=HP1BP3;Heterochromatin protein 1-binding protein 3 OS=Homo sapiens GN=HP1BP3 PE=1 SV=1;Isoform of Q5SSJ5, Heterochromatin protein 1-binding protein 3 (Fragment) OS=Homo sapiens GN=HP1BP3 PE=1 SV=1;Isoform of Q5SSJ5, Heterochromatin protein 1-binding protein 3 (Fragment) OS=Homo sapiens GN=HP1BP3 PE=1 SV…	10.3	3	0.03	LEDVLPLAFTR+TIPSWATLSASQLAR
47	sp|P53396-2|ACLY_HUMAN sp|P53396-3|ACLY_HUMAN sp|P53396|ACLY_HUMAN	1.0000	Isoform of P53396, Isoform 2 of ATP-citrate synthase OS=Homo sapiens GN=ACLY;Isoform of P53396, Isoform 3 of ATP-citrate synthase OS=Homo sapiens GN=ACLY;ATP-citrate synthase OS=Homo sapiens GN=ACLY PE=1 SV=3	4.6	3	0.04	EILIPVFK+IGNTGGMLDNILASK+TTDGVYEGVAIGGDR
396a	sp|Q5JTV8-2|TOIP1_HUMAN sp|Q5JTV8-3|TOIP1_HUMAN tr|J3KN66|J3KN66_HUMAN	1.0000	Isoform of Q5JTV8, Isoform 2 of Torsin-1A-interacting protein 1 OS=Homo sapiens GN=TOR1AIP1;Isoform of Q5JTV8, Isoform 3 of Torsin-1A-interacting protein 1 OS=Homo sapiens GN=TOR1AIP1;Isoform of Q5JTV8, Torsin-1A-interacting protein 1 OS=Homo sapiens GN=TOR1AIP1 PE=1 SV=1	10.6	3	0.04	SIQEAPAVSEDLVIR+VNFSEEGETEEDDQDSSHSSVTTVK
392a	sp|Q53GQ0|DHB12_HUMAN	1.0000	Very-long-chain 3-oxoacyl-CoA reductase OS=Homo sapiens GN=HSD17B12 PE=1 SV=2	12.2	3	0.04	GVFVQSVLPYFVATK+LDQVSSEIK+TIAVDFASEDIYDK
390a	sp|Q4VCS5|AMOT_HUMAN tr|A6NP16|A6NP16_HUMAN tr|E7ERM3|E7ERM3_HUMAN	1.0000	Angiomotin OS=Homo sapiens GN=AMOT PE=1 SV=1;Isoform of Q4VCS5, Angiomotin OS=Homo sapiens GN=AMOT PE=1 SV=1;Isoform of Q4VCS5, Angiomotin OS=Homo sapiens GN=AMOT PE=1 SV=1	9.7	3	0.04	AQPSSASYQPVPADPFAIVSR+ILALEADMTK+NSQPHSPTSSLTSGGSLPLLQSPPSTR
382a	sp|Q15369-2|ELOC_HUMAN sp|Q15369|ELOC_HUMAN tr|E5RHG8|E5RHG8_HUMAN	1.0000	Isoform of Q15369, Isoform 2 of Transcription elongation factor B polypeptide 1 OS=Homo sapiens GN=TCEB1;Transcription elongation factor B polypeptide 1 OS=Homo sapiens GN=TCEB1 PE=1 SV=1;Isoform of Q15369, Transcription elongation factor B polypeptide 1 (Fragment) OS=Homo sapiens GN=TCEB1 PE=1 SV=1	36.0	3	0.04	AMLSGPGQFAENETNEVNFR+LISSDGHEFIVK
45	sp|P49790-2|NU153_HUMAN sp|P49790-3|NU153_HUMAN sp|P49790|NU153_HUMAN	1.0000	Isoform of P49790, Isoform 2 of Nuclear pore complex protein Nup153 OS=Homo sapiens GN=NUP153;Isoform of P49790, Isoform 3 of Nuclear pore complex protein Nup153 OS=Homo sapiens GN=NUP153;Nuclear pore complex protein Nup153 OS=Homo sapiens GN=NUP153 PE=1 SV=2	3.2	3	0.04	EDHLVYADEESSNITDGR+IPSIVSSPLNSPLDR+TSQLGDSPFYPGK
377a	sp|Q14980-2|NUMA1_HUMAN sp|Q14980-3|NUMA1_HUMAN sp|Q14980-4|NUMA1_HUMAN sp|Q14980|NUMA1_HUMAN tr|A0A087WY61|A0A087WY61_HUMAN	1.0000	Isoform of Q14980, Isoform 2 of Nuclear mitotic apparatus protein 1 OS=Homo sapiens GN=NUMA1;Isoform of Q14980, Isoform Numa-m of Nuclear mitotic apparatus protein 1 OS=Homo sapiens GN=NUMA1;Isoform of Q14980, Isoform Numa-s of Nuclear mitotic apparatus protein 1 OS=Homo sapiens GN=NUMA1;Nuclear mitotic apparatus protein 1 OS=Homo sapiens GN=NUMA1 PE=1 SV=2;Isoform of Q14980, Nuclear mitotic appa…	2.2	3	0.04	ELGELIPLR+GEVLGDVLQLETLK+LQAQLNELQAQLSQK
366a	sp|Q14103-2|HNRPD_HUMAN sp|Q14103-3|HNRPD_HUMAN sp|Q14103-4|HNRPD_HUMAN sp|Q14103|HNRPD_HUMAN tr|D6RAF8|D6RAF8_HUMAN tr|H0Y8G5|H0Y8G5_HUMAN tr|H0YA96|H0YA96_HUMAN	1.0000	Isoform of Q14103, Isoform 2 of Heterogeneous nuclear ribonucleoprotein D0 OS=Homo sapiens GN=HNRNPD;Isoform of Q14103, Isoform 3 of Heterogeneous nuclear ribonucleoprotein D0 OS=Homo sapiens GN=HNRNPD;Isoform of Q14103, Isoform 4 of Heterogeneous nuclear ribonucleoprotein D0 OS=Homo sapiens GN=HNRNPD;Heterogeneous nuclear ribonucleoprotein D0 OS=Homo sapiens GN=HNRNPD PE=1 SV=1;Isoform of Q14103…	18.6	3	0.04	EYFGGFGEVESIELPMDNK+GFGFVLFK+IFVGGLSPDTPEEK
362a	sp|Q13555-10|KCC2G_HUMAN sp|Q13555-2|KCC2G_HUMAN sp|Q13555-3|KCC2G_HUMAN sp|Q13555-4|KCC2G_HUMAN sp|Q13555-5|KCC2G_HUMAN sp|Q13555-6|KCC2G_HUMAN sp|Q13555-7|KCC2G_HUMAN sp|Q13555-8|KCC2G_HUMAN sp|Q13555-9|KCC2G_HUMAN sp|Q13555|KCC2G_HUMAN tr|A0A0A0MS52|A0A0A0MS52_HUMAN tr|A0A0A0MT11|A0A0A0MT11_HUMAN tr|Q5SWX3|Q5SWX3_HUMAN tr|Q8WU40|Q8WU40_HUMAN	1.0000	Isoform of Q13555, Isoform 10 of Calcium/calmodulin-dependent protein kinase type II subunit gamma OS=Homo sapiens GN=CAMK2G;Isoform of Q13555, Isoform 2 of Calcium/calmodulin-dependent protein kinase type II subunit gamma OS=Homo sapiens GN=CAMK2G;Isoform of Q13555, Isoform 3 of Calcium/calmodulin-dependent protein kinase type II subunit gamma OS=Homo sapiens GN=CAMK2G;Isoform of Q13555, Isoform…	6.9	3	0.04	DLKPENLLLASK+FYFENLLSK+NLINQMLTINPAK
356a	sp|Q13162|PRDX4_HUMAN tr|H7C3T4|H7C3T4_HUMAN	1.0000	Peroxiredoxin-4 OS=Homo sapiens GN=PRDX4 PE=1 SV=1;Isoform of Q13162, Peroxiredoxin-4 (Fragment) OS=Homo sapiens GN=PRDX4 PE=1 SV=1	23.6	3	0.04	DYGVYLEDSGHTLR+IPLLSDLTHQISK+QITLNDLPVGR
351a	sp|Q10570|CPSF1_HUMAN	1.0000	Cleavage and polyadenylation specificity factor subunit 1 OS=Homo sapiens GN=CPSF1 PE=1 SV=2	3.2	3	0.04	ESLAEEHEGLVGEGQR+TLSLHYFEEPELR+VLVDSSFGQPTTQGEAR
348a	sp|Q07157-2|ZO1_HUMAN sp|Q07157|ZO1_HUMAN tr|A0A087X0K9|A0A087X0K9_HUMAN tr|G3V1L9|G3V1L9_HUMAN tr|G5E9E7|G5E9E7_HUMAN	1.0000	Isoform of Q07157, Isoform Short of Tight junction protein ZO-1 OS=Homo sapiens GN=TJP1;Tight junction protein ZO-1 OS=Homo sapiens GN=TJP1 PE=1 SV=3;Isoform of Q07157, Tight junction protein ZO-1 OS=Homo sapiens GN=TJP1 PE=1 SV=1;Isoform of Q07157, Tight junction protein 1 (Zona occludens 1), isoform CRA_a OS=Homo sapiens GN=TJP1 PE=1 SV=1;Isoform of Q07157, Tight junction protein 1 (Zona occlud…	2.5	3	0.04	DGNIQEGDVVLK+IPEPQKPQLKPPEDIVR+IVESDVGDSFYIR
328a	sp|P62917|RL8_HUMAN tr|E9PKZ0|E9PKZ0_HUMAN	1.0000	60S ribosomal protein L8 OS=Homo sapiens GN=RPL8 PE=1 SV=2;Isoform of P62917, 60S ribosomal protein L8 (Fragment) OS=Homo sapiens GN=RPL8 PE=1 SV=1	13.2	3	0.04	ASGNYATVISHNPETK+AVVGVVAGGGR
327a	sp|P62913-2|RL11_HUMAN sp|P62913|RL11_HUMAN	1.0000	Isoform of P62913, Isoform 2 of 60S ribosomal protein L11 OS=Homo sapiens GN=RPL11;60S ribosomal protein L11 OS=Homo sapiens GN=RPL11 PE=1 SV=2	13.0	3	0.04	VLEQLTGQTPVFSK+YDGIILPGK
323a	sp|P62826|RAN_HUMAN tr|B5MDF5|B5MDF5_HUMAN tr|F5H018|F5H018_HUMAN tr|J3KQE5|J3KQE5_HUMAN	1.0000	GTP-binding nuclear protein Ran OS=Homo sapiens GN=RAN PE=1 SV=3;Isoform of P62826, GTP-binding nuclear protein Ran OS=Homo sapiens GN=RAN PE=1 SV=1;Isoform of P62826, GTP-binding nuclear protein Ran (Fragment) OS=Homo sapiens GN=RAN PE=1 SV=7;Isoform of P62826, GTP-binding nuclear protein Ran (Fragment) OS=Homo sapiens GN=RAN PE=1 SV=1	10.6	3	0.04	FNVWDTAGQEK+NLQYYDISAK
322a	sp|P62753|RS6_HUMAN tr|A2A3R5|A2A3R5_HUMAN	1.0000	40S ribosomal protein S6 OS=Homo sapiens GN=RPS6 PE=1 SV=1;Isoform of P62753, 40S ribosomal protein S6 OS=Homo sapiens GN=RPS6 PE=1 SV=1	12.4	3	0.04	DIPGLTDTTVPR+MATEVAADALGEEWK
321a	sp|P62714|PP2AB_HUMAN sp|P67775-2|PP2AA_HUMAN sp|P67775|PP2AA_HUMAN	1.0000	Serine/threonine-protein phosphatase 2A catalytic subunit beta isoform OS=Homo sapiens GN=PPP2CB PE=1 SV=1;Isoform of P67775, Isoform 2 of Serine/threonine-protein phosphatase 2A catalytic subunit alpha isoform OS=Homo sapiens GN=PPP2CA;Serine/threonine-protein phosphatase 2A catalytic subunit alpha isoform OS=Homo sapiens GN=PPP2CA PE=1 SV=1	10.2	3	0.04	SPDTNYLFMGDYVDR+YSFLQFDPAPR
37	sp|P43490|NAMPT_HUMAN tr|A0A0C4DFS8|A0A0C4DFS8_HUMAN	1.0000	Nicotinamide phosphoribosyltransferase OS=Homo sapiens GN=NAMPT PE=1 SV=1;Isoform of P43490, Nicotinamide phosphoribosyltransferase OS=Homo sapiens GN=NAMPT PE=1 SV=1	15.5	3	0.04	DPVPGYSVPAAEHSTITAWGK+STQAPLIIRPDSGNPLDTVLK+YLLETSGNLDGLEYK
303a	sp|P60660-2|MYL6_HUMAN sp|P60660|MYL6_HUMAN tr|B7Z6Z4|B7Z6Z4_HUMAN tr|F8VPF3|F8VPF3_HUMAN tr|F8W1R7|F8W1R7_HUMAN tr|G3V1V0|G3V1V0_HUMAN tr|G8JLA2|G8JLA2_HUMAN tr|J3KND3|J3KND3_HUMAN	1.0000	Isoform of P60660, Isoform Smooth muscle of Myosin light polypeptide 6 OS=Homo sapiens GN=MYL6;Myosin light polypeptide 6 OS=Homo sapiens GN=MYL6 PE=1 SV=2;Isoform of P60660, Myosin light polypeptide 6 OS=Homo sapiens GN=MYL6 PE=1 SV=1;Isoform of P60660, Myosin light polypeptide 6 (Fragment) OS=Homo sapiens GN=MYL6 PE=1 SV=1;Isoform of P60660, Myosin light polypeptide 6 OS=Homo sapiens GN=MYL6 PE…	20.0	3	0.04	ALGQNPTNAEVLK+DQGTYEDYVEGLR
36	sp|P39060-1|COIA1_HUMAN sp|P39060-2|COIA1_HUMAN sp|P39060|COIA1_HUMAN tr|H7BXV5|H7BXV5_HUMAN	1.0000	Isoform of P39060, Isoform 2 of Collagen alpha-1(XVIII) chain OS=Homo sapiens GN=COL18A1;Isoform of P39060, Isoform 3 of Collagen alpha-1(XVIII) chain OS=Homo sapiens GN=COL18A1;Collagen alpha-1(XVIII) chain OS=Homo sapiens GN=COL18A1 PE=1 SV=5;Isoform of P39060, Collagen alpha-1(XVIII) chain (Fragment) OS=Homo sapiens GN=COL18A1 PE=1 SV=1	6.0	3	0.04	GTDNEVAALQPPVVQLHDSNPYPR+TEAPSATGQASSLLGGR
301a	sp|P57088|TMM33_HUMAN tr|D6RAA6|D6RAA6_HUMAN	1.0000	Transmembrane protein 33 OS=Homo sapiens GN=TMEM33 PE=1 SV=2;Isoform of P57088, Transmembrane protein 33 (Fragment) OS=Homo sapiens GN=TMEM33 PE=1 SV=1	9.5	3	0.04	ALLANALTSALR+GSNSLPLLR
299a	sp|P55786-2|PSA_HUMAN sp|P55786|PSA_HUMAN tr|E9PLK3|E9PLK3_HUMAN	1.0000	Isoform of P55786, Isoform 2 of Puromycin-sensitive aminopeptidase OS=Homo sapiens GN=NPEPPS;Puromycin-sensitive aminopeptidase OS=Homo sapiens GN=NPEPPS PE=1 SV=2;Isoform of P55786, Puromycin-sensitive aminopeptidase OS=Homo sapiens GN=NPEPPS PE=1 SV=1	3.0	3	0.03	LGLQNDLFSLAR+VLGATLLPDLIQK
284a	sp|P51608-2|MECP2_HUMAN sp|P51608|MECP2_HUMAN tr|A0A087WXF0|A0A087WXF0_HUMAN	1.0000	Isoform of P51608, Isoform B of Methyl-CpG-binding protein 2 OS=Homo sapiens GN=MECP2;Methyl-CpG-binding protein 2 OS=Homo sapiens GN=MECP2 PE=1 SV=1;Isoform of P51608, Methyl-CpG-binding protein 2 OS=Homo sapiens GN=MECP2 PE=1 SV=1	5.8	3	0.03	SVQETVLPIK+VGDTSLDPNDFDFTVTGR
279a	sp|P49721|PSB2_HUMAN	1.0000	Proteasome subunit beta type-2 OS=Homo sapiens GN=PSMB2 PE=1 SV=1	19.4	3	0.04	FILNLPTFSVR+NGIHDLDNISFPK+NGYELSPTAAANFTR
266a	sp|P46777|RL5_HUMAN	1.0000	60S ribosomal protein L5 OS=Homo sapiens GN=RPL5 PE=1 SV=3	13.1	3	0.04	GAVDGGLSIPHSTK+NSVTPDMMEEMYK+YLMEEDEDAYKK
31	sp|P28070|PSB4_HUMAN	1.0000	Proteasome subunit beta type-4 OS=Homo sapiens GN=PSMB4 PE=1 SV=4	13.3	3	0.04	TQNPMVTGTSVLGVK+VNNSTMLGASGDYADFQYLK
252a	sp|P39019|RS19_HUMAN	1.0000	40S ribosomal protein S19 OS=Homo sapiens GN=RPS19 PE=1 SV=2	21.4	3	0.04	DVNQQEFVR+ELAPYDENWFYTR+VLQALEGLK
250a	sp|P38159-3|RBMX_HUMAN sp|P38159|RBMX_HUMAN sp|Q96E39|RMXL1_HUMAN tr|H0Y6E7|H0Y6E7_HUMAN tr|H3BR27|H3BR27_HUMAN tr|H3BT71|H3BT71_HUMAN	1.0000	Isoform of P38159, Isoform 3 of RNA-binding motif protein, X chromosome OS=Homo sapiens GN=RBMX;RNA-binding motif protein, X chromosome OS=Homo sapiens GN=RBMX PE=1 SV=3;RNA binding motif protein, X-linked-like-1 OS=Homo sapiens GN=RBMXL1 PE=1 SV=1;Isoform of P38159, RNA-binding motif protein, X chromosome (Fragment) OS=Homo sapiens GN=RBMX PE=1 SV=2;Isoform of P38159, RNA-binding motif protein, …	34.6	3	0.04	GFAFVTFESPADAK+LFIGGLNTETNEK
249a	sp|P36873-2|PP1G_HUMAN sp|P36873|PP1G_HUMAN tr|F8VYE8|F8VYE8_HUMAN tr|F8W0W8|F8W0W8_HUMAN	1.0000	Isoform of P36873, Isoform Gamma-2 of Serine/threonine-protein phosphatase PP1-gamma catalytic subunit OS=Homo sapiens GN=PPP1CC;Serine/threonine-protein phosphatase PP1-gamma catalytic subunit OS=Homo sapiens GN=PPP1CC PE=1 SV=1;Isoform of P36873, Serine/threonine-protein phosphatase OS=Homo sapiens GN=PPP1CC PE=1 SV=1;Isoform of P36873, Serine/threonine-protein phosphatase OS=Homo sapiens GN=PP…	13.5	3	0.04	AHQVVEDGYEFFAK+EIFLSQPILLELEAPLK+NVQLQENEIR
239a	sp|P33992|MCM5_HUMAN tr|B1AHB1|B1AHB1_HUMAN	1.0000	DNA replication licensing factor MCM5 OS=Homo sapiens GN=MCM5 PE=1 SV=5;Isoform of P33992, DNA helicase OS=Homo sapiens GN=MCM5 PE=1 SV=1	5.9	3	0.04	LAALPNVYEVISK+LQELPDAVPHGEMPR+SIAPSIFGGTDMK
236a	sp|P31942-2|HNRH3_HUMAN sp|P31942-3|HNRH3_HUMAN sp|P31942|HNRH3_HUMAN	1.0000	Isoform of P31942, Isoform 2 of Heterogeneous nuclear ribonucleoprotein H3 OS=Homo sapiens GN=HNRNPH3;Isoform of P31942, Isoform 3 of Heterogeneous nuclear ribonucleoprotein H3 OS=Homo sapiens GN=HNRNPH3;Heterogeneous nuclear ribonucleoprotein H3 OS=Homo sapiens GN=HNRNPH3 PE=1 SV=2	14.5	3	0.04	ATENDIANFFSPLNPIR+DGMDNQGGYGSVGR+STGEAFVQFASK
233a	sp|P30153|2AAA_HUMAN tr|B3KQV6|B3KQV6_HUMAN	1.0000	Serine/threonine-protein phosphatase 2A 65 kDa regulatory subunit A alpha isoform OS=Homo sapiens GN=PPP2R1A PE=1 SV=4;Isoform of P30153, Serine/threonine-protein phosphatase 2A 65 kDa regulatory subunit A alpha isoform OS=Homo sapiens GN=PPP2R1A PE=1 SV=1	6.8	3	0.04	IGPILDNSTLQSEVKPILEK+VLELDNVK
230a	sp|P29401-2|TKT_HUMAN sp|P29401|TKT_HUMAN tr|A0A0B4J1R6|A0A0B4J1R6_HUMAN	1.0000	Isoform of P29401, Isoform 2 of Transketolase OS=Homo sapiens GN=TKT;Transketolase OS=Homo sapiens GN=TKT PE=1 SV=3;Isoform of P29401, Transketolase OS=Homo sapiens GN=TKT PE=1 SV=1	12.7	3	0.04	LGQSDPAPLQHQMDIYQK+SVPTSTVFYPSDGVATEK+TSRPENAIIYNNNEDFQVGQAK
228a	sp|P28074|PSB5_HUMAN	1.0000	Proteasome subunit beta type-5 OS=Homo sapiens GN=PSMB5 PE=1 SV=3	11.0	3	0.04	ATAGAYIASQTVK+GYSYDLEVEQAYDLAR
220a	sp|P25685|DNJB1_HUMAN	1.0000	DnaJ homolog subfamily B member 1 OS=Homo sapiens GN=DNAJB1 PE=1 SV=4	6.8	3	0.04	EIAEAYDVLSDPR+NPFDTFFGQR
206a	sp|P19338|NUCL_HUMAN	1.0000	Nucleolin OS=Homo sapiens GN=NCL PE=1 SV=3	7.7	3	0.04	FGYVDFESAEDLEK+GIAYIEFK+GLSEDTTEETLK+VEGTEPTTAFNLFVGNLNFNK
205a	sp|P18621-3|RL17_HUMAN sp|P18621|RL17_HUMAN tr|A0A087WXM6|A0A087WXM6_HUMAN tr|A0A0A6YYL6|A0A0A6YYL6_HUMAN tr|J3KRX5|J3KRX5_HUMAN tr|J3QQT2|J3QQT2_HUMAN	1.0000	Isoform of P18621, Isoform 3 of 60S ribosomal protein L17 OS=Homo sapiens GN=RPL17;60S ribosomal protein L17 OS=Homo sapiens GN=RPL17 PE=1 SV=3;Isoform of P18621, 60S ribosomal protein L17 (Fragment) OS=Homo sapiens GN=RPL17 PE=3 SV=1;Protein RPL17-C18orf32 OS=Homo sapiens GN=RPL17-C18orf32 PE=3 SV=1;Isoform of P18621, 60S ribosomal protein L17 (Fragment) OS=Homo sapiens GN=RPL17 PE=3 SV=1;Isofor…	18.9	3	0.04	EQIVPKPEEEVAQK+QWGWTQGR+YSLDPENPTK
200a	sp|P16278-2|BGAL_HUMAN sp|P16278|BGAL_HUMAN tr|E7EQ29|E7EQ29_HUMAN	1.0000	Isoform of P16278, Isoform 2 of Beta-galactosidase OS=Homo sapiens GN=GLB1;Beta-galactosidase OS=Homo sapiens GN=GLB1 PE=1 SV=2;Isoform of P16278, Beta-galactosidase OS=Homo sapiens GN=GLB1 PE=1 SV=1	9.9	3	0.05	ILPLLLVLLLLGPTRGLR+SLYPLTFIQVK+TEAVASSLYDILAR+VNYGAYINDFK
25	sp|P13010|XRCC5_HUMAN	1.0000	X-ray repair cross-complementing protein 5 OS=Homo sapiens GN=XRCC5 PE=1 SV=3	5.1	3	0.03	DQVTAQEIFQDNHEDGPTAK+EDIIQGFR+TLFPLIEAK
192a	sp|P13804-2|ETFA_HUMAN sp|P13804|ETFA_HUMAN tr|H0YKF0|H0YKF0_HUMAN tr|H0YL12|H0YL12_HUMAN tr|H0YLU7|H0YLU7_HUMAN	1.0000	Isoform of P13804, Isoform 2 of Electron transfer flavoprotein subunit alpha, mitochondrial OS=Homo sapiens GN=ETFA;Electron transfer flavoprotein subunit alpha, mitochondrial OS=Homo sapiens GN=ETFA PE=1 SV=1;Isoform of P13804, Electron transfer flavoprotein subunit alpha, mitochondrial (Fragment) OS=Homo sapiens GN=ETFA PE=1 SV=1;Isoform of P13804, Electron transfer flavoprotein subunit alpha, …	12.1	3	0.04	GLLPEELTPLILATQK+LEVAPISDIIAIK
21	sp|P09972|ALDOC_HUMAN tr|A8MVZ9|A8MVZ9_HUMAN tr|C9J8F3|C9J8F3_HUMAN tr|J3KSV6|J3KSV6_HUMAN tr|J3QKP5|J3QKP5_HUMAN tr|K7EKH5|K7EKH5_HUMAN	1.0000	Fructose-bisphosphate aldolase C OS=Homo sapiens GN=ALDOC PE=1 SV=2;Isoform of P09972, Fructose-bisphosphate aldolase OS=Homo sapiens GN=ALDOC PE=1 SV=1;Isoform of P09972, Fructose-bisphosphate aldolase C (Fragment) OS=Homo sapiens GN=ALDOC PE=1 SV=1;Isoform of P09972, Fructose-bisphosphate aldolase C (Fragment) OS=Homo sapiens GN=ALDOC PE=1 SV=1;Isoform of P09972, Fructose-bisphosphate aldolase …	15.4	3	0.04	GVVPLAGTDGETTTQGLDGLSER
172a	sp|P07737|PROF1_HUMAN	1.0000	Profilin-1 OS=Homo sapiens GN=PFN1 PE=1 SV=2	28.6	3	0.04	DSLLQDGEFSMDLR+DSPSVWAAVPGK+STGGAPTFNVTVTK
170a	sp|P07355-2|ANXA2_HUMAN sp|P07355|ANXA2_HUMAN tr|H0YM50|H0YM50_HUMAN tr|H0YMD0|H0YMD0_HUMAN tr|H0YMU9|H0YMU9_HUMAN tr|H0YN42|H0YN42_HUMAN	1.0000	Isoform of P07355, Isoform 2 of Annexin A2 OS=Homo sapiens GN=ANXA2;Annexin A2 OS=Homo sapiens GN=ANXA2 PE=1 SV=2;Isoform of P07355, Annexin (Fragment) OS=Homo sapiens GN=ANXA2 PE=1 SV=1;Isoform of P07355, Annexin (Fragment) OS=Homo sapiens GN=ANXA2 PE=1 SV=1;Isoform of P07355, Annexin OS=Homo sapiens GN=ANXA2 PE=1 SV=1;Isoform of P07355, Annexin (Fragment) OS=Homo sapiens GN=ANXA2 PE=1 SV=1	11.5	3	0.04	AEDGSVIDYELIDQDAR+QDIAFAYQR
20	sp|P09874|PARP1_HUMAN	1.0000	Poly [ADP-ribose] polymerase 1 OS=Homo sapiens GN=PARP1 PE=1 SV=4	4.1	3	0.04	EELGFRPEYSASQLK+KPPLLNNADSVQAK+QQVPSGESAILDR
17	sp|P00403|COX2_HUMAN	1.0000	Cytochrome c oxidase subunit 2 OS=Homo sapiens GN=MT-CO2 PE=1 SV=1	15.9	3	0.04	IFEMGPVFTL+ILYMTDEVNDPSLTIK+VVLPIEAPIR
152a	sp|P00387-2|NB5R3_HUMAN sp|P00387-3|NB5R3_HUMAN sp|P00387|NB5R3_HUMAN	1.0000	Isoform of P00387, Isoform 2 of NADH-cytochrome b5 reductase 3 OS=Homo sapiens GN=CYB5R3;Isoform of P00387, Isoform 3 of NADH-cytochrome b5 reductase 3 OS=Homo sapiens GN=CYB5R3;NADH-cytochrome b5 reductase 3 OS=Homo sapiens GN=CYB5R3 PE=1 SV=3	15.5	3	0.04	GPSGLLVYQGK+STPAITLESPDIK+SVGMIAGGTGITPMLQVIR
148a	sp|O95816|BAG2_HUMAN	1.0000	BAG family molecular chaperone regulator 2 OS=Homo sapiens GN=BAG2 PE=1 SV=1	13.3	3	0.04	EELNLTANR+IIDEVVNK+LLESLDQLELR
136a	sp|O60716-10|CTND1_HUMAN sp|O60716-11|CTND1_HUMAN sp|O60716-12|CTND1_HUMAN sp|O60716-13|CTND1_HUMAN sp|O60716-14|CTND1_HUMAN sp|O60716-15|CTND1_HUMAN sp|O60716-16|CTND1_HUMAN sp|O60716-17|CTND1_HUMAN sp|O60716-18|CTND1_HUMAN sp|O60716-19|CTND1_HUMAN sp|O60716-20|CTND1_HUMAN sp|O60716-21|CTND1_HUMAN sp|O60716-22|CTND1_HUMAN sp|O60716-23|CTND1_HUMAN sp|O60716-24|CTND1_HUMAN sp|O60716-2|CTND1_HUMAN …	1.0000	Isoform of O60716, Isoform 2AB of Catenin delta-1 OS=Homo sapiens GN=CTNND1;Isoform of O60716, Isoform 2AC of Catenin delta-1 OS=Homo sapiens GN=CTNND1;Isoform of O60716, Isoform 2BC of Catenin delta-1 OS=Homo sapiens GN=CTNND1;Isoform of O60716, Isoform 2A of Catenin delta-1 OS=Homo sapiens GN=CTNND1;Isoform of O60716, Isoform 2B of Catenin delta-1 OS=Homo sapiens GN=CTNND1;Isoform of O60716, Is…	6.4	3	0.04	KPIEDPANDTVDFPK+SDFQVNLNNASR+TVQPVAMGPDGLPVDASSVSNNYIQTLGR
122a	sp|O00743-3|PPP6_HUMAN sp|O00743|PPP6_HUMAN	1.0000	Isoform of O00743, Isoform 3 of Serine/threonine-protein phosphatase 6 catalytic subunit OS=Homo sapiens GN=PPP6C;Serine/threonine-protein phosphatase 6 catalytic subunit OS=Homo sapiens GN=PPP6C PE=1 SV=1	10.2	3	0.04	TGGQVPDTNYIFMGDFVDR+VTNEFVHINNLK
111a	sp|ALDOA_RABIT| sp|P04075-2|ALDOA_HUMAN sp|P04075|ALDOA_HUMAN tr|H3BPS8|H3BPS8_HUMAN tr|H3BQN4|H3BQN4_HUMAN tr|J3KPS3|J3KPS3_HUMAN	1.0000	sp ALDOA_RABIT ;Isoform of P04075, Isoform 2 of Fructose-bisphosphate aldolase A OS=Homo sapiens GN=ALDOA;Fructose-bisphosphate aldolase A OS=Homo sapiens GN=ALDOA PE=1 SV=2;Isoform of P04075, Fructose-bisphosphate aldolase A (Fragment) OS=Homo sapiens GN=ALDOA PE=1 SV=1;Isoform of P04075, Fructose-bisphosphate aldolase OS=Homo sapiens GN=ALDOA PE=1 SV=1;Isoform of P04075, Fructose-bisphosphate a…	20.5	3	0.04	GILAADESTGSIAK+GVVPLAGTNGETTTQGLDGLSER+IGEHTPSALAIMENANVLAR
107	sp|Q9Y573-2|IPP_HUMAN sp|Q9Y573|IPP_HUMAN	1.0000	Isoform of Q9Y573, Isoform 2 of Actin-binding protein IPP OS=Homo sapiens GN=IPP;Actin-binding protein IPP OS=Homo sapiens GN=IPP PE=2 SV=1	6.9	3	0.04	FDTFSQYWTTVSSLHQAR+HAQLILAQINK+YIEGVSDFNLR
534a	sp|Q9UKS6|PACN3_HUMAN tr|A0A0C4DGG1|A0A0C4DGG1_HUMAN	0.9999	Protein kinase C and casein kinase substrate in neurons protein 3 OS=Homo sapiens GN=PACSIN3 PE=1 SV=2;Isoform of Q9UKS6, Protein kinase C and casein kinase substrate in neurons protein 3 (Fragment) OS=Homo sapiens GN=PACSIN3 PE=1 SV=1	6.9	3	0.04	ALYDYAGQEADELSFR+AQYEQTLAELHR
531a	sp|Q96R06|SPAG5_HUMAN	0.9999	Sperm-associated antigen 5 OS=Homo sapiens GN=SPAG5 PE=1 SV=2	4.5	3	0.03	ELQEVIQQQNEK+HMQAELQQQQAVLAK+SQLAVPHPETQDSSTQTDTSHSGITNK
528a	sp|P84098|RL19_HUMAN tr|J3KTE4|J3KTE4_HUMAN tr|J3QR09|J3QR09_HUMAN	0.9999	60S ribosomal protein L19 OS=Homo sapiens GN=RPL19 PE=1 SV=1;Isoform of P84098, Ribosomal protein L19 OS=Homo sapiens GN=RPL19 PE=1 SV=1;Isoform of P84098, Ribosomal protein L19 OS=Homo sapiens GN=RPL19 PE=1 SV=1	13.5	3	0.04	LLADQAEAR+VWLDPNETNEIANANSR
513	sp|Q16891-2|MIC60_HUMAN sp|Q16891-3|MIC60_HUMAN sp|Q16891-4|MIC60_HUMAN sp|Q16891|MIC60_HUMAN tr|B9A067|B9A067_HUMAN tr|C9J406|C9J406_HUMAN tr|H7C463|H7C463_HUMAN	0.9999	Isoform of Q16891, Isoform 2 of MICOS complex subunit MIC60 OS=Homo sapiens GN=IMMT;Isoform of Q16891, Isoform 3 of MICOS complex subunit MIC60 OS=Homo sapiens GN=IMMT;Isoform of Q16891, Isoform 4 of MICOS complex subunit MIC60 OS=Homo sapiens GN=IMMT;MICOS complex subunit MIC60 OS=Homo sapiens GN=IMMT PE=1 SV=1;Isoform of Q16891, MICOS complex subunit MIC60 OS=Homo sapiens GN=IMMT PE=1 SV=2;Isof…	3.4	3	0.03	ELDSITPEVLPGWK+SEFEQNLSEK
512	sp|Q13347|EIF3I_HUMAN	0.9999	Eukaryotic translation initiation factor 3 subunit I OS=Homo sapiens GN=EIF3I PE=1 SV=1	6.8	3	0.04	DPSQIDNNEPYMK+SGEVLVNVK
510	sp|Q02413|DSG1_HUMAN	0.9999	Desmoglein-1 OS=Homo sapiens GN=DSG1 PE=1 SV=2	1.5	3	0.04	YVMGNNPADLLAVDSR
362b	sp|Q13557-10|KCC2D_HUMAN sp|Q13557-11|KCC2D_HUMAN sp|Q13557-12|KCC2D_HUMAN sp|Q13557-3|KCC2D_HUMAN sp|Q13557-4|KCC2D_HUMAN sp|Q13557-5|KCC2D_HUMAN sp|Q13557-6|KCC2D_HUMAN sp|Q13557-8|KCC2D_HUMAN sp|Q13557-9|KCC2D_HUMAN sp|Q13557|KCC2D_HUMAN tr|D6R938|D6R938_HUMAN tr|E9PBG7|E9PBG7_HUMAN tr|E9PF82|E9PF82_HUMAN	0.9999	Isoform of Q13557, Isoform Delta 10 of Calcium/calmodulin-dependent protein kinase type II subunit delta OS=Homo sapiens GN=CAMK2D;Isoform of Q13557, Isoform Delta 11 of Calcium/calmodulin-dependent protein kinase type II subunit delta OS=Homo sapiens GN=CAMK2D;Isoform of Q13557, Isoform Delta 12 of Calcium/calmodulin-dependent protein kinase type II subunit delta OS=Homo sapiens GN=CAMK2D;Isofor…	8.4	3	0.03	DLKPENLLLASK+FYFENALSK+VTEQLIEAINNGDFEAYTK
541a	sp|P61619|S61A1_HUMAN tr|B4DR61|B4DR61_HUMAN	0.9998	Protein transport protein Sec61 subunit alpha isoform 1 OS=Homo sapiens GN=SEC61A1 PE=1 SV=2;Isoform of P61619, Protein transport protein Sec61 subunit alpha isoform 1 OS=Homo sapiens GN=SEC61A1 PE=1 SV=1	12.2	3	0.03	AFSPTTVNTGR+GQYNTYPIK+IIEVGDTPK+LFYTSNIPIILQSALVSNLYVISQMLSAR
539a	sp|A6ZKI3|F127A_HUMAN	0.9998	Isoform of O15255, Protein FAM127A OS=Homo sapiens GN=FAM127A PE=1 SV=1	25.7	3	0.03	ALLALPIRPATR+VFGWEEDEDF+VTFLITR
500b	sp|P07477|TRY1_HUMAN sp|P07478|TRY2_HUMAN sp|Q8NHM4|TRY6_HUMAN tr|A0A087WW55|A0A087WW55_HUMAN tr|A0A0J9YW57|A0A0J9YW57_HUMAN tr|A0A0J9YXX4|A0A0J9YXX4_HUMAN tr|A0A0J9YYC8|A0A0J9YYC8_HUMAN tr|A6XMV8|A6XMV8_HUMAN tr|A6XMV9|A6XMV9_HUMAN tr|E7EQ64|E7EQ64_HUMAN tr|H0Y8D1|H0Y8D1_HUMAN tr|Q5NV56|Q5NV56_HUMAN	0.9998	Trypsin-1 OS=Homo sapiens GN=PRSS1 PE=1 SV=1;Trypsin-2 OS=Homo sapiens GN=PRSS2 PE=1 SV=1;Putative trypsin-6 OS=Homo sapiens GN=PRSS3P2 PE=5 SV=2;Isoform of P07477, Trypsin-1 OS=Homo sapiens GN=PRSS1 PE=1 SV=1;Isoform of P07478, Trypsin-2 OS=Homo sapiens GN=PRSS2 PE=1 SV=1;Isoform of P07478, Trypsin-2 OS=Homo sapiens GN=PRSS2 PE=1 SV=1;Isoform of P07478, Trypsin-2 OS=Homo sapiens GN=PRSS2 PE=1 SV…	8.1	3	0.04	LGEHNIEVLEGNEQFINAAK+VLEGNEQFINAAK
549a	sp|Q8NC51-3|PAIRB_HUMAN sp|Q8NC51-4|PAIRB_HUMAN	0.9997	Isoform of Q8NC51, Isoform 3 of Plasminogen activator inhibitor 1 RNA-binding protein OS=Homo sapiens GN=SERBP1;Isoform of Q8NC51, Isoform 4 of Plasminogen activator inhibitor 1 RNA-binding protein OS=Homo sapiens GN=SERBP1	11.9	3	0.03	DELTDLDQSNVTEETPEGEEHHPVADTENK+FDQLFDDESDPFEVLK
547a	sp|P14314-2|GLU2B_HUMAN sp|P14314|GLU2B_HUMAN tr|K7ELL7|K7ELL7_HUMAN	0.9997	Isoform of P14314, Isoform 2 of Glucosidase 2 subunit beta OS=Homo sapiens GN=PRKCSH;Glucosidase 2 subunit beta OS=Homo sapiens GN=PRKCSH PE=1 SV=2;Isoform of P14314, Glucosidase 2 subunit beta OS=Homo sapiens GN=PRKCSH PE=1 SV=1	6.3	3	0.03	ILIEDWK+LVSQKPK+MPPYDEQTQAFIDAAQEAR
345b	sp|P32119|PRDX2_HUMAN	0.9997	Peroxiredoxin-2 OS=Homo sapiens GN=PRDX2 PE=1 SV=5	14.1	3	0.03	EGGLGPLNIPLLADVTR+QITVNDLPVGR
550a	sp|O95168-2|NDUB4_HUMAN sp|O95168|NDUB4_HUMAN	0.9996	Isoform of O95168, Isoform 2 of NADH dehydrogenase [ubiquinone] 1 beta subcomplex subunit 4 OS=Homo sapiens GN=NDUFB4;NADH dehydrogenase [ubiquinone] 1 beta subcomplex subunit 4 OS=Homo sapiens GN=NDUFB4 PE=1 SV=3	23.3	3	0.04	GLIENPALLR+TLPETLDPAEYNISPETR
176d	sp|Q12931-2|TRAP1_HUMAN sp|Q12931|TRAP1_HUMAN tr|I3L0K7|I3L0K7_HUMAN	0.9994	Isoform of Q12931, Isoform 2 of Heat shock protein 75 kDa, mitochondrial OS=Homo sapiens GN=TRAP1;Heat shock protein 75 kDa, mitochondrial OS=Homo sapiens GN=TRAP1 PE=1 SV=3;Isoform of Q12931, Heat shock protein 75 kDa, mitochondrial OS=Homo sapiens GN=TRAP1 PE=1 SV=1	5.5	3	0.02	AQLLQPTLEINPR+GVVDSEDIPLNLSR
556	sp|P52429|DGKE_HUMAN tr|I3L112|I3L112_HUMAN	0.9993	Diacylglycerol kinase epsilon OS=Homo sapiens GN=DGKE PE=1 SV=1;Isoform of P52429, Diacylglycerol kinase (Fragment) OS=Homo sapiens GN=DGKE PE=1 SV=1	5.9	3	0.03	ILLNPVQVFDVTK+SGTNMGEGLLGEFR
558	sp|Q71UM5|RS27L_HUMAN tr|C9JLI6|C9JLI6_HUMAN tr|H0YMV8|H0YMV8_HUMAN	0.9992	40S ribosomal protein S27-like OS=Homo sapiens GN=RPS27L PE=1 SV=3;Isoform of Q71UM5, 40S ribosomal protein S27 OS=Homo sapiens GN=RPS27L PE=1 SV=1;Isoform of Q71UM5, 40S ribosomal protein S27 OS=Homo sapiens GN=RPS27L PE=1 SV=1	28.6	3	0.03	DLLHPSLEEEK+LVQSPNSYFMDVK
563	sp|Q5T160|SYRM_HUMAN tr|H0Y450|H0Y450_HUMAN	0.9988	Probable arginine--tRNA ligase, mitochondrial OS=Homo sapiens GN=RARS2 PE=1 SV=1;Isoform of Q5T160, Probable arginine--tRNA ligase, mitochondrial (Fragment) OS=Homo sapiens GN=RARS2 PE=1 SV=1	10.7	3	0.03	SELFSGLPQK+TVLQQVIEDGSK
567	sp|Q14152-2|EIF3A_HUMAN sp|Q14152|EIF3A_HUMAN	0.9985	Isoform of Q14152, Isoform 2 of Eukaryotic translation initiation factor 3 subunit A OS=Homo sapiens GN=EIF3A;Eukaryotic translation initiation factor 3 subunit A OS=Homo sapiens GN=EIF3A PE=1 SV=1	2.5	3	0.03	IGLINDMVR+LEEIPLIK+LLLTPWVK+YLELCVDLR
568	sp|Q04446|GLGB_HUMAN tr|E9PGM4|E9PGM4_HUMAN	0.9984	1,4-alpha-glucan-branching enzyme OS=Homo sapiens GN=GBE1 PE=1 SV=3;Isoform of Q04446, 1,4-alpha-glucan-branching enzyme OS=Homo sapiens GN=GBE1 PE=1 SV=1	5.7	3	0.03	IVLDSDAAEYGGHQR+QFHLTDDDLLR+VALILQNVDLPN
571	sp|O15021-4|MAST4_HUMAN sp|O15021|MAST4_HUMAN tr|E7EX28|E7EX28_HUMAN tr|H7C0U3|H7C0U3_HUMAN tr|H7C2V7|H7C2V7_HUMAN tr|H7C3S4|H7C3S4_HUMAN tr|J3QT34|J3QT34_HUMAN	0.9980	Isoform of O15021, Isoform 4 of Microtubule-associated serine/threonine-protein kinase 4 OS=Homo sapiens GN=MAST4;Microtubule-associated serine/threonine-protein kinase 4 OS=Homo sapiens GN=MAST4 PE=1 SV=3;Isoform of O15021, Microtubule-associated serine/threonine-protein kinase 4 OS=Homo sapiens GN=MAST4 PE=1 SV=1;Isoform of O15021, Microtubule-associated serine/threonine-protein kinase 4 (Fragm…	20.0	3	0.02	SQALGQSAPSLTASLK
525a	sp|P43897|EFTS_HUMAN	0.9978	Elongation factor Ts, mitochondrial OS=Homo sapiens GN=TSFM PE=1 SV=2	13.5	3	0.04	GFLNSSELSGLPAGPDR+LGQHVVGMAPLSVGSLDDEPGGEAETK
579	sp|CAS1_BOVIN|	0.9972	sp CAS1_BOVIN	9.3	3	0.03	EGIHAQQK+FFVAPFPEVFGK
582a	sp|P13796|PLSL_HUMAN	0.9960	Plastin-2 OS=Homo sapiens GN=LCP1 PE=1 SV=6	4.9	3	0.03	ISFDEFIK+LSPEELLLR+VYALPEDLVEVNPK
671	sp|Q9NNW5|WDR6_HUMAN tr|A0A087X295|A0A087X295_HUMAN tr|E9PDU5|E9PDU5_HUMAN	0.9910	WD repeat-containing protein 6 OS=Homo sapiens GN=WDR6 PE=1 SV=1;Isoform of Q9NNW5, WD repeat-containing protein 6 OS=Homo sapiens GN=WDR6 PE=1 SV=1;Isoform of Q9NNW5, WD repeat-containing protein 6 OS=Homo sapiens GN=WDR6 PE=1 SV=1	3.2	3	0.04	AGAGAPVVGSGSSGGGNAFTGLGPVSTLPSLHGK
608	sp|P08047-2|SP1_HUMAN sp|P08047-3|SP1_HUMAN sp|P08047|SP1_HUMAN	0.9910	Isoform of P08047, Isoform 2 of Transcription factor Sp1 OS=Homo sapiens GN=SP1;Isoform of P08047, Isoform 3 of Transcription factor Sp1 OS=Homo sapiens GN=SP1;Transcription factor Sp1 OS=Homo sapiens GN=SP1 PE=1 SV=3	3.8	3	0.04	VSGLQGSDALNIQQNQTSGGSLQAGQQK
100	sp|Q9NX63|MIC19_HUMAN tr|C9JRZ6|C9JRZ6_HUMAN tr|F8WAR4|F8WAR4_HUMAN	1.0000	MICOS complex subunit MIC19 OS=Homo sapiens GN=CHCHD3 PE=1 SV=1;Isoform of Q9NX63, MICOS complex subunit OS=Homo sapiens GN=CHCHD3 PE=1 SV=1;Isoform of Q9NX63, MICOS complex subunit OS=Homo sapiens GN=CHCHD3 PE=1 SV=1	11.5	2	0.03	VAEELALEQAK+YSGAYGASVSDEELK
95	sp|Q9C035-2|TRIM5_HUMAN sp|Q9C035-3|TRIM5_HUMAN sp|Q9C035-4|TRIM5_HUMAN sp|Q9C035-5|TRIM5_HUMAN sp|Q9C035-6|TRIM5_HUMAN sp|Q9C035|TRIM5_HUMAN tr|E7EQQ5|E7EQQ5_HUMAN tr|H7C134|H7C134_HUMAN	1.0000	Isoform of Q9C035, Isoform Beta of Tripartite motif-containing protein 5 OS=Homo sapiens GN=TRIM5;Isoform of Q9C035, Isoform Gamma of Tripartite motif-containing protein 5 OS=Homo sapiens GN=TRIM5;Isoform of Q9C035, Isoform Delta of Tripartite motif-containing protein 5 OS=Homo sapiens GN=TRIM5;Isoform of Q9C035, Isoform Epsilon of Tripartite motif-containing protein 5 OS=Homo sapiens GN=TRIM5;Is…	8.9	2	0.03	QQEAEELEADIR+TNVLADFEQLR
93	sp|Q9BYD3-2|RM04_HUMAN sp|Q9BYD3|RM04_HUMAN tr|K7EKI4|K7EKI4_HUMAN tr|K7ELF1|K7ELF1_HUMAN tr|K7ELQ0|K7ELQ0_HUMAN tr|K7ES61|K7ES61_HUMAN tr|X6RAY8|X6RAY8_HUMAN	1.0000	Isoform of Q9BYD3, Isoform 2 of 39S ribosomal protein L4, mitochondrial OS=Homo sapiens GN=MRPL4;39S ribosomal protein L4, mitochondrial OS=Homo sapiens GN=MRPL4 PE=1 SV=1;Isoform of Q9BYD3, 39S ribosomal protein L4, mitochondrial OS=Homo sapiens GN=MRPL4 PE=1 SV=1;Isoform of Q9BYD3, 39S ribosomal protein L4, mitochondrial (Fragment) OS=Homo sapiens GN=MRPL4 PE=1 SV=1;Isoform of Q9BYD3, 39S ribos…	27.6	2	0.03	ATENPEQVASEGLPEPVLR+VGLADLHPDVFATAPR
92	sp|Q9BSD7|NTPCR_HUMAN tr|Q5TDF0|Q5TDF0_HUMAN	1.0000	Cancer-related nucleoside-triphosphatase OS=Homo sapiens GN=NTPCR PE=1 SV=1;Isoform of Q9BSD7, Cancer-related nucleoside-triphosphatase OS=Homo sapiens GN=NTPCR PE=1 SV=1	14.2	2	0.03	IGFDVVTLSGTR+SSGVPVDGFYTEEVR
89	sp|Q96CS3|FAF2_HUMAN	1.0000	FAS-associated factor 2 OS=Homo sapiens GN=FAF2 PE=1 SV=2	6.7	2	0.03	AHPVFYQGTYSQALNDAK+QQQDEAYLASLR
88	sp|Q96AG4|LRC59_HUMAN	1.0000	Leucine-rich repeat-containing protein 59 OS=Homo sapiens GN=LRRC59 PE=1 SV=1	8.1	2	0.03	LVNLQHLDLLNNK+LVTLPVSFAQLK
87	sp|Q92769-3|HDAC2_HUMAN sp|Q92769|HDAC2_HUMAN	1.0000	Isoform of Q92769, Isoform 2 of Histone deacetylase 2 OS=Homo sapiens GN=HDAC2;Histone deacetylase 2 OS=Homo sapiens GN=HDAC2 PE=1 SV=2	8.1	2	0.03	DGIDDESYGQIFKPIISK+LHISPSNMTNQNTPEYMEK
83	sp|Q8WVX9|FACR1_HUMAN tr|E9PNW8|E9PNW8_HUMAN	1.0000	Fatty acyl-CoA reductase 1 OS=Homo sapiens GN=FAR1 PE=1 SV=1;Isoform of Q8WVX9, Fatty acyl-CoA reductase 1 (Fragment) OS=Homo sapiens GN=FAR1 PE=1 SV=1	7.8	2	0.03	ALAEYVVQQEGAK+NVLLTGATGFLGK
81	sp|Q8N1F8-2|S11IP_HUMAN sp|Q8N1F8|S11IP_HUMAN tr|C9JQV3|C9JQV3_HUMAN	1.0000	Isoform of Q8N1F8, Isoform 2 of Serine/threonine-protein kinase 11-interacting protein OS=Homo sapiens GN=STK11IP;Serine/threonine-protein kinase 11-interacting protein OS=Homo sapiens GN=STK11IP PE=1 SV=3;Isoform of Q8N1F8, Serine/threonine-protein kinase 11-interacting protein OS=Homo sapiens GN=STK11IP PE=1 SV=1	4.0	2	0.03	DAATGFLLDGK+LELQSLEAAEIEPEAQAQR
80	sp|Q8IZ40|RCOR2_HUMAN	1.0000	REST corepressor 2 OS=Homo sapiens GN=RCOR2 PE=1 SV=2	4.2	2	0.03	DFGAIAEVIGNK+GLDSQLISLK
79	sp|Q8IXW5-2|RPAP2_HUMAN sp|Q8IXW5|RPAP2_HUMAN	1.0000	Isoform of Q8IXW5, Isoform 2 of Putative RNA polymerase II subunit B1 CTD phosphatase RPAP2 OS=Homo sapiens GN=RPAP2;Putative RNA polymerase II subunit B1 CTD phosphatase RPAP2 OS=Homo sapiens GN=RPAP2 PE=1 SV=1	4.1	2	0.03	FFEAQIPK+GSGTAIKPLPSYENLK
74	sp|Q6P444|MTFR2_HUMAN tr|E9PN39|E9PN39_HUMAN	1.0000	Mitochondrial fission regulator 2 OS=Homo sapiens GN=MTFR2 PE=1 SV=2;Isoform of Q6P444, Mitochondrial fission regulator 2 (Fragment) OS=Homo sapiens GN=MTFR2 PE=1 SV=1	9.4	2	0.03	IAALENELTFLR+NDLPVNEAAIR
72	sp|Q66PJ3-2|AR6P4_HUMAN sp|Q66PJ3-3|AR6P4_HUMAN sp|Q66PJ3-4|AR6P4_HUMAN sp|Q66PJ3-7|AR6P4_HUMAN sp|Q66PJ3|AR6P4_HUMAN tr|A0A0C4DG62|A0A0C4DG62_HUMAN tr|F5GYV5|F5GYV5_HUMAN tr|F5H7X4|F5H7X4_HUMAN tr|F8WCT1|F8WCT1_HUMAN tr|H7BZV4|H7BZV4_HUMAN	1.0000	Isoform of Q66PJ3, Isoform 2 of ADP-ribosylation factor-like protein 6-interacting protein 4 OS=Homo sapiens GN=ARL6IP4;Isoform of Q66PJ3, Isoform 3 of ADP-ribosylation factor-like protein 6-interacting protein 4 OS=Homo sapiens GN=ARL6IP4;Isoform of Q66PJ3, Isoform 4 of ADP-ribosylation factor-like protein 6-interacting protein 4 OS=Homo sapiens GN=ARL6IP4;Isoform of Q66PJ3, Isoform 7 of ADP-rib…	15.5	2	0.03	AEAQQVEALPGPSLDQWHR+SAGEEEDGPVLTDEQK
71	sp|Q5TAX3|TUT4_HUMAN tr|A0A0C4DFM7|A0A0C4DFM7_HUMAN tr|H0YDJ1|H0YDJ1_HUMAN tr|H0YEE8|H0YEE8_HUMAN	1.0000	Terminal uridylyltransferase 4 OS=Homo sapiens GN=ZCCHC11 PE=1 SV=3;Isoform of Q5TAX3, Terminal uridylyltransferase 4 OS=Homo sapiens GN=ZCCHC11 PE=1 SV=1;Isoform of Q5TAX3, Terminal uridylyltransferase 4 (Fragment) OS=Homo sapiens GN=ZCCHC11 PE=1 SV=1;Isoform of Q5TAX3, Terminal uridylyltransferase 4 (Fragment) OS=Homo sapiens GN=ZCCHC11 PE=1 SV=1	6.2	2	0.03	NLVNAQQVAGSAQQQGDQSIR
68	sp|Q16363-2|LAMA4_HUMAN sp|Q16363|LAMA4_HUMAN tr|A0A0A0MQS9|A0A0A0MQS9_HUMAN tr|A0A0A0MTC7|A0A0A0MTC7_HUMAN	1.0000	Isoform of Q16363, Isoform 2 of Laminin subunit alpha-4 OS=Homo sapiens GN=LAMA4;Laminin subunit alpha-4 OS=Homo sapiens GN=LAMA4 PE=1 SV=4;Isoform of Q16363, Laminin subunit alpha-4 OS=Homo sapiens GN=LAMA4 PE=1 SV=1;Isoform of Q16363, Laminin subunit alpha-4 OS=Homo sapiens GN=LAMA4 PE=1 SV=1	1.8	2	0.03	EPVFVGGVPESLLTPR+TLFPVVLEQLDDYNAK
64	sp|Q14318-2|FKBP8_HUMAN sp|Q14318|FKBP8_HUMAN tr|M0R2K9|M0R2K9_HUMAN	1.0000	Isoform of Q14318, Isoform 2 of Peptidyl-prolyl cis-trans isomerase FKBP8 OS=Homo sapiens GN=FKBP8;Peptidyl-prolyl cis-trans isomerase FKBP8 OS=Homo sapiens GN=FKBP8 PE=1 SV=2;Isoform of Q14318, Peptidyl-prolyl cis-trans isomerase (Fragment) OS=Homo sapiens GN=FKBP8 PE=1 SV=2	6.2	2	0.03	TAVDGPDLEMLTGQER
62	sp|Q13501-2|SQSTM_HUMAN sp|Q13501|SQSTM_HUMAN	1.0000	Isoform of Q13501, Isoform 2 of Sequestosome-1 OS=Homo sapiens GN=SQSTM1;Sequestosome-1 OS=Homo sapiens GN=SQSTM1 PE=1 SV=1	13.8	2	0.03	EVDPSTGELQSLQMPESEGPSSLDPSQEGPTGLK+NYDIGAALDTIQYSK
7	sp|O14980|XPO1_HUMAN	1.0000	Exportin-1 OS=Homo sapiens GN=XPO1 PE=1 SV=1	2.5	2	0.03	EFAGEDTSDLFLEER+SAFPHLQDAQVK
59	sp|Q06210-2|GFPT1_HUMAN sp|Q06210|GFPT1_HUMAN	1.0000	Isoform of Q06210, Isoform 2 of Glutamine--fructose-6-phosphate aminotransferase [isomerizing] 1 OS=Homo sapiens GN=GFPT1;Glutamine--fructose-6-phosphate aminotransferase [isomerizing] 1 OS=Homo sapiens GN=GFPT1 PE=1 SV=3	5.3	2	0.03	EILETLIK+GYDFESETDTETIAK+SVHFPGQAVGTRR
499a	sp|Q9Y6N5|SQRD_HUMAN tr|H3BMS6|H3BMS6_HUMAN tr|H3BNX3|H3BNX3_HUMAN	1.0000	Sulfide:quinone oxidoreductase, mitochondrial OS=Homo sapiens GN=SQRDL PE=1 SV=1;Isoform of Q9Y6N5, Sulfide:quinone oxidoreductase, mitochondrial (Fragment) OS=Homo sapiens GN=SQRDL PE=4 SV=1;Uncharacterized protein (Fragment) OS=Homo sapiens PE=4 SV=1	15.5	2	0.03	EGNAIFTFPNTPVK+VGAENVAIVEPSER
492a	sp|Q9Y3Y2-3|CHTOP_HUMAN sp|Q9Y3Y2-4|CHTOP_HUMAN sp|Q9Y3Y2|CHTOP_HUMAN tr|X6R700|X6R700_HUMAN	1.0000	Isoform of Q9Y3Y2, Isoform 2 of Chromatin target of PRMT1 protein OS=Homo sapiens GN=CHTOP;Isoform of Q9Y3Y2, Isoform 3 of Chromatin target of PRMT1 protein OS=Homo sapiens GN=CHTOP;Chromatin target of PRMT1 protein OS=Homo sapiens GN=CHTOP PE=1 SV=2;Isoform of Q9Y3Y2, Chromatin target of PRMT1 protein OS=Homo sapiens GN=CHTOP PE=1 SV=1	12.9	2	0.03	ASMQQQQQLASAR+EQLDNQLDAYMSK
490a	sp|Q9Y2X3|NOP58_HUMAN	1.0000	Nucleolar protein 58 OS=Homo sapiens GN=NOP58 PE=1 SV=1	5.9	2	0.03	LSELLPEEVEAEVK+YDAFGEDSSSAMGVENR
57	sp|P68400|CSK21_HUMAN sp|Q8NEV1|CSK23_HUMAN tr|E7EU96|E7EU96_HUMAN tr|Q5U5J2|Q5U5J2_HUMAN	1.0000	Casein kinase II subunit alpha OS=Homo sapiens GN=CSNK2A1 PE=1 SV=1;Casein kinase II subunit alpha 3 OS=Homo sapiens GN=CSNK2A3 PE=1 SV=2;Isoform of P68400, Casein kinase II subunit alpha OS=Homo sapiens GN=CSNK2A1 PE=1 SV=1;Isoform of P68400, CSNK2A1 protein OS=Homo sapiens GN=CSNK2A1 PE=1 SV=1	7.0	2	0.03	QLYQTLTDYDIR+TPALVFEHVNNTDFK
482a	sp|Q9UK99-2|FBX3_HUMAN sp|Q9UK99-3|FBX3_HUMAN sp|Q9UK99|FBX3_HUMAN tr|E9PJM3|E9PJM3_HUMAN tr|G3V1E0|G3V1E0_HUMAN	1.0000	Isoform of Q9UK99, Isoform 2 of F-box only protein 3 OS=Homo sapiens GN=FBXO3;Isoform of Q9UK99, Isoform 3 of F-box only protein 3 OS=Homo sapiens GN=FBXO3;F-box only protein 3 OS=Homo sapiens GN=FBXO3 PE=1 SV=3;Isoform of Q9UK99, F-box only protein 3 OS=Homo sapiens GN=FBXO3 PE=1 SV=1;Isoform of Q9UK99, F-box only protein 3 OS=Homo sapiens GN=FBXO3 PE=1 SV=1	13.1	2	0.03	GDVEEVQGPGVVGEFPIISPGR+IFNVAIPR+SEDLLDVDTAAGGFQQR
478a	sp|Q9UHD2|TBK1_HUMAN	1.0000	Serine/threonine-protein kinase TBK1 OS=Homo sapiens GN=TBK1 PE=1 SV=1	3.3	2	0.03	IISSNQELIYEGR+LFAIEEETTTR
473a	sp|Q9UBM7|DHCR7_HUMAN	1.0000	7-dehydrocholesterol reductase OS=Homo sapiens GN=DHCR7 PE=1 SV=1	6.3	2	0.03	FLPGYVGGIQEGAVTPAGVVNK+YTAAVPYR
467a	sp|Q9NZL4-3|HPBP1_HUMAN sp|Q9NZL4|HPBP1_HUMAN	1.0000	Isoform of Q9NZL4, Isoform 3 of Hsp70-binding protein 1 OS=Homo sapiens GN=HSPBP1;Hsp70-binding protein 1 OS=Homo sapiens GN=HSPBP1 PE=1 SV=1	6.1	2	0.03	EPELGLEELLR+EQEAGLLQFLR
466a	sp|Q9NZI8|IF2B1_HUMAN	1.0000	Insulin-like growth factor 2 mRNA-binding protein 1 OS=Homo sapiens GN=IGF2BP1 PE=1 SV=2	4.5	2	0.03	QQQVDIPLR+TVNELQNLTAAEVVVPR
463a	sp|Q9NXS2-3|QPCTL_HUMAN sp|Q9NXS2|QPCTL_HUMAN	1.0000	Isoform of Q9NXS2, Isoform 2 of Glutaminyl-peptide cyclotransferase-like protein OS=Homo sapiens GN=QPCTL;Glutaminyl-peptide cyclotransferase-like protein OS=Homo sapiens GN=QPCTL PE=1 SV=2	7.3	2	0.03	GLMEPLLPPK+TPGSPGNLQVR
446a	sp|Q9BQ67|GRWD1_HUMAN	1.0000	Glutamate-rich WD repeat-containing protein 1 OS=Homo sapiens GN=GRWD1 PE=1 SV=1	10.5	2	0.03	DPEAGDVEADPGLADLPQQLLFVHQGETELK+LLQVVEEPQALAAFLR
440a	sp|Q99497|PARK7_HUMAN	1.0000	Protein deglycase DJ-1 OS=Homo sapiens GN=PARK7 PE=1 SV=2	21.7	2	0.03	EGPYDVVVLPGGNLGAQNLSESAAVK+GAEEMETVIPVDVMR
433a	sp|Q96H20-2|SNF8_HUMAN sp|Q96H20|SNF8_HUMAN	1.0000	Isoform of Q96H20, Isoform 2 of Vacuolar-sorting protein SNF8 OS=Homo sapiens GN=SNF8;Vacuolar-sorting protein SNF8 OS=Homo sapiens GN=SNF8 PE=1 SV=1	10.1	2	0.03	FAQDVSQDDLIR+GTVLAEDQLAQMSK
432a	sp|Q96GD4-2|AURKB_HUMAN sp|Q96GD4-4|AURKB_HUMAN sp|Q96GD4-5|AURKB_HUMAN sp|Q96GD4|AURKB_HUMAN tr|J3KT86|J3KT86_HUMAN	1.0000	Isoform of Q96GD4, Isoform 2 of Aurora kinase B OS=Homo sapiens GN=AURKB;Isoform of Q96GD4, Isoform 4 of Aurora kinase B OS=Homo sapiens GN=AURKB;Isoform of Q96GD4, Isoform 5 of Aurora kinase B OS=Homo sapiens GN=AURKB;Aurora kinase B OS=Homo sapiens GN=AURKB PE=1 SV=3;Isoform of Q96GD4, Aurora kinase B (Fragment) OS=Homo sapiens GN=AURKB PE=1 SV=1	10.3	2	0.03	DIKPENLLLGLK+LPLAQVSAHPWVR
416a	sp|Q8NG27-3|PJA1_HUMAN sp|Q8NG27|PJA1_HUMAN	1.0000	Isoform of Q8NG27, Isoform 3 of E3 ubiquitin-protein ligase Praja-1 OS=Homo sapiens GN=PJA1;E3 ubiquitin-protein ligase Praja-1 OS=Homo sapiens GN=PJA1 PE=1 SV=2	6.0	2	0.03	ADFLPQSSVASQSSSEGK+IFFDTDDDDDMPHSTSR
415a	sp|Q8NF37|PCAT1_HUMAN tr|A0A0G2JQ62|A0A0G2JQ62_HUMAN	1.0000	Lysophosphatidylcholine acyltransferase 1 OS=Homo sapiens GN=LPCAT1 PE=1 SV=2;Isoform of Q8NF37, Lysophosphatidylcholine acyltransferase 1 (Fragment) OS=Homo sapiens GN=LPCAT1 PE=1 SV=1	4.1	2	0.03	NPALYASNVR+TLDTIQLAFK
414a	sp|Q8ND56-2|LS14A_HUMAN sp|Q8ND56-3|LS14A_HUMAN sp|Q8ND56|LS14A_HUMAN	1.0000	Isoform of Q8ND56, Isoform 2 of Protein LSM14 homolog A OS=Homo sapiens GN=LSM14A;Isoform of Q8ND56, Isoform 3 of Protein LSM14 homolog A OS=Homo sapiens GN=LSM14A;Protein LSM14 homolog A OS=Homo sapiens GN=LSM14A PE=1 SV=3	5.0	2	0.03	DFDFESANAQFNK+EFADFEYR
401a	sp|Q6P2E9-2|EDC4_HUMAN sp|Q6P2E9|EDC4_HUMAN	1.0000	Isoform of Q6P2E9, Isoform 2 of Enhancer of mRNA-decapping protein 4 OS=Homo sapiens GN=EDC4;Enhancer of mRNA-decapping protein 4 OS=Homo sapiens GN=EDC4 PE=1 SV=1	2.5	2	0.03	EAFQSVVLPAFEK+GLLPGLLPAPADK
46	sp|P50502|F10A1_HUMAN sp|Q8IZP2|ST134_HUMAN sp|Q8NFI4|F10A5_HUMAN tr|A0A087X1H6|A0A087X1H6_HUMAN tr|F6VDH7|F6VDH7_HUMAN tr|H7C3I1|H7C3I1_HUMAN tr|Q3KNR6|Q3KNR6_HUMAN	1.0000	Hsc70-interacting protein OS=Homo sapiens GN=ST13 PE=1 SV=2;Putative protein FAM10A4 OS=Homo sapiens GN=ST13P4 PE=5 SV=1;Putative protein FAM10A5 OS=Homo sapiens GN=ST13P5 PE=5 SV=1;Isoform of P50502, Hsc70-interacting protein OS=Homo sapiens GN=ST13 PE=1 SV=1;Isoform of P50502, Hsc70-interacting protein (Fragment) OS=Homo sapiens GN=ST13 PE=1 SV=1;Isoform of P50502, Hsc70-interacting protein (Fr…	14.2	2	0.03	AIDLFTDAIK+AIEINPDSAQPYK
374a	sp|Q14681|KCTD2_HUMAN	1.0000	BTB/POZ domain-containing protein KCTD2 OS=Homo sapiens GN=KCTD2 PE=1 SV=3	11.0	2	0.03	DPTYFGPILNYLR+ELNNSTNGIVIEPSEK
373a	sp|Q14498-2|RBM39_HUMAN sp|Q14498-3|RBM39_HUMAN sp|Q14498|RBM39_HUMAN tr|A0A0U1RQH7|A0A0U1RQH7_HUMAN tr|G3XAC6|G3XAC6_HUMAN tr|H0Y4X3|H0Y4X3_HUMAN tr|Q5QP23|Q5QP23_HUMAN	1.0000	Isoform of Q14498, Isoform 2 of RNA-binding protein 39 OS=Homo sapiens GN=RBM39;Isoform of Q14498, Isoform 3 of RNA-binding protein 39 OS=Homo sapiens GN=RBM39;RNA-binding protein 39 OS=Homo sapiens GN=RBM39 PE=1 SV=2;Isoform of Q14498, RNA-binding protein 39 (Fragment) OS=Homo sapiens GN=RBM39 PE=4 SV=1;Isoform of Q14498, RNA-binding protein 39 OS=Homo sapiens GN=RBM39 PE=1 SV=1;Isoform of Q1449…	10.6	2	0.03	DLEEFFSTVGK+VLGVPIIVQASQAEK
368a	sp|Q14157-1|UBP2L_HUMAN sp|Q14157-3|UBP2L_HUMAN sp|Q14157-4|UBP2L_HUMAN sp|Q14157-5|UBP2L_HUMAN sp|Q14157|UBP2L_HUMAN tr|F8W726|F8W726_HUMAN	1.0000	Isoform of Q14157, Isoform 2 of Ubiquitin-associated protein 2-like OS=Homo sapiens GN=UBAP2L;Isoform of Q14157, Isoform 3 of Ubiquitin-associated protein 2-like OS=Homo sapiens GN=UBAP2L;Isoform of Q14157, Isoform 4 of Ubiquitin-associated protein 2-like OS=Homo sapiens GN=UBAP2L;Isoform of Q14157, Isoform 5 of Ubiquitin-associated protein 2-like OS=Homo sapiens GN=UBAP2L;Ubiquitin-associated pr…	2.5	2	0.03	DGSLASNPYSGDLTK+IDLAVLLGK
361a	sp|Q13490-2|BIRC2_HUMAN sp|Q13490|BIRC2_HUMAN tr|E9PMH5|E9PMH5_HUMAN	1.0000	Isoform of Q13490, Isoform 2 of Baculoviral IAP repeat-containing protein 2 OS=Homo sapiens GN=BIRC2;Baculoviral IAP repeat-containing protein 2 OS=Homo sapiens GN=BIRC2 PE=1 SV=2;Isoform of Q13490, Baculoviral IAP repeat-containing protein 2 OS=Homo sapiens GN=BIRC2 PE=1 SV=1	4.9	2	0.03	GQEFVDEIQGR+YIPTEDVSGLSLEEQLR
43	sp|P47755|CAZA2_HUMAN	1.0000	F-actin-capping protein subunit alpha-2 OS=Homo sapiens GN=CAPZA2 PE=1 SV=3	10.8	2	0.03	DIQDSLTVSNEVQTAK+FTITPSTTQVVGILK
352a	sp|Q12899|TRI26_HUMAN tr|A2AE48|A2AE48_HUMAN	1.0000	Tripartite motif-containing protein 26 OS=Homo sapiens GN=TRIM26 PE=1 SV=1;Isoform of Q12899, Tripartite motif-containing protein 26 (Fragment) OS=Homo sapiens GN=TRIM26 PE=1 SV=1	12.1	2	0.03	GEADILAALK+ILNHLSTLR+LALVISELEGK
346a	sp|Q07020-2|RL18_HUMAN sp|Q07020|RL18_HUMAN tr|G3V203|G3V203_HUMAN tr|H0YHA7|H0YHA7_HUMAN tr|J3QQ67|J3QQ67_HUMAN	1.0000	Isoform of Q07020, Isoform 2 of 60S ribosomal protein L18 OS=Homo sapiens GN=RPL18;60S ribosomal protein L18 OS=Homo sapiens GN=RPL18 PE=1 SV=2;Isoform of Q07020, 60S ribosomal protein L18 OS=Homo sapiens GN=RPL18 PE=1 SV=1;Isoform of Q07020, 60S ribosomal protein L18 (Fragment) OS=Homo sapiens GN=RPL18 PE=1 SV=1;Isoform of Q07020, 60S ribosomal protein L18 (Fragment) OS=Homo sapiens GN=RPL18 PE=…	15.1	2	0.03	ILTFDQLALDSPK+TNSTFNQVVLK
41	sp|P46060|RAGP1_HUMAN tr|H0Y4Q3|H0Y4Q3_HUMAN	1.0000	Ran GTPase-activating protein 1 OS=Homo sapiens GN=RANGAP1 PE=1 SV=1;Isoform of P46060, Ran GTPase-activating protein 1 (Fragment) OS=Homo sapiens GN=RANGAP1 PE=1 SV=1	7.9	2	0.03	GAVAIADAIR+GAVAMAETLK
40	sp|P46013-2|KI67_HUMAN sp|P46013|KI67_HUMAN tr|A0A087WV66|A0A087WV66_HUMAN	1.0000	Isoform of P46013, Isoform Short of Antigen KI-67 OS=Homo sapiens GN=MKI67;Antigen KI-67 OS=Homo sapiens GN=MKI67 PE=1 SV=2;Isoform of P46013, Antigen KI-67 OS=Homo sapiens GN=MKI67 PE=1 SV=1	0.7	2	0.03	ALEDLVDFK+DIVEELSALK
326a	sp|P62899-2|RL31_HUMAN sp|P62899-3|RL31_HUMAN sp|P62899|RL31_HUMAN tr|B7Z4C8|B7Z4C8_HUMAN tr|B7Z4E3|B7Z4E3_HUMAN tr|C9JU56|C9JU56_HUMAN tr|H7C2W9|H7C2W9_HUMAN	1.0000	Isoform of P62899, Isoform 2 of 60S ribosomal protein L31 OS=Homo sapiens GN=RPL31;Isoform of P62899, Isoform 3 of 60S ribosomal protein L31 OS=Homo sapiens GN=RPL31;60S ribosomal protein L31 OS=Homo sapiens GN=RPL31 PE=1 SV=1;Isoform of P62899, 60S ribosomal protein L31 OS=Homo sapiens GN=RPL31 PE=1 SV=1;Isoform of P62899, 60S ribosomal protein L31 OS=Homo sapiens GN=RPL31 PE=1 SV=1;Isoform of P…	19.2	2	0.03	LYTLVTYVPVTTFK+SAINEVVTR
325a	sp|P62854|RS26_HUMAN	1.0000	40S ribosomal protein S26 OS=Homo sapiens GN=RPS26 PE=1 SV=3	20.9	2	0.03	DISEASVFDAYVLPK+NIVEAAAVR
39	sp|P45974-2|UBP5_HUMAN sp|P45974|UBP5_HUMAN	1.0000	Isoform of P45974, Isoform Short of Ubiquitin carboxyl-terminal hydrolase 5 OS=Homo sapiens GN=USP5;Ubiquitin carboxyl-terminal hydrolase 5 OS=Homo sapiens GN=USP5 PE=1 SV=2	6.9	2	0.03	GTGLQPGEEELPDIAPPLVTPDEPK+IFQNAPTDPTQDFSTQVAK+QLDNPARIPPCGWK
317a	sp|P62277|RS13_HUMAN tr|J3KMX5|J3KMX5_HUMAN	1.0000	40S ribosomal protein S13 OS=Homo sapiens GN=RPS13 PE=1 SV=2;Isoform of P62277, 40S ribosomal protein S13 OS=Homo sapiens GN=RPS13 PE=1 SV=1	16.9	2	0.03	GLAPDLPEDLYHLIK+GLSQSALPYR
306a	sp|P60866-2|RS20_HUMAN sp|P60866|RS20_HUMAN	1.0000	Isoform of P60866, Isoform 2 of 40S ribosomal protein S20 OS=Homo sapiens GN=RPS20;40S ribosomal protein S20 OS=Homo sapiens GN=RPS20 PE=1 SV=1	19.3	2	0.03	LIDLHSPSEIVK+TPVEPEVAIHR
300a	sp|P56192|SYMC_HUMAN	1.0000	Methionine--tRNA ligase, cytoplasmic OS=Homo sapiens GN=MARS PE=1 SV=2	2.7	2	0.03	ITQDIFQQLLK+NPEQVDLYQFMAK
297a	sp|P55209-2|NP1L1_HUMAN sp|P55209-3|NP1L1_HUMAN sp|P55209|NP1L1_HUMAN tr|B7Z9C2|B7Z9C2_HUMAN tr|F5H4R6|F5H4R6_HUMAN tr|F8VUX1|F8VUX1_HUMAN tr|F8VV59|F8VV59_HUMAN tr|F8VXI6|F8VXI6_HUMAN tr|F8VY35|F8VY35_HUMAN tr|F8W020|F8W020_HUMAN tr|F8W0J6|F8W0J6_HUMAN tr|F8W118|F8W118_HUMAN tr|F8W543|F8W543_HUMAN tr|H0YH88|H0YH88_HUMAN tr|H0YHC3|H0YHC3_HUMAN tr|H0YIV4|H0YIV4_HUMAN	1.0000	Isoform of P55209, Isoform 2 of Nucleosome assembly protein 1-like 1 OS=Homo sapiens GN=NAP1L1;Isoform of P55209, Isoform 3 of Nucleosome assembly protein 1-like 1 OS=Homo sapiens GN=NAP1L1;Nucleosome assembly protein 1-like 1 OS=Homo sapiens GN=NAP1L1 PE=1 SV=1;Isoform of P55209, Nucleosome assembly protein 1-like 1 OS=Homo sapiens GN=NAP1L1 PE=1 SV=1;Isoform of P55209, Nucleosome assembly prote…	9.0	2	0.03	NVDLLSDMVQEHDEPILK+YAVLYQPLFDK
35	sp|P37802-2|TAGL2_HUMAN sp|P37802|TAGL2_HUMAN tr|X6RJP6|X6RJP6_HUMAN	1.0000	Isoform of P37802, Isoform 2 of Transgelin-2 OS=Homo sapiens GN=TAGLN2;Transgelin-2 OS=Homo sapiens GN=TAGLN2 PE=1 SV=3;Isoform of P37802, Transgelin-2 (Fragment) OS=Homo sapiens GN=TAGLN2 PE=1 SV=1	6.4	2	0.03	TLMNLGGLAVAR
34	sp|P35637-2|FUS_HUMAN sp|P35637|FUS_HUMAN sp|Q92804-2|RBP56_HUMAN sp|Q92804|RBP56_HUMAN tr|A0A075B7D9|A0A075B7D9_HUMAN tr|H3BPE7|H3BPE7_HUMAN	1.0000	Isoform of P35637, Isoform Short of RNA-binding protein FUS OS=Homo sapiens GN=FUS;RNA-binding protein FUS OS=Homo sapiens GN=FUS PE=1 SV=1;Isoform of Q92804, Isoform Short of TATA-binding protein-associated factor 2N OS=Homo sapiens GN=TAF15;TATA-binding protein-associated factor 2N OS=Homo sapiens GN=TAF15 PE=1 SV=1;Isoform of Q92804, TATA-binding protein-associated factor 2N OS=Homo sapiens GN…	5.1	2	0.03	AAIDWFDGK+GEATVSFDDPPSAK
280a	sp|P49959-2|MRE11_HUMAN sp|P49959-3|MRE11_HUMAN sp|P49959|MRE11_HUMAN tr|F5GXT0|F5GXT0_HUMAN tr|F8W7U8|F8W7U8_HUMAN	1.0000	Isoform of P49959, Isoform 2 of Double-strand break repair protein MRE11A OS=Homo sapiens GN=MRE11A;Isoform of P49959, Isoform 3 of Double-strand break repair protein MRE11A OS=Homo sapiens GN=MRE11A;Double-strand break repair protein MRE11A OS=Homo sapiens GN=MRE11A PE=1 SV=3;Isoform of P49959, Double-strand break repair protein MRE11A OS=Homo sapiens GN=MRE11A PE=1 SV=1;Isoform of P49959, Doubl…	16.3	2	0.03	GNDTFVTLDEILR+IALYGLGSIPDER+IDISPVLLQK
272a	sp|P48047|ATPO_HUMAN	1.0000	ATP synthase subunit O, mitochondrial OS=Homo sapiens GN=ATP5O PE=1 SV=1	11.3	2	0.03	LVRPPVQVYGIEGR+SFLSQGQVLK
33	sp|P33981-2|TTK_HUMAN sp|P33981|TTK_HUMAN	1.0000	Isoform of P33981, Isoform 2 of Dual specificity protein kinase TTK OS=Homo sapiens GN=TTK;Dual specificity protein kinase TTK OS=Homo sapiens GN=TTK PE=1 SV=2	4.1	2	0.03	LIDFGIANQMQPDTTSVVK+YVNLEEADNQTLDSYR
258a	sp|P42694|HELZ_HUMAN tr|J3QS41|J3QS41_HUMAN	1.0000	Probable helicase with zinc finger domain OS=Homo sapiens GN=HELZ PE=1 SV=2;Isoform of P42694, Probable helicase with zinc finger domain OS=Homo sapiens GN=HELZ PE=1 SV=1	1.2	2	0.03	IASFLQLK+LTSSAEDEVETTYSR
240a	sp|P34932|HSP74_HUMAN tr|A0A087WTS8|A0A087WTS8_HUMAN tr|A0A087WYC1|A0A087WYC1_HUMAN	1.0000	Heat shock 70 kDa protein 4 OS=Homo sapiens GN=HSPA4 PE=1 SV=4;Isoform of P34932, Heat shock 70 kDa protein 4 OS=Homo sapiens GN=HSPA4 PE=1 SV=1;Isoform of P34932, Heat shock 70 kDa protein 4 OS=Homo sapiens GN=HSPA4 PE=1 SV=1	6.5	2	0.03	SNLAYDIVQLPTGLTGIK+VLATAFDTTLGGR
229a	sp|P28288-2|ABCD3_HUMAN sp|P28288|ABCD3_HUMAN	1.0000	Isoform of P28288, Isoform 2 of ATP-binding cassette sub-family D member 3 OS=Homo sapiens GN=ABCD3;ATP-binding cassette sub-family D member 3 OS=Homo sapiens GN=ABCD3 PE=1 SV=1	4.7	2	0.03	IANPDQLLTQDVEK+VLGELWPLFGGR
26	sp|P13667|PDIA4_HUMAN	1.0000	Protein disulfide-isomerase A4 OS=Homo sapiens GN=PDIA4 PE=1 SV=2	4.7	2	0.03	FAMEPEEFDSDTLR+YGIVDYMIEQSGPPSK
208a	sp|P19388|RPAB1_HUMAN tr|A0A087WVZ9|A0A087WVZ9_HUMAN tr|A0A0A0MQR7|A0A0A0MQR7_HUMAN	1.0000	DNA-directed RNA polymerases I, II, and III subunit RPABC1 OS=Homo sapiens GN=POLR2E PE=1 SV=4;Isoform of P19388, DNA-directed RNA polymerases I, II, and III subunit RPABC1 OS=Homo sapiens GN=POLR2E PE=1 SV=1;Isoform of P19388, DNA-directed RNA polymerases I, II, and III subunit RPABC1 OS=Homo sapiens GN=POLR2E PE=1 SV=1	14.1	2	0.03	EEVTELLAR+GYLVTQDELDQTLEEFK
202a	sp|P17980|PRS6A_HUMAN tr|E9PM69|E9PM69_HUMAN tr|R4GNH3|R4GNH3_HUMAN	1.0000	26S protease regulatory subunit 6A OS=Homo sapiens GN=PSMC3 PE=1 SV=3;Isoform of P17980, 26S protease regulatory subunit 6A OS=Homo sapiens GN=PSMC3 PE=1 SV=1;Isoform of P17980, 26S protease regulatory subunit 6A OS=Homo sapiens GN=PSMC3 PE=1 SV=1	10.1	2	0.03	APSIIFIDELDAIGTK+MNVSPDVNYEELAR+VDILDPALLR
24	sp|P12004|PCNA_HUMAN	1.0000	Proliferating cell nuclear antigen OS=Homo sapiens GN=PCNA PE=1 SV=1	12.3	2	0.03	AEDNADTLALVFEAPNQEK+FSASGELGNGNIK
3	sp|E9PAV3-2|NACAM_HUMAN sp|E9PAV3|NACAM_HUMAN sp|Q13765|NACA_HUMAN tr|F8VNW4|F8VNW4_HUMAN tr|F8VZJ2|F8VZJ2_HUMAN tr|F8W0W4|F8W0W4_HUMAN tr|F8W1N5|F8W1N5_HUMAN tr|H0YHX9|H0YHX9_HUMAN	1.0000	Isoform of E9PAV3, Isoform 2 of Nascent polypeptide-associated complex subunit alpha, muscle-specific form OS=Homo sapiens GN=NACA;Nascent polypeptide-associated complex subunit alpha, muscle-specific form OS=Homo sapiens GN=NACA PE=1 SV=1;Isoform of E9PAV3, Nascent polypeptide-associated complex subunit alpha OS=Homo sapiens GN=NACA PE=1 SV=1;Isoform of E9PAV3, Nascent polypeptide-associated com…	21.3	2	0.03	IEDLSQQAQLAAAEK+SPASDTYIVFGEAK
19	sp|P06744-2|G6PI_HUMAN sp|P06744|G6PI_HUMAN tr|A0A0A0MTS2|A0A0A0MTS2_HUMAN tr|A0A0J9YX90|A0A0J9YX90_HUMAN tr|A0A0J9YXP8|A0A0J9YXP8_HUMAN tr|A0A0J9YYH3|A0A0J9YYH3_HUMAN tr|K7EQ48|K7EQ48_HUMAN	1.0000	Isoform of P06744, Isoform 2 of Glucose-6-phosphate isomerase OS=Homo sapiens GN=GPI;Glucose-6-phosphate isomerase OS=Homo sapiens GN=GPI PE=1 SV=4;Isoform of P06744, Glucose-6-phosphate isomerase (Fragment) OS=Homo sapiens GN=GPI PE=1 SV=1;Isoform of P06744, Glucose-6-phosphate isomerase (Fragment) OS=Homo sapiens GN=GPI PE=1 SV=1;Isoform of P06744, Glucose-6-phosphate isomerase (Fragment) OS=Ho…	11.9	2	0.03	TFTTQETITNAETAK+TLAQLNPESSLFIIASK
18	sp|P00505-2|AATM_HUMAN sp|P00505|AATM_HUMAN	1.0000	Isoform of P00505, Isoform 2 of Aspartate aminotransferase, mitochondrial OS=Homo sapiens GN=GOT2;Aspartate aminotransferase, mitochondrial OS=Homo sapiens GN=GOT2 PE=1 SV=3	10.6	2	0.03	FVTVQTISGTGALR+IAAAILNTPDLR+TCGFDFTGAVEDISK
149a	sp|O95819-2|M4K4_HUMAN sp|O95819-3|M4K4_HUMAN sp|O95819-4|M4K4_HUMAN sp|O95819-5|M4K4_HUMAN sp|O95819|M4K4_HUMAN tr|A0A0D9SEY1|A0A0D9SEY1_HUMAN tr|A0A0D9SG62|A0A0D9SG62_HUMAN tr|C9J840|C9J840_HUMAN tr|E7EN19|E7EN19_HUMAN tr|E7ENQ1|E7ENQ1_HUMAN tr|E7ESS2|E7ESS2_HUMAN tr|E7EX83|E7EX83_HUMAN tr|G3XAA2|G3XAA2_HUMAN tr|G5E948|G5E948_HUMAN tr|H7C360|H7C360_HUMAN	1.0000	Isoform of O95819, Isoform 2 of Mitogen-activated protein kinase kinase kinase kinase 4 OS=Homo sapiens GN=MAP4K4;Isoform of O95819, Isoform 3 of Mitogen-activated protein kinase kinase kinase kinase 4 OS=Homo sapiens GN=MAP4K4;Isoform of O95819, Isoform 4 of Mitogen-activated protein kinase kinase kinase kinase 4 OS=Homo sapiens GN=MAP4K4;Isoform of O95819, Isoform 5 of Mitogen-activated protein…	2.9	2	0.03	GQNVLLTENAEVK+GSVVNVNPTNTRPQSDTPEIR
142a	sp|O75616|ERAL1_HUMAN	1.0000	GTPase Era, mitochondrial OS=Homo sapiens GN=ERAL1 PE=1 SV=2	7.6	2	0.03	ETQVILLDTPGIISPGK+LLEHLPQEVPYNVQQK
140a	sp|O75190-4|DNJB6_HUMAN sp|O75190|DNJB6_HUMAN	1.0000	Isoform of O75190, Isoform D of DnaJ homolog subfamily B member 6 OS=Homo sapiens GN=DNAJB6;DnaJ homolog subfamily B member 6 OS=Homo sapiens GN=DNAJB6 PE=1 SV=2	9.0	2	0.03	APGPWDPLASAAGLK+VEVEEDGQLK
135a	sp|O60506-2|HNRPQ_HUMAN sp|O60506-3|HNRPQ_HUMAN sp|O60506-4|HNRPQ_HUMAN sp|O60506|HNRPQ_HUMAN tr|F6UXX1|F6UXX1_HUMAN	1.0000	Isoform of O60506, Isoform 2 of Heterogeneous nuclear ribonucleoprotein Q OS=Homo sapiens GN=SYNCRIP;Isoform of O60506, Isoform 3 of Heterogeneous nuclear ribonucleoprotein Q OS=Homo sapiens GN=SYNCRIP;Isoform of O60506, Isoform 4 of Heterogeneous nuclear ribonucleoprotein Q OS=Homo sapiens GN=SYNCRIP;Heterogeneous nuclear ribonucleoprotein Q OS=Homo sapiens GN=SYNCRIP PE=1 SV=2;Isoform of O60506…	15.1	2	0.03	DLFEDELVPLFEK+EFNEDGALAVLQQFK
127a	sp|O15131|IMA6_HUMAN sp|O60684|IMA7_HUMAN	1.0000	Importin subunit alpha-6 OS=Homo sapiens GN=KPNA5 PE=1 SV=2;Importin subunit alpha-7 OS=Homo sapiens GN=KPNA6 PE=1 SV=1	6.3	2	0.03	EAAWAITNATSGGTPEQIR+IEFLQSHENQEIYQK
123a	sp|O14579-2|COPE_HUMAN sp|O14579|COPE_HUMAN tr|A0A087X0I4|A0A087X0I4_HUMAN tr|M0QXB4|M0QXB4_HUMAN	1.0000	Isoform of O14579, Isoform 2 of Coatomer subunit epsilon OS=Homo sapiens GN=COPE;Coatomer subunit epsilon OS=Homo sapiens GN=COPE PE=1 SV=3;Isoform of O14579, Coatomer subunit epsilon OS=Homo sapiens GN=COPE PE=1 SV=1;Isoform of O14579, Coatomer protein complex, subunit epsilon, isoform CRA_g OS=Homo sapiens GN=COPE PE=1 SV=1	13.2	2	0.03	FGVVLDEIKPSSAPELQAVR+WEAAEGLLQEALDK
115a	sp|O00303|EIF3F_HUMAN	1.0000	Eukaryotic translation initiation factor 3 subunit F OS=Homo sapiens GN=EIF3F PE=1 SV=1	7.8	2	0.03	VIGLSSDLQQVGGASAR+VIGTLLGTVDK
12	sp|O75821|EIF3G_HUMAN tr|K7EL20|K7EL20_HUMAN tr|K7EP16|K7EP16_HUMAN tr|K7ER90|K7ER90_HUMAN	1.0000	Eukaryotic translation initiation factor 3 subunit G OS=Homo sapiens GN=EIF3G PE=1 SV=2;Isoform of O75821, Eukaryotic translation initiation factor 3 subunit G (Fragment) OS=Homo sapiens GN=EIF3G PE=1 SV=7;Isoform of O75821, Eukaryotic translation initiation factor 3 subunit G (Fragment) OS=Homo sapiens GN=EIF3G PE=1 SV=1;Isoform of O75821, Eukaryotic translation initiation factor 3 subunit G (Fr…	13.6	2	0.03	EKLPGELEPVQATQNK+LPGELEPVQATQNK
108	sp|Q9Y5L4|TIM13_HUMAN	1.0000	Mitochondrial import inner membrane translocase subunit Tim13 OS=Homo sapiens GN=TIMM13 PE=1 SV=1	26.3	2	0.03	LDPGLIMEQVK+VQIAVANAQELLQR
106	sp|Q9Y3U8|RL36_HUMAN	1.0000	60S ribosomal protein L36 OS=Homo sapiens GN=RPL36 PE=1 SV=3	10.5	2	0.03	EELSNVLAAMR
104	sp|Q9UQE7|SMC3_HUMAN	1.0000	Structural maintenance of chromosomes protein 3 OS=Homo sapiens GN=SMC3 PE=1 SV=2	2.4	2	0.03	ALEYTIYNQELNETR+NDVMNLLESAGFSR
103	sp|Q9ULX6-2|AKP8L_HUMAN sp|Q9ULX6|AKP8L_HUMAN	1.0000	Isoform of Q9ULX6, Isoform 2 of A-kinase anchor protein 8-like OS=Homo sapiens GN=AKAP8L;A-kinase anchor protein 8-like OS=Homo sapiens GN=AKAP8L PE=1 SV=3	4.4	2	0.03	GENPFTDSPEEEK+QTADFLQEYVTNK
1	sp|A8MXV4|NUD19_HUMAN	1.0000	Nucleoside diphosphate-linked moiety X motif 19 OS=Homo sapiens GN=NUDT19 PE=1 SV=1	6.9	2	0.03	LANFASLSDLHK+TDNTGTLPEDVAFR
535a	tr|H0Y2S9|H0Y2S9_HUMAN tr|H0Y7E2|H0Y7E2_HUMAN	0.9999	Isoform of Q6WCQ1, Myosin phosphatase Rho-interacting protein (Fragment) OS=Homo sapiens GN=MPRIP PE=1 SV=3;Isoform of Q6WCQ1, Myosin phosphatase Rho-interacting protein (Fragment) OS=Homo sapiens GN=MPRIP PE=1 SV=3	3.3	2	0.02	KVLVDGEFWSQVESLR+TLLTGDGGGEATGSPLAQGK
532a	sp|Q9BRK5-6|CAB45_HUMAN sp|Q9BRK5|CAB45_HUMAN	0.9999	Isoform of Q9BRK5, Isoform 6 of 45 kDa calcium-binding protein OS=Homo sapiens GN=SDF4;45 kDa calcium-binding protein OS=Homo sapiens GN=SDF4 PE=1 SV=1	6.6	2	0.03	GFHQEVFLGK+VDEETQEVLENLK
530a	sp|Q969V3-2|NCLN_HUMAN sp|Q969V3|NCLN_HUMAN tr|K7EMW4|K7EMW4_HUMAN tr|K7ENM2|K7ENM2_HUMAN	0.9999	Isoform of Q969V3, Isoform 2 of Nicalin OS=Homo sapiens GN=NCLN;Nicalin OS=Homo sapiens GN=NCLN PE=1 SV=2;Isoform of Q969V3, Nicalin OS=Homo sapiens GN=NCLN PE=1 SV=1;Isoform of Q969V3, Nicalin (Fragment) OS=Homo sapiens GN=NCLN PE=1 SV=1	8.2	2	0.02	AVSDWLIASVEGR+ELETVAAHQFPEVR
529a	sp|Q92947-2|GCDH_HUMAN sp|Q92947|GCDH_HUMAN	0.9999	Isoform of Q92947, Isoform Short of Glutaryl-CoA dehydrogenase, mitochondrial OS=Homo sapiens GN=GCDH;Glutaryl-CoA dehydrogenase, mitochondrial OS=Homo sapiens GN=GCDH PE=1 SV=1	6.1	2	0.02	EIISEMGELGVLGPTIK+MQFGVPLAR
526a	sp|P47897-2|SYQ_HUMAN sp|P47897|SYQ_HUMAN tr|C9J165|C9J165_HUMAN	0.9999	Isoform of P47897, Isoform 2 of Glutamine--tRNA ligase OS=Homo sapiens GN=QARS;Glutamine--tRNA ligase OS=Homo sapiens GN=QARS PE=1 SV=1;Isoform of P47897, Glutamine--tRNA ligase (Fragment) OS=Homo sapiens GN=QARS PE=1 SV=2	7.7	2	0.02	AINFNFGYAK+EAATQAQQTLGSTIDK
524a	sp|P23526|SAHH_HUMAN	0.9999	Adenosylhomocysteinase OS=Homo sapiens GN=AHCY PE=1 SV=4	6.0	2	0.02	ALDIAENEMPGLMR+VPAINVNDSVTK
522a	sp|A5YKK6-2|CNOT1_HUMAN sp|A5YKK6|CNOT1_HUMAN	0.9999	Isoform of A5YKK6, Isoform 2 of CCR4-NOT transcription complex subunit 1 OS=Homo sapiens GN=CNOT1;CCR4-NOT transcription complex subunit 1 OS=Homo sapiens GN=CNOT1 PE=1 SV=2	0.9	2	0.03	DAIAALGLLQK+SPVTFLSDLR
521	sp|Q9Y679-2|AUP1_HUMAN sp|Q9Y679-3|AUP1_HUMAN sp|Q9Y679|AUP1_HUMAN	0.9999	Isoform of Q9Y679, Isoform Short of Ancient ubiquitous protein 1 OS=Homo sapiens GN=AUP1;Isoform of Q9Y679, Isoform 3 of Ancient ubiquitous protein 1 OS=Homo sapiens GN=AUP1;Ancient ubiquitous protein 1 OS=Homo sapiens GN=AUP1 PE=1 SV=1	6.7	2	0.03	EVLPHVPLGVIQR+QLGEANEEFALR
519	sp|Q9UKF6|CPSF3_HUMAN tr|G5E9W3|G5E9W3_HUMAN	0.9999	Cleavage and polyadenylation specificity factor subunit 3 OS=Homo sapiens GN=CPSF3 PE=1 SV=1;Isoform of Q9UKF6, Cleavage and polyadenylation specific factor 3, 73kDa, isoform CRA_b OS=Homo sapiens GN=CPSF3 PE=1 SV=1	4.2	2	0.02	GLIPVFALGR+LTGDVEELEIQEKPALK
518	sp|Q9P0J0-2|NDUAD_HUMAN sp|Q9P0J0|NDUAD_HUMAN tr|B4DEZ3|B4DEZ3_HUMAN tr|E7ENQ6|E7ENQ6_HUMAN tr|K7EJE1|K7EJE1_HUMAN tr|U3KQP3|U3KQP3_HUMAN	0.9999	Isoform of Q9P0J0, Isoform 2 of NADH dehydrogenase [ubiquinone] 1 alpha subcomplex subunit 13 OS=Homo sapiens GN=NDUFA13;NADH dehydrogenase [ubiquinone] 1 alpha subcomplex subunit 13 OS=Homo sapiens GN=NDUFA13 PE=1 SV=3;Isoform of Q9P0J0, NADH dehydrogenase [ubiquinone] 1 alpha subcomplex subunit 13 OS=Homo sapiens GN=NDUFA13 PE=2 SV=1;Uncharacterized protein OS=Homo sapiens PE=4 SV=1;Isoform of …	18.3	2	0.03	IALLPLLQAETDR+LQIEDFEAR
517	sp|Q9NYL9|TMOD3_HUMAN tr|H0YKU1|H0YKU1_HUMAN tr|H0YNJ8|H0YNJ8_HUMAN	0.9999	Tropomodulin-3 OS=Homo sapiens GN=TMOD3 PE=1 SV=1;Isoform of Q9NYL9, Tropomodulin-3 (Fragment) OS=Homo sapiens GN=TMOD3 PE=1 SV=1;Isoform of Q9NYL9, Tropomodulin-3 OS=Homo sapiens GN=TMOD3 PE=1 SV=1	15.5	2	0.02	ILPVFDEPPNPTNVEESLK+MLEENTNILK
516	sp|Q9H000-2|MKRN2_HUMAN sp|Q9H000|MKRN2_HUMAN tr|C9J494|C9J494_HUMAN	0.9999	Isoform of Q9H000, Isoform 2 of Probable E3 ubiquitin-protein ligase makorin-2 OS=Homo sapiens GN=MKRN2;Probable E3 ubiquitin-protein ligase makorin-2 OS=Homo sapiens GN=MKRN2 PE=1 SV=2;Isoform of Q9H000, Probable E3 ubiquitin-protein ligase makorin-2 OS=Homo sapiens GN=MKRN2 PE=1 SV=1	5.4	2	0.03	LQVLHPFDPEQR+LWDFIENR
515	sp|Q969X5-2|ERGI1_HUMAN sp|Q969X5|ERGI1_HUMAN	0.9999	Isoform of Q969X5, Isoform 2 of Endoplasmic reticulum-Golgi intermediate compartment protein 1 OS=Homo sapiens GN=ERGIC1;Endoplasmic reticulum-Golgi intermediate compartment protein 1 OS=Homo sapiens GN=ERGIC1 PE=1 SV=1	11.6	2	0.02	IVPTVYEDK+LTSNPLASHDYILK
514	sp|Q7Z6Z7-2|HUWE1_HUMAN sp|Q7Z6Z7-3|HUWE1_HUMAN sp|Q7Z6Z7|HUWE1_HUMAN	0.9999	Isoform of Q7Z6Z7, Isoform 2 of E3 ubiquitin-protein ligase HUWE1 OS=Homo sapiens GN=HUWE1;Isoform of Q7Z6Z7, Isoform 3 of E3 ubiquitin-protein ligase HUWE1 OS=Homo sapiens GN=HUWE1;E3 ubiquitin-protein ligase HUWE1 OS=Homo sapiens GN=HUWE1 PE=1 SV=3	1.1	2	0.02	AIAMSLGQDIPMDQR+IVNQPSSLFGSK+SAATSGAGSTTSGVVSGSLGSR
511	sp|Q08J23-2|NSUN2_HUMAN sp|Q08J23-3|NSUN2_HUMAN sp|Q08J23|NSUN2_HUMAN	0.9999	Isoform of Q08J23, Isoform 2 of tRNA (cytosine(34)-C(5))-methyltransferase OS=Homo sapiens GN=NSUN2;Isoform of Q08J23, Isoform 3 of tRNA (cytosine(34)-C(5))-methyltransferase OS=Homo sapiens GN=NSUN2;tRNA (cytosine(34)-C(5))-methyltransferase OS=Homo sapiens GN=NSUN2 PE=1 SV=2	10.5	2	0.03	EGVILTNESAASTGQPDNDVTEGQR+ESTQLSPADLTEGKPTDPSK+ILLTQENPFFR
509	sp|P62304|RUXE_HUMAN	0.9999	Small nuclear ribonucleoprotein E OS=Homo sapiens GN=SNRPE PE=1 SV=1	12.0	2	0.02	VMVQPINLIFR
508	sp|P56134-2|ATPK_HUMAN sp|P56134-3|ATPK_HUMAN sp|P56134-4|ATPK_HUMAN sp|P56134|ATPK_HUMAN tr|C9JJT5|C9JJT5_HUMAN tr|C9JU26|C9JU26_HUMAN tr|G3V325|G3V325_HUMAN	0.9999	Isoform of P56134, Isoform 2 of ATP synthase subunit f, mitochondrial OS=Homo sapiens GN=ATP5J2;Isoform of P56134, Isoform 3 of ATP synthase subunit f, mitochondrial OS=Homo sapiens GN=ATP5J2;Isoform of P56134, Isoform 4 of ATP synthase subunit f, mitochondrial OS=Homo sapiens GN=ATP5J2;ATP synthase subunit f, mitochondrial OS=Homo sapiens GN=ATP5J2 PE=1 SV=3;Isoform of G3V325, Protein ATP5J2-PTC…	49.0	2	0.02	DFSPSGIFGAFQR+LGELPSWILMR
507	sp|P55060-3|XPO2_HUMAN sp|P55060-4|XPO2_HUMAN sp|P55060|XPO2_HUMAN	0.9999	Isoform of P55060, Isoform 3 of Exportin-2 OS=Homo sapiens GN=CSE1L;Isoform of P55060, Isoform 4 of Exportin-2 OS=Homo sapiens GN=CSE1L;Exportin-2 OS=Homo sapiens GN=CSE1L PE=1 SV=3	2.6	2	0.02	AADEEAFEDNSEEYIR+IIIPEIQK
506	sp|P28290-2|SSFA2_HUMAN sp|P28290-3|SSFA2_HUMAN sp|P28290|SSFA2_HUMAN tr|E7EUL7|E7EUL7_HUMAN tr|E9PHV5|E9PHV5_HUMAN tr|H7BZ26|H7BZ26_HUMAN	0.9999	Isoform of P28290, Isoform 2 of Sperm-specific antigen 2 OS=Homo sapiens GN=SSFA2;Isoform of P28290, Isoform 3 of Sperm-specific antigen 2 OS=Homo sapiens GN=SSFA2;Sperm-specific antigen 2 OS=Homo sapiens GN=SSFA2 PE=1 SV=3;Isoform of P28290, Sperm-specific antigen 2 OS=Homo sapiens GN=SSFA2 PE=1 SV=1;Isoform of P28290, Sperm-specific antigen 2 OS=Homo sapiens GN=SSFA2 PE=1 SV=1;Isoform of P28290…	5.3	2	0.03	NVEQDELQQVIR+TGSVQTPPDLESSEEVDAAEGAPEVVGPK
505	sp|P14923|PLAK_HUMAN	0.9999	Junction plakoglobin OS=Homo sapiens GN=JUP PE=1 SV=3	3.0	2	0.03	LLNQPNQWPLVK+LNYGIPAIVK
504	sp|P09622-2|DLDH_HUMAN sp|P09622-3|DLDH_HUMAN sp|P09622|DLDH_HUMAN tr|E9PEX6|E9PEX6_HUMAN	0.9999	Isoform of P09622, Isoform 2 of Dihydrolipoyl dehydrogenase, mitochondrial OS=Homo sapiens GN=DLD;Isoform of P09622, Isoform 3 of Dihydrolipoyl dehydrogenase, mitochondrial OS=Homo sapiens GN=DLD;Dihydrolipoyl dehydrogenase, mitochondrial OS=Homo sapiens GN=DLD PE=1 SV=2;Isoform of P09622, Dihydrolipoyl dehydrogenase OS=Homo sapiens GN=DLD PE=1 SV=1	6.3	2	0.03	IDVSIEAASGGK+NLGLEELGIELDPR
503	sp|O94813-2|SLIT2_HUMAN sp|O94813-3|SLIT2_HUMAN sp|O94813|SLIT2_HUMAN tr|A0A087WYV5|A0A087WYV5_HUMAN tr|A0A0A6YYB8|A0A0A6YYB8_HUMAN tr|X6R3P0|X6R3P0_HUMAN	0.9999	Isoform of O94813, Isoform 2 of Slit homolog 2 protein OS=Homo sapiens GN=SLIT2;Isoform of O94813, Isoform 3 of Slit homolog 2 protein OS=Homo sapiens GN=SLIT2;Slit homolog 2 protein OS=Homo sapiens GN=SLIT2 PE=1 SV=1;Isoform of O94813, Slit homolog 2 protein OS=Homo sapiens GN=SLIT2 PE=1 SV=1;Isoform of O94813, Slit homolog 2 protein OS=Homo sapiens GN=SLIT2 PE=1 SV=1;Isoform of O94813, Slit hom…	2.4	2	0.03	DVTELYLDGNQFTLVPK+GLTEIPTNLPETITEIR
329a	sp|P62937|PPIA_HUMAN tr|C9J5S7|C9J5S7_HUMAN tr|F8WE65|F8WE65_HUMAN	0.9999	Peptidyl-prolyl cis-trans isomerase A OS=Homo sapiens GN=PPIA PE=1 SV=2;Isoform of P62937, Peptidyl-prolyl cis-trans isomerase OS=Homo sapiens GN=PPIA PE=1 SV=1;Isoform of P62937, Peptidyl-prolyl cis-trans isomerase OS=Homo sapiens GN=PPIA PE=1 SV=1	15.0	2	0.03	FEDENFILK+VSFELFADK
544a	sp|Q9H6W3|NO66_HUMAN	0.9998	Bifunctional lysine-specific demethylase and histidyl-hydroxylase NO66 OS=Homo sapiens GN=NO66 PE=1 SV=2	6.2	2	0.02	DFIHDSLPPVLTDR+VESTADDLGDALPGGAAVAAVPDAAR
542a	sp|Q92973-2|TNPO1_HUMAN sp|Q92973-3|TNPO1_HUMAN sp|Q92973|TNPO1_HUMAN	0.9998	Isoform of Q92973, Isoform 2 of Transportin-1 OS=Homo sapiens GN=TNPO1;Isoform of Q92973, Isoform 3 of Transportin-1 OS=Homo sapiens GN=TNPO1;Transportin-1 OS=Homo sapiens GN=TNPO1 PE=1 SV=2	2.6	2	0.02	FSDQFPLPLK+QSSFALLGDLTK
540a	sp|P29692-2|EF1D_HUMAN sp|P29692|EF1D_HUMAN tr|A0A087X1X7|A0A087X1X7_HUMAN tr|E9PI39|E9PI39_HUMAN tr|E9PIZ1|E9PIZ1_HUMAN tr|E9PK01|E9PK01_HUMAN tr|E9PL12|E9PL12_HUMAN tr|E9PMW7|E9PMW7_HUMAN tr|E9PPR1|E9PPR1_HUMAN tr|E9PQ49|E9PQ49_HUMAN tr|E9PRY8|E9PRY8_HUMAN tr|H0YCK7|H0YCK7_HUMAN	0.9998	Isoform of P29692, Isoform 2 of Elongation factor 1-delta OS=Homo sapiens GN=EEF1D;Elongation factor 1-delta OS=Homo sapiens GN=EEF1D PE=1 SV=5;Isoform of P29692, Elongation factor 1-delta OS=Homo sapiens GN=EEF1D PE=1 SV=1;Isoform of P29692, Elongation factor 1-delta (Fragment) OS=Homo sapiens GN=EEF1D PE=1 SV=1;Isoform of P29692, Elongation factor 1-delta (Fragment) OS=Homo sapiens GN=EEF1D PE=…	28.5	2	0.02	RFYEQMNGPVAGASR+SLAGSSGPGASSGTSGDHGELVVR
538	sp|P62318-2|SMD3_HUMAN sp|P62318|SMD3_HUMAN	0.9998	Isoform of P62318, Isoform 2 of Small nuclear ribonucleoprotein Sm D3 OS=Homo sapiens GN=SNRPD3;Small nuclear ribonucleoprotein Sm D3 OS=Homo sapiens GN=SNRPD3 PE=1 SV=1	15.8	2	0.02	FLILPDMLK+VAQLEQVYIR
537	sp|P37198|NUP62_HUMAN tr|M0QXN5|M0QXN5_HUMAN	0.9998	Nuclear pore glycoprotein p62 OS=Homo sapiens GN=NUP62 PE=1 SV=3;Isoform of P37198, Nuclear pore glycoprotein p62 OS=Homo sapiens GN=NUP62 PE=1 SV=1	5.2	2	0.03	LAENIDAQLK+LDQELDFILSQQK
536	sp|O14545|TRAD1_HUMAN	0.9998	TRAF-type zinc finger domain-containing protein 1 OS=Homo sapiens GN=TRAFD1 PE=1 SV=1	4.6	2	0.02	ALPSLNTGSSSPR+HQGDLSSGYLDDTK
548a	sp|P25788-2|PSA3_HUMAN sp|P25788|PSA3_HUMAN	0.9997	Isoform of P25788, Isoform 2 of Proteasome subunit alpha type-3 OS=Homo sapiens GN=PSMA3;Proteasome subunit alpha type-3 OS=Homo sapiens GN=PSMA3 PE=1 SV=2	8.9	2	0.03	AVENSSTAIGIR+SNFGYNIPLK
546a	sp|A8CG34-2|P121C_HUMAN sp|A8CG34|P121C_HUMAN sp|Q96HA1-2|P121A_HUMAN sp|Q96HA1-3|P121A_HUMAN sp|Q96HA1|P121A_HUMAN tr|A0A075B7F8|A0A075B7F8_HUMAN tr|A0A087WY75|A0A087WY75_HUMAN	0.9997	Isoform of A8CG34, Isoform 2 of Nuclear envelope pore membrane protein POM 121C OS=Homo sapiens GN=POM121C;Nuclear envelope pore membrane protein POM 121C OS=Homo sapiens GN=POM121C PE=1 SV=2;Isoform of Q96HA1, Isoform 2 of Nuclear envelope pore membrane protein POM 121 OS=Homo sapiens GN=POM121;Isoform of Q96HA1, Isoform 3 of Nuclear envelope pore membrane protein POM 121 OS=Homo sapiens GN=POM1…	4.1	2	0.02	APPTLQAETATKPQATSAPSPAPK+TVEEEDQIFLDGQENK
545	sp|P47914|RL29_HUMAN	0.9997	60S ribosomal protein L29 OS=Homo sapiens GN=RPL29 PE=1 SV=2	14.5	2	0.02	AQAAAPASVPAQAPK+LAYIAHPK
409a	sp|Q8IXI1|MIRO2_HUMAN tr|H3BST5|H3BST5_HUMAN tr|I3L2C6|I3L2C6_HUMAN	0.9997	Mitochondrial Rho GTPase 2 OS=Homo sapiens GN=RHOT2 PE=1 SV=2;Isoform of Q8IXI1, Mitochondrial Rho GTPase 2 (Fragment) OS=Homo sapiens GN=RHOT2 PE=1 SV=2;Isoform of Q8IXI1, Mitochondrial Rho GTPase 2 (Fragment) OS=Homo sapiens GN=RHOT2 PE=1 SV=1	11.5	2	0.03	AVLHPTAPLYDPEAK+VPIILVGNK
344a	sp|Q04637-3|IF4G1_HUMAN sp|Q04637-4|IF4G1_HUMAN sp|Q04637-5|IF4G1_HUMAN sp|Q04637-6|IF4G1_HUMAN sp|Q04637-7|IF4G1_HUMAN sp|Q04637-8|IF4G1_HUMAN sp|Q04637-9|IF4G1_HUMAN sp|Q04637|IF4G1_HUMAN tr|A0A0A0MR52|A0A0A0MR52_HUMAN tr|E7EUU4|E7EUU4_HUMAN tr|E7EX73|E7EX73_HUMAN tr|E9PGM1|E9PGM1_HUMAN	0.9997	Isoform of Q04637, Isoform B of Eukaryotic translation initiation factor 4 gamma 1 OS=Homo sapiens GN=EIF4G1;Isoform of Q04637, Isoform C of Eukaryotic translation initiation factor 4 gamma 1 OS=Homo sapiens GN=EIF4G1;Isoform of Q04637, Isoform D of Eukaryotic translation initiation factor 4 gamma 1 OS=Homo sapiens GN=EIF4G1;Isoform of Q04637, Isoform E of Eukaryotic translation initiation factor…	2.0	2	0.03	EAVGDLLDAFK+EFLPEGQDIGAFVAEQK
261a	sp|P42766|RL35_HUMAN tr|F2Z388|F2Z388_HUMAN	0.9996	60S ribosomal protein L35 OS=Homo sapiens GN=RPL35 PE=1 SV=2;Isoform of P42766, 60S ribosomal protein L35 OS=Homo sapiens GN=RPL35 PE=1 SV=1	17.7	2	0.01	VELSQLR+VLTVINQTQK
553a	sp|Q13547|HDAC1_HUMAN	0.9995	Histone deacetylase 1 OS=Homo sapiens GN=HDAC1 PE=1 SV=1	5.4	2	0.02	DGIDDESYEAIFKPVMSK+MAQTQGTR
551	sp|O15049|N4BP3_HUMAN	0.9995	NEDD4-binding protein 3 OS=Homo sapiens GN=N4BP3 PE=1 SV=3	6.8	2	0.02	APGTLPEADPSARPEEEAR+GLGDEDGSNPFTQVLEER
527a	sp|P61254|RL26_HUMAN sp|Q9UNX3|RL26L_HUMAN tr|E5RIT6|E5RIT6_HUMAN tr|J3KTJ8|J3KTJ8_HUMAN tr|J3QQQ9|J3QQQ9_HUMAN tr|J3QQV1|J3QQV1_HUMAN tr|J3QRC4|J3QRC4_HUMAN tr|J3QRI7|J3QRI7_HUMAN	0.9995	60S ribosomal protein L26 OS=Homo sapiens GN=RPL26 PE=1 SV=1;60S ribosomal protein L26-like 1 OS=Homo sapiens GN=RPL26L1 PE=1 SV=1;Isoform of Q9UNX3, 60S ribosomal protein L26-like 1 (Fragment) OS=Homo sapiens GN=RPL26L1 PE=1 SV=1;Isoform of P61254, 60S ribosomal protein L26 (Fragment) OS=Homo sapiens GN=RPL26 PE=4 SV=7;Uncharacterized protein OS=Homo sapiens PE=4 SV=1;Isoform of P61254, 60S ribo…	16.5	2	0.03	FNPFVTSDR+YVIYIER
242a	sp|P35241-4|RADI_HUMAN sp|P35241-5|RADI_HUMAN sp|P35241|RADI_HUMAN	0.9995	Isoform of P35241, Isoform 4 of Radixin OS=Homo sapiens GN=RDX;Isoform of P35241, Isoform 5 of Radixin OS=Homo sapiens GN=RDX;Radixin OS=Homo sapiens GN=RDX PE=1 SV=1	5.6	2	0.02	APDFVFYAPR+NQEQLAAELAEFTAK
555a	sp|Q96CW5-2|GCP3_HUMAN sp|Q96CW5|GCP3_HUMAN	0.9994	Isoform of Q96CW5, Isoform 2 of Gamma-tubulin complex component 3 OS=Homo sapiens GN=TUBGCP3;Gamma-tubulin complex component 3 OS=Homo sapiens GN=TUBGCP3 PE=1 SV=2	3.0	2	0.03	ATNAQFDSPEILR+DILYVFQGIDGK
554a	sp|P51116|FXR2_HUMAN	0.9994	Fragile X mental retardation syndrome-related protein 2 OS=Homo sapiens GN=FXR2 PE=1 SV=2	4.8	2	0.02	EDLMGLAIGTHGANIQQAR+EITEGDEVEVYSR
557	sp|O94874-2|UFL1_HUMAN sp|O94874-3|UFL1_HUMAN sp|O94874|UFL1_HUMAN	0.9992	Isoform of O94874, Isoform 2 of E3 UFM1-protein ligase 1 OS=Homo sapiens GN=UFL1;Isoform of O94874, Isoform 3 of E3 UFM1-protein ligase 1 OS=Homo sapiens GN=UFL1;E3 UFM1-protein ligase 1 OS=Homo sapiens GN=UFL1 PE=1 SV=2	5.1	2	0.03	AVFVPDIYSR+TYDLPGNFLTQALTQR
561a	sp|Q96CU9-3|FXRD1_HUMAN sp|Q96CU9|FXRD1_HUMAN	0.9991	Isoform of Q96CU9, Isoform 3 of FAD-dependent oxidoreductase domain-containing protein 1 OS=Homo sapiens GN=FOXRED1;FAD-dependent oxidoreductase domain-containing protein 1 OS=Homo sapiens GN=FOXRED1 PE=1 SV=2	5.5	2	0.02	FNPSGYLLLASEK+FQTIDLSPFLFTR
560a	sp|Q8IZL8|PELP1_HUMAN tr|C9JFV4|C9JFV4_HUMAN	0.9991	Proline-, glutamic acid- and leucine-rich protein 1 OS=Homo sapiens GN=PELP1 PE=1 SV=2;Isoform of Q8IZL8, Proline-, glutamic acid- and leucine-rich protein 1 OS=Homo sapiens GN=PELP1 PE=1 SV=2	2.7	2	0.03	GADTAPTLAPEALPSQGEVER+YAAQLPALFR
559	sp|Q9P0K7-2|RAI14_HUMAN sp|Q9P0K7-3|RAI14_HUMAN sp|Q9P0K7-4|RAI14_HUMAN sp|Q9P0K7|RAI14_HUMAN	0.9991	Isoform of Q9P0K7, Isoform 2 of Ankycorbin OS=Homo sapiens GN=RAI14;Isoform of Q9P0K7, Isoform 3 of Ankycorbin OS=Homo sapiens GN=RAI14;Isoform of Q9P0K7, Isoform 4 of Ankycorbin OS=Homo sapiens GN=RAI14;Ankycorbin OS=Homo sapiens GN=RAI14 PE=1 SV=2	4.4	2	0.02	ESVFFAEPPFK+GADLNLVDSLGYNALHYSK+SLEDVTAEYIHK
564	sp|Q96SB3|NEB2_HUMAN tr|D3DTX6|D3DTX6_HUMAN	0.9988	Neurabin-2 OS=Homo sapiens GN=PPP1R9B PE=1 SV=2;Isoform of Q96SB3, Neurabin-2 OS=Homo sapiens GN=PPP1R9B PE=1 SV=1	3.7	2	0.02	LELFPVELEK+VFQPPPPPPPAPSGDAPAEK
565a	sp|Q92688-2|AN32B_HUMAN sp|Q92688|AN32B_HUMAN	0.9987	Isoform of Q92688, Isoform 2 of Acidic leucine-rich nuclear phosphoprotein 32 family member B OS=Homo sapiens GN=ANP32B;Acidic leucine-rich nuclear phosphoprotein 32 family member B OS=Homo sapiens GN=ANP32B PE=1 SV=1	13.3	2	0.03	LLPQLTYLDGYDR+LPNLTHLNLSGNK
533a	sp|Q9BUJ2-2|HNRL1_HUMAN sp|Q9BUJ2-4|HNRL1_HUMAN sp|Q9BUJ2|HNRL1_HUMAN tr|A0A0A0MRA5|A0A0A0MRA5_HUMAN tr|B7Z4B8|B7Z4B8_HUMAN tr|M0R3F1|M0R3F1_HUMAN	0.9987	Isoform of Q9BUJ2, Isoform 2 of Heterogeneous nuclear ribonucleoprotein U-like protein 1 OS=Homo sapiens GN=HNRNPUL1;Isoform of Q9BUJ2, Isoform 4 of Heterogeneous nuclear ribonucleoprotein U-like protein 1 OS=Homo sapiens GN=HNRNPUL1;Heterogeneous nuclear ribonucleoprotein U-like protein 1 OS=Homo sapiens GN=HNRNPUL1 PE=1 SV=2;Isoform of Q9BUJ2, Heterogeneous nuclear ribonucleoprotein U-like prot…	3.7	2	0.02	HLPSTEPDPHVVR+NYILDQTNVYGSAQR
566a	sp|P83881|RL36A_HUMAN sp|Q969Q0|RL36L_HUMAN tr|J3KQN4|J3KQN4_HUMAN tr|R4GN19|R4GN19_HUMAN	0.9986	60S ribosomal protein L36a OS=Homo sapiens GN=RPL36A PE=1 SV=2;60S ribosomal protein L36a-like OS=Homo sapiens GN=RPL36AL PE=1 SV=3;Isoform of P83881, 60S ribosomal protein L36a OS=Homo sapiens GN=RPL36A PE=3 SV=1;Isoform of P83881, 60S ribosomal protein L36a OS=Homo sapiens GN=RPL36A PE=4 SV=1	60.0	2	0.03	HFELGGDK+KGQVIQF
570	sp|Q8WWC4|CB047_HUMAN tr|H7C0V0|H7C0V0_HUMAN	0.9983	Uncharacterized protein C2orf47, mitochondrial OS=Homo sapiens GN=C2orf47 PE=1 SV=1;Isoform of Q8WWC4, Uncharacterized protein C2orf47, mitochondrial (Fragment) OS=Homo sapiens GN=C2orf47 PE=1 SV=1	9.8	2	0.03	EFSITEFSEGAK+FDLLEELVAK
572	sp|O15198-2|SMAD9_HUMAN sp|O15198|SMAD9_HUMAN sp|P84022-2|SMAD3_HUMAN sp|P84022-3|SMAD3_HUMAN sp|P84022|SMAD3_HUMAN sp|Q15796-2|SMAD2_HUMAN sp|Q15796|SMAD2_HUMAN tr|B7Z5N5|B7Z5N5_HUMAN tr|H0YL71|H0YL71_HUMAN tr|H0YMP2|H0YMP2_HUMAN tr|H3BP09|H3BP09_HUMAN tr|H3BVD1|H3BVD1_HUMAN tr|K7EJX0|K7EJX0_HUMAN	0.9980	Isoform of O15198, Isoform B of Mothers against decapentaplegic homolog 9 OS=Homo sapiens GN=SMAD9;Mothers against decapentaplegic homolog 9 OS=Homo sapiens GN=SMAD9 PE=1 SV=1;Isoform of P84022, Isoform 2 of Mothers against decapentaplegic homolog 3 OS=Homo sapiens GN=SMAD3;Isoform of P84022, Isoform 3 of Mothers against decapentaplegic homolog 3 OS=Homo sapiens GN=SMAD3;Mothers against decapenta…	4.4	2	0.02	RVETPVLPPVLVPR+VETPVLPPVLVPR
574	sp|Q9Y2A7-2|NCKP1_HUMAN sp|Q9Y2A7|NCKP1_HUMAN	0.9979	Isoform of Q9Y2A7, Isoform 2 of Nck-associated protein 1 OS=Homo sapiens GN=NCKAP1;Nck-associated protein 1 OS=Homo sapiens GN=NCKAP1 PE=1 SV=1	2.3	2	0.02	AAEDLFVNIR+ELATVLSDQPGLLGPK
573	sp|P46779-2|RL28_HUMAN sp|P46779-3|RL28_HUMAN sp|P46779-4|RL28_HUMAN sp|P46779-5|RL28_HUMAN sp|P46779|RL28_HUMAN tr|H0YKD8|H0YKD8_HUMAN tr|H0YLP6|H0YLP6_HUMAN tr|H0YMF4|H0YMF4_HUMAN	0.9979	Isoform of P46779, Isoform 2 of 60S ribosomal protein L28 OS=Homo sapiens GN=RPL28;Isoform of P46779, Isoform 3 of 60S ribosomal protein L28 OS=Homo sapiens GN=RPL28;Isoform of P46779, Isoform 4 of 60S ribosomal protein L28 OS=Homo sapiens GN=RPL28;Isoform of P46779, Isoform 5 of 60S ribosomal protein L28 OS=Homo sapiens GN=RPL28;60S ribosomal protein L28 OS=Homo sapiens GN=RPL28 PE=1 SV=3;Isofor…	31.9	2	0.02	QTYSTEPNNLK+TVGVEPAADGK
569a	sp|P35658-2|NU214_HUMAN sp|P35658-3|NU214_HUMAN sp|P35658-4|NU214_HUMAN sp|P35658-5|NU214_HUMAN sp|P35658|NU214_HUMAN tr|A0A0A0MSW3|A0A0A0MSW3_HUMAN	0.9979	Isoform of P35658, Isoform 2 of Nuclear pore complex protein Nup214 OS=Homo sapiens GN=NUP214;Isoform of P35658, Isoform 3 of Nuclear pore complex protein Nup214 OS=Homo sapiens GN=NUP214;Isoform of P35658, Isoform 4 of Nuclear pore complex protein Nup214 OS=Homo sapiens GN=NUP214;Isoform of P35658, Isoform 5 of Nuclear pore complex protein Nup214 OS=Homo sapiens GN=NUP214;Nuclear pore complex pr…	1.4	2	0.03	NVPQVVNVQELK+TSGVPSGFNFTAPPVLGK
575a	sp|O43684-2|BUB3_HUMAN sp|O43684|BUB3_HUMAN	0.9978	Isoform of O43684, Isoform 2 of Mitotic checkpoint protein BUB3 OS=Homo sapiens GN=BUB3;Mitotic checkpoint protein BUB3 OS=Homo sapiens GN=BUB3 PE=1 SV=1	7.4	2	0.02	QVTDAETKPK+VAVEYLDPSPEVQK
577a	sp|Q9Y426-2|CU025_HUMAN sp|Q9Y426-3|CU025_HUMAN sp|Q9Y426|CU025_HUMAN	0.9977	Isoform of Q9Y426, Isoform 2 of C2 domain-containing protein 2 OS=Homo sapiens GN=C2CD2;Isoform of Q9Y426, Isoform 3 of C2 domain-containing protein 2 OS=Homo sapiens GN=C2CD2;C2 domain-containing protein 2 OS=Homo sapiens GN=C2CD2 PE=1 SV=2	7.0	2	0.02	DPGMSQSHNDLVFLEQPEGSR+SSEGLLATATVPLDLFK
576	sp|Q9NSC2-2|SALL1_HUMAN sp|Q9NSC2|SALL1_HUMAN tr|H3BSM9|H3BSM9_HUMAN	0.9977	Isoform of Q9NSC2, Isoform 2 of Sal-like protein 1 OS=Homo sapiens GN=SALL1;Sal-like protein 1 OS=Homo sapiens GN=SALL1 PE=1 SV=2;Isoform of Q9NSC2, Sal-like protein 1 (Fragment) OS=Homo sapiens GN=SALL1 PE=1 SV=1	1.8	2	0.03	TEEPAPIPISHSATSPPGSVK
210b	sp|Q9Y277-2|VDAC3_HUMAN sp|Q9Y277|VDAC3_HUMAN	0.9977	Isoform of Q9Y277, Isoform 2 of Voltage-dependent anion-selective channel protein 3 OS=Homo sapiens GN=VDAC3;Voltage-dependent anion-selective channel protein 3 OS=Homo sapiens GN=VDAC3 PE=1 SV=1	8.1	2	0.02	LTLDTIFVPNTGK+LTLSALIDGK
578	sp|P62280|RS11_HUMAN tr|M0QZC5|M0QZC5_HUMAN tr|M0R1H6|M0R1H6_HUMAN	0.9974	40S ribosomal protein S11 OS=Homo sapiens GN=RPS11 PE=1 SV=3;Isoform of P62280, 40S ribosomal protein S11 OS=Homo sapiens GN=RPS11 PE=1 SV=1;Isoform of P62280, 40S ribosomal protein S11 OS=Homo sapiens GN=RPS11 PE=1 SV=1	18.2	2	0.02	QPTIFQNK+VLLGETGK
580	sp|P68431|H31_HUMAN sp|P84243|H33_HUMAN sp|Q16695|H31T_HUMAN sp|Q6NXT2|H3C_HUMAN sp|Q71DI3|H32_HUMAN tr|B4DEB1|B4DEB1_HUMAN tr|K7EK07|K7EK07_HUMAN tr|K7EMV3|K7EMV3_HUMAN tr|K7EP01|K7EP01_HUMAN tr|K7ES00|K7ES00_HUMAN tr|Q5TEC6|Q5TEC6_HUMAN	0.9967	Histone H3.1 OS=Homo sapiens GN=HIST1H3A PE=1 SV=2;Histone H3.3 OS=Homo sapiens GN=H3F3A PE=1 SV=2;Histone H3.1t OS=Homo sapiens GN=HIST3H3 PE=1 SV=3;Histone H3.3C OS=Homo sapiens GN=H3F3C PE=1 SV=3;Histone H3.2 OS=Homo sapiens GN=HIST2H3A PE=1 SV=3;Isoform of P84243, Histone H3 OS=Homo sapiens GN=H3F3A PE=1 SV=1;Isoform of P84243, Histone H3 (Fragment) OS=Homo sapiens GN=H3F3B PE=1 SV=1;Isoform …	11.9	2	0.02	STELLIR+YRPGTVALR
583	sp|Q5SQN1-2|SNP47_HUMAN sp|Q5SQN1|SNP47_HUMAN tr|A0A087X0B7|A0A087X0B7_HUMAN tr|H7C3C7|H7C3C7_HUMAN	0.9959	Isoform of Q5SQN1, Isoform 2 of Synaptosomal-associated protein 47 OS=Homo sapiens GN=SNAP47;Synaptosomal-associated protein 47 OS=Homo sapiens GN=SNAP47 PE=1 SV=3;Isoform of Q5SQN1, Synaptosomal-associated protein 47 OS=Homo sapiens GN=SNAP47 PE=1 SV=1;Isoform of Q5SQN1, Synaptosomal-associated protein 47 (Fragment) OS=Homo sapiens GN=SNAP47 PE=1 SV=1	7.9	2	0.02	ELLLSQPGAVADASVPR+KEASHFIFSSITILEK
584	sp|Q76N89-2|HECW1_HUMAN sp|Q76N89|HECW1_HUMAN	0.9956	Isoform of Q76N89, Isoform 2 of E3 ubiquitin-protein ligase HECW1 OS=Homo sapiens GN=HECW1;E3 ubiquitin-protein ligase HECW1 OS=Homo sapiens GN=HECW1 PE=1 SV=3	1.4	2	0.03	GMFFNPDPYLK+GVVQQTEALVR
585	sp|P52907|CAZA1_HUMAN	0.9954	F-actin-capping protein subunit alpha-1 OS=Homo sapiens GN=CAPZA1 PE=1 SV=3	14.3	2	0.02	FTITPPTAQVVGVLK+IIENAENEYQTAISENYQTMSDTTFK
587	sp|Q9NU22|MDN1_HUMAN tr|Q5T795|Q5T795_HUMAN	0.9937	Midasin OS=Homo sapiens GN=MDN1 PE=1 SV=2;Isoform of Q9NU22, Midasin (Fragment) OS=Homo sapiens GN=MDN1 PE=1 SV=1	2.2	2	0.02	EAFEELFAQTFSK+TSLVEYLAAVTGR
242b	sp|P15311|EZRI_HUMAN tr|E7EQR4|E7EQR4_HUMAN	0.9934	Ezrin OS=Homo sapiens GN=EZR PE=1 SV=4;Isoform of P15311, Ezrin OS=Homo sapiens GN=EZR PE=1 SV=3	4.3	2	0.02	APDFVFYAPR+SQEQLAAELAEYTAK
455b	sp|Q9H4M9|EHD1_HUMAN tr|A0A024R571|A0A024R571_HUMAN tr|C9J2Z4|C9J2Z4_HUMAN tr|C9JC03|C9JC03_HUMAN tr|C9JDQ8|C9JDQ8_HUMAN	0.9926	EH domain-containing protein 1 OS=Homo sapiens GN=EHD1 PE=1 SV=2;Isoform of Q9H4M9, EH domain-containing protein 1 OS=Homo sapiens GN=EHD1 PE=1 SV=1;Isoform of Q9H4M9, EH domain-containing protein 1 (Fragment) OS=Homo sapiens GN=EHD1 PE=1 SV=1;Isoform of Q9H4M9, EH domain-containing protein 1 (Fragment) OS=Homo sapiens GN=EHD1 PE=1 SV=1;Isoform of Q9H4M9, EH domain-containing protein 1 (Fragment)…	12.3	2	0.02	IILLFDAHK+LFEAEEQDLFK
589	sp|P55884-2|EIF3B_HUMAN sp|P55884|EIF3B_HUMAN	0.9922	Isoform of P55884, Isoform 2 of Eukaryotic translation initiation factor 3 subunit B OS=Homo sapiens GN=EIF3B;Eukaryotic translation initiation factor 3 subunit B OS=Homo sapiens GN=EIF3B PE=1 SV=3	7.2	2	0.02	GTQGVVTNFEIFR+TEPAAEAEAASGPSESPSPPAAEELPGSHAEPPVPAQGEAPGEQAR
591	sp|Q8IX01-3|SUGP2_HUMAN sp|Q8IX01-4|SUGP2_HUMAN sp|Q8IX01|SUGP2_HUMAN tr|M0R2Z9|M0R2Z9_HUMAN tr|M0R3F6|M0R3F6_HUMAN	0.9912	Isoform of Q8IX01, Isoform 3 of SURP and G-patch domain-containing protein 2 OS=Homo sapiens GN=SUGP2;Isoform of Q8IX01, Isoform 4 of SURP and G-patch domain-containing protein 2 OS=Homo sapiens GN=SUGP2;SURP and G-patch domain-containing protein 2 OS=Homo sapiens GN=SUGP2 PE=1 SV=2;Isoform of Q8IX01, SURP and G-patch domain-containing protein 2 OS=Homo sapiens GN=SUGP2 PE=1 SV=1;Isoform of Q8IX0…	2.3	2	0.02	FGIEIIK+VDNEFLNMLLDK
590	sp|P23284|PPIB_HUMAN	0.9912	Peptidyl-prolyl cis-trans isomerase B OS=Homo sapiens GN=PPIB PE=1 SV=2	9.7	2	0.02	TVDNFVALATGEK+VIFGLFGK
683	sp|Q9Y2J2-2|E41L3_HUMAN sp|Q9Y2J2-4|E41L3_HUMAN sp|Q9Y2J2|E41L3_HUMAN tr|A0A0A0MRA8|A0A0A0MRA8_HUMAN tr|A0A0J9YW31|A0A0J9YW31_HUMAN tr|A0A0J9YY18|A0A0J9YY18_HUMAN tr|A8K968|A8K968_HUMAN	0.9910	Isoform of Q9Y2J2, Isoform 2 of Band 4.1-like protein 3 OS=Homo sapiens GN=EPB41L3;Isoform of Q9Y2J2, Isoform 4 of Band 4.1-like protein 3 OS=Homo sapiens GN=EPB41L3;Band 4.1-like protein 3 OS=Homo sapiens GN=EPB41L3 PE=1 SV=2;Isoform of Q9Y2J2, Band 4.1-like protein 3 OS=Homo sapiens GN=EPB41L3 PE=1 SV=1;Isoform of Q9Y2J2, Band 4.1-like protein 3 (Fragment) OS=Homo sapiens GN=EPB41L3 PE=1 SV=2;I…	15.2	2	0.03	VVHASGDASYSAGDSGDAAAQPAFTGIK
681	sp|Q9UI30-2|TR112_HUMAN sp|Q9UI30|TR112_HUMAN tr|F5GX77|F5GX77_HUMAN tr|F5GYQ2|F5GYQ2_HUMAN	0.9910	Isoform of Q9UI30, Isoform 2 of Multifunctional methyltransferase subunit TRM112-like protein OS=Homo sapiens GN=TRMT112;Multifunctional methyltransferase subunit TRM112-like protein OS=Homo sapiens GN=TRMT112 PE=1 SV=1;Isoform of Q9UI30, Multifunctional methyltransferase subunit TRM112-like protein OS=Homo sapiens GN=TRMT112 PE=1 SV=1;Isoform of Q9UI30, Multifunctional methyltransferase subunit …	17.3	2	0.03	GPVEGYEENEEFLR
677	sp|Q9NXV2|KCTD5_HUMAN tr|H3BSS5|H3BSS5_HUMAN	0.9910	BTB/POZ domain-containing protein KCTD5 OS=Homo sapiens GN=KCTD5 PE=1 SV=1;Isoform of Q9NXV2, BTB/POZ domain-containing protein KCTD5 OS=Homo sapiens GN=KCTD5 PE=1 SV=1	5.6	2	0.03	DPTYFGPVLNYLR
670	sp|Q9HC07|TM165_HUMAN tr|D6RBL0|D6RBL0_HUMAN tr|D6RD79|D6RD79_HUMAN	0.9910	Transmembrane protein 165 OS=Homo sapiens GN=TMEM165 PE=1 SV=1;Isoform of Q9HC07, Transmembrane protein 165 OS=Homo sapiens GN=TMEM165 PE=1 SV=1;Isoform of Q9HC07, Transmembrane protein 165 OS=Homo sapiens GN=TMEM165 PE=1 SV=1	32.9	2	0.02	NKEPPAPAQQLQPQPVAVQGPEPAR
669	sp|Q9HAV4|XPO5_HUMAN tr|H0Y9I3|H0Y9I3_HUMAN	0.9910	Exportin-5 OS=Homo sapiens GN=XPO5 PE=1 SV=1;Isoform of Q9HAV4, Exportin-5 (Fragment) OS=Homo sapiens GN=XPO5 PE=1 SV=1	9.3	2	0.03	DPLLLAIIPK
668	sp|Q9H8M2|BRD9_HUMAN	0.9910	Bromodomain-containing protein 9 OS=Homo sapiens GN=BRD9 PE=1 SV=2	3.7	2	0.02	VGGSEVTELSGSGHDSSYYDDR
647	sp|Q16643-2|DREB_HUMAN sp|Q16643-3|DREB_HUMAN sp|Q16643|DREB_HUMAN tr|D6RFI1|D6RFI1_HUMAN	0.9910	Isoform of Q16643, Isoform 2 of Drebrin OS=Homo sapiens GN=DBN1;Isoform of Q16643, Isoform 3 of Drebrin OS=Homo sapiens GN=DBN1;Drebrin OS=Homo sapiens GN=DBN1 PE=1 SV=4;Isoform of Q16643, Drebrin (Fragment) OS=Homo sapiens GN=DBN1 PE=1 SV=1	16.1	2	0.02	LAASGEGGLQELSGHFENQK
643	sp|Q14C86-2|GAPD1_HUMAN sp|Q14C86-3|GAPD1_HUMAN sp|Q14C86-4|GAPD1_HUMAN sp|Q14C86-5|GAPD1_HUMAN sp|Q14C86-6|GAPD1_HUMAN sp|Q14C86|GAPD1_HUMAN tr|F8W9S7|F8W9S7_HUMAN	0.9910	Isoform of Q14C86, Isoform 2 of GTPase-activating protein and VPS9 domain-containing protein 1 OS=Homo sapiens GN=GAPVD1;Isoform of Q14C86, Isoform 3 of GTPase-activating protein and VPS9 domain-containing protein 1 OS=Homo sapiens GN=GAPVD1;Isoform of Q14C86, Isoform 4 of GTPase-activating protein and VPS9 domain-containing protein 1 OS=Homo sapiens GN=GAPVD1;Isoform of Q14C86, Isoform 5 of GTPa…	2.1	2	0.03	DEALQNISADDLPDSASQAAHPQDSAFSYR
632	sp|P80723-2|BASP1_HUMAN sp|P80723|BASP1_HUMAN	0.9910	Isoform of P80723, Isoform 2 of Brain acid soluble protein 1 OS=Homo sapiens GN=BASP1;Brain acid soluble protein 1 OS=Homo sapiens GN=BASP1 PE=1 SV=2	16.2	2	0.03	AQGPAASAEEPKPVEAPAANSDQTVTVK
628	sp|P62857|RS28_HUMAN	0.9910	40S ribosomal protein S28 OS=Homo sapiens GN=RPS28 PE=1 SV=1	17.4	2	0.03	EGDVLTLLESER
626	sp|P61513|RL37A_HUMAN tr|C9J4Z3|C9J4Z3_HUMAN	0.9910	60S ribosomal protein L37a OS=Homo sapiens GN=RPL37A PE=1 SV=2;Isoform of P61513, 60S ribosomal protein L37a OS=Homo sapiens GN=RPL37A PE=1 SV=1	26.5	2	0.03	TVAGGAWTYNTTSAVTVK
623	sp|P51151|RAB9A_HUMAN	0.9910	Ras-related protein Rab-9A OS=Homo sapiens GN=RAB9A PE=1 SV=1	7.0	2	0.03	DATNVAAAFEEAVR
620	sp|P39023|RL3_HUMAN tr|B5MCW2|B5MCW2_HUMAN tr|G5E9G0|G5E9G0_HUMAN tr|H7C3M2|H7C3M2_HUMAN tr|H7C422|H7C422_HUMAN	0.9910	60S ribosomal protein L3 OS=Homo sapiens GN=RPL3 PE=1 SV=2;Isoform of P39023, 60S ribosomal protein L3 (Fragment) OS=Homo sapiens GN=RPL3 PE=1 SV=1;Isoform of P39023, 60S ribosomal protein L3 OS=Homo sapiens GN=RPL3 PE=1 SV=1;Isoform of P39023, 60S ribosomal protein L3 (Fragment) OS=Homo sapiens GN=RPL3 PE=1 SV=1;Isoform of P39023, 60S ribosomal protein L3 (Fragment) OS=Homo sapiens GN=RPL3 PE=1 …	9.2	2	0.03	LEQQVPVNQVFGQDEMIDVIGVTK
615	sp|P18074-2|ERCC2_HUMAN sp|P18074|ERCC2_HUMAN tr|A8MX75|A8MX75_HUMAN tr|E7EVE9|E7EVE9_HUMAN tr|K7EKF3|K7EKF3_HUMAN	0.9910	Isoform of P18074, Isoform 2 of TFIIH basal transcription factor complex helicase XPD subunit OS=Homo sapiens GN=ERCC2;TFIIH basal transcription factor complex helicase XPD subunit OS=Homo sapiens GN=ERCC2 PE=1 SV=1;Isoform of P18074, TFIIH basal transcription factor complex helicase XPD subunit (Fragment) OS=Homo sapiens GN=ERCC2 PE=1 SV=2;Isoform of P18074, TFIIH basal transcription factor comp…	12.4	2	0.02	ETDAHLANPVLPDEVLQEAVPGSIR
611	sp|P10599-2|THIO_HUMAN sp|P10599|THIO_HUMAN	0.9910	Isoform of P10599, Isoform 2 of Thioredoxin OS=Homo sapiens GN=TXN;Thioredoxin OS=Homo sapiens GN=TXN PE=1 SV=3	15.3	2	0.03	TAFQEALDAAGDK
610	sp|P09651-2|ROA1_HUMAN sp|P09651-3|ROA1_HUMAN sp|P09651|ROA1_HUMAN sp|Q32P51|RA1L2_HUMAN tr|F8VTQ5|F8VTQ5_HUMAN tr|F8VZ49|F8VZ49_HUMAN tr|F8W6I7|F8W6I7_HUMAN tr|H0YH80|H0YH80_HUMAN	0.9910	Isoform of P09651, Isoform A1-A of Heterogeneous nuclear ribonucleoprotein A1 OS=Homo sapiens GN=HNRNPA1;Isoform of P09651, Isoform 2 of Heterogeneous nuclear ribonucleoprotein A1 OS=Homo sapiens GN=HNRNPA1;Heterogeneous nuclear ribonucleoprotein A1 OS=Homo sapiens GN=HNRNPA1 PE=1 SV=5;Heterogeneous nuclear ribonucleoprotein A1-like 2 OS=Homo sapiens GN=HNRNPA1L2 PE=2 SV=2;Isoform of P09651, Hete…	10.3	2	0.03	GFAFVTFDDHDSVDK
685a	sp|P48556|PSMD8_HUMAN tr|K7EJC1|K7EJC1_HUMAN tr|K7EJR3|K7EJR3_HUMAN tr|R4GMR5|R4GMR5_HUMAN	0.9909	26S proteasome non-ATPase regulatory subunit 8 OS=Homo sapiens GN=PSMD8 PE=1 SV=2;Isoform of P48556, 26S proteasome non-ATPase regulatory subunit 8 OS=Homo sapiens GN=PSMD8 PE=1 SV=1;Isoform of P48556, 26S proteasome non-ATPase regulatory subunit 8 (Fragment) OS=Homo sapiens GN=PSMD8 PE=1 SV=7;Isoform of P48556, 26S proteasome non-ATPase regulatory subunit 8 OS=Homo sapiens GN=PSMD8 PE=1 SV=1	10.5	2	0.02	ILFFNTPK+VAEFHTELER
698	sp|Q96AX9-11|MIB2_HUMAN sp|Q96AX9-12|MIB2_HUMAN sp|Q96AX9-13|MIB2_HUMAN sp|Q96AX9-14|MIB2_HUMAN sp|Q96AX9-2|MIB2_HUMAN sp|Q96AX9-3|MIB2_HUMAN sp|Q96AX9-4|MIB2_HUMAN sp|Q96AX9-5|MIB2_HUMAN sp|Q96AX9-6|MIB2_HUMAN sp|Q96AX9-7|MIB2_HUMAN sp|Q96AX9|MIB2_HUMAN tr|E9PD12|E9PD12_HUMAN tr|F2Z2L2|F2Z2L2_HUMAN tr|H0YAM8|H0YAM8_HUMAN tr|J3QR95|J3QR95_HUMAN	0.9901	Isoform of Q96AX9, Isoform 11 of E3 ubiquitin-protein ligase MIB2 OS=Homo sapiens GN=MIB2;Isoform of Q96AX9, Isoform 12 of E3 ubiquitin-protein ligase MIB2 OS=Homo sapiens GN=MIB2;Isoform of Q96AX9, Isoform 13 of E3 ubiquitin-protein ligase MIB2 OS=Homo sapiens GN=MIB2;Isoform of Q96AX9, Isoform 14 of E3 ubiquitin-protein ligase MIB2 OS=Homo sapiens GN=MIB2;Isoform of Q96AX9, Isoform 2 of E3 ubiq…	1.9	2	0.03	LRPDGSEVASAAPAPGPPR
696	sp|Q17RY0-2|CPEB4_HUMAN sp|Q17RY0|CPEB4_HUMAN tr|B7ZLQ8|B7ZLQ8_HUMAN tr|E5RJM0|E5RJM0_HUMAN tr|H0YBG1|H0YBG1_HUMAN	0.9901	Isoform of Q17RY0, Isoform 2 of Cytoplasmic polyadenylation element-binding protein 4 OS=Homo sapiens GN=CPEB4;Cytoplasmic polyadenylation element-binding protein 4 OS=Homo sapiens GN=CPEB4 PE=1 SV=1;Isoform of Q17RY0, CPEB4 protein OS=Homo sapiens GN=CPEB4 PE=1 SV=1;Isoform of Q17RY0, Cytoplasmic polyadenylation element-binding protein 4 OS=Homo sapiens GN=CPEB4 PE=1 SV=1;Isoform of Q17RY0, Cyto…	8.2	2	0.03	ADNIFPFPDRPR
703	sp|Q14008-2|CKAP5_HUMAN sp|Q14008-3|CKAP5_HUMAN sp|Q14008|CKAP5_HUMAN tr|H0YDX5|H0YDX5_HUMAN	0.9896	Isoform of Q14008, Isoform 2 of Cytoskeleton-associated protein 5 OS=Homo sapiens GN=CKAP5;Isoform of Q14008, Isoform 3 of Cytoskeleton-associated protein 5 OS=Homo sapiens GN=CKAP5;Cytoskeleton-associated protein 5 OS=Homo sapiens GN=CKAP5 PE=1 SV=3;Isoform of Q14008, Cytoskeleton-associated protein 5 (Fragment) OS=Homo sapiens GN=CKAP5 PE=1 SV=1	10.3	2	0.02	VNDFLAEIFK+YSDADIEPFLK
716	sp|Q9Y6U3-2|ADSV_HUMAN sp|Q9Y6U3-3|ADSV_HUMAN sp|Q9Y6U3|ADSV_HUMAN	0.9892	Isoform of Q9Y6U3, Isoform 2 of Adseverin OS=Homo sapiens GN=SCIN;Isoform of Q9Y6U3, Isoform 3 of Adseverin OS=Homo sapiens GN=SCIN;Adseverin OS=Homo sapiens GN=SCIN PE=1 SV=4	3.6	2	0.03	NTQIQVLPEGGETPIFK
711	sp|Q8WXF1-2|PSPC1_HUMAN sp|Q8WXF1|PSPC1_HUMAN tr|X6RDA4|X6RDA4_HUMAN	0.9892	Isoform of Q8WXF1, Isoform 2 of Paraspeckle component 1 OS=Homo sapiens GN=PSPC1;Paraspeckle component 1 OS=Homo sapiens GN=PSPC1 PE=1 SV=1;Isoform of Q8WXF1, Paraspeckle component 1 (Fragment) OS=Homo sapiens GN=PSPC1 PE=1 SV=1	6.5	2	0.03	LFVGNLPTDITEEDFK
708	sp|P27986-4|P85A_HUMAN sp|P27986|P85A_HUMAN tr|E5RGI8|E5RGI8_HUMAN tr|E5RHI0|E5RHI0_HUMAN	0.9892	Isoform of P27986, Isoform 4 of Phosphatidylinositol 3-kinase regulatory subunit alpha OS=Homo sapiens GN=PIK3R1;Phosphatidylinositol 3-kinase regulatory subunit alpha OS=Homo sapiens GN=PIK3R1 PE=1 SV=2;Isoform of P27986, Phosphatidylinositol 3-kinase regulatory subunit alpha (Fragment) OS=Homo sapiens GN=PIK3R1 PE=1 SV=1;Isoform of P27986, Phosphatidylinositol 3-kinase regulatory subunit alpha …	13.7	2	0.02	FSAASSDNTENLIK
721	sp|P13378-2|HXD8_HUMAN sp|P13378|HXD8_HUMAN tr|A0A0A0MTF4|A0A0A0MTF4_HUMAN	0.9880	Isoform of P13378, Isoform 2 of Homeobox protein Hox-D8 OS=Homo sapiens GN=HOXD8;Homeobox protein Hox-D8 OS=Homo sapiens GN=HOXD8 PE=2 SV=2;Isoform of P13378, Homeobox protein Hox-D8 OS=Homo sapiens GN=HOXD8 PE=1 SV=1	6.5	2	0.02	MSSYFVNPLYSK
728	sp|Q9HCK4-2|ROBO2_HUMAN sp|Q9HCK4-3|ROBO2_HUMAN sp|Q9HCK4|ROBO2_HUMAN tr|A0A087WWM5|A0A087WWM5_HUMAN tr|F8W703|F8W703_HUMAN tr|F8WBR3|F8WBR3_HUMAN tr|R4GMM8|R4GMM8_HUMAN	0.9874	Isoform of Q9HCK4, Isoform 2 of Roundabout homolog 2 OS=Homo sapiens GN=ROBO2;Isoform of Q9HCK4, Isoform 3 of Roundabout homolog 2 OS=Homo sapiens GN=ROBO2;Roundabout homolog 2 OS=Homo sapiens GN=ROBO2 PE=1 SV=2;Isoform of Q9HCK4, Roundabout homolog 2 OS=Homo sapiens GN=ROBO2 PE=1 SV=1;Isoform of Q9HCK4, Roundabout homolog 2 OS=Homo sapiens GN=ROBO2 PE=1 SV=1;Isoform of Q9HCK4, Roundabout homolog…	1.3	2	0.02	DPRATIQEQGTLQIK
730	sp|Q15149-2|PLEC_HUMAN sp|Q15149-3|PLEC_HUMAN sp|Q15149-4|PLEC_HUMAN sp|Q15149-5|PLEC_HUMAN sp|Q15149-6|PLEC_HUMAN sp|Q15149-7|PLEC_HUMAN sp|Q15149-8|PLEC_HUMAN sp|Q15149-9|PLEC_HUMAN sp|Q15149|PLEC_HUMAN	0.9869	Isoform of Q15149, Isoform 2 of Plectin OS=Homo sapiens GN=PLEC;Isoform of Q15149, Isoform 3 of Plectin OS=Homo sapiens GN=PLEC;Isoform of Q15149, Isoform 4 of Plectin OS=Homo sapiens GN=PLEC;Isoform of Q15149, Isoform 5 of Plectin OS=Homo sapiens GN=PLEC;Isoform of Q15149, Isoform 6 of Plectin OS=Homo sapiens GN=PLEC;Isoform of Q15149, Isoform 7 of Plectin OS=Homo sapiens GN=PLEC;Isoform of Q151…	0.5	2	0.02	LAQGHTTVDELAR+RQVQDESQR
729a	sp|P57678|GEMI4_HUMAN tr|I3L2C7|I3L2C7_HUMAN	0.9866	Gem-associated protein 4 OS=Homo sapiens GN=GEMIN4 PE=1 SV=2;Isoform of P57678, Gem-associated protein 4 OS=Homo sapiens GN=GEMIN4 PE=1 SV=1	2.5	2	0.02	TNPSVSSLLQR+VLQPHPVTPSDTETR
154b	sp|O14556|G3PT_HUMAN	0.9853	Glyceraldehyde-3-phosphate dehydrogenase, testis-specific OS=Homo sapiens GN=GAPDHS PE=1 SV=2	4.4	2	0.02	AGIALNDNFVK+LTGMAFR
543a	sp|Q9H269|VPS16_HUMAN	0.9839	Vacuolar protein sorting-associated protein 16 homolog OS=Homo sapiens GN=VPS16 PE=1 SV=2	3.3	2	0.02	IASMAPGALLLEAQK+VAALQTAADAFYK
743	sp|Q8TAS1-2|UHMK1_HUMAN sp|Q8TAS1-3|UHMK1_HUMAN sp|Q8TAS1|UHMK1_HUMAN tr|A0A0A6YYC2|A0A0A6YYC2_HUMAN	0.9828	Isoform of Q8TAS1, Isoform 2 of Serine/threonine-protein kinase Kist OS=Homo sapiens GN=UHMK1;Isoform of Q8TAS1, Isoform 3 of Serine/threonine-protein kinase Kist OS=Homo sapiens GN=UHMK1;Serine/threonine-protein kinase Kist OS=Homo sapiens GN=UHMK1 PE=1 SV=2;Isoform of Q8TAS1, Serine/threonine-protein kinase Kist OS=Homo sapiens GN=UHMK1 PE=1 SV=1	7.8	2	0.02	ANSSAIIDHIFASK+AVVNAAIPAYHLR
753a	sp|O94964-2|SOGA1_HUMAN sp|O94964-4|SOGA1_HUMAN sp|O94964|SOGA1_HUMAN tr|H0YDM2|H0YDM2_HUMAN tr|X6R3R3|X6R3R3_HUMAN	0.9806	Isoform of O94964, Isoform 2 of Protein SOGA1 OS=Homo sapiens GN=SOGA1;Isoform of O94964, Isoform 4 of Protein SOGA1 OS=Homo sapiens GN=SOGA1;Protein SOGA1 OS=Homo sapiens GN=SOGA1 PE=1 SV=2;Isoform of O94964, Protein SOGA1 (Fragment) OS=Homo sapiens GN=SOGA1 PE=1 SV=1;Isoform of O94964, Protein SOGA1 OS=Homo sapiens GN=SOGA1 PE=1 SV=1	3.0	2	0.02	KADAVLGCSVK+LPNNPAFGFVSSEPGDPEK
755	sp|Q6UXV1-2|IZUM2_HUMAN sp|Q6UXV1|IZUM2_HUMAN tr|M0R2L8|M0R2L8_HUMAN	0.9800	Isoform of Q6UXV1, Isoform 2 of Izumo sperm-egg fusion protein 2 OS=Homo sapiens GN=IZUMO2;Izumo sperm-egg fusion protein 2 OS=Homo sapiens GN=IZUMO2 PE=2 SV=1;Isoform of Q6UXV1, Izumo sperm-egg fusion protein 2 (Fragment) OS=Homo sapiens GN=IZUMO2 PE=4 SV=1	4.7	2	0.02	KVLISYELK
767	sp|Q96EV2|RBM33_HUMAN tr|H0Y3K4|H0Y3K4_HUMAN	0.9759	RNA-binding protein 33 OS=Homo sapiens GN=RBM33 PE=1 SV=3;Isoform of Q96EV2, RNA-binding protein 33 (Fragment) OS=Homo sapiens GN=RBM33 PE=1 SV=1	2.3	2	0.02	TVTHRTNSGGGDGPHISSKVR
766	sp|Q13573|SNW1_HUMAN tr|G3V4X8|G3V4X8_HUMAN	0.9759	SNW domain-containing protein 1 OS=Homo sapiens GN=SNW1 PE=1 SV=1;Isoform of Q13573, SNW domain-containing protein 1 OS=Homo sapiens GN=SNW1 PE=1 SV=1	4.0	2	0.03	EGPVQFEEDPFGLDK
787a	sp|Q9BV38|WDR18_HUMAN tr|A0A0A0MQU0|A0A0A0MQU0_HUMAN tr|U3KQC1|U3KQC1_HUMAN	0.9588	WD repeat-containing protein 18 OS=Homo sapiens GN=WDR18 PE=1 SV=2;Isoform of Q9BV38, WD repeat-containing protein 18 (Fragment) OS=Homo sapiens GN=WDR18 PE=1 SV=1;Isoform of Q9BV38, WD repeat-containing protein 18 (Fragment) OS=Homo sapiens GN=WDR18 PE=1 SV=1	5.8	2	0.02	DLFDFSTR+LGLHQQGSEPSYLDR
794	sp|O76003|GLRX3_HUMAN	0.9488	Glutaredoxin-3 OS=Homo sapiens GN=GLRX3 PE=1 SV=2	6.3	2	0.02	ELPQVSFVK+LEAEGVPEVSEK
796	sp|Q9Y5F7-2|PCDGL_HUMAN sp|Q9Y5F7|PCDGL_HUMAN	0.9484	Isoform of Q9Y5F7, Isoform 2 of Protocadherin gamma-C4 OS=Homo sapiens GN=PCDHGC4;Protocadherin gamma-C4 OS=Homo sapiens GN=PCDHGC4 PE=2 SV=1	4.6	2	0.02	DVSASSFISLNPQTGAVHATR+GAACGVTCFPAGTCACLTR
800	sp|Q13627-2|DYR1A_HUMAN sp|Q13627-3|DYR1A_HUMAN sp|Q13627-4|DYR1A_HUMAN sp|Q13627-5|DYR1A_HUMAN sp|Q13627|DYR1A_HUMAN	0.9462	Isoform of Q13627, Isoform 1 of Dual specificity tyrosine-phosphorylation-regulated kinase 1A OS=Homo sapiens GN=DYRK1A;Isoform of Q13627, Isoform 2 of Dual specificity tyrosine-phosphorylation-regulated kinase 1A OS=Homo sapiens GN=DYRK1A;Isoform of Q13627, Isoform 3 of Dual specificity tyrosine-phosphorylation-regulated kinase 1A OS=Homo sapiens GN=DYRK1A;Isoform of Q13627, Isoform 4 of Dual sp…	3.0	2	0.03	VYNDGYDDDNYDYIVK
164b	sp|Q00535-2|CDK5_HUMAN sp|Q00535|CDK5_HUMAN	0.9432	Isoform of Q00535, Isoform 2 of Cyclin-dependent-like kinase 5 OS=Homo sapiens GN=CDK5;Cyclin-dependent-like kinase 5 OS=Homo sapiens GN=CDK5 PE=1 SV=3	3.1	2	0.01	DLLQNLLK+IADFGLAR
807a	sp|P35523|CLCN1_HUMAN	0.9417	Chloride channel protein 1 OS=Homo sapiens GN=CLCN1 PE=1 SV=3	3.0	2	0.02	EAISTLFDNNTWVK+VVALTAGLGSGIPVGK
543b	sp|Q9H269-2|VPS16_HUMAN	0.9378	Isoform of Q9H269, Isoform 2 of Vacuolar protein sorting-associated protein 16 homolog OS=Homo sapiens GN=VPS16	3.9	2	0.02	LMVVGDAPESIQYK+VAALQTAADAFYK
811	sp|P61026|RAB10_HUMAN	0.9340	Ras-related protein Rab-10 OS=Homo sapiens GN=RAB10 PE=1 SV=1	5.5	2	0.03	AFLTLAEDILR
812a	sp|Q9NPH2-2|INO1_HUMAN sp|Q9NPH2-3|INO1_HUMAN sp|Q9NPH2|INO1_HUMAN	0.9331	Isoform of Q9NPH2, Isoform 2 of Inositol-3-phosphate synthase 1 OS=Homo sapiens GN=ISYNA1;Isoform of Q9NPH2, Isoform 3 of Inositol-3-phosphate synthase 1 OS=Homo sapiens GN=ISYNA1;Inositol-3-phosphate synthase 1 OS=Homo sapiens GN=ISYNA1 PE=1 SV=1	4.7	2	0.02	VFVGGDDFK+VIVLWTANTER
816	sp|O14818-2|PSA7_HUMAN sp|O14818|PSA7_HUMAN tr|H0Y586|H0Y586_HUMAN	0.9308	Isoform of O14818, Isoform 2 of Proteasome subunit alpha type-7 OS=Homo sapiens GN=PSMA7;Proteasome subunit alpha type-7 OS=Homo sapiens GN=PSMA7 PE=1 SV=1;Isoform of O14818, Proteasome subunit alpha type-7 (Fragment) OS=Homo sapiens GN=PSMA7 PE=1 SV=1	8.4	2	0.03	NYTDEAIETDDLTIK
815a	sp|P50395-2|GDIB_HUMAN sp|P50395|GDIB_HUMAN	0.9298	Isoform of P50395, Isoform 2 of Rab GDP dissociation inhibitor beta OS=Homo sapiens GN=GDI2;Rab GDP dissociation inhibitor beta OS=Homo sapiens GN=GDI2 PE=1 SV=2	7.5	2	0.02	FVSISDLLVPK+NPYYGGESASITPLEDLYK
817	sp|P31150|GDIA_HUMAN tr|G5E9U5|G5E9U5_HUMAN	0.9276	Rab GDP dissociation inhibitor alpha OS=Homo sapiens GN=GDI1 PE=1 SV=2;Isoform of P31150, GDP dissociation inhibitor 1, isoform CRA_a OS=Homo sapiens GN=GDI1 PE=1 SV=1	12.9	2	0.03	NPYYGGESSSITPLEELYK
822	sp|P13861-2|KAP2_HUMAN sp|P13861|KAP2_HUMAN sp|P31323|KAP3_HUMAN tr|H7C330|H7C330_HUMAN	0.9212	Isoform of P13861, Isoform 2 of cAMP-dependent protein kinase type II-alpha regulatory subunit OS=Homo sapiens GN=PRKAR2A;cAMP-dependent protein kinase type II-alpha regulatory subunit OS=Homo sapiens GN=PRKAR2A PE=1 SV=2;cAMP-dependent protein kinase type II-beta regulatory subunit OS=Homo sapiens GN=PRKAR2B PE=1 SV=3;Isoform of P13861, cAMP-dependent protein kinase type II-alpha regulatory subu…	16.3	2	0.03	GQYFGELALVTNKPR
824a	sp|O15372|EIF3H_HUMAN tr|A0A087WZK9|A0A087WZK9_HUMAN tr|B3KS98|B3KS98_HUMAN	0.9183	Eukaryotic translation initiation factor 3 subunit H OS=Homo sapiens GN=EIF3H PE=1 SV=1;Isoform of O15372, Eukaryotic translation initiation factor 3 subunit H OS=Homo sapiens GN=EIF3H PE=1 SV=1;Isoform of O15372, Eukaryotic translation initiation factor 3 subunit H OS=Homo sapiens GN=EIF3H PE=1 SV=1	5.7	2	0.02	LFMAQALQEYNN+NLQLLMDR
840	sp|P49006|MRP_HUMAN	0.9011	MARCKS-related protein OS=Homo sapiens GN=MARCKSL1 PE=1 SV=2	17.4	2	0.03	GEGESPPVNGTDEAAGATGDAIEPAPPSQGAEAK
839a	sp|Q02809-2|PLOD1_HUMAN sp|Q02809|PLOD1_HUMAN	0.9001	Isoform of Q02809, Isoform 2 of Procollagen-lysine,2-oxoglutarate 5-dioxygenase 1 OS=Homo sapiens GN=PLOD1;Procollagen-lysine,2-oxoglutarate 5-dioxygenase 1 OS=Homo sapiens GN=PLOD1 PE=1 SV=2	3.7	2	0.02	IFQNLDGALDEVVLK+LQLNYLGNYIPR
552	sp|Q9UNF1-2|MAGD2_HUMAN sp|Q9UNF1|MAGD2_HUMAN tr|Q5H907|Q5H907_HUMAN tr|Q5H909|Q5H909_HUMAN	0.9995	Isoform of Q9UNF1, Isoform 2 of Melanoma-associated antigen D2 OS=Homo sapiens GN=MAGED2;Melanoma-associated antigen D2 OS=Homo sapiens GN=MAGED2 PE=1 SV=2;Isoform of Q9UNF1, Melanoma antigen family D, 2, isoform CRA_d OS=Homo sapiens GN=MAGED2 PE=1 SV=1;Isoform of Q9UNF1, Melanoma-associated antigen D2 OS=Homo sapiens GN=MAGED2 PE=1 SV=2	8.8	1	0.02	AQETEAAPSQAPADEPEPESAAAQSQENQDTRPK+EYTDVYPEIIER
562	sp|Q13232|NDK3_HUMAN tr|H3BPR2|H3BPR2_HUMAN	0.9990	Nucleoside diphosphate kinase 3 OS=Homo sapiens GN=NME3 PE=1 SV=2;Isoform of Q13232, Nucleoside diphosphate kinase OS=Homo sapiens GN=NME3 PE=1 SV=1	20.0	1	0.02	ALIGATNPADAPPGTIR
581	sp|Q9ULJ8-3|NEB1_HUMAN sp|Q9ULJ8-4|NEB1_HUMAN sp|Q9ULJ8-5|NEB1_HUMAN sp|Q9ULJ8|NEB1_HUMAN	0.9961	Isoform of Q9ULJ8, Isoform 3 of Neurabin-1 OS=Homo sapiens GN=PPP1R9A;Isoform of Q9ULJ8, Isoform 4 of Neurabin-1 OS=Homo sapiens GN=PPP1R9A;Isoform of Q9ULJ8, Isoform 5 of Neurabin-1 OS=Homo sapiens GN=PPP1R9A;Neurabin-1 OS=Homo sapiens GN=PPP1R9A PE=1 SV=2	2.5	1	0.02	LELFPVELEK+NDEVDPVAASAEYELEK
586a	sp|P53999|TCP4_HUMAN	0.9954	Activated RNA polymerase II transcriptional coactivator p15 OS=Homo sapiens GN=SUB1 PE=1 SV=3	23.6	1	0.02	ELVSSSSSGSDSDSEVDKK+EQISDIDDAVR
588	sp|P42677|RS27_HUMAN tr|Q5T4L4|Q5T4L4_HUMAN	0.9929	40S ribosomal protein S27 OS=Homo sapiens GN=RPS27 PE=1 SV=3;Isoform of P42677, 40S ribosomal protein S27 OS=Homo sapiens GN=RPS27 PE=1 SV=1	36.4	1	0.03	DLLHPSPEEEK+LVQSPNSYFMDVK
682	sp|Q9Y263|PLAP_HUMAN tr|E5RIM3|E5RIM3_HUMAN	0.9910	Phospholipase A-2-activating protein OS=Homo sapiens GN=PLAA PE=1 SV=2;Isoform of Q9Y263, Phospholipase A-2-activating protein OS=Homo sapiens GN=PLAA PE=1 SV=1	2.5	1	0.01	TGDLGDINAEQLPGR
680	sp|Q9P2I0|CPSF2_HUMAN	0.9910	Cleavage and polyadenylation specificity factor subunit 2 OS=Homo sapiens GN=CPSF2 PE=1 SV=2	1.7	1	0.01	DEQLLTNVLETLR
679	sp|Q9P2G9-2|KLHL8_HUMAN sp|Q9P2G9|KLHL8_HUMAN tr|Q68DU9|Q68DU9_HUMAN	0.9910	Isoform of Q9P2G9, Isoform 2 of Kelch-like protein 8 OS=Homo sapiens GN=KLHL8;Kelch-like protein 8 OS=Homo sapiens GN=KLHL8 PE=1 SV=4;Isoform of Q9P2G9, Kelch-like protein 8 OS=Homo sapiens GN=DKFZp781C1855 PE=1 SV=1	2.5	1	0.01	WDYVAALTTPR
678	sp|Q9NXW2-2|DJB12_HUMAN sp|Q9NXW2|DJB12_HUMAN tr|J3KPS0|J3KPS0_HUMAN tr|V9GYN7|V9GYN7_HUMAN	0.9910	Isoform of Q9NXW2, Isoform 2 of DnaJ homolog subfamily B member 12 OS=Homo sapiens GN=DNAJB12;DnaJ homolog subfamily B member 12 OS=Homo sapiens GN=DNAJB12 PE=1 SV=4;Isoform of Q9NXW2, DnaJ (Hsp40) homolog, subfamily B, member 12, isoform CRA_c OS=Homo sapiens GN=DNAJB12 PE=1 SV=1;Isoform of Q9NXW2, DnaJ homolog subfamily B member 12 (Fragment) OS=Homo sapiens GN=DNAJB12 PE=1 SV=1	5.1	1	0.01	AIGTAYAVLSNPEK
676	sp|Q9NWW5|CLN6_HUMAN tr|H3BNF1|H3BNF1_HUMAN tr|H3BRN7|H3BRN7_HUMAN tr|H3BTY4|H3BTY4_HUMAN tr|H3BUT1|H3BUT1_HUMAN tr|H3BUV4|H3BUV4_HUMAN	0.9910	Ceroid-lipofuscinosis neuronal protein 6 OS=Homo sapiens GN=CLN6 PE=1 SV=1;Isoform of Q9NWW5, Ceroid-lipofuscinosis neuronal protein 6 OS=Homo sapiens GN=CLN6 PE=1 SV=1;Uncharacterized protein OS=Homo sapiens PE=4 SV=1;Isoform of Q9NWW5, Ceroid-lipofuscinosis neuronal protein 6 OS=Homo sapiens GN=CLN6 PE=1 SV=1;Isoform of Q9NWW5, Ceroid-lipofuscinosis neuronal 6 late infantile variant isoform 5 O…	22.8	1	0.01	QHLGATGGPGAQLGASFLQAR
675	sp|Q9NSE4|SYIM_HUMAN	0.9910	Isoleucine--tRNA ligase, mitochondrial OS=Homo sapiens GN=IARS2 PE=1 SV=2	1.7	1	0.01	TALAEAELEYNPEHVSR
674	sp|Q9NQX7-2|ITM2C_HUMAN sp|Q9NQX7-3|ITM2C_HUMAN sp|Q9NQX7|ITM2C_HUMAN tr|C9JG41|C9JG41_HUMAN	0.9910	Isoform of Q9NQX7, Isoform 2 of Integral membrane protein 2C OS=Homo sapiens GN=ITM2C;Isoform of Q9NQX7, Isoform 3 of Integral membrane protein 2C OS=Homo sapiens GN=ITM2C;Integral membrane protein 2C OS=Homo sapiens GN=ITM2C PE=1 SV=1;Isoform of Q9NQX7, Integral membrane protein 2C (Fragment) OS=Homo sapiens GN=ITM2C PE=1 SV=1	11.1	1	0.01	ASASAPAPASATEILLTPAR
673	sp|Q9NPA8-2|ENY2_HUMAN sp|Q9NPA8|ENY2_HUMAN tr|E5RHX8|E5RHX8_HUMAN	0.9910	Isoform of Q9NPA8, Isoform 2 of Transcription and mRNA export factor ENY2 OS=Homo sapiens GN=ENY2;Transcription and mRNA export factor ENY2 OS=Homo sapiens GN=ENY2 PE=1 SV=1;Isoform of Q9NPA8, Transcription and mRNA export factor ENY2 OS=Homo sapiens GN=ENY2 PE=1 SV=1	17.7	1	0.01	GLEHVTVDDLVAEITPK
672	sp|Q9NP64-2|NO40_HUMAN sp|Q9NP64-3|NO40_HUMAN sp|Q9NP64|NO40_HUMAN tr|A0A087WXF8|A0A087WXF8_HUMAN tr|A0A087WXU5|A0A087WXU5_HUMAN tr|A0A087WYV3|A0A087WYV3_HUMAN tr|A0A0D9SEW3|A0A0D9SEW3_HUMAN tr|E7EPF0|E7EPF0_HUMAN	0.9910	Isoform of Q9NP64, Isoform 2 of Nucleolar protein of 40 kDa OS=Homo sapiens GN=ZCCHC17;Isoform of Q9NP64, Isoform 3 of Nucleolar protein of 40 kDa OS=Homo sapiens GN=ZCCHC17;Nucleolar protein of 40 kDa OS=Homo sapiens GN=ZCCHC17 PE=1 SV=1;Isoform of Q9NP64, Nucleolar protein of 40 kDa OS=Homo sapiens GN=ZCCHC17 PE=1 SV=1;Isoform of Q9NP64, Nucleolar protein of 40 kDa OS=Homo sapiens GN=ZCCHC17 PE…	9.6	1	0.01	DLDPNNVIIEQEER
667	sp|Q9GZS3|WDR61_HUMAN tr|H0YM76|H0YM76_HUMAN tr|H0YMF9|H0YMF9_HUMAN tr|H0YN81|H0YN81_HUMAN	0.9910	WD repeat-containing protein 61 OS=Homo sapiens GN=WDR61 PE=1 SV=1;Isoform of Q9GZS3, WD repeat-containing protein 61 OS=Homo sapiens GN=WDR61 PE=1 SV=1;Isoform of Q9GZS3, WD repeat-containing protein 61 OS=Homo sapiens GN=WDR61 PE=1 SV=1;Isoform of Q9GZS3, WD repeat-containing protein 61 (Fragment) OS=Homo sapiens GN=WDR61 PE=1 SV=1	33.3	1	0.01	ENSETVVTGSLDDLVK
666	sp|Q9GZM8-2|NDEL1_HUMAN sp|Q9GZM8-3|NDEL1_HUMAN sp|Q9GZM8|NDEL1_HUMAN sp|Q9NXR1-2|NDE1_HUMAN sp|Q9NXR1|NDE1_HUMAN tr|A6NIZ0|A6NIZ0_HUMAN tr|I3L2R3|I3L2R3_HUMAN tr|I3L2R9|I3L2R9_HUMAN tr|I3L2T8|I3L2T8_HUMAN tr|I3L522|I3L522_HUMAN tr|I3L533|I3L533_HUMAN tr|J3QRZ1|J3QRZ1_HUMAN tr|J3QSD2|J3QSD2_HUMAN tr|X5DR54|X5DR54_HUMAN	0.9910	Isoform of Q9GZM8, Isoform 2 of Nuclear distribution protein nudE-like 1 OS=Homo sapiens GN=NDEL1;Isoform of Q9GZM8, Isoform 3 of Nuclear distribution protein nudE-like 1 OS=Homo sapiens GN=NDEL1;Nuclear distribution protein nudE-like 1 OS=Homo sapiens GN=NDEL1 PE=1 SV=1;Isoform of Q9NXR1, Isoform 2 of Nuclear distribution protein nudE homolog 1 OS=Homo sapiens GN=NDE1;Nuclear distribution protei…	3.7	1	0.01	ISALNIVGDLLR
665	sp|Q9BYM8|HOIL1_HUMAN tr|A6PVJ6|A6PVJ6_HUMAN tr|A6PVJ7|A6PVJ7_HUMAN tr|B4DML5|B4DML5_HUMAN tr|G3XAG9|G3XAG9_HUMAN tr|H0Y4S7|H0Y4S7_HUMAN tr|Q5JWR1|Q5JWR1_HUMAN	0.9910	RanBP-type and C3HC4-type zinc finger-containing protein 1 OS=Homo sapiens GN=RBCK1 PE=1 SV=2;Isoform of Q9BYM8, RanBP-type and C3HC4-type zinc finger-containing protein 1 OS=Homo sapiens GN=RBCK1 PE=1 SV=1;Isoform of Q9BYM8, RanBP-type and C3HC4-type zinc finger-containing protein 1 (Fragment) OS=Homo sapiens GN=RBCK1 PE=1 SV=7;Isoform of Q9BYM8, RanBP-type and C3HC4-type zinc finger-containing …	17.1	1	0.01	VPLSVQLKPEVSPTQDIR
664	sp|Q9BPX5|ARP5L_HUMAN	0.9910	Actin-related protein 2/3 complex subunit 5-like protein OS=Homo sapiens GN=ARPC5L PE=1 SV=1	7.8	1	0.01	ALAVGGLGSIIR
663	sp|Q99707-2|METH_HUMAN sp|Q99707|METH_HUMAN	0.9910	Isoform of Q99707, Isoform 2 of Methionine synthase OS=Homo sapiens GN=MTR;Methionine synthase OS=Homo sapiens GN=MTR PE=1 SV=2	1.1	1	0.01	AALFALQNLFEEK
662	sp|Q96RG2-2|PASK_HUMAN sp|Q96RG2-4|PASK_HUMAN sp|Q96RG2|PASK_HUMAN	0.9910	Isoform of Q96RG2, Isoform 2 of PAS domain-containing serine/threonine-protein kinase OS=Homo sapiens GN=PASK;Isoform of Q96RG2, Isoform 3 of PAS domain-containing serine/threonine-protein kinase OS=Homo sapiens GN=PASK;PAS domain-containing serine/threonine-protein kinase OS=Homo sapiens GN=PASK PE=1 SV=3	1.0	1	0.01	LDEPLASYIFR
661	sp|Q96L58|B3GT6_HUMAN	0.9910	Beta-1,3-galactosyltransferase 6 OS=Homo sapiens GN=B3GALT6 PE=1 SV=2	4.0	1	0.01	FAVGTAGLGAEER
660	sp|Q96K12|FACR2_HUMAN tr|F8VX60|F8VX60_HUMAN	0.9910	Fatty acyl-CoA reductase 2 OS=Homo sapiens GN=FAR2 PE=2 SV=1;Isoform of Q96K12, Fatty acyl-CoA reductase 2 OS=Homo sapiens GN=FAR2 PE=1 SV=1	19.4	1	0.01	SILITGATGFLGK
659	sp|Q96H55-2|MYO19_HUMAN sp|Q96H55-3|MYO19_HUMAN sp|Q96H55-4|MYO19_HUMAN sp|Q96H55|MYO19_HUMAN tr|A0A087WU55|A0A087WU55_HUMAN tr|A0A087WY49|A0A087WY49_HUMAN tr|A0A087WZQ9|A0A087WZQ9_HUMAN	0.9910	Isoform of Q96H55, Isoform 2 of Unconventional myosin-XIX OS=Homo sapiens GN=MYO19;Isoform of Q96H55, Isoform 3 of Unconventional myosin-XIX OS=Homo sapiens GN=MYO19;Isoform of Q96H55, Isoform 4 of Unconventional myosin-XIX OS=Homo sapiens GN=MYO19;Unconventional myosin-XIX OS=Homo sapiens GN=MYO19 PE=1 SV=2;Isoform of Q96H55, Unconventional myosin-XIX (Fragment) OS=Homo sapiens GN=MYO19 PE=1 SV=…	11.3	1	0.01	SLIEPVNQSIVVSGESGAGK
657	sp|Q8WUY8|NAT14_HUMAN tr|M0QZH3|M0QZH3_HUMAN	0.9910	N-acetyltransferase 14 OS=Homo sapiens GN=NAT14 PE=1 SV=1;Isoform of Q8WUY8, N-acetyltransferase 14 OS=Homo sapiens GN=NAT14 PE=1 SV=1	23.1	1	0.01	EDEKPLVLEMLK
656	sp|Q8TE54-2|S26A7_HUMAN sp|Q8TE54|S26A7_HUMAN tr|E5RGL8|E5RGL8_HUMAN tr|H0YB61|H0YB61_HUMAN	0.9910	Isoform of Q8TE54, Isoform 2 of Anion exchange transporter OS=Homo sapiens GN=SLC26A7;Anion exchange transporter OS=Homo sapiens GN=SLC26A7 PE=2 SV=2;Isoform of Q8TE54, Anion exchange transporter OS=Homo sapiens GN=SLC26A7 PE=1 SV=1;Isoform of Q8TE54, Anion exchange transporter (Fragment) OS=Homo sapiens GN=SLC26A7 PE=4 SV=1	8.9	1	0.01	SVRLEALLLSLLSIVVLVLVK
655	sp|Q8NI60-2|ADCK3_HUMAN sp|Q8NI60-3|ADCK3_HUMAN sp|Q8NI60-4|ADCK3_HUMAN sp|Q8NI60|ADCK3_HUMAN	0.9910	Isoform of Q8NI60, Isoform 2 of Atypical kinase ADCK3, mitochondrial OS=Homo sapiens GN=ADCK3;Isoform of Q8NI60, Isoform 3 of Atypical kinase ADCK3, mitochondrial OS=Homo sapiens GN=ADCK3;Isoform of Q8NI60, Isoform 4 of Atypical kinase ADCK3, mitochondrial OS=Homo sapiens GN=ADCK3;Atypical kinase ADCK3, mitochondrial OS=Homo sapiens GN=ADCK3 PE=1 SV=1	6.1	1	0.01	VALLDFGATR
654	sp|Q8IUF1|CBWD2_HUMAN sp|Q9BRT8-2|CBWD1_HUMAN sp|Q9BRT8-3|CBWD1_HUMAN sp|Q9BRT8-4|CBWD1_HUMAN sp|Q9BRT8|CBWD1_HUMAN tr|A0A087WTC0|A0A087WTC0_HUMAN tr|A0A087WZQ3|A0A087WZQ3_HUMAN tr|A0A087X140|A0A087X140_HUMAN tr|A0A0B4J1T6|A0A0B4J1T6_HUMAN tr|C9J3G2|C9J3G2_HUMAN tr|F2Z2T4|F2Z2T4_HUMAN tr|F8WEG4|F8WEG4_HUMAN tr|F8WEU0|F8WEU0_HUMAN	0.9910	COBW domain-containing protein 2 OS=Homo sapiens GN=CBWD2 PE=1 SV=1;Isoform of Q9BRT8, Isoform 2 of COBW domain-containing protein 1 OS=Homo sapiens GN=CBWD1;Isoform of Q9BRT8, Isoform 3 of COBW domain-containing protein 1 OS=Homo sapiens GN=CBWD1;Isoform of Q9BRT8, Isoform 4 of COBW domain-containing protein 1 OS=Homo sapiens GN=CBWD1;COBW domain-containing protein 1 OS=Homo sapiens GN=CBWD1 PE=…	14.2	1	0.01	VAVILNEFGEGSALEK
653	sp|Q6UN15-3|FIP1_HUMAN sp|Q6UN15-4|FIP1_HUMAN sp|Q6UN15-5|FIP1_HUMAN sp|Q6UN15|FIP1_HUMAN tr|A0A0B4J203|A0A0B4J203_HUMAN	0.9910	Isoform of Q6UN15, Isoform 3 of Pre-mRNA 3'-end-processing factor FIP1 OS=Homo sapiens GN=FIP1L1;Isoform of Q6UN15, Isoform 4 of Pre-mRNA 3'-end-processing factor FIP1 OS=Homo sapiens GN=FIP1L1;Isoform of Q6UN15, Isoform 5 of Pre-mRNA 3'-end-processing factor FIP1 OS=Homo sapiens GN=FIP1L1;Pre-mRNA 3'-end-processing factor FIP1 OS=Homo sapiens GN=FIP1L1 PE=1 SV=1;Uncharacterized protein OS=Homo s…	5.0	1	0.01	TGAPQYGSYGTAPVNLNIK
652	sp|Q5UIP0-2|RIF1_HUMAN sp|Q5UIP0|RIF1_HUMAN tr|H7C2B5|H7C2B5_HUMAN	0.9910	Isoform of Q5UIP0, Isoform 2 of Telomere-associated protein RIF1 OS=Homo sapiens GN=RIF1;Telomere-associated protein RIF1 OS=Homo sapiens GN=RIF1 PE=1 SV=2;Isoform of Q5UIP0, Telomere-associated protein RIF1 (Fragment) OS=Homo sapiens GN=RIF1 PE=1 SV=1	2.3	1	0.01	LVSDIIDPVALEIPLSK
651	sp|Q5RI15-2|COX20_HUMAN sp|Q5RI15|COX20_HUMAN	0.9910	Isoform of Q5RI15, Isoform 2 of Cytochrome c oxidase protein 20 homolog OS=Homo sapiens GN=COX20;Cytochrome c oxidase protein 20 homolog OS=Homo sapiens GN=COX20 PE=1 SV=2	10.2	1	0.01	ILYEGTHLDPER
650	sp|Q5JVF3-2|PCID2_HUMAN sp|Q5JVF3-3|PCID2_HUMAN sp|Q5JVF3-4|PCID2_HUMAN sp|Q5JVF3|PCID2_HUMAN	0.9910	Isoform of Q5JVF3, Isoform 2 of PCI domain-containing protein 2 OS=Homo sapiens GN=PCID2;Isoform of Q5JVF3, Isoform 3 of PCI domain-containing protein 2 OS=Homo sapiens GN=PCID2;Isoform of Q5JVF3, Isoform 4 of PCI domain-containing protein 2 OS=Homo sapiens GN=PCID2;PCI domain-containing protein 2 OS=Homo sapiens GN=PCID2 PE=1 SV=2	3.2	1	0.01	VFANNADQQLVK
649	sp|Q56VL3|OCAD2_HUMAN	0.9910	OCIA domain-containing protein 2 OS=Homo sapiens GN=OCIAD2 PE=1 SV=1	8.4	1	0.01	VALAGLLGFGLGK
648	sp|Q16718-2|NDUA5_HUMAN sp|Q16718|NDUA5_HUMAN tr|A0A087X1G1|A0A087X1G1_HUMAN tr|C9IZN5|C9IZN5_HUMAN tr|F8WAS3|F8WAS3_HUMAN tr|H7BYD0|H7BYD0_HUMAN	0.9910	Isoform of Q16718, Isoform 2 of NADH dehydrogenase [ubiquinone] 1 alpha subcomplex subunit 5 OS=Homo sapiens GN=NDUFA5;NADH dehydrogenase [ubiquinone] 1 alpha subcomplex subunit 5 OS=Homo sapiens GN=NDUFA5 PE=1 SV=3;Isoform of Q16718, NADH dehydrogenase [ubiquinone] 1 alpha subcomplex subunit 5 OS=Homo sapiens GN=NDUFA5 PE=1 SV=1;Isoform of Q16718, NADH dehydrogenase [ubiquinone] 1 alpha subcompl…	14.3	1	0.01	ILDVLEEIPK
646	sp|Q15477|SKIV2_HUMAN tr|H7C5N0|H7C5N0_HUMAN	0.9910	Helicase SKI2W OS=Homo sapiens GN=SKIV2L PE=1 SV=3;Isoform of Q15477, Helicase SKI2W (Fragment) OS=Homo sapiens GN=SKIV2L PE=1 SV=1	13.5	1	0.01	LAQAHPAGPPTLDPVNDLQLK
645	sp|Q15287-2|RNPS1_HUMAN sp|Q15287-3|RNPS1_HUMAN sp|Q15287|RNPS1_HUMAN tr|H3BMM9|H3BMM9_HUMAN tr|H3BMS0|H3BMS0_HUMAN tr|H3BPG5|H3BPG5_HUMAN tr|H3BTC0|H3BTC0_HUMAN tr|H3BV80|H3BV80_HUMAN	0.9910	Isoform of Q15287, Isoform 2 of RNA-binding protein with serine-rich domain 1 OS=Homo sapiens GN=RNPS1;Isoform of Q15287, Isoform 3 of RNA-binding protein with serine-rich domain 1 OS=Homo sapiens GN=RNPS1;RNA-binding protein with serine-rich domain 1 OS=Homo sapiens GN=RNPS1 PE=1 SV=1;Isoform of Q15287, RNA-binding protein with serine-rich domain 1 (Fragment) OS=Homo sapiens GN=RNPS1 PE=1 SV=1;I…	5.8	1	0.01	GYAYVEFENPDEAEK
644	sp|Q15051-2|IQCB1_HUMAN sp|Q15051-3|IQCB1_HUMAN sp|Q15051|IQCB1_HUMAN tr|C9JVC4|C9JVC4_HUMAN	0.9910	Isoform of Q15051, Isoform 2 of IQ calmodulin-binding motif-containing protein 1 OS=Homo sapiens GN=IQCB1;Isoform of Q15051, Isoform 3 of IQ calmodulin-binding motif-containing protein 1 OS=Homo sapiens GN=IQCB1;IQ calmodulin-binding motif-containing protein 1 OS=Homo sapiens GN=IQCB1 PE=1 SV=1;Isoform of Q15051, IQ calmodulin-binding motif-containing protein 1 (Fragment) OS=Homo sapiens GN=IQCB1…	13.8	1	0.01	SPEQNVPVILLK
642	sp|Q14566|MCM6_HUMAN	0.9910	DNA replication licensing factor MCM6 OS=Homo sapiens GN=MCM6 PE=1 SV=1	1.8	1	0.01	EIESEIDSEEELINK
641	sp|Q14258|TRI25_HUMAN	0.9910	E3 ubiquitin/ISG15 ligase TRIM25 OS=Homo sapiens GN=TRIM25 PE=1 SV=2	1.6	1	0.01	FDTIYQILLK
640	sp|Q13342-2|SP140_HUMAN sp|Q13342-6|SP140_HUMAN	0.9910	Isoform of Q13342, Isoform LYSp100-A of Nuclear body protein SP140 OS=Homo sapiens GN=SP140;Isoform of Q13342, Isoform 6 of Nuclear body protein SP140 OS=Homo sapiens GN=SP140	4.4	1	0.01	CGSEGSDDCSEMCDGEER
639	sp|Q13261-3|I15RA_HUMAN sp|Q13261-4|I15RA_HUMAN sp|Q13261-5|I15RA_HUMAN sp|Q13261-6|I15RA_HUMAN sp|Q13261-7|I15RA_HUMAN sp|Q13261-8|I15RA_HUMAN sp|Q13261-9|I15RA_HUMAN sp|Q13261|I15RA_HUMAN tr|A0A0A0MS77|A0A0A0MS77_HUMAN tr|E9PQ64|E9PQ64_HUMAN tr|K9N0C7|K9N0C7_HUMAN tr|K9N163|K9N163_HUMAN tr|K9N1J3|K9N1J3_HUMAN tr|K9N2Q6|K9N2Q6_HUMAN tr|K9N2S2|K9N2S2_HUMAN	0.9910	Isoform of Q13261, Isoform 2 of Interleukin-15 receptor subunit alpha OS=Homo sapiens GN=IL15RA;Isoform of Q13261, Isoform 3 of Interleukin-15 receptor subunit alpha OS=Homo sapiens GN=IL15RA;Isoform of Q13261, Isoform 4 of Interleukin-15 receptor subunit alpha OS=Homo sapiens GN=IL15RA;Isoform of Q13261, Isoform 5 of Interleukin-15 receptor subunit alpha OS=Homo sapiens GN=IL15RA;Isoform of Q132…	10.2	1	0.01	TLGLPALLLLLLLRPPATR
638	sp|Q13112|CAF1B_HUMAN	0.9910	Chromatin assembly factor 1 subunit B OS=Homo sapiens GN=CHAF1B PE=1 SV=1	5.9	1	0.02	AIVEFLSNLAR+VNDNKEPEQIAFQDEDEAQLNK
637	sp|Q13011|ECH1_HUMAN	0.9910	Delta(3,5)-Delta(2,4)-dienoyl-CoA isomerase, mitochondrial OS=Homo sapiens GN=ECH1 PE=1 SV=2	4.9	1	0.01	VIGNQSLVNELAFTAR
636	sp|Q04837|SSBP_HUMAN tr|A0A0G2JLD8|A0A0G2JLD8_HUMAN tr|C9K0U8|C9K0U8_HUMAN tr|E7EUY5|E7EUY5_HUMAN	0.9910	Single-stranded DNA-binding protein, mitochondrial OS=Homo sapiens GN=SSBP1 PE=1 SV=1;Isoform of Q04837, Single-stranded DNA-binding protein, mitochondrial (Fragment) OS=Homo sapiens GN=SSBP1 PE=1 SV=1;Isoform of Q04837, Single-stranded DNA-binding protein, mitochondrial (Fragment) OS=Homo sapiens GN=SSBP1 PE=1 SV=1;Isoform of Q04837, Single-stranded DNA-binding protein, mitochondrial (Fragment) …	12.4	1	0.01	SGDSEVYQLGDVSQK
635	sp|Q02086-2|SP2_HUMAN sp|Q02086|SP2_HUMAN	0.9910	Isoform of Q02086, Isoform 2 of Transcription factor Sp2 OS=Homo sapiens GN=SP2;Transcription factor Sp2 OS=Homo sapiens GN=SP2 PE=1 SV=3	2.5	1	0.01	AEQQQVVQIPQQALR
634	sp|Q01518-2|CAP1_HUMAN sp|Q01518|CAP1_HUMAN tr|Q5T0R1|Q5T0R1_HUMAN tr|Q5T0R2|Q5T0R2_HUMAN tr|Q5T0R3|Q5T0R3_HUMAN tr|Q5T0R4|Q5T0R4_HUMAN tr|Q5T0R5|Q5T0R5_HUMAN tr|Q5T0R6|Q5T0R6_HUMAN tr|Q5T0R7|Q5T0R7_HUMAN tr|Q5T0R9|Q5T0R9_HUMAN	0.9910	Isoform of Q01518, Isoform 2 of Adenylyl cyclase-associated protein 1 OS=Homo sapiens GN=CAP1;Adenylyl cyclase-associated protein 1 OS=Homo sapiens GN=CAP1 PE=1 SV=5;Isoform of Q01518, Adenylyl cyclase-associated protein (Fragment) OS=Homo sapiens GN=CAP1 PE=1 SV=1;Isoform of Q01518, Adenylyl cyclase-associated protein (Fragment) OS=Homo sapiens GN=CAP1 PE=1 SV=1;Isoform of Q01518, Adenylyl cycla…	6.4	1	0.01	LSDLLAPISEQIK
633	sp|P81605-2|DCD_HUMAN sp|P81605|DCD_HUMAN	0.9910	Isoform of P81605, Isoform 2 of Dermcidin OS=Homo sapiens GN=DCD;Dermcidin OS=Homo sapiens GN=DCD PE=1 SV=2	10.0	1	0.01	DAVEDLESVGK
631	sp|P63208|SKP1_HUMAN tr|E5RJR5|E5RJR5_HUMAN	0.9910	S-phase kinase-associated protein 1 OS=Homo sapiens GN=SKP1 PE=1 SV=2;Isoform of P63208, S-phase kinase-associated protein 1 OS=Homo sapiens GN=SKP1 PE=1 SV=1	7.4	1	0.01	NDFTEEEEAQVR
630	sp|P62891|RL39_HUMAN sp|Q59GN2|R39L5_HUMAN	0.9910	60S ribosomal protein L39 OS=Homo sapiens GN=RPL39 PE=1 SV=2;Putative 60S ribosomal protein L39-like 5 OS=Homo sapiens GN=RPL39P5 PE=5 SV=2	19.6	1	0.01	QNRPIPQWIR
629	sp|P62861|RS30_HUMAN tr|E9PR30|E9PR30_HUMAN	0.9910	Isoform of P35544, 40S ribosomal protein S30 OS=Homo sapiens GN=FAU PE=1 SV=1;Isoform of P35544, 40S ribosomal protein S30 OS=Homo sapiens GN=FAU PE=1 SV=1	16.9	1	0.01	FVNVVPTFGK
627	sp|P62841|RS15_HUMAN tr|A0A0B4J2B4|A0A0B4J2B4_HUMAN tr|K7EJ78|K7EJ78_HUMAN tr|K7ELC2|K7ELC2_HUMAN tr|K7EM56|K7EM56_HUMAN tr|K7EQJ5|K7EQJ5_HUMAN tr|S4R417|S4R417_HUMAN tr|S4R456|S4R456_HUMAN	0.9910	40S ribosomal protein S15 OS=Homo sapiens GN=RPS15 PE=1 SV=2;Isoform of P62841, 40S ribosomal protein S15 OS=Homo sapiens GN=RPS15 PE=1 SV=1;Isoform of P62841, 40S ribosomal protein S15 OS=Homo sapiens GN=RPS15 PE=1 SV=2;Isoform of P62841, 40S ribosomal protein S15 OS=Homo sapiens GN=RPS15 PE=1 SV=1;Isoform of P62841, 40S ribosomal protein S15 OS=Homo sapiens GN=RPS15 PE=1 SV=2;Isoform of P62841,…	17.0	1	0.01	DMIILPEMVGSMVGVYNGK
625	sp|P60900-2|PSA6_HUMAN sp|P60900|PSA6_HUMAN tr|G3V295|G3V295_HUMAN tr|G3V3I1|G3V3I1_HUMAN tr|G3V3U4|G3V3U4_HUMAN tr|G3V5Z7|G3V5Z7_HUMAN	0.9910	Isoform of P60900, Isoform 2 of Proteasome subunit alpha type-6 OS=Homo sapiens GN=PSMA6;Proteasome subunit alpha type-6 OS=Homo sapiens GN=PSMA6 PE=1 SV=1;Isoform of P60900, Proteasome subunit alpha type OS=Homo sapiens GN=PSMA6 PE=1 SV=1;Isoform of P60900, Proteasome subunit alpha type OS=Homo sapiens GN=PSMA6 PE=1 SV=1;Isoform of P60900, Proteasome subunit alpha type OS=Homo sapiens GN=PSMA6 P…	12.1	1	0.01	AINQGGLTSVAVR
624	sp|P54709-2|AT1B3_HUMAN sp|P54709|AT1B3_HUMAN tr|C9JA36|C9JA36_HUMAN tr|C9JXZ1|C9JXZ1_HUMAN	0.9910	Isoform of P54709, Isoform 2 of Sodium/potassium-transporting ATPase subunit beta-3 OS=Homo sapiens GN=ATP1B3;Sodium/potassium-transporting ATPase subunit beta-3 OS=Homo sapiens GN=ATP1B3 PE=1 SV=1;Isoform of P54709, Sodium/potassium-transporting ATPase subunit beta-3 (Fragment) OS=Homo sapiens GN=ATP1B3 PE=1 SV=1;Isoform of P54709, Sodium/potassium-transporting ATPase subunit beta-3 (Fragment) O…	12.6	1	0.01	SDPTSYAGYIEDLKK
622	sp|P42771-2|CDN2A_HUMAN sp|P42771-4|CDN2A_HUMAN sp|P42771|CDN2A_HUMAN tr|A0A0A0MRI0|A0A0A0MRI0_HUMAN tr|J3QRG6|J3QRG6_HUMAN tr|K7ENC6|K7ENC6_HUMAN tr|K7ES20|K7ES20_HUMAN	0.9910	Isoform of P42771, Isoform 2 of Cyclin-dependent kinase inhibitor 2A OS=Homo sapiens GN=CDKN2A;Isoform of P42771, Isoform 5 of Cyclin-dependent kinase inhibitor 2A OS=Homo sapiens GN=CDKN2A;Cyclin-dependent kinase inhibitor 2A OS=Homo sapiens GN=CDKN2A PE=1 SV=2;Isoform of P42771, Cyclin-dependent kinase inhibitor 2A OS=Homo sapiens GN=CDKN2A PE=1 SV=1;Isoform of P42771, Cyclin-dependent kinase i…	11.4	1	0.01	LPVDLAEELGHR
621	sp|P41208|CETN2_HUMAN	0.9910	Centrin-2 OS=Homo sapiens GN=CETN2 PE=1 SV=1	9.9	1	0.01	EAFDLFDADGTGTIDVK
619	sp|P35250-2|RFC2_HUMAN sp|P35250|RFC2_HUMAN	0.9910	Isoform of P35250, Isoform 2 of Replication factor C subunit 2 OS=Homo sapiens GN=RFC2;Replication factor C subunit 2 OS=Homo sapiens GN=RFC2 PE=1 SV=3	5.3	1	0.01	EGNVPNIIIAGPPGTGK
618	sp|P30086|PEBP1_HUMAN	0.9910	Phosphatidylethanolamine-binding protein 1 OS=Homo sapiens GN=PEBP1 PE=1 SV=3	10.7	1	0.01	GNDISSGTVLSDYVGSGPPK
617	sp|P24534|EF1B_HUMAN tr|C9JZW3|C9JZW3_HUMAN tr|F2Z2G2|F2Z2G2_HUMAN tr|F8WF65|F8WF65_HUMAN	0.9910	Elongation factor 1-beta OS=Homo sapiens GN=EEF1B2 PE=1 SV=3;Isoform of P24534, Elongation factor 1-beta (Fragment) OS=Homo sapiens GN=EEF1B2 PE=1 SV=1;Isoform of P24534, Elongation factor 1-beta OS=Homo sapiens GN=EEF1B2 PE=1 SV=1;Isoform of P24534, Elongation factor 1-beta OS=Homo sapiens GN=EEF1B2 PE=1 SV=1	51.7	1	0.01	SPAGLQVLNDYLADK
616	sp|P20042|IF2B_HUMAN	0.9910	Eukaryotic translation initiation factor 2 subunit 2 OS=Homo sapiens GN=EIF2S2 PE=1 SV=2	4.5	1	0.01	DASDDLDDLNFFNQK
614	sp|P17096-3|HMGA1_HUMAN sp|P17096|HMGA1_HUMAN	0.9910	Isoform of P17096, Isoform HMG-R of High mobility group protein HMG-I/HMG-Y OS=Homo sapiens GN=HMGA1;High mobility group protein HMG-I/HMG-Y OS=Homo sapiens GN=HMGA1 PE=1 SV=3	15.0	1	0.01	KQPPVSPGTALVGSQK
613	sp|P11441|UBL4A_HUMAN tr|Q5HY81|Q5HY81_HUMAN	0.9910	Ubiquitin-like protein 4A OS=Homo sapiens GN=UBL4A PE=1 SV=1;Isoform of P11441, Ubiquitin-like protein 4A OS=Homo sapiens GN=UBL4A PE=1 SV=2	6.4	1	0.01	LNLVVKPLEK
612	sp|P10619-2|PPGB_HUMAN sp|P10619|PPGB_HUMAN tr|X6R5C5|X6R5C5_HUMAN tr|X6R8A1|X6R8A1_HUMAN	0.9910	Isoform of P10619, Isoform 2 of Lysosomal protective protein OS=Homo sapiens GN=CTSA;Lysosomal protective protein OS=Homo sapiens GN=CTSA PE=1 SV=2;Isoform of P10619, Carboxypeptidase OS=Homo sapiens GN=CTSA PE=1 SV=1;Isoform of P10619, Carboxypeptidase OS=Homo sapiens GN=CTSA PE=1 SV=1	2.8	1	0.01	YGDSGEQIAGFVK
609	sp|P08574|CY1_HUMAN	0.9910	Cytochrome c1, heme protein, mitochondrial OS=Homo sapiens GN=CYC1 PE=1 SV=3	3.7	1	0.01	GLLSSLDHTSIR
607	sp|P04181|OAT_HUMAN	0.9910	Ornithine aminotransferase, mitochondrial OS=Homo sapiens GN=OAT PE=1 SV=1	3.2	1	0.01	TVQGPPTSDDIFER
606	sp|O95980|RECK_HUMAN	0.9910	Reversion-inducing cysteine-rich protein with Kazal motifs OS=Homo sapiens GN=RECK PE=1 SV=1	1.9	1	0.01	NEMGSVCCSYAGHHTNCR
605	sp|O95271|TNKS1_HUMAN tr|E7EQ52|E7EQ52_HUMAN	0.9910	Tankyrase-1 OS=Homo sapiens GN=TNKS PE=1 SV=2;Isoform of O95271, Poly [ADP-ribose] polymerase OS=Homo sapiens GN=TNKS PE=1 SV=1	1.6	1	0.01	NQEGQTPLDLATADDIR
604	sp|O75340-2|PDCD6_HUMAN sp|O75340|PDCD6_HUMAN tr|A0A024QZ42|A0A024QZ42_HUMAN tr|A0A087WZ38|A0A087WZ38_HUMAN tr|H0Y9X3|H0Y9X3_HUMAN	0.9910	Isoform of O75340, Isoform 2 of Programmed cell death protein 6 OS=Homo sapiens GN=PDCD6;Programmed cell death protein 6 OS=Homo sapiens GN=PDCD6 PE=1 SV=1;Isoform of O75340, HCG1985580, isoform CRA_c OS=Homo sapiens GN=PDCD6 PE=1 SV=1;Isoform of O75340, Programmed cell death protein 6 OS=Homo sapiens GN=PDCD6 PE=1 SV=1;Isoform of O75340, Programmed cell death protein 6 (Fragment) OS=Homo sapiens…	10.6	1	0.01	LSDQFHDILIR
603	sp|O60841|IF2P_HUMAN tr|A0A087WUT6|A0A087WUT6_HUMAN	0.9910	Eukaryotic translation initiation factor 5B OS=Homo sapiens GN=EIF5B PE=1 SV=4;Isoform of O60841, Eukaryotic translation initiation factor 5B OS=Homo sapiens GN=EIF5B PE=1 SV=1	1.1	1	0.01	VTVDTGVIPASEEK
602	sp|O60783|RT14_HUMAN	0.9910	28S ribosomal protein S14, mitochondrial OS=Homo sapiens GN=MRPS14 PE=1 SV=1	11.7	1	0.01	ILQDVADEEIAALPR
601	sp|O60315-2|ZEB2_HUMAN sp|O60315|ZEB2_HUMAN tr|A0JP08|A0JP08_HUMAN	0.9910	Isoform of O60315, Isoform 2 of Zinc finger E-box-binding homeobox 2 OS=Homo sapiens GN=ZEB2;Zinc finger E-box-binding homeobox 2 OS=Homo sapiens GN=ZEB2 PE=1 SV=1;Isoform of O60315, Zinc finger E-box binding homeobox 2 OS=Homo sapiens GN=ZEB2 PE=1 SV=1	1.5	1	0.01	DEEETGDHSMDDSSEDGK
600	sp|O43809|CPSF5_HUMAN tr|H3BND3|H3BND3_HUMAN tr|H3BV41|H3BV41_HUMAN	0.9910	Cleavage and polyadenylation specificity factor subunit 5 OS=Homo sapiens GN=NUDT21 PE=1 SV=1;Isoform of O43809, Cleavage and polyadenylation-specificity factor subunit 5 (Fragment) OS=Homo sapiens GN=NUDT21 PE=1 SV=7;Isoform of O43809, Cleavage and polyadenylation-specificity factor subunit 5 (Fragment) OS=Homo sapiens GN=NUDT21 PE=1 SV=1	23.9	1	0.01	LPGGELNPGEDEVEGLK
599	sp|O43447|PPIH_HUMAN tr|A6NM32|A6NM32_HUMAN tr|C9JQD4|C9JQD4_HUMAN	0.9910	Peptidyl-prolyl cis-trans isomerase H OS=Homo sapiens GN=PPIH PE=1 SV=1;Isoform of O43447, Peptidyl-prolyl cis-trans isomerase H OS=Homo sapiens GN=PPIH PE=1 SV=1;Isoform of O43447, Peptidyl-prolyl cis-trans isomerase (Fragment) OS=Homo sapiens GN=PPIH PE=1 SV=1	17.5	1	0.01	IELFADVVPK
598	sp|O43164-2|PJA2_HUMAN sp|O43164|PJA2_HUMAN	0.9910	Isoform of O43164, Isoform 2 of E3 ubiquitin-protein ligase Praja-2 OS=Homo sapiens GN=PJA2;E3 ubiquitin-protein ligase Praja-2 OS=Homo sapiens GN=PJA2 PE=1 SV=4	2.2	1	0.01	AGDDYEVLELDDVPK
597	sp|O14908-2|GIPC1_HUMAN sp|O14908|GIPC1_HUMAN tr|K7EM11|K7EM11_HUMAN	0.9910	Isoform of O14908, Isoform 2 of PDZ domain-containing protein GIPC1 OS=Homo sapiens GN=GIPC1;PDZ domain-containing protein GIPC1 OS=Homo sapiens GN=GIPC1 PE=1 SV=2;Isoform of O14908, PDZ domain-containing protein GIPC1 (Fragment) OS=Homo sapiens GN=GIPC1 PE=1 SV=1	11.7	1	0.01	GPATVEDLPSAFEEK
596	sp|O14744-2|ANM5_HUMAN sp|O14744-3|ANM5_HUMAN sp|O14744-5|ANM5_HUMAN sp|O14744|ANM5_HUMAN tr|H0YJX6|H0YJX6_HUMAN	0.9910	Isoform of O14744, Isoform 2 of Protein arginine N-methyltransferase 5 OS=Homo sapiens GN=PRMT5;Isoform of O14744, Isoform 3 of Protein arginine N-methyltransferase 5 OS=Homo sapiens GN=PRMT5;Isoform of O14744, Isoform 5 of Protein arginine N-methyltransferase 5 OS=Homo sapiens GN=PRMT5;Protein arginine N-methyltransferase 5 OS=Homo sapiens GN=PRMT5 PE=1 SV=4;Isoform of O14744, Protein arginine N…	4.7	1	0.01	AAILPTSIFLTNK
595	sp|O00411|RPOM_HUMAN tr|K7EMH3|K7EMH3_HUMAN	0.9910	DNA-directed RNA polymerase, mitochondrial OS=Homo sapiens GN=POLRMT PE=1 SV=2;Isoform of O00411, DNA-directed RNA polymerase, mitochondrial (Fragment) OS=Homo sapiens GN=POLRMT PE=1 SV=4	6.9	1	0.01	LSLDVEQAPSGQHSQAQLSGQQQR
594	sp|O00299|CLIC1_HUMAN	0.9910	Chloride intracellular channel protein 1 OS=Homo sapiens GN=CLIC1 PE=1 SV=4	7.5	1	0.01	LAALNPESNTAGLDIFAK
593	sp|O00170|AIP_HUMAN	0.9910	AH receptor-interacting protein OS=Homo sapiens GN=AIP PE=1 SV=2	4.2	1	0.01	VLELDPALAPVVSR
592	sp|A5D8V6|VP37C_HUMAN tr|F5H4Q5|F5H4Q5_HUMAN	0.9910	Vacuolar protein sorting-associated protein 37C OS=Homo sapiens GN=VPS37C PE=1 SV=2;Isoform of A5D8V6, Vacuolar protein sorting-associated protein 37C (Fragment) OS=Homo sapiens GN=VPS37C PE=1 SV=1	8.1	1	0.01	NLEFQGPLEISR
702	sp|Q9Y2Z0-2|SGT1_HUMAN sp|Q9Y2Z0|SGT1_HUMAN	0.9901	Isoform of Q9Y2Z0, Isoform 2 of Protein SGT1 homolog OS=Homo sapiens GN=SUGT1;Protein SGT1 homolog OS=Homo sapiens GN=SUGT1 PE=1 SV=3	4.5	1	0.01	LFQQIYSDGSDEVKR
701	sp|Q9H6T3-2|RPAP3_HUMAN sp|Q9H6T3-3|RPAP3_HUMAN sp|Q9H6T3|RPAP3_HUMAN	0.9901	Isoform of Q9H6T3, Isoform 2 of RNA polymerase II-associated protein 3 OS=Homo sapiens GN=RPAP3;Isoform of Q9H6T3, Isoform 3 of RNA polymerase II-associated protein 3 OS=Homo sapiens GN=RPAP3;RNA polymerase II-associated protein 3 OS=Homo sapiens GN=RPAP3 PE=1 SV=2	3.4	1	0.01	IEEVSDTSSLQPQASLK
700	sp|Q9BVV7|TIM21_HUMAN tr|J3QRI1|J3QRI1_HUMAN	0.9901	Mitochondrial import inner membrane translocase subunit Tim21 OS=Homo sapiens GN=TIMM21 PE=1 SV=1;Isoform of Q9BVV7, Mitochondrial import inner membrane translocase subunit Tim21 (Fragment) OS=Homo sapiens GN=TIMM21 PE=1 SV=1	11.0	1	0.01	SHPEVIGVFGESVK
699	sp|Q99873-2|ANM1_HUMAN sp|Q99873-3|ANM1_HUMAN sp|Q99873-4|ANM1_HUMAN sp|Q99873|ANM1_HUMAN tr|E9PIX6|E9PIX6_HUMAN tr|E9PKG1|E9PKG1_HUMAN tr|E9PNR9|E9PNR9_HUMAN tr|E9PQ98|E9PQ98_HUMAN tr|H0YDE4|H0YDE4_HUMAN tr|H7C2I1|H7C2I1_HUMAN	0.9901	Isoform of Q99873, Isoform 2 of Protein arginine N-methyltransferase 1 OS=Homo sapiens GN=PRMT1;Isoform of Q99873, Isoform 3 of Protein arginine N-methyltransferase 1 OS=Homo sapiens GN=PRMT1;Isoform of Q99873, Isoform 4 of Protein arginine N-methyltransferase 1 OS=Homo sapiens GN=PRMT1;Protein arginine N-methyltransferase 1 OS=Homo sapiens GN=PRMT1 PE=1 SV=2;Isoform of Q99873, Protein arginine N…	5.8	1	0.01	WLAPDGLIFPDR
697	sp|Q8NCW5-2|NNRE_HUMAN sp|Q8NCW5|NNRE_HUMAN	0.9901	Isoform of Q8NCW5, Isoform 2 of NAD(P)H-hydrate epimerase OS=Homo sapiens GN=APOA1BP;NAD(P)H-hydrate epimerase OS=Homo sapiens GN=APOA1BP PE=1 SV=2	9.7	1	0.01	GNAGGIQPDLLISLTAPK
695	sp|P51571|SSRD_HUMAN tr|A6NLM8|A6NLM8_HUMAN	0.9901	Translocon-associated protein subunit delta OS=Homo sapiens GN=SSR4 PE=1 SV=1;Isoform of P51571, Translocon-associated protein subunit delta OS=Homo sapiens GN=SSR4 PE=1 SV=1	7.4	1	0.01	FFDEESYSLLR
694	sp|P26599-2|PTBP1_HUMAN sp|P26599-3|PTBP1_HUMAN sp|P26599|PTBP1_HUMAN tr|A0A0U1RRM4|A0A0U1RRM4_HUMAN tr|A6NLN1|A6NLN1_HUMAN tr|K7EK45|K7EK45_HUMAN	0.9901	Isoform of P26599, Isoform 2 of Polypyrimidine tract-binding protein 1 OS=Homo sapiens GN=PTBP1;Isoform of P26599, Isoform 3 of Polypyrimidine tract-binding protein 1 OS=Homo sapiens GN=PTBP1;Polypyrimidine tract-binding protein 1 OS=Homo sapiens GN=PTBP1 PE=1 SV=1;Isoform of P26599, Polypyrimidine tract-binding protein 1 OS=Homo sapiens GN=PTBP1 PE=4 SV=1;Isoform of P26599, Polypyrimidine tract …	4.4	1	0.01	IAIPGLAGAGNSVLLVSNLNPER
693	sp|P25205-2|MCM3_HUMAN sp|P25205|MCM3_HUMAN tr|J3KQ69|J3KQ69_HUMAN	0.9901	Isoform of P25205, Isoform 2 of DNA replication licensing factor MCM3 OS=Homo sapiens GN=MCM3;DNA replication licensing factor MCM3 OS=Homo sapiens GN=MCM3 PE=1 SV=3;Isoform of P25205, DNA replication licensing factor MCM3 OS=Homo sapiens GN=MCM3 PE=1 SV=2	1.0	1	0.01	VALLDVFR
692	sp|P17812-2|PYRG1_HUMAN sp|P17812|PYRG1_HUMAN	0.9901	Isoform of P17812, Isoform 2 of CTP synthase 1 OS=Homo sapiens GN=CTPS1;CTP synthase 1 OS=Homo sapiens GN=CTPS1 PE=1 SV=2	2.2	1	0.01	FEVNPVWK
691	sp|P12532-2|KCRU_HUMAN sp|P12532|KCRU_HUMAN tr|C9JSQ1|C9JSQ1_HUMAN tr|F8WCN3|F8WCN3_HUMAN	0.9901	Isoform of P12532, Isoform 2 of Creatine kinase U-type, mitochondrial OS=Homo sapiens GN=CKMT1A;Creatine kinase U-type, mitochondrial OS=Homo sapiens GN=CKMT1A PE=1 SV=1;Isoform of P12532, Creatine kinase U-type, mitochondrial (Fragment) OS=Homo sapiens GN=CKMT1B PE=1 SV=1;Isoform of P12532, Creatine kinase U-type, mitochondrial OS=Homo sapiens GN=CKMT1B PE=1 SV=1	4.1	1	0.01	VVVDALSGLK
690	sp|O95718-2|ERR2_HUMAN sp|O95718-3|ERR2_HUMAN sp|O95718|ERR2_HUMAN sp|P11474-2|ERR1_HUMAN sp|P11474|ERR1_HUMAN tr|E7EWD9|E7EWD9_HUMAN tr|H0YGT3|H0YGT3_HUMAN	0.9901	Isoform of O95718, Isoform 2 of Steroid hormone receptor ERR2 OS=Homo sapiens GN=ESRRB;Isoform of O95718, Isoform 3 of Steroid hormone receptor ERR2 OS=Homo sapiens GN=ESRRB;Steroid hormone receptor ERR2 OS=Homo sapiens GN=ESRRB PE=1 SV=2;Isoform of P11474, Isoform 2 of Steroid hormone receptor ERR1 OS=Homo sapiens GN=ESRRA;Steroid hormone receptor ERR1 OS=Homo sapiens GN=ESRRA PE=1 SV=3;Isoform …	2.1	1	0.01	LLLTLPLLR
689	sp|O94927-2|HAUS5_HUMAN sp|O94927|HAUS5_HUMAN	0.9901	Isoform of O94927, Isoform 2 of HAUS augmin-like complex subunit 5 OS=Homo sapiens GN=HAUS5;HAUS augmin-like complex subunit 5 OS=Homo sapiens GN=HAUS5 PE=1 SV=2	4.5	1	0.01	AQFLQNLLLPQAK
688	sp|O43615|TIM44_HUMAN tr|M0QXU7|M0QXU7_HUMAN	0.9901	Mitochondrial import inner membrane translocase subunit TIM44 OS=Homo sapiens GN=TIMM44 PE=1 SV=2;Isoform of O43615, Mitochondrial import inner membrane translocase subunit TIM44 (Fragment) OS=Homo sapiens GN=TIMM44 PE=1 SV=1	4.0	1	0.01	VTDLLGGLFSK
687	sp|O43143|DHX15_HUMAN	0.9901	Pre-mRNA-splicing factor ATP-dependent RNA helicase DHX15 OS=Homo sapiens GN=DHX15 PE=1 SV=2	1.6	1	0.01	EVDDLGPEVGDIK
686	sp|O00483|NDUA4_HUMAN	0.9901	Cytochrome c oxidase subunit NDUFA4 OS=Homo sapiens GN=NDUFA4 PE=1 SV=1	12.3	1	0.01	FYSVNVDYSK
715	sp|Q9UDY2-2|ZO2_HUMAN sp|Q9UDY2-3|ZO2_HUMAN sp|Q9UDY2-4|ZO2_HUMAN sp|Q9UDY2-5|ZO2_HUMAN sp|Q9UDY2-6|ZO2_HUMAN sp|Q9UDY2-7|ZO2_HUMAN sp|Q9UDY2|ZO2_HUMAN	0.9892	Isoform of Q9UDY2, Isoform A2 of Tight junction protein ZO-2 OS=Homo sapiens GN=TJP2;Isoform of Q9UDY2, Isoform C1 of Tight junction protein ZO-2 OS=Homo sapiens GN=TJP2;Isoform of Q9UDY2, Isoform C2 of Tight junction protein ZO-2 OS=Homo sapiens GN=TJP2;Isoform of Q9UDY2, Isoform A3 of Tight junction protein ZO-2 OS=Homo sapiens GN=TJP2;Isoform of Q9UDY2, Isoform 6 of Tight junction protein ZO-2…	1.2	1	0.01	EDAVLYLLEIPK
714	sp|Q9BU61|NDUF3_HUMAN	0.9892	NADH dehydrogenase [ubiquinone] 1 alpha subcomplex assembly factor 3 OS=Homo sapiens GN=NDUFAF3 PE=1 SV=1	6.0	1	0.01	LSPADDELYQR
713	sp|Q96JN8-2|NEUL4_HUMAN sp|Q96JN8|NEUL4_HUMAN tr|I3L2W2|I3L2W2_HUMAN tr|K7ESJ6|K7ESJ6_HUMAN tr|K7ESM1|K7ESM1_HUMAN	0.9892	Isoform of Q96JN8, Isoform 2 of Neuralized-like protein 4 OS=Homo sapiens GN=NEURL4;Neuralized-like protein 4 OS=Homo sapiens GN=NEURL4 PE=1 SV=2;Isoform of Q96JN8, Neuralized-like protein 4 OS=Homo sapiens GN=NEURL4 PE=1 SV=1;Isoform of K7ESM1, Uncharacterized protein (Fragment) OS=Homo sapiens PE=4 SV=1;Uncharacterized protein (Fragment) OS=Homo sapiens PE=4 SV=1	7.3	1	0.01	EEQPPPVLLSPSLQYAGAETLASK
712	sp|Q96HU8|DIRA2_HUMAN	0.9892	GTP-binding protein Di-Ras2 OS=Homo sapiens GN=DIRAS2 PE=1 SV=1	5.5	1	0.01	VAVFGAGGVGK
710	sp|Q8IUR0|TPPC5_HUMAN	0.9892	Trafficking protein particle complex subunit 5 OS=Homo sapiens GN=TRAPPC5 PE=1 SV=1	4.8	1	0.01	VLGALLFVK
709	sp|P59533|T2R38_HUMAN	0.9892	Taste receptor type 2 member 38 OS=Homo sapiens GN=TAS2R38 PE=2 SV=3	8.7	1	0.01	IGVMVCVGIMAACPSGHAAILISGNAKLR
707	sp|P24752-2|THIL_HUMAN sp|P24752|THIL_HUMAN tr|E9PRQ6|E9PRQ6_HUMAN	0.9892	Isoform of P24752, Isoform 2 of Acetyl-CoA acetyltransferase, mitochondrial OS=Homo sapiens GN=ACAT1;Acetyl-CoA acetyltransferase, mitochondrial OS=Homo sapiens GN=ACAT1 PE=1 SV=1;Isoform of P24752, Acetyl-CoA acetyltransferase, mitochondrial OS=Homo sapiens GN=ACAT1 PE=1 SV=1	18.4	1	0.02	EVVIVSATR+TPIGSFLGSLSLLPATK
706	sp|O76021-2|RL1D1_HUMAN sp|O76021|RL1D1_HUMAN tr|J3QSV6|J3QSV6_HUMAN	0.9892	Isoform of O76021, Isoform 2 of Ribosomal L1 domain-containing protein 1 OS=Homo sapiens GN=RSL1D1;Ribosomal L1 domain-containing protein 1 OS=Homo sapiens GN=RSL1D1 PE=1 SV=3;Isoform of O76021, Ribosomal L1 domain-containing protein 1 (Fragment) OS=Homo sapiens GN=RSL1D1 PE=1 SV=1	6.3	1	0.01	ATNESEDEIPQLVPIGK
705	sp|O43491-2|E41L2_HUMAN sp|O43491-3|E41L2_HUMAN sp|O43491-4|E41L2_HUMAN sp|O43491|E41L2_HUMAN tr|E9PHY5|E9PHY5_HUMAN tr|E9PII3|E9PII3_HUMAN tr|E9PK52|E9PK52_HUMAN tr|E9PPC9|E9PPC9_HUMAN tr|Q6R5J7|Q6R5J7_HUMAN tr|Q6ZSX4|Q6ZSX4_HUMAN	0.9892	Isoform of O43491, Isoform 2 of Band 4.1-like protein 2 OS=Homo sapiens GN=EPB41L2;Isoform of O43491, Isoform 3 of Band 4.1-like protein 2 OS=Homo sapiens GN=EPB41L2;Isoform of O43491, Isoform 4 of Band 4.1-like protein 2 OS=Homo sapiens GN=EPB41L2;Band 4.1-like protein 2 OS=Homo sapiens GN=EPB41L2 PE=1 SV=1;Isoform of O43491, Band 4.1-like protein 2 OS=Homo sapiens GN=EPB41L2 PE=1 SV=1;Isoform o…	3.0	1	0.01	IVITGDGDIDHDQALAQAIR
704	sp|A8MWD9|RUXGL_HUMAN sp|P62308|RUXG_HUMAN tr|F5H013|F5H013_HUMAN tr|Q49AN9|Q49AN9_HUMAN	0.9892	Putative small nuclear ribonucleoprotein G-like protein 15 OS=Homo sapiens GN=SNRPGP15 PE=5 SV=2;Small nuclear ribonucleoprotein G OS=Homo sapiens GN=SNRPG PE=1 SV=1;Isoform of P62308, Small nuclear ribonucleoprotein G OS=Homo sapiens GN=SNRPG PE=1 SV=1;Isoform of P62308, SNRPG protein OS=Homo sapiens GN=SNRPG PE=1 SV=1	18.8	1	0.01	GNSIIMLEALER
720	sp|Q8TF09|DLRB2_HUMAN sp|Q9NP97|DLRB1_HUMAN tr|B1AKR6|B1AKR6_HUMAN tr|H3BQI1|H3BQI1_HUMAN	0.9883	Dynein light chain roadblock-type 2 OS=Homo sapiens GN=DYNLRB2 PE=1 SV=1;Dynein light chain roadblock-type 1 OS=Homo sapiens GN=DYNLRB1 PE=1 SV=3;Isoform of Q9NP97, Dynein light chain roadblock-type 1 OS=Homo sapiens GN=DYNLRB1 PE=1 SV=1;Isoform of Q8TF09, Dynein light chain roadblock-type 2 OS=Homo sapiens GN=DYNLRB2 PE=1 SV=1	12.5	1	0.01	DIDPQNDLTFLR
719	sp|P56537-2|IF6_HUMAN sp|P56537|IF6_HUMAN tr|A0A0U1RQV5|A0A0U1RQV5_HUMAN	0.9883	Isoform of P56537, Isoform 2 of Eukaryotic translation initiation factor 6 OS=Homo sapiens GN=EIF6;Eukaryotic translation initiation factor 6 OS=Homo sapiens GN=EIF6 PE=1 SV=1;Uncharacterized protein (Fragment) OS=Homo sapiens PE=4 SV=1	21.8	1	0.01	TSIEDQDELSSLLQVPLVAGTVNR
718	sp|P10398|ARAF_HUMAN tr|Q96II5|Q96II5_HUMAN	0.9883	Serine/threonine-protein kinase A-Raf OS=Homo sapiens GN=ARAF PE=1 SV=2;Isoform of P10398, ARAF protein OS=Homo sapiens GN=ARAF PE=1 SV=1	1.8	1	0.01	FDMVQLIDVAR
717	sp|P02042|HBD_HUMAN sp|P02100|HBE_HUMAN sp|P68871|HBB_HUMAN sp|P69891|HBG1_HUMAN sp|P69892|HBG2_HUMAN tr|A8MUF7|A8MUF7_HUMAN tr|E9PBW4|E9PBW4_HUMAN tr|E9PEW8|E9PEW8_HUMAN tr|E9PFT6|E9PFT6_HUMAN tr|F8W6P5|F8W6P5_HUMAN	0.9883	Hemoglobin subunit delta OS=Homo sapiens GN=HBD PE=1 SV=2;Hemoglobin subunit epsilon OS=Homo sapiens GN=HBE1 PE=1 SV=2;Hemoglobin subunit beta OS=Homo sapiens GN=HBB PE=1 SV=2;Hemoglobin subunit gamma-1 OS=Homo sapiens GN=HBG1 PE=1 SV=2;Hemoglobin subunit gamma-2 OS=Homo sapiens GN=HBG2 PE=1 SV=2;Isoform of P02100, Hemoglobin subunit epsilon (Fragment) OS=Homo sapiens GN=HBE1 PE=1 SV=1;Isoform of…	6.8	1	0.01	LLVVYPWTQR
727	sp|Q9H0D6-2|XRN2_HUMAN sp|Q9H0D6|XRN2_HUMAN	0.9874	Isoform of Q9H0D6, Isoform 2 of 5'-3' exoribonuclease 2 OS=Homo sapiens GN=XRN2;5'-3' exoribonuclease 2 OS=Homo sapiens GN=XRN2 PE=1 SV=1	1.8	1	0.01	AALEEVYPDLTPEETR
726	sp|Q15797|SMAD1_HUMAN sp|Q99717|SMAD5_HUMAN	0.9874	Mothers against decapentaplegic homolog 1 OS=Homo sapiens GN=SMAD1 PE=1 SV=1;Mothers against decapentaplegic homolog 5 OS=Homo sapiens GN=SMAD5 PE=1 SV=1	2.8	1	0.01	VESPVLPPVLVPR
725	sp|Q14764|MVP_HUMAN tr|H3BNF6|H3BNF6_HUMAN tr|H3BQK6|H3BQK6_HUMAN tr|H3BRL2|H3BRL2_HUMAN tr|H3BUK7|H3BUK7_HUMAN	0.9874	Major vault protein OS=Homo sapiens GN=MVP PE=1 SV=4;Isoform of Q14764, Major vault protein (Fragment) OS=Homo sapiens GN=MVP PE=1 SV=1;Isoform of Q14764, Major vault protein (Fragment) OS=Homo sapiens GN=MVP PE=1 SV=1;Isoform of Q14764, Major vault protein (Fragment) OS=Homo sapiens GN=MVP PE=1 SV=7;Isoform of Q14764, Major vault protein (Fragment) OS=Homo sapiens GN=MVP PE=1 SV=1	15.0	1	0.01	LAQDPFPLYPGEVLEK
724	sp|Q13425-2|SNTB2_HUMAN sp|Q13425|SNTB2_HUMAN	0.9874	Isoform of Q13425, Isoform 2 of Beta-2-syntrophin OS=Homo sapiens GN=SNTB2;Beta-2-syntrophin OS=Homo sapiens GN=SNTB2 PE=1 SV=1	3.4	1	0.01	AGLVELLLR
723	sp|P0DME0|SETLP_HUMAN sp|Q01105-2|SET_HUMAN sp|Q01105-3|SET_HUMAN sp|Q01105-4|SET_HUMAN sp|Q01105|SET_HUMAN tr|A0A087X027|A0A087X027_HUMAN tr|A0A0C4DFV9|A0A0C4DFV9_HUMAN	0.9874	Protein SETSIP OS=Homo sapiens GN=SETSIP PE=1 SV=1;Isoform of Q01105, Isoform 2 of Protein SET OS=Homo sapiens GN=SET;Isoform of Q01105, Isoform 3 of Protein SET OS=Homo sapiens GN=SET;Isoform of Q01105, Isoform 4 of Protein SET OS=Homo sapiens GN=SET;Protein SET OS=Homo sapiens GN=SET PE=1 SV=3;Isoform of P0DME0, Protein SETSIP OS=Homo sapiens GN=SETSIP PE=3 SV=1;Isoform of Q01105, Protein SET O…	5.3	1	0.01	IDFYFDENPYFENK
722	sp|A8MVA2|KRA96_HUMAN	0.9874	Keratin-associated protein 9-6 OS=Homo sapiens GN=KRTAP9-6 PE=3 SV=1	9.4	1	0.01	MTHCCSPGCQPTCCR
736	sp|Q9Y5M8|SRPRB_HUMAN tr|H7C4H2|H7C4H2_HUMAN	0.9865	Signal recognition particle receptor subunit beta OS=Homo sapiens GN=SRPRB PE=1 SV=3;Isoform of Q9Y5M8, Signal recognition particle receptor subunit beta (Fragment) OS=Homo sapiens GN=SRPRB PE=1 SV=1	11.9	1	0.01	SAAPSTLDSSSTAPAQLGK
735	sp|Q92522|H1X_HUMAN	0.9865	Histone H1x OS=Homo sapiens GN=H1FX PE=1 SV=1	5.6	1	0.01	ALVQNDTLLQVK
733	sp|Q13049|TRI32_HUMAN	0.9865	E3 ubiquitin-protein ligase TRIM32 OS=Homo sapiens GN=TRIM32 PE=1 SV=2	1.7	1	0.01	ELTLQDVELLK
732	sp|P40616-2|ARL1_HUMAN sp|P40616|ARL1_HUMAN tr|F8VP63|F8VP63_HUMAN tr|F8VP99|F8VP99_HUMAN tr|F8VYN9|F8VYN9_HUMAN	0.9865	Isoform of P40616, Isoform 2 of ADP-ribosylation factor-like protein 1 OS=Homo sapiens GN=ARL1;ADP-ribosylation factor-like protein 1 OS=Homo sapiens GN=ARL1 PE=1 SV=1;Isoform of P40616, ADP-ribosylation factor-like protein 1 OS=Homo sapiens GN=ARL1 PE=1 SV=1;Isoform of P40616, ADP-ribosylation factor-like protein 1 (Fragment) OS=Homo sapiens GN=ARL1 PE=1 SV=1;Isoform of P40616, ADP-ribosylation …	64.7	1	0.01	ILILGLDGAGK
731	sp|O43251-6|RFOX2_HUMAN sp|O43251-8|RFOX2_HUMAN	0.9865	Isoform of O43251, Isoform 6 of RNA binding protein fox-1 homolog 2 OS=Homo sapiens GN=RBFOX2;Isoform of O43251, Isoform 8 of RNA binding protein fox-1 homolog 2 OS=Homo sapiens GN=RBFOX2	4.9	1	0.01	ESELELPVPGAGGDGADPGLSK
737	sp|Q5TCH4-2|CP4AM_HUMAN sp|Q5TCH4|CP4AM_HUMAN tr|A0A087WUY4|A0A087WUY4_HUMAN tr|A0A087WZX9|A0A087WZX9_HUMAN tr|A0A0C4DFN9|A0A0C4DFN9_HUMAN tr|Q5TCH5|Q5TCH5_HUMAN	0.9856	Isoform of Q5TCH4, Isoform 2 of Cytochrome P450 4A22 OS=Homo sapiens GN=CYP4A22;Cytochrome P450 4A22 OS=Homo sapiens GN=CYP4A22 PE=1 SV=1;Isoform of Q5TCH4, Cytochrome P450 4A22 OS=Homo sapiens GN=CYP4A22 PE=1 SV=1;Isoform of Q5TCH4, Cytochrome P450 4A22 OS=Homo sapiens GN=CYP4A22 PE=1 SV=1;Isoform of Q5TCH4, Cytochrome P450 4A22 OS=Homo sapiens GN=CYP4A22 PE=1 SV=1;Isoform of Q5TCH4, Cytochrome …	6.2	1	0.01	LGGVSGILQVTSLLILLLLLIK
684a	sp|P14678-2|RSMB_HUMAN sp|P14678-3|RSMB_HUMAN sp|P14678|RSMB_HUMAN sp|P63162-2|RSMN_HUMAN sp|P63162|RSMN_HUMAN tr|A8MT02|A8MT02_HUMAN tr|J3QLE5|J3QLE5_HUMAN	0.9853	Isoform of P14678, Isoform SM-B of Small nuclear ribonucleoprotein-associated proteins B and B' OS=Homo sapiens GN=SNRPB;Isoform of P14678, Isoform SM-B1 of Small nuclear ribonucleoprotein-associated proteins B and B' OS=Homo sapiens GN=SNRPB;Small nuclear ribonucleoprotein-associated proteins B and B' OS=Homo sapiens GN=SNRPB PE=1 SV=2;Isoform of P63162, Isoform 2 of Small nuclear ribonucleoprot…	3.5	1	0.01	VLGLVLLR
740	sp|P28072|PSB6_HUMAN	0.9847	Proteasome subunit beta type-6 OS=Homo sapiens GN=PSMB6 PE=1 SV=4	4.2	1	0.01	QVLLGDQIPK
739	sp|P04899-2|GNAI2_HUMAN sp|P04899-3|GNAI2_HUMAN sp|P04899-4|GNAI2_HUMAN sp|P04899-5|GNAI2_HUMAN sp|P04899-6|GNAI2_HUMAN sp|P04899|GNAI2_HUMAN	0.9847	Isoform of P04899, Isoform 2 of Guanine nucleotide-binding protein G(i) subunit alpha-2 OS=Homo sapiens GN=GNAI2;Isoform of P04899, Isoform 3 of Guanine nucleotide-binding protein G(i) subunit alpha-2 OS=Homo sapiens GN=GNAI2;Isoform of P04899, Isoform sGi2 of Guanine nucleotide-binding protein G(i) subunit alpha-2 OS=Homo sapiens GN=GNAI2;Isoform of P04899, Isoform 5 of Guanine nucleotide-bindin…	5.0	1	0.01	IAQSDYIPTQQDVLR
738	sp|O43396|TXNL1_HUMAN tr|K7EML9|K7EML9_HUMAN tr|K7ER96|K7ER96_HUMAN	0.9847	Thioredoxin-like protein 1 OS=Homo sapiens GN=TXNL1 PE=1 SV=3;Isoform of O43396, Thioredoxin-like protein 1 (Fragment) OS=Homo sapiens GN=TXNL1 PE=1 SV=1;Isoform of O43396, Thioredoxin-like protein 1 (Fragment) OS=Homo sapiens GN=TXNL1 PE=1 SV=1	10.9	1	0.01	IDQYQGADAVGLEEK
742	sp|Q63ZY3-2|KANK2_HUMAN sp|Q63ZY3-3|KANK2_HUMAN sp|Q63ZY3|KANK2_HUMAN tr|K7ERU2|K7ERU2_HUMAN	0.9838	Isoform of Q63ZY3, Isoform 2 of KN motif and ankyrin repeat domain-containing protein 2 OS=Homo sapiens GN=KANK2;Isoform of Q63ZY3, Isoform 3 of KN motif and ankyrin repeat domain-containing protein 2 OS=Homo sapiens GN=KANK2;KN motif and ankyrin repeat domain-containing protein 2 OS=Homo sapiens GN=KANK2 PE=1 SV=1;Isoform of Q63ZY3, KN motif and ankyrin repeat domain-containing protein 2 (Fragme…	13.1	1	0.01	EVEVVASTAAGAPAQR
741	sp|P99999|CYC_HUMAN tr|C9JFR7|C9JFR7_HUMAN	0.9838	Cytochrome c OS=Homo sapiens GN=CYCS PE=1 SV=2;Isoform of P99999, Cytochrome c (Fragment) OS=Homo sapiens GN=CYCS PE=1 SV=1	7.9	1	0.01	ADLIAYLK
746	sp|Q15427|SF3B4_HUMAN	0.9821	Splicing factor 3B subunit 4 OS=Homo sapiens GN=SF3B4 PE=1 SV=1	3.3	1	0.01	NQDATVYVGGLDEK
745	sp|O95810|SDPR_HUMAN	0.9821	Serum deprivation-response protein OS=Homo sapiens GN=SDPR PE=1 SV=3	3.8	1	0.01	DNSQVNAVTVLTLLDK
744	sp|O43933-2|PEX1_HUMAN sp|O43933|PEX1_HUMAN tr|A0A0C4DG33|A0A0C4DG33_HUMAN	0.9821	Isoform of O43933, Isoform 2 of Peroxisome biogenesis factor 1 OS=Homo sapiens GN=PEX1;Peroxisome biogenesis factor 1 OS=Homo sapiens GN=PEX1 PE=1 SV=1;Isoform of O43933, Peroxisome biogenesis factor 1 OS=Homo sapiens GN=PEX1 PE=1 SV=1	1.4	1	0.01	TGILLYGPPGTGK
752	sp|Q9HCU5|PREB_HUMAN tr|B5MC98|B5MC98_HUMAN	0.9812	Prolactin regulatory element-binding protein OS=Homo sapiens GN=PREB PE=1 SV=2;Isoform of Q9HCU5, Prolactin regulatory element-binding protein OS=Homo sapiens GN=PREB PE=1 SV=1	5.0	1	0.01	VENLQAVQTDFSSDPLQK
751	sp|Q9BY12-2|SCAPE_HUMAN sp|Q9BY12-3|SCAPE_HUMAN sp|Q9BY12|SCAPE_HUMAN tr|H3BPM0|H3BPM0_HUMAN tr|H3BS25|H3BS25_HUMAN	0.9812	Isoform of Q9BY12, Isoform 2 of S phase cyclin A-associated protein in the endoplasmic reticulum OS=Homo sapiens GN=SCAPER;Isoform of Q9BY12, Isoform 3 of S phase cyclin A-associated protein in the endoplasmic reticulum OS=Homo sapiens GN=SCAPER;S phase cyclin A-associated protein in the endoplasmic reticulum OS=Homo sapiens GN=SCAPER PE=1 SV=2;Isoform of Q9BY12, S phase cyclin A-associated prote…	2.0	1	0.01	VNEIAFINTLEAQNK
750	sp|Q8N490-2|PNKD_HUMAN sp|Q8N490|PNKD_HUMAN	0.9812	Isoform of Q8N490, Isoform 2 of Probable hydrolase PNKD OS=Homo sapiens GN=PNKD;Probable hydrolase PNKD OS=Homo sapiens GN=PNKD PE=1 SV=2	10.6	1	0.01	EEPEPLSPELEYIPR
749	sp|Q70CQ3|UBP30_HUMAN tr|B3KUS5|B3KUS5_HUMAN	0.9812	Ubiquitin carboxyl-terminal hydrolase 30 OS=Homo sapiens GN=USP30 PE=1 SV=1;Isoform of Q70CQ3, Ubiquitin carboxyl-terminal hydrolase 30 OS=Homo sapiens GN=USP30 PE=1 SV=1	5.3	1	0.01	NPGPTLELQDGPGAPTPVLNQPGAPK
748	sp|Q15526-2|SURF1_HUMAN sp|Q15526|SURF1_HUMAN	0.9812	Isoform of Q15526, Isoform 2 of Surfeit locus protein 1 OS=Homo sapiens GN=SURF1;Surfeit locus protein 1 OS=Homo sapiens GN=SURF1 PE=1 SV=1	5.6	1	0.01	VLAEPVPLPADPMELK
747	sp|Q13151|ROA0_HUMAN	0.9812	Heterogeneous nuclear ribonucleoprotein A0 OS=Homo sapiens GN=HNRNPA0 PE=1 SV=1	4.9	1	0.01	GFGFVYFQNHDAADK
754	sp|P11532-10|DMD_HUMAN sp|P11532-2|DMD_HUMAN sp|P11532-3|DMD_HUMAN sp|P11532-4|DMD_HUMAN sp|P11532-5|DMD_HUMAN sp|P11532-6|DMD_HUMAN sp|P11532-7|DMD_HUMAN sp|P11532-8|DMD_HUMAN sp|P11532-9|DMD_HUMAN sp|P11532|DMD_HUMAN tr|A0A075B6G3|A0A075B6G3_HUMAN tr|A0A087WTU7|A0A087WTU7_HUMAN tr|A0A087WV90|A0A087WV90_HUMAN tr|E7EQR9|E7EQR9_HUMAN tr|E7EQS5|E7EQS5_HUMAN tr|E7ESB2|E7ESB2_HUMAN tr|E9PDN5|E9PDN5_H…	0.9803	Isoform of P11532, Isoform 10 of Dystrophin OS=Homo sapiens GN=DMD;Isoform of P11532, Isoform 1 of Dystrophin OS=Homo sapiens GN=DMD;Isoform of P11532, Isoform 2 of Dystrophin OS=Homo sapiens GN=DMD;Isoform of P11532, Isoform 3 of Dystrophin OS=Homo sapiens GN=DMD;Isoform of P11532, Isoform 5 of Dystrophin OS=Homo sapiens GN=DMD;Isoform of P11532, Isoform 6 of Dystrophin OS=Homo sapiens GN=DMD;Is…	3.0	1	0.01	MTELYQSLADLNNVR
757	sp|Q9HAD4|WDR41_HUMAN tr|A0A0C4DG28|A0A0C4DG28_HUMAN tr|B4DHS8|B4DHS8_HUMAN tr|B4DK73|B4DK73_HUMAN tr|D6R9E7|D6R9E7_HUMAN tr|D6RA22|D6RA22_HUMAN tr|D6RB94|D6RB94_HUMAN tr|D6RBY6|D6RBY6_HUMAN tr|D6RE66|D6RE66_HUMAN tr|D6RH33|D6RH33_HUMAN tr|H0YAA3|H0YAA3_HUMAN tr|H0YAI6|H0YAI6_HUMAN	0.9794	WD repeat-containing protein 41 OS=Homo sapiens GN=WDR41 PE=2 SV=3;Isoform of Q9HAD4, WD repeat-containing protein 41 OS=Homo sapiens GN=WDR41 PE=1 SV=1;Isoform of Q9HAD4, WD repeat-containing protein 41 OS=Homo sapiens GN=WDR41 PE=1 SV=1;Isoform of Q9HAD4, WD repeat-containing protein 41 OS=Homo sapiens GN=WDR41 PE=1 SV=1;Isoform of Q9HAD4, WD repeat-containing protein 41 (Fragment) OS=Homo sapi…	6.0	1	0.01	FLVQLDDYR
756	sp|O00148|DX39A_HUMAN sp|Q13838-2|DX39B_HUMAN sp|Q13838|DX39B_HUMAN tr|A0A0G2JJZ9|A0A0G2JJZ9_HUMAN tr|H0Y400|H0Y400_HUMAN	0.9794	ATP-dependent RNA helicase DDX39A OS=Homo sapiens GN=DDX39A PE=1 SV=2;Isoform of Q13838, Isoform 2 of Spliceosome RNA helicase DDX39B OS=Homo sapiens GN=DDX39B;Spliceosome RNA helicase DDX39B OS=Homo sapiens GN=DDX39B PE=1 SV=1;Isoform of Q13838, Spliceosome RNA helicase DDX39B (Fragment) OS=Homo sapiens GN=DDX39B PE=1 SV=1;Isoform of Q13838, Spliceosome RNA helicase DDX39B (Fragment) OS=Homo sap…	7.5	1	0.01	GLAITFVSDENDAK
758	sp|Q96C19|EFHD2_HUMAN sp|Q9BUP0-2|EFHD1_HUMAN sp|Q9BUP0|EFHD1_HUMAN tr|A0A087X1Z2|A0A087X1Z2_HUMAN tr|H0Y4Y4|H0Y4Y4_HUMAN	0.9785	EF-hand domain-containing protein D2 OS=Homo sapiens GN=EFHD2 PE=1 SV=1;Isoform of Q9BUP0, Isoform 2 of EF-hand domain-containing protein D1 OS=Homo sapiens GN=EFHD1;EF-hand domain-containing protein D1 OS=Homo sapiens GN=EFHD1 PE=1 SV=1;Isoform of Q9BUP0, EF-hand domain-containing protein D1 OS=Homo sapiens GN=EFHD1 PE=1 SV=1;Isoform of Q96C19, EF-hand domain-containing protein D2 (Fragment) OS=…	7.0	1	0.01	DGFIDLMELK
760	sp|Q9NXE4-2|NSMA3_HUMAN sp|Q9NXE4-3|NSMA3_HUMAN sp|Q9NXE4-4|NSMA3_HUMAN sp|Q9NXE4|NSMA3_HUMAN tr|B1PBA3|B1PBA3_HUMAN tr|C9J647|C9J647_HUMAN tr|H7BXF4|H7BXF4_HUMAN	0.9777	Isoform of Q9NXE4, Isoform 2 of Sphingomyelin phosphodiesterase 4 OS=Homo sapiens GN=SMPD4;Isoform of Q9NXE4, Isoform 3 of Sphingomyelin phosphodiesterase 4 OS=Homo sapiens GN=SMPD4;Isoform of Q9NXE4, Isoform 4 of Sphingomyelin phosphodiesterase 4 OS=Homo sapiens GN=SMPD4;Sphingomyelin phosphodiesterase 4 OS=Homo sapiens GN=SMPD4 PE=1 SV=2;Isoform of Q9NXE4, SKNY protein OS=Homo sapiens GN=SMPD4 …	1.8	1	0.01	FDFPVSYLPGPVK
759	sp|Q86XT2|VP37D_HUMAN tr|C9JYT9|C9JYT9_HUMAN	0.9777	Vacuolar protein sorting-associated protein 37D OS=Homo sapiens GN=VPS37D PE=1 SV=2;Isoform of Q86XT2, Vacuolar protein sorting-associated protein 37D OS=Homo sapiens GN=VPS37D PE=1 SV=1	6.0	1	0.01	FGILSTGQLR
761	sp|Q14683|SMC1A_HUMAN tr|G8JLG1|G8JLG1_HUMAN	0.9770	Structural maintenance of chromosomes protein 1A OS=Homo sapiens GN=SMC1A PE=1 SV=2;Isoform of Q14683, Structural maintenance of chromosomes protein OS=Homo sapiens GN=SMC1A PE=1 SV=2	2.0	1	0.02	ELNQVMEQLGDAR+LESELANFGPR
763	sp|P63244|GBLP_HUMAN tr|D6R9L0|D6R9L0_HUMAN tr|D6R9Z1|D6R9Z1_HUMAN tr|D6RAU2|D6RAU2_HUMAN tr|D6RFX4|D6RFX4_HUMAN tr|D6RFZ9|D6RFZ9_HUMAN tr|D6RHH4|D6RHH4_HUMAN tr|E9PD14|E9PD14_HUMAN tr|H0Y8W2|H0Y8W2_HUMAN tr|H0YAF8|H0YAF8_HUMAN tr|J3KPE3|J3KPE3_HUMAN	0.9768	Guanine nucleotide-binding protein subunit beta-2-like 1 OS=Homo sapiens GN=GNB2L1 PE=1 SV=3;Isoform of P63244, Guanine nucleotide-binding protein subunit beta-2-like 1 (Fragment) OS=Homo sapiens GN=GNB2L1 PE=1 SV=1;Isoform of P63244, Guanine nucleotide-binding protein subunit beta-2-like 1 (Fragment) OS=Homo sapiens GN=GNB2L1 PE=1 SV=7;Isoform of P63244, Guanine nucleotide-binding protein subuni…	7.5	1	0.01	LWDLTTGTTTR
762	sp|O75367-2|H2AY_HUMAN sp|O75367-3|H2AY_HUMAN sp|O75367|H2AY_HUMAN	0.9768	Isoform of O75367, Isoform 1 of Core histone macro-H2A.1 OS=Homo sapiens GN=H2AFY;Isoform of O75367, Isoform 3 of Core histone macro-H2A.1 OS=Homo sapiens GN=H2AFY;Core histone macro-H2A.1 OS=Homo sapiens GN=H2AFY PE=1 SV=4	6.0	1	0.01	AASADSTTEGTPADGFTVLSTK
765	sp|P51570-2|GALK1_HUMAN sp|P51570|GALK1_HUMAN tr|K7EII7|K7EII7_HUMAN	0.9759	Isoform of P51570, Isoform 2 of Galactokinase OS=Homo sapiens GN=GALK1;Galactokinase OS=Homo sapiens GN=GALK1 PE=1 SV=1;Isoform of P51570, Galactokinase (Fragment) OS=Homo sapiens GN=GALK1 PE=1 SV=1	6.0	1	0.01	EVQLEELEAAR
764	sp|O94887-2|FARP2_HUMAN sp|O94887-3|FARP2_HUMAN sp|O94887|FARP2_HUMAN tr|C9JVQ5|C9JVQ5_HUMAN tr|C9JWM9|C9JWM9_HUMAN	0.9759	Isoform of O94887, Isoform 2 of FERM, RhoGEF and pleckstrin domain-containing protein 2 OS=Homo sapiens GN=FARP2;Isoform of O94887, Isoform 3 of FERM, RhoGEF and pleckstrin domain-containing protein 2 OS=Homo sapiens GN=FARP2;FERM, RhoGEF and pleckstrin domain-containing protein 2 OS=Homo sapiens GN=FARP2 PE=1 SV=3;Isoform of O94887, FERM, RhoGEF and pleckstrin domain-containing protein 2 (Fragme…	15.1	1	0.01	LLDNTMEIFDIEPK
768	sp|Q9BZJ0-2|CRNL1_HUMAN sp|Q9BZJ0-3|CRNL1_HUMAN sp|Q9BZJ0|CRNL1_HUMAN tr|Q5JY65|Q5JY65_HUMAN	0.9751	Isoform of Q9BZJ0, Isoform 2 of Crooked neck-like protein 1 OS=Homo sapiens GN=CRNKL1;Isoform of Q9BZJ0, Isoform 3 of Crooked neck-like protein 1 OS=Homo sapiens GN=CRNKL1;Crooked neck-like protein 1 OS=Homo sapiens GN=CRNKL1 PE=1 SV=4;Isoform of Q9BZJ0, Crooked neck-like protein 1 OS=Homo sapiens GN=CRNKL1 PE=1 SV=1	1.2	1	0.01	LMLLESWR
770	sp|Q6UY14-2|ATL4_HUMAN sp|Q6UY14-3|ATL4_HUMAN sp|Q6UY14|ATL4_HUMAN tr|A0A087WTI5|A0A087WTI5_HUMAN	0.9742	Isoform of Q6UY14, Isoform 2 of ADAMTS-like protein 4 OS=Homo sapiens GN=ADAMTSL4;Isoform of Q6UY14, Isoform 3 of ADAMTS-like protein 4 OS=Homo sapiens GN=ADAMTSL4;ADAMTS-like protein 4 OS=Homo sapiens GN=ADAMTSL4 PE=1 SV=2;Isoform of Q6UY14, ADAMTS-like protein 4 OS=Homo sapiens GN=ADAMTSL4 PE=1 SV=1	5.3	1	0.01	IPQMPAPPHPRTPLGSPAAYWKR
769	sp|P60953|CDC42_HUMAN	0.9742	Cell division control protein 42 homolog OS=Homo sapiens GN=CDC42 PE=1 SV=2	8.9	1	0.01	NVFDEAILAALEPPEPK
772	sp|Q86VP6-2|CAND1_HUMAN sp|Q86VP6|CAND1_HUMAN tr|A0A0C4DGH5|A0A0C4DGH5_HUMAN	0.9724	Isoform of Q86VP6, Isoform 2 of Cullin-associated NEDD8-dissociated protein 1 OS=Homo sapiens GN=CAND1;Cullin-associated NEDD8-dissociated protein 1 OS=Homo sapiens GN=CAND1 PE=1 SV=2;Isoform of Q86VP6, Cullin-associated NEDD8-dissociated protein 1 (Fragment) OS=Homo sapiens GN=CAND1 PE=1 SV=1	1.9	1	0.01	FTISDHPQPIDPLLK
771	sp|O60573-2|IF4E2_HUMAN sp|O60573|IF4E2_HUMAN tr|B8ZZ50|B8ZZ50_HUMAN tr|B9A044|B9A044_HUMAN tr|C9JEL3|C9JEL3_HUMAN	0.9724	Isoform of O60573, Isoform 2 of Eukaryotic translation initiation factor 4E type 2 OS=Homo sapiens GN=EIF4E2;Eukaryotic translation initiation factor 4E type 2 OS=Homo sapiens GN=EIF4E2 PE=1 SV=1;Isoform of O60573, Eukaryotic translation initiation factor 4E type 2 OS=Homo sapiens GN=EIF4E2 PE=1 SV=1;Isoform of O60573, Eukaryotic translation initiation factor 4E type 2 OS=Homo sapiens GN=EIF4E2 P…	7.5	1	0.01	TPGRPTSSQSYEQNIK
774	sp|Q9UPN7|PP6R1_HUMAN	0.9716	Serine/threonine-protein phosphatase 6 regulatory subunit 1 OS=Homo sapiens GN=PPP6R1 PE=1 SV=5	1.2	1	0.01	VAGALVQNTEK
773	sp|Q9UH99-2|SUN2_HUMAN sp|Q9UH99-3|SUN2_HUMAN sp|Q9UH99|SUN2_HUMAN tr|B0QY64|B0QY64_HUMAN tr|B0QY66|B0QY66_HUMAN tr|B0QY67|B0QY67_HUMAN tr|B0QY68|B0QY68_HUMAN	0.9716	Isoform of Q9UH99, Isoform 2 of SUN domain-containing protein 2 OS=Homo sapiens GN=SUN2;Isoform of Q9UH99, Isoform 3 of SUN domain-containing protein 2 OS=Homo sapiens GN=SUN2;SUN domain-containing protein 2 OS=Homo sapiens GN=SUN2 PE=1 SV=3;Isoform of Q9UH99, SUN domain-containing protein 2 (Fragment) OS=Homo sapiens GN=SUN2 PE=1 SV=2;Isoform of Q9UH99, SUN domain-containing protein 2 (Fragment)…	15.5	1	0.01	SSLEELHGDANWGEDLR
777a	sp|Q16650|TBR1_HUMAN	0.9707	T-box brain protein 1 OS=Homo sapiens GN=TBR1 PE=2 SV=1	5.3	1	0.02	LKLTNNKGASNNNGQMVVLQSLHK+LSPVLDGVSELR
776	sp|Q9Y6K0|CEPT1_HUMAN tr|A0A0C4DGS9|A0A0C4DGS9_HUMAN	0.9707	Choline/ethanolaminephosphotransferase 1 OS=Homo sapiens GN=CEPT1 PE=1 SV=1;Isoform of Q9Y6K0, Choline/ethanolaminephosphotransferase 1 OS=Homo sapiens GN=CEPT1 PE=1 SV=1	3.9	1	0.01	LFQLPTPPLSR
775	sp|P35249-2|RFC4_HUMAN sp|P35249|RFC4_HUMAN tr|C9J8M3|C9J8M3_HUMAN tr|C9JTT7|C9JTT7_HUMAN tr|C9JXZ7|C9JXZ7_HUMAN tr|C9JZI1|C9JZI1_HUMAN	0.9707	Isoform of P35249, Isoform 2 of Replication factor C subunit 4 OS=Homo sapiens GN=RFC4;Replication factor C subunit 4 OS=Homo sapiens GN=RFC4 PE=1 SV=2;Isoform of P35249, Replication factor C subunit 4 (Fragment) OS=Homo sapiens GN=RFC4 PE=1 SV=1;Isoform of P35249, Replication factor C subunit 4 (Fragment) OS=Homo sapiens GN=RFC4 PE=1 SV=1;Isoform of P35249, Replication factor C subunit 4 (Fragme…	7.3	1	0.01	ELFGPELFR
779	sp|P48729-2|KC1A_HUMAN sp|P48729-3|KC1A_HUMAN sp|P48729|KC1A_HUMAN tr|D6REM4|D6REM4_HUMAN tr|E7ETM0|E7ETM0_HUMAN tr|H0Y9X2|H0Y9X2_HUMAN tr|U3KPX3|U3KPX3_HUMAN tr|U3KQK7|U3KQK7_HUMAN	0.9699	Isoform of P48729, Isoform 2 of Casein kinase I isoform alpha OS=Homo sapiens GN=CSNK1A1;Isoform of P48729, Isoform 3 of Casein kinase I isoform alpha OS=Homo sapiens GN=CSNK1A1;Casein kinase I isoform alpha OS=Homo sapiens GN=CSNK1A1 PE=1 SV=2;Isoform of P48729, Casein kinase I isoform alpha OS=Homo sapiens GN=CSNK1A1 PE=1 SV=1;Isoform of P48729, Casein kinase I isoform alpha OS=Homo sapiens GN=…	3.8	1	0.01	TSLPWQGLK
778	sp|O60232|SSA27_HUMAN tr|E9PK41|E9PK41_HUMAN tr|H0YEB6|H0YEB6_HUMAN tr|H0YEK1|H0YEK1_HUMAN	0.9699	Sjoegren syndrome/scleroderma autoantigen 1 OS=Homo sapiens GN=SSSCA1 PE=1 SV=1;Isoform of O60232, Sjoegren syndrome/scleroderma autoantigen 1 OS=Homo sapiens GN=SSSCA1 PE=1 SV=1;Isoform of O60232, Sjoegren syndrome/scleroderma autoantigen 1 (Fragment) OS=Homo sapiens GN=SSSCA1 PE=1 SV=1;Isoform of O60232, Sjoegren syndrome/scleroderma autoantigen 1 (Fragment) OS=Homo sapiens GN=SSSCA1 PE=1 SV=1	9.9	1	0.01	LMGDYLLR
782	sp|Q9NVH0-2|EXD2_HUMAN sp|Q9NVH0|EXD2_HUMAN tr|C9JLF4|C9JLF4_HUMAN	0.9681	Isoform of Q9NVH0, Isoform 2 of Exonuclease 3'-5' domain-containing protein 2 OS=Homo sapiens GN=EXD2;Exonuclease 3'-5' domain-containing protein 2 OS=Homo sapiens GN=EXD2 PE=1 SV=2;Isoform of Q9NVH0, Exonuclease 3'-5' domain-containing protein 2 (Fragment) OS=Homo sapiens GN=EXD2 PE=1 SV=1	11.4	1	0.01	TLLDILADGTILK
781	sp|P49207|RL34_HUMAN	0.9681	60S ribosomal protein L34 OS=Homo sapiens GN=RPL34 PE=1 SV=3	6.8	1	0.01	AFLIEEQK
780	sp|O43808|PM34_HUMAN tr|B0QYW5|B0QYW5_HUMAN tr|F6RTR7|F6RTR7_HUMAN	0.9681	Peroxisomal membrane protein PMP34 OS=Homo sapiens GN=SLC25A17 PE=1 SV=1;Isoform of O43808, Peroxisomal membrane protein PMP34 OS=Homo sapiens GN=SLC25A17 PE=1 SV=1;Isoform of O43808, Peroxisomal membrane protein PMP34 OS=Homo sapiens GN=SLC25A17 PE=1 SV=1	3.6	1	0.01	FGIMGLYK
261b	sp|P47985|UCRI_HUMAN	0.9681	Cytochrome b-c1 complex subunit Rieske, mitochondrial OS=Homo sapiens GN=UQCRFS1 PE=1 SV=2	5.1	1	0.01	EIEQEAAVELSQLR+VELSQLR
783	sp|Q9NVV4-2|PAPD1_HUMAN sp|Q9NVV4|PAPD1_HUMAN	0.9673	Isoform of Q9NVV4, Isoform 2 of Poly(A) RNA polymerase, mitochondrial OS=Homo sapiens GN=MTPAP;Poly(A) RNA polymerase, mitochondrial OS=Homo sapiens GN=MTPAP PE=1 SV=1	2.1	1	0.01	SPPILPTLDSLK
784	sp|Q9BUN8-2|DERL1_HUMAN sp|Q9BUN8|DERL1_HUMAN tr|B4E1G1|B4E1G1_HUMAN tr|E5RGY0|E5RGY0_HUMAN	0.9664	Isoform of Q9BUN8, Isoform 2 of Derlin-1 OS=Homo sapiens GN=DERL1;Derlin-1 OS=Homo sapiens GN=DERL1 PE=1 SV=1;Isoform of Q9BUN8, Derlin-1 OS=Homo sapiens GN=DERL1 PE=1 SV=1;Isoform of Q9BUN8, Derlin-1 OS=Homo sapiens GN=DERL1 PE=1 SV=1	7.3	1	0.01	NFLSTPQFLYR
785	sp|Q8NBM4-2|UBAC2_HUMAN sp|Q8NBM4-3|UBAC2_HUMAN sp|Q8NBM4-4|UBAC2_HUMAN sp|Q8NBM4|UBAC2_HUMAN	0.9647	Isoform of Q8NBM4, Isoform 2 of Ubiquitin-associated domain-containing protein 2 OS=Homo sapiens GN=UBAC2;Isoform of Q8NBM4, Isoform 3 of Ubiquitin-associated domain-containing protein 2 OS=Homo sapiens GN=UBAC2;Isoform of Q8NBM4, Isoform 4 of Ubiquitin-associated domain-containing protein 2 OS=Homo sapiens GN=UBAC2;Ubiquitin-associated domain-containing protein 2 OS=Homo sapiens GN=UBAC2 PE=1 SV…	10.2	1	0.01	ASNNDLNVATNFLLQH
786	sp|Q6PI48|SYDM_HUMAN	0.9630	Aspartate--tRNA ligase, mitochondrial OS=Homo sapiens GN=DARS2 PE=1 SV=1	1.4	1	0.01	IIDISDVFR
788	sp|P41595|5HT2B_HUMAN	0.9588	5-hydroxytryptamine receptor 2B OS=Homo sapiens GN=HTR2B PE=1 SV=1	6.4	1	0.01	LHWAALLILMVIIPTIGGNTLVILAVSLEKK
789	sp|Q8N5N7|RM50_HUMAN	0.9579	39S ribosomal protein L50, mitochondrial OS=Homo sapiens GN=MRPL50 PE=1 SV=2	8.2	1	0.01	DVLDFYNVPIQDR
790	sp|Q6UW68|TM205_HUMAN tr|K7ELQ9|K7ELQ9_HUMAN tr|K7EM09|K7EM09_HUMAN tr|K7EPR0|K7EPR0_HUMAN	0.9529	Transmembrane protein 205 OS=Homo sapiens GN=TMEM205 PE=1 SV=1;Isoform of Q6UW68, Transmembrane protein 205 (Fragment) OS=Homo sapiens GN=TMEM205 PE=1 SV=1;Isoform of Q6UW68, Transmembrane protein 205 (Fragment) OS=Homo sapiens GN=TMEM205 PE=1 SV=1;Isoform of Q6UW68, Transmembrane protein 205 OS=Homo sapiens GN=TMEM205 PE=1 SV=1	14.2	1	0.01	GLGGEVPGSHQGPDPYR
791	sp|P37268-2|FDFT_HUMAN sp|P37268-3|FDFT_HUMAN sp|P37268-4|FDFT_HUMAN sp|P37268-5|FDFT_HUMAN sp|P37268|FDFT_HUMAN tr|E9PNM1|E9PNM1_HUMAN	0.9520	Isoform of P37268, Isoform 2 of Squalene synthase OS=Homo sapiens GN=FDFT1;Isoform of P37268, Isoform 3 of Squalene synthase OS=Homo sapiens GN=FDFT1;Isoform of P37268, Isoform 4 of Squalene synthase OS=Homo sapiens GN=FDFT1;Isoform of P37268, Isoform 5 of Squalene synthase OS=Homo sapiens GN=FDFT1;Squalene synthase OS=Homo sapiens GN=FDFT1 PE=1 SV=1;Isoform of P37268, Squalene synthase OS=Homo s…	5.9	1	0.01	LFSASEFEDPLVGEDTER
792	sp|P59998-3|ARPC4_HUMAN sp|P59998-4|ARPC4_HUMAN sp|P59998|ARPC4_HUMAN tr|F8WCF6|F8WCF6_HUMAN tr|H7C0A3|H7C0A3_HUMAN tr|R4GN08|R4GN08_HUMAN	0.9512	Isoform of P59998, Isoform 3 of Actin-related protein 2/3 complex subunit 4 OS=Homo sapiens GN=ARPC4;Isoform of P59998, Isoform 4 of Actin-related protein 2/3 complex subunit 4 OS=Homo sapiens GN=ARPC4;Actin-related protein 2/3 complex subunit 4 OS=Homo sapiens GN=ARPC4 PE=1 SV=3;Isoform of A0A0A6YYG9, Actin-related protein 2/3 complex subunit 4 OS=Homo sapiens GN=ARPC4-TTLL3 PE=3 SV=1;Isoform of…	10.3	1	0.01	IVAEEFLK
793	sp|Q15070-2|OXA1L_HUMAN sp|Q15070|OXA1L_HUMAN tr|E7EVY0|E7EVY0_HUMAN tr|J3KNA0|J3KNA0_HUMAN tr|S4R3Q9|S4R3Q9_HUMAN	0.9495	Isoform of Q15070, Isoform 2 of Mitochondrial inner membrane protein OXA1L OS=Homo sapiens GN=OXA1L;Mitochondrial inner membrane protein OXA1L OS=Homo sapiens GN=OXA1L PE=1 SV=3;Isoform of Q15070, Mitochondrial inner membrane protein OXA1L OS=Homo sapiens GN=OXA1L PE=1 SV=1;Isoform of Q15070, Mitochondrial inner membrane protein OXA1L OS=Homo sapiens GN=OXA1L PE=1 SV=1;Isoform of Q15070, Mitochon…	2.0	1	0.01	EGFLESFK
795	sp|Q96JC1-2|VPS39_HUMAN sp|Q96JC1|VPS39_HUMAN	0.9487	Isoform of Q96JC1, Isoform 2 of Vam6/Vps39-like protein OS=Homo sapiens GN=VPS39;Vam6/Vps39-like protein OS=Homo sapiens GN=VPS39 PE=1 SV=2	1.8	1	0.01	TPVPAGEEEGELGEYR
797	sp|Q8IXI2-2|MIRO1_HUMAN sp|Q8IXI2-3|MIRO1_HUMAN sp|Q8IXI2-4|MIRO1_HUMAN sp|Q8IXI2-5|MIRO1_HUMAN sp|Q8IXI2-7|MIRO1_HUMAN sp|Q8IXI2|MIRO1_HUMAN tr|H7BXZ6|H7BXZ6_HUMAN tr|K7EIQ7|K7EIQ7_HUMAN	0.9479	Isoform of Q8IXI2, Isoform 2 of Mitochondrial Rho GTPase 1 OS=Homo sapiens GN=RHOT1;Isoform of Q8IXI2, Isoform 3 of Mitochondrial Rho GTPase 1 OS=Homo sapiens GN=RHOT1;Isoform of Q8IXI2, Isoform 4 of Mitochondrial Rho GTPase 1 OS=Homo sapiens GN=RHOT1;Isoform of Q8IXI2, Isoform 5 of Mitochondrial Rho GTPase 1 OS=Homo sapiens GN=RHOT1;Isoform of Q8IXI2, Isoform 7 of Mitochondrial Rho GTPase 1 OS=H…	1.7	1	0.01	SGVLQALLGR
798	sp|Q9BPZ7-2|SIN1_HUMAN sp|Q9BPZ7-3|SIN1_HUMAN sp|Q9BPZ7-4|SIN1_HUMAN sp|Q9BPZ7-5|SIN1_HUMAN sp|Q9BPZ7-6|SIN1_HUMAN sp|Q9BPZ7|SIN1_HUMAN tr|B1AMA5|B1AMA5_HUMAN tr|B1AMA6|B1AMA6_HUMAN tr|E9PGB8|E9PGB8_HUMAN	0.9470	Isoform of Q9BPZ7, Isoform 2 of Target of rapamycin complex 2 subunit MAPKAP1 OS=Homo sapiens GN=MAPKAP1;Isoform of Q9BPZ7, Isoform 3 of Target of rapamycin complex 2 subunit MAPKAP1 OS=Homo sapiens GN=MAPKAP1;Isoform of Q9BPZ7, Isoform 4 of Target of rapamycin complex 2 subunit MAPKAP1 OS=Homo sapiens GN=MAPKAP1;Isoform of Q9BPZ7, Isoform 5 of Target of rapamycin complex 2 subunit MAPKAP1 OS=Hom…	3.4	1	0.01	FGFSTLALVEK
802	sp|Q86SX6|GLRX5_HUMAN	0.9462	Glutaredoxin-related protein 5, mitochondrial OS=Homo sapiens GN=GLRX5 PE=1 SV=2	8.3	1	0.01	GAGGGGLWGPGVR
801	sp|Q15170-2|TCAL1_HUMAN sp|Q15170|TCAL1_HUMAN	0.9462	Isoform of Q15170, Isoform 2 of Transcription elongation factor A protein-like 1 OS=Homo sapiens GN=TCEAL1;Transcription elongation factor A protein-like 1 OS=Homo sapiens GN=TCEAL1 PE=1 SV=2	12.1	1	0.01	NLSNEEMIQAADELEEMKR
799	sp|P61224-2|RAP1B_HUMAN sp|P61224-3|RAP1B_HUMAN sp|P61224-4|RAP1B_HUMAN sp|P61224|RAP1B_HUMAN sp|P62834|RAP1A_HUMAN tr|A0A075B6Q0|A0A075B6Q0_HUMAN tr|E7ESV4|E7ESV4_HUMAN tr|F5GWU8|F5GWU8_HUMAN tr|F5GX62|F5GX62_HUMAN tr|F5GYB5|F5GYB5_HUMAN tr|F5GYH7|F5GYH7_HUMAN tr|F5H004|F5H004_HUMAN tr|F5H077|F5H077_HUMAN tr|F5H0B7|F5H0B7_HUMAN tr|F5H491|F5H491_HUMAN tr|F5H4H0|F5H4H0_HUMAN tr|F5H500|F5H500_HUMAN…	0.9462	Isoform of P61224, Isoform 2 of Ras-related protein Rap-1b OS=Homo sapiens GN=RAP1B;Isoform of P61224, Isoform 3 of Ras-related protein Rap-1b OS=Homo sapiens GN=RAP1B;Isoform of P61224, Isoform 4 of Ras-related protein Rap-1b OS=Homo sapiens GN=RAP1B;Ras-related protein Rap-1b OS=Homo sapiens GN=RAP1B PE=1 SV=1;Ras-related protein Rap-1A OS=Homo sapiens GN=RAP1A PE=1 SV=1;Isoform of P62834, Ras-…	8.0	1	0.01	LVVLGSGGVGK
803	sp|Q99456|K1C12_HUMAN	0.9457	Keratin, type I cytoskeletal 12 OS=Homo sapiens GN=KRT12 PE=1 SV=1	4.7	1	0.02	LASYLDK+SEVTDLR+VLDELTLTR
804	sp|O15514|RPB4_HUMAN tr|E9PHV4|E9PHV4_HUMAN	0.9454	DNA-directed RNA polymerase II subunit RPB4 OS=Homo sapiens GN=POLR2D PE=1 SV=1;Isoform of O15514, DNA-directed RNA polymerase II subunit RPB4 OS=Homo sapiens GN=POLR2D PE=1 SV=1	13.6	1	0.01	AGDVEEDASQLIFPK
805	sp|P17612-2|KAPCA_HUMAN sp|P17612|KAPCA_HUMAN tr|K7ERP6|K7ERP6_HUMAN tr|Q15136|Q15136_HUMAN	0.9429	Isoform of P17612, Isoform 2 of cAMP-dependent protein kinase catalytic subunit alpha OS=Homo sapiens GN=PRKACA;cAMP-dependent protein kinase catalytic subunit alpha OS=Homo sapiens GN=PRKACA PE=1 SV=2;Isoform of P17612, cAMP-dependent protein kinase catalytic subunit alpha (Fragment) OS=Homo sapiens GN=PRKACA PE=1 SV=1;Isoform of P17612, Protein kinase A-alpha (Fragment) OS=Homo sapiens GN=KIN27…	5.8	1	0.01	ILQAVNFPFLVK
806	sp|Q7L576-2|CYFP1_HUMAN sp|Q7L576-3|CYFP1_HUMAN sp|Q7L576|CYFP1_HUMAN sp|Q96F07-2|CYFP2_HUMAN sp|Q96F07|CYFP2_HUMAN tr|E7EVJ5|E7EVJ5_HUMAN tr|E7EW33|E7EW33_HUMAN tr|H0YL50|H0YL50_HUMAN tr|H7C229|H7C229_HUMAN	0.9421	Isoform of Q7L576, Isoform 2 of Cytoplasmic FMR1-interacting protein 1 OS=Homo sapiens GN=CYFIP1;Isoform of Q7L576, Isoform 3 of Cytoplasmic FMR1-interacting protein 1 OS=Homo sapiens GN=CYFIP1;Cytoplasmic FMR1-interacting protein 1 OS=Homo sapiens GN=CYFIP1 PE=1 SV=1;Isoform of Q96F07, Isoform 2 of Cytoplasmic FMR1-interacting protein 2 OS=Homo sapiens GN=CYFIP2;Cytoplasmic FMR1-interacting prot…	2.5	1	0.01	LGTPQQIAIAR
808	sp|Q96T17-2|MA7D2_HUMAN sp|Q96T17-4|MA7D2_HUMAN sp|Q96T17-5|MA7D2_HUMAN sp|Q96T17|MA7D2_HUMAN	0.9405	Isoform of Q96T17, Isoform 2 of MAP7 domain-containing protein 2 OS=Homo sapiens GN=MAP7D2;Isoform of Q96T17, Isoform 4 of MAP7 domain-containing protein 2 OS=Homo sapiens GN=MAP7D2;Isoform of Q96T17, Isoform 5 of MAP7 domain-containing protein 2 OS=Homo sapiens GN=MAP7D2;MAP7 domain-containing protein 2 OS=Homo sapiens GN=MAP7D2 PE=1 SV=2	2.8	1	0.01	EGTLAQQAAGPQGEEALEK
810	sp|Q86WX3|AROS_HUMAN tr|F8WFE7|F8WFE7_HUMAN	0.9356	Active regulator of SIRT1 OS=Homo sapiens GN=RPS19BP1 PE=1 SV=1;Isoform of Q86WX3, Active regulator of SIRT1 OS=Homo sapiens GN=RPS19BP1 PE=1 SV=1	17.4	1	0.01	GLELLAASEAPR
809	sp|P06753-2|TPM3_HUMAN sp|P06753-3|TPM3_HUMAN sp|P06753-4|TPM3_HUMAN sp|P06753-5|TPM3_HUMAN sp|P06753-6|TPM3_HUMAN sp|P06753|TPM3_HUMAN sp|P07951-2|TPM2_HUMAN sp|P07951-3|TPM2_HUMAN sp|P07951|TPM2_HUMAN sp|P09493-10|TPM1_HUMAN sp|P09493-2|TPM1_HUMAN sp|P09493-3|TPM1_HUMAN sp|P09493-4|TPM1_HUMAN sp|P09493-5|TPM1_HUMAN sp|P09493-6|TPM1_HUMAN sp|P09493-7|TPM1_HUMAN sp|P09493-8|TPM1_HUMAN sp|P09493-9…	0.9356	Isoform of P06753, Isoform 2 of Tropomyosin alpha-3 chain OS=Homo sapiens GN=TPM3;Isoform of P06753, Isoform 3 of Tropomyosin alpha-3 chain OS=Homo sapiens GN=TPM3;Isoform of P06753, Isoform 4 of Tropomyosin alpha-3 chain OS=Homo sapiens GN=TPM3;Isoform of P06753, Isoform 5 of Tropomyosin alpha-3 chain OS=Homo sapiens GN=TPM3;Isoform of P06753, Isoform 6 of Tropomyosin alpha-3 chain OS=Homo sapie…	4.0	1	0.01	IQLVEEELDR
813	sp|O00506-2|STK25_HUMAN sp|O00506-3|STK25_HUMAN sp|O00506|STK25_HUMAN sp|Q9P289-2|STK26_HUMAN sp|Q9P289-3|STK26_HUMAN sp|Q9P289|STK26_HUMAN tr|B4E0Y9|B4E0Y9_HUMAN tr|C9J232|C9J232_HUMAN tr|C9J6L2|C9J6L2_HUMAN tr|C9JCC0|C9JCC0_HUMAN tr|C9JDH9|C9JDH9_HUMAN tr|C9JJV0|C9JJV0_HUMAN tr|H7C279|H7C279_HUMAN tr|Q8NBY1|Q8NBY1_HUMAN	0.9324	Isoform of O00506, Isoform 2 of Serine/threonine-protein kinase 25 OS=Homo sapiens GN=STK25;Isoform of O00506, Isoform 3 of Serine/threonine-protein kinase 25 OS=Homo sapiens GN=STK25;Serine/threonine-protein kinase 25 OS=Homo sapiens GN=STK25 PE=1 SV=1;Isoform of Q9P289, Isoform 2 of Serine/threonine-protein kinase 26 OS=Homo sapiens GN=STK26;Isoform of Q9P289, Isoform 3 of Serine/threonine-prot…	3.9	1	0.01	AANVLLSEQGDVK
814	sp|Q9ULH0-2|KDIS_HUMAN sp|Q9ULH0-3|KDIS_HUMAN sp|Q9ULH0-4|KDIS_HUMAN sp|Q9ULH0|KDIS_HUMAN tr|E9PH70|E9PH70_HUMAN tr|H0Y8E4|H0Y8E4_HUMAN	0.9316	Isoform of Q9ULH0, Isoform 2 of Kinase D-interacting substrate of 220 kDa OS=Homo sapiens GN=KIDINS220;Isoform of Q9ULH0, Isoform 3 of Kinase D-interacting substrate of 220 kDa OS=Homo sapiens GN=KIDINS220;Isoform of Q9ULH0, Isoform 4 of Kinase D-interacting substrate of 220 kDa OS=Homo sapiens GN=KIDINS220;Kinase D-interacting substrate of 220 kDa OS=Homo sapiens GN=KIDINS220 PE=1 SV=3;Isoform o…	1.0	1	0.01	SILTQIFGAR
818	sp|Q9NRC6|SPTN5_HUMAN	0.9252	Spectrin beta chain, non-erythrocytic 5 OS=Homo sapiens GN=SPTBN5 PE=1 SV=2	0.4	1	0.01	QAEALLGQAQAFVR
819	sp|P28331-2|NDUS1_HUMAN sp|P28331-3|NDUS1_HUMAN sp|P28331-4|NDUS1_HUMAN sp|P28331-5|NDUS1_HUMAN sp|P28331|NDUS1_HUMAN tr|B4DJ81|B4DJ81_HUMAN	0.9244	Isoform of P28331, Isoform 2 of NADH-ubiquinone oxidoreductase 75 kDa subunit, mitochondrial OS=Homo sapiens GN=NDUFS1;Isoform of P28331, Isoform 3 of NADH-ubiquinone oxidoreductase 75 kDa subunit, mitochondrial OS=Homo sapiens GN=NDUFS1;Isoform of P28331, Isoform 4 of NADH-ubiquinone oxidoreductase 75 kDa subunit, mitochondrial OS=Homo sapiens GN=NDUFS1;Isoform of P28331, Isoform 5 of NADH-ubiqu…	3.1	1	0.01	LVNQQLLADPLVPPQLTIK
820	sp|P46782|RS5_HUMAN tr|M0QZN2|M0QZN2_HUMAN tr|M0R0F0|M0R0F0_HUMAN tr|M0R0R2|M0R0R2_HUMAN	0.9228	40S ribosomal protein S5 OS=Homo sapiens GN=RPS5 PE=1 SV=4;Isoform of P46782, 40S ribosomal protein S5 OS=Homo sapiens GN=RPS5 PE=1 SV=1;Isoform of P46782, 40S ribosomal protein S5 (Fragment) OS=Homo sapiens GN=RPS5 PE=1 SV=1;Isoform of P46782, 40S ribosomal protein S5 OS=Homo sapiens GN=RPS5 PE=1 SV=1	6.7	1	0.01	QAVDVSPLR
821	sp|O75131|CPNE3_HUMAN sp|O95741-2|CPNE6_HUMAN sp|O95741|CPNE6_HUMAN sp|Q86YQ8-2|CPNE8_HUMAN sp|Q86YQ8|CPNE8_HUMAN sp|Q8IYJ1|CPNE9_HUMAN sp|Q96A23-2|CPNE4_HUMAN sp|Q96A23|CPNE4_HUMAN sp|Q96FN4-2|CPNE2_HUMAN sp|Q96FN4|CPNE2_HUMAN sp|Q9HCH3-2|CPNE5_HUMAN sp|Q9HCH3|CPNE5_HUMAN sp|Q9UBL6-2|CPNE7_HUMAN sp|Q9UBL6|CPNE7_HUMAN tr|E7ENV7|E7ENV7_HUMAN	0.9212	Copine-3 OS=Homo sapiens GN=CPNE3 PE=1 SV=1;Isoform of O95741, Isoform 2 of Copine-6 OS=Homo sapiens GN=CPNE6;Copine-6 OS=Homo sapiens GN=CPNE6 PE=1 SV=3;Isoform of Q86YQ8, Isoform 2 of Copine-8 OS=Homo sapiens GN=CPNE8;Copine-8 OS=Homo sapiens GN=CPNE8 PE=1 SV=2;Copine-9 OS=Homo sapiens GN=CPNE9 PE=1 SV=3;Isoform of Q96A23, Isoform 2 of Copine-4 OS=Homo sapiens GN=CPNE4;Copine-4 OS=Homo sapiens …	3.9	1	0.01	DIVQFVPFR
823	sp|Q92878-2|RAD50_HUMAN sp|Q92878-3|RAD50_HUMAN sp|Q92878|RAD50_HUMAN tr|E7EN38|E7EN38_HUMAN tr|E7ESD9|E7ESD9_HUMAN	0.9196	Isoform of Q92878, Isoform 2 of DNA repair protein RAD50 OS=Homo sapiens GN=RAD50;Isoform of Q92878, Isoform 3 of DNA repair protein RAD50 OS=Homo sapiens GN=RAD50;DNA repair protein RAD50 OS=Homo sapiens GN=RAD50 PE=1 SV=1;Isoform of Q92878, DNA repair protein RAD50 (Fragment) OS=Homo sapiens GN=RAD50 PE=1 SV=1;Isoform of Q92878, DNA repair protein RAD50 OS=Homo sapiens GN=RAD50 PE=1 SV=1	2.2	1	0.01	YELQQLEGSSDR
825	sp|O95376|ARI2_HUMAN	0.9181	E3 ubiquitin-protein ligase ARIH2 OS=Homo sapiens GN=ARIH2 PE=1 SV=1	3.2	1	0.01	TPEDFVFPLLPNEELR
826	sp|Q92552-2|RT27_HUMAN sp|Q92552|RT27_HUMAN tr|D6RH20|D6RH20_HUMAN tr|G5EA06|G5EA06_HUMAN	0.9173	Isoform of Q92552, Isoform 2 of 28S ribosomal protein S27, mitochondrial OS=Homo sapiens GN=MRPS27;28S ribosomal protein S27, mitochondrial OS=Homo sapiens GN=MRPS27 PE=1 SV=3;Isoform of Q92552, 28S ribosomal protein S27, mitochondrial (Fragment) OS=Homo sapiens GN=MRPS27 PE=1 SV=1;Isoform of Q92552, 28S ribosomal protein S27, mitochondrial OS=Homo sapiens GN=MRPS27 PE=1 SV=1	3.7	1	0.01	EALDVLGAVLK
827	sp|P07510-2|ACHG_HUMAN sp|P07510|ACHG_HUMAN	0.9165	Isoform of P07510, Isoform 2 of Acetylcholine receptor subunit gamma OS=Homo sapiens GN=CHRNG;Acetylcholine receptor subunit gamma OS=Homo sapiens GN=CHRNG PE=1 SV=2	3.0	1	0.01	KVPETSQAVPLISK
828	sp|Q9Y5X1|SNX9_HUMAN tr|A0A087WVE4|A0A087WVE4_HUMAN tr|A0A087WYU1|A0A087WYU1_HUMAN tr|A0A087WZW2|A0A087WZW2_HUMAN	0.9157	Sorting nexin-9 OS=Homo sapiens GN=SNX9 PE=1 SV=1;Isoform of Q9Y5X1, Sorting nexin-9 (Fragment) OS=Homo sapiens GN=SNX9 PE=1 SV=1;Isoform of Q9Y5X1, Sorting nexin OS=Homo sapiens GN=SNX9 PE=1 SV=1;Isoform of Q9Y5X1, Sorting nexin-9 (Fragment) OS=Homo sapiens GN=SNX9 PE=1 SV=1	25.4	1	0.01	GLVPTDYVEILPSDGK
829	sp|Q99848|EBP2_HUMAN tr|H7C2Q8|H7C2Q8_HUMAN	0.9150	Probable rRNA-processing protein EBP2 OS=Homo sapiens GN=EBNA1BP2 PE=1 SV=2;Isoform of Q99848, EBNA1 binding protein 2, isoform CRA_d OS=Homo sapiens GN=EBNA1BP2 PE=1 SV=1	7.2	1	0.01	LDVTLGPVPEIGGSEAPAPQNK
830	sp|Q6P9H4|CNKR3_HUMAN sp|Q8WXI2-2|CNKR2_HUMAN sp|Q8WXI2-4|CNKR2_HUMAN sp|Q8WXI2-5|CNKR2_HUMAN sp|Q8WXI2|CNKR2_HUMAN tr|C9IZX4|C9IZX4_HUMAN tr|G9CGD6|G9CGD6_HUMAN	0.9111	Connector enhancer of kinase suppressor of ras 3 OS=Homo sapiens GN=CNKSR3 PE=1 SV=1;Isoform of Q8WXI2, Isoform 2 of Connector enhancer of kinase suppressor of ras 2 OS=Homo sapiens GN=CNKSR2;Isoform of Q8WXI2, Isoform 3 of Connector enhancer of kinase suppressor of ras 2 OS=Homo sapiens GN=CNKSR2;Isoform of Q8WXI2, Isoform 4 of Connector enhancer of kinase suppressor of ras 2 OS=Homo sapiens GN=…	3.6	1	0.01	STYDGLHVITGTTENSPADR
831	sp|Q9H330-2|TM245_HUMAN sp|Q9H330-3|TM245_HUMAN sp|Q9H330-4|TM245_HUMAN sp|Q9H330|TM245_HUMAN tr|F8WBJ7|F8WBJ7_HUMAN tr|H7C0G1|H7C0G1_HUMAN	0.9103	Isoform of Q9H330, Isoform 2 of Transmembrane protein 245 OS=Homo sapiens GN=TMEM245;Isoform of Q9H330, Isoform 3 of Transmembrane protein 245 OS=Homo sapiens GN=TMEM245;Isoform of Q9H330, Isoform 4 of Transmembrane protein 245 OS=Homo sapiens GN=TMEM245;Transmembrane protein 245 OS=Homo sapiens GN=TMEM245 PE=1 SV=2;Isoform of Q9H330, Transmembrane protein 245 OS=Homo sapiens GN=TMEM245 PE=1 SV=1…	9.5	1	0.01	IISIFIIFLLVIGTLLLALLLTAK
832	sp|P18085|ARF4_HUMAN sp|P61204-2|ARF3_HUMAN sp|P61204|ARF3_HUMAN sp|P84077|ARF1_HUMAN sp|P84085|ARF5_HUMAN tr|C9J1Z8|C9J1Z8_HUMAN tr|C9JPM4|C9JPM4_HUMAN tr|F5H0C7|F5H0C7_HUMAN tr|F5H1V1|F5H1V1_HUMAN tr|F5H423|F5H423_HUMAN tr|F5H6T5|F5H6T5_HUMAN tr|F8WDB3|F8WDB3_HUMAN	0.9095	ADP-ribosylation factor 4 OS=Homo sapiens GN=ARF4 PE=1 SV=3;Isoform of P61204, Isoform 2 of ADP-ribosylation factor 3 OS=Homo sapiens GN=ARF3;ADP-ribosylation factor 3 OS=Homo sapiens GN=ARF3 PE=1 SV=2;ADP-ribosylation factor 1 OS=Homo sapiens GN=ARF1 PE=1 SV=2;ADP-ribosylation factor 5 OS=Homo sapiens GN=ARF5 PE=1 SV=2;Isoform of P84085, ADP-ribosylation factor 5 (Fragment) OS=Homo sapiens GN=AR…	7.6	1	0.01	ILMVGLDAAGK
833	sp|Q96HP4|OXND1_HUMAN tr|C9JLB7|C9JLB7_HUMAN tr|U3KQU8|U3KQU8_HUMAN	0.9088	Oxidoreductase NAD-binding domain-containing protein 1 OS=Homo sapiens GN=OXNAD1 PE=1 SV=1;Isoform of Q96HP4, Oxidoreductase NAD-binding domain-containing protein 1 OS=Homo sapiens GN=OXNAD1 PE=1 SV=2;Isoform of Q96HP4, Oxidoreductase NAD-binding domain-containing protein 1 OS=Homo sapiens GN=OXNAD1 PE=1 SV=1	2.3	1	0.01	VIELAVK
834	sp|P17029|ZKSC1_HUMAN tr|B3KRF7|B3KRF7_HUMAN tr|E9PC66|E9PC66_HUMAN	0.9072	Zinc finger protein with KRAB and SCAN domains 1 OS=Homo sapiens GN=ZKSCAN1 PE=1 SV=3;Isoform of P17029, Zinc finger protein with KRAB and SCAN domains 1 OS=Homo sapiens GN=ZKSCAN1 PE=1 SV=1;Isoform of P17029, Zinc finger protein with KRAB and SCAN domains 1 OS=Homo sapiens GN=ZKSCAN1 PE=1 SV=1	4.9	1	0.01	ASEYSPASLDAFGAFLK
835	sp|Q96F45-2|ZN503_HUMAN sp|Q96F45-3|ZN503_HUMAN sp|Q96F45|ZN503_HUMAN sp|Q9H7S9|ZN703_HUMAN tr|A0A0A0MTG8|A0A0A0MTG8_HUMAN	0.9042	Isoform of Q96F45, Isoform 2 of Zinc finger protein 503 OS=Homo sapiens GN=ZNF503;Isoform of Q96F45, Isoform 3 of Zinc finger protein 503 OS=Homo sapiens GN=ZNF503;Zinc finger protein 503 OS=Homo sapiens GN=ZNF503 PE=1 SV=1;Zinc finger protein 703 OS=Homo sapiens GN=ZNF703 PE=1 SV=1;Isoform of Q96F45, Zinc finger protein 503 OS=Homo sapiens GN=ZNF503 PE=1 SV=1	4.2	1	0.01	FATSEELLSHLR
836	sp|Q9NY12-2|GAR1_HUMAN sp|Q9NY12|GAR1_HUMAN	0.9027	Isoform of Q9NY12, Isoform 2 of H/ACA ribonucleoprotein complex subunit 1 OS=Homo sapiens GN=GAR1;H/ACA ribonucleoprotein complex subunit 1 OS=Homo sapiens GN=GAR1 PE=1 SV=1	4.5	1	0.01	VDEIFGQLR
838	sp|Q92890-1|UFD1_HUMAN sp|Q92890-3|UFD1_HUMAN sp|Q92890|UFD1_HUMAN tr|C9IZG3|C9IZG3_HUMAN tr|C9J6N9|C9J6N9_HUMAN tr|C9JNP9|C9JNP9_HUMAN	0.9019	Isoform of Q92890, Isoform Long of Ubiquitin fusion degradation protein 1 homolog OS=Homo sapiens GN=UFD1L;Isoform of Q92890, Isoform 3 of Ubiquitin fusion degradation protein 1 homolog OS=Homo sapiens GN=UFD1L;Ubiquitin fusion degradation protein 1 homolog OS=Homo sapiens GN=UFD1L PE=1 SV=3;Isoform of Q92890, Ubiquitin fusion degradation protein 1 homolog (Fragment) OS=Homo sapiens GN=UFD1L PE=1…	11.0	1	0.01	FQPQSPDFLDITNPK
837	sp|Q8N4T8|CBR4_HUMAN	0.9019	Carbonyl reductase family member 4 OS=Homo sapiens GN=CBR4 PE=1 SV=3	6.3	1	0.01	VNVVAPGFVHTDMTK
841	sp|P07339|CATD_HUMAN tr|C9JH19|C9JH19_HUMAN tr|F8WD96|F8WD96_HUMAN tr|H7C469|H7C469_HUMAN	0.9004	Cathepsin D OS=Homo sapiens GN=CTSD PE=1 SV=1;Isoform of P07339, Cathepsin D (Fragment) OS=Homo sapiens GN=CTSD PE=1 SV=1;Isoform of P07339, Cathepsin D OS=Homo sapiens GN=CTSD PE=1 SV=1;Uncharacterized protein (Fragment) OS=Homo sapiens PE=1 SV=6	6.9	1	0.01	DPDAQPGGELMLGGTDSK
