# Supplementary material for: Comparative interactome analysis of α-arrestin families in human and Drosophila
Source: eLife. 2024 Jan 25;12:RP88328. doi: 10.7554/eLife.88328 (PMC10945707; doi:10.7554/eLife.88328)
Supplement: Figure 1—source data 1. [file elife-88328-fig1-data1.zip › Human/ARRDC1/interact-ARRDC1_2.prot.tsv]

entry no.	protein	protein probability	protein description	percent coverage	tot indep spectra	percent share of spectrum ids	peptides
332a	sp|Q8N5I2|ARRD1_HUMAN	1.0000	Arrestin domain-containing protein 1 OS=Homo sapiens GN=ARRDC1 PE=1 SV=1	33.7	424	7.62	ANDTAWVVEEGYFNSSLSLADK+DTSPVVASLLQK+DTSPVVASLLQKVSYK+GSLPAGEHSFPFQFLLPATAPTSFEGPFGK+GYVVGQALQLHADVENQSGK+LGAPLPFR+TGSVVLTASTDLR+TIAEVEGAGVK+VQLFEISLSHGR+VVYSPGEPLAGTVR
356a	sp|Q96PU5-7|NED4L_HUMAN sp|Q96PU5|NED4L_HUMAN	1.0000	Isoform of Q96PU5, Isoform 7 of E3 ubiquitin-protein ligase NEDD4-like OS=Homo sapiens GN=NEDD4L;E3 ubiquitin-protein ligase NEDD4-like OS=Homo sapiens GN=NEDD4L PE=1 SV=2	48.6	288	4.81	AVLLMDAEK+DDFLGQVDVPLSHLPTEDPTMERPYTFK+DFLLRPR+DIFGASDPYVK+DTLSNPQSPQPSPYNSPKPQHK+ELALVQTK+EWFFLISK+GLDYGGVAR+ITQWEDPR+KDIFGASDPYVK+LDLPPYETFEDLR+LDLPPYETFEDLREK+LKKPADIPNR+LLDGFFIRPFYK+LLFEVFDENR+LLMAVENAQGFEGVD+LLQFVTGTSR+LQITPDSNGEQFSSLIQR+LQNPAITGPAVPYSR+LSLYVADENR+LWIEFESEK+NNIFEESYR+NNIFEESYRR+QITLNDMESVDSEYYNSLK+SLSSPTVTLSAPLEGAK+SLSSPTVTLSAPLEGAKDSPVRR+SSTVTGGEEPTPSVAYVHTTPGLPSGWEER+TFYID…
1	sp|GFP_AEQVI|	1.0000	sp GFP_AEQVI	65.5	165	2.87	AEVKFEGDTLVNR+AEVKFEGDTLVNRIELK+EDGNILGHK+FEGDTLVNR+FEGDTLVNRIELK+FSVSGEGEGDATYGK+FSVSGEGEGDATYGKLTLK+GEELFTGVVPILVELDGDVNGHK+GIDFKEDGNILGHK+HNIEDGSVQLADHYQQNTPIGDGPVLLPDNHYLSTQSALSK+LEYNYNSHNVYIMADK+LEYNYNSHNVYIMADKQK+SAMPEGYVQER+SAMPEGYVQERTIFFKDDGNYK+TIFFKDDGNYK+TIFFKDDGNYKTR
160a	sp|P0DMV8|HS71A_HUMAN sp|P0DMV9|HS71B_HUMAN tr|A0A0G2JIW1|A0A0G2JIW1_HUMAN	1.0000	Heat shock 70 kDa protein 1A OS=Homo sapiens GN=HSPA1A PE=1 SV=1;Heat shock 70 kDa protein 1B OS=Homo sapiens GN=HSPA1B PE=1 SV=1;Isoform of P0DMV9, Heat shock 70 kDa protein 1B OS=Homo sapiens GN=HSPA1B PE=1 SV=1	44.1	117	1.89	AFYPEEISSMVLTK+AQIHDLVLVGGSTR+ATAGDTHLGGEDFDNR+DAGVIAGLNVLR+DNNLLGR+EIAEAYLGYPVTNAVITVPAYFNDSQR+FELSGIPPAPR+FGDPVVQSDMK+GGSGSGPTIEEVD+HWPFQVINDGDKPK+IINEPTAAAIAYGLDR+ITITNDK+KFGDPVVQSDMK+LLQDFFNGR+LVNHFVEEFK+LVNHFVEEFKR+NALESYAFNMK+NAVITVPAYFNDSQR+NQVALNPQNTVFDAK+NQVALNPQNTVFDAKR+SAVEDEGLK+SINPDEAVAYGAAVQAAILMGDK+STLEPVEK+TTPSYVAFTDTER+VEIIANDQGNR+YKAEDEVQR
160b	sp|P11142|HSP7C_HUMAN	1.0000	Heat shock cognate 71 kDa protein OS=Homo sapiens GN=HSPA8 PE=1 SV=1	41.3	89	1.28	DAGTIAGLNVLR+EIAEAYLGK+FDDAVVQSDMK+FEELNADLFR+GTLDPVEK+IINEPTAAAIAYGLDK+IINEPTAAAIAYGLDKK+ITITNDK+LLQDFFNGK+LYQSAGGMPGGMPGGFPGGGAPPSGGASSGPTIEEVD+MVNHFIAEFK+NQVAMNPTNTVFDAK+NQVAMNPTNTVFDAKR+NSLESYAFNMK+RFDDAVVQSDMK+SFYPEEVSSMVLTK+SINPDEAVAYGAAVQAAILSGDK+SQIHDIVLVGGSTR+STAGDTHLGGEDFDNR+TTPSYVAFTDTER+TVTNAVVTVPAYFNDSQR+VEIIANDQGNR
273b	sp|P07437|TBB5_HUMAN tr|Q5JP53|Q5JP53_HUMAN	1.0000	Tubulin beta chain OS=Homo sapiens GN=TUBB PE=1 SV=2;Isoform of P07437, Tubulin beta chain OS=Homo sapiens GN=TUBB PE=1 SV=1	39.7	88	0.61	AILVDLEPGTMDSVR+ALTVPELTQQVFDAK+EVDEQMLNVQNK+FPGQLNADLR+GHYTEGAELVDSVLDVVR+IMNTFSVVPSPK+ISEQFTAMFR+ISVYYNEATGGK+KLAVNMVPFPR+LAVNMVPFPR+LHFFMPGFAPLTSR+MAVTFIGNSTAIQELFK+NSSYFVEWIPNNVK+YLTVAAVFR
272a	sp|P68363|TBA1B_HUMAN	1.0000	Tubulin alpha-1B chain OS=Homo sapiens GN=TUBA1B PE=1 SV=1	39.0	82	1.44	AVFVDLEPTVIDEVR+DVNAAIATIK+DYEEVGVDSVEGEGEEEGEEY+EDMAALEK+EIIDLVLDR+FDLMYAK+IHFPLATYAPVISAEK+LISQIVSSITASLR+LSVDYGK+NLDIERPTYTNLNR+QIFHPEQLITGK+SFGGGTGSGFTSLLMER+TIGGGDDSFNTFFSETGAGK+VGINYQPPTVVPGGDLAK
157a	sp|P08727|K1C19_HUMAN	1.0000	Keratin, type I cytoskeletal 19 OS=Homo sapiens GN=KRT19 PE=1 SV=4	68.2	82	1.25	AALEDTLAETEAR+ALEAANGELEVK+DAEAWFTSR+DYSHYYTTIQDLR+EELAYLK+EVAGHTEQLQMSR+FETEQALR+FGPGVAFR+FVSSSSSGAYGGGYGGVLTASDGLLAGNEK+GQVGGQVSVEVDSAPGTDLAK+ILGATIENSR+ITMQNLNDR+IVLQIDNAR+LAADDFR+LASYLDK+LEQEIATYR+MSVEADINGLR+NHEEEISTLR+QSSATSSFGGLGGGSVR+SEVTDLR+SLLEGQEDHYNNLSASK+SQYEVMAEQNR+SRLEQEIATYR+TDLEMQIEGLK+TIQGLEIELQSQLSMK+TKFETEQALR+VLDELTLAR
149a	sp|P05787-2|K2C8_HUMAN sp|P05787|K2C8_HUMAN	1.0000	Isoform of P05787, Isoform 2 of Keratin, type II cytoskeletal 8 OS=Homo sapiens GN=KRT8;Keratin, type II cytoskeletal 8 OS=Homo sapiens GN=KRT8 PE=1 SV=7	53.0	81	1.33	AEAESMYQIK+AQYEDIANR+ASLEAAIADAEQR+DVDEAYMNK+ELQSQISDTSVVLSMDNSR+EYQELMNVK+FASFIDK+FLEQQNK+ISSSSFSR+LEAELGNMQGLVEDFK+LEGLTDEINFLR+LESGMQNMSIHTK+LLEGEESR+LQAEIEGLK+LQAEIEGLKGQR+LSELEAALQR+LVSESSDVLPK+QLETLGQEK+QLYEEEIR+SLDMDSIIAEVK+SNMDNMFESYINNLR+SRAEAESMYQIK+TEISEMNR+TEMENEFVLIK+WSLLQQQK+YEELQSLAGK
273a	sp|P68371|TBB4B_HUMAN	1.0000	Tubulin beta-4B chain OS=Homo sapiens GN=TUBB4B PE=1 SV=1	38.0	79	0.40	ALTVPELTQQMFDAK+AVLVDLEPGTMDSVR+EVDEQMLNVQNK+FPGQLNADLR+GHYTEGAELVDSVLDVVR+IMNTFSVVPSPK+INVYYNEATGGK+ISEQFTAMFR+KLAVNMVPFPR+LAVNMVPFPR+LHFFMPGFAPLTSR+MSATFIGNSTAIQELFK+NSSYFVEWIPNNVK+YLTVAAVFR
273c	sp|Q13885|TBB2A_HUMAN sp|Q9BVA1|TBB2B_HUMAN	1.0000	Tubulin beta-2A chain OS=Homo sapiens GN=TUBB2A PE=1 SV=1;Tubulin beta-2B chain OS=Homo sapiens GN=TUBB2B PE=1 SV=1	35.3	72	0.41	AILVDLEPGTMDSVR+ALTVPELTQQMFDSK+EVDEQMLNVQNK+FPGQLNADLR+GHYTEGAELVDSVLDVVR+IMNTFSVMPSPK+ISEQFTAMFR+KLAVNMVPFPR+LAVNMVPFPR+LHFFMPGFAPLTSR+MSATFIGNSTAIQELFK+NSSYFVEWIPNNVK+YLTVAAIFR
273d	sp|Q13509|TBB3_HUMAN tr|A0A0B4J269|A0A0B4J269_HUMAN	1.0000	Tubulin beta-3 chain OS=Homo sapiens GN=TUBB3 PE=1 SV=2;Uncharacterized protein OS=Homo sapiens PE=1 SV=1	31.8	69	0.33	AILVDLEPGTMDSVR+ALTVPELTQQMFDAK+EVDEQMLAIQSK+FPGQLNADLR+GHYTEGAELVDSVLDVVR+IMNTFSVVPSPK+ISEQFTAMFR+KLAVNMVPFPR+LAVNMVPFPR+MSSTFIGNSTAIQELFK+NSSYFVEWIPNNVK+YLTVATVFR
273e	sp|P04350|TBB4A_HUMAN	1.0000	Tubulin beta-4A chain OS=Homo sapiens GN=TUBB4A PE=1 SV=2	31.3	63	0.31	ALTVPELTQQMFDAK+AVLVDLEPGTMDSVR+EVDEQMLSVQSK+FPGQLNADLR+IMNTFSVVPSPK+ISEQFTAMFR+KLAVNMVPFPR+LAVNMVPFPR+LHFFMPGFAPLTSR+MAATFIGNSTAIQELFK+NSSYFVEWIPNNVK+YLTVAAVFR
3	sp|O14654|IRS4_HUMAN	1.0000	Insulin receptor substrate 4 OS=Homo sapiens GN=IRS4 PE=1 SV=1	21.6	63	1.16	AAAAAAAAAASGAAIPPLIPPR+AAVSAFPTDSLER+AIGDGEDEMLFTR+ANPLSLDSAR+AVSVPASFFR+DNDSESDYMFMAPGAGAIPK+EADSSSDYVNMDFTK+FVTPSEPVAHSR+GAQDVAGGSNPGAHNPSANLAR+GDNQAGGAAAAAAAPEPPPR+GYMMMFPR+LETADAPAR+LEYYENAR+LSSEVSGSGSGNFGEEGNPQGK+QQQMPPPPPPPPPPPPAGGTGGK+SSPLGQNDNSEYVPMLPGK+VSPPPAPSPPK+WFQPVANAADAEAVR
356c	sp|Q9H0M0-3|WWP1_HUMAN sp|Q9H0M0|WWP1_HUMAN	1.0000	Isoform of Q9H0M0, Isoform 3 of NEDD4-like E3 ubiquitin-protein ligase WWP1 OS=Homo sapiens GN=WWP1;NEDD4-like E3 ubiquitin-protein ligase WWP1 OS=Homo sapiens GN=WWP1 PE=1 SV=1	26.6	60	0.82	FIAMALFHGK+FIDTGFSLPFYK+GEEGLDYGGIAR+GGPQIAYER+LDLPPYK+LGGSNILVTEENK+LLFAIEETEGFGQE+LPLGGFAELMGSNGPQK+LQLQVTVSSAK+NFEQWQSQR+NQLQGAMQQFNQR+QALLIHNR+QQSGNANTETLPSGWEQR+SILEPDTSNSR+TQGLQNEEPLPEGWEIR+VYFVNHNTK+VYYVDHNTR+YLYSASMLAAENDPYGPLPPGWEK
356b	sp|P46934-4|NEDD4_HUMAN	1.0000	Isoform of P46934, Isoform 4 of E3 ubiquitin-protein ligase NEDD4 OS=Homo sapiens GN=NEDD4	31.1	58	0.86	ATVLEDSYR+AVLMMDSEK+DDFLGQVDVPLYPLPTENPR+DFVLHPR+EGFFELIPQDLIK+EWFFLISK+GLDYGGVAR+IFYINHNIK+LENVAITGPAVPYSR+LLDGFFIRPFYK+LLFEVFDENR+LLQFVTGTSR+LQMAIENTQGFDGVD+LTIFGNSAVSQPASSSNHSSR+NGGSEIVVTNK+QNDIPNKFEMK+RATVLEDSYR+RPTPQDNLTDAENGNIQLQAQR+SYYVDHNSR+TSLDTSNDLGPLPPGWEER+VAGMAVYHGK+VTLYDPMNGVLTSVQTK+WILENDPTELDLR
149b	sp|P08670|VIME_HUMAN	1.0000	Vimentin OS=Homo sapiens GN=VIM PE=1 SV=4	53.0	54	0.92	DGQVINETSQHHDDLE+DNLAEDIMR+EEAENTLQSFR+EKLQEEMLQR+EMEENFAVEAANYQDTIGR+ETNLDSLPLVDTHSK+EYQDLLNVK+FADLSEAANR+FANYIDK+FLEQQNK+ILLAELEQLK+ISLPLPNFSSLNLR+KVESLQEEIAFLK+LGDLYEEEMR+LLEGEESR+LQDEIQNMK+LQEEMLQR+NLQEAEEWYK+QVDQLTNDK+SLYASSPGGVYATR+SYVTTSTR+TVETRDGQVINETSQHHDDLE+TYSLGSALRPSTSR+VELQELNDR+VESLQEEIAFLK+VESLQEEIAFLKK
381a	sp|Q9NVI7-2|ATD3A_HUMAN	1.0000	Isoform of Q9NVI7, Isoform 2 of ATPase family AAA domain-containing protein 3A OS=Homo sapiens GN=ATAD3A	37.2	52	0.62	ATLNAFLYR+DALNLAQMQEQTLQLEQQSK+EYEAAVEQLK+GEGAGPPPPLPPAQPGAEGGGDR+INEMVHFDLPGQEER+ITVLEALR+LALHSGMDYAIMTGGDVAPMGR+LAQFDYGR+LFDWANTSR+LKEYEAAVEQLK+LLSRPQDALEGVVLSPSLEAR+NATLVAGR+NILMYGPPGTGK+QQQLLNEENLR+QTVLESIR+TAGTLFGEGFR+WSNFDPTGLER+YVLKPATEGK
149c	sp|P04264|K2C1_HUMAN	1.0000	Keratin, type II cytoskeletal 1 OS=Homo sapiens GN=KRT1 PE=1 SV=6	33.7	50	0.82	AEAESLYQSK+AQYEDIAQK+DVDGAYMTK+DYQELMNTK+FASFIDK+FLEQQNQVLQTK+GGGGGGYGSGGSSYGSGGGSYGSGGGGGGGR+IEISELNR+LLEGEESR+LNDLEDALQQAK+NMQDMVEDYR+QISNLQQSISDAEQR+SGGGFSSGSAGIINYQR+SLDLDSIIAEVK+SLNNQFASFIDK+SLVNLGGSK+TLLEGEESR+TNAENEFVTIK+WELLQQVDTSTR+YEELQITAGR
165a	sp|P11021|GRP78_HUMAN	1.0000	78 kDa glucose-regulated protein OS=Homo sapiens GN=HSPA5 PE=1 SV=2	43.3	49	0.92	DAGTIAGLNVMR+DNHLLGTFDLTGIPPAPR+ELEEIVQPIISK+FEELNMDLFR+IEIESFYEGEDFSETLTR+IEWLESHQDADIEDFK+IINEPTAAAIAYGLDK+ITITNDQNR+ITPSYVAFTPEGER+LTPEEIER+LYGSAGPPPTGEEDTAEK+LYGSAGPPPTGEEDTAEKDEL+NELESYAYSLK+NQLTSNPENTVFDAK+SDIDEIVLVGGSTR+SQIFSTASDNQPTVTIK+TFAPEEISAMVLTK+TWNDPSVQQDIK+VEIIANDQGNR+VLEDSDLK+VTHAVVTVPAYFNDAQR+VYEGERPLTK
273f	sp|Q9BUF5|TBB6_HUMAN	1.0000	Tubulin beta-6 chain OS=Homo sapiens GN=TUBB6 PE=1 SV=1	33.0	48	0.34	AALVDLEPGTMDSVR+ALTVPELTQQMFDAR+EVDEQMLAIQSK+FPGQLNADLR+IMNTFSVMPSPK+ISEQFSAMFR+KLAVNMVPFPR+LAVNMVPFPR+LHFFMPGFAPLTSR+LTTPTYGDLNHLVSATMSGVTTSLR+NSSYFVEWIPNNVK+YLTVATVFR
381b	sp|Q5T9A4|ATD3B_HUMAN	1.0000	ATPase family AAA domain-containing protein 3B OS=Homo sapiens GN=ATAD3B PE=1 SV=1	23.9	44	0.47	EALNLAQMQEQTLQLEQQSK+EYEAAVEQLK+GEGAGPPPPLPPAQPGAEGGGDR+HILLYGPPGTGK+ITVLEALR+LALHSGMDYAIMTGGDVAPMGR+LAQFDYGR+LFDWANTSR+LKEYEAAVEQLK+QQQLLNEENLR+QTVLESIR+TAGTLFGEGFR+WSNFDPTGLER
356e	sp|O00308|WWP2_HUMAN	1.0000	NEDD4-like E3 ubiquitin-protein ligase WWP2 OS=Homo sapiens GN=WWP2 PE=1 SV=2	23.8	44	0.55	AGVALPFEK+DLESIDPEFYNSIVWIK+DSSGTAVAPENR+FIAMALYHGK+FIDTGFTLPFYK+FYYVDHNTR+GEEGLDYGGIAR+INSYVEVAVDGLPSETK+INSYVEVAVDGLPSETKK+LDLPPYK+LLYAIEETEGFGQE+LPVGGFAELIGSNGPQK+MENMQLTLNLQTENK+NELLGTASVNLSNVLK+NQLQGAMQHFSQR+TQGMIQEPALPPGWEMK+VYYVDHNTK
356d	sp|Q96J02-2|ITCH_HUMAN sp|Q96J02|ITCH_HUMAN	1.0000	Isoform of Q96J02, Isoform 2 of E3 ubiquitin-protein ligase Itchy homolog OS=Homo sapiens GN=ITCH;E3 ubiquitin-protein ligase Itchy homolog OS=Homo sapiens GN=ITCH PE=1 SV=2	20.3	44	0.51	FIAMALFHGK+FIDTGFSLPFYK+FIYGNQDLFATSQSK+FTVDGIPYFVDHNR+GLDYGGVAR+ILNKPVGLK+ITQWEDPR+IYYVDHFTR+LDLPPYK+LLFAIEETEGFGQE+LPVGGFADLMGSNGPQK+LWVIFPGEEGLDYGGVAR+QPLTVIVTPVSK+SQLQGAMQQFNQR+TTTYIDPR+VYFVNHNTR
207a	sp|P38646|GRP75_HUMAN	1.0000	Stress-70 protein, mitochondrial OS=Homo sapiens GN=HSPA9 PE=1 SV=2	34.2	43	0.80	AQFEGIVTDLIR+DAGQISGLNVLR+DDIENMVK+EQQIVIQSSGGLSK+KSQVFSTAADGQTQVEIK+LFEMAYK+LLGQFTLIGIPPAPR+LYSPSQIGAFVLMK+NAVITVPAYFNDSQR+QAASSLQQASLK+QAVTNPNNTFYATK+SDIGEVILVGGMTR+SQVFSTAADGQTQVEIK+STNGDTFLGGEDFDQALLR+TTPSVVAFTADGER+VEAVNMAEGIIHDTETK+VINEPTAAALAYGLDK+VQQTVQDLFGR
157c	sp|P35527|K1C9_HUMAN	1.0000	Keratin, type I cytoskeletal 9 OS=Homo sapiens GN=KRT9 PE=1 SV=3	45.9	43	0.75	DIENQYETQITQIEHEVSSSGQEVQSSAK+EIETYHNLLEGGQEDFESSGAGK+FEMEQNLR+FSSSSGYGGGSSR+GGGGSFGYSYGGGSGGGFSASSLGGGFGGGSR+GGSGGSHGGGSGFGGESGGSYGGGEEASGSGGGYGGGSGK+HGVQELEIELQSQLSK+IKFEMEQNLR+LASYLDK+MTLDDFR+NYSPYYNTIDDLK+QEYEQLIAK+QGVDADINGLR+QVLDNLTMEK+SDLEMQYETLQEELMALK+SGGGGGGGLGSGGSIR+STMQELNSR+TLLDIDNTR+VQALEEANNDLENK
157b	sp|P05783|K1C18_HUMAN	1.0000	Keratin, type I cytoskeletal 18 OS=Homo sapiens GN=KRT18 PE=1 SV=2	40.5	43	0.69	AQIFANTVDNAR+AQYDELAR+EELLFMK+ETMQSLNDR+GGMGSGGLATGIAGGLAGMGGIQNEK+IVLQIDNAR+LAADDFR+LASYLDR+LEAEIATYR+LLEDGEDFNLGDALDSSNSMQTIQK+LQLETEIEALK+QAQEYEALLNIK+QSVENDIHGLR+TVQSLEIDLDSMR+YETELAMR
210a	sp|P40939|ECHA_HUMAN	1.0000	Trifunctional enzyme subunit alpha, mitochondrial OS=Homo sapiens GN=HADHA PE=1 SV=2	32.6	41	0.73	ADMVIEAVFEDLSLK+ALTSFER+DATLTALDR+DGPGFYTTR+DLNSDMDSILASLK+DSIFSNLTGQLDYQGFEK+FGELVMTK+FGGGNPELLTQMVSK+FVDLYGAQK+GFYIYQEGVK+GLYPAPLK+ILQEGVDPK+LTAYAMTIPFVR+MGLVDQLVEPLGPGLKPPEER+MQLLEIITTEK+MVGVPAALDMMLTGR+SEVSSDEDIQFR+TLQEVTQLSQEAQR+TVLGTPEVLLGALPGAGGTQR+VIGMHYFSPVDK
248a	sp|P60709|ACTB_HUMAN sp|P63261|ACTG_HUMAN	1.0000	Actin, cytoplasmic 1 OS=Homo sapiens GN=ACTB PE=1 SV=1;Actin, cytoplasmic 2 OS=Homo sapiens GN=ACTG1 PE=1 SV=1	33.6	40	0.50	AGFAGDDAPR+DLTDYLMK+DLYANTVLSGGTTMYPGIADR+DSYVGDEAQSK+EITALAPSTMK+GYSFTTTAER+IIAPPER+KDLYANTVLSGGTTMYPGIADR+QEYDESGPSIVHR+SYELPDGQVITIGNER+VAPEEHPVLLTEAPLNPK
156a	sp|P08238|HS90B_HUMAN	1.0000	Heat shock protein HSP 90-beta OS=Homo sapiens GN=HSP90AB1 PE=1 SV=4	30.7	37	0.47	ADLINNLGTIAK+ALLFIPR+APFDLFENK+DNSTMGYMMAK+EDQTEYLEER+EGLELPEDEEEK+EGLELPEDEEEKK+ELISNASDALDK+EQVANSAFVER+GVVDSEDIPLNLSR+HLEINPDHPIVETLR+IDIIPNPQER+IRYESLTDPSK+LGLGIDEDEVAAEEPNAAVPDEIPPLEGDEDASR+NPDDITQEEYGEFYK+RAPFDLFENK+SIYYITGESK+SLTNDWEDHLAVK+TLTIVDTGIGMTK+YHTSQSGDEMTSLSEYVSR+YIDQEELNK
395a	sp|Q9UJV9|DDX41_HUMAN tr|J3KNN5|J3KNN5_HUMAN	1.0000	Probable ATP-dependent RNA helicase DDX41 OS=Homo sapiens GN=DDX41 PE=1 SV=2;Isoform of Q9UJV9, Probable ATP-dependent RNA helicase DDX41 (Fragment) OS=Homo sapiens GN=DDX41 PE=1 SV=1	34.6	33	0.60	AGAASLDVIQEVEYVK+DMIGIAFTGSGK+DVLVATDVASK+FPAAILR+GDEDDIPLGPQSNVSLLDQHQHLK+GITYDDPIK+KDVLVATDVASK+LLQEDSSPLLR+LMDLLQK+MIDMGFEGDIR+QTLLFSATMPK+SALVKPVTINVGR+SEAEDEDDEDYVPYVPLR+SGNTGIATTFINK+TIFSYFK+TPPPVLIFAEK+YHILVEGDGIPPPIK+YLALDEADR+YVLSMSEER
160c	sp|P54652|HSP72_HUMAN	1.0000	Heat shock-related 70 kDa protein 2 OS=Homo sapiens GN=HSPA2 PE=1 SV=1	21.8	32	0.31	FEELNADLFR+IINEPTAAAIAYGLDK+IINEPTAAAIAYGLDKK+ITITNDK+LLQDFFNGK+LYQGGPGGGSGGGGSGASGGPTIEEVD+NQVAMNPTNTIFDAK+STAGDTHLGGEDFDNR+TFFPEEISSMVLTK+TTPSYVAFTDTER+VEIIANDQGNR
221a	sp|P46939-2|UTRO_HUMAN sp|P46939|UTRO_HUMAN	1.0000	Isoform of P46939, Isoform 2 of Utrophin OS=Homo sapiens GN=UTRN;Utrophin OS=Homo sapiens GN=UTRN PE=1 SV=2	9.1	31	0.54	AQVSLNVLNDLAK+DLENFLK+DLTQEMEVHAEK+DVDPDVIQTHLDK+EEIAPINFK+ELGQTLIDGGILDDIISEK+EYSVLNAVDQAR+IDAFQVPQEAQK+IIADLEEEQR+LENDIENMLK+LGDYQTQLEK+LLDLLEGLTGTSLPK+LLDPEDVAVQLPDKK+LLQVSVDDR+MTELFQSLADLNNVR+QLGEVAAFGGSNIEPSVR+QPDVILEASGPEAIQIR+SPEELESAVEEMK+SSLLPTDYLVEINK+STTELGENLQELR+TSEISIPADLDK+VFLADQPIEAPEEPRR+VVLVSSASDIPVQSHR+YQAVQEAVEDR
164a	sp|P10809|CH60_HUMAN	1.0000	60 kDa heat shock protein, mitochondrial OS=Homo sapiens GN=HSPD1 PE=1 SV=2	35.8	31	0.57	ALMLQGVDLLADAVAVTMGPK+EIGNIISDAMK+IGIEIIK+IMQSSSEVGYDAMAGDFVNMVEK+IPAMTIAK+IQEIIEQLDVTTSEYEK+ISSIQSIVPALEIANAHR+LSDGVAVLK+LVQDVANNTNEEAGDGTTTATVLAR+NAGVEGSLIVEK+QSKPVTTPEEIAQVATISANGDK+TLNDELEIIEGMK+VGLQVVAVK+VTDALNATR
156b	sp|P07900-2|HS90A_HUMAN sp|P07900|HS90A_HUMAN	1.0000	Isoform of P07900, Isoform 2 of Heat shock protein HSP 90-alpha OS=Homo sapiens GN=HSP90AA1;Heat shock protein HSP 90-alpha OS=Homo sapiens GN=HSP90AA1 PE=1 SV=5	29.0	31	0.39	ADLINNLGTIAK+AILFVPR+DNSTMGYMAAK+EDQTEYLEER+EGLELPEDEEEK+EGLELPEDEEEKK+ELHINLIPNK+ELISNSSDALDK+GVVDSEDIPLNLSR+HIYYITGETK+HLEINPDHSIIETLR+IRYESLTDPSK+LGLGIDEDDPTADDTSAAVTEEMPPLEGDDDTSR+NPDDITNEEYGEFYK+RAPFDLFENR+SLTNDWEDHLAVK+TLTIVDTGIGMTK+YIDQEELNK+YYTSASGDEMVSLK
412a	sp|TRYP_PIG|	1.0000	sp TRYP_PIG	25.1	30	0.48	IITHPNFNGNTLDNDIMLIK+LGEHNIDVLEGNEQFINAAK+LSSPATLNSR+VATVSLPR+VLEGNEQFINAAK
315a	sp|Q53G59-2|KLH12_HUMAN sp|Q53G59|KLH12_HUMAN	1.0000	Isoform of Q53G59, Isoform 2 of Kelch-like protein 12 OS=Homo sapiens GN=KLHL12;Kelch-like protein 12 OS=Homo sapiens GN=KLHL12 PE=1 SV=2	27.1	30	0.51	DLVDEAK+EESLPNLLQYVR+EREESLPNLLQYVR+GLAGATTLGDMIYVSGGFDGSR+IYVIGGYDGR+MPLLTPR+SILNSMNSLR+TDSWTTVTSMTTPR+TQEWSFLPSITR+YDPHTGHWTNVTPMATK+YDPNIDQWSMLGDMQTAR+YITDVIDAEPFIR+YVASVSLHDR
194a	sp|P27708|PYR1_HUMAN tr|F8VPD4|F8VPD4_HUMAN	1.0000	CAD protein OS=Homo sapiens GN=CAD PE=1 SV=3;Isoform of P27708, CAD protein OS=Homo sapiens GN=CAD PE=1 SV=1	14.6	30	0.54	AAFALGGLGSGFASNR+EELSALVAPAFAHTSQVLVDK+ELSDLESAR+FLSSAAAVSK+GEVAYIDGQVLVPPGYGQDVR+LAGADVVLGVEMTSTGEVAGFGESR+LALGIPLPELR+LGGAVLSFSEATSSVQK+LGYPVLVR+LSLDDLLQR+MAEIGEHVAPSEAANSLEQAQAAAER+MALLATVLGR+NILLTIGSYK+SILEQLAEK+SVGEVMGIGR+TLGVDLVALATR+TSSSFAAAMAR+VIMGEEVEPVGLMTGSGVVGVK+VLGTPVETIELTEDR+VLGTSPEAIDSAENR+VNEISVEVDSDPR+VPQFSFSR+YVAPPSLR
344a	sp|Q93008-1|USP9X_HUMAN sp|Q93008|USP9X_HUMAN	1.0000	Isoform of Q93008, Isoform 2 of Probable ubiquitin carboxyl-terminal hydrolase FAF-X OS=Homo sapiens GN=USP9X;Probable ubiquitin carboxyl-terminal hydrolase FAF-X OS=Homo sapiens GN=USP9X PE=1 SV=3	11.0	29	0.54	AQENYEGSEEVSPPQTK+AVLNLLR+DDVFGYPQQFEDKPALSK+DGLFDTIQR+DGLTISFTK+EIYTNLGPR+ELDMEPYTVAGVAK+ELLAFQTSEK+FGTLNGFQILHDR+FNDYFEFPR+LAQQISDEASR+LEGDNVNPESQLIQQSEQSESETAGSTK+LIGQLNLK+LLQISSFNGK+LMGDEPDLDPDINK+LYSVVSQLIR+MDTIDQDDELIR+NDALSMIIK+NNFLPNADMETR+TGETGIEETILEGHLGVTK+VISSVSYYTHR+VLGGSFADQK+VVIQSNDDIASR
102a	sp|ALBU_BOVIN|	1.0000	sp ALBU_BOVIN	20.4	29	0.51	AEFVEVTK+DAFLGSFLYEYSR+DAIPENLPPLTADFAEDK+FQNALLVR+HLVDEPQNLIK+KQTALVELLK+KVPQVSTPTLVEVSR+LGEYGFQNALIVR+LVNELTEFAK+LVTDLTK+QTALVELLK+TVMENFVAFVDK+VPQVSTPTLVEVSR+YLYEIAR
264a	sp|P62829|RL23_HUMAN	1.0000	60S ribosomal protein L23 OS=Homo sapiens GN=RPL23 PE=1 SV=1	24.3	27	0.48	GSAITGPVAK+LPAAGVGDMVMATVK+LPAAGVGDMVMATVKK+NLYIISVK
83	sp|Q9BYW1-2|GTR11_HUMAN sp|Q9BYW1-3|GTR11_HUMAN sp|Q9BYW1-4|GTR11_HUMAN sp|Q9BYW1|GTR11_HUMAN tr|A0A087X018|A0A087X018_HUMAN tr|B5MCM7|B5MCM7_HUMAN tr|F8WB79|F8WB79_HUMAN tr|H7C1H1|H7C1H1_HUMAN	1.0000	Isoform of Q9BYW1, Isoform 2 of Solute carrier family 2, facilitated glucose transporter member 11 OS=Homo sapiens GN=SLC2A11;Isoform of Q9BYW1, Isoform 3 of Solute carrier family 2, facilitated glucose transporter member 11 OS=Homo sapiens GN=SLC2A11;Isoform of Q9BYW1, Isoform 4 of Solute carrier family 2, facilitated glucose transporter member 11 OS=Homo sapiens GN=SLC2A11;Solute carrier family…	5.0	26	0.38	AGSFEMIMLGR+KAGSFEMIMLGR
389a	sp|Q9P2P5|HECW2_HUMAN	1.0000	E3 ubiquitin-protein ligase HECW2 OS=Homo sapiens GN=HECW2 PE=1 SV=2	14.0	24	0.42	AVSETESLDQGSEPSQVSSETEPSDPAR+DLVGFLNMFANK+ELKPGGANIPVTEK+GVVQQTESLVR+IFYVDHVNR+ITLLLQSPPVK+LLQFVTGTSSIPYEGFASLR+LPADHVSGYLQFK+LVSVFDAR+NPAVMMGAEGMEGGASGNLHSR+QPNIFEILQER+SNSIQQMEQLNR+TMTNERPEENTNAIDGAGEEADFHQASADFR+TSSTLEIDTEELTSTSSR
235a	sp|P51784|UBP11_HUMAN tr|G5E9A6|G5E9A6_HUMAN	1.0000	Ubiquitin carboxyl-terminal hydrolase 11 OS=Homo sapiens GN=USP11 PE=1 SV=3;Isoform of P51784, Ubiquitin carboxyl-terminal hydrolase 11 OS=Homo sapiens GN=USP11 PE=1 SV=1	22.4	24	0.41	AAYVLFYQR+DDIFVYEVSGR+DLDFSEFVIQPQNESNPELYK+DPEPEQAGPSSGVTNR+EDIVVPVYLR+EKLDTLVEFPIR+FLVEPQEDTR+GEIAEAYADLVK+IEAIEGSR+LYQLEEPLSSILDR+MMVADVFSHR+NDSVIVDTFHGLFK+VEVYPVELLLVR+VIELPNIQK+VLEVFFIPMDPR+YDLIAVSNHYGGMR+YYDEVEAEGYVK
157d	sp|P08779|K1C16_HUMAN	1.0000	Keratin, type I cytoskeletal 16 OS=Homo sapiens GN=KRT16 PE=1 SV=4	34.2	24	0.25	ALEEANADLEVK+APSTYGGGLSVSSR+ASLENSLEETK+GQTGGDVNVEMDAAPGVDLSR+IIAATIENAQPILQIDNAR+LAADDFR+LASYLDK+LEQEIATYR+LLEGEDAHLSSQQASGQSYSSR+QTVEADVNGLR+TDLEMQIEGLK+VLDELTLAR+VTMQNLNDR
18	sp|P11047|LAMC1_HUMAN	1.0000	Laminin subunit gamma-1 OS=Homo sapiens GN=LAMC1 PE=1 SV=3	11.7	24	0.42	AFDITYVR+DGFFGNPLAPNPADK+DTLQEANDILNNLK+DVDQNLMDR+EAQQALGSAAADATEAK+LNEIEGTLNK+LNTFGDEVFNDPK+LSAEDLVLEGAGLR+MEAENLEQLIDQK+NTIEETGNLAEQAR+SYYYAISDFAVGGR+TEQQTADQLLAR+TFAEVTDLDNEVNNMLK+VSVPLIAQGNSYPSETTVK
157e	sp|P02533|K1C14_HUMAN	1.0000	Keratin, type I cytoskeletal 14 OS=Homo sapiens GN=KRT14 PE=1 SV=4	33.7	23	0.21	ADLEMQIESLK+ALEEANADLEVK+APSTYGGGLSVSSSR+ASLENSLEETK+EELAYLK+GQVGGDVNVEMDAAPGVDLSR+LAADDFR+LASYLDK+LEQEIATYR+LLEGEDAHLSSSQFSSGSQSSR+MSVEADINGLR+VLDELTLAR+VTMQNLNDR+YETELNLR
111a	sp|O00571-2|DDX3X_HUMAN sp|O00571|DDX3X_HUMAN tr|A0A0D9SF53|A0A0D9SF53_HUMAN tr|A0A0D9SFB3|A0A0D9SFB3_HUMAN tr|A0A0D9SG12|A0A0D9SG12_HUMAN	1.0000	Isoform of O00571, Isoform 2 of ATP-dependent RNA helicase DDX3X OS=Homo sapiens GN=DDX3X;ATP-dependent RNA helicase DDX3X OS=Homo sapiens GN=DDX3X PE=1 SV=3;Isoform of O00571, ATP-dependent RNA helicase DDX3X OS=Homo sapiens GN=DDX3X PE=1 SV=1;Isoform of O00571, ATP-dependent RNA helicase DDX3X OS=Homo sapiens GN=DDX3X PE=1 SV=1;Isoform of O00571, ATP-dependent RNA helicase DDX3X OS=Homo sapiens…	20.5	23	0.34	EIQMLAR+ELAVQIYEEAR+FSGGFGAR+HAIPIIK+IVEQDTMPPK+KQYPISLVLAPTR+LEQELFSGGNTGINFEK+MLDMGFEPQIR+QYPISLVLAPTR+SFLLDLLNATGK+SPILVATAVAAR+VGNLGLATSFFNER+YLVLDEADR
248b	sp|P62736|ACTA_HUMAN sp|P63267|ACTH_HUMAN sp|P68032|ACTC_HUMAN sp|P68133|ACTS_HUMAN	1.0000	Actin, aortic smooth muscle OS=Homo sapiens GN=ACTA2 PE=1 SV=1;Actin, gamma-enteric smooth muscle OS=Homo sapiens GN=ACTG2 PE=1 SV=1;Actin, alpha cardiac muscle 1 OS=Homo sapiens GN=ACTC1 PE=1 SV=1;Actin, alpha skeletal muscle OS=Homo sapiens GN=ACTA1 PE=1 SV=1	25.8	22	0.18	AGFAGDDAPR+DLTDYLMK+DSYVGDEAQSK+EITALAPSTMK+IIAPPER+SYELPDGQVITIGNER+VAPEEHPTLLTEAPLNPK+YPIEHGIITNWDDMEK
157f	sp|P13645|K1C10_HUMAN	1.0000	Keratin, type I cytoskeletal 10 OS=Homo sapiens GN=KRT10 PE=1 SV=6	30.1	22	0.27	ALEESNYELEGK+EELAYLK+ELTTEIDNNIEQISSYK+GSLGGGFSSGGFSGGSFSR+LAADDFR+LASYLDK+LENEIQTYR+LKYENEVALR+NVSTGDVNVEMNAAPGVDLTQLLNNMR+QSVEADINGLR+SEITELR+SLLEGEGSSGGGGR+SQYEQLAEQNR+VLDELTLTK+VTMQNLNDR
149d	sp|P02538|K2C6A_HUMAN	1.0000	Keratin, type II cytoskeletal 6A OS=Homo sapiens GN=KRT6A PE=1 SV=3	23.8	21	0.14	AIGGGLSSVGGGSSTIK+AQYEEIAQR+DVDAAYMNK+EYQELMNVK+FASFIDK+FLEQQNK+GMQDLVEDFK+LEGLEDALQK+NLDLDSIIAEVK+QLDSIVGER+QNLEPLFEQYINNLR+SGFSSVSVSR+YEELQVTAGR
188a	sp|P25391|LAMA1_HUMAN	1.0000	Laminin subunit alpha-1 OS=Homo sapiens GN=LAMA1 PE=1 SV=2	5.3	20	0.32	EIDPIVTR+ELATSASQSAVSTLR+FGNIGSLSVK+GTTEGVYYQAPDFLLDAATVR+IPSQQDALGGR+LADVLYSGLENIR+LDKDPIYVGGLPR+LEFPDFPIDDNR+LEGVAEETDNLQK+NAVDLVYR+VDAIGLELVDGK+VMTDLGSGPITLLTDR+YFNSVSEKPVTR+YLQESLLK
149e	sp|P35908|K22E_HUMAN	1.0000	Keratin, type II cytoskeletal 2 epidermal OS=Homo sapiens GN=KRT2 PE=1 SV=2	23.5	20	0.24	AQYEEIAQR+DVDNAYMIK+DYQELMNVK+FASFIDK+FLEQQNQVLQTK+GFSSGSAVVSGGSR+HGGGGGGFGGGGFGSR+IEISELNR+LNDLEEALQQAK+NLDLDSIIAEVK+TAAENDFVTLK+TSQNSELNNMQDLVEDYK+TSQNSELNNMQDLVEDYKK+VDLLNQEIEFLK
149i	sp|P48668|K2C6C_HUMAN	0.9999	Keratin, type II cytoskeletal 6C OS=Homo sapiens GN=KRT6C PE=1 SV=3	22.0	20	0.12	AIGGGLSSVGGGSSTIK+AQYEEIAQR+DVDAAYMNK+EYQELMNVK+FASFIDK+FLEQQNK+LEGLEDALQK+NLDLDSIIAEVK+QLDSIVGER+QNLEPLFEQYINNLR+SGFSSISVSR+YEELQVTAGR
243a	sp|P55084-2|ECHB_HUMAN sp|P55084|ECHB_HUMAN	1.0000	Isoform of P55084, Isoform 2 of Trifunctional enzyme subunit beta, mitochondrial OS=Homo sapiens GN=HADHB;Trifunctional enzyme subunit beta, mitochondrial OS=Homo sapiens GN=HADHB PE=1 SV=3	24.8	19	0.35	AQDEGLLSDVVPFK+DFMYVSQDPK+DLMPHDLAR+DNGIRPSSLEQMAK+DQLLLGPTYATPK+KAQDEGLLSDVVPFK+KLMLDLNK+LAAAFAVSR+LEQDEYALR+LVMAAANR+NVVVVDGVR+VGLPPLEK
101a	sp|A3KMH1-3|VWA8_HUMAN sp|A3KMH1|VWA8_HUMAN	1.0000	Isoform of A3KMH1, Isoform 3 of von Willebrand factor A domain-containing protein 8 OS=Homo sapiens GN=VWA8;von Willebrand factor A domain-containing protein 8 OS=Homo sapiens GN=VWA8 PE=1 SV=2	11.5	19	0.30	DGLIVYEDSPLVK+DIYYLPFK+DLLGQDVFLIGPPGPLR+DTTVQTLTLQPSVK+ETQDPTAQSLAASLSTR+FAQILTR+GNSLTVLDVLEGR+GPALINIQEYPIER+ISSDQLSSEHLSSAVEQK+LSQYPNENLHSAVTK+LVAAFGELR+NVLPVLNNLLENR+QYGPNVPEPILQK+SLADQGIINYPYSTR+TLILEGLEK+VIALGLPVPR+VPNVPQEALDK
271a	sp|P68104|EF1A1_HUMAN sp|Q5VTE0|EF1A3_HUMAN	1.0000	Elongation factor 1-alpha 1 OS=Homo sapiens GN=EEF1A1 PE=1 SV=1;Putative elongation factor 1-alpha-like 3 OS=Homo sapiens GN=EEF1A1P5 PE=5 SV=1	21.9	18	0.33	EHALLAYTLGVK+EVSTYIK+IGGIGTVPVGR+LPLQDVYK+QLIVGVNK+QTVAVGVIK+STTTGHLIYK+VETGVLKPGMVVTFAPVNVTTEVK+YYVTIIDAPGHR
226a	sp|P49411|EFTU_HUMAN	1.0000	Elongation factor Tu, mitochondrial OS=Homo sapiens GN=TUFM PE=1 SV=2	34.1	18	0.33	AEAGDNLGALVR+DLEKPFLLPVEAVYSVPGR+DPELGLK+ELLTEFGYK+GITINAAHVEYSTAAR+GTVVTGTLER+IILPPEK+KYEEIDNAPEER+LLDAVDTYIPVPAR+TIGTGLVTNTLAMTEEEK+TTLTAAITK+TVVTGIEMFHK+VEAQVYILSK+YEEIDNAPEER
241a	sp|P54886|P5CS_HUMAN	1.0000	Delta-1-pyrroline-5-carboxylate synthase OS=Homo sapiens GN=ALDH18A1 PE=1 SV=2	23.3	17	0.29	EMAIPVLEAR+FASYLTFSPSEVK+HEILLSQSVR+LASIVEQVSVLQNQGR+LIDIFYPGDQQSVTFGTK+LNSLAIGLR+MIDLIIPR+MLATLEPEQR+MNIVPIVNTNDAVVPPAEPNSDLQGVNVISVK+NLNGTLHELLR+TPLFDQIIDMLR+VGTFFSEVKPAGPTVEQQGEMAR+VSGHVITDIVEGK
391a	sp|Q9UBW7|ZMYM2_HUMAN	1.0000	Zinc finger MYM-type protein 2 OS=Homo sapiens GN=ZMYM2 PE=1 SV=1	11.1	16	0.28	DHMQDSFLMQPEK+DNIFIDPGYQTFEQELNK+FQALSMQSSPNGQFVAPSDIQLK+GAGNNVLVIDGQQK+IPAAIEELK+LSFGTVFR+NSLPQYQATMPDGK+QIFQPSVQQQPTKPVK+QLDEDLLVLDELK+QPGVDSLSPVASLPK+TGVGPFNPGR
198a	sp|P31689|DNJA1_HUMAN	1.0000	DnaJ homolog subfamily A member 1 OS=Homo sapiens GN=DNAJA1 PE=1 SV=2	22.7	16	0.29	ETTYYDVLGVKPNATQEELK+ETTYYDVLGVKPNATQEELKK+EVEETDEMDQVELVDFDPNQER+ILEVHIDK+QISQAYEVLSDAK+TIVITSHPGQIVK+VNFPENGFLSPDK
132a	sp|O95071-2|UBR5_HUMAN sp|O95071|UBR5_HUMAN tr|E7EMW7|E7EMW7_HUMAN	1.0000	Isoform of O95071, Isoform 2 of E3 ubiquitin-protein ligase UBR5 OS=Homo sapiens GN=UBR5;E3 ubiquitin-protein ligase UBR5 OS=Homo sapiens GN=UBR5 PE=1 SV=2;Isoform of O95071, E3 ubiquitin-protein ligase UBR5 OS=Homo sapiens GN=UBR5 PE=1 SV=1	8.1	16	0.26	AASTAPSSTSTPAASSAGLIYIDPSNLR+AMNQQTTLDTPQLER+DDDSLPAETGQNHPFFR+DLLIQQTMR+ENGADSILDLGLVDSSEK+EVVFVEDVK+IGHLLPEEQVYLNQQSGTIR+LLTATNLVTLPNSR+LTYQDAVNLQNYVEEK+LYVPLYSSK+MLVVAEQPLHAMR+NNFIPQPIGK+NVAIFTAGQESPIILR+SGTISTSAAAAAAALEASNASSYLTSASSLAR
190a	sp|P25705|ATPA_HUMAN	1.0000	ATP synthase subunit alpha, mitochondrial OS=Homo sapiens GN=ATP5A1 PE=1 SV=1	21.7	15	0.26	AVDSLVPIGR+ELIIGDR+HALIIYDDLSK+LELAQYR+NVQAEEMVEFSSGLK+QMSLLLR+TGAIVDVPVGEELLGR+TGTAEMSSILEER+TSIAIDTIINQK+VLSIGDGIAR+VVDALGNAIDGK
146b	sp|P12236|ADT3_HUMAN	1.0000	ADP/ATP translocase 3 OS=Homo sapiens GN=SLC25A6 PE=1 SV=4	26.5	15	0.12	AAYFGVYDTAK+DFLAGGIAAAISK+EQGVLSFWR+GAWSNVLR+GMLPDPK+LLLQVQHASK+QIFLGGVDK+YFPTQALNFAFK
146a	sp|P05141|ADT2_HUMAN	1.0000	ADP/ATP translocase 2 OS=Homo sapiens GN=SLC25A5 PE=1 SV=7	26.5	15	0.14	AAYFGIYDTAK+DFLAGGVAAAISK+EQGVLSFWR+GAWSNVLR+GMLPDPK+LLLQVQHASK+QIFLGGVDK+YFPTQALNFAFK
328a	sp|Q8IWT3-3|CUL9_HUMAN sp|Q8IWT3|CUL9_HUMAN tr|E9PEZ1|E9PEZ1_HUMAN	1.0000	Isoform of Q8IWT3, Isoform 2 of Cullin-9 OS=Homo sapiens GN=CUL9;Cullin-9 OS=Homo sapiens GN=CUL9 PE=1 SV=2;Isoform of Q8IWT3, Cullin-9 OS=Homo sapiens GN=CUL9 PE=1 SV=1	6.6	14	0.18	AALETPIIQGQDGSPELLIR+AIVSSPEVISK+FEGSTLNDLLNSQIYTK+FLPDDEAAQALGK+MLDDYEEISAGDEGEFR+MLVELLTNQVGEK+SPAPSPVLPSSSLR+TLLLSVLR+TMSPQEVEGLMK+VILLENLNR+YIDQQIQGGLIGGAPGVEMLGQLQR
300a	sp|Q14257-2|RCN2_HUMAN sp|Q14257|RCN2_HUMAN	1.0000	Isoform of Q14257, Isoform 2 of Reticulocalbin-2 OS=Homo sapiens GN=RCN2;Reticulocalbin-2 OS=Homo sapiens GN=RCN2 PE=1 SV=1	36.6	14	0.26	AEELHYPLGER+EALLGVQEDVDEYVK+FVNDYDK+FVNDYDKDNDGR+LSEEEILENPDLFLTSEATDYGR+QLHDDYFYHDEL+QQFVEYDK+VIDFDENTALDDAEEESFR+WDPTANEDPEWILVEK
288a	sp|Q13263-2|TIF1B_HUMAN sp|Q13263|TIF1B_HUMAN	1.0000	Isoform of Q13263, Isoform 2 of Transcription intermediary factor 1-beta OS=Homo sapiens GN=TRIM28;Transcription intermediary factor 1-beta OS=Homo sapiens GN=TRIM28 PE=1 SV=5	19.3	14	0.25	ADVQSIIGLQR+GAAAAATGQPGTAPAGTPGAPPLAGMAIVK+IVAERPGTNSTGPAPMAPPR+LSPPYSSPQEFAQDVGR+MAILQIMK+MIVDPVEPHGEMK+QGSGSSQPMEVQEGYGFGSGDDPYSSAEPHVSGVK+SGEGEVSGLMR
178a	sp|P17987|TCPA_HUMAN	1.0000	T-complex protein 1 subunit alpha OS=Homo sapiens GN=TCP1 PE=1 SV=1	21.9	14	0.24	AFHNEAQVNPER+EQLAIAEFAR+GDVTITNDGATILK+MLVDDIGDVTITNDGATILK+QAGVFEPTIVK+SLLVIPNTLAVNAAQDSTDLVAK+SQNVMAAASIANIVK+SSLGPVGLDK+YFVEAGAMAVR+YPVNSVNILK
149f	sp|P13647|K2C5_HUMAN	1.0000	Keratin, type II cytoskeletal 5 OS=Homo sapiens GN=KRT5 PE=1 SV=3	19.0	14	0.15	DVDAAYMNK+FASFIDK+FLEQQNK+LAELEEALQK+NLDLDSIIAEVK+NMQDLVEDFK+QLDSIVGER+QNLEPLFEQYINNLR+TTAENEFVMLK+VDALMDEINFMK+YEELQQTAGR
401a	sp|Q9Y265|RUVB1_HUMAN	1.0000	RuvB-like 1 OS=Homo sapiens GN=RUVBL1 PE=1 SV=1	29.4	13	0.25	ALESSIAPIVIFASNR+AQTEGINISEEALNHLGEIGTK+AVLLAGPPGTGK+GTEDITSPHGIPLDLLDR+LDPSIFESLQK+TALALAIAQELGSK+TMLYTPQEMK+VEAGDVIYIEANSGAVK+YSVQLLTPANLLAK
394a	sp|Q9UJS0-2|CMC2_HUMAN sp|Q9UJS0|CMC2_HUMAN	1.0000	Isoform of Q9UJS0, Isoform 2 of Calcium-binding mitochondrial carrier protein Aralar2 OS=Homo sapiens GN=SLC25A13;Calcium-binding mitochondrial carrier protein Aralar2 OS=Homo sapiens GN=SLC25A13 PE=1 SV=2	18.7	13	0.21	FGLGSVAGAVGATAVYPIDLVK+GEVTFEDVK+GLIPQLIGVAPEK+IAPLEEGTLPFNLAEAQR+INLPAPNPDHVGGYK+LAVATFAGIENK+LQVAGEITTGPR+LTVNDFVR+TVELLSGVVDQTK+VSALSVVR+YEGFFGLYR
304a	sp|Q15233|NONO_HUMAN	1.0000	Non-POU domain-containing octamer-binding protein OS=Homo sapiens GN=NONO PE=1 SV=4	20.4	13	0.23	AAPGAEFAPNKR+AGEVFIHK+FAQPGSFEYEYAMR+FGQAATMEGIGAIGGTPPAFNR+LFVGNLPPDITEEEMR+MGQMAMGGAMGINNR+VELDNMPLR
248c	sp|Q562R1|ACTBL_HUMAN	1.0000	Beta-actin-like protein 2 OS=Homo sapiens GN=ACTBL2 PE=1 SV=2	13.0	13	0.10	DLTDYLMK+IIAPPER+SYELPDGQVITIGNER+VAPDEHPILLTEAPLNPK
162a	sp|P10412|H14_HUMAN sp|P16402|H13_HUMAN sp|P16403|H12_HUMAN	1.0000	Histone H1.4 OS=Homo sapiens GN=HIST1H1E PE=1 SV=2;Histone H1.3 OS=Homo sapiens GN=HIST1H1D PE=1 SV=2;Histone H1.2 OS=Homo sapiens GN=HIST1H1C PE=1 SV=2	17.4	13	0.24	ALAAAGYDVEK+ALAAAGYDVEKNNSR+ASGPPVSELITK+KASGPPVSELITK+SGVSLAALK
157g	sp|Q04695|K1C17_HUMAN	1.0000	Keratin, type I cytoskeletal 17 OS=Homo sapiens GN=KRT17 PE=1 SV=2	19.2	13	0.09	EELAYLK+FETEQALR+GQVGGEINVEMDAAPGVDLSR+LAADDFR+LASYLDK+LEQEIATYR+LLEGEDAHLTQYK+TKFETEQALR+VLDELTLAR
157h	sp|K1C15_SHEEP|	0.9974	sp K1C15_SHEEP	17.2	13	0.08	ALEEANADLEVK+EELAYLK+ITMQNLNDR+LAADDFR+QSVEADINGLR+SEITDLR+TIQGLEIELQSQLSMK+VLDELTLTK
400a	sp|Q9Y230|RUVB2_HUMAN	1.0000	RuvB-like 2 OS=Homo sapiens GN=RUVBL2 PE=1 SV=3	21.0	12	0.23	AAGVVLEMIR+ALESDMAPVLIMATNR+AVLIAGQPGTGK+DKVQAGDVITIDK+GLGLDDALEPR+LLIVSTTPYSEK+TTEMETIYDLGTK+VYSLFLDESR
310a	sp|Q16531|DDB1_HUMAN	1.0000	DNA damage-binding protein 1 OS=Homo sapiens GN=DDB1 PE=1 SV=1	10.5	12	0.22	EEQMDGTVTLK+EMLGGEIIPR+ETDDTLVLSFVGQTR+IEVQDTSGGTTALRPSASTQALSSSVSSSK+LVFSNVNLK+LYDGLFK+MQEVVANLQYDDGSGMK+VTLGTQPTVLR+YLAIAPPIIK
35	sp|P53621-2|COPA_HUMAN sp|P53621|COPA_HUMAN	1.0000	Isoform of P53621, Isoform 2 of Coatomer subunit alpha OS=Homo sapiens GN=COPA;Coatomer subunit alpha OS=Homo sapiens GN=COPA PE=1 SV=2	11.5	12	0.23	ASNLENSTYDLYTIPK+DADSITLFDVQQK+DMSGHYQNALYLGDVSER+DVAVMQLR+GFFEGTIASK+GITGVDLFGTTDAVVK+LLELGPKPEVAQQTR+QQPLFVSGGDDYK+SILLSVPLLVVDNK+TALNLFFK+VLTIDPTEFK
277a	sp|Q01813|PFKAP_HUMAN	1.0000	ATP-dependent 6-phosphofructokinase, platelet type OS=Homo sapiens GN=PFKP PE=1 SV=2	15.6	12	0.17	AIGVLTSGGDAQGMNAAVR+DLQSNVEHLTEK+ELVVTQLGYDTR+LPDDQIPK+MLAIYDGFDGFAK+NVLGHMQQGGAPSPFDR+RNVIFQPVAELK+SFAGNLNTYK+TFVLEVMGR+YLEEIATQMR
244a	sp|P55268|LAMB2_HUMAN	1.0000	Laminin subunit beta-2 OS=Homo sapiens GN=LAMB2 PE=1 SV=2	7.5	12	0.20	AEQLLQDAR+AGNSLAASTAEETAGSAQGR+AMDYDLLLR+DFLNQEGADPDSIEMVATR+DTEQTLYQVQER+GQVLDVVER+LQEGQTLEFLVASVPK+QLDALLEALK+VLDPAIPIPDPYSSR+YSEIEPSTEGEVIYR
231a	sp|P50990|TCPQ_HUMAN	1.0000	T-complex protein 1 subunit theta OS=Homo sapiens GN=CCT8 PE=1 SV=4	22.4	12	0.22	AIADTGANVVVTGGK+APGFAQMLK+AVDDGVNTFK+DIDEVSSLLR+EDGAISTIVLR+FAEAFEAIPR+LATNAAVTVLR+LFVTNDAATILR+LVPGGGATEIELAK+TAEELMNFSK+VADMALHYANK
146c	sp|P12235|ADT1_HUMAN	1.0000	ADP/ATP translocase 1 OS=Homo sapiens GN=SLC25A4 PE=1 SV=4	20.5	12	0.09	AAYFGVYDTAK+DFLAGGVAAAVSK+GAWSNVLR+GMLPDPK+LLLQVQHASK+YFPTQALNFAFK
123a	sp|O60814|H2B1K_HUMAN sp|P57053|H2BFS_HUMAN sp|P58876|H2B1D_HUMAN sp|P62807|H2B1C_HUMAN sp|Q5QNW6-2|H2B2F_HUMAN sp|Q5QNW6|H2B2F_HUMAN sp|Q93079|H2B1H_HUMAN sp|Q99877|H2B1N_HUMAN sp|Q99879|H2B1M_HUMAN sp|Q99880|H2B1L_HUMAN tr|B2R4S9|B2R4S9_HUMAN tr|U3KQK0|U3KQK0_HUMAN	1.0000	Histone H2B type 1-K OS=Homo sapiens GN=HIST1H2BK PE=1 SV=3;Histone H2B type F-S OS=Homo sapiens GN=H2BFS PE=1 SV=2;Histone H2B type 1-D OS=Homo sapiens GN=HIST1H2BD PE=1 SV=2;Histone H2B type 1-C/E/F/G/I OS=Homo sapiens GN=HIST1H2BC PE=1 SV=4;Isoform of Q5QNW6, Isoform 2 of Histone H2B type 2-F OS=Homo sapiens GN=HIST2H2BF;Histone H2B type 2-F OS=Homo sapiens GN=HIST2H2BF PE=1 SV=3;Histone H2B t…	26.2	12	0.16	AMGIMNSFVNDIFER+ESYSVYVYK+LLLPGELAK
53	sp|Q14999-2|CUL7_HUMAN sp|Q14999|CUL7_HUMAN	1.0000	Isoform of Q14999, Isoform 2 of Cullin-7 OS=Homo sapiens GN=CUL7;Cullin-7 OS=Homo sapiens GN=CUL7 PE=1 SV=2	7.5	11	0.17	DYAVVLNQLGAR+FLPDDEAAQALGK+ILLDLEQALSSEGTQENK+LELAQELR+LPQQMLQSLSTSK+MLDDYEEISAGDEGEFR+SPGSIFQPQLADVSPGLPAAQAQPSFR+SVLEEMETDVK+VILLENLTR
413a	tr|A0A0C4DGZ0|A0A0C4DGZ0_HUMAN	1.0000	Isoform of P24928, DNA-directed RNA polymerase OS=Homo sapiens GN=POLR2A PE=1 SV=1	8.0	11	0.17	AEIQELAMVPR+AHNNELEPTPGNTLR+FGVEQPEGDEDLTK+LGGLMDPR+TVITPDPNLSIDQVGVPR+YSPTSPTYSPTSPK+YSPTSPTYSPTTPK+YTPQSPTYTPSSPSYSPSSPSYSPTSPK+YTPTSPSYSPSSPEYTPTSPK
358a	sp|Q96TA2-2|YMEL1_HUMAN sp|Q96TA2-3|YMEL1_HUMAN sp|Q96TA2|YMEL1_HUMAN tr|Q96I63|Q96I63_HUMAN	1.0000	Isoform of Q96TA2, Isoform 2 of ATP-dependent zinc metalloprotease YME1L1 OS=Homo sapiens GN=YME1L1;Isoform of Q96TA2, Isoform 3 of ATP-dependent zinc metalloprotease YME1L1 OS=Homo sapiens GN=YME1L1;ATP-dependent zinc metalloprotease YME1L1 OS=Homo sapiens GN=YME1L1 PE=1 SV=2;Isoform of Q96TA2, ATP-dependent zinc metalloprotease YME1L1 OS=Homo sapiens GN=YME1L1 PE=1 SV=1	17.6	11	0.18	AQLLAQMDVSMGGR+FDQSVDPEIIAR+GILLVGPPGTGK+GPTLGHVSLLPENDR+GTVGFSGAELENLVNQAALK+LAETQNIAPSFVK+LSPETQSAIEQEIR+QELQEVVEFLK+TGFAEGFLK
312a	sp|Q16787-3|LAMA3_HUMAN sp|Q16787|LAMA3_HUMAN tr|A0A0A0MSA0|A0A0A0MSA0_HUMAN	1.0000	Isoform of Q16787, Isoform 3 of Laminin subunit alpha-3 OS=Homo sapiens GN=LAMA3;Laminin subunit alpha-3 OS=Homo sapiens GN=LAMA3 PE=1 SV=2;Isoform of Q16787, Laminin subunit alpha-3 OS=Homo sapiens GN=LAMA3 PE=1 SV=1	4.8	11	0.20	ANDITDEVLDGLNPIQTDVER+EAELQVDQILTK+ELTDLNQEFETLQEK+GATSSKPETPGVYDMDGR+GDIDAMISSAK+INQLLQDTPVASPR+IQGLYFTETQR+LLIDDQLLR+LSLSPEVLDLTSNSLK+LTLSEVGLEEASDTGSGR+SQFAVDMQTTSSR
197a	sp|P30876|RPB2_HUMAN tr|C9J2Y9|C9J2Y9_HUMAN	1.0000	DNA-directed RNA polymerase II subunit RPB2 OS=Homo sapiens GN=POLR2B PE=1 SV=1;Isoform of P30876, DNA-directed RNA polymerase OS=Homo sapiens GN=POLR2B PE=1 SV=2	9.7	11	0.20	DPEQLMNTLR+GEIGDATPFNDAVNVQK+GFDQEEVFEKPTR+GPIQILNR+IVATLPYIK+IVEDAPPIDLQAEAQHASGEVEEPPR+NLTYSAPLYVDITK+TVTLPENEDELESTNR
148a	sp|P05388-2|RLA0_HUMAN sp|P05388|RLA0_HUMAN tr|F8VWS0|F8VWS0_HUMAN	1.0000	Isoform of P05388, Isoform 2 of 60S acidic ribosomal protein P0 OS=Homo sapiens GN=RPLP0;60S acidic ribosomal protein P0 OS=Homo sapiens GN=RPLP0 PE=1 SV=1;Isoform of P05388, 60S acidic ribosomal protein P0 OS=Homo sapiens GN=RPLP0 PE=1 SV=1	27.1	11	0.20	AFLADPSAFVAAAPVAAATTAAPAAAAAPAK+DMLLANK+GNVGFVFTK+IIQLLDDYPK+TSFFQALGITTK
147a	sp|P05387|RLA2_HUMAN	1.0000	60S acidic ribosomal protein P2 OS=Homo sapiens GN=RPLP2 PE=1 SV=1	69.6	11	0.20	ILDSVGIEADDDR+ILDSVGIEADDDRLNK+LASVPAGGAVAVSAAPGSAAPAAGSAPAAAEEK+NIEDVIAQGIGK+YVASYLLAALGGNSSPSAK
123b	sp|P06899|H2B1J_HUMAN sp|P23527|H2B1O_HUMAN sp|P33778|H2B1B_HUMAN sp|Q16778|H2B2E_HUMAN sp|Q8N257|H2B3B_HUMAN	0.9556	Histone H2B type 1-J OS=Homo sapiens GN=HIST1H2BJ PE=1 SV=3;Histone H2B type 1-O OS=Homo sapiens GN=HIST1H2BO PE=1 SV=3;Histone H2B type 1-B OS=Homo sapiens GN=HIST1H2BB PE=1 SV=2;Histone H2B type 2-E OS=Homo sapiens GN=HIST2H2BE PE=1 SV=3;Histone H2B type 3-B OS=Homo sapiens GN=HIST3H2BB PE=1 SV=3	26.2	11	0.07	AMGIMNSFVNDIFER+ESYSIYVYK+LLLPGELAK
61	sp|Q6P5Z2|PKN3_HUMAN	1.0000	Serine/threonine-protein kinase N3 OS=Homo sapiens GN=PKN3 PE=1 SV=1	10.9	10	0.16	AAVPGYPQPSGTPVKPTALTGTLQVR+ALAEAQAQLQESSQK+DFDFVSER+EASDPATPSNFLPKK+LGAGEQDAEEIK+LYLPQEPTSEETPR+VLLVQFK
360a	sp|Q99569-2|PKP4_HUMAN sp|Q99569|PKP4_HUMAN tr|A0A0D9SF60|A0A0D9SF60_HUMAN	1.0000	Isoform of Q99569, Isoform 2 of Plakophilin-4 OS=Homo sapiens GN=PKP4;Plakophilin-4 OS=Homo sapiens GN=PKP4 PE=1 SV=2;Isoform of Q99569, Plakophilin-4 OS=Homo sapiens GN=PKP4 PE=1 SV=1	9.6	10	0.15	AEGQTLVQPSVANR+AQSPSYVISTGVSPSR+FQTSLVLR+NVGGIPALLR+SAVSPDLHITPIYEGR+SPNHGTVELQGSQTALYR+SSYASQHSQLGQDLR+VSDAVQPNNYLIR
351a	sp|Q96EY1|DNJA3_HUMAN	1.0000	DnaJ homolog subfamily A member 3, mitochondrial OS=Homo sapiens GN=DNAJA3 PE=1 SV=2	13.1	10	0.19	EAGEDEEGFLSK+EIFITFR+FSQLAEAYEVLSDEVK+GGPTVDPEELFR+VMIPVPAGVEDGQTVR
322a	sp|Q6IAN0|DRS7B_HUMAN tr|A0A0C4DGQ8|A0A0C4DGQ8_HUMAN	1.0000	Dehydrogenase/reductase SDR family member 7B OS=Homo sapiens GN=DHRS7B PE=1 SV=2;Isoform of Q6IAN0, Dehydrogenase/reductase SDR family member 7B OS=Homo sapiens GN=DHRS7B PE=1 SV=1	25.5	10	0.19	GTIMDTTVDVDKR+NAVVVITGATSGLGK+NGGALEELIR+SPVEVAQDVLAAVGK+VMETNYFGPVALTK+YGVMDTTTAQGR
321a	sp|Q5VUA4|ZN318_HUMAN	1.0000	Zinc finger protein 318 OS=Homo sapiens GN=ZNF318 PE=1 SV=2	5.1	10	0.14	AESVPKPLGSSESEVMR+AFGGEEVILK+ASSLPSSAPAVK+ESSADLLLPPDIISK+ILSMLADSTSTQEK+ISAPELLLHSPAR+LESLEETNPEYAK+SLLNPQDTPVK+VAQILGINIFDK
296a	sp|Q14112-2|NID2_HUMAN sp|Q14112|NID2_HUMAN tr|A0A0A0MTL9|A0A0A0MTL9_HUMAN	1.0000	Isoform of Q14112, Isoform 2 of Nidogen-2 OS=Homo sapiens GN=NID2;Nidogen-2 OS=Homo sapiens GN=NID2 PE=1 SV=3;Isoform of Q14112, Nidogen-2 OS=Homo sapiens GN=NID2 PE=1 SV=1	8.9	10	0.19	ENLLEHYGGTPR+ESYNVQLQLPAR+FAVTNQIGPVK+HPSFPTTQQLNVDR+IESALLDGSER+ITQTAEGLDPENYLSIK+SEGPYFSLTSTEQSVK+VFALYNDEER+VLFYTDLVNPR
232a	sp|P50991|TCPD_HUMAN	1.0000	T-complex protein 1 subunit delta OS=Homo sapiens GN=CCT4 PE=1 SV=4	25.4	10	0.19	AFADAMEVIPSTLAENAGLNPISTVTELR+ALIAGGGAPEIELALR+DALSDLALHFLNK+ETLLNSATTSLNSK+GDVTITNDGATILK+GIHPTIISESFQK+LVIEEAER+TDMDNQIVVSDYAQMDR+VIDPATATSVDLR
168a	sp|P13639|EF2_HUMAN	1.0000	Elongation factor 2 OS=Homo sapiens GN=EEF2 PE=1 SV=4	9.4	10	0.17	EGIPALDNFLDK+GEGQLGPAER+GGGQIIPTAR+GVQYLNEIK+KEDLYLKPIQR+QFAEMYVAK+VFDAIMNFK+VFSGLVSTGLK
21	sp|P15924-2|DESP_HUMAN sp|P15924-3|DESP_HUMAN sp|P15924|DESP_HUMAN	1.0000	Isoform of P15924, Isoform DPII of Desmoplakin OS=Homo sapiens GN=DSP;Isoform of P15924, Isoform DSPIa of Desmoplakin OS=Homo sapiens GN=DSP;Desmoplakin OS=Homo sapiens GN=DSP PE=1 SV=3	5.3	10	0.17	AELIVQPELK+GLVGIEFK+LGIYEAMK+LLEAQIATGGIIDPK+LSLQDAVSQGVIDQDMATR+NLPLADQGSSHHITVK+QLQNIIQATSR+SVQNDSQAIAEVLNQLK+TVSVSEAIK+YIELLTR
167a	sp|P11940-2|PABP1_HUMAN sp|P11940|PABP1_HUMAN tr|A0A087WTT1|A0A087WTT1_HUMAN tr|E7EQV3|E7EQV3_HUMAN	1.0000	Isoform of P11940, Isoform 2 of Polyadenylate-binding protein 1 OS=Homo sapiens GN=PABPC1;Polyadenylate-binding protein 1 OS=Homo sapiens GN=PABPC1 PE=1 SV=2;Isoform of P11940, Polyadenylate-binding protein OS=Homo sapiens GN=PABPC1 PE=1 SV=1;Isoform of P11940, Polyadenylate-binding protein OS=Homo sapiens GN=PABPC1 PE=1 SV=1	18.4	10	0.15	ALDTMNFDVIK+EFSPFGTITSAK+GFGFVSFER+IVATKPLYVALAQR+NLDDGIDDER+SGVGNIFIK+SLGYAYVNFQQPADAER+VDEAVAVLQAHQAK
20	sp|P14543-2|NID1_HUMAN sp|P14543|NID1_HUMAN	1.0000	Isoform of P14543, Isoform 2 of Nidogen-1 OS=Homo sapiens GN=NID1;Nidogen-1 OS=Homo sapiens GN=NID1 PE=1 SV=3	11.4	10	0.18	AECLNPSQPSR+ALEGLQYPFAVTSYGK+ASLHGGEPTTIIR+EYTVTEPER+NGFSITGGEFTR+QAEVTFVGHPGNLVIK+QDLGSPEGIAVDHLGR+SNGAYNIFANDR+VLFETDLVNPR+YALSNSIGPVR
155a	sp|P07942|LAMB1_HUMAN tr|G3XAI2|G3XAI2_HUMAN	1.0000	Laminin subunit beta-1 OS=Homo sapiens GN=LAMB1 PE=1 SV=2;Isoform of P07942, Laminin subunit beta-1 OS=Homo sapiens GN=LAMB1 PE=1 SV=1	6.4	10	0.16	DILAQSPAAEPLK+DVTEMMAQVEVK+ELAEQLEFIK+ELDSLQTEAESLDNTVK+LHTLGDNLLDSR+MEMPSTPQQLQNLTEDIR+QSAEDILLK+TLLAQANSK+YSDIEPSTEGEVIFR
150a	sp|P06493|CDK1_HUMAN tr|A0A024QZP7|A0A024QZP7_HUMAN	1.0000	Cyclin-dependent kinase 1 OS=Homo sapiens GN=CDK1 PE=1 SV=3;Isoform of P06493, Cyclin-dependent kinase 1 OS=Homo sapiens GN=CDK1 PE=1 SV=1	27.6	10	0.17	AFGIPIR+DLKPQNLLIDDK+IADFGLAR+IGEGTYGVVYK+LESEEEGVPSTAIR+MALNHPYFNDLDNQIK+NLDENGLDLLSK+SPEVLLGSAR
122a	sp|O60762|DPM1_HUMAN tr|H0Y368|H0Y368_HUMAN tr|Q5QPK2|Q5QPK2_HUMAN	1.0000	Dolichol-phosphate mannosyltransferase subunit 1 OS=Homo sapiens GN=DPM1 PE=1 SV=1;Isoform of O60762, Dolichol-phosphate mannosyltransferase subunit 1 (Fragment) OS=Homo sapiens GN=DPM1 PE=1 SV=1;Isoform of O60762, Dolichol-phosphate mannosyltransferase subunit 1 OS=Homo sapiens GN=DPM1 PE=1 SV=1	26.2	10	0.18	EGNFDIVSGTR+FIPEFIR+LGGNEIVSFLK+LGLGTAYIHGMK+QLNYTIGEVPISFVDR+YSVLLPTYNER
394b	sp|O75746|CMC1_HUMAN	1.0000	Calcium-binding mitochondrial carrier protein Aralar1 OS=Homo sapiens GN=SLC25A12 PE=1 SV=2	16.7	9	0.13	DLGIFGLYK+GLIPQLIGVAPEK+IAPLAEGALPYNLAELQR+IVQLLAGVADQTK+LATATFAGIENK+LQVAGEITTGPR+LTVNDFVR+SKSGMISGLDFSDIMVTIR+YEGFFGLYR
361a	sp|Q99816|TS101_HUMAN tr|F5H442|F5H442_HUMAN	1.0000	Tumor susceptibility gene 101 protein OS=Homo sapiens GN=TSG101 PE=1 SV=2;Isoform of Q99816, Tumor susceptibility gene 101 protein OS=Homo sapiens GN=TSG101 PE=1 SV=1	18.1	9	0.17	ASLISAVSDK+DGTISEDTIR+ELMNLTGTIPVPYR+ETVNVITLYK+MENQSENNDIDEVIIPTAPLYK
314a	sp|Q3ZCQ8-2|TIM50_HUMAN sp|Q3ZCQ8|TIM50_HUMAN	1.0000	Isoform of Q3ZCQ8, Isoform 2 of Mitochondrial import inner membrane translocase subunit TIM50 OS=Homo sapiens GN=TIMM50;Mitochondrial import inner membrane translocase subunit TIM50 OS=Homo sapiens GN=TIMM50 PE=1 SV=2	17.3	9	0.16	AQGPQQQPGSEGPSYAK+IPDEFDNDPILVQQLR+QNLFLGSLTSR+TVLEHYALEDDPLAAFK
305a	sp|Q15293|RCN1_HUMAN	1.0000	Reticulocalbin-1 OS=Homo sapiens GN=RCN1 PE=1 SV=1	24.8	9	0.15	AADLNGDLTATR+EEFTAFLHPEEFEHMK+EIVVLETLEDIDK+EQFNEFR+HLVYESDK+IDNDGDGFVTTEELK+TFDQLTPDESK
275a	sp|Q00325-2|MPCP_HUMAN sp|Q00325|MPCP_HUMAN	1.0000	Isoform of Q00325, Isoform B of Phosphate carrier protein, mitochondrial OS=Homo sapiens GN=SLC25A3;Phosphate carrier protein, mitochondrial OS=Homo sapiens GN=SLC25A3 PE=1 SV=2	13.9	9	0.17	FGFYEVFK+GSSASLVLK+IQTQPGYANTLR+LPRPPPPEMPESLK+TVEALYK
240a	sp|P53618|COPB_HUMAN	1.0000	Coatomer subunit beta OS=Homo sapiens GN=COPB1 PE=1 SV=3	10.1	9	0.16	EAELLEPLMPAIR+EAGELKPEEEITVGPVQK+FVLPLQDHTIK+SLGEIPIVESEIK+SLGEIPIVESEIKK+SQGMALSLGDK+VLQDLVMDILR+YEAAGTLVTLSSAPTAIK
236a	sp|P52272-2|HNRPM_HUMAN sp|P52272|HNRPM_HUMAN tr|A0A087X0X3|A0A087X0X3_HUMAN	1.0000	Isoform of P52272, Isoform 2 of Heterogeneous nuclear ribonucleoprotein M OS=Homo sapiens GN=HNRNPM;Heterogeneous nuclear ribonucleoprotein M OS=Homo sapiens GN=HNRNPM PE=1 SV=3;Isoform of P52272, Heterogeneous nuclear ribonucleoprotein M OS=Homo sapiens GN=HNRNPM PE=1 SV=1	18.1	9	0.17	AFITNIPFDVK+GIGMGNIGPAGMGMEGIGFGINK+GNFGGSFAGSFGGAGGHAPGVAR+INEILSNALK+LGSTVFVANLDYK+MGLAMGGGGGASFDR+MGPAMGPALGAGIER+MGPLGLDHMASSIER
183a	sp|P22087|FBRL_HUMAN	1.0000	rRNA 2'-O-methyltransferase fibrillarin OS=Homo sapiens GN=FBL PE=1 SV=2	20.2	9	0.15	DHAVVVGVYRPPPK+DLINLAK+MQQENMKPQEQLTLEPYER+NLVPGESVYGEK+VSISEGDDKIEYR
168b	sp|Q15029-2|U5S1_HUMAN sp|Q15029-3|U5S1_HUMAN sp|Q15029|U5S1_HUMAN	1.0000	Isoform of Q15029, Isoform 2 of 116 kDa U5 small nuclear ribonucleoprotein component OS=Homo sapiens GN=EFTUD2;Isoform of Q15029, Isoform 3 of 116 kDa U5 small nuclear ribonucleoprotein component OS=Homo sapiens GN=EFTUD2;116 kDa U5 small nuclear ribonucleoprotein component OS=Homo sapiens GN=EFTUD2 PE=1 SV=1	11.0	9	0.16	AFIPAIDSFGFETDLR+FFDDPMLLELAK+GGGQIIPTAR+GHVTQDAPIPGSPLYTIK+IAVEPVNPSELPK+ILDAVVAQEPLHR+ITMIAEPLEK+TLDELGIHLTK
17	sp|O95817|BAG3_HUMAN	1.0000	BAG family molecular chaperone regulator 3 OS=Homo sapiens GN=BAG3 PE=1 SV=3	11.7	9	0.17	AAPSTAPAEATPPKPGEAEAPPK+ELLALDSVDPEGR+VEAILEK+VQGLEQAVDNFEGK+YLMIEEYLTK
127a	sp|O75489|NDUS3_HUMAN	1.0000	NADH dehydrogenase [ubiquinone] iron-sulfur protein 3, mitochondrial OS=Homo sapiens GN=NDUFS3 PE=1 SV=1	31.1	9	0.14	DFPLSGYVELR+ILTDYGFEGHPFR+QLSAFGEYVAEILPK+SLVDLTAVDVPTR+TYTDELTPIESAVSVFK+VVAEPVELAQEFR
119a	sp|O43852-3|CALU_HUMAN sp|O43852|CALU_HUMAN	1.0000	Isoform of O43852, Isoform 3 of Calumenin OS=Homo sapiens GN=CALU;Calumenin OS=Homo sapiens GN=CALU PE=1 SV=2	26.7	9	0.10	DGFVTVDELK+DIVVQETMEDIDK+EEFTAFLHPEEYDYMK+EQFVEFR+IDGDKDGFVTVDELK+TFDQLTPEESK+VHNDAQSFDYDHDAFLGAEEAK
113a	sp|O14786|NRP1_HUMAN tr|E9PEP6|E9PEP6_HUMAN	1.0000	Neuropilin-1 OS=Homo sapiens GN=NRP1 PE=1 SV=3;Isoform of O14786, Neuropilin-1 OS=Homo sapiens GN=NRP1 PE=1 SV=2	13.5	9	0.17	FVTAVGTQGAISK+IAPPPVVSSGPFLFIK+IESPGYLTSPGYPHSYHPSEK+NLSALENYNFELVDGVK+SFEGNNNYDTPELR+SSSGILSMVFYTDSAIAK+TGPIQDHTGDGNFIYSQADENQK
111b	sp|P17844-2|DDX5_HUMAN sp|P17844|DDX5_HUMAN tr|J3KTA4|J3KTA4_HUMAN	1.0000	Isoform of P17844, Isoform 2 of Probable ATP-dependent RNA helicase DDX5 OS=Homo sapiens GN=DDX5;Probable ATP-dependent RNA helicase DDX5 OS=Homo sapiens GN=DDX5 PE=1 SV=1;Isoform of P17844, Probable ATP-dependent RNA helicase DDX5 OS=Homo sapiens GN=DDX5 PE=1 SV=1	8.2	9	0.10	MLDMGFEPQIR+QVSDLISVLR+TGTAYTFFTPNNIK+YLVLDEADR
576	sp|Q8N441|FGRL1_HUMAN	0.9903	Fibroblast growth factor receptor-like 1 OS=Homo sapiens GN=FGFRL1 PE=1 SV=1	2.4	9	0.13	SDVKPVIQWLKR
73	sp|Q92616|GCN1_HUMAN	1.0000	eIF-2-alpha kinase activator GCN1 OS=Homo sapiens GN=GCN1 PE=1 SV=6	3.7	8	0.13	ALQAAIQQLAEAQPEATAK+DLAPYLPSVTPGLK+IDPEAFITR+LMDEAVLALR+LYRPPPVLDALGR+SLVSGLIR+VVLPYLVPK+YSSDVQEMILSSATADR
409a	sp|Q9Y5V3-2|MAGD1_HUMAN sp|Q9Y5V3|MAGD1_HUMAN	1.0000	Isoform of Q9Y5V3, Isoform 2 of Melanoma-associated antigen D1 OS=Homo sapiens GN=MAGED1;Melanoma-associated antigen D1 OS=Homo sapiens GN=MAGED1 PE=1 SV=3	15.0	8	0.13	DVAILQER+EYTDVYPEIIER+GPNAAYDFSQAATTGELAANK+INNLNVEENSSGDQR+LLTYEFVK+MATSQADIETDPGISEPDGATAQTSADGSQAQNLESR+VGPNATYNFSQSLNANDLANSRPK
393a	sp|Q9UHB6-2|LIMA1_HUMAN sp|Q9UHB6-4|LIMA1_HUMAN sp|Q9UHB6-5|LIMA1_HUMAN sp|Q9UHB6|LIMA1_HUMAN tr|F8VQE1|F8VQE1_HUMAN	1.0000	Isoform of Q9UHB6, Isoform Alpha of LIM domain and actin-binding protein 1 OS=Homo sapiens GN=LIMA1;Isoform of Q9UHB6, Isoform 4 of LIM domain and actin-binding protein 1 OS=Homo sapiens GN=LIMA1;Isoform of Q9UHB6, Isoform 5 of LIM domain and actin-binding protein 1 OS=Homo sapiens GN=LIMA1;LIM domain and actin-binding protein 1 OS=Homo sapiens GN=LIMA1 PE=1 SV=1;Isoform of Q9UHB6, LIM domain and…	14.2	8	0.14	ETPHSPGVEDAPIAK+ISANENSLAVR+LSLGTYASLHGR+NENEEILERPAQLANAR+QSSSTNYTNELK+VGVLAASMEAK+YNVPLNR
390a	sp|Q9UBS4|DJB11_HUMAN	1.0000	DnaJ homolog subfamily B member 11 OS=Homo sapiens GN=DNAJB11 PE=1 SV=1	20.9	8	0.15	DGMEYPFIGEGEPHVDGEPGDLR+FQDLGAAYEVLSDSEK+GEGLPNFDNNNIK+KGEGLPNFDNNNIK+QYDTYGEEGLK+TLEVEIEPGVR
45	sp|P78527-2|PRKDC_HUMAN sp|P78527|PRKDC_HUMAN	1.0000	Isoform of P78527, Isoform 2 of DNA-dependent protein kinase catalytic subunit OS=Homo sapiens GN=PRKDC;DNA-dependent protein kinase catalytic subunit OS=Homo sapiens GN=PRKDC PE=1 SV=3	2.4	8	0.14	AALSALESFLK+DPESETDNDSQEIFK+DYVDLFR+EIFNFVLK+LGNPIVPLNIR+LLALNSLYSPK+TVGALQVLGTEAQSSLLK+TVSLLDENNVSSYLSK
287a	sp|Q13200-2|PSMD2_HUMAN sp|Q13200-3|PSMD2_HUMAN sp|Q13200|PSMD2_HUMAN	1.0000	Isoform of Q13200, Isoform 2 of 26S proteasome non-ATPase regulatory subunit 2 OS=Homo sapiens GN=PSMD2;Isoform of Q13200, Isoform 3 of 26S proteasome non-ATPase regulatory subunit 2 OS=Homo sapiens GN=PSMD2;26S proteasome non-ATPase regulatory subunit 2 OS=Homo sapiens GN=PSMD2 PE=1 SV=3	11.5	8	0.13	AVPLALALISVSNPR+EDVLTLLLPVMGDSK+ELDIMEPK+EPLLTLVK+LGSIFGLGLAYAGSNR+LNILDTLSK+VGQAVDVVGQAGKPK
284a	sp|Q12905|ILF2_HUMAN tr|B4DY09|B4DY09_HUMAN	1.0000	Interleukin enhancer-binding factor 2 OS=Homo sapiens GN=ILF2 PE=1 SV=2;Isoform of Q12905, Interleukin enhancer-binding factor 2 OS=Homo sapiens GN=ILF2 PE=1 SV=1	19.9	8	0.15	ILPTLEAVAALGNK+NQDLAPNSAEQASILSLVTK+QPLALNVAYR+VKPAPDETSFSEALLK+VLQSALAAIR
260a	sp|P62263|RS14_HUMAN	1.0000	40S ribosomal protein S14 OS=Homo sapiens GN=RPS14 PE=1 SV=3	29.8	8	0.14	ADRDESSPYAAMLAAQDVAQR+DESSPYAAMLAAQDVAQR+IEDVTPIPSDSTR+TPGPGAQSALR
31	sp|P46013-2|KI67_HUMAN sp|P46013|KI67_HUMAN tr|A0A087WV66|A0A087WV66_HUMAN	1.0000	Isoform of P46013, Isoform Short of Antigen KI-67 OS=Homo sapiens GN=MKI67;Antigen KI-67 OS=Homo sapiens GN=MKI67 PE=1 SV=2;Isoform of P46013, Antigen KI-67 OS=Homo sapiens GN=MKI67 PE=1 SV=1	4.8	8	0.12	AEALEDLVGFK+ALEDLVDFK+AQALEDLAGFK+AQPLEDLAGLK+EEAQSLEDLAGFK+EELSAVERLTQTSGQSTHTHK+SPQPDPVGTPTIFKPQSK
176a	sp|P16615-2|AT2A2_HUMAN sp|P16615-3|AT2A2_HUMAN sp|P16615-5|AT2A2_HUMAN sp|P16615|AT2A2_HUMAN	1.0000	Isoform of P16615, Isoform 2 of Sarcoplasmic/endoplasmic reticulum calcium ATPase 2 OS=Homo sapiens GN=ATP2A2;Isoform of P16615, Isoform 3 of Sarcoplasmic/endoplasmic reticulum calcium ATPase 2 OS=Homo sapiens GN=ATP2A2;Isoform of P16615, Isoform 5 of Sarcoplasmic/endoplasmic reticulum calcium ATPase 2 OS=Homo sapiens GN=ATP2A2;Sarcoplasmic/endoplasmic reticulum calcium ATPase 2 OS=Homo sapiens G…	8.4	8	0.13	AEIGIAMGSGTAVAK+AMGVVVATGVNTEIGK+EFTLEFSR+KAEIGIAMGSGTAVAK+LDEFGEQLSK+MNVFDTELK+NAENAIEALK+VDQSILTGESVSVIK
171a	sp|P14868|SYDC_HUMAN	1.0000	Aspartate--tRNA ligase, cytoplasmic OS=Homo sapiens GN=DARS PE=1 SV=2	16.2	8	0.12	EAGVEMGDEDDLSTPNEK+EIMDAAEDYAK+IYVISLAEPR+LPLQLDDAVRPEAEGEEEGR+NNAYLAQSPQLYK+VFSIGPVFR
154a	sp|P07910-2|HNRPC_HUMAN sp|P07910-4|HNRPC_HUMAN tr|B2R5W2|B2R5W2_HUMAN tr|G3V4C1|G3V4C1_HUMAN	1.0000	Isoform of P07910, Isoform C1 of Heterogeneous nuclear ribonucleoproteins C1/C2 OS=Homo sapiens GN=HNRNPC;Isoform of P07910, Isoform 4 of Heterogeneous nuclear ribonucleoproteins C1/C2 OS=Homo sapiens GN=HNRNPC;Isoform of P07910, Heterogeneous nuclear ribonucleoproteins C1/C2 OS=Homo sapiens GN=HNRNPC PE=1 SV=1;Isoform of P07910, Heterogeneous nuclear ribonucleoproteins C1/C2 OS=Homo sapiens GN=H…	34.8	8	0.13	GDDQLELIKDDEK+MIAGQVLDINLAAEPK+SAAEMYGSSFDLDYDFQR+SDVEAIFSK+VDSLLENLEK+VFIGNLNTLVVK+VPPPPPIAR
138a	sp|P00367|DHE3_HUMAN	1.0000	Glutamate dehydrogenase 1, mitochondrial OS=Homo sapiens GN=GLUD1 PE=1 SV=2	15.6	8	0.13	ALASLMTYK+GFIGPGIDVPAPDMSTGER+HGGTIPIVPTAEFQDR+IIAEGANGPTTPEADK+MVEGFFDR+YNLGLDLR+YSTDVSVDEVK
119b	sp|O43852-2|CALU_HUMAN sp|O43852-4|CALU_HUMAN	1.0000	Isoform of O43852, Isoform 2 of Calumenin OS=Homo sapiens GN=CALU;Isoform of O43852, Isoform 4 of Calumenin OS=Homo sapiens GN=CALU	26.7	8	0.09	DIVVQETMEDIDK+EEFTAFLHPEEYDYMK+EQFVEFR+IDADKDGFVTEGELK+TFDQLTPEESK+VHNDAQSFDYDHDAFLGAEEAK
107a	sp|O00425|IF2B3_HUMAN	1.0000	Insulin-like growth factor 2 mRNA-binding protein 3 OS=Homo sapiens GN=IGF2BP3 PE=1 SV=2	14.9	8	0.12	IAPAEAPDAK+ILVPTQFVGAIIGK+IPVSGPFLVK+ITISPLQELTLYNPER+LYIGNLSENAAPSDLESIFK+MVIITGPPEAQFK+TVNELQNLSSAEVVVPR
104a	sp|O00159-3|MYO1C_HUMAN sp|O00159|MYO1C_HUMAN tr|F5H6E2|F5H6E2_HUMAN	1.0000	Isoform of O00159, Isoform 3 of Unconventional myosin-Ic OS=Homo sapiens GN=MYO1C;Unconventional myosin-Ic OS=Homo sapiens GN=MYO1C PE=1 SV=4;Isoform of O00159, Unconventional myosin-Ic OS=Homo sapiens GN=MYO1C PE=1 SV=1	8.2	8	0.11	DGTIDFTPGSELLITK+GEELLSPLNLEQAAYAR+LLQSNPVLEAFGNAK+LLSVEGSTLR+TSFLLNLR+VTMESALTAR+YLGLLENLR
11	sp|O75306-2|NDUS2_HUMAN sp|O75306|NDUS2_HUMAN	1.0000	Isoform of O75306, Isoform 2 of NADH dehydrogenase [ubiquinone] iron-sulfur protein 2, mitochondrial OS=Homo sapiens GN=NDUFS2;NADH dehydrogenase [ubiquinone] iron-sulfur protein 2, mitochondrial OS=Homo sapiens GN=NDUFS2 PE=1 SV=2	16.0	8	0.15	APGFAHLAGLDK+LDELEELLTNNR+LVMELSGEMVR+TQPYDVYDQVEFDVPVGSR+TYLQALPYFDR+VLFGEITR
356f	sp|Q9HCE7-2|SMUF1_HUMAN sp|Q9HCE7|SMUF1_HUMAN	0.9997	Isoform of Q9HCE7, Isoform Short of E3 ubiquitin-protein ligase SMURF1 OS=Homo sapiens GN=SMURF1;E3 ubiquitin-protein ligase SMURF1 OS=Homo sapiens GN=SMURF1 PE=1 SV=2	2.6	8	0.09	GLDYGGVAR+LLQFVTGSTR
97	sp|Q9Y3I0|RTCB_HUMAN	1.0000	tRNA-splicing ligase RtcB homolog OS=Homo sapiens GN=RTCB PE=1 SV=1	12.5	7	0.11	GGGVGGFLPAMK+IASPEGQDYLK+LMFEELR+QIGNVAALPGIVHR+SSMTFLTR+SYNDELQFLEK
78	sp|Q96PK6|RBM14_HUMAN	1.0000	RNA-binding protein 14 OS=Homo sapiens GN=RBM14 PE=1 SV=2	12.3	7	0.10	AQPSVSLGAAYR+AQPSVSLGAPYR+ASYVAPLTAQPATYR+LSESQLSFR+TQSSASLAASYAAQQHPQAAASYR+YSGSYNDYLR
64	sp|Q86VI3|IQGA3_HUMAN tr|F2Z2E2|F2Z2E2_HUMAN	1.0000	Ras GTPase-activating-like protein IQGAP3 OS=Homo sapiens GN=IQGAP3 PE=1 SV=2;Isoform of Q86VI3, Ras GTPase-activating-like protein IQGAP3 OS=Homo sapiens GN=IQGAP3 PE=1 SV=1	6.4	7	0.11	GQSALQEILGK+NGYQGLVDELAK+SNQQLEQDLNIMDIK+TLSALLLPAAGLDDVSLPVAPR+VEQPQDVVTGNPTVVR+VLAVSLINEALDK+VLNDYLEETHLK
6	sp|O15230|LAMA5_HUMAN	1.0000	Laminin subunit alpha-5 OS=Homo sapiens GN=LAMA5 PE=1 SV=8	2.0	7	0.13	DLADLAAYTALK+DLGAPQAAAEAELAAAQR+GQDLGQAVLDAGHSVSTLEK+GQLQLVEGNFR+VQSQLQAMQENVER
411a	sp|Q9Y6N5|SQRD_HUMAN	1.0000	Sulfide:quinone oxidoreductase, mitochondrial OS=Homo sapiens GN=SQRDL PE=1 SV=1	19.1	7	0.13	AEPLETFPFDQSK+EGNAIFTFPNTPVK+IMYLSEAYFR+TAAAVAAQSGILDR+VGAENVAIVEPSER+VILAEFDYK+YADALQEIIQER
375a	sp|Q9H4M9|EHD1_HUMAN tr|A0A024R571|A0A024R571_HUMAN	1.0000	EH domain-containing protein 1 OS=Homo sapiens GN=EHD1 PE=1 SV=2;Isoform of Q9H4M9, EH domain-containing protein 1 OS=Homo sapiens GN=EHD1 PE=1 SV=1	15.4	7	0.11	ADQIETQQLMR+EPELFQTVAEGLR+IILLFDAHK+LFEAEEQDLFK+LLDTVDDMLANDIAR+LNAFGNAFLNR+MQELLQTQDFSK
372a	sp|Q9BZF1-2|OSBL8_HUMAN sp|Q9BZF1-3|OSBL8_HUMAN sp|Q9BZF1|OSBL8_HUMAN	1.0000	Isoform of Q9BZF1, Isoform 2 of Oxysterol-binding protein-related protein 8 OS=Homo sapiens GN=OSBPL8;Isoform of Q9BZF1, Isoform 3 of Oxysterol-binding protein-related protein 8 OS=Homo sapiens GN=OSBPL8;Oxysterol-binding protein-related protein 8 OS=Homo sapiens GN=OSBPL8 PE=1 SV=3	13.5	7	0.12	ANNLHSGDNFQLNDSEIER+ETTYTEQSHEELGEAGEASQTETVSEENK+FEEQGDFESEK+GEAVGSITQPLPSSYLIIR+GIELGDIQSSIESIK+TGYSAILEFK+VVLPTFILEPR
364a	sp|Q9BQG0-2|MBB1A_HUMAN sp|Q9BQG0|MBB1A_HUMAN tr|I3L1L3|I3L1L3_HUMAN	1.0000	Isoform of Q9BQG0, Isoform 2 of Myb-binding protein 1A OS=Homo sapiens GN=MYBBP1A;Myb-binding protein 1A OS=Homo sapiens GN=MYBBP1A PE=1 SV=2;Isoform of Q9BQG0, Myb-binding protein 1A (Fragment) OS=Homo sapiens GN=MYBBP1A PE=1 SV=1	6.7	7	0.11	ALVDILSEVSK+ATLQEILPEVLK+EQLMTVLQAGK+EVVEQGLLK+KNQKPSQVNGAPGSPTEPAGQK+LLGAALPLLTK+SPLSALAR
359a	sp|Q99460-2|PSMD1_HUMAN sp|Q99460|PSMD1_HUMAN tr|A0A087WW66|A0A087WW66_HUMAN	1.0000	Isoform of Q99460, Isoform 2 of 26S proteasome non-ATPase regulatory subunit 1 OS=Homo sapiens GN=PSMD1;26S proteasome non-ATPase regulatory subunit 1 OS=Homo sapiens GN=PSMD1 PE=1 SV=2;Isoform of Q99460, 26S proteasome non-ATPase regulatory subunit 1 OS=Homo sapiens GN=PSMD1 PE=1 SV=1	6.6	7	0.12	IEVLYEDEGFR+NAQAIEDMVGYAQETQHEK+QDVYDLLK+TVGTPIASVPGSTNTGTVPGSEK
357a	sp|Q96RT1-2|LAP2_HUMAN sp|Q96RT1-3|LAP2_HUMAN sp|Q96RT1-4|LAP2_HUMAN sp|Q96RT1-5|LAP2_HUMAN sp|Q96RT1-6|LAP2_HUMAN sp|Q96RT1-7|LAP2_HUMAN sp|Q96RT1-8|LAP2_HUMAN sp|Q96RT1-9|LAP2_HUMAN sp|Q96RT1|LAP2_HUMAN	1.0000	Isoform of Q96RT1, Isoform 2 of Protein LAP2 OS=Homo sapiens GN=ERBB2IP;Isoform of Q96RT1, Isoform 3 of Protein LAP2 OS=Homo sapiens GN=ERBB2IP;Isoform of Q96RT1, Isoform 4 of Protein LAP2 OS=Homo sapiens GN=ERBB2IP;Isoform of Q96RT1, Isoform 5 of Protein LAP2 OS=Homo sapiens GN=ERBB2IP;Isoform of Q96RT1, Isoform 6 of Protein LAP2 OS=Homo sapiens GN=ERBB2IP;Isoform of Q96RT1, Isoform 7 of Protein…	6.2	7	0.11	DFNLPEYDLNVEER+FDSNHNPEEPNIIR+IYDILSDNGPQQPSTTVK+LQILELR+MAEMRPPLIETSINQPK+SHSITNMEIGGLK
323a	sp|Q6P2Q9|PRP8_HUMAN	1.0000	Pre-mRNA-processing-splicing factor 8 OS=Homo sapiens GN=PRPF8 PE=1 SV=2	3.9	7	0.10	DLILADYGK+EELGLIEQAYDNPHEALSR+FGDLILK+ISLIQIFR+LIVDHNIADYMTAK+NNVNVASLTQSEIR+YLTEHPDPNNENIVGYNNK
280a	sp|Q02978|M2OM_HUMAN tr|I3L1P8|I3L1P8_HUMAN	1.0000	Mitochondrial 2-oxoglutarate/malate carrier protein OS=Homo sapiens GN=SLC25A11 PE=1 SV=3;Isoform of Q02978, Mitochondrial 2-oxoglutarate/malate carrier protein (Fragment) OS=Homo sapiens GN=SLC25A11 PE=1 SV=1	27.4	7	0.12	AVIGMTAGATGAFVGTPAEVALIR+AVVVNAAQLASYSQSK+LTGADGTPPGFLLK+NGLDVLFK+NVFNALIR+TSFHALTSILK
277b	sp|P17858|PFKAL_HUMAN	1.0000	ATP-dependent 6-phosphofructokinase, liver type OS=Homo sapiens GN=PFKL PE=1 SV=6	9.5	7	0.09	AIGVLTSGGDAQGMNAAVR+AVAFSPVTELK+IMEVIDAITTTAQSHQR+TFVLEVMGR+TNVLGHLQQGGAPTPFDR
257a	sp|P62195-2|PRS8_HUMAN sp|P62195|PRS8_HUMAN	1.0000	Isoform of P62195, Isoform 2 of 26S protease regulatory subunit 8 OS=Homo sapiens GN=PSMC5;26S protease regulatory subunit 8 OS=Homo sapiens GN=PSMC5 PE=1 SV=1	16.3	7	0.12	EVIELPVK+GVILYGPPGTGK+IAELMPGASGAEVK+IDILDSALLRPGR+TMLELLNQLDGFEATK+VHVTQEDFEMAVAK
237a	sp|P52292|IMA1_HUMAN	1.0000	Importin subunit alpha-1 OS=Homo sapiens GN=KPNA2 PE=1 SV=1	12.9	7	0.13	GINSSNVENQLQATQAAR+LLGASELPIVTPALR+NPAPPIDAVEQILPTLVR+NVSSFPDDATSPLQENR
230a	sp|P50402|EMD_HUMAN	1.0000	Emerin OS=Homo sapiens GN=EMD PE=1 SV=1	28.0	7	0.12	DSAYQSITHYRPVSASR+GDADMYDLPK+KEDALLYQSK+LSPPSSSAASSYSFSDLNSTR+YNIPHGPVVGSTR
225a	sp|P49368|TCPG_HUMAN tr|B4DUR8|B4DUR8_HUMAN	1.0000	T-complex protein 1 subunit gamma OS=Homo sapiens GN=CCT3 PE=1 SV=4;Isoform of P49368, T-complex protein 1 subunit gamma OS=Homo sapiens GN=CCT3 PE=1 SV=1	11.0	7	0.12	ALDDMISTLK+AVAQALEVIPR+EDDVGTGAGLLEIK+MLLDPMGGIVMTNDGNAILR
203a	sp|P35606-2|COPB2_HUMAN sp|P35606|COPB2_HUMAN	1.0000	Isoform of P35606, Isoform 2 of Coatomer subunit beta' OS=Homo sapiens GN=COPB2;Coatomer subunit beta' OS=Homo sapiens GN=COPB2 PE=1 SV=2	8.8	7	0.13	GSNNVALGYDEGSIIVK+LESTLNYGMER+LPEAAFLAR+QLAELAISK+QQALTVSTDPEHR+TYLPSQVSR+VFNYNTLER
193a	sp|P27635|RL10_HUMAN tr|X1WI28|X1WI28_HUMAN	1.0000	60S ribosomal protein L10 OS=Homo sapiens GN=RPL10 PE=1 SV=4;Isoform of P27635, 60S ribosomal protein L10 (Fragment) OS=Homo sapiens GN=RPL10 PE=1 SV=6	15.4	7	0.13	FNADEFEDMVAEK+MVSDEYEQLSSEALEAAR
192a	sp|P26373|RL13_HUMAN	1.0000	60S ribosomal protein L13 OS=Homo sapiens GN=RPL13 PE=1 SV=4	15.2	7	0.12	GFSLEELR+LATQLTGPVMPVR+STESLQANVQR
23	sp|P26641-2|EF1G_HUMAN sp|P26641|EF1G_HUMAN	1.0000	Isoform of P26641, Isoform 2 of Elongation factor 1-gamma OS=Homo sapiens GN=EEF1G;Elongation factor 1-gamma OS=Homo sapiens GN=EEF1G PE=1 SV=3	12.1	7	0.12	ALIAAQYSGAQVR+ILGLLDAYLK+KLDPGSEETQTLVR+LDPGSEETQTLVR+STFVLDEFK+TFLVGER
184a	sp|P22626-2|ROA2_HUMAN sp|P22626|ROA2_HUMAN	1.0000	Isoform of P22626, Isoform A2 of Heterogeneous nuclear ribonucleoproteins A2/B1 OS=Homo sapiens GN=HNRNPA2B1;Heterogeneous nuclear ribonucleoproteins A2/B1 OS=Homo sapiens GN=HNRNPA2B1 PE=1 SV=2	27.3	7	0.13	GFGDGYNGYGGGPGGGNFGGSPGYGGGR+GFGFVTFDDHDPVDK+GGGGNFGPGPGSNFR+IDTIEIITDR+NMGGPYGGGNYGPGGSGGSGGYGGR
181a	sp|P19387|RPB3_HUMAN	1.0000	DNA-directed RNA polymerase II subunit RPB3 OS=Homo sapiens GN=POLR2C PE=1 SV=2	30.2	7	0.13	DNDPNDYVEQDDILIVK+FIIENTDLAVANSIR+ITELTDENVK+SEYSELDEDESQAPYDPNGKPER+WNPTAGVAFEYDPDNALR
159a	sp|P0CG47|UBB_HUMAN sp|P0CG48|UBC_HUMAN sp|P62979|RS27A_HUMAN sp|P62987|RL40_HUMAN tr|B4DV12|B4DV12_HUMAN tr|F5GXK7|F5GXK7_HUMAN tr|F5GYU3|F5GYU3_HUMAN tr|F5H265|F5H265_HUMAN tr|F5H2Z3|F5H2Z3_HUMAN tr|F5H388|F5H388_HUMAN tr|F5H6Q2|F5H6Q2_HUMAN tr|F5H747|F5H747_HUMAN tr|J3QKN0|J3QKN0_HUMAN tr|J3QS39|J3QS39_HUMAN tr|J3QTR3|J3QTR3_HUMAN tr|M0R1V7|M0R1V7_HUMAN tr|Q5PY61|Q5PY61_HUMAN tr|Q96C32|Q96C32_…	1.0000	Polyubiquitin-B OS=Homo sapiens GN=UBB PE=1 SV=1;Polyubiquitin-C OS=Homo sapiens GN=UBC PE=1 SV=3;Ubiquitin-40S ribosomal protein S27a OS=Homo sapiens GN=RPS27A PE=1 SV=2;Ubiquitin-60S ribosomal protein L40 OS=Homo sapiens GN=UBA52 PE=1 SV=2;Isoform of P0CG47, Polyubiquitin-B OS=Homo sapiens GN=UBB PE=1 SV=1;Isoform of P0CG48, Polyubiquitin-C (Fragment) OS=Homo sapiens GN=UBC PE=1 SV=2;Isoform of…	32.8	7	0.13	TITLEVEPSDTIENVK+TLSDYNIQK
149g	sp|P07197|NFM_HUMAN tr|E7EMV2|E7EMV2_HUMAN tr|E7ESP9|E7ESP9_HUMAN	1.0000	Neurofilament medium polypeptide OS=Homo sapiens GN=NEFM PE=1 SV=3;Isoform of P07197, Neurofilament medium polypeptide OS=Homo sapiens GN=NEFM PE=1 SV=1;Isoform of P07197, Neurofilament medium polypeptide OS=Homo sapiens GN=NEFM PE=1 SV=1	10.3	7	0.10	AQVQLDSDHLEEDIHR+EIEAEIQALR+EYQDLLNVK+FVEEIIEETK+GVVTNGLDLSPADEK+VQSLQDEVAFLR
131a	sp|O94832|MYO1D_HUMAN tr|K7EIG7|K7EIG7_HUMAN	1.0000	Unconventional myosin-Id OS=Homo sapiens GN=MYO1D PE=1 SV=2;Isoform of O94832, Unconventional myosin-Id OS=Homo sapiens GN=MYO1D PE=1 SV=1	10.1	7	0.09	FVVDGDTPLIENGK+GDPIGGHINNYLLEK+LMYNSSNPVLK+LNQPQPDFTK+NSMIALVDNLASK+TIPLYNLTGLSVSNGK+VIGFKPEEIQTVYK
107b	sp|Q9NZI8|IF2B1_HUMAN	1.0000	Insulin-like growth factor 2 mRNA-binding protein 1 OS=Homo sapiens GN=IGF2BP1 PE=1 SV=2	12.7	7	0.11	DQTPDENDQVIVK+IIGHFYASQMAQR+MVIITGPPEAQFK+TVNELQNLTAAEVVVPR+VSYIPDEQIAQGPENGR
144a	sp|P04908|H2A1B_HUMAN sp|P0C0S8|H2A1_HUMAN sp|P20671|H2A1D_HUMAN sp|Q16777|H2A2C_HUMAN sp|Q6FI13|H2A2A_HUMAN sp|Q7L7L0|H2A3_HUMAN sp|Q93077|H2A1C_HUMAN sp|Q96KK5|H2A1H_HUMAN sp|Q99878|H2A1J_HUMAN sp|Q9BTM1|H2AJ_HUMAN tr|A0A0U1RR32|A0A0U1RR32_HUMAN tr|A0A0U1RRH7|A0A0U1RRH7_HUMAN	0.9999	Histone H2A type 1-B/E OS=Homo sapiens GN=HIST1H2AB PE=1 SV=2;Histone H2A type 1 OS=Homo sapiens GN=HIST1H2AG PE=1 SV=2;Histone H2A type 1-D OS=Homo sapiens GN=HIST1H2AD PE=1 SV=2;Histone H2A type 2-C OS=Homo sapiens GN=HIST2H2AC PE=1 SV=4;Histone H2A type 2-A OS=Homo sapiens GN=HIST2H2AA3 PE=1 SV=3;Histone H2A type 3 OS=Homo sapiens GN=HIST3H2A PE=1 SV=3;Histone H2A type 1-C OS=Homo sapiens GN=H…	27.1	7	0.10	AGLQFPVGR+HLQLAIR+VTIAQGGVLPNIQAVLLPK
9	sp|O43823|AKAP8_HUMAN	1.0000	A-kinase anchor protein 8 OS=Homo sapiens GN=AKAP8 PE=1 SV=1	11.7	6	0.12	GEDPFTSETVDPEMEGDDNLGGEDKK+SEAAEAGNGAETMAAEAESAQTR+TVEFLQEYIVNR+VAPAPAAADAEVEQTDAESK
62	sp|Q71UM5|RS27L_HUMAN tr|C9JLI6|C9JLI6_HUMAN tr|H0YMV8|H0YMV8_HUMAN	1.0000	40S ribosomal protein S27-like OS=Homo sapiens GN=RPS27L PE=1 SV=3;Isoform of Q71UM5, 40S ribosomal protein S27 OS=Homo sapiens GN=RPS27L PE=1 SV=1;Isoform of Q71UM5, 40S ribosomal protein S27 OS=Homo sapiens GN=RPS27L PE=1 SV=1	28.6	6	0.08	DLLHPSLEEEK+LVQSPNSYFMDVK
57	sp|Q5T0W9|FA83B_HUMAN	1.0000	Protein FAM83B OS=Homo sapiens GN=FAM83B PE=1 SV=1	7.6	6	0.11	EINAVVTPER+EVPDTPTNVQHLTDKPLPESIPK+IESSIQPTSNMPNTSINRPEIK+SFPLFDNSK+SSLVFKPTLPEQK
52	sp|Q13813-2|SPTN1_HUMAN sp|Q13813-3|SPTN1_HUMAN sp|Q13813|SPTN1_HUMAN tr|A0A0D9SF54|A0A0D9SF54_HUMAN tr|A0A0D9SGF6|A0A0D9SGF6_HUMAN	1.0000	Isoform of Q13813, Isoform 2 of Spectrin alpha chain, non-erythrocytic 1 OS=Homo sapiens GN=SPTAN1;Isoform of Q13813, Isoform 3 of Spectrin alpha chain, non-erythrocytic 1 OS=Homo sapiens GN=SPTAN1;Spectrin alpha chain, non-erythrocytic 1 OS=Homo sapiens GN=SPTAN1 PE=1 SV=3;Isoform of Q13813, Spectrin alpha chain, non-erythrocytic 1 OS=Homo sapiens GN=SPTAN1 PE=1 SV=1;Isoform of Q13813, Spectrin …	3.4	6	0.09	DLIGVQNLLK+DVTGAEALLER+EAIVTSEELGQDLEHVEVLQK+ELPTAFDYVEFTR+NTTGVTEEALK+SSLSSAQADFNQLAELDR
410a	sp|Q9Y6J9|TAF6L_HUMAN	1.0000	TAF6-like RNA polymerase II p300/CBP-associated factor-associated factor 65 kDa subunit 6L OS=Homo sapiens GN=TAF6L PE=1 SV=1	10.3	6	0.10	AVLGDDPQLMK+FGTGQPAPTAPRPPGDK+LFQTAFPAPYGPSPASR+LTVEDFNR+VALQDLQTNSK
407a	sp|Q9Y4W6|AFG32_HUMAN	1.0000	AFG3-like protein 2 OS=Homo sapiens GN=AFG3L2 PE=1 SV=2	9.3	6	0.11	GMGGLFSVGETTAK+NLETLQQELGIEGENR+QGDMVLEKPYSEATAR+QIFIGPPDIK+VALLLLEK+VGQISFDLPR
405a	sp|Q9Y4I1-2|MYO5A_HUMAN sp|Q9Y4I1-3|MYO5A_HUMAN sp|Q9Y4I1|MYO5A_HUMAN tr|A0A087WY00|A0A087WY00_HUMAN tr|F8W6H6|F8W6H6_HUMAN tr|G3V394|G3V394_HUMAN	1.0000	Isoform of Q9Y4I1, Isoform 2 of Unconventional myosin-Va OS=Homo sapiens GN=MYO5A;Isoform of Q9Y4I1, Isoform 3 of Unconventional myosin-Va OS=Homo sapiens GN=MYO5A;Unconventional myosin-Va OS=Homo sapiens GN=MYO5A PE=1 SV=2;Isoform of Q9Y4I1, Unconventional myosin-Va OS=Homo sapiens GN=MYO5A PE=1 SV=1;Isoform of Q9Y4I1, Unconventional myosin-Va OS=Homo sapiens GN=MYO5A PE=1 SV=2;Isoform of Q9Y4I1…	3.7	6	0.09	ETLEPLIQAAQLLQVK+IEASLQHEITR+LATATETYIKPISK+NTMTDSTILLEDVQK+SLLTSTINSIK
46	sp|P83731|RL24_HUMAN tr|C9JNW5|C9JNW5_HUMAN tr|C9JXB8|C9JXB8_HUMAN	1.0000	60S ribosomal protein L24 OS=Homo sapiens GN=RPL24 PE=1 SV=1;Isoform of P83731, 60S ribosomal protein L24 OS=Homo sapiens GN=RPL24 PE=1 SV=1;Isoform of P83731, 60S ribosomal protein L24 OS=Homo sapiens GN=RPL24 PE=1 SV=1	17.4	6	0.11	AITGASLADIMAK+VFQFLNAK
388a	sp|Q9P2J5|SYLC_HUMAN	1.0000	Leucine--tRNA ligase, cytoplasmic OS=Homo sapiens GN=LARS PE=1 SV=2	5.5	6	0.08	FDDPLLGPR+GTGVVTSVPSDSPDDIAALR+QTGEGVGPQEYTLLK+TGFFEFQAAK+VFEVNASNLEK
376a	sp|Q9H6S0|YTDC2_HUMAN	1.0000	Probable ATP-dependent RNA helicase YTHDC2 OS=Homo sapiens GN=YTHDC2 PE=1 SV=2	4.9	6	0.10	AALVAGMYPNLVHVDR+APEPPPALIVR+FSDFLLTK+HSETSATALMVAAGR+IGQTIGYQIR+LSQSLGLVSK
375b	sp|Q9H223|EHD4_HUMAN tr|A0A087WUA5|A0A087WUA5_HUMAN	1.0000	EH domain-containing protein 4 OS=Homo sapiens GN=EHD4 PE=1 SV=1;Isoform of Q9H223, EH domain-containing protein 4 OS=Homo sapiens GN=EHD4 PE=1 SV=1	8.9	6	0.08	AGGADAVQTVTGGLR+EYQISAGDFPEVK+IILLFDAHK+LFEAEAQDLFR
44	sp|P78371-2|TCPB_HUMAN sp|P78371|TCPB_HUMAN tr|F5GWF6|F5GWF6_HUMAN tr|F8VQ14|F8VQ14_HUMAN	1.0000	Isoform of P78371, Isoform 2 of T-complex protein 1 subunit beta OS=Homo sapiens GN=CCT2;T-complex protein 1 subunit beta OS=Homo sapiens GN=CCT2 PE=1 SV=4;Isoform of P78371, T-complex protein 1 subunit beta OS=Homo sapiens GN=CCT2 PE=1 SV=2;Isoform of P78371, T-complex protein 1 subunit beta OS=Homo sapiens GN=CCT2 PE=1 SV=1	13.9	6	0.11	EALLSSAVDHGSDEVK+GATQQILDEAER+ILIANTGMDTDK+LGGSLADSYLDEGFLLDK
373a	sp|Q9C035-2|TRIM5_HUMAN sp|Q9C035|TRIM5_HUMAN	1.0000	Isoform of Q9C035, Isoform Beta of Tripartite motif-containing protein 5 OS=Homo sapiens GN=TRIM5;Tripartite motif-containing protein 5 OS=Homo sapiens GN=TRIM5 PE=1 SV=1	17.8	6	0.10	LQGSVMELLQGVDGVIK+QQEAEELEADIR+QVSSPKPQIIYGAR+SLTNSETEMVQQTQSLR+TNVLADFEQLR
362a	sp|Q99832-2|TCPH_HUMAN sp|Q99832-3|TCPH_HUMAN sp|Q99832-4|TCPH_HUMAN sp|Q99832|TCPH_HUMAN	1.0000	Isoform of Q99832, Isoform 2 of T-complex protein 1 subunit eta OS=Homo sapiens GN=CCT7;Isoform of Q99832, Isoform 3 of T-complex protein 1 subunit eta OS=Homo sapiens GN=CCT7;Isoform of Q99832, Isoform 4 of T-complex protein 1 subunit eta OS=Homo sapiens GN=CCT7;T-complex protein 1 subunit eta OS=Homo sapiens GN=CCT7 PE=1 SV=2	17.1	6	0.10	ALEIIPR+GGAEQFMEETER+NDSVVAGGGAIEMELSK+QQLLIGAYAK+TFSYAGFEMQPK
339a	sp|Q8WV41|SNX33_HUMAN	1.0000	Sorting nexin-33 OS=Homo sapiens GN=SNX33 PE=1 SV=1	12.2	6	0.11	FTVISVPHLPEK+GETGLFPASYVEIVR+IAETYSIEMGPR+MDDSVLQLSTVASELVR+TYEAIGEMFAEQPK
320a	sp|Q5T4S7-2|UBR4_HUMAN sp|Q5T4S7-3|UBR4_HUMAN sp|Q5T4S7-4|UBR4_HUMAN sp|Q5T4S7|UBR4_HUMAN	1.0000	Isoform of Q5T4S7, Isoform 2 of E3 ubiquitin-protein ligase UBR4 OS=Homo sapiens GN=UBR4;Isoform of Q5T4S7, Isoform 3 of E3 ubiquitin-protein ligase UBR4 OS=Homo sapiens GN=UBR4;Isoform of Q5T4S7, Isoform 4 of E3 ubiquitin-protein ligase UBR4 OS=Homo sapiens GN=UBR4;E3 ubiquitin-protein ligase UBR4 OS=Homo sapiens GN=UBR4 PE=1 SV=1	1.3	6	0.09	AVSNINTLLDK+DNPEATQQMNDLIIGK+GNLLLTGDK+GVLPYVGNLITK+LLQTLPQLR+TPVFIFER
290a	sp|Q13428-2|TCOF_HUMAN sp|Q13428-3|TCOF_HUMAN sp|Q13428-4|TCOF_HUMAN sp|Q13428-8|TCOF_HUMAN sp|Q13428|TCOF_HUMAN	1.0000	Isoform of Q13428, Isoform 2 of Treacle protein OS=Homo sapiens GN=TCOF1;Isoform of Q13428, Isoform 3 of Treacle protein OS=Homo sapiens GN=TCOF1;Isoform of Q13428, Isoform 4 of Treacle protein OS=Homo sapiens GN=TCOF1;Isoform of Q13428, Isoform 8 of Treacle protein OS=Homo sapiens GN=TCOF1;Treacle protein OS=Homo sapiens GN=TCOF1 PE=1 SV=3	7.1	6	0.09	KNPASLPLTQAALK+LASTNSSVLGADLPSSMK+SPAGPAATPAQAQAASTPR+TGPAAAQVQVGK+TQPSSGVDSAVGTLPATSPQSTSVQAK+VLTELLEQER
282a	sp|Q08380|LG3BP_HUMAN	1.0000	Galectin-3-binding protein OS=Homo sapiens GN=LGALS3BP PE=1 SV=1	10.4	6	0.11	ASHEEVEGLVEK+ELSEALGQIFDSQR+IDITLSSVK+SDLAVPSELALLK+YSSDYFQAPSDYR
259a	sp|P62258-2|1433E_HUMAN sp|P62258|1433E_HUMAN	1.0000	Isoform of P62258, Isoform SV of 14-3-3 protein epsilon OS=Homo sapiens GN=YWHAE;14-3-3 protein epsilon OS=Homo sapiens GN=YWHAE PE=1 SV=1	19.3	6	0.07	DSTLIMQLLR+EAAENSLVAYK+VAGMDVELTVEER+YLAEFATGNDR
245a	sp|P56192|SYMC_HUMAN	1.0000	Methionine--tRNA ligase, cytoplasmic OS=Homo sapiens GN=MARS PE=1 SV=2	6.8	6	0.11	GFVLQDTVEQLR+ITQDIFQQLLK+LENDQIESLR+NNSELLNNLGNFINR+NPEQVDLYQFMAK
234a	sp|P51617-2|IRAK1_HUMAN sp|P51617-3|IRAK1_HUMAN sp|P51617|IRAK1_HUMAN tr|D3YTB5|D3YTB5_HUMAN tr|H7C224|H7C224_HUMAN	1.0000	Isoform of P51617, Isoform 2 of Interleukin-1 receptor-associated kinase 1 OS=Homo sapiens GN=IRAK1;Isoform of P51617, Isoform 3 of Interleukin-1 receptor-associated kinase 1 OS=Homo sapiens GN=IRAK1;Interleukin-1 receptor-associated kinase 1 OS=Homo sapiens GN=IRAK1 PE=1 SV=2;Isoform of P51617, Interleukin-1 receptor-associated kinase 1 OS=Homo sapiens GN=IRAK1 PE=1 SV=1;Isoform of P51617, Inter…	18.6	6	0.09	DLVEEEAEEAGVALR+FAGSSPSQSSMVAR+GPNQPVESDESLGGLSAALR+GTLAYLPEEYIK+QSFLTEVEQLSR
229a	sp|P49959-3|MRE11_HUMAN sp|P49959|MRE11_HUMAN tr|F8W7U8|F8W7U8_HUMAN	1.0000	Isoform of P49959, Isoform 3 of Double-strand break repair protein MRE11A OS=Homo sapiens GN=MRE11A;Double-strand break repair protein MRE11A OS=Homo sapiens GN=MRE11A PE=1 SV=3;Isoform of P49959, Double-strand break repair protein MRE11A OS=Homo sapiens GN=MRE11A PE=1 SV=1	8.2	6	0.10	DAIEELVK+IDISPVLLQK+IEEMLENAER+LITKPSEGTTLR+NMSIIDAFK+TGEEINFGK
216a	sp|P46379-2|BAG6_HUMAN sp|P46379-3|BAG6_HUMAN sp|P46379|BAG6_HUMAN tr|A0A024RCR6|A0A024RCR6_HUMAN tr|A0A0G2JK23|A0A0G2JK23_HUMAN	1.0000	Isoform of P46379, Isoform 2 of Large proline-rich protein BAG6 OS=Homo sapiens GN=BAG6;Isoform of P46379, Isoform 3 of Large proline-rich protein BAG6 OS=Homo sapiens GN=BAG6;Large proline-rich protein BAG6 OS=Homo sapiens GN=BAG6 PE=1 SV=2;Isoform of P46379, HLA-B associated transcript 3, isoform CRA_a OS=Homo sapiens GN=BAT3 PE=1 SV=1;Isoform of P46379, Large proline-rich protein BAG6 OS=Homo …	6.0	6	0.11	DIQTLLSR+DLEAPEVQESYR+EHIAASVSIPSEK+EPMEAEEVEER+LINLVGESLR+LLGNTFVALSDLR
202a	sp|P35221-2|CTNA1_HUMAN sp|P35221|CTNA1_HUMAN tr|G3XAM7|G3XAM7_HUMAN	1.0000	Isoform of P35221, Isoform 2 of Catenin alpha-1 OS=Homo sapiens GN=CTNNA1;Catenin alpha-1 OS=Homo sapiens GN=CTNNA1 PE=1 SV=1;Isoform of P35221, Catenin (Cadherin-associated protein), alpha 1, 102kDa, isoform CRA_a OS=Homo sapiens GN=CTNNA1 PE=1 SV=1	7.5	6	0.10	AIMAQLPQEQK+NAGNEQDLGIQYK+QDLLAYLQR+QIIVDPLSFSEER+TSVQTEDDQLIAGQSAR
200a	sp|P31943|HNRH1_HUMAN tr|E9PCY7|E9PCY7_HUMAN tr|G8JLB6|G8JLB6_HUMAN	1.0000	Heterogeneous nuclear ribonucleoprotein H OS=Homo sapiens GN=HNRNPH1 PE=1 SV=4;Isoform of P31943, Heterogeneous nuclear ribonucleoprotein H OS=Homo sapiens GN=HNRNPH1 PE=1 SV=1;Isoform of P31943, Heterogeneous nuclear ribonucleoprotein H OS=Homo sapiens GN=HNRNPH1 PE=1 SV=1	18.9	6	0.10	ATENDIYNFFSPLNPVR+HTGPNSPDTANDGFVR+STGEAFVQFASQEIAEK+VHIEIGPDGR+VTGEADVEFATHEDAVAAMSK
187a	sp|P23396-2|RS3_HUMAN sp|P23396|RS3_HUMAN tr|E9PL09|E9PL09_HUMAN tr|E9PPU1|E9PPU1_HUMAN	1.0000	Isoform of P23396, Isoform 2 of 40S ribosomal protein S3 OS=Homo sapiens GN=RPS3;40S ribosomal protein S3 OS=Homo sapiens GN=RPS3 PE=1 SV=2;Isoform of P23396, 40S ribosomal protein S3 OS=Homo sapiens GN=RPS3 PE=1 SV=1;Isoform of P23396, 40S ribosomal protein S3 OS=Homo sapiens GN=RPS3 PE=1 SV=1	37.3	6	0.09	AELNEFLTR+DEILPTTPISEQK+ELAEDGYSGVEVR+FVADGIFK+GGKPEPPAMPQPVPTA
185a	sp|P22695|QCR2_HUMAN tr|H3BRG4|H3BRG4_HUMAN	1.0000	Cytochrome b-c1 complex subunit 2, mitochondrial OS=Homo sapiens GN=UQCRC2 PE=1 SV=3;Isoform of P22695, Cytochrome b-c1 complex subunit 2, mitochondrial OS=Homo sapiens GN=UQCRC2 PE=1 SV=1	19.7	6	0.11	ATAAPAGAPPQPQDLEFTK+LPNGLVIASLENYSPVSR+MALIGLGVSHPVLK+TIAQGNLSNTDVQAAK+YEDFSNLGTTHLLR
22	sp|P23246-2|SFPQ_HUMAN sp|P23246|SFPQ_HUMAN	1.0000	Isoform of P23246, Isoform Short of Splicing factor, proline- and glutamine-rich OS=Homo sapiens GN=SFPQ;Splicing factor, proline- and glutamine-rich OS=Homo sapiens GN=SFPQ PE=1 SV=2	7.2	6	0.11	AELDDTPMR+LFVGNLPADITEDEFK+SPPPGMGLNQNR+YGEPGEVFINK
141a	sp|P04792|HSPB1_HUMAN	1.0000	Heat shock protein beta-1 OS=Homo sapiens GN=HSPB1 PE=1 SV=2	40.0	6	0.11	DGVVEITGK+LATQSNEITIPVTFESR+LFDQAFGLPR+VSLDVNHFAPDELTVK+YTLPPGVDPTQVSSSLSPEGTLTVEAPMPK
140a	sp|P04637-4|P53_HUMAN sp|P04637|P53_HUMAN tr|A0A0U1RQC9|A0A0U1RQC9_HUMAN	1.0000	Isoform of P04637, Isoform 4 of Cellular tumor antigen p53 OS=Homo sapiens GN=TP53;Cellular tumor antigen p53 OS=Homo sapiens GN=TP53 PE=1 SV=4;Isoform of P04637, Cellular tumor antigen p53 OS=Homo sapiens GN=TP53 PE=4 SV=1	11.0	6	0.10	ALPNNTSSSPQPK+ELNEALELK+LGFLHSGTAK+VEYLDDR
137a	sp|O95831-3|AIFM1_HUMAN sp|O95831|AIFM1_HUMAN	1.0000	Isoform of O95831, Isoform 3 of Apoptosis-inducing factor 1, mitochondrial OS=Homo sapiens GN=AIFM1;Apoptosis-inducing factor 1, mitochondrial OS=Homo sapiens GN=AIFM1 PE=1 SV=1	12.0	6	0.11	AALSASEGEEVPQDK+ALGTEVIQLFPEK+ISGLGLTPEQK+TGGLEIDSDFGGFR+VETDHIVAAVGLEPNVELAK
124a	sp|O60884|DNJA2_HUMAN	1.0000	DnaJ homolog subfamily A member 2 OS=Homo sapiens GN=DNAJA2 PE=1 SV=1	16.0	6	0.11	EISFAYEVLSNPEK+ITFTGEADQAPGVEPGDIVLLLQEK+LYDILGVPPGASENELK+VSLEDLYNGK
118a	sp|O43251-6|RFOX2_HUMAN sp|O43251-8|RFOX2_HUMAN	1.0000	Isoform of O43251, Isoform 6 of RNA binding protein fox-1 homolog 2 OS=Homo sapiens GN=RBFOX2;Isoform of O43251, Isoform 8 of RNA binding protein fox-1 homolog 2 OS=Homo sapiens GN=RBFOX2	10.7	6	0.07	ESELELPVPGAGGDGADPGLSK+YAQPATATAATAAAAAAAAYSDGYGR
117a	sp|O43242|PSMD3_HUMAN	1.0000	26S proteasome non-ATPase regulatory subunit 3 OS=Homo sapiens GN=PSMD3 PE=1 SV=2	12.9	6	0.10	AKPPPGGGEQEPPPPPAPQDVEMK+AVQGFFTSNNATR+DGVIEASINHEK+ELDTVTLEDIK+ISLADIAQK
110a	sp|O00567|NOP56_HUMAN	1.0000	Nucleolar protein 56 OS=Homo sapiens GN=NOP56 PE=1 SV=4	9.9	6	0.11	EAMVQAEEAAAEITR+LEELTMDGAK+LLLETHLPSK+LSFYETGEIPR+YPASTVQILGAEK
96	sp|Q9Y2Z0-2|SGT1_HUMAN sp|Q9Y2Z0|SGT1_HUMAN	1.0000	Isoform of Q9Y2Z0, Isoform 2 of Protein SGT1 homolog OS=Homo sapiens GN=SUGT1;Protein SGT1 homolog OS=Homo sapiens GN=SUGT1 PE=1 SV=3	15.0	5	0.06	LEGQGDVPTPK+LFQQIYSDGSDEVKR+LPSGEDYNLK+SLELNPNNSTAMLR
70	sp|Q8WUM0|NU133_HUMAN	1.0000	Nuclear pore complex protein Nup133 OS=Homo sapiens GN=NUP133 PE=1 SV=2	4.9	5	0.08	DLLQADQLGSLK+EYEIPSNLTPADVFFR+GLPLGSAVSSPVLFSPVGR+SNPYFEFVLK
63	sp|Q86V81|THOC4_HUMAN tr|E9PB61|E9PB61_HUMAN	1.0000	THO complex subunit 4 OS=Homo sapiens GN=ALYREF PE=1 SV=3;Isoform of Q86V81, THO complex subunit 4 OS=Homo sapiens GN=ALYREF PE=1 SV=1	15.2	5	0.08	MDMSLDDIIK+QQLSAEELDAQLDAYNAR+SLGTADVHFER
370a	sp|Q9BY77-2|PDIP3_HUMAN sp|Q9BY77|PDIP3_HUMAN tr|F6VRR5|F6VRR5_HUMAN	1.0000	Isoform of Q9BY77, Isoform 2 of Polymerase delta-interacting protein 3 OS=Homo sapiens GN=POLDIP3;Polymerase delta-interacting protein 3 OS=Homo sapiens GN=POLDIP3 PE=1 SV=2;Isoform of Q9BY77, Polymerase delta-interacting protein 3 OS=Homo sapiens GN=POLDIP3 PE=1 SV=1	16.8	5	0.09	ELPAAEPVLSPLEGTK+VGIQQGLLSQSTR+VNSASSSNPPAEVDPDTILK+VVQNDAYTAPALPSSIR
42	sp|P62906|RL10A_HUMAN	1.0000	60S ribosomal protein L10a OS=Homo sapiens GN=RPL10A PE=1 SV=2	21.7	5	0.09	AVDIPHMDIEALK+FPSLLTHNENMVAK+ILGPGLNK+YDAFLASESLIK
353a	sp|Q96H55-3|MYO19_HUMAN sp|Q96H55|MYO19_HUMAN	1.0000	Isoform of Q96H55, Isoform 3 of Unconventional myosin-XIX OS=Homo sapiens GN=MYO19;Unconventional myosin-XIX OS=Homo sapiens GN=MYO19 PE=1 SV=2	7.9	5	0.08	LLQQSQDPLLMGLFPTNPK+SLIEPVNQSIVVSGESGAGK+VNPVTLETVLR
342a	sp|Q92878-2|RAD50_HUMAN sp|Q92878|RAD50_HUMAN	1.0000	Isoform of Q92878, Isoform 2 of DNA repair protein RAD50 OS=Homo sapiens GN=RAD50;DNA repair protein RAD50 OS=Homo sapiens GN=RAD50 PE=1 SV=1	4.0	5	0.09	EMISSLGVSK+ILELDQELIK+LQGIDLDR+TANQLMNDFAEK+YELQQLEGSSDR
341a	sp|Q92769-3|HDAC2_HUMAN sp|Q92769|HDAC2_HUMAN	1.0000	Isoform of Q92769, Isoform 2 of Histone deacetylase 2 OS=Homo sapiens GN=HDAC2;Histone deacetylase 2 OS=Homo sapiens GN=HDAC2 PE=1 SV=2	12.7	5	0.09	DGIDDESYGQIFKPIISK+LHISPSNMTNQNTPEYMEK+YGEYFPGTGDLR+YYAVNFPMR
40	sp|P62805|H4_HUMAN	1.0000	Histone H4 OS=Homo sapiens GN=HIST1H4A PE=1 SV=2	33.0	5	0.10	DNIQGITKPAIR+ISGLIYEETR+TVTAMDVVYALK
336a	sp|Q8TAS1-3|UHMK1_HUMAN sp|Q8TAS1|UHMK1_HUMAN tr|A0A0A6YYC2|A0A0A6YYC2_HUMAN	1.0000	Isoform of Q8TAS1, Isoform 3 of Serine/threonine-protein kinase Kist OS=Homo sapiens GN=UHMK1;Serine/threonine-protein kinase Kist OS=Homo sapiens GN=UHMK1 PE=1 SV=2;Isoform of Q8TAS1, Serine/threonine-protein kinase Kist OS=Homo sapiens GN=UHMK1 PE=1 SV=1	11.9	5	0.09	ANSSAIIDHIFASK+FVVATFYPLSAYK+GQVFVEYANAGDSK
324a	sp|Q6R327-3|RICTR_HUMAN sp|Q6R327|RICTR_HUMAN	1.0000	Isoform of Q6R327, Isoform 3 of Rapamycin-insensitive companion of mTOR OS=Homo sapiens GN=RICTOR;Rapamycin-insensitive companion of mTOR OS=Homo sapiens GN=RICTOR PE=1 SV=1	3.7	5	0.08	ALSYASLDKEDLLSPINQNTLQR+DTEEALLINLR+GGLNTILK+LSDGFVAAEAK+YLIQDSSILQK
293a	sp|Q13618-2|CUL3_HUMAN sp|Q13618|CUL3_HUMAN	1.0000	Isoform of Q13618, Isoform 2 of Cullin-3 OS=Homo sapiens GN=CUL3;Cullin-3 OS=Homo sapiens GN=CUL3 PE=1 SV=2	7.4	5	0.09	FLAENSASVYIK+FLPSPVVIK+GLTEQEVETILDK+NNSGLSFEELYR+QTLLDMIAR
239a	sp|P53007|TXTP_HUMAN	1.0000	Tricarboxylate transport protein, mitochondrial OS=Homo sapiens GN=SLC25A1 PE=1 SV=2	12.9	5	0.09	FFVMTSLR+GLSSLLYGSIPK+GTYQGLTATVLK+TQLQLDER
224a	sp|P48444|COPD_HUMAN tr|B0YIW6|B0YIW6_HUMAN	1.0000	Coatomer subunit delta OS=Homo sapiens GN=ARCN1 PE=1 SV=1;Isoform of P48444, Archain 1, isoform CRA_a OS=Homo sapiens GN=ARCN1 PE=1 SV=1	10.4	5	0.09	ENVNLAQIR+FSTETTFLVDK+IEGLLAAFPK+LFTAESLIGLK+NSNILEDLETLR
218a	sp|P46781|RS9_HUMAN tr|A0A024R4M0|A0A024R4M0_HUMAN	1.0000	40S ribosomal protein S9 OS=Homo sapiens GN=RPS9 PE=1 SV=3;Isoform of P46781, 40S ribosomal protein S9 OS=Homo sapiens GN=RPS9 PE=1 SV=1	26.3	5	0.09	ELLTLDEK+IEDFLER+IGVLDEGK+LDYILGLK+LFEGNALLR+QVVNIPSFIVR
214a	sp|P43243|MATR3_HUMAN tr|A0A0R4J2E8|A0A0R4J2E8_HUMAN tr|A8MXP9|A8MXP9_HUMAN	1.0000	Matrin-3 OS=Homo sapiens GN=MATR3 PE=1 SV=2;Isoform of P43243, Matrin-3 OS=Homo sapiens GN=MATR3 PE=4 SV=1;Isoform of P43243, Matrin-3 OS=Homo sapiens GN=MATR3 PE=1 SV=1	8.6	5	0.09	GPSLNPVLDYDHGSR+IEELDQENEAALENGIK+IGPYQPNVPVGIDYVIPK+ITPENLPQILLQLK+VVHIMDFQR
169a	sp|P14373-2|TRI27_HUMAN sp|P14373|TRI27_HUMAN	1.0000	Isoform of P14373, Isoform Beta of Zinc finger protein RFP OS=Homo sapiens GN=TRIM27;Zinc finger protein RFP OS=Homo sapiens GN=TRIM27 PE=1 SV=1	13.1	5	0.10	AELLSLTQMER+ELLQDIGDTLSR+HLANVTQLVK+YSYLQQDLPDNPER
167b	sp|Q13310-2|PABP4_HUMAN sp|Q13310-3|PABP4_HUMAN sp|Q13310|PABP4_HUMAN tr|B1ANR0|B1ANR0_HUMAN	1.0000	Isoform of Q13310, Isoform 2 of Polyadenylate-binding protein 4 OS=Homo sapiens GN=PABPC4;Isoform of Q13310, Isoform 3 of Polyadenylate-binding protein 4 OS=Homo sapiens GN=PABPC4;Polyadenylate-binding protein 4 OS=Homo sapiens GN=PABPC4 PE=1 SV=1;Isoform of Q13310, Polyadenylate-binding protein OS=Homo sapiens GN=PABPC4 PE=1 SV=1	8.5	5	0.07	ALDTMNFDVIK+EFSPFGSITSAK+NFGEEVDDESLK+SLGYAYVNFQQPADAER
166a	sp|P11474|ERR1_HUMAN	1.0000	Steroid hormone receptor ERR1 OS=Homo sapiens GN=ESRRA PE=1 SV=3	11.6	5	0.07	GSSETETEPPVALAPGPAPTR+LLLTLPLLR+TAAPVNALVSHLLVVEPEK
158a	sp|P09543-2|CN37_HUMAN sp|P09543|CN37_HUMAN	1.0000	Isoform of P09543, Isoform CNPI of 2',3'-cyclic-nucleotide 3'-phosphodiesterase OS=Homo sapiens GN=CNP;2',3'-cyclic-nucleotide 3'-phosphodiesterase OS=Homo sapiens GN=CNP PE=1 SV=2	11.7	5	0.09	AGQVFLEELGNHK+APGAEEYAQQDVLK+ILVLDDTNHER+MDLVTYFGK
152a	sp|P07237|PDIA1_HUMAN tr|H7BZ94|H7BZ94_HUMAN	1.0000	Protein disulfide-isomerase OS=Homo sapiens GN=P4HB PE=1 SV=3;Isoform of P07237, Protein disulfide-isomerase OS=Homo sapiens GN=P4HB PE=1 SV=2	6.9	5	0.08	ENLLDFIK+ILEFFGLK+VDATEESDLAQQYGVR
149h	sp|Q16352|AINX_HUMAN	1.0000	Alpha-internexin OS=Homo sapiens GN=INA PE=1 SV=2	8.2	5	0.06	ALEAELAALR+EYQDLLNVK+FANLNEQAAR+VESLLDELAFVR
135a	sp|O95793-2|STAU1_HUMAN sp|O95793-3|STAU1_HUMAN sp|O95793|STAU1_HUMAN tr|A0A087X1A5|A0A087X1A5_HUMAN tr|Q5JW30|Q5JW30_HUMAN	1.0000	Isoform of O95793, Isoform Short of Double-stranded RNA-binding protein Staufen homolog 1 OS=Homo sapiens GN=STAU1;Isoform of O95793, Isoform 3 of Double-stranded RNA-binding protein Staufen homolog 1 OS=Homo sapiens GN=STAU1;Double-stranded RNA-binding protein Staufen homolog 1 OS=Homo sapiens GN=STAU1 PE=1 SV=2;Isoform of O95793, Double-stranded RNA-binding protein Staufen homolog 1 OS=Homo sap…	10.5	5	0.09	ELLYGGTSPTAETILK+LLSELDQQSTEMPR+LPPLPAVER+VSVGEFVGEGEGK
129a	sp|O75643|U520_HUMAN	1.0000	U5 small nuclear ribonucleoprotein 200 kDa helicase OS=Homo sapiens GN=SNRNP200 PE=1 SV=2	2.2	5	0.07	DLIPYLEK+EEEVTGPVIAPLFPQK+GPVLEALVAR+VVLLTGETSTDLK
121a	sp|O60341-2|KDM1A_HUMAN sp|O60341|KDM1A_HUMAN	1.0000	Isoform of O60341, Isoform 2 of Lysine-specific histone demethylase 1A OS=Homo sapiens GN=KDM1A;Lysine-specific histone demethylase 1A OS=Homo sapiens GN=KDM1A PE=1 SV=2	7.5	5	0.08	GIFGSSAVPQPK+MGFGNLNK+NYPATVHGALLSGLR+QATPGVPAQQSPSM+VIIIGSGVSGLAAAR
116a	sp|O43175|SERA_HUMAN	1.0000	D-3-phosphoglycerate dehydrogenase OS=Homo sapiens GN=PHGDH PE=1 SV=4	10.3	5	0.09	AGTGVDNVDLEAATR+DLPLLLFR+ILQDGGLQVVEK+TLGILGLGR+VTADVINAAEK
106a	sp|O00303|EIF3F_HUMAN	1.0000	Eukaryotic translation initiation factor 3 subunit F OS=Homo sapiens GN=EIF3F PE=1 SV=1	13.4	5	0.08	AYVSTLMGVPGR+IGVDLIMK+VIGLSSDLQQVGGASAR+VIGTLLGTVDK
104b	sp|O43795-2|MYO1B_HUMAN sp|O43795|MYO1B_HUMAN tr|E9PDF6|E9PDF6_HUMAN	1.0000	Isoform of O43795, Isoform 2 of Unconventional myosin-Ib OS=Homo sapiens GN=MYO1B;Unconventional myosin-Ib OS=Homo sapiens GN=MYO1B PE=1 SV=3;Isoform of O43795, Unconventional myosin-Ib OS=Homo sapiens GN=MYO1B PE=1 SV=1	4.9	5	0.09	EQLLQSNPVLEAFGNAK+GDPLGGVISNYLLEK+LLQSNPVLEAFGNAK+SEVPLVDVTK+VLYQVEGFVDK
103a	sp|B5ME19|EIFCL_HUMAN sp|Q99613-2|EIF3C_HUMAN sp|Q99613|EIF3C_HUMAN	1.0000	Eukaryotic translation initiation factor 3 subunit C-like protein OS=Homo sapiens GN=EIF3CL PE=3 SV=1;Isoform of Q99613, Isoform 2 of Eukaryotic translation initiation factor 3 subunit C OS=Homo sapiens GN=EIF3C;Eukaryotic translation initiation factor 3 subunit C OS=Homo sapiens GN=EIF3C PE=1 SV=1	5.0	5	0.08	ELLGQGLLLR+FEELTNLIR+LGSLVENNER+TEPTAQQNLALQLAEK
259c	sp|P61981|1433G_HUMAN	0.9987	14-3-3 protein gamma OS=Homo sapiens GN=YWHAG PE=1 SV=2	11.7	5	0.05	DSTLIMQLLR+TAFDDAIAELDTLNEDSYK
259d	sp|P27348|1433T_HUMAN	0.9887	14-3-3 protein theta OS=Homo sapiens GN=YWHAQ PE=1 SV=1	17.6	5	0.04	AVTEQGAELSNEER+DSTLIMQLLR+TAFDEAIAELDTLNEDSYK
99	sp|Q9Y573-2|IPP_HUMAN sp|Q9Y573|IPP_HUMAN	1.0000	Isoform of Q9Y573, Isoform 2 of Actin-binding protein IPP OS=Homo sapiens GN=IPP;Actin-binding protein IPP OS=Homo sapiens GN=IPP PE=2 SV=1	6.9	4	0.07	FPLLPPQR+HAQLILAQINK+SFEVYDPLSK+YIEGVSDFNLR
94	sp|Q9UKA2|FBXL4_HUMAN	1.0000	F-box/LRR-repeat protein 4 OS=Homo sapiens GN=FBXL4 PE=1 SV=2	8.4	4	0.06	AIESNSQTSPLNAEVVQYAK+LAHQLPNLQK+LDDTSLEFLQSR+LQQLDILGTR
91	sp|Q9UHD2|TBK1_HUMAN	1.0000	Serine/threonine-protein kinase TBK1 OS=Homo sapiens GN=TBK1 PE=1 SV=1	8.2	4	0.05	FGSLTMDGGLR+IISSNQELIYEGR+MFTASSGIK+TTEENPIFVVSR+YQEYTNELQETLPQK
87	sp|Q9HCM4-2|E41L5_HUMAN sp|Q9HCM4-3|E41L5_HUMAN sp|Q9HCM4-4|E41L5_HUMAN sp|Q9HCM4|E41L5_HUMAN	1.0000	Isoform of Q9HCM4, Isoform 2 of Band 4.1-like protein 5 OS=Homo sapiens GN=EPB41L5;Isoform of Q9HCM4, Isoform 3 of Band 4.1-like protein 5 OS=Homo sapiens GN=EPB41L5;Isoform of Q9HCM4, Isoform 4 of Band 4.1-like protein 5 OS=Homo sapiens GN=EPB41L5;Band 4.1-like protein 5 OS=Homo sapiens GN=EPB41L5 PE=1 SV=3	9.1	4	0.07	GQTPAQAETNYLNK+SALPVSPSISSAPVPVEIENLPQSPGTDQHDR
81	sp|Q99848|EBP2_HUMAN tr|H7C2Q8|H7C2Q8_HUMAN	1.0000	Probable rRNA-processing protein EBP2 OS=Homo sapiens GN=EBNA1BP2 PE=1 SV=2;Isoform of Q99848, EBNA1 binding protein 2, isoform CRA_d OS=Homo sapiens GN=EBNA1BP2 PE=1 SV=1	10.5	4	0.04	AVDPEDDFQR+LDVTLGPVPEIGGSEAPAPQNK
80	sp|Q99707-2|METH_HUMAN sp|Q99707|METH_HUMAN	1.0000	Isoform of Q99707, Isoform 2 of Methionine synthase OS=Homo sapiens GN=MTR;Methionine synthase OS=Homo sapiens GN=MTR PE=1 SV=2	3.3	4	0.07	AALFALQNLFEEK+IGPYTNFVNIGER+IMVLDGGMGTMIQR
72	sp|Q92499-2|DDX1_HUMAN sp|Q92499-3|DDX1_HUMAN sp|Q92499|DDX1_HUMAN tr|A0A087X2G1|A0A087X2G1_HUMAN tr|F1T0B3|F1T0B3_HUMAN	1.0000	Isoform of Q92499, Isoform 2 of ATP-dependent RNA helicase DDX1 OS=Homo sapiens GN=DDX1;Isoform of Q92499, Isoform 3 of ATP-dependent RNA helicase DDX1 OS=Homo sapiens GN=DDX1;ATP-dependent RNA helicase DDX1 OS=Homo sapiens GN=DDX1 PE=1 SV=2;Isoform of Q92499, ATP-dependent RNA helicase DDX1 OS=Homo sapiens GN=DDX1 PE=1 SV=1;Isoform of Q92499, ATP-dependent RNA helicase DDX1 OS=Homo sapiens GN=DD…	9.8	4	0.07	ELAEQTLNNIK+ELLIIGGVAAR+FGFGFGGTGK+FNFGEEEFK+GEDSVPDTVHHVVVPVNPK
71	sp|Q8WVX9|FACR1_HUMAN tr|E9PNW8|E9PNW8_HUMAN	1.0000	Fatty acyl-CoA reductase 1 OS=Homo sapiens GN=FAR1 PE=1 SV=1;Isoform of Q8WVX9, Fatty acyl-CoA reductase 1 (Fragment) OS=Homo sapiens GN=FAR1 PE=1 SV=1	14.0	4	0.08	ALAEYVVQQEGAK+IIAINSELTQPK+NVLLTGATGFLGK+VNSVYVLVR
8	sp|O43592|XPOT_HUMAN	1.0000	Exportin-T OS=Homo sapiens GN=XPOT PE=1 SV=2	4.3	4	0.07	DGPVGFADFVYK+LAQVSPELLLASVR+LVNGMGQSLIVSWSK
59	sp|Q6P1L8|RM14_HUMAN	1.0000	39S ribosomal protein L14, mitochondrial OS=Homo sapiens GN=MRPL14 PE=1 SV=1	35.9	4	0.08	FDSNNVVLIEDNGNPVGTR+VGDQILLAIK+VLAIAQNFV+VVDNSALGNSPYHR
51	sp|Q13347|EIF3I_HUMAN	1.0000	Eukaryotic translation initiation factor 3 subunit I OS=Homo sapiens GN=EIF3I PE=1 SV=1	17.2	4	0.06	DPSQIDNNEPYMK+SGEVLVNVK+TERPVNSAALSPNYDHVVLGGGQEAMDVTTTSTR
48	sp|Q08211|DHX9_HUMAN	1.0000	ATP-dependent RNA helicase A OS=Homo sapiens GN=DHX9 PE=1 SV=4	3.9	4	0.08	DVVQAYPEVR+ELDALDANDELTPLGR+TPLHEIALSIK+YQILPLHSQIPR
408a	sp|Q9Y5Q9|TF3C3_HUMAN	1.0000	General transcription factor 3C polypeptide 3 OS=Homo sapiens GN=GTF3C3 PE=1 SV=1	5.3	4	0.07	ILNLLSPSDGER+ISFEEFER+ISLSTLQQQLGQPEK+VVDLAPLHLDAR
402a	sp|Q9Y2J2-2|E41L3_HUMAN tr|A0A0J9YY18|A0A0J9YY18_HUMAN tr|A8K968|A8K968_HUMAN	1.0000	Isoform of Q9Y2J2, Isoform 2 of Band 4.1-like protein 3 OS=Homo sapiens GN=EPB41L3;Isoform of Q9Y2J2, Band 4.1-like protein 3 (Fragment) OS=Homo sapiens GN=EPB41L3 PE=1 SV=1;Isoform of Q9Y2J2, Band 4.1-like protein 3 OS=Homo sapiens GN=EPB41L3 PE=1 SV=1	17.8	4	0.07	AVLEQEETAAASR+TDTAADGETTATEELEK+VVHASGDASYSAGDSGDAAAQPAFTGIK
398a	sp|Q9ULX6|AKP8L_HUMAN	1.0000	A-kinase anchor protein 8-like OS=Homo sapiens GN=AKAP8L PE=1 SV=3	7.6	4	0.07	GENPFTDSPEEEK+LDMVPHLETDMMQGGVYGSGGER+QTADFLQEYVTNK
396a	sp|Q9UKL0|RCOR1_HUMAN tr|J3KN32|J3KN32_HUMAN	1.0000	REST corepressor 1 OS=Homo sapiens GN=RCOR1 PE=1 SV=1;Isoform of Q9UKL0, REST corepressor 1 OS=Homo sapiens GN=RCOR1 PE=1 SV=1	10.4	4	0.06	DFQAISDVIGNK+IQQMLPDK+MPEEEDEAPVLDVR+VGPQYQAVVPDFDPAK
384a	sp|Q9NYF8-2|BCLF1_HUMAN sp|Q9NYF8-3|BCLF1_HUMAN sp|Q9NYF8-4|BCLF1_HUMAN sp|Q9NYF8|BCLF1_HUMAN tr|E9PK91|E9PK91_HUMAN	1.0000	Isoform of Q9NYF8, Isoform 2 of Bcl-2-associated transcription factor 1 OS=Homo sapiens GN=BCLAF1;Isoform of Q9NYF8, Isoform 3 of Bcl-2-associated transcription factor 1 OS=Homo sapiens GN=BCLAF1;Isoform of Q9NYF8, Isoform 4 of Bcl-2-associated transcription factor 1 OS=Homo sapiens GN=BCLAF1;Bcl-2-associated transcription factor 1 OS=Homo sapiens GN=BCLAF1 PE=1 SV=2;Isoform of Q9NYF8, Bcl-2-asso…	7.1	4	0.08	DTFEHDPSESIDEFNK+MAPVPLDDSNRPASLTK+YQGDGIVEDEEETMENNEEK
382a	sp|Q9NXS2-3|QPCTL_HUMAN sp|Q9NXS2|QPCTL_HUMAN	1.0000	Isoform of Q9NXS2, Isoform 2 of Glutaminyl-peptide cyclotransferase-like protein OS=Homo sapiens GN=QPCTL;Glutaminyl-peptide cyclotransferase-like protein OS=Homo sapiens GN=QPCTL PE=1 SV=2	12.5	4	0.07	GLMEPLLPPK+LRLGERGLMEPLLPPK+VPLIGSLPEAR+VVGQLDPQR
380a	sp|Q9NR30|DDX21_HUMAN	1.0000	Nucleolar RNA helicase 2 OS=Homo sapiens GN=DDX21 PE=1 SV=5	7.9	4	0.08	APQVLVLAPTR+EGAFSNFPISEETIK+GVTFLFPIQAK+TEEIAEEEETVFPK+TFSFAIPLIEK
379a	sp|Q9NNW5|WDR6_HUMAN tr|A0A087X295|A0A087X295_HUMAN tr|E9PDU5|E9PDU5_HUMAN	1.0000	WD repeat-containing protein 6 OS=Homo sapiens GN=WDR6 PE=1 SV=1;Isoform of Q9NNW5, WD repeat-containing protein 6 OS=Homo sapiens GN=WDR6 PE=1 SV=1;Isoform of Q9NNW5, WD repeat-containing protein 6 OS=Homo sapiens GN=WDR6 PE=1 SV=1	5.8	4	0.07	AGAGAPVVGSGSSGGGNAFTGLGPVSTLPSLHGK+DGQLQPVLR+VVPINTPTAAVDQTLFPGK
377a	sp|Q9H857-2|NT5D2_HUMAN sp|Q9H857|NT5D2_HUMAN	1.0000	Isoform of Q9H857, Isoform 2 of 5'-nucleotidase domain-containing protein 2 OS=Homo sapiens GN=NT5DC2;5'-nucleotidase domain-containing protein 2 OS=Homo sapiens GN=NT5DC2 PE=1 SV=1	7.5	4	0.07	GDETFAVLSR+QGNLFDFLR+TGAIIPELER+YDYNPSFAIR
374a	sp|Q9H019-3|MFR1L_HUMAN sp|Q9H019|MFR1L_HUMAN tr|E9PLD2|E9PLD2_HUMAN	1.0000	Isoform of Q9H019, Isoform 3 of Mitochondrial fission regulator 1-like OS=Homo sapiens GN=MTFR1L;Mitochondrial fission regulator 1-like OS=Homo sapiens GN=MTFR1L PE=1 SV=2;Isoform of Q9H019, Mitochondrial fission regulator 1-like OS=Homo sapiens GN=MTFR1L PE=1 SV=1	12.8	4	0.08	EEDPAVLISEVLR+TTELQDELSHLR
371a	sp|Q9BYD3-2|RM04_HUMAN sp|Q9BYD3|RM04_HUMAN tr|K7ELQ0|K7ELQ0_HUMAN tr|K7ES61|K7ES61_HUMAN tr|X6RAY8|X6RAY8_HUMAN	1.0000	Isoform of Q9BYD3, Isoform 2 of 39S ribosomal protein L4, mitochondrial OS=Homo sapiens GN=MRPL4;39S ribosomal protein L4, mitochondrial OS=Homo sapiens GN=MRPL4 PE=1 SV=1;Isoform of Q9BYD3, 39S ribosomal protein L4, mitochondrial OS=Homo sapiens GN=MRPL4 PE=1 SV=1;Isoform of Q9BYD3, 39S ribosomal protein L4, mitochondrial (Fragment) OS=Homo sapiens GN=MRPL4 PE=1 SV=1;Isoform of Q9BYD3, 39S ribos…	21.4	4	0.07	ATENPEQVASEGLPEPVLR+GPTSYYYMLPMK+VGLADLHPDVFATAPR
369a	sp|Q9BV38|WDR18_HUMAN tr|A0A0A0MQU0|A0A0A0MQU0_HUMAN tr|U3KQC1|U3KQC1_HUMAN	1.0000	WD repeat-containing protein 18 OS=Homo sapiens GN=WDR18 PE=1 SV=2;Isoform of Q9BV38, WD repeat-containing protein 18 (Fragment) OS=Homo sapiens GN=WDR18 PE=1 SV=1;Isoform of Q9BV38, WD repeat-containing protein 18 (Fragment) OS=Homo sapiens GN=WDR18 PE=1 SV=1	10.9	4	0.07	DLFDFSTR+LGLHQQGSEPSYLDR+VATSSLDQTVK+VTELEDEVR
366a	sp|Q9BU61|NDUF3_HUMAN	1.0000	NADH dehydrogenase [ubiquinone] 1 alpha subcomplex assembly factor 3 OS=Homo sapiens GN=NDUFAF3 PE=1 SV=1	29.9	4	0.07	IEIVVVGTGDR+LQSQVLQAMR+LSPADDELYQR+VTGAALIPPPGGTSLTSLGQAAQ
363a	sp|Q99959-2|PKP2_HUMAN sp|Q99959|PKP2_HUMAN	1.0000	Isoform of Q99959, Isoform 1 of Plakophilin-2 OS=Homo sapiens GN=PKP2;Plakophilin-2 OS=Homo sapiens GN=PKP2 PE=1 SV=2	7.0	4	0.07	AHLTVGQAAAGGSGNLLTER+AVSMLEADHMLPSR+IMAISAGDAYASNK+IQEQVQQTLAR
354a	sp|Q96HS1|PGAM5_HUMAN	1.0000	Serine/threonine-protein phosphatase PGAM5, mitochondrial OS=Homo sapiens GN=PGAM5 PE=1 SV=2	10.7	4	0.07	AIETTDIISR+EPLSLINVR+TLGDTGFMPPDK
347a	sp|Q96C92-2|SDCG3_HUMAN sp|Q96C92-3|SDCG3_HUMAN sp|Q96C92-4|SDCG3_HUMAN sp|Q96C92|SDCG3_HUMAN	1.0000	Isoform of Q96C92, Isoform 2 of Serologically defined colon cancer antigen 3 OS=Homo sapiens GN=SDCCAG3;Isoform of Q96C92, Isoform 3 of Serologically defined colon cancer antigen 3 OS=Homo sapiens GN=SDCCAG3;Isoform of Q96C92, Isoform 4 of Serologically defined colon cancer antigen 3 OS=Homo sapiens GN=SDCCAG3;Serologically defined colon cancer antigen 3 OS=Homo sapiens GN=SDCCAG3 PE=1 SV=3	14.1	4	0.05	FEDLEEANPFSFR+QLVSGAETLNLVAEILK+TLQISYDALK+VVMNSAQASIK
345a	sp|Q96A33-2|CCD47_HUMAN sp|Q96A33|CCD47_HUMAN	1.0000	Isoform of Q96A33, Isoform 2 of Coiled-coil domain-containing protein 47 OS=Homo sapiens GN=CCDC47;Coiled-coil domain-containing protein 47 OS=Homo sapiens GN=CCDC47 PE=1 SV=1	8.5	4	0.07	IESVHFSDQFSGPK+QDLLNVLAR+VTMNDEDMDTYVFAVGTR
343a	sp|Q92947-2|GCDH_HUMAN sp|Q92947|GCDH_HUMAN	1.0000	Isoform of Q92947, Isoform Short of Glutaryl-CoA dehydrogenase, mitochondrial OS=Homo sapiens GN=GCDH;Glutaryl-CoA dehydrogenase, mitochondrial OS=Homo sapiens GN=GCDH PE=1 SV=1	12.4	4	0.06	AAPEMVSLLK+EIISEMGELGVLGPTIK+GYGCAGVSSVAYGLLAR+MQFGVPLAR
338a	sp|Q8WUM4-2|PDC6I_HUMAN sp|Q8WUM4|PDC6I_HUMAN	1.0000	Isoform of Q8WUM4, Isoform 2 of Programmed cell death 6-interacting protein OS=Homo sapiens GN=PDCD6IP;Programmed cell death 6-interacting protein OS=Homo sapiens GN=PDCD6IP PE=1 SV=1	5.4	4	0.06	EILDESLR+ETVLSALSR+LANQAADYFGDAFK+SVIEQGGIQTVDQLIK
337a	sp|Q8WUK0|PTPM1_HUMAN	1.0000	Phosphatidylglycerophosphatase and protein-tyrosine phosphatase 1 OS=Homo sapiens GN=PTPMT1 PE=1 SV=1	20.4	4	0.06	GVITMNEEYETR+IDPTVLLGALPLR+LGVEQLR+QLVQDENVR
39	sp|P62750|RL23A_HUMAN tr|A8MUS3|A8MUS3_HUMAN tr|H7BY10|H7BY10_HUMAN tr|K7EJV9|K7EJV9_HUMAN tr|K7EMA7|K7EMA7_HUMAN tr|K7ERT8|K7ERT8_HUMAN	1.0000	60S ribosomal protein L23a OS=Homo sapiens GN=RPL23A PE=1 SV=1;Isoform of P62750, 60S ribosomal protein L23a OS=Homo sapiens GN=RPL23A PE=1 SV=1;Isoform of P62750, 60S ribosomal protein L23a (Fragment) OS=Homo sapiens GN=RPL23A PE=1 SV=1;Isoform of P62750, 60S ribosomal protein L23a (Fragment) OS=Homo sapiens GN=RPL23A PE=1 SV=1;Isoform of P62750, 60S ribosomal protein L23a OS=Homo sapiens GN=RPL…	47.1	4	0.07	KLYDIDVAK+LAPDYDALDVANK+LYDIDVAK+VNTLIRPDGEK
325a	sp|Q7Z7K6-3|CENPV_HUMAN tr|A0A0M3HER2|A0A0M3HER2_HUMAN	1.0000	Isoform of Q7Z7K6, Isoform 3 of Centromere protein V OS=Homo sapiens GN=CENPV;Isoform of Q7Z7K6, Centromere protein V OS=Homo sapiens GN=CENPV PE=1 SV=1	19.4	4	0.08	LLLDTFEYQGLVK+SGASAAPAASAAAALAPSATR
319a	sp|Q5T160|SYRM_HUMAN	1.0000	Probable arginine--tRNA ligase, mitochondrial OS=Homo sapiens GN=RARS2 PE=1 SV=1	7.4	4	0.06	DLSIEEYIR+IVVEFSSPNVAK+SELFSGLPQK+TVLQQVIEDGSK
317a	sp|Q5JSZ5|PRC2B_HUMAN	1.0000	Protein PRRC2B OS=Homo sapiens GN=PRRC2B PE=1 SV=2	3.6	4	0.07	DEDEENDASLANSSTTTLEDK+EGPGSEPDSQVDGGLSGASLGEK+HIISATSLSTSPTELGSR+LQDALASNAGLTQSIPILR
37	sp|P62241|RS8_HUMAN tr|Q5JR95|Q5JR95_HUMAN	1.0000	40S ribosomal protein S8 OS=Homo sapiens GN=RPS8 PE=1 SV=2;Isoform of P62241, 40S ribosomal protein S8 OS=Homo sapiens GN=RPS8 PE=1 SV=1	24.5	4	0.07	ELEFYLR+IIDVVYNASNNELVR+ISSLLEEQFQQGK+LTPEEEEILNK
307a	sp|Q15369-2|ELOC_HUMAN sp|Q15369|ELOC_HUMAN tr|E5RHG8|E5RHG8_HUMAN	1.0000	Isoform of Q15369, Isoform 2 of Transcription elongation factor B polypeptide 1 OS=Homo sapiens GN=TCEB1;Transcription elongation factor B polypeptide 1 OS=Homo sapiens GN=TCEB1 PE=1 SV=1;Isoform of Q15369, Transcription elongation factor B polypeptide 1 (Fragment) OS=Homo sapiens GN=TCEB1 PE=1 SV=1	36.0	4	0.07	AMLSGPGQFAENETNEVNFR+LISSDGHEFIVK
303a	sp|Q14764|MVP_HUMAN	1.0000	Major vault protein OS=Homo sapiens GN=MVP PE=1 SV=4	4.5	4	0.07	DLAVAGPEMQVK+ELPPGVEELLNK+LAQDPFPLYPGEVLEK
302a	sp|Q14697-2|GANAB_HUMAN sp|Q14697|GANAB_HUMAN tr|F5H6X6|F5H6X6_HUMAN	1.0000	Isoform of Q14697, Isoform 2 of Neutral alpha-glucosidase AB OS=Homo sapiens GN=GANAB;Neutral alpha-glucosidase AB OS=Homo sapiens GN=GANAB PE=1 SV=3;Isoform of Q14697, Neutral alpha-glucosidase AB OS=Homo sapiens GN=GANAB PE=1 SV=1	5.3	4	0.06	DENSVELTMAEGPYK+MMDYLQGSGETPQTDVR+VPDVLVADPPIAR
298a	sp|Q14244-3|MAP7_HUMAN sp|Q14244-5|MAP7_HUMAN sp|Q14244-6|MAP7_HUMAN sp|Q14244-7|MAP7_HUMAN sp|Q14244|MAP7_HUMAN tr|A0A087WZ40|A0A087WZ40_HUMAN	1.0000	Isoform of Q14244, Isoform 3 of Ensconsin OS=Homo sapiens GN=MAP7;Isoform of Q14244, Isoform 5 of Ensconsin OS=Homo sapiens GN=MAP7;Isoform of Q14244, Isoform 6 of Ensconsin OS=Homo sapiens GN=MAP7;Isoform of Q14244, Isoform 7 of Ensconsin OS=Homo sapiens GN=MAP7;Ensconsin OS=Homo sapiens GN=MAP7 PE=1 SV=1;Isoform of Q14244, Ensconsin OS=Homo sapiens GN=MAP7 PE=1 SV=1	7.8	4	0.08	ENVLFLTSGTR+LFVTPPEGSSR+LSSSSATLLNSPDR+VTVESTPDLEK
295a	sp|Q13751|LAMB3_HUMAN	1.0000	Laminin subunit beta-3 OS=Homo sapiens GN=LAMB3 PE=1 SV=1	4.2	4	0.08	MLSTAYEQSAQAAQQVSDSSR+VAEVQQVLRPAEK+VYQYLAADCTSTFPR
276a	sp|Q01082|SPTB2_HUMAN tr|A0A087WUZ3|A0A087WUZ3_HUMAN	1.0000	Spectrin beta chain, non-erythrocytic 1 OS=Homo sapiens GN=SPTBN1 PE=1 SV=2;Isoform of Q01082, Spectrin beta chain, non-erythrocytic 1 OS=Homo sapiens GN=SPTBN1 PE=1 SV=1	2.6	4	0.07	IVSSSDVGHDEYSTQSLVK+LNDGNEYLFQAK+SQNIVTDSSSLSAEAIR+TALPAQSAATLPAR
270a	sp|P67809|YBOX1_HUMAN tr|A0A087X1S2|A0A087X1S2_HUMAN	1.0000	Nuclease-sensitive element-binding protein 1 OS=Homo sapiens GN=YBX1 PE=1 SV=3;Isoform of P67809, Nuclease-sensitive element-binding protein 1 OS=Homo sapiens GN=YBX1 PE=1 SV=2	11.9	4	0.08	EDVFVHQTAIK+GAEAANVTGPGGVPVQGSK+NGYGFINR
263a	sp|P62701|RS4X_HUMAN	1.0000	40S ribosomal protein S4, X isoform OS=Homo sapiens GN=RPS4X PE=1 SV=2	16.0	4	0.07	LSNIFVIGK+LTIAEER+TDITYPAGFMDVISIDK+YALTGDEVK
247a	sp|P60228|EIF3E_HUMAN tr|E5RGA2|E5RGA2_HUMAN	1.0000	Eukaryotic translation initiation factor 3 subunit E OS=Homo sapiens GN=EIF3E PE=1 SV=1;Isoform of P60228, Eukaryotic translation initiation factor 3 subunit E OS=Homo sapiens GN=EIF3E PE=1 SV=1	11.4	4	0.07	LGHVVMGNNAVSPYQQVIEK+SQMLAMNIEK+YLTTAVITNK
29	sp|P43686-2|PRS6B_HUMAN sp|P43686|PRS6B_HUMAN	1.0000	Isoform of P43686, Isoform 2 of 26S protease regulatory subunit 6B OS=Homo sapiens GN=PSMC4;26S protease regulatory subunit 6B OS=Homo sapiens GN=PSMC4 PE=1 SV=2	10.3	4	0.07	ADTLDPALLRPGR+EAVELPLTHFELYK+ELLKPNASVALHK
242a	sp|P55036|PSMD4_HUMAN tr|Q5VWC4|Q5VWC4_HUMAN	1.0000	26S proteasome non-ATPase regulatory subunit 4 OS=Homo sapiens GN=PSMD4 PE=1 SV=1;Isoform of P55036, 26S proteasome non-ATPase regulatory subunit 4 OS=Homo sapiens GN=PSMD4 PE=1 SV=1	11.4	4	0.06	IIAFVGSPVEDNEK+NAMGSLASQATK+VNVDIINFGEEEVNTEK
228a	sp|P49790-2|NU153_HUMAN sp|P49790|NU153_HUMAN	1.0000	Isoform of P49790, Isoform 2 of Nuclear pore complex protein Nup153 OS=Homo sapiens GN=NUP153;Nuclear pore complex protein Nup153 OS=Homo sapiens GN=NUP153 PE=1 SV=2	5.2	4	0.08	FVASKPLEEEEMEVPVLPK+IPSIVSSPLNSPLDR+TSQLGDSPFYPGK+TTLSASGTGFGDK+VQMTSPSSTGSPMFK
222a	sp|P46940|IQGA1_HUMAN tr|H0YLE8|H0YLE8_HUMAN	1.0000	Ras GTPase-activating-like protein IQGAP1 OS=Homo sapiens GN=IQGAP1 PE=1 SV=1;Isoform of P46940, Ras GTPase-activating-like protein IQGAP1 OS=Homo sapiens GN=IQGAP1 PE=1 SV=1	5.0	4	0.07	FDVPGDENAEMDAR+ITLQDVVSHSKK+KLTELGTVDPK+LPYDVTPEQALAHEEVK
220a	sp|P46821|MAP1B_HUMAN	1.0000	Microtubule-associated protein 1B OS=Homo sapiens GN=MAP1B PE=1 SV=2	2.5	4	0.07	KTDDVEAMSSQPALALDER+SPSDSGYSYETIGK+SVGNTIDPVILFQK+TPEEGGYSYDISEK
219a	sp|P46783|RS10_HUMAN	1.0000	40S ribosomal protein S10 OS=Homo sapiens GN=RPS10 PE=1 SV=1	23.0	4	0.07	AEAGAGSATEFQFR+DYLHLPPEIVPATLR+IAIYELLFK
26	sp|P35998-2|PRS7_HUMAN sp|P35998|PRS7_HUMAN	1.0000	Isoform of P35998, Isoform 2 of 26S protease regulatory subunit 7 OS=Homo sapiens GN=PSMC2;26S protease regulatory subunit 7 OS=Homo sapiens GN=PSMC2 PE=1 SV=3	11.5	4	0.08	EVVETPLLHPER+FVNLGIEPPK+GVLLFGPPGTGK
215a	sp|P43307|SSRA_HUMAN tr|C9IZQ1|C9IZQ1_HUMAN tr|C9J3L8|C9J3L8_HUMAN tr|C9J5W0|C9J5W0_HUMAN tr|E9PAL7|E9PAL7_HUMAN	1.0000	Translocon-associated protein subunit alpha OS=Homo sapiens GN=SSR1 PE=1 SV=3;Isoform of P43307, Translocon-associated protein subunit alpha OS=Homo sapiens GN=SSR1 PE=1 SV=1;Isoform of P43307, Translocon-associated protein subunit alpha OS=Homo sapiens GN=SSR1 PE=1 SV=1;Isoform of P43307, Translocon-associated protein subunit alpha OS=Homo sapiens GN=SSR1 PE=1 SV=1;Isoform of P43307, Translocon-…	15.8	4	0.08	EEEDVSGEPEASPSADTTILFVK+FLVGFTNK+GEDFPANNIVK
212a	sp|P42694|HELZ_HUMAN tr|J3QS41|J3QS41_HUMAN	1.0000	Probable helicase with zinc finger domain OS=Homo sapiens GN=HELZ PE=1 SV=2;Isoform of P42694, Probable helicase with zinc finger domain OS=Homo sapiens GN=HELZ PE=1 SV=1	3.9	4	0.08	LDDGSIGVVTPYADQVFR+LTSSAEDEVETTYSR+TIIDFEPNETTDLEK+VMIDAASTEDLEYLMHAKQQLVTTAKR
211a	sp|P41252|SYIC_HUMAN tr|J3KR24|J3KR24_HUMAN	1.0000	Isoleucine--tRNA ligase, cytoplasmic OS=Homo sapiens GN=IARS PE=1 SV=2;Isoform of P41252, Isoleucine--tRNA ligase, cytoplasmic OS=Homo sapiens GN=IARS PE=1 SV=1	4.2	4	0.08	EEEGTGVVHQAPYFGAEDYR+LFLNETQTQEITEDIPVK+LYLINSPVVR
201a	sp|P31948-2|STIP1_HUMAN sp|P31948|STIP1_HUMAN	1.0000	Isoform of P31948, Isoform 2 of Stress-induced-phosphoprotein 1 OS=Homo sapiens GN=STIP1;Stress-induced-phosphoprotein 1 OS=Homo sapiens GN=STIP1 PE=1 SV=1	7.4	4	0.06	AAALEAMK+AAALEFLNR+LAYINPDLALEEK+LMDVGLIAIR
189a	sp|P25685|DNJB1_HUMAN	1.0000	DnaJ homolog subfamily B member 1 OS=Homo sapiens GN=DNAJB1 PE=1 SV=4	11.5	4	0.07	EIAEAYDVLSDPR+NPFDTFFGQR+TIPVVFK+TVLEQVLPI
186a	sp|P23258|TBG1_HUMAN	1.0000	Tubulin gamma-1 chain OS=Homo sapiens GN=TUBG1 PE=1 SV=2	7.1	4	0.08	AVLLDLEPR+DVFFYQADDEHYIPR+EAFLEQFR
180a	sp|P19338|NUCL_HUMAN	1.0000	Nucleolin OS=Homo sapiens GN=NCL PE=1 SV=3	6.8	4	0.06	FGYVDFESAEDLEK+GFGFVDFNSEEDAK+GIAYIEFK+GLSEDTTEETLK
177a	sp|P17096-3|HMGA1_HUMAN sp|P17096|HMGA1_HUMAN	1.0000	Isoform of P17096, Isoform HMG-R of High mobility group protein HMG-I/HMG-Y OS=Homo sapiens GN=HMGA1;High mobility group protein HMG-I/HMG-Y OS=Homo sapiens GN=HMGA1 PE=1 SV=3	23.4	4	0.07	EPSEVPTPK+KQPPVSPGTALVGSQK+QPPVSPGTALVGSQK
175a	sp|P16278-2|BGAL_HUMAN sp|P16278-3|BGAL_HUMAN sp|P16278|BGAL_HUMAN tr|E7EQ29|E7EQ29_HUMAN	1.0000	Isoform of P16278, Isoform 2 of Beta-galactosidase OS=Homo sapiens GN=GLB1;Isoform of P16278, Isoform 3 of Beta-galactosidase OS=Homo sapiens GN=GLB1;Beta-galactosidase OS=Homo sapiens GN=GLB1 PE=1 SV=2;Isoform of P16278, Beta-galactosidase OS=Homo sapiens GN=GLB1 PE=1 SV=1	6.6	4	0.07	SLYPLTFIQVK+TEAVASSLYDILAR+VNYGAYINDFK
174a	sp|P15880|RS2_HUMAN tr|E9PQD7|E9PQD7_HUMAN tr|H0YEN5|H0YEN5_HUMAN	1.0000	40S ribosomal protein S2 OS=Homo sapiens GN=RPS2 PE=1 SV=2;Isoform of P15880, 40S ribosomal protein S2 OS=Homo sapiens GN=RPS2 PE=1 SV=1;Isoform of P15880, 40S ribosomal protein S2 (Fragment) OS=Homo sapiens GN=RPS2 PE=1 SV=1	18.5	4	0.07	GTGIVSAPVPK+SLEEIYLFSLPIK+SPYQEFTDHLVK
142a	sp|P04843|RPN1_HUMAN	1.0000	Dolichyl-diphosphooligosaccharide--protein glycosyltransferase subunit 1 OS=Homo sapiens GN=RPN1 PE=1 SV=1	7.6	4	0.08	ALTSEIALLQSR+LPVALDPGAK+SEDLLDYGPFR+TILPAAAQDVYYR
134a	sp|O95714|HERC2_HUMAN	1.0000	E3 ubiquitin-protein ligase HERC2 OS=Homo sapiens GN=HERC2 PE=1 SV=2	1.0	4	0.07	LEGIDTILK+LGLGISSGTVPIPR+QFEYEDPIVR+SAQGTSAPLLPLLQR
130a	sp|O75955-2|FLOT1_HUMAN sp|O75955|FLOT1_HUMAN	1.0000	Isoform of O75955, Isoform 2 of Flotillin-1 OS=Homo sapiens GN=FLOT1;Flotillin-1 OS=Homo sapiens GN=FLOT1 PE=1 SV=3	12.9	4	0.07	AAYDIEVNTR+AQQVAVQEQEIAR+ITLVSSGSGTMGAAK+VTGEVLDILTR
120a	sp|O60232|SSA27_HUMAN tr|H0YEB6|H0YEB6_HUMAN	1.0000	Sjoegren syndrome/scleroderma autoantigen 1 OS=Homo sapiens GN=SSSCA1 PE=1 SV=1;Isoform of O60232, Sjoegren syndrome/scleroderma autoantigen 1 (Fragment) OS=Homo sapiens GN=SSSCA1 PE=1 SV=1	11.9	4	0.08	DNPALNAQAALSQAR+LMGDYLLR
105a	sp|O00165-2|HAX1_HUMAN sp|O00165|HAX1_HUMAN	1.0000	Isoform of O00165, Isoform 2 of HCLS1-associated protein X-1 OS=Homo sapiens GN=HAX1;HCLS1-associated protein X-1 OS=Homo sapiens GN=HAX1 PE=1 SV=2	10.4	4	0.07	DPFFGGMTR+GFFGFPGPR+IFGGVLESDAR
423	sp|Q9UBF2-2|COPG2_HUMAN sp|Q9UBF2|COPG2_HUMAN	0.9999	Isoform of Q9UBF2, Isoform 2 of Coatomer subunit gamma-2 OS=Homo sapiens GN=COPG2;Coatomer subunit gamma-2 OS=Homo sapiens GN=COPG2 PE=1 SV=1	5.6	4	0.05	AEITLVATKPEK+ITDGTMLQAIER+SSEPVQLTEAETEYFVR
414	sp|O43143|DHX15_HUMAN	0.9999	Pre-mRNA-splicing factor ATP-dependent RNA helicase DHX15 OS=Homo sapiens GN=DHX15 PE=1 SV=2	4.2	4	0.06	EVDDLGPEVGDIK+FTDILVR+TEMQDNTYPEILR
156c	sp|P14625|ENPL_HUMAN tr|Q96GW1|Q96GW1_HUMAN	0.9999	Endoplasmin OS=Homo sapiens GN=HSP90B1 PE=1 SV=1;Isoform of P14625, Endoplasmin OS=Homo sapiens GN=HSP90B1 PE=1 SV=1	12.7	4	0.05	EEASDYLELDTIK+ELISNASDALDK+TETVEEPMEEEEAAK
412b	sp|P07477|TRY1_HUMAN sp|P07478|TRY2_HUMAN sp|Q8NHM4|TRY6_HUMAN tr|A0A087WW55|A0A087WW55_HUMAN tr|A0A0J9YW57|A0A0J9YW57_HUMAN tr|A0A0J9YXX4|A0A0J9YXX4_HUMAN tr|A0A0J9YYC8|A0A0J9YYC8_HUMAN tr|A6XMV8|A6XMV8_HUMAN tr|A6XMV9|A6XMV9_HUMAN tr|E7EQ64|E7EQ64_HUMAN tr|H0Y8D1|H0Y8D1_HUMAN tr|Q5NV56|Q5NV56_HUMAN	0.9998	Trypsin-1 OS=Homo sapiens GN=PRSS1 PE=1 SV=1;Trypsin-2 OS=Homo sapiens GN=PRSS2 PE=1 SV=1;Putative trypsin-6 OS=Homo sapiens GN=PRSS3P2 PE=5 SV=2;Isoform of P07477, Trypsin-1 OS=Homo sapiens GN=PRSS1 PE=1 SV=1;Isoform of P07478, Trypsin-2 OS=Homo sapiens GN=PRSS2 PE=1 SV=1;Isoform of P07478, Trypsin-2 OS=Homo sapiens GN=PRSS2 PE=1 SV=1;Isoform of P07478, Trypsin-2 OS=Homo sapiens GN=PRSS2 PE=1 SV…	8.1	4	0.05	LGEHNIEVLEGNEQFINAAK+VLEGNEQFINAAK
306a	sp|Q15365|PCBP1_HUMAN	0.9997	Poly(rC)-binding protein 1 OS=Homo sapiens GN=PCBP1 PE=1 SV=2	11.5	4	0.04	AFAMIIDK+ESTGAQVQVAGDMLPNSTER+IITLTGPTNAIFK
149j	sp|Q8N1N4|K2C78_HUMAN	0.9997	Keratin, type II cytoskeletal 78 OS=Homo sapiens GN=KRT78 PE=2 SV=2	3.7	4	0.03	FASFIDK+FLEQQNK+TLNNQFASFIDK
259b	sp|P63104|1433Z_HUMAN tr|E7EX29|E7EX29_HUMAN	0.9996	14-3-3 protein zeta/delta OS=Homo sapiens GN=YWHAZ PE=1 SV=1;Isoform of P63104, 14-3-3 protein zeta/delta (Fragment) OS=Homo sapiens GN=YWHAZ PE=1 SV=1	9.8	4	0.03	DSTLIMQLLR+SVTEQGAELSNEER
292a	sp|Q13555-10|KCC2G_HUMAN sp|Q13555-2|KCC2G_HUMAN sp|Q13555-3|KCC2G_HUMAN sp|Q13555-4|KCC2G_HUMAN sp|Q13555-5|KCC2G_HUMAN sp|Q13555-6|KCC2G_HUMAN sp|Q13555-7|KCC2G_HUMAN sp|Q13555-8|KCC2G_HUMAN sp|Q13555-9|KCC2G_HUMAN sp|Q13555|KCC2G_HUMAN tr|A0A0A0MS52|A0A0A0MS52_HUMAN tr|A0A0A0MT11|A0A0A0MT11_HUMAN tr|Q5SWX3|Q5SWX3_HUMAN tr|Q8WU40|Q8WU40_HUMAN	0.9995	Isoform of Q13555, Isoform 10 of Calcium/calmodulin-dependent protein kinase type II subunit gamma OS=Homo sapiens GN=CAMK2G;Isoform of Q13555, Isoform 2 of Calcium/calmodulin-dependent protein kinase type II subunit gamma OS=Homo sapiens GN=CAMK2G;Isoform of Q13555, Isoform 3 of Calcium/calmodulin-dependent protein kinase type II subunit gamma OS=Homo sapiens GN=CAMK2G;Isoform of Q13555, Isoform…	6.9	4	0.05	DLKPENLLLASK+FYFENLLSK+NLINQMLTINPAK
144b	sp|P0C0S5|H2AZ_HUMAN sp|Q71UI9-2|H2AV_HUMAN sp|Q71UI9|H2AV_HUMAN tr|C9J0D1|C9J0D1_HUMAN	0.9985	Histone H2A.Z OS=Homo sapiens GN=H2AFZ PE=1 SV=2;Isoform of Q71UI9, Isoform 2 of Histone H2A.V OS=Homo sapiens GN=H2AFV;Histone H2A.V OS=Homo sapiens GN=H2AFV PE=1 SV=3;Isoform of Q71UI9, Histone H2A OS=Homo sapiens GN=H2AFV PE=3 SV=1	22.8	4	0.05	AGLQFPVGR+GDEELDSLIK+HLQLAIR
306b	sp|Q15366-2|PCBP2_HUMAN sp|Q15366-3|PCBP2_HUMAN sp|Q15366-4|PCBP2_HUMAN sp|Q15366-5|PCBP2_HUMAN sp|Q15366-6|PCBP2_HUMAN sp|Q15366-7|PCBP2_HUMAN sp|Q15366-8|PCBP2_HUMAN sp|Q15366|PCBP2_HUMAN tr|F8VXH9|F8VXH9_HUMAN tr|F8VZX2|F8VZX2_HUMAN tr|F8W0G4|F8W0G4_HUMAN tr|H3BRU6|H3BRU6_HUMAN	0.9977	Isoform of Q15366, Isoform 2 of Poly(rC)-binding protein 2 OS=Homo sapiens GN=PCBP2;Isoform of Q15366, Isoform 3 of Poly(rC)-binding protein 2 OS=Homo sapiens GN=PCBP2;Isoform of Q15366, Isoform 4 of Poly(rC)-binding protein 2 OS=Homo sapiens GN=PCBP2;Isoform of Q15366, Isoform 5 of Poly(rC)-binding protein 2 OS=Homo sapiens GN=PCBP2;Isoform of Q15366, Isoform 6 of Poly(rC)-binding protein 2 OS=H…	12.4	4	0.04	AFAMIIDK+ESTGAQVQVAGDMLPNSTER+IITLAGPTNAIFK
468a	sp|Q14008-2|CKAP5_HUMAN sp|Q14008-3|CKAP5_HUMAN sp|Q14008|CKAP5_HUMAN	0.9968	Isoform of Q14008, Isoform 2 of Cytoskeleton-associated protein 5 OS=Homo sapiens GN=CKAP5;Isoform of Q14008, Isoform 3 of Cytoskeleton-associated protein 5 OS=Homo sapiens GN=CKAP5;Cytoskeleton-associated protein 5 OS=Homo sapiens GN=CKAP5 PE=1 SV=3	1.5	4	0.06	EGLAELYEYKK+IILLKPIIK+VNDFLAEIFK
560	sp|P63173|RL38_HUMAN	0.9911	60S ribosomal protein L38 OS=Homo sapiens GN=RPL38 PE=1 SV=2	14.3	4	0.08	QSLPPGLAVK
95	sp|Q9Y2S7|PDIP2_HUMAN tr|B4DEM9|B4DEM9_HUMAN	1.0000	Polymerase delta-interacting protein 2 OS=Homo sapiens GN=POLDIP2 PE=1 SV=1;Isoform of Q9Y2S7, Polymerase delta-interacting protein 2 OS=Homo sapiens GN=POLDIP2 PE=1 SV=1	9.1	3	0.06	FLLYDQTK+IFSLSGTLETVR+LENLDSDVVQLR
93	sp|Q9UJP4-2|KLH21_HUMAN sp|Q9UJP4|KLH21_HUMAN	1.0000	Isoform of Q9UJP4, Isoform 2 of Kelch-like protein 21 OS=Homo sapiens GN=KLHL21;Kelch-like protein 21 OS=Homo sapiens GN=KLHL21 PE=1 SV=4	6.3	3	0.06	AADLLQFPAVK+EEAAYQLALR+VAVSGDNAEPLLR
89	sp|Q9NYU2-2|UGGG1_HUMAN sp|Q9NYU2|UGGG1_HUMAN	1.0000	Isoform of Q9NYU2, Isoform 2 of UDP-glucose:glycoprotein glucosyltransferase 1 OS=Homo sapiens GN=UGGT1;UDP-glucose:glycoprotein glucosyltransferase 1 OS=Homo sapiens GN=UGGT1 PE=1 SV=3	1.7	3	0.04	FLFVDADQIVR+LNIQPSEADYAVDIR
88	sp|Q9NX63|MIC19_HUMAN tr|C9JRZ6|C9JRZ6_HUMAN tr|F8WAR4|F8WAR4_HUMAN	1.0000	MICOS complex subunit MIC19 OS=Homo sapiens GN=CHCHD3 PE=1 SV=1;Isoform of Q9NX63, MICOS complex subunit OS=Homo sapiens GN=CHCHD3 PE=1 SV=1;Isoform of Q9NX63, MICOS complex subunit OS=Homo sapiens GN=CHCHD3 PE=1 SV=1	11.5	3	0.06	VAEELALEQAK+YSGAYGASVSDEELK
79	sp|Q99623-2|PHB2_HUMAN sp|Q99623|PHB2_HUMAN tr|F5GWA7|F5GWA7_HUMAN tr|F5GY37|F5GY37_HUMAN tr|F5H3X6|F5H3X6_HUMAN tr|J3KPX7|J3KPX7_HUMAN	1.0000	Isoform of Q99623, Isoform 2 of Prohibitin-2 OS=Homo sapiens GN=PHB2;Prohibitin-2 OS=Homo sapiens GN=PHB2 PE=1 SV=2;Isoform of Q99623, Prohibitin-2 (Fragment) OS=Homo sapiens GN=PHB2 PE=1 SV=1;Isoform of Q99623, Prohibitin-2 OS=Homo sapiens GN=PHB2 PE=1 SV=1;Isoform of Q99623, Prohibitin-2 (Fragment) OS=Homo sapiens GN=PHB2 PE=1 SV=2;Isoform of Q99623, Prohibitin-2 OS=Homo sapiens GN=PHB2 PE=1 SV…	9.9	3	0.04	FNASQLITQR+VLPSIVNEVLK
77	sp|Q96L58|B3GT6_HUMAN	1.0000	Beta-1,3-galactosyltransferase 6 OS=Homo sapiens GN=B3GALT6 PE=1 SV=2	6.7	3	0.06	FAVGTAGLGAEER+LDALLAELR
74	sp|Q92908-2|GATA6_HUMAN sp|Q92908|GATA6_HUMAN	1.0000	Isoform of Q92908, Isoform 2 of Transcription factor GATA-6 OS=Homo sapiens GN=GATA6;Transcription factor GATA-6 OS=Homo sapiens GN=GATA6 PE=1 SV=2	5.1	3	0.06	AGAPLPVPR+GPSADLLEDLSESR
68	sp|Q8N5F7|NKAP_HUMAN	1.0000	NF-kappa-B-activating protein OS=Homo sapiens GN=NKAP PE=1 SV=1	10.8	3	0.04	TKAEEPSDLIGPEAPK+TLTSQDDKPLNYGHALLPGEGAAMAEYVK
67	sp|Q8IXW5-2|RPAP2_HUMAN sp|Q8IXW5|RPAP2_HUMAN	1.0000	Isoform of Q8IXW5, Isoform 2 of Putative RNA polymerase II subunit B1 CTD phosphatase RPAP2 OS=Homo sapiens GN=RPAP2;Putative RNA polymerase II subunit B1 CTD phosphatase RPAP2 OS=Homo sapiens GN=RPAP2 PE=1 SV=1	6.3	3	0.04	ESQNSLDESLPFR+FFEAQIPK+GSGTAIKPLPSYENLK
66	sp|Q8IVD9|NUDC3_HUMAN	1.0000	NudC domain-containing protein 3 OS=Homo sapiens GN=NUDCD3 PE=1 SV=3	10.5	3	0.05	EMAHGSQEAEAPGAVAGAAEVPR+SMATVDEEEQAVLDR
7	sp|O43164-2|PJA2_HUMAN sp|O43164|PJA2_HUMAN	1.0000	Isoform of O43164, Isoform 2 of E3 ubiquitin-protein ligase Praja-2 OS=Homo sapiens GN=PJA2;E3 ubiquitin-protein ligase Praja-2 OS=Homo sapiens GN=PJA2 PE=1 SV=4	6.2	3	0.06	AGDDYEVLELDDVPK+DEFEELDSVPLVK+LISSSQVDQETGFNR
55	sp|Q15645|PCH2_HUMAN	1.0000	Pachytene checkpoint protein 2 homolog OS=Homo sapiens GN=TRIP13 PE=1 SV=2	7.2	3	0.06	IDVAFVDR+LSLLLNDISR+VVNAVLTQIDQIK
54	sp|Q15084-2|PDIA6_HUMAN sp|Q15084-3|PDIA6_HUMAN sp|Q15084-4|PDIA6_HUMAN sp|Q15084-5|PDIA6_HUMAN sp|Q15084|PDIA6_HUMAN	1.0000	Isoform of Q15084, Isoform 2 of Protein disulfide-isomerase A6 OS=Homo sapiens GN=PDIA6;Isoform of Q15084, Isoform 3 of Protein disulfide-isomerase A6 OS=Homo sapiens GN=PDIA6;Isoform of Q15084, Isoform 4 of Protein disulfide-isomerase A6 OS=Homo sapiens GN=PDIA6;Isoform of Q15084, Isoform 5 of Protein disulfide-isomerase A6 OS=Homo sapiens GN=PDIA6;Protein disulfide-isomerase A6 OS=Homo sapiens …	11.7	3	0.05	DGELPVEDDIDLSDVELDDLGK+LAAVDATVNQVLASR+TGEAIVDAALSALR
50	sp|Q13045-2|FLII_HUMAN sp|Q13045-3|FLII_HUMAN sp|Q13045|FLII_HUMAN	1.0000	Isoform of Q13045, Isoform 2 of Protein flightless-1 homolog OS=Homo sapiens GN=FLII;Isoform of Q13045, Isoform 3 of Protein flightless-1 homolog OS=Homo sapiens GN=FLII;Protein flightless-1 homolog OS=Homo sapiens GN=FLII PE=1 SV=2	2.0	3	0.05	ADLTALFLPR+AVQGAQQPSLYQIR
404a	sp|Q9Y3F4-2|STRAP_HUMAN sp|Q9Y3F4|STRAP_HUMAN	1.0000	Isoform of Q9Y3F4, Isoform 2 of Serine-threonine kinase receptor-associated protein OS=Homo sapiens GN=STRAP;Serine-threonine kinase receptor-associated protein OS=Homo sapiens GN=STRAP PE=1 SV=1	13.7	3	0.05	SFEAPATINSASLHPEK+TVDFTQDSNYLLTGGQDK+YDYNSGEELESYK
397a	sp|Q9ULJ8-3|NEB1_HUMAN sp|Q9ULJ8-4|NEB1_HUMAN	1.0000	Isoform of Q9ULJ8, Isoform 3 of Neurabin-1 OS=Homo sapiens GN=PPP1R9A;Isoform of Q9ULJ8, Isoform 4 of Neurabin-1 OS=Homo sapiens GN=PPP1R9A	3.7	3	0.05	KPSNSFYNHMHITKLLPPK+LELFPVELEK+NDEVDPVAASAEYELEK
396b	sp|Q8IZ40|RCOR2_HUMAN	1.0000	REST corepressor 2 OS=Homo sapiens GN=RCOR2 PE=1 SV=2	5.7	3	0.04	DFGAIAEVIGNK+GLDSQLISLK+IQQMLPDK
386a	sp|Q9P035|HACD3_HUMAN tr|H3BPZ1|H3BPZ1_HUMAN tr|H3BS72|H3BS72_HUMAN	1.0000	Very-long-chain (3R)-3-hydroxyacyl-CoA dehydratase 3 OS=Homo sapiens GN=HACD3 PE=1 SV=2;Isoform of Q9P035, Very-long-chain (3R)-3-hydroxyacyl-CoA dehydratase 3 OS=Homo sapiens GN=HACD3 PE=1 SV=1;Isoform of Q9P035, Very-long-chain (3R)-3-hydroxyacyl-CoA dehydratase 3 OS=Homo sapiens GN=HACD3 PE=1 SV=1	10.4	3	0.06	FSFTLPYPVK+LESEGSPETLTNLR+RPLFLAPDFDR
385a	sp|Q9NZ01|TECR_HUMAN	1.0000	Very-long-chain enoyl-CoA reductase OS=Homo sapiens GN=TECR PE=1 SV=1	9.7	3	0.06	HYEVEILDAK+LLETLFVHR+VEPHATIAEIK
378a	sp|Q9H9H4|VP37B_HUMAN tr|F5H4M0|F5H4M0_HUMAN	1.0000	Vacuolar protein sorting-associated protein 37B OS=Homo sapiens GN=VPS37B PE=1 SV=1;Isoform of Q9H9H4, Vacuolar protein sorting-associated protein 37B (Fragment) OS=Homo sapiens GN=VPS37B PE=1 SV=1	15.9	3	0.06	LPELAPTAPLPYPAPEASGPPAVAPR+SLAEGNLLYQPQLDTLK
368a	sp|Q9BUJ2-2|HNRL1_HUMAN sp|Q9BUJ2-3|HNRL1_HUMAN sp|Q9BUJ2-4|HNRL1_HUMAN sp|Q9BUJ2|HNRL1_HUMAN tr|A0A0A0MRA5|A0A0A0MRA5_HUMAN tr|B7Z4B8|B7Z4B8_HUMAN	1.0000	Isoform of Q9BUJ2, Isoform 2 of Heterogeneous nuclear ribonucleoprotein U-like protein 1 OS=Homo sapiens GN=HNRNPUL1;Isoform of Q9BUJ2, Isoform 3 of Heterogeneous nuclear ribonucleoprotein U-like protein 1 OS=Homo sapiens GN=HNRNPUL1;Isoform of Q9BUJ2, Isoform 4 of Heterogeneous nuclear ribonucleoprotein U-like protein 1 OS=Homo sapiens GN=HNRNPUL1;Heterogeneous nuclear ribonucleoprotein U-like p…	5.1	3	0.06	NYILDQTNVYGSAQR+QNQFYDTQVIK+YNILGTNAIMDK
367a	sp|Q9BU76-3|MMTA2_HUMAN sp|Q9BU76-4|MMTA2_HUMAN sp|Q9BU76|MMTA2_HUMAN	1.0000	Isoform of Q9BU76, Isoform 3 of Multiple myeloma tumor-associated protein 2 OS=Homo sapiens GN=MMTAG2;Isoform of Q9BU76, Isoform 4 of Multiple myeloma tumor-associated protein 2 OS=Homo sapiens GN=MMTAG2;Multiple myeloma tumor-associated protein 2 OS=Homo sapiens GN=MMTAG2 PE=1 SV=1	23.9	3	0.06	EALLAALGYK+ENYLGNSLMAPVGR+LLGLGSASGSVGR
43	sp|P62910|RL32_HUMAN tr|D3YTB1|D3YTB1_HUMAN tr|F8W727|F8W727_HUMAN	1.0000	60S ribosomal protein L32 OS=Homo sapiens GN=RPL32 PE=1 SV=2;Isoform of P62910, 60S ribosomal protein L32 (Fragment) OS=Homo sapiens GN=RPL32 PE=1 SV=1;Isoform of P62910, 60S ribosomal protein L32 OS=Homo sapiens GN=RPL32 PE=1 SV=1	16.5	3	0.06	GQILMPNIGYGSNK+HMLPSGFR
365a	sp|Q9BSJ2-3|GCP2_HUMAN sp|Q9BSJ2-4|GCP2_HUMAN sp|Q9BSJ2|GCP2_HUMAN	1.0000	Isoform of Q9BSJ2, Isoform 2 of Gamma-tubulin complex component 2 OS=Homo sapiens GN=TUBGCP2;Isoform of Q9BSJ2, Isoform 3 of Gamma-tubulin complex component 2 OS=Homo sapiens GN=TUBGCP2;Gamma-tubulin complex component 2 OS=Homo sapiens GN=TUBGCP2 PE=1 SV=2	6.9	3	0.05	LDGELGGQTLEHSTVLGLPAGAEER+QLGSVATGSTLQQSLELK+VLLDFLMEEK
352a	sp|Q96EY5|MB12A_HUMAN	1.0000	Multivesicular body subunit 12A OS=Homo sapiens GN=MVB12A PE=1 SV=1	17.2	3	0.06	DMQGLSLDAASQPSK+LLPLGATDTAVFDVR+SLADIEEEYNYGFVVEK
41	sp|P62851|RS25_HUMAN	1.0000	40S ribosomal protein S25 OS=Homo sapiens GN=RPS25 PE=1 SV=1	22.4	3	0.06	AALQELLSK+LITPAVVSER+LNNLVLFDK
5	sp|O15027-2|SC16A_HUMAN sp|O15027-3|SC16A_HUMAN sp|O15027-4|SC16A_HUMAN sp|O15027-5|SC16A_HUMAN sp|O15027|SC16A_HUMAN tr|A0A0C4DH09|A0A0C4DH09_HUMAN tr|F1T0I1|F1T0I1_HUMAN tr|J3KNL6|J3KNL6_HUMAN tr|X6RGP5|X6RGP5_HUMAN	1.0000	Isoform of O15027, Isoform 2 of Protein transport protein Sec16A OS=Homo sapiens GN=SEC16A;Isoform of O15027, Isoform 3 of Protein transport protein Sec16A OS=Homo sapiens GN=SEC16A;Isoform of O15027, Isoform 4 of Protein transport protein Sec16A OS=Homo sapiens GN=SEC16A;Isoform of O15027, Isoform 5 of Protein transport protein Sec16A OS=Homo sapiens GN=SEC16A;Protein transport protein Sec16A OS…	1.5	3	0.04	ADSGPTQPPLSLSPAPETK+TMATMGDTLASR
349a	sp|Q96CW5-2|GCP3_HUMAN sp|Q96CW5|GCP3_HUMAN	1.0000	Isoform of Q96CW5, Isoform 2 of Gamma-tubulin complex component 3 OS=Homo sapiens GN=TUBGCP3;Gamma-tubulin complex component 3 OS=Homo sapiens GN=TUBGCP3 PE=1 SV=2	4.4	3	0.05	ATNAQFDSPEILR+DILYVFQGIDGK+YLLLGQGDFIR
348a	sp|Q96CU9-3|FXRD1_HUMAN sp|Q96CU9|FXRD1_HUMAN	1.0000	Isoform of Q96CU9, Isoform 3 of FAD-dependent oxidoreductase domain-containing protein 1 OS=Homo sapiens GN=FOXRED1;FAD-dependent oxidoreductase domain-containing protein 1 OS=Homo sapiens GN=FOXRED1 PE=1 SV=2	9.3	3	0.06	FNPSGYLLLASEK+SPTEQEEPDPANLEVDHDFFQDK+VPAFETLK
346a	sp|Q96AX9-11|MIB2_HUMAN sp|Q96AX9-12|MIB2_HUMAN sp|Q96AX9-13|MIB2_HUMAN sp|Q96AX9-14|MIB2_HUMAN sp|Q96AX9-2|MIB2_HUMAN sp|Q96AX9-3|MIB2_HUMAN sp|Q96AX9-4|MIB2_HUMAN sp|Q96AX9-5|MIB2_HUMAN sp|Q96AX9-6|MIB2_HUMAN sp|Q96AX9-7|MIB2_HUMAN sp|Q96AX9|MIB2_HUMAN tr|E9PD12|E9PD12_HUMAN tr|F2Z2L2|F2Z2L2_HUMAN tr|H0YAM8|H0YAM8_HUMAN	1.0000	Isoform of Q96AX9, Isoform 11 of E3 ubiquitin-protein ligase MIB2 OS=Homo sapiens GN=MIB2;Isoform of Q96AX9, Isoform 12 of E3 ubiquitin-protein ligase MIB2 OS=Homo sapiens GN=MIB2;Isoform of Q96AX9, Isoform 13 of E3 ubiquitin-protein ligase MIB2 OS=Homo sapiens GN=MIB2;Isoform of Q96AX9, Isoform 14 of E3 ubiquitin-protein ligase MIB2 OS=Homo sapiens GN=MIB2;Isoform of Q96AX9, Isoform 2 of E3 ubiq…	3.7	3	0.06	ADAINSTQSTALHVAVQR+LRPDGSEVASAAPAPGPPR
340a	sp|Q8WWC4|CB047_HUMAN	1.0000	Uncharacterized protein C2orf47, mitochondrial OS=Homo sapiens GN=C2orf47 PE=1 SV=1	11.3	3	0.05	EFSITEFSEGAK+FDLLEELVAK+QLLSASYEFQR
327a	sp|Q8IUF1|CBWD2_HUMAN sp|Q9BRT8-3|CBWD1_HUMAN sp|Q9BRT8|CBWD1_HUMAN tr|A0A087X140|A0A087X140_HUMAN tr|C9J3G2|C9J3G2_HUMAN	1.0000	COBW domain-containing protein 2 OS=Homo sapiens GN=CBWD2 PE=1 SV=1;Isoform of Q9BRT8, Isoform 3 of COBW domain-containing protein 1 OS=Homo sapiens GN=CBWD1;COBW domain-containing protein 1 OS=Homo sapiens GN=CBWD1 PE=1 SV=1;Isoform of Q9BRT8, COBW domain-containing protein 1 OS=Homo sapiens GN=CBWD1 PE=1 SV=1;Isoform of Q8IUF1, COBW domain-containing protein 2 OS=Homo sapiens GN=CBWD2 PE=1 SV=2	12.4	3	0.06	IPVTIITGYLGAGK+SINGLGQILETQR+VAVILNEFGEGSALEK
318a	sp|Q5JTV8-2|TOIP1_HUMAN sp|Q5JTV8-3|TOIP1_HUMAN tr|J3KN66|J3KN66_HUMAN	1.0000	Isoform of Q5JTV8, Isoform 2 of Torsin-1A-interacting protein 1 OS=Homo sapiens GN=TOR1AIP1;Isoform of Q5JTV8, Isoform 3 of Torsin-1A-interacting protein 1 OS=Homo sapiens GN=TOR1AIP1;Isoform of Q5JTV8, Torsin-1A-interacting protein 1 OS=Homo sapiens GN=TOR1AIP1 PE=1 SV=1	10.6	3	0.06	SIQEAPAVSEDLVIR+VNFSEEGETEEDDQDSSHSSVTTVK
316a	sp|Q5H9R7-2|PP6R3_HUMAN sp|Q5H9R7-3|PP6R3_HUMAN sp|Q5H9R7-4|PP6R3_HUMAN sp|Q5H9R7-5|PP6R3_HUMAN sp|Q5H9R7-6|PP6R3_HUMAN sp|Q5H9R7|PP6R3_HUMAN tr|E9PKF6|E9PKF6_HUMAN tr|E9PQP7|E9PQP7_HUMAN tr|H0YEN2|H0YEN2_HUMAN tr|H7BXH2|H7BXH2_HUMAN	1.0000	Isoform of Q5H9R7, Isoform 2 of Serine/threonine-protein phosphatase 6 regulatory subunit 3 OS=Homo sapiens GN=PPP6R3;Isoform of Q5H9R7, Isoform 3 of Serine/threonine-protein phosphatase 6 regulatory subunit 3 OS=Homo sapiens GN=PPP6R3;Isoform of Q5H9R7, Isoform 4 of Serine/threonine-protein phosphatase 6 regulatory subunit 3 OS=Homo sapiens GN=PPP6R3;Isoform of Q5H9R7, Isoform 5 of Serine/threon…	3.3	3	0.06	FADQDDIGNVSFDR+GPNSALVQQLIK
311a	sp|Q16576|RBBP7_HUMAN	1.0000	Histone-binding protein RBBP7 OS=Homo sapiens GN=RBBP7 PE=1 SV=1	8.2	3	0.06	EMFEDTVEER+GEFGGFGSVTGK+TPSSDVLVFDYTK
308a	sp|Q15393|SF3B3_HUMAN	1.0000	Splicing factor 3B subunit 3 OS=Homo sapiens GN=SF3B3 PE=1 SV=4	3.5	3	0.05	LGAVFNQVAFPLQYTPR+LTISSPLEAHK+TVLDPVTGDLSDTR
299a	sp|Q14247-3|SRC8_HUMAN sp|Q14247|SRC8_HUMAN	1.0000	Isoform of Q14247, Isoform 3 of Src substrate cortactin OS=Homo sapiens GN=CTTN;Src substrate cortactin OS=Homo sapiens GN=CTTN PE=1 SV=2	8.2	3	0.05	NASTFEDVTQVSSAYQK+VDQSAVGFEYQGK+YGLFPANYVELR
297a	sp|Q14126|DSG2_HUMAN	1.0000	Desmoglein-2 OS=Homo sapiens GN=DSG2 PE=1 SV=2	3.8	3	0.05	DMAGAQAAAVALNEEFLR+FLDDLGLK+IVSLEPAYPPVFYLNK
294a	sp|Q13724-2|MOGS_HUMAN sp|Q13724|MOGS_HUMAN	1.0000	Isoform of Q13724, Isoform 2 of Mannosyl-oligosaccharide glucosidase OS=Homo sapiens GN=MOGS;Mannosyl-oligosaccharide glucosidase OS=Homo sapiens GN=MOGS PE=1 SV=5	4.2	3	0.04	EVLLPEVGAK+LGPLLDILADSR+YLGLPGSLK
291a	sp|Q13490-2|BIRC2_HUMAN sp|Q13490|BIRC2_HUMAN tr|E9PMH5|E9PMH5_HUMAN	1.0000	Isoform of Q13490, Isoform 2 of Baculoviral IAP repeat-containing protein 2 OS=Homo sapiens GN=BIRC2;Baculoviral IAP repeat-containing protein 2 OS=Homo sapiens GN=BIRC2 PE=1 SV=2;Isoform of Q13490, Baculoviral IAP repeat-containing protein 2 OS=Homo sapiens GN=BIRC2 PE=1 SV=1	6.5	3	0.06	ELIDTILVK+GQEFVDEIQGR+YIPTEDVSGLSLEEQLR
286a	sp|Q13188-2|STK3_HUMAN sp|Q13188|STK3_HUMAN	1.0000	Isoform of Q13188, Isoform 2 of Serine/threonine-protein kinase 3 OS=Homo sapiens GN=STK3;Serine/threonine-protein kinase 3 OS=Homo sapiens GN=STK3 PE=1 SV=2	7.9	3	0.05	LADFGVAGQLTDTMAK+TLIEDEIATILK+VPQDGDFDFLK
285a	sp|Q12906-2|ILF3_HUMAN sp|Q12906-3|ILF3_HUMAN sp|Q12906-4|ILF3_HUMAN sp|Q12906-5|ILF3_HUMAN sp|Q12906-6|ILF3_HUMAN sp|Q12906-7|ILF3_HUMAN sp|Q12906|ILF3_HUMAN	1.0000	Isoform of Q12906, Isoform 2 of Interleukin enhancer-binding factor 3 OS=Homo sapiens GN=ILF3;Isoform of Q12906, Isoform 3 of Interleukin enhancer-binding factor 3 OS=Homo sapiens GN=ILF3;Isoform of Q12906, Isoform 4 of Interleukin enhancer-binding factor 3 OS=Homo sapiens GN=ILF3;Isoform of Q12906, Isoform 5 of Interleukin enhancer-binding factor 3 OS=Homo sapiens GN=ILF3;Isoform of Q12906, Isof…	4.1	3	0.06	AYAALAALEK+VLAGETLSVNDPPDVLDR
281a	sp|Q07021|C1QBP_HUMAN	1.0000	Complement component 1 Q subcomponent-binding protein, mitochondrial OS=Homo sapiens GN=C1QBP PE=1 SV=1	11.0	3	0.06	AFVDFLSDEIK+VEEQEPELTSTPNFVVEVIK
278a	sp|Q02790|FKBP4_HUMAN	1.0000	Peptidyl-prolyl cis-trans isomerase FKBP4 OS=Homo sapiens GN=FKBP4 PE=1 SV=3	6.5	3	0.06	FSFDLGK+GEDLTEEEDGGIIR+VLQLYPNNK
274a	sp|P78347-2|GTF2I_HUMAN sp|P78347-3|GTF2I_HUMAN sp|P78347-4|GTF2I_HUMAN sp|P78347|GTF2I_HUMAN	1.0000	Isoform of P78347, Isoform 2 of General transcription factor II-I OS=Homo sapiens GN=GTF2I;Isoform of P78347, Isoform 3 of General transcription factor II-I OS=Homo sapiens GN=GTF2I;Isoform of P78347, Isoform 4 of General transcription factor II-I OS=Homo sapiens GN=GTF2I;General transcription factor II-I OS=Homo sapiens GN=GTF2I PE=1 SV=2	2.7	3	0.05	DQSAVVVQGLPEGVAFK+QVEEIFNLK
32	sp|P47914|RL29_HUMAN	1.0000	60S ribosomal protein L29 OS=Homo sapiens GN=RPL29 PE=1 SV=2	14.5	3	0.05	AQAAAPASVPAQAPK+LAYIAHPK
269a	sp|P63208|SKP1_HUMAN tr|E5RJR5|E5RJR5_HUMAN	1.0000	S-phase kinase-associated protein 1 OS=Homo sapiens GN=SKP1 PE=1 SV=2;Isoform of P63208, S-phase kinase-associated protein 1 OS=Homo sapiens GN=SKP1 PE=1 SV=1	24.5	3	0.06	NDFTEEEEAQVR+TMLEDLGMDDEGDDDPVPLPNVNAAILK
268a	sp|P62917|RL8_HUMAN tr|E9PKZ0|E9PKZ0_HUMAN	1.0000	60S ribosomal protein L8 OS=Homo sapiens GN=RPL8 PE=1 SV=2;Isoform of P62917, 60S ribosomal protein L8 (Fragment) OS=Homo sapiens GN=RPL8 PE=1 SV=1	13.2	3	0.05	ASGNYATVISHNPETK+AVVGVVAGGGR
267a	sp|P62913-2|RL11_HUMAN sp|P62913|RL11_HUMAN	1.0000	Isoform of P62913, Isoform 2 of 60S ribosomal protein L11 OS=Homo sapiens GN=RPL11;60S ribosomal protein L11 OS=Homo sapiens GN=RPL11 PE=1 SV=2	13.0	3	0.06	VLEQLTGQTPVFSK+YDGIILPGK
262a	sp|P62280|RS11_HUMAN tr|M0QZC5|M0QZC5_HUMAN	1.0000	40S ribosomal protein S11 OS=Homo sapiens GN=RPS11 PE=1 SV=3;Isoform of P62280, 40S ribosomal protein S11 OS=Homo sapiens GN=RPS11 PE=1 SV=1	20.3	3	0.05	ILSGVVTK+QPTIFQNK+VLLGETGK
261a	sp|P62269|RS18_HUMAN	1.0000	40S ribosomal protein S18 OS=Homo sapiens GN=RPS18 PE=1 SV=3	19.1	3	0.06	AGELTEDEVER+IAFAITAIK+VITIMQNPR
257b	sp|P62191-2|PRS4_HUMAN sp|P62191|PRS4_HUMAN	1.0000	Isoform of P62191, Isoform 2 of 26S protease regulatory subunit 4 OS=Homo sapiens GN=PSMC1;26S protease regulatory subunit 4 OS=Homo sapiens GN=PSMC1 PE=1 SV=1	12.8	3	0.05	APQETYADIGGLDNQIQEIK+GVILYGPPGTGK+TMLELLNQLDGFDSR
256a	sp|P62158|CALM_HUMAN tr|E7EMB3|E7EMB3_HUMAN tr|E7ETZ0|E7ETZ0_HUMAN tr|H0Y7A7|H0Y7A7_HUMAN	1.0000	Calmodulin OS=Homo sapiens GN=CALM1 PE=1 SV=2;Isoform of P62158, Calmodulin OS=Homo sapiens GN=CALM2 PE=1 SV=1;Isoform of P62158, Calmodulin OS=Homo sapiens GN=CALM1 PE=1 SV=1;Isoform of P62158, Calmodulin (Fragment) OS=Homo sapiens GN=CALM2 PE=1 SV=1	36.9	3	0.06	DGNGYISAAELR+EADIDGDGQVNYEEFVQMMTAK+EAFSLFDKDGDGTITTK+VFDKDGNGYISAAELR
255a	sp|P61978-2|HNRPK_HUMAN sp|P61978-3|HNRPK_HUMAN sp|P61978|HNRPK_HUMAN tr|Q5T6W2|Q5T6W2_HUMAN	1.0000	Isoform of P61978, Isoform 2 of Heterogeneous nuclear ribonucleoprotein K OS=Homo sapiens GN=HNRNPK;Isoform of P61978, Isoform 3 of Heterogeneous nuclear ribonucleoprotein K OS=Homo sapiens GN=HNRNPK;Heterogeneous nuclear ribonucleoprotein K OS=Homo sapiens GN=HNRNPK PE=1 SV=1;Isoform of P61978, Heterogeneous nuclear ribonucleoprotein K (Fragment) OS=Homo sapiens GN=HNRNPK PE=1 SV=1	12.7	3	0.05	GSYGDLGGPIITTQVTIPK+IILDLISESPIK+TDYNASVSVPDSSGPER
254a	sp|P61962|DCAF7_HUMAN tr|A0A087WWI6|A0A087WWI6_HUMAN	1.0000	DDB1- and CUL4-associated factor 7 OS=Homo sapiens GN=DCAF7 PE=1 SV=1;Isoform of P61962, DDB1- and CUL4-associated factor 7 (Fragment) OS=Homo sapiens GN=DCAF7 PE=1 SV=5	16.9	3	0.06	DMFASVGADGSVR+EVYDIAFSR+LALGSFVEEYNNK
253a	sp|P61353|RL27_HUMAN	1.0000	60S ribosomal protein L27 OS=Homo sapiens GN=RPL27 PE=1 SV=2	20.6	3	0.04	VVLVLAGR+VYNYNHLMPTR+YSVDIPLDK
252a	sp|P61254|RL26_HUMAN sp|Q9UNX3|RL26L_HUMAN tr|E5RIT6|E5RIT6_HUMAN tr|J3KTJ8|J3KTJ8_HUMAN tr|J3QQQ9|J3QQQ9_HUMAN tr|J3QQV1|J3QQV1_HUMAN tr|J3QRC4|J3QRC4_HUMAN tr|J3QRI7|J3QRI7_HUMAN	1.0000	60S ribosomal protein L26 OS=Homo sapiens GN=RPL26 PE=1 SV=1;60S ribosomal protein L26-like 1 OS=Homo sapiens GN=RPL26L1 PE=1 SV=1;Isoform of Q9UNX3, 60S ribosomal protein L26-like 1 (Fragment) OS=Homo sapiens GN=RPL26L1 PE=1 SV=1;Isoform of P61254, 60S ribosomal protein L26 (Fragment) OS=Homo sapiens GN=RPL26 PE=4 SV=7;Uncharacterized protein OS=Homo sapiens PE=4 SV=1;Isoform of P61254, 60S ribo…	24.7	3	0.05	FNPFVTSDR+IMSSPLSK+YVIYIER
249a	sp|P60842|IF4A1_HUMAN	1.0000	Eukaryotic initiation factor 4A-I OS=Homo sapiens GN=EIF4A1 PE=1 SV=1	8.1	3	0.06	DQIYDIFQK+GYDVIAQAQSGTGK+VLITTDLLAR
246a	sp|P57088|TMM33_HUMAN tr|D6RAA6|D6RAA6_HUMAN	1.0000	Transmembrane protein 33 OS=Homo sapiens GN=TMEM33 PE=1 SV=2;Isoform of P57088, Transmembrane protein 33 (Fragment) OS=Homo sapiens GN=TMEM33 PE=1 SV=1	9.9	3	0.05	ALLANALTSALR+LSANQQNILK
238a	sp|P52701-3|MSH6_HUMAN sp|P52701-4|MSH6_HUMAN sp|P52701|MSH6_HUMAN	1.0000	Isoform of P52701, Isoform 3 of DNA mismatch repair protein Msh6 OS=Homo sapiens GN=MSH6;Isoform of P52701, Isoform 4 of DNA mismatch repair protein Msh6 OS=Homo sapiens GN=MSH6;DNA mismatch repair protein Msh6 OS=Homo sapiens GN=MSH6 PE=1 SV=2	4.3	3	0.06	GMTSESDSIGLTPGEK+GTATFDGTAIANAVVK+LSDGIGVMLPQVLK
28	sp|P39060-1|COIA1_HUMAN sp|P39060-2|COIA1_HUMAN sp|P39060|COIA1_HUMAN tr|H7BXV5|H7BXV5_HUMAN	1.0000	Isoform of P39060, Isoform 2 of Collagen alpha-1(XVIII) chain OS=Homo sapiens GN=COL18A1;Isoform of P39060, Isoform 3 of Collagen alpha-1(XVIII) chain OS=Homo sapiens GN=COL18A1;Collagen alpha-1(XVIII) chain OS=Homo sapiens GN=COL18A1 PE=1 SV=5;Isoform of P39060, Collagen alpha-1(XVIII) chain (Fragment) OS=Homo sapiens GN=COL18A1 PE=1 SV=1	6.0	3	0.06	GTDNEVAALQPPVVQLHDSNPYPR+TEAPSATGQASSLLGGR
227a	sp|P49721|PSB2_HUMAN	1.0000	Proteasome subunit beta type-2 OS=Homo sapiens GN=PSMB2 PE=1 SV=1	18.9	3	0.05	NGIHDLDNISFPK+NGYELSPTAAANFTR+VAASNIVQMK
223a	sp|P47897-2|SYQ_HUMAN sp|P47897|SYQ_HUMAN	1.0000	Isoform of P47897, Isoform 2 of Glutamine--tRNA ligase OS=Homo sapiens GN=QARS;Glutamine--tRNA ligase OS=Homo sapiens GN=QARS PE=1 SV=1	4.7	3	0.06	ATGILLYGLASR+EAATQAQQTLGSTIDK+LFTLTALR
217a	sp|P46778|RL21_HUMAN	1.0000	60S ribosomal protein L21 OS=Homo sapiens GN=RPL21 PE=1 SV=2	25.0	3	0.06	EPELLEPIPYEFMA+HGVVPLATYMR+VYNVTQHAVGIVVNK
209a	sp|P39656-3|OST48_HUMAN sp|P39656|OST48_HUMAN tr|A0A0C4DGS1|A0A0C4DGS1_HUMAN tr|U3KQ84|U3KQ84_HUMAN	1.0000	Isoform of P39656, Isoform 3 of Dolichyl-diphosphooligosaccharide--protein glycosyltransferase 48 kDa subunit OS=Homo sapiens GN=DDOST;Dolichyl-diphosphooligosaccharide--protein glycosyltransferase 48 kDa subunit OS=Homo sapiens GN=DDOST PE=1 SV=4;Isoform of P39656, Dolichyl-diphosphooligosaccharide--protein glycosyltransferase 48 kDa subunit OS=Homo sapiens GN=DDOST PE=1 SV=1;Isoform of P39656, …	18.7	3	0.05	GFELTFK+TADDPSLSLIK+TLVLLDNLNVR
25	sp|P30050|RL12_HUMAN	1.0000	60S ribosomal protein L12 OS=Homo sapiens GN=RPL12 PE=1 SV=1	15.2	3	0.06	IGPLGLSPK+QAQIEVVPSASALIIK
205a	sp|P36578|RL4_HUMAN	1.0000	60S ribosomal protein L4 OS=Homo sapiens GN=RPL4 PE=1 SV=5	8.0	3	0.05	AAAAAAALQAK+IEEVPELPLVVEDK+NVTLPAVFK
204a	sp|P36542|ATPG_HUMAN	1.0000	ATP synthase subunit gamma, mitochondrial OS=Homo sapiens GN=ATP5C1 PE=1 SV=1	10.7	3	0.05	ELIEIISGAAALD+IYGLGSLALYEK+LTLTFNR
199a	sp|P31942-2|HNRH3_HUMAN sp|P31942-3|HNRH3_HUMAN sp|P31942|HNRH3_HUMAN	1.0000	Isoform of P31942, Isoform 2 of Heterogeneous nuclear ribonucleoprotein H3 OS=Homo sapiens GN=HNRNPH3;Isoform of P31942, Isoform 3 of Heterogeneous nuclear ribonucleoprotein H3 OS=Homo sapiens GN=HNRNPH3;Heterogeneous nuclear ribonucleoprotein H3 OS=Homo sapiens GN=HNRNPH3 PE=1 SV=2	16.8	3	0.06	ATENDIANFFSPLNPIR+ATGEADVEFVTHEDAVAAMSK+STGEAFVQFASK
195a	sp|P28288|ABCD3_HUMAN	1.0000	ATP-binding cassette sub-family D member 3 OS=Homo sapiens GN=ABCD3 PE=1 SV=1	5.8	3	0.05	IANPDQLLTQDVEK+ITELMQVLK+LITNSEEIAFYNGNK
191a	sp|P25788-2|PSA3_HUMAN sp|P25788|PSA3_HUMAN	1.0000	Isoform of P25788, Isoform 2 of Proteasome subunit alpha type-3 OS=Homo sapiens GN=PSMA3;Proteasome subunit alpha type-3 OS=Homo sapiens GN=PSMA3 PE=1 SV=2	12.5	3	0.06	AVENSSTAIGIR+SNFGYNIPLK+VFQVEYAMK
182a	sp|P21333-2|FLNA_HUMAN sp|P21333|FLNA_HUMAN tr|A0A087WWY3|A0A087WWY3_HUMAN tr|Q5HY54|Q5HY54_HUMAN tr|Q60FE5|Q60FE5_HUMAN	1.0000	Isoform of P21333, Isoform 2 of Filamin-A OS=Homo sapiens GN=FLNA;Filamin-A OS=Homo sapiens GN=FLNA PE=1 SV=4;Isoform of P21333, Filamin-A OS=Homo sapiens GN=FLNA PE=1 SV=1;Isoform of P21333, Filamin-A OS=Homo sapiens GN=FLNA PE=1 SV=1;Isoform of P21333, Filamin A OS=Homo sapiens GN=FLNA PE=1 SV=1	2.4	3	0.05	ANLPQSFQVDTSK+LDVQFSGLTK+VANPSGNLTETYVQDR+VTAQGPGLEPSGNIANK
179a	sp|P18621-3|RL17_HUMAN sp|P18621|RL17_HUMAN tr|A0A087WXM6|A0A087WXM6_HUMAN tr|A0A0A6YYL6|A0A0A6YYL6_HUMAN tr|J3KRX5|J3KRX5_HUMAN tr|J3QQT2|J3QQT2_HUMAN	1.0000	Isoform of P18621, Isoform 3 of 60S ribosomal protein L17 OS=Homo sapiens GN=RPL17;60S ribosomal protein L17 OS=Homo sapiens GN=RPL17 PE=1 SV=3;Isoform of P18621, 60S ribosomal protein L17 (Fragment) OS=Homo sapiens GN=RPL17 PE=3 SV=1;Protein RPL17-C18orf32 OS=Homo sapiens GN=RPL17-C18orf32 PE=3 SV=1;Isoform of P18621, 60S ribosomal protein L17 (Fragment) OS=Homo sapiens GN=RPL17 PE=3 SV=1;Isofor…	14.2	3	0.06	EQIVPKPEEEVAQK+YSLDPENPTK
172a	sp|P14923|PLAK_HUMAN	1.0000	Junction plakoglobin OS=Homo sapiens GN=JUP PE=1 SV=3	4.6	3	0.05	AAMIVNQLSK+LNYGIPAIVK+NEGTATYAAAVLFR
170a	sp|P14678-2|RSMB_HUMAN sp|P14678-3|RSMB_HUMAN sp|P14678|RSMB_HUMAN sp|P63162-2|RSMN_HUMAN sp|P63162|RSMN_HUMAN tr|A8MT02|A8MT02_HUMAN tr|J3QLE5|J3QLE5_HUMAN	1.0000	Isoform of P14678, Isoform SM-B of Small nuclear ribonucleoprotein-associated proteins B and B' OS=Homo sapiens GN=SNRPB;Isoform of P14678, Isoform SM-B1 of Small nuclear ribonucleoprotein-associated proteins B and B' OS=Homo sapiens GN=SNRPB;Small nuclear ribonucleoprotein-associated proteins B and B' OS=Homo sapiens GN=SNRPB PE=1 SV=2;Isoform of P63162, Isoform 2 of Small nuclear ribonucleoprot…	10.0	3	0.06	GENLVSMTVEGPPPK+VLGLVLLR
163a	sp|P10644-2|KAP0_HUMAN sp|P10644|KAP0_HUMAN	1.0000	Isoform of P10644, Isoform 2 of cAMP-dependent protein kinase type I-alpha regulatory subunit OS=Homo sapiens GN=PRKAR1A;cAMP-dependent protein kinase type I-alpha regulatory subunit OS=Homo sapiens GN=PRKAR1A PE=1 SV=1	8.3	3	0.05	HNIQALLK+SENEEFVEVGR+VSILESLDK
153a	sp|P07814|SYEP_HUMAN	1.0000	Bifunctional glutamate/proline--tRNA ligase OS=Homo sapiens GN=EPRS PE=1 SV=5	2.5	3	0.06	DQDLEPGAPSMGAK+LNLNNTVLSK+SLYDEVAAQGEVVR
145a	sp|P05023-3|AT1A1_HUMAN sp|P05023-4|AT1A1_HUMAN sp|P05023|AT1A1_HUMAN	1.0000	Isoform of P05023, Isoform 3 of Sodium/potassium-transporting ATPase subunit alpha-1 OS=Homo sapiens GN=ATP1A1;Isoform of P05023, Isoform 4 of Sodium/potassium-transporting ATPase subunit alpha-1 OS=Homo sapiens GN=ATP1A1;Sodium/potassium-transporting ATPase subunit alpha-1 OS=Homo sapiens GN=ATP1A1 PE=1 SV=1	5.8	3	0.05	AVFQANQENLPILK+GVGIISEGNETVEDIAAR+SPDFTNENPLETR+VIMVTGDHPITAK
16	sp|O95198-2|KLHL2_HUMAN sp|O95198-3|KLHL2_HUMAN sp|O95198|KLHL2_HUMAN tr|B4DFZ5|B4DFZ5_HUMAN tr|E9PEX9|E9PEX9_HUMAN	1.0000	Isoform of O95198, Isoform 2 of Kelch-like protein 2 OS=Homo sapiens GN=KLHL2;Isoform of O95198, Isoform 3 of Kelch-like protein 2 OS=Homo sapiens GN=KLHL2;Kelch-like protein 2 OS=Homo sapiens GN=KLHL2 PE=1 SV=2;Isoform of O95198, Kelch-like protein 2 OS=Homo sapiens GN=KLHL2 PE=2 SV=1;Isoform of O95198, Kelch-like protein 2 OS=Homo sapiens GN=KLHL2 PE=4 SV=1	7.0	3	0.05	LMVVVGGQAPK+SYAGVTVIDKPL+TPMNLPK
143a	sp|P04844-2|RPN2_HUMAN sp|P04844|RPN2_HUMAN tr|Q5JYR4|Q5JYR4_HUMAN tr|Q5JYR7|Q5JYR7_HUMAN	1.0000	Isoform of P04844, Isoform 2 of Dolichyl-diphosphooligosaccharide--protein glycosyltransferase subunit 2 OS=Homo sapiens GN=RPN2;Dolichyl-diphosphooligosaccharide--protein glycosyltransferase subunit 2 OS=Homo sapiens GN=RPN2 PE=1 SV=3;Isoform of P04844, Dolichyl-diphosphooligosaccharide--protein glycosyltransferase subunit 2 (Fragment) OS=Homo sapiens GN=RPN2 PE=1 SV=7;Isoform of P04844, Dolichy…	17.4	3	0.06	LQVTNVLSQPLTQATVK+SIVEEIEDLVAR
136a	sp|O95816|BAG2_HUMAN	1.0000	BAG family molecular chaperone regulator 2 OS=Homo sapiens GN=BAG2 PE=1 SV=1	13.7	3	0.06	EELNLTANR+FLDDLGNAK+LLESLDQLELR
133a	sp|O95271|TNKS1_HUMAN tr|E7EQ52|E7EQ52_HUMAN	1.0000	Tankyrase-1 OS=Homo sapiens GN=TNKS PE=1 SV=2;Isoform of O95271, Poly [ADP-ribose] polymerase OS=Homo sapiens GN=TNKS PE=1 SV=1	2.7	3	0.06	NQEGQTPLDLATADDIR+STPLHLAAGYNR
125a	sp|O75190-3|DNJB6_HUMAN sp|O75190|DNJB6_HUMAN tr|A0A0J9YX62|A0A0J9YX62_HUMAN	1.0000	Isoform of O75190, Isoform C of DnaJ homolog subfamily B member 6 OS=Homo sapiens GN=DNAJB6;DnaJ homolog subfamily B member 6 OS=Homo sapiens GN=DNAJB6 PE=1 SV=2;Isoform of O75190, DnaJ homolog subfamily B member 6 OS=Homo sapiens GN=DNAJB6 PE=1 SV=1	11.4	3	0.04	NPDDVFR+QVAEAYEVLSDAK+SLTINGVADDDALAEER
13	sp|O76031|CLPX_HUMAN	1.0000	ATP-dependent Clp protease ATP-binding subunit clpX-like, mitochondrial OS=Homo sapiens GN=CLPX PE=1 SV=2	5.7	3	0.05	AQQGIVFLDEVDK+SNILLLGPTGSGK+TLVQILTEPR
115a	sp|O15084|ANR28_HUMAN	1.0000	Serine/threonine-protein phosphatase 6 regulatory ankyrin repeat subunit A OS=Homo sapiens GN=ANKRD28 PE=1 SV=5	4.2	3	0.06	DQPSLVQAIFNGDPDEVR+TPLDLAAFK+TVSFEALPIMR+YTNTSKTVSFEALPIMR
114a	sp|O14950|ML12B_HUMAN sp|P19105|ML12A_HUMAN tr|J3QRS3|J3QRS3_HUMAN	1.0000	Myosin regulatory light chain 12B OS=Homo sapiens GN=MYL12B PE=1 SV=2;Myosin regulatory light chain 12A OS=Homo sapiens GN=MYL12A PE=1 SV=2;Isoform of P19105, Myosin regulatory light chain 12A OS=Homo sapiens GN=MYL12A PE=1 SV=1	18.7	3	0.06	EAFNMIDQNR+FTDEEVDELYR+LNGTDPEDVIR
12	sp|O75369-2|FLNB_HUMAN sp|O75369-3|FLNB_HUMAN sp|O75369-4|FLNB_HUMAN sp|O75369-5|FLNB_HUMAN sp|O75369-6|FLNB_HUMAN sp|O75369-7|FLNB_HUMAN sp|O75369-8|FLNB_HUMAN sp|O75369-9|FLNB_HUMAN sp|O75369|FLNB_HUMAN tr|E7EN95|E7EN95_HUMAN	1.0000	Isoform of O75369, Isoform 2 of Filamin-B OS=Homo sapiens GN=FLNB;Isoform of O75369, Isoform 3 of Filamin-B OS=Homo sapiens GN=FLNB;Isoform of O75369, Isoform 4 of Filamin-B OS=Homo sapiens GN=FLNB;Isoform of O75369, Isoform 5 of Filamin-B OS=Homo sapiens GN=FLNB;Isoform of O75369, Isoform 6 of Filamin-B OS=Homo sapiens GN=FLNB;Isoform of O75369, Isoform 7 of Filamin-B OS=Homo sapiens GN=FLNB;Iso…	2.1	3	0.06	APLNVQFNSPLPGDAVK+GAGIGGLGITVEGPSESK+IFFAGDTIPK
2	sp|O00560-2|SDCB1_HUMAN sp|O00560-3|SDCB1_HUMAN sp|O00560|SDCB1_HUMAN tr|B4DHN5|B4DHN5_HUMAN tr|E9PBU7|E9PBU7_HUMAN tr|G5EA09|G5EA09_HUMAN	1.0000	Isoform of O00560, Isoform 2 of Syntenin-1 OS=Homo sapiens GN=SDCBP;Isoform of O00560, Isoform 3 of Syntenin-1 OS=Homo sapiens GN=SDCBP;Syntenin-1 OS=Homo sapiens GN=SDCBP PE=1 SV=1;Isoform of O00560, Syntenin-1 OS=Homo sapiens GN=SDCBP PE=1 SV=1;Isoform of O00560, Syntenin-1 OS=Homo sapiens GN=SDCBP PE=1 SV=1;Isoform of O00560, Syndecan binding protein (Syntenin), isoform CRA_a OS=Homo sapiens G…	8.8	3	0.04	DSTGHVGFIFK+SLMDHTIPEV
432a	sp|Q00610-2|CLH1_HUMAN sp|Q00610|CLH1_HUMAN tr|A0A087WVQ6|A0A087WVQ6_HUMAN	0.9999	Isoform of Q00610, Isoform 2 of Clathrin heavy chain 1 OS=Homo sapiens GN=CLTC;Clathrin heavy chain 1 OS=Homo sapiens GN=CLTC PE=1 SV=5;Isoform of Q00610, Clathrin heavy chain OS=Homo sapiens GN=CLTC PE=1 SV=1	1.9	3	0.05	NLQNLLILTAIK+TLQIFNIEMK+VANVELYYR
427a	sp|P40616-2|ARL1_HUMAN sp|P40616|ARL1_HUMAN tr|F8VYN9|F8VYN9_HUMAN	0.9999	Isoform of P40616, Isoform 2 of ADP-ribosylation factor-like protein 1 OS=Homo sapiens GN=ARL1;ADP-ribosylation factor-like protein 1 OS=Homo sapiens GN=ARL1 PE=1 SV=1;Isoform of P40616, ADP-ribosylation factor-like protein 1 OS=Homo sapiens GN=ARL1 PE=1 SV=1	15.2	3	0.03	ILILGLDGAGK+SELVAMLEEEELR+SELVAMLEEEELRK
415	sp|O60318|GANP_HUMAN	0.9999	Germinal-center associated nuclear protein OS=Homo sapiens GN=MCM3AP PE=1 SV=2	3.0	3	0.04	ETGFVESAESDHMAIPGGNQSVLAPSR+SQLSVFEVVPGTDQVDHAAAVK+STIFPLDGVVR
277c	sp|P08237-2|PFKAM_HUMAN sp|P08237-3|PFKAM_HUMAN sp|P08237|PFKAM_HUMAN	0.9999	Isoform of P08237, Isoform 2 of ATP-dependent 6-phosphofructokinase, muscle type OS=Homo sapiens GN=PFKM;Isoform of P08237, Isoform 3 of ATP-dependent 6-phosphofructokinase, muscle type OS=Homo sapiens GN=PFKM;ATP-dependent 6-phosphofructokinase, muscle type OS=Homo sapiens GN=PFKM PE=1 SV=2	5.2	3	0.04	AIAVLTSGGDAQGMNAAVR+ALVFQPVAELK+TFVLEVMGR
446a	sp|Q9Y5A9-2|YTHD2_HUMAN sp|Q9Y5A9|YTHD2_HUMAN tr|A0A087WXZ3|A0A087WXZ3_HUMAN tr|S4R3V3|S4R3V3_HUMAN	0.9998	Isoform of Q9Y5A9, Isoform 2 of YTH domain-containing family protein 2 OS=Homo sapiens GN=YTHDF2;YTH domain-containing family protein 2 OS=Homo sapiens GN=YTHDF2 PE=1 SV=2;Isoform of Q9Y5A9, YTH domain-containing family protein 2 OS=Homo sapiens GN=YTHDF2 PE=1 SV=1;Isoform of Q9Y5A9, YTH domain-containing family protein 2 (Fragment) OS=Homo sapiens GN=YTHDF2 PE=1 SV=1	11.2	3	0.05	APGMNTIDQGMAALK+LGSTEVASNVPK
444a	sp|Q8WZ42-11|TITIN_HUMAN sp|Q8WZ42-12|TITIN_HUMAN sp|Q8WZ42-13|TITIN_HUMAN sp|Q8WZ42-2|TITIN_HUMAN sp|Q8WZ42-4|TITIN_HUMAN sp|Q8WZ42-5|TITIN_HUMAN sp|Q8WZ42-7|TITIN_HUMAN sp|Q8WZ42-8|TITIN_HUMAN sp|Q8WZ42|TITIN_HUMAN tr|A0A0A0MTS7|A0A0A0MTS7_HUMAN	0.9998	Isoform of Q8WZ42, Isoform 11 of Titin OS=Homo sapiens GN=TTN;Isoform of Q8WZ42, Isoform 12 of Titin OS=Homo sapiens GN=TTN;Isoform of Q8WZ42, Isoform 13 of Titin OS=Homo sapiens GN=TTN;Isoform of Q8WZ42, Isoform 2 of Titin OS=Homo sapiens GN=TTN;Isoform of Q8WZ42, Isoform 4 of Titin OS=Homo sapiens GN=TTN;Isoform of Q8WZ42, Isoform 5 of Titin OS=Homo sapiens GN=TTN;Isoform of Q8WZ42, Isoform 7 o…	0.2	3	0.04	AENSVGEVSASTFLTVQEQK+ELEPVQSAINKK+QEAEFTLTIQK+VTNEVGSSICSARVTLREPPSFIK
443a	sp|P17612-2|KAPCA_HUMAN sp|P17612|KAPCA_HUMAN	0.9998	Isoform of P17612, Isoform 2 of cAMP-dependent protein kinase catalytic subunit alpha OS=Homo sapiens GN=PRKACA;cAMP-dependent protein kinase catalytic subunit alpha OS=Homo sapiens GN=PRKACA PE=1 SV=2	6.1	3	0.05	ILQAVNFPFLVK+NLLQVDLTK
437	sp|P07305-2|H10_HUMAN sp|P07305|H10_HUMAN	0.9998	Isoform of P07305, Isoform 2 of Histone H1.0 OS=Homo sapiens GN=H1F0;Histone H1.0 OS=Homo sapiens GN=H1F0 PE=1 SV=3	11.9	3	0.05	LVTTGVLK+YSDMIVAAIQAEK
149k	sp|P07196|NFL_HUMAN	0.9997	Neurofilament light polypeptide OS=Homo sapiens GN=NEFL PE=1 SV=3	4.6	3	0.03	EYQDLLNVK+SAYGGLQTSSYLMSTR
450a	sp|P68431|H31_HUMAN sp|P84243|H33_HUMAN sp|Q16695|H31T_HUMAN sp|Q71DI3|H32_HUMAN tr|B4DEB1|B4DEB1_HUMAN tr|K7EK07|K7EK07_HUMAN tr|K7EMV3|K7EMV3_HUMAN tr|K7ES00|K7ES00_HUMAN	0.9996	Histone H3.1 OS=Homo sapiens GN=HIST1H3A PE=1 SV=2;Histone H3.3 OS=Homo sapiens GN=H3F3A PE=1 SV=2;Histone H3.1t OS=Homo sapiens GN=HIST3H3 PE=1 SV=3;Histone H3.2 OS=Homo sapiens GN=HIST2H3A PE=1 SV=3;Isoform of P84243, Histone H3 OS=Homo sapiens GN=H3F3A PE=1 SV=1;Isoform of P84243, Histone H3 (Fragment) OS=Homo sapiens GN=H3F3B PE=1 SV=1;Isoform of P84243, Histone H3 OS=Homo sapiens GN=H3F3B PE…	11.4	3	0.04	EIAQDFK+STELLIR
387a	sp|Q9P0J0-2|NDUAD_HUMAN sp|Q9P0J0|NDUAD_HUMAN tr|B4DEZ3|B4DEZ3_HUMAN tr|E7ENQ6|E7ENQ6_HUMAN tr|K7EJE1|K7EJE1_HUMAN	0.9996	Isoform of Q9P0J0, Isoform 2 of NADH dehydrogenase [ubiquinone] 1 alpha subcomplex subunit 13 OS=Homo sapiens GN=NDUFA13;NADH dehydrogenase [ubiquinone] 1 alpha subcomplex subunit 13 OS=Homo sapiens GN=NDUFA13 PE=1 SV=3;Isoform of Q9P0J0, NADH dehydrogenase [ubiquinone] 1 alpha subcomplex subunit 13 OS=Homo sapiens GN=NDUFA13 PE=2 SV=1;Uncharacterized protein OS=Homo sapiens PE=4 SV=1;Isoform of …	20.0	3	0.05	LQIEDFEAR+QDMPPPGGYGPIDYK
109a	sp|O00506-2|STK25_HUMAN sp|O00506-3|STK25_HUMAN sp|O00506|STK25_HUMAN sp|Q9P289-2|STK26_HUMAN sp|Q9P289-3|STK26_HUMAN sp|Q9P289|STK26_HUMAN tr|B4E0Y9|B4E0Y9_HUMAN tr|C9J232|C9J232_HUMAN tr|C9J6L2|C9J6L2_HUMAN tr|C9JCC0|C9JCC0_HUMAN tr|C9JDH9|C9JDH9_HUMAN tr|C9JJV0|C9JJV0_HUMAN tr|H7C279|H7C279_HUMAN tr|Q8NBY1|Q8NBY1_HUMAN	0.9996	Isoform of O00506, Isoform 2 of Serine/threonine-protein kinase 25 OS=Homo sapiens GN=STK25;Isoform of O00506, Isoform 3 of Serine/threonine-protein kinase 25 OS=Homo sapiens GN=STK25;Serine/threonine-protein kinase 25 OS=Homo sapiens GN=STK25 PE=1 SV=1;Isoform of Q9P289, Isoform 2 of Serine/threonine-protein kinase 26 OS=Homo sapiens GN=STK26;Isoform of Q9P289, Isoform 3 of Serine/threonine-prot…	8.7	3	0.05	AANVLLSEQGDVK+LADFGVAGQLTDTQIK
453a	sp|Q9BRJ6|CG050_HUMAN tr|C9JQV0|C9JQV0_HUMAN	0.9991	Uncharacterized protein C7orf50 OS=Homo sapiens GN=C7orf50 PE=1 SV=1;Isoform of Q9BRJ6, Uncharacterized protein C7orf50 (Fragment) OS=Homo sapiens GN=C7orf50 PE=1 SV=1	22.4	3	0.04	ASAEGPLLGPEAAPSGEGAGSK+GEAVLRPGLDAEPELSPEEQR
381c	sp|P40937-2|RFC5_HUMAN sp|P40937|RFC5_HUMAN	0.9987	Isoform of P40937, Isoform 2 of Replication factor C subunit 5 OS=Homo sapiens GN=RFC5;Replication factor C subunit 5 OS=Homo sapiens GN=RFC5 PE=1 SV=1	4.4	3	0.04	ALNILQSTNMAFGK+HILLYGPPGTGK
161a	sp|P10398|ARAF_HUMAN tr|Q96II5|Q96II5_HUMAN	0.9977	Serine/threonine-protein kinase A-Raf OS=Homo sapiens GN=ARAF PE=1 SV=2;Isoform of P10398, ARAF protein OS=Homo sapiens GN=ARAF PE=1 SV=1	5.6	3	0.04	IGDFGLATVK+IGTGSFGTVFR+VSQPTAEQAQAFK
473	sp|P50454|SERPH_HUMAN tr|E9PIG2|E9PIG2_HUMAN tr|E9PJH8|E9PJH8_HUMAN tr|E9PK86|E9PK86_HUMAN tr|E9PMI5|E9PMI5_HUMAN tr|E9PNX1|E9PNX1_HUMAN tr|E9PPV6|E9PPV6_HUMAN tr|E9PQ34|E9PQ34_HUMAN tr|E9PR70|E9PR70_HUMAN tr|E9PRS3|E9PRS3_HUMAN	0.9955	Serpin H1 OS=Homo sapiens GN=SERPINH1 PE=1 SV=2;Isoform of P50454, Serpin H1 (Fragment) OS=Homo sapiens GN=SERPINH1 PE=1 SV=2;Isoform of P50454, Serpin H1 (Fragment) OS=Homo sapiens GN=SERPINH1 PE=1 SV=1;Isoform of P50454, Serpin H1 (Fragment) OS=Homo sapiens GN=SERPINH1 PE=1 SV=1;Isoform of P50454, Serpin H1 (Fragment) OS=Homo sapiens GN=SERPINH1 PE=1 SV=1;Isoform of P50454, Serpin H1 (Fragment)…	18.7	3	0.04	DEEVHAGLGELLR+LYGPSSVSFADDFVR
477	sp|Q96T17-2|MA7D2_HUMAN sp|Q96T17-4|MA7D2_HUMAN sp|Q96T17-5|MA7D2_HUMAN sp|Q96T17|MA7D2_HUMAN	0.9946	Isoform of Q96T17, Isoform 2 of MAP7 domain-containing protein 2 OS=Homo sapiens GN=MAP7D2;Isoform of Q96T17, Isoform 4 of MAP7 domain-containing protein 2 OS=Homo sapiens GN=MAP7D2;Isoform of Q96T17, Isoform 5 of MAP7 domain-containing protein 2 OS=Homo sapiens GN=MAP7D2;MAP7 domain-containing protein 2 OS=Homo sapiens GN=MAP7D2 PE=1 SV=2	4.4	3	0.03	EGTLAQQAAGPQGEEALEK+LPALSGQDMPK
571	sp|O60783|RT14_HUMAN	0.9903	28S ribosomal protein S14, mitochondrial OS=Homo sapiens GN=MRPS14 PE=1 SV=1	11.7	3	0.06	ILQDVADEEIAALPR
584a	sp|Q92621|NU205_HUMAN	0.9893	Nuclear pore complex protein Nup205 OS=Homo sapiens GN=NUP205 PE=1 SV=3	1.5	3	0.03	DDMIHQLPLLTEK+LLPEQLIK+YSFIQALVR
150b	sp|P24941-2|CDK2_HUMAN sp|P24941|CDK2_HUMAN tr|E7ESI2|E7ESI2_HUMAN tr|G3V5T9|G3V5T9_HUMAN	0.9875	Isoform of P24941, Isoform 2 of Cyclin-dependent kinase 2 OS=Homo sapiens GN=CDK2;Cyclin-dependent kinase 2 OS=Homo sapiens GN=CDK2 PE=1 SV=2;Isoform of P24941, Cyclin-dependent kinase 2 OS=Homo sapiens GN=CDK2 PE=1 SV=1;Isoform of P24941, Cyclin-dependent kinase 2 OS=Homo sapiens GN=CDK2 PE=1 SV=1	11.3	3	0.03	DLKPQNLLINTEGAIK+IADFGLAR+IGEGTYGVVYK
602a	sp|Q14974|IMB1_HUMAN	0.9855	Importin subunit beta-1 OS=Homo sapiens GN=KPNB1 PE=1 SV=2	4.9	3	0.03	AAVENLPTFLVELSR+GDQENVHPDVMLVQPR+VLANPGNSQVAR
608a	sp|Q9NU22|MDN1_HUMAN	0.9843	Midasin OS=Homo sapiens GN=MDN1 PE=1 SV=2	0.4	3	0.03	EPTIDETYILTSSVK+LILEPTQAAK
668	sp|Q9NXZ1|SAGE1_HUMAN	0.9477	Sarcoma antigen 1 OS=Homo sapiens GN=SAGE1 PE=1 SV=2	1.7	3	0.03	RINMTDTGISPMSTR
150c	sp|P50750-2|CDK9_HUMAN sp|P50750|CDK9_HUMAN	0.9379	Isoform of P50750, Isoform 2 of Cyclin-dependent kinase 9 OS=Homo sapiens GN=CDK9;Cyclin-dependent kinase 9 OS=Homo sapiens GN=CDK9 PE=1 SV=3	2.7	3	0.03	DPYALDLIDK+IADFGLAR
166b	sp|O95718-2|ERR2_HUMAN sp|O95718-3|ERR2_HUMAN sp|O95718|ERR2_HUMAN tr|E7EWD9|E7EWD9_HUMAN	0.9322	Isoform of O95718, Isoform 2 of Steroid hormone receptor ERR2 OS=Homo sapiens GN=ESRRB;Isoform of O95718, Isoform 3 of Steroid hormone receptor ERR2 OS=Homo sapiens GN=ESRRB;Steroid hormone receptor ERR2 OS=Homo sapiens GN=ESRRB PE=1 SV=2;Isoform of O95718, Steroid hormone receptor ERR2 (Fragment) OS=Homo sapiens GN=ESRRB PE=1 SV=1	6.5	3	0.03	LLLTLPLLR+RLDSESSPYLSLQISPPAK
100	sp|Q9Y679-2|AUP1_HUMAN sp|Q9Y679-3|AUP1_HUMAN sp|Q9Y679|AUP1_HUMAN	1.0000	Isoform of Q9Y679, Isoform Short of Ancient ubiquitous protein 1 OS=Homo sapiens GN=AUP1;Isoform of Q9Y679, Isoform 3 of Ancient ubiquitous protein 1 OS=Homo sapiens GN=AUP1;Ancient ubiquitous protein 1 OS=Homo sapiens GN=AUP1 PE=1 SV=1	6.7	2	0.04	EVLPHVPLGVIQR+QLGEANEEFALR
98	sp|Q9Y3U8|RL36_HUMAN	1.0000	60S ribosomal protein L36 OS=Homo sapiens GN=RPL36 PE=1 SV=3	10.5	2	0.04	EELSNVLAAMR
92	sp|Q9UHG0|DCDC2_HUMAN tr|H0Y784|H0Y784_HUMAN	1.0000	Doublecortin domain-containing protein 2 OS=Homo sapiens GN=DCDC2 PE=1 SV=2;Isoform of Q9UHG0, Doublecortin domain-containing protein 2 (Fragment) OS=Homo sapiens GN=DCDC2 PE=1 SV=1	37.5	2	0.04	EVTGGVQAPFGAVR+LDQIQSGGNYVAGGQEAFK
10	sp|O43933-2|PEX1_HUMAN sp|O43933|PEX1_HUMAN tr|A0A0C4DG33|A0A0C4DG33_HUMAN	1.0000	Isoform of O43933, Isoform 2 of Peroxisome biogenesis factor 1 OS=Homo sapiens GN=PEX1;Peroxisome biogenesis factor 1 OS=Homo sapiens GN=PEX1 PE=1 SV=1;Isoform of O43933, Peroxisome biogenesis factor 1 OS=Homo sapiens GN=PEX1 PE=1 SV=1	2.4	2	0.04	LVLTTLDFQK+TGILLYGPPGTGK
90	sp|Q9P2G1|AKIB1_HUMAN	1.0000	Ankyrin repeat and IBR domain-containing protein 1 OS=Homo sapiens GN=ANKIB1 PE=1 SV=3	2.7	2	0.04	EPYEGLRPQDLR+QGSNTSGSDTLSFPLLR
86	sp|Q9HAV7|GRPE1_HUMAN	1.0000	GrpE protein homolog 1, mitochondrial OS=Homo sapiens GN=GRPEL1 PE=1 SV=2	17.1	2	0.04	DLLEVADVLEK+RSLPALALSLRPSPR+TLRPALVGVVK
85	sp|Q9H444|CHM4B_HUMAN	1.0000	Charged multivesicular body protein 4b OS=Homo sapiens GN=CHMP4B PE=1 SV=1	10.7	2	0.04	EALENANTNTEVLK+KIEQELTAAK
84	sp|Q9C037-2|TRIM4_HUMAN sp|Q9C037-3|TRIM4_HUMAN sp|Q9C037|TRIM4_HUMAN tr|H7C0Q6|H7C0Q6_HUMAN	1.0000	Isoform of Q9C037, Isoform Beta of E3 ubiquitin-protein ligase TRIM4 OS=Homo sapiens GN=TRIM4;Isoform of Q9C037, Isoform Gamma of E3 ubiquitin-protein ligase TRIM4 OS=Homo sapiens GN=TRIM4;E3 ubiquitin-protein ligase TRIM4 OS=Homo sapiens GN=TRIM4 PE=1 SV=2;Isoform of Q9C037, E3 ubiquitin-protein ligase TRIM4 (Fragment) OS=Homo sapiens GN=TRIM4 PE=1 SV=1	13.4	2	0.04	SEIQDVNYSLEAVK+SQAPTLELLQNPK
82	sp|Q9BRK5-3|CAB45_HUMAN sp|Q9BRK5-4|CAB45_HUMAN sp|Q9BRK5-6|CAB45_HUMAN sp|Q9BRK5|CAB45_HUMAN tr|G3V1E2|G3V1E2_HUMAN tr|H0Y3T6|H0Y3T6_HUMAN	1.0000	Isoform of Q9BRK5, Isoform 3 of 45 kDa calcium-binding protein OS=Homo sapiens GN=SDF4;Isoform of Q9BRK5, Isoform 4 of 45 kDa calcium-binding protein OS=Homo sapiens GN=SDF4;Isoform of Q9BRK5, Isoform 6 of 45 kDa calcium-binding protein OS=Homo sapiens GN=SDF4;45 kDa calcium-binding protein OS=Homo sapiens GN=SDF4 PE=1 SV=1;Isoform of Q9BRK5, 45 kDa calcium-binding protein OS=Homo sapiens GN=SDF4…	9.4	2	0.04	DLGGFDEDAEPR+LMVIFSK
76	sp|Q96JC1-2|VPS39_HUMAN sp|Q96JC1|VPS39_HUMAN	1.0000	Isoform of Q96JC1, Isoform 2 of Vam6/Vps39-like protein OS=Homo sapiens GN=VPS39;Vam6/Vps39-like protein OS=Homo sapiens GN=VPS39 PE=1 SV=2	3.0	2	0.04	EYLLSFPAGK+TPVPAGEEEGELGEYR
75	sp|Q969X5-2|ERGI1_HUMAN sp|Q969X5|ERGI1_HUMAN	1.0000	Isoform of Q969X5, Isoform 2 of Endoplasmic reticulum-Golgi intermediate compartment protein 1 OS=Homo sapiens GN=ERGIC1;Endoplasmic reticulum-Golgi intermediate compartment protein 1 OS=Homo sapiens GN=ERGIC1 PE=1 SV=1	11.6	2	0.04	LTSNPLASHDYILK+YDLSPITVK
69	sp|Q8NCA5-2|FA98A_HUMAN sp|Q8NCA5|FA98A_HUMAN tr|E9PH82|E9PH82_HUMAN	1.0000	Isoform of Q8NCA5, Isoform 2 of Protein FAM98A OS=Homo sapiens GN=FAM98A;Protein FAM98A OS=Homo sapiens GN=FAM98A PE=1 SV=1;Isoform of Q8NCA5, Protein FAM98A OS=Homo sapiens GN=FAM98A PE=1 SV=1	9.3	2	0.04	AQEGGGSEVFQELK+IEAINQAIANEYEVR
65	sp|Q86XT2|VP37D_HUMAN tr|C9JYT9|C9JYT9_HUMAN	1.0000	Vacuolar protein sorting-associated protein 37D OS=Homo sapiens GN=VPS37D PE=1 SV=2;Isoform of Q86XT2, Vacuolar protein sorting-associated protein 37D OS=Homo sapiens GN=VPS37D PE=1 SV=1	14.5	2	0.04	FGILSTGQLR+SFPAAAVLPTGAAR
60	sp|Q6P444|MTFR2_HUMAN tr|E9PN39|E9PN39_HUMAN	1.0000	Mitochondrial fission regulator 2 OS=Homo sapiens GN=MTFR2 PE=1 SV=2;Isoform of Q6P444, Mitochondrial fission regulator 2 (Fragment) OS=Homo sapiens GN=MTFR2 PE=1 SV=1	9.0	2	0.04	IAALENELTFLR+ISLGQLSSSR
58	sp|Q5TAX3|TUT4_HUMAN tr|A0A0C4DFM7|A0A0C4DFM7_HUMAN tr|H0YDJ1|H0YDJ1_HUMAN tr|H0YEE8|H0YEE8_HUMAN	1.0000	Terminal uridylyltransferase 4 OS=Homo sapiens GN=ZCCHC11 PE=1 SV=3;Isoform of Q5TAX3, Terminal uridylyltransferase 4 OS=Homo sapiens GN=ZCCHC11 PE=1 SV=1;Isoform of Q5TAX3, Terminal uridylyltransferase 4 (Fragment) OS=Homo sapiens GN=ZCCHC11 PE=1 SV=1;Isoform of Q5TAX3, Terminal uridylyltransferase 4 (Fragment) OS=Homo sapiens GN=ZCCHC11 PE=1 SV=1	6.2	2	0.04	NLVNAQQVAGSAQQQGDQSIR
56	sp|Q16891-2|MIC60_HUMAN sp|Q16891-3|MIC60_HUMAN sp|Q16891-4|MIC60_HUMAN sp|Q16891|MIC60_HUMAN tr|B9A067|B9A067_HUMAN tr|C9J406|C9J406_HUMAN tr|H7C463|H7C463_HUMAN	1.0000	Isoform of Q16891, Isoform 2 of MICOS complex subunit MIC60 OS=Homo sapiens GN=IMMT;Isoform of Q16891, Isoform 3 of MICOS complex subunit MIC60 OS=Homo sapiens GN=IMMT;Isoform of Q16891, Isoform 4 of MICOS complex subunit MIC60 OS=Homo sapiens GN=IMMT;MICOS complex subunit MIC60 OS=Homo sapiens GN=IMMT PE=1 SV=1;Isoform of Q16891, MICOS complex subunit MIC60 OS=Homo sapiens GN=IMMT PE=1 SV=2;Isof…	3.7	2	0.04	GIEQAVQSHAVAEEEAR+LSEQELQFR
49	sp|Q10570|CPSF1_HUMAN	1.0000	Cleavage and polyadenylation specificity factor subunit 1 OS=Homo sapiens GN=CPSF1 PE=1 SV=2	1.9	2	0.04	VLVDSSFGQPTTQGEAR+YIVQVSPLGIR
403a	sp|Q9Y2X3|NOP58_HUMAN	1.0000	Nucleolar protein 58 OS=Homo sapiens GN=NOP58 PE=1 SV=1	5.9	2	0.04	LSELLPEEVEAEVK+YDAFGEDSSSAMGVENR
399a	sp|Q9UN37|VPS4A_HUMAN tr|I3L4J1|I3L4J1_HUMAN	1.0000	Vacuolar protein sorting-associated protein 4A OS=Homo sapiens GN=VPS4A PE=1 SV=1;Uncharacterized protein (Fragment) OS=Homo sapiens PE=1 SV=3	5.4	2	0.04	GILLFGPPGTGK+IYIPLPEEAAR
47	sp|Q06210-2|GFPT1_HUMAN sp|Q06210|GFPT1_HUMAN	1.0000	Isoform of Q06210, Isoform 2 of Glutamine--fructose-6-phosphate aminotransferase [isomerizing] 1 OS=Homo sapiens GN=GFPT1;Glutamine--fructose-6-phosphate aminotransferase [isomerizing] 1 OS=Homo sapiens GN=GFPT1 PE=1 SV=3	3.4	2	0.04	EILETLIK+GYDFESETDTETIAK
392a	sp|Q9UH99-2|SUN2_HUMAN sp|Q9UH99-3|SUN2_HUMAN sp|Q9UH99|SUN2_HUMAN	1.0000	Isoform of Q9UH99, Isoform 2 of SUN domain-containing protein 2 OS=Homo sapiens GN=SUN2;Isoform of Q9UH99, Isoform 3 of SUN domain-containing protein 2 OS=Homo sapiens GN=SUN2;SUN domain-containing protein 2 OS=Homo sapiens GN=SUN2 PE=1 SV=3	5.3	2	0.04	IGLADYALESGGASVISTR+QSSVAEEVGLLPQQIQAVR
383a	sp|Q9NXW2-2|DJB12_HUMAN sp|Q9NXW2|DJB12_HUMAN tr|J3KPS0|J3KPS0_HUMAN	1.0000	Isoform of Q9NXW2, Isoform 2 of DnaJ homolog subfamily B member 12 OS=Homo sapiens GN=DNAJB12;DnaJ homolog subfamily B member 12 OS=Homo sapiens GN=DNAJB12 PE=1 SV=4;Isoform of Q9NXW2, DnaJ (Hsp40) homolog, subfamily B, member 12, isoform CRA_c OS=Homo sapiens GN=DNAJB12 PE=1 SV=1	6.7	2	0.04	AIGTAYAVLSNPEK+GYTAEQVAAVK
355a	sp|Q96K12|FACR2_HUMAN	1.0000	Fatty acyl-CoA reductase 2 OS=Homo sapiens GN=FAR2 PE=2 SV=1	4.9	2	0.03	ALGEMVVQQESR+SILITGATGFLGK
350a	sp|Q96D53|ADCK4_HUMAN	1.0000	AarF domain-containing protein kinase 4 OS=Homo sapiens GN=ADCK4 PE=1 SV=2	5.9	2	0.04	IQDLIPVLLR+LQSEGGSGLDSSPFLSEANAER
335a	sp|Q8NF37|PCAT1_HUMAN tr|A0A0G2JQ62|A0A0G2JQ62_HUMAN	1.0000	Lysophosphatidylcholine acyltransferase 1 OS=Homo sapiens GN=LPCAT1 PE=1 SV=2;Isoform of Q8NF37, Lysophosphatidylcholine acyltransferase 1 (Fragment) OS=Homo sapiens GN=LPCAT1 PE=1 SV=1	4.1	2	0.04	NPALYASNVR+TLDTIQLAFK
333a	sp|Q8NBM4-2|UBAC2_HUMAN sp|Q8NBM4-3|UBAC2_HUMAN sp|Q8NBM4-4|UBAC2_HUMAN sp|Q8NBM4|UBAC2_HUMAN	1.0000	Isoform of Q8NBM4, Isoform 2 of Ubiquitin-associated domain-containing protein 2 OS=Homo sapiens GN=UBAC2;Isoform of Q8NBM4, Isoform 3 of Ubiquitin-associated domain-containing protein 2 OS=Homo sapiens GN=UBAC2;Isoform of Q8NBM4, Isoform 4 of Ubiquitin-associated domain-containing protein 2 OS=Homo sapiens GN=UBAC2;Ubiquitin-associated domain-containing protein 2 OS=Homo sapiens GN=UBAC2 PE=1 SV…	17.2	2	0.04	ASNNDLNVATNFLLQH+IGMGATLDIQR
331a	sp|Q8N490-2|PNKD_HUMAN	1.0000	Isoform of Q8N490, Isoform 2 of Probable hydrolase PNKD OS=Homo sapiens GN=PNKD	22.5	2	0.04	ASSQSAPSPDVGSGVQT+EEPEPLSPELEYIPR
330a	sp|Q8N1F7|NUP93_HUMAN tr|H3BVG0|H3BVG0_HUMAN	1.0000	Nuclear pore complex protein Nup93 OS=Homo sapiens GN=NUP93 PE=1 SV=2;Isoform of Q8N1F7, Nuclear pore complex protein Nup93 OS=Homo sapiens GN=NUP93 PE=1 SV=1	2.9	2	0.04	DNALLSAIEESR+LVPLNQESVEER
329a	sp|Q8IXI1|MIRO2_HUMAN tr|H3BST5|H3BST5_HUMAN tr|I3L2C6|I3L2C6_HUMAN	1.0000	Mitochondrial Rho GTPase 2 OS=Homo sapiens GN=RHOT2 PE=1 SV=2;Isoform of Q8IXI1, Mitochondrial Rho GTPase 2 (Fragment) OS=Homo sapiens GN=RHOT2 PE=1 SV=2;Isoform of Q8IXI1, Mitochondrial Rho GTPase 2 (Fragment) OS=Homo sapiens GN=RHOT2 PE=1 SV=1	11.5	2	0.04	AVLHPTAPLYDPEAK+VPIILVGNK
326a	sp|Q7Z7L1|SLN11_HUMAN	1.0000	Schlafen family member 11 OS=Homo sapiens GN=SLFN11 PE=1 SV=2	2.6	2	0.04	ELIQSSDLQAFFETK+GLEELINK
38	sp|P62318-2|SMD3_HUMAN sp|P62318|SMD3_HUMAN	1.0000	Isoform of P62318, Isoform 2 of Small nuclear ribonucleoprotein Sm D3 OS=Homo sapiens GN=SNRPD3;Small nuclear ribonucleoprotein Sm D3 OS=Homo sapiens GN=SNRPD3 PE=1 SV=1	15.8	2	0.04	FLILPDMLK+VAQLEQVYIR
313a	sp|Q1ED39|KNOP1_HUMAN	1.0000	Lysine-rich nucleolar protein 1 OS=Homo sapiens GN=KNOP1 PE=1 SV=1	6.1	2	0.04	SVAHGQAPEMPLVK+VEAPEYIPISDDPK
309a	sp|Q15758|AAAT_HUMAN	1.0000	Neutral amino acid transporter B(0) OS=Homo sapiens GN=SLC1A5 PE=1 SV=2	4.4	2	0.03	EVLDSFLDLAR+NIFPSNLVSAAFR
36	sp|P55884-2|EIF3B_HUMAN sp|P55884|EIF3B_HUMAN	1.0000	Isoform of P55884, Isoform 2 of Eukaryotic translation initiation factor 3 subunit B OS=Homo sapiens GN=EIF3B;Eukaryotic translation initiation factor 3 subunit B OS=Homo sapiens GN=EIF3B PE=1 SV=3	2.7	2	0.04	GTQGVVTNFEIFR+VTLMQLPTR
301a	sp|Q14318-2|FKBP8_HUMAN sp|Q14318|FKBP8_HUMAN	1.0000	Isoform of Q14318, Isoform 2 of Peptidyl-prolyl cis-trans isomerase FKBP8 OS=Homo sapiens GN=FKBP8;Peptidyl-prolyl cis-trans isomerase FKBP8 OS=Homo sapiens GN=FKBP8 PE=1 SV=2	7.8	2	0.04	TAVDGPDLEMLTGQER+VLAQQGEYSEAIPILR
289a	sp|Q13425-2|SNTB2_HUMAN sp|Q13425|SNTB2_HUMAN	1.0000	Isoform of Q13425, Isoform 2 of Beta-2-syntrophin OS=Homo sapiens GN=SNTB2;Beta-2-syntrophin OS=Homo sapiens GN=SNTB2 PE=1 SV=1	8.6	2	0.04	AGLVELLLR+LGDAILSVNGTDLR
283a	sp|Q12899|TRI26_HUMAN tr|A2AE48|A2AE48_HUMAN	1.0000	Tripartite motif-containing protein 26 OS=Homo sapiens GN=TRIM26 PE=1 SV=1;Isoform of Q12899, Tripartite motif-containing protein 26 (Fragment) OS=Homo sapiens GN=TRIM26 PE=1 SV=1	8.5	2	0.04	GEADILAALK+LALVISELEGK
34	sp|P52429|DGKE_HUMAN tr|I3L112|I3L112_HUMAN	1.0000	Diacylglycerol kinase epsilon OS=Homo sapiens GN=DGKE PE=1 SV=1;Isoform of P52429, Diacylglycerol kinase (Fragment) OS=Homo sapiens GN=DGKE PE=1 SV=1	4.8	2	0.04	AVYLFYGTK+ILLNPVQVFDVTK
279a	sp|Q02878|RL6_HUMAN	1.0000	60S ribosomal protein L6 OS=Homo sapiens GN=RPL6 PE=1 SV=3	7.6	2	0.04	SVFALTNGIYPHK+YYPTEDVPR
33	sp|P47985|UCRI_HUMAN	1.0000	Cytochrome b-c1 complex subunit Rieske, mitochondrial OS=Homo sapiens GN=UQCRFS1 PE=1 SV=2	5.1	2	0.04	EIEQEAAVELSQLR
266a	sp|P62899-2|RL31_HUMAN sp|P62899-3|RL31_HUMAN sp|P62899|RL31_HUMAN tr|B7Z4C8|B7Z4C8_HUMAN tr|B7Z4E3|B7Z4E3_HUMAN tr|C9JU56|C9JU56_HUMAN tr|H7C2W9|H7C2W9_HUMAN	1.0000	Isoform of P62899, Isoform 2 of 60S ribosomal protein L31 OS=Homo sapiens GN=RPL31;Isoform of P62899, Isoform 3 of 60S ribosomal protein L31 OS=Homo sapiens GN=RPL31;60S ribosomal protein L31 OS=Homo sapiens GN=RPL31 PE=1 SV=1;Isoform of P62899, 60S ribosomal protein L31 OS=Homo sapiens GN=RPL31 PE=1 SV=1;Isoform of P62899, 60S ribosomal protein L31 OS=Homo sapiens GN=RPL31 PE=1 SV=1;Isoform of P…	19.2	2	0.04	LYTLVTYVPVTTFK+SAINEVVTR
265a	sp|P62854|RS26_HUMAN	1.0000	40S ribosomal protein S26 OS=Homo sapiens GN=RPS26 PE=1 SV=3	20.9	2	0.04	DISEASVFDAYVLPK+NIVEAAAVR
4	sp|O14908-2|GIPC1_HUMAN sp|O14908|GIPC1_HUMAN tr|K7EM11|K7EM11_HUMAN	1.0000	Isoform of O14908, Isoform 2 of PDZ domain-containing protein GIPC1 OS=Homo sapiens GN=GIPC1;PDZ domain-containing protein GIPC1 OS=Homo sapiens GN=GIPC1 PE=1 SV=2;Isoform of O14908, PDZ domain-containing protein GIPC1 (Fragment) OS=Homo sapiens GN=GIPC1 PE=1 SV=1	21.1	2	0.04	GPATVEDLPSAFEEK+NPDELAEALDER
258a	sp|P62249|RS16_HUMAN tr|A0A087WZ27|A0A087WZ27_HUMAN tr|M0R210|M0R210_HUMAN tr|M0R3H0|M0R3H0_HUMAN tr|Q6IPX4|Q6IPX4_HUMAN	1.0000	40S ribosomal protein S16 OS=Homo sapiens GN=RPS16 PE=1 SV=2;Isoform of Q03938, Zinc finger protein 90 OS=Homo sapiens GN=ZNF90 PE=4 SV=2;Isoform of P62249, 40S ribosomal protein S16 OS=Homo sapiens GN=RPS16 PE=1 SV=1;Isoform of P62249, 40S ribosomal protein S16 OS=Homo sapiens GN=RPS16 PE=1 SV=1;Isoform of P62249, 40S ribosomal protein S16 OS=Homo sapiens GN=RPS16 PE=1 SV=1	21.0	2	0.04	GPLQSVQVFGR+LLEPVLLLGK
30	sp|P45880-1|VDAC2_HUMAN sp|P45880-2|VDAC2_HUMAN sp|P45880|VDAC2_HUMAN tr|A0A0A0MR02|A0A0A0MR02_HUMAN	1.0000	Isoform of P45880, Isoform 1 of Voltage-dependent anion-selective channel protein 2 OS=Homo sapiens GN=VDAC2;Isoform of P45880, Isoform 2 of Voltage-dependent anion-selective channel protein 2 OS=Homo sapiens GN=VDAC2;Voltage-dependent anion-selective channel protein 2 OS=Homo sapiens GN=VDAC2 PE=1 SV=2;Isoform of P45880, Voltage-dependent anion-selective channel protein 2 (Fragment) OS=Homo sapi…	7.8	2	0.04	LTLSALVDGK+YQLDPTASISAK
251a	sp|P61247|RS3A_HUMAN tr|D6RG13|D6RG13_HUMAN tr|D6RI02|D6RI02_HUMAN tr|E9PFI5|E9PFI5_HUMAN tr|H0Y8L7|H0Y8L7_HUMAN	1.0000	40S ribosomal protein S3a OS=Homo sapiens GN=RPS3A PE=1 SV=2;Isoform of P61247, 40S ribosomal protein S3a (Fragment) OS=Homo sapiens GN=RPS3A PE=1 SV=1;Isoform of P61247, 40S ribosomal protein S3a OS=Homo sapiens GN=RPS3A PE=1 SV=1;Isoform of P61247, 40S ribosomal protein S3a OS=Homo sapiens GN=RPS3A PE=1 SV=1;Isoform of P61247, 40S ribosomal protein S3a (Fragment) OS=Homo sapiens GN=RPS3A PE=1 S…	26.3	2	0.04	APAMFNIR+VFEVSLADLQNDEVAFR
250a	sp|P60866-2|RS20_HUMAN sp|P60866|RS20_HUMAN	1.0000	Isoform of P60866, Isoform 2 of 40S ribosomal protein S20 OS=Homo sapiens GN=RPS20;40S ribosomal protein S20 OS=Homo sapiens GN=RPS20 PE=1 SV=1	19.3	2	0.04	LIDLHSPSEIVK+TPVEPEVAIHR
233a	sp|P51571|SSRD_HUMAN	1.0000	Translocon-associated protein subunit delta OS=Homo sapiens GN=SSR4 PE=1 SV=1	13.9	2	0.04	FFDEESYSLLR+VQNMALYADVGGK
27	sp|P37198|NUP62_HUMAN tr|M0QXN5|M0QXN5_HUMAN	1.0000	Nuclear pore glycoprotein p62 OS=Homo sapiens GN=NUP62 PE=1 SV=3;Isoform of P37198, Nuclear pore glycoprotein p62 OS=Homo sapiens GN=NUP62 PE=1 SV=1	5.2	2	0.04	LAENIDAQLK+LDQELDFILSQQK
213a	sp|P42696-2|RBM34_HUMAN sp|P42696|RBM34_HUMAN tr|A2A2V2|A2A2V2_HUMAN	1.0000	Isoform of P42696, Isoform 2 of RNA-binding protein 34 OS=Homo sapiens GN=RBM34;RNA-binding protein 34 OS=Homo sapiens GN=RBM34 PE=1 SV=2;Isoform of P42696, RNA-binding protein 34 (Fragment) OS=Homo sapiens GN=RBM34 PE=1 SV=1	12.9	2	0.04	ESALASADLEEEIHQK+ILDDTEDTVVSQR
208a	sp|P39019|RS19_HUMAN	1.0000	40S ribosomal protein S19 OS=Homo sapiens GN=RPS19 PE=1 SV=2	12.4	2	0.04	DVNQQEFVR+VLQALEGLK
206a	sp|P38159-3|RBMX_HUMAN sp|P38159|RBMX_HUMAN sp|Q96E39|RMXL1_HUMAN tr|H0Y6E7|H0Y6E7_HUMAN tr|H3BR27|H3BR27_HUMAN tr|H3BT71|H3BT71_HUMAN	1.0000	Isoform of P38159, Isoform 3 of RNA-binding motif protein, X chromosome OS=Homo sapiens GN=RBMX;RNA-binding motif protein, X chromosome OS=Homo sapiens GN=RBMX PE=1 SV=3;RNA binding motif protein, X-linked-like-1 OS=Homo sapiens GN=RBMXL1 PE=1 SV=1;Isoform of P38159, RNA-binding motif protein, X chromosome (Fragment) OS=Homo sapiens GN=RBMX PE=1 SV=2;Isoform of P38159, RNA-binding motif protein, …	34.6	2	0.04	GFAFVTFESPADAK+LFIGGLNTETNEK
196a	sp|P29590-2|PML_HUMAN sp|P29590-3|PML_HUMAN sp|P29590-4|PML_HUMAN sp|P29590-5|PML_HUMAN sp|P29590-8|PML_HUMAN sp|P29590-9|PML_HUMAN sp|P29590|PML_HUMAN	1.0000	Isoform of P29590, Isoform PML-5 of Protein PML OS=Homo sapiens GN=PML;Isoform of P29590, Isoform PML-8 of Protein PML OS=Homo sapiens GN=PML;Isoform of P29590, Isoform PML-6 of Protein PML OS=Homo sapiens GN=PML;Isoform of P29590, Isoform PML-4 of Protein PML OS=Homo sapiens GN=PML;Isoform of P29590, Isoform PML-2 of Protein PML OS=Homo sapiens GN=PML;Isoform of P29590, Isoform PML-3 of Protein …	4.5	2	0.04	APASEEEFQFLR+DPIDVDLPEEAER
24	sp|P28072|PSB6_HUMAN	1.0000	Proteasome subunit beta type-6 OS=Homo sapiens GN=PSMB6 PE=1 SV=4	8.8	2	0.04	LAAIAESGVER+QVLLGDQIPK
173a	sp|P15531-2|NDKA_HUMAN sp|P15531|NDKA_HUMAN sp|P22392-2|NDKB_HUMAN sp|P22392|NDKB_HUMAN tr|E7ERL0|E7ERL0_HUMAN tr|J3KPD9|J3KPD9_HUMAN tr|Q32Q12|Q32Q12_HUMAN	1.0000	Isoform of P15531, Isoform 2 of Nucleoside diphosphate kinase A OS=Homo sapiens GN=NME1;Nucleoside diphosphate kinase A OS=Homo sapiens GN=NME1 PE=1 SV=1;Isoform of P22392, Isoform 3 of Nucleoside diphosphate kinase B OS=Homo sapiens GN=NME2;Nucleoside diphosphate kinase B OS=Homo sapiens GN=NME2 PE=1 SV=1;Isoform of P15531, Nucleoside diphosphate kinase A OS=Homo sapiens GN=NME1 PE=1 SV=1;Isofor…	18.7	2	0.04	GLVGEIIK+VMLGETNPADSKPGTIR
19	sp|P12956-2|XRCC6_HUMAN sp|P12956|XRCC6_HUMAN tr|B1AHC9|B1AHC9_HUMAN	1.0000	Isoform of P12956, Isoform 2 of X-ray repair cross-complementing protein 6 OS=Homo sapiens GN=XRCC6;X-ray repair cross-complementing protein 6 OS=Homo sapiens GN=XRCC6 PE=1 SV=2;Isoform of P12956, X-ray repair cross-complementing protein 6 OS=Homo sapiens GN=XRCC6 PE=1 SV=1	3.8	2	0.04	DIISIAEDEDLR+LGSLVDEFK
151a	sp|P06733|ENOA_HUMAN	1.0000	Alpha-enolase OS=Homo sapiens GN=ENO1 PE=1 SV=2	6.9	2	0.04	AAVPSGASTGIYEALELR+YISPDQLADLYK
139a	sp|P04406-2|G3P_HUMAN sp|P04406|G3P_HUMAN	1.0000	Isoform of P04406, Isoform 2 of Glyceraldehyde-3-phosphate dehydrogenase OS=Homo sapiens GN=GAPDH;Glyceraldehyde-3-phosphate dehydrogenase OS=Homo sapiens GN=GAPDH PE=1 SV=3	11.9	2	0.04	LVINGNPITIFQER+VIISAPSADAPMFVMGVNHEK
15	sp|O95163|ELP1_HUMAN tr|F5H2T0|F5H2T0_HUMAN	1.0000	Elongator complex protein 1 OS=Homo sapiens GN=IKBKAP PE=1 SV=3;Isoform of O95163, Elongator complex protein 1 OS=Homo sapiens GN=IKBKAP PE=1 SV=1	3.8	2	0.04	IQFENNEDQDVNPLK+VHELQGNAPSDPDAVSAEEALK
128a	sp|O75616|ERAL1_HUMAN	1.0000	GTPase Era, mitochondrial OS=Homo sapiens GN=ERAL1 PE=1 SV=2	7.6	2	0.04	ETQVILLDTPGIISPGK+LLEHLPQEVPYNVQQK
126a	sp|O75251-2|NDUS7_HUMAN sp|O75251|NDUS7_HUMAN tr|F5GXJ1|F5GXJ1_HUMAN tr|F5H5N1|F5H5N1_HUMAN	1.0000	Isoform of O75251, Isoform 2 of NADH dehydrogenase [ubiquinone] iron-sulfur protein 7, mitochondrial OS=Homo sapiens GN=NDUFS7;NADH dehydrogenase [ubiquinone] iron-sulfur protein 7, mitochondrial OS=Homo sapiens GN=NDUFS7 PE=1 SV=3;Isoform of O75251, NADH dehydrogenase [ubiquinone] iron-sulfur protein 7, mitochondrial OS=Homo sapiens GN=NDUFS7 PE=1 SV=1;Isoform of O75251, NADH dehydrogenase [ubiq…	12.6	2	0.04	QSDVMIVAGTLTNK+VYDQMPEPR
14	sp|O94813-2|SLIT2_HUMAN sp|O94813-3|SLIT2_HUMAN sp|O94813|SLIT2_HUMAN tr|A0A087WYV5|A0A087WYV5_HUMAN tr|A0A0A6YYB8|A0A0A6YYB8_HUMAN tr|X6R3P0|X6R3P0_HUMAN	1.0000	Isoform of O94813, Isoform 2 of Slit homolog 2 protein OS=Homo sapiens GN=SLIT2;Isoform of O94813, Isoform 3 of Slit homolog 2 protein OS=Homo sapiens GN=SLIT2;Slit homolog 2 protein OS=Homo sapiens GN=SLIT2 PE=1 SV=1;Isoform of O94813, Slit homolog 2 protein OS=Homo sapiens GN=SLIT2 PE=1 SV=1;Isoform of O94813, Slit homolog 2 protein OS=Homo sapiens GN=SLIT2 PE=1 SV=1;Isoform of O94813, Slit hom…	2.4	2	0.04	DVTELYLDGNQFTLVPK+GLTEIPTNLPETITEIR
112a	sp|O00743-3|PPP6_HUMAN sp|O00743|PPP6_HUMAN	1.0000	Isoform of O00743, Isoform 3 of Serine/threonine-protein phosphatase 6 catalytic subunit OS=Homo sapiens GN=PPP6C;Serine/threonine-protein phosphatase 6 catalytic subunit OS=Homo sapiens GN=PPP6C PE=1 SV=1	10.2	2	0.04	TGGQVPDTNYIFMGDFVDR+VTNEFVHINNLK
108a	sp|O00459|P85B_HUMAN	1.0000	Phosphatidylinositol 3-kinase regulatory subunit beta OS=Homo sapiens GN=PIK3R2 PE=1 SV=2	4.1	2	0.04	ALGATFGPLLLR+TATGFGFAEPYNLYGSLK
435a	sp|Q96C36|P5CR2_HUMAN tr|A0A087WZR9|A0A087WZR9_HUMAN	0.9999	Pyrroline-5-carboxylate reductase 2 OS=Homo sapiens GN=PYCR2 PE=1 SV=1;Isoform of Q96C36, Pyrroline-5-carboxylate reductase OS=Homo sapiens GN=PYCR2 PE=1 SV=1	7.8	2	0.03	LESPTVSTLTPSSPGK+LMAFQPAPK
434a	sp|Q7Z494|NPHP3_HUMAN	0.9999	Nephrocystin-3 OS=Homo sapiens GN=NPHP3 PE=1 SV=1	2.9	2	0.03	DLGLLSQAIVPLQR+LNDLVAAPAPIPPLLVSGGPGSGK
433a	sp|Q53GQ0|DHB12_HUMAN	0.9999	Very-long-chain 3-oxoacyl-CoA reductase OS=Homo sapiens GN=HSD17B12 PE=1 SV=2	9.0	2	0.03	KPTLDKPSPETFVK+TIAVDFASEDIYDK
431a	sp|P61619|S61A1_HUMAN tr|B4DR61|B4DR61_HUMAN	0.9999	Protein transport protein Sec61 subunit alpha isoform 1 OS=Homo sapiens GN=SEC61A1 PE=1 SV=2;Isoform of P61619, Protein transport protein Sec61 subunit alpha isoform 1 OS=Homo sapiens GN=SEC61A1 PE=1 SV=1	4.2	2	0.04	AFSPTTVNTGR+IIEVGDTPK
430a	sp|P57740|NU107_HUMAN	0.9999	Nuclear pore complex protein Nup107 OS=Homo sapiens GN=NUP107 PE=1 SV=1	3.7	2	0.03	LYHDPNVNGGTELEPVEGNPYR+SGFGEISSPVIR
428a	sp|P51648-2|AL3A2_HUMAN sp|P51648|AL3A2_HUMAN tr|J3QRD1|J3QRD1_HUMAN	0.9999	Isoform of P51648, Isoform 2 of Fatty aldehyde dehydrogenase OS=Homo sapiens GN=ALDH3A2;Fatty aldehyde dehydrogenase OS=Homo sapiens GN=ALDH3A2 PE=1 SV=1;Isoform of P51648, Fatty aldehyde dehydrogenase OS=Homo sapiens GN=ALDH3A2 PE=1 SV=1	6.4	2	0.03	NVDEAINFINER+YIAPTVLTDVDPK
426a	sp|P17980|PRS6A_HUMAN tr|E9PM69|E9PM69_HUMAN tr|R4GNH3|R4GNH3_HUMAN	0.9999	26S protease regulatory subunit 6A OS=Homo sapiens GN=PSMC3 PE=1 SV=3;Isoform of P17980, 26S protease regulatory subunit 6A OS=Homo sapiens GN=PSMC3 PE=1 SV=1;Isoform of P17980, 26S protease regulatory subunit 6A OS=Homo sapiens GN=PSMC3 PE=1 SV=1	7.3	2	0.03	MNVSPDVNYEELAR+QTYFLPVIGLVDAEK
425a	sp|P06748-2|NPM_HUMAN sp|P06748-3|NPM_HUMAN sp|P06748|NPM_HUMAN	0.9999	Isoform of P06748, Isoform 2 of Nucleophosmin OS=Homo sapiens GN=NPM1;Isoform of P06748, Isoform 3 of Nucleophosmin OS=Homo sapiens GN=NPM1;Nucleophosmin OS=Homo sapiens GN=NPM1 PE=1 SV=2	8.5	2	0.04	GPSSVEDIK+VDNDENEHQLSLR
424	sp|Q9Y5L4|TIM13_HUMAN	0.9999	Mitochondrial import inner membrane translocase subunit Tim13 OS=Homo sapiens GN=TIMM13 PE=1 SV=1	26.3	2	0.03	LDPGLIMEQVK+VQIAVANAQELLQR
422	sp|Q9H6W3-2|NO66_HUMAN sp|Q9H6W3|NO66_HUMAN	0.9999	Isoform of Q9H6W3, Isoform 2 of Bifunctional lysine-specific demethylase and histidyl-hydroxylase NO66 OS=Homo sapiens GN=NO66;Bifunctional lysine-specific demethylase and histidyl-hydroxylase NO66 OS=Homo sapiens GN=NO66 PE=1 SV=2	5.6	2	0.03	ALSVYGLPIR+DFIHDSLPPVLTDR
421	sp|Q9H0U3|MAGT1_HUMAN tr|A0A087WU53|A0A087WU53_HUMAN	0.9999	Magnesium transporter protein 1 OS=Homo sapiens GN=MAGT1 PE=1 SV=1;Isoform of Q9H0U3, Magnesium transporter protein 1 OS=Homo sapiens GN=MAGT1 PE=1 SV=1	6.0	2	0.03	GFSAEQIAR+YHGYPYSFLMS
420	sp|Q92896-2|GSLG1_HUMAN sp|Q92896-3|GSLG1_HUMAN sp|Q92896|GSLG1_HUMAN tr|H3BM42|H3BM42_HUMAN	0.9999	Isoform of Q92896, Isoform 2 of Golgi apparatus protein 1 OS=Homo sapiens GN=GLG1;Isoform of Q92896, Isoform 3 of Golgi apparatus protein 1 OS=Homo sapiens GN=GLG1;Golgi apparatus protein 1 OS=Homo sapiens GN=GLG1 PE=1 SV=2;Isoform of Q92896, Golgi apparatus protein 1 OS=Homo sapiens GN=GLG1 PE=1 SV=1	2.9	2	0.03	LDPVLYR+VAELSSDDFHLDR
419	sp|Q8TE54-2|S26A7_HUMAN sp|Q8TE54|S26A7_HUMAN tr|E5RGL8|E5RGL8_HUMAN tr|H0YB61|H0YB61_HUMAN	0.9999	Isoform of Q8TE54, Isoform 2 of Anion exchange transporter OS=Homo sapiens GN=SLC26A7;Anion exchange transporter OS=Homo sapiens GN=SLC26A7 PE=2 SV=2;Isoform of Q8TE54, Anion exchange transporter OS=Homo sapiens GN=SLC26A7 PE=1 SV=1;Isoform of Q8TE54, Anion exchange transporter (Fragment) OS=Homo sapiens GN=SLC26A7 PE=4 SV=1	11.8	2	0.03	LEALLLSLLSIVVLVLVKELNEQFK+SVRLEALLLSLLSIVVLVLVK
418	sp|Q5SSJ5-2|HP1B3_HUMAN sp|Q5SSJ5-3|HP1B3_HUMAN sp|Q5SSJ5|HP1B3_HUMAN tr|B0QZK4|B0QZK4_HUMAN tr|Q5SWC8|Q5SWC8_HUMAN tr|X6RGJ2|X6RGJ2_HUMAN	0.9999	Isoform of Q5SSJ5, Isoform 2 of Heterochromatin protein 1-binding protein 3 OS=Homo sapiens GN=HP1BP3;Isoform of Q5SSJ5, Isoform 3 of Heterochromatin protein 1-binding protein 3 OS=Homo sapiens GN=HP1BP3;Heterochromatin protein 1-binding protein 3 OS=Homo sapiens GN=HP1BP3 PE=1 SV=1;Isoform of Q5SSJ5, Heterochromatin protein 1-binding protein 3 (Fragment) OS=Homo sapiens GN=HP1BP3 PE=1 SV=1;Isofo…	7.5	2	0.03	LEDVLPLAFTR+YPSLELER
417	sp|Q15120-2|PDK3_HUMAN sp|Q15120|PDK3_HUMAN	0.9999	Isoform of Q15120, Isoform 2 of [Pyruvate dehydrogenase (acetyl-transferring)] kinase isozyme 3, mitochondrial OS=Homo sapiens GN=PDK3;[Pyruvate dehydrogenase (acetyl-transferring)] kinase isozyme 3, mitochondrial OS=Homo sapiens GN=PDK3 PE=1 SV=1	6.4	2	0.04	AAPLAGFGYGLPISR+ISDLGGGVPLR
416	sp|P49327|FAS_HUMAN tr|A0A0U1RQF0|A0A0U1RQF0_HUMAN	0.9999	Fatty acid synthase OS=Homo sapiens GN=FASN PE=1 SV=3;Isoform of P49327, Fatty acid synthase OS=Homo sapiens GN=FASN PE=4 SV=1	1.2	2	0.04	EDGLAQQQTQLNLR+VYATILNAGTNTDGFK
406a	sp|Q9Y4J8-12|DTNA_HUMAN sp|Q9Y4J8-13|DTNA_HUMAN sp|Q9Y4J8-14|DTNA_HUMAN sp|Q9Y4J8-15|DTNA_HUMAN sp|Q9Y4J8-16|DTNA_HUMAN sp|Q9Y4J8-2|DTNA_HUMAN sp|Q9Y4J8-3|DTNA_HUMAN sp|Q9Y4J8-4|DTNA_HUMAN sp|Q9Y4J8-5|DTNA_HUMAN sp|Q9Y4J8|DTNA_HUMAN	0.9999	Isoform of Q9Y4J8, Isoform 12 of Dystrobrevin alpha OS=Homo sapiens GN=DTNA;Isoform of Q9Y4J8, Isoform 13 of Dystrobrevin alpha OS=Homo sapiens GN=DTNA;Isoform of Q9Y4J8, Isoform 14 of Dystrobrevin alpha OS=Homo sapiens GN=DTNA;Isoform of Q9Y4J8, Isoform 15 of Dystrobrevin alpha OS=Homo sapiens GN=DTNA;Isoform of Q9Y4J8, Isoform 16 of Dystrobrevin alpha OS=Homo sapiens GN=DTNA;Isoform of Q9Y4J8, …	9.7	2	0.04	AQQNPTLLAELR+LPTAVFEGPSFGYTEQSAR
334a	sp|Q8NCH0|CHSTE_HUMAN	0.9999	Carbohydrate sulfotransferase 14 OS=Homo sapiens GN=CHST14 PE=1 SV=2	5.6	2	0.04	ALLQDVLPK+VLAGVLDSVDVR
445a	sp|Q92526-2|TCPW_HUMAN sp|Q92526-3|TCPW_HUMAN sp|Q92526|TCPW_HUMAN	0.9998	Isoform of Q92526, Isoform 2 of T-complex protein 1 subunit zeta-2 OS=Homo sapiens GN=CCT6B;Isoform of Q92526, Isoform 3 of T-complex protein 1 subunit zeta-2 OS=Homo sapiens GN=CCT6B;T-complex protein 1 subunit zeta-2 OS=Homo sapiens GN=CCT6B PE=1 SV=5	3.9	2	0.03	GIDPFSLDSLAK+GLQDVLR
442a	sp|P12277|KCRB_HUMAN tr|G3V4N7|G3V4N7_HUMAN	0.9998	Creatine kinase B-type OS=Homo sapiens GN=CKB PE=1 SV=1;Isoform of P12277, Creatine kinase B-type (Fragment) OS=Homo sapiens GN=CKB PE=1 SV=1	12.0	2	0.03	DLFDPIIEDR+LAVEALSSLDGDLAGR
440	sp|Q16363-2|LAMA4_HUMAN sp|Q16363|LAMA4_HUMAN tr|A0A0A0MQS9|A0A0A0MQS9_HUMAN tr|A0A0A0MTC7|A0A0A0MTC7_HUMAN	0.9998	Isoform of Q16363, Isoform 2 of Laminin subunit alpha-4 OS=Homo sapiens GN=LAMA4;Laminin subunit alpha-4 OS=Homo sapiens GN=LAMA4 PE=1 SV=4;Isoform of Q16363, Laminin subunit alpha-4 OS=Homo sapiens GN=LAMA4 PE=1 SV=1;Isoform of Q16363, Laminin subunit alpha-4 OS=Homo sapiens GN=LAMA4 PE=1 SV=1	1.8	2	0.04	EPVFVGGVPESLLTPR+TLFPVVLEQLDDYNAK
439	sp|Q12979-2|ABR_HUMAN sp|Q12979-3|ABR_HUMAN sp|Q12979-4|ABR_HUMAN sp|Q12979|ABR_HUMAN tr|A0A0G2JQ41|A0A0G2JQ41_HUMAN tr|B7Z683|B7Z683_HUMAN tr|I3NI05|I3NI05_HUMAN	0.9998	Isoform of Q12979, Isoform Short of Active breakpoint cluster region-related protein OS=Homo sapiens GN=ABR;Isoform of Q12979, Isoform 3 of Active breakpoint cluster region-related protein OS=Homo sapiens GN=ABR;Isoform of Q12979, Isoform 4 of Active breakpoint cluster region-related protein OS=Homo sapiens GN=ABR;Active breakpoint cluster region-related protein OS=Homo sapiens GN=ABR PE=2 SV=2;I…	7.1	2	0.03	ELPEPLLTDR+ISGVATDIQALK
438	sp|P54136-2|SYRC_HUMAN sp|P54136|SYRC_HUMAN	0.9998	Isoform of P54136, Isoform Monomeric of Arginine--tRNA ligase, cytoplasmic OS=Homo sapiens GN=RARS;Arginine--tRNA ligase, cytoplasmic OS=Homo sapiens GN=RARS PE=1 SV=2	5.6	2	0.04	LFEFAGYDVLR+LNDYIFSFDK+VIVDFSSPNIAK
436	sp|P00403|COX2_HUMAN	0.9998	Cytochrome c oxidase subunit 2 OS=Homo sapiens GN=MT-CO2 PE=1 SV=1	8.8	2	0.03	IFEMGPVFTL+VVLPIEAPIR
449a	sp|Q9H3G5|CPVL_HUMAN	0.9997	Probable serine carboxypeptidase CPVL OS=Homo sapiens GN=CPVL PE=1 SV=2	5.0	2	0.04	NNDFYVTGESYAGK+SDSEVAGYIR
448	sp|P46777|RL5_HUMAN	0.9997	60S ribosomal protein L5 OS=Homo sapiens GN=RPL5 PE=1 SV=3	4.4	2	0.03	NSVTPDMMEEMYK
447	sp|P11117|PPAL_HUMAN tr|B7Z7D2|B7Z7D2_HUMAN tr|E9PHY0|E9PHY0_HUMAN tr|E9PP23|E9PP23_HUMAN tr|E9PQY3|E9PQY3_HUMAN	0.9997	Lysosomal acid phosphatase OS=Homo sapiens GN=ACP2 PE=1 SV=3;Isoform of P11117, Lysosomal acid phosphatase OS=Homo sapiens GN=ACP2 PE=1 SV=1;Isoform of P11117, Lysosomal acid phosphatase OS=Homo sapiens GN=ACP2 PE=1 SV=1;Isoform of P11117, Lysosomal acid phosphatase (Fragment) OS=Homo sapiens GN=ACP2 PE=1 SV=1;Isoform of P11117, Lysosomal acid phosphatase OS=Homo sapiens GN=ACP2 PE=1 SV=1	4.6	2	0.03	KNLTLMATTSQLPK
452a	sp|Q14980-2|NUMA1_HUMAN sp|Q14980|NUMA1_HUMAN tr|A0A087WY61|A0A087WY61_HUMAN	0.9996	Isoform of Q14980, Isoform 2 of Nuclear mitotic apparatus protein 1 OS=Homo sapiens GN=NUMA1;Nuclear mitotic apparatus protein 1 OS=Homo sapiens GN=NUMA1 PE=1 SV=2;Isoform of Q14980, Nuclear mitotic apparatus protein 1 OS=Homo sapiens GN=NUMA1 PE=1 SV=1	1.5	2	0.04	ASMQPIQIAEGTGITTR+GEVLGDVLQLETLK
451a	sp|Q13573|SNW1_HUMAN tr|G3V4X8|G3V4X8_HUMAN	0.9996	SNW domain-containing protein 1 OS=Homo sapiens GN=SNW1 PE=1 SV=1;Isoform of Q13573, SNW domain-containing protein 1 OS=Homo sapiens GN=SNW1 PE=1 SV=1	7.5	2	0.03	EGPVQFEEDPFGLDK+GLQTVHINENFAK
454	sp|Q9H6U6-2|BCAS3_HUMAN sp|Q9H6U6-3|BCAS3_HUMAN sp|Q9H6U6-6|BCAS3_HUMAN sp|Q9H6U6-7|BCAS3_HUMAN sp|Q9H6U6-8|BCAS3_HUMAN sp|Q9H6U6|BCAS3_HUMAN tr|A0A087X207|A0A087X207_HUMAN tr|A0A087X2J1|A0A087X2J1_HUMAN tr|K7ESE9|K7ESE9_HUMAN	0.9994	Isoform of Q9H6U6, Isoform 1 of Breast carcinoma-amplified sequence 3 OS=Homo sapiens GN=BCAS3;Isoform of Q9H6U6, Isoform 3 of Breast carcinoma-amplified sequence 3 OS=Homo sapiens GN=BCAS3;Isoform of Q9H6U6, Isoform 6 of Breast carcinoma-amplified sequence 3 OS=Homo sapiens GN=BCAS3;Isoform of Q9H6U6, Isoform 5 of Breast carcinoma-amplified sequence 3 OS=Homo sapiens GN=BCAS3;Isoform of Q9H6U6, …	4.1	2	0.04	ISDDTPLEMMTSPR+SAGLEEIEQELTSK
457a	sp|Q14498-2|RBM39_HUMAN sp|Q14498-3|RBM39_HUMAN sp|Q14498|RBM39_HUMAN tr|A0A0U1RQH7|A0A0U1RQH7_HUMAN tr|G3XAC6|G3XAC6_HUMAN tr|H0Y4X3|H0Y4X3_HUMAN tr|Q5QP23|Q5QP23_HUMAN	0.9993	Isoform of Q14498, Isoform 2 of RNA-binding protein 39 OS=Homo sapiens GN=RBM39;Isoform of Q14498, Isoform 3 of RNA-binding protein 39 OS=Homo sapiens GN=RBM39;RNA-binding protein 39 OS=Homo sapiens GN=RBM39 PE=1 SV=2;Isoform of Q14498, RNA-binding protein 39 (Fragment) OS=Homo sapiens GN=RBM39 PE=4 SV=1;Isoform of Q14498, RNA-binding protein 39 OS=Homo sapiens GN=RBM39 PE=1 SV=1;Isoform of Q1449…	10.6	2	0.03	DLEEFFSTVGK+VLGVPIIVQASQAEK
456a	sp|A6NKT7|RGPD3_HUMAN sp|P0DJD0|RGPD1_HUMAN sp|P0DJD1|RGPD2_HUMAN sp|P49792|RBP2_HUMAN sp|Q7Z3J3|RGPD4_HUMAN tr|F8VYC4|F8VYC4_HUMAN tr|J3KNE0|J3KNE0_HUMAN	0.9993	RanBP2-like and GRIP domain-containing protein 3 OS=Homo sapiens GN=RGPD3 PE=3 SV=2;RANBP2-like and GRIP domain-containing protein 1 OS=Homo sapiens GN=RGPD1 PE=2 SV=1;RANBP2-like and GRIP domain-containing protein 2 OS=Homo sapiens GN=RGPD2 PE=2 SV=1;E3 SUMO-protein ligase RanBP2 OS=Homo sapiens GN=RANBP2 PE=1 SV=2;RanBP2-like and GRIP domain-containing protein 4 OS=Homo sapiens GN=RGPD4 PE=2 SV…	1.4	2	0.03	IIDDSDSNLSVVK+NSIPEPIDPLFK
455	sp|Q30KR1|DB109_HUMAN	0.9993	Beta-defensin 109 OS=Homo sapiens GN=DEFB109P1 PE=3 SV=1	24.1	2	0.04	LHLLLLILLLFSILLSPVR+MRLHLLLLILLLFSILLSPVR
459	sp|Q14683|SMC1A_HUMAN tr|G8JLG1|G8JLG1_HUMAN	0.9992	Structural maintenance of chromosomes protein 1A OS=Homo sapiens GN=SMC1A PE=1 SV=2;Isoform of Q14683, Structural maintenance of chromosomes protein OS=Homo sapiens GN=SMC1A PE=1 SV=2	1.7	2	0.03	ELNQVMEQLGDAR+VLTFDLTK
458	sp|O00468-2|AGRIN_HUMAN sp|O00468-3|AGRIN_HUMAN sp|O00468-4|AGRIN_HUMAN sp|O00468-5|AGRIN_HUMAN sp|O00468-6|AGRIN_HUMAN sp|O00468-7|AGRIN_HUMAN sp|O00468|AGRIN_HUMAN tr|A0A087X208|A0A087X208_HUMAN	0.9992	Isoform of O00468, Isoform 2 of Agrin OS=Homo sapiens GN=AGRN;Isoform of O00468, Isoform 3 of Agrin OS=Homo sapiens GN=AGRN;Isoform of O00468, Isoform 4 of Agrin OS=Homo sapiens GN=AGRN;Isoform of O00468, Isoform 5 of Agrin OS=Homo sapiens GN=AGRN;Isoform of O00468, Isoform 6 of Agrin OS=Homo sapiens GN=AGRN;Isoform of O00468, Isoform 7 of Agrin OS=Homo sapiens GN=AGRN;Agrin OS=Homo sapiens GN=AG…	1.0	2	0.03	SFLAFPTLR+SIESTLDDLFR
460	sp|Q9NYU1|UGGG2_HUMAN	0.9991	UDP-glucose:glycoprotein glucosyltransferase 2 OS=Homo sapiens GN=UGGT2 PE=1 SV=4	1.3	2	0.03	GILAAFLTQK+VDALMSSVPK
461	sp|Q2M1P5|KIF7_HUMAN	0.9989	Kinesin-like protein KIF7 OS=Homo sapiens GN=KIF7 PE=1 SV=2	1.9	2	0.03	APGPATASAAAAMR+EAGAELLTEVNR
429a	sp|P55209-2|NP1L1_HUMAN sp|P55209-3|NP1L1_HUMAN sp|P55209|NP1L1_HUMAN tr|B7Z9C2|B7Z9C2_HUMAN tr|F5H4R6|F5H4R6_HUMAN tr|F8VUX1|F8VUX1_HUMAN tr|F8VV59|F8VV59_HUMAN tr|F8VXI6|F8VXI6_HUMAN tr|F8VY35|F8VY35_HUMAN tr|F8W020|F8W020_HUMAN tr|F8W0J6|F8W0J6_HUMAN tr|F8W118|F8W118_HUMAN tr|H0YHC3|H0YHC3_HUMAN tr|H0YIV4|H0YIV4_HUMAN	0.9989	Isoform of P55209, Isoform 2 of Nucleosome assembly protein 1-like 1 OS=Homo sapiens GN=NAP1L1;Isoform of P55209, Isoform 3 of Nucleosome assembly protein 1-like 1 OS=Homo sapiens GN=NAP1L1;Nucleosome assembly protein 1-like 1 OS=Homo sapiens GN=NAP1L1 PE=1 SV=1;Isoform of P55209, Nucleosome assembly protein 1-like 1 OS=Homo sapiens GN=NAP1L1 PE=1 SV=1;Isoform of P55209, Nucleosome assembly prote…	10.8	2	0.03	LDGLVETPTGYIESLPR+NVDLLSDMVQEHDEPILK
463	sp|Q5JTZ9|SYAM_HUMAN	0.9983	Alanine--tRNA ligase, mitochondrial OS=Homo sapiens GN=AARS2 PE=1 SV=1	2.7	2	0.02	AGQEDVLFPVAR+LIEAVETAVMPQWQR
441a	sp|O60716-10|CTND1_HUMAN sp|O60716-11|CTND1_HUMAN sp|O60716-12|CTND1_HUMAN sp|O60716-13|CTND1_HUMAN sp|O60716-14|CTND1_HUMAN sp|O60716-15|CTND1_HUMAN sp|O60716-16|CTND1_HUMAN sp|O60716-17|CTND1_HUMAN sp|O60716-18|CTND1_HUMAN sp|O60716-19|CTND1_HUMAN sp|O60716-20|CTND1_HUMAN sp|O60716-21|CTND1_HUMAN sp|O60716-22|CTND1_HUMAN sp|O60716-23|CTND1_HUMAN sp|O60716-24|CTND1_HUMAN sp|O60716-2|CTND1_HUMAN …	0.9983	Isoform of O60716, Isoform 2AB of Catenin delta-1 OS=Homo sapiens GN=CTNND1;Isoform of O60716, Isoform 2AC of Catenin delta-1 OS=Homo sapiens GN=CTNND1;Isoform of O60716, Isoform 2BC of Catenin delta-1 OS=Homo sapiens GN=CTNND1;Isoform of O60716, Isoform 2A of Catenin delta-1 OS=Homo sapiens GN=CTNND1;Isoform of O60716, Isoform 2B of Catenin delta-1 OS=Homo sapiens GN=CTNND1;Isoform of O60716, Is…	3.9	2	0.03	KPIEDPANDTVDFPK+SMGYDDLDYGMMSDYGTAR
464	sp|Q8N2A8|PLD6_HUMAN	0.9982	Mitochondrial cardiolipin hydrolase OS=Homo sapiens GN=PLD6 PE=1 SV=1	8.3	2	0.03	ENVLITEDDEYVR+LFLEEFER
465	sp|P49207|RL34_HUMAN	0.9981	60S ribosomal protein L34 OS=Homo sapiens GN=RPL34 PE=1 SV=3	14.5	2	0.03	AFLIEEQK+LSYNTASNK
466a	sp|Q13435|SF3B2_HUMAN tr|A0A087WZZ5|A0A087WZZ5_HUMAN tr|E9PJ04|E9PJ04_HUMAN tr|E9PPJ0|E9PPJ0_HUMAN tr|H0YCG1|H0YCG1_HUMAN	0.9966	Splicing factor 3B subunit 2 OS=Homo sapiens GN=SF3B2 PE=1 SV=2;Isoform of Q13435, Splicing factor 3B subunit 2 OS=Homo sapiens GN=SF3B2 PE=1 SV=1;Isoform of Q13435, Splicing factor 3B subunit 2 (Fragment) OS=Homo sapiens GN=SF3B2 PE=1 SV=7;Isoform of Q13435, Splicing factor 3B subunit 2 OS=Homo sapiens GN=SF3B2 PE=1 SV=1;Isoform of Q13435, Splicing factor 3B subunit 2 (Fragment) OS=Homo sapiens …	9.6	2	0.03	LAQQQAALLMQQEER+SSLGQSASETEEDTVSVSK
469	sp|Q9Y2U8|MAN1_HUMAN	0.9965	Inner nuclear membrane protein Man1 OS=Homo sapiens GN=LEMD3 PE=1 SV=2	3.1	2	0.03	ILVIPSK+RAFVTVTHR+TLSVQEAAAYLK
161b	sp|P04049-2|RAF1_HUMAN sp|P04049|RAF1_HUMAN tr|H7C155|H7C155_HUMAN	0.9963	Isoform of P04049, Isoform 2 of RAF proto-oncogene serine/threonine-protein kinase OS=Homo sapiens GN=RAF1;RAF proto-oncogene serine/threonine-protein kinase OS=Homo sapiens GN=RAF1 PE=1 SV=1;Isoform of P04049, RAF proto-oncogene serine/threonine-protein kinase (Fragment) OS=Homo sapiens GN=RAF1 PE=1 SV=1	4.4	2	0.03	IGDFGLATVK+VVDPTPEQFQAFR
470a	sp|Q9UK41|VPS28_HUMAN	0.9960	Vacuolar protein sorting-associated protein 28 homolog OS=Homo sapiens GN=VPS28 PE=1 SV=1	11.3	2	0.03	AMDEIQPDLR+QMLFDLESAYNAFNR
471a	sp|A6ZKI3|F127A_HUMAN sp|Q9BWD3|F127B_HUMAN	0.9958	Isoform of O15255, Protein FAM127A OS=Homo sapiens GN=FAM127A PE=1 SV=1;Protein FAM127B OS=Homo sapiens GN=FAM127B PE=1 SV=3	14.2	2	0.03	ESPLLNDYR+VTFLITR
476a	sp|Q9NY93-2|DDX56_HUMAN sp|Q9NY93|DDX56_HUMAN tr|G3V0G3|G3V0G3_HUMAN tr|H7C3E9|H7C3E9_HUMAN	0.9951	Isoform of Q9NY93, Isoform 2 of Probable ATP-dependent RNA helicase DDX56 OS=Homo sapiens GN=DDX56;Probable ATP-dependent RNA helicase DDX56 OS=Homo sapiens GN=DDX56 PE=1 SV=1;Isoform of Q9NY93, DEAD (Asp-Glu-Ala-Asp) box polypeptide 56, isoform CRA_a OS=Homo sapiens GN=DDX56 PE=1 SV=1;Isoform of Q9NY93, Probable ATP-dependent RNA helicase DDX56 (Fragment) OS=Homo sapiens GN=DDX56 PE=1 SV=1	6.4	2	0.03	SLLFVNTLER+VANVSAAEDSVSQR
475a	sp|P00338-2|LDHA_HUMAN sp|P00338-3|LDHA_HUMAN sp|P00338-4|LDHA_HUMAN sp|P00338-5|LDHA_HUMAN sp|P00338|LDHA_HUMAN tr|F5GXH2|F5GXH2_HUMAN tr|F5GXY2|F5GXY2_HUMAN tr|F5GYU2|F5GYU2_HUMAN tr|F5GZQ4|F5GZQ4_HUMAN tr|F5H5J4|F5H5J4_HUMAN tr|F5H6W8|F5H6W8_HUMAN	0.9939	Isoform of P00338, Isoform 2 of L-lactate dehydrogenase A chain OS=Homo sapiens GN=LDHA;Isoform of P00338, Isoform 3 of L-lactate dehydrogenase A chain OS=Homo sapiens GN=LDHA;Isoform of P00338, Isoform 4 of L-lactate dehydrogenase A chain OS=Homo sapiens GN=LDHA;Isoform of P00338, Isoform 5 of L-lactate dehydrogenase A chain OS=Homo sapiens GN=LDHA;L-lactate dehydrogenase A chain OS=Homo sapiens…	10.0	2	0.03	DLADELALVDVIEDK+DQLIYNLLK
479	sp|Q9UNF1-2|MAGD2_HUMAN sp|Q9UNF1|MAGD2_HUMAN tr|Q5H907|Q5H907_HUMAN tr|Q5H909|Q5H909_HUMAN	0.9934	Isoform of Q9UNF1, Isoform 2 of Melanoma-associated antigen D2 OS=Homo sapiens GN=MAGED2;Melanoma-associated antigen D2 OS=Homo sapiens GN=MAGED2 PE=1 SV=2;Isoform of Q9UNF1, Melanoma antigen family D, 2, isoform CRA_d OS=Homo sapiens GN=MAGED2 PE=1 SV=1;Isoform of Q9UNF1, Melanoma-associated antigen D2 OS=Homo sapiens GN=MAGED2 PE=1 SV=2	8.8	2	0.04	AQETEAAPSQAPADEPEPESAAAQSQENQDTRPK+EYTDVYPEIIER
480	sp|Q8IX01-3|SUGP2_HUMAN sp|Q8IX01-4|SUGP2_HUMAN sp|Q8IX01|SUGP2_HUMAN tr|M0R2Z9|M0R2Z9_HUMAN tr|M0R3F6|M0R3F6_HUMAN	0.9927	Isoform of Q8IX01, Isoform 3 of SURP and G-patch domain-containing protein 2 OS=Homo sapiens GN=SUGP2;Isoform of Q8IX01, Isoform 4 of SURP and G-patch domain-containing protein 2 OS=Homo sapiens GN=SUGP2;SURP and G-patch domain-containing protein 2 OS=Homo sapiens GN=SUGP2 PE=1 SV=2;Isoform of Q8IX01, SURP and G-patch domain-containing protein 2 OS=Homo sapiens GN=SUGP2 PE=1 SV=1;Isoform of Q8IX0…	4.5	2	0.03	ALNIVDQEGSLLGK+NTPSPDVTLGTNPGTEDIQFPIQK
482	sp|Q9Y2W1|TR150_HUMAN	0.9925	Thyroid hormone receptor-associated protein 3 OS=Homo sapiens GN=THRAP3 PE=1 SV=2	1.9	2	0.03	IDISPSTFR+SPLQSVVVR
555	sp|Q9Y6K0|CEPT1_HUMAN tr|A0A0C4DGS9|A0A0C4DGS9_HUMAN	0.9919	Choline/ethanolaminephosphotransferase 1 OS=Homo sapiens GN=CEPT1 PE=1 SV=1;Isoform of Q9Y6K0, Choline/ethanolaminephosphotransferase 1 OS=Homo sapiens GN=CEPT1 PE=1 SV=1	3.9	2	0.04	LFQLPTPPLSR
552	sp|Q9UKF6|CPSF3_HUMAN tr|G5E9W3|G5E9W3_HUMAN	0.9919	Cleavage and polyadenylation specificity factor subunit 3 OS=Homo sapiens GN=CPSF3 PE=1 SV=1;Isoform of Q9UKF6, Cleavage and polyadenylation specific factor 3, 73kDa, isoform CRA_b OS=Homo sapiens GN=CPSF3 PE=1 SV=1	2.6	2	0.04	LTGDVEELEIQEKPALK
545	sp|Q9NVV4-2|PAPD1_HUMAN sp|Q9NVV4|PAPD1_HUMAN	0.9919	Isoform of Q9NVV4, Isoform 2 of Poly(A) RNA polymerase, mitochondrial OS=Homo sapiens GN=MTPAP;Poly(A) RNA polymerase, mitochondrial OS=Homo sapiens GN=MTPAP PE=1 SV=1	2.1	2	0.03	SPPILPTLDSLK
544	sp|Q9NQX7-2|ITM2C_HUMAN sp|Q9NQX7-3|ITM2C_HUMAN sp|Q9NQX7|ITM2C_HUMAN tr|C9JG41|C9JG41_HUMAN	0.9919	Isoform of Q9NQX7, Isoform 2 of Integral membrane protein 2C OS=Homo sapiens GN=ITM2C;Isoform of Q9NQX7, Isoform 3 of Integral membrane protein 2C OS=Homo sapiens GN=ITM2C;Integral membrane protein 2C OS=Homo sapiens GN=ITM2C PE=1 SV=1;Isoform of Q9NQX7, Integral membrane protein 2C (Fragment) OS=Homo sapiens GN=ITM2C PE=1 SV=1	11.1	2	0.04	ASASAPAPASATEILLTPAR
543	sp|Q9NP64-2|NO40_HUMAN sp|Q9NP64-3|NO40_HUMAN sp|Q9NP64|NO40_HUMAN tr|A0A087WXF8|A0A087WXF8_HUMAN tr|A0A087WXU5|A0A087WXU5_HUMAN tr|A0A087WYV3|A0A087WYV3_HUMAN tr|A0A0D9SEW3|A0A0D9SEW3_HUMAN tr|E7EPF0|E7EPF0_HUMAN	0.9919	Isoform of Q9NP64, Isoform 2 of Nucleolar protein of 40 kDa OS=Homo sapiens GN=ZCCHC17;Isoform of Q9NP64, Isoform 3 of Nucleolar protein of 40 kDa OS=Homo sapiens GN=ZCCHC17;Nucleolar protein of 40 kDa OS=Homo sapiens GN=ZCCHC17 PE=1 SV=1;Isoform of Q9NP64, Nucleolar protein of 40 kDa OS=Homo sapiens GN=ZCCHC17 PE=1 SV=1;Isoform of Q9NP64, Nucleolar protein of 40 kDa OS=Homo sapiens GN=ZCCHC17 PE…	9.6	2	0.02	DLDPNNVIIEQEER
542	sp|Q9H8M2|BRD9_HUMAN	0.9919	Bromodomain-containing protein 9 OS=Homo sapiens GN=BRD9 PE=1 SV=2	3.7	2	0.04	VGGSEVTELSGSGHDSSYYDDR
537	sp|Q96H20-2|SNF8_HUMAN sp|Q96H20|SNF8_HUMAN	0.9919	Isoform of Q96H20, Isoform 2 of Vacuolar-sorting protein SNF8 OS=Homo sapiens GN=SNF8;Vacuolar-sorting protein SNF8 OS=Homo sapiens GN=SNF8 PE=1 SV=1	4.7	2	0.04	FAQDVSQDDLIR
536	sp|Q96GD4-2|AURKB_HUMAN sp|Q96GD4-4|AURKB_HUMAN sp|Q96GD4-5|AURKB_HUMAN sp|Q96GD4|AURKB_HUMAN tr|J3KT86|J3KT86_HUMAN tr|J3KTD6|J3KTD6_HUMAN tr|J3QLN8|J3QLN8_HUMAN tr|J3QR41|J3QR41_HUMAN	0.9919	Isoform of Q96GD4, Isoform 2 of Aurora kinase B OS=Homo sapiens GN=AURKB;Isoform of Q96GD4, Isoform 4 of Aurora kinase B OS=Homo sapiens GN=AURKB;Isoform of Q96GD4, Isoform 5 of Aurora kinase B OS=Homo sapiens GN=AURKB;Aurora kinase B OS=Homo sapiens GN=AURKB PE=1 SV=3;Isoform of Q96GD4, Aurora kinase B (Fragment) OS=Homo sapiens GN=AURKB PE=1 SV=1;Isoform of Q96GD4, Aurora kinase B (Fragment) OS…	5.0	2	0.03	DIKPENLLLGLK
529	sp|Q8N5N7|RM50_HUMAN	0.9919	39S ribosomal protein L50, mitochondrial OS=Homo sapiens GN=MRPL50 PE=1 SV=2	8.2	2	0.03	DVLDFYNVPIQDR
527	sp|Q86WX3|AROS_HUMAN tr|F8WFE7|F8WFE7_HUMAN	0.9919	Active regulator of SIRT1 OS=Homo sapiens GN=RPS19BP1 PE=1 SV=1;Isoform of Q86WX3, Active regulator of SIRT1 OS=Homo sapiens GN=RPS19BP1 PE=1 SV=1	17.4	2	0.02	GLELLAASEAPR
525	sp|Q70CQ3|UBP30_HUMAN tr|B3KUS5|B3KUS5_HUMAN	0.9919	Ubiquitin carboxyl-terminal hydrolase 30 OS=Homo sapiens GN=USP30 PE=1 SV=1;Isoform of Q70CQ3, Ubiquitin carboxyl-terminal hydrolase 30 OS=Homo sapiens GN=USP30 PE=1 SV=1	5.3	2	0.04	NPGPTLELQDGPGAPTPVLNQPGAPK
521	sp|Q5VUD6-2|FA69B_HUMAN sp|Q5VUD6|FA69B_HUMAN tr|A0A087WVG3|A0A087WVG3_HUMAN	0.9919	Isoform of Q5VUD6, Isoform 2 of Protein FAM69B OS=Homo sapiens GN=FAM69B;Protein FAM69B OS=Homo sapiens GN=FAM69B PE=1 SV=3;Isoform of Q5VUD6, Protein FAM69B OS=Homo sapiens GN=FAM69B PE=1 SV=1	5.3	2	0.03	MADLQQVAPEATVR
515	sp|Q15287-2|RNPS1_HUMAN sp|Q15287-3|RNPS1_HUMAN sp|Q15287|RNPS1_HUMAN tr|H3BMM9|H3BMM9_HUMAN tr|H3BMS0|H3BMS0_HUMAN tr|H3BPG5|H3BPG5_HUMAN tr|H3BTC0|H3BTC0_HUMAN tr|H3BV80|H3BV80_HUMAN	0.9919	Isoform of Q15287, Isoform 2 of RNA-binding protein with serine-rich domain 1 OS=Homo sapiens GN=RNPS1;Isoform of Q15287, Isoform 3 of RNA-binding protein with serine-rich domain 1 OS=Homo sapiens GN=RNPS1;RNA-binding protein with serine-rich domain 1 OS=Homo sapiens GN=RNPS1 PE=1 SV=1;Isoform of Q15287, RNA-binding protein with serine-rich domain 1 (Fragment) OS=Homo sapiens GN=RNPS1 PE=1 SV=1;I…	5.8	2	0.04	GYAYVEFENPDEAEK
513	sp|Q15046-2|SYK_HUMAN sp|Q15046|SYK_HUMAN	0.9919	Isoform of Q15046, Isoform Mitochondrial of Lysine--tRNA ligase OS=Homo sapiens GN=KARS;Lysine--tRNA ligase OS=Homo sapiens GN=KARS PE=1 SV=3	2.2	2	0.04	LPETNLFETEETR
511	sp|Q13501-2|SQSTM_HUMAN sp|Q13501|SQSTM_HUMAN	0.9919	Isoform of Q13501, Isoform 2 of Sequestosome-1 OS=Homo sapiens GN=SQSTM1;Sequestosome-1 OS=Homo sapiens GN=SQSTM1 PE=1 SV=1	4.2	2	0.04	NYDIGAALDTIQYSK
509	sp|Q07020-2|RL18_HUMAN sp|Q07020|RL18_HUMAN tr|F8VUA6|F8VUA6_HUMAN tr|G3V203|G3V203_HUMAN tr|H0YHA7|H0YHA7_HUMAN tr|J3QQ67|J3QQ67_HUMAN	0.9919	Isoform of Q07020, Isoform 2 of 60S ribosomal protein L18 OS=Homo sapiens GN=RPL18;60S ribosomal protein L18 OS=Homo sapiens GN=RPL18 PE=1 SV=2;Isoform of Q07020, 60S ribosomal protein L18 (Fragment) OS=Homo sapiens GN=RPL18 PE=1 SV=1;Isoform of Q07020, 60S ribosomal protein L18 OS=Homo sapiens GN=RPL18 PE=1 SV=1;Isoform of Q07020, 60S ribosomal protein L18 (Fragment) OS=Homo sapiens GN=RPL18 PE=…	10.0	2	0.03	ILTFDQLALDSPK
507	sp|Q02413|DSG1_HUMAN	0.9919	Desmoglein-1 OS=Homo sapiens GN=DSG1 PE=1 SV=2	1.5	2	0.04	YVMGNNPADLLAVDSR
495	sp|P30153|2AAA_HUMAN tr|B3KQV6|B3KQV6_HUMAN tr|E9PH38|E9PH38_HUMAN	0.9919	Serine/threonine-protein phosphatase 2A 65 kDa regulatory subunit A alpha isoform OS=Homo sapiens GN=PPP2R1A PE=1 SV=4;Isoform of P30153, Serine/threonine-protein phosphatase 2A 65 kDa regulatory subunit A alpha isoform OS=Homo sapiens GN=PPP2R1A PE=1 SV=1;Isoform of P30153, Serine/threonine-protein phosphatase 2A 65 kDa regulatory subunit A alpha isoform (Fragment) OS=Homo sapiens GN=PPP2R1A PE=…	9.8	2	0.03	VLAMSGDPNYLHR
492	sp|P24534|EF1B_HUMAN tr|C9JZW3|C9JZW3_HUMAN tr|F2Z2G2|F2Z2G2_HUMAN tr|F8WF65|F8WF65_HUMAN	0.9919	Elongation factor 1-beta OS=Homo sapiens GN=EEF1B2 PE=1 SV=3;Isoform of P24534, Elongation factor 1-beta (Fragment) OS=Homo sapiens GN=EEF1B2 PE=1 SV=1;Isoform of P24534, Elongation factor 1-beta OS=Homo sapiens GN=EEF1B2 PE=1 SV=1;Isoform of P24534, Elongation factor 1-beta OS=Homo sapiens GN=EEF1B2 PE=1 SV=1	51.7	2	0.04	SPAGLQVLNDYLADK
489	sp|P08047-2|SP1_HUMAN sp|P08047-3|SP1_HUMAN sp|P08047|SP1_HUMAN	0.9919	Isoform of P08047, Isoform 2 of Transcription factor Sp1 OS=Homo sapiens GN=SP1;Isoform of P08047, Isoform 3 of Transcription factor Sp1 OS=Homo sapiens GN=SP1;Transcription factor Sp1 OS=Homo sapiens GN=SP1 PE=1 SV=3	3.8	2	0.03	VSGLQGSDALNIQQNQTSGGSLQAGQQK
483	sp|A8CG34-2|P121C_HUMAN sp|A8CG34|P121C_HUMAN sp|Q6PJE2-5|POZP3_HUMAN sp|Q6PJE2|POZP3_HUMAN sp|Q96HA1-2|P121A_HUMAN sp|Q96HA1-3|P121A_HUMAN sp|Q96HA1|P121A_HUMAN tr|A0A075B7F8|A0A075B7F8_HUMAN tr|A0A087WY75|A0A087WY75_HUMAN tr|A0A0J9YWR1|A0A0J9YWR1_HUMAN tr|C9J370|C9J370_HUMAN tr|C9JER0|C9JER0_HUMAN	0.9919	Isoform of A8CG34, Isoform 2 of Nuclear envelope pore membrane protein POM 121C OS=Homo sapiens GN=POM121C;Nuclear envelope pore membrane protein POM 121C OS=Homo sapiens GN=POM121C PE=1 SV=2;Isoform of Q6PJE2, Isoform 2 of POM121 and ZP3 fusion protein OS=Homo sapiens GN=POMZP3;POM121 and ZP3 fusion protein OS=Homo sapiens GN=POMZP3 PE=2 SV=4;Isoform of Q96HA1, Isoform 2 of Nuclear envelope pore…	13.9	2	0.03	TVEEEDQIFLDGQENK
561	sp|Q13049|TRI32_HUMAN	0.9911	E3 ubiquitin-protein ligase TRIM32 OS=Homo sapiens GN=TRIM32 PE=1 SV=2	1.7	2	0.04	ELTLQDVELLK
578a	sp|P41229-2|KDM5C_HUMAN sp|P41229-3|KDM5C_HUMAN sp|P41229-4|KDM5C_HUMAN sp|P41229-5|KDM5C_HUMAN sp|P41229|KDM5C_HUMAN	0.9888	Isoform of P41229, Isoform 2 of Lysine-specific demethylase 5C OS=Homo sapiens GN=KDM5C;Isoform of P41229, Isoform 3 of Lysine-specific demethylase 5C OS=Homo sapiens GN=KDM5C;Isoform of P41229, Isoform 4 of Lysine-specific demethylase 5C OS=Homo sapiens GN=KDM5C;Isoform of P41229, Isoform 5 of Lysine-specific demethylase 5C OS=Homo sapiens GN=KDM5C;Lysine-specific demethylase 5C OS=Homo sapiens …	2.3	2	0.03	RPRLETILALLVALQRLPVR+VAGLQMTLTELR
396c	sp|Q9P2K3-3|RCOR3_HUMAN sp|Q9P2K3-4|RCOR3_HUMAN sp|Q9P2K3|RCOR3_HUMAN	0.9888	Isoform of Q9P2K3, Isoform 3 of REST corepressor 3 OS=Homo sapiens GN=RCOR3;Isoform of Q9P2K3, Isoform 4 of REST corepressor 3 OS=Homo sapiens GN=RCOR3;REST corepressor 3 OS=Homo sapiens GN=RCOR3 PE=1 SV=2	4.5	2	0.02	DFQAIADVIGNK+IQQMLPDK
481a	sp|Q8IXI2-2|MIRO1_HUMAN sp|Q8IXI2-3|MIRO1_HUMAN sp|Q8IXI2-4|MIRO1_HUMAN sp|Q8IXI2-5|MIRO1_HUMAN sp|Q8IXI2-6|MIRO1_HUMAN sp|Q8IXI2-7|MIRO1_HUMAN sp|Q8IXI2|MIRO1_HUMAN tr|H7BXZ6|H7BXZ6_HUMAN	0.9884	Isoform of Q8IXI2, Isoform 2 of Mitochondrial Rho GTPase 1 OS=Homo sapiens GN=RHOT1;Isoform of Q8IXI2, Isoform 3 of Mitochondrial Rho GTPase 1 OS=Homo sapiens GN=RHOT1;Isoform of Q8IXI2, Isoform 4 of Mitochondrial Rho GTPase 1 OS=Homo sapiens GN=RHOT1;Isoform of Q8IXI2, Isoform 5 of Mitochondrial Rho GTPase 1 OS=Homo sapiens GN=RHOT1;Isoform of Q8IXI2, Isoform 6 of Mitochondrial Rho GTPase 1 OS=H…	9.7	2	0.02	AVLHPTGPLYCPEEK+LPLILVGNK
594a	sp|O94887-2|FARP2_HUMAN sp|O94887-3|FARP2_HUMAN sp|O94887|FARP2_HUMAN	0.9876	Isoform of O94887, Isoform 2 of FERM, RhoGEF and pleckstrin domain-containing protein 2 OS=Homo sapiens GN=FARP2;Isoform of O94887, Isoform 3 of FERM, RhoGEF and pleckstrin domain-containing protein 2 OS=Homo sapiens GN=FARP2;FERM, RhoGEF and pleckstrin domain-containing protein 2 OS=Homo sapiens GN=FARP2 PE=1 SV=3	4.5	2	0.03	DSSSSLTDPQVSYVK+LLDNTMEIFDIEPK
599a	sp|Q9BQ70|TCF25_HUMAN tr|H3BQ53|H3BQ53_HUMAN	0.9867	Transcription factor 25 OS=Homo sapiens GN=TCF25 PE=1 SV=1;Isoform of Q9BQ70, Transcription factor 25 (Fragment) OS=Homo sapiens GN=TCF25 PE=1 SV=1	4.6	2	0.03	HVILSEIK+IEDSTGLNRPGPAPLSSR
603	sp|P55316|FOXG1_HUMAN	0.9863	Forkhead box protein G1 OS=Homo sapiens GN=FOXG1 PE=1 SV=2	3.7	2	0.04	GEPGGGPGELAPVGPDEK
605	sp|P42677|RS27_HUMAN tr|Q5T4L4|Q5T4L4_HUMAN	0.9857	40S ribosomal protein S27 OS=Homo sapiens GN=RPS27 PE=1 SV=3;Isoform of P42677, 40S ribosomal protein S27 OS=Homo sapiens GN=RPS27 PE=1 SV=1	36.4	2	0.06	DLLHPSPEEEK+LVQSPNSYFMDVK
604a	sp|B8ZZ34|SHSA8_HUMAN	0.9854	Putative protein shisa-8 OS=Homo sapiens GN=SHISA8 PE=5 SV=2	3.9	2	0.03	FPALEPSPR+GSPHNSAGPR
389b	sp|Q76N89-2|HECW1_HUMAN sp|Q76N89|HECW1_HUMAN	0.9846	Isoform of Q76N89, Isoform 2 of E3 ubiquitin-protein ligase HECW1 OS=Homo sapiens GN=HECW1;E3 ubiquitin-protein ligase HECW1 OS=Homo sapiens GN=HECW1 PE=1 SV=3	1.2	2	0.03	GVVQQTEALVR+LVSVFDAR
610	sp|Q9BY12-2|SCAPE_HUMAN sp|Q9BY12-3|SCAPE_HUMAN sp|Q9BY12|SCAPE_HUMAN tr|H3BPM0|H3BPM0_HUMAN tr|H3BS25|H3BS25_HUMAN	0.9839	Isoform of Q9BY12, Isoform 2 of S phase cyclin A-associated protein in the endoplasmic reticulum OS=Homo sapiens GN=SCAPER;Isoform of Q9BY12, Isoform 3 of S phase cyclin A-associated protein in the endoplasmic reticulum OS=Homo sapiens GN=SCAPER;S phase cyclin A-associated protein in the endoplasmic reticulum OS=Homo sapiens GN=SCAPER PE=1 SV=2;Isoform of Q9BY12, S phase cyclin A-associated prote…	2.0	2	0.04	VNEIAFINTLEAQNK
609	sp|Q15170-2|TCAL1_HUMAN sp|Q15170|TCAL1_HUMAN	0.9839	Isoform of Q15170, Isoform 2 of Transcription elongation factor A protein-like 1 OS=Homo sapiens GN=TCEAL1;Transcription elongation factor A protein-like 1 OS=Homo sapiens GN=TCEAL1 PE=1 SV=2	12.1	2	0.03	NLSNEEMIQAADELEEMKR
612	sp|Q6P9H4|CNKR3_HUMAN sp|Q8WXI2-2|CNKR2_HUMAN sp|Q8WXI2-4|CNKR2_HUMAN sp|Q8WXI2-5|CNKR2_HUMAN sp|Q8WXI2|CNKR2_HUMAN tr|C9IZX4|C9IZX4_HUMAN tr|G9CGD6|G9CGD6_HUMAN	0.9831	Connector enhancer of kinase suppressor of ras 3 OS=Homo sapiens GN=CNKSR3 PE=1 SV=1;Isoform of Q8WXI2, Isoform 2 of Connector enhancer of kinase suppressor of ras 2 OS=Homo sapiens GN=CNKSR2;Isoform of Q8WXI2, Isoform 3 of Connector enhancer of kinase suppressor of ras 2 OS=Homo sapiens GN=CNKSR2;Isoform of Q8WXI2, Isoform 4 of Connector enhancer of kinase suppressor of ras 2 OS=Homo sapiens GN=…	3.6	2	0.04	STYDGLHVITGTTENSPADR
611a	sp|O00231-2|PSD11_HUMAN sp|O00231|PSD11_HUMAN	0.9827	Isoform of O00231, Isoform 2 of 26S proteasome non-ATPase regulatory subunit 11 OS=Homo sapiens GN=PSMD11;26S proteasome non-ATPase regulatory subunit 11 OS=Homo sapiens GN=PSMD11 PE=1 SV=3	5.9	2	0.03	EQSILELGSLLAK+LYDNLLEQNLIR
618	sp|O15372|EIF3H_HUMAN tr|A0A087WZK9|A0A087WZK9_HUMAN tr|B3KS98|B3KS98_HUMAN	0.9817	Eukaryotic translation initiation factor 3 subunit H OS=Homo sapiens GN=EIF3H PE=1 SV=1;Isoform of O15372, Eukaryotic translation initiation factor 3 subunit H OS=Homo sapiens GN=EIF3H PE=1 SV=1;Isoform of O15372, Eukaryotic translation initiation factor 3 subunit H OS=Homo sapiens GN=EIF3H PE=1 SV=1	6.9	2	0.03	GEPPLPEEDLSK+LFMAQALQEYNN
620	sp|Q13753-2|LAMC2_HUMAN sp|Q13753|LAMC2_HUMAN	0.9816	Isoform of Q13753, Isoform Short of Laminin subunit gamma-2 OS=Homo sapiens GN=LAMC2;Laminin subunit gamma-2 OS=Homo sapiens GN=LAMC2 PE=1 SV=2	2.4	2	0.02	IQMDQFMQQLQR+LQGVSDQSFQVEEAK
622a	sp|O15371-2|EIF3D_HUMAN sp|O15371-3|EIF3D_HUMAN sp|O15371|EIF3D_HUMAN tr|B0QYA5|B0QYA5_HUMAN	0.9801	Isoform of O15371, Isoform 2 of Eukaryotic translation initiation factor 3 subunit D OS=Homo sapiens GN=EIF3D;Isoform of O15371, Isoform 3 of Eukaryotic translation initiation factor 3 subunit D OS=Homo sapiens GN=EIF3D;Eukaryotic translation initiation factor 3 subunit D OS=Homo sapiens GN=EIF3D PE=1 SV=1;Isoform of O15371, Eukaryotic translation initiation factor 3 subunit D (Fragment) OS=Homo …	8.9	2	0.03	EEMDFPQLMK+IFHTVTTTDDPVIR
629	sp|Q12929|EPS8_HUMAN tr|F5GYM8|F5GYM8_HUMAN tr|F5H0R8|F5H0R8_HUMAN tr|F5H3Q6|F5H3Q6_HUMAN	0.9774	Epidermal growth factor receptor kinase substrate 8 OS=Homo sapiens GN=EPS8 PE=1 SV=1;Isoform of Q12929, Epidermal growth factor receptor kinase substrate 8 (Fragment) OS=Homo sapiens GN=EPS8 PE=1 SV=7;Isoform of Q12929, Epidermal growth factor receptor kinase substrate 8 OS=Homo sapiens GN=EPS8 PE=1 SV=1;Isoform of Q12929, Epidermal growth factor receptor kinase substrate 8 (Fragment) OS=Homo sa…	10.7	2	0.03	DAMITVDDGIR+KDAMITVDDGIRK
636	sp|Q00839-2|HNRPU_HUMAN sp|Q00839|HNRPU_HUMAN	0.9735	Isoform of Q00839, Isoform Short of Heterogeneous nuclear ribonucleoprotein U OS=Homo sapiens GN=HNRNPU;Heterogeneous nuclear ribonucleoprotein U OS=Homo sapiens GN=HNRNPU PE=1 SV=6	2.9	2	0.03	FIEIAARK+NFILDQTNVSAAAQR
640	sp|Q8WXE9-3|STON2_HUMAN sp|Q8WXE9|STON2_HUMAN	0.9706	Isoform of Q8WXE9, Isoform 2 of Stonin-2 OS=Homo sapiens GN=STON2;Stonin-2 OS=Homo sapiens GN=STON2 PE=1 SV=1	1.0	2	0.04	LGLNDILVK
643a	sp|Q9HC21-2|TPC_HUMAN sp|Q9HC21|TPC_HUMAN	0.9686	Isoform of Q9HC21, Isoform 2 of Mitochondrial thiamine pyrophosphate carrier OS=Homo sapiens GN=SLC25A19;Mitochondrial thiamine pyrophosphate carrier OS=Homo sapiens GN=SLC25A19 PE=1 SV=1	7.2	2	0.03	EGALGFFK+TLTYPLDLFKK
645	sp|A5D8V6|VP37C_HUMAN tr|F5H4Q5|F5H4Q5_HUMAN	0.9668	Vacuolar protein sorting-associated protein 37C OS=Homo sapiens GN=VPS37C PE=1 SV=2;Isoform of A5D8V6, Vacuolar protein sorting-associated protein 37C (Fragment) OS=Homo sapiens GN=VPS37C PE=1 SV=1	8.1	2	0.03	NLEFQGPLEISR
664a	sp|O43497-10|CAC1G_HUMAN sp|O43497-11|CAC1G_HUMAN sp|O43497-12|CAC1G_HUMAN sp|O43497-13|CAC1G_HUMAN sp|O43497-15|CAC1G_HUMAN sp|O43497-16|CAC1G_HUMAN sp|O43497-17|CAC1G_HUMAN sp|O43497-18|CAC1G_HUMAN sp|O43497-19|CAC1G_HUMAN sp|O43497-20|CAC1G_HUMAN sp|O43497-21|CAC1G_HUMAN sp|O43497-22|CAC1G_HUMAN sp|O43497-23|CAC1G_HUMAN sp|O43497-24|CAC1G_HUMAN sp|O43497-25|CAC1G_HUMAN sp|O43497-26|CAC1G_HUMAN…	0.9518	Isoform of O43497, Isoform 10 of Voltage-dependent T-type calcium channel subunit alpha-1G OS=Homo sapiens GN=CACNA1G;Isoform of O43497, Isoform 11 of Voltage-dependent T-type calcium channel subunit alpha-1G OS=Homo sapiens GN=CACNA1G;Isoform of O43497, Isoform 12 of Voltage-dependent T-type calcium channel subunit alpha-1G OS=Homo sapiens GN=CACNA1G;Isoform of O43497, Isoform 13 of Voltage-depe…	1.6	2	0.02	CFLPENFSLPLSVDLER+KSLLPPLIIHTAATPMSLPK
666a	sp|Q14766-4|LTBP1_HUMAN sp|Q14766|LTBP1_HUMAN	0.9517	Isoform of Q14766, Isoform 4 of Latent-transforming growth factor beta-binding protein 1 OS=Homo sapiens GN=LTBP1;Latent-transforming growth factor beta-binding protein 1 OS=Homo sapiens GN=LTBP1 PE=1 SV=4	1.9	2	0.02	EAQPGQSQVSYQGLPVQK+GISGEQSTEGSFPLR
673	sp|Q06033-2|ITIH3_HUMAN sp|Q06033|ITIH3_HUMAN tr|A0A087WW43|A0A087WW43_HUMAN tr|E7ET33|E7ET33_HUMAN	0.9428	Isoform of Q06033, Isoform 2 of Inter-alpha-trypsin inhibitor heavy chain H3 OS=Homo sapiens GN=ITIH3;Inter-alpha-trypsin inhibitor heavy chain H3 OS=Homo sapiens GN=ITIH3 PE=1 SV=2;Isoform of Q06033, Inter-alpha-trypsin inhibitor heavy chain H3 OS=Homo sapiens GN=ITIH3 PE=1 SV=1;Isoform of Q06033, Inter-alpha-trypsin inhibitor heavy chain H3 OS=Homo sapiens GN=ITIH3 PE=1 SV=1	4.0	2	0.02	EVSFDVELPK+RSLPEGVANGIEVYSTK
681a	sp|P25054-2|APC_HUMAN sp|P25054|APC_HUMAN tr|E7EMH9|E7EMH9_HUMAN tr|E9PFT7|E9PFT7_HUMAN	0.9311	Isoform of P25054, Isoform Short of Adenomatous polyposis coli protein OS=Homo sapiens GN=APC;Adenomatous polyposis coli protein OS=Homo sapiens GN=APC PE=1 SV=2;Isoform of P25054, Adenomatous polyposis coli protein OS=Homo sapiens GN=APC PE=1 SV=1;Isoform of P25054, Adenomatous polyposis coli protein (Fragment) OS=Homo sapiens GN=APC PE=1 SV=7	8.7	2	0.02	ELNLDSSNFPGVK+QLLQSQATEAER
685a	sp|Q8TAG9-2|EXOC6_HUMAN sp|Q8TAG9|EXOC6_HUMAN tr|E7EW84|E7EW84_HUMAN	0.9281	Isoform of Q8TAG9, Isoform 2 of Exocyst complex component 6 OS=Homo sapiens GN=EXOC6;Exocyst complex component 6 OS=Homo sapiens GN=EXOC6 PE=1 SV=3;Isoform of Q8TAG9, Exocyst complex component 6 OS=Homo sapiens GN=EXOC6 PE=1 SV=1	3.3	2	0.02	SSTEIDDMLRK+VNPNTALTLLEK
688a	sp|Q15375-2|EPHA7_HUMAN sp|Q15375-4|EPHA7_HUMAN sp|Q15375|EPHA7_HUMAN	0.9266	Isoform of Q15375, Isoform 2 of Ephrin type-A receptor 7 OS=Homo sapiens GN=EPHA7;Isoform of Q15375, Isoform 4 of Ephrin type-A receptor 7 OS=Homo sapiens GN=EPHA7;Ephrin type-A receptor 7 OS=Homo sapiens GN=EPHA7 PE=1 SV=3	3.5	2	0.02	IDTIAADESFTQGDLGERK+VIEDDPEAVYTTTGGK
691	sp|P41743|KPCI_HUMAN	0.9233	Protein kinase C iota type OS=Homo sapiens GN=PRKCI PE=1 SV=2	4.5	2	0.02	ASSSLGLQDFDLLR+LDNVLLDSEGHIK
682a	sp|P61160|ARP2_HUMAN	0.9229	Actin-related protein 2 OS=Homo sapiens GN=ACTR2 PE=1 SV=1	3.0	2	0.03	DLMVGDEASELR
690a	sp|O00217|NDUS8_HUMAN tr|E9PKH6|E9PKH6_HUMAN tr|E9PN51|E9PN51_HUMAN tr|E9PPW7|E9PPW7_HUMAN tr|F8W9K7|F8W9K7_HUMAN	0.9202	NADH dehydrogenase [ubiquinone] iron-sulfur protein 8, mitochondrial OS=Homo sapiens GN=NDUFS8 PE=1 SV=1;Isoform of O00217, NADH dehydrogenase [ubiquinone] iron-sulfur protein 8, mitochondrial (Fragment) OS=Homo sapiens GN=NDUFS8 PE=1 SV=1;Isoform of O00217, NADH dehydrogenase [ubiquinone] iron-sulfur protein 8, mitochondrial (Fragment) OS=Homo sapiens GN=NDUFS8 PE=1 SV=1;Isoform of O00217, NADH …	10.0	2	0.04	EPATINYPFEK
696a	sp|Q4VCS5|AMOT_HUMAN	0.9189	Angiomotin OS=Homo sapiens GN=AMOT PE=1 SV=1	2.3	2	0.02	IQKEEEEILMANK+LMQMSLATSGVK
292b	sp|Q13557-10|KCC2D_HUMAN sp|Q13557-11|KCC2D_HUMAN sp|Q13557-12|KCC2D_HUMAN sp|Q13557-3|KCC2D_HUMAN sp|Q13557-4|KCC2D_HUMAN sp|Q13557-5|KCC2D_HUMAN sp|Q13557-6|KCC2D_HUMAN sp|Q13557-8|KCC2D_HUMAN sp|Q13557-9|KCC2D_HUMAN sp|Q13557|KCC2D_HUMAN tr|D6R938|D6R938_HUMAN tr|E9PBG7|E9PBG7_HUMAN tr|E9PF82|E9PF82_HUMAN	0.9025	Isoform of Q13557, Isoform Delta 10 of Calcium/calmodulin-dependent protein kinase type II subunit delta OS=Homo sapiens GN=CAMK2D;Isoform of Q13557, Isoform Delta 11 of Calcium/calmodulin-dependent protein kinase type II subunit delta OS=Homo sapiens GN=CAMK2D;Isoform of Q13557, Isoform Delta 12 of Calcium/calmodulin-dependent protein kinase type II subunit delta OS=Homo sapiens GN=CAMK2D;Isofor…	5.0	2	0.02	DLKPENLLLASK+LTQYMDGSGMPK
462	sp|Q8N6C5-2|IGSF1_HUMAN sp|Q8N6C5-4|IGSF1_HUMAN sp|Q8N6C5|IGSF1_HUMAN	0.9989	Isoform of Q8N6C5, Isoform 2 of Immunoglobulin superfamily member 1 OS=Homo sapiens GN=IGSF1;Isoform of Q8N6C5, Isoform 4 of Immunoglobulin superfamily member 1 OS=Homo sapiens GN=IGSF1;Immunoglobulin superfamily member 1 OS=Homo sapiens GN=IGSF1 PE=1 SV=3	3.2	1	0.02	LSLIMQLVALLLVVLWIR+SSLIVVVVVALGVVLAIEWKKWPR
467	sp|Q96IK5|GMCL1_HUMAN	0.9968	Germ cell-less protein-like 1 OS=Homo sapiens GN=GMCL1 PE=1 SV=1	3.7	1	0.02	ELSINVMK+TTGYQILTLEK
472a	sp|P28074-3|PSB5_HUMAN sp|P28074|PSB5_HUMAN	0.9956	Isoform of P28074, Isoform 3 of Proteasome subunit beta type-5 OS=Homo sapiens GN=PSMB5;Proteasome subunit beta type-5 OS=Homo sapiens GN=PSMB5 PE=1 SV=3	14.4	1	0.02	GPGLYYVDSEGNR+LLANMVYQYK
474	sp|Q9Y4B4|ARIP4_HUMAN tr|H0Y760|H0Y760_HUMAN	0.9954	Helicase ARIP4 OS=Homo sapiens GN=RAD54L2 PE=1 SV=4;Isoform of Q9Y4B4, Helicase ARIP4 (Fragment) OS=Homo sapiens GN=RAD54L2 PE=1 SV=1	3.6	1	0.02	DCGSSGWLGLNPLK+QSSPSTNAALPGPPAQLMDSSAVPGTALGTEPR
478	sp|Q9Y3C6|PPIL1_HUMAN	0.9937	Peptidyl-prolyl cis-trans isomerase-like 1 OS=Homo sapiens GN=PPIL1 PE=1 SV=1	18.7	1	0.02	DFMIQGGDPTGTGR+VGMVETNSQDRPVDDVK
556a	sp|P42224-2|STAT1_HUMAN sp|P42224|STAT1_HUMAN tr|J3KPM9|J3KPM9_HUMAN	0.9919	Isoform of P42224, Isoform Beta of Signal transducer and activator of transcription 1-alpha/beta OS=Homo sapiens GN=STAT1;Signal transducer and activator of transcription 1-alpha/beta OS=Homo sapiens GN=STAT1 PE=1 SV=2;Isoform of P42224, Signal transducer and activator of transcription OS=Homo sapiens GN=STAT1 PE=1 SV=1	3.5	1	0.02	ELSAVTFPDIIR+MSQWYELQQLDSK
554	sp|Q9Y3Y2-3|CHTOP_HUMAN sp|Q9Y3Y2-4|CHTOP_HUMAN sp|Q9Y3Y2|CHTOP_HUMAN tr|X6R700|X6R700_HUMAN	0.9919	Isoform of Q9Y3Y2, Isoform 2 of Chromatin target of PRMT1 protein OS=Homo sapiens GN=CHTOP;Isoform of Q9Y3Y2, Isoform 3 of Chromatin target of PRMT1 protein OS=Homo sapiens GN=CHTOP;Chromatin target of PRMT1 protein OS=Homo sapiens GN=CHTOP PE=1 SV=2;Isoform of Q9Y3Y2, Chromatin target of PRMT1 protein OS=Homo sapiens GN=CHTOP PE=1 SV=1	6.4	1	0.02	EQLDNQLDAYMSK
553	sp|Q9UNL2-2|SSRG_HUMAN sp|Q9UNL2|SSRG_HUMAN tr|C9JA28|C9JA28_HUMAN	0.9919	Isoform of Q9UNL2, Isoform 2 of Translocon-associated protein subunit gamma OS=Homo sapiens GN=SSR3;Translocon-associated protein subunit gamma OS=Homo sapiens GN=SSR3 PE=1 SV=1;Isoform of Q9UNL2, Translocon-associated protein subunit gamma OS=Homo sapiens GN=SSR3 PE=1 SV=1	8.0	1	0.02	QQSEEDLLLQDFSR
551	sp|Q9UI30-2|TR112_HUMAN sp|Q9UI30|TR112_HUMAN tr|F5GX77|F5GX77_HUMAN tr|F5GYQ2|F5GYQ2_HUMAN	0.9919	Isoform of Q9UI30, Isoform 2 of Multifunctional methyltransferase subunit TRM112-like protein OS=Homo sapiens GN=TRMT112;Multifunctional methyltransferase subunit TRM112-like protein OS=Homo sapiens GN=TRMT112 PE=1 SV=1;Isoform of Q9UI30, Multifunctional methyltransferase subunit TRM112-like protein OS=Homo sapiens GN=TRMT112 PE=1 SV=1;Isoform of Q9UI30, Multifunctional methyltransferase subunit …	17.3	1	0.02	GPVEGYEENEEFLR
550	sp|Q9UI09|NDUAC_HUMAN	0.9919	NADH dehydrogenase [ubiquinone] 1 alpha subcomplex subunit 12 OS=Homo sapiens GN=NDUFA12 PE=1 SV=1	11.7	1	0.02	FNVTGTPEQYVPYSTTR
549	sp|Q9UHV9|PFD2_HUMAN	0.9919	Prefoldin subunit 2 OS=Homo sapiens GN=PFDN2 PE=1 SV=1	7.8	1	0.02	IIETLTQQLQAK
548	sp|Q9UBQ5-2|EIF3K_HUMAN sp|Q9UBQ5|EIF3K_HUMAN tr|K7ERF1|K7ERF1_HUMAN tr|K7ES31|K7ES31_HUMAN	0.9919	Isoform of Q9UBQ5, Isoform 2 of Eukaryotic translation initiation factor 3 subunit K OS=Homo sapiens GN=EIF3K;Eukaryotic translation initiation factor 3 subunit K OS=Homo sapiens GN=EIF3K PE=1 SV=1;Isoform of Q9UBQ5, Eukaryotic translation initiation factor 3 subunit K OS=Homo sapiens GN=EIF3K PE=1 SV=1;Isoform of Q9UBQ5, Eukaryotic translation initiation factor 3 subunit K OS=Homo sapiens GN=EIF…	10.2	1	0.02	ENAYDLEANLAVLK
547	sp|Q9NZR2|LRP1B_HUMAN tr|A0A087WUR9|A0A087WUR9_HUMAN	0.9919	Low-density lipoprotein receptor-related protein 1B OS=Homo sapiens GN=LRP1B PE=1 SV=2;Isoform of Q9NZR2, Low-density lipoprotein receptor-related protein 1B OS=Homo sapiens GN=LRP1B PE=1 SV=1	0.5	1	0.02	CNGEYDCADGSDEMDCVTECK
546	sp|Q9NXV2|KCTD5_HUMAN tr|H3BSS5|H3BSS5_HUMAN	0.9919	BTB/POZ domain-containing protein KCTD5 OS=Homo sapiens GN=KCTD5 PE=1 SV=1;Isoform of Q9NXV2, BTB/POZ domain-containing protein KCTD5 OS=Homo sapiens GN=KCTD5 PE=1 SV=1	5.6	1	0.02	DPTYFGPVLNYLR
541	sp|Q9H2P0|ADNP_HUMAN	0.9919	Activity-dependent neuroprotector homeobox protein OS=Homo sapiens GN=ADNP PE=1 SV=1	1.7	1	0.02	LGLGGNAPVSIPQQSQSVK
540	sp|Q9GZS3|WDR61_HUMAN tr|H0YM76|H0YM76_HUMAN tr|H0YMF9|H0YMF9_HUMAN tr|H0YN81|H0YN81_HUMAN	0.9919	WD repeat-containing protein 61 OS=Homo sapiens GN=WDR61 PE=1 SV=1;Isoform of Q9GZS3, WD repeat-containing protein 61 OS=Homo sapiens GN=WDR61 PE=1 SV=1;Isoform of Q9GZS3, WD repeat-containing protein 61 OS=Homo sapiens GN=WDR61 PE=1 SV=1;Isoform of Q9GZS3, WD repeat-containing protein 61 (Fragment) OS=Homo sapiens GN=WDR61 PE=1 SV=1	33.3	1	0.02	ENSETVVTGSLDDLVK
539	sp|Q99871-2|HAUS7_HUMAN sp|Q99871-3|HAUS7_HUMAN sp|Q99871|HAUS7_HUMAN tr|H7BZF8|H7BZF8_HUMAN	0.9919	Isoform of Q99871, Isoform 2 of HAUS augmin-like complex subunit 7 OS=Homo sapiens GN=HAUS7;Isoform of Q99871, Isoform 3 of HAUS augmin-like complex subunit 7 OS=Homo sapiens GN=HAUS7;HAUS augmin-like complex subunit 7 OS=Homo sapiens GN=HAUS7 PE=1 SV=3;Isoform of Q99871, HAUS augmin-like complex subunit 7 (Fragment) OS=Homo sapiens GN=HAUS7 PE=1 SV=1	11.4	1	0.02	TEYFAQHEQGAAAGAADISTLDQK
538	sp|Q96RG2-2|PASK_HUMAN sp|Q96RG2-4|PASK_HUMAN sp|Q96RG2|PASK_HUMAN	0.9919	Isoform of Q96RG2, Isoform 2 of PAS domain-containing serine/threonine-protein kinase OS=Homo sapiens GN=PASK;Isoform of Q96RG2, Isoform 3 of PAS domain-containing serine/threonine-protein kinase OS=Homo sapiens GN=PASK;PAS domain-containing serine/threonine-protein kinase OS=Homo sapiens GN=PASK PE=1 SV=3	2.2	1	0.02	LDEPLASYIFR+LNVQVTSTPVIVMR
535	sp|Q96A28-2|SLAF9_HUMAN sp|Q96A28|SLAF9_HUMAN	0.9919	Isoform of Q96A28, Isoform 2 of SLAM family member 9 OS=Homo sapiens GN=SLAMF9;SLAM family member 9 OS=Homo sapiens GN=SLAMF9 PE=2 SV=2	11.6	1	0.02	GLLIFLLLVILAMGLWVIRVQKR
534	sp|Q969G3-2|SMCE1_HUMAN sp|Q969G3-3|SMCE1_HUMAN sp|Q969G3-4|SMCE1_HUMAN sp|Q969G3-5|SMCE1_HUMAN sp|Q969G3-6|SMCE1_HUMAN sp|Q969G3|SMCE1_HUMAN tr|B4DGM3|B4DGM3_HUMAN tr|H7C048|H7C048_HUMAN tr|J3QKS7|J3QKS7_HUMAN tr|K7EMQ8|K7EMQ8_HUMAN	0.9919	Isoform of Q969G3, Isoform 2 of SWI/SNF-related matrix-associated actin-dependent regulator of chromatin subfamily E member 1 OS=Homo sapiens GN=SMARCE1;Isoform of Q969G3, Isoform 3 of SWI/SNF-related matrix-associated actin-dependent regulator of chromatin subfamily E member 1 OS=Homo sapiens GN=SMARCE1;Isoform of Q969G3, Isoform 4 of SWI/SNF-related matrix-associated actin-dependent regulator o…	4.4	1	0.02	IAAEIAQAEEQAR
533	sp|Q92522|H1X_HUMAN	0.9919	Histone H1x OS=Homo sapiens GN=H1FX PE=1 SV=1	5.6	1	0.02	ALVQNDTLLQVK
532	sp|Q8TA86|RP9_HUMAN tr|C9J6V2|C9J6V2_HUMAN	0.9919	Retinitis pigmentosa 9 protein OS=Homo sapiens GN=RP9 PE=1 SV=2;Isoform of Q8TA86, Retinitis pigmentosa 9 protein (Fragment) OS=Homo sapiens GN=RP9 PE=1 SV=1	7.2	1	0.02	VAHEDPMYDIIR
531	sp|Q8NI60-2|ADCK3_HUMAN sp|Q8NI60-3|ADCK3_HUMAN sp|Q8NI60-4|ADCK3_HUMAN sp|Q8NI60|ADCK3_HUMAN	0.9919	Isoform of Q8NI60, Isoform 2 of Atypical kinase ADCK3, mitochondrial OS=Homo sapiens GN=ADCK3;Isoform of Q8NI60, Isoform 3 of Atypical kinase ADCK3, mitochondrial OS=Homo sapiens GN=ADCK3;Isoform of Q8NI60, Isoform 4 of Atypical kinase ADCK3, mitochondrial OS=Homo sapiens GN=ADCK3;Atypical kinase ADCK3, mitochondrial OS=Homo sapiens GN=ADCK3 PE=1 SV=1	6.1	1	0.02	VALLDFGATR
530	sp|Q8NE86-3|MCU_HUMAN sp|Q8NE86|MCU_HUMAN tr|S4R468|S4R468_HUMAN	0.9919	Isoform of Q8NE86, Isoform 3 of Calcium uniporter protein, mitochondrial OS=Homo sapiens GN=MCU;Calcium uniporter protein, mitochondrial OS=Homo sapiens GN=MCU PE=1 SV=1;Isoform of Q8NE86, Calcium uniporter protein, mitochondrial (Fragment) OS=Homo sapiens GN=MCU PE=1 SV=1	9.0	1	0.02	DLLSHENAATLNDVK
528	sp|Q8IY17-2|PLPL6_HUMAN sp|Q8IY17-3|PLPL6_HUMAN sp|Q8IY17-4|PLPL6_HUMAN sp|Q8IY17-5|PLPL6_HUMAN sp|Q8IY17|PLPL6_HUMAN	0.9919	Isoform of Q8IY17, Isoform 2 of Neuropathy target esterase OS=Homo sapiens GN=PNPLA6;Isoform of Q8IY17, Isoform 3 of Neuropathy target esterase OS=Homo sapiens GN=PNPLA6;Isoform of Q8IY17, Isoform 4 of Neuropathy target esterase OS=Homo sapiens GN=PNPLA6;Isoform of Q8IY17, Isoform 5 of Neuropathy target esterase OS=Homo sapiens GN=PNPLA6;Neuropathy target esterase OS=Homo sapiens GN=PNPLA6 PE=1 S…	1.0	1	0.02	LGASALDSIQEFR
526	sp|Q7L5D6-2|GET4_HUMAN sp|Q7L5D6|GET4_HUMAN tr|C9JHN8|C9JHN8_HUMAN tr|C9JPA8|C9JPA8_HUMAN	0.9919	Isoform of Q7L5D6, Isoform 2 of Golgi to ER traffic protein 4 homolog OS=Homo sapiens GN=GET4;Golgi to ER traffic protein 4 homolog OS=Homo sapiens GN=GET4 PE=1 SV=1;Isoform of Q7L5D6, Golgi to ER traffic protein 4 homolog (Fragment) OS=Homo sapiens GN=GET4 PE=1 SV=1;Isoform of Q7L5D6, Golgi to ER traffic protein 4 homolog (Fragment) OS=Homo sapiens GN=GET4 PE=1 SV=2	10.1	1	0.02	AEVEVADELLENLAK
524	sp|Q6NXR4|TTI2_HUMAN tr|E5RIH5|E5RIH5_HUMAN	0.9919	TELO2-interacting protein 2 OS=Homo sapiens GN=TTI2 PE=1 SV=1;Isoform of Q6NXR4, TELO2-interacting protein 2 OS=Homo sapiens GN=TTI2 PE=1 SV=1	2.1	1	0.02	LVVLLKALLK
523	sp|Q6NTF9-2|RHBD2_HUMAN sp|Q6NTF9|RHBD2_HUMAN tr|Q9UDT1|Q9UDT1_HUMAN	0.9919	Isoform of Q6NTF9, Isoform 2 of Rhomboid domain-containing protein 2 OS=Homo sapiens GN=RHBDD2;Rhomboid domain-containing protein 2 OS=Homo sapiens GN=RHBDD2 PE=2 SV=2;Isoform of Q6NTF9, Rhomboid domain-containing protein 2 OS=Homo sapiens GN=WUGSC:H_RG122E10.2a PE=1 SV=1	20.3	1	0.02	LFLLQQPLAPSGLTLK
522	sp|Q659C4-5|LAR1B_HUMAN	0.9919	Isoform of Q659C4, Isoform 5 of La-related protein 1B OS=Homo sapiens GN=LARP1B	2.8	1	0.02	LLLLIINI
520	sp|Q5RI15-2|COX20_HUMAN sp|Q5RI15|COX20_HUMAN	0.9919	Isoform of Q5RI15, Isoform 2 of Cytochrome c oxidase protein 20 homolog OS=Homo sapiens GN=COX20;Cytochrome c oxidase protein 20 homolog OS=Homo sapiens GN=COX20 PE=1 SV=2	10.2	1	0.02	ILYEGTHLDPER
519	sp|Q5JVF3-2|PCID2_HUMAN sp|Q5JVF3-3|PCID2_HUMAN sp|Q5JVF3-4|PCID2_HUMAN sp|Q5JVF3|PCID2_HUMAN	0.9919	Isoform of Q5JVF3, Isoform 2 of PCI domain-containing protein 2 OS=Homo sapiens GN=PCID2;Isoform of Q5JVF3, Isoform 3 of PCI domain-containing protein 2 OS=Homo sapiens GN=PCID2;Isoform of Q5JVF3, Isoform 4 of PCI domain-containing protein 2 OS=Homo sapiens GN=PCID2;PCI domain-containing protein 2 OS=Homo sapiens GN=PCID2 PE=1 SV=2	3.2	1	0.02	VFANNADQQLVK
518	sp|Q16718-2|NDUA5_HUMAN sp|Q16718|NDUA5_HUMAN tr|A0A087X1G1|A0A087X1G1_HUMAN tr|C9IZN5|C9IZN5_HUMAN tr|F8WAS3|F8WAS3_HUMAN tr|H7BYD0|H7BYD0_HUMAN	0.9919	Isoform of Q16718, Isoform 2 of NADH dehydrogenase [ubiquinone] 1 alpha subcomplex subunit 5 OS=Homo sapiens GN=NDUFA5;NADH dehydrogenase [ubiquinone] 1 alpha subcomplex subunit 5 OS=Homo sapiens GN=NDUFA5 PE=1 SV=3;Isoform of Q16718, NADH dehydrogenase [ubiquinone] 1 alpha subcomplex subunit 5 OS=Homo sapiens GN=NDUFA5 PE=1 SV=1;Isoform of Q16718, NADH dehydrogenase [ubiquinone] 1 alpha subcompl…	14.3	1	0.02	ILDVLEEIPK
517	sp|Q15427|SF3B4_HUMAN	0.9919	Splicing factor 3B subunit 4 OS=Homo sapiens GN=SF3B4 PE=1 SV=1	3.3	1	0.02	NQDATVYVGGLDEK
516	sp|Q15334|L2GL1_HUMAN tr|A0A087WW77|A0A087WW77_HUMAN	0.9919	Lethal(2) giant larvae protein homolog 1 OS=Homo sapiens GN=LLGL1 PE=1 SV=3;Isoform of Q15334, Lethal(2) giant larvae protein homolog 1 OS=Homo sapiens GN=LLGL1 PE=1 SV=1	1.1	1	0.02	APVVAIAVLDGR
514	sp|Q15262-2|PTPRK_HUMAN sp|Q15262-3|PTPRK_HUMAN sp|Q15262-4|PTPRK_HUMAN sp|Q15262|PTPRK_HUMAN tr|A0A0G2JQF6|A0A0G2JQF6_HUMAN tr|E9PGC5|E9PGC5_HUMAN tr|H0Y6P5|H0Y6P5_HUMAN tr|Q5TG12|Q5TG12_HUMAN	0.9919	Isoform of Q15262, Isoform 2 of Receptor-type tyrosine-protein phosphatase kappa OS=Homo sapiens GN=PTPRK;Isoform of Q15262, Isoform 3 of Receptor-type tyrosine-protein phosphatase kappa OS=Homo sapiens GN=PTPRK;Isoform of Q15262, Isoform 4 of Receptor-type tyrosine-protein phosphatase kappa OS=Homo sapiens GN=PTPRK;Receptor-type tyrosine-protein phosphatase kappa OS=Homo sapiens GN=PTPRK PE=1 SV…	7.3	1	0.02	IAGISAGILVFILLLLVVILIVK
512	sp|Q14165|MLEC_HUMAN tr|F5GX14|F5GX14_HUMAN tr|F5H1S8|F5H1S8_HUMAN	0.9919	Malectin OS=Homo sapiens GN=MLEC PE=1 SV=1;Isoform of Q14165, Malectin OS=Homo sapiens GN=MLEC PE=1 SV=1;Isoform of Q14165, Malectin (Fragment) OS=Homo sapiens GN=MLEC PE=1 SV=1	8.9	1	0.02	SNPEDQILYQTER
510	sp|Q13232|NDK3_HUMAN tr|H3BPR2|H3BPR2_HUMAN	0.9919	Nucleoside diphosphate kinase 3 OS=Homo sapiens GN=NME3 PE=1 SV=2;Isoform of Q13232, Nucleoside diphosphate kinase OS=Homo sapiens GN=NME3 PE=1 SV=1	20.0	1	0.02	ALIGATNPADAPPGTIR
508	sp|Q04837|SSBP_HUMAN tr|A0A0G2JLD8|A0A0G2JLD8_HUMAN tr|C9K0U8|C9K0U8_HUMAN tr|E7EUY5|E7EUY5_HUMAN	0.9919	Single-stranded DNA-binding protein, mitochondrial OS=Homo sapiens GN=SSBP1 PE=1 SV=1;Isoform of Q04837, Single-stranded DNA-binding protein, mitochondrial (Fragment) OS=Homo sapiens GN=SSBP1 PE=1 SV=1;Isoform of Q04837, Single-stranded DNA-binding protein, mitochondrial (Fragment) OS=Homo sapiens GN=SSBP1 PE=1 SV=1;Isoform of Q04837, Single-stranded DNA-binding protein, mitochondrial (Fragment) …	12.4	1	0.02	SGDSEVYQLGDVSQK
506	sp|Q02086-2|SP2_HUMAN sp|Q02086|SP2_HUMAN	0.9919	Isoform of Q02086, Isoform 2 of Transcription factor Sp2 OS=Homo sapiens GN=SP2;Transcription factor Sp2 OS=Homo sapiens GN=SP2 PE=1 SV=3	2.5	1	0.02	AEQQQVVQIPQQALR
505	sp|P81605-2|DCD_HUMAN sp|P81605|DCD_HUMAN	0.9919	Isoform of P81605, Isoform 2 of Dermcidin OS=Homo sapiens GN=DCD;Dermcidin OS=Homo sapiens GN=DCD PE=1 SV=2	10.0	1	0.02	DAVEDLESVGK
504	sp|P62857|RS28_HUMAN	0.9919	40S ribosomal protein S28 OS=Homo sapiens GN=RPS28 PE=1 SV=1	17.4	1	0.02	EGDVLTLLESER
503	sp|P62847-2|RS24_HUMAN sp|P62847-3|RS24_HUMAN sp|P62847-4|RS24_HUMAN sp|P62847|RS24_HUMAN tr|A0A087WUS0|A0A087WUS0_HUMAN tr|E7ETK0|E7ETK0_HUMAN	0.9919	Isoform of P62847, Isoform 2 of 40S ribosomal protein S24 OS=Homo sapiens GN=RPS24;Isoform of P62847, Isoform 3 of 40S ribosomal protein S24 OS=Homo sapiens GN=RPS24;Isoform of P62847, Isoform 4 of 40S ribosomal protein S24 OS=Homo sapiens GN=RPS24;40S ribosomal protein S24 OS=Homo sapiens GN=RPS24 PE=1 SV=1;Isoform of P62847, 40S ribosomal protein S24 OS=Homo sapiens GN=RPS24 PE=1 SV=1;Isoform o…	11.5	1	0.02	TTGFGMIYDSLDYAK
502	sp|P62753|RS6_HUMAN tr|A2A3R5|A2A3R5_HUMAN	0.9919	40S ribosomal protein S6 OS=Homo sapiens GN=RPS6 PE=1 SV=1;Isoform of P62753, 40S ribosomal protein S6 OS=Homo sapiens GN=RPS6 PE=1 SV=1	5.5	1	0.02	DIPGLTDTTVPR
501	sp|P51151|RAB9A_HUMAN	0.9919	Ras-related protein Rab-9A OS=Homo sapiens GN=RAB9A PE=1 SV=1	7.0	1	0.02	DATNVAAAFEEAVR
500	sp|P51116|FXR2_HUMAN tr|I3L1Z2|I3L1Z2_HUMAN	0.9919	Fragile X mental retardation syndrome-related protein 2 OS=Homo sapiens GN=FXR2 PE=1 SV=2;Isoform of P51116, Fragile X mental retardation syndrome-related protein 2 (Fragment) OS=Homo sapiens GN=FXR2 PE=1 SV=1	11.0	1	0.02	EITEGDEVEVYSR
499	sp|P35637-2|FUS_HUMAN sp|P35637|FUS_HUMAN sp|Q92804-2|RBP56_HUMAN sp|Q92804|RBP56_HUMAN tr|A0A075B7D9|A0A075B7D9_HUMAN tr|H3BPE7|H3BPE7_HUMAN	0.9919	Isoform of P35637, Isoform Short of RNA-binding protein FUS OS=Homo sapiens GN=FUS;RNA-binding protein FUS OS=Homo sapiens GN=FUS PE=1 SV=1;Isoform of Q92804, Isoform Short of TATA-binding protein-associated factor 2N OS=Homo sapiens GN=TAF15;TATA-binding protein-associated factor 2N OS=Homo sapiens GN=TAF15 PE=1 SV=1;Isoform of Q92804, TATA-binding protein-associated factor 2N OS=Homo sapiens GN…	3.1	1	0.02	GEATVSFDDPPSAK
498	sp|P35268|RL22_HUMAN tr|K7EJT5|K7EJT5_HUMAN tr|K7EKS7|K7EKS7_HUMAN tr|K7ELC4|K7ELC4_HUMAN tr|K7EMH1|K7EMH1_HUMAN tr|K7EP65|K7EP65_HUMAN tr|K7ERI7|K7ERI7_HUMAN	0.9919	60S ribosomal protein L22 OS=Homo sapiens GN=RPL22 PE=1 SV=2;Isoform of P35268, 60S ribosomal protein L22 (Fragment) OS=Homo sapiens GN=RPL22 PE=1 SV=1;Isoform of P35268, 60S ribosomal protein L22 OS=Homo sapiens GN=RPL22 PE=1 SV=1;Isoform of P35268, 60S ribosomal protein L22 (Fragment) OS=Homo sapiens GN=RPL22 PE=1 SV=1;Isoform of P35268, 60S ribosomal protein L22 (Fragment) OS=Homo sapiens GN=R…	27.7	1	0.02	AGNLGGGVVTIER
497	sp|P35250-2|RFC2_HUMAN sp|P35250|RFC2_HUMAN	0.9919	Isoform of P35250, Isoform 2 of Replication factor C subunit 2 OS=Homo sapiens GN=RFC2;Replication factor C subunit 2 OS=Homo sapiens GN=RFC2 PE=1 SV=3	5.3	1	0.02	EGNVPNIIIAGPPGTGK
496	sp|P32119|PRDX2_HUMAN sp|Q06830|PRDX1_HUMAN tr|A0A0A0MRQ5|A0A0A0MRQ5_HUMAN tr|A0A0A0MSI0|A0A0A0MSI0_HUMAN	0.9919	Peroxiredoxin-2 OS=Homo sapiens GN=PRDX2 PE=1 SV=5;Peroxiredoxin-1 OS=Homo sapiens GN=PRDX1 PE=1 SV=1;Isoform of Q06830, Peroxiredoxin-1 OS=Homo sapiens GN=PRDX1 PE=1 SV=1;Isoform of Q06830, Peroxiredoxin-1 (Fragment) OS=Homo sapiens GN=PRDX1 PE=1 SV=1	11.3	1	0.02	QITVNDLPVGR
494	sp|P28070|PSB4_HUMAN	0.9919	Proteasome subunit beta type-4 OS=Homo sapiens GN=PSMB4 PE=1 SV=4	5.7	1	0.02	TQNPMVTGTSVLGVK
493	sp|P28066-2|PSA5_HUMAN sp|P28066|PSA5_HUMAN	0.9919	Isoform of P28066, Isoform 2 of Proteasome subunit alpha type-5 OS=Homo sapiens GN=PSMA5;Proteasome subunit alpha type-5 OS=Homo sapiens GN=PSMA5 PE=1 SV=3	10.4	1	0.02	AIGSASEGAQSSLQEVYHK
491	sp|P12532-2|KCRU_HUMAN sp|P12532|KCRU_HUMAN tr|C9JSQ1|C9JSQ1_HUMAN tr|F8WCN3|F8WCN3_HUMAN	0.9919	Isoform of P12532, Isoform 2 of Creatine kinase U-type, mitochondrial OS=Homo sapiens GN=CKMT1A;Creatine kinase U-type, mitochondrial OS=Homo sapiens GN=CKMT1A PE=1 SV=1;Isoform of P12532, Creatine kinase U-type, mitochondrial (Fragment) OS=Homo sapiens GN=CKMT1B PE=1 SV=1;Isoform of P12532, Creatine kinase U-type, mitochondrial OS=Homo sapiens GN=CKMT1B PE=1 SV=1	4.1	1	0.02	VVVDALSGLK
490	sp|P10619-2|PPGB_HUMAN sp|P10619|PPGB_HUMAN tr|X6R5C5|X6R5C5_HUMAN tr|X6R8A1|X6R8A1_HUMAN	0.9919	Isoform of P10619, Isoform 2 of Lysosomal protective protein OS=Homo sapiens GN=CTSA;Lysosomal protective protein OS=Homo sapiens GN=CTSA PE=1 SV=2;Isoform of P10619, Carboxypeptidase OS=Homo sapiens GN=CTSA PE=1 SV=1;Isoform of P10619, Carboxypeptidase OS=Homo sapiens GN=CTSA PE=1 SV=1	2.8	1	0.02	YGDSGEQIAGFVK
488	sp|O95819-2|M4K4_HUMAN sp|O95819-3|M4K4_HUMAN sp|O95819-4|M4K4_HUMAN sp|O95819-5|M4K4_HUMAN sp|O95819|M4K4_HUMAN sp|Q8N4C8-2|MINK1_HUMAN sp|Q8N4C8-3|MINK1_HUMAN sp|Q8N4C8-4|MINK1_HUMAN sp|Q8N4C8-5|MINK1_HUMAN sp|Q8N4C8|MINK1_HUMAN sp|Q9UKE5-2|TNIK_HUMAN sp|Q9UKE5-3|TNIK_HUMAN sp|Q9UKE5-4|TNIK_HUMAN sp|Q9UKE5-5|TNIK_HUMAN sp|Q9UKE5-6|TNIK_HUMAN sp|Q9UKE5-7|TNIK_HUMAN sp|Q9UKE5-8|TNIK_HUMAN sp|Q9UK…	0.9919	Isoform of O95819, Isoform 2 of Mitogen-activated protein kinase kinase kinase kinase 4 OS=Homo sapiens GN=MAP4K4;Isoform of O95819, Isoform 3 of Mitogen-activated protein kinase kinase kinase kinase 4 OS=Homo sapiens GN=MAP4K4;Isoform of O95819, Isoform 4 of Mitogen-activated protein kinase kinase kinase kinase 4 OS=Homo sapiens GN=MAP4K4;Isoform of O95819, Isoform 5 of Mitogen-activated protein…	1.1	1	0.02	GQNVLLTENAEVK
487	sp|O95470|SGPL1_HUMAN tr|H0Y3V8|H0Y3V8_HUMAN tr|H7BXL7|H7BXL7_HUMAN	0.9919	Sphingosine-1-phosphate lyase 1 OS=Homo sapiens GN=SGPL1 PE=1 SV=3;Isoform of O95470, Sphingosine-1-phosphate lyase 1 (Fragment) OS=Homo sapiens GN=SGPL1 PE=1 SV=1;Isoform of O95470, Sphingosine-1-phosphate lyase 1 (Fragment) OS=Homo sapiens GN=SGPL1 PE=1 SV=1	11.1	1	0.02	ALPSQGLSSSAVLEK
486	sp|O14980|XPO1_HUMAN	0.9919	Exportin-1 OS=Homo sapiens GN=XPO1 PE=1 SV=1	1.4	1	0.02	EFAGEDTSDLFLEER
485	sp|O14925|TIM23_HUMAN sp|Q5SRD1|TI23B_HUMAN tr|B4DDK6|B4DDK6_HUMAN	0.9919	Mitochondrial import inner membrane translocase subunit Tim23 OS=Homo sapiens GN=TIMM23 PE=1 SV=1;Putative mitochondrial import inner membrane translocase subunit Tim23B OS=Homo sapiens GN=TIMM23B PE=5 SV=2;Isoform of Q5SRD1, Putative mitochondrial import inner membrane translocase subunit Tim23B OS=Homo sapiens GN=TIMM23B PE=2 SV=1	12.1	1	0.02	YLVQDTDEFILPTGANK
484	sp|CAS1_BOVIN|	0.9919	sp CAS1_BOVIN	5.6	1	0.02	FFVAPFPEVFGK
569	sp|Q9Y262-2|EIF3L_HUMAN sp|Q9Y262|EIF3L_HUMAN tr|B0QY89|B0QY89_HUMAN tr|C9JHP4|C9JHP4_HUMAN tr|C9K0Q7|C9K0Q7_HUMAN tr|H7C3A0|H7C3A0_HUMAN	0.9911	Isoform of Q9Y262, Isoform 2 of Eukaryotic translation initiation factor 3 subunit L OS=Homo sapiens GN=EIF3L;Eukaryotic translation initiation factor 3 subunit L OS=Homo sapiens GN=EIF3L PE=1 SV=1;Isoform of Q9Y262, Eukaryotic translation initiation factor 3 subunit L OS=Homo sapiens GN=EIF3L PE=1 SV=1;Isoform of Q9Y262, Eukaryotic translation initiation factor 3 subunit L (Fragment) OS=Homo sap…	10.0	1	0.02	QYEQQTYQVIPEVIK
568	sp|Q9Y233-2|PDE10_HUMAN sp|Q9Y233|PDE10_HUMAN	0.9911	Isoform of Q9Y233, Isoform PDE10A2 of cAMP and cAMP-inhibited cGMP 3',5'-cyclic phosphodiesterase 10A OS=Homo sapiens GN=PDE10A;cAMP and cAMP-inhibited cGMP 3',5'-cyclic phosphodiesterase 10A OS=Homo sapiens GN=PDE10A PE=1 SV=1	1.5	1	0.02	TLLVEDILGDER
567	sp|Q9UQ35|SRRM2_HUMAN	0.9911	Serine/arginine repetitive matrix protein 2 OS=Homo sapiens GN=SRRM2 PE=1 SV=2	0.5	1	0.02	TAAALAPASLTSAR
566	sp|Q9P0J7|KCMF1_HUMAN tr|C9J3I2|C9J3I2_HUMAN	0.9911	E3 ubiquitin-protein ligase KCMF1 OS=Homo sapiens GN=KCMF1 PE=1 SV=2;Isoform of Q9P0J7, E3 ubiquitin-protein ligase KCMF1 (Fragment) OS=Homo sapiens GN=KCMF1 PE=1 SV=1	16.8	1	0.02	SNMHFTSSSTGGLSSSQSSYSPSNR
565	sp|Q96DU7|IP3KC_HUMAN	0.9911	Inositol-trisphosphate 3-kinase C OS=Homo sapiens GN=ITPKC PE=1 SV=1	2.3	1	0.02	GSLNEAEAGALPAAAR
564	sp|Q969V3-2|NCLN_HUMAN sp|Q969V3|NCLN_HUMAN tr|A0A0C4DGP7|A0A0C4DGP7_HUMAN tr|K7ELZ9|K7ELZ9_HUMAN tr|K7EMW4|K7EMW4_HUMAN tr|K7EN96|K7EN96_HUMAN	0.9911	Isoform of Q969V3, Isoform 2 of Nicalin OS=Homo sapiens GN=NCLN;Nicalin OS=Homo sapiens GN=NCLN PE=1 SV=2;Isoform of Q969V3, Nicalin (Fragment) OS=Homo sapiens GN=NCLN PE=1 SV=1;Isoform of Q969V3, Nicalin (Fragment) OS=Homo sapiens GN=NCLN PE=1 SV=1;Isoform of Q969V3, Nicalin OS=Homo sapiens GN=NCLN PE=1 SV=1;Isoform of Q969V3, Nicalin (Fragment) OS=Homo sapiens GN=NCLN PE=1 SV=1	3.9	1	0.02	DPEFVFYDQLK
563	sp|Q53HC5|KLH26_HUMAN tr|M0QXE1|M0QXE1_HUMAN tr|M0R1N0|M0R1N0_HUMAN	0.9911	Kelch-like protein 26 OS=Homo sapiens GN=KLHL26 PE=1 SV=2;Isoform of Q53HC5, Kelch-like protein 26 (Fragment) OS=Homo sapiens GN=KLHL26 PE=1 SV=1;Isoform of Q53HC5, Kelch-like protein 26 OS=Homo sapiens GN=KLHL26 PE=1 SV=1	6.9	1	0.02	EASQDVIELK
562	sp|Q15386-2|UBE3C_HUMAN sp|Q15386|UBE3C_HUMAN	0.9911	Isoform of Q15386, Isoform 2 of Ubiquitin-protein ligase E3C OS=Homo sapiens GN=UBE3C;Ubiquitin-protein ligase E3C OS=Homo sapiens GN=UBE3C PE=1 SV=3	1.7	1	0.02	LAYPETKPEVR
559	sp|P46060|RAGP1_HUMAN tr|H0Y4Q3|H0Y4Q3_HUMAN	0.9911	Ran GTPase-activating protein 1 OS=Homo sapiens GN=RANGAP1 PE=1 SV=1;Isoform of P46060, Ran GTPase-activating protein 1 (Fragment) OS=Homo sapiens GN=RANGAP1 PE=1 SV=1	4.0	1	0.02	GAVAIADAIR
558	sp|P11441|UBL4A_HUMAN tr|Q5HY81|Q5HY81_HUMAN	0.9911	Ubiquitin-like protein 4A OS=Homo sapiens GN=UBL4A PE=1 SV=1;Isoform of P11441, Ubiquitin-like protein 4A OS=Homo sapiens GN=UBL4A PE=1 SV=2	6.4	1	0.02	LNLVVKPLEK
557	sp|O14744-2|ANM5_HUMAN sp|O14744-3|ANM5_HUMAN sp|O14744-5|ANM5_HUMAN sp|O14744|ANM5_HUMAN tr|H0YJX6|H0YJX6_HUMAN	0.9911	Isoform of O14744, Isoform 2 of Protein arginine N-methyltransferase 5 OS=Homo sapiens GN=PRMT5;Isoform of O14744, Isoform 3 of Protein arginine N-methyltransferase 5 OS=Homo sapiens GN=PRMT5;Isoform of O14744, Isoform 5 of Protein arginine N-methyltransferase 5 OS=Homo sapiens GN=PRMT5;Protein arginine N-methyltransferase 5 OS=Homo sapiens GN=PRMT5 PE=1 SV=4;Isoform of O14744, Protein arginine N…	4.7	1	0.02	AAILPTSIFLTNK
575	sp|Q6ZWJ1|STXB4_HUMAN tr|E7EPP7|E7EPP7_HUMAN	0.9903	Syntaxin-binding protein 4 OS=Homo sapiens GN=STXBP4 PE=1 SV=2;Isoform of Q6ZWJ1, Syntaxin-binding protein 4 OS=Homo sapiens GN=STXBP4 PE=1 SV=1	2.6	1	0.02	AVLASQTSLTPLGR
574	sp|Q13112|CAF1B_HUMAN	0.9903	Chromatin assembly factor 1 subunit B OS=Homo sapiens GN=CHAF1B PE=1 SV=1	2.0	1	0.02	AIVEFLSNLAR
573	sp|P15927-2|RFA2_HUMAN sp|P15927-3|RFA2_HUMAN sp|P15927|RFA2_HUMAN tr|Q5TEJ7|Q5TEJ7_HUMAN	0.9903	Isoform of P15927, Isoform 2 of Replication protein A 32 kDa subunit OS=Homo sapiens GN=RPA2;Isoform of P15927, Isoform 3 of Replication protein A 32 kDa subunit OS=Homo sapiens GN=RPA2;Replication protein A 32 kDa subunit OS=Homo sapiens GN=RPA2 PE=1 SV=1;Isoform of P15927, Replication protein A 32 kDa subunit (Fragment) OS=Homo sapiens GN=RPA2 PE=1 SV=1	6.7	1	0.02	IDDMTAAPMDVR
572	sp|P08865|RSSA_HUMAN tr|A0A0C4DG17|A0A0C4DG17_HUMAN tr|C9J9K3|C9J9K3_HUMAN tr|F8WD59|F8WD59_HUMAN	0.9903	40S ribosomal protein SA OS=Homo sapiens GN=RPSA PE=1 SV=4;Isoform of P08865, 40S ribosomal protein SA OS=Homo sapiens GN=RPSA PE=1 SV=1;Isoform of P08865, 40S ribosomal protein SA (Fragment) OS=Homo sapiens GN=RPSA PE=1 SV=7;Isoform of P08865, 40S ribosomal protein SA (Fragment) OS=Homo sapiens GN=RPSA PE=1 SV=2	14.7	1	0.02	AIVAIENPADVSVISSR
583	sp|Q96BP2|CHCH1_HUMAN	0.9895	Coiled-coil-helix-coiled-coil-helix domain-containing protein 1 OS=Homo sapiens GN=CHCHD1 PE=1 SV=1	13.6	1	0.02	SIQETLGESGSLLPNK
582	sp|Q13627-2|DYR1A_HUMAN sp|Q13627-3|DYR1A_HUMAN sp|Q13627-4|DYR1A_HUMAN sp|Q13627-5|DYR1A_HUMAN sp|Q13627|DYR1A_HUMAN	0.9895	Isoform of Q13627, Isoform 1 of Dual specificity tyrosine-phosphorylation-regulated kinase 1A OS=Homo sapiens GN=DYRK1A;Isoform of Q13627, Isoform 2 of Dual specificity tyrosine-phosphorylation-regulated kinase 1A OS=Homo sapiens GN=DYRK1A;Isoform of Q13627, Isoform 3 of Dual specificity tyrosine-phosphorylation-regulated kinase 1A OS=Homo sapiens GN=DYRK1A;Isoform of Q13627, Isoform 4 of Dual sp…	3.0	1	0.02	VYNDGYDDDNYDYIVK
581	sp|Q13131-2|AAPK1_HUMAN sp|Q13131|AAPK1_HUMAN	0.9895	Isoform of Q13131, Isoform 2 of 5'-AMP-activated protein kinase catalytic subunit alpha-1 OS=Homo sapiens GN=PRKAA1;5'-AMP-activated protein kinase catalytic subunit alpha-1 OS=Homo sapiens GN=PRKAA1 PE=1 SV=4	1.8	1	0.02	VPFLVAETPR
580	sp|P25205-2|MCM3_HUMAN sp|P25205|MCM3_HUMAN tr|J3KQ69|J3KQ69_HUMAN	0.9895	Isoform of P25205, Isoform 2 of DNA replication licensing factor MCM3 OS=Homo sapiens GN=MCM3;DNA replication licensing factor MCM3 OS=Homo sapiens GN=MCM3 PE=1 SV=3;Isoform of P25205, DNA replication licensing factor MCM3 OS=Homo sapiens GN=MCM3 PE=1 SV=2	1.0	1	0.02	VALLDVFR
579	sp|C9J7I0|UMAD1_HUMAN	0.9895	UBAP1-MVB12-associated (UMA)-domain containing protein 1 OS=Homo sapiens GN=UMAD1 PE=3 SV=1	13.7	1	0.02	TSDIEANQPLETNK
592	sp|Q9UBX3-2|DIC_HUMAN sp|Q9UBX3|DIC_HUMAN tr|B4DLN1|B4DLN1_HUMAN	0.9887	Isoform of Q9UBX3, Isoform 2 of Mitochondrial dicarboxylate carrier OS=Homo sapiens GN=SLC25A10;Mitochondrial dicarboxylate carrier OS=Homo sapiens GN=SLC25A10 PE=1 SV=2;Uncharacterized protein OS=Homo sapiens PE=2 SV=1	2.8	1	0.02	LGPLAFYK
591	sp|Q9H6T3-2|RPAP3_HUMAN sp|Q9H6T3-3|RPAP3_HUMAN sp|Q9H6T3|RPAP3_HUMAN	0.9887	Isoform of Q9H6T3, Isoform 2 of RNA polymerase II-associated protein 3 OS=Homo sapiens GN=RPAP3;Isoform of Q9H6T3, Isoform 3 of RNA polymerase II-associated protein 3 OS=Homo sapiens GN=RPAP3;RNA polymerase II-associated protein 3 OS=Homo sapiens GN=RPAP3 PE=1 SV=2	3.4	1	0.02	IEEVSDTSSLQPQASLK
590	sp|Q96CS3|FAF2_HUMAN	0.9887	FAS-associated factor 2 OS=Homo sapiens GN=FAF2 PE=1 SV=2	2.7	1	0.02	QQQDEAYLASLR
589	sp|P35222|CTNB1_HUMAN tr|B4DGU4|B4DGU4_HUMAN	0.9887	Catenin beta-1 OS=Homo sapiens GN=CTNNB1 PE=1 SV=1;Isoform of P35222, Catenin beta-1 OS=Homo sapiens GN=CTNNB1 PE=1 SV=1	1.9	1	0.02	TSMGGTQQQFVEGVR
588	sp|P19388|RPAB1_HUMAN tr|A0A087WVZ9|A0A087WVZ9_HUMAN tr|A0A0A0MQR7|A0A0A0MQR7_HUMAN	0.9887	DNA-directed RNA polymerases I, II, and III subunit RPABC1 OS=Homo sapiens GN=POLR2E PE=1 SV=4;Isoform of P19388, DNA-directed RNA polymerases I, II, and III subunit RPABC1 OS=Homo sapiens GN=POLR2E PE=1 SV=1;Isoform of P19388, DNA-directed RNA polymerases I, II, and III subunit RPABC1 OS=Homo sapiens GN=POLR2E PE=1 SV=1	9.2	1	0.02	GYLVTQDELDQTLEEFK
587	sp|P11532-10|DMD_HUMAN sp|P11532-2|DMD_HUMAN sp|P11532-3|DMD_HUMAN sp|P11532-4|DMD_HUMAN sp|P11532-5|DMD_HUMAN sp|P11532-6|DMD_HUMAN sp|P11532-7|DMD_HUMAN sp|P11532-8|DMD_HUMAN sp|P11532-9|DMD_HUMAN sp|P11532|DMD_HUMAN tr|A0A075B6G3|A0A075B6G3_HUMAN tr|A0A087WTU7|A0A087WTU7_HUMAN tr|A0A087WV90|A0A087WV90_HUMAN tr|E7EQR9|E7EQR9_HUMAN tr|E7EQS5|E7EQS5_HUMAN tr|E7ESB2|E7ESB2_HUMAN tr|E9PDN5|E9PDN5_H…	0.9887	Isoform of P11532, Isoform 10 of Dystrophin OS=Homo sapiens GN=DMD;Isoform of P11532, Isoform 1 of Dystrophin OS=Homo sapiens GN=DMD;Isoform of P11532, Isoform 2 of Dystrophin OS=Homo sapiens GN=DMD;Isoform of P11532, Isoform 3 of Dystrophin OS=Homo sapiens GN=DMD;Isoform of P11532, Isoform 5 of Dystrophin OS=Homo sapiens GN=DMD;Isoform of P11532, Isoform 6 of Dystrophin OS=Homo sapiens GN=DMD;Is…	3.0	1	0.02	MTELYQSLADLNNVR
586	sp|O15460-2|P4HA2_HUMAN sp|O15460|P4HA2_HUMAN	0.9887	Isoform of O15460, Isoform IIa of Prolyl 4-hydroxylase subunit alpha-2 OS=Homo sapiens GN=P4HA2;Prolyl 4-hydroxylase subunit alpha-2 OS=Homo sapiens GN=P4HA2 PE=1 SV=1	1.9	1	0.02	YFEQLLEEER
585	sp|O15269|SPTC1_HUMAN	0.9887	Serine palmitoyltransferase 1 OS=Homo sapiens GN=SPTLC1 PE=1 SV=1	3.0	1	0.02	VVVTVEQTEEELER
598	sp|Q8IVF7-2|FMNL3_HUMAN sp|Q8IVF7-3|FMNL3_HUMAN sp|Q8IVF7|FMNL3_HUMAN sp|Q96PY5-3|FMNL2_HUMAN sp|Q96PY5|FMNL2_HUMAN tr|C9IZY8|C9IZY8_HUMAN tr|F8W1F5|F8W1F5_HUMAN	0.9879	Isoform of Q8IVF7, Isoform 2 of Formin-like protein 3 OS=Homo sapiens GN=FMNL3;Isoform of Q8IVF7, Isoform 3 of Formin-like protein 3 OS=Homo sapiens GN=FMNL3;Formin-like protein 3 OS=Homo sapiens GN=FMNL3 PE=1 SV=3;Isoform of Q96PY5, Isoform 2 of Formin-like protein 2 OS=Homo sapiens GN=FMNL2;Formin-like protein 2 OS=Homo sapiens GN=FMNL2 PE=1 SV=3;Isoform of Q96PY5, Formin-like protein 2 OS=Homo…	1.4	1	0.02	AAAVSLENVLLDVK
597	sp|O75400-2|PR40A_HUMAN sp|O75400-3|PR40A_HUMAN sp|O75400|PR40A_HUMAN	0.9879	Isoform of O75400, Isoform 2 of Pre-mRNA-processing factor 40 homolog A OS=Homo sapiens GN=PRPF40A;Isoform of O75400, Isoform 3 of Pre-mRNA-processing factor 40 homolog A OS=Homo sapiens GN=PRPF40A;Pre-mRNA-processing factor 40 homolog A OS=Homo sapiens GN=PRPF40A PE=1 SV=2	1.4	1	0.02	EPAFEDITLESER
596	sp|O43809|CPSF5_HUMAN tr|H3BND3|H3BND3_HUMAN tr|H3BV41|H3BV41_HUMAN	0.9879	Cleavage and polyadenylation specificity factor subunit 5 OS=Homo sapiens GN=NUDT21 PE=1 SV=1;Isoform of O43809, Cleavage and polyadenylation-specificity factor subunit 5 (Fragment) OS=Homo sapiens GN=NUDT21 PE=1 SV=7;Isoform of O43809, Cleavage and polyadenylation-specificity factor subunit 5 (Fragment) OS=Homo sapiens GN=NUDT21 PE=1 SV=1	23.9	1	0.02	LPGGELNPGEDEVEGLK
595	sp|O14818-2|PSA7_HUMAN sp|O14818|PSA7_HUMAN tr|H0Y586|H0Y586_HUMAN	0.9879	Isoform of O14818, Isoform 2 of Proteasome subunit alpha type-7 OS=Homo sapiens GN=PSMA7;Proteasome subunit alpha type-7 OS=Homo sapiens GN=PSMA7 PE=1 SV=1;Isoform of O14818, Proteasome subunit alpha type-7 (Fragment) OS=Homo sapiens GN=PSMA7 PE=1 SV=1	8.4	1	0.02	NYTDEAIETDDLTIK
600	sp|Q15797|SMAD1_HUMAN sp|Q99717|SMAD5_HUMAN	0.9871	Mothers against decapentaplegic homolog 1 OS=Homo sapiens GN=SMAD1 PE=1 SV=1;Mothers against decapentaplegic homolog 5 OS=Homo sapiens GN=SMAD5 PE=1 SV=1	2.8	1	0.02	VESPVLPPVLVPR
601a	sp|Q8IYU8|MICU2_HUMAN	0.9866	Calcium uptake protein 2, mitochondrial OS=Homo sapiens GN=MICU2 PE=1 SV=2	9.7	1	0.02	SPGPLAAAVAGAALAGAGAAWHHSR+VATGQELSNNILDTVFK
607	sp|Q14258|TRI25_HUMAN	0.9847	E3 ubiquitin/ISG15 ligase TRIM25 OS=Homo sapiens GN=TRIM25 PE=1 SV=2	2.2	1	0.02	LPTFGAPEQLVDLK
606	sp|P62861|RS30_HUMAN tr|E9PR30|E9PR30_HUMAN	0.9847	Isoform of P35544, 40S ribosomal protein S30 OS=Homo sapiens GN=FAU PE=1 SV=1;Isoform of P35544, 40S ribosomal protein S30 OS=Homo sapiens GN=FAU PE=1 SV=1	16.9	1	0.02	FVNVVPTFGK
570a	sp|P06576|ATPB_HUMAN tr|F8W079|F8W079_HUMAN tr|H0YH81|H0YH81_HUMAN	0.9846	ATP synthase subunit beta, mitochondrial OS=Homo sapiens GN=ATP5B PE=1 SV=3;Isoform of P06576, ATP synthase subunit beta, mitochondrial (Fragment) OS=Homo sapiens GN=ATP5B PE=1 SV=1;Isoform of P06576, ATP synthase subunit beta (Fragment) OS=Homo sapiens GN=ATP5B PE=1 SV=1	3.9	1	0.02	IGLFGGAGVGK
577a	sp|P43897-4|EFTS_HUMAN sp|P43897|EFTS_HUMAN tr|C9JG32|C9JG32_HUMAN tr|C9JT21|C9JT21_HUMAN tr|F8VPA7|F8VPA7_HUMAN tr|F8VS27|F8VS27_HUMAN	0.9845	Isoform of P43897, Isoform 4 of Elongation factor Ts, mitochondrial OS=Homo sapiens GN=TSFM;Elongation factor Ts, mitochondrial OS=Homo sapiens GN=TSFM PE=1 SV=2;Isoform of P43897, Elongation factor Ts (Fragment) OS=Homo sapiens GN=TSFM PE=1 SV=1;Isoform of P43897, Elongation factor Ts (Fragment) OS=Homo sapiens GN=TSFM PE=1 SV=7;Isoform of P43897, Elongation factor Ts OS=Homo sapiens GN=TSFM PE=…	12.1	1	0.02	GFLNSSELSGLPAGPDR
613	sp|Q8WWI1-2|LMO7_HUMAN sp|Q8WWI1-3|LMO7_HUMAN sp|Q8WWI1-4|LMO7_HUMAN sp|Q8WWI1|LMO7_HUMAN tr|E9PMP7|E9PMP7_HUMAN tr|E9PMS6|E9PMS6_HUMAN tr|F8WD26|F8WD26_HUMAN tr|J3KP06|J3KP06_HUMAN	0.9831	Isoform of Q8WWI1, Isoform 2 of LIM domain only protein 7 OS=Homo sapiens GN=LMO7;Isoform of Q8WWI1, Isoform 3 of LIM domain only protein 7 OS=Homo sapiens GN=LMO7;Isoform of Q8WWI1, Isoform 4 of LIM domain only protein 7 OS=Homo sapiens GN=LMO7;LIM domain only protein 7 OS=Homo sapiens GN=LMO7 PE=1 SV=3;Isoform of Q8WWI1, LIM domain only protein 7 (Fragment) OS=Homo sapiens GN=LMO7 PE=1 SV=7;Iso…	1.1	1	0.02	AFENLLGQALTK
593a	sp|Q6P474|PDXD2_HUMAN sp|Q6P996-2|PDXD1_HUMAN sp|Q6P996-4|PDXD1_HUMAN sp|Q6P996-5|PDXD1_HUMAN sp|Q6P996|PDXD1_HUMAN tr|A0A0J9YXH6|A0A0J9YXH6_HUMAN tr|H3BM88|H3BM88_HUMAN tr|H3BPV5|H3BPV5_HUMAN tr|J3KNK7|J3KNK7_HUMAN tr|Q86XE2|Q86XE2_HUMAN	0.9828	Putative pyridoxal-dependent decarboxylase domain-containing protein 2 OS=Homo sapiens GN=PDXDC2P PE=5 SV=3;Isoform of Q6P996, Isoform 2 of Pyridoxal-dependent decarboxylase domain-containing protein 1 OS=Homo sapiens GN=PDXDC1;Isoform of Q6P996, Isoform 4 of Pyridoxal-dependent decarboxylase domain-containing protein 1 OS=Homo sapiens GN=PDXDC1;Isoform of Q6P996, Isoform 5 of Pyridoxal-dependent…	2.6	1	0.02	IADPTLAEMGK
617	sp|Q9UJY5-2|GGA1_HUMAN sp|Q9UJY5-3|GGA1_HUMAN sp|Q9UJY5-4|GGA1_HUMAN sp|Q9UJY5-6|GGA1_HUMAN sp|Q9UJY5|GGA1_HUMAN	0.9823	Isoform of Q9UJY5, Isoform 2 of ADP-ribosylation factor-binding protein GGA1 OS=Homo sapiens GN=GGA1;Isoform of Q9UJY5, Isoform 3 of ADP-ribosylation factor-binding protein GGA1 OS=Homo sapiens GN=GGA1;Isoform of Q9UJY5, Isoform 4 of ADP-ribosylation factor-binding protein GGA1 OS=Homo sapiens GN=GGA1;Isoform of Q9UJY5, Isoform 6 of ADP-ribosylation factor-binding protein GGA1 OS=Homo sapiens GN=…	6.2	1	0.02	VKLQPPSGTELPAFNPIVHPSAITQVLLLANPQK
616	sp|Q96AG4|LRC59_HUMAN	0.9823	Leucine-rich repeat-containing protein 59 OS=Homo sapiens GN=LRRC59 PE=1 SV=1	3.9	1	0.02	LVTLPVSFAQLK
615	sp|Q13342-2|SP140_HUMAN sp|Q13342-6|SP140_HUMAN	0.9823	Isoform of Q13342, Isoform LYSp100-A of Nuclear body protein SP140 OS=Homo sapiens GN=SP140;Isoform of Q13342, Isoform 6 of Nuclear body protein SP140 OS=Homo sapiens GN=SP140	4.4	1	0.02	CGSEGSDDCSEMCDGEER
614	sp|O75170-2|PP6R2_HUMAN sp|O75170-3|PP6R2_HUMAN sp|O75170-4|PP6R2_HUMAN sp|O75170-5|PP6R2_HUMAN sp|O75170-6|PP6R2_HUMAN sp|O75170|PP6R2_HUMAN tr|T1ECW5|T1ECW5_HUMAN	0.9823	Isoform of O75170, Isoform 2 of Serine/threonine-protein phosphatase 6 regulatory subunit 2 OS=Homo sapiens GN=PPP6R2;Isoform of O75170, Isoform 3 of Serine/threonine-protein phosphatase 6 regulatory subunit 2 OS=Homo sapiens GN=PPP6R2;Isoform of O75170, Isoform 4 of Serine/threonine-protein phosphatase 6 regulatory subunit 2 OS=Homo sapiens GN=PPP6R2;Isoform of O75170, Isoform 5 of Serine/threon…	1.8	1	0.02	VGTEGLVDSFSQGLER
621	sp|Q15054-2|DPOD3_HUMAN sp|Q15054-3|DPOD3_HUMAN sp|Q15054|DPOD3_HUMAN	0.9816	Isoform of Q15054, Isoform 2 of DNA polymerase delta subunit 3 OS=Homo sapiens GN=POLD3;Isoform of Q15054, Isoform 3 of DNA polymerase delta subunit 3 OS=Homo sapiens GN=POLD3;DNA polymerase delta subunit 3 OS=Homo sapiens GN=POLD3 PE=1 SV=2	3.6	1	0.02	IVEQPTVSVTEPK
619	sp|O75410-2|TACC1_HUMAN sp|O75410-3|TACC1_HUMAN sp|O75410-4|TACC1_HUMAN sp|O75410-5|TACC1_HUMAN sp|O75410-6|TACC1_HUMAN sp|O75410-7|TACC1_HUMAN sp|O75410|TACC1_HUMAN tr|A0A0C4DGD3|A0A0C4DGD3_HUMAN tr|A0A0C4DGD5|A0A0C4DGD5_HUMAN tr|E5RFM9|E5RFM9_HUMAN tr|E7ET87|E7ET87_HUMAN tr|E7EVI4|E7EVI4_HUMAN tr|H0YAY0|H0YAY0_HUMAN tr|H0YBT8|H0YBT8_HUMAN tr|R4GMT7|R4GMT7_HUMAN	0.9816	Isoform of O75410, Isoform 2 of Transforming acidic coiled-coil-containing protein 1 OS=Homo sapiens GN=TACC1;Isoform of O75410, Isoform 3 of Transforming acidic coiled-coil-containing protein 1 OS=Homo sapiens GN=TACC1;Isoform of O75410, Isoform 4 of Transforming acidic coiled-coil-containing protein 1 OS=Homo sapiens GN=TACC1;Isoform of O75410, Isoform 5 of Transforming acidic coiled-coil-conta…	3.8	1	0.02	KHETQSLALDACSR
623	sp|Q9UET6-2|TRM7_HUMAN sp|Q9UET6|TRM7_HUMAN	0.9808	Isoform of Q9UET6, Isoform 2 of Putative tRNA (cytidine(32)/guanosine(34)-2'-O)-methyltransferase OS=Homo sapiens GN=FTSJ1;Putative tRNA (cytidine(32)/guanosine(34)-2'-O)-methyltransferase OS=Homo sapiens GN=FTSJ1 PE=1 SV=2	3.1	1	0.02	EFQLFQGVTR
625	sp|Q15388|TOM20_HUMAN	0.9800	Mitochondrial import receptor subunit TOM20 homolog OS=Homo sapiens GN=TOMM20 PE=1 SV=1	9.0	1	0.02	IVSAQSLAEDDVE
624	sp|P26010|ITB7_HUMAN	0.9800	Integrin beta-7 OS=Homo sapiens GN=ITGB7 PE=1 SV=1	2.6	1	0.02	CSCSGQSSGHLCECDDASCER
627	sp|Q96F45-2|ZN503_HUMAN sp|Q96F45-3|ZN503_HUMAN sp|Q96F45|ZN503_HUMAN sp|Q9H7S9|ZN703_HUMAN tr|A0A0A0MTG8|A0A0A0MTG8_HUMAN	0.9792	Isoform of Q96F45, Isoform 2 of Zinc finger protein 503 OS=Homo sapiens GN=ZNF503;Isoform of Q96F45, Isoform 3 of Zinc finger protein 503 OS=Homo sapiens GN=ZNF503;Zinc finger protein 503 OS=Homo sapiens GN=ZNF503 PE=1 SV=1;Zinc finger protein 703 OS=Homo sapiens GN=ZNF703 PE=1 SV=1;Isoform of Q96F45, Zinc finger protein 503 OS=Homo sapiens GN=ZNF503 PE=1 SV=1	4.2	1	0.02	FATSEELLSHLR
626	sp|Q16643-2|DREB_HUMAN sp|Q16643-3|DREB_HUMAN sp|Q16643|DREB_HUMAN tr|D6RFI1|D6RFI1_HUMAN	0.9792	Isoform of Q16643, Isoform 2 of Drebrin OS=Homo sapiens GN=DBN1;Isoform of Q16643, Isoform 3 of Drebrin OS=Homo sapiens GN=DBN1;Drebrin OS=Homo sapiens GN=DBN1 PE=1 SV=4;Isoform of Q16643, Drebrin (Fragment) OS=Homo sapiens GN=DBN1 PE=1 SV=1	16.1	1	0.02	LAASGEGGLQELSGHFENQK
628	sp|Q9NSI2-2|F207A_HUMAN sp|Q9NSI2|F207A_HUMAN	0.9783	Isoform of Q9NSI2, Isoform B of Protein FAM207A OS=Homo sapiens GN=FAM207A;Protein FAM207A OS=Homo sapiens GN=FAM207A PE=1 SV=2	11.2	1	0.02	ASPLVAIGQTLAR+FQELLASPAYR
631	sp|Q96Q89-2|KI20B_HUMAN sp|Q96Q89-3|KI20B_HUMAN sp|Q96Q89-5|KI20B_HUMAN sp|Q96Q89|KI20B_HUMAN	0.9768	Isoform of Q96Q89, Isoform 2 of Kinesin-like protein KIF20B OS=Homo sapiens GN=KIF20B;Isoform of Q96Q89, Isoform 3 of Kinesin-like protein KIF20B OS=Homo sapiens GN=KIF20B;Isoform of Q96Q89, Isoform 5 of Kinesin-like protein KIF20B OS=Homo sapiens GN=KIF20B;Kinesin-like protein KIF20B OS=Homo sapiens GN=KIF20B PE=1 SV=3	2.0	1	0.02	KIIETMSSSK
630	sp|Q86VV8-2|RTTN_HUMAN sp|Q86VV8-3|RTTN_HUMAN sp|Q86VV8-4|RTTN_HUMAN sp|Q86VV8|RTTN_HUMAN tr|J3KTD2|J3KTD2_HUMAN	0.9768	Isoform of Q86VV8, Isoform 2 of Rotatin OS=Homo sapiens GN=RTTN;Isoform of Q86VV8, Isoform 3 of Rotatin OS=Homo sapiens GN=RTTN;Isoform of Q86VV8, Isoform 4 of Rotatin OS=Homo sapiens GN=RTTN;Rotatin OS=Homo sapiens GN=RTTN PE=1 SV=3;Isoform of Q86VV8, Rotatin OS=Homo sapiens GN=RTTN PE=1 SV=1	2.6	1	0.02	NPEILTGYFPQDK
633	sp|Q9C030-2|TRIM6_HUMAN sp|Q9C030-3|TRIM6_HUMAN sp|Q9C030|TRIM6_HUMAN tr|B2RNG4|B2RNG4_HUMAN tr|C9JNQ0|C9JNQ0_HUMAN tr|E9PFM0|E9PFM0_HUMAN tr|Q6P0L0|Q6P0L0_HUMAN	0.9761	Isoform of Q9C030, Isoform 2 of Tripartite motif-containing protein 6 OS=Homo sapiens GN=TRIM6;Isoform of Q9C030, Isoform 3 of Tripartite motif-containing protein 6 OS=Homo sapiens GN=TRIM6;Tripartite motif-containing protein 6 OS=Homo sapiens GN=TRIM6 PE=1 SV=1;Protein TRIM6-TRIM34 OS=Homo sapiens GN=TRIM6-TRIM34 PE=2 SV=1;Isoform of Q9C030, Tripartite motif-containing protein 6 (Fragment) OS=Ho…	17.3	1	0.02	IIEEAENDLVHQTQSLR
632	sp|P29597|TYK2_HUMAN tr|E9PM19|E9PM19_HUMAN tr|E9PPF2|E9PPF2_HUMAN	0.9761	Non-receptor tyrosine-protein kinase TYK2 OS=Homo sapiens GN=TYK2 PE=1 SV=3;Isoform of P29597, Tyrosine-protein kinase OS=Homo sapiens GN=TYK2 PE=1 SV=1;Isoform of P29597, Tyrosine-protein kinase OS=Homo sapiens GN=TYK2 PE=1 SV=1	2.4	1	0.02	CLELSLPSR+LSDPGVGLGALSR
634	sp|O15514|RPB4_HUMAN tr|E9PHV4|E9PHV4_HUMAN	0.9753	DNA-directed RNA polymerase II subunit RPB4 OS=Homo sapiens GN=POLR2D PE=1 SV=1;Isoform of O15514, DNA-directed RNA polymerase II subunit RPB4 OS=Homo sapiens GN=POLR2D PE=1 SV=1	13.6	1	0.02	AGDVEEDASQLIFPK
635	sp|Q9HCN4-2|GPN1_HUMAN sp|Q9HCN4-3|GPN1_HUMAN sp|Q9HCN4-4|GPN1_HUMAN sp|Q9HCN4-5|GPN1_HUMAN sp|Q9HCN4|GPN1_HUMAN	0.9745	Isoform of Q9HCN4, Isoform 2 of GPN-loop GTPase 1 OS=Homo sapiens GN=GPN1;Isoform of Q9HCN4, Isoform 3 of GPN-loop GTPase 1 OS=Homo sapiens GN=GPN1;Isoform of Q9HCN4, Isoform 4 of GPN-loop GTPase 1 OS=Homo sapiens GN=GPN1;Isoform of Q9HCN4, Isoform 5 of GPN-loop GTPase 1 OS=Homo sapiens GN=GPN1;GPN-loop GTPase 1 OS=Homo sapiens GN=GPN1 PE=1 SV=1	4.7	1	0.02	DMGSVALDAGTAK
637	sp|Q9BSD7|NTPCR_HUMAN tr|Q5TDF0|Q5TDF0_HUMAN	0.9729	Cancer-related nucleoside-triphosphatase OS=Homo sapiens GN=NTPCR PE=1 SV=1;Isoform of Q9BSD7, Cancer-related nucleoside-triphosphatase OS=Homo sapiens GN=NTPCR PE=1 SV=1	7.9	1	0.02	SSGVPVDGFYTEEVR
638	sp|Q9BVV7|TIM21_HUMAN tr|J3QRI1|J3QRI1_HUMAN	0.9714	Mitochondrial import inner membrane translocase subunit Tim21 OS=Homo sapiens GN=TIMM21 PE=1 SV=1;Isoform of Q9BVV7, Mitochondrial import inner membrane translocase subunit Tim21 (Fragment) OS=Homo sapiens GN=TIMM21 PE=1 SV=1	7.9	1	0.02	FYIEGSEPGK
639	sp|P54819-2|KAD2_HUMAN sp|P54819-3|KAD2_HUMAN sp|P54819-4|KAD2_HUMAN sp|P54819-5|KAD2_HUMAN sp|P54819-6|KAD2_HUMAN sp|P54819|KAD2_HUMAN tr|F8VY04|F8VY04_HUMAN tr|F8VZG5|F8VZG5_HUMAN tr|F8W1A4|F8W1A4_HUMAN tr|G3V213|G3V213_HUMAN	0.9706	Isoform of P54819, Isoform 2 of Adenylate kinase 2, mitochondrial OS=Homo sapiens GN=AK2;Isoform of P54819, Isoform 3 of Adenylate kinase 2, mitochondrial OS=Homo sapiens GN=AK2;Isoform of P54819, Isoform 4 of Adenylate kinase 2, mitochondrial OS=Homo sapiens GN=AK2;Isoform of P54819, Isoform 5 of Adenylate kinase 2, mitochondrial OS=Homo sapiens GN=AK2;Isoform of P54819, Isoform 6 of Adenylate k…	7.7	1	0.02	NGFLLDGFPR
642	sp|Q96JB3-2|HIC2_HUMAN sp|Q96JB3|HIC2_HUMAN	0.9699	Isoform of Q96JB3, Isoform 2 of Hypermethylated in cancer 2 protein OS=Homo sapiens GN=HIC2;Hypermethylated in cancer 2 protein OS=Homo sapiens GN=HIC2 PE=1 SV=2	3.5	1	0.02	GSDDELFLGGSNQDSVQGLGR
641	sp|P35611-2|ADDA_HUMAN sp|P35611-3|ADDA_HUMAN sp|P35611-4|ADDA_HUMAN sp|P35611-5|ADDA_HUMAN sp|P35611-6|ADDA_HUMAN sp|P35611|ADDA_HUMAN tr|A0A0A0MSR2|A0A0A0MSR2_HUMAN tr|E7ENY0|E7ENY0_HUMAN tr|E7EV99|E7EV99_HUMAN tr|H0Y9H2|H0Y9H2_HUMAN	0.9699	Isoform of P35611, Isoform 2 of Alpha-adducin OS=Homo sapiens GN=ADD1;Isoform of P35611, Isoform 3 of Alpha-adducin OS=Homo sapiens GN=ADD1;Isoform of P35611, Isoform 4 of Alpha-adducin OS=Homo sapiens GN=ADD1;Isoform of P35611, Isoform 5 of Alpha-adducin OS=Homo sapiens GN=ADD1;Isoform of P35611, Isoform 6 of Alpha-adducin OS=Homo sapiens GN=ADD1;Alpha-adducin OS=Homo sapiens GN=ADD1 PE=1 SV=2;I…	3.5	1	0.02	TLASAGGPDNLVLLNPEK
644	sp|A5YKK6-2|CNOT1_HUMAN sp|A5YKK6-3|CNOT1_HUMAN sp|A5YKK6|CNOT1_HUMAN tr|H3BMZ2|H3BMZ2_HUMAN	0.9683	Isoform of A5YKK6, Isoform 2 of CCR4-NOT transcription complex subunit 1 OS=Homo sapiens GN=CNOT1;Isoform of A5YKK6, Isoform 3 of CCR4-NOT transcription complex subunit 1 OS=Homo sapiens GN=CNOT1;CCR4-NOT transcription complex subunit 1 OS=Homo sapiens GN=CNOT1 PE=1 SV=2;Isoform of A5YKK6, CCR4-NOT transcription complex subunit 1 (Fragment) OS=Homo sapiens GN=CNOT1 PE=1 SV=1	2.5	1	0.02	DAIAALGLLQK
647	sp|Q9H270|VPS11_HUMAN tr|A0A087WXL6|A0A087WXL6_HUMAN tr|A0A0G2JS92|A0A0G2JS92_HUMAN tr|B7Z879|B7Z879_HUMAN	0.9668	Vacuolar protein sorting-associated protein 11 homolog OS=Homo sapiens GN=VPS11 PE=1 SV=1;Isoform of Q9H270, Uncharacterized protein OS=Homo sapiens GN=VPS11 PE=1 SV=1;Isoform of Q9H270, Uncharacterized protein OS=Homo sapiens PE=1 SV=1;Isoform of Q9H270, Uncharacterized protein OS=Homo sapiens GN=VPS11 PE=1 SV=1	3.1	1	0.02	ANSEEFIPIFANNPR
646	sp|Q8NGR8|OR1L8_HUMAN	0.9668	Olfactory receptor 1L8 OS=Homo sapiens GN=OR1L8 PE=2 SV=1	8.1	1	0.02	TLFVLFLIVYLVTITGNLLIILAIR
648	sp|Q709C8-2|VP13C_HUMAN sp|Q709C8-3|VP13C_HUMAN sp|Q709C8-4|VP13C_HUMAN sp|Q709C8|VP13C_HUMAN	0.9660	Isoform of Q709C8, Isoform 2 of Vacuolar protein sorting-associated protein 13C OS=Homo sapiens GN=VPS13C;Isoform of Q709C8, Isoform 3 of Vacuolar protein sorting-associated protein 13C OS=Homo sapiens GN=VPS13C;Isoform of Q709C8, Isoform 4 of Vacuolar protein sorting-associated protein 13C OS=Homo sapiens GN=VPS13C;Vacuolar protein sorting-associated protein 13C OS=Homo sapiens GN=VPS13C PE=1 SV…	0.4	1	0.02	YKPYLPLHTNGRR
650	sp|Q9P032|NDUF4_HUMAN	0.9652	NADH dehydrogenase [ubiquinone] 1 alpha subcomplex assembly factor 4 OS=Homo sapiens GN=NDUFAF4 PE=1 SV=1	5.7	1	0.02	EQISLYPEVK
649	sp|Q96LL9|DJC30_HUMAN	0.9652	DnaJ homolog subfamily C member 30 OS=Homo sapiens GN=DNAJC30 PE=1 SV=3	8.4	1	0.02	TALYDLLGVPSTATQAQIK
651	tr|A0A087WVZ5|A0A087WVZ5_HUMAN tr|A0A0G2JQH3|A0A0G2JQH3_HUMAN	0.9645	Isoform of Q7L576, Cytoplasmic FMR1-interacting protein 1 (Fragment) OS=Homo sapiens GN=CYFIP1 PE=1 SV=1;Isoform of Q7L576, Cytoplasmic FMR1-interacting protein 1 (Fragment) OS=Homo sapiens GN=CYFIP1 PE=1 SV=1	7.0	1	0.02	TMAESLGSAELLR
653	sp|Q9UGI8-2|TES_HUMAN sp|Q9UGI8|TES_HUMAN tr|F8W7T0|F8W7T0_HUMAN	0.9629	Isoform of Q9UGI8, Isoform 2 of Testin OS=Homo sapiens GN=TES;Testin OS=Homo sapiens GN=TES PE=1 SV=1;Isoform of Q9UGI8, Testin (Fragment) OS=Homo sapiens GN=TES PE=1 SV=1	15.2	1	0.02	NVMILTNPVAAK
652	sp|Q9GZN8-2|CT027_HUMAN sp|Q9GZN8|CT027_HUMAN	0.9629	Isoform of Q9GZN8, Isoform 2 of UPF0687 protein C20orf27 OS=Homo sapiens GN=C20orf27;UPF0687 protein C20orf27 OS=Homo sapiens GN=C20orf27 PE=1 SV=3	8.0	1	0.02	LLSVVPVPEGYSVK
654	sp|Q9BRX9|WDR83_HUMAN tr|H0YIE8|H0YIE8_HUMAN	0.9622	WD repeat domain-containing protein 83 OS=Homo sapiens GN=WDR83 PE=1 SV=1;Isoform of Q9BRX9, WD repeat domain-containing protein 83 (Fragment) OS=Homo sapiens GN=WDR83 PE=1 SV=1	5.7	1	0.02	RPEPVQTLDEAR
656	sp|Q9NR19-2|ACSA_HUMAN sp|Q9NR19|ACSA_HUMAN	0.9614	Isoform of Q9NR19, Isoform 2 of Acetyl-coenzyme A synthetase, cytoplasmic OS=Homo sapiens GN=ACSS2;Acetyl-coenzyme A synthetase, cytoplasmic OS=Homo sapiens GN=ACSS2 PE=1 SV=1	2.4	1	0.02	AELGMGDSTSQSPPIKR
655	sp|Q8IZL8|PELP1_HUMAN tr|C9JFV4|C9JFV4_HUMAN	0.9614	Proline-, glutamic acid- and leucine-rich protein 1 OS=Homo sapiens GN=PELP1 PE=1 SV=2;Isoform of Q8IZL8, Proline-, glutamic acid- and leucine-rich protein 1 OS=Homo sapiens GN=PELP1 PE=1 SV=2	1.9	1	0.02	GADTAPTLAPEALPSQGEVER
657	sp|Q7Z417|NUFP2_HUMAN	0.9591	Nuclear fragile X mental retardation-interacting protein 2 OS=Homo sapiens GN=NUFIP2 PE=1 SV=1	1.9	1	0.02	NLSSDEATNPISR
658	sp|P51809-2|VAMP7_HUMAN sp|P51809-3|VAMP7_HUMAN sp|P51809|VAMP7_HUMAN	0.9584	Isoform of P51809, Isoform 2 of Vesicle-associated membrane protein 7 OS=Homo sapiens GN=VAMP7;Isoform of P51809, Isoform 3 of Vesicle-associated membrane protein 7 OS=Homo sapiens GN=VAMP7;Vesicle-associated membrane protein 7 OS=Homo sapiens GN=VAMP7 PE=1 SV=3	5.0	1	0.02	AFNFLNEIK
659	sp|Q8TF09|DLRB2_HUMAN sp|Q9NP97|DLRB1_HUMAN tr|B1AKR6|B1AKR6_HUMAN tr|H3BQI1|H3BQI1_HUMAN	0.9576	Dynein light chain roadblock-type 2 OS=Homo sapiens GN=DYNLRB2 PE=1 SV=1;Dynein light chain roadblock-type 1 OS=Homo sapiens GN=DYNLRB1 PE=1 SV=3;Isoform of Q9NP97, Dynein light chain roadblock-type 1 OS=Homo sapiens GN=DYNLRB1 PE=1 SV=1;Isoform of Q8TF09, Dynein light chain roadblock-type 2 OS=Homo sapiens GN=DYNLRB2 PE=1 SV=1	12.5	1	0.02	DIDPQNDLTFLR
662	sp|Q9NYL9|TMOD3_HUMAN tr|H0YKU1|H0YKU1_HUMAN tr|H0YNJ8|H0YNJ8_HUMAN	0.9569	Tropomodulin-3 OS=Homo sapiens GN=TMOD3 PE=1 SV=1;Isoform of Q9NYL9, Tropomodulin-3 (Fragment) OS=Homo sapiens GN=TMOD3 PE=1 SV=1;Isoform of Q9NYL9, Tropomodulin-3 OS=Homo sapiens GN=TMOD3 PE=1 SV=1	10.2	1	0.02	ILPVFDEPPNPTNVEESLK
661	sp|P61964|WDR5_HUMAN	0.9569	WD repeat-containing protein 5 OS=Homo sapiens GN=WDR5 PE=1 SV=1	4.2	1	0.02	TLIDDDNPPVSFVK
660	sp|O00635|TRI38_HUMAN	0.9569	E3 ubiquitin-protein ligase TRIM38 OS=Homo sapiens GN=TRIM38 PE=1 SV=1	2.4	1	0.02	LLQNVNDTLSR
663	sp|Q5SQN1-2|SNP47_HUMAN sp|Q5SQN1|SNP47_HUMAN tr|A0A087X0B7|A0A087X0B7_HUMAN tr|H7C3C7|H7C3C7_HUMAN	0.9554	Isoform of Q5SQN1, Isoform 2 of Synaptosomal-associated protein 47 OS=Homo sapiens GN=SNAP47;Synaptosomal-associated protein 47 OS=Homo sapiens GN=SNAP47 PE=1 SV=3;Isoform of Q5SQN1, Synaptosomal-associated protein 47 OS=Homo sapiens GN=SNAP47 PE=1 SV=1;Isoform of Q5SQN1, Synaptosomal-associated protein 47 (Fragment) OS=Homo sapiens GN=SNAP47 PE=1 SV=1	4.1	1	0.02	ELLLSQPGAVADASVPR
665	sp|O75340-2|PDCD6_HUMAN sp|O75340|PDCD6_HUMAN tr|A0A024QZ42|A0A024QZ42_HUMAN tr|A0A087WZ38|A0A087WZ38_HUMAN tr|H0Y9X3|H0Y9X3_HUMAN	0.9524	Isoform of O75340, Isoform 2 of Programmed cell death protein 6 OS=Homo sapiens GN=PDCD6;Programmed cell death protein 6 OS=Homo sapiens GN=PDCD6 PE=1 SV=1;Isoform of O75340, HCG1985580, isoform CRA_c OS=Homo sapiens GN=PDCD6 PE=1 SV=1;Isoform of O75340, Programmed cell death protein 6 OS=Homo sapiens GN=PDCD6 PE=1 SV=1;Isoform of O75340, Programmed cell death protein 6 (Fragment) OS=Homo sapiens…	10.6	1	0.02	LSDQFHDILIR
667	sp|Q9Y224|CN166_HUMAN tr|G3V4C6|G3V4C6_HUMAN tr|H0YJB9|H0YJB9_HUMAN	0.9509	UPF0568 protein C14orf166 OS=Homo sapiens GN=C14orf166 PE=1 SV=1;Isoform of Q9Y224, UPF0568 protein C14orf166 OS=Homo sapiens GN=C14orf166 PE=1 SV=1;Isoform of Q9Y224, UPF0568 protein C14orf166 (Fragment) OS=Homo sapiens GN=C14orf166 PE=1 SV=1	12.4	1	0.02	NAEPLINLDVNNPDFK
669	sp|P25787|PSA2_HUMAN tr|A0A024RA52|A0A024RA52_HUMAN tr|C9JCK5|C9JCK5_HUMAN	0.9464	Proteasome subunit alpha type-2 OS=Homo sapiens GN=PSMA2 PE=1 SV=2;Isoform of P25787, Proteasome subunit alpha type OS=Homo sapiens GN=PSMA2 PE=1 SV=1;Isoform of P25787, Proteasome subunit alpha type-2 OS=Homo sapiens GN=PSMA2 PE=1 SV=1	12.8	1	0.02	LAQQYYLVYQEPIPTAQLVQR
670	sp|P13010|XRCC5_HUMAN	0.9449	X-ray repair cross-complementing protein 5 OS=Homo sapiens GN=XRCC5 PE=1 SV=3	1.6	1	0.02	TDTLEDLFPTTK
672	sp|Q86TB3|ALPK2_HUMAN	0.9435	Alpha-protein kinase 2 OS=Homo sapiens GN=ALPK2 PE=2 SV=3	0.7	1	0.02	KPEAPGSGHLAEGVKK
671	sp|P62714|PP2AB_HUMAN sp|P67775-2|PP2AA_HUMAN sp|P67775|PP2AA_HUMAN tr|H0YBN9|H0YBN9_HUMAN	0.9435	Serine/threonine-protein phosphatase 2A catalytic subunit beta isoform OS=Homo sapiens GN=PPP2CB PE=1 SV=1;Isoform of P67775, Isoform 2 of Serine/threonine-protein phosphatase 2A catalytic subunit alpha isoform OS=Homo sapiens GN=PPP2CA;Serine/threonine-protein phosphatase 2A catalytic subunit alpha isoform OS=Homo sapiens GN=PPP2CA PE=1 SV=1;Isoform of P62714, Serine/threonine-protein phosphatas…	21.2	1	0.02	YSFLQFDPAPR
674	sp|Q9H1A4|APC1_HUMAN tr|F8WAS1|F8WAS1_HUMAN	0.9427	Anaphase-promoting complex subunit 1 OS=Homo sapiens GN=ANAPC1 PE=1 SV=1;Isoform of Q9H1A4, Anaphase-promoting complex subunit 1 OS=Homo sapiens GN=ANAPC1 PE=1 SV=1	6.7	1	0.02	DLQEFVPFGR
676	sp|Q9H0D6-2|XRN2_HUMAN sp|Q9H0D6|XRN2_HUMAN	0.9391	Isoform of Q9H0D6, Isoform 2 of 5'-3' exoribonuclease 2 OS=Homo sapiens GN=XRN2;5'-3' exoribonuclease 2 OS=Homo sapiens GN=XRN2 PE=1 SV=1	1.8	1	0.02	AALEEVYPDLTPEETR
675	sp|P56962|STX17_HUMAN	0.9391	Syntaxin-17 OS=Homo sapiens GN=STX17 PE=1 SV=2	6.6	1	0.02	IDSIADHVNSAAVNVEEGTK
677	sp|O00767|ACOD_HUMAN	0.9383	Acyl-CoA desaturase OS=Homo sapiens GN=SCD PE=1 SV=2	3.6	1	0.02	GSTLDLSDLEAEK
678	sp|Q86VM9-2|ZCH18_HUMAN sp|Q86VM9|ZCH18_HUMAN tr|E7ERS3|E7ERS3_HUMAN	0.9362	Isoform of Q86VM9, Isoform 2 of Zinc finger CCCH domain-containing protein 18 OS=Homo sapiens GN=ZC3H18;Zinc finger CCCH domain-containing protein 18 OS=Homo sapiens GN=ZC3H18 PE=1 SV=2;Isoform of Q86VM9, Zinc finger CCCH domain-containing protein 18 OS=Homo sapiens GN=ZC3H18 PE=1 SV=1	3.7	1	0.02	ELDEHELDYDEEVPEEPAPAVQEDEAEK
679	sp|O95299-2|NDUAA_HUMAN sp|O95299|NDUAA_HUMAN tr|A0A087WXC5|A0A087WXC5_HUMAN tr|E7ESZ7|E7ESZ7_HUMAN tr|H7C1Y7|H7C1Y7_HUMAN tr|H7C2W5|H7C2W5_HUMAN tr|H7C2X4|H7C2X4_HUMAN	0.9354	Isoform of O95299, Isoform 2 of NADH dehydrogenase [ubiquinone] 1 alpha subcomplex subunit 10, mitochondrial OS=Homo sapiens GN=NDUFA10;NADH dehydrogenase [ubiquinone] 1 alpha subcomplex subunit 10, mitochondrial OS=Homo sapiens GN=NDUFA10 PE=1 SV=1;Isoform of O95299, NADH dehydrogenase [ubiquinone] 1 alpha subcomplex subunit 10, mitochondrial OS=Homo sapiens GN=NDUFA10 PE=1 SV=1;Isoform of O9529…	6.8	1	0.02	VVEDIEYLK
680	sp|P28290-2|SSFA2_HUMAN sp|P28290-3|SSFA2_HUMAN sp|P28290|SSFA2_HUMAN tr|E7EUL7|E7EUL7_HUMAN tr|E9PHV5|E9PHV5_HUMAN tr|H7BZ26|H7BZ26_HUMAN	0.9333	Isoform of P28290, Isoform 2 of Sperm-specific antigen 2 OS=Homo sapiens GN=SSFA2;Isoform of P28290, Isoform 3 of Sperm-specific antigen 2 OS=Homo sapiens GN=SSFA2;Sperm-specific antigen 2 OS=Homo sapiens GN=SSFA2 PE=1 SV=3;Isoform of P28290, Sperm-specific antigen 2 OS=Homo sapiens GN=SSFA2 PE=1 SV=1;Isoform of P28290, Sperm-specific antigen 2 OS=Homo sapiens GN=SSFA2 PE=1 SV=1;Isoform of P28290…	1.6	1	0.02	NVEQDELQQVIR
684	sp|Q9UG56-2|PISD_HUMAN sp|Q9UG56|PISD_HUMAN tr|H0Y7P7|H0Y7P7_HUMAN	0.9297	Isoform of Q9UG56, Isoform 2 of Phosphatidylserine decarboxylase proenzyme, mitochondrial OS=Homo sapiens GN=PISD;Phosphatidylserine decarboxylase proenzyme, mitochondrial OS=Homo sapiens GN=PISD PE=2 SV=4;Isoform of Q9UG56, Phosphatidylserine decarboxylase proenzyme (Fragment) OS=Homo sapiens GN=PISD PE=1 SV=1	3.9	1	0.02	GSYNDFSFVTHTNR
683	sp|Q01844-3|EWS_HUMAN sp|Q01844-4|EWS_HUMAN sp|Q01844-5|EWS_HUMAN sp|Q01844-6|EWS_HUMAN sp|Q01844|EWS_HUMAN tr|B0QYK0|B0QYK0_HUMAN tr|F8WC90|F8WC90_HUMAN	0.9297	Isoform of Q01844, Isoform 3 of RNA-binding protein EWS OS=Homo sapiens GN=EWSR1;Isoform of Q01844, Isoform 4 of RNA-binding protein EWS OS=Homo sapiens GN=EWSR1;Isoform of Q01844, Isoform 5 of RNA-binding protein EWS OS=Homo sapiens GN=EWSR1;Isoform of Q01844, Isoform 6 of RNA-binding protein EWS OS=Homo sapiens GN=EWSR1;RNA-binding protein EWS OS=Homo sapiens GN=EWSR1 PE=1 SV=1;Isoform of Q0184…	6.8	1	0.02	QDHPSSMGVYGQESGGFSGPGENR
687	sp|Q9UGJ1-2|GCP4_HUMAN sp|Q9UGJ1|GCP4_HUMAN tr|H3BPU4|H3BPU4_HUMAN	0.9268	Isoform of Q9UGJ1, Isoform 2 of Gamma-tubulin complex component 4 OS=Homo sapiens GN=TUBGCP4;Gamma-tubulin complex component 4 OS=Homo sapiens GN=TUBGCP4 PE=1 SV=1;Isoform of Q9UGJ1, Gamma-tubulin complex component 4 (Fragment) OS=Homo sapiens GN=TUBGCP4 PE=1 SV=1	3.3	1	0.02	LIEEENMLAPSLK
686	sp|Q66PJ3-2|AR6P4_HUMAN sp|Q66PJ3-3|AR6P4_HUMAN sp|Q66PJ3-4|AR6P4_HUMAN sp|Q66PJ3-7|AR6P4_HUMAN sp|Q66PJ3|AR6P4_HUMAN tr|A0A0C4DG62|A0A0C4DG62_HUMAN tr|F5GYV5|F5GYV5_HUMAN tr|F5H7X4|F5H7X4_HUMAN tr|F8WCT1|F8WCT1_HUMAN tr|H7BZV4|H7BZV4_HUMAN	0.9268	Isoform of Q66PJ3, Isoform 2 of ADP-ribosylation factor-like protein 6-interacting protein 4 OS=Homo sapiens GN=ARL6IP4;Isoform of Q66PJ3, Isoform 3 of ADP-ribosylation factor-like protein 6-interacting protein 4 OS=Homo sapiens GN=ARL6IP4;Isoform of Q66PJ3, Isoform 4 of ADP-ribosylation factor-like protein 6-interacting protein 4 OS=Homo sapiens GN=ARL6IP4;Isoform of Q66PJ3, Isoform 7 of ADP-rib…	7.1	1	0.02	SAGEEEDGPVLTDEQK
689	sp|Q9NVA1-2|UQCC1_HUMAN sp|Q9NVA1-5|UQCC1_HUMAN sp|Q9NVA1|UQCC1_HUMAN tr|B1AKV2|B1AKV2_HUMAN tr|B1AKV3|B1AKV3_HUMAN tr|B1AKV6|B1AKV6_HUMAN	0.9261	Isoform of Q9NVA1, Isoform 2 of Ubiquinol-cytochrome-c reductase complex assembly factor 1 OS=Homo sapiens GN=UQCC1;Isoform of Q9NVA1, Isoform 5 of Ubiquinol-cytochrome-c reductase complex assembly factor 1 OS=Homo sapiens GN=UQCC1;Ubiquinol-cytochrome-c reductase complex assembly factor 1 OS=Homo sapiens GN=UQCC1 PE=1 SV=3;Isoform of Q9NVA1, Ubiquinol-cytochrome-c reductase complex assembly fact…	4.1	1	0.02	TDFEEFFLR
692	sp|O15357-2|SHIP2_HUMAN sp|O15357|SHIP2_HUMAN tr|A0A0A0MTP6|A0A0A0MTP6_HUMAN	0.9232	Isoform of O15357, Isoform 2 of Phosphatidylinositol 3,4,5-trisphosphate 5-phosphatase 2 OS=Homo sapiens GN=INPPL1;Phosphatidylinositol 3,4,5-trisphosphate 5-phosphatase 2 OS=Homo sapiens GN=INPPL1 PE=1 SV=2;Isoform of O15357, Phosphatidylinositol 3,4,5-trisphosphate 5-phosphatase 2 OS=Homo sapiens GN=INPPL1 PE=1 SV=1	2.5	1	0.02	QLPTLKPILADIEYLQDQHLLLTVK
693	sp|Q9NUI1-3|DECR2_HUMAN sp|Q9NUI1|DECR2_HUMAN tr|A0A0J9YWI0|A0A0J9YWI0_HUMAN tr|Q4VXZ8|Q4VXZ8_HUMAN	0.9225	Isoform of Q9NUI1, Isoform 3 of Peroxisomal 2,4-dienoyl-CoA reductase OS=Homo sapiens GN=DECR2;Peroxisomal 2,4-dienoyl-CoA reductase OS=Homo sapiens GN=DECR2 PE=1 SV=1;Isoform of Q9NUI1, Peroxisomal 2,4-dienoyl-CoA reductase (Fragment) OS=Homo sapiens GN=DECR2 PE=1 SV=1;Isoform of Q9NUI1, Peroxisomal 2,4-dienoyl-CoA reductase OS=Homo sapiens GN=DECR2 PE=1 SV=1	6.7	1	0.02	VNSLAPGPISGTEGLR
695	sp|Q9HAV4|XPO5_HUMAN tr|H0Y9I3|H0Y9I3_HUMAN	0.9197	Exportin-5 OS=Homo sapiens GN=XPO5 PE=1 SV=1;Isoform of Q9HAV4, Exportin-5 (Fragment) OS=Homo sapiens GN=XPO5 PE=1 SV=1	9.3	1	0.02	DPLLLAIIPK
694	sp|P48729-2|KC1A_HUMAN sp|P48729-3|KC1A_HUMAN sp|P48729|KC1A_HUMAN tr|D6REM4|D6REM4_HUMAN tr|E7ETM0|E7ETM0_HUMAN	0.9197	Isoform of P48729, Isoform 2 of Casein kinase I isoform alpha OS=Homo sapiens GN=CSNK1A1;Isoform of P48729, Isoform 3 of Casein kinase I isoform alpha OS=Homo sapiens GN=CSNK1A1;Casein kinase I isoform alpha OS=Homo sapiens GN=CSNK1A1 PE=1 SV=2;Isoform of P48729, Casein kinase I isoform alpha OS=Homo sapiens GN=CSNK1A1 PE=1 SV=1;Isoform of P48729, Casein kinase I isoform alpha OS=Homo sapiens GN=…	5.5	1	0.02	DIKPDNFLMGIGR
697	sp|O15258|RER1_HUMAN tr|A0A0A0MR06|A0A0A0MR06_HUMAN tr|Q5T091|Q5T091_HUMAN tr|Q5T092|Q5T092_HUMAN tr|Q9P0H9|Q9P0H9_HUMAN	0.9190	Protein RER1 OS=Homo sapiens GN=RER1 PE=1 SV=1;Isoform of O15258, Protein RER1 (Fragment) OS=Homo sapiens GN=RER1 PE=1 SV=1;Isoform of O15258, Protein RER1 OS=Homo sapiens GN=RER1 PE=1 SV=1;Isoform of O15258, Protein RER1 (Fragment) OS=Homo sapiens GN=RER1 PE=1 SV=1;Isoform of O15258, Protein RER1 OS=Homo sapiens GN=RER1 PE=1 SV=1	11.4	1	0.02	VDPSLMEDSDDGPSLPTK
698	sp|P59998-3|ARPC4_HUMAN sp|P59998-4|ARPC4_HUMAN sp|P59998|ARPC4_HUMAN tr|F8WCF6|F8WCF6_HUMAN tr|H7C0A3|H7C0A3_HUMAN tr|R4GN08|R4GN08_HUMAN	0.9148	Isoform of P59998, Isoform 3 of Actin-related protein 2/3 complex subunit 4 OS=Homo sapiens GN=ARPC4;Isoform of P59998, Isoform 4 of Actin-related protein 2/3 complex subunit 4 OS=Homo sapiens GN=ARPC4;Actin-related protein 2/3 complex subunit 4 OS=Homo sapiens GN=ARPC4 PE=1 SV=3;Isoform of A0A0A6YYG9, Actin-related protein 2/3 complex subunit 4 OS=Homo sapiens GN=ARPC4-TTLL3 PE=3 SV=1;Isoform of…	10.3	1	0.02	IVAEEFLK
699	sp|Q9BZQ6-2|EDEM3_HUMAN sp|Q9BZQ6|EDEM3_HUMAN	0.9120	Isoform of Q9BZQ6, Isoform 2 of ER degradation-enhancing alpha-mannosidase-like protein 3 OS=Homo sapiens GN=EDEM3;ER degradation-enhancing alpha-mannosidase-like protein 3 OS=Homo sapiens GN=EDEM3 PE=1 SV=2	1.4	1	0.02	AYVLLGDDSFLER
700a	sp|Q8TDJ6-3|DMXL2_HUMAN sp|Q8TDJ6|DMXL2_HUMAN	0.9111	Isoform of Q8TDJ6, Isoform 3 of DmX-like protein 2 OS=Homo sapiens GN=DMXL2;DmX-like protein 2 OS=Homo sapiens GN=DMXL2 PE=1 SV=2	1.5	1	0.02	HLSRTISVSGSTAK+RQSENISAPPVLSEDIDKHR+TPPHPSIEDVK
701	sp|Q96MY7-2|F161B_HUMAN sp|Q96MY7|F161B_HUMAN	0.9093	Isoform of Q96MY7, Isoform 2 of Protein FAM161B OS=Homo sapiens GN=FAM161B;Protein FAM161B OS=Homo sapiens GN=FAM161B PE=1 SV=2	2.3	1	0.02	ELLLSSLKPFSFLEK
702	sp|Q9HCU5|PREB_HUMAN tr|H7C2N7|H7C2N7_HUMAN	0.9045	Prolactin regulatory element-binding protein OS=Homo sapiens GN=PREB PE=1 SV=2;Isoform of Q9HCU5, Prolactin regulatory element-binding protein (Fragment) OS=Homo sapiens GN=PREB PE=1 SV=1	11.3	1	0.02	FGQVPDQPAGLR
703	sp|Q96RT7-2|GCP6_HUMAN sp|Q96RT7-3|GCP6_HUMAN sp|Q96RT7|GCP6_HUMAN tr|H7C2H5|H7C2H5_HUMAN	0.9038	Isoform of Q96RT7, Isoform 2 of Gamma-tubulin complex component 6 OS=Homo sapiens GN=TUBGCP6;Isoform of Q96RT7, Isoform 3 of Gamma-tubulin complex component 6 OS=Homo sapiens GN=TUBGCP6;Gamma-tubulin complex component 6 OS=Homo sapiens GN=TUBGCP6 PE=1 SV=3;Isoform of Q96RT7, Gamma-tubulin complex component 6 (Fragment) OS=Homo sapiens GN=TUBGCP6 PE=1 SV=1	3.1	1	0.02	SITAPLAAHISLVNK
